# Supplementary material for: The impact of mobile phone use on where we look and how we walk when negotiating floor based obstacles
Source: PLoS One. 2017 Jun 30;12(6):e0179802. doi: 10.1371/journal.pone.0179802 (PMC5493336; doi:10.1371/journal.pone.0179802)
Supplement: S1 File — (ZIP) [file pone.0179802.s001.zip]

Archive with 607 entries (587 files):
- Gait/MPS excel masterfile.xlsx
- Gait/PP1/
- Gait/PP1/AUTOSAVE.txt
- Gait/PP1/MC calib.txt
- Gait/PP1/MC no obs no phone 1.txt
- Gait/PP1/MC no obs no phone 2.txt
- Gait/PP1/MC no obs no phone 3.txt
- Gait/PP1/MC no obs read 1.txt
- Gait/PP1/MC no obs read 2.txt
- Gait/PP1/MC no obs read 3.txt
- Gait/PP1/MC no obs talk 1.txt
- Gait/PP1/MC no obs talk 2.txt
- Gait/PP1/MC no obs talk 3.txt
- Gait/PP1/MC no obs write 1.txt
- Gait/PP1/MC no obs write 2.txt
- Gait/PP1/MC no obs write 3.txt
- Gait/PP1/MC obs no phone 1.txt
- Gait/PP1/MC obs no phone 2.txt
- Gait/PP1/MC obs no phone 3.txt
- Gait/PP1/MC obs read 1.txt
- Gait/PP1/MC obs read 2.txt
- Gait/PP1/MC obs read 3.txt
- Gait/PP1/MC obs talk 1.txt
- Gait/PP1/MC obs talk 2.txt
- Gait/PP1/MC obs talk 3.txt
- Gait/PP1/MC obs write 1.txt
- Gait/PP1/MC obs write 2.txt
- Gait/PP1/MC obs write 3.txt
- Gait/PP10/
- Gait/PP10/SW no obs no phone 1.txt
- Gait/PP10/SW no obs no phone 2.txt
- Gait/PP10/SW no obs no phone 3.txt
- Gait/PP10/SW no obs read 1.txt
- Gait/PP10/SW no obs read 2.txt
- Gait/PP10/SW no obs read 3.txt
- Gait/PP10/SW no obs talk 1.txt
- Gait/PP10/SW no obs talk 2.txt
- Gait/PP10/SW no obs talk 3.txt
- Gait/PP10/SW no obs write 1.txt
- Gait/PP10/SW no obs write 2.txt
- Gait/PP10/SW no obs write 3.txt
- Gait/PP10/SW obs no phone 1.txt
- Gait/PP10/SW obs no phone 2.txt
- Gait/PP10/SW obs no phone 3.txt
- Gait/PP10/SW obs read 1.txt
- Gait/PP10/SW obs read 2.txt
- Gait/PP10/SW obs read 3.txt
- Gait/PP10/SW obs talk 1.txt
- Gait/PP10/SW obs talk 2.txt
- Gait/PP10/SW obs talk 3.txt
- Gait/PP10/SW obs write 1.txt
- Gait/PP10/SW obs write 2.txt
- Gait/PP10/SW obs write 3.txt
- Gait/PP11/
- Gait/PP11/JS no obs no phone 1.txt
- Gait/PP11/JS no obs no phone 2.txt
- Gait/PP11/JS no obs no phone 3.txt
- Gait/PP11/JS no obs no phone.txt
- Gait/PP11/JS no obs read 1.txt
- Gait/PP11/JS no obs read 2.txt
- Gait/PP11/JS no obs read 3.txt
- Gait/PP11/JS no obs talk 1.txt
- Gait/PP11/JS no obs talk 2.txt
- Gait/PP11/JS no obs talk 3.txt
- Gait/PP11/JS no obs write 1.txt
- Gait/PP11/JS no obs write 2.txt
- Gait/PP11/JS no obs write 3.txt
- Gait/PP11/JS obs no phone 1.txt
- Gait/PP11/JS obs no phone 2.txt
- Gait/PP11/JS obs no phone 3.txt
- Gait/PP11/JS obs read 1.txt
- Gait/PP11/JS obs read 2.txt
- Gait/PP11/JS obs read 3.txt
- Gait/PP11/JS obs talk 1.txt
- Gait/PP11/JS obs talk 2.txt
- Gait/PP11/JS obs talk 3.txt
- Gait/PP11/JS obs write 1.txt
- Gait/PP11/JS obs write 2.txt
- Gait/PP11/JS obs write 3.txt
- Gait/PP11/JS2 obs talk 1.txt
- Gait/PP12/
- Gait/PP12/a no obs no phone 1.txt
- Gait/PP12/a no obs no phone 2.txt
- Gait/PP12/a no obs no phone 3.txt
- Gait/PP12/a no obs read 1.txt
- Gait/PP12/a no obs read 2.txt
- Gait/PP12/a no obs read 3.txt
- Gait/PP12/a no obs talk 1.txt
- Gait/PP12/a no obs talk 2.txt
- Gait/PP12/a no obs talk 3.txt
- Gait/PP12/a no obs write 1.txt
- Gait/PP12/a no obs write 2.txt
- Gait/PP12/a no obs write 3.txt
- Gait/PP12/a obs no phone 1.txt
- Gait/PP12/a obs no phone 2.txt
- Gait/PP12/a obs no phone 3.txt
- Gait/PP12/a obs read 1.txt
- Gait/PP12/a obs read 2.txt
- Gait/PP12/a obs read 3.txt
- Gait/PP12/a obs talk 1.txt
- Gait/PP12/a obs talk 2.txt
- Gait/PP12/a obs talk 3.txt
- Gait/PP12/a obs write 1.txt
- Gait/PP12/a obs write 2.txt
- Gait/PP12/a obs write 3.txt
- Gait/PP12/BD no obs no phone 1.txt
- Gait/PP12/BD no obs no phone 2.txt
- Gait/PP12/BD no obs no phone 3.txt
- Gait/PP12/BD no obs read 1.txt
- Gait/PP12/BD no obs read 2.txt
- Gait/PP12/BD no obs read 3.txt
- Gait/PP12/BD no obs talk 1.txt
- Gait/PP12/BD no obs talk 2.txt
- Gait/PP12/BD no obs talk 3.txt
- Gait/PP12/BD no obs write 1.txt
- Gait/PP12/BD no obs write 1X.txt
- Gait/PP12/BD no obs write 2.txt
- Gait/PP12/BD no obs write 3.txt
- Gait/PP12/BD obs no phone 1.txt
- Gait/PP12/BD obs no phone 2.txt
- Gait/PP12/BD obs no phone 3.txt
- Gait/PP12/BD obs read 1.txt
- Gait/PP12/BD obs read 2.txt
- Gait/PP12/BD obs read 3.txt
- Gait/PP12/BD obs talk 1.txt
- Gait/PP12/BD obs talk 2.txt
- Gait/PP12/BD obs talk 3.txt
- Gait/PP12/BD obs write 1.txt
- Gait/PP12/BD obs write 1X.txt
- Gait/PP12/BD obs write 2.txt
- Gait/PP12/BD obs write 3.txt
- Gait/PP13/
- Gait/PP13/a no obs no phone 1.txt
- Gait/PP13/a no obs no phone 2.txt
- Gait/PP13/a no obs no phone 3.txt
- Gait/PP13/a no obs read 1.txt
- Gait/PP13/a no obs read 2.txt
- Gait/PP13/a no obs read 3.txt
- Gait/PP13/a no obs talk 1.txt
- Gait/PP13/a no obs talk 2.txt
- Gait/PP13/a no obs talk 3.txt
- Gait/PP13/a no obs write 1.txt
- Gait/PP13/a no obs write 2.txt
- Gait/PP13/a no obs write 3.txt
- Gait/PP13/a obs no phone 1.txt
- Gait/PP13/a obs no phone 2.txt
- Gait/PP13/a obs no phone 3.txt
- Gait/PP13/a obs read 1.txt
- Gait/PP13/a obs read 2.txt
- Gait/PP13/a obs read 3.txt
- Gait/PP13/a obs talk 1.txt
- Gait/PP13/a obs talk 2.txt
- Gait/PP13/a obs talk 3.txt
- Gait/PP13/a obs write 1.txt
- Gait/PP13/a obs write 2.txt
- Gait/PP13/a obs write 3.txt
- Gait/PP13/JN no obs no phone 1.txt
- Gait/PP13/JN no obs no phone 2.txt
- Gait/PP13/JN no obs no phone 3.txt
- Gait/PP13/JN no obs read 1.txt
- Gait/PP13/JN no obs read 2.txt
- Gait/PP13/JN no obs read 3.txt
- Gait/PP13/JN no obs talk 1.txt
- Gait/PP13/JN no obs talk 2.txt
- Gait/PP13/JN no obs talk 3.txt
- Gait/PP13/JN no obs write 1.txt
- Gait/PP13/JN no obs write 2.txt
- Gait/PP13/JN no obs write 3.txt
- Gait/PP13/JN obs no phone 1.txt
- Gait/PP13/JN obs no phone 2.txt
- Gait/PP13/JN obs no phone 3.txt
- Gait/PP13/JN obs read 1.txt
- Gait/PP13/JN obs read 2.txt
- Gait/PP13/JN obs read 3.txt
- Gait/PP13/JN obs talk 1.txt
- Gait/PP13/JN obs talk 2.txt
- Gait/PP13/JN obs talk 3.txt
- Gait/PP13/JN obs write 1.txt
- Gait/PP13/JN obs write 2.txt
- Gait/PP13/JN obs write 3.txt
- Gait/PP14/
- Gait/PP14/AUTOSAVE.txt
- Gait/PP14/no obs no phone 1.txt
- Gait/PP14/no obs no phone 2.txt
- Gait/PP14/no obs no phone 3.txt
- Gait/PP14/no obs read 1.txt
- Gait/PP14/no obs read 2.txt
- Gait/PP14/no obs read 3.txt
- Gait/PP14/no obs talk 1.txt
- Gait/PP14/no obs talk 2.txt
- Gait/PP14/no obs talk 3.txt
- Gait/PP14/no obs write 1.txt
- Gait/PP14/no obs write 2.txt
- Gait/PP14/no obs write 3.txt
- Gait/PP14/obs no phone 1.txt
- Gait/PP14/obs no phone 2.txt
- Gait/PP14/obs no phone 3.txt
- Gait/PP14/obs read 1.txt
- Gait/PP14/obs read 2.txt
- Gait/PP14/obs read 3.txt
- Gait/PP14/obs talk 1.txt
- Gait/PP14/obs talk 2.txt
- Gait/PP14/obs talk 3.txt
- Gait/PP14/obs write 1.txt
- Gait/PP14/obs write 2.txt
- Gait/PP14/obs write 3.txt
- Gait/PP15/
- Gait/PP15/.obs write 2.txt
- Gait/PP15/.obs write 3.txt
- Gait/PP15/AUTOSAVE.txt
- Gait/PP15/no obs no phone 1.txt
- Gait/PP15/no obs no phone 2.txt
- Gait/PP15/no obs no phone 3.txt
- Gait/PP15/no obs read 1.txt
- Gait/PP15/no obs read 2.txt
- Gait/PP15/no obs read 3.txt
- Gait/PP15/no obs talk 1.txt
- Gait/PP15/no obs talk 2.txt
- Gait/PP15/no obs talk 3.txt
- Gait/PP15/no obs write 1.txt
- Gait/PP15/no obs write 2.txt
- Gait/PP15/no obs write 3.txt
- Gait/PP15/obs no phone 1.txt
- Gait/PP15/obs no phone 2.txt
- Gait/PP15/obs no phone 3.txt
- Gait/PP15/obs read 1.txt
- Gait/PP15/obs read 2.txt
- Gait/PP15/obs read 3.txt
- Gait/PP15/obs talk 1.txt
- Gait/PP15/obs talk 2.txt
- Gait/PP15/obs talk 3.txt
- Gait/PP15/obs write 1.txt
- Gait/PP15/obs write 2.txt
- Gait/PP15/obs write 3.txt
- Gait/PP16/
- Gait/PP16/.obs write 1.txt
- Gait/PP16/.obs write 2.txt
- Gait/PP16/AUTOSAVE.txt
- Gait/PP16/no obs no phone 1.txt
- Gait/PP16/no obs no phone 2.txt
- Gait/PP16/no obs no phone 3.txt
- Gait/PP16/no obs read 1.txt
- Gait/PP16/no obs read 2.txt
- Gait/PP16/no obs read 3.txt
- Gait/PP16/no obs talk 1.txt
- Gait/PP16/no obs talk 2.txt
- Gait/PP16/no obs talk 3.txt
- Gait/PP16/no obs write 1.txt
- Gait/PP16/no obs write 2.txt
- Gait/PP16/no obs write 3.txt
- Gait/PP16/obs no phone 1.txt
- Gait/PP16/obs no phone 2.txt
- Gait/PP16/obs no phone 3.txt
- Gait/PP16/obs read 1.txt
- Gait/PP16/obs read 2.txt
- Gait/PP16/obs read 3.txt
- Gait/PP16/obs talk 1.txt
- Gait/PP16/obs talk 2.txt
- Gait/PP16/obs talk 3.txt
- Gait/PP16/obs write 1.txt
- Gait/PP16/obs write 2.txt
- Gait/PP16/obs write 3.txt
- Gait/PP17/
- Gait/PP17/AUTOSAVE.txt
- Gait/PP17/no obs no phone 1.txt
- Gait/PP17/no obs no phone 2.txt
- Gait/PP17/no obs no phone 3.txt
- Gait/PP17/no obs read 1.txt
- Gait/PP17/no obs read 2.txt
- Gait/PP17/no obs read 3.txt
- Gait/PP17/no obs talk 1.txt
- Gait/PP17/no obs talk 2.txt
- Gait/PP17/no obs talk 3.txt
- Gait/PP17/no obs write 1.txt
- Gait/PP17/no obs write 2.txt
- Gait/PP17/no obs write 3.txt
- Gait/PP17/obs no phone 1.txt
- Gait/PP17/obs no phone 2.txt
- Gait/PP17/obs no phone 3.txt
- Gait/PP17/obs read 1.txt
- Gait/PP17/obs read 2.txt
- Gait/PP17/obs read 3.txt
- Gait/PP17/obs talk 1.txt
- Gait/PP17/obs talk 2.txt
- Gait/PP17/obs talk 3.txt
- Gait/PP17/obs write 1.txt
- Gait/PP17/obs write 2.txt
- Gait/PP17/obs write 3.txt
- Gait/PP18/
- Gait/PP18/.no obs write 1.txt
- Gait/PP18/.no obs write 3.txt
- Gait/PP18/.obs write 2.txt
- Gait/PP18/.obs write 3.txt
- Gait/PP18/AUTOSAVE.txt
- Gait/PP18/no obs no phone 1.txt
- Gait/PP18/no obs no phone 2.txt
- Gait/PP18/no obs no phone 3.txt
- Gait/PP18/no obs read 1.txt
- Gait/PP18/no obs read 2.txt
- Gait/PP18/no obs read 3.txt
[truncated: 307 more entries]
