# Supplementary material for: The impact of mobile phone use on where we look and how we walk when negotiating floor based obstacles
Source: PLoS One. 2017 Jun 30;12(6):e0179802. doi: 10.1371/journal.pone.0179802 (PMC5493336; doi:10.1371/journal.pone.0179802)
Supplement: S1 File — (ZIP) [file pone.0179802.s001.zip › Gait/MPS excel masterfile.xlsx]

## Sheet: nophone
Participant	Age	Gender	time_nophone1	totalnrdwells_nophone1	totalnrfix_nophone1	nrfixloc_nophone1	nrPhone_nophone1	nrObstacle1_nophone1	nrObstacle2_nophone1	nrNothing_nophone1	nrIDD_nophone1	nrIDG_nophone1	nrOther1_nophone1	nrOther2_nophone1	nrdwellsPhone_nophone1	nrdwellsObstacle1_nophone1	nrdwellsObstacle2_nophone1	nrdwellsNothing_nophone1	nrdwellsIDD_nophone1	nrdwellsIDG_nophone1	nrdwellsOther1_nophone1	nrdwellsOther2_nophone1	percPhone_nophone1	percObstacle1_nophone1	percObstacle2_nophone1	percNothing_nophone1	percIDD_nophone1	percIDG_nophone1	percOther1_nophone1	percOther2_nophone1	timePhone_nophone1	timeObstacle1_nophone1	timeObstacle2_nophone1	timeNothing_nophone1	timeIDD_nophone1	timeIDG_nophone1	timeOther1_nophone1	timeOther2_nophone1	nrfixPhone_nophone1	nrfixObstacle1_nophone1	nrfixObstacle2_nophone1	nrfixNothing_nophone1	nrfixIDD_nophone1	nrfixIDG_nophone1	nrfixOther1_nophone1	nrfixOther2_nophone1	relnrfixPhone_nophone1	relnrfixObstacle1_nophone1	relnrfixObstacle2_nophone1
pp02	28	m	5.26667	13	9	4	0	0	40	0	34	70	2	12	0	0	4	0	2	4	2	1	0	0	25.3165	0	21.519	44.3038	1.26582	7.59494	0	0	1.33333	0	1.13333	2.33333	0.0666667	0.4	0	0	3	0	1	4	0	1	0	0	33.3333
pp03	33	m	4.5	9	8	3	0	0	33	1	0	97	1	3	0	0	3	1	0	4	1	1	0	0	24.4444	0.740741	0	71.8519	0.740741	2.22222	0	0	1.1	0.0333333	0	3.23333	0.0333333	0.1	0	0	3	0	0	4	0	1	0	0	37.5
pp04	22	m	3.9	10	9	4	0	0	35	1	21	53	7	0	0	0	3	1	1	5	1	0	0	0	29.9145	0.854701	17.9487	45.2991	5.98291	0	0	0	1.16667	0.0333333	0.7	1.76667	0.233333	0	0	0	3	0	1	4	1	0	0	0	33.3333
pp05	20	m	4.8	10	7	3	0	0	20	0	51	73	0	0	0	0	3	0	2	5	0	0	0	0	13.8889	0	35.4167	50.6944	0	0	0	0	0.666667	0	1.7	2.43333	0	0	0	0	1	0	2	4	0	0	0	0	14.2857
pp07	24	m	2	18	8	4	0	0	0	0	7	20	17	16	0	0	0	0	1	2	8	7	0	0	0	0	11.6667	33.3333	28.3333	26.6667	0	0	0	0	0.233333	0.666667	0.566667	0.533333	0	0	0	0	1	2	2	3	0	0	0
pp08	21	m	5.2	25	12	6	0	4	36	0	8	67	29	12	0	2	3	0	1	7	7	5	0	2.5641	23.0769	0	5.12821	42.9487	18.5897	7.69231	0	0.133333	1.2	0	0.266667	2.23333	0.966667	0.4	0	1	2	0	1	4	3	1	0	8.33333	16.6667
pp09	999	m	1.66667	19	4	3	0	0	2	0	13	16	14	5	0	0	1	0	3	3	8	4	0	0	4	0	26	32	28	10	0	0	0.0666667	0	0.433333	0.533333	0.466667	0.166667	0	0	0	0	1	2	1	0	0	0	0
pp10	24	m	4.6	22	10	4	0	11	2	5	0	79	16	25	0	1	1	3	0	5	9	6	0	7.97101	1.44928	3.62319	0	57.2464	11.5942	18.1159	0	0.366667	0.0666667	0.166667	0	2.63333	0.533333	0.833333	0	1	0	1	0	5	2	2	0	9.09091	0
pp11	999	m	4.83333	36	17	5	0	0	7	0	24	47	29	38	0	0	3	0	2	7	14	10	0	0	4.82759	0	16.5517	32.4138	20	26.2069	0	0	0.233333	0	0.8	1.56667	0.966667	1.26667	0	0	1	0	2	4	4	6	0	0	5.88235
pp14	41	m	6.73333	12	6	3	0	0	4	0	21	165	2	10	0	0	3	0	1	4	2	2	0	0	1.9802	0	10.396	81.6832	0.990099	4.9505	0	0	0.133333	0	0.7	5.5	0.0666667	0.333333	0	0	0	0	1	4	0	1	0	0	0
pp15	29	m	4.66667	10	5	3	0	0	40	1	69	27	2	1	0	0	1	1	3	3	2	1	0	0	28.5714	0.714286	49.2857	19.2857	1.42857	0.714286	0	0	1.33333	0.0333333	2.3	0.9	0.0666667	0.0333333	0	0	1	0	3	1	0	0	0	0	20
pp16	34	m	4.23333	18	9	5	0	21	43	3	1	33	19	6	0	1	1	3	1	5	6	4	0	16.5354	33.8583	2.3622	0.787402	25.9843	14.9606	4.72441	0	0.7	1.43333	0.1	0.0333333	1.1	0.633333	0.2	0	1	1	0	0	3	3	1	0	11.1111	11.1111
pp17	20	m	4.86667	12	9	5	0	0	31	0	27	75	5	8	0	0	4	0	1	5	1	1	0	0	21.2329	0	18.4932	51.3699	3.42466	5.47945	0	0	1.03333	0	0.9	2.5	0.166667	0.266667	0	0	3	0	1	3	1	1	0	0	33.3333
pp18	19	f	4.06667	19	8	2	0	0	38	4	1	77	2	0	0	0	7	2	1	10	1	0	0	0	31.1475	3.27869	0.819672	63.1148	1.63934	0	0	0	1.26667	0.133333	0.0333333	2.56667	0.0666667	0	0	0	3	0	0	5	0	0	0	0	37.5
pp19	31	m	4.5	11	7	4	0	0	0	0	40	57	23	15	0	0	0	0	2	2	4	3	0	0	0	0	29.6296	42.2222	17.037	11.1111	0	0	0	0	1.33333	1.9	0.766667	0.5	0	0	0	0	2	1	2	2	0	0	0
pp20	19	f	4.86667	39	14	4	0	0	0	9	29	58	27	23	0	0	0	2	8	5	14	12	0	0	0	6.16438	19.863	39.726	18.4932	15.7534	0	0	0	0.3	0.966667	1.93333	0.9	0.766667	0	0	0	1	2	4	4	4	0	0	0
pp21	20	m	4.33333	13	10	4	0	0	52	7	33	31	6	1	0	0	4	1	1	6	1	1	0	0	40	5.38462	25.3846	23.8462	4.61538	0.769231	0	0	1.73333	0.233333	1.1	1.03333	0.2	0.0333333	0	0	3	1	1	5	1	0	0	0	27.2727
[truncated: 181 more columns]

## Sheet: talk
Participant	time_talk1	totalnrdwells_talk1	totalnrfix_talk1	nrfixloc_talk1	nrPhone_talk1	nrObstacle1_talk1	nrObstacle2_talk1	nrNothing_talk1	nrIDD_talk1	nrIDG_talk1	nrOther1_talk1	nrOther2_talk1	nrdwellsPhone_talk1	nrdwellsObstacle1_talk1	nrdwellsObstacle2_talk1	nrdwellsNothing_talk1	nrdwellsIDD_talk1	nrdwellsIDG_talk1	nrdwellsOther1_talk1	nrdwellsOther2_talk1	percPhone_talk1	percObstacle1_talk1	percObstacle2_talk1	percNothing_talk1	percIDD_talk1	percIDG_talk1	percOther1_talk1	percOther2_talk1	timePhone_talk1	timeObstacle1_talk1	timeObstacle2_talk1	timeNothing_talk1	timeIDD_talk1	timeIDG_talk1	timeOther1_talk1	timeOther2_talk1	nrfixPhone_talk1	nrfixObstacle1_talk1	nrfixObstacle2_talk1	nrfixNothing_talk1	nrfixIDD_talk1	nrfixIDG_talk1	nrfixOther1_talk1	nrfixOther2_talk1	relnrfixPhone_talk1	relnrfixObstacle1_talk1	relnrfixObstacle2_talk1	relnrfixNothing_talk1	relnrfixIDD_talk1
pp02	6.03333	17	8	4	0	0	12	66	0	77	15	11	0	0	2	6	0	3	8	4	0	0	6.62983	36.4641	0	42.5414	8.28729	6.07735	0	0	0.4	2.2	0	2.56667	0.5	0.366667	0	0	2	5	0	3	1	2	0	0	15.3846	38.4615	0
pp03	6.43333	15	9	4	0	0	41	3	0	126	9	14	0	0	2	1	0	4	5	4	0	0	21.2435	1.5544	0	65.285	4.66321	7.25389	0	0	1.36667	0.1	0	4.2	0.3	0.466667	0	0	2	1	0	4	1	2	0	0	20	10	0
pp04	5.16667	16	10	4	0	1	35	2	0	96	12	9	0	1	2	1	0	4	5	4	0	0.645161	22.5806	1.29032	0	61.9355	7.74194	5.80645	0	0.0333333	1.16667	0.0666667	0	3.2	0.4	0.3	0	0	2	0	0	4	2	2	0	0	20	0	0
pp05	5.33333	20	10	5	0	4	27	3	1	89	28	8	0	2	3	3	1	6	6	2	0	2.5	16.875	1.875	0.625	55.625	17.5	5	0	0.133333	0.9	0.1	0.0333333	2.96667	0.933333	0.266667	0	1	1	0	0	4	3	1	0	10	10	0	0
pp07	6.73333	47	28	5	0	0	18	2	9	76	54	43	0	0	8	2	1	12	15	11	0	0	8.91089	0.990099	4.45545	37.6238	26.7327	21.2871	0	0	0.6	0.0666667	0.3	2.53333	1.8	1.43333	0	0	3	0	1	8	7	9	0	0	10.7143	0	3.57143
pp08	6.43333	29	17	5	0	0	34	0	37	66	37	19	0	0	4	0	1	7	11	6	0	0	17.6166	0	19.171	34.1969	19.171	9.84456	0	0	1.13333	0	1.23333	2.2	1.23333	0.633333	0	0	3	0	1	4	6	3	0	0	17.6471	0	5.88235
pp09	6.66667	27	15	4	0	0	0	2	28	35	63	72	0	0	0	2	2	2	12	11	0	0	0	1	14	17.5	31.5	36	0	0	0	0.0666667	0.933333	1.16667	2.1	2.4	0	0	0	0	1	2	4	8	0	0	0	0	6.66667
pp10	3.1	25	9	4	0	0	7	5	0	52	17	12	0	0	2	4	0	8	8	7	0	0	7.52688	5.37634	0	55.914	18.2796	12.9032	0	0	0.233333	0.166667	0	1.73333	0.566667	0.4	0	0	2	0	0	4	2	1	0	0	22.2222	0	0
pp11	5.2	59	11	5	0	0	7	20	9	36	46	38	0	0	3	6	4	7	26	19	0	0	4.48718	12.8205	5.76923	23.0769	29.4872	24.359	0	0	0.233333	0.666667	0.3	1.2	1.53333	1.26667	0	0	1	2	1	4	3	2	0	0	7.69231	15.3846	7.69231
pp14	5.43333	23	11	4	0	0	2	0	36	27	64	34	0	0	2	0	1	4	9	7	0	0	1.22699	0	22.0859	16.5644	39.2638	20.8589	0	0	0.0666667	0	1.2	0.9	2.13333	1.13333	0	0	0	0	1	3	4	3	0	0	0	0	9.09091
pp15	5.26667	23	15	6	0	18	44	0	12	44	28	12	0	3	2	0	1	7	6	4	0	11.3924	27.8481	0	7.59494	27.8481	17.7215	7.59494	0	0.6	1.46667	0	0.4	1.46667	0.933333	0.4	0	2	2	0	1	3	5	2	0	13.3333	13.3333	0	6.66667
pp16	5.4	34	21	5	0	0	5	6	7	42	72	30	0	0	2	4	2	4	15	11	0	0	3.08642	3.7037	4.32099	25.9259	44.4444	18.5185	0	0	0.166667	0.2	0.233333	1.4	2.4	1	0	0	1	0	1	3	10	6	0	0	4.7619	0	4.7619
pp17	5.23333	32	18	4	0	0	1	0	41	31	42	42	0	0	1	0	6	2	14	9	0	0	0.636943	0	26.1146	19.7452	26.7516	26.7516	0	0	0.0333333	0	1.36667	1.03333	1.4	1.4	0	0	0	0	4	2	7	5	0	0	0	0	22.2222
pp18	5.1	10	6	3	0	19	37	0	0	94	1	2	0	1	3	0	0	4	1	1	0	12.4183	24.183	0	0	61.4379	0.653595	1.30719	0	0.633333	1.23333	0	0	3.13333	0.0333333	0.0666667	0	1	1	0	0	4	0	0	0	16.6667	16.6667	0	0
pp19	5.63333	28	13	5	0	0	4	2	80	17	55	11	0	0	1	2	6	4	11	6	0	0	2.36686	1.18343	47.3373	10.0592	32.5444	6.50888	0	0	0.133333	0.0666667	2.66667	0.566667	1.83333	0.366667	0	0	1	0	5	2	4	1	0	0	7.69231	0	38.4615
pp20	6.06667	57	18	4	0	0	1	4	28	38	52	56	0	0	1	3	3	4	26	23	0	0	0.549451	2.1978	15.3846	20.8791	28.5714	30.7692	0	0	0.0333333	0.133333	0.933333	1.26667	1.73333	1.86667	0	0	0	0	1	2	7	8	0	0	0	0	5.55556
pp21	5.26667	6	5	4	0	0	17	0	97	31	13	0	0	0	1	0	1	2	2	0	0	0	10.7595	0	61.3924	19.6203	8.22785	0	0	0	0.566667	0	3.23333	1.03333	0.433333	0	0	0	1	0	1	2	1	0	0	0	20	0	20
[truncated: 179 more columns]

## Sheet: write
Participant	time_write1	totalnrdwells_write1	totalnrfix_write1	nrfixloc_write1	nrPhone_write1	nrObstacle1_write1	nrObstacle2_write1	nrNothing_write1	nrIDD_write1	nrIDG_write1	nrOther1_write1	nrOther2_write1	nrdwellsPhone_write1	nrdwellsObstacle1_write1	nrdwellsObstacle2_write1	nrdwellsNothing_write1	nrdwellsIDD_write1	nrdwellsIDG_write1	nrdwellsOther1_write1	nrdwellsOther2_write1	percPhone_write1	percObstacle1_write1	percObstacle2_write1	percNothing_write1	percIDD_write1	percIDG_write1	percOther1_write1	percOther2_write1	timePhone_write1	timeObstacle1_write1	timeObstacle2_write1	timeNothing_write1	timeIDD_write1	timeIDG_write1	timeOther1_write1	timeOther2_write1	nrfixPhone_write1	nrfixObstacle1_write1	nrfixObstacle2_write1	nrfixNothing_write1	nrfixIDD_write1	nrfixIDG_write1	nrfixOther1_write1	nrfixOther2_write1	relnrfixPhone_write1	relnrfixObstacle1_write1	relnrfixObstacle2_write1	relnrfixNothing_write1	relnrfixIDD_write1
pp02	13.9333	9	4	3	394	0	0	0	1	15	6	2	1	0	0	0	1	2	4	1	94.2584	0	0	0	0.239234	3.58852	1.43541	0.478469	13.1333	0	0	0	0.0333333	0.5	0.2	0.0666667	1	0	0	0	0	2	1	0	25	0	0	0	0
pp03	11.7333	3	2	1	350	0	2	0	0	0	0	0	2	0	1	0	0	0	0	0	99.4318	0	0.568182	0	0	0	0	0	11.6667	0	0.0666667	0	0	0	0	0	2	0	0	0	0	0	0	0	100	0	0	0	0
pp04	999	999	999	999	999	999	999	999	999	999	999	999	999	999	999	999	999	999	999	999	999	999	999	999	999	999	999	999	999	999	999	999	999	999	999	999	999	999	999	999	999	999	999	999	999	999	999	999	999
pp05	6.96667	13	7	5	124	9	15	38	0	18	5	0	2	1	2	5	0	7	1	0	59.3301	4.30622	7.17703	18.1818	0	8.61244	2.39234	0	4.13333	0.3	0.5	1.26667	0	0.6	0.166667	0	2	1	1	2	0	2	1	0	22.2222	11.1111	11.1111	22.2222	0
pp07	17.0667	10	3	2	500	0	0	1	0	4	3	4	2	0	0	1	0	3	3	2	97.6562	0	0	0.195312	0	0.78125	0.585938	0.78125	16.6667	0	0	0.0333333	0	0.133333	0.1	0.133333	2	0	0	0	0	0	0	1	66.6667	0	0	0	0
pp08	6.8	5	4	2	199	0	0	0	0	5	0	0	3	0	0	0	0	2	0	0	97.549	0	0	0	0	2.45098	0	0	6.63333	0	0	0	0	0.166667	0	0	3	0	0	0	0	1	0	0	75	0	0	0	0
pp09	7.03333	1	1	1	211	0	0	0	0	0	0	0	1	0	0	0	0	0	0	0	100	0	0	0	0	0	0	0	7.03333	0	0	0	0	0	0	0	1	0	0	0	0	0	0	0	100	0	0	0	0
pp10	9.46667	9	6	2	262	0	18	0	0	4	0	0	4	0	2	0	0	3	0	0	92.2535	0	6.33803	0	0	1.40845	0	0	8.73333	0	0.6	0	0	0.133333	0	0	4	0	2	0	0	0	0	0	66.6667	0	33.3333	0	0
pp11	8.86667	14	5	3	234	0	0	2	0	12	12	6	1	0	0	1	0	2	6	5	87.9699	0	0	0.75188	0	4.51128	4.51128	2.25564	7.8	0	0	0.0666667	0	0.4	0.4	0.2	1	0	0	0	0	2	2	0	20	0	0	0	0
pp14	16.0333	7	4	2	469	0	0	0	0	11	1	0	4	0	0	0	0	2	1	0	97.5052	0	0	0	0	2.2869	0.2079	0	15.6333	0	0	0	0	0.366667	0.0333333	0	3	0	0	0	0	1	0	0	75	0	0	0	0
pp15	11.4333	10	7	4	300	0	0	3	9	19	10	2	2	0	0	2	1	3	2	2	87.4636	0	0	0.874636	2.62391	5.53936	2.91545	0.58309	10	0	0	0.1	0.3	0.633333	0.333333	0.0666667	2	0	0	0	1	3	1	0	28.5714	0	0	0	14.2857
pp16	7.8	3	3	2	228	0	6	0	0	0	0	0	2	0	1	0	0	0	0	0	97.4359	0	2.5641	0	0	0	0	0	7.6	0	0.2	0	0	0	0	0	2	0	1	0	0	0	0	0	66.6667	0	33.3333	0	0
pp17	11.0667	12	7	3	291	0	0	0	0	25	14	2	3	0	0	0	0	3	4	2	87.6506	0	0	0	0	7.53012	4.21687	0.60241	9.7	0	0	0	0	0.833333	0.466667	0.0666667	3	0	0	0	0	2	2	0	42.8571	0	0	0	0
pp18	5.43333	5	3	3	149	5	0	0	0	9	0	0	2	1	0	0	0	2	0	0	91.411	3.06748	0	0	0	5.52147	0	0	4.96667	0.166667	0	0	0	0.3	0	0	1	1	0	0	0	1	0	0	33.3333	33.3333	0	0	0
pp19	11.4667	31	20	3	206	0	16	1	0	120	1	0	15	0	4	1	0	11	1	0	59.8837	0	4.65116	0.290698	0	34.8837	0.290698	0	6.86667	0	0.533333	0.0333333	0	4	0.0333333	0	10	0	2	0	0	8	0	0	50	0	10	0	0
pp20	10.1333	19	16	3	205	0	11	1	0	87	0	0	9	0	1	1	0	9	0	0	67.4342	0	3.61842	0.328947	0	28.6184	0	0	6.83333	0	0.366667	0.0333333	0	2.9	0	0	9	0	1	0	0	6	0	0	56.25	0	6.25	0	0
pp21	12.1667	7	7	3	351	0	6	1	0	7	0	0	4	0	1	1	0	2	0	0	96.1644	0	1.64384	0.273973	0	1.91781	0	0	11.7	0	0.2	0.0333333	0	0.233333	0	0	4	0	1	0	0	2	0	0	57.1429	0	14.2857	0	0
[truncated: 179 more columns]

## Sheet: read
Participant	time_read1	totalnrdwells_read1	totalnrfix_read1	nrfixloc_read1	nrPhone_read1	nrObstacle1_read1	nrObstacle2_read1	nrNothing_read1	nrIDD_read1	nrIDG_read1	nrOther1_read1	nrOther2_read1	nrdwellsPhone_read1	nrdwellsObstacle1_read1	nrdwellsObstacle2_read1	nrdwellsNothing_read1	nrdwellsIDD_read1	nrdwellsIDG_read1	nrdwellsOther1_read1	nrdwellsOther2_read1	percPhone_read1	percObstacle1_read1	percObstacle2_read1	percNothing_read1	percIDD_read1	percIDG_read1	percOther1_read1	percOther2_read1	timePhone_read1	timeObstacle1_read1	timeObstacle2_read1	timeNothing_read1	timeIDD_read1	timeIDG_read1	timeOther1_read1	timeOther2_read1	nrfixPhone_read1	nrfixObstacle1_read1	nrfixObstacle2_read1	nrfixNothing_read1	nrfixIDD_read1	nrfixIDG_read1	nrfixOther1_read1	nrfixOther2_read1	relnrfixPhone_read1	relnrfixObstacle1_read1	relnrfixObstacle2_read1	relnrfixNothing_read1	relnrfixIDD_read1
pp02	7.6	50	22	4	116	1	0	0	18	4	60	29	12	1	0	0	1	2	21	13	50.8772	0.438596	0	0	7.89474	1.75439	26.3158	12.7193	3.86667	0.0333333	0	0	0.6	0.133333	2	0.966667	10	0	0	0	1	0	6	5	45.4545	0	0	0	4.54545
pp03	6.1	6	6	2	125	0	0	1	0	57	0	0	3	0	0	1	0	3	0	0	68.306	0	0	0.546448	0	31.1475	0	0	4.16667	0	0	0.0333333	0	1.9	0	0	3	0	0	0	0	3	0	0	50	0	0	0	0
pp04	4.93333	14	6	4	109	4	0	1	0	24	4	6	2	2	0	1	0	4	3	3	73.6486	2.7027	0	0.675676	0	16.2162	2.7027	4.05405	3.63333	0.133333	0	0.0333333	0	0.8	0.133333	0.2	1	1	0	0	0	3	0	1	16.6667	16.6667	0	0	0
pp05	5.83333	17	15	6	80	10	23	4	16	34	8	0	4	2	2	2	1	7	1	0	45.7143	5.71429	13.1429	2.28571	9.14286	19.4286	4.57143	0	2.66667	0.333333	0.766667	0.133333	0.533333	1.13333	0.266667	0	3	2	2	0	1	6	1	0	20	13.3333	13.3333	0	6.66667
pp07	6.26667	21	19	5	77	0	3	0	0	28	36	44	1	0	1	0	0	3	8	8	40.9574	0	1.59574	0	0	14.8936	19.1489	23.4043	2.56667	0	0.1	0	0	0.933333	1.2	1.46667	1	0	1	0	0	3	7	7	5.26316	0	5.26316	0	0
pp08	5.9	25	9	5	106	0	7	0	0	28	17	19	3	0	1	0	0	2	10	9	59.887	0	3.9548	0	0	15.8192	9.60452	10.7345	3.53333	0	0.233333	0	0	0.933333	0.566667	0.633333	3	0	1	0	0	1	2	2	33.3333	0	11.1111	0	0
pp09	6.36667	10	6	5	152	0	0	12	7	8	6	6	2	0	0	4	1	3	2	2	79.5812	0	0	6.28272	3.66492	4.18848	3.14136	3.14136	5.06667	0	0	0.4	0.233333	0.266667	0.2	0.2	2	0	0	2	1	1	1	1	25	0	0	25	12.5
pp10	5.66667	10	8	5	73	0	20	6	0	49	9	13	1	0	1	3	0	3	3	2	42.9412	0	11.7647	3.52941	0	28.8235	5.29412	7.64706	2.43333	0	0.666667	0.2	0	1.63333	0.3	0.433333	1	0	1	1	0	3	1	2	11.1111	0	11.1111	11.1111	0
pp11	6.03333	17	7	4	79	0	5	65	0	23	8	1	4	0	2	5	0	6	4	1	43.6464	0	2.76243	35.9116	0	12.7072	4.41989	0.552486	2.63333	0	0.166667	2.16667	0	0.766667	0.266667	0.0333333	2	0	1	2	0	3	1	0	22.2222	0	11.1111	22.2222	0
pp14	2.96667	6	4	3	64	0	0	0	0	16	7	2	1	0	0	0	0	1	2	2	71.9101	0	0	0	0	17.9775	7.86517	2.24719	2.13333	0	0	0	0	0.533333	0.233333	0.0666667	1	0	0	0	0	1	2	0	25	0	0	0	0
pp15	5.46667	17	11	5	74	1	9	1	7	55	17	0	3	1	4	1	1	6	2	0	45.122	0.609756	5.4878	0.609756	4.26829	33.5366	10.3659	0	2.46667	0.0333333	0.3	0.0333333	0.233333	1.83333	0.566667	0	3	0	1	0	1	4	2	0	27.2727	0	9.09091	0	9.09091
pp16	5.53333	12	5	3	138	0	4	4	0	20	0	0	4	0	2	3	0	6	0	0	83.1325	0	2.40964	2.40964	0	12.0482	0	0	4.6	0	0.133333	0.133333	0	0.666667	0	0	3	0	1	0	0	1	0	0	60	0	20	0	0
pp17	5.06667	11	5	1	142	0	0	5	0	3	1	1	6	0	0	2	0	3	1	1	93.4211	0	0	3.28947	0	1.97368	0.657895	0.657895	4.73333	0	0	0.166667	0	0.1	0.0333333	0.0333333	5	0	0	1	0	0	0	0	83.3333	0	0	16.6667	0
pp18	4.9	11	7	3	101	0	26	0	0	20	0	0	5	0	1	0	0	5	0	0	68.7075	0	17.6871	0	0	13.6054	0	0	3.36667	0	0.866667	0	0	0.666667	0	0	4	0	1	0	0	2	0	0	57.1429	0	14.2857	0	0
pp19	6.7	16	8	3	145	0	11	2	0	43	0	0	6	0	4	2	0	6	0	0	72.1393	0	5.47264	0.995025	0	21.393	0	0	4.83333	0	0.366667	0.0666667	0	1.43333	0	0	5	0	1	0	0	2	0	0	62.5	0	12.5	0	0
pp20	6.1	26	14	6	21	1	5	6	13	97	19	21	1	1	3	2	2	5	9	5	11.4754	0.546448	2.73224	3.27869	7.10383	53.0055	10.3825	11.4754	0.7	0.0333333	0.166667	0.2	0.433333	3.23333	0.633333	0.7	1	0	1	1	1	5	2	4	6.66667	0	6.66667	6.66667	6.66667
pp21	10.6667	15	5	3	298	0	0	2	0	1	10	9	3	0	0	2	0	1	6	5	93.125	0	0	0.625	0	0.3125	3.125	2.8125	9.93333	0	0	0.0666667	0	0.0333333	0.333333	0.3	3	0	0	0	0	0	1	1	60	0	0	0	0
[truncated: 179 more columns]

## Sheet: Averages
Participant	Age	Gender	time_nophone	totalnrdwells_nophone	totalnrfix_nophone	nrfixloc_nophone	nrPhone_nophone	nrObstacle1_nophone	nrObstacle2_nophone	nrNothing_nophone	nrIDD_nophone	nrIDG_nophone	nrOther1_nophone	nrOther2_nophone	nrdwellsPhone_nophone	nrdwellsObstacle1_nophone	nrdwellsObstacle2_nophone	nrdwellsNothing_nophone	nrdwellsIDD_nophone	nrdwellsIDG_nophone	nrdwellsOther1_nophone	nrdwellsOther2_nophone	percPhone_nophone	percObstacle1_nophone	percObstacle2_nophone	percNothing_nophone	percIDD_nophone	percIDG_nophone	percOther1_nophone	percOther2_nophone	timePhone_nophone	timeObstacle1_nophone	timeObstacle2_nophone	timeNothing_nophone	timeIDD_nophone	timeIDG_nophone	timeOther1_nophone	timeOther2_nophone	nrfixPhone_nophone	nrfixObstacle1_nophone	nrfixObstacle2_nophone	nrfixNothing_nophone	nrfixIDD_nophone	nrfixIDG_nophone	nrfixOther1_nophone	nrfixOther2_nophone	relnrfixPhone_nophone	relnrfixObstacle1_nophone	relnrfixObstacle2_nophone
pp02	28	m	5.35556	18.6667	10.3333	4.33333	0	0	48	0.333333	23	66	13	10.3333	0	0	3.66667	0.333333	1.66667	4.33333	5	4	0	0	29.8602	0.197239	14.0942	41.2615	8.1117	6.47515	0	0	1.6	0.0111111	0.766667	2.2	0.433333	0.344444	0	0	3.33333	0	1	3.33333	1.66667	1	0	0	31.746
pp03	33	m	4.61667	20.5	12.5	3.5	0	0	32.5	0.5	0	70.5	15	20	0	0	3.5	0.5	0	5	6.5	5.5	0	0	23.4898	0.37037	0	51.4189	10.5816	14.1393	0	0	1.08333	0.0166667	0	2.35	0.5	0.666667	0	0	3	0	0	4.5	2	3	0	0	27.5735
pp04	22	m	3.67778	14.3333	9	4	0	0	23	1	8.33333	60	12	6	0	0	3.66667	0.666667	1	5.33333	2.33333	2	0	0	20.5205	0.896521	7.22945	54.6716	11.0259	5.65604	0	0	0.766667	0.0333333	0.277778	2	0.4	0.2	0	0	3	0	0.333333	3.33333	1.33333	1	0	0	33.6111
pp05	20	m	4.81111	10.3333	7	3.66667	0	0.333333	21	5	29.3333	71	17.3333	0.333333	0	0.333333	2.33333	1	1.33333	4.66667	1.33333	0.333333	0	0.21097	14.2231	3.46893	20.7855	49.7822	11.3183	0.21097	0	0.0111111	0.7	0.166667	0.977778	2.36667	0.577778	0.0111111	0	0	1.33333	1	1.33333	3.33333	1	0	0	0	16.336
pp07	24	m	4.86667	18.5	14	3	0	0	1	0.5	0	21	62.5	61	0	0	0.5	0.5	0	2	9	7	0	0	0.684932	0.342466	0	14.3836	42.8082	41.7808	0	0	0.0333333	0.0166667	0	0.7	2.08333	2.03333	0	0	0	0	0	1.5	6	6.5	0	0	0
pp08	21	m	5.2	25	12	6	0	4	36	0	8	67	29	12	0	2	3	0	1	7	7	5	0	2.5641	23.0769	0	5.12821	42.9487	18.5897	7.69231	0	0.133333	1.2	0	0.266667	2.23333	0.966667	0.4	0	1	2	0	1	4	3	1	0	8.33333	16.6667
pp09	999	m	5.38333	12.5	7.5	4	0	0	18	7	53	60	13.5	10	0	0	1.5	1	1.5	3	4	2.5	0	0	11.379	4.41695	32.5508	36.9007	8.50403	6.24856	0	0	0.6	0.233333	1.76667	2	0.45	0.333333	0	0	1	0.5	1.5	2.5	1.5	1	0	0	10
pp10	24	m	4.61667	18	10.5	4.5	0	11	24	4	0	61	14	24.5	0	1.5	1	2.5	0	5	6	4.5	0	7.94234	17.2714	2.89073	0	44.0908	10.1136	17.6911	0	0.366667	0.8	0.133333	0	2.03333	0.466667	0.816667	0	1	0.5	0.5	0	5	2	2	0	9.09091	4.54545
pp11	999	m	4.65556	32.3333	16	5	0	0	15.3333	0.333333	28.3333	36.3333	29.3333	29	0	0	3	0.333333	2.33333	5.66667	12	9.33333	0	0	11.0899	0.245098	20.3226	25.9296	20.9996	20.6779	0	0	0.511111	0.0111111	0.944444	1.21111	0.977778	0.966667	0	0	2	0	2.33333	3.33333	3.66667	4.66667	0	0	12.605
pp14	41	m	6.22222	10.6667	7.33333	4	0	9.33333	24.3333	0.333333	12.3333	128.667	6	5.66667	0	0.666667	2.33333	0.333333	0.666667	4.33333	1.33333	1.33333	0	5.22459	13.6934	0.194932	6.58425	67.9393	3.43226	2.93129	0	0.311111	0.811111	0.0111111	0.411111	4.28889	0.2	0.188889	0	0.666667	1.33333	0	0.666667	3.66667	0.333333	0.666667	0	8.88889	15.5556
pp15	29	m	4.63333	9.66667	7	4	0	6.33333	41.6667	1	50.3333	36.3333	2.33333	1	0	1	1.66667	1	1.66667	3.66667	1	0.666667	0	4.56678	29.9666	0.719449	36.1902	26.1641	1.67523	0.717712	0	0.211111	1.38889	0.0333333	1.67778	1.21111	0.0777778	0.0333333	0	1	1.66667	0	1.66667	2.33333	0.333333	0	0	12.2222	24.4444
pp16	34	m	4.24444	17.6667	10	4.33333	0	8	45	4.66667	2.66667	46	11.3333	9.33333	0	0.666667	3	2.66667	0.666667	6	4.33333	3	0	6.26939	35.5162	3.63909	2.15949	36.2298	8.79323	7.13036	0	0.266667	1.5	0.155556	0.0888889	1.53333	0.377778	0.311111	0	0.666667	2.66667	0.666667	0.333333	3	2	1.33333	0	5.92593	27.037
pp17	20	m	4.86667	12	9	5	0	0	31	0	27	75	5	8	0	0	4	0	1	5	1	1	0	0	21.2329	0	18.4932	51.3699	3.42466	5.47945	0	0	1.03333	0	0.9	2.5	0.166667	0.266667	0	0	3	0	1	3	1	1	0	0	33.3333
pp18	19	f	4.06667	19	8	2	0	0	38	4	1	77	2	0	0	0	7	2	1	10	1	0	0	0	31.1475	3.27869	0.819672	63.1148	1.63934	0	0	0	1.26667	0.133333	0.0333333	2.56667	0.0666667	0	0	0	3	0	0	5	0	0	0	0	37.5
pp19	31	m	4.56667	17.6667	9	4.33333	0	0	1	0.666667	44.3333	46.3333	25.3333	19.3333	0	0	0.333333	0.333333	2	2.33333	7.33333	5.66667	0	0	0.719424	0.486618	32.3397	33.8539	18.5044	14.096	0	0	0.0333333	0.0222222	1.47778	1.54444	0.844444	0.644444	0	0	0.333333	0	2	1.33333	3	2.33333	0	0	3.7037
pp20	19	f	4.63333	42.3333	13.6667	4.33333	0	0	4.33333	9	22.3333	46	34.6667	22.3333	0	0	1	1.66667	6.33333	5	17.3333	12.6667	0	0	3.38542	6.49645	15.9432	32.8461	25.0419	16.0539	0	0	0.144444	0.3	0.744444	1.53333	1.15556	0.744444	0	0	0.666667	1	2	3.33333	4.33333	3.33333	0	0	4.7619
pp21	20	m	4.3	9	8	4	0	0	25.3333	2.33333	54.3333	32.3333	14.3333	0.333333	0	0	2	0.333333	1	3.66667	2	0.333333	0	0	19.7065	1.79487	42.0074	25.0606	11.1742	0.25641	0	0	0.844444	0.0777778	1.81111	1.07778	0.477778	0.0111111	0	0	1.66667	0.333333	1	3.33333	2	0	0	0	18.8131
[truncated: 257 more columns]
