# Supplementary material for: The impact of mobile phone use on where we look and how we walk when negotiating floor based obstacles
Source: PLoS One. 2017 Jun 30;12(6):e0179802. doi: 10.1371/journal.pone.0179802 (PMC5493336; doi:10.1371/journal.pone.0179802)
Supplement: S1 File — (ZIP) [file pone.0179802.s001.zip › Gait/PP1/AUTOSAVE.txt]

CODAmotion Analysis Text
Codamotion Analysis Text Save of: AUTOSAVE.MDF
Time	Markers
Time	1:LTOE.X	1:LTOE.Y	1:LTOE.Z	2:L2nd.X	2:L2nd.Y	2:L2nd.Z	3:LHEE.X	3:LHEE.Y	3:LHEE.Z	4:LANK.X	4:LANK.Y	4:LANK.Z	5:RTOE.X	5:RTOE.Y	5:RTOE.Z	6:R2nd.X	6:R2nd.Y	6:R2nd.Z	7:RHEE.X	7:RHEE.Y	7:RHEE.Z	8:RANK.X	8:RANK.Y	8:RANK.Z	9:STRN.X	9:STRN.Y	9:STRN.Z	10:Marker 10.X	10:Marker 10.Y	10:Marker 10.Z	11:FRHD.X	11:FRHD.Y	11:FRHD.Z	12:FLHD.X	12:FLHD.Y	12:FLHD.Z	13:BRHD.X	13:BRHD.Y	13:BRHD.Z	14:BLHD.X	14:BLHD.Y	14:BLHD.Z	15:BLSTEP.X	15:BLSTEP.Y	15:BLSTEP.Z	16:FLSTEP.X	16:FLSTEP.Y	16:FLSTEP.Z	17:BRSTEP.X
(s)	(mm)	(mm)	(mm)	(mm)	(mm)	(mm)	(mm)	(mm)	(mm)	(mm)	(mm)	(mm)	(mm)	(mm)	(mm)	(mm)	(mm)	(mm)	(mm)	(mm)	(mm)	(mm)	(mm)	(mm)	(mm)	(mm)	(mm)	(mm)	(mm)	(mm)	(mm)	(mm)	(mm)	(mm)	(mm)	(mm)	(mm)	(mm)	(mm)	(mm)	(mm)	(mm)	(mm)	(mm)	(mm)	(mm)	(mm)	(mm)	(mm)
0.00000	-3235.75	158.60	58.77	-3253.39	157.30	47.72	-3461.48	136.11	51.07	-3447.56	99.12	94.31	-3703.33	156.51	48.46	-3684.62	170.44	76.85	-2247.15	-72.49	79.85	-1781.32	-53.09	218.12	-3322.67	136.25	1297.53	0.00	0.00	0.00	-3424.67	95.11	1535.97	-3812.84	39.40	1525.69	-3838.40	158.68	1659.60	-3772.68	56.21	1654.18	-286.64	848.06	56.72	149.13	853.13	51.55	-289.69
0.01000	-3235.75	158.60	58.77	-3253.39	157.30	47.72	-3461.48	136.11	51.07	-3447.56	99.12	94.31	-3703.33	156.51	48.46	-3684.62	170.44	76.85	-2247.15	-72.49	79.85	-1781.32	-53.09	218.12	-3322.67	136.25	1297.53	0.00	0.00	0.00	-3424.67	95.11	1535.97	-3812.84	39.40	1525.69	-3788.65	163.16	1657.56	-3772.68	56.21	1654.18	-286.64	848.06	56.72	149.13	853.13	51.55	-289.69
0.02000	-3235.75	158.60	58.77	-3253.39	157.30	47.72	-3461.48	136.11	51.07	-3447.56	99.12	94.31	-3703.33	156.51	48.46	-3684.62	170.44	76.85	-2247.15	-72.49	79.85	-1781.32	-53.09	218.12	-3322.67	136.25	1297.53	0.00	0.00	0.00	-3424.67	95.11	1535.97	-3812.84	39.40	1525.69	-3808.53	164.25	1659.51	-3772.68	56.21	1654.18	-286.64	848.06	56.72	149.13	853.13	51.55	-289.69
0.03000	-3235.75	158.60	58.77	-3253.39	157.30	47.72	-3461.48	136.11	51.07	-3447.56	99.12	94.31	-3703.33	156.51	48.46	-3684.62	170.44	76.85	-2247.15	-72.49	79.85	-1781.32	-53.09	218.12	-3322.67	136.25	1297.53	0.00	0.00	0.00	-3424.67	95.11	1535.97	-3812.84	39.40	1525.69	-3812.93	162.84	1659.88	-3772.68	56.21	1654.18	-286.73	848.33	56.74	149.18	853.43	51.57	-289.80
0.04000	-3235.75	158.60	58.77	-3253.39	157.30	47.72	-3461.48	136.11	51.07	-3447.56	99.12	94.31	-3703.33	156.51	48.46	-3684.62	170.44	76.85	-2247.15	-72.49	79.85	-1781.32	-53.09	218.12	-3322.67	136.25	1297.53	0.00	0.00	0.00	-3424.67	95.11	1535.97	-3812.84	39.40	1525.69	-3763.13	161.78	1657.75	-3772.68	56.21	1654.18	-379.17	1118.91	73.75	203.18	1148.51	70.17	-400.09
0.05000	-3235.75	158.60	58.77	-3253.39	157.30	47.72	-3461.48	136.11	51.07	-3447.56	99.12	94.31	-3703.33	156.51	48.46	-3684.62	170.44	76.85	-2247.15	-72.49	79.85	-1781.32	-53.09	218.12	-3322.67	136.25	1297.53	0.00	0.00	0.00	-3424.67	95.11	1535.97	-3812.84	39.40	1525.69	-3784.38	161.07	1659.53	-3772.68	56.21	1654.18	-376.89	1118.47	74.25	203.25	1148.90	70.05	-400.17
0.06000	-3235.75	158.60	58.77	-3253.39	157.30	47.72	-3461.48	136.11	51.07	-3447.56	99.12	94.31	-3703.33	156.51	48.46	-3684.62	170.44	76.85	-2247.15	-72.49	79.85	-1781.32	-53.09	218.12	-3322.67	136.25	1297.53	0.00	0.00	0.00	-3424.67	95.11	1535.97	-3812.84	39.40	1525.69	-3761.83	160.91	1656.74	-3772.68	56.21	1654.18	-378.87	1119.94	73.31	204.09	1147.61	70.65	-404.47
0.07000	-3235.75	158.60	58.77	-3253.39	157.30	47.72	-3461.48	136.11	51.07	-3447.56	99.12	94.31	-3703.33	156.51	48.46	-3684.62	170.44	76.85	-2247.15	-72.49	79.85	-1781.32	-53.09	218.12	-3322.67	136.25	1297.53	0.00	0.00	0.00	-3424.67	95.11	1535.97	-3812.84	39.40	1525.69	-3787.23	159.71	1658.54	-3772.68	56.21	1654.18	-378.18	1120.27	73.91	203.20	1147.37	70.47	-403.08
0.08000	-3235.75	158.60	58.77	-3253.39	157.30	47.72	-3461.48	136.11	51.07	-3447.56	99.12	94.31	-3703.33	156.51	48.46	-3684.62	170.44	76.85	-2247.15	-72.49	79.85	-1781.32	-53.09	218.12	-3322.67	136.25	1297.53	0.00	0.00	0.00	-3424.67	95.11	1535.97	-3812.84	39.40	1525.69	-3792.01	159.97	1659.84	-3772.68	56.21	1654.18	-377.36	1119.14	74.23	202.69	1148.27	70.23	-399.18
0.09000	-3235.75	158.60	58.77	-3253.39	157.30	47.72	-3461.48	136.11	51.07	-3447.56	99.12	94.31	-3703.33	156.51	48.46	-3684.62	170.44	76.85	-2247.15	-72.49	79.85	-1781.32	-53.09	218.12	-3322.67	136.25	1297.53	0.00	0.00	0.00	-3424.67	95.11	1535.97	-3812.84	39.40	1525.69	-3803.34	159.67	1658.24	-3772.68	56.21	1654.18	-379.83	1121.25	73.16	203.21	1149.34	69.94	-396.78
0.10000	-3235.75	158.60	58.77	-3253.39	157.30	47.72	-3461.48	136.11	51.07	-3447.56	99.12	94.31	-3703.33	156.51	48.46	-3684.62	170.44	76.85	-2247.15	-72.49	79.85	-1781.32	-53.09	218.12	-3322.67	136.25	1297.53	0.00	0.00	0.00	-3424.67	95.11	1535.97	-3812.84	39.40	1525.69	-3801.35	160.55	1660.64	-3772.68	56.21	1654.18	-376.37	1117.99	74.62	204.44	1148.22	70.37	-396.87
0.11000	-3235.75	158.60	58.77	-3253.39	157.30	47.72	-3461.48	136.11	51.07	-3447.56	99.12	94.31	-3703.33	156.51	48.46	-3684.62	170.44	76.85	-2247.15	-72.49	79.85	-1781.32	-53.09	218.12	-3322.67	136.25	1297.53	0.00	0.00	0.00	-3424.67	95.11	1535.97	-3812.84	39.40	1525.69	-3796.85	160.81	1660.82	-3772.68	56.21	1654.18	-378.45	1117.38	74.19	202.50	1148.86	69.84	-400.79
0.12000	-3235.75	158.60	58.77	-3253.39	157.30	47.72	-3461.48	136.11	51.07	-3447.56	99.12	94.31	-3703.33	156.51	48.46	-3684.62	170.44	76.85	-2247.15	-72.49	79.85	-1781.32	-53.09	218.12	-3322.67	136.25	1297.53	0.00	0.00	0.00	-3424.67	95.11	1535.97	-3812.84	39.40	1525.69	-3807.23	161.15	1660.78	-3772.68	56.21	1654.18	-377.23	1118.24	74.25	203.16	1148.78	69.85	-401.26
0.13000	-3235.75	158.60	58.77	-3253.39	157.30	47.72	-3461.48	136.11	51.07	-3447.56	99.12	94.31	-3703.33	156.51	48.46	-3684.62	170.44	76.85	-2247.15	-72.49	79.85	-1781.32	-53.09	218.12	-3322.67	136.25	1297.53	0.00	0.00	0.00	-3424.67	95.11	1535.97	-3812.84	39.40	1525.69	-3762.15	161.31	1659.45	-3772.68	56.21	1654.18	-374.11	1117.30	75.16	203.56	1149.04	69.80	-401.82
0.14000	-3235.75	158.60	58.77	-3253.39	157.30	47.72	-3461.48	136.11	51.07	-3447.56	99.12	94.31	-3703.33	156.51	48.46	-3684.62	170.44	76.85	-2247.15	-72.49	79.85	-1781.32	-53.09	218.12	-3322.67	136.25	1297.53	0.00	0.00	0.00	-3424.67	95.11	1535.97	-3812.84	39.40	1525.69	-3773.86	160.12	1660.21	-3772.68	56.21	1654.18	-376.32	1118.75	74.20	202.93	1148.88	70.07	-397.41
0.15000	-3235.75	158.60	58.77	-3253.39	157.30	47.72	-3461.48	136.11	51.07	-3447.56	99.12	94.31	-3703.33	156.51	48.46	-3684.62	170.44	76.85	-2247.15	-72.49	79.85	-1781.32	-53.09	218.12	-3322.67	136.25	1297.53	0.00	0.00	0.00	-3424.67	95.11	1535.97	-3812.84	39.40	1525.69	-3792.73	161.00	1660.08	-3772.68	56.21	1654.18	-376.54	1118.40	74.50	203.55	1148.87	70.03	-400.71
0.16000	-3235.75	158.60	58.77	-3253.39	157.30	47.72	-3461.48	136.11	51.07	-3447.56	99.12	94.31	-3703.33	156.51	48.46	-3684.62	170.44	76.85	-2247.15	-72.49	79.85	-1781.32	-53.09	218.12	-3322.67	136.25	1297.53	0.00	0.00	0.00	-3424.67	95.11	1535.97	-3812.84	39.40	1525.69	-3772.95	159.81	1659.70	-3772.68	56.21	1654.18	-378.12	1118.21	74.35	205.18	1148.44	70.68	-401.47
0.17000	-3235.75	158.60	58.77	-3253.39	157.30	47.72	-3461.48	136.11	51.07	-3447.56	99.12	94.31	-3703.33	156.51	48.46	-3684.62	170.44	76.85	-2247.15	-72.49	79.85	-1781.32	-53.09	218.12	-3322.67	136.25	1297.53	0.00	0.00	0.00	-3424.67	95.11	1535.97	-3812.84	39.40	1525.69	-3791.34	160.65	1661.02	-3772.68	56.21	1654.18	-379.87	1120.23	73.30	203.88	1149.71	70.01	-399.99
0.18000	-3235.75	158.60	58.77	-3253.39	157.30	47.72	-3461.48	136.11	51.07	-3447.56	99.12	94.31	-3703.33	156.51	48.46	-3684.62	170.44	76.85	-2247.15	-72.49	79.85	-1781.32	-53.09	218.12	-3322.67	136.25	1297.53	0.00	0.00	0.00	-3424.67	95.11	1535.97	-3812.84	39.40	1525.69	-3783.95	159.12	1660.06	-3772.68	56.21	1654.18	-382.90	1119.56	72.82	203.73	1149.38	69.91	-399.84
0.19000	-3235.75	158.60	58.77	-3253.39	157.30	47.72	-3461.48	136.11	51.07	-3447.56	99.12	94.31	-3703.33	156.51	48.46	-3684.62	170.44	76.85	-2247.15	-72.49	79.85	-1781.32	-53.09	218.12	-3322.67	136.25	1297.53	0.00	0.00	0.00	-3424.67	95.11	1535.97	-3812.84	39.40	1525.69	-3755.17	160.68	1657.68	-3772.68	56.21	1654.18	-377.45	1118.28	74.01	204.36	1148.07	70.62	-399.21
0.20000	-3235.75	158.60	58.77	-3253.39	157.30	47.72	-3461.48	136.11	51.07	-3447.56	99.12	94.31	-3703.33	156.51	48.46	-3684.62	170.44	76.85	-2247.15	-72.49	79.85	-1781.32	-53.09	218.12	-3322.67	136.25	1297.53	0.00	0.00	0.00	-3424.67	95.11	1535.97	-3812.84	39.40	1525.69	-3746.21	161.44	1655.81	-3772.68	56.21	1654.18	-376.89	1118.31	74.05	202.77	1147.80	70.14	-398.91
0.21000	-3235.75	158.60	58.77	-3253.39	157.30	47.72	-3461.48	136.11	51.07	-3447.56	99.12	94.31	-3703.33	156.51	48.46	-3684.62	170.44	76.85	-2247.15	-72.49	79.85	-1781.32	-53.09	218.12	-3322.67	136.25	1297.53	0.00	0.00	0.00	-3424.67	95.11	1535.97	-3812.84	39.40	1525.69	-3768.88	158.69	1656.43	-3772.68	56.21	1654.18	-376.75	1118.79	74.19	201.67	1149.43	69.40	-401.19
0.22000	-3235.75	158.60	58.77	-3253.39	157.30	47.72	-3461.48	136.11	51.07	-3447.56	99.12	94.31	-3703.33	156.51	48.46	-3684.62	170.44	76.85	-2247.15	-72.49	79.85	-1781.32	-53.09	218.12	-3322.67	136.25	1297.53	0.00	0.00	0.00	-3424.67	95.11	1535.97	-3812.84	39.40	1525.69	-3779.99	159.61	1657.42	-3772.71	56.20	1654.18	-377.47	1120.10	73.79	200.43	1148.72	69.37	-399.72
0.23000	-3235.75	158.60	58.77	-3253.39	157.30	47.72	-3461.48	136.11	51.07	-3447.56	99.12	94.31	-3703.33	156.51	48.46	-3684.62	170.44	76.85	-2247.15	-72.49	79.85	-1781.32	-53.09	218.12	-3322.67	136.25	1297.53	0.00	0.00	0.00	-3424.67	95.11	1535.97	-3812.84	39.40	1525.69	-3785.06	161.02	1657.96	-3803.06	54.41	1651.95	-379.36	1119.74	73.53	201.42	1148.77	69.77	-404.12
0.24000	-3235.75	158.60	58.77	-3253.39	157.30	47.72	-3461.48	136.11	51.07	-3447.56	99.12	94.31	-3703.33	156.51	48.46	-3684.62	170.44	76.85	-2247.15	-72.49	79.85	-1781.32	-53.09	218.12	-3322.67	136.25	1297.53	0.00	0.00	0.00	-3424.67	95.11	1535.97	-3812.84	39.40	1525.69	-3816.47	163.55	1659.26	-3801.28	56.87	1652.60	-376.32	1118.50	74.33	204.65	1147.81	70.58	-400.60
0.25000	-3235.75	158.60	58.77	-3253.39	157.30	47.72	-3461.48	136.11	51.07	-3447.56	99.12	94.31	-3703.33	156.51	48.46	-3684.62	170.44	76.85	-2247.15	-72.49	79.85	-1781.32	-53.09	218.12	-3322.67	136.25	1297.53	0.00	0.00	0.00	-3424.67	95.11	1535.97	-3812.84	39.40	1525.69	-3760.73	161.19	1658.08	-3771.77	57.59	1651.66	-377.15	1118.24	74.07	206.39	1147.84	70.86	-403.84
0.26000	-3235.75	158.60	58.77	-3253.39	157.30	47.72	-3461.48	136.11	51.07	-3447.56	99.12	94.31	-3703.33	156.51	48.46	-3684.62	170.44	76.85	-2247.15	-72.49	79.85	-1781.32	-53.09	218.12	-3322.67	136.25	1297.53	0.00	0.00	0.00	-3424.67	95.11	1535.97	-3812.84	39.40	1525.69	-3774.64	161.21	1658.46	-3758.89	57.39	1651.44	-377.27	1118.44	74.19	202.73	1148.80	69.83	-403.08
0.27000	-3235.75	158.60	58.77	-3253.39	157.30	47.72	-3461.48	136.11	51.07	-3447.56	99.12	94.31	-3703.33	156.51	48.46	-3684.62	170.44	76.85	-2247.15	-72.49	79.85	-1781.32	-53.09	218.12	-3322.67	136.25	1297.53	0.00	0.00	0.00	-3424.67	95.11	1535.97	-3812.84	39.40	1525.69	-3763.97	163.01	1657.92	-3822.58	57.39	1653.09	-375.88	1118.67	74.51	204.30	1149.08	70.06	-402.31
0.28000	-3235.75	158.60	58.77	-3253.39	157.30	47.72	-3461.48	136.11	51.07	-3447.56	99.12	94.31	-3703.33	156.51	48.46	-3684.62	170.44	76.85	-2247.15	-72.49	79.85	-1781.32	-53.09	218.12	-3322.67	136.25	1297.53	0.00	0.00	0.00	-3424.67	95.11	1535.97	-3812.84	39.40	1525.69	-3781.98	163.81	1656.50	-3814.82	58.85	1652.75	-375.85	1116.53	74.87	204.77	1148.68	70.29	-398.74
0.29000	-3235.75	158.60	58.77	-3253.39	157.30	47.72	-3461.48	136.11	51.07	-3447.56	99.12	94.31	-3703.33	156.51	48.46	-3684.62	170.44	76.85	-2247.15	-72.49	79.85	-1781.32	-53.09	218.12	-3322.67	136.25	1297.53	0.00	0.00	0.00	-3424.67	95.11	1535.97	-3812.84	39.40	1525.69	-3787.98	162.00	1655.22	-3817.21	58.86	1653.98	-378.27	1118.95	73.93	205.46	1148.00	70.79	-398.52
0.30000	-3235.75	158.60	58.77	-3253.39	157.30	47.72	-3461.48	136.11	51.07	-3447.56	99.12	94.31	-3703.33	156.51	48.46	-3684.62	170.44	76.85	-2247.15	-72.49	79.85	-1781.32	-53.09	218.12	-3322.67	136.25	1297.53	0.00	0.00	0.00	-3424.67	95.11	1535.97	-3812.84	39.40	1525.69	-3790.41	164.19	1658.30	-3751.73	61.43	1650.45	-376.74	1118.94	74.58	203.80	1148.44	70.26	-398.90
0.31000	-3235.75	158.60	58.77	-3253.39	157.30	47.72	-3461.48	136.11	51.07	-3447.56	99.12	94.31	-3703.33	156.51	48.46	-3684.62	170.44	76.85	-2247.15	-72.49	79.85	-1781.32	-53.09	218.12	-3322.67	136.25	1297.53	0.00	0.00	0.00	-3424.67	95.11	1535.97	-3812.84	39.40	1525.69	-3766.08	165.76	1656.15	-3785.36	59.44	1652.80	-375.19	1117.90	74.91	203.55	1149.21	70.04	-400.35
0.32000	-3235.75	158.60	58.77	-3253.39	157.30	47.72	-3461.48	136.11	51.07	-3447.56	99.12	94.31	-3703.33	156.51	48.46	-3684.62	170.44	76.85	-2247.15	-72.49	79.85	-1781.32	-53.09	218.12	-3322.67	136.25	1297.53	0.00	0.00	0.00	-3424.67	95.11	1535.97	-3812.84	39.40	1525.69	-3810.10	164.05	1656.29	-3770.52	60.01	1651.12	-379.35	1119.49	73.74	204.63	1149.42	70.31	-400.51
0.33000	-3235.75	158.60	58.77	-3253.39	157.30	47.72	-3461.48	136.11	51.07	-3447.56	99.12	94.31	-3703.33	156.51	48.46	-3684.62	170.44	76.85	-2247.15	-72.49	79.85	-1781.32	-53.09	218.12	-3322.67	136.25	1297.53	0.00	0.00	0.00	-3424.67	95.11	1535.97	-3812.84	39.40	1525.69	-3773.51	167.66	1655.00	-3753.74	60.53	1650.54	-375.79	1118.83	74.53	203.31	1149.62	69.85	-401.66
0.34000	-3235.75	158.60	58.77	-3253.39	157.30	47.72	-3461.48	136.11	51.07	-3447.56	99.12	94.31	-3703.33	156.51	48.46	-3684.62	170.44	76.85	-2247.15	-72.49	79.85	-1781.32	-53.09	218.12	-3322.67	136.25	1297.53	0.00	0.00	0.00	-3424.67	95.11	1535.97	-3812.84	39.40	1525.69	-3722.58	165.93	1653.38	-3784.01	62.52	1652.25	-379.62	1120.09	73.47	204.19	1147.55	70.63	-400.13
0.35000	-3235.75	158.60	58.77	-3253.39	157.30	47.72	-3461.48	136.11	51.07	-3447.56	99.12	94.31	-3703.33	156.51	48.46	-3684.62	170.44	76.85	-2247.15	-72.49	79.85	-1781.32	-53.09	218.12	-3322.67	136.25	1297.53	0.00	0.00	0.00	-3424.67	95.11	1535.97	-3812.84	39.40	1525.69	-3775.25	168.17	1657.40	-3781.87	61.50	1652.03	-379.13	1119.64	73.74	206.18	1146.82	71.18	-402.72
0.36000	-3235.75	158.60	58.77	-3253.39	157.30	47.72	-3461.48	136.11	51.07	-3447.56	99.12	94.31	-3703.33	156.51	48.46	-3684.62	170.44	76.85	-2247.15	-72.49	79.85	-1781.32	-53.09	218.12	-3322.67	136.25	1297.53	0.00	0.00	0.00	-3424.67	95.11	1535.97	-3812.84	39.40	1525.69	-3786.94	170.29	1655.13	-3752.85	64.57	1648.87	-377.60	1117.65	74.51	203.80	1148.49	70.28	-399.38
0.37000	-3235.75	158.60	58.77	-3253.39	157.30	47.72	-3461.48	136.11	51.07	-3447.56	99.12	94.31	-3703.33	156.51	48.46	-3684.62	170.44	76.85	-2247.15	-72.49	79.85	-1781.32	-53.09	218.12	-3322.67	136.25	1297.53	0.00	0.00	0.00	-3424.67	95.11	1535.97	-3812.84	39.40	1525.69	-3790.04	170.52	1658.77	-3767.47	65.88	1651.28	-381.07	1119.35	73.48	204.10	1149.10	70.08	-400.63
0.38000	-3235.75	158.60	58.77	-3253.39	157.30	47.72	-3461.48	136.11	51.07	-3447.56	99.12	94.31	-3703.33	156.51	48.46	-3684.62	170.44	76.85	-2247.15	-72.49	79.85	-1781.32	-53.09	218.12	-3322.67	136.25	1297.53	0.00	0.00	0.00	-3424.67	95.11	1535.97	-3812.84	39.40	1525.69	-3795.78	172.48	1656.60	-3800.79	65.64	1652.81	-376.03	1118.45	74.63	202.25	1148.91	69.68	-398.76
0.39000	-3235.75	158.60	58.77	-3253.39	157.30	47.72	-3461.48	136.11	51.07	-3447.56	99.12	94.31	-3703.33	156.51	48.46	-3684.62	170.44	76.85	-2247.15	-72.49	79.85	-1781.32	-53.09	218.12	-3322.67	136.25	1297.53	0.00	0.00	0.00	-3424.67	95.11	1535.97	-3812.84	39.40	1525.69	-3773.76	171.80	1656.50	-3795.60	65.57	1652.55	-377.02	1118.56	74.22	202.69	1149.07	69.68	-398.81
0.40000	-3235.75	158.60	58.77	-3253.39	157.30	47.72	-3461.48	136.11	51.07	-3447.56	99.12	94.31	-3703.33	156.51	48.46	-3684.62	170.44	76.85	-2247.15	-72.49	79.85	-1781.32	-53.09	218.12	-3322.67	136.25	1297.53	0.00	0.00	0.00	-3424.67	95.11	1535.97	-3812.84	39.40	1525.69	-3784.60	173.95	1654.36	-3802.42	69.27	1651.06	-380.36	1119.46	73.19	203.72	1148.69	70.12	-401.71
0.41000	-3235.75	158.60	58.77	-3253.39	157.30	47.72	-3461.48	136.11	51.07	-3447.56	99.12	94.31	-3703.33	156.51	48.46	-3684.62	170.44	76.85	-2247.15	-72.49	79.85	-1781.32	-53.09	218.12	-3322.67	136.25	1297.53	0.00	0.00	0.00	-3424.67	95.11	1535.97	-3812.84	39.40	1525.69	-3745.22	172.05	1653.92	-3799.71	67.84	1652.62	-378.38	1118.79	73.93	204.28	1147.82	70.50	-403.83
0.42000	-3235.75	158.60	58.77	-3253.39	157.30	47.72	-3461.48	136.11	51.07	-3447.56	99.12	94.31	-3703.33	156.51	48.46	-3684.62	170.44	76.85	-2247.15	-72.49	79.85	-1781.32	-53.09	218.12	-3322.67	136.25	1297.53	0.00	0.00	0.00	-3424.67	95.11	1535.97	-3812.84	39.40	1525.69	-3786.91	172.59	1656.41	-3791.95	69.34	1651.65	-379.94	1119.47	73.36	201.46	1148.96	69.64	-402.62
0.43000	-3235.75	158.60	58.77	-3253.39	157.30	47.72	-3461.48	136.11	51.07	-3447.56	99.12	94.31	-3703.33	156.51	48.46	-3684.62	170.44	76.85	-2247.15	-72.49	79.85	-1781.32	-53.09	218.12	-3322.67	136.25	1297.53	0.00	0.00	0.00	-3424.67	95.11	1535.97	-3812.84	39.40	1525.69	-3768.24	175.41	1656.43	-3804.71	70.21	1652.54	-383.33	1119.28	73.02	203.30	1149.24	69.96	-402.14
0.44000	-3235.75	158.60	58.77	-3253.39	157.30	47.72	-3461.48	136.11	51.07	-3447.56	99.12	94.31	-3703.33	156.51	48.46	-3684.62	170.44	76.85	-2247.15	-72.49	79.85	-1781.32	-53.09	218.12	-3322.67	136.25	1297.53	0.00	0.00	0.00	-3424.67	95.11	1535.97	-3812.84	39.40	1525.69	-3760.22	176.78	1656.00	-3829.02	70.75	1653.95	-384.06	1120.03	72.66	205.02	1147.94	70.53	-405.56
0.45000	-3235.75	158.60	58.77	-3253.39	157.30	47.72	-3461.48	136.11	51.07	-3447.56	99.12	94.31	-3703.33	156.51	48.46	-3684.62	170.44	76.85	-2247.15	-72.49	79.85	-1781.32	-53.09	218.12	-3322.67	136.25	1297.53	0.00	0.00	0.00	-3424.67	95.11	1535.97	-3812.84	39.40	1525.69	-3731.49	175.83	1654.36	-3783.56	71.83	1653.17	-381.65	1118.16	73.68	203.90	1148.51	70.19	-401.74
0.46000	-3235.75	158.60	58.77	-3253.39	157.30	47.72	-3461.48	136.11	51.07	-3447.56	99.12	94.31	-3703.33	156.51	48.46	-3684.62	170.44	76.85	-2247.15	-72.49	79.85	-1781.32	-53.09	218.12	-3322.67	136.25	1297.53	0.00	0.00	0.00	-3424.67	95.11	1535.97	-3812.84	39.40	1525.69	-3782.83	177.07	1655.32	-3814.97	73.96	1655.06	-381.42	1119.45	73.24	203.97	1148.68	70.39	-399.72
0.47000	-3235.75	158.60	58.77	-3253.39	157.30	47.72	-3461.48	136.11	51.07	-3447.56	99.12	94.31	-3703.33	156.51	48.46	-3684.62	170.44	76.85	-2247.15	-72.49	79.85	-1781.32	-53.09	218.12	-3322.67	136.25	1297.53	0.00	0.00	0.00	-3424.67	95.11	1535.97	-3812.84	39.40	1525.69	-3743.56	179.30	1654.37	-3743.23	75.39	1650.17	-377.97	1119.03	73.98	203.77	1148.38	70.31	-402.97
0.48000	-3235.75	158.60	58.77	-3253.39	157.30	47.72	-3461.48	136.11	51.07	-3447.56	99.12	94.31	-3703.33	156.51	48.46	-3684.62	170.44	76.85	-2247.15	-72.49	79.85	-1781.32	-53.09	218.12	-3322.67	136.25	1297.53	0.00	0.00	0.00	-3424.67	95.11	1535.97	-3812.84	39.40	1525.69	-3752.96	177.66	1655.37	-3781.08	75.91	1651.50	-377.05	1117.22	74.49	204.17	1148.63	70.21	-401.56
0.49000	-3235.75	158.60	58.77	-3253.39	157.30	47.72	-3461.48	136.11	51.07	-3447.54	99.12	94.31	-3703.33	156.51	48.46	-3684.62	170.44	76.85	-2247.15	-72.49	79.85	-1781.32	-53.09	218.12	-3322.67	136.25	1297.53	0.00	0.00	0.00	-3424.67	95.11	1535.97	-3812.84	39.40	1525.69	-3768.35	179.92	1655.49	-3747.52	77.15	1650.69	-378.41	1119.30	73.62	202.89	1147.73	70.40	-399.32
0.50000	-3235.75	158.60	58.77	-3253.39	157.30	47.72	-3461.48	136.11	51.07	-3434.09	102.20	96.19	-3703.33	156.51	48.46	-3684.62	170.44	76.85	-2247.15	-72.49	79.85	-1781.32	-53.09	218.12	-3322.67	136.25	1297.53	0.00	0.00	0.00	-3424.67	95.11	1535.97	-3812.84	39.40	1525.69	-3764.33	181.70	1656.14	-3777.03	77.18	1652.39	-375.03	1118.86	74.44	201.31	1148.76	69.89	-400.39
0.51000	-3235.75	158.60	58.77	-3253.39	157.30	47.72	-3461.48	136.11	51.07	-3423.47	98.42	98.43	-3703.33	156.51	48.46	-3684.62	170.44	76.85	-2247.15	-72.49	79.85	-1781.32	-53.09	218.12	-3322.67	136.25	1297.53	0.00	0.00	0.00	-3424.67	95.11	1535.97	-3812.84	39.40	1525.69	-3795.97	182.44	1658.21	-3801.35	78.14	1654.27	-377.99	1119.82	73.90	203.28	1148.77	70.25	-399.73
0.52000	-3235.75	158.60	58.77	-3253.39	157.30	47.72	-3461.48	136.11	51.07	-3484.31	102.55	90.46	-3703.33	156.51	48.46	-3684.62	170.44	76.85	-2247.15	-72.49	79.85	-1781.32	-53.09	218.12	-3322.67	136.25	1297.53	0.00	0.00	0.00	-3424.67	95.11	1535.97	-3812.84	39.40	1525.69	-3794.08	185.95	1659.48	-3783.09	78.14	1653.14	-375.84	1118.81	74.42	203.63	1148.91	70.23	-401.22
0.53000	-3235.75	158.60	58.77	-3253.39	157.30	47.72	-3461.48	136.11	51.07	-3484.42	99.96	91.09	-3703.33	156.51	48.46	-3684.62	170.44	76.85	-2247.15	-72.49	79.85	-1781.32	-53.09	218.12	-3322.67	136.25	1297.53	0.00	0.00	0.00	-3424.67	95.11	1535.97	-3812.84	39.40	1525.69	-3812.34	184.38	1658.55	-3743.15	80.13	1651.05	-374.90	1117.53	75.12	204.52	1148.19	70.61	-398.47
0.54000	-3235.75	158.60	58.77	-3253.39	157.30	47.72	-3461.48	136.11	51.07	-3509.88	102.37	88.00	-3703.33	156.51	48.46	-3684.62	170.44	76.85	-2247.15	-72.49	79.85	-1781.32	-53.09	218.12	-3322.67	136.25	1297.53	0.00	0.00	0.00	-3424.67	95.11	1535.97	-3812.84	39.40	1525.69	-3750.46	185.96	1657.09	-3767.63	81.72	1651.40	-376.48	1117.81	74.66	202.91	1148.36	70.22	-398.21
0.55000	-3235.75	158.60	58.77	-3253.39	157.30	47.72	-3461.48	136.11	51.07	-3491.59	100.39	90.91	-3703.33	156.51	48.46	-3684.62	170.44	76.85	-2247.15	-72.49	79.85	-1781.32	-53.09	218.12	-3322.67	136.25	1297.53	0.00	0.00	0.00	-3424.67	95.11	1535.97	-3812.84	39.40	1525.69	-3732.79	185.50	1656.34	-3781.20	81.61	1650.44	-376.72	1119.30	74.11	203.86	1148.86	70.18	-401.03
0.56000	-3235.75	158.60	58.77	-3253.39	157.30	47.72	-3461.48	136.11	51.07	-3491.91	103.85	89.77	-3703.33	156.51	48.46	-3684.62	170.44	76.85	-2247.15	-72.49	79.85	-1781.32	-53.09	218.12	-3322.67	136.25	1297.53	0.00	0.00	0.00	-3424.67	95.11	1535.97	-3812.84	39.40	1525.69	-3724.13	186.45	1653.33	-3791.68	81.18	1653.35	-378.17	1118.79	73.85	204.64	1148.29	70.51	-398.68
0.57000	-3235.75	158.60	58.77	-3253.39	157.30	47.72	-3461.48	136.11	51.07	-3474.39	100.15	92.04	-3703.33	156.51	48.46	-3684.62	170.44	76.85	-2247.15	-72.49	79.85	-1781.32	-53.09	218.12	-3322.67	136.25	1297.53	0.00	0.00	0.00	-3424.67	95.11	1535.97	-3812.84	39.40	1525.69	-3769.50	186.81	1656.99	-3743.75	82.44	1650.63	-377.55	1118.41	74.06	203.50	1149.39	69.94	-399.14
0.58000	-3235.75	158.60	58.77	-3253.39	157.30	47.72	-3461.48	136.11	51.07	-3527.12	101.07	85.13	-3703.33	156.51	48.46	-3684.62	170.44	76.85	-2247.15	-72.49	79.85	-1781.32	-53.09	218.12	-3322.67	136.25	1297.53	0.00	0.00	0.00	-3424.67	95.11	1535.97	-3812.84	39.40	1525.69	-3739.72	188.41	1654.90	-3758.27	84.03	1651.29	-376.00	1117.85	74.48	206.19	1148.16	70.88	-402.53
0.59000	-3235.75	158.60	58.77	-3253.39	157.30	47.72	-3461.48	136.11	51.07	-3428.77	101.98	100.49	-3703.33	156.51	48.46	-3684.62	170.44	76.85	-2247.15	-72.49	79.85	-1781.32	-53.09	218.12	-3322.67	136.25	1297.53	0.00	0.00	0.00	-3424.67	95.11	1535.97	-3812.84	39.40	1525.69	-3796.09	190.34	1657.60	-3754.11	85.78	1650.68	-377.33	1117.84	74.25	206.24	1148.73	70.74	-397.74
0.60000	-3235.75	158.60	58.77	-3253.39	157.30	47.72	-3461.48	136.11	51.07	-3455.86	102.56	97.44	-3703.33	156.51	48.46	-3684.62	170.44	76.85	-2247.15	-72.49	79.85	-1781.32	-53.09	218.12	-3322.67	136.25	1297.53	0.00	0.00	0.00	-3424.67	95.11	1535.97	-3812.84	39.40	1525.69	-3798.69	191.84	1658.13	-3777.00	86.94	1651.55	-380.31	1117.91	74.00	204.29	1148.19	70.52	-397.67
0.61000	-3235.75	158.60	58.77	-3253.39	157.30	47.72	-3461.48	136.11	51.07	-3493.72	101.70	90.87	-3703.33	156.51	48.46	-3684.62	170.44	76.85	-2247.15	-72.49	79.85	-1781.32	-53.09	218.12	-3322.67	136.25	1297.53	0.00	0.00	0.00	-3424.67	95.11	1535.97	-3812.84	39.40	1525.69	-3760.23	191.65	1656.32	-3778.77	88.95	1652.95	-380.75	1118.65	73.68	202.93	1148.38	70.14	-401.68
0.62000	-3235.75	158.60	58.77	-3253.39	157.30	47.72	-3461.48	136.11	51.07	-3526.62	101.11	84.85	-3703.33	156.51	48.46	-3684.62	170.44	76.85	-2247.15	-72.49	79.85	-1781.32	-53.09	218.12	-3322.67	136.25	1297.53	0.00	0.00	0.00	-3424.67	95.11	1535.97	-3812.84	39.40	1525.69	-3821.89	191.44	1659.81	-3787.98	88.91	1651.50	-381.29	1118.24	73.45	204.74	1148.22	70.58	-400.76
0.63000	-3235.75	158.60	58.77	-3253.39	157.30	47.72	-3461.48	136.11	51.07	-3494.25	103.18	91.11	-3703.33	156.51	48.46	-3684.62	170.44	76.85	-2247.15	-72.49	79.85	-1781.32	-53.09	218.12	-3322.67	136.25	1297.53	0.00	0.00	0.00	-3424.67	95.11	1535.97	-3812.84	39.40	1525.69	-3805.32	194.81	1659.60	-3799.53	88.73	1652.05	-378.74	1118.11	73.97	204.47	1148.79	70.23	-400.72
0.64000	-3235.75	158.60	58.77	-3253.39	157.30	47.72	-3461.48	136.11	51.07	-3495.15	102.17	90.01	-3703.33	156.51	48.46	-3684.62	170.44	76.85	-2247.15	-72.49	79.85	-1781.32	-53.09	218.12	-3322.67	136.25	1297.53	0.00	0.00	0.00	-3424.67	95.11	1535.97	-3812.84	39.40	1525.69	-3744.15	196.71	1655.65	-3781.32	90.00	1651.64	-381.46	1118.18	73.33	203.15	1148.48	70.09	-403.58
0.65000	-3235.75	158.60	58.77	-3253.39	157.30	47.72	-3461.48	136.11	51.07	-3512.48	100.20	88.12	-3703.33	156.51	48.46	-3684.62	170.44	76.85	-2247.15	-72.49	79.85	-1781.32	-53.09	218.12	-3322.67	136.25	1297.53	0.00	0.00	0.00	-3424.67	95.11	1535.97	-3812.84	39.40	1525.69	-3740.26	196.10	1655.16	-3762.55	92.22	1651.80	-376.74	1118.71	74.51	205.23	1147.60	70.85	-401.71
0.66000	-3235.75	158.60	58.77	-3253.39	157.30	47.72	-3461.48	136.11	51.07	-3490.96	101.98	92.37	-3703.33	156.51	48.46	-3684.62	170.44	76.85	-2247.15	-72.49	79.85	-1781.32	-53.09	218.12	-3322.67	136.25	1297.53	0.00	0.00	0.00	-3424.67	95.11	1535.97	-3812.84	39.40	1525.69	-3780.96	196.98	1657.59	-3804.91	90.62	1653.53	-376.78	1119.81	73.87	205.22	1148.08	70.66	-399.46
0.67000	-3235.75	158.60	58.77	-3253.39	157.30	47.72	-3461.48	136.11	51.07	-3504.96	101.44	87.68	-3703.33	156.51	48.46	-3684.62	170.44	76.85	-2247.15	-72.49	79.85	-1781.32	-53.09	218.12	-3322.67	136.25	1297.53	0.00	0.00	0.00	-3424.67	95.11	1535.97	-3812.84	39.40	1525.69	-3734.47	198.79	1654.67	-3796.03	94.51	1652.51	-375.63	1118.73	74.20	205.27	1147.80	70.72	-398.67
0.68000	-3235.75	158.60	58.77	-3253.39	157.30	47.72	-3461.48	136.11	51.07	-3533.44	102.44	87.87	-3703.33	156.51	48.46	-3684.62	170.44	76.85	-2247.15	-72.49	79.85	-1781.32	-53.09	218.12	-3322.67	136.25	1297.53	0.00	0.00	0.00	-3424.67	95.11	1535.97	-3812.84	39.40	1525.69	-3758.36	201.68	1655.32	-3821.34	95.50	1652.36	-376.23	1118.31	74.46	203.93	1148.63	70.41	-400.43
0.69000	-3235.75	158.60	58.77	-3253.39	157.30	47.72	-3461.48	136.11	51.07	-3509.83	102.69	89.97	-3703.33	156.51	48.46	-3684.62	170.44	76.85	-2247.15	-72.49	79.85	-1781.32	-53.09	218.12	-3322.67	136.25	1297.53	0.00	0.00	0.00	-3424.67	95.11	1535.97	-3812.84	39.40	1525.69	-3779.22	201.76	1657.40	-3795.42	96.48	1652.04	-376.66	1119.20	74.26	202.37	1149.76	69.61	-399.39
0.70000	-3235.75	158.60	58.77	-3253.39	157.30	47.72	-3461.48	136.11	51.07	-3476.21	101.71	94.76	-3703.33	156.51	48.46	-3684.62	170.44	76.85	-2247.15	-72.49	79.85	-1781.32	-53.09	218.12	-3322.67	136.25	1297.53	0.00	0.00	0.00	-3424.67	95.11	1535.97	-3812.84	39.40	1525.69	-3729.19	204.30	1654.95	-3768.12	99.56	1649.86	-375.88	1118.70	74.35	204.20	1150.05	69.93	-400.46
0.71000	-3235.75	158.60	58.77	-3253.39	157.30	47.72	-3461.48	136.11	51.07	-3492.09	101.77	92.69	-3703.33	156.51	48.46	-3684.62	170.44	76.85	-2247.15	-72.49	79.85	-1781.32	-53.09	218.12	-3322.67	136.25	1297.53	0.00	0.00	0.00	-3424.67	95.11	1535.97	-3812.84	39.40	1525.69	-3724.36	202.12	1652.92	-3747.17	101.22	1649.74	-382.03	1119.40	72.87	204.17	1148.96	70.12	-403.54
0.72000	-3235.75	158.60	58.77	-3253.39	157.30	47.72	-3461.48	136.11	51.07	-3518.27	101.63	90.52	-3703.33	156.51	48.46	-3684.62	170.44	76.85	-2247.15	-72.49	79.85	-1781.32	-53.09	218.12	-3322.67	136.25	1297.53	0.00	0.00	0.00	-3424.67	95.11	1535.97	-3812.84	39.40	1525.69	-3773.05	205.53	1656.41	-3816.76	100.15	1652.08	-379.84	1118.77	73.59	204.18	1149.69	70.02	-400.10
0.73000	-3235.75	158.60	58.77	-3253.39	157.30	47.72	-3461.48	136.11	51.07	-3502.10	101.50	94.90	-3703.33	156.51	48.46	-3684.62	170.44	76.85	-2247.15	-72.49	79.85	-1781.32	-53.09	218.12	-3322.67	136.25	1297.53	0.00	0.00	0.00	-3424.67	95.11	1535.97	-3812.84	39.40	1525.69	-3761.12	205.86	1658.62	-3825.53	100.57	1652.65	-374.74	1117.22	74.83	204.38	1148.36	70.45	-400.43
0.74000	-3235.75	158.60	58.77	-3253.39	157.30	47.72	-3461.48	136.11	51.07	-3486.68	100.50	95.08	-3703.33	156.51	48.46	-3684.62	170.44	76.85	-2247.15	-72.49	79.85	-1781.32	-53.09	218.12	-3322.67	136.25	1297.53	0.00	0.00	0.00	-3424.67	95.11	1535.97	-3812.84	39.40	1525.69	-3807.71	208.02	1658.42	-3772.37	101.86	1651.49	-378.86	1117.88	74.24	203.86	1147.98	70.39	-399.38
0.75000	-3235.75	158.60	58.77	-3253.39	157.30	47.72	-3461.48	136.11	51.07	-3488.21	102.99	95.47	-3703.33	156.51	48.46	-3684.62	170.44	76.85	-2247.15	-72.49	79.85	-1781.32	-53.09	218.12	-3322.67	136.25	1297.53	0.00	0.00	0.00	-3424.67	95.11	1535.97	-3812.84	39.40	1525.69	-3811.82	208.81	1657.13	-3790.09	104.47	1652.66	-377.93	1117.58	74.47	204.46	1148.24	70.48	-401.15
0.76000	-3235.75	158.60	58.77	-3253.39	157.30	47.72	-3461.48	136.11	51.07	-3519.58	101.39	91.39	-3703.33	156.51	48.46	-3684.62	170.44	76.85	-2247.15	-72.49	79.85	-1781.32	-53.09	218.12	-3322.67	136.25	1297.53	0.00	0.00	0.00	-3424.67	95.11	1535.97	-3812.84	39.40	1525.69	-3786.29	211.22	1655.29	-3793.48	104.77	1652.84	-378.85	1119.32	73.85	204.90	1147.97	70.56	-402.40
0.77000	-3235.75	158.60	58.77	-3253.39	157.30	47.72	-3461.48	136.11	51.07	-3536.52	101.89	87.73	-3703.33	156.51	48.46	-3684.62	170.44	76.85	-2247.15	-72.49	79.85	-1781.32	-53.09	218.12	-3322.67	136.25	1297.53	0.00	0.00	0.00	-3424.67	95.11	1535.97	-3812.84	39.40	1525.69	-3779.06	210.89	1656.63	-3791.60	107.49	1652.24	-376.96	1118.04	74.57	201.42	1149.76	69.24	-402.34
0.78000	-3235.75	158.60	58.77	-3253.39	157.30	47.72	-3461.48	136.11	51.07	-3527.14	100.86	87.77	-3703.33	156.51	48.46	-3684.62	170.44	76.85	-2247.15	-72.49	79.85	-1781.32	-53.09	218.12	-3322.67	136.25	1297.53	0.00	0.00	0.00	-3424.67	95.11	1535.97	-3812.84	39.40	1525.69	-3783.23	212.35	1655.80	-3772.80	106.72	1651.92	-373.39	1116.99	75.44	202.16	1148.96	69.63	-400.84
0.79000	-3235.75	158.60	58.77	-3253.39	157.30	47.72	-3461.48	136.11	51.07	-3551.62	103.18	87.33	-3703.33	156.51	48.46	-3684.62	170.44	76.85	-2247.15	-72.49	79.85	-1781.32	-53.09	218.12	-3322.67	136.25	1297.53	0.00	0.00	0.00	-3424.67	95.11	1535.97	-3812.84	39.40	1525.69	-3765.25	213.53	1655.94	-3792.06	107.78	1651.53	-378.62	1118.57	74.01	202.37	1148.67	69.89	-399.83
0.80000	-3235.75	158.60	58.77	-3253.39	157.30	47.72	-3461.48	136.11	51.07	-3512.64	103.98	93.00	-3703.33	156.51	48.46	-3684.62	170.44	76.85	-2247.15	-72.49	79.85	-1781.32	-53.09	218.12	-3322.67	136.25	1297.53	0.00	0.00	0.00	-3424.67	95.11	1535.97	-3812.84	39.40	1525.69	-3738.35	212.36	1654.17	-3796.14	107.90	1651.37	-379.95	1118.61	73.57	202.50	1148.36	70.13	-399.26
0.81000	-3235.75	158.60	58.77	-3253.39	157.30	47.72	-3461.48	136.11	51.07	-3518.54	103.35	92.71	-3703.33	156.51	48.46	-3684.62	170.44	76.85	-2247.15	-72.49	79.85	-1781.32	-53.09	218.12	-3322.67	136.25	1297.53	0.00	0.00	0.00	-3424.67	95.11	1535.97	-3812.84	39.40	1525.69	-3758.07	214.09	1654.15	-3748.51	110.36	1648.99	-378.57	1117.88	74.15	203.32	1148.41	70.19	-399.56
0.82000	-3235.75	158.60	58.77	-3253.39	157.30	47.72	-3461.48	136.11	51.07	-3481.69	102.77	97.56	-3703.33	156.51	48.46	-3684.62	170.44	76.85	-2247.15	-72.49	79.85	-1781.32	-53.09	218.12	-3322.67	136.25	1297.53	0.00	0.00	0.00	-3424.67	95.11	1535.97	-3812.84	39.40	1525.69	-3806.54	215.31	1655.94	-3826.68	112.52	1653.95	-379.26	1119.35	73.73	203.80	1148.80	70.13	-400.69
0.83000	-3235.75	158.60	58.77	-3253.39	157.30	47.72	-3461.48	136.11	51.07	-3542.57	104.72	90.12	-3703.33	156.51	48.46	-3684.62	170.44	76.85	-2247.15	-72.49	79.85	-1781.32	-53.09	218.12	-3322.67	136.25	1297.53	0.00	0.00	0.00	-3424.67	95.11	1535.97	-3812.84	39.40	1525.69	-3810.78	219.03	1655.43	-3783.31	113.65	1651.64	-375.06	1119.01	74.57	204.52	1149.09	70.38	-396.94
0.84000	-3235.75	158.60	58.77	-3253.39	157.30	47.72	-3461.48	136.11	51.07	-3547.04	101.94	88.95	-3703.33	156.51	48.46	-3684.62	170.44	76.85	-2247.15	-72.49	79.85	-1781.32	-53.09	218.12	-3322.67	136.25	1297.53	0.00	0.00	0.00	-3424.67	95.11	1535.97	-3812.84	39.40	1525.69	-3814.75	219.45	1656.12	-3810.75	113.96	1651.67	-375.16	1117.99	74.69	203.87	1147.97	70.54	-398.38
0.85000	-3235.75	158.60	58.77	-3253.39	157.30	47.72	-3461.48	136.11	51.07	-3485.95	102.23	97.05	-3703.33	156.51	48.46	-3684.62	170.44	76.85	-2247.15	-72.49	79.85	-1781.32	-53.09	218.12	-3322.67	136.25	1297.53	0.00	0.00	0.00	-3424.67	95.11	1535.97	-3812.84	39.40	1525.69	-3741.32	218.42	1654.41	-3793.80	114.95	1650.44	-377.29	1118.87	73.96	203.84	1149.01	70.13	-397.33
0.86000	-3235.75	158.60	58.77	-3253.39	157.30	47.72	-3461.48	136.11	51.07	-3517.80	102.80	93.98	-3703.33	156.51	48.46	-3684.62	170.44	76.85	-2247.15	-72.49	79.85	-1781.32	-53.09	218.12	-3322.67	136.25	1297.53	0.00	0.00	0.00	-3424.67	95.11	1535.97	-3812.84	39.40	1525.69	-3791.06	220.73	1654.59	-3817.61	116.74	1650.83	-376.76	1117.86	74.27	204.86	1146.99	70.82	-398.65
0.87000	-3235.75	158.60	58.77	-3253.39	157.30	47.72	-3461.48	136.11	51.07	-3537.21	104.01	89.68	-3703.33	156.51	48.46	-3684.62	170.44	76.85	-2247.15	-72.49	79.85	-1781.32	-53.09	218.12	-3322.67	136.25	1297.53	0.00	0.00	0.00	-3424.67	95.11	1535.97	-3812.84	39.40	1525.69	-3757.63	219.78	1652.85	-3785.67	116.67	1650.57	-379.64	1119.74	73.43	204.61	1147.60	70.67	-400.22
0.88000	-3235.75	158.60	58.77	-3253.39	157.30	47.72	-3461.48	136.11	51.07	-3531.88	101.99	91.52	-3703.33	156.51	48.46	-3684.62	170.44	76.85	-2247.15	-72.49	79.85	-1781.32	-53.09	218.12	-3322.67	136.25	1297.53	0.00	0.00	0.00	-3424.67	95.11	1535.97	-3812.84	39.40	1525.69	-3756.42	222.79	1653.49	-3850.58	118.49	1653.34	-378.24	1119.39	73.59	201.59	1149.09	69.63	-400.41
0.89000	-3235.75	158.60	58.77	-3253.39	157.30	47.72	-3461.48	136.11	51.07	-3495.84	104.70	97.66	-3703.33	156.51	48.46	-3684.62	170.44	76.85	-2247.15	-72.49	79.85	-1781.32	-53.09	218.12	-3322.67	136.25	1297.53	0.00	0.00	0.00	-3424.67	95.11	1535.97	-3812.84	39.40	1525.69	-3763.45	224.14	1655.74	-3815.99	119.98	1652.07	-379.31	1118.82	73.58	203.12	1148.73	70.04	-399.01
0.90000	-3235.75	158.60	58.77	-3253.39	157.30	47.72	-3461.48	136.11	51.07	-3526.73	105.18	91.63	-3703.33	156.51	48.46	-3684.62	170.44	76.85	-2247.15	-72.49	79.85	-1781.32	-53.09	218.12	-3322.67	136.25	1297.53	0.00	0.00	0.00	-3424.67	95.11	1535.97	-3812.84	39.40	1525.69	-3765.15	224.02	1655.76	-3765.88	121.45	1648.49	-380.39	1120.34	72.87	203.29	1148.83	70.15	-401.50
0.91000	-3235.75	158.60	58.77	-3253.39	157.30	47.72	-3461.48	136.11	51.07	-3533.18	103.21	90.67	-3703.33	156.51	48.46	-3684.62	170.44	76.85	-2247.15	-72.49	79.85	-1781.32	-53.09	218.12	-3322.67	136.25	1297.53	0.00	0.00	0.00	-3424.67	95.11	1535.97	-3812.84	39.40	1525.69	-3826.62	227.81	1657.29	-3770.01	121.27	1648.04	-379.61	1120.15	73.40	206.00	1148.18	70.86	-402.00
0.92000	-3235.75	158.60	58.77	-3253.39	157.30	47.72	-3461.48	136.11	51.07	-3532.38	102.14	92.86	-3703.33	156.51	48.46	-3684.62	170.44	76.85	-2247.15	-72.49	79.85	-1781.32	-53.09	218.12	-3322.67	136.25	1297.53	0.00	0.00	0.00	-3424.67	95.11	1535.97	-3812.84	39.40	1525.69	-3820.13	229.99	1655.68	-3812.43	122.70	1649.97	-381.23	1119.27	73.36	206.21	1148.84	70.66	-400.98
0.93000	-3235.75	158.60	58.77	-3253.39	157.30	47.72	-3461.48	136.11	51.07	-3546.76	103.48	91.35	-3703.33	156.51	48.46	-3684.62	170.44	76.85	-2247.15	-72.49	79.85	-1781.32	-53.09	218.12	-3322.67	136.25	1297.53	0.00	0.00	0.00	-3424.67	95.11	1535.97	-3812.84	39.40	1525.69	-3795.87	229.28	1655.74	-3782.01	126.39	1648.85	-380.00	1119.38	73.66	202.90	1149.19	70.03	-399.53
0.94000	-3235.75	158.60	58.77	-3253.39	157.30	47.72	-3461.48	136.11	51.07	-3539.08	103.06	91.15	-3703.33	156.51	48.46	-3684.62	170.44	76.85	-2247.15	-72.49	79.85	-1781.32	-53.09	218.12	-3322.67	136.25	1297.53	0.00	0.00	0.00	-3424.67	95.11	1535.97	-3812.84	39.40	1525.69	-3831.34	231.61	1656.97	-3808.03	128.29	1650.79	-379.52	1118.13	73.96	204.86	1148.25	70.64	-398.24
0.95000	-3235.75	158.60	58.77	-3253.39	157.30	47.72	-3461.48	136.11	51.07	-3551.46	105.80	91.14	-3703.33	156.51	48.46	-3684.62	170.44	76.85	-2247.15	-72.49	79.85	-1781.32	-53.09	218.12	-3322.67	136.25	1297.53	0.00	0.00	0.00	-3424.67	95.11	1535.97	-3812.84	39.40	1525.69	-3771.20	233.82	1652.66	-3756.24	127.06	1647.01	-379.01	1117.25	74.01	203.26	1149.24	70.12	-396.87
0.96000	-3235.75	158.60	58.77	-3253.39	157.30	47.72	-3461.48	136.11	51.07	-3564.34	104.43	89.88	-3703.33	156.51	48.46	-3684.62	170.44	76.85	-2247.15	-72.49	79.85	-1781.32	-53.09	218.12	-3322.67	136.25	1297.53	0.00	0.00	0.00	-3424.67	95.11	1535.97	-3812.84	39.40	1525.69	-3747.60	232.99	1652.82	-3725.93	129.57	1646.13	-378.99	1119.00	73.69	203.75	1148.14	70.52	-398.43
0.97000	-3235.75	158.60	58.77	-3253.39	157.30	47.72	-3461.48	136.11	51.07	-3556.80	104.72	92.21	-3703.33	156.51	48.46	-3684.62	170.44	76.85	-2247.15	-72.49	79.85	-1781.32	-53.09	218.12	-3322.67	136.25	1297.53	0.00	0.00	0.00	-3424.67	95.11	1535.97	-3812.84	39.40	1525.69	-3754.64	234.37	1653.45	-3784.81	129.77	1649.04	-380.08	1120.38	73.10	203.90	1148.16	70.47	-401.67
0.98000	-3235.75	158.60	58.77	-3253.39	157.30	47.72	-3461.48	136.11	51.07	-3531.04	104.27	93.88	-3703.33	156.51	48.46	-3684.62	170.44	76.85	-2247.15	-72.49	79.85	-1781.32	-53.09	218.12	-3322.67	136.25	1297.53	0.00	0.00	0.00	-3424.67	95.11	1535.97	-3812.84	39.40	1525.69	-3851.94	236.89	1656.06	-3802.83	131.59	1649.81	-379.38	1119.15	73.44	203.53	1147.76	70.53	-401.39
0.99000	-3235.75	158.60	58.77	-3253.39	157.30	47.72	-3461.48	136.11	51.07	-3567.95	103.66	88.44	-3703.33	156.51	48.46	-3684.62	170.44	76.85	-2247.15	-72.49	79.85	-1781.32	-53.09	218.12	-3322.67	136.25	1297.53	0.00	0.00	0.00	-3424.67	95.11	1535.97	-3812.84	39.40	1525.69	-3820.76	237.36	1654.97	-3787.51	132.39	1649.28	-378.17	1119.22	73.79	201.98	1147.89	70.00	-399.63
1.00000	-3235.75	158.60	58.77	-3253.39	157.30	47.72	-3461.48	136.11	51.07	-3550.93	104.06	93.06	-3703.33	156.51	48.46	-3684.62	170.44	76.85	-2247.15	-72.49	79.85	-1781.32	-53.09	218.12	-3322.67	136.25	1297.53	0.00	0.00	0.00	-3424.67	95.11	1535.97	-3812.84	39.40	1525.69	-3809.51	237.42	1654.59	-3775.63	134.45	1648.68	-381.58	1120.77	72.86	202.83	1149.32	69.71	-399.99
1.01000	-3235.75	158.60	58.77	-3253.39	157.30	47.72	-3461.48	136.11	51.07	-3571.93	103.07	90.37	-3703.33	156.51	48.46	-3684.62	170.44	76.85	-2247.15	-72.49	79.85	-1781.32	-53.09	218.12	-3322.67	136.25	1297.53	0.00	0.00	0.00	-3424.67	95.11	1535.97	-3812.84	39.40	1525.69	-3770.14	238.37	1653.56	-3784.99	134.23	1648.79	-378.56	1118.99	74.05	205.05	1148.91	70.46	-400.10
1.02000	-3235.75	158.60	58.77	-3253.39	157.30	47.72	-3461.48	136.11	51.07	-3539.89	104.79	94.88	-3703.33	156.51	48.46	-3684.62	170.44	76.85	-2247.15	-72.49	79.85	-1781.32	-53.09	218.12	-3322.67	136.25	1297.53	0.00	0.00	0.00	-3424.67	95.11	1535.97	-3812.84	39.40	1525.69	-3790.46	243.52	1653.51	-3799.21	138.07	1649.83	-376.91	1118.27	74.40	204.19	1148.41	70.28	-398.20
1.03000	-3235.75	158.60	58.77	-3253.39	157.30	47.72	-3461.48	136.11	51.07	-3538.60	104.40	93.72	-3703.33	156.51	48.46	-3684.62	170.44	76.85	-2247.15	-72.49	79.85	-1781.32	-53.09	218.12	-3322.67	136.25	1297.53	0.00	0.00	0.00	-3424.67	95.11	1535.97	-3812.84	39.40	1525.69	-3824.58	243.20	1654.38	-3790.40	135.91	1648.84	-378.43	1118.57	74.03	202.81	1149.27	69.97	-399.77
1.04000	-3235.75	158.60	58.77	-3253.39	157.30	47.72	-3461.48	136.11	51.07	-3538.24	103.26	94.41	-3703.33	156.51	48.46	-3684.62	170.44	76.85	-2247.15	-72.49	79.85	-1781.32	-53.09	218.12	-3322.67	136.25	1297.53	0.00	0.00	0.00	-3424.67	95.11	1535.97	-3812.84	39.40	1525.69	-3851.69	245.26	1655.25	-3779.04	139.05	1648.86	-381.57	1118.03	73.36	202.73	1148.92	69.95	-398.68
1.05000	-3235.75	158.60	58.77	-3253.39	157.30	47.72	-3461.48	136.11	51.07	-3522.57	103.88	97.84	-3703.33	156.51	48.46	-3684.62	170.44	76.85	-2247.15	-72.49	79.85	-1781.32	-53.09	218.12	-3322.67	136.25	1297.53	0.00	0.00	0.00	-3424.67	95.11	1535.97	-3812.84	39.40	1525.69	-3848.05	246.62	1655.62	-3769.75	140.54	1648.11	-379.12	1118.61	73.84	205.81	1148.75	70.68	-400.59
1.06000	-3235.75	158.60	58.77	-3253.39	157.30	47.72	-3461.48	136.11	51.07	-3474.66	105.71	104.27	-3703.33	156.51	48.46	-3684.62	170.44	76.85	-2247.15	-72.49	79.85	-1781.32	-53.09	218.12	-3322.67	136.25	1297.53	0.00	0.00	0.00	-3424.67	95.11	1535.97	-3812.84	39.40	1525.69	-3818.98	246.77	1654.63	-3748.40	140.95	1649.11	-376.01	1118.56	74.46	204.21	1148.26	70.66	-399.92
1.07000	-3235.75	158.60	58.77	-3253.39	157.30	47.72	-3461.48	136.11	51.07	-3549.67	105.85	91.71	-3703.33	156.51	48.46	-3684.62	170.44	76.85	-2247.15	-72.49	79.85	-1781.32	-53.09	218.12	-3322.67	136.25	1297.53	0.00	0.00	0.00	-3424.67	95.11	1535.97	-3812.84	39.40	1525.69	-3802.68	245.97	1652.90	-3763.40	142.10	1648.38	-378.60	1118.28	73.99	203.58	1148.81	70.33	-400.73
1.08000	-3235.75	158.60	58.77	-3253.39	157.30	47.72	-3461.48	136.11	51.07	-3570.77	103.52	89.99	-3703.33	156.51	48.46	-3684.62	170.44	76.85	-2247.15	-72.49	79.85	-1781.32	-53.09	218.12	-3322.67	136.25	1297.53	0.00	0.00	0.00	-3424.67	95.11	1535.97	-3812.84	39.40	1525.69	-3755.21	246.37	1652.48	-3800.96	142.85	1650.94	-377.20	1118.79	74.29	204.97	1148.23	70.71	-399.97
1.09000	-3235.75	158.60	58.77	-3253.39	157.30	47.72	-3461.48	136.11	51.07	-3501.37	103.66	102.65	-3703.33	156.51	48.46	-3684.62	170.44	76.85	-2247.15	-72.49	79.85	-1781.32	-53.09	218.12	-3322.67	136.25	1297.53	0.00	0.00	0.00	-3424.67	95.11	1535.97	-3812.84	39.40	1525.69	-3825.19	247.37	1654.09	-3814.07	143.39	1652.18	-379.98	1118.59	73.75	204.01	1148.67	70.25	-400.41
1.10000	-3235.75	158.60	58.77	-3253.39	157.30	47.72	-3461.48	136.11	51.07	-3563.56	101.57	89.79	-3703.33	156.51	48.46	-3684.62	170.44	76.85	-2247.15	-72.49	79.85	-1781.32	-53.09	218.12	-3322.67	136.25	1297.53	0.00	0.00	0.00	-3424.67	95.11	1535.97	-3812.84	39.40	1525.69	-3813.22	247.38	1653.82	-3778.08	144.57	1648.42	-379.18	1118.68	73.69	203.12	1148.71	70.29	-400.85
1.11000	-3235.75	158.60	58.77	-3253.39	157.30	47.72	-3461.48	136.11	51.07	-3521.68	102.73	97.60	-3703.33	156.51	48.46	-3684.62	170.44	76.85	-2247.15	-72.49	79.85	-1781.32	-53.09	218.12	-3322.67	136.25	1297.53	0.00	0.00	0.00	-3424.67	95.11	1535.97	-3812.84	39.40	1525.69	-3797.92	251.49	1654.88	-3819.22	145.39	1650.66	-379.20	1119.74	73.49	203.78	1148.87	70.22	-398.34
1.12000	-3235.75	158.60	58.77	-3253.39	157.30	47.72	-3461.48	136.11	51.07	-3505.24	102.70	100.09	-3703.33	156.51	48.46	-3684.62	170.44	76.85	-2247.15	-72.49	79.85	-1781.32	-53.09	218.12	-3322.67	136.25	1297.53	0.00	0.00	0.00	-3424.67	95.11	1535.97	-3812.84	39.40	1525.69	-3827.45	252.48	1655.71	-3800.93	145.42	1650.80	-378.98	1119.00	73.92	206.62	1148.59	70.89	-399.06
1.13000	-3235.75	158.60	58.77	-3253.39	157.30	47.72	-3461.48	136.11	51.07	-3484.45	103.37	101.92	-3703.33	156.51	48.46	-3684.62	170.44	76.85	-2247.15	-72.49	79.85	-1781.32	-53.09	218.12	-3322.67	136.25	1297.53	0.00	0.00	0.00	-3424.67	95.11	1535.97	-3812.84	39.40	1525.69	-3832.64	252.62	1655.95	-3764.97	147.20	1649.50	-380.46	1118.57	73.53	204.89	1148.40	70.48	-398.75
1.14000	-3235.75	158.60	58.77	-3253.39	157.30	47.72	-3461.48	136.11	51.07	-3543.90	102.44	92.45	-3703.33	156.51	48.46	-3684.62	170.44	76.85	-2247.15	-72.49	79.85	-1781.32	-53.09	218.12	-3322.67	136.25	1297.53	0.00	0.00	0.00	-3424.67	95.11	1535.97	-3812.84	39.40	1525.69	-3762.71	249.82	1652.69	-3776.16	146.57	1650.46	-377.08	1117.88	74.44	203.07	1148.64	69.90	-400.70
1.15000	-3235.75	158.60	58.77	-3253.39	157.30	47.72	-3461.48	136.11	51.07	-3545.51	103.92	93.88	-3703.33	156.51	48.46	-3684.62	170.44	76.85	-2247.15	-72.49	79.85	-1781.32	-53.09	218.12	-3322.67	136.25	1297.53	0.00	0.00	0.00	-3424.67	95.11	1535.97	-3812.84	39.40	1525.69	-3808.01	251.96	1654.12	-3776.05	147.91	1651.13	-381.58	1119.56	73.03	202.24	1148.77	69.69	-399.41
1.16000	-3235.75	158.60	58.77	-3253.39	157.30	47.72	-3461.48	136.11	51.07	-3474.28	103.02	102.19	-3703.33	156.51	48.46	-3684.62	170.44	76.85	-2247.15	-72.49	79.85	-1781.32	-53.09	218.12	-3322.67	136.25	1297.53	0.00	0.00	0.00	-3424.67	95.11	1535.97	-3812.84	39.40	1525.69	-3839.59	256.35	1657.05	-3794.90	149.70	1652.32	-378.12	1118.13	74.10	202.77	1149.11	69.94	-402.45
1.17000	-3235.75	158.60	58.77	-3253.39	157.30	47.72	-3461.48	136.11	51.07	-3566.93	102.07	87.56	-3703.33	156.51	48.46	-3684.62	170.44	76.85	-2247.15	-72.49	79.85	-1781.32	-53.09	218.12	-3322.67	136.25	1297.53	0.00	0.00	0.00	-3424.67	95.11	1535.97	-3812.84	39.40	1525.69	-3822.89	256.61	1658.64	-3766.29	148.49	1651.20	-378.38	1117.91	74.23	205.37	1148.60	70.69	-400.38
1.18000	-3235.75	158.60	58.77	-3253.39	157.30	47.72	-3461.48	136.11	51.07	-3555.48	101.37	88.79	-3703.33	156.51	48.46	-3684.62	170.44	76.85	-2247.15	-72.49	79.85	-1781.32	-53.09	218.12	-3322.67	136.25	1297.53	0.00	0.00	0.00	-3424.67	95.11	1535.97	-3812.84	39.40	1525.69	-3807.49	253.62	1658.71	-3775.41	150.08	1651.92	-381.41	1118.73	73.54	205.37	1148.62	70.61	-402.15
1.19000	-3235.75	158.60	58.77	-3253.39	157.30	47.72	-3461.48	136.11	51.07	-3523.62	103.33	93.32	-3703.33	156.51	48.46	-3684.62	170.44	76.85	-2247.15	-72.49	79.85	-1781.32	-53.09	218.12	-3322.67	136.25	1297.53	0.00	0.00	0.00	-3424.67	95.11	1535.97	-3812.84	39.40	1525.69	-3835.88	253.10	1659.00	-3804.67	150.77	1653.22	-379.32	1119.09	73.58	204.58	1148.23	70.69	-400.42
1.20000	-3235.75	158.60	58.77	-3253.39	157.30	47.72	-3461.48	136.11	51.07	-3529.45	103.23	93.02	-3703.33	156.51	48.46	-3684.62	170.44	76.85	-2247.15	-72.49	79.85	-1781.32	-53.09	218.12	-3322.67	136.25	1297.53	0.00	0.00	0.00	-3424.67	95.11	1535.97	-3812.84	39.40	1525.69	-3840.28	253.32	1659.68	-3825.63	151.45	1652.93	-376.81	1118.47	74.10	203.06	1149.02	69.88	-400.97
1.21000	-3235.75	158.60	58.77	-3253.39	157.30	47.72	-3461.48	136.11	51.07	-3529.67	103.34	92.68	-3703.33	156.51	48.46	-3684.62	170.44	76.85	-2247.15	-72.49	79.85	-1781.32	-53.09	218.12	-3322.67	136.25	1297.53	0.00	0.00	0.00	-3424.67	95.11	1535.97	-3812.84	39.40	1525.69	-3844.62	253.54	1660.35	-3810.09	150.14	1654.13	-379.29	1118.15	73.95	203.26	1148.55	70.12	-400.25
1.22000	-3235.75	158.60	58.77	-3253.39	157.30	47.72	-3461.48	136.11	51.07	-3529.90	103.43	92.36	-3703.33	156.51	48.46	-3684.62	170.44	76.85	-2247.15	-72.49	79.85	-1781.32	-53.09	218.12	-3322.67	136.25	1297.53	0.00	0.00	0.00	-3424.67	95.11	1535.97	-3812.84	39.40	1525.69	-3848.91	253.76	1661.02	-3768.77	152.09	1652.05	-377.05	1118.39	74.65	203.56	1148.96	69.96	-399.15
1.23000	-3235.75	158.60	58.77	-3253.39	157.30	47.72	-3461.48	136.11	51.07	-3530.16	103.51	92.07	-3703.33	156.51	48.46	-3684.62	170.44	76.85	-2247.15	-72.49	79.85	-1781.32	-53.09	218.12	-3322.67	136.25	1297.53	0.00	0.00	0.00	-3424.67	95.11	1535.97	-3812.84	39.40	1525.69	-3853.14	253.97	1661.67	-3820.84	151.77	1654.87	-377.37	1118.85	74.28	205.68	1148.09	70.77	-402.20
1.24000	-3235.75	158.60	58.77	-3253.39	157.30	47.72	-3461.48	136.11	51.07	-3530.43	103.57	91.79	-3703.33	156.51	48.46	-3684.62	170.44	76.85	-2247.15	-72.49	79.85	-1781.32	-53.09	218.12	-3322.67	136.25	1297.53	0.00	0.00	0.00	-3424.67	95.11	1535.97	-3812.84	39.40	1525.69	-3857.31	254.18	1662.31	-3790.55	153.14	1653.46	-378.99	1119.08	73.60	204.18	1148.13	70.63	-398.13
1.25000	-3235.75	158.60	58.77	-3253.39	157.30	47.72	-3461.48	136.11	51.07	-3530.72	103.62	91.53	-3703.33	156.51	48.46	-3684.62	170.44	76.85	-2247.15	-72.49	79.85	-1781.32	-53.09	218.12	-3322.67	136.25	1297.53	0.00	0.00	0.00	-3424.67	95.11	1535.97	-3812.84	39.40	1525.69	-3861.42	254.38	1662.94	-3766.96	151.87	1652.24	-378.32	1117.65	74.04	201.74	1148.95	69.87	-399.62
1.26000	-3235.75	158.60	58.77	-3253.39	157.30	47.72	-3461.48	136.11	51.07	-3531.00	103.65	91.28	-3703.33	156.51	48.46	-3684.62	170.44	76.85	-2247.15	-72.49	79.85	-1781.32	-53.09	218.12	-3322.67	136.25	1297.53	0.00	0.00	0.00	-3424.67	95.11	1535.97	-3812.84	39.40	1525.69	-3865.47	254.58	1663.57	-3786.26	153.17	1655.06	-378.89	1118.21	73.96	202.99	1148.66	70.21	-399.54
1.27000	-3235.75	158.60	58.77	-3253.39	157.30	47.72	-3461.48	136.11	51.07	-3531.29	103.68	91.06	-3703.33	156.51	48.46	-3684.62	170.44	76.85	-2247.15	-72.49	79.85	-1781.32	-53.09	218.12	-3322.67	136.25	1297.53	0.00	0.00	0.00	-3424.67	95.11	1535.97	-3812.84	39.40	1525.69	-3869.46	254.77	1664.18	-3794.42	152.20	1653.81	-380.99	1120.50	73.04	201.87	1149.18	69.72	-399.22
1.28000	-3235.75	158.60	58.77	-3253.39	157.30	47.72	-3461.48	136.11	51.07	-3531.57	103.68	90.85	-3703.33	156.51	48.46	-3684.62	170.44	76.85	-2247.15	-72.49	79.85	-1781.32	-53.09	218.12	-3322.67	136.25	1297.53	0.00	0.00	0.00	-3424.67	95.11	1535.97	-3812.84	39.40	1525.69	-3873.40	254.96	1664.79	-3745.88	152.75	1654.25	-381.95	1121.12	72.79	204.00	1148.57	70.31	-400.05
1.29000	-3235.75	158.60	58.77	-3253.39	157.30	47.72	-3461.48	136.11	51.07	-3531.83	103.68	90.66	-3703.33	156.51	48.46	-3684.62	170.44	76.85	-2247.15	-72.49	79.85	-1781.32	-53.09	218.12	-3322.67	136.25	1297.53	0.00	0.00	0.00	-3424.67	95.11	1535.97	-3812.84	39.40	1525.69	-3877.27	255.15	1665.38	-3767.70	152.43	1656.50	-380.07	1119.36	73.43	203.49	1148.70	70.37	-401.34
1.30000	-3235.75	158.60	58.77	-3253.39	157.30	47.72	-3461.48	136.11	51.07	-3532.08	103.67	90.49	-3703.33	156.51	48.46	-3684.62	170.44	76.85	-2247.15	-72.49	79.85	-1781.32	-53.09	218.12	-3322.67	136.25	1297.53	0.00	0.00	0.00	-3424.67	95.11	1535.97	-3812.84	39.40	1525.69	-3881.09	255.33	1665.96	-3822.64	152.44	1657.47	-375.85	1118.91	74.34	203.07	1148.68	69.88	-399.89
1.31000	-3235.75	158.60	58.77	-3253.39	157.30	47.72	-3461.48	136.11	51.07	-3532.31	103.64	90.34	-3703.33	156.51	48.46	-3684.62	170.44	76.85	-2247.15	-72.49	79.85	-1781.32	-53.09	218.12	-3322.67	136.25	1297.53	0.00	0.00	0.00	-3424.67	95.11	1535.97	-3812.84	39.40	1525.69	-3884.85	255.51	1666.54	-3799.81	150.46	1654.84	-379.30	1118.12	73.88	203.20	1149.37	69.88	-399.28
1.32000	-3235.75	158.60	58.77	-3253.39	157.30	47.72	-3461.48	136.11	51.07	-3532.51	103.60	90.19	-3703.33	156.51	48.46	-3684.62	170.44	76.85	-2247.15	-72.49	79.85	-1781.32	-53.09	218.12	-3322.67	136.25	1297.53	0.00	0.00	0.00	-3424.67	95.11	1535.97	-3812.84	39.40	1525.69	-3888.56	255.68	1667.11	-3802.93	150.36	1655.61	-380.73	1118.46	73.83	204.08	1148.53	70.43	-398.28
1.33000	-3235.75	158.60	58.77	-3253.39	157.30	47.72	-3461.48	136.11	51.07	-3532.68	103.56	90.07	-3703.33	156.51	48.46	-3684.62	170.44	76.85	-2247.15	-72.49	79.85	-1781.32	-53.09	218.12	-3322.67	136.25	1297.53	0.00	0.00	0.00	-3424.67	95.11	1535.97	-3812.84	39.40	1525.69	-3892.20	255.85	1667.66	-3781.18	148.79	1655.09	-378.28	1117.98	74.45	204.68	1148.40	70.51	-397.17
1.34000	-3235.75	158.60	58.77	-3253.39	157.30	47.72	-3461.48	136.11	51.07	-3532.81	103.50	89.96	-3703.33	156.51	48.46	-3684.62	170.44	76.85	-2247.15	-72.49	79.85	-1781.32	-53.09	218.12	-3322.67	136.25	1297.53	0.00	0.00	0.00	-3424.67	95.11	1535.97	-3812.84	39.40	1525.69	-3895.79	256.01	1668.21	-3776.04	149.07	1655.60	-380.03	1119.88	73.48	203.06	1149.37	69.67	-399.01
1.35000	-3235.75	158.60	58.77	-3253.39	157.30	47.72	-3461.48	136.11	51.07	-3532.89	103.43	89.86	-3703.33	156.51	48.46	-3684.62	170.44	76.85	-2247.15	-72.49	79.85	-1781.32	-53.09	218.12	-3322.67	136.25	1297.53	0.00	0.00	0.00	-3424.67	95.11	1535.97	-3812.84	39.40	1525.69	-3899.33	256.18	1668.75	-3805.95	149.37	1656.87	-378.50	1118.18	74.09	204.40	1148.39	70.14	-400.54
1.36000	-3235.75	158.60	58.77	-3253.39	157.30	47.72	-3461.48	136.11	51.07	-3532.92	103.35	89.78	-3703.33	156.51	48.46	-3684.62	170.44	76.85	-2247.15	-72.49	79.85	-1781.32	-53.09	218.12	-3322.67	136.25	1297.53	0.00	0.00	0.00	-3424.67	95.11	1535.97	-3812.84	39.40	1525.69	-3902.80	256.33	1669.28	-3771.12	147.09	1655.63	-379.36	1118.84	73.71	204.24	1147.67	70.52	-402.02
1.37000	-3235.75	158.60	58.77	-3253.39	157.30	47.72	-3461.48	136.11	51.07	-3532.90	103.27	89.72	-3703.33	156.51	48.46	-3684.62	170.44	76.85	-2247.15	-72.49	79.85	-1781.32	-53.09	218.12	-3322.67	136.25	1297.53	0.00	0.00	0.00	-3424.67	95.11	1535.97	-3812.84	39.40	1525.69	-3906.22	256.49	1669.80	-3785.56	146.30	1656.17	-379.06	1118.12	73.88	204.68	1147.17	70.78	-397.78
1.38000	-3235.75	158.60	58.77	-3253.39	157.30	47.72	-3461.48	136.11	51.07	-3532.82	103.18	89.66	-3703.33	156.51	48.46	-3684.62	170.44	76.85	-2247.15	-72.49	79.85	-1781.32	-53.09	218.12	-3322.67	136.25	1297.53	0.00	0.00	0.00	-3424.67	95.11	1535.97	-3812.84	39.40	1525.69	-3909.58	256.63	1670.31	-3784.15	146.11	1656.60	-378.88	1117.83	74.08	204.34	1148.37	70.41	-402.02
1.39000	-3235.75	158.60	58.77	-3253.39	157.30	47.72	-3461.48	136.11	51.07	-3532.68	103.08	89.62	-3703.33	156.51	48.46	-3684.62	170.44	76.85	-2247.15	-72.49	79.85	-1781.32	-53.09	218.12	-3322.67	136.25	1297.53	0.00	0.00	0.00	-3424.67	95.11	1535.97	-3812.84	39.40	1525.69	-3912.88	256.78	1670.81	-3797.00	144.52	1657.21	-379.32	1119.41	73.78	204.95	1148.10	70.61	-403.07
1.40000	-3235.75	158.60	58.77	-3253.39	157.30	47.72	-3461.48	136.11	51.07	-3532.46	102.97	89.59	-3703.33	156.51	48.46	-3684.62	170.44	76.85	-2247.15	-72.49	79.85	-1781.32	-53.09	218.12	-3322.67	136.25	1297.53	0.00	0.00	0.00	-3424.67	95.11	1535.97	-3812.84	39.40	1525.69	-3916.13	256.92	1671.30	-3795.36	143.62	1657.76	-379.12	1120.20	73.62	207.03	1147.82	71.18	-401.62
1.41000	-3235.75	158.60	58.77	-3253.39	157.30	47.72	-3461.48	136.11	51.07	-3532.16	102.86	89.58	-3703.33	156.51	48.46	-3684.62	170.44	76.85	-2247.15	-72.49	79.85	-1781.32	-53.09	218.12	-3322.67	136.25	1297.53	0.00	0.00	0.00	-3424.67	95.11	1535.97	-3812.84	39.40	1525.69	-3919.32	257.06	1671.78	-3758.98	143.60	1656.01	-378.33	1119.00	73.91	205.68	1149.56	70.42	-398.04
1.42000	-3235.75	158.60	58.77	-3253.39	157.30	47.72	-3461.48	136.11	51.07	-3531.79	102.74	89.58	-3703.33	156.51	48.46	-3684.62	170.44	76.85	-2247.15	-72.49	79.85	-1781.32	-53.09	218.12	-3322.67	136.25	1297.53	0.00	0.00	0.00	-3424.67	95.11	1535.97	-3812.84	39.40	1525.69	-3922.46	257.19	1672.26	-3817.31	142.69	1659.10	-376.17	1119.72	74.18	204.92	1148.80	70.43	-398.27
1.43000	-3235.75	158.60	58.77	-3253.39	157.30	47.72	-3461.48	136.11	51.07	-3531.33	102.61	89.58	-3703.33	156.51	48.46	-3684.62	170.44	76.85	-2247.15	-72.49	79.85	-1781.32	-53.09	218.12	-3322.67	136.25	1297.53	0.00	0.00	0.00	-3424.67	95.11	1535.97	-3812.84	39.40	1525.69	-3925.54	257.32	1672.72	-3784.87	142.01	1657.12	-375.97	1118.13	74.45	203.40	1148.83	69.82	-400.83
1.44000	-3235.75	158.60	58.77	-3253.39	157.30	47.72	-3461.48	136.11	51.07	-3530.77	102.48	89.60	-3703.33	156.51	48.46	-3684.62	170.44	76.85	-2247.15	-72.49	79.85	-1781.32	-53.09	218.12	-3322.67	136.25	1297.53	0.00	0.00	0.00	-3424.67	95.11	1535.97	-3812.84	39.40	1525.69	-3928.56	257.44	1673.18	-3761.32	141.63	1655.65	-376.91	1117.85	74.54	203.30	1148.69	69.96	-398.87
1.45000	-3235.75	158.60	58.77	-3253.39	157.30	47.72	-3461.48	136.11	51.07	-3530.12	102.35	89.63	-3703.33	156.51	48.46	-3684.62	170.44	76.85	-2247.15	-72.49	79.85	-1781.32	-53.09	218.12	-3322.67	136.25	1297.53	0.00	0.00	0.00	-3424.67	95.11	1535.97	-3812.84	39.40	1525.69	-3931.53	257.56	1673.62	-3762.36	140.07	1656.49	-379.54	1118.00	74.14	201.98	1148.62	69.89	-401.31
1.46000	-3235.75	158.60	58.77	-3253.39	157.30	47.72	-3461.48	136.11	51.07	-3529.37	102.21	89.67	-3703.33	156.51	48.46	-3684.62	170.44	76.85	-2247.15	-72.49	79.85	-1781.32	-53.09	218.12	-3322.67	136.25	1297.53	0.00	0.00	0.00	-3424.67	95.11	1535.97	-3812.84	39.40	1525.69	-3934.44	257.68	1674.06	-3779.42	139.00	1657.03	-380.82	1118.07	73.65	202.71	1148.63	70.16	-398.55
1.47000	-3235.75	158.60	58.77	-3253.39	157.30	47.72	-3461.48	136.11	51.07	-3528.50	102.06	89.72	-3703.33	156.51	48.46	-3684.62	170.44	76.85	-2247.15	-72.49	79.85	-1781.32	-53.09	218.12	-3322.67	136.25	1297.53	0.00	0.00	0.00	-3424.67	95.11	1535.97	-3812.84	39.40	1525.69	-3937.29	257.79	1674.49	-3754.78	138.34	1656.01	-377.82	1118.52	74.19	204.81	1148.37	70.56	-400.28
1.48000	-3235.75	158.60	58.77	-3253.39	157.30	47.72	-3461.48	136.11	51.07	-3527.52	101.91	89.78	-3703.33	156.51	48.46	-3684.62	170.44	76.85	-2247.15	-72.49	79.85	-1781.32	-53.09	218.12	-3322.67	136.25	1297.53	0.00	0.00	0.00	-3424.67	95.11	1535.97	-3812.84	39.40	1525.69	-3940.09	257.90	1674.91	-3760.00	137.26	1656.04	-376.57	1118.04	74.57	201.94	1148.57	69.84	-399.24
1.49000	-3235.75	158.60	58.77	-3253.39	157.30	47.72	-3461.48	136.11	51.07	-3526.43	101.76	89.85	-3703.33	156.51	48.46	-3684.62	170.44	76.85	-2247.15	-72.49	79.85	-1781.32	-53.09	218.12	-3322.67	136.25	1297.53	0.00	0.00	0.00	-3424.67	95.11	1535.97	-3812.84	39.40	1525.69	-3942.83	258.01	1675.32	-3780.80	137.55	1656.10	-378.98	1118.98	73.68	203.75	1148.62	70.11	-399.25
1.50000	-3235.75	158.60	58.77	-3253.39	157.30	47.72	-3461.48	136.11	51.07	-3525.20	101.61	89.92	-3703.33	156.51	48.46	-3684.62	170.44	76.85	-2247.15	-72.49	79.85	-1781.32	-53.09	218.12	-3322.67	136.25	1297.53	0.00	0.00	0.00	-3424.67	95.11	1535.97	-3812.84	39.40	1525.69	-3945.52	258.11	1675.73	-3787.93	137.07	1656.76	-379.39	1118.06	74.07	203.62	1149.51	70.03	-401.20
1.51000	-3235.75	158.60	58.77	-3253.39	157.30	47.72	-3461.48	136.11	51.07	-3523.85	101.46	90.01	-3703.33	156.51	48.46	-3684.62	170.44	76.85	-2247.15	-72.49	79.85	-1781.32	-53.09	218.12	-3322.67	136.25	1297.53	0.00	0.00	0.00	-3424.67	95.11	1535.97	-3812.84	39.40	1525.69	-3948.16	258.20	1676.12	-3781.16	136.24	1657.21	-377.68	1118.45	74.37	201.78	1149.88	69.46	-403.66
1.52000	-3235.75	158.60	58.77	-3253.39	157.30	47.72	-3461.48	136.11	51.07	-3522.37	101.30	90.10	-3703.33	156.51	48.46	-3684.62	170.44	76.85	-2247.15	-72.49	79.85	-1781.32	-53.09	218.12	-3322.67	136.25	1297.53	0.00	0.00	0.00	-3424.67	95.11	1535.97	-3812.84	39.40	1525.69	-3950.73	258.29	1676.51	-3790.06	134.35	1658.15	-377.63	1117.15	74.52	204.13	1148.36	70.45	-400.95
1.53000	-3235.75	158.60	58.77	-3253.39	157.30	47.72	-3461.48	136.11	51.07	-3520.74	101.15	90.20	-3703.33	156.51	48.46	-3684.62	170.44	76.85	-2247.15	-72.49	79.85	-1781.32	-53.09	218.12	-3322.67	136.25	1297.53	0.00	0.00	0.00	-3424.67	95.11	1535.97	-3812.84	39.40	1525.69	-3953.26	258.38	1676.88	-3793.85	133.43	1658.24	-379.71	1117.91	73.99	205.00	1148.05	70.81	-402.35
1.54000	-3235.75	158.60	58.77	-3253.39	157.30	47.72	-3461.48	136.11	51.07	-3518.96	100.99	90.31	-3703.33	156.51	48.46	-3684.62	170.44	76.85	-2247.15	-72.49	79.85	-1781.32	-53.09	218.12	-3322.67	136.25	1297.53	0.00	0.00	0.00	-3424.67	95.11	1535.97	-3812.84	39.40	1525.69	-3955.72	258.47	1677.25	-3778.94	134.28	1656.26	-377.32	1116.46	74.84	203.80	1148.23	70.68	-400.13
1.55000	-3235.75	158.60	58.77	-3253.39	157.30	47.72	-3461.48	136.11	51.07	-3517.04	100.83	90.42	-3703.33	156.51	48.46	-3684.62	170.44	76.85	-2247.15	-72.49	79.85	-1781.32	-53.09	218.12	-3322.67	136.25	1297.53	0.00	0.00	0.00	-3424.67	95.11	1535.97	-3812.84	39.40	1525.69	-3958.14	258.55	1677.61	-3752.42	134.05	1656.25	-377.25	1118.74	74.15	204.04	1147.83	70.50	-400.05
1.56000	-3235.75	158.60	58.77	-3253.39	157.30	47.72	-3461.48	136.11	51.07	-3514.96	100.67	90.54	-3703.33	156.51	48.46	-3684.62	170.44	76.85	-2247.15	-72.49	79.85	-1781.32	-53.09	218.12	-3322.67	136.25	1297.53	0.00	0.00	0.00	-3424.67	95.11	1535.97	-3812.84	39.40	1525.69	-3960.49	258.62	1677.96	-3785.30	133.92	1659.24	-377.07	1118.94	74.30	202.25	1149.13	69.79	-399.32
1.57000	-3235.75	158.60	58.77	-3253.39	157.30	47.72	-3461.48	136.11	51.07	-3512.71	100.52	90.66	-3703.33	156.51	48.46	-3684.62	170.44	76.85	-2247.15	-72.49	79.85	-1781.32	-53.09	218.12	-3322.67	136.25	1297.53	0.00	0.00	0.00	-3424.67	95.11	1535.97	-3812.84	39.40	1525.69	-3962.80	258.70	1678.31	-3753.25	133.36	1657.68	-376.97	1119.14	74.10	203.07	1149.54	69.95	-397.35
1.58000	-3235.75	158.60	58.77	-3253.39	157.30	47.72	-3461.48	136.11	51.07	-3510.30	100.36	90.80	-3703.33	156.51	48.46	-3684.62	170.44	76.85	-2247.15	-72.49	79.85	-1781.32	-53.09	218.12	-3322.67	136.25	1297.53	0.00	0.00	0.00	-3424.67	95.11	1535.97	-3812.84	39.40	1525.69	-3965.05	258.77	1678.64	-3750.53	133.48	1657.43	-380.46	1119.95	73.09	204.93	1149.11	70.28	-401.64
1.59000	-3235.75	158.60	58.77	-3253.39	157.30	47.72	-3461.48	136.11	51.07	-3507.70	100.21	90.93	-3703.33	156.51	48.46	-3684.62	170.44	76.85	-2247.15	-72.49	79.85	-1781.32	-53.09	218.12	-3322.67	136.25	1297.53	0.00	0.00	0.00	-3424.67	95.11	1535.97	-3812.84	39.40	1525.69	-3967.24	258.83	1678.97	-3748.74	133.12	1656.61	-378.10	1118.22	73.79	204.56	1148.21	70.45	-402.28
1.60000	-3235.75	158.60	58.77	-3253.39	157.30	47.72	-3461.48	136.11	51.07	-3487.44	100.43	91.60	-3703.33	156.51	48.46	-3684.62	170.44	76.85	-2247.15	-72.49	79.85	-1781.32	-53.09	218.12	-3322.67	136.25	1297.53	0.00	0.00	0.00	-3424.67	95.11	1535.97	-3812.84	39.40	1525.69	-3969.38	258.89	1679.29	-3789.01	133.83	1659.03	-377.64	1119.55	73.66	204.08	1148.71	70.22	-398.60
1.61000	-3235.75	158.60	58.77	-3253.39	157.30	47.72	-3461.48	136.11	51.07	-3495.65	97.65	91.58	-3703.33	156.51	48.46	-3684.62	170.44	76.85	-2247.15	-72.49	79.85	-1781.32	-53.09	218.12	-3322.67	136.25	1297.53	0.00	0.00	0.00	-3424.67	95.11	1535.97	-3812.84	39.40	1525.69	-3971.47	258.95	1679.60	-3768.81	132.98	1658.20	-379.64	1118.98	73.79	204.89	1148.14	70.61	-399.40
1.62000	-3235.75	158.60	58.77	-3253.39	157.30	47.72	-3461.48	136.11	51.07	-3518.06	98.50	84.87	-3703.33	156.51	48.46	-3684.62	170.44	76.85	-2247.15	-72.49	79.85	-1781.32	-53.09	218.12	-3322.67	136.25	1297.53	0.00	0.00	0.00	-3424.67	95.11	1535.97	-3812.84	39.40	1525.69	-3973.50	259.00	1679.90	-3751.29	134.56	1657.90	-380.48	1118.60	73.81	204.54	1148.83	70.36	-401.78
1.63000	-3235.75	158.60	58.77	-3253.39	157.30	47.72	-3461.48	136.11	51.07	-3468.89	100.67	93.80	-3703.33	156.51	48.46	-3684.62	170.44	76.85	-2247.15	-72.49	79.85	-1781.32	-53.09	218.12	-3322.67	136.25	1297.53	0.00	0.00	0.00	-3424.67	95.11	1535.97	-3812.84	39.40	1525.69	-3975.48	259.05	1680.19	-3730.84	134.82	1656.81	-381.42	1119.48	73.33	203.60	1149.70	69.69	-398.99
1.64000	-3235.75	158.60	58.77	-3253.39	157.30	47.72	-3461.48	136.11	51.07	-3498.47	100.29	91.04	-3703.33	156.51	48.46	-3684.62	170.44	76.85	-2247.15	-72.49	79.85	-1781.32	-53.09	218.12	-3322.67	136.25	1297.53	0.00	0.00	0.00	-3424.67	95.11	1535.97	-3812.84	39.40	1525.69	-3977.40	259.10	1680.48	-3766.03	136.34	1658.06	-381.17	1120.32	72.76	204.40	1148.64	70.39	-399.47
1.65000	-3235.75	158.60	58.77	-3253.39	157.30	47.72	-3461.48	136.11	51.07	-3472.67	98.58	93.78	-3703.33	156.51	48.46	-3684.62	170.44	76.85	-2247.15	-72.49	79.85	-1781.32	-53.09	218.12	-3322.67	136.25	1297.53	0.00	0.00	0.00	-3424.67	95.11	1535.97	-3812.84	39.40	1525.69	-3979.27	259.14	1680.75	-3777.40	135.38	1659.26	-378.27	1119.75	73.42	206.60	1147.55	71.35	-401.31
1.66000	-3235.75	158.60	58.77	-3253.39	157.30	47.72	-3461.48	136.11	51.07	-3490.82	99.81	94.15	-3703.33	156.51	48.46	-3684.62	170.44	76.85	-2247.15	-72.49	79.85	-1781.32	-53.09	218.12	-3322.67	136.25	1297.53	0.00	0.00	0.00	-3424.67	95.11	1535.97	-3812.84	39.40	1525.69	-3981.09	259.17	1681.02	-3749.78	136.70	1657.21	-375.97	1119.29	74.41	206.98	1147.78	71.26	-400.00
1.67000	-3235.75	158.60	58.77	-3253.39	157.30	47.72	-3461.48	136.11	51.07	-3466.72	99.11	96.76	-3703.33	156.51	48.46	-3684.62	170.44	76.85	-2247.15	-72.49	79.85	-1781.32	-53.09	218.12	-3322.67	136.25	1297.53	0.00	0.00	0.00	-3424.67	95.11	1535.97	-3812.84	39.40	1525.69	-3982.86	259.21	1681.28	-3754.66	138.00	1656.44	-376.17	1119.11	74.43	204.32	1147.99	70.39	-402.99
1.68000	-3235.75	158.60	58.77	-3253.39	157.30	47.72	-3461.48	136.11	51.07	-3519.42	100.03	90.45	-3703.33	156.51	48.46	-3684.62	170.44	76.85	-2247.15	-72.49	79.85	-1781.32	-53.09	218.12	-3322.67	136.25	1297.53	0.00	0.00	0.00	-3424.67	95.11	1535.97	-3812.84	39.40	1525.69	-3984.57	259.24	1681.54	-3749.86	140.39	1656.55	-378.99	1118.71	73.79	205.14	1148.34	70.46	-399.71
1.69000	-3235.75	158.60	58.77	-3253.39	157.30	47.72	-3461.48	136.11	51.07	-3525.42	99.42	88.17	-3703.33	156.51	48.46	-3684.62	170.44	76.85	-2247.15	-72.49	79.85	-1781.32	-53.09	218.12	-3322.67	136.25	1297.53	0.00	0.00	0.00	-3424.67	95.11	1535.97	-3812.84	39.40	1525.69	-3986.22	259.26	1681.78	-3725.91	141.31	1654.97	-378.80	1119.05	73.78	204.35	1148.51	70.35	-399.68
1.70000	-3235.75	158.60	58.77	-3253.39	157.30	47.72	-3461.48	136.11	51.07	-3489.58	99.36	93.43	-3703.33	156.51	48.46	-3684.62	170.44	76.85	-2247.15	-72.49	79.85	-1781.32	-53.09	218.12	-3322.67	136.25	1297.53	0.00	0.00	0.00	-3424.67	95.11	1535.97	-3812.84	39.40	1525.69	-3987.83	259.29	1682.02	-3743.97	140.88	1655.70	-375.87	1117.76	74.59	203.25	1149.54	70.07	-403.29
1.71000	-3235.75	158.60	58.77	-3253.39	157.30	47.72	-3461.48	136.11	51.07	-3484.36	100.15	95.77	-3703.33	156.51	48.46	-3684.62	170.44	76.85	-2247.15	-72.49	79.85	-1781.32	-53.09	218.12	-3322.67	136.25	1297.53	0.00	0.00	0.00	-3424.67	95.11	1535.97	-3812.84	39.40	1525.69	-3989.38	259.30	1682.25	-3754.28	141.58	1655.61	-376.67	1117.93	74.46	203.89	1148.69	70.32	-401.24
1.72000	-3235.75	158.60	58.77	-3253.39	157.30	47.72	-3461.48	136.11	51.07	-3533.54	99.15	87.99	-3703.33	156.51	48.46	-3684.62	170.44	76.85	-2247.15	-72.49	79.85	-1781.32	-53.09	218.12	-3322.67	136.25	1297.53	0.00	0.00	0.00	-3424.67	95.11	1535.97	-3812.84	39.40	1525.69	-3990.88	259.32	1682.47	-3758.61	143.46	1655.16	-377.91	1117.96	73.81	204.04	1147.05	70.88	-397.88
1.73000	-3235.75	158.60	58.77	-3253.39	157.30	47.72	-3461.48	136.11	51.07	-3549.47	99.59	86.45	-3703.33	156.51	48.46	-3684.62	170.44	76.85	-2247.15	-72.49	79.85	-1781.32	-53.09	218.12	-3322.67	136.25	1297.53	0.00	0.00	0.00	-3424.67	95.11	1535.97	-3812.84	39.40	1525.69	-3992.33	259.33	1682.69	-3769.56	146.05	1656.15	-378.01	1118.54	73.70	203.41	1147.73	70.40	-397.31
1.74000	-3235.75	158.60	58.77	-3253.39	157.30	47.72	-3461.48	136.11	51.07	-3504.66	101.42	95.16	-3703.33	156.51	48.46	-3684.62	170.44	76.85	-2247.15	-72.49	79.85	-1781.32	-53.09	218.12	-3322.67	136.25	1297.53	0.00	0.00	0.00	-3424.67	95.11	1535.97	-3812.84	39.40	1525.69	-3993.72	259.34	1682.89	-3765.95	146.63	1654.46	-381.78	1118.94	73.01	204.06	1148.72	70.21	-396.84
1.75000	-3235.75	158.60	58.77	-3253.39	157.30	47.72	-3461.48	136.11	51.07	-3480.73	101.37	98.34	-3703.33	156.51	48.46	-3684.62	170.44	76.85	-2247.15	-72.49	79.85	-1781.32	-53.09	218.12	-3322.67	136.25	1297.53	0.00	0.00	0.00	-3424.67	95.11	1535.97	-3812.84	39.40	1525.69	-3995.06	259.34	1683.09	-3727.62	148.73	1652.32	-382.27	1120.22	72.80	202.91	1147.97	70.24	-400.57
1.76000	-3235.75	158.60	58.77	-3253.39	157.30	47.72	-3461.48	136.11	51.07	-3489.83	100.53	95.82	-3703.33	156.51	48.46	-3684.62	170.44	76.85	-2247.15	-72.49	79.85	-1781.32	-53.09	218.12	-3322.67	136.25	1297.53	0.00	0.00	0.00	-3424.67	95.11	1535.97	-3812.84	39.40	1525.69	-3996.35	259.34	1683.28	-3769.68	151.06	1654.23	-382.02	1118.67	73.41	204.88	1147.95	70.59	-399.87
1.77000	-3235.75	158.60	58.77	-3253.39	157.30	47.72	-3461.48	136.11	51.07	-3546.15	100.67	87.87	-3703.33	156.51	48.46	-3684.62	170.44	76.85	-2247.15	-72.49	79.85	-1781.32	-53.09	218.12	-3322.67	136.25	1297.53	0.00	0.00	0.00	-3424.67	95.11	1535.97	-3812.84	39.40	1525.69	-3997.59	259.33	1683.46	-3781.24	152.66	1653.64	-378.20	1118.33	74.15	203.74	1149.65	69.86	-402.67
1.78000	-3235.75	158.60	58.77	-3253.39	157.30	47.72	-3461.48	136.11	51.07	-3491.80	101.29	96.92	-3703.33	156.51	48.46	-3684.62	170.44	76.85	-2247.15	-72.49	79.85	-1781.32	-53.09	218.12	-3322.67	136.25	1297.53	0.00	0.00	0.00	-3424.67	95.11	1535.97	-3812.84	39.40	1525.69	-3998.77	259.32	1683.64	-3744.64	153.80	1651.00	-378.31	1118.68	73.94	203.20	1148.77	70.19	-400.79
1.79000	-3235.75	158.60	58.77	-3253.39	157.30	47.72	-3461.48	136.11	51.07	-3524.81	101.09	93.62	-3703.33	156.51	48.46	-3684.62	170.44	76.85	-2247.15	-72.49	79.85	-1781.32	-53.09	218.12	-3322.67	136.25	1297.53	0.00	0.00	0.00	-3424.67	95.11	1535.97	-3812.84	39.40	1525.69	-3999.90	259.31	1683.81	-3758.68	155.57	1652.16	-378.22	1119.57	73.85	202.94	1148.63	70.06	-397.37
1.80000	-3235.75	158.60	58.77	-3253.39	157.30	47.72	-3461.48	136.11	51.07	-3517.68	101.79	95.67	-3703.33	156.51	48.46	-3684.62	170.44	76.85	-2247.15	-72.49	79.85	-1781.32	-53.09	218.12	-3322.67	136.25	1297.53	0.00	0.00	0.00	-3424.67	95.11	1535.97	-3812.84	39.40	1525.69	-4000.98	259.30	1683.97	-3790.91	157.72	1653.36	-377.41	1119.38	73.87	203.98	1149.01	70.07	-401.29
1.81000	-3235.75	158.60	58.77	-3253.39	157.30	47.72	-3461.48	136.11	51.07	-3521.82	102.83	96.57	-3703.33	156.51	48.46	-3684.62	170.44	76.85	-2247.15	-72.49	79.85	-1781.32	-53.09	218.12	-3322.67	136.25	1297.53	0.00	0.00	0.00	-3424.67	95.11	1535.97	-3812.84	39.40	1525.69	-4002.01	259.28	1684.12	-3786.45	158.19	1653.24	-378.20	1119.12	73.94	202.92	1149.22	69.96	-403.99
1.82000	-3235.75	158.60	58.77	-3253.39	157.30	47.72	-3461.48	136.11	51.07	-3494.33	103.30	101.19	-3703.33	156.51	48.46	-3684.62	170.44	76.85	-2247.15	-72.49	79.85	-1781.32	-53.09	218.12	-3322.67	136.25	1297.53	0.00	0.00	0.00	-3424.67	95.11	1535.97	-3812.84	39.40	1525.69	-4002.99	259.25	1684.27	-3755.15	158.96	1649.72	-374.93	1118.24	74.69	202.81	1148.39	69.96	-400.08
1.83000	-3235.75	158.60	58.77	-3253.39	157.30	47.72	-3461.48	136.11	51.07	-3497.46	103.79	100.89	-3703.33	156.51	48.46	-3684.62	170.44	76.85	-2247.15	-72.49	79.85	-1781.32	-53.09	218.12	-3322.67	136.25	1297.53	0.00	0.00	0.00	-3424.67	95.11	1535.97	-3812.84	39.40	1525.69	-4003.92	259.23	1684.40	-3739.23	161.92	1647.96	-377.29	1118.05	74.35	204.90	1147.95	70.70	-398.14
1.84000	-3235.75	158.60	58.77	-3253.39	157.30	47.72	-3461.48	136.11	51.07	-3504.95	102.84	101.45	-3703.33	156.51	48.46	-3684.62	170.44	76.85	-2247.15	-72.49	79.85	-1781.32	-53.09	218.12	-3322.67	136.25	1297.53	0.00	0.00	0.00	-3424.67	95.11	1535.97	-3812.84	39.40	1525.69	-4004.79	259.19	1684.54	-3749.13	163.18	1648.65	-380.43	1118.18	73.64	206.21	1147.17	71.23	-403.14
1.85000	-3235.75	158.60	58.77	-3253.39	157.30	47.72	-3461.48	136.11	51.07	-3528.32	104.50	97.35	-3703.33	156.51	48.46	-3684.62	170.44	76.85	-2247.15	-72.49	79.85	-1781.32	-53.09	218.12	-3322.67	136.25	1297.53	0.00	0.00	0.00	-3424.67	95.11	1535.97	-3812.84	39.40	1525.69	-4005.62	259.16	1684.66	-3763.20	164.43	1649.55	-376.30	1117.41	74.70	203.33	1148.33	70.32	-400.78
1.86000	-3235.75	158.60	58.77	-3253.39	157.30	47.72	-3461.48	136.11	51.07	-3533.32	102.19	98.21	-3703.33	156.51	48.46	-3684.62	170.44	76.85	-2247.15	-72.49	79.85	-1781.32	-53.09	218.12	-3322.67	136.25	1297.53	0.00	0.00	0.00	-3424.67	95.11	1535.97	-3812.84	39.40	1525.69	-4006.39	259.12	1684.78	-3784.05	167.35	1650.81	-379.59	1118.78	73.65	203.60	1149.07	70.01	-403.95
1.87000	-3235.75	158.60	58.77	-3253.39	157.30	47.72	-3461.48	136.11	51.07	-3595.01	104.61	90.81	-3703.33	156.51	48.46	-3684.62	170.44	76.85	-2247.15	-72.49	79.85	-1781.32	-53.09	218.12	-3322.67	136.25	1297.53	0.00	0.00	0.00	-3424.67	95.11	1535.97	-3812.84	39.40	1525.69	-4007.11	259.08	1684.88	-3793.71	168.13	1651.28	-380.11	1118.00	74.05	202.67	1147.73	70.12	-402.84
1.88000	-3235.75	158.60	58.77	-3253.39	157.30	47.72	-3461.48	136.11	51.07	-3529.76	106.05	101.51	-3703.33	156.51	48.46	-3684.62	170.44	76.85	-2247.15	-72.49	79.85	-1781.32	-53.09	218.12	-3322.67	136.25	1297.53	0.00	0.00	0.00	-3424.67	95.11	1535.97	-3812.84	39.40	1525.69	-4007.78	259.03	1684.99	-3784.47	170.44	1650.56	-381.53	1119.92	73.36	204.47	1148.55	70.36	-402.31
1.89000	-3235.75	158.60	58.77	-3253.39	157.30	47.72	-3461.48	136.11	51.07	-3527.15	106.89	102.33	-3703.33	156.51	48.46	-3684.62	170.44	76.85	-2247.15	-72.49	79.85	-1781.32	-53.09	218.12	-3322.67	136.25	1297.53	0.00	0.00	0.00	-3424.67	95.11	1535.97	-3812.84	39.40	1525.69	-4008.40	258.98	1685.08	-3789.14	174.06	1650.31	-379.84	1119.41	73.46	204.78	1148.54	70.63	-399.37
1.90000	-3235.75	158.60	58.77	-3253.39	157.30	47.72	-3461.48	136.11	51.07	-3514.22	109.10	106.43	-3703.33	156.51	48.46	-3684.62	170.44	76.85	-2247.15	-72.49	79.85	-1781.32	-53.09	218.12	-3322.67	136.25	1297.53	0.00	0.00	0.00	-3424.67	95.11	1535.97	-3812.84	39.40	1525.69	-4008.97	258.93	1685.17	-3783.78	174.31	1648.29	-375.85	1118.21	74.74	203.45	1148.98	70.17	-398.79
1.91000	-3235.75	158.60	58.77	-3253.39	157.30	47.72	-3461.48	136.11	51.07	-3504.35	111.14	108.07	-3703.33	156.51	48.46	-3684.62	170.44	76.85	-2247.15	-72.49	79.85	-1781.32	-53.09	218.12	-3322.67	136.25	1297.53	0.00	0.00	0.00	-3424.67	95.11	1535.97	-3812.84	39.40	1525.69	-4009.49	258.87	1685.25	-3777.30	175.18	1648.39	-379.01	1119.55	73.69	203.72	1148.71	70.09	-396.41
1.92000	-3235.75	158.60	58.77	-3253.39	157.30	47.72	-3461.48	136.11	51.07	-3523.02	114.07	103.16	-3703.33	156.51	48.46	-3684.62	170.44	76.85	-2247.15	-72.49	79.85	-1781.32	-53.09	218.12	-3322.67	136.25	1297.53	0.00	0.00	0.00	-3424.67	95.11	1535.97	-3812.84	39.40	1525.69	-4009.95	258.81	1685.32	-3779.02	177.80	1649.00	-380.61	1118.37	73.42	205.31	1148.65	70.36	-397.20
1.93000	-3235.75	158.60	58.77	-3253.39	157.30	47.72	-3461.48	136.11	51.07	-3515.54	117.13	104.93	-3703.33	156.51	48.46	-3684.62	170.44	76.85	-2247.15	-72.49	79.85	-1781.32	-53.09	218.12	-3322.67	136.25	1297.53	0.00	0.00	0.00	-3424.67	95.11	1535.97	-3812.84	39.40	1525.69	-4010.37	258.75	1685.39	-3799.50	178.48	1651.11	-380.37	1118.82	73.16	204.19	1148.74	70.34	-395.42
1.94000	-3235.75	158.60	58.77	-3253.39	157.30	47.72	-3461.48	136.11	51.07	-3517.23	121.73	106.97	-3703.33	156.51	48.46	-3684.62	170.44	76.85	-2247.15	-72.49	79.85	-1781.32	-53.09	218.12	-3322.67	136.25	1297.53	0.00	0.00	0.00	-3424.67	95.11	1535.97	-3812.84	39.40	1525.69	-4010.74	258.68	1685.45	-3805.34	181.03	1651.46	-380.33	1119.12	73.58	206.52	1148.45	71.10	-397.44
1.95000	-3235.75	158.60	58.77	-3253.39	157.30	47.72	-3461.48	136.11	51.07	-3534.22	126.91	104.39	-3703.33	156.51	48.46	-3684.62	170.44	76.85	-2247.15	-72.49	79.85	-1781.32	-53.09	218.12	-3322.67	136.25	1297.53	0.00	0.00	0.00	-3424.67	95.11	1535.97	-3812.86	39.40	1525.69	-4011.06	258.61	1685.50	-3789.20	180.85	1649.21	-378.99	1119.30	73.82	204.77	1148.19	70.58	-401.63
1.96000	-3235.75	158.60	58.77	-3253.39	157.30	47.72	-3461.48	136.11	51.07	-3523.24	131.23	107.17	-3703.33	156.51	48.46	-3684.62	170.44	76.85	-2247.15	-72.49	79.85	-1781.32	-53.09	218.12	-3322.67	136.25	1297.53	0.00	0.00	0.00	-3424.67	95.11	1535.97	-3835.50	41.10	1528.53	-4011.32	258.53	1685.55	-3786.22	184.83	1649.70	-378.67	1118.04	74.17	204.04	1147.68	70.46	-403.40
1.97000	-3235.75	158.60	58.77	-3253.39	157.30	47.72	-3461.48	136.11	51.07	-3514.87	136.69	108.73	-3703.33	156.51	48.46	-3684.62	170.44	76.85	-2247.15	-72.49	79.85	-1781.32	-53.09	218.12	-3322.67	136.25	1297.53	0.00	0.00	0.00	-3424.67	95.11	1535.97	-3779.77	43.56	1526.03	-4011.54	258.45	1685.59	-3777.70	185.70	1648.95	-378.07	1118.42	74.19	204.31	1147.50	70.60	-398.95
1.98000	-3235.75	158.60	58.77	-3253.39	157.30	47.72	-3461.53	136.12	51.06	-3517.64	141.37	109.02	-3703.33	156.51	48.46	-3684.62	170.44	76.85	-2247.15	-72.49	79.85	-1781.32	-53.09	218.12	-3322.67	136.25	1297.53	0.00	0.00	0.00	-3424.67	95.11	1535.97	-3755.83	44.41	1526.63	-4011.71	258.37	1685.62	-3777.31	188.42	1651.19	-378.91	1118.54	74.03	204.37	1148.14	70.50	-401.73
1.99000	-3235.75	158.60	58.77	-3253.39	157.30	47.72	-3514.94	141.64	43.77	-3533.29	146.72	107.31	-3703.33	156.51	48.46	-3684.62	170.44	76.85	-2247.15	-72.49	79.85	-1781.32	-53.09	218.12	-3322.67	136.25	1297.53	0.00	0.00	0.00	-3424.67	95.11	1535.97	-3744.73	44.19	1525.57	-4011.83	258.28	1685.65	-3795.33	189.77	1651.86	-380.86	1119.08	73.43	205.53	1147.69	70.92	-401.89
2.00000	-3235.75	158.60	58.77	-3253.39	157.30	47.72	-3500.58	146.78	45.88	-3517.54	151.38	109.06	-3703.33	156.51	48.46	-3684.62	170.44	76.85	-2247.15	-72.49	79.85	-1781.32	-53.09	218.12	-3322.67	136.25	1297.53	0.00	0.00	0.00	-3424.67	95.11	1535.97	-3772.63	44.71	1525.61	-4011.90	258.19	1685.67	-3798.69	192.07	1651.92	-381.68	1119.55	73.02	205.40	1148.51	70.47	-399.90
2.01000	-3235.75	158.60	58.77	-3253.39	157.30	47.72	-3476.61	151.89	52.94	-3518.35	157.02	108.82	-3703.33	156.51	48.46	-3684.62	170.44	76.85	-2247.15	-72.49	79.85	-1781.32	-53.09	218.12	-3322.67	136.25	1297.53	0.00	0.00	0.00	-3424.67	95.11	1535.97	-3792.78	46.08	1527.08	-4011.92	258.10	1685.68	-3772.46	192.14	1651.45	-379.28	1118.48	73.93	205.91	1148.64	70.74	-402.63
2.02000	-3235.75	158.60	58.77	-3253.39	157.30	47.72	-3498.58	158.83	46.39	-3507.87	162.29	110.84	-3703.33	156.51	48.46	-3684.62	170.44	76.85	-2247.15	-72.49	79.85	-1781.32	-53.09	218.12	-3322.67	136.25	1297.53	0.00	0.00	0.00	-3424.67	95.11	1535.97	-3804.95	50.48	1527.20	-4011.89	258.00	1685.68	-3764.14	195.33	1650.49	-379.63	1119.37	73.50	204.87	1148.94	70.35	-402.10
2.03000	-3235.75	158.60	58.77	-3253.39	157.30	47.72	-3462.86	162.94	53.10	-3522.67	168.19	107.79	-3703.33	156.51	48.46	-3684.62	170.44	76.85	-2247.15	-72.49	79.85	-1781.32	-53.09	218.12	-3322.67	136.25	1297.53	0.00	0.00	0.00	-3424.67	95.11	1535.97	-3771.84	51.70	1527.28	-4011.81	257.90	1685.68	-3766.16	197.29	1651.05	-382.58	1120.61	72.66	204.19	1149.53	69.97	-400.21
2.04000	-3235.75	158.60	58.77	-3253.39	157.30	47.72	-3499.14	169.45	45.94	-3496.83	173.77	111.33	-3703.33	156.51	48.46	-3684.62	170.44	76.85	-2247.15	-72.49	79.85	-1781.32	-53.09	218.12	-3322.67	136.25	1297.53	0.00	0.00	0.00	-3424.67	95.11	1535.97	-3714.20	54.42	1527.23	-4011.68	257.80	1685.68	-3761.40	199.18	1650.01	-377.59	1119.71	73.73	202.38	1149.12	69.67	-401.96
2.05000	-3235.75	158.60	58.77	-3253.39	157.30	47.72	-3473.70	175.87	49.30	-3516.05	180.10	109.41	-3703.33	156.51	48.46	-3684.62	170.44	76.85	-2247.15	-72.49	79.85	-1781.32	-53.09	218.12	-3322.67	136.25	1297.53	0.00	0.00	0.00	-3424.67	95.11	1535.97	-3737.40	55.53	1527.95	-4011.51	257.69	1685.66	-3774.29	202.45	1653.62	-380.14	1118.61	73.41	202.26	1147.99	70.15	-402.34
2.06000	-3235.75	158.60	58.77	-3253.39	157.30	47.72	-3476.95	183.13	51.34	-3511.17	186.58	110.61	-3703.33	156.51	48.46	-3684.62	170.44	76.85	-2247.15	-72.49	79.85	-1781.32	-53.09	218.12	-3322.67	136.25	1297.53	0.00	0.00	0.00	-3424.67	95.11	1535.97	-3754.98	57.27	1529.23	-4011.28	257.58	1685.64	-3777.89	203.33	1653.13	-378.36	1117.75	74.18	204.08	1148.44	70.47	-401.13
2.07000	-3235.75	158.60	58.77	-3253.39	157.30	47.72	-3474.78	189.83	49.75	-3519.29	191.98	109.15	-3703.33	156.51	48.46	-3684.62	170.44	76.85	-2247.15	-72.49	79.85	-1781.32	-53.09	218.12	-3322.67	136.25	1297.53	0.00	0.00	0.00	-3424.67	95.11	1535.97	-3742.76	59.96	1529.66	-4011.01	257.46	1685.62	-3762.07	205.09	1653.18	-376.40	1118.66	74.15	204.18	1148.81	70.21	-399.91
2.08000	-3235.75	158.60	58.77	-3253.39	157.30	47.72	-3456.95	195.48	52.95	-3518.50	197.89	109.72	-3703.33	156.51	48.46	-3684.62	170.44	76.85	-2247.15	-72.49	79.85	-1781.32	-53.09	218.12	-3322.67	136.25	1297.53	0.00	0.00	0.00	-3424.67	95.11	1535.97	-3735.27	63.12	1529.82	-4010.69	257.35	1685.58	-3780.86	207.68	1653.72	-377.02	1117.98	74.45	204.99	1147.74	70.72	-400.68
2.09000	-3235.75	158.60	58.77	-3253.39	157.30	47.72	-3513.37	202.35	46.18	-3517.63	203.43	110.29	-3703.33	156.51	48.46	-3684.62	170.44	76.85	-2247.15	-72.49	79.85	-1781.32	-53.09	218.12	-3322.67	136.25	1297.53	0.00	0.00	0.00	-3424.67	95.11	1535.97	-3702.93	64.41	1530.66	-4010.32	257.22	1685.54	-3805.63	210.34	1654.91	-378.90	1119.31	73.52	203.11	1148.07	70.24	-397.73
2.10000	-3235.75	158.60	58.77	-3253.39	157.30	47.72	-3475.08	209.54	52.16	-3516.29	209.40	109.82	-3703.33	156.51	48.46	-3684.62	170.44	76.85	-2247.15	-72.49	79.85	-1781.32	-53.09	218.12	-3322.67	136.25	1297.53	0.00	0.00	0.00	-3424.67	95.11	1535.97	-3713.39	67.78	1530.83	-4009.90	257.10	1685.50	-3764.40	209.63	1653.61	-377.97	1118.76	73.83	203.38	1148.35	70.19	-396.79
2.11000	-3235.75	158.60	58.77	-3253.39	157.30	47.72	-3467.65	214.75	54.23	-3506.51	215.01	111.73	-3703.33	156.51	48.46	-3684.62	170.44	76.85	-2247.15	-72.49	79.85	-1781.32	-53.09	218.12	-3322.67	136.25	1297.53	0.00	0.00	0.00	-3424.67	95.11	1535.97	-3711.47	71.16	1532.14	-4009.43	256.97	1685.45	-3756.54	212.98	1654.61	-378.50	1119.29	73.87	204.68	1149.00	70.26	-396.99
2.12000	-3235.75	158.60	58.77	-3253.39	157.30	47.72	-3468.54	221.22	52.57	-3485.78	219.54	114.32	-3703.33	156.51	48.46	-3684.62	170.44	76.85	-2247.15	-72.49	79.85	-1781.32	-53.09	218.12	-3322.67	136.25	1297.53	0.00	0.00	0.00	-3424.67	95.11	1535.97	-3747.75	73.80	1534.27	-4008.91	256.84	1685.39	-3791.73	214.47	1656.70	-383.03	1119.18	73.18	204.31	1148.92	70.36	-400.26
2.13000	-3235.75	158.60	58.77	-3253.39	157.30	47.72	-3452.70	226.24	55.03	-3501.42	225.14	112.91	-3703.33	156.51	48.46	-3684.62	170.44	76.85	-2247.15	-72.49	79.85	-1781.32	-53.09	218.12	-3322.67	136.25	1297.53	0.00	0.00	0.00	-3424.67	95.11	1535.97	-3720.34	77.61	1534.49	-4008.35	256.70	1685.32	-3774.08	215.39	1655.11	-381.45	1118.96	73.47	204.16	1149.50	70.15	-401.01
2.14000	-3235.75	158.60	58.77	-3253.39	157.30	47.72	-3465.88	230.18	53.68	-3513.73	230.42	110.95	-3703.33	156.51	48.46	-3684.62	170.44	76.85	-2247.15	-72.49	79.85	-1781.32	-53.09	218.12	-3322.67	136.25	1297.53	0.00	0.00	0.00	-3424.67	95.11	1535.97	-3686.67	78.31	1532.38	-4007.74	256.56	1685.25	-3788.05	219.50	1655.34	-381.14	1118.94	73.25	203.80	1148.62	70.32	-401.44
2.15000	-3235.75	158.60	58.77	-3253.39	157.30	47.72	-3459.53	238.10	53.98	-3521.16	234.98	109.23	-3703.33	156.51	48.46	-3684.62	170.44	76.85	-2247.15	-72.49	79.85	-1781.32	-53.09	218.12	-3322.67	136.25	1297.53	0.00	0.00	0.00	-3424.67	95.11	1535.97	-3697.92	80.27	1533.63	-4007.08	256.42	1685.18	-3776.26	222.03	1654.64	-379.67	1119.27	73.50	202.97	1148.95	69.96	-402.44
2.16000	-3235.75	158.60	58.77	-3253.39	157.30	47.72	-3451.36	239.81	54.06	-3511.48	239.03	110.29	-3703.33	156.51	48.46	-3684.62	170.44	76.85	-2247.15	-72.49	79.85	-1781.32	-53.09	218.12	-3322.67	136.25	1297.53	0.00	0.00	0.00	-3424.67	95.11	1535.97	-3705.57	83.45	1534.20	-4006.38	256.27	1685.10	-3816.14	225.44	1657.21	-378.87	1119.88	73.42	202.44	1149.97	69.57	-403.06
2.17000	-3235.75	158.60	58.77	-3253.39	157.30	47.72	-3445.16	246.84	56.15	-3508.49	243.17	111.56	-3703.33	156.51	48.46	-3684.62	170.44	76.85	-2247.15	-72.49	79.85	-1781.32	-53.09	218.12	-3322.67	136.25	1297.53	0.00	0.00	0.00	-3424.67	95.11	1535.97	-3720.33	86.86	1536.20	-4005.62	256.12	1685.01	-3758.22	223.83	1654.09	-377.89	1120.10	73.43	203.80	1147.68	70.60	-399.88
2.18000	-3235.75	158.60	58.77	-3253.39	157.30	47.72	-3418.12	248.47	60.40	-3510.30	246.70	110.74	-3703.33	156.51	48.46	-3684.62	170.44	76.85	-2247.15	-72.49	79.85	-1781.32	-53.09	218.12	-3322.67	136.25	1297.53	0.00	0.00	0.00	-3424.67	95.11	1535.97	-3709.54	90.66	1534.78	-4004.82	255.97	1684.91	-3760.20	225.19	1652.87	-379.98	1119.99	73.22	205.89	1148.09	70.90	-398.97
2.19000	-3235.75	158.60	58.77	-3253.39	157.30	47.72	-3435.98	250.50	57.61	-3521.64	250.01	108.98	-3703.33	156.51	48.46	-3684.62	170.44	76.85	-2247.15	-72.49	79.85	-1781.32	-53.09	218.12	-3322.67	136.25	1297.53	0.00	0.00	0.00	-3424.67	95.11	1535.97	-3699.88	94.14	1533.42	-4003.98	255.81	1684.81	-3826.93	225.53	1656.24	-381.59	1119.34	73.18	204.02	1148.73	70.23	-399.51
2.20000	-3235.75	158.60	58.77	-3253.39	157.30	47.72	-3418.55	255.57	58.83	-3508.65	252.63	110.96	-3703.33	156.51	48.46	-3684.62	170.44	76.85	-2247.15	-72.49	79.85	-1781.32	-53.09	218.12	-3322.67	136.25	1297.53	0.00	0.00	0.00	-3424.67	95.11	1535.97	-3634.23	96.33	1532.78	-4003.08	255.65	1684.71	-3780.35	228.30	1652.65	-381.38	1120.02	73.19	203.80	1148.39	70.33	-400.83
2.21000	-3235.75	158.60	58.77	-3253.39	157.30	47.72	-3400.57	260.01	62.20	-3513.51	255.97	110.45	-3703.33	156.51	48.46	-3684.62	170.44	76.85	-2247.15	-72.49	79.85	-1781.32	-53.09	218.12	-3322.67	136.25	1297.53	0.00	0.00	0.00	-3424.67	95.11	1535.97	-3646.64	100.09	1533.93	-4002.14	255.48	1684.59	-3763.28	226.84	1651.83	-379.71	1119.37	73.61	205.41	1147.19	70.98	-398.63
2.22000	-3235.75	158.60	58.77	-3253.39	157.30	47.72	-3437.91	262.98	57.84	-3517.25	258.46	110.36	-3703.33	156.51	48.46	-3684.62	170.44	76.85	-2247.15	-72.49	79.85	-1781.32	-53.09	218.12	-3322.67	136.25	1297.53	0.00	0.00	0.00	-3424.67	95.11	1535.97	-3654.80	102.30	1533.73	-4001.15	255.32	1684.48	-3709.88	230.61	1649.01	-377.17	1118.65	74.21	203.76	1148.04	70.42	-399.12
2.23000	-3235.75	158.60	58.77	-3253.39	157.30	47.72	-3413.91	265.22	61.92	-3511.88	261.61	110.70	-3703.33	156.51	48.46	-3684.62	170.44	76.85	-2247.15	-72.49	79.85	-1781.32	-53.09	218.12	-3322.67	136.25	1297.53	0.00	0.00	0.00	-3424.67	95.11	1535.97	-3667.21	105.19	1534.50	-4000.12	255.14	1684.35	-3723.83	232.55	1650.65	-376.86	1117.96	74.33	204.26	1147.81	70.33	-399.68
2.24000	-3235.75	158.60	58.77	-3253.39	157.30	47.72	-3436.18	269.61	58.47	-3519.58	263.20	109.97	-3703.33	156.51	48.46	-3684.62	170.44	76.85	-2247.15	-72.49	79.85	-1781.32	-53.09	218.12	-3322.67	136.25	1297.53	0.00	0.00	0.00	-3424.67	95.11	1535.97	-3642.15	107.63	1533.65	-3999.03	254.97	1684.22	-3759.95	231.25	1651.44	-379.21	1119.19	73.57	204.25	1148.41	70.25	-397.25
2.25000	-3235.75	158.60	58.77	-3253.39	157.30	47.72	-3468.06	271.90	54.03	-3499.91	265.82	112.11	-3703.33	156.51	48.46	-3684.62	170.44	76.85	-2247.15	-72.49	79.85	-1781.32	-53.09	218.12	-3322.67	136.25	1297.53	0.00	0.00	0.00	-3424.67	95.11	1535.97	-3644.64	111.68	1532.40	-3997.91	254.79	1684.09	-3757.86	232.29	1651.05	-377.64	1119.57	73.80	203.16	1148.93	69.86	-396.14
2.26000	-3235.75	158.60	58.77	-3253.39	157.30	47.72	-3445.56	275.78	58.46	-3499.60	268.17	112.66	-3703.33	156.51	48.46	-3684.62	170.44	76.85	-2247.15	-72.49	79.85	-1781.32	-53.09	218.12	-3322.67	136.25	1297.53	0.00	0.00	0.00	-3424.67	95.11	1535.97	-3647.90	113.58	1533.41	-3996.73	254.61	1683.95	-3755.73	233.31	1650.66	-377.52	1117.60	74.72	205.48	1147.81	70.67	-397.13
2.27000	-3235.75	158.60	58.77	-3253.39	157.30	47.72	-3429.82	277.21	59.06	-3498.08	271.71	111.85	-3703.33	156.51	48.46	-3684.62	170.44	76.85	-2247.15	-72.49	79.85	-1781.32	-53.09	218.12	-3322.67	136.25	1297.53	0.00	0.00	0.00	-3424.67	95.11	1535.97	-3651.87	115.99	1533.32	-3995.51	254.43	1683.80	-3753.56	234.30	1650.29	-376.90	1118.48	74.62	205.54	1148.27	70.73	-401.56
2.28000	-3235.75	158.60	58.77	-3253.39	157.30	47.72	-3407.00	279.62	60.69	-3506.70	273.68	110.12	-3703.33	156.51	48.46	-3684.62	170.44	76.85	-2247.15	-72.49	79.85	-1781.32	-53.09	218.12	-3322.67	136.25	1297.53	0.00	0.00	0.00	-3424.67	95.11	1535.97	-3648.10	119.76	1532.70	-3994.24	254.24	1683.65	-3751.36	235.27	1649.92	-377.23	1119.71	74.10	205.12	1148.54	70.42	-401.39
2.29000	-3235.75	158.60	58.77	-3253.39	157.30	47.72	-3424.42	280.48	59.87	-3498.83	275.57	110.77	-3703.33	156.51	48.46	-3684.62	170.44	76.85	-2247.15	-72.49	79.85	-1781.32	-53.09	218.12	-3322.67	136.25	1297.53	0.00	0.00	0.00	-3424.67	95.11	1535.97	-3618.05	121.24	1531.84	-3992.93	254.05	1683.49	-3749.11	236.21	1649.57	-379.37	1119.56	73.66	203.40	1149.22	69.83	-402.85
2.30000	-3235.75	158.60	58.77	-3253.39	157.30	47.72	-3392.28	282.27	61.74	-3483.80	276.71	113.37	-3703.33	156.51	48.46	-3684.62	170.44	76.85	-2247.15	-72.49	79.85	-1781.32	-53.09	218.12	-3322.67	136.25	1297.53	0.00	0.00	0.00	-3424.67	95.11	1535.97	-3621.22	123.29	1532.37	-3991.57	253.85	1683.33	-3746.83	237.12	1649.22	-379.36	1118.67	73.81	203.47	1148.98	70.14	-401.21
2.31000	-3235.75	158.60	58.77	-3253.39	157.30	47.72	-3387.99	283.63	62.55	-3481.16	278.81	112.49	-3703.33	156.51	48.46	-3684.62	170.44	76.85	-2247.15	-72.49	79.85	-1781.32	-53.09	218.12	-3322.67	136.25	1297.53	0.00	0.00	0.00	-3424.67	95.11	1535.97	-3631.42	127.61	1531.39	-3990.17	253.65	1683.16	-3744.51	238.02	1648.89	-379.33	1118.41	73.93	202.77	1148.43	70.20	-397.81
2.32000	-3235.75	158.60	58.77	-3253.39	157.30	47.72	-3412.57	285.95	60.39	-3497.26	279.88	110.54	-3703.33	156.51	48.46	-3684.62	170.44	76.85	-2247.15	-72.49	79.85	-1781.32	-53.09	218.12	-3322.67	136.25	1297.53	0.00	0.00	0.00	-3424.67	95.11	1535.97	-3633.57	129.74	1531.44	-3988.72	253.45	1682.99	-3742.15	238.88	1648.57	-380.34	1118.59	73.74	202.39	1148.03	70.26	-397.67
2.33000	-3235.75	158.60	58.77	-3253.39	157.30	47.72	-3438.08	289.92	55.70	-3478.55	281.91	112.50	-3703.33	156.51	48.46	-3684.62	170.44	76.85	-2247.15	-72.49	79.85	-1781.32	-53.09	218.12	-3322.67	136.25	1297.53	0.00	0.00	0.00	-3424.67	95.11	1535.97	-3619.70	130.50	1530.80	-3987.22	253.24	1682.81	-3739.76	239.73	1648.26	-381.11	1119.12	73.21	205.10	1148.45	70.63	-402.81
2.34000	-3235.75	158.60	58.77	-3253.39	157.30	47.72	-3385.07	288.77	64.12	-3486.73	283.04	110.82	-3703.33	156.51	48.46	-3684.62	170.44	76.85	-2247.15	-72.49	79.85	-1781.32	-53.09	218.12	-3322.67	136.25	1297.53	0.00	0.00	0.00	-3424.67	95.11	1535.97	-3648.68	132.15	1531.39	-3985.68	253.04	1682.62	-3737.32	240.55	1647.95	-377.36	1118.85	73.90	204.79	1147.12	71.05	-401.19
2.35000	-3235.75	158.60	58.77	-3253.39	157.30	47.72	-3408.66	291.37	60.11	-3482.05	283.41	110.78	-3703.33	156.51	48.46	-3684.62	170.44	76.85	-2247.15	-72.49	79.85	-1781.32	-53.09	218.12	-3322.67	136.25	1297.53	0.00	0.00	0.00	-3424.67	95.11	1535.97	-3608.43	134.79	1528.98	-3984.10	252.82	1682.43	-3734.85	241.34	1647.66	-378.64	1118.61	73.73	203.41	1148.20	70.49	-400.77
2.36000	-3235.75	158.60	58.77	-3253.39	157.30	47.72	-3381.70	291.95	63.88	-3480.35	286.02	111.38	-3703.33	156.51	48.46	-3684.62	170.44	76.85	-2247.15	-72.49	79.85	-1781.32	-53.09	218.12	-3322.67	136.25	1297.53	0.00	0.00	0.00	-3424.67	95.11	1535.97	-3600.55	137.49	1529.19	-3982.46	252.61	1682.24	-3732.34	242.12	1647.38	-377.95	1118.83	73.63	205.53	1148.89	70.37	-401.73
2.37000	-3235.75	158.60	58.77	-3253.39	157.30	47.72	-3444.93	294.54	52.56	-3453.05	286.48	113.28	-3703.33	156.51	48.46	-3684.62	170.44	76.85	-2247.15	-72.49	79.85	-1781.32	-53.09	218.12	-3322.67	136.25	1297.53	0.00	0.00	0.00	-3424.67	95.11	1535.97	-3592.85	139.86	1527.57	-3980.79	252.39	1682.04	-3729.80	242.87	1647.10	-374.92	1116.77	74.92	202.82	1148.72	70.09	-398.83
2.38000	-3235.75	158.60	58.77	-3253.39	157.30	47.72	-3390.00	295.41	60.67	-3464.12	287.16	110.57	-3703.33	156.51	48.46	-3684.62	170.44	76.85	-2247.15	-72.49	79.85	-1781.32	-53.09	218.12	-3322.67	136.25	1297.53	0.00	0.00	0.00	-3424.67	95.11	1535.97	-3625.65	142.40	1530.15	-3979.07	252.17	1681.83	-3727.22	243.59	1646.84	-378.61	1117.92	73.71	203.74	1147.92	70.44	-399.39
2.39000	-3235.75	158.60	58.77	-3253.39	157.30	47.72	-3393.14	295.70	59.39	-3466.09	289.30	110.43	-3703.33	156.51	48.46	-3684.62	170.44	76.85	-2247.15	-72.49	79.85	-1781.32	-53.09	218.12	-3322.67	136.25	1297.53	0.00	0.00	0.00	-3424.67	95.11	1535.97	-3587.03	145.50	1527.58	-3977.30	251.94	1681.62	-3724.60	244.29	1646.59	-380.89	1119.23	73.18	204.29	1149.34	70.08	-401.38
2.40000	-3235.75	158.60	58.77	-3253.39	157.30	47.72	-3378.94	294.14	60.24	-3481.34	290.75	106.15	-3703.33	156.51	48.46	-3684.62	170.44	76.85	-2247.15	-72.49	79.85	-1781.32	-53.09	218.12	-3322.67	136.25	1297.53	0.00	0.00	0.00	-3424.67	95.11	1535.97	-3605.13	145.87	1527.91	-3975.49	251.71	1681.41	-3721.94	244.97	1646.35	-377.09	1119.04	74.05	204.92	1148.92	70.37	-400.63
2.41000	-3235.75	158.60	58.77	-3253.39	157.30	47.72	-3381.50	297.22	59.98	-3469.45	290.72	106.77	-3703.33	156.51	48.46	-3684.62	170.44	76.85	-2247.15	-72.49	79.85	-1781.32	-53.09	218.12	-3322.67	136.25	1297.53	0.00	0.00	0.00	-3424.67	95.11	1535.97	-3598.85	148.05	1527.23	-3973.64	251.48	1681.19	-3719.25	245.63	1646.11	-382.39	1120.07	72.86	201.42	1149.15	69.49	-403.22
2.42000	-3235.75	158.60	58.77	-3253.39	157.30	47.72	-3405.90	299.02	56.06	-3449.21	291.04	108.90	-3703.33	156.51	48.46	-3684.62	170.44	76.85	-2247.15	-72.49	79.85	-1781.32	-53.09	218.12	-3322.67	136.25	1297.53	0.00	0.00	0.00	-3424.67	95.11	1535.97	-3566.70	151.25	1525.96	-3971.74	251.25	1680.96	-3716.52	246.26	1645.89	-383.37	1119.91	72.65	204.37	1147.76	70.62	-401.84
2.43000	-3235.75	158.60	58.77	-3253.39	157.30	47.72	-3373.00	297.97	61.74	-3475.79	291.80	103.89	-3703.33	156.51	48.46	-3684.62	170.44	76.85	-2247.15	-72.49	79.85	-1781.32	-53.09	218.12	-3322.67	136.25	1297.53	0.00	0.00	0.00	-3424.67	95.11	1535.97	-3576.20	154.51	1526.45	-3969.79	251.01	1680.73	-3713.75	246.87	1645.67	-382.94	1120.84	72.71	205.63	1147.86	70.76	-399.47
2.44000	-3235.75	158.60	58.77	-3253.39	157.30	47.72	-3407.49	299.10	54.43	-3439.19	291.58	107.72	-3703.33	156.51	48.46	-3684.62	170.44	76.85	-2247.15	-72.49	79.85	-1781.32	-53.09	218.12	-3322.67	136.25	1297.53	0.00	0.00	0.00	-3424.67	95.11	1535.97	-3596.67	156.28	1526.78	-3967.80	250.77	1680.50	-3710.95	247.46	1645.47	-378.49	1119.25	73.97	204.55	1149.16	70.30	-401.41
2.45000	-3235.75	158.60	58.77	-3253.39	157.30	47.72	-3410.13	300.00	53.35	-3430.65	291.97	107.30	-3703.33	156.51	48.46	-3684.62	170.44	76.85	-2247.15	-72.49	79.85	-1781.32	-53.09	218.12	-3322.67	136.25	1297.53	0.00	0.00	0.00	-3424.67	95.11	1535.97	-3569.77	159.06	1527.14	-3965.77	250.52	1680.26	-3708.11	248.03	1645.27	-376.32	1118.98	74.48	205.98	1148.64	70.88	-401.19
2.46000	-3235.75	158.60	58.77	-3253.39	157.30	47.72	-3412.76	300.91	52.28	-3457.92	293.46	102.44	-3703.33	156.51	48.46	-3684.62	170.44	76.85	-2247.15	-72.49	79.85	-1781.32	-53.09	218.12	-3322.67	136.25	1297.53	0.00	0.00	0.00	-3424.67	95.11	1535.97	-3558.60	159.86	1524.52	-3963.69	250.27	1680.01	-3705.24	248.57	1645.08	-374.46	1118.26	74.96	203.55	1149.28	70.00	-401.28
2.47000	-3235.75	158.60	58.77	-3253.39	157.30	47.72	-3415.40	301.82	51.24	-3467.19	294.04	100.35	-3703.33	156.51	48.46	-3684.62	170.44	76.85	-2247.15	-72.49	79.85	-1781.32	-53.09	218.12	-3322.67	136.25	1297.53	0.00	0.00	0.00	-3424.67	95.11	1535.97	-3566.46	161.07	1526.66	-3961.57	250.02	1679.76	-3702.33	249.09	1644.90	-378.24	1117.77	74.32	202.06	1148.87	69.72	-398.58
2.48000	-3235.75	158.60	58.77	-3253.39	157.30	47.72	-3418.04	302.73	50.21	-3465.72	294.00	100.09	-3703.33	156.51	48.46	-3684.62	170.44	76.85	-2247.15	-72.49	79.85	-1781.32	-53.09	218.12	-3322.67	136.25	1297.53	0.00	0.00	0.00	-3424.67	95.11	1535.97	-3563.23	162.98	1525.48	-3959.41	249.77	1679.51	-3699.38	249.59	1644.74	-378.81	1118.28	74.12	203.50	1148.73	70.02	-400.01
2.49000	-3235.75	158.60	58.77	-3253.39	157.30	47.72	-3420.67	303.65	49.19	-3453.04	293.26	100.53	-3703.33	156.51	48.46	-3684.62	170.44	76.85	-2247.15	-72.49	79.85	-1781.32	-53.09	218.12	-3322.67	136.25	1297.53	0.00	0.00	0.00	-3424.67	95.11	1535.97	-3543.36	166.34	1525.19	-3957.20	249.51	1679.25	-3696.40	250.07	1644.58	-377.32	1118.64	74.32	202.64	1149.08	69.89	-399.88
2.50000	-3235.75	158.60	58.77	-3253.39	157.30	47.72	-3423.30	304.57	48.20	-3460.37	293.40	96.37	-3703.33	156.51	48.46	-3684.62	170.44	76.85	-2247.15	-72.49	79.85	-1781.32	-53.09	218.12	-3322.67	136.25	1297.53	0.00	0.00	0.00	-3424.67	95.11	1535.97	-3568.19	167.77	1525.82	-3954.95	249.25	1678.99	-3693.38	250.52	1644.42	-376.58	1118.49	74.50	203.41	1147.88	70.35	-399.00
2.51000	-3235.75	158.60	58.77	-3253.39	157.30	47.72	-3425.92	305.49	47.21	-3477.07	294.97	93.64	-3703.33	156.51	48.46	-3684.62	170.44	76.85	-2247.15	-72.49	79.85	-1781.32	-53.09	218.12	-3322.67	136.25	1297.53	0.00	0.00	0.00	-3424.67	95.11	1535.97	-3541.05	170.34	1525.20	-3952.66	248.98	1678.72	-3690.33	250.96	1644.28	-377.11	1117.17	74.62	204.44	1147.55	70.55	-400.19
2.52000	-3235.75	158.60	58.77	-3253.39	157.30	47.72	-3428.54	306.42	46.25	-3441.22	292.34	97.14	-3703.33	156.51	48.46	-3684.62	170.44	76.85	-2247.15	-72.49	79.85	-1781.32	-53.09	218.12	-3322.67	136.25	1297.53	0.00	0.00	0.00	-3424.67	95.11	1535.97	-3511.13	173.93	1524.80	-3950.32	248.71	1678.44	-3687.24	251.37	1644.15	-378.48	1119.56	73.71	203.08	1148.31	70.24	-398.09
2.53000	-3235.75	158.60	58.77	-3253.39	157.30	47.72	-3431.16	307.35	45.30	-3455.47	294.06	95.45	-3703.33	156.51	48.46	-3684.62	170.44	76.85	-2247.15	-72.49	79.85	-1781.32	-53.09	218.12	-3322.67	136.25	1297.53	0.00	0.00	0.00	-3424.67	95.11	1535.97	-3537.38	174.92	1525.27	-3947.94	248.44	1678.17	-3684.12	251.76	1644.02	-374.84	1117.85	74.91	202.23	1148.71	69.76	-397.51
2.54000	-3235.75	158.60	58.77	-3253.39	157.30	47.72	-3433.77	308.29	44.37	-3488.27	296.27	92.21	-3703.33	156.51	48.46	-3684.62	170.44	76.85	-2247.15	-72.49	79.85	-1781.32	-53.09	218.12	-3322.67	136.25	1297.53	0.00	0.00	0.00	-3424.67	95.11	1535.97	-3528.49	176.22	1524.93	-3945.52	248.17	1677.89	-3680.96	252.13	1643.91	-376.24	1118.69	74.41	202.62	1149.44	69.62	-399.21
2.55000	-3235.75	158.60	58.77	-3253.39	157.30	47.72	-3436.37	309.22	43.45	-3513.37	296.08	89.15	-3703.33	156.51	48.46	-3684.62	170.44	76.85	-2247.15	-72.49	79.85	-1781.32	-53.09	218.12	-3322.67	136.25	1297.53	0.00	0.00	0.00	-3424.67	95.11	1535.97	-3547.17	177.56	1526.71	-3943.05	247.89	1677.60	-3677.76	252.48	1643.80	-378.60	1118.99	74.01	203.83	1148.60	70.03	-401.34
2.56000	-3235.75	158.60	58.77	-3253.39	157.30	47.72	-3438.97	310.17	42.55	-3482.32	294.71	93.32	-3703.33	156.51	48.46	-3684.62	170.44	76.85	-2247.15	-72.49	79.85	-1781.32	-53.09	218.12	-3322.67	136.25	1297.53	0.00	0.00	0.00	-3424.67	95.11	1535.97	-3534.56	179.52	1524.26	-3940.54	247.61	1677.31	-3674.54	252.81	1643.70	-378.19	1119.21	74.04	204.07	1148.26	70.39	-399.88
2.57000	-3235.75	158.60	58.77	-3253.39	157.30	47.72	-3441.56	311.11	41.67	-3436.15	296.00	101.28	-3703.33	156.51	48.46	-3684.62	170.44	76.85	-2247.15	-72.49	79.85	-1781.32	-53.09	218.12	-3322.67	136.25	1297.53	0.00	0.00	0.00	-3424.67	95.11	1535.97	-3507.71	179.37	1524.27	-3937.99	247.33	1677.01	-3671.27	253.12	1643.61	-379.73	1119.07	73.82	202.94	1148.66	70.01	-398.37
2.58000	-3235.75	158.60	58.77	-3253.39	157.30	47.72	-3444.14	312.06	40.80	-3429.37	296.31	102.31	-3703.33	156.51	48.46	-3684.62	170.44	76.85	-2247.15	-72.49	79.85	-1781.32	-53.09	218.12	-3322.67	136.25	1297.53	0.00	0.00	0.00	-3424.67	95.11	1535.97	-3517.55	181.16	1524.58	-3935.40	247.04	1676.71	-3667.97	253.41	1643.52	-379.65	1119.29	73.92	202.52	1148.67	70.10	-398.05
2.59000	-3235.75	158.60	58.77	-3253.39	157.30	47.72	-3446.72	313.01	39.95	-3422.75	296.58	103.21	-3703.33	156.51	48.46	-3684.62	170.44	76.85	-2247.15	-72.49	79.85	-1781.32	-53.09	218.12	-3322.67	136.25	1297.53	0.00	0.00	0.00	-3424.67	95.11	1535.97	-3527.33	183.82	1525.24	-3932.76	246.75	1676.41	-3664.64	253.68	1643.45	-378.53	1119.99	73.53	202.89	1148.33	70.07	-401.37
2.60000	-3235.75	158.60	58.77	-3253.39	157.30	47.72	-3449.28	313.96	39.11	-3416.29	296.79	103.98	-3703.33	156.51	48.46	-3684.62	170.44	76.85	-2247.15	-72.49	79.85	-1781.32	-53.09	218.12	-3322.67	136.25	1297.53	0.00	0.00	0.00	-3424.67	95.11	1535.97	-3520.79	184.98	1525.46	-3930.08	246.46	1676.10	-3661.27	253.92	1643.38	-380.56	1119.17	73.32	205.95	1147.29	70.95	-399.04
2.61000	-3235.75	158.60	58.77	-3253.39	157.30	47.72	-3451.84	314.91	38.29	-3410.00	296.96	104.64	-3703.33	156.51	48.46	-3684.62	170.44	76.85	-2247.15	-72.49	79.85	-1781.32	-53.09	218.12	-3322.67	136.25	1297.53	0.00	0.00	0.00	-3424.67	95.11	1535.97	-3481.60	183.51	1523.47	-3927.36	246.16	1675.79	-3657.87	254.15	1643.32	-377.60	1117.31	74.36	204.03	1147.68	70.49	-398.10
2.62000	-3235.75	158.60	58.77	-3253.39	157.30	47.72	-3454.38	315.87	37.48	-3403.89	297.08	105.19	-3703.33	156.51	48.46	-3684.62	170.44	76.85	-2247.15	-72.49	79.85	-1781.32	-53.09	218.12	-3322.67	136.25	1297.53	0.00	0.00	0.00	-3424.67	95.11	1535.97	-3485.25	184.53	1522.60	-3924.60	245.86	1675.47	-3654.43	254.36	1643.27	-378.43	1119.71	73.72	202.12	1149.12	69.67	-400.84
2.63000	-3235.75	158.60	58.77	-3253.39	157.30	47.72	-3456.91	316.83	36.69	-3397.98	297.17	105.63	-3703.33	156.51	48.46	-3684.62	170.44	76.85	-2247.15	-72.49	79.85	-1781.32	-53.09	218.12	-3322.67	136.25	1297.53	0.00	0.00	0.00	-3424.67	95.11	1535.97	-3494.74	185.29	1524.85	-3921.79	245.56	1675.15	-3650.96	254.55	1643.23	-373.45	1116.63	75.30	203.98	1148.39	70.31	-399.55
2.64000	-3235.75	158.60	58.77	-3253.39	157.30	47.72	-3459.44	317.79	35.92	-3392.27	297.21	105.96	-3703.33	156.51	48.46	-3684.62	170.44	76.85	-2247.15	-72.49	79.85	-1781.32	-53.09	218.12	-3322.67	136.25	1297.53	0.00	0.00	0.00	-3424.67	95.11	1535.97	-3517.69	187.76	1526.15	-3918.95	245.25	1674.83	-3647.46	254.72	1643.19	-375.91	1116.92	74.71	204.38	1147.97	70.51	-402.08
2.65000	-3235.75	158.60	58.77	-3253.39	157.30	47.72	-3461.95	318.75	35.16	-3386.76	297.22	106.19	-3703.33	156.51	48.46	-3684.62	170.44	76.85	-2247.15	-72.49	79.85	-1781.32	-53.09	218.12	-3322.67	136.25	1297.53	0.00	0.00	0.00	-3424.67	95.11	1535.97	-3475.31	186.98	1524.90	-3916.06	244.94	1674.50	-3643.92	254.87	1643.16	-378.80	1118.81	73.93	203.05	1148.88	69.96	-400.66
2.66000	-3235.75	158.60	58.77	-3253.39	157.30	47.72	-3464.45	319.72	34.41	-3381.48	297.19	106.32	-3703.33	156.51	48.46	-3684.62	170.44	76.85	-2247.15	-72.49	79.85	-1781.32	-53.09	218.12	-3322.67	136.25	1297.53	0.00	0.00	0.00	-3424.67	95.11	1535.97	-3468.26	187.84	1524.98	-3913.13	244.63	1674.16	-3640.35	255.00	1643.14	-376.13	1117.65	74.84	205.21	1148.66	70.54	-399.45
2.67000	-3235.75	158.60	58.77	-3253.39	157.30	47.72	-3466.93	320.68	33.68	-3376.42	297.12	106.36	-3703.33	156.51	48.46	-3684.62	170.44	76.85	-2247.15	-72.49	79.85	-1781.32	-53.09	218.12	-3322.67	136.25	1297.53	0.00	0.00	0.00	-3424.67	95.11	1535.97	-3491.16	188.75	1526.94	-3910.16	244.31	1673.83	-3636.74	255.11	1643.13	-376.68	1118.03	74.47	204.85	1148.53	70.53	-402.24
2.68000	-3235.75	158.60	58.77	-3253.39	157.30	47.72	-3469.40	321.65	32.96	-3371.61	297.03	106.30	-3703.33	156.51	48.46	-3684.62	170.44	76.85	-2247.15	-72.49	79.85	-1781.32	-53.09	218.12	-3322.67	136.25	1297.53	0.00	0.00	0.00	-3424.67	95.11	1535.97	-3439.91	190.15	1525.60	-3907.14	243.99	1673.49	-3633.10	255.20	1643.13	-374.08	1118.03	75.22	203.51	1148.23	70.35	-399.36
2.69000	-3235.75	158.60	58.77	-3253.39	157.30	47.72	-3471.86	322.62	32.26	-3367.04	296.90	106.17	-3703.33	156.51	48.46	-3684.62	170.44	76.85	-2247.15	-72.49	79.85	-1781.32	-53.09	218.12	-3322.67	136.25	1297.53	0.00	0.00	0.00	-3424.67	95.11	1535.97	-3431.52	189.31	1525.13	-3904.09	243.67	1673.14	-3629.43	255.27	1643.13	-380.78	1120.56	72.90	202.42	1149.51	69.75	-400.00
2.70000	-3235.75	158.60	58.77	-3253.39	157.30	47.72	-3474.30	323.59	31.58	-3362.72	296.74	105.95	-3703.33	156.51	48.46	-3684.62	170.44	76.85	-2247.15	-72.49	79.85	-1781.32	-53.09	218.12	-3322.67	136.25	1297.53	0.00	0.00	0.00	-3424.67	95.11	1535.97	-3436.20	191.41	1525.46	-3901.00	243.35	1672.79	-3625.72	255.33	1643.14	-380.27	1119.08	73.44	204.46	1149.45	70.26	-402.08
2.71000	-3235.75	158.60	58.77	-3253.39	157.30	47.72	-3476.73	324.56	30.90	-3358.68	296.56	105.65	-3703.33	156.51	48.46	-3684.62	170.44	76.85	-2247.15	-72.49	79.85	-1781.32	-53.09	218.12	-3322.67	136.25	1297.53	0.00	0.00	0.00	-3424.67	95.11	1535.97	-3463.16	190.12	1528.40	-3897.86	243.02	1672.44	-3621.98	255.36	1643.15	-379.13	1119.51	73.59	204.32	1148.63	70.39	-399.72
2.72000	-3235.75	158.60	58.77	-3253.39	157.30	47.72	-3479.14	325.54	30.25	-3354.91	296.36	105.29	-3703.33	156.51	48.46	-3684.62	170.44	76.85	-2247.15	-72.49	79.85	-1781.32	-53.09	218.12	-3322.67	136.25	1297.53	0.00	0.00	0.00	-3424.67	95.11	1535.97	-3449.27	190.28	1527.95	-3894.68	242.69	1672.08	-3618.21	255.38	1643.18	-379.90	1120.78	73.43	205.53	1147.16	71.03	-400.45
2.73000	-3235.75	158.60	58.77	-3253.39	157.30	47.72	-3481.53	326.51	29.60	-3351.43	296.13	104.85	-3703.33	156.51	48.46	-3684.62	170.44	76.85	-2247.15	-72.49	79.85	-1781.32	-53.09	218.12	-3322.67	136.25	1297.53	0.00	0.00	0.00	-3424.67	95.11	1535.97	-3446.63	189.19	1528.53	-3891.47	242.35	1671.72	-3614.41	255.38	1643.21	-381.85	1119.55	73.27	202.80	1148.76	69.91	-399.62
2.74000	-3235.75	158.60	58.77	-3253.39	157.30	47.72	-3483.91	327.48	28.97	-3348.24	295.88	104.35	-3703.33	156.51	48.46	-3684.62	170.44	76.85	-2247.15	-72.49	79.85	-1781.32	-53.09	218.12	-3322.67	136.25	1297.53	0.00	0.00	0.00	-3424.67	95.11	1535.97	-3426.44	188.96	1528.46	-3888.21	242.02	1671.36	-3610.57	255.36	1643.24	-379.09	1119.31	73.61	203.74	1149.17	69.97	-401.41
2.75000	-3235.75	158.60	58.77	-3253.39	157.30	47.72	-3486.27	328.46	28.36	-3345.35	295.62	103.79	-3703.33	156.51	48.46	-3684.62	170.44	76.85	-2247.15	-72.49	79.85	-1781.32	-53.09	218.12	-3322.67	136.25	1297.53	0.00	0.00	0.00	-3424.67	95.11	1535.97	-3397.51	189.34	1528.27	-3884.91	241.68	1670.99	-3606.70	255.32	1643.29	-379.49	1119.11	73.62	205.43	1147.46	70.90	-403.42
2.76000	-3235.75	158.60	58.77	-3253.39	157.30	47.72	-3488.61	329.43	27.76	-3342.78	295.33	103.17	-3703.33	156.51	48.46	-3684.62	170.44	76.85	-2247.15	-72.49	79.85	-1781.32	-53.09	218.12	-3322.67	136.25	1297.53	0.00	0.00	0.00	-3424.67	95.11	1535.97	-3395.43	188.09	1529.04	-3881.57	241.33	1670.62	-3602.80	255.27	1643.34	-383.50	1119.13	72.92	203.89	1147.96	70.59	-402.52
2.77000	-3235.75	158.60	58.77	-3253.39	157.30	47.72	-3490.93	330.41	27.17	-3340.53	295.03	102.50	-3703.33	156.51	48.46	-3684.62	170.44	76.85	-2247.15	-72.49	79.85	-1781.32	-53.09	218.12	-3322.67	136.25	1297.53	0.00	0.00	0.00	-3424.67	95.11	1535.97	-3408.98	188.09	1530.17	-3878.19	240.99	1670.25	-3598.86	255.20	1643.40	-380.94	1118.97	73.22	204.89	1148.34	70.55	-401.04
2.78000	-3235.75	158.60	58.77	-3253.39	157.30	47.72	-3493.23	331.39	26.60	-3338.62	294.72	101.78	-3703.33	156.51	48.46	-3684.62	170.44	76.85	-2247.15	-72.49	79.85	-1781.32	-53.09	218.12	-3322.67	136.25	1297.53	0.00	0.00	0.00	-3424.67	95.11	1535.97	-3408.79	189.13	1531.21	-3874.77	240.64	1669.87	-3594.89	255.11	1643.46	-377.52	1119.02	74.00	203.49	1148.31	70.28	-401.21
2.79000	-3235.75	158.60	58.77	-3253.39	157.30	47.72	-3495.52	332.36	26.04	-3337.04	294.40	101.01	-3703.33	156.51	48.46	-3684.62	170.44	76.85	-2247.15	-72.49	79.85	-1781.32	-53.09	218.12	-3322.67	136.25	1297.53	0.00	0.00	0.00	-3422.36	95.36	1536.32	-3400.41	187.94	1532.26	-3871.31	240.29	1669.49	-3590.89	255.00	1643.53	-377.75	1119.37	74.11	202.44	1149.12	69.66	-400.98
2.80000	-3235.75	158.60	58.77	-3253.39	157.30	47.72	-3497.78	333.34	25.49	-3335.82	294.07	100.21	-3703.33	156.51	48.46	-3684.62	170.44	76.85	-2247.15	-72.49	79.85	-1781.32	-53.09	218.12	-3322.67	136.25	1297.53	0.00	0.00	0.00	-3415.92	95.76	1537.17	-3390.96	186.96	1533.30	-3867.81	239.93	1669.10	-3586.86	254.88	1643.61	-378.36	1118.50	74.09	203.41	1148.27	70.27	-401.17
2.81000	-3235.75	158.60	58.77	-3253.39	157.30	47.72	-3500.02	334.32	24.96	-3334.96	293.74	99.37	-3703.33	156.51	48.46	-3684.62	170.44	76.85	-2247.15	-72.49	79.85	-1781.32	-53.09	218.12	-3322.67	136.25	1297.53	0.00	0.00	0.00	-3406.07	95.82	1538.23	-3380.34	185.77	1533.68	-3864.28	239.57	1668.71	-3582.79	254.73	1643.70	-378.67	1119.61	73.77	205.23	1148.55	70.55	-403.95
2.82000	-3235.75	158.60	58.77	-3253.39	157.30	47.72	-3502.24	335.29	24.44	-3334.46	293.39	98.49	-3703.33	156.51	48.46	-3684.62	170.44	76.85	-2247.15	-72.49	79.85	-1781.32	-53.09	218.12	-3322.67	136.25	1297.53	0.00	0.00	0.00	-3393.51	95.04	1539.18	-3369.73	184.90	1533.98	-3860.70	239.21	1668.32	-3578.70	254.58	1643.79	-378.01	1119.13	74.07	203.53	1149.19	69.92	-400.71
2.83000	-3235.75	158.60	58.77	-3253.39	157.30	47.72	-3504.43	336.27	23.94	-3334.35	293.05	97.59	-3703.33	156.51	48.46	-3684.62	170.44	76.85	-2247.15	-72.49	79.85	-1781.32	-53.09	218.12	-3322.67	136.25	1297.53	0.00	0.00	0.00	-3378.97	92.93	1539.71	-3360.30	184.90	1534.75	-3857.08	238.85	1667.93	-3574.57	254.40	1643.88	-378.41	1117.64	74.26	205.51	1149.03	70.33	-398.91
2.84000	-3235.75	158.60	58.77	-3253.39	157.30	47.72	-3506.61	337.24	23.45	-3334.63	292.70	96.67	-3703.33	156.51	48.46	-3684.62	170.44	76.85	-2247.15	-72.49	79.85	-1781.32	-53.09	218.12	-3322.67	136.25	1297.53	0.00	0.00	0.00	-3387.97	90.74	1540.70	-3342.00	185.33	1534.91	-3853.42	238.48	1667.53	-3570.41	254.21	1643.99	-377.38	1118.56	73.89	204.45	1147.63	70.80	-400.56
2.85000	-3235.75	158.60	58.77	-3253.39	157.30	47.72	-3508.76	338.22	22.97	-3335.30	292.36	95.72	-3703.33	156.51	48.46	-3684.62	170.44	76.85	-2247.15	-72.49	79.85	-1781.32	-53.09	218.12	-3322.67	136.25	1297.53	0.00	0.00	0.00	-3339.27	89.23	1539.20	-3361.75	185.70	1536.98	-3849.73	238.11	1667.13	-3566.22	254.00	1644.09	-376.32	1119.79	74.02	203.34	1149.50	69.87	-398.82
2.86000	-3235.75	158.60	58.77	-3253.39	157.30	47.72	-3510.88	339.19	22.50	-3336.38	292.02	94.76	-3703.33	156.51	48.46	-3684.62	170.44	76.85	-2247.15	-72.49	79.85	-1781.32	-53.09	218.12	-3322.67	136.25	1297.53	0.00	0.00	0.00	-3339.66	91.63	1540.78	-3330.10	185.18	1536.53	-3845.99	237.74	1666.72	-3561.99	253.78	1644.21	-379.48	1120.18	73.27	201.53	1150.31	69.22	-398.97
2.87000	-3235.75	158.60	58.77	-3253.39	157.30	47.72	-3512.99	340.17	22.05	-3337.88	291.68	93.79	-3703.33	156.51	48.46	-3684.62	170.44	76.85	-2247.15	-72.49	79.85	-1781.32	-53.09	218.12	-3322.67	136.25	1297.53	0.00	0.00	0.00	-3329.69	92.38	1542.16	-3332.10	185.04	1537.08	-3842.21	237.36	1666.31	-3557.74	253.54	1644.33	-378.43	1118.21	73.99	201.37	1150.05	69.46	-398.22
2.88000	-3235.75	158.60	58.77	-3253.39	157.30	47.72	-3515.06	341.14	21.61	-3339.81	291.35	92.81	-3703.33	156.51	48.46	-3684.62	170.44	76.85	-2247.15	-72.49	79.85	-1781.32	-53.09	218.12	-3322.67	136.25	1297.53	0.00	0.00	0.00	-3326.20	91.80	1543.07	-3339.51	185.28	1538.21	-3838.40	236.98	1665.90	-3553.45	253.28	1644.46	-378.41	1117.93	73.85	202.31	1149.41	69.80	-397.08
2.89000	-3235.75	158.60	58.77	-3253.39	157.30	47.72	-3517.11	342.11	21.18	-3342.17	291.03	91.83	-3703.33	156.51	48.46	-3684.62	170.44	76.85	-2247.15	-72.49	79.85	-1781.32	-53.09	218.12	-3322.67	136.25	1297.53	0.00	0.00	0.00	-3323.04	91.41	1543.90	-3345.86	185.64	1540.39	-3834.55	236.60	1665.49	-3549.14	253.01	1644.59	-377.27	1118.94	73.83	204.23	1148.97	70.24	-402.24
2.90000	-3235.75	158.60	58.77	-3253.39	157.30	47.72	-3519.14	343.08	20.77	-3344.97	290.72	90.85	-3703.33	156.51	48.46	-3684.62	170.44	76.85	-2247.15	-72.49	79.85	-1781.32	-53.09	218.12	-3322.67	136.25	1297.53	0.00	0.00	0.00	-3307.37	90.17	1542.00	-3311.19	185.73	1539.56	-3830.66	236.21	1665.07	-3544.79	252.72	1644.73	-377.34	1118.38	74.11	202.71	1148.31	70.08	-397.33
2.91000	-3235.75	158.60	58.77	-3253.39	157.30	47.72	-3521.13	344.05	20.37	-3348.23	290.42	89.87	-3703.33	156.51	48.46	-3684.62	170.44	76.85	-2247.15	-72.49	79.85	-1781.32	-53.09	218.12	-3322.67	136.25	1297.53	0.00	0.00	0.00	-3340.91	91.42	1546.87	-3288.31	185.49	1539.68	-3826.73	235.83	1664.65	-3540.41	252.42	1644.87	-376.54	1118.85	74.24	204.51	1147.82	70.69	-395.71
2.92000	-3235.75	158.60	58.77	-3253.39	157.30	47.72	-3523.10	345.01	19.98	-3351.96	290.14	88.90	-3703.33	156.51	48.46	-3684.62	170.44	76.85	-2247.15	-72.49	79.85	-1781.32	-53.09	218.12	-3322.67	136.25	1297.53	0.00	0.00	0.00	-3345.65	91.77	1547.47	-3258.75	185.15	1539.84	-3822.76	235.43	1664.23	-3536.00	252.10	1645.02	-375.98	1118.31	74.54	202.34	1148.50	69.94	-400.42
2.93000	-3235.75	158.60	58.77	-3253.39	157.30	47.72	-3525.04	345.98	19.60	-3356.16	289.87	87.95	-3703.33	156.51	48.46	-3684.62	170.44	76.85	-2247.15	-72.49	79.85	-1781.32	-53.09	218.12	-3322.67	136.25	1297.53	0.00	0.00	0.00	-3325.74	92.47	1546.06	-3242.94	185.08	1540.26	-3818.75	235.04	1663.80	-3531.56	251.76	1645.18	-373.90	1117.91	74.97	204.19	1148.83	70.24	-399.29
2.94000	-3235.75	158.60	58.77	-3253.39	157.30	47.72	-3526.96	346.94	19.24	-3360.84	289.62	87.01	-3703.33	156.51	48.46	-3684.62	170.44	76.85	-2247.15	-72.49	79.85	-1781.32	-53.09	218.12	-3322.67	136.25	1297.53	0.00	0.00	0.00	-3329.62	93.79	1545.73	-3231.86	185.30	1541.01	-3814.71	234.64	1663.37	-3527.09	251.41	1645.34	-378.98	1119.20	73.56	204.25	1148.49	70.51	-399.85
2.95000	-3235.75	158.60	58.77	-3253.39	157.30	47.72	-3528.84	347.90	18.88	-3366.01	289.40	86.09	-3703.33	156.51	48.46	-3684.62	170.44	76.85	-2247.15	-72.49	79.85	-1781.32	-53.09	218.12	-3322.67	136.25	1297.53	0.00	0.00	0.00	-3274.43	93.83	1546.20	-3228.64	185.54	1539.96	-3810.63	234.24	1662.94	-3522.59	251.05	1645.50	-376.99	1119.31	74.29	204.33	1148.74	70.45	-403.09
2.96000	-3235.75	158.60	58.77	-3253.39	157.30	47.72	-3530.69	348.86	18.54	-3371.69	289.19	85.20	-3703.33	156.51	48.46	-3684.62	170.44	76.85	-2247.15	-72.49	79.85	-1781.32	-53.09	218.12	-3322.67	136.25	1297.53	0.00	0.00	0.00	-3297.47	91.07	1546.76	-3228.98	186.61	1540.43	-3806.50	233.84	1662.51	-3518.06	250.67	1645.67	-381.10	1119.93	73.33	203.33	1149.49	69.93	-401.96
2.97000	-3235.75	158.60	58.77	-3253.39	157.30	47.72	-3532.52	349.82	18.22	-3377.87	289.01	84.34	-3703.33	156.51	48.46	-3684.62	170.44	76.85	-2247.15	-72.49	79.85	-1781.32	-53.09	218.12	-3322.67	136.25	1297.53	0.00	0.00	0.00	-3296.72	90.44	1547.06	-3231.34	186.89	1541.07	-3802.35	233.44	1662.07	-3513.50	250.28	1645.85	-378.72	1119.91	73.34	200.77	1149.51	69.51	-400.42
2.98000	-3235.75	158.60	58.77	-3253.39	157.30	47.72	-3534.31	350.77	17.90	-3384.61	288.86	83.51	-3703.33	156.51	48.46	-3684.62	170.44	76.85	-2247.15	-72.49	79.85	-1781.32	-53.09	218.12	-3322.67	136.25	1297.53	0.00	0.00	0.00	-3283.67	92.47	1546.50	-3232.94	187.19	1542.06	-3798.15	233.03	1661.63	-3508.91	249.87	1646.03	-379.40	1118.94	73.62	202.33	1149.14	69.80	-400.92
2.99000	-3235.75	158.60	58.77	-3253.39	157.30	47.72	-3536.07	351.73	17.60	-3418.46	289.28	80.80	-3703.33	156.51	48.46	-3684.62	170.44	76.85	-2247.15	-72.49	79.85	-1781.32	-53.09	218.12	-3322.67	136.25	1297.53	0.00	0.00	0.00	-3248.77	94.20	1544.82	-3238.64	188.23	1542.89	-3793.92	232.62	1661.18	-3504.29	249.45	1646.21	-377.12	1118.48	74.09	203.84	1149.09	70.11	-398.07
3.00000	-3235.75	158.60	58.77	-3253.39	157.30	47.72	-3537.80	352.68	17.30	-3381.66	287.66	84.74	-3703.33	156.51	48.46	-3684.62	170.44	76.85	-2247.15	-72.49	79.85	-1781.32	-53.09	218.12	-3322.67	136.25	1297.53	0.00	0.00	0.00	-3260.39	95.96	1546.33	-3221.61	188.64	1542.53	-3789.64	232.20	1660.74	-3499.64	249.01	1646.41	-376.57	1118.66	73.72	203.83	1148.49	70.23	-396.86
3.01000	-3235.75	158.60	58.77	-3253.39	157.30	47.72	-3539.49	353.62	17.02	-3390.26	288.31	82.54	-3703.33	156.51	48.46	-3684.62	170.44	76.85	-2247.15	-72.49	79.85	-1781.32	-53.09	218.12	-3322.67	136.25	1297.53	0.00	0.00	0.00	-3257.56	97.21	1547.17	-3211.68	189.62	1542.10	-3785.34	231.78	1660.29	-3494.96	248.56	1646.60	-378.13	1119.26	73.45	203.88	1148.89	70.31	-400.86
3.02000	-3235.75	158.60	58.77	-3253.39	157.30	47.72	-3541.16	354.57	16.75	-3391.84	287.69	82.48	-3703.33	156.51	48.46	-3684.62	170.44	76.85	-2247.15	-72.49	79.85	-1781.32	-53.09	218.12	-3322.67	136.25	1297.53	0.00	0.00	0.00	-3253.76	98.10	1546.93	-3206.52	189.70	1542.15	-3780.99	231.36	1659.84	-3490.25	248.09	1646.80	-377.57	1118.52	74.01	204.98	1149.13	70.54	-398.12
3.03000	-3235.75	158.60	58.77	-3253.39	157.30	47.72	-3542.79	355.51	16.50	-3451.38	289.51	74.08	-3703.33	156.51	48.46	-3684.62	170.44	76.85	-2247.15	-72.49	79.85	-1781.32	-53.09	218.12	-3322.67	136.25	1297.53	0.00	0.00	0.00	-3245.06	97.69	1546.25	-3209.65	189.84	1543.11	-3776.61	230.94	1659.39	-3485.51	247.62	1647.01	-381.01	1120.45	72.90	204.44	1149.11	70.25	-400.38
3.04000	-3235.75	158.60	58.77	-3253.39	157.30	47.72	-3544.38	356.45	16.25	-3413.22	287.26	79.46	-3703.33	156.51	48.46	-3684.62	170.44	76.85	-2247.15	-72.49	79.85	-1781.32	-53.09	218.12	-3322.67	136.25	1297.53	0.00	0.00	0.00	-3226.04	96.73	1545.98	-3202.82	191.39	1544.21	-3772.19	230.52	1658.93	-3480.74	247.12	1647.22	-378.53	1119.92	73.48	204.11	1148.43	70.49	-400.05
3.05000	-3235.75	158.60	58.77	-3253.39	157.30	47.72	-3545.94	357.39	16.01	-3425.52	287.06	79.91	-3703.27	156.51	48.47	-3684.61	170.43	76.85	-2247.15	-72.49	79.85	-1781.32	-53.09	218.12	-3322.66	136.25	1297.53	0.00	0.00	0.00	-3250.46	97.67	1548.00	-3212.83	190.88	1544.40	-3767.73	230.09	1658.47	-3475.94	246.62	1647.43	-379.38	1119.15	73.73	205.81	1148.09	70.88	-399.87
3.06000	-3235.75	158.60	58.77	-3253.39	157.30	47.72	-3547.46	358.32	15.79	-3422.73	286.64	79.85	-3644.03	154.40	55.30	-3677.27	166.01	78.40	-2247.15	-72.49	79.85	-1781.32	-53.09	218.12	-3311.23	137.83	1296.68	0.00	0.00	0.00	-3233.33	97.18	1547.59	-3182.28	191.49	1542.78	-3763.23	229.66	1658.01	-3471.12	246.10	1647.65	-377.75	1119.60	73.57	205.97	1147.50	71.23	-400.03
3.07000	-3235.75	158.60	58.77	-3253.39	157.30	47.72	-3548.95	359.25	15.58	-3464.18	288.84	72.53	-3615.39	151.17	58.42	-3672.62	161.38	78.09	-2247.15	-72.49	79.85	-1781.32	-53.09	218.12	-3304.15	139.61	1296.18	0.00	0.00	0.00	-3222.52	98.29	1546.53	-3179.83	190.93	1543.22	-3758.70	229.22	1657.55	-3466.26	245.57	1647.87	-373.66	1118.21	74.88	203.24	1148.19	70.41	-399.34
3.08000	-3235.75	158.60	58.77	-3253.39	157.30	47.72	-3550.40	360.17	15.38	-3435.02	289.25	78.11	-3595.28	147.44	62.54	-3686.97	158.03	75.26	-2247.15	-72.49	79.85	-1781.32	-53.09	218.12	-3304.78	139.74	1297.20	0.00	0.00	0.00	-3210.02	99.28	1546.61	-3183.47	191.11	1544.96	-3754.14	228.79	1657.08	-3461.37	245.02	1648.10	-377.96	1119.98	73.33	204.31	1147.66	70.75	-400.67
3.09000	-3235.75	158.60	58.77	-3253.39	157.30	47.72	-3551.81	361.09	15.19	-3445.23	287.91	76.13	-3609.31	143.08	56.89	-3650.09	152.52	77.50	-2247.15	-72.49	79.85	-1781.32	-53.09	218.12	-3315.94	140.24	1299.64	0.00	0.00	0.00	-3184.29	98.87	1547.93	-3175.16	193.10	1546.22	-3749.53	228.35	1656.62	-3456.46	244.46	1648.33	-376.62	1118.66	73.85	203.09	1148.03	70.20	-400.41
3.10000	-3235.75	158.60	58.77	-3253.39	157.30	47.72	-3553.19	362.01	15.01	-3477.07	289.09	72.67	-3591.51	138.64	57.06	-3645.66	145.98	74.10	-2247.15	-72.49	79.85	-1781.32	-53.09	218.12	-3278.68	138.98	1297.45	0.00	0.00	0.00	-3219.25	99.15	1551.02	-3165.09	192.79	1545.85	-3744.89	227.90	1656.15	-3451.52	243.89	1648.57	-375.52	1119.00	74.50	202.36	1148.83	69.68	-400.57
3.11000	-3235.75	158.60	58.77	-3253.39	157.30	47.72	-3554.52	362.93	14.84	-3434.15	287.93	77.84	-3561.06	131.40	57.60	-3625.65	139.13	71.84	-2247.15	-72.49	79.85	-1781.32	-53.09	218.12	-3287.70	140.24	1298.67	0.00	0.00	0.00	-3183.85	98.09	1549.19	-3168.45	191.96	1547.87	-3740.22	227.46	1655.67	-3446.55	243.31	1648.81	-379.00	1119.55	73.73	203.53	1148.58	70.13	-401.59
3.12000	-3235.75	158.60	58.77	-3253.39	157.30	47.72	-3555.82	363.84	14.68	-3412.03	287.08	79.22	-3568.93	122.93	47.56	-3594.63	132.27	69.94	-2247.15	-72.49	79.85	-1781.32	-53.09	218.12	-3289.49	139.22	1298.51	0.00	0.00	0.00	-3183.74	98.67	1549.86	-3176.87	191.85	1548.64	-3735.51	227.01	1655.20	-3441.55	242.71	1649.05	-378.76	1118.87	73.97	204.58	1148.56	70.46	-402.52
3.13000	-3235.75	158.60	58.77	-3253.39	157.30	47.72	-3557.08	364.74	14.53	-3404.57	287.27	83.48	-3550.23	114.61	44.52	-3587.92	123.08	62.68	-2247.15	-72.49	79.85	-1781.32	-53.09	218.12	-3285.78	137.96	1299.44	0.00	0.00	0.00	-3192.19	99.83	1551.07	-3186.12	192.64	1548.61	-3730.76	226.56	1654.72	-3436.52	242.10	1649.30	-377.25	1118.25	74.27	204.82	1148.52	70.58	-399.61
3.14000	-3235.75	158.60	58.77	-3253.39	157.30	47.72	-3558.30	365.64	14.39	-3417.00	287.35	79.73	-3525.26	106.62	43.57	-3560.82	114.61	58.56	-2247.15	-72.49	79.85	-1781.32	-53.09	218.12	-3268.54	138.34	1301.62	0.00	0.00	0.00	-3205.99	100.17	1552.73	-3179.29	192.87	1548.67	-3725.98	226.11	1654.25	-3431.47	241.48	1649.55	-378.02	1118.19	74.14	203.69	1148.76	70.20	-398.39
3.15000	-3235.75	158.60	58.77	-3253.39	157.30	47.72	-3559.47	366.54	14.27	-3462.78	287.06	73.39	-3489.38	100.79	43.71	-3528.04	106.15	58.50	-2247.15	-72.49	79.85	-1781.32	-53.09	218.12	-3261.78	137.87	1301.90	0.00	0.00	0.00	-3176.72	99.94	1550.97	-3192.93	194.03	1549.04	-3721.16	225.65	1653.76	-3426.38	240.85	1649.80	-377.27	1119.96	73.69	204.35	1148.46	70.50	-399.35
3.16000	-3235.75	158.60	58.77	-3253.39	157.30	47.72	-3560.61	367.43	14.15	-3405.35	286.61	81.20	-3449.39	89.51	46.07	-3482.25	97.41	59.04	-2247.15	-72.49	79.85	-1781.32	-53.09	218.12	-3235.47	136.89	1300.89	0.00	0.00	0.00	-3180.92	101.87	1552.05	-3182.95	194.82	1548.24	-3716.30	225.19	1653.28	-3421.27	240.21	1650.06	-379.17	1119.78	73.56	204.15	1148.17	70.43	-400.22
3.17000	-3235.75	158.60	58.77	-3253.39	157.30	47.72	-3561.70	368.32	14.04	-3447.57	286.15	75.13	-3427.22	82.42	45.24	-3474.35	87.12	56.89	-2247.15	-72.49	79.85	-1781.32	-53.09	218.12	-3219.77	135.99	1301.69	0.00	0.00	0.00	-3173.94	102.67	1551.14	-3191.38	195.00	1549.67	-3711.41	224.73	1652.80	-3416.13	239.55	1650.32	-379.46	1119.38	73.59	203.68	1148.56	70.15	-399.55
3.18000	-3235.75	158.60	58.77	-3253.39	157.30	47.72	-3562.75	369.20	13.94	-3433.00	288.13	78.80	-3439.94	73.94	36.72	-3414.83	78.54	60.77	-2247.15	-72.49	79.85	-1781.32	-53.09	218.12	-3226.40	135.36	1302.96	0.00	0.00	0.00	-3167.79	101.96	1551.22	-3183.85	195.07	1550.85	-3706.49	224.26	1652.31	-3410.97	238.88	1650.59	-378.09	1118.34	74.09	203.15	1149.26	69.86	-399.15
3.19000	-3235.75	158.60	58.77	-3253.39	157.30	47.72	-3563.76	370.08	13.86	-3413.20	286.26	80.01	-3355.96	66.41	46.14	-3396.58	69.61	58.40	-2247.15	-72.49	79.85	-1781.32	-53.09	218.12	-3236.47	135.18	1302.48	0.00	0.00	0.00	-3160.23	101.09	1552.96	-3152.68	197.30	1550.12	-3701.52	223.80	1651.82	-3405.77	238.20	1650.86	-377.08	1117.08	74.75	203.39	1149.82	69.90	-403.03
3.20000	-3235.75	158.60	58.77	-3253.39	157.30	47.72	-3564.73	370.95	13.78	-3399.97	285.65	82.13	-3339.23	56.72	45.49	-3387.46	59.98	54.79	-2247.15	-72.49	79.85	-1781.32	-53.09	218.12	-3246.34	134.19	1303.65	0.00	0.00	0.00	-3157.80	100.38	1553.86	-3144.93	195.17	1549.36	-3696.53	223.33	1651.33	-3400.55	237.51	1651.13	-375.51	1118.43	74.59	202.89	1149.10	69.99	-399.48
3.21000	-3235.75	158.60	58.77	-3253.39	157.30	47.72	-3565.65	371.82	13.71	-3386.61	286.95	84.47	-3341.15	48.40	40.66	-3384.87	52.18	51.64	-2247.15	-72.49	79.85	-1781.32	-53.09	218.12	-3218.01	136.06	1303.90	0.00	0.00	0.00	-3139.99	99.55	1551.99	-3150.76	194.87	1549.36	-3691.50	222.85	1650.84	-3395.30	236.81	1651.40	-380.40	1119.60	73.31	204.27	1149.07	70.30	-397.29
3.22000	-3235.75	158.60	58.77	-3253.39	157.30	47.72	-3566.52	372.69	13.66	-3414.59	286.56	81.49	-3307.50	41.25	42.32	-3360.29	45.04	52.07	-2247.15	-72.49	79.85	-1781.32	-53.09	218.12	-3209.66	135.72	1303.29	0.00	0.00	0.00	-3126.36	99.82	1551.15	-3163.86	194.70	1550.25	-3686.43	222.38	1650.35	-3390.02	236.10	1651.68	-379.16	1120.01	73.53	204.07	1148.97	70.30	-397.13
3.23000	-3235.75	158.60	58.77	-3253.39	157.30	47.72	-3567.35	373.54	13.61	-3429.00	287.18	78.65	-3298.19	33.53	43.73	-3353.71	36.00	50.16	-2247.15	-72.49	79.85	-1781.32	-53.09	218.12	-3218.32	133.70	1302.43	0.00	0.00	0.00	-3135.97	99.82	1552.61	-3148.72	194.78	1550.53	-3681.33	221.90	1649.85	-3384.72	235.38	1651.96	-376.32	1119.03	74.37	203.25	1149.17	70.05	-401.35
3.24000	-3235.75	158.60	58.77	-3253.39	157.30	47.72	-3568.13	374.39	13.57	-3402.29	284.33	82.99	-3237.59	28.30	50.15	-3328.29	29.47	52.16	-2247.15	-72.49	79.85	-1781.32	-53.09	218.12	-3234.24	131.58	1302.27	0.00	0.00	0.00	-3149.73	98.95	1554.20	-3121.44	194.36	1549.75	-3676.20	221.42	1649.36	-3379.39	234.64	1652.25	-376.85	1118.31	74.16	204.07	1148.48	70.38	-403.20
3.25000	-3235.75	158.60	58.77	-3253.39	157.30	47.72	-3568.87	375.24	13.54	-3403.70	286.13	83.24	-3263.28	21.23	41.80	-3279.50	23.18	57.67	-2247.15	-72.49	79.85	-1781.32	-53.09	218.12	-3223.59	131.83	1303.24	0.00	0.00	0.00	-3164.25	98.91	1555.60	-3117.54	193.99	1550.13	-3671.03	220.94	1648.86	-3374.03	233.90	1652.54	-377.59	1117.87	74.36	202.16	1150.26	69.42	-401.61
3.26000	-3235.75	158.60	58.77	-3253.39	157.30	47.72	-3569.56	376.08	13.52	-3419.31	286.24	79.75	-3191.87	16.59	52.81	-3245.86	17.81	60.83	-2247.15	-72.49	79.85	-1781.32	-53.09	218.12	-3212.27	129.66	1301.84	0.00	0.00	0.00	-3166.54	99.70	1555.40	-3146.99	193.61	1551.31	-3665.82	220.45	1648.36	-3368.65	233.14	1652.83	-377.85	1118.14	74.38	203.84	1150.30	69.88	-398.94
3.27000	-3235.75	158.60	58.77	-3253.39	157.30	47.72	-3570.20	376.91	13.51	-3407.72	285.00	81.65	-3162.14	9.38	54.49	-3212.95	12.67	64.92	-2247.15	-72.49	79.85	-1781.32	-53.09	218.12	-3222.20	128.72	1302.41	0.00	0.00	0.00	-3150.37	100.04	1553.92	-3167.11	193.20	1551.46	-3660.58	219.96	1647.85	-3363.24	232.38	1653.12	-379.12	1118.69	74.09	205.19	1149.81	70.43	-399.31
3.28000	-3235.75	158.60	58.77	-3253.39	157.30	47.72	-3570.80	377.74	13.51	-3449.49	284.38	76.02	-3134.54	2.74	55.96	-3180.32	8.80	69.81	-2247.15	-72.49	79.85	-1781.32	-53.09	218.12	-3219.07	127.06	1302.99	0.00	0.00	0.00	-3109.56	98.66	1551.49	-3135.31	192.71	1548.73	-3655.31	219.47	1647.35	-3357.80	231.60	1653.42	-378.73	1118.89	73.96	205.41	1148.89	70.72	-398.47
3.29000	-3235.75	158.60	58.77	-3253.39	157.30	47.72	-3571.34	378.56	13.52	-3441.55	286.49	76.79	-3108.98	-3.34	57.21	-3147.78	4.28	72.99	-2247.15	-72.49	79.85	-1781.32	-53.09	218.12	-3191.70	124.07	1302.63	0.00	0.00	0.00	-3081.94	97.32	1550.09	-3099.31	192.45	1546.34	-3650.01	218.98	1646.85	-3352.34	230.82	1653.72	-376.69	1118.95	73.98	204.12	1148.93	70.29	-396.98
3.30000	-3235.75	158.60	58.77	-3253.39	157.30	47.72	-3571.84	379.38	13.53	-3398.34	287.33	81.49	-3085.37	-8.88	58.27	-3097.84	1.38	81.69	-2247.15	-72.49	79.85	-1781.32	-53.09	218.12	-3160.99	123.09	1301.56	0.00	0.00	0.00	-3054.18	96.27	1548.41	-3073.72	191.99	1545.28	-3644.67	218.48	1646.34	-3346.85	230.03	1654.02	-375.39	1117.51	74.82	203.68	1148.95	70.13	-399.45
3.31000	-3235.75	158.60	58.77	-3253.39	157.30	47.72	-3572.28	380.19	13.56	-3397.94	286.50	82.36	-3063.63	-13.90	59.13	-3052.29	-0.70	88.52	-2247.15	-72.49	79.85	-1781.32	-53.09	218.12	-3185.48	122.39	1300.64	0.00	0.00	0.00	-3054.22	96.33	1548.04	-3082.32	191.67	1547.27	-3639.29	217.98	1645.83	-3341.33	229.22	1654.32	-378.76	1118.98	74.17	201.70	1149.12	69.61	-399.90
3.32000	-3235.75	158.60	58.77	-3253.39	157.30	47.72	-3572.68	380.99	13.59	-3388.79	285.46	83.01	-3043.67	-18.41	59.81	-3012.39	-5.17	93.78	-2247.15	-72.49	79.85	-1781.32	-53.09	218.12	-3187.86	121.60	1300.02	0.00	0.00	0.00	-3063.06	96.19	1548.20	-3097.55	191.53	1548.76	-3633.88	217.48	1645.32	-3335.79	228.41	1654.63	-377.25	1118.96	74.42	202.21	1148.79	69.73	-401.18
3.33000	-3235.75	158.60	58.77	-3253.39	157.30	47.72	-3573.02	381.79	13.63	-3370.42	284.15	85.64	-3025.42	-22.45	60.32	-2975.39	-9.09	98.68	-2247.15	-72.49	79.85	-1781.32	-53.09	218.12	-3183.20	120.38	1299.98	0.00	0.00	0.00	-3061.71	94.53	1548.11	-3091.94	191.60	1546.20	-3628.44	216.97	1644.81	-3330.22	227.58	1654.93	-375.69	1118.47	74.49	203.64	1148.40	70.23	-398.13
3.34000	-3235.75	158.60	58.77	-3253.39	157.30	47.72	-3573.31	382.58	13.68	-3426.53	287.10	77.58	-3008.79	-26.03	60.67	-2941.24	-12.50	103.22	-2247.15	-72.49	79.85	-1781.32	-53.09	218.12	-3174.42	119.47	1299.80	0.00	0.00	0.00	-3055.33	93.11	1547.88	-3079.34	191.70	1543.31	-3622.97	216.47	1644.30	-3324.63	226.75	1655.24	-377.73	1118.29	73.95	203.31	1148.80	70.35	-396.22
3.35000	-3235.75	158.60	58.77	-3253.39	157.30	47.72	-3573.55	383.36	13.74	-3362.10	283.79	85.70	-2993.69	-29.16	60.86	-2909.89	-15.43	107.37	-2247.15	-72.49	79.85	-1781.32	-53.09	218.12	-3182.10	117.11	1299.53	0.00	0.00	0.00	-3052.97	92.02	1548.13	-3079.36	191.86	1541.74	-3617.46	215.96	1643.79	-3319.01	225.91	1655.56	-378.87	1118.27	73.85	203.28	1148.15	70.39	-402.62
3.36000	-3235.75	158.60	58.77	-3253.39	157.30	47.72	-3573.74	384.13	13.81	-3375.66	284.23	85.02	-2980.04	-31.88	60.91	-2881.29	-17.92	111.13	-2247.15	-72.49	79.85	-1781.32	-53.09	218.12	-3183.50	115.24	1298.86	0.00	0.00	0.00	-3054.60	92.17	1548.56	-3093.95	191.60	1543.23	-3611.92	215.44	1643.28	-3313.36	225.06	1655.87	-380.20	1119.30	73.48	203.21	1148.14	70.33	-401.39
3.37000	-3235.75	158.60	58.77	-3253.39	157.30	47.72	-3573.87	384.90	13.89	-3369.59	283.95	85.82	-2967.75	-34.20	60.82	-2855.39	-19.99	114.49	-2247.15	-72.49	79.85	-1781.32	-53.09	218.12	-3160.03	113.21	1297.26	0.00	0.00	0.00	-3052.13	91.91	1547.86	-3098.73	190.27	1544.62	-3606.35	214.93	1642.76	-3307.69	224.20	1656.19	-377.46	1117.91	74.56	203.47	1148.58	70.12	-400.55
3.38000	-3235.75	158.60	58.77	-3253.39	157.30	47.72	-3573.95	385.66	13.97	-3363.59	283.71	86.62	-2956.74	-36.13	60.60	-2832.14	-21.68	117.42	-2247.15	-72.49	79.85	-1781.32	-53.09	218.12	-3134.86	111.58	1295.75	0.00	0.00	0.00	-3037.50	89.60	1544.69	-3069.39	187.20	1542.77	-3600.74	214.41	1642.24	-3302.00	223.33	1656.51	-375.50	1117.00	75.13	203.78	1149.06	70.02	-400.59
3.39000	-3235.75	158.60	58.77	-3253.39	157.30	47.72	-3573.97	386.41	14.06	-3357.66	283.49	87.41	-2946.94	-37.71	60.27	-2811.49	-23.03	119.91	-2247.15	-72.49	79.85	-1781.32	-53.09	218.12	-3145.85	110.37	1295.83	0.00	0.00	0.00	-3025.79	87.66	1542.26	-3042.12	185.11	1540.50	-3595.10	213.89	1641.73	-3296.28	222.46	1656.83	-377.57	1118.29	74.18	203.96	1148.94	70.24	-398.14
3.40000	-3235.75	158.60	58.77	-3253.39	157.30	47.72	-3573.94	387.16	14.16	-3351.81	283.29	88.19	-2938.24	-38.94	59.82	-2793.39	-24.06	121.96	-2247.15	-72.49	79.85	-1781.32	-53.09	218.12	-3127.46	108.30	1294.39	0.00	0.00	0.00	-3013.07	85.83	1539.88	-3016.55	182.51	1538.83	-3589.43	213.37	1641.21	-3290.53	221.57	1657.15	-380.37	1119.61	73.25	203.63	1148.66	70.20	-403.49
3.41000	-3235.75	158.60	58.77	-3253.39	157.30	47.72	-3573.86	387.90	14.27	-3346.02	283.12	88.97	-2930.57	-39.86	59.28	-2777.80	-24.82	123.53	-2247.15	-72.49	79.85	-1781.32	-53.09	218.12	-3161.54	104.86	1292.84	0.00	0.00	0.00	-3008.81	85.47	1539.81	-3014.68	181.21	1538.99	-3583.72	212.84	1640.69	-3284.76	220.68	1657.47	-379.81	1119.70	73.22	201.26	1149.04	69.43	-399.89
3.42000	-3235.75	158.60	58.77	-3253.39	157.30	47.72	-3573.71	388.62	14.39	-3340.30	282.97	89.74	-2923.85	-40.47	58.65	-2764.65	-25.34	124.63	-2247.15	-72.49	79.85	-1781.32	-53.09	218.12	-3131.40	102.65	1292.59	0.00	0.00	0.00	-3006.86	85.04	1540.69	-3023.06	180.15	1539.17	-3577.98	212.31	1640.17	-3278.96	219.78	1657.80	-381.02	1119.88	72.97	200.86	1149.49	69.06	-400.66
3.43000	-3235.75	158.60	58.77	-3253.39	157.30	47.72	-3573.51	389.35	14.51	-3334.65	282.84	90.50	-2917.99	-40.80	57.93	-2753.90	-25.64	125.24	-2247.15	-72.49	79.85	-1781.32	-53.09	218.12	-3102.00	100.76	1292.54	0.00	0.00	0.00	-3001.04	82.97	1541.13	-3028.25	178.26	1537.57	-3572.21	211.78	1639.65	-3273.14	218.87	1658.12	-379.75	1119.26	73.44	202.52	1149.50	69.45	-402.96
3.44000	-3235.75	158.60	58.77	-3253.39	157.30	47.72	-3573.25	390.06	14.64	-3329.07	282.74	91.26	-2912.90	-40.88	57.15	-2745.50	-25.77	125.34	-2247.15	-72.49	79.85	-1781.32	-53.09	218.12	-3134.15	97.69	1290.68	0.00	0.00	0.00	-2996.14	81.27	1541.01	-3027.81	176.92	1536.02	-3566.41	211.25	1639.13	-3267.30	217.96	1658.45	-377.06	1119.39	73.73	205.56	1148.33	70.55	-403.33
3.45000	-3235.75	158.60	58.77	-3253.39	157.30	47.72	-3572.94	390.77	14.78	-3323.55	282.66	92.01	-2908.51	-40.71	56.30	-2739.40	-25.76	124.91	-2247.15	-72.49	79.85	-1781.32	-53.09	218.12	-3122.31	96.20	1290.72	0.00	0.00	0.00	-2989.78	79.78	1541.03	-3031.67	175.95	1534.45	-3560.58	210.72	1638.60	-3261.43	217.03	1658.78	-374.17	1117.46	75.08	202.63	1149.35	69.84	-398.45
3.46000	-3235.75	158.60	58.77	-3253.39	157.30	47.72	-3572.56	391.46	14.93	-3318.09	282.60	92.76	-2904.72	-40.32	55.39	-2735.56	-25.63	123.95	-2247.15	-72.49	79.85	-1781.32	-53.09	218.12	-3093.89	92.97	1290.36	0.00	0.00	0.00	-2986.02	79.45	1540.70	-3034.70	176.02	1534.08	-3554.71	210.18	1638.08	-3255.53	216.10	1659.11	-378.86	1118.27	73.77	204.10	1148.66	70.24	-399.11
3.47000	-3235.75	158.60	58.77	-3253.39	157.30	47.72	-3572.13	392.15	15.08	-3312.69	282.56	93.50	-2901.46	-39.74	54.44	-2733.91	-25.44	122.44	-2247.15	-72.49	79.85	-1781.32	-53.09	218.12	-3079.97	90.87	1289.02	0.00	0.00	0.00	-2984.40	78.27	1539.78	-3030.53	174.80	1534.30	-3548.81	209.64	1637.56	-3249.61	215.16	1659.45	-377.03	1117.47	74.50	204.29	1148.01	70.45	-399.88
3.48000	-3235.75	158.60	58.77	-3253.39	157.30	47.72	-3571.64	392.83	15.24	-3307.36	282.55	94.23	-2898.64	-38.97	53.46	-2734.42	-25.20	120.36	-2247.15	-72.49	79.85	-1781.32	-53.09	218.12	-3088.49	88.59	1287.59	0.00	0.00	0.00	-2984.47	74.24	1538.02	-3012.81	169.96	1534.53	-3542.88	209.09	1637.03	-3243.67	214.22	1659.78	-375.58	1117.42	74.91	204.06	1147.64	70.52	-399.10
3.49000	-3235.75	158.60	58.77	-3253.39	157.30	47.72	-3571.08	393.50	15.41	-3302.08	282.55	94.96	-2896.17	-38.04	52.45	-2737.02	-24.95	117.71	-2247.15	-72.49	79.85	-1781.32	-53.09	218.12	-3103.52	85.19	1287.76	0.00	0.00	0.00	-2984.86	71.18	1536.89	-2999.49	166.25	1534.55	-3536.92	208.55	1636.50	-3237.70	213.27	1660.11	-380.42	1118.48	73.52	203.38	1148.19	70.25	-398.31
3.50000	-3235.75	158.60	58.77	-3253.39	157.30	47.72	-3570.47	394.16	15.58	-3296.85	282.57	95.68	-2893.98	-36.97	51.42	-2741.68	-24.73	114.46	-2247.15	-72.49	79.85	-1781.32	-53.09	218.12	-3094.49	83.34	1286.41	0.00	0.00	0.00	-2994.66	68.08	1535.82	-2985.24	162.11	1534.29	-3530.93	208.00	1635.98	-3231.71	212.31	1660.45	-378.74	1119.05	73.77	203.11	1147.88	70.37	-400.30
3.51000	-3235.75	158.60	58.77	-3253.39	157.30	47.72	-3569.79	394.82	15.76	-3291.69	282.62	96.39	-2891.97	-35.78	50.38	-2748.34	-24.56	110.61	-2247.15	-72.49	79.85	-1781.32	-53.09	218.12	-3057.51	81.50	1285.68	0.00	0.00	0.00	-3008.51	67.33	1536.01	-2983.49	160.53	1533.70	-3524.90	207.45	1635.45	-3225.70	211.34	1660.78	-379.54	1120.32	73.56	203.90	1147.95	70.38	-400.31
3.52000	-3235.75	158.60	58.77	-3253.39	157.30	47.72	-3569.05	395.46	15.95	-3286.58	282.68	97.10	-2890.07	-34.49	49.34	-2756.94	-24.49	106.13	-2247.15	-72.49	79.85	-1781.32	-53.09	218.12	-3056.74	78.91	1285.21	0.00	0.00	0.00	-3004.34	66.48	1536.50	-2989.20	159.34	1533.43	-3518.85	206.90	1634.92	-3219.66	210.37	1661.12	-379.88	1119.64	73.78	203.21	1148.21	70.19	-398.62
3.53000	-3235.75	158.60	58.77	-3253.39	157.30	47.72	-3568.25	396.10	16.15	-3281.52	282.77	97.80	-2888.18	-33.12	48.32	-2767.45	-24.55	101.02	-2247.15	-72.49	79.85	-1781.32	-53.09	218.12	-3071.55	75.22	1285.51	0.00	0.00	0.00	-2960.18	63.13	1536.36	-2997.36	156.41	1534.11	-3512.76	206.34	1634.40	-3213.60	209.39	1661.46	-380.64	1118.33	73.87	203.17	1148.32	70.23	-400.57
3.54000	-3235.75	158.60	58.77	-3253.39	157.30	47.72	-3567.38	396.72	16.35	-3276.51	282.87	98.50	-2886.23	-31.69	47.31	-2779.81	-24.77	95.26	-2247.15	-72.49	79.85	-1781.32	-53.09	218.12	-3087.83	70.60	1285.58	0.00	0.00	0.00	-2924.41	60.42	1535.97	-3001.22	154.15	1534.79	-3506.64	205.78	1633.87	-3207.51	208.41	1661.80	-381.24	1118.77	73.57	204.18	1148.23	70.44	-400.82
3.55000	-3235.75	158.60	58.77	-3253.39	157.30	47.72	-3566.45	397.34	16.56	-3271.55	282.99	99.18	-2884.13	-30.21	46.33	-2793.97	-25.19	88.84	-2247.15	-72.49	79.85	-1781.32	-53.09	218.12	-3034.51	69.91	1285.71	0.00	0.00	0.00	-2889.91	57.21	1535.89	-3015.31	151.50	1535.64	-3500.49	205.22	1633.34	-3201.41	207.41	1662.13	-381.67	1118.49	73.40	206.08	1147.68	71.11	-403.23
3.56000	-3235.75	158.60	58.77	-3253.39	157.30	47.72	-3565.46	397.94	16.77	-3266.64	283.13	99.87	-2881.80	-28.72	45.38	-2809.89	-25.83	81.73	-2247.15	-72.49	79.85	-1781.32	-53.09	218.12	-3047.28	66.36	1286.80	0.00	0.00	0.00	-2888.97	55.39	1536.50	-3027.86	150.09	1536.22	-3494.31	204.66	1632.81	-3195.27	206.42	1662.47	-379.28	1118.15	73.92	204.94	1147.43	70.85	-400.38
3.57000	-3235.75	158.60	58.77	-3253.39	157.30	47.72	-3564.40	398.54	16.99	-3261.77	283.28	100.54	-2879.15	-27.23	44.49	-2827.50	-26.73	73.94	-2247.15	-72.49	79.85	-1781.32	-53.09	218.12	-3059.45	63.70	1287.12	0.00	0.00	0.00	-2901.95	53.55	1537.70	-3018.21	148.59	1536.64	-3488.10	204.09	1632.28	-3189.12	205.41	1662.81	-379.56	1118.60	73.90	204.68	1147.43	70.67	-400.45
3.58000	-3235.75	158.60	58.77	-3253.39	157.30	47.72	-3563.28	399.13	17.22	-3256.95	283.46	101.21	-2876.10	-25.75	43.65	-2846.75	-27.93	65.44	-2247.15	-72.49	79.85	-1781.32	-53.09	218.12	-3052.26	61.68	1287.97	0.00	0.00	0.00	-2909.25	50.29	1539.37	-2965.72	145.67	1537.00	-3481.86	203.53	1631.75	-3182.94	204.41	1663.15	-380.14	1119.03	73.80	204.01	1147.91	70.36	-400.21
3.59000	-3235.75	158.60	58.77	-3253.39	157.30	47.72	-3562.09	399.70	17.45	-3252.18	283.65	101.88	-2872.56	-24.32	42.87	-2856.80	-28.61	61.01	-2247.15	-72.49	79.85	-1781.32	-53.09	218.12	-2999.63	60.49	1289.69	0.00	0.00	0.00	-2908.21	48.07	1540.31	-2925.32	143.63	1537.19	-3475.59	202.96	1631.22	-3176.74	203.39	1663.49	-379.40	1119.13	73.81	203.34	1148.02	70.27	-401.40
3.60000	-3235.75	158.60	58.77	-3253.39	157.30	47.72	-3560.83	400.27	17.69	-3247.45	283.85	102.53	-2868.46	-22.94	42.17	-2877.57	-29.62	54.20	-2247.15	-72.49	79.85	-1781.32	-53.09	218.12	-2999.83	57.68	1290.72	0.00	0.00	0.00	-2899.89	46.17	1541.87	-2908.43	141.23	1538.00	-3469.29	202.38	1630.69	-3170.52	202.37	1663.83	-377.75	1117.86	74.31	202.72	1148.69	70.05	-399.90
3.61000	-3235.78	158.61	58.77	-3253.39	157.30	47.72	-3559.51	400.83	17.94	-3242.76	284.07	103.19	-2863.70	-21.65	41.55	-2881.99	-28.44	51.41	-2247.15	-72.49	79.85	-1781.32	-53.09	218.12	-3018.31	53.74	1291.45	0.00	0.00	0.00	-2881.14	46.21	1543.06	-2948.48	139.90	1539.50	-3462.96	201.81	1630.16	-3164.27	201.35	1664.17	-380.15	1119.01	73.39	202.73	1149.09	69.90	-396.09
3.62000	-3267.26	169.33	58.30	-3253.39	157.30	47.72	-3558.11	401.37	18.19	-3238.11	284.31	103.83	-2858.20	-20.45	41.02	-2881.86	-26.22	48.66	-2247.15	-72.49	79.85	-1781.32	-53.09	218.12	-3011.83	50.26	1292.13	0.00	0.00	0.00	-2869.04	45.26	1544.00	-2981.75	137.96	1541.42	-3456.60	201.23	1629.63	-3158.00	200.32	1664.51	-380.07	1119.42	73.26	203.61	1149.86	69.87	-400.83
3.63000	-3248.44	156.67	53.28	-3253.39	157.30	47.72	-3556.65	401.91	18.44	-3233.49	284.56	104.47	-2851.88	-19.37	40.59	-2855.98	-24.44	52.88	-2247.15	-72.49	79.85	-1781.32	-53.09	218.12	-2987.41	47.77	1293.36	0.00	0.00	0.00	-2880.66	40.40	1544.83	-2944.66	133.74	1543.50	-3450.21	200.65	1629.10	-3151.71	199.29	1664.85	-379.28	1119.26	73.51	204.78	1149.35	70.23	-400.94
3.64000	-3208.47	158.05	58.51	-3253.39	157.30	47.72	-3555.12	402.43	18.71	-3228.92	284.83	105.10	-2844.65	-18.43	40.27	-2816.41	-22.11	59.77	-2247.15	-72.49	79.85	-1781.32	-53.09	218.12	-2971.52	46.31	1295.06	0.00	0.00	0.00	-2895.25	36.50	1545.24	-2897.92	130.78	1544.53	-3443.79	200.07	1628.57	-3145.40	198.25	1665.19	-379.39	1118.64	73.53	205.22	1147.88	70.57	-400.53
3.65000	-3252.41	155.73	50.33	-3253.39	157.30	47.72	-3553.52	402.95	18.98	-3224.38	285.11	105.73	-2836.42	-17.65	40.08	-2821.14	-23.34	57.73	-2247.15	-72.49	79.85	-1781.32	-53.09	218.12	-2968.63	42.50	1296.36	0.00	0.00	0.00	-2911.95	32.25	1546.11	-2863.16	127.98	1545.63	-3437.33	199.48	1628.03	-3139.06	197.20	1665.53	-379.46	1118.65	73.69	204.86	1147.17	70.94	-400.69
3.66000	-3227.03	156.23	49.75	-3253.39	157.30	47.72	-3551.85	403.45	19.25	-3219.87	285.41	106.35	-2817.00	-16.15	41.90	-2802.71	-23.15	58.86	-2247.15	-72.49	79.85	-1781.32	-53.09	218.12	-2959.43	40.97	1297.03	0.00	0.00	0.00	-2916.77	30.85	1546.91	-2869.56	127.75	1545.54	-3430.85	198.90	1627.50	-3132.70	196.16	1665.87	-375.91	1118.93	74.68	202.45	1148.09	70.11	-400.97
3.67000	-3262.61	159.16	40.41	-3253.39	157.30	47.72	-3550.11	403.94	19.53	-3215.40	285.72	106.96	-2833.80	-15.92	37.95	-2838.08	-23.02	50.78	-2247.15	-72.49	79.85	-1781.32	-53.09	218.12	-2953.10	38.77	1296.97	0.00	0.00	0.00	-2902.94	30.38	1547.36	-2887.34	127.19	1545.34	-3424.34	198.31	1626.97	-3126.32	195.10	1666.21	-376.70	1118.87	74.54	201.41	1149.22	69.44	-399.20
3.68000	-3238.48	153.60	34.82	-3253.39	157.30	47.72	-3548.30	404.42	19.81	-3210.95	286.04	107.57	-2810.53	-15.52	40.21	-2834.60	-22.57	50.50	-2247.15	-72.49	79.85	-1781.32	-53.09	218.12	-2951.75	36.35	1296.88	0.00	0.00	0.00	-2863.74	28.94	1547.17	-2886.82	123.37	1546.13	-3417.80	197.72	1626.44	-3119.92	194.05	1666.55	-378.59	1118.48	74.03	202.09	1149.58	69.41	-402.46
3.69000	-3234.30	152.32	31.34	-3253.39	157.30	47.72	-3546.41	404.89	20.10	-3206.54	286.37	108.17	-2821.71	-16.66	36.99	-2778.24	-21.44	57.30	-2247.15	-72.49	79.85	-1781.32	-53.09	218.12	-2968.76	33.26	1298.35	0.00	0.00	0.00	-2836.66	27.65	1546.87	-2877.04	120.16	1546.95	-3411.24	197.12	1625.91	-3113.50	192.99	1666.89	-378.18	1118.20	74.08	202.52	1148.71	69.77	-402.62
3.70000	-3224.45	153.82	28.49	-3253.39	157.30	47.72	-3544.46	405.35	20.40	-3202.16	286.72	108.77	-2799.21	-12.82	39.04	-2774.64	-21.82	57.05	-2247.15	-72.49	79.85	-1781.32	-53.09	218.12	-2933.28	31.76	1297.99	0.00	0.00	0.00	-2809.82	26.64	1546.93	-2878.91	117.25	1548.10	-3404.64	196.53	1625.38	-3107.05	191.92	1667.23	-376.33	1117.99	74.66	203.44	1148.50	70.28	-401.14
3.71000	-3223.60	153.75	22.85	-3253.35	157.30	47.73	-3542.43	405.80	20.70	-3197.80	287.08	109.35	-2779.06	-16.38	41.93	-2793.93	-25.69	52.24	-2247.15	-72.49	79.85	-1781.32	-53.09	218.12	-2946.46	30.36	1297.36	0.00	0.00	0.00	-2810.33	26.39	1547.58	-2891.16	117.06	1549.01	-3398.01	195.93	1624.85	-3100.59	190.85	1667.56	-376.45	1119.05	74.37	205.37	1148.08	70.76	-399.43
3.72000	-3208.01	155.95	24.11	-3218.85	157.34	49.95	-3540.32	406.23	21.00	-3193.47	287.45	109.94	-2774.55	-18.40	40.15	-2802.63	-27.17	50.08	-2247.15	-72.49	79.85	-1781.32	-53.09	218.12	-2943.68	28.39	1296.56	0.00	0.00	0.00	-2819.80	25.01	1548.33	-2893.66	117.02	1549.53	-3391.35	195.33	1624.32	-3094.10	189.78	1667.90	-374.88	1119.37	74.80	205.83	1148.48	70.90	-398.78
3.73000	-3182.40	153.11	27.22	-3216.09	155.61	51.17	-3538.15	406.66	21.31	-3189.16	287.83	110.51	-2785.91	-19.38	36.32	-2808.26	-26.93	48.46	-2247.15	-72.49	79.85	-1781.32	-53.09	218.12	-2928.69	26.53	1296.81	0.00	0.00	0.00	-2819.86	20.65	1548.68	-2866.32	114.57	1549.49	-3384.67	194.72	1623.79	-3087.59	188.71	1668.23	-375.28	1118.92	74.81	204.36	1149.39	70.36	-400.18
3.74000	-3182.80	152.68	30.06	-3207.17	154.98	55.47	-3535.89	407.07	21.62	-3184.87	288.23	111.08	-2775.55	-19.74	39.58	-2826.66	-27.83	44.20	-2247.15	-72.49	79.85	-1781.32	-53.09	218.12	-2903.90	26.03	1298.25	0.00	0.00	0.00	-2814.47	17.40	1548.67	-2841.82	112.31	1549.31	-3377.96	194.12	1623.26	-3081.06	187.63	1668.57	-379.99	1119.38	73.35	203.10	1150.01	69.92	-402.16
3.75000	-3150.94	151.56	36.71	-3193.02	153.43	59.65	-3533.57	407.47	21.94	-3180.61	288.63	111.65	-2797.11	-18.12	32.66	-2812.43	-27.28	45.08	-2247.15	-72.49	79.85	-1781.32	-53.09	218.12	-2895.60	23.20	1297.94	0.00	0.00	0.00	-2813.00	14.65	1548.84	-2809.36	109.99	1549.37	-3371.22	193.51	1622.73	-3074.51	186.55	1668.90	-376.80	1117.25	74.57	202.60	1149.77	69.51	-402.37
3.76000	-3127.41	150.85	41.68	-3157.25	151.49	66.58	-3531.16	407.85	22.27	-3176.36	289.04	112.20	-2737.64	-14.82	44.79	-2797.91	-27.09	48.69	-2247.15	-72.49	79.85	-1781.32	-53.09	218.12	-2924.06	21.68	1299.15	0.00	0.00	0.00	-2814.46	15.22	1548.96	-2792.38	109.22	1549.86	-3364.45	192.90	1622.21	-3067.94	185.46	1669.23	-375.83	1116.63	74.78	205.18	1147.87	70.84	-399.49
3.77000	-3131.89	151.55	41.21	-3152.71	150.03	68.20	-3528.68	408.23	22.59	-3172.14	289.46	112.75	-2748.32	-13.76	43.93	-2803.34	-26.84	48.14	-2247.15	-72.49	79.85	-1781.32	-53.09	218.12	-2917.06	20.09	1299.11	0.00	0.00	0.00	-2811.58	16.09	1548.90	-2797.01	108.86	1550.64	-3357.65	192.29	1621.68	-3061.35	184.38	1669.56	-374.73	1116.86	75.01	205.99	1147.17	71.23	-405.64
3.78000	-3101.06	148.13	43.75	-3135.82	148.19	67.76	-3526.12	408.59	22.93	-3167.93	289.90	113.30	-2779.96	-15.74	38.12	-2813.86	-27.10	45.98	-2247.15	-72.49	79.85	-1781.32	-53.09	218.12	-2893.09	19.41	1299.32	0.00	0.00	0.00	-2797.14	14.25	1548.54	-2829.32	107.79	1551.57	-3350.82	191.67	1621.15	-3054.73	183.29	1669.89	-375.57	1117.96	74.69	204.84	1147.92	70.70	-402.71
3.79000	-3074.87	146.34	46.22	-3109.66	146.14	69.53	-3523.49	408.94	23.26	-3163.73	290.34	113.84	-2787.55	-18.89	34.74	-2820.14	-27.95	44.59	-2247.15	-72.49	79.85	-1781.32	-53.09	218.12	-2879.50	19.11	1300.68	0.00	0.00	0.00	-2785.82	12.14	1548.27	-2853.42	106.88	1552.05	-3343.97	191.05	1620.62	-3048.10	182.20	1670.22	-377.46	1118.42	74.33	203.50	1148.72	70.10	-400.06
3.80000	-3053.88	144.84	46.63	-3093.73	144.50	68.99	-3520.77	409.28	23.60	-3159.55	290.78	114.37	-2758.93	-16.52	39.04	-2784.68	-27.37	49.08	-2247.15	-72.49	79.85	-1781.32	-53.09	218.12	-2887.42	17.44	1301.12	0.00	0.00	0.00	-2777.69	10.13	1548.29	-2864.30	106.59	1552.12	-3337.08	190.43	1620.10	-3041.44	181.10	1670.55	-376.33	1117.61	74.53	202.98	1148.87	69.84	-397.89
3.81000	-3038.21	142.20	45.28	-3061.44	142.47	69.80	-3517.98	409.60	23.95	-3155.38	291.24	114.90	-2787.38	-19.16	35.06	-2840.82	-28.31	42.15	-2247.15	-72.49	79.85	-1781.32	-53.09	218.12	-2879.32	17.79	1301.75	0.00	0.00	0.00	-2781.15	9.51	1548.88	-2836.84	107.38	1551.16	-3330.17	189.81	1619.57	-3034.77	180.00	1670.87	-374.43	1118.41	74.90	204.59	1148.48	70.36	-401.88
3.82000	-3026.50	142.52	43.37	-3042.30	140.66	70.02	-3515.11	409.92	24.29	-3151.23	291.71	115.42	-2779.45	-19.15	35.08	-2859.07	-28.94	38.94	-2247.15	-72.49	79.85	-1781.32	-53.09	218.12	-2864.07	16.57	1302.24	0.00	0.00	0.00	-2782.37	9.31	1549.44	-2801.53	107.38	1550.30	-3323.24	189.19	1619.05	-3028.08	178.91	1671.20	-374.85	1118.11	74.96	205.52	1148.90	70.64	-403.60
3.83000	-2985.32	138.63	45.31	-3014.71	138.66	69.46	-3512.15	410.21	24.65	-3147.08	292.18	115.93	-2775.26	-18.70	35.71	-2850.31	-29.12	39.51	-2247.15	-72.49	79.85	-1781.32	-53.09	218.12	-2857.57	14.69	1302.67	0.00	0.00	0.00	-2767.58	8.55	1549.38	-2788.84	104.71	1550.62	-3316.27	188.56	1618.52	-3021.36	177.80	1671.52	-377.83	1117.88	74.40	205.41	1149.09	70.63	-403.99
3.84000	-2961.05	137.14	45.91	-3002.25	136.23	66.52	-3509.12	410.50	25.00	-3142.94	292.66	116.44	-2756.87	-17.94	42.56	-2842.01	-29.67	41.40	-2247.15	-72.49	79.85	-1781.32	-53.09	218.12	-2880.82	13.29	1303.35	0.00	0.00	0.00	-2753.88	7.87	1549.11	-2793.22	102.41	1551.27	-3309.28	187.93	1618.00	-3014.63	176.70	1671.84	-379.25	1118.14	74.02	205.10	1148.68	70.48	-399.75
3.85000	-2944.97	134.31	43.75	-2959.65	133.41	67.64	-3506.01	410.77	25.36	-3138.81	293.14	116.94	-2837.08	-20.62	27.61	-2827.28	-28.03	43.32	-2247.15	-72.49	79.85	-1781.32	-53.09	218.12	-2860.88	12.47	1303.50	0.00	0.00	0.00	-2742.58	7.43	1549.27	-2788.94	100.64	1551.33	-3302.26	187.30	1617.47	-3007.87	175.60	1672.16	-381.77	1118.70	73.29	204.27	1147.93	70.37	-398.75
3.86000	-2923.34	133.49	42.21	-2947.09	132.50	64.08	-3502.81	411.03	25.73	-3134.68	293.63	117.43	-2801.60	-18.71	35.21	-2861.30	-28.03	37.99	-2247.15	-72.49	79.85	-1781.32	-53.09	218.12	-2850.67	11.29	1303.65	0.00	0.00	0.00	-2742.84	7.65	1549.91	-2782.53	101.23	1550.60	-3295.21	186.67	1616.95	-3001.10	174.49	1672.47	-379.39	1118.51	73.63	204.78	1147.89	70.71	-397.14
3.87000	-2887.62	134.49	43.25	-2904.08	131.22	66.36	-3499.53	411.27	26.09	-3130.56	294.13	117.92	-2843.57	-19.44	30.56	-2834.57	-28.39	42.82	-2247.15	-72.49	79.85	-1781.32	-53.09	218.12	-2848.92	11.68	1303.80	0.00	0.00	0.00	-2742.63	7.65	1550.38	-2777.67	102.09	1550.16	-3288.14	186.04	1616.43	-2994.30	173.39	1672.79	-380.34	1118.23	73.55	205.07	1148.08	70.71	-397.36
3.88000	-2855.26	131.47	43.16	-2888.61	128.79	62.61	-3496.17	411.51	26.46	-3126.44	294.63	118.41	-2879.71	-21.81	22.26	-2832.10	-27.88	43.13	-2247.15	-72.49	79.85	-1781.32	-53.09	218.12	-2848.98	11.50	1304.00	0.00	0.00	0.00	-2729.95	6.54	1550.02	-2778.07	101.15	1551.05	-3281.04	185.40	1615.91	-2987.49	172.28	1673.10	-380.85	1118.47	73.54	205.13	1148.77	70.48	-400.76
3.89000	-2841.51	129.59	40.45	-2859.62	127.73	62.22	-3492.72	411.72	26.84	-3122.32	295.13	118.88	-2843.75	-20.16	28.04	-2849.53	-28.53	41.26	-2247.15	-72.49	79.85	-1781.32	-53.09	218.12	-2839.15	9.30	1303.78	0.00	0.00	0.00	-2718.47	5.56	1549.52	-2780.19	99.89	1552.01	-3273.91	184.76	1615.39	-2980.66	171.17	1673.41	-379.21	1120.26	73.35	204.63	1149.59	70.25	-399.60
3.90000	-2784.22	128.58	45.60	-2835.05	125.85	60.83	-3489.20	411.93	27.21	-3118.20	295.64	119.35	-2807.72	-20.86	35.27	-2860.59	-29.70	38.77	-2247.15	-72.49	79.85	-1781.32	-53.09	218.12	-2825.76	8.24	1304.92	0.00	0.00	0.00	-2704.08	4.82	1548.91	-2777.94	99.56	1553.33	-3266.75	184.12	1614.87	-2973.81	170.06	1673.72	-378.46	1118.99	73.98	204.95	1149.12	70.34	-400.23
3.91000	-2778.49	125.67	41.65	-2797.89	122.13	61.32	-3485.58	412.12	27.59	-3114.08	296.16	119.82	-2813.13	-19.48	35.73	-2828.97	-27.16	44.32	-2247.15	-72.49	79.85	-1781.32	-53.09	218.12	-2808.80	9.64	1304.30	0.00	0.00	0.00	-2695.27	5.03	1548.50	-2769.06	100.69	1554.13	-3259.57	183.47	1614.36	-2966.93	168.95	1674.03	-380.27	1119.65	73.58	203.77	1148.51	70.20	-399.36
3.92000	-2735.75	124.61	44.89	-2767.63	119.86	60.44	-3481.88	412.29	27.97	-3109.95	296.67	120.27	-2773.92	-19.94	42.27	-2850.78	-28.59	41.44	-2247.15	-72.49	79.85	-1781.32	-53.09	218.12	-2814.04	8.74	1303.95	0.00	0.00	0.00	-2690.20	5.27	1548.39	-2757.25	101.25	1553.93	-3252.36	182.83	1613.84	-2960.04	167.84	1674.33	-380.06	1119.73	73.68	203.73	1148.46	70.20	-398.35
3.93000	-2708.00	122.58	48.14	-2738.27	117.71	59.65	-3478.10	412.45	28.36	-3105.82	297.19	120.72	-2780.12	-19.67	42.48	-2832.45	-27.97	44.04	-2247.15	-72.49	79.85	-1781.32	-53.09	218.12	-2818.06	7.38	1303.10	0.00	0.00	0.00	-2687.01	4.60	1548.70	-2746.23	99.23	1552.23	-3245.13	182.18	1613.33	-2953.14	166.72	1674.63	-380.05	1119.50	73.59	204.34	1148.81	70.31	-401.98
3.94000	-2705.76	119.89	47.48	-2709.80	115.66	58.94	-3474.23	412.60	28.75	-3101.69	297.72	121.17	-2827.02	-21.68	32.75	-2850.00	-28.26	40.80	-2247.15	-72.49	79.85	-1781.32	-53.09	218.12	-2787.89	7.24	1302.71	0.00	0.00	0.00	-2685.59	3.89	1548.98	-2741.54	97.24	1550.92	-3237.87	181.53	1612.81	-2946.21	165.61	1674.93	-381.37	1118.63	73.40	204.94	1148.92	70.46	-400.53
3.95000	-2678.85	117.85	48.21	-2682.22	113.73	58.32	-3470.27	412.73	29.14	-3097.55	298.24	121.61	-2842.24	-20.43	27.76	-2868.99	-29.40	37.76	-2247.15	-72.49	79.85	-1781.32	-53.09	218.12	-2796.17	7.37	1301.36	0.00	0.00	0.00	-2687.32	3.09	1549.38	-2741.66	95.48	1549.57	-3230.58	180.88	1612.30	-2939.26	164.50	1675.22	-382.33	1119.13	72.90	204.33	1148.61	70.36	-400.84
3.96000	-2652.63	115.88	48.97	-2655.50	111.90	57.78	-3466.22	412.85	29.53	-3093.39	298.77	122.04	-2821.17	-20.63	33.01	-2839.48	-29.47	42.86	-2247.15	-72.49	79.85	-1781.32	-53.09	218.12	-2810.77	5.02	1301.37	0.00	0.00	0.00	-2691.68	2.86	1549.54	-2749.65	95.59	1549.29	-3223.27	180.22	1611.79	-2932.30	163.39	1675.52	-377.17	1118.76	74.17	203.65	1147.79	70.48	-399.83
3.97000	-2627.10	113.96	49.76	-2629.65	110.17	57.31	-3462.09	412.95	29.93	-3089.23	299.30	122.47	-2844.41	-21.12	26.85	-2838.18	-29.35	42.31	-2247.15	-72.49	79.85	-1781.32	-53.09	218.12	-2798.54	4.43	1300.59	0.00	0.00	0.00	-2688.40	3.31	1549.18	-2746.44	96.66	1549.29	-3215.93	179.56	1611.28	-2925.31	162.27	1675.81	-375.06	1118.57	74.72	202.86	1148.78	69.92	-401.50
3.98000	-2602.24	112.10	50.58	-2604.65	108.54	56.92	-3457.86	413.04	30.33	-3085.06	299.83	122.89	-2872.67	-24.49	23.07	-2848.69	-29.42	42.23	-2247.15	-72.49	79.85	-1781.32	-53.09	218.12	-2773.15	5.08	1299.76	0.00	0.00	0.00	-2667.20	4.55	1548.02	-2712.99	97.79	1548.77	-3208.57	178.91	1610.77	-2918.31	161.16	1676.10	-377.13	1119.22	74.09	202.78	1149.92	69.52	-401.73
3.99000	-2578.07	110.29	51.42	-2580.50	107.01	56.60	-3453.55	413.11	30.73	-3080.87	300.36	123.30	-2845.23	-22.81	28.71	-2816.31	-30.15	47.58	-2247.15	-72.49	79.85	-1781.32	-53.09	218.12	-2766.60	4.64	1299.45	0.00	0.00	0.00	-2650.41	5.39	1547.20	-2685.50	98.22	1548.24	-3201.18	178.24	1610.26	-2911.29	160.05	1676.38	-378.50	1120.02	73.48	203.47	1149.12	69.99	-400.31
4.00000	-2554.56	108.54	52.29	-2557.18	105.58	56.35	-3449.15	413.17	31.13	-3076.67	300.89	123.71	-2850.73	-24.80	24.65	-2820.96	-30.34	46.43	-2247.15	-72.49	79.85	-1781.32	-53.09	218.12	-2764.47	5.94	1298.57	0.00	0.00	0.00	-2636.56	5.95	1546.25	-2657.09	99.71	1547.03	-3193.76	177.58	1609.76	-2904.25	158.94	1676.66	-383.19	1121.48	71.99	203.01	1149.39	69.85	-402.47
4.01000	-2531.72	106.84	53.17	-2534.68	104.23	56.17	-3444.66	413.21	31.54	-3072.45	301.43	124.11	-2839.42	-24.24	26.97	-2845.58	-29.61	42.48	-2247.15	-72.49	79.85	-1781.32	-53.09	218.12	-2776.65	5.52	1297.22	0.00	0.00	0.00	-2640.18	5.43	1545.84	-2651.82	101.49	1545.45	-3186.32	176.92	1609.25	-2897.20	157.83	1676.94	-379.09	1119.88	73.29	204.58	1149.07	70.07	-399.53
4.02000	-2509.54	105.20	54.07	-2513.00	102.98	56.05	-3440.07	413.24	31.95	-3068.22	301.96	124.51	-2816.90	-26.65	31.61	-2841.27	-28.93	43.06	-2247.15	-72.49	79.85	-1781.32	-53.09	218.12	-2761.51	6.08	1296.19	0.00	0.00	0.00	-2646.93	4.87	1545.40	-2657.09	102.53	1544.23	-3178.85	176.25	1608.75	-2890.12	156.72	1677.22	-378.12	1119.69	73.72	203.62	1148.88	70.00	-401.04
4.03000	-2488.02	103.61	54.99	-2492.12	101.81	55.98	-3435.40	413.25	32.36	-3063.96	302.49	124.89	-2812.45	-25.08	31.02	-2858.05	-29.43	39.94	-2247.15	-72.49	79.85	-1781.32	-53.09	218.12	-2749.37	6.19	1295.60	0.00	0.00	0.00	-2642.49	5.30	1544.38	-2660.31	101.79	1544.10	-3171.36	175.58	1608.25	-2883.03	155.61	1677.49	-378.65	1119.65	73.77	203.09	1148.46	70.14	-397.30
4.04000	-2467.15	102.07	55.92	-2472.03	100.73	55.98	-3430.63	413.24	32.77	-3059.69	303.02	125.28	-2807.75	-23.35	35.15	-2845.44	-29.65	42.18	-2247.15	-72.49	79.85	-1781.32	-53.09	218.12	-2751.97	5.93	1293.87	0.00	0.00	0.00	-2635.09	5.94	1543.62	-2659.32	100.81	1544.43	-3163.85	174.91	1607.75	-2875.92	154.51	1677.76	-379.28	1119.16	73.57	205.43	1147.76	70.82	-398.95
4.05000	-2446.94	100.59	56.86	-2452.74	99.73	56.03	-3425.77	413.22	33.18	-3055.39	303.54	125.65	-2835.21	-25.15	28.86	-2847.18	-30.61	41.57	-2247.15	-72.49	79.85	-1781.32	-53.09	218.12	-2728.30	8.07	1292.63	0.00	0.00	0.00	-2634.19	6.05	1542.70	-2657.84	100.55	1544.30	-3156.31	174.23	1607.25	-2868.80	153.40	1678.02	-380.56	1119.00	73.52	205.11	1147.92	70.66	-402.04
4.06000	-2427.36	99.16	57.81	-2434.21	98.81	56.12	-3420.82	413.18	33.60	-3051.07	304.07	126.02	-2848.46	-25.88	25.83	-2844.19	-30.43	41.75	-2247.15	-72.49	79.85	-1781.32	-53.09	218.12	-2728.64	7.83	1292.32	0.00	0.00	0.00	-2639.94	5.61	1542.11	-2654.16	101.76	1543.48	-3148.74	173.56	1606.75	-2861.65	152.30	1678.28	-379.23	1118.83	73.83	202.78	1148.97	69.91	-402.36
4.07000	-2408.43	97.79	58.77	-2416.46	97.96	56.27	-3415.77	413.13	34.01	-3046.73	304.59	126.39	-2825.19	-25.75	29.82	-2876.19	-31.73	36.47	-2247.15	-72.49	79.85	-1781.32	-53.09	218.12	-2734.69	8.76	1291.18	0.00	0.00	0.00	-2636.12	6.08	1541.33	-2651.30	103.42	1542.04	-3141.15	172.88	1606.26	-2854.49	151.19	1678.54	-378.85	1118.99	73.87	202.62	1149.23	69.78	-403.58
4.08000	-2390.13	96.46	59.73	-2399.46	97.19	56.46	-3410.63	413.06	34.43	-3042.36	305.11	126.75	-2770.92	-22.89	38.49	-2843.39	-30.28	42.18	-2247.15	-72.49	79.85	-1781.32	-53.09	218.12	-2717.06	8.71	1290.27	0.00	0.00	0.00	-2606.58	8.89	1539.86	-2652.24	104.49	1540.08	-3133.53	172.20	1605.76	-2847.31	150.09	1678.80	-379.07	1119.32	73.67	203.79	1148.91	70.11	-400.56
4.09000	-2372.47	95.19	60.70	-2383.21	96.49	56.69	-3405.39	412.98	34.85	-3037.96	305.63	127.10	-2799.01	-25.31	32.96	-2831.57	-29.36	43.90	-2247.15	-72.49	79.85	-1781.32	-53.09	218.12	-2728.19	9.41	1289.51	0.00	0.00	0.00	-2582.67	11.12	1538.85	-2654.16	104.71	1538.99	-3125.89	171.52	1605.27	-2840.12	149.00	1679.05	-379.42	1119.59	73.43	204.59	1148.58	70.37	-401.39
4.10000	-2355.43	93.97	61.67	-2367.69	95.86	56.96	-3400.06	412.88	35.27	-3033.53	306.14	127.44	-2796.00	-24.79	33.49	-2850.03	-31.38	40.31	-2247.15	-72.49	79.85	-1781.32	-53.09	218.12	-2714.61	10.19	1288.01	0.00	0.00	0.00	-2561.53	12.49	1537.46	-2658.14	105.32	1537.10	-3118.23	170.83	1604.78	-2832.91	147.90	1679.30	-379.75	1119.20	73.51	203.30	1149.20	69.96	-397.09
4.11000	-2339.01	92.80	62.63	-2352.90	95.29	57.26	-3394.63	412.76	35.69	-3029.08	306.65	127.78	-2827.99	-25.34	28.03	-2839.62	-30.94	41.65	-2247.15	-72.49	79.85	-1781.32	-53.09	218.12	-2714.38	10.72	1287.15	0.00	0.00	0.00	-2563.13	11.47	1536.61	-2657.94	106.10	1535.57	-3110.54	170.15	1604.29	-2825.68	146.80	1679.54	-376.37	1116.39	74.90	202.76	1148.82	70.11	-398.90
4.12000	-2323.22	91.68	63.59	-2338.83	94.79	57.60	-3389.11	412.62	36.11	-3024.59	307.15	128.12	-2800.23	-24.83	32.34	-2870.62	-30.73	36.53	-2247.15	-72.49	79.85	-1781.32	-53.09	218.12	-2700.88	12.03	1285.95	0.00	0.00	0.00	-2569.00	11.29	1536.05	-2642.58	107.77	1534.40	-3102.83	169.46	1603.81	-2818.43	145.71	1679.78	-375.30	1116.50	75.20	203.03	1148.56	70.19	-398.64
4.13000	-2308.03	90.62	64.55	-2325.46	94.35	57.97	-3383.48	412.47	36.54	-3020.06	307.65	128.44	-2834.02	-25.67	26.21	-2836.31	-28.00	42.88	-2247.15	-72.49	79.85	-1781.32	-53.09	218.12	-2676.95	14.29	1283.86	0.00	0.00	0.00	-2560.70	15.17	1535.57	-2601.11	111.04	1533.58	-3095.09	168.77	1603.32	-2811.17	144.62	1680.01	-376.78	1118.65	74.40	203.71	1148.68	70.11	-402.45
4.14000	-2293.46	89.60	65.50	-2312.80	93.96	58.36	-3377.76	412.30	36.96	-3015.51	308.15	128.76	-2782.70	-23.96	34.15	-2827.87	-29.45	43.67	-2247.15	-72.49	79.85	-1781.32	-53.09	218.12	-2664.64	15.77	1283.10	0.00	0.00	0.00	-2549.95	18.67	1535.31	-2572.01	113.19	1533.25	-3087.33	168.08	1602.84	-2803.89	143.54	1680.24	-378.14	1119.47	73.95	202.92	1149.38	69.67	-402.16
4.15000	-2279.49	88.63	66.43	-2300.82	93.63	58.78	-3371.94	412.11	37.39	-3010.91	308.64	129.08	-2810.39	-23.31	30.42	-2833.70	-30.19	42.65	-2247.15	-72.49	79.85	-1781.32	-53.09	218.12	-2676.88	16.30	1283.62	0.00	0.00	0.00	-2549.81	21.47	1535.70	-2550.39	114.74	1532.63	-3079.55	167.38	1602.36	-2796.60	142.45	1680.47	-379.20	1119.97	73.33	203.80	1149.37	69.79	-400.32
4.16000	-2266.12	87.71	67.36	-2289.52	93.36	59.22	-3366.02	411.91	37.81	-3006.28	309.12	129.38	-2814.22	-27.18	29.33	-2825.54	-29.92	43.94	-2247.15	-72.49	79.85	-1781.32	-53.09	218.12	-2665.40	17.68	1281.57	0.00	0.00	0.00	-2563.18	21.11	1536.75	-2564.84	113.98	1532.12	-3071.74	166.69	1601.88	-2789.29	141.37	1680.69	-382.50	1119.55	72.83	204.25	1148.55	70.33	-398.17
4.17000	-2253.35	86.84	68.27	-2278.89	93.13	59.67	-3360.01	411.69	38.24	-3001.61	309.60	129.69	-2803.62	-25.30	31.20	-2856.05	-30.38	38.16	-2247.15	-72.49	79.85	-1781.32	-53.09	218.12	-2641.36	19.91	1281.05	0.00	0.00	0.00	-2566.07	20.75	1536.75	-2584.89	114.10	1531.59	-3063.91	165.99	1601.40	-2781.96	140.29	1680.91	-380.95	1119.52	73.33	202.14	1148.82	69.77	-401.28
4.18000	-2241.17	86.02	69.16	-2268.93	92.95	60.14	-3353.89	411.45	38.67	-2996.90	310.06	129.98	-2817.80	-25.01	28.00	-2846.50	-30.74	39.65	-2247.15	-72.49	79.85	-1781.32	-53.09	218.12	-2647.24	20.69	1280.76	0.00	0.00	0.00	-2534.57	23.56	1534.01	-2580.14	118.33	1530.90	-3056.06	165.29	1600.93	-2774.61	139.22	1681.13	-381.47	1118.58	73.64	203.89	1149.63	69.94	-398.43
4.19000	-2229.58	85.24	70.04	-2259.61	92.82	60.62	-3347.67	411.20	39.10	-2992.15	310.53	130.27	-2804.42	-22.83	31.46	-2832.76	-29.84	40.91	-2247.15	-72.49	79.85	-1781.32	-53.09	218.12	-2640.15	22.16	1279.70	0.00	0.00	0.00	-2506.20	26.28	1531.68	-2566.49	122.01	1530.50	-3048.18	164.59	1600.46	-2767.26	138.15	1681.34	-377.75	1118.80	74.18	205.10	1148.84	70.25	-399.03
4.20000	-2218.57	84.52	70.90	-2250.93	92.72	61.11	-3341.35	410.92	39.52	-2987.36	310.98	130.56	-2814.65	-24.98	29.75	-2841.93	-29.26	40.12	-2247.15	-72.49	79.85	-1781.32	-53.09	218.12	-2637.95	24.07	1279.78	0.00	0.00	0.00	-2468.76	29.15	1528.76	-2564.47	125.25	1530.26	-3040.28	163.88	1599.99	-2759.88	137.08	1681.54	-374.61	1119.20	74.28	204.94	1147.29	70.88	-397.30
4.21000	-2208.14	83.84	71.73	-2242.88	92.67	61.61	-3334.92	410.63	39.95	-2982.52	311.43	130.83	-2831.89	-25.53	25.37	-2852.34	-30.52	35.95	-2247.15	-72.49	79.85	-1781.32	-53.09	218.12	-2628.97	25.49	1279.00	0.00	0.00	0.00	-2446.49	30.44	1527.49	-2574.40	125.43	1530.58	-3032.35	163.18	1599.52	-2752.49	136.01	1681.74	-374.70	1119.34	74.12	204.38	1148.76	70.46	-398.15
4.22000	-2198.28	83.21	72.53	-2235.45	92.65	62.11	-3328.40	410.32	40.38	-2977.63	311.87	131.10	-2807.48	-26.14	27.53	-2827.85	-28.74	40.38	-2247.15	-72.49	79.85	-1781.32	-53.09	218.12	-2599.32	26.85	1279.22	0.00	0.00	0.00	-2442.24	31.53	1528.01	-2572.29	125.62	1530.75	-3024.41	162.47	1599.06	-2745.08	134.95	1681.94	-375.94	1118.41	74.32	203.60	1149.35	70.01	-400.33
4.23000	-2188.99	82.62	73.31	-2228.63	92.67	62.61	-3321.77	409.99	40.81	-2972.70	312.29	131.37	-2803.48	-26.76	31.35	-2828.12	-29.64	39.95	-2247.15	-72.49	79.85	-1781.32	-53.09	218.12	-2581.30	28.04	1277.97	0.00	0.00	0.00	-2458.78	33.81	1530.44	-2534.21	128.88	1530.09	-3016.44	161.76	1598.59	-2737.66	133.90	1682.13	-379.85	1118.75	73.65	201.96	1149.06	69.81	-399.37
4.24000	-2180.27	82.08	74.06	-2222.42	92.72	63.10	-3315.04	409.65	41.24	-2967.72	312.71	131.63	-2845.34	-25.85	23.78	-2857.69	-29.77	34.72	-2247.15	-72.49	79.85	-1781.32	-53.09	218.12	-2588.36	31.95	1280.71	0.00	0.00	0.00	-2472.73	35.48	1532.16	-2502.17	131.78	1529.43	-3008.45	161.05	1598.13	-2730.23	132.85	1682.31	-376.52	1118.76	74.08	203.34	1148.46	70.25	-397.39
4.25000	-2172.11	81.59	74.78	-2216.79	92.80	63.59	-3308.20	409.28	41.67	-2962.68	313.12	131.88	-2777.70	-24.91	35.48	-2833.23	-30.32	37.64	-2247.15	-72.49	79.85	-1781.32	-53.09	218.12	-2592.30	31.80	1281.41	0.00	0.00	0.00	-2481.56	37.68	1534.16	-2478.22	133.93	1529.54	-3000.43	160.33	1597.68	-2722.78	131.80	1682.49	-379.83	1118.62	73.59	205.07	1148.54	70.54	-397.49
4.26000	-2164.51	81.14	75.47	-2211.75	92.90	64.07	-3301.26	408.90	42.10	-2957.60	313.52	132.12	-2836.03	-24.98	27.22	-2839.86	-30.34	36.48	-2247.15	-72.49	79.85	-1781.32	-53.09	218.12	-2584.60	34.25	1281.78	0.00	0.00	0.00	-2470.65	39.15	1534.80	-2486.73	133.34	1530.96	-2992.40	159.62	1597.22	-2715.31	130.76	1682.67	-373.65	1117.32	75.14	204.68	1148.85	70.21	-398.84
4.27000	-2157.45	80.73	76.12	-2207.28	93.03	64.53	-3294.21	408.50	42.52	-2952.46	313.91	132.36	-2855.28	-24.01	24.29	-2832.69	-29.67	37.28	-2247.15	-72.49	79.85	-1781.32	-53.09	218.12	-2566.13	36.86	1282.19	0.00	0.00	0.00	-2450.57	40.54	1534.86	-2495.18	133.04	1532.28	-2984.34	158.90	1596.77	-2707.83	129.72	1682.84	-373.68	1117.07	75.24	204.31	1149.30	70.12	-397.34
4.28000	-2150.95	80.38	76.73	-2203.37	93.18	64.98	-3287.06	408.08	42.95	-2947.27	314.29	132.60	-2804.82	-23.84	32.50	-2852.09	-29.15	32.81	-2247.15	-72.49	79.85	-1781.32	-53.09	218.12	-2546.56	38.43	1283.04	0.00	0.00	0.00	-2431.88	42.53	1535.12	-2471.06	136.07	1532.13	-2976.26	158.18	1596.32	-2700.33	128.68	1683.00	-371.50	1117.79	75.41	205.90	1148.26	70.52	-398.26
4.29000	-2144.99	80.06	77.30	-2200.02	93.35	65.42	-3279.80	407.64	43.38	-2942.02	314.66	132.82	-2793.27	-23.49	36.69	-2841.40	-28.22	34.49	-2247.15	-72.49	79.85	-1781.32	-53.09	218.12	-2560.10	39.28	1285.01	0.00	0.00	0.00	-2424.64	43.78	1535.43	-2445.42	138.91	1531.45	-2968.15	157.46	1595.87	-2692.82	127.65	1683.16	-377.73	1118.52	74.14	203.01	1149.21	69.85	-400.07
4.30000	-2139.57	79.79	77.83	-2197.21	93.53	65.83	-3272.43	407.18	43.80	-2936.71	315.02	133.05	-2865.35	-26.72	22.40	-2834.58	-28.06	34.84	-2247.15	-72.49	79.85	-1781.32	-53.09	218.12	-2536.29	41.29	1285.94	0.00	0.00	0.00	-2423.56	45.66	1536.20	-2414.70	142.15	1530.65	-2960.03	156.74	1595.42	-2685.29	126.63	1683.32	-380.07	1118.57	73.81	201.24	1149.86	69.33	-399.56
4.31000	-2134.68	79.56	78.31	-2194.93	93.73	66.22	-3264.96	406.70	44.23	-2931.35	315.36	133.26	-2783.12	-26.02	36.93	-2837.90	-28.02	34.64	-2247.15	-72.49	79.85	-1781.32	-53.09	218.12	-2527.01	45.22	1287.21	0.00	0.00	0.00	-2437.45	47.18	1537.41	-2399.03	143.77	1530.46	-2951.88	156.01	1594.98	-2677.75	125.61	1683.47	-379.57	1119.06	73.39	203.76	1147.75	70.51	-400.51
4.32000	-2130.33	79.38	78.75	-2193.18	93.93	66.58	-3257.38	406.21	44.66	-2925.92	315.69	133.47	-2766.73	-26.55	39.94	-2828.88	-27.25	35.27	-2247.15	-72.49	79.85	-1781.32	-53.09	218.12	-2520.35	46.18	1288.46	0.00	0.00	0.00	-2442.27	48.89	1538.74	-2400.11	144.72	1531.91	-2943.71	155.29	1594.54	-2670.20	124.60	1683.61	-379.66	1118.59	73.74	205.33	1148.35	70.55	-400.37
4.33000	-2126.49	79.24	79.14	-2191.94	94.15	66.91	-3249.69	405.69	45.08	-2920.43	316.01	133.67	-2765.05	-26.45	40.76	-2842.98	-27.46	31.32	-2247.15	-72.49	79.85	-1781.32	-53.09	218.12	-2517.11	48.97	1290.18	0.00	0.00	0.00	-2414.04	51.35	1539.86	-2419.59	145.96	1536.07	-2935.52	154.56	1594.10	-2662.63	123.59	1683.75	-380.00	1117.62	73.76	205.22	1148.60	70.51	-397.33
4.34000	-2123.19	79.14	79.48	-2191.21	94.37	67.20	-3241.88	405.16	45.50	-2914.88	316.32	133.87	-2773.31	-25.90	39.84	-2840.78	-27.76	30.60	-2247.15	-72.49	79.85	-1781.32	-53.09	218.12	-2502.61	50.84	1291.87	0.00	0.00	0.00	-2387.65	52.87	1540.32	-2434.21	146.81	1538.99	-2927.31	153.83	1593.67	-2655.05	122.59	1683.88	-378.16	1118.57	74.02	204.41	1148.17	70.52	-399.33
4.35000	-2120.39	79.08	79.76	-2190.97	94.59	67.46	-3233.97	404.60	45.92	-2909.27	316.61	134.06	-2786.74	-25.05	37.64	-2835.75	-26.24	31.29	-2247.15	-72.49	79.85	-1781.32	-53.09	218.12	-2496.49	52.69	1292.90	0.00	0.00	0.00	-2364.66	54.87	1540.82	-2435.35	148.94	1541.20	-2919.08	153.09	1593.24	-2647.45	121.59	1684.01	-378.47	1118.98	73.72	202.32	1149.99	69.31	-400.33
4.36000	-2118.11	79.07	79.99	-2191.22	94.81	67.68	-3225.95	404.03	46.35	-2903.59	316.88	134.24	-2800.57	-24.06	34.59	-2822.10	-26.42	32.33	-2247.15	-72.49	79.85	-1781.32	-53.09	218.12	-2486.48	55.34	1294.22	0.00	0.00	0.00	-2365.08	55.92	1540.95	-2408.11	151.58	1540.00	-2910.82	152.36	1592.81	-2639.84	120.60	1684.13	-377.70	1118.68	74.10	203.04	1149.38	69.79	-399.85
4.37000	-2116.34	79.09	80.17	-2191.94	95.03	67.86	-3217.82	403.43	46.76	-2897.84	317.15	134.42	-2810.06	-23.09	31.14	-2821.52	-25.63	31.68	-2247.15	-72.49	79.85	-1781.32	-53.09	218.12	-2472.77	56.84	1294.46	0.00	0.00	0.00	-2371.60	56.84	1541.68	-2379.56	153.56	1538.70	-2902.55	151.62	1592.38	-2632.22	119.62	1684.24	-379.12	1119.13	73.61	204.32	1148.77	70.32	-399.10
4.38000	-2115.07	79.16	80.28	-2193.13	95.25	68.00	-3209.57	402.82	47.18	-2892.02	317.40	134.59	-2835.32	-20.94	25.41	-2811.51	-24.71	33.57	-2247.15	-72.49	79.85	-1781.32	-53.09	218.12	-2473.34	57.68	1296.65	0.00	0.00	0.00	-2366.92	58.42	1543.99	-2376.73	153.70	1540.60	-2894.25	150.88	1591.96	-2624.58	118.64	1684.35	-379.47	1120.20	73.30	204.81	1148.42	70.44	-400.32
4.39000	-2114.31	79.27	80.33	-2194.77	95.45	68.08	-3201.22	402.18	47.60	-2886.13	317.63	134.76	-2827.99	-22.45	23.63	-2812.36	-25.41	31.53	-2247.15	-72.49	79.85	-1781.32	-53.09	218.12	-2456.18	59.87	1296.87	0.00	0.00	0.00	-2358.89	59.51	1545.72	-2386.25	153.11	1542.89	-2885.93	150.14	1591.54	-2616.93	117.67	1684.45	-380.65	1120.43	72.92	204.77	1148.70	70.39	-400.58
4.40000	-2114.03	79.41	80.32	-2196.86	95.65	68.11	-3192.74	401.53	48.01	-2880.17	317.85	134.92	-2792.42	-21.84	28.73	-2803.01	-24.59	32.74	-2247.15	-72.49	79.85	-1781.32	-53.09	218.12	-2460.97	61.31	1298.34	0.00	0.00	0.00	-2351.00	61.30	1547.41	-2392.71	152.92	1544.86	-2877.59	149.40	1591.12	-2609.26	116.70	1684.55	-378.59	1119.13	73.76	203.99	1147.69	70.40	-399.07
4.41000	-2114.25	79.60	80.24	-2199.39	95.83	68.09	-3184.16	400.85	48.43	-2874.13	318.05	135.07	-2783.34	-22.59	26.08	-2793.44	-25.06	33.91	-2247.15	-72.49	79.85	-1781.32	-53.09	218.12	-2451.11	63.94	1299.18	0.00	0.00	0.00	-2345.03	62.71	1547.57	-2392.69	153.45	1545.15	-2869.24	148.66	1590.71	-2601.58	115.74	1684.64	-377.09	1118.20	74.44	203.07	1148.67	69.93	-401.19
4.42000	-2114.96	79.83	80.10	-2202.34	96.00	68.02	-3175.46	400.15	48.84	-2868.03	318.23	135.22	-2778.78	-22.81	24.54	-2786.19	-26.14	33.78	-2247.15	-72.49	79.85	-1781.32	-53.09	218.12	-2445.14	64.68	1299.93	0.00	0.00	0.00	-2336.40	63.45	1547.45	-2381.32	154.76	1544.98	-2860.86	147.91	1590.30	-2593.89	114.79	1684.73	-377.91	1117.99	74.12	205.31	1147.76	70.77	-400.48
4.43000	-2116.14	80.09	79.88	-2205.72	96.15	67.88	-3166.65	399.44	49.25	-2861.84	318.40	135.36	-2744.56	-23.29	25.37	-2781.78	-27.17	34.59	-2247.15	-72.49	79.85	-1781.32	-53.09	218.12	-2444.62	65.99	1300.00	0.00	0.00	0.00	-2320.59	63.26	1548.31	-2353.80	156.93	1545.59	-2852.46	147.17	1589.89	-2586.19	113.85	1684.80	-382.30	1119.17	73.17	205.53	1146.78	71.25	-401.48
4.44000	-2117.80	80.39	79.59	-2209.50	96.27	67.68	-3157.72	398.70	49.66	-2855.58	318.55	135.49	-2752.88	-26.57	20.89	-2759.77	-28.55	38.20	-2247.15	-72.49	79.85	-1781.32	-53.09	218.12	-2430.92	67.22	1300.33	0.00	0.00	0.00	-2310.11	62.88	1549.19	-2335.18	158.24	1546.29	-2844.04	146.42	1589.48	-2578.47	112.91	1684.87	-380.46	1119.04	73.65	205.16	1148.50	70.52	-399.88
4.45000	-2119.94	80.74	79.23	-2213.68	96.38	67.41	-3148.68	397.94	50.06	-2849.24	318.69	135.62	-2723.11	-26.33	23.22	-2756.13	-29.31	39.80	-2247.15	-72.49	79.85	-1781.32	-53.09	218.12	-2406.65	68.66	1300.28	0.00	0.00	0.00	-2301.04	62.60	1550.23	-2306.87	159.50	1546.31	-2835.60	145.67	1589.08	-2570.74	111.98	1684.94	-377.33	1119.56	73.89	203.90	1148.45	70.33	-400.45
4.46000	-2122.55	81.12	78.79	-2218.24	96.45	67.08	-3139.52	397.16	50.47	-2842.81	318.80	135.74	-2737.52	-26.95	22.91	-2751.59	-30.27	42.49	-2247.15	-72.49	79.85	-1781.32	-53.09	218.12	-2416.63	69.19	1300.73	0.00	0.00	0.00	-2301.52	62.83	1550.78	-2288.86	159.31	1545.48	-2827.14	144.91	1588.68	-2563.00	111.05	1685.00	-378.60	1118.88	73.66	206.26	1147.43	71.19	-402.15
4.47000	-2125.61	81.53	78.27	-2223.19	96.50	66.67	-3130.24	396.36	50.87	-2836.31	318.90	135.86	-2716.74	-27.48	27.37	-2739.40	-30.01	47.01	-2247.15	-72.49	79.85	-1781.32	-53.09	218.12	-2404.54	69.92	1301.02	0.00	0.00	0.00	-2297.98	63.75	1550.91	-2284.43	158.90	1545.40	-2818.66	144.16	1588.29	-2555.24	110.14	1685.05	-378.99	1118.79	73.69	203.24	1148.94	69.98	-404.31
4.48000	-2129.14	81.99	77.67	-2228.50	96.52	66.18	-3120.85	395.54	51.27	-2829.72	318.97	135.97	-2691.42	-27.29	32.47	-2726.95	-30.73	49.89	-2247.15	-72.49	79.85	-1781.32	-53.09	218.12	-2408.02	70.96	1301.33	0.00	0.00	0.00	-2276.87	65.56	1550.70	-2296.81	159.50	1547.71	-2810.16	143.40	1587.90	-2547.48	109.23	1685.09	-377.45	1119.92	74.07	202.72	1148.66	69.84	-403.46
4.49000	-2133.13	82.48	76.99	-2234.18	96.50	65.62	-3111.33	394.70	51.66	-2823.05	319.03	136.07	-2675.31	-26.76	35.05	-2699.46	-30.49	54.53	-2247.15	-72.49	79.85	-1781.32	-53.09	218.12	-2380.93	72.43	1301.09	0.00	0.00	0.00	-2259.67	66.72	1550.52	-2307.75	160.26	1549.73	-2801.64	142.65	1587.51	-2539.70	108.33	1685.13	-379.83	1119.43	73.76	205.25	1147.38	70.78	-403.12
4.50000	-2137.56	83.00	76.22	-2240.20	96.44	64.98	-3101.70	393.83	52.06	-2816.29	319.07	136.17	-2666.80	-26.96	35.18	-2684.47	-29.67	55.28	-2247.15	-72.49	79.85	-1781.32	-53.09	218.12	-2380.15	73.90	1301.68	0.00	0.00	0.00	-2246.91	67.18	1550.72	-2314.58	161.37	1551.39	-2793.10	141.89	1587.13	-2531.90	107.44	1685.16	-378.87	1119.03	73.85	204.95	1148.66	70.35	-402.54
4.51000	-2142.44	83.57	75.37	-2246.57	96.35	64.25	-3091.95	392.94	52.45	-2809.45	319.09	136.26	-2639.26	-25.99	37.33	-2656.46	-28.34	57.89	-2247.15	-72.49	79.85	-1781.32	-53.09	218.12	-2378.53	73.36	1301.65	0.00	0.00	0.00	-2252.26	65.82	1551.50	-2305.19	162.22	1551.09	-2784.54	141.13	1586.74	-2524.10	106.56	1685.18	-379.78	1118.69	73.52	206.00	1148.64	70.70	-401.78
4.52000	-2147.77	84.17	74.42	-2253.26	96.21	63.44	-3082.08	392.04	52.84	-2802.51	319.09	136.34	-2618.51	-24.24	37.37	-2636.42	-27.73	58.19	-2247.15	-72.49	79.85	-1781.32	-53.09	218.12	-2364.13	73.38	1302.78	0.00	0.00	0.00	-2257.90	64.70	1552.33	-2286.08	162.33	1550.36	-2775.97	140.36	1586.37	-2516.28	105.68	1685.20	-373.35	1117.04	75.36	205.39	1148.68	70.48	-402.42
4.53000	-2153.53	84.80	73.38	-2260.30	96.03	62.53	-3072.09	391.11	53.22	-2795.49	319.07	136.42	-2590.99	-23.77	38.67	-2617.32	-27.05	57.78	-2247.15	-72.49	79.85	-1781.32	-53.09	218.12	-2367.81	74.87	1303.22	0.00	0.00	0.00	-2246.06	65.87	1552.66	-2263.77	161.20	1550.74	-2767.37	139.60	1585.99	-2508.46	104.81	1685.21	-374.69	1118.28	74.87	204.21	1148.70	70.21	-402.36
4.54000	-2159.73	85.47	72.25	-2284.90	97.03	58.47	-3061.98	390.15	53.61	-2788.37	319.02	136.50	-2586.97	-22.84	34.89	-2588.27	-25.30	57.80	-2247.15	-72.49	79.85	-1781.32	-53.09	218.12	-2363.51	75.00	1303.67	0.00	0.00	0.00	-2232.81	67.37	1552.61	-2252.90	160.24	1551.47	-2758.75	138.83	1585.62	-2500.62	103.95	1685.21	-375.86	1118.89	74.14	203.51	1148.84	69.98	-403.58
4.55000	-2166.35	86.17	71.03	-2309.63	96.43	52.29	-3051.74	389.18	53.99	-2781.16	318.96	136.56	-2545.84	-20.67	38.04	-2551.45	-23.72	59.21	-2247.15	-72.49	79.85	-1781.32	-53.09	218.12	-2343.33	76.55	1303.54	0.00	0.00	0.00	-2223.12	68.39	1552.98	-2242.41	159.23	1552.03	-2750.12	138.06	1585.25	-2492.76	103.10	1685.20	-379.59	1120.45	73.36	204.46	1148.17	70.65	-402.42
4.56000	-2173.40	86.91	69.70	-2296.64	96.20	57.77	-3041.38	388.18	54.37	-2773.85	318.87	136.62	-2518.10	-19.30	37.91	-2521.31	-22.71	59.27	-2247.15	-72.49	79.85	-1781.32	-53.09	218.12	-2340.23	76.51	1303.65	0.00	0.00	0.00	-2224.45	67.82	1553.52	-2246.49	159.05	1552.18	-2741.47	137.29	1584.89	-2484.90	102.26	1685.19	-376.25	1118.49	74.61	205.20	1148.33	70.64	-404.20
4.57000	-2180.87	87.68	68.28	-2328.35	94.37	49.67	-3030.91	387.16	54.74	-2766.45	318.76	136.68	-2470.73	-17.25	40.23	-2491.46	-20.81	59.15	-2247.15	-72.49	79.85	-1781.32	-53.09	218.12	-2342.61	76.59	1303.72	0.00	0.00	0.00	-2224.87	66.51	1553.73	-2252.42	159.36	1552.34	-2732.79	136.52	1584.53	-2477.03	101.43	1685.17	-376.88	1118.36	74.67	202.77	1149.52	69.72	-401.26
4.58000	-2188.75	88.48	66.75	-2298.56	95.52	57.82	-3020.30	386.12	55.11	-2758.95	318.63	136.72	-2454.11	-15.82	38.53	-2464.16	-20.23	58.23	-2247.15	-72.49	79.85	-1781.32	-53.09	218.12	-2336.55	78.03	1305.05	0.00	0.00	0.00	-2212.50	65.28	1553.11	-2247.49	159.85	1552.97	-2724.10	135.75	1584.18	-2469.14	100.61	1685.14	-374.72	1117.26	75.18	203.38	1149.89	69.78	-399.83
4.59000	-2197.05	89.31	65.12	-2290.07	93.91	59.45	-3009.58	385.05	55.48	-2751.35	318.47	136.77	-2433.19	-14.74	36.19	-2446.49	-18.78	54.96	-2247.15	-72.49	79.85	-1781.32	-53.09	218.12	-2319.68	78.16	1304.90	0.00	0.00	0.00	-2201.12	64.83	1552.51	-2240.19	160.09	1553.48	-2715.39	134.97	1583.82	-2461.24	99.80	1685.10	-381.19	1119.37	73.38	203.00	1150.06	69.55	-398.47
4.60000	-2205.75	90.18	63.38	-2260.25	93.56	65.19	-2998.73	383.97	55.84	-2743.65	318.29	136.80	-2406.84	-14.71	34.44	-2414.18	-18.11	54.03	-2247.15	-72.49	79.85	-1781.32	-53.09	218.12	-2319.81	78.63	1304.07	0.00	0.00	0.00	-2180.89	64.02	1551.84	-2224.69	159.71	1553.58	-2706.67	134.20	1583.47	-2453.34	98.99	1685.06	-378.89	1119.22	74.02	203.25	1149.27	69.80	-399.47
4.61000	-2214.86	91.08	61.54	-2297.45	94.74	58.59	-2987.75	382.86	56.20	-2735.85	318.09	136.83	-2368.66	-12.59	35.37	-2383.74	-17.14	52.98	-2247.15	-72.49	79.85	-1781.32	-53.09	218.12	-2313.23	78.29	1304.26	0.00	0.00	0.00	-2161.36	63.57	1551.58	-2205.23	158.44	1552.86	-2697.92	133.42	1583.13	-2445.42	98.20	1685.01	-376.85	1118.09	74.62	205.22	1148.65	70.41	-398.69
4.62000	-2224.37	92.02	59.58	-2289.28	93.46	59.95	-2976.65	381.72	56.56	-2727.95	317.86	136.85	-2337.01	-12.62	34.06	-2359.58	-16.97	50.22	-2247.15	-72.49	79.85	-1781.32	-53.09	218.12	-2297.88	78.96	1304.49	0.00	0.00	0.00	-2151.53	63.31	1551.62	-2193.05	157.52	1552.27	-2689.16	132.64	1582.79	-2437.49	97.41	1684.95	-378.50	1119.02	73.93	204.75	1148.65	70.34	-400.85
4.63000	-2234.27	92.98	57.51	-2306.21	94.77	58.66	-2965.42	380.57	56.91	-2719.94	317.61	136.87	-2311.55	-11.76	33.74	-2328.93	-16.37	49.31	-2247.15	-72.49	79.85	-1781.32	-53.09	218.12	-2292.92	79.72	1303.71	0.00	0.00	0.00	-2160.41	63.04	1551.87	-2199.35	158.18	1552.74	-2680.38	131.86	1582.45	-2429.55	96.64	1684.88	-379.39	1119.14	73.48	204.76	1148.55	70.41	-399.23
4.64000	-2254.72	94.52	55.03	-2283.86	95.85	62.86	-2954.07	379.39	57.26	-2711.82	317.33	136.88	-2268.46	-11.11	36.43	-2303.89	-16.01	48.20	-2247.15	-72.49	79.85	-1781.32	-53.09	218.12	-2285.85	80.21	1303.75	0.00	0.00	0.00	-2171.02	62.88	1552.03	-2208.98	159.11	1553.40	-2671.58	131.07	1582.12	-2421.60	95.88	1684.81	-377.69	1117.87	74.19	205.83	1148.68	70.62	-397.35
4.65000	-2289.34	94.42	48.45	-2304.39	96.68	58.49	-2942.58	378.18	57.60	-2703.60	317.03	136.89	-2237.57	-8.99	38.35	-2283.01	-15.53	47.00	-2247.15	-72.49	79.85	-1781.32	-53.09	218.12	-2254.47	79.60	1302.14	0.00	0.00	0.00	-2170.32	63.01	1551.87	-2211.51	159.37	1553.42	-2662.76	130.29	1581.79	-2413.63	95.12	1684.72	-379.56	1119.44	73.39	204.95	1147.76	70.71	-399.62
4.66000	-2274.88	94.91	50.94	-2282.63	96.61	62.15	-2930.97	376.96	57.95	-2695.27	316.70	136.89	-2213.59	-8.70	37.47	-2250.52	-15.30	48.76	-2247.15	-72.49	79.85	-1781.32	-53.09	218.12	-2268.61	79.61	1302.16	0.00	0.00	0.00	-2152.14	63.34	1551.17	-2200.24	158.19	1552.39	-2653.92	129.50	1581.47	-2405.66	94.38	1684.63	-380.35	1118.97	73.41	203.47	1148.69	70.02	-399.11
4.67000	-2270.81	96.82	50.49	-2292.83	98.90	58.64	-2919.24	375.70	58.28	-2686.83	316.34	136.88	-2217.26	-8.46	35.55	-2217.35	-13.64	50.89	-2247.15	-72.49	79.85	-1781.32	-53.09	218.12	-2269.05	80.37	1302.07	0.00	0.00	0.00	-2137.43	62.87	1550.50	-2185.17	156.40	1551.31	-2645.07	128.72	1581.15	-2397.68	93.64	1684.53	-381.72	1118.65	73.54	203.28	1148.28	70.26	-400.02
4.68000	-2259.62	98.26	52.55	-2314.57	100.16	55.12	-2907.37	374.43	58.62	-2678.27	315.96	136.86	-2159.95	-6.16	42.86	-2196.08	-11.70	51.68	-2247.15	-72.49	79.85	-1781.32	-53.09	218.12	-2255.93	79.87	1301.12	0.00	0.00	0.00	-2147.09	60.57	1550.40	-2176.29	154.83	1551.22	-2636.20	127.93	1580.83	-2389.69	92.92	1684.42	-380.96	1119.46	73.38	202.56	1149.25	69.75	-400.75
4.69000	-2267.27	100.23	50.29	-2283.86	101.43	59.98	-2895.37	373.13	58.94	-2669.60	315.55	136.84	-2119.46	-4.31	46.90	-2168.59	-10.44	54.01	-2247.15	-72.49	79.85	-1781.32	-53.09	218.12	-2265.68	79.43	1300.28	0.00	0.00	0.00	-2161.50	58.80	1550.58	-2175.07	154.24	1551.59	-2627.31	127.14	1580.52	-2381.69	92.21	1684.31	-378.85	1120.29	73.75	203.43	1149.84	69.57	-401.01
4.70000	-2271.64	99.26	48.64	-2279.94	102.39	59.72	-2883.24	371.81	59.27	-2660.82	315.11	136.82	-2089.71	-3.80	50.66	-2129.95	-8.33	59.44	-2247.15	-72.49	79.83	-1781.32	-53.09	218.12	-2243.66	79.32	1300.28	0.00	0.00	0.00	-2162.97	57.20	1550.24	-2175.35	153.76	1551.98	-2618.41	126.34	1580.21	-2373.67	91.51	1684.18	-377.03	1119.80	74.02	203.70	1149.71	69.68	-397.91
4.71000	-2296.67	98.98	43.74	-2254.66	101.12	63.95	-2870.98	370.46	59.59	-2651.92	314.64	136.79	-2066.90	-0.20	54.00	-2100.28	-6.74	62.54	-2248.70	-72.69	67.92	-1781.32	-53.09	218.12	-2248.92	78.93	1298.60	0.00	0.00	0.00	-2140.59	57.29	1548.95	-2178.38	154.14	1551.88	-2609.49	125.55	1579.91	-2365.65	90.82	1684.05	-375.83	1118.70	74.59	202.42	1149.47	69.51	-400.14
4.72000	-2350.80	101.21	30.40	-2292.36	101.43	55.95	-2858.59	369.09	59.90	-2642.91	314.15	136.75	-2038.65	0.24	59.52	-2059.54	-5.91	69.20	-2234.65	-73.34	63.02	-1781.32	-53.09	218.12	-2221.76	78.66	1298.05	0.00	0.00	0.00	-2111.77	57.61	1546.75	-2170.49	154.05	1550.37	-2600.55	124.75	1579.61	-2357.62	90.14	1683.90	-381.35	1119.61	72.98	204.29	1147.88	70.53	-399.83
4.73000	-2311.46	100.13	38.17	-2305.58	102.80	53.67	-2846.07	367.69	60.21	-2633.77	313.63	136.70	-2005.34	2.95	66.49	-2015.37	-3.79	76.24	-2147.85	-70.02	71.65	-1781.32	-53.09	218.12	-2220.11	78.64	1297.49	0.00	0.00	0.00	-2093.93	56.71	1543.68	-2138.09	152.14	1546.52	-2591.60	123.95	1579.31	-2349.58	89.48	1683.75	-381.34	1119.44	73.03	203.19	1147.90	70.27	-399.60
4.74000	-2267.41	101.92	46.22	-2289.43	103.43	55.55	-2833.42	366.27	60.52	-2624.51	313.07	136.65	-1977.57	3.56	74.72	-2008.48	-2.29	75.17	-2166.42	-69.48	62.52	-1781.32	-53.09	218.12	-2217.91	77.73	1296.20	0.00	0.00	0.00	-2090.65	55.71	1541.92	-2113.47	150.51	1543.85	-2582.62	123.16	1579.02	-2341.53	88.82	1683.59	-377.30	1119.62	73.90	204.08	1147.25	70.65	-399.95
4.75000	-2249.23	102.07	49.07	-2276.31	101.76	59.78	-2820.63	364.83	60.82	-2615.14	312.49	136.59	-1931.59	5.84	83.14	-1986.17	-0.82	79.79	-2140.52	-68.16	58.61	-1781.32	-53.09	218.12	-2210.78	78.02	1295.45	0.00	0.00	0.00	-2084.70	54.64	1540.19	-2092.20	149.71	1541.37	-2573.64	122.35	1578.74	-2333.47	88.18	1683.42	-382.09	1121.07	72.66	204.94	1147.47	70.77	-402.68
4.76000	-2289.02	102.33	43.36	-2279.56	104.45	57.84	-2807.71	363.36	61.11	-2605.63	311.88	136.53	-1891.79	7.54	92.45	-1951.03	0.94	87.77	-2115.95	-66.85	54.97	-1781.32	-53.09	218.12	-2214.39	77.54	1294.75	0.00	0.00	0.00	-2084.39	54.04	1540.13	-2096.50	150.86	1541.54	-2564.63	121.55	1578.45	-2325.40	87.54	1683.24	-379.24	1118.55	74.01	205.48	1148.39	70.63	-400.42
4.77000	-2307.37	102.83	40.46	-2303.53	104.35	53.01	-2794.65	361.86	61.40	-2596.01	311.24	136.46	-1869.01	8.05	99.36	-1916.38	2.13	95.98	-2092.69	-65.56	51.58	-1781.32	-53.09	218.12	-2202.83	76.97	1292.40	0.00	0.00	0.00	-2079.41	53.44	1539.59	-2106.21	151.49	1542.01	-2555.61	120.75	1578.18	-2317.32	86.93	1683.06	-373.76	1118.28	75.19	203.79	1148.66	70.24	-401.47
4.78000	-2294.82	102.84	42.52	-2321.27	103.30	50.03	-2781.46	360.34	61.69	-2586.26	310.56	136.39	-1857.03	7.64	104.84	-1898.87	1.39	101.21	-2070.70	-64.28	48.43	-1781.32	-53.09	218.12	-2197.52	77.19	1291.91	0.00	0.00	0.00	-2059.49	52.39	1536.41	-2101.17	149.13	1540.42	-2546.57	119.94	1577.90	-2309.24	86.32	1682.86	-374.75	1118.12	74.99	204.25	1148.76	70.19	-396.30
4.79000	-2278.08	101.49	44.28	-2300.57	103.31	54.70	-2768.14	358.80	61.97	-2576.38	309.86	136.30	-1849.62	6.56	109.84	-1889.32	-0.29	105.30	-2049.95	-63.00	45.53	-1781.32	-53.09	218.12	-2182.41	76.29	1289.91	0.00	0.00	0.00	-2044.08	51.67	1533.79	-2091.60	146.79	1538.73	-2537.52	119.14	1577.64	-2301.14	85.72	1682.65	-374.70	1116.94	75.11	203.85	1148.90	69.85	-397.17
4.80000	-2249.23	102.92	52.09	-2310.52	103.24	53.12	-2754.67	357.23	62.24	-2566.37	309.12	136.22	-1840.59	5.08	115.30	-1878.55	-1.88	110.03	-2030.40	-61.75	42.86	-1781.32	-53.09	218.12	-2177.94	75.61	1288.85	0.00	0.00	0.00	-2034.51	50.67	1531.60	-2081.83	144.54	1536.84	-2528.45	118.33	1577.37	-2293.04	85.14	1682.44	-376.61	1118.76	74.21	201.58	1149.57	69.29	-402.94
4.81000	-2286.58	103.56	44.99	-2274.72	102.85	61.26	-2741.07	355.63	62.51	-2556.23	308.35	136.12	-1823.71	3.46	122.18	-1857.40	-2.38	117.22	-2012.04	-60.51	40.41	-1781.32	-53.09	218.12	-2181.46	73.79	1287.32	0.00	0.00	0.00	-2042.79	49.89	1531.85	-2073.97	143.95	1535.62	-2519.37	117.52	1577.11	-2284.93	84.57	1682.21	-376.89	1119.89	74.41	204.51	1148.77	70.30	-401.76
4.82000	-2302.67	103.30	39.76	-2320.17	102.86	51.19	-2727.34	354.01	62.77	-2545.95	307.55	136.02	-1805.42	-1.16	128.74	-1835.18	-1.89	124.19	-1994.82	-59.28	38.19	-1781.32	-53.09	218.12	-2153.63	72.64	1286.20	0.00	0.00	0.00	-2048.34	48.95	1532.15	-2063.97	143.76	1534.25	-2510.27	116.71	1576.86	-2276.80	84.01	1681.98	-379.69	1121.05	73.26	204.88	1147.73	70.65	-398.19
4.83000	-2273.35	103.46	44.94	-2285.00	103.39	59.18	-2713.46	352.36	63.03	-2535.55	306.72	135.92	-1788.39	1.91	135.12	-1820.83	-2.10	128.31	-1978.70	-58.06	36.18	-1781.32	-53.09	218.12	-2131.29	72.63	1283.88	0.00	0.00	0.00	-2030.63	47.44	1530.12	-2047.76	142.69	1531.94	-2501.15	115.90	1576.61	-2268.67	83.47	1681.73	-384.80	1121.16	72.08	204.30	1147.59	70.71	-402.90
4.84000	-2302.63	102.99	40.41	-2291.14	103.23	57.09	-2699.45	350.69	63.28	-2525.01	305.85	135.80	-1774.42	2.50	138.26	-1808.22	-2.76	130.91	-1963.67	-56.87	34.38	-1781.32	-53.09	218.12	-2147.25	71.92	1282.99	0.00	0.00	0.00	-2012.52	46.47	1528.12	-2037.41	141.72	1530.41	-2492.02	115.08	1576.37	-2260.54	82.94	1681.48	-374.62	1118.40	74.75	203.16	1148.44	70.04	-401.46
4.85000	-2268.22	102.99	48.30	-2293.52	102.99	55.94	-2685.30	348.99	63.53	-2514.33	304.95	135.69	-1765.12	1.18	139.02	-1798.27	-3.28	131.28	-1949.69	-55.69	32.77	-1781.32	-53.09	218.12	-2135.47	71.70	1281.43	0.00	0.00	0.00	-1992.15	44.97	1526.06	-2023.69	140.93	1528.57	-2482.87	114.27	1576.13	-2252.39	82.42	1681.22	-375.73	1119.52	74.03	202.92	1149.63	69.30	-399.19
4.86000	-2256.35	102.53	49.81	-2276.27	103.64	60.71	-2671.01	347.26	63.77	-2503.52	304.02	135.56	-1758.14	-0.60	137.08	-1785.10	0.09	132.22	-1936.73	-54.52	31.36	-1781.32	-53.09	218.12	-2120.52	69.88	1279.30	0.00	0.00	0.00	-1982.13	43.69	1525.29	-2017.30	140.72	1527.95	-2473.71	113.45	1575.89	-2244.24	81.91	1680.95	-378.18	1120.41	73.74	202.08	1149.20	69.54	-401.63
4.87000	-2275.22	102.95	45.11	-2267.66	102.69	62.10	-2656.58	345.51	64.01	-2492.56	303.05	135.43	-1752.82	-1.64	132.03	-1778.38	2.94	126.78	-1924.74	-53.38	30.13	-1781.32	-53.09	218.12	-2119.83	69.70	1278.71	0.00	0.00	0.00	-1978.21	42.34	1524.87	-2015.07	139.75	1527.83	-2464.53	112.63	1575.66	-2236.08	81.42	1680.66	-375.50	1118.43	74.69	202.64	1150.35	69.46	-402.27
4.88000	-2297.12	102.12	43.95	-2274.73	105.45	61.70	-2642.01	343.73	64.23	-2481.47	302.04	135.29	-1748.96	-1.00	125.58	-1776.12	0.84	119.03	-1913.71	-52.25	29.09	-1781.32	-53.09	218.12	-2128.87	67.74	1278.11	0.00	0.00	0.00	-1976.16	40.60	1523.87	-2013.81	136.68	1527.51	-2455.34	111.81	1575.44	-2227.91	80.94	1680.37	-380.03	1120.32	73.32	202.41	1149.52	69.57	-399.71
4.89000	-2247.96	103.13	54.41	-2272.05	105.78	62.44	-2627.30	341.93	64.46	-2470.23	301.00	135.15	-1745.33	0.79	118.88	-1773.90	1.26	112.38	-1903.60	-51.14	28.21	-1781.32	-53.09	218.12	-2104.77	66.20	1276.64	0.00	0.00	0.00	-1974.89	39.59	1523.06	-2012.90	134.39	1527.18	-2446.13	110.99	1575.22	-2219.73	80.48	1680.07	-376.20	1118.41	74.45	204.12	1149.03	70.19	-401.62
4.90000	-2275.07	100.88	47.23	-2271.58	105.88	62.66	-2612.44	340.10	64.67	-2458.86	299.93	135.00	-1744.90	-0.35	111.52	-1774.42	1.65	108.24	-1894.38	-50.04	27.50	-1781.32	-53.09	218.12	-2095.23	66.00	1275.32	0.00	0.00	0.00	-1974.85	38.46	1522.36	-2010.35	132.18	1526.31	-2436.91	110.16	1575.00	-2211.54	80.03	1679.75	-375.79	1119.16	74.21	203.11	1149.71	69.75	-401.42
4.91000	-2251.43	102.79	54.08	-2273.02	105.79	62.41	-2597.44	338.24	64.88	-2447.33	298.82	134.84	-1741.44	3.91	106.71	-1771.60	4.02	103.88	-1886.01	-48.97	26.95	-1781.32	-53.09	218.12	-2075.47	63.99	1274.96	0.00	0.00	0.00	-1975.59	37.96	1522.46	-2004.56	131.86	1525.16	-2427.67	109.34	1574.79	-2203.35	79.59	1679.43	-377.85	1117.84	74.54	204.24	1148.96	70.09	-399.93
4.92000	-2242.97	102.87	56.70	-2276.11	105.52	61.75	-2582.30	336.36	65.08	-2435.66	297.67	134.68	-1737.66	9.09	102.27	-1767.47	8.97	98.48	-1878.47	-47.92	26.54	-1781.32	-53.09	218.12	-2076.46	62.22	1274.29	0.00	0.00	0.00	-1971.56	36.82	1522.79	-1993.64	131.49	1524.49	-2418.42	108.51	1574.59	-2195.15	79.17	1679.10	-379.80	1119.38	73.49	203.40	1148.08	70.17	-396.64
4.93000	-2233.33	102.78	59.59	-2280.55	105.11	60.73	-2567.02	334.44	65.28	-2423.84	296.49	134.51	-1734.09	14.93	96.92	-1764.39	12.52	92.87	-1871.72	-46.89	26.28	-1781.32	-53.09	218.12	-2059.74	60.02	1273.98	0.00	0.00	0.00	-1957.19	33.76	1522.74	-1975.76	129.11	1525.06	-2409.16	107.69	1574.39	-2186.95	78.76	1678.75	-378.81	1120.49	73.52	203.53	1148.67	69.94	-398.80
4.94000	-2223.35	102.56	62.51	-2286.07	104.60	59.42	-2551.59	332.50	65.47	-2411.88	295.27	134.34	-1732.07	21.78	91.72	-1761.22	18.07	87.23	-1865.73	-45.87	26.16	-1781.32	-53.09	218.12	-2071.63	58.22	1274.31	0.00	0.00	0.00	-1946.48	31.53	1522.53	-1964.75	127.09	1525.77	-2399.88	106.86	1574.19	-2178.73	78.37	1678.40	-377.31	1119.18	74.22	205.97	1147.29	70.76	-401.05
4.95000	-2213.92	102.23	65.22	-2292.40	104.01	57.88	-2536.02	330.54	65.65	-2399.76	294.01	134.16	-1732.88	20.65	84.94	-1758.04	19.17	82.33	-1860.47	-44.88	26.17	-1781.32	-53.09	218.12	-2050.00	56.38	1274.45	0.00	0.00	0.00	-1936.13	28.79	1522.37	-1950.02	125.70	1526.54	-2390.58	106.03	1574.01	-2170.51	77.99	1678.03	-377.11	1118.63	74.53	205.12	1147.79	70.80	-401.72
4.96000	-2205.91	101.84	67.46	-2299.24	103.37	56.17	-2520.30	328.54	65.83	-2387.49	292.71	133.97	-1733.15	22.58	79.19	-1754.39	18.43	78.74	-1855.90	-43.92	26.30	-1781.32	-53.09	218.12	-2044.86	55.18	1275.68	0.00	0.00	0.00	-1934.35	27.47	1522.52	-1942.19	126.14	1526.95	-2381.28	105.20	1573.82	-2162.28	77.63	1677.66	-377.62	1118.90	74.26	202.79	1148.53	69.96	-401.34
4.97000	-2200.19	101.44	68.99	-2306.31	102.72	54.34	-2504.44	326.52	65.99	-2375.06	291.37	133.78	-1735.00	22.09	74.03	-1755.00	18.39	73.82	-1852.00	-42.97	26.55	-1781.32	-53.09	218.12	-2048.45	52.96	1276.86	0.00	0.00	0.00	-1931.39	26.70	1523.18	-1936.03	125.73	1527.09	-2371.95	104.36	1573.64	-2154.05	77.28	1677.27	-375.80	1118.24	74.86	203.60	1148.24	70.18	-403.24
4.98000	-2197.63	101.05	69.57	-2313.35	102.09	52.45	-2488.43	324.47	66.16	-2362.49	290.00	133.58	-1731.89	21.39	69.78	-1759.00	18.38	68.37	-1848.73	-42.05	26.91	-1781.32	-53.09	218.12	-2024.60	51.42	1276.68	0.00	0.00	0.00	-1917.54	25.58	1524.60	-1926.28	121.82	1527.09	-2362.62	103.53	1573.47	-2145.81	76.95	1676.87	-377.40	1119.06	74.33	204.09	1147.95	70.34	-397.94
4.99000	-2199.09	100.72	68.94	-2320.06	101.50	50.57	-2472.27	322.40	66.31	-2349.75	288.59	133.38	-1736.25	22.11	63.62	-1757.28	17.94	64.94	-1846.06	-41.15	27.37	-1781.32	-53.09	218.12	-2011.09	50.13	1277.71	0.00	0.00	0.00	-1900.81	24.86	1525.88	-1914.69	115.46	1526.63	-2353.27	102.69	1573.30	-2137.56	76.63	1676.47	-375.15	1117.55	74.81	203.50	1148.39	70.37	-399.78
5.00000	-2205.46	100.49	66.86	-2326.18	100.99	48.75	-2455.97	320.29	66.46	-2336.86	287.13	133.17	-1726.49	21.35	61.57	-1752.90	16.87	62.74	-1843.96	-40.28	27.93	-1781.32	-53.09	218.12	-2007.41	48.85	1279.47	0.00	0.00	0.00	-1889.20	23.12	1527.03	-1911.34	115.05	1527.50	-2343.91	101.86	1573.14	-2129.31	76.33	1676.05	-375.76	1117.49	75.05	205.81	1148.47	70.88	-401.60
5.01000	-2217.62	100.40	63.07	-2331.40	100.59	47.05	-2439.52	318.16	66.60	-2323.81	285.64	132.95	-1723.01	20.14	58.68	-1752.39	16.95	59.50	-1842.39	-39.43	28.57	-1781.32	-53.09	218.12	-1996.34	47.45	1281.45	0.00	0.00	0.00	-1886.96	22.63	1527.71	-1910.16	113.19	1529.06	-2334.53	101.02	1572.98	-2121.05	76.04	1675.62	-377.46	1118.39	74.36	204.62	1148.87	70.23	-397.89
5.02000	-2258.24	101.24	52.18	-2335.47	100.33	45.53	-2422.91	316.00	66.73	-2310.60	284.11	132.73	-1725.70	21.26	54.95	-1747.58	16.34	58.20	-1841.33	-38.60	29.30	-1781.32	-53.09	218.12	-1983.29	44.94	1282.98	0.00	0.00	0.00	-1872.99	22.29	1527.49	-1906.85	112.00	1530.04	-2325.14	100.18	1572.83	-2112.78	75.77	1675.18	-379.15	1118.61	74.21	204.13	1148.28	70.30	-397.38
5.03000	-2277.84	101.45	49.42	-2338.09	100.24	44.25	-2406.16	313.81	66.85	-2297.22	282.53	132.50	-1720.42	20.97	52.92	-1745.71	17.24	56.37	-1840.74	-37.80	30.10	-1781.32	-53.09	218.12	-1981.06	43.29	1284.06	0.00	0.00	0.00	-1859.28	21.23	1529.22	-1892.94	110.71	1531.62	-2315.74	99.34	1572.69	-2104.51	75.51	1674.73	-383.18	1119.35	73.17	203.51	1148.21	70.14	-397.43
5.04000	-2237.20	101.17	56.23	-2338.99	100.35	43.27	-2389.26	311.59	66.97	-2283.68	280.92	132.26	-1721.46	21.13	50.34	-1747.49	17.55	54.34	-1840.59	-37.03	30.97	-1781.32	-53.09	218.12	-1955.98	42.60	1285.42	0.00	0.00	0.00	-1855.50	19.84	1531.79	-1880.90	109.59	1533.21	-2306.32	98.50	1572.55	-2096.23	75.28	1674.26	-379.43	1118.32	73.73	205.32	1147.61	70.60	-399.26
5.05000	-2247.17	97.98	52.56	-2337.89	100.70	42.65	-2372.21	309.35	67.08	-2269.98	279.26	132.02	-1722.29	20.17	47.37	-1747.25	17.98	52.99	-1840.85	-36.28	31.91	-1781.32	-53.09	218.12	-1949.23	40.07	1286.52	0.00	0.00	0.00	-1844.73	18.15	1533.83	-1867.08	108.96	1534.63	-2296.89	97.65	1572.41	-2087.95	75.05	1673.79	-379.13	1119.59	73.57	203.79	1148.19	70.11	-397.86
5.06000	-2258.89	99.99	46.10	-2334.50	101.30	42.45	-2355.01	307.07	67.18	-2256.11	277.56	131.77	-1715.28	21.95	47.75	-1745.89	18.54	51.83	-1841.48	-35.56	32.89	-1781.32	-53.09	218.12	-1943.45	39.20	1286.91	0.00	0.00	0.00	-1833.83	16.90	1534.12	-1860.41	109.43	1534.94	-2287.45	96.81	1572.28	-2079.66	74.85	1673.30	-380.35	1118.40	73.80	202.44	1149.17	69.83	-398.64
5.07000	-2275.58	99.54	37.50	-2328.54	102.20	42.73	-2337.66	304.77	67.28	-2242.08	275.82	131.52	-1712.62	23.60	47.34	-1745.34	19.44	50.85	-1842.46	-34.87	33.93	-1781.32	-53.09	218.12	-1949.97	37.46	1288.46	0.00	0.00	0.00	-1823.03	16.08	1534.17	-1856.14	109.27	1535.38	-2278.00	95.96	1572.16	-2071.36	74.65	1672.80	-383.05	1119.03	73.29	203.95	1148.56	70.21	-398.68
5.08000	-2267.30	101.59	35.20	-2319.74	103.43	43.54	-2320.15	302.44	67.36	-2227.87	274.03	131.26	-1711.57	22.98	46.09	-1744.94	19.65	50.13	-1843.75	-34.21	35.00	-1781.32	-53.09	218.12	-1953.81	36.07	1289.00	0.00	0.00	0.00	-1812.57	15.64	1535.50	-1849.54	106.71	1537.19	-2268.53	95.11	1572.04	-2063.06	74.48	1672.30	-379.55	1117.45	74.31	205.02	1148.33	70.50	-402.84
5.09000	-2272.35	102.97	28.33	-2307.82	105.01	44.94	-2302.49	300.08	67.44	-2213.49	272.21	131.00	-1722.89	23.28	42.82	-1744.82	19.80	49.54	-1845.32	-33.57	36.11	-1781.32	-53.09	218.12	-1930.07	34.45	1289.95	0.00	0.00	0.00	-1807.46	15.52	1536.73	-1844.86	104.55	1538.64	-2259.05	94.26	1571.93	-2054.76	74.32	1671.77	-380.78	1119.46	73.32	204.56	1149.11	70.12	-403.26
5.10000	-2271.89	105.48	23.79	-2292.49	106.98	47.00	-2284.68	297.69	67.51	-2198.95	270.33	130.72	-1720.52	22.26	42.68	-1747.44	19.18	48.55	-1847.14	-32.97	37.24	-1781.32	-53.09	218.12	-1921.70	33.98	1291.57	0.00	0.00	0.00	-1801.84	14.21	1537.52	-1838.11	103.33	1540.14	-2249.56	93.41	1571.82	-2046.45	74.18	1671.24	-382.07	1119.64	73.14	204.52	1147.37	70.76	-402.40
5.11000	-2239.10	108.84	24.90	-2273.49	109.37	49.77	-2266.71	295.27	67.57	-2184.22	268.42	130.44	-1719.24	23.12	43.03	-1746.99	18.95	48.33	-1849.18	-32.39	38.40	-1781.32	-53.09	218.12	-1906.91	32.84	1292.43	0.00	0.00	0.00	-1801.70	11.63	1536.96	-1832.34	104.63	1540.53	-2240.06	92.56	1571.73	-2038.13	74.06	1670.70	-377.24	1119.29	74.21	206.04	1147.79	70.97	-399.50
5.12000	-2242.68	110.46	19.96	-2259.28	111.25	46.39	-2248.59	292.82	67.62	-2169.33	266.46	130.16	-1710.72	22.81	44.00	-1745.65	19.36	48.22	-1851.39	-31.85	39.56	-1781.32	-53.09	218.12	-1905.36	32.10	1291.72	0.00	0.00	0.00	-1801.17	8.78	1536.36	-1825.32	105.60	1540.67	-2230.54	91.71	1571.63	-2029.81	73.95	1670.14	-380.46	1118.76	73.62	206.96	1147.62	71.26	-399.78
5.13000	-2226.05	112.59	23.21	-2243.87	113.08	50.66	-2230.32	290.34	67.66	-2154.25	264.45	129.87	-1722.59	22.82	41.25	-1742.59	18.89	49.04	-1853.77	-31.33	40.74	-1781.32	-53.09	218.12	-1903.31	31.23	1293.54	0.00	0.00	0.00	-1794.37	6.63	1537.04	-1814.83	103.35	1541.46	-2221.01	90.85	1571.54	-2021.49	73.87	1669.57	-379.33	1118.54	73.78	205.41	1148.16	70.56	-399.37
5.14000	-2200.57	115.64	30.54	-2220.39	115.87	57.64	-2211.88	287.83	67.70	-2139.00	262.40	129.57	-1712.18	22.69	44.23	-1738.74	18.73	49.62	-1856.26	-30.85	41.91	-1781.32	-53.09	218.12	-1881.24	30.90	1293.39	0.00	0.00	0.00	-1788.41	5.89	1537.91	-1808.34	100.95	1542.16	-2211.47	90.00	1571.46	-2013.16	73.79	1668.99	-379.31	1119.47	73.56	205.19	1147.94	70.74	-401.64
5.15000	-2191.64	119.24	34.46	-2200.26	118.94	63.10	-2193.30	285.29	67.73	-2123.57	260.31	129.27	-1713.81	22.46	42.80	-1740.88	19.16	49.35	-1858.84	-30.40	43.07	-1781.32	-53.09	218.12	-1875.57	29.62	1294.19	0.00	0.00	0.00	-1781.91	4.70	1538.78	-1797.98	99.15	1542.92	-2201.92	89.14	1571.39	-2004.82	73.74	1668.40	-377.10	1117.62	74.53	205.41	1148.40	70.62	-403.41
5.16000	-2169.24	122.52	38.98	-2177.45	121.97	68.20	-2174.55	282.72	67.74	-2107.96	258.17	128.96	-1728.89	21.70	39.68	-1739.44	18.76	49.50	-1861.47	-29.98	44.22	-1781.32	-53.09	218.12	-1867.26	28.29	1294.80	0.00	0.00	0.00	-1778.04	4.31	1539.25	-1789.43	99.53	1543.31	-2192.36	88.28	1571.32	-1996.48	73.71	1667.80	-378.18	1118.19	74.32	206.01	1148.00	71.00	-402.70
5.17000	-2155.51	125.45	40.32	-2163.34	123.91	70.15	-2155.65	280.13	67.75	-2092.17	255.98	128.65	-1725.50	22.09	40.31	-1733.81	18.83	50.34	-1864.13	-29.60	45.35	-1781.32	-53.09	218.12	-1861.84	27.76	1295.87	0.00	0.00	0.00	-1772.26	4.10	1539.72	-1781.31	100.17	1543.76	-2182.78	87.43	1571.25	-1988.14	73.69	1667.18	-382.59	1119.33	72.87	204.24	1147.82	70.57	-399.87
5.18000	-2116.32	127.58	46.36	-2134.49	126.25	74.39	-2136.59	277.50	67.75	-2076.19	253.74	128.33	-1706.35	22.11	44.05	-1732.15	18.80	50.61	-1866.79	-29.25	46.45	-1781.32	-53.09	218.12	-1859.79	27.74	1296.06	0.00	0.00	0.00	-1760.02	3.43	1540.60	-1772.27	99.17	1544.70	-2173.19	86.57	1571.19	-1979.79	73.69	1666.55	-383.30	1120.41	72.45	204.35	1148.85	70.22	-401.68
5.19000	-2100.63	130.49	47.00	-2122.65	128.58	73.84	-2117.37	274.84	67.74	-2060.03	251.46	128.00	-1702.52	21.90	44.67	-1727.49	19.11	51.34	-1869.40	-28.93	47.51	-1781.32	-53.09	218.12	-1849.03	27.20	1296.71	0.00	0.00	0.00	-1751.51	2.87	1541.22	-1767.28	97.94	1545.37	-2163.60	85.70	1571.14	-1971.44	73.71	1665.91	-379.16	1119.52	73.41	204.07	1149.65	70.07	-399.94
5.20000	-2071.22	132.93	48.95	-2099.23	130.82	74.30	-2097.99	272.15	67.72	-2043.69	249.13	127.66	-1698.46	22.46	44.96	-1724.79	19.53	51.48	-1871.94	-28.64	48.54	-1781.32	-53.09	218.12	-1848.47	26.23	1297.49	0.00	0.00	0.00	-1743.57	2.46	1542.00	-1760.42	96.76	1545.93	-2153.99	84.84	1571.10	-1963.08	73.74	1665.26	-379.05	1118.29	74.26	203.92	1148.64	70.33	-401.49
5.21000	-2042.79	134.81	49.96	-2066.54	133.27	76.64	-2078.46	269.43	67.70	-2027.15	246.75	127.33	-1705.08	22.62	43.50	-1718.73	19.70	52.68	-1874.38	-28.40	49.51	-1781.32	-53.09	218.12	-1829.37	27.13	1298.13	0.00	0.00	0.00	-1742.62	2.52	1542.44	-1756.09	96.43	1545.88	-2144.37	83.98	1571.06	-1954.72	73.80	1664.59	-375.41	1118.74	74.70	203.67	1149.25	69.98	-396.21
5.22000	-2021.87	138.03	48.94	-2039.23	134.97	76.24	-2058.76	266.68	67.66	-2010.43	244.33	126.98	-1691.41	22.45	45.69	-1714.57	19.23	53.01	-1876.68	-28.18	50.43	-1781.32	-53.09	218.12	-1832.76	25.38	1298.59	0.00	0.00	0.00	-1739.17	2.30	1542.81	-1750.10	96.52	1546.03	-2134.74	83.11	1571.03	-1946.36	73.87	1663.91	-379.99	1119.19	73.77	204.06	1148.33	70.32	-396.37
5.23000	-1992.74	139.25	50.71	-2010.31	137.01	77.40	-2038.90	263.90	67.61	-1993.51	241.85	126.63	-1675.54	23.29	48.74	-1713.83	19.51	52.69	-1878.81	-28.01	51.28	-1781.32	-53.09	218.12	-1833.23	19.57	1296.18	0.00	0.00	0.00	-1723.72	1.06	1543.43	-1738.28	96.65	1547.18	-2125.10	82.25	1571.00	-1937.99	73.97	1663.22	-380.59	1118.61	73.81	205.26	1148.38	70.41	-399.57
5.24000	-1967.72	141.64	50.77	-1986.15	138.79	76.40	-2018.88	261.09	67.56	-1976.40	239.33	126.27	-1656.81	23.25	52.51	-1743.47	19.15	44.73	-1880.74	-27.87	52.06	-1781.32	-53.09	218.12	-1826.99	18.37	1295.95	0.00	0.00	0.00	-1711.40	0.06	1543.84	-1730.22	96.65	1548.14	-2115.44	81.38	1570.98	-1929.62	74.08	1662.52	-377.58	1118.58	74.35	205.03	1148.66	70.29	-400.28
5.25000	-1938.29	142.95	50.81	-1959.74	139.58	75.80	-1998.70	258.24	67.49	-1959.10	236.75	125.91	-1710.68	18.19	37.58	-1746.55	18.86	43.64	-1882.45	-27.77	52.77	-1781.32	-53.09	218.12	-1819.83	17.51	1296.29	0.00	0.00	0.00	-1698.96	-1.08	1544.37	-1721.11	96.38	1548.96	-2105.78	80.51	1570.97	-1921.24	74.21	1661.80	-379.18	1118.73	74.02	203.72	1148.05	70.16	-400.62
5.26000	-1905.24	142.24	55.36	-1929.18	138.50	77.47	-1978.35	255.37	67.42	-1941.61	234.13	125.54	-1645.76	22.20	53.54	-1745.97	18.96	43.12	-1883.88	-27.70	53.39	-1781.32	-53.09	218.12	-1809.58	17.24	1296.28	0.00	0.00	0.00	-1696.34	-1.42	1544.66	-1717.75	95.53	1548.73	-2096.11	79.64	1570.96	-1912.87	74.36	1661.07	-380.68	1119.90	73.44	205.02	1147.63	70.76	-401.15
5.27000	-1881.92	143.93	52.67	-1902.38	139.69	75.31	-1957.85	252.46	67.33	-1923.91	231.46	125.16	-1707.67	21.92	37.60	-1744.38	19.08	42.92	-1885.03	-27.67	53.92	-1781.32	-53.09	218.12	-1806.02	16.92	1296.22	0.00	0.00	0.00	-1695.52	-1.23	1544.97	-1714.26	94.20	1548.07	-2086.42	78.77	1570.96	-1904.49	74.53	1660.33	-377.96	1118.44	73.94	205.04	1147.00	70.91	-402.10
5.28000	-1847.68	144.93	53.45	-1871.06	140.89	73.90	-1937.17	249.53	67.24	-1906.02	228.73	124.78	-1712.45	21.45	35.20	-1745.18	19.36	42.67	-1885.84	-27.69	54.36	-1781.32	-53.09	218.12	-1795.28	16.17	1295.85	0.00	0.00	0.00	-1688.49	-0.77	1545.54	-1704.75	92.51	1547.55	-2076.73	77.90	1570.97	-1896.10	74.72	1659.57	-378.72	1118.46	74.13	202.40	1148.80	69.96	-399.40
5.29000	-1823.53	145.50	51.38	-1845.62	141.56	71.15	-1916.34	246.56	67.13	-1887.94	225.95	124.39	-1716.76	20.70	33.80	-1744.95	18.97	42.35	-1886.30	-27.74	54.69	-1781.32	-53.09	218.12	-1790.51	15.23	1295.89	0.00	0.00	0.00	-1682.08	-0.52	1545.93	-1697.50	91.58	1547.42	-2067.03	77.02	1570.98	-1887.71	74.93	1658.80	-378.20	1119.53	73.85	205.17	1147.80	70.77	-398.28
5.30000	-1786.21	145.69	52.27	-1815.84	141.74	69.19	-1895.34	243.56	67.02	-1869.65	223.13	123.99	-1722.47	20.12	32.49	-1745.31	18.85	42.23	-1886.36	-27.83	54.91	-1781.32	-53.09	218.12	-1785.47	14.56	1295.95	0.00	0.00	0.00	-1674.41	-0.21	1546.36	-1691.06	90.51	1547.38	-2057.31	76.15	1571.00	-1879.32	75.16	1658.02	-378.66	1118.10	73.96	203.27	1149.05	69.94	-399.02
5.31000	-1755.71	145.44	51.59	-1784.23	141.83	67.46	-1874.17	240.53	66.89	-1851.15	220.25	123.59	-1721.63	20.23	32.71	-1745.13	18.49	41.88	-1886.00	-27.96	55.01	-1781.32	-53.09	218.12	-1775.40	14.33	1295.63	0.00	0.00	0.00	-1669.17	-0.24	1546.39	-1690.40	90.51	1547.69	-2047.59	75.27	1571.03	-1870.93	75.41	1657.22	-381.52	1120.23	72.69	203.68	1149.40	69.96	-402.22
5.32000	-1728.42	144.89	50.11	-1751.47	141.53	66.58	-1852.84	237.46	66.75	-1832.46	217.31	123.19	-1726.23	18.61	31.26	-1749.37	17.71	40.76	-1883.20	-28.27	56.17	-1781.32	-53.09	218.12	-1774.86	13.33	1294.57	0.00	0.00	0.00	-1663.25	-0.57	1546.14	-1687.48	91.11	1547.82	-2037.86	74.40	1571.06	-1862.54	75.68	1656.41	-380.57	1119.20	73.55	205.94	1148.38	70.64	-398.86
5.33000	-1693.20	143.10	52.15	-1722.84	139.78	65.47	-1831.34	234.37	66.61	-1813.56	214.33	122.77	-1716.96	19.31	32.97	-1745.84	18.50	41.47	-1887.91	-31.23	52.08	-1781.32	-53.09	218.12	-1764.49	12.93	1293.96	0.00	0.00	0.00	-1653.55	-1.16	1545.77	-1674.30	91.84	1547.28	-2028.11	73.52	1571.10	-1854.14	75.96	1655.59	-379.62	1120.08	73.71	204.00	1149.18	70.08	-399.12
5.34000	-1663.06	141.11	53.11	-1692.06	137.29	63.77	-1809.67	231.24	66.45	-1794.45	211.29	122.35	-1721.91	18.30	31.24	-1746.67	18.20	41.32	-1867.13	-28.94	57.19	-1781.32	-53.09	218.12	-1756.68	12.34	1293.70	0.00	0.00	0.00	-1647.22	-1.51	1545.57	-1663.81	92.15	1546.76	-2018.36	72.64	1571.15	-1845.74	76.27	1654.75	-380.09	1118.92	73.63	205.26	1148.99	70.44	-397.77
5.35000	-1632.88	138.67	54.98	-1662.60	135.62	63.61	-1787.84	228.08	66.28	-1775.14	208.20	121.93	-1722.22	19.02	31.06	-1744.45	18.35	41.60	-1860.56	-27.05	59.58	-1781.32	-53.09	218.12	-1750.48	11.65	1293.07	0.00	0.00	0.00	-1639.74	-2.17	1545.22	-1652.93	92.23	1546.34	-2008.60	71.76	1571.20	-1837.34	76.60	1653.90	-379.45	1121.27	73.07	203.98	1148.55	70.25	-398.11
5.36000	-1602.48	135.91	57.25	-1637.21	133.45	63.53	-1765.84	224.88	66.10	-1755.61	205.05	121.50	-1711.79	20.05	33.20	-1745.58	18.66	41.56	-1893.60	-29.43	53.03	-1781.32	-53.09	218.12	-1740.45	11.73	1292.70	0.00	0.00	0.00	-1636.20	-2.59	1544.92	-1649.64	91.67	1546.28	-1998.83	70.88	1571.26	-1828.93	76.96	1653.03	-377.14	1119.09	73.95	204.07	1148.47	70.32	-400.51
5.37000	-1582.87	132.73	56.47	-1604.60	129.67	63.75	-1743.67	221.66	65.92	-1735.88	201.85	121.06	-1706.22	25.64	35.05	-1744.76	18.47	42.34	-1885.65	-29.55	53.74	-1781.32	-53.09	218.12	-1736.68	11.56	1292.37	0.00	0.00	0.00	-1631.46	-2.39	1544.58	-1646.77	91.36	1546.01	-1989.05	70.00	1571.33	-1820.53	77.33	1652.16	-378.07	1119.05	73.87	204.70	1147.97	70.69	-399.89
5.38000	-1550.19	128.21	61.73	-1578.20	126.77	65.80	-1721.32	218.40	65.72	-1715.93	198.59	120.62	-1708.89	24.65	34.83	-1743.83	18.30	42.71	-1884.44	-28.97	55.04	-1781.32	-53.09	218.12	-1730.93	10.45	1291.71	0.00	0.00	0.00	-1620.42	-1.19	1544.10	-1637.16	92.17	1544.95	-1979.26	69.11	1571.40	-1812.12	77.72	1651.26	-376.18	1117.66	74.54	203.88	1148.70	70.03	-399.92
5.39000	-1519.20	123.30	65.32	-1549.95	121.56	68.01	-1698.81	215.11	65.50	-1695.77	195.28	120.17	-1710.77	24.37	33.39	-1746.10	18.30	42.08	-1896.23	-27.82	54.04	-1781.32	-53.09	218.12	-1724.96	10.37	1291.20	0.00	0.00	0.00	-1612.46	-0.28	1543.82	-1629.48	93.00	1544.13	-1969.46	68.23	1571.48	-1803.71	78.14	1650.36	-376.93	1118.68	74.35	204.29	1148.81	70.36	-400.36
5.40000	-1497.55	118.15	67.22	-1522.68	116.62	70.67	-1676.13	211.78	65.28	-1675.40	191.92	119.71	-1713.06	22.72	32.19	-1748.27	18.11	41.53	-1879.14	-26.76	57.12	-1781.32	-53.09	218.12	-1717.68	9.78	1290.46	0.00	0.00	0.00	-1604.78	0.49	1543.65	-1622.82	93.49	1543.27	-1959.65	67.34	1571.57	-1795.29	78.57	1649.44	-379.18	1119.19	73.45	203.38	1149.18	70.10	-398.04
5.41000	-1465.60	114.47	72.17	-1497.93	113.21	73.13	-1653.28	208.43	65.05	-1654.81	188.49	119.25	-1699.52	22.80	34.39	-1747.34	18.56	41.50	-1892.97	-29.14	54.03	-1781.32	-53.09	218.12	-1710.00	9.92	1289.98	0.00	0.00	0.00	-1603.19	0.34	1543.72	-1622.03	93.05	1542.99	-1949.84	66.46	1571.67	-1786.88	79.03	1648.50	-378.62	1119.34	73.43	204.70	1148.46	70.41	-398.06
5.42000	-1441.58	109.05	76.24	-1473.40	109.24	76.12	-1630.25	205.03	64.81	-1634.00	185.02	118.78	-1714.52	22.74	30.93	-1747.42	17.82	41.33	-1860.29	-26.83	60.15	-1781.32	-53.09	218.12	-1697.09	9.55	1289.34	0.00	0.00	0.00	-1599.41	0.08	1543.35	-1618.49	92.56	1542.65	-1940.02	65.57	1571.77	-1778.47	79.51	1647.55	-381.35	1119.95	73.18	204.12	1148.83	70.08	-399.50
5.43000	-1416.50	105.28	80.53	-1449.23	105.24	79.60	-1607.06	201.61	64.55	-1612.97	181.48	118.31	-1712.54	22.41	30.90	-1750.60	18.39	40.52	-1893.66	-28.16	53.83	-1781.32	-53.09	218.12	-1693.13	10.04	1288.41	0.00	0.00	0.00	-1585.21	0.54	1541.84	-1603.60	92.88	1541.62	-1930.18	64.68	1571.88	-1770.05	80.01	1646.59	-379.63	1119.62	73.40	203.52	1147.85	70.48	-400.00
5.44000	-1393.00	100.81	84.93	-1425.08	100.75	83.29	-1581.90	200.59	63.76	-1591.12	179.22	117.19	-1697.51	22.37	34.31	-1747.62	17.91	41.05	-1884.77	-28.80	56.13	-1781.32	-53.09	218.12	-1687.81	9.81	1287.70	0.00	0.00	0.00	-1574.12	1.09	1540.69	-1591.87	93.38	1540.83	-1920.34	63.79	1572.00	-1761.63	80.53	1645.61	-380.95	1118.68	73.55	204.33	1148.09	70.54	-403.95
5.45000	-1370.76	97.37	89.29	-1402.87	97.60	86.74	-1559.30	197.31	62.99	-1569.68	176.84	116.57	-1708.25	20.73	32.27	-1745.52	17.97	40.61	-1872.25	-27.69	58.84	-1781.32	-53.09	218.12	-1681.35	10.06	1286.94	0.00	0.00	0.00	-1562.39	1.56	1539.55	-1580.09	93.86	1540.02	-1910.49	62.90	1572.12	-1753.21	81.08	1644.62	-378.26	1118.86	73.94	202.35	1148.19	70.02	-401.20
5.46000	-1348.96	93.80	94.18	-1380.74	93.83	91.25	-1535.48	196.19	63.61	-1550.11	172.82	115.72	-1715.96	18.62	29.97	-1746.24	18.19	40.19	-1868.62	-26.86	60.23	-1781.32	-53.09	218.12	-1674.96	10.14	1286.06	0.00	0.00	0.00	-1558.65	1.68	1539.34	-1577.37	94.16	1539.70	-1900.64	62.01	1572.25	-1744.80	81.64	1643.61	-376.25	1117.28	75.21	203.35	1148.50	70.32	-398.63
5.47000	-1329.37	90.91	98.84	-1359.49	90.15	96.16	-1515.64	191.20	63.03	-1531.11	168.84	115.37	-1711.70	18.73	30.26	-1744.15	18.11	40.40	-1896.08	-28.41	53.76	-1781.32	-53.09	218.12	-1662.90	10.45	1285.23	0.00	0.00	0.00	-1555.60	1.87	1539.17	-1575.18	94.54	1539.13	-1890.77	61.12	1572.39	-1736.37	82.23	1642.59	-378.73	1118.29	74.21	204.75	1149.45	70.35	-400.94
5.48000	-1309.03	87.28	105.55	-1335.05	85.91	100.17	-1495.23	188.09	63.38	-1512.46	165.33	115.34	-1715.00	18.30	29.67	-1745.33	17.64	40.03	-1902.25	-28.13	52.57	-1781.32	-53.09	218.12	-1657.98	10.46	1284.06	0.00	0.00	0.00	-1545.92	2.53	1538.17	-1564.98	95.29	1537.57	-1880.90	60.22	1572.54	-1727.95	82.84	1641.56	-380.33	1120.09	72.99	204.03	1148.90	70.26	-401.43
5.49000	-1290.28	83.61	112.02	-1313.21	81.77	103.75	-1478.37	181.42	62.42	-1494.97	161.91	115.60	-1718.91	18.21	28.44	-1743.55	17.94	40.29	-1905.16	-26.79	51.90	-1781.32	-53.09	218.12	-1650.77	10.31	1282.77	0.00	0.00	0.00	-1538.20	3.04	1537.32	-1556.45	95.79	1536.42	-1871.02	59.33	1572.69	-1719.53	83.48	1640.51	-378.03	1120.08	73.79	203.77	1149.47	69.94	-401.12
5.50000	-1272.39	79.71	118.66	-1293.80	77.75	106.90	-1459.24	178.95	63.25	-1478.26	158.36	115.79	-1720.59	17.69	28.66	-1745.08	17.81	39.73	-1906.12	-28.06	52.53	-1781.32	-53.09	218.12	-1642.95	10.28	1281.86	0.00	0.00	0.00	-1529.71	3.65	1536.48	-1547.43	96.33	1535.16	-1861.13	58.43	1572.85	-1711.11	84.14	1639.44	-375.72	1117.81	74.69	202.52	1148.72	69.72	-401.34
5.51000	-1256.06	76.84	124.32	-1276.68	73.86	109.60	-1442.53	174.37	63.29	-1462.72	154.57	115.80	-1716.48	18.30	30.69	-1744.63	17.69	40.08	-1912.22	-28.06	52.55	-1781.32	-53.09	218.12	-1633.18	10.63	1280.69	0.00	0.00	0.00	-1525.59	4.04	1536.19	-1543.55	96.56	1534.67	-1851.24	57.53	1573.02	-1702.69	84.82	1638.36	-376.48	1119.12	74.35	202.61	1149.77	69.67	-401.68
5.52000	-1242.19	77.36	127.18	-1261.66	70.12	111.85	-1426.78	169.99	63.38	-1447.79	151.27	116.00	-1711.37	17.23	31.61	-1743.67	17.30	39.90	-1872.38	-28.05	58.00	-1781.32	-53.09	218.12	-1627.27	11.20	1279.71	0.00	0.00	0.00	-1520.19	4.56	1535.67	-1538.69	97.02	1534.15	-1841.33	56.64	1573.20	-1694.26	85.52	1637.26	-376.49	1118.65	74.37	205.57	1149.41	70.36	-403.31
5.53000	-1226.81	70.01	134.76	-1248.61	66.53	113.63	-1412.00	165.95	63.31	-1434.57	147.43	115.87	-1711.20	16.00	31.42	-1742.04	17.51	40.02	-1881.42	-28.16	58.65	-1781.32	-53.09	218.12	-1619.61	11.74	1278.68	0.00	0.00	0.00	-1507.89	5.58	1534.18	-1526.80	98.24	1532.80	-1831.42	55.74	1573.38	-1685.43	87.85	1636.01	-378.40	1118.43	74.17	204.39	1148.46	70.28	-400.82
5.54000	-1212.39	64.76	140.33	-1237.34	63.11	114.92	-1398.91	161.60	62.95	-1422.29	143.66	115.57	-1711.22	15.93	31.66	-1741.61	16.56	39.72	-1893.27	-29.42	56.79	-1781.32	-53.09	218.12	-1609.18	11.82	1277.64	0.00	0.00	0.00	-1499.07	6.27	1533.06	-1518.06	99.13	1531.79	-1821.51	54.84	1573.57	-1679.35	86.64	1635.22	-378.09	1118.62	74.08	203.96	1147.79	70.39	-399.52
5.55000	-1202.22	63.91	142.88	-1227.72	59.87	115.73	-1386.26	158.64	62.82	-1411.67	139.66	114.75	-1712.11	17.38	30.90	-1741.59	16.48	39.51	-1900.64	-28.04	55.13	-1781.32	-53.09	218.12	-1602.58	12.44	1276.57	0.00	0.00	0.00	-1488.51	7.12	1531.81	-1507.27	100.06	1530.55	-1811.58	53.94	1573.77	-1672.26	86.29	1634.11	-377.88	1119.42	73.69	204.14	1148.46	70.32	-400.79
5.56000	-1189.83	58.44	146.62	-1219.56	56.84	116.04	-1377.31	153.36	60.76	-1402.23	135.86	113.57	-1711.15	16.28	31.19	-1741.41	16.82	39.47	-1905.80	-28.77	53.55	-1781.32	-53.09	218.12	-1596.57	13.29	1275.65	0.00	0.00	0.00	-1483.23	7.61	1531.38	-1501.46	100.32	1529.89	-1801.65	53.04	1573.98	-1664.13	87.83	1633.01	-377.51	1118.96	74.26	202.15	1148.70	70.00	-401.54
5.57000	-1176.71	54.48	150.19	-1212.73	54.02	115.83	-1369.43	149.13	58.45	-1394.17	132.75	112.29	-1711.73	16.46	30.56	-1740.97	16.52	39.47	-1895.57	-29.51	56.08	-1781.32	-53.09	218.12	-1587.23	13.51	1274.67	0.00	0.00	0.00	-1477.96	8.25	1531.10	-1496.45	100.70	1529.33	-1791.72	52.13	1574.19	-1656.49	88.56	1631.95	-377.42	1119.16	74.12	205.28	1147.45	70.92	-400.28
5.58000	-1170.37	53.38	150.17	-1207.04	51.43	115.10	-1363.72	144.68	55.36	-1387.86	129.65	110.47	-1712.09	16.74	30.34	-1740.62	15.78	39.44	-1888.66	-28.63	56.71	-1781.32	-53.09	218.12	-1580.55	14.08	1273.81	0.00	0.00	0.00	-1467.46	9.56	1530.35	-1488.08	101.96	1528.38	-1781.77	51.23	1574.42	-1648.23	89.68	1630.96	-376.12	1118.32	74.53	205.68	1148.29	70.59	-400.89
5.59000	-1167.93	53.65	145.54	-1202.36	49.08	113.83	-1357.93	143.63	54.84	-1382.05	127.97	108.89	-1711.74	16.35	30.27	-1740.47	16.14	39.22	-1891.66	-30.30	56.18	-1781.32	-53.09	218.12	-1572.78	15.05	1272.86	0.00	0.00	0.00	-1460.02	10.48	1529.75	-1482.35	102.93	1527.73	-1771.82	50.33	1574.65	-1641.51	89.05	1630.17	-376.34	1117.78	74.74	205.33	1148.27	70.70	-396.94
5.60000	-1166.52	53.78	135.29	-1198.50	46.98	112.02	-1355.83	140.72	53.66	-1378.04	125.75	107.08	-1711.05	17.28	30.55	-1740.89	16.20	38.66	-1869.02	-28.60	62.12	-1781.32	-53.09	218.12	-1561.73	15.68	1272.08	0.00	0.00	0.00	-1449.00	11.64	1528.84	-1475.11	104.31	1526.83	-1761.86	49.42	1574.88	-1632.84	90.50	1629.33	-379.05	1119.74	73.57	203.76	1148.87	70.05	-400.06
5.61000	-1164.63	52.60	126.94	-1195.32	45.16	109.65	-1353.13	140.63	53.91	-1374.64	124.67	105.07	-1711.70	17.46	30.12	-1741.22	16.83	38.84	-1905.82	-30.34	55.74	-1781.32	-53.09	218.12	-1553.57	16.29	1271.50	0.00	0.00	0.00	-1440.40	12.27	1528.17	-1469.90	105.33	1526.30	-1751.90	48.52	1575.13	-1624.86	91.57	1628.75	-377.08	1118.65	74.46	205.35	1147.62	70.98	-400.54
5.62000	-1164.73	54.08	116.81	-1192.65	43.62	106.71	-1352.58	137.09	52.36	-1372.47	122.89	102.74	-1711.37	15.96	30.07	-1746.21	16.71	37.49	-1879.79	-28.53	60.39	-1781.32	-53.09	218.12	-1544.02	17.04	1270.90	0.00	0.00	0.00	-1432.83	12.76	1527.92	-1461.77	106.03	1526.08	-1741.93	47.61	1575.38	-1616.43	92.98	1627.99	-377.47	1119.49	74.11	205.23	1147.24	71.02	-401.19
5.63000	-1160.20	47.59	112.24	-1190.33	42.37	103.20	-1349.40	137.51	52.35	-1369.49	121.85	100.99	-1711.85	16.70	29.51	-1740.97	16.22	37.98	-1895.78	-30.65	59.40	-1781.32	-53.09	218.12	-1536.53	17.61	1270.44	0.00	0.00	0.00	-1424.90	13.54	1528.28	-1445.78	106.49	1526.10	-1731.96	46.70	1575.65	-1607.21	94.87	1627.36	-384.27	1119.86	72.74	203.53	1148.02	70.18	-402.11
5.64000	-1158.04	44.50	106.12	-1188.21	41.44	99.09	-1347.83	134.70	50.20	-1365.68	120.70	99.60	-1711.23	16.60	29.66	-1739.55	16.08	38.19	-1896.84	-30.96	60.43	-1781.32	-53.09	218.12	-1526.04	18.61	1269.99	0.00	0.00	0.00	-1420.61	14.07	1528.64	-1434.98	106.66	1526.15	-1721.97	45.79	1575.91	-1598.58	95.72	1626.85	-381.27	1118.69	73.38	205.74	1147.70	70.89	-396.98
5.65000	-1155.53	41.40	100.31	-1186.12	40.84	94.38	-1344.78	134.54	49.55	-1361.51	119.58	98.42	-1711.66	16.66	29.28	-1739.34	15.78	37.87	-1898.12	-31.25	62.55	-1781.32	-53.09	218.12	-1516.73	19.63	1269.90	0.00	0.00	0.00	-1414.61	14.63	1528.79	-1422.07	106.81	1526.01	-1711.99	44.88	1576.19	-1589.08	97.44	1626.75	-376.66	1118.63	74.43	203.50	1148.85	70.09	-398.98
5.66000	-1153.05	39.43	93.76	-1183.26	38.83	88.62	-1342.23	134.37	48.52	-1357.79	118.60	97.18	-1711.53	17.02	29.20	-1739.00	15.99	37.58	-1899.51	-31.53	65.68	-1781.32	-53.09	218.12	-1511.73	20.03	1269.81	0.00	0.00	0.00	-1409.70	14.92	1528.56	-1416.31	106.92	1525.78	-1702.00	43.97	1576.48	-1580.32	98.70	1626.68	-376.67	1117.44	74.54	205.40	1148.31	70.49	-398.84
5.67000	-1153.20	38.98	86.47	-1181.08	38.26	82.57	-1340.49	133.94	47.95	-1354.52	118.38	96.35	-1710.76	16.58	29.31	-1738.43	15.69	37.38	-1900.89	-31.83	69.70	-1781.32	-53.09	218.12	-1499.03	21.52	1270.16	0.00	0.00	0.00	-1400.73	15.57	1528.59	-1410.85	107.71	1525.96	-1692.00	43.06	1576.77	-1572.16	98.77	1626.99	-379.46	1118.63	73.81	202.69	1148.61	70.06	-402.42
5.68000	-1148.48	38.68	81.52	-1179.10	38.79	77.60	-1339.65	132.92	46.95	-1351.86	118.36	95.61	-1710.58	16.69	29.10	-1738.19	15.43	36.90	-1902.16	-32.14	74.53	-1781.32	-53.09	218.12	-1487.18	22.35	1270.63	0.00	0.00	0.00	-1382.56	17.23	1529.50	-1398.84	109.93	1527.01	-1681.99	42.15	1577.08	-1562.81	100.52	1627.21	-372.34	1117.44	75.60	203.64	1148.59	70.20	-401.20
5.69000	-1147.09	39.67	76.85	-1177.38	39.05	73.90	-1338.58	133.20	46.60	-1349.69	118.37	95.03	-1711.71	16.94	28.17	-1737.80	15.57	36.68	-1903.21	-32.48	80.08	-1781.32	-53.09	218.12	-1479.25	23.42	1271.33	0.00	0.00	0.00	-1370.31	18.42	1530.27	-1390.04	111.51	1527.84	-1671.98	41.23	1577.39	-1552.99	102.79	1627.67	-374.06	1118.45	74.71	204.34	1148.38	70.19	-396.64
5.70000	-1145.49	39.95	72.70	-1175.86	39.49	70.42	-1337.75	133.38	45.90	-1347.62	118.72	94.51	-1710.69	17.00	28.46	-1736.87	16.01	36.67	-1903.93	-32.87	86.24	-1781.32	-53.09	218.12	-1471.67	24.66	1272.33	0.00	0.00	0.00	-1357.24	19.64	1531.00	-1379.67	112.97	1528.63	-1661.97	40.32	1577.70	-1543.33	104.08	1628.46	-377.63	1117.94	74.18	201.55	1148.22	69.85	-399.20
5.71000	-1143.11	38.24	69.55	-1174.42	38.99	67.30	-1337.23	132.74	44.92	-1345.95	118.86	93.95	-1709.88	17.15	28.67	-1735.76	16.30	36.76	-1904.21	-33.33	92.91	-1781.32	-53.09	218.12	-1461.83	24.71	1273.41	0.00	0.00	0.00	-1354.02	19.88	1531.31	-1374.00	112.94	1528.89	-1651.95	39.41	1578.03	-1534.06	104.96	1629.64	-376.15	1116.63	75.13	203.36	1148.39	70.45	-397.83
5.72000	-1144.80	37.23	65.99	-1173.56	39.03	64.14	-1336.34	133.24	44.86	-1343.94	119.80	93.77	-1709.57	18.25	28.53	-1734.75	16.05	36.44	-1903.95	-33.85	100.02	-1781.32	-53.09	218.12	-1454.00	25.49	1274.69	0.00	0.00	0.00	-1350.72	20.09	1532.06	-1366.85	112.90	1529.51	-1641.93	38.49	1578.37	-1524.60	106.08	1630.88	-378.19	1118.10	74.31	204.37	1148.19	70.56	-398.94
5.73000	-1141.62	38.55	62.76	-1172.59	38.68	61.92	-1335.45	133.60	44.41	-1342.84	119.74	93.17	-1710.47	18.06	27.74	-1733.66	15.86	36.22	-1903.03	-34.46	107.45	-1781.32	-53.09	218.12	-1443.23	27.21	1276.26	0.00	0.00	0.00	-1337.42	21.21	1534.10	-1352.03	114.33	1531.40	-1631.90	37.57	1578.71	-1514.64	107.74	1631.86	-378.95	1118.71	73.75	203.36	1148.13	70.37	-400.59
5.74000	-1140.43	38.64	60.29	-1171.61	38.62	60.02	-1334.58	134.54	44.29	-1341.44	120.47	92.88	-1710.59	17.99	27.54	-1732.54	15.37	36.01	-1901.34	-35.17	115.12	-1781.32	-53.09	218.12	-1433.48	28.05	1277.84	0.00	0.00	0.00	-1326.62	22.16	1535.60	-1341.66	115.65	1532.81	-1621.87	36.66	1579.06	-1504.51	109.90	1633.29	-377.19	1118.45	74.42	202.38	1148.73	69.97	-399.78
5.75000	-1139.72	39.47	57.74	-1170.64	38.94	58.31	-1334.17	134.86	43.67	-1340.19	121.49	92.78	-1710.19	19.10	27.69	-1729.28	16.18	36.96	-1898.78	-36.00	122.92	-1781.32	-53.09	218.12	-1422.62	29.10	1279.57	0.00	0.00	0.00	-1316.22	23.10	1537.37	-1330.25	116.74	1534.36	-1611.83	35.74	1579.42	-1493.90	112.77	1634.64	-380.42	1118.47	73.40	201.95	1149.43	69.57	-400.57
5.76000	-1139.21	39.29	56.21	-1170.56	39.51	56.79	-1334.20	134.67	43.25	-1339.48	121.69	92.45	-1710.22	19.82	27.32	-1725.37	16.37	37.85	-1895.24	-36.95	130.77	-1781.32	-53.09	218.12	-1414.70	30.27	1281.57	0.00	0.00	0.00	-1313.40	23.36	1538.24	-1325.83	116.71	1535.00	-1601.78	34.82	1579.79	-1484.68	113.59	1636.19	-378.98	1119.53	73.39	204.33	1147.69	70.47	-398.47
5.77000	-1138.44	36.87	56.23	-1170.73	39.35	56.05	-1333.76	135.21	43.25	-1338.96	121.84	92.28	-1708.82	19.75	27.47	-1723.76	16.37	38.09	-1890.61	-38.04	138.57	-1781.32	-53.09	218.12	-1402.15	31.62	1283.24	0.00	0.00	0.00	-1308.36	23.59	1539.10	-1319.85	116.76	1535.80	-1591.74	33.90	1580.17	-1475.93	113.89	1638.03	-379.67	1120.09	73.20	203.24	1147.91	70.50	-402.91
5.78000	-1138.97	38.81	54.43	-1170.20	38.43	55.69	-1334.00	134.49	42.92	-1338.13	122.46	92.38	-1708.50	20.93	26.87	-1720.15	15.93	39.05	-1884.78	-39.28	146.21	-1781.32	-53.09	218.12	-1394.92	33.03	1285.23	0.00	0.00	0.00	-1291.34	24.48	1540.81	-1303.80	118.06	1537.82	-1581.69	32.98	1580.56	-1465.84	115.93	1639.50	-380.97	1120.09	73.19	201.89	1148.97	69.62	-401.95
5.79000	-1138.48	38.52	53.80	-1170.11	38.30	55.06	-1333.55	134.89	42.91	-1338.30	121.77	92.06	-1706.71	21.72	26.51	-1716.54	16.04	39.91	-1877.64	-40.69	153.62	-1781.32	-53.09	218.12	-1384.70	33.89	1286.98	0.00	0.00	0.00	-1278.19	25.20	1542.03	-1291.82	119.22	1539.31	-1571.63	32.06	1580.95	-1455.52	118.34	1640.84	-373.27	1118.70	75.31	203.26	1148.76	69.97	-402.24
5.80000	-1138.50	39.03	52.52	-1170.09	38.31	54.38	-1333.58	134.75	42.76	-1338.45	120.83	91.59	-1704.23	18.72	26.44	-1712.64	16.61	40.13	-1869.08	-42.28	160.68	-1781.32	-53.09	218.12	-1376.33	34.96	1288.79	0.00	0.00	0.00	-1264.69	26.08	1543.47	-1278.30	120.36	1540.96	-1561.57	31.14	1581.36	-1446.88	118.22	1642.31	-373.07	1117.42	75.49	205.21	1149.04	70.16	-400.03
5.81000	-1138.19	38.56	51.73	-1170.25	38.40	53.46	-1333.59	134.83	42.84	-1337.89	121.14	91.70	-1699.85	17.09	26.76	-1710.10	17.32	40.11	-1859.00	-44.06	167.31	-1781.32	-53.09	218.12	-1366.73	35.82	1290.30	0.00	0.00	0.00	-1261.06	26.51	1544.08	-1272.73	120.57	1541.51	-1551.51	30.21	1581.77	-1437.36	119.67	1643.66	-377.97	1116.79	74.41	204.12	1148.87	70.05	-401.86
5.82000	-1132.50	35.09	53.24	-1170.13	38.36	52.78	-1333.41	134.64	42.85	-1337.32	121.52	91.74	-1696.78	17.23	26.01	-1703.96	15.41	41.89	-1847.28	-46.05	173.40	-1781.32	-53.09	218.12	-1359.90	37.02	1291.55	0.00	0.00	0.00	-1257.61	26.67	1544.54	-1267.59	120.53	1541.87	-1541.44	29.29	1582.19	-1428.34	120.64	1644.75	-377.70	1118.37	74.21	203.91	1147.90	70.54	-401.04
5.83000	-1137.75	38.08	50.59	-1169.92	37.93	52.53	-1333.37	134.67	42.89	-1336.88	121.61	91.74	-1693.62	16.76	24.83	-1694.82	13.28	45.07	-1833.82	-48.26	178.88	-1781.30	-53.09	218.13	-1354.42	37.76	1292.84	0.00	0.00	0.00	-1244.67	26.75	1545.50	-1255.37	120.90	1542.95	-1531.37	28.37	1582.62	-1419.11	121.73	1645.75	-378.57	1118.13	74.14	203.33	1148.35	70.04	-399.79
5.84000	-1137.39	37.75	50.25	-1169.83	37.93	52.06	-1333.10	134.76	42.98	-1336.47	121.92	91.77	-1688.13	14.28	23.82	-1684.91	9.98	48.92	-1818.51	-50.70	183.63	-1765.92	-55.84	224.53	-1345.26	39.09	1294.06	0.00	0.00	0.00	-1234.22	26.80	1546.21	-1246.24	121.29	1543.81	-1521.30	27.44	1583.06	-1410.57	122.30	1646.71	-376.72	1118.48	74.51	201.19	1148.23	69.78	-402.08
5.85000	-1137.70	38.16	49.62	-1167.86	39.35	52.14	-1332.73	135.19	42.91	-1336.24	121.89	91.58	-1671.14	11.80	25.16	-1676.58	6.24	52.30	-1801.24	-53.38	187.56	-1750.07	-58.66	230.28	-1339.12	39.78	1294.72	0.00	0.00	0.00	-1224.43	26.80	1547.12	-1236.80	121.64	1544.80	-1511.22	26.52	1583.51	-1402.63	121.88	1647.49	-379.89	1119.14	73.63	203.05	1149.29	69.90	-401.04
5.86000	-1137.48	38.18	49.48	-1168.89	37.66	50.79	-1332.81	135.26	42.77	-1336.17	121.94	91.53	-1659.69	8.04	24.43	-1663.71	3.01	55.91	-1781.90	-56.33	190.58	-1735.35	-59.37	235.11	-1327.09	41.12	1295.49	0.00	0.00	0.00	-1222.67	26.73	1547.60	-1233.60	121.67	1545.21	-1501.14	25.59	1583.96	-1392.93	124.37	1648.02	-379.26	1119.19	73.82	204.92	1147.55	70.66	-398.85
5.87000	-1130.17	35.17	51.60	-1168.06	38.57	51.58	-1333.73	133.94	41.92	-1336.29	121.89	91.26	-1649.19	6.20	27.21	-1653.24	1.37	59.28	-1765.54	-59.64	196.93	-1718.90	-62.29	240.31	-1323.19	42.09	1295.93	0.00	0.00	0.00	-1219.64	26.75	1547.79	-1228.62	121.63	1545.38	-1491.06	24.66	1584.43	-1383.75	125.93	1648.50	-378.27	1119.13	74.00	205.91	1147.06	71.19	-397.60
5.88000	-1137.27	38.29	49.33	-1168.88	37.50	50.63	-1333.22	134.71	42.20	-1336.19	122.25	91.22	-1631.82	3.06	33.27	-1639.86	-1.05	63.78	-1749.86	-61.08	201.52	-1702.87	-63.88	244.60	-1314.10	43.45	1296.53	0.00	0.00	0.00	-1206.05	27.03	1547.89	-1213.84	121.75	1545.67	-1480.97	23.74	1584.90	-1376.86	124.26	1649.35	-376.44	1118.38	74.40	203.80	1147.92	70.34	-401.02
5.89000	-1137.25	38.64	49.32	-1169.49	38.08	51.67	-1333.83	133.80	41.53	-1336.00	122.79	91.26	-1612.39	-0.39	38.67	-1623.83	-5.13	67.91	-1731.78	-64.53	205.28	-1684.69	-66.49	248.62	-1305.91	44.14	1296.91	0.00	0.00	0.00	-1195.06	27.27	1547.94	-1202.66	121.89	1545.90	-1470.88	22.81	1585.39	-1368.27	125.37	1649.76	-376.16	1116.96	75.29	204.53	1146.91	70.95	-401.83
5.90000	-1136.95	38.41	49.44	-1169.51	37.36	50.31	-1333.46	134.23	41.67	-1335.78	123.14	91.25	-1597.09	-4.02	41.50	-1604.37	-8.26	71.31	-1712.97	-67.42	207.45	-1665.36	-69.61	251.70	-1299.46	44.84	1297.30	0.00	0.00	0.00	-1184.14	27.58	1547.99	-1191.13	122.42	1546.18	-1460.79	21.88	1585.88	-1359.97	125.76	1650.09	-377.30	1116.99	74.78	204.82	1147.34	70.90	-399.42
5.91000	-1137.10	38.48	49.40	-1169.39	37.35	50.38	-1333.09	135.06	41.60	-1335.95	123.04	91.09	-1574.57	-7.44	44.26	-1584.79	-11.63	73.25	-1692.83	-70.62	208.52	-1646.85	-71.18	252.84	-1288.81	45.50	1297.84	0.00	0.00	0.00	-1181.39	27.75	1547.99	-1187.95	123.13	1546.31	-1450.69	20.95	1586.38	-1352.07	125.76	1650.51	-377.97	1116.86	74.56	204.30	1148.46	70.32	-400.47
5.92000	-1130.69	35.50	51.82	-1169.04	38.26	50.84	-1332.88	135.26	41.65	-1335.59	123.58	91.28	-1553.78	-10.73	45.53	-1562.43	-15.36	74.56	-1672.57	-73.19	208.08	-1627.26	-73.18	253.22	-1281.23	45.59	1298.20	0.00	0.00	0.00	-1178.48	27.70	1548.01	-1184.51	123.36	1546.37	-1440.59	20.02	1586.89	-1343.92	125.85	1651.03	-375.51	1117.02	75.00	204.34	1147.89	70.55	-399.17
5.93000	-1136.70	38.22	49.78	-1168.75	38.48	51.16	-1332.72	135.38	41.85	-1335.53	123.80	91.36	-1530.68	-14.30	46.32	-1537.83	-18.64	75.25	-1651.48	-75.97	206.56	-1606.52	-75.92	252.73	-1273.69	46.38	1298.69	0.00	0.00	0.00	-1167.11	27.38	1548.12	-1172.25	122.41	1546.43	-1430.49	19.09	1587.41	-1335.32	127.06	1651.42	-377.84	1117.61	74.34	202.22	1148.03	69.94	-401.17
5.94000	-1136.84	38.54	49.54	-1168.91	37.74	50.85	-1331.89	136.67	42.19	-1335.71	123.54	91.30	-1500.97	-18.78	47.64	-1511.17	-22.62	75.52	-1629.72	-78.88	203.84	-1585.87	-78.24	251.08	-1265.94	46.77	1299.31	0.00	0.00	0.00	-1157.92	27.13	1548.21	-1162.47	121.52	1546.47	-1420.39	18.15	1587.94	-1327.35	127.56	1651.88	-380.11	1119.53	73.71	204.14	1148.62	70.18	-398.79
5.95000	-1136.82	39.02	49.45	-1168.76	38.99	51.25	-1332.60	135.37	41.57	-1335.16	124.34	91.65	-1472.68	-23.23	47.95	-1485.14	-26.72	74.97	-1607.32	-81.60	199.64	-1564.99	-80.42	248.46	-1259.57	47.20	1299.88	0.00	0.00	0.00	-1148.48	26.77	1548.27	-1152.02	120.70	1546.41	-1410.29	17.22	1588.48	-1319.66	127.32	1652.42	-380.53	1118.88	73.60	204.99	1147.29	70.60	-396.42
5.96000	-1136.80	38.89	49.59	-1168.52	39.50	51.43	-1332.38	135.88	41.82	-1335.70	123.65	91.39	-1442.17	-26.77	48.85	-1453.55	-31.41	75.49	-1584.30	-84.19	194.62	-1544.22	-81.90	244.80	-1254.03	47.92	1300.56	0.00	0.00	0.00	-1145.36	26.50	1548.26	-1148.31	120.63	1546.30	-1400.18	16.29	1589.03	-1312.30	126.96	1652.83	-381.17	1118.77	73.31	203.74	1148.20	70.09	-397.97
5.97000	-1136.20	34.87	52.43	-1168.64	38.99	51.30	-1333.20	134.72	41.32	-1334.98	124.76	91.90	-1412.95	-30.99	49.03	-1425.25	-34.90	74.98	-1561.02	-86.11	188.21	-1521.99	-84.28	240.62	-1247.47	47.95	1300.98	0.00	0.00	0.00	-1141.73	26.30	1548.30	-1145.12	120.85	1546.45	-1390.07	15.36	1589.59	-1304.50	127.00	1653.36	-382.00	1118.56	73.54	204.42	1147.14	70.57	-400.49
5.98000	-1136.04	39.90	48.79	-1168.08	39.76	51.89	-1332.57	135.51	41.56	-1335.27	124.21	91.60	-1380.52	-34.28	49.48	-1396.63	-38.04	74.16	-1536.44	-88.78	181.58	-1500.35	-85.41	235.41	-1239.85	48.47	1301.52	0.00	0.00	0.00	-1130.75	26.17	1548.51	-1136.20	120.89	1547.15	-1379.96	14.42	1590.15	-1296.62	127.43	1653.84	-375.54	1117.40	75.20	202.89	1149.37	69.47	-398.78
5.99000	-1134.91	41.29	49.80	-1167.60	40.47	52.15	-1332.37	135.58	41.51	-1334.56	125.23	92.02	-1351.23	-37.36	49.13	-1367.77	-41.12	72.85	-1510.00	-92.33	174.87	-1476.97	-87.72	230.06	-1233.01	48.32	1301.92	0.00	0.00	0.00	-1122.29	26.13	1548.68	-1129.27	120.78	1547.68	-1369.85	13.49	1590.73	-1288.95	127.48	1654.08	-377.84	1119.55	73.92	202.22	1149.03	69.57	-400.38
6.00000	-1135.52	39.92	49.11	-1167.65	40.30	51.98	-1332.24	135.88	41.68	-1334.40	125.38	92.21	-1319.66	-41.21	49.00	-1340.44	-44.84	70.96	-1485.49	-93.22	166.44	-1453.98	-89.03	223.65	-1224.52	48.64	1302.06	0.00	0.00	0.00	-1113.73	26.12	1548.96	-1121.03	120.89	1548.19	-1359.74	12.55	1591.32	-1281.32	127.42	1654.32	-378.32	1118.83	74.18	201.46	1148.22	69.86	-400.70
6.01000	-1135.31	40.08	48.95	-1167.97	39.89	51.44	-1332.12	136.16	41.74	-1334.00	125.56	92.31	-1286.80	-44.31	48.38	-1309.85	-47.70	68.25	-1459.41	-95.36	158.33	-1430.15	-90.37	216.78	-1216.02	48.97	1302.20	0.00	0.00	0.00	-1111.15	26.10	1549.24	-1116.10	121.10	1548.23	-1349.62	11.61	1591.91	-1273.41	128.13	1654.61	-379.34	1119.06	73.65	203.94	1148.30	70.33	-398.96
6.02000	-1138.75	33.28	53.28	-1167.93	39.76	51.11	-1332.55	135.13	41.41	-1333.55	126.03	92.61	-1254.24	-47.30	48.45	-1281.97	-50.65	66.10	-1434.33	-95.22	149.13	-1405.53	-91.84	209.74	-1208.42	50.11	1302.37	0.00	0.00	0.00	-1107.36	25.72	1549.50	-1110.04	120.94	1548.27	-1339.50	10.68	1592.52	-1266.48	127.16	1655.03	-382.59	1119.86	72.88	204.03	1148.08	70.37	-396.55
6.03000	-1136.14	39.64	47.60	-1168.31	40.14	50.83	-1332.53	135.23	41.42	-1333.38	125.90	92.64	-1227.83	-50.62	47.15	-1250.81	-52.71	64.82	-1405.87	-97.72	141.36	-1380.44	-93.21	202.49	-1201.42	49.20	1302.27	0.00	0.00	0.00	-1095.18	24.68	1549.71	-1098.40	119.98	1548.75	-1329.39	9.74	1593.13	-1258.94	127.19	1655.17	-379.10	1118.53	74.11	203.57	1147.41	70.49	-397.93
6.04000	-1135.75	40.46	47.85	-1168.10	40.47	50.97	-1333.19	134.29	41.06	-1333.31	125.70	92.59	-1193.62	-53.22	47.95	-1220.48	-54.07	63.71	-1377.91	-98.82	133.23	-1354.83	-94.28	195.12	-1193.87	49.13	1302.15	0.00	0.00	0.00	-1085.79	23.93	1549.81	-1090.44	119.22	1549.17	-1319.27	8.80	1593.75	-1251.57	126.74	1655.17	-381.54	1118.89	73.26	202.54	1148.28	69.90	-397.76
6.05000	-1136.39	40.55	47.45	-1167.99	41.50	51.14	-1332.02	135.71	41.84	-1332.72	126.11	92.84	-1161.93	-53.88	49.52	-1187.79	-55.52	63.59	-1347.49	-101.73	126.27	-1328.12	-96.36	188.33	-1186.83	49.12	1302.14	0.00	0.00	0.00	-1077.48	23.17	1550.07	-1081.44	118.57	1549.67	-1309.15	7.86	1594.39	-1244.26	125.78	1655.34	-378.33	1118.22	74.03	203.38	1147.81	70.20	-395.97
6.06000	-1135.47	42.13	48.44	-1167.48	42.69	51.53	-1331.52	136.51	42.19	-1332.50	125.99	92.91	-1125.90	-54.25	51.96	-1154.88	-56.01	64.09	-1317.97	-103.32	118.79	-1301.88	-97.45	181.51	-1182.22	49.31	1301.73	0.00	0.00	0.00	-1076.82	23.02	1550.23	-1077.58	118.55	1549.82	-1299.03	6.92	1595.03	-1236.59	125.61	1655.15	-375.65	1118.04	74.81	205.54	1147.31	71.01	-397.75
6.07000	-1136.87	40.61	47.44	-1165.93	43.77	52.34	-1332.03	135.31	41.67	-1332.45	125.63	92.85	-1096.10	-54.59	53.12	-1123.83	-55.70	64.54	-1287.57	-105.08	111.96	-1275.59	-97.45	174.53	-1173.68	49.05	1301.60	0.00	0.00	0.00	-1073.78	22.84	1549.99	-1072.32	118.35	1549.60	-1288.91	5.99	1595.69	-1229.09	124.86	1654.88	-380.72	1119.23	73.69	203.10	1147.53	70.41	-400.37
6.08000	-1131.22	47.81	52.09	-1164.30	44.56	53.07	-1331.66	135.66	41.97	-1332.33	125.30	92.88	-1063.20	-53.91	55.73	-1092.09	-54.53	65.73	-1258.40	-104.43	104.47	-1249.14	-97.61	168.02	-1166.93	49.44	1301.19	0.00	0.00	0.00	-1058.35	22.02	1549.04	-1059.12	117.16	1548.99	-1278.78	5.04	1596.35	-1220.78	125.39	1654.65	-378.51	1118.78	74.11	203.16	1148.20	70.27	-401.05
6.09000	-1117.85	65.77	63.47	-1158.45	49.66	56.49	-1331.88	135.47	41.91	-1332.13	125.30	93.00	-1030.83	-51.63	59.09	-1061.73	-52.66	67.03	-1229.72	-102.78	96.81	-1222.65	-96.99	161.65	-1156.59	49.42	1300.66	0.00	0.00	0.00	-1045.86	21.33	1548.33	-1049.44	116.19	1548.58	-1268.66	4.10	1597.02	-1213.04	124.80	1654.28	-377.22	1117.34	74.73	203.97	1148.35	70.20	-400.16
6.10000	-1115.21	67.98	64.85	-1157.25	49.79	56.32	-1331.78	135.45	42.05	-1331.66	125.48	93.18	-1005.98	-47.07	60.52	-1030.25	-50.06	69.03	-1200.22	-101.86	89.80	-1196.93	-95.05	155.22	-1150.43	49.91	1300.37	0.00	0.00	0.00	-1033.45	20.74	1547.61	-1039.40	115.37	1548.22	-1258.54	3.16	1597.70	-1205.81	123.49	1653.90	-377.14	1118.81	74.33	203.95	1147.31	70.74	-398.21
6.11000	-1115.48	65.90	63.34	-1157.75	48.97	55.54	-1332.11	134.85	41.79	-1331.27	125.96	93.48	-967.69	-43.26	65.68	-1000.69	-46.89	70.77	-1169.13	-103.02	84.64	-1170.46	-94.01	149.74	-1141.83	48.92	1299.68	0.00	0.00	0.00	-1030.70	20.61	1547.34	-1036.50	115.35	1548.12	-1248.42	2.22	1598.40	-1198.14	122.54	1653.55	-379.85	1118.70	73.90	204.03	1147.84	70.64	-401.75
6.12000	-1114.62	64.41	62.24	-1157.89	46.60	54.03	-1331.45	135.82	42.45	-1330.92	126.10	93.65	-939.00	-38.94	68.60	-969.56	-43.40	73.25	-1136.21	-102.02	80.02	-1143.28	-93.53	145.05	-1135.05	48.61	1299.01	0.00	0.00	0.00	-1028.71	20.13	1546.76	-1032.74	115.11	1547.62	-1238.29	1.28	1599.10	-1190.62	121.22	1653.13	-378.32	1119.58	73.99	202.71	1148.20	70.11	-398.88
6.13000	-1116.08	59.77	59.18	-1159.91	44.86	52.07	-1331.47	135.58	42.31	-1330.25	126.55	93.96	-911.42	-35.02	71.58	-943.60	-40.14	74.69	-1108.03	-101.64	75.29	-1116.72	-92.65	140.81	-1127.06	48.73	1298.16	0.00	0.00	0.00	-1018.60	18.50	1545.10	-1020.15	113.62	1546.07	-1228.17	0.34	1599.81	-1182.16	121.39	1652.29	-380.44	1119.34	73.76	203.64	1147.75	70.37	-397.22
6.14000	-1121.76	54.12	55.23	-1161.36	44.09	50.89	-1331.16	135.87	42.73	-1329.94	126.63	94.18	-882.48	-31.12	75.50	-913.11	-36.65	77.87	-1081.51	-99.96	71.28	-1090.20	-91.57	137.05	-1118.38	47.92	1297.30	0.00	0.00	0.00	-1010.03	17.26	1543.88	-1010.30	112.39	1544.93	-1218.05	-0.61	1600.53	-1173.80	121.10	1651.46	-384.30	1118.64	73.23	205.13	1148.63	70.54	-397.77
6.15000	-1117.58	50.87	53.63	-1163.77	41.81	49.36	-1331.23	135.76	42.69	-1329.22	127.28	94.65	-849.42	-27.12	80.94	-885.56	-33.38	81.14	-1052.15	-98.07	68.46	-1064.40	-90.17	133.91	-1112.57	48.21	1296.33	0.00	0.00	0.00	-1000.93	15.99	1542.57	-1000.37	111.15	1543.76	-1207.92	-1.55	1601.27	-1165.95	119.76	1650.66	-381.05	1118.43	74.08	203.69	1147.31	70.56	-401.56
6.16000	-1128.70	44.38	47.49	-1166.42	41.41	49.74	-1330.70	136.38	43.12	-1329.12	127.01	94.76	-828.11	-23.93	84.53	-859.51	-29.80	84.70	-1021.32	-96.28	66.87	-1038.89	-89.02	131.59	-1102.06	47.94	1295.26	0.00	0.00	0.00	-996.85	15.67	1542.04	-997.58	110.75	1543.38	-1197.80	-2.50	1602.01	-1158.21	118.23	1649.78	-379.77	1118.88	73.60	205.00	1147.54	70.87	-397.50
6.17000	-1134.09	40.31	44.88	-1166.39	41.52	49.68	-1330.97	135.72	43.04	-1329.21	126.19	94.59	-806.36	-20.95	89.12	-833.88	-26.71	88.87	-995.60	-94.07	65.34	-1014.12	-86.86	129.46	-1094.71	47.03	1293.96	0.00	0.00	0.00	-991.78	15.36	1541.19	-994.08	110.29	1542.74	-1187.68	-3.44	1602.76	-1150.59	117.05	1648.70	-382.12	1120.18	72.79	204.61	1147.90	70.59	-398.94
6.18000	-1133.90	41.15	45.99	-1166.24	41.41	49.53	-1330.93	135.80	43.51	-1328.48	126.36	94.97	-785.04	-17.35	94.53	-807.87	-23.33	93.92	-971.81	-91.75	63.76	-990.01	-85.05	128.02	-1088.03	46.63	1292.78	0.00	0.00	0.00	-979.74	14.16	1538.93	-982.04	108.82	1540.78	-1177.56	-4.39	1603.53	-1142.18	116.70	1647.43	-382.86	1120.32	72.79	203.46	1149.37	69.82	-399.55
6.19000	-1133.25	43.15	46.55	-1166.08	41.61	49.30	-1330.72	135.83	43.59	-1328.12	126.04	95.12	-756.19	-13.65	101.89	-783.59	-20.33	99.67	-947.09	-89.46	63.60	-967.25	-82.53	126.80	-1080.57	45.84	1291.32	0.00	0.00	0.00	-970.97	13.17	1537.27	-972.56	107.68	1539.29	-1167.43	-5.33	1604.30	-1134.52	115.32	1645.99	-380.57	1119.88	73.26	203.18	1149.43	69.74	-401.75
6.20000	-1130.25	42.52	46.46	-1166.39	41.23	48.62	-1330.91	135.21	43.37	-1327.37	126.17	95.51	-729.26	-12.54	110.00	-759.60	-18.17	105.42	-925.75	-86.65	63.03	-945.51	-79.92	125.93	-1071.23	45.90	1289.74	0.00	0.00	0.00	-961.70	12.14	1535.53	-962.78	106.74	1537.72	-1157.31	-6.28	1605.08	-1126.73	114.15	1644.57	-377.62	1118.06	74.32	203.58	1149.08	70.01	-401.50
6.21000	-1135.40	41.85	44.84	-1157.84	43.49	51.52	-1331.38	134.05	43.35	-1326.77	126.05	95.71	-709.19	-10.78	117.58	-737.63	-15.64	112.37	-896.70	-83.06	64.20	-925.34	-76.95	125.23	-1064.01	44.89	1287.98	0.00	0.00	0.00	-958.43	11.67	1534.92	-959.39	106.70	1537.11	-1147.19	-7.22	1605.88	-1118.84	113.19	1643.02	-371.95	1116.00	75.78	206.01	1147.10	71.04	-400.61
6.22000	-1133.99	41.53	44.49	-1161.10	42.74	50.25	-1330.38	135.51	44.28	-1326.20	125.66	95.97	-689.34	-9.89	124.29	-717.68	-14.28	119.13	-876.04	-80.73	64.47	-906.31	-74.16	124.76	-1054.18	44.42	1286.25	0.00	0.00	0.00	-953.67	10.98	1533.92	-954.86	106.20	1536.26	-1137.08	-8.17	1606.68	-1110.70	111.95	1641.44	-375.16	1117.62	74.93	203.66	1146.83	70.67	-389.75
6.23000	-1131.11	41.42	44.27	-1159.10	43.06	50.48	-1330.73	134.78	44.37	-1325.49	125.32	96.22	-670.26	-8.94	131.63	-699.20	-11.71	126.16	-856.87	-77.49	64.83	-888.71	-71.14	124.35	-1046.90	43.33	1284.52	0.00	0.00	0.00	-939.95	9.29	1531.05	-941.67	103.83	1533.96	-1126.96	-9.12	1607.50	-1102.51	110.58	1639.92	-377.29	1117.72	74.67	202.36	1148.43	70.10	-388.19
6.24000	-1131.72	40.95	43.30	-1160.95	42.15	49.32	-1331.25	133.48	44.12	-1324.71	124.98	96.50	-659.72	-6.34	137.70	-684.52	-13.46	130.21	-839.30	-74.01	64.84	-872.62	-68.02	123.78	-1039.32	42.88	1282.87	0.00	0.00	0.00	-929.59	8.07	1528.90	-931.65	101.96	1532.25	-1116.84	-10.07	1608.32	-1094.31	109.37	1638.40	-378.86	1118.13	74.02	204.95	1148.00	70.50	-396.82
6.25000	-1131.94	40.71	42.44	-1164.16	41.96	47.86	-1331.07	133.24	44.39	-1323.92	124.57	96.87	-640.21	-8.87	141.94	-670.01	-13.35	134.00	-824.13	-70.52	64.50	-858.72	-64.61	122.79	-1030.20	42.83	1281.12	0.00	0.00	0.00	-918.32	6.79	1526.60	-921.54	100.28	1530.38	-1106.73	-11.02	1609.16	-1086.86	106.85	1636.79	-381.98	1119.61	73.33	204.12	1147.94	70.36	-402.16
6.26000	-1129.46	40.70	42.00	-1160.27	41.74	48.20	-1329.88	134.85	45.55	-1323.21	123.98	97.12	-627.21	-9.47	144.57	-657.51	-13.27	136.01	-811.52	-66.67	63.15	-846.88	-61.16	121.24	-1020.11	42.00	1279.39	0.00	0.00	0.00	-914.09	6.33	1525.80	-918.67	100.18	1529.67	-1096.62	-11.97	1610.01	-1078.45	105.61	1635.20	-380.09	1119.09	73.93	204.38	1148.54	70.20	-400.00
6.27000	-1128.39	40.64	41.61	-1163.00	42.10	47.19	-1330.74	133.28	45.19	-1322.05	124.09	97.87	-617.30	-10.85	144.76	-647.15	-13.29	135.98	-801.35	-63.55	61.13	-837.01	-58.00	119.23	-1014.24	40.41	1277.60	0.00	0.00	0.00	-909.63	5.55	1524.97	-914.42	99.87	1528.91	-1086.50	-12.91	1610.86	-1070.67	103.14	1633.72	-378.62	1119.60	73.62	203.96	1148.57	70.21	-397.93
6.28000	-1129.30	40.29	41.03	-1159.14	41.43	47.27	-1330.05	133.75	45.68	-1320.93	124.03	98.58	-609.88	-12.55	142.84	-638.87	-13.81	133.97	-793.92	-60.26	58.44	-829.74	-54.39	116.48	-1004.55	40.34	1276.14	0.00	0.00	0.00	-897.67	3.34	1522.55	-900.20	97.58	1526.86	-1076.40	-13.86	1611.73	-1061.47	102.58	1632.09	-375.53	1117.97	74.48	206.47	1148.32	70.82	-399.00
6.29000	-1131.48	39.65	39.94	-1162.20	40.77	46.35	-1330.19	133.57	45.97	-1320.07	123.76	99.26	-606.09	-10.21	138.12	-632.87	-13.05	129.99	-789.81	-57.04	57.06	-824.02	-51.43	114.12	-993.63	39.56	1274.51	0.00	0.00	0.00	-888.60	1.69	1520.67	-889.16	95.64	1525.32	-1066.29	-14.81	1612.61	-1052.62	101.25	1630.71	-374.85	1118.16	75.23	204.84	1148.41	70.38	-397.18
6.30000	-1130.36	39.52	39.67	-1161.34	41.30	46.24	-1330.11	133.46	46.49	-1319.04	123.79	100.18	-597.85	-7.86	131.15	-627.74	-11.01	123.24	-787.36	-55.53	56.45	-819.70	-48.82	111.97	-985.35	38.53	1272.94	0.00	0.00	0.00	-879.30	-0.04	1518.63	-877.77	93.60	1523.62	-1056.18	-15.76	1613.50	-1043.70	100.11	1629.18	-375.50	1118.10	74.87	205.05	1148.61	70.42	-398.22
6.31000	-1133.78	39.10	38.48	-1159.81	40.95	46.32	-1330.22	133.03	46.45	-1317.73	124.01	101.41	-596.79	-3.32	122.24	-622.65	-5.93	115.68	-786.15	-52.44	55.03	-817.15	-45.84	109.11	-976.73	37.19	1271.70	0.00	0.00	0.00	-876.04	-0.62	1517.92	-874.17	92.75	1523.06	-1046.08	-16.72	1614.40	-1034.99	97.82	1628.20	-375.00	1117.58	74.76	205.43	1148.05	70.64	-400.41
6.32000	-1133.76	38.41	37.65	-1159.25	41.06	46.13	-1329.01	134.31	47.52	-1316.91	123.49	102.60	-589.55	0.04	115.32	-620.46	-4.99	107.86	-783.67	-50.92	54.18	-813.87	-43.94	106.87	-968.39	36.08	1270.42	0.00	0.00	0.00	-870.63	-1.42	1517.39	-869.80	91.82	1522.71	-1035.98	-17.67	1615.31	-1026.60	95.19	1627.21	-378.90	1119.07	73.77	205.00	1146.75	71.01	-399.43
6.33000	-1132.43	37.33	36.87	-1161.21	41.14	45.03	-1328.65	134.25	48.41	-1315.03	124.12	104.61	-586.62	3.80	108.86	-616.34	0.13	102.48	-780.67	-49.85	53.09	-809.68	-41.80	105.19	-958.14	35.53	1269.47	0.00	0.00	0.00	-854.91	-3.83	1515.90	-856.10	89.50	1521.65	-1025.88	-18.62	1616.23	-1018.07	92.37	1626.44	-380.61	1118.66	73.78	203.70	1147.89	70.16	-398.73
6.34000	-1132.90	35.53	35.66	-1158.67	40.63	45.10	-1327.81	134.57	49.99	-1313.74	123.52	106.43	-582.67	8.10	101.82	-612.71	4.41	95.83	-777.62	-48.60	51.92	-804.34	-40.55	104.38	-949.52	34.33	1268.77	0.00	0.00	0.00	-843.11	-5.66	1514.72	-845.48	87.78	1520.79	-1015.78	-19.57	1617.16	-1009.10	89.87	1625.99	-380.05	1118.39	73.99	205.11	1148.25	70.52	-402.86
6.35000	-1132.46	36.61	35.64	-1162.28	38.45	42.12	-1325.39	136.64	53.27	-1310.82	124.88	109.37	-577.02	11.56	94.52	-609.14	6.85	88.93	-775.20	-47.61	51.00	-799.83	-39.29	103.57	-937.76	34.21	1268.43	0.00	0.00	0.00	-830.64	-7.55	1513.35	-834.71	85.82	1519.78	-1005.69	-20.52	1618.10	-998.71	89.46	1625.47	-376.33	1116.81	74.78	203.87	1147.91	70.39	-400.49
6.36000	-1131.46	36.79	37.10	-1156.34	40.13	44.36	-1324.46	136.04	56.05	-1307.77	125.78	112.73	-575.11	12.50	87.30	-604.94	8.85	83.57	-773.52	-47.55	50.34	-796.41	-38.45	102.87	-928.76	32.60	1268.39	0.00	0.00	0.00	-826.34	-8.15	1512.86	-831.11	84.91	1519.46	-995.60	-21.48	1619.06	-989.07	87.43	1625.53	-375.10	1118.05	74.71	204.22	1147.28	70.71	-396.78
6.37000	-1131.13	36.55	37.24	-1155.66	40.55	43.68	-1322.34	136.92	59.82	-1304.85	125.95	116.02	-572.54	12.38	82.34	-602.54	8.12	79.45	-772.07	-47.91	49.79	-793.63	-38.53	102.45	-919.92	31.89	1268.68	0.00	0.00	0.00	-820.93	-8.97	1512.94	-825.39	83.88	1519.72	-985.51	-22.43	1620.02	-978.96	85.72	1625.92	-378.18	1119.92	73.78	201.43	1149.14	69.60	-396.15
6.38000	-1131.33	35.92	36.50	-1157.00	40.78	42.43	-1320.05	137.14	64.32	-1301.09	126.66	120.18	-570.28	10.47	78.10	-601.15	6.22	75.46	-770.96	-49.12	49.46	-791.07	-39.43	102.42	-909.73	30.42	1269.23	0.00	0.00	0.00	-805.15	-11.49	1513.28	-808.25	81.58	1520.46	-975.42	-23.38	1621.00	-968.95	83.96	1626.52	-377.16	1117.70	74.51	203.37	1148.73	69.94	-402.28
6.39000	-1131.48	35.99	36.22	-1150.16	40.48	43.35	-1317.76	136.73	69.31	-1296.73	127.25	124.74	-572.45	9.50	72.33	-600.06	4.98	71.55	-770.34	-49.22	48.64	-788.71	-40.21	102.31	-902.08	29.26	1270.12	0.00	0.00	0.00	-793.11	-13.42	1513.47	-795.28	79.91	1520.93	-965.34	-24.34	1621.99	-959.44	81.25	1627.33	-378.28	1117.84	74.42	203.79	1148.81	70.19	-404.64
6.40000	-1130.84	35.71	36.19	-1160.05	39.01	36.73	-1313.37	138.46	75.91	-1290.27	129.89	130.72	-565.16	8.90	69.41	-596.90	4.47	68.47	-769.38	-49.88	48.12	-786.49	-41.00	102.10	-891.00	27.45	1271.09	0.00	0.00	0.00	-779.92	-15.48	1513.75	-781.59	78.17	1521.48	-955.26	-25.29	1622.98	-949.08	80.06	1628.20	-379.18	1116.99	74.31	203.39	1147.69	70.61	-392.80
6.41000	-1129.95	34.90	36.58	-1160.02	39.90	36.50	-1309.91	138.23	81.51	-1283.32	132.09	136.73	-564.66	8.99	65.53	-596.28	4.14	64.79	-768.50	-50.44	47.72	-783.78	-42.42	102.22	-879.93	26.33	1272.62	0.00	0.00	0.00	-774.61	-16.11	1514.06	-777.22	77.73	1521.82	-945.19	-26.24	1623.99	-938.66	78.70	1629.23	-382.04	1119.01	73.29	203.68	1147.91	70.51	-379.81
6.42000	-1129.23	34.48	36.75	-1160.38	39.86	36.36	-1306.16	137.39	87.64	-1275.29	134.97	143.27	-562.86	9.25	62.65	-595.74	4.44	61.55	-767.91	-50.43	47.43	-781.70	-42.47	102.00	-872.33	24.99	1273.84	0.00	0.00	0.00	-768.84	-16.54	1514.70	-772.62	77.30	1522.45	-935.11	-27.20	1625.01	-928.71	77.12	1630.22	-382.59	1120.18	72.89	203.97	1147.70	70.45	-396.54
6.43000	-1128.17	34.25	36.66	-1161.38	41.43	39.83	-1301.01	137.20	94.57	-1266.74	137.16	149.80	-564.43	10.42	58.77	-595.36	5.44	59.35	-764.56	-49.89	48.34	-780.15	-41.97	101.71	-860.01	24.14	1275.16	0.00	0.00	0.00	-754.27	-18.03	1515.97	-758.30	75.63	1523.89	-925.05	-28.15	1626.04	-918.59	75.57	1631.36	-382.31	1119.12	73.02	203.52	1147.77	70.06	-403.48
6.44000	-1126.71	33.64	36.77	-1158.03	40.75	41.07	-1283.96	141.15	104.60	-1256.55	140.18	156.98	-564.56	12.42	56.19	-592.75	6.25	57.29	-767.66	-49.84	47.63	-778.49	-41.69	101.59	-850.71	22.63	1276.35	0.00	0.00	0.00	-743.38	-19.24	1516.81	-747.10	74.27	1524.90	-914.98	-29.11	1627.09	-909.47	73.33	1632.50	-381.85	1117.47	73.84	200.97	1149.46	69.32	-398.93
6.45000	-1125.81	33.75	36.22	-1155.18	41.23	41.12	-1284.90	141.91	111.52	-1246.11	142.37	164.00	-562.77	12.89	53.37	-593.50	7.31	54.85	-764.79	-49.61	48.13	-776.92	-41.39	101.48	-841.82	21.91	1277.82	0.00	0.00	0.00	-731.95	-20.49	1517.80	-735.75	72.82	1525.99	-906.46	-28.94	1628.12	-900.33	71.68	1633.60	-379.01	1119.33	74.03	204.96	1148.11	70.63	-398.54
6.46000	-1123.67	34.46	35.30	-1149.24	39.53	43.50	-1278.95	143.99	120.28	-1234.20	145.03	171.47	-561.64	12.91	51.46	-592.94	7.84	53.32	-764.85	-49.13	48.17	-775.92	-40.43	101.04	-834.08	20.82	1278.92	0.00	0.00	0.00	-728.09	-20.85	1518.26	-732.27	72.42	1526.37	-896.48	-30.45	1628.91	-891.11	70.82	1634.52	-383.50	1119.32	72.85	206.21	1148.18	70.79	-397.65
6.47000	-1118.08	25.64	42.13	-1145.29	42.38	42.13	-1267.45	147.15	131.14	-1222.01	147.38	179.00	-559.26	13.27	50.59	-592.23	7.96	52.45	-765.56	-49.10	48.21	-775.14	-39.91	100.82	-821.56	19.89	1280.09	0.00	0.00	0.00	-723.01	-21.11	1518.86	-727.54	72.36	1526.90	-886.40	-33.05	1629.78	-881.90	70.10	1635.44	-381.54	1118.86	73.43	204.49	1147.43	70.64	-399.77
6.48000	-1110.73	38.31	37.46	-1139.03	44.14	44.90	-1254.85	149.59	142.36	-1208.51	149.65	186.62	-559.34	12.81	49.33	-590.82	8.14	51.99	-765.37	-48.79	48.09	-774.44	-39.97	100.73	-812.51	18.74	1281.20	0.00	0.00	0.00	-707.97	-22.05	1520.25	-712.42	71.96	1528.39	-877.63	-33.47	1630.73	-873.54	68.35	1636.46	-376.45	1116.62	74.95	204.02	1148.02	70.50	-399.22
6.49000	-1108.27	41.32	37.01	-1128.40	48.18	51.73	-1241.68	153.36	152.86	-1193.70	152.54	194.22	-561.99	13.14	47.80	-590.32	8.25	51.42	-764.40	-48.82	48.06	-774.07	-39.55	100.57	-802.10	18.09	1282.16	0.00	0.00	0.00	-696.48	-22.83	1521.26	-700.73	71.56	1529.53	-869.06	-33.38	1631.63	-864.59	67.84	1637.40	-377.10	1117.95	74.70	204.81	1148.54	70.50	-399.32
6.50000	-1101.22	44.79	36.59	-1120.44	48.54	56.21	-1222.38	156.92	164.20	-1178.87	155.27	201.45	-559.91	12.14	47.38	-590.69	7.99	51.05	-763.76	-48.62	48.11	-773.52	-39.76	100.59	-795.58	17.47	1282.93	0.00	0.00	0.00	-684.96	-23.60	1522.44	-687.63	71.01	1530.75	-860.01	-34.67	1632.63	-855.74	67.58	1638.34	-377.66	1117.58	74.60	205.26	1147.03	70.85	-399.78
6.51000	-1093.34	49.61	34.82	-1111.82	53.46	59.25	-1216.01	157.83	172.65	-1163.39	158.22	208.53	-561.15	12.36	46.38	-590.30	7.98	50.80	-764.94	-48.57	47.65	-773.12	-39.89	100.59	-786.43	16.56	1283.69	0.00	0.00	0.00	-682.08	-23.69	1523.14	-682.21	70.64	1531.25	-850.98	-35.19	1633.77	-847.31	67.04	1639.26	-380.42	1119.56	73.38	204.43	1147.92	70.37	-400.43
6.52000	-1085.41	49.58	34.04	-1099.97	57.91	59.49	-1192.62	162.21	183.19	-1147.18	161.10	215.30	-555.75	12.14	47.12	-590.85	7.80	50.26	-764.62	-48.70	47.73	-772.88	-39.80	100.40	-776.81	16.01	1284.45	0.00	0.00	0.00	-678.28	-23.49	1524.16	-677.59	70.57	1531.97	-841.41	-37.20	1634.72	-838.91	66.68	1640.18	-382.37	1119.61	73.20	202.01	1148.70	69.75	-397.44
6.53000	-1073.15	56.49	34.40	-1088.45	60.99	61.79	-1174.51	164.93	192.12	-1130.19	163.69	221.77	-555.65	12.06	46.81	-591.48	7.81	50.05	-764.93	-48.69	47.49	-772.66	-39.86	100.32	-768.22	15.61	1285.25	0.00	0.00	0.00	-664.08	-23.41	1526.31	-666.89	70.93	1533.79	-833.43	-36.54	1635.91	-830.52	66.83	1641.10	-380.30	1119.54	73.47	202.15	1148.52	69.92	-395.90
6.54000	-1059.11	60.84	38.98	-1072.67	65.63	66.79	-1165.34	166.93	197.36	-1113.42	165.19	227.57	-558.87	11.33	45.46	-591.56	7.60	49.75	-763.92	-48.83	47.96	-772.55	-39.73	100.19	-760.40	14.84	1286.08	0.00	0.00	0.00	-652.78	-23.47	1527.81	-658.86	71.24	1535.14	-824.80	-35.93	1637.10	-822.14	67.05	1641.97	-380.84	1119.70	73.26	203.52	1147.57	70.31	-400.39
6.55000	-1038.58	66.11	45.21	-1053.53	69.95	72.55	-1146.44	169.04	203.20	-1095.70	167.17	233.05	-557.17	11.40	45.41	-591.80	7.97	49.39	-764.82	-48.37	47.43	-772.15	-40.07	100.27	-750.57	14.51	1286.91	0.00	0.00	0.00	-641.20	-23.59	1529.49	-649.84	71.52	1536.62	-814.68	-38.33	1638.26	-813.87	67.04	1642.79	-380.45	1119.08	73.65	204.46	1148.70	70.43	-401.08
6.56000	-1017.30	71.69	50.11	-1031.97	74.84	77.46	-1125.66	171.91	207.88	-1077.50	168.95	237.78	-560.17	11.86	44.64	-591.61	7.55	49.05	-765.56	-48.69	47.46	-771.64	-40.44	100.42	-742.80	14.20	1287.91	0.00	0.00	0.00	-637.54	-23.67	1530.09	-645.57	71.64	1537.13	-806.56	-37.69	1639.47	-805.74	66.46	1643.86	-376.83	1117.94	74.85	205.63	1147.95	71.03	-400.72
6.57000	-996.81	73.50	55.54	-1009.89	79.42	81.47	-1108.64	174.24	210.84	-1058.51	170.77	241.56	-554.39	12.02	45.81	-590.20	7.69	49.35	-763.59	-47.83	47.88	-771.41	-40.40	100.47	-735.54	13.88	1288.91	0.00	0.00	0.00	-633.26	-23.37	1530.65	-640.16	72.00	1537.47	-798.28	-36.55	1640.81	-797.48	66.08	1644.83	-377.71	1117.87	74.59	202.59	1148.69	70.10	-398.82
6.58000	-971.49	82.16	57.54	-987.09	83.73	84.63	-1087.92	175.36	212.57	-1039.05	172.21	244.22	-559.82	12.13	43.81	-590.05	7.62	48.97	-762.54	-48.83	48.74	-771.12	-40.35	100.56	-725.11	13.76	1289.90	0.00	0.00	0.00	-619.79	-22.34	1532.22	-627.72	72.99	1538.51	-789.13	-36.94	1642.25	-789.20	65.85	1645.67	-382.88	1119.18	73.17	206.18	1147.47	71.16	-400.09
6.59000	-947.14	86.86	59.84	-961.87	88.17	86.74	-1066.54	177.07	213.82	-1019.28	173.51	245.75	-558.80	11.68	43.43	-589.54	7.69	48.85	-761.52	-47.96	48.78	-770.86	-40.34	100.71	-718.50	13.24	1290.90	0.00	0.00	0.00	-609.34	-21.59	1533.43	-618.76	73.71	1539.33	-780.45	-36.44	1643.55	-780.57	66.49	1646.51	-379.89	1118.85	73.92	204.70	1148.72	70.22	-399.41
6.60000	-921.36	91.67	61.53	-937.11	92.37	87.89	-1046.19	179.07	213.86	-998.95	174.72	246.26	-557.20	11.97	43.70	-590.29	8.01	48.58	-763.70	-48.54	48.64	-770.66	-40.18	100.86	-711.26	13.16	1292.11	0.00	0.00	0.00	-597.76	-20.87	1534.73	-608.90	74.66	1540.24	-771.46	-37.27	1644.63	-772.37	66.84	1647.67	-378.48	1117.63	74.30	202.82	1148.81	69.72	-399.91
6.61000	-893.57	96.30	62.34	-911.41	96.43	88.06	-1027.43	181.08	212.14	-977.94	175.89	245.83	-557.79	11.74	43.43	-592.29	7.44	47.71	-763.63	-48.32	48.78	-770.56	-40.19	101.00	-701.66	12.82	1293.04	0.00	0.00	0.00	-592.92	-20.69	1535.17	-605.01	75.28	1540.58	-762.86	-36.15	1646.03	-764.34	66.72	1648.50	-379.31	1118.42	73.98	204.81	1147.30	70.65	-401.39
6.62000	-865.84	101.18	63.06	-885.15	100.65	87.68	-1004.08	181.93	209.67	-956.98	176.48	244.25	-555.42	12.35	43.87	-592.28	7.29	47.67	-765.77	-47.95	48.22	-770.64	-39.77	100.97	-694.61	12.41	1293.97	0.00	0.00	0.00	-588.12	-20.26	1535.57	-600.16	75.86	1540.83	-754.07	-35.74	1647.20	-756.17	67.28	1649.20	-379.83	1117.88	73.81	204.17	1148.15	70.48	-399.35
6.63000	-836.33	106.12	62.82	-857.66	105.08	86.76	-984.00	183.51	206.07	-935.88	177.03	241.79	-557.11	11.99	43.31	-592.29	7.14	47.60	-764.00	-48.01	48.97	-770.66	-39.71	101.06	-685.92	11.67	1294.80	0.00	0.00	0.00	-576.67	-18.74	1536.75	-587.39	76.67	1541.44	-745.63	-35.15	1648.33	-748.05	68.19	1649.98	-378.52	1117.19	74.56	204.17	1148.49	70.28	-399.98
6.64000	-807.58	110.75	62.47	-828.53	109.19	85.88	-961.13	184.86	201.39	-913.79	177.78	238.52	-555.78	11.88	43.39	-611.49	7.23	41.76	-763.37	-47.88	49.32	-770.34	-40.13	101.40	-678.06	11.35	1295.32	0.00	0.00	0.00	-568.16	-17.58	1537.67	-577.86	77.18	1541.92	-736.74	-34.92	1649.60	-739.93	68.80	1650.63	-376.99	1116.90	74.65	205.94	1147.53	70.88	-399.91
6.65000	-776.57	115.80	62.67	-800.71	113.48	84.47	-933.64	185.96	196.64	-891.36	178.56	234.48	-557.33	11.84	42.85	-598.33	7.28	45.68	-762.04	-48.03	49.57	-770.30	-40.07	101.51	-670.36	10.83	1296.00	0.00	0.00	0.00	-559.46	-16.32	1538.76	-568.60	77.73	1542.54	-728.80	-32.72	1650.56	-731.71	69.60	1651.14	-379.70	1118.40	73.70	203.28	1147.40	70.61	-403.00
6.66000	-745.23	120.10	62.20	-767.72	117.29	83.55	-910.97	186.54	189.68	-868.31	179.81	229.78	-560.58	9.88	40.63	-590.91	7.16	47.85	-765.15	-47.64	48.58	-770.07	-40.26	101.66	-661.81	10.98	1296.43	0.00	0.00	0.00	-556.54	-15.80	1539.27	-566.73	78.06	1542.87	-719.20	-33.98	1651.10	-723.83	69.43	1651.48	-383.38	1118.93	73.35	203.62	1147.73	70.44	-399.09
6.67000	-715.92	122.77	61.17	-738.50	120.25	81.33	-884.70	186.80	182.05	-845.09	179.85	223.87	-560.64	9.78	40.56	-589.52	7.24	48.02	-767.09	-48.29	48.35	-770.09	-39.98	101.67	-654.72	10.32	1296.66	0.00	0.00	0.00	-551.43	-15.17	1539.62	-563.43	78.91	1543.00	-710.42	-34.06	1651.69	-715.51	70.89	1651.65	-380.28	1119.47	73.64	202.15	1148.54	70.03	-400.75
6.68000	-683.39	127.26	59.91	-708.84	123.23	78.95	-861.91	188.01	174.08	-821.15	180.65	217.56	-560.48	9.62	40.30	-590.32	6.87	47.61	-761.94	-48.02	49.33	-769.65	-40.37	101.95	-645.31	10.29	1296.78	0.00	0.00	0.00	-536.20	-13.57	1540.19	-549.91	81.00	1542.98	-701.77	-33.33	1652.17	-707.90	70.95	1651.87	-378.86	1118.29	74.22	203.27	1147.86	70.24	-395.32
6.69000	-651.51	130.94	58.98	-678.41	126.03	76.46	-833.30	188.59	165.93	-797.14	180.65	210.31	-557.94	11.41	41.53	-590.68	6.84	47.34	-764.28	-48.04	49.02	-769.58	-40.08	102.07	-638.82	9.67	1296.75	0.00	0.00	0.00	-524.72	-12.38	1540.60	-539.11	82.49	1542.95	-693.16	-32.85	1652.50	-699.69	72.32	1651.81	-375.12	1116.18	75.25	203.82	1148.87	70.10	-399.45
6.70000	-618.21	133.96	58.22	-645.93	128.53	74.70	-805.98	188.58	156.16	-772.06	181.19	202.86	-555.32	11.13	42.33	-589.89	6.98	47.47	-763.08	-47.56	49.42	-769.40	-40.24	102.34	-629.66	9.52	1296.51	0.00	0.00	0.00	-512.54	-11.20	1541.12	-527.46	84.21	1543.02	-684.51	-32.57	1652.77	-691.71	72.93	1651.61	-376.28	1117.09	74.94	203.81	1148.59	70.19	-400.79
6.71000	-585.22	135.94	57.86	-612.01	130.47	73.28	-777.86	189.88	146.79	-746.68	182.01	195.14	-558.53	11.59	41.45	-590.38	6.68	47.47	-763.18	-47.56	49.47	-769.44	-39.90	102.38	-620.57	9.23	1296.26	0.00	0.00	0.00	-508.64	-10.88	1541.26	-522.94	84.88	1543.09	-676.63	-30.57	1652.89	-684.04	72.00	1651.53	-375.87	1117.71	74.75	203.97	1147.65	70.47	-400.26
6.72000	-554.75	137.93	57.58	-579.02	131.83	72.08	-750.17	189.09	136.64	-720.81	182.42	186.97	-558.51	10.97	41.68	-589.23	6.85	47.78	-764.19	-48.02	49.29	-769.09	-40.08	102.58	-613.99	9.11	1295.85	0.00	0.00	0.00	-504.66	-10.27	1541.06	-518.55	85.38	1542.81	-667.55	-30.63	1652.93	-675.85	73.02	1651.14	-377.33	1119.17	74.11	202.90	1148.13	70.25	-400.43
6.73000	-518.94	137.87	57.85	-548.45	132.23	70.43	-721.41	189.18	126.67	-694.79	181.99	178.41	-559.55	10.68	41.94	-589.27	6.66	47.89	-765.83	-48.30	49.01	-769.00	-39.93	102.59	-605.06	8.69	1295.38	0.00	0.00	0.00	-492.30	-8.23	1540.50	-507.31	86.59	1541.84	-659.34	-29.29	1652.81	-667.72	73.83	1650.62	-376.10	1118.09	74.87	203.06	1149.08	69.85	-397.63
6.74000	-485.62	137.78	58.99	-515.32	132.44	69.88	-691.65	189.90	117.14	-668.42	181.62	169.98	-556.12	11.10	43.06	-587.62	6.28	49.16	-765.19	-48.16	49.27	-768.91	-39.70	102.61	-597.15	8.39	1294.68	0.00	0.00	0.00	-482.63	-6.66	1540.14	-498.80	87.52	1541.12	-650.57	-29.44	1652.51	-659.39	74.36	1650.16	-376.51	1116.74	75.16	204.25	1147.18	70.75	-402.00
6.75000	-452.83	137.70	61.34	-482.37	131.50	70.04	-662.39	189.25	107.45	-641.28	181.21	161.89	-556.97	13.53	44.49	-588.45	6.15	48.76	-762.45	-47.80	49.84	-768.93	-39.24	102.58	-589.17	7.87	1293.97	0.00	0.00	0.00	-472.59	-4.98	1539.78	-489.66	88.63	1540.39	-641.84	-29.59	1652.15	-650.85	75.27	1649.53	-374.84	1116.28	75.14	201.77	1149.12	69.58	-399.62
6.76000	-421.26	136.06	63.12	-451.48	129.89	70.08	-632.28	188.78	98.49	-614.40	180.68	154.29	-552.88	11.58	46.21	-587.86	6.01	48.81	-764.61	-47.31	49.18	-768.57	-39.57	102.92	-582.21	7.66	1293.43	0.00	0.00	0.00	-469.06	-4.46	1539.57	-486.02	89.27	1540.09	-633.05	-29.15	1651.59	-642.67	75.41	1648.91	-376.09	1116.82	74.88	201.53	1148.63	69.57	-400.89
6.77000	-393.62	134.32	64.11	-419.82	128.09	71.16	-601.94	189.44	90.97	-587.08	180.15	147.44	-551.27	10.81	46.06	-587.34	5.64	48.87	-767.15	-47.25	48.63	-767.87	-39.94	103.35	-573.17	7.62	1292.70	0.00	0.00	0.00	-464.36	-4.13	1538.92	-481.21	90.00	1539.46	-624.77	-27.68	1651.18	-634.42	75.80	1648.21	-375.99	1117.75	74.69	204.62	1147.49	70.51	-402.13
6.78000	-357.35	131.29	67.98	-388.95	125.36	72.29	-572.02	188.89	83.96	-559.93	179.61	141.45	-544.72	10.64	46.72	-586.62	5.64	48.78	-765.77	-47.49	49.31	-768.00	-39.11	103.32	-564.14	7.40	1291.79	0.00	0.00	0.00	-450.87	-3.00	1537.25	-468.57	91.38	1537.71	-615.95	-27.40	1650.34	-626.35	75.52	1647.57	-378.05	1118.80	73.89	204.81	1148.22	70.41	-400.39
6.79000	-329.13	127.62	70.16	-358.87	122.54	74.02	-542.61	188.39	78.07	-533.09	178.85	136.18	-551.48	9.48	43.86	-586.18	5.55	48.77	-764.78	-47.92	49.80	-767.62	-39.07	103.63	-556.87	7.77	1290.92	0.00	0.00	0.00	-440.64	-2.08	1536.06	-459.18	92.32	1536.43	-606.74	-27.80	1649.59	-617.90	76.10	1646.79	-376.17	1119.32	74.50	205.62	1148.48	70.57	-402.49
6.80000	-298.33	123.31	73.83	-336.11	119.70	73.89	-512.94	188.06	73.36	-506.28	177.82	131.71	-551.22	11.04	43.87	-587.67	5.35	48.15	-761.28	-47.53	50.22	-767.06	-39.25	104.05	-550.30	7.65	1289.93	0.00	0.00	0.00	-429.93	-1.15	1534.76	-449.02	93.33	1535.08	-598.02	-27.16	1648.91	-609.32	76.61	1645.94	-375.87	1118.88	74.66	204.21	1148.18	70.28	-399.81
6.81000	-270.77	119.43	77.48	-308.52	116.16	76.67	-484.17	187.12	69.24	-480.20	176.77	128.08	-546.91	10.09	44.91	-588.62	5.08	46.90	-764.54	-47.74	49.84	-766.63	-39.19	104.41	-540.60	7.43	1288.91	0.00	0.00	0.00	-426.29	-0.83	1534.27	-445.15	93.60	1534.63	-589.26	-25.88	1647.91	-600.56	77.64	1644.93	-379.17	1117.61	74.19	205.74	1146.99	71.00	-401.49
6.82000	-249.81	115.45	80.30	-281.62	113.31	80.77	-456.04	186.23	66.13	-454.64	175.59	125.12	-554.35	8.20	39.93	-588.40	5.15	46.67	-762.72	-47.33	50.49	-766.40	-38.69	104.66	-532.60	7.64	1287.65	0.00	0.00	0.00	-421.52	-0.34	1533.64	-440.32	93.89	1534.02	-580.35	-26.08	1647.00	-592.09	77.98	1643.99	-379.05	1117.54	74.09	204.23	1147.41	70.52	-397.31
6.83000	-224.10	111.28	85.88	-255.80	109.49	84.86	-428.95	184.48	63.58	-430.04	174.15	122.82	-555.42	8.18	39.04	-588.39	5.15	46.42	-763.05	-47.03	50.26	-765.84	-38.60	105.05	-524.27	7.68	1286.43	0.00	0.00	0.00	-407.48	1.06	1531.90	-427.34	94.93	1532.20	-571.52	-25.64	1646.12	-583.43	78.62	1642.97	-379.47	1117.93	74.01	204.65	1146.29	70.82	-399.45
6.84000	-199.47	107.74	91.91	-230.90	105.66	90.08	-402.63	182.84	61.89	-406.21	172.18	120.95	-555.58	7.66	38.63	-588.74	5.01	46.01	-764.88	-46.95	50.16	-764.98	-39.00	105.72	-514.87	7.88	1285.17	0.00	0.00	0.00	-396.76	2.12	1530.59	-417.59	95.77	1530.81	-562.98	-24.68	1644.98	-575.16	78.63	1641.83	-380.02	1118.44	73.70	204.39	1147.29	70.61	-400.92
6.85000	-176.02	103.69	98.76	-207.08	101.78	95.73	-376.93	181.18	61.03	-383.06	170.09	119.66	-558.37	7.42	37.53	-588.24	5.02	45.90	-762.30	-47.06	50.96	-764.69	-38.34	105.99	-507.13	8.35	1283.88	0.00	0.00	0.00	-385.39	3.14	1529.14	-406.90	96.65	1529.31	-554.01	-24.48	1643.62	-566.65	79.08	1640.61	-381.26	1117.76	73.74	203.85	1147.96	70.48	-402.33
6.86000	-153.76	99.77	105.84	-184.45	98.48	101.41	-352.59	178.22	60.33	-360.96	167.51	118.80	-552.56	7.95	38.75	-588.26	4.84	45.70	-761.25	-46.92	51.44	-764.07	-38.10	106.44	-500.23	8.22	1282.57	0.00	0.00	0.00	-381.47	3.31	1528.53	-402.39	96.99	1528.72	-545.34	-23.19	1642.61	-557.82	79.85	1639.39	-379.34	1118.22	74.14	202.74	1148.52	69.94	-398.29
6.87000	-132.37	95.99	112.89	-162.94	94.61	107.43	-329.18	176.10	60.55	-339.65	165.19	118.52	-555.40	8.03	37.94	-587.56	4.69	45.82	-762.34	-47.05	51.72	-763.25	-38.25	107.15	-490.56	8.79	1281.21	0.00	0.00	0.00	-377.08	3.59	1527.83	-396.70	97.45	1527.99	-536.50	-22.80	1641.40	-549.11	80.62	1638.20	-381.67	1118.77	73.62	204.17	1147.93	70.17	-397.52
6.88000	-111.96	92.08	119.88	-142.70	90.15	113.77	-307.23	173.00	60.96	-319.55	162.14	118.39	-554.73	7.79	37.56	-587.15	4.77	45.63	-762.91	-46.82	51.70	-762.62	-38.00	107.75	-479.79	9.12	1279.88	0.00	0.00	0.00	-364.36	4.90	1526.15	-382.49	98.68	1526.09	-528.01	-21.77	1640.29	-540.59	80.94	1637.06	-375.44	1118.12	74.77	205.35	1147.38	70.81	-398.26
6.89000	-93.18	88.07	126.44	-123.74	86.64	119.13	-286.94	169.27	61.50	-300.69	159.51	118.77	-551.76	7.72	38.40	-587.01	5.04	45.48	-760.32	-46.67	52.64	-762.16	-37.67	108.33	-471.57	9.70	1278.72	0.00	0.00	0.00	-354.59	5.98	1524.91	-372.02	99.59	1524.68	-519.56	-20.23	1639.29	-531.59	82.44	1635.71	-377.59	1118.99	74.22	205.15	1147.61	70.65	-397.55
6.90000	-76.14	84.02	132.55	-106.09	82.75	124.44	-268.03	165.97	62.30	-283.39	156.16	118.93	-553.09	7.58	37.62	-586.08	5.08	45.40	-763.74	-46.07	51.65	-761.48	-37.57	109.11	-462.69	10.36	1277.56	0.00	0.00	0.00	-343.64	7.20	1523.43	-361.07	100.53	1523.16	-510.83	-19.53	1638.05	-522.78	83.04	1634.58	-378.11	1117.56	74.49	203.99	1148.87	70.01	-399.79
6.91000	-60.87	79.96	138.18	-90.59	79.02	129.21	-250.76	162.24	62.88	-267.73	152.75	118.94	-552.69	7.57	37.42	-587.68	4.84	44.76	-760.39	-46.11	52.73	-760.95	-37.15	109.84	-454.27	10.44	1276.34	0.00	0.00	0.00	-338.57	7.73	1522.72	-357.70	100.81	1522.69	-502.02	-18.90	1636.85	-513.83	84.22	1633.40	-378.67	1117.96	74.11	206.05	1148.04	70.78	-398.83
6.92000	-47.60	76.89	142.52	-76.83	74.94	133.39	-235.51	157.21	62.15	-253.91	148.60	118.19	-551.07	8.17	37.93	-587.53	4.51	44.55	-758.46	-46.37	53.66	-760.10	-37.20	110.88	-446.01	11.34	1275.34	0.00	0.00	0.00	-332.68	8.09	1522.12	-353.41	101.15	1522.27	-493.08	-18.56	1635.70	-505.12	84.56	1632.30	-375.65	1116.68	75.25	204.53	1147.57	70.50	-401.29
6.93000	-36.66	73.26	145.99	-65.41	70.68	136.54	-222.67	153.55	61.92	-242.00	144.51	116.98	-553.85	8.19	36.97	-587.06	4.57	44.30	-761.30	-46.61	53.54	-759.08	-37.32	111.99	-436.35	12.00	1274.12	0.00	0.00	0.00	-319.32	8.80	1520.95	-339.75	102.29	1520.94	-484.18	-17.57	1634.73	-496.00	85.79	1631.19	-375.29	1117.22	75.09	202.94	1148.48	70.10	-400.26
6.94000	-26.97	68.72	146.68	-55.89	66.83	137.14	-212.67	149.69	61.34	-232.26	141.14	115.68	-554.39	7.48	36.25	-587.31	4.77	44.00	-763.98	-46.14	53.18	-758.00	-37.45	113.18	-427.48	12.84	1273.10	0.00	0.00	0.00	-309.65	9.34	1520.12	-329.17	103.19	1519.88	-476.01	-15.02	1633.85	-487.27	86.33	1630.19	-377.06	1118.33	74.81	202.22	1147.83	70.02	-399.67
6.95000	-19.52	64.78	143.16	-48.44	62.14	134.61	-205.46	145.86	60.37	-224.46	138.10	113.84	-555.36	6.82	36.21	-587.45	4.83	43.67	-764.23	-45.83	53.83	-757.12	-36.88	114.19	-418.27	13.63	1272.04	0.00	0.00	0.00	-299.23	9.94	1519.17	-317.91	104.14	1518.67	-466.90	-14.79	1632.80	-477.87	88.11	1629.12	-377.72	1118.39	74.40	204.05	1146.68	70.88	-394.88
6.96000	-13.59	59.74	135.94	-43.02	58.64	127.99	-200.42	144.18	59.92	-218.59	135.49	111.67	-555.93	7.29	35.95	-586.45	4.72	43.54	-762.73	-46.02	55.20	-755.88	-37.08	115.70	-407.07	14.34	1271.01	0.00	0.00	0.00	-295.25	10.30	1518.86	-313.47	104.50	1518.21	-457.98	-13.43	1631.97	-468.84	88.87	1628.24	-378.82	1119.10	73.71	204.09	1147.18	70.61	-398.47
6.97000	-9.92	55.07	127.04	-39.48	55.01	119.52	-197.30	143.19	59.12	-214.47	133.93	109.35	-559.27	7.42	34.68	-586.18	4.90	43.23	-761.50	-46.14	56.48	-754.60	-37.14	117.34	-396.90	15.19	1270.09	0.00	0.00	0.00	-289.67	10.94	1518.78	-307.62	104.91	1518.08	-448.90	-12.30	1631.24	-459.71	90.15	1627.32	-377.90	1119.38	73.82	205.46	1147.03	70.92	-399.59
6.98000	-6.28	51.05	117.97	-36.04	51.11	111.18	-193.97	142.93	58.17	-211.38	132.66	107.08	-553.25	7.19	35.44	-586.19	4.69	42.65	-758.04	-46.43	58.62	-753.03	-37.52	119.26	-389.93	16.41	1269.18	0.00	0.00	0.00	-274.44	12.35	1518.50	-292.13	106.04	1517.86	-439.57	-11.85	1630.53	-450.22	91.45	1626.65	-375.76	1118.21	74.48	204.73	1147.73	70.47	-396.72
6.99000	-2.75	47.34	109.85	-33.02	47.70	103.49	-191.11	141.05	56.30	-207.77	131.48	105.21	-556.37	7.79	34.44	-586.63	4.69	42.25	-759.45	-46.80	59.56	-751.49	-37.71	121.35	-379.14	17.41	1268.63	0.00	0.00	0.00	-263.07	13.34	1518.23	-280.60	106.89	1517.65	-430.25	-10.71	1629.92	-440.87	92.31	1626.09	-377.68	1117.61	74.31	204.07	1146.94	70.58	-398.15
7.00000	0.67	44.21	103.11	-29.62	45.41	97.28	-188.25	140.91	55.38	-203.42	130.12	103.81	-553.26	7.69	34.84	-586.65	4.84	41.56	-755.14	-47.32	62.09	-749.68	-38.14	123.74	-371.40	18.21	1268.19	0.00	0.00	0.00	-249.53	14.50	1517.91	-267.53	107.90	1517.38	-420.94	-9.34	1629.57	-431.20	93.78	1625.71	-379.25	1117.19	73.98	205.03	1145.81	71.06	-400.08
7.01000	3.78	43.08	96.69	-26.30	44.49	91.45	-185.88	140.82	54.56	-199.09	129.09	102.65	-554.57	7.56	34.67	-585.22	4.96	41.52	-754.78	-47.59	64.20	-747.53	-38.45	126.43	-361.04	19.32	1268.09	0.00	0.00	0.00	-242.81	14.97	1517.84	-261.91	108.41	1517.32	-411.25	-8.51	1629.59	-421.41	94.91	1625.73	-377.70	1117.36	74.50	204.45	1147.23	70.43	-401.29
7.02000	6.71	43.40	90.04	-23.14	44.32	85.90	-184.42	139.89	53.54	-195.69	128.46	101.68	-557.83	8.11	33.64	-584.52	5.04	41.42	-753.63	-47.88	66.47	-745.20	-38.90	129.49	-349.91	20.38	1268.25	0.00	0.00	0.00	-236.78	15.28	1518.21	-256.26	108.91	1517.65	-401.69	-6.70	1629.87	-411.44	96.25	1625.92	-374.58	1116.02	75.36	205.65	1147.71	70.82	-398.72
7.03000	9.28	44.07	83.98	-20.71	45.07	80.74	-183.28	139.91	53.02	-193.17	127.91	100.79	-554.90	7.63	34.22	-585.49	5.31	40.73	-753.47	-48.11	69.21	-742.68	-39.35	132.74	-339.74	21.49	1268.72	0.00	0.00	0.00	-225.34	15.97	1519.18	-243.15	109.89	1518.56	-392.22	-5.13	1630.44	-401.10	97.58	1626.46	-377.53	1117.41	74.53	202.88	1148.03	70.14	-399.02
7.04000	11.22	44.15	79.04	-18.86	45.08	76.62	-182.30	139.60	52.48	-190.76	128.06	100.29	-554.79	7.82	34.20	-584.17	5.33	40.89	-751.90	-48.70	72.16	-739.66	-39.81	136.38	-329.09	22.58	1269.53	0.00	0.00	0.00	-213.95	16.75	1520.00	-229.26	110.83	1519.36	-382.18	-4.31	1631.19	-390.61	99.02	1627.24	-378.90	1116.65	74.50	203.48	1147.06	70.59	-400.55
7.05000	12.61	43.98	74.53	-17.64	44.74	72.90	-181.30	139.94	52.20	-188.37	128.12	99.86	-551.43	7.75	34.71	-583.91	5.88	40.90	-749.69	-49.10	76.07	-736.29	-40.19	140.36	-319.15	23.88	1270.59	0.00	0.00	0.00	-204.35	17.30	1521.01	-218.40	111.71	1520.25	-372.42	-2.66	1632.24	-380.04	101.13	1628.17	-376.73	1115.45	75.15	203.71	1146.67	70.52	-397.83
7.06000	14.04	42.79	70.45	-16.44	43.54	69.59	-180.22	139.60	51.84	-186.12	128.18	99.44	-553.80	8.06	33.75	-583.04	5.68	40.98	-747.22	-49.16	80.38	-731.60	-41.75	145.41	-307.39	24.97	1272.00	0.00	0.00	0.00	-192.96	17.70	1522.13	-209.53	112.20	1521.51	-362.13	-2.11	1633.44	-369.53	102.13	1629.44	-376.95	1116.69	74.96	204.17	1146.98	70.83	-398.00
7.07000	15.33	41.90	66.54	-15.31	43.21	66.18	-179.54	139.70	51.63	-184.07	128.51	99.13	-554.30	7.89	33.81	-581.47	5.70	40.97	-744.17	-49.46	85.57	-726.65	-42.52	150.56	-297.09	26.41	1273.46	0.00	0.00	0.00	-184.50	18.16	1523.29	-200.32	112.54	1522.54	-352.06	-0.17	1634.80	-359.13	102.98	1630.89	-377.89	1116.20	74.90	203.25	1147.80	70.43	-401.53
7.08000	16.68	42.86	62.41	-14.10	43.15	63.51	-178.83	140.55	51.69	-182.19	129.20	98.86	-553.90	8.31	33.61	-579.64	5.43	40.76	-740.68	-49.30	90.92	-720.70	-44.09	156.41	-287.35	27.44	1275.14	0.00	0.00	0.00	-175.63	18.44	1525.00	-189.64	112.85	1524.19	-342.16	0.88	1636.38	-348.42	104.57	1632.53	-371.56	1115.88	75.96	202.53	1147.17	70.47	-399.79
7.09000	17.91	43.71	59.91	-13.23	43.93	61.56	-178.67	140.29	51.32	-180.71	129.30	98.43	-552.60	8.80	33.49	-578.03	5.54	40.54	-736.06	-50.69	97.34	-714.21	-45.37	162.53	-277.77	28.57	1277.01	0.00	0.00	0.00	-163.47	18.73	1526.84	-177.28	113.44	1526.18	-332.16	2.03	1638.06	-337.90	105.97	1634.30	-379.72	1119.22	73.68	203.23	1146.90	70.67	-399.23
7.10000	23.18	43.88	61.09	-13.02	43.87	60.86	-178.42	140.69	51.35	-179.82	129.43	98.19	-555.09	8.08	33.53	-577.57	4.97	40.33	-731.47	-50.87	103.90	-706.83	-47.04	169.21	-267.41	29.29	1278.93	0.00	0.00	0.00	-153.79	18.82	1528.67	-167.54	113.96	1528.11	-322.29	3.19	1639.91	-327.33	107.45	1636.09	-376.90	1116.69	74.69	201.96	1147.33	70.26	-402.44
7.11000	22.90	43.33	59.47	-12.10	45.78	60.89	-178.25	140.68	51.26	-179.17	129.52	98.15	-554.13	8.63	33.41	-575.67	5.80	42.47	-726.07	-51.24	110.94	-698.76	-48.36	175.98	-257.57	29.98	1281.01	0.00	0.00	0.00	-144.54	19.37	1530.64	-155.85	113.93	1529.95	-312.25	3.75	1641.83	-317.10	108.85	1638.00	-375.78	1116.40	74.97	204.57	1146.83	71.00	-400.36
7.12000	19.50	42.89	56.47	-11.97	44.35	59.09	-178.13	140.35	51.09	-178.59	129.69	98.16	-553.41	8.93	33.45	-573.54	6.33	43.18	-719.30	-52.40	119.18	-689.25	-50.12	183.04	-246.40	31.22	1283.05	0.00	0.00	0.00	-138.02	19.55	1532.07	-148.44	114.25	1531.16	-302.76	5.33	1643.81	-306.96	109.61	1639.92	-379.94	1117.46	74.32	204.74	1147.66	70.48	-399.76
7.13000	23.53	43.28	56.99	-6.67	44.90	60.31	-178.02	139.97	50.88	-178.26	129.31	97.93	-550.61	9.40	33.84	-570.95	6.54	43.99	-711.68	-52.74	127.71	-678.97	-51.17	190.07	-238.09	31.95	1285.16	0.00	0.00	0.00	-127.08	19.48	1534.27	-137.45	114.53	1533.44	-293.12	5.90	1645.73	-297.18	110.27	1641.79	-378.57	1117.39	74.25	204.23	1147.70	70.31	-400.40
7.14000	22.40	43.00	55.63	-7.68	44.53	59.21	-178.06	139.55	50.87	-177.92	129.24	97.91	-549.58	9.05	33.20	-566.80	6.02	45.08	-703.11	-53.90	136.92	-667.73	-52.55	197.32	-229.30	32.72	1286.99	0.00	0.00	0.00	-115.60	19.53	1536.50	-125.58	114.58	1535.91	-284.23	7.55	1647.51	-287.24	112.08	1643.57	-371.38	1117.78	74.23	204.60	1147.62	70.45	-400.04
7.15000	23.66	42.91	55.20	-7.55	44.71	58.62	-177.78	140.11	51.20	-177.66	128.73	97.74	-547.24	8.73	32.46	-561.06	5.82	46.30	-693.89	-53.86	146.44	-655.25	-53.99	204.87	-219.69	33.64	1288.79	0.00	0.00	0.00	-104.94	19.64	1538.74	-114.18	114.72	1538.24	-275.09	7.78	1649.15	-277.63	113.13	1645.14	-365.52	1116.57	75.55	204.64	1147.08	70.67	-401.33
7.16000	24.72	42.73	54.81	-6.35	44.21	58.29	-177.80	139.59	51.09	-177.42	128.58	97.63	-540.38	7.56	33.13	-557.24	4.84	47.62	-682.03	-55.55	157.21	-641.68	-55.06	212.09	-209.43	34.47	1290.43	0.00	0.00	0.00	-101.24	19.80	1539.68	-109.51	114.73	1539.06	-266.03	7.70	1650.50	-268.27	114.17	1646.70	-370.20	1117.86	74.21	203.18	1147.99	70.09	-400.39
7.17000	21.19	42.20	52.70	-6.18	45.43	58.67	-177.78	139.32	51.02	-177.26	128.34	97.46	-535.59	6.49	32.88	-551.12	3.35	49.24	-668.32	-58.84	168.48	-626.88	-56.69	219.19	-200.65	35.12	1291.91	0.00	0.00	0.00	-96.14	19.79	1540.62	-103.79	114.58	1539.93	-257.53	8.60	1651.84	-259.08	114.55	1648.18	-368.18	1117.49	74.94	203.16	1147.59	70.29	-400.61
7.18000	24.05	42.83	53.33	-6.58	44.90	58.02	-177.59	140.21	51.32	-177.03	128.59	97.42	-531.82	4.33	31.15	-545.08	1.23	51.30	-653.71	-61.20	179.18	-611.27	-58.81	225.97	-191.52	35.86	1293.22	0.00	0.00	0.00	-81.29	19.39	1542.85	-89.25	114.24	1542.37	-248.80	8.90	1653.13	-249.96	114.98	1649.62	-366.85	1116.87	75.03	205.53	1147.47	70.89	-402.66
7.19000	24.57	43.09	53.00	-7.62	44.89	57.24	-177.62	139.63	51.06	-176.84	128.40	97.19	-525.11	1.31	29.46	-536.29	-1.71	54.12	-638.62	-63.05	188.60	-594.73	-61.24	232.44	-183.09	35.97	1294.38	0.00	0.00	0.00	-70.04	19.05	1544.51	-78.47	114.02	1544.24	-240.50	9.59	1654.42	-240.89	115.17	1651.00	-371.81	1118.33	74.33	204.06	1147.52	70.54	-400.30
7.20000	25.00	42.78	52.98	-10.42	44.48	55.83	-177.41	139.76	51.05	-176.58	128.56	97.10	-515.32	-0.96	28.94	-528.54	-5.78	56.20	-623.53	-64.26	196.07	-578.23	-63.57	238.43	-173.09	36.95	1295.41	0.00	0.00	0.00	-58.29	18.67	1546.39	-66.82	113.68	1546.27	-232.50	10.87	1655.63	-231.99	115.09	1652.29	-360.45	1116.16	77.32	202.48	1147.69	70.34	-399.96
7.21000	24.88	42.86	52.74	-10.46	44.50	55.74	-177.46	139.93	51.13	-176.38	128.70	97.04	-502.66	-4.28	34.05	-515.97	-7.96	60.11	-608.32	-64.99	201.98	-562.06	-65.35	244.03	-164.95	37.16	1296.12	0.00	0.00	0.00	-54.74	18.41	1547.12	-62.60	113.34	1546.98	-223.68	10.19	1656.59	-223.14	115.22	1653.46	-364.06	1116.99	76.41	204.79	1146.80	70.86	-400.28
7.22000	22.00	42.27	51.47	-3.60	44.79	57.93	-177.48	140.04	51.00	-176.23	128.70	96.85	-485.28	-7.28	39.20	-498.67	-10.27	65.68	-591.98	-66.61	207.59	-545.25	-67.00	249.22	-156.82	37.47	1297.08	0.00	0.00	0.00	-50.92	18.01	1547.69	-57.80	112.81	1547.61	-215.28	9.82	1657.45	-214.36	115.38	1654.47	-365.32	1116.48	75.67	202.92	1147.11	70.44	-401.33
7.23000	21.92	42.33	51.32	-6.11	45.10	57.20	-177.47	139.46	50.69	-175.96	128.91	96.90	-466.78	-10.67	43.87	-479.66	-14.13	70.17	-574.36	-68.12	211.41	-527.53	-68.74	253.60	-148.63	38.27	1297.78	0.00	0.00	0.00	-38.39	17.20	1549.07	-44.42	111.90	1549.37	-207.13	10.64	1658.26	-205.61	115.24	1655.46	-368.37	1118.19	75.11	202.96	1146.88	70.57	-399.86
7.24000	21.92	42.29	51.24	-8.21	45.00	56.22	-177.45	139.45	50.66	-175.72	129.16	96.94	-446.06	-13.95	47.66	-456.33	-16.63	74.70	-555.74	-69.75	213.88	-509.03	-70.29	256.79	-141.32	38.17	1298.53	0.00	0.00	0.00	-28.54	16.65	1550.12	-34.24	111.32	1550.74	-199.11	10.80	1659.03	-196.97	115.69	1656.45	-367.05	1117.64	75.69	204.21	1146.06	71.02	-399.25
7.25000	30.43	43.16	54.13	-7.90	44.55	56.08	-177.50	139.62	50.73	-175.47	129.25	96.96	-423.58	-16.59	50.24	-435.06	-19.36	77.18	-535.94	-71.71	215.19	-489.51	-72.04	258.76	-132.53	38.54	1299.27	0.00	0.00	0.00	-18.13	16.12	1551.33	-23.63	110.71	1552.19	-191.22	11.28	1659.95	-188.34	115.80	1657.30	-358.85	1115.65	77.46	203.95	1146.86	70.84	-401.47
7.26000	29.41	43.02	53.70	-7.24	44.26	56.04	-177.35	139.54	50.79	-175.37	129.08	96.95	-399.40	-19.74	52.26	-413.02	-21.76	78.57	-515.58	-73.27	215.03	-469.43	-73.62	259.38	-123.99	38.69	1300.01	0.00	0.00	0.00	-14.32	16.02	1551.84	-20.14	110.55	1552.59	-182.84	10.14	1660.49	-179.98	115.21	1658.21	-360.76	1116.69	77.25	204.35	1146.60	71.09	-400.86
7.27000	21.71	41.92	51.17	-8.54	43.99	55.48	-177.24	140.33	51.32	-175.19	128.97	97.00	-372.69	-22.30	53.81	-388.26	-23.88	79.53	-493.96	-76.10	213.95	-448.90	-75.34	258.91	-115.35	38.71	1300.72	0.00	0.00	0.00	-9.92	15.69	1552.18	-15.68	110.24	1552.77	-175.10	10.58	1661.28	-171.68	115.40	1658.99	-358.92	1115.61	77.70	203.96	1147.58	70.63	-393.63
7.28000	24.08	42.69	51.71	-7.53	43.66	55.40	-177.22	139.86	51.10	-175.01	128.62	96.97	-348.43	-25.08	53.62	-363.86	-26.55	79.24	-471.66	-78.63	211.64	-428.12	-76.92	257.35	-107.43	39.02	1301.22	0.00	0.00	0.00	2.23	14.50	1552.87	-2.20	109.16	1553.55	-166.91	10.06	1661.89	-163.32	114.89	1659.75	-366.61	1117.41	75.55	203.03	1148.24	70.33	-389.34
7.29000	24.70	42.97	51.63	-7.42	43.48	55.34	-177.15	140.14	51.38	-174.71	128.77	97.12	-319.69	-27.56	54.27	-335.44	-28.77	79.26	-449.22	-80.27	207.71	-407.20	-77.96	254.70	-100.98	38.99	1301.89	0.00	0.00	0.00	11.45	13.58	1553.40	8.14	108.33	1554.23	-158.92	9.68	1662.51	-154.99	114.75	1660.51	-365.37	1116.93	75.73	206.52	1147.11	71.19	-388.51
7.30000	24.73	42.87	51.51	-7.57	43.74	55.18	-177.30	138.62	50.83	-174.42	128.59	97.16	-289.68	-31.04	54.18	-307.47	-31.96	78.59	-426.17	-82.08	202.71	-385.78	-79.55	251.27	-93.39	38.98	1302.48	0.00	0.00	0.00	21.15	12.60	1554.00	18.51	107.53	1554.91	-151.06	8.74	1662.96	-146.91	114.07	1661.18	-369.29	1118.46	74.35	206.16	1147.50	71.04	-387.39
7.31000	23.83	42.89	50.95	-5.98	43.52	55.48	-177.22	139.34	51.21	-174.20	128.73	97.30	-257.86	-32.53	54.76	-278.25	-34.27	77.81	-402.24	-84.11	196.77	-363.87	-81.08	246.98	-84.49	38.96	1302.91	0.00	0.00	0.00	24.45	12.28	1554.27	21.18	107.37	1555.14	-143.26	9.14	1663.60	-138.79	113.71	1661.73	-368.68	1117.99	74.66	206.07	1147.06	71.26	-389.19
7.32000	21.83	41.98	50.42	-7.77	43.60	54.84	-176.94	139.75	51.37	-173.94	128.73	97.37	-226.91	-35.49	54.55	-245.14	-37.20	77.75	-377.77	-85.81	189.93	-341.33	-82.07	241.76	-77.35	38.80	1303.43	0.00	0.00	0.00	28.59	11.97	1554.48	24.73	107.09	1555.40	-135.63	8.85	1663.94	-130.65	113.67	1662.23	-367.98	1117.47	74.68	203.53	1146.67	70.85	-381.07
7.33000	25.72	43.08	51.21	-7.91	44.16	55.03	-176.88	139.97	51.53	-173.72	128.69	97.48	-191.14	-38.28	55.37	-214.95	-40.03	76.27	-352.56	-87.67	182.41	-318.03	-83.67	236.05	-69.17	38.98	1303.61	0.00	0.00	0.00	40.75	11.04	1554.92	37.75	105.92	1556.19	-127.76	8.14	1664.20	-122.57	113.11	1662.68	-359.74	1116.31	77.18	202.99	1147.30	70.29	-390.93
7.34000	23.28	43.00	50.35	-7.45	44.67	55.25	-177.01	139.60	51.35	-173.44	128.86	97.65	-160.88	-41.41	54.65	-182.77	-42.60	74.90	-326.59	-89.17	174.25	-294.31	-85.37	229.75	-62.30	38.80	1303.83	0.00	0.00	0.00	50.04	10.31	1555.25	48.05	104.99	1556.80	-119.93	7.19	1664.40	-114.60	112.56	1663.14	-357.49	1115.37	78.15	203.36	1147.84	70.27	-391.72
7.35000	23.79	43.24	50.14	-6.23	44.92	55.55	-176.88	139.50	51.34	-173.19	129.06	97.89	-128.37	-44.23	54.01	-151.43	-45.31	73.20	-300.00	-90.76	165.78	-270.00	-87.12	222.99	-56.22	39.03	1303.94	0.00	0.00	0.00	59.56	9.48	1555.74	58.44	103.91	1557.54	-112.51	7.55	1664.61	-106.57	111.94	1663.50	-363.09	1116.81	76.44	202.71	1148.12	70.06	-385.77
7.36000	25.36	43.16	50.54	-7.72	45.25	55.19	-176.82	139.27	51.27	-172.94	129.09	98.03	-96.17	-45.97	53.05	-120.37	-47.79	71.30	-272.64	-92.71	157.33	-245.55	-88.65	215.80	-46.27	39.36	1303.96	0.00	0.00	0.00	62.54	9.02	1556.03	61.45	103.37	1557.86	-104.93	7.66	1664.80	-98.60	110.89	1663.81	-357.99	1115.75	77.94	203.36	1148.09	70.17	-383.15
7.37000	21.95	42.91	49.45	-5.77	45.76	55.88	-176.64	139.88	51.67	-172.64	129.33	98.26	-65.08	-48.82	51.44	-89.05	-50.49	69.01	-244.91	-94.79	148.82	-220.41	-90.04	208.42	-38.32	38.61	1303.93	0.00	0.00	0.00	66.70	8.43	1556.05	65.25	102.88	1557.95	-97.18	6.53	1664.71	-90.46	110.25	1663.89	-363.00	1116.56	76.83	204.06	1148.22	70.18	-385.54
7.38000	25.50	42.97	50.59	-6.35	45.00	55.80	-176.75	139.64	51.66	-172.45	129.02	98.28	-32.89	-51.51	51.16	-57.10	-52.59	67.75	-216.41	-96.24	140.11	-194.67	-90.80	200.77	-30.21	38.62	1303.75	0.00	0.00	0.00	79.76	7.22	1555.75	78.02	101.94	1557.97	-89.35	5.56	1664.40	-82.36	109.80	1663.93	-367.75	1117.86	75.43	203.97	1147.62	70.70	-389.77
7.39000	21.83	42.44	49.53	-6.06	45.60	56.37	-176.61	139.30	51.59	-172.08	129.18	98.49	0.20	-53.98	51.61	-24.83	-54.53	66.91	-187.19	-97.96	131.68	-168.81	-91.80	193.16	-22.64	38.44	1303.54	0.00	0.00	0.00	89.81	6.38	1555.50	88.02	101.27	1558.00	-81.29	4.68	1664.11	-74.44	108.86	1663.88	-361.10	1115.89	76.69	205.05	1146.62	71.17	-390.45
7.40000	21.74	42.65	49.29	-5.44	47.18	57.15	-176.57	139.56	51.79	-171.77	129.22	98.67	34.93	-54.86	52.19	8.19	-55.76	66.90	-157.89	-99.61	123.49	-142.57	-92.89	185.71	-14.07	38.37	1303.21	0.00	0.00	0.00	100.25	5.39	1555.35	98.56	100.66	1558.09	-73.47	3.98	1663.75	-66.48	108.28	1663.69	-360.68	1116.60	77.25	202.55	1148.12	70.15	-381.36
7.41000	27.77	42.81	51.41	0.74	54.36	64.22	-176.52	139.30	51.80	-171.45	129.02	98.68	68.14	-56.34	53.55	39.00	-57.38	66.69	-128.19	-101.85	115.86	-116.34	-93.71	178.31	-6.80	38.04	1302.65	0.00	0.00	0.00	103.59	4.91	1555.38	102.32	100.52	1558.13	-65.55	3.59	1663.42	-58.39	107.22	1663.46	-364.16	1116.62	75.72	202.13	1148.09	69.93	-388.26
7.42000	39.16	43.33	56.31	1.32	59.16	67.05	-176.44	139.22	51.91	-171.12	129.09	98.87	98.90	-57.33	55.09	70.69	-57.77	67.39	-98.59	-102.80	108.33	-89.88	-94.35	171.26	1.28	37.63	1302.14	0.00	0.00	0.00	107.53	4.33	1555.09	106.60	99.98	1557.85	-57.42	2.83	1662.86	-50.34	106.52	1663.10	-364.92	1116.81	75.97	204.48	1147.84	70.56	-383.53
7.43000	46.30	44.47	59.55	3.80	66.63	71.69	-176.24	139.71	52.32	-170.74	129.35	99.17	131.37	-57.47	58.23	102.88	-58.26	68.97	-68.26	-104.38	101.66	-62.61	-95.61	164.99	8.92	37.71	1301.58	0.00	0.00	0.00	119.77	3.01	1553.99	118.70	98.18	1557.01	-49.44	2.23	1662.21	-42.27	105.28	1662.69	-366.25	1117.47	75.84	204.02	1147.63	70.68	-381.32
7.44000	42.27	45.24	57.71	4.39	62.28	68.79	-176.35	139.44	52.23	-170.41	129.11	99.32	162.11	-57.39	61.38	134.23	-58.55	71.06	-38.20	-105.03	95.24	-35.69	-96.29	159.10	17.78	37.05	1300.72	0.00	0.00	0.00	129.26	2.06	1553.16	127.93	96.82	1556.39	-41.22	0.42	1661.41	-34.19	104.96	1662.08	-357.47	1115.27	77.74	205.68	1146.62	71.30	-382.71
7.45000	45.33	46.71	58.77	2.70	60.22	66.55	-176.14	139.42	52.37	-170.15	128.56	99.36	212.58	-55.65	72.20	164.97	-58.54	73.64	-8.59	-105.26	89.31	-9.03	-96.86	153.73	25.69	36.28	1299.99	0.00	0.00	0.00	139.18	1.02	1552.29	137.36	95.45	1555.81	-33.39	-0.17	1660.55	-26.03	103.74	1661.45	-368.20	1117.26	75.42	206.16	1147.86	70.94	-377.49
7.46000	39.44	46.58	55.79	4.39	58.83	65.43	-176.10	139.27	52.38	-169.77	128.69	99.65	223.63	-59.97	68.21	197.72	-57.62	77.43	20.99	-106.23	84.49	17.59	-97.50	148.92	33.76	35.86	1298.97	0.00	0.00	0.00	142.68	0.63	1551.93	140.42	95.14	1555.61	-25.04	-1.84	1659.67	-17.84	103.05	1660.66	-363.65	1117.01	76.64	203.11	1147.77	70.20	-389.50
7.47000	41.51	49.06	56.28	4.03	56.40	63.07	-176.13	139.23	52.68	-169.33	128.59	99.91	254.76	-56.15	74.44	222.50	-57.74	78.92	50.41	-106.24	80.02	44.07	-97.99	144.62	41.20	35.21	1297.96	0.00	0.00	0.00	147.24	0.16	1551.23	145.12	94.84	1555.00	-17.07	-2.12	1658.65	-9.67	101.94	1659.85	-363.60	1116.70	76.66	203.81	1147.62	70.54	-390.79
7.48000	39.77	49.06	55.29	-3.91	48.07	56.11	-175.99	139.11	52.81	-168.92	128.69	100.25	281.42	-54.96	79.24	253.03	-56.69	83.34	79.72	-106.72	76.31	70.61	-98.17	140.81	49.48	34.79	1296.83	0.00	0.00	0.00	160.29	-1.12	1549.39	159.44	93.50	1553.16	-9.13	-3.10	1657.55	-1.54	100.79	1658.84	-361.34	1115.68	76.96	203.56	1148.09	70.44	-383.39
7.49000	27.83	44.63	50.01	-4.38	47.19	55.15	-175.82	139.34	53.01	-168.54	128.18	100.35	309.31	-54.03	84.59	279.98	-56.05	87.27	108.02	-106.53	73.09	96.37	-98.65	137.63	57.82	34.29	1295.58	0.00	0.00	0.00	170.19	-2.09	1548.04	170.35	92.40	1551.81	-1.00	-3.91	1656.29	6.45	99.74	1657.75	-358.10	1115.29	77.35	202.14	1148.43	70.06	-377.94
7.50000	27.74	44.80	49.78	-4.53	46.07	54.35	-175.69	139.31	53.15	-168.10	128.13	100.64	341.86	-52.78	91.90	307.30	-55.76	91.53	135.76	-106.83	70.82	121.45	-98.84	134.88	65.21	33.51	1294.12	0.00	0.00	0.00	180.63	-3.08	1546.64	181.65	91.31	1550.42	7.25	-5.00	1654.92	14.53	98.50	1656.51	-359.80	1115.64	77.57	204.14	1147.12	70.84	-383.53
7.51000	27.19	44.98	49.19	-4.78	45.96	53.89	-175.64	139.27	53.27	-167.60	128.22	101.05	365.86	-52.69	97.37	335.04	-55.44	96.68	162.98	-106.46	68.98	146.10	-98.72	132.56	73.85	32.79	1292.70	0.00	0.00	0.00	184.30	-3.42	1546.13	185.09	90.98	1549.98	15.44	-5.58	1653.47	22.65	97.52	1655.19	-359.58	1115.57	77.51	202.82	1147.90	70.29	-380.20
7.52000	22.55	43.49	47.35	-5.29	45.78	53.49	-175.59	139.15	53.31	-167.09	128.17	101.46	389.26	-53.44	102.61	360.62	-55.70	101.76	189.90	-106.41	67.86	170.34	-98.50	130.67	83.45	32.25	1291.07	0.00	0.00	0.00	188.98	-3.99	1545.24	189.09	90.49	1549.26	23.63	-7.23	1651.76	31.02	96.97	1653.63	-359.16	1115.55	77.06	202.60	1147.18	70.50	-379.23
7.53000	26.64	44.95	48.72	-5.96	45.51	53.26	-175.37	139.01	53.60	-166.61	127.84	101.77	414.83	-54.25	109.58	385.52	-55.71	107.58	215.98	-106.11	67.14	194.11	-98.03	129.18	90.68	31.84	1289.17	0.00	0.00	0.00	202.42	-5.68	1542.73	202.07	88.90	1547.02	32.01	-8.32	1650.11	39.42	95.83	1652.00	-362.15	1116.49	76.70	205.77	1146.63	71.28	-384.19
7.54000	26.66	44.96	48.49	-4.78	45.74	53.30	-175.32	139.14	53.91	-166.11	127.89	102.26	438.96	-54.76	117.23	410.46	-55.75	113.95	240.94	-105.94	67.01	216.82	-97.41	128.07	98.84	30.90	1287.47	0.00	0.00	0.00	212.63	-6.94	1540.85	212.21	87.68	1545.31	40.53	-9.84	1648.37	47.92	94.88	1650.36	-363.56	1116.46	76.38	203.54	1147.83	70.39	-385.63
7.55000	26.67	45.08	48.29	-5.87	45.27	52.82	-175.27	138.72	53.78	-165.64	127.59	102.62	460.35	-54.63	124.48	429.32	-56.52	118.99	264.57	-105.04	67.03	238.38	-97.19	127.54	107.39	30.13	1285.54	0.00	0.00	0.00	223.10	-8.28	1538.82	223.03	86.27	1543.45	48.91	-10.85	1646.54	56.40	93.68	1648.69	-364.00	1116.32	76.65	203.67	1147.10	70.45	-381.67
7.56000	25.87	45.18	47.74	-5.10	45.39	52.86	-174.95	139.59	54.41	-165.14	127.37	103.05	480.52	-54.02	131.42	450.15	-56.15	124.79	287.32	-104.26	67.45	258.79	-96.66	127.15	117.00	29.27	1283.72	0.00	0.00	0.00	226.28	-8.78	1538.03	227.14	85.52	1542.67	57.45	-11.79	1644.79	64.89	92.13	1647.02	-362.71	1116.25	76.45	203.49	1147.90	70.50	-376.17
7.57000	22.55	43.81	46.15	-4.91	45.11	52.64	-175.12	138.44	54.00	-164.51	127.43	103.59	500.35	-53.66	138.18	469.61	-55.61	130.61	308.83	-103.71	68.14	278.02	-95.85	126.89	126.04	27.87	1281.93	0.00	0.00	0.00	230.62	-9.50	1537.06	231.93	84.62	1541.71	66.21	-13.26	1642.96	73.35	90.91	1645.37	-368.17	1117.93	75.01	203.78	1147.06	70.82	-384.96
7.58000	25.67	45.12	47.14	-4.98	45.19	52.61	-174.96	138.55	54.34	-163.93	127.44	104.17	517.26	-53.49	143.86	487.38	-54.67	135.67	328.49	-102.52	68.51	295.87	-94.74	126.56	132.72	27.08	1280.08	0.00	0.00	0.00	244.52	-11.49	1534.46	244.74	82.77	1539.32	74.81	-15.23	1641.04	81.92	89.57	1643.60	-365.33	1116.94	76.12	204.96	1145.97	71.27	-383.29
7.59000	27.83	45.04	47.68	-5.31	45.61	52.40	-174.68	138.95	54.71	-163.28	127.24	104.70	532.70	-52.79	148.30	503.25	-53.99	139.79	346.02	-101.02	68.52	312.07	-93.61	126.13	141.43	26.34	1278.35	0.00	0.00	0.00	255.28	-12.98	1532.51	254.38	81.48	1537.56	83.44	-16.70	1639.19	90.36	87.77	1641.94	-359.33	1115.25	77.89	199.05	1146.17	68.41	-376.89
7.60000	26.53	44.84	47.12	-3.68	45.30	52.63	-174.59	139.22	55.00	-162.52	127.44	105.48	546.68	-52.38	151.63	517.35	-52.97	142.55	361.07	-99.15	67.84	326.28	-92.13	125.22	151.72	25.22	1276.65	0.00	0.00	0.00	266.28	-14.59	1530.40	264.24	79.93	1535.60	91.93	-18.30	1637.41	98.94	86.25	1640.36	-356.13	1114.76	78.08	197.13	1146.36	66.86	-379.19
7.61000	26.34	44.81	46.80	-4.49	45.33	52.22	-174.42	138.78	55.06	-161.78	127.13	106.13	562.71	-50.41	154.81	529.07	-51.55	144.07	373.39	-97.06	66.33	338.05	-90.56	123.79	161.51	23.72	1275.04	0.00	0.00	0.00	269.75	-15.26	1529.67	267.33	79.08	1534.90	100.55	-19.98	1635.58	107.51	85.35	1638.68	-361.91	1116.15	76.83	198.61	1146.15	66.89	-382.68
7.62000	23.17	43.42	45.28	-5.66	45.17	51.51	-174.18	138.62	55.18	-160.83	127.52	107.23	569.00	-49.52	153.02	538.59	-50.64	143.33	382.92	-94.80	63.90	347.46	-88.66	121.71	169.81	22.78	1273.48	0.00	0.00	0.00	274.51	-16.23	1529.04	272.09	77.98	1534.35	109.36	-22.09	1633.98	116.22	84.07	1637.13	-360.32	1115.94	77.30	196.07	1146.87	66.77	-385.57
7.63000	28.17	45.03	46.90	-4.07	45.13	51.86	-173.85	138.91	55.62	-159.86	127.46	108.19	578.93	-49.29	150.28	546.23	-51.67	138.94	389.86	-92.57	61.18	354.78	-87.11	119.33	179.52	21.43	1272.03	0.00	0.00	0.00	289.36	-18.69	1527.23	286.91	75.67	1532.85	118.07	-24.28	1632.37	124.87	82.02	1635.81	-363.51	1115.98	76.08	194.84	1147.02	66.29	-382.77
7.64000	27.70	44.74	46.45	-3.76	45.24	51.60	-173.73	138.24	55.85	-158.77	127.47	109.37	585.40	-46.71	144.45	551.84	-50.04	133.81	393.79	-90.91	59.97	360.19	-84.95	117.00	189.48	20.26	1270.63	0.00	0.00	0.00	300.78	-20.51	1525.81	298.24	74.05	1531.67	127.02	-26.26	1630.88	133.51	79.49	1634.57	-375.11	1118.02	73.25	195.61	1146.80	66.42	-383.34
7.65000	29.60	44.70	46.87	-3.04	45.48	51.64	-173.33	138.51	56.69	-157.45	127.61	110.87	588.17	-44.88	135.24	556.50	-46.86	126.86	395.84	-89.49	58.96	363.83	-82.85	114.53	198.39	18.81	1269.34	0.00	0.00	0.00	312.79	-22.47	1524.23	310.25	72.38	1530.29	135.89	-27.41	1629.54	142.32	77.51	1633.36	-379.94	1117.94	73.53	194.76	1146.64	65.96	-391.65
7.66000	28.55	44.62	46.19	-2.60	45.52	51.33	-172.53	139.41	58.40	-155.95	127.93	112.71	590.91	-43.28	126.42	559.88	-44.37	119.14	398.02	-87.49	57.59	366.63	-80.60	111.86	209.26	17.45	1268.10	0.00	0.00	0.00	316.99	-23.25	1523.67	314.54	71.84	1529.72	144.91	-29.67	1628.31	151.27	75.39	1632.31	-381.60	1117.80	73.41	196.56	1146.50	66.38	-389.29
7.67000	23.57	42.46	44.29	-3.28	45.18	50.90	-171.65	139.32	59.89	-154.19	128.13	114.84	593.76	-41.21	118.87	563.61	-42.46	112.24	400.67	-86.17	56.00	370.40	-79.05	110.09	219.16	15.84	1267.24	0.00	0.00	0.00	322.17	-24.31	1523.47	319.72	70.84	1529.52	154.33	-32.39	1627.15	160.40	73.41	1631.45	-377.66	1116.32	74.67	197.45	1146.04	66.77	-391.16
7.68000	29.69	43.93	46.36	-2.19	45.21	50.69	-170.98	138.47	61.24	-152.27	128.00	117.09	598.57	-37.59	112.46	567.76	-39.37	106.14	403.66	-85.01	54.37	375.26	-77.97	108.88	228.68	14.17	1266.47	0.00	0.00	0.00	337.08	-27.14	1522.95	334.36	67.80	1529.28	163.74	-34.28	1626.34	169.80	71.47	1630.88	-378.64	1117.53	74.03	197.22	1146.22	67.04	-386.23
7.69000	23.47	41.97	43.87	-0.84	45.03	50.57	-169.45	139.44	64.06	-149.90	128.49	119.93	603.91	-33.81	105.16	573.91	-36.08	100.36	406.46	-85.33	53.66	380.32	-77.26	108.06	239.32	12.38	1266.25	0.00	0.00	0.00	348.44	-29.24	1522.50	345.48	65.51	1529.07	173.59	-36.95	1625.78	179.65	69.50	1630.59	-377.30	1117.82	74.18	198.60	1145.63	67.42	-387.98
7.70000	23.29	41.90	43.56	-0.41	45.35	49.69	-167.93	139.53	66.82	-147.16	129.05	123.12	607.25	-31.21	97.61	576.89	-33.88	93.56	408.69	-84.95	52.73	384.63	-76.73	107.33	249.98	10.96	1266.20	0.00	0.00	0.00	360.37	-31.63	1521.93	356.85	63.12	1528.76	183.68	-39.87	1625.58	189.55	67.23	1630.63	-379.25	1118.68	73.82	197.98	1145.96	67.16	-383.99
7.71000	23.16	41.56	43.46	1.22	45.38	49.47	-166.07	140.00	70.13	-143.99	129.81	126.87	611.23	-29.99	91.16	579.79	-32.50	87.83	410.32	-84.96	51.93	388.12	-76.65	106.80	259.04	9.08	1266.65	0.00	0.00	0.00	364.66	-32.70	1521.78	360.44	62.41	1528.70	194.05	-42.29	1625.65	199.56	64.53	1630.99	-376.95	1117.31	74.62	193.08	1147.23	65.82	-392.36
7.72000	23.36	40.96	43.65	-6.16	44.12	46.13	-163.66	140.39	74.26	-140.24	130.21	130.81	611.61	-29.58	85.21	582.29	-32.53	83.09	411.68	-84.88	51.12	391.11	-76.64	106.26	269.25	7.45	1267.32	0.00	0.00	0.00	370.42	-33.81	1522.18	365.81	61.57	1529.25	204.24	-44.15	1626.00	209.52	61.91	1631.57	-376.86	1118.31	74.14	195.90	1146.82	66.62	-398.51
7.73000	23.53	40.85	43.61	-5.73	44.96	44.27	-160.92	139.83	78.42	-135.83	131.11	135.48	615.80	-30.26	80.58	584.01	-33.36	78.42	412.76	-85.30	50.44	393.91	-77.37	105.91	280.21	5.64	1268.30	0.00	0.00	0.00	386.75	-36.33	1523.28	382.48	58.81	1530.72	214.69	-46.24	1626.65	219.62	59.72	1632.33	-382.29	1120.57	72.49	203.01	1145.10	68.66	-402.78
7.74000	23.90	40.55	43.84	-5.90	45.38	43.78	-157.29	140.70	83.71	-130.54	132.41	140.82	617.15	-31.16	75.42	586.16	-34.04	74.09	413.84	-86.28	49.91	396.63	-78.64	105.67	290.17	3.80	1269.53	0.00	0.00	0.00	399.08	-38.17	1524.04	395.24	56.66	1531.75	225.08	-48.72	1627.54	229.63	57.17	1633.39	-380.08	1118.05	73.66	197.98	1146.07	66.96	-400.67
7.75000	24.31	40.38	44.13	-8.66	37.72	49.23	-153.17	141.40	89.82	-124.30	133.98	146.76	617.72	-31.56	69.99	587.76	-34.69	69.98	414.86	-87.04	49.30	399.12	-79.68	105.27	300.07	1.86	1270.91	0.00	0.00	0.00	412.12	-40.13	1524.88	408.81	54.46	1532.81	235.29	-51.08	1628.55	239.63	55.10	1634.54	-378.41	1118.79	74.12	200.35	1145.36	67.96	-401.80
7.76000	24.56	40.01	44.52	-8.59	44.06	45.52	-148.44	141.70	96.25	-117.14	135.70	153.42	620.19	-31.30	65.86	589.77	-34.94	66.19	415.68	-87.33	48.86	401.52	-80.23	104.83	311.36	-0.12	1272.49	0.00	0.00	0.00	416.58	-40.81	1525.33	413.48	53.82	1533.18	245.51	-53.24	1629.75	249.59	53.42	1635.76	-377.58	1116.89	74.82	199.53	1145.60	67.59	-398.59
7.77000	24.78	39.83	44.73	-7.19	44.19	45.73	-143.00	141.12	102.89	-108.82	137.53	160.69	621.58	-30.73	62.51	590.13	-34.37	63.23	416.42	-87.16	48.63	403.57	-80.45	104.66	321.76	-1.82	1274.07	0.00	0.00	0.00	421.85	-41.71	1526.19	418.45	53.12	1533.97	255.55	-55.56	1630.95	259.34	50.78	1637.21	-377.22	1118.12	74.44	201.09	1145.17	67.80	-399.12
7.78000	30.78	41.36	46.74	-4.62	44.42	46.04	-133.42	142.57	112.01	-99.41	138.86	167.84	621.41	-29.48	59.40	589.93	-33.61	60.09	418.41	-87.17	48.95	405.32	-80.11	104.59	331.47	-3.29	1275.65	0.00	0.00	0.00	437.34	-44.29	1528.23	432.93	50.69	1536.29	265.44	-57.76	1632.24	268.93	48.66	1638.71	-376.05	1117.85	74.62	199.69	1145.72	67.70	-399.27
7.79000	31.87	41.13	46.01	0.38	45.49	50.29	-126.37	142.53	120.82	-89.11	139.83	175.19	621.22	-28.12	56.49	590.52	-32.30	57.26	417.94	-86.79	48.52	406.96	-79.83	104.53	341.53	-4.68	1277.25	0.00	0.00	0.00	449.21	-46.25	1529.69	444.08	48.78	1538.01	275.30	-59.70	1633.61	278.50	46.32	1640.18	-377.06	1117.83	74.31	195.00	1146.58	66.24	-401.52
7.80000	33.14	40.88	44.94	4.68	44.89	52.24	-116.67	142.64	131.07	-77.61	140.11	182.98	621.46	-29.16	54.03	592.00	-31.45	55.96	418.29	-86.90	48.83	408.15	-79.37	104.43	352.26	-6.61	1278.73	0.00	0.00	0.00	462.35	-48.33	1531.28	456.22	46.86	1539.86	284.81	-61.28	1634.79	287.89	44.13	1641.47	-380.56	1119.43	73.25	198.62	1145.70	67.34	-401.21
7.81000	37.03	40.54	44.69	8.39	40.88	55.51	-108.69	143.52	142.00	-64.55	140.47	191.09	623.03	-29.63	52.22	592.70	-31.66	54.63	418.84	-86.42	48.85	409.04	-78.76	104.26	362.58	-7.93	1280.12	0.00	0.00	0.00	467.79	-48.93	1531.87	461.10	46.41	1540.50	294.30	-63.14	1635.82	297.17	42.31	1642.70	-377.33	1118.25	74.11	203.56	1144.93	68.59	-400.97
7.82000	37.49	41.90	41.86	14.47	38.23	57.76	-94.04	145.13	154.60	-50.60	140.46	198.95	624.67	-28.52	51.55	592.77	-31.48	53.76	419.04	-86.25	48.91	409.65	-78.15	104.15	371.62	-9.06	1281.26	0.00	0.00	0.00	473.35	-49.39	1532.60	466.56	45.98	1541.23	303.74	-65.00	1636.77	306.34	40.51	1643.88	-379.27	1118.94	73.85	199.53	1145.85	67.56	-400.35
7.83000	47.65	42.93	44.45	30.72	39.05	66.06	-82.27	147.26	166.35	-36.01	140.62	206.71	624.14	-28.44	49.97	593.16	-31.60	53.08	419.75	-86.28	49.09	410.16	-77.80	104.18	381.71	-9.05	1282.29	0.00	0.00	0.00	486.85	-51.04	1534.61	480.41	44.17	1543.31	313.07	-66.73	1637.72	315.32	39.07	1644.85	-380.46	1119.31	73.27	204.36	1144.87	69.13	-399.68
7.84000	54.12	45.19	43.96	34.59	49.78	62.28	-70.79	148.48	177.17	-20.80	140.84	214.19	625.08	-29.06	48.86	593.65	-31.86	52.47	420.49	-85.99	49.26	410.61	-77.62	104.15	394.87	-10.52	1284.45	0.00	0.00	0.00	496.90	-52.38	1536.13	490.74	42.67	1544.92	322.38	-68.45	1638.67	324.42	37.42	1645.89	-373.73	1117.80	75.03	202.21	1145.27	68.07	-398.68
7.85000	62.21	47.98	42.18	44.00	49.07	67.01	-57.65	149.52	187.67	-4.98	141.58	221.39	625.31	-29.04	48.18	593.72	-31.56	52.06	419.36	-85.83	48.83	410.99	-77.30	104.00	403.58	-11.88	1285.26	0.00	0.00	0.00	507.79	-53.76	1537.76	501.82	40.93	1546.66	331.73	-69.91	1639.55	333.46	35.51	1646.95	-375.88	1118.64	74.33	202.58	1145.19	68.24	-396.40
7.86000	71.16	51.65	40.08	54.86	52.50	66.85	-40.93	150.24	197.66	11.58	142.27	227.90	624.98	-28.93	47.34	593.77	-32.02	51.53	420.38	-85.97	49.14	411.31	-77.35	104.00	413.18	-12.79	1286.33	0.00	0.00	0.00	512.09	-54.13	1538.29	505.92	40.18	1547.27	341.06	-70.65	1640.55	342.46	33.78	1647.98	-377.96	1118.79	74.24	202.54	1145.25	68.11	-400.43
7.87000	84.01	54.28	39.16	66.66	54.65	67.25	-21.55	150.03	207.06	29.07	143.09	233.92	625.28	-28.89	47.07	593.14	-32.42	51.21	420.03	-85.80	49.01	411.72	-77.44	104.01	421.29	-13.97	1286.93	0.00	0.00	0.00	517.61	-54.36	1538.74	511.06	39.94	1547.73	350.26	-72.27	1641.47	351.47	33.24	1648.85	-376.06	1118.00	74.52	200.68	1145.21	67.78	-397.13
7.88000	93.79	55.76	42.61	80.61	57.17	71.00	-2.62	150.08	214.95	47.03	143.61	239.92	624.54	-28.68	46.23	593.71	-31.98	50.98	420.74	-85.83	49.13	412.05	-77.50	104.01	430.09	-14.92	1287.60	0.00	0.00	0.00	532.17	-55.31	1540.15	525.27	39.73	1549.00	359.43	-73.69	1642.37	360.45	32.34	1649.77	-372.74	1117.12	75.42	199.73	1145.73	67.55	-398.77
7.89000	109.63	59.84	47.14	98.10	60.44	76.02	12.95	150.12	220.95	65.24	143.69	245.42	624.97	-29.10	45.76	594.41	-31.60	50.87	420.07	-86.06	49.22	412.44	-77.39	103.93	439.12	-15.57	1288.43	0.00	0.00	0.00	543.01	-56.10	1541.27	535.98	39.56	1550.01	368.51	-74.17	1643.28	369.23	31.36	1650.66	-375.22	1118.14	74.91	197.18	1146.51	66.90	-400.71
7.90000	128.88	63.98	52.04	119.23	63.94	80.72	32.69	150.44	226.05	83.79	143.70	250.23	624.57	-29.89	45.54	593.94	-31.75	50.34	420.55	-85.83	49.24	412.78	-77.44	103.97	448.29	-16.44	1289.25	0.00	0.00	0.00	554.42	-56.98	1542.43	547.48	39.16	1551.10	377.37	-75.03	1644.19	377.87	30.25	1651.45	-376.21	1118.41	74.60	196.34	1147.13	66.64	-399.11
7.91000	152.53	68.06	56.67	140.45	66.71	84.34	50.89	151.26	229.63	102.86	143.61	254.29	625.70	-29.63	45.11	594.35	-31.84	50.15	420.40	-85.73	49.14	413.08	-77.69	104.14	456.34	-17.12	1290.29	0.00	0.00	0.00	558.15	-57.29	1542.82	551.54	38.65	1551.54	386.29	-75.82	1645.11	386.59	29.75	1652.33	-379.02	1119.78	73.66	197.67	1146.78	66.80	-401.32
7.92000	182.78	73.14	61.25	164.92	69.87	87.86	71.31	151.73	232.06	122.59	143.88	257.51	625.27	-29.72	44.92	594.64	-31.93	50.21	419.79	-85.76	49.16	413.35	-77.90	104.33	464.25	-17.68	1291.22	0.00	0.00	0.00	562.81	-57.31	1543.24	555.93	38.22	1551.99	395.30	-76.44	1646.11	395.19	29.08	1653.21	-379.82	1118.32	73.61	201.61	1145.25	67.97	-399.67
7.93000	205.15	75.36	64.05	188.66	72.03	89.69	93.56	151.97	233.83	142.82	143.71	259.55	625.41	-29.08	44.64	594.52	-32.17	49.86	420.51	-85.80	49.53	413.57	-77.60	104.41	473.15	-18.37	1292.03	0.00	0.00	0.00	576.98	-57.34	1544.50	568.40	38.08	1553.11	404.20	-77.33	1647.05	403.82	28.50	1654.02	-381.78	1118.23	73.60	200.73	1145.71	67.81	-402.36
7.94000	228.64	78.78	65.14	213.05	73.70	90.30	116.83	152.38	234.63	163.82	143.70	260.60	626.62	-29.86	44.62	594.69	-32.30	49.61	420.57	-85.48	49.64	413.73	-77.38	104.55	482.91	-18.84	1292.81	0.00	0.00	0.00	587.88	-57.40	1545.48	577.95	38.12	1553.95	413.15	-77.71	1647.97	412.45	28.08	1654.94	-376.50	1116.57	74.83	199.86	1145.83	67.52	-399.57
7.95000	255.14	82.01	65.93	240.02	80.18	93.09	138.39	153.23	233.81	185.47	143.99	260.62	626.38	-29.41	43.97	594.95	-32.10	49.41	420.03	-85.12	49.63	414.00	-77.17	104.74	491.38	-19.44	1293.65	0.00	0.00	0.00	599.57	-57.34	1546.46	588.64	38.05	1554.81	422.00	-77.81	1649.08	420.86	28.01	1655.76	-376.05	1119.28	74.40	199.78	1146.12	67.54	-393.78
7.96000	282.46	84.97	66.05	266.55	83.00	92.76	159.90	153.68	231.53	207.31	144.42	259.68	626.34	-29.82	43.66	594.67	-32.11	48.95	419.77	-85.28	49.79	414.16	-76.91	104.95	499.25	-20.15	1294.45	0.00	0.00	0.00	603.80	-57.09	1546.74	593.39	38.02	1555.00	430.86	-78.43	1650.03	429.31	27.39	1656.61	-375.54	1117.63	74.94	196.94	1146.73	66.68	-397.96
7.97000	314.02	89.16	66.42	293.76	85.20	91.76	183.68	153.98	228.60	229.27	144.54	257.59	627.04	-29.25	43.22	595.18	-31.87	48.83	421.51	-85.19	50.42	414.45	-76.93	105.22	507.48	-20.72	1295.29	0.00	0.00	0.00	608.26	-56.81	1547.12	598.59	38.22	1555.21	439.69	-78.99	1650.95	437.59	26.83	1657.42	-372.99	1116.78	75.26	196.30	1147.10	66.56	-398.69
7.98000	339.29	90.17	64.91	322.55	87.35	90.46	207.25	154.21	224.19	251.47	144.77	254.55	626.83	-29.72	42.38	595.18	-32.35	48.51	420.47	-85.04	50.25	414.75	-76.72	105.42	515.00	-21.60	1296.27	0.00	0.00	0.00	620.62	-56.67	1548.40	610.60	38.81	1556.09	448.26	-78.85	1651.92	445.92	26.84	1658.04	-378.08	1118.75	74.07	197.66	1146.78	66.95	-399.16
7.99000	370.34	92.87	63.33	350.80	89.23	88.40	230.84	154.65	218.56	274.07	144.74	250.46	626.63	-29.81	41.89	594.92	-32.62	48.01	420.62	-85.31	50.48	414.95	-76.87	105.78	524.81	-22.23	1296.83	0.00	0.00	0.00	630.07	-56.66	1549.40	619.37	39.23	1556.81	456.91	-79.04	1652.72	454.02	26.72	1658.58	-378.93	1119.08	73.74	205.10	1145.69	70.89	-395.12
8.00000	402.13	94.16	62.45	381.68	90.61	86.18	256.24	155.58	212.37	297.29	144.63	245.41	627.71	-29.77	42.07	593.36	-32.78	47.26	421.36	-85.13	50.72	415.13	-76.73	106.02	534.81	-22.94	1297.33	0.00	0.00	0.00	640.25	-56.67	1550.48	629.25	39.73	1557.54	465.48	-78.85	1653.51	462.00	26.71	1659.00	-379.24	1118.67	73.92	205.06	1146.68	71.36	-398.13
8.01000	434.90	95.01	61.49	413.28	91.25	84.14	278.77	155.74	203.72	321.31	145.05	239.67	628.06	-29.89	41.66	594.47	-33.68	47.32	421.43	-85.15	50.90	415.28	-76.64	106.25	542.15	-23.47	1297.93	0.00	0.00	0.00	644.29	-56.65	1550.90	633.47	39.96	1557.76	473.90	-79.20	1654.17	470.01	26.59	1659.38	-375.61	1118.01	74.55	204.31	1146.72	71.25	-397.44
8.02000	471.41	97.68	62.43	445.01	91.65	82.18	303.97	156.03	194.94	345.67	145.20	232.98	625.91	-30.33	41.09	594.99	-32.98	47.21	421.79	-84.88	51.05	415.40	-76.43	106.48	549.36	-24.20	1298.17	0.00	0.00	0.00	649.31	-56.21	1551.36	638.22	40.17	1557.96	482.12	-78.67	1654.84	477.93	26.56	1659.62	-376.62	1117.81	74.40	205.89	1146.81	71.49	-398.65
8.03000	500.95	95.82	59.32	477.53	91.86	79.93	330.94	157.14	185.94	370.17	144.93	225.43	625.51	-30.99	40.70	598.34	-32.43	47.97	421.50	-84.79	50.93	415.51	-76.42	106.80	557.88	-24.83	1298.29	0.00	0.00	0.00	662.39	-55.01	1552.54	649.67	40.60	1558.67	490.22	-79.05	1655.27	485.71	26.74	1659.81	-379.11	1119.89	73.83	203.66	1148.67	70.26	-400.67
8.04000	534.13	96.24	58.81	509.35	91.42	77.77	358.63	156.79	175.69	395.03	145.04	217.48	625.45	-31.15	40.54	596.85	-33.10	47.42	420.97	-84.96	51.03	415.69	-76.29	107.08	566.59	-25.29	1298.36	0.00	0.00	0.00	672.14	-54.16	1553.42	658.10	40.91	1559.24	498.30	-78.90	1655.67	493.53	26.89	1659.85	-378.02	1119.52	73.73	205.82	1147.54	71.13	-402.43
8.05000	567.61	96.12	57.35	541.94	91.59	74.94	386.30	157.01	165.61	420.48	145.01	209.00	625.46	-32.11	40.28	595.91	-32.78	47.08	421.43	-84.84	51.20	415.88	-76.03	107.31	573.78	-25.79	1298.46	0.00	0.00	0.00	682.59	-53.31	1554.44	667.29	41.30	1559.95	506.41	-78.60	1656.01	501.28	27.30	1659.82	-378.89	1118.44	73.87	206.44	1146.96	71.36	-400.28
8.06000	602.82	95.48	56.54	575.96	91.12	72.56	415.23	155.52	154.11	446.85	145.04	200.26	626.68	-30.91	40.53	596.35	-32.94	47.06	421.40	-85.01	51.27	416.13	-76.12	107.65	581.05	-26.60	1298.28	0.00	0.00	0.00	686.49	-53.17	1554.79	671.07	41.62	1560.25	514.59	-78.68	1656.24	508.99	27.76	1659.66	-375.44	1116.64	74.93	208.34	1147.47	71.62	-400.85
8.07000	635.81	95.34	55.83	608.85	89.85	70.18	444.26	153.29	142.52	473.81	144.61	191.27	627.54	-30.93	39.31	596.76	-32.77	47.20	421.20	-84.85	51.31	416.36	-76.01	107.85	590.47	-27.04	1298.05	0.00	0.00	0.00	691.47	-53.04	1554.87	676.22	42.12	1560.12	522.75	-78.57	1656.32	516.82	27.74	1659.44	-378.52	1118.25	74.34	203.97	1148.58	70.37	-401.33
8.08000	671.54	93.03	55.59	643.30	88.39	68.70	474.37	151.52	131.27	500.86	144.19	182.45	629.46	-28.38	40.51	596.75	-32.61	47.20	421.02	-84.88	51.46	416.62	-75.87	108.07	599.30	-27.75	1297.74	0.00	0.00	0.00	705.16	-52.17	1555.05	689.50	43.08	1559.54	530.99	-77.97	1656.39	524.58	27.33	1659.12	-376.37	1118.02	74.56	202.85	1147.21	70.57	-402.95
8.09000	705.25	91.05	56.04	676.09	86.57	67.30	504.60	150.64	120.92	527.99	142.92	173.52	630.64	-28.30	40.72	596.35	-32.99	47.09	421.47	-84.64	51.49	416.87	-75.94	108.38	607.05	-28.08	1297.23	0.00	0.00	0.00	715.47	-51.44	1555.24	699.31	43.72	1559.14	539.17	-77.74	1656.23	532.27	27.85	1658.62	-380.28	1118.53	73.76	203.63	1147.65	70.70	-399.92
8.10000	738.88	88.81	57.31	709.57	84.54	67.13	534.98	149.28	110.99	555.48	141.61	165.09	625.48	-32.29	43.72	597.45	-33.44	47.55	421.62	-84.93	51.84	417.13	-75.82	108.64	616.34	-28.74	1296.70	0.00	0.00	0.00	726.26	-50.68	1555.51	709.43	44.47	1558.83	547.38	-77.62	1655.90	539.96	28.15	1657.93	-378.52	1118.25	73.99	203.49	1147.16	70.71	-399.27
8.11000	771.75	85.89	59.32	741.68	82.03	67.07	565.52	148.00	101.84	583.37	139.92	157.15	627.21	-33.20	44.18	597.98	-33.49	47.52	421.99	-84.49	51.93	417.39	-75.64	108.88	624.81	-29.22	1295.96	0.00	0.00	0.00	729.68	-50.41	1555.59	712.35	44.77	1558.80	555.68	-77.01	1655.52	547.83	28.68	1657.16	-377.36	1115.97	75.12	203.30	1147.70	70.35	-402.88
8.12000	804.26	83.31	61.87	773.51	79.42	67.86	596.55	146.75	93.73	611.69	137.50	149.61	629.23	-33.21	43.75	598.14	-33.75	47.51	422.92	-84.30	52.32	417.72	-75.59	109.15	630.96	-29.62	1295.19	0.00	0.00	0.00	733.77	-50.12	1555.17	716.20	45.09	1558.34	564.08	-76.94	1654.99	555.80	29.35	1656.26	-377.34	1117.48	74.53	205.76	1147.69	71.05	-402.03
8.13000	836.25	76.13	64.22	804.74	75.79	68.85	627.62	144.80	86.49	639.77	135.31	143.11	633.64	-32.82	43.71	598.01	-33.94	47.35	421.30	-84.57	51.98	418.05	-75.49	109.42	640.60	-29.96	1294.36	0.00	0.00	0.00	746.54	-49.29	1553.96	729.10	45.90	1556.73	572.43	-76.58	1654.31	563.91	29.42	1655.36	-375.08	1116.87	74.86	204.63	1148.60	70.60	-401.14
8.14000	867.22	75.43	66.87	835.05	72.37	70.61	658.25	142.02	80.02	667.35	133.19	137.65	631.27	-30.56	40.47	597.50	-35.33	46.26	421.89	-84.57	52.19	418.40	-75.52	109.76	647.50	-30.66	1293.37	0.00	0.00	0.00	756.44	-48.65	1553.10	739.18	46.50	1555.52	581.00	-76.18	1653.56	572.05	29.66	1654.29	-375.38	1117.10	74.80	204.46	1148.24	70.57	-400.92
8.15000	896.68	70.83	69.93	865.88	68.01	72.81	688.22	140.10	75.28	694.84	130.53	132.96	628.80	-32.19	38.50	598.00	-35.10	46.10	422.33	-84.44	52.49	418.81	-75.41	110.07	655.08	-31.17	1292.23	0.00	0.00	0.00	766.64	-47.94	1552.24	749.83	47.22	1554.25	589.62	-75.53	1652.75	580.29	29.94	1653.17	-377.16	1117.99	74.54	203.97	1148.03	70.42	-400.15
8.16000	924.69	66.22	73.03	895.58	64.27	75.85	717.97	137.10	71.03	722.04	127.91	129.24	628.57	-32.78	38.11	597.83	-34.87	46.24	422.35	-84.63	52.68	419.19	-75.26	110.34	665.32	-31.19	1291.01	0.00	0.00	0.00	770.04	-47.60	1551.97	753.76	47.58	1553.79	598.20	-75.01	1651.75	588.56	30.09	1652.02	-375.30	1118.28	74.90	204.41	1147.50	70.70	-399.28
8.17000	953.76	61.97	77.23	921.29	60.18	77.62	746.98	134.55	68.07	748.75	125.17	126.30	628.20	-33.16	37.66	597.15	-35.76	45.19	422.30	-84.15	52.44	419.63	-75.38	110.75	672.68	-31.28	1289.56	0.00	0.00	0.00	774.71	-47.23	1551.41	758.51	47.93	1553.09	606.68	-74.48	1650.68	597.00	31.15	1650.64	-376.84	1117.39	74.64	205.97	1147.11	71.18	-397.29
8.18000	980.31	57.19	81.09	948.61	55.95	80.72	775.04	131.43	65.96	774.74	121.87	123.92	628.83	-33.01	37.82	597.07	-35.09	45.42	422.75	-84.12	52.89	420.14	-75.16	111.02	682.17	-31.30	1288.45	0.00	0.00	0.00	788.68	-46.37	1549.65	771.58	48.58	1551.11	615.29	-74.19	1649.50	605.57	30.92	1649.33	-380.41	1118.20	74.00	204.05	1146.96	70.75	-401.86
8.19000	1006.04	53.54	85.98	974.77	52.04	84.53	801.75	128.24	64.64	799.34	118.63	122.23	628.30	-32.99	37.64	597.17	-35.27	45.19	424.19	-84.10	53.50	420.66	-75.22	111.42	691.21	-31.51	1287.08	0.00	0.00	0.00	799.35	-45.76	1548.33	781.46	49.04	1549.63	623.86	-73.62	1648.36	614.11	30.95	1647.88	-380.16	1118.46	74.15	202.85	1148.69	70.12	-402.01
8.20000	1030.81	49.19	90.98	1000.02	47.62	88.77	827.74	125.09	63.97	823.33	115.20	121.10	630.05	-32.78	38.07	596.78	-35.66	44.67	423.03	-84.06	53.33	421.21	-75.13	111.81	700.85	-31.41	1285.75	0.00	0.00	0.00	810.36	-45.04	1546.90	792.11	49.54	1548.02	632.45	-72.76	1647.11	622.86	31.62	1646.48	-378.20	1118.72	74.24	203.06	1148.07	70.33	-398.63
8.21000	1054.55	45.32	96.66	1023.82	44.43	93.83	852.54	121.57	63.58	846.14	111.67	120.40	628.41	-32.81	37.49	596.77	-35.44	44.62	422.48	-83.95	53.26	421.79	-75.06	112.21	708.19	-31.23	1284.30	0.00	0.00	0.00	813.85	-44.70	1546.35	796.26	49.77	1547.40	641.05	-72.30	1645.80	631.57	32.30	1644.99	-376.81	1117.26	74.88	204.83	1147.54	70.73	-397.58
8.22000	1076.91	41.62	103.26	1046.37	40.40	99.43	876.05	117.47	63.41	867.70	108.25	120.15	627.98	-32.65	37.28	597.68	-35.24	44.60	422.44	-83.90	53.48	422.41	-74.96	112.70	715.92	-31.15	1282.99	0.00	0.00	0.00	818.40	-44.32	1545.63	801.39	50.12	1546.61	649.90	-71.56	1644.48	640.26	33.03	1643.51	-378.65	1118.04	74.29	205.21	1146.67	71.11	-395.76
8.23000	1097.84	37.65	110.80	1067.37	36.42	105.68	898.33	113.39	63.46	887.98	104.14	119.85	629.55	-32.58	37.60	597.44	-35.62	44.22	422.73	-83.64	53.69	423.02	-74.91	113.28	726.94	-30.69	1281.59	0.00	0.00	0.00	832.57	-43.47	1543.69	814.98	51.00	1544.51	658.63	-70.85	1643.19	649.03	33.50	1642.08	-375.51	1118.85	74.62	204.62	1146.54	71.08	-396.07
8.24000	1116.85	33.83	118.60	1086.64	32.23	112.36	919.51	108.33	63.17	906.93	100.30	119.74	629.45	-32.51	37.37	597.98	-35.17	44.30	421.96	-83.81	53.81	423.68	-74.62	113.81	737.61	-30.41	1279.97	0.00	0.00	0.00	843.50	-42.86	1542.23	825.14	51.64	1542.94	667.33	-70.01	1641.86	657.86	33.99	1640.69	-378.84	1119.19	73.60	204.37	1146.88	70.92	-398.47
8.25000	1133.82	30.21	126.09	1104.32	28.27	118.44	938.14	104.83	63.66	924.12	96.39	119.63	628.09	-32.48	36.84	598.03	-35.09	43.97	424.09	-83.33	54.59	424.37	-74.57	114.52	746.12	-30.12	1278.72	0.00	0.00	0.00	855.01	-42.23	1540.64	836.06	52.48	1541.19	676.10	-68.98	1640.55	666.57	34.95	1639.26	-376.51	1119.63	74.17	205.17	1147.17	71.00	-393.65
8.26000	1149.24	26.74	132.60	1119.84	24.49	123.94	955.48	99.58	63.06	939.59	92.02	119.13	630.17	-32.57	37.18	598.42	-35.64	43.48	424.34	-83.24	54.98	425.07	-74.50	115.31	756.44	-29.68	1277.20	0.00	0.00	0.00	859.11	-41.95	1540.09	840.22	53.07	1540.54	684.88	-68.50	1639.22	675.32	36.15	1637.81	-373.92	1118.49	74.71	203.81	1148.24	70.25	-398.43
8.27000	1162.78	23.61	137.54	1133.38	20.94	128.26	970.59	95.07	62.31	953.08	88.31	118.53	629.46	-32.52	36.88	598.57	-33.66	44.48	423.14	-83.33	54.98	425.80	-74.45	116.20	765.25	-29.36	1276.09	0.00	0.00	0.00	864.10	-41.36	1539.70	845.58	53.77	1540.01	693.74	-67.04	1638.11	684.17	37.24	1636.47	-377.85	1118.39	73.92	205.12	1148.95	70.32	-397.66
8.28000	1173.75	21.22	141.42	1144.89	17.33	130.82	983.28	90.69	61.79	964.62	84.69	117.35	628.62	-32.27	36.76	598.73	-35.33	43.30	424.66	-83.10	55.74	426.65	-74.20	117.15	773.32	-28.73	1274.67	0.00	0.00	0.00	878.29	-39.78	1538.56	860.07	54.91	1538.64	702.77	-65.27	1636.97	693.16	38.03	1635.22	-379.75	1117.75	74.18	204.47	1147.41	70.80	-397.80
8.29000	1183.19	16.71	140.88	1154.21	13.77	130.64	992.77	87.24	61.43	973.97	81.05	115.82	629.70	-31.79	36.96	599.07	-34.79	43.71	423.47	-83.18	55.91	427.59	-74.08	118.31	784.21	-28.21	1273.48	0.00	0.00	0.00	889.08	-38.63	1537.65	870.93	55.65	1537.58	711.78	-64.27	1635.82	702.34	38.79	1633.97	-377.85	1117.94	74.39	204.66	1148.01	70.68	-400.79
8.30000	1189.67	12.95	137.61	1160.79	9.64	127.60	999.40	84.10	60.87	980.84	78.27	113.76	629.10	-32.36	36.64	599.49	-33.45	44.05	425.17	-83.01	57.08	428.72	-74.04	119.67	793.02	-27.62	1272.33	0.00	0.00	0.00	900.64	-37.41	1536.60	882.23	56.51	1536.33	720.84	-63.03	1634.81	711.53	40.31	1632.74	-377.19	1119.14	74.35	203.71	1148.83	70.19	-401.37
8.31000	1194.18	8.33	129.88	1164.99	4.81	121.00	1003.11	81.89	60.15	985.77	75.30	111.09	629.86	-32.16	36.58	599.34	-34.27	43.03	425.26	-83.47	58.13	430.04	-73.98	121.12	805.30	-26.75	1271.37	0.00	0.00	0.00	905.04	-37.05	1536.19	886.04	56.93	1535.81	729.92	-61.97	1633.83	720.88	41.45	1631.73	-377.40	1118.16	74.08	205.59	1148.58	70.74	-402.75
8.32000	1198.51	1.14	119.73	1168.70	-0.16	112.29	1005.74	81.42	59.78	989.00	73.08	108.37	627.88	-32.39	36.17	599.47	-34.30	42.64	427.74	-83.92	59.86	431.59	-74.42	122.95	814.42	-25.98	1270.48	0.00	0.00	0.00	910.47	-36.68	1536.10	891.51	57.60	1535.62	739.11	-60.32	1633.11	730.24	43.06	1630.75	-380.73	1119.06	73.32	204.55	1148.57	70.48	-401.59
8.33000	1202.90	-3.57	110.26	1172.13	-3.62	103.75	1009.28	78.73	57.85	992.32	71.46	106.10	628.05	-32.44	35.18	600.26	-33.22	42.83	426.29	-84.50	60.95	433.31	-74.98	124.98	823.02	-25.29	1269.77	0.00	0.00	0.00	925.10	-35.40	1536.03	907.78	59.23	1535.38	748.41	-58.91	1632.48	739.88	44.74	1629.95	-379.06	1120.00	73.62	203.56	1148.35	70.34	-400.08
8.34000	1208.25	-7.34	101.38	1175.50	-7.40	96.73	1012.12	78.78	57.01	996.95	69.84	104.35	628.33	-32.63	34.72	600.28	-35.52	41.08	426.93	-85.24	62.69	435.23	-75.63	127.34	835.16	-24.32	1269.13	0.00	0.00	0.00	936.08	-34.40	1535.94	920.14	60.41	1535.18	757.73	-57.49	1632.06	749.74	46.02	1629.48	-381.63	1120.52	73.00	205.66	1146.92	71.01	-398.73
8.35000	1211.82	-10.22	94.51	1179.04	-9.36	90.71	1015.08	78.22	56.03	1001.79	69.12	103.22	628.47	-32.31	34.76	600.55	-33.45	41.84	428.00	-85.69	64.71	437.53	-76.55	130.08	846.02	-23.64	1268.84	0.00	0.00	0.00	947.31	-33.27	1535.70	933.15	61.84	1534.77	767.47	-55.82	1632.00	759.77	47.37	1629.21	-378.64	1118.08	74.29	207.20	1147.02	71.31	-402.51
8.36000	1213.53	-11.73	87.59	1182.48	-11.98	83.52	1017.39	77.89	55.18	1006.21	68.24	102.01	628.70	-32.16	34.53	601.09	-33.38	41.63	429.39	-86.10	67.18	440.17	-77.50	133.14	855.53	-22.50	1268.92	0.00	0.00	0.00	950.80	-32.73	1535.57	937.62	62.58	1534.51	777.34	-54.08	1632.22	770.09	49.04	1629.24	-379.92	1119.81	73.65	204.41	1147.52	70.61	-399.81
8.37000	1216.30	-12.56	80.44	1185.46	-12.23	77.14	1018.90	77.76	54.63	1009.83	67.55	100.86	628.91	-31.80	34.40	601.88	-33.28	41.29	431.13	-86.60	70.14	443.31	-78.19	136.50	865.61	-21.49	1269.34	0.00	0.00	0.00	956.12	-32.09	1536.10	943.18	63.22	1534.92	787.41	-52.75	1632.69	780.54	50.57	1629.57	-376.95	1118.72	74.61	205.14	1147.60	70.92	-400.78
8.38000	1221.04	-12.24	74.11	1187.64	-12.71	71.93	1020.13	77.25	54.02	1012.75	66.93	99.89	629.01	-31.09	34.30	602.85	-33.33	40.88	433.24	-87.56	73.78	446.82	-79.26	140.33	876.65	-20.60	1269.97	0.00	0.00	0.00	972.82	-30.68	1537.83	959.46	64.37	1536.49	797.53	-51.06	1633.37	791.09	52.36	1630.13	-381.17	1120.08	73.27	203.65	1148.65	70.33	-401.31
8.39000	1222.58	-12.47	69.11	1189.17	-13.01	67.90	1020.99	77.79	53.95	1015.24	67.18	99.39	629.32	-31.11	34.01	600.57	-32.97	39.56	435.47	-88.46	77.89	450.87	-80.02	144.43	887.43	-19.47	1271.18	0.00	0.00	0.00	985.62	-29.67	1539.08	971.89	65.17	1537.65	807.62	-49.35	1634.37	801.63	54.37	1631.00	-378.81	1119.41	74.07	204.12	1149.17	70.16	-399.60
8.40000	1224.41	-12.52	65.06	1196.10	-12.67	66.25	1022.06	76.54	53.15	1017.63	67.27	98.97	629.21	-30.23	34.11	602.35	-32.92	40.27	438.24	-88.95	82.55	455.54	-81.30	149.23	898.68	-18.46	1272.44	0.00	0.00	0.00	999.60	-28.60	1540.36	985.72	65.98	1538.80	817.88	-47.49	1635.65	812.19	55.88	1632.17	-376.71	1118.01	74.72	206.10	1148.24	70.86	-398.40
8.41000	1225.60	-12.05	60.55	1195.71	-12.61	61.99	1022.58	76.97	53.11	1019.65	67.44	98.63	629.32	-30.91	33.47	606.43	-33.03	40.60	441.52	-89.48	87.87	460.95	-82.37	154.44	909.83	-17.51	1274.11	0.00	0.00	0.00	1005.02	-28.31	1540.87	991.76	66.21	1539.24	828.31	-46.10	1637.11	822.84	57.70	1633.53	-375.68	1118.40	74.46	205.00	1149.09	70.29	-398.76
8.42000	1223.55	-11.92	57.31	1196.10	-11.94	59.61	1022.76	77.84	53.30	1021.44	67.39	98.24	629.63	-31.17	33.19	605.47	-33.57	39.50	445.62	-90.23	93.97	467.27	-83.80	160.28	919.60	-16.56	1276.06	0.00	0.00	0.00	1010.50	-28.01	1541.99	998.47	66.71	1540.28	838.67	-44.44	1638.81	833.52	59.33	1635.19	-376.08	1118.90	74.10	203.67	1149.04	70.06	-399.57
8.43000	1227.78	-11.08	56.79	1196.70	-11.72	59.15	1022.88	77.63	53.13	1022.52	67.57	98.02	629.95	-30.49	33.20	606.07	-33.69	39.11	450.59	-90.95	100.62	474.61	-84.94	166.37	930.32	-15.50	1278.00	0.00	0.00	0.00	1024.64	-26.95	1545.09	1014.27	68.30	1543.22	848.96	-42.92	1640.53	844.36	60.86	1636.88	-376.51	1118.77	74.47	203.85	1148.77	70.34	-399.86
8.44000	1227.55	-11.16	54.33	1196.99	-11.57	57.09	1022.95	78.07	53.31	1023.47	67.56	97.86	630.07	-30.05	33.31	610.35	-33.55	40.63	456.17	-91.31	107.71	482.84	-86.65	173.12	940.64	-14.56	1280.11	0.00	0.00	0.00	1035.31	-26.09	1547.37	1025.87	69.52	1545.39	859.14	-41.94	1642.45	854.97	62.68	1638.69	-379.16	1119.12	73.99	204.65	1148.81	70.42	-399.14
8.45000	1228.07	-11.30	52.99	1197.10	-11.92	56.07	1023.27	77.63	53.12	1024.30	67.44	97.72	630.59	-30.21	33.19	614.53	-33.83	41.97	462.35	-92.18	115.62	492.10	-88.85	180.53	951.94	-13.57	1282.41	0.00	0.00	0.00	1046.83	-25.24	1549.87	1038.83	70.81	1547.74	869.22	-40.31	1644.57	865.66	63.79	1640.73	-376.79	1119.54	74.18	203.57	1148.97	69.84	-396.72
8.46000	1228.64	-11.25	52.58	1197.78	-11.76	55.90	1023.37	77.32	53.08	1024.63	67.49	97.67	631.59	-29.54	33.47	619.31	-33.79	43.24	469.93	-93.47	124.57	502.65	-90.67	188.08	960.62	-12.83	1284.75	0.00	0.00	0.00	1051.47	-24.99	1550.84	1044.26	71.18	1548.65	879.11	-39.00	1646.65	876.02	65.13	1642.74	-373.95	1119.06	74.83	204.69	1149.42	70.10	-398.12
8.47000	1225.77	-11.53	51.63	1197.46	-12.00	55.36	1023.41	77.56	53.23	1024.79	67.58	97.76	633.97	-30.81	33.01	620.34	-34.35	43.43	478.87	-94.48	134.11	514.75	-93.03	196.08	970.53	-12.08	1286.86	0.00	0.00	0.00	1057.58	-24.68	1551.97	1050.43	71.37	1549.77	888.97	-37.80	1648.72	886.19	66.69	1644.74	-375.61	1118.75	74.67	205.68	1148.58	70.58	-398.86
8.48000	1229.09	-11.08	51.26	1198.36	-12.03	55.11	1023.54	77.33	53.31	1025.04	67.16	97.62	637.10	-31.17	33.30	623.25	-34.87	44.34	488.59	-95.44	144.04	527.83	-95.17	203.97	980.73	-11.48	1289.04	0.00	0.00	0.00	1073.48	-23.64	1554.96	1065.59	72.13	1552.73	898.64	-36.47	1650.59	895.99	67.96	1646.49	-374.91	1118.52	75.10	205.12	1148.52	70.52	-399.47
8.49000	1229.72	-11.26	50.95	1197.96	-11.98	54.40	1023.79	76.88	53.17	1025.21	66.88	97.62	641.35	-31.64	33.72	628.47	-36.20	46.37	499.55	-95.95	154.37	541.91	-97.55	212.14	991.31	-10.63	1290.93	0.00	0.00	0.00	1085.27	-22.82	1557.21	1076.80	72.77	1554.95	907.90	-35.99	1652.24	905.66	68.83	1648.24	-374.22	1118.58	75.03	204.14	1148.09	70.36	-399.37
8.50000	1229.80	-11.47	50.41	1198.54	-12.11	54.18	1023.81	76.38	53.09	1025.42	66.41	97.46	646.62	-33.43	33.46	634.21	-37.91	48.88	512.64	-97.75	165.25	557.41	-99.60	219.77	1001.79	-10.09	1292.70	0.00	0.00	0.00	1097.97	-21.96	1559.69	1089.27	73.47	1557.33	917.18	-35.49	1653.78	915.26	69.64	1649.75	-379.94	1118.75	73.90	203.13	1149.30	69.88	-400.61
8.51000	1229.84	-11.49	49.89	1198.89	-12.17	54.01	1023.56	77.58	53.82	1025.54	66.06	97.29	655.07	-36.19	32.60	641.53	-39.12	51.39	527.67	-100.27	176.28	574.02	-102.11	226.87	1010.81	-9.55	1294.08	0.00	0.00	0.00	1102.53	-21.79	1560.64	1094.43	73.69	1558.16	926.29	-34.56	1655.21	925.02	70.14	1651.31	-382.59	1120.05	72.88	206.43	1148.21	70.87	-400.61
8.52000	1227.06	-11.87	49.35	1198.90	-12.15	53.73	1023.77	76.88	53.42	1025.60	66.11	97.24	661.95	-38.68	31.45	650.17	-41.27	54.23	544.41	-102.86	186.64	591.27	-104.64	233.37	1019.74	-8.96	1295.36	0.00	0.00	0.00	1107.81	-21.96	1561.55	1100.26	73.59	1559.07	935.22	-34.13	1656.46	934.22	71.20	1652.64	-378.13	1117.72	73.96	206.21	1147.78	70.88	-399.81
8.53000	1229.98	-11.40	49.36	1198.67	-12.18	53.56	1023.87	77.18	53.48	1025.68	66.29	97.21	670.56	-41.23	29.80	658.97	-45.45	57.07	561.52	-106.11	195.82	608.71	-107.58	239.55	1030.34	-8.33	1296.46	0.00	0.00	0.00	1122.66	-22.08	1563.90	1114.73	73.37	1561.66	944.25	-33.19	1657.65	943.31	72.22	1653.87	-377.39	1117.59	74.45	206.12	1148.33	70.63	-399.65
8.54000	1230.54	-11.47	49.58	1199.14	-12.34	53.91	1024.02	76.85	53.27	1025.79	66.44	97.16	680.81	-44.41	33.67	670.55	-48.69	60.88	578.25	-108.45	202.77	626.03	-110.08	245.03	1039.48	-7.73	1297.38	0.00	0.00	0.00	1133.96	-22.08	1565.69	1125.46	73.26	1563.65	953.08	-32.51	1658.72	952.61	72.00	1655.09	-381.68	1120.71	72.64	205.16	1148.45	70.41	-396.23
8.55000	1229.79	-11.28	49.04	1198.62	-12.23	53.58	1024.12	76.86	53.00	1025.99	66.45	97.01	697.21	-47.66	38.36	686.99	-51.57	65.70	595.05	-110.56	208.53	643.64	-112.56	250.23	1047.97	-7.21	1298.27	0.00	0.00	0.00	1145.98	-22.20	1567.58	1136.92	73.29	1565.72	961.68	-32.45	1659.58	961.51	72.67	1656.21	-380.27	1119.83	73.19	203.60	1149.19	69.90	-399.42
8.56000	1230.00	-11.30	49.20	1198.83	-12.06	53.68	1023.93	77.59	53.23	1026.02	66.97	97.13	717.94	-51.99	43.36	706.44	-55.73	70.72	612.75	-112.98	213.05	661.85	-114.86	254.78	1056.36	-6.98	1299.13	0.00	0.00	0.00	1150.10	-22.45	1568.17	1140.96	73.50	1566.32	970.33	-32.29	1660.47	970.35	73.25	1657.16	-376.93	1119.43	74.00	206.48	1148.27	70.94	-399.96
8.57000	1235.56	-13.41	51.09	1198.69	-12.07	53.52	1024.09	77.03	52.88	1026.12	67.14	97.11	740.25	-56.20	47.73	727.06	-59.78	74.46	631.80	-115.82	216.18	680.72	-117.39	258.50	1066.28	-6.44	1299.82	0.00	0.00	0.00	1154.59	-22.82	1568.73	1145.92	73.39	1566.88	978.93	-31.87	1661.30	979.25	73.44	1658.10	-379.10	1117.94	74.01	207.10	1148.25	70.95	-400.49
8.58000	1230.09	-11.16	48.96	1198.64	-11.80	53.30	1024.14	76.93	52.83	1026.26	67.34	97.24	763.99	-59.87	51.01	750.53	-63.27	77.65	651.97	-118.79	217.95	700.63	-119.52	260.85	1076.08	-5.93	1300.38	0.00	0.00	0.00	1167.67	-23.31	1570.52	1160.11	72.47	1568.87	987.27	-31.97	1662.02	988.21	73.13	1659.07	-382.98	1119.21	72.97	204.66	1148.60	70.20	-401.33
8.59000	1230.25	-11.15	48.83	1198.79	-11.61	53.21	1024.29	77.10	52.84	1026.39	67.43	97.29	785.62	-63.63	52.31	772.95	-66.70	79.17	673.09	-121.86	218.53	721.03	-121.76	262.00	1083.68	-5.63	1301.25	0.00	0.00	0.00	1177.74	-23.58	1571.93	1170.92	71.73	1570.46	995.57	-32.15	1662.63	996.94	73.56	1659.93	-383.70	1120.85	72.20	205.21	1148.72	70.50	-400.35
8.60000	1230.24	-11.05	48.57	1198.65	-11.72	53.02	1024.15	77.65	53.08	1026.72	67.12	97.30	809.21	-66.89	53.11	796.83	-69.95	79.79	695.07	-124.64	217.77	741.85	-123.74	261.82	1093.27	-5.42	1301.89	0.00	0.00	0.00	1189.52	-23.95	1573.54	1183.36	71.01	1572.25	1003.79	-32.19	1663.33	1005.70	73.09	1660.82	-378.85	1120.10	73.40	203.77	1148.50	70.13	-398.15
8.61000	1230.58	-10.67	48.29	1199.10	-11.85	53.08	1024.43	76.77	52.75	1026.87	67.37	97.53	835.24	-70.57	53.21	822.48	-73.25	79.81	717.53	-127.45	215.74	763.19	-126.07	260.69	1100.65	-5.14	1302.52	0.00	0.00	0.00	1195.25	-24.18	1574.28	1188.94	70.90	1573.05	1012.19	-31.93	1663.98	1014.28	73.04	1661.70	-380.80	1120.57	73.09	205.80	1147.91	70.71	-398.29
8.62000	1227.50	-11.61	47.90	1199.04	-11.72	52.68	1024.42	77.23	53.07	1027.06	67.24	97.70	862.87	-74.32	52.82	848.50	-76.69	78.96	740.23	-129.99	212.47	784.80	-128.04	258.52	1109.88	-4.93	1303.36	0.00	0.00	0.00	1200.30	-24.46	1574.89	1193.75	70.89	1573.75	1020.41	-31.64	1664.54	1022.70	73.18	1662.45	-381.48	1119.87	73.12	206.44	1148.16	70.60	-400.61
8.63000	1230.73	-10.73	47.79	1199.50	-11.59	52.56	1024.58	77.31	53.30	1027.37	67.28	97.93	890.72	-77.98	51.97	876.08	-80.23	77.66	763.62	-132.45	208.03	806.80	-129.97	255.42	1119.08	-4.51	1303.86	0.00	0.00	0.00	1210.02	-24.98	1576.09	1203.83	70.46	1575.24	1028.38	-31.91	1665.02	1030.99	73.05	1663.14	-381.29	1119.71	73.14	205.64	1148.66	70.42	-401.21
8.64000	1231.04	-10.88	47.66	1199.28	-11.45	52.16	1024.62	77.43	53.47	1027.60	67.51	98.29	921.32	-81.91	51.27	904.40	-83.82	75.93	787.50	-134.44	202.31	829.25	-132.14	251.68	1127.04	-4.24	1304.50	0.00	0.00	0.00	1220.03	-25.39	1577.29	1214.26	69.96	1576.77	1036.26	-32.17	1665.38	1038.93	73.12	1663.74	-374.49	1118.43	74.63	204.36	1148.25	70.32	-399.98
8.65000	1230.73	-10.77	47.02	1199.10	-11.49	51.79	1024.74	77.30	53.50	1027.98	67.24	98.45	951.82	-85.15	50.64	934.14	-87.37	74.22	812.28	-137.26	196.12	851.81	-134.06	246.97	1135.67	-3.98	1304.94	0.00	0.00	0.00	1227.67	-26.00	1578.41	1222.91	69.33	1578.10	1044.02	-32.88	1665.60	1047.04	72.66	1664.29	-378.43	1119.31	73.44	204.23	1148.77	70.08	-400.26
8.66000	1230.57	-11.09	46.74	1199.20	-11.50	51.52	1024.80	77.21	53.64	1028.26	67.54	98.84	985.56	-88.96	50.12	966.30	-90.82	72.88	837.55	-140.14	189.21	874.91	-135.63	241.43	1143.71	-3.80	1305.41	0.00	0.00	0.00	1236.46	-26.37	1579.50	1230.91	69.18	1579.43	1051.82	-33.16	1665.80	1055.17	71.74	1664.92	-377.98	1120.69	73.18	205.28	1149.00	70.36	-402.45
8.67000	1231.38	-10.74	46.51	1199.49	-11.39	51.29	1024.98	77.68	53.93	1028.61	67.67	99.17	1020.32	-91.94	49.44	997.30	-94.06	70.61	863.38	-143.05	181.79	898.54	-137.30	235.37	1152.56	-3.46	1305.70	0.00	0.00	0.00	1244.85	-26.68	1580.42	1239.43	68.82	1580.65	1059.50	-33.67	1665.89	1063.13	71.30	1665.36	-380.02	1120.21	73.35	204.97	1148.55	70.24	-399.46
8.68000	1231.12	-10.80	46.06	1200.30	-11.38	51.29	1024.91	77.74	54.12	1028.99	67.62	99.42	1052.71	-95.19	48.04	1030.34	-97.06	68.80	890.04	-145.49	173.79	922.89	-138.63	228.60	1160.81	-3.48	1305.87	0.00	0.00	0.00	1252.68	-27.00	1581.45	1247.97	68.06	1581.90	1067.37	-33.90	1666.05	1070.96	71.30	1665.74	-380.62	1119.35	73.06	206.53	1149.23	70.45	-399.73
8.69000	1231.32	-11.03	45.90	1199.79	-11.60	50.94	1025.18	77.06	53.88	1029.35	67.60	99.71	1086.63	-98.24	46.92	1063.63	-100.16	66.78	917.20	-147.35	165.37	947.82	-139.37	221.03	1168.92	-3.22	1305.91	0.00	0.00	0.00	1260.20	-27.51	1582.40	1255.67	67.65	1583.09	1075.13	-34.44	1665.99	1078.79	70.80	1666.09	-381.32	1120.25	72.59	205.96	1148.35	70.48	-399.13
8.70000	1231.52	-11.09	45.79	1200.15	-11.65	50.88	1025.34	76.85	53.98	1029.77	67.45	99.89	1119.49	-101.56	45.70	1096.26	-103.12	64.64	944.92	-149.47	156.75	972.96	-140.27	213.31	1176.46	-3.16	1306.05	0.00	0.00	0.00	1268.28	-28.07	1583.19	1264.50	67.37	1584.13	1082.93	-35.20	1665.85	1086.51	70.62	1666.35	-376.46	1118.23	74.54	204.77	1147.95	70.30	-398.01
8.71000	1231.79	-11.12	45.64	1200.33	-11.78	50.80	1025.38	77.02	54.24	1030.15	67.50	100.17	1153.87	-104.56	45.16	1129.73	-105.92	62.94	973.25	-150.73	147.65	998.49	-141.08	205.29	1185.69	-2.83	1305.95	0.00	0.00	0.00	1276.35	-28.38	1583.96	1272.76	66.77	1585.18	1090.78	-35.57	1665.58	1094.14	70.05	1666.45	-379.82	1119.87	73.41	204.82	1149.23	69.96	-399.00
8.72000	1231.63	-11.30	45.39	1199.91	-12.08	50.67	1025.30	77.19	54.31	1030.40	67.80	100.50	1187.32	-107.41	45.44	1161.87	-108.33	61.10	1001.93	-152.68	138.90	1024.32	-142.41	197.58	1194.11	-2.84	1305.72	0.00	0.00	0.00	1284.70	-28.85	1584.43	1280.45	66.12	1586.16	1098.56	-36.23	1665.18	1101.90	69.29	1666.45	-380.85	1119.94	73.11	203.21	1149.00	69.88	-396.50
8.73000	1231.83	-11.56	45.45	1200.56	-11.96	50.63	1025.39	77.12	54.34	1030.76	67.53	100.63	1219.69	-109.97	45.62	1195.71	-110.06	60.44	1031.29	-154.31	130.18	1050.82	-143.70	189.97	1202.29	-2.70	1305.43	0.00	0.00	0.00	1292.52	-29.13	1585.02	1288.66	65.79	1586.93	1106.18	-37.13	1664.60	1109.61	68.45	1666.44	-379.34	1119.65	73.69	204.28	1149.52	70.02	-399.89
8.74000	1236.52	-11.96	45.84	1205.20	-12.34	51.71	1025.55	76.84	54.41	1031.10	67.67	100.89	1253.86	-111.89	46.58	1229.36	-111.19	60.04	1061.39	-155.31	121.63	1077.44	-144.75	182.47	1210.39	-2.55	1305.02	0.00	0.00	0.00	1300.55	-29.93	1585.35	1297.24	65.26	1587.59	1113.72	-38.13	1663.89	1117.48	67.63	1666.13	-378.87	1119.70	73.78	203.34	1148.81	70.09	-399.00
8.75000	1236.09	-12.17	45.90	1205.34	-12.32	51.84	1025.62	76.76	54.41	1031.48	67.40	101.06	1287.35	-112.64	47.77	1260.76	-111.22	59.44	1091.74	-155.29	112.94	1104.47	-145.27	174.98	1219.39	-2.44	1304.40	0.00	0.00	0.00	1308.08	-30.61	1585.70	1305.54	64.55	1588.18	1121.51	-38.93	1663.07	1125.38	66.38	1665.79	-378.87	1119.03	73.82	204.11	1149.28	70.23	-398.48
8.76000	1236.86	-11.83	46.30	1206.05	-11.48	52.27	1025.53	77.61	54.98	1031.91	67.16	101.19	1321.15	-112.04	49.22	1293.73	-111.09	59.92	1122.50	-154.86	104.62	1131.68	-145.94	167.91	1227.65	-2.48	1303.55	0.00	0.00	0.00	1316.07	-31.28	1585.91	1313.39	64.01	1588.75	1129.41	-39.51	1662.09	1133.21	65.50	1665.32	-375.41	1118.73	74.58	204.17	1147.89	70.49	-396.72
8.77000	1236.36	-11.41	46.08	1181.53	49.35	88.59	1025.70	77.28	54.94	1032.24	67.20	101.45	1354.71	-111.33	51.42	1325.54	-110.66	60.90	1153.43	-154.89	97.10	1159.57	-145.82	160.94	1235.39	-2.45	1302.68	0.00	0.00	0.00	1323.92	-31.84	1586.04	1321.73	63.23	1589.09	1137.27	-40.34	1661.04	1140.94	65.50	1664.55	-372.51	1118.11	75.38	203.41	1148.89	69.99	-397.91
8.78000	1214.45	33.30	74.10	1205.69	-9.37	52.60	1025.74	77.02	54.78	1032.46	67.78	101.94	1386.42	-109.51	53.85	1357.79	-109.32	62.37	1184.26	-154.99	90.33	1187.19	-146.13	154.58	1244.67	-2.41	1301.54	0.00	0.00	0.00	1333.73	-32.32	1585.72	1330.46	62.53	1589.33	1145.20	-41.14	1659.74	1148.87	64.92	1663.70	-372.77	1117.78	75.62	204.15	1149.04	70.00	-399.17
8.79000	1236.53	-10.17	45.80	1204.51	-10.18	51.12	1025.66	77.78	55.28	1032.94	67.24	101.99	1419.03	-106.75	57.47	1389.48	-106.95	64.04	1215.27	-155.10	84.23	1214.97	-146.40	148.80	1253.72	-2.51	1300.23	0.00	0.00	0.00	1343.55	-32.94	1585.25	1338.92	61.87	1589.47	1153.20	-42.01	1658.30	1157.03	63.36	1662.72	-378.03	1119.27	74.07	205.04	1148.66	70.37	-400.03
8.80000	1235.69	-9.67	45.09	1200.88	-10.85	50.49	1025.83	77.25	55.14	1033.15	67.54	102.39	1450.68	-104.14	60.71	1420.63	-104.35	66.04	1246.15	-154.84	78.56	1242.78	-146.34	143.45	1261.77	-2.66	1298.93	0.00	0.00	0.00	1352.95	-33.43	1584.71	1347.63	61.37	1589.40	1161.25	-42.75	1656.75	1165.08	62.31	1661.61	-375.24	1118.88	74.49	204.27	1148.44	70.43	-400.44
8.81000	1231.35	-10.42	44.41	1200.18	-10.78	50.10	1025.99	77.08	55.28	1033.55	67.35	102.58	1481.53	-100.55	65.07	1451.08	-101.57	68.74	1277.26	-154.10	73.64	1270.61	-146.26	138.67	1270.57	-2.88	1297.41	0.00	0.00	0.00	1362.93	-34.53	1583.90	1356.35	60.34	1589.33	1169.34	-43.50	1655.05	1173.19	61.23	1660.35	-379.98	1120.66	73.40	202.52	1149.50	69.81	-397.06
8.82000	1231.80	-10.17	44.26	1200.64	-10.63	50.09	1025.98	76.96	55.26	1033.93	67.16	102.77	1510.00	-97.07	69.59	1481.42	-98.80	72.35	1307.47	-153.90	69.54	1297.98	-146.06	134.52	1278.56	-3.17	1295.73	0.00	0.00	0.00	1367.09	-36.22	1584.43	1365.05	59.72	1589.11	1177.31	-44.66	1653.17	1181.10	60.29	1658.89	-378.49	1119.96	73.72	203.20	1149.16	70.06	-396.49
8.83000	1231.97	-10.18	44.39	1200.19	-10.47	49.82	1025.86	77.53	55.66	1034.18	67.72	103.36	1539.41	-93.77	75.40	1510.32	-95.79	76.30	1338.03	-152.36	65.74	1325.13	-145.55	130.92	1287.67	-3.20	1294.03	0.00	0.00	0.00	1374.25	-38.00	1584.03	1374.11	58.66	1588.81	1185.42	-45.69	1651.13	1189.29	58.86	1657.38	-377.20	1119.62	74.13	204.61	1148.69	70.30	-396.37
8.84000	1231.48	-10.01	43.96	1200.23	-10.38	49.84	1026.10	77.09	55.59	1034.69	67.42	103.46	1568.92	-90.10	81.75	1539.61	-92.72	81.46	1367.66	-151.40	63.28	1351.93	-144.62	127.86	1297.06	-3.43	1292.27	0.00	0.00	0.00	1388.14	-37.09	1582.25	1382.30	57.94	1588.50	1193.61	-46.49	1649.05	1197.43	57.96	1655.65	-375.72	1118.65	74.42	205.86	1148.57	70.70	-398.56
8.85000	1231.35	-9.98	43.88	1200.39	-10.25	49.73	1026.16	76.94	55.71	1034.97	67.82	103.98	1595.93	-87.19	88.43	1567.36	-90.20	87.23	1397.27	-150.10	61.51	1378.18	-143.76	125.64	1306.23	-3.84	1290.34	0.00	0.00	0.00	1396.57	-38.07	1581.53	1390.89	56.69	1588.17	1201.73	-47.58	1646.77	1205.68	56.51	1653.87	-378.15	1119.81	73.73	205.27	1148.01	70.55	-398.30
8.86000	1230.91	-9.92	43.53	1200.07	-10.33	49.46	1026.19	77.23	55.84	1035.46	67.57	104.22	1622.92	-84.08	96.16	1593.53	-87.19	93.66	1425.78	-148.31	60.50	1403.75	-142.75	124.05	1314.34	-4.16	1288.36	0.00	0.00	0.00	1405.01	-39.19	1580.70	1399.65	55.61	1587.70	1209.80	-48.75	1644.46	1213.70	55.94	1651.97	-374.11	1118.08	75.44	203.83	1147.72	70.42	-397.62
8.87000	1231.74	-9.94	43.62	1200.40	-10.30	49.43	1026.27	77.16	56.04	1035.96	67.76	104.62	1648.38	-81.80	104.13	1618.30	-84.47	100.91	1453.24	-146.74	60.40	1428.39	-141.17	122.95	1323.78	-4.54	1286.26	0.00	0.00	0.00	1413.86	-40.49	1579.82	1407.75	54.22	1587.25	1218.05	-49.43	1642.08	1221.92	54.50	1650.02	-376.98	1118.97	74.60	203.74	1148.80	70.09	-399.88
8.88000	1231.65	-9.67	43.16	1200.91	-9.92	49.29	1026.36	77.15	55.99	1036.57	67.63	104.95	1672.67	-79.75	112.58	1642.99	-82.88	107.77	1479.47	-144.85	60.87	1452.14	-139.31	122.41	1332.83	-4.95	1284.13	0.00	0.00	0.00	1421.95	-41.88	1579.00	1416.69	52.88	1586.63	1225.97	-50.77	1639.61	1230.26	53.09	1648.01	-381.51	1118.78	73.58	204.01	1148.93	70.19	-396.29
8.89000	1232.15	-9.66	43.16	1201.25	-9.81	49.09	1026.33	77.49	56.37	1037.24	67.42	105.20	1695.54	-77.47	120.78	1666.00	-80.98	114.70	1504.07	-142.74	61.72	1474.28	-137.22	122.22	1341.71	-5.59	1281.93	0.00	0.00	0.00	1430.52	-43.09	1578.21	1425.90	51.57	1586.10	1234.08	-52.21	1637.09	1238.57	51.52	1646.03	-380.63	1120.96	73.49	203.75	1148.67	70.07	-398.75
8.90000	1232.04	-9.66	42.76	1201.24	-9.99	48.98	1026.65	76.83	56.19	1037.82	67.86	105.88	1716.47	-75.82	128.32	1686.47	-78.87	121.96	1527.03	-139.69	62.34	1494.88	-134.89	122.24	1351.49	-6.09	1279.85	0.00	0.00	0.00	1438.67	-44.52	1577.49	1434.43	50.12	1585.69	1242.26	-53.63	1634.63	1246.73	50.40	1644.07	-378.70	1118.40	74.29	205.71	1148.65	70.41	-401.72
8.91000	1232.10	-9.55	42.46	1201.38	-9.77	48.75	1026.79	76.87	56.36	1038.49	68.05	106.38	1735.81	-74.88	135.26	1706.15	-77.67	128.57	1547.71	-136.44	62.70	1513.64	-132.06	122.02	1361.44	-6.70	1277.70	0.00	0.00	0.00	1447.07	-46.26	1576.84	1443.27	48.29	1585.34	1250.45	-55.19	1632.18	1255.07	48.65	1642.02	-379.67	1119.44	73.87	204.79	1148.78	70.40	-401.84
8.92000	1232.52	-9.58	42.37	1201.57	-10.01	48.65	1027.00	77.05	56.58	1039.26	68.15	107.05	1752.47	-74.27	141.30	1719.43	-74.79	135.21	1565.86	-132.60	62.35	1529.87	-129.22	121.46	1370.89	-7.35	1275.63	0.00	0.00	0.00	1455.95	-47.80	1576.31	1452.12	46.87	1585.12	1258.69	-56.65	1629.71	1263.29	46.92	1639.92	-380.77	1119.83	73.52	203.74	1148.79	70.02	-402.30
8.93000	1232.84	-9.33	42.07	1201.55	-9.77	48.37	1027.15	77.23	56.82	1040.17	68.05	107.65	1766.33	-74.15	145.29	1734.62	-76.68	136.59	1580.70	-128.80	61.03	1543.63	-125.97	120.18	1380.63	-7.97	1273.56	0.00	0.00	0.00	1465.28	-49.20	1575.88	1460.99	45.43	1584.91	1266.99	-57.96	1627.31	1271.61	45.23	1637.92	-377.38	1117.70	74.58	205.44	1148.58	70.62	-403.30
8.94000	1232.64	-9.38	41.75	1201.80	-9.63	48.21	1027.33	77.66	57.23	1041.12	68.37	108.56	1778.50	-74.22	146.38	1746.51	-76.18	137.34	1592.23	-124.35	59.57	1554.90	-122.26	118.34	1390.55	-8.79	1271.61	0.00	0.00	0.00	1473.74	-50.61	1575.73	1469.85	43.92	1584.91	1275.18	-60.09	1624.86	1279.89	43.33	1635.96	-376.21	1118.21	74.42	205.51	1148.20	70.71	-397.73
8.95000	1232.45	-9.44	41.44	1201.54	-9.86	48.00	1027.43	77.72	57.65	1042.05	68.75	109.66	1787.49	-73.16	143.51	1755.48	-75.29	135.62	1600.30	-120.82	58.41	1563.48	-118.95	116.74	1400.47	-9.53	1269.82	0.00	0.00	0.00	1482.63	-52.22	1575.55	1478.58	42.22	1585.07	1283.82	-61.49	1622.63	1288.26	41.36	1634.07	-377.03	1118.10	74.25	201.52	1148.68	69.79	-398.33
8.96000	1232.86	-9.43	41.37	1202.71	-9.66	48.13	1027.90	76.93	57.57	1043.22	68.82	110.79	1794.38	-69.61	137.08	1766.57	-71.68	129.30	1605.09	-118.08	57.58	1569.93	-115.36	114.88	1410.22	-10.43	1268.14	0.00	0.00	0.00	1492.16	-53.89	1575.48	1487.25	40.36	1585.39	1292.25	-63.79	1620.40	1297.01	38.51	1632.41	-379.09	1118.76	73.97	205.81	1147.89	70.76	-402.31
8.97000	1233.47	-9.41	41.30	1202.36	-9.77	47.86	1028.25	77.31	58.27	1044.52	69.23	112.35	1799.22	-65.25	128.86	1771.45	-67.32	121.27	1607.53	-115.51	56.70	1574.33	-112.28	112.70	1420.74	-11.44	1266.61	0.00	0.00	0.00	1501.01	-55.74	1575.80	1496.29	39.03	1585.89	1301.11	-65.58	1618.35	1305.58	36.19	1630.67	-380.04	1119.28	73.92	207.19	1147.64	71.00	-399.99
8.98000	1233.51	-9.66	41.25	1202.67	-9.87	47.77	1029.17	76.60	59.07	1045.89	69.57	114.09	1803.00	-60.87	119.81	1773.67	-63.05	113.00	1609.71	-112.42	55.58	1577.28	-109.19	110.06	1431.21	-12.50	1265.18	0.00	0.00	0.00	1510.38	-57.50	1576.24	1504.91	37.29	1586.56	1309.93	-67.70	1616.41	1313.92	33.95	1629.13	-377.08	1119.24	74.42	206.34	1148.01	70.87	-399.41
8.99000	1233.67	-9.83	41.10	1202.07	-9.29	48.20	1029.86	77.27	60.72	1047.68	69.59	116.02	1805.93	-55.04	112.07	1776.60	-57.61	105.61	1612.57	-109.64	54.10	1580.78	-106.17	107.81	1441.54	-13.61	1264.02	0.00	0.00	0.00	1519.41	-59.19	1576.83	1513.69	35.38	1587.53	1318.97	-69.74	1614.54	1322.45	31.81	1627.64	-377.48	1118.10	74.48	206.66	1148.72	70.85	-398.98
9.00000	1233.47	-10.06	40.78	1202.11	-10.06	47.47	1030.62	78.17	62.87	1049.56	70.00	118.49	1810.98	-46.96	105.10	1779.80	-50.98	99.77	1615.55	-108.02	53.26	1585.66	-103.76	106.81	1452.44	-14.89	1263.10	0.00	0.00	0.00	1529.06	-60.98	1577.68	1522.85	33.61	1588.62	1327.75	-72.28	1612.84	1331.04	29.56	1626.39	-378.61	1118.70	74.15	205.62	1149.36	70.33	-397.58
9.01000	1233.42	-10.31	40.64	1202.58	-10.00	47.06	1032.32	77.47	64.60	1051.73	70.89	121.32	1814.07	-40.79	97.80	1783.70	-44.98	93.40	1618.25	-107.11	52.69	1591.21	-101.70	106.25	1462.95	-16.07	1262.56	0.00	0.00	0.00	1538.30	-62.91	1578.74	1531.95	31.21	1590.03	1336.98	-74.16	1611.59	1339.68	27.46	1625.53	-381.16	1120.34	73.41	207.98	1148.07	71.36	-399.73
9.02000	1233.41	-10.41	40.50	1203.50	-10.11	46.63	1033.95	77.58	67.08	1054.50	71.33	124.35	1817.74	-36.93	89.91	1787.00	-41.46	86.29	1620.48	-106.57	52.12	1595.99	-100.31	105.71	1474.37	-17.46	1262.47	0.00	0.00	0.00	1548.00	-64.72	1580.06	1541.98	29.51	1591.59	1346.28	-76.55	1610.75	1348.70	24.63	1625.19	-377.90	1119.85	73.89	205.53	1147.74	70.85	-400.58
9.03000	1232.57	-10.61	40.00	1203.63	-9.88	45.93	1035.59	78.20	70.41	1057.73	71.68	127.75	1820.06	-35.48	82.85	1789.61	-40.07	79.70	1624.69	-106.29	50.90	1599.64	-99.88	105.23	1485.39	-18.74	1262.75	0.00	0.00	0.00	1557.48	-66.44	1581.60	1550.98	27.65	1593.37	1355.66	-79.07	1610.32	1357.55	22.78	1625.09	-376.57	1118.90	74.61	206.12	1147.00	71.08	-399.12
9.04000	1232.49	-10.96	39.91	1203.93	-9.88	44.87	1037.87	78.55	74.51	1061.59	71.68	131.44	1822.18	-35.85	77.22	1791.98	-40.51	75.23	1625.73	-107.08	50.23	1602.80	-99.60	104.62	1495.72	-20.20	1263.35	0.00	0.00	0.00	1567.61	-68.16	1583.33	1561.04	25.79	1595.34	1365.14	-81.44	1610.23	1366.52	20.72	1625.27	-376.29	1117.52	74.85	206.88	1147.39	71.31	-403.04
9.05000	1233.29	-11.17	40.11	1205.96	-9.67	45.87	1040.82	78.80	79.02	1066.01	71.97	135.76	1824.36	-37.50	71.56	1794.43	-41.75	70.70	1627.56	-107.57	49.84	1605.72	-99.69	104.04	1506.63	-21.66	1264.37	0.00	0.00	0.00	1577.54	-69.60	1585.35	1569.57	24.18	1597.58	1374.76	-83.47	1610.60	1375.70	18.39	1625.88	-379.80	1119.32	73.75	202.39	1150.05	69.35	-401.85
9.06000	1233.37	-11.42	40.14	1201.05	-10.73	43.81	1044.12	79.78	84.36	1071.12	72.49	140.58	1826.47	-37.43	66.32	1796.39	-42.58	65.34	1628.14	-108.32	48.91	1608.59	-100.25	103.47	1517.89	-23.01	1265.71	0.00	0.00	0.00	1586.86	-71.52	1587.63	1578.45	22.19	1600.05	1384.07	-85.96	1611.15	1384.90	15.68	1626.73	-380.65	1119.75	73.34	202.71	1149.06	69.77	-400.28
9.07000	1233.89	-11.70	40.30	1200.96	-11.07	43.44	1048.15	79.91	89.98	1077.01	73.69	146.12	1827.88	-37.80	60.31	1797.95	-42.77	60.33	1629.23	-109.18	48.19	1611.51	-101.05	103.11	1529.16	-24.53	1267.19	0.00	0.00	0.00	1596.42	-73.07	1589.96	1587.99	20.65	1602.47	1393.46	-88.40	1611.91	1394.16	13.02	1627.78	-382.48	1121.27	72.64	204.13	1148.59	70.20	-401.85
9.08000	1234.50	-11.66	40.54	1201.28	-10.91	43.06	1052.76	80.38	96.33	1083.91	74.38	151.87	1829.30	-37.42	54.74	1799.89	-41.87	55.45	1629.84	-109.52	48.04	1614.41	-101.07	102.66	1540.70	-25.90	1268.83	0.00	0.00	0.00	1605.79	-74.63	1592.47	1597.25	19.23	1605.04	1402.99	-90.57	1612.78	1403.05	11.07	1628.88	-382.36	1119.85	73.15	206.02	1148.06	70.87	-402.79
9.09000	1234.31	-11.77	40.19	1202.12	-10.95	43.16	1060.05	81.72	103.41	1091.79	75.20	157.97	1830.08	-36.68	50.40	1801.70	-41.79	51.96	1630.48	-109.14	47.83	1616.46	-100.84	102.59	1550.29	-27.39	1270.53	0.00	0.00	0.00	1615.64	-76.08	1594.95	1606.14	17.44	1607.76	1412.40	-92.82	1613.78	1412.02	8.78	1630.11	-378.99	1119.17	74.14	205.10	1148.29	70.57	-401.25
9.10000	1235.63	-11.88	40.15	1203.53	-11.28	43.78	1066.80	82.93	111.65	1100.66	76.80	164.76	1830.55	-36.55	46.69	1802.16	-41.47	48.90	1631.02	-109.02	48.16	1617.88	-100.22	102.66	1560.97	-28.54	1272.19	0.00	0.00	0.00	1624.91	-77.68	1597.48	1615.30	15.92	1610.27	1421.81	-94.56	1614.95	1420.88	6.87	1631.28	-380.92	1120.17	73.30	205.21	1148.33	70.56	-402.11
9.11000	1236.49	-12.00	39.95	1205.05	-9.38	45.40	1073.17	84.18	120.01	1110.73	78.09	171.46	1831.34	-36.15	45.19	1802.38	-41.35	47.67	1631.75	-108.60	48.48	1618.51	-99.76	102.85	1572.45	-29.55	1273.95	0.00	0.00	0.00	1634.21	-79.01	1599.95	1624.58	14.56	1612.81	1431.01	-96.39	1616.08	1429.80	4.57	1632.57	-381.38	1120.37	73.13	206.89	1148.85	70.68	-401.81
9.12000	1238.26	-12.22	39.52	1209.13	-11.15	46.16	1082.55	84.38	129.18	1121.61	79.66	178.47	1832.21	-36.44	43.54	1802.92	-41.35	46.89	1631.98	-108.32	48.57	1619.18	-99.18	102.94	1582.67	-30.50	1275.62	0.00	0.00	0.00	1643.17	-80.38	1602.42	1633.50	13.36	1615.24	1439.87	-98.62	1617.22	1438.61	3.04	1633.89	-377.45	1119.50	74.12	206.50	1148.26	70.99	-401.16
9.13000	1241.11	-11.88	39.33	1211.36	-9.24	48.83	1090.87	85.67	139.04	1133.29	81.49	186.01	1832.72	-36.09	42.23	1803.64	-40.93	46.13	1631.70	-107.90	48.35	1619.93	-98.49	103.02	1592.75	-31.21	1277.34	0.00	0.00	0.00	1652.47	-81.39	1604.84	1642.13	12.48	1617.60	1448.92	-100.21	1618.34	1447.26	1.78	1635.03	-377.61	1119.45	74.09	205.68	1147.52	70.92	-394.89
9.14000	1245.51	-10.57	39.31	1223.58	-5.58	52.92	1102.68	86.82	149.75	1146.25	82.87	193.51	1833.10	-36.03	40.97	1803.81	-40.75	45.31	1632.52	-107.68	48.89	1620.56	-97.95	103.13	1602.32	-31.93	1278.80	0.00	0.00	0.00	1661.61	-82.41	1606.97	1651.11	11.14	1619.77	1458.03	-101.48	1619.42	1455.94	0.09	1636.19	-376.21	1118.73	74.48	204.64	1147.62	70.66	-400.95
9.15000	1251.35	-8.65	39.35	1235.09	-3.75	58.35	1114.02	88.23	160.11	1159.96	84.93	201.34	1834.14	-35.77	40.61	1804.18	-40.61	44.84	1632.54	-107.33	48.88	1620.88	-97.74	103.29	1612.50	-32.42	1280.26	0.00	0.00	0.00	1670.61	-83.54	1609.07	1659.73	10.01	1621.93	1466.84	-102.72	1620.42	1464.55	-1.25	1637.23	-378.94	1119.62	73.56	204.44	1149.20	70.26	-402.74
9.16000	1259.14	-5.05	38.96	1237.84	-2.94	58.79	1125.34	90.14	170.31	1174.34	86.46	208.79	1834.09	-35.88	39.82	1804.12	-40.67	44.35	1632.77	-107.39	49.16	1621.32	-97.51	103.37	1622.52	-32.81	1281.58	0.00	0.00	0.00	1679.18	-84.55	1611.22	1668.34	9.02	1624.05	1475.47	-103.84	1621.39	1472.89	-2.23	1638.40	-382.05	1120.58	72.95	204.28	1149.29	69.97	-398.87
9.17000	1268.78	-1.75	38.14	1247.36	0.32	61.85	1137.47	92.09	180.10	1189.26	88.71	216.09	1834.48	-35.93	39.44	1804.94	-40.70	44.28	1632.68	-107.29	48.92	1621.80	-97.27	103.43	1632.22	-33.03	1282.79	0.00	0.00	0.00	1687.69	-85.41	1613.26	1676.76	8.12	1626.14	1483.81	-105.09	1622.39	1481.42	-3.39	1639.45	-381.12	1119.90	73.20	203.21	1148.97	69.83	-400.89
9.18000	1276.78	1.44	36.16	1259.47	3.46	62.45	1153.25	93.73	189.64	1204.90	91.27	222.91	1834.85	-36.27	38.98	1804.89	-40.78	43.95	1632.74	-107.36	49.04	1622.03	-97.62	103.70	1641.84	-33.14	1283.82	0.00	0.00	0.00	1696.09	-86.32	1615.28	1685.13	7.78	1628.06	1492.27	-105.79	1623.38	1489.71	-4.12	1640.38	-379.39	1120.17	73.34	202.80	1149.32	69.77	-398.14
9.19000	1284.33	4.24	35.78	1269.74	6.18	63.13	1167.06	93.88	197.75	1221.18	93.91	229.21	1835.06	-35.72	39.13	1804.69	-40.99	43.60	1632.99	-107.26	49.04	1622.41	-97.70	103.79	1651.22	-33.24	1284.83	0.00	0.00	0.00	1704.34	-86.86	1617.38	1693.81	7.00	1629.89	1500.61	-106.48	1624.29	1497.93	-4.55	1641.38	-380.09	1119.77	73.11	204.04	1148.29	70.24	-398.55
9.20000	1296.45	8.54	38.41	1281.88	10.08	66.32	1183.84	95.96	206.10	1237.99	96.40	235.24	1835.46	-36.71	38.44	1805.14	-41.06	43.60	1632.96	-107.25	48.85	1622.79	-97.62	103.80	1659.87	-33.31	1285.67	0.00	0.00	0.00	1712.66	-87.44	1619.24	1701.73	6.39	1631.68	1509.06	-106.73	1625.27	1506.12	-5.16	1642.17	-380.22	1119.87	72.93	202.42	1149.45	69.73	-398.53
9.21000	1310.81	13.82	42.30	1296.88	14.84	70.36	1201.44	97.48	213.23	1255.22	98.71	241.08	1835.67	-36.60	38.37	1805.25	-41.14	43.45	1633.26	-107.17	49.00	1623.00	-97.93	103.98	1668.86	-33.34	1286.53	0.00	0.00	0.00	1721.00	-87.63	1621.12	1709.67	6.41	1633.36	1517.46	-106.83	1626.19	1514.39	-5.45	1642.88	-382.40	1119.94	72.52	202.49	1148.68	69.85	-399.34
9.22000	1328.75	19.78	46.46	1314.21	19.91	74.03	1219.81	99.09	218.78	1273.04	100.43	246.23	1834.39	-36.44	37.81	1805.07	-41.26	43.25	1632.96	-107.20	49.06	1623.19	-98.11	104.16	1677.57	-33.40	1287.21	0.00	0.00	0.00	1729.35	-88.02	1622.93	1717.45	6.18	1635.00	1525.55	-107.32	1627.02	1522.45	-5.42	1643.53	-380.89	1119.70	73.01	202.80	1148.05	70.02	-399.00
9.23000	1348.63	25.74	50.00	1334.60	25.27	77.69	1238.86	100.99	223.24	1291.73	101.80	250.60	1835.24	-36.87	37.76	1805.20	-41.31	43.15	1633.07	-107.32	49.31	1623.32	-98.21	104.32	1686.37	-33.34	1287.91	0.00	0.00	0.00	1737.65	-88.05	1624.75	1725.88	5.62	1636.56	1533.67	-107.33	1627.88	1530.50	-5.58	1644.10	-378.85	1118.64	73.71	203.80	1147.89	70.58	-396.85
9.24000	1370.80	32.03	53.21	1356.32	30.81	80.83	1258.51	103.29	226.67	1310.83	103.31	254.00	1835.36	-37.09	37.42	1805.16	-41.38	43.08	1633.17	-107.15	49.33	1623.59	-98.06	104.42	1694.92	-33.39	1288.60	0.00	0.00	0.00	1745.75	-87.67	1626.65	1734.02	5.90	1637.96	1541.69	-107.49	1628.72	1538.34	-5.25	1644.47	-380.18	1119.09	73.08	202.37	1149.94	69.60	-398.61
9.25000	1394.23	38.19	55.64	1379.19	36.31	82.98	1278.48	106.31	229.06	1330.71	104.81	256.37	1834.75	-37.03	37.32	1804.94	-41.41	42.93	1633.02	-107.24	49.47	1623.83	-98.04	104.50	1703.66	-33.36	1289.23	0.00	0.00	0.00	1753.92	-87.56	1628.37	1741.80	6.14	1639.30	1549.63	-107.51	1629.53	1546.56	-5.87	1644.92	-380.51	1118.70	73.38	201.80	1149.73	69.50	-397.89
9.26000	1418.81	44.03	57.25	1403.16	41.53	84.30	1299.64	107.68	229.68	1351.05	106.45	257.70	1835.08	-37.28	37.25	1805.14	-41.52	42.95	1633.60	-107.06	49.58	1623.93	-98.14	104.66	1711.35	-33.46	1289.72	0.00	0.00	0.00	1761.86	-87.35	1630.06	1749.74	6.65	1640.61	1557.53	-107.70	1630.30	1553.98	-4.93	1645.19	-376.33	1117.78	74.52	202.40	1148.33	70.08	-398.18
9.27000	1443.39	49.83	57.91	1427.45	46.76	84.63	1320.71	110.09	229.44	1371.54	108.33	258.04	1835.13	-37.32	37.14	1805.00	-41.50	42.83	1633.80	-106.92	49.71	1624.21	-97.93	104.73	1719.89	-33.43	1290.29	0.00	0.00	0.00	1769.28	-86.91	1631.78	1757.15	7.32	1641.80	1565.50	-107.65	1631.08	1561.69	-5.02	1645.51	-378.32	1119.38	73.36	203.64	1147.56	70.56	-399.44
9.28000	1470.35	55.56	58.40	1453.46	51.90	84.46	1342.66	111.96	227.87	1392.51	110.09	257.25	1834.74	-37.15	37.05	1805.11	-41.55	42.82	1633.71	-106.95	49.87	1624.23	-98.25	105.02	1728.41	-33.52	1290.84	0.00	0.00	0.00	1777.50	-86.18	1633.34	1765.10	7.98	1642.84	1573.68	-107.19	1631.89	1569.21	-4.35	1645.75	-376.03	1117.93	74.29	201.87	1149.51	69.48	-401.33
9.29000	1496.57	61.02	57.50	1479.26	56.78	83.22	1364.49	114.43	225.23	1414.19	111.79	255.33	1835.00	-37.19	37.04	1805.26	-41.62	42.83	1633.87	-107.02	50.12	1624.58	-97.99	105.07	1736.62	-33.66	1291.39	0.00	0.00	0.00	1785.50	-85.17	1634.80	1772.52	8.95	1643.80	1581.60	-106.93	1632.59	1576.93	-4.35	1645.98	-378.08	1118.60	73.85	202.11	1149.55	69.53	-399.59
9.30000	1524.93	66.17	56.59	1507.38	61.45	81.84	1387.25	117.02	221.29	1436.17	113.60	252.49	1835.41	-37.51	36.90	1804.89	-41.78	42.58	1633.76	-106.62	49.85	1624.74	-98.07	105.31	1744.57	-33.79	1291.75	0.00	0.00	0.00	1793.77	-84.02	1636.01	1779.86	9.87	1644.65	1589.39	-106.83	1633.12	1584.57	-3.88	1646.05	-376.42	1118.78	74.34	204.27	1148.19	70.45	-399.95
9.31000	1554.65	70.91	55.62	1536.10	65.83	80.12	1414.97	120.77	216.79	1458.37	115.60	248.75	1835.29	-37.28	36.91	1805.17	-41.78	42.62	1634.09	-106.66	50.19	1624.96	-98.06	105.48	1753.21	-33.86	1292.06	0.00	0.00	0.00	1801.58	-82.94	1637.21	1787.49	10.85	1645.33	1597.26	-106.34	1633.62	1592.57	-4.57	1646.08	-380.56	1118.98	73.46	202.17	1148.72	69.77	-397.17
9.32000	1585.72	75.17	54.59	1565.89	69.71	78.19	1436.97	123.07	209.86	1481.35	117.24	243.87	1835.33	-37.75	36.55	1805.30	-41.85	42.59	1634.04	-106.70	50.24	1624.95	-98.33	105.78	1760.82	-34.01	1292.26	0.00	0.00	0.00	1809.23	-81.81	1638.40	1794.89	11.87	1645.90	1605.23	-105.82	1634.02	1599.71	-3.44	1645.83	-377.50	1117.97	74.48	202.43	1149.38	69.60	-399.70
9.33000	1618.09	78.99	53.91	1597.51	73.28	76.56	1461.70	125.08	201.83	1504.67	118.72	237.97	1834.91	-37.22	36.67	1805.70	-41.87	42.66	1634.34	-106.50	50.35	1625.30	-97.97	105.86	1769.05	-34.21	1292.26	0.00	0.00	0.00	1816.98	-80.63	1639.46	1802.52	12.98	1646.33	1613.08	-105.49	1634.34	1607.20	-2.90	1645.49	-376.45	1117.72	74.47	204.50	1147.79	70.54	-403.55
9.34000	1650.32	82.34	52.67	1629.00	76.37	74.37	1487.47	127.69	193.58	1528.50	120.44	231.32	1834.83	-37.60	36.36	1805.63	-41.95	42.52	1634.06	-106.46	50.31	1625.47	-97.93	106.07	1776.83	-34.27	1292.21	0.00	0.00	0.00	1825.16	-79.26	1640.31	1809.75	14.17	1646.71	1620.94	-105.21	1634.52	1614.62	-2.45	1645.04	-381.99	1119.73	73.19	205.24	1148.66	70.26	-402.43
9.35000	1683.66	85.28	51.62	1661.46	79.16	72.19	1514.31	130.14	184.49	1552.84	122.43	224.09	1834.75	-37.54	36.34	1805.55	-42.04	42.39	1633.77	-106.50	50.27	1625.60	-97.92	106.33	1784.84	-34.36	1291.92	0.00	0.00	0.00	1832.88	-77.96	1641.17	1817.10	15.54	1646.91	1629.15	-104.34	1634.71	1621.97	-1.91	1644.58	-383.12	1119.61	72.87	204.75	1148.62	70.28	-401.16
9.36000	1716.69	87.86	49.96	1693.26	81.61	69.24	1540.39	132.44	174.30	1577.52	124.42	216.19	1835.42	-37.84	36.27	1806.01	-42.04	42.50	1634.30	-106.57	50.70	1625.66	-97.92	106.59	1792.77	-34.49	1291.54	0.00	0.00	0.00	1840.87	-76.45	1641.84	1824.12	17.18	1647.02	1637.12	-103.97	1634.70	1629.65	-1.78	1643.97	-383.02	1119.86	72.97	204.40	1148.75	70.26	-402.53
9.37000	1750.03	90.14	48.24	1725.95	83.89	66.33	1567.52	135.07	164.11	1603.13	125.72	207.60	1835.06	-37.98	35.89	1805.76	-42.16	42.28	1633.82	-106.38	50.45	1625.79	-97.99	106.88	1800.48	-34.57	1291.09	0.00	0.00	0.00	1848.85	-74.96	1642.39	1827.73	18.10	1648.42	1645.01	-103.50	1634.61	1637.00	-1.27	1643.26	-382.52	1119.76	73.14	203.84	1148.91	70.19	-399.86
9.38000	1783.91	92.08	46.99	1759.41	85.83	63.73	1593.95	136.97	154.03	1628.83	127.63	198.90	1836.26	-38.05	36.22	1806.06	-42.20	42.28	1633.95	-106.44	50.60	1625.90	-98.02	107.08	1808.30	-34.48	1290.52	0.00	0.00	0.00	1856.77	-73.41	1642.74	1834.91	18.36	1648.91	1653.02	-103.06	1634.42	1644.30	-0.56	1642.50	-381.05	1120.48	73.14	206.09	1149.36	70.58	-401.00
9.39000	1817.74	94.03	46.32	1792.02	87.28	61.08	1624.76	138.88	142.83	1655.01	129.21	189.95	1836.66	-37.48	35.84	1806.25	-42.28	42.22	1634.04	-105.92	50.39	1626.34	-97.63	107.06	1815.83	-34.54	1289.88	0.00	0.00	0.00	1864.70	-71.85	1642.96	1841.88	20.30	1648.42	1660.66	-102.69	1634.10	1652.06	-0.49	1641.79	-378.29	1119.01	74.15	205.67	1149.43	70.47	-401.47
9.40000	1851.63	94.48	46.34	1824.61	87.51	60.42	1652.32	139.85	132.20	1682.07	130.33	180.87	1836.94	-37.36	35.69	1806.61	-42.27	42.31	1633.80	-106.40	50.75	1626.43	-97.79	107.31	1823.98	-34.49	1289.10	0.00	0.00	0.00	1872.78	-70.23	1643.05	1849.82	20.97	1648.16	1669.03	-102.24	1633.74	1659.44	0.17	1640.84	-376.02	1117.29	75.06	206.49	1147.73	70.99	-400.20
9.41000	1885.61	94.79	46.71	1858.15	88.50	58.79	1684.01	141.17	120.32	1709.54	131.41	171.99	1837.46	-37.41	35.85	1806.46	-42.27	42.18	1634.29	-106.28	50.91	1626.65	-97.79	107.47	1831.60	-34.48	1288.31	0.00	0.00	0.00	1880.46	-68.47	1643.06	1857.48	22.13	1647.75	1677.48	-101.70	1633.28	1667.12	0.36	1639.86	-379.72	1118.70	73.85	205.08	1148.32	70.61	-400.35
9.42000	1919.77	94.94	47.59	1891.36	88.76	58.13	1713.97	141.12	110.72	1736.80	132.87	163.58	1837.82	-37.39	35.86	1806.68	-42.34	42.28	1633.83	-106.36	50.92	1626.90	-97.83	107.68	1839.62	-34.45	1287.48	0.00	0.00	0.00	1888.76	-66.58	1642.88	1864.11	25.70	1645.60	1685.63	-101.50	1632.59	1674.82	0.71	1638.79	-378.08	1118.48	73.82	207.23	1147.65	71.30	-399.53
9.43000	1953.20	94.65	48.98	1924.41	88.81	57.88	1745.13	141.24	100.87	1764.62	133.85	155.68	1837.75	-37.53	35.66	1806.90	-42.34	42.29	1634.20	-105.84	50.84	1627.21	-97.71	107.86	1847.84	-34.31	1286.54	0.00	0.00	0.00	1896.57	-64.66	1642.64	1871.47	26.99	1646.12	1694.02	-101.07	1631.84	1682.42	1.01	1637.58	-378.76	1117.62	73.94	206.70	1147.97	70.96	-400.82
9.44000	1986.80	93.82	51.21	1957.36	88.08	58.61	1776.21	141.86	91.86	1792.52	134.29	148.18	1837.93	-37.78	35.61	1806.71	-42.48	42.18	1634.77	-105.64	51.12	1627.49	-97.62	108.05	1855.60	-34.21	1285.58	0.00	0.00	0.00	1904.46	-62.72	1642.32	1878.89	28.38	1645.65	1702.46	-100.63	1631.02	1689.87	2.88	1636.14	-380.70	1118.98	73.42	205.24	1148.14	70.73	-399.91
9.45000	2018.80	92.44	53.22	1989.04	87.05	59.21	1807.52	141.78	84.12	1821.01	134.56	141.47	1837.35	-38.23	35.15	1806.86	-42.55	42.16	1634.33	-105.67	51.09	1627.75	-97.63	108.30	1863.41	-34.06	1284.58	0.00	0.00	0.00	1912.54	-60.70	1641.81	1886.60	29.89	1644.95	1710.86	-100.17	1630.14	1697.09	1.97	1634.68	-381.16	1119.71	72.92	205.42	1147.77	70.79	-400.89
9.46000	2050.03	90.46	55.34	2020.53	85.45	60.28	1838.97	141.81	77.46	1849.11	134.74	135.76	1836.92	-38.96	35.28	1806.62	-42.73	42.01	1634.72	-105.47	51.30	1628.13	-97.48	108.45	1871.27	-33.91	1283.60	0.00	0.00	0.00	1919.90	-58.63	1641.23	1893.41	32.80	1643.90	1719.46	-99.47	1629.25	1704.57	2.18	1633.41	-380.86	1119.31	73.41	205.88	1148.36	70.66	-397.24
9.47000	2082.53	88.38	56.33	2050.80	83.24	61.57	1868.91	142.33	72.11	1877.12	134.23	130.72	1836.98	-39.62	34.83	1807.12	-42.85	42.17	1634.68	-105.67	51.57	1628.49	-97.34	108.66	1879.22	-33.57	1282.55	0.00	0.00	0.00	1927.64	-56.49	1640.57	1901.34	34.02	1643.04	1727.98	-98.93	1628.33	1712.16	2.79	1632.16	-376.69	1117.99	74.49	204.91	1149.19	70.44	-401.65
9.48000	2112.81	85.71	59.15	2082.75	81.43	62.18	1898.99	142.20	67.82	1905.12	133.28	126.34	1837.42	-39.92	34.89	1806.84	-42.98	42.02	1634.48	-105.47	51.48	1628.72	-97.33	108.92	1887.45	-33.25	1281.43	0.00	0.00	0.00	1935.37	-54.30	1639.74	1909.35	35.08	1641.98	1736.38	-98.80	1627.24	1719.79	3.34	1630.80	-382.31	1120.30	72.73	204.04	1148.37	70.42	-404.03
9.49000	2142.35	82.91	62.68	2112.16	78.85	64.48	1928.80	140.87	64.04	1932.06	132.42	122.89	1837.64	-39.91	34.95	1807.21	-43.11	42.07	1635.16	-105.27	51.71	1629.07	-97.14	109.17	1895.40	-32.80	1280.32	0.00	0.00	0.00	1943.14	-52.17	1638.78	1916.34	37.59	1640.73	1745.21	-97.83	1626.15	1727.51	3.79	1629.40	-381.10	1118.74	73.29	204.54	1148.48	70.31	-399.50
9.50000	2170.33	79.95	66.39	2140.24	76.33	67.39	1957.26	140.51	61.56	1958.48	131.43	120.22	1837.76	-40.11	34.83	1807.48	-43.22	42.11	1634.84	-105.27	51.73	1629.38	-97.05	109.47	1903.64	-32.27	1279.11	0.00	0.00	0.00	1951.30	-49.93	1637.67	1923.47	40.02	1639.41	1753.96	-96.73	1624.99	1735.43	4.57	1628.08	-380.97	1119.12	73.36	204.79	1148.54	70.14	-400.30
9.51000	2197.60	77.23	71.14	2166.57	73.51	71.45	1985.17	139.72	59.83	1984.33	130.02	118.11	1838.33	-40.35	34.91	1807.06	-43.25	41.80	1634.31	-105.18	51.64	1629.76	-96.94	109.80	1912.01	-31.61	1277.74	0.00	0.00	0.00	1959.08	-47.76	1636.65	1931.08	42.34	1638.09	1762.33	-96.20	1623.64	1743.45	5.15	1626.63	-381.42	1120.51	72.96	205.21	1148.69	70.28	-401.17
9.52000	2223.50	74.53	76.58	2192.42	71.47	76.42	2012.71	137.45	57.98	2009.04	128.45	116.60	1837.89	-40.22	34.73	1807.54	-43.24	41.94	1635.12	-105.08	52.10	1630.04	-97.16	110.27	1920.31	-30.94	1276.43	0.00	0.00	0.00	1966.58	-45.61	1635.49	1938.75	44.15	1636.76	1770.93	-95.25	1622.36	1751.22	6.00	1625.02	-379.86	1118.95	73.51	206.21	1147.59	70.99	-399.62
9.53000	2247.91	72.19	82.76	2216.94	69.22	81.84	2037.69	136.88	57.73	2032.34	127.15	115.80	1837.70	-40.61	34.31	1807.82	-43.34	41.92	1634.50	-105.31	52.04	1630.64	-96.82	110.57	1928.89	-30.21	1275.00	0.00	0.00	0.00	1974.95	-43.35	1634.34	1946.96	45.48	1635.55	1779.46	-94.19	1621.03	1759.01	6.76	1623.38	-378.56	1118.57	74.09	204.83	1148.32	70.36	-400.17
9.54000	2271.01	69.80	89.54	2237.34	66.91	89.18	2062.27	135.00	57.52	2054.87	125.00	115.22	1837.88	-40.56	34.24	1807.88	-43.32	41.81	1634.65	-105.08	52.08	1631.05	-96.90	111.09	1937.06	-29.40	1273.53	0.00	0.00	0.00	1983.24	-41.03	1633.20	1956.44	49.72	1632.28	1788.08	-93.29	1619.58	1766.89	7.79	1621.77	-378.85	1118.64	73.95	203.17	1149.64	69.68	-402.32
9.55000	2291.63	67.59	96.47	2260.71	62.34	94.27	2085.33	132.63	57.40	2075.52	123.39	115.24	1837.95	-40.27	34.34	1808.07	-43.41	41.75	1635.63	-104.91	52.54	1631.53	-96.93	111.67	1945.68	-28.45	1272.06	0.00	0.00	0.00	1991.83	-38.63	1631.99	1964.78	52.13	1630.46	1796.96	-91.89	1618.13	1774.79	8.63	1620.07	-378.78	1119.35	73.63	206.44	1148.95	70.67	-401.65
9.56000	2311.23	65.58	103.94	2278.84	62.58	102.21	2106.24	130.79	58.01	2094.93	120.99	115.24	1838.17	-40.38	34.11	1808.40	-43.43	41.75	1635.35	-104.80	52.43	1632.04	-96.88	112.29	1953.91	-27.51	1270.63	0.00	0.00	0.00	2000.35	-36.26	1630.76	1972.98	54.28	1628.99	1805.33	-91.30	1616.65	1782.68	10.11	1618.34	-382.26	1120.42	72.98	205.72	1148.73	70.56	-401.54
9.57000	2333.73	64.17	114.62	2297.57	59.16	107.89	2126.33	127.80	58.39	2112.63	118.85	115.36	1838.74	-40.38	34.25	1808.34	-43.44	41.57	1635.08	-104.85	52.57	1632.72	-96.65	112.90	1962.68	-26.43	1269.08	0.00	0.00	0.00	2008.93	-33.75	1629.57	1980.58	56.65	1627.59	1813.99	-90.12	1615.23	1791.14	11.27	1616.78	-380.81	1119.45	73.27	204.45	1148.19	70.51	-401.93
9.58000	2345.88	64.51	123.77	2314.94	55.67	112.84	2144.14	124.50	58.52	2128.70	116.31	115.44	1838.94	-40.78	33.76	1808.71	-43.44	41.57	1635.96	-104.72	53.06	1633.43	-96.53	113.64	1971.49	-25.32	1267.71	0.00	0.00	0.00	2017.45	-31.36	1628.43	1988.71	58.67	1626.19	1823.01	-88.38	1613.84	1799.58	12.50	1615.17	-375.79	1117.61	74.30	205.26	1148.27	70.55	-402.49
9.59000	2354.37	64.11	129.86	2329.81	52.36	116.41	2160.03	121.35	58.72	2143.01	113.85	115.23	1839.04	-40.86	33.63	1808.38	-43.45	41.19	1636.42	-104.78	53.51	1634.09	-96.39	114.43	1980.26	-24.17	1266.34	0.00	0.00	0.00	2026.01	-28.90	1627.28	1996.47	61.22	1624.86	1831.76	-87.09	1612.44	1807.65	13.61	1613.57	-380.79	1119.70	72.95	203.14	1148.64	69.95	-399.10
9.60000	2365.85	60.46	131.35	2340.91	51.44	119.53	2172.86	118.89	59.20	2155.69	110.69	114.29	1838.62	-40.41	33.51	1808.60	-43.45	41.14	1636.37	-104.73	53.67	1634.89	-96.20	115.35	1989.07	-22.90	1265.01	0.00	0.00	0.00	2034.84	-26.33	1626.22	2004.67	63.48	1623.60	1840.77	-85.32	1611.18	1815.80	14.87	1612.02	-379.13	1119.70	73.55	205.13	1148.74	70.21	-396.18
9.61000	2376.48	57.06	131.57	2350.88	48.92	120.09	2183.55	116.31	59.24	2165.60	108.26	113.16	1838.80	-40.36	33.42	1808.66	-43.42	40.91	1636.56	-104.53	53.87	1635.87	-95.78	116.28	1998.18	-21.54	1263.82	0.00	0.00	0.00	2043.71	-24.06	1625.19	2013.12	65.66	1622.52	1849.66	-83.81	1609.85	1824.18	15.89	1610.63	-380.47	1120.01	73.05	204.89	1147.97	70.71	-397.29
9.62000	2385.66	51.63	128.48	2358.97	44.86	117.98	2192.35	112.52	58.49	2173.93	105.43	111.28	1839.42	-40.44	33.31	1808.81	-43.39	40.69	1636.55	-104.93	54.66	1636.93	-95.80	117.57	2007.39	-20.11	1262.70	0.00	0.00	0.00	2052.66	-21.44	1624.19	2021.34	68.22	1621.51	1858.66	-82.25	1608.73	1832.44	17.97	1609.32	-382.73	1119.96	72.91	203.53	1149.12	70.33	-403.75
9.63000	2396.37	44.64	123.15	2364.85	40.13	113.29	2197.21	111.45	58.33	2179.60	103.51	109.30	1839.28	-40.24	33.15	1809.10	-43.38	40.45	1637.41	-105.16	55.93	1638.26	-95.50	118.79	2016.93	-18.65	1261.64	0.00	0.00	0.00	2061.42	-18.91	1623.39	2029.38	71.04	1620.51	1867.71	-80.55	1607.60	1841.02	19.71	1608.00	-381.16	1120.19	73.16	203.91	1149.22	70.09	-403.40
9.64000	2401.61	38.42	114.33	2368.80	34.72	105.81	2201.10	110.09	57.11	2184.34	101.31	106.84	1839.90	-40.64	32.90	1809.04	-43.40	40.06	1637.82	-105.35	56.79	1639.50	-95.87	120.46	2026.29	-17.12	1260.72	0.00	0.00	0.00	2070.44	-16.25	1622.66	2038.16	73.04	1619.74	1876.61	-78.93	1606.52	1849.90	20.86	1606.91	-380.09	1119.15	73.51	204.80	1148.72	70.54	-400.78
9.65000	2404.53	33.72	103.87	2371.83	31.01	97.97	2203.91	110.17	55.85	2188.16	99.84	104.31	1839.62	-40.28	32.64	1809.32	-43.37	39.77	1638.42	-105.61	57.98	1640.90	-96.22	122.26	2035.61	-15.53	1259.98	0.00	0.00	0.00	2079.42	-13.53	1622.15	2046.63	75.87	1619.06	1885.58	-77.30	1605.66	1858.69	23.03	1605.91	-377.79	1118.84	73.67	204.68	1149.19	70.20	-401.79
9.66000	2408.27	31.26	93.61	2373.09	30.12	91.35	2206.97	110.10	54.54	2191.56	99.58	102.54	1839.07	-40.26	32.15	1809.07	-43.41	39.17	1639.44	-105.89	59.61	1642.90	-96.03	124.07	2045.78	-13.84	1259.41	0.00	0.00	0.00	2088.94	-10.82	1621.74	2054.77	78.77	1618.66	1895.02	-75.15	1605.15	1867.44	24.99	1605.04	-375.44	1119.06	74.18	204.87	1149.21	70.17	-399.98
9.67000	2411.71	29.71	86.96	2376.04	29.11	85.60	2209.76	109.00	53.34	2196.06	98.40	100.99	1839.40	-39.99	32.11	1809.59	-43.37	38.84	1640.44	-106.39	61.80	1645.10	-95.98	126.23	2055.57	-12.11	1259.09	0.00	0.00	0.00	2098.00	-7.97	1621.77	2063.70	81.53	1618.48	1904.13	-73.48	1604.84	1876.42	26.48	1604.68	-377.64	1118.73	73.59	203.29	1148.27	70.25	-402.89
9.68000	2415.22	30.66	81.13	2384.74	29.68	79.57	2211.19	109.43	52.73	2199.94	97.81	99.94	1837.84	-39.52	32.30	1810.22	-43.29	38.65	1639.15	-106.53	64.75	1647.57	-96.01	128.73	2065.19	-10.33	1259.11	0.00	0.00	0.00	2107.51	-5.07	1622.05	2070.26	81.84	1620.82	1913.76	-71.58	1604.93	1885.26	28.68	1604.55	-374.97	1118.85	74.15	203.83	1148.68	70.18	-400.51
9.69000	2417.92	32.45	74.87	2387.60	30.97	72.80	2213.17	108.55	51.80	2203.07	97.52	98.85	1838.27	-39.41	31.98	1810.80	-43.18	38.33	1640.34	-106.87	67.52	1650.03	-96.62	131.83	2075.16	-8.49	1259.43	0.00	0.00	0.00	2116.92	-2.04	1622.73	2078.37	84.33	1621.81	1923.69	-69.25	1605.34	1894.48	30.19	1604.78	-377.07	1118.92	74.02	202.44	1148.36	70.03	-399.11
9.70000	2419.42	33.52	68.28	2389.26	31.92	67.44	2213.49	108.95	51.36	2205.51	97.67	98.12	1838.17	-39.07	31.71	1811.24	-42.97	38.11	1642.26	-106.61	70.37	1653.04	-96.93	135.21	2085.30	-6.61	1260.12	0.00	0.00	0.00	2126.62	0.97	1623.60	2086.41	88.08	1622.58	1933.17	-67.67	1605.96	1904.19	31.59	1605.51	-377.78	1118.39	74.30	203.65	1148.82	70.29	-399.83
9.71000	2420.36	33.57	63.29	2390.44	31.88	63.41	2214.43	109.04	51.09	2207.52	98.20	97.61	1838.40	-38.92	31.71	1811.90	-42.86	38.16	1644.59	-106.17	73.68	1656.54	-97.06	138.92	2095.47	-4.78	1261.15	0.00	0.00	0.00	2135.91	3.88	1624.90	2098.11	92.23	1621.88	1943.08	-65.36	1606.99	1913.07	33.82	1606.32	-380.78	1120.25	73.22	203.19	1148.72	70.36	-397.17
9.72000	2421.05	32.87	59.43	2391.26	31.19	60.27	2214.84	109.03	51.09	2209.30	98.79	97.36	1839.01	-38.88	31.71	1812.71	-42.59	38.34	1646.89	-106.16	77.79	1660.63	-97.07	143.04	2105.82	-2.91	1262.61	0.00	0.00	0.00	2145.50	6.83	1626.43	2107.92	95.25	1622.91	1952.89	-63.19	1608.25	1922.34	35.38	1607.42	-378.25	1119.09	73.77	204.85	1147.74	70.90	-399.11
9.73000	2422.04	32.56	55.82	2391.71	30.67	57.23	2215.12	109.73	51.30	2211.34	98.71	96.98	1838.38	-38.91	31.28	1813.44	-42.33	38.40	1649.60	-106.24	82.49	1665.61	-96.67	147.50	2115.89	-1.02	1264.18	0.00	0.00	0.00	2154.85	9.78	1628.20	2116.71	98.04	1624.53	1952.89	-63.19	1608.25	1931.34	37.43	1608.81	-374.68	1117.84	74.96	206.54	1146.65	71.43	-402.43
9.74000	2422.79	33.06	53.58	2392.45	31.17	55.64	2216.09	108.95	50.77	2212.53	99.36	96.79	1838.77	-38.11	31.36	1814.63	-41.98	38.67	1653.08	-105.86	87.70	1670.71	-97.46	152.95	2126.00	0.92	1266.07	0.00	0.00	0.00	2164.17	12.68	1630.16	2126.32	100.72	1626.45	1952.89	-63.19	1608.25	1941.08	39.55	1610.65	-374.63	1119.19	74.63	204.50	1147.06	70.84	-399.39
9.75000	2423.58	33.51	52.73	2393.05	31.66	55.27	2215.60	109.66	50.81	2213.86	99.16	96.33	1838.94	-38.12	31.30	1815.82	-41.65	38.97	1656.96	-105.95	93.88	1676.94	-97.83	158.65	2136.12	2.83	1268.17	0.00	0.00	0.00	2173.31	15.55	1632.38	2135.27	103.35	1628.60	1952.89	-63.19	1608.25	1950.42	41.08	1612.57	-374.06	1117.87	74.91	203.68	1148.75	70.20	-397.29
9.76000	2423.89	33.41	51.18	2392.99	31.63	53.74	2215.79	109.74	50.69	2214.48	99.41	96.20	1839.53	-37.71	31.66	1816.30	-41.49	39.13	1661.20	-106.56	100.69	1684.32	-98.06	164.82	2146.32	4.71	1270.44	0.00	0.00	0.00	2182.76	18.37	1634.65	2144.19	105.92	1630.79	1952.89	-63.19	1608.25	1959.83	42.75	1614.59	-374.72	1117.72	74.89	205.71	1148.12	70.87	-398.18
9.77000	2424.03	33.16	50.01	2393.16	31.40	52.92	2216.05	109.77	50.79	2214.63	99.98	96.41	1839.67	-37.41	31.76	1817.72	-41.34	39.26	1666.05	-107.01	108.17	1692.49	-98.23	171.38	2155.84	6.41	1272.84	0.00	0.00	0.00	2192.12	21.11	1637.05	2153.27	108.57	1633.05	1952.89	-63.19	1608.25	1969.69	44.43	1616.93	-379.19	1119.95	73.33	204.49	1148.87	70.34	-399.74
9.78000	2424.35	33.13	49.56	2392.95	31.38	52.24	2216.58	109.20	50.41	2215.27	99.55	96.19	1839.88	-36.99	31.67	1820.37	-41.28	39.92	1672.10	-107.12	116.16	1701.43	-99.24	178.59	2165.43	8.06	1275.38	0.00	0.00	0.00	2201.27	23.83	1639.42	2161.93	111.05	1635.29	1952.89	-63.19	1608.25	1978.78	46.00	1619.17	-376.86	1120.01	73.76	205.37	1147.80	71.00	-402.23
9.79000	2424.18	33.08	48.91	2393.30	31.38	52.09	2216.83	108.84	50.35	2215.38	99.57	96.15	1841.99	-37.01	31.52	1822.89	-40.87	40.90	1679.38	-107.56	124.84	1712.03	-99.26	185.56	2175.33	9.71	1277.91	0.00	0.00	0.00	2210.38	26.37	1641.65	2171.11	113.07	1637.48	1952.89	-63.19	1608.25	1987.69	47.75	1621.56	-379.21	1120.08	73.26	204.46	1149.52	70.30	-399.88
9.80000	2424.59	32.99	48.56	2393.16	31.22	51.57	2215.94	110.04	50.86	2215.75	99.21	96.02	1843.99	-37.18	31.14	1826.28	-40.64	42.00	1687.93	-106.44	133.29	1723.31	-99.64	192.81	2184.73	11.17	1280.36	0.00	0.00	0.00	2219.34	28.79	1643.72	2179.75	115.42	1639.40	1952.89	-63.19	1608.25	1996.68	48.43	1623.76	-376.25	1118.57	74.64	205.60	1148.79	70.58	-398.32
9.81000	2424.95	32.92	48.13	2393.56	31.09	51.31	2216.40	109.19	50.71	2215.79	99.10	96.00	1847.17	-37.54	30.85	1830.40	-40.83	43.15	1697.03	-106.29	142.84	1735.64	-99.74	200.10	2194.09	12.53	1282.65	0.00	0.00	0.00	2228.28	31.05	1645.53	2188.25	117.69	1641.20	1952.89	-63.19	1608.25	2005.41	50.15	1625.59	-377.78	1119.02	73.95	205.59	1148.47	70.73	-397.47
9.82000	2425.16	32.87	47.48	2393.60	30.93	50.82	2216.58	109.15	50.83	2216.04	98.72	95.82	1850.97	-37.92	30.67	1834.96	-41.20	44.52	1708.20	-105.41	152.63	1749.43	-99.70	207.53	2203.36	13.87	1284.70	0.00	0.00	0.00	2237.09	33.18	1647.10	2196.87	119.88	1642.67	1952.89	-63.19	1608.25	2014.05	51.89	1627.22	-381.78	1120.09	72.98	204.36	1148.30	70.20	-397.80
9.83000	2425.22	32.84	46.82	2393.85	30.82	50.44	2216.92	108.52	50.77	2216.12	98.65	95.75	1855.66	-38.83	30.33	1840.42	-42.13	46.22	1720.13	-106.39	163.27	1763.44	-100.94	215.23	2212.14	15.25	1286.48	0.00	0.00	0.00	2245.62	35.18	1648.58	2205.17	121.77	1644.03	1952.89	-63.19	1608.25	2022.60	53.44	1628.85	-380.63	1118.69	73.72	203.09	1148.59	70.06	-399.99
9.84000	2425.31	32.86	46.34	2394.03	30.82	50.21	2217.51	107.87	50.59	2216.00	98.68	95.74	1861.79	-39.83	29.53	1846.70	-43.50	48.00	1733.99	-106.47	173.48	1778.04	-102.28	222.43	2221.00	16.57	1288.00	0.00	0.00	0.00	2254.36	37.05	1649.84	2213.56	123.27	1645.37	1952.89	-63.19	1608.25	2031.13	54.22	1630.11	-379.64	1119.14	73.29	203.45	1148.45	70.10	-402.33
9.85000	2425.56	32.92	46.08	2393.99	30.91	49.90	2216.76	108.57	50.84	2216.75	98.10	95.35	1867.91	-41.83	28.20	1854.07	-45.52	50.12	1749.12	-107.11	183.33	1793.00	-104.29	229.53	2229.25	17.80	1289.29	0.00	0.00	0.00	2262.84	38.80	1651.05	2221.63	125.15	1646.49	1952.89	-63.19	1608.25	2040.28	54.23	1631.79	-381.27	1119.88	73.18	203.23	1148.41	70.28	-400.33
9.86000	2425.30	32.97	45.60	2393.87	30.98	49.60	2216.73	108.92	50.78	2216.42	98.76	95.56	1874.70	-44.34	25.99	1862.32	-47.97	52.38	1764.60	-107.35	192.02	1808.73	-105.86	236.09	2237.81	19.07	1290.34	0.00	0.00	0.00	2270.80	40.39	1652.22	2229.77	126.43	1647.64	1952.89	-63.19	1608.25	2048.60	55.10	1632.98	-379.92	1120.19	73.30	204.94	1147.55	70.98	-399.58
9.87000	2425.20	33.06	45.25	2393.94	31.06	49.42	2216.87	109.00	50.77	2217.32	97.95	95.07	1884.69	-46.14	28.41	1871.82	-50.25	55.18	1779.84	-106.65	198.46	1824.31	-107.45	242.10	2246.14	20.22	1291.23	0.00	0.00	0.00	2279.13	41.86	1653.18	2237.70	127.72	1648.65	1952.89	-63.19	1608.25	2056.32	56.60	1633.96	-379.54	1119.95	73.20	206.12	1147.69	71.10	-398.96
9.88000	2425.46	33.16	45.13	2393.92	31.18	49.18	2216.64	109.33	50.97	2217.05	98.62	95.22	1898.76	-48.38	33.46	1885.80	-51.97	59.74	1795.59	-107.59	204.45	1840.08	-108.66	247.82	2254.38	21.30	1292.03	0.00	0.00	0.00	2287.25	43.20	1654.09	2245.38	129.04	1649.54	1952.89	-63.19	1608.25	2065.03	56.53	1634.96	-381.17	1119.79	73.18	206.78	1147.63	71.15	-400.70
9.89000	2425.30	33.23	44.77	2393.83	31.31	48.92	2216.79	109.60	51.08	2217.26	98.61	95.11	1917.17	-51.34	38.60	1903.79	-54.46	65.10	1812.31	-107.87	209.38	1856.97	-108.94	252.78	2262.47	22.35	1292.77	0.00	0.00	0.00	2295.23	44.46	1654.81	2253.47	130.17	1650.31	1952.89	-63.19	1608.25	2072.63	57.77	1635.88	-379.24	1119.35	73.46	205.93	1147.03	71.14	-401.29
9.90000	2425.59	33.32	44.61	2393.87	31.39	48.70	2216.87	109.46	50.78	2217.13	99.29	95.47	1937.21	-53.74	43.25	1923.62	-56.69	69.61	1829.76	-108.74	213.11	1874.30	-109.52	256.93	2270.17	23.26	1293.37	0.00	0.00	0.00	2303.30	45.64	1655.44	2261.14	131.27	1651.12	1952.89	-63.19	1608.25	2080.80	58.01	1636.69	-378.81	1118.56	73.96	202.73	1148.14	70.39	-402.20
9.91000	2425.45	33.37	44.18	2393.78	31.44	48.39	2217.54	108.51	50.32	2217.55	99.11	95.51	1958.67	-55.65	46.72	1945.01	-58.52	73.19	1848.91	-109.10	215.17	1892.66	-109.79	259.76	2278.01	24.07	1293.97	0.00	0.00	0.00	2311.20	46.74	1656.09	2268.94	132.14	1651.77	1952.89	-63.19	1608.25	2088.97	58.24	1637.57	-380.99	1119.13	73.08	204.75	1148.69	70.53	-397.85
9.92000	2425.53	33.40	43.83	2394.14	31.49	48.28	2217.57	108.74	50.68	2217.76	99.08	95.55	1981.73	-57.32	49.72	1966.95	-59.99	75.56	1868.50	-110.80	216.66	1911.63	-110.66	261.64	2285.68	24.80	1294.54	0.00	0.00	0.00	2319.03	47.74	1656.67	2276.36	133.29	1652.43	1952.89	-63.19	1608.25	2096.81	58.55	1638.35	-379.28	1117.81	73.79	203.99	1149.08	70.26	-395.52
9.93000	2425.76	33.44	43.51	2394.18	31.47	48.02	2217.65	108.64	50.64	2217.85	99.10	95.80	2005.50	-58.72	51.60	1990.57	-61.24	77.37	1888.40	-112.34	216.65	1931.26	-111.23	262.21	2293.25	25.49	1295.11	0.00	0.00	0.00	2326.85	48.68	1657.21	2283.92	133.86	1653.15	1952.89	-63.19	1608.25	2104.77	58.52	1639.19	-378.90	1119.10	73.89	201.67	1148.24	70.04	-400.35
9.94000	2425.82	33.43	43.15	2394.25	31.51	47.72	2217.27	108.90	50.95	2218.41	98.99	95.91	2030.01	-60.06	52.53	2014.43	-62.47	78.03	1908.18	-113.17	220.29	1931.26	-111.23	262.21	2300.72	26.15	1295.68	0.00	0.00	0.00	2334.65	49.59	1657.72	2291.35	134.78	1653.69	1952.89	-63.19	1608.25	2111.68	59.69	1639.85	-377.31	1118.87	74.00	205.20	1148.70	70.64	-399.59
9.95000	2425.99	33.44	42.79	2394.33	31.48	47.45	2217.56	109.17	51.19	2218.85	98.69	95.98	2056.06	-61.27	53.07	2040.06	-63.64	78.26	1928.25	-113.85	223.34	1931.26	-111.23	262.21	2308.18	26.79	1296.25	0.00	0.00	0.00	2342.22	50.39	1658.16	2298.86	135.49	1654.21	1952.89	-63.19	1608.25	2119.45	59.67	1640.64	-373.91	1118.67	74.51	203.96	1148.20	70.45	-397.88
9.96000	2426.27	33.45	42.56	2394.47	31.48	47.22	2217.18	109.57	51.34	2219.26	98.64	96.15	2082.99	-62.67	52.96	2066.93	-64.87	78.03	1948.60	-114.38	225.81	1931.26	-111.23	262.21	2315.66	27.38	1296.82	0.00	0.00	0.00	2349.84	51.16	1658.52	2306.11	136.25	1654.72	1952.89	-63.19	1608.25	2127.36	59.24	1641.44	-380.27	1120.24	72.89	204.95	1148.01	70.80	-399.05
9.97000	2426.44	33.41	42.27	2394.65	31.47	47.05	2218.13	108.44	51.23	2219.55	98.90	96.49	2112.07	-63.94	53.02	2094.81	-66.08	77.37	1969.18	-114.77	227.73	1931.26	-111.23	262.21	2322.89	27.93	1297.31	0.00	0.00	0.00	2357.41	51.76	1658.82	2313.29	136.49	1655.33	1952.89	-63.19	1608.25	2135.11	59.01	1642.20	-381.00	1118.19	73.40	203.06	1148.66	70.02	-400.56
9.98000	2426.61	33.40	42.02	2394.83	31.46	46.88	2218.21	108.63	51.44	2219.95	98.73	96.69	2141.78	-65.34	52.69	2123.73	-67.25	76.38	1989.99	-115.02	229.11	1931.26	-111.23	262.21	2330.00	28.44	1297.82	0.00	0.00	0.00	2365.08	52.33	1659.06	2320.70	137.19	1655.71	1952.89	-63.19	1608.25	2141.74	60.20	1642.78	-382.86	1121.67	72.15	202.54	1149.59	69.73	-400.49
9.99000	2426.81	33.43	41.74	2395.05	31.41	46.73	2218.83	107.78	51.14	2219.99	99.27	97.28	2172.82	-66.53	52.58	2153.52	-68.31	75.25	2011.00	-115.13	229.98	1931.26	-111.23	262.21	2337.21	28.91	1298.24	0.00	0.00	0.00	2372.68	52.82	1659.24	2327.72	137.92	1656.10	1952.89	-63.19	1608.25	2149.75	59.52	1643.62	-380.85	1118.96	73.08	203.86	1149.18	70.13	-399.64
10.00000	2426.91	33.41	41.46	2395.05	31.42	46.52	2218.66	108.07	51.41	2220.96	98.58	97.32	2203.97	-67.54	52.11	2183.80	-69.22	73.85	2032.19	-115.12	230.35	1931.26	-111.23	262.21	2344.11	29.38	1298.62	0.00	0.00	0.00	2380.26	53.23	1659.39	2335.15	137.89	1656.53	1952.89	-63.19	1608.25	2157.62	58.93	1644.34	-384.49	1119.07	72.74	203.54	1148.38	70.06	-401.38
10.01000	2427.19	33.41	41.37	2395.25	31.42	46.42	2219.21	107.62	51.42	2221.33	98.55	97.66	2235.28	-68.47	51.25	2214.32	-70.07	72.13	2053.52	-114.99	230.25	1931.26	-111.23	262.21	2351.31	29.80	1298.96	0.00	0.00	0.00	2387.67	53.55	1659.55	2342.28	138.07	1656.95	1952.89	-63.19	1608.25	2164.68	59.21	1644.91	-380.42	1118.33	73.62	203.94	1149.12	70.01	-400.40
10.02000	2427.02	33.38	41.01	2395.28	31.41	46.29	2218.73	108.39	51.75	2221.86	98.25	97.86	2267.21	-69.32	50.40	2245.07	-70.91	70.07	2074.98	-114.74	229.68	1931.26	-111.23	262.21	2358.39	30.21	1299.23	0.00	0.00	0.00	2395.00	53.78	1659.63	2349.76	138.16	1657.26	1952.89	-63.19	1608.25	2171.63	59.59	1645.41	-377.45	1118.44	74.20	203.16	1149.06	69.94	-402.18
10.03000	2426.98	33.40	40.80	2395.40	31.35	46.22	2218.58	108.75	51.96	2221.79	98.90	98.42	2299.09	-70.31	49.40	2276.06	-71.74	67.98	2096.55	-114.38	228.68	1931.26	-111.23	262.21	2365.19	30.62	1299.40	0.00	0.00	0.00	2402.36	53.93	1659.68	2356.98	138.36	1657.47	1952.89	-63.19	1608.25	2178.73	59.72	1645.72	-378.30	1119.57	73.95	204.82	1147.88	70.89	-398.26
10.04000	2427.11	33.34	40.70	2395.47	31.30	46.10	2219.40	107.53	51.67	2221.90	99.12	98.80	2331.36	-71.25	48.66	2307.47	-72.52	66.17	2118.19	-113.91	227.26	1931.26	-111.23	262.21	2372.36	30.97	1299.49	0.00	0.00	0.00	2409.84	53.97	1659.63	2364.21	138.40	1657.69	1952.89	-63.19	1608.25	2186.14	59.47	1646.03	-379.70	1119.47	73.42	203.74	1148.34	70.41	-395.70
10.05000	2427.21	33.28	40.60	2395.55	31.26	46.05	2219.17	108.08	51.88	2222.57	98.76	98.97	2363.68	-72.14	48.34	2340.20	-73.02	65.62	2139.90	-113.34	225.44	1931.26	-111.23	262.21	2379.35	31.31	1299.48	0.00	0.00	0.00	2417.11	53.91	1659.53	2371.38	138.16	1657.87	1952.89	-63.19	1608.25	2194.44	57.73	1646.38	-379.03	1119.84	73.61	203.07	1147.96	70.43	-401.67
10.06000	2427.06	33.21	40.43	2395.67	31.15	46.02	2219.26	107.97	52.10	2223.45	98.04	99.00	2396.46	-72.83	48.79	2371.41	-73.52	64.27	2161.63	-112.67	223.25	1931.26	-111.23	262.21	2386.39	31.65	1299.33	0.00	0.00	0.00	2424.48	53.73	1659.29	2378.45	138.24	1657.89	1952.89	-63.19	1608.25	2200.63	58.87	1646.23	-377.97	1118.80	73.95	203.81	1149.37	70.12	-401.71
10.07000	2427.14	33.08	40.40	2395.79	30.99	46.02	2219.78	107.35	51.88	2223.63	98.21	99.49	2428.00	-73.48	48.83	2401.72	-73.97	62.59	2183.37	-111.91	220.69	1931.26	-111.23	262.21	2393.40	32.00	1299.05	0.00	0.00	0.00	2431.87	53.48	1658.96	2385.94	137.84	1657.90	1952.89	-63.19	1608.25	2208.19	58.32	1646.18	-375.80	1119.43	74.45	204.61	1149.45	70.08	-402.12
10.08000	2427.31	32.94	40.45	2396.19	30.91	46.17	2218.70	108.97	52.74	2223.55	98.82	99.97	2460.74	-73.76	50.48	2433.02	-74.05	62.25	2205.10	-111.06	217.78	1931.26	-111.23	262.21	2400.47	32.31	1298.63	0.00	0.00	0.00	2439.06	53.11	1658.55	2393.28	137.43	1657.77	1952.89	-63.19	1608.25	2215.70	57.74	1646.07	-381.07	1119.23	73.39	205.54	1148.65	70.73	-399.56
10.09000	2427.63	32.84	40.55	2396.37	30.90	46.18	2218.74	108.95	52.94	2224.22	98.22	99.97	2492.64	-73.36	52.43	2464.35	-73.70	62.59	2226.79	-110.12	214.56	1931.26	-111.23	262.21	2407.51	32.58	1298.11	0.00	0.00	0.00	2446.46	52.64	1658.00	2400.67	137.03	1657.58	1952.89	-63.19	1608.25	2222.45	58.02	1645.76	-384.66	1119.34	72.38	204.78	1147.50	70.87	-401.22
10.10000	2427.80	32.84	40.54	2396.57	30.95	46.12	2219.30	108.34	52.53	2224.27	98.61	100.45	2524.54	-73.02	54.36	2495.47	-72.84	63.53	2248.41	-109.11	211.03	1931.26	-111.23	262.21	2414.52	32.81	1297.41	0.00	0.00	0.00	2453.81	52.11	1657.38	2408.10	136.49	1657.26	1952.89	-63.19	1608.25	2230.49	56.77	1645.38	-381.47	1120.29	72.80	206.48	1147.60	70.97	-405.58
10.11000	2428.28	32.94	40.64	2396.69	31.11	46.05	2219.49	108.47	52.75	2224.74	98.52	100.71	2555.09	-71.01	57.07	2526.19	-71.18	64.97	2269.95	-108.03	207.22	1931.26	-111.23	262.21	2421.30	33.00	1296.60	0.00	0.00	0.00	2461.27	51.49	1656.64	2415.45	135.83	1656.92	1952.89	-63.19	1608.25	2238.00	56.16	1644.85	-382.65	1119.40	72.79	207.00	1147.76	71.16	-400.46
10.12000	2428.42	33.09	40.54	2396.67	31.23	45.88	2219.28	108.32	52.85	2224.96	98.61	100.95	2585.67	-68.67	59.92	2556.14	-68.83	66.57	2291.38	-106.88	203.15	1931.26	-111.23	262.21	2428.43	33.08	1295.71	0.00	0.00	0.00	2468.67	50.81	1655.79	2423.06	135.10	1656.42	1952.89	-63.19	1608.25	2245.38	55.68	1644.28	-379.05	1117.97	74.10	207.72	1147.20	71.74	-402.04
10.13000	2428.41	33.14	40.39	2396.39	31.32	45.56	2219.39	108.50	52.95	2225.10	98.73	101.21	2615.46	-65.37	63.13	2584.97	-65.83	68.26	2312.68	-105.66	198.83	1931.26	-111.23	262.21	2435.51	33.16	1294.70	0.00	0.00	0.00	2476.10	50.06	1654.83	2430.96	134.09	1655.83	1952.89	-63.19	1608.25	2253.17	54.55	1643.66	-378.63	1118.95	74.02	205.37	1147.82	71.05	-400.19
10.14000	2428.09	33.23	40.01	2396.27	31.51	45.37	2220.05	107.47	52.45	2225.78	98.29	101.33	2643.20	-61.44	66.15	2613.86	-62.25	70.97	2333.81	-104.39	194.29	1931.26	-111.23	262.21	2442.68	33.21	1293.56	0.00	0.00	0.00	2483.57	49.28	1653.77	2438.34	133.53	1655.07	1952.89	-63.19	1608.25	2260.36	54.12	1642.76	-377.52	1119.39	74.22	204.44	1149.11	70.31	-399.59
10.15000	2427.75	33.47	39.60	2396.37	31.67	45.29	2220.14	107.58	52.57	2226.04	98.33	101.56	2670.62	-56.79	70.36	2641.78	-58.26	74.07	2354.77	-103.07	189.54	1931.26	-111.23	262.21	2449.59	33.13	1292.37	0.00	0.00	0.00	2491.10	48.43	1652.60	2445.92	132.43	1654.31	1952.89	-63.19	1608.25	2267.84	53.29	1641.90	-377.20	1119.10	74.30	203.13	1147.53	70.30	-401.57
10.16000	2428.06	33.72	39.66	2396.36	31.80	45.20	2220.06	107.79	52.78	2226.08	98.68	101.98	2697.91	-51.93	74.92	2667.47	-54.18	76.81	2375.53	-101.70	184.60	1931.26	-111.23	262.21	2456.73	33.04	1291.01	0.00	0.00	0.00	2498.57	47.48	1651.31	2453.10	131.69	1653.36	1952.89	-63.19	1608.25	2275.72	51.89	1640.86	-381.77	1119.32	73.23	201.52	1148.47	69.96	-401.27
10.17000	2427.99	33.86	39.50	2396.41	31.88	45.15	2219.31	108.75	53.41	2226.65	98.49	102.10	2724.04	-47.02	80.26	2693.70	-49.77	80.94	2396.05	-100.28	179.50	1931.26	-111.23	262.21	2463.70	32.91	1289.57	0.00	0.00	0.00	2506.01	46.47	1649.90	2460.85	130.67	1652.29	1952.89	-63.19	1608.25	2283.07	51.33	1639.62	-376.92	1119.45	74.06	205.53	1148.19	70.80	-395.59
10.18000	2428.26	33.98	39.52	2396.43	31.98	45.07	2219.89	108.10	52.98	2226.90	98.55	102.39	2749.53	-42.21	85.98	2718.54	-45.43	85.24	2416.32	-98.83	174.25	1931.26	-111.23	262.21	2471.09	32.77	1288.01	0.00	0.00	0.00	2513.50	45.43	1648.42	2468.42	129.56	1651.14	1952.89	-63.19	1608.25	2290.34	50.61	1638.27	-372.42	1117.36	75.39	204.88	1148.84	70.36	-401.95
10.19000	2428.24	34.07	39.41	2396.56	32.01	45.04	2220.35	107.57	52.90	2227.45	98.15	102.47	2774.07	-37.43	92.13	2743.30	-41.04	90.31	2436.32	-97.34	168.87	1931.26	-111.23	262.21	2478.14	32.57	1286.31	0.00	0.00	0.00	2521.01	44.32	1646.83	2475.49	128.74	1649.87	1952.89	-63.19	1608.25	2297.94	49.59	1636.87	-379.99	1119.66	73.15	204.27	1148.78	70.42	-402.37
10.20000	2428.28	34.11	39.31	2396.66	32.10	44.97	2219.71	108.32	53.30	2227.61	98.44	102.78	2797.33	-32.84	98.13	2766.56	-36.85	95.24	2456.01	-95.82	163.38	1931.26	-111.23	262.21	2485.51	32.30	1284.55	0.00	0.00	0.00	2528.56	43.19	1645.15	2482.93	127.71	1648.55	1952.89	-63.19	1608.25	2305.96	47.96	1635.34	-379.69	1119.59	73.31	203.27	1148.22	70.21	-399.97
10.21000	2428.25	34.19	39.15	2396.56	32.12	44.81	2219.73	108.58	53.52	2227.44	99.13	103.30	2818.94	-28.63	103.93	2789.02	-32.81	100.60	2475.39	-94.29	157.80	1931.26	-111.23	262.21	2492.75	32.02	1282.68	0.00	0.00	0.00	2536.18	42.05	1643.39	2490.98	126.18	1647.16	1952.89	-63.19	1608.25	2313.36	47.02	1633.65	-378.39	1119.78	73.65	203.77	1148.13	70.31	-401.63
10.22000	2428.44	34.26	39.12	2396.71	32.22	44.77	2220.15	108.37	53.32	2228.46	98.36	103.21	2839.30	-24.58	109.59	2809.80	-28.99	105.59	2494.41	-92.73	152.15	1931.26	-111.23	262.21	2499.94	31.64	1280.84	0.00	0.00	0.00	2543.79	40.86	1641.63	2498.30	125.18	1645.68	1952.89	-63.19	1608.25	2321.36	45.32	1632.05	-378.05	1120.23	73.63	205.08	1147.65	70.83	-399.82
10.23000	2428.62	34.32	39.11	2396.76	32.28	44.72	2220.00	108.40	53.42	2228.80	98.60	103.51	2858.12	-20.73	115.05	2828.89	-25.30	110.26	2513.07	-91.16	146.45	1931.26	-111.23	262.21	2507.37	31.21	1278.99	0.00	0.00	0.00	2551.52	39.65	1639.85	2506.01	123.82	1644.19	1952.89	-63.19	1608.25	2328.08	45.12	1630.18	-376.86	1117.86	74.51	205.66	1148.25	70.69	-403.08
10.24000	2428.83	34.41	39.06	2396.84	32.31	44.64	2221.13	106.99	52.97	2228.92	98.97	103.88	2875.83	-16.92	120.24	2846.63	-21.72	114.53	2531.33	-89.58	140.72	1931.26	-111.23	262.21	2514.69	30.73	1277.18	0.00	0.00	0.00	2558.99	38.39	1638.14	2513.45	122.63	1642.75	1952.89	-63.19	1608.25	2335.86	43.42	1628.50	-377.47	1117.99	74.21	203.11	1149.19	69.71	-400.70
10.25000	2428.68	34.42	38.82	2396.84	32.35	44.50	2219.48	109.28	53.99	2229.47	99.01	104.06	2892.31	-13.38	125.06	2862.73	-18.32	118.39	2549.17	-88.00	134.97	1931.26	-111.23	262.21	2522.43	30.20	1275.43	0.00	0.00	0.00	2566.58	37.09	1636.45	2521.04	121.12	1641.32	1952.89	-63.19	1608.25	2343.63	41.78	1626.90	-378.23	1118.63	73.61	203.26	1147.87	70.55	-399.99
10.26000	2428.89	34.46	38.78	2396.88	32.41	44.37	2220.69	107.76	53.70	2229.56	99.71	104.65	2907.10	-10.17	129.51	2877.14	-15.09	121.89	2566.57	-86.42	129.23	1931.26	-111.23	262.21	2530.02	29.60	1273.84	0.00	0.00	0.00	2574.15	35.75	1634.79	2528.61	119.66	1639.98	1952.89	-63.19	1608.25	2351.45	40.01	1625.45	-377.45	1118.43	74.09	203.70	1147.67	70.65	-397.24
10.27000	2428.93	34.51	38.62	2396.91	32.41	44.24	2220.78	107.67	53.45	2230.56	99.37	104.91	2919.34	-7.45	132.97	2890.10	-12.15	124.95	2583.51	-84.85	123.52	1931.26	-111.23	262.21	2537.69	28.90	1272.36	0.00	0.00	0.00	2581.69	34.36	1633.21	2536.54	118.57	1637.94	1952.89	-63.19	1608.25	2358.69	38.64	1623.94	-379.63	1118.14	73.55	202.78	1148.00	70.30	-399.81
10.28000	2429.22	34.49	38.53	2396.99	32.44	44.07	2220.07	109.08	54.12	2231.17	99.47	105.47	2929.59	-5.17	135.04	2900.91	-9.64	126.80	2599.95	-83.29	117.86	1931.26	-111.23	262.21	2545.43	28.16	1271.00	0.00	0.00	0.00	2589.37	32.95	1631.70	2544.14	117.23	1636.55	1952.89	-63.19	1608.25	2366.04	37.24	1622.61	-379.42	1118.69	73.45	204.41	1148.10	70.68	-402.58
10.29000	2429.15	34.55	38.26	2397.10	32.42	43.90	2220.72	108.38	54.13	2231.63	99.86	106.18	2938.86	-3.15	135.75	2909.92	-7.46	127.24	2615.88	-81.75	112.25	1931.26	-111.23	262.21	2553.28	27.43	1269.76	0.00	0.00	0.00	2596.91	31.47	1630.34	2551.49	115.66	1635.43	1952.89	-63.19	1608.25	2374.35	34.52	1621.37	-377.62	1118.44	73.76	205.23	1148.56	70.39	-398.87
10.30000	2429.34	34.60	38.12	2397.24	32.49	43.75	2220.88	108.02	54.35	2232.95	99.47	106.81	2938.86	-3.15	135.75	2916.58	-5.48	125.45	2631.28	-80.22	106.74	1931.26	-111.23	262.21	2561.25	26.68	1268.59	0.00	0.00	0.00	2604.56	29.97	1629.13	2559.12	114.04	1634.40	1952.89	-63.19	1608.25	2381.71	32.89	1620.15	-377.53	1118.66	73.80	204.37	1148.31	70.48	-399.57
10.31000	2429.34	34.58	37.91	2397.38	32.52	43.62	2220.82	108.36	54.83	2233.51	99.97	107.91	2938.86	-3.15	135.75	2921.76	-2.80	121.91	2646.11	-78.73	101.32	1931.26	-111.23	262.21	2569.52	25.90	1267.52	0.00	0.00	0.00	2612.19	28.38	1628.06	2566.57	112.26	1633.57	1952.89	-63.19	1608.25	2389.84	30.49	1619.01	-378.81	1119.08	73.74	202.70	1148.74	70.08	-399.85
10.32000	2429.50	34.59	37.78	2397.63	32.60	43.53	2221.64	107.51	54.84	2234.55	100.07	109.01	2938.86	-3.15	135.75	2921.76	-2.80	121.91	2660.36	-77.26	96.03	1931.26	-111.23	262.21	2577.84	25.13	1266.55	0.00	0.00	0.00	2620.00	26.75	1627.14	2574.40	110.51	1632.83	1952.89	-63.19	1608.25	2396.62	29.52	1617.72	-380.24	1120.09	72.90	203.42	1149.61	70.07	-397.34
10.33000	2429.77	34.59	37.71	2397.59	32.62	43.25	2221.37	108.29	55.80	2235.60	100.14	110.38	2938.86	-3.15	135.75	2921.76	-2.80	121.91	2674.01	-75.84	90.89	1931.26	-111.23	262.21	2586.01	24.29	1265.76	0.00	0.00	0.00	2627.79	25.06	1626.40	2581.84	108.72	1632.26	1952.89	-63.19	1608.25	2404.45	27.31	1616.81	-377.46	1119.80	73.20	202.96	1148.72	70.17	-395.79
10.34000	2429.65	34.52	37.39	2397.84	32.61	43.07	2222.89	106.78	56.09	2237.10	99.99	111.87	2938.86	-3.15	135.75	2921.76	-2.80	121.91	2687.02	-74.45	85.90	1931.26	-111.23	262.21	2594.39	23.49	1265.13	0.00	0.00	0.00	2635.51	23.32	1625.88	2589.48	106.87	1631.88	1952.89	-63.19	1608.25	2413.34	23.98	1615.96	-382.72	1119.38	72.44	205.78	1147.14	71.37	-402.22
10.35000	2429.87	34.43	37.28	2398.14	32.69	42.85	2222.78	108.31	58.21	2238.60	100.11	113.67	2938.86	-3.15	135.75	2921.76	-2.80	121.91	2699.37	-73.11	81.10	1931.26	-111.23	262.21	2602.68	22.62	1264.71	0.00	0.00	0.00	2643.00	21.54	1625.64	2596.83	104.99	1631.79	1952.89	-63.19	1608.25	2420.92	22.10	1615.41	-383.17	1120.24	72.48	205.55	1147.91	70.88	-400.55
10.36000	2429.98	34.31	37.15	2398.35	32.75	42.62	2223.55	108.53	59.76	2239.85	100.97	116.14	2938.86	-3.15	135.75	2921.76	-2.80	121.91	2711.05	-71.82	76.49	1931.26	-111.23	262.21	2611.09	21.73	1264.59	0.00	0.00	0.00	2650.60	19.74	1625.70	2604.26	103.08	1632.04	1952.89	-63.19	1608.25	2427.59	21.34	1615.00	-377.84	1118.90	73.54	205.35	1147.89	70.89	-399.97
10.37000	2430.04	34.19	36.93	2398.75	32.87	42.39	2224.57	109.07	62.12	2242.03	101.01	118.48	2938.86	-3.15	135.75	2921.76	-2.80	121.91	2722.02	-70.59	72.11	1931.26	-111.23	262.21	2619.65	20.85	1264.82	0.00	0.00	0.00	2658.45	17.99	1626.01	2612.16	101.15	1632.47	1952.89	-63.19	1608.25	2435.36	19.18	1614.89	-377.04	1118.62	73.94	207.33	1145.80	71.71	-396.32
10.38000	2430.24	34.02	36.80	2399.09	32.42	42.41	2226.02	109.34	64.40	2244.82	100.85	121.13	2938.86	-3.15	135.75	2921.76	-2.80	121.91	2732.27	-69.42	67.96	1931.26	-111.23	262.21	2628.27	19.92	1265.35	0.00	0.00	0.00	2666.46	16.24	1626.56	2619.73	99.22	1633.19	1952.89	-63.19	1608.25	2444.35	15.64	1615.21	-376.37	1118.61	74.19	206.08	1147.62	70.93	-397.71
10.39000	2430.25	33.84	36.65	2399.70	32.56	42.26	2227.38	109.82	67.33	2247.69	100.64	124.05	2938.86	-3.15	135.75	2921.76	-2.80	121.91	2741.76	-68.31	64.07	1931.26	-111.23	262.21	2637.12	18.93	1266.21	0.00	0.00	0.00	2674.30	14.50	1627.35	2627.12	97.33	1634.12	1952.89	-63.19	1608.25	2451.96	13.70	1615.69	-375.26	1118.42	74.41	204.24	1148.10	70.55	-398.85
10.40000	2430.59	33.66	36.63	2400.18	32.80	42.01	2230.04	108.81	70.24	2250.13	101.60	127.75	2938.86	-3.15	135.75	2921.76	-2.80	121.91	2750.49	-67.28	60.47	1931.26	-111.23	262.21	2645.07	18.05	1267.02	0.00	0.00	0.00	2682.09	12.78	1628.36	2634.82	95.42	1635.21	1952.89	-63.19	1608.25	2459.29	12.00	1616.55	-380.83	1119.36	73.22	207.35	1147.60	71.32	-403.80
10.41000	2430.71	33.46	36.48	2400.68	33.27	42.40	2231.60	110.35	74.71	2253.73	102.13	131.71	2938.86	-3.15	135.75	2921.76	-2.80	121.91	2758.41	-66.32	57.15	1931.26	-111.23	262.21	2653.50	16.93	1268.56	0.00	0.00	0.00	2690.18	11.15	1629.53	2642.63	93.62	1636.49	1952.89	-63.19	1608.25	2467.22	9.88	1617.63	-376.03	1117.48	74.72	205.17	1147.98	70.79	-399.44
10.42000	2430.99	33.27	36.47	2399.46	30.11	42.47	2233.99	110.70	79.26	2257.63	103.00	136.17	2938.86	-3.15	135.75	2921.76	-2.80	121.91	2765.51	-65.45	54.16	1931.26	-111.23	262.21	2663.29	15.60	1270.28	0.00	0.00	0.00	2698.32	9.58	1630.78	2649.97	91.85	1637.94	1952.89	-63.19	1608.25	2475.41	7.15	1618.75	-374.51	1117.50	74.73	206.85	1147.17	71.35	-399.60
10.43000	2431.52	33.17	36.70	2399.68	30.00	41.60	2236.82	111.07	84.15	2262.98	102.92	140.64	2938.86	-3.15	135.75	2921.76	-2.80	121.91	2771.77	-64.66	51.50	1931.26	-111.23	262.21	2671.94	14.40	1271.98	0.00	0.00	0.00	2706.34	8.04	1632.11	2657.25	90.08	1639.47	1952.89	-63.19	1608.25	2483.72	4.20	1620.08	-375.81	1118.11	74.57	205.12	1147.51	70.82	-401.42
10.44000	2431.52	33.10	36.60	2400.33	47.16	50.63	2241.70	113.31	88.94	2268.88	103.16	145.49	2938.86	-3.15	135.75	2921.76	-2.80	121.91	2777.16	-63.96	49.20	1931.26	-111.23	262.21	2680.51	13.26	1273.74	0.00	0.00	0.00	2714.37	6.57	1633.49	2664.96	88.41	1640.97	1952.89	-63.19	1608.25	2491.77	1.79	1621.47	-377.56	1117.47	74.07	205.20	1147.96	70.85	-400.14
10.45000	2432.00	33.08	36.66	2392.44	44.37	45.48	2245.53	113.47	94.53	2274.68	104.74	151.10	2938.86	-3.15	135.75	2921.76	-2.80	121.91	2781.66	-63.35	47.27	1931.26	-111.23	262.21	2688.10	12.20	1275.34	0.00	0.00	0.00	2722.18	5.09	1634.93	2672.64	86.78	1642.51	1952.89	-63.19	1608.25	2499.26	0.13	1623.07	-373.78	1117.16	74.92	203.86	1148.93	70.25	-399.16
10.46000	2432.54	33.03	36.60	2397.41	42.79	46.83	2250.12	113.97	101.08	2281.23	106.72	157.21	2938.86	-3.15	135.75	2921.76	-2.80	121.91	2785.24	-62.85	45.73	1931.26	-111.23	262.21	2696.01	11.24	1277.11	0.00	0.00	0.00	2729.85	3.62	1636.42	2680.28	85.16	1644.02	1952.89	-63.19	1608.25	2507.22	-2.35	1624.52	-374.63	1118.20	74.86	204.57	1148.91	70.36	-399.86
10.47000	2433.57	33.05	36.65	2400.71	41.97	47.60	2256.40	114.80	108.42	2289.24	108.13	163.37	2938.86	-3.15	135.75	2921.76	-2.80	121.91	2787.87	-62.46	44.61	1931.26	-111.23	262.21	2705.40	10.15	1279.18	0.00	0.00	0.00	2737.56	2.20	1637.87	2688.05	83.52	1645.44	1952.89	-63.19	1608.25	2515.06	-4.67	1625.97	-374.16	1118.17	74.95	204.12	1148.30	70.40	-398.15
10.48000	2434.29	32.96	36.41	2402.58	41.56	47.94	2262.42	115.10	115.60	2298.68	109.21	169.32	2938.86	-3.15	135.75	2921.76	-2.80	121.91	2789.55	-62.17	43.92	1931.26	-111.23	262.21	2713.67	9.29	1280.94	0.00	0.00	0.00	2744.93	0.84	1639.16	2695.30	81.98	1646.80	1952.89	-63.19	1608.25	2523.06	-7.23	1627.50	-373.26	1117.35	75.25	202.97	1148.32	70.18	-396.29
10.49000	2436.16	32.96	36.18	2403.92	41.96	48.24	2268.99	116.30	123.63	2307.99	111.07	175.70	2938.86	-3.15	135.75	2921.76	-2.80	121.91	2790.24	-62.00	43.68	1931.26	-111.23	262.21	2721.71	8.53	1282.54	0.00	0.00	0.00	2752.34	-0.45	1640.22	2702.78	80.48	1647.96	1952.89	-63.19	1608.25	2530.33	-8.89	1628.65	-375.83	1117.53	74.43	202.61	1148.44	70.02	-398.81
10.50000	2438.64	33.29	35.78	2411.72	43.19	52.54	2277.12	117.42	132.29	2317.57	113.53	182.55	2938.86	-3.15	135.75	2921.76	-2.80	121.91	2790.68	-61.66	43.85	1931.26	-111.23	262.21	2729.64	7.84	1283.92	0.00	0.00	0.00	2759.85	-1.66	1641.08	2710.04	79.09	1648.98	1952.89	-63.19	1608.25	2538.15	-11.48	1629.59	-374.70	1117.64	74.58	203.55	1147.48	70.49	-399.42
10.51000	2442.23	34.35	35.99	2438.35	45.11	65.71	2283.31	119.84	143.66	2328.49	115.77	189.27	2938.86	-3.15	135.75	2921.76	-2.80	121.91	2790.90	-61.48	43.88	1931.26	-111.23	262.21	2737.57	7.19	1285.09	0.00	0.00	0.00	2767.37	-2.82	1641.82	2717.01	77.76	1649.84	1952.89	-63.19	1608.25	2545.26	-12.98	1630.25	-371.10	1116.77	75.74	202.37	1148.48	70.03	-398.27
10.52000	2446.49	35.77	36.25	2438.78	40.03	63.85	2294.43	119.42	151.96	2340.60	117.32	195.77	2938.86	-3.15	135.75	2921.76	-2.80	121.91	2790.95	-61.42	43.79	1931.26	-111.23	262.21	2745.31	6.59	1285.99	0.00	0.00	0.00	2774.80	-3.93	1642.50	2723.82	76.48	1650.65	1952.89	-63.19	1608.25	2552.74	-15.12	1630.78	-371.75	1116.45	75.80	204.32	1149.26	70.17	-395.87
10.53000	2451.99	38.26	36.67	2430.52	40.73	55.71	2304.04	121.51	160.77	2351.85	120.83	202.96	2938.86	-3.15	135.75	2921.76	-2.80	121.91	2791.20	-61.34	43.86	1931.26	-111.23	262.21	2753.02	6.03	1286.64	0.00	0.00	0.00	2782.08	-4.98	1643.17	2730.61	75.34	1651.38	1952.89	-63.19	1608.25	2560.96	-18.05	1631.40	-374.46	1117.01	75.09	203.70	1149.25	69.97	-398.48
10.54000	2458.04	41.42	36.50	2436.26	42.85	57.38	2313.83	124.45	169.91	2364.24	123.76	209.72	2938.86	-3.15	135.75	2921.76	-2.80	121.91	2791.23	-61.34	43.72	1931.26	-111.23	262.21	2760.42	5.53	1287.11	0.00	0.00	0.00	2789.45	-5.92	1643.87	2737.49	74.26	1652.10	1952.89	-63.19	1608.25	2566.87	-18.05	1631.65	-374.40	1118.30	74.98	203.13	1148.77	69.89	-394.85
10.55000	2464.38	44.70	35.57	2444.38	45.81	59.02	2326.71	124.99	177.58	2377.28	126.40	215.82	2938.86	-3.15	135.75	2921.76	-2.80	121.91	2791.31	-61.36	43.66	1931.26	-111.23	262.21	2767.63	5.06	1287.47	0.00	0.00	0.00	2796.44	-6.76	1644.59	2744.34	73.25	1652.79	1952.89	-63.19	1608.25	2573.84	-19.73	1632.13	-373.19	1117.78	75.56	202.46	1148.62	69.94	-396.61
10.56000	2471.14	47.73	33.94	2454.15	48.79	59.82	2338.88	128.41	185.93	2390.64	129.51	221.72	2938.86	-3.15	135.75	2921.76	-2.80	121.91	2791.32	-61.43	43.51	1931.26	-111.23	262.21	2774.75	4.68	1287.78	0.00	0.00	0.00	2803.08	-7.53	1645.28	2751.19	72.37	1653.41	1952.89	-63.19	1608.25	2580.99	-21.17	1632.61	-376.73	1119.38	74.08	203.95	1148.43	70.34	-401.62
10.57000	2479.47	50.40	34.60	2462.57	51.58	60.49	2353.58	130.54	193.36	2404.65	132.36	227.05	2938.86	-3.15	135.75	2921.76	-2.80	121.91	2791.35	-61.51	43.46	1931.26	-111.23	262.21	2781.68	4.34	1288.05	0.00	0.00	0.00	2809.85	-8.16	1645.93	2757.87	71.51	1653.96	1952.89	-63.19	1608.25	2587.67	-22.38	1633.03	-378.03	1119.15	74.08	205.47	1147.72	70.85	-398.79
10.58000	2490.36	54.75	37.25	2474.38	55.58	64.03	2367.37	133.77	199.97	2418.33	135.55	232.50	2938.86	-3.15	135.75	2921.76	-2.80	121.91	2791.31	-61.54	43.33	1931.26	-111.23	262.21	2788.47	4.06	1288.33	0.00	0.00	0.00	2816.72	-8.68	1646.51	2764.71	70.75	1654.41	1952.89	-63.19	1608.25	2594.32	-23.20	1633.27	-378.06	1118.20	74.30	204.30	1147.46	70.66	-400.67
10.59000	2504.07	60.39	41.68	2489.05	60.68	68.47	2381.05	137.26	205.48	2432.40	138.11	237.37	2938.86	-3.15	135.75	2921.76	-2.80	121.91	2791.54	-61.48	43.49	1931.26	-111.23	262.21	2795.29	3.82	1288.62	0.00	0.00	0.00	2823.35	-9.15	1647.05	2771.44	70.10	1654.81	1952.89	-63.19	1608.25	2602.04	-25.23	1633.88	-375.70	1118.39	74.76	204.11	1148.39	70.38	-397.78
10.60000	2521.59	66.83	46.47	2506.01	66.47	72.72	2397.27	138.29	208.79	2446.86	140.48	241.43	2938.86	-3.15	135.75	2921.76	-2.80	121.91	2791.67	-61.42	43.58	1931.26	-111.23	262.21	2801.84	3.60	1288.89	0.00	0.00	0.00	2829.91	-9.54	1647.56	2777.76	69.52	1655.27	1952.89	-63.19	1608.25	2608.76	-26.13	1634.46	-375.78	1119.19	74.20	205.78	1148.12	70.91	-399.41
10.61000	2540.43	73.63	50.55	2524.41	72.62	76.63	2410.32	144.32	213.04	2461.74	143.04	244.90	2938.86	-3.15	135.75	2921.76	-2.80	121.91	2791.67	-61.38	43.66	1931.26	-111.23	262.21	2808.16	3.39	1289.16	0.00	0.00	0.00	2836.58	-9.86	1648.07	2784.16	69.04	1655.71	1952.89	-63.19	1608.25	2615.45	-27.01	1634.89	-380.47	1118.78	73.72	205.06	1148.51	70.64	-396.28
10.62000	2560.28	80.93	53.97	2543.73	79.20	79.73	2427.75	145.69	214.30	2477.24	145.41	247.35	2938.86	-3.15	135.75	2921.76	-2.80	121.91	2791.63	-61.29	43.66	1931.26	-111.23	262.21	2814.27	3.18	1289.46	0.00	0.00	0.00	2843.55	-10.13	1648.52	2790.69	68.61	1656.13	1952.89	-63.19	1608.25	2622.54	-28.50	1635.41	-379.08	1117.56	74.46	207.25	1148.51	70.80	-398.71
10.63000	2581.07	88.10	56.75	2563.97	85.68	82.03	2443.99	148.80	215.41	2493.49	147.57	248.67	2938.86	-3.15	135.75	2921.76	-2.80	121.91	2791.45	-61.31	43.59	1931.26	-111.23	262.21	2820.14	2.98	1289.75	0.00	0.00	0.00	2850.38	-10.36	1648.96	2797.39	68.21	1656.52	1952.89	-63.19	1608.25	2629.85	-29.87	1636.08	-380.55	1117.97	73.61	203.47	1149.37	69.86	-399.23
10.64000	2602.16	95.44	58.44	2584.43	92.26	83.28	2460.36	152.79	215.70	2509.17	150.78	249.41	2938.86	-3.15	135.75	2921.76	-2.80	121.91	2791.54	-61.29	43.69	1931.26	-111.23	262.21	2825.98	2.80	1290.06	0.00	0.00	0.00	2857.26	-10.55	1649.36	2803.66	67.93	1656.98	1952.89	-63.19	1608.25	2636.28	-30.19	1636.66	-377.40	1117.61	74.11	202.23	1148.16	70.14	-396.48
10.65000	2623.88	102.69	59.45	2605.48	98.87	83.80	2478.43	155.27	214.34	2509.17	150.78	249.41	2938.86	-3.15	135.75	2921.76	-2.80	121.91	2791.29	-61.32	43.54	1931.26	-111.23	262.21	2831.88	2.61	1290.40	0.00	0.00	0.00	2864.23	-10.71	1649.72	2809.84	67.63	1657.43	1952.89	-63.19	1608.25	2642.76	-30.79	1637.43	-379.49	1118.51	73.48	201.40	1148.62	69.72	-395.96
10.66000	2645.26	109.89	59.36	2627.29	105.34	83.67	2496.74	158.25	212.02	2509.17	150.78	249.41	2938.86	-3.15	135.75	2921.76	-2.80	121.91	2791.07	-61.43	43.43	1931.26	-111.23	262.21	2837.81	2.41	1290.83	0.00	0.00	0.00	2870.87	-10.84	1650.05	2816.27	67.42	1657.83	1952.89	-63.19	1608.25	2649.12	-30.99	1638.34	-376.79	1118.59	74.20	199.44	1148.79	69.44	-396.87
10.67000	2668.96	116.89	59.82	2650.22	111.75	83.41	2514.57	161.55	211.17	2509.17	150.78	249.41	2938.86	-3.15	135.75	2921.76	-2.80	121.91	2791.11	-61.46	43.43	1931.26	-111.23	262.21	2843.95	2.17	1291.32	0.00	0.00	0.00	2878.07	-11.03	1650.43	2822.70	67.26	1658.19	1952.89	-63.19	1608.25	2655.68	-31.60	1639.06	-375.59	1119.65	74.38	200.39	1149.29	69.40	-396.45
10.68000	2692.88	123.66	59.73	2672.64	117.88	82.11	2526.24	164.07	210.85	2509.17	150.78	249.41	2938.86	-3.15	135.75	2921.76	-2.80	121.91	2791.16	-61.49	43.46	1931.26	-111.23	262.21	2850.01	1.92	1291.80	0.00	0.00	0.00	2883.13	-11.19	1650.69	2828.97	67.19	1658.50	1952.89	-63.19	1608.25	2655.68	-31.60	1639.06	-372.97	1117.90	75.00	197.09	1150.08	68.49	-395.35
10.69000	2718.44	130.11	60.00	2696.66	123.81	80.89	2535.10	166.17	209.98	2509.17	150.78	249.41	2938.86	-3.15	135.75	2921.76	-2.80	121.91	2791.00	-61.56	43.29	1931.26	-111.23	262.21	2855.90	1.60	1292.21	0.00	0.00	0.00	2886.76	-11.29	1650.88	2835.17	67.15	1658.77	1952.89	-63.19	1608.25	2655.68	-31.60	1639.06	-375.44	1118.57	74.57	198.49	1149.90	68.86	-396.87
10.70000	2743.49	136.05	59.21	2721.32	129.30	79.62	2544.52	168.23	207.49	2509.17	150.78	249.41	2938.86	-3.15	135.75	2921.76	-2.80	121.91	2791.00	-61.65	43.24	1931.26	-111.23	262.21	2861.76	1.28	1292.50	0.00	0.00	0.00	2889.67	-11.31	1651.01	2841.57	67.20	1658.93	1952.89	-63.19	1608.25	2655.68	-31.60	1639.06	-372.36	1118.21	75.56	199.24	1150.29	68.85	-395.65
10.71000	2768.94	141.53	58.21	2747.21	134.26	78.36	2557.86	170.59	202.31	2509.17	150.78	249.41	2938.86	-3.15	135.75	2921.76	-2.80	121.91	2791.09	-61.63	43.30	1931.26	-111.23	262.21	2867.53	0.93	1292.71	0.00	0.00	0.00	2892.57	-11.22	1651.13	2847.60	67.30	1659.11	1952.89	-63.19	1608.25	2655.68	-31.60	1639.06	-376.45	1116.65	74.92	200.05	1150.14	68.96	-395.30
10.72000	2795.35	146.31	57.36	2772.49	138.79	76.01	2578.49	173.64	193.37	2509.17	150.78	249.41	2938.86	-3.15	135.75	2921.76	-2.80	121.91	2791.13	-61.69	43.29	1931.26	-111.23	262.21	2873.30	0.59	1292.81	0.00	0.00	0.00	2896.16	-11.00	1651.27	2853.44	67.46	1659.23	1952.89	-63.19	1608.25	2655.68	-31.60	1639.06	-378.19	1117.66	74.38	199.24	1149.14	68.92	-398.05
10.73000	2821.95	150.50	55.98	2797.73	142.77	73.31	2609.78	177.72	179.61	2509.17	150.78	249.41	2938.86	-3.15	135.75	2921.76	-2.80	121.91	2791.13	-61.73	43.22	1931.26	-111.23	262.21	2879.08	0.27	1292.83	0.00	0.00	0.00	2901.15	-10.63	1651.46	2859.29	67.66	1659.33	1952.89	-63.19	1608.25	2655.68	-31.60	1639.06	-380.35	1117.99	74.00	199.97	1149.27	69.18	-398.02
10.74000	2849.60	153.98	55.51	2823.80	146.10	70.95	2655.05	183.20	159.97	2509.17	150.78	249.41	2938.86	-3.15	135.75	2921.76	-2.80	121.91	2791.15	-61.71	43.29	1931.26	-111.23	262.21	2884.92	-0.05	1292.80	0.00	0.00	0.00	2908.25	-10.09	1651.73	2865.00	67.97	1659.37	1952.89	-63.19	1608.25	2655.68	-31.60	1639.06	-376.27	1116.52	74.50	200.32	1150.36	69.09	-399.11
10.75000	2877.74	156.61	55.16	2850.41	148.80	68.59	2681.74	186.35	148.50	2509.17	150.78	249.41	2938.86	-3.15	135.75	2921.76	-2.80	121.91	2790.94	-61.78	43.15	1931.26	-111.23	262.21	2890.89	-0.34	1292.74	0.00	0.00	0.00	2918.17	-9.34	1652.13	2870.76	68.32	1659.38	1952.89	-63.19	1608.25	2655.68	-31.60	1639.06	-376.60	1117.09	74.30	202.40	1149.54	69.82	-398.40
10.76000	2877.74	156.61	55.16	2850.41	148.80	68.59	2681.74	186.35	148.50	2509.17	150.78	249.41	2938.86	-3.15	135.75	2921.76	-2.80	121.91	2790.84	-61.87	43.06	1931.26	-111.23	262.21	2890.89	-0.34	1292.74	0.00	0.00	0.00	2932.60	-8.59	1652.78	2876.47	68.76	1659.31	1952.89	-63.19	1608.25	2655.68	-31.60	1639.06	-378.25	1118.04	73.51	203.12	1148.45	70.26	-398.45
10.77000	2877.74	156.61	55.16	2850.41	148.80	68.59	2681.74	186.35	148.50	2509.17	150.78	249.41	2938.86	-3.15	135.75	2921.76	-2.80	121.91	2791.17	-61.86	43.23	1931.26	-111.23	262.21	2890.89	-0.34	1292.74	0.00	0.00	0.00	2938.44	-7.99	1653.02	2881.86	69.22	1659.25	1952.89	-63.19	1608.25	2655.68	-31.60	1639.06	-376.94	1116.50	74.54	202.09	1148.56	70.05	-398.51
10.78000	2877.74	156.61	55.16	2850.41	148.80	68.59	2681.74	186.35	148.50	2509.17	150.78	249.41	2938.86	-3.15	135.75	2921.76	-2.80	121.91	2791.81	-61.84	43.51	1931.26	-111.23	262.21	2890.89	-0.34	1292.74	0.00	0.00	0.00	2944.24	-7.33	1653.19	2887.59	69.66	1659.21	1952.89	-63.19	1608.25	2655.68	-31.60	1639.06	-379.13	1117.40	73.81	202.01	1149.46	69.53	-402.27
10.79000	2877.74	156.61	55.16	2850.41	148.80	68.59	2681.74	186.35	148.50	2509.17	150.78	249.41	2938.86	-3.15	135.75	2921.76	-2.80	121.91	2791.81	-61.84	43.51	1931.26	-111.23	262.21	2890.89	-0.34	1292.74	0.00	0.00	0.00	2949.85	-6.61	1653.31	2890.10	69.84	1659.20	1952.89	-63.19	1608.25	2655.68	-31.60	1639.06	-378.03	1118.54	73.64	201.65	1149.56	69.36	-400.20
10.80000	2877.74	156.61	55.16	2850.41	148.80	68.59	2681.74	186.35	148.50	2509.17	150.78	249.41	2938.86	-3.15	135.75	2921.76	-2.80	121.91	2791.81	-61.84	43.51	1931.26	-111.23	262.21	2890.89	-0.34	1292.74	0.00	0.00	0.00	2955.47	-5.82	1653.35	2892.10	70.09	1659.05	1952.89	-63.19	1608.25	2655.68	-31.60	1639.06	-377.47	1118.44	74.18	200.49	1150.01	69.07	-399.99
10.81000	2877.74	156.61	55.16	2850.41	148.80	68.59	2681.74	186.35	148.50	2509.17	150.78	249.41	2938.86	-3.15	135.75	2921.76	-2.80	121.91	2791.81	-61.84	43.51	1931.26	-111.23	262.21	2890.89	-0.34	1292.74	0.00	0.00	0.00	2961.17	-4.95	1653.33	2896.32	70.73	1658.62	1952.89	-63.19	1608.25	2655.68	-31.60	1639.06	-377.39	1118.95	73.99	202.54	1148.20	70.01	-397.42
10.82000	2877.74	156.61	55.16	2850.41	148.80	68.59	2681.74	186.35	148.50	2509.17	150.78	249.41	2938.86	-3.15	135.75	2921.76	-2.80	121.91	2791.81	-61.84	43.51	1931.26	-111.23	262.21	2890.89	-0.34	1292.74	0.00	0.00	0.00	2966.77	-4.03	1653.23	2905.45	72.08	1657.76	1952.89	-63.19	1608.25	2655.68	-31.60	1639.06	-376.51	1118.26	74.38	201.58	1150.70	69.16	-396.00
10.83000	2877.74	156.61	55.16	2850.41	148.80	68.59	2681.74	186.35	148.50	2509.17	150.78	249.41	2938.86	-3.15	135.75	2921.76	-2.80	121.91	2791.81	-61.84	43.51	1931.26	-111.23	262.21	2890.89	-0.34	1292.74	0.00	0.00	0.00	2972.32	-3.03	1653.07	2915.25	73.46	1656.94	1952.89	-63.19	1608.25	2655.68	-31.60	1639.06	-375.25	1118.49	74.23	201.85	1150.03	69.44	-398.15
10.84000	2877.74	156.61	55.16	2850.41	148.80	68.59	2681.74	186.35	148.50	2509.17	150.78	249.41	2938.86	-3.15	135.75	2921.76	-2.80	121.91	2791.81	-61.84	43.51	1931.26	-111.23	262.21	2890.89	-0.34	1292.74	0.00	0.00	0.00	2977.82	-2.00	1652.85	2920.62	74.35	1656.31	1952.89	-63.19	1608.25	2655.68	-31.60	1639.06	-377.85	1118.11	74.06	202.36	1149.11	70.03	-402.20
10.85000	2877.74	156.61	55.16	2850.41	148.80	68.59	2681.74	186.35	148.50	2509.17	150.78	249.41	2938.86	-3.15	135.75	2921.76	-2.80	121.91	2791.81	-61.84	43.51	1931.26	-111.23	262.21	2890.89	-0.34	1292.74	0.00	0.00	0.00	2983.43	-0.89	1652.58	2926.17	75.30	1655.60	1952.89	-63.19	1608.25	2655.68	-31.60	1639.06	-378.68	1118.06	73.68	202.38	1149.67	69.84	-401.09
10.86000	2877.74	156.61	55.16	2850.41	148.80	68.59	2681.74	186.35	148.50	2509.17	150.78	249.41	2938.86	-3.15	135.75	2921.76	-2.80	121.91	2791.81	-61.84	43.51	1931.26	-111.23	262.21	2890.89	-0.34	1292.74	0.00	0.00	0.00	2989.05	0.27	1652.25	2931.82	76.31	1654.83	1952.89	-63.19	1608.25	2655.68	-31.60	1639.06	-381.72	1119.30	72.86	202.96	1149.81	69.86	-401.09
10.87000	2877.74	156.61	55.16	2850.41	148.80	68.59	2681.74	186.35	148.50	2509.17	150.78	249.41	2938.86	-3.15	135.75	2921.76	-2.80	121.91	2791.81	-61.84	43.51	1931.26	-111.23	262.21	2890.89	-0.34	1292.74	0.00	0.00	0.00	2989.05	0.27	1652.25	2937.42	77.40	1654.01	1952.89	-63.19	1608.25	2655.68	-31.60	1639.06	-377.61	1117.26	74.30	203.13	1148.75	70.00	-397.50
10.88000	2877.74	156.61	55.16	2850.41	148.80	68.59	2681.74	186.35	148.50	2509.17	150.78	249.41	2938.86	-3.15	135.75	2921.76	-2.80	121.91	2791.81	-61.84	43.51	1931.26	-111.23	262.21	2890.89	-0.34	1292.74	0.00	0.00	0.00	2989.05	0.27	1652.25	2943.11	78.53	1653.11	1952.89	-63.19	1608.25	2655.68	-31.60	1639.06	-378.67	1117.14	74.28	201.79	1149.02	69.51	-397.64
10.89000	2877.74	156.61	55.16	2850.41	148.80	68.59	2681.74	186.35	148.50	2509.17	150.78	249.41	2938.86	-3.15	135.75	2921.76	-2.80	121.91	2791.81	-61.84	43.51	1931.26	-111.23	262.21	2890.89	-0.34	1292.74	0.00	0.00	0.00	2989.05	0.27	1652.25	2948.65	79.67	1652.17	1952.89	-63.19	1608.25	2655.68	-31.60	1639.06	-380.08	1119.36	73.31	201.52	1149.30	69.53	-400.62
10.90000	2877.74	156.61	55.16	2850.41	148.80	68.59	2681.74	186.35	148.50	2509.17	150.78	249.41	2938.86	-3.15	135.75	2921.76	-2.80	121.91	2791.81	-61.84	43.51	1931.26	-111.23	262.21	2890.89	-0.34	1292.74	0.00	0.00	0.00	2989.05	0.27	1652.25	2954.23	80.85	1651.21	1952.89	-63.19	1608.25	2655.68	-31.60	1639.06	-376.26	1118.56	74.22	199.71	1150.15	68.83	-398.41
10.91000	2877.74	156.61	55.16	2850.41	148.80	68.59	2681.74	186.35	148.50	2509.17	150.78	249.41	2938.86	-3.15	135.75	2921.76	-2.80	121.91	2791.81	-61.84	43.51	1931.26	-111.23	262.21	2890.89	-0.34	1292.74	0.00	0.00	0.00	2989.05	0.27	1652.25	2959.82	82.03	1650.22	1952.89	-63.19	1608.25	2655.68	-31.60	1639.06	-375.82	1118.87	74.48	202.30	1149.81	69.31	-397.76
10.92000	2877.74	156.61	55.16	2850.41	148.80	68.59	2681.74	186.35	148.50	2509.17	150.78	249.41	2938.86	-3.15	135.75	2921.76	-2.80	121.91	2791.81	-61.84	43.51	1931.26	-111.23	262.21	2890.89	-0.34	1292.74	0.00	0.00	0.00	2989.05	0.27	1652.25	2965.31	83.26	1649.21	1952.89	-63.19	1608.25	2655.68	-31.60	1639.06	-374.01	1116.36	75.26	201.02	1148.20	69.53	-399.58
10.93000	2877.74	156.61	55.16	2850.41	148.80	68.59	2681.74	186.35	148.50	2509.17	150.78	249.41	2938.86	-3.15	135.75	2921.76	-2.80	121.91	2791.81	-61.84	43.51	1931.26	-111.23	262.21	2890.89	-0.34	1292.74	0.00	0.00	0.00	2989.05	0.27	1652.25	2971.02	84.47	1648.14	1952.89	-63.19	1608.25	2655.68	-31.60	1639.06	-377.96	1118.64	74.04	202.31	1147.95	69.81	-398.83
[truncated: 81 more rows]
[truncated: 35 more columns]
