# Supplementary material for: The impact of mobile phone use on where we look and how we walk when negotiating floor based obstacles
Source: PLoS One. 2017 Jun 30;12(6):e0179802. doi: 10.1371/journal.pone.0179802 (PMC5493336; doi:10.1371/journal.pone.0179802)
Supplement: S1 File — (ZIP) [file pone.0179802.s001.zip › Gait/PP1/MC calib.txt]

CODAmotion Analysis Text
Codamotion Analysis Text Save of: MC calib.mdf
Time	Markers
Time	1:LTOE.X	1:LTOE.Y	1:LTOE.Z	2:L2nd.X	2:L2nd.Y	2:L2nd.Z	3:LHEE.X	3:LHEE.Y	3:LHEE.Z	4:LANK.X	4:LANK.Y	4:LANK.Z	5:RTOE.X	5:RTOE.Y	5:RTOE.Z	6:R2nd.X	6:R2nd.Y	6:R2nd.Z	7:RHEE.X	7:RHEE.Y	7:RHEE.Z	8:RANK.X	8:RANK.Y	8:RANK.Z	9:STRN.X	9:STRN.Y	9:STRN.Z	10:Marker 10.X	10:Marker 10.Y	10:Marker 10.Z	11:FRHD.X	11:FRHD.Y	11:FRHD.Z	12:FLHD.X	12:FLHD.Y	12:FLHD.Z	13:BRHD.X	13:BRHD.Y	13:BRHD.Z	14:BLHD.X	14:BLHD.Y	14:BLHD.Z	15:BLSTEP.X	15:BLSTEP.Y	15:BLSTEP.Z	16:FLSTEP.X	16:FLSTEP.Y	16:FLSTEP.Z	17:BRSTEP.X
(s)	(mm)	(mm)	(mm)	(mm)	(mm)	(mm)	(mm)	(mm)	(mm)	(mm)	(mm)	(mm)	(mm)	(mm)	(mm)	(mm)	(mm)	(mm)	(mm)	(mm)	(mm)	(mm)	(mm)	(mm)	(mm)	(mm)	(mm)	(mm)	(mm)	(mm)	(mm)	(mm)	(mm)	(mm)	(mm)	(mm)	(mm)	(mm)	(mm)	(mm)	(mm)	(mm)	(mm)	(mm)	(mm)	(mm)	(mm)	(mm)	(mm)
0.00000	680.24	363.02	44.87	623.45	348.58	56.13	461.26	374.73	48.92	454.10	356.55	104.96	667.89	91.15	37.30	614.09	89.75	47.84	448.59	61.47	40.77	441.51	71.17	90.43	571.89	189.45	1122.76	0.00	0.00	0.00	533.79	145.14	1427.09	519.59	251.96	1385.11	408.65	132.32	1333.37	388.63	223.88	1287.80	403.74	932.10	55.59	838.29	921.83	58.41	365.03
0.01000	680.24	363.02	44.87	623.45	348.58	56.13	461.26	374.73	48.92	454.10	356.55	104.96	667.89	91.15	37.30	614.09	89.75	47.84	448.59	61.47	40.77	441.51	71.17	90.43	571.89	189.45	1122.76	0.00	0.00	0.00	533.79	145.14	1427.09	519.59	251.96	1385.11	408.65	132.32	1333.37	388.63	223.88	1287.80	403.74	932.10	55.59	838.29	921.83	58.41	365.03
0.02000	680.24	363.02	44.87	623.45	348.58	56.13	461.26	374.73	48.92	454.10	356.55	104.96	667.89	91.15	37.30	614.09	89.75	47.84	448.59	61.47	40.77	441.51	71.17	90.43	571.89	189.45	1122.76	0.00	0.00	0.00	533.79	145.14	1427.09	519.59	251.96	1385.11	408.65	132.32	1333.37	388.63	223.88	1287.80	403.74	932.10	55.59	838.29	921.83	58.41	365.03
0.03000	680.24	363.02	44.87	623.47	348.59	56.14	461.28	374.74	48.92	454.12	356.57	104.97	667.94	91.16	37.30	614.14	89.76	47.85	448.65	61.48	40.77	441.57	71.18	90.44	571.98	189.48	1122.94	0.00	0.00	0.00	533.90	145.17	1427.38	519.71	252.02	1385.43	408.75	132.35	1333.71	388.74	223.94	1288.17	403.86	932.40	55.60	838.58	922.15	58.43	365.17
0.04000	680.30	362.92	44.86	636.88	355.27	57.99	477.68	388.39	50.79	478.70	375.57	110.49	716.66	98.64	39.47	670.86	98.29	52.05	500.21	68.63	45.43	501.85	80.61	102.84	663.53	220.19	1301.85	0.00	0.00	0.00	644.34	175.06	1723.26	640.97	310.64	1708.29	514.76	166.78	1680.19	500.58	288.54	1658.63	531.16	1227.88	73.02	1129.78	1242.71	78.61	504.93
0.05000	679.26	362.29	44.80	634.88	354.85	56.99	477.71	388.24	50.71	478.70	376.21	110.72	716.66	98.92	39.48	671.13	98.66	52.16	500.21	68.35	45.56	501.90	81.26	102.59	663.56	220.14	1301.76	0.00	0.00	0.00	644.45	175.40	1723.23	640.99	310.83	1708.30	514.71	166.55	1680.16	500.64	288.77	1658.60	531.85	1227.96	73.19	1130.48	1242.88	78.63	501.95
0.06000	680.14	363.09	44.69	635.70	354.69	57.65	477.68	388.58	50.88	478.84	375.68	110.51	717.09	98.25	39.66	671.37	98.17	52.11	500.25	68.55	45.46	501.97	81.04	102.64	662.53	219.57	1301.86	0.00	0.00	0.00	643.54	175.14	1723.45	641.04	310.76	1708.32	514.71	167.01	1680.15	500.67	288.45	1658.63	532.21	1227.79	73.25	1129.83	1243.05	78.53	502.19
0.07000	679.91	363.19	44.54	636.23	355.08	57.82	477.76	388.62	50.88	478.83	375.99	110.61	715.52	98.68	38.85	671.77	98.27	52.32	500.23	68.55	45.49	501.86	80.97	102.75	662.91	220.09	1301.76	0.00	0.00	0.00	643.87	175.38	1723.38	640.98	311.28	1708.17	514.71	167.09	1680.11	500.68	288.95	1658.58	532.63	1227.64	73.43	1130.27	1242.20	79.02	506.52
0.08000	680.40	362.49	44.99	635.74	354.64	57.85	477.67	388.59	50.87	478.80	375.50	110.43	715.82	98.34	39.01	671.76	98.15	52.18	500.24	68.69	45.45	501.77	80.41	102.95	661.64	220.16	1301.68	0.00	0.00	0.00	644.50	175.14	1723.30	641.05	311.68	1708.09	514.65	167.04	1680.13	500.70	289.16	1658.52	532.46	1227.47	73.35	1130.16	1242.09	79.06	500.68
0.09000	680.84	362.50	45.27	635.66	354.69	57.86	477.66	388.56	50.85	478.84	375.77	110.54	716.80	99.44	38.83	671.37	98.29	52.24	500.24	68.47	45.54	501.86	80.51	102.91	663.42	220.30	1301.70	0.00	0.00	0.00	643.95	174.84	1723.35	641.10	311.56	1708.16	514.56	167.15	1680.15	500.74	288.89	1658.58	532.86	1227.49	73.46	1130.31	1242.42	78.91	496.40
0.10000	680.99	362.64	45.49	635.33	355.01	57.47	477.68	388.62	50.86	478.77	375.51	110.40	716.27	98.62	39.03	672.24	98.16	52.41	500.24	68.49	45.53	501.87	80.44	102.93	662.78	220.50	1301.61	0.00	0.00	0.00	646.76	174.63	1722.97	641.20	311.36	1708.14	514.61	167.17	1680.16	500.79	289.20	1658.52	531.81	1227.72	73.17	1130.35	1243.37	78.56	497.30
0.11000	680.21	362.69	44.92	636.17	355.88	57.73	477.61	388.15	50.75	478.73	375.95	110.64	717.25	98.32	39.72	671.28	98.15	52.13	500.21	68.40	45.59	501.92	81.01	102.68	662.39	220.56	1301.57	0.00	0.00	0.00	646.41	175.01	1723.04	641.20	311.42	1708.15	514.57	167.20	1680.24	500.81	289.15	1658.58	533.27	1227.47	73.58	1130.26	1242.84	78.77	500.52
0.12000	681.30	362.53	45.48	636.32	354.73	57.92	477.72	388.81	51.00	478.85	376.06	110.65	716.74	98.60	39.44	671.99	98.34	52.32	500.26	68.50	45.52	501.77	80.84	102.76	662.07	220.41	1301.59	0.00	0.00	0.00	646.18	175.33	1723.16	641.35	311.67	1708.09	514.62	167.40	1680.18	500.90	289.42	1658.60	532.35	1227.51	73.30	1130.14	1242.65	78.75	504.56
0.13000	679.76	362.56	44.88	636.10	355.00	57.92	477.68	388.03	50.63	478.82	376.37	110.81	716.65	98.64	39.54	672.53	98.55	52.59	500.24	68.71	45.43	501.79	80.90	102.76	663.34	220.29	1301.50	0.00	0.00	0.00	645.50	175.12	1723.17	641.33	311.89	1708.05	514.67	167.75	1680.25	500.96	289.32	1658.66	532.29	1227.37	73.17	1130.03	1242.59	78.69	504.76
0.14000	681.79	362.74	45.40	636.43	355.11	58.02	477.68	388.72	50.94	478.80	375.59	110.46	716.79	98.61	39.70	672.23	98.42	52.44	500.20	68.51	45.52	501.80	81.29	102.70	662.93	219.99	1301.56	0.00	0.00	0.00	645.83	175.67	1723.24	641.47	311.76	1708.09	514.63	167.61	1680.30	500.97	289.74	1658.66	532.15	1227.80	73.25	1129.90	1242.69	78.45	506.83
0.15000	679.21	362.63	44.69	634.28	356.00	57.55	477.76	388.34	50.71	478.79	376.14	110.62	716.68	98.58	39.47	672.41	98.00	52.31	500.23	68.38	45.58	501.86	81.09	102.73	661.93	220.53	1301.44	0.00	0.00	0.00	644.88	175.79	1723.10	641.56	312.11	1708.00	514.70	167.85	1680.26	501.03	290.03	1658.61	532.89	1227.52	73.39	1129.61	1242.96	78.41	507.38
0.16000	680.34	362.29	45.23	635.35	355.42	57.48	477.68	388.06	50.63	478.72	376.41	110.79	716.15	98.16	39.56	670.93	98.65	52.16	500.27	68.41	45.54	501.88	80.59	102.96	661.73	220.54	1301.43	0.00	0.00	0.00	645.95	175.88	1723.13	641.62	311.93	1707.98	514.77	168.14	1680.30	501.07	289.97	1658.64	532.81	1227.44	73.22	1129.87	1243.08	78.49	501.23
0.17000	679.24	363.28	44.43	635.43	354.98	57.21	477.79	388.78	50.99	478.83	376.24	110.63	716.43	98.97	39.48	670.95	98.39	52.13	500.25	68.53	45.56	502.00	80.82	102.81	662.10	220.81	1301.45	0.00	0.00	0.00	644.97	175.58	1723.32	641.64	312.34	1707.85	514.62	168.20	1680.36	501.13	289.68	1658.72	532.79	1227.23	73.20	1129.93	1242.17	78.75	499.23
0.18000	680.00	362.77	44.75	637.06	353.52	58.23	477.73	388.39	50.77	478.79	375.46	110.34	716.55	98.65	39.32	671.43	98.10	52.05	500.22	68.16	45.68	501.88	80.93	102.81	661.55	220.06	1301.32	0.00	0.00	0.00	645.32	175.80	1723.04	641.79	312.47	1707.83	514.64	168.29	1680.40	501.23	290.01	1658.72	532.02	1227.75	73.11	1129.84	1242.21	78.76	504.38
0.19000	679.25	363.13	44.49	636.33	355.30	57.84	477.58	388.40	50.78	478.84	376.25	110.66	717.48	98.44	39.80	671.71	98.24	52.17	500.24	68.33	45.58	501.93	80.63	102.93	661.66	220.37	1301.41	0.00	0.00	0.00	646.10	176.02	1723.03	641.88	312.01	1707.81	514.74	168.70	1680.49	501.32	290.29	1658.74	532.54	1227.75	73.36	1130.54	1243.02	78.67	500.03
0.20000	680.09	362.43	45.02	637.82	354.89	58.10	477.65	388.91	51.00	478.91	375.98	110.54	716.94	98.01	39.66	672.33	98.32	52.33	500.22	68.49	45.54	501.90	81.28	102.66	662.25	220.98	1301.38	0.00	0.00	0.00	644.67	176.23	1723.17	642.03	311.82	1707.82	514.86	168.67	1680.48	501.38	290.20	1658.79	532.72	1227.59	73.43	1130.50	1242.71	78.69	502.30
0.21000	680.32	363.09	44.75	633.78	355.57	56.88	477.64	388.75	50.85	478.85	376.12	110.60	717.01	98.39	39.25	671.41	98.56	52.30	500.25	68.47	45.57	501.91	80.82	102.92	662.70	221.13	1301.33	0.00	0.00	0.00	647.18	176.17	1722.84	642.05	312.64	1707.66	514.78	167.96	1680.42	501.41	290.48	1658.82	532.69	1227.61	73.39	1129.99	1242.59	78.61	505.38
0.22000	680.18	362.70	44.99	633.90	354.49	57.10	477.69	388.60	50.86	478.87	376.02	110.62	716.40	98.83	39.18	672.36	98.32	52.40	500.25	68.62	45.51	501.92	80.82	102.85	662.07	220.68	1301.25	0.00	0.00	0.00	646.06	176.06	1722.94	642.17	312.95	1707.63	514.81	168.87	1680.54	501.47	290.81	1658.79	532.57	1227.73	73.34	1129.70	1242.42	78.77	501.60
0.23000	680.30	362.52	44.95	634.42	355.34	57.43	477.68	388.16	50.66	478.85	375.74	110.48	716.87	98.70	39.51	671.69	98.20	52.07	500.24	68.49	45.55	501.98	81.29	102.70	661.51	220.88	1301.23	0.00	0.00	0.00	646.48	175.97	1722.92	642.24	312.46	1707.65	514.76	169.12	1680.68	501.53	290.74	1658.88	533.01	1227.49	73.37	1130.21	1242.27	79.01	498.63
0.24000	678.86	362.84	44.30	635.75	354.33	57.87	477.76	388.31	50.74	478.88	376.05	110.61	716.85	98.22	39.63	671.39	98.10	52.15	500.23	68.34	45.66	501.87	81.28	102.66	662.12	220.95	1301.20	0.00	0.00	0.00	646.11	176.54	1722.92	642.26	312.44	1707.66	514.72	168.97	1680.67	501.55	291.02	1658.86	532.29	1227.61	73.25	1129.73	1242.31	78.92	502.34
0.25000	681.86	362.74	45.48	636.36	354.83	58.00	477.70	388.19	50.74	478.83	375.89	110.51	716.41	98.56	39.26	670.84	98.50	52.14	500.28	68.66	45.52	501.92	81.15	102.76	661.33	221.36	1301.14	0.00	0.00	0.00	647.05	176.38	1722.78	642.39	312.78	1707.61	514.83	169.26	1680.71	501.57	291.11	1658.84	532.56	1227.50	73.31	1130.63	1242.62	78.88	498.95
0.26000	680.65	362.75	44.86	632.89	355.10	56.50	477.62	388.27	50.73	478.81	376.19	110.70	716.70	98.55	39.42	671.79	98.27	52.19	500.25	68.46	45.57	501.96	80.84	102.87	661.37	220.69	1301.23	0.00	0.00	0.00	646.89	176.55	1722.89	642.53	312.65	1707.55	514.93	169.59	1680.79	501.61	291.14	1658.90	532.82	1227.52	73.42	1130.30	1242.44	78.90	507.92
0.27000	680.15	362.39	45.03	635.21	355.13	57.55	477.68	388.30	50.67	478.82	375.80	110.49	716.93	97.54	39.86	672.72	98.55	52.56	500.22	68.23	45.68	501.93	81.11	102.79	662.60	220.68	1301.21	0.00	0.00	0.00	646.74	176.69	1722.80	642.44	312.93	1707.48	514.81	169.46	1680.85	501.65	291.24	1658.93	531.71	1227.70	73.19	1130.34	1241.89	79.17	508.09
0.28000	679.92	362.60	44.73	634.95	354.59	57.47	477.70	388.88	50.98	478.83	375.76	110.47	716.57	98.68	39.62	672.04	98.55	52.35	500.21	68.41	45.59	501.84	80.91	102.96	661.58	220.96	1301.21	0.00	0.00	0.00	646.78	177.15	1722.77	642.48	312.90	1707.44	514.88	169.46	1680.83	501.70	291.44	1658.92	531.32	1227.67	72.87	1130.70	1241.93	79.18	503.20
0.29000	680.05	362.67	44.92	636.95	354.06	58.29	477.59	388.29	50.74	478.88	375.91	110.49	716.65	97.80	39.67	671.12	98.50	52.10	500.25	68.52	45.55	501.87	80.51	103.01	661.74	221.23	1301.16	0.00	0.00	0.00	647.18	176.92	1722.70	642.57	313.24	1707.35	514.89	169.33	1680.84	501.75	291.29	1658.92	530.31	1228.07	72.67	1130.55	1241.74	79.20	502.35
0.30000	679.54	362.78	44.64	635.34	354.99	57.35	477.64	388.24	50.70	478.86	375.89	110.42	716.70	98.01	39.54	670.72	98.13	51.84	500.25	68.38	45.61	501.83	81.13	102.81	661.33	221.06	1301.18	0.00	0.00	0.00	645.98	176.35	1722.70	642.58	313.38	1707.30	515.00	169.99	1680.88	501.72	291.62	1658.91	532.35	1227.69	73.25	1130.53	1241.91	79.07	503.51
0.31000	680.14	362.59	44.97	634.69	355.40	57.51	477.67	388.48	50.76	478.89	376.19	110.55	716.04	98.13	39.41	670.84	98.12	51.84	500.27	68.55	45.57	501.86	81.30	102.71	661.42	221.32	1301.16	0.00	0.00	0.00	643.73	176.82	1723.07	642.64	313.12	1707.37	514.99	169.86	1680.91	501.77	291.80	1658.89	533.22	1227.49	73.55	1130.05	1242.25	78.81	502.97
0.32000	680.66	363.30	44.80	635.46	354.74	57.93	477.66	387.99	50.51	478.96	376.03	110.53	716.37	98.30	39.46	671.87	98.25	52.15	500.28	68.56	45.54	501.93	81.56	102.63	662.30	220.98	1301.11	0.00	0.00	0.00	645.02	177.33	1722.99	642.68	313.10	1707.32	514.95	169.70	1680.84	501.77	291.60	1658.93	533.16	1227.55	73.56	1130.46	1242.26	78.93	501.61
0.33000	679.60	362.77	44.72	634.54	355.02	56.97	477.59	388.38	50.70	478.91	376.02	110.47	716.55	98.45	39.47	672.21	98.50	52.27	500.25	68.49	45.58	501.89	81.65	102.60	662.69	221.40	1301.04	0.00	0.00	0.00	644.10	177.08	1723.00	642.76	313.38	1707.25	514.94	169.67	1680.87	501.81	291.72	1658.92	532.30	1227.59	73.19	1130.32	1242.61	78.80	500.45
0.34000	679.68	362.89	44.86	635.08	354.00	57.38	477.70	388.18	50.65	478.84	375.72	110.39	715.63	96.65	40.82	671.22	98.44	52.05	500.29	68.63	45.54	501.88	81.16	102.77	661.76	221.10	1301.03	0.00	0.00	0.00	646.58	177.18	1722.69	642.74	313.57	1707.21	515.06	169.99	1680.94	501.82	291.70	1658.92	532.10	1227.89	73.23	1130.44	1242.57	78.90	500.99
0.35000	680.77	363.20	44.99	636.10	354.18	57.77	477.65	388.69	50.87	478.92	376.23	110.62	717.53	98.17	39.92	672.63	98.24	52.49	500.24	68.31	45.69	501.97	81.14	102.88	661.86	221.25	1301.02	0.00	0.00	0.00	645.37	176.69	1722.73	642.75	313.69	1707.19	515.11	170.70	1681.02	501.81	291.95	1658.92	531.38	1227.86	72.94	1130.47	1242.39	78.93	496.44
0.36000	680.80	362.54	45.08	634.86	354.91	57.93	477.65	389.02	51.02	478.98	375.82	110.41	716.45	98.43	39.47	671.57	98.28	52.17	500.24	68.50	45.61	501.83	80.16	103.17	661.64	220.83	1301.13	0.00	0.00	0.00	647.54	177.15	1722.75	642.72	313.72	1707.18	514.99	170.27	1680.96	501.83	291.86	1658.96	531.90	1227.79	73.09	1129.89	1241.95	79.01	500.30
0.37000	680.13	362.99	44.71	634.24	355.06	57.06	477.64	388.32	50.72	478.92	376.06	110.54	717.43	98.70	39.60	671.95	98.14	52.19	500.31	68.56	45.59	501.88	80.97	102.89	662.67	221.44	1300.94	0.00	0.00	0.00	646.32	177.03	1722.92	642.76	313.62	1707.21	515.15	170.50	1681.06	501.87	292.01	1658.94	531.99	1227.63	73.06	1129.83	1242.31	78.78	509.90
0.38000	680.07	362.66	44.79	636.82	355.25	57.75	477.65	388.41	50.81	478.91	375.77	110.36	716.32	98.34	39.39	671.07	98.52	52.17	500.26	68.36	45.68	501.89	81.09	102.79	662.83	221.83	1300.94	0.00	0.00	0.00	646.03	177.12	1722.82	642.78	313.84	1707.19	515.19	170.66	1681.06	501.91	291.91	1658.96	531.85	1227.78	73.09	1130.08	1243.00	78.65	503.68
0.39000	679.32	362.60	44.74	635.46	354.44	57.56	477.74	388.64	50.84	478.93	375.89	110.44	716.72	98.44	39.35	671.04	98.41	52.08	500.24	68.55	45.57	501.91	81.00	102.89	662.11	221.81	1301.01	0.00	0.00	0.00	647.20	178.08	1722.65	642.77	314.19	1707.15	515.12	170.68	1681.08	501.91	292.00	1658.96	532.11	1227.69	73.18	1130.54	1242.81	78.91	506.45
0.40000	678.95	362.70	44.54	636.26	354.55	57.75	477.66	388.47	50.73	479.01	376.36	110.62	716.53	98.32	39.47	671.77	98.24	52.09	500.25	68.51	45.61	501.87	80.71	103.10	661.70	221.61	1300.95	0.00	0.00	0.00	646.31	177.80	1722.68	642.87	313.81	1707.20	515.26	170.67	1681.01	501.92	292.31	1658.89	531.65	1227.92	73.11	1130.09	1242.61	78.76	503.50
0.41000	679.84	363.02	44.64	635.71	354.01	58.14	477.67	388.27	50.72	478.90	376.04	110.49	717.16	98.89	39.40	670.77	98.74	52.04	500.27	68.59	45.54	501.92	81.02	102.87	661.08	221.51	1300.91	0.00	0.00	0.00	646.09	177.83	1722.78	642.86	314.14	1707.08	515.27	170.92	1681.07	501.95	292.15	1658.96	532.18	1227.75	73.22	1129.66	1242.32	78.89	499.57
0.42000	679.18	362.81	44.52	635.74	354.70	57.71	477.60	388.32	50.71	478.95	375.88	110.40	716.92	98.48	39.29	671.27	98.20	52.05	500.25	68.47	45.63	501.96	81.26	102.79	661.67	221.82	1300.82	0.00	0.00	0.00	648.86	178.27	1722.72	642.91	313.89	1707.17	515.30	170.34	1680.95	501.96	292.32	1658.95	532.04	1227.73	73.20	1129.78	1241.97	78.85	501.22
0.43000	680.78	362.86	45.06	634.31	355.08	57.35	477.68	388.38	50.76	478.97	375.55	110.30	717.00	97.91	39.89	671.67	98.33	52.26	500.30	68.75	45.49	501.92	81.40	102.79	661.77	221.26	1300.80	0.00	0.00	0.00	648.05	178.56	1722.78	642.89	314.02	1707.13	515.38	170.57	1681.00	502.05	292.36	1658.91	531.88	1227.81	73.04	1130.40	1241.90	78.94	508.81
0.44000	679.14	362.92	44.51	635.08	355.22	57.62	477.71	388.47	50.81	478.94	375.89	110.45	717.39	98.48	39.61	671.86	98.03	52.16	500.28	68.62	45.53	501.84	81.14	102.84	661.70	221.86	1300.71	0.00	0.00	0.00	646.78	178.19	1722.97	642.93	314.19	1707.12	515.40	170.67	1681.01	502.03	292.63	1658.89	531.99	1227.82	73.25	1130.46	1242.22	78.98	510.11
0.45000	680.32	363.14	44.87	636.33	355.06	58.01	477.68	388.78	50.91	478.90	376.07	110.46	716.57	98.32	39.51	671.28	98.38	52.13	500.28	68.50	45.62	501.93	80.57	103.03	662.28	222.14	1300.73	0.00	0.00	0.00	646.06	177.92	1722.82	642.93	314.61	1707.07	515.51	170.93	1681.10	502.08	292.36	1658.94	532.04	1227.88	73.17	1129.92	1242.13	78.79	505.89
0.46000	679.11	362.88	44.59	635.23	354.66	57.11	477.65	388.58	50.79	478.94	375.91	110.44	717.04	98.18	39.65	671.41	98.17	52.00	500.24	68.57	45.60	501.91	80.56	103.08	661.52	221.97	1300.79	0.00	0.00	0.00	645.59	177.78	1722.94	642.93	314.41	1707.11	515.42	170.65	1681.05	502.10	292.58	1658.92	532.04	1227.77	73.17	1129.91	1243.11	78.60	503.95
0.47000	679.62	363.04	44.63	636.56	355.00	58.03	477.63	388.30	50.71	478.91	376.19	110.57	717.17	98.42	39.65	672.58	98.57	52.51	500.25	68.46	45.65	501.84	81.21	102.82	660.56	221.64	1300.77	0.00	0.00	0.00	648.24	178.60	1722.75	643.08	314.45	1707.09	515.41	170.90	1681.06	502.15	292.69	1658.89	532.61	1227.47	73.26	1130.64	1242.50	79.11	503.98
0.48000	679.17	362.34	44.78	635.37	354.83	57.50	477.68	388.54	50.83	478.84	376.05	110.49	717.04	98.66	39.69	671.23	98.59	52.14	500.29	68.57	45.59	501.87	81.27	102.81	661.26	221.32	1300.77	0.00	0.00	0.00	646.65	178.48	1722.80	643.05	314.24	1707.08	515.53	170.78	1681.14	502.14	292.78	1658.89	532.41	1227.62	73.19	1130.43	1242.14	78.95	503.42
0.49000	679.45	362.94	44.56	636.75	354.33	57.90	477.73	388.76	50.91	478.90	376.18	110.56	716.74	98.38	39.45	670.85	98.54	52.06	500.25	68.57	45.61	501.84	80.23	103.25	661.48	221.30	1300.80	0.00	0.00	0.00	646.65	178.17	1722.79	642.97	314.98	1707.10	515.48	171.20	1681.16	502.13	292.70	1658.93	532.04	1227.71	73.06	1130.12	1242.61	78.79	501.39
0.50000	680.86	363.21	44.97	635.68	356.18	57.79	477.63	388.52	50.80	478.90	376.28	110.56	716.26	98.52	39.27	671.42	98.40	52.07	500.26	68.50	45.61	501.88	80.47	103.13	661.04	222.19	1300.66	0.00	0.00	0.00	644.68	179.28	1723.07	643.07	314.65	1707.14	515.59	171.49	1681.20	502.21	292.69	1658.92	532.00	1227.72	73.14	1129.70	1242.46	78.67	500.44
0.51000	681.15	363.07	45.02	636.16	355.36	57.78	477.71	388.52	50.85	478.93	376.18	110.52	716.42	98.40	39.59	671.33	98.52	52.08	500.25	68.54	45.62	501.94	81.05	102.91	661.97	221.89	1300.81	0.00	0.00	0.00	645.00	178.89	1723.02	643.06	314.66	1707.08	515.60	171.10	1681.08	502.17	292.82	1658.95	532.43	1227.48	73.28	1130.08	1242.28	78.84	504.13
0.52000	679.86	362.17	44.99	637.09	353.94	58.26	477.62	388.40	50.75	479.01	375.88	110.40	716.44	98.03	39.36	671.02	98.10	51.86	500.31	68.56	45.59	501.96	81.54	102.73	660.71	222.06	1300.74	0.00	0.00	0.00	645.32	179.12	1722.97	643.10	314.97	1707.06	515.63	171.01	1681.10	502.20	292.87	1658.95	532.26	1227.63	73.19	1129.45	1242.28	78.73	505.44
0.53000	680.60	363.00	44.87	635.72	355.18	57.68	477.60	388.28	50.73	478.96	375.59	110.33	716.25	98.10	39.46	671.06	98.38	52.02	500.29	68.48	45.63	501.97	81.42	102.68	661.36	222.13	1300.75	0.00	0.00	0.00	645.20	178.84	1723.02	643.15	314.67	1707.12	515.62	170.97	1681.05	502.22	292.94	1658.94	532.44	1227.63	73.37	1130.23	1242.58	78.78	501.80
0.54000	680.51	362.93	44.79	635.53	354.29	57.43	477.74	388.40	50.67	478.87	375.95	110.47	716.71	98.40	39.41	671.52	98.31	52.20	500.25	68.51	45.60	501.83	80.71	103.14	661.46	221.79	1300.66	0.00	0.00	0.00	646.44	178.42	1722.74	643.16	314.91	1707.08	515.70	171.65	1681.19	502.27	293.07	1658.92	533.10	1227.44	73.46	1130.26	1242.03	78.91	506.27
0.55000	679.74	362.43	44.89	635.78	354.64	57.52	477.71	388.57	50.75	478.87	375.60	110.22	716.41	98.10	39.57	671.53	98.61	52.23	500.26	68.66	45.56	501.95	80.73	103.09	661.38	222.29	1300.56	0.00	0.00	0.00	646.67	178.80	1722.84	643.20	314.77	1707.11	515.74	171.35	1681.14	502.30	292.97	1658.90	531.61	1227.84	73.11	1129.96	1242.46	78.79	509.77
0.56000	679.33	362.74	44.63	635.30	355.13	57.33	477.63	388.53	50.82	478.84	375.70	110.31	716.05	98.37	38.89	671.65	98.45	52.24	500.27	68.31	45.70	501.85	80.16	103.26	662.46	222.61	1300.60	0.00	0.00	0.00	645.58	179.14	1722.95	643.14	314.96	1707.11	515.80	171.31	1681.06	502.30	293.03	1658.88	531.68	1227.63	73.01	1130.46	1241.78	79.13	505.04
0.57000	680.87	363.16	44.96	635.35	354.21	57.69	477.65	388.14	50.71	478.88	376.02	110.45	716.27	98.78	39.33	670.84	98.48	51.97	500.25	68.64	45.56	501.89	80.49	103.14	661.92	222.76	1300.52	0.00	0.00	0.00	646.94	178.79	1722.81	643.15	315.14	1707.07	515.82	170.86	1680.99	502.31	293.15	1658.85	532.27	1227.65	73.24	1130.58	1242.20	79.13	505.26
0.58000	679.35	363.11	44.38	635.63	355.01	57.46	477.57	388.94	50.93	478.82	376.11	110.45	716.79	98.28	39.55	670.99	98.40	51.97	500.29	68.30	45.71	501.86	81.09	102.88	660.83	222.58	1300.56	0.00	0.00	0.00	644.48	178.68	1722.98	643.22	314.91	1707.16	515.78	171.40	1681.01	502.35	293.00	1658.88	531.92	1227.66	73.14	1130.51	1242.31	78.87	509.42
0.59000	678.20	362.84	44.23	633.90	354.72	56.90	477.67	388.36	50.72	478.87	376.18	110.52	716.99	98.59	39.53	671.63	98.53	52.21	500.31	68.51	45.61	501.99	81.00	102.93	661.48	222.68	1300.46	0.00	0.00	0.00	646.11	178.52	1722.68	643.20	315.66	1707.01	515.85	171.60	1680.99	502.37	293.08	1658.89	531.65	1227.72	72.97	1130.28	1242.25	79.00	502.91
0.60000	680.67	362.56	45.10	634.91	355.23	57.29	477.51	388.63	50.78	478.91	375.91	110.47	716.63	98.64	39.46	672.02	98.48	52.37	500.27	68.50	45.62	501.77	80.97	103.05	661.69	222.86	1300.45	0.00	0.00	0.00	648.36	179.03	1722.59	643.17	315.68	1707.08	515.90	171.65	1681.04	502.41	293.31	1658.85	531.92	1227.77	73.16	1130.54	1242.85	78.81	504.72
0.61000	679.90	363.12	44.69	636.77	355.12	58.17	477.69	388.91	50.94	478.94	375.91	110.41	716.95	98.40	39.52	670.73	98.22	51.81	500.29	68.62	45.62	501.88	81.12	102.91	661.24	222.52	1300.49	0.00	0.00	0.00	648.21	179.21	1722.73	643.29	315.01	1707.21	515.83	171.34	1680.95	502.42	293.30	1658.84	532.69	1227.61	73.46	1130.02	1242.41	78.76	504.29
0.62000	681.17	362.88	45.05	636.10	354.67	57.75	477.80	388.85	50.91	478.93	376.74	110.69	716.26	98.50	39.22	671.72	98.20	52.01	500.31	68.57	45.64	501.79	80.75	103.11	661.86	222.86	1300.54	0.00	0.00	0.00	647.88	178.93	1722.80	643.30	314.70	1707.31	515.84	171.60	1680.98	502.49	292.95	1658.89	533.01	1227.36	73.56	1130.09	1242.04	78.90	508.49
0.63000	679.31	362.65	44.58	634.28	354.71	57.38	477.58	389.01	50.99	478.85	376.04	110.44	716.21	98.16	39.47	671.03	98.33	51.89	500.28	68.58	45.63	501.93	80.78	103.10	661.36	222.90	1300.48	0.00	0.00	0.00	648.21	179.25	1722.94	643.26	315.40	1707.17	515.92	171.30	1680.94	502.53	293.13	1658.89	531.56	1227.74	73.12	1130.10	1241.93	79.05	504.21
0.64000	679.99	362.87	44.70	636.21	355.16	57.84	477.63	388.00	50.64	478.85	376.18	110.51	716.85	98.75	39.39	672.02	98.02	52.15	500.26	68.27	45.73	501.88	81.39	102.82	661.99	222.85	1300.36	0.00	0.00	0.00	648.13	179.45	1722.81	643.35	315.42	1707.17	515.98	171.47	1680.90	502.52	292.98	1658.95	531.29	1227.77	73.00	1130.07	1241.95	79.11	498.53
0.65000	679.05	362.45	44.71	636.19	354.64	57.69	477.73	388.22	50.69	478.97	376.19	110.51	716.63	98.39	39.40	671.70	98.17	52.16	500.26	68.64	45.58	501.86	80.98	103.04	662.33	223.02	1300.33	0.00	0.00	0.00	648.10	179.01	1722.62	643.39	315.50	1707.17	515.95	171.50	1680.91	502.58	293.18	1658.90	532.29	1227.63	73.39	1130.40	1242.13	78.91	503.58
0.66000	679.13	362.57	44.49	634.93	355.41	57.10	477.70	388.76	50.88	478.88	375.45	110.24	716.87	98.97	39.44	671.99	98.42	52.27	500.30	68.70	45.56	501.91	80.73	103.11	662.04	222.82	1300.42	0.00	0.00	0.00	647.14	179.49	1722.91	643.45	315.37	1707.23	515.94	171.69	1680.92	502.61	293.41	1658.88	532.53	1227.47	73.33	1130.62	1242.34	78.97	502.43
0.67000	680.81	362.50	45.14	636.56	354.82	58.04	477.63	387.96	50.49	478.82	376.03	110.47	717.46	98.27	39.77	672.57	98.22	52.33	500.31	68.57	45.62	501.93	80.87	103.18	661.27	222.67	1300.39	0.00	0.00	0.00	647.79	179.32	1722.81	643.47	315.59	1707.21	516.02	171.90	1680.98	502.62	293.41	1658.90	532.56	1227.57	73.32	1130.14	1242.48	78.82	504.33
0.68000	679.69	362.48	44.81	635.45	354.79	57.12	477.57	388.51	50.72	478.99	376.63	110.69	716.65	98.64	39.48	672.00	98.19	52.11	500.30	68.64	45.62	501.94	80.68	103.21	660.71	222.94	1300.23	0.00	0.00	0.00	646.70	179.43	1722.88	643.48	315.34	1707.30	516.11	172.12	1680.90	502.65	293.58	1658.87	531.48	1227.84	73.04	1129.73	1242.61	78.70	504.56
0.69000	678.67	362.70	44.33	636.45	355.10	57.54	477.67	387.79	50.46	479.01	376.16	110.52	716.41	98.07	39.49	671.42	98.55	52.23	500.28	68.46	45.68	501.86	81.21	102.95	660.35	223.09	1300.28	0.00	0.00	0.00	646.88	178.40	1722.71	643.56	314.67	1707.44	516.06	172.13	1680.93	502.67	293.74	1658.86	532.02	1227.59	73.16	1129.27	1241.69	78.94	506.02
0.70000	680.41	363.01	44.80	634.99	354.92	57.41	477.67	387.96	50.56	479.01	375.79	110.37	716.92	98.70	39.30	671.76	98.49	52.29	500.33	68.78	45.54	501.93	81.21	102.92	661.28	223.58	1300.31	0.00	0.00	0.00	647.79	178.89	1722.69	643.48	315.48	1707.33	516.09	171.82	1680.90	502.67	293.68	1658.86	532.39	1227.65	73.38	1129.58	1242.47	78.78	505.97
0.71000	679.56	363.34	44.38	636.82	354.79	57.67	477.70	388.42	50.78	478.97	376.35	110.56	716.78	98.64	39.33	672.20	98.37	52.40	500.25	68.62	45.66	501.89	81.35	102.87	660.67	223.38	1300.33	0.00	0.00	0.00	648.36	179.13	1722.74	643.49	315.34	1707.36	516.08	171.83	1680.82	502.74	293.76	1658.89	533.25	1227.36	73.42	1129.61	1242.48	78.89	505.57
0.72000	680.33	362.64	44.78	634.48	354.88	57.26	477.66	387.87	50.54	478.92	376.57	110.76	716.69	98.12	39.52	672.04	98.40	52.26	500.26	68.72	45.58	501.89	81.00	103.02	661.31	223.57	1300.21	0.00	0.00	0.00	646.78	178.99	1722.83	643.49	315.76	1707.38	516.12	172.21	1680.85	502.74	293.58	1658.94	533.28	1227.43	73.59	1129.97	1242.40	78.98	500.38
0.73000	680.34	363.25	44.57	634.91	353.92	57.61	477.74	388.02	50.65	478.98	376.58	110.76	716.57	98.59	39.41	672.08	98.68	52.38	500.31	68.66	45.60	501.86	80.79	103.15	661.50	223.14	1300.36	0.00	0.00	0.00	645.86	179.57	1722.93	643.59	315.23	1707.55	516.18	172.41	1680.81	502.75	293.50	1659.00	532.34	1227.69	73.33	1130.33	1242.40	78.90	506.26
0.74000	680.16	363.19	44.44	636.60	355.07	57.90	477.77	388.78	51.03	478.96	376.04	110.62	716.44	97.99	39.67	670.92	98.65	51.99	500.30	68.65	45.63	501.85	80.79	103.18	660.73	223.56	1300.21	0.00	0.00	0.00	646.87	179.42	1722.76	643.55	315.24	1707.61	516.28	171.99	1680.74	502.81	293.52	1659.02	531.85	1227.70	73.11	1130.32	1243.14	78.55	503.13
0.75000	680.00	362.21	44.90	634.78	355.01	57.26	477.75	387.85	50.59	478.96	375.84	110.52	717.25	98.96	39.60	671.63	98.35	52.19	500.30	68.63	45.67	501.91	81.22	102.99	660.94	223.15	1300.30	0.00	0.00	0.00	647.12	178.87	1722.59	643.64	315.48	1707.57	516.25	171.99	1680.76	502.80	293.55	1659.05	533.02	1227.51	73.51	1129.87	1242.77	78.71	506.65
0.76000	680.34	363.58	44.53	636.69	355.31	58.11	477.70	388.66	50.96	478.95	376.13	110.64	716.87	99.06	39.21	672.09	97.85	52.11	500.31	68.63	45.63	501.89	80.82	103.17	661.92	222.80	1300.24	0.00	0.00	0.00	648.11	178.91	1722.71	643.67	315.57	1707.60	516.20	172.48	1680.83	502.90	293.67	1659.06	532.64	1227.70	73.33	1129.33	1242.80	78.63	503.32
0.77000	681.41	362.75	45.28	636.54	354.59	57.53	477.80	388.49	50.84	478.86	375.88	110.60	715.85	99.12	39.19	671.72	98.19	52.16	500.28	68.52	45.66	501.91	80.72	103.19	661.41	223.32	1300.34	0.00	0.00	0.00	646.46	178.30	1722.64	643.73	315.73	1707.62	516.31	172.07	1680.76	502.94	293.75	1659.08	532.57	1227.67	73.37	1129.29	1242.35	78.66	502.48
0.78000	680.01	363.10	44.54	635.14	354.73	57.12	477.72	388.00	50.66	478.90	376.44	110.71	716.72	98.07	39.68	671.91	98.42	52.33	500.31	68.84	45.53	501.97	82.09	102.62	660.81	223.10	1300.32	0.00	0.00	0.00	648.27	178.65	1722.57	643.84	315.42	1707.57	516.25	171.33	1680.63	503.00	293.84	1659.10	531.58	1227.81	73.08	1129.61	1242.48	78.76	506.12
0.79000	679.21	362.76	44.59	636.13	355.04	57.34	477.84	388.62	50.95	478.82	375.95	110.56	716.40	98.50	39.38	672.42	98.48	52.46	500.31	68.48	45.71	501.98	81.36	102.96	660.95	223.12	1300.27	0.00	0.00	0.00	645.84	178.71	1722.90	643.90	315.54	1707.62	516.39	172.14	1680.71	503.06	293.99	1659.10	530.78	1228.02	72.89	1130.55	1242.86	78.87	504.97
0.80000	680.35	363.22	44.70	637.13	355.54	57.88	477.76	388.51	50.90	478.88	375.95	110.61	717.00	98.39	39.81	672.07	98.17	52.23	500.35	68.88	45.53	501.85	81.20	103.01	660.52	223.38	1300.20	0.00	0.00	0.00	646.61	179.09	1722.94	643.94	315.35	1707.63	516.29	172.38	1680.70	503.14	293.99	1659.12	531.39	1227.86	73.10	1130.74	1242.34	79.04	505.03
0.81000	679.40	363.18	44.56	635.86	354.82	57.65	477.68	388.56	50.92	478.89	375.94	110.56	716.78	98.66	39.58	671.64	98.29	52.17	500.30	68.57	45.61	501.96	81.20	103.01	661.43	223.76	1300.20	0.00	0.00	0.00	648.21	179.22	1722.45	644.06	315.22	1707.66	516.34	172.15	1680.64	503.29	293.75	1659.15	532.50	1227.49	73.37	1130.48	1242.55	78.95	499.54
0.82000	679.54	362.19	44.81	636.74	354.27	58.16	477.71	388.65	50.87	478.82	375.87	110.50	717.33	98.54	39.57	671.63	98.41	52.22	500.26	68.32	45.75	501.92	80.85	103.12	661.97	223.64	1300.18	0.00	0.00	0.00	648.62	179.03	1722.66	644.15	315.24	1707.65	516.44	171.96	1680.59	503.38	293.82	1659.12	533.12	1227.27	73.46	1130.47	1242.38	78.96	502.88
0.83000	680.67	363.11	44.81	635.83	355.32	57.60	477.61	387.78	50.53	478.84	376.17	110.57	716.47	98.54	39.50	671.84	98.14	52.09	500.26	68.47	45.65	501.86	81.32	102.93	660.02	223.55	1300.02	0.00	0.00	0.00	648.63	178.85	1722.57	644.30	315.55	1707.62	516.39	171.88	1680.55	503.42	294.02	1659.10	531.91	1227.67	73.18	1130.25	1241.81	79.13	499.80
0.84000	679.06	362.70	44.63	635.67	355.15	57.72	477.57	387.82	50.59	478.82	375.74	110.38	716.31	98.69	39.37	672.28	98.47	52.51	500.27	68.56	45.64	501.91	81.06	102.99	660.27	223.54	1300.00	0.00	0.00	0.00	648.44	179.05	1722.57	644.34	315.12	1707.68	516.45	171.83	1680.56	503.49	293.85	1659.11	532.44	1227.74	73.37	1130.30	1242.13	78.97	498.11
0.85000	678.67	362.61	44.46	637.64	355.38	58.06	477.61	388.01	50.63	478.79	376.16	110.49	715.80	98.69	38.95	672.46	98.50	52.50	500.32	68.81	45.48	501.85	80.96	103.03	660.21	223.39	1300.02	0.00	0.00	0.00	647.88	177.96	1722.59	644.49	315.21	1707.64	516.53	171.85	1680.54	503.65	293.87	1659.13	531.41	1227.84	73.08	1130.17	1242.72	78.75	507.73
0.86000	680.83	362.86	45.04	636.72	354.49	57.94	477.66	388.20	50.75	478.76	375.98	110.47	716.52	98.57	39.36	671.63	98.57	52.29	500.25	68.61	45.60	501.86	80.76	103.09	661.03	223.26	1299.99	0.00	0.00	0.00	647.69	178.94	1722.65	644.47	315.19	1707.63	516.63	172.51	1680.65	503.72	293.91	1659.12	530.63	1227.92	72.77	1129.75	1242.69	78.71	502.13
0.87000	680.96	362.73	45.16	635.86	354.08	57.41	477.68	388.54	50.80	478.83	376.79	110.80	716.83	98.20	39.56	671.03	98.40	51.92	500.28	68.57	45.61	501.94	82.04	102.60	660.58	223.42	1299.84	0.00	0.00	0.00	648.89	178.53	1722.38	644.62	315.21	1707.66	516.68	172.32	1680.60	503.82	293.83	1659.13	532.74	1227.47	73.35	1129.53	1242.15	78.83	507.93
0.88000	680.32	362.70	44.97	637.24	354.94	57.94	477.78	388.42	50.75	478.76	375.99	110.44	716.67	98.89	39.16	670.93	98.54	51.96	500.28	68.48	45.62	501.92	81.51	102.84	660.93	223.63	1299.82	0.00	0.00	0.00	647.38	178.48	1722.56	644.80	314.86	1707.70	516.82	171.91	1680.50	503.95	294.30	1659.11	532.74	1227.56	73.53	1129.93	1242.08	78.84	497.63
0.89000	679.73	362.76	44.57	636.30	355.22	57.55	477.68	388.01	50.64	478.80	375.76	110.42	717.19	98.25	39.72	672.02	98.88	52.47	500.28	68.50	45.63	501.91	80.79	103.05	662.30	223.44	1299.83	0.00	0.00	0.00	647.71	178.64	1722.56	645.03	315.03	1707.72	516.97	172.58	1680.60	504.06	294.11	1659.17	532.23	1227.64	73.29	1130.10	1242.30	78.82	497.40
0.90000	680.31	363.04	44.72	634.79	355.76	57.20	477.68	388.10	50.67	478.81	376.12	110.53	717.16	98.29	39.49	670.91	98.51	52.22	500.30	68.58	45.60	501.87	80.59	103.11	660.84	223.40	1299.72	0.00	0.00	0.00	647.81	178.77	1722.59	645.07	315.28	1707.70	517.14	172.71	1680.68	504.16	293.64	1659.34	531.75	1227.69	73.04	1130.72	1242.44	78.86	500.65
0.91000	681.63	362.51	45.43	635.48	355.53	57.48	477.76	388.19	50.68	478.81	376.12	110.54	716.60	98.41	39.29	671.48	98.45	52.25	500.25	68.39	45.65	501.85	80.47	103.15	659.80	224.06	1299.75	0.00	0.00	0.00	648.88	178.20	1722.41	645.18	314.90	1707.68	517.10	171.87	1680.58	504.30	293.96	1659.40	532.89	1227.58	73.47	1130.20	1241.82	79.22	501.38
0.92000	680.02	363.24	44.69	636.46	355.30	57.88	477.71	388.30	50.78	478.81	376.39	110.70	716.77	98.92	39.34	671.02	98.57	52.19	500.26	68.39	45.66	501.78	81.15	102.86	660.30	223.86	1299.70	0.00	0.00	0.00	647.46	177.80	1722.40	645.42	314.78	1707.75	517.27	172.07	1680.65	504.39	294.15	1659.42	532.29	1227.63	73.33	1130.13	1242.08	79.02	503.96
0.93000	681.56	362.72	45.34	635.08	355.55	57.11	477.72	388.24	50.70	478.77	375.87	110.46	716.95	98.79	39.45	670.81	98.55	51.99	500.31	68.53	45.62	501.81	80.66	103.11	659.81	223.06	1299.68	0.00	0.00	0.00	647.03	178.62	1722.47	645.58	314.68	1707.69	517.38	172.15	1680.69	504.53	294.13	1659.52	532.43	1227.77	73.38	1129.64	1242.41	78.77	502.50
0.94000	680.30	362.72	45.00	635.86	355.29	57.64	477.65	388.75	50.98	478.75	376.06	110.50	717.01	98.51	39.64	670.96	98.05	51.83	500.29	68.49	45.64	501.84	80.62	103.06	661.26	223.45	1299.81	0.00	0.00	0.00	647.47	178.49	1722.31	645.80	314.23	1707.71	517.47	172.23	1680.77	504.64	294.00	1659.63	532.04	1227.72	73.24	1129.92	1242.46	78.76	505.95
0.95000	678.43	363.05	44.35	636.54	354.31	57.87	477.63	388.21	50.72	478.85	376.22	110.54	717.01	98.65	39.50	672.63	98.41	52.47	500.27	68.80	45.50	501.93	81.33	102.86	661.04	223.46	1299.75	0.00	0.00	0.00	648.86	178.59	1722.28	645.94	314.81	1707.58	517.57	172.42	1680.88	504.77	293.94	1659.71	532.37	1227.56	73.33	1130.46	1242.08	79.03	504.90
0.96000	680.39	362.41	45.00	635.06	355.21	57.48	477.57	388.19	50.66	478.79	375.85	110.38	716.81	98.36	39.59	672.38	98.62	52.47	500.25	68.56	45.60	501.96	81.04	103.02	661.02	223.38	1299.68	0.00	0.00	0.00	649.57	177.99	1722.12	646.09	314.59	1707.54	517.66	172.34	1681.00	504.86	294.13	1659.76	532.09	1227.76	73.33	1130.40	1241.74	79.11	506.93
0.97000	679.85	362.97	44.79	635.55	354.76	57.72	477.63	388.00	50.58	478.84	376.00	110.45	716.73	98.41	39.42	670.95	98.42	52.00	500.26	68.69	45.54	501.81	81.14	102.92	661.01	223.22	1299.68	0.00	0.00	0.00	650.25	178.31	1721.81	646.31	314.55	1707.46	517.85	172.30	1681.01	505.01	294.02	1659.86	531.82	1227.87	73.28	1130.37	1242.33	78.90	507.70
0.98000	679.24	362.68	44.70	635.49	354.87	57.58	477.71	388.36	50.76	478.82	375.95	110.42	716.39	98.27	39.43	671.79	98.31	52.20	500.25	68.56	45.57	501.83	80.69	103.02	658.86	223.22	1299.62	0.00	0.00	0.00	648.03	178.49	1722.22	646.45	314.55	1707.40	517.78	172.03	1681.03	505.12	294.13	1659.90	532.37	1227.54	73.29	1130.50	1242.92	78.70	503.22
0.99000	679.87	362.74	44.76	637.70	354.88	58.80	477.58	388.63	50.94	478.81	376.46	110.55	716.31	99.09	39.04	671.85	98.17	52.19	500.25	68.47	45.58	501.78	80.74	103.02	660.51	223.96	1299.62	0.00	0.00	0.00	647.32	178.15	1722.13	646.62	314.44	1707.34	517.82	172.19	1681.15	505.18	294.01	1659.97	531.82	1227.86	73.14	1130.05	1242.63	78.77	499.07
1.00000	679.59	363.05	44.55	634.51	354.38	57.29	477.70	387.84	50.52	478.81	375.69	110.33	716.91	98.98	39.31	671.82	98.81	52.51	500.23	68.49	45.57	501.81	80.76	103.03	660.43	224.11	1299.44	0.00	0.00	0.00	648.27	178.53	1722.10	646.70	314.40	1707.28	517.94	172.17	1681.18	505.25	294.29	1659.98	531.46	1227.78	73.03	1130.11	1242.37	78.93	503.66
1.01000	680.42	363.09	44.91	634.86	354.72	57.40	477.65	388.77	50.96	478.81	376.03	110.47	717.08	98.32	39.67	672.07	98.62	52.44	500.26	68.68	45.44	501.86	81.19	102.83	660.04	223.11	1299.78	0.00	0.00	0.00	649.23	178.28	1721.88	646.85	313.94	1707.28	517.97	172.37	1681.19	505.36	294.27	1659.97	531.59	1227.86	73.05	1130.81	1242.33	79.01	503.18
1.02000	679.72	363.10	44.59	635.65	355.11	57.52	477.69	388.27	50.66	478.81	376.16	110.50	716.80	99.05	39.48	671.31	98.71	52.29	500.22	68.31	45.63	501.86	81.47	102.70	660.51	222.93	1299.69	0.00	0.00	0.00	649.88	178.26	1721.58	646.91	314.25	1707.11	518.14	172.57	1681.22	505.44	294.01	1660.06	532.62	1227.83	73.38	1130.20	1242.46	78.75	499.90
1.03000	680.65	362.61	45.09	634.27	353.34	57.24	477.61	388.65	50.84	478.72	375.87	110.35	716.78	98.20	39.65	672.10	98.40	52.31	500.23	68.35	45.63	501.86	81.08	102.87	660.10	222.65	1299.77	0.00	0.00	0.00	648.52	177.58	1721.71	646.98	314.32	1707.11	518.15	171.71	1681.17	505.49	294.17	1660.07	532.04	1227.66	73.16	1130.72	1242.47	79.02	498.52
1.04000	680.63	363.14	44.85	635.76	354.88	57.56	477.63	388.52	50.80	478.76	375.51	110.21	716.34	98.61	39.11	671.59	98.18	52.13	500.24	68.45	45.59	501.94	80.86	102.96	661.76	222.93	1299.68	0.00	0.00	0.00	650.18	177.31	1721.36	647.08	314.40	1707.08	518.18	171.92	1681.22	505.55	294.30	1660.10	532.77	1227.54	73.36	1130.38	1242.56	78.87	504.11
1.05000	680.79	362.92	44.98	634.72	354.18	57.41	477.64	388.49	50.78	478.81	375.90	110.35	717.24	98.26	39.64	671.95	98.55	52.41	500.22	68.38	45.62	501.78	80.57	103.08	661.09	223.18	1299.70	0.00	0.00	0.00	648.63	177.73	1721.61	647.30	313.91	1707.14	518.14	172.12	1681.30	505.66	294.24	1660.20	533.52	1227.43	73.65	1129.71	1241.73	78.83	495.26
1.06000	680.06	362.83	44.90	635.45	354.41	57.74	477.66	387.88	50.46	478.77	375.87	110.39	716.60	98.84	39.23	671.75	98.31	52.22	500.20	68.38	45.65	501.91	81.22	102.83	660.50	223.29	1299.82	0.00	0.00	0.00	650.51	177.66	1721.46	647.36	314.26	1707.01	518.15	172.16	1681.36	505.72	294.02	1660.26	532.72	1227.64	73.42	1130.22	1241.68	79.04	498.70
1.07000	679.63	362.86	44.83	635.59	354.75	57.33	477.67	388.30	50.73	478.76	376.67	110.67	716.69	98.52	39.29	671.68	98.40	52.25	500.29	68.77	45.46	501.89	80.58	103.04	660.13	222.58	1299.94	0.00	0.00	0.00	650.21	177.94	1721.34	647.51	314.27	1706.99	518.22	172.38	1681.43	505.74	294.17	1660.33	532.65	1227.55	73.26	1130.07	1242.55	78.86	498.19
1.08000	679.66	362.35	44.88	636.23	355.05	57.52	477.60	388.46	50.79	478.69	376.22	110.44	716.66	99.03	39.25	671.13	98.28	51.98	500.24	68.38	45.61	501.80	80.89	102.94	661.67	222.46	1299.89	0.00	0.00	0.00	651.61	177.89	1721.31	647.48	314.36	1706.92	518.18	172.22	1681.43	505.79	294.19	1660.43	532.70	1227.61	73.34	1129.58	1242.16	78.81	505.00
1.09000	679.96	362.37	44.99	636.78	355.15	57.98	477.61	389.20	51.02	478.81	375.88	110.34	716.17	98.98	39.29	672.40	98.38	52.53	500.17	68.42	45.58	501.94	81.09	102.87	661.38	223.18	1299.95	0.00	0.00	0.00	649.90	177.28	1721.31	647.62	314.28	1706.90	518.17	172.48	1681.45	505.82	294.38	1660.45	533.29	1227.34	73.50	1130.22	1242.69	78.68	500.44
1.10000	679.55	362.82	44.85	635.94	354.39	57.76	477.79	388.58	50.78	478.71	376.25	110.48	717.07	98.04	39.84	671.48	98.43	52.25	500.25	68.76	45.45	501.84	81.17	102.85	660.47	222.52	1299.93	0.00	0.00	0.00	648.76	177.75	1721.45	647.74	313.86	1706.97	518.09	172.30	1681.52	505.87	294.32	1660.50	531.50	1227.91	73.06	1130.41	1242.65	78.82	505.96
1.11000	679.73	362.38	44.99	635.49	354.29	57.73	477.69	388.23	50.60	478.79	376.08	110.42	716.34	98.76	39.30	671.74	98.30	52.26	500.26	68.57	45.53	501.84	81.16	102.76	660.34	222.71	1300.11	0.00	0.00	0.00	648.54	176.77	1721.31	647.75	313.82	1706.92	518.10	172.20	1681.52	505.93	294.33	1660.57	530.74	1228.07	72.86	1130.62	1242.26	79.16	504.91
1.12000	679.42	362.62	44.79	636.29	355.04	57.63	477.63	388.28	50.64	478.93	375.83	110.33	716.30	98.22	39.55	671.94	98.43	52.39	500.24	68.55	45.54	501.84	81.41	102.76	660.37	222.41	1300.12	0.00	0.00	0.00	648.18	177.05	1721.23	647.78	313.58	1706.95	518.09	171.92	1681.49	505.97	294.07	1660.68	531.18	1227.94	73.05	1130.10	1242.72	78.67	500.93
1.13000	679.53	363.33	44.59	635.05	354.54	57.62	477.64	388.93	50.99	478.79	376.15	110.44	716.67	98.05	39.67	671.41	98.21	52.17	500.24	68.22	45.65	501.89	80.98	102.93	659.77	222.40	1300.05	0.00	0.00	0.00	650.35	176.74	1720.91	647.95	313.62	1706.94	518.05	172.06	1681.50	505.99	294.06	1660.75	532.42	1227.75	73.30	1129.49	1242.66	78.62	503.86
1.14000	679.88	362.82	44.68	635.22	354.90	57.76	477.73	389.00	50.98	478.92	376.09	110.45	716.90	98.76	39.69	672.34	97.95	52.18	500.23	68.48	45.52	501.85	81.04	102.83	661.02	222.68	1300.09	0.00	0.00	0.00	650.61	176.94	1721.05	648.03	313.84	1706.95	518.00	172.13	1681.51	506.03	294.21	1660.80	532.04	1227.77	73.27	1130.36	1242.73	78.82	504.88
1.15000	679.64	362.64	44.83	635.53	354.71	57.20	477.65	389.12	51.02	478.88	376.27	110.57	715.96	98.83	39.07	671.32	98.20	52.10	500.25	68.29	45.64	501.80	81.17	102.85	661.58	222.72	1299.99	0.00	0.00	0.00	650.96	176.67	1720.89	648.07	313.71	1706.90	517.96	172.05	1681.50	506.11	294.20	1660.86	530.66	1227.93	72.81	1130.13	1242.53	78.63	500.12
1.16000	680.29	362.77	44.96	636.37	355.13	57.61	477.70	388.25	50.61	478.83	375.81	110.31	716.89	98.75	39.69	671.89	98.41	52.33	500.25	68.75	45.40	501.79	80.73	102.95	660.46	222.42	1300.10	0.00	0.00	0.00	649.72	176.61	1720.82	648.15	313.40	1706.95	517.93	172.14	1681.52	506.13	294.23	1660.93	531.01	1227.92	72.96	1129.44	1242.47	78.55	503.86
1.17000	680.31	362.69	44.92	635.94	355.28	58.26	477.68	388.63	50.75	478.87	376.37	110.58	716.94	99.23	39.30	672.48	98.63	52.58	500.21	68.45	45.56	501.80	80.98	102.83	660.05	222.06	1300.16	0.00	0.00	0.00	649.22	176.10	1720.74	648.14	313.44	1707.02	517.78	172.01	1681.55	506.17	294.51	1661.02	531.13	1227.70	72.86	1130.17	1242.45	78.94	502.83
1.18000	680.55	362.47	45.13	638.43	355.45	58.05	477.69	388.14	50.57	478.82	375.99	110.41	716.50	98.65	39.32	671.63	98.37	52.23	500.22	68.58	45.50	501.77	80.58	103.00	660.81	221.55	1300.37	0.00	0.00	0.00	648.30	175.89	1720.99	648.22	312.80	1707.06	517.74	171.80	1681.53	506.21	294.35	1661.07	532.33	1227.62	73.29	1129.70	1242.28	78.77	504.86
1.19000	680.14	362.37	45.09	634.64	355.38	57.03	477.71	388.08	50.52	478.84	375.74	110.28	716.45	98.50	39.79	671.86	98.35	52.34	500.24	68.50	45.53	501.90	80.90	102.89	661.64	223.05	1300.34	0.00	0.00	0.00	648.99	176.32	1720.85	648.30	312.99	1707.07	517.74	172.17	1681.64	506.22	294.41	1661.13	531.79	1227.67	73.02	1131.07	1242.64	78.87	496.91
1.20000	678.87	362.98	44.44	635.93	354.89	57.76	477.62	388.50	50.74	478.85	375.92	110.33	715.87	98.21	39.46	671.57	98.21	52.24	500.17	68.44	45.58	501.88	81.05	102.80	661.05	222.67	1300.38	0.00	0.00	0.00	649.35	175.85	1720.81	648.46	312.80	1707.10	517.62	172.01	1681.63	506.29	294.37	1661.24	532.62	1227.68	73.34	1130.58	1242.04	78.99	501.90
1.21000	681.23	362.92	45.11	634.69	354.22	57.27	477.68	388.72	50.79	478.81	376.18	110.46	716.12	98.24	39.29	671.97	98.31	52.35	500.21	68.63	45.52	501.79	81.26	102.70	660.97	222.43	1300.55	0.00	0.00	0.00	650.10	175.73	1720.74	648.38	312.91	1707.06	517.59	172.23	1681.73	506.32	294.19	1661.32	533.03	1227.73	73.61	1130.03	1242.27	78.72	498.74
1.22000	679.42	362.74	44.77	634.86	355.69	57.72	477.62	388.65	50.84	478.90	376.02	110.44	716.64	98.28	39.37	671.86	97.89	52.10	500.18	68.44	45.57	501.79	80.77	102.90	660.07	221.93	1300.62	0.00	0.00	0.00	649.78	176.52	1720.83	648.42	312.30	1707.22	517.49	171.59	1681.64	506.28	294.41	1661.35	532.25	1227.79	73.31	1129.89	1242.16	78.76	502.04
1.23000	679.53	362.54	44.85	634.80	355.16	57.19	477.66	387.92	50.49	478.88	376.27	110.50	717.72	98.74	39.83	670.91	98.28	51.90	500.17	68.28	45.62	501.75	80.54	102.99	661.30	222.31	1300.51	0.00	0.00	0.00	650.59	175.33	1720.75	648.45	312.11	1707.28	517.46	171.53	1681.60	506.26	294.33	1661.45	531.99	1227.56	73.09	1130.55	1242.36	78.90	503.93
1.24000	679.86	362.45	45.14	634.76	354.22	57.43	477.63	388.39	50.69	478.85	376.45	110.57	716.85	98.93	39.46	672.52	98.59	52.49	500.22	68.54	45.51	501.73	80.59	102.97	662.29	221.73	1300.73	0.00	0.00	0.00	651.56	175.72	1720.66	648.41	312.86	1707.15	517.39	171.77	1681.67	506.26	294.09	1661.51	531.23	1227.94	72.83	1130.60	1242.55	78.86	504.99
1.25000	679.93	362.70	44.83	633.94	354.76	56.72	477.75	388.09	50.52	478.84	376.06	110.41	716.61	98.05	39.88	671.61	98.02	52.01	500.26	68.57	45.49	501.81	80.54	102.96	660.81	222.83	1300.63	0.00	0.00	0.00	650.89	175.40	1720.67	648.47	312.60	1707.24	517.32	171.87	1681.65	506.27	294.12	1661.55	532.03	1227.67	73.20	1130.07	1243.02	78.55	510.83
1.26000	679.76	362.83	44.82	636.00	354.37	57.38	477.67	388.48	50.70	478.90	376.09	110.46	716.78	98.35	39.79	672.45	98.39	52.48	500.23	68.17	45.66	501.78	81.24	102.72	661.17	223.03	1300.71	0.00	0.00	0.00	648.10	175.29	1720.89	648.55	312.01	1707.37	517.15	171.65	1681.58	506.27	294.10	1661.61	532.75	1227.45	73.44	1129.61	1242.82	78.51	504.65
1.27000	679.04	363.16	44.46	636.57	354.58	57.77	477.76	388.52	50.69	478.85	376.13	110.48	716.49	98.96	39.26	671.30	98.44	52.27	500.24	68.57	45.48	501.82	81.25	102.67	660.81	222.41	1300.79	0.00	0.00	0.00	648.69	174.98	1720.53	648.50	311.31	1707.56	517.16	172.02	1681.61	506.27	294.10	1661.68	533.58	1227.30	73.70	1130.38	1241.98	78.90	500.66
1.28000	679.68	362.71	44.82	634.65	354.86	57.45	477.63	388.59	50.80	478.86	375.74	110.27	717.08	98.68	39.47	672.02	98.64	52.49	500.21	68.60	45.48	501.75	80.59	103.01	661.46	222.44	1300.89	0.00	0.00	0.00	648.24	175.20	1720.72	648.56	311.39	1707.61	516.95	171.58	1681.52	506.28	294.14	1661.75	532.16	1227.76	73.37	1130.80	1242.16	78.97	504.52
1.29000	679.77	363.20	44.62	636.95	354.46	58.13	477.66	388.36	50.67	478.90	376.00	110.42	716.52	99.20	39.17	671.78	98.16	52.25	500.23	68.34	45.61	501.83	80.95	102.82	662.69	222.21	1301.06	0.00	0.00	0.00	649.37	174.65	1720.68	648.48	311.44	1707.62	516.93	171.82	1681.59	506.26	294.01	1661.80	531.74	1227.69	73.08	1129.80	1242.19	78.72	499.63
1.30000	680.48	363.16	44.84	634.53	354.39	57.10	477.73	388.72	50.80	478.85	376.34	110.52	716.35	98.11	39.81	671.48	97.86	52.02	500.28	68.50	45.57	501.82	80.81	102.89	662.10	221.89	1301.03	0.00	0.00	0.00	646.17	174.26	1720.87	648.60	311.25	1707.73	516.86	171.80	1681.60	506.25	293.93	1661.89	532.78	1227.43	73.36	1128.91	1242.85	78.43	505.22
1.31000	679.19	363.00	44.58	635.71	355.14	57.52	477.65	388.47	50.70	478.86	376.42	110.57	716.30	98.42	39.78	671.76	98.44	52.20	500.29	68.69	45.47	501.84	80.99	102.86	662.56	222.09	1301.03	0.00	0.00	0.00	647.27	174.21	1720.91	648.62	311.19	1707.84	516.76	171.37	1681.52	506.27	293.98	1661.97	531.07	1227.88	73.00	1129.82	1242.73	78.70	504.57
1.32000	680.00	362.90	44.78	635.88	354.76	57.51	477.60	388.53	50.74	478.81	376.03	110.42	716.47	98.64	39.57	672.14	98.55	52.54	500.24	68.82	45.43	501.85	81.18	102.80	661.08	222.35	1301.15	0.00	0.00	0.00	649.16	174.53	1720.77	648.57	310.96	1707.94	516.62	171.44	1681.47	506.21	294.04	1662.00	531.77	1227.68	73.11	1130.23	1242.83	78.72	496.83
1.33000	680.52	363.01	45.07	634.62	355.03	57.38	477.70	388.45	50.79	478.80	375.85	110.36	717.17	98.22	39.86	670.79	98.18	51.93	500.21	68.43	45.58	501.75	80.30	103.07	662.32	222.12	1301.13	0.00	0.00	0.00	647.91	174.20	1720.84	648.54	310.58	1708.05	516.44	171.35	1681.40	506.22	294.12	1662.04	532.27	1227.74	73.33	1130.37	1242.43	78.78	497.66
1.34000	679.55	363.28	44.54	634.96	354.82	57.68	477.67	388.60	50.80	478.77	376.13	110.47	716.64	98.40	39.33	671.96	98.25	52.37	500.24	68.71	45.42	501.74	80.60	103.01	662.83	221.97	1301.36	0.00	0.00	0.00	649.47	173.67	1720.42	648.57	310.42	1708.13	516.27	171.30	1681.36	506.30	293.90	1662.10	532.48	1227.59	73.44	1130.06	1242.14	78.83	503.49
1.35000	679.70	362.86	44.68	635.01	355.04	57.77	477.66	387.77	50.45	478.86	376.34	110.55	716.36	98.39	39.63	671.44	98.54	52.38	500.24	68.48	45.54	501.62	80.12	103.14	661.92	221.95	1301.41	0.00	0.00	0.00	647.70	173.29	1720.65	648.72	309.87	1708.29	516.15	171.27	1681.32	506.24	293.97	1662.19	532.34	1227.69	73.41	1129.81	1241.79	78.80	509.30
1.36000	678.66	362.61	44.57	633.33	355.06	56.75	477.59	388.62	50.81	478.91	376.28	110.53	717.59	98.95	39.68	670.81	98.20	51.93	500.24	68.57	45.50	501.81	81.31	102.70	661.41	222.19	1301.43	0.00	0.00	0.00	650.58	172.92	1720.26	648.67	309.75	1708.38	516.12	171.30	1681.29	506.29	293.87	1662.21	532.68	1227.61	73.50	1129.89	1242.59	78.61	509.76
1.37000	679.28	362.59	44.64	636.83	355.01	58.11	477.62	388.28	50.72	478.79	376.52	110.64	716.49	98.58	39.53	672.53	98.03	52.33	500.26	68.46	45.56	501.81	80.93	102.83	661.91	221.47	1301.59	0.00	0.00	0.00	650.10	172.98	1720.40	648.64	309.54	1708.45	515.92	171.55	1681.29	506.29	294.10	1662.24	532.57	1227.43	73.41	1129.36	1242.64	78.63	508.95
1.38000	680.42	362.81	44.95	634.77	354.68	57.82	477.68	388.34	50.66	478.86	375.65	110.28	716.60	98.91	39.33	672.76	98.34	52.61	500.26	68.51	45.54	501.77	80.11	103.15	661.70	221.94	1301.51	0.00	0.00	0.00	646.17	173.32	1720.76	648.61	309.31	1708.54	515.76	171.03	1681.23	506.28	293.96	1662.30	532.25	1227.57	73.28	1129.77	1242.47	78.83	509.85
1.39000	679.43	362.86	44.72	635.92	355.24	57.64	477.67	387.61	50.44	478.89	375.67	110.35	716.72	98.80	39.42	671.64	98.16	52.07	500.22	68.55	45.52	501.78	80.76	102.90	663.06	222.01	1301.53	0.00	0.00	0.00	649.17	172.71	1720.49	648.66	309.52	1708.52	515.58	170.48	1681.09	506.27	293.84	1662.36	532.99	1227.52	73.44	1130.22	1242.17	78.93	503.82
1.40000	679.23	361.92	44.98	636.47	355.19	57.82	477.67	387.96	50.46	478.93	376.37	110.65	716.99	98.29	39.57	671.60	98.63	52.34	500.22	68.68	45.47	501.88	80.52	102.98	663.59	221.98	1301.63	0.00	0.00	0.00	647.69	172.14	1720.60	648.62	309.50	1708.63	515.57	170.71	1681.05	506.27	293.57	1662.43	532.10	1227.85	73.23	1129.96	1242.59	78.72	505.41
1.41000	679.35	362.82	44.57	635.34	354.91	57.28	477.66	388.67	50.85	478.86	375.99	110.44	716.41	98.86	39.08	671.55	98.54	52.28	500.22	68.45	45.59	501.82	80.50	103.03	661.29	221.99	1301.84	0.00	0.00	0.00	646.42	172.26	1720.81	648.65	309.17	1708.73	515.48	171.04	1681.01	506.29	293.62	1662.44	532.18	1227.63	73.22	1130.50	1242.48	78.84	503.95
1.42000	680.95	362.98	44.99	635.57	355.06	57.58	477.69	388.21	50.59	478.83	375.83	110.40	716.20	97.48	39.69	671.50	98.17	52.23	500.27	68.51	45.57	501.76	80.41	103.11	663.39	221.75	1301.96	0.00	0.00	0.00	646.84	172.17	1720.72	648.62	308.53	1708.88	515.28	171.58	1681.03	506.31	293.55	1662.50	532.50	1227.48	73.38	1130.65	1242.68	78.88	502.04
1.43000	679.88	362.93	44.73	637.20	354.80	57.89	477.60	388.64	50.89	478.88	376.17	110.57	716.70	97.97	40.08	670.76	98.46	52.10	500.22	68.50	45.54	501.72	80.49	103.03	662.02	221.45	1301.88	0.00	0.00	0.00	649.01	171.21	1720.51	648.75	308.07	1709.03	515.20	170.76	1680.93	506.29	293.58	1662.57	532.24	1227.82	73.45	1129.18	1242.63	78.49	500.60
1.44000	679.91	362.72	44.86	636.36	354.67	57.72	477.72	388.32	50.75	478.84	376.05	110.55	717.45	98.41	39.84	671.06	98.42	52.05	500.24	68.29	45.66	501.80	80.81	102.90	663.71	221.40	1302.14	0.00	0.00	0.00	647.10	171.61	1720.58	648.76	308.54	1709.03	515.10	170.74	1680.94	506.27	293.55	1662.63	531.29	1228.00	73.15	1129.11	1242.17	78.63	501.18
1.45000	680.00	362.48	44.93	636.75	354.47	58.10	477.62	387.79	50.59	478.78	376.10	110.52	716.83	97.95	39.83	672.31	98.37	52.58	500.24	68.69	45.50	501.75	80.48	102.98	662.59	221.05	1302.21	0.00	0.00	0.00	647.74	171.29	1720.48	648.72	307.88	1709.18	514.95	170.57	1680.81	506.27	293.44	1662.70	531.93	1227.64	73.27	1130.50	1242.35	78.79	497.95
1.46000	678.76	362.71	44.44	636.12	354.39	58.06	477.66	388.03	50.65	478.85	376.11	110.59	715.16	97.97	39.18	672.85	98.12	52.51	500.25	68.62	45.51	501.78	80.73	102.91	664.32	222.14	1302.10	0.00	0.00	0.00	647.20	171.10	1720.44	648.70	307.98	1709.19	514.81	170.49	1680.82	506.27	293.48	1662.73	531.32	1227.82	73.04	1130.11	1242.90	78.59	505.49
1.47000	680.90	363.01	44.87	636.92	354.28	57.84	477.60	388.62	50.92	478.85	376.09	110.60	715.92	98.50	39.19	671.90	98.06	52.19	500.27	68.76	45.44	501.87	81.20	102.73	662.90	221.66	1302.17	0.00	0.00	0.00	647.95	170.69	1720.46	648.68	307.50	1709.32	514.81	170.99	1680.89	506.27	293.47	1662.75	532.48	1227.54	73.33	1130.18	1242.67	78.77	504.82
1.48000	680.36	362.88	44.85	635.79	354.29	57.73	477.68	388.38	50.79	478.76	376.33	110.64	716.18	96.55	40.85	673.03	98.60	52.90	500.22	68.49	45.56	501.79	80.58	102.98	662.19	221.89	1302.16	0.00	0.00	0.00	648.69	170.73	1720.19	648.62	307.60	1709.33	514.72	170.08	1680.66	506.27	293.39	1662.81	532.89	1227.37	73.34	1129.81	1242.13	78.88	498.35
1.49000	678.08	362.92	44.17	635.02	354.98	57.27	477.64	388.29	50.73	478.88	376.64	110.77	716.19	98.24	39.71	671.72	98.33	52.35	500.25	68.49	45.56	501.80	81.01	102.83	663.03	221.61	1302.29	0.00	0.00	0.00	647.83	170.12	1720.29	648.62	308.09	1709.34	514.58	170.55	1680.72	506.23	293.29	1662.85	533.15	1227.62	73.51	1129.78	1241.95	78.90	498.31
1.50000	679.80	363.32	44.51	636.11	355.28	57.59	477.73	388.46	50.72	478.89	375.96	110.52	716.46	98.62	39.34	671.89	98.27	52.34	500.21	68.57	45.52	501.89	81.24	102.76	663.79	221.21	1302.34	0.00	0.00	0.00	647.17	170.12	1720.37	648.67	307.11	1709.52	514.51	170.69	1680.64	506.23	293.14	1662.86	531.96	1227.73	73.19	1130.18	1242.64	78.66	505.13
1.51000	679.85	362.92	44.76	637.13	354.48	57.66	477.73	388.23	50.75	478.81	375.97	110.56	717.05	98.30	39.71	671.62	98.04	52.12	500.20	68.51	45.57	501.77	81.00	102.85	662.89	221.27	1302.28	0.00	0.00	0.00	647.63	170.23	1720.31	648.66	306.76	1709.61	514.42	170.58	1680.61	506.27	293.17	1662.85	532.50	1227.75	73.42	1129.98	1242.61	78.68	505.54
1.52000	679.99	362.80	44.69	635.74	355.74	57.61	477.57	388.51	50.79	478.85	375.79	110.52	716.75	98.84	39.43	672.05	97.99	52.22	500.24	68.81	45.49	501.69	80.23	103.19	662.72	221.34	1302.33	0.00	0.00	0.00	646.86	169.86	1720.30	648.63	307.18	1709.58	514.29	170.42	1680.56	506.23	293.21	1662.85	532.78	1227.50	73.42	1129.99	1241.89	78.98	509.39
1.53000	679.97	363.09	44.57	636.33	355.07	57.45	477.78	388.29	50.80	478.86	376.16	110.60	717.52	98.07	39.83	670.66	98.07	51.75	500.28	68.52	45.57	501.76	80.51	103.03	663.85	221.21	1302.37	0.00	0.00	0.00	644.92	169.19	1720.46	648.73	306.37	1709.73	514.26	170.58	1680.53	506.22	293.00	1662.90	533.02	1227.43	73.39	1130.48	1242.39	78.90	503.79
1.54000	680.00	362.79	44.75	633.79	354.59	56.99	477.68	388.29	50.76	478.93	375.58	110.38	716.44	98.74	39.51	671.76	98.06	52.05	500.24	68.70	45.48	501.64	80.26	103.12	662.45	221.72	1302.43	0.00	0.00	0.00	647.21	169.42	1720.22	648.63	305.87	1709.86	514.20	170.06	1680.39	506.21	293.13	1662.88	532.74	1227.66	73.45	1129.60	1242.82	78.42	499.25
1.55000	680.38	363.06	44.86	636.57	355.16	58.19	477.70	388.43	50.79	478.92	376.02	110.60	716.43	98.69	39.33	671.33	98.19	51.98	500.23	68.67	45.51	501.77	81.00	102.76	662.97	221.02	1302.49	0.00	0.00	0.00	645.62	168.93	1720.35	648.61	306.28	1709.85	514.20	170.73	1680.52	506.18	293.25	1662.87	532.32	1227.91	73.19	1130.28	1241.90	78.88	502.32
1.56000	680.80	362.40	45.20	634.36	354.81	57.50	477.56	388.23	50.69	478.87	375.27	110.28	717.21	98.44	39.48	671.94	98.19	52.30	500.33	68.42	45.59	501.85	80.79	102.96	663.21	221.11	1302.55	0.00	0.00	0.00	646.75	169.41	1720.40	648.57	306.25	1709.93	514.04	170.39	1680.45	506.19	292.87	1662.94	531.69	1228.10	73.18	1129.83	1242.32	78.76	500.63
1.57000	679.16	362.91	44.52	634.41	355.02	57.23	477.75	388.54	50.85	478.86	376.15	110.67	716.60	98.35	39.58	671.08	98.46	52.11	500.31	68.66	45.53	501.83	81.16	102.83	663.70	221.03	1302.45	0.00	0.00	0.00	645.40	168.74	1720.56	648.45	306.21	1710.00	513.98	169.83	1680.37	506.21	292.70	1662.97	531.47	1227.94	73.14	1130.05	1242.19	78.83	503.60
1.58000	680.56	363.02	44.87	635.79	354.92	57.63	477.78	388.31	50.86	478.89	375.82	110.53	716.78	98.38	39.53	671.36	98.48	52.24	500.25	68.60	45.53	501.75	80.51	102.98	664.03	221.32	1302.59	0.00	0.00	0.00	645.44	168.85	1720.41	648.51	306.17	1710.06	513.98	169.89	1680.32	506.15	292.91	1662.91	532.41	1227.76	73.32	1130.26	1242.58	78.84	504.19
1.59000	680.51	362.53	45.03	635.28	355.05	57.46	477.83	388.20	50.79	478.92	375.69	110.54	716.69	98.61	39.24	672.08	98.37	52.42	500.22	68.60	45.52	501.90	81.67	102.57	663.26	221.13	1302.61	0.00	0.00	0.00	646.44	168.91	1720.18	648.49	306.25	1709.95	513.95	169.83	1680.27	506.16	292.71	1662.93	532.69	1227.63	73.37	1130.88	1242.67	78.95	498.38
1.60000	680.79	362.37	45.16	635.60	355.09	57.89	477.71	388.06	50.70	478.90	376.06	110.60	716.74	98.71	39.53	671.94	98.21	52.30	500.24	68.55	45.51	501.74	80.80	102.94	662.60	221.08	1302.52	0.00	0.00	0.00	647.11	168.97	1720.23	648.55	305.82	1710.05	513.95	169.96	1680.29	506.13	292.35	1662.98	531.69	1227.67	73.15	1130.73	1243.05	78.75	496.30
1.61000	679.25	362.79	44.56	637.44	355.06	58.49	477.73	388.50	50.89	478.84	376.25	110.75	716.68	98.75	39.54	671.82	98.17	52.12	500.22	68.39	45.62	501.81	80.39	103.07	664.02	221.27	1302.50	0.00	0.00	0.00	649.07	169.13	1720.34	648.46	306.02	1710.06	513.88	169.70	1680.27	506.17	292.58	1662.90	531.23	1227.84	72.96	1129.77	1242.41	78.69	501.91
1.62000	679.52	362.75	44.84	636.75	353.81	58.29	477.67	388.31	50.81	478.91	375.73	110.48	716.83	98.23	39.76	671.69	98.33	52.26	500.24	68.72	45.46	501.75	80.67	102.96	663.66	220.62	1302.54	0.00	0.00	0.00	646.25	168.52	1720.35	648.54	305.75	1710.13	513.88	169.63	1680.17	506.17	292.45	1662.90	532.31	1227.69	73.26	1130.15	1242.21	79.03	500.74
1.63000	680.54	362.93	44.93	636.88	354.90	57.82	477.70	387.98	50.62	478.85	376.00	110.57	717.04	98.84	39.67	671.16	97.88	51.84	500.24	68.69	45.50	501.77	80.34	103.03	663.21	220.62	1302.47	0.00	0.00	0.00	646.17	168.80	1720.48	648.51	305.19	1710.21	513.77	169.59	1680.15	506.19	292.12	1662.97	532.58	1227.52	73.34	1129.91	1242.41	78.78	497.98
1.64000	679.70	362.88	44.59	637.83	354.50	58.11	477.73	388.68	50.91	478.91	375.92	110.54	717.72	98.65	39.80	671.51	98.45	52.20	500.22	68.46	45.58	501.78	80.61	102.95	663.28	220.65	1302.58	0.00	0.00	0.00	645.61	167.93	1720.47	648.48	305.07	1710.22	513.71	169.16	1680.04	506.18	292.22	1662.89	533.07	1227.43	73.51	1130.03	1242.51	78.88	503.78
1.65000	679.28	362.82	44.65	634.78	354.54	57.31	477.70	388.47	50.83	478.92	376.48	110.82	716.71	98.47	39.35	671.07	98.43	52.11	500.21	68.52	45.55	501.85	80.99	102.82	664.82	220.63	1302.49	0.00	0.00	0.00	646.42	168.46	1720.37	648.57	305.25	1710.28	513.72	168.97	1679.98	506.21	292.36	1662.87	532.83	1227.39	73.41	1129.75	1242.79	78.57	506.27
1.66000	681.37	363.47	44.98	634.96	355.11	57.21	477.78	388.04	50.68	478.91	376.35	110.74	716.96	97.85	39.83	671.02	98.39	52.21	500.27	68.59	45.54	501.79	81.36	102.71	664.06	220.79	1302.45	0.00	0.00	0.00	645.00	168.16	1720.41	648.51	305.11	1710.32	513.77	169.38	1679.96	506.24	292.39	1662.83	532.26	1227.61	73.28	1129.92	1242.55	78.56	510.72
1.67000	680.94	363.47	44.74	636.12	354.07	57.55	477.67	388.29	50.80	478.96	375.95	110.59	716.42	98.68	39.06	672.13	98.44	52.40	500.23	68.55	45.57	501.87	81.49	102.61	664.91	221.01	1302.32	0.00	0.00	0.00	645.54	168.34	1720.43	648.47	304.83	1710.36	513.82	169.26	1679.98	506.28	292.37	1662.83	531.95	1227.63	73.06	1129.20	1242.40	78.51	509.22
1.68000	679.61	362.52	44.75	637.41	354.55	58.03	477.72	387.71	50.56	478.92	375.66	110.49	717.09	98.45	39.40	671.47	98.20	52.08	500.19	68.55	45.53	501.78	80.77	102.90	664.29	220.99	1302.30	0.00	0.00	0.00	646.56	167.76	1720.25	648.58	304.91	1710.41	513.82	168.83	1679.93	506.32	292.06	1662.87	532.74	1227.67	73.44	1129.44	1242.28	78.82	506.17
1.69000	679.21	362.85	44.59	637.59	354.61	58.37	477.67	388.12	50.77	478.86	376.24	110.70	716.61	98.45	39.58	671.22	98.05	51.94	500.23	68.26	45.65	501.82	80.78	102.81	662.97	220.79	1302.31	0.00	0.00	0.00	647.52	168.24	1720.28	648.65	304.64	1710.47	513.84	168.66	1679.81	506.35	292.15	1662.87	532.70	1227.68	73.52	1129.82	1242.43	78.67	510.95
1.70000	679.15	362.84	44.51	636.90	355.65	57.44	477.69	388.34	50.78	478.92	376.06	110.67	717.46	98.67	39.52	671.55	98.19	52.28	500.25	68.48	45.55	501.79	80.73	102.90	662.94	220.38	1302.28	0.00	0.00	0.00	646.29	167.39	1720.42	648.68	305.12	1710.41	513.90	168.54	1679.86	506.41	291.87	1662.91	530.92	1227.93	73.00	1130.11	1242.14	78.95	500.83
1.71000	680.06	362.86	45.03	636.64	354.15	58.18	477.63	388.33	50.87	479.04	375.77	110.56	716.60	98.59	39.55	671.01	98.15	51.97	500.26	68.62	45.48	501.83	80.74	102.94	663.92	220.40	1302.29	0.00	0.00	0.00	646.15	167.45	1720.40	648.73	304.86	1710.41	514.01	168.85	1679.93	506.45	291.80	1662.90	532.13	1227.73	73.28	1130.22	1242.37	78.86	497.47
1.72000	679.39	362.78	44.62	633.70	355.15	56.69	477.67	388.48	50.99	478.94	376.16	110.66	716.71	98.28	39.73	670.60	98.75	52.12	500.22	68.45	45.56	501.79	80.56	102.90	663.32	220.49	1302.26	0.00	0.00	0.00	648.02	167.72	1720.19	648.73	304.73	1710.41	513.93	168.94	1679.90	506.47	291.74	1662.91	531.58	1227.76	72.99	1130.39	1242.85	78.79	501.18
1.73000	681.58	362.73	45.30	634.00	354.64	56.84	477.70	388.03	50.78	478.82	376.06	110.72	717.37	97.86	39.86	672.11	98.24	52.35	500.20	68.33	45.61	501.71	80.92	102.74	663.36	220.11	1302.24	0.00	0.00	0.00	647.10	168.08	1720.39	648.81	304.43	1710.48	514.10	169.33	1679.99	506.60	291.83	1662.90	532.47	1227.55	73.23	1130.56	1242.33	79.00	501.08
1.74000	680.26	362.96	44.74	634.77	354.41	57.44	477.67	388.53	50.86	478.86	376.31	110.75	716.96	98.39	39.61	672.50	98.07	52.38	500.23	68.55	45.54	501.85	80.82	102.88	663.32	220.69	1302.17	0.00	0.00	0.00	648.38	167.49	1720.37	648.90	304.07	1710.52	514.09	168.74	1679.96	506.64	291.71	1662.93	532.88	1227.44	73.36	1129.49	1242.25	78.78	501.96
1.75000	679.28	362.55	44.67	637.09	355.19	57.81	477.70	388.38	50.72	478.76	376.31	110.73	716.44	98.62	39.33	671.84	98.02	52.10	500.27	68.51	45.52	501.80	80.89	102.88	664.49	220.29	1302.02	0.00	0.00	0.00	647.33	167.26	1720.34	648.99	304.19	1710.48	514.21	169.06	1679.91	506.72	291.80	1662.88	532.22	1227.77	73.22	1129.88	1242.80	78.62	498.74
1.76000	681.43	363.01	45.21	634.83	355.78	57.36	477.71	387.99	50.60	478.99	375.98	110.55	716.58	98.34	39.46	671.73	98.24	52.22	500.25	68.38	45.60	501.74	80.08	103.18	664.25	221.05	1302.05	0.00	0.00	0.00	647.19	167.00	1720.28	649.09	304.17	1710.42	514.21	168.95	1679.92	506.79	291.71	1662.89	532.30	1227.81	73.36	1129.27	1242.65	78.59	503.17
1.77000	680.33	362.34	45.14	636.60	354.76	57.98	477.77	387.81	50.56	478.91	375.86	110.58	716.54	98.29	39.53	671.57	98.08	52.15	500.27	68.50	45.54	501.86	80.91	102.79	664.57	220.69	1302.11	0.00	0.00	0.00	646.75	167.41	1720.41	649.17	304.24	1710.40	514.30	168.53	1679.87	506.84	291.63	1662.87	532.08	1227.62	73.09	1129.50	1242.38	78.80	508.72
1.78000	680.75	362.63	45.22	635.10	354.58	57.78	477.69	388.39	50.86	478.88	375.72	110.52	716.67	98.73	39.41	671.86	98.33	52.34	500.20	68.72	45.44	501.83	80.52	102.95	664.84	220.36	1301.98	0.00	0.00	0.00	644.94	167.31	1720.49	649.10	304.34	1710.41	514.47	168.58	1679.84	506.91	291.56	1662.90	532.63	1227.62	73.20	1130.72	1242.47	78.91	505.14
1.79000	680.31	362.65	44.83	636.10	354.90	57.99	477.71	387.83	50.57	478.91	375.62	110.46	716.44	98.50	39.34	672.34	98.25	52.47	500.26	68.73	45.40	501.68	80.53	102.97	664.73	219.93	1301.83	0.00	0.00	0.00	646.29	167.15	1720.37	649.35	304.83	1710.31	514.48	168.77	1679.92	506.99	291.50	1662.88	532.38	1227.69	73.31	1129.71	1242.52	78.60	508.34
1.80000	679.02	362.73	44.62	635.66	354.58	57.60	477.65	388.06	50.72	478.81	375.62	110.53	716.49	98.15	39.55	670.38	98.20	51.78	500.24	68.47	45.50	501.86	81.17	102.63	664.60	219.84	1301.84	0.00	0.00	0.00	646.40	167.32	1720.49	649.41	304.77	1710.31	514.57	168.57	1679.96	507.05	291.47	1662.90	532.48	1227.66	73.30	1129.94	1242.47	78.82	502.17
1.81000	680.35	362.80	44.85	635.58	355.34	57.43	477.75	388.35	50.80	479.00	375.77	110.54	717.20	98.11	39.57	672.23	98.22	52.36	500.24	68.64	45.42	501.90	81.50	102.54	662.73	219.74	1301.94	0.00	0.00	0.00	647.60	167.86	1720.31	649.48	304.22	1710.41	514.69	168.33	1679.98	507.11	291.54	1662.92	532.18	1227.77	73.26	1129.02	1242.64	78.39	504.15
1.82000	680.44	362.84	44.87	634.48	355.36	57.05	477.81	388.46	50.83	478.80	376.18	110.69	717.19	98.04	39.76	671.29	98.03	52.02	500.26	68.66	45.42	501.79	80.81	102.76	662.95	219.83	1302.03	0.00	0.00	0.00	646.49	167.68	1720.50	649.46	304.31	1710.35	514.76	168.56	1680.01	507.17	291.28	1662.97	531.99	1227.85	73.19	1129.40	1242.84	78.32	506.63
1.83000	679.05	362.89	44.39	637.61	354.58	58.12	477.63	388.22	50.71	478.89	376.00	110.67	717.44	98.70	39.73	671.39	98.39	52.26	500.19	68.41	45.52	501.88	80.98	102.77	663.51	220.21	1301.88	0.00	0.00	0.00	648.96	167.39	1720.35	649.56	304.23	1710.31	514.94	168.71	1679.98	507.30	291.33	1663.00	533.23	1227.33	73.51	1129.15	1242.64	78.49	505.11
1.84000	680.76	362.81	45.00	635.72	355.26	57.75	477.77	388.35	50.84	478.94	375.73	110.55	717.71	99.05	39.66	671.72	98.33	52.27	500.21	68.36	45.55	501.91	81.15	102.62	663.83	220.20	1301.83	0.00	0.00	0.00	646.46	167.15	1720.42	649.68	304.30	1710.30	514.91	168.64	1680.02	507.37	291.35	1663.02	532.55	1227.56	73.30	1129.61	1242.38	78.67	500.86
1.85000	680.34	362.86	44.82	634.25	355.49	57.28	477.79	388.47	50.89	479.01	375.69	110.54	716.77	98.45	39.58	672.32	98.34	52.41	500.24	68.36	45.50	501.84	80.67	102.84	663.51	219.93	1301.78	0.00	0.00	0.00	647.09	166.59	1720.42	649.85	304.27	1710.30	514.97	168.93	1680.14	507.45	291.28	1663.03	532.79	1227.64	73.45	1130.58	1242.92	78.70	499.16
1.86000	679.74	362.96	44.56	635.51	355.16	57.21	477.70	388.17	50.69	478.90	376.42	110.80	716.77	98.30	39.83	672.27	97.99	52.33	500.26	68.59	45.45	501.80	80.35	103.00	664.41	220.05	1301.74	0.00	0.00	0.00	647.87	166.99	1720.34	649.91	304.15	1710.25	514.99	168.13	1680.03	507.52	291.34	1663.03	532.30	1227.72	73.27	1130.00	1242.72	78.62	500.67
1.87000	679.81	362.88	44.74	636.92	354.39	58.01	477.77	388.77	50.98	478.96	376.18	110.76	717.04	98.16	39.80	671.90	98.81	52.45	500.23	68.52	45.50	501.85	80.22	103.03	664.62	220.05	1301.77	0.00	0.00	0.00	647.83	167.28	1720.28	649.95	304.51	1710.21	515.09	168.41	1680.10	507.65	291.29	1663.05	530.96	1227.96	72.75	1129.30	1242.25	78.68	500.25
1.88000	680.14	362.94	44.90	637.95	354.38	57.89	477.57	388.12	50.75	478.94	376.17	110.71	716.83	98.54	39.24	672.41	98.38	52.47	500.22	68.36	45.58	501.85	80.48	102.97	664.32	219.76	1301.69	0.00	0.00	0.00	647.85	166.45	1720.30	650.04	304.36	1710.29	515.24	168.09	1680.05	507.73	291.38	1663.06	531.98	1227.52	73.04	1130.05	1242.48	78.77	498.33
1.89000	679.78	362.59	44.95	635.80	354.05	57.57	477.70	388.82	51.06	478.98	376.24	110.70	716.36	98.97	39.25	672.08	98.11	52.13	500.18	68.47	45.51	501.91	80.78	102.83	663.52	220.18	1301.63	0.00	0.00	0.00	647.99	167.08	1720.20	650.11	303.89	1710.30	515.24	168.26	1680.12	507.80	291.14	1663.09	532.71	1227.32	73.22	1130.73	1242.28	78.95	500.21
1.90000	679.74	363.02	44.64	635.02	354.90	57.44	477.73	387.80	50.68	478.92	375.90	110.70	715.66	98.67	39.24	671.02	98.49	52.22	500.24	68.33	45.59	501.85	80.63	102.91	664.03	219.72	1301.70	0.00	0.00	0.00	648.27	166.95	1720.32	650.28	304.44	1710.24	515.39	168.47	1680.19	507.87	291.25	1663.08	532.81	1227.46	73.26	1130.81	1242.87	78.73	500.24
1.91000	680.40	362.56	44.99	636.73	355.51	57.58	477.77	388.15	50.78	478.98	376.25	110.77	716.56	98.55	39.42	672.38	98.22	52.44	500.23	68.45	45.54	501.84	80.19	103.09	664.42	220.06	1301.60	0.00	0.00	0.00	647.46	167.15	1720.31	650.46	303.55	1710.38	515.31	168.28	1680.16	507.94	290.96	1663.19	533.13	1227.38	73.37	1129.73	1242.60	78.69	497.23
1.92000	680.42	363.01	44.85	634.79	354.77	57.17	477.72	388.76	50.96	478.92	376.02	110.72	716.28	98.35	39.17	672.67	98.22	52.38	500.18	68.29	45.61	501.80	80.22	103.07	663.17	220.13	1301.46	0.00	0.00	0.00	644.64	166.66	1720.41	650.43	303.60	1710.29	515.37	168.47	1680.15	508.02	291.26	1663.19	532.85	1227.37	73.23	1130.09	1243.25	78.60	500.69
1.93000	679.92	362.85	44.66	635.48	356.24	57.56	477.72	388.17	50.81	478.95	375.64	110.53	716.49	98.03	39.76	671.55	97.97	52.01	500.24	68.48	45.50	501.82	80.51	102.91	664.13	219.88	1301.52	0.00	0.00	0.00	646.76	166.58	1720.39	650.48	303.38	1710.40	515.40	167.76	1680.07	508.14	291.26	1663.20	531.56	1227.80	72.95	1129.83	1242.61	78.64	505.06
1.94000	680.87	362.48	45.11	635.32	354.33	57.31	477.69	388.01	50.72	478.94	375.87	110.68	716.97	98.31	39.52	670.60	97.99	51.75	500.24	68.42	45.50	501.94	81.21	102.66	663.52	220.01	1301.49	0.00	0.00	0.00	648.83	166.35	1720.19	650.63	303.47	1710.33	515.52	168.73	1680.29	508.23	291.20	1663.22	531.61	1227.85	72.93	1129.80	1242.60	78.63	507.55
1.95000	680.06	362.40	44.76	635.14	355.51	57.03	477.72	388.27	50.84	478.95	376.21	110.80	717.07	98.72	39.62	671.73	98.41	52.30	500.26	68.47	45.51	501.81	80.72	102.83	663.27	219.45	1301.51	0.00	0.00	0.00	649.05	166.29	1720.17	650.70	303.43	1710.31	515.62	168.43	1680.25	508.28	290.93	1663.28	531.52	1227.98	73.02	1130.02	1242.57	78.55	508.98
1.96000	680.33	362.79	44.78	635.44	354.98	57.87	477.67	388.29	50.80	478.90	376.07	110.69	716.64	98.46	39.66	671.42	98.38	52.21	500.28	68.67	45.46	501.82	80.52	102.94	663.32	219.75	1301.43	0.00	0.00	0.00	649.09	166.59	1720.21	650.89	303.56	1710.30	515.66	168.31	1680.26	508.35	291.26	1663.26	531.79	1227.86	73.04	1130.14	1242.83	78.66	501.35
1.97000	679.23	362.80	44.55	634.15	355.44	57.39	477.76	388.52	50.82	478.87	375.91	110.67	716.86	98.82	39.27	672.38	98.58	52.61	500.25	68.48	45.51	501.87	80.59	102.91	663.63	219.93	1301.53	0.00	0.00	0.00	649.19	166.09	1720.19	650.93	303.51	1710.29	515.71	168.40	1680.23	508.38	291.24	1663.31	531.51	1227.93	72.98	1131.13	1242.72	79.00	498.66
1.98000	679.29	362.82	44.68	636.78	354.23	58.21	477.82	388.59	50.94	478.90	375.47	110.50	716.43	98.45	39.33	672.58	98.53	52.56	500.31	68.55	45.47	501.93	81.32	102.63	664.00	219.59	1301.48	0.00	0.00	0.00	647.30	166.78	1720.34	650.98	303.25	1710.39	515.62	168.06	1680.23	508.46	291.37	1663.33	532.43	1227.83	73.31	1130.81	1242.11	79.06	501.75
1.99000	679.57	362.99	44.61	636.69	355.12	57.82	477.76	388.24	50.77	479.01	375.52	110.48	716.15	98.28	39.45	671.34	98.12	52.03	500.30	68.70	45.44	501.91	80.68	102.83	664.06	219.89	1301.41	0.00	0.00	0.00	648.31	166.38	1720.08	650.97	303.54	1710.37	515.61	168.10	1680.33	508.57	291.32	1663.36	533.10	1227.49	73.42	1130.29	1242.66	78.62	498.83
2.00000	680.32	362.57	45.05	634.29	354.92	57.21	477.67	388.35	50.82	478.97	375.99	110.71	716.36	98.88	39.38	671.41	98.48	52.30	500.23	68.46	45.52	501.95	80.79	102.82	662.33	219.91	1301.45	0.00	0.00	0.00	650.05	166.67	1720.06	651.05	303.58	1710.36	515.69	168.25	1680.29	508.60	291.23	1663.39	532.34	1227.75	73.28	1130.27	1242.35	78.79	502.80
2.01000	677.90	362.53	44.16	636.82	355.38	57.96	477.64	388.34	50.86	478.93	376.25	110.78	716.13	98.31	39.36	670.69	98.06	51.80	500.29	68.52	45.52	501.87	80.80	102.80	664.20	219.97	1301.58	0.00	0.00	0.00	650.96	166.57	1719.91	651.22	303.31	1710.37	515.70	167.97	1680.34	508.63	291.33	1663.41	532.87	1227.43	73.34	1129.48	1242.52	78.69	498.83
2.02000	679.82	362.60	44.74	635.08	355.04	57.28	477.76	387.98	50.67	478.91	375.97	110.74	716.79	98.60	39.47	671.43	97.88	51.92	500.19	68.41	45.56	501.90	81.06	102.79	664.31	219.66	1301.53	0.00	0.00	0.00	650.43	166.91	1720.07	651.23	303.81	1710.33	515.73	168.32	1680.37	508.70	291.42	1663.43	532.86	1227.51	73.55	1129.64	1242.50	78.72	502.87
2.03000	681.84	362.29	45.53	634.88	355.63	57.57	477.62	387.87	50.74	479.02	375.61	110.50	717.29	98.27	39.62	672.07	97.76	52.15	500.23	68.35	45.55	501.84	80.37	103.00	663.69	220.82	1301.40	0.00	0.00	0.00	648.36	166.27	1720.10	651.28	303.23	1710.40	515.76	168.72	1680.44	508.74	291.51	1663.46	532.90	1227.51	73.41	1130.24	1242.05	78.82	504.48
2.04000	679.04	362.92	44.42	636.55	355.16	57.52	477.71	388.18	50.80	478.92	375.39	110.47	716.32	98.58	39.33	671.05	98.49	52.08	500.21	68.75	45.37	501.84	80.83	102.82	663.48	219.84	1301.52	0.00	0.00	0.00	647.34	166.49	1720.36	651.31	303.20	1710.44	515.76	168.94	1680.45	508.76	291.39	1663.52	532.53	1227.51	73.18	1130.61	1242.31	78.86	499.05
2.05000	680.23	362.80	44.81	635.80	353.75	57.79	477.73	388.14	50.79	478.99	376.19	110.79	717.42	98.23	40.05	672.00	98.38	52.32	500.21	68.56	45.50	501.82	80.04	103.11	663.28	219.82	1301.51	0.00	0.00	0.00	649.78	166.20	1720.01	651.38	303.37	1710.40	515.72	168.17	1680.40	508.84	291.52	1663.55	532.69	1227.54	73.19	1129.81	1242.40	78.74	500.96
2.06000	680.66	362.95	44.91	634.50	354.55	57.03	477.72	387.87	50.70	478.93	376.04	110.77	717.26	98.30	39.95	671.86	98.17	52.14	500.21	68.10	45.67	501.92	80.18	103.07	664.76	220.05	1301.57	0.00	0.00	0.00	647.70	166.06	1720.36	651.46	302.80	1710.55	515.72	168.51	1680.45	508.90	291.31	1663.63	532.26	1227.62	73.02	1129.05	1242.00	78.62	495.70
2.07000	680.28	362.37	44.86	634.29	355.05	57.24	477.69	387.80	50.64	478.99	376.10	110.70	716.58	97.79	39.74	672.13	98.02	52.27	500.21	68.38	45.58	501.94	80.86	102.83	665.18	219.90	1301.50	0.00	0.00	0.00	648.91	166.45	1720.24	651.53	302.87	1710.56	515.76	168.48	1680.47	508.96	291.32	1663.65	532.37	1227.49	73.15	1130.17	1242.57	78.62	502.93
2.08000	679.29	363.18	44.25	636.31	354.79	57.85	477.79	388.32	50.81	479.00	375.84	110.58	717.04	98.83	39.48	671.63	98.53	52.33	500.24	68.47	45.54	501.85	80.99	102.83	664.96	219.68	1301.66	0.00	0.00	0.00	646.94	166.07	1720.37	651.51	303.18	1710.62	515.80	168.48	1680.41	509.02	291.32	1663.68	531.92	1227.84	73.14	1130.14	1242.29	78.68	505.29
2.09000	679.49	362.69	44.71	632.85	354.47	56.91	477.78	388.70	51.05	478.95	375.89	110.70	717.56	98.28	39.61	672.23	98.57	52.52	500.25	68.57	45.50	501.91	80.48	102.95	664.73	219.70	1301.64	0.00	0.00	0.00	649.39	165.91	1720.23	651.65	302.59	1710.80	515.69	168.07	1680.40	509.11	291.43	1663.71	531.74	1227.78	72.98	1130.45	1242.22	78.93	503.05
2.10000	678.01	362.73	44.19	637.02	354.04	58.17	477.82	388.16	50.76	479.03	376.06	110.75	716.50	98.36	39.50	671.22	98.70	52.20	500.23	68.64	45.45	501.87	80.64	102.90	664.47	219.55	1301.80	0.00	0.00	0.00	648.51	166.48	1720.53	651.71	303.22	1710.86	515.79	168.41	1680.38	509.27	291.53	1663.73	533.26	1227.48	73.54	1130.44	1241.90	78.91	507.20
2.11000	679.28	362.46	44.74	636.65	355.07	57.96	477.79	388.48	50.92	478.96	376.07	110.77	716.92	98.59	39.74	671.70	98.05	52.09	500.19	68.32	45.58	501.84	80.02	103.19	664.84	219.54	1302.06	0.00	0.00	0.00	649.36	166.27	1720.49	651.82	303.38	1711.00	515.79	168.59	1680.32	509.37	291.55	1663.78	533.21	1227.70	73.61	1130.20	1242.54	78.75	501.50
2.12000	680.23	362.66	44.94	635.21	355.59	56.99	477.73	388.28	50.79	478.95	375.83	110.65	716.23	98.38	39.48	672.20	98.14	52.28	500.23	68.41	45.59	501.88	80.62	102.94	665.57	220.02	1302.19	0.00	0.00	0.00	648.18	165.90	1720.71	651.97	303.19	1711.21	515.82	168.54	1680.25	509.47	291.69	1663.81	532.87	1227.61	73.44	1130.15	1242.55	78.71	502.43
2.13000	680.64	362.78	44.98	636.36	354.95	57.57	477.74	388.34	50.80	478.97	375.78	110.72	717.07	98.45	39.41	671.13	97.93	51.99	500.25	68.41	45.53	501.87	80.55	102.93	666.02	219.84	1302.41	0.00	0.00	0.00	650.06	165.73	1720.57	651.94	303.35	1711.37	515.87	168.84	1680.24	509.63	291.86	1663.78	533.04	1227.54	73.46	1130.75	1242.34	78.91	500.54
2.14000	680.29	362.65	44.83	636.26	354.97	57.76	477.71	388.58	50.97	478.94	376.00	110.77	716.29	98.10	39.26	671.23	98.24	52.20	500.28	68.86	45.33	501.81	80.60	102.98	666.63	220.21	1302.72	0.00	0.00	0.00	648.54	166.37	1720.89	652.09	302.86	1711.53	515.91	169.43	1680.27	509.76	291.87	1663.82	533.42	1227.35	73.44	1130.16	1242.54	78.83	499.70
2.15000	680.84	362.78	44.95	634.44	355.89	57.29	477.70	388.81	51.01	478.98	375.73	110.61	716.54	98.17	39.61	672.78	98.60	52.73	500.24	68.63	45.46	501.80	80.37	103.03	667.67	219.90	1303.00	0.00	0.00	0.00	649.10	166.28	1721.05	652.28	302.50	1711.65	515.96	168.90	1680.26	509.90	292.06	1663.82	532.28	1227.73	73.10	1129.87	1242.62	78.70	503.75
2.16000	678.71	362.71	44.37	636.89	355.00	57.45	477.83	388.00	50.73	479.01	375.78	110.62	716.51	98.01	39.56	671.25	98.63	52.28	500.23	68.58	45.48	501.92	81.18	102.60	667.91	220.42	1303.16	0.00	0.00	0.00	650.05	166.02	1720.88	652.32	303.13	1711.61	516.05	168.76	1680.31	509.95	292.49	1663.83	531.38	1227.87	72.89	1130.77	1242.16	79.06	508.12
2.17000	678.66	363.15	44.26	636.59	354.71	57.87	477.73	387.84	50.62	478.99	376.28	110.84	716.24	98.61	39.55	671.61	98.54	52.37	500.18	68.49	45.50	501.82	80.81	102.80	663.36	219.08	1304.07	0.00	0.00	0.00	647.92	166.41	1721.31	652.45	302.99	1711.67	515.98	169.04	1680.46	510.03	292.32	1664.00	532.12	1227.66	73.26	1130.71	1242.35	78.94	504.89
2.18000	680.94	362.79	45.05	634.85	354.25	57.55	477.81	388.24	50.78	478.97	376.79	111.10	716.77	97.98	39.64	671.60	98.36	52.25	500.21	68.50	45.51	501.93	81.42	102.68	661.09	218.95	1304.32	0.00	0.00	0.00	648.90	166.71	1721.27	652.45	303.61	1711.64	516.09	169.36	1680.62	510.06	292.33	1664.10	532.84	1227.61	73.41	1130.17	1242.09	78.87	503.17
2.19000	679.10	362.40	44.66	635.63	354.12	57.74	477.69	388.48	50.86	479.03	376.75	110.98	716.52	98.62	39.23	671.48	98.10	52.12	500.23	68.24	45.61	502.03	80.93	102.84	662.13	219.06	1304.47	0.00	0.00	0.00	648.11	166.68	1721.26	652.57	303.38	1711.73	516.11	169.13	1680.68	510.15	292.42	1664.22	532.57	1227.69	73.21	1130.71	1241.96	79.11	506.34
2.20000	680.36	362.62	44.89	636.45	354.14	57.94	477.74	389.20	51.20	478.95	376.33	110.90	716.80	98.56	39.37	671.85	98.51	52.42	500.20	68.12	45.69	501.92	81.03	102.76	663.05	219.03	1304.69	0.00	0.00	0.00	648.60	166.25	1721.19	652.52	303.63	1711.69	516.14	169.24	1680.87	510.16	292.57	1664.32	532.10	1227.56	73.17	1130.49	1242.04	78.95	504.23
2.21000	680.22	362.59	45.02	636.91	355.53	57.79	477.72	388.55	50.93	479.07	375.66	110.64	716.75	98.64	39.44	671.79	98.00	52.16	500.16	68.35	45.61	501.89	81.00	102.84	661.73	219.07	1304.71	0.00	0.00	0.00	648.89	166.18	1721.20	652.66	303.13	1711.78	516.14	169.60	1681.00	510.17	292.44	1664.48	533.02	1227.62	73.54	1130.25	1242.83	78.68	503.92
2.22000	680.36	362.84	44.75	636.12	355.10	57.65	477.67	388.31	50.84	478.99	376.23	110.83	716.16	98.36	39.25	672.91	98.72	52.72	500.19	68.34	45.57	501.94	80.92	102.84	663.17	219.18	1304.94	0.00	0.00	0.00	648.29	166.88	1721.24	652.75	302.90	1711.90	516.15	169.96	1681.12	510.21	292.50	1664.62	532.31	1227.76	73.24	1130.04	1242.55	78.69	507.99
2.23000	680.34	362.81	44.62	637.01	353.89	58.07	477.74	388.30	50.83	479.04	375.79	110.71	716.59	98.27	39.45	672.04	98.01	52.21	500.25	68.35	45.63	501.89	80.74	102.90	663.32	219.09	1305.02	0.00	0.00	0.00	650.58	165.92	1721.14	652.71	303.10	1711.90	516.09	169.84	1681.19	510.24	292.48	1664.72	532.16	1227.67	73.16	1130.43	1242.26	78.99	501.27
2.24000	680.16	362.44	44.76	635.54	355.62	57.38	477.77	388.04	50.81	479.07	376.39	110.92	716.82	98.25	39.65	671.56	98.21	52.13	500.30	68.44	45.61	501.98	80.57	103.04	662.20	219.13	1305.07	0.00	0.00	0.00	648.94	166.06	1721.19	652.79	303.27	1711.92	516.15	169.82	1681.23	510.20	292.75	1664.78	531.84	1227.75	73.12	1129.97	1242.16	78.96	499.39
2.25000	679.89	362.95	44.52	635.93	354.15	57.69	477.80	388.17	50.82	479.03	375.77	110.74	716.56	98.59	39.19	670.74	98.03	51.77	500.27	68.58	45.55	502.02	80.58	103.12	663.99	219.21	1305.27	0.00	0.00	0.00	648.78	166.28	1721.18	652.86	303.34	1711.95	515.89	169.54	1681.21	510.23	292.59	1664.89	532.81	1227.59	73.42	1129.29	1241.88	78.79	499.70
2.26000	680.71	362.82	44.95	635.72	354.15	57.80	477.83	387.87	50.61	479.07	375.73	110.70	717.04	98.61	39.29	671.85	98.13	52.14	500.26	68.19	45.74	501.87	80.50	103.04	665.10	219.18	1305.34	0.00	0.00	0.00	650.32	166.11	1721.07	652.87	303.10	1712.09	515.76	169.07	1681.16	510.30	292.85	1664.91	532.66	1227.67	73.36	1129.35	1242.71	78.53	502.92
2.27000	680.56	362.59	44.88	636.42	354.08	57.81	477.90	388.20	50.87	479.07	376.03	110.83	716.55	98.57	39.25	670.89	98.56	51.99	500.32	68.55	45.60	501.97	80.85	102.85	662.67	219.31	1305.28	0.00	0.00	0.00	648.23	166.33	1721.35	652.86	302.62	1712.20	515.61	169.20	1681.16	510.22	292.90	1664.99	531.78	1227.90	73.08	1129.89	1242.98	78.61	502.19
2.28000	680.31	362.44	44.91	637.42	354.19	58.30	477.79	388.03	50.76	479.13	376.11	110.82	716.83	98.61	39.15	671.33	98.22	52.06	500.26	68.16	45.79	502.02	81.29	102.81	664.99	219.55	1305.35	0.00	0.00	0.00	648.41	166.00	1721.28	652.83	302.62	1712.26	515.48	169.26	1681.10	510.19	293.17	1664.95	532.13	1227.80	73.16	1130.79	1242.89	78.80	501.70
2.29000	680.47	362.54	44.87	635.24	354.75	57.51	477.77	387.58	50.55	479.10	376.07	110.86	716.70	98.24	39.28	673.27	98.23	52.60	500.29	68.35	45.66	502.05	80.91	102.96	663.35	219.14	1305.39	0.00	0.00	0.00	648.63	166.02	1721.25	652.77	302.51	1712.27	515.46	169.92	1681.05	510.16	293.18	1664.91	532.73	1227.60	73.34	1129.91	1242.61	78.43	501.21
2.30000	680.15	362.41	44.88	636.55	355.25	57.90	477.76	388.22	50.97	479.11	376.26	110.90	716.77	98.21	39.46	671.55	98.15	52.09	500.31	68.32	45.70	502.02	81.49	102.73	663.91	219.30	1305.47	0.00	0.00	0.00	646.29	165.59	1721.44	652.64	302.73	1712.29	515.29	170.09	1681.03	510.16	293.25	1664.88	533.45	1227.56	73.52	1129.94	1241.16	79.15	499.41
2.31000	680.55	362.86	44.89	634.96	354.73	57.28	477.83	388.58	50.93	479.11	376.08	110.81	716.54	98.62	39.22	672.01	98.01	52.07	500.28	68.52	45.64	502.08	80.99	102.95	663.96	219.56	1305.50	0.00	0.00	0.00	648.71	165.12	1721.17	652.64	302.85	1712.34	514.96	170.12	1680.97	510.06	293.30	1664.82	533.66	1227.49	73.60	1130.46	1242.09	78.99	498.96
2.32000	679.07	363.00	44.28	634.34	355.42	56.68	477.71	388.29	50.86	479.07	375.68	110.66	717.00	99.08	39.29	671.88	98.52	52.40	500.30	68.47	45.65	502.10	81.33	102.85	665.54	219.37	1305.37	0.00	0.00	0.00	646.29	164.99	1721.36	652.56	302.89	1712.35	514.80	170.43	1680.86	509.97	293.37	1664.76	532.54	1227.75	73.34	1130.15	1242.40	78.73	500.42
2.33000	680.10	363.04	44.58	635.83	354.73	57.54	477.76	388.34	50.95	479.21	376.18	110.87	716.44	99.13	39.13	671.72	98.51	52.23	500.34	68.36	45.73	502.00	80.49	103.23	663.80	219.50	1305.33	0.00	0.00	0.00	647.81	165.56	1721.42	652.44	302.33	1712.54	514.54	169.86	1680.56	509.94	293.34	1664.69	533.21	1227.42	73.42	1130.16	1243.13	78.48	504.29
2.34000	679.83	362.51	44.65	635.57	355.35	57.19	477.73	388.01	50.73	479.14	375.66	110.66	715.98	98.38	39.32	671.95	98.28	52.18	500.30	68.71	45.59	502.05	80.53	103.22	662.35	219.43	1305.33	0.00	0.00	0.00	647.77	166.26	1721.46	652.27	302.67	1712.51	514.47	170.01	1680.49	509.91	293.44	1664.59	533.21	1227.43	73.36	1130.98	1242.58	78.76	503.86
2.35000	680.03	362.44	44.92	636.02	354.72	57.69	477.83	388.40	50.85	479.15	375.60	110.68	716.83	99.27	38.94	671.68	98.24	52.03	500.36	68.70	45.61	502.04	80.97	103.01	663.36	219.44	1305.27	0.00	0.00	0.00	647.96	165.68	1721.34	652.17	302.55	1712.56	514.31	170.27	1680.42	509.85	293.51	1664.52	532.34	1227.54	73.15	1130.20	1242.52	78.63	506.24
2.36000	678.89	362.77	44.31	635.59	355.59	57.33	477.75	388.48	50.94	479.13	375.68	110.65	716.48	98.96	39.13	671.50	98.28	52.12	500.36	68.64	45.62	502.01	81.17	102.93	664.44	219.60	1305.41	0.00	0.00	0.00	647.11	165.44	1721.26	652.11	302.30	1712.71	514.27	170.12	1680.31	509.74	293.60	1664.44	532.36	1227.59	73.15	1129.98	1243.12	78.49	502.92
2.37000	680.66	362.65	45.06	635.82	354.13	58.15	477.87	388.44	50.94	479.09	375.72	110.66	717.10	98.52	39.77	671.55	98.37	52.13	500.30	68.46	45.71	502.10	81.14	102.95	663.77	219.53	1305.35	0.00	0.00	0.00	646.72	165.48	1721.24	651.95	302.21	1712.75	514.08	170.35	1680.20	509.67	293.60	1664.35	532.32	1227.74	73.23	1130.27	1242.59	78.82	506.37
2.38000	682.27	362.68	45.47	637.29	355.57	58.12	477.81	388.02	50.80	479.11	376.50	111.04	715.85	98.29	39.14	671.93	98.01	52.09	500.32	68.58	45.66	502.10	80.60	103.19	665.07	219.63	1305.48	0.00	0.00	0.00	645.14	165.65	1721.60	643.53	300.81	1713.79	513.94	170.35	1680.01	509.62	293.74	1664.29	531.86	1227.81	73.02	1130.09	1241.82	78.95	504.51
2.39000	679.39	362.65	44.43	635.83	354.88	57.68	477.82	388.80	51.10	479.19	375.87	110.80	717.08	98.90	39.41	671.46	98.28	52.05	500.30	68.56	45.68	502.05	80.52	103.13	665.20	219.81	1305.43	0.00	0.00	0.00	645.76	165.15	1721.44	641.91	300.42	1714.05	513.75	170.54	1680.04	509.51	293.82	1664.27	532.06	1227.74	73.11	1130.24	1242.22	78.88	501.63
2.40000	680.90	362.94	44.83	635.12	354.41	57.55	477.81	388.03	50.82	479.19	376.06	110.85	716.13	98.50	39.10	671.97	98.39	52.33	500.35	68.50	45.69	502.06	80.58	103.22	663.49	219.81	1305.54	0.00	0.00	0.00	647.06	165.43	1721.32	642.24	300.28	1713.93	513.67	170.62	1679.99	509.41	293.58	1664.27	532.34	1227.66	73.21	1130.83	1242.25	79.09	505.06
2.41000	678.66	363.01	44.22	635.26	354.77	57.44	477.75	388.38	50.94	479.17	376.02	110.78	716.14	98.17	39.19	671.52	98.36	52.08	500.32	68.54	45.69	502.01	80.63	103.17	663.87	219.82	1305.35	0.00	0.00	0.00	646.18	165.35	1721.36	642.88	300.16	1714.01	513.52	170.48	1679.80	509.32	293.76	1664.21	532.26	1227.55	73.16	1129.89	1242.39	78.82	499.87
2.42000	679.69	362.43	44.71	637.30	354.82	58.03	477.69	388.25	50.93	479.22	376.63	111.09	716.54	97.70	39.86	670.99	98.74	52.19	500.34	68.69	45.62	502.20	81.17	103.05	663.50	219.88	1305.42	0.00	0.00	0.00	646.48	164.78	1721.20	643.38	299.82	1714.15	513.37	170.53	1679.62	509.23	293.81	1664.16	532.26	1227.72	73.18	1129.50	1242.18	78.64	508.93
2.43000	680.73	362.67	44.73	635.05	354.69	57.81	477.75	388.48	50.96	479.21	375.53	110.61	716.64	98.12	39.40	673.02	98.42	52.51	500.35	68.38	45.77	502.06	80.83	103.11	662.99	219.78	1305.37	0.00	0.00	0.00	647.96	164.67	1721.23	642.89	300.00	1714.06	513.26	171.12	1679.54	509.10	293.77	1664.10	532.09	1227.81	73.27	1130.95	1242.31	79.01	507.06
2.44000	679.40	362.69	44.45	637.97	354.08	58.40	477.73	388.01	50.74	479.29	376.36	110.90	716.63	98.51	39.25	671.84	98.24	52.12	500.31	68.49	45.73	502.12	81.04	102.98	664.73	219.98	1305.24	0.00	0.00	0.00	643.70	164.79	1721.42	642.56	299.82	1714.20	513.06	170.65	1679.34	509.04	293.70	1663.99	532.95	1227.66	73.42	1130.61	1242.32	78.98	504.22
2.45000	681.45	362.26	45.26	638.60	353.91	57.88	477.77	388.34	50.89	479.22	375.73	110.67	716.94	98.01	39.53	671.72	98.34	51.98	500.31	68.47	45.76	502.09	81.03	103.01	664.55	219.99	1305.18	0.00	0.00	0.00	644.88	164.52	1721.32	643.07	299.64	1714.14	512.85	170.52	1679.10	508.96	293.82	1663.87	532.26	1227.65	73.15	1130.84	1242.66	78.91	503.18
2.46000	680.51	362.60	44.83	635.14	354.66	57.20	477.82	388.38	50.86	479.20	375.86	110.74	716.83	98.18	39.43	671.95	98.19	52.28	500.33	68.49	45.73	502.06	80.83	103.16	664.98	220.15	1305.32	0.00	0.00	0.00	643.03	164.23	1721.52	641.79	299.38	1714.43	512.67	171.08	1678.90	508.83	293.69	1663.78	532.39	1227.70	73.17	1130.24	1242.72	78.75	503.37
2.47000	680.29	362.69	44.76	635.30	355.10	57.18	477.85	388.16	50.85	479.19	375.98	110.76	716.42	98.55	39.31	672.41	98.45	52.43	500.32	68.64	45.69	502.03	80.58	103.31	665.23	219.90	1305.10	0.00	0.00	0.00	643.70	164.46	1721.44	642.30	299.33	1714.59	512.49	170.34	1678.55	508.76	293.50	1663.68	532.38	1227.69	73.23	1129.99	1242.41	78.78	500.44
2.48000	680.64	363.16	44.68	635.25	354.15	57.22	477.83	388.06	50.83	479.16	375.90	110.80	716.62	98.64	39.23	671.46	98.79	52.26	500.33	68.30	45.80	502.16	80.51	103.26	664.49	219.96	1305.14	0.00	0.00	0.00	644.16	164.67	1721.41	642.04	299.43	1714.67	512.30	170.18	1678.18	508.72	293.55	1663.52	532.19	1227.67	73.23	1130.01	1242.60	78.69	498.56
2.49000	679.25	363.17	44.11	634.86	354.66	56.98	477.77	388.08	50.84	479.21	375.89	110.77	716.52	98.05	39.64	670.91	97.92	51.79	500.33	68.38	45.81	502.07	81.00	103.13	663.73	220.10	1305.17	0.00	0.00	0.00	645.60	164.58	1721.10	641.75	299.12	1714.85	512.21	170.35	1678.03	508.61	293.74	1663.37	531.71	1227.80	72.96	1130.38	1242.98	78.62	504.67
2.50000	678.75	363.30	43.98	636.12	354.09	57.15	477.78	388.32	50.88	479.19	376.46	110.98	715.75	96.44	40.60	670.65	98.22	51.76	500.30	68.52	45.72	502.10	80.47	103.36	664.32	220.21	1304.93	0.00	0.00	0.00	643.29	164.48	1721.42	641.46	298.50	1715.04	511.98	170.60	1677.76	508.54	293.38	1663.34	532.15	1227.73	73.08	1130.98	1242.51	78.96	499.03
2.51000	679.84	362.66	44.60	635.31	354.72	57.51	477.87	388.05	50.77	479.22	376.00	110.81	717.02	98.78	39.58	672.14	98.25	52.29	500.33	68.28	45.86	502.11	81.13	103.06	662.86	220.22	1304.99	0.00	0.00	0.00	643.63	164.51	1721.38	640.83	298.61	1715.04	511.84	170.43	1677.61	508.52	293.35	1663.25	532.92	1227.69	73.42	1130.59	1242.70	78.59	496.31
2.52000	680.55	362.56	44.86	634.90	354.98	57.23	477.91	388.31	50.88	479.20	376.60	111.02	716.41	98.31	39.32	671.05	98.15	51.93	500.34	68.66	45.67	502.05	81.25	103.02	667.74	221.84	1304.18	0.00	0.00	0.00	643.14	163.59	1721.25	640.99	298.56	1715.14	511.59	170.12	1677.45	508.46	293.31	1663.23	531.15	1227.93	72.86	1130.23	1241.99	78.83	502.90
2.53000	679.69	363.05	44.36	635.77	354.88	57.27	477.76	388.19	50.86	479.29	376.33	110.91	717.14	97.97	39.72	672.65	98.91	52.73	500.30	68.46	45.78	502.13	80.96	103.10	669.16	222.33	1304.07	0.00	0.00	0.00	642.30	162.71	1721.29	640.29	298.44	1715.32	511.49	170.77	1677.40	508.40	293.58	1663.13	531.42	1227.69	72.92	1130.69	1241.97	79.09	505.26
2.54000	680.32	363.48	44.34	635.38	354.47	57.54	477.76	388.24	50.86	479.19	376.30	110.88	716.85	97.99	39.60	671.68	98.26	52.05	500.34	68.86	45.63	502.08	80.49	103.24	670.82	221.34	1303.98	0.00	0.00	0.00	643.48	162.77	1721.07	640.43	298.44	1715.33	511.41	170.93	1677.25	508.37	293.73	1663.07	532.64	1227.55	73.26	1130.03	1242.27	78.74	506.36
2.55000	681.92	363.02	45.07	635.30	355.44	57.15	477.64	388.17	50.87	479.16	375.94	110.77	716.53	98.18	39.20	671.01	98.46	51.92	500.37	68.73	45.69	502.01	80.38	103.37	670.26	221.84	1303.83	0.00	0.00	0.00	641.59	162.94	1721.18	640.04	298.21	1715.37	511.25	170.59	1677.05	508.34	293.76	1663.05	533.15	1227.49	73.34	1130.03	1242.35	78.80	507.89
2.56000	680.08	362.93	44.73	635.67	354.93	57.50	477.80	388.65	50.99	479.28	375.95	110.77	716.17	98.73	39.07	672.61	98.19	52.31	500.36	68.50	45.78	502.09	81.39	102.91	669.93	221.69	1303.84	0.00	0.00	0.00	641.72	163.48	1721.13	640.34	298.08	1715.32	511.08	169.99	1676.93	508.32	293.90	1663.00	532.27	1227.70	73.15	1130.52	1242.29	78.89	506.33
2.57000	678.96	363.44	44.05	637.20	354.63	57.67	477.78	388.35	50.96	479.21	375.59	110.64	716.80	98.86	38.88	671.82	98.74	52.29	500.37	68.62	45.73	502.15	80.98	103.05	668.35	222.02	1303.84	0.00	0.00	0.00	643.63	163.01	1720.81	640.53	297.85	1715.35	511.07	170.31	1676.82	508.38	293.89	1663.00	534.07	1227.33	73.67	1130.47	1241.73	79.01	505.48
2.58000	678.97	362.64	44.41	636.44	353.76	58.03	477.79	387.92	50.70	479.26	376.10	110.79	716.89	98.48	39.34	671.82	98.15	52.00	500.35	68.62	45.73	502.07	80.11	103.54	668.02	222.12	1303.79	0.00	0.00	0.00	643.62	163.41	1720.76	641.44	297.61	1715.26	511.07	170.49	1676.76	508.43	293.80	1663.01	533.79	1227.37	73.69	1129.86	1241.88	78.84	503.43
2.59000	678.61	363.26	44.04	637.41	355.23	57.64	477.80	389.09	51.23	479.26	375.94	110.78	716.70	98.52	39.25	672.03	98.58	52.46	500.35	68.57	45.77	502.02	80.34	103.46	669.76	221.94	1303.79	0.00	0.00	0.00	643.14	163.34	1720.76	640.86	297.96	1715.22	511.05	170.40	1676.69	508.42	293.83	1663.04	532.30	1227.82	73.33	1129.71	1242.58	78.62	500.17
2.60000	679.75	362.91	44.49	637.95	354.99	58.26	477.73	388.39	50.93	479.33	376.59	111.04	717.31	98.10	39.62	671.98	98.28	52.16	500.34	68.55	45.76	502.09	81.15	103.13	668.63	222.48	1303.69	0.00	0.00	0.00	642.65	163.00	1720.93	640.99	297.85	1715.33	511.04	170.00	1676.67	508.44	293.62	1663.08	532.94	1227.60	73.43	1129.82	1242.40	78.73	503.28
2.61000	680.63	362.92	44.73	636.74	354.98	57.89	477.83	388.10	50.80	479.25	376.05	110.86	716.74	98.42	39.38	671.91	98.61	52.23	500.35	68.61	45.73	502.15	80.70	103.31	668.82	221.98	1303.72	0.00	0.00	0.00	641.69	162.29	1720.81	641.05	297.77	1715.30	511.00	169.83	1676.69	508.49	293.56	1663.09	531.79	1227.68	73.01	1130.25	1242.47	78.77	498.34
2.62000	679.78	362.31	44.59	635.78	354.72	57.14	477.69	388.31	50.94	479.32	375.97	110.78	717.08	98.39	39.38	671.15	98.33	51.85	500.37	68.47	45.80	502.15	80.03	103.54	669.35	222.00	1303.72	0.00	0.00	0.00	641.63	162.63	1720.71	641.46	297.49	1715.24	511.09	170.08	1676.72	508.53	293.73	1663.11	532.65	1227.45	73.31	1129.95	1241.94	78.86	497.30
2.63000	681.69	362.91	45.03	636.46	354.51	57.47	477.66	387.94	50.77	479.28	375.69	110.69	716.92	98.77	39.31	671.51	98.10	51.94	500.36	68.89	45.62	501.98	80.34	103.38	668.87	221.82	1303.73	0.00	0.00	0.00	640.97	162.86	1720.69	640.82	297.39	1715.24	511.17	170.22	1676.72	508.54	293.66	1663.15	533.77	1227.30	73.58	1130.41	1241.96	79.05	505.11
2.64000	680.72	363.19	44.81	636.03	354.89	57.51	477.90	388.50	50.94	479.21	375.94	110.77	716.90	97.94	39.55	672.47	98.15	52.26	500.36	69.01	45.54	502.02	79.81	103.66	670.91	222.17	1303.69	0.00	0.00	0.00	644.28	163.40	1720.51	639.87	297.90	1715.20	511.33	170.19	1676.81	508.55	293.61	1663.19	533.35	1227.39	73.43	1130.52	1242.19	79.02	504.06
2.65000	680.00	362.90	44.44	635.09	355.13	57.14	477.77	388.26	50.91	479.30	376.08	110.82	717.94	97.91	39.79	671.71	98.32	52.09	500.36	68.69	45.71	502.02	80.67	103.35	669.74	222.26	1303.55	0.00	0.00	0.00	642.68	162.43	1720.42	639.53	297.79	1715.16	511.32	169.90	1676.82	508.60	293.45	1663.23	532.41	1227.63	73.21	1129.45	1242.30	78.67	503.59
2.66000	679.50	362.99	44.39	635.42	354.74	57.36	477.83	388.04	50.80	479.28	376.26	110.86	716.46	98.55	39.28	672.07	98.06	52.09	500.33	68.72	45.71	502.04	80.90	103.20	669.30	221.87	1303.68	0.00	0.00	0.00	643.01	162.47	1720.41	640.60	297.80	1714.99	511.47	169.67	1676.79	508.58	293.26	1663.27	531.28	1227.84	72.90	1129.36	1242.20	78.70	501.68
2.67000	680.23	362.66	44.86	634.40	354.97	56.99	477.83	388.58	51.10	479.36	376.03	110.81	716.50	98.61	39.19	671.51	98.69	52.10	500.32	68.67	45.70	502.07	80.99	103.18	670.32	221.54	1303.70	0.00	0.00	0.00	642.31	162.56	1720.37	641.83	297.54	1714.98	511.55	170.00	1676.86	508.64	293.27	1663.25	532.60	1227.72	73.35	1130.18	1242.64	78.68	501.83
2.68000	680.77	362.77	44.84	635.65	355.51	57.62	477.81	388.28	50.95	479.28	375.66	110.64	716.22	98.56	39.10	670.56	98.62	51.85	500.34	68.39	45.85	502.15	80.96	103.18	669.96	221.30	1303.63	0.00	0.00	0.00	643.86	162.62	1720.38	641.49	297.42	1714.95	511.61	169.75	1676.92	508.66	293.27	1663.27	532.00	1227.93	73.33	1130.14	1242.30	78.92	507.46
2.69000	680.21	362.88	44.58	635.30	354.70	57.66	477.80	388.24	50.88	479.30	375.93	110.77	716.52	98.45	39.37	671.46	98.69	52.14	500.38	68.81	45.70	502.08	80.70	103.35	669.42	221.78	1303.65	0.00	0.00	0.00	645.23	162.53	1720.13	642.32	297.73	1714.72	511.79	169.42	1676.93	508.65	293.29	1663.29	533.15	1227.50	73.54	1130.35	1241.91	78.95	499.50
2.70000	680.96	362.43	44.87	636.36	354.89	57.68	477.78	388.03	50.77	479.20	375.97	110.80	717.55	98.46	39.68	672.31	98.35	52.35	500.37	68.66	45.73	502.12	81.00	103.16	669.55	221.66	1303.54	0.00	0.00	0.00	644.34	162.60	1720.29	641.48	297.51	1714.84	511.90	170.16	1677.10	508.65	293.15	1663.27	533.10	1227.42	73.49	1130.36	1242.01	78.75	503.62
2.71000	679.32	362.67	44.44	635.33	355.00	57.14	477.80	388.03	50.77	479.30	375.90	110.77	717.02	98.31	39.36	671.17	97.72	51.75	500.33	68.43	45.84	502.12	80.71	103.27	668.96	222.14	1303.52	0.00	0.00	0.00	644.67	162.32	1720.17	641.92	297.35	1714.86	511.96	170.02	1677.05	508.67	292.95	1663.33	532.94	1227.45	73.36	1130.02	1242.36	78.72	502.92
2.72000	681.74	362.71	44.99	634.61	355.03	56.93	477.80	388.51	50.94	479.35	375.65	110.68	716.33	97.97	39.43	671.72	98.34	52.10	500.37	68.66	45.76	502.10	81.06	103.19	669.88	222.86	1303.64	0.00	0.00	0.00	643.79	162.39	1720.31	641.66	297.54	1714.82	511.99	169.78	1677.04	508.69	293.02	1663.31	531.83	1227.82	73.08	1129.36	1242.78	78.40	504.96
2.73000	678.89	362.48	44.31	636.74	355.08	57.66	477.76	388.76	51.09	479.29	376.25	110.94	717.06	98.20	39.41	672.20	98.03	52.04	500.36	68.79	45.70	502.00	80.96	103.23	669.19	222.18	1303.47	0.00	0.00	0.00	643.74	162.56	1720.35	641.71	297.18	1714.92	512.09	170.19	1677.12	508.70	293.04	1663.30	532.70	1227.59	73.45	1129.71	1242.87	78.47	504.81
2.74000	680.91	362.66	44.96	635.95	355.10	57.50	477.86	387.71	50.61	479.33	376.18	110.83	716.80	98.76	39.03	671.33	98.52	52.16	500.34	68.74	45.69	502.12	80.88	103.19	669.80	221.91	1303.57	0.00	0.00	0.00	645.92	162.63	1720.11	641.68	297.28	1714.80	512.08	170.05	1677.17	508.70	292.93	1663.30	531.86	1227.75	73.13	1130.14	1243.13	78.48	501.63
2.75000	678.23	362.62	44.17	636.65	355.26	57.71	477.87	388.31	50.87	479.37	376.02	110.81	716.44	98.50	39.49	671.21	98.24	51.97	500.42	68.72	45.72	502.13	81.45	103.03	668.66	221.80	1303.58	0.00	0.00	0.00	641.97	162.37	1720.53	641.81	297.88	1714.73	512.07	169.54	1677.07	508.71	293.01	1663.25	531.00	1228.13	72.88	1129.98	1242.35	78.89	506.71
2.76000	680.35	362.66	44.73	636.51	355.10	57.37	477.80	388.56	51.01	479.28	376.09	110.84	716.40	98.29	39.51	672.84	98.34	52.48	500.36	68.54	45.79	502.21	80.94	103.17	669.59	221.63	1303.55	0.00	0.00	0.00	643.35	162.68	1720.52	641.44	297.80	1714.69	512.18	170.03	1677.03	508.74	292.65	1663.27	532.75	1227.54	73.31	1130.14	1241.65	79.07	503.65
2.77000	680.29	363.25	44.48	634.27	355.49	57.00	477.72	388.63	51.04	479.22	376.25	110.90	716.73	98.42	39.35	672.04	98.44	52.35	500.35	68.29	45.87	502.11	80.62	103.28	668.71	221.57	1303.43	0.00	0.00	0.00	644.62	162.54	1720.38	641.29	297.88	1714.65	512.11	169.68	1677.02	508.75	292.73	1663.19	532.31	1227.75	73.30	1131.48	1241.86	79.17	507.33
2.78000	679.71	363.22	44.38	634.43	354.14	57.74	477.70	387.89	50.79	479.32	376.19	110.81	716.06	99.07	38.86	671.86	98.05	52.01	500.39	68.80	45.67	502.07	80.94	103.20	668.93	221.90	1303.43	0.00	0.00	0.00	643.99	162.55	1720.31	640.96	297.63	1714.76	512.15	169.98	1676.98	508.73	292.83	1663.14	532.16	1227.75	73.24	1130.86	1241.81	79.21	507.82
2.79000	680.57	363.35	44.58	635.74	354.32	57.45	477.81	388.20	50.88	479.24	375.88	110.75	716.98	98.22	39.79	671.71	98.18	51.95	500.36	68.75	45.72	502.10	80.95	103.18	669.01	221.80	1303.47	0.00	0.00	0.00	643.71	162.64	1720.31	641.62	297.83	1714.62	512.13	169.76	1676.95	508.68	292.93	1663.08	531.56	1227.85	72.89	1130.91	1242.85	78.88	499.69
2.80000	678.99	362.33	44.58	635.34	354.41	57.47	477.77	388.25	50.80	479.31	376.08	110.82	717.32	98.16	39.49	672.17	98.33	52.27	500.40	68.69	45.73	502.18	80.67	103.33	668.50	221.54	1303.37	0.00	0.00	0.00	644.66	162.42	1720.16	640.62	297.67	1714.73	512.08	169.35	1676.84	508.69	292.60	1663.07	532.22	1227.71	73.08	1129.68	1242.75	78.61	501.81
2.81000	680.47	363.01	44.76	636.07	354.45	57.40	477.90	387.71	50.61	479.17	376.18	110.86	716.20	98.71	39.18	672.50	98.31	52.29	500.40	68.82	45.67	502.10	80.50	103.38	668.95	221.72	1303.21	0.00	0.00	0.00	644.04	162.49	1720.32	641.65	297.63	1714.67	512.11	169.12	1676.79	508.68	292.47	1663.04	532.77	1227.45	73.31	1129.39	1242.94	78.57	504.90
2.82000	679.90	363.24	44.48	634.83	355.14	57.67	477.90	388.57	51.10	479.24	375.65	110.64	716.93	99.08	38.95	672.28	98.54	52.30	500.38	68.57	45.75	502.10	80.61	103.36	669.65	222.07	1303.22	0.00	0.00	0.00	642.87	162.31	1720.30	640.01	297.81	1714.79	512.10	169.10	1676.76	508.64	292.59	1662.95	532.47	1227.41	73.18	1129.61	1242.66	78.63	505.34
2.83000	680.14	363.17	44.61	636.17	354.57	57.28	477.83	388.25	50.88	479.28	375.97	110.76	717.31	98.67	39.42	671.68	98.43	52.11	500.35	68.51	45.78	502.16	81.58	102.99	669.31	221.73	1303.32	0.00	0.00	0.00	643.24	161.80	1720.34	640.30	297.47	1714.84	512.23	169.35	1676.80	508.62	292.30	1662.93	533.17	1227.36	73.46	1129.76	1242.56	78.71	501.06
2.84000	680.46	362.65	44.85	635.26	355.39	57.27	477.84	388.44	50.97	479.21	375.88	110.76	716.12	98.30	39.12	672.39	98.33	52.34	500.38	68.58	45.74	502.19	81.58	102.96	668.58	221.53	1303.28	0.00	0.00	0.00	643.84	162.12	1720.26	640.76	297.55	1714.74	512.11	168.89	1676.67	508.66	292.34	1662.88	533.55	1227.32	73.52	1129.34	1242.43	78.64	496.33
2.85000	680.50	362.73	44.76	635.40	354.77	57.69	477.75	388.25	50.78	479.36	375.87	110.69	716.28	98.09	39.41	671.83	98.58	52.17	500.39	68.66	45.73	502.09	81.34	103.07	670.57	221.75	1303.22	0.00	0.00	0.00	645.46	162.53	1720.18	641.33	297.61	1714.73	512.11	168.77	1676.57	508.68	292.34	1662.83	532.08	1227.54	73.08	1130.15	1241.87	79.10	499.21
2.86000	682.11	362.73	45.48	635.38	354.61	57.62	477.75	388.33	50.86	479.17	376.28	110.88	717.01	99.45	39.23	671.28	98.55	52.12	500.39	68.79	45.70	502.10	80.84	103.22	670.01	222.69	1303.16	0.00	0.00	0.00	644.13	162.57	1720.38	641.66	297.16	1714.81	512.12	169.16	1676.56	508.65	292.26	1662.78	531.52	1227.49	72.96	1130.45	1242.31	78.96	501.10
2.87000	680.41	363.34	44.56	636.81	354.73	57.90	477.81	388.71	51.13	479.32	375.85	110.68	715.87	99.00	38.56	672.28	98.37	52.38	500.30	68.70	45.72	502.12	81.02	103.21	668.19	222.57	1303.21	0.00	0.00	0.00	642.77	162.73	1720.55	641.75	297.47	1714.75	512.16	169.01	1676.41	508.59	292.30	1662.72	532.23	1227.61	73.26	1130.46	1242.68	78.81	499.92
2.88000	679.72	363.04	44.32	636.13	354.78	57.32	477.78	388.35	50.90	479.33	375.50	110.62	717.48	98.22	39.47	671.48	98.70	52.18	500.35	68.65	45.72	502.05	80.73	103.29	669.81	222.15	1303.17	0.00	0.00	0.00	641.39	162.27	1720.67	640.68	296.97	1714.99	512.17	168.92	1676.31	508.63	292.00	1662.69	532.34	1227.60	73.29	1129.45	1242.28	78.81	503.69
2.89000	681.38	362.77	44.95	635.70	355.20	57.42	477.74	388.18	50.80	479.31	375.93	110.76	717.07	98.63	39.15	672.22	98.11	52.12	500.34	68.59	45.77	502.08	80.78	103.29	670.64	221.95	1303.20	0.00	0.00	0.00	642.43	161.84	1720.51	640.65	297.27	1714.95	512.17	168.71	1676.16	508.63	291.89	1662.66	532.27	1227.65	73.23	1129.82	1242.27	78.88	499.08
2.90000	680.94	362.99	44.67	635.44	355.16	57.44	477.87	387.72	50.53	479.24	375.83	110.73	716.57	98.82	39.44	671.90	98.25	51.94	500.34	68.55	45.79	502.17	81.22	103.13	668.92	222.08	1303.14	0.00	0.00	0.00	643.10	161.73	1720.52	640.59	296.88	1715.16	512.16	169.23	1676.19	508.63	292.05	1662.59	531.87	1227.76	73.13	1130.11	1242.67	78.78	499.54
2.91000	680.13	362.21	44.80	634.69	355.12	57.09	477.87	388.05	50.83	479.25	375.98	110.75	717.11	99.07	39.07	671.72	98.04	51.95	500.36	68.63	45.75	502.14	80.82	103.34	669.40	222.07	1303.09	0.00	0.00	0.00	642.92	161.71	1720.55	641.00	296.84	1715.08	512.11	169.04	1676.05	508.62	291.96	1662.53	531.74	1227.80	73.13	1130.06	1241.82	79.10	500.11
2.92000	679.22	363.06	44.33	635.20	354.74	57.49	477.81	388.81	50.99	479.25	376.07	110.70	717.10	98.34	39.36	671.17	98.12	51.93	500.38	68.94	45.63	502.28	81.24	103.08	670.03	221.99	1303.09	0.00	0.00	0.00	643.17	162.22	1720.54	640.85	296.72	1715.32	512.05	169.38	1675.99	508.56	291.92	1662.43	531.60	1227.85	73.05	1130.16	1242.52	78.76	503.88
2.93000	679.36	363.34	44.12	634.96	355.08	57.31	477.78	387.71	50.64	479.22	376.24	110.83	717.00	98.63	39.17	672.24	98.40	52.32	500.37	68.55	45.80	502.13	81.35	103.12	669.25	222.38	1302.96	0.00	0.00	0.00	641.85	162.19	1720.66	640.56	296.65	1715.37	511.95	168.80	1675.77	508.55	291.98	1662.31	532.28	1227.70	73.24	1129.74	1242.94	78.40	508.18
2.94000	680.82	362.81	44.75	634.54	354.35	57.21	477.74	388.14	50.72	479.30	376.38	110.92	716.94	99.38	38.94	672.01	98.31	52.23	500.38	68.59	45.76	502.17	80.64	103.37	669.88	222.25	1303.07	0.00	0.00	0.00	642.10	161.88	1720.78	641.68	297.02	1715.39	511.88	168.43	1675.50	508.51	292.04	1662.16	531.47	1227.72	72.98	1130.49	1242.95	78.66	508.41
2.95000	681.10	362.68	44.87	636.23	354.16	57.87	477.75	388.38	50.90	479.19	375.91	110.69	717.44	98.51	39.69	672.07	98.24	52.11	500.36	68.51	45.80	502.10	80.93	103.25	670.24	222.01	1302.98	0.00	0.00	0.00	642.82	161.38	1720.88	640.75	296.53	1715.60	511.80	168.76	1675.18	508.50	291.86	1661.87	532.06	1227.62	73.15	1131.00	1242.13	79.15	502.51
2.96000	682.33	362.86	45.28	636.98	355.11	57.75	477.75	388.43	50.94	479.24	375.67	110.63	716.15	98.36	39.24	672.03	98.33	52.19	500.40	68.85	45.65	502.08	81.31	103.05	670.34	221.71	1303.05	0.00	0.00	0.00	640.50	161.89	1721.19	640.45	296.55	1715.90	511.75	169.17	1674.69	508.46	292.15	1661.39	532.80	1227.50	73.40	1130.30	1242.70	78.71	506.58
2.97000	680.47	362.86	44.72	636.92	355.36	57.90	477.76	388.46	50.99	479.26	375.44	110.53	716.43	98.47	39.20	671.52	98.34	52.11	500.34	68.40	45.81	502.12	80.93	103.19	669.16	221.75	1302.87	0.00	0.00	0.00	640.65	161.44	1721.17	640.03	296.47	1716.15	511.61	169.14	1673.99	508.42	291.97	1660.85	531.72	1227.73	73.01	1130.07	1242.53	78.72	501.95
2.98000	680.57	362.44	44.80	636.17	354.32	57.55	477.79	388.33	50.84	479.26	375.75	110.66	717.16	98.73	39.16	672.11	98.69	52.25	500.34	68.58	45.77	502.00	80.87	103.27	670.25	222.56	1302.92	0.00	0.00	0.00	641.82	161.33	1721.38	638.23	296.36	1716.71	511.28	169.14	1673.13	508.22	291.81	1660.19	532.29	1227.64	73.10	1129.95	1243.02	78.48	503.71
2.99000	681.01	362.60	44.79	637.27	354.74	58.10	477.78	388.22	50.90	479.32	376.58	110.91	716.45	98.43	39.23	671.57	98.07	51.92	500.33	68.60	45.78	502.01	80.57	103.31	670.87	221.89	1302.79	0.00	0.00	0.00	640.53	161.14	1721.75	638.70	296.30	1717.12	510.98	169.03	1672.20	508.01	291.69	1659.39	531.60	1227.80	73.02	1130.40	1242.72	78.76	507.62
3.00000	679.76	362.89	44.47	635.33	355.46	57.13	477.63	388.70	51.00	479.25	375.95	110.70	716.25	98.86	39.01	672.22	98.33	52.20	500.35	68.71	45.72	502.15	80.68	103.32	668.95	222.22	1302.68	0.00	0.00	0.00	639.10	160.90	1721.99	637.65	296.69	1717.40	510.68	169.32	1671.26	507.68	291.34	1658.61	531.60	1227.83	73.01	1130.20	1242.61	78.84	496.46
3.01000	680.09	362.89	44.68	635.21	354.81	57.53	477.71	388.81	51.06	479.22	376.28	110.84	716.41	98.68	39.32	671.68	98.50	52.13	500.36	68.62	45.73	502.22	81.41	103.04	670.33	221.70	1302.65	0.00	0.00	0.00	639.70	161.28	1722.39	637.98	296.24	1717.85	510.34	169.83	1670.25	507.34	291.42	1657.66	531.83	1227.63	73.08	1129.61	1242.15	78.70	495.08
3.02000	680.82	362.79	44.81	634.02	354.41	57.43	477.77	388.24	50.82	479.25	376.22	110.80	716.87	98.76	39.43	672.07	98.25	52.13	500.34	68.53	45.80	502.09	80.65	103.27	671.34	222.37	1302.54	0.00	0.00	0.00	636.60	161.05	1723.04	636.42	295.77	1718.61	509.71	169.41	1669.07	506.89	291.37	1656.72	532.47	1227.58	73.33	1130.05	1242.82	78.69	501.41
3.03000	681.08	362.73	44.90	636.31	354.86	57.81	477.73	388.30	50.82	479.27	376.12	110.76	715.76	97.31	39.34	672.70	98.17	52.35	500.35	68.73	45.71	502.10	81.09	103.07	671.78	222.23	1302.49	0.00	0.00	0.00	634.71	160.75	1723.43	633.61	295.84	1719.27	509.15	169.18	1667.96	506.36	291.09	1655.76	532.15	1227.65	73.05	1130.30	1242.76	78.86	509.38
3.04000	680.96	362.97	44.80	635.65	354.41	57.63	477.84	388.17	50.81	479.18	376.57	111.01	715.82	98.43	39.16	671.02	98.12	51.76	500.35	68.74	45.71	502.11	81.50	102.94	670.34	222.38	1302.26	0.00	0.00	0.00	636.01	160.82	1723.69	631.58	295.69	1719.91	508.44	169.14	1666.77	505.80	290.93	1654.74	532.87	1227.55	73.34	1130.18	1242.28	78.97	503.73
3.05000	680.50	362.76	44.68	636.44	353.85	57.56	477.71	388.46	50.89	479.24	375.89	110.66	716.86	98.49	39.34	672.82	98.17	52.31	500.36	68.48	45.80	502.19	80.77	103.33	670.69	222.60	1302.32	0.00	0.00	0.00	632.84	159.81	1723.94	631.24	295.49	1720.33	507.68	169.14	1665.54	505.18	290.86	1653.65	533.50	1227.26	73.61	1130.30	1242.57	78.86	500.57
3.06000	679.67	362.57	44.66	637.15	355.02	57.73	477.69	388.54	50.97	479.28	375.94	110.74	716.68	98.69	39.01	671.43	98.41	52.03	500.37	68.77	45.69	502.14	81.08	103.19	670.05	222.64	1302.19	0.00	0.00	0.00	631.50	159.82	1724.41	629.68	295.27	1720.78	506.87	169.49	1664.35	504.47	290.81	1652.52	531.83	1227.74	73.01	1129.84	1242.40	78.64	507.24
3.07000	680.44	362.75	44.84	634.29	355.50	57.13	477.82	387.94	50.73	479.36	376.45	110.87	716.49	98.63	38.90	672.17	98.57	52.22	500.35	68.81	45.68	502.09	80.39	103.48	672.08	222.29	1302.12	0.00	0.00	0.00	631.90	160.36	1724.82	628.79	295.37	1721.27	506.06	169.37	1663.05	503.74	290.57	1651.40	530.84	1227.92	72.82	1129.53	1242.23	78.65	500.64
3.08000	678.83	363.13	44.01	636.40	354.42	57.57	477.76	387.89	50.71	479.25	376.29	110.89	716.24	98.39	39.37	672.65	98.19	52.39	500.39	68.62	45.77	502.06	80.93	103.22	672.09	222.43	1301.99	0.00	0.00	0.00	628.55	160.10	1725.37	627.34	295.36	1721.77	505.19	169.77	1661.76	502.99	290.57	1650.22	532.09	1227.56	73.19	1129.79	1242.42	78.78	493.70
3.09000	680.18	363.04	44.55	634.63	354.03	56.95	477.78	388.23	50.81	479.26	375.99	110.74	716.68	98.38	39.50	671.24	98.39	52.04	500.38	68.50	45.78	502.15	80.37	103.43	671.41	221.81	1301.95	0.00	0.00	0.00	627.89	160.46	1725.72	625.28	295.22	1722.28	504.16	169.62	1660.47	502.18	290.62	1649.10	532.28	1227.72	73.33	1130.15	1242.23	78.90	501.25
3.10000	681.13	362.72	45.02	637.22	355.03	58.10	477.81	387.97	50.73	479.24	375.84	110.69	717.92	98.42	39.63	671.84	98.70	52.30	500.33	68.52	45.77	502.14	80.98	103.19	671.80	222.39	1301.89	0.00	0.00	0.00	624.84	159.76	1726.03	623.97	294.87	1722.85	503.27	170.02	1659.23	501.37	290.56	1647.96	532.56	1227.64	73.28	1130.80	1242.12	79.09	498.96
3.11000	679.77	363.00	44.43	636.00	354.80	57.65	477.75	387.65	50.60	479.23	375.90	110.70	717.25	98.86	39.25	671.23	98.48	52.11	500.31	68.40	45.82	502.16	81.10	103.17	672.83	222.10	1301.77	0.00	0.00	0.00	622.43	159.97	1726.31	621.75	294.35	1723.44	502.29	170.25	1657.98	500.50	290.41	1646.80	532.72	1227.69	73.36	1130.31	1242.53	78.82	497.99
3.12000	679.94	363.02	44.55	638.83	354.94	58.44	477.81	388.19	50.84	479.30	375.85	110.69	717.03	98.28	39.43	671.74	98.08	52.18	500.30	68.51	45.78	502.04	80.82	103.27	673.00	222.03	1301.95	0.00	0.00	0.00	621.66	159.35	1726.62	618.68	294.63	1723.79	501.23	170.21	1656.68	499.67	290.27	1645.66	531.87	1227.76	73.12	1129.88	1242.25	78.81	503.73
3.13000	681.01	362.62	45.07	634.95	355.30	57.40	477.66	388.59	50.96	479.17	375.83	110.77	716.87	97.60	39.79	670.94	98.36	51.90	500.36	68.46	45.77	502.12	80.79	103.22	673.45	221.70	1301.98	0.00	0.00	0.00	619.94	158.97	1727.00	618.82	294.69	1724.05	500.26	170.19	1655.39	498.82	289.97	1644.60	532.49	1227.57	73.19	1129.65	1242.72	78.64	506.98
3.14000	678.91	362.90	44.38	635.46	355.18	57.08	477.77	387.98	50.85	479.20	376.35	110.95	716.29	98.00	39.48	671.72	98.62	52.19	500.36	68.98	45.59	502.18	81.36	103.01	674.39	222.10	1302.05	0.00	0.00	0.00	616.05	158.75	1727.25	615.32	294.36	1724.64	499.25	169.96	1654.01	498.02	289.76	1643.51	532.72	1227.69	73.48	1129.27	1241.90	78.79	503.78
3.15000	681.00	362.86	44.88	637.71	354.61	57.93	477.76	388.20	50.88	479.20	376.45	110.95	716.44	98.58	39.34	670.43	98.60	51.77	500.30	68.57	45.76	502.03	80.45	103.36	673.93	222.39	1302.13	0.00	0.00	0.00	616.68	158.52	1727.49	614.87	294.07	1724.99	498.26	169.96	1652.68	497.17	289.81	1642.39	533.27	1227.45	73.50	1130.00	1242.48	78.91	504.07
3.16000	679.25	362.82	44.36	636.74	355.31	57.74	477.80	388.42	50.89	479.15	376.44	110.91	717.32	98.71	39.51	671.53	98.19	52.05	500.31	68.63	45.71	502.16	81.81	102.82	673.33	222.19	1302.00	0.00	0.00	0.00	613.80	158.76	1727.58	612.72	293.66	1725.41	497.26	170.01	1651.37	496.37	289.91	1641.29	532.43	1227.79	73.36	1130.04	1241.98	78.94	505.05
3.17000	680.46	362.73	44.75	634.44	355.69	57.13	477.71	388.07	50.76	479.10	375.85	110.74	716.93	99.08	39.35	672.01	98.31	52.21	500.32	68.57	45.75	502.11	80.92	103.21	673.30	222.73	1301.93	0.00	0.00	0.00	615.18	158.08	1727.38	611.16	293.04	1725.70	496.35	170.41	1650.00	495.63	289.74	1640.21	532.15	1227.64	73.16	1130.76	1242.46	78.87	503.92
3.18000	680.20	363.08	44.53	634.10	355.55	57.19	477.75	388.01	50.78	479.19	376.28	110.88	716.73	98.25	39.44	673.01	98.21	52.38	500.34	68.48	45.81	502.10	81.40	102.98	673.93	222.80	1302.13	0.00	0.00	0.00	611.60	158.01	1727.45	609.68	293.36	1725.93	495.31	170.14	1648.49	494.90	289.79	1639.02	531.41	1227.86	73.06	1130.65	1242.20	78.95	502.01
3.19000	680.91	363.02	44.77	635.21	355.61	56.98	477.76	388.45	50.91	479.09	376.06	110.80	717.00	98.17	39.47	671.79	98.28	52.02	500.32	68.46	45.80	502.04	81.20	103.14	673.28	222.70	1302.12	0.00	0.00	0.00	609.32	157.88	1727.58	608.50	292.59	1726.21	494.41	170.88	1647.06	494.13	289.64	1637.90	531.82	1227.61	73.00	1130.54	1242.04	78.94	500.52
3.20000	680.24	362.64	44.77	636.58	354.31	57.98	477.76	388.81	51.13	479.13	376.27	110.95	716.76	98.33	39.26	672.14	97.99	52.07	500.30	68.54	45.72	501.96	80.84	103.27	674.00	222.63	1302.04	0.00	0.00	0.00	607.09	157.85	1727.62	605.40	292.41	1726.62	493.47	170.27	1645.60	493.41	289.75	1636.74	532.34	1227.44	73.14	1130.19	1242.93	78.70	504.73
3.21000	680.15	363.16	44.39	636.74	354.47	57.81	477.76	387.91	50.75	479.24	376.27	110.86	716.68	98.68	39.30	672.10	98.63	52.31	500.33	68.73	45.67	501.97	80.81	103.30	668.37	221.16	1302.78	0.00	0.00	0.00	606.23	157.17	1727.50	603.60	291.98	1726.79	492.48	170.09	1644.14	492.72	289.45	1635.67	532.58	1227.65	73.23	1129.27	1243.04	78.42	502.83
3.22000	681.05	362.94	44.85	635.80	354.94	57.56	477.77	388.66	51.02	479.19	376.06	110.73	715.47	98.11	39.05	672.83	98.66	52.57	500.34	68.72	45.66	502.08	81.04	103.08	668.42	220.80	1302.92	0.00	0.00	0.00	604.30	156.38	1727.45	603.00	291.65	1727.01	491.60	170.59	1642.82	492.01	289.53	1634.62	531.82	1227.88	73.14	1129.82	1242.35	78.80	501.96
3.23000	681.25	362.99	44.82	635.89	355.44	57.66	477.84	388.01	50.76	479.22	375.77	110.67	716.67	98.73	39.29	671.89	98.49	52.27	500.31	68.64	45.71	502.08	81.52	102.96	668.95	220.72	1302.99	0.00	0.00	0.00	603.37	156.15	1727.44	600.48	290.96	1727.25	490.70	169.86	1641.39	491.29	289.21	1633.64	532.28	1227.75	73.25	1129.89	1242.67	78.58	510.39
3.24000	681.24	362.79	45.03	636.78	354.76	57.85	477.74	388.28	50.93	479.19	375.89	110.77	716.24	98.76	38.93	671.17	98.49	52.03	500.35	68.58	45.72	502.05	80.92	103.27	669.45	220.90	1303.02	0.00	0.00	0.00	599.69	156.39	1727.66	598.18	290.94	1727.41	489.96	170.35	1640.14	490.54	289.48	1632.60	531.73	1227.74	73.02	1130.17	1243.19	78.63	503.45
3.25000	680.40	362.86	44.76	635.97	355.16	57.29	477.76	387.37	50.51	479.21	375.68	110.79	716.25	98.22	38.96	671.18	98.31	51.88	500.31	68.58	45.76	502.00	81.29	103.11	669.29	220.87	1303.02	0.00	0.00	0.00	599.85	155.48	1727.12	597.02	290.64	1727.70	489.08	169.90	1638.78	489.88	289.21	1631.60	532.73	1227.53	73.33	1130.05	1243.58	78.49	504.84
3.26000	679.63	363.11	44.54	637.06	355.20	57.73	477.73	388.27	50.88	479.21	375.76	110.72	717.06	98.33	39.31	672.51	98.38	52.27	500.32	68.76	45.72	502.03	80.76	103.29	667.98	220.95	1303.02	0.00	0.00	0.00	597.68	155.78	1727.12	595.70	290.50	1727.71	488.47	169.87	1637.42	489.21	289.10	1630.57	532.64	1227.55	73.38	1130.01	1242.49	78.80	501.20
3.27000	678.77	362.89	44.18	636.56	355.37	57.44	477.71	387.62	50.56	479.21	376.05	110.84	716.72	98.36	39.30	671.17	98.01	51.80	500.36	68.66	45.74	502.13	80.83	103.27	668.92	220.86	1303.15	0.00	0.00	0.00	595.02	155.36	1727.02	593.15	290.61	1727.95	487.69	170.13	1636.15	488.56	289.23	1629.54	531.71	1227.93	73.13	1130.28	1242.60	78.80	502.05
3.28000	680.18	363.01	44.61	636.36	354.96	57.89	477.79	387.55	50.60	479.25	376.29	110.95	716.96	98.18	39.47	672.48	98.62	52.44	500.36	68.66	45.75	502.07	80.98	103.28	669.97	220.92	1303.14	0.00	0.00	0.00	593.50	155.74	1727.11	591.20	290.14	1727.98	486.92	170.20	1634.90	487.88	289.17	1628.58	532.30	1227.64	73.22	1130.69	1242.62	78.84	504.28
3.29000	680.37	362.39	44.73	635.13	355.17	57.28	477.84	388.28	50.88	479.23	375.82	110.75	716.51	98.18	39.10	671.41	98.48	52.04	500.38	68.61	45.80	502.16	80.97	103.22	669.54	221.13	1303.16	0.00	0.00	0.00	593.62	155.81	1726.85	590.18	290.08	1728.00	486.13	169.93	1633.74	487.24	288.85	1627.69	532.53	1227.63	73.26	1130.44	1242.31	78.82	504.64
3.30000	679.28	362.39	44.47	636.50	354.89	58.05	477.77	388.28	50.96	479.34	376.03	110.86	716.14	98.63	38.93	670.73	98.29	51.85	500.43	68.58	45.80	502.00	80.03	103.69	667.65	221.04	1303.13	0.00	0.00	0.00	591.21	155.03	1726.55	590.64	289.65	1727.94	485.50	169.50	1632.55	486.56	288.66	1626.84	531.78	1227.75	73.00	1130.57	1242.88	78.72	503.79
3.31000	679.83	362.70	44.45	635.97	355.64	57.46	477.76	388.29	50.93	479.28	375.68	110.74	716.48	98.51	39.12	670.95	98.35	51.81	500.37	68.67	45.76	502.14	81.80	103.00	668.29	220.91	1303.30	0.00	0.00	0.00	589.66	154.47	1726.23	588.47	289.55	1727.96	484.98	170.14	1631.58	485.95	288.70	1625.96	532.12	1227.55	73.08	1129.31	1242.43	78.68	499.97
3.32000	678.73	362.72	44.13	636.68	354.95	57.85	477.88	387.88	50.87	479.37	376.13	110.90	716.56	98.07	39.43	670.92	98.34	51.94	500.43	68.95	45.67	502.17	81.62	103.02	670.09	221.18	1303.40	0.00	0.00	0.00	587.50	154.63	1726.40	586.90	289.23	1728.24	484.32	169.82	1630.54	485.29	288.79	1625.08	532.76	1227.71	73.47	1129.20	1242.51	78.66	502.04
3.33000	679.09	363.08	44.19	635.11	355.68	56.90	477.87	388.73	51.19	479.43	376.14	110.91	716.66	98.64	39.40	672.30	98.32	52.23	500.41	68.64	45.84	502.21	80.91	103.39	668.26	221.19	1303.42	0.00	0.00	0.00	584.15	153.37	1726.15	586.62	289.16	1728.06	483.79	169.58	1629.49	484.71	288.73	1624.19	531.81	1227.90	73.08	1129.93	1242.39	78.87	505.60
3.34000	679.79	362.72	44.45	636.56	354.85	56.99	477.80	388.36	51.01	479.45	375.47	110.72	716.62	98.19	39.21	671.55	97.92	51.67	500.45	68.67	45.86	502.22	80.59	103.49	670.46	221.10	1303.52	0.00	0.00	0.00	585.97	154.28	1726.13	583.13	289.07	1728.34	483.21	169.05	1628.43	484.12	288.64	1623.35	531.60	1227.78	73.05	1130.68	1241.78	79.16	499.17
3.35000	681.80	362.88	45.06	634.38	355.71	56.52	477.91	388.29	51.01	479.50	375.62	110.89	716.66	98.94	39.10	672.25	98.14	52.17	500.45	68.84	45.78	502.31	81.34	103.21	668.67	221.15	1303.58	0.00	0.00	0.00	583.52	154.92	1726.19	582.13	289.16	1728.23	482.75	169.64	1627.55	483.58	288.18	1622.57	531.26	1227.88	72.86	1130.69	1242.06	79.14	500.22
3.36000	681.08	362.84	44.71	634.81	355.33	57.01	477.81	388.44	51.06	479.40	375.86	110.94	716.32	98.69	38.78	671.65	97.99	51.86	500.47	68.77	45.85	502.28	81.36	103.22	668.75	221.04	1303.80	0.00	0.00	0.00	582.62	155.30	1726.02	580.38	288.93	1728.15	482.19	168.83	1626.47	483.07	288.48	1621.68	532.18	1227.81	73.26	1130.59	1242.61	78.87	499.52
3.37000	680.15	362.66	44.43	636.85	354.23	57.66	477.86	387.64	50.82	479.47	376.24	111.13	717.33	98.64	39.10	671.01	98.45	51.85	500.48	68.77	45.87	502.35	81.59	103.18	669.98	221.35	1303.87	0.00	0.00	0.00	583.05	154.25	1725.46	579.00	288.88	1728.05	481.71	168.63	1625.60	482.52	288.23	1620.91	531.94	1227.76	73.12	1130.24	1242.14	78.92	502.44
3.38000	678.75	362.97	43.90	636.64	355.22	57.54	477.82	387.54	50.75	479.45	376.09	111.03	716.18	98.36	39.04	671.98	98.50	52.22	500.48	68.97	45.84	502.24	80.37	103.80	670.40	221.16	1303.86	0.00	0.00	0.00	581.86	153.70	1725.42	578.45	288.63	1728.00	481.18	168.44	1624.57	481.98	288.28	1620.08	531.84	1227.83	73.05	1130.45	1242.22	78.93	497.74
3.39000	681.17	362.96	44.71	636.73	355.41	57.28	477.76	388.05	50.96	479.53	375.50	110.76	716.46	98.10	38.89	672.71	98.82	52.41	500.45	68.85	45.87	502.18	80.46	103.68	671.20	221.08	1303.80	0.00	0.00	0.00	581.02	154.27	1725.43	579.10	288.18	1727.75	480.87	168.40	1623.71	481.55	288.15	1619.30	531.77	1227.74	73.03	1130.49	1242.99	78.77	501.96
3.40000	680.03	362.52	44.45	636.96	354.36	57.66	477.85	388.03	50.99	479.50	376.02	111.13	717.25	99.00	39.06	670.63	98.17	51.60	500.46	68.79	45.97	502.29	80.85	103.62	670.62	221.26	1304.04	0.00	0.00	0.00	580.92	153.90	1724.97	576.01	287.85	1727.79	480.36	168.50	1622.90	481.09	287.79	1618.57	532.43	1227.76	73.22	1129.59	1242.54	78.79	502.47
3.41000	680.48	362.05	44.78	636.31	355.39	57.48	477.90	388.26	51.10	479.54	376.36	111.17	717.48	98.65	39.13	671.70	98.51	52.01	500.44	68.49	46.06	502.36	80.81	103.69	669.71	221.33	1304.12	0.00	0.00	0.00	575.95	154.06	1725.06	575.04	288.13	1727.62	479.96	168.13	1622.00	480.61	287.79	1617.81	532.51	1227.68	73.29	1129.41	1241.92	78.85	501.81
3.42000	681.03	362.77	44.76	635.57	354.19	57.16	477.91	388.41	51.10	479.56	375.82	110.96	716.17	98.47	38.78	672.30	98.54	52.13	500.52	68.77	45.99	502.33	80.78	103.67	669.88	221.31	1304.11	0.00	0.00	0.00	576.68	153.52	1724.75	573.46	288.27	1727.58	479.60	168.45	1621.29	480.15	287.79	1617.09	533.03	1227.79	73.70	1129.94	1242.56	78.61	503.26
3.43000	680.58	363.23	44.29	637.05	354.44	57.53	477.87	388.61	51.23	479.60	376.16	111.15	717.07	98.53	38.91	672.42	98.31	52.10	500.47	68.78	45.98	502.37	80.92	103.64	670.22	221.31	1304.24	0.00	0.00	0.00	574.33	153.62	1724.89	573.40	288.05	1727.35	479.21	168.19	1620.53	479.72	287.74	1616.39	532.98	1227.70	73.59	1130.33	1242.18	78.73	501.92
3.44000	680.44	363.14	44.30	635.32	355.52	57.60	477.88	387.98	50.93	479.65	376.05	111.15	716.67	97.67	39.10	671.29	97.67	51.54	500.51	68.66	46.03	502.41	81.38	103.39	671.14	221.32	1304.42	0.00	0.00	0.00	576.37	154.07	1724.73	572.02	287.74	1727.42	478.80	167.84	1619.83	479.31	287.63	1615.79	531.76	1227.75	72.99	1130.80	1242.34	78.90	509.44
3.45000	679.02	362.65	43.98	634.86	355.47	57.03	477.86	388.50	51.28	479.65	375.91	111.09	716.74	98.41	38.87	672.04	98.48	51.97	500.51	68.89	45.94	502.35	81.51	103.39	671.22	221.38	1304.48	0.00	0.00	0.00	573.89	153.41	1724.72	571.12	287.96	1727.35	478.43	167.86	1619.30	478.89	287.68	1615.20	531.82	1227.90	73.13	1130.79	1242.82	78.77	502.89
3.46000	680.57	362.97	44.37	634.79	354.35	57.14	477.98	389.07	51.51	479.57	376.20	111.12	716.73	98.05	38.81	671.49	98.40	51.76	500.52	68.68	46.07	502.39	80.94	103.56	671.50	221.65	1304.48	0.00	0.00	0.00	569.86	153.74	1725.00	569.77	288.23	1727.28	478.08	167.67	1618.69	478.52	287.70	1614.67	532.86	1227.71	73.38	1130.47	1243.15	78.65	502.77
3.47000	680.72	363.20	44.26	636.56	355.05	57.33	477.96	388.32	51.10	479.62	375.86	111.08	717.06	98.72	38.65	671.19	98.09	51.57	500.56	68.86	45.99	502.39	80.45	103.88	672.47	221.37	1304.48	0.00	0.00	0.00	571.05	153.70	1724.67	568.27	287.83	1727.19	477.84	167.73	1618.18	478.21	287.62	1614.27	532.07	1227.82	73.18	1130.46	1242.60	78.82	500.50
3.48000	680.25	362.90	44.34	635.01	354.71	57.48	477.93	387.87	50.97	479.68	376.05	111.23	717.18	97.87	39.29	672.08	98.50	51.96	500.53	68.90	46.02	502.45	80.69	103.78	670.27	221.73	1304.58	0.00	0.00	0.00	573.78	152.90	1724.26	569.35	288.00	1727.05	477.47	167.31	1617.70	477.90	287.56	1613.89	532.66	1227.74	73.37	1130.30	1242.11	79.02	501.69
3.49000	679.73	362.81	44.19	636.05	354.56	57.42	477.96	388.23	51.16	479.69	376.00	111.11	716.78	97.96	39.09	671.56	98.14	51.62	500.57	68.83	46.05	502.48	80.66	103.80	670.12	221.73	1304.64	0.00	0.00	0.00	572.47	153.03	1724.09	568.14	288.58	1726.95	477.17	167.56	1617.45	477.61	287.38	1613.61	532.20	1227.77	73.17	1129.98	1242.26	78.80	502.88
3.50000	681.09	362.67	44.54	635.81	354.99	56.89	477.91	388.50	51.31	479.71	376.13	111.28	717.50	98.29	39.01	672.22	97.87	51.78	500.58	69.08	45.96	502.57	81.63	103.40	670.33	221.66	1304.87	0.00	0.00	0.00	569.91	152.82	1724.42	567.27	288.10	1726.93	476.87	167.40	1617.28	477.33	287.61	1613.38	532.50	1227.58	73.14	1129.96	1242.90	78.68	499.87
3.51000	679.87	362.13	44.48	635.03	354.61	56.96	478.01	388.49	51.26	479.66	375.64	111.07	717.17	98.24	38.67	672.16	98.19	51.91	500.63	69.02	46.01	502.62	81.20	103.66	672.34	221.86	1304.89	0.00	0.00	0.00	568.25	152.71	1724.49	566.45	288.07	1726.97	476.61	167.59	1617.21	477.03	287.45	1613.31	532.94	1227.51	73.28	1129.32	1242.87	78.52	495.74
3.52000	681.29	362.77	44.72	637.46	355.17	57.23	477.86	387.84	50.96	479.75	376.21	111.31	717.05	98.57	38.60	672.35	98.21	51.97	500.61	68.83	46.10	502.50	81.02	103.78	670.81	221.92	1305.04	0.00	0.00	0.00	569.11	153.01	1724.42	566.97	287.62	1726.94	476.36	167.39	1617.17	476.80	287.31	1613.28	532.79	1227.74	73.40	1129.46	1242.60	78.64	498.44
3.53000	681.05	362.91	44.57	636.71	355.21	57.22	477.83	387.68	50.91	479.64	376.25	111.31	716.56	97.96	38.73	672.67	97.67	51.82	500.59	68.93	46.09	502.70	81.70	103.48	671.84	221.98	1305.04	0.00	0.00	0.00	569.72	153.20	1724.24	567.73	288.05	1726.71	476.18	167.81	1617.30	476.57	287.29	1613.38	533.30	1227.74	73.53	1129.21	1242.12	78.60	504.93
3.54000	680.45	362.29	44.48	635.73	355.47	56.57	477.93	388.67	51.33	479.68	376.41	111.33	717.11	98.33	38.72	672.27	98.51	52.02	500.61	68.79	46.14	502.53	81.46	103.62	671.33	221.84	1304.92	0.00	0.00	0.00	570.22	153.69	1724.28	567.37	287.74	1726.75	476.03	167.45	1617.44	476.37	287.22	1613.51	533.10	1227.79	73.61	1130.35	1242.46	78.94	505.69
3.55000	680.67	362.92	44.50	635.53	355.00	57.23	477.88	388.17	51.11	479.72	376.12	111.26	716.62	98.04	38.90	672.39	98.33	52.05	500.61	68.76	46.18	502.51	80.86	103.86	670.44	221.87	1305.07	0.00	0.00	0.00	570.55	153.21	1724.17	567.60	288.19	1726.59	475.94	167.26	1617.66	476.18	287.29	1613.71	531.73	1227.90	73.14	1130.27	1242.68	78.83	506.15
3.56000	680.13	362.88	44.05	634.98	354.03	56.94	478.02	388.23	51.17	479.73	376.42	111.35	716.64	97.55	39.01	672.28	98.60	52.03	500.64	69.13	46.01	502.51	81.17	103.77	677.94	223.71	1304.34	0.00	0.00	0.00	568.75	152.97	1724.40	567.38	287.82	1726.75	475.80	167.38	1617.90	476.09	287.39	1613.92	531.07	1228.04	72.92	1130.05	1242.40	78.78	508.31
3.57000	681.77	362.62	45.04	637.06	354.50	58.07	477.90	388.03	51.07	479.73	376.65	111.42	716.18	98.62	38.38	671.82	98.15	51.76	500.57	68.85	46.13	502.59	81.09	103.82	678.17	223.53	1304.25	0.00	0.00	0.00	571.55	153.71	1724.36	567.93	287.74	1726.78	475.72	167.40	1618.15	476.03	287.58	1614.17	532.17	1227.61	73.16	1130.00	1242.79	78.83	500.36
3.58000	679.53	362.70	44.27	635.47	355.35	57.32	477.99	388.28	51.16	479.75	375.75	111.13	716.62	98.45	38.66	671.71	98.46	51.83	500.59	68.91	46.10	502.60	81.32	103.66	678.52	223.96	1304.34	0.00	0.00	0.00	568.50	152.88	1724.44	567.78	288.19	1726.73	475.80	167.26	1618.50	476.01	287.43	1614.50	531.58	1227.78	73.09	1130.03	1242.50	78.67	500.83
3.59000	679.72	362.82	44.21	634.67	355.50	57.14	477.88	388.79	51.44	479.75	375.76	111.08	716.93	98.98	38.40	671.53	98.46	51.84	500.59	68.93	46.17	502.63	81.24	103.77	678.85	224.20	1304.47	0.00	0.00	0.00	569.55	153.48	1724.37	568.18	288.31	1726.78	475.77	167.51	1618.88	476.06	287.18	1614.88	531.46	1227.88	73.13	1129.46	1242.09	78.77	504.55
3.60000	681.30	362.80	44.66	637.30	354.97	57.53	477.82	388.78	51.35	479.74	376.71	111.51	716.73	98.56	38.62	672.18	98.44	51.98	500.62	69.01	46.13	502.73	81.53	103.64	679.46	224.21	1304.47	0.00	0.00	0.00	572.08	153.12	1724.12	567.59	287.98	1726.94	475.86	167.66	1619.37	476.11	287.23	1615.22	533.00	1227.51	73.48	1128.72	1242.44	78.58	505.17
3.61000	680.61	362.59	44.47	635.79	354.71	57.60	478.01	388.32	51.16	479.73	376.48	111.44	717.25	98.21	38.88	671.95	98.31	51.91	500.65	68.95	46.20	502.68	81.44	103.67	679.70	224.11	1304.42	0.00	0.00	0.00	572.92	153.59	1724.28	567.26	288.30	1727.02	475.97	167.06	1619.71	476.18	287.66	1615.57	533.11	1227.43	73.47	1129.64	1242.63	78.77	503.21
3.62000	681.44	363.08	44.76	635.28	354.91	57.15	477.86	388.62	51.25	479.76	375.95	111.19	716.81	98.49	38.54	672.13	98.56	52.00	500.61	68.98	46.15	502.70	81.28	103.81	680.41	224.45	1304.49	0.00	0.00	0.00	573.28	153.58	1724.23	570.47	288.07	1726.75	476.11	167.13	1620.23	476.34	287.32	1616.04	531.81	1227.74	73.11	1130.47	1242.63	78.80	504.77
3.63000	681.48	362.85	44.65	636.95	355.23	57.59	477.88	387.62	50.92	479.81	375.86	111.14	716.96	98.43	38.55	672.16	98.57	51.99	500.65	68.79	46.25	502.77	81.62	103.74	678.36	224.33	1304.42	0.00	0.00	0.00	573.05	152.83	1724.28	571.65	288.48	1726.63	476.41	167.91	1620.83	476.41	287.56	1616.49	532.76	1227.65	73.43	1130.68	1242.63	78.90	502.61
3.64000	680.67	362.94	44.45	637.35	354.94	57.73	477.86	387.74	51.00	479.66	376.23	111.23	717.40	98.11	39.06	671.16	98.49	51.64	500.65	68.93	46.23	502.70	81.02	103.90	679.60	224.03	1304.46	0.00	0.00	0.00	573.92	153.27	1724.43	572.48	288.32	1726.68	476.59	167.72	1621.40	476.58	287.44	1617.00	532.30	1227.58	73.17	1130.47	1242.10	78.91	496.82
3.65000	679.90	362.83	44.34	635.67	354.30	57.62	477.98	387.99	51.11	479.77	375.74	111.09	716.82	98.13	38.88	672.16	98.53	51.94	500.67	69.16	46.13	502.74	81.89	103.62	679.49	224.31	1304.52	0.00	0.00	0.00	574.90	153.66	1724.53	572.42	288.34	1726.79	476.87	167.98	1621.99	476.80	287.43	1617.55	532.36	1227.54	73.22	1129.71	1241.95	78.84	495.83
3.66000	680.17	363.20	44.13	636.66	355.08	57.62	477.84	388.40	51.27	479.74	375.66	111.07	716.51	97.94	38.58	672.55	98.49	52.02	500.69	68.78	46.28	502.77	81.56	103.76	678.98	224.76	1304.47	0.00	0.00	0.00	575.85	154.15	1724.70	572.75	288.80	1726.69	477.28	168.41	1622.62	477.02	287.44	1618.09	531.24	1228.01	72.83	1129.98	1241.82	79.01	500.93
3.67000	679.81	362.59	44.26	636.19	355.12	57.72	477.92	388.10	51.13	479.76	376.12	111.30	716.97	98.37	38.61	671.43	98.17	51.62	500.70	68.89	46.24	502.80	81.87	103.61	679.83	224.46	1304.41	0.00	0.00	0.00	576.70	153.91	1724.63	573.69	288.42	1726.78	477.64	168.31	1623.27	477.31	287.50	1618.65	532.05	1227.76	73.10	1130.05	1241.91	78.89	502.05
3.68000	681.21	362.85	44.62	635.72	355.97	56.85	477.93	387.93	51.05	479.77	376.62	111.54	716.70	98.50	38.67	672.17	98.41	51.86	500.65	68.98	46.25	502.75	81.39	103.81	679.85	223.97	1304.40	0.00	0.00	0.00	577.56	153.58	1724.53	573.88	288.92	1726.77	477.89	167.88	1623.90	477.57	287.46	1619.29	532.32	1227.69	73.22	1129.92	1243.09	78.39	498.59
3.69000	678.56	362.94	43.72	636.23	354.76	57.42	477.85	387.85	50.96	479.77	376.18	111.36	716.98	97.92	38.97	673.04	98.29	52.17	500.64	69.14	46.16	502.71	81.34	103.84	678.99	224.31	1304.45	0.00	0.00	0.00	577.82	154.21	1724.75	575.87	288.62	1726.77	478.38	167.99	1624.59	477.89	287.33	1619.95	532.21	1227.78	73.25	1130.27	1242.69	78.70	502.90
3.70000	679.71	362.84	44.04	636.40	354.97	57.63	478.00	388.53	51.26	479.82	376.17	111.30	716.21	98.14	38.53	672.02	98.41	51.85	500.64	68.80	46.29	502.69	81.37	103.80	679.54	224.37	1304.43	0.00	0.00	0.00	578.97	154.09	1724.73	576.61	288.85	1726.90	478.91	167.89	1625.32	478.24	287.75	1620.51	532.81	1227.52	73.40	1129.92	1242.51	78.77	508.41
3.71000	680.07	362.79	44.26	637.18	355.16	57.43	477.93	387.55	50.86	479.78	376.11	111.22	716.37	98.08	38.62	671.09	98.20	51.59	500.69	69.08	46.19	502.71	80.78	104.16	678.69	223.92	1304.46	0.00	0.00	0.00	580.18	154.18	1724.69	577.17	289.12	1726.84	479.31	168.04	1626.09	478.63	287.71	1621.23	532.15	1227.60	73.08	1130.03	1241.94	78.92	504.45
3.72000	678.90	362.98	43.88	637.26	354.88	57.59	477.92	387.70	51.04	479.77	376.14	111.30	716.90	98.24	38.61	671.55	98.26	51.60	500.66	68.91	46.28	502.86	81.67	103.73	679.26	224.66	1304.48	0.00	0.00	0.00	584.24	154.50	1724.52	578.71	289.32	1726.79	479.79	168.38	1626.99	479.05	287.68	1621.97	532.39	1227.62	73.26	1130.55	1242.16	79.02	501.26
3.73000	679.61	362.87	43.95	637.07	355.50	57.75	477.88	388.16	51.19	479.82	375.86	111.20	717.28	99.05	38.74	671.91	98.18	51.70	500.71	69.17	46.14	502.82	81.53	103.82	680.91	225.17	1304.45	0.00	0.00	0.00	585.02	154.48	1724.71	579.01	289.52	1726.81	480.28	168.33	1627.90	479.44	287.40	1622.81	532.09	1227.89	73.23	1130.08	1242.49	78.65	500.71
3.74000	678.70	363.45	43.66	634.74	354.71	57.10	477.96	388.61	51.22	479.88	375.79	111.15	717.11	98.55	38.77	670.76	98.24	51.51	500.69	69.24	46.16	502.84	81.34	103.96	680.18	224.56	1304.32	0.00	0.00	0.00	586.13	155.16	1724.60	579.60	289.68	1726.89	480.86	168.46	1628.85	479.90	287.33	1623.60	532.65	1227.69	73.33	1130.14	1242.51	78.78	502.59
3.75000	679.88	362.98	44.13	635.80	354.54	57.37	477.95	388.02	51.09	479.76	376.47	111.50	716.98	98.04	38.97	672.59	98.08	51.91	500.66	69.20	46.15	502.73	81.83	103.73	679.54	224.31	1304.39	0.00	0.00	0.00	587.84	154.19	1724.65	581.85	289.69	1726.66	481.51	168.53	1629.86	480.34	287.33	1624.44	532.92	1227.46	73.31	1130.79	1242.36	78.91	502.80
3.76000	680.74	363.01	44.46	635.40	354.37	57.29	477.92	387.87	51.07	479.80	375.73	111.20	716.53	98.22	38.46	672.86	98.47	52.00	500.67	69.16	46.17	502.65	80.67	104.14	681.26	224.67	1304.43	0.00	0.00	0.00	586.09	155.27	1724.99	583.13	289.93	1726.48	482.08	168.75	1630.84	480.86	287.55	1625.31	531.87	1227.77	73.12	1129.87	1242.60	78.71	502.42
3.77000	679.93	362.92	44.29	635.73	354.80	57.27	477.99	387.66	50.91	479.78	376.15	111.30	717.24	98.14	38.87	671.73	98.48	51.78	500.67	68.79	46.31	502.73	80.47	104.27	680.39	224.83	1304.25	0.00	0.00	0.00	587.19	155.50	1725.05	584.91	289.86	1726.44	482.82	168.62	1631.90	481.35	287.48	1626.24	531.87	1227.84	73.21	1129.54	1242.65	78.69	501.14
3.78000	680.24	362.68	44.43	637.22	355.49	58.17	477.88	387.65	50.92	479.84	375.30	110.96	716.92	98.30	38.78	672.13	98.05	51.72	500.70	69.07	46.24	502.76	81.00	104.03	679.98	224.46	1304.16	0.00	0.00	0.00	591.84	156.22	1724.79	587.38	290.66	1726.12	483.37	168.41	1633.01	481.98	287.45	1627.25	533.20	1227.45	73.54	1130.54	1242.19	78.91	504.60
3.79000	679.85	362.83	44.33	635.87	355.11	57.19	477.89	387.26	50.83	479.79	375.98	111.23	717.37	98.95	38.64	672.79	98.24	52.07	500.71	69.00	46.26	502.64	81.59	103.76	680.08	224.45	1304.09	0.00	0.00	0.00	593.95	155.53	1724.72	587.96	290.54	1726.30	484.08	168.83	1634.28	482.52	287.45	1628.27	533.40	1227.25	73.54	1129.33	1242.65	78.58	504.86
3.80000	679.07	362.99	43.87	635.97	355.27	57.57	478.02	387.41	50.83	479.85	375.88	111.19	717.09	98.12	38.58	671.51	98.84	52.00	500.67	68.76	46.31	502.74	80.69	104.08	681.57	224.00	1304.17	0.00	0.00	0.00	594.79	155.94	1724.96	590.64	290.61	1726.18	484.86	168.38	1635.41	483.12	287.58	1629.28	531.92	1227.76	73.10	1129.27	1243.41	78.37	500.05
3.81000	679.15	363.16	43.88	634.81	355.33	56.91	477.97	387.82	51.02	479.79	376.16	111.34	716.92	98.50	38.83	671.85	98.29	51.77	500.73	69.06	46.21	502.75	81.18	103.96	681.43	224.73	1304.21	0.00	0.00	0.00	595.47	155.59	1724.89	592.00	291.04	1725.94	485.66	168.47	1636.62	483.81	287.63	1630.40	531.19	1228.00	72.94	1129.36	1242.92	78.49	507.80
3.82000	680.48	363.00	44.42	636.58	354.68	57.39	478.06	387.81	51.01	479.81	375.91	111.24	716.66	98.39	38.71	672.67	98.50	51.99	500.68	69.09	46.20	502.82	81.67	103.74	680.72	224.94	1304.15	0.00	0.00	0.00	597.53	156.63	1724.97	591.37	291.28	1725.99	486.54	168.67	1637.92	484.52	288.02	1631.46	531.99	1228.00	73.18	1128.74	1242.41	78.55	507.17
3.83000	679.92	362.88	44.24	637.83	354.54	58.02	478.00	388.42	51.28	479.74	376.28	111.38	716.69	98.31	38.63	672.00	98.39	51.78	500.68	69.05	46.21	502.77	81.48	103.84	673.62	222.90	1304.88	0.00	0.00	0.00	597.03	156.62	1724.96	594.36	291.53	1725.68	487.38	168.38	1639.23	485.26	287.83	1632.65	533.04	1227.53	73.48	1129.95	1242.14	78.91	502.21
3.84000	680.87	362.92	44.57	635.71	354.37	57.77	477.98	387.92	51.10	479.75	376.07	111.29	717.04	98.70	38.76	672.39	98.09	51.83	500.68	69.17	46.17	502.72	80.29	104.33	674.69	222.61	1304.89	0.00	0.00	0.00	600.54	156.21	1724.89	595.82	291.70	1725.45	488.36	168.58	1640.54	486.10	287.78	1633.84	531.99	1227.82	73.12	1130.46	1241.69	79.09	505.18
3.85000	679.58	362.82	44.17	636.92	354.99	57.25	477.91	387.95	51.04	479.74	376.15	111.35	716.37	98.42	38.50	671.30	98.66	51.65	500.73	68.83	46.32	502.72	81.00	104.01	673.11	222.50	1304.92	0.00	0.00	0.00	603.64	156.29	1724.59	597.61	291.43	1725.40	489.25	168.35	1641.77	487.00	287.80	1635.03	532.82	1227.58	73.26	1129.69	1242.40	78.81	501.55
3.86000	679.20	362.89	43.95	636.01	355.79	57.34	477.93	387.97	51.14	479.86	376.20	111.37	717.57	98.18	38.99	671.01	98.15	51.42	500.67	68.97	46.23	502.77	81.69	103.78	673.40	222.56	1304.79	0.00	0.00	0.00	604.52	156.40	1724.55	600.66	291.41	1725.16	490.29	168.24	1643.16	487.94	288.06	1636.20	532.14	1227.65	73.14	1130.07	1242.68	78.79	501.30
3.87000	679.46	363.28	43.98	634.93	354.88	57.27	477.88	388.00	51.14	479.75	375.65	111.08	717.32	98.15	38.98	671.41	98.30	51.63	500.66	68.89	46.30	502.78	81.77	103.81	673.66	222.66	1304.92	0.00	0.00	0.00	608.12	156.52	1723.97	602.78	291.78	1724.92	491.40	168.42	1644.57	488.96	288.21	1637.50	532.21	1227.62	73.27	1129.60	1242.38	78.72	501.44
3.88000	680.53	362.73	44.44	635.00	354.71	57.10	477.86	388.44	51.27	479.79	376.07	111.28	716.79	98.70	38.45	671.92	98.20	51.72	500.65	68.85	46.31	502.76	81.30	103.98	673.92	222.47	1304.73	0.00	0.00	0.00	609.99	156.90	1724.01	604.45	291.84	1724.63	492.58	168.84	1646.04	490.02	288.48	1638.81	532.76	1227.52	73.49	1130.17	1242.11	79.01	498.92
3.89000	679.70	362.95	44.10	636.03	354.83	57.64	477.89	387.08	50.70	479.78	376.22	111.38	717.28	98.09	38.88	672.56	98.36	51.90	500.65	68.84	46.32	502.80	81.31	103.88	674.42	222.85	1304.75	0.00	0.00	0.00	609.35	156.80	1723.91	606.41	291.94	1724.56	493.73	168.54	1647.44	491.10	288.65	1640.17	532.93	1227.45	73.43	1130.29	1242.47	78.74	498.83
3.90000	680.69	363.39	44.19	635.32	355.15	57.09	478.00	388.13	51.15	479.81	376.21	111.41	717.74	98.57	38.76	672.16	98.39	51.78	500.65	68.64	46.46	502.80	80.56	104.27	675.13	222.60	1304.76	0.00	0.00	0.00	612.80	157.59	1723.82	609.21	291.94	1724.20	494.94	168.78	1648.99	492.28	288.79	1641.61	532.60	1227.45	73.28	1130.19	1243.13	78.58	501.94
3.91000	680.23	362.60	44.46	635.79	354.31	56.97	477.98	388.30	51.20	479.84	375.30	111.07	716.95	98.94	38.27	671.58	97.77	51.28	500.73	68.78	46.39	502.82	81.14	103.99	673.86	222.40	1304.73	0.00	0.00	0.00	613.89	157.04	1723.61	611.21	292.20	1723.83	496.19	169.46	1650.57	493.47	289.02	1643.05	532.61	1227.48	73.25	1129.64	1243.04	78.49	503.93
3.92000	679.93	362.81	44.21	636.22	354.76	57.31	477.86	387.43	50.94	479.71	375.99	111.29	717.14	98.64	38.43	672.03	97.90	51.54	500.70	69.07	46.28	502.93	81.51	103.93	673.60	222.45	1304.75	0.00	0.00	0.00	617.69	157.78	1722.98	614.58	292.34	1723.28	497.45	168.77	1652.07	494.80	288.99	1644.61	532.31	1227.51	73.12	1130.13	1243.11	78.62	506.55
3.93000	680.17	362.89	44.36	636.09	354.66	57.49	477.93	388.12	51.16	479.82	376.28	111.42	716.65	97.94	38.60	671.35	98.43	51.60	500.74	69.19	46.25	502.81	81.41	104.00	673.16	222.35	1304.63	0.00	0.00	0.00	619.04	157.25	1722.56	616.72	292.26	1722.95	498.74	168.85	1653.74	496.13	289.38	1646.13	531.71	1227.86	73.01	1129.57	1242.64	78.46	508.33
3.94000	681.02	363.06	44.55	636.40	355.46	57.38	477.99	388.20	51.23	479.74	375.94	111.28	717.68	98.60	38.65	671.77	98.38	51.72	500.71	69.29	46.25	502.88	81.64	103.89	673.24	222.38	1304.61	0.00	0.00	0.00	623.58	157.64	1722.04	619.50	292.46	1722.51	500.20	169.22	1655.52	497.51	289.32	1647.75	531.70	1227.62	72.94	1130.25	1242.43	78.75	505.20
3.95000	680.50	363.30	44.16	634.00	355.11	56.51	478.04	388.08	51.07	479.75	375.83	111.28	716.36	98.31	38.26	673.16	98.14	51.91	500.79	69.56	46.15	502.80	81.21	104.15	673.79	222.25	1304.71	0.00	0.00	0.00	626.15	157.56	1721.46	621.49	292.52	1722.11	501.75	169.81	1657.37	498.92	289.75	1649.35	531.31	1227.81	72.90	1130.13	1242.28	78.90	499.70
3.96000	678.91	362.78	43.99	636.05	355.01	57.27	477.94	388.42	51.29	479.83	376.13	111.42	716.98	98.21	38.28	671.29	98.08	51.36	500.75	69.08	46.37	502.78	81.53	103.95	674.47	222.40	1304.70	0.00	0.00	0.00	626.47	157.90	1721.42	622.46	292.26	1721.79	503.35	169.01	1658.91	500.46	289.90	1651.02	531.41	1227.86	72.92	1129.66	1242.11	78.91	505.41
3.97000	679.85	363.15	43.89	634.89	354.70	56.82	477.96	387.84	51.05	479.74	375.63	111.25	717.19	98.33	38.34	672.64	98.42	51.99	500.78	69.21	46.36	502.94	81.71	103.92	674.40	222.23	1304.75	0.00	0.00	0.00	629.98	157.92	1720.91	626.39	292.74	1721.08	504.91	169.04	1660.79	502.05	290.12	1652.70	532.29	1227.95	73.29	1129.72	1241.65	79.20	502.17
3.98000	680.35	363.12	44.14	635.48	354.92	57.18	477.91	388.00	51.18	479.78	375.80	111.36	716.93	98.37	38.60	672.21	98.28	51.72	500.78	69.28	46.35	502.75	81.24	104.15	674.26	222.24	1304.82	0.00	0.00	0.00	633.43	157.37	1720.08	630.02	293.10	1720.28	506.59	169.56	1662.70	503.64	290.42	1654.43	532.30	1227.63	73.22	1129.62	1241.93	78.97	498.78
3.99000	681.82	363.57	44.38	635.06	354.91	56.78	477.92	387.62	50.99	479.79	375.64	111.22	716.74	98.34	38.45	671.66	98.58	51.82	500.77	68.95	46.50	502.82	81.35	104.17	673.62	222.37	1304.90	0.00	0.00	0.00	635.68	157.64	1719.32	634.59	292.73	1719.51	508.29	168.91	1664.49	505.32	290.41	1656.17	532.44	1227.56	73.19	1129.86	1241.82	78.90	508.49
4.00000	679.86	362.58	44.08	635.41	355.28	56.95	477.99	387.95	51.14	479.80	375.81	111.30	716.89	98.23	38.37	671.11	98.22	51.39	500.78	69.19	46.44	502.90	81.43	104.04	673.81	222.47	1304.98	0.00	0.00	0.00	639.29	157.73	1718.85	637.41	293.27	1718.65	510.01	168.97	1666.37	507.10	290.36	1657.91	531.81	1227.71	73.05	1130.42	1242.21	78.95	507.24
4.01000	681.15	363.04	44.46	636.57	355.10	57.53	477.96	388.13	51.23	479.77	375.99	111.33	717.37	97.57	38.76	672.15	97.87	51.54	500.81	69.12	46.43	502.85	81.13	104.21	675.66	222.38	1304.95	0.00	0.00	0.00	642.35	158.20	1718.03	640.11	293.78	1717.73	511.84	168.92	1668.26	508.93	290.73	1659.61	532.77	1227.66	73.39	1129.91	1242.38	78.85	509.62
4.02000	680.36	362.62	44.27	636.42	355.69	57.29	478.03	387.85	51.14	479.82	376.03	111.40	717.50	98.23	38.29	671.72	98.37	51.63	500.78	69.32	46.37	502.91	81.56	104.07	674.65	222.10	1305.04	0.00	0.00	0.00	645.11	158.21	1717.31	641.36	293.34	1716.99	513.76	168.78	1670.22	510.77	291.25	1661.28	532.73	1227.56	73.32	1128.92	1242.31	78.53	501.98
4.03000	679.36	363.35	43.60	636.36	355.43	57.15	477.95	387.84	51.13	479.76	375.82	111.36	717.30	98.49	38.43	673.15	98.25	52.10	500.82	69.24	46.38	502.89	81.43	104.19	674.92	222.19	1305.12	0.00	0.00	0.00	647.03	158.45	1716.31	645.83	293.44	1715.87	515.85	168.96	1672.11	512.76	291.43	1663.03	531.64	1227.85	73.08	1130.18	1242.18	78.98	498.20
4.04000	679.41	363.45	43.58	636.81	355.55	57.36	478.05	388.07	51.34	479.77	376.43	111.58	716.77	98.07	38.53	672.01	98.26	51.58	500.77	69.33	46.36	502.95	82.16	103.90	673.02	222.39	1305.30	0.00	0.00	0.00	651.69	158.94	1715.34	647.95	293.70	1714.85	517.83	168.49	1673.96	514.82	291.35	1664.78	532.24	1227.74	73.27	1130.59	1242.69	79.04	498.66
4.05000	679.49	363.04	43.61	636.41	355.29	57.30	478.00	388.01	51.32	479.83	375.99	111.43	716.75	97.88	38.47	672.37	98.23	51.75	500.80	69.16	46.47	502.90	81.48	104.20	673.51	222.28	1305.27	0.00	0.00	0.00	652.04	158.73	1714.55	650.19	293.72	1713.81	519.98	169.08	1675.87	516.94	291.43	1666.46	532.15	1227.55	73.09	1130.30	1242.05	79.13	500.62
4.06000	679.89	362.52	43.91	637.15	355.04	57.02	477.97	388.36	51.39	479.89	375.93	111.43	717.01	97.94	38.43	671.51	98.47	51.56	500.88	69.23	46.48	502.90	81.20	104.30	673.67	222.19	1305.35	0.00	0.00	0.00	655.08	159.62	1713.41	653.33	293.76	1712.50	522.17	168.65	1677.71	519.09	292.04	1668.07	532.80	1227.51	73.33	1129.27	1242.65	78.52	496.32
4.07000	681.59	363.30	44.08	636.97	354.99	57.39	478.06	388.26	51.43	479.85	375.85	111.42	716.39	98.25	37.88	672.27	98.76	51.89	500.83	69.16	46.50	502.88	81.27	104.35	673.11	222.19	1305.36	0.00	0.00	0.00	659.23	158.70	1712.24	657.20	293.96	1711.08	524.44	168.78	1679.61	521.26	292.18	1669.71	532.08	1227.63	73.22	1129.93	1243.13	78.49	503.84
4.08000	679.88	362.80	43.70	635.92	354.35	57.29	478.08	387.91	51.26	479.87	375.99	111.51	716.73	98.23	38.00	672.77	98.34	51.96	500.83	69.21	46.47	502.93	81.98	104.03	674.26	222.19	1305.47	0.00	0.00	0.00	661.61	159.26	1711.26	659.25	294.28	1709.72	526.81	169.04	1681.52	523.51	292.38	1671.34	531.40	1228.00	73.11	1130.05	1242.49	78.71	502.56
4.09000	681.29	362.45	44.23	634.57	354.92	56.82	478.06	387.95	51.27	479.86	375.80	111.44	716.85	98.28	38.12	672.16	98.48	51.91	500.86	69.01	46.60	502.94	81.20	104.40	673.75	222.35	1305.53	0.00	0.00	0.00	663.66	159.19	1709.79	662.56	294.31	1708.25	529.04	168.04	1683.13	525.74	292.40	1672.98	532.02	1227.96	73.29	1129.33	1242.07	78.80	499.89
4.10000	680.74	362.62	43.92	636.78	354.80	57.10	478.01	387.77	51.16	479.93	375.85	111.47	716.63	98.03	38.38	672.55	98.21	51.74	500.84	68.94	46.65	502.90	81.40	104.30	671.73	222.26	1305.50	0.00	0.00	0.00	666.94	158.74	1708.39	666.74	294.32	1706.61	531.51	168.32	1684.97	528.14	292.76	1674.60	531.76	1227.79	73.12	1129.36	1242.31	78.79	500.61
4.11000	679.90	362.46	43.79	637.49	354.28	57.79	477.95	388.15	51.42	479.98	375.86	111.44	716.95	98.92	38.19	672.48	97.68	51.50	500.89	69.41	46.46	503.02	81.92	104.13	672.46	222.27	1305.67	0.00	0.00	0.00	669.79	159.35	1706.95	669.05	294.44	1705.16	533.96	167.83	1686.69	530.47	292.99	1676.18	533.00	1227.64	73.43	1128.77	1242.54	78.60	502.65
4.12000	680.09	363.15	43.50	635.92	354.80	56.85	478.13	388.14	51.40	480.01	375.85	111.50	716.86	98.25	38.01	671.53	98.36	51.55	500.91	69.42	46.46	503.00	81.50	104.34	673.34	222.31	1305.60	0.00	0.00	0.00	672.78	159.47	1705.45	670.77	294.20	1703.54	536.49	168.72	1688.55	532.86	293.10	1677.72	531.98	1227.96	73.26	1129.14	1242.53	78.60	507.79
4.13000	680.25	362.74	43.80	636.29	354.97	57.35	477.97	387.29	51.01	480.05	375.63	111.40	717.05	98.19	37.99	671.32	98.08	51.42	500.85	68.96	46.64	503.01	80.94	104.50	672.31	222.23	1305.51	0.00	0.00	0.00	675.87	159.20	1703.75	675.00	294.23	1701.59	538.97	168.13	1690.23	535.26	293.36	1679.26	531.49	1227.77	72.90	1129.28	1242.42	78.57	506.38
4.14000	680.71	362.86	43.89	635.98	355.00	57.09	478.00	387.87	51.34	480.03	375.54	111.30	717.22	98.28	38.09	672.38	98.24	51.79	500.85	69.34	46.49	502.97	81.22	104.38	672.07	222.47	1305.68	0.00	0.00	0.00	678.49	159.10	1702.21	677.11	294.13	1699.86	541.44	167.86	1691.91	537.72	293.34	1680.83	532.18	1227.63	73.20	1130.03	1242.23	78.89	504.71
4.15000	679.83	362.31	43.77	637.75	353.62	57.04	478.02	387.81	51.23	480.06	375.96	111.55	717.08	98.31	38.30	672.31	98.28	51.69	500.91	69.43	46.52	503.06	81.65	104.26	671.42	222.46	1305.59	0.00	0.00	0.00	682.35	159.17	1700.62	680.36	293.92	1698.11	543.95	168.15	1693.62	540.17	293.40	1682.26	532.17	1227.74	73.18	1129.71	1242.62	78.69	504.99
4.16000	680.28	362.92	43.62	635.55	354.43	57.12	478.14	387.81	51.26	480.03	376.09	111.61	716.88	97.84	38.30	671.97	98.19	51.58	500.86	69.69	46.42	503.00	80.73	104.66	672.92	222.47	1305.63	0.00	0.00	0.00	684.97	159.28	1698.81	683.34	294.15	1696.02	546.66	169.06	1695.25	542.55	293.55	1683.61	532.69	1227.57	73.24	1129.78	1242.74	78.62	506.76
4.17000	681.01	363.05	43.88	635.66	355.32	57.33	478.15	387.55	51.20	480.01	375.91	111.55	717.21	97.50	38.68	671.58	98.39	51.50	500.87	69.14	46.65	503.07	80.86	104.58	673.61	222.34	1305.65	0.00	0.00	0.00	685.98	159.40	1697.06	685.93	294.29	1694.09	549.17	168.70	1696.66	544.92	293.74	1684.92	533.61	1227.51	73.74	1131.34	1242.97	78.94	506.01
4.18000	680.11	363.33	43.29	634.15	354.79	56.49	478.09	387.78	51.26	480.01	375.58	111.39	716.58	97.95	38.04	671.94	98.34	51.55	500.91	69.54	46.48	503.06	82.04	104.23	672.57	222.32	1305.73	0.00	0.00	0.00	688.49	159.40	1695.21	687.80	294.34	1692.28	551.66	168.23	1697.93	547.24	294.07	1686.07	532.81	1227.64	73.51	1130.72	1242.94	78.85	500.29
4.19000	680.00	363.11	43.61	636.32	355.16	57.13	478.08	387.79	51.24	479.95	375.77	111.45	717.54	98.33	38.35	672.66	98.79	52.07	500.86	68.91	46.74	503.11	82.36	103.95	672.50	222.24	1305.73	0.00	0.00	0.00	691.64	159.99	1693.62	690.06	294.14	1690.39	554.19	167.95	1699.09	549.57	294.25	1687.12	531.88	1227.88	73.17	1129.98	1243.25	78.62	501.53
4.20000	680.49	362.71	43.70	635.81	355.38	57.46	478.11	388.08	51.44	480.12	376.24	111.63	717.67	98.23	38.43	671.24	98.10	51.36	500.87	69.22	46.62	503.09	81.49	104.34	672.73	222.18	1305.75	0.00	0.00	0.00	696.44	159.82	1691.62	692.10	294.64	1688.49	556.57	168.14	1700.27	551.93	293.98	1688.17	532.81	1227.62	73.38	1130.02	1242.73	78.74	502.06
4.21000	680.46	362.65	43.98	634.51	354.47	56.83	478.01	388.04	51.45	480.01	375.82	111.52	718.07	98.21	38.54	672.07	98.24	51.70	500.87	69.01	46.68	503.01	81.47	104.26	671.99	222.28	1305.87	0.00	0.00	0.00	696.37	159.96	1690.03	695.62	294.36	1686.51	559.15	168.50	1701.32	554.22	294.11	1689.07	531.55	1227.80	72.94	1129.60	1242.76	78.54	509.75
4.22000	679.32	363.27	43.26	634.96	354.27	56.54	478.03	387.69	51.30	480.08	376.23	111.61	717.15	97.83	38.39	672.67	98.31	51.78	500.91	69.26	46.57	503.13	82.34	103.98	671.59	222.23	1305.84	0.00	0.00	0.00	698.72	160.52	1688.33	697.68	294.28	1684.57	561.74	169.12	1702.30	556.51	294.70	1689.88	532.29	1227.63	73.22	1130.11	1242.95	78.74	511.11
4.23000	680.80	362.99	43.75	637.12	354.93	57.70	477.94	388.13	51.36	480.06	376.03	111.56	717.72	98.02	38.40	672.17	98.30	51.68	500.87	69.52	46.46	503.06	81.73	104.23	673.21	222.21	1305.89	0.00	0.00	0.00	700.23	161.03	1686.66	700.81	294.36	1682.57	564.12	169.39	1703.22	558.76	294.71	1690.66	532.01	1227.78	73.28	1130.38	1242.84	78.62	502.17
4.24000	682.07	362.84	44.38	635.94	355.77	56.95	478.07	388.51	51.61	480.00	375.64	111.45	716.76	97.96	37.99	672.91	98.29	52.01	500.87	69.38	46.51	502.94	81.72	104.30	673.68	222.30	1305.80	0.00	0.00	0.00	702.76	161.48	1685.07	702.24	294.27	1680.85	566.33	168.37	1703.99	561.05	294.86	1691.42	531.72	1227.81	73.04	1130.26	1242.85	78.77	504.76
4.25000	680.03	362.93	43.74	637.76	355.19	57.47	478.04	388.37	51.55	479.89	376.60	111.74	716.26	97.98	38.32	673.00	98.29	51.97	500.89	69.33	46.47	502.92	81.60	104.21	671.35	222.22	1305.86	0.00	0.00	0.00	706.04	161.40	1683.08	702.88	294.36	1678.99	568.77	169.62	1704.90	563.22	294.95	1692.11	532.64	1227.81	73.51	1130.65	1242.58	78.96	502.64
4.26000	679.74	362.72	43.72	636.21	354.30	56.98	478.00	387.68	51.15	480.03	376.27	111.63	717.00	97.92	38.07	671.79	98.37	51.64	500.84	69.32	46.48	502.92	81.26	104.44	671.98	222.21	1305.84	0.00	0.00	0.00	704.76	161.54	1681.67	705.47	294.30	1677.24	571.10	169.17	1705.45	565.33	294.95	1692.69	532.07	1227.78	73.32	1130.13	1243.17	78.59	504.79
4.27000	680.73	362.66	43.87	636.47	355.70	57.77	478.09	387.62	51.21	480.00	375.65	111.37	716.65	98.19	38.26	672.43	98.02	51.66	500.86	69.26	46.51	502.86	81.26	104.44	670.22	222.11	1305.80	0.00	0.00	0.00	708.88	161.75	1679.81	706.70	294.35	1675.50	573.29	169.65	1706.11	567.40	295.30	1693.15	532.13	1227.59	73.10	1130.30	1242.54	78.59	505.91
4.28000	680.55	363.55	43.42	636.47	355.48	57.17	477.99	387.37	51.11	479.91	375.89	111.55	716.26	98.09	38.19	671.12	98.08	51.30	500.84	68.95	46.63	502.94	81.70	104.22	671.44	222.17	1305.95	0.00	0.00	0.00	710.03	161.78	1678.41	708.27	294.58	1673.86	575.37	169.58	1706.59	569.46	295.33	1693.62	532.99	1227.62	73.48	1130.19	1242.26	78.80	501.30
4.29000	679.81	363.07	43.46	637.58	354.55	58.11	477.97	387.82	51.31	479.97	376.47	111.71	715.77	97.93	37.71	671.89	98.33	51.55	500.85	69.16	46.54	502.89	82.39	103.91	673.41	222.24	1305.72	0.00	0.00	0.00	711.21	161.68	1676.79	710.35	294.45	1672.27	577.49	169.69	1707.08	571.45	295.16	1694.06	531.24	1227.86	72.89	1130.09	1242.35	78.76	500.58
4.30000	678.72	363.27	43.01	636.08	354.69	57.01	477.91	388.30	51.49	479.99	375.91	111.50	716.83	98.02	38.19	670.96	98.30	51.37	500.84	69.46	46.43	502.99	81.53	104.26	672.27	222.39	1305.69	0.00	0.00	0.00	713.64	161.98	1675.38	712.62	294.40	1670.57	579.63	170.07	1707.58	573.38	295.54	1694.38	531.97	1227.83	73.11	1130.06	1242.29	78.71	501.86
4.31000	679.82	362.52	43.68	635.21	354.82	56.72	478.07	388.02	51.41	479.96	375.64	111.39	717.01	98.32	38.38	671.94	97.90	51.33	500.85	69.36	46.48	502.97	81.38	104.31	672.27	222.33	1305.50	0.00	0.00	0.00	717.30	162.44	1673.73	713.31	294.05	1669.22	581.45	169.52	1707.89	575.25	295.74	1694.73	532.41	1227.71	73.30	1130.23	1243.14	78.46	506.64
4.32000	681.21	362.93	43.93	636.87	355.59	57.07	478.02	387.59	51.23	480.08	375.83	111.48	716.30	98.78	37.92	671.96	98.25	51.65	500.86	69.22	46.55	502.92	81.38	104.37	671.43	222.12	1305.57	0.00	0.00	0.00	715.98	162.72	1672.87	714.54	294.00	1667.91	583.48	170.16	1708.39	577.03	295.64	1695.10	532.39	1227.64	73.25	1129.39	1242.84	78.61	505.85
4.33000	680.96	363.21	43.63	637.10	355.45	57.42	478.00	388.34	51.56	480.05	376.60	111.79	716.64	98.74	37.78	672.15	98.22	51.63	500.89	69.17	46.54	503.02	81.86	104.17	672.38	222.21	1305.66	0.00	0.00	0.00	719.02	162.91	1671.21	716.87	294.44	1666.16	585.40	170.60	1708.80	578.80	295.80	1695.36	533.72	1227.35	73.66	1130.22	1242.67	78.81	508.29
4.34000	680.14	363.04	43.54	634.62	355.17	57.12	478.01	387.99	51.50	479.93	375.59	111.47	716.74	98.10	37.97	672.25	98.09	51.67	500.85	69.34	46.52	502.97	81.80	104.22	673.31	222.22	1305.53	0.00	0.00	0.00	719.71	163.36	1670.18	717.15	294.93	1664.81	587.21	171.03	1709.17	580.46	295.85	1695.63	532.21	1227.56	73.23	1129.95	1242.56	78.84	501.78
4.35000	680.28	363.22	43.56	637.91	354.51	57.92	478.06	387.36	51.18	479.92	376.62	111.88	717.60	98.39	38.19	671.31	98.35	51.42	500.86	69.12	46.55	502.98	81.73	104.26	673.17	222.12	1305.57	0.00	0.00	0.00	720.80	163.38	1668.90	718.63	294.58	1663.49	588.86	171.23	1709.51	582.06	296.19	1695.81	531.61	1227.87	72.97	1130.32	1242.29	78.83	504.43
4.36000	679.51	363.44	43.23	636.14	356.18	56.96	478.07	387.74	51.36	480.03	376.14	111.63	717.53	97.61	38.50	672.24	98.80	51.96	500.84	69.30	46.52	502.93	81.37	104.35	671.68	221.92	1305.64	0.00	0.00	0.00	723.97	163.64	1667.57	720.74	294.26	1662.28	590.46	171.33	1709.72	583.61	296.39	1695.94	531.50	1227.85	72.94	1129.85	1242.93	78.58	503.28
4.37000	679.68	362.95	43.56	636.00	355.69	57.32	478.04	387.59	51.33	479.96	375.91	111.53	717.46	97.93	38.32	672.11	98.58	51.74	500.86	69.53	46.40	502.98	81.28	104.32	671.34	222.03	1305.57	0.00	0.00	0.00	724.02	163.30	1666.37	721.85	294.76	1661.08	591.98	171.56	1710.01	585.00	296.67	1696.08	531.87	1227.86	73.19	1130.56	1242.58	78.88	501.19
4.38000	680.57	362.89	43.79	636.13	354.63	57.28	478.02	388.36	51.60	480.01	375.65	111.42	717.19	98.02	38.31	672.08	98.49	51.77	500.90	69.48	46.47	502.97	81.74	104.21	670.94	222.02	1305.45	0.00	0.00	0.00	726.25	163.97	1665.67	723.29	294.66	1660.01	593.35	171.17	1710.15	586.35	296.76	1696.16	532.72	1227.55	73.33	1130.72	1242.64	78.82	497.24
4.39000	680.00	362.73	43.58	636.53	355.18	57.40	478.05	388.14	51.54	479.92	376.44	111.77	716.75	97.72	38.22	671.82	98.25	51.53	500.88	69.60	46.43	502.84	81.34	104.41	671.10	222.12	1305.25	0.00	0.00	0.00	726.79	164.01	1664.73	723.46	294.75	1659.05	594.75	171.41	1710.17	587.58	296.78	1696.28	532.51	1227.69	73.31	1129.77	1241.87	78.92	496.66
4.40000	681.23	362.58	44.09	634.89	355.58	56.67	478.08	388.28	51.61	480.02	376.09	111.59	717.01	97.86	38.14	671.93	97.95	51.48	500.86	69.23	46.56	502.88	80.44	104.80	674.54	222.07	1305.21	0.00	0.00	0.00	727.33	164.08	1664.03	724.09	294.99	1658.14	595.99	171.36	1710.37	588.74	296.76	1696.35	533.05	1227.38	73.47	1130.17	1242.28	78.84	500.30
4.41000	681.29	362.82	43.86	636.54	354.76	57.11	478.15	387.07	51.13	480.03	376.01	111.62	717.17	97.49	38.31	671.68	98.47	51.73	500.88	69.51	46.49	502.95	81.45	104.37	671.79	221.88	1305.20	0.00	0.00	0.00	728.49	164.28	1663.21	725.62	294.92	1657.30	597.05	171.45	1710.43	589.85	297.08	1696.35	532.67	1227.53	73.28	1129.62	1242.04	78.95	502.72
4.42000	680.76	363.63	43.23	637.43	354.70	56.89	478.14	387.74	51.41	480.04	375.83	111.54	716.85	97.75	38.01	671.99	97.94	51.46	500.89	69.48	46.50	502.92	81.39	104.39	673.85	221.84	1305.21	0.00	0.00	0.00	730.04	164.05	1662.58	726.30	294.86	1656.55	598.13	172.09	1710.63	590.90	297.17	1696.43	532.42	1227.69	73.26	1129.88	1241.91	78.92	508.16
4.43000	680.51	363.05	43.44	636.02	355.98	56.46	478.02	388.40	51.66	479.96	375.97	111.60	717.16	97.90	38.24	672.05	97.92	51.50	500.89	69.18	46.63	502.91	81.97	104.25	672.38	221.87	1304.96	0.00	0.00	0.00	731.23	164.42	1661.98	728.06	294.82	1655.86	599.02	171.95	1710.67	591.81	297.28	1696.46	532.01	1227.78	73.24	1130.04	1242.30	78.85	503.80
4.44000	680.35	362.99	43.45	637.09	354.66	57.16	478.19	387.96	51.55	480.08	375.58	111.50	716.82	97.56	38.00	671.07	97.96	51.26	500.91	69.38	46.56	503.04	81.39	104.49	670.90	221.90	1305.02	0.00	0.00	0.00	731.00	164.30	1661.49	727.24	295.11	1655.40	599.94	172.01	1710.77	592.63	297.46	1696.43	532.89	1227.63	73.40	1129.90	1242.17	78.91	501.29
4.45000	680.44	363.10	43.28	636.66	355.07	56.99	478.16	388.40	51.69	480.04	375.37	111.44	716.92	98.16	38.21	672.05	98.53	51.72	500.93	69.42	46.54	503.01	80.95	104.64	672.77	221.82	1304.76	0.00	0.00	0.00	733.79	164.88	1660.99	728.33	294.87	1655.03	600.80	171.75	1710.72	593.40	297.33	1696.50	531.72	1227.79	73.04	1130.06	1242.23	78.87	503.50
4.46000	682.10	362.80	43.96	637.60	355.03	57.13	478.07	387.79	51.47	480.09	375.76	111.58	716.82	98.25	37.96	672.13	98.15	51.43	500.93	69.31	46.62	502.98	81.16	104.50	672.62	222.08	1304.76	0.00	0.00	0.00	732.92	164.53	1660.71	728.45	295.08	1654.75	601.61	171.98	1710.73	594.08	297.46	1696.52	531.31	1227.83	72.89	1129.79	1242.21	78.75	502.23
4.47000	680.44	362.88	43.34	635.19	355.81	56.95	478.09	387.63	51.37	480.10	375.19	111.37	716.79	98.27	37.69	672.41	98.20	51.64	500.90	69.11	46.73	502.92	81.29	104.54	672.32	221.91	1304.74	0.00	0.00	0.00	733.03	165.13	1660.51	729.10	295.02	1654.36	602.23	172.56	1710.86	594.75	297.49	1696.52	532.89	1227.52	73.40	1129.47	1242.18	78.67	502.67
4.48000	680.34	363.17	43.21	636.27	355.21	56.88	478.20	388.38	51.79	480.12	375.92	111.64	716.92	98.03	38.02	672.51	98.06	51.72	500.89	69.22	46.67	503.02	81.76	104.37	678.50	223.39	1303.89	0.00	0.00	0.00	734.23	164.80	1660.12	730.36	295.16	1653.98	602.75	172.29	1710.79	595.39	297.52	1696.52	532.82	1227.45	73.40	1130.01	1242.19	78.83	503.10
4.49000	681.60	363.02	43.44	636.20	355.49	57.20	478.12	387.21	51.33	480.09	375.56	111.53	717.74	98.19	38.33	672.53	98.16	51.74	500.97	69.50	46.58	503.03	81.58	104.43	679.87	223.90	1303.69	0.00	0.00	0.00	735.10	164.28	1659.66	730.58	294.86	1653.83	603.43	172.90	1710.89	595.97	297.42	1696.52	532.14	1227.64	73.20	1130.38	1242.30	78.94	497.82
4.50000	681.07	362.79	43.41	635.25	355.65	56.66	478.06	388.08	51.71	480.04	375.52	111.53	717.03	98.19	37.97	672.47	98.33	51.80	500.96	69.55	46.57	502.96	81.34	104.53	678.81	223.83	1303.73	0.00	0.00	0.00	734.06	165.40	1659.80	731.69	294.93	1653.52	603.81	172.47	1710.79	596.47	297.60	1696.50	532.65	1227.55	73.26	1130.10	1243.05	78.70	504.67
4.51000	679.14	362.72	42.89	635.15	355.04	56.53	478.18	387.20	51.32	480.19	375.89	111.68	717.35	97.83	37.93	671.92	98.28	51.55	500.97	69.42	46.66	503.05	81.73	104.44	679.14	223.45	1303.58	0.00	0.00	0.00	733.13	164.97	1659.62	731.74	295.09	1653.28	604.43	172.70	1710.80	597.00	297.55	1696.51	533.57	1227.43	73.57	1130.31	1242.83	78.90	505.64
4.52000	680.26	363.03	42.91	636.21	355.77	56.56	478.17	387.49	51.50	480.15	375.74	111.68	716.19	98.19	37.39	672.23	98.71	51.95	501.01	69.76	46.52	503.04	81.26	104.67	680.50	224.17	1303.57	0.00	0.00	0.00	734.43	164.59	1659.28	731.88	294.90	1653.14	604.81	172.85	1710.83	597.46	297.75	1696.50	532.78	1227.64	73.34	1130.26	1242.94	78.71	505.30
4.53000	679.24	363.09	42.35	635.34	354.11	56.81	478.19	387.20	51.40	480.19	375.88	111.75	716.82	97.51	37.80	672.91	98.44	51.89	500.97	69.45	46.67	503.09	82.04	104.28	679.68	223.58	1303.47	0.00	0.00	0.00	734.87	164.39	1659.08	731.69	295.19	1652.93	605.23	172.66	1710.78	597.92	297.86	1696.46	533.09	1227.40	73.45	1130.33	1242.29	78.86	508.63
4.54000	680.22	363.02	42.73	636.69	355.10	56.85	478.23	387.49	51.52	480.28	375.57	111.62	716.54	97.75	37.71	671.85	98.16	51.33	501.01	69.59	46.68	503.22	82.04	104.35	678.81	223.64	1303.47	0.00	0.00	0.00	734.29	164.38	1658.96	732.03	294.72	1652.82	605.67	172.93	1710.83	598.30	297.62	1696.51	532.70	1227.56	73.34	1129.65	1242.42	78.68	500.68
4.55000	679.88	362.89	42.68	637.11	354.59	56.82	478.25	388.20	51.81	480.25	376.01	111.87	717.67	98.06	37.71	672.38	98.04	51.56	500.99	69.44	46.75	503.24	81.76	104.40	680.38	224.49	1303.54	0.00	0.00	0.00	735.03	164.30	1658.80	732.66	295.35	1652.65	606.07	172.97	1710.84	598.61	298.02	1696.44	532.43	1227.68	73.27	1130.32	1242.53	78.83	504.55
4.56000	680.15	362.93	42.57	635.47	355.61	56.25	478.28	387.58	51.63	480.26	375.91	111.77	716.95	97.82	37.71	672.43	98.64	51.69	501.00	69.47	46.76	503.22	81.78	104.41	680.56	223.24	1303.54	0.00	0.00	0.00	734.53	164.74	1659.07	733.28	295.42	1652.55	606.37	172.64	1710.79	598.93	297.70	1696.53	532.82	1227.60	73.30	1130.27	1242.63	78.73	504.15
4.57000	682.52	363.33	43.30	636.85	354.99	57.26	478.27	387.63	51.64	480.36	375.53	111.68	716.86	97.77	37.56	672.50	98.05	51.48	501.02	69.62	46.74	503.19	81.21	104.64	679.94	223.86	1303.58	0.00	0.00	0.00	736.62	164.32	1658.75	732.92	295.51	1652.59	606.67	172.52	1710.74	599.18	297.59	1696.55	532.44	1227.58	73.11	1130.15	1242.27	78.78	503.35
4.58000	679.46	363.21	42.46	636.93	354.92	56.86	478.19	387.46	51.67	480.29	375.86	111.81	716.40	97.68	37.62	672.11	98.12	51.41	501.01	69.44	46.80	503.32	81.39	104.59	681.31	224.13	1303.52	0.00	0.00	0.00	738.76	164.76	1658.54	733.92	295.45	1652.69	606.97	172.42	1710.68	599.40	297.56	1696.56	532.53	1227.51	73.17	1130.44	1242.30	79.05	500.05
4.59000	680.46	362.95	42.63	637.71	354.51	57.31	478.35	387.74	51.78	480.36	375.69	111.82	717.05	98.00	37.59	672.15	98.14	51.46	501.03	69.38	46.86	503.38	81.89	104.43	681.12	223.62	1303.48	0.00	0.00	0.00	737.46	164.91	1658.58	734.60	295.39	1652.61	607.33	172.09	1710.52	599.57	297.59	1696.55	532.56	1227.43	73.19	1129.38	1242.02	78.72	502.93
4.60000	682.22	362.91	43.38	635.49	354.84	56.43	478.18	388.12	51.96	480.24	375.85	111.87	717.60	97.88	37.77	672.54	98.44	51.75	501.01	69.49	46.85	503.40	82.11	104.34	680.73	223.84	1303.45	0.00	0.00	0.00	738.07	165.04	1658.67	734.15	295.29	1652.80	607.50	172.30	1710.47	599.72	297.72	1696.47	532.90	1227.29	73.29	1129.70	1242.60	78.62	504.77
4.61000	680.07	362.88	42.50	637.44	355.36	57.26	478.33	387.95	51.84	480.29	375.87	111.88	716.92	97.47	37.84	671.97	97.74	51.13	501.08	69.61	46.82	503.31	81.50	104.55	680.64	223.79	1303.31	0.00	0.00	0.00	737.69	164.66	1658.77	733.84	295.49	1652.93	607.63	172.62	1710.40	599.78	297.74	1696.44	531.49	1227.69	72.86	1130.15	1242.22	78.87	501.18
4.62000	681.31	362.90	42.92	636.62	354.62	57.21	478.19	387.43	51.70	480.31	375.47	111.65	717.21	97.67	37.90	671.41	97.98	51.11	501.08	69.67	46.79	503.39	81.44	104.61	681.93	223.48	1303.30	0.00	0.00	0.00	738.09	164.96	1658.94	734.37	295.57	1653.14	607.77	172.09	1710.34	599.95	297.54	1696.45	531.49	1227.75	72.93	1130.91	1242.02	79.17	504.62
4.63000	680.50	362.73	42.79	636.99	355.32	56.64	478.22	387.16	51.58	480.33	375.80	111.86	716.68	97.81	37.49	670.90	98.11	51.06	501.09	69.56	46.85	503.31	81.61	104.62	680.74	223.80	1303.08	0.00	0.00	0.00	739.84	164.76	1658.94	734.72	295.60	1653.37	607.92	172.63	1710.37	600.00	297.58	1696.37	532.50	1227.70	73.18	1130.16	1243.15	78.64	502.20
4.64000	680.74	362.62	42.79	636.61	355.57	56.66	478.31	387.18	51.54	480.38	375.70	111.83	716.62	97.73	37.33	670.98	97.82	50.91	501.06	69.72	46.79	503.46	81.60	104.56	680.42	224.29	1303.04	0.00	0.00	0.00	739.25	165.30	1659.16	734.51	295.52	1653.70	607.70	172.25	1710.18	599.94	297.64	1696.25	531.70	1228.00	73.08	1129.94	1242.49	78.82	498.42
4.65000	680.29	362.88	42.40	637.86	355.11	57.10	478.32	387.80	51.85	480.38	376.35	112.15	716.82	97.65	37.49	673.03	98.12	51.59	501.09	69.49	46.93	503.40	81.43	104.63	681.77	223.90	1303.04	0.00	0.00	0.00	739.00	165.25	1659.75	734.99	295.90	1654.00	607.67	172.52	1710.08	599.85	297.64	1696.14	532.36	1227.79	73.31	1130.69	1242.42	78.93	503.39
4.66000	681.36	363.11	42.87	635.01	353.93	56.79	478.27	387.40	51.68	480.47	376.04	111.96	717.38	97.89	37.66	672.85	98.40	51.70	501.09	69.65	46.89	503.41	81.00	104.87	681.90	223.80	1302.97	0.00	0.00	0.00	737.19	165.60	1660.51	733.50	296.17	1654.69	607.47	172.34	1709.86	599.67	297.46	1696.03	533.26	1227.61	73.57	1130.51	1242.55	78.90	510.27
4.67000	680.84	363.06	42.51	636.96	354.58	56.96	478.35	387.43	51.74	480.46	375.91	111.98	717.07	97.99	37.56	672.23	97.70	51.14	501.10	69.58	47.00	503.56	81.38	104.73	682.58	224.21	1302.88	0.00	0.00	0.00	737.57	165.07	1661.09	734.61	295.86	1655.38	607.05	171.96	1709.54	599.38	297.63	1695.79	532.52	1227.76	73.43	1130.87	1242.54	79.20	507.33
4.68000	680.69	362.71	42.49	637.12	355.87	57.13	478.30	387.55	51.80	480.44	375.73	111.87	717.52	97.78	37.68	672.85	98.30	51.72	501.12	69.63	46.94	503.49	81.52	104.63	681.90	223.44	1302.82	0.00	0.00	0.00	738.51	164.33	1661.74	734.70	295.47	1656.56	606.53	171.27	1709.21	598.96	297.41	1695.54	532.28	1227.78	73.32	1129.93	1242.47	78.72	507.00
4.69000	680.88	363.09	42.54	636.70	354.67	57.07	478.35	386.93	51.60	480.54	375.25	111.73	717.35	97.90	37.39	672.35	97.95	51.36	501.15	69.76	46.92	503.44	80.92	104.92	682.34	224.10	1302.78	0.00	0.00	0.00	738.22	165.31	1662.89	734.43	295.73	1657.61	605.83	171.36	1708.76	598.41	297.22	1695.31	532.74	1227.66	73.40	1130.45	1242.67	78.84	504.58
4.70000	681.83	362.77	42.83	636.19	354.76	56.74	478.51	387.23	51.79	480.50	376.12	112.07	716.67	97.46	37.08	671.58	98.02	51.15	501.17	69.85	46.92	503.53	81.68	104.58	682.98	224.25	1302.76	0.00	0.00	0.00	737.39	164.97	1664.00	734.27	295.44	1658.88	605.10	171.34	1708.31	597.76	297.17	1694.99	531.59	1227.85	73.06	1130.23	1242.45	78.97	499.86
4.71000	679.90	363.04	42.06	636.42	354.99	56.58	478.42	387.81	52.05	480.65	374.95	111.72	716.73	97.70	37.25	672.53	98.06	51.47	501.18	69.79	46.99	503.53	81.32	104.78	682.92	224.41	1302.66	0.00	0.00	0.00	737.32	164.41	1664.98	733.56	295.22	1660.60	604.05	170.77	1707.75	596.94	296.75	1694.67	531.88	1227.75	73.14	1129.48	1242.36	78.78	498.63
4.72000	680.63	363.15	42.25	636.83	354.27	57.37	478.32	387.18	51.81	480.64	375.65	111.98	717.06	97.73	37.35	672.22	98.15	51.36	501.16	69.61	47.07	503.59	81.33	104.82	682.60	224.25	1302.58	0.00	0.00	0.00	737.59	164.24	1666.19	733.37	295.13	1662.17	603.02	170.31	1707.08	596.06	296.72	1694.26	532.50	1227.58	73.30	1129.62	1242.66	78.62	500.95
4.73000	681.48	363.17	42.43	638.19	355.72	57.49	478.43	387.61	52.04	480.63	375.34	111.89	716.96	97.84	37.05	671.98	97.71	51.10	501.22	69.82	47.00	503.59	81.74	104.63	683.47	224.67	1302.41	0.00	0.00	0.00	736.26	164.48	1667.72	733.67	294.63	1663.83	601.87	170.57	1706.41	595.05	296.49	1693.80	533.26	1227.44	73.52	1130.47	1242.30	79.06	502.68
4.74000	681.43	362.78	42.45	637.07	354.93	56.77	478.45	387.60	52.04	480.63	375.95	112.12	716.73	97.71	37.21	672.06	98.00	51.18	501.21	69.88	47.01	503.77	81.97	104.59	683.60	224.16	1302.38	0.00	0.00	0.00	733.84	163.70	1669.63	732.44	294.95	1665.89	600.67	170.68	1705.66	593.95	296.11	1693.34	532.12	1227.75	73.25	1129.96	1242.76	78.58	499.90
4.75000	680.72	362.79	42.05	636.52	355.50	56.64	478.32	387.46	52.05	480.63	375.13	111.81	716.91	98.03	37.11	672.33	98.23	51.31	501.23	69.84	47.07	503.71	81.43	104.81	683.56	224.00	1302.37	0.00	0.00	0.00	733.32	162.97	1670.90	731.55	294.68	1667.90	599.26	169.68	1704.80	592.78	295.88	1692.87	532.14	1227.68	73.19	1129.72	1243.23	78.44	498.53
4.76000	680.36	362.84	42.16	636.98	355.22	56.94	478.43	387.22	51.98	480.68	375.34	111.87	717.16	97.60	37.07	672.22	97.97	51.14	501.21	69.82	47.12	503.71	81.77	104.67	683.36	224.12	1302.31	0.00	0.00	0.00	732.47	162.10	1672.28	730.39	294.48	1669.98	597.86	169.49	1703.91	591.64	295.38	1692.41	531.61	1227.87	73.12	1130.26	1242.38	78.90	497.82
4.77000	681.32	363.13	42.29	636.58	354.68	56.74	478.31	387.26	51.99	480.70	375.42	112.02	717.20	97.93	37.07	671.60	97.99	51.11	501.26	69.95	47.09	503.82	82.07	104.52	684.28	224.34	1302.09	0.00	0.00	0.00	728.28	161.83	1674.10	729.50	294.27	1672.01	596.38	168.71	1703.01	590.36	294.99	1691.93	531.78	1227.82	73.17	1130.58	1242.00	79.18	501.80
4.78000	680.88	362.63	42.38	637.01	355.11	56.70	478.47	387.18	51.97	480.68	375.64	112.16	717.14	98.01	37.35	672.03	97.71	51.07	501.25	69.77	47.16	503.82	82.12	104.56	686.09	224.39	1301.96	0.00	0.00	0.00	729.77	161.82	1675.52	729.06	294.36	1673.94	594.96	168.19	1702.18	589.13	294.59	1691.49	531.54	1227.79	73.08	1129.69	1242.03	78.90	501.34
4.79000	681.43	362.67	42.36	638.13	354.35	57.26	478.48	387.18	51.99	480.70	375.61	112.09	716.75	97.63	37.35	671.56	98.13	51.13	501.28	70.03	47.09	503.85	81.78	104.64	684.69	224.53	1301.87	0.00	0.00	0.00	731.92	161.49	1676.79	728.33	293.60	1675.94	593.43	167.72	1701.35	587.90	294.96	1690.95	531.93	1227.67	73.16	1129.90	1242.30	78.78	502.82
4.80000	680.60	363.09	41.99	636.78	354.78	56.75	478.48	388.12	52.44	480.70	375.56	112.11	716.72	97.80	37.14	671.97	98.12	51.19	501.28	70.13	47.04	503.68	81.39	104.83	686.73	224.02	1302.08	0.00	0.00	0.00	729.04	160.62	1678.20	728.52	293.51	1677.64	592.15	167.67	1700.62	586.74	294.39	1690.56	532.27	1227.70	73.29	1130.27	1242.91	78.61	507.48
4.81000	681.18	362.94	42.25	636.51	354.68	56.62	478.46	386.86	51.88	480.72	375.77	112.18	716.92	97.80	37.04	672.02	97.64	50.87	501.29	69.92	47.14	503.83	81.68	104.78	686.77	224.02	1301.88	0.00	0.00	0.00	728.43	160.86	1679.77	725.83	293.36	1679.42	590.73	167.19	1699.92	585.64	294.08	1690.17	532.11	1227.54	73.20	1130.10	1242.23	78.91	505.51
4.82000	679.04	363.19	41.28	637.55	355.26	57.03	478.56	387.14	52.04	480.74	375.31	112.02	717.76	97.81	37.18	673.13	98.00	51.40	501.32	70.17	47.06	503.84	81.23	104.92	685.69	224.39	1301.74	0.00	0.00	0.00	727.01	159.90	1680.69	724.80	293.08	1680.99	589.50	166.91	1699.32	584.56	293.53	1689.90	531.55	1227.84	73.04	1129.03	1242.13	78.85	501.79
4.83000	681.26	362.85	42.23	637.25	354.45	56.78	478.51	386.61	51.92	480.74	375.72	112.21	716.28	97.77	36.79	671.89	98.36	51.18	501.28	69.88	47.23	503.93	81.97	104.61	685.68	224.31	1301.72	0.00	0.00	0.00	724.19	159.65	1682.12	723.66	292.73	1682.42	588.33	166.46	1698.68	583.62	293.18	1689.62	531.62	1227.92	73.14	1129.69	1242.42	78.82	504.34
4.84000	680.83	362.91	42.15	637.80	354.87	56.97	478.52	387.27	52.10	480.81	375.27	112.04	716.63	97.90	36.93	673.19	98.10	51.51	501.30	70.02	47.18	503.85	81.50	104.85	685.98	224.58	1301.62	0.00	0.00	0.00	724.22	159.16	1682.98	723.21	292.44	1683.60	587.37	166.96	1698.27	582.75	292.98	1689.44	531.57	1227.72	73.09	1130.53	1242.00	79.01	505.40
4.85000	680.84	362.87	41.98	637.36	354.71	56.54	478.48	386.93	51.95	480.80	375.06	111.98	716.84	97.63	36.82	672.23	97.70	51.04	501.30	69.82	47.27	503.90	81.25	105.01	686.80	224.41	1301.60	0.00	0.00	0.00	724.48	158.92	1683.62	722.69	292.19	1684.61	586.37	166.55	1697.85	581.93	292.90	1689.25	531.79	1227.65	73.24	1130.72	1242.27	78.91	502.79
4.86000	681.21	362.74	42.21	636.42	355.21	56.58	478.47	386.77	51.91	480.84	375.42	112.12	717.34	97.88	37.09	672.21	98.30	51.30	501.30	69.73	47.32	503.90	81.26	104.99	687.33	224.39	1301.66	0.00	0.00	0.00	723.80	158.61	1684.43	722.38	292.27	1685.54	585.49	166.72	1697.55	581.24	292.85	1689.11	532.25	1227.59	73.15	1130.09	1242.25	78.99	498.15
4.87000	680.67	363.42	41.67	637.67	355.25	56.89	478.45	386.82	51.96	480.86	375.07	111.92	717.33	97.43	37.21	672.87	98.11	51.36	501.35	70.03	47.27	503.93	81.17	105.00	686.84	224.75	1301.51	0.00	0.00	0.00	723.67	158.13	1684.84	722.72	291.37	1686.39	584.67	166.40	1697.29	580.67	292.78	1689.00	532.13	1227.77	73.21	1129.53	1242.84	78.61	503.84
4.88000	679.98	362.97	41.65	635.93	354.89	56.36	478.51	386.90	52.06	480.81	375.14	112.03	717.12	97.78	36.93	671.93	98.62	51.31	501.35	70.05	47.28	503.99	81.42	104.96	687.85	225.73	1301.54	0.00	0.00	0.00	723.28	157.45	1685.36	722.13	291.21	1687.15	584.04	166.04	1697.13	580.16	292.51	1688.94	531.48	1227.92	73.01	1130.16	1242.61	78.81	509.74
4.89000	680.90	363.11	41.84	635.95	355.16	56.17	478.48	387.04	52.15	480.93	375.87	112.32	716.69	97.91	36.68	671.90	98.17	51.04	501.36	69.97	47.33	503.97	80.88	105.12	687.95	225.12	1301.53	0.00	0.00	0.00	721.65	157.33	1686.00	719.98	291.11	1687.80	583.44	165.72	1696.94	579.77	292.29	1688.95	531.83	1227.83	73.15	1129.81	1242.71	78.81	506.96
4.90000	681.95	363.04	42.13	637.23	355.59	56.94	478.51	386.98	52.05	480.89	375.15	112.00	717.22	97.91	36.80	671.61	98.05	50.91	501.38	69.98	47.35	504.07	81.44	104.92	686.88	224.60	1301.56	0.00	0.00	0.00	721.10	156.87	1686.48	720.69	290.77	1688.16	582.92	165.82	1696.86	579.34	292.25	1688.87	532.83	1227.74	73.42	1130.11	1242.52	78.87	501.76
4.91000	681.05	363.15	41.82	636.88	355.76	56.53	478.57	387.38	52.26	480.91	375.66	112.21	717.54	98.01	37.10	671.97	97.94	51.02	501.41	70.14	47.33	504.08	81.51	104.91	688.67	224.10	1301.46	0.00	0.00	0.00	719.01	156.40	1687.01	721.47	290.47	1688.64	582.49	165.59	1696.72	578.98	292.21	1688.80	532.58	1227.75	73.37	1130.24	1241.76	79.07	500.43
4.92000	680.45	363.19	41.53	637.91	354.71	56.76	478.51	387.45	52.33	480.96	375.50	112.17	717.12	97.92	36.95	672.02	98.07	50.97	501.45	69.86	47.49	504.19	81.44	105.00	687.25	225.27	1301.48	0.00	0.00	0.00	719.92	156.13	1687.07	719.95	289.81	1689.25	582.09	165.46	1696.51	578.68	292.13	1688.75	531.82	1227.91	73.21	1130.10	1242.52	78.61	501.84
4.93000	680.62	363.46	41.44	635.23	355.72	56.16	478.59	386.80	52.05	480.92	375.59	112.24	717.15	97.91	36.78	672.60	98.03	51.11	501.38	70.13	47.42	504.07	81.69	104.87	687.68	224.79	1301.47	0.00	0.00	0.00	721.28	156.20	1687.51	719.55	290.00	1689.57	581.65	165.51	1696.30	578.42	291.82	1688.75	531.62	1227.94	73.19	1130.35	1242.46	78.78	506.47
4.94000	680.28	363.11	41.52	637.38	355.17	56.62	478.51	387.31	52.22	481.00	375.71	112.23	716.91	97.78	36.99	672.94	98.38	51.43	501.41	70.06	47.49	504.13	81.16	105.12	687.58	224.94	1301.53	0.00	0.00	0.00	720.41	155.26	1687.66	718.96	290.01	1690.04	581.19	164.92	1696.17	578.23	291.69	1688.71	532.31	1227.69	73.29	1130.06	1241.70	79.11	509.15
4.95000	680.30	363.35	41.31	637.03	355.58	56.50	478.67	386.98	52.03	480.93	375.10	112.01	717.02	97.52	36.94	672.18	97.90	50.95	501.43	70.44	47.34	504.18	81.46	105.11	688.90	225.28	1301.46	0.00	0.00	0.00	720.82	155.16	1687.91	719.14	289.61	1690.30	580.95	165.28	1696.10	578.05	291.72	1688.62	532.38	1227.58	73.22	1129.57	1242.43	78.73	503.42
4.96000	681.15	363.50	41.62	637.31	355.05	56.87	478.61	387.30	52.23	480.99	375.27	112.08	717.56	97.85	36.85	672.25	98.13	51.18	501.39	70.29	47.46	504.31	81.77	104.95	689.66	224.86	1301.46	0.00	0.00	0.00	718.03	155.19	1688.29	720.31	289.04	1690.70	580.70	165.11	1695.96	577.83	291.33	1688.55	533.31	1227.25	73.53	1129.09	1241.59	78.84	504.51
4.97000	681.97	362.84	42.03	636.54	355.66	56.18	478.48	387.80	52.39	480.93	375.13	112.02	717.51	97.61	36.99	672.36	98.23	51.12	501.45	70.16	47.53	504.27	81.11	105.23	689.92	224.80	1301.45	0.00	0.00	0.00	718.32	154.88	1688.65	718.96	288.66	1691.19	580.39	164.85	1695.80	577.61	291.24	1688.47	532.82	1227.42	73.38	1129.59	1242.45	78.76	508.77
4.98000	679.92	363.44	41.06	635.96	355.49	56.31	478.61	387.52	52.29	480.96	376.04	112.37	716.99	97.68	36.83	672.59	98.08	51.09	501.47	70.34	47.53	504.24	81.07	105.25	689.29	224.85	1301.44	0.00	0.00	0.00	717.92	154.32	1688.94	718.00	288.63	1691.47	580.08	164.60	1695.57	577.49	291.18	1688.40	531.94	1228.06	73.34	1129.82	1242.95	78.63	505.93
4.99000	680.45	363.14	41.55	636.91	355.09	56.54	478.52	386.95	52.10	480.94	375.58	112.15	716.30	97.69	36.77	672.68	98.30	51.10	501.50	70.52	47.49	504.36	81.25	105.22	689.19	224.78	1301.25	0.00	0.00	0.00	718.57	154.02	1689.12	718.42	288.04	1691.87	579.76	164.35	1695.39	577.34	291.05	1688.33	531.67	1227.74	73.17	1129.33	1242.27	78.68	503.59
5.00000	679.90	362.86	41.43	637.86	355.63	56.50	478.57	387.60	52.29	480.92	375.99	112.31	716.85	97.70	36.69	672.41	98.07	50.99	501.57	70.32	47.59	504.43	81.50	105.14	688.79	224.25	1301.37	0.00	0.00	0.00	717.43	153.13	1689.47	717.96	287.81	1692.22	579.49	164.74	1695.28	577.23	290.96	1688.23	532.52	1227.60	73.39	1130.23	1242.13	78.99	504.05
5.01000	682.14	363.03	42.01	637.78	354.87	56.53	478.56	387.34	52.22	480.96	375.15	112.03	716.92	97.45	36.62	672.53	97.83	50.95	501.53	70.28	47.65	504.48	82.08	104.88	689.90	224.16	1301.34	0.00	0.00	0.00	718.08	153.76	1689.71	717.87	287.72	1692.52	579.17	164.09	1695.05	577.13	290.88	1688.17	531.96	1227.71	73.15	1130.35	1242.94	78.70	506.22
5.02000	679.84	363.04	41.37	637.14	355.44	56.53	478.48	386.82	52.00	481.05	375.33	112.10	717.63	97.53	36.85	673.16	98.05	51.15	501.58	70.49	47.56	504.52	81.49	105.15	689.54	224.49	1301.32	0.00	0.00	0.00	716.08	153.13	1689.98	717.70	286.79	1692.99	579.00	164.40	1694.93	577.09	290.68	1688.10	530.95	1227.81	72.83	1130.39	1242.66	78.70	503.11
5.03000	681.21	363.56	41.48	638.65	355.22	56.74	478.53	387.20	52.14	481.01	375.55	112.14	716.93	97.59	36.57	673.30	97.88	51.11	501.48	70.17	47.72	504.59	81.80	104.95	689.86	224.23	1301.16	0.00	0.00	0.00	718.40	152.70	1690.01	717.65	286.81	1693.33	578.72	164.32	1694.79	577.06	290.46	1688.02	531.92	1227.80	73.18	1129.83	1242.52	78.84	504.49
5.04000	680.58	363.24	41.46	637.95	355.51	56.28	478.62	387.20	52.09	481.09	375.50	112.17	716.69	97.39	36.62	673.16	98.09	51.23	501.57	70.56	47.64	504.56	82.15	104.83	688.31	223.87	1301.24	0.00	0.00	0.00	716.34	152.67	1690.38	716.93	286.68	1693.63	578.37	162.99	1694.51	577.03	290.28	1687.94	532.58	1227.63	73.30	1129.62	1242.60	78.80	505.41
5.05000	679.44	363.04	41.05	638.05	355.73	56.36	478.53	386.90	52.06	481.11	375.20	112.04	717.23	97.90	36.55	672.88	98.25	51.19	501.52	70.29	47.77	504.58	82.02	104.98	688.55	223.48	1301.27	0.00	0.00	0.00	716.67	152.29	1690.58	717.73	286.35	1693.86	578.23	163.05	1694.34	577.02	290.04	1687.87	532.32	1227.68	73.09	1130.07	1242.75	78.68	503.19
5.06000	680.57	363.17	41.51	637.04	355.49	55.94	478.61	386.81	51.96	481.07	375.91	112.33	717.14	97.49	36.77	672.93	98.23	51.15	501.56	70.15	47.80	504.58	81.60	105.08	688.78	223.55	1301.10	0.00	0.00	0.00	716.95	151.67	1690.71	716.91	285.78	1694.32	578.04	163.15	1694.28	576.96	289.80	1687.79	531.73	1227.88	73.10	1130.58	1242.88	78.79	497.55
5.07000	681.54	362.95	41.85	637.04	355.03	56.29	478.58	387.52	52.35	481.12	375.43	112.16	716.64	97.30	36.54	672.14	98.21	50.94	501.55	70.38	47.76	504.55	81.57	105.07	690.28	223.18	1301.06	0.00	0.00	0.00	714.30	151.37	1691.26	717.41	285.20	1694.56	577.88	163.41	1694.15	576.89	289.61	1687.73	532.55	1227.70	73.40	1130.28	1242.52	78.79	499.53
5.08000	679.54	363.07	41.14	637.29	355.95	56.71	478.53	387.33	52.28	481.25	375.70	112.32	717.12	97.74	36.57	671.77	98.32	50.76	501.57	70.46	47.75	504.65	81.42	105.09	690.41	223.53	1301.16	0.00	0.00	0.00	715.81	150.79	1691.25	717.34	284.94	1694.95	577.63	163.36	1693.95	576.85	289.46	1687.69	532.49	1227.52	73.23	1129.34	1242.78	78.66	502.89
5.09000	680.50	363.33	41.33	637.15	355.62	56.54	478.53	387.26	52.23	481.13	374.92	112.06	717.06	97.61	36.64	672.29	98.17	50.90	501.56	70.47	47.75	504.65	81.20	105.19	688.96	222.66	1301.04	0.00	0.00	0.00	715.09	150.01	1691.56	717.92	284.52	1695.37	577.49	162.98	1693.80	576.87	288.95	1687.68	531.80	1227.58	73.02	1129.55	1242.34	78.67	500.56
5.10000	679.36	363.79	40.74	637.69	355.51	56.71	478.68	387.85	52.42	481.28	375.49	112.28	717.21	97.79	36.71	672.69	98.16	51.09	501.62	70.34	47.81	504.66	80.82	105.39	688.94	222.96	1301.05	0.00	0.00	0.00	714.41	149.49	1691.89	717.03	284.24	1695.69	577.28	163.14	1693.66	576.85	288.56	1687.63	531.37	1227.95	72.92	1129.49	1242.49	78.66	499.56
5.11000	681.31	363.29	41.52	637.71	355.55	56.23	478.68	386.81	52.14	481.18	375.44	112.26	717.02	97.39	36.76	672.18	98.06	50.82	501.62	70.60	47.69	504.69	81.30	105.18	689.89	222.13	1301.01	0.00	0.00	0.00	714.44	149.12	1692.09	716.64	283.82	1695.97	577.11	162.58	1693.52	576.84	288.45	1687.53	531.36	1227.90	72.95	1130.51	1242.51	78.92	499.71
5.12000	681.12	363.08	41.54	637.64	355.65	56.29	478.61	387.55	52.36	481.22	375.39	112.25	717.06	98.30	36.48	673.15	98.01	51.15	501.61	70.63	47.73	504.70	81.02	105.27	689.18	222.23	1300.91	0.00	0.00	0.00	714.86	148.97	1692.34	716.74	282.87	1696.33	576.91	161.58	1693.36	576.84	288.07	1687.49	532.27	1227.74	73.34	1130.71	1242.27	79.16	506.93
5.13000	680.04	363.32	41.03	638.45	355.46	56.53	478.63	386.94	52.18	481.24	375.63	112.46	716.77	97.79	36.50	671.94	97.95	50.61	501.64	70.35	47.83	504.66	81.40	105.11	689.14	222.09	1300.93	0.00	0.00	0.00	713.86	148.29	1692.56	717.97	282.27	1696.58	576.85	162.08	1693.29	576.84	287.79	1687.39	532.31	1227.77	73.31	1130.61	1241.41	79.27	505.71
5.14000	680.26	363.00	41.28	640.38	354.79	57.00	478.63	387.37	52.33	481.28	375.78	112.51	716.46	97.78	36.53	673.01	97.90	51.02	501.57	70.30	47.79	504.68	81.68	104.90	690.45	221.62	1300.85	0.00	0.00	0.00	715.71	147.45	1692.48	716.92	281.96	1696.99	576.71	161.88	1693.20	576.86	287.38	1687.33	532.91	1227.51	73.51	1130.06	1242.15	78.78	500.32
5.15000	681.18	363.32	41.47	638.85	356.35	56.70	478.58	387.45	52.40	481.34	375.74	112.55	716.60	97.55	36.62	673.03	98.20	51.19	501.57	70.53	47.72	504.67	81.38	104.92	690.34	220.85	1300.81	0.00	0.00	0.00	714.87	147.23	1692.83	717.00	280.98	1697.17	576.68	161.76	1693.09	576.84	287.12	1687.22	531.79	1227.76	73.14	1130.45	1242.57	78.80	499.32
5.16000	682.23	363.06	41.86	637.66	354.93	56.41	478.54	386.78	52.19	481.37	375.91	112.61	716.87	97.87	36.41	673.25	97.97	51.09	501.56	70.30	47.74	504.70	81.50	104.82	688.96	221.39	1300.61	0.00	0.00	0.00	714.92	146.41	1693.07	717.24	280.79	1697.39	576.48	160.23	1692.83	576.82	286.79	1687.11	532.24	1227.77	73.24	1130.85	1242.23	78.97	506.72
5.17000	680.80	363.36	41.21	636.99	355.46	56.09	478.69	387.61	52.46	481.34	375.67	112.52	717.15	98.59	36.39	672.75	98.69	51.27	501.53	70.33	47.70	504.65	80.59	105.14	690.17	220.47	1300.71	0.00	0.00	0.00	714.44	145.75	1693.31	716.92	280.28	1697.56	576.37	159.82	1692.70	576.80	286.25	1687.02	532.74	1227.86	73.39	1130.23	1242.51	78.82	504.84
5.18000	680.94	363.40	41.39	636.33	355.91	55.95	478.69	386.81	52.13	481.32	375.57	112.56	717.12	97.63	36.95	672.71	97.99	51.01	501.55	70.33	47.68	504.65	81.07	104.91	689.72	220.17	1300.65	0.00	0.00	0.00	716.26	145.31	1693.15	717.23	279.64	1697.83	576.30	159.81	1692.51	576.82	285.63	1686.90	531.86	1227.91	73.14	1129.90	1242.55	78.74	507.52
5.19000	680.33	363.35	41.21	637.55	356.10	55.66	478.67	386.79	52.13	481.39	375.37	112.46	716.83	98.13	36.54	673.27	97.83	51.17	501.44	70.08	47.70	504.58	81.47	104.61	685.44	217.09	1301.53	0.00	0.00	0.00	715.89	144.94	1693.41	716.25	279.36	1698.14	576.11	159.06	1692.33	576.83	285.12	1686.76	531.65	1227.85	73.07	1130.22	1242.35	78.89	507.86
5.20000	681.34	363.18	41.67	637.31	355.36	56.02	478.61	386.88	52.22	481.33	375.29	112.49	717.34	97.59	36.81	672.12	98.46	51.12	501.52	70.49	47.49	504.53	81.83	104.47	684.34	216.25	1301.60	0.00	0.00	0.00	713.61	143.57	1693.98	715.47	278.58	1698.44	575.96	158.11	1692.15	576.83	284.56	1686.65	531.87	1227.77	73.12	1130.36	1242.23	78.97	501.66
5.21000	681.41	363.21	41.54	636.76	355.68	55.93	478.65	387.49	52.45	481.28	375.91	112.79	717.45	97.62	36.73	671.76	98.17	50.89	501.45	70.37	47.49	504.59	81.60	104.46	684.55	215.58	1301.40	0.00	0.00	0.00	712.38	142.99	1694.18	716.26	277.89	1698.43	575.87	157.57	1691.94	576.78	283.92	1686.55	532.06	1227.77	73.14	1130.31	1242.27	79.06	507.97
5.22000	680.75	363.36	41.38	637.04	355.44	56.22	478.67	386.87	52.27	481.27	375.47	112.59	717.54	98.45	36.68	672.72	97.84	50.95	501.41	70.22	47.46	504.61	81.27	104.49	684.95	215.13	1301.48	0.00	0.00	0.00	713.29	142.84	1694.44	716.21	277.20	1698.73	575.76	157.38	1691.84	576.74	283.27	1686.42	531.93	1227.79	73.23	1129.87	1242.23	78.84	510.75
5.23000	680.19	363.06	41.35	639.11	354.66	57.10	478.55	387.10	52.33	481.20	375.77	112.68	716.95	97.99	36.49	673.12	98.07	51.13	501.42	70.06	47.50	504.59	81.63	104.27	684.62	214.46	1301.38	0.00	0.00	0.00	714.94	141.73	1694.30	716.37	276.36	1698.98	575.64	156.28	1691.71	576.71	282.67	1686.33	531.62	1227.88	73.11	1130.55	1242.57	78.89	498.79
5.24000	681.42	362.67	41.90	637.56	355.45	56.51	478.55	386.77	52.19	481.36	375.19	112.50	716.61	97.92	36.35	673.02	98.01	51.18	501.38	70.04	47.47	504.32	81.01	104.49	684.48	213.81	1301.27	0.00	0.00	0.00	714.78	140.99	1694.43	716.81	275.67	1699.16	575.49	155.63	1691.60	576.72	282.06	1686.24	531.78	1227.95	73.14	1129.24	1241.78	78.80	502.60
5.25000	680.81	362.94	41.59	636.85	355.11	56.24	478.60	387.12	52.36	481.33	375.38	112.59	717.14	97.72	36.61	672.40	98.17	51.14	501.37	70.05	47.38	504.45	81.57	104.18	684.21	213.14	1301.25	0.00	0.00	0.00	714.64	140.67	1694.67	717.33	274.90	1699.28	575.35	155.43	1691.52	576.69	281.51	1686.17	531.97	1227.91	73.23	1129.76	1242.04	78.88	506.45
5.26000	680.70	363.05	41.54	637.23	354.71	56.19	478.70	387.05	52.37	481.32	375.80	112.79	716.31	97.93	36.37	673.46	98.06	51.37	501.36	69.98	47.34	504.32	81.20	104.30	684.38	212.47	1301.29	0.00	0.00	0.00	713.76	139.53	1694.66	717.07	273.99	1699.45	575.32	154.34	1691.36	576.74	280.74	1686.12	532.57	1227.64	73.35	1130.00	1242.56	78.78	503.87
5.27000	682.02	363.03	41.86	638.87	356.44	56.45	478.56	387.30	52.40	481.29	375.40	112.71	716.54	97.55	36.58	673.10	98.37	51.30	501.37	70.18	47.28	504.36	81.22	104.19	683.94	211.89	1301.24	0.00	0.00	0.00	713.39	138.50	1694.89	717.70	272.98	1699.63	575.37	153.89	1691.22	576.78	279.92	1686.08	532.66	1227.70	73.50	1130.09	1241.91	78.97	502.13
5.28000	680.92	362.83	41.69	636.29	355.24	56.19	478.61	386.65	52.15	481.32	375.30	112.65	716.84	98.07	36.79	672.74	97.99	51.03	501.36	70.24	47.17	504.34	80.62	104.33	685.36	211.28	1301.27	0.00	0.00	0.00	712.68	137.73	1694.93	717.13	272.05	1699.87	575.16	152.64	1691.08	576.78	279.34	1686.04	532.94	1227.72	73.44	1130.32	1241.86	79.15	505.68
5.29000	680.30	362.86	41.44	635.98	355.41	56.13	478.65	387.09	52.33	481.35	375.33	112.68	716.22	98.10	36.41	672.86	97.91	51.01	501.34	70.16	47.17	504.40	80.88	104.20	684.23	210.29	1301.23	0.00	0.00	0.00	713.81	136.84	1695.04	716.86	271.14	1700.05	575.21	152.22	1691.03	576.85	278.37	1686.04	532.98	1227.49	73.51	1129.78	1242.13	78.91	501.41
5.30000	680.65	363.18	41.48	637.47	356.17	56.60	478.60	387.23	52.44	481.24	375.68	112.89	716.07	98.17	36.04	673.19	98.15	51.27	501.36	69.90	47.26	504.41	80.92	104.06	684.33	209.59	1301.25	0.00	0.00	0.00	713.95	135.78	1695.16	717.34	270.11	1700.28	575.14	151.42	1690.89	576.91	277.44	1686.03	533.03	1227.56	73.49	1129.94	1242.30	78.88	505.05
5.31000	680.28	362.84	41.62	636.82	355.98	56.19	478.60	387.00	52.24	481.27	375.25	112.75	716.54	97.52	36.60	672.17	98.16	51.09	501.31	70.07	47.17	504.45	81.31	103.88	685.48	209.00	1301.25	0.00	0.00	0.00	713.37	134.56	1695.27	715.78	269.30	1700.44	575.02	150.88	1690.84	576.99	277.05	1685.95	531.33	1227.90	73.00	1129.93	1242.25	78.72	508.43
5.32000	679.75	363.29	41.25	635.56	355.29	55.86	478.60	387.09	52.33	481.28	375.00	112.57	717.19	97.81	36.69	672.89	98.00	51.20	501.29	70.02	47.13	504.39	80.38	104.19	685.69	208.18	1301.22	0.00	0.00	0.00	712.51	133.58	1695.28	716.62	268.29	1700.61	574.90	149.91	1690.78	577.04	276.13	1685.94	531.73	1227.92	73.09	1130.53	1242.14	78.94	503.26
5.33000	680.03	362.80	41.51	636.59	355.17	56.46	478.67	387.45	52.52	481.21	375.60	112.89	716.94	98.24	36.59	672.35	97.80	50.79	501.28	70.11	47.10	504.40	80.43	104.12	685.16	207.29	1301.16	0.00	0.00	0.00	712.08	132.86	1695.38	717.21	267.00	1700.82	574.76	148.58	1690.59	577.11	275.23	1685.94	530.93	1228.02	72.86	1130.15	1242.35	78.95	500.50
5.34000	681.68	362.92	41.80	636.64	354.90	56.22	478.58	387.10	52.31	481.19	375.42	112.83	717.22	98.25	36.80	672.55	98.16	51.10	501.31	70.02	47.11	504.37	80.77	103.97	685.47	206.54	1301.22	0.00	0.00	0.00	712.51	131.23	1695.43	716.99	266.06	1700.92	574.68	147.85	1690.49	577.21	274.11	1685.93	532.23	1227.56	73.16	1130.23	1242.89	78.82	501.42
5.35000	680.98	363.00	41.69	636.18	355.22	55.96	478.60	386.77	52.15	481.20	374.69	112.56	716.77	98.01	36.74	673.73	97.88	51.40	501.30	70.10	47.03	504.48	81.18	103.67	685.39	205.52	1300.96	0.00	0.00	0.00	712.32	130.37	1695.56	716.95	264.66	1701.15	574.79	147.22	1690.37	577.31	273.06	1685.94	532.56	1227.54	73.32	1130.45	1242.29	79.09	505.83
5.36000	681.44	363.11	41.90	635.56	356.06	55.74	478.54	387.01	52.23	481.16	374.94	112.65	717.43	97.82	36.81	672.45	98.10	51.14	501.26	69.75	47.12	504.40	80.48	103.88	685.19	204.58	1301.10	0.00	0.00	0.00	713.23	129.01	1695.47	716.96	263.44	1701.27	574.71	145.98	1690.27	577.47	271.81	1685.97	532.19	1227.69	73.30	1130.42	1242.13	79.22	503.22
5.37000	681.06	362.80	41.89	637.87	355.74	56.40	478.63	387.03	52.30	481.28	375.26	112.80	716.91	97.62	36.69	671.42	98.23	50.87	501.27	69.81	47.05	504.41	80.05	103.95	687.15	204.02	1300.97	0.00	0.00	0.00	712.65	127.39	1695.59	717.64	262.03	1701.30	574.51	144.72	1690.13	577.60	270.94	1685.93	533.53	1227.43	73.65	1129.86	1243.11	78.61	503.17
5.38000	683.03	363.60	42.19	638.13	355.70	56.82	478.59	387.08	52.27	481.26	375.14	112.79	717.16	97.88	36.74	673.14	98.41	51.41	501.23	69.82	47.00	504.36	80.65	103.57	687.03	203.06	1300.92	0.00	0.00	0.00	711.62	126.63	1695.80	717.24	261.44	1701.41	574.62	143.99	1690.13	577.78	269.86	1685.94	532.55	1227.63	73.34	1129.51	1242.72	78.77	505.84
5.39000	679.92	363.05	41.41	635.79	355.40	56.02	478.68	386.98	52.16	481.26	375.17	112.85	716.77	97.94	36.33	672.26	98.17	51.06	501.29	69.80	46.98	504.41	80.83	103.54	686.00	201.86	1300.86	0.00	0.00	0.00	713.37	125.89	1695.76	716.92	260.07	1701.54	574.67	143.35	1690.17	577.89	268.69	1686.00	531.21	1227.85	72.99	1129.70	1242.69	78.74	501.84
5.40000	680.02	362.77	41.41	638.21	356.02	56.41	478.65	387.49	52.39	481.33	374.92	112.81	716.59	97.91	36.58	672.49	98.06	51.00	501.30	69.99	46.93	504.48	80.65	103.50	685.47	200.82	1300.83	0.00	0.00	0.00	712.18	124.21	1695.66	717.24	258.55	1701.68	574.64	141.88	1690.03	578.11	267.97	1685.95	531.09	1227.98	72.95	1129.84	1242.02	78.93	502.81
5.41000	681.06	363.20	41.62	637.92	354.92	56.48	478.58	386.97	52.24	481.33	374.58	112.74	717.02	97.81	36.83	672.75	98.36	51.14	501.27	69.70	47.02	504.44	79.79	103.79	684.69	200.00	1300.87	0.00	0.00	0.00	713.32	122.74	1695.58	717.80	257.06	1701.87	574.64	140.99	1690.02	578.22	266.72	1685.97	531.07	1228.10	73.04	1130.36	1242.14	79.07	505.41
5.42000	681.47	363.24	41.65	637.49	355.29	56.53	478.70	387.41	52.36	481.40	375.29	113.07	715.91	97.91	36.61	672.28	98.01	50.82	501.21	69.46	47.13	504.60	80.26	103.60	686.73	198.97	1300.92	0.00	0.00	0.00	713.10	121.47	1695.76	717.64	255.62	1701.95	574.63	139.13	1689.89	578.41	265.48	1685.97	531.29	1227.95	72.95	1130.30	1242.91	78.74	504.84
5.43000	679.96	363.04	41.43	636.71	356.58	56.11	478.72	387.14	52.22	481.47	374.98	113.00	717.28	98.47	36.66	673.55	98.39	51.51	501.27	69.84	47.02	504.63	80.34	103.53	684.55	197.72	1300.66	0.00	0.00	0.00	712.87	119.88	1695.99	717.89	254.76	1701.90	574.74	138.20	1689.86	578.55	264.39	1685.93	533.49	1227.34	73.63	1130.19	1243.26	78.58	502.56
5.44000	679.94	363.03	41.37	636.00	356.36	55.89	478.64	387.36	52.43	481.60	375.07	113.16	716.98	97.94	36.86	672.41	98.19	50.96	501.25	69.90	46.98	504.64	80.32	103.40	686.40	196.65	1300.76	0.00	0.00	0.00	710.75	118.67	1696.06	717.73	253.56	1702.00	574.78	136.64	1689.80	578.71	263.13	1685.90	533.16	1227.56	73.62	1129.85	1242.61	78.86	503.55
5.45000	680.89	363.47	41.32	638.03	354.82	56.10	478.66	387.18	52.43	481.58	375.09	113.31	716.98	97.56	36.73	672.53	98.22	51.05	501.27	69.64	47.06	504.60	79.74	103.56	686.90	195.23	1300.74	0.00	0.00	0.00	713.32	117.76	1696.08	719.10	251.57	1702.01	574.83	135.04	1689.79	578.88	262.05	1685.88	532.75	1227.58	73.41	1129.30	1242.87	78.57	512.36
5.46000	680.37	363.36	41.22	637.37	354.97	56.29	478.79	386.77	52.34	481.63	374.74	113.32	716.31	97.88	36.51	672.65	98.03	51.02	501.26	69.69	47.01	504.75	80.03	103.36	685.86	194.24	1300.69	0.00	0.00	0.00	712.46	116.41	1696.17	717.69	250.13	1702.33	574.92	134.15	1689.85	578.97	260.66	1685.93	532.19	1227.76	73.29	1129.66	1242.97	78.75	507.43
5.47000	682.05	363.03	41.89	636.92	355.53	55.98	478.82	387.01	52.55	481.86	375.22	113.60	716.66	98.18	36.55	672.71	98.37	51.25	501.25	69.55	47.00	504.71	79.95	103.30	685.33	193.04	1300.68	0.00	0.00	0.00	710.77	114.42	1696.27	717.80	249.60	1702.27	574.94	132.56	1689.83	579.10	259.16	1685.96	531.67	1227.86	73.15	1129.16	1242.33	78.77	503.15
5.48000	680.12	362.94	41.26	636.58	355.47	56.36	478.87	387.49	52.95	481.85	374.46	113.54	716.21	97.82	36.68	672.05	97.94	50.80	501.28	69.52	46.89	504.71	79.69	103.27	685.33	191.60	1300.79	0.00	0.00	0.00	714.08	114.15	1696.23	717.72	247.42	1702.46	575.04	131.60	1689.82	579.17	257.83	1685.98	532.36	1227.68	73.23	1129.58	1242.39	78.72	502.46
5.49000	681.65	363.29	41.45	636.54	356.53	56.06	478.90	387.36	53.05	482.11	374.78	113.94	716.44	98.33	36.73	672.44	98.26	51.03	501.28	69.59	46.70	504.47	79.83	103.08	686.59	190.46	1300.77	0.00	0.00	0.00	713.46	112.43	1696.40	718.67	246.01	1702.39	574.98	129.77	1689.75	579.25	256.29	1686.03	533.39	1227.40	73.63	1130.11	1242.29	78.84	506.55
5.50000	680.96	363.37	41.41	636.52	355.13	56.13	479.06	387.16	53.31	482.25	374.86	114.22	716.15	97.62	36.55	672.30	97.67	50.77	501.17	69.39	46.51	504.49	80.02	102.71	687.13	188.95	1300.85	0.00	0.00	0.00	713.16	110.93	1696.31	720.08	244.90	1702.45	575.02	128.93	1689.71	579.26	254.91	1686.02	532.44	1227.73	73.29	1129.77	1242.89	78.66	502.85
5.51000	681.20	363.23	41.57	637.46	355.36	56.39	479.14	386.71	53.38	482.52	375.04	114.60	716.10	98.09	36.26	673.11	97.84	51.13	501.08	69.20	46.30	504.36	79.82	102.51	687.57	187.92	1300.89	0.00	0.00	0.00	712.61	109.26	1696.39	717.87	243.10	1702.82	575.09	127.71	1689.66	579.17	253.46	1686.00	532.61	1227.67	73.41	1128.72	1242.18	78.58	502.64
5.52000	682.49	363.15	42.08	636.95	355.61	55.91	479.23	387.07	53.80	482.71	373.88	114.42	716.25	97.58	36.73	671.51	97.29	50.50	500.98	68.64	46.28	504.17	78.58	102.69	686.59	186.56	1300.84	0.00	0.00	0.00	715.21	107.88	1696.25	718.86	241.80	1702.89	574.99	125.81	1689.58	579.13	251.94	1686.05	533.15	1227.28	73.41	1129.19	1242.37	78.61	506.04
5.53000	680.68	363.45	41.53	638.22	356.28	56.70	479.26	386.79	53.98	482.92	374.34	114.93	715.83	97.56	36.41	671.59	97.26	50.55	500.92	68.70	45.99	503.92	78.22	102.66	685.89	185.24	1300.82	0.00	0.00	0.00	713.24	106.17	1696.63	718.25	240.40	1703.18	574.75	124.95	1689.54	578.92	250.84	1686.01	531.92	1227.63	73.13	1130.21	1242.15	79.01	505.25
5.54000	680.78	362.72	41.79	636.73	356.02	56.17	479.45	387.38	54.46	483.09	374.41	115.22	715.72	97.69	36.35	672.53	97.48	51.11	500.85	68.61	45.78	503.74	78.37	102.42	686.89	184.13	1300.90	0.00	0.00	0.00	712.47	104.79	1696.66	717.74	238.75	1703.39	574.59	123.17	1689.41	578.79	249.31	1686.03	531.85	1227.67	73.08	1130.03	1242.68	78.84	505.85
5.55000	680.85	363.14	41.62	636.77	355.11	56.70	479.36	386.89	54.48	483.22	374.95	115.63	716.57	97.37	36.85	672.10	97.72	51.10	500.78	68.22	45.74	503.61	78.37	102.28	685.81	182.50	1301.03	0.00	0.00	0.00	712.53	103.13	1696.78	718.18	237.41	1703.49	574.25	121.55	1689.27	578.55	248.18	1685.99	532.18	1227.57	73.20	1129.35	1242.26	78.79	505.16
5.56000	680.90	363.15	41.82	637.79	355.73	56.81	479.52	386.02	54.20	483.31	374.55	115.67	716.45	97.63	36.83	672.16	97.90	51.43	500.67	68.17	45.62	503.42	78.20	102.12	686.35	181.42	1301.00	0.00	0.00	0.00	712.80	101.94	1696.95	717.53	236.12	1703.72	573.97	120.42	1689.21	578.29	246.70	1685.97	532.46	1227.67	73.32	1129.60	1242.21	78.81	504.42
5.57000	683.42	363.16	42.63	638.20	355.60	56.87	479.36	386.55	54.54	483.43	374.61	115.86	715.02	97.69	36.41	672.13	97.62	51.33	500.63	67.85	45.57	503.23	77.60	102.26	687.11	180.21	1301.19	0.00	0.00	0.00	711.69	101.33	1697.15	717.04	234.50	1703.98	573.68	119.37	1689.13	577.99	245.42	1685.91	532.53	1227.55	73.32	1130.42	1242.71	78.70	504.50
5.58000	682.52	362.84	42.61	637.35	356.04	56.95	479.55	386.90	54.69	483.47	374.40	115.90	716.14	97.17	36.87	671.76	97.99	51.31	500.59	68.02	45.40	503.31	77.76	102.10	687.24	179.09	1301.12	0.00	0.00	0.00	712.61	100.17	1697.34	717.02	233.26	1704.11	573.29	118.07	1688.94	577.61	244.05	1685.82	532.62	1227.38	73.24	1129.87	1242.80	78.69	503.98
5.59000	682.55	362.88	42.47	638.37	354.96	57.37	479.52	386.73	54.72	483.56	373.98	115.78	716.24	97.70	36.79	672.23	97.40	51.21	500.53	67.87	45.33	503.13	77.49	101.98	686.43	177.88	1301.01	0.00	0.00	0.00	711.84	98.28	1697.50	716.91	231.91	1704.39	572.83	116.48	1688.64	577.27	242.48	1685.69	533.67	1227.37	73.69	1130.17	1242.16	78.97	504.16
5.60000	681.46	363.14	42.06	635.99	355.75	55.92	479.62	385.96	54.41	483.69	374.51	116.11	715.61	97.62	36.77	671.72	97.44	51.15	500.56	68.02	45.19	503.10	77.88	101.64	686.34	176.56	1300.97	0.00	0.00	0.00	710.89	96.56	1697.41	716.21	230.60	1704.76	572.36	115.10	1688.36	576.83	241.19	1685.51	533.58	1227.51	73.69	1130.13	1242.05	78.89	501.73
5.61000	680.96	363.21	41.62	637.80	355.42	56.77	479.61	386.29	54.55	483.71	374.03	115.88	716.11	97.86	36.64	671.01	96.77	50.71	500.52	67.66	45.26	503.05	77.61	101.64	685.78	176.00	1300.94	0.00	0.00	0.00	710.76	95.51	1697.56	715.04	228.60	1705.22	571.94	114.30	1688.10	576.38	240.01	1685.30	532.52	1227.66	73.34	1130.62	1241.99	79.07	504.66
5.62000	682.21	363.17	42.22	637.48	354.69	56.69	479.46	386.65	54.63	483.83	373.77	115.83	716.36	97.62	36.79	672.07	97.71	51.44	500.48	67.79	45.17	503.07	77.60	101.57	686.77	174.78	1300.76	0.00	0.00	0.00	709.81	93.65	1697.67	713.86	227.67	1705.50	571.36	113.18	1687.70	575.98	238.94	1685.08	533.35	1227.42	73.59	1129.56	1242.91	78.54	505.39
5.63000	681.80	363.27	41.93	638.73	355.45	56.94	479.48	387.23	54.85	483.61	374.30	116.10	716.30	97.56	36.81	672.37	97.71	51.49	500.55	67.97	45.12	503.11	77.60	101.35	687.86	173.82	1300.77	0.00	0.00	0.00	707.42	92.35	1698.25	713.61	226.24	1705.90	570.83	111.55	1687.32	575.52	237.50	1684.94	533.85	1227.50	73.71	1130.45	1242.97	78.79	503.58
5.64000	681.63	363.45	41.86	638.66	356.14	56.64	479.59	386.70	54.60	483.63	374.05	116.07	717.10	97.63	36.95	672.40	97.74	51.47	500.55	67.94	45.17	503.07	77.40	101.44	686.45	172.83	1300.74	0.00	0.00	0.00	707.69	91.59	1698.45	713.64	224.93	1706.22	570.23	110.20	1687.00	575.05	236.23	1684.76	532.48	1227.63	73.29	1129.41	1242.54	78.62	502.14
5.65000	681.15	363.01	41.79	637.70	355.63	56.55	479.55	386.31	54.35	483.48	374.28	116.23	715.77	97.29	37.00	672.25	97.86	51.49	500.51	67.70	45.33	503.14	77.43	101.46	686.06	171.90	1300.69	0.00	0.00	0.00	707.41	90.14	1698.54	712.35	223.13	1706.68	569.65	108.64	1686.65	574.59	235.21	1684.58	531.74	1227.77	73.07	1129.73	1242.26	78.87	498.99
5.66000	681.02	362.91	41.73	637.21	355.20	56.55	479.49	387.01	54.55	483.42	374.02	116.06	716.82	98.13	36.88	671.59	97.38	50.95	500.63	68.20	45.24	503.27	77.94	101.33	686.70	170.83	1300.56	0.00	0.00	0.00	706.13	88.72	1698.82	712.52	222.16	1706.99	569.18	107.22	1686.31	574.13	233.74	1684.51	532.24	1227.73	73.28	1130.27	1242.35	79.08	502.01
5.67000	681.00	363.15	41.69	637.31	356.72	56.07	479.36	386.54	54.38	483.25	374.19	116.17	715.53	97.81	36.45	672.33	97.45	51.19	500.65	67.96	45.42	503.44	77.79	101.36	686.28	169.65	1300.55	0.00	0.00	0.00	707.37	87.29	1698.96	712.23	220.92	1707.35	568.66	106.38	1686.07	573.68	232.21	1684.48	532.37	1227.70	73.33	1130.76	1242.03	79.13	501.76
5.68000	681.30	363.35	41.81	637.33	355.05	56.21	479.31	387.14	54.56	483.24	374.11	116.08	715.76	97.89	36.46	671.61	97.74	51.09	500.66	68.07	45.45	503.54	77.60	101.42	686.61	168.51	1300.69	0.00	0.00	0.00	705.99	86.05	1699.10	710.72	219.06	1707.81	568.20	105.29	1685.95	573.20	231.02	1684.38	532.20	1227.70	73.30	1130.20	1242.21	78.90	500.59
5.69000	679.67	363.01	41.27	639.11	355.63	56.81	479.35	386.43	54.15	483.08	373.69	115.93	715.72	98.11	36.33	673.42	98.07	51.61	500.72	67.75	45.69	503.53	77.53	101.59	684.48	167.20	1300.73	0.00	0.00	0.00	704.49	84.19	1699.38	711.01	218.44	1707.90	567.75	103.72	1685.71	572.80	229.81	1684.31	532.47	1227.64	73.30	1130.11	1241.98	79.07	504.04
5.70000	681.15	362.92	41.83	638.90	355.31	56.80	479.25	386.40	54.05	483.11	373.86	116.05	716.02	98.10	36.53	671.79	97.57	50.94	500.81	67.88	45.76	503.62	77.06	101.91	685.32	166.15	1300.77	0.00	0.00	0.00	704.48	82.86	1699.42	710.32	216.56	1708.30	567.30	102.55	1685.54	572.32	228.32	1684.28	532.18	1227.53	73.14	1129.86	1241.70	79.24	505.94
5.71000	681.76	363.36	41.79	637.21	355.47	56.13	479.21	386.71	54.26	483.08	373.90	116.11	715.87	98.19	36.08	671.51	97.73	50.94	500.89	68.19	45.73	503.73	77.13	101.88	686.10	164.96	1300.69	0.00	0.00	0.00	703.02	81.37	1699.81	709.47	214.82	1708.65	566.94	100.67	1685.38	571.93	226.92	1684.20	532.23	1227.59	73.24	1129.91	1241.99	79.09	506.57
5.72000	681.47	363.19	41.67	636.53	355.10	56.37	479.34	386.54	54.15	483.15	373.55	115.98	716.78	98.13	36.68	671.09	97.80	50.86	500.91	68.34	45.76	503.85	77.40	101.78	685.27	163.55	1300.65	0.00	0.00	0.00	703.54	80.49	1699.84	708.96	213.55	1709.05	566.59	99.26	1685.23	571.51	225.38	1684.14	533.38	1227.38	73.62	1129.72	1242.52	78.77	502.52
5.73000	682.33	363.26	41.71	636.07	355.27	55.82	479.35	386.96	54.29	483.23	373.59	116.09	716.21	98.27	36.37	671.40	97.94	51.04	500.85	68.00	45.97	503.89	77.42	101.75	684.49	162.33	1300.81	0.00	0.00	0.00	703.40	78.60	1700.20	708.93	211.86	1709.21	566.14	97.56	1685.06	571.09	224.00	1684.08	532.02	1227.47	73.11	1130.52	1242.48	78.90	505.25
5.74000	681.70	363.64	41.45	637.80	355.55	56.17	479.47	386.84	54.31	483.25	373.90	116.27	716.06	98.32	36.03	671.88	97.92	50.94	500.93	68.48	45.78	503.91	76.77	102.05	683.44	161.17	1300.50	0.00	0.00	0.00	702.45	76.70	1700.05	707.49	210.28	1709.40	565.84	96.21	1684.85	570.76	222.46	1683.98	532.33	1227.51	73.22	1130.71	1242.80	79.04	505.15
5.75000	682.46	363.70	41.65	637.21	356.04	56.12	479.38	386.73	54.37	483.45	374.17	116.49	716.64	98.14	36.40	671.61	97.84	50.93	500.91	68.43	45.76	504.02	77.87	101.48	683.93	159.89	1300.36	0.00	0.00	0.00	704.59	75.91	1700.09	708.49	208.90	1709.47	565.54	94.67	1684.75	570.50	220.69	1683.94	532.78	1227.59	73.42	1130.58	1242.47	79.03	508.39
5.76000	681.84	363.82	41.37	638.88	355.83	56.84	479.47	386.34	54.22	483.50	374.14	116.70	716.25	98.08	36.71	672.19	98.17	51.20	500.86	68.08	45.84	503.87	76.89	101.67	684.17	158.53	1300.22	0.00	0.00	0.00	704.99	74.48	1699.99	707.63	207.13	1709.63	565.38	93.46	1684.62	570.23	218.79	1683.85	532.49	1227.54	73.32	1130.28	1241.68	79.31	505.19
5.77000	680.62	363.00	41.34	639.66	355.47	56.83	479.54	386.84	54.55	483.66	373.78	116.65	715.86	98.00	36.22	673.07	97.96	51.30	500.83	67.90	45.85	504.02	77.43	101.26	687.20	157.09	1300.22	0.00	0.00	0.00	702.86	71.73	1700.09	707.80	205.27	1709.73	565.19	91.47	1684.36	569.94	217.08	1683.79	532.08	1227.71	73.21	1130.09	1242.00	78.99	503.31
5.78000	682.43	363.06	41.79	638.95	355.38	56.59	479.57	386.58	54.66	483.80	373.91	116.85	716.08	98.51	36.68	671.48	97.75	50.86	500.83	67.78	45.84	504.00	77.27	101.33	685.82	155.86	1300.04	0.00	0.00	0.00	702.62	70.08	1699.96	707.29	203.75	1709.73	564.94	89.49	1684.17	569.72	215.55	1683.64	531.18	1228.00	72.97	1129.97	1242.01	78.98	503.53
5.79000	681.21	363.24	41.22	638.72	355.74	56.29	479.64	386.96	54.90	483.89	374.06	117.18	716.14	98.25	36.13	671.63	97.73	50.85	500.81	67.94	45.72	504.01	76.63	101.36	683.63	154.18	1299.90	0.00	0.00	0.00	702.09	68.47	1700.07	705.96	201.94	1709.88	564.83	87.91	1683.92	569.55	213.51	1683.59	532.73	1227.60	73.44	1130.35	1242.92	78.59	506.89
5.80000	682.28	363.61	41.44	637.21	354.95	56.15	479.59	386.97	55.05	484.05	374.05	117.40	715.98	97.85	36.44	672.13	98.19	51.12	500.82	68.05	45.62	504.03	76.68	101.21	684.18	152.56	1299.63	0.00	0.00	0.00	701.35	66.88	1699.97	706.28	200.29	1709.81	564.60	85.86	1683.59	569.37	211.75	1683.44	532.59	1227.52	73.43	1129.19	1242.77	78.41	505.62
5.81000	681.60	363.37	41.33	638.07	356.90	55.98	479.76	387.17	55.36	484.39	373.54	117.52	716.50	98.87	36.03	672.15	98.22	51.08	500.80	67.99	45.55	504.13	77.35	100.73	684.15	151.21	1299.42	0.00	0.00	0.00	701.36	65.38	1699.89	706.63	197.94	1709.89	564.50	84.16	1683.48	569.20	209.84	1683.38	532.29	1227.78	73.40	1129.19	1243.13	78.25	503.15
5.82000	681.28	363.69	40.90	639.51	354.97	57.02	479.70	387.05	55.52	484.56	373.59	117.86	715.73	98.38	36.34	671.77	97.67	50.75	500.78	67.95	45.43	504.05	77.08	100.63	683.32	149.49	1299.14	0.00	0.00	0.00	702.21	63.28	1699.68	706.74	196.30	1709.87	564.37	82.45	1683.34	569.09	208.03	1683.35	532.57	1227.55	73.37	1130.22	1242.28	78.77	505.65
5.83000	681.92	363.58	41.04	640.53	355.90	56.79	480.01	386.43	55.65	484.83	373.94	118.43	715.98	98.58	36.13	672.58	98.05	51.28	500.73	67.60	45.47	503.99	76.52	100.70	682.01	147.44	1298.96	0.00	0.00	0.00	702.02	61.53	1699.44	706.62	194.50	1709.81	564.23	80.17	1683.18	568.99	206.06	1683.28	532.22	1227.77	73.35	1130.35	1241.89	78.94	504.88
5.84000	683.06	363.52	41.44	639.32	355.60	56.14	480.12	386.41	55.99	485.23	374.38	119.02	715.67	98.09	36.71	673.00	97.61	51.15	500.69	67.38	45.42	503.93	76.33	100.51	681.81	145.89	1298.74	0.00	0.00	0.00	701.33	59.62	1699.42	707.02	192.64	1709.65	564.06	78.52	1683.03	568.87	204.09	1683.23	532.73	1227.65	73.48	1130.21	1241.67	79.02	506.75
5.85000	681.99	363.76	40.79	638.21	356.13	55.85	480.28	386.97	56.77	485.78	373.51	119.32	715.97	98.31	36.33	672.05	97.52	50.83	500.65	67.52	45.22	503.82	76.03	100.29	681.30	144.03	1298.65	0.00	0.00	0.00	700.04	57.22	1699.31	705.81	190.73	1709.64	563.97	76.65	1682.96	568.77	202.36	1683.19	533.04	1227.47	73.45	1130.31	1242.05	79.11	503.43
5.86000	682.41	363.33	40.89	637.82	356.06	55.91	480.52	387.05	57.52	486.31	374.25	120.23	716.93	98.07	36.81	671.90	98.00	51.01	500.63	67.18	45.17	503.73	75.37	100.30	680.35	142.13	1298.43	0.00	0.00	0.00	701.24	55.20	1699.17	705.82	188.15	1709.74	563.92	75.39	1682.96	568.60	200.28	1683.14	532.52	1227.70	73.27	1130.48	1241.91	79.10	502.22
5.87000	681.65	363.54	40.47	640.70	356.52	56.33	480.78	386.84	58.13	486.85	373.99	120.95	715.65	98.38	36.26	671.67	97.69	50.75	500.53	67.07	45.04	503.67	75.87	99.77	681.16	140.42	1298.25	0.00	0.00	0.00	701.02	53.38	1699.14	705.62	186.08	1709.60	563.69	72.69	1682.79	568.44	197.99	1683.15	532.06	1227.83	73.26	1130.35	1242.00	79.05	501.24
5.88000	682.55	363.89	40.56	640.47	356.49	56.43	481.02	387.25	59.03	487.41	373.77	121.82	715.94	97.99	36.56	671.65	97.65	50.84	500.48	66.95	44.91	503.67	75.10	99.80	681.81	138.64	1298.00	0.00	0.00	0.00	700.21	51.15	1698.99	704.69	184.35	1709.49	563.48	70.64	1682.76	568.22	196.19	1683.14	532.13	1227.67	73.11	1129.68	1242.42	78.81	503.62
5.89000	681.44	364.08	39.94	639.15	356.49	55.83	481.50	387.28	59.92	488.26	375.41	123.49	716.22	97.96	36.69	672.45	97.89	51.11	500.40	67.07	44.69	503.50	75.15	99.52	682.01	136.54	1297.97	0.00	0.00	0.00	701.42	49.09	1698.95	704.76	181.64	1709.49	563.28	68.79	1682.71	568.01	194.18	1683.15	531.51	1227.65	72.94	1130.34	1242.68	78.88	504.86
5.90000	682.82	364.28	40.04	639.73	357.62	56.12	481.91	387.70	61.22	489.09	375.11	124.62	715.67	98.21	36.63	671.97	97.60	50.91	500.40	66.58	44.70	503.46	74.74	99.45	680.29	134.31	1297.96	0.00	0.00	0.00	702.10	47.21	1698.79	704.29	179.80	1709.52	563.18	66.55	1682.79	567.84	192.04	1683.17	531.45	1227.69	72.95	1130.24	1242.09	78.93	505.46
5.91000	683.62	363.93	40.29	639.77	357.35	55.76	482.43	387.98	62.56	490.08	375.93	126.30	715.77	98.63	36.28	672.16	97.39	50.92	500.33	66.72	44.53	503.52	74.66	99.19	678.70	132.33	1297.84	0.00	0.00	0.00	702.50	45.36	1698.84	704.51	178.08	1709.49	563.02	64.29	1682.85	567.58	189.93	1683.17	531.14	1227.61	72.96	1130.66	1242.30	78.94	508.57
5.92000	683.34	364.28	39.97	640.95	357.21	56.00	482.85	388.07	63.97	491.30	376.67	128.19	715.21	96.54	37.50	671.67	97.40	50.74	500.32	66.45	44.48	503.50	75.24	98.69	678.27	130.34	1297.72	0.00	0.00	0.00	701.42	43.57	1698.98	704.23	175.58	1709.48	562.82	62.11	1682.88	567.28	187.58	1683.24	530.59	1227.80	72.78	1130.56	1241.74	79.23	509.00
5.93000	682.69	364.41	39.58	641.42	357.99	56.13	483.54	388.63	65.80	492.61	376.88	130.00	715.45	97.89	36.79	671.58	97.51	50.76	500.33	66.21	44.52	503.49	74.82	98.68	678.06	128.23	1297.69	0.00	0.00	0.00	699.99	40.86	1699.20	703.56	173.59	1709.50	562.62	59.72	1682.99	566.98	184.97	1683.37	531.57	1227.93	73.08	1129.74	1241.46	79.03	506.15
5.94000	683.13	364.14	39.78	640.75	358.05	56.10	484.39	388.52	67.69	494.21	378.57	132.68	716.78	98.13	36.92	671.88	97.19	50.70	500.33	66.32	44.36	503.51	74.16	98.68	676.24	126.06	1297.55	0.00	0.00	0.00	699.62	38.90	1699.16	702.90	170.90	1709.68	562.58	57.63	1683.08	566.61	182.90	1683.37	532.49	1227.39	73.22	1129.53	1241.75	78.99	501.89
5.95000	682.29	364.38	39.40	641.93	357.69	56.46	485.35	389.01	70.02	495.98	379.21	135.11	715.00	96.79	37.75	671.52	97.43	50.67	500.27	66.17	44.30	503.39	73.89	98.53	675.18	124.04	1297.47	0.00	0.00	0.00	699.42	36.90	1699.14	703.27	168.89	1709.58	562.38	55.61	1683.22	566.21	180.31	1683.43	533.09	1227.31	73.46	1129.95	1242.33	78.91	502.11
5.96000	684.12	364.48	39.75	642.48	358.46	56.43	486.48	389.22	72.58	497.98	379.65	137.74	715.65	96.62	37.89	671.92	97.20	50.65	500.25	66.31	44.10	503.47	74.38	98.05	675.01	121.71	1297.47	0.00	0.00	0.00	700.88	34.65	1698.97	702.88	166.81	1709.54	562.27	53.02	1683.17	565.82	177.95	1683.42	531.24	1227.91	72.97	1130.19	1242.52	78.78	502.83
5.97000	685.16	364.15	39.93	642.40	358.61	56.51	487.91	389.52	75.55	500.37	380.97	140.96	715.32	98.00	36.53	672.71	97.64	51.17	500.20	65.64	44.19	503.36	74.14	97.96	672.49	119.67	1297.30	0.00	0.00	0.00	700.33	32.90	1699.04	702.80	164.60	1709.61	562.15	50.74	1683.20	565.38	175.63	1683.39	531.77	1227.68	73.08	1129.03	1242.71	78.59	503.39
5.98000	685.54	364.63	40.28	643.94	360.10	56.52	489.44	390.43	79.10	503.01	382.38	144.47	714.23	96.29	37.30	672.35	96.74	50.69	500.16	65.68	44.02	503.35	74.28	97.49	672.90	117.56	1297.01	0.00	0.00	0.00	699.89	30.29	1699.08	702.59	162.44	1709.52	561.95	48.09	1683.11	564.91	173.07	1683.38	532.23	1227.45	73.16	1129.92	1241.89	79.16	502.84
5.99000	684.54	365.08	39.63	644.94	359.82	57.14	491.28	390.98	82.63	505.91	383.55	148.03	714.50	96.16	37.57	671.51	96.86	50.51	500.15	65.74	43.79	503.18	73.69	97.43	673.20	115.77	1296.90	0.00	0.00	0.00	700.80	27.76	1698.80	702.29	159.72	1709.50	561.74	45.61	1682.99	564.46	170.39	1683.33	531.77	1227.71	73.14	1129.53	1242.14	78.84	504.70
6.00000	685.19	365.46	39.60	644.15	358.93	58.07	493.42	392.19	86.66	509.29	385.11	151.99	716.31	98.18	36.45	671.29	96.89	50.45	500.08	65.43	43.74	503.14	73.47	97.22	671.07	114.05	1296.72	0.00	0.00	0.00	700.40	25.68	1698.50	701.26	157.95	1709.34	561.57	43.18	1682.82	563.94	168.12	1683.19	532.21	1227.63	73.24	1130.00	1241.95	78.78	504.42
6.01000	685.85	365.58	39.69	646.34	358.86	59.01	495.57	393.13	90.85	512.79	385.97	155.76	715.25	96.45	37.71	670.85	97.07	50.38	499.94	65.16	43.78	503.03	73.58	97.00	669.21	112.00	1296.43	0.00	0.00	0.00	699.40	23.49	1698.20	700.73	155.77	1709.10	561.39	40.35	1682.50	563.48	165.47	1683.12	532.66	1227.58	73.35	1130.05	1242.11	78.97	504.64
6.02000	685.97	365.75	39.45	647.79	359.35	59.56	498.10	393.05	94.98	516.50	387.23	159.84	714.72	96.51	37.72	671.83	96.74	50.58	499.95	65.09	43.69	502.97	74.27	96.43	674.42	111.57	1295.49	0.00	0.00	0.00	700.24	21.30	1697.94	700.24	153.18	1709.12	561.18	37.88	1682.20	562.97	162.69	1683.07	532.97	1227.53	73.45	1130.78	1241.67	79.42	502.23
6.03000	686.30	365.38	39.55	645.63	359.71	59.14	500.63	394.37	99.99	520.60	387.83	163.83	715.12	96.47	37.77	672.14	96.64	50.54	499.89	65.14	43.57	503.03	73.27	96.65	673.89	110.54	1295.02	0.00	0.00	0.00	698.08	18.96	1697.83	699.86	150.79	1708.90	560.93	35.79	1682.10	562.47	160.36	1683.01	532.29	1227.63	73.22	1130.08	1242.58	78.85	501.38
6.04000	686.22	366.77	38.52	650.50	360.57	60.86	503.46	395.04	104.88	524.54	389.24	168.39	715.44	96.70	38.10	672.07	96.78	50.60	499.84	65.06	43.51	502.92	73.53	96.35	673.80	109.14	1294.72	0.00	0.00	0.00	697.96	16.72	1697.50	700.24	148.77	1708.60	560.68	32.76	1681.83	561.99	158.15	1682.92	532.25	1227.60	73.18	1129.98	1242.84	78.83	503.31
6.05000	687.62	366.93	38.73	652.55	360.21	61.08	506.57	395.46	110.01	528.60	389.96	172.95	714.15	96.62	37.60	671.66	96.74	50.50	499.78	64.62	43.55	502.84	72.96	96.30	671.84	106.94	1294.56	0.00	0.00	0.00	698.55	14.39	1697.03	699.50	146.59	1708.49	560.44	30.71	1681.73	561.48	155.56	1683.01	532.05	1227.72	73.06	1130.27	1242.74	78.79	503.80
6.06000	689.47	367.06	38.83	656.45	359.67	64.29	509.64	396.01	115.54	532.51	390.23	177.74	713.95	96.50	37.49	670.97	97.07	50.38	499.77	64.49	43.40	502.90	73.45	95.83	671.99	105.63	1294.36	0.00	0.00	0.00	698.39	12.83	1696.78	698.91	144.56	1708.30	560.17	28.14	1681.61	561.00	152.96	1683.13	532.01	1227.50	73.11	1130.45	1242.43	78.91	503.35
6.07000	693.24	368.32	41.68	659.23	361.03	67.94	512.59	396.36	121.46	536.00	389.61	182.73	713.32	96.43	37.18	671.25	96.99	50.42	499.65	63.91	43.51	502.89	73.74	95.51	669.43	104.72	1294.25	0.00	0.00	0.00	698.42	10.55	1696.39	697.62	142.49	1708.31	559.79	25.64	1681.58	560.51	150.66	1683.32	532.20	1227.58	73.19	1130.13	1242.55	78.80	504.24
6.08000	695.25	370.67	46.18	661.84	361.56	73.16	515.21	395.73	127.21	539.05	389.14	188.26	714.17	96.63	37.53	671.48	97.01	50.60	499.64	64.06	43.38	502.83	73.53	95.51	670.83	102.85	1294.40	0.00	0.00	0.00	697.34	8.08	1696.23	698.43	140.36	1708.14	559.39	23.90	1681.64	559.94	148.60	1683.53	532.30	1227.54	73.18	1129.65	1242.81	78.61	505.22
6.09000	696.96	371.52	52.20	663.72	362.60	78.80	517.53	394.94	133.47	541.86	387.77	194.23	713.97	96.60	37.51	671.74	97.35	50.67	499.60	64.14	43.24	502.69	73.04	95.58	668.82	100.88	1294.55	0.00	0.00	0.00	696.52	5.90	1696.06	698.51	138.03	1708.22	558.99	21.62	1681.65	559.43	146.19	1683.87	532.54	1227.44	73.27	1129.70	1241.64	79.02	504.86
6.10000	697.85	373.76	57.40	664.76	362.64	84.72	519.93	393.74	140.36	544.71	386.68	200.77	713.89	96.36	37.41	671.22	97.02	50.47	499.56	63.87	43.32	502.67	73.02	95.45	670.16	100.74	1294.73	0.00	0.00	0.00	694.65	4.34	1695.87	697.37	136.21	1708.26	558.59	19.91	1681.85	558.96	144.49	1684.17	533.35	1227.33	73.54	1130.07	1241.94	79.12	502.13
6.11000	700.16	374.66	63.13	666.61	363.72	90.21	522.22	393.45	148.26	547.68	384.86	207.48	715.94	97.80	37.18	670.92	96.71	50.25	499.54	64.00	43.21	502.73	73.25	95.31	669.00	98.99	1294.92	0.00	0.00	0.00	694.11	1.95	1695.79	696.44	134.00	1708.50	558.31	18.18	1682.06	558.43	142.64	1684.51	533.22	1227.29	73.45	1129.93	1242.53	78.79	505.64
6.12000	701.76	375.25	69.35	670.13	364.02	96.71	524.16	392.72	156.48	550.51	382.99	214.71	714.48	97.70	36.78	671.09	96.76	50.30	499.59	63.81	43.30	502.73	73.10	95.35	668.84	97.41	1295.21	0.00	0.00	0.00	695.26	0.46	1695.67	695.78	132.73	1708.58	557.81	16.37	1682.34	557.87	140.67	1684.96	533.83	1227.16	73.66	1129.91	1242.32	78.84	503.99
6.13000	701.69	375.16	75.60	670.75	362.96	103.29	526.02	390.58	164.62	553.24	381.57	222.53	713.82	96.42	37.41	664.09	96.38	50.80	499.57	64.07	43.21	502.62	72.86	95.38	667.48	96.57	1295.60	0.00	0.00	0.00	696.03	-0.82	1695.74	696.41	131.13	1708.63	557.34	14.56	1682.57	557.32	138.82	1685.36	533.12	1227.38	73.41	1131.10	1242.11	79.04	503.62
6.14000	703.88	374.29	82.82	672.14	362.32	110.50	527.76	389.13	173.24	555.97	379.39	230.58	714.81	96.52	37.80	663.84	96.40	50.97	499.54	63.96	43.29	502.76	73.10	95.26	666.72	95.54	1295.72	0.00	0.00	0.00	696.99	-2.20	1695.65	694.40	128.68	1709.04	556.92	12.73	1682.82	556.76	137.17	1685.75	532.67	1227.47	73.29	1130.09	1242.43	78.68	505.52
6.15000	705.20	372.67	90.52	674.82	361.73	118.28	529.56	386.98	182.09	558.57	377.42	238.98	715.32	96.33	37.87	663.73	96.33	51.16	499.58	63.61	43.45	502.71	73.13	95.30	665.96	94.87	1296.01	0.00	0.00	0.00	695.19	-4.31	1695.74	694.49	127.44	1709.05	556.45	10.56	1683.03	556.13	135.51	1686.05	532.23	1227.62	73.26	1130.06	1242.28	78.85	505.46
6.16000	705.81	370.65	98.22	677.34	359.72	127.15	531.54	384.55	191.18	561.27	375.02	247.67	706.94	96.02	38.78	664.99	96.52	51.49	499.62	63.81	43.37	502.84	72.88	95.37	665.34	93.93	1296.20	0.00	0.00	0.00	693.18	-6.02	1695.86	694.15	126.23	1709.20	556.00	9.34	1683.32	555.56	133.49	1686.45	530.94	1228.17	73.01	1130.50	1243.01	78.70	504.65
6.17000	708.25	368.07	107.15	676.89	357.15	135.22	533.60	381.76	200.34	563.76	373.13	256.94	708.12	96.22	39.52	665.50	96.52	51.78	499.55	63.93	43.37	502.79	73.12	95.28	664.88	92.70	1296.34	0.00	0.00	0.00	692.91	-6.90	1696.06	693.83	124.90	1709.44	555.56	8.15	1683.51	554.92	132.11	1686.76	531.99	1227.64	73.13	1130.39	1242.40	78.85	506.54
6.18000	709.21	366.02	115.51	680.59	355.38	144.33	535.46	380.07	210.19	566.29	371.64	266.58	707.79	96.17	39.31	663.14	96.58	51.11	499.65	64.25	43.30	502.82	73.51	95.17	664.29	91.71	1296.73	0.00	0.00	0.00	691.75	-8.51	1696.22	692.47	123.24	1709.73	555.11	6.59	1683.65	554.28	130.70	1687.00	532.79	1227.39	73.26	1130.72	1241.90	78.99	503.77
6.19000	709.73	363.70	124.10	681.22	354.11	153.19	537.53	376.48	219.55	568.91	369.25	276.18	707.82	96.21	39.41	663.15	96.49	50.88	499.63	64.24	43.30	502.84	73.10	95.36	663.95	90.63	1297.01	0.00	0.00	0.00	694.58	-9.58	1696.16	691.40	122.38	1710.13	554.70	5.14	1683.82	553.61	129.29	1687.31	531.81	1227.58	73.09	1130.43	1241.50	79.11	504.28
6.20000	712.43	362.20	133.33	681.99	352.37	163.34	539.58	374.71	229.96	571.48	367.92	286.37	705.89	95.97	38.84	662.60	96.60	50.92	499.58	64.09	43.37	502.94	73.00	95.46	663.12	90.24	1297.06	0.00	0.00	0.00	693.90	-10.84	1696.40	692.07	121.41	1710.16	554.22	3.88	1683.95	552.97	128.00	1687.55	532.26	1227.48	73.14	1130.13	1242.60	78.70	505.85
6.21000	710.96	359.96	143.40	683.70	349.76	172.45	541.67	371.28	239.80	574.21	366.18	296.53	703.71	96.40	37.97	664.59	96.77	51.34	499.61	64.24	43.37	502.71	73.01	95.46	662.47	89.74	1297.25	0.00	0.00	0.00	692.25	-11.54	1696.63	690.09	120.11	1710.63	553.77	2.63	1684.07	552.34	126.75	1687.76	531.98	1227.66	73.14	1130.20	1242.21	78.84	506.02
6.22000	715.81	357.26	152.66	686.47	347.43	181.93	543.92	369.36	250.26	576.93	364.53	306.81	707.08	96.38	39.23	664.63	96.47	51.33	499.63	63.84	43.51	502.69	73.15	95.32	660.83	88.92	1297.35	0.00	0.00	0.00	692.51	-12.96	1696.75	689.78	118.73	1710.90	553.33	1.74	1684.24	551.75	125.44	1688.03	532.17	1227.40	73.03	1130.05	1242.00	78.88	503.98
6.23000	715.43	357.31	162.22	681.77	345.19	192.74	546.16	366.65	260.50	579.84	362.75	317.00	707.87	96.42	39.43	665.49	96.34	51.57	499.63	64.27	43.33	502.70	73.12	95.36	660.13	88.95	1297.42	0.00	0.00	0.00	692.05	-13.73	1696.90	689.75	117.97	1711.21	552.75	0.56	1684.32	551.12	124.31	1688.27	531.92	1227.54	73.04	1129.95	1242.83	78.60	506.69
6.24000	719.46	356.17	172.12	683.86	343.95	202.71	548.56	365.15	271.17	582.64	361.71	327.43	707.47	96.30	39.26	664.28	96.59	51.18	499.59	64.03	43.44	502.61	73.54	95.14	659.66	88.63	1297.68	0.00	0.00	0.00	690.83	-14.52	1697.10	689.10	116.78	1711.39	552.27	-0.65	1684.43	550.48	123.20	1688.50	531.78	1227.75	73.13	1130.37	1242.37	78.92	506.23
6.25000	718.73	355.30	180.98	685.53	343.50	212.13	550.93	363.93	281.82	585.68	360.54	337.74	705.29	96.25	38.65	664.74	96.66	51.43	499.58	64.17	43.40	502.69	73.52	95.09	654.98	85.54	1298.60	0.00	0.00	0.00	691.70	-15.20	1697.15	688.73	115.49	1711.73	551.78	-1.38	1684.58	549.96	122.39	1688.66	532.46	1227.47	73.26	1129.95	1242.27	78.91	506.12
6.26000	720.11	354.74	190.24	690.43	342.62	222.68	553.49	362.56	292.39	588.76	359.36	348.01	708.20	96.37	39.64	664.46	96.82	51.47	499.63	64.31	43.32	502.55	74.02	94.92	652.77	84.33	1298.90	0.00	0.00	0.00	690.06	-16.71	1697.47	687.36	114.71	1712.02	551.37	-1.98	1684.75	549.40	121.32	1688.88	532.80	1227.33	73.30	1130.45	1242.56	78.87	502.92
6.27000	724.55	353.63	200.43	691.64	341.87	231.96	556.19	361.73	303.18	591.96	358.49	358.19	708.20	96.38	39.78	663.45	96.64	51.19	499.55	64.44	43.28	502.47	73.84	94.91	653.61	83.96	1299.09	0.00	0.00	0.00	690.94	-17.42	1697.60	687.06	114.37	1712.01	550.82	-3.20	1684.89	548.78	120.37	1689.08	531.75	1227.59	73.17	1130.28	1242.88	78.91	503.12
6.28000	725.31	352.96	209.69	693.08	340.25	241.10	559.21	360.33	313.56	595.31	357.66	368.30	707.19	96.16	39.41	664.31	96.60	51.45	499.55	64.32	43.31	502.50	74.25	94.68	653.14	83.37	1299.31	0.00	0.00	0.00	689.59	-17.99	1697.80	686.55	113.45	1712.45	550.37	-4.12	1685.05	548.27	119.28	1689.35	531.04	1227.90	72.91	1131.13	1242.22	79.28	503.48
6.29000	729.67	351.98	219.83	694.75	339.98	250.69	562.40	360.06	324.13	598.73	356.57	378.14	706.53	96.28	39.29	664.32	97.07	51.38	499.58	64.20	43.32	502.45	74.00	94.76	652.07	82.86	1299.50	0.00	0.00	0.00	688.54	-18.53	1698.06	686.00	112.44	1712.75	549.95	-4.99	1685.24	547.76	118.57	1689.55	531.84	1227.74	73.15	1130.75	1242.53	79.01	503.56
6.30000	731.51	351.12	229.10	698.23	338.33	260.47	565.71	359.17	334.21	602.35	355.90	387.98	706.79	96.11	39.29	664.13	96.71	51.35	499.54	64.36	43.32	502.41	73.45	95.14	651.39	82.20	1299.86	0.00	0.00	0.00	687.65	-19.81	1698.38	686.04	111.86	1712.92	549.51	-5.87	1685.42	547.21	118.27	1689.75	532.57	1227.53	73.35	1130.16	1242.67	78.78	503.04
6.31000	736.85	349.80	239.14	701.73	337.62	270.06	569.09	359.71	344.32	606.00	355.19	397.48	714.81	96.21	38.14	671.57	97.45	50.99	499.49	64.02	43.42	502.43	73.48	95.08	649.35	81.63	1300.25	0.00	0.00	0.00	687.75	-20.35	1698.49	685.12	110.91	1713.28	549.11	-6.85	1685.55	546.72	117.41	1690.02	531.30	1227.90	72.95	1130.40	1242.56	78.98	503.34
6.32000	740.47	348.68	248.80	703.42	336.45	279.02	572.75	358.13	353.43	609.53	354.73	406.82	714.81	95.80	37.85	672.89	96.91	50.96	499.58	64.29	43.38	502.49	73.58	95.06	651.08	81.54	1300.36	0.00	0.00	0.00	687.02	-20.41	1698.82	685.64	110.22	1713.51	548.75	-7.14	1685.78	546.29	116.34	1690.18	531.10	1227.83	72.76	1131.11	1242.28	79.09	502.68
6.33000	742.05	347.62	257.63	710.96	335.68	289.41	576.48	357.44	362.57	613.34	354.43	415.88	715.68	96.45	38.30	672.21	97.25	50.91	499.59	64.25	43.46	502.43	73.58	95.09	650.66	80.92	1300.46	0.00	0.00	0.00	685.88	-21.14	1699.23	684.95	109.98	1713.70	548.31	-7.88	1685.93	545.82	115.74	1690.32	531.62	1227.74	72.90	1130.38	1242.77	78.89	502.44
6.34000	745.26	346.48	266.73	712.56	334.35	297.89	580.27	357.87	371.54	616.99	354.00	424.62	714.35	96.23	37.79	672.20	96.90	50.65	499.58	63.96	43.59	502.47	73.75	95.06	649.20	80.48	1300.70	0.00	0.00	0.00	685.66	-21.94	1699.27	683.56	109.52	1713.96	548.00	-8.68	1686.02	545.32	115.31	1690.45	532.32	1227.46	73.14	1130.73	1242.43	79.06	505.77
6.35000	751.15	345.42	276.70	715.16	333.24	306.83	583.91	357.84	380.34	620.74	352.97	433.01	714.62	95.56	37.55	672.97	97.00	50.89	499.62	64.19	43.51	502.57	74.07	94.94	648.40	80.21	1300.97	0.00	0.00	0.00	685.65	-22.10	1699.41	683.01	108.88	1714.10	547.72	-9.01	1686.15	544.77	114.81	1690.53	531.47	1227.79	72.95	1130.10	1242.56	78.82	505.58
6.36000	754.39	344.52	285.61	714.74	332.95	315.19	587.75	358.17	388.88	624.43	352.35	441.41	714.55	95.87	37.56	672.54	96.87	50.83	499.60	64.22	43.52	502.50	74.37	94.85	647.70	80.06	1300.96	0.00	0.00	0.00	687.12	-22.81	1699.43	682.41	108.17	1714.29	547.40	-9.65	1686.25	544.38	114.30	1690.63	532.85	1227.49	73.36	1130.98	1242.29	79.05	505.06
6.37000	756.58	343.97	294.47	720.86	331.53	324.84	591.62	357.72	397.13	628.04	352.42	449.80	714.56	95.63	37.58	672.22	96.77	50.60	499.56	64.51	43.41	502.60	74.37	94.87	648.70	79.52	1301.07	0.00	0.00	0.00	686.01	-23.43	1699.62	681.81	107.87	1714.37	547.07	-10.28	1686.36	543.90	113.25	1690.86	533.02	1227.41	73.36	1130.70	1241.60	79.16	506.38
6.38000	761.98	343.15	304.19	726.08	331.02	334.28	595.60	357.73	405.41	631.87	351.42	457.90	714.80	95.96	37.82	673.07	96.82	50.89	499.56	64.29	43.48	502.49	74.11	94.90	649.27	79.41	1301.22	0.00	0.00	0.00	685.67	-23.39	1699.66	681.76	107.53	1714.40	546.73	-10.75	1686.52	543.45	112.74	1691.01	532.35	1227.64	73.15	1130.34	1242.41	78.79	507.53
6.39000	764.80	342.12	313.29	728.22	330.49	342.95	599.36	356.98	413.51	635.51	350.92	466.23	714.91	95.76	37.59	672.19	96.46	50.49	499.62	64.64	43.33	502.51	74.17	94.78	647.91	78.96	1301.43	0.00	0.00	0.00	685.57	-23.82	1699.76	682.91	107.38	1714.38	546.42	-10.91	1686.67	543.01	112.65	1691.05	530.89	1227.92	72.74	1130.82	1242.59	78.78	502.92
6.40000	769.06	341.27	322.73	730.41	329.31	351.73	603.09	357.01	421.97	638.99	349.82	474.31	714.48	96.11	37.62	672.03	96.89	50.59	499.57	64.20	43.46	502.39	73.70	95.04	647.88	78.69	1301.62	0.00	0.00	0.00	684.98	-24.06	1699.89	681.55	107.23	1714.71	546.07	-11.66	1686.71	542.61	112.04	1691.17	530.95	1227.93	72.93	1130.84	1242.01	78.99	502.49
6.41000	770.86	340.74	331.32	735.89	328.32	361.28	606.82	356.19	430.14	642.62	349.05	482.64	715.22	96.00	37.87	672.30	96.67	50.59	499.58	64.37	43.35	502.46	73.83	94.89	647.75	78.36	1301.87	0.00	0.00	0.00	684.14	-24.53	1700.22	680.77	106.74	1714.89	545.70	-12.00	1686.83	542.19	111.97	1691.28	531.68	1227.46	72.93	1130.86	1242.15	78.96	507.22
6.42000	773.68	339.92	340.60	740.44	327.91	370.38	610.46	355.72	438.60	646.01	348.05	490.97	715.42	96.17	37.97	671.76	96.43	50.36	499.55	64.40	43.32	502.44	73.62	94.97	647.16	78.66	1301.97	0.00	0.00	0.00	683.35	-24.64	1700.41	679.40	106.70	1715.18	545.33	-12.08	1686.90	541.85	111.46	1691.38	533.05	1227.41	73.34	1129.81	1241.79	78.85	507.59
6.43000	779.51	339.42	350.19	743.24	327.29	379.22	613.83	354.52	446.80	649.24	347.25	499.46	714.09	96.42	37.66	671.36	97.10	50.57	499.55	64.29	43.37	502.39	72.95	95.21	648.08	78.48	1302.27	0.00	0.00	0.00	682.19	-25.03	1700.75	678.73	106.38	1715.40	545.01	-12.41	1686.99	541.36	111.53	1691.40	532.37	1227.54	73.17	1130.49	1242.71	78.64	506.06
6.44000	783.32	338.65	359.51	747.87	326.47	388.41	617.09	352.96	455.09	652.42	346.30	507.89	713.68	96.15	37.41	671.36	96.91	50.37	499.58	64.50	43.27	502.48	73.91	94.74	646.99	78.45	1302.37	0.00	0.00	0.00	682.60	-24.98	1700.91	678.35	106.20	1715.62	544.63	-12.19	1687.07	541.02	111.20	1691.46	531.77	1227.75	73.14	1130.18	1243.03	78.59	501.04
6.45000	785.34	337.90	368.08	750.63	325.77	397.14	620.30	351.89	463.53	655.48	346.02	516.52	714.94	96.50	37.91	671.69	96.96	50.50	499.59	64.61	43.27	502.42	74.39	94.67	648.62	78.17	1302.48	0.00	0.00	0.00	682.19	-25.39	1701.31	680.23	106.37	1715.67	544.31	-12.48	1687.08	540.66	110.62	1691.50	532.75	1227.58	73.39	1130.80	1241.90	79.09	502.49
6.46000	788.26	337.14	377.14	750.05	325.04	404.89	623.51	350.07	471.54	658.33	345.25	525.01	714.39	96.56	37.75	671.89	97.02	50.57	499.59	64.30	43.44	502.34	74.31	94.67	647.08	78.10	1302.58	0.00	0.00	0.00	682.23	-24.96	1701.48	678.37	105.82	1715.97	543.98	-12.70	1687.11	540.32	110.41	1691.50	532.54	1227.48	73.25	1130.68	1242.29	78.93	504.59
6.47000	791.42	335.78	386.09	754.71	323.40	414.05	626.37	349.01	479.87	661.18	344.28	533.25	714.64	96.14	37.63	672.01	97.17	50.75	499.54	64.29	43.45	502.40	73.89	94.83	648.00	78.21	1302.80	0.00	0.00	0.00	681.25	-25.35	1701.70	678.00	106.54	1716.11	543.65	-12.92	1687.16	539.94	110.64	1691.47	533.02	1227.42	73.54	1130.65	1241.83	79.11	506.32
6.48000	792.89	334.91	394.51	757.37	322.32	422.20	629.22	347.85	487.99	664.02	342.97	541.43	714.27	96.57	37.78	671.94	97.00	50.48	499.58	64.00	43.59	502.33	73.61	95.09	646.08	78.18	1302.88	0.00	0.00	0.00	680.86	-24.95	1701.95	677.51	106.02	1716.47	543.38	-13.11	1687.17	539.59	110.46	1691.54	532.85	1227.44	73.33	1130.45	1242.43	79.04	509.94
6.49000	796.23	333.80	403.17	761.32	321.17	431.15	632.12	346.18	495.82	666.71	341.90	549.48	714.11	96.64	37.74	671.11	97.19	50.46	499.56	64.38	43.41	502.40	74.40	94.80	646.57	78.56	1302.93	0.00	0.00	0.00	681.11	-25.08	1702.06	677.35	106.03	1716.68	543.00	-13.47	1687.18	539.22	110.42	1691.61	532.56	1227.45	73.30	1130.20	1242.20	78.93	506.65
6.50000	798.72	332.38	411.48	765.55	320.02	439.74	634.76	345.68	503.80	669.25	340.83	557.44	713.18	96.72	37.35	670.93	97.28	50.33	499.59	64.53	43.34	502.36	73.98	94.95	645.64	78.59	1303.10	0.00	0.00	0.00	681.10	-24.94	1702.19	677.51	105.71	1716.92	542.79	-13.18	1687.31	538.91	111.07	1691.59	532.63	1227.61	73.36	1130.75	1242.31	78.87	503.43
6.51000	803.31	331.20	420.26	769.14	319.06	448.13	637.50	344.18	511.31	671.74	339.77	565.13	714.12	96.64	37.62	671.63	97.41	50.58	499.57	64.10	43.49	502.37	74.05	94.96	645.56	78.73	1303.24	0.00	0.00	0.00	681.10	-24.96	1702.49	676.93	106.61	1717.01	542.52	-13.30	1687.38	538.60	110.59	1691.74	533.80	1227.12	73.61	1130.64	1242.35	78.99	505.75
6.52000	805.76	329.98	428.12	770.51	317.44	455.30	639.90	342.99	518.78	674.03	338.62	572.63	714.22	96.93	37.79	671.44	97.70	50.68	499.57	64.29	43.49	502.40	74.31	94.91	646.09	78.77	1303.41	0.00	0.00	0.00	679.74	-25.24	1702.82	676.90	106.57	1717.37	542.41	-12.95	1687.51	538.30	110.44	1691.86	532.31	1227.80	73.22	1130.00	1242.35	78.85	505.74
6.53000	809.73	328.60	436.19	769.51	316.42	462.68	642.26	342.18	526.00	676.25	337.77	579.91	714.46	96.72	37.83	671.49	97.67	50.68	499.63	64.66	43.45	502.46	74.22	94.95	646.40	78.88	1303.57	0.00	0.00	0.00	679.61	-25.24	1702.95	676.40	106.55	1717.50	542.17	-13.03	1687.59	538.08	110.43	1691.93	530.51	1228.01	72.73	1129.43	1241.95	78.87	502.57
6.54000	812.40	327.13	443.94	776.57	314.78	471.18	644.56	340.77	532.77	678.46	336.70	586.83	714.18	96.86	37.75	671.81	97.06	50.47	499.61	64.48	43.54	502.46	74.17	94.99	645.81	78.91	1303.68	0.00	0.00	0.00	680.83	-24.90	1703.03	676.84	107.08	1717.58	542.03	-12.85	1687.73	537.89	110.54	1692.01	532.27	1227.52	73.35	1130.07	1241.64	79.14	503.98
6.55000	816.76	325.41	451.76	775.86	313.59	477.66	646.56	340.94	539.71	680.33	336.10	593.64	714.24	96.84	37.71	671.77	97.64	50.68	499.62	64.88	43.41	502.41	73.90	95.22	645.17	79.24	1303.98	0.00	0.00	0.00	679.99	-25.00	1703.32	675.53	106.74	1717.88	541.90	-12.85	1687.86	537.62	110.56	1692.12	532.96	1227.28	73.44	1129.96	1241.77	79.06	504.51
6.56000	815.65	324.22	458.06	778.95	312.28	484.60	648.61	339.76	545.92	682.13	335.12	599.95	714.43	96.69	37.67	671.80	97.25	50.43	499.70	65.01	43.40	502.55	74.72	94.90	645.70	79.52	1304.19	0.00	0.00	0.00	681.50	-24.28	1703.43	674.44	106.77	1718.09	541.86	-12.58	1687.95	537.38	110.31	1692.25	532.31	1227.31	73.22	1130.33	1242.09	78.89	504.03
6.57000	819.75	323.18	465.00	779.92	311.09	491.11	650.45	338.97	551.85	683.95	334.29	605.89	713.46	96.58	37.22	671.51	97.25	50.31	499.68	64.55	43.62	502.51	74.35	95.19	643.25	79.60	1304.31	0.00	0.00	0.00	680.17	-24.26	1703.55	675.24	107.14	1718.07	541.75	-12.54	1688.11	537.14	110.76	1692.28	532.29	1227.59	73.29	1130.37	1242.16	78.99	504.13
6.58000	821.46	322.08	471.01	783.66	310.35	497.46	652.12	338.80	557.51	685.47	333.38	611.33	714.51	97.20	37.80	671.82	97.54	50.56	499.69	64.50	43.75	502.56	74.27	95.35	644.40	79.89	1304.49	0.00	0.00	0.00	680.58	-23.64	1703.76	674.57	107.83	1718.14	541.68	-12.66	1688.21	536.92	110.89	1692.36	531.40	1227.66	72.94	1130.42	1242.14	78.83	505.78
6.59000	822.66	321.17	476.58	790.70	313.03	500.01	653.83	338.32	562.56	686.99	332.79	616.45	713.97	96.89	37.36	671.61	98.06	50.69	499.72	64.74	43.73	502.64	75.08	95.10	645.23	80.54	1304.73	0.00	0.00	0.00	681.08	-23.42	1703.79	673.62	108.12	1718.33	541.50	-12.79	1688.29	536.63	111.14	1692.44	531.01	1227.83	72.83	1130.05	1242.17	78.83	504.39
6.60000	824.97	320.53	481.73	791.99	311.45	504.90	655.38	338.29	567.17	688.54	332.29	620.93	715.48	96.92	37.97	671.72	97.51	50.39	499.77	64.92	43.73	502.59	74.03	95.62	644.43	80.44	1304.88	0.00	0.00	0.00	679.97	-23.27	1703.85	674.58	108.16	1718.30	541.45	-12.37	1688.43	536.38	110.93	1692.56	532.41	1227.63	73.34	1130.29	1242.20	79.00	504.30
6.61000	827.92	319.92	486.34	794.18	311.32	509.08	657.05	337.79	571.10	690.15	332.16	624.92	715.08	96.83	37.69	671.10	97.65	50.25	499.84	65.23	43.66	502.77	74.71	95.34	644.78	81.03	1304.97	0.00	0.00	0.00	677.29	-22.84	1704.15	674.78	108.66	1718.39	541.37	-12.34	1688.44	536.10	111.30	1692.59	532.23	1227.62	73.25	1130.41	1242.17	79.16	502.14
6.62000	827.40	319.53	489.52	798.90	312.74	512.68	658.61	337.98	574.45	691.61	332.14	628.29	713.69	96.64	37.24	671.36	97.77	50.30	499.87	65.29	43.74	502.76	75.38	95.21	643.64	81.07	1305.07	0.00	0.00	0.00	677.68	-22.90	1704.19	673.31	108.68	1718.31	541.30	-12.12	1688.49	535.82	111.19	1692.68	532.07	1227.70	73.10	1131.00	1241.75	79.55	503.76
6.63000	830.86	319.24	493.07	797.42	310.82	515.63	660.22	338.34	577.16	693.11	332.33	630.87	714.57	96.60	37.41	671.49	97.90	50.40	499.89	65.38	43.71	502.81	74.37	95.69	642.78	81.34	1305.19	0.00	0.00	0.00	678.64	-22.47	1704.04	674.16	108.77	1718.46	541.20	-11.44	1688.53	535.64	111.27	1692.76	531.26	1227.88	73.00	1129.90	1241.94	79.06	506.39
6.64000	830.67	318.95	494.91	797.30	311.22	517.50	661.89	338.40	578.95	693.36	332.12	633.34	714.79	97.06	37.70	671.51	97.48	50.31	499.91	65.12	43.86	502.78	74.73	95.60	644.91	81.80	1305.16	0.00	0.00	0.00	677.78	-22.48	1704.22	673.30	108.96	1718.54	540.91	-11.81	1688.51	535.31	111.71	1692.78	531.86	1227.72	73.13	1129.78	1242.64	78.65	504.52
6.65000	832.05	319.23	496.43	800.21	311.30	519.43	663.55	339.12	580.02	696.02	333.11	634.75	714.70	97.30	37.72	671.29	97.99	50.49	499.87	64.90	43.97	502.83	74.43	95.71	644.20	81.93	1305.24	0.00	0.00	0.00	679.34	-21.80	1703.96	673.70	109.09	1718.45	540.78	-11.36	1688.58	535.10	111.71	1692.86	532.57	1227.50	73.34	1130.54	1241.71	79.11	499.57
6.66000	834.61	319.57	497.26	803.15	311.47	520.13	665.19	340.42	580.34	697.83	333.49	635.04	714.52	96.94	37.49	671.85	97.83	50.59	499.99	65.44	43.83	503.03	74.96	95.58	643.69	82.27	1305.36	0.00	0.00	0.00	678.09	-21.78	1704.15	671.74	109.53	1718.70	540.55	-11.17	1688.58	534.86	112.05	1692.82	533.45	1227.26	73.53	1130.53	1241.60	79.35	498.61
6.67000	842.66	326.69	494.07	805.68	312.15	519.83	666.80	341.69	580.00	696.15	334.71	634.24	714.41	97.25	37.55	671.62	97.46	50.25	499.98	65.37	43.96	502.97	74.79	95.82	642.32	82.34	1305.32	0.00	0.00	0.00	677.45	-21.73	1704.02	672.21	110.18	1718.48	540.34	-10.99	1688.63	534.65	112.34	1692.78	531.67	1227.71	72.99	1130.30	1242.10	78.93	505.49
6.68000	842.75	327.48	492.84	809.30	314.25	518.76	668.34	342.91	578.69	699.55	335.29	633.35	713.71	96.94	37.18	672.10	97.72	50.43	500.08	65.83	43.86	503.01	74.67	95.95	643.73	82.72	1305.29	0.00	0.00	0.00	675.90	-21.75	1704.08	672.09	110.44	1718.31	540.06	-10.72	1688.61	534.33	112.92	1692.69	531.27	1227.62	72.80	1130.38	1242.61	78.74	505.39
6.69000	845.36	328.34	491.46	807.80	315.84	516.47	669.98	344.41	576.69	700.19	336.73	631.12	714.67	97.06	37.60	671.85	97.73	50.32	500.09	65.92	43.90	503.16	74.98	95.85	643.31	82.44	1305.22	0.00	0.00	0.00	679.40	-20.85	1703.86	672.36	110.88	1718.14	539.76	-10.46	1688.57	534.08	112.98	1692.62	531.46	1227.64	72.93	1130.50	1242.84	78.77	502.99
6.70000	846.59	329.17	489.26	809.03	318.26	513.10	671.57	346.06	573.81	701.85	337.93	628.39	714.75	96.52	37.36	671.44	97.86	50.23	500.08	66.00	43.89	503.14	74.42	96.20	642.60	82.44	1305.13	0.00	0.00	0.00	677.79	-20.49	1703.87	672.34	111.48	1717.99	539.48	-10.54	1688.49	533.81	113.16	1692.61	531.75	1227.89	73.13	1130.46	1242.70	78.78	504.22
6.71000	849.57	331.34	486.21	811.27	318.71	510.41	673.17	346.83	570.02	703.65	338.38	624.69	714.79	96.36	37.30	671.99	97.43	50.17	500.08	65.91	43.98	503.14	74.90	96.02	642.12	82.70	1305.01	0.00	0.00	0.00	675.88	-20.28	1703.85	672.63	111.65	1717.75	539.15	-9.99	1688.58	533.46	113.28	1692.57	531.65	1227.83	73.18	1130.61	1241.73	79.10	506.22
6.72000	851.28	333.23	482.29	814.55	322.13	506.12	674.74	349.10	565.81	704.45	339.84	620.27	714.59	96.83	37.43	671.87	97.28	50.17	500.12	65.98	43.96	503.08	75.01	96.02	641.19	82.87	1304.98	0.00	0.00	0.00	676.28	-20.05	1703.60	671.64	111.77	1717.69	538.70	-10.18	1688.53	533.04	113.57	1692.50	531.49	1227.87	73.06	1130.71	1242.67	78.93	503.41
6.73000	854.56	335.54	477.70	814.88	325.78	500.07	676.17	350.79	560.81	705.76	340.97	615.12	715.05	96.69	37.50	671.86	97.51	50.17	500.10	65.97	43.99	503.20	75.20	95.94	641.79	82.94	1304.80	0.00	0.00	0.00	677.32	-19.77	1703.38	670.58	111.90	1717.63	538.31	-9.80	1688.53	532.65	113.84	1692.48	531.98	1227.58	73.07	1130.41	1242.16	78.95	501.69
6.74000	854.90	338.21	471.71	818.82	326.23	495.39	677.66	351.59	554.88	707.70	342.21	609.46	715.26	96.94	37.58	671.91	98.08	50.41	500.17	66.21	43.87	503.15	75.27	95.86	639.96	83.02	1304.82	0.00	0.00	0.00	677.13	-19.31	1703.35	669.79	111.91	1717.51	537.91	-9.71	1688.52	532.21	114.32	1692.40	533.03	1227.33	73.41	1130.39	1242.04	79.05	502.39
6.75000	856.35	340.79	465.20	820.67	327.92	489.36	678.87	353.14	548.45	707.73	343.19	602.75	715.78	96.87	37.81	672.55	97.80	50.51	500.05	65.78	44.04	503.12	75.15	95.97	640.40	82.64	1304.77	0.00	0.00	0.00	675.34	-19.59	1703.44	670.79	112.39	1717.41	537.38	-9.13	1688.56	531.68	114.76	1692.34	533.16	1227.08	73.42	1129.78	1242.36	78.86	503.54
6.76000	857.93	341.79	458.42	821.34	330.33	481.69	680.03	354.50	541.21	708.44	344.61	595.55	714.75	96.56	37.37	671.41	97.88	50.22	500.10	65.91	43.96	503.22	75.49	95.77	641.31	82.77	1304.79	0.00	0.00	0.00	675.31	-19.29	1703.25	670.12	112.71	1717.39	536.82	-8.63	1688.61	531.16	114.61	1692.36	531.71	1227.76	73.08	1130.07	1242.13	79.01	501.67
6.77000	859.24	343.29	450.64	820.34	331.26	473.84	680.98	355.90	533.18	710.76	345.92	587.80	714.06	96.33	37.13	670.83	97.87	50.16	500.12	65.93	43.95	503.25	75.08	95.85	639.63	82.71	1304.75	0.00	0.00	0.00	675.29	-18.80	1703.44	669.42	113.00	1717.32	536.22	-8.57	1688.55	530.61	114.90	1692.27	532.41	1227.66	73.36	1130.38	1241.69	79.11	504.32
6.78000	859.50	343.93	441.97	823.10	332.77	465.19	681.73	356.95	524.41	710.45	347.65	579.09	714.66	96.57	37.36	670.93	97.91	50.16	500.10	66.16	43.87	503.17	75.83	95.59	640.81	82.51	1304.87	0.00	0.00	0.00	673.39	-18.80	1703.62	667.57	113.03	1717.49	535.54	-8.39	1688.61	529.99	115.52	1692.12	532.51	1227.58	73.40	1130.05	1241.97	79.00	504.54
6.79000	858.95	345.28	431.90	825.08	333.20	455.83	682.36	358.75	515.05	711.94	349.01	569.91	714.38	96.53	37.34	672.11	97.52	50.36	500.09	65.95	43.92	503.11	75.47	95.76	640.12	82.69	1304.78	0.00	0.00	0.00	672.84	-18.21	1703.73	667.18	113.77	1717.41	534.87	-8.08	1688.51	529.36	115.85	1691.98	533.38	1227.27	73.63	1130.33	1242.02	79.03	504.75
6.80000	860.29	344.78	421.82	824.54	333.56	445.62	683.05	360.41	505.34	711.02	350.66	559.84	714.27	96.24	37.16	671.32	97.34	50.11	500.09	66.14	43.83	503.06	75.39	95.65	638.69	82.43	1304.87	0.00	0.00	0.00	673.16	-17.74	1703.72	667.36	114.10	1717.34	534.17	-7.39	1688.47	528.76	116.23	1691.84	532.09	1227.68	73.30	1130.69	1242.16	78.88	503.08
6.81000	859.55	344.86	411.09	822.23	333.60	434.71	683.47	361.70	494.63	711.84	352.05	549.46	713.70	96.07	37.10	671.72	97.60	50.33	500.04	66.03	43.91	503.12	75.34	95.69	638.02	82.33	1304.68	0.00	0.00	0.00	670.57	-17.50	1703.86	667.10	114.33	1717.33	533.40	-7.24	1688.44	528.08	116.82	1691.70	532.41	1227.56	73.35	1130.34	1242.68	78.83	504.25
6.82000	859.14	344.68	400.00	823.22	334.42	424.14	683.69	363.53	483.81	711.58	353.26	538.56	714.95	96.15	37.51	671.56	97.23	50.16	500.03	65.82	43.96	503.07	74.94	95.92	638.56	82.49	1304.81	0.00	0.00	0.00	671.84	-17.43	1703.84	665.17	114.34	1717.48	532.60	-6.90	1688.41	527.47	116.84	1691.70	531.94	1227.67	73.22	1130.87	1242.42	78.98	505.99
6.83000	861.33	344.76	389.01	824.61	334.38	413.16	683.61	365.92	472.56	711.09	354.73	527.24	715.52	97.43	36.48	671.95	97.05	50.20	500.04	65.85	43.86	502.97	75.35	95.64	640.09	82.28	1304.78	0.00	0.00	0.00	671.78	-16.65	1703.91	664.75	114.80	1717.58	531.78	-6.11	1688.51	526.80	117.39	1691.71	531.68	1227.72	73.16	1131.20	1241.79	79.21	504.54
6.84000	859.82	345.27	376.59	821.68	335.85	400.60	683.58	367.61	461.00	711.83	356.20	516.02	713.88	95.86	36.81	671.78	97.46	50.35	499.94	65.55	43.92	502.88	75.52	95.55	639.72	82.51	1305.16	0.00	0.00	0.00	669.76	-16.35	1704.30	663.79	115.48	1717.48	531.02	-5.55	1688.56	526.17	117.99	1691.65	532.85	1227.22	73.41	1130.59	1242.34	78.83	504.40
6.85000	859.42	345.54	364.17	823.15	335.37	389.24	683.16	369.66	449.31	711.21	357.46	504.46	714.39	96.07	37.22	671.27	96.84	50.02	499.98	65.67	43.82	502.94	75.22	95.61	638.22	82.27	1305.08	0.00	0.00	0.00	667.61	-16.52	1704.56	663.74	115.48	1717.59	530.09	-5.22	1688.60	525.54	118.51	1691.62	532.73	1227.39	73.43	1129.40	1242.74	78.60	505.70
6.86000	859.43	346.59	351.15	821.23	335.55	376.61	682.55	370.49	437.07	710.93	359.10	492.68	714.47	96.03	37.32	671.95	96.74	50.05	500.00	65.84	43.69	502.89	75.03	95.58	640.72	82.62	1305.30	0.00	0.00	0.00	667.60	-16.06	1704.79	664.63	115.97	1717.54	529.27	-4.79	1688.62	524.80	119.22	1691.59	531.57	1227.81	73.04	1129.95	1242.77	78.75	507.65
6.87000	858.18	347.95	337.34	820.96	337.19	363.31	681.60	371.65	424.81	708.27	360.35	479.75	715.19	95.63	37.56	671.37	97.08	50.14	499.91	65.53	43.78	503.02	75.09	95.56	639.20	82.69	1305.19	0.00	0.00	0.00	665.70	-15.11	1705.05	663.43	116.14	1717.94	528.45	-4.08	1688.67	524.21	120.05	1691.44	532.20	1227.71	73.15	1129.84	1242.91	78.71	505.49
6.88000	856.37	348.38	323.67	818.80	339.14	349.13	680.54	372.54	412.43	707.63	361.89	467.66	713.70	95.68	37.12	672.42	96.88	50.41	499.90	65.65	43.66	502.97	74.88	95.63	638.91	82.80	1305.48	0.00	0.00	0.00	665.46	-14.60	1705.29	661.37	117.04	1717.94	527.74	-3.21	1688.59	523.58	120.41	1691.31	531.93	1227.61	73.14	1130.05	1242.93	78.56	502.44
6.89000	856.65	349.33	310.24	817.44	339.11	335.79	679.24	373.88	400.06	706.46	363.88	455.37	714.74	95.06	37.40	672.91	97.13	50.64	499.90	65.37	43.79	502.90	74.50	95.70	639.50	83.01	1305.36	0.00	0.00	0.00	663.32	-14.29	1705.50	661.01	117.53	1718.05	527.04	-2.51	1688.50	522.95	121.09	1691.06	531.74	1227.72	73.05	1130.64	1242.63	78.76	505.87
6.90000	853.90	348.69	297.00	815.95	341.11	321.61	677.87	374.81	387.51	706.00	365.04	442.84	716.23	95.53	37.89	671.28	97.06	50.16	499.94	65.39	43.80	502.91	75.12	95.41	639.69	83.19	1305.04	0.00	0.00	0.00	663.98	-13.31	1705.57	661.14	118.88	1718.06	526.37	-1.49	1688.37	522.33	121.87	1690.85	531.72	1227.71	72.98	1130.42	1242.25	78.75	507.94
6.91000	853.60	347.82	284.60	816.88	339.37	310.35	676.56	375.34	374.38	703.61	365.74	429.78	715.18	95.93	37.72	671.61	97.48	50.43	499.88	65.46	43.75	502.86	74.89	95.58	640.42	83.43	1305.18	0.00	0.00	0.00	663.74	-12.80	1705.84	660.64	119.16	1718.23	525.71	-0.77	1688.23	521.78	122.58	1690.58	532.07	1227.63	73.16	1130.32	1242.31	78.84	502.35
6.92000	853.39	346.50	272.67	814.94	340.51	297.09	674.98	375.25	360.81	702.67	367.19	417.22	714.40	95.64	37.41	671.86	97.48	50.45	499.89	65.47	43.79	502.89	75.53	95.30	644.76	86.13	1304.47	0.00	0.00	0.00	662.45	-11.98	1706.18	659.78	120.10	1718.28	525.12	-0.23	1688.18	521.29	123.63	1690.33	533.66	1227.54	73.69	1130.42	1241.87	79.07	504.46
6.93000	850.69	345.69	260.47	814.06	339.20	285.44	673.46	375.87	347.34	699.35	367.66	404.11	714.83	95.80	37.74	672.36	97.63	50.75	499.85	65.48	43.69	502.93	75.31	95.29	646.36	86.35	1304.57	0.00	0.00	0.00	662.12	-11.41	1706.17	659.24	120.70	1718.23	524.42	0.74	1688.12	520.80	124.43	1690.22	533.34	1227.54	73.55	1130.42	1241.39	79.07	502.86
6.94000	849.60	345.47	248.66	812.93	337.95	274.16	671.72	375.97	333.62	699.19	367.85	391.62	713.69	96.02	37.47	672.80	97.72	50.91	499.85	65.41	43.71	503.00	75.63	95.09	644.83	86.36	1304.59	0.00	0.00	0.00	661.17	-10.46	1706.45	659.04	121.47	1718.35	523.87	1.60	1688.06	520.38	125.40	1690.13	532.61	1227.55	73.32	1130.58	1241.79	78.93	504.74
6.95000	847.76	345.18	237.03	810.32	337.98	261.98	669.81	376.03	320.08	695.53	369.00	378.91	714.52	95.95	37.53	671.63	97.45	50.42	499.85	65.45	43.60	502.87	74.81	95.35	646.25	86.50	1304.76	0.00	0.00	0.00	660.14	-9.91	1706.56	658.42	122.27	1718.45	523.35	2.42	1688.09	520.01	126.53	1689.96	532.05	1227.56	73.07	1129.89	1242.43	78.74	505.87
6.96000	845.23	345.01	225.26	809.74	338.11	250.97	667.66	377.10	307.17	692.38	369.35	366.17	714.58	96.09	37.76	670.92	97.57	50.28	499.86	65.37	43.54	502.94	75.34	95.10	646.46	86.43	1304.75	0.00	0.00	0.00	661.32	-8.38	1706.62	658.26	123.59	1718.57	522.93	3.83	1688.12	519.65	127.77	1689.85	532.55	1227.54	73.26	1130.08	1242.21	79.00	504.99
6.97000	842.57	345.27	213.33	804.95	338.77	237.73	665.45	377.55	294.27	690.47	369.95	354.12	714.12	96.08	37.61	672.21	97.55	50.72	499.84	65.20	43.57	502.89	75.10	95.21	647.50	87.08	1304.78	0.00	0.00	0.00	659.23	-7.89	1706.89	658.38	124.74	1718.44	522.58	5.27	1688.10	519.39	128.76	1689.68	532.88	1227.66	73.43	1130.78	1242.56	78.96	505.10
6.98000	841.30	346.16	201.23	803.62	338.80	226.13	662.98	377.47	281.46	688.12	370.45	341.63	715.18	96.18	37.87	671.30	97.71	50.52	499.87	65.46	43.46	503.02	75.53	95.06	646.52	86.82	1304.68	0.00	0.00	0.00	656.74	-6.39	1707.30	657.50	125.85	1718.45	522.20	6.11	1688.01	519.16	130.01	1689.39	533.11	1227.36	73.45	1130.70	1242.56	78.95	501.90
6.99000	838.43	347.15	188.67	799.89	340.41	213.13	660.38	378.69	269.36	684.70	370.56	328.92	705.92	95.87	38.66	672.25	98.00	50.89	499.84	64.89	43.73	502.85	74.77	95.31	646.75	87.00	1304.53	0.00	0.00	0.00	658.77	-4.64	1707.32	655.03	126.89	1718.64	521.96	7.66	1687.97	519.03	131.36	1689.03	531.89	1227.68	73.07	1129.44	1242.20	78.85	501.59
7.00000	835.31	349.12	175.99	799.65	341.03	199.75	657.53	380.10	257.33	681.65	370.44	316.27	705.95	95.82	38.82	664.45	97.13	51.39	499.87	65.22	43.67	502.78	74.69	95.52	645.04	87.75	1304.33	0.00	0.00	0.00	659.52	-3.55	1707.44	656.01	128.32	1718.48	521.73	8.59	1687.77	518.90	133.04	1688.56	531.11	1227.66	72.82	1129.94	1241.93	79.00	503.96
7.01000	833.20	351.15	164.08	796.17	342.98	188.76	654.75	381.01	245.32	679.62	371.32	304.50	706.26	95.67	38.93	664.38	97.10	51.62	499.86	65.31	43.69	502.84	74.34	95.70	645.38	88.25	1304.15	0.00	0.00	0.00	658.85	-2.78	1707.51	656.99	129.64	1718.09	521.60	9.95	1687.59	518.85	134.41	1688.19	532.30	1227.50	73.26	1130.07	1242.02	79.02	502.95
7.02000	829.59	353.08	152.77	794.47	345.10	177.54	651.74	382.87	233.70	674.87	372.06	292.11	707.55	95.70	39.32	663.74	97.50	51.39	499.84	65.53	43.65	502.94	75.35	95.23	646.58	88.52	1304.07	0.00	0.00	0.00	659.93	-1.62	1707.26	655.93	130.76	1717.72	521.39	11.36	1687.43	518.85	135.68	1687.81	533.04	1227.41	73.53	1130.81	1242.09	79.09	501.07
7.03000	828.03	355.20	142.62	793.49	346.55	166.28	648.96	384.28	222.25	673.10	372.15	280.99	708.25	96.00	39.42	664.55	97.29	51.45	499.87	65.53	43.65	502.88	75.49	95.13	648.33	89.06	1304.01	0.00	0.00	0.00	658.83	0.52	1707.34	656.20	132.89	1717.49	521.23	12.78	1687.33	518.85	137.30	1687.54	532.75	1227.37	73.40	1130.22	1241.72	79.06	502.97
7.04000	825.81	356.53	133.22	790.68	347.91	157.02	646.01	385.74	211.37	670.18	372.70	269.11	706.23	95.88	39.11	662.83	97.07	51.09	499.84	65.43	43.56	502.99	74.78	95.30	649.21	90.30	1303.90	0.00	0.00	0.00	656.19	1.92	1707.39	656.66	133.82	1717.36	521.14	14.34	1687.41	518.94	138.74	1687.41	532.75	1227.61	73.53	1129.75	1241.73	78.90	505.02
7.05000	823.02	358.42	123.69	788.20	349.63	147.22	643.18	386.35	200.77	666.70	373.26	258.63	705.34	96.03	38.83	662.90	97.36	51.16	499.83	65.34	43.42	503.00	74.54	95.36	648.68	89.81	1303.97	0.00	0.00	0.00	657.66	3.22	1707.36	656.54	135.29	1717.00	521.09	16.04	1687.47	519.06	140.61	1687.29	532.68	1227.42	73.39	1130.30	1242.06	78.96	503.90
7.06000	820.36	359.42	114.89	786.28	350.96	138.77	640.15	386.72	190.51	663.03	374.93	249.03	705.62	96.02	38.52	664.14	97.01	51.55	499.73	64.94	43.48	502.92	74.16	95.48	649.67	90.72	1303.94	0.00	0.00	0.00	658.20	4.74	1707.40	657.21	136.96	1716.78	521.04	18.06	1687.59	519.18	142.74	1687.13	531.83	1227.50	73.08	1130.27	1242.85	78.68	503.33
7.07000	819.20	360.64	106.40	785.66	351.35	129.46	636.93	387.80	181.07	659.41	375.12	239.46	704.72	95.75	38.57	663.48	97.23	51.43	499.81	65.34	43.36	503.05	74.28	95.43	651.10	91.80	1304.10	0.00	0.00	0.00	658.99	6.42	1707.41	656.99	139.46	1716.60	520.89	19.82	1687.77	519.33	144.32	1687.09	533.07	1227.30	73.52	1130.54	1242.65	78.85	507.19
7.08000	816.19	360.75	97.98	779.22	352.07	120.20	633.54	387.89	171.69	655.88	375.73	230.53	706.52	95.84	38.97	662.81	97.17	51.16	499.79	65.27	43.42	503.12	74.99	95.26	650.99	93.00	1304.36	0.00	0.00	0.00	658.77	8.15	1707.31	656.48	140.36	1716.64	520.75	21.45	1687.81	519.48	146.32	1686.89	532.70	1227.38	73.23	1131.02	1242.13	79.02	506.99
7.09000	813.58	360.68	89.78	776.83	351.67	111.98	630.47	387.87	162.88	652.26	376.63	222.00	708.12	95.89	39.49	665.65	97.11	52.07	499.78	65.23	43.54	503.04	74.66	95.44	651.28	93.38	1304.48	0.00	0.00	0.00	658.14	9.50	1707.68	656.95	142.28	1716.44	520.85	23.75	1687.93	519.69	148.15	1686.68	530.97	1227.73	72.83	1130.47	1242.61	78.62	503.90
7.10000	811.05	359.62	82.46	773.31	351.60	104.24	627.34	387.76	154.21	648.63	377.11	213.69	706.27	95.83	38.92	665.57	97.32	51.93	499.82	65.44	43.52	503.06	74.22	95.69	652.72	94.63	1304.27	0.00	0.00	0.00	657.91	11.99	1707.80	656.46	144.10	1716.32	520.80	26.21	1687.98	519.85	150.32	1686.37	531.38	1227.65	72.91	1130.20	1242.94	78.59	507.35
7.11000	808.08	359.20	76.00	772.19	349.97	98.09	624.18	387.32	145.75	644.80	377.65	205.98	705.63	95.82	38.78	663.01	97.27	51.07	499.88	65.09	43.74	503.20	74.91	95.44	652.87	95.77	1304.32	0.00	0.00	0.00	658.31	13.53	1707.72	657.59	146.05	1716.12	520.66	27.93	1687.82	520.01	152.16	1686.00	531.68	1227.39	73.02	1129.35	1242.00	78.60	502.87
7.12000	805.21	357.60	71.17	767.35	348.17	91.12	620.81	387.53	138.07	640.65	377.91	198.78	707.20	96.48	39.22	663.19	97.41	51.34	499.86	65.49	43.54	503.17	74.24	95.80	653.91	96.25	1304.32	0.00	0.00	0.00	659.76	15.92	1707.82	656.65	148.47	1715.80	520.65	29.65	1687.68	520.16	154.30	1685.59	531.69	1227.61	73.06	1130.41	1241.73	78.97	500.73
7.13000	803.78	356.60	67.19	765.45	348.16	88.05	617.77	386.93	130.62	636.48	378.37	192.34	707.87	96.40	39.51	663.23	97.43	51.26	499.86	65.23	43.57	503.21	74.42	95.53	653.84	97.60	1304.36	0.00	0.00	0.00	657.99	17.67	1708.11	659.41	150.40	1715.34	520.63	31.59	1687.60	520.28	156.37	1685.27	532.21	1227.59	73.17	1130.14	1242.82	78.66	501.36
7.14000	801.31	354.45	64.43	764.22	345.99	84.44	614.64	387.45	124.37	632.10	378.45	186.44	706.38	96.12	38.97	663.59	97.42	51.36	499.90	65.13	43.51	503.28	75.00	95.28	653.66	98.95	1304.40	0.00	0.00	0.00	658.41	20.32	1708.13	658.76	152.64	1715.27	520.69	34.10	1687.57	520.39	158.68	1684.97	532.15	1227.75	73.18	1130.57	1242.36	78.98	500.57
7.15000	800.58	351.18	62.74	759.77	343.91	81.35	611.63	387.54	118.66	627.88	378.59	181.19	708.48	96.50	39.63	662.41	97.43	50.90	499.80	64.93	43.48	503.31	75.35	95.05	653.93	99.82	1304.42	0.00	0.00	0.00	658.98	22.80	1708.11	657.86	154.92	1715.30	520.83	36.37	1687.60	520.58	161.05	1684.81	531.60	1227.83	72.98	1130.01	1242.52	78.68	503.60
7.16000	796.54	348.76	60.08	756.69	342.54	78.46	608.40	387.48	113.49	623.71	378.78	176.44	708.43	96.51	39.50	664.32	97.70	51.53	499.76	64.91	43.42	503.29	74.20	95.55	656.40	101.46	1304.71	0.00	0.00	0.00	658.29	25.12	1708.40	657.59	157.49	1715.25	520.91	38.66	1687.70	520.68	163.45	1684.70	532.24	1227.54	73.16	1129.91	1242.76	78.67	505.65
7.17000	793.27	345.60	57.75	754.56	339.94	75.82	605.08	386.95	108.47	619.55	378.81	172.07	707.96	96.71	39.47	661.13	97.29	50.64	499.82	64.60	43.53	503.19	73.70	95.76	657.33	102.63	1304.99	0.00	0.00	0.00	659.30	27.42	1708.59	657.97	160.20	1715.24	521.02	40.81	1687.78	520.83	165.88	1684.57	532.77	1227.44	73.36	1130.83	1242.48	78.91	503.23
7.18000	789.82	342.38	55.59	751.49	338.11	73.77	601.58	387.18	104.21	615.38	378.44	167.78	706.92	96.55	39.21	663.43	97.76	51.38	499.74	64.66	43.53	503.12	73.68	95.79	657.35	104.52	1305.12	0.00	0.00	0.00	657.08	29.60	1709.23	658.17	162.83	1715.35	521.18	43.84	1687.96	520.96	168.45	1684.41	532.98	1227.40	73.40	1130.40	1242.53	78.76	502.73
7.19000	785.97	339.99	52.98	745.65	336.13	70.30	597.97	386.62	100.04	608.59	378.27	164.16	707.46	96.66	39.52	662.58	97.54	51.03	499.76	64.84	43.50	503.25	74.24	95.73	657.60	106.04	1305.25	0.00	0.00	0.00	658.38	32.45	1709.47	658.88	165.49	1715.29	521.38	46.57	1688.05	521.12	170.92	1684.18	532.47	1227.31	73.25	1129.58	1241.81	78.94	506.12
7.20000	782.17	337.31	50.79	744.09	333.36	68.63	594.13	385.30	95.93	605.04	377.29	160.58	707.45	96.71	39.60	664.53	97.70	51.52	499.81	65.00	43.46	503.17	73.46	96.07	659.48	107.75	1305.38	0.00	0.00	0.00	659.13	35.44	1709.76	658.55	168.08	1715.39	521.52	48.95	1688.06	521.31	173.72	1683.81	530.91	1227.75	72.75	1130.22	1242.11	78.89	506.20
7.21000	778.34	335.68	48.56	738.91	331.01	65.82	590.15	384.36	92.29	602.37	376.41	156.89	713.24	96.54	37.70	661.31	97.68	50.82	499.82	65.14	43.44	503.08	73.73	96.11	660.93	110.28	1305.57	0.00	0.00	0.00	660.36	38.29	1710.02	658.35	171.31	1715.36	521.82	51.94	1688.18	521.50	176.54	1683.40	531.01	1227.71	72.82	1130.45	1242.17	78.86	505.14
7.22000	774.86	333.95	47.39	735.03	331.03	64.31	586.20	383.36	88.80	597.89	375.34	153.61	714.79	96.47	37.96	662.58	97.93	51.23	499.86	65.39	43.44	503.20	74.76	95.75	662.21	112.29	1305.42	0.00	0.00	0.00	660.66	41.20	1710.48	658.31	174.07	1715.34	522.29	54.44	1688.16	521.76	179.38	1682.92	531.99	1227.37	72.93	1129.88	1242.17	78.73	504.23
7.23000	771.20	332.52	46.38	731.92	328.82	62.95	582.22	382.53	85.74	593.27	374.35	150.67	713.98	96.85	37.76	662.96	97.99	51.29	499.84	65.51	43.45	503.22	74.96	95.79	663.43	113.53	1305.56	0.00	0.00	0.00	658.71	44.25	1711.09	659.23	177.18	1715.06	522.67	56.79	1688.05	521.99	182.04	1682.43	531.55	1227.59	72.93	1129.86	1242.09	78.72	503.42
7.24000	767.74	331.10	45.84	727.22	327.74	61.29	578.20	381.84	83.04	588.58	373.08	147.73	713.74	96.59	37.68	663.68	98.20	51.53	499.80	65.29	43.54	503.15	74.74	95.96	663.57	116.33	1305.51	0.00	0.00	0.00	660.44	47.67	1711.09	659.80	180.71	1714.64	523.14	59.55	1688.03	522.27	184.60	1681.95	532.94	1227.57	73.50	1130.22	1242.20	78.91	502.23
7.25000	764.39	330.62	46.56	723.93	325.89	61.27	574.33	380.81	80.29	584.11	372.01	145.10	714.94	97.11	38.34	663.70	98.29	51.62	499.80	65.24	43.49	503.04	74.32	96.07	663.37	118.73	1305.48	0.00	0.00	0.00	660.09	50.89	1711.52	660.49	183.94	1714.41	523.70	62.81	1688.03	522.55	187.58	1681.43	531.86	1227.65	72.99	1129.41	1242.71	78.57	505.88
7.26000	762.93	329.71	48.08	723.15	325.99	62.40	570.92	379.17	77.58	579.62	369.93	142.49	714.96	96.57	38.03	671.95	97.79	50.82	499.80	65.49	43.33	503.15	74.81	95.98	662.15	120.54	1305.35	0.00	0.00	0.00	660.21	54.18	1711.79	660.56	187.64	1714.03	524.21	65.18	1688.00	522.89	190.56	1680.97	531.74	1227.76	72.98	1130.22	1242.30	78.87	506.69
7.27000	761.15	330.02	48.54	719.12	325.02	61.29	568.11	376.98	74.95	575.85	368.98	140.33	713.34	96.66	37.62	671.22	98.08	50.51	499.73	64.93	43.52	503.24	74.63	95.93	664.37	121.80	1305.31	0.00	0.00	0.00	661.13	57.54	1711.66	659.40	190.78	1713.89	524.81	68.03	1688.05	523.22	193.44	1680.61	532.76	1227.46	73.29	1130.44	1242.04	78.97	507.43
7.28000	760.08	330.01	49.55	717.79	324.77	61.95	565.71	374.88	72.14	572.69	366.59	137.57	714.62	97.22	38.24	671.09	98.20	50.60	499.71	65.07	43.45	503.10	74.67	95.96	665.71	124.98	1305.09	0.00	0.00	0.00	660.98	59.45	1711.96	660.51	194.09	1713.51	525.50	71.34	1688.14	523.62	196.67	1680.24	533.43	1227.32	73.45	1129.64	1242.06	78.86	506.50
7.29000	759.14	330.58	50.20	717.15	324.43	62.34	563.72	373.38	69.84	570.10	365.04	135.33	715.40	97.14	38.39	671.68	98.37	50.79	499.75	65.31	43.36	503.12	74.32	96.17	666.11	126.77	1304.94	0.00	0.00	0.00	662.56	63.81	1712.14	661.27	197.58	1713.13	526.27	74.58	1688.19	524.10	199.40	1679.91	532.34	1227.75	73.32	1129.97	1241.94	78.91	506.13
7.30000	759.28	330.99	50.54	716.74	323.90	62.29	562.49	371.33	67.40	568.07	363.13	132.96	714.98	97.15	38.33	671.29	98.54	50.73	499.76	65.09	43.53	503.10	74.56	96.22	665.72	129.30	1304.75	0.00	0.00	0.00	663.90	67.52	1712.14	662.31	200.89	1712.92	526.85	77.33	1688.14	524.58	202.27	1679.54	532.40	1227.58	73.28	1130.57	1242.39	79.06	504.27
7.31000	759.07	331.58	50.42	715.00	325.08	62.01	561.41	369.79	65.59	566.58	361.27	130.65	713.41	97.11	37.95	672.32	98.40	50.89	499.75	65.37	43.45	502.96	73.98	96.60	667.70	133.22	1304.68	0.00	0.00	0.00	662.46	70.37	1712.41	660.95	204.44	1712.66	527.49	80.12	1688.11	525.05	205.42	1679.18	531.81	1227.79	73.06	1130.13	1241.28	79.24	500.54
7.32000	758.49	331.40	50.45	715.14	324.07	62.29	560.56	368.08	63.72	565.50	359.20	128.39	713.96	97.01	38.17	671.17	98.51	50.71	499.79	65.28	43.58	502.91	74.74	96.40	669.54	135.77	1304.78	0.00	0.00	0.00	665.60	73.62	1712.07	662.64	207.97	1712.19	528.35	83.52	1688.10	525.52	208.37	1678.78	532.29	1227.68	73.27	1129.51	1242.51	78.73	503.44
7.33000	758.37	332.40	50.29	716.06	324.42	62.36	559.89	365.95	61.70	564.01	358.01	126.60	714.60	97.02	38.37	671.68	98.23	50.84	499.75	65.52	43.44	502.95	74.56	96.56	669.00	138.30	1304.46	0.00	0.00	0.00	667.08	77.28	1711.97	663.54	210.98	1711.84	529.14	86.12	1687.94	526.07	211.61	1678.35	533.05	1227.30	73.48	1129.92	1242.54	78.72	504.89
7.34000	758.28	332.47	50.68	714.39	325.44	62.24	558.96	365.18	60.19	562.65	356.62	124.86	714.28	96.80	38.19	671.66	98.56	50.93	499.74	65.48	43.52	502.92	74.40	96.67	669.53	140.61	1304.43	0.00	0.00	0.00	667.08	80.86	1711.90	664.07	214.04	1711.44	529.83	89.78	1687.85	526.58	214.54	1677.95	532.94	1227.39	73.48	1130.16	1242.31	78.72	505.01
7.35000	758.00	332.76	50.99	713.20	324.55	61.71	558.23	364.06	58.80	561.39	354.97	123.02	714.77	96.89	38.44	671.16	98.80	50.90	499.75	65.51	43.48	502.87	74.66	96.69	670.69	143.72	1304.40	0.00	0.00	0.00	666.39	83.88	1711.81	663.93	217.67	1711.00	530.48	92.54	1687.70	527.10	217.61	1677.56	531.57	1227.87	73.12	1130.27	1241.51	79.03	503.24
7.36000	757.27	333.07	50.99	713.74	323.92	62.45	557.37	362.50	57.20	560.13	353.89	121.50	714.36	97.08	38.39	671.75	98.13	50.77	499.65	65.40	43.55	502.94	74.09	97.03	672.15	146.85	1303.99	0.00	0.00	0.00	668.05	87.28	1711.61	665.88	221.76	1710.44	531.23	95.66	1687.54	527.61	220.83	1677.15	532.11	1227.81	73.18	1130.12	1241.92	79.00	503.20
7.37000	757.41	332.79	51.37	712.25	324.29	62.13	556.84	362.19	56.18	559.07	353.23	120.03	714.12	97.09	38.34	670.81	98.82	50.93	499.66	65.34	43.60	503.05	74.52	96.87	671.90	149.46	1303.75	0.00	0.00	0.00	670.20	91.01	1711.23	665.49	225.08	1710.09	531.91	98.84	1687.41	528.09	223.83	1676.83	531.47	1227.67	72.93	1129.64	1242.35	78.79	504.13
7.38000	757.80	332.63	51.52	714.79	324.27	62.81	556.29	361.13	54.77	558.24	351.70	118.24	714.86	97.10	38.49	671.78	98.88	51.27	499.64	65.34	43.58	503.05	75.16	96.72	672.38	153.17	1303.54	0.00	0.00	0.00	668.19	94.46	1711.36	665.66	227.95	1709.80	532.50	102.05	1687.18	528.52	227.25	1676.39	531.09	1229.10	72.37	1129.60	1242.23	78.64	503.11
7.39000	757.65	332.85	51.20	714.03	324.31	63.05	555.78	361.96	54.18	557.56	350.78	116.65	715.37	97.49	38.91	670.82	98.42	50.72	499.61	65.23	43.65	503.04	74.98	96.96	673.72	157.28	1303.25	0.00	0.00	0.00	669.17	97.47	1711.19	666.19	231.99	1709.45	533.23	105.57	1687.00	528.96	230.52	1675.96	529.96	1230.27	71.70	1130.18	1242.70	78.74	502.88
7.40000	756.95	332.34	50.70	712.10	323.41	61.80	555.35	361.85	53.43	556.90	351.04	115.74	714.69	97.81	38.90	671.46	98.75	50.99	499.63	65.48	43.58	503.01	74.98	97.05	673.77	160.07	1302.92	0.00	0.00	0.00	668.44	101.30	1711.15	666.77	235.68	1709.13	533.82	108.57	1686.66	529.33	234.07	1675.48	531.12	1230.69	71.71	1130.18	1242.38	78.92	503.75
7.41000	756.51	332.34	49.99	713.90	324.66	61.48	555.09	362.31	52.97	556.59	350.92	114.61	714.60	97.34	38.62	670.62	98.70	50.88	499.60	65.72	43.44	502.89	74.63	97.25	676.45	162.50	1302.70	0.00	0.00	0.00	669.37	105.00	1711.17	667.12	239.74	1708.66	534.37	111.59	1686.40	529.73	237.14	1675.02	531.49	1230.21	71.88	1130.44	1242.09	78.97	506.26
7.42000	757.46	332.39	49.38	712.42	324.28	60.96	555.05	362.57	52.53	556.45	350.64	113.63	713.50	97.47	38.38	671.05	98.93	51.12	499.49	65.24	43.63	502.97	74.49	97.59	676.45	166.57	1302.43	0.00	0.00	0.00	669.94	108.62	1711.21	668.51	243.45	1708.44	535.00	114.77	1686.10	530.14	240.54	1674.57	531.71	1230.31	72.00	1130.13	1242.47	78.72	506.44
7.43000	757.34	332.82	48.21	713.44	325.09	60.12	555.18	362.74	52.21	556.39	351.62	113.27	713.91	97.20	38.56	671.32	98.76	51.05	499.50	65.31	43.63	502.84	74.59	97.71	675.91	169.92	1302.13	0.00	0.00	0.00	670.35	112.74	1711.27	667.76	247.20	1708.54	535.39	118.05	1685.85	530.54	244.27	1674.13	532.43	1228.59	72.75	1129.87	1242.74	78.74	506.57
7.44000	755.19	332.11	47.26	712.26	324.86	59.22	555.11	363.01	52.07	556.41	351.15	112.64	715.03	98.07	38.05	670.57	98.62	50.93	499.43	65.09	43.80	502.88	74.41	98.05	676.35	173.22	1301.96	0.00	0.00	0.00	673.21	115.80	1711.06	668.90	250.74	1708.43	536.11	121.85	1685.71	530.96	247.32	1673.93	532.17	1227.57	73.13	1129.54	1242.97	78.54	506.93
7.45000	756.30	332.57	46.90	713.65	325.20	59.35	555.35	363.11	51.95	556.37	351.26	112.27	713.78	97.62	38.59	671.35	98.62	51.11	499.48	65.41	43.76	502.90	74.50	98.34	677.71	177.44	1301.99	0.00	0.00	0.00	673.28	119.95	1711.24	669.30	254.44	1708.49	536.75	125.67	1685.78	531.41	250.55	1673.79	531.36	1226.61	73.18	1130.09	1243.03	78.57	500.12
7.46000	757.36	332.22	47.07	713.11	327.19	59.33	555.42	362.87	51.68	556.39	352.12	112.38	714.90	97.84	38.07	671.19	98.57	51.01	499.47	65.52	43.91	502.92	75.44	98.34	678.56	181.14	1301.91	0.00	0.00	0.00	672.87	123.49	1711.76	669.56	258.53	1708.50	537.24	128.85	1685.85	531.81	254.56	1673.64	531.37	1227.41	73.08	1130.47	1242.89	78.85	504.84
7.47000	756.27	332.41	46.44	714.00	325.43	59.67	555.44	363.69	51.95	556.57	352.01	112.10	714.75	97.43	38.73	671.25	98.89	51.22	499.52	65.50	44.11	503.04	75.37	98.75	678.77	185.20	1302.16	0.00	0.00	0.00	672.76	127.37	1712.07	669.60	262.44	1708.72	537.79	132.84	1685.96	532.26	258.16	1673.69	531.32	1227.81	72.74	1130.61	1242.90	78.83	506.00
7.48000	757.29	332.43	46.39	712.28	326.01	58.67	555.46	363.08	51.62	556.77	352.47	112.04	714.59	97.90	38.07	672.08	98.76	51.46	499.58	65.84	44.15	503.03	75.47	99.26	679.61	189.20	1302.41	0.00	0.00	0.00	673.36	131.23	1712.50	669.65	266.10	1708.86	538.34	136.33	1686.07	532.61	261.68	1673.71	530.95	1227.84	72.50	1130.42	1243.05	78.64	504.66
7.49000	757.41	332.21	46.12	713.84	326.77	59.27	555.49	363.51	51.77	556.77	352.00	111.66	715.52	97.93	38.14	671.79	99.00	51.36	499.66	66.31	44.14	503.10	76.14	99.42	679.12	192.13	1302.78	0.00	0.00	0.00	675.57	135.13	1712.46	670.96	270.26	1708.84	538.93	139.98	1686.26	533.05	265.32	1673.69	530.69	1227.01	73.00	1130.31	1242.89	78.74	504.05
7.50000	757.60	332.10	46.04	714.57	325.48	59.13	555.45	363.12	51.57	556.79	352.76	111.64	714.82	98.33	37.59	671.90	98.31	51.07	499.70	66.22	44.32	503.01	76.43	99.67	677.06	193.93	1303.76	0.00	0.00	0.00	675.25	138.96	1712.83	671.34	274.32	1708.79	539.52	144.14	1686.57	533.44	269.00	1673.65	531.12	1227.97	72.73	1130.97	1242.81	78.85	503.67
7.51000	757.53	331.98	45.77	713.83	325.15	58.74	555.47	363.31	51.61	556.79	352.89	111.38	715.37	98.18	37.53	671.68	98.89	51.27	499.70	65.95	44.61	503.18	76.56	100.24	675.76	197.22	1303.85	0.00	0.00	0.00	675.73	143.48	1713.11	671.55	277.97	1708.79	540.00	147.67	1686.63	533.79	272.81	1673.54	532.04	1228.34	72.74	1130.60	1242.60	78.91	500.71
7.52000	757.31	331.73	45.84	713.17	324.77	58.87	555.30	363.35	51.44	556.76	352.85	110.90	715.31	97.77	37.79	671.27	98.89	51.23	499.76	66.44	44.55	503.19	76.24	100.84	674.20	200.58	1304.02	0.00	0.00	0.00	676.11	147.54	1713.36	672.59	282.46	1708.56	540.54	151.58	1686.72	534.17	276.60	1673.36	531.58	1227.01	73.24	1130.16	1243.08	78.56	501.50
7.53000	755.66	331.77	45.18	713.48	325.43	58.67	555.24	363.25	51.26	556.69	352.99	110.52	715.44	97.92	37.93	671.12	99.00	51.26	499.81	66.05	44.84	503.34	76.78	101.14	677.10	204.22	1303.99	0.00	0.00	0.00	676.48	151.06	1713.35	671.99	286.66	1708.55	541.01	155.41	1686.72	534.50	280.33	1673.08	531.53	1227.34	73.12	1130.46	1242.52	78.93	503.18
7.54000	756.16	331.43	45.44	710.97	324.31	58.87	555.15	363.63	51.07	556.58	352.64	109.93	715.40	97.91	37.43	671.07	98.98	51.28	499.93	66.63	44.86	503.40	77.46	101.54	678.44	207.77	1303.92	0.00	0.00	0.00	677.05	155.38	1713.69	673.28	290.70	1708.44	541.54	159.16	1686.68	534.89	284.21	1672.75	531.70	1227.98	72.85	1129.55	1242.31	78.80	504.31
7.55000	756.13	331.25	45.55	711.75	325.60	59.13	555.12	363.80	50.86	556.53	353.08	109.47	714.90	97.70	37.40	671.26	98.85	51.26	500.04	66.43	45.22	503.60	77.59	102.05	676.54	211.53	1303.63	0.00	0.00	0.00	677.86	159.30	1713.69	673.37	294.42	1708.31	542.05	163.08	1686.57	535.36	288.05	1672.37	532.20	1228.39	72.83	1130.19	1242.61	78.76	502.96
7.56000	755.90	331.60	44.96	710.27	325.36	58.37	555.03	364.17	50.58	556.19	353.63	109.03	715.47	98.15	37.51	671.30	99.14	51.43	500.16	66.88	45.40	503.84	78.10	102.57	677.41	214.97	1303.50	0.00	0.00	0.00	679.60	163.51	1713.64	680.80	300.48	1707.19	542.67	167.33	1686.43	535.75	291.68	1672.03	532.16	1227.69	72.95	1130.36	1242.62	78.70	503.95
7.57000	757.08	331.27	45.39	710.95	325.56	58.54	555.04	364.00	50.05	555.98	354.66	108.73	715.67	97.46	37.66	672.98	98.80	51.56	500.40	67.05	45.78	504.15	78.73	103.15	679.71	218.73	1303.25	0.00	0.00	0.00	678.63	166.79	1713.70	682.89	304.58	1706.89	543.12	170.93	1686.23	536.15	295.44	1671.71	532.05	1227.77	73.01	1130.16	1242.41	78.74	503.81
7.58000	756.16	331.24	44.89	708.69	325.33	57.77	554.92	364.88	50.02	555.86	354.38	108.02	716.31	97.67	37.45	672.44	98.42	51.20	500.59	67.15	46.39	504.68	79.44	103.73	678.01	222.74	1302.84	0.00	0.00	0.00	678.82	171.32	1713.76	683.32	308.17	1706.70	543.76	175.43	1686.14	536.62	299.31	1671.37	531.10	1227.98	72.67	1130.36	1242.35	78.80	504.01
7.59000	756.99	331.55	44.85	711.34	325.08	58.74	554.94	364.02	49.35	555.59	355.21	107.66	716.33	98.09	37.28	671.67	98.53	50.86	500.93	67.86	46.87	505.13	78.82	105.05	678.97	226.14	1302.67	0.00	0.00	0.00	677.85	175.45	1713.64	683.70	312.80	1706.36	544.21	179.32	1686.01	537.10	303.03	1671.09	531.58	1228.12	72.71	1130.14	1242.63	78.69	501.83
7.60000	756.99	331.55	44.69	713.04	325.67	58.80	554.74	365.33	49.45	555.37	355.59	107.19	715.93	97.74	37.22	671.75	98.99	50.99	501.25	68.08	47.73	505.90	79.81	105.79	678.69	229.91	1302.36	0.00	0.00	0.00	679.22	178.36	1713.49	684.18	316.49	1706.23	544.78	183.27	1685.82	537.56	306.61	1670.89	531.77	1227.80	72.86	1130.15	1242.63	78.85	503.33
7.61000	755.27	331.64	43.94	709.11	325.52	57.69	554.79	365.38	49.13	555.23	355.79	106.63	716.29	96.81	37.07	672.04	98.69	50.86	501.79	68.80	48.58	506.60	79.53	107.30	680.31	233.47	1302.12	0.00	0.00	0.00	679.56	182.75	1713.51	684.71	320.18	1705.98	545.08	186.31	1685.66	538.04	310.52	1670.70	530.54	1227.77	72.62	1129.86	1242.80	78.53	505.51
7.62000	756.20	331.57	44.18	707.88	324.45	57.40	554.84	365.33	48.87	555.02	356.28	106.29	716.93	97.35	37.15	673.38	99.12	51.25	502.33	69.37	49.96	507.52	80.43	108.68	680.43	237.16	1302.03	0.00	0.00	0.00	680.02	186.43	1713.37	685.14	324.30	1705.77	545.65	191.24	1685.88	538.52	314.57	1670.56	531.67	1228.15	72.69	1129.85	1242.79	78.63	506.59
7.63000	756.16	331.61	44.07	710.42	326.09	57.54	554.70	366.08	48.96	555.05	356.75	105.95	716.51	97.31	36.50	671.42	98.55	50.26	502.91	69.77	51.59	508.67	80.33	110.61	680.02	240.73	1301.84	0.00	0.00	0.00	681.82	190.17	1713.10	685.68	327.62	1705.71	546.15	194.45	1685.79	538.97	318.21	1670.54	531.94	1227.37	73.03	1130.38	1242.88	78.76	504.27
7.64000	756.37	331.85	43.85	709.91	325.01	57.68	554.67	365.56	48.60	554.79	357.26	105.70	717.02	97.22	36.51	672.34	99.01	50.60	503.58	69.93	53.67	509.91	79.89	113.08	681.70	244.29	1301.78	0.00	0.00	0.00	682.43	193.98	1712.96	686.16	331.41	1705.65	546.62	198.62	1685.88	539.47	321.77	1670.59	532.19	1227.79	73.07	1129.24	1242.66	78.58	502.15
7.65000	755.58	331.82	43.55	709.09	326.58	56.78	554.51	365.72	48.41	554.81	356.69	104.99	717.73	97.83	35.89	674.41	98.90	51.18	504.47	70.24	56.12	511.61	80.72	115.39	679.02	247.80	1301.65	0.00	0.00	0.00	682.61	197.23	1713.12	686.54	335.06	1705.59	546.98	202.39	1685.86	539.94	325.37	1670.63	531.32	1228.72	72.52	1129.78	1242.69	78.70	503.12
7.66000	756.50	331.80	43.74	708.58	325.74	56.89	554.46	365.27	47.98	554.80	357.38	104.82	717.08	97.33	35.53	674.52	99.02	51.15	505.39	70.43	59.07	513.58	80.88	118.37	679.78	250.93	1301.55	0.00	0.00	0.00	681.25	200.74	1713.21	687.10	338.72	1705.60	547.30	205.66	1685.90	540.43	328.99	1670.72	530.42	1228.87	72.28	1130.69	1242.25	78.95	508.73
7.67000	755.95	331.87	43.48	709.13	325.99	57.12	554.38	366.19	48.18	554.81	357.68	104.55	717.35	97.33	35.14	675.10	98.92	51.23	506.60	70.53	62.69	515.92	81.33	121.78	680.82	254.37	1301.61	0.00	0.00	0.00	684.02	204.94	1713.30	687.62	342.26	1705.66	547.83	209.76	1686.13	540.94	332.55	1670.84	531.82	1228.86	72.49	1130.69	1242.08	79.03	505.55
7.68000	756.09	332.66	43.12	709.87	325.95	57.25	554.47	365.66	47.76	554.86	357.31	104.09	718.88	97.10	35.74	676.10	99.34	51.66	507.93	71.33	66.55	518.51	80.94	126.03	682.17	257.32	1301.48	0.00	0.00	0.00	683.04	208.27	1713.58	688.05	346.08	1705.76	548.26	213.89	1686.31	541.49	336.40	1670.86	531.85	1228.33	72.59	1130.15	1242.53	78.74	504.93
7.69000	755.76	332.42	42.89	710.01	326.67	56.65	554.45	364.73	47.44	554.95	357.40	103.95	718.90	98.02	35.20	677.18	99.71	52.17	509.50	72.50	70.95	521.42	81.62	130.29	679.81	260.43	1301.61	0.00	0.00	0.00	686.26	211.42	1713.61	688.70	349.08	1706.05	548.60	217.60	1686.54	542.03	339.70	1671.06	530.95	1228.66	72.47	1130.87	1242.62	78.97	505.93
7.70000	755.69	332.64	42.65	709.41	327.44	56.11	554.54	365.90	47.86	555.03	358.12	104.04	719.57	96.37	36.93	678.08	100.05	53.11	511.08	73.32	76.20	524.60	83.11	134.88	680.52	263.39	1301.60	0.00	0.00	0.00	685.35	214.75	1714.06	689.27	352.60	1706.15	548.95	220.68	1686.63	542.58	343.23	1671.20	531.02	1229.30	72.35	1130.13	1242.77	78.76	505.71
7.71000	756.18	332.75	42.55	710.82	327.10	56.38	554.67	366.18	47.91	555.03	357.55	103.59	719.12	96.16	36.60	678.64	100.20	54.08	512.69	74.43	82.25	527.86	83.91	140.31	684.56	267.68	1301.02	0.00	0.00	0.00	684.58	218.37	1714.43	689.77	355.42	1706.44	549.34	223.95	1686.81	543.11	346.60	1671.34	531.02	1228.72	72.65	1130.34	1241.95	78.86	505.69
7.72000	757.69	332.97	42.83	709.09	326.54	56.23	554.64	365.97	47.71	555.05	358.44	103.89	719.61	97.76	37.66	679.79	102.02	56.36	514.63	76.07	88.95	531.07	85.77	146.25	686.19	271.47	1300.97	0.00	0.00	0.00	685.11	221.39	1714.85	690.35	358.90	1706.66	549.73	227.17	1687.08	543.72	349.72	1671.57	532.00	1227.96	72.98	1131.01	1241.78	79.08	502.59
7.73000	756.96	333.13	42.63	710.81	325.94	57.04	554.72	365.91	47.62	555.13	358.07	103.68	720.58	100.21	41.47	681.34	104.82	61.19	516.72	77.47	96.46	534.06	87.16	153.08	685.96	274.42	1301.13	0.00	0.00	0.00	685.38	224.33	1714.94	690.94	362.42	1706.76	550.16	231.38	1687.50	544.28	353.22	1671.73	531.32	1228.27	72.61	1130.41	1242.76	78.63	505.02
7.74000	755.19	333.24	41.91	711.08	327.82	56.31	554.69	366.44	47.73	555.14	358.52	103.67	722.29	103.09	46.55	684.75	107.46	67.14	518.78	78.57	104.56	536.76	89.00	160.42	686.21	277.27	1301.18	0.00	0.00	0.00	687.15	227.91	1715.22	691.51	365.38	1706.97	550.65	234.53	1687.76	544.93	356.45	1671.94	531.10	1228.97	72.22	1129.93	1243.02	78.57	506.36
7.75000	757.35	332.95	42.75	711.37	327.46	56.49	554.81	366.42	47.63	555.04	358.60	103.70	722.37	106.07	51.68	684.90	110.01	72.49	521.07	81.11	112.68	540.03	90.94	168.45	685.99	280.15	1301.24	0.00	0.00	0.00	686.96	230.26	1715.50	692.28	368.22	1707.25	551.07	237.96	1688.13	545.47	359.50	1672.24	530.85	1229.03	72.16	1130.16	1242.39	78.81	503.60
7.76000	756.09	333.74	42.09	709.03	326.85	56.20	554.69	366.87	47.64	555.01	359.03	103.83	723.80	108.96	57.31	688.04	113.00	79.18	523.49	84.04	121.16	543.35	93.92	176.57	681.41	279.27	1302.37	0.00	0.00	0.00	688.70	233.98	1715.99	692.82	371.41	1707.44	551.51	241.00	1688.62	546.08	362.48	1672.56	530.65	1228.26	72.43	1130.21	1242.80	78.72	503.85
7.77000	755.64	333.65	42.03	705.33	327.83	57.67	554.82	366.53	47.45	554.90	359.04	103.78	726.00	112.22	64.06	688.15	115.86	85.64	525.95	87.23	130.23	546.82	96.35	185.48	679.12	281.28	1302.79	0.00	0.00	0.00	685.49	236.58	1716.71	693.35	374.20	1707.79	551.91	243.84	1689.13	546.67	365.70	1672.84	530.74	1228.86	72.49	1130.78	1242.16	78.91	507.95
7.78000	756.80	333.97	42.27	709.61	328.03	56.07	554.81	366.82	47.49	554.70	359.95	104.07	726.20	114.28	70.32	689.67	118.30	92.88	528.57	90.96	139.71	550.28	99.06	194.75	680.29	282.99	1302.96	0.00	0.00	0.00	686.54	239.03	1716.92	693.98	377.08	1708.06	552.37	246.75	1689.62	547.21	368.70	1673.15	531.26	1228.89	72.40	1130.47	1243.08	78.65	503.18
7.79000	756.56	333.48	42.51	701.87	327.46	56.32	554.76	367.14	47.44	554.57	360.01	104.10	729.32	116.50	77.99	692.50	121.01	101.07	531.24	93.56	150.08	554.06	101.74	204.47	679.30	284.97	1303.29	0.00	0.00	0.00	688.83	242.18	1717.38	694.56	380.07	1708.22	552.89	249.93	1690.16	547.78	371.52	1673.49	531.59	1228.08	72.77	1130.50	1243.18	78.61	502.93
7.80000	757.16	333.35	42.54	704.37	327.24	56.84	554.89	366.27	47.17	554.59	360.12	104.29	729.41	118.29	85.18	694.22	122.93	109.16	534.09	96.63	160.72	557.87	104.18	214.82	678.79	286.59	1303.57	0.00	0.00	0.00	687.20	244.98	1718.01	695.14	382.92	1708.36	553.35	252.40	1690.77	548.37	374.32	1673.81	530.78	1228.12	72.71	1130.18	1242.63	78.75	501.18
7.81000	756.11	333.49	41.88	706.18	327.93	57.54	554.92	366.29	47.29	554.47	359.94	104.28	732.48	120.23	93.59	697.03	124.62	117.64	537.09	99.02	171.93	561.80	106.34	225.54	679.95	288.46	1304.04	0.00	0.00	0.00	687.79	247.51	1718.33	695.81	385.23	1708.68	553.83	254.91	1691.30	548.92	377.02	1674.21	530.72	1228.75	72.35	1130.01	1242.10	78.95	503.42
7.82000	756.88	334.27	41.87	700.73	328.55	55.93	554.87	366.20	47.29	554.65	359.61	104.12	734.43	122.62	102.33	700.03	126.78	126.81	540.41	101.72	183.19	566.03	108.22	236.68	679.34	290.45	1304.24	0.00	0.00	0.00	690.90	249.50	1718.46	696.31	387.79	1708.84	554.37	257.86	1691.93	549.44	379.45	1674.62	531.07	1228.80	72.41	1129.70	1242.70	78.71	503.92
7.83000	750.36	333.50	43.34	703.25	328.02	57.11	554.99	366.36	47.61	554.70	359.57	104.28	737.05	124.72	111.16	703.89	128.58	136.15	544.12	104.26	194.59	570.51	109.87	248.13	683.90	293.65	1303.74	0.00	0.00	0.00	689.45	252.51	1719.25	696.96	390.31	1709.02	554.87	260.64	1692.54	549.99	381.99	1675.03	532.75	1227.63	73.04	1130.14	1242.20	78.89	502.00
7.84000	751.03	333.64	43.41	710.29	327.52	58.50	555.01	366.20	47.63	554.62	360.13	104.56	739.57	126.23	119.75	706.45	129.99	145.10	548.09	106.29	206.17	575.25	112.27	259.04	683.14	296.46	1303.69	0.00	0.00	0.00	689.76	254.54	1719.68	697.49	392.61	1709.21	555.18	262.93	1693.12	550.47	384.43	1675.39	530.08	1228.63	72.36	1130.03	1242.09	78.90	503.66
7.85000	748.53	333.99	42.68	706.55	327.54	57.42	555.06	365.91	47.69	554.62	359.75	104.41	743.41	128.25	129.05	710.43	132.61	155.02	552.24	108.53	217.72	580.34	114.44	270.10	683.66	297.54	1304.07	0.00	0.00	0.00	689.83	257.90	1719.87	698.05	394.60	1709.38	555.65	265.39	1693.59	550.96	386.59	1675.73	530.00	1228.53	72.23	1129.55	1242.37	78.62	504.74
7.86000	751.28	333.65	43.63	705.67	327.35	57.35	555.03	366.04	47.91	554.62	359.29	104.38	747.61	130.13	138.44	713.58	134.32	164.48	556.57	109.11	229.83	585.36	116.83	280.75	683.06	298.29	1304.29	0.00	0.00	0.00	690.42	259.91	1720.10	698.64	396.23	1709.55	555.90	267.70	1694.02	551.43	388.73	1676.07	530.46	1228.15	72.50	1129.67	1242.07	78.73	504.02
7.87000	752.22	333.69	43.76	705.05	327.27	56.91	555.02	366.35	48.19	554.56	359.38	104.42	750.30	132.81	147.87	717.97	136.42	174.29	561.19	110.05	241.62	590.76	119.16	291.44	681.47	299.89	1304.55	0.00	0.00	0.00	693.41	261.88	1720.26	699.06	398.64	1709.49	556.26	269.62	1694.42	551.86	390.86	1676.35	530.47	1227.98	72.58	1130.05	1241.17	79.30	503.88
7.88000	753.51	333.34	44.56	707.21	328.20	57.90	554.93	366.38	48.38	554.70	359.09	104.23	755.01	134.66	157.41	722.25	138.46	184.24	566.14	110.94	253.27	596.41	121.08	302.15	683.23	301.17	1304.76	0.00	0.00	0.00	693.34	263.00	1720.18	699.60	400.76	1709.48	556.59	271.86	1694.91	552.25	392.74	1676.62	530.40	1227.66	72.68	1130.19	1241.35	79.30	507.97
7.89000	750.46	333.55	43.46	709.57	327.90	58.37	554.92	365.64	48.12	554.66	359.39	104.36	759.56	137.01	167.07	726.54	140.41	193.94	571.42	112.86	264.19	602.14	122.85	312.72	682.92	302.50	1304.75	0.00	0.00	0.00	693.90	265.08	1720.41	699.99	402.65	1709.50	556.94	273.78	1695.28	552.65	394.85	1676.85	530.74	1228.54	72.48	1130.30	1241.63	79.18	506.33
7.90000	751.04	333.44	43.85	707.31	327.51	57.98	554.90	365.91	48.40	554.76	358.42	103.92	765.13	138.67	176.81	730.77	142.24	203.68	576.71	113.71	275.22	608.02	125.74	322.77	682.04	303.25	1305.10	0.00	0.00	0.00	693.53	266.72	1720.51	700.36	404.75	1709.40	557.06	275.30	1695.68	553.00	396.72	1677.12	531.13	1228.61	72.45	1130.61	1241.64	79.14	505.67
7.91000	748.45	333.81	42.82	706.78	327.82	58.29	555.03	365.80	48.35	554.75	358.66	104.04	769.50	140.76	186.58	737.66	143.87	214.13	582.42	116.23	285.43	613.99	128.35	332.86	682.35	305.01	1305.20	0.00	0.00	0.00	693.54	268.67	1720.60	700.79	406.19	1709.29	557.20	276.56	1695.96	553.34	398.44	1677.40	531.48	1228.52	72.59	1130.12	1241.91	78.93	508.13
7.92000	747.83	333.29	42.75	711.54	327.24	57.06	555.04	365.26	48.25	554.68	359.16	104.16	773.62	142.15	196.09	741.72	145.30	223.74	588.22	117.74	295.86	620.07	128.84	343.37	682.52	305.38	1305.38	0.00	0.00	0.00	693.79	270.21	1720.71	701.22	408.17	1709.11	557.39	279.02	1696.47	553.66	400.14	1677.66	530.70	1227.87	72.53	1130.04	1242.21	78.98	504.71
7.93000	758.55	332.89	42.81	711.97	327.29	56.99	555.12	365.35	48.33	554.69	358.39	103.79	780.23	143.61	206.25	747.02	146.76	233.82	594.25	119.85	305.93	626.15	130.42	353.52	683.32	306.73	1305.33	0.00	0.00	0.00	694.43	272.06	1720.51	701.62	409.21	1709.05	557.52	280.77	1696.84	553.96	401.84	1677.86	530.92	1228.45	72.50	1130.17	1241.90	79.09	504.46
7.94000	757.35	333.41	42.25	710.43	328.22	56.20	555.00	366.12	48.70	554.76	358.38	103.76	785.36	145.17	216.15	753.71	148.43	244.26	600.32	121.01	316.17	632.13	130.37	364.04	682.28	307.82	1305.53	0.00	0.00	0.00	692.81	273.83	1720.94	701.88	410.76	1708.85	557.69	282.61	1697.16	554.20	403.35	1678.10	531.81	1228.04	72.69	1129.90	1242.71	78.65	503.68
7.95000	758.45	332.82	42.85	711.89	327.22	57.12	555.13	365.85	48.66	554.78	358.46	103.73	791.24	146.53	226.15	758.09	149.73	254.01	606.56	123.15	325.91	638.34	130.82	374.38	681.42	308.97	1305.48	0.00	0.00	0.00	694.43	274.50	1720.63	695.93	410.30	1709.65	557.77	284.14	1697.53	554.38	404.95	1678.30	531.58	1227.44	72.91	1130.57	1242.58	78.69	506.04
7.96000	758.50	333.82	42.46	711.15	327.11	56.74	555.14	366.22	48.79	554.75	357.76	103.43	795.67	147.91	235.79	764.75	151.36	264.43	612.85	125.02	335.67	644.43	130.76	384.84	680.28	309.79	1305.82	0.00	0.00	0.00	693.92	275.80	1720.63	693.92	411.44	1709.69	557.72	285.45	1697.97	554.56	406.64	1678.49	530.52	1228.18	72.40	1130.68	1241.90	79.27	504.49
7.97000	757.62	334.12	42.17	710.44	328.14	56.06	555.15	364.80	48.26	554.69	358.88	103.85	802.98	149.34	246.12	769.65	153.04	274.42	619.09	126.14	345.52	650.30	129.30	395.62	679.86	310.57	1305.88	0.00	0.00	0.00	693.23	277.58	1720.75	694.65	412.29	1709.60	557.72	286.91	1698.37	554.67	407.96	1678.73	531.60	1228.59	72.49	1130.73	1242.08	78.99	508.74
7.98000	757.79	334.14	42.21	710.76	328.57	56.17	555.05	365.11	48.30	554.61	358.18	103.58	808.18	151.04	256.15	776.21	154.32	284.63	625.09	126.78	355.57	656.35	129.63	405.77	675.10	309.72	1307.00	0.00	0.00	0.00	693.08	278.36	1720.89	693.43	413.57	1709.46	557.66	288.74	1698.74	554.69	409.24	1678.94	531.87	1228.43	72.62	1131.16	1242.53	78.92	507.63
7.99000	757.71	334.30	42.01	711.76	328.17	56.82	554.97	365.99	48.67	554.56	358.32	103.51	813.90	152.71	266.32	781.37	155.91	294.49	631.19	127.48	365.48	662.38	129.91	415.78	674.33	309.95	1307.27	0.00	0.00	0.00	695.92	279.04	1720.52	693.28	414.64	1709.39	557.42	288.67	1699.01	554.76	410.23	1679.21	531.38	1228.66	72.44	1130.58	1242.41	79.03	504.24
8.00000	758.56	334.70	42.17	712.00	328.58	56.68	555.04	365.86	48.59	554.51	358.09	103.39	820.20	154.02	276.48	787.10	156.75	304.44	637.20	127.58	375.56	668.41	130.62	425.57	673.58	310.89	1307.61	0.00	0.00	0.00	694.21	280.19	1720.66	693.98	415.61	1709.22	557.32	289.34	1699.34	554.69	411.47	1679.43	530.78	1228.50	72.40	1129.60	1243.19	78.51	505.43
8.01000	759.04	334.59	42.29	712.05	327.99	56.80	555.07	365.73	48.52	554.40	358.14	103.42	825.94	154.87	286.41	793.01	157.97	314.59	643.05	127.35	385.65	674.33	131.41	435.08	674.38	311.21	1307.75	0.00	0.00	0.00	693.97	281.01	1720.69	694.67	416.37	1709.10	557.25	290.40	1699.71	554.64	412.16	1679.73	530.97	1228.03	72.68	1130.10	1242.54	78.69	504.90
8.02000	759.19	334.45	42.58	711.74	328.21	56.65	555.01	364.84	48.21	554.30	358.66	103.60	831.58	155.97	296.51	798.85	158.68	324.55	648.71	126.41	395.88	680.18	132.37	444.54	674.45	312.09	1308.01	0.00	0.00	0.00	694.51	282.36	1720.89	693.46	417.17	1709.07	557.24	292.05	1700.13	554.53	413.16	1679.99	530.46	1228.80	72.21	1130.05	1242.46	78.73	503.65
8.03000	758.25	334.40	42.21	708.50	329.27	55.67	554.96	365.22	48.31	554.19	358.58	103.60	837.96	156.46	306.47	803.26	159.55	334.14	654.34	126.46	405.66	685.93	133.50	453.77	673.53	312.56	1308.26	0.00	0.00	0.00	693.91	282.46	1720.80	694.63	417.66	1709.02	557.06	292.81	1700.45	554.41	414.04	1680.26	531.07	1229.45	72.16	1130.48	1242.55	78.90	508.67
8.04000	756.68	335.13	41.43	710.83	329.11	56.05	555.08	365.10	48.38	554.23	358.28	103.56	843.79	157.10	316.78	808.97	160.18	344.10	660.15	127.26	414.95	691.62	134.71	462.89	673.24	313.11	1308.53	0.00	0.00	0.00	694.46	284.04	1720.70	694.30	418.45	1709.12	556.83	293.51	1700.82	554.28	414.84	1680.56	531.68	1228.32	72.71	1130.50	1242.60	78.77	506.09
8.05000	757.29	334.78	41.83	710.23	329.13	55.74	555.17	365.27	48.46	554.09	358.10	103.51	850.00	157.79	326.80	815.47	160.69	354.28	665.84	127.89	424.31	697.21	135.47	471.95	672.20	313.55	1308.75	0.00	0.00	0.00	694.80	284.27	1720.85	693.40	419.06	1709.17	556.86	294.20	1701.10	554.12	415.46	1680.88	532.05	1228.06	72.79	1131.03	1242.77	78.98	505.60
8.06000	757.07	334.75	41.68	712.85	330.14	56.24	555.04	365.42	48.52	554.22	358.13	103.48	854.16	158.06	336.35	820.97	161.11	363.86	671.49	128.75	433.22	702.95	136.83	480.89	671.66	314.08	1309.03	0.00	0.00	0.00	693.26	285.00	1721.08	693.34	419.75	1709.16	556.74	295.32	1701.51	554.00	416.10	1681.17	531.81	1228.77	72.59	1130.64	1242.35	78.91	503.59
8.07000	757.71	335.27	41.65	712.13	328.80	56.61	554.98	365.68	48.64	554.08	357.98	103.39	861.04	158.67	346.59	827.61	161.04	373.61	677.24	129.65	442.03	708.49	137.62	489.75	670.89	314.27	1309.30	0.00	0.00	0.00	692.35	285.59	1721.22	693.68	420.45	1709.19	556.55	295.49	1701.80	553.83	416.91	1681.40	531.33	1228.64	72.56	1131.05	1241.48	79.11	505.06
8.08000	757.65	335.06	41.75	712.88	329.25	56.72	555.12	366.24	48.86	554.13	357.82	103.46	866.76	158.77	356.29	833.32	161.24	383.24	682.93	131.05	450.53	713.99	138.91	498.42	672.92	314.62	1309.71	0.00	0.00	0.00	692.04	286.10	1721.29	692.79	421.13	1709.33	556.43	296.06	1702.15	553.72	417.51	1681.69	530.39	1228.92	72.31	1130.51	1242.43	78.85	504.37
8.09000	757.70	334.74	41.80	709.68	329.26	55.82	555.14	365.15	48.51	554.04	358.23	103.72	872.53	159.49	365.86	838.47	162.25	392.59	688.46	131.89	458.89	719.21	139.25	507.10	671.20	314.86	1310.00	0.00	0.00	0.00	692.23	286.69	1721.33	693.03	421.09	1709.38	556.35	296.54	1702.41	553.57	417.81	1681.97	531.52	1228.71	72.49	1129.91	1242.97	78.56	502.17
8.10000	758.48	335.08	41.98	710.08	329.16	55.75	554.97	365.71	48.71	554.05	357.65	103.54	878.90	160.49	375.53	844.42	163.52	402.20	693.91	132.91	467.01	724.53	139.88	515.46	673.02	314.91	1310.21	0.00	0.00	0.00	693.47	287.10	1721.28	692.95	421.28	1709.58	556.19	297.03	1702.56	553.47	418.33	1682.13	532.03	1228.58	72.62	1130.61	1242.25	78.89	502.73
8.11000	756.89	335.36	41.21	710.13	328.87	55.94	555.04	365.30	48.65	554.14	357.84	103.72	884.35	161.18	384.68	850.92	164.68	411.70	699.33	134.25	474.66	729.47	139.84	523.80	671.99	315.20	1310.53	0.00	0.00	0.00	693.40	287.43	1721.40	693.01	422.43	1709.53	556.13	297.82	1702.74	553.33	418.72	1682.27	531.62	1227.96	72.76	1130.36	1242.29	78.85	504.28
8.12000	757.25	335.04	41.50	711.77	329.72	56.16	555.03	365.24	48.57	554.15	357.57	103.67	890.15	162.44	393.82	853.37	165.47	419.90	704.56	134.70	482.23	734.50	140.54	531.59	671.77	315.11	1310.65	0.00	0.00	0.00	696.06	287.97	1721.49	692.61	422.52	1709.60	556.01	297.85	1702.81	553.26	419.02	1682.39	531.07	1228.31	72.53	1130.12	1242.59	78.76	503.94
8.13000	757.57	334.95	41.74	712.95	328.06	57.08	555.04	365.47	48.81	554.17	357.82	103.90	895.04	163.17	402.37	860.14	165.38	428.30	709.79	135.46	489.40	739.34	140.60	539.27	673.55	315.22	1310.79	0.00	0.00	0.00	693.04	287.93	1721.77	692.43	422.55	1709.74	555.84	297.79	1702.83	553.21	419.40	1682.48	530.88	1228.29	72.66	1130.68	1242.19	79.08	505.10
8.14000	757.75	334.94	41.72	712.03	328.83	56.44	555.16	365.40	48.87	554.11	357.66	103.86	899.35	163.95	410.65	865.64	165.99	436.55	714.91	136.22	496.10	744.02	139.93	546.65	672.82	314.92	1310.74	0.00	0.00	0.00	692.30	288.74	1721.90	692.48	422.79	1709.74	555.64	297.99	1702.95	553.18	419.95	1682.50	530.92	1228.25	72.70	1131.24	1241.35	79.88	503.70
8.15000	758.48	334.92	42.03	709.68	328.93	55.38	555.16	364.94	48.70	554.16	358.09	104.08	906.42	164.61	419.23	872.79	165.86	444.46	719.81	136.24	502.55	748.57	139.32	553.64	671.33	315.14	1310.83	0.00	0.00	0.00	692.88	288.86	1721.62	691.32	423.52	1709.82	555.49	298.52	1703.05	553.17	420.47	1682.59	531.82	1228.13	72.84	1131.38	1241.02	80.09	503.57
8.16000	757.69	335.07	41.58	710.43	328.61	55.96	555.25	364.91	48.76	554.27	358.09	104.08	910.90	164.27	426.41	878.35	165.74	451.92	724.82	136.81	508.44	753.07	139.09	560.07	669.85	314.76	1311.09	0.00	0.00	0.00	690.84	289.14	1721.85	692.05	423.74	1709.78	555.35	299.99	1703.37	553.19	420.90	1682.69	531.59	1227.92	72.86	1131.04	1241.16	80.00	506.56
8.17000	756.69	334.85	41.16	710.21	329.36	55.57	555.25	364.11	48.46	554.43	357.18	103.81	916.67	164.63	433.95	883.39	166.70	459.12	729.75	137.07	513.93	757.48	138.86	565.99	671.32	314.56	1311.11	0.00	0.00	0.00	692.25	289.45	1721.86	692.93	424.09	1709.55	555.14	299.82	1703.52	553.24	421.16	1682.80	531.03	1227.89	72.65	1131.22	1240.94	79.94	505.20
8.18000	757.53	335.02	41.35	711.82	329.11	56.08	555.17	365.14	48.91	554.41	357.55	103.93	922.43	164.17	440.69	888.34	165.95	465.32	734.53	137.20	518.94	761.82	139.17	571.21	673.71	314.60	1311.35	0.00	0.00	0.00	690.74	288.93	1722.09	692.86	423.99	1709.54	555.00	299.54	1703.68	553.29	421.43	1682.94	532.18	1227.85	73.07	1131.46	1240.98	80.19	506.24
8.19000	756.31	334.96	41.12	711.64	328.74	56.08	555.26	364.55	48.85	554.57	357.47	103.86	928.52	163.75	447.14	893.37	166.54	471.58	739.20	137.22	523.45	766.09	139.20	575.97	670.96	314.43	1311.55	0.00	0.00	0.00	692.00	289.64	1721.97	692.27	423.89	1709.52	554.83	300.44	1704.02	553.31	421.97	1683.03	531.68	1227.76	73.01	1131.82	1240.85	80.23	507.21
8.20000	757.15	334.70	41.48	710.17	328.92	55.44	555.35	364.35	48.90	554.64	356.89	103.69	935.08	164.02	453.48	899.05	166.72	477.30	743.78	137.25	527.40	770.24	139.72	579.98	670.73	314.25	1311.62	0.00	0.00	0.00	690.11	288.86	1722.16	691.93	423.92	1709.40	554.72	300.75	1704.33	553.33	422.27	1683.18	531.60	1227.40	72.90	1131.71	1241.03	80.20	503.41
8.21000	757.43	335.29	41.20	709.41	329.10	55.52	555.35	364.69	49.02	554.78	356.55	103.61	941.45	163.56	458.90	904.55	166.74	482.32	748.36	137.64	530.73	774.11	140.34	583.44	672.09	313.78	1311.81	0.00	0.00	0.00	691.34	289.69	1722.13	693.30	423.93	1709.27	554.39	300.41	1704.56	553.38	422.60	1683.29	531.55	1227.51	72.97	1132.04	1241.05	80.36	504.29
8.22000	757.73	335.41	41.21	711.55	328.35	55.97	555.31	364.25	48.95	554.80	356.97	103.82	946.66	164.16	463.90	909.60	166.25	486.58	752.79	138.42	533.38	778.01	141.36	586.21	670.86	313.74	1311.99	0.00	0.00	0.00	690.35	289.84	1722.15	692.43	424.12	1709.23	554.29	301.57	1704.93	553.42	422.80	1683.44	530.55	1228.40	72.49	1132.01	1240.82	80.35	505.10
8.23000	757.27	335.18	41.25	711.61	328.19	56.21	555.36	364.44	49.10	554.85	357.43	104.02	951.63	164.07	467.92	913.93	167.78	490.70	757.01	139.07	535.51	781.55	141.17	588.71	668.98	313.53	1312.13	0.00	0.00	0.00	691.30	288.68	1722.17	692.32	424.05	1709.25	554.09	301.56	1705.13	553.43	423.11	1683.52	530.49	1228.14	72.52	1130.95	1241.02	80.01	502.98
8.24000	757.50	335.10	41.46	709.52	327.68	55.97	555.51	364.06	49.07	554.99	357.00	103.92	955.49	164.73	471.42	918.65	167.46	493.59	761.08	140.09	536.86	785.12	142.29	590.19	670.45	313.21	1312.38	0.00	0.00	0.00	689.51	289.73	1722.63	693.18	424.33	1709.02	553.77	301.64	1705.48	553.42	423.48	1683.62	530.65	1227.84	72.55	1131.36	1240.92	80.13	503.82
8.25000	758.59	334.44	42.06	710.99	328.52	55.94	555.45	364.81	49.48	555.11	357.27	104.05	960.25	165.25	474.28	923.57	168.48	496.39	764.82	140.60	537.75	788.29	142.45	591.40	670.29	313.03	1312.57	0.00	0.00	0.00	691.21	290.14	1722.63	693.52	423.91	1709.15	553.65	302.57	1705.77	553.46	423.55	1683.77	530.79	1228.40	72.40	1131.24	1241.13	80.14	503.48
8.26000	756.96	335.02	41.19	709.07	328.55	55.06	555.51	364.27	49.35	555.27	356.27	103.73	964.32	164.84	475.94	928.00	168.94	498.12	768.58	141.72	537.79	791.48	143.12	591.73	668.99	312.87	1312.65	0.00	0.00	0.00	690.80	289.91	1722.54	693.28	423.91	1709.03	553.32	302.66	1705.99	553.43	423.68	1683.89	532.03	1227.62	72.90	1131.85	1240.95	80.31	503.66
8.27000	757.32	334.98	41.54	711.70	328.43	55.85	555.44	364.40	49.54	555.30	355.93	103.72	968.81	165.42	477.60	931.17	168.42	498.85	772.12	142.57	537.25	794.56	144.24	591.31	667.61	312.48	1312.81	0.00	0.00	0.00	691.05	289.57	1722.77	692.96	423.84	1709.02	553.02	302.32	1706.25	553.40	423.94	1683.97	531.69	1227.20	73.13	1131.22	1241.07	80.07	503.57
8.28000	756.27	334.86	41.15	710.62	329.03	55.52	555.43	364.51	49.67	555.33	356.22	103.89	972.81	165.96	478.50	934.62	168.38	499.10	775.43	143.46	536.10	797.41	145.21	590.35	668.09	311.93	1313.17	0.00	0.00	0.00	688.20	289.27	1723.14	692.74	423.74	1709.01	552.68	302.76	1706.51	553.34	424.18	1684.02	530.61	1227.71	72.83	1130.93	1241.20	80.00	503.15
8.29000	758.46	334.79	42.03	711.11	328.53	55.88	555.35	364.67	49.77	555.44	355.83	103.70	977.09	165.89	478.76	939.81	168.65	499.18	778.61	144.42	534.37	800.03	145.56	588.94	669.19	311.61	1313.33	0.00	0.00	0.00	686.18	289.18	1723.45	692.48	423.61	1708.88	552.47	303.03	1706.85	553.30	424.39	1684.09	530.25	1228.08	72.55	1131.39	1241.01	80.17	503.85
8.30000	756.73	334.85	41.51	710.19	327.76	56.06	555.46	364.08	49.59	555.38	355.95	103.71	980.62	165.36	478.13	943.48	168.60	498.41	781.51	144.79	532.14	802.66	146.87	586.71	667.80	311.26	1313.52	0.00	0.00	0.00	688.91	289.04	1723.19	692.65	423.26	1708.75	552.09	302.55	1707.11	553.20	424.30	1684.15	529.60	1228.82	72.03	1131.09	1241.16	80.00	508.42
8.31000	756.27	334.58	41.69	712.34	327.68	56.69	555.54	363.55	49.40	555.39	355.34	103.51	983.60	165.40	477.07	945.34	169.75	497.12	784.31	145.24	529.27	804.94	146.75	584.24	668.70	310.84	1313.57	0.00	0.00	0.00	689.18	289.03	1723.36	692.14	423.02	1708.78	551.91	302.96	1707.38	553.11	423.90	1684.24	530.30	1228.70	72.23	1131.42	1241.14	80.16	508.93
8.32000	758.10	334.85	42.12	712.50	327.70	57.11	555.31	364.00	49.58	555.45	355.85	103.64	987.10	165.76	475.48	948.83	169.76	495.25	786.91	145.63	525.81	807.04	146.94	581.00	669.44	310.54	1313.79	0.00	0.00	0.00	687.80	288.50	1723.47	691.76	422.87	1708.55	551.67	303.90	1707.62	553.01	424.12	1684.14	532.34	1227.79	72.96	1131.20	1241.01	80.06	503.53
8.33000	757.26	334.55	42.04	711.75	327.30	56.83	555.32	363.41	49.33	555.38	356.08	103.71	989.63	165.63	473.04	951.50	169.88	492.67	789.21	145.51	521.80	809.03	146.52	577.27	669.84	310.05	1313.81	0.00	0.00	0.00	687.92	288.55	1723.49	692.73	422.76	1708.27	551.33	303.01	1707.61	552.88	424.00	1684.05	530.84	1228.21	72.60	1131.13	1241.12	80.08	503.83
8.34000	757.35	334.86	42.18	709.10	327.09	56.04	555.30	364.60	49.82	555.36	356.01	103.62	992.22	165.70	470.16	954.28	169.21	489.34	791.25	145.36	517.19	810.71	146.60	572.75	668.81	309.78	1313.84	0.00	0.00	0.00	688.26	288.03	1723.36	691.00	422.43	1708.36	550.86	302.65	1707.54	552.75	423.94	1683.96	530.44	1228.49	72.34	1132.26	1240.87	80.52	503.61
8.35000	757.77	334.65	42.60	709.08	328.44	55.69	555.26	364.01	49.55	555.35	355.89	103.41	992.85	165.36	466.04	955.50	168.63	484.99	792.95	144.03	512.33	812.03	145.74	567.99	667.23	309.10	1313.78	0.00	0.00	0.00	686.24	286.62	1723.54	691.47	421.75	1708.32	550.63	302.53	1707.40	552.64	423.56	1683.87	530.81	1227.53	72.87	1131.90	1240.71	80.22	505.93
8.36000	757.78	334.46	42.78	710.72	327.88	56.47	555.23	364.18	49.50	555.29	356.35	103.53	995.15	165.06	461.79	957.04	168.12	480.35	794.36	143.04	506.87	813.07	144.34	562.77	668.46	308.73	1313.82	0.00	0.00	0.00	687.28	287.13	1723.48	691.96	421.35	1708.14	550.42	302.44	1707.34	552.53	423.24	1683.70	531.07	1227.45	72.99	1131.60	1240.72	80.00	503.61
8.37000	757.19	334.90	42.54	710.50	327.83	56.40	555.21	364.25	49.54	555.33	355.64	103.17	996.58	165.04	457.12	958.31	167.66	475.37	795.45	141.50	501.12	814.16	144.17	556.73	668.29	308.41	1313.63	0.00	0.00	0.00	686.00	286.70	1723.46	691.85	420.69	1708.05	550.01	301.64	1707.10	552.43	423.14	1683.45	531.35	1227.94	72.68	1131.70	1240.95	80.16	501.57
8.38000	757.55	334.71	43.08	708.37	326.84	56.50	555.10	364.47	49.59	555.34	355.66	103.14	997.86	163.63	451.43	959.85	166.19	469.81	796.20	139.88	494.95	814.90	143.67	550.20	667.64	307.74	1313.55	0.00	0.00	0.00	685.38	285.81	1723.36	691.01	420.24	1708.05	549.72	301.37	1706.88	552.36	422.72	1683.27	531.36	1227.67	72.76	1131.10	1241.12	80.12	501.41
8.39000	756.87	334.44	43.05	710.18	327.95	56.81	555.06	363.67	49.23	555.21	355.41	103.00	997.94	163.33	445.62	959.13	165.84	463.73	796.71	138.02	488.44	815.35	143.42	543.29	668.21	307.30	1313.45	0.00	0.00	0.00	686.91	284.85	1723.25	691.99	419.52	1707.90	549.48	300.23	1706.72	552.30	422.29	1683.17	531.33	1228.13	72.77	1131.77	1240.94	80.28	503.23
8.40000	757.63	334.34	43.54	709.94	326.64	57.15	554.92	363.92	49.37	555.17	355.59	103.06	997.65	161.96	438.99	959.00	164.60	457.00	796.99	136.23	481.53	815.60	142.98	535.91	667.53	306.73	1313.32	0.00	0.00	0.00	686.33	284.49	1723.32	691.30	418.27	1708.02	549.37	301.11	1706.77	552.26	421.72	1683.09	530.85	1228.41	72.47	1131.82	1240.80	80.20	501.84
8.41000	756.83	334.81	43.28	709.96	327.37	56.78	554.84	363.62	49.19	555.15	355.38	102.90	997.76	161.79	432.36	959.76	163.83	450.25	797.11	134.91	474.10	815.52	141.91	528.37	670.20	306.54	1313.33	0.00	0.00	0.00	685.94	283.85	1723.40	691.62	417.74	1708.12	549.09	300.40	1706.70	552.23	421.11	1683.07	530.68	1228.52	72.46	1131.81	1240.97	80.26	499.89
8.42000	757.10	334.30	43.79	711.04	327.47	57.40	554.90	363.76	49.23	555.07	355.31	102.88	999.52	161.46	425.39	958.85	163.31	442.45	796.95	132.75	466.49	815.29	140.20	520.50	668.16	305.71	1313.34	0.00	0.00	0.00	685.54	282.29	1723.13	691.01	417.00	1708.22	548.90	299.42	1706.68	552.24	420.60	1683.07	531.00	1228.65	72.53	1131.19	1241.06	80.06	502.39
8.43000	755.43	334.31	43.43	710.33	326.98	57.45	554.84	363.75	49.25	555.04	355.25	102.86	998.43	160.95	417.03	959.58	162.35	434.60	796.58	130.55	458.35	814.79	138.77	512.15	668.81	305.27	1313.36	0.00	0.00	0.00	686.35	281.56	1723.32	691.52	416.33	1708.27	548.58	298.36	1706.61	552.22	419.97	1683.16	531.07	1227.70	72.69	1131.11	1241.15	80.17	506.98
8.44000	755.16	334.42	43.45	710.82	326.71	57.76	554.76	363.72	49.25	554.91	355.25	102.87	998.28	160.78	408.35	958.99	162.59	425.86	796.13	128.87	449.67	814.17	137.02	503.46	669.71	304.73	1313.55	0.00	0.00	0.00	685.02	280.44	1723.63	690.90	415.19	1708.39	548.45	297.48	1706.78	552.25	419.22	1683.27	531.36	1228.33	72.58	1130.03	1241.28	79.69	505.17
8.45000	756.43	334.36	43.97	709.85	327.54	56.90	554.78	363.48	49.10	554.93	355.12	102.90	997.29	160.28	398.30	957.52	162.47	416.26	795.31	126.90	440.51	813.38	135.78	494.31	670.57	304.47	1313.63	0.00	0.00	0.00	687.76	279.58	1723.35	691.81	414.29	1708.40	548.39	296.85	1706.85	552.27	418.30	1683.42	531.68	1228.23	72.75	1130.77	1241.16	79.89	503.66
8.46000	756.39	334.31	44.10	710.86	327.21	57.64	554.77	363.13	49.02	554.94	355.43	102.99	996.24	160.67	387.85	956.33	161.80	405.95	794.27	125.01	431.17	812.33	133.69	485.11	669.83	303.91	1313.84	0.00	0.00	0.00	685.40	279.03	1723.67	691.60	413.09	1708.63	548.31	295.70	1706.93	552.30	417.77	1683.51	532.56	1227.90	72.95	1132.09	1240.88	80.45	503.51
8.47000	756.45	334.08	44.35	710.19	326.55	57.85	554.72	364.00	49.32	554.87	355.07	102.91	995.24	159.89	376.31	954.85	161.51	394.91	792.96	123.73	421.34	810.95	131.54	475.71	668.38	303.32	1313.84	0.00	0.00	0.00	685.04	278.11	1723.67	692.65	412.23	1708.62	548.24	295.36	1707.08	552.39	417.03	1683.61	532.86	1228.09	73.19	1131.95	1240.88	80.32	504.44
8.48000	756.46	334.36	44.40	711.92	326.09	58.42	554.66	363.05	48.95	554.89	354.97	102.83	992.72	160.30	364.16	953.73	160.83	383.16	791.17	122.26	411.32	809.34	128.88	466.19	672.11	302.53	1314.03	0.00	0.00	0.00	686.55	276.69	1723.43	692.07	411.24	1708.70	548.31	294.20	1706.91	552.48	415.91	1683.74	532.17	1228.15	72.89	1132.07	1240.87	80.43	506.23
8.49000	756.20	334.08	44.36	712.39	326.26	58.54	554.55	363.78	49.33	554.84	355.30	102.89	990.13	160.14	351.49	951.41	160.44	370.99	789.08	120.95	401.02	807.41	126.48	456.33	670.34	302.00	1313.95	0.00	0.00	0.00	686.04	275.03	1723.55	691.99	409.94	1708.91	548.21	292.61	1706.88	552.60	414.90	1683.84	531.33	1228.80	72.42	1131.70	1240.83	80.21	506.87
8.50000	756.85	334.18	44.79	710.29	326.55	57.74	554.58	363.64	49.21	554.81	355.54	102.98	986.89	159.60	338.21	949.06	159.73	358.40	786.84	120.91	390.07	805.23	125.13	446.03	669.73	301.35	1313.96	0.00	0.00	0.00	683.25	274.26	1723.86	691.75	408.86	1708.98	548.38	291.81	1706.95	552.73	414.07	1683.91	531.63	1229.08	72.34	1131.04	1241.15	80.09	505.27
8.51000	756.32	333.87	44.91	709.83	325.49	58.27	554.48	363.81	49.20	554.71	355.58	103.05	982.69	158.85	325.12	945.27	158.02	345.43	783.97	120.62	379.11	802.53	123.02	435.85	672.66	300.61	1313.98	0.00	0.00	0.00	684.33	272.65	1723.37	691.18	407.51	1709.13	548.52	290.30	1706.85	552.92	413.08	1683.96	531.52	1229.15	72.47	1131.03	1241.19	80.12	502.72
8.52000	756.22	333.15	45.18	708.36	326.26	57.42	554.50	363.93	49.22	554.80	355.37	102.92	979.27	156.76	311.96	940.88	156.86	332.79	780.60	120.41	367.96	799.38	121.87	425.17	672.63	299.79	1313.94	0.00	0.00	0.00	686.13	272.01	1723.22	692.53	406.38	1708.93	548.64	289.68	1706.78	553.12	411.93	1683.97	531.91	1228.80	72.45	1131.82	1240.79	80.26	504.65
8.53000	756.35	332.85	45.38	710.71	325.33	58.74	554.44	364.01	49.32	554.72	355.26	102.81	973.92	153.92	298.32	937.04	154.67	320.13	776.58	119.37	357.16	795.87	121.24	414.17	671.63	299.26	1313.83	0.00	0.00	0.00	686.94	270.57	1723.12	692.84	405.24	1708.83	548.86	288.03	1706.71	553.30	410.70	1684.00	531.97	1227.87	72.79	1130.93	1241.07	79.88	504.69
8.54000	756.59	332.89	45.41	709.70	324.57	58.80	554.43	363.83	49.23	554.93	355.33	102.90	969.80	151.90	285.40	932.52	152.20	307.26	772.18	118.03	346.50	791.87	119.89	403.37	671.72	298.80	1313.72	0.00	0.00	0.00	686.26	269.15	1722.97	693.51	403.89	1708.79	548.95	286.96	1706.57	553.52	409.39	1684.03	531.50	1228.27	72.69	1131.12	1241.05	80.11	504.80
8.55000	755.97	332.63	45.21	709.59	324.43	58.53	554.57	363.76	49.22	554.86	355.10	102.84	963.99	150.41	272.45	927.06	149.85	294.39	767.38	115.87	336.26	787.84	119.50	392.08	672.10	298.18	1313.61	0.00	0.00	0.00	687.12	268.58	1722.63	693.57	402.65	1708.74	549.43	286.04	1706.36	553.78	407.97	1684.08	530.81	1228.17	72.44	1130.67	1241.08	79.90	506.60
8.56000	757.62	332.60	45.94	708.88	324.79	57.95	554.44	364.04	49.34	554.80	354.91	102.70	957.85	147.26	258.93	922.31	147.89	281.72	762.19	112.91	326.29	783.48	119.27	380.81	673.34	297.47	1313.63	0.00	0.00	0.00	687.84	267.26	1722.22	692.76	401.15	1708.82	549.71	284.22	1706.26	554.04	406.48	1684.12	530.56	1228.26	72.29	1132.03	1240.85	80.32	504.40
8.57000	757.73	332.55	45.90	710.38	325.19	58.70	554.42	364.07	49.34	554.86	355.12	102.76	951.34	144.22	245.38	916.00	145.38	268.82	756.55	109.82	316.45	778.83	118.49	369.72	675.21	296.71	1313.47	0.00	0.00	0.00	687.79	265.42	1721.97	693.93	399.34	1708.66	550.02	281.78	1706.08	554.33	405.02	1684.12	531.72	1227.64	72.80	1132.12	1240.77	80.46	502.52
8.58000	756.60	332.15	45.64	709.02	324.53	58.29	554.35	363.76	49.19	554.81	355.23	102.75	944.09	141.34	231.94	909.67	142.61	255.92	750.65	106.76	306.64	773.80	117.01	358.99	674.47	295.76	1313.30	0.00	0.00	0.00	689.76	263.58	1721.64	693.95	398.44	1708.52	550.40	280.68	1706.00	554.62	403.51	1684.14	531.55	1227.90	72.66	1131.31	1240.92	80.09	502.48
8.59000	756.99	331.82	46.00	710.92	324.25	59.10	554.37	364.32	49.37	554.84	355.87	102.98	937.60	137.65	218.42	903.07	139.85	243.10	744.48	103.56	296.89	768.54	115.67	348.45	674.66	294.97	1313.41	0.00	0.00	0.00	690.02	262.52	1721.24	694.51	397.03	1708.26	550.90	278.96	1705.97	554.95	401.96	1684.22	530.95	1228.00	72.54	1131.58	1241.02	80.21	503.87
8.60000	756.94	331.95	45.95	708.79	324.47	58.20	554.33	364.46	49.37	554.90	355.19	102.58	930.85	135.17	205.14	895.79	136.84	229.80	738.22	100.98	287.01	762.90	112.50	338.49	675.88	294.10	1313.53	0.00	0.00	0.00	689.31	260.75	1721.24	696.04	395.23	1708.17	551.62	277.97	1705.92	555.30	400.19	1684.35	531.45	1227.89	72.45	1131.56	1241.08	80.23	503.81
8.61000	757.43	331.91	46.07	709.50	324.42	58.61	554.41	363.27	48.92	554.90	355.64	102.84	922.14	132.53	191.19	888.50	134.28	216.66	731.94	98.28	277.32	757.07	109.69	328.39	675.02	293.10	1313.58	0.00	0.00	0.00	687.88	259.22	1721.13	694.18	393.78	1708.15	552.20	276.32	1705.95	555.73	398.54	1684.44	531.21	1227.49	72.74	1130.75	1241.12	79.94	505.40
8.62000	757.04	331.75	45.98	709.09	324.11	58.57	554.33	363.93	49.13	554.91	355.80	102.91	913.94	130.62	177.77	880.64	131.53	203.40	725.59	96.17	267.25	751.10	106.18	318.69	677.25	292.14	1313.66	0.00	0.00	0.00	690.71	257.94	1720.71	695.01	392.10	1708.08	552.71	274.18	1705.86	556.13	396.87	1684.49	532.21	1227.70	73.05	1131.12	1241.10	80.11	506.80
8.63000	757.30	331.94	46.00	710.89	324.41	58.81	554.39	363.92	49.13	554.98	355.26	102.60	904.09	128.70	164.15	872.26	129.43	190.58	718.95	93.23	257.62	744.80	102.73	308.91	678.75	291.19	1313.68	0.00	0.00	0.00	692.35	255.78	1720.37	695.82	390.57	1707.86	553.32	272.19	1705.78	556.54	394.94	1684.48	531.85	1227.25	73.16	1131.16	1240.93	79.97	503.72
8.64000	756.03	331.56	45.63	707.17	323.98	58.13	554.44	363.90	49.09	554.95	355.76	102.84	896.53	125.95	151.50	865.38	127.23	178.53	712.45	92.01	247.20	738.27	99.39	299.38	680.19	290.32	1313.73	0.00	0.00	0.00	691.61	254.55	1720.08	695.74	388.85	1707.62	554.14	270.27	1705.52	556.97	392.73	1684.45	531.37	1226.85	73.01	1131.38	1241.25	80.18	506.88
8.65000	753.81	332.05	48.66	711.79	324.59	59.01	554.36	363.99	49.09	555.01	355.65	102.79	888.87	123.66	140.04	858.08	124.82	167.15	705.86	90.63	237.02	731.70	97.17	289.68	680.34	289.45	1313.47	0.00	0.00	0.00	691.33	252.49	1720.04	696.63	387.24	1707.40	554.96	267.84	1705.32	557.37	390.83	1684.31	532.32	1227.26	73.15	1131.58	1240.97	80.20	506.48
8.66000	753.20	331.54	48.54	709.51	324.42	58.13	554.35	363.84	49.01	554.94	355.21	102.58	881.23	121.26	129.21	849.19	122.03	155.88	699.31	90.07	226.87	724.81	93.78	280.76	682.09	288.57	1313.61	0.00	0.00	0.00	694.82	250.86	1719.65	697.14	385.75	1707.31	555.84	266.33	1705.21	557.77	388.52	1684.28	531.97	1227.68	72.97	1130.92	1241.04	79.95	502.99
8.67000	750.93	331.93	47.37	708.99	324.74	61.59	554.38	363.54	48.81	554.97	355.34	102.67	874.12	118.30	119.01	841.71	119.62	145.93	692.65	89.06	217.21	717.90	92.21	271.53	681.70	287.36	1313.45	0.00	0.00	0.00	695.45	248.71	1719.34	698.68	384.01	1707.04	556.70	263.88	1705.10	558.17	386.53	1684.17	531.23	1227.82	72.70	1130.93	1240.79	79.77	504.36
8.68000	750.88	331.76	47.54	705.54	324.99	60.18	554.30	364.16	49.03	555.01	355.10	102.49	867.13	115.82	109.40	834.29	117.27	136.34	685.92	87.56	208.20	711.01	90.30	262.72	686.00	286.55	1313.64	0.00	0.00	0.00	695.29	246.99	1719.29	697.49	382.29	1707.18	557.79	261.71	1705.09	558.51	384.15	1684.19	530.95	1228.30	72.52	1131.71	1240.93	80.29	503.33
8.69000	751.18	331.98	47.43	701.78	325.02	59.06	554.28	364.34	49.09	555.05	355.56	102.80	860.56	112.33	99.98	827.56	114.45	127.09	679.02	84.79	199.86	704.15	88.25	253.98	685.69	285.90	1313.97	0.00	0.00	0.00	694.70	245.76	1719.50	698.77	380.74	1707.11	558.72	258.24	1704.86	558.91	381.88	1684.22	531.19	1227.87	72.77	1131.41	1241.02	80.12	504.82
8.70000	752.44	331.67	48.03	703.61	324.41	59.36	554.31	363.89	48.90	555.19	355.74	102.86	853.99	109.76	91.07	820.98	111.60	118.01	672.31	82.79	191.37	697.46	87.19	244.97	687.92	284.75	1314.00	0.00	0.00	0.00	696.71	244.61	1719.33	699.48	379.28	1707.15	559.79	255.85	1704.91	559.30	379.37	1684.29	531.90	1227.90	72.94	1131.06	1241.27	80.06	502.68
8.71000	752.61	332.13	47.67	706.59	324.30	60.36	554.40	363.84	49.02	555.29	354.90	102.69	846.08	107.23	81.91	814.16	109.40	109.25	665.69	80.21	183.16	690.90	86.34	235.90	689.37	283.80	1314.28	0.00	0.00	0.00	697.77	242.30	1719.33	699.34	377.43	1707.25	560.90	253.82	1704.95	559.72	376.87	1684.40	531.34	1227.97	72.77	1132.00	1240.96	80.45	503.26
8.72000	747.76	332.06	45.77	707.21	324.64	60.73	554.44	363.63	48.89	555.53	354.91	102.79	839.93	105.10	73.55	807.13	107.24	100.56	659.32	77.44	175.17	684.65	85.23	227.03	689.86	282.83	1314.43	0.00	0.00	0.00	698.61	240.79	1719.40	699.59	375.95	1707.40	561.95	251.24	1704.82	560.20	374.26	1684.47	531.60	1228.02	72.83	1130.32	1241.45	79.27	504.34
8.73000	750.82	331.95	46.48	707.88	324.99	60.32	554.46	363.77	49.07	555.63	355.01	102.88	834.51	103.20	65.40	801.47	105.05	92.38	653.08	74.77	167.18	678.33	82.93	218.82	693.34	281.56	1314.63	0.00	0.00	0.00	699.76	239.18	1719.35	699.11	373.99	1707.56	563.07	248.14	1704.48	560.68	371.88	1684.44	530.84	1227.76	72.81	1130.69	1242.43	78.93	503.87
8.74000	752.35	331.74	46.97	707.34	324.56	60.35	554.53	363.75	49.03	555.65	355.31	103.07	828.73	101.37	57.10	794.98	103.39	84.15	647.05	70.95	159.87	672.28	80.80	210.84	695.47	280.29	1314.73	0.00	0.00	0.00	702.96	237.16	1719.06	701.15	372.37	1707.50	564.10	245.92	1704.29	561.26	369.44	1684.32	531.05	1228.30	72.66	1130.57	1242.16	79.02	505.10
8.75000	751.99	331.90	46.69	702.84	324.77	58.36	554.51	363.79	49.15	555.80	354.93	102.96	821.93	100.30	49.09	789.19	101.48	76.18	641.38	67.76	152.69	666.33	77.73	203.67	695.38	279.05	1314.75	0.00	0.00	0.00	701.82	234.48	1719.09	701.50	369.88	1707.73	565.17	243.64	1703.99	561.87	367.11	1684.17	530.57	1228.09	72.46	1130.80	1242.47	78.92	504.77
8.76000	750.22	332.16	45.99	707.36	324.70	59.88	554.56	363.99	49.14	555.90	355.50	103.19	817.11	99.44	41.81	783.78	100.79	68.99	636.03	65.05	145.78	660.73	74.70	196.93	698.80	277.24	1314.93	0.00	0.00	0.00	703.81	232.90	1719.25	702.10	367.73	1707.96	566.20	240.85	1703.68	562.58	364.06	1684.10	531.70	1227.91	72.99	1130.10	1242.79	78.61	505.21
8.77000	751.61	332.19	46.40	705.37	324.23	59.44	554.61	363.47	49.02	555.90	355.20	103.17	810.37	98.54	34.63	778.31	99.65	61.96	630.67	61.29	139.69	655.06	72.12	190.41	703.88	277.53	1314.33	0.00	0.00	0.00	704.41	230.35	1719.25	702.13	365.64	1708.20	567.24	237.69	1703.37	563.39	361.42	1683.94	532.20	1227.86	73.04	1130.42	1242.91	78.61	505.76
8.78000	751.89	332.26	46.45	706.15	324.66	59.06	554.60	363.99	49.19	556.14	355.14	103.25	805.13	96.79	33.54	772.97	98.19	57.60	625.78	59.28	132.53	649.52	70.25	183.92	705.91	274.73	1314.36	0.00	0.00	0.00	704.16	228.29	1719.56	703.49	363.12	1708.57	568.33	235.81	1703.12	564.25	359.13	1683.67	530.59	1229.44	72.12	1130.57	1242.54	78.82	503.98
8.79000	749.16	332.24	45.46	708.39	324.78	59.94	554.64	363.91	49.27	556.13	354.67	103.28	804.19	95.69	33.83	768.46	96.83	56.25	620.68	57.98	124.89	642.97	68.55	177.66	708.97	272.35	1314.42	0.00	0.00	0.00	705.01	225.41	1719.82	704.82	360.75	1708.83	569.41	232.63	1702.54	565.24	356.79	1683.33	531.25	1229.04	72.49	1130.33	1242.95	78.62	504.52
8.80000	752.40	332.19	46.17	709.66	325.26	60.23	554.60	364.05	49.43	556.26	354.53	103.44	804.43	95.59	33.99	768.50	96.47	56.24	615.45	56.89	117.46	636.49	67.65	171.58	710.62	270.37	1314.40	0.00	0.00	0.00	707.84	223.13	1719.88	704.81	358.61	1709.02	570.47	230.24	1702.08	566.29	354.18	1682.92	531.49	1228.68	72.46	1130.06	1242.86	78.75	503.96
8.81000	756.66	332.13	43.90	705.26	324.82	59.08	554.65	363.58	49.43	556.33	355.13	103.95	803.34	95.73	34.32	766.47	96.89	54.29	611.70	56.32	110.96	631.07	67.55	165.50	712.63	269.23	1314.10	0.00	0.00	0.00	710.04	220.27	1719.73	706.36	355.84	1709.27	571.63	227.75	1701.55	567.46	351.67	1682.43	531.02	1228.06	72.51	1130.02	1243.05	78.54	504.77
8.82000	755.93	332.25	43.90	706.26	324.90	58.96	554.65	363.38	49.49	556.45	354.74	104.15	802.58	95.29	34.41	765.34	96.36	53.35	608.22	57.52	103.63	625.93	66.98	160.00	713.31	266.26	1313.96	0.00	0.00	0.00	711.56	217.69	1719.82	707.10	353.30	1709.50	572.70	225.08	1700.96	568.69	348.94	1681.91	530.99	1228.41	72.43	1129.83	1242.46	78.69	503.58
8.83000	755.09	332.37	43.37	707.84	324.50	59.91	554.81	363.30	49.64	556.51	354.77	104.45	801.71	95.38	34.47	763.94	95.77	53.13	604.63	59.28	96.27	621.22	67.17	154.23	716.74	263.22	1313.72	0.00	0.00	0.00	710.30	215.68	1720.15	708.91	350.69	1709.56	573.84	222.14	1700.33	570.01	346.10	1681.45	532.05	1228.29	72.66	1130.07	1242.46	78.77	503.80
8.84000	756.15	332.56	43.52	710.50	324.37	60.32	554.78	363.32	49.81	556.59	354.50	104.76	801.89	94.86	34.51	762.02	95.46	52.33	601.69	59.88	90.48	616.87	67.76	148.94	716.11	261.76	1313.35	0.00	0.00	0.00	712.74	211.92	1719.92	710.68	347.54	1709.61	575.05	219.45	1699.73	571.37	343.44	1681.00	531.33	1228.56	72.49	1130.72	1242.64	78.75	506.08
8.85000	757.64	331.78	44.16	704.83	324.98	58.72	554.77	362.97	49.84	556.76	353.73	104.64	800.43	94.72	34.45	761.24	94.96	51.78	599.10	60.19	85.03	612.78	67.64	144.58	712.91	258.06	1313.77	0.00	0.00	0.00	715.43	208.70	1719.66	711.36	344.61	1709.92	576.54	217.06	1699.25	572.77	340.70	1680.59	530.73	1228.62	72.38	1131.06	1242.90	78.65	504.05
8.86000	756.56	332.27	43.66	708.48	324.88	56.51	554.86	363.03	50.07	556.83	354.08	105.04	801.78	94.81	35.14	759.74	94.26	51.33	596.80	60.63	80.08	609.17	67.15	140.75	715.83	255.48	1313.57	0.00	0.00	0.00	715.74	206.26	1719.67	712.12	342.01	1709.96	577.90	214.29	1698.76	574.20	337.85	1680.28	530.75	1228.47	72.45	1131.16	1242.39	78.94	503.26
8.87000	756.38	332.00	43.72	710.09	324.83	56.83	554.85	363.71	50.33	556.98	354.08	105.35	803.38	96.95	33.54	758.05	93.52	50.83	594.93	60.73	75.99	606.18	67.79	137.03	717.19	253.07	1313.19	0.00	0.00	0.00	715.99	203.06	1719.71	713.81	339.08	1709.91	579.44	211.46	1698.37	575.68	334.85	1680.06	530.10	1228.89	72.21	1129.91	1242.68	78.67	502.71
8.88000	755.22	332.17	43.10	709.25	324.95	56.27	554.86	363.88	50.44	557.06	353.60	105.47	801.82	96.73	33.27	758.00	93.35	50.79	593.34	60.48	72.77	603.51	67.32	134.31	718.47	250.14	1312.89	0.00	0.00	0.00	717.98	200.44	1719.46	716.02	335.65	1710.05	580.98	208.51	1698.01	577.18	332.14	1679.91	531.56	1227.97	72.86	1130.48	1242.99	78.64	503.77
8.89000	757.32	332.49	43.60	711.08	323.41	57.52	554.93	363.91	50.57	557.19	353.83	105.74	801.62	96.78	33.66	757.92	93.44	51.01	591.86	60.31	70.22	601.41	68.17	131.42	721.35	247.48	1312.82	0.00	0.00	0.00	719.33	198.15	1719.44	717.55	332.57	1710.05	582.48	205.27	1697.69	578.75	329.02	1679.94	531.03	1227.81	72.72	1130.54	1242.71	78.78	505.88
8.90000	756.08	332.62	43.24	712.45	324.54	57.62	555.04	363.55	50.48	557.31	353.72	106.01	801.36	96.43	33.67	757.08	93.62	50.82	590.76	60.54	68.08	599.64	69.05	129.01	721.67	244.87	1312.62	0.00	0.00	0.00	721.83	194.87	1719.02	718.60	329.50	1710.30	583.91	201.85	1697.36	580.39	326.01	1679.97	531.54	1228.20	72.73	1130.45	1241.85	79.12	502.84
8.91000	757.05	332.27	43.55	712.72	324.13	57.60	555.06	363.45	50.58	557.44	352.84	106.00	801.16	96.43	33.68	756.52	93.78	50.70	589.84	61.01	66.12	598.10	70.31	126.79	723.13	242.11	1312.56	0.00	0.00	0.00	723.12	191.47	1718.84	720.16	326.40	1710.30	585.61	199.01	1697.12	582.05	322.97	1680.05	530.71	1229.11	72.32	1130.49	1242.35	78.88	503.04
8.92000	757.09	332.05	43.60	710.04	323.87	56.95	555.13	363.53	50.72	557.61	353.53	106.63	800.93	96.57	34.14	756.93	94.05	50.91	589.04	61.64	64.27	596.58	70.31	125.17	725.71	239.49	1312.28	0.00	0.00	0.00	722.73	188.14	1718.74	722.32	323.15	1710.37	587.32	196.25	1696.79	583.64	320.21	1680.06	530.37	1228.78	72.33	1130.47	1243.01	78.61	504.36
8.93000	756.65	332.27	43.18	712.72	323.84	57.91	555.26	362.68	50.64	557.67	352.82	106.72	800.36	96.61	34.06	755.24	94.00	50.41	588.37	62.15	62.49	595.29	71.22	123.29	726.81	236.61	1311.91	0.00	0.00	0.00	725.21	185.38	1718.29	723.28	319.94	1710.46	588.64	192.87	1696.34	585.33	317.13	1680.06	530.88	1227.53	72.85	1129.75	1242.45	78.62	504.02
8.94000	756.55	331.29	43.60	710.10	324.29	56.68	555.34	362.74	50.83	557.86	352.52	107.13	800.96	96.47	34.71	755.37	94.25	50.54	587.73	62.65	60.73	594.17	71.70	121.62	727.47	233.97	1311.71	0.00	0.00	0.00	726.45	182.44	1717.84	725.03	317.13	1710.37	590.27	189.92	1695.94	586.96	314.24	1680.01	531.75	1227.64	72.90	1130.23	1241.91	78.97	503.77
8.95000	756.65	331.73	43.47	713.69	323.73	58.11	555.48	362.57	51.03	558.13	352.44	107.58	800.76	96.37	34.79	756.24	94.18	50.69	587.06	62.91	59.06	592.84	71.65	120.17	729.00	231.37	1311.42	0.00	0.00	0.00	726.19	179.03	1717.54	727.14	313.82	1710.34	591.66	187.09	1695.41	588.60	311.80	1679.80	530.43	1228.08	72.42	1130.63	1242.70	78.81	502.19
8.96000	757.09	331.29	43.98	713.14	323.84	57.91	555.49	362.99	51.44	558.21	352.01	107.79	800.14	96.09	35.16	755.80	94.27	50.80	586.49	63.35	57.38	591.56	71.80	118.60	727.96	228.28	1310.86	0.00	0.00	0.00	727.36	176.64	1717.11	728.27	310.89	1710.19	593.17	183.96	1694.83	590.18	308.91	1679.67	530.45	1228.47	72.36	1130.48	1243.27	78.56	504.88
8.97000	757.29	331.79	43.67	709.05	324.40	56.25	555.43	362.30	51.45	558.30	351.80	108.17	799.43	96.35	35.04	754.42	94.69	50.65	585.97	64.17	55.58	590.60	72.29	116.96	730.65	225.52	1310.49	0.00	0.00	0.00	730.62	172.93	1716.14	730.77	308.21	1709.80	594.47	181.28	1694.27	591.68	306.02	1679.43	531.58	1228.28	72.66	1129.84	1242.12	78.83	503.81
8.98000	757.17	331.94	43.52	712.45	324.03	57.40	555.38	362.31	51.62	558.36	350.95	108.19	798.28	96.55	34.98	754.26	94.92	50.70	585.42	64.58	54.13	589.45	72.57	115.58	731.62	222.68	1309.94	0.00	0.00	0.00	732.07	169.94	1715.67	731.92	305.18	1709.56	595.73	178.70	1693.64	593.14	303.69	1679.06	531.28	1227.91	72.84	1129.35	1242.32	78.51	503.82
8.99000	757.21	331.50	43.71	711.36	322.97	57.25	555.41	362.63	51.86	558.53	350.81	108.39	798.65	96.00	35.38	753.70	94.69	50.45	584.95	65.17	52.64	588.57	72.61	114.28	731.72	220.12	1309.23	0.00	0.00	0.00	734.18	167.63	1715.13	732.13	302.00	1709.41	596.96	176.51	1693.11	594.49	301.06	1678.67	531.16	1228.04	72.78	1129.43	1242.02	78.67	502.74
9.00000	757.37	331.27	43.86	711.68	322.63	57.63	555.43	361.97	51.67	558.55	350.47	108.49	798.55	96.01	35.95	753.31	95.13	50.63	584.52	65.69	51.28	587.74	73.16	112.88	733.05	217.58	1308.53	0.00	0.00	0.00	734.68	164.38	1714.39	734.10	299.28	1709.00	598.06	173.97	1692.50	595.80	298.59	1678.25	531.74	1228.02	72.75	1130.00	1241.77	78.98	502.44
9.01000	758.72	331.28	44.18	712.42	323.81	57.60	555.45	361.84	51.65	558.64	350.59	108.71	799.02	96.07	36.16	753.36	95.19	50.68	584.11	65.89	50.17	587.02	73.10	111.81	735.63	214.93	1307.97	0.00	0.00	0.00	736.47	161.99	1713.93	735.65	296.52	1708.66	599.07	171.38	1691.75	596.99	296.28	1677.80	531.98	1228.44	72.69	1130.00	1242.19	78.81	501.62
9.02000	757.81	331.34	43.72	714.37	323.20	58.18	555.36	362.54	51.97	558.75	350.07	108.82	798.45	96.36	35.83	753.57	95.18	50.79	583.77	66.19	49.15	586.47	73.80	110.45	737.03	212.19	1307.43	0.00	0.00	0.00	737.91	159.09	1713.39	735.82	294.04	1708.37	600.12	168.94	1691.12	598.17	293.83	1677.33	531.18	1228.41	72.65	1130.02	1242.63	78.61	504.43
9.03000	758.03	331.34	43.76	710.45	323.53	57.09	555.38	361.70	51.64	558.81	350.52	109.17	798.50	96.56	36.23	754.05	95.09	50.90	583.43	66.47	48.24	585.76	73.71	109.57	738.78	209.63	1306.74	0.00	0.00	0.00	739.33	156.36	1713.02	737.31	291.87	1708.11	601.15	167.01	1690.47	599.24	291.22	1676.90	530.59	1227.95	72.61	1129.65	1242.93	78.31	507.88
9.04000	757.68	331.67	43.65	713.65	323.15	58.14	555.42	362.02	51.90	558.92	350.56	109.40	797.91	96.27	35.88	753.32	95.22	50.87	583.15	66.46	47.55	585.27	73.93	108.54	739.22	206.74	1306.18	0.00	0.00	0.00	738.82	154.92	1712.72	738.29	289.60	1707.97	601.95	164.99	1689.98	600.31	289.19	1676.38	531.70	1228.02	72.88	1129.97	1242.22	78.88	506.42
9.05000	759.09	331.89	44.12	712.24	323.66	57.57	555.61	361.49	51.71	559.07	350.59	109.67	798.14	96.29	36.46	752.43	95.19	50.47	582.91	66.66	46.79	584.97	74.72	107.48	740.22	204.27	1305.76	0.00	0.00	0.00	738.67	152.21	1712.53	739.01	286.78	1707.77	602.78	162.40	1689.28	601.21	287.05	1675.87	531.43	1228.15	72.64	1130.26	1242.27	78.90	506.41
9.06000	757.70	331.95	43.40	712.02	323.73	57.36	555.66	361.70	51.93	559.23	350.74	109.93	798.13	95.70	36.31	752.91	95.45	50.71	582.64	66.50	46.30	584.61	74.32	106.87	740.27	201.73	1305.19	0.00	0.00	0.00	739.28	149.98	1712.19	739.13	284.72	1707.48	603.55	159.93	1688.71	602.02	285.05	1675.37	531.69	1228.33	72.66	1130.21	1242.52	78.82	502.59
9.07000	759.35	331.82	44.10	711.97	323.47	57.67	555.77	362.12	52.33	559.45	350.24	110.06	797.60	96.23	36.44	753.15	95.62	50.84	582.42	66.63	45.70	584.36	74.92	105.92	741.43	199.21	1304.90	0.00	0.00	0.00	739.54	148.28	1712.12	738.87	282.27	1707.42	604.25	157.63	1688.28	602.84	282.89	1674.90	530.64	1228.77	72.37	1129.82	1242.64	78.58	501.48
9.08000	756.50	332.53	42.82	711.11	323.96	56.87	555.89	361.45	52.23	559.62	350.02	110.39	797.94	96.59	36.74	753.44	95.59	51.07	582.18	66.22	45.48	584.06	74.96	105.44	741.99	196.91	1304.54	0.00	0.00	0.00	741.91	145.48	1711.77	740.73	280.27	1707.21	604.88	155.80	1688.02	603.53	280.97	1674.45	530.23	1228.21	72.52	1130.78	1242.28	78.82	504.12
9.09000	757.40	331.76	43.26	710.91	323.14	57.09	556.12	361.73	52.73	559.83	349.93	110.71	796.97	96.24	36.58	751.41	95.53	50.46	582.15	66.25	45.11	583.87	74.93	104.93	742.12	194.74	1304.37	0.00	0.00	0.00	739.85	143.91	1711.92	741.77	278.08	1707.03	605.49	154.28	1687.85	604.18	278.60	1674.25	531.04	1228.32	72.56	1130.18	1242.73	78.50	507.37
9.10000	758.47	332.32	43.24	711.99	323.37	57.49	556.07	361.34	52.87	560.07	349.46	110.89	797.44	96.48	36.57	751.57	95.60	50.70	582.01	66.13	44.93	583.79	73.72	104.99	741.46	192.75	1304.04	0.00	0.00	0.00	741.99	141.43	1711.96	741.34	276.09	1707.13	606.07	152.10	1687.69	604.71	276.66	1674.09	531.42	1228.27	72.58	1130.05	1242.61	78.67	506.56
9.11000	756.94	331.94	43.17	710.16	322.03	57.53	556.08	360.79	52.90	560.20	349.52	111.39	797.73	96.50	36.87	752.01	95.32	50.71	581.95	66.10	44.76	583.55	73.95	104.66	743.97	190.55	1304.13	0.00	0.00	0.00	742.65	139.31	1711.78	742.49	274.30	1707.04	606.47	149.59	1687.58	605.22	274.57	1674.10	531.60	1227.90	72.79	1130.43	1242.80	78.59	505.06
9.12000	757.19	331.76	42.98	712.19	323.22	57.50	556.16	360.21	52.99	560.31	349.40	111.72	797.36	95.93	37.01	751.76	95.07	50.58	581.83	65.51	44.80	583.49	73.86	104.37	745.26	188.89	1304.05	0.00	0.00	0.00	743.89	137.85	1711.80	742.64	272.13	1707.26	606.75	147.47	1687.58	605.58	272.69	1674.15	532.08	1227.93	72.84	1130.11	1242.42	78.77	504.66
9.13000	758.85	332.30	43.48	714.17	323.60	57.79	556.20	359.94	53.16	560.47	349.19	111.98	797.85	96.74	36.86	753.65	97.28	49.31	581.74	65.67	44.53	583.45	73.73	104.11	746.22	187.08	1304.28	0.00	0.00	0.00	744.20	136.14	1711.97	743.07	270.08	1707.51	607.02	145.32	1687.52	605.88	270.80	1674.29	530.56	1228.07	72.56	1129.52	1242.23	78.65	503.41
9.14000	758.06	332.06	43.24	713.08	323.40	57.71	556.26	360.46	53.53	560.59	349.00	112.15	797.87	96.53	36.75	754.01	98.16	48.57	581.71	65.52	44.43	583.34	73.62	103.85	744.10	185.41	1304.63	0.00	0.00	0.00	744.07	134.01	1711.98	743.19	268.22	1707.83	607.36	144.22	1687.62	606.18	268.87	1674.47	531.45	1228.32	72.70	1129.99	1242.37	78.78	501.78
9.15000	757.60	332.35	43.00	714.91	323.91	57.83	556.30	360.12	53.48	560.58	348.79	112.33	798.18	96.42	37.31	753.77	98.04	48.76	581.66	65.53	44.31	583.20	73.28	103.77	745.26	183.92	1304.67	0.00	0.00	0.00	742.27	132.22	1712.34	744.05	266.48	1708.07	607.50	142.30	1687.65	606.40	266.93	1674.71	530.70	1228.51	72.49	1130.35	1242.53	78.79	501.13
9.16000	756.63	332.55	42.52	711.51	323.81	57.07	556.18	360.38	53.65	560.59	348.99	112.65	796.81	96.11	36.68	752.85	97.30	48.81	581.64	65.67	44.13	583.28	73.97	103.39	746.07	182.70	1304.98	0.00	0.00	0.00	743.14	130.20	1712.40	743.11	264.27	1708.48	607.57	140.19	1687.46	606.53	265.21	1674.83	530.05	1228.62	72.25	1130.08	1242.46	78.81	503.82
9.17000	758.30	331.95	43.49	714.15	323.75	58.44	556.27	360.36	53.64	560.67	348.41	112.65	796.93	96.11	37.06	753.22	98.50	48.53	581.56	65.31	44.19	583.03	73.16	103.50	746.79	181.22	1305.20	0.00	0.00	0.00	744.39	128.52	1712.34	743.50	262.12	1709.01	607.57	138.48	1687.32	606.56	263.68	1674.90	530.57	1228.64	72.20	1130.51	1242.72	78.71	505.20
9.18000	758.47	332.70	43.34	711.34	323.36	57.29	556.39	360.19	53.68	560.57	347.99	112.61	797.78	96.31	37.40	754.02	97.09	49.22	581.55	65.53	43.98	582.78	73.01	103.43	747.36	179.98	1305.31	0.00	0.00	0.00	743.19	126.50	1712.48	744.12	260.50	1709.27	607.54	136.34	1687.02	606.63	262.17	1674.96	530.66	1228.49	72.43	1130.98	1242.56	78.86	505.67
9.19000	759.17	332.79	43.49	714.66	323.90	58.02	556.33	360.79	53.90	560.57	348.54	112.91	797.93	96.73	37.25	753.79	97.37	48.86	581.38	64.94	44.12	582.66	72.89	103.36	748.57	178.98	1305.48	0.00	0.00	0.00	743.43	124.31	1712.40	743.73	258.96	1709.61	607.45	134.82	1686.74	606.68	260.44	1674.92	530.65	1228.60	72.47	1130.73	1242.56	78.78	501.42
9.20000	757.84	333.01	43.10	714.62	324.07	58.24	556.35	360.51	53.81	560.55	348.93	113.13	797.70	96.72	37.17	753.17	97.31	48.77	581.33	64.98	44.02	582.54	72.70	103.31	747.21	178.11	1305.57	0.00	0.00	0.00	742.05	122.84	1712.64	743.31	257.31	1710.04	607.32	133.19	1686.38	606.66	258.68	1674.87	531.52	1227.94	72.78	1130.24	1242.67	78.63	500.59
9.21000	757.74	333.24	43.03	711.23	323.39	57.40	556.37	360.13	53.73	560.53	348.38	113.02	797.38	96.37	37.14	753.09	97.21	49.12	581.37	64.93	44.01	582.59	73.36	102.95	750.35	176.96	1305.62	0.00	0.00	0.00	742.30	120.98	1712.80	743.11	255.21	1710.41	607.17	131.66	1686.00	606.67	257.21	1674.81	531.28	1228.21	72.66	1130.03	1242.22	78.93	505.91
9.22000	757.56	332.79	43.07	711.87	323.03	57.78	556.36	359.61	53.51	560.51	347.76	112.88	797.49	96.79	36.97	753.41	97.25	49.03	581.29	65.03	43.92	582.44	73.26	102.81	750.90	175.85	1305.46	0.00	0.00	0.00	741.97	119.33	1712.77	742.37	253.95	1710.68	607.21	130.64	1685.60	606.65	255.97	1674.67	530.95	1227.85	72.60	1129.81	1242.63	78.62	501.58
9.23000	757.95	332.46	43.43	713.15	324.01	57.48	556.44	359.86	53.69	560.43	347.86	113.05	797.43	96.16	37.01	753.32	98.76	48.52	581.31	65.26	43.78	582.47	73.25	102.67	751.43	174.96	1305.46	0.00	0.00	0.00	742.98	118.10	1712.56	742.73	252.60	1710.94	606.94	129.26	1685.19	606.65	254.44	1674.54	531.23	1227.73	72.81	1129.96	1242.09	78.85	502.87
9.24000	758.36	332.61	43.55	711.04	323.59	57.14	556.39	360.23	53.91	560.49	348.48	113.39	798.35	96.63	37.42	752.25	95.01	50.65	581.28	65.15	43.79	582.34	72.72	102.80	751.96	174.24	1305.47	0.00	0.00	0.00	742.85	117.22	1712.66	742.52	251.04	1711.29	606.79	127.82	1684.77	606.61	252.91	1674.45	530.43	1228.43	72.39	1130.00	1241.44	79.13	501.44
9.25000	757.99	333.31	43.07	714.07	322.64	58.42	556.35	359.70	53.77	560.36	348.49	113.44	796.56	97.29	36.58	753.31	97.33	49.24	581.30	65.43	43.60	582.34	72.73	102.67	752.26	173.27	1305.49	0.00	0.00	0.00	740.78	115.58	1712.90	742.31	249.76	1711.52	606.68	126.65	1684.40	606.60	252.05	1674.25	531.12	1228.52	72.46	1130.01	1242.01	78.84	504.71
9.26000	756.46	333.00	42.63	712.01	323.36	57.26	556.31	359.75	53.77	560.52	346.95	112.98	797.60	96.94	37.08	753.62	98.09	48.77	581.23	65.04	43.75	582.34	73.30	102.45	750.92	172.79	1305.48	0.00	0.00	0.00	741.93	114.20	1712.62	742.37	248.12	1711.74	606.47	125.31	1684.04	606.54	250.83	1674.10	532.76	1228.31	72.87	1130.34	1241.74	79.02	503.78
9.27000	758.06	332.84	43.37	710.70	323.57	57.21	556.26	359.65	53.68	560.45	347.52	113.13	796.85	96.81	36.82	753.23	96.90	49.31	581.29	65.15	43.66	582.31	72.83	102.59	751.78	172.22	1305.47	0.00	0.00	0.00	739.34	112.89	1712.97	740.91	246.91	1712.01	606.47	124.92	1683.87	606.50	249.76	1674.01	531.54	1227.77	72.86	1130.99	1241.78	79.23	500.84
9.28000	757.73	332.96	43.04	711.65	323.43	57.40	556.20	360.26	53.81	560.36	348.03	113.34	797.11	96.71	37.02	753.46	97.67	49.17	581.27	64.99	43.73	582.24	72.75	102.63	751.80	171.53	1305.60	0.00	0.00	0.00	742.55	111.87	1712.47	740.84	246.06	1712.16	606.34	123.51	1683.50	606.48	248.89	1673.94	530.77	1228.47	72.46	1130.72	1241.89	79.12	500.70
9.29000	756.85	333.43	42.72	714.04	325.71	57.92	556.11	359.97	53.66	560.39	347.85	113.22	797.56	96.80	36.98	752.29	97.21	48.73	581.20	64.93	43.74	582.36	73.66	102.09	754.22	171.08	1305.59	0.00	0.00	0.00	740.11	110.93	1712.69	742.21	245.03	1712.19	606.32	122.39	1683.28	606.46	247.93	1673.90	531.08	1227.70	72.59	1130.23	1242.18	78.87	502.49
9.30000	759.05	332.88	43.49	712.54	324.04	57.04	556.35	360.37	53.65	560.37	347.65	113.07	797.21	97.03	36.68	752.77	98.23	48.57	581.22	65.06	43.71	582.27	72.83	102.43	753.74	170.63	1305.65	0.00	0.00	0.00	740.84	109.60	1712.37	741.69	244.19	1712.22	606.15	121.51	1683.08	606.47	246.98	1673.88	531.76	1227.52	72.89	1130.62	1242.18	79.13	504.41
9.31000	757.59	333.37	42.98	713.81	324.12	57.21	556.22	360.00	53.37	560.36	348.07	113.10	797.47	96.58	37.11	753.62	97.77	49.08	581.20	64.83	43.75	582.45	73.51	102.10	753.55	170.01	1305.68	0.00	0.00	0.00	740.35	109.05	1712.31	742.14	243.11	1712.22	606.13	120.59	1682.85	606.41	246.53	1673.80	531.66	1227.66	72.90	1130.23	1242.48	78.96	505.86
9.32000	757.31	333.31	42.90	713.82	324.90	57.92	556.23	360.84	53.50	560.25	348.20	113.06	797.58	96.69	37.14	754.04	98.44	48.89	581.19	64.78	43.77	582.34	73.45	102.14	753.77	169.88	1305.79	0.00	0.00	0.00	741.09	108.27	1711.90	742.00	242.30	1712.08	606.09	120.26	1682.75	606.41	245.69	1673.82	531.65	1227.78	72.89	1130.28	1242.91	78.68	506.24
9.33000	758.07	333.58	43.03	713.85	324.92	56.99	556.26	360.78	53.46	560.20	348.14	113.02	796.86	96.82	36.73	753.46	98.78	48.50	581.18	64.76	43.75	582.41	73.43	102.10	753.80	169.38	1305.82	0.00	0.00	0.00	740.71	107.44	1712.00	742.23	241.40	1712.20	606.07	119.55	1682.72	606.41	244.96	1673.84	532.04	1227.84	72.93	1130.19	1242.50	78.62	506.03
9.34000	757.73	333.35	42.97	713.68	325.64	57.66	556.18	361.25	53.55	560.10	347.63	112.74	796.89	96.91	36.94	752.58	97.97	48.91	581.23	65.28	43.51	582.31	73.14	102.24	751.80	169.33	1305.92	0.00	0.00	0.00	740.75	107.01	1711.75	742.99	240.97	1711.98	606.02	118.87	1682.62	606.33	244.35	1673.85	531.33	1228.11	72.61	1130.20	1242.31	78.70	503.87
9.35000	757.36	333.24	43.10	715.16	324.85	57.70	556.01	360.24	53.06	559.98	348.10	112.91	796.91	97.09	36.85	753.60	97.97	48.98	581.13	64.99	43.60	582.33	73.00	102.30	754.60	169.03	1306.15	0.00	0.00	0.00	739.33	106.18	1711.79	743.20	240.23	1711.93	606.00	118.23	1682.47	606.28	243.63	1673.93	531.69	1228.06	72.77	1130.67	1242.38	78.80	503.50
9.36000	758.59	333.25	43.45	714.24	324.70	57.59	556.03	360.85	53.23	559.73	347.92	112.75	796.86	97.15	36.78	753.38	98.40	48.48	581.15	64.81	43.67	582.28	73.04	102.24	753.96	168.86	1306.17	0.00	0.00	0.00	739.61	106.17	1711.65	741.69	240.15	1711.82	606.08	118.26	1682.49	606.25	243.29	1673.88	532.28	1228.28	72.91	1130.69	1241.99	79.06	503.71
9.37000	757.12	333.27	43.18	713.34	325.56	57.12	556.08	361.08	53.23	559.55	347.66	112.50	796.70	97.20	36.81	752.67	95.68	51.04	581.17	65.17	43.55	582.25	73.15	102.12	754.31	168.90	1306.33	0.00	0.00	0.00	741.28	105.45	1711.21	741.37	239.52	1711.74	605.88	117.07	1682.32	606.14	243.01	1673.85	531.22	1228.17	72.65	1131.28	1242.53	78.96	504.88
9.38000	758.09	333.56	43.16	715.11	324.82	58.11	555.92	360.02	52.70	559.45	348.34	112.74	796.83	96.71	37.07	753.37	98.85	48.64	581.14	65.01	43.54	582.16	73.07	102.16	755.61	168.83	1306.37	0.00	0.00	0.00	741.63	104.78	1710.89	741.77	238.75	1711.69	605.78	116.60	1682.21	606.09	242.42	1673.86	530.90	1228.36	72.47	1130.52	1242.68	78.86	502.91
9.39000	756.99	333.03	43.04	711.16	325.60	57.12	555.92	360.70	52.92	559.23	347.89	112.51	797.64	97.43	37.09	752.65	95.60	51.02	581.11	64.74	43.57	582.21	73.07	102.05	755.86	168.63	1306.35	0.00	0.00	0.00	740.52	104.56	1710.80	741.54	238.50	1711.50	605.68	116.59	1682.16	605.94	242.19	1673.72	530.45	1228.83	72.43	1130.36	1242.88	78.86	501.99
9.40000	757.73	333.17	43.38	715.06	325.09	58.13	555.84	360.39	52.72	559.06	347.77	112.43	796.75	97.20	36.84	751.42	95.73	51.14	581.03	64.66	43.56	582.21	73.47	101.90	754.39	168.43	1306.46	0.00	0.00	0.00	739.44	104.68	1710.92	740.06	237.99	1711.50	605.54	116.23	1681.97	605.84	241.69	1673.64	531.72	1228.06	72.83	1130.21	1242.58	78.74	504.42
9.41000	758.27	333.69	43.35	712.81	325.56	58.02	555.76	360.07	52.55	558.82	347.28	112.17	796.89	97.22	37.11	753.18	99.33	48.42	581.01	64.50	43.59	582.14	72.59	102.19	755.63	168.46	1306.58	0.00	0.00	0.00	741.42	104.04	1710.43	741.22	237.73	1711.34	605.39	115.97	1681.88	605.72	241.54	1673.55	532.05	1227.87	72.99	1130.66	1242.73	78.77	505.09
9.42000	757.69	333.44	43.48	712.07	325.59	56.97	555.57	361.05	52.79	558.59	347.46	112.15	796.68	97.05	37.07	752.40	96.04	51.07	581.04	64.53	43.54	582.17	72.73	102.10	755.67	168.50	1306.52	0.00	0.00	0.00	741.28	103.60	1710.22	742.32	237.65	1711.09	605.31	116.32	1681.77	605.59	241.30	1673.41	530.55	1227.81	72.59	1130.81	1242.40	78.83	505.65
9.43000	758.12	333.21	43.86	715.22	325.06	57.82	555.64	360.44	52.55	558.37	347.61	112.11	796.88	97.50	37.12	752.61	96.32	51.67	580.99	64.48	43.54	582.08	73.32	101.80	756.09	168.44	1306.68	0.00	0.00	0.00	740.92	103.23	1710.13	742.36	237.14	1711.03	605.16	116.09	1681.66	605.44	241.17	1673.31	530.97	1227.98	72.59	1130.30	1242.39	78.75	507.42
9.44000	757.82	333.38	43.65	712.41	325.50	56.98	555.58	360.65	52.48	558.26	347.67	112.12	796.58	97.28	37.05	752.92	99.11	48.77	580.97	64.70	43.41	582.22	73.04	101.88	757.11	168.60	1306.53	0.00	0.00	0.00	739.85	102.92	1710.16	740.72	237.04	1711.21	604.96	116.02	1681.59	605.29	240.96	1673.25	531.31	1228.79	72.44	1130.50	1242.62	78.91	506.19
9.45000	756.48	333.42	43.31	714.05	325.76	57.83	555.55	360.66	52.39	558.20	347.05	111.83	796.83	97.34	37.23	753.24	99.10	48.39	580.97	64.43	43.50	582.06	72.47	102.09	758.11	168.72	1306.58	0.00	0.00	0.00	739.48	102.43	1710.07	740.34	236.73	1711.14	604.69	115.35	1681.38	605.14	240.94	1673.14	531.41	1228.42	72.63	1130.33	1242.80	78.74	507.97
9.46000	757.29	333.30	43.72	714.26	325.41	57.97	555.52	360.93	52.44	558.08	347.53	111.93	796.51	97.50	37.08	752.66	95.82	50.97	580.96	64.37	43.54	582.15	72.36	102.15	756.35	168.82	1306.65	0.00	0.00	0.00	740.43	102.64	1709.85	741.82	236.88	1710.97	604.55	115.07	1681.26	604.96	240.92	1673.07	531.17	1228.26	72.65	1130.32	1242.92	78.75	507.27
9.47000	757.44	333.75	43.60	714.23	325.90	57.62	555.45	360.39	52.13	557.96	347.37	111.74	796.81	97.21	37.16	753.56	99.37	48.70	580.99	64.62	43.39	582.14	72.29	102.13	757.17	168.92	1306.59	0.00	0.00	0.00	739.57	102.51	1710.04	741.14	237.37	1710.86	604.28	114.71	1681.11	604.84	240.68	1673.04	531.08	1227.41	72.95	1130.44	1242.28	78.92	502.78
9.48000	757.52	333.96	43.56	712.79	324.61	57.28	555.44	360.75	52.23	557.96	347.93	111.94	797.72	96.94	37.44	752.06	96.51	51.10	580.92	64.17	43.55	582.12	72.47	102.07	756.35	168.81	1306.81	0.00	0.00	0.00	738.05	102.69	1709.98	739.88	236.71	1710.99	604.02	114.95	1681.08	604.67	240.54	1673.01	531.33	1228.14	72.67	1130.46	1242.38	78.84	504.06
9.49000	757.68	333.68	43.69	713.13	325.50	57.84	555.45	360.68	52.14	557.99	347.43	111.80	797.60	97.56	37.25	751.04	96.30	51.02	580.99	64.53	43.45	582.15	72.64	102.00	756.24	169.02	1306.79	0.00	0.00	0.00	738.25	103.02	1710.21	740.10	236.73	1711.16	603.85	115.50	1681.22	604.51	240.76	1672.99	531.31	1227.91	72.70	1129.94	1242.26	78.77	506.08
9.50000	758.44	333.71	44.02	713.51	325.41	56.83	555.50	360.67	52.15	557.95	347.98	111.99	796.76	97.42	37.29	753.56	99.20	48.93	580.99	64.54	43.42	582.22	72.49	102.09	756.03	169.26	1306.86	0.00	0.00	0.00	738.20	103.21	1710.33	740.00	236.89	1711.03	603.70	115.51	1681.18	604.34	241.03	1672.97	531.79	1228.02	72.76	1129.86	1242.14	78.73	506.00
9.51000	758.19	333.88	43.85	714.71	326.42	58.22	555.54	361.29	52.41	557.99	348.10	112.09	796.92	97.58	37.45	753.83	99.95	48.64	580.96	64.26	43.52	582.17	72.44	102.10	756.26	169.20	1307.01	0.00	0.00	0.00	737.58	102.57	1710.24	739.72	236.87	1711.08	603.45	115.28	1681.13	604.19	241.18	1672.99	531.69	1228.19	72.77	1130.36	1242.33	78.90	504.95
9.52000	757.80	333.59	43.77	713.74	325.74	57.09	555.46	360.98	52.30	558.17	347.30	111.74	796.88	97.62	37.45	753.26	99.83	48.34	580.92	64.07	43.66	582.29	73.05	101.90	757.07	169.28	1307.21	0.00	0.00	0.00	736.79	103.38	1710.54	739.37	236.81	1711.30	603.35	115.99	1681.23	604.04	241.30	1672.96	531.81	1228.08	72.90	1129.55	1243.00	78.44	503.93
9.53000	758.56	333.52	43.89	712.95	326.02	57.29	555.53	361.23	52.39	558.23	347.28	111.79	797.21	97.21	37.49	753.46	99.96	48.31	580.97	64.46	43.48	582.44	73.24	101.82	755.25	169.30	1307.23	0.00	0.00	0.00	738.64	103.30	1710.36	739.64	237.24	1711.17	603.19	116.16	1681.19	603.89	241.62	1672.92	530.64	1228.03	72.76	1130.19	1242.80	78.73	505.58
9.54000	757.23	334.07	43.11	712.57	326.73	56.60	555.62	361.05	52.44	558.43	347.85	112.11	796.73	97.29	37.29	753.66	99.64	48.27	580.98	64.49	43.51	582.30	72.86	102.03	757.44	169.33	1307.33	0.00	0.00	0.00	739.73	103.50	1710.20	738.71	237.33	1711.20	602.98	116.06	1681.25	603.77	241.82	1672.91	531.27	1227.50	73.05	1130.14	1242.71	78.71	504.83
9.55000	757.23	334.07	43.11	712.57	326.73	56.60	555.62	361.05	52.44	558.43	347.85	112.11	796.73	97.29	37.29	753.66	99.64	48.27	580.98	64.49	43.51	582.30	72.86	102.03	757.44	169.33	1307.33	0.00	0.00	0.00	739.73	103.50	1710.20	738.71	237.33	1711.20	602.98	116.06	1681.25	603.77	241.82	1672.91	531.27	1227.50	73.05	1130.14	1242.71	78.71	504.83
[truncated: 35 more columns]
