# Supplementary material for: The impact of mobile phone use on where we look and how we walk when negotiating floor based obstacles
Source: PLoS One. 2017 Jun 30;12(6):e0179802. doi: 10.1371/journal.pone.0179802 (PMC5493336; doi:10.1371/journal.pone.0179802)
Supplement: S1 File — (ZIP) [file pone.0179802.s001.zip › Gait/PP1/MC no obs no phone 1.txt]

CODAmotion Analysis Text
Codamotion Analysis Text Save of: MC no obs no phone 1.mdf
Time	Markers
Time	1:LTOE.X	1:LTOE.Y	1:LTOE.Z	2:L2nd.X	2:L2nd.Y	2:L2nd.Z	3:LHEE.X	3:LHEE.Y	3:LHEE.Z	4:LANK.X	4:LANK.Y	4:LANK.Z	5:RTOE.X	5:RTOE.Y	5:RTOE.Z	6:R2nd.X	6:R2nd.Y	6:R2nd.Z	7:RHEE.X	7:RHEE.Y	7:RHEE.Z	8:RANK.X	8:RANK.Y	8:RANK.Z	9:STRN.X	9:STRN.Y	9:STRN.Z	10:Marker 10.X	10:Marker 10.Y	10:Marker 10.Z	11:FRHD.X	11:FRHD.Y	11:FRHD.Z	12:FLHD.X	12:FLHD.Y	12:FLHD.Z	13:BRHD.X	13:BRHD.Y	13:BRHD.Z	14:BLHD.X	14:BLHD.Y	14:BLHD.Z	15:BLSTEP.X	15:BLSTEP.Y	15:BLSTEP.Z	16:FLSTEP.X	16:FLSTEP.Y	16:FLSTEP.Z	17:BRSTEP.X
(s)	(mm)	(mm)	(mm)	(mm)	(mm)	(mm)	(mm)	(mm)	(mm)	(mm)	(mm)	(mm)	(mm)	(mm)	(mm)	(mm)	(mm)	(mm)	(mm)	(mm)	(mm)	(mm)	(mm)	(mm)	(mm)	(mm)	(mm)	(mm)	(mm)	(mm)	(mm)	(mm)	(mm)	(mm)	(mm)	(mm)	(mm)	(mm)	(mm)	(mm)	(mm)	(mm)	(mm)	(mm)	(mm)	(mm)	(mm)	(mm)	(mm)
0.00000	-3271.95	156.30	6.65	-3331.99	166.50	-4.71	-3406.89	12.77	-4.99	-3435.72	23.92	58.74	-3696.30	-40.65	-8.92	-3668.39	0.91	10.78	-3026.92	186.02	-16.00	-3029.18	172.16	27.85	-3529.59	-39.43	1242.40	0.00	0.00	0.00	-2256.95	36.01	1644.01	-3508.24	-58.30	1625.62	-2739.81	93.06	1291.76	-2731.32	-7.44	1256.97	403.81	931.98	55.40	838.29	921.65	58.61	363.90
0.01000	-3271.95	156.30	6.65	-3331.99	166.50	-4.71	-3406.89	12.77	-4.99	-3435.72	23.92	58.74	-3696.30	-40.65	-8.92	-3668.39	0.91	10.78	-3026.92	186.02	-16.00	-3029.18	172.16	27.85	-3529.59	-39.43	1242.40	0.00	0.00	0.00	-2256.95	36.01	1644.01	-3508.24	-58.30	1625.62	-2739.81	93.06	1291.76	-2731.32	-7.44	1256.97	403.81	931.98	55.40	838.29	921.65	58.61	363.90
0.02000	-3271.95	156.30	6.65	-3331.99	166.50	-4.71	-3406.89	12.77	-4.99	-3435.72	23.92	58.74	-3696.30	-40.65	-8.92	-3668.39	0.91	10.78	-3026.92	186.02	-16.00	-3029.18	172.16	27.85	-3529.59	-39.43	1242.40	0.00	0.00	0.00	-2256.95	36.01	1644.01	-3508.24	-58.30	1625.62	-2739.81	93.06	1291.76	-2731.32	-7.44	1256.97	403.81	931.98	55.40	838.29	921.65	58.61	363.90
0.03000	-3271.95	156.30	6.65	-3331.99	166.50	-4.71	-3406.89	12.77	-4.99	-3435.72	23.92	58.74	-3696.30	-40.65	-8.92	-3668.39	0.91	10.78	-3027.24	186.05	-15.99	-3029.53	172.19	27.87	-3529.59	-39.43	1242.40	0.00	0.00	0.00	-2256.95	36.01	1644.01	-3508.24	-58.30	1625.62	-2740.49	93.08	1292.09	-2732.07	-7.43	1257.33	403.94	932.27	55.42	838.59	921.97	58.63	364.04
0.04000	-3271.95	156.30	6.65	-3331.99	166.50	-4.71	-3406.89	12.77	-4.99	-3435.72	23.92	58.74	-3696.30	-40.65	-8.92	-3668.39	0.91	10.78	-3344.13	212.11	-11.32	-3378.29	197.93	42.00	-3529.59	-39.43	1242.40	0.00	0.00	0.00	-2256.95	36.01	1644.01	-3508.24	-58.30	1625.62	-3415.74	122.05	1627.83	-3479.48	-3.70	1618.12	531.97	1228.65	72.66	1129.88	1242.41	78.82	506.36
0.05000	-3271.95	156.30	6.65	-3331.99	166.50	-4.71	-3406.89	12.77	-4.99	-3435.72	23.92	58.74	-3696.30	-40.65	-8.92	-3668.39	0.91	10.78	-3375.07	213.09	-16.16	-3372.26	196.58	44.35	-3529.59	-39.43	1242.40	0.00	0.00	0.00	-2256.95	36.01	1644.01	-3508.24	-58.30	1625.62	-3397.85	121.77	1627.42	-3461.64	-1.56	1618.29	531.10	1228.57	72.43	1130.56	1242.17	79.02	505.21
0.06000	-3271.95	156.30	6.65	-3331.99	166.50	-4.71	-3406.89	12.77	-4.99	-3435.72	23.92	58.74	-3696.30	-40.65	-8.92	-3668.39	0.91	10.78	-3369.89	213.61	-15.12	-3391.53	199.14	40.98	-3529.59	-39.43	1242.40	0.00	0.00	0.00	-2256.95	36.01	1644.01	-3508.24	-58.30	1625.62	-3423.49	122.89	1627.43	-3473.31	-5.09	1617.34	531.08	1228.16	72.61	1129.73	1241.86	78.85	504.37
0.07000	-3271.95	156.30	6.65	-3331.99	166.50	-4.71	-3406.89	12.77	-4.99	-3435.72	23.92	58.74	-3696.30	-40.65	-8.92	-3668.39	0.91	10.78	-3362.39	212.48	-14.16	-3401.21	199.85	39.24	-3529.59	-39.43	1242.40	0.00	0.00	0.00	-2256.95	36.01	1644.01	-3508.24	-58.30	1625.62	-3416.14	122.40	1628.27	-3486.00	-6.75	1618.18	530.86	1228.01	72.55	1129.47	1242.22	78.70	503.91
0.08000	-3271.95	156.30	6.65	-3331.99	166.50	-4.71	-3406.89	12.77	-4.99	-3435.72	23.92	58.74	-3696.30	-40.65	-8.92	-3668.39	0.91	10.78	-3376.07	211.86	-17.54	-3421.83	200.45	37.13	-3529.59	-39.43	1242.40	0.00	0.00	0.00	-2256.95	36.01	1644.01	-3508.24	-58.30	1625.62	-3428.80	122.35	1628.02	-3477.03	-6.13	1617.37	531.55	1228.49	72.60	1130.00	1242.69	78.90	503.75
0.09000	-3271.95	156.30	6.65	-3331.99	166.50	-4.71	-3406.89	12.77	-4.99	-3435.72	23.92	58.74	-3696.30	-40.65	-8.92	-3668.39	0.91	10.78	-3362.64	211.80	-14.63	-3401.50	200.57	39.52	-3529.59	-39.43	1242.40	0.00	0.00	0.00	-2256.95	36.01	1644.01	-3508.24	-58.30	1625.62	-3392.57	122.83	1626.17	-3461.10	-4.14	1616.85	531.79	1227.72	72.87	1130.07	1242.23	78.94	506.43
0.10000	-3271.95	156.30	6.65	-3331.99	166.50	-4.71	-3406.89	12.77	-4.99	-3435.72	23.92	58.74	-3696.30	-40.65	-8.92	-3668.39	0.91	10.78	-3355.01	211.07	-13.92	-3416.58	199.63	35.89	-3529.59	-39.43	1242.40	0.00	0.00	0.00	-2256.95	36.01	1644.01	-3508.24	-58.30	1625.62	-3396.70	120.73	1626.87	-3446.90	-6.39	1615.83	531.42	1227.49	73.00	1130.77	1242.56	78.97	502.83
0.11000	-3271.95	156.30	6.65	-3331.99	166.50	-4.71	-3406.89	12.77	-4.99	-3435.72	23.92	58.74	-3696.30	-40.65	-8.92	-3668.39	0.91	10.78	-3355.86	212.92	-13.61	-3417.07	199.35	36.86	-3529.59	-39.43	1242.40	0.00	0.00	0.00	-2256.95	36.01	1644.01	-3508.24	-58.30	1625.62	-3411.88	122.05	1627.51	-3475.75	-7.39	1616.79	531.17	1228.15	72.65	1131.11	1242.06	79.12	504.70
0.12000	-3271.95	156.30	6.65	-3331.99	166.50	-4.71	-3406.89	12.77	-4.99	-3435.72	23.92	58.74	-3696.30	-40.65	-8.92	-3668.39	0.91	10.78	-3341.67	211.04	-11.95	-3406.59	198.81	39.04	-3529.59	-39.43	1242.40	0.00	0.00	0.00	-2256.95	36.01	1644.01	-3508.24	-58.30	1625.62	-3400.44	122.58	1627.15	-3452.07	-3.08	1616.79	531.09	1228.02	72.58	1130.97	1241.73	79.24	504.07
0.13000	-3271.95	156.30	6.65	-3331.99	166.50	-4.71	-3406.89	12.77	-4.99	-3435.72	23.92	58.74	-3696.30	-40.65	-8.92	-3668.39	0.91	10.78	-3367.35	212.17	-16.66	-3389.68	200.43	42.52	-3529.59	-39.43	1242.40	0.00	0.00	0.00	-2256.95	36.01	1644.01	-3508.24	-58.30	1625.62	-3383.38	121.46	1626.64	-3437.68	-4.40	1616.01	531.43	1228.10	72.63	1130.45	1241.64	79.19	504.07
0.14000	-3271.95	156.30	6.65	-3331.99	166.50	-4.71	-3406.89	12.77	-4.99	-3435.72	23.92	58.74	-3696.30	-40.65	-8.92	-3668.39	0.91	10.78	-3402.43	212.23	-21.51	-3405.43	199.27	39.10	-3529.59	-39.43	1242.40	0.00	0.00	0.00	-2256.95	36.01	1644.01	-3508.24	-58.30	1625.62	-3406.15	120.72	1628.38	-3441.06	-1.79	1617.99	530.95	1228.23	72.56	1129.79	1242.03	78.80	504.22
0.15000	-3271.95	156.30	6.65	-3331.99	166.50	-4.71	-3406.89	12.77	-4.99	-3435.72	23.92	58.74	-3696.30	-40.65	-8.92	-3668.39	0.91	10.78	-3367.85	212.62	-15.34	-3386.98	198.68	41.33	-3529.59	-39.43	1242.40	0.00	0.00	0.00	-2256.95	36.01	1644.01	-3508.24	-58.30	1625.62	-3424.19	122.90	1628.31	-3402.10	-3.64	1615.02	530.89	1227.75	72.78	1129.73	1242.45	78.68	502.95
0.16000	-3271.95	156.30	6.65	-3331.99	166.50	-4.71	-3406.89	12.77	-4.99	-3435.72	23.92	58.74	-3696.30	-40.65	-8.92	-3668.39	0.91	10.78	-3359.97	210.94	-14.63	-3401.69	197.56	39.08	-3529.59	-39.43	1242.40	0.00	0.00	0.00	-2256.95	36.01	1644.01	-3508.24	-58.30	1625.62	-3395.03	122.58	1627.92	-3438.48	-5.56	1614.11	531.35	1227.78	72.79	1130.39	1242.34	78.81	504.03
0.17000	-3271.95	156.30	6.65	-3331.99	166.50	-4.71	-3406.89	12.77	-4.99	-3435.72	23.92	58.74	-3696.30	-40.65	-8.92	-3668.39	0.91	10.78	-3369.97	212.24	-15.96	-3400.91	198.89	38.77	-3529.59	-39.43	1242.40	0.00	0.00	0.00	-2256.95	36.01	1644.01	-3508.24	-58.30	1625.62	-3396.87	122.12	1627.28	-3482.27	-2.94	1617.63	531.01	1227.46	72.80	1130.44	1242.14	79.01	502.71
0.18000	-3271.95	156.30	6.65	-3331.99	166.50	-4.71	-3406.89	12.77	-4.99	-3435.72	23.92	58.74	-3696.30	-40.65	-8.92	-3668.39	0.91	10.78	-3347.52	212.90	-12.78	-3403.93	199.15	39.12	-3529.59	-39.43	1242.40	0.00	0.00	0.00	-2256.95	36.01	1644.01	-3508.24	-58.30	1625.62	-3408.56	121.09	1628.01	-3471.28	-5.05	1618.97	530.95	1228.31	72.67	1130.14	1242.20	79.02	505.98
0.19000	-3271.95	156.30	6.65	-3331.99	166.50	-4.71	-3406.89	12.77	-4.99	-3435.72	23.92	58.74	-3696.30	-40.65	-8.92	-3668.39	0.91	10.78	-3369.67	212.19	-15.59	-3388.28	200.78	42.45	-3529.59	-39.43	1242.40	0.00	0.00	0.00	-2256.95	36.01	1644.01	-3508.24	-58.30	1625.62	-3416.79	121.02	1628.74	-3477.04	-7.69	1618.21	531.35	1228.13	72.68	1130.25	1242.64	78.80	504.03
0.20000	-3271.95	156.30	6.65	-3331.99	166.50	-4.71	-3406.89	12.77	-4.99	-3435.72	23.92	58.74	-3696.30	-40.65	-8.92	-3668.39	0.91	10.78	-3375.25	212.27	-16.61	-3384.96	199.33	42.96	-3529.59	-39.43	1242.40	0.00	0.00	0.00	-2256.95	36.01	1644.01	-3508.24	-58.30	1625.62	-3441.77	121.29	1629.42	-3447.80	-6.69	1617.76	530.94	1228.71	72.38	1130.38	1242.19	78.91	503.82
0.21000	-3271.95	156.30	6.65	-3331.99	166.50	-4.71	-3406.89	12.77	-4.99	-3435.72	23.92	58.74	-3696.30	-40.65	-8.92	-3668.39	0.91	10.78	-3372.27	210.01	-16.00	-3449.02	199.33	30.20	-3529.59	-39.43	1242.40	0.00	0.00	0.00	-2256.95	36.01	1644.01	-3508.24	-58.30	1625.62	-3417.80	121.37	1628.70	-3446.82	-5.49	1618.16	531.05	1228.36	72.61	1130.25	1242.21	78.82	502.56
0.22000	-3271.95	156.30	6.65	-3331.99	166.50	-4.71	-3406.89	12.77	-4.99	-3435.72	23.92	58.74	-3696.30	-40.65	-8.92	-3668.39	0.91	10.78	-3357.08	213.14	-14.50	-3424.56	199.03	35.72	-3529.59	-39.43	1242.40	0.00	0.00	0.00	-2256.95	36.01	1644.01	-3508.24	-58.30	1625.62	-3404.87	121.81	1628.64	-3475.21	-7.13	1618.97	530.61	1228.02	72.68	1130.50	1241.80	79.09	502.81
0.23000	-3271.95	156.30	6.65	-3331.99	166.50	-4.71	-3406.89	12.77	-4.99	-3435.72	23.92	58.74	-3696.30	-40.65	-8.92	-3668.39	0.91	10.78	-3367.36	211.17	-14.57	-3424.90	198.93	36.43	-3529.59	-39.43	1242.40	0.00	0.00	0.00	-2256.95	36.01	1644.01	-3508.24	-58.30	1625.62	-3418.40	120.93	1628.05	-3482.82	-6.67	1618.87	531.72	1228.44	72.74	1131.07	1242.04	79.16	499.36
0.24000	-3271.95	156.30	6.65	-3331.99	166.50	-4.71	-3406.89	12.77	-4.99	-3435.72	23.92	58.74	-3696.30	-40.65	-8.92	-3668.39	0.91	10.78	-3371.03	211.27	-15.29	-3448.42	196.07	30.80	-3529.59	-39.43	1242.40	0.00	0.00	0.00	-2256.95	36.01	1644.01	-3508.24	-58.30	1625.62	-3435.52	120.96	1628.92	-3466.54	-4.65	1617.61	531.15	1227.88	72.77	1130.67	1241.88	79.24	502.30
0.25000	-3271.95	156.30	6.65	-3331.99	166.50	-4.71	-3406.89	12.77	-4.99	-3435.72	23.92	58.74	-3696.30	-40.65	-8.92	-3668.39	0.91	10.78	-3333.00	211.97	-9.06	-3379.02	197.79	41.91	-3529.59	-39.43	1242.40	0.00	0.00	0.00	-2256.95	36.01	1644.01	-3508.24	-58.30	1625.62	-3423.84	123.34	1628.59	-3451.33	-3.17	1616.72	530.58	1228.52	72.39	1131.02	1242.48	79.02	504.11
0.26000	-3271.95	156.30	6.65	-3331.99	166.50	-4.71	-3406.89	12.77	-4.99	-3435.72	23.92	58.74	-3696.30	-40.65	-8.92	-3668.39	0.91	10.78	-3359.18	213.39	-13.52	-3422.72	201.00	35.86	-3529.59	-39.43	1242.40	0.00	0.00	0.00	-2256.95	36.01	1644.01	-3508.24	-58.30	1625.62	-3400.54	121.75	1627.95	-3462.11	-4.37	1617.75	530.46	1228.09	72.42	1130.09	1242.50	78.83	504.58
0.27000	-3271.95	156.30	6.65	-3331.99	166.50	-4.71	-3406.89	12.77	-4.99	-3435.72	23.92	58.74	-3696.30	-40.65	-8.92	-3668.39	0.91	10.78	-3380.33	212.61	-16.66	-3408.87	200.10	36.67	-3529.59	-39.43	1242.40	0.00	0.00	0.00	-2256.95	36.01	1644.01	-3508.24	-58.30	1625.62	-3422.29	121.02	1627.61	-3488.64	-9.17	1620.42	530.77	1228.32	72.40	1129.86	1242.33	78.75	503.07
0.28000	-3271.95	156.30	6.65	-3331.99	166.50	-4.71	-3406.89	12.77	-4.99	-3435.72	23.92	58.74	-3696.30	-40.65	-8.92	-3668.39	0.91	10.78	-3359.42	212.09	-15.12	-3424.61	197.81	35.34	-3529.59	-39.43	1242.40	0.00	0.00	0.00	-2256.95	36.01	1644.01	-3508.24	-58.30	1625.62	-3390.04	120.38	1626.88	-3499.68	-6.02	1620.08	530.35	1228.32	72.28	1129.99	1242.41	78.75	505.57
0.29000	-3271.95	156.30	6.65	-3331.99	166.50	-4.71	-3406.89	12.77	-4.99	-3435.72	23.92	58.74	-3696.30	-40.65	-8.92	-3668.39	0.91	10.78	-3367.04	212.86	-16.26	-3419.81	198.19	36.29	-3529.59	-39.43	1242.40	0.00	0.00	0.00	-2256.95	36.01	1644.01	-3508.24	-58.30	1625.62	-3393.32	120.63	1626.66	-3494.36	-4.92	1618.45	530.90	1229.07	72.20	1130.03	1242.33	78.76	504.02
0.30000	-3271.95	156.30	6.65	-3331.99	166.50	-4.71	-3406.89	12.77	-4.99	-3435.72	23.92	58.74	-3696.30	-40.65	-8.92	-3668.39	0.91	10.78	-3367.11	210.61	-16.48	-3426.75	199.31	36.61	-3529.59	-39.43	1242.40	0.00	0.00	0.00	-2256.95	36.01	1644.01	-3508.24	-58.30	1625.62	-3412.29	120.51	1628.09	-3473.07	-4.50	1616.65	530.88	1228.74	72.33	1130.21	1242.14	78.95	504.25
0.31000	-3271.95	156.30	6.65	-3331.99	166.50	-4.71	-3406.89	12.77	-4.99	-3435.72	23.92	58.74	-3696.30	-40.65	-8.92	-3668.39	0.91	10.78	-3350.15	211.19	-13.37	-3445.15	199.27	31.86	-3529.59	-39.43	1242.40	0.00	0.00	0.00	-2256.95	36.01	1644.01	-3508.24	-58.30	1625.62	-3382.58	121.40	1626.88	-3477.04	-4.45	1617.80	531.48	1228.24	72.70	1130.88	1242.25	79.06	502.75
0.32000	-3271.95	156.30	6.65	-3331.99	166.50	-4.71	-3406.89	12.77	-4.99	-3435.72	23.92	58.74	-3696.30	-40.65	-8.92	-3668.39	0.91	10.78	-3383.03	210.61	-18.28	-3419.83	198.63	37.49	-3529.59	-39.43	1242.40	0.00	0.00	0.00	-2256.95	36.01	1644.01	-3508.24	-58.30	1625.62	-3377.09	122.70	1626.20	-3453.75	-5.78	1616.78	531.46	1228.41	72.63	1130.43	1242.41	78.91	503.13
0.33000	-3271.95	156.30	6.65	-3331.99	166.50	-4.71	-3406.89	12.77	-4.99	-3435.72	23.92	58.74	-3696.30	-40.65	-8.92	-3668.39	0.91	10.78	-3351.28	211.02	-12.41	-3415.66	197.45	37.40	-3529.59	-39.43	1242.40	0.00	0.00	0.00	-2256.95	36.01	1644.01	-3508.24	-58.30	1625.62	-3413.66	123.40	1628.14	-3485.62	-6.11	1617.05	530.62	1227.91	72.58	1130.27	1242.47	78.80	504.78
0.34000	-3271.95	156.30	6.65	-3331.99	166.50	-4.71	-3406.89	12.77	-4.99	-3435.72	23.92	58.74	-3696.30	-40.65	-8.92	-3668.39	0.91	10.78	-3359.25	212.59	-14.05	-3386.70	198.61	42.10	-3529.59	-39.43	1242.40	0.00	0.00	0.00	-2256.95	36.01	1644.01	-3508.24	-58.30	1625.62	-3423.41	121.88	1628.97	-3450.11	-1.02	1614.09	530.77	1228.02	72.55	1130.05	1242.40	78.75	504.16
0.35000	-3271.95	156.30	6.65	-3331.99	166.50	-4.71	-3406.89	12.77	-4.99	-3435.72	23.92	58.74	-3696.30	-40.65	-8.92	-3668.39	0.91	10.78	-3376.65	213.33	-17.17	-3390.74	200.66	40.89	-3529.59	-39.43	1242.40	0.00	0.00	0.00	-2256.95	36.01	1644.01	-3508.24	-58.30	1625.62	-3431.67	121.05	1628.85	-3458.08	-4.45	1616.32	531.18	1227.54	72.84	1130.40	1242.32	78.91	503.37
0.36000	-3271.95	156.30	6.65	-3331.99	166.50	-4.71	-3406.89	12.77	-4.99	-3435.72	23.92	58.74	-3696.30	-40.65	-8.92	-3668.39	0.91	10.78	-3350.53	212.59	-12.16	-3405.20	200.76	39.80	-3529.59	-39.43	1242.40	0.00	0.00	0.00	-2256.95	36.01	1644.01	-3508.24	-58.30	1625.62	-3426.52	121.69	1628.67	-3477.92	-4.38	1619.10	531.69	1228.01	72.78	1130.86	1242.19	79.14	506.05
0.37000	-3271.95	156.30	6.65	-3331.99	166.50	-4.71	-3406.89	12.77	-4.99	-3435.72	23.92	58.74	-3696.30	-40.65	-8.92	-3668.39	0.91	10.78	-3341.12	211.10	-11.07	-3379.00	197.41	41.73	-3529.59	-39.43	1242.40	0.00	0.00	0.00	-2256.95	36.01	1644.01	-3508.24	-58.30	1625.62	-3396.47	120.11	1627.87	-3446.19	-1.69	1616.28	530.95	1228.52	72.48	1130.52	1242.99	78.63	504.33
0.38000	-3271.95	156.30	6.65	-3331.99	166.50	-4.71	-3406.89	12.77	-4.99	-3435.72	23.92	58.74	-3696.30	-40.65	-8.92	-3668.39	0.91	10.78	-3372.68	212.12	-15.09	-3407.50	199.12	39.28	-3529.59	-39.43	1242.40	0.00	0.00	0.00	-2256.95	36.01	1644.01	-3508.24	-58.30	1625.62	-3395.11	120.23	1627.85	-3479.62	-4.98	1617.34	531.17	1228.79	72.47	1129.82	1242.71	78.75	504.28
0.39000	-3271.95	156.30	6.65	-3331.99	166.50	-4.71	-3406.89	12.77	-4.99	-3435.72	23.92	58.74	-3696.30	-40.65	-8.92	-3668.39	0.91	10.78	-3353.58	211.66	-12.97	-3413.95	199.16	36.34	-3529.59	-39.43	1242.40	0.00	0.00	0.00	-2256.95	36.01	1644.01	-3508.24	-58.30	1625.62	-3425.83	120.94	1629.13	-3465.01	-5.08	1616.31	531.43	1228.48	72.63	1130.22	1242.14	78.94	504.87
0.40000	-3271.95	156.30	6.65	-3331.99	166.50	-4.71	-3406.89	12.77	-4.99	-3435.72	23.92	58.74	-3696.30	-40.65	-8.92	-3668.39	0.91	10.78	-3357.23	212.91	-13.89	-3438.63	198.95	32.99	-3529.59	-39.43	1242.40	0.00	0.00	0.00	-2256.95	36.01	1644.01	-3508.24	-58.30	1625.62	-3429.99	120.85	1628.03	-3432.19	-3.55	1615.20	530.99	1228.63	72.38	1130.56	1242.53	78.80	505.37
0.41000	-3271.95	156.30	6.65	-3331.99	166.50	-4.71	-3406.89	12.77	-4.99	-3435.72	23.92	58.74	-3696.30	-40.65	-8.92	-3668.39	0.91	10.78	-3384.87	212.27	-18.21	-3412.61	198.29	36.70	-3529.59	-39.43	1242.40	0.00	0.00	0.00	-2256.95	36.01	1644.01	-3508.24	-58.30	1625.62	-3430.50	120.01	1628.27	-3450.13	-3.53	1615.91	530.73	1228.33	72.54	1130.50	1241.84	79.12	501.09
0.42000	-3271.95	156.30	6.65	-3331.99	166.50	-4.71	-3406.89	12.77	-4.99	-3435.72	23.92	58.74	-3696.30	-40.65	-8.92	-3668.39	0.91	10.78	-3359.46	211.19	-13.82	-3422.67	198.79	35.69	-3529.59	-39.43	1242.40	0.00	0.00	0.00	-2256.95	36.01	1644.01	-3508.24	-58.30	1625.62	-3423.83	119.88	1628.42	-3483.30	-4.42	1617.05	530.65	1227.92	72.72	1130.02	1242.16	78.96	503.00
0.43000	-3271.95	156.30	6.65	-3331.99	166.50	-4.71	-3406.89	12.77	-4.99	-3435.72	23.92	58.74	-3696.30	-40.65	-8.92	-3668.39	0.91	10.78	-3356.82	210.91	-13.31	-3405.36	198.64	39.67	-3529.59	-39.43	1242.40	0.00	0.00	0.00	-2256.95	36.01	1644.01	-3508.24	-58.30	1625.62	-3436.26	121.12	1629.80	-3499.07	-9.43	1618.57	530.99	1228.20	72.66	1130.69	1242.14	79.15	504.63
0.44000	-3271.95	156.30	6.65	-3331.99	166.50	-4.71	-3406.89	12.77	-4.99	-3435.72	23.92	58.74	-3696.30	-40.65	-8.92	-3668.39	0.91	10.78	-3360.34	211.85	-14.28	-3436.45	198.19	34.56	-3529.59	-39.43	1242.40	0.00	0.00	0.00	-2256.95	36.01	1644.01	-3508.24	-58.30	1625.62	-3413.63	121.93	1627.47	-3447.27	-8.77	1616.85	531.48	1228.01	72.76	1130.22	1242.19	79.01	503.73
0.45000	-3271.95	156.30	6.65	-3331.99	166.50	-4.71	-3406.89	12.77	-4.99	-3435.72	23.92	58.74	-3696.30	-40.65	-8.92	-3668.39	0.91	10.78	-3353.77	211.89	-13.12	-3408.11	200.95	38.19	-3529.59	-39.43	1242.40	0.00	0.00	0.00	-2256.95	36.01	1644.01	-3508.24	-58.30	1625.62	-3424.60	122.51	1629.08	-3400.77	-3.56	1614.36	531.11	1228.03	72.71	1129.43	1242.17	78.78	506.00
0.46000	-3271.95	156.30	6.65	-3331.99	166.50	-4.71	-3406.89	12.77	-4.99	-3435.72	23.92	58.74	-3696.30	-40.65	-8.92	-3668.39	0.91	10.78	-3376.11	211.36	-16.68	-3412.39	200.72	37.12	-3529.59	-39.43	1242.40	0.00	0.00	0.00	-2256.95	36.01	1644.01	-3508.24	-58.30	1625.62	-3429.99	121.84	1629.04	-3433.29	-6.15	1615.98	531.65	1228.18	72.70	1130.03	1242.64	78.74	503.72
0.47000	-3271.95	156.30	6.65	-3331.99	166.50	-4.71	-3406.89	12.77	-4.99	-3435.72	23.92	58.74	-3696.30	-40.65	-8.92	-3668.39	0.91	10.78	-3366.38	212.88	-15.89	-3398.55	199.70	41.07	-3529.59	-39.43	1242.40	0.00	0.00	0.00	-2256.95	36.01	1644.01	-3508.24	-58.30	1625.62	-3411.92	121.52	1628.17	-3484.23	-9.31	1618.48	531.30	1228.31	72.60	1130.39	1242.89	78.85	501.41
0.48000	-3271.95	156.30	6.65	-3331.99	166.50	-4.71	-3406.89	12.77	-4.99	-3435.72	23.92	58.74	-3696.30	-40.65	-8.92	-3668.39	0.91	10.78	-3365.84	211.26	-15.51	-3404.03	200.80	38.93	-3529.59	-39.43	1242.40	0.00	0.00	0.00	-2256.95	36.01	1644.01	-3508.24	-58.30	1625.62	-3428.95	121.56	1630.03	-3466.53	-7.13	1617.69	531.80	1227.54	72.92	1130.84	1242.86	78.95	501.02
0.49000	-3271.95	156.30	6.65	-3331.99	166.50	-4.71	-3406.89	12.77	-4.99	-3435.72	23.92	58.74	-3696.30	-40.65	-8.92	-3668.39	0.91	10.78	-3372.45	212.26	-16.02	-3365.48	201.02	44.20	-3529.59	-39.43	1242.40	0.00	0.00	0.00	-2256.95	36.01	1644.01	-3508.24	-58.30	1625.62	-3404.98	121.37	1629.16	-3477.50	-6.03	1617.10	531.12	1228.28	72.55	1130.70	1242.17	79.07	503.06
0.50000	-3271.95	156.30	6.65	-3331.99	166.50	-4.71	-3406.89	12.77	-4.99	-3435.72	23.92	58.74	-3696.30	-40.65	-8.92	-3668.39	0.91	10.78	-3355.20	210.61	-14.19	-3366.05	199.27	44.21	-3529.59	-39.43	1242.40	0.00	0.00	0.00	-2256.95	36.01	1644.01	-3508.24	-58.30	1625.62	-3422.37	122.64	1628.35	-3486.49	-4.78	1615.81	530.73	1228.75	72.34	1130.39	1242.15	78.91	503.32
0.51000	-3271.95	156.30	6.65	-3331.99	166.50	-4.71	-3406.89	12.77	-4.99	-3435.72	23.92	58.74	-3696.30	-40.65	-8.92	-3668.39	0.91	10.78	-3379.23	212.54	-17.32	-3381.51	200.22	42.48	-3529.59	-39.43	1242.40	0.00	0.00	0.00	-2256.95	36.01	1644.01	-3508.24	-58.30	1625.62	-3403.96	122.63	1627.93	-3480.96	-4.63	1615.92	531.47	1228.32	72.59	1130.19	1242.25	78.89	503.45
0.52000	-3271.95	156.30	6.65	-3331.99	166.50	-4.71	-3406.89	12.77	-4.99	-3435.72	23.92	58.74	-3696.30	-40.65	-8.92	-3668.39	0.91	10.78	-3355.79	212.13	-12.76	-3429.76	199.57	36.72	-3529.59	-39.43	1242.40	0.00	0.00	0.00	-2256.95	36.01	1644.01	-3508.24	-58.30	1625.62	-3390.54	122.97	1627.09	-3451.30	-5.07	1616.96	531.94	1227.68	73.02	1129.49	1242.48	78.56	502.79
0.53000	-3271.95	156.30	6.65	-3331.99	166.50	-4.71	-3406.89	12.77	-4.99	-3435.72	23.92	58.74	-3696.30	-40.65	-8.92	-3668.39	0.91	10.78	-3337.84	211.76	-9.70	-3387.75	199.74	40.28	-3529.59	-39.43	1242.40	0.00	0.00	0.00	-2256.95	36.01	1644.01	-3508.24	-58.30	1625.62	-3396.61	121.15	1628.08	-3476.83	-5.81	1617.91	531.32	1227.96	72.70	1130.50	1242.20	78.91	504.87
0.54000	-3271.95	156.30	6.65	-3331.99	166.50	-4.71	-3406.89	12.77	-4.99	-3435.72	23.92	58.74	-3696.30	-40.65	-8.92	-3668.39	0.91	10.78	-3332.65	211.37	-9.70	-3408.64	197.70	38.07	-3529.59	-39.43	1242.40	0.00	0.00	0.00	-2256.95	36.01	1644.01	-3508.24	-58.30	1625.62	-3405.21	119.94	1628.91	-3483.35	-4.89	1618.31	531.64	1228.45	72.62	1129.85	1242.27	78.83	501.96
0.55000	-3271.95	156.30	6.65	-3331.99	166.50	-4.71	-3406.89	12.77	-4.99	-3435.72	23.92	58.74	-3696.30	-40.65	-8.92	-3668.39	0.91	10.78	-3373.31	211.43	-15.53	-3373.23	200.08	43.86	-3529.59	-39.43	1242.40	0.00	0.00	0.00	-2256.95	36.01	1644.01	-3508.24	-58.30	1625.62	-3410.14	121.56	1628.88	-3468.80	-2.84	1618.20	531.21	1227.90	72.65	1129.91	1242.80	78.55	505.37
0.56000	-3271.95	156.30	6.65	-3331.99	166.50	-4.71	-3406.89	12.77	-4.99	-3435.72	23.92	58.74	-3696.30	-40.65	-8.92	-3668.39	0.91	10.78	-3366.19	210.84	-15.13	-3402.76	198.07	39.59	-3529.59	-39.43	1242.40	0.00	0.00	0.00	-2256.95	36.01	1644.01	-3508.24	-58.30	1625.62	-3421.88	120.82	1629.15	-3455.89	-2.98	1618.21	530.86	1227.74	72.54	1129.78	1242.39	78.68	506.14
0.57000	-3271.95	156.30	6.65	-3331.99	166.50	-4.71	-3406.89	12.77	-4.99	-3435.72	23.92	58.74	-3696.30	-40.65	-8.92	-3668.39	0.91	10.78	-3346.15	209.55	-11.08	-3410.09	199.68	38.26	-3529.59	-39.43	1242.40	0.00	0.00	0.00	-2256.95	36.01	1644.01	-3508.24	-58.30	1625.62	-3426.02	119.79	1629.55	-3477.28	-7.14	1618.91	531.62	1227.89	72.78	1129.92	1241.99	78.92	502.02
0.58000	-3271.95	156.30	6.65	-3331.99	166.50	-4.71	-3406.89	12.77	-4.99	-3435.72	23.92	58.74	-3696.30	-40.65	-8.92	-3668.39	0.91	10.78	-3339.11	211.16	-11.17	-3430.32	200.76	36.18	-3529.59	-39.43	1242.40	0.00	0.00	0.00	-2256.95	36.01	1644.01	-3508.24	-58.30	1625.62	-3424.59	121.27	1629.28	-3479.60	-6.44	1619.73	531.54	1227.36	73.02	1130.11	1241.83	79.01	501.38
0.59000	-3271.95	156.30	6.65	-3331.99	166.50	-4.71	-3406.89	12.77	-4.99	-3435.72	23.92	58.74	-3696.30	-40.65	-8.92	-3668.39	0.91	10.78	-3364.36	212.42	-13.63	-3344.84	198.12	49.06	-3529.59	-39.43	1242.40	0.00	0.00	0.00	-2256.95	36.01	1644.01	-3508.24	-58.30	1625.62	-3414.92	120.55	1629.48	-3491.49	-6.68	1620.81	530.80	1228.53	72.59	1130.57	1242.31	79.00	501.93
0.60000	-3271.95	156.30	6.65	-3331.99	166.50	-4.71	-3406.89	12.77	-4.99	-3435.72	23.92	58.74	-3696.30	-40.65	-8.92	-3668.39	0.91	10.78	-3372.38	212.13	-15.89	-3372.53	198.73	44.28	-3529.59	-39.43	1242.40	0.00	0.00	0.00	-2256.95	36.01	1644.01	-3508.24	-58.30	1625.62	-3393.79	122.39	1627.85	-3499.85	-5.39	1621.57	531.21	1228.30	72.53	1130.32	1242.44	78.88	500.74
0.61000	-3271.95	156.30	6.65	-3331.99	166.50	-4.71	-3406.89	12.77	-4.99	-3435.72	23.92	58.74	-3696.30	-40.65	-8.92	-3668.39	0.91	10.78	-3374.42	212.02	-15.96	-3382.43	198.76	41.97	-3529.59	-39.43	1242.40	0.00	0.00	0.00	-2256.95	36.01	1644.01	-3508.24	-58.30	1625.62	-3395.68	120.85	1627.95	-3502.71	-3.73	1621.79	531.52	1228.33	72.49	1130.55	1242.20	79.10	504.33
0.62000	-3271.95	156.30	6.65	-3331.99	166.50	-4.71	-3406.89	12.77	-4.99	-3435.72	23.92	58.74	-3696.30	-40.65	-8.92	-3668.39	0.91	10.78	-3404.96	210.73	-21.64	-3402.52	200.76	38.65	-3529.59	-39.43	1242.40	0.00	0.00	0.00	-2256.95	36.01	1644.01	-3508.24	-58.30	1625.62	-3404.15	119.98	1628.79	-3498.10	-2.85	1621.24	531.43	1228.01	72.70	1130.20	1242.73	78.79	503.05
0.63000	-3271.95	156.30	6.65	-3331.99	166.50	-4.71	-3406.89	12.77	-4.99	-3435.72	23.92	58.74	-3696.30	-40.65	-8.92	-3668.39	0.91	10.78	-3343.41	210.65	-12.15	-3386.92	199.46	40.47	-3529.59	-39.43	1242.40	0.00	0.00	0.00	-2256.95	36.01	1644.01	-3508.24	-58.30	1625.62	-3416.39	121.59	1628.56	-3484.08	-3.91	1619.72	530.24	1228.46	72.34	1130.50	1242.28	79.01	506.59
0.64000	-3271.95	156.30	6.65	-3331.99	166.50	-4.71	-3406.89	12.77	-4.99	-3435.72	23.92	58.74	-3696.30	-40.65	-8.92	-3668.39	0.91	10.78	-3345.16	212.05	-12.00	-3465.48	197.17	28.63	-3529.59	-39.43	1242.40	0.00	0.00	0.00	-2256.95	36.01	1644.01	-3508.24	-58.30	1625.62	-3414.02	122.56	1629.30	-3468.98	-5.97	1618.12	530.82	1228.44	72.48	1130.28	1242.47	78.80	503.40
0.65000	-3271.95	156.30	6.65	-3331.99	166.50	-4.71	-3406.89	12.77	-4.99	-3435.72	23.92	58.74	-3696.30	-40.65	-8.92	-3668.39	0.91	10.78	-3371.45	212.10	-16.16	-3403.45	197.05	40.36	-3529.59	-39.43	1242.40	0.00	0.00	0.00	-2256.95	36.01	1644.01	-3508.24	-58.30	1625.62	-3414.32	121.61	1628.56	-3460.44	-6.68	1617.14	530.66	1228.32	72.49	1130.45	1242.91	78.75	504.17
0.66000	-3271.95	156.30	6.65	-3331.99	166.50	-4.71	-3406.89	12.77	-4.99	-3435.72	23.92	58.74	-3696.30	-40.65	-8.92	-3668.39	0.91	10.78	-3367.19	211.81	-14.86	-3357.14	200.64	46.23	-3529.59	-39.43	1242.40	0.00	0.00	0.00	-2256.95	36.01	1644.01	-3508.24	-58.30	1625.62	-3425.28	120.92	1629.03	-3473.38	-1.56	1617.65	531.10	1227.84	72.66	1130.48	1242.06	79.08	505.66
0.67000	-3271.95	156.30	6.65	-3331.99	166.50	-4.71	-3406.89	12.77	-4.99	-3435.72	23.92	58.74	-3696.30	-40.65	-8.92	-3668.39	0.91	10.78	-3365.21	210.96	-15.71	-3425.45	198.89	34.95	-3529.59	-39.43	1242.40	0.00	0.00	0.00	-2256.95	36.01	1644.01	-3508.24	-58.30	1625.62	-3397.87	121.83	1628.31	-3472.85	-2.22	1618.10	531.58	1227.52	72.86	1130.85	1242.60	79.03	505.12
0.68000	-3271.95	156.30	6.65	-3331.99	166.50	-4.71	-3406.89	12.77	-4.99	-3435.72	23.92	58.74	-3696.30	-40.65	-8.92	-3668.39	0.91	10.78	-3353.52	211.98	-13.31	-3412.95	199.96	37.60	-3529.59	-39.43	1242.40	0.00	0.00	0.00	-2256.95	36.01	1644.01	-3508.24	-58.30	1625.62	-3407.45	122.00	1628.43	-3469.46	-5.43	1618.40	530.87	1228.44	72.58	1130.84	1242.63	78.89	504.08
0.69000	-3271.95	156.30	6.65	-3331.99	166.50	-4.71	-3406.89	12.77	-4.99	-3435.72	23.92	58.74	-3696.30	-40.65	-8.92	-3668.39	0.91	10.78	-3395.16	213.40	-21.02	-3403.48	196.91	38.21	-3529.59	-39.43	1242.40	0.00	0.00	0.00	-2256.95	36.01	1644.01	-3508.24	-58.30	1625.62	-3408.99	121.74	1628.14	-3484.78	-6.52	1618.28	531.60	1228.55	72.57	1130.53	1242.43	78.84	504.68
0.70000	-3271.95	156.30	6.65	-3331.99	166.50	-4.71	-3406.89	12.77	-4.99	-3435.72	23.92	58.74	-3696.30	-40.65	-8.92	-3668.39	0.91	10.78	-3399.81	211.95	-20.16	-3423.37	198.29	35.76	-3529.59	-39.43	1242.40	0.00	0.00	0.00	-2256.95	36.01	1644.01	-3508.24	-58.30	1625.62	-3393.12	122.07	1628.50	-3459.90	-5.01	1617.91	531.39	1228.38	72.67	1130.81	1242.51	79.07	501.90
0.71000	-3271.95	156.30	6.65	-3331.99	166.50	-4.71	-3406.89	12.77	-4.99	-3435.72	23.92	58.74	-3696.30	-40.65	-8.92	-3668.39	0.91	10.78	-3373.03	212.93	-15.14	-3409.39	201.72	39.26	-3529.59	-39.43	1242.40	0.00	0.00	0.00	-2256.95	36.01	1644.01	-3508.24	-58.30	1625.62	-3427.87	121.87	1628.90	-3436.91	-5.06	1615.17	531.75	1227.73	72.95	1130.65	1242.24	79.09	502.36
0.72000	-3271.95	156.30	6.65	-3331.99	166.50	-4.71	-3406.89	12.77	-4.99	-3435.72	23.92	58.74	-3696.30	-40.65	-8.92	-3668.39	0.91	10.78	-3357.52	212.05	-13.90	-3389.12	198.84	41.84	-3529.59	-39.43	1242.40	0.00	0.00	0.00	-2256.95	36.01	1644.01	-3508.24	-58.30	1625.62	-3428.87	120.71	1629.69	-3456.64	-5.03	1614.19	531.12	1227.81	72.78	1130.92	1242.13	79.13	505.95
0.73000	-3271.95	156.30	6.65	-3331.99	166.50	-4.71	-3406.89	12.77	-4.99	-3435.72	23.92	58.74	-3696.30	-40.65	-8.92	-3668.39	0.91	10.78	-3354.58	210.78	-13.03	-3418.70	198.95	36.16	-3529.59	-39.43	1242.40	0.00	0.00	0.00	-2256.95	36.01	1644.01	-3508.24	-58.30	1625.62	-3408.89	123.51	1627.16	-3497.34	-6.43	1615.90	531.05	1228.24	72.60	1130.35	1242.42	78.94	503.72
0.74000	-3271.95	156.30	6.65	-3331.99	166.50	-4.71	-3406.89	12.77	-4.99	-3435.72	23.92	58.74	-3696.30	-40.65	-8.92	-3668.39	0.91	10.78	-3354.91	212.56	-14.00	-3395.89	200.94	39.97	-3529.59	-39.43	1242.40	0.00	0.00	0.00	-2256.95	36.01	1644.01	-3508.24	-58.30	1625.62	-3408.75	123.12	1627.48	-3500.62	-7.49	1617.13	531.06	1228.37	72.55	1129.93	1242.47	78.78	503.96
0.75000	-3271.95	156.30	6.65	-3331.99	166.50	-4.71	-3406.89	12.77	-4.99	-3435.72	23.92	58.74	-3696.30	-40.65	-8.92	-3668.39	0.91	10.78	-3360.63	212.06	-14.57	-3412.72	200.66	38.11	-3529.59	-39.43	1242.40	0.00	0.00	0.00	-2256.95	36.01	1644.01	-3508.24	-58.30	1625.62	-3381.66	121.32	1626.34	-3486.41	-4.86	1617.69	530.98	1228.33	72.41	1130.34	1242.74	78.67	505.38
0.76000	-3271.95	156.30	6.65	-3331.99	166.50	-4.71	-3406.89	12.77	-4.99	-3435.72	23.92	58.74	-3696.30	-40.65	-8.92	-3668.39	0.91	10.78	-3368.89	212.35	-15.92	-3421.45	199.05	35.68	-3529.59	-39.43	1242.40	0.00	0.00	0.00	-2256.95	36.01	1644.01	-3508.24	-58.30	1625.62	-3407.21	120.64	1628.91	-3460.67	-2.75	1616.97	530.26	1228.34	72.31	1131.03	1242.34	78.93	500.17
0.77000	-3271.95	156.30	6.65	-3331.99	166.50	-4.71	-3406.89	12.77	-4.99	-3435.72	23.92	58.74	-3696.30	-40.65	-8.92	-3668.39	0.91	10.78	-3368.67	212.36	-15.40	-3391.92	199.70	41.56	-3529.59	-39.43	1242.40	0.00	0.00	0.00	-2256.95	36.01	1644.01	-3508.24	-58.30	1625.62	-3400.32	122.60	1628.26	-3469.37	-4.42	1616.40	529.42	1228.41	72.24	1131.02	1241.87	79.27	502.05
0.78000	-3271.95	156.30	6.65	-3331.99	166.50	-4.71	-3406.89	12.77	-4.99	-3435.72	23.92	58.74	-3696.30	-40.65	-8.92	-3668.39	0.91	10.78	-3402.97	212.55	-20.00	-3386.46	198.10	41.83	-3529.59	-39.43	1242.40	0.00	0.00	0.00	-2256.95	36.01	1644.01	-3508.24	-58.30	1625.62	-3404.32	122.27	1627.20	-3452.92	-6.68	1616.60	530.96	1227.50	72.85	1130.62	1241.96	79.08	505.04
0.79000	-3271.95	156.30	6.65	-3331.99	166.50	-4.71	-3406.89	12.77	-4.99	-3435.72	23.92	58.74	-3696.30	-40.65	-8.92	-3668.39	0.91	10.78	-3385.32	211.34	-17.75	-3383.38	199.09	43.98	-3529.59	-39.43	1242.40	0.00	0.00	0.00	-2256.95	36.01	1644.01	-3508.24	-58.30	1625.62	-3415.33	121.61	1627.68	-3449.98	-7.02	1615.17	531.42	1227.28	73.01	1130.48	1242.36	78.95	501.05
0.80000	-3271.95	156.30	6.65	-3331.99	166.50	-4.71	-3406.89	12.77	-4.99	-3435.72	23.92	58.74	-3696.30	-40.65	-8.92	-3668.39	0.91	10.78	-3385.09	210.28	-18.04	-3371.82	200.94	45.62	-3529.59	-39.43	1242.40	0.00	0.00	0.00	-2256.95	36.01	1644.01	-3508.24	-58.30	1625.62	-3390.39	122.51	1627.75	-3472.20	-5.11	1616.40	530.81	1227.93	72.66	1130.72	1242.21	79.09	501.04
0.81000	-3271.95	156.30	6.65	-3331.99	166.50	-4.71	-3406.89	12.77	-4.99	-3435.72	23.92	58.74	-3696.30	-40.65	-8.92	-3668.39	0.91	10.78	-3365.01	212.17	-14.69	-3393.63	198.96	43.05	-3529.59	-39.43	1242.40	0.00	0.00	0.00	-2256.95	36.01	1644.01	-3508.24	-58.30	1625.62	-3401.73	121.16	1628.87	-3500.42	-7.54	1618.06	531.66	1228.22	72.66	1130.11	1241.54	79.11	500.99
0.82000	-3271.95	156.30	6.65	-3331.99	166.50	-4.71	-3406.89	12.77	-4.99	-3435.72	23.92	58.74	-3696.30	-40.65	-8.92	-3668.39	0.91	10.78	-3345.55	211.27	-10.68	-3440.50	200.88	33.21	-3529.59	-39.43	1242.40	0.00	0.00	0.00	-2256.95	36.01	1644.01	-3508.24	-58.30	1625.62	-3399.51	121.54	1628.37	-3450.36	-4.17	1615.67	531.92	1227.84	72.74	1129.98	1242.27	78.89	503.24
0.83000	-3271.95	156.30	6.65	-3331.99	166.50	-4.71	-3406.89	12.77	-4.99	-3435.72	23.92	58.74	-3696.30	-40.65	-8.92	-3668.39	0.91	10.78	-3349.36	211.24	-11.84	-3378.91	198.85	43.31	-3529.59	-39.43	1242.40	0.00	0.00	0.00	-2256.95	36.01	1644.01	-3508.24	-58.30	1625.62	-3403.88	121.33	1628.02	-3456.75	-4.01	1617.86	530.87	1228.68	72.39	1130.25	1242.50	78.93	502.82
0.84000	-3271.95	156.30	6.65	-3331.99	166.50	-4.71	-3406.89	12.77	-4.99	-3435.72	23.92	58.74	-3696.30	-40.65	-8.92	-3668.39	0.91	10.78	-3371.99	211.92	-16.16	-3394.21	197.82	40.31	-3529.59	-39.43	1242.40	0.00	0.00	0.00	-2256.95	36.01	1644.01	-3508.24	-58.30	1625.62	-3394.46	122.10	1626.95	-3443.83	-1.50	1617.42	530.55	1228.32	72.58	1129.97	1242.34	78.82	501.06
0.85000	-3271.95	156.30	6.65	-3331.99	166.50	-4.71	-3406.89	12.77	-4.99	-3435.72	23.92	58.74	-3696.30	-40.65	-8.92	-3668.39	0.91	10.78	-3340.01	212.10	-11.36	-3415.75	199.12	36.93	-3529.59	-39.43	1242.40	0.00	0.00	0.00	-2256.95	36.01	1644.01	-3508.24	-58.30	1625.62	-3415.37	121.97	1627.18	-3416.44	-1.11	1614.83	531.00	1227.76	72.78	1130.68	1242.21	79.04	504.31
0.86000	-3271.95	156.30	6.65	-3331.99	166.50	-4.71	-3406.89	12.77	-4.99	-3435.72	23.92	58.74	-3696.30	-40.65	-8.92	-3668.39	0.91	10.78	-3374.63	211.13	-16.39	-3407.60	198.47	37.97	-3529.59	-39.43	1242.40	0.00	0.00	0.00	-2256.95	36.01	1644.01	-3508.24	-58.30	1625.62	-3412.55	122.44	1627.84	-3466.31	-6.67	1618.41	530.70	1228.17	72.54	1130.97	1242.20	79.08	505.56
0.87000	-3271.95	156.30	6.65	-3331.99	166.50	-4.71	-3406.89	12.77	-4.99	-3435.72	23.92	58.74	-3696.30	-40.65	-8.92	-3668.39	0.91	10.78	-3360.06	212.79	-14.47	-3452.41	197.24	32.24	-3529.59	-39.43	1242.40	0.00	0.00	0.00	-2256.95	36.01	1644.01	-3508.24	-58.30	1625.62	-3432.62	122.35	1629.16	-3476.83	-4.50	1618.94	530.91	1227.98	72.54	1131.21	1242.13	79.02	504.16
0.88000	-3271.95	156.30	6.65	-3331.99	166.50	-4.71	-3406.89	12.77	-4.99	-3435.72	23.92	58.74	-3696.30	-40.65	-8.92	-3668.39	0.91	10.78	-3364.64	212.40	-14.78	-3388.45	198.13	42.07	-3529.59	-39.43	1242.40	0.00	0.00	0.00	-2256.95	36.01	1644.01	-3508.24	-58.30	1625.62	-3419.65	120.90	1628.39	-3473.00	-7.29	1616.66	531.53	1227.58	72.75	1130.48	1242.25	78.94	500.81
0.89000	-3271.95	156.30	6.65	-3331.99	166.50	-4.71	-3406.89	12.77	-4.99	-3435.72	23.92	58.74	-3696.30	-40.65	-8.92	-3668.39	0.91	10.78	-3358.76	211.58	-14.91	-3420.59	199.41	36.96	-3529.59	-39.43	1242.40	0.00	0.00	0.00	-2256.95	36.01	1644.01	-3508.24	-58.30	1625.62	-3403.11	122.67	1627.46	-3482.26	-3.80	1617.77	530.75	1227.99	72.48	1130.28	1242.09	79.01	501.56
0.90000	-3271.95	156.30	6.65	-3331.99	166.50	-4.71	-3406.89	12.77	-4.99	-3435.72	23.92	58.74	-3696.30	-40.65	-8.92	-3668.39	0.91	10.78	-3357.58	211.65	-14.15	-3441.93	198.99	33.33	-3529.59	-39.43	1242.40	0.00	0.00	0.00	-2256.95	36.01	1644.01	-3508.24	-58.30	1625.62	-3400.81	123.44	1627.76	-3482.38	-4.36	1618.27	531.58	1228.24	72.67	1130.95	1242.14	79.11	503.89
0.91000	-3271.95	156.30	6.65	-3331.99	166.50	-4.71	-3406.89	12.77	-4.99	-3435.72	23.92	58.74	-3696.30	-40.65	-8.92	-3668.39	0.91	10.78	-3374.38	210.59	-15.97	-3385.98	200.16	42.88	-3529.59	-39.43	1242.40	0.00	0.00	0.00	-2256.95	36.01	1644.01	-3508.24	-58.30	1625.62	-3398.20	121.10	1627.01	-3473.93	-9.28	1616.64	531.93	1228.26	72.76	1130.75	1241.73	79.24	504.76
0.92000	-3271.95	156.30	6.65	-3331.99	166.50	-4.71	-3406.89	12.77	-4.99	-3435.72	23.92	58.74	-3696.30	-40.65	-8.92	-3668.39	0.91	10.78	-3392.82	212.21	-19.19	-3421.38	199.56	36.34	-3529.59	-39.43	1242.40	0.00	0.00	0.00	-2256.95	36.01	1644.01	-3508.24	-58.30	1625.62	-3401.42	121.80	1627.63	-3450.16	-11.44	1615.69	531.15	1228.18	72.67	1130.57	1242.34	79.02	504.79
0.93000	-3271.95	156.30	6.65	-3331.99	166.50	-4.71	-3406.89	12.77	-4.99	-3435.72	23.92	58.74	-3696.30	-40.65	-8.92	-3668.39	0.91	10.78	-3362.04	210.85	-15.07	-3403.92	200.38	38.07	-3529.59	-39.43	1242.40	0.00	0.00	0.00	-2256.95	36.01	1644.01	-3508.24	-58.30	1625.62	-3412.47	120.26	1628.28	-3443.91	-9.46	1615.86	531.86	1227.87	72.86	1130.47	1241.89	79.07	504.02
0.94000	-3271.95	156.30	6.65	-3331.99	166.50	-4.71	-3406.89	12.77	-4.99	-3435.72	23.92	58.74	-3696.30	-40.65	-8.92	-3668.39	0.91	10.78	-3340.66	211.67	-12.50	-3424.87	200.38	35.73	-3529.59	-39.43	1242.40	0.00	0.00	0.00	-2256.95	36.01	1644.01	-3508.24	-58.30	1625.62	-3411.52	120.19	1627.74	-3473.55	-9.01	1617.12	531.37	1228.49	72.54	1130.91	1242.49	78.96	503.92
0.95000	-3271.95	156.30	6.65	-3331.99	166.50	-4.71	-3406.89	12.77	-4.99	-3435.72	23.92	58.74	-3696.30	-40.65	-8.92	-3668.39	0.91	10.78	-3354.77	211.83	-13.17	-3403.12	199.83	39.07	-3529.59	-39.43	1242.40	0.00	0.00	0.00	-2256.95	36.01	1644.01	-3508.24	-58.30	1625.62	-3417.79	120.58	1627.59	-3467.52	-3.76	1616.33	530.96	1228.75	72.37	1130.32	1242.70	78.87	503.86
0.96000	-3271.95	156.30	6.65	-3331.99	166.50	-4.71	-3406.89	12.77	-4.99	-3435.72	23.92	58.74	-3696.30	-40.65	-8.92	-3668.39	0.91	10.78	-3367.41	211.84	-16.21	-3417.21	198.89	36.68	-3529.59	-39.43	1242.40	0.00	0.00	0.00	-2256.95	36.01	1644.01	-3508.24	-58.30	1625.62	-3412.03	121.47	1627.37	-3487.98	-1.37	1616.96	531.66	1228.53	72.61	1130.28	1242.59	78.88	503.73
0.97000	-3271.95	156.30	6.65	-3331.99	166.50	-4.71	-3406.89	12.77	-4.99	-3435.72	23.92	58.74	-3696.30	-40.65	-8.92	-3668.39	0.91	10.78	-3346.09	210.84	-11.02	-3426.69	198.87	35.05	-3529.59	-39.43	1242.40	0.00	0.00	0.00	-2256.95	36.01	1644.01	-3508.24	-58.30	1625.62	-3434.38	120.82	1628.99	-3465.12	-5.12	1617.23	531.66	1228.12	72.80	1130.52	1242.61	79.01	504.80
0.98000	-3271.95	156.30	6.65	-3331.99	166.50	-4.71	-3406.89	12.77	-4.99	-3435.72	23.92	58.74	-3696.30	-40.65	-8.92	-3668.39	0.91	10.78	-3330.55	211.25	-9.11	-3408.66	201.03	38.76	-3529.59	-39.43	1242.40	0.00	0.00	0.00	-2256.95	36.01	1644.01	-3508.24	-58.30	1625.62	-3397.24	122.05	1628.98	-3435.86	-7.08	1616.64	530.95	1228.18	72.53	1131.32	1242.59	79.14	503.20
0.99000	-3271.95	156.30	6.65	-3331.99	166.50	-4.71	-3406.89	12.77	-4.99	-3435.72	23.92	58.74	-3696.30	-40.65	-8.92	-3668.39	0.91	10.78	-3330.24	210.79	-9.39	-3383.91	199.82	40.49	-3529.59	-39.43	1242.40	0.00	0.00	0.00	-2256.95	36.01	1644.01	-3508.24	-58.30	1625.62	-3416.17	121.64	1628.74	-3465.22	-9.06	1618.94	531.82	1228.29	72.79	1130.57	1242.58	79.04	501.94
1.00000	-3271.95	156.30	6.65	-3331.99	166.50	-4.71	-3406.89	12.77	-4.99	-3435.72	23.92	58.74	-3696.30	-40.65	-8.92	-3668.39	0.91	10.78	-3365.74	211.85	-14.50	-3410.49	199.75	38.06	-3529.59	-39.43	1242.40	0.00	0.00	0.00	-2256.95	36.01	1644.01	-3508.24	-58.30	1625.62	-3423.17	121.95	1628.35	-3478.00	-6.10	1618.32	531.54	1228.34	72.70	1130.33	1242.58	78.89	501.89
1.01000	-3271.95	156.30	6.65	-3331.99	166.50	-4.71	-3406.89	12.77	-4.99	-3435.72	23.92	58.74	-3696.30	-40.65	-8.92	-3668.39	0.91	10.78	-3354.60	213.46	-13.37	-3403.91	199.82	38.54	-3529.59	-39.43	1242.40	0.00	0.00	0.00	-2256.95	36.01	1644.01	-3508.24	-58.30	1625.62	-3405.69	120.34	1628.72	-3480.82	-4.83	1619.01	530.84	1228.55	72.48	1129.93	1242.55	78.78	502.46
1.02000	-3271.95	156.30	6.65	-3331.99	166.50	-4.71	-3406.89	12.77	-4.99	-3435.72	23.92	58.74	-3696.30	-40.65	-8.92	-3668.39	0.91	10.78	-3361.97	212.74	-14.59	-3428.59	198.71	36.13	-3529.59	-39.43	1242.40	0.00	0.00	0.00	-2256.95	36.01	1644.01	-3508.24	-58.30	1625.62	-3408.96	120.46	1628.39	-3471.74	-4.82	1618.76	531.02	1228.11	72.55	1129.70	1242.58	78.81	503.64
1.03000	-3271.95	156.30	6.65	-3331.99	166.50	-4.71	-3406.89	12.77	-4.99	-3435.72	23.92	58.74	-3696.30	-40.65	-8.92	-3668.39	0.91	10.78	-3362.76	212.70	-14.71	-3425.01	199.57	36.29	-3529.59	-39.43	1242.40	0.00	0.00	0.00	-2256.95	36.01	1644.01	-3508.24	-58.30	1625.62	-3421.66	121.21	1629.20	-3473.11	-6.38	1617.76	531.57	1228.58	72.57	1129.64	1242.55	78.79	504.01
1.04000	-3271.95	156.30	6.65	-3331.99	166.50	-4.71	-3406.89	12.77	-4.99	-3435.72	23.92	58.74	-3696.30	-40.65	-8.92	-3668.39	0.91	10.78	-3389.75	211.23	-17.97	-3388.34	200.86	41.68	-3529.59	-39.43	1242.40	0.00	0.00	0.00	-2256.95	36.01	1644.01	-3508.24	-58.30	1625.62	-3418.52	121.78	1629.20	-3477.64	-4.42	1617.07	530.76	1228.88	72.26	1129.66	1242.70	78.66	505.14
1.05000	-3271.95	156.30	6.65	-3331.99	166.50	-4.71	-3406.89	12.77	-4.99	-3435.72	23.92	58.74	-3696.30	-40.65	-8.92	-3668.39	0.91	10.78	-3357.39	210.62	-13.67	-3408.94	199.36	37.99	-3529.59	-39.43	1242.40	0.00	0.00	0.00	-2256.95	36.01	1644.01	-3508.24	-58.30	1625.62	-3426.02	121.65	1628.87	-3479.83	-6.60	1618.63	530.19	1228.25	72.28	1130.28	1242.33	78.95	504.37
1.06000	-3271.95	156.30	6.65	-3331.99	166.50	-4.71	-3406.89	12.77	-4.99	-3435.72	23.92	58.74	-3696.30	-40.65	-8.92	-3668.39	0.91	10.78	-3391.78	212.28	-19.32	-3394.17	198.15	42.47	-3529.59	-39.43	1242.40	0.00	0.00	0.00	-2256.95	36.01	1644.01	-3508.24	-58.30	1625.62	-3396.82	122.42	1628.07	-3477.89	-4.75	1618.71	530.79	1227.99	72.58	1130.80	1242.84	78.93	502.88
1.07000	-3271.95	156.30	6.65	-3331.99	166.50	-4.71	-3406.89	12.77	-4.99	-3435.72	23.92	58.74	-3696.30	-40.65	-8.92	-3668.39	0.91	10.78	-3359.91	210.92	-15.11	-3373.59	199.71	44.05	-3529.59	-39.43	1242.40	0.00	0.00	0.00	-2256.95	36.01	1644.01	-3508.24	-58.30	1625.62	-3404.86	122.37	1628.95	-3460.74	-6.31	1616.22	530.66	1228.12	72.46	1130.32	1242.27	79.09	503.37
1.08000	-3271.95	156.30	6.65	-3331.99	166.50	-4.71	-3406.89	12.77	-4.99	-3435.72	23.92	58.74	-3696.30	-40.65	-8.92	-3668.39	0.91	10.78	-3354.05	212.70	-12.73	-3400.04	200.39	39.14	-3529.59	-39.43	1242.40	0.00	0.00	0.00	-2256.95	36.01	1644.01	-3508.24	-58.30	1625.62	-3438.94	120.21	1629.08	-3479.69	-6.48	1616.95	530.83	1228.15	72.47	1130.11	1242.41	78.91	503.08
1.09000	-3271.95	156.30	6.65	-3331.99	166.50	-4.71	-3406.89	12.77	-4.99	-3435.72	23.92	58.74	-3696.30	-40.65	-8.92	-3668.39	0.91	10.78	-3352.74	212.88	-12.85	-3373.34	200.86	43.67	-3529.59	-39.43	1242.40	0.00	0.00	0.00	-2256.95	36.01	1644.01	-3508.24	-58.30	1625.62	-3420.15	122.99	1628.61	-3466.29	-5.24	1616.57	530.53	1228.06	72.44	1130.06	1242.20	78.88	503.49
1.10000	-3271.95	156.30	6.65	-3331.99	166.50	-4.71	-3406.89	12.77	-4.99	-3435.72	23.92	58.74	-3696.30	-40.65	-8.92	-3668.39	0.91	10.78	-3352.46	211.16	-12.95	-3413.71	199.58	36.41	-3529.59	-39.43	1242.40	0.00	0.00	0.00	-2256.95	36.01	1644.01	-3508.24	-58.30	1625.62	-3411.12	121.64	1628.40	-3443.68	-3.44	1616.60	531.01	1227.63	72.72	1130.74	1241.29	79.34	502.88
1.11000	-3271.95	156.30	6.65	-3331.99	166.50	-4.71	-3406.89	12.77	-4.99	-3435.72	23.92	58.74	-3696.30	-40.65	-8.92	-3668.39	0.91	10.78	-3345.54	213.04	-11.13	-3389.06	199.94	41.06	-3529.59	-39.43	1242.40	0.00	0.00	0.00	-2256.95	36.01	1644.01	-3508.24	-58.30	1625.62	-3412.11	120.55	1628.62	-3477.29	-7.89	1616.69	531.41	1228.34	72.53	1130.52	1242.06	79.10	503.67
1.12000	-3271.95	156.30	6.65	-3331.99	166.50	-4.71	-3406.89	12.77	-4.99	-3435.72	23.92	58.74	-3696.30	-40.65	-8.92	-3668.39	0.91	10.78	-3375.02	210.46	-15.93	-3397.75	197.97	39.76	-3529.59	-39.43	1242.40	0.00	0.00	0.00	-2256.95	36.01	1644.01	-3508.24	-58.30	1625.62	-3419.77	120.07	1628.01	-3485.89	-7.44	1618.60	531.05	1228.53	72.44	1130.61	1242.29	79.01	502.04
1.13000	-3271.95	156.30	6.65	-3331.99	166.50	-4.71	-3406.89	12.77	-4.99	-3435.72	23.92	58.74	-3696.30	-40.65	-8.92	-3668.39	0.91	10.78	-3369.83	211.39	-14.28	-3388.88	197.81	42.05	-3529.59	-39.43	1242.40	0.00	0.00	0.00	-2256.95	36.01	1644.01	-3508.24	-58.30	1625.62	-3395.93	120.51	1627.96	-3441.02	-3.33	1618.13	531.83	1228.59	72.70	1131.37	1242.38	79.28	505.01
1.14000	-3271.95	156.30	6.65	-3331.99	166.50	-4.71	-3406.89	12.77	-4.99	-3435.72	23.92	58.74	-3696.30	-40.65	-8.92	-3668.39	0.91	10.78	-3381.29	212.77	-18.00	-3408.58	198.48	38.29	-3529.59	-39.43	1242.40	0.00	0.00	0.00	-2256.95	36.01	1644.01	-3508.24	-58.30	1625.62	-3399.09	121.00	1629.09	-3454.97	-4.20	1616.29	530.86	1228.49	72.42	1130.69	1242.33	79.09	504.07
1.15000	-3271.95	156.30	6.65	-3331.99	166.50	-4.71	-3406.89	12.77	-4.99	-3435.72	23.92	58.74	-3696.30	-40.65	-8.92	-3668.39	0.91	10.78	-3355.45	212.33	-13.26	-3406.43	197.87	37.96	-3529.59	-39.43	1242.40	0.00	0.00	0.00	-2256.95	36.01	1644.01	-3508.24	-58.30	1625.62	-3423.40	120.80	1628.17	-3427.12	-1.82	1615.19	531.66	1228.39	72.68	1130.52	1242.01	79.01	503.65
1.16000	-3271.95	156.30	6.65	-3331.99	166.50	-4.71	-3406.89	12.77	-4.99	-3435.72	23.92	58.74	-3696.30	-40.65	-8.92	-3668.39	0.91	10.78	-3350.62	211.91	-13.19	-3393.51	196.98	39.41	-3529.59	-39.43	1242.40	0.00	0.00	0.00	-2256.95	36.01	1644.01	-3508.24	-58.30	1625.62	-3412.17	121.29	1628.75	-3418.98	-1.67	1614.38	531.20	1228.65	72.40	1130.64	1242.02	79.01	506.00
1.17000	-3271.95	156.30	6.65	-3331.99	166.50	-4.71	-3406.89	12.77	-4.99	-3435.72	23.92	58.74	-3696.30	-40.65	-8.92	-3668.39	0.91	10.78	-3359.88	211.61	-13.64	-3388.76	198.30	40.97	-3529.59	-39.43	1242.40	0.00	0.00	0.00	-2256.95	36.01	1644.01	-3508.24	-58.30	1625.62	-3402.84	120.97	1628.63	-3429.63	-3.95	1615.30	531.71	1228.12	72.69	1130.96	1242.44	79.06	505.16
1.18000	-3271.95	156.30	6.65	-3331.99	166.50	-4.71	-3406.89	12.77	-4.99	-3435.72	23.92	58.74	-3696.30	-40.65	-8.92	-3668.39	0.91	10.78	-3350.21	211.98	-12.73	-3383.31	199.58	43.24	-3529.59	-39.43	1242.40	0.00	0.00	0.00	-2256.95	36.01	1644.01	-3508.24	-58.30	1625.62	-3403.59	120.63	1628.29	-3449.13	-6.88	1616.97	531.04	1228.43	72.55	1130.16	1242.47	78.78	502.74
1.19000	-3271.95	156.30	6.65	-3331.99	166.50	-4.71	-3406.89	12.77	-4.99	-3435.72	23.92	58.74	-3696.30	-40.65	-8.92	-3668.39	0.91	10.78	-3366.44	210.38	-15.62	-3420.88	197.54	37.39	-3529.59	-39.43	1242.40	0.00	0.00	0.00	-2256.95	36.01	1644.01	-3508.24	-58.30	1625.62	-3381.02	122.28	1627.45	-3467.51	-8.69	1618.39	530.41	1228.29	72.30	1130.16	1242.50	78.92	504.91
1.20000	-3271.95	156.30	6.65	-3331.99	166.50	-4.71	-3406.89	12.77	-4.99	-3435.72	23.92	58.74	-3696.30	-40.65	-8.92	-3668.39	0.91	10.78	-3376.35	212.03	-17.58	-3415.73	197.52	37.11	-3529.59	-39.43	1242.40	0.00	0.00	0.00	-2256.95	36.01	1644.01	-3508.24	-58.30	1625.62	-3381.50	121.41	1627.09	-3474.85	-7.63	1618.57	530.91	1228.00	72.62	1129.73	1242.42	78.87	506.40
1.21000	-3271.95	156.30	6.65	-3331.99	166.50	-4.71	-3406.89	12.77	-4.99	-3435.72	23.92	58.74	-3696.30	-40.65	-8.92	-3668.39	0.91	10.78	-3366.32	212.05	-14.22	-3427.17	199.51	37.45	-3529.59	-39.43	1242.40	0.00	0.00	0.00	-2256.95	36.01	1644.01	-3508.24	-58.30	1625.62	-3400.88	121.07	1628.80	-3494.93	-5.61	1618.67	531.22	1228.54	72.54	1129.89	1242.26	78.90	503.85
1.22000	-3271.95	156.30	6.65	-3331.99	166.50	-4.71	-3406.89	12.77	-4.99	-3435.72	23.92	58.74	-3696.30	-40.65	-8.92	-3668.39	0.91	10.78	-3348.23	210.04	-11.62	-3438.76	197.73	34.71	-3529.59	-39.43	1242.40	0.00	0.00	0.00	-2256.95	36.01	1644.01	-3508.24	-58.30	1625.62	-3428.11	121.38	1629.43	-3451.64	-3.45	1616.91	531.19	1228.10	72.63	1130.33	1242.12	79.02	503.18
1.23000	-3271.95	156.30	6.65	-3331.99	166.50	-4.71	-3406.89	12.77	-4.99	-3435.72	23.92	58.74	-3696.30	-40.65	-8.92	-3668.39	0.91	10.78	-3344.22	210.49	-11.97	-3399.90	199.05	39.43	-3529.59	-39.43	1242.40	0.00	0.00	0.00	-2256.95	36.01	1644.01	-3508.24	-58.30	1625.62	-3428.57	120.76	1628.96	-3449.09	-6.12	1615.28	531.18	1227.60	72.84	1130.19	1242.46	78.84	502.21
1.24000	-3271.95	156.30	6.65	-3331.99	166.50	-4.71	-3406.89	12.77	-4.99	-3435.72	23.92	58.74	-3696.30	-40.65	-8.92	-3668.39	0.91	10.78	-3368.59	212.25	-13.98	-3386.61	200.33	42.50	-3529.59	-39.43	1242.40	0.00	0.00	0.00	-2256.95	36.01	1644.01	-3508.24	-58.30	1625.62	-3395.08	120.91	1628.45	-3441.87	-3.59	1618.43	531.19	1227.80	72.85	1129.96	1242.61	78.90	505.50
1.25000	-3271.95	156.30	6.65	-3331.99	166.50	-4.71	-3406.89	12.77	-4.99	-3435.72	23.92	58.74	-3696.30	-40.65	-8.92	-3668.39	0.91	10.78	-3401.15	211.30	-20.45	-3404.13	199.65	40.09	-3529.59	-39.43	1242.40	0.00	0.00	0.00	-2256.95	36.01	1644.01	-3508.24	-58.30	1625.62	-3405.54	120.74	1628.16	-3454.93	-6.53	1617.82	530.92	1227.98	72.55	1130.83	1242.23	79.12	505.07
1.26000	-3271.95	156.30	6.65	-3331.99	166.50	-4.71	-3406.89	12.77	-4.99	-3435.72	23.92	58.74	-3696.30	-40.65	-8.92	-3668.39	0.91	10.78	-3374.92	211.06	-16.44	-3408.54	200.02	38.99	-3529.59	-39.43	1242.40	0.00	0.00	0.00	-2256.95	36.01	1644.01	-3508.24	-58.30	1625.62	-3395.46	120.52	1627.08	-3475.79	-5.55	1617.56	530.79	1228.34	72.54	1130.77	1242.47	79.13	504.41
1.27000	-3271.95	156.30	6.65	-3331.99	166.50	-4.71	-3406.89	12.77	-4.99	-3435.72	23.92	58.74	-3696.30	-40.65	-8.92	-3668.39	0.91	10.78	-3358.30	210.89	-14.33	-3371.48	199.22	44.21	-3529.59	-39.43	1242.40	0.00	0.00	0.00	-2256.95	36.01	1644.01	-3508.24	-58.30	1625.62	-3414.89	119.35	1628.43	-3476.98	-6.28	1616.82	531.08	1228.38	72.52	1129.62	1242.37	78.77	502.54
1.28000	-3271.95	156.30	6.65	-3331.99	166.50	-4.71	-3406.89	12.77	-4.99	-3435.72	23.92	58.74	-3696.30	-40.65	-8.92	-3668.39	0.91	10.78	-3348.98	212.42	-12.15	-3403.16	197.63	38.60	-3529.59	-39.43	1242.40	0.00	0.00	0.00	-2256.95	36.01	1644.01	-3508.24	-58.30	1625.62	-3418.77	120.46	1629.29	-3530.23	-5.96	1618.18	531.33	1228.22	72.62	1129.78	1242.15	78.85	503.21
1.29000	-3271.95	156.30	6.65	-3331.99	166.50	-4.71	-3406.89	12.77	-4.99	-3435.72	23.92	58.74	-3696.30	-40.65	-8.92	-3668.39	0.91	10.78	-3373.41	212.67	-16.28	-3392.53	198.70	41.77	-3529.59	-39.43	1242.40	0.00	0.00	0.00	-2256.95	36.01	1644.01	-3508.24	-58.30	1625.62	-3398.15	120.63	1627.95	-3484.34	-8.11	1615.78	531.05	1228.09	72.67	1129.86	1242.44	78.92	502.22
1.30000	-3271.95	156.30	6.65	-3331.99	166.50	-4.71	-3406.89	12.77	-4.99	-3435.72	23.92	58.74	-3696.30	-40.65	-8.92	-3668.39	0.91	10.78	-3359.26	211.19	-13.54	-3408.42	199.32	38.87	-3529.59	-39.43	1242.40	0.00	0.00	0.00	-2256.95	36.01	1644.01	-3508.24	-58.30	1625.62	-3379.01	120.52	1626.84	-3491.87	-6.75	1615.82	530.83	1228.38	72.46	1130.22	1242.34	79.05	501.61
1.31000	-3271.95	156.30	6.65	-3331.99	166.50	-4.71	-3406.89	12.77	-4.99	-3435.72	23.92	58.74	-3696.30	-40.65	-8.92	-3668.39	0.91	10.78	-3376.33	210.35	-16.24	-3398.35	200.02	40.35	-3529.59	-39.43	1242.40	0.00	0.00	0.00	-2256.95	36.01	1644.01	-3508.24	-58.30	1625.62	-3396.42	119.31	1627.81	-3495.43	-5.12	1616.95	531.63	1228.22	72.78	1130.65	1242.23	79.06	501.51
1.32000	-3271.95	156.30	6.65	-3331.99	166.50	-4.71	-3406.89	12.77	-4.99	-3435.72	23.92	58.74	-3696.30	-40.65	-8.92	-3668.39	0.91	10.78	-3352.22	212.46	-12.59	-3402.21	199.37	38.94	-3529.59	-39.43	1242.40	0.00	0.00	0.00	-2256.95	36.01	1644.01	-3508.24	-58.30	1625.62	-3380.71	120.48	1627.35	-3484.34	-6.21	1617.86	531.62	1228.53	72.70	1130.24	1242.56	78.80	504.39
1.33000	-3271.95	156.30	6.65	-3331.99	166.50	-4.71	-3406.89	12.77	-4.99	-3435.72	23.92	58.74	-3696.30	-40.65	-8.92	-3668.39	0.91	10.78	-3378.49	212.98	-17.49	-3395.58	197.86	39.89	-3529.59	-39.43	1242.40	0.00	0.00	0.00	-2256.95	36.01	1644.01	-3508.24	-58.30	1625.62	-3389.58	119.98	1627.30	-3452.08	-6.99	1616.97	532.16	1228.11	72.75	1130.95	1242.32	78.99	505.05
1.34000	-3271.95	156.30	6.65	-3331.99	166.50	-4.71	-3406.89	12.77	-4.99	-3435.72	23.92	58.74	-3696.30	-40.65	-8.92	-3668.39	0.91	10.78	-3370.94	211.40	-16.16	-3409.70	199.34	36.46	-3529.59	-39.43	1242.40	0.00	0.00	0.00	-2256.95	36.01	1644.01	-3508.24	-58.30	1625.62	-3426.38	122.23	1630.32	-3394.29	-4.36	1615.50	531.19	1228.77	72.47	1130.79	1241.75	79.11	505.14
1.35000	-3271.95	156.30	6.65	-3331.99	166.50	-4.71	-3406.89	12.77	-4.99	-3435.72	23.92	58.74	-3696.30	-40.65	-8.92	-3668.39	0.91	10.78	-3347.77	212.15	-12.75	-3372.54	199.74	44.14	-3529.59	-39.43	1242.40	0.00	0.00	0.00	-2256.95	36.01	1644.01	-3508.24	-58.30	1625.62	-3408.44	120.83	1628.09	-3402.89	-2.59	1615.61	531.17	1228.55	72.63	1130.21	1241.66	79.08	504.45
1.36000	-3271.95	156.30	6.65	-3331.99	166.50	-4.71	-3406.89	12.77	-4.99	-3435.72	23.92	58.74	-3696.30	-40.65	-8.92	-3668.39	0.91	10.78	-3368.92	211.53	-15.27	-3378.60	198.80	43.27	-3529.59	-39.43	1242.40	0.00	0.00	0.00	-2256.95	36.01	1644.01	-3508.24	-58.30	1625.62	-3430.87	120.56	1628.55	-3526.44	-6.17	1619.56	531.08	1227.99	72.76	1130.15	1242.34	78.94	503.60
1.37000	-3271.95	156.30	6.65	-3331.99	166.50	-4.71	-3406.89	12.77	-4.99	-3435.72	23.92	58.74	-3696.30	-40.65	-8.92	-3668.39	0.91	10.78	-3366.67	211.60	-15.07	-3390.38	199.66	41.26	-3529.59	-39.43	1242.40	0.00	0.00	0.00	-2256.95	36.01	1644.01	-3508.24	-58.30	1625.62	-3399.95	120.81	1628.65	-3468.78	-5.09	1617.10	531.17	1228.42	72.55	1130.45	1242.42	78.95	503.48
1.38000	-3271.95	156.30	6.65	-3331.99	166.50	-4.71	-3406.89	12.77	-4.99	-3435.72	23.92	58.74	-3696.30	-40.65	-8.92	-3668.39	0.91	10.78	-3363.73	211.44	-14.64	-3421.88	198.27	37.28	-3529.59	-39.43	1242.40	0.00	0.00	0.00	-2256.95	36.01	1644.01	-3508.24	-58.30	1625.62	-3414.57	121.15	1628.43	-3459.29	-6.40	1617.76	530.17	1228.36	72.44	1130.14	1242.43	78.75	504.18
1.39000	-3271.95	156.30	6.65	-3331.99	166.50	-4.71	-3406.89	12.77	-4.99	-3435.72	23.92	58.74	-3696.30	-40.65	-8.92	-3668.39	0.91	10.78	-3362.10	211.48	-13.92	-3406.10	198.51	38.73	-3529.59	-39.43	1242.40	0.00	0.00	0.00	-2256.95	36.01	1644.01	-3508.24	-58.30	1625.62	-3420.17	121.29	1629.83	-3494.24	-7.62	1618.34	530.64	1228.97	72.22	1130.37	1242.74	78.76	502.92
1.40000	-3271.95	156.30	6.65	-3331.99	166.50	-4.71	-3406.89	12.77	-4.99	-3435.72	23.92	58.74	-3696.30	-40.65	-8.92	-3668.39	0.91	10.78	-3362.94	209.88	-14.73	-3393.17	198.91	40.30	-3529.59	-39.43	1242.40	0.00	0.00	0.00	-2256.95	36.01	1644.01	-3508.24	-58.30	1625.62	-3422.63	120.55	1629.76	-3494.73	-7.45	1617.54	531.36	1228.69	72.49	1130.05	1242.94	78.54	505.10
1.41000	-3271.95	156.30	6.65	-3331.99	166.50	-4.71	-3406.89	12.77	-4.99	-3435.72	23.92	58.74	-3696.30	-40.65	-8.92	-3668.39	0.91	10.78	-3384.65	211.48	-17.70	-3404.04	201.67	38.39	-3529.59	-39.43	1242.40	0.00	0.00	0.00	-2256.95	36.01	1644.01	-3508.24	-58.30	1625.62	-3408.42	121.53	1629.03	-3467.01	-5.04	1615.58	530.63	1228.40	72.43	1129.53	1242.39	78.63	504.02
1.42000	-3271.95	156.30	6.65	-3331.99	166.50	-4.71	-3406.89	12.77	-4.99	-3435.72	23.92	58.74	-3696.30	-40.65	-8.92	-3668.39	0.91	10.78	-3351.01	213.14	-12.39	-3396.75	198.14	39.21	-3529.59	-39.43	1242.40	0.00	0.00	0.00	-2256.95	36.01	1644.01	-3508.24	-58.30	1625.62	-3412.45	121.18	1628.49	-3457.83	-3.14	1615.82	530.62	1228.86	72.33	1130.70	1242.60	78.92	505.57
1.43000	-3271.95	156.30	6.65	-3331.99	166.50	-4.71	-3406.89	12.77	-4.99	-3435.72	23.92	58.74	-3696.30	-40.65	-8.92	-3668.39	0.91	10.78	-3360.22	212.21	-14.55	-3401.72	198.63	38.92	-3529.59	-39.43	1242.40	0.00	0.00	0.00	-2256.95	36.01	1644.01	-3508.24	-58.30	1625.62	-3412.29	120.13	1628.90	-3465.66	-2.77	1617.04	530.67	1228.42	72.48	1130.82	1241.77	79.40	505.78
1.44000	-3271.95	156.30	6.65	-3331.99	166.50	-4.71	-3406.89	12.77	-4.99	-3435.72	23.92	58.74	-3696.30	-40.65	-8.92	-3668.39	0.91	10.78	-3360.37	211.19	-14.09	-3405.98	199.84	39.34	-3529.59	-39.43	1242.40	0.00	0.00	0.00	-2256.95	36.01	1644.01	-3508.24	-58.30	1625.62	-3382.12	121.42	1628.27	-3465.17	-2.10	1617.88	530.34	1227.97	72.52	1130.01	1242.30	79.03	502.64
1.45000	-3271.95	156.30	6.65	-3331.99	166.50	-4.71	-3406.89	12.77	-4.99	-3435.72	23.92	58.74	-3696.30	-40.65	-8.92	-3668.39	0.91	10.78	-3352.81	212.12	-12.28	-3407.27	198.47	38.61	-3529.59	-39.43	1242.40	0.00	0.00	0.00	-2256.95	36.01	1644.01	-3508.24	-58.30	1625.62	-3368.54	121.48	1626.81	-3460.41	-2.47	1617.95	531.22	1228.01	72.71	1130.42	1242.48	78.87	502.39
1.46000	-3271.95	156.30	6.65	-3331.99	166.50	-4.71	-3406.89	12.77	-4.99	-3435.72	23.92	58.74	-3696.30	-40.65	-8.92	-3668.39	0.91	10.78	-3380.29	211.13	-17.36	-3390.30	200.04	41.41	-3529.59	-39.43	1242.40	0.00	0.00	0.00	-2256.95	36.01	1644.01	-3508.24	-58.30	1625.62	-3404.87	120.45	1627.95	-3456.10	-3.45	1617.66	530.96	1228.39	72.69	1130.14	1242.58	78.72	503.77
1.47000	-3271.95	156.30	6.65	-3331.99	166.50	-4.71	-3406.89	12.77	-4.99	-3435.72	23.92	58.74	-3696.30	-40.65	-8.92	-3668.39	0.91	10.78	-3383.08	211.83	-17.50	-3366.42	200.13	44.32	-3529.59	-39.43	1242.40	0.00	0.00	0.00	-2256.95	36.01	1644.01	-3508.24	-58.30	1625.62	-3410.50	120.32	1628.04	-3456.96	-4.63	1617.39	531.16	1227.76	72.74	1129.77	1242.31	78.65	504.47
1.48000	-3271.95	156.30	6.65	-3331.99	166.50	-4.71	-3406.89	12.77	-4.99	-3435.72	23.92	58.74	-3696.30	-40.65	-8.92	-3668.39	0.91	10.78	-3389.99	211.64	-18.97	-3369.10	199.15	43.85	-3529.59	-39.43	1242.40	0.00	0.00	0.00	-2256.95	36.01	1644.01	-3508.24	-58.30	1625.62	-3421.14	121.50	1629.58	-3467.69	-5.57	1617.53	530.77	1228.49	72.39	1130.36	1242.40	78.94	505.21
1.49000	-3271.95	156.30	6.65	-3331.99	166.50	-4.71	-3406.89	12.77	-4.99	-3435.72	23.92	58.74	-3696.30	-40.65	-8.92	-3668.39	0.91	10.78	-3364.31	212.36	-14.56	-3372.45	199.45	45.02	-3529.59	-39.43	1242.40	0.00	0.00	0.00	-2256.95	36.01	1644.01	-3508.24	-58.30	1625.62	-3403.15	121.64	1628.96	-3482.08	-5.45	1619.28	531.75	1228.13	72.70	1129.96	1242.52	78.90	504.72
1.50000	-3271.95	156.30	6.65	-3331.99	166.50	-4.71	-3406.89	12.77	-4.99	-3435.72	23.92	58.74	-3696.30	-40.65	-8.92	-3668.39	0.91	10.78	-3366.97	212.36	-14.83	-3418.92	199.13	37.90	-3529.59	-39.43	1242.40	0.00	0.00	0.00	-2256.95	36.01	1644.01	-3508.24	-58.30	1625.62	-3406.10	120.77	1627.83	-3487.72	-7.08	1616.71	531.24	1228.40	72.59	1129.57	1242.33	78.63	504.89
1.51000	-3271.95	156.30	6.65	-3331.99	166.50	-4.71	-3406.89	12.77	-4.99	-3435.72	23.92	58.74	-3696.30	-40.65	-8.92	-3668.39	0.91	10.78	-3390.34	211.21	-19.63	-3379.27	198.65	42.73	-3529.59	-39.43	1242.40	0.00	0.00	0.00	-2256.95	36.01	1644.01	-3508.24	-58.30	1625.62	-3382.75	122.65	1627.34	-3470.15	-4.71	1616.35	530.43	1229.09	72.22	1130.40	1242.29	78.83	503.27
1.52000	-3271.95	156.30	6.65	-3331.99	166.50	-4.71	-3406.89	12.77	-4.99	-3435.72	23.92	58.74	-3696.30	-40.65	-8.92	-3668.39	0.91	10.78	-3337.38	211.68	-11.17	-3412.29	198.82	38.54	-3529.59	-39.43	1242.40	0.00	0.00	0.00	-2256.95	36.01	1644.01	-3508.24	-58.30	1625.62	-3419.34	122.18	1629.51	-3476.89	-6.00	1616.04	530.40	1228.49	72.38	1129.85	1242.18	78.87	502.55
1.53000	-3271.95	156.30	6.65	-3331.99	166.50	-4.71	-3406.89	12.77	-4.99	-3435.72	23.92	58.74	-3696.30	-40.65	-8.92	-3668.39	0.91	10.78	-3342.81	212.07	-11.18	-3379.08	199.52	42.73	-3529.59	-39.43	1242.40	0.00	0.00	0.00	-2256.95	36.01	1644.01	-3508.24	-58.30	1625.62	-3405.97	120.78	1628.67	-3502.58	-9.48	1617.36	531.27	1227.84	72.75	1130.26	1242.31	78.85	503.29
1.54000	-3271.95	156.30	6.65	-3331.99	166.50	-4.71	-3406.89	12.77	-4.99	-3435.72	23.92	58.74	-3696.30	-40.65	-8.92	-3668.39	0.91	10.78	-3347.31	211.97	-11.96	-3420.11	199.32	37.00	-3529.59	-39.43	1242.40	0.00	0.00	0.00	-2256.95	36.01	1644.01	-3508.24	-58.30	1625.62	-3420.68	120.83	1629.24	-3511.32	-9.88	1618.76	531.09	1228.36	72.50	1130.53	1242.29	78.86	502.45
1.55000	-3271.95	156.30	6.65	-3331.99	166.50	-4.71	-3406.89	12.77	-4.99	-3435.72	23.92	58.74	-3696.30	-40.65	-8.92	-3668.39	0.91	10.78	-3348.93	211.52	-12.61	-3400.49	199.24	39.69	-3529.59	-39.43	1242.40	0.00	0.00	0.00	-2256.95	36.01	1644.01	-3508.24	-58.30	1625.62	-3398.05	120.61	1628.36	-3496.98	-8.59	1620.32	531.49	1227.62	72.80	1130.90	1242.35	78.83	505.94
1.56000	-3271.95	156.30	6.65	-3331.99	166.50	-4.71	-3406.89	12.77	-4.99	-3435.72	23.92	58.74	-3696.30	-40.65	-8.92	-3668.39	0.91	10.78	-3365.99	212.18	-16.01	-3410.25	197.71	38.33	-3529.59	-39.43	1242.40	0.00	0.00	0.00	-2256.95	36.01	1644.01	-3508.24	-58.30	1625.62	-3412.74	120.51	1629.67	-3502.27	-5.37	1619.04	531.41	1228.35	72.61	1131.16	1241.71	79.32	505.04
1.57000	-3271.95	156.30	6.65	-3331.99	166.50	-4.71	-3406.89	12.77	-4.99	-3435.72	23.92	58.74	-3696.30	-40.65	-8.92	-3668.39	0.91	10.78	-3378.57	210.60	-16.65	-3391.04	198.55	42.28	-3529.59	-39.43	1242.40	0.00	0.00	0.00	-2256.95	36.01	1644.01	-3508.24	-58.30	1625.62	-3401.57	123.14	1629.31	-3508.48	-7.81	1619.23	531.65	1227.64	72.85	1130.51	1241.56	79.03	506.15
1.58000	-3271.95	156.30	6.65	-3331.99	166.50	-4.71	-3406.89	12.77	-4.99	-3435.72	23.92	58.74	-3696.30	-40.65	-8.92	-3668.39	0.91	10.78	-3377.37	211.15	-16.59	-3438.55	200.54	33.81	-3529.59	-39.43	1242.40	0.00	0.00	0.00	-2256.95	36.01	1644.01	-3508.24	-58.30	1625.62	-3386.57	122.91	1627.72	-3482.57	-8.30	1618.10	531.25	1227.98	72.81	1130.46	1242.18	78.86	504.85
1.59000	-3271.95	156.30	6.65	-3331.99	166.50	-4.71	-3406.89	12.77	-4.99	-3435.72	23.92	58.74	-3696.30	-40.65	-8.92	-3668.39	0.91	10.78	-3384.58	211.23	-18.30	-3403.75	201.05	37.90	-3529.59	-39.43	1242.40	0.00	0.00	0.00	-2256.95	36.01	1644.01	-3508.24	-58.30	1625.62	-3396.44	120.86	1628.35	-3439.15	-2.28	1615.96	531.29	1228.16	72.66	1130.64	1242.41	78.85	505.67
1.60000	-3271.95	156.30	6.65	-3331.99	166.50	-4.71	-3406.89	12.77	-4.99	-3435.72	23.92	58.74	-3696.30	-40.65	-8.92	-3668.39	0.91	10.78	-3358.96	212.18	-14.56	-3375.89	200.31	42.12	-3529.59	-39.43	1242.40	0.00	0.00	0.00	-2256.95	36.01	1644.01	-3508.24	-58.30	1625.62	-3397.09	123.18	1627.68	-3393.68	1.20	1613.98	530.83	1228.80	72.36	1131.09	1242.07	79.09	505.10
1.61000	-3271.95	156.30	6.65	-3331.99	166.50	-4.71	-3406.89	12.77	-4.99	-3435.72	23.92	58.74	-3696.30	-40.65	-8.92	-3668.39	0.91	10.78	-3377.24	210.44	-17.09	-3372.40	199.65	44.26	-3529.59	-39.43	1242.40	0.00	0.00	0.00	-2256.95	36.01	1644.01	-3508.24	-58.30	1625.62	-3408.05	120.99	1629.07	-3372.19	3.77	1613.80	530.89	1228.33	72.51	1130.28	1242.42	78.82	505.70
1.62000	-3271.95	156.30	6.65	-3331.99	166.50	-4.71	-3406.89	12.77	-4.99	-3435.72	23.92	58.74	-3696.30	-40.65	-8.92	-3668.39	0.91	10.78	-3345.66	212.30	-10.67	-3398.77	199.84	40.39	-3529.59	-39.43	1242.40	0.00	0.00	0.00	-2256.95	36.01	1644.01	-3508.24	-58.30	1625.62	-3421.57	119.78	1628.84	-3409.83	1.04	1616.93	531.51	1227.68	72.80	1129.94	1242.25	78.70	502.40
1.63000	-3271.95	156.30	6.65	-3331.99	166.50	-4.71	-3406.89	12.77	-4.99	-3435.72	23.92	58.74	-3696.30	-40.65	-8.92	-3668.39	0.91	10.78	-3351.41	213.87	-12.28	-3393.87	199.59	41.51	-3529.59	-39.43	1242.40	0.00	0.00	0.00	-2256.95	36.01	1644.01	-3508.24	-58.30	1625.62	-3399.39	121.11	1626.62	-3458.36	-3.23	1619.73	531.00	1228.49	72.51	1130.20	1242.19	78.89	505.16
1.64000	-3271.95	156.30	6.65	-3331.99	166.50	-4.71	-3406.89	12.77	-4.99	-3435.72	23.92	58.74	-3696.30	-40.65	-8.92	-3668.39	0.91	10.78	-3344.96	211.77	-11.13	-3407.15	198.43	39.07	-3529.59	-39.43	1242.40	0.00	0.00	0.00	-2256.95	36.01	1644.01	-3508.24	-58.30	1625.62	-3394.00	121.73	1627.26	-3469.64	-5.27	1618.57	530.41	1228.46	72.33	1130.02	1242.62	78.67	501.86
1.65000	-3271.95	156.30	6.65	-3331.99	166.50	-4.71	-3406.89	12.77	-4.99	-3435.72	23.92	58.74	-3696.30	-40.65	-8.92	-3668.39	0.91	10.78	-3336.53	211.33	-11.45	-3423.46	198.58	38.16	-3529.59	-39.43	1242.40	0.00	0.00	0.00	-2256.95	36.01	1644.01	-3508.24	-58.30	1625.62	-3383.00	120.26	1626.56	-3457.96	-5.11	1616.39	531.21	1228.01	72.66	1130.41	1242.04	79.01	501.63
1.66000	-3271.95	156.30	6.65	-3331.99	166.50	-4.71	-3406.89	12.77	-4.99	-3435.72	23.92	58.74	-3696.30	-40.65	-8.92	-3668.39	0.91	10.78	-3368.46	211.12	-15.51	-3403.40	197.80	39.57	-3529.59	-39.43	1242.40	0.00	0.00	0.00	-2256.95	36.01	1644.01	-3508.24	-58.30	1625.62	-3414.72	120.47	1628.93	-3475.93	-8.20	1616.02	531.31	1227.85	72.75	1130.28	1241.54	79.07	504.24
1.67000	-3271.95	156.30	6.65	-3331.99	166.50	-4.71	-3406.89	12.77	-4.99	-3435.72	23.92	58.74	-3696.30	-40.65	-8.92	-3668.39	0.91	10.78	-3366.02	211.74	-15.14	-3407.35	197.88	38.38	-3529.59	-39.43	1242.40	0.00	0.00	0.00	-2256.95	36.01	1644.01	-3508.24	-58.30	1625.62	-3410.27	121.69	1628.66	-3507.31	-12.02	1618.02	530.99	1228.07	72.68	1131.11	1242.13	79.03	505.86
1.68000	-3271.95	156.30	6.65	-3331.99	166.50	-4.71	-3406.89	12.77	-4.99	-3435.72	23.92	58.74	-3696.30	-40.65	-8.92	-3668.39	0.91	10.78	-3354.15	210.92	-13.79	-3426.99	200.09	34.92	-3529.59	-39.43	1242.40	0.00	0.00	0.00	-2256.95	36.01	1644.01	-3508.24	-58.30	1625.62	-3408.49	121.37	1628.27	-3500.37	-11.07	1618.75	530.33	1228.29	72.49	1130.04	1242.18	78.87	504.92
1.69000	-3271.95	156.30	6.65	-3331.99	166.50	-4.71	-3406.89	12.77	-4.99	-3435.72	23.92	58.74	-3696.30	-40.65	-8.92	-3668.39	0.91	10.78	-3391.13	212.23	-19.45	-3398.70	201.18	40.15	-3529.59	-39.43	1242.40	0.00	0.00	0.00	-2256.95	36.01	1644.01	-3508.24	-58.30	1625.62	-3415.76	121.89	1629.95	-3438.51	-5.44	1617.69	530.76	1228.06	72.57	1130.46	1242.18	78.97	503.66
1.70000	-3271.95	156.30	6.65	-3331.99	166.50	-4.71	-3406.89	12.77	-4.99	-3435.72	23.92	58.74	-3696.30	-40.65	-8.92	-3668.39	0.91	10.78	-3379.61	211.84	-17.08	-3432.83	199.63	34.05	-3529.59	-39.43	1242.40	0.00	0.00	0.00	-2256.95	36.01	1644.01	-3508.24	-58.30	1625.62	-3404.78	122.71	1629.96	-3475.76	-6.36	1617.56	531.41	1228.26	72.61	1130.58	1242.56	78.98	502.01
1.71000	-3271.95	156.30	6.65	-3331.99	166.50	-4.71	-3406.89	12.77	-4.99	-3435.72	23.92	58.74	-3696.30	-40.65	-8.92	-3668.39	0.91	10.78	-3343.31	211.15	-11.84	-3418.73	198.83	37.05	-3529.59	-39.43	1242.40	0.00	0.00	0.00	-2256.95	36.01	1644.01	-3508.24	-58.30	1625.62	-3416.34	122.00	1630.57	-3463.97	-5.00	1616.42	531.14	1228.61	72.45	1130.75	1242.65	78.92	505.55
1.72000	-3271.95	156.30	6.65	-3331.99	166.50	-4.71	-3406.89	12.77	-4.99	-3435.72	23.92	58.74	-3696.30	-40.65	-8.92	-3668.39	0.91	10.78	-3340.04	212.42	-11.34	-3357.76	200.40	45.81	-3529.59	-39.43	1242.40	0.00	0.00	0.00	-2256.95	36.01	1644.01	-3508.24	-58.30	1625.62	-3418.94	119.76	1629.29	-3459.53	-5.21	1616.65	531.17	1228.37	72.49	1131.11	1242.25	79.13	505.78
1.73000	-3271.95	156.30	6.65	-3331.99	166.50	-4.71	-3406.89	12.77	-4.99	-3435.72	23.92	58.74	-3696.30	-40.65	-8.92	-3668.39	0.91	10.78	-3378.10	213.00	-17.60	-3421.26	199.01	37.03	-3529.59	-39.43	1242.40	0.00	0.00	0.00	-2256.95	36.01	1644.01	-3508.24	-58.30	1625.62	-3388.18	121.14	1627.52	-3474.32	-5.65	1618.66	531.32	1228.57	72.59	1130.86	1242.13	79.12	504.41
1.74000	-3271.95	156.30	6.65	-3331.99	166.50	-4.71	-3406.89	12.77	-4.99	-3435.72	23.92	58.74	-3696.30	-40.65	-8.92	-3668.39	0.91	10.78	-3355.54	212.63	-12.82	-3409.91	199.29	37.74	-3529.59	-39.43	1242.40	0.00	0.00	0.00	-2256.95	36.01	1644.01	-3508.24	-58.30	1625.62	-3394.21	121.21	1628.86	-3486.72	-7.30	1618.84	531.79	1228.48	72.66	1130.13	1242.58	78.67	504.57
1.75000	-3271.95	156.30	6.65	-3331.99	166.50	-4.71	-3406.89	12.77	-4.99	-3435.72	23.92	58.74	-3696.30	-40.65	-8.92	-3668.39	0.91	10.78	-3363.91	213.50	-14.41	-3420.12	199.66	36.33	-3529.59	-39.43	1242.40	0.00	0.00	0.00	-2256.95	36.01	1644.01	-3508.24	-58.30	1625.62	-3417.16	120.92	1629.46	-3444.45	-4.98	1616.58	532.03	1228.21	72.89	1130.52	1242.25	79.01	504.00
1.76000	-3271.95	156.30	6.65	-3331.99	166.50	-4.71	-3406.89	12.77	-4.99	-3435.72	23.92	58.74	-3696.30	-40.65	-8.92	-3668.39	0.91	10.78	-3397.19	213.05	-19.20	-3421.32	199.32	35.51	-3529.59	-39.43	1242.40	0.00	0.00	0.00	-2256.95	36.01	1644.01	-3508.24	-58.30	1625.62	-3413.48	121.67	1629.29	-3444.21	-4.71	1617.58	530.88	1228.91	72.27	1130.96	1241.84	79.14	502.88
1.77000	-3271.95	156.30	6.65	-3331.99	166.50	-4.71	-3406.89	12.77	-4.99	-3435.72	23.92	58.74	-3696.30	-40.65	-8.92	-3668.39	0.91	10.78	-3361.13	211.52	-14.10	-3423.95	199.75	37.18	-3529.59	-39.43	1242.40	0.00	0.00	0.00	-2256.95	36.01	1644.01	-3508.24	-58.30	1625.62	-3398.23	122.69	1628.10	-3515.93	-6.66	1619.36	530.92	1228.62	72.49	1130.58	1241.86	79.07	503.27
1.78000	-3271.95	156.30	6.65	-3331.99	166.50	-4.71	-3406.89	12.77	-4.99	-3435.72	23.92	58.74	-3696.30	-40.65	-8.92	-3668.39	0.91	10.78	-3364.54	213.25	-14.50	-3439.84	198.76	33.63	-3529.59	-39.43	1242.40	0.00	0.00	0.00	-2256.95	36.01	1644.01	-3508.24	-58.30	1625.62	-3410.26	121.84	1628.54	-3492.18	-5.88	1618.12	531.45	1227.94	72.96	1130.50	1241.98	79.01	500.83
1.79000	-3271.95	156.30	6.65	-3331.99	166.50	-4.71	-3406.89	12.77	-4.99	-3435.72	23.92	58.74	-3696.30	-40.65	-8.92	-3668.39	0.91	10.78	-3370.17	211.53	-14.97	-3420.68	201.32	37.09	-3529.59	-39.43	1242.40	0.00	0.00	0.00	-2256.95	36.01	1644.01	-3508.24	-58.30	1625.62	-3398.62	123.28	1629.35	-3476.98	-5.83	1616.43	531.37	1227.95	72.72	1130.57	1242.33	78.98	501.48
1.80000	-3271.95	156.30	6.65	-3331.99	166.50	-4.71	-3406.89	12.77	-4.99	-3435.72	23.92	58.74	-3696.30	-40.65	-8.92	-3668.39	0.91	10.78	-3354.53	212.59	-12.85	-3445.48	199.54	31.46	-3529.59	-39.43	1242.40	0.00	0.00	0.00	-2256.95	36.01	1644.01	-3508.24	-58.30	1625.62	-3422.39	121.53	1629.36	-3467.65	-5.52	1616.94	530.37	1227.80	72.48	1130.52	1241.90	79.03	501.51
1.81000	-3271.95	156.30	6.65	-3331.99	166.50	-4.71	-3406.89	12.77	-4.99	-3435.72	23.92	58.74	-3696.30	-40.65	-8.92	-3668.39	0.91	10.78	-3340.84	212.78	-11.62	-3394.21	198.02	40.87	-3529.59	-39.43	1242.40	0.00	0.00	0.00	-2256.95	36.01	1644.01	-3508.24	-58.30	1625.62	-3420.19	122.17	1629.71	-3449.95	-6.57	1617.90	530.14	1227.91	72.59	1130.05	1242.56	78.73	504.57
1.82000	-3271.95	156.30	6.65	-3331.99	166.50	-4.71	-3406.89	12.77	-4.99	-3435.72	23.92	58.74	-3696.30	-40.65	-8.92	-3668.39	0.91	10.78	-3335.41	212.77	-10.78	-3383.33	200.78	43.29	-3529.59	-39.43	1242.40	0.00	0.00	0.00	-2256.95	36.01	1644.01	-3508.24	-58.30	1625.62	-3413.30	122.00	1629.75	-3456.78	-2.80	1618.20	530.32	1227.83	72.55	1129.76	1242.27	78.87	507.80
1.83000	-3271.95	156.30	6.65	-3331.99	166.50	-4.71	-3406.89	12.77	-4.99	-3435.72	23.92	58.74	-3696.30	-40.65	-8.92	-3668.39	0.91	10.78	-3361.12	211.06	-14.62	-3402.35	198.61	39.70	-3529.59	-39.43	1242.40	0.00	0.00	0.00	-2256.95	36.01	1644.01	-3508.24	-58.30	1625.62	-3406.82	120.75	1628.58	-3462.15	-0.75	1618.80	531.75	1228.23	72.78	1129.72	1241.95	78.89	503.50
1.84000	-3271.95	156.30	6.65	-3331.99	166.50	-4.71	-3406.89	12.77	-4.99	-3435.72	23.92	58.74	-3696.30	-40.65	-8.92	-3668.39	0.91	10.78	-3377.57	212.00	-16.38	-3401.36	197.86	39.12	-3529.59	-39.43	1242.40	0.00	0.00	0.00	-2256.95	36.01	1644.01	-3508.24	-58.30	1625.62	-3429.12	120.71	1629.77	-3456.33	-1.93	1617.89	532.19	1228.28	72.72	1130.08	1242.27	78.89	504.22
1.85000	-3271.95	156.30	6.65	-3331.99	166.50	-4.71	-3406.89	12.77	-4.99	-3435.72	23.92	58.74	-3696.30	-40.65	-8.92	-3668.39	0.91	10.78	-3341.04	211.90	-11.11	-3405.41	199.33	38.70	-3529.59	-39.43	1242.40	0.00	0.00	0.00	-2256.95	36.01	1644.01	-3508.24	-58.30	1625.62	-3420.69	120.90	1629.45	-3448.63	-4.24	1616.40	531.31	1227.85	72.74	1130.03	1242.16	79.02	503.11
1.86000	-3271.95	156.30	6.65	-3331.99	166.50	-4.71	-3406.89	12.77	-4.99	-3435.72	23.92	58.74	-3696.30	-40.65	-8.92	-3668.39	0.91	10.78	-3345.90	210.99	-11.29	-3390.84	200.81	41.55	-3529.59	-39.43	1242.40	0.00	0.00	0.00	-2256.95	36.01	1644.01	-3508.24	-58.30	1625.62	-3434.19	119.68	1629.94	-3415.25	-6.02	1614.91	530.70	1228.16	72.64	1129.95	1242.35	78.99	503.80
1.87000	-3271.95	156.30	6.65	-3331.99	166.50	-4.71	-3406.89	12.77	-4.99	-3435.72	23.92	58.74	-3696.30	-40.65	-8.92	-3668.39	0.91	10.78	-3379.31	212.62	-17.39	-3398.32	199.07	41.35	-3529.59	-39.43	1242.40	0.00	0.00	0.00	-2256.95	36.01	1644.01	-3508.24	-58.30	1625.62	-3409.35	121.45	1629.24	-3454.74	-4.74	1617.28	530.90	1227.57	72.78	1130.82	1241.64	79.38	504.42
1.88000	-3271.95	156.30	6.65	-3331.99	166.50	-4.71	-3406.89	12.77	-4.99	-3435.72	23.92	58.74	-3696.30	-40.65	-8.92	-3668.39	0.91	10.78	-3345.28	212.91	-10.73	-3417.82	199.99	35.13	-3529.59	-39.43	1242.40	0.00	0.00	0.00	-2256.95	36.01	1644.01	-3508.24	-58.30	1625.62	-3380.36	123.16	1627.67	-3455.69	-1.35	1617.78	530.79	1227.73	72.74	1129.88	1242.13	78.93	506.81
1.89000	-3271.95	156.30	6.65	-3331.99	166.50	-4.71	-3406.89	12.77	-4.99	-3435.72	23.92	58.74	-3696.30	-40.65	-8.92	-3668.39	0.91	10.78	-3363.18	212.00	-13.96	-3381.01	201.83	42.74	-3529.59	-39.43	1242.40	0.00	0.00	0.00	-2256.95	36.01	1644.01	-3508.24	-58.30	1625.62	-3425.13	122.86	1629.87	-3454.40	-1.92	1616.22	530.85	1227.86	72.68	1130.03	1242.31	78.96	505.61
1.90000	-3271.95	156.30	6.65	-3331.99	166.50	-4.71	-3406.89	12.77	-4.99	-3435.72	23.92	58.74	-3696.30	-40.65	-8.92	-3668.39	0.91	10.78	-3361.07	211.94	-13.95	-3399.77	197.65	39.46	-3529.59	-39.43	1242.40	0.00	0.00	0.00	-2256.95	36.01	1644.01	-3508.24	-58.30	1625.62	-3408.01	122.52	1629.43	-3449.74	-5.16	1615.68	531.37	1228.02	72.74	1130.52	1241.98	79.01	504.31
1.91000	-3271.95	156.30	6.65	-3331.99	166.50	-4.71	-3406.89	12.77	-4.99	-3435.72	23.92	58.74	-3696.30	-40.65	-8.92	-3668.39	0.91	10.78	-3347.60	211.28	-11.32	-3408.23	196.87	39.15	-3529.59	-39.43	1242.40	0.00	0.00	0.00	-2256.95	36.01	1644.01	-3508.24	-58.30	1625.62	-3389.48	121.38	1628.38	-3454.50	-5.43	1618.70	532.31	1227.87	72.92	1130.30	1241.53	79.15	505.62
1.92000	-3271.95	156.30	6.65	-3331.99	166.50	-4.71	-3406.89	12.77	-4.99	-3435.72	23.92	58.74	-3696.30	-40.65	-8.92	-3668.39	0.91	10.78	-3356.75	211.40	-12.60	-3395.00	196.37	39.35	-3529.59	-39.43	1242.40	0.00	0.00	0.00	-2256.95	36.01	1644.01	-3508.24	-58.30	1625.62	-3383.62	120.61	1628.00	-3472.89	-7.56	1620.10	531.72	1227.66	72.96	1129.62	1242.50	78.70	503.45
1.93000	-3271.95	156.30	6.65	-3331.99	166.50	-4.71	-3406.89	12.77	-4.99	-3435.72	23.92	58.74	-3696.30	-40.65	-8.92	-3668.39	0.91	10.78	-3343.87	212.40	-11.59	-3413.89	198.50	37.80	-3529.59	-39.43	1242.40	0.00	0.00	0.00	-2256.95	36.01	1644.01	-3508.24	-58.30	1625.62	-3400.20	120.62	1628.08	-3470.37	-1.74	1619.25	531.33	1228.46	72.58	1130.80	1242.05	79.07	501.48
1.94000	-3271.95	156.30	6.65	-3331.99	166.50	-4.71	-3406.89	12.77	-4.99	-3435.72	23.92	58.74	-3696.30	-40.65	-8.92	-3668.39	0.91	10.78	-3364.64	212.08	-15.69	-3393.57	199.93	41.38	-3529.59	-39.43	1242.40	0.00	0.00	0.00	-2256.95	36.01	1644.01	-3508.24	-58.30	1625.62	-3409.12	120.87	1628.84	-3456.98	-3.17	1616.62	531.59	1227.91	72.92	1131.01	1241.62	79.33	504.74
1.95000	-3271.95	156.30	6.65	-3331.99	166.50	-4.71	-3406.89	12.77	-4.99	-3435.72	23.92	58.74	-3696.30	-40.65	-8.92	-3668.39	0.91	10.78	-3361.87	211.56	-14.50	-3428.34	197.25	35.18	-3529.59	-39.43	1242.40	0.00	0.00	0.00	-2256.95	36.01	1644.01	-3508.24	-58.30	1625.62	-3413.58	121.79	1628.83	-3441.80	-1.91	1614.29	531.75	1227.95	72.84	1130.08	1242.05	78.98	502.20
1.96000	-3271.95	156.30	6.65	-3331.99	166.50	-4.71	-3406.89	12.77	-4.99	-3435.72	23.92	58.74	-3696.30	-40.65	-8.92	-3668.39	0.91	10.78	-3366.63	211.84	-14.42	-3426.78	199.15	35.77	-3529.59	-39.43	1242.40	0.00	0.00	0.00	-2256.95	36.01	1644.01	-3508.24	-58.30	1625.62	-3403.45	123.37	1628.61	-3428.39	-1.11	1613.27	531.45	1227.89	72.80	1130.53	1242.68	78.84	502.63
1.97000	-3271.95	156.30	6.65	-3331.99	166.50	-4.71	-3406.89	12.77	-4.99	-3435.72	23.92	58.74	-3696.30	-40.65	-8.92	-3668.39	0.91	10.78	-3367.48	212.61	-15.62	-3408.84	198.36	38.60	-3529.59	-39.43	1242.40	0.00	0.00	0.00	-2256.95	36.01	1644.01	-3508.24	-58.30	1625.62	-3444.79	122.34	1630.81	-3421.06	-0.79	1613.37	531.01	1227.70	72.79	1130.40	1242.00	78.93	503.94
1.98000	-3271.95	156.30	6.65	-3331.99	166.50	-4.71	-3406.89	12.77	-4.99	-3435.72	23.92	58.74	-3696.30	-40.65	-8.92	-3668.39	0.91	10.78	-3335.59	211.97	-11.61	-3415.69	199.44	38.23	-3529.59	-39.43	1242.40	0.00	0.00	0.00	-2256.95	36.01	1644.01	-3508.24	-58.30	1625.62	-3441.51	120.55	1631.95	-3424.08	-1.00	1614.40	530.41	1228.07	72.55	1130.51	1242.82	78.79	504.19
1.99000	-3271.95	156.30	6.65	-3331.99	166.50	-4.71	-3406.89	12.77	-4.99	-3435.72	23.92	58.74	-3696.30	-40.65	-8.92	-3668.39	0.91	10.78	-3356.19	211.78	-14.84	-3427.09	200.09	33.96	-3529.59	-39.43	1242.40	0.00	0.00	0.00	-2256.95	36.01	1644.01	-3508.24	-58.30	1625.62	-3421.82	121.26	1629.11	-3441.73	-1.74	1616.16	530.44	1227.63	72.67	1130.17	1242.84	78.71	505.91
2.00000	-3271.95	156.30	6.65	-3331.99	166.50	-4.71	-3406.89	12.77	-4.99	-3435.72	23.92	58.74	-3696.30	-40.65	-8.92	-3668.39	0.91	10.78	-3376.29	210.93	-15.90	-3409.57	200.64	37.80	-3529.59	-39.43	1242.40	0.00	0.00	0.00	-2256.95	36.01	1644.01	-3508.24	-58.30	1625.62	-3426.28	122.87	1629.48	-3453.61	-2.70	1617.45	531.07	1227.94	72.76	1130.89	1242.03	79.10	505.11
2.01000	-3271.95	156.30	6.65	-3331.99	166.50	-4.71	-3406.89	12.77	-4.99	-3435.72	23.92	58.74	-3696.30	-40.65	-8.92	-3668.39	0.91	10.78	-3366.16	213.13	-15.34	-3414.13	199.50	38.27	-3529.59	-39.43	1242.40	0.00	0.00	0.00	-2256.95	36.01	1644.01	-3508.24	-58.30	1625.62	-3400.39	122.33	1628.76	-3482.64	-2.83	1618.98	531.02	1228.38	72.55	1130.23	1242.75	78.72	502.15
2.02000	-3271.95	156.30	6.65	-3331.99	166.50	-4.71	-3406.89	12.77	-4.99	-3435.72	23.92	58.74	-3696.30	-40.65	-8.92	-3668.39	0.91	10.78	-3361.68	212.40	-13.94	-3398.46	200.18	40.75	-3529.59	-39.43	1242.40	0.00	0.00	0.00	-2256.95	36.01	1644.01	-3508.24	-58.30	1625.62	-3396.03	122.66	1628.36	-3462.49	-2.73	1618.26	531.65	1227.89	72.73	1130.51	1242.30	78.86	502.79
2.03000	-3271.95	156.30	6.65	-3331.99	166.50	-4.71	-3406.89	12.77	-4.99	-3435.72	23.92	58.74	-3696.30	-40.65	-8.92	-3668.39	0.91	10.78	-3384.34	211.37	-17.99	-3393.07	201.44	40.09	-3529.59	-39.43	1242.40	0.00	0.00	0.00	-2256.95	36.01	1644.01	-3508.24	-58.30	1625.62	-3423.20	123.90	1629.27	-3475.43	-3.72	1618.61	531.41	1227.97	72.74	1130.24	1242.27	78.95	505.32
2.04000	-3271.95	156.30	6.65	-3331.99	166.50	-4.71	-3406.89	12.77	-4.99	-3435.72	23.92	58.74	-3696.30	-40.65	-8.92	-3668.39	0.91	10.78	-3392.31	211.92	-20.06	-3432.99	196.96	34.97	-3529.59	-39.43	1242.40	0.00	0.00	0.00	-2256.95	36.01	1644.01	-3508.24	-58.30	1625.62	-3412.18	121.76	1628.61	-3489.77	-1.32	1619.33	530.65	1228.33	72.55	1130.28	1242.78	78.84	502.93
2.05000	-3271.95	156.30	6.65	-3331.99	166.50	-4.71	-3406.89	12.77	-4.99	-3435.72	23.92	58.74	-3696.30	-40.65	-8.92	-3668.39	0.91	10.78	-3354.26	211.93	-13.48	-3429.78	200.90	34.67	-3529.59	-39.43	1242.40	0.00	0.00	0.00	-2256.95	36.01	1644.01	-3508.24	-58.30	1625.62	-3395.07	124.07	1628.80	-3480.58	-3.85	1618.34	530.08	1228.65	72.37	1129.76	1242.07	78.83	504.49
2.06000	-3271.95	156.30	6.65	-3331.99	166.50	-4.71	-3406.89	12.77	-4.99	-3435.72	23.92	58.74	-3696.30	-40.65	-8.92	-3668.39	0.91	10.78	-3357.17	213.05	-13.10	-3416.34	200.45	37.79	-3529.59	-39.43	1242.40	0.00	0.00	0.00	-2256.95	36.01	1644.01	-3508.24	-58.30	1625.62	-3408.97	122.59	1629.08	-3490.32	-6.13	1618.49	531.51	1228.27	72.73	1130.46	1242.17	78.97	508.53
2.07000	-3271.95	156.30	6.65	-3331.99	166.50	-4.71	-3406.89	12.77	-4.99	-3435.72	23.92	58.74	-3696.30	-40.65	-8.92	-3668.39	0.91	10.78	-3367.26	212.94	-15.59	-3377.66	199.95	41.54	-3529.59	-39.43	1242.40	0.00	0.00	0.00	-2256.95	36.01	1644.01	-3508.24	-58.30	1625.62	-3401.97	123.57	1628.82	-3467.56	-1.87	1617.48	530.49	1227.64	72.64	1130.09	1241.98	78.95	505.47
2.08000	-3271.95	156.30	6.65	-3331.99	166.50	-4.71	-3406.89	12.77	-4.99	-3435.72	23.92	58.74	-3696.30	-40.65	-8.92	-3668.39	0.91	10.78	-3383.34	211.69	-17.56	-3363.37	199.24	46.07	-3529.59	-39.43	1242.40	0.00	0.00	0.00	-2256.95	36.01	1644.01	-3508.24	-58.30	1625.62	-3411.18	122.65	1628.67	-3499.35	-3.73	1619.88	530.61	1228.12	72.49	1129.82	1242.72	78.73	503.90
2.09000	-3271.95	156.30	6.65	-3331.99	166.50	-4.71	-3406.89	12.77	-4.99	-3435.72	23.92	58.74	-3696.30	-40.65	-8.92	-3668.39	0.91	10.78	-3375.48	211.73	-16.75	-3421.07	198.16	36.58	-3529.59	-39.43	1242.40	0.00	0.00	0.00	-2256.95	36.01	1644.01	-3508.24	-58.30	1625.62	-3418.92	124.47	1627.78	-3480.21	-2.90	1618.56	531.48	1228.54	72.69	1130.52	1242.52	78.95	504.23
2.10000	-3271.95	156.30	6.65	-3331.99	166.50	-4.71	-3406.89	12.77	-4.99	-3435.72	23.92	58.74	-3696.30	-40.65	-8.92	-3668.39	0.91	10.78	-3344.36	211.90	-11.38	-3423.36	199.35	36.98	-3529.59	-39.43	1242.40	0.00	0.00	0.00	-2256.95	36.01	1644.01	-3508.24	-58.30	1625.62	-3418.84	125.14	1628.94	-3480.38	-2.62	1616.91	532.14	1228.10	73.10	1130.71	1242.81	78.97	503.62
2.11000	-3271.95	156.30	6.65	-3331.99	166.50	-4.71	-3406.89	12.77	-4.99	-3435.72	23.92	58.74	-3696.30	-40.65	-8.92	-3668.39	0.91	10.78	-3393.19	210.45	-19.23	-3448.46	200.98	31.22	-3529.59	-39.43	1242.40	0.00	0.00	0.00	-2256.95	36.01	1644.01	-3508.24	-58.30	1625.62	-3408.96	124.34	1629.12	-3474.50	-2.17	1617.65	531.92	1227.78	73.04	1130.52	1242.45	78.90	503.21
2.12000	-3271.95	156.30	6.65	-3331.99	166.50	-4.71	-3406.89	12.77	-4.99	-3435.72	23.92	58.74	-3696.30	-40.65	-8.92	-3668.39	0.91	10.78	-3371.88	211.02	-15.01	-3415.79	198.84	38.31	-3529.59	-39.43	1242.40	0.00	0.00	0.00	-2256.95	36.01	1644.01	-3508.24	-58.30	1625.62	-3421.52	123.61	1629.68	-3439.86	1.97	1615.82	531.23	1228.46	72.60	1130.73	1241.93	79.06	504.97
2.13000	-3271.95	156.30	6.65	-3331.99	166.50	-4.71	-3406.89	12.77	-4.99	-3435.72	23.92	58.74	-3696.30	-40.65	-8.92	-3668.39	0.91	10.78	-3351.95	213.38	-12.41	-3443.74	200.83	32.44	-3529.59	-39.43	1242.40	0.00	0.00	0.00	-2256.95	36.01	1644.01	-3508.24	-58.30	1625.62	-3414.93	126.25	1628.80	-3452.33	0.92	1617.38	531.35	1229.05	72.44	1129.72	1242.58	78.62	502.14
2.14000	-3271.95	156.30	6.65	-3331.99	166.50	-4.71	-3406.89	12.77	-4.99	-3435.72	23.92	58.74	-3696.30	-40.65	-8.92	-3668.39	0.91	10.78	-3364.88	211.84	-15.23	-3420.83	198.04	37.27	-3529.59	-39.43	1242.40	0.00	0.00	0.00	-2256.95	36.01	1644.01	-3508.24	-58.30	1625.62	-3421.23	125.88	1629.11	-3468.60	0.53	1617.79	530.48	1228.93	72.33	1130.15	1241.83	79.08	503.26
2.15000	-3271.95	156.30	6.65	-3331.99	166.50	-4.71	-3406.89	12.77	-4.99	-3435.72	23.92	58.74	-3696.30	-40.65	-8.92	-3668.39	0.91	10.78	-3366.79	209.31	-15.08	-3383.02	198.18	43.60	-3529.59	-39.43	1242.40	0.00	0.00	0.00	-2256.95	36.01	1644.01	-3508.24	-58.30	1625.62	-3412.02	126.06	1629.34	-3479.54	1.70	1616.82	531.43	1228.01	72.78	1130.65	1242.16	79.00	503.92
2.16000	-3271.95	156.30	6.65	-3331.99	166.50	-4.71	-3406.89	12.77	-4.99	-3435.72	23.92	58.74	-3696.30	-40.65	-8.92	-3668.39	0.91	10.78	-3402.26	208.74	-20.92	-3392.94	199.12	41.37	-3529.59	-39.43	1242.40	0.00	0.00	0.00	-2256.95	36.01	1644.01	-3508.24	-58.30	1625.62	-3432.73	125.74	1630.78	-3478.79	3.42	1618.13	531.07	1228.79	72.57	1131.04	1242.30	79.02	502.16
2.17000	-3271.95	156.30	6.65	-3331.99	166.50	-4.71	-3406.89	12.77	-4.99	-3435.72	23.92	58.74	-3696.30	-40.65	-8.92	-3668.39	0.91	10.78	-3383.38	210.79	-17.54	-3413.29	199.94	37.71	-3529.59	-39.43	1242.40	0.00	0.00	0.00	-2256.95	36.01	1644.01	-3508.24	-58.30	1625.62	-3417.19	124.99	1630.56	-3469.24	1.73	1619.66	531.39	1228.84	72.54	1131.00	1242.02	79.14	501.87
2.18000	-3271.95	156.30	6.65	-3331.99	166.50	-4.71	-3406.89	12.77	-4.99	-3435.72	23.92	58.74	-3696.30	-40.65	-8.92	-3668.39	0.91	10.78	-3357.68	212.06	-13.43	-3397.28	199.56	42.07	-3529.59	-39.43	1242.40	0.00	0.00	0.00	-2256.95	36.01	1644.01	-3508.24	-58.30	1625.62	-3440.39	127.71	1630.65	-3463.73	1.58	1618.15	531.14	1227.78	72.70	1130.15	1242.64	78.80	501.19
2.19000	-3271.95	156.30	6.65	-3331.99	166.50	-4.71	-3406.89	12.77	-4.99	-3435.72	23.92	58.74	-3696.30	-40.65	-8.92	-3668.39	0.91	10.78	-3371.46	212.87	-15.69	-3406.53	199.30	39.85	-3529.59	-39.43	1242.40	0.00	0.00	0.00	-2256.95	36.01	1644.01	-3508.24	-58.30	1625.62	-3420.43	128.03	1629.97	-3449.26	4.08	1617.07	530.71	1228.63	72.37	1129.78	1242.99	78.66	502.76
2.20000	-3271.95	156.30	6.65	-3331.99	166.50	-4.71	-3406.89	12.77	-4.99	-3435.72	23.92	58.74	-3696.30	-40.65	-8.92	-3668.39	0.91	10.78	-3365.16	212.53	-13.70	-3413.82	198.59	38.81	-3529.59	-39.43	1242.40	0.00	0.00	0.00	-2256.95	36.01	1644.01	-3508.24	-58.30	1625.62	-3407.12	127.16	1628.78	-3452.49	6.02	1617.21	531.69	1228.42	72.86	1129.75	1242.32	78.72	504.35
2.21000	-3271.95	156.30	6.65	-3331.99	166.50	-4.71	-3406.89	12.77	-4.99	-3435.72	23.92	58.74	-3696.30	-40.65	-8.92	-3668.39	0.91	10.78	-3376.43	211.20	-17.34	-3400.78	199.20	37.83	-3529.59	-39.43	1242.40	0.00	0.00	0.00	-2256.95	36.01	1644.01	-3508.24	-58.30	1625.62	-3427.18	128.67	1629.27	-3489.79	2.77	1619.51	531.31	1227.50	73.01	1130.42	1241.96	78.98	505.59
2.22000	-3271.95	156.30	6.65	-3331.99	166.50	-4.71	-3406.89	12.77	-4.99	-3435.72	23.92	58.74	-3696.30	-40.65	-8.92	-3668.39	0.91	10.78	-3364.74	210.78	-14.99	-3404.28	198.80	38.20	-3529.59	-39.43	1242.40	0.00	0.00	0.00	-2256.95	36.01	1644.01	-3508.24	-58.30	1625.62	-3437.77	128.63	1631.02	-3465.27	5.10	1618.23	530.74	1228.18	72.63	1130.19	1242.40	78.99	500.80
2.23000	-3271.95	156.30	6.65	-3331.99	166.50	-4.71	-3406.89	12.77	-4.99	-3435.72	23.92	58.74	-3696.30	-40.65	-8.92	-3668.39	0.91	10.78	-3355.84	211.48	-13.08	-3396.17	197.77	40.16	-3529.59	-39.43	1242.40	0.00	0.00	0.00	-2256.95	36.01	1644.01	-3508.24	-58.30	1625.62	-3408.58	130.89	1630.12	-3462.24	3.92	1620.04	531.11	1228.22	72.67	1130.10	1242.60	78.95	504.54
2.24000	-3271.95	156.30	6.65	-3331.99	166.50	-4.71	-3406.89	12.77	-4.99	-3435.72	23.92	58.74	-3696.30	-40.65	-8.92	-3668.39	0.91	10.78	-3367.02	211.50	-14.91	-3398.25	199.02	40.02	-3529.59	-39.43	1242.40	0.00	0.00	0.00	-2256.95	36.01	1644.01	-3508.24	-58.30	1625.62	-3418.34	131.36	1631.68	-3485.78	0.94	1621.77	530.91	1228.07	72.52	1130.45	1242.46	78.90	505.19
2.25000	-3271.95	156.30	6.65	-3331.99	166.50	-4.71	-3406.89	12.77	-4.99	-3435.72	23.92	58.74	-3696.30	-40.65	-8.92	-3668.39	0.91	10.78	-3368.34	211.92	-15.55	-3402.62	201.02	38.99	-3529.59	-39.43	1242.40	0.00	0.00	0.00	-2256.95	36.01	1644.01	-3508.24	-58.30	1625.62	-3414.52	133.04	1630.78	-3499.58	2.01	1620.75	530.53	1228.80	72.34	1129.56	1242.39	78.72	503.75
2.26000	-3271.95	156.30	6.65	-3331.99	166.50	-4.71	-3406.89	12.77	-4.99	-3435.72	23.92	58.74	-3696.30	-40.65	-8.92	-3668.39	0.91	10.78	-3359.65	211.63	-13.90	-3435.38	200.38	35.21	-3529.59	-39.43	1242.40	0.00	0.00	0.00	-2256.95	36.01	1644.01	-3508.24	-58.30	1625.62	-3436.27	132.42	1631.01	-3482.21	6.05	1618.59	531.09	1228.35	72.59	1130.19	1242.67	78.79	500.57
2.27000	-3271.95	156.30	6.65	-3331.99	166.50	-4.71	-3406.89	12.77	-4.99	-3435.72	23.92	58.74	-3696.30	-40.65	-8.92	-3668.39	0.91	10.78	-3350.72	210.94	-12.55	-3392.15	197.10	41.19	-3529.59	-39.43	1242.40	0.00	0.00	0.00	-2256.95	36.01	1644.01	-3508.24	-58.30	1625.62	-3420.31	132.82	1631.13	-3458.09	8.31	1616.81	530.65	1228.61	72.34	1130.14	1242.39	78.76	500.29
2.28000	-3271.95	156.30	6.65	-3331.99	166.50	-4.71	-3406.89	12.77	-4.99	-3435.72	23.92	58.74	-3696.30	-40.65	-8.92	-3668.39	0.91	10.78	-3370.10	212.24	-15.29	-3392.41	196.85	40.55	-3529.59	-39.43	1242.40	0.00	0.00	0.00	-2256.95	36.01	1644.01	-3508.24	-58.30	1625.62	-3399.34	135.97	1629.88	-3459.22	7.56	1617.44	531.06	1227.84	72.87	1130.54	1242.16	78.97	500.52
2.29000	-3271.95	156.30	6.65	-3331.99	166.50	-4.71	-3406.89	12.77	-4.99	-3435.72	23.92	58.74	-3696.30	-40.65	-8.92	-3668.39	0.91	10.78	-3395.30	210.87	-19.21	-3395.17	198.79	40.34	-3529.59	-39.43	1242.40	0.00	0.00	0.00	-2256.95	36.01	1644.01	-3508.24	-58.30	1625.62	-3397.57	134.61	1629.09	-3486.55	4.58	1618.64	530.96	1228.07	72.61	1130.33	1242.29	78.85	504.23
2.30000	-3271.95	156.30	6.65	-3331.99	166.50	-4.71	-3406.89	12.77	-4.99	-3435.72	23.92	58.74	-3696.30	-40.65	-8.92	-3668.39	0.91	10.78	-3365.37	213.03	-14.61	-3395.17	200.62	42.44	-3529.59	-39.43	1242.40	0.00	0.00	0.00	-2256.95	36.01	1644.01	-3508.24	-58.30	1625.62	-3422.11	134.60	1630.13	-3512.01	7.66	1620.53	530.58	1228.67	72.36	1130.57	1242.38	78.89	504.38
2.31000	-3271.95	156.30	6.65	-3331.99	166.50	-4.71	-3406.89	12.77	-4.99	-3435.72	23.92	58.74	-3696.30	-40.65	-8.92	-3668.39	0.91	10.78	-3360.37	211.00	-13.94	-3389.05	199.52	40.91	-3529.59	-39.43	1242.40	0.00	0.00	0.00	-2256.95	36.01	1644.01	-3508.24	-58.30	1625.62	-3435.38	135.90	1630.71	-3535.25	8.95	1622.10	530.12	1228.31	72.38	1130.75	1242.27	78.95	500.95
2.32000	-3271.95	156.30	6.65	-3331.99	166.50	-4.71	-3406.89	12.77	-4.99	-3435.72	23.92	58.74	-3696.30	-40.65	-8.92	-3668.39	0.91	10.78	-3372.28	212.22	-16.05	-3369.31	200.02	45.02	-3529.59	-39.43	1242.40	0.00	0.00	0.00	-2256.95	36.01	1644.01	-3508.24	-58.30	1625.62	-3438.06	136.67	1631.33	-3533.51	9.85	1622.19	530.87	1228.32	72.66	1130.96	1243.08	78.86	504.47
2.33000	-3271.95	156.30	6.65	-3331.99	166.50	-4.71	-3406.89	12.77	-4.99	-3435.72	23.92	58.74	-3696.30	-40.65	-8.92	-3668.39	0.91	10.78	-3368.69	212.44	-15.11	-3396.58	200.74	40.16	-3529.59	-39.43	1242.40	0.00	0.00	0.00	-2256.95	36.01	1644.01	-3508.24	-58.30	1625.62	-3422.59	138.52	1631.18	-3516.81	10.62	1621.29	531.26	1227.72	72.91	1130.37	1242.46	78.86	505.87
2.34000	-3271.95	156.30	6.65	-3331.99	166.50	-4.71	-3406.89	12.77	-4.99	-3435.72	23.92	58.74	-3696.30	-40.65	-8.92	-3668.39	0.91	10.78	-3384.85	211.31	-18.31	-3374.19	197.75	43.15	-3529.59	-39.43	1242.40	0.00	0.00	0.00	-2256.95	36.01	1644.01	-3508.24	-58.30	1625.62	-3431.80	138.64	1630.89	-3495.20	11.53	1619.92	531.40	1228.19	72.63	1130.48	1242.38	78.85	504.09
2.35000	-3271.95	156.30	6.65	-3331.99	166.50	-4.71	-3406.89	12.77	-4.99	-3435.72	23.92	58.74	-3696.30	-40.65	-8.92	-3668.39	0.91	10.78	-3357.62	212.08	-14.14	-3379.97	201.16	42.93	-3529.59	-39.43	1242.40	0.00	0.00	0.00	-2256.95	36.01	1644.01	-3508.24	-58.30	1625.62	-3417.26	141.57	1630.90	-3478.73	12.82	1618.57	530.96	1228.17	72.65	1130.30	1242.74	78.74	502.98
2.36000	-3271.95	156.30	6.65	-3331.99	166.50	-4.71	-3406.89	12.77	-4.99	-3435.72	23.92	58.74	-3696.30	-40.65	-8.92	-3668.39	0.91	10.78	-3372.02	211.09	-15.90	-3417.98	198.33	37.26	-3529.59	-39.43	1242.40	0.00	0.00	0.00	-2256.95	36.01	1644.01	-3508.24	-58.30	1625.62	-3431.08	141.37	1630.74	-3493.83	13.21	1618.19	531.01	1228.18	72.65	1130.31	1242.80	78.81	503.30
2.37000	-3271.95	156.30	6.65	-3331.99	166.50	-4.71	-3406.89	12.77	-4.99	-3435.72	23.92	58.74	-3696.30	-40.65	-8.92	-3668.39	0.91	10.78	-3345.70	211.29	-11.86	-3404.77	199.09	39.07	-3529.59	-39.43	1242.40	0.00	0.00	0.00	-2256.95	36.01	1644.01	-3508.24	-58.30	1625.62	-3416.35	140.51	1631.63	-3442.45	15.61	1616.63	531.11	1227.92	72.71	1129.66	1243.20	78.49	504.53
2.38000	-3271.95	156.30	6.65	-3331.99	166.50	-4.71	-3406.89	12.77	-4.99	-3435.72	23.92	58.74	-3696.30	-40.65	-8.92	-3668.39	0.91	10.78	-3354.43	211.43	-12.45	-3393.36	199.35	42.19	-3529.59	-39.43	1242.40	0.00	0.00	0.00	-2256.95	36.01	1644.01	-3508.24	-58.30	1625.62	-3430.75	143.02	1633.17	-3506.85	12.51	1617.94	530.87	1228.20	72.62	1129.74	1243.10	78.37	503.35
2.39000	-3271.95	156.30	6.65	-3331.99	166.50	-4.71	-3406.89	12.77	-4.99	-3435.72	23.92	58.74	-3696.30	-40.65	-8.92	-3668.39	0.91	10.78	-3361.31	210.90	-13.14	-3417.44	199.42	37.83	-3529.59	-39.43	1242.40	0.00	0.00	0.00	-2256.95	36.01	1644.01	-3508.24	-58.30	1625.62	-3457.94	144.00	1633.80	-3481.16	14.94	1616.49	532.41	1227.93	72.98	1130.23	1242.79	78.63	504.95
2.40000	-3271.95	156.30	6.65	-3331.99	166.50	-4.71	-3406.89	12.77	-4.99	-3435.72	23.92	58.74	-3696.30	-40.65	-8.92	-3668.39	0.91	10.78	-3381.46	209.03	-17.05	-3380.80	199.40	43.67	-3529.59	-39.43	1242.40	0.00	0.00	0.00	-2256.95	36.01	1644.01	-3508.24	-58.30	1625.62	-3418.12	144.77	1632.62	-3472.33	16.58	1616.23	531.46	1227.92	72.86	1130.28	1242.54	78.86	502.69
2.41000	-3271.95	156.30	6.65	-3331.99	166.50	-4.71	-3406.89	12.77	-4.99	-3435.72	23.92	58.74	-3696.30	-40.65	-8.92	-3668.39	0.91	10.78	-3389.06	210.77	-18.65	-3398.35	198.62	39.71	-3529.59	-39.43	1242.40	0.00	0.00	0.00	-2256.95	36.01	1644.01	-3508.24	-58.30	1625.62	-3416.09	147.23	1632.30	-3495.44	19.09	1617.16	530.78	1227.92	72.68	1130.30	1242.76	78.80	502.81
2.42000	-3271.95	156.30	6.65	-3331.99	166.50	-4.71	-3406.89	12.77	-4.99	-3435.72	23.92	58.74	-3696.30	-40.65	-8.92	-3668.39	0.91	10.78	-3364.11	210.58	-14.80	-3403.28	197.08	38.62	-3529.59	-39.43	1242.40	0.00	0.00	0.00	-2256.95	36.01	1644.01	-3508.24	-58.30	1625.62	-3412.87	147.28	1632.76	-3469.68	19.17	1615.62	530.73	1227.93	72.52	1130.44	1242.55	78.76	502.50
2.43000	-3271.95	156.30	6.65	-3331.99	166.50	-4.71	-3406.89	12.77	-4.99	-3435.72	23.92	58.74	-3696.30	-40.65	-8.92	-3668.39	0.91	10.78	-3343.81	210.52	-10.91	-3385.78	199.34	41.54	-3529.59	-39.43	1242.40	0.00	0.00	0.00	-2256.95	36.01	1644.01	-3508.24	-58.30	1625.62	-3445.65	148.74	1635.65	-3477.38	21.28	1615.68	530.99	1227.99	72.68	1130.14	1242.18	78.88	503.20
2.44000	-3271.95	156.30	6.65	-3331.99	166.50	-4.71	-3406.89	12.77	-4.99	-3435.72	23.92	58.74	-3696.30	-40.65	-8.92	-3668.39	0.91	10.78	-3333.70	210.53	-8.69	-3404.61	197.92	37.85	-3529.59	-39.43	1242.40	0.00	0.00	0.00	-2256.95	36.01	1644.01	-3508.24	-58.30	1625.62	-3437.23	152.96	1635.86	-3472.11	22.08	1614.90	532.47	1228.55	72.77	1130.13	1242.90	78.57	503.02
2.45000	-3271.95	156.30	6.65	-3331.99	166.50	-4.71	-3406.89	12.77	-4.99	-3435.72	23.92	58.74	-3696.30	-40.65	-8.92	-3668.39	0.91	10.78	-3346.40	210.37	-13.05	-3388.72	197.96	40.29	-3529.59	-39.43	1242.40	0.00	0.00	0.00	-2256.95	36.01	1644.01	-3508.24	-58.30	1625.62	-3452.16	154.66	1636.71	-3441.66	25.51	1612.99	532.34	1227.73	72.90	1129.87	1242.13	78.75	503.21
2.46000	-3271.95	156.30	6.65	-3331.99	166.50	-4.71	-3406.89	12.77	-4.99	-3435.72	23.92	58.74	-3696.30	-40.65	-8.92	-3668.39	0.91	10.78	-3351.09	209.42	-12.86	-3377.06	197.62	42.46	-3529.59	-39.43	1242.40	0.00	0.00	0.00	-2256.95	36.01	1644.01	-3508.24	-58.30	1625.62	-3462.40	153.89	1637.40	-3452.92	26.35	1612.26	531.32	1228.19	72.80	1130.04	1242.11	79.05	506.82
2.47000	-3271.95	156.30	6.65	-3331.99	166.50	-4.71	-3406.89	12.77	-4.99	-3435.72	23.92	58.74	-3696.30	-40.65	-8.92	-3668.39	0.91	10.78	-3350.22	209.75	-13.11	-3414.23	198.30	37.29	-3529.59	-39.43	1242.40	0.00	0.00	0.00	-2256.95	36.01	1644.01	-3508.24	-58.30	1625.62	-3437.29	156.25	1636.65	-3474.19	28.60	1612.11	531.24	1227.92	72.71	1130.55	1242.57	79.10	503.25
2.48000	-3271.95	156.30	6.65	-3331.99	166.50	-4.71	-3406.89	12.77	-4.99	-3435.72	23.92	58.74	-3696.30	-40.65	-8.92	-3668.39	0.91	10.78	-3343.31	210.84	-10.48	-3436.88	198.55	32.16	-3529.59	-39.43	1242.40	0.00	0.00	0.00	-2256.95	36.01	1644.01	-3508.24	-58.30	1625.62	-3433.05	158.11	1636.75	-3474.45	30.03	1612.40	530.68	1228.23	72.51	1130.38	1242.23	78.91	501.62
2.49000	-3271.95	156.30	6.65	-3331.99	166.50	-4.71	-3406.89	12.77	-4.99	-3435.72	23.92	58.74	-3696.30	-40.65	-8.92	-3668.39	0.91	10.78	-3348.63	210.48	-12.46	-3420.79	200.76	36.00	-3529.59	-39.43	1242.40	0.00	0.00	0.00	-2256.95	36.01	1644.01	-3508.24	-58.30	1625.62	-3447.29	159.78	1637.53	-3488.38	33.06	1610.51	531.72	1228.11	72.90	1130.45	1242.08	79.00	500.86
2.50000	-3271.95	156.30	6.65	-3331.99	166.50	-4.71	-3406.89	12.77	-4.99	-3435.72	23.92	58.74	-3696.30	-40.65	-8.92	-3668.39	0.91	10.78	-3341.79	211.80	-10.81	-3403.68	198.04	36.19	-3529.59	-39.43	1242.40	0.00	0.00	0.00	-2256.95	36.01	1644.01	-3508.24	-58.30	1625.62	-3460.60	161.37	1638.47	-3456.91	35.63	1608.82	531.73	1228.14	72.89	1130.23	1242.33	78.87	504.60
2.51000	-3271.95	156.30	6.65	-3331.99	166.50	-4.71	-3406.89	12.77	-4.99	-3435.72	23.92	58.74	-3696.30	-40.65	-8.92	-3668.39	0.91	10.78	-3359.66	211.74	-14.58	-3364.15	199.39	41.76	-3529.59	-39.43	1242.40	0.00	0.00	0.00	-2256.95	36.01	1644.01	-3508.24	-58.30	1625.62	-3453.58	162.95	1639.06	-3440.29	37.53	1608.12	530.76	1228.83	72.39	1129.95	1242.21	78.85	506.37
2.52000	-3271.95	156.30	6.65	-3331.99	166.50	-4.71	-3406.89	12.77	-4.99	-3435.72	23.92	58.74	-3696.30	-40.65	-8.92	-3668.39	0.91	10.78	-3361.93	211.13	-13.89	-3394.34	198.52	37.59	-3529.59	-39.43	1242.40	0.00	0.00	0.00	-2256.95	36.01	1644.01	-3508.24	-58.30	1625.62	-3436.74	163.95	1639.27	-3444.94	40.48	1608.09	530.96	1228.56	72.34	1130.37	1242.63	78.75	504.35
2.53000	-3271.95	156.30	6.65	-3331.99	166.50	-4.71	-3406.89	12.77	-4.99	-3435.72	23.92	58.74	-3696.30	-40.65	-8.92	-3668.39	0.91	10.78	-3353.72	212.14	-14.38	-3394.82	197.42	39.72	-3529.59	-39.43	1242.40	0.00	0.00	0.00	-2256.95	36.01	1644.01	-3508.24	-58.30	1625.62	-3423.15	165.17	1639.32	-3451.05	43.24	1607.75	531.24	1228.25	72.71	1130.55	1242.47	78.91	502.49
2.54000	-3271.95	156.30	6.65	-3331.99	166.50	-4.71	-3406.89	12.77	-4.99	-3435.72	23.92	58.74	-3696.30	-40.65	-8.92	-3668.39	0.91	10.78	-3337.45	211.25	-10.16	-3392.36	200.17	39.74	-3529.59	-39.43	1242.40	0.00	0.00	0.00	-2256.95	36.01	1644.01	-3508.24	-58.30	1625.62	-3418.47	166.73	1639.71	-3447.43	45.52	1606.83	530.24	1228.46	72.27	1130.32	1242.06	78.91	504.34
2.55000	-3271.95	156.30	6.65	-3331.99	166.50	-4.71	-3406.89	12.77	-4.99	-3435.72	23.92	58.74	-3696.30	-40.65	-8.92	-3668.39	0.91	10.78	-3332.49	211.65	-10.02	-3391.46	199.65	38.94	-3529.59	-39.43	1242.40	0.00	0.00	0.00	-2256.95	36.01	1644.01	-3508.24	-58.30	1625.62	-3413.84	168.26	1640.10	-3444.77	49.85	1606.99	531.64	1228.24	72.69	1130.34	1242.31	78.93	503.71
2.56000	-3271.95	156.30	6.65	-3331.99	166.50	-4.71	-3406.89	12.77	-4.99	-3435.72	23.92	58.74	-3696.30	-40.65	-8.92	-3668.39	0.91	10.78	-3342.69	210.60	-12.51	-3421.07	197.41	34.24	-3529.59	-39.43	1242.40	0.00	0.00	0.00	-2256.95	36.01	1644.01	-3508.24	-58.30	1625.62	-3409.24	169.76	1640.49	-3451.81	52.18	1606.52	531.17	1228.07	72.70	1130.00	1242.35	78.85	502.13
2.57000	-3271.95	156.30	6.65	-3331.99	166.50	-4.71	-3406.89	12.77	-4.99	-3435.72	23.92	58.74	-3696.30	-40.65	-8.92	-3668.39	0.91	10.78	-3340.00	210.54	-11.41	-3402.07	199.05	36.69	-3529.59	-39.43	1242.40	0.00	0.00	0.00	-2256.95	36.01	1644.01	-3508.24	-58.30	1625.62	-3404.68	171.23	1640.87	-3452.05	54.03	1605.31	531.22	1228.03	72.72	1130.02	1241.82	79.05	504.22
2.58000	-3271.95	156.30	6.65	-3331.99	166.50	-4.71	-3406.89	12.77	-4.99	-3435.72	23.92	58.74	-3696.30	-40.65	-8.92	-3668.39	0.91	10.78	-3365.99	209.75	-16.46	-3385.21	199.60	40.88	-3529.59	-39.43	1242.40	0.00	0.00	0.00	-2256.95	36.01	1644.01	-3508.24	-58.30	1625.62	-3400.16	172.66	1641.25	-3452.84	56.08	1606.32	530.83	1228.24	72.57	1130.64	1242.35	79.03	505.90
2.59000	-3271.95	156.30	6.65	-3331.99	166.50	-4.71	-3406.89	12.77	-4.99	-3435.72	23.92	58.74	-3696.30	-40.65	-8.92	-3668.39	0.91	10.78	-3339.34	210.91	-10.81	-3405.04	197.75	36.65	-3529.59	-39.43	1242.40	0.00	0.00	0.00	-2256.95	36.01	1644.01	-3508.24	-58.30	1625.62	-3395.67	174.06	1641.62	-3428.73	58.48	1606.58	531.04	1227.84	72.62	1130.65	1242.72	78.86	505.55
2.60000	-3271.95	156.30	6.65	-3331.99	166.50	-4.71	-3406.89	12.77	-4.99	-3435.72	23.92	58.74	-3696.30	-40.65	-8.92	-3668.39	0.91	10.78	-3328.45	211.02	-9.38	-3426.55	199.45	33.49	-3529.59	-39.43	1242.40	0.00	0.00	0.00	-2256.95	36.01	1644.01	-3508.24	-58.30	1625.62	-3391.22	175.43	1641.99	-3431.42	61.11	1606.58	530.59	1228.08	72.53	1130.75	1242.32	79.01	505.07
2.61000	-3271.95	156.30	6.65	-3331.99	166.50	-4.71	-3406.89	12.77	-4.99	-3435.72	23.92	58.74	-3696.30	-40.65	-8.92	-3668.39	0.91	10.78	-3366.40	211.62	-14.38	-3382.12	198.41	42.64	-3529.59	-39.43	1242.40	0.00	0.00	0.00	-2256.95	36.01	1644.01	-3508.24	-58.30	1625.62	-3386.80	176.77	1642.36	-3434.84	62.83	1607.96	531.16	1228.33	72.67	1130.77	1242.20	79.07	502.82
2.62000	-3271.95	156.30	6.65	-3331.99	166.50	-4.71	-3406.89	12.77	-4.99	-3435.72	23.92	58.74	-3696.30	-40.65	-8.92	-3668.39	0.91	10.78	-3368.63	212.30	-15.29	-3382.73	198.83	42.08	-3529.59	-39.43	1242.40	0.00	0.00	0.00	-2256.95	36.01	1644.01	-3508.24	-58.30	1625.62	-3382.41	178.08	1642.72	-3429.02	64.34	1607.95	531.57	1227.98	72.89	1130.68	1242.83	78.72	503.44
2.63000	-3271.95	156.30	6.65	-3331.99	166.50	-4.71	-3406.89	12.77	-4.99	-3435.72	23.92	58.74	-3696.30	-40.65	-8.92	-3668.39	0.91	10.78	-3326.22	211.39	-8.81	-3412.06	200.54	37.64	-3529.59	-39.43	1242.40	0.00	0.00	0.00	-2256.95	36.01	1644.01	-3508.24	-58.30	1625.62	-3378.07	179.36	1643.08	-3423.72	66.83	1608.34	531.94	1227.80	72.77	1130.04	1242.58	78.79	501.46
2.64000	-3271.95	156.30	6.65	-3331.99	166.50	-4.71	-3406.89	12.77	-4.99	-3435.72	23.92	58.74	-3696.30	-40.65	-8.92	-3668.39	0.91	10.78	-3355.64	211.34	-14.84	-3424.98	197.55	34.97	-3529.59	-39.43	1242.40	0.00	0.00	0.00	-2256.95	36.01	1644.01	-3508.24	-58.30	1625.62	-3373.75	180.60	1643.43	-3444.18	67.05	1609.00	531.05	1228.05	72.79	1130.14	1242.17	78.87	502.06
2.65000	-3271.95	156.30	6.65	-3331.99	166.50	-4.71	-3406.89	12.77	-4.99	-3435.72	23.92	58.74	-3696.30	-40.65	-8.92	-3668.39	0.91	10.78	-3360.24	212.73	-14.58	-3395.41	201.59	40.67	-3529.59	-39.43	1242.40	0.00	0.00	0.00	-2256.95	36.01	1644.01	-3508.24	-58.30	1625.62	-3369.47	181.82	1643.78	-3430.81	67.95	1609.58	531.00	1227.63	72.75	1130.68	1242.18	79.01	504.16
2.66000	-3271.95	156.30	6.65	-3331.99	166.50	-4.71	-3406.89	12.77	-4.99	-3435.72	23.92	58.74	-3696.30	-40.65	-8.92	-3668.39	0.91	10.78	-3363.35	210.76	-14.03	-3423.73	199.65	36.18	-3529.59	-39.43	1242.40	0.00	0.00	0.00	-2256.95	36.01	1644.01	-3508.24	-58.30	1625.62	-3365.22	183.00	1644.12	-3434.71	68.45	1611.06	530.92	1228.55	72.47	1130.66	1242.02	78.98	503.37
2.67000	-3271.95	156.30	6.65	-3331.99	166.50	-4.71	-3406.88	12.78	-4.99	-3435.72	23.92	58.74	-3696.30	-40.65	-8.92	-3668.39	0.91	10.78	-3345.76	212.86	-11.21	-3393.29	199.96	41.99	-3529.59	-39.43	1242.40	0.00	0.00	0.00	-2256.95	36.01	1644.01	-3508.24	-58.30	1625.62	-3361.01	184.16	1644.46	-3438.01	68.88	1610.95	531.33	1228.37	72.62	1130.43	1242.35	78.69	505.88
2.68000	-3271.95	156.30	6.65	-3331.99	166.50	-4.71	-3396.42	18.35	-3.12	-3435.73	23.93	58.73	-3696.30	-40.65	-8.92	-3668.39	0.91	10.78	-3370.73	212.10	-14.68	-3414.62	199.40	40.83	-3529.59	-39.43	1242.40	0.00	0.00	0.00	-2256.95	36.01	1644.01	-3508.24	-58.30	1625.62	-3356.82	185.28	1644.80	-3444.59	70.02	1610.70	530.93	1228.13	72.45	1130.66	1242.54	78.81	506.65
2.69000	-3271.95	156.30	6.65	-3331.99	166.50	-4.71	-3395.94	25.11	-3.10	-3440.74	27.35	54.45	-3696.30	-40.65	-8.92	-3668.39	0.91	10.78	-3379.72	211.96	-14.57	-3388.01	200.12	43.75	-3529.59	-39.43	1242.40	0.00	0.00	0.00	-2256.95	36.01	1644.01	-3508.24	-58.30	1625.62	-3352.67	186.38	1645.13	-3442.59	69.33	1611.39	530.99	1228.21	72.50	1130.54	1242.38	78.86	503.65
2.70000	-3271.95	156.30	6.65	-3331.99	166.50	-4.71	-3460.75	26.99	-14.33	-3472.52	28.08	49.59	-3696.30	-40.65	-8.92	-3668.39	0.91	10.78	-3361.64	212.04	-12.38	-3354.92	201.45	49.15	-3529.59	-39.43	1242.40	0.00	0.00	0.00	-2256.95	36.01	1644.01	-3508.24	-58.30	1625.62	-3348.55	187.44	1645.46	-3442.60	69.64	1611.52	531.35	1227.60	72.72	1130.28	1242.54	78.89	504.44
2.71000	-3271.95	156.30	6.65	-3331.99	166.50	-4.71	-3438.21	30.56	-11.36	-3487.06	29.28	47.16	-3696.30	-40.65	-8.92	-3668.39	0.91	10.78	-3371.45	212.90	-13.27	-3454.22	200.17	36.39	-3529.59	-39.43	1242.40	0.00	0.00	0.00	-2256.95	36.01	1644.01	-3508.24	-58.30	1625.62	-3344.47	188.48	1645.79	-3444.90	69.37	1611.24	531.21	1228.23	72.70	1130.47	1242.66	78.86	504.04
2.72000	-3271.95	156.30	6.65	-3331.99	166.50	-4.71	-3444.86	27.86	-13.36	-3477.52	33.40	46.79	-3696.30	-40.65	-8.92	-3668.39	0.91	10.78	-3389.66	213.05	-16.34	-3415.44	197.41	43.23	-3529.59	-39.43	1242.40	0.00	0.00	0.00	-2256.95	36.01	1644.01	-3508.24	-58.30	1625.62	-3340.41	189.48	1646.11	-3440.07	69.15	1610.60	531.59	1228.45	72.64	1130.43	1242.31	78.98	501.11
2.73000	-3271.95	156.30	6.65	-3331.99	166.50	-4.71	-3431.63	29.71	-10.32	-3478.29	29.10	45.35	-3696.30	-40.65	-8.92	-3668.39	0.91	10.78	-3403.41	212.40	-17.11	-3390.15	199.57	47.93	-3529.59	-39.43	1242.40	0.00	0.00	0.00	-2256.95	36.01	1644.01	-3508.24	-58.30	1625.62	-3336.39	190.46	1646.43	-3415.25	69.41	1609.64	530.91	1228.47	72.31	1130.50	1242.69	78.67	503.96
2.74000	-3271.95	156.30	6.65	-3331.99	166.50	-4.71	-3411.64	30.43	-9.68	-3445.00	31.31	48.03	-3696.30	-40.65	-8.92	-3668.39	0.91	10.78	-3386.73	212.92	-13.99	-3400.90	198.79	48.28	-3529.59	-39.43	1242.40	0.00	0.00	0.00	-2256.95	36.01	1644.01	-3508.24	-58.30	1625.62	-3332.39	191.40	1646.74	-3428.26	68.95	1610.43	531.65	1228.20	72.57	1130.80	1242.14	78.99	504.55
2.75000	-3271.95	156.30	6.65	-3331.99	166.50	-4.71	-3416.48	30.76	-12.09	-3444.33	31.55	47.03	-3696.30	-40.65	-8.92	-3668.39	0.91	10.78	-3388.55	213.40	-13.85	-3383.04	201.15	52.83	-3529.59	-39.43	1242.40	0.00	0.00	0.00	-2256.95	36.01	1644.01	-3508.24	-58.30	1625.62	-3328.43	192.32	1647.05	-3436.22	68.94	1611.06	530.65	1228.85	72.27	1130.86	1242.32	79.14	502.10
2.76000	-3271.95	156.30	6.65	-3331.99	166.50	-4.71	-3451.40	26.30	-18.16	-3473.66	28.88	41.18	-3696.30	-40.65	-8.92	-3668.39	0.91	10.78	-3336.25	214.81	-2.93	-3402.31	201.39	52.14	-3529.59	-39.43	1242.40	0.00	0.00	0.00	-2256.95	36.01	1644.01	-3508.19	-58.30	1625.62	-3324.49	193.21	1647.36	-3431.93	67.19	1610.56	531.49	1227.82	72.88	1129.98	1242.03	78.88	503.56
2.77000	-3271.95	156.30	6.65	-3331.99	166.50	-4.71	-3440.90	24.01	-17.67	-3459.52	25.39	40.95	-3696.30	-40.65	-8.92	-3668.39	0.91	10.78	-3364.20	212.66	-6.94	-3472.65	201.63	43.82	-3529.59	-39.43	1242.40	0.00	0.00	0.00	-2256.95	36.01	1644.01	-3459.06	-59.80	1623.50	-3320.59	194.07	1647.66	-3425.46	66.88	1609.81	530.77	1227.81	72.53	1130.39	1242.28	78.80	503.87
2.78000	-3271.95	156.30	6.65	-3331.99	166.50	-4.71	-3420.70	27.98	-14.62	-3458.23	27.18	44.36	-3696.30	-40.65	-8.92	-3668.39	0.91	10.78	-3334.74	214.63	-0.31	-3495.21	201.86	42.50	-3529.59	-39.43	1242.40	0.00	0.00	0.00	-2256.95	36.01	1644.01	-3500.91	-63.93	1623.35	-3316.71	194.90	1647.96	-3429.66	66.14	1610.09	530.68	1228.86	72.24	1130.28	1242.08	78.95	504.58
2.79000	-3271.95	156.30	6.65	-3331.99	166.50	-4.71	-3412.36	29.06	-13.29	-3443.92	29.51	46.11	-3696.30	-40.65	-8.92	-3668.39	0.91	10.78	-3340.08	216.71	1.54	-3488.64	200.68	46.28	-3529.59	-39.43	1242.40	0.00	0.00	0.00	-2256.95	36.01	1644.01	-3516.49	-65.50	1624.31	-3312.86	195.70	1648.25	-3433.11	65.19	1611.00	531.37	1228.35	72.61	1130.07	1242.37	78.93	504.02
2.80000	-3271.95	156.30	6.65	-3331.99	166.50	-4.71	-3392.24	22.69	-9.92	-3473.25	26.78	39.84	-3696.30	-40.65	-8.92	-3668.39	0.91	10.78	-3333.69	217.08	5.08	-3462.03	203.28	55.18	-3529.59	-39.43	1242.40	0.00	0.00	0.00	-2256.95	36.01	1644.01	-3484.49	-66.99	1625.96	-3309.05	196.48	1648.54	-3436.71	64.39	1610.94	531.09	1228.27	72.51	1130.62	1242.48	79.08	503.46
2.81000	-3271.95	156.30	6.65	-3331.99	166.50	-4.71	-3398.91	19.01	-11.13	-3470.38	27.63	40.42	-3696.30	-40.65	-8.92	-3668.39	0.91	10.78	-3350.47	217.83	5.65	-3458.76	204.65	60.84	-3529.59	-39.43	1242.40	0.00	0.00	0.00	-2256.95	36.01	1644.01	-3527.83	-70.96	1626.50	-3305.25	197.22	1648.83	-3426.91	64.05	1611.41	530.62	1228.73	72.29	1130.87	1242.44	79.12	503.67
2.82000	-3271.95	156.30	6.65	-3331.99	166.50	-4.71	-3432.26	19.03	-16.93	-3422.95	29.57	46.96	-3696.30	-40.65	-8.92	-3668.39	0.91	10.78	-3349.52	219.17	11.18	-3430.16	208.79	69.65	-3529.59	-39.43	1242.40	0.00	0.00	0.00	-2256.95	36.01	1644.01	-3513.67	-70.69	1626.55	-3301.49	197.94	1649.11	-3444.21	63.24	1612.51	530.20	1228.55	72.31	1130.58	1242.83	78.74	505.04
2.83000	-3271.95	156.30	6.65	-3331.99	166.50	-4.71	-3439.62	21.88	-18.53	-3397.87	27.30	51.94	-3696.30	-40.65	-8.92	-3668.39	0.91	10.78	-3362.73	218.57	14.23	-3425.65	206.61	75.12	-3529.59	-39.43	1242.40	0.00	0.00	0.00	-2256.95	36.01	1644.01	-3518.42	-71.17	1624.68	-3297.75	198.63	1649.39	-3434.79	62.26	1612.42	531.45	1227.60	72.65	1129.90	1242.14	78.72	503.72
2.84000	-3271.95	156.30	6.65	-3331.99	166.50	-4.71	-3413.46	26.03	-13.49	-3425.73	25.72	44.89	-3696.30	-40.65	-8.92	-3668.39	0.91	10.78	-3369.08	219.53	18.03	-3419.47	207.25	82.98	-3529.59	-39.43	1242.40	0.00	0.00	0.00	-2256.95	36.01	1644.01	-3515.02	-75.92	1625.00	-3294.05	199.30	1649.67	-3438.56	61.37	1613.18	531.26	1228.58	72.42	1130.06	1242.05	78.73	505.63
2.85000	-3271.95	156.30	6.65	-3331.99	166.50	-4.71	-3419.49	25.66	-16.71	-3458.11	25.08	40.12	-3696.30	-40.65	-8.92	-3668.39	0.91	10.78	-3385.55	222.12	21.20	-3466.61	210.55	83.57	-3529.59	-39.43	1242.40	0.00	0.00	0.00	-2256.95	36.01	1644.01	-3494.65	-76.28	1625.23	-3290.36	199.94	1649.94	-3432.13	61.61	1612.98	531.43	1228.29	72.75	1130.13	1242.54	78.59	506.95
2.86000	-3271.95	156.30	6.65	-3331.99	166.50	-4.71	-3416.60	24.19	-12.62	-3475.64	24.04	37.79	-3696.30	-40.65	-8.92	-3668.39	0.91	10.78	-3394.98	223.05	28.69	-3433.48	211.45	93.98	-3529.59	-39.43	1242.40	0.00	0.00	0.00	-2256.95	36.01	1644.01	-3501.65	-77.43	1626.37	-3286.71	200.55	1650.21	-3434.83	62.04	1613.84	531.15	1228.86	72.41	1129.89	1242.46	78.76	506.26
2.87000	-3271.95	156.30	6.65	-3331.99	166.50	-4.71	-3443.08	22.35	-19.03	-3423.28	25.90	44.64	-3696.30	-40.65	-8.92	-3668.39	0.91	10.78	-3399.44	225.67	33.83	-3476.81	212.62	92.18	-3529.59	-39.43	1242.40	0.00	0.00	0.00	-2256.95	36.01	1644.01	-3532.98	-79.79	1627.90	-3283.08	201.13	1650.48	-3444.24	61.90	1614.65	530.75	1228.39	72.40	1130.20	1243.16	78.51	502.71
2.88000	-3271.95	156.30	6.65	-3331.99	166.50	-4.71	-3397.33	26.38	-12.75	-3465.89	23.93	36.97	-3696.30	-40.65	-8.92	-3668.39	0.91	10.78	-3435.14	225.77	36.49	-3481.02	213.99	97.51	-3529.59	-39.43	1242.40	0.00	0.00	0.00	-2256.95	36.01	1644.01	-3514.33	-83.01	1626.57	-3279.47	201.69	1650.74	-3439.26	62.38	1614.39	530.85	1228.40	72.40	1130.66	1242.51	78.86	505.69
2.89000	-3271.95	156.30	6.65	-3331.99	166.50	-4.71	-3463.20	24.36	-20.95	-3413.41	27.51	44.83	-3696.30	-40.65	-8.92	-3668.39	0.91	10.78	-3428.71	228.86	48.47	-3485.07	215.33	102.75	-3529.59	-39.43	1242.40	0.00	0.00	0.00	-2256.95	36.01	1644.01	-3495.36	-81.81	1624.73	-3275.89	202.22	1651.00	-3445.48	61.72	1614.82	532.21	1227.71	73.00	1130.38	1242.67	78.86	506.87
2.90000	-3271.95	156.30	6.65	-3331.99	166.50	-4.71	-3429.96	22.13	-17.06	-3421.82	28.25	43.25	-3696.30	-40.65	-8.92	-3668.39	0.91	10.78	-3409.69	229.85	59.23	-3488.93	216.64	107.93	-3529.59	-39.43	1242.40	0.00	0.00	0.00	-2256.95	36.01	1644.01	-3495.57	-83.93	1625.36	-3272.34	202.72	1651.25	-3454.21	62.53	1615.00	531.24	1228.36	72.64	1130.91	1242.48	78.98	503.74
2.91000	-3271.95	156.30	6.65	-3331.99	166.50	-4.71	-3399.62	25.34	-14.56	-3479.26	24.70	35.24	-3696.30	-40.65	-8.92	-3668.39	0.91	10.78	-3435.48	236.22	64.73	-3492.62	217.91	113.03	-3529.59	-39.43	1242.40	0.00	0.00	0.00	-2256.95	36.01	1644.01	-3486.62	-84.27	1625.97	-3268.80	203.20	1651.50	-3429.70	62.55	1614.45	531.10	1228.16	72.47	1129.91	1242.73	78.73	501.95
2.92000	-3271.95	156.30	6.65	-3331.99	166.50	-4.71	-3380.47	24.13	-9.86	-3471.11	25.90	33.92	-3696.30	-40.65	-8.92	-3668.39	0.91	10.78	-3440.48	239.51	72.49	-3496.14	219.15	118.06	-3529.59	-39.43	1242.40	0.00	0.00	0.00	-2256.95	36.01	1644.01	-3486.92	-85.90	1623.84	-3265.30	203.65	1651.75	-3419.68	63.18	1614.20	532.13	1227.75	73.00	1129.87	1242.35	78.80	504.80
2.93000	-3271.95	156.30	6.65	-3331.99	166.50	-4.71	-3407.69	22.91	-15.99	-3466.27	26.35	33.78	-3696.30	-40.65	-8.92	-3668.39	0.91	10.78	-3449.05	242.40	80.21	-3499.48	220.36	123.02	-3529.59	-39.43	1242.40	0.00	0.00	0.00	-2256.95	36.01	1644.01	-3492.72	-85.57	1623.04	-3261.81	204.07	1651.99	-3441.28	63.23	1613.98	531.54	1227.85	72.88	1130.88	1242.31	79.04	507.79
2.94000	-3271.95	156.30	6.65	-3331.99	166.50	-4.71	-3480.35	22.91	-27.75	-3431.62	27.33	39.00	-3696.30	-40.65	-8.92	-3668.39	0.91	10.78	-3457.36	245.22	87.83	-3502.65	221.53	127.90	-3529.59	-39.43	1242.40	0.00	0.00	0.00	-2256.95	36.01	1644.01	-3490.48	-83.78	1623.38	-3258.35	204.47	1652.23	-3462.17	62.91	1614.74	531.14	1228.13	72.65	1130.56	1241.98	79.13	505.61
2.95000	-3271.95	156.30	6.65	-3331.99	166.50	-4.71	-3448.22	23.54	-21.49	-3444.17	27.52	37.35	-3696.30	-40.65	-8.92	-3668.39	0.91	10.78	-3465.43	247.98	95.35	-3505.65	222.67	132.71	-3529.59	-39.43	1242.40	0.00	0.00	0.00	-2256.95	36.01	1644.01	-3457.69	-85.01	1622.86	-3254.92	204.85	1652.47	-3451.53	65.23	1615.15	531.55	1227.81	72.72	1130.06	1242.51	78.72	504.61
2.96000	-3271.95	156.30	6.65	-3331.99	166.50	-4.71	-3451.42	23.89	-22.76	-3488.19	26.26	30.08	-3696.30	-40.65	-8.92	-3668.39	0.91	10.78	-3473.25	250.66	102.76	-3508.48	223.78	137.46	-3529.59	-39.43	1242.40	0.00	0.00	0.00	-2256.95	36.01	1644.01	-3477.70	-84.90	1622.33	-3251.50	205.20	1652.71	-3433.74	65.82	1614.03	531.69	1227.54	72.82	1130.38	1242.54	78.86	503.92
2.97000	-3271.95	156.30	6.65	-3331.99	166.50	-4.71	-3442.55	22.88	-19.11	-3418.32	26.24	40.84	-3696.30	-40.65	-8.92	-3668.39	0.91	10.78	-3480.83	253.28	110.06	-3511.15	224.86	142.13	-3529.59	-39.43	1242.40	0.00	0.00	0.00	-2256.95	36.01	1644.01	-3495.34	-85.80	1621.32	-3248.11	205.52	1652.94	-3422.50	65.60	1614.36	531.94	1227.63	72.86	1130.58	1242.37	79.05	505.27
2.98000	-3271.95	156.30	6.65	-3331.99	166.50	-4.71	-3430.31	23.54	-18.37	-3432.32	26.50	39.41	-3696.30	-40.65	-8.92	-3668.39	0.91	10.78	-3488.16	255.83	117.27	-3513.64	225.90	146.73	-3529.59	-39.43	1242.40	0.00	0.00	0.00	-2256.95	36.01	1644.01	-3463.94	-83.31	1621.48	-3244.74	205.82	1653.16	-3450.68	65.41	1616.65	531.31	1227.88	72.81	1130.55	1242.66	78.72	503.65
2.99000	-3271.95	156.30	6.65	-3331.99	166.50	-4.71	-3457.24	24.74	-24.67	-3452.12	27.03	38.50	-3696.30	-40.65	-8.92	-3668.39	0.91	10.78	-3495.25	258.31	124.37	-3515.97	226.92	151.26	-3529.59	-39.43	1242.40	0.00	0.00	0.00	-2256.95	36.01	1644.01	-3473.14	-84.17	1622.68	-3241.39	206.10	1653.39	-3451.23	66.15	1616.94	529.78	1228.69	72.15	1130.30	1242.62	78.70	502.16
3.00000	-3271.95	156.30	6.65	-3331.99	166.50	-4.71	-3426.19	24.42	-18.06	-3411.01	26.85	45.77	-3696.30	-40.65	-8.92	-3668.39	0.91	10.78	-3502.10	260.73	131.37	-3518.13	227.90	155.72	-3529.59	-39.43	1242.40	0.00	0.00	0.00	-2256.95	36.01	1644.01	-3474.79	-83.91	1622.26	-3238.07	206.35	1653.61	-3457.18	67.21	1617.91	530.93	1228.25	72.56	1129.63	1242.12	78.81	502.60
3.01000	-3271.95	156.30	6.65	-3331.99	166.50	-4.71	-3426.61	21.49	-18.50	-3407.24	27.31	45.64	-3696.30	-40.65	-8.92	-3668.39	0.91	10.78	-3508.71	263.08	138.27	-3520.13	228.85	160.12	-3529.59	-39.43	1242.40	0.00	0.00	0.00	-2256.95	36.01	1644.01	-3438.20	-81.07	1620.94	-3234.76	206.57	1653.83	-3452.44	68.46	1618.53	531.25	1228.51	72.57	1130.41	1242.65	78.77	502.46
3.02000	-3271.95	156.30	6.65	-3331.99	166.50	-4.71	-3390.07	25.23	-12.35	-3435.33	25.49	41.01	-3696.30	-40.65	-8.92	-3668.39	0.91	10.78	-3515.08	265.37	145.07	-3521.97	229.77	164.44	-3529.59	-39.43	1242.40	0.00	0.00	0.00	-2256.95	36.01	1644.01	-3432.71	-79.15	1620.33	-3231.48	206.77	1654.04	-3442.97	68.93	1619.22	531.46	1228.23	72.62	1130.30	1242.61	78.66	501.23
3.03000	-3271.95	156.30	6.65	-3331.99	166.50	-4.71	-3402.16	23.83	-14.27	-3446.02	29.53	39.74	-3696.30	-40.65	-8.92	-3668.39	0.91	10.78	-3521.21	267.59	151.77	-3523.64	230.66	168.70	-3529.59	-39.43	1242.40	0.00	0.00	0.00	-2256.95	36.01	1644.01	-3445.34	-78.45	1620.85	-3228.21	206.95	1654.25	-3451.94	68.81	1620.37	531.73	1227.87	72.78	1130.74	1242.26	78.80	501.03
3.04000	-3271.95	156.30	6.65	-3331.99	166.50	-4.71	-3388.58	27.10	-9.50	-3449.35	27.71	38.36	-3696.30	-40.65	-8.92	-3668.39	0.91	10.78	-3527.11	269.75	158.37	-3525.16	231.52	172.89	-3529.59	-39.43	1242.40	0.00	0.00	0.00	-2256.95	36.01	1644.01	-3423.12	-79.42	1620.31	-3224.96	207.10	1654.46	-3456.19	68.73	1621.75	530.80	1228.31	72.33	1130.79	1242.17	78.97	504.18
3.05000	-3271.95	156.30	6.65	-3331.99	166.50	-4.71	-3414.15	24.73	-14.41	-3475.98	24.66	33.56	-3696.30	-40.65	-8.92	-3668.39	0.91	10.78	-3532.78	271.84	164.87	-3526.51	232.34	177.01	-3529.59	-39.43	1242.40	0.00	0.00	0.00	-2256.95	36.01	1644.01	-3430.59	-77.10	1620.57	-3221.74	207.23	1654.66	-3444.95	70.15	1621.31	530.89	1228.22	72.51	1130.75	1242.58	78.90	502.84
3.06000	-3271.95	156.30	6.65	-3331.99	166.50	-4.71	-3416.57	23.57	-15.84	-3428.40	29.60	42.59	-3696.30	-40.65	-8.92	-3668.39	0.91	10.78	-3538.22	273.87	171.27	-3527.70	233.14	181.06	-3529.59	-39.43	1242.40	0.00	0.00	0.00	-2256.95	36.01	1644.01	-3412.61	-75.15	1621.09	-3218.53	207.34	1654.87	-3447.62	70.40	1622.90	532.33	1227.96	72.93	1129.93	1242.30	78.94	501.92
3.07000	-3271.95	156.30	6.65	-3331.99	166.50	-4.71	-3423.94	24.44	-17.21	-3420.57	28.99	43.32	-3696.30	-40.65	-8.92	-3668.39	0.91	10.78	-3543.43	275.83	177.57	-3528.74	233.91	185.05	-3529.59	-39.43	1242.40	0.00	0.00	0.00	-2256.95	36.01	1644.01	-3412.75	-73.75	1620.87	-3215.34	207.42	1655.06	-3444.56	72.15	1623.59	532.20	1228.18	72.96	1130.21	1241.78	79.16	503.00
3.08000	-3271.95	156.30	6.65	-3331.99	166.50	-4.71	-3431.00	22.79	-17.12	-3456.07	29.49	39.36	-3696.30	-40.65	-8.92	-3668.39	0.91	10.78	-3548.40	277.74	183.78	-3529.62	234.65	188.97	-3529.59	-39.43	1242.40	0.00	0.00	0.00	-2256.95	36.01	1644.01	-3415.95	-72.36	1620.84	-3212.17	207.48	1655.26	-3466.29	72.31	1624.23	531.24	1228.06	72.66	1130.92	1242.23	78.93	503.84
3.09000	-3271.95	156.30	6.65	-3331.99	166.50	-4.71	-3459.12	22.44	-22.85	-3463.06	28.26	35.89	-3696.30	-40.65	-8.92	-3668.39	0.91	10.78	-3553.15	279.58	189.88	-3530.34	235.35	192.82	-3529.59	-39.43	1242.40	0.00	0.00	0.00	-2256.95	36.01	1644.01	-3423.75	-70.30	1619.76	-3209.02	207.52	1655.45	-3455.76	73.96	1625.19	531.37	1228.13	72.63	1130.99	1242.69	78.83	504.18
3.10000	-3271.95	156.30	6.65	-3331.99	166.50	-4.71	-3428.01	23.45	-16.87	-3463.11	29.34	38.92	-3696.30	-40.65	-8.92	-3668.39	0.91	10.78	-3557.68	281.36	195.90	-3530.91	236.03	196.61	-3529.59	-39.43	1242.40	0.00	0.00	0.00	-2256.95	36.01	1644.01	-3404.12	-64.84	1619.91	-3205.89	207.54	1655.64	-3453.92	74.45	1624.95	530.73	1227.78	72.57	1130.70	1242.21	78.93	505.67
3.11000	-3271.95	156.30	6.65	-3331.99	166.50	-4.71	-3418.44	25.19	-16.29	-3476.40	30.79	34.41	-3696.30	-40.65	-8.92	-3668.39	0.91	10.78	-3561.98	283.07	201.81	-3531.32	236.68	200.33	-3529.59	-39.43	1242.40	0.00	0.00	0.00	-2256.95	36.01	1644.01	-3417.46	-63.56	1620.62	-3202.77	207.53	1655.83	-3465.68	75.88	1623.97	531.03	1227.48	72.68	1129.96	1241.86	78.89	503.59
3.12000	-3271.95	156.30	6.65	-3331.99	166.50	-4.71	-3408.13	25.94	-15.17	-3471.73	31.94	35.36	-3696.30	-40.65	-8.92	-3668.39	0.91	10.78	-3566.06	284.73	207.63	-3531.58	237.30	203.99	-3529.59	-39.43	1242.40	0.00	0.00	0.00	-2256.95	36.01	1644.01	-3425.55	-62.73	1620.43	-3199.67	207.50	1656.01	-3477.28	75.47	1624.61	531.31	1228.24	72.41	1129.88	1242.40	78.66	505.16
3.13000	-3271.95	156.30	6.65	-3331.99	166.50	-4.71	-3436.16	25.80	-18.21	-3490.46	30.66	31.37	-3696.30	-40.65	-8.92	-3668.39	0.91	10.78	-3569.92	286.33	213.36	-3531.69	237.89	207.59	-3529.59	-39.43	1242.40	0.00	0.00	0.00	-2256.95	36.01	1644.01	-3426.83	-61.17	1619.70	-3196.58	207.44	1656.19	-3479.17	75.76	1625.76	531.82	1228.37	72.67	1130.54	1242.21	78.93	504.36
3.14000	-3271.95	156.30	6.65	-3331.99	166.50	-4.71	-3405.00	26.77	-16.42	-3490.20	31.24	32.65	-3696.30	-40.65	-8.92	-3668.39	0.91	10.78	-3573.56	287.86	218.99	-3531.65	238.45	211.12	-3529.59	-39.43	1242.40	0.00	0.00	0.00	-2256.95	36.01	1644.01	-3411.70	-57.69	1619.38	-3193.52	207.37	1656.37	-3460.73	75.87	1623.81	531.48	1228.07	72.70	1130.44	1242.14	79.01	505.20
3.15000	-3271.95	156.30	6.65	-3331.99	166.50	-4.71	-3386.30	27.27	-12.45	-3439.86	30.31	41.09	-3696.30	-40.65	-8.92	-3668.39	0.91	10.78	-3576.98	289.34	224.53	-3531.46	238.99	214.58	-3529.59	-39.43	1242.40	0.00	0.00	0.00	-2256.95	36.01	1644.01	-3435.46	-56.72	1619.87	-3190.47	207.27	1656.54	-3454.74	75.90	1625.01	531.57	1228.94	72.48	1130.96	1241.81	79.31	505.50
3.16000	-3271.95	156.30	6.65	-3331.99	166.50	-4.71	-3448.23	24.00	-21.85	-3430.74	31.61	41.27	-3696.30	-40.65	-8.92	-3668.39	0.91	10.78	-3580.18	290.76	229.97	-3531.13	239.49	217.99	-3529.59	-39.43	1242.40	0.00	0.00	0.00	-2256.95	36.01	1644.01	-3410.28	-51.97	1618.21	-3187.43	207.15	1656.71	-3452.89	78.01	1624.34	531.57	1228.37	72.71	1130.78	1242.66	78.94	503.63
3.17000	-3271.95	156.30	6.65	-3331.99	166.50	-4.71	-3368.04	27.19	-7.37	-3426.48	32.55	40.86	-3696.30	-40.65	-8.92	-3668.39	0.91	10.78	-3583.17	292.11	235.32	-3530.64	239.97	221.33	-3529.59	-39.43	1242.40	0.00	0.00	0.00	-2256.95	36.01	1644.01	-3416.17	-49.27	1619.05	-3184.41	207.01	1656.88	-3472.89	78.07	1624.36	531.37	1227.54	72.78	1130.95	1242.47	78.97	505.45
3.18000	-3271.95	156.30	6.65	-3331.99	166.50	-4.71	-3420.74	24.66	-17.49	-3414.84	32.93	43.78	-3696.30	-40.65	-8.92	-3668.39	0.91	10.78	-3585.95	293.41	240.58	-3530.01	240.42	224.60	-3529.59	-39.43	1242.40	0.00	0.00	0.00	-2256.95	36.01	1644.01	-3407.66	-45.75	1618.07	-3181.40	206.85	1657.04	-3469.21	78.55	1624.74	531.23	1227.86	72.59	1130.47	1242.66	78.85	506.91
3.19000	-3271.95	156.30	6.65	-3331.99	166.50	-4.71	-3420.56	24.15	-19.67	-3449.19	32.72	37.57	-3696.30	-40.65	-8.92	-3668.39	0.91	10.78	-3588.51	294.66	245.75	-3529.23	240.84	227.82	-3529.59	-39.43	1242.40	0.00	0.00	0.00	-2256.95	36.01	1644.01	-3374.97	-43.12	1617.37	-3178.41	206.67	1657.21	-3457.29	79.70	1623.69	530.97	1228.18	72.45	1130.34	1242.71	78.84	501.40
3.20000	-3271.95	156.30	6.65	-3331.99	166.50	-4.71	-3420.26	24.85	-17.06	-3464.28	33.24	35.61	-3696.30	-40.65	-8.92	-3668.39	0.91	10.78	-3590.87	295.84	250.83	-3528.31	241.23	230.97	-3529.59	-39.43	1242.40	0.00	0.00	0.00	-2256.95	36.01	1644.01	-3416.66	-41.25	1619.38	-3175.44	206.47	1657.37	-3490.71	83.43	1623.54	530.52	1227.89	72.46	1130.67	1242.40	78.95	501.41
3.21000	-3271.95	156.30	6.65	-3331.99	166.50	-4.71	-3433.36	24.38	-18.87	-3439.40	33.95	38.96	-3696.30	-40.65	-8.92	-3668.39	0.91	10.78	-3593.01	296.97	255.81	-3527.25	241.60	234.06	-3529.59	-39.43	1242.40	0.00	0.00	0.00	-2256.95	36.01	1644.01	-3413.67	-38.12	1617.94	-3172.47	206.24	1657.52	-3498.82	82.66	1624.35	530.80	1228.28	72.36	1130.25	1242.47	78.92	504.81
3.22000	-3271.95	156.30	6.65	-3331.99	166.50	-4.71	-3430.91	26.78	-19.25	-3415.81	32.55	43.96	-3696.30	-40.65	-8.92	-3668.39	0.91	10.78	-3594.95	298.04	260.71	-3526.05	241.94	237.09	-3529.59	-39.43	1242.40	0.00	0.00	0.00	-2256.95	36.01	1644.01	-3415.93	-33.58	1617.24	-3169.52	206.00	1657.68	-3461.40	84.84	1622.61	530.71	1228.10	72.37	1130.00	1242.83	78.61	505.49
3.23000	-3271.95	156.30	6.65	-3331.99	166.50	-4.71	-3403.24	26.79	-15.59	-3442.79	33.62	40.96	-3696.30	-40.65	-8.92	-3668.39	0.91	10.78	-3596.68	299.06	265.51	-3524.70	242.25	240.06	-3529.59	-39.43	1242.40	0.00	0.00	0.00	-2256.95	36.01	1644.01	-3419.25	-31.02	1618.13	-3166.58	205.73	1657.83	-3459.40	86.13	1622.26	530.55	1227.71	72.51	1130.31	1242.48	78.92	504.49
3.24000	-3271.95	156.30	6.65	-3331.99	166.50	-4.71	-3410.07	24.97	-18.51	-3452.76	32.82	36.95	-3696.30	-40.65	-8.92	-3668.39	0.91	10.78	-3598.21	300.02	270.23	-3523.22	242.54	242.97	-3529.59	-39.43	1242.40	0.00	0.00	0.00	-2256.95	36.01	1644.01	-3425.36	-25.87	1618.53	-3163.66	205.44	1657.97	-3457.37	87.39	1621.93	531.66	1227.73	72.73	1129.64	1242.37	78.82	503.09
3.25000	-3271.95	156.30	6.65	-3331.99	166.50	-4.71	-3438.73	25.69	-22.40	-3453.32	35.42	38.61	-3696.30	-40.65	-8.92	-3668.39	0.91	10.78	-3599.54	300.92	274.86	-3521.59	242.80	245.82	-3529.59	-39.43	1242.40	0.00	0.00	0.00	-2256.95	36.01	1644.01	-3394.64	-21.40	1615.81	-3160.75	205.14	1658.12	-3455.33	88.62	1621.62	531.50	1227.71	72.75	1130.43	1242.82	78.76	503.94
3.26000	-3271.95	156.30	6.65	-3331.99	166.50	-4.71	-3433.51	24.85	-20.94	-3409.62	36.34	44.00	-3696.30	-40.65	-8.92	-3668.39	0.91	10.78	-3600.66	301.77	279.40	-3519.83	243.03	248.61	-3529.59	-39.43	1242.40	0.00	0.00	0.00	-2256.95	36.01	1644.01	-3422.66	-21.34	1617.92	-3157.85	204.81	1658.26	-3453.27	89.83	1621.33	530.82	1227.76	72.64	1130.90	1242.22	79.06	499.21
3.27000	-3271.95	156.30	6.65	-3331.99	166.50	-4.71	-3423.90	23.21	-19.20	-3423.92	34.27	41.87	-3696.30	-40.65	-8.92	-3668.39	0.91	10.78	-3601.58	302.57	283.85	-3517.93	243.24	251.35	-3529.59	-39.43	1242.40	0.00	0.00	0.00	-2256.95	36.01	1644.01	-3428.25	-17.69	1617.29	-3154.96	204.47	1658.40	-3451.19	91.01	1621.06	531.02	1227.76	72.71	1130.67	1242.53	78.94	501.24
3.28000	-3271.95	156.30	6.65	-3331.99	166.50	-4.71	-3435.54	22.27	-21.32	-3453.80	37.27	37.74	-3696.30	-40.65	-8.92	-3668.39	0.91	10.78	-3602.31	303.31	288.22	-3515.90	243.42	254.02	-3529.59	-39.43	1242.40	0.00	0.00	0.00	-2256.95	36.01	1644.01	-3405.64	-12.33	1615.78	-3152.08	204.10	1658.54	-3449.09	92.17	1620.81	530.71	1228.12	72.50	1130.04	1242.27	78.88	504.73
3.29000	-3271.95	156.30	6.65	-3331.99	166.50	-4.71	-3422.92	25.88	-20.81	-3451.07	35.76	37.94	-3696.30	-40.65	-8.92	-3668.39	0.91	10.78	-3602.84	304.00	292.50	-3513.73	243.57	256.63	-3529.59	-39.43	1242.40	0.00	0.00	0.00	-2256.95	36.01	1644.01	-3406.87	-8.03	1616.09	-3149.22	203.72	1658.67	-3446.97	93.30	1620.58	530.96	1227.73	72.61	1130.37	1242.04	78.98	502.48
3.30000	-3271.95	156.30	6.65	-3331.99	166.50	-4.71	-3431.21	26.14	-20.53	-3454.44	37.13	37.94	-3696.30	-40.65	-8.92	-3668.39	0.91	10.78	-3603.17	304.63	296.69	-3511.43	243.70	259.19	-3529.59	-39.43	1242.40	0.00	0.00	0.00	-2256.95	36.01	1644.01	-3415.81	-6.21	1614.89	-3146.36	203.31	1658.81	-3444.83	94.41	1620.36	530.97	1228.02	72.54	1130.17	1241.74	79.04	503.66
3.31000	-3271.95	156.30	6.65	-3331.99	166.50	-4.71	-3430.76	22.96	-22.00	-3442.14	38.06	40.05	-3696.30	-40.65	-8.92	-3668.39	0.91	10.78	-3603.31	305.21	300.80	-3508.99	243.80	261.69	-3529.59	-39.43	1242.40	0.00	0.00	0.00	-2256.95	36.01	1644.01	-3421.88	-1.08	1615.49	-3143.51	202.89	1658.94	-3442.67	95.49	1620.17	530.48	1228.47	72.50	1129.60	1242.40	78.79	501.69
3.32000	-3271.95	156.30	6.65	-3331.99	166.50	-4.71	-3409.81	25.97	-19.17	-3437.51	36.44	39.60	-3696.30	-40.65	-8.92	-3668.39	0.91	10.78	-3603.26	305.74	304.82	-3506.43	243.88	264.13	-3529.59	-39.43	1242.40	0.00	0.00	0.00	-2256.95	36.01	1644.01	-3422.11	1.69	1615.77	-3140.68	202.45	1659.06	-3440.49	96.55	1620.00	530.73	1228.09	72.58	1129.65	1241.87	78.89	502.59
3.33000	-3271.95	156.30	6.65	-3331.99	166.50	-4.71	-3431.45	26.23	-23.41	-3415.09	38.65	43.52	-3696.30	-40.65	-8.92	-3668.39	0.91	10.78	-3603.02	306.22	308.76	-3503.73	243.94	266.51	-3529.59	-39.43	1242.40	0.00	0.00	0.00	-2256.95	36.01	1644.01	-3387.06	6.86	1613.89	-3137.85	201.99	1659.19	-3438.29	97.58	1619.84	530.47	1228.25	72.37	1130.53	1242.13	78.92	500.23
3.34000	-3271.95	156.30	6.65	-3331.99	166.50	-4.71	-3435.75	24.15	-25.73	-3452.97	36.66	38.15	-3696.30	-40.65	-8.92	-3668.39	0.91	10.78	-3602.59	306.65	312.61	-3500.91	243.97	268.84	-3529.59	-39.43	1242.40	0.00	0.00	0.00	-2256.95	36.01	1644.01	-3408.40	9.64	1614.67	-3135.04	201.51	1659.31	-3436.07	98.59	1619.70	531.34	1228.03	72.73	1130.23	1242.37	78.94	505.54
3.35000	-3271.95	156.30	6.65	-3331.99	166.50	-4.71	-3387.03	27.68	-15.44	-3450.26	37.81	37.15	-3696.30	-40.65	-8.92	-3668.39	0.91	10.78	-3601.97	307.03	316.38	-3497.96	243.97	271.11	-3529.59	-39.43	1242.40	0.00	0.00	0.00	-2256.95	36.01	1644.01	-3370.67	14.97	1612.69	-3132.23	201.01	1659.43	-3433.82	99.57	1619.58	531.73	1228.10	72.61	1130.82	1241.84	79.25	503.40
3.36000	-3271.95	156.30	6.65	-3331.99	166.50	-4.71	-3456.36	23.49	-27.24	-3421.06	42.14	44.26	-3696.30	-40.65	-8.92	-3668.39	0.91	10.78	-3601.16	307.35	320.07	-3494.88	243.95	273.33	-3529.59	-39.43	1242.40	0.00	0.00	0.00	-2256.95	36.01	1644.01	-3373.70	17.25	1612.07	-3129.43	200.50	1659.54	-3431.56	100.53	1619.48	531.31	1227.90	72.69	1130.39	1241.85	79.23	505.12
3.37000	-3271.95	156.30	6.65	-3331.99	166.50	-4.71	-3432.76	23.59	-23.94	-3430.30	41.18	42.62	-3696.30	-40.65	-8.92	-3668.39	0.91	10.78	-3600.17	307.63	323.68	-3491.67	243.90	275.49	-3529.62	-39.43	1242.40	0.00	0.00	0.00	-2256.95	36.01	1644.01	-3411.75	21.71	1614.14	-3126.64	199.96	1659.66	-3429.28	101.46	1619.40	531.30	1227.58	72.73	1130.72	1241.79	79.18	504.82
3.38000	-3271.95	156.30	6.65	-3331.99	166.50	-4.71	-3444.80	25.55	-26.11	-3430.72	42.05	44.58	-3696.30	-40.65	-8.92	-3668.39	0.91	10.78	-3599.00	307.86	327.20	-3488.34	243.84	277.60	-3553.96	-37.68	1242.70	0.00	0.00	0.00	-2256.95	36.01	1644.01	-3437.17	24.21	1613.64	-3123.85	199.41	1659.77	-3426.97	102.38	1619.34	530.29	1228.16	72.40	1130.00	1242.47	78.73	502.80
3.39000	-3271.95	156.30	6.65	-3331.99	166.50	-4.71	-3431.12	26.16	-23.47	-3387.34	41.63	51.19	-3696.30	-40.65	-8.92	-3668.39	0.91	10.78	-3597.65	308.04	330.65	-3484.89	243.74	279.65	-3534.09	-33.72	1243.31	0.00	0.00	0.00	-2256.95	36.01	1644.01	-3413.72	29.46	1612.99	-3121.07	198.84	1659.88	-3424.64	103.26	1619.29	530.99	1228.09	72.63	1130.19	1242.69	78.82	503.61
3.40000	-3271.95	156.30	6.65	-3331.99	166.50	-4.71	-3403.65	27.83	-19.30	-3468.23	44.09	39.07	-3696.30	-40.65	-8.92	-3668.39	0.91	10.78	-3596.11	308.17	334.01	-3481.31	243.63	281.65	-3561.58	-32.96	1241.16	0.00	0.00	0.00	-2256.95	36.01	1644.01	-3431.47	30.97	1613.36	-3118.30	198.26	1659.98	-3422.30	104.13	1619.26	530.37	1228.27	72.41	1130.00	1241.98	79.06	504.29
3.41000	-3271.95	156.30	6.65	-3331.99	166.50	-4.71	-3474.44	27.10	-31.42	-3430.84	45.42	46.16	-3696.30	-40.65	-8.92	-3668.39	0.91	10.78	-3594.40	308.25	337.29	-3477.61	243.49	283.59	-3564.25	-31.86	1241.35	0.00	0.00	0.00	-2256.95	36.01	1644.01	-3422.09	35.37	1612.61	-3115.54	197.65	1660.09	-3419.93	104.97	1619.25	531.22	1228.42	72.49	1130.97	1242.61	78.93	502.50
3.42000	-3271.95	156.30	6.65	-3331.99	166.50	-4.71	-3433.84	33.14	-24.05	-3449.30	48.78	44.40	-3696.30	-40.65	-8.92	-3668.39	0.91	10.78	-3592.51	308.28	340.49	-3473.80	243.33	285.48	-3540.12	-28.01	1241.29	0.00	0.00	0.00	-2256.95	36.01	1644.01	-3395.00	37.75	1611.73	-3112.78	197.03	1660.19	-3417.53	105.79	1619.25	531.13	1228.52	72.51	1130.87	1241.99	79.22	501.37
3.43000	-3271.95	156.30	6.65	-3331.99	166.50	-4.71	-3429.19	32.98	-23.61	-3473.86	48.34	41.03	-3696.30	-40.65	-8.92	-3668.39	0.91	10.78	-3590.44	308.27	343.62	-3469.86	243.14	287.32	-3562.32	-27.87	1239.54	0.00	0.00	0.00	-2256.95	36.01	1644.01	-3440.66	39.65	1613.54	-3110.03	196.40	1660.29	-3415.12	106.59	1619.28	532.89	1228.13	72.98	1130.39	1242.22	79.07	504.93
3.44000	-3271.95	156.30	6.65	-3331.99	166.50	-4.71	-3453.10	36.29	-27.79	-3448.53	50.96	46.03	-3696.30	-40.65	-8.92	-3668.39	0.91	10.78	-3588.20	308.21	346.66	-3465.80	242.93	289.10	-3573.19	-24.77	1240.64	0.00	0.00	0.00	-2256.95	36.01	1644.01	-3412.16	41.62	1614.26	-3107.29	195.74	1660.39	-3412.68	107.36	1619.31	531.79	1228.44	72.64	1129.70	1242.53	78.76	506.13
3.45000	-3271.95	156.30	6.65	-3331.99	166.50	-4.71	-3493.50	35.38	-34.05	-3465.69	51.12	45.14	-3696.30	-40.65	-8.92	-3668.39	0.91	10.78	-3585.79	308.10	349.63	-3461.63	242.70	290.84	-3500.63	-21.47	1239.87	0.00	0.00	0.00	-2256.95	36.01	1644.01	-3400.78	47.11	1614.58	-3104.55	195.07	1660.48	-3410.23	108.11	1619.37	530.50	1228.44	72.40	1130.22	1241.75	79.14	503.44
3.46000	-3271.95	156.30	6.65	-3331.99	166.50	-4.71	-3432.56	41.97	-23.26	-3444.02	57.93	48.38	-3696.30	-40.65	-8.92	-3668.39	0.91	10.78	-3583.21	307.95	352.52	-3457.34	242.45	292.52	-3515.64	-19.24	1240.40	0.00	0.00	0.00	-2256.95	36.01	1644.01	-3426.21	46.77	1616.17	-3101.81	194.38	1660.57	-3407.74	108.84	1619.44	531.05	1227.91	72.55	1130.97	1242.06	79.22	504.14
3.47000	-3271.95	156.30	6.65	-3331.99	166.50	-4.71	-3477.46	42.00	-28.66	-3446.90	58.58	49.60	-3696.30	-40.65	-8.92	-3668.39	0.91	10.78	-3580.45	307.76	355.33	-3452.93	242.17	294.15	-3563.62	-16.87	1239.61	0.00	0.00	0.00	-2256.95	36.01	1644.01	-3449.38	50.16	1618.29	-3099.08	193.68	1660.66	-3405.24	109.55	1619.53	532.23	1227.81	72.84	1130.13	1242.28	78.84	505.48
3.48000	-3271.95	156.30	6.65	-3331.99	166.50	-4.71	-3494.80	47.66	-32.11	-3467.28	64.74	48.11	-3696.30	-40.65	-8.92	-3668.39	0.91	10.78	-3577.53	307.51	358.07	-3448.41	241.87	295.73	-3519.92	-14.61	1239.03	0.00	0.00	0.00	-2256.95	36.01	1644.01	-3419.28	54.90	1616.79	-3096.36	192.96	1660.75	-3402.71	110.23	1619.63	531.20	1228.00	72.47	1129.77	1242.07	78.92	502.75
3.49000	-3271.95	156.30	6.65	-3331.99	166.50	-4.71	-3460.49	52.55	-26.00	-3456.95	69.84	49.81	-3696.30	-40.65	-8.92	-3668.39	0.91	10.78	-3574.45	307.23	360.73	-3443.78	241.55	297.25	-3520.83	-9.61	1240.12	0.00	0.00	0.00	-2256.95	36.01	1644.01	-3450.98	54.81	1619.33	-3093.63	192.23	1660.84	-3400.16	110.90	1619.75	531.16	1227.73	72.62	1130.40	1242.49	78.98	504.25
3.50000	-3271.95	156.30	6.65	-3331.99	166.50	-4.71	-3430.44	56.34	-19.86	-3419.62	74.08	56.35	-3696.30	-40.65	-8.92	-3668.39	0.91	10.78	-3571.20	306.90	363.31	-3439.04	241.21	298.73	-3559.37	-8.14	1240.46	0.00	0.00	0.00	-2256.95	36.01	1644.01	-3437.64	57.23	1619.82	-3090.91	191.48	1660.92	-3397.59	111.54	1619.89	530.83	1227.91	72.55	1130.64	1241.91	79.21	504.94
3.51000	-3271.95	156.30	6.65	-3331.99	166.50	-4.71	-3417.54	65.28	-17.39	-3458.86	82.23	50.94	-3696.30	-40.65	-8.92	-3668.39	0.91	10.78	-3567.78	306.52	365.82	-3434.18	240.85	300.16	-3537.87	-4.82	1239.52	0.00	0.00	0.00	-2256.95	36.01	1644.01	-3440.05	60.81	1618.85	-3088.20	190.71	1661.00	-3395.00	112.16	1620.04	530.55	1228.33	72.35	1129.97	1241.56	79.26	503.23
3.52000	-3271.95	156.30	6.65	-3331.99	166.50	-4.71	-3443.25	71.20	-20.01	-3461.24	90.12	51.28	-3696.30	-40.65	-8.92	-3668.39	0.91	10.78	-3564.20	306.10	368.25	-3429.21	240.46	301.54	-3555.87	-0.43	1238.92	0.00	0.00	0.00	-2256.95	36.01	1644.01	-3440.14	62.97	1620.10	-3085.48	189.93	1661.08	-3392.38	112.77	1620.21	530.95	1228.06	72.58	1130.25	1242.22	79.06	500.60
3.53000	-3271.95	156.30	6.65	-3331.99	166.50	-4.71	-3458.54	80.90	-21.90	-3469.89	97.54	50.65	-3696.30	-40.65	-8.92	-3668.39	0.91	10.78	-3560.47	305.64	370.61	-3424.14	240.06	302.87	-3526.09	-0.65	1238.21	0.00	0.00	0.00	-2256.95	36.01	1644.01	-3437.49	65.78	1620.15	-3082.77	189.13	1661.16	-3389.73	113.35	1620.39	531.05	1228.13	72.51	1129.62	1242.51	78.79	504.55
3.54000	-3271.95	156.30	6.65	-3331.99	166.50	-4.71	-3470.37	90.71	-22.95	-3471.95	105.20	51.11	-3696.30	-40.65	-8.92	-3668.39	0.91	10.78	-3556.57	305.14	372.90	-3418.96	239.63	304.15	-3529.46	3.50	1237.72	0.00	0.00	0.00	-2256.95	36.01	1644.01	-3409.37	70.06	1619.97	-3080.06	188.32	1661.23	-3387.07	113.90	1620.59	531.12	1228.25	72.47	1129.58	1242.79	78.49	503.28
3.55000	-3271.95	156.30	6.65	-3331.99	166.50	-4.71	-3458.46	101.15	-20.62	-3471.33	115.31	52.32	-3696.30	-40.65	-8.92	-3668.39	0.91	10.78	-3552.52	304.60	375.12	-3413.67	239.19	305.38	-3514.70	6.79	1237.54	0.00	0.00	0.00	-2256.95	36.01	1644.01	-3427.36	70.30	1621.64	-3077.36	187.49	1661.30	-3384.38	114.44	1620.80	531.49	1228.35	72.48	1129.65	1242.60	78.56	502.61
3.56000	-3271.95	156.30	6.65	-3331.99	166.50	-4.71	-3449.90	114.09	-17.40	-3467.25	126.51	54.78	-3696.30	-40.65	-8.92	-3668.39	0.91	10.78	-3548.31	304.01	377.26	-3408.28	238.72	306.56	-3553.53	7.28	1238.50	0.00	0.00	0.00	-2256.95	36.01	1644.01	-3439.04	72.81	1621.49	-3074.65	186.65	1661.37	-3381.66	114.96	1621.02	530.38	1228.71	72.12	1129.52	1242.80	78.51	502.94
3.57000	-3271.95	156.30	6.65	-3331.99	166.50	-4.71	-3470.40	122.57	-19.81	-3469.98	133.93	54.64	-3696.30	-40.65	-8.92	-3668.39	0.91	10.78	-3543.94	303.38	379.33	-3402.78	238.23	307.70	-3533.77	13.07	1238.55	0.00	0.00	0.00	-2256.95	36.01	1644.01	-3413.16	75.30	1621.88	-3071.94	185.80	1661.44	-3378.92	115.46	1621.26	531.45	1227.85	72.67	1130.31	1242.45	78.93	504.03
3.58000	-3271.95	156.30	6.65	-3331.99	166.50	-4.71	-3448.43	135.56	-14.38	-3466.11	143.54	56.29	-3696.30	-40.65	-8.92	-3668.39	0.91	10.78	-3539.43	302.72	381.33	-3397.18	237.72	308.79	-3526.37	14.89	1238.02	0.00	0.00	0.00	-2256.95	36.01	1644.01	-3456.08	76.33	1622.87	-3069.24	184.93	1661.51	-3376.16	115.94	1621.52	530.75	1227.27	72.74	1130.39	1242.51	78.91	501.63
3.59000	-3271.95	156.30	6.65	-3331.99	166.50	-4.71	-3521.96	146.38	-24.01	-3514.20	155.40	53.11	-3696.30	-40.65	-8.92	-3668.39	0.91	10.78	-3534.76	302.01	383.26	-3391.47	237.20	309.83	-3543.96	18.22	1237.26	0.00	0.00	0.00	-2256.95	36.01	1644.01	-3419.59	81.67	1622.63	-3066.53	184.04	1661.57	-3373.37	116.40	1621.79	531.64	1227.66	72.76	1130.51	1242.36	79.08	502.24
3.60000	-3271.95	156.30	6.65	-3331.99	166.50	-4.71	-3484.07	160.55	-17.31	-3455.09	166.37	66.91	-3696.30	-40.65	-8.92	-3668.39	0.91	10.78	-3529.94	301.26	385.12	-3385.67	236.65	310.82	-3544.04	23.11	1237.39	0.00	0.00	0.00	-2256.95	36.01	1644.01	-3419.42	84.77	1622.07	-3063.83	183.15	1661.63	-3370.56	116.84	1622.07	531.42	1227.94	72.77	1130.40	1242.32	78.96	504.53
3.61000	-3271.95	156.30	6.65	-3331.99	166.50	-4.71	-3499.90	174.06	-16.81	-3452.77	177.08	69.66	-3696.30	-40.65	-8.92	-3668.39	0.91	10.78	-3524.98	300.48	386.91	-3379.76	236.08	311.77	-3558.54	22.15	1236.75	0.00	0.00	0.00	-2256.95	36.01	1644.01	-3430.74	88.09	1622.49	-3061.13	182.23	1661.69	-3367.72	117.26	1622.37	531.68	1227.87	72.63	1130.28	1242.46	78.83	504.99
3.62000	-3271.95	156.30	6.65	-3331.99	166.50	-4.71	-3498.16	188.03	-14.31	-3450.57	187.63	72.40	-3696.30	-40.65	-8.92	-3668.39	0.91	10.78	-3519.86	299.65	388.63	-3373.76	235.49	312.68	-3552.61	25.39	1236.99	0.00	0.00	0.00	-2256.95	36.01	1644.01	-3398.75	92.14	1621.59	-3058.42	181.31	1661.75	-3364.86	117.66	1622.68	531.19	1228.00	72.58	1130.32	1242.07	79.13	502.93
3.63000	-3271.95	156.30	6.65	-3331.99	166.50	-4.71	-3503.67	201.59	-13.27	-3448.51	198.00	75.12	-3696.29	-40.64	-8.92	-3668.43	0.91	10.78	-3514.61	298.79	390.28	-3367.65	234.89	313.54	-3544.05	27.92	1237.17	0.00	0.00	0.00	-2256.95	36.01	1644.01	-3399.97	94.60	1621.49	-3055.71	180.37	1661.81	-3361.97	118.05	1623.00	531.19	1227.79	72.68	1130.23	1242.08	79.07	502.97
3.64000	-3271.95	156.30	6.65	-3331.99	166.50	-4.71	-3509.16	214.94	-12.25	-3446.57	208.20	77.83	-3679.85	-38.72	-6.23	-3710.49	-0.23	3.63	-3509.20	297.89	391.86	-3361.45	234.27	314.35	-3547.39	29.42	1237.69	0.00	0.00	0.00	-2256.95	36.01	1644.01	-3461.71	97.77	1623.61	-3053.00	179.42	1661.86	-3359.06	118.41	1623.34	530.74	1227.99	72.62	1130.24	1242.56	78.87	503.03
3.65000	-3271.95	156.30	6.65	-3331.99	166.50	-4.71	-3514.63	228.07	-11.24	-3444.75	218.24	80.53	-3657.88	-37.00	-2.81	-3725.73	-0.88	1.10	-3503.66	296.95	393.38	-3355.16	233.62	315.12	-3536.68	32.44	1237.83	0.00	0.00	0.00	-2256.95	36.01	1644.01	-3450.30	103.73	1623.64	-3050.29	178.46	1661.92	-3356.12	118.76	1623.69	530.60	1228.03	72.51	1129.89	1242.61	78.78	501.76
3.66000	-3271.95	156.30	6.65	-3331.99	166.50	-4.71	-3520.07	241.00	-10.23	-3443.05	228.11	83.22	-3719.27	-40.21	-12.80	-3655.44	1.81	12.63	-3497.98	295.97	394.83	-3348.76	232.96	315.84	-3519.93	36.46	1238.09	0.00	0.00	0.00	-2256.95	36.01	1644.01	-3436.83	105.90	1624.58	-3047.58	177.48	1661.97	-3353.15	119.09	1624.05	530.51	1227.86	72.59	1130.94	1242.79	78.98	503.85
3.67000	-3271.95	156.30	6.65	-3331.99	166.50	-4.71	-3525.48	253.72	-9.25	-3441.48	237.81	85.90	-3647.79	-35.10	0.95	-3690.56	0.89	5.67	-3492.15	294.96	396.21	-3342.28	232.28	316.53	-3524.30	35.76	1238.67	0.00	0.00	0.00	-2256.95	36.01	1644.01	-3404.75	109.06	1623.26	-3044.87	176.49	1662.02	-3350.16	119.40	1624.42	531.52	1228.08	72.68	1130.28	1242.30	79.11	503.39
3.68000	-3271.95	156.30	6.65	-3331.99	166.50	-4.71	-3530.87	266.23	-8.27	-3440.02	247.36	88.56	-3687.37	-38.48	-6.29	-3731.82	-0.06	-0.38	-3486.19	293.91	397.52	-3335.70	231.58	317.16	-3517.01	41.34	1238.98	0.00	0.00	0.00	-2256.95	36.01	1644.01	-3407.05	113.57	1621.54	-3042.15	175.49	1662.06	-3347.15	119.69	1624.81	530.84	1229.05	72.32	1130.25	1242.59	78.82	505.26
3.69000	-3271.95	156.30	6.65	-3331.99	166.50	-4.71	-3536.23	278.54	-7.30	-3438.68	256.74	91.21	-3703.37	-39.49	-9.73	-3677.18	2.91	8.40	-3480.09	292.83	398.77	-3329.03	230.87	317.76	-3514.09	41.81	1238.83	0.00	0.00	0.00	-2256.95	36.01	1644.01	-3429.75	115.63	1623.29	-3039.43	174.47	1662.11	-3344.10	119.96	1625.21	530.69	1228.81	72.31	1130.72	1242.31	79.09	503.86
3.70000	-3271.95	156.30	6.65	-3331.99	166.50	-4.71	-3541.56	290.64	-6.35	-3437.44	265.95	93.86	-3708.81	-39.05	-9.30	-3695.94	3.02	5.16	-3473.86	291.71	399.96	-3322.27	230.13	318.31	-3538.00	42.95	1238.43	0.00	0.00	0.00	-2256.95	36.01	1644.01	-3452.52	116.71	1623.83	-3036.70	173.45	1662.15	-3341.03	120.22	1625.62	531.09	1227.99	72.69	1130.34	1242.79	78.80	501.34
3.71000	-3271.95	156.30	6.65	-3331.99	166.50	-4.71	-3546.85	302.54	-5.40	-3436.32	275.01	96.48	-3679.90	-36.32	-4.15	-3697.04	1.22	6.11	-3467.50	290.56	401.08	-3315.42	229.38	318.82	-3486.26	44.66	1239.35	0.00	0.00	0.00	-2256.95	36.01	1644.01	-3412.02	121.42	1623.38	-3033.97	172.41	1662.19	-3337.94	120.46	1626.05	530.66	1228.18	72.57	1130.35	1242.67	78.78	505.73
3.72000	-3271.95	156.30	6.65	-3331.99	166.50	-4.71	-3552.12	314.25	-4.47	-3435.31	283.90	99.10	-3723.68	-37.04	-10.60	-3701.81	3.26	5.90	-3461.00	289.37	402.14	-3308.48	228.61	319.29	-3521.93	46.83	1238.72	0.00	0.00	0.00	-2256.95	36.01	1644.01	-3428.00	122.71	1624.62	-3031.24	171.36	1662.23	-3334.82	120.68	1626.48	531.46	1228.12	72.64	1130.21	1243.27	78.47	503.78
3.73000	-3271.95	156.30	6.65	-3331.99	166.50	-4.71	-3557.35	325.75	-3.55	-3434.41	292.64	101.70	-3669.86	-35.42	-3.17	-3726.21	0.36	0.45	-3454.37	288.15	403.13	-3301.46	227.83	319.72	-3510.39	50.90	1240.05	0.00	0.00	0.00	-2256.95	36.01	1644.01	-3414.62	126.00	1624.07	-3028.50	170.30	1662.27	-3331.67	120.88	1626.93	530.84	1228.58	72.56	1130.37	1242.70	78.73	501.89
3.74000	-3271.95	156.30	6.65	-3331.99	166.50	-4.71	-3562.55	337.05	-2.64	-3433.61	301.22	104.29	-3678.93	-36.64	-4.69	-3726.61	3.41	1.22	-3447.62	286.89	404.06	-3294.35	227.02	320.10	-3502.79	53.67	1239.79	0.00	0.00	0.00	-2256.95	36.01	1644.01	-3405.35	128.81	1624.61	-3025.75	169.22	1662.31	-3328.49	121.07	1627.39	531.83	1228.18	72.77	1130.12	1242.08	79.12	502.85
3.75000	-3271.95	156.30	6.65	-3331.99	166.50	-4.71	-3567.71	348.15	-1.74	-3432.91	309.64	106.87	-3707.57	-38.34	-9.80	-3734.17	2.96	-0.64	-3440.74	285.60	404.93	-3287.15	226.20	320.45	-3479.85	58.09	1240.35	0.00	0.00	0.00	-2256.95	36.01	1644.01	-3399.51	133.05	1625.11	-3023.01	168.14	1662.34	-3325.29	121.25	1627.86	532.01	1228.09	72.74	1130.84	1242.85	78.88	503.11
3.76000	-3271.95	156.30	6.65	-3331.99	166.50	-4.71	-3572.84	359.06	-0.86	-3432.31	317.91	109.44	-3648.14	-34.17	1.42	-3718.24	1.93	0.37	-3433.73	284.28	405.74	-3279.87	225.37	320.75	-3523.89	57.55	1239.31	0.00	0.00	0.00	-2256.95	36.01	1644.01	-3412.04	136.43	1626.48	-3020.25	167.04	1662.37	-3322.06	121.40	1628.34	531.20	1227.62	72.76	1130.82	1242.48	79.02	502.06
3.77000	-3271.95	156.30	6.65	-3331.99	166.50	-4.71	-3577.93	369.77	0.02	-3431.81	326.02	111.99	-3707.25	-35.60	-8.51	-3719.38	2.04	1.57	-3426.60	282.93	406.48	-3272.50	224.51	321.02	-3490.67	62.01	1239.75	0.00	0.00	0.00	-2256.95	36.01	1644.01	-3401.88	138.28	1624.99	-3017.49	165.94	1662.41	-3318.80	121.54	1628.83	531.90	1227.36	72.94	1131.00	1242.40	79.15	503.59
3.78000	-3271.95	156.30	6.65	-3331.99	166.50	-4.71	-3582.98	380.29	0.89	-3431.40	333.98	114.53	-3693.50	-36.00	-7.33	-3759.04	3.71	-4.49	-3419.34	281.55	407.17	-3265.06	223.65	321.24	-3514.29	64.01	1239.50	0.00	0.00	0.00	-2256.95	36.01	1644.01	-3436.79	141.53	1626.66	-3014.72	164.82	1662.44	-3315.52	121.66	1629.34	530.53	1228.40	72.29	1130.53	1242.61	78.96	503.57
3.79000	-3271.95	156.30	6.65	-3331.99	166.50	-4.71	-3587.99	390.62	1.74	-3431.09	341.78	117.05	-3679.11	-35.72	-5.77	-3771.07	2.41	-7.00	-3411.97	280.13	407.79	-3257.53	222.76	321.43	-3499.29	68.56	1239.03	0.00	0.00	0.00	-2256.95	36.01	1644.01	-3404.34	144.85	1626.67	-3011.95	163.69	1662.46	-3312.20	121.77	1629.85	531.23	1228.38	72.52	1130.55	1242.01	79.11	502.74
3.80000	-3271.95	156.30	6.65	-3331.99	166.50	-4.71	-3592.96	400.75	2.58	-3430.87	349.43	119.57	-3700.60	-36.95	-8.14	-3740.85	3.60	-2.77	-3404.47	278.68	408.36	-3249.92	221.86	321.57	-3500.67	70.22	1238.76	0.00	0.00	0.00	-2256.95	36.01	1644.01	-3411.46	147.47	1627.74	-3009.17	162.55	1662.49	-3308.86	121.86	1630.37	531.18	1228.45	72.39	1130.11	1242.37	78.79	503.52
3.81000	-3271.95	156.30	6.65	-3331.99	166.50	-4.71	-3597.88	410.70	3.42	-3430.73	356.94	122.07	-3667.36	-34.47	-2.88	-3706.96	4.97	2.02	-3396.86	277.21	408.87	-3242.23	220.94	321.68	-3467.35	72.49	1238.99	0.00	0.00	0.00	-2256.95	36.01	1644.01	-3442.34	148.60	1629.23	-3006.38	161.41	1662.52	-3305.49	121.94	1630.91	530.62	1228.51	72.37	1129.79	1242.56	78.83	503.13
3.82000	-3271.95	156.30	6.65	-3331.99	166.50	-4.71	-3602.77	420.45	4.24	-3430.69	364.29	124.55	-3672.73	-35.09	-5.56	-3696.04	3.53	3.89	-3389.13	275.70	409.31	-3234.47	220.01	321.75	-3487.80	76.88	1237.80	0.00	0.00	0.00	-2256.95	36.01	1644.01	-3368.12	153.81	1626.08	-3003.58	160.25	1662.54	-3302.10	122.00	1631.45	531.39	1228.19	72.63	1130.20	1242.26	78.99	504.91
3.83000	-3271.95	156.30	6.65	-3331.99	166.50	-4.71	-3607.61	430.02	5.05	-3430.73	371.49	127.03	-3670.33	-34.97	-4.36	-3709.03	4.39	2.91	-3381.29	274.17	409.70	-3226.63	219.07	321.79	-3476.19	78.52	1237.10	0.00	0.00	0.00	-2256.95	36.01	1644.01	-3374.50	154.55	1626.87	-3000.77	159.08	1662.56	-3298.67	122.05	1632.00	531.03	1227.98	72.56	1130.86	1241.72	79.34	506.20
3.84000	-3271.95	156.30	6.65	-3331.99	166.50	-4.71	-3612.40	439.40	5.85	-3430.85	378.55	129.48	-3636.84	-32.15	2.07	-3726.05	0.85	0.02	-3373.33	272.60	410.03	-3218.71	218.10	321.78	-3498.60	80.18	1237.85	0.00	0.00	0.00	-2256.95	36.01	1644.01	-3372.57	155.60	1627.62	-2997.96	157.90	1662.58	-3295.22	122.08	1632.57	530.97	1228.11	72.62	1129.95	1242.77	78.63	505.17
3.85000	-3271.95	156.30	6.65	-3331.99	166.50	-4.71	-3617.15	448.60	6.65	-3431.06	385.46	131.93	-3713.58	-38.39	-10.26	-3715.10	4.13	2.19	-3365.26	271.01	410.31	-3210.72	217.13	321.74	-3473.27	83.21	1237.27	0.00	0.00	0.00	-2256.95	36.01	1644.01	-3410.40	159.36	1627.73	-2995.14	156.72	1662.60	-3291.73	122.10	1633.14	530.76	1228.48	72.45	1129.83	1242.80	78.68	504.87
3.86000	-3271.95	156.30	6.65	-3331.99	166.50	-4.71	-3621.85	457.61	7.43	-3431.34	392.22	134.36	-3673.45	-31.83	-4.66	-3715.48	3.27	3.00	-3357.08	269.39	410.53	-3202.65	216.14	321.66	-3492.79	84.25	1236.62	0.00	0.00	0.00	-2256.95	36.01	1644.01	-3371.81	160.15	1623.93	-2992.31	155.52	1662.62	-3288.22	122.10	1633.72	530.34	1228.76	72.25	1129.94	1243.31	78.50	505.27
3.87000	-3271.95	156.30	6.65	-3331.99	166.50	-4.71	-3626.50	466.44	8.20	-3431.70	398.84	136.78	-3674.32	-36.04	-4.87	-3707.37	3.87	4.76	-3348.79	267.74	410.69	-3194.52	215.13	321.55	-3487.06	88.41	1236.46	0.00	0.00	0.00	-2256.95	36.01	1644.01	-3414.40	161.44	1626.48	-2989.46	154.32	1662.63	-3284.68	122.09	1634.31	530.93	1228.24	72.50	1129.80	1243.13	78.48	501.04
3.88000	-3271.95	156.30	6.65	-3331.99	166.50	-4.71	-3631.10	475.09	8.96	-3432.13	405.32	139.18	-3697.58	-36.33	-8.31	-3669.47	5.62	11.19	-3340.40	266.06	410.79	-3186.31	214.11	321.40	-3457.97	92.48	1235.74	0.00	0.00	0.00	-2256.95	36.01	1644.01	-3398.50	166.54	1624.81	-2986.61	153.10	1662.65	-3281.11	122.06	1634.91	531.16	1228.02	72.55	1130.37	1242.56	78.96	501.03
3.89000	-3271.95	156.30	6.65	-3331.99	166.50	-4.71	-3635.65	483.56	9.71	-3432.63	411.65	141.57	-3657.49	-35.84	-1.13	-3708.73	0.71	7.08	-3331.90	264.36	410.85	-3178.03	213.08	321.22	-3448.66	93.21	1234.89	0.00	0.00	0.00	-2256.95	36.01	1644.01	-3385.41	169.06	1625.78	-2983.75	151.88	1662.66	-3277.51	122.02	1635.52	531.63	1228.02	72.73	1130.66	1241.89	79.07	503.51
3.90000	-3271.95	156.30	6.65	-3331.99	166.50	-4.71	-3640.15	491.85	10.45	-3433.21	417.84	143.95	-3679.29	-36.03	-4.97	-3700.02	5.51	7.60	-3323.29	262.63	410.84	-3169.68	212.03	321.00	-3450.50	95.11	1234.64	0.00	0.00	0.00	-2256.95	36.01	1644.01	-3354.58	171.73	1624.45	-2980.87	150.65	1662.67	-3273.88	121.97	1636.14	532.06	1227.90	72.80	1130.43	1241.82	79.13	506.50
3.91000	-3271.95	156.30	6.65	-3331.99	166.50	-4.71	-3644.59	499.96	11.18	-3433.85	423.89	146.31	-3645.14	-38.64	0.03	-3677.80	6.78	13.94	-3314.58	260.87	410.79	-3161.26	210.97	320.74	-3453.60	97.11	1234.83	0.00	0.00	0.00	-2256.95	36.01	1644.01	-3356.85	175.08	1623.37	-2977.99	149.41	1662.69	-3270.22	121.91	1636.76	531.12	1228.31	72.47	1130.47	1242.31	78.89	503.53
3.92000	-3271.95	156.30	6.65	-3331.99	166.50	-4.71	-3648.99	507.90	11.90	-3434.56	429.80	148.66	-3652.68	-37.13	-0.04	-3702.53	5.34	9.35	-3305.77	259.09	410.68	-3152.78	209.89	320.46	-3436.00	97.82	1235.75	0.00	0.00	0.00	-2256.95	36.01	1644.01	-3360.89	174.11	1624.02	-2975.09	148.16	1662.69	-3266.54	121.83	1637.40	531.58	1228.37	72.52	1130.53	1242.34	78.98	507.24
3.93000	-3271.95	156.30	6.65	-3331.99	166.50	-4.71	-3653.32	515.66	12.61	-3435.33	435.58	150.99	-3650.21	-36.93	-1.74	-3689.89	6.12	10.01	-3296.86	257.29	410.51	-3144.23	208.80	320.13	-3449.91	99.45	1234.61	0.00	0.00	0.00	-2256.95	36.01	1644.01	-3369.45	182.82	1624.51	-2972.19	146.91	1662.70	-3262.82	121.73	1638.04	530.16	1227.91	72.47	1130.39	1242.22	78.96	503.84
3.94000	-3271.95	156.30	6.65	-3331.99	166.50	-4.71	-3657.60	523.25	13.31	-3436.16	441.21	153.31	-3688.54	-35.22	-6.41	-3671.20	5.18	12.92	-3287.85	255.46	410.30	-3135.61	207.70	319.78	-3427.35	101.68	1233.59	0.00	0.00	0.00	-2256.95	36.01	1644.01	-3381.71	183.18	1625.17	-2969.27	145.64	1662.71	-3259.07	121.63	1638.69	530.48	1228.57	72.27	1130.50	1242.32	78.91	503.32
3.95000	-3271.95	156.30	6.65	-3331.99	166.50	-4.71	-3661.82	530.66	14.00	-3437.05	446.71	155.61	-3681.61	-36.59	-5.12	-3744.23	-0.48	3.45	-3278.75	253.60	410.03	-3126.93	206.59	319.39	-3429.42	102.76	1235.12	0.00	0.00	0.00	-2256.95	36.01	1644.01	-3361.08	187.87	1623.08	-2966.33	144.37	1662.71	-3255.29	121.51	1639.35	531.81	1228.40	72.74	1130.33	1242.31	78.92	503.51
3.96000	-3271.95	156.30	6.65	-3331.99	166.50	-4.71	-3665.99	537.90	14.68	-3438.00	452.08	157.90	-3675.39	-38.21	-3.87	-3721.94	2.23	5.54	-3269.55	251.73	409.71	-3118.19	205.46	318.97	-3439.49	105.59	1234.44	0.00	0.00	0.00	-2256.95	36.01	1644.01	-3374.29	187.64	1623.94	-2963.39	143.09	1662.72	-3251.48	121.38	1640.01	531.07	1227.49	72.65	1129.60	1242.36	78.73	505.03
3.97000	-3271.95	156.30	6.65	-3331.99	166.50	-4.71	-3670.09	544.97	15.35	-3439.00	457.31	160.18	-3672.57	-38.20	-5.15	-3713.70	1.54	7.28	-3260.25	249.83	409.34	-3109.39	204.32	318.51	-3403.38	106.74	1234.79	0.00	0.00	0.00	-2256.95	36.01	1644.01	-3362.99	190.33	1625.18	-2960.43	141.81	1662.72	-3247.64	121.24	1640.68	531.94	1227.99	72.74	1129.48	1241.93	78.93	506.44
3.98000	-3271.95	156.30	6.65	-3331.99	166.50	-4.71	-3674.14	551.88	16.02	-3440.06	462.40	162.44	-3665.81	-37.84	-2.32	-3700.59	2.01	11.98	-3250.87	247.90	408.92	-3100.52	203.17	318.03	-3426.95	109.10	1234.46	0.00	0.00	0.00	-2256.95	36.01	1644.01	-3345.15	190.44	1623.52	-2957.46	140.51	1662.72	-3243.77	121.08	1641.36	531.06	1228.28	72.60	1130.22	1242.24	78.84	503.76
3.99000	-3271.95	156.30	6.65	-3331.99	166.50	-4.71	-3678.12	558.61	16.67	-3441.17	467.37	164.68	-3714.43	-40.47	-10.66	-3662.05	-0.19	16.71	-3241.39	245.96	408.45	-3091.60	202.01	317.51	-3422.53	109.48	1234.07	0.00	0.00	0.00	-2256.95	36.01	1644.01	-3350.76	193.55	1624.31	-2954.47	139.21	1662.72	-3239.87	120.91	1642.05	530.64	1228.69	72.33	1131.17	1242.82	79.19	500.64
4.00000	-3271.95	156.30	6.65	-3331.99	166.50	-4.71	-3682.03	565.18	17.31	-3442.32	472.20	166.91	-3662.58	-39.15	-3.66	-3701.56	1.06	10.15	-3231.83	243.99	407.94	-3082.62	200.83	316.97	-3416.61	111.06	1233.53	0.00	0.00	0.00	-2256.95	36.01	1644.01	-3359.35	198.01	1625.03	-2951.47	137.91	1662.72	-3235.94	120.73	1642.74	530.49	1227.95	72.47	1130.77	1242.72	79.02	505.34
4.01000	-3271.95	156.30	6.65	-3331.99	166.50	-4.71	-3685.89	571.58	17.95	-3443.52	476.90	169.13	-3675.38	-39.19	-6.97	-3708.09	-0.00	8.74	-3222.17	242.00	407.37	-3073.58	199.64	316.39	-3413.83	111.69	1233.69	0.00	0.00	0.00	-2256.95	36.01	1644.01	-3376.91	199.49	1627.07	-2948.45	136.59	1662.72	-3231.97	120.54	1643.44	530.46	1227.98	72.49	1130.90	1242.25	78.99	503.17
4.02000	-3271.95	156.30	6.65	-3331.99	166.50	-4.71	-3689.68	577.82	18.57	-3444.77	481.47	171.32	-3657.30	-41.56	-4.64	-3665.90	0.19	13.89	-3212.43	239.99	406.75	-3064.48	198.45	315.78	-3375.39	114.93	1233.79	0.00	0.00	0.00	-2256.95	36.01	1644.01	-3373.27	202.35	1626.42	-2945.42	135.27	1662.72	-3227.98	120.34	1644.14	531.48	1228.83	72.56	1130.07	1242.13	78.91	502.90
4.03000	-3271.95	156.30	6.65	-3331.99	166.50	-4.71	-3693.40	583.90	19.19	-3446.06	485.92	173.51	-3674.37	-42.08	-6.83	-3714.77	2.57	4.95	-3202.61	237.96	406.09	-3055.33	197.24	315.14	-3406.06	115.48	1234.26	0.00	0.00	0.00	-2256.95	36.01	1644.01	-3344.80	203.64	1626.25	-2942.38	133.95	1662.72	-3223.95	120.13	1644.86	531.46	1228.07	72.72	1130.03	1242.45	78.81	504.25
4.04000	-3271.95	156.30	6.65	-3331.99	166.50	-4.71	-3697.05	589.81	19.79	-3447.38	490.24	175.68	-3656.47	-41.39	-4.46	-3661.81	0.68	14.04	-3192.70	235.91	405.38	-3046.12	196.02	314.47	-3392.58	116.24	1234.66	0.00	0.00	0.00	-2256.95	36.01	1644.01	-3345.61	205.83	1626.22	-2939.31	132.61	1662.71	-3219.89	119.91	1645.57	531.11	1228.19	72.60	1130.14	1242.22	78.81	503.76
4.05000	-3271.95	156.30	6.65	-3331.99	166.50	-4.71	-3700.64	595.57	20.39	-3448.75	494.43	177.83	-3667.90	-42.96	-6.88	-3696.20	-1.94	5.43	-3182.71	233.84	404.63	-3036.86	194.78	313.77	-3403.34	119.09	1234.94	0.00	0.00	0.00	-2256.95	36.01	1644.01	-3299.52	207.78	1625.19	-2936.24	131.28	1662.71	-3215.80	119.67	1646.30	530.88	1227.83	72.63	1129.78	1242.65	78.76	502.54
4.06000	-3271.95	156.30	6.65	-3331.99	166.50	-4.71	-3704.16	601.16	20.98	-3450.15	498.50	179.96	-3675.56	-44.38	-8.99	-3713.04	-3.09	0.64	-3172.64	231.75	403.82	-3027.55	193.54	313.05	-3402.31	119.68	1235.49	0.00	0.00	0.00	-2256.95	36.01	1644.01	-3361.39	207.70	1631.51	-2933.14	129.93	1662.70	-3211.68	119.43	1647.03	530.53	1227.52	72.58	1129.20	1242.46	78.51	503.81
4.07000	-3271.95	156.30	6.65	-3331.99	166.50	-4.71	-3707.60	606.60	21.56	-3451.58	502.44	182.09	-3667.10	-43.41	-9.06	-3770.55	-4.93	-11.14	-3162.49	229.64	402.98	-3018.18	192.29	312.29	-3389.04	122.78	1236.68	0.00	0.00	0.00	-2256.95	36.01	1644.01	-3337.37	208.13	1629.29	-2930.03	128.58	1662.69	-3207.52	119.17	1647.76	530.31	1227.68	72.52	1129.60	1242.46	78.68	505.49
4.08000	-3271.95	156.30	6.65	-3331.99	166.50	-4.71	-3710.98	611.88	22.13	-3453.05	506.26	184.19	-3676.33	-42.53	-12.42	-3716.62	-6.40	-2.25	-3152.27	227.51	402.08	-3008.77	191.02	311.51	-3388.17	123.00	1237.68	0.00	0.00	0.00	-2256.95	36.01	1644.01	-3321.91	210.25	1632.85	-2926.90	127.23	1662.68	-3203.34	118.90	1648.50	530.79	1227.76	72.49	1129.93	1242.65	78.69	503.51
4.09000	-3271.95	156.30	6.65	-3331.99	166.50	-4.71	-3714.28	617.01	22.69	-3454.54	509.96	186.28	-3660.74	-42.60	-11.12	-3729.41	-6.58	-4.51	-3141.97	225.37	401.15	-2999.31	189.75	310.70	-3359.36	125.62	1239.15	0.00	0.00	0.00	-2256.95	36.01	1644.01	-3291.66	213.46	1632.02	-2923.76	125.87	1662.67	-3199.12	118.63	1649.25	531.20	1228.03	72.50	1129.55	1242.26	78.66	501.63
4.10000	-3271.95	156.30	6.65	-3331.99	166.50	-4.71	-3717.50	621.98	23.25	-3456.07	513.53	188.35	-3678.77	-42.25	-16.33	-3723.32	-6.28	-3.37	-3131.59	223.21	400.16	-2989.80	188.47	309.86	-3371.72	125.59	1239.75	0.00	0.00	0.00	-2256.95	36.01	1644.01	-3309.54	215.04	1633.29	-2920.59	124.51	1662.66	-3194.86	118.34	1650.00	531.88	1228.00	72.61	1129.92	1242.65	78.75	501.72
4.11000	-3271.95	156.30	6.65	-3331.99	166.50	-4.71	-3720.66	626.79	23.79	-3457.61	516.99	190.41	-3661.97	-39.84	-14.02	-3716.86	-4.98	-2.53	-3121.15	221.03	399.14	-2980.24	187.17	309.00	-3352.25	127.85	1239.79	0.00	0.00	0.00	-2256.95	36.01	1644.01	-3354.46	218.49	1636.41	-2917.41	123.14	1662.65	-3190.58	118.05	1650.75	531.03	1227.94	72.60	1130.15	1241.87	78.94	501.15
4.12000	-3271.95	156.30	6.65	-3331.99	166.50	-4.71	-3723.73	631.46	24.33	-3459.18	520.33	192.45	-3653.11	-35.93	-14.07	-3686.27	0.37	0.95	-3110.63	218.84	398.07	-2970.64	185.87	308.11	-3365.46	129.58	1240.71	0.00	0.00	0.00	-2256.95	36.01	1644.01	-3337.99	219.86	1635.95	-2914.21	121.76	1662.64	-3186.26	117.74	1651.51	530.36	1227.93	72.61	1129.87	1242.17	78.87	504.66
4.13000	-3271.95	156.30	6.65	-3331.99	166.50	-4.71	-3726.73	635.98	24.86	-3460.77	523.55	194.47	-3662.89	-31.70	-17.36	-3654.76	4.77	6.10	-3100.04	216.62	396.96	-2960.99	184.56	307.19	-3351.77	131.20	1242.61	0.00	0.00	0.00	-2256.95	36.01	1644.01	-3323.71	222.43	1637.57	-2910.99	120.38	1662.62	-3181.91	117.43	1652.28	530.63	1227.95	72.51	1130.06	1242.57	78.82	506.01
4.14000	-3271.95	156.30	6.65	-3331.99	166.50	-4.71	-3729.65	640.34	25.37	-3462.38	526.65	196.48	-3615.36	-21.70	-10.46	-3640.56	10.32	8.98	-3089.39	214.40	395.81	-2951.30	183.24	306.25	-3348.46	132.41	1242.94	0.00	0.00	0.00	-2256.95	36.01	1644.01	-3311.17	222.47	1639.93	-2907.75	119.00	1662.61	-3177.52	117.11	1653.04	530.71	1228.45	72.46	1131.30	1242.63	78.99	503.30
4.15000	-3271.95	156.30	6.65	-3331.99	166.50	-4.71	-3732.49	644.56	25.89	-3464.00	529.64	198.47	-3602.48	-16.45	-10.35	-3637.95	13.35	8.35	-3078.67	212.16	394.62	-2941.57	181.91	305.28	-3331.16	132.94	1244.86	0.00	0.00	0.00	-2256.95	36.01	1644.01	-3289.70	223.31	1638.21	-2904.49	117.61	1662.59	-3173.10	116.77	1653.82	530.50	1228.34	72.44	1130.51	1242.33	78.95	502.51
4.16000	-3271.95	156.30	6.65	-3331.99	166.50	-4.71	-3735.25	648.64	26.39	-3465.64	532.51	200.45	-3594.88	-9.95	-9.02	-3647.89	17.92	6.14	-3067.88	209.90	393.38	-2931.79	180.57	304.28	-3347.97	133.20	1245.02	0.00	0.00	0.00	-2256.95	36.01	1644.01	-3280.11	223.04	1639.31	-2901.21	116.22	1662.58	-3168.65	116.43	1654.59	530.85	1227.85	72.63	1129.74	1242.68	78.56	503.94
4.17000	-3271.95	156.30	6.65	-3331.99	166.50	-4.71	-3737.93	652.56	26.88	-3467.29	535.27	202.41	-3566.28	-3.98	-6.26	-3620.77	23.46	10.11	-3057.03	207.63	392.11	-2921.97	179.22	303.27	-3317.00	135.39	1245.29	0.00	0.00	0.00	-2256.95	36.01	1644.01	-3290.67	224.68	1642.13	-2897.91	114.83	1662.56	-3164.17	116.08	1655.37	531.87	1227.80	72.89	1130.04	1242.01	79.02	502.34
4.18000	-3271.95	156.30	6.65	-3331.99	166.50	-4.71	-3740.52	656.34	27.37	-3468.95	537.91	204.35	-3573.45	-0.22	-8.57	-3591.07	27.44	15.32	-3046.12	205.34	390.80	-2912.12	177.86	302.23	-3327.92	135.84	1245.50	0.00	0.00	0.00	-2256.95	36.01	1644.01	-3290.79	225.61	1641.56	-2894.59	113.43	1662.54	-3159.65	115.73	1656.16	531.63	1228.27	72.67	1129.36	1242.35	78.88	502.70
4.19000	-3271.95	156.30	6.65	-3331.99	166.50	-4.71	-3743.03	659.98	27.85	-3470.62	540.45	206.27	-3546.03	6.98	-3.25	-3565.60	31.18	18.01	-3035.14	203.04	389.44	-2902.23	176.50	301.16	-3321.62	137.31	1246.97	0.00	0.00	0.00	-2256.95	36.01	1644.01	-3294.54	226.33	1643.02	-2891.25	112.03	1662.53	-3155.09	115.36	1656.94	530.76	1228.20	72.52	1129.77	1242.50	78.81	504.51
4.20000	-3271.95	156.30	6.65	-3331.99	166.50	-4.71	-3745.46	663.48	28.32	-3472.29	542.87	208.18	-3524.23	10.13	-1.27	-3536.75	33.54	22.72	-3024.11	200.73	388.05	-2892.29	175.13	300.07	-3299.64	138.58	1246.04	0.00	0.00	0.00	-2256.95	36.01	1644.01	-3276.14	227.79	1641.26	-2887.89	110.62	1662.51	-3150.51	114.99	1657.73	530.70	1228.38	72.48	1130.15	1242.45	78.80	505.54
4.21000	-3271.95	156.30	6.65	-3331.99	166.50	-4.71	-3747.80	666.84	28.78	-3473.97	545.18	210.07	-3555.14	10.88	-8.65	-3517.76	33.46	24.36	-3013.02	198.41	386.62	-2882.33	173.75	298.96	-3310.65	140.12	1246.60	0.00	0.00	0.00	-2256.95	36.01	1644.01	-3293.32	225.85	1642.66	-2884.50	109.22	1662.49	-3145.88	114.61	1658.53	531.10	1228.44	72.53	1129.71	1242.76	78.70	505.13
4.22000	-3271.95	156.30	6.65	-3331.99	166.50	-4.71	-3750.05	670.06	29.24	-3475.65	547.39	211.94	-3513.12	13.81	-1.82	-3511.88	33.71	23.44	-3001.88	196.07	385.16	-2872.33	172.36	297.82	-3307.72	138.33	1246.14	0.00	0.00	0.00	-2256.95	36.01	1644.01	-3261.46	225.77	1643.33	-2881.10	107.81	1662.47	-3141.23	114.22	1659.32	530.65	1228.67	72.34	1130.29	1242.70	78.89	501.49
4.23000	-3271.95	156.30	6.65	-3331.99	166.50	-4.71	-3752.21	673.14	29.68	-3477.32	549.48	213.80	-3480.32	12.74	-0.15	-3491.59	32.16	24.23	-2990.68	193.73	383.65	-2862.29	170.97	296.67	-3312.71	139.04	1245.35	0.00	0.00	0.00	-2256.95	36.01	1644.01	-3300.56	226.75	1645.26	-2877.67	106.39	1662.45	-3136.53	113.82	1660.12	530.98	1228.14	72.63	1130.37	1242.11	79.11	503.09
4.24000	-3271.95	156.30	6.65	-3331.99	166.50	-4.71	-3754.28	676.08	30.12	-3479.00	551.47	215.63	-3497.05	11.56	-4.90	-3493.35	31.02	21.91	-2979.43	191.37	382.11	-2852.22	169.56	295.49	-3315.80	139.73	1245.40	0.00	0.00	0.00	-2256.95	36.01	1644.01	-3293.12	227.28	1645.95	-2874.22	104.98	1662.42	-3131.81	113.42	1660.92	531.38	1228.30	72.62	1130.09	1242.22	79.02	503.39
4.25000	-3271.95	156.30	6.65	-3331.99	166.50	-4.71	-3756.27	678.89	30.55	-3480.66	553.36	217.46	-3456.03	9.82	-0.31	-3471.23	28.22	22.42	-2968.12	189.00	380.53	-2842.12	168.16	294.29	-3305.93	140.26	1245.29	0.00	0.00	0.00	-2256.95	36.01	1644.01	-3237.93	230.34	1643.68	-2870.74	103.56	1662.40	-3127.04	113.01	1661.73	532.58	1228.19	72.85	1129.80	1242.19	78.89	502.15
4.26000	-3271.95	156.30	6.65	-3331.99	166.50	-4.71	-3758.16	681.56	30.98	-3482.33	555.14	219.26	-3420.37	8.87	3.17	-3450.14	25.95	23.82	-2956.77	186.62	378.92	-2831.99	166.74	293.07	-3275.31	141.02	1245.99	0.00	0.00	0.00	-2256.95	36.01	1644.01	-3246.80	229.66	1644.31	-2867.24	102.14	1662.38	-3122.25	112.59	1662.53	531.19	1227.70	72.70	1129.93	1242.08	78.90	504.38
4.27000	-3271.95	156.30	6.65	-3331.99	166.50	-4.71	-3759.96	684.10	31.40	-3483.98	556.81	221.04	-3387.65	5.93	5.37	-3442.95	24.59	21.09	-2945.37	184.23	377.27	-2821.82	165.32	291.82	-3300.72	142.40	1244.19	0.00	0.00	0.00	-2256.95	36.01	1644.01	-3243.09	229.13	1643.78	-2863.72	100.72	1662.36	-3117.41	112.17	1663.34	530.41	1228.30	72.47	1129.72	1242.01	78.81	503.48
4.28000	-3271.95	156.30	6.65	-3331.99	166.50	-4.71	-3761.66	686.51	31.80	-3485.62	558.39	222.81	-3375.83	6.19	5.04	-3418.02	21.18	21.19	-2933.92	181.83	375.59	-2811.63	163.89	290.56	-3287.35	143.08	1243.97	0.00	0.00	0.00	-2256.95	36.01	1644.01	-3243.07	229.23	1644.37	-2860.17	99.29	1662.33	-3112.55	111.74	1664.15	530.18	1228.18	72.40	1130.03	1242.27	78.92	506.00
4.29000	-3271.95	156.30	6.65	-3331.99	166.50	-4.71	-3763.27	688.79	32.21	-3487.24	559.86	224.56	-3371.51	2.34	4.28	-3390.42	18.13	22.66	-2922.43	179.42	373.87	-2801.42	162.45	289.28	-3260.31	142.61	1243.93	0.00	0.00	0.00	-2256.95	36.01	1644.01	-3265.62	229.38	1644.70	-2856.60	97.87	1662.31	-3107.64	111.31	1664.96	530.55	1228.30	72.44	1129.76	1242.09	78.94	505.21
4.30000	-3271.95	156.30	6.65	-3331.99	166.50	-4.71	-3764.78	690.94	32.60	-3488.85	561.23	226.29	-3372.35	1.01	0.40	-3411.86	17.06	15.17	-2910.89	177.01	372.13	-2791.17	161.01	287.98	-3258.39	142.15	1242.78	0.00	0.00	0.00	-2256.95	36.01	1644.01	-3257.38	232.57	1644.67	-2853.01	96.44	1662.28	-3102.70	110.87	1665.77	530.30	1228.34	72.34	1129.52	1242.47	78.93	502.16
4.31000	-3271.95	156.30	6.65	-3331.99	166.50	-4.71	-3766.20	692.96	32.99	-3490.44	562.50	228.01	-3314.36	3.01	8.36	-3373.57	16.49	18.22	-2899.31	174.58	370.34	-2780.90	159.57	286.65	-3269.06	142.71	1243.16	0.00	0.00	0.00	-2256.95	36.01	1644.01	-3248.28	231.65	1645.79	-2849.38	95.01	1662.26	-3097.73	110.42	1666.58	531.67	1227.50	72.98	1129.50	1242.40	78.75	501.43
4.32000	-3271.95	156.30	6.65	-3331.99	166.50	-4.71	-3767.52	694.85	33.37	-3492.02	563.68	229.70	-3306.63	3.76	7.70	-3354.29	16.74	17.80	-2887.69	172.15	368.53	-2770.61	158.11	285.31	-3258.84	142.12	1241.68	0.00	0.00	0.00	-2256.95	36.01	1644.01	-3247.53	233.99	1645.18	-2845.74	93.58	1662.23	-3092.71	109.97	1667.40	531.18	1227.64	72.81	1129.77	1241.84	79.12	502.00
4.33000	-3271.95	156.30	6.65	-3331.99	166.50	-4.71	-3768.73	696.62	33.74	-3493.57	564.75	231.38	-3294.00	5.08	9.25	-3320.45	16.98	20.41	-2876.03	169.71	366.68	-2760.29	156.66	283.95	-3232.59	143.23	1241.75	0.00	0.00	0.00	-2256.95	36.01	1644.01	-3199.98	232.56	1641.93	-2842.06	92.15	1662.21	-3087.67	109.51	1668.21	530.90	1228.10	72.66	1129.73	1242.04	78.99	502.68
4.34000	-3271.95	156.30	6.65	-3331.99	166.50	-4.71	-3769.85	698.26	34.11	-3495.09	565.73	233.04	-3243.96	8.19	17.05	-3289.60	18.43	22.77	-2864.34	167.27	364.80	-2749.95	155.19	282.58	-3254.80	142.29	1241.03	0.00	0.00	0.00	-2256.95	36.01	1644.01	-3227.77	229.27	1643.33	-2838.36	90.72	1662.18	-3082.58	109.04	1669.03	531.39	1227.97	72.84	1130.13	1242.08	78.82	504.71
4.35000	-3271.95	156.30	6.65	-3331.99	166.50	-4.71	-3770.87	699.78	34.47	-3496.59	566.62	234.68	-3177.94	13.19	27.07	-3269.70	18.60	23.17	-2852.60	164.81	362.90	-2739.59	153.73	281.18	-3251.70	142.73	1239.42	0.00	0.00	0.00	-2256.95	36.01	1644.01	-3186.23	231.89	1641.30	-2834.63	89.29	1662.15	-3077.46	108.58	1669.85	530.37	1228.71	72.35	1130.28	1242.19	78.88	504.60
4.36000	-3271.95	156.30	6.65	-3331.99	166.50	-4.71	-3771.78	701.18	34.82	-3498.06	567.41	236.30	-3143.94	14.88	31.09	-3230.94	20.50	29.16	-2840.84	162.36	360.96	-2729.20	152.25	279.77	-3217.60	144.07	1239.72	0.00	0.00	0.00	-2256.95	36.01	1644.01	-3165.82	232.69	1640.92	-2830.88	87.86	1662.12	-3072.30	108.10	1670.66	530.71	1228.38	72.52	1130.62	1243.11	78.78	507.24
4.37000	-3271.95	156.30	6.65	-3331.99	166.50	-4.71	-3772.59	702.46	35.17	-3499.50	568.10	237.90	-3112.40	16.84	34.72	-3219.72	21.27	28.71	-2829.04	159.89	358.99	-2718.80	150.78	278.34	-3231.28	142.01	1238.75	0.00	0.00	0.00	-2256.95	36.01	1644.01	-3191.22	229.62	1642.22	-2827.10	86.43	1662.10	-3067.11	107.62	1671.48	530.37	1227.74	72.62	1130.89	1243.14	78.81	506.94
4.38000	-3271.95	156.30	6.65	-3331.99	166.50	-4.71	-3773.29	703.62	35.50	-3500.90	568.71	239.49	-3083.21	19.04	37.99	-3154.50	25.88	38.35	-2817.20	157.42	356.99	-2708.39	149.29	276.90	-3223.85	142.04	1237.75	0.00	0.00	0.00	-2256.95	36.01	1644.01	-3179.27	228.45	1643.07	-2823.29	84.99	1662.07	-3061.87	107.14	1672.29	530.87	1227.72	72.74	1130.51	1243.06	78.72	504.92
4.39000	-3271.95	156.30	6.65	-3331.99	166.50	-4.71	-3773.89	704.66	35.84	-3502.27	569.22	241.05	-3056.27	21.45	40.90	-3158.50	24.66	37.94	-2805.34	154.95	354.96	-2697.95	147.81	275.44	-3192.50	142.08	1237.93	0.00	0.00	0.00	-2256.95	36.01	1644.01	-3179.57	227.07	1641.98	-2819.45	83.56	1662.04	-3056.60	106.66	1673.11	531.35	1228.38	72.51	1130.26	1241.75	79.19	502.98
4.40000	-3271.95	156.30	6.65	-3331.99	166.50	-4.71	-3774.38	705.58	36.16	-3503.60	569.64	242.60	-3031.47	24.06	43.47	-3123.17	30.79	42.96	-2793.45	152.47	352.91	-2687.50	146.32	273.96	-3194.72	142.39	1236.20	0.00	0.00	0.00	-2256.95	36.01	1644.01	-3136.68	229.39	1640.52	-2815.59	82.13	1662.01	-3051.30	106.17	1673.93	530.97	1228.31	72.49	1129.98	1242.46	78.76	502.83
4.41000	-3271.95	156.30	6.65	-3331.99	166.50	-4.71	-3774.76	706.39	36.48	-3504.90	569.98	244.12	-3008.70	26.85	45.71	-3055.95	28.38	55.28	-2781.53	149.99	350.83	-2677.03	144.82	272.47	-3204.53	140.30	1234.56	0.00	0.00	0.00	-2256.95	36.01	1644.01	-3154.57	229.75	1641.76	-2811.69	80.70	1661.98	-3045.95	105.67	1674.74	531.26	1227.81	72.76	1130.37	1242.62	78.84	502.37
4.42000	-3271.95	156.30	6.65	-3331.99	166.50	-4.71	-3775.03	707.08	36.79	-3506.15	570.22	245.63	-2987.87	29.79	47.64	-3018.49	29.83	60.41	-2769.59	147.51	348.72	-2666.55	143.33	270.96	-3196.27	142.64	1234.16	0.00	0.00	0.00	-2256.95	36.01	1644.01	-3166.20	226.53	1641.84	-2807.77	79.27	1661.95	-3040.57	105.17	1675.56	530.90	1228.31	72.50	1129.77	1242.36	78.71	505.71
4.43000	-3271.95	156.30	6.65	-3331.99	166.50	-4.71	-3775.19	707.66	37.10	-3507.35	570.38	247.12	-2968.86	32.86	49.26	-2983.44	31.24	64.90	-2757.62	145.02	346.58	-2656.06	141.82	269.44	-3191.03	139.98	1233.50	0.00	0.00	0.00	-2256.95	36.01	1644.01	-3155.94	226.36	1640.34	-2803.81	77.84	1661.92	-3035.15	104.67	1676.37	530.98	1227.62	72.72	1129.60	1241.91	78.74	505.50
4.44000	-3271.95	156.30	6.65	-3331.99	166.50	-4.71	-3775.25	708.13	37.40	-3508.52	570.45	248.59	-2951.57	36.04	50.60	-2950.73	32.61	68.76	-2745.63	142.53	344.42	-2645.55	140.32	267.90	-3184.42	139.76	1232.27	0.00	0.00	0.00	-2256.95	36.01	1644.01	-3151.69	226.00	1640.55	-2799.83	76.41	1661.89	-3029.69	104.17	1677.18	530.43	1228.18	72.38	1129.94	1242.19	78.86	505.92
4.45000	-3271.95	156.30	6.65	-3331.99	166.50	-4.71	-3775.18	708.49	37.69	-3509.63	570.44	250.04	-2935.90	39.31	51.66	-2920.29	33.94	72.03	-2733.62	140.04	342.23	-2635.04	138.81	266.35	-3180.82	138.68	1232.26	0.00	0.00	0.00	-2256.95	36.01	1644.01	-3179.55	225.19	1641.12	-2795.81	74.99	1661.86	-3024.19	103.66	1677.99	530.71	1228.02	72.60	1129.26	1242.04	78.69	506.36
4.46000	-3271.95	156.30	6.65	-3331.99	166.50	-4.71	-3775.01	708.74	37.98	-3510.69	570.34	251.47	-2921.73	42.64	52.46	-2892.04	35.23	74.73	-2721.59	137.55	340.02	-2624.51	137.30	264.79	-3182.58	138.79	1230.98	0.00	0.00	0.00	-2256.95	36.01	1644.01	-3145.63	222.51	1639.29	-2791.77	73.56	1661.83	-3018.66	103.15	1678.80	530.86	1228.62	72.30	1129.60	1243.25	78.41	505.52
4.47000	-3271.95	156.30	6.65	-3331.99	166.50	-4.71	-3774.71	708.87	38.26	-3511.70	570.16	252.88	-2908.97	46.01	53.01	-2865.92	36.47	76.89	-2709.54	135.06	337.78	-2613.98	135.79	263.21	-3151.01	139.37	1230.29	0.00	0.00	0.00	-2256.95	36.01	1644.01	-3094.86	221.48	1637.54	-2787.69	72.14	1661.80	-3013.08	102.63	1679.61	530.87	1228.25	72.67	1129.08	1242.93	78.47	505.18
4.48000	-3271.95	156.30	6.65	-3331.99	166.50	-4.71	-3774.31	708.91	38.54	-3512.66	569.90	254.27	-2897.51	49.41	53.33	-2841.85	37.66	78.54	-2697.47	132.57	335.52	-2603.44	134.27	261.62	-3154.79	140.07	1229.04	0.00	0.00	0.00	-2256.95	36.01	1644.01	-3095.39	221.15	1639.15	-2783.58	70.71	1661.77	-3007.47	102.12	1680.42	530.51	1228.47	72.49	1130.14	1242.93	78.67	504.47
4.49000	-3271.95	156.30	6.65	-3331.99	166.50	-4.71	-3773.78	708.83	38.81	-3513.56	569.55	255.65	-2887.24	52.80	53.42	-2819.76	38.80	79.70	-2685.39	130.07	333.24	-2592.89	132.76	260.02	-3133.46	138.46	1228.70	0.00	0.00	0.00	-2256.95	36.01	1644.01	-3088.49	218.54	1638.61	-2779.44	69.29	1661.74	-3001.82	101.60	1681.22	531.18	1228.13	72.69	1130.23	1243.05	78.59	502.74
4.50000	-3271.95	156.30	6.65	-3331.99	166.50	-4.71	-3773.14	708.66	39.07	-3514.40	569.13	257.00	-2878.06	56.17	53.30	-2799.58	39.89	80.40	-2673.30	127.58	330.93	-2582.34	131.24	258.41	-3138.64	138.23	1228.10	0.00	0.00	0.00	-2256.95	36.01	1644.01	-3109.57	216.72	1638.67	-2775.27	67.88	1661.71	-2996.13	101.08	1682.03	530.05	1229.15	72.12	1130.56	1242.66	78.86	501.90
4.51000	-3271.95	156.30	6.65	-3331.99	166.50	-4.71	-3772.38	708.37	39.33	-3515.18	568.63	258.33	-2869.86	59.50	52.98	-2781.23	40.92	80.66	-2661.19	125.09	328.60	-2571.78	129.71	256.78	-3132.06	136.82	1226.28	0.00	0.00	0.00	-2256.95	36.01	1644.01	-3093.44	216.85	1638.83	-2771.07	66.46	1661.68	-2990.40	100.56	1682.82	530.36	1229.11	72.11	1130.74	1241.50	79.24	501.74
4.52000	-3271.95	156.30	6.65	-3331.99	166.50	-4.71	-3771.49	707.99	39.58	-3515.89	568.05	259.64	-2862.54	62.76	52.48	-2764.64	41.90	80.52	-2649.08	122.60	326.25	-2561.23	128.19	255.15	-3108.67	135.60	1225.70	0.00	0.00	0.00	-2256.95	36.01	1644.01	-3094.82	213.22	1638.03	-2766.83	65.05	1661.65	-2984.63	100.03	1683.62	530.86	1228.59	72.27	1130.37	1241.77	79.22	503.06
4.53000	-3271.95	156.30	6.65	-3331.99	166.50	-4.71	-3770.49	707.51	39.82	-3516.54	567.39	260.93	-2855.99	65.93	51.81	-2749.75	42.82	79.99	-2636.95	120.11	323.88	-2550.66	126.67	253.50	-3104.15	135.89	1224.05	0.00	0.00	0.00	-2256.95	36.01	1644.01	-3078.51	213.21	1638.32	-2762.56	63.64	1661.62	-2978.82	99.51	1684.42	531.59	1227.81	72.78	1130.11	1242.01	79.12	502.47
4.54000	-3271.95	156.30	6.65	-3331.99	166.50	-4.71	-3769.36	706.92	40.07	-3517.13	566.66	262.20	-2850.11	68.99	50.98	-2736.47	43.68	79.11	-2624.82	117.62	321.48	-2540.10	125.14	251.84	-3090.01	134.74	1223.26	0.00	0.00	0.00	-2256.95	36.01	1644.01	-3077.78	210.05	1638.61	-2758.26	62.23	1661.59	-2972.97	98.98	1685.21	531.08	1227.86	72.75	1130.29	1242.65	78.88	501.96
4.55000	-3271.95	156.30	6.65	-3331.99	166.50	-4.71	-3768.11	706.24	40.30	-3517.64	565.85	263.45	-2844.78	71.91	50.01	-2724.74	44.48	77.90	-2612.68	115.14	319.07	-2529.54	123.61	250.18	-3112.35	132.77	1222.05	0.00	0.00	0.00	-2256.95	36.01	1644.01	-3069.55	208.80	1637.65	-2753.92	60.82	1661.56	-2967.08	98.45	1686.00	530.18	1227.92	72.55	1129.99	1242.20	79.04	502.52
4.56000	-3271.95	156.30	6.65	-3331.99	166.50	-4.71	-3766.74	705.46	40.53	-3518.08	564.97	264.68	-2839.92	74.69	48.90	-2714.48	45.22	76.39	-2600.54	112.65	316.63	-2518.98	122.08	248.50	-3080.59	131.14	1221.94	0.00	0.00	0.00	-2256.95	36.01	1644.01	-3047.36	204.24	1637.20	-2749.55	59.42	1661.53	-2961.15	97.92	1686.78	530.72	1228.51	72.40	1130.80	1242.38	79.06	503.05
4.57000	-3271.95	156.30	6.65	-3331.99	166.50	-4.71	-3765.23	704.59	40.75	-3518.45	564.01	265.89	-2835.40	77.28	47.68	-2705.62	45.89	74.60	-2588.39	110.18	314.18	-2508.42	120.55	246.81	-3090.93	130.82	1221.37	0.00	0.00	0.00	-2256.95	36.01	1644.01	-3066.66	202.22	1637.62	-2745.14	58.02	1661.50	-2955.18	97.39	1687.56	530.76	1228.59	72.31	1130.52	1242.38	78.93	502.50
4.58000	-3271.95	156.30	6.65	-3331.99	166.50	-4.71	-3763.60	703.62	40.97	-3518.74	562.98	267.08	-2831.13	79.68	46.35	-2698.10	46.49	72.57	-2576.25	107.70	311.71	-2497.86	119.02	245.12	-3067.30	129.59	1220.67	0.00	0.00	0.00	-2256.95	36.01	1644.01	-3040.23	199.75	1636.75	-2740.70	56.63	1661.47	-2949.17	96.86	1688.34	531.71	1227.80	72.76	1130.02	1243.16	78.58	500.75
4.59000	-3271.95	156.30	6.65	-3331.99	166.50	-4.71	-3761.85	702.56	41.19	-3518.95	561.89	268.25	-2826.99	81.85	44.93	-2691.83	47.02	70.31	-2564.10	105.23	309.22	-2487.31	117.49	243.42	-3064.64	128.59	1220.77	0.00	0.00	0.00	-2256.95	36.01	1644.01	-3050.56	196.59	1638.24	-2736.22	55.24	1661.44	-2943.13	96.33	1689.12	531.42	1228.32	72.67	1130.46	1242.63	78.85	502.88
4.60000	-3271.95	156.30	6.65	-3331.99	166.50	-4.71	-3759.96	701.40	41.39	-3519.09	560.72	269.40	-2822.90	83.79	43.43	-2686.74	47.49	67.86	-2551.95	102.77	306.71	-2476.77	115.96	241.71	-3051.66	127.33	1220.11	0.00	0.00	0.00	-2256.95	36.01	1644.01	-3005.84	196.39	1636.27	-2731.71	53.85	1661.41	-2937.03	95.80	1689.89	531.43	1228.61	72.49	1130.02	1242.25	78.92	503.93
4.61000	-3271.95	156.30	6.65	-3331.99	166.50	-4.71	-3757.94	700.15	41.60	-3519.14	559.48	270.52	-2818.73	85.46	41.87	-2682.77	47.88	65.24	-2539.81	100.31	304.19	-2466.23	114.43	239.99	-3038.50	126.18	1220.34	0.00	0.00	0.00	-2256.95	36.01	1644.01	-3037.20	193.99	1636.91	-2727.16	52.47	1661.38	-2930.90	95.27	1690.65	530.57	1228.25	72.35	1130.29	1241.76	79.19	504.29
4.62000	-3271.95	156.30	6.65	-3332.04	166.50	-4.72	-3755.79	698.82	41.80	-3519.11	558.18	271.63	-2814.38	86.84	40.25	-2679.83	48.19	62.48	-2527.68	97.85	301.65	-2455.70	112.90	238.26	-3055.31	122.69	1220.96	0.00	0.00	0.00	-2256.95	36.01	1644.01	-2955.05	192.51	1635.84	-2722.58	51.09	1661.35	-2924.73	94.74	1691.41	530.20	1228.25	72.42	1130.56	1242.20	79.16	504.63
4.63000	-3271.95	156.30	6.65	-3373.12	166.37	-11.37	-3753.51	697.39	41.99	-3518.98	556.81	272.71	-2809.75	87.91	38.59	-2677.87	48.43	59.61	-2515.54	95.41	299.09	-2445.17	111.38	236.53	-3034.47	121.90	1220.03	0.00	0.00	0.00	-2256.95	36.01	1644.01	-2951.28	187.71	1635.20	-2717.96	49.71	1661.32	-2918.52	94.21	1692.17	530.46	1228.22	72.43	1130.47	1241.62	79.16	505.84
4.64000	-3272.03	156.30	6.63	-3374.80	166.99	-11.81	-3751.10	695.88	42.18	-3518.78	555.37	273.77	-2804.73	88.66	36.91	-2676.79	48.58	56.64	-2503.42	92.97	296.52	-2434.66	109.85	234.79	-3022.03	118.85	1221.34	0.00	0.00	0.00	-2256.95	36.01	1644.01	-2992.62	185.43	1637.56	-2713.30	48.35	1661.29	-2912.26	93.68	1692.92	531.16	1228.28	72.50	1130.46	1242.02	78.90	505.99
4.65000	-3348.62	154.81	-7.72	-3394.83	167.31	-15.28	-3748.55	694.29	42.36	-3518.47	553.87	274.81	-2799.22	89.05	35.21	-2676.55	48.66	53.61	-2491.31	90.53	293.93	-2424.16	108.32	233.04	-3023.15	115.10	1222.41	0.00	0.00	0.00	-2256.95	36.01	1644.01	-2968.04	182.81	1637.24	-2708.60	46.98	1661.26	-2905.97	93.15	1693.67	531.85	1228.43	72.62	1130.36	1242.35	78.83	504.34
4.66000	-3335.19	154.08	-5.29	-3410.58	167.24	-18.16	-3745.86	692.60	42.54	-3518.08	552.31	275.83	-2793.12	89.07	33.51	-2677.05	48.65	50.55	-2479.20	88.10	291.33	-2413.67	106.79	231.29	-3000.52	114.99	1223.16	0.00	0.00	0.00	-2256.95	36.01	1644.01	-2957.08	179.54	1638.37	-2703.87	45.62	1661.23	-2899.63	92.62	1694.41	530.90	1228.85	72.27	1129.84	1242.60	78.70	502.94
4.67000	-3321.85	154.59	-6.43	-3422.26	166.85	-20.45	-3743.04	690.84	42.71	-3517.59	550.68	276.83	-2786.31	88.69	31.83	-2678.23	48.56	47.48	-2467.11	85.69	288.71	-2403.19	105.27	229.53	-3010.55	114.53	1222.43	0.00	0.00	0.00	-2256.95	36.01	1644.01	-2972.58	176.99	1639.30	-2699.09	44.27	1661.20	-2893.25	92.09	1695.15	530.52	1229.23	72.19	1130.37	1242.44	78.73	503.30
4.68000	-3326.28	154.90	-8.07	-3430.06	166.22	-22.16	-3740.08	688.99	42.88	-3517.01	548.99	277.81	-2778.69	87.89	30.17	-2680.02	48.38	44.42	-2455.04	83.28	286.08	-2392.73	103.74	227.77	-2976.71	111.33	1223.74	0.00	0.00	0.00	-2256.95	36.01	1644.01	-2940.86	176.22	1638.78	-2694.28	42.92	1661.17	-2886.83	91.57	1695.88	531.18	1228.18	72.57	1130.10	1242.74	78.65	505.72
4.69000	-3353.51	154.51	-11.00	-3434.16	165.42	-23.27	-3736.97	687.06	43.05	-3516.32	547.24	278.76	-2770.15	86.65	28.55	-2682.34	48.12	41.41	-2442.97	80.87	283.44	-2382.28	102.22	226.00	-2948.18	108.44	1224.95	0.00	0.00	0.00	-2256.95	36.01	1644.01	-2891.37	172.37	1640.53	-2689.43	41.57	1661.15	-2880.37	91.04	1696.61	530.60	1228.07	72.68	1130.39	1242.08	79.00	507.79
4.70000	-3354.66	157.03	-10.21	-3434.75	164.53	-23.80	-3733.73	685.05	43.21	-3515.53	545.43	279.70	-2760.60	84.95	26.98	-2685.12	47.76	38.47	-2430.93	78.48	280.78	-2371.85	100.70	224.23	-2936.81	105.01	1225.93	0.00	0.00	0.00	-2256.95	36.01	1644.01	-2894.26	167.44	1641.73	-2684.54	40.24	1661.12	-2873.86	90.52	1697.33	530.85	1227.54	72.84	1130.74	1241.94	79.20	505.97
4.71000	-3315.90	154.06	-5.74	-3432.04	163.62	-23.75	-3730.35	682.97	43.36	-3514.64	543.57	280.61	-2749.92	82.76	25.48	-2688.33	47.31	35.62	-2418.90	76.10	278.12	-2361.43	99.18	222.46	-2934.32	104.43	1228.11	0.00	0.00	0.00	-2256.95	36.01	1644.01	-2879.20	163.22	1643.17	-2679.62	38.90	1661.09	-2867.31	90.00	1698.04	530.72	1227.82	72.70	1130.32	1241.55	79.22	505.67
4.72000	-3298.20	154.87	-3.50	-3426.20	162.77	-23.11	-3726.83	680.80	43.51	-3513.64	541.64	281.50	-2738.01	80.07	24.05	-2725.68	45.35	24.57	-2406.90	73.73	275.44	-2351.04	97.66	220.68	-2908.48	102.16	1230.89	0.00	0.00	0.00	-2256.95	36.01	1644.01	-2902.22	163.56	1647.20	-2674.65	37.58	1661.07	-2860.72	89.48	1698.75	531.20	1227.65	72.71	1130.26	1242.12	78.93	503.51
4.73000	-3354.27	155.09	-14.56	-3417.43	162.06	-21.89	-3723.16	678.56	43.66	-3512.53	539.66	282.36	-2724.76	76.85	22.72	-2677.57	44.39	32.46	-2394.91	71.37	272.75	-2340.66	96.15	218.90	-2881.09	100.64	1232.37	0.00	0.00	0.00	-2256.95	36.01	1644.01	-2889.69	158.67	1647.60	-2669.64	36.26	1661.04	-2854.09	88.97	1699.45	531.13	1227.99	72.61	1130.09	1242.81	78.64	503.60
4.74000	-3325.20	154.58	-13.37	-3405.92	161.56	-20.09	-3719.34	676.25	43.80	-3511.32	537.62	283.21	-2710.08	73.08	21.49	-2694.43	44.95	27.07	-2382.95	69.02	270.05	-2330.30	94.64	217.12	-2868.89	98.66	1235.15	0.00	0.00	0.00	-2256.95	36.01	1644.01	-2882.11	155.18	1648.90	-2664.59	34.94	1661.01	-2847.41	88.45	1700.15	530.69	1228.77	72.41	1130.01	1243.06	78.70	504.85
4.75000	-3322.94	155.95	-16.31	-3391.86	161.34	-17.71	-3715.38	673.86	43.94	-3509.99	535.53	284.03	-2693.84	68.74	20.38	-2711.84	43.52	21.17	-2371.01	66.68	267.34	-2319.96	93.13	215.33	-2862.85	95.61	1236.46	0.00	0.00	0.00	-2256.95	36.01	1644.01	-2859.54	152.82	1650.68	-2659.50	33.64	1660.99	-2840.70	87.94	1700.84	530.87	1228.80	72.25	1129.78	1242.51	78.72	502.66
4.76000	-3317.78	156.47	-20.00	-3375.44	161.50	-14.74	-3711.28	671.40	44.07	-3508.54	533.39	284.83	-2675.96	63.81	19.39	-2695.07	45.22	23.29	-2359.10	64.35	264.62	-2309.65	91.63	213.54	-2876.82	95.08	1236.74	0.00	0.00	0.00	-2256.95	36.01	1644.01	-2873.54	150.43	1652.08	-2654.37	32.34	1660.96	-2833.93	87.43	1701.52	530.95	1229.11	72.10	1130.22	1242.52	78.74	504.53
4.77000	-3287.21	156.71	-20.40	-3356.86	162.09	-11.20	-3707.02	668.87	44.20	-3506.98	531.19	285.61	-2656.32	58.26	18.56	-2695.18	46.09	23.11	-2347.21	62.03	261.89	-2299.36	90.12	211.75	-2862.40	94.18	1239.78	0.00	0.00	0.00	-2256.95	36.01	1644.01	-2862.69	146.35	1652.25	-2649.19	31.04	1660.94	-2827.13	86.93	1702.20	530.98	1228.35	72.40	1130.35	1242.39	78.91	506.21
4.78000	-3303.28	155.76	-26.42	-3336.30	163.20	-7.07	-3702.62	666.27	44.33	-3505.30	528.94	286.36	-2634.82	52.07	17.88	-2692.73	45.61	20.98	-2335.36	59.73	259.16	-2289.10	88.62	209.96	-2856.21	91.27	1240.04	0.00	0.00	0.00	-2256.95	36.01	1644.01	-2869.68	143.78	1654.87	-2643.98	29.76	1660.91	-2820.28	86.43	1702.86	530.38	1228.17	72.44	1130.28	1241.85	79.09	507.65
4.79000	-3296.59	155.16	-29.45	-3313.96	164.90	-2.37	-3698.06	663.60	44.45	-3503.50	526.65	287.10	-2623.60	48.81	17.58	-2724.92	46.27	14.95	-2323.53	57.44	256.41	-2278.86	87.13	208.17	-2847.53	90.86	1240.44	0.00	0.00	0.00	-2256.95	36.01	1644.01	-2865.74	141.87	1656.87	-2638.72	28.48	1660.89	-2813.38	85.93	1703.52	530.70	1227.76	72.68	1129.46	1242.80	78.69	505.64
4.80000	-3247.76	156.62	-27.12	-3287.49	168.75	3.48	-3693.36	660.86	44.57	-3501.58	524.30	287.80	-2624.65	45.52	16.53	-2710.66	43.38	17.08	-2311.74	55.17	253.66	-2268.65	85.64	206.38	-2831.28	90.78	1241.20	0.00	0.00	0.00	-2256.95	36.01	1644.01	-2854.35	139.71	1658.99	-2633.42	27.21	1660.87	-2806.45	85.43	1704.18	530.52	1228.17	72.63	1129.57	1242.77	78.56	504.38
4.81000	-3198.80	159.30	-19.81	-3336.96	167.65	-2.09	-3688.50	658.05	44.69	-3499.53	521.90	288.49	-2633.78	45.84	15.52	-2721.92	43.49	12.48	-2299.98	52.91	250.91	-2258.46	84.15	204.58	-2822.13	90.43	1243.26	0.00	0.00	0.00	-2256.95	36.01	1644.01	-2874.70	135.84	1663.12	-2628.08	25.94	1660.85	-2799.47	84.94	1704.82	530.64	1228.39	72.42	1129.85	1242.10	78.97	501.98
4.82000	-3196.09	162.95	-17.70	-3274.40	172.83	11.61	-3683.48	655.19	44.80	-3497.35	519.46	289.15	-2639.78	47.20	11.86	-2702.94	45.18	17.42	-2288.26	50.66	248.14	-2248.31	82.67	202.79	-2809.91	89.75	1243.34	0.00	0.00	0.00	-2256.95	36.01	1644.01	-2870.25	133.92	1664.82	-2622.69	24.69	1660.82	-2792.44	84.45	1705.46	530.64	1228.39	72.52	1130.21	1242.46	78.85	505.97
4.83000	-3193.05	163.97	-18.60	-3241.20	173.23	16.62	-3678.32	652.25	44.91	-3495.04	516.97	289.79	-2616.18	46.28	18.03	-2732.27	45.07	11.71	-2276.57	48.43	245.38	-2238.18	81.19	201.00	-2806.18	89.09	1245.05	0.00	0.00	0.00	-2256.95	36.01	1644.01	-2829.04	132.51	1663.67	-2617.26	23.44	1660.80	-2785.37	83.97	1706.09	531.31	1227.73	72.85	1130.10	1242.29	78.70	504.70
4.84000	-3177.61	166.13	-17.95	-3170.53	175.05	26.49	-3672.99	649.26	45.01	-3492.61	514.44	290.41	-2634.37	46.09	13.97	-2702.05	45.36	17.88	-2264.92	46.22	242.60	-2228.09	79.71	199.21	-2788.08	91.77	1247.04	0.00	0.00	0.00	-2256.95	36.01	1644.01	-2811.77	132.98	1663.77	-2611.78	22.20	1660.78	-2778.26	83.49	1706.71	530.63	1228.80	72.19	1130.26	1242.07	78.86	501.44
4.85000	-3122.37	168.65	-11.15	-3179.08	172.82	23.51	-3667.51	646.20	45.11	-3490.03	511.86	291.01	-2658.70	45.26	8.47	-2678.13	44.05	22.87	-2253.31	44.02	239.82	-2218.02	78.24	197.42	-2787.70	89.86	1248.45	0.00	0.00	0.00	-2256.95	36.01	1644.01	-2781.65	131.39	1664.83	-2606.26	20.97	1660.76	-2771.10	83.02	1707.32	530.73	1228.45	72.43	1130.17	1241.51	79.20	501.50
4.86000	-3094.62	168.07	-9.39	-3140.37	173.53	26.03	-3661.88	643.09	45.21	-3487.32	509.24	291.58	-2641.41	45.80	13.35	-2723.89	44.88	16.02	-2241.74	41.83	237.04	-2208.00	76.78	195.64	-2796.17	89.22	1249.51	0.00	0.00	0.00	-2256.95	36.01	1644.01	-2790.65	131.79	1666.93	-2600.70	19.75	1660.75	-2763.90	82.55	1707.92	531.01	1228.36	72.53	1129.86	1242.00	78.95	502.68
4.87000	-3072.07	169.45	-10.21	-3119.19	174.64	24.85	-3656.08	639.91	45.30	-3484.48	506.57	292.12	-2608.84	48.51	19.43	-2699.07	45.33	18.70	-2230.21	39.67	234.26	-2198.00	75.32	193.85	-2774.85	89.20	1250.61	0.00	0.00	0.00	-2256.95	36.01	1644.01	-2762.90	132.13	1667.80	-2595.08	18.53	1660.73	-2756.65	82.09	1708.52	531.83	1228.30	72.71	1129.28	1241.79	78.80	501.17
4.88000	-3029.75	168.96	-8.37	-3058.01	173.70	31.93	-3650.12	636.68	45.39	-3481.49	503.87	292.65	-2586.80	47.27	25.62	-2695.37	44.10	19.46	-2218.73	37.52	231.47	-2188.04	73.86	192.07	-2771.89	87.62	1252.23	0.00	0.00	0.00	-2256.95	36.01	1644.01	-2748.50	129.84	1668.21	-2589.43	17.33	1660.71	-2749.36	81.63	1709.11	531.58	1228.31	72.60	1129.79	1242.08	78.90	502.11
4.89000	-2999.67	168.88	-9.35	-3002.24	173.14	33.74	-3644.00	633.40	45.48	-3478.36	501.12	293.15	-2639.25	45.82	14.99	-2699.15	44.53	20.04	-2207.29	35.39	228.68	-2178.12	72.42	190.29	-2733.64	87.73	1253.85	0.00	0.00	0.00	-2256.95	36.01	1644.01	-2756.86	131.00	1670.47	-2583.73	16.13	1660.69	-2742.02	81.18	1709.68	530.78	1228.30	72.53	1130.43	1242.08	79.21	504.01
4.90000	-2951.85	167.75	-7.66	-3016.01	170.84	27.64	-3637.72	630.05	45.56	-3475.08	498.34	293.62	-2630.08	47.52	18.04	-2721.41	43.54	16.29	-2195.90	33.27	225.88	-2168.23	70.97	188.52	-2727.94	86.32	1254.38	0.00	0.00	0.00	-2256.95	36.01	1644.01	-2742.81	130.92	1670.23	-2577.98	14.94	1660.68	-2734.63	80.73	1710.25	531.16	1228.11	72.67	1131.21	1242.02	79.30	504.71
4.91000	-2907.79	168.53	-7.11	-2948.58	168.99	28.30	-3631.28	626.66	45.65	-3471.66	495.52	294.07	-2590.61	48.24	24.82	-2691.69	43.93	20.79	-2184.56	31.18	223.09	-2158.39	69.54	186.75	-2722.41	85.07	1256.58	0.00	0.00	0.00	-2256.95	36.01	1644.01	-2709.26	130.70	1670.46	-2572.18	13.77	1660.66	-2727.21	80.29	1710.81	531.73	1227.86	72.90	1130.91	1242.00	79.11	504.51
4.92000	-2887.33	167.60	-10.21	-2969.37	169.98	16.19	-3624.67	623.21	45.72	-3468.09	492.66	294.50	-2574.78	49.53	28.81	-2720.14	43.57	15.88	-2173.27	29.10	220.30	-2148.58	68.10	184.98	-2719.68	85.11	1257.31	0.00	0.00	0.00	-2256.95	36.01	1644.01	-2713.31	129.59	1672.00	-2566.34	12.60	1660.65	-2719.73	79.85	1711.36	531.72	1228.48	72.62	1129.58	1241.86	78.89	502.89
4.93000	-2827.50	167.57	-7.84	-2904.30	169.27	17.75	-3617.89	619.71	45.80	-3464.37	489.76	294.91	-2642.90	49.52	16.24	-2722.46	45.03	16.63	-2162.03	27.05	217.50	-2138.81	66.68	183.22	-2705.63	82.55	1256.92	0.00	0.00	0.00	-2256.95	36.01	1644.01	-2712.62	128.34	1671.44	-2560.45	11.44	1660.63	-2712.21	79.42	1711.89	531.70	1228.16	72.76	1129.25	1242.26	78.41	500.81
4.94000	-2791.51	167.76	-8.43	-2878.90	167.34	14.45	-3610.95	616.16	45.87	-3460.49	486.83	295.29	-2658.90	47.04	15.83	-2716.09	45.13	17.29	-2150.84	25.01	214.70	-2129.09	65.26	181.46	-2721.40	82.92	1257.20	0.00	0.00	0.00	-2256.95	36.01	1644.01	-2676.32	130.05	1670.47	-2554.51	10.29	1660.62	-2704.64	79.00	1712.42	531.22	1228.56	72.47	1129.40	1242.16	78.62	503.83
4.95000	-2779.05	166.39	-13.86	-2798.37	166.00	18.51	-3603.84	612.56	45.94	-3456.46	483.87	295.64	-2645.35	51.36	18.31	-2717.09	45.23	16.69	-2139.71	22.99	211.91	-2119.40	63.85	179.71	-2701.73	82.27	1258.06	0.00	0.00	0.00	-2256.95	36.01	1644.01	-2677.62	131.17	1671.11	-2548.53	9.15	1660.61	-2697.03	78.58	1712.94	531.74	1228.85	72.55	1130.14	1242.04	78.86	503.02
4.96000	-2741.44	166.69	-14.65	-2766.67	166.08	16.27	-3596.56	608.91	46.01	-3452.28	480.87	295.97	-2599.17	48.92	27.18	-2708.69	44.53	20.36	-2128.64	21.00	209.12	-2109.77	62.45	177.96	-2666.35	81.85	1258.12	0.00	0.00	0.00	-2256.95	36.01	1644.01	-2695.46	132.10	1672.03	-2542.49	8.03	1660.60	-2689.37	78.17	1713.45	531.89	1228.76	72.60	1129.93	1242.02	78.82	505.80
4.97000	-2694.81	167.27	-14.50	-2744.03	165.51	12.26	-3589.11	605.22	46.07	-3447.93	477.84	296.28	-2658.65	48.97	15.74	-2668.68	48.84	26.89	-2117.62	19.03	206.33	-2100.17	61.05	176.22	-2681.14	80.37	1257.10	0.00	0.00	0.00	-2256.95	36.01	1644.01	-2687.90	129.42	1672.91	-2536.41	6.91	1660.59	-2681.66	77.76	1713.94	531.38	1228.23	72.57	1130.92	1242.58	79.09	502.50
4.98000	-2641.34	166.41	-11.42	-2691.18	166.15	11.96	-3581.49	601.48	46.13	-3443.42	474.79	296.56	-2661.43	51.34	15.88	-2728.67	44.82	17.19	-2106.66	17.07	203.54	-2090.63	59.66	174.49	-2666.76	80.78	1256.04	0.00	0.00	0.00	-2256.95	36.01	1644.01	-2684.40	128.16	1671.60	-2530.28	5.80	1660.58	-2673.91	77.37	1714.43	530.65	1228.44	72.40	1130.60	1241.92	79.19	504.61
4.99000	-2615.75	168.13	-12.85	-2697.05	167.26	3.94	-3573.69	597.70	46.19	-3438.74	471.70	296.82	-2619.87	51.96	23.51	-2735.81	43.82	15.98	-2095.76	15.14	200.75	-2081.13	58.28	172.76	-2642.90	79.28	1255.33	0.00	0.00	0.00	-2256.95	36.01	1644.01	-2670.93	129.03	1670.16	-2524.10	4.71	1660.57	-2666.11	76.98	1714.90	531.17	1228.27	72.69	1129.44	1242.32	78.67	503.85
5.00000	-2577.77	167.15	-9.84	-2636.02	167.19	7.14	-3565.73	593.88	46.25	-3433.90	468.58	297.05	-2648.23	48.20	16.50	-2719.92	43.46	15.86	-2084.93	13.24	197.97	-2071.67	56.90	171.05	-2643.30	77.71	1254.06	0.00	0.00	0.00	-2256.95	36.01	1644.01	-2623.77	132.59	1668.16	-2517.87	3.62	1660.57	-2658.26	76.60	1715.37	531.83	1228.06	72.87	1129.85	1242.78	78.58	505.89
5.01000	-2547.62	168.35	-9.88	-2592.92	166.27	8.07	-3557.58	590.01	46.30	-3428.89	465.43	297.26	-2605.92	51.56	21.66	-2744.45	40.78	10.48	-2074.16	11.35	195.19	-2062.27	55.53	169.33	-2641.87	77.06	1252.94	0.00	0.00	0.00	-2256.95	36.01	1644.01	-2628.31	134.05	1667.30	-2511.58	2.55	1660.56	-2650.37	76.22	1715.82	530.89	1227.62	72.82	1129.56	1243.29	78.42	502.68
5.02000	-2487.59	168.16	-1.25	-2547.62	169.21	11.31	-3549.27	586.11	46.36	-3423.72	462.26	297.44	-2650.23	46.10	11.27	-2707.69	40.36	16.71	-2063.45	9.49	192.41	-2052.92	54.18	167.63	-2614.91	76.72	1251.56	0.00	0.00	0.00	-2256.95	36.01	1644.01	-2613.32	132.07	1666.44	-2505.25	1.49	1660.56	-2642.43	75.86	1716.26	530.90	1227.66	72.73	1130.04	1242.50	78.89	501.66
5.03000	-2453.90	170.02	2.63	-2510.39	168.97	16.17	-3540.77	582.16	46.41	-3418.36	459.06	297.60	-2619.76	42.26	14.10	-2710.45	38.99	14.34	-2052.81	7.66	189.64	-2043.62	52.82	165.94	-2609.47	77.56	1250.46	0.00	0.00	0.00	-2256.95	36.01	1644.01	-2615.74	133.12	1666.24	-2498.87	0.44	1660.55	-2634.44	75.50	1716.69	531.22	1228.40	72.56	1129.83	1242.90	78.53	501.94
5.04000	-2398.62	169.19	13.04	-2466.97	169.30	17.40	-3532.10	578.18	46.46	-3412.84	455.84	297.74	-2649.28	41.14	9.50	-2708.01	36.58	15.34	-2042.24	5.84	186.88	-2034.37	51.48	164.25	-2568.79	79.14	1248.74	0.00	0.00	0.00	-2256.95	36.01	1644.01	-2587.62	135.13	1663.08	-2492.43	-0.60	1660.55	-2626.40	75.15	1717.11	530.86	1228.44	72.60	1129.78	1242.63	78.65	504.37
5.05000	-2344.74	171.94	25.24	-2423.03	169.52	19.40	-3523.25	574.17	46.50	-3407.13	452.59	297.84	-2638.46	39.32	11.89	-2697.36	37.12	16.73	-2031.74	4.06	184.12	-2025.17	50.15	162.57	-2570.81	77.54	1247.35	0.00	0.00	0.00	-2256.95	36.01	1644.01	-2598.68	132.90	1665.46	-2485.95	-1.63	1660.55	-2618.32	74.81	1717.51	530.93	1228.34	72.47	1131.57	1241.98	79.30	506.76
5.06000	-2362.84	173.77	23.31	-2378.85	169.64	22.08	-3514.21	570.11	46.54	-3401.25	449.33	297.93	-2627.39	40.70	12.71	-2718.48	37.76	12.20	-2021.31	2.29	181.37	-2016.03	48.82	160.90	-2597.12	76.56	1244.82	0.00	0.00	0.00	-2256.95	36.01	1644.01	-2597.80	134.76	1661.92	-2479.41	-2.64	1660.55	-2610.18	74.48	1717.91	530.67	1227.98	72.59	1130.25	1241.76	79.10	503.93
5.07000	-2315.49	175.22	36.84	-2334.72	169.66	25.35	-3505.00	566.03	46.59	-3395.19	446.04	297.98	-2644.21	41.14	9.25	-2737.68	37.77	8.82	-2010.95	0.56	178.63	-2006.95	47.51	159.25	-2563.80	76.52	1244.18	0.00	0.00	0.00	-2256.95	36.01	1644.01	-2544.77	135.48	1658.36	-2472.82	-3.65	1660.55	-2602.00	74.15	1718.29	530.24	1228.89	72.23	1129.90	1242.25	78.83	504.74
5.08000	-2245.52	177.71	57.10	-2290.92	169.60	29.11	-3495.61	561.91	46.63	-3388.94	442.72	298.01	-2644.58	42.41	7.05	-2739.36	36.38	8.05	-2000.67	-1.15	175.89	-1997.92	46.20	157.60	-2552.27	76.16	1242.04	0.00	0.00	0.00	-2256.95	36.01	1644.01	-2541.96	136.57	1656.78	-2466.17	-4.64	1660.55	-2593.77	73.84	1718.66	530.78	1228.88	72.38	1130.47	1242.25	78.93	502.01
5.09000	-2200.79	179.09	68.03	-2247.74	169.45	33.26	-3486.03	557.76	46.66	-3382.51	439.39	298.02	-2667.49	41.08	4.56	-2731.85	36.16	9.27	-1990.46	-2.84	173.16	-1988.95	44.91	155.96	-2539.84	77.19	1240.49	0.00	0.00	0.00	-2256.95	36.01	1644.01	-2542.88	136.32	1656.15	-2459.48	-5.61	1660.55	-2585.50	73.53	1719.01	530.84	1228.57	72.37	1130.67	1242.27	79.03	502.40
5.10000	-2161.66	179.66	77.31	-2205.47	169.23	37.70	-3476.26	553.57	46.70	-3375.89	436.04	298.00	-2683.67	40.46	0.84	-2706.43	36.80	12.31	-1980.33	-4.49	170.44	-1980.04	43.62	154.34	-2556.25	75.67	1239.01	0.00	0.00	0.00	-2256.95	36.01	1644.01	-2545.44	138.04	1656.03	-2452.73	-6.58	1660.56	-2577.17	73.24	1719.35	531.53	1228.10	72.64	1129.93	1242.43	78.70	506.31
5.11000	-2127.78	179.52	84.97	-2164.40	168.95	42.35	-3466.31	549.36	46.74	-3369.08	432.68	297.96	-2675.12	40.24	1.01	-2718.78	36.43	10.36	-1970.28	-6.12	167.73	-1971.19	42.34	152.73	-2510.96	75.43	1237.01	0.00	0.00	0.00	-2256.95	36.01	1644.01	-2517.38	138.66	1652.46	-2445.92	-7.53	1660.56	-2568.80	72.95	1719.68	531.15	1227.70	72.56	1130.41	1242.54	78.76	505.60
5.12000	-2098.82	178.76	91.05	-2124.80	168.60	47.10	-3456.18	545.13	46.77	-3362.08	429.30	297.88	-2667.30	40.19	0.61	-2721.54	36.97	9.85	-1960.31	-7.72	165.03	-1962.40	41.07	151.12	-2499.34	77.12	1235.47	0.00	0.00	0.00	-2256.95	36.01	1644.01	-2516.88	139.24	1651.29	-2439.07	-8.47	1660.57	-2560.37	72.67	1720.00	531.03	1228.20	72.60	1130.29	1242.14	78.75	504.54
5.13000	-2074.44	177.47	95.61	-2086.98	168.21	51.86	-3445.85	540.86	46.80	-3354.88	425.90	297.79	-2647.90	39.63	2.72	-2715.67	36.04	9.42	-1950.42	-9.30	162.34	-1953.67	39.82	149.53	-2487.92	78.44	1233.39	0.00	0.00	0.00	-2256.95	36.01	1644.01	-2489.02	141.57	1649.08	-2432.15	-9.39	1660.58	-2551.90	72.41	1720.30	530.40	1228.31	72.36	1130.61	1242.33	78.73	502.74
5.14000	-2054.32	175.76	98.68	-2051.20	167.77	56.53	-3435.34	536.57	46.83	-3347.49	422.48	297.66	-2677.70	39.01	-1.87	-2700.38	37.14	11.31	-1940.62	-10.84	159.66	-1945.00	38.57	147.96	-2479.31	76.58	1231.19	0.00	0.00	0.00	-2256.95	36.01	1644.01	-2487.45	142.42	1647.43	-2425.19	-10.31	1660.59	-2543.38	72.15	1720.59	531.41	1227.78	72.75	1129.93	1242.31	78.87	503.16
5.15000	-2038.11	173.71	100.30	-2017.76	167.29	61.01	-3424.64	532.26	46.86	-3339.90	419.06	297.51	-2653.63	40.16	0.96	-2696.11	37.00	12.57	-1930.90	-12.36	156.99	-1936.40	37.34	146.39	-2472.64	78.13	1230.21	0.00	0.00	0.00	-2256.95	36.01	1644.01	-2477.91	144.60	1645.69	-2418.16	-11.20	1660.60	-2534.81	71.90	1720.87	530.94	1228.29	72.50	1130.52	1242.64	78.94	505.30
5.16000	-2025.48	171.42	100.51	-1986.95	166.78	65.22	-3413.74	527.93	46.89	-3332.11	415.62	297.34	-2603.99	43.51	9.49	-2729.13	36.08	6.32	-1921.26	-13.84	154.33	-1927.86	36.11	144.84	-2472.41	77.40	1228.01	0.00	0.00	0.00	-2256.95	36.01	1644.01	-2447.94	147.33	1643.90	-2411.08	-12.09	1660.61	-2526.18	71.67	1721.13	531.85	1228.05	72.78	1130.23	1242.12	78.93	503.84
5.17000	-2016.09	168.99	99.35	-1959.05	166.25	69.05	-3402.65	523.57	46.91	-3324.11	412.17	297.14	-2643.40	39.58	1.54	-2721.99	35.91	5.81	-1911.72	-15.30	151.68	-1919.39	34.90	143.31	-2473.32	77.77	1225.88	0.00	0.00	0.00	-2256.95	36.01	1644.01	-2437.96	149.92	1642.91	-2403.95	-12.96	1660.62	-2517.51	71.44	1721.38	530.66	1227.84	72.52	1131.00	1242.69	78.90	502.73
5.18000	-2009.61	166.50	96.87	-1934.34	165.71	72.40	-3391.37	519.19	46.94	-3315.91	408.71	296.91	-2644.52	38.55	1.97	-2739.30	34.91	1.46	-1902.26	-16.72	149.05	-1910.99	33.69	141.78	-2455.03	80.12	1225.66	0.00	0.00	0.00	-2256.95	36.01	1644.01	-2468.24	151.07	1643.59	-2396.76	-13.81	1660.64	-2508.79	71.23	1721.61	530.49	1227.66	72.61	1130.99	1242.52	79.12	503.62
5.19000	-2005.71	164.05	93.11	-1913.12	165.15	75.19	-3379.90	514.80	46.96	-3307.51	405.24	296.65	-2650.30	40.05	-0.90	-2719.45	34.07	5.14	-1892.90	-18.11	146.43	-1902.66	32.50	140.28	-2434.83	80.41	1224.64	0.00	0.00	0.00	-2256.95	36.01	1644.01	-2431.59	151.79	1641.82	-2389.51	-14.65	1660.66	-2500.02	71.02	1721.83	531.51	1227.77	72.92	1130.11	1242.60	78.75	506.11
5.20000	-2004.04	161.73	88.11	-1895.67	164.60	77.31	-3368.23	510.38	46.98	-3298.89	401.76	296.37	-2609.31	40.50	6.48	-2698.74	34.18	7.79	-1883.63	-19.47	143.83	-1894.39	31.32	138.78	-2422.40	81.53	1223.84	0.00	0.00	0.00	-2256.95	36.01	1644.01	-2408.03	155.97	1641.38	-2382.21	-15.48	1660.67	-2491.20	70.83	1722.03	530.13	1227.64	72.55	1129.31	1242.47	78.61	507.89
5.21000	-2004.28	159.65	81.91	-1882.28	164.05	78.66	-3356.36	505.95	47.01	-3290.07	398.28	296.06	-2644.55	38.86	-0.54	-2730.90	33.72	1.17	-1874.45	-20.80	141.24	-1886.20	30.16	137.31	-2415.40	82.68	1223.83	0.00	0.00	0.00	-2256.95	36.01	1644.01	-2431.22	156.12	1641.36	-2374.85	-16.29	1660.69	-2482.33	70.65	1722.22	529.84	1228.67	72.04	1129.55	1243.10	78.43	508.20
5.22000	-2006.09	157.88	74.54	-1873.23	163.52	79.16	-3344.29	501.51	47.03	-3281.03	394.78	295.73	-2642.19	39.14	-0.32	-2736.17	33.13	-1.69	-1865.37	-22.10	138.66	-1878.08	29.00	135.84	-2402.90	84.02	1224.04	0.00	0.00	0.00	-2256.95	36.01	1644.01	-2393.81	157.81	1639.86	-2367.43	-17.09	1660.71	-2473.41	70.49	1722.39	530.11	1228.89	72.03	1130.07	1242.18	78.97	504.54
5.23000	-2009.13	156.54	66.06	-1868.80	163.01	78.71	-3332.03	497.05	47.05	-3271.77	391.29	295.36	-2589.70	41.42	11.08	-2730.44	32.83	-1.33	-1856.38	-23.37	136.10	-1870.03	27.86	134.40	-2387.17	85.34	1224.26	0.00	0.00	0.00	-2256.95	36.01	1644.01	-2407.53	161.72	1642.12	-2359.95	-17.87	1660.74	-2464.44	70.33	1722.55	531.00	1228.66	72.51	1130.60	1242.74	78.89	504.54
5.24000	-2013.08	155.70	56.50	-1869.29	162.52	77.20	-3319.56	492.57	47.07	-3262.30	387.79	294.97	-2640.64	35.87	-0.23	-2712.76	33.40	-0.77	-1847.50	-24.60	133.56	-1862.05	26.72	132.97	-2377.57	86.93	1225.07	0.00	0.00	0.00	-2256.95	36.01	1644.01	-2362.42	166.27	1639.87	-2352.41	-18.64	1660.76	-2455.41	70.18	1722.69	530.96	1228.28	72.58	1131.13	1242.41	79.14	506.07
5.25000	-2031.46	152.52	43.06	-1874.99	162.07	74.55	-3306.90	488.09	47.09	-3252.61	384.28	294.56	-2630.71	38.84	1.01	-2701.00	34.55	0.08	-1838.71	-25.79	131.03	-1854.15	25.61	131.56	-2367.60	87.19	1225.89	0.00	0.00	0.00	-2256.95	36.01	1644.01	-2363.51	168.43	1640.88	-2344.82	-19.39	1660.78	-2446.34	70.05	1722.82	530.70	1228.47	72.43	1130.50	1241.75	79.16	506.24
5.26000	-2032.13	153.66	32.07	-1886.17	161.67	70.65	-3294.03	483.59	47.10	-3242.70	380.78	294.11	-2655.67	38.50	-4.69	-2696.47	34.24	0.65	-1830.02	-26.96	128.52	-1846.33	24.50	130.16	-2339.21	88.77	1227.94	0.00	0.00	0.00	-2256.95	36.01	1644.01	-2349.25	171.69	1641.28	-2337.16	-20.12	1660.81	-2437.21	69.93	1722.93	530.45	1228.60	72.30	1130.40	1241.30	79.15	504.85
5.27000	-2011.30	155.83	31.03	-1903.12	161.31	65.41	-3280.96	479.09	47.12	-3232.56	377.27	293.64	-2665.37	37.41	-10.65	-2707.58	32.75	-2.80	-1821.44	-28.09	126.02	-1838.58	23.41	128.78	-2335.07	90.91	1229.59	0.00	0.00	0.00	-2256.95	36.01	1644.01	-2322.43	171.98	1641.45	-2329.45	-20.84	1660.84	-2428.04	69.83	1723.02	530.58	1228.59	72.43	1130.48	1243.00	78.71	502.23
5.28000	-2020.11	155.46	21.72	-1926.13	161.02	58.74	-3267.68	474.58	47.14	-3222.19	373.76	293.14	-2656.18	39.23	-10.31	-2709.93	32.51	-4.12	-1812.97	-29.18	123.55	-1830.91	22.33	127.42	-2316.85	93.70	1231.99	0.00	0.00	0.00	-2256.96	36.01	1644.01	-2356.54	175.11	1643.62	-2321.68	-21.55	1660.87	-2418.81	69.73	1723.10	530.52	1228.76	72.34	1130.59	1242.95	78.92	503.77
5.29000	-2030.06	154.38	15.33	-1955.49	160.78	50.54	-3254.20	470.06	47.15	-3211.60	370.26	292.62	-2638.42	39.89	-8.67	-2694.62	32.89	0.05	-1804.59	-30.24	121.09	-1823.32	21.26	126.08	-2312.94	96.36	1233.37	0.00	0.00	0.00	-2259.85	41.83	1647.33	-2310.55	177.54	1643.68	-2313.84	-22.23	1660.90	-2409.53	69.65	1723.17	531.10	1227.72	72.84	1130.38	1242.79	78.76	503.27
5.30000	-2030.24	152.52	14.44	-1991.48	160.62	40.71	-3240.51	465.54	47.17	-3200.78	366.75	292.06	-2645.05	39.97	-10.45	-2704.75	33.83	-1.54	-1796.33	-31.26	118.65	-1815.81	20.21	124.76	-2279.41	98.13	1236.19	0.00	0.00	0.00	-2301.59	42.92	1653.25	-2297.28	179.40	1646.69	-2305.95	-22.91	1660.93	-2400.20	69.58	1723.21	531.08	1227.89	72.76	1129.88	1242.31	78.60	505.54
5.31000	-2032.99	151.79	7.59	-2034.40	160.54	29.15	-3226.62	461.01	47.19	-3189.72	363.25	291.48	-2652.80	38.97	-12.93	-2684.47	33.76	1.00	-1788.18	-32.25	116.24	-1808.38	19.17	123.46	-2277.92	98.89	1237.42	0.00	0.00	0.00	-2298.86	41.78	1655.65	-2300.83	183.36	1648.83	-2297.99	-23.56	1660.97	-2390.81	69.53	1723.24	530.62	1227.89	72.60	1129.70	1242.35	78.65	507.21
5.32000	-2035.60	151.10	1.65	-2087.10	158.27	16.55	-3212.51	456.48	47.20	-3178.43	359.75	290.87	-2651.62	38.60	-13.67	-2686.48	33.40	-0.14	-1780.13	-33.19	113.84	-1801.03	18.14	122.18	-2257.30	101.53	1239.68	0.00	0.00	0.00	-2288.56	46.37	1657.66	-2289.46	185.48	1650.98	-2289.98	-24.20	1661.01	-2381.38	69.49	1723.25	531.11	1228.20	72.65	1129.66	1242.33	78.67	505.19
5.33000	-2038.06	150.47	-3.43	-2074.51	162.74	16.87	-3198.20	451.95	47.22	-3166.90	356.26	290.23	-2639.11	36.69	-13.99	-2685.17	33.22	-1.93	-1772.20	-34.11	111.46	-1793.77	17.13	120.91	-2260.17	102.23	1241.68	0.00	0.00	0.00	-2248.76	49.63	1657.28	-2261.68	185.19	1651.63	-2281.90	-24.82	1661.04	-2371.89	69.46	1723.25	531.02	1228.22	72.62	1129.51	1242.08	78.82	503.98
5.34000	-2040.37	149.89	-7.69	-2080.81	162.73	12.26	-3183.67	447.42	47.23	-3155.13	352.78	289.57	-2638.09	37.10	-16.16	-2667.82	33.23	0.68	-1764.39	-34.98	109.11	-1786.59	16.14	119.67	-2242.16	103.91	1244.49	0.00	0.00	0.00	-2225.75	47.46	1658.32	-2277.78	187.21	1653.64	-2273.76	-25.42	1661.08	-2362.35	69.45	1723.23	531.20	1227.76	72.67	1130.00	1242.08	78.97	505.37
5.35000	-2042.51	149.37	-11.20	-2072.91	162.13	13.17	-3168.93	442.89	47.25	-3143.12	349.30	288.88	-2631.79	35.80	-18.70	-2652.61	32.69	3.92	-1756.68	-35.82	106.77	-1779.50	15.15	118.45	-2230.22	105.72	1245.30	0.00	0.00	0.00	-2223.46	50.00	1661.21	-2253.60	187.59	1655.15	-2265.56	-26.01	1661.13	-2352.76	69.45	1723.19	531.65	1227.91	72.70	1129.76	1243.02	78.52	503.06
5.36000	-2044.48	148.90	-13.98	-2081.49	161.48	13.60	-3153.98	438.36	47.26	-3130.87	345.83	288.15	-2620.76	34.99	-20.39	-2649.43	32.90	5.79	-1749.10	-36.61	104.46	-1772.49	14.19	117.25	-2205.77	107.79	1247.32	0.00	0.00	0.00	-2212.85	48.93	1664.22	-2244.82	190.50	1657.99	-2257.29	-26.58	1661.17	-2343.11	69.47	1723.13	532.52	1228.00	73.01	1130.80	1243.04	78.72	502.96
5.37000	-2046.26	148.49	-16.10	-2034.88	167.11	22.92	-3138.81	433.83	47.28	-3118.37	342.36	287.40	-2598.32	32.89	-19.50	-2620.70	32.02	13.39	-1741.63	-37.37	102.17	-1765.57	13.24	116.07	-2192.52	107.73	1248.91	0.00	0.00	0.00	-2185.77	53.04	1665.78	-2218.52	189.80	1658.82	-2248.96	-27.13	1661.21	-2333.41	69.50	1723.06	531.88	1228.11	72.83	1130.52	1243.15	78.74	504.83
5.38000	-2047.85	148.13	-17.60	-2058.40	164.77	16.26	-3123.43	429.31	47.30	-3105.63	338.91	286.63	-2580.88	31.78	-15.19	-2595.46	31.78	20.97	-1734.29	-38.09	99.90	-1758.74	12.30	114.91	-2190.99	107.74	1251.00	0.00	0.00	0.00	-2191.81	54.60	1667.60	-2205.62	192.00	1660.53	-2240.57	-27.66	1661.26	-2323.66	69.54	1722.97	531.35	1227.65	72.79	1130.57	1242.54	78.94	503.51
5.39000	-2049.24	147.84	-18.53	-2058.85	165.59	16.32	-3107.83	424.80	47.31	-3092.63	335.47	285.82	-2565.15	31.40	-11.56	-2572.23	31.06	27.69	-1727.06	-38.77	97.66	-1752.00	11.38	113.77	-2181.56	108.16	1252.00	0.00	0.00	0.00	-2160.32	56.67	1667.49	-2203.29	192.64	1663.16	-2232.12	-28.18	1661.31	-2313.85	69.60	1722.86	531.36	1228.42	72.64	1130.02	1241.47	79.11	502.35
5.40000	-2050.42	147.60	-18.94	-2079.64	162.22	12.40	-3092.02	420.29	47.33	-3079.38	332.04	284.98	-2542.54	29.70	-8.20	-2544.70	31.19	34.61	-1719.96	-39.41	95.45	-1745.35	10.47	112.66	-2170.61	108.40	1253.22	0.00	0.00	0.00	-2209.78	58.38	1673.39	-2172.05	195.68	1664.14	-2223.60	-28.68	1661.36	-2303.99	69.68	1722.73	531.03	1228.15	72.46	1129.75	1242.19	78.68	502.46
5.41000	-2051.37	147.43	-18.88	-1993.17	163.68	30.03	-3075.98	415.79	47.35	-3065.88	328.63	284.12	-2506.13	30.46	-2.89	-2526.23	31.03	37.92	-1712.98	-40.00	93.25	-1738.79	9.58	111.57	-2161.90	107.77	1255.13	0.00	0.00	0.00	-2181.70	57.86	1674.11	-2174.43	195.86	1666.94	-2215.01	-29.16	1661.41	-2294.08	69.77	1722.58	531.29	1228.71	72.53	1129.66	1242.94	78.52	501.47
5.42000	-2052.10	147.31	-18.38	-2089.13	163.57	8.54	-3059.73	411.30	47.36	-3052.12	325.23	283.23	-2477.61	31.17	1.51	-2501.03	32.89	41.57	-1706.13	-40.56	91.09	-1732.32	8.70	110.50	-2146.77	107.59	1257.08	0.00	0.00	0.00	-2151.78	59.50	1675.97	-2159.84	196.48	1667.78	-2206.36	-29.62	1661.47	-2284.12	69.87	1722.41	530.78	1228.55	72.39	1129.78	1242.24	78.95	501.99
5.43000	-2052.59	147.26	-17.52	-2048.90	163.87	19.15	-3043.25	406.82	47.38	-3038.11	321.84	282.31	-2445.83	31.91	2.88	-2473.56	32.98	43.69	-1699.40	-41.07	88.94	-1725.95	7.85	109.46	-2134.62	107.31	1257.56	0.00	0.00	0.00	-2132.91	59.49	1677.68	-2145.39	197.15	1669.28	-2197.65	-30.06	1661.52	-2274.10	70.00	1722.23	529.97	1228.15	72.34	1129.86	1242.13	78.92	504.82
5.44000	-2052.84	147.27	-16.32	-2071.46	163.99	13.57	-3026.55	402.35	47.40	-3023.83	318.47	281.36	-2413.29	33.62	5.00	-2422.38	35.52	48.01	-1692.81	-41.55	86.83	-1719.68	7.00	108.44	-2115.74	107.14	1260.41	0.00	0.00	0.00	-2114.56	63.14	1680.52	-2150.62	198.99	1672.63	-2188.87	-30.48	1661.58	-2264.02	70.13	1722.02	531.39	1227.84	72.77	1130.26	1241.88	79.07	503.27
5.45000	-2052.82	147.35	-14.84	-2041.39	164.56	17.87	-3009.63	397.90	47.42	-3009.29	315.12	280.38	-2377.35	35.79	6.36	-2400.98	37.05	46.08	-1686.34	-41.98	84.74	-1713.50	6.18	107.45	-2100.07	107.69	1261.28	0.00	0.00	0.00	-2108.99	61.87	1682.66	-2153.62	197.81	1674.35	-2180.02	-30.89	1661.64	-2253.90	70.29	1721.80	530.73	1227.82	72.53	1130.54	1242.24	79.06	502.57
5.46000	-2052.54	147.49	-13.13	-2042.94	165.24	16.56	-2992.48	393.46	47.44	-2994.48	311.79	279.37	-2347.96	38.17	5.75	-2356.32	40.28	47.90	-1680.01	-42.36	82.68	-1707.42	5.37	106.48	-2096.41	107.66	1262.82	0.00	0.00	0.00	-2131.59	58.39	1685.89	-2112.79	199.09	1675.23	-2171.11	-31.27	1661.71	-2243.71	70.46	1721.56	531.15	1227.58	72.67	1130.84	1242.60	78.99	504.30
5.47000	-2051.99	147.70	-11.24	-2061.17	163.00	13.69	-2975.11	389.03	47.46	-2979.41	308.47	278.33	-2310.31	41.02	6.14	-2325.06	43.16	46.31	-1673.81	-42.71	80.65	-1701.43	4.58	105.53	-2090.60	107.25	1264.52	0.00	0.00	0.00	-2108.88	60.32	1686.29	-2110.03	199.05	1677.00	-2162.13	-31.64	1661.77	-2233.48	70.65	1721.30	532.10	1227.35	72.96	1130.20	1241.78	79.01	504.30
5.48000	-2051.15	147.98	-9.21	-2068.45	163.13	15.09	-2957.51	384.63	47.48	-2964.07	305.18	277.26	-2261.70	44.80	8.30	-2295.94	45.23	44.49	-1667.74	-43.01	78.65	-1695.55	3.80	104.62	-2072.10	107.69	1266.47	0.00	0.00	0.00	-2079.19	64.03	1685.86	-2097.92	197.84	1678.42	-2153.09	-31.98	1661.84	-2223.19	70.85	1721.01	531.06	1227.88	72.66	1129.80	1242.46	78.69	506.73
5.49000	-2050.02	148.32	-7.09	-2082.80	163.51	10.25	-2939.69	380.24	47.50	-2948.46	301.91	276.16	-2233.72	47.51	5.96	-2255.51	47.82	42.90	-1661.81	-43.26	76.67	-1689.76	3.04	103.72	-2055.55	108.86	1267.50	0.00	0.00	0.00	-2089.68	56.96	1687.88	-2069.65	198.11	1678.65	-2143.97	-32.31	1661.91	-2212.84	71.07	1720.71	532.19	1227.84	72.86	1130.86	1241.93	79.09	506.91
5.50000	-2048.59	148.73	-4.93	-2079.71	162.70	12.98	-2921.63	375.87	47.53	-2932.57	298.66	275.04	-2208.38	49.70	3.77	-2213.90	50.90	41.03	-1656.02	-43.47	74.73	-1684.08	2.30	102.86	-2041.20	109.66	1268.19	0.00	0.00	0.00	-2058.97	58.07	1688.22	-2068.05	198.75	1681.24	-2134.79	-32.62	1661.98	-2202.44	71.31	1720.39	531.36	1228.10	72.59	1130.68	1242.31	78.96	505.44
5.51000	-2046.85	149.22	-2.79	-2060.99	161.93	16.03	-2903.35	371.52	47.55	-2916.41	295.43	273.88	-2163.40	52.51	4.03	-2172.93	52.96	39.35	-1650.37	-43.63	72.81	-1678.50	1.58	102.02	-2033.43	109.35	1268.65	0.00	0.00	0.00	-2026.44	58.73	1685.64	-2046.58	195.47	1681.63	-2125.55	-32.90	1662.05	-2191.98	71.56	1720.05	531.05	1227.95	72.63	1129.97	1242.71	78.57	503.50
5.52000	-2044.78	149.77	-0.70	-2062.72	161.30	16.27	-2884.83	367.19	47.58	-2899.97	292.23	272.70	-2109.40	54.01	6.65	-2123.10	53.46	38.86	-1644.86	-43.75	70.93	-1673.03	0.88	101.21	-2022.28	109.33	1269.37	0.00	0.00	0.00	-2089.61	56.30	1689.12	-2035.48	195.49	1682.80	-2116.23	-33.17	1662.12	-2181.47	71.83	1719.69	530.94	1227.74	72.63	1130.18	1242.45	78.82	502.50
5.53000	-2042.39	150.40	1.28	-2088.28	161.95	13.37	-2866.08	362.89	47.61	-2883.25	289.06	271.48	-2090.51	53.67	3.28	-2088.89	53.76	35.29	-1639.49	-43.83	69.08	-1667.65	0.19	100.43	-2022.99	109.87	1269.32	0.00	0.00	0.00	-2039.08	59.07	1688.95	-2033.15	194.54	1683.13	-2106.84	-33.41	1662.20	-2170.90	72.12	1719.30	531.37	1227.98	72.67	1130.17	1241.65	79.24	502.80
5.54000	-2039.66	151.10	3.11	-2028.82	160.27	23.08	-2847.10	358.61	47.63	-2866.25	285.91	270.23	-2041.85	53.24	4.25	-2066.65	53.59	30.03	-1634.27	-43.85	67.26	-1662.39	-0.48	99.67	-2006.04	109.98	1269.60	0.00	0.00	0.00	-2027.69	54.48	1688.25	-2005.13	193.05	1683.11	-2097.39	-33.64	1662.28	-2160.28	72.43	1718.90	530.52	1228.68	72.30	1130.95	1242.43	79.01	505.74
5.55000	-2036.58	151.88	4.74	-2059.86	161.87	17.04	-2827.89	354.36	47.66	-2848.97	282.78	268.96	-2003.23	53.27	4.22	-2023.42	53.11	29.10	-1629.19	-43.83	65.47	-1657.23	-1.13	98.94	-1986.21	111.58	1268.27	0.00	0.00	0.00	-1984.24	54.67	1685.32	-2008.65	194.34	1683.12	-2087.86	-33.84	1662.36	-2149.60	72.76	1718.47	531.28	1228.45	72.55	1130.24	1242.26	78.94	506.05
5.56000	-2033.15	152.73	6.11	-2066.03	161.55	15.95	-2808.43	350.13	47.70	-2831.39	279.69	267.65	-1947.74	51.25	8.37	-1976.51	51.69	29.32	-1624.26	-43.76	63.71	-1652.18	-1.76	98.24	-1970.87	112.81	1267.45	0.00	0.00	0.00	-1957.31	51.97	1684.97	-1995.78	192.48	1683.50	-2078.27	-34.03	1662.44	-2138.87	73.10	1718.03	532.16	1228.01	72.77	1130.48	1242.13	79.07	508.42
5.57000	-2029.35	153.66	7.19	-2081.68	162.75	10.38	-2788.75	345.94	47.73	-2813.53	276.63	266.32	-1908.47	48.86	10.81	-1932.60	50.19	30.04	-1619.48	-43.65	61.99	-1647.24	-2.37	97.57	-1965.51	112.49	1267.17	0.00	0.00	0.00	-1971.03	52.14	1685.18	-1980.71	190.95	1683.51	-2068.60	-34.19	1662.53	-2128.08	73.47	1717.56	531.84	1227.94	72.86	1130.55	1242.28	78.93	506.46
5.58000	-2025.17	154.66	7.91	-2035.45	165.45	19.75	-2768.82	341.77	47.76	-2795.38	273.59	264.95	-1886.82	46.47	11.37	-1904.43	47.63	28.30	-1614.84	-43.48	60.30	-1642.41	-2.96	96.93	-1966.13	111.24	1266.73	0.00	0.00	0.00	-1971.87	49.26	1684.05	-1994.77	190.06	1683.50	-2058.87	-34.33	1662.62	-2117.23	73.85	1717.07	531.34	1227.80	72.82	1130.40	1241.59	79.16	502.90
5.59000	-2020.57	155.74	8.25	-2031.86	165.17	18.84	-2748.66	337.63	47.80	-2776.94	270.59	263.55	-1812.00	44.86	23.98	-1856.40	45.41	32.22	-1610.36	-43.27	58.65	-1637.68	-3.54	96.32	-1945.28	111.49	1265.28	0.00	0.00	0.00	-1939.89	47.30	1681.16	-1954.25	188.93	1681.50	-2049.06	-34.45	1662.71	-2106.33	74.25	1716.56	531.07	1228.24	72.61	1130.78	1241.95	79.14	503.06
5.60000	-1973.44	156.66	17.94	-2044.66	165.67	15.60	-2728.25	333.52	47.84	-2758.20	267.62	262.13	-1762.84	43.42	28.62	-1813.21	42.36	36.76	-1606.04	-43.00	57.03	-1633.08	-4.09	95.75	-1937.27	112.36	1263.98	0.00	0.00	0.00	-1929.65	48.00	1679.87	-1958.20	186.63	1682.54	-2039.19	-34.54	1662.80	-2095.37	74.67	1716.03	531.40	1228.10	72.58	1130.19	1242.79	78.79	504.93
5.61000	-1971.09	159.32	15.07	-2074.72	164.82	9.84	-2707.61	329.45	47.88	-2739.16	264.69	260.67	-1716.64	42.01	34.52	-1762.85	40.97	44.64	-1601.86	-42.69	55.44	-1628.58	-4.63	95.20	-1921.48	111.36	1262.98	0.00	0.00	0.00	-1900.65	46.91	1677.85	-1934.99	184.87	1681.37	-2029.24	-34.62	1662.90	-2084.35	75.10	1715.47	531.21	1228.11	72.57	1130.46	1242.47	78.94	506.30
5.62000	-1974.08	162.04	13.79	-2057.09	166.73	11.15	-2686.72	325.41	47.92	-2719.83	261.79	259.18	-1673.37	40.65	41.44	-1722.56	37.12	51.72	-1597.85	-42.33	53.89	-1624.20	-5.14	94.68	-1902.62	110.80	1261.36	0.00	0.00	0.00	-1875.99	46.29	1677.27	-1911.48	185.43	1679.49	-2019.22	-34.67	1662.99	-2073.28	75.56	1714.90	531.04	1227.68	72.74	1129.86	1242.16	78.86	502.11
5.63000	-2006.78	161.74	6.44	-2012.06	166.58	21.14	-2665.59	321.41	47.96	-2700.19	258.93	257.66	-1632.98	39.35	49.13	-1689.12	35.91	56.02	-1593.99	-41.92	52.38	-1619.94	-5.64	94.19	-1894.64	110.24	1259.87	0.00	0.00	0.00	-1893.71	44.10	1677.05	-1929.89	183.05	1680.17	-2009.12	-34.70	1663.09	-2062.15	76.04	1714.30	531.00	1227.30	72.92	1130.12	1241.99	79.00	501.82
5.64000	-2024.83	161.67	1.60	-2045.52	165.25	13.72	-2644.22	317.44	48.01	-2680.25	256.10	256.11	-1595.45	38.10	57.34	-1638.16	34.41	66.55	-1590.29	-41.45	50.91	-1615.79	-6.11	93.74	-1882.25	110.39	1258.68	0.00	0.00	0.00	-1898.58	42.85	1675.50	-1889.18	182.41	1677.24	-1998.96	-34.71	1663.19	-2050.96	76.54	1713.67	531.86	1227.69	72.90	1130.33	1242.19	79.05	501.47
5.65000	-1996.44	163.00	9.09	-2015.96	166.24	17.72	-2622.59	313.51	48.06	-2660.01	253.31	254.53	-1560.72	36.92	65.83	-1619.85	31.65	72.06	-1586.75	-40.94	49.47	-1611.76	-6.57	93.32	-1870.51	109.33	1257.14	0.00	0.00	0.00	-1843.04	41.43	1670.12	-1881.57	180.58	1675.79	-1988.72	-34.70	1663.30	-2039.71	77.05	1713.03	531.52	1227.69	72.89	1130.37	1242.27	79.05	502.32
5.66000	-1982.03	162.98	11.54	-2031.42	169.57	15.57	-2600.73	309.62	48.11	-2639.45	250.56	252.92	-1528.77	35.82	74.35	-1583.55	24.67	97.54	-1583.37	-40.37	48.07	-1607.84	-7.00	92.93	-1860.99	108.48	1256.05	0.00	0.00	0.00	-1821.68	40.80	1667.73	-1864.66	179.12	1674.30	-1978.41	-34.66	1663.41	-2028.41	77.59	1712.36	531.34	1228.18	72.52	1130.91	1242.10	79.23	501.93
5.67000	-2009.23	162.82	5.13	-2055.66	171.03	11.32	-2578.61	305.78	48.16	-2618.59	247.85	251.27	-1499.55	34.79	82.65	-1551.35	20.90	108.27	-1580.16	-39.75	46.71	-1604.05	-7.41	92.57	-1851.25	107.70	1254.34	0.00	0.00	0.00	-1839.03	36.62	1667.50	-1849.90	176.82	1673.06	-1968.02	-34.60	1663.51	-2017.05	78.15	1711.67	530.56	1228.43	72.57	1130.80	1242.48	79.12	502.25
5.68000	-2004.40	160.22	6.85	-2022.70	168.54	16.10	-2556.25	301.97	48.21	-2597.41	245.18	249.60	-1473.02	33.84	90.49	-1513.13	19.96	125.40	-1577.11	-39.07	45.39	-1600.38	-7.80	92.25	-1834.97	107.82	1252.62	0.00	0.00	0.00	-1828.26	36.96	1666.55	-1840.67	174.69	1672.38	-1957.56	-34.52	1663.63	-2005.63	78.73	1710.96	531.23	1228.65	72.52	1130.51	1242.45	78.98	504.56
5.69000	-2026.21	163.02	0.81	-2053.38	170.13	9.27	-2533.64	298.21	48.27	-2575.92	242.55	247.89	-1449.15	32.99	97.61	-1491.83	27.12	132.45	-1574.23	-38.35	44.11	-1596.83	-8.18	91.96	-1813.38	105.71	1251.79	0.00	0.00	0.00	-1818.80	35.00	1664.91	-1845.98	172.87	1671.20	-1947.03	-34.41	1663.74	-1994.16	79.32	1710.22	531.48	1228.60	72.48	1130.12	1242.46	78.95	503.36
5.70000	-2026.05	162.90	0.39	-2045.79	169.78	10.31	-2510.78	294.49	48.33	-2554.12	239.97	246.15	-1427.90	32.23	103.78	-1476.51	35.69	133.21	-1571.52	-37.57	42.87	-1593.40	-8.52	91.70	-1813.88	104.55	1250.24	0.00	0.00	0.00	-1806.15	33.73	1664.39	-1838.56	171.84	1669.53	-1936.42	-34.28	1663.86	-1982.62	79.94	1709.46	530.98	1227.72	72.72	1130.38	1242.73	78.98	502.33
5.71000	-2006.17	163.40	4.82	-2067.74	168.84	2.29	-2487.66	290.81	48.39	-2531.99	237.42	244.39	-1409.23	31.58	108.75	-1456.29	38.93	131.51	-1568.97	-36.73	41.66	-1590.10	-8.85	91.48	-1800.66	103.50	1248.97	0.00	0.00	0.00	-1795.74	31.08	1661.26	-1811.84	168.87	1666.92	-1925.73	-34.13	1663.98	-1971.03	80.59	1708.67	531.37	1227.63	72.67	1130.60	1242.48	79.21	504.45
5.72000	-2029.57	164.15	-0.09	-2083.41	169.26	-0.35	-2464.29	287.19	48.45	-2509.55	234.93	242.58	-1393.09	31.04	112.26	-1437.59	35.44	130.24	-1566.60	-35.84	40.50	-1586.92	-9.16	91.30	-1780.05	102.98	1247.43	0.00	0.00	0.00	-1774.58	28.06	1660.38	-1789.36	166.82	1665.29	-1914.97	-33.95	1664.10	-1959.38	81.25	1707.86	531.52	1228.03	72.74	1130.02	1242.13	78.85	501.64
5.73000	-2014.00	163.79	1.61	-2044.98	171.20	4.61	-2440.67	283.61	48.52	-2486.78	232.48	240.75	-1379.46	30.61	114.08	-1422.33	39.12	129.44	-1564.40	-34.90	39.39	-1583.87	-9.44	91.15	-1767.69	101.47	1246.54	0.00	0.00	0.00	-1791.20	25.46	1660.51	-1782.00	165.30	1664.77	-1904.14	-33.75	1664.22	-1947.67	81.93	1707.03	531.17	1228.47	72.63	1129.84	1241.98	79.02	503.05
5.74000	-2012.60	165.40	2.42	-2042.49	169.50	5.48	-2416.79	280.08	48.59	-2463.68	230.08	238.89	-1368.29	30.31	113.95	-1414.56	35.67	122.60	-1562.38	-33.90	38.31	-1580.94	-9.70	91.03	-1765.41	100.01	1245.10	0.00	0.00	0.00	-1750.21	24.80	1657.42	-1763.06	163.02	1663.77	-1893.23	-33.53	1664.35	-1935.90	82.64	1706.17	531.66	1227.76	73.01	1129.99	1241.77	79.11	505.73
5.75000	-2007.52	164.74	3.18	-2057.37	168.44	1.04	-2392.65	276.60	48.66	-2440.26	227.72	236.99	-1359.55	30.14	111.64	-1408.39	32.87	113.37	-1560.53	-32.84	37.28	-1578.15	-9.94	90.95	-1751.32	98.81	1244.34	0.00	0.00	0.00	-1747.97	20.85	1656.88	-1752.99	159.21	1662.06	-1882.24	-33.28	1664.48	-1924.07	83.36	1705.29	531.28	1227.98	72.63	1130.62	1242.27	79.09	503.05
5.76000	-2048.08	163.23	-7.25	-2035.87	169.67	4.57	-2368.26	273.17	48.74	-2416.51	225.42	235.06	-1353.19	30.10	106.89	-1401.38	34.66	103.98	-1558.86	-31.73	36.29	-1575.48	-10.16	90.91	-1734.48	97.09	1243.25	0.00	0.00	0.00	-1730.76	18.09	1655.60	-1750.81	158.43	1662.18	-1871.17	-33.00	1664.61	-1912.19	84.11	1704.38	530.22	1228.44	72.36	1130.38	1242.69	78.80	503.44
5.77000	-2008.45	163.68	1.32	-2047.51	170.19	3.02	-2343.61	269.80	48.82	-2392.43	223.16	233.10	-1349.17	30.21	99.45	-1394.69	35.43	94.49	-1557.36	-30.56	35.34	-1572.94	-10.35	90.90	-1718.71	95.58	1242.56	0.00	0.00	0.00	-1735.02	15.38	1654.89	-1733.20	154.29	1661.47	-1860.03	-32.71	1664.74	-1900.24	84.89	1703.45	531.10	1227.68	72.70	1130.44	1241.97	79.06	504.56
5.78000	-2006.90	164.58	1.58	-2048.64	169.50	4.54	-2318.70	266.48	48.90	-2368.02	220.96	231.11	-1343.26	30.38	89.00	-1393.77	27.60	84.11	-1556.18	-28.58	34.14	-1570.54	-10.52	90.94	-1697.95	94.56	1242.21	0.00	0.00	0.00	-1702.72	13.55	1653.21	-1716.92	149.93	1660.11	-1848.81	-32.38	1664.88	-1888.23	85.68	1702.49	530.93	1228.16	72.57	1129.78	1241.62	79.22	504.14
5.79000	-2023.30	163.68	-3.40	-2040.48	169.97	12.32	-2293.53	263.21	48.98	-2343.26	218.80	229.08	-1338.43	31.58	79.38	-1389.84	29.79	76.43	-1555.88	-26.02	33.52	-1568.26	-10.67	91.01	-1689.90	91.77	1241.96	0.00	0.00	0.00	-1702.90	6.18	1651.78	-1701.21	149.14	1660.52	-1837.51	-32.03	1665.02	-1876.17	86.50	1701.51	530.60	1227.92	72.53	1129.53	1242.50	78.89	503.91
5.80000	-2005.03	163.04	1.28	-2038.25	170.17	16.43	-2268.09	260.00	49.07	-2318.18	216.71	227.03	-1335.66	33.35	70.03	-1388.46	29.34	67.25	-1555.93	-24.73	32.97	-1566.12	-10.80	91.11	-1664.99	90.27	1252.92	0.00	0.00	0.00	-1702.72	7.46	1654.15	-1698.70	145.21	1661.71	-1826.13	-31.66	1665.17	-1864.04	87.34	1700.50	532.11	1227.87	72.95	1130.14	1242.36	79.08	504.10
5.81000	-2013.41	164.68	-0.90	-2037.65	170.26	19.74	-2242.40	256.85	49.16	-2292.75	214.66	224.94	-1334.78	32.73	61.94	-1391.02	30.13	59.89	-1550.24	-33.37	33.35	-1562.61	-11.28	91.39	-1649.74	89.06	1255.46	0.00	0.00	0.00	-1670.42	5.15	1654.89	-1687.56	142.74	1662.46	-1814.68	-31.26	1665.31	-1851.86	88.20	1699.47	530.65	1228.63	72.43	1130.64	1241.76	79.28	505.68
5.82000	-2015.39	164.03	-3.07	-2037.53	170.26	22.28	-2216.44	253.76	49.25	-2266.98	212.67	222.81	-1334.15	32.00	55.39	-1389.76	31.14	55.35	-1544.06	-41.86	34.26	-1559.68	-11.20	91.76	-1637.59	87.14	1256.58	0.00	0.00	0.00	-1658.58	1.51	1656.26	-1675.05	139.16	1663.37	-1803.14	-30.83	1665.46	-1839.62	89.09	1698.41	530.90	1228.43	72.48	1130.82	1241.24	79.44	504.78
5.83000	-2016.55	165.34	-3.19	-2036.76	170.20	24.06	-2190.21	250.73	49.35	-2240.86	210.74	220.66	-1333.24	28.04	51.50	-1387.82	31.31	51.57	-1539.68	-47.51	35.62	-1557.81	-10.51	91.77	-1625.33	85.31	1258.64	0.00	0.00	0.00	-1663.68	1.49	1657.03	-1657.58	136.63	1664.11	-1791.53	-30.38	1665.61	-1827.31	89.99	1697.32	530.72	1228.22	72.56	1130.81	1242.46	79.09	503.27
5.84000	-2010.73	165.90	-3.39	-2034.17	170.09	25.09	-2163.72	247.76	49.45	-2214.40	208.86	218.47	-1333.30	29.87	47.55	-1387.85	31.83	49.56	-1541.29	-44.56	35.69	-1555.86	-11.31	92.14	-1616.71	82.82	1260.70	0.00	0.00	0.00	-1646.90	-2.02	1659.65	-1646.87	133.05	1665.95	-1779.84	-29.91	1665.76	-1814.94	90.93	1696.21	530.88	1228.40	72.47	1129.93	1242.65	78.82	502.42
5.85000	-2000.38	166.20	-4.48	-2028.62	169.96	25.40	-2136.95	244.86	49.55	-2187.59	207.05	216.25	-1337.27	31.04	41.49	-1388.84	32.60	47.53	-1545.94	-37.70	34.87	-1554.66	-11.32	91.90	-1602.82	80.97	1262.63	0.00	0.00	0.00	-1629.64	-5.76	1661.21	-1640.87	131.56	1666.77	-1768.06	-29.40	1665.92	-1802.52	91.88	1695.07	530.39	1228.12	72.50	1130.31	1242.58	78.97	504.19
5.86000	-1995.75	167.64	-6.29	-2018.97	169.84	25.00	-2109.93	242.01	49.66	-2160.43	205.29	213.99	-1336.91	30.11	40.10	-1383.92	33.04	47.50	-1548.64	-33.06	34.22	-1555.22	-9.99	91.05	-1586.62	79.04	1264.13	0.00	0.00	0.00	-1631.52	-9.79	1662.36	-1618.58	129.44	1667.22	-1756.21	-28.87	1666.08	-1790.03	92.87	1693.91	531.36	1227.30	72.89	1130.47	1241.94	79.15	503.84
5.87000	-1986.59	168.16	-8.58	-2004.09	169.74	23.90	-2082.63	239.24	49.77	-2132.91	203.59	211.71	-1337.33	31.04	38.30	-1386.54	32.69	46.14	-1548.99	-32.27	33.71	-1554.01	-10.95	91.51	-1573.80	78.11	1265.90	0.00	0.00	0.00	-1608.04	-9.68	1676.23	-1617.31	127.17	1669.50	-1744.27	-28.32	1666.24	-1777.48	93.87	1692.72	531.54	1228.31	72.49	1130.27	1241.64	79.32	505.20
5.88000	-1989.19	168.60	-12.84	-2004.70	169.02	15.18	-2055.06	236.53	49.89	-2105.05	201.95	209.38	-1338.44	30.44	37.17	-1385.65	33.43	45.86	-1548.62	-32.23	33.65	-1552.51	-12.36	92.14	-1560.89	76.99	1267.44	0.00	0.00	0.00	-1585.37	-11.16	1680.85	-1607.97	122.59	1671.26	-1732.26	-27.74	1666.41	-1764.88	94.90	1691.50	530.72	1227.83	72.66	1129.92	1242.09	78.97	500.57
5.89000	-1974.91	168.30	-14.02	-1964.26	169.93	17.51	-2027.22	233.88	50.00	-2076.82	200.38	207.03	-1338.14	30.80	36.21	-1387.12	32.64	44.71	-1549.49	-30.57	32.61	-1552.59	-12.36	91.96	-1550.91	75.85	1268.56	0.00	0.00	0.00	-1576.30	-13.26	1682.82	-1584.29	122.55	1672.54	-1720.16	-27.13	1666.58	-1752.21	95.95	1690.25	531.81	1227.66	73.11	1130.33	1241.97	79.07	501.95
5.90000	-1953.90	166.82	-16.57	-1949.07	169.52	24.00	-1999.10	231.31	50.13	-2048.23	198.87	204.64	-1336.27	29.89	36.38	-1385.25	33.15	44.76	-1546.92	-33.56	33.60	-1552.65	-12.33	91.83	-1536.70	75.56	1269.60	0.00	0.00	0.00	-1563.74	-15.10	1684.49	-1578.22	120.30	1674.18	-1707.98	-26.49	1666.75	-1739.47	97.03	1688.98	532.78	1227.25	73.29	1129.97	1241.98	79.02	504.94
5.91000	-1918.19	168.02	-9.88	-1954.96	169.86	27.50	-1970.71	228.81	50.25	-2019.29	197.43	202.22	-1337.53	29.02	36.00	-1387.87	32.23	43.77	-1547.43	-32.32	33.65	-1553.33	-11.61	91.58	-1527.66	74.20	1271.12	0.00	0.00	0.00	-1549.17	-16.52	1685.64	-1575.46	118.05	1677.12	-1695.72	-25.83	1666.92	-1726.68	98.14	1687.68	531.84	1227.29	73.07	1130.59	1242.54	79.02	500.58
5.92000	-1901.05	167.57	-5.18	-1916.21	168.28	37.61	-1942.05	226.38	50.38	-1989.97	196.04	199.77	-1335.90	29.53	35.38	-1386.13	32.31	44.10	-1549.13	-29.78	33.18	-1552.95	-12.05	91.97	-1515.91	73.66	1272.74	0.00	0.00	0.00	-1535.53	-18.36	1687.51	-1546.07	117.31	1679.37	-1683.37	-25.13	1667.10	-1713.83	99.27	1686.35	531.60	1228.13	72.80	1130.13	1242.37	79.03	502.51
5.93000	-1874.19	168.20	0.20	-1862.34	168.77	50.07	-1913.11	224.02	50.52	-1960.30	194.73	197.28	-1335.34	28.68	35.24	-1383.56	32.36	44.39	-1548.86	-29.89	33.49	-1553.95	-11.10	91.63	-1500.86	73.53	1274.34	0.00	0.00	0.00	-1521.98	-19.56	1689.22	-1537.48	116.90	1681.52	-1670.94	-24.42	1667.28	-1700.91	100.42	1685.00	531.85	1227.90	72.88	1130.32	1242.40	78.97	504.74
5.94000	-1836.69	165.79	6.99	-1849.57	166.86	53.52	-1883.89	221.73	50.66	-1930.25	193.49	194.76	-1339.98	28.79	33.95	-1384.18	32.07	44.11	-1548.81	-29.94	33.59	-1552.54	-12.96	92.70	-1492.08	73.96	1276.19	0.00	0.00	0.00	-1508.90	-19.47	1691.31	-1533.29	116.19	1683.42	-1658.43	-23.67	1667.46	-1687.93	101.60	1683.61	531.13	1228.47	72.54	1130.61	1242.17	79.09	504.10
5.95000	-1813.36	163.90	10.12	-1823.62	164.38	57.87	-1854.39	219.53	50.80	-1899.84	192.31	192.20	-1337.10	27.64	34.47	-1384.78	30.99	43.95	-1547.15	-32.36	34.51	-1552.65	-12.90	92.83	-1476.86	73.72	1277.99	0.00	0.00	0.00	-1499.79	-21.54	1693.18	-1508.79	113.92	1684.89	-1645.84	-22.89	1667.65	-1674.89	102.81	1682.20	531.01	1228.53	72.46	1130.12	1240.87	79.41	504.07
5.96000	-1786.14	160.99	13.02	-1793.24	162.54	61.15	-1824.62	217.39	50.94	-1869.05	191.20	189.61	-1339.68	28.13	33.76	-1387.62	30.58	43.29	-1546.38	-33.61	34.81	-1551.94	-14.33	93.57	-1463.26	73.80	1279.74	0.00	0.00	0.00	-1487.80	-21.99	1694.60	-1517.99	113.67	1688.32	-1633.16	-22.09	1667.84	-1661.79	104.04	1680.76	531.81	1227.76	72.70	1130.19	1241.62	79.12	505.23
5.97000	-1743.98	158.12	17.46	-1737.86	159.43	67.42	-1794.56	215.34	51.09	-1837.89	190.16	186.99	-1336.61	27.92	34.49	-1385.22	30.66	43.74	-1546.12	-34.25	34.88	-1551.60	-14.61	94.04	-1449.77	77.65	1284.04	0.00	0.00	0.00	-1480.42	-21.77	1696.21	-1508.19	111.80	1690.19	-1620.39	-21.26	1668.03	-1648.63	105.30	1679.29	531.29	1227.86	72.72	1130.37	1242.34	79.03	504.07
5.98000	-1706.91	153.72	20.24	-1733.24	155.38	63.43	-1764.22	213.36	51.25	-1806.35	189.20	184.33	-1336.21	27.84	34.23	-1384.56	30.08	43.83	-1544.83	-35.99	35.49	-1553.07	-12.93	93.88	-1440.37	78.17	1285.82	0.00	0.00	0.00	-1463.39	-21.25	1697.73	-1502.80	113.56	1692.07	-1607.55	-20.40	1668.23	-1635.40	106.58	1677.80	531.18	1227.31	72.82	1130.39	1242.31	79.01	505.87
5.99000	-1676.73	150.36	20.21	-1693.74	152.63	65.42	-1733.60	211.47	51.41	-1774.44	188.30	181.64	-1330.01	27.51	35.81	-1385.13	29.04	43.73	-1545.61	-35.03	35.23	-1552.49	-13.98	94.69	-1425.29	77.88	1287.36	0.00	0.00	0.00	-1451.43	-21.47	1699.14	-1484.13	112.82	1693.18	-1594.61	-19.51	1668.42	-1622.11	107.89	1676.27	531.00	1227.42	72.73	1129.56	1242.09	78.90	506.83
6.00000	-1634.42	146.21	22.59	-1638.80	149.42	69.34	-1702.69	209.65	51.57	-1742.14	187.49	178.91	-1332.12	27.40	35.44	-1385.38	29.80	43.84	-1545.28	-35.23	35.72	-1552.17	-14.26	95.32	-1417.45	76.82	1288.65	0.00	0.00	0.00	-1441.53	-21.11	1700.73	-1468.92	113.67	1693.99	-1581.59	-18.60	1668.63	-1608.75	109.23	1674.71	531.23	1228.05	72.69	1130.01	1241.92	79.00	504.08
6.01000	-1593.19	142.39	22.86	-1603.87	144.56	67.80	-1671.50	207.92	51.74	-1709.46	186.74	176.15	-1336.09	27.30	34.40	-1387.79	29.03	43.36	-1543.23	-37.65	36.97	-1552.08	-13.66	95.61	-1406.53	75.31	1289.82	0.00	0.00	0.00	-1429.47	-21.23	1701.20	-1443.89	113.21	1694.12	-1568.49	-17.65	1668.83	-1595.34	110.59	1673.13	531.19	1228.14	72.75	1129.75	1242.64	78.62	504.22
6.02000	-1556.03	139.22	22.98	-1584.80	142.14	61.86	-1640.03	206.27	51.92	-1676.40	186.07	173.35	-1336.66	26.78	34.02	-1384.27	28.37	43.93	-1543.95	-35.99	37.05	-1551.55	-14.29	96.60	-1392.28	74.51	1290.99	0.00	0.00	0.00	-1423.29	-20.93	1702.99	-1425.98	121.75	1704.43	-1555.30	-16.68	1669.04	-1581.86	111.98	1671.52	531.50	1228.53	72.59	1130.17	1242.41	78.69	505.93
6.03000	-1526.81	136.20	20.59	-1541.20	139.94	62.15	-1608.26	204.71	52.09	-1642.94	185.48	170.52	-1335.80	26.14	34.44	-1384.76	28.05	43.51	-1544.22	-34.89	37.54	-1552.03	-12.84	96.75	-1380.96	73.64	1291.56	0.00	0.00	0.00	-1408.14	-20.38	1703.64	-1411.43	124.40	1706.79	-1543.39	-15.98	1669.90	-1568.31	113.40	1669.87	531.92	1227.75	72.87	1130.14	1242.48	78.77	502.28
6.04000	-1491.31	135.45	18.68	-1513.21	136.78	70.42	-1576.21	203.24	52.28	-1609.10	184.97	167.66	-1333.86	27.50	34.55	-1383.00	28.83	43.81	-1544.04	-34.28	38.19	-1550.74	-14.00	97.87	-1369.90	71.90	1291.76	0.00	0.00	0.00	-1397.73	-19.54	1704.34	-1399.98	124.98	1706.59	-1531.30	-16.09	1670.45	-1554.71	114.85	1668.20	531.15	1228.28	72.58	1129.85	1242.15	78.87	501.86
6.05000	-1446.15	134.83	34.11	-1475.13	135.00	66.98	-1543.87	201.85	52.46	-1574.87	184.53	164.76	-1331.63	27.07	34.63	-1381.60	28.30	44.04	-1544.83	-32.62	38.14	-1550.22	-14.23	98.54	-1358.29	70.36	1291.61	0.00	0.00	0.00	-1385.59	-19.05	1704.62	-1388.52	125.43	1706.40	-1518.54	-15.87	1670.76	-1541.04	116.32	1666.50	530.94	1227.79	72.71	1130.36	1241.84	79.02	502.92
6.06000	-1402.40	134.71	32.68	-1430.48	133.98	64.81	-1511.23	200.55	52.66	-1540.24	184.18	161.82	-1335.12	26.71	34.03	-1382.44	27.81	43.75	-1543.57	-33.83	39.45	-1549.47	-14.29	99.40	-1346.85	69.19	1291.41	0.00	0.00	0.00	-1375.01	-18.44	1704.60	-1377.08	126.50	1706.01	-1507.03	-13.85	1671.06	-1527.30	117.82	1664.76	531.46	1227.40	72.90	1130.01	1241.99	79.02	505.59
6.07000	-1357.18	137.38	33.17	-1385.12	133.36	63.80	-1478.31	199.34	52.86	-1505.22	183.90	158.85	-1333.51	26.71	34.19	-1383.85	26.65	43.65	-1542.25	-35.07	40.46	-1550.53	-12.01	99.22	-1333.17	69.06	1290.91	0.00	0.00	0.00	-1363.35	-17.44	1704.79	-1367.88	127.45	1705.13	-1494.83	-13.34	1670.78	-1513.50	119.35	1663.00	530.79	1227.56	72.81	1131.42	1241.73	79.33	505.73
6.08000	-1313.75	137.34	32.93	-1348.40	138.43	61.41	-1445.09	198.22	53.06	-1469.80	183.71	155.85	-1328.03	26.10	36.04	-1383.78	25.83	43.93	-1542.16	-34.80	41.34	-1549.39	-12.51	100.13	-1320.70	68.59	1289.88	0.00	0.00	0.00	-1354.23	-16.25	1704.87	-1357.89	127.80	1704.49	-1484.22	-10.16	1670.97	-1499.64	120.91	1661.21	530.80	1228.19	72.56	1130.65	1242.38	78.88	505.27
6.09000	-1272.14	137.99	32.98	-1309.99	139.65	58.54	-1411.58	197.20	53.27	-1433.98	183.60	152.81	-1332.03	25.11	35.15	-1380.73	24.65	44.66	-1541.81	-34.71	42.08	-1549.77	-11.23	100.26	-1311.80	67.27	1289.14	0.00	0.00	0.00	-1338.40	-15.85	1704.65	-1345.31	129.20	1703.01	-1471.53	-9.70	1670.51	-1485.71	122.50	1659.38	530.67	1227.91	72.56	1130.48	1242.72	78.84	504.36
6.10000	-1229.85	138.47	33.82	-1269.61	138.58	56.64	-1377.77	196.27	53.48	-1397.75	183.57	149.73	-1328.28	18.28	38.03	-1380.90	18.35	44.84	-1541.80	-34.25	42.47	-1549.92	-10.00	100.82	-1296.24	67.33	1287.87	0.00	0.00	0.00	-1316.85	-14.77	1703.04	-1330.24	130.30	1701.59	-1458.59	-9.37	1669.57	-1471.72	124.11	1657.53	530.06	1228.50	72.39	1130.22	1242.42	78.78	507.43
6.11000	-1188.89	139.34	34.95	-1226.17	139.47	55.93	-1343.67	195.43	53.70	-1361.13	183.63	146.62	-1326.93	16.87	38.12	-1377.20	18.33	44.90	-1542.06	-33.48	42.64	-1549.05	-10.07	101.75	-1285.77	65.99	1286.45	0.00	0.00	0.00	-1310.26	-13.60	1702.73	-1318.80	130.52	1700.34	-1446.53	-7.74	1668.95	-1457.67	125.75	1655.64	530.72	1228.57	72.50	1130.08	1242.60	78.81	507.74
6.12000	-1141.97	137.84	39.93	-1180.52	140.49	56.61	-1309.26	194.69	53.92	-1324.09	183.78	143.48	-1327.80	17.81	35.62	-1382.42	19.37	41.81	-1542.51	-32.49	42.69	-1548.75	-9.71	102.42	-1277.25	66.28	1284.83	0.00	0.00	0.00	-1292.60	-12.15	1701.38	-1300.11	131.76	1698.47	-1435.33	-5.21	1667.91	-1443.54	127.43	1653.72	531.99	1227.99	72.82	1130.48	1242.29	79.06	505.11
6.13000	-1099.55	137.96	44.31	-1143.16	136.42	56.09	-1274.56	194.05	54.15	-1286.65	184.01	140.29	-1331.63	19.38	32.09	-1380.04	20.60	40.94	-1543.07	-31.34	42.74	-1547.88	-9.98	103.72	-1263.73	65.83	1283.18	0.00	0.00	0.00	-1285.42	-11.65	1700.57	-1288.84	132.57	1696.87	-1421.62	-5.97	1666.49	-1429.36	129.13	1651.77	530.83	1227.61	72.61	1130.05	1241.80	78.96	502.35
6.14000	-1056.43	138.47	50.27	-1098.87	137.68	59.17	-1239.56	193.51	54.38	-1248.80	184.33	137.07	-1334.78	19.92	29.03	-1388.54	20.68	38.42	-1543.65	-30.10	42.92	-1548.33	-8.42	104.17	-1252.66	65.58	1281.18	0.00	0.00	0.00	-1269.52	-11.28	1699.41	-1279.50	134.30	1695.14	-1409.47	-4.01	1665.25	-1415.11	130.86	1649.79	530.80	1227.39	72.71	1130.08	1241.62	79.15	504.05
6.15000	-1011.58	139.80	58.49	-1060.98	137.56	63.26	-1204.26	193.06	54.62	-1210.68	185.14	130.49	-1336.58	20.34	27.02	-1382.69	24.74	40.30	-1544.18	-28.85	43.34	-1548.30	-7.48	104.79	-1238.04	65.88	1279.35	0.00	0.00	0.00	-1254.81	-9.09	1697.96	-1261.55	135.26	1693.25	-1396.06	-3.86	1663.63	-1400.79	132.62	1647.78	530.56	1228.23	72.44	1130.51	1241.82	79.17	501.89
6.16000	-970.73	141.17	67.48	-1013.45	139.72	71.11	-1168.66	192.72	54.87	-1173.80	184.89	124.76	-1331.27	23.73	28.42	-1380.58	24.78	40.43	-1544.58	-27.66	44.11	-1546.67	-8.24	106.42	-1224.54	65.94	1277.63	0.00	0.00	0.00	-1246.63	-7.45	1696.77	-1250.85	137.06	1690.99	-1382.21	-4.49	1661.76	-1386.41	134.41	1645.74	530.70	1229.02	72.40	1131.33	1241.80	79.29	501.33
6.17000	-929.56	143.57	78.27	-970.40	141.52	79.27	-1132.75	192.48	55.12	-1137.90	183.77	120.14	-1330.94	24.52	27.90	-1380.81	24.21	39.84	-1544.77	-26.60	45.35	-1545.71	-8.13	107.62	-1212.60	66.59	1275.77	0.00	0.00	0.00	-1234.90	-6.41	1695.28	-1237.26	137.90	1689.13	-1370.71	-1.46	1660.47	-1372.70	136.82	1643.82	531.00	1228.12	72.49	1130.62	1242.30	79.08	503.48
6.18000	-888.94	146.75	90.56	-929.74	143.32	88.69	-1088.76	192.18	52.46	-1101.17	185.75	118.20	-1331.36	24.36	27.37	-1377.72	24.48	40.37	-1544.67	-25.73	47.19	-1544.77	-7.98	108.95	-1200.70	66.83	1273.83	0.00	0.00	0.00	-1221.39	-4.86	1693.70	-1226.00	139.16	1687.52	-1357.86	0.44	1659.08	-1359.49	138.34	1641.71	530.80	1228.11	72.42	1130.19	1242.49	78.89	504.09
6.19000	-857.39	148.94	101.88	-890.77	147.07	99.26	-1050.26	193.19	52.81	-1066.32	186.79	117.27	-1332.56	24.29	26.22	-1381.07	24.21	39.21	-1544.20	-25.14	49.74	-1543.17	-8.79	110.76	-1188.37	67.10	1272.03	0.00	0.00	0.00	-1207.11	-3.74	1692.33	-1210.47	140.48	1685.28	-1344.98	1.57	1657.38	-1346.84	139.42	1639.91	531.15	1228.13	72.65	1130.20	1242.31	78.80	505.47
6.20000	-822.55	150.40	115.15	-859.34	148.52	111.24	-1014.79	191.39	53.48	-1033.68	187.03	117.66	-1330.68	24.38	26.12	-1378.93	23.10	39.09	-1543.28	-24.90	53.11	-1543.12	-6.91	111.83	-1177.44	67.09	1270.07	0.00	0.00	0.00	-1197.98	-2.27	1690.44	-1199.41	141.81	1683.43	-1332.45	3.64	1656.06	-1333.66	141.04	1638.19	530.88	1228.11	72.53	1130.30	1241.90	78.86	502.71
6.21000	-791.82	150.28	128.04	-828.30	147.40	122.12	-980.49	193.76	56.45	-1003.63	186.76	118.33	-1330.86	23.86	25.40	-1378.48	22.89	38.77	-1542.52	-24.60	56.53	-1541.09	-7.98	114.28	-1163.93	68.40	1268.03	0.00	0.00	0.00	-1180.60	-0.59	1688.43	-1186.04	143.32	1681.29	-1319.37	4.69	1654.23	-1320.61	142.60	1636.31	531.52	1227.79	72.73	1130.24	1242.39	78.85	503.44
6.22000	-765.44	149.06	139.22	-801.44	147.47	130.62	-951.32	191.95	57.84	-975.90	187.64	119.91	-1329.10	24.95	25.07	-1377.92	22.51	38.80	-1540.75	-25.89	59.70	-1538.77	-8.79	116.74	-1151.08	68.92	1266.19	0.00	0.00	0.00	-1172.23	1.02	1686.82	-1174.66	144.75	1679.45	-1306.44	6.44	1652.18	-1308.28	143.44	1634.49	531.26	1228.25	72.56	1130.65	1242.31	78.84	503.78
6.23000	-741.41	147.04	148.17	-776.87	143.88	138.78	-924.79	191.76	59.88	-951.53	186.84	120.90	-1330.71	24.83	24.32	-1377.46	22.35	38.69	-1539.89	-25.63	62.86	-1536.43	-10.03	119.64	-1137.84	69.50	1264.38	0.00	0.00	0.00	-1156.54	2.76	1684.99	-1159.74	146.93	1677.57	-1293.45	8.61	1650.78	-1295.20	145.46	1632.55	531.03	1228.73	72.38	1130.43	1242.25	78.92	503.47
6.24000	-716.25	144.75	156.96	-756.06	140.42	143.90	-902.46	190.87	60.36	-930.46	186.95	121.31	-1330.13	24.01	23.86	-1374.95	21.64	38.55	-1539.21	-25.23	66.05	-1534.93	-9.39	122.07	-1125.72	70.58	1262.55	0.00	0.00	0.00	-1141.74	5.57	1683.39	-1148.56	149.50	1675.69	-1279.71	9.37	1648.96	-1282.12	147.02	1630.82	531.62	1228.30	72.79	1130.06	1242.48	78.64	504.09
6.25000	-699.37	140.56	159.06	-740.14	139.76	144.42	-883.75	190.23	59.37	-913.73	185.25	119.87	-1326.35	24.52	24.31	-1379.45	21.37	37.20	-1537.91	-24.89	69.65	-1531.38	-11.38	125.66	-1111.68	71.38	1260.78	0.00	0.00	0.00	-1133.43	6.32	1682.09	-1131.54	150.91	1673.88	-1267.23	12.71	1647.34	-1268.98	148.81	1629.17	530.73	1228.35	72.48	1130.13	1242.34	78.80	504.93
6.26000	-685.94	135.70	157.41	-727.42	137.77	141.66	-869.21	190.26	57.31	-899.81	184.43	117.86	-1326.63	24.47	23.65	-1376.41	20.66	37.38	-1538.27	-22.20	72.75	-1529.49	-10.71	128.45	-1096.80	72.56	1259.06	0.00	0.00	0.00	-1117.09	9.29	1680.22	-1121.06	152.69	1672.45	-1253.92	14.37	1645.82	-1255.47	151.41	1627.38	530.57	1228.28	72.52	1129.92	1242.31	78.85	502.17
6.27000	-675.20	130.97	151.95	-715.82	131.75	137.67	-859.08	189.84	53.96	-888.27	185.10	115.15	-1326.27	23.88	23.47	-1375.42	20.15	37.09	-1537.45	-21.24	76.42	-1525.86	-12.08	132.25	-1085.87	74.43	1257.54	0.00	0.00	0.00	-1107.48	11.73	1679.38	-1106.53	155.06	1670.77	-1240.67	16.80	1644.64	-1242.52	153.55	1625.77	531.34	1227.70	72.87	1130.04	1241.94	78.95	501.92
6.28000	-667.05	126.47	143.95	-708.37	129.02	130.04	-852.00	189.15	49.66	-879.29	185.97	112.00	-1328.73	24.10	22.67	-1372.90	19.48	37.02	-1535.80	-21.12	80.34	-1521.50	-14.53	136.51	-1071.68	75.92	1256.17	0.00	0.00	0.00	-1092.40	14.58	1677.60	-1097.69	157.64	1669.29	-1227.45	18.71	1643.27	-1229.59	155.67	1624.37	531.22	1227.51	72.76	1130.22	1242.19	78.94	502.95
6.29000	-661.43	123.60	133.71	-702.92	126.82	120.72	-847.39	188.28	44.64	-873.78	184.20	107.10	-1324.65	24.53	23.38	-1372.46	19.18	36.45	-1533.85	-21.34	84.38	-1516.61	-16.84	140.84	-1059.23	77.51	1255.14	0.00	0.00	0.00	-1074.96	16.79	1676.05	-1083.63	159.67	1668.07	-1214.31	21.72	1642.28	-1216.32	158.33	1623.02	531.15	1228.47	72.52	1129.88	1241.79	78.94	501.20
6.30000	-656.90	120.49	122.70	-698.16	123.60	110.87	-843.61	188.67	40.79	-869.78	182.54	102.49	-1324.37	24.55	23.57	-1371.34	18.80	36.19	-1532.54	-20.23	88.30	-1511.50	-18.61	145.58	-1043.25	78.19	1254.29	0.00	0.00	0.00	-1065.77	20.07	1675.21	-1066.16	162.33	1666.19	-1201.82	25.21	1641.45	-1203.22	160.73	1621.86	531.30	1228.44	72.62	1130.80	1242.00	79.13	504.16
6.31000	-656.50	117.95	109.36	-692.79	121.06	101.24	-839.18	188.37	36.85	-865.13	180.91	98.84	-1326.95	24.46	22.96	-1371.12	18.02	35.52	-1530.15	-20.07	93.09	-1505.09	-21.88	151.10	-1029.56	79.73	1253.76	0.00	0.00	0.00	-1058.93	22.48	1674.38	-1054.43	164.84	1664.65	-1189.42	28.52	1640.62	-1190.11	163.68	1620.82	530.64	1228.60	72.40	1130.65	1241.84	79.06	502.79
6.32000	-648.03	116.55	98.10	-685.69	119.93	91.83	-835.34	187.51	35.28	-857.91	179.22	96.80	-1328.16	24.62	22.34	-1370.16	18.18	35.35	-1526.35	-20.82	98.67	-1499.09	-23.19	156.03	-1016.81	81.55	1253.49	0.00	0.00	0.00	-1040.29	25.87	1673.03	-1039.82	167.42	1663.56	-1176.52	31.35	1639.95	-1177.65	165.61	1620.10	530.85	1227.80	72.64	1130.37	1242.19	79.12	502.00
6.33000	-642.69	116.30	84.91	-678.28	117.90	82.99	-832.30	186.17	35.15	-850.03	177.56	95.34	-1323.86	24.82	23.27	-1368.48	17.17	34.96	-1521.59	-21.70	104.60	-1492.05	-24.66	161.68	-1003.11	83.29	1253.27	0.00	0.00	0.00	-1025.78	28.06	1672.20	-1022.66	170.66	1662.58	-1163.14	33.30	1639.50	-1164.30	169.17	1619.44	531.79	1227.44	73.02	1130.19	1242.24	79.08	503.98
6.34000	-633.86	116.72	73.69	-683.70	118.54	70.14	-829.86	187.37	36.87	-843.14	178.61	95.04	-1324.18	24.69	22.80	-1366.36	16.79	34.94	-1517.30	-20.36	110.48	-1483.84	-25.81	167.80	-986.75	84.94	1253.54	0.00	0.00	0.00	-1012.23	31.00	1672.56	-1012.52	173.21	1662.46	-1151.29	37.82	1639.92	-1150.92	172.98	1619.33	530.99	1228.00	72.56	1130.69	1242.44	78.97	501.70
6.35000	-632.26	116.29	64.47	-682.13	117.08	63.84	-829.20	188.85	38.84	-839.34	178.38	94.67	-1324.59	24.79	22.42	-1365.98	16.34	34.99	-1510.27	-21.14	118.10	-1473.64	-27.93	174.89	-972.47	86.92	1254.15	0.00	0.00	0.00	-999.72	34.04	1673.14	-1002.28	176.03	1662.67	-1139.25	42.08	1641.17	-1137.63	176.47	1619.84	530.16	1228.39	72.45	1129.85	1242.45	78.92	504.76
6.36000	-627.21	114.66	59.63	-673.85	117.26	61.13	-828.24	189.20	39.03	-836.22	178.14	95.29	-1325.04	24.49	21.69	-1361.54	17.47	36.54	-1503.09	-20.87	125.96	-1460.81	-31.15	182.76	-957.61	88.34	1255.31	0.00	0.00	0.00	-989.03	36.82	1674.04	-986.47	179.29	1663.06	-1126.18	44.36	1642.30	-1124.71	179.45	1620.92	530.73	1228.06	72.67	1130.38	1242.53	78.80	505.09
6.37000	-623.65	112.04	54.52	-675.03	115.58	55.92	-826.08	187.95	36.99	-833.49	176.80	95.76	-1323.47	23.76	20.85	-1358.57	17.63	37.56	-1494.12	-20.56	135.27	-1449.69	-29.57	189.59	-944.62	90.07	1256.93	0.00	0.00	0.00	-970.26	40.13	1675.32	-975.48	182.10	1664.29	-1113.45	47.84	1644.05	-1112.27	181.60	1622.21	530.35	1228.29	72.38	1130.19	1242.19	78.84	503.31
6.38000	-626.09	110.92	49.41	-674.33	112.86	54.49	-824.97	186.90	37.04	-830.51	177.31	96.45	-1323.85	22.74	19.15	-1352.57	16.46	38.85	-1482.16	-22.88	146.10	-1434.77	-31.64	197.82	-930.47	90.94	1259.16	0.00	0.00	0.00	-963.91	41.94	1676.94	-962.07	184.70	1665.40	-1099.80	49.11	1645.54	-1098.70	185.83	1623.33	530.39	1228.44	72.32	1130.58	1241.90	79.12	502.32
6.39000	-624.55	110.96	48.20	-670.88	113.55	53.80	-825.09	186.23	38.60	-829.38	176.83	96.28	-1319.63	21.96	18.56	-1349.55	15.06	39.62	-1468.08	-26.45	158.25	-1419.77	-31.14	205.77	-915.34	93.38	1261.45	0.00	0.00	0.00	-950.58	45.41	1678.59	-948.75	186.99	1666.61	-1087.40	52.18	1647.11	-1086.50	187.89	1624.67	531.14	1228.01	72.69	1130.51	1241.79	79.11	502.40
6.40000	-621.26	110.56	47.68	-680.24	113.33	50.09	-835.61	184.90	35.08	-828.50	177.33	96.29	-1316.34	20.44	17.02	-1339.96	14.84	41.68	-1454.14	-28.94	171.68	-1400.91	-33.75	214.57	-903.37	94.84	1263.54	0.00	0.00	0.00	-944.82	48.01	1680.74	-935.16	189.46	1667.87	-1075.26	55.74	1648.67	-1073.82	190.55	1625.83	530.52	1227.66	72.68	1130.99	1242.27	79.23	501.20
6.41000	-624.33	110.79	45.56	-672.21	112.88	51.61	-833.48	184.75	36.17	-828.37	176.72	95.87	-1313.23	19.35	14.42	-1331.22	12.78	44.74	-1443.26	-30.04	182.61	-1380.96	-35.15	222.84	-889.35	96.51	1265.84	0.00	0.00	0.00	-926.69	50.27	1682.02	-925.67	192.13	1669.68	-1062.99	58.62	1650.01	-1061.38	192.19	1627.12	531.65	1228.16	72.81	1131.19	1241.91	79.30	502.09
6.42000	-625.51	110.85	44.46	-676.35	113.24	50.08	-828.74	184.37	36.52	-828.31	176.39	95.40	-1305.08	17.58	12.06	-1320.61	10.33	49.40	-1431.76	-30.28	191.90	-1359.50	-36.03	231.05	-874.30	98.45	1267.76	0.00	0.00	0.00	-909.75	52.45	1684.00	-912.93	194.90	1671.59	-1050.47	60.80	1651.58	-1048.88	194.04	1628.40	531.66	1228.54	72.57	1130.70	1242.03	79.06	502.74
6.43000	-621.97	111.15	44.87	-667.59	113.61	51.89	-829.12	184.02	35.36	-828.43	176.55	95.37	-1297.45	14.02	9.75	-1301.89	15.57	51.04	-1415.97	-30.17	200.43	-1335.83	-37.34	238.97	-863.16	99.81	1269.60	0.00	0.00	0.00	-906.78	55.26	1686.66	-897.37	197.06	1673.38	-1037.59	62.99	1653.00	-1036.30	196.27	1629.82	531.66	1227.94	72.78	1131.14	1241.08	79.52	504.68
6.44000	-622.98	111.39	44.25	-671.35	113.09	50.99	-829.21	185.45	35.37	-827.62	177.81	95.72	-1282.63	11.57	13.70	-1288.19	9.72	61.80	-1392.20	-30.21	209.06	-1311.49	-37.53	245.80	-850.26	100.04	1271.24	0.00	0.00	0.00	-892.60	57.17	1689.09	-886.56	199.69	1675.67	-1025.05	65.40	1654.77	-1023.31	199.05	1631.31	530.84	1227.55	72.77	1130.99	1241.90	79.17	505.75
6.45000	-622.07	111.37	45.28	-674.96	114.50	49.24	-831.57	185.88	34.64	-827.53	178.20	95.66	-1259.81	9.19	21.91	-1269.76	11.67	62.92	-1356.80	-30.92	218.68	-1287.01	-37.34	252.23	-837.56	101.23	1272.86	0.00	0.00	0.00	-875.42	59.57	1691.20	-873.55	201.67	1677.85	-1012.22	66.70	1656.55	-1010.71	200.85	1632.96	530.34	1228.53	72.32	1130.69	1241.91	79.08	504.22
6.46000	-625.33	111.78	42.58	-674.70	114.87	48.73	-824.95	187.86	38.46	-827.83	177.46	95.40	-1234.59	7.52	28.31	-1247.19	11.59	70.07	-1320.64	-32.17	230.74	-1262.23	-37.06	258.63	-824.16	100.75	1274.74	0.00	0.00	0.00	-862.89	61.62	1693.56	-862.68	204.11	1680.19	-999.91	69.12	1658.68	-998.23	202.31	1634.69	531.22	1228.29	72.48	1130.41	1242.17	79.10	502.05
6.47000	-622.25	112.33	43.23	-669.89	116.70	50.42	-825.89	186.99	38.31	-827.40	178.63	95.83	-1206.98	8.02	33.98	-1219.38	11.47	76.08	-1293.81	-32.25	234.67	-1235.90	-35.74	263.83	-815.13	100.84	1276.80	0.00	0.00	0.00	-847.91	63.27	1696.47	-850.35	205.96	1682.64	-987.26	70.97	1660.83	-985.49	203.78	1636.39	531.57	1227.64	72.84	1130.04	1242.45	78.93	500.77
6.48000	-621.85	111.69	42.95	-673.29	118.53	49.42	-825.54	188.34	38.73	-827.55	178.27	95.83	-1173.63	9.73	39.17	-1184.40	10.44	83.34	-1264.92	-33.81	237.36	-1209.33	-33.78	267.53	-801.35	100.53	1279.05	0.00	0.00	0.00	-841.28	64.38	1699.31	-836.33	206.95	1684.83	-973.63	70.94	1662.73	-972.28	205.69	1638.06	530.39	1228.16	72.51	1130.74	1242.59	79.03	502.56
6.49000	-622.23	112.41	41.99	-669.04	117.95	50.12	-826.61	186.33	37.69	-827.24	178.63	96.18	-1141.50	8.98	42.78	-1154.45	12.16	84.23	-1234.79	-34.54	238.28	-1181.01	-33.40	269.81	-785.71	100.70	1281.46	0.00	0.00	0.00	-818.85	66.42	1701.87	-824.15	208.60	1687.31	-961.20	72.96	1665.12	-959.56	206.77	1639.86	530.99	1228.16	72.56	1131.46	1242.20	79.03	504.67
6.50000	-621.75	112.69	41.88	-671.43	119.10	49.14	-826.65	186.23	37.45	-827.37	178.28	96.31	-1106.90	9.05	44.97	-1122.94	12.40	85.62	-1205.06	-33.82	237.34	-1152.83	-31.83	269.90	-772.70	99.77	1284.03	0.00	0.00	0.00	-811.09	67.53	1705.18	-813.29	208.94	1689.35	-948.25	73.46	1667.27	-946.85	207.80	1641.91	531.05	1227.82	72.68	1130.79	1242.55	78.82	505.31
6.51000	-621.74	111.53	43.12	-670.51	117.58	49.05	-827.11	185.63	37.59	-827.64	177.57	96.36	-1070.77	9.03	46.38	-1086.23	12.94	87.03	-1175.07	-32.54	234.91	-1124.72	-29.87	268.40	-763.78	100.16	1286.56	0.00	0.00	0.00	-800.30	68.50	1707.48	-798.53	209.65	1691.60	-935.71	74.80	1669.57	-934.16	208.23	1643.97	531.45	1227.90	72.77	1130.39	1242.20	78.89	501.51
6.52000	-621.69	111.61	42.88	-665.16	118.58	50.31	-826.01	187.67	38.68	-827.56	178.03	96.89	-1032.78	10.18	47.38	-1052.91	13.99	86.57	-1145.13	-31.82	231.09	-1095.73	-28.04	265.81	-752.48	100.84	1289.05	0.00	0.00	0.00	-785.09	69.46	1709.68	-787.26	211.18	1693.91	-922.76	75.04	1671.79	-921.41	208.68	1645.89	530.45	1228.17	72.41	1130.61	1242.68	78.95	502.94
6.53000	-620.85	111.75	40.95	-676.39	117.59	46.92	-826.22	187.28	39.01	-827.13	178.81	97.53	-994.32	11.91	47.73	-1014.89	15.27	86.34	-1114.34	-30.18	225.48	-1065.82	-27.03	262.42	-739.45	100.83	1291.30	0.00	0.00	0.00	-773.72	69.99	1711.84	-772.34	211.09	1696.00	-910.29	76.52	1673.97	-908.39	209.28	1647.98	530.57	1228.06	72.58	1130.36	1242.69	78.81	504.20
6.54000	-617.53	111.81	41.86	-673.49	117.83	47.79	-826.02	187.29	39.18	-826.99	178.93	98.03	-961.12	10.11	45.04	-982.83	13.39	83.48	-1082.45	-28.89	218.78	-1034.89	-26.13	257.95	-727.20	101.65	1293.34	0.00	0.00	0.00	-761.73	69.89	1713.35	-759.70	211.27	1697.72	-896.75	75.47	1675.59	-895.55	209.64	1650.03	530.92	1228.66	72.45	1129.65	1242.06	78.82	501.29
6.55000	-622.27	112.41	40.13	-665.90	119.05	49.68	-825.75	187.44	39.43	-827.08	178.66	98.25	-916.91	11.71	45.23	-942.82	15.27	82.15	-1048.56	-28.60	211.23	-1003.76	-25.34	252.36	-714.45	102.15	1294.75	0.00	0.00	0.00	-747.74	69.77	1714.54	-750.78	211.18	1699.64	-884.28	76.68	1677.26	-882.81	209.67	1651.91	530.96	1229.05	72.25	1130.04	1241.98	79.05	501.55
6.56000	-622.53	112.60	40.06	-668.32	117.92	48.33	-825.88	187.00	39.48	-826.90	178.80	98.75	-872.62	14.03	45.01	-914.45	16.28	72.72	-1015.09	-27.01	202.29	-972.61	-23.34	245.17	-702.49	103.63	1296.18	0.00	0.00	0.00	-735.39	70.62	1715.73	-735.14	211.61	1700.88	-871.76	77.82	1678.70	-869.83	210.10	1653.64	531.13	1228.29	72.55	1130.73	1242.23	79.12	501.06
6.57000	-621.42	113.46	41.13	-667.95	118.84	48.79	-825.96	186.59	39.52	-827.09	178.12	98.89	-831.06	16.09	43.86	-859.38	18.55	77.72	-980.42	-26.41	192.77	-940.19	-22.71	237.73	-691.50	103.87	1296.99	0.00	0.00	0.00	-723.59	68.98	1716.27	-723.24	211.02	1702.20	-858.79	78.00	1679.63	-856.96	209.85	1655.22	530.57	1228.37	72.40	1130.33	1242.08	79.05	502.10
6.58000	-621.22	113.76	40.90	-670.73	120.93	47.58	-825.43	187.21	39.98	-826.94	177.73	99.05	-786.64	18.28	43.09	-814.74	23.58	77.57	-945.73	-24.38	181.69	-907.11	-21.57	229.23	-679.73	105.74	1297.59	0.00	0.00	0.00	-707.69	68.51	1716.16	-706.73	210.41	1703.01	-845.43	76.66	1679.92	-843.85	209.67	1656.47	531.05	1228.25	72.56	1130.50	1241.87	79.16	503.46
6.59000	-621.08	114.00	40.51	-669.88	120.72	47.69	-825.53	186.78	40.27	-827.20	176.77	99.36	-740.15	23.21	43.24	-773.12	25.37	74.55	-909.29	-23.11	170.29	-874.18	-19.38	219.62	-667.24	106.48	1297.65	0.00	0.00	0.00	-698.08	68.13	1716.35	-693.26	210.00	1703.65	-832.56	76.85	1680.13	-830.87	209.68	1657.38	531.32	1227.97	72.69	1130.90	1242.26	79.01	504.29
6.60000	-621.21	114.62	39.99	-668.54	120.88	48.94	-825.57	186.41	40.59	-826.15	178.24	100.35	-695.76	24.76	42.29	-730.39	26.32	71.93	-872.50	-21.30	158.10	-839.38	-18.55	210.02	-655.54	107.65	1297.59	0.00	0.00	0.00	-684.49	68.36	1715.88	-680.12	209.52	1704.23	-819.24	76.22	1680.06	-818.20	208.90	1658.20	531.21	1228.22	72.68	1131.07	1242.43	79.08	503.51
6.61000	-621.19	113.92	39.91	-668.08	119.91	49.23	-824.94	187.60	41.74	-825.71	177.89	100.86	-650.22	26.17	42.17	-687.10	27.68	69.50	-834.69	-19.18	145.55	-804.59	-16.75	199.40	-645.83	109.07	1296.84	0.00	0.00	0.00	-670.07	68.03	1715.60	-671.35	209.16	1704.62	-806.46	76.13	1679.61	-805.14	208.84	1658.56	530.52	1227.96	72.57	1131.25	1242.35	79.04	504.65
6.62000	-621.00	113.42	39.67	-663.66	120.24	51.05	-825.80	185.44	41.50	-825.17	177.40	101.27	-603.87	27.43	42.45	-645.16	28.62	67.06	-796.18	-16.81	132.67	-769.28	-14.48	188.57	-632.61	110.30	1296.07	0.00	0.00	0.00	-655.95	67.44	1714.55	-657.43	209.03	1704.65	-793.42	76.28	1679.12	-792.00	208.59	1658.65	530.99	1227.36	72.68	1130.85	1242.12	79.10	504.84
6.63000	-614.88	112.32	41.12	-656.43	125.62	55.02	-826.09	184.46	41.58	-824.63	176.73	101.58	-559.30	28.46	42.94	-600.21	29.83	65.54	-757.36	-13.94	119.70	-733.62	-12.40	177.34	-619.97	112.04	1294.88	0.00	0.00	0.00	-643.13	67.35	1713.78	-643.52	208.58	1704.35	-780.04	75.75	1678.15	-779.12	207.68	1658.61	531.31	1228.07	72.54	1130.78	1242.04	79.24	503.76
6.64000	-601.72	113.65	44.00	-665.53	127.40	53.42	-826.23	184.23	41.96	-824.16	176.51	102.22	-512.98	29.49	44.82	-557.38	30.32	64.00	-717.30	-11.85	107.23	-696.55	-11.47	166.76	-606.48	113.42	1293.45	0.00	0.00	0.00	-628.46	66.60	1712.64	-632.19	208.34	1703.91	-766.34	74.49	1676.98	-765.93	207.43	1658.20	530.25	1227.61	72.62	1130.68	1242.31	79.05	504.57
6.65000	-589.53	142.24	74.51	-671.38	126.69	50.11	-825.94	184.41	42.75	-823.05	176.97	102.99	-466.96	30.60	47.96	-513.86	31.62	64.02	-675.83	-10.94	95.95	-659.63	-8.55	155.55	-596.34	113.78	1291.77	0.00	0.00	0.00	-618.38	65.97	1711.17	-617.18	207.71	1703.22	-753.05	74.34	1675.84	-752.64	207.54	1657.51	530.56	1228.08	72.40	1130.87	1241.55	79.31	503.03
6.66000	-578.51	144.33	72.01	-666.69	125.45	48.63	-826.00	183.70	43.29	-823.14	175.20	103.01	-421.74	31.79	52.49	-469.82	32.30	65.23	-633.22	-11.34	85.83	-621.55	-7.55	145.67	-584.16	115.22	1289.95	0.00	0.00	0.00	-602.14	66.38	1709.57	-603.29	206.81	1702.33	-740.20	74.63	1674.47	-739.56	207.24	1656.62	530.73	1228.17	72.40	1131.06	1241.97	79.22	502.72
6.67000	-626.05	116.38	32.61	-666.69	122.53	46.71	-825.21	184.79	44.39	-822.21	175.61	103.94	-377.99	33.63	58.09	-425.53	34.34	68.10	-590.42	-11.79	76.82	-583.11	-6.51	136.69	-569.99	115.75	1288.08	0.00	0.00	0.00	-588.76	65.03	1708.08	-591.87	206.43	1701.30	-726.69	74.02	1673.00	-726.41	206.56	1655.66	530.42	1228.27	72.40	1130.27	1242.60	78.96	504.39
6.68000	-623.66	118.38	32.20	-665.82	120.67	46.67	-825.66	183.15	44.43	-821.74	174.84	104.36	-334.08	35.50	65.71	-381.04	36.25	72.95	-547.05	-13.13	69.22	-544.74	-5.32	128.70	-560.11	116.63	1286.00	0.00	0.00	0.00	-577.17	64.17	1706.47	-579.16	204.87	1699.97	-712.76	72.30	1671.25	-713.05	206.22	1654.52	530.37	1228.12	72.32	1130.48	1242.30	79.11	503.77
6.69000	-614.27	114.88	37.19	-663.08	121.79	46.74	-826.06	181.78	44.48	-820.99	174.71	105.30	-290.89	37.72	75.11	-339.41	37.47	78.72	-503.72	-14.51	63.10	-506.73	-3.67	121.77	-545.74	117.75	1283.87	0.00	0.00	0.00	-562.22	64.57	1704.28	-565.47	204.88	1698.47	-699.87	73.53	1669.87	-699.70	205.74	1653.36	530.18	1227.89	72.49	1130.93	1242.63	78.86	503.01
6.70000	-620.50	115.94	35.04	-669.19	120.58	44.94	-825.89	181.65	45.21	-820.39	174.22	106.06	-249.89	38.68	85.43	-298.97	38.88	85.82	-461.82	-14.43	58.37	-469.17	-3.34	116.86	-534.32	118.14	1281.85	0.00	0.00	0.00	-546.23	63.74	1702.01	-550.94	204.80	1696.73	-686.77	73.77	1668.26	-686.38	205.57	1652.03	530.42	1227.61	72.64	1131.23	1242.27	78.98	500.43
6.71000	-615.48	115.07	36.26	-664.96	121.49	46.05	-825.20	182.23	46.33	-819.07	175.18	107.35	-211.03	39.24	97.25	-259.71	40.76	94.78	-420.27	-14.96	55.64	-432.12	-2.63	113.40	-522.04	118.30	1279.61	0.00	0.00	0.00	-536.57	63.79	1700.55	-537.49	204.55	1695.16	-673.06	72.42	1666.63	-673.32	204.76	1650.83	529.39	1228.52	72.14	1129.68	1241.50	79.01	503.55
6.72000	-617.28	114.81	35.56	-663.48	122.06	45.75	-824.73	182.11	47.23	-818.57	174.57	108.22	-174.53	41.23	110.47	-219.97	41.87	105.27	-380.79	-13.59	54.25	-396.50	-1.39	111.51	-509.89	118.89	1277.58	0.00	0.00	0.00	-518.19	63.68	1698.06	-524.30	203.30	1693.57	-659.74	72.36	1664.98	-660.00	204.06	1649.45	530.49	1227.97	72.59	1129.74	1242.04	78.84	503.84
6.73000	-615.11	115.50	35.17	-666.27	123.45	44.83	-824.09	182.49	48.28	-817.45	175.03	109.62	-141.12	40.98	123.58	-187.12	42.09	115.43	-343.65	-11.91	54.54	-363.06	1.03	110.77	-498.36	119.45	1275.56	0.00	0.00	0.00	-503.87	62.40	1696.04	-507.88	203.00	1691.54	-646.25	71.28	1663.09	-646.74	203.20	1648.07	530.63	1228.27	72.61	1130.51	1241.73	79.01	504.82
6.74000	-617.10	115.59	34.52	-665.11	122.00	44.61	-823.76	182.59	49.67	-816.86	174.06	110.63	-110.78	43.04	136.18	-155.91	43.92	125.85	-309.26	-8.78	55.79	-331.58	1.98	111.64	-484.06	119.85	1273.61	0.00	0.00	0.00	-496.67	61.48	1693.86	-495.26	202.72	1689.78	-632.73	70.25	1661.33	-633.55	202.47	1646.66	530.68	1227.81	72.59	1129.69	1242.37	78.66	501.96
6.75000	-614.66	115.66	34.58	-662.95	123.51	44.50	-823.46	182.01	50.92	-815.80	173.95	112.16	-83.24	43.79	147.83	-127.86	46.82	135.18	-278.26	-4.19	57.34	-302.66	4.10	112.94	-471.98	120.04	1271.68	0.00	0.00	0.00	-482.64	60.58	1692.00	-482.77	200.95	1688.02	-619.28	69.59	1659.64	-620.55	201.22	1645.22	530.04	1228.20	72.42	1130.22	1242.33	78.74	501.72
6.76000	-616.53	116.01	33.43	-668.28	122.60	42.65	-822.97	181.52	52.29	-813.54	175.70	114.44	-58.84	45.53	157.25	-102.77	47.10	143.09	-250.54	-0.33	59.19	-276.71	6.10	114.20	-457.71	119.78	1269.76	0.00	0.00	0.00	-466.61	59.89	1689.84	-470.10	199.52	1686.34	-605.66	68.01	1657.93	-607.46	199.87	1643.88	530.77	1228.10	72.49	1130.92	1242.18	78.97	499.30
6.77000	-612.65	116.17	33.77	-660.19	123.88	44.49	-822.14	182.34	54.54	-812.34	174.97	116.06	-36.98	45.07	164.40	-80.78	48.89	148.95	-226.62	3.03	60.52	-254.12	8.91	114.57	-444.28	120.88	1267.82	0.00	0.00	0.00	-456.50	59.02	1688.11	-455.81	199.03	1684.47	-592.48	67.34	1656.16	-594.16	198.99	1642.35	530.53	1227.61	72.57	1130.49	1241.95	79.11	502.08
6.78000	-617.26	115.75	32.07	-666.10	124.51	42.76	-821.84	181.56	56.29	-810.88	174.76	118.03	-18.60	46.80	167.83	-62.50	50.92	151.18	-207.02	6.09	60.81	-235.29	11.09	114.40	-432.81	120.95	1265.86	0.00	0.00	0.00	-440.34	57.78	1685.90	-443.06	198.03	1682.74	-579.01	65.81	1654.42	-580.88	197.81	1640.78	530.42	1228.03	72.43	1130.23	1241.89	78.87	502.80
6.79000	-614.22	116.68	32.29	-659.89	122.97	43.47	-821.45	180.88	58.16	-808.72	175.35	120.41	-3.32	48.07	167.74	-46.94	52.62	151.05	-191.49	7.69	60.11	-219.76	13.03	113.23	-419.96	120.47	1264.23	0.00	0.00	0.00	-423.91	56.72	1683.84	-428.15	196.98	1681.04	-565.82	65.25	1652.79	-567.67	196.11	1639.42	530.22	1228.33	72.27	1130.87	1242.05	78.98	505.15
6.80000	-614.14	116.36	32.04	-665.87	121.44	40.36	-820.03	182.09	61.14	-806.59	176.00	123.07	9.47	50.08	164.09	-34.42	52.30	147.80	-180.05	9.43	58.09	-208.01	15.64	110.91	-406.67	121.00	1262.72	0.00	0.00	0.00	-411.10	55.23	1682.08	-416.45	194.73	1679.84	-552.43	63.32	1650.98	-554.48	194.89	1638.03	530.64	1228.08	72.44	1130.99	1241.43	79.28	503.91
6.81000	-618.44	116.97	30.68	-664.38	121.95	39.57	-818.94	182.43	63.73	-803.94	177.64	126.41	19.27	49.49	157.72	-24.69	54.02	141.70	-171.85	11.01	55.03	-198.60	16.81	108.30	-393.57	120.41	1260.98	0.00	0.00	0.00	-399.74	54.45	1680.55	-403.94	193.18	1678.62	-539.32	62.16	1649.40	-541.37	192.98	1636.78	530.91	1228.34	72.42	1130.30	1242.01	78.99	503.57
6.82000	-615.41	116.53	31.21	-662.61	122.84	38.99	-817.87	182.45	66.46	-801.02	179.39	129.94	26.73	52.90	148.06	-17.17	56.02	134.05	-166.42	12.51	51.26	-191.81	18.75	104.59	-380.33	119.85	1259.75	0.00	0.00	0.00	-384.39	51.86	1678.98	-389.07	191.31	1677.34	-526.09	60.15	1647.66	-528.32	191.23	1635.55	530.87	1227.73	72.69	1130.55	1242.64	78.85	502.61
6.83000	-618.07	117.31	30.14	-664.94	122.47	37.44	-815.78	183.77	70.03	-798.32	179.46	133.17	33.21	54.39	138.73	-11.65	56.80	124.99	-163.28	13.70	48.36	-186.51	20.39	101.28	-364.66	119.23	1258.40	0.00	0.00	0.00	-372.96	50.25	1677.47	-376.39	189.20	1676.39	-513.15	58.89	1646.17	-515.33	188.95	1634.52	530.95	1228.37	72.44	1130.35	1241.91	79.11	503.27
6.84000	-617.58	116.64	30.21	-659.99	122.87	37.60	-813.99	183.40	73.56	-793.60	182.46	137.73	38.20	56.76	127.33	-6.61	59.97	115.89	-160.81	15.27	45.08	-182.49	22.47	97.84	-351.03	118.89	1257.37	0.00	0.00	0.00	-361.57	48.45	1676.28	-363.90	187.53	1675.23	-499.66	56.15	1644.61	-502.18	187.14	1633.49	530.47	1228.63	72.28	1130.43	1241.63	79.14	502.17
6.85000	-616.95	116.77	30.21	-661.26	123.39	36.47	-811.37	184.89	78.08	-790.27	182.25	141.57	44.65	59.38	117.36	-0.96	61.94	107.56	-157.48	15.86	43.24	-177.77	24.82	95.25	-337.74	117.74	1256.74	0.00	0.00	0.00	-345.20	46.33	1674.74	-350.63	184.92	1674.59	-486.47	54.38	1643.32	-489.39	184.82	1632.61	532.04	1227.57	72.91	1129.85	1241.89	78.89	503.98
6.86000	-615.43	116.47	30.71	-658.69	123.72	36.24	-808.33	184.80	82.67	-784.20	185.78	147.13	52.51	61.33	106.05	5.56	66.42	98.88	-153.94	16.46	41.88	-170.87	26.42	93.57	-322.53	117.19	1256.40	0.00	0.00	0.00	-333.23	44.34	1673.95	-337.07	183.19	1674.06	-473.34	52.48	1642.33	-476.49	182.70	1631.92	531.40	1227.34	72.89	1130.18	1242.62	78.79	503.21
6.87000	-616.86	116.82	29.97	-665.82	124.59	33.63	-804.54	185.58	88.50	-778.96	185.80	151.71	58.87	63.66	94.05	11.32	68.71	89.81	-150.87	15.88	41.02	-163.87	26.74	92.44	-307.87	116.75	1256.51	0.00	0.00	0.00	-320.52	42.51	1673.47	-324.62	181.05	1674.18	-460.41	51.22	1642.02	-463.76	180.02	1631.84	530.64	1227.73	72.61	1130.47	1242.00	78.99	505.02
6.88000	-617.82	116.70	29.80	-662.94	123.30	34.18	-799.97	186.85	94.85	-772.48	186.31	157.12	63.12	65.95	83.44	15.32	68.92	81.80	-149.03	14.35	40.46	-158.54	26.26	91.85	-292.81	115.75	1256.98	0.00	0.00	0.00	-309.04	40.23	1673.75	-312.55	178.91	1674.71	-447.20	49.05	1642.06	-451.10	177.17	1632.40	530.73	1228.03	72.49	1130.52	1242.23	79.08	503.98
6.89000	-616.83	116.95	29.90	-652.56	122.69	38.02	-794.35	187.06	101.60	-764.64	186.74	162.67	66.01	67.79	74.85	19.88	70.26	76.10	-148.16	11.74	40.01	-155.11	26.73	91.53	-279.76	114.41	1258.01	0.00	0.00	0.00	-293.96	38.27	1674.30	-299.00	176.46	1675.62	-433.75	45.31	1642.50	-438.06	175.31	1633.34	531.30	1228.20	72.51	1130.32	1241.67	79.01	499.92
6.90000	-616.48	117.62	30.11	-647.63	119.71	40.89	-787.68	187.82	109.32	-755.13	188.06	169.18	68.25	69.66	67.75	19.62	71.10	70.13	-147.39	8.49	40.03	-152.25	27.29	91.87	-265.31	113.95	1259.62	0.00	0.00	0.00	-278.59	36.32	1674.91	-285.69	174.54	1676.56	-421.08	44.12	1643.57	-425.37	172.93	1634.63	530.91	1228.33	72.37	1130.71	1242.02	79.18	501.34
6.91000	-615.68	117.71	29.65	-645.44	120.24	41.05	-779.25	187.53	117.30	-743.66	188.53	175.39	73.04	73.22	62.97	22.50	73.01	65.90	-146.35	8.74	40.76	-149.57	28.11	92.01	-249.99	113.91	1261.57	0.00	0.00	0.00	-265.31	34.63	1675.86	-274.47	172.67	1678.02	-408.03	41.56	1644.73	-412.65	170.80	1636.06	531.61	1228.57	72.45	1130.44	1242.77	78.89	500.73
6.92000	-614.86	118.74	29.20	-641.80	117.93	43.01	-769.58	188.10	126.33	-729.78	191.49	182.57	76.05	74.97	58.87	21.17	74.57	62.14	-145.40	11.37	41.27	-147.16	27.48	92.60	-236.90	112.49	1263.77	0.00	0.00	0.00	-256.04	32.64	1677.40	-261.65	170.94	1679.38	-394.93	39.04	1645.99	-400.08	168.37	1637.56	530.84	1227.92	72.65	1130.95	1241.72	79.29	502.49
6.93000	-611.70	119.29	28.46	-637.80	118.31	43.61	-757.00	190.84	137.10	-714.44	193.89	189.20	72.24	74.87	55.34	23.07	75.10	61.22	-144.85	12.62	41.29	-145.93	28.37	92.17	-221.74	112.15	1265.92	0.00	0.00	0.00	-246.42	29.96	1678.68	-246.44	169.21	1680.67	-382.12	37.06	1647.09	-387.31	166.61	1639.07	531.30	1228.10	72.61	1130.68	1242.20	79.07	504.42
6.94000	-608.80	119.53	27.23	-632.39	119.09	45.12	-743.96	193.40	148.08	-698.36	195.22	195.54	73.10	74.56	53.34	23.53	74.60	59.72	-144.44	12.83	41.08	-144.98	27.38	92.41	-210.27	111.62	1268.19	0.00	0.00	0.00	-227.91	29.63	1679.76	-234.92	166.71	1682.36	-369.31	35.43	1648.32	-374.62	165.17	1640.35	530.76	1227.67	72.67	1129.45	1242.85	78.67	503.13
6.95000	-606.80	121.19	25.91	-625.83	119.79	47.04	-730.21	194.24	158.47	-680.43	197.52	202.66	72.43	74.43	51.41	23.15	75.21	58.74	-143.96	12.45	40.94	-144.50	27.97	92.23	-195.41	110.10	1270.24	0.00	0.00	0.00	-215.83	28.16	1680.97	-221.95	165.80	1683.62	-356.68	34.09	1649.50	-362.18	163.25	1641.81	531.63	1227.45	72.76	1130.08	1242.72	78.72	507.15
6.96000	-601.88	121.99	24.24	-627.57	124.98	44.34	-713.84	196.38	169.47	-660.38	200.78	210.16	73.15	74.85	50.36	22.08	75.64	57.61	-143.47	12.58	40.86	-144.16	27.98	92.22	-181.78	109.67	1272.12	0.00	0.00	0.00	-203.14	26.36	1682.33	-211.78	164.36	1685.60	-343.70	31.86	1650.59	-349.72	161.55	1643.26	531.60	1227.57	72.75	1129.95	1242.56	78.82	505.89
6.97000	-594.00	123.78	23.05	-625.02	128.63	44.70	-694.12	200.25	181.57	-639.02	202.80	217.79	73.73	74.65	49.55	23.84	75.37	57.31	-143.05	12.79	40.67	-143.78	27.86	92.30	-168.56	110.09	1273.69	0.00	0.00	0.00	-193.58	24.62	1684.10	-199.43	162.92	1687.51	-330.78	30.27	1651.85	-337.09	160.40	1644.73	531.49	1227.88	72.77	1129.72	1242.46	78.81	504.87
6.98000	-588.43	122.38	20.28	-603.02	131.67	52.62	-672.29	201.95	192.11	-616.43	204.45	225.47	72.49	74.92	48.56	23.53	74.57	56.48	-142.92	13.33	40.68	-143.40	28.04	92.31	-158.07	110.12	1274.72	0.00	0.00	0.00	-179.84	23.78	1685.80	-186.52	161.34	1689.42	-317.95	28.76	1653.02	-324.48	159.17	1646.31	531.77	1227.98	72.70	1130.16	1242.15	79.10	502.66
6.99000	-570.95	124.04	20.22	-584.16	137.58	60.22	-649.12	205.06	201.77	-593.29	206.98	233.57	73.09	74.22	48.10	22.19	74.60	55.60	-142.88	14.22	40.83	-143.09	27.47	92.71	-146.62	110.21	1276.19	0.00	0.00	0.00	-167.88	22.60	1687.73	-174.53	160.94	1691.66	-305.35	28.68	1654.41	-311.69	158.15	1647.94	530.86	1227.26	72.73	1130.38	1241.85	79.07	503.91
7.00000	-547.69	129.78	26.44	-565.22	142.38	66.19	-626.86	204.51	208.68	-570.17	208.95	241.67	74.79	74.30	47.78	22.94	75.56	54.81	-142.83	14.56	41.13	-142.90	27.33	92.92	-134.20	111.15	1277.88	0.00	0.00	0.00	-156.40	21.96	1689.63	-161.69	160.10	1694.02	-292.56	27.46	1655.74	-298.94	157.34	1649.74	530.61	1226.77	72.89	1129.88	1241.82	78.92	501.84
7.01000	-523.80	136.84	31.10	-537.25	146.46	72.43	-602.26	206.23	215.16	-546.30	209.35	248.95	72.57	74.33	46.84	22.58	74.35	54.73	-142.80	14.52	41.40	-142.53	26.63	93.42	-120.96	111.52	1279.56	0.00	0.00	0.00	-144.66	21.20	1691.73	-149.59	159.17	1696.41	-279.87	27.31	1657.17	-286.22	156.94	1651.56	530.00	1227.86	72.45	1130.91	1241.69	79.21	502.61
7.02000	-492.98	142.81	36.00	-509.94	151.32	76.75	-576.53	206.95	219.39	-520.89	210.65	254.65	73.79	74.45	46.59	22.55	73.34	54.70	-142.91	14.41	41.53	-142.42	26.53	93.82	-107.17	113.61	1281.48	0.00	0.00	0.00	-132.32	21.00	1693.76	-136.94	158.90	1698.91	-266.90	26.22	1658.56	-273.76	156.24	1653.46	530.08	1228.00	72.63	1129.97	1241.70	79.26	501.67
7.03000	-463.18	148.39	38.67	-477.01	155.47	80.92	-548.63	207.73	221.93	-494.79	210.64	258.29	73.20	74.85	46.28	22.73	73.61	54.33	-142.97	14.28	41.62	-142.50	27.23	93.70	-95.32	114.67	1283.27	0.00	0.00	0.00	-115.65	21.27	1695.31	-124.10	158.53	1701.26	-254.23	26.70	1660.12	-261.09	156.27	1655.32	529.76	1227.95	72.56	1130.46	1241.71	79.25	500.76
7.04000	-431.58	152.86	40.90	-444.35	159.67	83.06	-519.56	209.72	223.59	-467.25	212.25	260.63	72.90	74.49	45.80	22.76	73.00	54.43	-143.13	14.31	41.50	-142.51	27.45	93.91	-82.68	115.42	1285.37	0.00	0.00	0.00	-102.84	21.53	1697.28	-112.99	159.34	1703.54	-241.49	26.81	1661.58	-248.51	156.41	1657.15	530.25	1227.96	72.41	1130.32	1241.95	79.08	504.18
7.05000	-396.12	157.85	42.52	-412.65	162.93	84.11	-490.47	211.90	224.06	-439.14	214.50	261.66	73.09	73.82	45.86	22.26	73.14	53.82	-143.12	13.77	41.75	-142.19	26.81	94.49	-68.72	116.45	1287.37	0.00	0.00	0.00	-91.20	21.88	1699.57	-98.25	159.80	1705.73	-228.79	27.29	1663.28	-235.88	156.64	1658.97	530.17	1228.18	72.26	1130.67	1242.01	79.18	501.61
7.06000	-358.61	161.77	43.54	-376.93	166.19	84.86	-461.53	213.17	222.58	-410.65	215.53	260.63	72.09	74.83	44.81	22.44	73.55	53.33	-143.09	13.64	42.05	-141.90	26.57	95.08	-57.79	117.15	1289.31	0.00	0.00	0.00	-76.10	22.75	1701.23	-84.56	160.21	1707.63	-216.04	28.08	1664.99	-223.25	157.36	1660.63	531.23	1228.87	72.47	1130.66	1242.34	79.12	504.75
7.07000	-319.13	164.93	44.09	-341.78	168.69	84.16	-433.02	212.60	218.44	-381.59	216.88	258.07	72.23	75.13	44.12	22.79	72.75	53.16	-143.08	13.69	42.34	-141.95	27.15	95.44	-45.74	117.53	1290.98	0.00	0.00	0.00	-67.47	24.02	1703.43	-73.59	161.79	1709.55	-203.17	28.79	1666.56	-210.74	158.06	1662.18	530.22	1228.53	72.21	1130.45	1241.87	79.15	502.66
7.08000	-278.37	167.80	44.38	-309.18	170.63	81.08	-402.51	214.57	213.09	-351.91	217.46	253.98	71.81	75.29	43.26	23.23	73.06	52.79	-143.07	14.24	42.61	-141.79	27.08	96.07	-35.15	117.28	1292.52	0.00	0.00	0.00	-53.72	24.74	1704.84	-63.27	162.36	1711.19	-190.22	29.94	1668.20	-198.19	158.32	1663.57	531.23	1228.49	72.42	1130.54	1242.10	79.15	501.75
7.09000	-239.51	170.24	43.56	-267.54	172.42	80.58	-370.54	216.83	206.38	-321.72	218.38	248.80	72.50	75.95	42.65	23.05	73.22	51.67	-142.96	14.91	42.84	-141.54	27.17	96.75	-22.06	117.40	1293.91	0.00	0.00	0.00	-42.05	25.85	1706.66	-50.36	163.98	1712.38	-177.07	30.07	1669.47	-185.42	159.35	1664.59	531.59	1227.93	72.70	1131.00	1242.83	79.17	500.08
7.10000	-201.66	171.74	40.60	-225.43	174.41	79.30	-337.49	218.85	197.93	-291.03	219.64	242.59	74.06	76.10	42.58	23.81	73.23	51.78	-142.75	15.22	43.29	-141.41	27.45	97.39	-10.90	117.12	1295.21	0.00	0.00	0.00	-28.76	27.01	1708.07	-31.45	167.13	1714.15	-164.17	31.09	1670.64	-172.69	160.26	1665.46	530.59	1227.84	72.40	1130.05	1242.69	78.86	502.40
7.11000	-157.83	174.06	40.09	-194.30	175.13	74.05	-303.75	221.28	188.70	-259.06	221.22	235.54	74.07	74.88	42.34	22.56	72.07	51.15	-142.43	15.48	43.80	-141.26	27.86	98.08	1.35	117.35	1296.06	0.00	0.00	0.00	-16.38	28.19	1708.99	-17.44	168.82	1715.03	-151.24	32.16	1671.70	-159.93	161.40	1665.98	529.94	1227.49	72.48	1130.13	1242.44	78.86	503.66
7.12000	-104.61	157.04	38.96	-151.30	176.58	71.35	-268.58	224.04	178.89	-226.83	222.35	227.37	74.72	73.83	42.60	25.07	71.28	52.11	-142.16	15.75	44.29	-140.67	26.74	99.34	13.74	117.47	1296.90	0.00	0.00	0.00	-2.98	29.97	1709.94	-4.85	170.32	1715.45	-138.46	34.00	1672.64	-147.13	162.77	1666.28	530.99	1227.86	72.81	1130.15	1242.01	79.03	504.60
7.13000	-66.12	178.96	38.80	-102.38	178.91	70.66	-232.27	226.68	168.10	-194.07	223.37	218.45	76.24	73.35	42.98	23.62	70.30	51.73	-141.87	16.25	44.84	-140.42	27.56	99.91	27.83	117.73	1297.27	0.00	0.00	0.00	11.39	32.59	1710.76	7.95	172.30	1715.57	-125.48	35.48	1673.22	-134.36	163.73	1666.44	530.36	1228.18	72.50	1129.85	1241.90	79.10	504.54
7.14000	-25.24	182.17	36.88	-58.75	183.86	67.38	-195.11	229.36	156.17	-160.24	225.29	209.24	76.93	73.10	43.20	24.27	70.99	51.93	-141.74	16.94	45.36	-140.20	27.94	100.52	40.42	117.94	1297.15	0.00	0.00	0.00	23.03	33.51	1711.32	20.74	174.00	1715.44	-112.57	37.64	1673.65	-121.42	165.28	1666.21	530.31	1227.98	72.49	1130.14	1242.37	78.95	502.78
7.15000	23.86	187.06	37.85	-12.26	187.19	65.40	-157.23	230.76	143.93	-125.87	225.97	199.15	74.94	72.78	42.73	24.54	70.96	52.04	-141.51	17.04	46.02	-139.74	28.65	101.19	48.82	117.23	1296.86	0.00	0.00	0.00	38.49	35.40	1711.25	33.75	175.99	1714.95	-99.59	38.62	1673.71	-108.61	166.74	1665.89	531.02	1227.69	72.62	1129.89	1241.30	79.04	507.35
7.16000	70.06	191.53	37.63	32.06	190.05	63.09	-118.12	232.88	131.69	-90.13	228.68	189.38	75.44	70.21	44.21	26.05	70.26	52.94	-141.27	17.33	46.64	-139.28	28.67	102.03	62.52	117.93	1296.25	0.00	0.00	0.00	45.86	37.74	1711.80	46.73	178.05	1714.31	-86.44	39.68	1673.57	-95.80	167.78	1665.40	530.23	1227.97	72.43	1130.74	1241.42	79.26	502.85
7.17000	114.32	195.48	38.22	75.16	193.96	60.86	-78.18	234.39	119.33	-54.00	230.39	179.19	76.20	64.41	47.60	26.24	65.33	55.60	-141.14	17.74	47.28	-138.89	28.45	103.06	73.33	117.58	1295.39	0.00	0.00	0.00	60.51	39.65	1711.33	59.72	179.84	1713.51	-73.69	41.74	1673.26	-82.90	169.41	1664.67	531.03	1228.07	72.75	1130.66	1242.18	79.15	505.58
7.18000	162.43	200.11	40.36	122.90	198.52	60.86	-37.71	235.82	107.30	-17.49	232.19	168.99	79.61	44.82	62.13	29.11	60.92	58.38	-140.95	18.06	47.89	-138.45	29.14	103.75	86.17	118.80	1294.28	0.00	0.00	0.00	75.68	41.15	1710.44	72.55	182.00	1712.39	-60.53	42.87	1672.74	-70.12	170.69	1663.80	531.73	1228.09	72.83	1129.76	1242.27	78.79	505.81
7.19000	205.11	204.73	42.29	166.25	201.75	60.75	3.64	239.36	96.28	20.48	235.09	159.56	84.36	39.44	65.80	30.55	60.86	57.77	-140.80	18.60	48.50	-137.85	29.00	104.81	99.10	119.12	1292.93	0.00	0.00	0.00	89.06	42.96	1709.53	85.52	183.48	1711.24	-47.47	45.23	1672.15	-57.02	172.64	1662.69	531.29	1227.72	72.72	1130.44	1241.68	79.09	500.48
7.20000	250.32	209.67	46.08	207.99	206.89	60.49	45.58	239.86	84.93	58.13	236.71	149.99	86.35	71.19	47.63	33.59	62.64	56.49	-140.40	18.78	49.40	-137.14	28.97	105.76	111.49	119.52	1291.47	0.00	0.00	0.00	100.64	45.08	1708.97	98.68	185.34	1709.83	-34.36	47.45	1671.38	-43.84	174.20	1661.51	530.47	1228.05	72.51	1130.05	1241.66	79.00	501.29
7.21000	296.08	215.12	51.12	253.89	211.63	63.67	88.27	242.57	75.61	96.68	238.81	141.22	86.40	52.57	54.90	31.34	63.59	54.41	-140.23	19.37	50.15	-136.57	29.18	106.86	120.67	120.37	1289.96	0.00	0.00	0.00	114.72	47.53	1707.88	112.00	187.09	1708.39	-21.30	49.53	1670.30	-30.58	176.10	1660.11	531.57	1227.93	72.69	1129.98	1242.45	78.72	504.41
7.22000	341.03	219.14	58.14	299.17	215.18	67.60	130.76	244.98	66.99	135.13	241.35	133.55	86.93	56.56	50.97	29.20	66.93	52.40	-139.86	19.53	51.15	-135.72	29.37	107.86	133.38	120.83	1288.12	0.00	0.00	0.00	126.77	49.48	1706.63	125.22	189.09	1706.72	-8.16	51.39	1669.08	-17.32	177.94	1658.57	531.19	1227.95	72.59	1130.04	1242.09	79.02	504.72
7.23000	383.73	223.32	66.26	340.42	219.50	72.52	174.22	249.26	60.88	174.21	244.25	127.08	81.16	66.92	42.58	28.75	67.58	51.54	-139.54	20.04	52.15	-135.12	30.43	108.69	146.52	121.66	1286.40	0.00	0.00	0.00	141.15	51.36	1705.21	138.42	190.63	1704.99	5.02	53.67	1667.77	-4.26	179.34	1656.99	531.29	1228.39	72.45	1130.08	1242.56	78.79	502.94
7.24000	425.76	227.60	75.44	380.88	222.78	78.48	216.98	252.68	56.04	212.71	247.03	122.07	79.23	69.02	39.96	27.82	67.62	50.93	-139.13	20.19	53.32	-134.00	29.19	110.59	158.93	123.65	1284.50	0.00	0.00	0.00	153.60	53.19	1703.59	151.71	192.73	1703.10	18.28	55.48	1666.44	8.96	181.47	1655.29	531.32	1228.00	72.68	1130.33	1242.35	78.90	502.57
7.25000	466.44	231.98	85.57	424.88	226.72	86.92	259.20	255.99	52.72	250.58	249.52	118.37	79.61	70.56	39.06	30.22	68.07	51.03	-138.70	20.49	54.56	-133.04	29.43	111.92	171.22	124.34	1282.67	0.00	0.00	0.00	166.10	56.06	1702.33	165.13	195.00	1701.10	31.62	58.02	1665.04	22.24	183.34	1653.66	531.63	1227.65	72.80	1130.93	1242.30	79.04	501.41
7.26000	505.05	235.86	97.14	463.24	230.57	95.70	300.25	259.08	51.22	287.34	253.13	116.76	77.69	71.18	37.59	29.47	67.08	50.35	-138.12	20.55	56.05	-131.87	29.44	113.54	185.02	125.59	1280.62	0.00	0.00	0.00	178.53	58.12	1700.55	178.53	197.32	1699.13	44.92	59.76	1663.58	35.49	184.89	1652.06	530.81	1227.95	72.62	1131.18	1242.56	79.07	503.92
7.27000	541.26	238.79	110.30	497.34	233.29	105.18	339.77	262.98	51.84	322.94	256.25	116.48	77.88	71.20	37.19	30.21	67.04	50.22	-137.55	20.73	57.63	-130.60	28.68	115.50	196.97	126.42	1278.86	0.00	0.00	0.00	194.58	60.55	1698.58	191.86	199.35	1697.12	57.93	62.58	1662.26	48.78	187.02	1650.39	530.30	1227.97	72.44	1130.69	1242.05	79.23	502.09
7.28000	574.14	241.10	123.55	533.91	235.72	117.40	376.83	264.16	53.27	356.44	258.58	117.51	79.15	70.68	37.10	30.38	66.78	49.81	-136.86	20.90	59.36	-129.19	28.63	117.47	210.93	128.18	1277.12	0.00	0.00	0.00	208.16	63.02	1696.88	205.29	201.68	1695.08	71.03	64.81	1660.76	62.06	189.50	1648.73	531.06	1228.06	72.53	1130.65	1242.33	79.07	502.70
7.29000	606.04	242.76	136.58	570.87	236.89	130.27	410.65	268.39	57.17	387.30	260.21	119.32	80.02	70.34	37.02	31.10	65.92	49.69	-136.15	21.25	61.22	-127.56	28.52	119.55	221.52	129.52	1275.16	0.00	0.00	0.00	220.65	65.38	1695.00	218.49	203.73	1693.06	84.35	66.90	1659.29	75.14	191.72	1647.13	531.10	1228.21	72.59	1130.54	1242.01	79.02	501.89
7.30000	634.00	242.67	147.83	591.41	237.76	134.56	441.54	269.70	60.13	414.94	261.75	121.35	78.09	70.20	35.96	31.86	65.88	49.40	-135.21	21.04	63.55	-125.70	27.78	122.09	235.82	130.97	1273.44	0.00	0.00	0.00	234.13	67.95	1693.21	231.79	206.13	1691.02	97.73	69.83	1657.90	88.34	194.14	1645.53	530.96	1228.06	72.56	1130.78	1241.77	79.23	503.23
7.31000	657.59	241.13	155.80	615.68	236.92	141.27	468.64	271.92	62.89	439.85	263.18	123.18	78.46	69.70	35.43	31.75	65.58	48.97	-134.09	21.11	66.06	-123.65	27.95	124.62	247.71	132.70	1271.88	0.00	0.00	0.00	244.97	70.64	1691.77	245.22	208.80	1689.08	111.12	72.06	1656.47	101.65	196.78	1643.99	531.08	1227.83	72.69	1130.60	1241.95	79.00	505.70
7.32000	677.75	240.86	158.30	636.60	236.65	144.49	491.72	272.40	63.99	461.49	263.79	123.79	79.85	69.78	35.33	32.61	65.52	48.90	-132.82	21.42	68.88	-121.45	28.06	127.53	259.43	134.60	1270.31	0.00	0.00	0.00	258.05	73.05	1690.13	258.82	211.63	1687.12	124.39	74.79	1655.12	115.10	199.49	1642.56	531.72	1227.29	72.94	1130.20	1242.07	78.93	505.12
7.33000	694.50	237.65	159.60	653.63	233.54	145.70	510.50	272.16	63.36	479.34	264.18	123.34	80.23	69.45	34.84	32.72	65.42	48.64	-131.32	21.24	72.24	-118.62	27.78	130.90	274.64	135.83	1268.90	0.00	0.00	0.00	271.99	75.44	1688.40	272.36	214.36	1685.19	137.59	78.09	1653.98	128.48	202.29	1641.20	530.85	1227.59	72.63	1129.71	1242.14	78.88	504.59
7.34000	708.24	233.82	157.19	667.46	231.48	143.09	524.79	271.35	61.06	493.71	264.47	121.74	81.40	69.43	34.88	34.32	64.62	48.81	-129.55	21.34	75.83	-115.62	27.44	134.51	286.61	138.46	1267.41	0.00	0.00	0.00	284.76	78.78	1686.89	285.84	217.15	1683.55	150.74	80.94	1652.90	141.80	205.27	1639.92	531.21	1227.69	72.84	1130.15	1242.83	78.82	499.87
7.35000	719.39	229.92	151.69	678.07	228.27	138.05	534.80	271.12	58.33	504.96	264.26	119.25	81.78	68.80	34.52	35.23	64.33	48.61	-127.46	21.33	79.73	-112.15	26.57	138.59	299.10	140.15	1266.24	0.00	0.00	0.00	299.90	82.07	1685.45	299.31	219.99	1681.98	163.84	84.01	1651.86	155.06	208.62	1638.73	532.11	1227.53	73.07	1130.21	1242.64	78.81	500.61
7.36000	728.75	224.95	146.51	686.07	223.74	131.86	542.12	269.52	54.13	513.53	263.13	115.83	82.82	68.90	34.61	34.40	64.31	47.69	-125.09	20.96	84.12	-108.22	26.26	142.78	312.66	142.34	1265.32	0.00	0.00	0.00	311.59	84.87	1684.16	312.71	223.59	1680.36	176.85	87.34	1651.00	168.25	212.00	1637.64	532.56	1227.59	73.33	1130.52	1242.57	78.78	506.11
7.37000	732.98	221.54	136.02	693.10	222.85	122.48	546.55	267.84	50.00	520.13	262.13	112.19	82.57	69.04	33.92	35.50	64.19	47.34	-122.42	20.60	88.82	-103.78	25.35	147.54	326.16	144.62	1264.52	0.00	0.00	0.00	325.23	88.35	1683.07	325.88	226.49	1679.01	189.76	91.04	1650.21	181.35	215.19	1636.69	532.98	1227.39	73.39	1130.38	1242.48	78.91	504.88
7.38000	737.77	219.14	124.40	698.12	220.43	112.43	549.58	267.87	46.52	524.94	260.38	108.21	82.92	69.67	33.78	36.52	64.32	47.57	-119.31	20.32	93.95	-98.78	24.65	152.60	340.93	147.01	1263.96	0.00	0.00	0.00	337.44	91.24	1681.91	339.20	230.07	1677.56	202.51	94.00	1649.30	194.56	218.46	1635.80	532.11	1227.57	73.20	1130.52	1242.17	78.97	499.65
7.39000	744.51	216.61	114.03	703.65	217.91	102.96	552.72	267.62	43.15	530.09	259.07	105.13	83.13	69.40	33.54	37.44	64.06	47.23	-115.67	19.78	99.71	-93.04	23.34	158.09	354.31	149.25	1263.67	0.00	0.00	0.00	350.70	95.51	1680.79	345.77	231.50	1676.18	215.22	97.95	1648.61	207.50	222.13	1634.85	531.40	1227.83	73.01	1131.05	1242.19	79.15	498.56
7.40000	751.17	215.90	102.41	710.49	216.71	94.38	556.35	267.01	42.02	537.55	258.40	103.56	83.17	69.16	33.57	39.15	63.80	47.02	-111.35	19.59	105.84	-86.46	22.60	163.70	367.27	151.30	1263.18	0.00	0.00	0.00	361.98	97.91	1679.93	356.93	234.87	1675.08	227.87	101.51	1648.08	220.22	226.00	1634.06	532.10	1227.79	73.14	1129.73	1242.56	78.72	497.61
7.41000	757.04	214.76	91.33	711.20	214.43	87.62	559.22	268.55	42.88	544.87	259.11	102.74	83.15	68.95	33.32	39.81	63.82	46.93	-106.23	19.24	112.71	-78.98	21.61	170.09	380.06	153.37	1263.25	0.00	0.00	0.00	377.64	101.77	1679.32	369.89	237.92	1674.54	240.57	105.28	1647.86	232.94	229.55	1633.78	531.48	1227.75	72.78	1130.42	1241.90	79.07	499.99
7.42000	761.70	215.44	81.64	714.04	215.27	79.82	560.91	268.35	43.43	550.02	259.50	102.15	83.53	69.81	33.30	41.77	65.38	47.50	-100.05	19.17	120.34	-70.29	20.35	177.08	387.74	154.33	1263.63	0.00	0.00	0.00	388.85	105.47	1679.49	382.01	241.48	1674.49	253.31	109.00	1648.22	245.76	233.23	1634.03	532.38	1227.45	73.20	1130.58	1242.19	78.98	502.88
7.43000	763.90	215.69	73.79	720.17	216.22	74.70	561.39	270.61	44.81	553.58	260.28	102.37	83.08	69.46	32.95	43.56	67.00	48.31	-92.86	20.23	128.30	-60.29	20.12	184.28	408.40	158.49	1264.53	0.00	0.00	0.00	399.75	108.43	1680.25	396.20	245.14	1674.82	265.95	113.55	1649.26	258.76	237.30	1634.75	532.21	1227.69	73.24	1130.26	1242.47	78.80	506.26
7.44000	767.03	215.00	66.94	720.31	215.30	69.07	562.72	271.76	44.54	557.20	260.41	102.80	84.19	69.11	32.97	46.74	71.62	51.12	-84.18	21.37	137.07	-48.46	19.14	191.95	422.87	162.13	1265.96	0.00	0.00	0.00	413.64	112.56	1681.07	409.42	248.83	1675.41	278.49	118.26	1650.54	271.73	241.14	1635.80	531.55	1227.73	72.96	1130.51	1241.90	79.22	496.00
7.45000	769.65	212.75	60.70	723.33	213.51	64.90	564.34	270.79	43.56	560.85	260.80	103.26	85.72	69.44	32.78	49.14	62.95	47.67	-74.01	22.10	147.03	-35.09	18.87	199.51	436.71	163.12	1267.59	0.00	0.00	0.00	423.93	115.96	1682.04	420.63	252.19	1676.14	291.00	122.01	1651.76	284.57	245.19	1636.87	531.76	1227.85	73.12	1130.84	1242.61	78.98	498.37
7.46000	769.97	211.77	55.84	723.24	211.33	62.04	565.33	269.21	44.50	562.99	260.09	103.03	86.30	69.41	32.00	52.37	62.51	48.32	-62.29	21.79	158.04	-20.11	18.46	207.52	446.74	164.64	1269.97	0.00	0.00	0.00	438.66	119.53	1682.97	434.26	255.97	1677.03	303.33	125.66	1653.00	297.38	248.92	1637.83	530.86	1227.94	72.77	1130.73	1242.53	79.01	507.59
7.47000	770.88	212.32	53.60	722.52	211.65	60.33	566.19	268.26	46.40	564.12	259.78	102.71	88.91	69.33	31.60	57.52	62.00	50.39	-49.22	21.28	169.73	-3.50	18.03	215.68	459.55	167.33	1272.10	0.00	0.00	0.00	450.97	123.28	1684.22	447.47	259.12	1677.90	315.77	128.74	1654.11	310.00	252.51	1638.68	531.36	1227.79	72.63	1130.82	1243.03	78.90	506.28
7.48000	770.68	213.41	51.31	722.80	212.59	59.39	564.52	268.31	45.70	564.88	259.58	102.43	91.78	68.14	30.54	63.83	62.26	52.50	-34.38	20.45	181.89	14.70	17.48	223.76	472.08	170.02	1274.26	0.00	0.00	0.00	464.81	126.34	1685.71	459.80	262.37	1679.06	328.02	132.58	1655.30	322.61	256.13	1639.56	531.28	1227.57	72.87	1130.70	1243.09	78.89	499.30
7.49000	770.07	213.12	49.61	722.68	211.50	59.12	564.68	269.38	45.67	565.23	259.86	102.41	96.33	66.33	29.37	72.46	62.36	55.75	-17.72	19.64	194.41	34.52	17.00	231.95	485.63	172.36	1276.29	0.00	0.00	0.00	476.28	129.25	1687.43	470.91	265.59	1680.57	340.23	135.95	1656.48	335.18	259.42	1640.59	531.98	1227.43	73.11	1130.85	1242.93	78.96	507.20
7.50000	769.60	213.36	48.62	722.95	212.02	58.51	563.59	269.52	45.70	565.58	258.85	101.82	102.68	64.19	27.07	84.84	61.60	61.26	0.99	19.73	206.75	55.72	17.33	239.99	498.49	174.49	1277.84	0.00	0.00	0.00	488.80	132.51	1689.13	483.97	268.45	1682.07	352.55	138.88	1657.84	347.69	262.88	1641.64	531.82	1227.62	73.09	1130.24	1242.02	79.00	507.30
7.51000	770.25	213.45	48.14	721.35	212.66	57.56	564.75	270.06	45.71	565.67	260.09	102.15	110.45	61.44	25.46	96.73	60.65	67.27	22.23	19.25	218.44	78.28	18.04	247.72	511.68	176.41	1279.57	0.00	0.00	0.00	500.44	136.03	1691.36	496.40	271.50	1683.79	364.87	142.06	1659.35	360.03	266.04	1642.85	532.00	1227.86	73.29	1130.25	1242.08	79.17	506.39
7.52000	770.61	213.69	47.26	722.34	212.38	57.63	563.55	269.72	45.32	565.79	260.58	102.15	128.12	60.29	31.76	114.29	59.59	73.84	45.34	19.99	227.55	101.29	19.36	254.98	525.11	178.16	1281.39	0.00	0.00	0.00	511.20	139.07	1693.74	508.87	274.67	1685.71	377.14	145.85	1660.93	372.35	268.91	1644.13	532.58	1227.53	73.38	1130.44	1241.97	79.22	503.96
7.53000	770.67	214.47	46.62	720.88	212.71	56.82	563.34	269.98	45.02	565.94	260.69	102.10	151.56	59.48	37.83	136.29	58.66	80.84	69.23	21.22	235.23	124.76	21.36	261.64	537.35	179.57	1282.99	0.00	0.00	0.00	524.84	142.35	1696.01	520.81	277.62	1687.69	389.56	149.11	1662.68	384.77	271.78	1645.54	530.91	1227.86	72.66	1129.44	1242.55	78.67	501.26
7.54000	770.70	214.53	45.92	722.93	213.75	56.43	563.11	270.54	45.20	566.26	261.11	102.21	177.69	58.24	43.25	162.26	58.55	87.51	93.41	22.62	241.36	148.94	24.57	267.62	550.09	180.80	1284.88	0.00	0.00	0.00	537.53	145.04	1698.35	533.66	280.26	1689.84	402.17	151.56	1664.57	397.29	274.42	1646.98	531.89	1227.78	72.92	1130.51	1241.70	79.21	500.25
7.55000	769.66	214.36	45.07	721.14	213.71	55.71	564.23	270.06	45.20	566.53	261.47	102.49	204.54	58.95	48.31	189.62	58.95	92.76	119.48	24.07	245.77	174.22	27.72	272.66	562.00	181.20	1287.10	0.00	0.00	0.00	549.71	148.08	1701.20	545.65	283.30	1691.97	414.78	153.85	1666.51	410.02	277.02	1648.51	532.52	1227.59	73.29	1131.44	1241.45	79.42	498.04
7.56000	770.12	214.40	44.71	721.51	213.25	55.70	561.41	270.74	44.37	566.77	261.33	102.50	233.86	58.60	52.84	217.72	60.22	96.38	146.71	26.03	248.25	200.28	30.72	276.24	575.67	182.07	1289.48	0.00	0.00	0.00	560.67	150.58	1704.13	557.56	285.79	1694.12	427.27	155.59	1668.56	422.73	279.37	1650.10	532.18	1227.78	73.29	1130.95	1241.91	79.36	499.84
7.57000	769.43	214.27	44.05	723.16	213.35	56.08	565.79	270.91	44.56	566.93	261.94	102.95	263.66	59.95	55.38	247.29	62.00	98.97	174.53	27.50	249.25	226.87	33.77	277.92	587.66	182.91	1291.86	0.00	0.00	0.00	574.20	152.81	1706.84	570.37	288.10	1696.32	440.02	157.70	1670.93	435.30	281.45	1651.83	531.59	1227.95	73.05	1130.55	1241.73	79.31	500.98
7.58000	769.38	214.43	43.64	721.79	214.13	55.06	565.91	270.68	44.70	567.05	261.51	103.06	295.61	61.48	56.85	280.83	64.24	101.10	202.56	29.57	248.50	253.98	36.08	278.26	598.72	183.83	1294.40	0.00	0.00	0.00	586.27	155.34	1709.61	582.68	290.66	1698.42	452.52	159.66	1673.25	447.82	283.06	1653.63	532.22	1227.61	73.19	1131.13	1241.71	79.37	499.95
7.59000	770.33	214.99	43.34	725.76	214.14	55.88	565.89	271.03	45.19	567.16	261.45	103.34	332.01	65.19	58.71	315.39	66.22	101.53	230.63	31.91	246.08	281.86	38.86	277.12	612.67	185.14	1296.97	0.00	0.00	0.00	598.19	157.20	1712.12	595.60	292.64	1700.29	465.08	161.63	1675.57	460.25	284.53	1655.54	532.43	1227.45	73.31	1131.00	1241.96	79.10	507.82
7.60000	769.32	215.65	42.49	723.96	214.21	55.43	566.04	270.09	45.29	567.30	261.80	103.82	367.90	68.92	58.90	350.17	72.21	102.34	259.42	34.51	241.91	310.03	40.34	275.13	624.68	186.12	1299.32	0.00	0.00	0.00	611.47	158.84	1714.20	614.77	295.53	1701.87	477.60	161.94	1677.63	472.73	285.66	1657.47	531.45	1227.70	72.99	1129.97	1242.33	78.95	507.22
7.61000	769.19	215.88	42.06	723.46	214.79	54.43	566.39	270.51	45.58	567.46	262.04	104.35	405.22	73.79	58.72	384.42	75.28	100.67	289.46	37.35	236.12	338.36	42.87	271.54	636.09	187.23	1301.56	0.00	0.00	0.00	624.46	160.00	1716.25	628.61	297.35	1703.58	490.08	164.03	1679.72	485.10	287.08	1659.37	531.85	1227.57	72.96	1129.94	1241.82	79.04	507.39
7.62000	770.03	216.67	41.54	722.06	215.32	53.71	566.50	270.26	45.75	567.78	262.27	105.01	443.41	79.69	58.45	420.42	80.03	98.98	320.27	39.78	229.22	367.02	45.58	266.75	649.20	188.82	1303.62	0.00	0.00	0.00	635.54	161.31	1717.96	640.94	298.84	1705.13	502.53	164.67	1681.46	497.40	288.11	1661.29	532.43	1227.52	73.19	1130.39	1242.26	78.85	502.32
7.63000	770.72	216.44	41.35	724.13	215.99	53.92	566.88	269.98	45.96	568.04	261.64	105.23	481.99	84.84	57.37	459.87	85.65	97.82	351.54	43.04	220.84	396.33	48.70	260.69	663.70	191.90	1304.95	0.00	0.00	0.00	646.86	162.85	1719.31	653.32	299.43	1706.87	514.99	165.61	1683.06	509.72	289.00	1663.14	532.17	1227.48	73.03	1130.07	1242.73	78.79	506.37
7.64000	769.25	216.85	40.51	723.62	216.11	53.06	567.21	269.82	46.21	568.26	261.88	105.83	513.44	90.14	55.52	497.17	91.07	95.64	383.47	46.16	211.64	426.84	51.92	253.44	675.44	193.97	1306.30	0.00	0.00	0.00	659.03	163.57	1720.53	665.82	300.74	1708.03	527.77	166.50	1684.41	522.10	289.97	1664.77	531.35	1227.74	72.84	1130.36	1242.45	78.94	504.05
7.65000	770.39	217.12	40.24	723.58	215.68	53.20	565.14	269.67	46.95	568.55	262.09	106.46	555.87	95.69	54.89	531.93	94.97	92.26	416.45	49.39	201.53	457.97	55.17	245.27	686.68	195.44	1307.42	0.00	0.00	0.00	673.27	163.68	1721.08	678.52	300.98	1709.20	540.46	167.19	1685.48	534.60	290.36	1666.31	531.22	1227.83	72.75	1129.62	1242.48	78.65	502.97
7.66000	770.30	216.83	40.13	723.65	216.48	52.70	567.68	269.42	46.86	568.96	261.66	106.84	595.68	100.91	53.13	567.85	99.77	88.36	450.70	53.53	190.21	489.30	58.84	236.23	699.26	197.87	1308.46	0.00	0.00	0.00	687.18	164.90	1721.41	691.22	301.66	1710.14	553.27	167.64	1686.21	547.25	290.90	1667.60	531.47	1228.54	72.68	1129.98	1243.29	78.53	506.54
7.67000	770.97	216.32	40.01	722.88	215.62	52.86	567.80	269.90	47.31	569.34	261.87	107.48	638.70	105.76	51.94	610.53	104.17	85.94	485.32	57.70	178.25	521.20	63.05	226.26	711.78	199.41	1309.02	0.00	0.00	0.00	700.43	165.59	1721.61	704.03	302.55	1710.84	566.16	168.12	1686.78	559.92	291.67	1668.59	531.97	1227.93	72.99	1129.98	1242.69	78.74	502.36
7.68000	771.25	215.88	40.04	726.81	215.97	53.50	567.95	268.89	47.33	569.59	262.12	108.17	688.54	110.27	50.38	652.25	108.00	81.43	520.62	62.15	165.80	553.84	66.75	215.96	722.59	200.57	1309.29	0.00	0.00	0.00	712.16	165.64	1721.53	716.74	302.85	1711.24	579.16	168.37	1686.97	572.59	292.17	1669.37	531.28	1228.15	72.67	1130.78	1241.43	79.73	502.22
7.69000	773.05	215.53	40.48	724.12	215.21	53.18	567.92	269.26	47.87	570.00	261.83	108.69	733.21	113.58	49.17	694.79	112.08	78.31	556.98	66.11	153.30	587.69	70.35	205.36	734.35	202.51	1309.10	0.00	0.00	0.00	725.54	166.61	1721.22	729.55	303.37	1711.51	591.89	169.00	1686.89	585.30	292.40	1669.92	530.61	1228.39	72.33	1131.05	1241.35	80.10	503.04
7.70000	773.90	216.43	40.14	723.85	213.21	57.37	568.17	268.52	48.22	570.51	261.81	109.38	776.10	117.79	48.51	737.44	115.38	75.61	594.60	69.38	140.96	622.01	74.82	194.22	747.59	204.56	1308.71	0.00	0.00	0.00	737.63	166.58	1720.70	742.22	303.39	1711.58	604.79	170.00	1686.67	597.92	292.86	1670.14	531.49	1228.61	72.50	1131.29	1241.32	80.11	501.96
7.71000	764.16	210.67	43.92	722.18	214.27	56.82	568.11	267.83	48.41	570.93	261.51	109.78	820.97	120.93	48.64	779.38	118.89	73.32	632.43	71.95	129.08	656.57	78.21	183.45	759.02	206.43	1307.97	0.00	0.00	0.00	750.08	166.87	1719.92	754.78	304.13	1711.25	617.48	170.65	1686.05	610.52	293.48	1670.11	531.71	1228.43	72.71	1132.03	1241.05	80.28	501.91
7.72000	764.67	211.26	44.00	721.24	214.36	56.00	567.97	267.79	48.83	571.31	262.01	110.44	865.43	124.15	49.63	822.61	122.40	72.05	670.86	75.48	117.05	691.74	81.89	172.52	769.95	207.77	1306.97	0.00	0.00	0.00	763.20	167.54	1719.04	767.43	304.62	1710.71	630.18	171.56	1685.20	623.05	294.01	1669.73	531.32	1228.40	72.57	1131.63	1241.00	80.22	504.31
7.73000	765.37	213.56	43.70	720.87	215.54	55.83	567.92	267.76	49.37	571.83	261.35	110.84	910.11	127.01	51.61	865.08	125.76	71.37	710.13	78.55	105.49	727.68	85.29	162.03	781.74	209.18	1305.88	0.00	0.00	0.00	776.62	167.77	1717.60	780.05	304.82	1709.93	642.88	172.78	1684.26	635.53	294.20	1669.12	530.86	1228.11	72.56	1131.88	1241.03	80.37	502.97
7.74000	767.61	214.27	43.82	722.06	216.03	55.53	568.03	266.55	49.46	572.25	261.30	111.41	954.22	129.48	54.53	907.63	128.60	71.66	750.97	83.19	93.75	764.61	88.48	152.23	793.75	211.07	1304.33	0.00	0.00	0.00	788.84	168.55	1716.40	792.64	305.05	1708.93	655.49	173.25	1682.94	648.06	294.58	1668.25	530.70	1227.96	72.65	1132.03	1240.97	80.36	504.26
7.75000	767.18	215.22	43.67	722.53	216.72	55.49	567.91	267.57	50.39	572.77	260.98	111.77	997.84	131.67	58.67	951.11	130.30	72.97	791.69	88.16	82.45	801.28	92.07	142.83	805.72	212.32	1302.85	0.00	0.00	0.00	801.61	168.79	1714.79	805.30	305.30	1707.65	668.35	173.66	1681.38	660.66	295.32	1667.06	531.63	1228.25	72.64	1131.52	1241.17	80.16	502.59
7.76000	766.96	216.00	42.51	727.47	216.77	52.56	567.84	265.61	50.25	573.24	260.58	112.39	1040.76	136.16	62.76	993.00	133.29	75.81	832.48	92.04	72.94	838.05	94.81	134.63	817.75	213.19	1301.03	0.00	0.00	0.00	814.12	169.55	1713.19	818.04	305.78	1706.21	681.02	174.38	1679.74	673.28	295.60	1665.72	531.05	1227.69	72.70	1130.96	1241.28	79.99	503.08
7.77000	772.37	218.01	37.28	726.69	218.29	51.48	567.86	266.11	51.09	573.86	260.30	112.86	1083.72	138.59	70.07	1034.18	136.15	80.06	873.33	94.70	65.28	874.81	97.12	127.76	829.27	214.54	1299.11	0.00	0.00	0.00	826.86	169.65	1711.30	830.86	305.78	1704.70	693.77	174.84	1677.85	686.13	295.75	1664.23	531.08	1227.99	72.53	1131.08	1241.22	79.98	503.45
7.78000	774.10	218.74	37.01	725.31	217.68	51.58	568.06	264.91	51.16	574.29	260.60	113.61	1123.12	141.09	78.52	1075.24	139.25	85.65	914.03	96.90	59.38	911.65	100.52	121.64	838.36	214.25	1297.62	0.00	0.00	0.00	837.37	169.86	1709.42	843.83	306.04	1702.95	706.77	175.93	1676.00	698.99	295.71	1662.67	531.73	1227.83	72.95	1131.21	1241.09	79.98	504.52
7.79000	773.54	218.69	36.77	727.13	218.68	51.51	568.09	265.71	52.05	574.92	260.22	114.23	1162.10	143.88	88.17	1113.99	141.86	92.27	953.27	98.83	55.25	947.41	104.05	116.80	851.80	214.99	1295.73	0.00	0.00	0.00	851.95	170.20	1707.27	856.86	306.18	1701.13	719.79	176.86	1674.04	711.94	295.99	1660.97	531.55	1227.86	72.81	1131.60	1241.03	80.02	502.96
7.80000	773.87	219.20	36.36	727.99	218.24	51.69	568.33	265.54	52.70	575.40	260.70	115.37	1200.93	145.90	97.81	1150.03	145.03	99.99	991.45	101.54	52.52	981.78	107.25	113.51	862.81	215.86	1293.62	0.00	0.00	0.00	864.23	170.76	1705.30	869.65	306.48	1699.18	732.87	177.61	1671.92	724.84	296.32	1659.06	530.63	1228.74	72.25	1130.68	1241.33	79.91	504.38
7.81000	774.35	219.42	36.08	726.77	219.52	50.42	568.40	265.94	53.68	576.04	260.06	116.12	1235.68	150.10	108.79	1185.09	148.94	109.02	1028.21	104.27	51.36	1015.21	111.34	111.33	876.26	216.53	1291.57	0.00	0.00	0.00	877.64	170.41	1703.04	882.27	306.57	1697.13	745.88	178.09	1669.69	737.64	296.18	1657.16	530.86	1228.17	72.61	1130.57	1242.76	78.97	503.74
7.82000	773.64	219.62	35.48	725.64	219.12	50.08	568.61	266.58	54.94	576.78	260.42	117.31	1267.60	151.98	119.71	1217.93	151.61	117.66	1063.41	108.96	50.89	1047.07	115.39	110.18	887.35	217.28	1289.33	0.00	0.00	0.00	890.59	170.30	1700.85	895.20	305.88	1695.30	758.85	178.70	1667.39	750.44	295.87	1655.16	531.25	1228.55	72.48	1129.66	1242.78	78.54	506.09
7.83000	775.35	219.65	35.58	727.22	219.37	50.00	569.08	264.75	55.30	577.70	259.91	118.24	1296.40	154.38	130.84	1251.06	154.77	124.43	1096.16	113.36	51.65	1077.06	119.59	109.99	901.35	217.89	1287.22	0.00	0.00	0.00	903.67	170.37	1698.61	908.01	305.42	1693.31	771.62	178.49	1665.09	763.16	295.83	1653.07	531.30	1228.66	72.45	1130.77	1242.53	78.84	502.16
7.84000	774.88	219.91	34.90	728.00	220.15	49.70	569.44	266.10	57.24	578.81	260.14	119.69	1323.07	157.34	140.64	1278.13	157.57	132.13	1126.29	119.13	52.44	1104.42	122.66	110.65	914.83	218.67	1285.33	0.00	0.00	0.00	916.05	170.23	1696.49	920.70	304.89	1691.36	784.48	178.71	1662.80	775.96	295.50	1651.03	531.38	1228.75	72.41	1130.22	1241.66	79.12	502.59
7.85000	775.49	219.53	34.74	729.74	220.41	50.06	569.83	266.31	58.64	580.01	259.81	121.07	1346.85	160.46	149.24	1302.71	160.09	138.61	1153.57	123.68	53.79	1129.20	126.10	111.15	929.12	219.14	1283.19	0.00	0.00	0.00	928.33	169.22	1694.44	933.52	304.19	1689.58	797.07	178.14	1660.49	788.77	294.70	1649.06	530.50	1228.85	72.26	1129.68	1243.15	78.51	502.37
7.86000	774.49	220.09	33.84	730.33	219.83	50.08	570.38	265.59	60.10	581.50	260.67	123.12	1368.84	163.64	155.12	1324.16	164.54	144.13	1177.94	128.32	54.67	1151.84	130.59	111.10	940.59	219.74	1281.25	0.00	0.00	0.00	941.56	168.01	1692.37	946.11	304.34	1687.82	809.94	177.90	1658.25	801.63	293.83	1647.19	529.88	1228.62	72.21	1129.84	1243.29	78.38	505.41
7.87000	774.98	220.38	33.79	729.64	221.56	48.87	570.92	265.17	61.85	583.05	260.49	124.90	1387.65	167.35	158.86	1343.06	168.47	147.38	1198.76	132.40	54.88	1171.50	133.76	110.98	954.19	220.21	1279.51	0.00	0.00	0.00	954.31	168.39	1690.72	959.12	302.98	1686.27	822.82	176.92	1656.01	814.42	293.37	1645.22	531.37	1228.66	72.58	1130.38	1242.85	78.58	506.20
7.88000	776.69	220.40	33.97	729.47	221.36	48.78	571.78	266.31	64.38	585.02	262.28	127.72	1403.77	170.76	159.90	1359.62	171.10	147.70	1215.69	135.71	54.20	1188.26	137.65	109.69	967.78	220.58	1277.67	0.00	0.00	0.00	968.39	168.23	1689.15	971.91	302.22	1684.84	835.73	175.76	1653.79	827.49	292.46	1643.43	530.67	1228.75	72.45	1130.99	1242.65	78.83	502.68
7.89000	775.70	220.67	33.10	730.81	221.64	48.44	572.89	264.97	66.24	587.21	262.21	130.02	1417.40	174.08	157.89	1373.48	173.88	145.65	1229.11	138.82	52.62	1201.93	141.52	107.64	981.63	220.98	1276.07	0.00	0.00	0.00	980.56	166.49	1687.41	985.03	300.93	1683.73	848.89	175.02	1651.61	840.69	291.27	1641.66	530.52	1228.49	72.38	1130.58	1242.90	78.56	502.28
7.90000	777.31	220.60	33.50	732.56	222.20	48.25	574.28	266.93	69.41	589.77	262.73	132.85	1428.44	176.96	153.42	1384.42	177.53	141.68	1239.67	143.57	49.22	1212.98	145.62	104.90	996.27	220.99	1274.61	0.00	0.00	0.00	992.69	164.82	1685.89	998.20	299.60	1682.55	862.16	174.09	1649.50	854.03	289.89	1640.01	530.97	1228.68	72.44	1130.41	1242.51	78.67	503.06
7.91000	777.45	220.24	33.53	730.95	222.51	46.61	575.75	266.86	72.23	592.56	264.40	136.35	1437.13	180.89	147.51	1393.12	181.06	136.05	1247.66	148.70	44.82	1221.14	148.21	101.96	1010.74	221.30	1273.34	0.00	0.00	0.00	1005.95	163.84	1684.49	1011.36	298.22	1681.49	875.58	172.57	1647.42	867.29	288.58	1638.44	530.98	1229.35	72.27	1130.21	1242.61	78.73	504.32
7.92000	776.68	220.83	32.67	735.07	223.32	46.91	577.57	267.49	75.66	596.04	266.08	140.09	1444.86	184.97	138.79	1400.03	185.14	128.45	1252.50	152.09	42.03	1228.01	151.65	98.81	1025.07	221.30	1272.10	0.00	0.00	0.00	1019.01	162.48	1683.22	1024.18	296.97	1680.52	889.02	171.31	1645.40	880.41	287.21	1636.94	530.70	1228.93	72.10	1129.36	1242.93	78.47	504.10
7.93000	782.56	221.98	30.19	734.36	224.02	45.98	579.59	268.81	79.94	599.82	266.97	143.86	1450.31	189.49	128.34	1405.41	189.63	119.19	1255.07	154.21	39.50	1232.83	154.47	95.53	1038.57	221.35	1271.07	0.00	0.00	0.00	1032.76	161.44	1681.91	1037.29	294.79	1679.68	902.55	169.97	1643.72	893.51	285.74	1635.67	531.59	1228.72	72.42	1129.92	1243.33	78.48	505.50
7.94000	777.98	220.38	33.30	736.44	224.45	45.81	582.31	269.81	84.45	604.30	268.54	148.18	1455.96	195.03	117.26	1410.67	193.26	109.49	1257.42	155.74	37.60	1237.22	157.88	92.26	1053.64	221.27	1270.41	0.00	0.00	0.00	1046.56	159.66	1680.36	1050.17	293.71	1678.85	916.02	168.87	1642.19	906.58	284.36	1634.55	531.01	1228.90	72.39	1130.36	1243.01	78.70	504.53
7.95000	775.58	220.55	32.38	732.67	224.13	44.23	585.65	270.34	88.99	609.63	270.45	152.96	1463.60	198.84	105.82	1412.81	196.10	102.46	1260.27	155.53	36.46	1242.70	159.64	90.57	1067.81	220.94	1270.08	0.00	0.00	0.00	1059.55	157.92	1679.43	1063.36	291.64	1678.33	929.22	167.17	1640.91	919.71	282.70	1633.81	531.57	1228.40	72.64	1130.47	1242.06	78.90	504.37
7.96000	780.56	220.40	34.49	734.43	224.96	43.93	589.62	271.92	94.46	615.64	272.62	157.92	1470.75	200.59	94.38	1418.50	198.44	94.27	1263.16	154.78	35.60	1250.24	161.26	89.20	1083.75	220.77	1270.17	0.00	0.00	0.00	1071.16	155.27	1679.00	1076.69	290.00	1678.13	942.43	165.45	1640.15	932.84	280.85	1633.48	530.90	1228.07	72.43	1130.82	1241.91	79.06	503.65
7.97000	773.72	220.05	32.62	736.68	224.73	43.63	594.17	272.39	100.13	622.76	274.73	163.35	1475.88	201.68	82.91	1422.98	199.73	86.17	1265.04	153.50	35.28	1255.81	160.91	88.50	1098.17	220.56	1270.68	0.00	0.00	0.00	1084.39	154.26	1679.16	1089.81	288.63	1678.33	955.56	163.20	1640.03	945.98	279.06	1633.77	530.62	1228.66	72.27	1129.81	1242.35	78.65	503.56
7.98000	781.19	220.53	34.93	739.57	225.49	43.61	599.54	274.54	106.79	631.21	276.59	168.92	1477.66	202.65	77.36	1426.31	200.32	79.76	1266.06	152.09	35.05	1259.52	161.01	87.94	1112.23	220.37	1271.84	0.00	0.00	0.00	1097.66	152.24	1679.73	1103.09	286.41	1679.22	968.91	161.42	1640.58	959.15	277.21	1634.64	531.16	1228.30	72.50	1130.76	1241.38	79.55	507.13
7.99000	777.49	220.60	33.76	749.03	224.70	40.49	606.68	274.58	112.93	641.03	279.40	175.12	1479.15	202.76	71.14	1427.91	201.02	74.22	1266.13	149.47	34.76	1262.93	162.01	87.72	1126.95	219.80	1273.48	0.00	0.00	0.00	1111.85	150.96	1680.44	1116.20	285.03	1680.31	982.13	158.97	1641.54	972.29	275.10	1635.93	531.88	1228.69	72.54	1130.76	1241.16	79.86	504.57
8.00000	776.80	220.67	33.47	751.11	224.42	41.16	615.20	277.34	121.26	652.85	282.14	181.17	1479.80	204.87	64.87	1430.54	202.84	69.88	1266.19	146.35	35.09	1265.42	161.86	88.27	1142.21	219.69	1275.48	0.00	0.00	0.00	1125.37	149.49	1681.49	1129.17	283.92	1681.46	995.59	157.48	1642.79	985.43	273.28	1637.41	531.66	1228.45	72.69	1131.24	1241.10	79.95	506.01
8.01000	780.05	220.77	33.68	753.91	222.85	42.83	625.32	278.71	130.12	666.43	284.77	187.16	1481.01	208.47	59.49	1430.66	205.96	65.70	1268.41	148.25	35.66	1267.80	162.05	88.66	1155.97	219.61	1277.81	0.00	0.00	0.00	1139.24	147.98	1682.51	1142.20	282.32	1682.79	1008.86	155.52	1644.07	998.59	271.50	1638.94	531.57	1228.79	72.68	1132.34	1240.86	80.32	505.52
8.02000	780.84	221.59	32.50	757.90	224.14	43.37	637.23	280.86	139.95	681.93	287.84	193.21	1481.73	209.96	55.57	1431.98	207.44	63.53	1270.21	149.76	36.09	1269.98	163.01	88.55	1169.95	219.27	1279.98	0.00	0.00	0.00	1150.72	146.63	1683.74	1155.61	280.33	1684.05	1022.16	153.86	1645.20	1011.82	269.48	1640.39	531.24	1228.86	72.58	1131.17	1241.12	79.96	504.83
8.03000	784.00	222.58	31.99	762.78	223.33	45.61	650.50	284.76	150.90	698.63	291.72	199.79	1482.32	210.12	52.87	1432.25	207.03	61.49	1270.69	149.45	36.33	1271.15	162.94	88.58	1183.82	219.15	1282.18	0.00	0.00	0.00	1163.84	144.62	1684.84	1168.67	278.47	1685.41	1035.40	151.99	1646.18	1024.74	268.12	1641.67	530.67	1229.43	72.23	1131.46	1241.05	80.11	505.38
8.04000	786.29	223.60	31.13	766.61	226.97	53.48	665.43	290.32	162.70	716.94	295.68	206.86	1482.49	210.73	50.50	1432.29	207.57	60.02	1271.27	149.66	36.13	1272.13	163.05	88.63	1198.49	219.26	1284.19	0.00	0.00	0.00	1178.31	143.19	1685.54	1181.40	277.20	1686.84	1048.57	150.04	1646.90	1037.55	266.33	1642.97	531.44	1228.63	72.62	1132.01	1240.82	80.17	507.20
8.05000	791.77	222.93	35.16	763.00	229.27	55.47	682.15	294.48	173.83	737.04	299.22	213.98	1483.10	211.39	49.03	1432.77	208.32	59.31	1271.71	149.93	36.30	1272.70	163.45	88.73	1211.90	219.50	1285.94	0.00	0.00	0.00	1191.60	142.02	1686.65	1193.86	276.53	1688.47	1061.75	148.40	1647.63	1050.26	264.87	1644.27	531.05	1228.63	72.50	1131.54	1241.02	80.11	507.08
8.06000	792.74	224.67	31.63	772.81	231.50	59.17	701.81	298.94	185.15	758.73	302.78	221.25	1483.91	211.30	47.96	1432.90	208.25	58.58	1272.21	150.31	36.40	1272.89	162.93	89.07	1224.38	220.00	1287.39	0.00	0.00	0.00	1204.47	141.13	1688.02	1206.72	274.33	1690.35	1074.68	147.17	1648.37	1062.91	263.88	1645.63	531.54	1228.22	72.71	1131.43	1241.13	80.11	502.44
8.07000	803.91	226.73	30.63	787.09	234.44	65.61	723.57	302.56	195.25	781.38	305.86	228.65	1484.08	211.59	47.28	1432.91	208.63	58.21	1272.28	149.90	36.68	1273.39	163.68	88.93	1237.07	220.74	1288.85	0.00	0.00	0.00	1216.47	139.37	1689.40	1219.30	273.07	1692.32	1087.54	146.33	1649.25	1075.72	262.57	1647.22	530.92	1228.35	72.59	1131.22	1241.13	80.00	501.20
8.08000	821.46	229.78	32.67	802.86	238.85	71.68	746.43	305.98	203.73	803.94	308.88	235.93	1483.15	211.44	46.09	1432.84	208.82	57.90	1272.64	150.61	36.93	1273.24	162.38	89.66	1248.68	221.80	1290.02	0.00	0.00	0.00	1228.06	138.51	1691.12	1231.83	272.41	1694.47	1100.22	145.22	1650.19	1088.57	261.35	1648.94	530.81	1228.52	72.42	1130.73	1241.11	79.77	502.60
8.09000	844.29	236.78	38.67	825.34	244.79	78.05	769.30	308.39	210.89	826.89	311.02	243.12	1484.02	211.84	46.29	1433.24	208.73	57.79	1272.89	151.12	37.08	1273.71	163.09	89.63	1261.18	222.96	1291.54	0.00	0.00	0.00	1241.18	138.41	1692.75	1244.25	272.43	1696.71	1112.92	144.58	1651.17	1101.34	260.65	1650.76	532.12	1228.25	72.76	1131.13	1241.04	79.99	502.20
8.10000	869.32	244.29	43.11	852.51	251.22	83.72	793.80	310.36	216.45	850.79	313.48	249.74	1483.95	211.89	45.80	1433.07	208.53	57.55	1273.12	151.68	37.05	1274.08	163.34	89.87	1274.39	224.42	1292.99	0.00	0.00	0.00	1253.90	137.70	1694.39	1256.70	271.90	1699.10	1125.63	144.02	1652.27	1113.93	260.58	1652.59	532.28	1227.99	72.87	1130.83	1241.21	79.96	502.02
8.11000	898.61	251.81	46.96	879.89	257.86	87.41	819.80	312.89	220.19	876.29	316.27	255.14	1484.16	211.51	45.50	1432.94	208.85	57.63	1273.06	151.79	37.25	1274.06	162.66	90.45	1287.22	226.10	1294.83	0.00	0.00	0.00	1266.38	137.54	1696.15	1269.25	271.17	1701.66	1138.51	144.53	1653.57	1126.52	260.40	1654.50	531.15	1228.12	72.64	1132.07	1240.90	80.29	505.08
8.12000	927.85	259.36	49.09	910.82	263.94	90.71	847.27	315.87	222.51	902.67	319.07	258.75	1483.69	211.81	45.23	1432.79	208.44	57.20	1272.97	151.92	37.27	1274.48	163.33	90.43	1299.82	227.69	1296.76	0.00	0.00	0.00	1277.13	136.16	1697.91	1281.65	271.10	1703.92	1151.02	144.08	1654.86	1139.13	260.41	1656.51	531.01	1227.99	72.51	1132.74	1240.67	80.47	504.45
8.13000	961.33	266.37	51.29	939.65	270.40	91.70	876.22	319.00	223.78	929.61	320.98	260.51	1483.28	211.62	44.78	1432.61	208.60	57.25	1272.93	151.69	37.39	1274.51	162.89	90.94	1310.99	229.19	1298.95	0.00	0.00	0.00	1289.54	137.23	1699.74	1294.15	271.41	1706.24	1163.48	143.84	1656.18	1151.80	260.72	1658.56	531.45	1228.21	72.69	1130.91	1241.28	80.02	501.58
8.14000	995.08	273.01	52.16	974.52	276.11	93.09	905.17	322.48	224.21	956.95	323.80	260.98	1482.87	211.44	44.46	1432.71	208.31	57.11	1272.64	151.57	37.56	1274.77	162.79	91.33	1324.07	230.42	1301.14	0.00	0.00	0.00	1303.59	137.69	1701.33	1307.01	270.98	1708.47	1176.03	144.24	1657.76	1164.48	261.24	1660.54	531.26	1228.54	72.55	1131.19	1241.13	80.12	502.57
8.15000	1032.49	279.09	53.05	1008.64	281.14	92.78	933.67	325.39	222.68	985.03	326.24	259.70	1483.68	211.57	44.60	1432.67	208.01	56.93	1272.68	151.88	37.69	1274.77	162.20	92.22	1336.29	231.50	1303.25	0.00	0.00	0.00	1316.38	138.15	1702.99	1319.34	271.42	1710.48	1188.68	145.34	1659.37	1176.89	261.95	1662.46	531.74	1228.54	72.54	1130.94	1241.68	79.35	502.53
8.16000	1069.38	285.00	53.07	1046.30	286.25	92.91	962.30	328.17	219.25	1013.78	329.01	257.27	1483.48	211.47	44.18	1433.16	208.01	56.93	1272.73	152.31	37.90	1275.12	162.88	92.56	1348.75	232.31	1304.93	0.00	0.00	0.00	1327.38	139.08	1704.81	1331.76	272.34	1712.31	1201.33	146.24	1661.07	1189.22	262.79	1664.19	531.45	1228.53	72.60	1130.68	1242.07	79.14	505.80
8.17000	1108.02	290.37	52.54	1083.26	291.33	91.64	992.23	330.44	213.93	1043.36	331.49	253.30	1484.44	211.20	43.96	1433.29	207.08	56.21	1272.84	153.11	38.25	1275.43	162.83	93.23	1359.95	233.00	1306.68	0.00	0.00	0.00	1339.85	140.37	1706.40	1344.20	273.00	1713.89	1213.90	147.47	1662.65	1201.53	263.77	1665.72	532.51	1227.75	73.14	1130.51	1242.71	78.90	505.58
8.18000	1147.85	295.37	51.94	1119.74	295.83	89.45	1023.38	334.63	207.60	1073.00	333.53	248.08	1484.73	210.85	43.53	1433.20	207.06	56.07	1272.77	153.23	38.95	1275.75	163.05	93.79	1370.67	233.29	1308.23	0.00	0.00	0.00	1353.68	141.96	1707.82	1356.01	275.15	1714.96	1226.41	148.58	1664.09	1213.76	265.00	1666.94	531.33	1228.39	72.61	1129.93	1243.01	78.59	503.90
8.19000	1189.13	299.60	51.12	1160.83	299.70	87.75	1055.59	339.08	199.57	1103.31	335.97	241.79	1484.34	210.89	42.97	1434.13	206.88	55.99	1273.05	154.00	39.33	1276.04	162.97	94.54	1383.06	233.75	1309.55	0.00	0.00	0.00	1365.80	143.33	1709.47	1368.47	276.34	1715.84	1238.59	149.59	1665.30	1226.06	266.41	1667.82	530.87	1229.04	72.25	1130.03	1242.37	78.92	505.15
8.20000	1230.69	303.67	50.02	1200.09	303.36	84.59	1088.20	342.78	190.04	1134.11	338.88	234.72	1485.06	210.55	42.60	1433.76	206.55	55.44	1273.16	153.96	39.83	1276.60	163.98	94.70	1394.91	234.13	1310.62	0.00	0.00	0.00	1377.11	145.25	1710.91	1380.59	278.33	1716.50	1250.97	151.16	1666.43	1238.46	267.68	1668.41	531.69	1228.46	72.79	1130.29	1243.01	78.95	504.71
8.21000	1280.87	296.33	48.46	1242.51	306.81	82.61	1122.32	346.24	179.46	1165.67	342.79	227.08	1485.47	210.72	42.51	1434.07	205.98	55.05	1273.47	154.36	40.25	1277.07	164.29	95.30	1406.79	234.44	1311.37	0.00	0.00	0.00	1389.47	147.03	1712.01	1392.95	280.48	1716.84	1263.37	152.85	1667.31	1250.81	269.26	1668.69	532.86	1227.71	73.21	1129.87	1243.18	78.53	504.73
8.22000	1318.33	310.89	48.15	1284.97	310.02	79.90	1157.78	349.21	168.27	1197.97	345.88	218.29	1485.74	210.85	42.34	1434.39	206.28	55.08	1273.80	154.59	40.90	1277.35	164.13	96.19	1419.10	234.85	1311.84	0.00	0.00	0.00	1401.50	148.80	1712.89	1396.66	280.22	1720.02	1275.73	154.70	1667.97	1263.21	270.84	1668.71	532.08	1228.05	72.90	1129.87	1242.71	78.62	503.39
8.23000	1361.12	315.25	46.74	1325.40	313.54	76.38	1194.26	353.41	156.16	1230.69	348.79	208.90	1485.84	211.17	42.09	1435.27	206.42	55.08	1274.05	154.83	41.56	1277.83	164.18	96.96	1430.32	235.20	1312.07	0.00	0.00	0.00	1413.38	150.46	1713.54	1405.92	281.92	1720.85	1288.07	156.27	1668.39	1275.63	272.44	1668.52	531.64	1228.09	72.85	1129.95	1241.87	78.97	503.54
8.24000	1406.60	319.66	46.80	1371.47	317.63	74.54	1231.02	356.95	143.36	1264.38	352.19	199.31	1486.67	211.22	42.08	1435.24	207.04	55.19	1274.25	155.27	42.16	1278.53	165.50	97.24	1443.00	235.35	1311.96	0.00	0.00	0.00	1426.22	152.29	1713.78	1418.65	283.64	1720.62	1300.72	158.60	1668.67	1288.07	274.36	1668.05	531.02	1228.43	72.52	1130.49	1241.86	78.97	504.64
8.25000	1450.85	324.15	47.03	1411.93	321.94	71.42	1269.44	359.16	130.47	1298.88	354.99	189.21	1487.13	211.23	41.73	1433.04	207.88	58.23	1274.44	155.64	42.88	1278.57	164.73	98.35	1455.86	235.70	1311.60	0.00	0.00	0.00	1438.63	154.84	1714.18	1430.87	285.71	1720.03	1313.12	160.42	1668.55	1300.71	276.11	1667.40	531.73	1227.53	72.90	1130.21	1242.42	78.80	503.84
8.26000	1494.91	328.59	47.76	1456.58	326.25	70.14	1309.41	360.21	117.42	1334.32	357.43	178.94	1484.19	213.63	48.05	1433.64	207.88	58.85	1274.66	156.15	43.52	1278.88	164.86	99.15	1467.32	236.02	1310.98	0.00	0.00	0.00	1451.57	156.99	1714.04	1443.87	288.19	1719.09	1325.65	162.39	1668.32	1313.32	277.97	1666.50	531.07	1228.28	72.65	1129.76	1242.83	78.64	505.83
8.27000	1538.74	333.63	48.97	1501.52	330.56	69.51	1349.39	362.25	105.30	1369.88	360.46	168.91	1483.10	214.01	47.89	1433.84	207.61	58.95	1274.94	156.88	44.04	1279.45	165.21	99.77	1479.39	236.51	1310.14	0.00	0.00	0.00	1463.78	158.75	1713.85	1455.71	290.32	1718.25	1338.43	164.73	1667.85	1325.93	279.66	1665.42	531.31	1227.94	72.80	1130.09	1243.20	78.67	503.59
8.28000	1582.72	338.70	50.85	1543.20	335.44	68.76	1389.77	365.22	94.27	1406.84	362.56	158.70	1482.67	213.46	47.60	1433.56	207.20	58.67	1275.07	157.00	44.75	1280.02	166.22	100.26	1491.36	236.99	1308.97	0.00	0.00	0.00	1475.51	160.70	1713.32	1467.56	292.49	1717.20	1351.02	166.62	1667.14	1338.36	281.90	1664.09	530.73	1228.55	72.45	1130.24	1242.80	78.75	503.78
8.29000	1630.04	346.38	50.92	1586.14	340.36	69.34	1430.90	368.87	83.61	1444.13	365.78	149.43	1481.84	213.06	47.07	1432.80	206.83	58.19	1275.38	157.65	45.34	1280.54	166.50	101.03	1504.20	237.56	1307.59	0.00	0.00	0.00	1488.64	163.40	1712.49	1479.46	295.04	1715.76	1363.73	169.01	1666.29	1351.02	283.73	1662.63	531.51	1227.99	72.87	1130.51	1242.10	78.95	505.32
8.30000	1673.95	351.55	55.12	1628.15	345.30	70.66	1472.49	372.81	74.37	1481.95	368.12	140.21	1482.31	212.63	46.62	1436.80	205.51	54.81	1275.52	157.83	46.08	1280.67	165.74	102.20	1516.37	238.40	1305.99	0.00	0.00	0.00	1502.17	165.20	1711.41	1493.50	296.97	1714.07	1376.69	171.60	1665.24	1363.77	285.49	1661.02	531.72	1228.10	72.83	1130.51	1242.67	78.78	505.24
8.31000	1716.55	356.49	60.22	1674.38	352.46	69.50	1513.85	376.83	66.00	1520.06	370.87	132.10	1486.25	210.37	40.00	1436.83	206.25	54.74	1275.73	158.01	46.86	1281.50	166.41	102.92	1528.46	239.15	1304.22	0.00	0.00	0.00	1515.13	167.66	1710.26	1506.31	299.64	1712.22	1389.37	173.34	1663.96	1376.48	287.60	1659.21	530.32	1228.80	72.38	1130.97	1242.94	78.91	503.70
8.32000	1759.02	361.32	66.89	1716.45	357.51	73.37	1555.70	380.98	59.11	1558.27	373.87	125.12	1486.63	210.34	39.33	1437.77	205.29	54.46	1276.08	158.45	47.65	1282.31	166.95	103.71	1541.26	240.08	1302.50	0.00	0.00	0.00	1527.28	169.54	1709.28	1519.29	302.16	1710.38	1402.21	175.54	1662.50	1389.41	289.35	1657.40	530.70	1229.15	72.28	1130.83	1242.33	78.96	501.00
8.33000	1801.96	366.75	74.76	1757.51	362.34	77.90	1598.35	384.21	52.95	1596.03	378.30	119.99	1486.24	209.88	38.80	1437.32	204.38	53.81	1276.40	158.49	48.63	1283.10	167.00	104.72	1554.80	241.22	1300.65	0.00	0.00	0.00	1539.34	171.64	1708.06	1529.47	304.05	1708.78	1415.05	177.66	1661.02	1402.30	291.25	1655.50	531.25	1229.08	72.40	1131.26	1242.24	79.09	503.28
8.34000	1843.22	372.05	83.65	1798.18	367.73	84.08	1639.76	388.18	48.92	1633.97	380.74	115.46	1486.57	209.70	38.70	1436.70	204.47	53.64	1276.72	158.26	49.75	1283.93	167.29	105.74	1566.57	242.41	1298.67	0.00	0.00	0.00	1552.73	173.83	1706.55	1543.51	306.24	1706.82	1428.10	180.08	1659.42	1415.21	293.20	1653.59	531.61	1228.93	72.55	1131.00	1242.98	78.77	505.93
8.35000	1882.03	376.58	94.00	1837.48	371.88	91.89	1680.25	393.41	47.16	1670.84	384.23	112.82	1486.57	209.28	38.30	1436.88	204.27	53.42	1277.24	158.33	50.86	1284.83	166.88	107.19	1579.63	243.75	1296.74	0.00	0.00	0.00	1565.74	176.52	1705.08	1556.41	308.19	1704.91	1441.03	182.12	1657.86	1428.11	295.47	1651.67	530.46	1229.08	72.25	1130.78	1243.13	78.53	504.23
8.36000	1918.33	380.84	105.23	1875.98	376.50	100.97	1719.87	397.85	46.80	1707.29	386.27	111.34	1486.85	209.21	38.12	1437.26	204.10	53.35	1277.89	158.46	52.03	1285.66	166.46	108.75	1592.05	245.09	1294.89	0.00	0.00	0.00	1578.91	179.52	1703.43	1569.21	310.61	1703.03	1454.20	184.85	1656.36	1441.08	297.84	1649.77	530.15	1228.55	72.37	1130.84	1243.19	78.77	504.42
8.37000	1953.32	383.95	117.98	1909.19	378.68	110.57	1758.11	400.38	47.50	1741.46	389.42	111.53	1487.39	209.01	37.84	1438.29	203.41	53.15	1278.47	158.41	53.47	1286.68	165.83	110.53	1605.11	246.53	1293.09	0.00	0.00	0.00	1592.71	181.51	1701.53	1582.61	312.69	1701.15	1467.33	187.11	1654.74	1454.13	300.06	1647.98	530.60	1228.62	72.39	1130.41	1242.93	78.72	500.74
8.38000	1984.98	386.26	130.65	1942.72	380.38	121.83	1794.16	402.82	49.40	1773.25	391.70	112.64	1487.33	209.17	37.64	1437.82	203.58	53.03	1279.10	158.24	55.16	1287.97	166.03	112.22	1617.81	248.17	1291.15	0.00	0.00	0.00	1605.24	183.34	1699.59	1595.03	314.49	1699.39	1480.49	189.71	1653.11	1467.12	302.39	1646.20	530.82	1228.32	72.46	1130.54	1242.39	78.94	502.56
8.39000	2014.33	387.41	142.75	1973.19	382.47	131.83	1828.11	403.77	51.60	1803.28	393.21	114.32	1487.72	209.02	37.31	1438.70	203.03	52.89	1280.21	158.93	56.83	1289.43	165.84	114.41	1629.90	249.78	1289.34	0.00	0.00	0.00	1617.12	185.77	1698.14	1608.28	316.90	1697.37	1493.45	191.69	1651.48	1480.09	304.65	1644.53	530.81	1228.92	72.33	1130.46	1241.67	79.13	505.45
8.40000	2040.96	387.68	152.52	1998.54	382.04	140.15	1858.84	405.28	54.12	1830.68	394.30	116.02	1487.61	208.80	36.78	1439.07	203.31	53.23	1281.12	158.72	59.19	1291.48	166.49	116.37	1643.17	251.32	1287.59	0.00	0.00	0.00	1631.96	188.64	1696.18	1621.09	319.73	1695.40	1506.72	194.35	1649.98	1493.15	307.00	1642.92	531.09	1228.59	72.55	1131.30	1242.12	79.13	503.04
8.41000	2064.13	386.33	160.11	2022.34	382.05	146.48	1886.35	404.78	55.53	1854.86	396.11	117.89	1488.24	208.55	36.44	1440.01	202.22	52.76	1282.23	158.60	61.78	1293.13	165.68	119.30	1656.60	253.08	1285.90	0.00	0.00	0.00	1644.39	191.18	1694.73	1634.25	322.24	1693.61	1520.05	197.57	1648.62	1506.09	309.82	1641.27	531.13	1228.91	72.38	1131.03	1241.43	79.32	502.27
8.42000	2084.21	383.86	165.03	2048.44	384.41	138.98	1907.71	406.68	57.29	1876.22	396.47	118.48	1488.72	208.70	36.35	1440.34	201.74	52.61	1283.41	158.00	64.82	1295.05	164.47	122.41	1669.08	254.94	1284.28	0.00	0.00	0.00	1658.24	194.62	1693.07	1647.19	324.72	1691.91	1533.23	200.41	1647.32	1519.23	312.42	1639.81	531.14	1228.14	72.65	1130.90	1242.18	78.98	501.49
8.43000	2101.48	380.93	166.48	2063.83	379.37	140.92	1926.25	406.37	56.81	1894.13	395.94	117.85	1489.49	208.31	36.17	1441.25	200.58	52.24	1284.92	157.92	67.93	1297.51	164.15	125.55	1683.16	256.64	1282.78	0.00	0.00	0.00	1670.70	196.89	1691.62	1659.90	328.02	1690.05	1546.17	202.50	1645.90	1532.33	315.22	1638.37	530.07	1228.12	72.34	1130.97	1242.70	78.89	504.75
8.44000	2116.47	377.75	164.34	2082.10	371.64	139.55	1942.58	402.62	54.09	1908.38	395.30	116.43	1489.80	208.44	36.00	1439.02	201.41	54.99	1286.49	157.16	71.49	1300.52	163.96	128.90	1695.72	258.64	1281.49	0.00	0.00	0.00	1683.33	200.62	1690.41	1672.80	331.21	1688.46	1559.68	206.23	1644.84	1545.40	318.09	1637.03	529.91	1228.13	72.17	1130.03	1242.53	78.86	505.01
8.45000	2128.13	373.08	159.98	2094.50	368.38	134.90	1953.95	400.48	51.17	1919.98	394.16	114.19	1489.79	208.36	35.70	1438.73	201.10	54.78	1288.59	156.68	75.10	1303.65	162.72	132.85	1708.83	260.92	1280.23	0.00	0.00	0.00	1697.08	203.24	1689.06	1686.69	333.68	1686.94	1572.64	209.00	1643.78	1558.54	321.00	1635.72	531.27	1228.46	72.47	1129.65	1242.24	78.90	503.84
8.46000	2137.97	369.51	153.08	2103.96	366.38	128.62	1961.56	398.97	47.98	1929.75	392.05	111.20	1490.19	207.99	35.34	1439.16	200.73	54.47	1291.07	156.43	78.76	1307.15	161.43	136.87	1722.71	263.20	1279.19	0.00	0.00	0.00	1709.29	205.79	1687.74	1700.64	337.07	1685.17	1585.43	211.68	1642.76	1571.75	324.22	1634.48	531.14	1228.45	72.39	1129.92	1242.92	78.60	504.04
8.47000	2145.55	365.04	144.65	2112.74	361.43	120.75	1965.81	399.67	45.70	1937.97	391.22	111.90	1490.33	208.47	35.50	1440.50	200.25	54.33	1293.73	155.74	82.93	1311.05	159.96	141.23	1735.52	265.55	1278.30	0.00	0.00	0.00	1722.70	209.90	1686.60	1714.01	340.30	1683.57	1598.42	214.79	1641.85	1584.79	327.77	1633.19	530.86	1228.15	72.42	1130.78	1242.86	78.71	502.13
8.48000	2152.15	359.82	133.83	2118.22	356.89	111.98	1969.55	396.84	42.15	1941.60	388.64	107.49	1490.31	208.12	35.04	1440.66	199.81	53.77	1296.67	155.02	87.36	1315.71	158.31	145.95	1749.54	267.94	1277.49	0.00	0.00	0.00	1735.35	212.74	1685.38	1739.04	344.94	1676.72	1611.60	218.49	1640.90	1597.71	331.19	1631.99	530.58	1228.40	72.22	1130.18	1242.47	78.79	504.11
8.49000	2157.67	354.05	123.26	2118.50	351.09	111.06	1972.54	395.76	38.91	1946.92	387.16	103.97	1490.04	207.67	34.57	1441.98	199.56	53.46	1299.91	154.06	92.50	1321.18	157.71	150.65	1764.17	270.49	1277.00	0.00	0.00	0.00	1748.66	216.07	1684.04	1754.99	348.43	1673.90	1624.40	221.95	1640.02	1610.55	334.61	1630.85	529.97	1229.19	71.91	1130.12	1242.91	78.59	503.47
8.50000	2164.77	348.72	112.28	2123.85	346.51	101.92	1976.05	394.49	36.44	1955.14	385.58	101.98	1490.79	207.76	34.64	1442.86	199.21	53.05	1304.01	153.96	97.87	1327.14	156.59	155.82	1777.48	273.13	1276.46	0.00	0.00	0.00	1760.23	218.99	1682.89	1767.93	351.82	1672.18	1637.00	224.93	1639.09	1623.21	338.26	1629.71	531.16	1228.17	72.71	1130.08	1243.11	78.74	503.60
8.51000	2173.02	346.01	99.83	2131.01	344.97	92.64	1979.21	395.06	36.39	1960.92	386.64	100.74	1491.32	207.89	34.86	1444.95	198.87	53.03	1308.76	153.80	103.82	1334.03	155.72	161.34	1791.87	275.69	1276.19	0.00	0.00	0.00	1773.19	222.54	1682.23	1780.78	355.99	1670.82	1649.86	228.74	1638.55	1636.11	341.59	1628.87	531.23	1227.95	72.68	1130.59	1242.45	79.00	506.30
8.52000	2177.86	344.93	88.67	2133.71	345.25	86.47	1983.39	394.26	36.41	1968.50	387.98	100.83	1491.44	207.98	35.04	1446.50	198.78	52.90	1314.31	154.17	110.19	1341.90	154.83	167.28	1805.86	278.40	1276.14	0.00	0.00	0.00	1787.53	226.30	1681.70	1793.87	359.36	1670.13	1662.34	232.07	1638.38	1648.98	345.08	1628.50	529.68	1228.73	72.04	1130.43	1242.80	78.74	504.61
8.53000	2181.60	345.29	79.65	2137.08	347.30	78.29	1983.35	398.13	39.13	1973.55	387.61	100.21	1491.40	208.07	35.05	1448.46	198.79	52.92	1320.56	153.70	117.66	1350.84	154.06	173.68	1819.88	281.04	1276.37	0.00	0.00	0.00	1799.42	230.09	1682.04	1807.24	361.91	1669.99	1675.32	236.37	1639.00	1661.79	348.68	1628.66	530.75	1229.02	72.11	1130.94	1242.59	78.97	502.75
8.54000	2183.59	345.75	72.38	2139.81	348.02	73.54	1981.64	400.73	45.96	1977.07	388.01	101.14	1491.58	208.26	35.13	1450.37	199.05	53.00	1328.35	154.51	125.50	1361.49	154.31	180.32	1833.32	283.75	1277.14	0.00	0.00	0.00	1812.81	232.93	1682.42	1820.22	365.29	1670.16	1687.79	239.64	1639.95	1674.57	352.39	1629.22	531.24	1228.62	72.40	1129.89	1242.91	78.65	501.16
8.55000	2184.74	343.14	66.40	2139.25	344.69	69.90	1981.77	400.11	45.95	1979.95	387.42	101.84	1493.03	208.32	35.27	1451.67	199.35	53.22	1337.38	155.59	134.21	1373.82	155.32	187.08	1847.19	286.32	1278.44	0.00	0.00	0.00	1825.83	236.67	1683.44	1832.31	369.85	1670.34	1700.11	242.67	1641.05	1687.44	355.62	1630.08	530.89	1228.68	72.26	1130.01	1243.10	78.60	504.92
8.56000	2186.48	341.87	62.71	2140.55	344.23	67.81	1985.96	396.65	39.04	1981.02	386.44	101.45	1493.63	208.43	35.24	1456.35	199.71	54.73	1347.79	155.78	144.21	1387.38	155.62	194.39	1861.45	288.83	1280.08	0.00	0.00	0.00	1838.48	240.01	1684.56	1845.46	372.64	1671.03	1712.87	246.96	1642.45	1700.13	359.33	1630.97	530.81	1228.31	72.45	1130.28	1243.35	78.72	505.35
8.57000	2186.59	342.71	59.91	2140.66	344.74	66.84	1987.05	396.31	40.04	1982.82	386.57	101.96	1494.71	208.31	35.19	1460.57	199.80	56.37	1359.57	156.25	154.81	1402.41	155.50	202.34	1874.88	291.27	1281.96	0.00	0.00	0.00	1849.84	243.57	1686.20	1857.72	376.69	1671.86	1725.22	250.38	1643.75	1713.04	362.55	1631.95	530.93	1227.72	72.71	1129.92	1243.20	78.72	504.75
8.58000	2187.09	343.66	56.66	2141.45	345.09	65.87	1982.69	399.05	47.35	1984.58	386.33	102.02	1497.07	208.07	35.36	1465.49	200.02	58.46	1372.90	156.72	166.11	1419.16	156.07	210.16	1888.05	293.55	1283.95	0.00	0.00	0.00	1862.56	246.42	1687.78	1870.34	379.78	1672.95	1737.70	253.49	1645.05	1725.64	365.88	1632.87	531.44	1227.81	72.79	1130.60	1242.25	79.03	506.80
8.59000	2186.99	343.11	55.27	2142.04	344.55	65.73	1983.90	399.94	48.66	1984.31	386.46	101.64	1499.56	206.96	35.20	1473.06	199.89	61.47	1387.73	157.38	177.76	1437.47	156.73	218.07	1901.55	295.83	1285.92	0.00	0.00	0.00	1873.80	249.35	1689.61	1883.53	381.61	1674.42	1750.37	257.05	1646.38	1738.26	368.82	1633.97	530.86	1228.05	72.54	1130.10	1242.45	78.74	505.32
8.60000	2187.64	343.38	53.83	2141.12	343.93	64.66	1983.96	398.27	49.06	1984.51	386.80	101.57	1504.35	205.46	35.75	1482.39	199.41	65.44	1404.40	158.63	189.66	1456.67	157.01	226.18	1914.02	297.88	1287.81	0.00	0.00	0.00	1887.24	252.49	1691.31	1895.50	385.58	1675.55	1762.79	260.24	1647.96	1750.72	371.84	1635.06	530.45	1228.09	72.65	1130.37	1242.70	78.86	504.79
8.61000	2187.62	343.28	52.38	2142.48	344.17	64.50	1985.00	398.52	49.41	1984.38	387.19	101.36	1510.51	203.30	33.60	1494.29	198.82	70.99	1422.76	159.07	201.88	1477.55	158.36	233.96	1926.66	299.61	1289.55	0.00	0.00	0.00	1900.08	255.67	1693.34	1907.80	389.10	1676.89	1775.30	263.50	1649.60	1763.50	374.44	1636.32	531.73	1228.00	72.90	1130.54	1242.08	79.10	506.48
8.62000	2187.66	343.46	51.75	2142.23	344.00	63.89	1985.15	398.80	48.13	1984.63	386.53	100.76	1522.19	200.40	35.11	1509.25	198.34	77.07	1443.66	159.93	212.67	1499.03	158.43	241.78	1938.90	301.00	1291.30	0.00	0.00	0.00	1911.28	258.25	1695.74	1920.63	391.31	1678.63	1787.45	266.06	1651.42	1776.21	377.11	1637.75	532.44	1227.72	72.87	1130.54	1241.39	79.41	505.67
8.63000	2187.81	343.92	50.75	2142.20	343.87	63.89	1985.45	398.86	47.95	1986.93	387.08	101.88	1539.05	198.88	41.38	1526.72	197.38	83.01	1465.92	162.74	221.03	1521.72	160.47	248.71	1951.26	302.09	1293.05	0.00	0.00	0.00	1923.75	261.17	1698.19	1933.02	394.30	1680.38	1799.91	269.13	1653.47	1788.77	379.79	1639.25	531.36	1227.90	72.76	1130.56	1241.49	79.11	502.27
8.64000	2187.59	343.96	50.24	2142.77	345.23	62.97	1983.09	399.33	47.95	1986.51	386.74	101.48	1561.26	197.32	46.94	1549.66	196.59	89.55	1489.19	164.80	228.41	1544.69	163.26	255.20	1963.10	302.98	1294.97	0.00	0.00	0.00	1935.79	263.73	1701.00	1945.62	396.83	1682.32	1812.43	271.92	1655.68	1801.51	382.18	1640.84	530.98	1228.42	72.49	1130.45	1241.96	78.90	504.37
8.65000	2188.16	343.61	50.10	2143.07	344.85	63.04	1984.19	399.22	48.03	1986.40	387.39	101.96	1588.21	196.41	52.46	1574.58	196.80	95.13	1513.29	166.49	234.11	1568.67	166.61	261.17	1975.32	303.66	1297.07	0.00	0.00	0.00	1947.74	265.63	1703.89	1957.67	399.60	1684.06	1825.17	275.15	1658.11	1814.21	384.24	1642.54	531.29	1227.77	72.70	1130.12	1242.19	78.90	505.94
8.66000	2188.20	343.87	49.72	2142.70	344.77	62.79	1984.66	398.35	47.33	1986.82	387.55	102.11	1615.88	196.52	56.63	1602.50	197.58	99.96	1538.81	168.26	238.04	1593.86	170.35	265.61	1987.85	304.27	1299.35	0.00	0.00	0.00	1960.16	268.36	1706.80	1970.29	401.99	1686.07	1837.71	277.58	1660.54	1826.93	386.23	1644.31	531.06	1227.82	72.73	1130.20	1242.60	78.77	502.47
8.67000	2188.11	343.98	49.21	2143.10	344.75	62.60	1984.87	397.81	47.08	1987.03	387.31	102.10	1645.78	197.37	60.16	1632.26	198.95	103.73	1565.56	170.64	240.11	1619.58	174.70	268.51	2000.48	304.82	1301.76	0.00	0.00	0.00	1972.08	269.79	1709.56	1982.84	404.11	1688.14	1849.99	279.42	1662.98	1839.59	388.14	1646.07	531.32	1227.97	72.63	1130.04	1242.54	78.79	500.68
8.68000	2187.74	343.77	48.92	2142.87	345.47	61.91	1984.87	397.44	47.03	1988.76	387.22	103.12	1678.05	198.78	62.94	1662.71	200.81	106.07	1593.23	173.75	240.21	1645.54	177.62	269.95	2012.83	305.41	1304.30	0.00	0.00	0.00	1985.29	273.01	1712.54	1994.90	406.57	1690.08	1862.19	280.75	1665.40	1852.14	389.90	1647.94	530.94	1228.42	72.46	1129.78	1242.21	78.84	501.04
8.69000	2188.16	344.17	48.53	2142.92	345.27	62.05	1984.38	397.65	47.44	1987.75	387.92	103.17	1711.91	200.88	64.95	1694.48	203.12	107.32	1620.60	176.93	238.79	1672.33	180.92	269.69	2024.78	306.16	1306.81	0.00	0.00	0.00	1997.43	274.18	1715.49	2008.05	406.80	1692.49	1875.06	282.86	1668.03	1864.70	391.14	1649.97	530.87	1228.48	72.38	1130.50	1242.10	79.09	502.24
8.70000	2188.83	344.69	48.11	2143.93	346.17	61.46	1984.98	396.37	47.34	1987.81	387.43	103.45	1746.56	203.67	65.88	1727.83	205.98	107.87	1648.14	179.58	235.90	1699.42	183.99	268.03	2036.60	307.09	1309.37	0.00	0.00	0.00	2009.78	275.75	1717.88	2020.43	408.06	1694.53	1887.29	283.99	1670.51	1877.02	392.48	1652.01	531.40	1227.95	72.65	1130.55	1242.36	78.95	503.58
8.71000	2187.84	344.28	47.66	2143.69	345.53	61.65	1984.63	396.90	47.92	1988.91	386.62	103.97	1783.50	207.35	66.53	1762.75	209.52	107.66	1676.57	182.52	231.26	1726.73	186.54	265.37	2048.58	308.15	1311.79	0.00	0.00	0.00	2022.06	277.33	1720.21	2033.29	408.67	1696.53	1900.01	285.70	1672.82	1889.48	393.36	1654.11	530.20	1228.85	72.26	1129.88	1241.26	79.25	504.20
8.72000	2188.43	344.59	47.41	2144.09	345.44	61.75	1985.33	397.01	48.54	1988.60	386.57	104.02	1820.55	211.68	66.16	1798.39	213.47	106.56	1706.15	185.63	225.01	1755.39	189.94	261.05	2059.92	309.26	1314.01	0.00	0.00	0.00	2032.87	277.52	1722.60	2045.09	410.94	1698.16	1912.68	286.77	1674.91	1902.11	394.12	1656.18	529.75	1228.34	72.32	1130.52	1241.44	79.20	502.62
8.73000	2188.43	344.67	47.28	2143.66	345.37	61.32	1985.71	396.11	48.49	1989.08	386.41	104.68	1859.38	216.45	65.72	1835.25	217.90	105.08	1737.02	189.24	217.21	1783.34	191.70	256.09	2071.19	310.32	1315.92	0.00	0.00	0.00	2045.48	278.14	1724.14	2057.76	411.10	1699.98	1925.02	286.96	1676.57	1914.71	394.53	1658.20	529.84	1228.21	72.30	1130.29	1241.43	79.09	503.43
8.74000	2188.09	344.14	47.33	2144.31	346.08	61.15	1986.74	396.15	49.30	1989.66	386.93	105.58	1898.47	221.64	64.69	1872.93	222.51	103.11	1768.96	192.77	208.25	1812.52	194.38	249.69	2082.25	311.55	1317.54	0.00	0.00	0.00	2059.03	278.90	1725.25	2069.90	412.26	1701.41	1937.49	287.19	1678.08	1927.00	395.35	1660.05	530.27	1228.00	72.45	1130.19	1241.77	79.03	506.23
8.75000	2188.90	344.56	47.31	2144.46	345.96	61.22	1985.90	395.82	48.94	1990.86	385.90	105.53	1938.15	226.68	63.43	1912.08	226.93	101.09	1801.26	196.20	198.29	1842.88	198.18	241.75	2093.59	312.78	1318.79	0.00	0.00	0.00	2070.97	279.56	1726.38	2082.50	412.26	1702.91	1950.19	287.84	1679.21	1939.53	395.52	1661.86	530.65	1228.02	72.48	1130.17	1241.49	79.01	508.44
8.76000	2188.90	344.81	46.79	2144.70	346.29	61.18	1987.74	395.48	49.42	1989.72	385.80	105.59	1979.67	231.43	62.50	1951.12	231.23	98.42	1834.94	200.54	186.99	1873.50	200.91	233.35	2104.63	314.15	1319.71	0.00	0.00	0.00	2083.18	279.17	1727.12	2095.03	412.58	1704.22	1962.56	288.36	1680.15	1951.94	395.86	1663.47	530.94	1228.42	72.60	1130.57	1241.86	79.07	504.58
8.77000	2188.64	344.58	46.62	2144.17	345.43	61.36	1986.33	394.94	49.09	1990.69	385.52	106.07	2021.15	235.69	61.37	1990.57	235.01	95.43	1868.64	203.22	175.55	1904.14	202.79	224.43	2115.71	315.48	1320.35	0.00	0.00	0.00	2095.44	279.62	1727.65	2092.92	411.10	1713.70	1974.93	288.45	1680.79	1964.29	396.31	1664.74	531.36	1228.19	72.80	1130.46	1242.13	79.04	502.56
8.78000	2189.13	344.36	46.65	2144.51	345.16	61.05	1986.00	395.83	50.29	1991.75	385.77	106.74	2063.92	239.00	60.54	2030.79	238.08	92.30	1903.33	206.32	163.50	1936.98	206.74	214.20	2126.87	316.94	1320.65	0.00	0.00	0.00	2107.50	279.40	1727.95	2101.47	410.62	1716.68	1987.32	288.84	1681.14	1976.62	396.79	1665.74	530.96	1228.14	72.51	1131.05	1241.98	79.21	504.49
8.79000	2190.06	344.17	46.94	2143.35	343.07	65.37	1987.13	394.23	49.99	1991.14	385.52	106.89	2106.07	241.51	59.27	2071.67	240.46	89.26	1938.91	208.69	151.35	1970.66	211.45	203.16	2138.27	318.37	1320.68	0.00	0.00	0.00	2120.01	279.55	1728.05	2113.94	410.70	1717.57	1999.87	289.49	1681.22	1989.02	396.84	1666.60	530.93	1228.60	72.32	1129.83	1242.22	78.82	507.33
8.80000	2187.06	340.26	54.71	2144.74	342.51	65.98	1987.27	394.38	50.48	1990.62	384.84	106.81	2148.21	243.41	58.37	2112.65	242.53	86.48	1974.65	210.49	139.30	2004.15	214.37	192.43	2149.46	319.87	1320.40	0.00	0.00	0.00	2132.96	279.31	1727.68	2126.13	410.17	1718.39	2012.20	289.21	1681.04	2001.22	397.09	1667.09	530.92	1228.21	72.51	1129.23	1242.45	78.58	510.60
8.81000	2188.15	339.72	55.14	2145.40	342.25	66.04	1988.94	393.49	50.92	1991.81	385.15	107.77	2191.48	244.82	58.48	2153.85	244.25	84.04	2011.93	213.16	127.01	2038.98	218.51	181.14	2160.81	321.36	1319.94	0.00	0.00	0.00	2145.69	279.92	1727.33	2138.04	410.49	1718.74	2024.90	290.02	1680.71	2013.35	397.22	1667.35	531.53	1228.36	72.67	1129.61	1242.28	78.72	508.86
8.82000	2188.53	339.40	55.15	2145.61	342.24	65.87	1988.14	394.11	51.38	1991.73	385.32	108.25	2236.40	245.29	57.44	2195.75	245.55	82.35	2049.97	215.86	114.59	2074.06	221.56	169.91	2172.50	322.80	1319.26	0.00	0.00	0.00	2157.84	279.74	1726.91	2149.53	410.69	1718.90	2037.13	289.86	1680.01	2025.61	397.14	1667.39	531.55	1228.35	72.71	1130.16	1242.71	78.70	504.59
8.83000	2188.72	339.74	54.78	2145.16	342.95	65.58	1988.26	393.26	51.08	1993.14	384.25	108.37	2281.17	245.71	58.52	2238.00	246.83	81.50	2088.43	217.78	102.80	2109.15	223.26	159.34	2184.33	324.17	1318.35	0.00	0.00	0.00	2169.76	279.48	1726.48	2161.58	410.56	1718.94	2049.16	289.64	1678.93	2037.85	397.12	1667.21	531.07	1227.95	72.69	1130.24	1243.05	78.55	504.75
8.84000	2188.60	340.69	54.45	2145.03	343.73	65.36	1989.85	391.90	46.55	1993.12	384.14	108.83	2325.72	246.47	61.05	2279.90	248.18	81.36	2127.64	219.07	91.66	2145.60	226.43	148.67	2195.90	325.39	1317.27	0.00	0.00	0.00	2182.06	279.75	1725.66	2173.83	410.33	1718.90	2061.13	289.51	1677.91	2050.30	396.95	1666.82	531.42	1228.59	72.49	1130.69	1242.61	78.94	506.47
8.85000	2191.36	331.44	56.06	2144.72	344.11	65.01	1990.11	390.94	46.57	1993.49	383.81	109.03	2369.11	247.99	64.33	2322.56	249.69	82.81	2167.11	219.97	81.13	2181.15	226.75	139.34	2207.46	326.58	1316.07	0.00	0.00	0.00	2193.20	279.18	1724.64	2185.18	410.85	1718.41	2073.48	289.71	1676.63	2062.34	396.94	1666.11	530.86	1228.69	72.52	1130.42	1242.27	78.99	504.63
8.86000	2187.80	342.02	53.53	2145.78	345.84	59.68	1990.34	390.53	46.91	1994.02	383.66	109.72	2411.94	249.92	68.99	2364.05	251.47	85.10	2207.13	220.13	71.79	2216.81	226.65	130.82	2219.08	327.67	1314.66	0.00	0.00	0.00	2205.78	279.24	1723.35	2197.26	410.77	1717.80	2085.59	289.32	1675.19	2074.68	396.64	1665.34	530.34	1228.16	72.56	1130.55	1242.32	78.95	503.33
8.87000	2191.19	345.47	45.36	2146.78	346.57	59.57	1990.75	389.93	47.31	1994.76	382.71	109.94	2454.08	251.63	74.66	2405.16	253.35	88.73	2246.84	219.97	63.50	2252.90	227.42	123.04	2230.42	328.70	1313.17	0.00	0.00	0.00	2217.83	279.33	1722.09	2209.22	410.60	1717.07	2098.20	289.51	1673.65	2086.38	397.10	1664.26	530.43	1228.68	72.42	1130.59	1242.04	79.14	504.30
8.88000	2191.63	345.58	45.47	2147.15	346.05	59.95	1990.04	391.12	48.22	1994.42	382.92	110.60	2494.91	253.84	81.82	2444.78	255.29	93.36	2286.70	219.95	56.67	2290.09	229.17	116.30	2241.88	329.69	1311.53	0.00	0.00	0.00	2229.93	279.08	1720.64	2220.99	410.68	1716.26	2110.73	289.76	1672.19	2098.38	397.22	1663.11	531.34	1228.40	72.73	1130.96	1241.92	79.33	501.49
8.89000	2191.18	345.89	44.93	2146.25	347.36	58.52	1990.69	389.99	48.54	1995.52	382.53	111.32	2534.46	255.17	89.68	2483.31	257.14	99.32	2325.83	220.51	51.52	2325.13	229.64	111.17	2253.23	330.67	1309.88	0.00	0.00	0.00	2243.43	279.56	1719.02	2233.05	410.79	1715.17	2123.34	290.08	1670.43	2110.68	396.97	1661.92	532.26	1227.96	72.91	1130.11	1241.85	79.07	502.70
8.90000	2191.93	346.29	45.02	2147.85	347.21	59.14	1990.45	390.20	49.29	1994.81	382.86	112.14	2573.01	257.56	96.65	2522.42	257.65	103.41	2363.67	220.86	48.33	2361.18	232.77	106.69	2264.67	331.59	1308.12	0.00	0.00	0.00	2254.25	278.53	1717.46	2245.25	410.38	1714.06	2135.35	289.75	1668.61	2122.91	396.86	1660.54	531.02	1228.49	72.47	1129.53	1242.62	78.57	504.02
8.91000	2191.79	346.28	44.87	2147.32	346.86	59.31	1990.87	389.90	50.11	1996.97	383.00	113.77	2608.03	259.40	106.27	2557.84	259.29	111.02	2400.41	222.62	46.28	2393.73	233.75	104.57	2276.24	332.40	1306.30	0.00	0.00	0.00	2266.16	278.37	1715.76	2257.28	409.96	1713.01	2147.30	289.44	1666.70	2134.92	396.84	1659.13	530.84	1228.26	72.54	1129.63	1242.54	78.66	505.22
8.92000	2191.95	346.43	44.88	2148.41	348.03	58.85	1991.09	389.97	51.02	1996.64	382.41	113.91	2641.24	260.63	116.56	2591.34	260.31	119.30	2434.84	223.78	46.02	2426.00	236.67	103.36	2287.84	333.15	1304.51	0.00	0.00	0.00	2279.36	278.20	1713.88	2269.31	409.75	1711.71	2160.41	290.82	1665.00	2147.00	396.63	1657.68	531.62	1228.03	72.76	1130.07	1242.70	78.77	504.81
8.93000	2192.23	346.71	44.64	2148.40	347.89	58.92	1991.53	389.87	52.29	1997.03	382.83	115.28	2675.76	261.14	118.83	2621.45	262.02	128.12	2467.17	225.21	46.92	2455.23	238.22	103.46	2299.64	333.97	1302.71	0.00	0.00	0.00	2290.80	277.75	1712.17	2280.76	409.92	1710.38	2172.14	289.90	1662.95	2159.21	396.18	1656.26	531.45	1228.67	72.49	1130.03	1242.81	78.68	505.84
8.94000	2192.22	346.87	44.45	2148.35	347.44	58.91	1991.90	388.97	53.10	1998.77	382.67	116.84	2703.95	265.16	128.44	2649.06	264.49	136.90	2496.80	227.84	48.20	2482.93	240.91	103.83	2311.70	334.71	1300.91	0.00	0.00	0.00	2302.23	277.11	1710.75	2293.78	408.62	1709.05	2184.45	289.87	1661.14	2170.86	396.47	1654.71	531.30	1227.97	72.69	1129.90	1242.07	78.87	506.84
8.95000	2192.45	346.93	44.51	2148.37	346.44	63.52	1991.58	390.24	55.00	1999.22	383.54	118.65	2727.99	268.02	138.26	2673.96	266.51	144.01	2525.22	232.37	49.41	2508.29	243.78	104.57	2323.72	335.46	1299.17	0.00	0.00	0.00	2314.15	276.68	1709.10	2305.46	408.37	1707.80	2196.64	289.82	1659.25	2182.79	396.30	1653.28	531.42	1228.22	72.71	1130.11	1241.87	78.80	504.83
8.96000	2193.14	347.23	44.52	2148.31	346.65	63.23	1991.55	391.18	57.10	1999.96	384.14	120.20	2749.53	271.13	145.98	2696.82	271.02	146.30	2545.11	229.31	53.13	2531.96	247.39	104.98	2335.71	336.15	1297.50	0.00	0.00	0.00	2326.91	276.26	1707.35	2317.25	408.02	1706.49	2208.92	289.40	1657.50	2194.93	395.82	1651.80	531.67	1228.16	72.86	1130.23	1242.34	78.66	504.29
8.97000	2193.06	347.21	44.51	2148.65	346.93	62.97	1992.78	390.57	58.50	2001.28	384.07	121.87	2768.96	273.40	150.96	2716.61	273.98	149.71	2543.35	202.81	63.24	2552.60	249.65	105.79	2347.88	336.66	1295.91	0.00	0.00	0.00	2338.52	275.28	1705.72	2329.62	406.93	1705.29	2220.91	288.94	1655.68	2207.14	395.23	1650.32	531.82	1228.21	72.77	1129.90	1242.17	78.96	505.58
8.98000	2193.40	347.39	44.20	2148.94	347.40	62.49	1993.47	390.38	60.32	2004.04	384.53	124.32	2784.89	276.57	153.38	2740.08	277.81	140.44	2585.91	237.70	53.27	2565.55	251.58	105.01	2359.88	337.14	1294.32	0.00	0.00	0.00	2350.04	274.20	1704.06	2341.09	406.07	1704.10	2232.35	287.90	1653.82	2219.18	394.58	1648.87	531.34	1228.46	72.38	1129.57	1242.36	78.79	506.99
8.99000	2193.40	347.15	44.48	2149.20	347.74	61.94	1993.59	391.75	62.60	2005.62	385.09	126.26	2798.35	279.31	152.45	2753.85	280.28	138.38	2579.41	215.45	59.78	2581.21	254.59	103.70	2372.35	337.55	1292.83	0.00	0.00	0.00	2362.10	273.02	1702.54	2352.69	405.48	1702.85	2244.34	287.13	1652.02	2230.85	394.24	1647.34	531.52	1227.82	73.02	1129.70	1242.21	78.73	507.26
9.00000	2193.71	346.98	44.71	2149.43	348.26	61.24	1995.34	391.47	64.53	2007.60	386.67	129.33	2809.50	281.52	148.41	2757.74	281.40	146.23	2605.82	239.60	51.03	2591.80	257.33	101.51	2384.63	337.81	1291.44	0.00	0.00	0.00	2373.99	272.27	1701.22	2364.79	404.21	1701.67	2255.49	285.46	1650.27	2242.53	393.80	1645.90	530.56	1227.72	72.72	1129.63	1242.55	78.67	507.43
9.01000	2194.40	347.99	44.23	2149.92	348.87	60.39	1997.34	390.71	66.27	2010.29	387.49	132.05	2817.60	283.65	142.10	2765.67	284.21	142.52	2618.56	249.95	45.34	2599.99	260.51	98.51	2396.86	337.94	1290.21	0.00	0.00	0.00	2386.04	271.01	1699.85	2377.02	402.73	1700.73	2268.17	285.46	1648.74	2254.60	392.76	1644.58	530.33	1228.54	72.46	1129.73	1242.36	78.85	505.35
9.02000	2194.58	347.82	44.52	2151.57	349.15	60.04	1998.33	391.82	69.13	2012.60	388.87	134.97	2824.57	287.58	133.97	2772.06	285.99	136.97	2625.68	256.21	41.02	2604.94	261.22	96.15	2409.69	337.86	1289.11	0.00	0.00	0.00	2397.28	269.33	1698.41	2389.24	401.31	1699.74	2280.01	284.06	1647.15	2266.50	391.77	1643.25	530.51	1227.94	72.60	1131.02	1242.38	79.05	505.65
9.03000	2194.44	347.49	44.82	2151.99	349.85	59.51	1999.90	392.93	72.23	2015.53	390.38	138.71	2830.18	290.04	123.99	2776.27	288.82	131.63	2634.85	266.97	34.13	2610.36	264.98	92.53	2422.46	337.74	1288.19	0.00	0.00	0.00	2409.14	268.17	1697.12	2400.50	400.40	1698.68	2291.70	282.59	1645.53	2278.66	390.32	1642.02	530.84	1228.25	72.51	1130.57	1242.64	78.84	505.05
9.04000	2196.49	347.74	45.49	2151.93	350.26	58.61	2002.01	393.58	75.61	2018.93	391.70	142.52	2835.51	293.73	113.35	2780.59	292.93	123.48	2664.21	303.30	13.23	2613.86	267.69	89.46	2435.38	337.49	1287.51	0.00	0.00	0.00	2421.35	267.19	1695.85	2412.32	398.91	1697.75	2303.65	281.33	1644.10	2290.04	389.52	1640.74	531.63	1228.13	72.76	1130.93	1242.65	78.77	503.18
9.05000	2194.98	348.62	44.82	2152.74	350.71	58.13	2003.89	394.99	79.63	2023.24	393.57	146.82	2836.76	298.37	113.96	2785.99	296.79	115.65	2648.76	280.39	24.98	2617.62	268.53	88.11	2448.44	337.14	1286.94	0.00	0.00	0.00	2433.60	265.91	1694.66	2423.71	397.67	1696.70	2315.24	279.47	1642.63	2301.89	387.77	1639.73	530.88	1228.59	72.42	1130.39	1243.14	78.68	504.80
9.06000	2194.44	348.17	45.08	2155.27	350.92	58.01	2008.37	393.78	83.38	2028.32	394.99	151.48	2841.18	301.36	105.91	2791.44	300.00	107.73	2644.95	271.71	28.60	2624.80	269.88	86.44	2462.01	336.82	1286.68	0.00	0.00	0.00	2445.07	264.23	1693.87	2435.76	396.15	1696.14	2326.97	278.01	1641.69	2313.28	386.41	1638.87	530.67	1228.64	72.39	1130.64	1242.69	78.88	503.66
9.07000	2210.86	363.21	22.68	2152.52	351.45	56.34	2011.41	395.01	88.69	2035.10	395.54	152.46	2845.97	301.72	98.30	2795.56	302.04	99.81	2649.38	273.82	26.71	2630.73	269.54	85.77	2475.52	336.52	1286.79	0.00	0.00	0.00	2456.48	263.00	1693.86	2447.33	394.66	1696.03	2338.89	276.69	1641.28	2324.54	385.17	1638.45	531.50	1228.00	72.86	1130.04	1242.51	78.65	501.81
9.08000	2198.72	350.85	45.50	2155.27	349.26	52.09	2016.09	395.01	94.39	2041.60	396.60	157.94	2848.45	303.33	89.96	2797.77	303.55	93.21	2645.02	265.84	29.72	2635.02	270.04	85.02	2488.96	336.23	1287.31	0.00	0.00	0.00	2468.20	261.41	1694.04	2458.67	393.24	1696.48	2350.89	275.43	1641.61	2336.58	382.71	1638.81	531.60	1227.92	72.87	1129.93	1242.61	78.65	504.03
9.09000	2198.00	349.93	47.86	2163.34	344.18	45.34	2021.20	395.69	101.01	2048.73	398.72	164.15	2850.72	304.77	83.25	2799.96	304.66	88.11	2643.03	261.65	30.51	2638.87	271.73	84.60	2502.37	335.94	1288.45	0.00	0.00	0.00	2479.85	259.93	1695.00	2469.90	392.01	1697.26	2362.21	273.28	1642.37	2347.70	381.58	1639.41	531.23	1228.38	72.57	1130.57	1242.07	78.96	504.94
9.10000	2196.73	348.48	49.14	2172.03	340.29	39.89	2027.55	396.02	108.44	2057.74	400.13	170.35	2852.41	307.90	78.10	2801.29	307.13	84.07	2639.02	254.89	32.99	2641.99	272.77	84.95	2515.47	335.64	1290.13	0.00	0.00	0.00	2491.35	258.84	1696.29	2481.61	390.87	1698.11	2373.88	271.76	1643.53	2359.33	379.69	1640.52	531.44	1228.48	72.68	1130.05	1242.28	78.92	504.49
9.11000	2195.47	346.82	49.54	2176.64	341.71	39.54	2035.70	395.81	116.02	2069.68	400.80	176.57	2853.47	311.46	72.97	2802.40	309.99	80.41	2641.59	256.45	33.64	2640.92	268.24	93.02	2528.57	335.41	1292.22	0.00	0.00	0.00	2502.87	257.63	1697.52	2493.03	389.71	1699.17	2385.53	270.41	1644.84	2370.86	378.00	1641.77	530.93	1228.63	72.48	1130.12	1242.42	78.93	506.16
9.12000	2194.80	345.26	49.31	2175.10	348.13	43.10	2044.91	397.36	125.14	2082.83	402.58	183.16	2854.38	312.70	69.41	2803.37	311.31	78.20	2642.65	256.55	34.59	2642.23	269.85	93.06	2541.66	335.20	1294.61	0.00	0.00	0.00	2514.72	257.18	1699.11	2503.80	388.91	1700.47	2397.24	269.18	1646.23	2382.17	376.45	1643.08	531.43	1228.18	72.63	1129.84	1242.62	78.66	506.48
9.13000	2195.31	344.13	48.65	2180.23	346.15	42.93	2055.50	399.59	135.42	2096.75	405.39	189.74	2855.11	312.60	67.27	2803.98	310.98	76.70	2644.71	257.94	34.35	2643.77	269.64	93.32	2554.25	335.09	1297.09	0.00	0.00	0.00	2526.84	256.11	1700.38	2515.00	388.01	1701.66	2409.11	268.40	1647.62	2393.24	375.30	1644.24	530.90	1228.11	72.59	1130.18	1242.89	78.69	505.34
9.14000	2197.55	343.75	47.80	2181.43	347.52	45.32	2067.43	402.80	146.43	2112.75	407.78	196.40	2855.31	313.08	65.20	2804.63	311.25	75.40	2644.99	257.65	34.46	2643.80	268.45	94.46	2566.98	335.08	1299.54	0.00	0.00	0.00	2537.87	255.40	1701.84	2526.01	387.18	1702.93	2420.63	267.04	1648.89	2404.36	373.95	1645.43	531.01	1228.55	72.43	1129.57	1242.73	78.64	506.63
9.15000	2202.12	344.43	46.98	2179.87	348.43	49.54	2081.53	406.09	157.89	2129.31	411.05	203.82	2855.47	313.53	63.62	2805.15	311.46	74.48	2644.27	256.58	34.71	2644.40	269.23	94.22	2579.17	335.26	1301.79	0.00	0.00	0.00	2548.67	254.70	1703.22	2536.92	386.51	1704.25	2432.32	265.92	1650.04	2415.72	372.41	1646.62	531.61	1227.61	72.93	1129.51	1242.33	78.59	507.10
9.16000	2209.58	346.50	46.42	2179.08	349.61	55.30	2096.67	408.69	168.95	2148.03	413.92	211.07	2855.54	313.75	62.63	2804.93	311.56	73.79	2645.85	258.34	34.18	2644.29	269.11	93.49	2590.99	335.67	1303.71	0.00	0.00	0.00	2560.48	254.30	1704.77	2548.03	385.99	1705.71	2444.33	265.51	1651.29	2426.85	371.42	1647.78	532.16	1227.75	72.91	1130.68	1242.90	78.74	506.18
9.17000	2220.50	350.27	46.32	2182.59	351.78	62.34	2113.94	412.73	180.68	2167.07	418.23	219.00	2855.81	313.57	61.66	2803.66	312.34	75.50	2645.54	257.63	34.22	2644.79	268.96	94.30	2602.58	336.36	1305.34	0.00	0.00	0.00	2571.60	253.77	1706.41	2558.90	385.73	1707.44	2455.49	264.37	1652.49	2437.73	370.68	1649.00	531.75	1227.99	72.71	1130.69	1242.69	78.88	508.84
9.18000	2221.64	352.93	42.86	2193.91	355.66	70.37	2133.65	416.17	191.56	2189.15	419.43	225.91	2855.60	314.19	61.31	2803.86	312.33	75.35	2645.86	257.90	34.58	2643.65	268.17	93.32	2613.68	337.28	1306.85	0.00	0.00	0.00	2582.60	252.97	1708.34	2569.54	385.73	1709.29	2466.97	263.62	1653.84	2449.09	369.65	1650.44	531.91	1227.63	72.96	1130.21	1242.71	78.76	507.81
9.19000	2236.68	355.22	43.58	2216.57	361.99	79.11	2153.95	419.64	200.77	2210.62	421.96	233.18	2855.66	314.34	60.99	2803.82	312.23	74.84	2644.92	256.77	35.57	2645.94	269.66	93.42	2624.76	338.51	1308.26	0.00	0.00	0.00	2594.74	253.53	1710.30	2580.57	385.37	1711.36	2477.78	262.20	1655.14	2460.02	369.29	1651.93	530.93	1228.46	72.54	1130.46	1243.10	78.64	504.08
9.20000	2252.57	361.49	47.97	2234.44	367.48	85.41	2174.55	420.95	208.46	2232.91	422.70	240.14	2856.03	314.03	60.27	2804.03	312.07	74.56	2645.58	257.70	35.38	2648.48	271.76	87.92	2635.78	340.16	1309.74	0.00	0.00	0.00	2605.83	253.36	1712.23	2591.45	385.84	1713.32	2490.07	262.96	1656.67	2470.92	368.98	1653.51	531.20	1228.42	72.64	1130.14	1242.50	78.85	507.37
9.21000	2274.09	369.27	52.70	2257.33	373.63	91.41	2197.47	420.48	214.75	2254.91	424.17	247.07	2855.88	314.11	60.00	2804.31	311.90	74.30	2647.43	260.19	34.54	2649.63	272.77	87.27	2646.97	341.90	1311.31	0.00	0.00	0.00	2617.26	253.51	1714.02	2602.68	385.67	1715.50	2501.77	263.19	1657.95	2482.53	368.10	1655.32	531.28	1228.20	72.63	1129.53	1242.41	78.66	505.77
9.22000	2297.92	377.60	56.04	2290.78	379.92	101.05	2221.39	421.57	219.60	2278.42	424.79	252.84	2856.21	313.85	59.63	2804.41	311.66	73.94	2646.91	259.48	34.98	2650.16	272.64	87.49	2658.28	343.57	1312.99	0.00	0.00	0.00	2628.90	254.65	1716.05	2612.89	386.55	1717.61	2514.43	264.42	1659.42	2493.65	368.01	1656.98	531.47	1228.03	72.60	1130.57	1241.82	79.19	505.46
9.23000	2324.93	385.76	58.82	2311.58	386.99	100.87	2245.59	424.03	223.15	2303.39	424.26	256.74	2856.50	313.66	59.23	2804.62	311.44	73.66	2645.26	257.43	35.82	2650.52	273.53	87.45	2669.51	345.20	1314.82	0.00	0.00	0.00	2639.88	255.22	1717.89	2623.62	387.57	1719.57	2525.56	264.22	1660.80	2504.74	368.20	1658.68	531.04	1228.11	72.49	1130.52	1241.24	79.27	506.06
9.24000	2346.53	394.17	56.06	2331.55	393.63	99.83	2272.64	425.58	225.36	2327.27	426.32	260.04	2856.35	313.78	58.90	2804.88	311.15	73.39	2645.80	258.36	35.58	2651.03	273.61	87.48	2680.60	346.74	1316.72	0.00	0.00	0.00	2651.48	256.58	1719.72	2634.55	388.35	1721.60	2536.74	264.36	1662.16	2516.02	368.37	1660.39	531.56	1228.38	72.64	1130.52	1241.94	79.05	506.88
9.25000	2378.85	400.97	58.18	2360.72	400.30	101.30	2300.26	426.72	226.13	2352.14	428.18	261.69	2856.42	313.74	58.60	2805.10	310.92	73.09	2646.00	258.62	35.81	2651.54	273.87	87.94	2691.50	348.07	1318.54	0.00	0.00	0.00	2662.68	257.65	1721.38	2645.76	389.27	1723.36	2548.50	265.10	1663.68	2526.92	369.15	1662.02	532.09	1228.69	72.70	1130.48	1242.20	78.89	506.12
9.26000	2424.11	407.47	66.05	2400.16	405.42	105.05	2325.57	429.66	226.44	2376.90	430.08	261.61	2856.65	313.72	58.47	2805.54	310.75	72.91	2646.09	259.07	35.95	2652.20	275.14	88.32	2702.15	349.18	1320.21	0.00	0.00	0.00	2673.37	258.35	1723.08	2656.31	390.87	1724.97	2559.55	265.65	1665.21	2537.89	369.93	1663.54	531.69	1227.67	72.89	1130.68	1242.55	78.90	505.71
9.27000	2453.77	413.42	65.01	2433.86	410.22	105.52	2352.26	430.71	224.32	2403.14	431.61	260.13	2856.80	313.63	58.08	2805.98	310.53	72.76	2647.27	260.87	35.83	2652.13	274.97	89.45	2712.26	350.12	1321.69	0.00	0.00	0.00	2684.84	260.04	1724.60	2667.38	392.16	1726.59	2571.15	267.02	1666.87	2549.30	370.38	1665.11	531.36	1227.31	72.85	1131.25	1242.09	79.09	506.51
9.28000	2487.84	418.51	64.81	2468.14	414.55	105.08	2378.65	432.44	220.37	2429.54	434.09	257.38	2857.42	313.20	57.74	2806.42	310.29	72.60	2647.58	261.57	36.29	2651.18	273.84	90.66	2722.43	350.83	1323.03	0.00	0.00	0.00	2697.03	262.57	1726.07	2678.17	394.00	1727.73	2582.54	268.19	1668.31	2560.10	371.73	1666.33	531.89	1227.75	72.91	1130.78	1241.66	79.09	505.39
9.29000	2523.47	422.65	64.06	2502.70	418.25	103.72	2406.27	435.04	214.77	2456.64	435.78	252.97	2857.47	313.21	57.53	2806.60	310.07	72.33	2646.59	260.33	37.53	2651.31	273.97	91.41	2732.50	351.45	1324.22	0.00	0.00	0.00	2704.34	261.81	1730.17	2689.26	395.86	1728.58	2593.16	268.51	1669.63	2571.29	372.59	1667.58	531.49	1227.99	72.67	1129.76	1242.59	78.64	506.62
9.30000	2560.60	425.96	63.04	2538.34	421.36	101.91	2435.61	437.15	207.16	2483.87	438.68	247.53	2857.90	313.07	57.50	2807.07	309.85	72.23	2647.66	261.73	37.57	2652.07	274.51	92.23	2742.45	352.07	1325.25	0.00	0.00	0.00	2714.96	263.37	1731.89	2700.32	397.69	1729.33	2605.45	270.84	1671.14	2582.54	373.72	1668.53	531.39	1228.23	72.54	1129.50	1242.55	78.75	505.21
9.31000	2599.34	428.70	62.08	2574.51	424.27	99.40	2465.21	440.73	198.44	2512.07	441.40	241.11	2857.96	313.08	57.32	2807.33	309.61	72.08	2648.62	262.54	37.74	2653.02	275.69	92.54	2752.59	352.75	1326.10	0.00	0.00	0.00	2726.59	265.51	1732.80	2711.25	399.73	1729.76	2617.35	273.07	1672.31	2593.51	375.14	1669.24	531.16	1227.82	72.66	1130.05	1242.70	78.57	505.08
9.32000	2638.60	431.14	60.75	2611.90	426.75	96.67	2495.84	443.98	188.08	2539.26	445.75	234.03	2857.96	313.05	57.07	2807.41	309.36	71.86	2649.26	263.26	38.01	2653.51	276.30	93.16	2763.13	353.50	1326.73	0.00	0.00	0.00	2737.61	267.80	1733.59	2721.97	401.92	1729.98	2628.17	274.18	1673.42	2604.29	376.82	1669.77	532.26	1227.95	72.78	1129.83	1242.16	78.76	506.88
9.33000	2679.03	433.46	59.49	2650.60	429.16	93.97	2528.03	446.17	177.00	2570.38	446.59	224.84	2858.03	313.02	56.87	2807.21	309.13	71.52	2649.71	263.50	38.44	2653.27	275.50	94.32	2773.63	354.31	1327.14	0.00	0.00	0.00	2749.04	270.02	1734.17	2728.03	404.01	1733.71	2639.15	275.41	1674.18	2615.36	378.16	1670.22	531.98	1228.26	72.64	1129.79	1242.72	78.71	508.55
9.34000	2720.41	435.67	58.73	2689.32	431.67	90.90	2561.22	449.18	164.81	2599.99	449.73	215.72	2858.16	312.62	56.32	2807.37	308.90	71.36	2650.52	264.34	38.68	2652.71	274.21	95.59	2784.05	355.08	1327.32	0.00	0.00	0.00	2760.41	272.24	1734.53	2737.71	406.12	1734.45	2650.69	277.41	1674.90	2626.24	379.88	1670.46	532.64	1227.94	72.99	1130.62	1242.34	78.92	504.71
9.35000	2763.14	437.82	58.94	2728.35	434.40	87.89	2594.76	452.82	152.04	2630.09	453.58	206.21	2858.65	312.23	55.88	2807.44	308.67	71.09	2650.36	264.07	39.50	2652.25	273.08	96.59	2794.53	355.82	1327.28	0.00	0.00	0.00	2771.50	274.65	1734.71	2748.94	408.32	1734.15	2661.67	279.19	1675.38	2637.16	381.56	1670.58	533.10	1227.66	73.14	1129.84	1242.40	78.59	507.12
9.36000	2806.05	440.18	59.76	2768.66	436.99	85.86	2631.37	455.32	138.33	2660.98	457.01	196.00	2856.63	313.07	58.90	2807.82	308.52	71.02	2650.37	264.12	40.27	2651.85	272.11	97.82	2805.05	356.58	1327.04	0.00	0.00	0.00	2782.97	276.94	1734.68	2759.67	410.62	1733.79	2673.68	282.05	1675.74	2648.63	382.96	1670.61	532.85	1227.92	73.09	1129.76	1242.23	78.75	509.35
9.37000	2848.66	442.86	60.92	2810.11	439.87	84.56	2666.91	459.62	125.21	2693.01	460.33	187.52	2856.91	313.00	59.05	2808.59	308.37	71.09	2651.13	265.13	40.54	2653.19	273.63	98.22	2815.32	357.40	1326.59	0.00	0.00	0.00	2794.33	279.19	1734.45	2770.54	412.89	1733.28	2684.87	284.16	1675.85	2659.51	384.90	1670.34	531.75	1228.54	72.81	1130.71	1242.46	78.94	510.77
9.38000	2891.01	446.10	62.65	2851.64	443.09	83.67	2705.56	461.66	111.86	2724.74	463.76	179.72	2857.48	312.93	59.03	2809.06	308.31	71.05	2652.12	266.26	40.88	2655.21	275.86	98.35	2825.81	358.27	1325.96	0.00	0.00	0.00	2805.33	281.51	1734.18	2781.49	415.15	1732.61	2695.34	285.64	1675.60	2670.31	387.02	1669.80	531.81	1228.69	72.78	1130.67	1242.43	78.88	507.59
9.39000	2933.12	450.08	64.73	2893.06	446.81	83.24	2705.56	461.66	111.86	2756.13	467.29	172.58	2858.48	312.82	59.25	2809.70	308.26	71.16	2652.58	266.86	41.47	2654.53	274.78	99.56	2836.45	359.29	1325.15	0.00	0.00	0.00	2816.33	283.82	1733.79	2792.52	417.34	1731.83	2706.46	287.78	1675.20	2680.80	389.33	1669.06	531.76	1227.89	72.82	1130.74	1242.23	78.99	507.66
9.40000	2975.21	454.67	67.75	2933.44	451.27	83.17	2705.56	461.66	111.86	2787.11	470.89	166.06	2858.87	312.79	59.14	2810.02	308.23	71.08	2653.99	268.59	41.51	2656.19	276.33	100.05	2847.10	360.47	1324.21	0.00	0.00	0.00	2827.32	286.03	1733.17	2803.59	419.55	1730.94	2718.44	291.05	1674.74	2691.60	391.48	1668.26	531.96	1228.00	72.77	1130.83	1241.75	79.20	507.76
9.41000	3017.05	459.59	71.88	2973.56	456.16	83.79	2705.56	461.66	111.86	2817.63	474.56	160.15	2859.18	312.79	58.99	2810.00	308.15	70.73	2655.88	270.76	41.34	2657.58	277.53	100.39	2857.60	361.68	1323.14	0.00	0.00	0.00	2838.16	288.32	1732.54	2814.52	421.91	1729.96	2729.42	293.14	1673.90	2702.56	393.58	1667.32	531.20	1227.51	72.82	1130.55	1242.59	78.86	502.00
9.42000	3057.31	465.13	76.30	3013.70	461.19	85.87	2705.56	461.66	111.86	2847.63	478.27	154.81	2860.46	312.30	55.53	2809.98	308.06	70.40	2655.31	269.96	42.52	2657.26	275.99	102.00	2868.08	363.01	1322.01	0.00	0.00	0.00	2849.22	290.54	1731.75	2825.15	424.24	1729.00	2740.09	295.20	1673.12	2714.06	394.99	1666.32	531.43	1228.17	72.74	1130.59	1242.68	78.79	503.75
9.43000	3097.60	471.13	82.32	3053.41	467.02	89.08	2705.56	461.66	111.86	2877.05	482.01	150.02	2860.30	312.09	54.56	2810.19	307.83	70.23	2653.76	267.67	44.63	2658.95	276.94	102.51	2878.51	364.53	1320.75	0.00	0.00	0.00	2860.12	292.87	1730.91	2835.92	426.56	1727.88	2750.78	297.39	1672.05	2724.12	398.28	1664.83	531.57	1227.93	72.78	1130.35	1242.34	78.84	506.66
9.44000	3136.06	477.95	88.72	3092.38	473.26	93.13	2705.56	461.66	111.86	2905.85	485.75	145.74	2860.22	311.86	54.04	2810.08	307.63	69.96	2651.92	264.99	46.75	2660.07	276.92	103.34	2889.11	366.11	1319.42	0.00	0.00	0.00	2871.08	295.26	1729.91	2847.07	428.94	1726.64	2762.22	300.33	1670.97	2734.97	400.65	1663.47	531.56	1228.71	72.67	1130.90	1242.07	79.08	509.27
9.45000	3173.16	485.84	96.37	3130.44	480.20	98.88	2705.56	461.66	111.86	2933.97	489.50	141.97	2859.69	311.87	53.64	2810.18	307.40	69.78	2652.23	264.79	47.78	2661.84	277.88	103.92	2899.80	367.84	1317.99	0.00	0.00	0.00	2882.18	297.69	1728.84	2858.15	431.27	1725.32	2772.59	302.10	1669.56	2745.59	403.39	1661.90	531.24	1228.44	72.57	1129.94	1242.58	78.98	508.29
9.46000	3209.95	493.68	106.28	3165.98	487.90	105.27	2705.56	461.66	111.86	2961.34	493.22	138.66	2859.94	311.80	53.45	2810.63	307.18	69.77	2652.87	264.81	48.60	2661.44	276.03	105.61	2910.51	369.70	1316.53	0.00	0.00	0.00	2893.17	300.09	1727.62	2868.91	433.85	1723.99	2784.04	305.23	1668.32	2745.59	403.39	1661.90	530.65	1227.75	72.74	1129.27	1243.38	78.42	508.08
9.47000	3244.26	501.84	117.32	3200.15	495.11	113.52	2705.56	461.66	111.86	2987.91	496.90	135.79	2860.72	311.30	53.11	2811.06	306.91	69.73	2654.33	265.83	49.34	2663.07	276.73	106.47	2920.95	371.76	1315.04	0.00	0.00	0.00	2904.01	302.47	1726.28	2879.80	436.40	1722.59	2795.22	308.17	1666.95	2745.59	403.39	1661.90	531.68	1228.30	72.84	1129.81	1242.70	78.71	510.37
9.48000	3285.14	512.12	128.61	3232.94	501.99	123.51	2705.56	461.66	111.86	3013.63	500.52	133.33	2860.83	311.35	52.85	2811.08	306.71	69.45	2654.68	265.61	50.83	2664.67	277.31	107.41	2931.56	373.88	1313.48	0.00	0.00	0.00	2914.79	305.07	1724.87	2890.90	438.90	1721.08	2805.62	310.40	1665.25	2745.59	403.39	1661.90	531.77	1227.93	72.78	1130.21	1242.46	78.92	506.84
9.49000	3309.26	519.56	132.85	3263.20	508.28	134.06	2705.56	461.66	111.86	3038.44	504.08	131.26	2861.24	311.21	52.71	2811.35	306.56	69.27	2654.93	265.35	52.37	2662.20	272.65	116.06	2942.27	376.02	1311.81	0.00	0.00	0.00	2925.87	307.74	1723.32	2901.75	441.57	1719.59	2816.44	312.96	1663.54	2745.59	403.39	1661.90	531.87	1227.29	73.10	1130.78	1242.42	79.00	504.84
9.50000	3326.85	525.36	133.54	3263.20	508.28	134.06	2705.56	461.66	111.86	3062.29	507.54	129.55	2860.92	311.47	52.46	2811.71	306.36	69.14	2654.64	264.35	54.44	2661.65	271.90	118.17	2953.14	378.14	1310.11	0.00	0.00	0.00	2936.73	310.49	1721.66	2912.69	444.37	1718.02	2827.48	316.01	1661.93	2745.59	403.39	1661.90	531.73	1228.23	72.84	1130.92	1241.88	79.06	507.10
9.51000	3348.17	530.68	134.17	3263.20	508.28	134.06	2705.56	461.66	111.86	3085.12	510.89	128.18	2861.33	311.25	52.17	2812.16	306.25	69.04	2655.58	264.92	56.02	2665.65	273.19	120.92	2963.84	380.34	1308.42	0.00	0.00	0.00	2947.79	313.32	1719.90	2923.48	447.28	1716.47	2837.70	318.21	1660.07	2745.59	403.39	1661.90	531.46	1228.34	72.68	1130.93	1241.90	79.00	506.06
9.52000	3383.41	536.70	138.23	3263.20	508.28	134.06	2705.56	461.66	111.86	3106.87	514.12	127.11	2861.40	311.04	51.79	2812.47	306.03	68.88	2656.55	265.32	57.92	2666.15	273.37	122.61	2974.60	382.65	1306.69	0.00	0.00	0.00	2958.41	316.30	1718.23	2934.46	450.19	1714.81	2849.06	322.16	1658.29	2745.59	403.39	1661.90	531.72	1228.07	72.87	1130.75	1242.11	78.85	505.75
9.53000	3406.21	540.08	141.70	3263.20	508.28	134.06	2705.56	461.66	111.86	3127.48	517.21	126.31	2861.34	311.31	51.86	2812.79	305.83	68.76	2657.34	265.26	60.08	2666.43	272.57	124.65	2985.62	385.06	1304.98	0.00	0.00	0.00	2968.93	319.44	1716.60	2945.30	453.30	1713.18	2860.02	325.76	1656.64	2745.59	403.39	1661.90	532.26	1228.10	72.83	1130.55	1242.06	78.86	505.75
9.54000	3406.21	540.08	141.70	3263.20	508.28	134.06	2705.56	461.66	111.86	3146.91	520.14	125.78	2861.92	310.79	51.37	2813.42	305.71	68.81	2659.09	266.29	61.92	2668.34	272.22	127.42	2996.69	387.55	1303.35	0.00	0.00	0.00	2979.74	322.72	1714.98	2956.31	456.65	1711.49	2870.92	329.31	1654.88	2745.59	403.39	1661.90	532.08	1228.17	72.82	1129.98	1242.67	78.71	506.91
9.55000	3406.21	540.08	141.70	3263.20	508.28	134.06	2705.56	461.66	111.86	3165.09	522.90	125.46	2861.55	311.26	51.42	2813.87	305.51	68.75	2661.04	267.19	63.98	2670.21	272.47	129.47	3007.74	390.14	1301.79	0.00	0.00	0.00	2990.55	326.23	1713.41	2967.00	460.04	1709.82	2882.13	333.52	1653.58	2745.59	403.39	1661.90	533.08	1228.55	71.66	1129.91	1242.33	78.83	507.15
9.56000	3406.21	540.08	141.70	3263.20	508.28	134.06	2705.56	461.66	111.86	3181.97	525.47	125.35	2862.19	310.72	51.04	2814.25	305.33	68.61	2662.29	266.99	66.38	2672.95	271.93	132.77	3018.72	392.90	1300.35	0.00	0.00	0.00	3001.00	329.77	1711.91	2977.93	463.57	1708.13	2892.03	336.72	1651.90	2745.59	403.39	1661.90	533.32	1228.66	71.35	1130.42	1242.73	78.68	506.18
9.57000	3406.21	540.08	141.70	3263.20	508.28	134.06	2705.56	461.66	111.86	3197.50	527.82	125.41	2862.29	311.05	51.13	2814.87	305.13	68.58	2663.78	266.68	69.15	2676.08	271.65	136.17	3029.82	395.80	1298.96	0.00	0.00	0.00	3011.58	333.50	1710.33	2988.95	467.38	1706.40	2901.43	339.12	1650.19	2745.59	403.39	1661.90	533.41	1228.36	71.44	1129.71	1241.77	78.96	505.16
9.58000	3406.21	540.08	141.70	3263.20	508.28	134.06	2705.56	461.66	111.86	3211.61	529.96	125.61	2862.54	311.20	51.16	2815.46	304.92	68.51	2665.02	265.94	72.28	2678.25	270.51	139.85	3040.89	398.76	1297.65	0.00	0.00	0.00	3022.01	337.40	1708.72	2999.62	471.21	1704.66	2912.36	343.40	1648.65	2745.59	403.39	1661.90	533.26	1229.26	71.17	1130.24	1241.94	78.99	503.54
9.59000	3406.21	540.08	141.70	3263.20	508.28	134.06	2705.56	461.66	111.86	3224.25	531.85	125.93	2862.93	310.97	50.94	2816.05	304.74	68.35	2666.98	265.69	75.51	2682.41	271.79	142.10	3052.10	401.73	1296.41	0.00	0.00	0.00	3032.44	341.38	1707.10	3010.28	475.17	1702.87	2923.69	348.41	1647.23	2745.59	403.39	1661.90	533.29	1228.83	71.27	1129.69	1242.56	78.67	504.19
9.60000	3406.21	540.08	141.70	3263.20	508.28	134.06	2705.56	461.66	111.86	3235.37	533.48	126.35	2862.95	311.21	51.05	2816.76	304.52	68.20	2669.59	266.11	79.06	2685.66	271.42	145.66	3063.28	404.82	1295.28	0.00	0.00	0.00	3043.23	345.42	1705.50	3020.68	479.33	1701.16	2934.48	352.74	1645.88	2745.59	403.39	1661.90	533.45	1228.19	71.40	1129.44	1241.40	78.91	505.32
9.61000	3406.21	540.08	141.70	3263.20	508.28	134.06	2705.56	461.66	111.86	3244.91	534.84	126.82	2863.73	310.77	50.74	2817.57	304.36	67.99	2672.31	266.30	83.04	2688.93	270.06	150.52	3074.67	407.90	1294.29	0.00	0.00	0.00	3054.04	349.52	1704.25	3031.03	483.59	1699.69	2943.91	356.04	1644.54	2745.59	403.39	1661.90	533.44	1228.78	71.28	1130.13	1241.81	78.71	504.06
9.62000	3406.21	540.08	141.70	3263.20	508.28	134.06	2705.56	461.66	111.86	3252.82	535.90	127.34	2863.74	310.83	50.65	2818.82	304.22	67.86	2675.13	265.93	87.85	2693.51	270.04	154.84	3086.23	411.06	1293.55	0.00	0.00	0.00	3064.34	353.64	1703.61	3041.58	487.93	1698.75	2953.90	360.08	1643.68	2745.59	403.39	1661.90	533.42	1228.91	71.33	1130.50	1241.70	78.91	507.75
9.63000	3406.21	540.08	141.70	3263.20	508.28	134.06	2705.56	461.66	111.86	3259.03	536.66	127.87	2864.02	311.17	50.85	2819.88	304.21	67.58	2679.32	266.46	92.90	2698.26	269.48	159.97	3097.76	414.29	1293.28	0.00	0.00	0.00	3074.43	357.87	1703.61	3052.04	492.13	1698.39	2963.96	364.44	1643.82	2745.59	403.39	1661.90	533.53	1228.56	71.20	1129.87	1242.45	78.72	508.13
9.64000	3406.21	540.08	141.70	3263.20	508.28	134.06	2705.56	461.66	111.86	3263.49	537.09	128.38	2864.49	311.01	50.86	2821.50	304.21	67.60	2683.48	267.09	98.84	2704.33	269.54	165.71	3109.30	417.58	1293.65	0.00	0.00	0.00	3084.81	362.15	1704.09	3062.49	496.32	1698.47	2974.79	369.52	1644.55	2745.59	403.39	1661.90	533.50	1228.92	71.01	1130.03	1241.77	78.99	503.96
9.65000	3406.21	540.08	141.70	3263.20	508.28	134.06	2705.56	461.66	111.86	3266.15	537.17	128.85	2864.29	311.49	51.25	2823.18	304.35	67.60	2689.65	269.42	105.05	2710.60	269.54	171.76	3120.48	420.71	1294.77	0.00	0.00	0.00	3095.21	366.37	1704.91	3072.93	500.60	1698.85	2985.36	374.85	1645.89	2745.59	403.39	1661.90	533.52	1229.27	70.92	1130.23	1241.80	78.88	504.94
9.66000	3406.21	540.08	141.70	3263.20	508.28	134.06	2705.56	461.66	111.86	3268.90	536.61	130.20	2865.10	311.45	51.60	2825.41	304.57	67.80	2695.79	270.84	112.26	2718.97	269.52	178.74	3131.18	423.76	1296.54	0.00	0.00	0.00	3105.21	370.61	1706.06	3083.43	504.86	1699.47	2995.33	379.27	1647.66	2745.59	403.39	1661.90	533.44	1228.49	71.27	1129.91	1242.43	78.74	506.22
9.67000	3406.21	540.08	141.70	3263.20	508.28	134.06	2705.56	461.66	111.86	3268.84	536.92	129.17	2865.20	311.87	51.89	2827.61	304.87	68.00	2703.78	273.38	119.72	2733.82	275.66	175.96	3141.75	426.77	1298.88	0.00	0.00	0.00	3115.29	374.83	1707.42	3093.91	509.14	1700.30	3005.33	383.78	1649.56	2745.59	403.39	1661.90	533.32	1228.88	71.24	1130.44	1242.47	78.89	503.64
9.68000	3406.21	540.08	141.70	3263.20	508.28	134.06	2705.56	461.66	111.86	3269.99	536.86	129.51	2865.46	312.11	53.36	2830.44	305.27	68.76	2711.86	274.62	128.38	2743.72	275.23	182.60	3152.62	429.67	1301.61	0.00	0.00	0.00	3125.29	379.09	1708.79	3104.05	513.34	1701.19	3014.82	387.71	1651.29	2745.59	403.39	1661.90	533.44	1229.05	71.18	1130.72	1242.04	79.12	506.18
9.69000	3406.21	540.08	141.70	3263.20	508.28	134.06	2705.56	461.66	111.86	3272.50	537.02	130.71	2866.79	312.03	53.20	2833.68	305.59	69.89	2722.43	278.11	136.99	2755.80	276.15	190.00	3163.24	432.57	1304.37	0.00	0.00	0.00	3135.32	383.25	1710.18	3113.96	517.45	1702.11	3024.16	391.65	1653.32	2745.59	403.39	1661.90	533.51	1228.21	71.32	1131.84	1242.54	76.53	503.70
9.70000	3406.21	540.08	141.70	3263.20	508.28	134.06	2705.56	461.66	111.86	3272.24	537.33	130.14	2868.96	311.72	52.90	2837.53	305.87	71.49	2731.80	278.74	147.18	2768.19	276.47	197.77	3173.86	435.52	1307.08	0.00	0.00	0.00	3145.04	387.29	1711.65	3123.81	521.36	1703.09	3034.50	396.56	1655.40	2745.59	403.39	1661.90	533.39	1227.68	71.47	1132.10	1242.54	75.82	505.91
9.71000	3406.21	540.08	141.70	3263.20	508.28	134.06	2705.56	461.66	111.86	3272.24	537.33	130.14	2871.94	311.24	52.50	2842.55	306.26	73.78	2742.55	279.74	157.80	2782.29	277.51	205.70	3184.50	438.33	1309.57	0.00	0.00	0.00	3154.60	391.15	1713.28	3133.41	525.13	1704.26	3044.01	400.23	1657.27	2745.59	403.39	1661.90	533.40	1228.12	71.19	1132.23	1243.34	75.51	506.08
9.72000	3406.21	540.08	141.70	3263.20	508.28	134.06	2705.56	461.66	111.86	3272.24	537.33	130.14	2875.93	310.58	51.91	2848.73	306.56	76.70	2753.53	279.93	169.08	2796.15	277.78	213.82	3194.74	440.93	1311.74	0.00	0.00	0.00	3164.43	394.87	1715.02	3142.71	528.88	1705.59	3052.93	403.61	1659.20	2745.59	403.39	1661.90	533.43	1228.03	71.47	1132.15	1242.52	75.79	505.35
9.73000	3406.21	540.08	141.70	3263.20	508.28	134.06	2705.56	461.66	111.86	3272.24	537.33	130.14	2880.45	309.63	50.70	2856.27	306.79	80.69	2766.26	280.80	180.51	2811.71	278.71	221.70	3204.69	443.42	1313.66	0.00	0.00	0.00	3173.84	398.38	1716.97	3152.01	532.39	1707.02	3062.83	407.95	1661.06	2745.59	403.39	1661.90	533.34	1227.85	71.65	1132.14	1242.73	75.68	503.38
9.74000	3406.21	540.08	141.70	3263.20	508.28	134.06	2705.56	461.66	111.86	3272.24	537.33	130.14	2885.93	308.53	49.09	2865.87	307.37	85.73	2781.19	282.55	191.86	2827.18	278.90	230.08	3214.61	445.80	1315.48	0.00	0.00	0.00	3183.40	401.81	1718.98	3161.86	535.72	1708.53	3071.93	411.15	1663.17	2745.59	403.39	1661.90	533.40	1228.64	71.35	1132.14	1242.54	75.59	504.64
9.75000	3406.21	540.08	141.70	3263.20	508.28	134.06	2705.56	461.66	111.86	3272.24	537.33	130.14	2894.96	307.15	50.79	2877.59	308.03	90.95	2796.25	283.37	202.04	2846.54	283.22	236.62	3224.20	447.90	1317.22	0.00	0.00	0.00	3192.25	405.23	1721.01	3171.49	539.00	1710.12	3081.34	415.01	1664.96	2745.59	403.39	1661.90	533.48	1228.69	71.30	1132.39	1242.88	75.39	505.62
9.76000	3406.21	540.08	141.70	3263.20	508.28	134.06	2705.56	461.66	111.86	3272.24	537.33	130.14	2909.59	306.90	56.62	2892.85	308.36	96.84	2813.39	286.85	209.81	2863.41	285.60	243.70	3233.78	449.76	1318.98	0.00	0.00	0.00	3201.55	408.45	1723.03	3181.20	542.16	1711.69	3090.22	417.68	1666.72	2745.59	403.39	1661.90	533.47	1228.55	71.33	1132.36	1243.27	75.43	504.19
9.77000	3406.21	540.08	141.70	3263.20	508.28	134.06	2705.56	461.66	111.86	3272.24	537.33	130.14	2928.07	306.82	61.96	2911.80	309.13	102.96	2830.53	289.15	216.71	2880.78	288.76	250.07	3243.50	451.49	1320.74	0.00	0.00	0.00	3210.47	411.58	1725.11	3189.69	545.45	1713.35	3100.08	421.70	1668.38	2745.59	403.39	1661.90	533.43	1228.67	71.17	1132.17	1243.11	75.62	500.33
9.78000	3406.21	540.08	141.70	3263.20	508.28	134.06	2705.56	461.66	111.86	3272.24	537.33	130.14	2949.55	307.59	67.03	2933.27	310.72	108.57	2849.04	291.88	222.02	2899.58	293.15	255.41	3253.12	453.25	1322.42	0.00	0.00	0.00	3219.22	414.67	1727.35	3189.69	545.45	1713.35	3108.62	424.01	1669.59	2745.59	403.39	1661.90	533.52	1228.47	71.25	1132.00	1242.42	75.80	502.08
9.79000	3406.21	540.08	141.70	3263.20	508.28	134.06	2705.56	461.66	111.86	3272.24	537.33	130.14	2972.21	309.51	70.98	2955.56	313.09	112.69	2869.21	294.58	225.67	2919.65	297.90	259.00	3262.78	454.90	1324.03	0.00	0.00	0.00	3228.23	417.58	1729.53	3189.69	545.45	1713.35	3118.06	426.81	1670.95	2745.59	403.39	1661.90	533.49	1228.63	71.23	1132.13	1242.40	75.72	503.27
9.80000	3406.21	540.08	141.70	3263.20	508.28	134.06	2705.56	461.66	111.86	3272.24	537.33	130.14	2996.76	312.16	74.38	2979.16	316.22	115.75	2890.05	297.43	227.79	2939.98	302.07	261.40	3272.26	456.57	1325.54	0.00	0.00	0.00	3237.67	420.17	1731.64	3189.69	545.45	1713.35	3127.93	430.12	1672.36	2745.59	403.39	1661.90	533.47	1228.35	71.32	1132.31	1243.92	75.40	506.70
9.81000	3406.21	540.08	141.70	3263.20	508.28	134.06	2705.56	461.66	111.86	3272.24	537.33	130.14	3022.05	315.70	76.58	3003.90	319.95	117.72	2913.08	302.17	227.52	2962.73	307.74	261.73	3281.68	458.28	1326.98	0.00	0.00	0.00	3246.70	422.75	1733.72	3189.69	545.45	1713.35	3136.14	431.81	1673.48	2745.59	403.39	1661.90	533.39	1228.09	71.28	1131.17	1242.27	78.39	507.05
9.82000	3406.21	540.08	141.70	3263.20	508.28	134.06	2705.56	461.66	111.86	3272.24	537.33	130.14	3048.94	320.01	78.13	3029.56	324.20	118.59	2936.34	307.22	225.69	2984.96	311.88	260.84	3290.76	460.03	1328.32	0.00	0.00	0.00	3255.80	425.17	1735.61	3189.69	545.45	1713.35	3145.56	434.39	1674.62	2745.59	403.39	1661.90	533.42	1229.12	71.01	1130.10	1242.31	79.03	501.11
9.83000	3406.21	540.08	141.70	3263.20	508.28	134.06	2705.56	461.66	111.86	3272.24	537.33	130.14	3076.54	325.14	78.39	3055.81	329.10	118.25	2960.26	312.44	222.24	3007.91	316.89	258.40	3299.59	461.70	1329.55	0.00	0.00	0.00	3264.74	427.34	1737.30	3189.69	545.45	1713.35	3156.65	438.05	1676.12	2745.59	403.39	1661.90	533.34	1229.27	71.11	1130.09	1242.98	78.68	501.37
9.84000	3406.21	540.08	141.70	3263.20	508.28	134.06	2705.56	461.66	111.86	3272.24	537.33	130.14	3106.12	331.21	78.47	3084.27	334.75	117.89	2983.27	315.80	217.75	3031.04	321.63	255.15	3308.29	463.42	1330.68	0.00	0.00	0.00	3273.95	429.37	1738.78	3189.69	545.45	1713.35	3164.25	438.39	1677.09	2745.59	403.39	1661.90	533.45	1229.11	71.28	1131.37	1242.11	79.22	501.64
9.85000	3406.21	540.08	141.70	3263.20	508.28	134.06	2705.56	461.66	111.86	3272.24	537.33	130.14	3136.37	338.10	77.54	3113.37	341.01	116.67	3008.61	320.78	211.38	3051.94	323.11	251.79	3316.90	465.19	1331.72	0.00	0.00	0.00	3282.97	431.31	1740.00	3189.69	545.45	1713.35	3173.67	440.38	1678.18	2745.59	403.39	1661.90	533.49	1228.25	71.44	1130.44	1242.17	78.95	503.30
9.86000	3406.21	540.08	141.70	3263.20	508.28	134.06	2705.56	461.66	111.86	3272.24	537.33	130.14	3168.03	345.60	76.49	3143.29	347.80	114.59	3034.81	325.68	203.73	3076.33	327.63	246.00	3325.13	467.07	1332.64	0.00	0.00	0.00	3292.10	433.16	1741.01	3189.69	545.45	1713.35	3182.41	441.47	1679.15	2745.59	403.39	1661.90	533.50	1228.79	71.28	1130.23	1242.45	78.83	503.34
9.87000	3406.21	540.08	141.70	3263.20	508.28	134.06	2705.56	461.66	111.86	3272.24	537.33	130.14	3201.84	353.36	76.14	3175.03	354.76	112.74	3061.51	330.26	195.32	3102.67	334.04	238.56	3333.28	469.02	1333.45	0.00	0.00	0.00	3301.49	434.81	1741.80	3189.69	545.45	1713.35	3191.51	442.94	1680.12	2745.59	403.39	1661.90	533.35	1228.45	71.47	1129.72	1242.57	78.76	505.52
9.88000	3406.21	540.08	141.70	3263.20	508.28	134.06	2705.56	461.66	111.86	3272.24	537.33	130.14	3201.84	353.36	76.14	3206.40	361.66	109.61	3089.52	335.68	185.58	3127.61	338.29	231.01	3341.53	471.09	1334.21	0.00	0.00	0.00	3301.49	434.81	1741.80	3189.69	545.45	1713.35	3200.54	444.10	1680.83	2745.59	403.39	1661.90	533.45	1228.14	71.44	1131.38	1242.53	76.52	506.86
9.89000	3406.21	540.08	141.70	3263.20	508.28	134.06	2705.56	461.66	111.86	3272.24	537.33	130.14	3201.84	353.36	76.14	3240.11	368.61	107.67	3118.30	340.98	174.67	3151.48	340.26	223.50	3350.04	473.17	1334.89	0.00	0.00	0.00	3301.49	434.81	1741.80	3189.69	545.45	1713.35	3211.21	446.58	1681.59	2745.59	403.39	1661.90	533.42	1228.62	71.30	1132.31	1242.82	75.61	505.27
9.90000	3406.21	540.08	141.70	3263.20	508.28	134.06	2705.56	461.66	111.86	3272.24	537.33	130.14	3201.84	353.36	76.14	3240.11	368.61	107.67	3148.66	347.30	162.85	3180.82	348.02	213.13	3358.47	475.31	1335.40	0.00	0.00	0.00	3301.49	434.81	1741.80	3189.69	545.45	1713.35	3219.62	447.24	1682.17	2745.59	403.39	1661.90	533.36	1228.60	71.40	1132.18	1242.42	75.70	504.85
9.91000	3406.21	540.08	141.70	3263.20	508.28	134.06	2705.56	461.66	111.86	3272.24	537.33	130.14	3201.84	353.36	76.14	3240.11	368.61	107.67	3179.59	353.01	150.65	3208.77	353.60	202.81	3366.68	477.49	1335.71	0.00	0.00	0.00	3301.49	434.81	1741.80	3189.69	545.45	1713.35	3229.24	448.37	1682.69	2745.59	403.39	1661.90	533.34	1228.97	71.30	1132.29	1243.17	75.46	505.15
9.92000	3406.21	540.08	141.70	3263.20	508.28	134.06	2705.56	461.66	111.86	3272.24	537.33	130.14	3201.84	353.36	76.14	3240.11	368.61	107.67	3210.59	358.28	138.31	3228.69	352.52	206.97	3374.78	479.60	1335.89	0.00	0.00	0.00	3301.49	434.81	1741.80	3189.69	545.45	1713.35	3239.01	450.31	1683.17	2745.59	403.39	1661.90	533.32	1228.66	71.41	1132.34	1242.99	75.58	506.15
9.93000	3406.21	540.08	141.70	3263.20	508.28	134.06	2705.56	461.66	111.86	3272.24	537.33	130.14	3201.84	353.36	76.14	3240.11	368.61	107.67	3210.59	358.28	138.31	3250.45	349.01	213.16	3382.95	481.62	1335.88	0.00	0.00	0.00	3301.49	434.81	1741.80	3189.69	545.45	1713.35	3246.81	449.88	1683.12	2745.59	403.39	1661.90	533.40	1228.70	71.34	1132.25	1242.91	75.57	506.40
9.94000	3406.21	540.08	141.70	3263.20	508.28	134.06	2705.56	461.66	111.86	3272.24	537.33	130.14	3201.84	353.36	76.14	3240.11	368.61	107.67	3210.59	358.28	138.31	3281.88	351.74	206.54	3391.26	483.43	1335.77	0.00	0.00	0.00	3301.49	434.81	1741.80	3189.69	545.45	1713.35	3257.39	452.02	1683.35	2745.59	403.39	1661.90	533.55	1228.99	71.22	1132.37	1243.46	75.27	505.70
9.95000	3406.21	540.08	141.70	3263.20	508.28	134.06	2705.56	461.66	111.86	3272.24	537.33	130.14	3201.84	353.36	76.14	3240.11	368.61	107.67	3210.59	358.28	138.31	3311.66	355.45	196.94	3399.83	485.00	1335.55	0.00	0.00	0.00	3301.49	434.81	1741.80	3189.69	545.45	1713.35	3266.56	452.95	1683.43	2745.59	403.39	1661.90	533.49	1228.69	71.35	1132.34	1242.86	75.41	505.56
9.96000	3406.21	540.08	141.70	3263.20	508.28	134.06	2705.56	461.66	111.86	3272.24	537.33	130.14	3201.84	353.36	76.14	3240.11	368.61	107.67	3210.59	358.28	138.31	3341.17	359.31	187.01	3399.83	485.00	1335.55	0.00	0.00	0.00	3301.49	434.81	1741.80	3189.69	545.45	1713.35	3275.64	453.61	1683.31	2745.59	403.39	1661.90	533.39	1228.04	71.48	1132.10	1242.32	75.68	505.76
9.97000	3406.21	540.08	141.70	3263.20	508.28	134.06	2705.56	461.66	111.86	3272.24	537.33	130.14	3201.84	353.36	76.14	3240.11	368.61	107.67	3210.59	358.28	138.31	3341.17	359.31	187.01	3399.83	485.00	1335.55	0.00	0.00	0.00	3301.49	434.81	1741.80	3189.69	545.45	1713.35	3275.64	453.61	1683.31	2745.59	403.39	1661.90	533.51	1228.52	71.24	1132.16	1242.64	75.63	505.96
9.98000	3406.21	540.08	141.70	3263.20	508.28	134.06	2705.56	461.66	111.86	3272.24	537.33	130.14	3201.84	353.36	76.14	3240.11	368.61	107.67	3210.59	358.28	138.31	3341.17	359.31	187.01	3399.83	485.00	1335.55	0.00	0.00	0.00	3301.49	434.81	1741.80	3189.69	545.45	1713.35	3275.64	453.61	1683.31	2745.59	403.39	1661.90	533.47	1228.66	71.33	1132.18	1242.64	75.71	505.54
9.99000	3406.21	540.08	141.70	3263.20	508.28	134.06	2705.56	461.66	111.86	3272.24	537.33	130.14	3201.84	353.36	76.14	3240.11	368.61	107.67	3210.59	358.28	138.31	3341.17	359.31	187.01	3399.83	485.00	1335.55	0.00	0.00	0.00	3301.49	434.81	1741.80	3189.69	545.45	1713.35	3275.64	453.61	1683.31	2745.59	403.39	1661.90	533.46	1228.50	71.36	1132.34	1242.98	75.40	505.88
10.00000	3406.21	540.08	141.70	3263.20	508.28	134.06	2705.56	461.66	111.86	3272.24	537.33	130.14	3201.84	353.36	76.14	3240.11	368.61	107.67	3210.59	358.28	138.31	3341.17	359.31	187.01	3399.83	485.00	1335.55	0.00	0.00	0.00	3301.49	434.81	1741.80	3189.69	545.45	1713.35	3275.64	453.61	1683.31	2745.59	403.39	1661.90	533.52	1228.49	71.40	1132.26	1242.86	75.52	505.56
10.01000	3406.21	540.08	141.70	3263.20	508.28	134.06	2705.56	461.66	111.86	3272.24	537.33	130.14	3201.84	353.36	76.14	3240.11	368.61	107.67	3210.59	358.28	138.31	3341.17	359.31	187.01	3399.83	485.00	1335.55	0.00	0.00	0.00	3301.49	434.81	1741.80	3189.69	545.45	1713.35	3275.64	453.61	1683.31	2745.59	403.39	1661.90	533.41	1228.29	71.33	1132.31	1243.23	75.41	505.67
10.02000	3406.21	540.08	141.70	3263.20	508.28	134.06	2705.56	461.66	111.86	3272.24	537.33	130.14	3201.84	353.36	76.14	3240.11	368.61	107.67	3210.59	358.28	138.31	3341.17	359.31	187.01	3399.83	485.00	1335.55	0.00	0.00	0.00	3301.49	434.81	1741.80	3189.69	545.45	1713.35	3275.64	453.61	1683.31	2745.59	403.39	1661.90	533.45	1228.75	71.42	1132.13	1242.98	75.60	505.43
10.03000	3406.21	540.08	141.70	3263.20	508.28	134.06	2705.56	461.66	111.86	3272.24	537.33	130.14	3201.84	353.36	76.14	3240.11	368.61	107.67	3210.59	358.28	138.31	3341.17	359.31	187.01	3399.83	485.00	1335.55	0.00	0.00	0.00	3301.49	434.81	1741.80	3189.69	545.45	1713.35	3275.64	453.61	1683.31	2745.59	403.39	1661.90	533.36	1228.74	71.35	1132.21	1243.64	75.53	505.41
10.04000	3406.21	540.08	141.70	3263.20	508.28	134.06	2705.56	461.66	111.86	3272.24	537.33	130.14	3201.84	353.36	76.14	3240.11	368.61	107.67	3210.59	358.28	138.31	3341.17	359.31	187.01	3399.83	485.00	1335.55	0.00	0.00	0.00	3301.49	434.81	1741.80	3189.69	545.45	1713.35	3275.64	453.61	1683.31	2745.59	403.39	1661.90	533.43	1228.42	71.33	1132.35	1243.64	75.28	505.31
10.05000	3406.21	540.08	141.70	3263.20	508.28	134.06	2705.56	461.66	111.86	3272.24	537.33	130.14	3201.84	353.36	76.14	3240.11	368.61	107.67	3210.59	358.28	138.31	3341.17	359.31	187.01	3399.83	485.00	1335.55	0.00	0.00	0.00	3301.49	434.81	1741.80	3189.69	545.45	1713.35	3275.64	453.61	1683.31	2745.59	403.39	1661.90	533.40	1228.48	71.39	1132.40	1243.01	75.44	505.32
10.06000	3406.21	540.08	141.70	3263.20	508.28	134.06	2705.56	461.66	111.86	3272.24	537.33	130.14	3201.84	353.36	76.14	3240.11	368.61	107.67	3210.59	358.28	138.31	3341.17	359.31	187.01	3399.83	485.00	1335.55	0.00	0.00	0.00	3301.49	434.81	1741.80	3189.69	545.45	1713.35	3275.64	453.61	1683.31	2745.59	403.39	1661.90	533.37	1228.31	71.35	1132.35	1243.81	75.33	505.26
10.07000	3406.21	540.08	141.70	3263.20	508.28	134.06	2705.56	461.66	111.86	3272.24	537.33	130.14	3201.84	353.36	76.14	3240.11	368.61	107.67	3210.59	358.28	138.31	3341.17	359.31	187.01	3399.83	485.00	1335.55	0.00	0.00	0.00	3301.49	434.81	1741.80	3189.69	545.45	1713.35	3275.64	453.61	1683.31	2745.59	403.39	1661.90	533.39	1228.49	71.36	1132.43	1243.84	75.20	505.71
10.08000	3406.21	540.08	141.70	3263.20	508.28	134.06	2705.56	461.66	111.86	3272.24	537.33	130.14	3201.84	353.36	76.14	3240.11	368.61	107.67	3210.59	358.28	138.31	3341.17	359.31	187.01	3399.83	485.00	1335.55	0.00	0.00	0.00	3301.49	434.81	1741.80	3189.69	545.45	1713.35	3275.64	453.61	1683.31	2745.59	403.39	1661.90	533.44	1228.91	71.14	1132.38	1243.48	75.41	505.37
10.09000	3406.21	540.08	141.70	3263.20	508.28	134.06	2705.56	461.66	111.86	3272.24	537.33	130.14	3201.84	353.36	76.14	3240.11	368.61	107.67	3210.59	358.28	138.31	3341.17	359.31	187.01	3399.83	485.00	1335.55	0.00	0.00	0.00	3301.49	434.81	1741.80	3189.69	545.45	1713.35	3275.64	453.61	1683.31	2745.59	403.39	1661.90	533.49	1228.93	71.02	1132.29	1242.97	75.44	505.90
10.10000	3406.21	540.08	141.70	3263.20	508.28	134.06	2705.56	461.66	111.86	3272.24	537.33	130.14	3201.84	353.36	76.14	3240.11	368.61	107.67	3210.59	358.28	138.31	3341.17	359.31	187.01	3399.83	485.00	1335.55	0.00	0.00	0.00	3301.49	434.81	1741.80	3189.69	545.45	1713.35	3275.64	453.61	1683.31	2745.59	403.39	1661.90	533.47	1228.52	71.30	1132.21	1242.96	75.49	506.01
10.11000	3406.21	540.08	141.70	3263.20	508.28	134.06	2705.56	461.66	111.86	3272.24	537.33	130.14	3201.84	353.36	76.14	3240.11	368.61	107.67	3210.59	358.28	138.31	3341.17	359.31	187.01	3399.83	485.00	1335.55	0.00	0.00	0.00	3301.49	434.81	1741.80	3189.69	545.45	1713.35	3275.64	453.61	1683.31	2745.59	403.39	1661.90	533.38	1228.55	71.29	1132.17	1243.15	75.65	505.41
10.12000	3406.21	540.08	141.70	3263.20	508.28	134.06	2705.56	461.66	111.86	3272.24	537.33	130.14	3201.84	353.36	76.14	3240.11	368.61	107.67	3210.59	358.28	138.31	3341.17	359.31	187.01	3399.83	485.00	1335.55	0.00	0.00	0.00	3301.49	434.81	1741.80	3189.69	545.45	1713.35	3275.64	453.61	1683.31	2745.59	403.39	1661.90	533.39	1228.80	71.26	1132.27	1243.19	75.45	505.66
10.13000	3406.21	540.08	141.70	3263.20	508.28	134.06	2705.56	461.66	111.86	3272.24	537.33	130.14	3201.84	353.36	76.14	3240.11	368.61	107.67	3210.59	358.28	138.31	3341.17	359.31	187.01	3399.83	485.00	1335.55	0.00	0.00	0.00	3301.49	434.81	1741.80	3189.69	545.45	1713.35	3275.64	453.61	1683.31	2745.59	403.39	1661.90	533.37	1228.43	71.47	1132.38	1243.41	75.27	505.66
10.14000	3406.21	540.08	141.70	3263.20	508.28	134.06	2705.56	461.66	111.86	3272.24	537.33	130.14	3201.84	353.36	76.14	3240.11	368.61	107.67	3210.59	358.28	138.31	3341.17	359.31	187.01	3399.83	485.00	1335.55	0.00	0.00	0.00	3301.49	434.81	1741.80	3189.69	545.45	1713.35	3275.64	453.61	1683.31	2745.59	403.39	1661.90	533.43	1228.92	71.22	1132.44	1243.26	75.29	505.48
10.15000	3406.21	540.08	141.70	3263.20	508.28	134.06	2705.56	461.66	111.86	3272.24	537.33	130.14	3201.84	353.36	76.14	3240.11	368.61	107.67	3210.59	358.28	138.31	3341.17	359.31	187.01	3399.83	485.00	1335.55	0.00	0.00	0.00	3301.49	434.81	1741.80	3189.69	545.45	1713.35	3275.64	453.61	1683.31	2745.59	403.39	1661.90	533.39	1228.59	71.29	1132.25	1242.89	75.54	505.99
10.16000	3406.21	540.08	141.70	3263.20	508.28	134.06	2705.56	461.66	111.86	3272.24	537.33	130.14	3201.84	353.36	76.14	3240.11	368.61	107.67	3210.59	358.28	138.31	3341.17	359.31	187.01	3399.83	485.00	1335.55	0.00	0.00	0.00	3301.49	434.81	1741.80	3189.69	545.45	1713.35	3275.64	453.61	1683.31	2745.59	403.39	1661.90	533.47	1229.03	71.14	1132.17	1242.76	75.57	506.08
10.17000	3406.21	540.08	141.70	3263.20	508.28	134.06	2705.56	461.66	111.86	3272.24	537.33	130.14	3201.84	353.36	76.14	3240.11	368.61	107.67	3210.59	358.28	138.31	3341.17	359.31	187.01	3399.83	485.00	1335.55	0.00	0.00	0.00	3301.49	434.81	1741.80	3189.69	545.45	1713.35	3275.64	453.61	1683.31	2745.59	403.39	1661.90	533.47	1228.42	71.43	1132.19	1242.30	75.61	506.01
10.18000	3406.21	540.08	141.70	3263.20	508.28	134.06	2705.56	461.66	111.86	3272.24	537.33	130.14	3201.84	353.36	76.14	3240.11	368.61	107.67	3210.59	358.28	138.31	3341.17	359.31	187.01	3399.83	485.00	1335.55	0.00	0.00	0.00	3301.49	434.81	1741.80	3189.69	545.45	1713.35	3275.64	453.61	1683.31	2745.59	403.39	1661.90	533.38	1228.16	71.55	1132.17	1242.93	75.47	506.02
10.19000	3406.21	540.08	141.70	3263.20	508.28	134.06	2705.56	461.66	111.86	3272.24	537.33	130.14	3201.84	353.36	76.14	3240.11	368.61	107.67	3210.59	358.28	138.31	3341.17	359.31	187.01	3399.83	485.00	1335.55	0.00	0.00	0.00	3301.49	434.81	1741.80	3189.69	545.45	1713.35	3275.64	453.61	1683.31	2745.59	403.39	1661.90	533.38	1228.16	71.55	1132.17	1242.93	75.47	506.02
[truncated: 35 more columns]
