# Supplementary material for: The impact of mobile phone use on where we look and how we walk when negotiating floor based obstacles
Source: PLoS One. 2017 Jun 30;12(6):e0179802. doi: 10.1371/journal.pone.0179802 (PMC5493336; doi:10.1371/journal.pone.0179802)
Supplement: S1 File — (ZIP) [file pone.0179802.s001.zip › Gait/PP1/MC no obs no phone 2.txt]

CODAmotion Analysis Text
Codamotion Analysis Text Save of: MC no obs no phone 2.mdf
Time	Markers
Time	1:LTOE.X	1:LTOE.Y	1:LTOE.Z	2:L2nd.X	2:L2nd.Y	2:L2nd.Z	3:LHEE.X	3:LHEE.Y	3:LHEE.Z	4:LANK.X	4:LANK.Y	4:LANK.Z	5:RTOE.X	5:RTOE.Y	5:RTOE.Z	6:R2nd.X	6:R2nd.Y	6:R2nd.Z	7:RHEE.X	7:RHEE.Y	7:RHEE.Z	8:RANK.X	8:RANK.Y	8:RANK.Z	9:STRN.X	9:STRN.Y	9:STRN.Z	10:Marker 10.X	10:Marker 10.Y	10:Marker 10.Z	11:FRHD.X	11:FRHD.Y	11:FRHD.Z	12:FLHD.X	12:FLHD.Y	12:FLHD.Z	13:BRHD.X	13:BRHD.Y	13:BRHD.Z	14:BLHD.X	14:BLHD.Y	14:BLHD.Z	15:BLSTEP.X	15:BLSTEP.Y	15:BLSTEP.Z	16:FLSTEP.X	16:FLSTEP.Y	16:FLSTEP.Z	17:BRSTEP.X
(s)	(mm)	(mm)	(mm)	(mm)	(mm)	(mm)	(mm)	(mm)	(mm)	(mm)	(mm)	(mm)	(mm)	(mm)	(mm)	(mm)	(mm)	(mm)	(mm)	(mm)	(mm)	(mm)	(mm)	(mm)	(mm)	(mm)	(mm)	(mm)	(mm)	(mm)	(mm)	(mm)	(mm)	(mm)	(mm)	(mm)	(mm)	(mm)	(mm)	(mm)	(mm)	(mm)	(mm)	(mm)	(mm)	(mm)	(mm)	(mm)	(mm)
0.00000	-3200.63	168.52	11.81	-3279.22	179.41	-4.90	-3400.25	26.99	-4.07	-3448.99	38.70	57.46	-3696.91	-21.70	-6.00	-3688.17	19.44	12.35	-2983.41	214.86	-9.82	-3075.42	195.47	21.11	-3527.93	-11.45	1232.10	0.00	0.00	0.00	-2272.69	42.28	1638.79	-3576.36	-58.44	1641.82	-2716.28	128.00	1286.91	-2700.92	26.86	1254.12	403.70	932.30	55.38	838.43	921.40	58.76	364.82
0.01000	-3200.63	168.52	11.81	-3279.22	179.41	-4.90	-3400.25	26.99	-4.07	-3448.99	38.70	57.46	-3696.91	-21.70	-6.00	-3688.17	19.44	12.35	-2983.41	214.86	-9.82	-3075.42	195.47	21.11	-3527.93	-11.45	1232.10	0.00	0.00	0.00	-2272.69	42.28	1638.79	-3576.36	-58.44	1641.82	-2716.28	128.00	1286.91	-2700.92	26.86	1254.12	403.70	932.30	55.38	838.43	921.40	58.76	364.82
0.02000	-3200.63	168.52	11.81	-3279.22	179.41	-4.90	-3400.25	26.99	-4.07	-3448.99	38.70	57.46	-3696.91	-21.70	-6.00	-3688.17	19.44	12.35	-2983.41	214.86	-9.82	-3075.42	195.47	21.11	-3527.93	-11.45	1232.10	0.00	0.00	0.00	-2272.69	42.28	1638.79	-3576.36	-58.44	1641.82	-2716.28	128.00	1286.91	-2700.92	26.86	1254.12	403.70	932.30	55.38	838.43	921.40	58.76	364.82
0.03000	-3200.63	168.52	11.81	-3279.22	179.41	-4.90	-3400.25	26.99	-4.07	-3448.99	38.70	57.46	-3696.91	-21.70	-6.00	-3688.17	19.44	12.35	-2983.81	214.89	-9.83	-3075.76	195.50	21.13	-3527.93	-11.45	1232.10	0.00	0.00	0.00	-2272.69	42.28	1638.79	-3576.36	-58.44	1641.82	-2717.01	128.03	1287.25	-2700.92	26.86	1254.12	403.83	932.59	55.40	838.72	921.72	58.78	364.96
0.04000	-3200.63	168.52	11.81	-3279.22	179.41	-4.90	-3400.25	26.99	-4.07	-3448.99	38.70	57.46	-3696.91	-21.70	-6.00	-3688.17	19.44	12.35	-3380.50	239.24	-19.23	-3422.99	228.22	37.15	-3527.93	-11.45	1232.10	0.00	0.00	0.00	-2272.69	42.28	1638.79	-3576.36	-58.44	1641.82	-3439.69	160.66	1622.05	-2701.68	26.87	1254.48	531.11	1228.18	72.69	1129.49	1242.83	78.57	505.09
0.05000	-3200.63	168.52	11.81	-3279.22	179.41	-4.90	-3400.25	26.99	-4.07	-3448.99	38.70	57.46	-3696.91	-21.70	-6.00	-3688.17	19.44	12.35	-3343.96	241.29	-13.93	-3389.56	227.44	41.83	-3527.93	-11.45	1232.10	0.00	0.00	0.00	-2272.69	42.28	1638.79	-3576.36	-58.44	1641.82	-3433.08	161.27	1621.02	-3456.22	37.48	1613.91	530.97	1228.38	72.49	1129.74	1242.27	78.87	505.25
0.06000	-3200.63	168.52	11.81	-3279.22	179.41	-4.90	-3400.25	26.99	-4.07	-3448.99	38.70	57.46	-3696.91	-21.70	-6.00	-3688.17	19.44	12.35	-3320.99	239.79	-9.51	-3400.31	228.91	39.82	-3527.93	-11.45	1232.10	0.00	0.00	0.00	-2272.69	42.28	1638.79	-3576.36	-58.44	1641.82	-3447.98	161.16	1621.09	-3834.21	41.03	1793.44	530.86	1228.53	72.23	1129.69	1242.25	78.79	504.92
0.07000	-3200.63	168.52	11.81	-3279.22	179.41	-4.90	-3400.25	26.99	-4.07	-3448.99	38.70	57.46	-3696.91	-21.70	-6.00	-3688.17	19.44	12.35	-3314.30	238.84	-8.56	-3425.76	226.00	34.27	-3527.93	-11.45	1232.10	0.00	0.00	0.00	-2272.69	42.28	1638.79	-3576.36	-58.44	1641.82	-3461.27	161.28	1622.01	-3461.42	33.82	1614.42	530.78	1227.75	72.67	1130.47	1242.34	79.01	503.23
0.08000	-3200.63	168.52	11.81	-3279.22	179.41	-4.90	-3400.25	26.99	-4.07	-3448.99	38.70	57.46	-3696.91	-21.70	-6.00	-3688.17	19.44	12.35	-3349.27	238.56	-14.70	-3390.69	227.23	40.58	-3527.93	-11.45	1232.10	0.00	0.00	0.00	-2272.69	42.28	1638.79	-3576.36	-58.44	1641.82	-3436.84	159.86	1621.30	-3464.33	33.65	1614.88	530.80	1227.96	72.63	1130.11	1242.33	79.04	503.00
0.09000	-3200.63	168.52	11.81	-3279.22	179.41	-4.90	-3400.25	26.99	-4.07	-3448.99	38.70	57.46	-3696.91	-21.70	-6.00	-3688.17	19.44	12.35	-3357.81	238.25	-15.61	-3419.92	227.17	36.75	-3527.93	-11.45	1232.10	0.00	0.00	0.00	-2272.69	42.28	1638.79	-3576.36	-58.44	1641.82	-3417.36	160.70	1620.54	-3362.88	31.41	1565.19	530.24	1228.69	72.30	1130.53	1242.13	78.98	504.23
0.10000	-3200.63	168.52	11.81	-3279.22	179.41	-4.90	-3400.25	26.99	-4.07	-3448.99	38.70	57.46	-3696.91	-21.70	-6.00	-3688.17	19.44	12.35	-3317.94	238.97	-10.04	-3418.49	226.32	37.13	-3527.93	-11.45	1232.10	0.00	0.00	0.00	-2272.69	42.28	1638.79	-3576.36	-58.44	1641.82	-3403.62	159.82	1620.34	-3376.34	31.39	1571.34	530.99	1228.23	72.61	1130.61	1242.18	78.92	504.84
0.11000	-3200.63	168.52	11.81	-3279.22	179.41	-4.90	-3400.25	26.99	-4.07	-3448.99	38.70	57.46	-3696.91	-21.70	-6.00	-3688.17	19.44	12.35	-3329.03	239.59	-11.70	-3376.55	227.90	41.51	-3527.93	-11.45	1232.10	0.00	0.00	0.00	-2272.69	42.28	1638.79	-3576.36	-58.44	1641.82	-3433.29	160.08	1620.55	-3431.20	32.34	1599.16	530.95	1228.40	72.53	1129.90	1242.66	78.59	501.28
0.12000	-3200.63	168.52	11.81	-3279.22	179.41	-4.90	-3400.25	26.99	-4.07	-3448.99	38.70	57.46	-3696.91	-21.70	-6.00	-3688.17	19.44	12.35	-3333.00	238.75	-12.23	-3395.57	227.42	40.39	-3527.93	-11.45	1232.10	0.00	0.00	0.00	-2272.69	42.28	1638.79	-3576.36	-58.44	1641.82	-3411.15	160.10	1620.77	-3454.00	33.03	1614.48	531.56	1228.03	72.79	1129.88	1242.89	78.45	504.04
0.13000	-3200.63	168.52	11.81	-3279.22	179.41	-4.90	-3400.25	26.99	-4.07	-3448.99	38.70	57.46	-3696.91	-21.70	-6.00	-3688.17	19.44	12.35	-3360.52	239.11	-15.60	-3418.34	225.53	35.65	-3527.93	-11.45	1232.10	0.00	0.00	0.00	-2272.69	42.28	1638.79	-3576.36	-58.44	1641.82	-3424.10	160.94	1621.14	-3443.15	33.27	1612.08	530.52	1228.26	72.54	1130.26	1242.41	78.76	503.89
0.14000	-3200.63	168.52	11.81	-3279.22	179.41	-4.90	-3400.25	26.99	-4.07	-3448.99	38.70	57.46	-3696.91	-21.70	-6.00	-3688.17	19.44	12.35	-3325.43	238.92	-10.21	-3404.55	227.42	37.61	-3527.93	-11.45	1232.10	0.00	0.00	0.00	-2272.69	42.28	1638.79	-3576.36	-58.44	1641.82	-3431.00	159.83	1620.92	-3429.52	33.04	1612.29	530.97	1228.03	72.65	1129.96	1242.19	78.78	502.06
0.15000	-3200.63	168.52	11.81	-3279.22	179.41	-4.90	-3400.25	26.99	-4.07	-3448.99	38.70	57.46	-3696.91	-21.70	-6.00	-3688.17	19.44	12.35	-3345.45	239.51	-13.48	-3370.80	226.40	44.10	-3527.93	-11.45	1232.10	0.00	0.00	0.00	-2272.69	42.28	1638.79	-3576.36	-58.44	1641.82	-3413.18	160.29	1620.69	-3468.72	30.01	1614.13	531.02	1228.48	72.53	1129.67	1242.49	78.63	506.76
0.16000	-3200.63	168.52	11.81	-3279.22	179.41	-4.90	-3400.25	26.99	-4.07	-3448.99	38.70	57.46	-3696.91	-21.70	-6.00	-3688.17	19.44	12.35	-3336.10	240.60	-12.34	-3423.79	226.71	36.22	-3527.93	-11.45	1232.10	0.00	0.00	0.00	-2272.69	42.28	1638.79	-3576.36	-58.44	1641.82	-3422.22	159.63	1621.62	-3466.25	32.23	1614.27	531.00	1228.47	72.46	1129.97	1242.20	78.89	505.26
0.17000	-3200.63	168.52	11.81	-3279.22	179.41	-4.90	-3400.25	26.99	-4.07	-3448.99	38.70	57.46	-3696.91	-21.70	-6.00	-3688.17	19.44	12.35	-3362.80	239.24	-17.72	-3414.54	228.12	37.39	-3527.93	-11.45	1232.10	0.00	0.00	0.00	-2272.69	42.28	1638.79	-3576.36	-58.44	1641.82	-3415.81	160.29	1621.16	-3473.64	35.52	1614.09	530.72	1228.66	72.50	1130.14	1242.51	78.86	505.22
0.18000	-3200.63	168.52	11.81	-3279.22	179.41	-4.90	-3400.25	26.99	-4.07	-3448.99	38.70	57.46	-3696.91	-21.70	-6.00	-3688.17	19.44	12.35	-3356.90	240.15	-15.27	-3430.42	229.47	34.96	-3527.93	-11.45	1232.10	0.00	0.00	0.00	-2272.69	42.28	1638.79	-3576.36	-58.44	1641.82	-3431.01	160.52	1622.44	-3458.87	35.90	1613.69	530.61	1228.67	72.41	1129.84	1242.30	78.87	505.75
0.19000	-3200.63	168.52	11.81	-3279.22	179.41	-4.90	-3400.25	26.99	-4.07	-3448.99	38.70	57.46	-3696.91	-21.70	-6.00	-3688.17	19.44	12.35	-3339.55	240.22	-13.11	-3440.73	228.34	32.50	-3527.93	-11.45	1232.10	0.00	0.00	0.00	-2272.69	42.28	1638.79	-3576.36	-58.44	1641.82	-3442.51	158.75	1622.89	-3491.02	34.93	1613.99	531.16	1228.48	72.62	1130.77	1242.17	79.03	504.75
0.20000	-3200.63	168.52	11.81	-3279.22	179.41	-4.90	-3400.25	26.99	-4.07	-3448.99	38.70	57.46	-3696.91	-21.70	-6.00	-3688.17	19.44	12.35	-3371.83	240.05	-19.05	-3448.07	228.93	31.52	-3527.93	-11.45	1232.10	0.00	0.00	0.00	-2272.69	42.28	1638.79	-3576.36	-58.44	1641.82	-3429.82	157.19	1622.33	-3501.81	33.23	1614.12	531.00	1227.97	72.74	1130.75	1241.88	79.15	504.39
0.21000	-3200.63	168.52	11.81	-3279.22	179.41	-4.90	-3400.25	26.99	-4.07	-3448.99	38.70	57.46	-3696.91	-21.70	-6.00	-3688.17	19.44	12.35	-3318.62	240.67	-8.84	-3356.36	226.53	46.24	-3527.93	-11.45	1232.10	0.00	0.00	0.00	-2272.69	42.28	1638.79	-3576.36	-58.44	1641.82	-3416.61	159.03	1621.16	-3470.35	31.55	1613.78	531.21	1227.69	72.81	1130.66	1241.79	79.15	508.14
0.22000	-3200.63	168.52	11.81	-3279.22	179.41	-4.90	-3400.25	26.99	-4.07	-3448.99	38.70	57.46	-3696.91	-21.70	-6.00	-3688.17	19.44	12.35	-3362.58	239.53	-16.09	-3385.21	226.87	40.75	-3527.93	-11.45	1232.10	0.00	0.00	0.00	-2272.69	42.28	1638.79	-3576.36	-58.44	1641.82	-3421.44	160.51	1621.51	-3425.72	36.03	1612.74	531.26	1227.92	72.74	1130.60	1242.07	79.05	505.53
0.23000	-3200.63	168.52	11.81	-3279.22	179.41	-4.90	-3400.25	26.99	-4.07	-3448.99	38.70	57.46	-3696.91	-21.70	-6.00	-3688.17	19.44	12.35	-3331.40	238.69	-11.38	-3431.49	226.84	34.38	-3527.93	-11.45	1232.10	0.00	0.00	0.00	-2272.69	42.28	1638.79	-3576.36	-58.44	1641.82	-3390.22	158.89	1621.74	-3424.96	38.05	1613.86	531.23	1227.79	72.66	1130.53	1242.20	79.07	501.93
0.24000	-3200.63	168.52	11.81	-3279.22	179.41	-4.90	-3400.25	26.99	-4.07	-3448.99	38.70	57.46	-3696.91	-21.70	-6.00	-3688.17	19.44	12.35	-3359.74	239.39	-14.93	-3421.58	226.56	34.70	-3527.93	-11.45	1232.10	0.00	0.00	0.00	-2272.69	42.28	1638.79	-3576.36	-58.44	1641.82	-3424.45	159.66	1622.46	-3488.74	37.51	1617.07	531.16	1228.45	72.52	1129.97	1242.28	78.86	499.56
0.25000	-3200.63	168.52	11.81	-3279.22	179.41	-4.90	-3400.25	26.99	-4.07	-3448.99	38.70	57.46	-3696.91	-21.70	-6.00	-3688.17	19.44	12.35	-3363.94	239.57	-15.64	-3368.92	227.22	43.53	-3527.93	-11.45	1232.10	0.00	0.00	0.00	-2272.69	42.28	1638.79	-3576.36	-58.44	1641.82	-3433.80	158.35	1622.51	-3535.35	35.43	1618.56	530.41	1228.15	72.54	1129.62	1242.77	78.53	502.29
0.26000	-3200.63	168.52	11.81	-3279.22	179.41	-4.90	-3400.25	26.99	-4.07	-3448.99	38.70	57.46	-3696.91	-21.70	-6.00	-3688.17	19.44	12.35	-3365.15	240.08	-16.98	-3351.97	227.83	46.75	-3527.93	-11.45	1232.10	0.00	0.00	0.00	-2272.69	42.28	1638.79	-3576.36	-58.44	1641.82	-3431.39	158.51	1622.30	-3483.21	32.85	1614.53	530.93	1228.22	72.61	1129.95	1241.90	78.94	506.84
0.27000	-3200.63	168.52	11.81	-3279.22	179.41	-4.90	-3400.25	26.99	-4.07	-3448.99	38.70	57.46	-3696.91	-21.70	-6.00	-3688.17	19.44	12.35	-3326.72	240.54	-11.01	-3395.55	226.95	40.23	-3527.93	-11.45	1232.10	0.00	0.00	0.00	-2272.69	42.28	1638.79	-3576.36	-58.44	1641.82	-3422.80	158.95	1622.29	-3418.84	31.60	1610.49	531.73	1228.40	72.66	1130.23	1242.07	78.87	503.90
0.28000	-3200.63	168.52	11.81	-3279.22	179.41	-4.90	-3400.25	26.99	-4.07	-3448.99	38.70	57.46	-3696.91	-21.70	-6.00	-3688.17	19.44	12.35	-3333.19	239.02	-11.73	-3432.81	226.46	33.83	-3527.93	-11.45	1232.10	0.00	0.00	0.00	-2272.69	42.28	1638.79	-3576.36	-58.44	1641.82	-3433.66	158.46	1622.69	-3380.76	28.38	1607.33	531.20	1227.61	72.85	1130.30	1242.56	78.81	502.00
0.29000	-3200.63	168.52	11.81	-3279.22	179.41	-4.90	-3400.25	26.99	-4.07	-3448.99	38.70	57.46	-3696.91	-21.70	-6.00	-3688.17	19.44	12.35	-3298.65	239.67	-6.11	-3399.56	227.60	38.30	-3527.93	-11.45	1232.10	0.00	0.00	0.00	-2272.69	42.28	1638.79	-3576.36	-58.44	1641.82	-3411.47	160.46	1622.24	-3410.91	26.14	1608.70	531.91	1227.87	72.86	1129.98	1242.43	78.74	501.30
0.30000	-3200.63	168.52	11.81	-3279.22	179.41	-4.90	-3400.25	26.99	-4.07	-3448.99	38.70	57.46	-3696.91	-21.70	-6.00	-3688.17	19.44	12.35	-3349.98	239.25	-15.31	-3412.91	227.01	35.98	-3527.93	-11.45	1232.10	0.00	0.00	0.00	-2272.69	42.28	1638.79	-3576.36	-58.44	1641.82	-3413.58	158.04	1622.44	-3454.77	28.41	1612.78	531.37	1228.21	72.65	1130.67	1241.98	79.12	501.95
0.31000	-3200.63	168.52	11.81	-3279.22	179.41	-4.90	-3400.25	26.99	-4.07	-3448.99	38.70	57.46	-3696.91	-21.70	-6.00	-3688.17	19.44	12.35	-3336.41	240.12	-11.50	-3415.38	226.90	35.86	-3527.93	-11.45	1232.10	0.00	0.00	0.00	-2272.69	42.28	1638.79	-3576.36	-58.44	1641.82	-3418.17	159.05	1622.59	-3471.05	31.26	1615.19	530.97	1228.04	72.54	1130.45	1242.18	78.99	503.55
0.32000	-3200.63	168.52	11.81	-3279.22	179.41	-4.90	-3400.25	26.99	-4.07	-3448.99	38.70	57.46	-3696.91	-21.70	-6.00	-3688.17	19.44	12.35	-3348.88	240.04	-14.00	-3419.03	228.28	35.74	-3527.93	-11.45	1232.10	0.00	0.00	0.00	-2272.69	42.28	1638.79	-3576.36	-58.44	1641.82	-3431.74	157.57	1621.75	-3479.01	31.38	1616.23	530.97	1227.77	72.61	1129.78	1242.33	78.78	503.54
0.33000	-3200.63	168.52	11.81	-3279.22	179.41	-4.90	-3400.25	26.99	-4.07	-3448.99	38.70	57.46	-3696.91	-21.70	-6.00	-3688.17	19.44	12.35	-3320.14	239.50	-9.36	-3387.24	226.01	41.91	-3527.93	-11.45	1232.10	0.00	0.00	0.00	-2272.69	42.28	1638.79	-3576.36	-58.44	1641.82	-3422.50	159.18	1621.45	-3486.86	31.27	1617.25	532.32	1228.01	72.89	1129.79	1241.88	78.80	500.59
0.34000	-3200.63	168.52	11.81	-3279.22	179.41	-4.90	-3400.25	26.99	-4.07	-3448.99	38.70	57.46	-3696.91	-21.70	-6.00	-3688.17	19.44	12.35	-3327.83	238.90	-11.03	-3405.43	225.00	37.52	-3527.93	-11.45	1232.10	0.00	0.00	0.00	-2272.69	42.28	1638.79	-3576.36	-58.44	1641.82	-3420.91	159.02	1621.86	-3494.27	30.99	1618.22	531.63	1228.44	72.50	1130.41	1242.60	78.70	502.51
0.35000	-3200.63	168.52	11.81	-3279.22	179.41	-4.90	-3400.25	26.99	-4.07	-3448.99	38.70	57.46	-3696.91	-21.70	-6.00	-3688.17	19.44	12.35	-3334.93	239.65	-12.31	-3410.58	224.81	38.19	-3527.93	-11.45	1232.10	0.00	0.00	0.00	-2272.69	42.28	1638.79	-3576.36	-58.44	1641.82	-3434.97	157.82	1622.46	-3500.94	30.59	1619.09	531.30	1228.01	72.64	1130.22	1242.77	78.63	503.89
0.36000	-3200.63	168.52	11.81	-3279.22	179.41	-4.90	-3400.25	26.99	-4.07	-3448.99	38.70	57.46	-3696.91	-21.70	-6.00	-3688.17	19.44	12.35	-3363.92	240.89	-16.44	-3388.22	224.77	39.12	-3527.93	-11.45	1232.10	0.00	0.00	0.00	-2272.69	42.28	1638.79	-3576.36	-58.44	1641.82	-3411.25	158.93	1622.57	-3506.52	30.12	1619.82	531.85	1228.51	72.72	1130.25	1242.75	78.78	503.13
0.37000	-3200.63	168.52	11.81	-3279.22	179.41	-4.90	-3400.25	26.99	-4.07	-3448.99	38.70	57.46	-3696.91	-21.70	-6.00	-3688.17	19.44	12.35	-3327.19	239.88	-11.31	-3415.41	226.10	36.86	-3527.93	-11.45	1232.10	0.00	0.00	0.00	-2272.69	42.28	1638.79	-3576.36	-58.44	1641.82	-3417.12	156.65	1623.86	-3510.71	29.65	1620.38	532.03	1227.93	72.93	1129.52	1242.48	78.74	504.07
0.38000	-3200.63	168.52	11.81	-3279.22	179.41	-4.90	-3400.25	26.99	-4.07	-3448.99	38.70	57.46	-3696.91	-21.70	-6.00	-3688.17	19.44	12.35	-3347.49	241.96	-13.19	-3394.59	226.12	40.05	-3527.93	-11.45	1232.10	0.00	0.00	0.00	-2272.69	42.28	1638.79	-3576.36	-58.44	1641.82	-3438.29	155.44	1623.23	-3513.18	29.23	1620.74	531.78	1228.52	72.77	1129.97	1242.50	78.84	502.18
0.39000	-3200.63	168.52	11.81	-3279.22	179.41	-4.90	-3400.25	26.99	-4.07	-3448.99	38.70	57.46	-3696.91	-21.70	-6.00	-3688.17	19.44	12.35	-3340.31	241.76	-12.20	-3392.83	225.53	40.98	-3527.93	-11.45	1232.10	0.00	0.00	0.00	-2272.69	42.28	1638.79	-3576.36	-58.44	1641.82	-3425.05	157.03	1623.05	-3513.62	28.92	1620.84	530.56	1228.51	72.30	1130.46	1242.46	78.85	502.01
0.40000	-3200.63	168.52	11.81	-3279.22	179.41	-4.90	-3400.25	26.99	-4.07	-3448.99	38.70	57.46	-3696.91	-21.70	-6.00	-3688.17	19.44	12.35	-3331.81	239.53	-12.54	-3410.56	223.65	37.52	-3527.93	-11.45	1232.10	0.00	0.00	0.00	-2272.69	42.28	1638.79	-3576.36	-58.44	1641.82	-3413.35	157.67	1623.16	-3511.69	28.78	1620.66	531.36	1228.49	72.45	1129.29	1242.34	78.65	502.77
0.41000	-3200.63	168.52	11.81	-3279.22	179.41	-4.90	-3400.25	26.99	-4.07	-3448.99	38.70	57.46	-3696.91	-21.70	-6.00	-3688.17	19.44	12.35	-3323.89	239.48	-11.42	-3377.64	226.51	42.21	-3527.93	-11.45	1232.10	0.00	0.00	0.00	-2272.69	42.28	1638.79	-3576.36	-58.44	1641.82	-3403.97	158.77	1621.81	-3507.08	28.86	1620.16	531.61	1228.37	72.66	1129.85	1242.41	78.72	505.21
0.42000	-3200.63	168.52	11.81	-3279.22	179.41	-4.90	-3400.25	26.99	-4.07	-3448.99	38.70	57.46	-3696.91	-21.70	-6.00	-3688.17	19.44	12.35	-3356.58	240.99	-16.42	-3383.44	226.12	41.43	-3527.93	-11.45	1232.10	0.00	0.00	0.00	-2272.69	42.28	1638.79	-3576.36	-58.44	1641.82	-3419.38	159.07	1622.67	-3499.47	29.22	1619.29	531.13	1228.30	72.72	1130.09	1242.26	78.89	503.48
0.43000	-3200.63	168.52	11.81	-3279.22	179.41	-4.90	-3400.25	26.99	-4.07	-3448.99	38.70	57.46	-3696.91	-21.70	-6.00	-3688.17	19.44	12.35	-3349.77	240.42	-14.85	-3375.83	224.84	41.67	-3527.93	-11.45	1232.10	0.00	0.00	0.00	-2272.69	42.28	1638.79	-3576.36	-58.44	1641.82	-3433.23	157.04	1623.89	-3488.53	29.92	1618.03	530.79	1228.28	72.43	1130.05	1242.05	78.99	500.63
0.44000	-3200.63	168.52	11.81	-3279.22	179.41	-4.90	-3400.25	26.99	-4.07	-3448.99	38.70	57.46	-3696.91	-21.70	-6.00	-3688.17	19.44	12.35	-3327.77	240.06	-11.16	-3447.68	224.46	29.95	-3527.93	-11.45	1232.10	0.00	0.00	0.00	-2272.69	42.28	1638.79	-3576.36	-58.44	1641.82	-3418.29	157.12	1622.59	-3464.90	31.41	1616.83	530.75	1228.06	72.59	1130.05	1242.33	78.83	503.56
0.45000	-3200.63	168.52	11.81	-3279.22	179.41	-4.90	-3400.25	26.99	-4.07	-3448.99	38.70	57.46	-3696.91	-21.70	-6.00	-3688.17	19.44	12.35	-3332.91	239.37	-12.30	-3451.36	227.27	29.42	-3527.93	-11.45	1232.10	0.00	0.00	0.00	-2272.69	42.28	1638.79	-3576.36	-58.44	1641.82	-3411.60	157.90	1623.20	-3486.83	30.20	1616.27	531.76	1228.34	72.62	1130.20	1242.31	78.74	503.21
0.46000	-3200.63	168.52	11.81	-3279.22	179.41	-4.90	-3400.25	26.99	-4.07	-3448.99	38.70	57.46	-3696.91	-21.70	-6.00	-3688.17	19.44	12.35	-3324.47	239.22	-11.56	-3406.94	228.37	38.55	-3527.93	-11.45	1232.10	0.00	0.00	0.00	-2272.69	42.28	1638.79	-3576.36	-58.44	1641.82	-3412.68	158.05	1622.65	-3477.32	31.87	1614.64	531.27	1227.98	72.62	1130.19	1243.04	78.56	504.17
0.47000	-3200.63	168.52	11.81	-3279.22	179.41	-4.90	-3400.25	26.99	-4.07	-3448.99	38.70	57.46	-3696.91	-21.70	-6.00	-3688.17	19.44	12.35	-3343.06	239.75	-14.30	-3412.03	227.44	35.59	-3527.93	-11.45	1232.10	0.00	0.00	0.00	-2272.69	42.28	1638.79	-3576.36	-58.44	1641.82	-3427.02	157.57	1623.07	-3482.90	30.39	1615.03	531.57	1227.97	72.84	1130.06	1242.94	78.71	504.16
0.48000	-3200.63	168.52	11.81	-3279.22	179.41	-4.90	-3400.25	26.99	-4.07	-3448.99	38.70	57.46	-3696.91	-21.70	-6.00	-3688.17	19.44	12.35	-3313.96	240.36	-9.53	-3417.17	226.98	35.58	-3527.93	-11.45	1232.10	0.00	0.00	0.00	-2272.69	42.28	1638.79	-3576.36	-58.44	1641.82	-3417.83	155.54	1624.70	-3502.99	27.02	1616.48	531.52	1228.32	72.78	1130.22	1242.17	78.89	506.21
0.49000	-3200.63	168.52	11.81	-3279.22	179.41	-4.90	-3400.25	26.99	-4.07	-3448.99	38.70	57.46	-3696.91	-21.70	-6.00	-3688.17	19.44	12.35	-3329.03	240.50	-11.11	-3412.84	226.70	36.41	-3527.93	-11.45	1232.10	0.00	0.00	0.00	-2272.69	42.28	1638.79	-3576.36	-58.44	1641.82	-3414.22	157.30	1624.29	-3452.31	30.47	1615.02	530.92	1228.14	72.49	1130.06	1241.95	78.96	505.11
0.50000	-3200.63	168.52	11.81	-3279.22	179.41	-4.90	-3400.25	26.99	-4.07	-3448.99	38.70	57.46	-3696.91	-21.70	-6.00	-3688.17	19.44	12.35	-3303.96	238.18	-7.69	-3428.88	226.73	33.42	-3527.93	-11.45	1232.10	0.00	0.00	0.00	-2272.69	42.28	1638.79	-3576.36	-58.44	1641.82	-3409.58	157.23	1623.08	-3430.00	33.50	1614.48	530.55	1228.90	72.17	1129.78	1243.10	78.65	504.27
0.51000	-3200.63	168.52	11.81	-3279.22	179.41	-4.90	-3400.25	26.99	-4.07	-3448.99	38.70	57.46	-3696.91	-21.70	-6.00	-3688.17	19.44	12.35	-3376.22	239.47	-19.12	-3383.30	226.03	42.71	-3527.93	-11.45	1232.10	0.00	0.00	0.00	-2272.69	42.28	1638.79	-3576.36	-58.44	1641.82	-3399.69	159.61	1622.20	-3469.78	31.02	1616.20	531.70	1227.95	72.86	1129.68	1242.34	78.87	502.79
0.52000	-3200.63	168.52	11.81	-3279.22	179.41	-4.90	-3400.25	26.99	-4.07	-3448.99	38.70	57.46	-3696.91	-21.70	-6.00	-3688.17	19.44	12.35	-3336.74	238.17	-12.72	-3369.99	229.20	43.68	-3527.93	-11.45	1232.10	0.00	0.00	0.00	-2272.69	42.28	1638.79	-3576.36	-58.44	1641.82	-3404.28	157.83	1623.31	-3478.35	30.16	1615.76	531.32	1228.33	72.79	1129.91	1241.92	79.04	504.79
0.53000	-3200.63	168.52	11.81	-3279.22	179.41	-4.90	-3400.25	26.99	-4.07	-3448.99	38.70	57.46	-3696.91	-21.70	-6.00	-3688.17	19.44	12.35	-3345.70	239.86	-14.16	-3396.86	227.42	38.94	-3527.93	-11.45	1232.10	0.00	0.00	0.00	-2272.69	42.28	1638.79	-3576.36	-58.44	1641.82	-3413.87	156.50	1624.34	-3464.58	29.53	1613.38	531.36	1227.84	72.73	1129.99	1242.59	78.81	501.99
0.54000	-3200.63	168.52	11.81	-3279.22	179.41	-4.90	-3400.25	26.99	-4.07	-3448.99	38.70	57.46	-3696.91	-21.70	-6.00	-3688.17	19.44	12.35	-3353.61	240.19	-15.07	-3435.63	227.16	32.90	-3527.93	-11.45	1232.10	0.00	0.00	0.00	-2272.69	42.28	1638.79	-3576.36	-58.44	1641.82	-3429.68	156.67	1623.91	-3455.03	29.22	1611.81	531.60	1227.98	72.81	1130.52	1243.05	78.81	504.22
0.55000	-3200.63	168.52	11.81	-3279.22	179.41	-4.90	-3400.25	26.99	-4.07	-3448.99	38.70	57.46	-3696.91	-21.70	-6.00	-3688.17	19.44	12.35	-3340.19	241.30	-13.94	-3426.38	225.88	33.14	-3527.93	-11.45	1232.10	0.00	0.00	0.00	-2272.69	42.28	1638.79	-3576.36	-58.44	1641.82	-3402.04	156.93	1622.77	-3476.20	29.29	1613.81	531.57	1228.21	72.70	1130.52	1242.30	79.02	506.33
0.56000	-3200.63	168.52	11.81	-3279.22	179.41	-4.90	-3400.25	26.99	-4.07	-3448.99	38.70	57.46	-3696.91	-21.70	-6.00	-3688.17	19.44	12.35	-3337.63	240.10	-11.88	-3399.94	224.97	37.63	-3527.93	-11.45	1232.10	0.00	0.00	0.00	-2272.69	42.28	1638.79	-3576.36	-58.44	1641.82	-3425.35	157.78	1623.27	-3498.90	29.43	1616.16	531.79	1228.42	72.71	1130.13	1241.79	79.17	504.07
0.57000	-3200.63	168.52	11.81	-3279.22	179.41	-4.90	-3400.25	26.99	-4.07	-3448.99	38.70	57.46	-3696.91	-21.70	-6.00	-3688.17	19.44	12.35	-3312.70	239.72	-8.89	-3377.60	226.57	41.72	-3527.93	-11.45	1232.10	0.00	0.00	0.00	-2272.69	42.28	1638.79	-3576.36	-58.44	1641.82	-3419.11	157.76	1622.44	-3525.89	29.37	1618.42	531.30	1228.34	72.64	1130.13	1242.72	78.88	501.53
0.58000	-3200.63	168.52	11.81	-3279.22	179.41	-4.90	-3400.25	26.99	-4.07	-3448.99	38.70	57.46	-3696.91	-21.70	-6.00	-3688.17	19.44	12.35	-3352.40	240.62	-15.62	-3422.37	226.71	35.28	-3527.93	-11.45	1232.10	0.00	0.00	0.00	-2272.69	42.28	1638.79	-3576.36	-58.44	1641.82	-3404.18	158.59	1622.62	-3538.78	29.16	1618.95	531.23	1228.16	72.71	1130.53	1242.00	79.12	500.57
0.59000	-3200.63	168.52	11.81	-3279.22	179.41	-4.90	-3400.25	26.99	-4.07	-3448.99	38.70	57.46	-3696.91	-21.70	-6.00	-3688.17	19.44	12.35	-3322.76	239.69	-11.33	-3395.98	229.10	41.47	-3527.93	-11.45	1232.10	0.00	0.00	0.00	-2272.69	42.28	1638.79	-3576.36	-58.44	1641.82	-3401.51	158.38	1623.43	-3535.20	29.26	1618.38	531.71	1228.04	72.88	1130.27	1242.33	78.91	502.86
0.60000	-3200.63	168.52	11.81	-3279.22	179.41	-4.90	-3400.25	26.99	-4.07	-3448.99	38.70	57.46	-3696.91	-21.70	-6.00	-3688.17	19.44	12.35	-3358.45	239.08	-15.82	-3395.45	227.01	39.20	-3527.93	-11.45	1232.10	0.00	0.00	0.00	-2272.69	42.28	1638.79	-3576.36	-58.44	1641.82	-3397.05	158.95	1624.11	-3512.80	30.17	1617.36	532.00	1228.09	72.90	1130.41	1242.79	78.89	500.85
0.61000	-3200.63	168.52	11.81	-3279.22	179.41	-4.90	-3400.25	26.99	-4.07	-3448.99	38.70	57.46	-3696.91	-21.70	-6.00	-3688.17	19.44	12.35	-3366.84	239.40	-17.73	-3376.49	224.51	43.42	-3527.93	-11.45	1232.10	0.00	0.00	0.00	-2272.69	42.28	1638.79	-3576.36	-58.44	1641.82	-3427.24	157.96	1624.33	-3479.80	31.97	1616.42	530.52	1228.11	72.60	1130.16	1242.61	78.83	502.65
0.62000	-3200.63	168.52	11.81	-3279.22	179.41	-4.90	-3400.25	26.99	-4.07	-3448.99	38.70	57.46	-3696.91	-21.70	-6.00	-3688.17	19.44	12.35	-3336.94	239.94	-12.56	-3378.77	227.20	41.19	-3527.93	-11.45	1232.10	0.00	0.00	0.00	-2272.69	42.28	1638.79	-3576.36	-58.44	1641.82	-3400.18	158.48	1623.71	-3480.66	31.33	1616.28	530.18	1228.67	72.34	1129.94	1242.26	78.96	503.66
0.63000	-3200.63	168.52	11.81	-3279.22	179.41	-4.90	-3400.25	26.99	-4.07	-3448.99	38.70	57.46	-3696.91	-21.70	-6.00	-3688.17	19.44	12.35	-3348.32	240.97	-15.36	-3455.66	223.67	30.38	-3527.93	-11.45	1232.10	0.00	0.00	0.00	-2272.69	42.28	1638.79	-3576.36	-58.44	1641.82	-3434.75	158.21	1624.73	-3450.86	34.19	1615.63	530.76	1228.11	72.51	1130.03	1242.89	78.77	501.76
0.64000	-3200.63	168.52	11.81	-3279.22	179.41	-4.90	-3400.25	26.99	-4.07	-3448.99	38.70	57.46	-3696.91	-21.70	-6.00	-3688.17	19.44	12.35	-3316.65	239.22	-9.38	-3410.40	226.90	37.66	-3527.93	-11.45	1232.10	0.00	0.00	0.00	-2272.69	42.28	1638.79	-3576.36	-58.44	1641.82	-3447.43	158.69	1624.23	-3458.85	30.29	1615.72	530.60	1228.47	72.53	1130.62	1242.00	79.29	502.02
0.65000	-3200.63	168.52	11.81	-3279.22	179.41	-4.90	-3400.25	26.99	-4.07	-3448.99	38.70	57.46	-3696.91	-21.70	-6.00	-3688.17	19.44	12.35	-3344.85	238.69	-13.26	-3409.10	227.96	37.80	-3527.93	-11.45	1232.10	0.00	0.00	0.00	-2272.69	42.28	1638.79	-3576.36	-58.44	1641.82	-3450.31	158.92	1624.48	-3475.29	30.09	1617.95	531.08	1227.90	72.63	1130.33	1242.54	79.04	505.77
0.66000	-3200.63	168.52	11.81	-3279.22	179.41	-4.90	-3400.25	26.99	-4.07	-3448.99	38.70	57.46	-3696.91	-21.70	-6.00	-3688.17	19.44	12.35	-3354.44	240.61	-15.65	-3453.60	226.95	29.59	-3527.93	-11.45	1232.10	0.00	0.00	0.00	-2272.69	42.28	1638.79	-3576.36	-58.44	1641.82	-3418.94	159.87	1623.51	-3512.57	27.55	1620.57	530.53	1228.47	72.38	1130.35	1242.76	78.79	506.11
0.67000	-3200.63	168.52	11.81	-3279.22	179.41	-4.90	-3400.25	26.99	-4.07	-3448.99	38.70	57.46	-3696.91	-21.70	-6.00	-3688.17	19.44	12.35	-3349.88	240.50	-13.88	-3393.59	227.27	40.09	-3527.93	-11.45	1232.10	0.00	0.00	0.00	-2272.69	42.28	1638.79	-3576.36	-58.44	1641.82	-3409.36	160.37	1623.29	-3542.47	26.58	1622.01	530.90	1228.17	72.59	1129.86	1242.91	78.69	500.97
0.68000	-3200.63	168.52	11.81	-3279.22	179.41	-4.90	-3400.25	26.99	-4.07	-3448.99	38.70	57.46	-3696.91	-21.70	-6.00	-3688.17	19.44	12.35	-3354.93	240.43	-15.37	-3420.21	226.08	35.77	-3527.93	-11.45	1232.10	0.00	0.00	0.00	-2272.69	42.28	1638.79	-3576.36	-58.44	1641.82	-3387.97	159.88	1622.91	-3503.48	30.64	1619.50	531.02	1227.96	72.70	1130.25	1243.04	78.74	500.90
0.69000	-3200.63	168.52	11.81	-3279.22	179.41	-4.90	-3400.25	26.99	-4.07	-3448.99	38.70	57.46	-3696.91	-21.70	-6.00	-3688.17	19.44	12.35	-3365.70	240.05	-16.59	-3418.43	225.99	34.27	-3527.93	-11.45	1232.10	0.00	0.00	0.00	-2272.69	42.28	1638.79	-3576.36	-58.44	1641.82	-3404.68	157.77	1623.56	-3456.51	34.52	1616.79	530.74	1227.84	72.70	1129.90	1242.31	78.96	503.48
0.70000	-3200.63	168.52	11.81	-3279.22	179.41	-4.90	-3400.25	26.99	-4.07	-3448.99	38.70	57.46	-3696.91	-21.70	-6.00	-3688.17	19.44	12.35	-3362.10	237.47	-16.45	-3388.34	227.69	42.02	-3527.93	-11.45	1232.10	0.00	0.00	0.00	-2272.69	42.28	1638.79	-3576.36	-58.44	1641.82	-3430.41	158.09	1625.68	-3436.24	37.66	1615.18	531.18	1227.35	72.78	1130.04	1242.61	78.73	505.54
0.71000	-3200.63	168.52	11.81	-3279.22	179.41	-4.90	-3400.25	26.99	-4.07	-3448.99	38.70	57.46	-3696.91	-21.70	-6.00	-3688.17	19.44	12.35	-3293.58	240.63	-5.60	-3402.69	226.24	38.33	-3527.93	-11.45	1232.10	0.00	0.00	0.00	-2272.69	42.28	1638.79	-3576.36	-58.44	1641.82	-3412.95	157.16	1624.55	-3473.98	36.81	1616.63	530.74	1228.35	72.39	1130.16	1242.27	78.94	503.99
0.72000	-3200.63	168.52	11.81	-3279.22	179.41	-4.90	-3400.25	26.99	-4.07	-3448.99	38.70	57.46	-3696.91	-21.70	-6.00	-3688.17	19.44	12.35	-3323.05	239.41	-9.56	-3401.35	227.89	38.69	-3527.93	-11.45	1232.10	0.00	0.00	0.00	-2272.69	42.28	1638.79	-3576.36	-58.44	1641.82	-3380.17	158.54	1623.09	-3518.41	34.21	1618.68	531.74	1227.96	72.83	1130.48	1242.52	78.81	502.81
0.73000	-3200.63	168.52	11.81	-3279.22	179.41	-4.90	-3400.25	26.99	-4.07	-3448.99	38.70	57.46	-3696.91	-21.70	-6.00	-3688.17	19.44	12.35	-3347.48	239.03	-13.34	-3412.78	229.46	36.52	-3527.93	-11.45	1232.10	0.00	0.00	0.00	-2272.69	42.28	1638.79	-3576.36	-58.44	1641.82	-3395.10	160.03	1624.18	-3518.28	32.14	1618.86	531.83	1228.31	72.75	1130.40	1242.27	78.85	500.01
0.74000	-3200.63	168.52	11.81	-3279.22	179.41	-4.90	-3400.25	26.99	-4.07	-3448.99	38.70	57.46	-3696.91	-21.70	-6.00	-3688.17	19.44	12.35	-3338.52	240.23	-13.48	-3402.38	228.47	38.75	-3527.93	-11.45	1232.10	0.00	0.00	0.00	-2272.69	42.28	1638.79	-3576.36	-58.44	1641.82	-3445.57	160.71	1625.26	-3502.61	31.62	1618.43	531.67	1228.60	72.69	1130.40	1241.59	79.07	501.73
0.75000	-3200.63	168.52	11.81	-3279.22	179.41	-4.90	-3400.25	26.99	-4.07	-3448.99	38.70	57.46	-3696.91	-21.70	-6.00	-3688.17	19.44	12.35	-3348.74	239.82	-13.85	-3444.06	227.77	32.30	-3527.93	-11.45	1232.10	0.00	0.00	0.00	-2272.69	42.28	1638.79	-3576.36	-58.44	1641.82	-3393.72	159.74	1624.51	-3454.92	30.54	1616.13	532.03	1228.18	72.86	1129.88	1242.26	78.82	501.79
0.76000	-3200.63	168.52	11.81	-3279.22	179.41	-4.90	-3400.25	26.99	-4.07	-3448.99	38.70	57.46	-3696.91	-21.70	-6.00	-3688.17	19.44	12.35	-3350.46	239.02	-13.94	-3385.86	225.36	40.85	-3527.93	-11.45	1232.10	0.00	0.00	0.00	-2272.69	42.28	1638.79	-3576.36	-58.44	1641.82	-3405.74	160.23	1625.14	-3469.95	31.95	1616.43	531.46	1228.74	72.59	1129.62	1242.62	78.66	503.64
0.77000	-3200.63	168.52	11.81	-3279.22	179.41	-4.90	-3400.25	26.99	-4.07	-3448.99	38.70	57.46	-3696.91	-21.70	-6.00	-3688.17	19.44	12.35	-3318.72	240.84	-10.16	-3405.19	223.25	38.11	-3527.93	-11.45	1232.10	0.00	0.00	0.00	-2272.69	42.28	1638.79	-3576.36	-58.44	1641.82	-3434.16	160.63	1625.44	-3471.69	32.34	1617.64	530.32	1228.27	72.56	1130.17	1242.41	78.98	503.76
0.78000	-3200.63	168.52	11.81	-3279.22	179.41	-4.90	-3400.25	26.99	-4.07	-3448.99	38.70	57.46	-3696.91	-21.70	-6.00	-3688.17	19.44	12.35	-3323.08	237.52	-11.07	-3411.32	227.54	36.58	-3527.93	-11.45	1232.10	0.00	0.00	0.00	-2272.69	42.28	1638.79	-3576.36	-58.44	1641.82	-3420.79	160.90	1624.67	-3467.12	33.20	1618.11	531.30	1228.29	72.67	1130.65	1242.14	79.05	504.01
0.79000	-3200.63	168.52	11.81	-3279.22	179.41	-4.90	-3400.25	26.99	-4.07	-3448.99	38.70	57.46	-3696.91	-21.70	-6.00	-3688.17	19.44	12.35	-3339.39	237.80	-12.29	-3427.79	227.41	34.30	-3527.93	-11.45	1232.10	0.00	0.00	0.00	-2272.69	42.28	1638.79	-3576.36	-58.44	1641.82	-3417.22	159.20	1625.39	-3424.47	36.05	1615.28	531.64	1228.19	72.72	1130.51	1242.21	79.01	500.24
0.80000	-3200.63	168.52	11.81	-3279.22	179.41	-4.90	-3400.25	26.99	-4.07	-3448.99	38.70	57.46	-3696.91	-21.70	-6.00	-3688.17	19.44	12.35	-3337.71	239.66	-10.83	-3419.25	228.41	34.82	-3527.93	-11.45	1232.10	0.00	0.00	0.00	-2272.69	42.28	1638.79	-3576.36	-58.44	1641.82	-3433.36	160.34	1625.41	-3467.16	33.97	1616.24	531.41	1228.23	72.75	1129.78	1242.26	78.89	503.28
0.81000	-3200.63	168.52	11.81	-3279.22	179.41	-4.90	-3400.25	26.99	-4.07	-3448.99	38.70	57.46	-3696.91	-21.70	-6.00	-3688.17	19.44	12.35	-3326.91	240.16	-9.64	-3418.27	225.71	37.86	-3527.93	-11.45	1232.10	0.00	0.00	0.00	-2272.69	42.28	1638.79	-3576.36	-58.44	1641.82	-3402.48	160.41	1624.09	-3489.38	33.44	1617.23	530.93	1228.00	72.68	1130.05	1241.64	79.00	506.17
0.82000	-3200.63	168.52	11.81	-3279.22	179.41	-4.90	-3400.25	26.99	-4.07	-3448.99	38.70	57.46	-3696.91	-21.70	-6.00	-3688.17	19.44	12.35	-3336.44	239.97	-12.41	-3397.59	226.02	39.67	-3527.93	-11.45	1232.10	0.00	0.00	0.00	-2272.69	42.28	1638.79	-3576.36	-58.44	1641.82	-3431.61	158.77	1625.20	-3519.50	32.83	1618.03	531.14	1228.14	72.73	1130.55	1242.03	79.08	503.90
0.83000	-3200.63	168.52	11.81	-3279.22	179.41	-4.90	-3400.25	26.99	-4.07	-3448.99	38.70	57.46	-3696.91	-21.70	-6.00	-3688.17	19.44	12.35	-3351.48	239.19	-14.43	-3407.63	226.98	36.40	-3527.93	-11.45	1232.10	0.00	0.00	0.00	-2272.69	42.28	1638.79	-3576.36	-58.44	1641.82	-3440.41	160.30	1624.56	-3523.29	32.76	1618.63	530.98	1228.57	72.58	1130.59	1242.60	78.78	502.85
0.84000	-3200.63	168.52	11.81	-3279.22	179.41	-4.90	-3400.25	26.99	-4.07	-3448.99	38.70	57.46	-3696.91	-21.70	-6.00	-3688.17	19.44	12.35	-3369.26	239.38	-17.52	-3386.22	225.88	40.15	-3527.93	-11.45	1232.10	0.00	0.00	0.00	-2272.69	42.28	1638.79	-3576.36	-58.44	1641.82	-3426.33	161.00	1623.45	-3513.24	32.78	1620.46	531.12	1227.96	72.60	1130.43	1242.50	78.81	504.58
0.85000	-3200.63	168.52	11.81	-3279.22	179.41	-4.90	-3400.25	26.99	-4.07	-3448.99	38.70	57.46	-3696.91	-21.70	-6.00	-3688.17	19.44	12.35	-3359.81	239.39	-15.44	-3446.74	225.44	32.27	-3527.93	-11.45	1232.10	0.00	0.00	0.00	-2272.69	42.28	1638.79	-3576.36	-58.44	1641.82	-3402.83	161.96	1623.71	-3515.07	31.71	1618.93	530.93	1228.06	72.55	1130.13	1242.17	78.89	503.96
0.86000	-3200.63	168.52	11.81	-3279.22	179.41	-4.90	-3400.25	26.99	-4.07	-3448.99	38.70	57.46	-3696.91	-21.70	-6.00	-3688.17	19.44	12.35	-3357.86	240.67	-15.19	-3408.60	225.81	39.00	-3527.93	-11.45	1232.10	0.00	0.00	0.00	-2272.69	42.28	1638.79	-3576.36	-58.44	1641.82	-3429.78	161.26	1624.69	-3461.82	33.50	1618.11	531.17	1227.92	72.63	1130.14	1242.78	78.80	502.67
0.87000	-3200.63	168.52	11.81	-3279.22	179.41	-4.90	-3400.25	26.99	-4.07	-3448.99	38.70	57.46	-3696.91	-21.70	-6.00	-3688.17	19.44	12.35	-3366.48	239.34	-16.06	-3410.10	227.64	37.64	-3527.93	-11.45	1232.10	0.00	0.00	0.00	-2272.69	42.28	1638.79	-3576.36	-58.44	1641.82	-3425.13	159.39	1624.61	-3475.74	33.87	1617.70	531.76	1227.79	72.87	1130.16	1242.37	78.91	505.35
0.88000	-3200.63	168.52	11.81	-3279.22	179.41	-4.90	-3400.25	26.99	-4.07	-3448.99	38.70	57.46	-3696.91	-21.70	-6.00	-3688.17	19.44	12.35	-3314.85	239.18	-8.49	-3398.17	227.02	38.61	-3527.93	-11.45	1232.10	0.00	0.00	0.00	-2272.69	42.28	1638.79	-3576.36	-58.44	1641.82	-3394.93	161.60	1623.84	-3445.80	36.41	1615.84	530.77	1228.43	72.50	1130.91	1242.18	79.12	503.75
0.89000	-3200.63	168.52	11.81	-3279.22	179.41	-4.90	-3400.25	26.99	-4.07	-3448.99	38.70	57.46	-3696.91	-21.70	-6.00	-3688.17	19.44	12.35	-3345.61	239.71	-13.55	-3413.96	227.45	37.06	-3527.93	-11.45	1232.10	0.00	0.00	0.00	-2272.69	42.28	1638.79	-3576.36	-58.44	1641.82	-3415.95	160.46	1625.31	-3428.12	38.03	1614.95	530.43	1228.33	72.33	1130.61	1241.75	79.23	504.12
0.90000	-3200.63	168.52	11.81	-3279.22	179.41	-4.90	-3400.25	26.99	-4.07	-3448.99	38.70	57.46	-3696.91	-21.70	-6.00	-3688.17	19.44	12.35	-3365.85	240.15	-16.67	-3415.57	231.50	36.49	-3527.93	-11.45	1232.10	0.00	0.00	0.00	-2272.69	42.28	1638.79	-3576.36	-58.44	1641.82	-3429.35	161.06	1625.96	-3423.96	38.57	1615.18	530.84	1227.89	72.59	1131.05	1242.24	79.01	501.48
0.91000	-3200.63	168.52	11.81	-3279.22	179.41	-4.90	-3400.25	26.99	-4.07	-3448.99	38.70	57.46	-3696.91	-21.70	-6.00	-3688.17	19.44	12.35	-3343.13	238.96	-12.94	-3385.19	225.70	42.37	-3527.93	-11.45	1232.10	0.00	0.00	0.00	-2272.69	42.28	1638.79	-3576.36	-58.44	1641.82	-3392.63	160.68	1624.37	-3429.83	38.30	1616.13	531.76	1227.50	72.94	1130.32	1242.93	78.63	502.74
0.92000	-3200.63	168.52	11.81	-3279.22	179.41	-4.90	-3400.25	26.99	-4.07	-3448.99	38.70	57.46	-3696.91	-21.70	-6.00	-3688.17	19.44	12.35	-3369.38	239.89	-16.33	-3413.80	228.49	38.58	-3527.93	-11.45	1232.10	0.00	0.00	0.00	-2272.69	42.28	1638.79	-3576.36	-58.44	1641.82	-3387.10	160.52	1624.45	-3442.24	37.49	1617.39	530.69	1227.85	72.77	1130.47	1242.11	79.01	503.22
0.93000	-3200.63	168.52	11.81	-3279.22	179.41	-4.90	-3400.25	26.99	-4.07	-3448.99	38.70	57.46	-3696.91	-21.70	-6.00	-3688.17	19.44	12.35	-3346.80	238.75	-12.70	-3412.10	227.44	38.36	-3527.93	-11.45	1232.10	0.00	0.00	0.00	-2272.69	42.28	1638.79	-3576.36	-58.44	1641.82	-3401.81	160.38	1623.71	-3457.71	36.44	1618.55	530.87	1228.17	72.59	1129.97	1242.79	78.68	505.21
0.94000	-3200.63	168.52	11.81	-3279.22	179.41	-4.90	-3400.25	26.99	-4.07	-3448.99	38.70	57.46	-3696.91	-21.70	-6.00	-3688.17	19.44	12.35	-3331.86	238.24	-10.68	-3409.25	225.46	38.03	-3527.93	-11.45	1232.10	0.00	0.00	0.00	-2272.69	42.28	1638.79	-3576.36	-58.44	1641.82	-3424.69	161.03	1625.27	-3472.77	35.41	1619.19	530.76	1228.60	72.53	1129.50	1242.71	78.60	503.61
0.95000	-3200.63	168.52	11.81	-3279.22	179.41	-4.90	-3400.25	26.99	-4.07	-3448.99	38.70	57.46	-3696.91	-21.70	-6.00	-3688.17	19.44	12.35	-3322.51	239.36	-9.16	-3403.10	228.52	40.82	-3527.93	-11.45	1232.10	0.00	0.00	0.00	-2272.69	42.28	1638.79	-3576.36	-58.44	1641.82	-3428.15	159.69	1625.12	-3483.92	34.68	1618.91	531.92	1228.07	72.91	1129.67	1241.62	78.96	505.20
0.96000	-3200.63	168.52	11.81	-3279.22	179.41	-4.90	-3400.25	26.99	-4.07	-3448.99	38.70	57.46	-3696.91	-21.70	-6.00	-3688.17	19.44	12.35	-3352.47	239.07	-13.60	-3436.20	228.01	34.68	-3527.93	-11.45	1232.10	0.00	0.00	0.00	-2272.69	42.28	1638.79	-3576.36	-58.44	1641.82	-3437.97	159.06	1626.08	-3504.52	32.66	1617.86	530.83	1228.71	72.37	1130.23	1241.96	78.88	503.64
0.97000	-3200.63	168.52	11.81	-3279.22	179.41	-4.90	-3400.25	26.99	-4.07	-3448.99	38.70	57.46	-3696.91	-21.70	-6.00	-3688.17	19.44	12.35	-3361.41	238.35	-16.21	-3432.33	226.02	34.85	-3527.93	-11.45	1232.10	0.00	0.00	0.00	-2272.69	42.28	1638.79	-3576.36	-58.44	1641.82	-3435.63	159.95	1625.29	-3502.34	34.21	1618.35	531.11	1228.33	72.56	1130.31	1242.47	78.91	503.61
0.98000	-3200.63	168.52	11.81	-3279.22	179.41	-4.90	-3400.25	26.99	-4.07	-3448.99	38.70	57.46	-3696.91	-21.70	-6.00	-3688.17	19.44	12.35	-3356.16	239.07	-15.05	-3431.96	227.28	35.14	-3527.93	-11.45	1232.10	0.00	0.00	0.00	-2272.69	42.28	1638.79	-3576.36	-58.44	1641.82	-3412.22	159.54	1624.89	-3480.98	34.99	1616.55	530.52	1227.82	72.66	1130.01	1242.50	78.73	504.27
0.99000	-3200.63	168.52	11.81	-3279.22	179.41	-4.90	-3400.25	26.99	-4.07	-3448.99	38.70	57.46	-3696.91	-21.70	-6.00	-3688.17	19.44	12.35	-3357.29	239.57	-15.15	-3419.03	225.52	36.00	-3527.93	-11.45	1232.10	0.00	0.00	0.00	-2272.69	42.28	1638.79	-3576.36	-58.44	1641.82	-3428.97	160.88	1625.44	-3475.61	32.55	1615.33	531.53	1227.43	72.94	1130.28	1241.73	78.99	501.04
1.00000	-3200.63	168.52	11.81	-3279.22	179.41	-4.90	-3400.25	26.99	-4.07	-3448.99	38.70	57.46	-3696.91	-21.70	-6.00	-3688.17	19.44	12.35	-3363.89	238.20	-15.57	-3354.61	225.40	46.34	-3527.93	-11.45	1232.10	0.00	0.00	0.00	-2272.69	42.28	1638.79	-3576.36	-58.44	1641.82	-3428.16	160.96	1624.61	-3466.39	34.25	1616.32	531.87	1228.23	72.86	1130.43	1242.10	79.06	502.76
1.01000	-3200.63	168.52	11.81	-3279.22	179.41	-4.90	-3400.25	26.99	-4.07	-3448.99	38.70	57.46	-3696.91	-21.70	-6.00	-3688.17	19.44	12.35	-3351.16	239.44	-14.03	-3366.18	227.04	43.70	-3527.93	-11.45	1232.10	0.00	0.00	0.00	-2272.69	42.28	1638.79	-3576.36	-58.44	1641.82	-3428.41	159.73	1624.66	-3461.44	32.92	1618.05	531.58	1228.73	72.60	1130.53	1242.29	79.01	504.47
1.02000	-3200.63	168.52	11.81	-3279.22	179.41	-4.90	-3400.25	26.99	-4.07	-3448.99	38.70	57.46	-3696.91	-21.70	-6.00	-3688.17	19.44	12.35	-3314.01	238.64	-7.61	-3426.08	228.64	33.87	-3527.93	-11.45	1232.10	0.00	0.00	0.00	-2272.69	42.28	1638.79	-3576.36	-58.44	1641.82	-3417.14	159.75	1624.93	-3492.10	36.06	1618.98	531.49	1228.19	72.59	1130.96	1242.34	79.08	506.29
1.03000	-3200.63	168.52	11.81	-3279.22	179.41	-4.90	-3400.25	26.99	-4.07	-3448.99	38.70	57.46	-3696.91	-21.70	-6.00	-3688.17	19.44	12.35	-3311.03	239.21	-7.72	-3372.31	227.41	41.85	-3527.93	-11.45	1232.10	0.00	0.00	0.00	-2272.69	42.28	1638.79	-3576.36	-58.44	1641.82	-3422.10	160.94	1625.24	-3496.77	34.21	1617.39	530.44	1227.97	72.58	1129.87	1242.09	78.81	505.06
1.04000	-3200.63	168.52	11.81	-3279.22	179.41	-4.90	-3400.25	26.99	-4.07	-3448.99	38.70	57.46	-3696.91	-21.70	-6.00	-3688.17	19.44	12.35	-3317.16	239.18	-7.86	-3380.89	227.35	41.28	-3527.93	-11.45	1232.10	0.00	0.00	0.00	-2272.69	42.28	1638.79	-3576.36	-58.44	1641.82	-3390.64	159.81	1624.73	-3485.84	33.34	1617.98	530.35	1228.27	72.52	1130.22	1242.16	78.98	506.32
1.05000	-3200.63	168.52	11.81	-3279.22	179.41	-4.90	-3400.25	26.99	-4.07	-3448.99	38.70	57.46	-3696.91	-21.70	-6.00	-3688.17	19.44	12.35	-3323.51	238.72	-9.43	-3404.76	229.41	37.72	-3527.93	-11.45	1232.10	0.00	0.00	0.00	-2272.69	42.28	1638.79	-3576.36	-58.44	1641.82	-3433.18	159.29	1624.94	-3486.30	33.87	1618.31	531.12	1228.39	72.62	1130.04	1241.44	79.33	504.70
1.06000	-3200.63	168.52	11.81	-3279.22	179.41	-4.90	-3400.25	26.99	-4.07	-3448.99	38.70	57.46	-3696.91	-21.70	-6.00	-3688.17	19.44	12.35	-3337.44	239.10	-10.78	-3413.74	226.77	37.16	-3527.93	-11.45	1232.10	0.00	0.00	0.00	-2272.69	42.28	1638.79	-3576.36	-58.44	1641.82	-3424.19	160.07	1624.19	-3507.56	34.84	1618.78	531.61	1228.39	72.62	1129.57	1241.70	78.98	504.91
1.07000	-3200.63	168.52	11.81	-3279.22	179.41	-4.90	-3400.25	26.99	-4.07	-3448.99	38.70	57.46	-3696.91	-21.70	-6.00	-3688.17	19.44	12.35	-3349.75	238.28	-14.01	-3408.17	227.52	37.14	-3527.93	-11.45	1232.10	0.00	0.00	0.00	-2272.69	42.28	1638.79	-3576.36	-58.44	1641.82	-3420.81	159.36	1624.75	-3520.51	34.00	1618.59	531.33	1227.82	72.81	1130.48	1241.94	79.03	502.95
1.08000	-3200.63	168.52	11.81	-3279.22	179.41	-4.90	-3400.25	26.99	-4.07	-3448.99	38.70	57.46	-3696.91	-21.70	-6.00	-3688.17	19.44	12.35	-3327.60	238.83	-10.27	-3378.32	227.32	41.10	-3527.93	-11.45	1232.10	0.00	0.00	0.00	-2272.69	42.28	1638.79	-3576.36	-58.44	1641.82	-3409.03	159.32	1624.23	-3503.09	29.68	1619.26	531.41	1228.30	72.64	1130.24	1242.77	78.67	502.50
1.09000	-3200.63	168.52	11.81	-3279.22	179.41	-4.90	-3400.25	26.99	-4.07	-3448.99	38.70	57.46	-3696.91	-21.70	-6.00	-3688.17	19.44	12.35	-3322.42	240.80	-9.44	-3368.73	226.64	43.35	-3527.93	-11.45	1232.10	0.00	0.00	0.00	-2272.69	42.28	1638.79	-3576.36	-58.44	1641.82	-3411.11	160.11	1624.89	-3494.71	31.28	1616.49	530.96	1228.15	72.57	1129.77	1242.98	78.51	504.10
1.10000	-3200.63	168.52	11.81	-3279.22	179.41	-4.90	-3400.25	26.99	-4.07	-3448.99	38.70	57.46	-3696.91	-21.70	-6.00	-3688.17	19.44	12.35	-3370.28	240.65	-16.26	-3401.53	228.62	39.02	-3527.93	-11.45	1232.10	0.00	0.00	0.00	-2272.69	42.28	1638.79	-3576.36	-58.44	1641.82	-3422.13	160.82	1625.09	-3489.55	32.94	1617.04	530.89	1228.10	72.54	1129.93	1242.22	78.82	504.40
1.11000	-3200.63	168.52	11.81	-3279.22	179.41	-4.90	-3400.25	26.99	-4.07	-3448.99	38.70	57.46	-3696.91	-21.70	-6.00	-3688.17	19.44	12.35	-3346.11	239.57	-12.93	-3400.22	228.18	40.40	-3527.93	-11.45	1232.10	0.00	0.00	0.00	-2272.69	42.28	1638.79	-3576.36	-58.44	1641.82	-3396.53	159.74	1624.14	-3473.47	33.75	1618.09	530.99	1228.02	72.52	1130.51	1242.53	78.75	506.20
1.12000	-3200.63	168.52	11.81	-3279.22	179.41	-4.90	-3400.25	26.99	-4.07	-3448.99	38.70	57.46	-3696.91	-21.70	-6.00	-3688.17	19.44	12.35	-3369.14	240.04	-17.11	-3390.31	227.87	42.85	-3527.93	-11.45	1232.10	0.00	0.00	0.00	-2272.69	42.28	1638.79	-3576.36	-58.44	1641.82	-3423.25	161.00	1625.47	-3471.87	33.03	1619.59	531.08	1228.36	72.44	1130.61	1242.69	78.79	506.50
1.13000	-3200.63	168.52	11.81	-3279.22	179.41	-4.90	-3400.25	26.99	-4.07	-3448.99	38.70	57.46	-3696.91	-21.70	-6.00	-3688.17	19.44	12.35	-3348.02	239.45	-14.07	-3379.38	225.81	42.16	-3527.93	-11.45	1232.10	0.00	0.00	0.00	-2272.69	42.28	1638.79	-3576.36	-58.44	1641.82	-3427.58	159.15	1626.11	-3504.36	32.22	1619.14	530.51	1228.32	72.47	1130.28	1242.57	78.86	505.67
1.14000	-3200.63	168.52	11.81	-3279.22	179.41	-4.90	-3400.25	26.99	-4.07	-3448.99	38.70	57.46	-3696.91	-21.70	-6.00	-3688.17	19.44	12.35	-3338.53	240.45	-11.78	-3373.56	223.43	43.03	-3527.93	-11.45	1232.10	0.00	0.00	0.00	-2272.69	42.28	1638.79	-3576.36	-58.44	1641.82	-3432.59	161.82	1626.61	-3512.69	34.82	1620.16	531.12	1228.08	72.75	1130.26	1242.31	79.02	505.77
1.15000	-3200.63	168.52	11.81	-3279.22	179.41	-4.90	-3400.25	26.99	-4.07	-3448.99	38.70	57.46	-3696.91	-21.70	-6.00	-3688.17	19.44	12.35	-3319.39	239.88	-8.44	-3413.71	225.13	36.99	-3527.93	-11.45	1232.10	0.00	0.00	0.00	-2272.69	42.28	1638.79	-3576.36	-58.44	1641.82	-3425.48	160.63	1625.14	-3488.67	33.97	1617.10	531.55	1227.96	72.73	1130.49	1243.14	78.65	505.08
1.16000	-3200.63	168.52	11.81	-3279.22	179.41	-4.90	-3400.25	26.99	-4.07	-3448.99	38.70	57.46	-3696.91	-21.70	-6.00	-3688.17	19.44	12.35	-3304.66	238.88	-6.05	-3400.65	226.31	38.63	-3527.93	-11.45	1232.10	0.00	0.00	0.00	-2272.69	42.28	1638.79	-3576.36	-58.44	1641.82	-3423.29	159.79	1625.70	-3523.06	31.26	1621.14	531.18	1228.46	72.55	1130.20	1242.60	78.82	502.96
1.17000	-3200.63	168.52	11.81	-3279.22	179.41	-4.90	-3400.25	26.99	-4.07	-3448.99	38.70	57.46	-3696.91	-21.70	-6.00	-3688.17	19.44	12.35	-3350.02	239.50	-14.87	-3387.66	226.28	42.48	-3527.93	-11.45	1232.10	0.00	0.00	0.00	-2272.69	42.28	1638.79	-3576.36	-58.44	1641.82	-3394.78	161.91	1624.86	-3474.00	35.88	1617.10	530.96	1228.30	72.70	1130.11	1242.33	78.74	501.14
1.18000	-3200.63	168.52	11.81	-3279.22	179.41	-4.90	-3400.25	26.99	-4.07	-3448.99	38.70	57.46	-3696.91	-21.70	-6.00	-3688.17	19.44	12.35	-3344.49	239.67	-12.67	-3412.30	227.77	37.19	-3527.93	-11.45	1232.10	0.00	0.00	0.00	-2272.69	42.28	1638.79	-3576.36	-58.44	1641.82	-3400.26	161.69	1625.05	-3491.40	31.99	1618.02	531.33	1228.09	72.72	1130.30	1242.08	78.85	504.44
1.19000	-3200.63	168.52	11.81	-3279.22	179.41	-4.90	-3400.25	26.99	-4.07	-3448.99	38.70	57.46	-3696.91	-21.70	-6.00	-3688.17	19.44	12.35	-3331.41	239.83	-10.98	-3411.54	224.43	36.95	-3527.93	-11.45	1232.10	0.00	0.00	0.00	-2272.69	42.28	1638.79	-3576.36	-58.44	1641.82	-3428.17	162.46	1625.37	-3517.92	30.83	1618.62	530.93	1228.10	72.68	1130.74	1242.31	78.97	504.49
1.20000	-3200.63	168.52	11.81	-3279.22	179.41	-4.90	-3400.25	26.99	-4.07	-3448.99	38.70	57.46	-3696.91	-21.70	-6.00	-3688.17	19.44	12.35	-3339.18	237.15	-12.46	-3385.58	226.50	41.46	-3527.93	-11.45	1232.10	0.00	0.00	0.00	-2272.69	42.28	1638.79	-3576.36	-58.44	1641.82	-3431.25	160.36	1625.61	-3463.41	34.03	1616.25	530.94	1228.01	72.57	1129.78	1242.43	78.71	503.85
1.21000	-3200.63	168.52	11.81	-3279.22	179.41	-4.90	-3400.25	26.99	-4.07	-3448.99	38.70	57.46	-3696.91	-21.70	-6.00	-3688.17	19.44	12.35	-3336.62	239.00	-11.63	-3420.44	226.93	35.26	-3527.93	-11.45	1232.10	0.00	0.00	0.00	-2272.69	42.28	1638.79	-3576.36	-58.44	1641.82	-3426.42	162.30	1625.17	-3504.77	31.00	1618.83	530.75	1228.78	72.37	1129.66	1242.55	78.62	503.31
1.22000	-3200.63	168.52	11.81	-3279.22	179.41	-4.90	-3400.25	26.99	-4.07	-3448.99	38.70	57.46	-3696.91	-21.70	-6.00	-3688.17	19.44	12.35	-3350.67	239.34	-14.21	-3377.84	226.42	41.24	-3527.93	-11.45	1232.10	0.00	0.00	0.00	-2272.69	42.28	1638.79	-3576.36	-58.44	1641.82	-3420.07	162.36	1625.26	-3545.92	32.20	1620.50	530.78	1228.17	72.59	1129.51	1242.49	78.70	504.82
1.23000	-3200.63	168.52	11.81	-3279.22	179.41	-4.90	-3400.25	26.99	-4.07	-3448.99	38.70	57.46	-3696.91	-21.70	-6.00	-3688.17	19.44	12.35	-3336.73	239.50	-11.57	-3366.59	225.83	45.10	-3527.93	-11.45	1232.10	0.00	0.00	0.00	-2272.69	42.28	1638.79	-3576.36	-58.44	1641.82	-3416.67	164.02	1625.41	-3487.71	34.63	1616.94	531.34	1227.73	72.86	1130.09	1242.57	78.88	502.93
1.24000	-3200.63	168.52	11.81	-3279.22	179.41	-4.90	-3400.25	26.99	-4.07	-3448.99	38.70	57.46	-3696.91	-21.70	-6.00	-3688.17	19.44	12.35	-3354.64	238.85	-14.07	-3347.63	227.45	48.54	-3527.93	-11.45	1232.10	0.00	0.00	0.00	-2272.69	42.28	1638.79	-3576.36	-58.44	1641.82	-3440.05	163.13	1626.41	-3482.69	37.00	1616.37	531.15	1227.69	72.87	1129.82	1242.41	78.85	502.96
1.25000	-3200.63	168.52	11.81	-3279.22	179.41	-4.90	-3400.25	26.99	-4.07	-3448.99	38.70	57.46	-3696.91	-21.70	-6.00	-3688.17	19.44	12.35	-3332.23	239.36	-11.02	-3375.00	227.98	44.39	-3527.93	-11.45	1232.10	0.00	0.00	0.00	-2272.69	42.28	1638.79	-3576.36	-58.44	1641.82	-3421.06	162.00	1625.32	-3507.58	38.16	1618.00	530.55	1228.38	72.56	1129.99	1242.41	78.95	502.90
1.26000	-3200.63	168.52	11.81	-3279.22	179.41	-4.90	-3400.25	26.99	-4.07	-3448.99	38.70	57.46	-3696.91	-21.70	-6.00	-3688.17	19.44	12.35	-3356.16	237.83	-15.90	-3354.36	225.75	45.60	-3527.93	-11.45	1232.10	0.00	0.00	0.00	-2272.69	42.28	1638.79	-3576.36	-58.44	1641.82	-3430.13	161.81	1626.13	-3509.56	38.32	1618.68	531.10	1227.89	72.79	1129.86	1242.35	78.80	503.23
1.27000	-3200.63	168.52	11.81	-3279.22	179.41	-4.90	-3400.25	26.99	-4.07	-3448.99	38.70	57.46	-3696.91	-21.70	-6.00	-3688.17	19.44	12.35	-3348.03	239.31	-12.97	-3429.59	226.25	34.36	-3527.93	-11.45	1232.10	0.00	0.00	0.00	-2272.69	42.28	1638.79	-3576.36	-58.44	1641.82	-3423.79	162.92	1627.18	-3467.38	39.32	1617.66	530.73	1228.12	72.49	1129.64	1242.46	78.67	502.70
1.28000	-3200.63	168.52	11.81	-3279.22	179.41	-4.90	-3400.25	26.99	-4.07	-3448.99	38.70	57.46	-3696.91	-21.70	-6.00	-3688.17	19.44	12.35	-3315.89	238.33	-9.68	-3372.00	225.56	42.32	-3527.93	-11.45	1232.10	0.00	0.00	0.00	-2272.69	42.28	1638.79	-3576.36	-58.44	1641.82	-3428.06	163.53	1627.59	-3497.75	36.73	1618.05	530.77	1228.18	72.63	1130.19	1242.53	78.77	501.48
1.29000	-3200.63	168.52	11.81	-3279.22	179.41	-4.90	-3400.25	26.99	-4.07	-3448.99	38.70	57.46	-3696.91	-21.70	-6.00	-3688.17	19.44	12.35	-3333.28	238.69	-11.03	-3406.14	222.95	36.04	-3527.93	-11.45	1232.10	0.00	0.00	0.00	-2272.69	42.28	1638.79	-3576.36	-58.44	1641.82	-3417.68	164.10	1626.57	-3470.53	36.63	1618.34	531.06	1228.14	72.59	1130.44	1242.22	79.05	505.70
1.30000	-3200.63	168.52	11.81	-3279.22	179.41	-4.90	-3400.25	26.99	-4.07	-3448.99	38.70	57.46	-3696.91	-21.70	-6.00	-3688.17	19.44	12.35	-3324.41	240.34	-10.37	-3411.25	224.94	33.77	-3527.93	-11.45	1232.10	0.00	0.00	0.00	-2272.69	42.28	1638.79	-3576.36	-58.44	1641.82	-3468.06	165.58	1629.66	-3493.53	37.90	1618.89	531.92	1227.74	72.95	1130.58	1241.94	79.01	506.23
1.31000	-3200.63	168.52	11.81	-3279.22	179.41	-4.90	-3400.25	26.99	-4.07	-3448.99	38.70	57.46	-3696.91	-21.70	-6.00	-3688.17	19.44	12.35	-3337.49	236.54	-13.12	-3413.81	227.45	35.47	-3527.93	-11.45	1232.10	0.00	0.00	0.00	-2272.69	42.28	1638.79	-3576.36	-58.44	1641.82	-3423.08	165.67	1626.63	-3458.23	36.70	1617.37	531.87	1228.21	72.90	1130.19	1242.62	78.82	504.19
1.32000	-3200.63	168.52	11.81	-3279.22	179.41	-4.90	-3400.25	26.99	-4.07	-3448.99	38.70	57.46	-3696.91	-21.70	-6.00	-3688.17	19.44	12.35	-3345.38	239.13	-14.39	-3414.36	225.70	34.97	-3527.93	-11.45	1232.10	0.00	0.00	0.00	-2272.69	42.28	1638.79	-3576.36	-58.44	1641.82	-3441.70	166.17	1629.11	-3503.47	37.63	1618.82	531.31	1228.29	72.65	1130.13	1242.00	78.90	501.13
1.33000	-3200.63	168.52	11.81	-3279.22	179.41	-4.90	-3400.25	26.99	-4.07	-3448.99	38.70	57.46	-3696.91	-21.70	-6.00	-3688.17	19.44	12.35	-3322.55	238.78	-11.03	-3382.05	226.88	38.51	-3527.93	-11.45	1232.10	0.00	0.00	0.00	-2272.69	42.28	1638.79	-3576.36	-58.44	1641.82	-3422.70	166.52	1627.73	-3504.56	38.07	1620.53	531.15	1228.28	72.61	1130.06	1242.56	78.64	505.21
1.34000	-3200.63	168.52	11.81	-3279.22	179.41	-4.90	-3400.25	26.99	-4.07	-3448.99	38.70	57.46	-3696.91	-21.70	-6.00	-3688.17	19.44	12.35	-3331.68	237.74	-11.61	-3367.92	224.49	42.16	-3527.93	-11.45	1232.10	0.00	0.00	0.00	-2272.69	42.28	1638.79	-3576.36	-58.44	1641.82	-3439.33	167.88	1628.10	-3509.27	40.98	1619.12	531.02	1227.75	72.73	1129.43	1242.38	78.70	504.65
1.35000	-3200.63	168.52	11.81	-3279.22	179.41	-4.90	-3400.25	26.99	-4.07	-3448.99	38.70	57.46	-3696.91	-21.70	-6.00	-3688.17	19.44	12.35	-3344.27	238.81	-13.29	-3374.70	221.74	40.51	-3527.93	-11.45	1232.10	0.00	0.00	0.00	-2272.69	42.28	1638.79	-3576.36	-58.44	1641.82	-3441.20	167.28	1628.89	-3498.96	40.77	1619.13	531.51	1227.69	72.83	1130.21	1242.41	78.90	504.85
1.36000	-3200.63	168.52	11.81	-3279.22	179.41	-4.90	-3400.25	26.99	-4.07	-3448.99	38.70	57.46	-3696.91	-21.70	-6.00	-3688.17	19.44	12.35	-3344.00	238.51	-13.37	-3376.86	225.96	39.35	-3527.93	-11.45	1232.10	0.00	0.00	0.00	-2272.69	42.28	1638.79	-3576.36	-58.44	1641.82	-3445.12	167.73	1630.14	-3480.18	41.02	1618.33	531.22	1228.09	72.65	1129.82	1242.51	78.84	503.61
1.37000	-3200.63	168.52	11.81	-3279.22	179.41	-4.90	-3400.25	26.99	-4.07	-3448.99	38.70	57.46	-3696.91	-21.70	-6.00	-3688.17	19.44	12.35	-3337.32	237.33	-12.78	-3431.86	226.96	31.19	-3527.93	-11.45	1232.10	0.00	0.00	0.00	-2272.69	42.28	1638.79	-3576.36	-58.44	1641.82	-3421.95	168.54	1629.22	-3458.74	40.72	1615.32	531.36	1228.24	72.68	1129.92	1242.98	78.71	502.81
1.38000	-3200.63	168.52	11.81	-3279.22	179.41	-4.90	-3400.25	26.99	-4.07	-3448.99	38.70	57.46	-3696.91	-21.70	-6.00	-3688.17	19.44	12.35	-3334.71	237.55	-13.30	-3383.86	225.82	38.27	-3527.93	-11.45	1232.10	0.00	0.00	0.00	-2272.69	42.28	1638.79	-3576.36	-58.44	1641.82	-3438.30	168.11	1628.07	-3506.95	43.51	1616.28	530.29	1228.32	72.51	1130.00	1242.74	78.75	502.60
1.39000	-3200.63	168.52	11.81	-3279.22	179.41	-4.90	-3400.25	26.99	-4.07	-3448.99	38.70	57.46	-3696.91	-21.70	-6.00	-3688.17	19.44	12.35	-3348.36	240.87	-15.35	-3424.02	225.16	30.02	-3527.93	-11.45	1232.10	0.00	0.00	0.00	-2272.69	42.28	1638.79	-3576.36	-58.44	1641.82	-3456.01	169.94	1627.84	-3500.48	41.17	1615.55	530.43	1228.38	72.54	1129.73	1242.84	78.57	503.87
1.40000	-3200.63	168.52	11.81	-3279.22	179.41	-4.90	-3400.25	26.99	-4.07	-3448.99	38.70	57.46	-3696.91	-21.70	-6.00	-3688.17	19.44	12.35	-3329.26	239.28	-11.89	-3374.03	222.20	39.36	-3527.93	-11.45	1232.10	0.00	0.00	0.00	-2272.69	42.28	1638.79	-3576.36	-58.44	1641.82	-3454.94	168.66	1628.79	-3473.30	41.49	1613.71	530.74	1228.85	72.38	1130.52	1242.70	78.72	507.18
1.41000	-3200.63	168.52	11.81	-3279.22	179.41	-4.90	-3400.25	26.99	-4.07	-3448.99	38.70	57.46	-3696.91	-21.70	-6.00	-3688.17	19.44	12.35	-3319.56	238.82	-11.05	-3412.56	226.84	34.06	-3527.93	-11.45	1232.10	0.00	0.00	0.00	-2272.69	42.28	1638.79	-3576.36	-58.44	1641.82	-3468.49	173.00	1628.43	-3484.78	42.43	1613.33	530.66	1228.27	72.38	1130.20	1242.52	78.93	505.16
1.42000	-3200.63	168.52	11.81	-3279.22	179.41	-4.90	-3400.25	26.99	-4.07	-3448.99	38.70	57.46	-3696.91	-21.70	-6.00	-3688.17	19.44	12.35	-3349.60	239.96	-14.32	-3392.41	224.22	35.12	-3527.93	-11.45	1232.10	0.00	0.00	0.00	-2272.69	42.28	1638.79	-3576.36	-58.44	1641.82	-3445.47	173.50	1626.95	-3475.16	41.46	1611.92	531.05	1228.26	72.59	1130.34	1242.72	78.94	506.41
1.43000	-3200.63	168.52	11.81	-3279.22	179.41	-4.90	-3400.25	26.99	-4.07	-3448.99	38.70	57.46	-3696.91	-21.70	-6.00	-3688.17	19.44	12.35	-3336.04	238.23	-13.58	-3382.19	226.22	36.45	-3527.93	-11.45	1232.10	0.00	0.00	0.00	-2272.69	42.28	1638.79	-3576.36	-58.44	1641.82	-3462.71	174.78	1627.91	-3473.47	43.83	1611.11	530.84	1228.57	72.56	1129.86	1242.23	78.87	502.90
1.44000	-3200.63	168.52	11.81	-3279.22	179.41	-4.90	-3400.25	26.99	-4.07	-3448.99	38.70	57.46	-3696.91	-21.70	-6.00	-3688.17	19.44	12.35	-3331.18	238.42	-11.89	-3437.06	223.57	27.89	-3527.93	-11.45	1232.10	0.00	0.00	0.00	-2272.69	42.28	1638.79	-3576.36	-58.44	1641.82	-3433.42	176.24	1626.35	-3454.78	46.60	1610.66	530.52	1228.19	72.65	1130.23	1242.32	78.90	503.04
1.45000	-3200.63	168.52	11.81	-3279.22	179.41	-4.90	-3400.25	26.99	-4.07	-3448.99	38.70	57.46	-3696.91	-21.70	-6.00	-3688.17	19.44	12.35	-3334.09	239.33	-12.90	-3419.26	224.66	32.28	-3527.93	-11.45	1232.10	0.00	0.00	0.00	-2272.69	42.28	1638.79	-3576.36	-58.44	1641.82	-3454.23	175.68	1627.61	-3439.71	47.99	1609.71	530.74	1228.21	72.65	1130.21	1242.55	78.87	505.65
1.46000	-3200.63	168.52	11.81	-3279.22	179.41	-4.90	-3400.25	26.99	-4.07	-3448.99	38.70	57.46	-3696.91	-21.70	-6.00	-3688.17	19.44	12.35	-3340.08	237.75	-12.31	-3345.52	224.60	43.22	-3527.93	-11.45	1232.10	0.00	0.00	0.00	-2272.69	42.28	1638.79	-3576.36	-58.44	1641.82	-3484.67	174.88	1628.98	-3440.41	49.11	1609.70	531.44	1227.70	73.00	1130.34	1242.20	78.86	504.06
1.47000	-3200.63	168.52	11.81	-3279.22	179.41	-4.90	-3400.25	26.99	-4.07	-3448.99	38.70	57.46	-3696.91	-21.70	-6.00	-3688.17	19.44	12.35	-3363.73	236.97	-17.65	-3395.92	224.22	36.39	-3527.93	-11.45	1232.10	0.00	0.00	0.00	-2272.69	42.28	1638.79	-3576.36	-58.44	1641.82	-3464.23	176.28	1626.90	-3448.79	50.03	1611.08	530.34	1228.37	72.43	1129.50	1242.60	78.62	505.40
1.48000	-3200.63	168.52	11.81	-3279.22	179.41	-4.90	-3400.25	26.99	-4.07	-3448.99	38.70	57.46	-3696.91	-21.70	-6.00	-3688.17	19.44	12.35	-3338.19	238.31	-13.73	-3351.22	228.74	43.40	-3527.93	-11.45	1232.10	0.00	0.00	0.00	-2272.69	42.28	1638.79	-3576.36	-58.44	1641.82	-3448.04	176.84	1626.06	-3463.04	47.68	1610.52	530.86	1228.18	72.54	1130.61	1242.27	79.00	505.07
1.49000	-3200.63	168.52	11.81	-3279.22	179.41	-4.90	-3400.25	26.99	-4.07	-3448.99	38.70	57.46	-3696.91	-21.70	-6.00	-3688.17	19.44	12.35	-3334.75	239.88	-11.64	-3365.87	225.72	40.05	-3527.93	-11.45	1232.10	0.00	0.00	0.00	-2272.69	42.28	1638.79	-3576.36	-58.44	1641.82	-3428.19	176.92	1626.60	-3452.34	48.41	1610.28	530.98	1228.55	72.48	1130.09	1242.05	78.85	504.35
1.50000	-3200.63	168.52	11.81	-3279.22	179.41	-4.90	-3400.26	27.00	-4.07	-3448.99	38.70	57.46	-3696.91	-21.70	-6.00	-3688.17	19.44	12.35	-3344.44	238.66	-13.55	-3391.78	223.95	37.90	-3527.93	-11.45	1232.10	0.00	0.00	0.00	-2272.69	42.28	1638.79	-3576.36	-58.44	1641.82	-3432.11	177.10	1628.90	-3434.16	48.82	1610.44	531.71	1227.79	72.80	1129.85	1242.12	78.79	503.48
1.51000	-3200.63	168.52	11.81	-3279.22	179.41	-4.90	-3416.35	34.98	-4.73	-3448.97	38.71	57.46	-3696.91	-21.70	-6.00	-3688.17	19.44	12.35	-3350.28	238.36	-14.09	-3408.95	224.26	36.93	-3527.93	-11.45	1232.10	0.00	0.00	0.00	-2272.69	42.28	1638.79	-3576.36	-58.44	1641.82	-3465.93	176.80	1631.79	-3466.23	50.44	1612.56	531.40	1228.01	72.79	1131.05	1242.68	78.89	504.66
1.52000	-3200.63	168.52	11.81	-3279.22	179.41	-4.90	-3413.85	41.36	-6.76	-3428.02	44.72	58.01	-3696.91	-21.70	-6.00	-3688.17	19.44	12.35	-3349.50	239.20	-14.13	-3445.07	225.24	29.21	-3527.93	-11.45	1232.10	0.00	0.00	0.00	-2272.69	42.28	1638.79	-3576.36	-58.44	1641.82	-3448.04	178.24	1632.62	-3453.65	50.58	1612.81	531.99	1228.15	72.99	1130.57	1242.64	78.90	505.66
1.53000	-3200.63	168.52	11.81	-3279.22	179.41	-4.90	-3396.61	47.41	-5.04	-3445.90	48.65	57.33	-3696.91	-21.70	-6.00	-3688.17	19.44	12.35	-3338.85	239.90	-12.77	-3387.79	224.60	42.72	-3527.93	-11.45	1232.10	0.00	0.00	0.00	-2272.69	42.28	1638.79	-3576.36	-58.44	1641.82	-3468.63	177.53	1633.37	-3447.71	50.50	1612.82	531.29	1228.26	72.69	1130.85	1242.36	78.90	505.61
1.54000	-3200.63	168.52	11.81	-3279.22	179.41	-4.90	-3394.71	48.10	-4.47	-3451.93	50.58	53.42	-3696.91	-21.70	-6.00	-3688.17	19.44	12.35	-3339.71	238.63	-12.46	-3378.27	224.46	43.81	-3527.93	-11.45	1232.10	0.00	0.00	0.00	-2272.69	42.28	1638.79	-3576.36	-58.44	1641.82	-3471.89	177.76	1634.36	-3447.33	50.93	1613.04	531.46	1228.76	72.30	1130.57	1242.71	78.79	504.05
1.55000	-3200.63	168.52	11.81	-3279.22	179.41	-4.90	-3390.20	50.29	-3.31	-3455.31	52.35	51.03	-3696.91	-21.70	-6.00	-3688.17	19.44	12.35	-3350.67	238.23	-13.91	-3416.57	222.79	37.04	-3527.93	-11.45	1232.10	0.00	0.00	0.00	-2272.69	42.28	1638.79	-3576.36	-58.44	1641.82	-3475.07	178.00	1635.32	-3467.12	50.69	1613.74	531.68	1228.29	72.59	1130.22	1242.80	78.80	503.33
1.56000	-3200.63	168.52	11.81	-3279.22	179.41	-4.90	-3421.59	48.00	-9.50	-3439.58	51.83	52.52	-3696.91	-21.70	-6.00	-3688.17	19.44	12.35	-3345.17	237.94	-12.20	-3413.02	229.39	38.85	-3527.93	-11.45	1232.10	0.00	0.00	0.00	-2272.69	42.28	1638.79	-3576.36	-58.44	1641.82	-3478.17	178.25	1636.27	-3450.77	50.97	1612.89	531.68	1228.40	72.76	1130.08	1242.52	78.91	503.42
1.57000	-3200.63	168.52	11.81	-3279.22	179.41	-4.90	-3437.35	47.49	-15.04	-3485.52	51.46	43.37	-3696.91	-21.70	-6.00	-3688.17	19.44	12.35	-3363.83	240.30	-14.69	-3408.87	225.87	41.29	-3527.93	-11.45	1232.10	0.00	0.00	0.00	-2272.69	42.28	1638.79	-3576.36	-58.44	1641.82	-3481.19	178.50	1637.19	-3457.45	51.11	1612.11	531.16	1228.65	72.68	1130.57	1242.38	78.96	504.26
1.58000	-3200.63	168.52	11.81	-3279.22	179.41	-4.90	-3391.94	48.39	-10.22	-3460.19	49.23	47.08	-3696.91	-21.70	-6.00	-3688.17	19.44	12.35	-3353.62	238.96	-12.16	-3442.47	226.08	36.86	-3527.93	-11.45	1232.10	0.00	0.00	0.00	-2272.69	42.28	1638.79	-3576.36	-58.44	1641.82	-3484.14	178.76	1638.09	-3456.89	50.70	1612.95	531.65	1227.95	72.88	1130.28	1241.92	79.13	506.30
1.59000	-3200.63	168.52	11.81	-3279.22	179.41	-4.90	-3414.16	47.75	-13.33	-3438.75	49.57	47.19	-3696.91	-21.70	-6.00	-3688.17	19.44	12.35	-3328.35	239.13	-6.59	-3364.42	227.49	50.72	-3527.93	-11.45	1232.10	0.00	0.00	0.00	-2272.69	42.28	1638.79	-3576.36	-58.44	1641.82	-3487.01	179.02	1638.97	-3437.98	50.62	1611.85	531.13	1228.38	72.61	1130.10	1241.89	78.97	502.59
1.60000	-3200.63	168.52	11.81	-3279.22	179.41	-4.90	-3434.98	45.06	-17.68	-3460.78	46.69	43.65	-3696.91	-21.70	-6.00	-3688.17	19.44	12.35	-3353.83	240.53	-8.67	-3378.31	226.59	49.81	-3527.93	-11.45	1232.10	0.00	0.00	0.00	-2272.69	42.28	1638.79	-3576.36	-58.44	1641.82	-3489.80	179.29	1639.82	-3450.74	50.28	1611.96	530.87	1228.47	72.40	1130.32	1242.32	78.79	504.82
1.61000	-3200.63	168.52	11.81	-3279.22	179.41	-4.90	-3440.35	43.22	-20.32	-3416.05	47.49	47.80	-3696.91	-21.70	-6.00	-3688.17	19.44	12.35	-3362.04	239.96	-9.44	-3409.89	228.37	46.53	-3527.93	-11.45	1232.10	0.00	0.00	0.00	-2272.69	42.28	1638.79	-3576.36	-58.44	1641.82	-3492.52	179.57	1640.66	-3449.54	51.43	1611.96	530.45	1228.25	72.44	1130.17	1242.52	78.79	504.64
1.62000	-3200.63	168.52	11.81	-3279.22	179.41	-4.90	-3410.76	43.00	-14.34	-3417.33	46.66	50.70	-3696.91	-21.70	-6.00	-3688.17	19.44	12.35	-3400.98	240.25	-15.94	-3372.63	229.04	55.02	-3527.93	-11.45	1232.10	0.00	0.00	0.00	-2272.69	42.28	1638.79	-3576.36	-58.44	1641.82	-3495.15	179.85	1641.47	-3435.56	51.85	1610.35	531.48	1228.07	72.85	1129.64	1242.39	78.65	501.16
1.63000	-3200.63	168.52	11.81	-3279.22	179.41	-4.90	-3402.42	41.92	-13.29	-3436.67	46.44	45.27	-3696.91	-21.70	-6.00	-3688.17	19.44	12.35	-3400.41	241.36	-11.33	-3407.27	229.51	53.79	-3527.93	-11.45	1232.10	0.00	0.00	0.00	-2272.69	42.28	1638.79	-3576.36	-58.44	1641.82	-3497.72	180.14	1642.26	-3459.02	50.58	1611.18	531.37	1228.44	72.69	1129.61	1242.02	78.76	502.36
1.64000	-3200.63	168.52	11.81	-3279.22	179.41	-4.90	-3401.23	41.66	-13.54	-3456.47	48.24	42.07	-3696.91	-21.70	-6.00	-3688.17	19.44	12.35	-3369.77	240.97	-5.03	-3401.72	228.56	57.57	-3527.93	-11.45	1232.10	0.00	0.00	0.00	-2272.69	42.28	1638.79	-3576.36	-58.44	1641.82	-3500.20	180.43	1643.03	-3442.98	50.79	1610.91	531.25	1228.28	72.54	1130.66	1242.76	78.84	505.01
1.65000	-3200.63	168.52	11.81	-3279.22	179.41	-4.90	-3404.80	41.93	-14.65	-3421.71	49.29	46.82	-3696.91	-21.70	-6.00	-3688.17	19.44	12.35	-3300.31	240.51	8.72	-3346.81	227.26	68.60	-3527.93	-11.45	1232.10	0.00	0.00	0.00	-2272.69	42.28	1638.79	-3576.36	-58.44	1641.82	-3502.61	180.73	1643.78	-3433.52	50.07	1610.24	531.45	1228.08	72.70	1130.00	1242.45	78.89	501.69
1.66000	-3200.63	168.52	11.81	-3279.22	179.41	-4.90	-3410.75	42.48	-16.18	-3435.72	47.07	43.65	-3696.91	-21.70	-6.00	-3688.17	19.44	12.35	-3338.61	241.43	5.96	-3335.98	227.23	72.94	-3527.93	-11.45	1232.10	0.00	0.00	0.00	-2272.69	42.28	1638.79	-3576.36	-58.44	1641.82	-3504.94	181.04	1644.51	-3424.13	50.24	1609.41	531.28	1228.06	72.74	1130.05	1242.37	78.81	503.27
1.67000	-3200.63	168.52	11.81	-3279.22	179.41	-4.90	-3416.71	43.03	-17.69	-3439.29	47.84	43.34	-3696.91	-21.70	-6.00	-3688.17	19.44	12.35	-3329.51	243.51	12.34	-3325.37	227.18	77.21	-3527.93	-11.45	1232.10	0.00	0.00	0.00	-2272.69	42.28	1638.79	-3576.36	-58.44	1641.82	-3507.20	181.35	1645.22	-3431.14	51.60	1610.05	532.20	1227.87	73.01	1129.83	1242.57	78.78	502.18
1.68000	-3200.63	168.52	11.81	-3279.22	179.41	-4.90	-3420.29	43.34	-18.74	-3402.49	51.47	48.46	-3696.91	-21.70	-6.00	-3688.17	19.44	12.35	-3399.54	245.40	6.09	-3314.99	227.11	81.43	-3527.93	-11.45	1232.10	0.00	0.00	0.00	-2272.69	42.28	1638.79	-3576.36	-58.44	1641.82	-3509.38	181.66	1645.91	-3436.32	50.98	1610.68	531.40	1227.86	72.86	1129.75	1242.55	78.74	502.59
1.69000	-3200.63	168.52	11.81	-3279.22	179.41	-4.90	-3419.13	43.12	-18.90	-3426.50	45.24	43.29	-3696.91	-21.70	-6.00	-3688.17	19.44	12.35	-3386.92	247.64	15.63	-3304.82	227.03	85.59	-3527.93	-11.45	1232.10	0.00	0.00	0.00	-2272.69	42.28	1638.79	-3576.36	-58.44	1641.82	-3511.48	181.98	1646.58	-3430.29	51.38	1610.55	531.62	1227.91	72.71	1129.75	1242.94	78.57	501.78
1.70000	-3200.63	168.52	11.81	-3279.22	179.41	-4.90	-3424.26	42.17	-19.06	-3461.14	47.37	37.47	-3696.91	-21.70	-6.00	-3688.17	19.44	12.35	-3442.63	247.60	12.55	-3294.87	226.93	89.69	-3527.93	-11.45	1232.10	0.00	0.00	0.00	-2272.69	42.28	1638.79	-3576.36	-58.44	1641.82	-3513.51	182.30	1647.23	-3412.94	51.84	1609.39	531.38	1227.90	72.70	1130.22	1242.54	78.87	501.79
1.71000	-3200.63	168.52	11.81	-3279.22	179.41	-4.90	-3406.48	42.87	-18.45	-3435.80	44.82	41.65	-3696.91	-21.70	-6.00	-3688.17	19.44	12.35	-3376.05	251.23	28.80	-3285.13	226.80	93.73	-3527.93	-11.45	1232.10	0.00	0.00	0.00	-2272.69	42.28	1638.79	-3576.36	-58.44	1641.82	-3515.46	182.63	1647.86	-3431.40	51.66	1609.87	531.36	1227.87	72.79	1129.97	1241.79	79.10	503.12
1.72000	-3200.63	168.52	11.81	-3279.22	179.41	-4.90	-3407.13	41.76	-17.19	-3451.56	43.35	38.64	-3696.91	-21.70	-6.00	-3688.17	19.44	12.35	-3421.04	251.61	31.35	-3275.60	226.66	97.71	-3527.93	-11.45	1232.10	0.00	0.00	0.00	-2272.69	42.28	1638.79	-3576.36	-58.44	1641.82	-3517.34	182.96	1648.47	-3426.74	52.30	1609.75	531.00	1228.25	72.56	1129.77	1241.79	78.98	504.56
1.73000	-3200.63	168.52	11.81	-3279.22	179.41	-4.90	-3423.91	42.16	-18.98	-3448.98	44.84	39.06	-3696.91	-21.70	-6.00	-3688.17	19.44	12.35	-3374.53	253.63	45.22	-3266.28	226.51	101.64	-3527.93	-11.45	1232.10	0.00	0.00	0.00	-2272.69	42.28	1638.79	-3576.36	-58.44	1641.82	-3519.14	183.30	1649.06	-3400.83	54.38	1608.44	530.97	1228.06	72.56	1129.83	1242.36	78.69	505.27
1.74000	-3200.63	168.52	11.81	-3279.22	179.41	-4.90	-3425.81	42.13	-19.32	-3428.39	43.99	41.30	-3696.91	-21.70	-6.00	-3688.17	19.44	12.35	-3374.09	255.30	52.12	-3257.16	226.33	105.50	-3527.93	-11.45	1232.10	0.00	0.00	0.00	-2272.69	42.28	1638.79	-3576.36	-58.44	1641.82	-3520.86	183.64	1649.63	-3404.93	54.62	1608.38	530.64	1228.20	72.56	1130.02	1242.38	78.71	504.73
1.75000	-3200.63	168.52	11.81	-3279.22	179.41	-4.90	-3426.56	42.13	-19.47	-3447.35	46.22	38.50	-3696.91	-21.70	-6.00	-3688.17	19.44	12.35	-3373.55	256.90	58.94	-3248.26	226.14	109.31	-3527.93	-11.45	1232.10	0.00	0.00	0.00	-2272.69	42.28	1638.79	-3576.36	-58.44	1641.82	-3522.51	183.99	1650.18	-3400.76	56.48	1608.32	531.85	1228.44	72.79	1130.98	1242.87	78.89	504.28
1.76000	-3200.63	168.52	11.81	-3279.22	179.41	-4.90	-3426.25	42.18	-19.46	-3428.14	43.98	40.49	-3696.91	-21.70	-6.00	-3688.17	19.44	12.35	-3372.92	258.45	65.68	-3239.55	225.93	113.06	-3527.93	-11.45	1232.10	0.00	0.00	0.00	-2272.69	42.28	1638.79	-3576.36	-58.44	1641.82	-3524.09	184.34	1650.71	-3412.46	56.09	1608.71	531.71	1228.20	72.79	1130.75	1242.92	78.84	503.07
1.77000	-3200.63	168.52	11.81	-3279.22	179.41	-4.90	-3425.02	42.25	-19.30	-3399.33	47.23	45.48	-3696.91	-21.70	-6.00	-3688.17	19.44	12.35	-3372.19	259.93	72.35	-3231.04	225.71	116.76	-3527.93	-11.45	1232.10	0.00	0.00	0.00	-2272.69	42.28	1638.79	-3576.29	-58.44	1641.82	-3525.58	184.70	1651.22	-3408.84	57.91	1609.18	530.75	1228.26	72.45	1130.05	1242.02	79.00	504.63
1.78000	-3200.63	168.52	11.81	-3279.22	179.41	-4.90	-3422.96	42.36	-19.01	-3389.96	46.76	45.47	-3696.91	-21.70	-6.00	-3688.17	19.44	12.35	-3371.36	261.35	78.94	-3222.74	225.47	120.39	-3527.93	-11.45	1232.10	0.00	0.00	0.00	-2272.69	42.28	1638.79	-3512.98	-59.56	1637.97	-3527.01	185.05	1651.72	-3418.08	58.93	1609.60	530.73	1228.21	72.27	1130.18	1242.42	78.71	505.79
1.79000	-3200.63	168.52	11.81	-3279.22	179.41	-4.90	-3420.19	42.49	-18.60	-3420.31	47.19	41.11	-3696.91	-21.70	-6.00	-3688.17	19.44	12.35	-3370.44	262.71	85.45	-3214.62	225.21	123.97	-3527.93	-11.45	1232.10	0.00	0.00	0.00	-2272.69	42.28	1638.79	-3515.77	-60.31	1638.97	-3528.36	185.42	1652.19	-3417.74	60.44	1610.04	531.28	1228.13	72.48	1129.83	1242.41	78.66	504.03
1.80000	-3200.63	168.52	11.81	-3279.22	179.41	-4.90	-3416.82	42.64	-18.11	-3395.02	48.31	45.78	-3696.91	-21.70	-6.00	-3688.17	19.44	12.35	-3369.42	264.01	91.88	-3206.71	224.93	127.50	-3527.93	-11.45	1232.10	0.00	0.00	0.00	-2272.69	42.28	1638.79	-3485.79	-60.26	1638.85	-3529.63	185.78	1652.65	-3415.15	62.40	1610.42	530.54	1229.01	72.23	1130.26	1241.90	79.01	506.06
1.81000	-3200.63	168.52	11.81	-3279.22	179.41	-4.90	-3412.97	42.81	-17.54	-3427.92	46.28	39.89	-3696.91	-21.70	-6.00	-3688.17	19.44	12.35	-3368.31	265.25	98.24	-3198.98	224.64	130.96	-3527.93	-11.45	1232.10	0.00	0.00	0.00	-2272.69	42.28	1638.79	-3507.95	-64.15	1639.68	-3530.83	186.15	1653.09	-3428.99	64.33	1611.49	531.66	1228.86	72.64	1130.14	1242.03	78.95	499.92
1.82000	-3200.63	168.52	11.81	-3279.22	179.41	-4.90	-3408.74	43.00	-16.92	-3420.35	47.52	44.11	-3696.91	-21.70	-6.00	-3688.17	19.44	12.35	-3367.10	266.43	104.52	-3191.44	224.33	134.38	-3527.93	-11.45	1232.10	0.00	0.00	0.00	-2272.69	42.28	1638.79	-3538.89	-62.26	1642.45	-3531.96	186.53	1653.51	-3420.32	66.28	1612.94	531.86	1228.29	72.65	1129.86	1241.73	78.93	502.18
1.83000	-3200.63	168.52	11.81	-3279.22	179.41	-4.90	-3404.26	43.19	-16.27	-3413.33	50.16	43.00	-3696.91	-21.70	-6.00	-3688.17	19.44	12.35	-3365.80	267.55	110.72	-3184.09	224.01	137.73	-3527.93	-11.45	1232.10	0.00	0.00	0.00	-2272.69	42.28	1638.79	-3488.15	-64.89	1640.33	-3533.01	186.90	1653.92	-3433.18	68.79	1614.07	530.84	1228.51	72.42	1130.43	1242.14	78.99	504.04
1.84000	-3200.63	168.52	11.81	-3279.22	179.41	-4.90	-3399.62	43.39	-15.60	-3442.61	47.75	37.32	-3696.91	-21.70	-6.00	-3688.17	19.44	12.35	-3364.41	268.61	116.85	-3176.92	223.67	141.04	-3527.93	-11.45	1232.10	0.00	0.00	0.00	-2272.69	42.28	1638.79	-3480.95	-63.47	1639.96	-3533.98	187.28	1654.30	-3410.91	72.48	1613.89	531.27	1228.21	72.62	1130.08	1242.09	78.92	504.84
1.85000	-3200.63	168.52	11.81	-3279.22	179.41	-4.90	-3394.94	43.59	-14.93	-3392.86	47.14	46.61	-3696.91	-21.70	-6.00	-3688.17	19.44	12.35	-3362.92	269.61	122.90	-3169.94	223.31	144.29	-3527.93	-11.45	1232.10	0.00	0.00	0.00	-2272.69	42.28	1638.79	-3490.69	-64.07	1641.94	-3534.88	187.67	1654.67	-3417.98	74.78	1615.13	531.11	1227.90	72.80	1130.56	1242.34	79.06	505.75
1.86000	-3200.63	168.52	11.81	-3279.22	179.41	-4.90	-3390.34	43.79	-14.29	-3368.63	52.51	48.68	-3696.91	-21.70	-6.00	-3688.17	19.44	12.35	-3361.34	270.56	128.88	-3163.13	222.94	147.48	-3527.93	-11.45	1232.10	0.00	0.00	0.00	-2272.69	42.28	1638.79	-3497.42	-64.54	1642.95	-3535.71	188.05	1655.02	-3416.66	76.60	1615.55	529.69	1228.18	72.21	1130.27	1242.60	78.89	506.78
1.87000	-3200.63	168.52	11.81	-3279.22	179.41	-4.90	-3385.92	43.98	-13.69	-3429.27	48.67	40.30	-3696.91	-21.70	-6.00	-3688.17	19.44	12.35	-3359.67	271.45	134.78	-3156.51	222.56	150.62	-3527.93	-11.45	1232.10	0.00	0.00	0.00	-2272.69	42.28	1638.79	-3457.47	-62.67	1640.65	-3536.46	188.44	1655.36	-3431.03	78.46	1617.25	530.98	1228.04	72.42	1129.58	1242.20	78.73	507.14
1.88000	-3200.63	168.52	11.81	-3279.22	179.41	-4.90	-3381.80	44.17	-13.15	-3383.06	50.86	47.25	-3696.91	-21.70	-6.00	-3688.17	19.44	12.35	-3357.91	272.29	140.61	-3150.06	222.15	153.71	-3527.93	-11.45	1232.10	0.00	0.00	0.00	-2272.69	42.28	1638.79	-3446.13	-60.07	1640.34	-3537.14	188.83	1655.67	-3437.44	80.64	1618.12	531.22	1228.62	72.43	1130.24	1242.19	78.91	504.49
1.89000	-3200.63	168.52	11.81	-3279.22	179.41	-4.90	-3378.09	44.34	-12.69	-3405.62	49.87	43.84	-3696.91	-21.70	-6.00	-3688.17	19.44	12.35	-3356.05	273.06	146.36	-3143.78	221.74	156.74	-3527.93	-11.45	1232.10	0.00	0.00	0.00	-2272.69	42.28	1638.79	-3459.69	-58.97	1640.78	-3537.75	189.23	1655.97	-3428.51	81.57	1618.63	530.47	1227.99	72.48	1129.91	1242.74	78.52	503.42
1.90000	-3200.63	168.52	11.81	-3279.22	179.41	-4.90	-3374.91	44.50	-12.33	-3378.61	51.72	47.12	-3696.91	-21.70	-6.00	-3688.17	19.44	12.35	-3354.11	273.79	152.04	-3137.68	221.30	159.72	-3527.93	-11.45	1232.10	0.00	0.00	0.00	-2272.69	42.28	1638.79	-3467.03	-61.13	1642.01	-3538.28	189.63	1656.25	-3427.24	84.62	1618.70	531.43	1228.10	72.80	1130.23	1242.90	78.64	504.12
1.91000	-3200.63	168.52	11.81	-3279.22	179.41	-4.90	-3372.35	44.63	-12.09	-3462.99	50.38	35.47	-3696.91	-21.70	-6.00	-3688.17	19.44	12.35	-3352.08	274.46	157.64	-3131.74	220.86	162.65	-3527.93	-11.45	1232.10	0.00	0.00	0.00	-2272.69	42.28	1638.79	-3470.00	-60.34	1641.15	-3538.73	190.03	1656.52	-3451.52	87.85	1619.50	530.20	1228.37	72.36	1130.92	1241.88	79.18	502.93
1.92000	-3200.63	168.52	11.81	-3279.22	179.41	-4.90	-3370.55	44.75	-11.99	-3430.26	50.73	39.48	-3696.91	-21.70	-6.00	-3688.17	19.44	12.35	-3349.95	275.07	163.17	-3125.97	220.40	165.53	-3527.93	-11.45	1232.10	0.00	0.00	0.00	-2272.69	42.28	1638.79	-3463.62	-61.41	1641.18	-3539.12	190.43	1656.77	-3447.96	90.44	1618.91	531.02	1228.25	72.55	1130.63	1242.30	79.09	504.10
1.93000	-3200.63	168.52	11.81	-3279.22	179.41	-4.90	-3369.60	44.83	-12.04	-3375.20	54.64	46.64	-3696.91	-21.70	-6.00	-3688.17	19.44	12.35	-3347.74	275.63	168.63	-3120.37	219.92	168.35	-3527.93	-11.45	1232.10	0.00	0.00	0.00	-2272.69	42.28	1638.79	-3454.98	-57.76	1638.32	-3539.43	190.83	1657.00	-3460.76	91.50	1620.09	531.56	1228.22	72.68	1130.04	1242.33	78.90	501.42
1.94000	-3200.63	168.52	11.81	-3279.22	179.41	-4.90	-3369.62	44.88	-12.27	-3414.53	52.18	41.39	-3696.91	-21.70	-6.00	-3688.17	19.44	12.35	-3345.44	276.14	174.01	-3114.93	219.43	171.13	-3527.93	-11.45	1232.10	0.00	0.00	0.00	-2272.69	42.28	1638.79	-3445.67	-53.52	1637.25	-3539.66	191.24	1657.22	-3448.33	95.08	1619.66	530.95	1228.44	72.44	1130.44	1242.75	78.71	499.67
1.95000	-3200.63	168.52	11.81	-3279.22	179.41	-4.90	-3370.72	44.90	-12.70	-3424.72	53.99	39.10	-3696.91	-21.70	-6.00	-3688.17	19.44	12.35	-3343.05	276.59	179.32	-3109.65	218.93	173.85	-3527.93	-11.45	1232.10	0.00	0.00	0.00	-2272.69	42.28	1638.79	-3452.15	-51.78	1636.26	-3539.83	191.65	1657.42	-3446.05	97.01	1619.08	531.47	1227.95	72.87	1130.58	1242.93	78.78	499.80
1.96000	-3200.63	168.52	11.81	-3279.22	179.41	-4.90	-3373.02	44.87	-13.34	-3416.22	53.55	42.04	-3696.91	-21.70	-6.00	-3688.17	19.44	12.35	-3340.57	276.99	184.56	-3104.52	218.41	176.52	-3527.93	-11.45	1232.10	0.00	0.00	0.00	-2272.69	42.28	1638.79	-3469.88	-51.60	1636.21	-3539.92	192.06	1657.61	-3438.24	97.35	1618.09	531.33	1228.50	72.66	1129.93	1242.18	78.88	499.73
1.97000	-3200.63	168.52	11.81	-3279.22	179.41	-4.90	-3376.62	44.81	-14.22	-3442.48	52.45	36.09	-3696.91	-21.70	-6.00	-3688.17	19.44	12.35	-3338.01	277.34	189.73	-3099.56	217.88	179.14	-3527.93	-11.45	1232.10	0.00	0.00	0.00	-2272.69	42.28	1638.79	-3454.36	-47.77	1634.05	-3539.93	192.47	1657.78	-3458.84	99.29	1618.28	531.12	1228.46	72.56	1129.96	1242.20	78.94	504.14
1.98000	-3200.63	168.52	11.81	-3279.22	179.41	-4.90	-3381.65	44.69	-15.34	-3412.57	54.31	40.95	-3696.91	-21.70	-6.00	-3688.17	19.44	12.35	-3335.36	277.64	194.82	-3094.75	217.33	181.71	-3527.93	-11.45	1232.10	0.00	0.00	0.00	-2272.69	42.28	1638.79	-3454.75	-46.51	1633.53	-3539.88	192.89	1657.93	-3468.42	100.71	1619.07	531.37	1228.24	72.57	1129.76	1242.41	78.86	505.20
1.99000	-3200.63	168.52	11.81	-3279.22	179.41	-4.90	-3388.26	44.52	-16.75	-3398.84	54.88	42.64	-3696.91	-21.70	-6.00	-3688.17	19.44	12.35	-3332.62	277.89	199.85	-3090.08	216.77	184.23	-3527.93	-11.45	1232.10	0.00	0.00	0.00	-2272.69	42.28	1638.79	-3438.64	-41.17	1631.81	-3539.75	193.31	1658.07	-3475.98	102.04	1618.91	530.90	1228.70	72.43	1130.02	1242.35	78.82	503.25
2.00000	-3200.63	168.52	11.81	-3279.22	179.41	-4.90	-3457.47	42.30	-28.02	-3412.47	56.26	40.98	-3696.91	-21.70	-6.00	-3688.17	19.44	12.35	-3329.80	278.09	204.80	-3085.57	216.20	186.70	-3527.93	-11.45	1232.10	0.00	0.00	0.00	-2272.69	42.28	1638.79	-3451.47	-41.47	1629.65	-3539.55	193.72	1658.20	-3467.72	102.17	1617.34	530.53	1228.68	72.39	1130.18	1242.19	79.03	502.63
2.01000	-3200.63	168.52	11.81	-3279.22	179.41	-4.90	-3421.05	42.93	-23.10	-3413.16	54.37	40.42	-3696.91	-21.70	-6.00	-3688.17	19.44	12.35	-3326.89	278.24	209.68	-3081.21	215.61	189.12	-3527.93	-11.45	1232.10	0.00	0.00	0.00	-2272.69	42.28	1638.79	-3447.96	-37.80	1627.09	-3539.27	194.14	1658.30	-3475.12	105.38	1617.73	531.18	1228.31	72.61	1129.69	1242.58	78.85	503.45
2.02000	-3200.63	168.52	11.81	-3279.22	179.41	-4.90	-3441.18	41.95	-25.15	-3412.47	54.82	40.95	-3696.91	-21.70	-6.00	-3688.17	19.44	12.35	-3323.90	278.33	214.49	-3076.99	215.01	191.49	-3527.93	-11.45	1232.10	0.00	0.00	0.00	-2272.69	42.28	1638.79	-3422.21	-34.01	1625.74	-3538.93	194.56	1658.40	-3475.86	104.17	1617.84	531.53	1228.08	72.74	1130.13	1242.73	78.75	505.48
2.03000	-3200.63	168.52	11.81	-3279.22	179.41	-4.90	-3410.96	42.51	-22.43	-3411.15	57.29	40.17	-3696.91	-21.70	-6.00	-3688.17	19.44	12.35	-3320.82	278.38	219.23	-3072.91	214.40	193.82	-3527.93	-11.45	1232.10	0.00	0.00	0.00	-2272.69	42.28	1638.79	-3407.38	-30.17	1623.56	-3538.51	194.99	1658.48	-3491.40	107.23	1618.59	530.54	1227.97	72.62	1130.40	1242.11	78.92	501.10
2.04000	-3200.63	168.52	11.81	-3279.22	179.41	-4.90	-3426.98	44.62	-25.94	-3413.83	56.83	38.88	-3696.91	-21.70	-6.00	-3688.17	19.44	12.35	-3317.66	278.38	223.90	-3068.97	213.77	196.09	-3527.93	-11.45	1232.10	0.00	0.00	0.00	-2272.69	42.28	1638.79	-3419.05	-26.97	1621.85	-3538.02	195.41	1658.54	-3475.64	107.82	1617.45	530.57	1228.46	72.42	1130.41	1241.79	78.96	501.51
2.05000	-3200.63	168.52	11.81	-3279.22	179.41	-4.90	-3417.49	43.54	-23.01	-3378.80	55.67	44.80	-3696.91	-21.70	-6.00	-3688.17	19.44	12.35	-3314.41	278.34	228.50	-3065.18	213.14	198.32	-3527.93	-11.45	1232.10	0.00	0.00	0.00	-2272.69	42.28	1638.79	-3452.62	-23.54	1621.07	-3537.45	195.83	1658.59	-3481.96	106.80	1617.78	531.57	1228.03	72.68	1130.34	1242.63	78.73	504.13
2.06000	-3200.63	168.52	11.81	-3279.22	179.41	-4.90	-3408.61	44.99	-22.38	-3418.95	58.46	40.12	-3696.91	-21.70	-6.00	-3688.17	19.44	12.35	-3311.09	278.24	233.03	-3061.51	212.49	200.50	-3527.93	-11.45	1232.10	0.00	0.00	0.00	-2272.69	42.28	1638.79	-3431.47	-18.47	1618.52	-3536.82	196.26	1658.63	-3527.15	109.25	1620.42	530.82	1228.03	72.68	1130.57	1242.43	78.85	504.94
2.07000	-3200.63	168.52	11.81	-3279.22	179.41	-4.90	-3406.57	46.47	-23.56	-3429.06	56.89	38.53	-3696.91	-21.70	-6.00	-3688.17	19.44	12.35	-3307.68	278.10	237.49	-3057.99	211.82	202.64	-3527.93	-11.45	1232.10	0.00	0.00	0.00	-2272.69	42.28	1638.79	-3449.25	-16.15	1617.88	-3536.11	196.69	1658.65	-3504.43	109.87	1618.85	530.82	1227.74	72.60	1130.61	1242.20	79.02	504.29
2.08000	-3200.63	168.52	11.81	-3279.22	179.41	-4.90	-3435.25	42.52	-26.39	-3427.83	57.13	38.01	-3696.91	-21.70	-6.00	-3688.17	19.44	12.35	-3304.18	277.92	241.88	-3054.59	211.15	204.72	-3527.93	-11.45	1232.10	0.00	0.00	0.00	-2272.69	42.28	1638.79	-3454.82	-11.14	1616.46	-3535.33	197.11	1658.66	-3509.27	110.94	1618.95	531.86	1227.67	72.91	1129.79	1242.59	78.80	502.08
2.09000	-3200.63	168.52	11.81	-3279.22	179.41	-4.90	-3423.90	43.85	-24.44	-3387.08	59.40	44.39	-3696.91	-21.70	-6.00	-3688.17	19.44	12.35	-3300.61	277.68	246.21	-3051.32	210.46	206.76	-3527.93	-11.45	1232.10	0.00	0.00	0.00	-2272.69	42.28	1638.79	-3426.26	-8.40	1614.42	-3534.48	197.54	1658.66	-3513.96	111.99	1619.05	530.95	1228.07	72.63	1130.34	1242.15	78.95	504.80
2.10000	-3200.63	168.52	11.81	-3279.22	179.41	-4.90	-3443.93	45.92	-28.43	-3439.26	60.28	36.99	-3696.91	-21.70	-6.00	-3688.17	19.44	12.35	-3296.96	277.40	250.46	-3048.18	209.76	208.75	-3527.93	-11.45	1232.10	0.00	0.00	0.00	-2272.69	42.28	1638.79	-3404.69	-5.31	1610.72	-3533.55	197.97	1658.64	-3518.49	113.04	1619.14	530.81	1228.79	72.40	1130.33	1242.36	79.01	504.04
2.11000	-3200.63	168.52	11.81	-3279.22	179.41	-4.90	-3392.54	46.78	-19.19	-3425.74	59.55	39.81	-3696.91	-21.70	-6.00	-3688.17	19.44	12.35	-3293.22	277.08	254.65	-3045.17	209.05	210.70	-3527.93	-11.45	1232.10	0.00	0.00	0.00	-2272.69	42.28	1638.79	-3434.37	-1.92	1611.39	-3532.56	198.40	1658.61	-3522.86	114.07	1619.23	530.39	1228.49	72.37	1130.33	1242.87	78.82	507.09
2.12000	-3200.63	168.52	11.81	-3279.22	179.41	-4.90	-3405.04	43.94	-20.70	-3425.91	61.73	39.74	-3696.91	-21.70	-6.00	-3688.17	19.44	12.35	-3289.41	276.71	258.77	-3042.28	208.33	212.60	-3527.93	-11.45	1232.10	0.00	0.00	0.00	-2272.69	42.28	1638.79	-3392.73	3.62	1609.09	-3531.49	198.82	1658.56	-3527.08	115.08	1619.32	531.02	1228.62	72.42	1130.19	1242.93	78.78	503.01
2.13000	-3200.63	168.52	11.81	-3279.22	179.41	-4.90	-3426.29	47.33	-26.73	-3424.25	62.55	40.48	-3696.91	-21.70	-6.00	-3688.17	19.44	12.35	-3285.52	276.30	262.82	-3039.50	207.59	214.46	-3527.93	-11.45	1232.10	0.00	0.00	0.00	-2272.69	42.28	1638.79	-3409.69	8.35	1607.19	-3530.35	199.25	1658.50	-3531.14	116.09	1619.40	531.41	1228.34	72.53	1129.86	1242.63	78.74	501.67
2.14000	-3200.63	168.52	11.81	-3279.22	179.41	-4.90	-3380.16	49.33	-18.99	-3396.43	65.96	44.71	-3696.91	-21.70	-6.00	-3688.17	19.44	12.35	-3281.54	275.85	266.81	-3036.85	206.85	216.27	-3527.93	-11.45	1232.10	0.00	0.00	0.00	-2272.69	42.28	1638.79	-3412.85	10.67	1604.75	-3529.15	199.68	1658.43	-3535.05	117.08	1619.48	531.39	1228.29	72.68	1129.91	1242.46	78.70	499.61
2.15000	-3200.63	168.52	11.81	-3279.22	179.41	-4.90	-3393.63	47.60	-21.75	-3403.92	65.77	42.90	-3696.91	-21.70	-6.00	-3688.17	19.44	12.35	-3277.49	275.35	270.73	-3034.32	206.09	218.04	-3527.93	-11.45	1232.10	0.00	0.00	0.00	-2272.69	42.28	1638.79	-3425.64	15.02	1603.33	-3527.87	200.11	1658.35	-3538.80	118.05	1619.56	531.72	1228.53	72.68	1130.20	1242.10	78.99	503.02
2.16000	-3200.63	168.52	11.81	-3279.22	179.41	-4.90	-3436.78	49.57	-27.04	-3381.12	66.70	48.21	-3696.91	-21.70	-6.00	-3688.17	19.44	12.35	-3273.36	274.81	274.58	-3031.89	205.33	219.76	-3527.93	-11.45	1232.10	0.00	0.00	0.00	-2272.69	42.28	1638.79	-3415.52	19.34	1602.91	-3526.51	200.54	1658.25	-3542.40	119.02	1619.64	532.03	1228.08	72.68	1130.17	1242.38	78.94	501.60
2.17000	-3200.63	168.52	11.81	-3279.22	179.41	-4.90	-3407.40	51.09	-22.69	-3439.81	69.08	41.39	-3696.91	-21.70	-6.00	-3688.17	19.44	12.35	-3269.16	274.23	278.37	-3029.58	204.55	221.44	-3527.93	-11.45	1232.10	0.00	0.00	0.00	-2272.69	42.28	1638.79	-3429.67	22.81	1601.93	-3525.09	200.97	1658.14	-3545.84	119.97	1619.71	532.19	1228.01	72.75	1130.32	1242.11	79.06	501.94
2.18000	-3200.63	168.52	11.81	-3279.22	179.41	-4.90	-3420.61	56.02	-24.86	-3466.41	72.05	38.23	-3696.91	-21.70	-6.00	-3688.17	19.44	12.35	-3264.87	273.61	282.09	-3027.38	203.76	223.07	-3527.93	-11.45	1232.10	0.00	0.00	0.00	-2272.69	42.28	1638.79	-3423.11	26.69	1599.85	-3523.60	201.40	1658.02	-3549.14	120.91	1619.78	531.92	1228.19	72.66	1130.46	1242.59	78.91	501.89
2.19000	-3200.63	168.52	11.81	-3279.22	179.41	-4.90	-3400.53	56.93	-20.07	-3425.42	74.03	44.34	-3696.91	-21.70	-6.00	-3688.17	19.44	12.35	-3260.51	272.94	285.75	-3025.29	202.96	224.66	-3527.93	-11.45	1232.10	0.00	0.00	0.00	-2272.69	42.28	1638.79	-3435.99	29.64	1598.69	-3522.04	201.82	1657.89	-3552.28	121.84	1619.85	531.32	1228.51	72.43	1129.73	1242.79	78.63	503.41
2.20000	-3200.63	168.52	11.81	-3279.22	179.41	-4.90	-3419.54	60.10	-22.72	-3445.52	78.02	43.74	-3696.91	-21.70	-6.00	-3688.17	19.44	12.35	-3256.07	272.24	289.34	-3023.30	202.15	226.21	-3527.93	-11.45	1232.10	0.00	0.00	0.00	-2272.69	42.28	1638.79	-3428.27	32.55	1598.61	-3520.40	202.25	1657.74	-3555.27	122.75	1619.92	530.68	1228.31	72.42	1130.44	1242.08	79.02	503.43
2.21000	-3200.63	168.52	11.81	-3279.22	179.41	-4.90	-3412.11	66.32	-22.33	-3415.26	81.51	49.37	-3696.91	-21.70	-6.00	-3688.17	19.44	12.35	-3251.56	271.50	292.86	-3021.42	201.33	227.72	-3527.93	-11.44	1232.10	0.00	0.00	0.00	-2272.69	42.28	1638.79	-3432.47	37.44	1598.38	-3518.70	202.68	1657.59	-3558.12	123.65	1619.98	531.14	1227.75	72.70	1130.90	1241.94	79.22	504.33
2.22000	-3200.63	168.52	11.81	-3279.22	179.41	-4.90	-3429.22	68.79	-25.93	-3409.45	86.71	50.54	-3696.91	-21.70	-6.00	-3688.17	19.44	12.35	-3246.97	270.71	296.32	-3019.63	200.50	229.18	-3532.81	-7.14	1231.34	0.00	0.00	0.00	-2272.69	42.28	1638.79	-3432.79	38.83	1597.35	-3516.92	203.10	1657.42	-3560.81	124.54	1620.04	530.73	1227.92	72.55	1129.85	1242.78	78.81	504.57
2.23000	-3200.63	168.52	11.81	-3279.22	179.41	-4.90	-3398.06	77.37	-18.04	-3430.20	88.22	49.42	-3696.91	-21.70	-6.00	-3688.17	19.44	12.35	-3242.31	269.89	299.72	-3017.94	199.66	230.60	-3528.69	-8.43	1231.50	0.00	0.00	0.00	-2272.69	42.28	1638.79	-3436.56	42.25	1596.58	-3515.07	203.53	1657.24	-3563.35	125.42	1620.10	531.59	1228.17	72.70	1130.36	1242.28	78.99	506.78
2.24000	-3200.63	168.52	11.81	-3279.22	179.41	-4.90	-3427.97	78.58	-20.80	-3437.36	91.26	48.07	-3696.91	-21.70	-6.00	-3688.17	19.44	12.35	-3237.57	269.03	303.05	-3016.36	198.81	231.98	-3558.76	-4.20	1231.70	0.00	0.00	0.00	-2272.69	42.28	1638.79	-3456.91	43.92	1597.65	-3513.16	203.95	1657.05	-3565.75	126.28	1620.15	531.29	1228.73	72.44	1130.11	1242.56	78.90	501.71
2.25000	-3200.63	168.52	11.81	-3279.22	179.41	-4.90	-3405.52	84.65	-18.15	-3453.54	94.73	44.98	-3696.91	-21.70	-6.00	-3688.17	19.44	12.35	-3232.76	268.13	306.32	-3014.86	197.95	233.32	-3515.75	-2.52	1233.14	0.00	0.00	0.00	-2272.69	42.28	1638.79	-3413.57	45.44	1596.53	-3511.17	204.37	1656.84	-3567.99	127.14	1620.20	530.56	1228.43	72.33	1129.51	1242.09	78.89	502.38
2.26000	-3200.63	168.52	11.81	-3279.22	179.41	-4.90	-3418.68	90.31	-18.47	-3446.07	100.32	47.45	-3696.91	-21.70	-6.00	-3688.17	19.44	12.35	-3227.88	267.20	309.53	-3013.46	197.08	234.62	-3499.60	1.28	1232.89	0.00	0.00	0.00	-2272.69	42.28	1638.79	-3416.43	49.09	1595.94	-3509.12	204.79	1656.63	-3570.09	127.98	1620.25	531.15	1228.31	72.51	1129.80	1242.33	78.82	500.49
2.27000	-3200.63	168.52	11.81	-3279.22	179.41	-4.90	-3445.97	94.56	-22.19	-3407.91	105.46	53.66	-3696.91	-21.70	-6.00	-3688.17	19.44	12.35	-3222.92	266.23	312.67	-3012.14	196.21	235.87	-3535.94	2.36	1232.22	0.00	0.00	0.00	-2272.69	42.28	1638.79	-3413.91	51.99	1596.05	-3506.99	205.21	1656.41	-3572.05	128.81	1620.30	531.38	1228.48	72.46	1130.60	1242.26	78.93	504.04
2.28000	-3200.63	168.52	11.81	-3279.22	179.41	-4.90	-3403.12	102.03	-14.85	-3454.58	109.28	48.34	-3696.91	-21.70	-6.00	-3688.17	19.44	12.35	-3217.89	265.22	315.75	-3010.92	195.32	237.09	-3515.97	6.60	1230.73	0.00	0.00	0.00	-2272.69	42.28	1638.79	-3420.35	53.55	1597.19	-3504.80	205.63	1656.17	-3573.85	129.63	1620.35	531.16	1227.91	72.69	1130.46	1241.87	79.13	504.31
2.29000	-3200.63	168.52	11.81	-3279.22	179.41	-4.90	-3420.00	109.40	-18.65	-3443.19	115.73	49.31	-3696.91	-21.70	-6.00	-3688.17	19.44	12.35	-3212.79	264.18	318.76	-3009.78	194.42	238.26	-3537.03	10.11	1230.54	0.00	0.00	0.00	-2272.69	42.28	1638.79	-3419.07	54.65	1596.00	-3502.53	206.05	1655.93	-3575.52	130.43	1620.39	530.94	1228.52	72.41	1130.47	1241.73	79.14	504.25
2.30000	-3200.63	168.52	11.81	-3279.22	179.41	-4.90	-3397.64	115.39	-13.63	-3416.03	120.24	55.64	-3696.91	-21.70	-6.00	-3688.17	19.44	12.35	-3207.62	263.10	321.72	-3008.72	193.52	239.40	-3517.81	9.46	1230.88	0.00	0.00	0.00	-2272.69	42.28	1638.79	-3420.48	56.74	1596.34	-3500.20	206.46	1655.67	-3577.03	131.23	1620.43	531.94	1228.22	72.75	1130.38	1242.19	79.01	505.10
2.31000	-3200.63	168.52	11.81	-3279.22	179.41	-4.90	-3428.26	120.80	-18.06	-3414.23	126.83	56.26	-3696.91	-21.70	-6.00	-3688.17	19.44	12.35	-3202.38	261.98	324.61	-3007.74	192.60	240.50	-3536.52	10.68	1230.43	0.00	0.00	0.00	-2272.69	42.28	1638.79	-3420.67	59.40	1595.71	-3497.79	206.87	1655.41	-3578.41	132.01	1620.47	531.10	1228.49	72.40	1129.85	1242.71	78.86	504.27
2.32000	-3200.63	168.52	11.81	-3279.22	179.41	-4.90	-3446.35	130.38	-20.15	-3427.80	133.90	59.24	-3696.91	-21.70	-6.00	-3688.17	19.44	12.35	-3197.06	260.83	327.44	-3006.85	191.68	241.55	-3531.61	14.33	1231.37	0.00	0.00	0.00	-2272.69	42.28	1638.79	-3421.01	60.85	1596.03	-3495.32	207.28	1655.13	-3579.64	132.78	1620.50	532.23	1227.72	72.94	1130.23	1242.81	78.86	504.51
2.33000	-3200.63	168.52	11.81	-3279.22	179.41	-4.90	-3421.40	135.40	-15.78	-3421.03	139.44	66.38	-3696.91	-21.70	-6.00	-3688.17	19.44	12.35	-3191.68	259.65	330.21	-3006.02	190.75	242.57	-3546.66	15.68	1229.93	0.00	0.00	0.00	-2272.69	42.28	1638.79	-3420.71	65.87	1596.47	-3492.77	207.69	1654.84	-3580.72	133.54	1620.54	532.01	1227.86	72.91	1130.32	1242.28	78.94	502.24
2.34000	-3200.63	168.52	11.81	-3279.22	179.41	-4.90	-3400.38	143.28	-11.08	-3416.44	146.50	64.99	-3696.91	-21.70	-6.00	-3688.17	19.44	12.35	-3186.22	258.44	332.92	-3005.28	189.81	243.55	-3498.05	17.66	1231.02	0.00	0.00	0.00	-2272.69	42.28	1638.79	-3409.22	69.31	1596.12	-3490.16	208.10	1654.55	-3581.67	134.29	1620.57	531.89	1228.17	72.76	1129.94	1242.57	78.75	503.17
2.35000	-3200.63	168.52	11.81	-3279.22	179.41	-4.90	-3383.41	151.33	-9.65	-3413.39	153.01	67.42	-3696.91	-21.70	-6.00	-3688.17	19.44	12.35	-3180.70	257.19	335.57	-3004.60	188.87	244.49	-3508.11	23.83	1230.56	0.00	0.00	0.00	-2272.69	42.28	1638.79	-3424.11	69.40	1598.11	-3487.48	208.50	1654.24	-3582.47	135.03	1620.60	531.84	1228.12	72.73	1130.19	1241.80	78.97	505.30
2.36000	-3200.63	168.52	11.81	-3279.22	179.41	-4.90	-3408.25	155.07	-12.10	-3410.53	159.41	69.92	-3696.91	-21.70	-6.00	-3688.17	19.44	12.35	-3175.11	255.91	338.16	-3004.00	187.91	245.40	-3507.16	26.86	1230.71	0.00	0.00	0.00	-2272.69	42.28	1638.79	-3429.06	72.54	1598.32	-3484.73	208.91	1653.93	-3583.13	135.75	1620.63	532.20	1227.71	72.93	1130.84	1241.73	79.15	506.04
2.37000	-3200.63	168.52	11.81	-3279.22	179.41	-4.90	-3430.97	160.49	-14.32	-3407.87	165.72	72.47	-3696.91	-21.70	-6.00	-3688.17	19.44	12.35	-3169.45	254.59	340.68	-3003.46	186.95	246.26	-3512.06	27.72	1229.84	0.00	0.00	0.00	-2272.69	42.28	1638.79	-3428.15	75.34	1597.85	-3481.91	209.31	1653.61	-3583.66	136.47	1620.65	531.32	1227.61	72.85	1129.99	1242.49	78.80	504.95
2.38000	-3200.63	168.52	11.81	-3279.22	179.41	-4.90	-3409.29	173.89	-10.07	-3405.39	171.93	75.07	-3696.91	-21.70	-6.00	-3688.17	19.44	12.35	-3163.73	253.25	343.15	-3002.99	185.98	247.09	-3485.69	28.13	1231.40	0.00	0.00	0.00	-2272.69	42.28	1638.79	-3405.79	77.96	1598.02	-3479.02	209.70	1653.27	-3584.04	137.18	1620.67	531.14	1228.38	72.59	1130.30	1242.61	78.76	505.31
2.39000	-3200.63	168.52	11.81	-3279.22	179.41	-4.90	-3408.46	182.13	-9.07	-3403.10	178.04	77.73	-3696.91	-21.70	-6.00	-3688.17	19.44	12.35	-3157.93	251.88	345.56	-3002.58	185.00	247.89	-3524.29	30.97	1232.50	0.00	0.00	0.00	-2272.69	42.28	1638.79	-3391.44	81.22	1597.25	-3476.07	210.10	1652.93	-3584.28	137.87	1620.70	531.23	1228.69	72.38	1130.77	1242.33	79.01	503.56
2.40000	-3200.63	168.52	11.81	-3279.22	179.41	-4.90	-3407.83	190.22	-8.00	-3400.99	184.05	80.44	-3696.91	-21.70	-6.00	-3688.17	19.44	12.35	-3152.07	250.47	347.91	-3002.23	184.01	248.64	-3521.55	33.58	1230.47	0.00	0.00	0.00	-2272.69	42.28	1638.79	-3408.06	83.14	1597.69	-3473.04	210.49	1652.58	-3584.39	138.55	1620.72	531.38	1228.10	72.54	1131.09	1242.23	79.18	503.85
2.41000	-3200.63	168.52	11.81	-3279.22	179.41	-4.90	-3407.40	198.17	-6.84	-3399.05	189.97	83.20	-3696.88	-21.70	-5.99	-3688.17	19.44	12.35	-3146.15	249.04	350.20	-3001.94	183.02	249.36	-3518.00	35.75	1231.18	0.00	0.00	0.00	-2272.69	42.28	1638.79	-3405.25	84.46	1597.32	-3469.95	210.88	1652.23	-3584.35	139.23	1620.73	531.44	1228.64	72.52	1129.92	1242.41	78.77	505.15
2.42000	-3200.63	168.52	11.81	-3279.22	179.41	-4.90	-3407.18	205.98	-5.61	-3397.29	195.79	86.01	-3666.05	-22.83	-0.14	-3688.17	19.44	12.35	-3140.15	247.57	352.43	-3001.71	182.02	250.05	-3508.48	40.77	1230.52	0.00	0.00	0.00	-2272.69	42.28	1638.79	-3424.96	87.56	1597.67	-3466.79	211.26	1651.86	-3584.18	139.89	1620.75	530.95	1228.76	72.36	1129.69	1243.02	78.42	504.15
2.43000	-3200.63	168.52	11.81	-3279.22	179.41	-4.90	-3407.14	213.65	-4.29	-3395.71	201.51	88.87	-3647.74	-25.09	1.25	-3688.17	19.44	12.35	-3134.10	246.08	354.60	-3001.53	181.02	250.70	-3497.52	40.25	1230.25	0.00	0.00	0.00	-2272.69	42.28	1638.79	-3385.82	92.04	1597.18	-3463.56	211.65	1651.48	-3583.88	140.54	1620.76	531.03	1228.57	72.46	1130.11	1242.38	78.81	503.28
2.44000	-3200.63	168.52	11.81	-3279.22	179.41	-4.90	-3407.30	221.18	-2.90	-3394.29	207.14	91.78	-3666.09	-22.34	-0.48	-3688.17	19.44	12.35	-3127.97	244.56	356.72	-3001.41	180.00	251.31	-3511.95	42.01	1231.02	0.00	0.00	0.00	-2272.69	42.28	1638.79	-3411.93	94.99	1597.75	-3460.26	212.03	1651.10	-3583.43	141.18	1620.78	531.37	1228.13	72.65	1130.16	1242.24	78.88	505.18
2.45000	-3200.63	168.52	11.81	-3279.22	179.41	-4.90	-3407.65	228.57	-1.44	-3393.04	212.67	94.74	-3647.79	-21.45	2.27	-3688.17	19.44	12.35	-3121.79	243.01	358.78	-3001.33	178.98	251.89	-3495.27	44.05	1230.04	0.00	0.00	0.00	-2272.69	42.28	1638.79	-3411.98	95.96	1598.66	-3456.90	212.40	1650.71	-3582.86	141.82	1620.79	531.52	1227.84	72.80	1130.58	1241.90	79.05	505.43
2.46000	-3200.63	168.52	11.81	-3279.22	179.41	-4.90	-3408.17	235.83	0.11	-3391.95	218.11	97.74	-3698.96	-23.86	-4.14	-3688.14	19.44	12.35	-3115.54	241.43	360.78	-3001.31	177.96	252.43	-3509.00	47.43	1229.74	0.00	0.00	0.00	-2272.69	42.28	1638.79	-3403.69	99.92	1597.61	-3453.46	212.78	1650.31	-3582.14	142.44	1620.80	531.36	1228.16	72.62	1130.42	1242.82	78.88	502.48
2.47000	-3200.63	168.52	11.81	-3279.22	179.41	-4.90	-3408.88	242.95	1.72	-3391.01	223.46	100.79	-3678.32	-24.59	-2.65	-3657.72	20.70	18.70	-3109.22	239.83	362.72	-3001.32	176.93	252.94	-3512.26	48.32	1230.24	0.00	0.00	0.00	-2272.69	42.28	1638.79	-3393.11	103.96	1597.76	-3449.96	213.15	1649.91	-3581.30	143.05	1620.80	530.90	1228.13	72.60	1129.96	1243.19	78.65	503.51
2.48000	-3200.63	168.52	11.81	-3279.22	179.41	-4.90	-3409.76	249.93	3.41	-3390.24	228.71	103.88	-3668.46	-22.11	0.90	-3606.38	22.73	28.20	-3102.85	238.20	364.61	-3001.39	175.89	253.42	-3499.90	49.38	1230.58	0.00	0.00	0.00	-2272.69	42.28	1638.79	-3399.98	106.52	1597.18	-3446.39	213.51	1649.49	-3580.32	143.65	1620.81	531.32	1228.37	72.71	1129.97	1242.67	78.75	502.83
2.49000	-3200.63	168.52	11.81	-3279.22	179.41	-4.90	-3410.82	256.79	5.17	-3389.61	233.88	107.02	-3689.93	-23.31	-3.38	-3638.58	21.50	22.06	-3096.41	236.55	366.44	-3001.49	174.84	253.86	-3489.38	52.38	1229.11	0.00	0.00	0.00	-2272.69	42.28	1638.79	-3409.91	111.73	1597.87	-3442.76	213.87	1649.07	-3579.21	144.24	1620.81	531.44	1228.35	72.66	1130.02	1242.80	78.74	503.48
2.50000	-3200.63	168.52	11.81	-3279.22	179.41	-4.90	-3412.05	263.50	7.00	-3389.14	238.95	110.20	-3696.35	-22.06	-4.17	-3691.72	19.50	12.74	-3089.91	234.87	368.21	-3001.63	173.79	254.27	-3462.41	52.09	1229.06	0.00	0.00	0.00	-2272.69	42.28	1638.79	-3385.51	114.46	1598.06	-3439.05	214.23	1648.64	-3577.96	144.82	1620.82	530.95	1228.44	72.51	1131.07	1242.25	79.15	503.31
2.51000	-3200.63	168.52	11.81	-3279.22	179.41	-4.90	-3413.44	270.09	8.90	-3388.81	243.93	113.42	-3676.53	-20.55	-0.34	-3682.46	20.96	12.67	-3083.35	233.16	369.93	-3001.81	172.74	254.65	-3485.76	52.33	1229.41	0.00	0.00	0.00	-2272.69	42.28	1638.79	-3409.68	116.28	1598.41	-3435.28	214.59	1648.21	-3576.58	145.40	1620.82	531.01	1227.88	72.72	1130.71	1242.20	79.11	502.08
2.52000	-3200.63	168.52	11.81	-3279.22	179.41	-4.90	-3414.99	276.55	10.87	-3388.62	248.82	116.68	-3651.01	-17.27	3.11	-3653.28	23.05	17.84	-3076.72	231.43	371.59	-3002.02	171.68	254.99	-3477.50	55.59	1229.62	0.00	0.00	0.00	-2272.69	42.28	1638.79	-3404.27	119.06	1598.08	-3431.44	214.94	1647.77	-3575.08	145.96	1620.82	531.78	1227.78	72.73	1129.58	1242.64	78.71	502.95
2.53000	-3200.63	168.52	11.81	-3279.22	179.41	-4.90	-3416.70	282.87	12.91	-3388.58	253.62	119.99	-3688.30	-20.46	-3.85	-3649.56	21.04	20.67	-3070.04	229.68	373.20	-3002.27	170.61	255.30	-3491.08	58.38	1229.69	0.00	0.00	0.00	-2272.69	42.28	1638.79	-3381.51	123.56	1597.21	-3427.54	215.28	1647.32	-3573.44	146.51	1620.82	531.05	1228.05	72.61	1129.82	1242.15	78.88	506.05
2.54000	-3200.63	168.52	11.81	-3279.22	179.41	-4.90	-3418.56	289.07	15.01	-3388.67	258.34	123.33	-3747.39	-24.12	-14.32	-3715.72	22.40	11.23	-3063.30	227.90	374.75	-3002.54	169.54	255.58	-3480.44	60.02	1228.07	0.00	0.00	0.00	-2272.69	42.28	1638.79	-3388.02	128.30	1597.66	-3423.57	215.62	1646.86	-3571.67	147.06	1620.81	531.02	1228.48	72.47	1130.15	1242.06	79.04	506.39
2.55000	-3200.63	168.52	11.81	-3279.22	179.41	-4.90	-3420.57	295.14	17.17	-3388.89	262.96	126.71	-3688.97	-19.02	-2.32	-3679.83	21.17	14.76	-3056.49	226.10	376.25	-3002.85	168.46	255.83	-3438.75	60.36	1228.84	0.00	0.00	0.00	-2272.69	42.28	1638.79	-3409.12	131.04	1597.93	-3419.53	215.96	1646.40	-3569.77	147.59	1620.81	530.62	1228.60	72.27	1129.63	1241.70	78.95	502.95
2.56000	-3200.63	168.52	11.81	-3279.22	179.41	-4.90	-3422.73	301.08	19.40	-3389.24	267.50	130.13	-3719.44	-21.95	-7.39	-3668.50	20.33	16.34	-3049.63	224.28	377.69	-3003.17	167.38	256.05	-3452.43	63.57	1227.84	0.00	0.00	0.00	-2272.69	42.28	1638.79	-3401.86	133.11	1598.84	-3415.42	216.29	1645.94	-3567.75	148.12	1620.80	530.85	1227.86	72.47	1129.86	1241.51	78.96	501.53
2.57000	-3200.63	168.52	11.81	-3279.22	179.41	-4.90	-3425.04	306.89	21.70	-3389.72	271.95	133.58	-3647.72	-19.07	5.27	-3687.87	21.20	15.58	-3042.71	222.44	379.08	-3003.53	166.29	256.23	-3447.69	66.08	1227.94	0.00	0.00	0.00	-2272.69	42.28	1638.79	-3393.63	136.78	1598.56	-3411.25	216.62	1645.46	-3565.60	148.63	1620.80	531.32	1227.71	72.64	1130.49	1242.19	79.08	501.39
2.58000	-3200.63	168.52	11.81	-3279.22	179.41	-4.90	-3427.48	312.58	24.05	-3390.33	276.32	137.07	-3642.47	-15.54	5.25	-3654.70	25.04	19.22	-3035.73	220.57	380.41	-3003.90	165.20	256.39	-3456.49	66.92	1228.01	0.00	0.00	0.00	-2272.69	42.28	1638.79	-3391.20	139.00	1599.23	-3407.01	216.94	1644.98	-3563.32	149.14	1620.79	531.48	1227.72	72.71	1130.40	1242.75	78.78	500.85
2.59000	-3200.63	168.52	11.81	-3279.22	179.41	-4.90	-3430.06	318.15	26.47	-3391.05	280.60	140.60	-3641.82	-17.73	2.69	-3619.41	26.39	25.19	-3028.70	218.69	381.70	-3004.30	164.11	256.51	-3447.20	68.31	1226.82	0.00	0.00	0.00	-2272.69	42.28	1638.79	-3369.52	142.80	1599.45	-3402.70	217.26	1644.50	-3560.91	149.64	1620.78	531.87	1227.94	72.74	1130.62	1242.74	78.86	502.83
2.60000	-3200.63	168.52	11.81	-3279.22	179.41	-4.90	-3432.77	323.59	28.94	-3391.89	284.79	144.16	-3710.73	-22.56	-7.61	-3589.50	24.36	30.87	-3021.60	216.78	382.92	-3004.71	163.01	256.61	-3462.43	71.56	1225.56	0.00	0.00	0.00	-2272.69	42.28	1638.79	-3363.14	145.64	1598.15	-3398.33	217.57	1644.01	-3558.38	150.13	1620.77	531.21	1227.88	72.68	1130.75	1242.80	78.96	503.11
2.61000	-3200.63	168.52	11.81	-3279.22	179.41	-4.90	-3435.60	328.91	31.48	-3392.85	288.90	147.75	-3697.24	-21.23	-6.45	-3608.55	22.56	27.74	-3014.46	214.86	384.10	-3005.13	161.91	256.67	-3425.29	72.87	1224.40	0.00	0.00	0.00	-2272.69	42.28	1638.79	-3384.76	148.63	1599.88	-3393.89	217.88	1643.52	-3555.72	150.61	1620.76	530.75	1228.00	72.49	1130.59	1242.36	79.04	502.08
2.62000	-3200.63	168.52	11.81	-3279.22	179.41	-4.90	-3438.57	334.11	34.07	-3393.91	292.93	151.37	-3651.46	-19.96	2.83	-3700.70	19.59	11.09	-3007.25	212.91	385.22	-3005.57	160.80	256.71	-3430.34	74.41	1224.60	0.00	0.00	0.00	-2272.69	42.28	1638.79	-3369.60	152.13	1600.42	-3389.39	218.19	1643.01	-3552.94	151.08	1620.75	531.07	1228.37	72.42	1130.33	1242.64	78.85	503.19
2.63000	-3200.63	168.52	11.81	-3279.22	179.41	-4.90	-3441.65	339.19	36.71	-3395.09	296.87	155.02	-3724.84	-22.28	-9.78	-3632.08	24.61	23.69	-2999.99	210.95	386.29	-3006.02	159.69	256.71	-3429.37	74.75	1223.16	0.00	0.00	0.00	-2272.69	42.28	1638.79	-3329.33	158.79	1599.68	-3384.82	218.48	1642.51	-3550.03	151.55	1620.73	531.22	1228.77	72.46	1130.28	1242.25	78.93	500.80
2.64000	-3200.63	168.52	11.81	-3279.22	179.41	-4.90	-3444.85	344.15	39.41	-3396.36	300.73	158.71	-3673.91	-16.39	-1.50	-3646.11	22.57	20.55	-2992.67	208.97	387.31	-3006.47	158.57	256.69	-3390.88	78.54	1223.85	0.00	0.00	0.00	-2272.69	42.28	1638.79	-3347.49	157.41	1600.28	-3380.18	218.78	1642.00	-3547.00	152.00	1620.72	531.42	1227.97	72.64	1129.76	1242.58	78.75	501.87
2.65000	-3200.63	168.52	11.81	-3279.22	179.41	-4.90	-3448.17	348.99	42.17	-3397.74	304.51	162.42	-3629.15	-16.83	5.67	-3646.13	22.42	22.96	-2985.30	206.97	388.28	-3006.93	157.45	256.64	-3405.07	78.01	1223.34	0.00	0.00	0.00	-2272.69	42.28	1638.79	-3354.81	160.85	1600.36	-3375.48	219.06	1641.48	-3543.85	152.45	1620.70	531.34	1227.28	72.96	1129.89	1242.40	78.88	501.46
2.66000	-3200.63	168.52	11.81	-3279.22	179.41	-4.90	-3451.59	353.72	44.98	-3399.22	308.21	166.16	-3694.34	-25.54	-6.00	-3721.99	18.01	8.24	-2977.87	204.95	389.19	-3007.40	156.33	256.57	-3377.40	81.90	1223.75	0.00	0.00	0.00	-2272.69	42.28	1638.79	-3353.93	164.23	1600.65	-3370.71	219.35	1640.97	-3540.57	152.89	1620.69	531.22	1227.99	72.74	1130.14	1241.78	79.06	505.82
2.67000	-3200.63	168.52	11.81	-3279.22	179.41	-4.90	-3455.13	358.32	47.84	-3400.79	311.82	169.93	-3711.49	-24.92	-7.56	-3657.87	19.56	17.51	-2970.40	202.92	390.06	-3007.86	155.21	256.46	-3421.55	83.63	1222.91	0.00	0.00	0.00	-2272.69	42.28	1638.79	-3330.31	168.16	1600.33	-3365.87	219.62	1640.44	-3537.17	153.32	1620.67	531.21	1228.54	72.42	1130.74	1242.28	79.00	506.44
2.68000	-3200.63	168.52	11.81	-3279.22	179.41	-4.90	-3458.76	362.82	50.75	-3402.45	315.36	173.72	-3712.50	-22.06	-9.27	-3710.19	19.81	11.26	-2962.86	200.87	390.87	-3008.33	154.08	256.33	-3419.97	84.14	1222.08	0.00	0.00	0.00	-2272.69	42.28	1638.79	-3343.38	168.19	1600.44	-3360.97	219.89	1639.91	-3533.66	153.74	1620.65	531.25	1228.18	72.57	1130.46	1242.37	78.96	501.41
2.69000	-3200.63	168.52	11.81	-3279.22	179.41	-4.90	-3462.49	367.19	53.71	-3404.21	318.82	177.54	-3711.92	-24.14	-10.30	-3618.51	18.74	24.76	-2955.28	198.80	391.64	-3008.79	152.95	256.17	-3396.48	88.43	1221.73	0.00	0.00	0.00	-2272.69	42.28	1638.79	-3347.13	173.42	1600.35	-3356.01	220.15	1639.38	-3530.02	154.15	1620.64	530.39	1228.08	72.41	1129.70	1242.27	78.74	501.79
2.70000	-3200.63	168.52	11.81	-3279.22	179.41	-4.90	-3466.32	371.46	56.71	-3406.04	322.20	181.38	-3650.37	-21.20	-0.32	-3691.63	19.86	12.50	-2947.64	196.72	392.35	-3009.25	151.81	255.98	-3374.80	89.13	1220.67	0.00	0.00	0.00	-2272.69	42.28	1638.79	-3339.36	177.03	1601.13	-3350.98	220.41	1638.85	-3526.26	154.56	1620.62	530.71	1228.24	72.46	1130.10	1242.30	78.95	503.57
2.71000	-3200.63	168.52	11.81	-3279.22	179.41	-4.90	-3470.24	375.61	59.77	-3407.96	325.50	185.25	-3710.82	-23.76	-11.84	-3728.94	17.18	5.91	-2939.95	194.62	393.01	-3009.70	150.68	255.77	-3383.92	91.72	1220.61	0.00	0.00	0.00	-2272.69	42.28	1638.79	-3342.78	179.37	1602.41	-3345.88	220.66	1638.31	-3522.38	154.96	1620.60	530.48	1228.31	72.49	1130.70	1242.45	78.88	503.86
2.72000	-3200.63	168.52	11.81	-3279.22	179.41	-4.90	-3474.25	379.65	62.87	-3409.96	328.72	189.14	-3668.49	-22.64	-5.24	-3690.08	17.49	13.48	-2932.21	192.51	393.63	-3010.14	149.54	255.53	-3374.11	94.70	1220.25	0.00	0.00	0.00	-2272.69	42.28	1638.79	-3299.41	181.65	1601.09	-3340.72	220.91	1637.76	-3518.39	155.35	1620.58	530.53	1227.80	72.70	1130.71	1242.02	79.06	503.48
2.73000	-3200.63	168.52	11.81	-3279.22	179.41	-4.90	-3478.34	383.58	66.01	-3412.03	331.87	193.05	-3690.47	-23.65	-8.95	-3681.39	14.14	11.25	-2924.42	190.39	394.19	-3010.57	148.40	255.26	-3366.80	96.98	1220.50	0.00	0.00	0.00	-2272.69	42.28	1638.79	-3315.04	184.32	1602.63	-3335.50	221.15	1637.22	-3514.27	155.73	1620.55	530.71	1227.89	72.59	1129.70	1242.91	78.58	503.05
2.74000	-3200.63	168.52	11.81	-3279.22	179.41	-4.90	-3482.51	387.40	69.20	-3414.17	334.94	196.98	-3612.41	-24.51	2.00	-3713.49	15.49	7.91	-2916.57	188.25	394.71	-3010.99	147.25	254.97	-3332.84	100.97	1220.87	0.00	0.00	0.00	-2272.69	42.28	1638.79	-3288.10	190.74	1603.17	-3330.21	221.38	1636.67	-3510.04	156.10	1620.53	531.05	1228.60	72.47	1130.06	1242.91	78.73	504.72
2.75000	-3200.63	168.52	11.81	-3279.22	179.41	-4.90	-3486.76	391.11	72.43	-3416.39	337.93	200.93	-3680.37	-26.17	-9.25	-3697.09	11.90	7.70	-2908.68	186.10	395.17	-3011.39	146.11	254.66	-3363.86	102.52	1220.66	0.00	0.00	0.00	-2272.69	42.28	1638.79	-3287.97	193.25	1604.52	-3324.85	221.61	1636.12	-3505.70	156.47	1620.51	530.39	1228.56	72.27	1130.49	1241.89	79.20	507.05
2.76000	-3200.63	168.52	11.81	-3279.22	179.41	-4.90	-3491.09	394.72	75.71	-3418.67	340.85	204.90	-3696.16	-28.60	-11.87	-3702.88	13.44	5.86	-2900.74	183.94	395.59	-3011.77	144.96	254.32	-3345.60	106.98	1220.33	0.00	0.00	0.00	-2272.69	42.28	1638.79	-3292.48	196.42	1606.93	-3319.43	221.83	1635.56	-3501.23	156.83	1620.49	531.45	1228.16	72.77	1130.41	1241.93	79.08	506.41
2.77000	-3200.63	168.52	11.81	-3279.22	179.41	-4.90	-3495.48	398.22	79.02	-3421.01	343.70	208.89	-3690.45	-31.00	-11.37	-3730.34	9.79	1.10	-2892.75	181.76	395.96	-3012.13	143.81	253.95	-3349.65	109.04	1222.33	0.00	0.00	0.00	-2272.69	42.28	1638.79	-3287.04	199.98	1607.63	-3313.95	222.04	1635.00	-3496.66	157.19	1620.47	531.45	1228.33	72.77	1130.17	1242.63	78.98	506.10
2.78000	-3200.63	168.52	11.81	-3279.22	179.41	-4.90	-3499.94	401.61	82.38	-3423.41	346.47	212.89	-3680.65	-28.46	-11.30	-3754.97	8.55	-5.84	-2884.71	179.58	396.28	-3012.46	142.66	253.56	-3351.27	111.23	1222.99	0.00	0.00	0.00	-2272.69	42.28	1638.79	-3304.62	202.50	1609.63	-3308.40	222.24	1634.44	-3491.96	157.53	1620.44	530.88	1227.91	72.72	1129.87	1242.73	78.77	502.73
2.79000	-3200.63	168.52	11.81	-3279.22	179.41	-4.90	-3504.46	404.90	85.77	-3425.87	349.17	216.91	-3674.27	-32.29	-11.00	-3768.09	6.88	-9.24	-2876.62	177.38	396.56	-3012.78	141.51	253.15	-3325.83	114.37	1225.04	0.00	0.00	0.00	-2272.69	42.28	1638.79	-3305.22	205.35	1612.32	-3302.79	222.44	1633.88	-3487.16	157.87	1620.42	531.36	1228.19	72.63	1130.16	1242.85	78.74	503.04
2.80000	-3200.63	168.52	11.81	-3279.22	179.41	-4.90	-3509.04	408.08	89.19	-3428.38	351.80	220.95	-3688.23	-32.52	-15.54	-3718.58	7.52	-5.89	-2868.49	175.18	396.79	-3013.06	140.36	252.72	-3327.71	117.20	1226.57	0.00	0.00	0.00	-2272.69	42.28	1638.79	-3280.36	206.05	1614.64	-3297.11	222.64	1633.31	-3482.23	158.20	1620.39	531.38	1228.11	72.58	1130.34	1242.69	78.82	503.13
2.81000	-3200.63	168.52	11.81	-3279.22	179.41	-4.90	-3513.67	411.16	92.66	-3430.94	354.35	225.00	-3682.22	-32.47	-15.06	-3743.63	5.81	-10.84	-2860.31	172.96	396.97	-3013.32	139.20	252.26	-3299.63	121.11	1227.86	0.00	0.00	0.00	-2272.69	42.28	1638.79	-3281.20	207.26	1615.85	-3291.37	222.82	1632.75	-3477.20	158.53	1620.37	530.92	1228.18	72.50	1130.49	1242.76	78.90	505.21
2.82000	-3200.63	168.52	11.81	-3279.22	179.41	-4.90	-3518.36	414.14	96.16	-3433.55	356.84	229.06	-3675.99	-32.19	-16.97	-3728.34	5.86	-9.17	-2852.08	170.74	397.10	-3013.54	138.05	251.78	-3296.82	123.78	1230.33	0.00	0.00	0.00	-2272.69	42.28	1638.79	-3280.18	210.75	1618.36	-3285.56	223.00	1632.18	-3472.05	158.84	1620.34	530.92	1228.51	72.51	1130.22	1243.44	78.66	504.28
2.83000	-3200.63	168.52	11.81	-3279.22	179.41	-4.90	-3523.09	417.02	99.69	-3436.20	359.25	233.14	-3672.90	-33.14	-19.37	-3695.46	4.32	-5.23	-2843.80	168.50	397.19	-3013.73	136.89	251.27	-3292.46	126.07	1231.78	0.00	0.00	0.00	-2272.69	42.28	1638.79	-3276.20	212.63	1620.14	-3279.69	223.17	1631.60	-3466.80	159.16	1620.32	531.71	1227.85	72.80	1130.19	1243.01	78.74	505.71
2.84000	-3200.63	168.52	11.81	-3279.22	179.41	-4.90	-3527.87	419.80	103.26	-3438.90	361.59	237.22	-3653.91	-28.63	-18.10	-3695.27	4.20	-2.81	-2835.48	166.26	397.23	-3013.88	135.74	250.75	-3304.76	126.60	1233.33	0.00	0.00	0.00	-2272.69	42.28	1638.79	-3256.92	216.57	1621.85	-3273.76	223.33	1631.03	-3461.43	159.46	1620.29	531.72	1228.55	72.62	1129.74	1242.29	78.94	504.47
2.85000	-3200.63	168.52	11.81	-3279.22	179.41	-4.90	-3532.68	422.48	106.85	-3441.63	363.87	241.32	-3646.07	-24.82	-15.40	-3692.94	7.03	-1.26	-2827.12	164.01	397.23	-3014.00	134.58	250.20	-3289.14	128.54	1233.86	0.00	0.00	0.00	-2272.69	42.28	1638.79	-3246.57	219.29	1622.75	-3267.76	223.48	1630.46	-3455.95	159.76	1620.27	530.55	1228.30	72.42	1130.18	1241.90	79.09	502.76
2.86000	-3200.63	168.52	11.81	-3279.22	179.41	-4.90	-3537.54	425.06	110.48	-3444.39	366.07	245.42	-3625.19	-17.69	-13.89	-3661.42	11.62	4.63	-2818.71	161.75	397.18	-3014.08	133.42	249.63	-3317.77	130.77	1234.60	0.00	0.00	0.00	-2272.69	42.28	1638.79	-3256.57	220.96	1625.37	-3261.70	223.63	1629.88	-3450.36	160.05	1620.24	530.93	1228.26	72.43	1130.06	1242.32	78.82	502.51
2.87000	-3200.63	168.52	11.81	-3279.22	179.41	-4.90	-3542.42	427.55	114.14	-3447.18	368.21	249.54	-3626.64	-10.75	-14.78	-3663.60	17.87	4.73	-2810.25	159.49	397.09	-3014.11	132.26	249.04	-3284.25	132.66	1236.76	0.00	0.00	0.00	-2272.69	42.28	1638.79	-3245.64	223.54	1627.26	-3255.58	223.77	1629.31	-3444.66	160.33	1620.22	531.32	1228.52	72.51	1129.95	1242.67	78.68	505.45
2.88000	-3200.63	168.52	11.81	-3279.22	179.41	-4.90	-3547.34	429.94	117.82	-3450.00	370.28	253.66	-3589.92	-1.37	-9.25	-3628.17	24.65	10.92	-2801.76	157.22	396.95	-3014.10	131.11	248.43	-3275.63	135.44	1238.48	0.00	0.00	0.00	-2272.69	42.28	1638.79	-3215.06	227.69	1628.22	-3249.39	223.90	1628.73	-3438.86	160.61	1620.19	530.69	1228.35	72.45	1129.89	1242.71	78.70	506.14
2.89000	-3200.63	168.52	11.81	-3279.22	179.41	-4.90	-3552.28	432.23	121.53	-3452.85	372.29	257.79	-3582.50	7.79	-9.96	-3618.39	31.15	12.15	-2793.21	154.94	396.77	-3014.04	129.95	247.80	-3239.22	137.81	1239.12	0.00	0.00	0.00	-2272.69	42.28	1638.79	-3222.14	227.37	1631.03	-3243.14	224.02	1628.15	-3432.94	160.89	1620.17	530.45	1228.26	72.39	1130.15	1242.44	78.91	505.24
2.90000	-3200.63	168.52	11.81	-3279.22	179.41	-4.90	-3557.25	434.43	125.27	-3455.71	374.22	261.92	-3551.68	15.46	-5.28	-3547.96	38.71	23.51	-2784.63	152.66	396.54	-3013.93	128.79	247.14	-3271.52	138.97	1240.19	0.00	0.00	0.00	-2272.69	42.28	1638.79	-3231.56	227.71	1634.30	-3236.83	224.13	1627.57	-3426.92	161.15	1620.14	531.33	1228.08	72.63	1130.40	1242.75	78.86	505.05
2.91000	-3200.63	168.52	11.81	-3279.22	179.41	-4.90	-3562.23	436.54	129.03	-3458.60	376.09	266.06	-3555.97	20.46	-6.71	-3581.83	40.48	18.89	-2776.00	150.37	396.27	-3013.77	127.64	246.47	-3252.47	141.78	1240.39	0.00	0.00	0.00	-2272.69	42.28	1638.79	-3189.11	231.41	1633.83	-3230.45	224.24	1626.99	-3420.80	161.41	1620.12	530.60	1228.14	72.37	1130.42	1242.58	78.93	502.15
2.92000	-3200.63	168.52	11.81	-3279.22	179.41	-4.90	-3567.22	438.56	132.82	-3461.50	377.90	270.21	-3516.27	24.38	-0.29	-3572.95	43.23	20.15	-2767.34	148.08	395.95	-3013.55	126.48	245.78	-3250.69	142.33	1241.97	0.00	0.00	0.00	-2272.69	42.28	1638.79	-3217.59	230.58	1638.15	-3224.01	224.34	1626.41	-3414.56	161.67	1620.09	531.53	1228.09	72.79	1129.92	1242.91	78.62	504.87
2.93000	-3200.63	168.52	11.81	-3279.22	179.41	-4.90	-3572.23	440.48	136.63	-3464.41	379.64	274.35	-3513.73	24.64	-1.05	-3518.85	44.62	29.04	-2758.63	145.79	395.60	-3013.28	125.33	245.07	-3233.76	144.55	1241.52	0.00	0.00	0.00	-2272.69	42.28	1638.79	-3202.67	233.55	1639.09	-3217.51	224.43	1625.83	-3408.22	161.92	1620.06	531.46	1228.01	72.84	1130.18	1242.50	78.89	503.62
2.94000	-3200.63	168.52	11.81	-3279.22	179.41	-4.90	-3577.24	442.32	140.46	-3467.32	381.32	278.50	-3499.39	25.98	0.58	-3518.94	43.95	27.22	-2749.88	143.49	395.20	-3012.95	124.17	244.34	-3230.49	145.44	1242.36	0.00	0.00	0.00	-2272.69	42.28	1638.79	-3180.49	233.12	1640.08	-3210.94	224.51	1625.25	-3401.78	162.16	1620.04	531.24	1227.20	73.00	1130.26	1242.41	78.93	504.27
2.95000	-3200.63	168.52	11.81	-3279.22	179.41	-4.90	-3582.26	444.06	144.31	-3470.25	382.94	282.65	-3446.89	24.27	7.03	-3464.56	43.26	35.01	-2741.08	141.19	394.75	-3012.57	123.02	243.59	-3213.57	147.41	1244.13	0.00	0.00	0.00	-2272.69	42.28	1638.79	-3200.84	235.12	1642.11	-3204.32	224.58	1624.67	-3395.23	162.40	1620.02	531.28	1227.94	72.76	1130.36	1242.97	78.81	505.30
2.96000	-3200.63	168.52	11.81	-3279.22	179.41	-4.90	-3587.28	445.72	148.18	-3473.17	384.49	286.80	-3439.53	23.03	7.84	-3474.20	40.76	33.02	-2732.25	138.89	394.27	-3012.11	121.87	242.83	-3203.49	150.40	1243.32	0.00	0.00	0.00	-2272.69	42.28	1638.79	-3196.90	239.16	1643.12	-3197.63	224.64	1624.09	-3388.58	162.63	1619.99	532.02	1228.61	72.61	1130.54	1242.49	79.01	503.62
2.97000	-3200.63	168.52	11.81	-3279.22	179.41	-4.90	-3592.29	447.29	152.07	-3476.10	385.98	290.95	-3425.42	19.67	7.76	-3446.73	38.51	33.95	-2723.38	136.58	393.74	-3011.60	120.72	242.04	-3193.89	148.75	1243.79	0.00	0.00	0.00	-2272.69	42.28	1638.79	-3159.46	237.99	1642.29	-3190.87	224.69	1623.51	-3381.83	162.85	1619.97	531.40	1228.65	72.50	1130.39	1242.27	79.06	502.64
2.98000	-3200.63	168.52	11.81	-3279.22	179.41	-4.90	-3597.30	448.78	155.97	-3479.01	387.42	295.09	-3394.74	16.56	10.15	-3434.21	34.86	32.66	-2714.47	134.28	393.17	-3011.02	119.57	241.24	-3195.38	148.80	1244.05	0.00	0.00	0.00	-2272.69	42.28	1638.79	-3166.60	240.26	1644.22	-3184.06	224.74	1622.94	-3374.97	163.07	1619.94	531.80	1228.46	72.56	1130.17	1242.52	78.90	501.30
2.99000	-3200.63	168.52	11.81	-3279.22	179.41	-4.90	-3602.29	450.18	159.89	-3481.93	388.79	299.24	-3375.23	15.72	10.32	-3427.40	30.13	30.64	-2705.53	131.97	392.56	-3010.36	118.42	240.42	-3188.75	149.87	1243.93	0.00	0.00	0.00	-2272.69	42.28	1638.79	-3162.46	241.51	1645.61	-3177.18	224.77	1622.36	-3368.01	163.29	1619.92	531.25	1228.15	72.46	1130.09	1241.97	79.02	503.10
3.00000	-3200.63	168.52	11.81	-3279.22	179.41	-4.90	-3607.27	451.49	163.83	-3484.83	390.10	303.38	-3366.97	10.98	8.69	-3398.14	27.73	31.30	-2696.54	129.66	391.91	-3009.64	117.28	239.59	-3204.84	150.16	1242.92	0.00	0.00	0.00	-2272.69	42.28	1638.79	-3155.53	242.00	1644.72	-3170.24	224.80	1621.78	-3360.95	163.50	1619.90	530.43	1228.06	72.45	1129.60	1242.29	78.81	502.34
3.01000	-3200.63	168.52	11.81	-3279.22	179.41	-4.90	-3612.24	452.73	167.77	-3487.71	391.35	307.51	-3351.67	8.81	6.96	-3360.83	25.50	31.63	-2687.52	127.36	391.21	-3008.84	116.13	238.73	-3171.81	150.90	1242.30	0.00	0.00	0.00	-2272.69	42.28	1638.79	-3164.50	243.11	1644.76	-3163.24	224.82	1621.21	-3353.79	163.70	1619.87	530.97	1227.98	72.60	1129.70	1242.04	78.93	503.51
3.02000	-3200.63	168.52	11.81	-3279.22	179.41	-4.90	-3617.18	453.88	171.74	-3490.58	392.54	311.64	-3307.17	5.20	9.74	-3343.62	23.04	28.48	-2678.46	125.05	390.48	-3007.97	114.99	237.87	-3168.89	151.15	1241.64	0.00	0.00	0.00	-2272.69	42.28	1638.79	-3155.40	245.52	1645.64	-3156.17	224.82	1620.63	-3346.53	163.90	1619.85	530.65	1228.97	72.38	1129.98	1242.11	78.92	502.31
3.03000	-3200.63	168.52	11.81	-3279.22	179.41	-4.90	-3622.09	454.94	175.71	-3493.43	393.67	315.77	-3274.57	4.38	9.73	-3308.39	21.84	28.74	-2669.36	122.75	389.71	-3007.02	113.85	236.98	-3168.82	151.11	1240.50	0.00	0.00	0.00	-2272.69	42.28	1638.79	-3155.75	243.24	1646.46	-3149.05	224.82	1620.06	-3339.17	164.10	1619.83	530.44	1228.34	72.49	1130.51	1242.38	78.95	504.59
3.04000	-3200.63	168.52	11.81	-3279.22	179.41	-4.90	-3626.97	455.93	179.69	-3496.25	394.75	319.88	-3281.72	2.99	5.87	-3285.33	18.97	26.40	-2660.23	120.44	388.89	-3005.99	112.72	236.08	-3147.34	151.70	1239.38	0.00	0.00	0.00	-2272.69	42.28	1638.79	-3171.96	242.48	1648.17	-3141.86	224.81	1619.49	-3331.72	164.29	1619.81	531.37	1228.21	72.62	1129.54	1243.06	78.54	505.16
3.05000	-3200.63	168.52	11.81	-3279.22	179.41	-4.90	-3631.82	456.84	183.68	-3499.05	395.77	323.99	-3230.77	1.88	10.87	-3254.89	19.15	27.24	-2651.06	118.14	388.04	-3004.87	111.58	235.17	-3145.07	153.07	1239.94	0.00	0.00	0.00	-2272.69	42.28	1638.79	-3131.05	243.41	1648.45	-3134.61	224.79	1618.92	-3324.16	164.47	1619.79	530.84	1228.21	72.52	1129.84	1242.98	78.47	499.95
3.06000	-3200.63	168.52	11.81	-3279.22	179.41	-4.90	-3636.64	457.67	187.68	-3501.82	396.74	328.09	-3194.62	3.16	15.64	-3230.99	17.80	25.54	-2641.85	115.84	387.15	-3003.68	110.45	234.24	-3131.46	153.42	1238.40	0.00	0.00	0.00	-2272.69	42.28	1638.79	-3140.73	247.05	1647.49	-3127.30	224.76	1618.35	-3316.51	164.65	1619.77	530.63	1228.21	72.48	1129.92	1243.10	78.59	502.06
3.07000	-3200.63	168.52	11.81	-3279.22	179.41	-4.90	-3641.41	458.43	191.69	-3504.55	397.65	332.18	-3128.03	6.48	25.33	-3195.43	17.94	27.74	-2632.61	113.55	386.22	-3002.39	109.33	233.29	-3157.36	153.53	1237.13	0.00	0.00	0.00	-2272.69	42.28	1638.79	-3096.26	246.60	1645.74	-3119.93	224.71	1617.79	-3308.76	164.83	1619.75	531.50	1227.80	72.79	1130.07	1243.06	78.70	503.18
3.08000	-3200.63	168.52	11.81	-3279.22	179.41	-4.90	-3646.14	459.11	195.70	-3507.25	398.50	336.26	-3090.67	6.09	28.27	-3184.21	16.75	26.14	-2623.34	111.26	385.25	-3001.02	108.20	232.33	-3104.87	152.00	1237.42	0.00	0.00	0.00	-2272.69	42.28	1638.79	-3094.40	245.92	1645.65	-3112.50	224.66	1617.23	-3300.92	165.00	1619.74	531.58	1228.48	72.57	1130.08	1242.46	78.90	500.55
3.09000	-3200.63	168.52	11.81	-3279.22	179.41	-4.90	-3650.82	459.71	199.72	-3509.90	399.30	340.32	-3055.43	5.90	30.77	-3122.52	19.29	33.35	-2614.03	108.97	384.24	-2999.55	107.08	231.36	-3131.53	151.22	1236.09	0.00	0.00	0.00	-2272.69	42.28	1638.79	-3103.50	247.55	1645.43	-3105.01	224.60	1616.66	-3292.98	165.17	1619.72	531.02	1227.96	72.61	1130.31	1242.61	78.82	500.36
3.10000	-3200.63	168.52	11.81	-3279.22	179.41	-4.90	-3655.45	460.24	203.74	-3512.52	400.05	344.38	-3022.25	5.89	32.86	-3083.84	21.34	38.38	-2604.70	106.69	383.19	-2997.99	105.96	230.37	-3114.84	151.80	1235.57	0.00	0.00	0.00	-2272.69	42.28	1638.79	-3082.70	246.61	1643.60	-3097.45	224.53	1616.11	-3284.94	165.33	1619.70	530.73	1228.40	72.33	1130.31	1242.82	78.76	501.79
3.11000	-3200.63	168.52	11.81	-3279.22	179.41	-4.90	-3660.03	460.69	207.77	-3515.08	400.74	348.42	-2991.06	6.05	34.57	-3059.26	26.78	40.93	-2595.32	104.41	382.11	-2996.34	104.85	229.37	-3108.88	151.43	1234.95	0.00	0.00	0.00	-2272.69	42.28	1638.79	-3055.42	246.03	1642.99	-3089.84	224.44	1615.55	-3276.81	165.49	1619.69	530.06	1228.25	72.30	1130.11	1242.03	79.11	502.40
3.12000	-3200.63	168.52	11.81	-3279.22	179.41	-4.90	-3664.54	461.07	211.79	-3517.60	401.38	352.44	-2961.78	6.39	35.91	-3015.06	27.85	47.22	-2585.92	102.14	380.98	-2994.59	103.73	228.36	-3109.72	152.73	1234.91	0.00	0.00	0.00	-2272.69	42.28	1638.79	-3066.39	245.89	1643.07	-3082.16	224.35	1615.00	-3268.59	165.65	1619.67	531.33	1227.88	72.71	1129.86	1242.25	79.00	503.80
3.13000	-3200.63	168.52	11.81	-3279.22	179.41	-4.90	-3669.00	461.38	215.82	-3520.07	401.97	356.45	-2934.35	6.88	36.90	-2977.54	29.42	50.44	-2576.48	99.88	379.83	-2992.73	102.63	227.34	-3108.59	151.44	1232.90	0.00	0.00	0.00	-2272.69	42.28	1638.79	-3058.78	245.34	1641.93	-3074.42	224.24	1614.45	-3260.28	165.80	1619.66	531.62	1228.60	72.57	1129.68	1242.51	78.82	501.98
3.14000	-3200.63	168.52	11.81	-3279.22	179.41	-4.90	-3673.38	461.62	219.84	-3522.48	402.51	360.44	-2908.69	7.53	37.56	-2941.71	31.10	53.34	-2567.01	97.62	378.63	-2990.78	101.52	226.30	-3091.48	152.55	1232.47	0.00	0.00	0.00	-2272.69	42.28	1638.79	-3049.22	244.60	1642.40	-3066.62	224.13	1613.91	-3251.87	165.94	1619.65	530.81	1229.23	72.26	1129.05	1242.88	78.45	503.30
3.15000	-3200.63	168.52	11.81	-3279.22	179.41	-4.90	-3677.70	461.79	223.86	-3524.83	403.00	364.42	-2884.73	8.32	37.92	-2907.56	32.87	55.92	-2557.51	95.37	377.40	-2988.72	100.42	225.25	-3073.49	150.89	1232.10	0.00	0.00	0.00	-2272.69	42.28	1638.79	-3050.98	240.90	1641.54	-3058.77	224.00	1613.36	-3243.37	166.09	1619.64	531.75	1228.03	72.76	1130.06	1242.86	78.71	501.41
3.16000	-3200.63	168.52	11.81	-3279.22	179.41	-4.90	-3681.94	461.90	227.88	-3527.12	403.43	368.37	-2862.41	9.26	37.98	-2875.10	34.72	58.19	-2547.98	93.13	376.13	-2986.55	99.33	224.19	-3071.86	150.94	1229.84	0.00	0.00	0.00	-2272.69	42.28	1638.79	-3038.08	241.85	1639.96	-3050.85	223.87	1612.82	-3234.78	166.22	1619.62	531.79	1227.60	72.85	1130.61	1242.65	78.91	502.51
3.17000	-3200.63	168.52	11.81	-3279.22	179.41	-4.90	-3686.11	461.93	231.90	-3529.34	403.82	372.31	-2841.66	10.31	37.77	-2844.33	36.64	60.15	-2538.43	90.89	374.82	-2984.28	98.24	223.11	-3080.86	151.60	1228.82	0.00	0.00	0.00	-2272.69	42.28	1638.79	-3048.08	240.28	1640.16	-3042.87	223.72	1612.29	-3226.10	166.36	1619.62	531.61	1227.77	72.90	1130.27	1242.93	78.73	506.82
3.18000	-3200.56	168.52	11.82	-3279.22	179.41	-4.90	-3690.19	461.90	235.91	-3531.49	404.16	376.23	-2822.40	11.49	37.31	-2815.24	38.60	61.80	-2528.84	88.67	373.48	-2981.89	97.15	222.03	-3036.63	150.30	1227.35	0.00	0.00	0.00	-2272.69	42.28	1638.79	-3038.57	238.91	1640.55	-3034.83	223.56	1611.76	-3217.33	166.49	1619.61	531.80	1228.02	72.84	1129.47	1242.62	78.60	507.20
3.19000	-3138.09	173.95	21.95	-3279.22	179.41	-4.90	-3694.20	461.80	239.91	-3533.57	404.45	380.12	-2804.57	12.78	36.63	-2787.85	40.60	63.16	-2519.22	86.45	372.10	-2979.40	96.07	220.93	-3037.13	151.58	1226.19	0.00	0.00	0.00	-2272.69	42.28	1638.79	-2996.66	235.92	1638.59	-3026.73	223.39	1611.23	-3208.47	166.62	1619.60	531.25	1228.50	72.67	1130.19	1242.41	78.78	500.81
3.20000	-3178.92	170.84	13.56	-3279.22	179.41	-4.90	-3698.11	461.64	243.91	-3535.58	404.70	384.00	-2788.09	14.18	35.73	-2762.15	42.61	64.23	-2509.57	84.24	370.69	-2976.78	94.99	219.83	-3035.17	149.27	1224.93	0.00	0.00	0.00	-2272.69	42.28	1638.79	-2984.01	235.02	1638.52	-3018.57	223.20	1610.71	-3199.52	166.74	1619.59	530.67	1228.59	72.31	1129.77	1243.00	78.61	501.37
3.21000	-3282.23	162.30	-4.97	-3279.22	179.41	-4.90	-3701.93	461.41	247.89	-3537.51	404.90	387.85	-2772.89	15.67	34.64	-2738.14	44.63	65.00	-2499.90	82.04	369.25	-2974.05	93.92	218.71	-3014.79	148.18	1223.62	0.00	0.00	0.00	-2272.69	42.28	1638.79	-2977.85	236.78	1637.60	-3010.35	223.01	1610.19	-3190.48	166.87	1619.59	530.88	1228.28	72.48	1129.81	1242.62	78.71	504.33
3.22000	-3347.11	159.65	-16.32	-3279.22	179.41	-4.90	-3705.65	461.12	251.87	-3539.36	405.05	391.67	-2758.91	17.25	33.38	-2715.83	46.62	65.49	-2490.20	79.86	367.77	-2971.20	92.86	217.59	-3005.83	148.35	1221.57	0.00	0.00	0.00	-2272.69	42.28	1638.79	-2972.67	233.31	1637.19	-3002.07	222.80	1609.68	-3181.36	166.98	1619.59	531.48	1227.53	73.04	1129.81	1242.09	78.81	503.69
3.23000	-3305.69	164.00	-9.47	-3279.22	179.41	-4.90	-3709.28	460.77	255.84	-3541.12	405.16	395.47	-2746.08	18.90	31.97	-2695.22	48.59	65.70	-2480.47	77.68	366.25	-2968.22	91.80	216.46	-2997.70	147.90	1220.28	0.00	0.00	0.00	-2272.69	42.28	1638.79	-2962.91	231.25	1635.91	-2993.73	222.58	1609.17	-3172.15	167.10	1619.59	531.67	1228.03	72.76	1129.71	1242.08	79.02	504.61
3.24000	-3209.07	167.40	7.61	-3279.22	179.41	-4.90	-3712.80	460.36	259.79	-3542.80	405.22	399.25	-2734.32	20.63	30.42	-2676.31	50.52	65.63	-2470.71	75.52	364.70	-2965.12	90.74	215.31	-3000.27	147.53	1219.01	0.00	0.00	0.00	-2272.69	42.28	1638.79	-2964.57	228.20	1634.50	-2985.34	222.35	1608.66	-3162.85	167.21	1619.59	530.32	1228.72	72.29	1129.83	1241.98	78.98	503.32
3.25000	-3224.58	168.41	0.76	-3279.22	179.41	-4.90	-3716.22	459.89	263.73	-3544.38	405.24	403.00	-2723.56	22.43	28.77	-2659.09	52.38	65.29	-2460.93	73.37	363.12	-2961.90	89.69	214.16	-2995.01	146.15	1218.19	0.00	0.00	0.00	-2272.69	42.28	1638.79	-2940.50	226.71	1633.59	-2976.88	222.11	1608.16	-3153.47	167.32	1619.59	530.11	1228.84	72.34	1130.38	1241.92	79.18	503.59
3.26000	-3243.04	163.32	-0.95	-3279.22	179.41	-4.90	-3719.52	459.36	267.66	-3545.87	405.21	406.72	-2713.74	24.27	27.02	-2643.58	54.16	64.69	-2451.12	71.23	361.50	-2958.54	88.65	213.00	-2996.49	145.41	1217.78	0.00	0.00	0.00	-2272.69	42.28	1638.79	-2933.21	224.24	1633.64	-2968.36	221.86	1607.67	-3144.01	167.43	1619.59	530.83	1228.13	72.51	1130.47	1242.27	79.14	503.21
3.27000	-3258.26	166.96	-1.86	-3279.22	179.41	-4.90	-3722.72	458.78	271.57	-3547.26	405.14	410.41	-2704.78	26.17	25.20	-2629.78	55.86	63.82	-2441.29	69.11	359.85	-2955.06	87.61	211.83	-2963.90	144.45	1216.43	0.00	0.00	0.00	-2272.69	42.28	1638.79	-2915.66	220.83	1633.24	-2959.79	221.59	1607.18	-3134.46	167.53	1619.59	531.37	1228.19	72.73	1130.64	1242.45	79.11	504.36
3.28000	-3247.94	167.08	-2.39	-3279.22	179.41	-4.90	-3725.79	458.13	275.46	-3548.55	405.03	414.07	-2696.61	28.10	23.32	-2617.68	57.44	62.70	-2431.44	67.00	358.17	-2951.44	86.58	210.66	-2969.34	143.12	1215.79	0.00	0.00	0.00	-2272.69	42.28	1638.79	-2927.78	219.00	1633.74	-2951.15	221.31	1606.70	-3124.82	167.63	1619.60	530.97	1228.10	72.64	1130.03	1242.11	79.11	501.87
3.29000	-3280.36	168.88	-8.97	-3279.26	179.41	-4.91	-3728.74	457.43	279.34	-3549.74	404.88	417.70	-2689.18	30.06	21.41	-2607.28	58.91	61.32	-2421.55	64.90	356.46	-2947.68	85.55	209.47	-2935.29	141.57	1216.32	0.00	0.00	0.00	-2272.69	42.28	1638.79	-2925.54	217.85	1634.57	-2942.46	221.02	1606.22	-3115.11	167.73	1619.61	531.53	1228.45	72.54	1130.23	1242.54	78.78	501.86
3.30000	-3264.30	165.31	-6.84	-3320.87	177.08	-14.16	-3731.57	456.68	283.20	-3550.82	404.68	421.30	-2682.39	32.05	19.49	-2598.60	60.23	59.70	-2411.65	62.82	354.71	-2943.79	84.53	208.28	-2940.81	140.46	1214.13	0.00	0.00	0.00	-2272.69	42.28	1638.79	-2921.38	213.46	1633.79	-2933.70	220.72	1605.75	-3105.31	167.82	1619.61	531.85	1228.44	72.71	1130.25	1241.97	79.10	505.78
3.31000	-3248.92	167.21	-6.71	-3277.27	178.09	-8.36	-3734.27	455.87	287.04	-3551.79	404.45	424.87	-2676.19	34.05	17.58	-2591.62	61.40	57.83	-2401.72	60.75	352.93	-2939.76	83.52	207.09	-2926.53	139.57	1214.47	0.00	0.00	0.00	-2272.69	42.28	1638.79	-2888.58	213.26	1633.02	-2924.89	220.40	1605.28	-3095.43	167.92	1619.62	531.30	1228.47	72.75	1130.04	1242.73	78.80	503.84
3.32000	-3271.32	166.09	-11.32	-3351.72	178.41	-20.05	-3736.84	455.01	290.85	-3552.64	404.18	428.40	-2670.50	36.06	15.69	-2586.36	62.40	55.73	-2391.77	58.70	351.12	-2935.59	82.52	205.88	-2872.55	138.27	1215.01	0.00	0.00	0.00	-2272.69	42.28	1638.79	-2873.40	208.72	1634.71	-2916.02	220.08	1604.82	-3085.46	168.01	1619.64	530.91	1228.46	72.68	1130.39	1242.63	78.87	502.90
3.33000	-3252.10	166.04	-9.01	-3307.65	180.99	-11.76	-3739.27	454.09	294.65	-3553.38	403.86	431.90	-2665.25	38.06	13.84	-2582.81	63.22	53.39	-2381.80	56.67	349.28	-2931.27	81.52	204.67	-2884.81	134.64	1215.40	0.00	0.00	0.00	-2272.69	42.28	1638.79	-2857.56	206.08	1634.24	-2907.09	219.73	1604.37	-3075.42	168.10	1619.65	531.51	1228.53	72.69	1130.35	1242.06	78.89	502.91
3.34000	-3266.25	167.16	-11.66	-3310.85	181.91	-11.88	-3741.56	453.13	298.42	-3554.00	403.51	435.37	-2660.38	40.05	12.06	-2580.98	63.83	50.82	-2371.80	54.65	347.41	-2926.81	80.52	203.46	-2848.22	133.16	1217.48	0.00	0.00	0.00	-2272.69	42.28	1638.79	-2841.97	203.85	1634.75	-2898.10	219.38	1603.92	-3065.30	168.18	1619.67	530.61	1228.59	72.37	1130.77	1242.12	79.13	503.57
3.35000	-3273.92	165.40	-11.89	-3318.63	182.09	-12.24	-3743.71	452.12	302.17	-3554.50	403.12	438.80	-2655.82	42.03	10.37	-2580.86	64.23	48.02	-2361.79	52.65	345.51	-2922.19	79.54	202.24	-2854.88	130.96	1218.68	0.00	0.00	0.00	-2272.69	42.28	1638.79	-2842.36	201.59	1637.12	-2889.06	219.01	1603.48	-3055.10	168.27	1619.68	531.10	1228.50	72.52	1130.24	1242.15	78.99	502.54
3.36000	-3304.90	165.52	-17.85	-3328.82	181.72	-12.66	-3745.71	451.05	305.89	-3554.87	402.69	442.19	-2651.48	43.98	8.78	-2582.47	64.40	45.01	-2351.75	50.66	343.58	-2917.43	78.56	201.01	-2837.06	129.43	1219.65	0.00	0.00	0.00	-2272.69	42.28	1638.79	-2847.89	196.89	1638.57	-2879.95	218.63	1603.05	-3044.82	168.35	1619.70	531.76	1228.28	72.69	1129.62	1242.53	78.68	502.04
3.37000	-3286.13	166.48	-15.76	-3339.27	181.00	-12.96	-3747.56	449.94	309.59	-3555.11	402.23	445.54	-2647.31	45.89	7.31	-2585.79	64.32	41.78	-2341.69	48.70	341.62	-2912.51	77.59	199.78	-2833.11	127.96	1221.84	0.00	0.00	0.00	-2272.69	42.28	1638.79	-2831.14	196.24	1640.28	-2870.79	218.24	1602.62	-3034.46	168.43	1619.72	531.39	1228.16	72.75	1130.06	1241.95	78.99	502.47
3.38000	-3263.95	167.12	-13.44	-3347.81	180.11	-12.95	-3749.25	448.78	313.26	-3555.21	401.73	448.86	-2643.24	47.76	5.99	-2590.86	63.97	38.33	-2331.62	46.75	339.62	-2907.44	76.63	198.54	-2827.16	124.63	1223.38	0.00	0.00	0.00	-2272.69	42.28	1638.79	-2845.50	191.78	1642.47	-2861.57	217.83	1602.20	-3024.03	168.51	1619.75	531.87	1228.20	72.82	1130.13	1241.82	78.98	503.86
3.39000	-3253.62	169.98	-11.35	-3352.28	179.27	-12.47	-3750.79	447.58	316.89	-3555.18	401.20	452.13	-2639.18	49.58	4.84	-2624.09	61.44	27.74	-2321.52	44.83	337.60	-2902.21	75.68	197.30	-2806.30	123.42	1227.40	0.00	0.00	0.00	-2272.69	42.28	1638.79	-2800.98	191.25	1642.92	-2852.29	217.41	1601.79	-3013.52	168.59	1619.77	531.71	1227.45	72.73	1130.32	1241.62	79.17	502.95
3.40000	-3258.35	168.05	-13.77	-3350.52	178.67	-11.33	-3752.17	446.33	320.50	-3555.02	400.63	455.37	-2635.08	51.34	3.86	-2632.67	61.24	22.61	-2311.40	42.92	335.55	-2896.82	74.73	196.06	-2812.09	120.00	1228.96	0.00	0.00	0.00	-2272.69	42.28	1638.79	-2780.16	188.48	1643.88	-2842.96	216.97	1601.38	-3002.93	168.66	1619.80	530.67	1227.73	72.51	1130.07	1241.75	78.97	503.01
3.41000	-3247.36	167.78	-15.51	-3340.35	178.50	-9.35	-3753.38	445.03	324.08	-3554.71	400.02	458.56	-2630.87	53.04	3.09	-2618.43	63.22	23.83	-2301.27	41.03	333.47	-2891.27	73.79	194.81	-2784.71	117.97	1230.85	0.00	0.00	0.00	-2272.69	42.28	1638.79	-2790.97	185.91	1645.05	-2833.56	216.52	1600.99	-2992.27	168.74	1619.83	531.38	1228.38	72.71	1130.14	1242.84	78.73	504.09
3.42000	-3223.76	168.66	-14.79	-3319.64	178.96	-6.36	-3754.42	443.70	327.63	-3554.25	399.38	461.71	-2626.46	54.66	2.54	-2627.37	60.13	20.38	-2291.12	39.17	331.36	-2885.56	72.86	193.56	-2786.55	115.71	1232.04	0.00	0.00	0.00	-2272.69	42.28	1638.79	-2780.87	182.70	1647.01	-2824.11	216.06	1600.60	-2981.53	168.81	1619.86	531.10	1228.39	72.60	1130.73	1242.76	78.78	504.73
3.43000	-3235.70	169.43	-22.23	-3286.18	180.26	-2.18	-3755.29	442.32	331.14	-3553.65	398.71	464.81	-2621.80	56.19	2.24	-2618.24	61.48	20.23	-2280.95	37.32	329.23	-2879.67	71.94	192.31	-2763.01	114.49	1233.70	0.00	0.00	0.00	-2272.69	42.28	1638.79	-2743.63	180.94	1647.19	-2814.60	215.58	1600.22	-2970.72	168.88	1619.89	531.44	1228.12	72.59	1130.51	1242.65	78.91	505.42
3.44000	-3222.86	168.83	-24.36	-3215.85	182.02	1.79	-3755.98	440.90	334.62	-3552.89	398.01	467.88	-2616.82	57.63	2.20	-2610.79	62.68	20.28	-2270.76	35.50	327.06	-2873.62	71.03	191.05	-2757.81	114.94	1234.75	0.00	0.00	0.00	-2272.69	42.28	1638.79	-2773.86	177.01	1650.12	-2805.03	215.09	1599.84	-2959.83	168.95	1619.93	531.30	1228.08	72.61	1130.43	1242.87	78.84	505.15
3.45000	-3196.22	171.03	-22.73	-3220.64	182.54	2.36	-3756.50	439.44	338.06	-3551.98	397.28	470.89	-2611.43	58.98	2.44	-2608.23	62.83	21.17	-2260.56	33.70	324.87	-2867.40	70.12	189.80	-2725.87	115.69	1236.45	0.00	0.00	0.00	-2272.69	42.28	1638.79	-2752.89	176.21	1652.27	-2795.41	214.59	1599.48	-2948.87	169.02	1619.97	530.84	1228.04	72.65	1130.43	1242.20	79.01	506.77
3.46000	-3171.41	170.08	-24.95	-3170.90	185.05	12.06	-3756.83	437.94	341.47	-3550.91	396.51	473.86	-2605.58	60.21	2.98	-2631.62	60.96	15.11	-2250.34	31.92	322.65	-2861.01	69.23	188.54	-2724.62	113.93	1236.82	0.00	0.00	0.00	-2272.69	42.28	1638.79	-2754.98	176.25	1653.75	-2785.73	214.07	1599.12	-2937.84	169.09	1620.01	530.59	1227.84	72.55	1130.54	1242.11	79.05	505.44
3.47000	-3158.87	174.49	-22.74	-3185.18	185.70	11.71	-3756.97	436.40	344.84	-3549.68	395.72	476.78	-2599.19	61.33	3.84	-2600.51	62.04	20.74	-2240.10	30.17	320.41	-2854.44	68.34	187.28	-2707.30	113.55	1237.62	0.00	0.00	0.00	-2272.69	42.28	1638.79	-2750.39	173.37	1656.23	-2775.99	213.53	1598.77	-2926.74	169.15	1620.05	530.85	1227.58	72.70	1130.47	1242.63	78.91	500.22
3.48000	-3123.14	177.27	-17.68	-3132.32	188.13	21.70	-3756.92	434.83	348.17	-3548.28	394.89	479.66	-2592.20	62.33	5.04	-2631.48	59.77	14.15	-2229.85	28.43	318.13	-2847.70	67.46	186.01	-2697.39	113.13	1238.97	0.00	0.00	0.00	-2272.69	42.28	1638.79	-2734.62	169.33	1659.15	-2766.20	212.99	1598.43	-2915.57	169.22	1620.09	530.00	1228.51	72.18	1129.88	1242.87	78.72	504.76
3.49000	-3081.01	181.16	-13.09	-3174.23	190.82	16.08	-3756.68	433.21	351.46	-3546.71	394.04	482.48	-2584.52	63.19	6.61	-2605.33	61.16	19.84	-2219.59	26.73	315.83	-2840.77	66.59	184.75	-2685.89	114.19	1240.27	0.00	0.00	0.00	-2272.69	42.28	1638.79	-2674.48	169.15	1659.50	-2756.34	212.42	1598.10	-2904.32	169.29	1620.14	530.91	1228.65	72.43	1129.65	1242.37	78.76	507.03
3.50000	-3067.38	184.86	-12.87	-3088.93	193.65	27.95	-3756.23	431.57	354.71	-3544.98	393.15	485.26	-2576.06	63.91	8.56	-2601.85	62.66	19.58	-2209.31	25.05	313.51	-2833.66	65.73	183.49	-2674.01	113.85	1241.79	0.00	0.00	0.00	-2272.69	42.28	1638.79	-2706.40	167.41	1662.93	-2746.43	211.85	1597.78	-2893.01	169.35	1620.19	530.95	1228.35	72.52	1129.29	1242.60	78.50	503.66
3.51000	-3013.73	188.57	-8.19	-3051.82	195.21	30.24	-3755.59	429.89	357.91	-3543.07	392.24	487.98	-2531.31	66.26	17.54	-2633.59	59.62	13.60	-2199.02	23.39	311.16	-2826.37	64.89	182.22	-2661.39	113.55	1244.10	0.00	0.00	0.00	-2272.69	42.28	1638.79	-2673.67	166.80	1663.25	-2736.47	211.25	1597.47	-2881.63	169.41	1620.24	530.19	1228.81	72.27	1129.56	1242.78	78.65	501.18
3.52000	-2968.54	191.42	-5.46	-3053.42	196.14	25.54	-3754.74	428.17	361.08	-3540.98	391.30	490.65	-2532.01	66.66	17.63	-2598.79	61.73	20.16	-2188.71	21.76	308.78	-2818.89	64.05	180.96	-2652.58	113.76	1246.37	0.00	0.00	0.00	-2272.69	42.28	1638.79	-2685.40	166.29	1665.29	-2726.45	210.65	1597.16	-2870.18	169.48	1620.30	531.27	1228.03	72.75	1129.40	1242.00	78.80	506.06
3.53000	-2952.02	192.82	-7.98	-3024.86	197.70	26.15	-3753.68	426.43	364.20	-3538.71	390.34	493.27	-2553.90	65.06	13.30	-2625.18	59.72	15.53	-2178.39	20.15	306.38	-2811.23	63.22	179.69	-2634.14	113.16	1247.42	0.00	0.00	0.00	-2272.69	42.28	1638.79	-2663.68	164.55	1665.97	-2716.37	210.02	1596.87	-2858.66	169.54	1620.35	532.11	1228.03	72.87	1130.23	1242.17	78.99	504.35
3.54000	-2911.54	194.58	-8.29	-2965.46	198.10	28.45	-3752.41	424.65	367.27	-3536.26	389.35	495.84	-2525.99	65.43	19.87	-2622.73	60.91	15.54	-2168.06	18.58	303.95	-2803.37	62.40	178.43	-2624.52	112.93	1248.94	0.00	0.00	0.00	-2272.69	42.28	1638.79	-2655.30	162.47	1667.14	-2706.23	209.39	1596.59	-2847.07	169.60	1620.41	531.92	1228.11	72.86	1130.93	1242.63	79.03	505.69
3.55000	-2867.94	195.68	-7.26	-2906.70	198.33	31.73	-3750.92	422.84	370.30	-3533.62	388.33	498.35	-2509.13	67.50	24.13	-2616.87	61.30	17.72	-2157.72	17.03	301.50	-2795.32	61.59	177.17	-2609.97	111.78	1250.48	0.00	0.00	0.00	-2272.69	42.28	1638.79	-2641.47	162.84	1668.67	-2696.04	208.73	1596.31	-2835.42	169.67	1620.47	530.90	1228.38	72.60	1129.41	1242.20	78.90	504.71
3.56000	-2828.52	197.05	-7.25	-2902.85	196.38	21.55	-3749.21	421.00	373.28	-3530.79	387.29	500.80	-2543.45	67.49	17.76	-2596.17	61.23	20.33	-2147.37	15.50	299.03	-2787.08	60.79	175.91	-2624.10	111.07	1251.33	0.00	0.00	0.00	-2272.69	42.28	1638.79	-2618.37	165.04	1669.11	-2685.80	208.07	1596.05	-2823.70	169.73	1620.54	531.33	1228.27	72.66	1129.71	1242.07	78.96	502.53
3.57000	-2787.53	196.94	-8.25	-2825.34	196.55	27.14	-3747.27	419.13	376.21	-3527.76	386.23	503.20	-2489.40	68.15	28.66	-2640.71	60.05	14.22	-2137.00	14.01	296.53	-2778.64	60.00	174.65	-2604.49	109.30	1252.09	0.00	0.00	0.00	-2272.69	42.28	1638.79	-2622.07	164.33	1668.96	-2675.49	207.38	1595.80	-2811.91	169.79	1620.61	530.77	1228.23	72.51	1129.94	1242.86	78.65	502.76
3.58000	-2749.57	197.57	-10.43	-2836.18	197.64	16.43	-3745.11	417.24	379.09	-3524.54	385.14	505.54	-2561.41	67.93	15.81	-2613.21	61.73	18.46	-2126.63	12.54	294.01	-2770.00	59.22	173.39	-2595.50	109.14	1254.15	0.00	0.00	0.00	-2272.69	42.28	1638.79	-2606.71	162.23	1669.68	-2665.13	206.68	1595.55	-2800.06	169.85	1620.68	530.16	1228.12	72.35	1130.51	1242.27	79.03	505.07
3.59000	-2701.87	196.77	-10.18	-2827.05	197.09	8.87	-3742.72	415.32	381.91	-3521.12	384.03	507.82	-2554.66	69.91	14.08	-2616.72	62.89	17.14	-2116.24	11.11	291.46	-2761.15	58.46	172.14	-2568.86	108.65	1254.77	0.00	0.00	0.00	-2272.69	42.28	1638.79	-2568.47	163.02	1669.72	-2654.72	205.97	1595.32	-2788.15	169.92	1620.75	531.54	1228.15	72.56	1130.59	1242.21	79.02	505.44
3.60000	-2655.88	198.40	-10.86	-2717.75	197.14	17.95	-3740.09	413.37	384.69	-3517.49	382.89	510.04	-2519.00	67.13	23.81	-2634.16	63.00	14.92	-2105.85	9.70	288.89	-2752.11	57.70	170.89	-2557.13	109.87	1255.23	0.00	0.00	0.00	-2272.69	42.28	1638.79	-2573.35	160.88	1670.44	-2644.25	205.24	1595.10	-2776.17	169.98	1620.83	532.00	1228.93	72.47	1130.03	1242.01	79.04	503.27
3.61000	-2628.33	199.46	-14.42	-2663.37	197.32	18.44	-3737.22	411.40	387.41	-3513.66	381.74	512.21	-2561.65	69.80	14.33	-2630.31	61.53	15.57	-2095.44	8.32	286.30	-2742.85	56.96	169.64	-2566.91	106.66	1255.42	0.00	0.00	0.00	-2272.69	42.28	1638.79	-2564.00	161.77	1669.51	-2633.72	204.49	1594.89	-2764.13	170.04	1620.90	531.38	1228.17	72.56	1130.21	1242.09	79.12	502.81
3.62000	-2584.09	198.79	-14.84	-2644.84	198.33	13.73	-3734.11	409.41	390.08	-3509.62	380.56	514.31	-2563.37	68.83	15.27	-2645.17	62.08	13.66	-2085.03	6.98	283.68	-2733.39	56.22	168.40	-2536.60	106.53	1255.57	0.00	0.00	0.00	-2272.69	42.28	1638.79	-2560.54	163.15	1670.46	-2623.14	203.73	1594.69	-2752.03	170.11	1620.98	531.38	1227.80	72.72	1130.20	1242.62	78.88	503.85
3.63000	-2527.30	199.81	-11.74	-2628.21	196.82	4.79	-3730.76	407.39	392.70	-3505.37	379.36	516.35	-2559.76	69.22	14.23	-2636.37	62.38	14.42	-2074.61	5.66	281.05	-2723.72	55.50	167.15	-2545.93	107.16	1254.91	0.00	0.00	0.00	-2272.69	42.28	1638.79	-2545.99	164.89	1669.54	-2612.50	202.95	1594.50	-2739.87	170.17	1621.07	531.56	1227.69	72.79	1129.81	1242.71	78.78	502.89
3.64000	-2481.71	201.11	-10.15	-2517.96	197.02	15.51	-3727.15	405.35	395.25	-3500.90	378.15	518.32	-2559.29	66.69	13.92	-2627.17	58.64	14.97	-2064.18	4.38	278.39	-2713.84	54.79	165.92	-2527.93	106.66	1254.12	0.00	0.00	0.00	-2272.69	42.28	1638.79	-2540.49	162.47	1668.90	-2601.81	202.15	1594.32	-2727.64	170.23	1621.16	531.29	1228.17	72.78	1129.69	1242.80	78.63	501.65
3.65000	-2434.55	201.39	-8.24	-2512.91	199.78	8.48	-3723.29	403.29	397.75	-3496.21	376.91	520.23	-2537.00	69.62	15.18	-2630.42	57.70	13.17	-2053.75	3.13	275.71	-2703.74	54.09	164.68	-2495.94	105.81	1254.36	0.00	0.00	0.00	-2272.69	42.28	1638.79	-2508.20	164.08	1667.44	-2591.06	201.34	1594.15	-2715.36	170.30	1621.25	531.72	1228.98	72.49	1130.35	1243.07	78.65	503.13
3.66000	-2396.11	202.07	-5.23	-2470.85	198.46	9.82	-3719.18	401.21	400.19	-3491.30	375.66	522.08	-2535.82	65.54	12.72	-2640.31	59.04	11.21	-2043.31	1.91	273.00	-2693.42	53.41	163.46	-2505.04	105.19	1251.26	0.00	0.00	0.00	-2272.69	42.28	1638.79	-2505.68	164.73	1665.64	-2580.26	200.51	1594.00	-2703.01	170.37	1621.34	531.34	1228.25	72.68	1130.66	1242.87	78.71	501.01
3.67000	-2352.90	203.04	-2.25	-2391.56	196.72	18.84	-3714.80	399.11	402.57	-3486.16	374.39	523.86	-2578.01	63.56	3.65	-2623.54	58.17	10.95	-2032.86	0.73	270.28	-2682.89	52.73	162.23	-2491.79	103.39	1249.54	0.00	0.00	0.00	-2272.69	42.28	1638.79	-2478.39	165.85	1663.73	-2569.40	199.67	1593.85	-2690.61	170.43	1621.44	530.89	1228.47	72.49	1130.74	1242.25	79.09	503.44
3.68000	-2305.36	205.45	5.35	-2323.16	199.62	29.18	-3710.16	397.00	404.89	-3480.80	373.10	525.58	-2536.55	59.78	11.75	-2638.72	55.06	8.30	-2022.41	-0.42	267.54	-2672.13	52.07	161.01	-2478.91	104.84	1248.29	0.00	0.00	0.00	-2272.69	42.28	1638.79	-2469.55	167.02	1662.80	-2558.49	198.81	1593.72	-2678.14	170.50	1621.54	531.70	1228.25	72.76	1129.87	1242.14	78.94	505.09
3.69000	-2253.84	207.21	16.29	-2266.29	199.91	32.11	-3705.25	394.86	407.15	-3475.20	371.79	527.22	-2530.41	59.88	10.01	-2623.00	55.90	8.80	-2011.95	-1.54	264.78	-2661.15	51.42	159.80	-2476.07	103.75	1246.55	0.00	0.00	0.00	-2272.69	42.28	1638.79	-2467.60	168.54	1660.15	-2547.52	197.93	1593.60	-2665.62	170.57	1621.64	531.37	1228.25	72.64	1129.92	1241.89	78.99	502.53
3.70000	-2212.89	209.16	26.48	-2214.64	199.99	34.53	-3700.07	392.72	409.34	-3469.36	370.47	528.80	-2521.28	59.77	10.13	-2600.08	54.99	13.46	-2001.49	-2.62	261.99	-2649.95	50.78	158.59	-2451.56	103.27	1244.07	0.00	0.00	0.00	-2272.69	42.28	1638.79	-2454.36	167.11	1657.96	-2536.50	197.03	1593.50	-2653.04	170.64	1621.74	531.12	1228.78	72.43	1130.20	1242.29	78.96	505.02
3.71000	-2184.24	212.54	35.74	-2167.99	199.87	36.50	-3694.61	390.55	411.47	-3463.29	369.13	530.31	-2554.71	58.98	2.90	-2613.13	56.48	11.12	-1991.02	-3.67	259.19	-2638.51	50.16	157.39	-2437.62	104.08	1241.66	0.00	0.00	0.00	-2272.69	42.28	1638.79	-2463.29	167.37	1658.88	-2525.42	196.12	1593.40	-2640.41	170.71	1621.85	530.60	1228.79	72.40	1130.00	1242.26	78.83	503.62
3.72000	-2134.86	214.16	49.65	-2126.08	199.57	38.02	-3688.88	388.38	413.53	-3456.98	367.78	531.74	-2554.93	58.43	3.43	-2644.20	54.40	4.53	-1980.55	-4.68	256.36	-2626.85	49.55	156.20	-2414.48	104.82	1239.24	0.00	0.00	0.00	-2272.69	42.28	1638.79	-2464.47	168.58	1657.25	-2514.29	195.19	1593.32	-2627.72	170.78	1621.96	531.10	1228.40	72.62	1129.74	1241.44	78.92	502.37
3.73000	-2106.17	216.96	63.70	-2088.67	199.11	39.14	-3682.86	386.19	415.53	-3450.42	366.42	533.11	-2572.72	57.07	-0.20	-2648.08	54.35	3.92	-1970.08	-5.65	253.52	-2614.95	48.95	155.01	-2411.16	104.78	1236.96	0.00	0.00	0.00	-2272.69	42.28	1638.79	-2429.35	168.36	1652.57	-2503.11	194.25	1593.25	-2614.97	170.86	1622.08	531.24	1228.65	72.52	1129.09	1242.23	78.78	502.60
3.74000	-2079.92	220.17	78.02	-2055.52	198.50	39.87	-3676.55	383.98	417.45	-3443.61	365.04	534.40	-2566.29	58.12	-0.38	-2623.82	52.70	6.91	-1959.60	-6.59	250.66	-2602.82	48.36	153.84	-2399.25	105.62	1234.77	0.00	0.00	0.00	-2272.69	42.28	1638.79	-2407.41	169.22	1650.63	-2491.87	193.28	1593.20	-2602.17	170.93	1622.20	530.52	1228.07	72.50	1129.96	1242.35	78.77	502.48
3.75000	-2006.84	222.03	99.57	-2026.38	197.75	40.26	-3669.96	381.77	419.31	-3436.55	363.65	535.62	-2570.40	59.16	-2.04	-2607.50	54.66	10.35	-1949.13	-7.49	247.78	-2590.45	47.79	152.66	-2386.96	105.88	1232.21	0.00	0.00	0.00	-2272.69	42.28	1638.79	-2382.65	170.03	1647.99	-2480.57	192.30	1593.15	-2589.31	171.01	1622.32	531.50	1227.67	72.82	1130.48	1242.69	78.83	504.69
3.76000	-1997.00	223.83	110.09	-2001.00	196.88	40.32	-3663.07	379.55	421.10	-3429.24	362.24	536.77	-2594.16	56.09	-6.97	-2631.47	52.63	5.11	-1938.65	-8.35	244.88	-2577.84	47.23	151.50	-2362.96	105.49	1229.32	0.00	0.00	0.00	-2272.69	42.28	1638.79	-2371.38	170.54	1645.63	-2469.23	191.30	1593.12	-2576.40	171.09	1622.45	530.85	1228.24	72.57	1130.22	1242.60	78.71	503.63
3.77000	-1963.42	225.15	121.81	-1979.16	195.91	40.09	-3655.88	377.32	422.82	-3421.67	360.83	537.84	-2533.90	58.60	3.92	-2629.49	52.89	6.03	-1928.17	-9.18	241.97	-2564.99	46.69	150.34	-2354.84	105.65	1227.03	0.00	0.00	0.00	-2272.69	42.28	1638.79	-2362.35	173.59	1643.94	-2457.83	190.29	1593.11	-2563.44	171.17	1622.58	530.80	1228.03	72.61	1130.46	1242.20	78.96	502.26
3.78000	-1932.73	222.95	131.22	-1960.59	194.85	39.59	-3648.40	375.08	424.47	-3413.84	359.40	538.83	-2559.83	58.26	-0.87	-2618.71	52.54	6.39	-1917.68	-9.96	239.03	-2551.90	46.16	149.20	-2349.26	105.71	1223.99	0.00	0.00	0.00	-2272.69	42.28	1638.79	-2352.69	174.78	1640.94	-2446.37	189.25	1593.11	-2550.42	171.25	1622.71	530.97	1228.20	72.58	1129.98	1242.68	78.76	503.61
3.79000	-1934.50	219.29	133.15	-1945.05	193.71	38.86	-3640.60	372.83	426.04	-3405.74	357.96	539.75	-2525.86	58.10	5.30	-2627.84	53.05	3.76	-1907.20	-10.71	236.08	-2538.56	45.64	148.06	-2344.64	107.08	1221.20	0.00	0.00	0.00	-2272.69	42.28	1638.79	-2348.89	175.66	1640.68	-2434.86	188.20	1593.12	-2537.36	171.33	1622.84	531.15	1227.75	72.70	1130.04	1243.12	78.63	505.08
3.80000	-1917.53	216.45	139.18	-1932.31	192.51	37.92	-3632.50	370.58	427.54	-3397.38	356.52	540.59	-2543.61	57.02	1.42	-2633.31	49.97	1.97	-1896.72	-11.41	233.12	-2524.97	45.13	146.93	-2321.67	108.00	1220.15	0.00	0.00	0.00	-2272.69	42.28	1638.79	-2324.94	178.41	1638.71	-2423.30	187.13	1593.14	-2524.24	171.42	1622.98	531.37	1228.55	72.54	1130.00	1242.29	78.91	502.59
3.81000	-1906.11	212.41	140.26	-1922.12	191.26	36.81	-3624.09	368.32	428.96	-3388.75	355.06	541.35	-2535.75	56.02	3.47	-2626.56	51.61	2.48	-1886.24	-12.08	230.13	-2511.13	44.65	145.81	-2313.15	108.37	1218.25	0.00	0.00	0.00	-2272.69	42.28	1638.79	-2322.58	179.78	1637.25	-2411.68	186.04	1593.18	-2511.07	171.51	1623.13	530.87	1228.20	72.56	1130.08	1241.62	79.18	501.05
3.82000	-1898.79	207.54	137.09	-1914.22	189.98	35.54	-3615.36	366.06	430.30	-3379.84	353.60	542.03	-2572.62	54.22	-6.14	-2625.50	51.35	0.72	-1875.76	-12.71	227.13	-2497.05	44.17	144.70	-2291.96	108.64	1217.03	0.00	0.00	0.00	-2272.67	42.28	1638.79	-2313.51	181.81	1636.61	-2400.01	184.93	1593.23	-2497.86	171.60	1623.27	530.98	1228.77	72.51	1129.65	1242.48	78.63	502.24
3.83000	-1894.11	202.24	130.38	-1908.39	188.69	34.16	-3606.31	363.79	431.57	-3370.65	352.13	542.63	-2564.72	54.67	-2.80	-2627.97	49.74	1.11	-1865.28	-13.29	224.11	-2482.70	43.71	143.60	-2273.92	110.24	1215.91	0.00	0.00	0.00	-2244.29	45.57	1636.54	-2318.04	183.34	1636.51	-2388.29	183.81	1593.30	-2484.59	171.69	1623.42	531.45	1228.20	72.73	1130.00	1242.91	78.75	507.50
3.84000	-1890.61	196.89	120.82	-1904.37	187.39	32.68	-3596.94	361.53	432.76	-3361.19	350.65	543.15	-2552.84	56.50	-0.59	-2632.75	49.16	-0.86	-1854.80	-13.83	221.08	-2468.10	43.26	142.52	-2256.12	112.47	1216.10	0.00	0.00	0.00	-2268.37	46.05	1637.06	-2297.34	186.42	1635.96	-2376.52	182.67	1593.38	-2471.27	171.79	1623.58	531.31	1227.81	72.67	1130.00	1243.04	78.69	505.35
3.85000	-1886.84	191.89	109.11	-1901.92	186.11	31.14	-3587.24	359.26	433.87	-3351.44	349.16	543.58	-2559.13	57.91	-1.91	-2618.61	49.57	-0.38	-1844.33	-14.33	218.03	-2453.24	42.83	141.44	-2268.93	113.32	1215.77	0.00	0.00	0.00	-2242.62	50.74	1638.26	-2294.43	189.21	1635.55	-2364.69	181.50	1593.48	-2457.91	171.89	1623.74	530.76	1228.25	72.54	1130.14	1242.77	78.67	504.24
3.86000	-1881.34	187.62	95.97	-1900.80	184.86	29.56	-3577.21	356.99	434.89	-3341.41	347.67	543.94	-2542.46	56.94	2.49	-2622.90	48.76	-2.00	-1833.85	-14.79	214.97	-2438.12	42.42	140.37	-2230.79	116.34	1216.73	0.00	0.00	0.00	-2244.25	54.94	1638.55	-2274.52	191.07	1635.79	-2352.81	180.32	1593.59	-2444.50	171.99	1623.90	531.50	1228.07	72.79	1129.88	1242.53	78.86	503.58
3.87000	-1872.63	184.48	82.09	-1900.76	183.65	27.98	-3566.85	354.72	435.84	-3331.08	346.17	544.20	-2577.84	55.97	-4.22	-2612.58	49.12	-1.34	-1823.39	-15.20	211.89	-2422.73	42.02	139.32	-2230.81	117.66	1216.78	0.00	0.00	0.00	-2269.20	55.77	1640.82	-2259.11	193.20	1634.40	-2340.87	179.12	1593.72	-2431.04	172.09	1624.06	530.49	1228.51	72.43	1130.26	1242.32	78.85	501.30
3.88000	-1845.72	181.51	76.71	-1901.55	182.49	26.43	-3556.15	352.46	436.70	-3320.46	344.67	544.38	-2560.81	55.54	-4.65	-2598.24	49.76	-0.56	-1812.92	-15.57	208.79	-2407.08	41.63	138.27	-2219.12	119.10	1217.46	0.00	0.00	0.00	-2244.95	57.49	1639.25	-2250.78	196.81	1635.48	-2328.88	177.91	1593.86	-2417.54	172.19	1624.23	531.01	1227.83	72.67	1130.02	1243.19	78.45	504.66
3.89000	-1899.74	173.72	48.39	-1902.94	181.41	24.92	-3545.10	350.19	437.47	-3309.55	343.16	544.48	-2576.32	55.70	-9.15	-2595.39	49.52	-1.00	-1802.46	-15.90	205.69	-2391.17	41.26	137.24	-2195.80	121.12	1218.94	0.00	0.00	0.00	-2230.04	59.52	1641.24	-2227.15	199.67	1635.50	-2316.84	176.67	1594.02	-2403.99	172.30	1624.41	530.97	1227.70	72.57	1129.61	1242.73	78.62	502.04
3.90000	-1822.86	181.25	52.87	-1904.68	180.42	23.50	-3533.71	347.93	438.16	-3298.34	341.66	544.49	-2571.07	56.54	-10.56	-2609.37	49.08	-3.11	-1792.01	-16.18	202.56	-2374.98	40.91	136.22	-2183.36	123.33	1220.27	0.00	0.00	0.00	-2213.62	66.94	1642.00	-2225.69	201.79	1635.91	-2304.75	175.41	1594.19	-2390.39	172.41	1624.59	531.62	1228.41	72.63	1130.34	1242.21	78.91	505.20
3.91000	-1836.17	181.78	38.18	-1906.53	179.54	22.18	-3521.98	345.68	438.77	-3286.82	340.14	544.41	-2566.09	57.94	-10.34	-2614.56	49.36	-2.16	-1781.56	-16.41	199.43	-2358.52	40.57	135.22	-2167.87	124.88	1222.27	0.00	0.00	0.00	-2208.00	70.00	1644.16	-2222.28	204.68	1638.74	-2292.61	174.14	1594.38	-2376.76	172.53	1624.77	530.85	1228.54	72.43	1129.93	1242.87	78.55	506.03
3.92000	-1835.36	181.18	32.16	-1908.23	178.76	21.01	-3509.89	343.43	439.28	-3275.00	338.63	544.24	-2561.23	57.42	-9.74	-2594.32	50.91	4.79	-1771.11	-16.60	196.28	-2341.78	40.24	134.23	-2139.83	125.84	1223.71	0.00	0.00	0.00	-2150.47	73.05	1644.09	-2184.46	209.17	1640.00	-2280.41	172.84	1594.58	-2363.07	172.65	1624.95	530.82	1228.15	72.60	1130.39	1242.60	78.83	504.54
3.93000	-1832.35	179.46	27.37	-1909.55	178.13	20.00	-3497.44	341.19	439.71	-3262.87	337.11	543.98	-2569.24	56.69	-11.84	-2610.05	50.03	1.67	-1760.68	-16.75	193.12	-2324.77	39.94	133.25	-2133.33	128.82	1225.48	0.00	0.00	0.00	-2166.23	73.30	1647.16	-2157.08	211.81	1639.28	-2268.16	171.53	1594.80	-2349.35	172.77	1625.14	531.23	1227.78	72.63	1130.07	1242.46	78.85	506.36
3.94000	-1827.16	175.05	20.06	-1910.25	177.64	19.19	-3484.64	338.95	440.05	-3250.43	335.60	543.63	-2554.31	56.59	-10.18	-2604.89	51.63	-0.81	-1750.25	-16.84	189.94	-2307.48	39.65	132.28	-2119.34	130.70	1228.02	0.00	0.00	0.00	-2144.80	80.52	1648.26	-2144.15	215.76	1640.70	-2255.86	170.20	1595.04	-2335.58	172.89	1625.34	530.85	1228.20	72.45	1130.02	1242.55	78.82	506.03
3.95000	-1817.64	174.76	18.01	-1910.07	177.31	18.60	-3471.47	336.72	440.29	-3237.67	334.08	543.18	-2566.84	54.72	-14.25	-2564.26	52.51	3.07	-1739.82	-16.89	186.75	-2289.91	39.37	131.33	-2101.81	133.30	1229.52	0.00	0.00	0.00	-2133.46	82.91	1649.54	-2142.42	220.99	1642.65	-2243.51	168.84	1595.29	-2321.77	173.02	1625.53	531.50	1228.08	72.72	1129.71	1242.75	78.75	504.62
3.96000	-1844.85	175.20	12.54	-1908.77	177.16	18.27	-3457.93	334.51	440.44	-3224.59	332.56	542.65	-2551.62	53.89	-15.14	-2555.32	52.87	2.80	-1729.41	-16.90	183.56	-2272.05	39.11	130.39	-2089.38	134.98	1231.25	0.00	0.00	0.00	-2096.44	86.47	1650.84	-2121.28	222.00	1643.45	-2231.10	167.47	1595.56	-2307.92	173.15	1625.74	531.26	1228.39	72.59	1130.48	1241.98	79.21	506.08
3.97000	-1854.60	173.53	11.21	-1906.05	177.20	18.23	-3444.02	332.30	440.50	-3211.19	331.05	542.02	-2535.65	54.39	-16.99	-2536.90	51.90	5.17	-1719.00	-16.85	180.34	-2253.91	38.87	129.47	-2082.88	136.71	1232.64	0.00	0.00	0.00	-2119.86	87.16	1652.81	-2101.33	225.45	1644.68	-2218.64	166.08	1595.85	-2294.03	173.28	1625.94	531.47	1228.25	72.61	1130.75	1241.83	79.29	502.11
3.98000	-1846.56	172.56	12.14	-1831.93	178.75	29.20	-3429.74	330.11	440.47	-3197.47	329.54	541.30	-2526.87	52.75	-20.70	-2524.99	51.57	9.02	-1708.60	-16.75	177.12	-2235.49	38.65	128.57	-2058.30	137.73	1234.81	0.00	0.00	0.00	-2096.99	89.27	1654.33	-2080.62	228.54	1645.82	-2206.14	164.66	1596.15	-2280.10	173.42	1626.15	531.32	1227.91	72.58	1130.81	1242.07	79.13	503.43
3.99000	-1874.37	170.63	5.88	-1931.71	175.85	11.28	-3415.08	327.93	440.34	-3183.42	328.02	540.48	-2496.18	51.20	-20.37	-2504.50	51.55	15.10	-1698.21	-16.61	173.88	-2216.77	38.44	127.68	-2044.95	139.21	1235.46	0.00	0.00	0.00	-2072.40	94.41	1656.25	-2068.71	229.72	1645.61	-2193.58	163.23	1596.47	-2266.13	173.56	1626.37	531.21	1228.08	72.58	1130.03	1241.81	78.90	506.14
4.00000	-1842.99	175.30	11.40	-1884.21	177.25	19.60	-3400.04	325.76	440.11	-3169.03	326.52	539.56	-2473.66	51.00	-15.68	-2487.61	50.85	20.68	-1687.83	-16.42	170.64	-2197.76	38.25	126.80	-2037.77	139.59	1236.86	0.00	0.00	0.00	-2079.84	95.49	1659.85	-2072.33	231.39	1648.71	-2180.96	161.78	1596.81	-2252.13	173.71	1626.59	531.88	1227.44	73.02	1130.12	1241.88	79.00	503.12
4.01000	-1851.49	174.62	10.95	-1891.84	175.33	19.24	-3384.61	323.60	439.78	-3154.32	325.01	538.55	-2463.65	50.30	-13.25	-2452.57	51.44	29.56	-1677.47	-16.17	167.38	-2178.45	38.08	125.94	-2029.05	139.66	1238.11	0.00	0.00	0.00	-2036.75	96.80	1662.41	-2071.94	234.69	1651.76	-2168.30	160.31	1597.16	-2238.08	173.86	1626.81	531.87	1227.67	72.89	1129.43	1241.78	78.85	501.97
4.02000	-1846.42	175.55	11.99	-1892.75	179.93	17.59	-3368.79	321.46	439.36	-3139.26	323.51	537.43	-2422.80	49.73	-6.98	-2414.86	52.67	37.18	-1667.11	-15.88	164.11	-2158.85	37.92	125.10	-2008.78	139.63	1239.35	0.00	0.00	0.00	-2022.75	100.55	1663.13	-2048.55	236.75	1651.71	-2155.59	158.81	1597.53	-2224.00	174.01	1627.04	531.59	1228.00	72.73	1129.23	1242.35	78.65	503.44
4.03000	-1845.19	175.38	11.19	-1894.85	179.59	17.24	-3352.58	319.34	438.83	-3123.86	322.01	536.22	-2382.13	52.20	-1.64	-2393.51	53.86	40.25	-1656.76	-15.53	160.84	-2138.95	37.78	124.27	-1989.23	139.43	1241.07	0.00	0.00	0.00	-2038.27	100.33	1666.00	-2018.73	239.16	1653.92	-2142.82	157.30	1597.92	-2209.88	174.17	1627.27	530.83	1228.19	72.58	1129.28	1242.28	78.60	503.36
4.04000	-1847.19	174.68	9.57	-1880.24	178.41	19.13	-3335.97	317.24	438.20	-3108.12	320.52	534.91	-2356.12	52.93	0.11	-2357.75	55.38	44.82	-1646.42	-15.13	157.55	-2118.75	37.66	123.46	-1981.44	138.55	1243.17	0.00	0.00	0.00	-1986.81	105.28	1668.52	-2021.78	240.91	1656.83	-2130.01	155.76	1598.33	-2195.72	174.33	1627.51	531.14	1228.57	72.63	1129.81	1242.82	78.57	503.05
4.05000	-1851.80	173.98	8.15	-1905.71	178.46	15.55	-3318.97	315.15	437.47	-3092.03	319.04	533.50	-2317.75	55.28	2.81	-2342.18	57.36	43.64	-1636.10	-14.68	154.25	-2098.25	37.56	122.67	-1980.82	138.45	1244.95	0.00	0.00	0.00	-2006.67	102.92	1671.91	-2024.51	242.48	1660.21	-2117.14	154.21	1598.75	-2181.53	174.50	1627.75	531.55	1228.03	72.74	1129.45	1242.57	78.62	504.90
4.06000	-1873.03	172.87	3.23	-1885.75	178.78	19.60	-3301.55	313.08	436.64	-3075.59	317.56	531.98	-2287.46	58.04	3.00	-2309.11	59.27	43.82	-1625.79	-14.18	150.95	-2077.44	37.47	121.90	-1962.06	138.76	1247.99	0.00	0.00	0.00	-2005.91	104.83	1675.75	-1994.24	243.28	1661.75	-2104.22	152.63	1599.20	-2167.30	174.67	1628.00	531.28	1228.00	72.61	1129.75	1242.37	78.75	503.76
4.07000	-1841.91	174.06	11.15	-1891.63	176.75	18.73	-3283.74	311.04	435.70	-3058.80	316.09	530.36	-2248.57	61.84	4.39	-2270.56	62.76	44.33	-1615.49	-13.62	147.63	-2056.32	37.41	121.14	-1945.63	139.14	1250.61	0.00	0.00	0.00	-1978.94	105.74	1677.05	-1972.89	244.64	1663.30	-2091.25	151.03	1599.66	-2153.04	174.85	1628.25	530.43	1228.08	72.30	1130.09	1242.49	78.89	501.90
4.08000	-1839.22	175.32	12.32	-1915.43	177.78	12.63	-3265.50	309.01	434.66	-3041.65	314.62	528.64	-2215.13	65.44	3.50	-2225.65	66.18	44.38	-1605.20	-13.01	144.31	-2034.89	37.36	120.40	-1929.02	139.36	1252.82	0.00	0.00	0.00	-1965.93	106.25	1680.38	-1961.65	245.05	1664.82	-2078.23	149.42	1600.14	-2138.75	175.03	1628.51	530.61	1228.34	72.37	1130.38	1243.13	78.63	502.12
4.09000	-1826.67	176.71	15.22	-1853.19	180.64	25.79	-3246.86	307.01	433.51	-3024.14	313.17	526.81	-2178.72	68.58	2.59	-2179.45	69.67	44.97	-1594.93	-12.34	140.98	-2013.16	37.33	119.69	-1922.13	139.88	1255.20	0.00	0.00	0.00	-1935.55	108.85	1680.88	-1929.78	244.80	1667.17	-2065.16	147.78	1600.63	-2124.42	175.21	1628.77	531.46	1228.53	72.53	1129.76	1242.66	78.63	501.99
4.10000	-1822.63	177.22	15.04	-1916.75	179.60	13.29	-3227.80	305.03	432.25	-3006.27	311.72	524.88	-2131.85	72.51	3.83	-2125.26	73.79	46.65	-1584.68	-11.62	137.64	-1991.10	37.32	118.99	-1904.85	139.71	1258.44	0.00	0.00	0.00	-1915.72	108.55	1683.03	-1938.89	245.98	1670.00	-2052.04	146.12	1601.15	-2110.06	175.40	1629.03	532.26	1227.54	72.91	1129.56	1242.58	78.70	506.12
4.11000	-1822.74	176.95	13.84	-1869.30	181.09	22.95	-3208.31	303.07	430.88	-2988.02	310.29	522.84	-2084.53	75.74	4.15	-2094.47	76.79	43.13	-1574.43	-10.85	134.29	-1968.73	37.33	118.31	-1892.56	140.97	1259.88	0.00	0.00	0.00	-1910.60	106.90	1685.22	-1911.16	246.28	1671.04	-2038.87	144.43	1601.69	-2095.67	175.59	1629.30	532.72	1228.09	72.97	1129.02	1242.14	78.72	504.33
4.12000	-1822.65	176.01	13.66	-1866.18	181.06	22.17	-3188.40	301.14	429.41	-2969.41	308.86	520.69	-2044.94	79.30	3.81	-2059.01	79.53	40.02	-1564.21	-10.02	130.94	-1946.05	37.35	117.64	-1871.00	141.67	1262.22	0.00	0.00	0.00	-1888.10	108.53	1684.66	-1885.56	245.57	1672.69	-2025.65	142.73	1602.24	-2081.24	175.79	1629.58	531.05	1228.39	72.44	1129.44	1242.21	78.73	500.90
4.13000	-1818.03	174.49	16.54	-1864.04	180.65	22.42	-3168.05	299.24	427.82	-2950.43	307.45	518.43	-2006.81	81.56	3.10	-2019.16	81.56	37.33	-1554.00	-9.13	127.57	-1923.04	37.40	117.00	-1862.63	142.67	1263.82	0.00	0.00	0.00	-1875.24	106.56	1686.08	-1908.90	246.40	1676.75	-2012.38	141.01	1602.82	-2066.79	176.00	1629.86	530.48	1228.65	72.27	1130.58	1242.13	79.12	502.53
4.14000	-1813.85	173.60	19.09	-1879.12	179.24	21.31	-3147.28	297.36	426.11	-2931.07	306.04	516.07	-1959.32	83.80	3.80	-1982.73	83.98	34.11	-1543.80	-8.19	124.21	-1899.70	37.46	116.38	-1864.28	143.18	1264.81	0.00	0.00	0.00	-1861.13	105.09	1685.89	-1876.82	243.12	1677.17	-1999.06	139.26	1603.41	-2052.31	176.21	1630.14	531.80	1228.35	72.69	1130.37	1242.12	78.96	502.51
4.15000	-1804.80	172.83	23.39	-1882.00	176.90	23.12	-3126.07	295.51	424.30	-2911.33	304.65	513.59	-1918.25	84.93	3.14	-1934.62	84.54	32.34	-1533.63	-7.18	120.83	-1876.05	37.55	115.78	-1850.84	144.63	1265.53	0.00	0.00	0.00	-1868.31	105.62	1687.94	-1859.39	241.67	1678.04	-1985.69	137.49	1604.02	-2037.80	176.42	1630.43	531.12	1228.36	72.55	1130.29	1242.21	78.83	502.05
4.16000	-1793.67	173.40	27.45	-1891.53	179.01	22.13	-3104.41	293.69	422.37	-2891.21	303.28	511.00	-1869.74	83.90	4.96	-1893.62	85.02	29.62	-1523.47	-6.13	117.45	-1852.06	37.65	115.21	-1831.24	145.92	1266.60	0.00	0.00	0.00	-1850.96	104.14	1687.75	-1856.74	240.21	1678.98	-1972.27	135.70	1604.65	-2023.25	176.64	1630.72	530.56	1228.47	72.48	1130.33	1241.86	79.12	507.25
4.17000	-1785.04	174.68	29.95	-1905.35	178.29	17.05	-3082.32	291.90	420.32	-2870.70	301.91	508.30	-1823.49	83.33	6.10	-1849.82	84.35	28.55	-1513.33	-5.01	114.06	-1827.75	37.78	114.65	-1822.16	146.77	1266.57	0.00	0.00	0.00	-1819.09	103.68	1686.09	-1843.79	239.15	1679.92	-1958.80	133.89	1605.31	-2008.69	176.87	1631.02	530.70	1227.71	72.81	1129.75	1242.21	78.82	506.77
4.18000	-1783.47	176.06	29.57	-1843.93	178.45	28.00	-3059.77	290.14	418.16	-2849.80	300.56	505.49	-1786.75	81.78	6.31	-1799.84	82.91	28.90	-1503.20	-3.83	110.67	-1803.10	37.92	114.11	-1807.68	147.56	1266.09	0.00	0.00	0.00	-1803.47	102.55	1684.20	-1823.51	238.93	1679.51	-1945.28	132.05	1605.98	-1994.09	177.10	1631.33	531.23	1228.44	72.52	1129.70	1242.60	78.75	504.56
4.19000	-1793.57	176.91	25.00	-1872.49	180.14	21.39	-3036.77	288.41	415.88	-2828.51	299.23	502.56	-1737.09	79.87	10.73	-1751.02	81.08	30.61	-1493.10	-2.60	107.27	-1778.12	38.08	113.60	-1798.05	147.86	1265.47	0.00	0.00	0.00	-1803.89	101.54	1686.04	-1803.19	239.16	1679.42	-1931.71	130.20	1606.67	-1979.47	177.33	1631.64	531.05	1228.71	72.41	1129.86	1242.45	78.83	501.28
4.20000	-1829.28	178.03	14.91	-1858.17	180.74	22.65	-3013.32	286.72	413.48	-2806.83	297.91	499.51	-1680.40	77.94	17.67	-1706.86	79.36	32.04	-1483.01	-1.30	103.87	-1752.81	38.27	113.11	-1772.03	147.22	1264.51	0.00	0.00	0.00	-1780.92	100.83	1683.57	-1793.49	237.75	1679.22	-1918.09	128.32	1607.38	-1964.82	177.57	1631.95	531.39	1228.32	72.76	1129.82	1242.46	78.88	502.83
4.21000	-1792.62	176.55	20.91	-1892.02	180.22	14.48	-2989.41	285.06	410.96	-2784.74	296.60	496.35	-1618.44	72.30	36.30	-1673.45	76.51	32.70	-1472.94	0.05	100.46	-1727.15	38.47	112.64	-1764.76	149.33	1263.08	0.00	0.00	0.00	-1763.28	99.97	1682.20	-1784.97	237.32	1679.11	-1904.43	126.42	1608.12	-1950.14	177.82	1632.27	530.82	1228.28	72.52	1129.85	1242.28	78.80	504.73
4.22000	-1831.89	178.42	9.47	-1876.72	185.88	15.59	-2965.04	283.43	408.31	-2762.26	295.32	493.08	-1561.75	70.58	45.36	-1618.33	73.80	50.49	-1462.90	1.47	97.04	-1701.16	38.70	112.19	-1752.84	150.33	1261.57	0.00	0.00	0.00	-1758.01	98.97	1681.39	-1760.56	236.78	1677.58	-1890.71	124.49	1608.87	-1935.44	178.08	1632.60	531.53	1227.90	72.64	1129.97	1242.20	78.97	505.66
4.23000	-1839.04	181.01	7.62	-1905.52	183.18	10.52	-2940.20	281.84	405.55	-2739.36	294.05	489.68	-1521.09	65.72	56.72	-1575.54	71.35	56.08	-1452.87	2.95	93.63	-1674.82	38.94	111.77	-1741.98	150.11	1259.89	0.00	0.00	0.00	-1750.10	97.96	1680.02	-1761.58	235.10	1677.63	-1876.95	122.54	1609.65	-1920.72	178.33	1632.93	531.96	1227.88	72.84	1130.24	1242.50	78.88	504.71
4.24000	-1831.11	182.15	9.43	-1893.64	183.35	11.51	-2914.89	280.29	402.66	-2716.07	292.79	486.17	-1476.00	62.75	66.08	-1527.41	69.11	63.13	-1442.87	4.49	90.21	-1648.13	39.21	111.37	-1716.15	149.36	1269.24	0.00	0.00	0.00	-1748.53	97.27	1678.82	-1740.33	234.19	1675.64	-1863.13	120.57	1610.44	-1905.97	178.60	1633.26	530.69	1228.17	72.43	1130.37	1242.26	78.96	505.14
4.25000	-1859.37	181.93	3.35	-1886.24	183.17	14.09	-2889.10	278.78	399.65	-2692.35	291.56	482.53	-1427.64	67.81	77.23	-1490.26	68.39	68.79	-1432.89	6.09	86.78	-1621.10	39.49	111.00	-1694.50	149.87	1268.85	0.00	0.00	0.00	-1711.52	96.00	1674.78	-1736.81	232.04	1675.39	-1849.27	118.58	1611.26	-1891.20	178.87	1633.60	531.50	1228.03	72.78	1129.94	1242.58	78.79	505.18
4.26000	-1844.94	181.76	4.25	-1871.83	185.34	15.89	-2862.84	277.30	396.51	-2668.23	290.35	478.78	-1383.54	75.37	88.36	-1444.32	67.85	78.14	-1422.93	7.75	83.36	-1593.72	39.80	110.65	-1682.61	150.82	1266.63	0.00	0.00	0.00	-1712.69	93.61	1675.12	-1714.22	231.73	1673.29	-1835.36	116.57	1612.10	-1876.41	179.15	1633.95	530.71	1228.45	72.47	1130.39	1242.31	79.10	502.22
4.27000	-1841.56	182.18	6.24	-1868.69	184.57	15.10	-2836.10	275.87	393.24	-2643.68	289.15	474.90	-1342.35	77.85	101.60	-1392.77	73.23	96.54	-1412.99	9.48	79.93	-1565.99	40.13	110.32	-1664.68	150.10	1264.27	0.00	0.00	0.00	-1683.97	95.38	1686.16	-1691.58	231.23	1670.82	-1821.40	114.53	1612.96	-1861.59	179.43	1634.30	530.74	1228.73	72.34	1130.87	1242.04	79.24	500.90
4.28000	-1849.27	181.80	3.63	-1844.90	185.09	19.62	-2808.87	274.47	389.85	-2618.72	287.98	470.90	-1305.96	78.26	114.70	-1354.06	73.90	107.29	-1403.07	11.27	76.49	-1537.90	40.48	110.02	-1651.41	150.25	1261.53	0.00	0.00	0.00	-1669.99	95.08	1685.92	-1668.12	230.15	1668.42	-1807.39	112.47	1613.84	-1846.76	179.72	1634.66	530.85	1228.86	72.26	1130.18	1241.80	79.16	502.86
4.29000	-1840.28	181.77	4.66	-1849.19	186.19	19.02	-2781.15	273.12	386.32	-2593.33	286.82	466.78	-1272.42	78.96	127.83	-1317.10	83.11	118.45	-1393.18	13.13	73.06	-1502.27	39.43	110.25	-1638.01	150.31	1258.94	0.00	0.00	0.00	-1648.18	94.32	1683.37	-1675.00	229.46	1668.08	-1793.33	110.38	1614.74	-1831.90	180.02	1635.02	530.99	1228.39	72.40	1129.87	1242.08	79.04	501.56
4.30000	-1832.85	184.71	5.50	-1860.34	186.75	15.24	-2752.95	271.81	382.67	-2567.51	285.69	462.53	-1231.62	82.01	141.38	-1286.39	83.23	127.37	-1383.31	15.05	69.62	-1469.45	38.58	111.31	-1624.22	150.63	1256.25	0.00	0.00	0.00	-1632.80	93.63	1681.33	-1652.35	227.23	1664.90	-1779.23	108.27	1615.67	-1817.03	180.32	1635.39	530.93	1228.07	72.72	1130.07	1241.75	79.21	505.67
4.31000	-1829.60	181.77	3.74	-1889.47	189.02	10.17	-2724.24	270.54	378.88	-2541.26	284.58	458.16	-1199.98	85.74	151.50	-1257.81	86.30	136.39	-1373.47	17.04	66.18	-1441.42	40.75	111.56	-1609.01	150.97	1253.79	0.00	0.00	0.00	-1623.18	91.63	1679.01	-1637.29	227.27	1662.50	-1765.07	106.14	1616.62	-1802.13	180.63	1635.77	531.13	1228.03	72.74	1130.16	1242.14	79.07	507.07
4.32000	-1827.94	183.25	3.00	-1883.06	186.15	9.77	-2695.04	269.32	374.97	-2514.58	283.50	453.66	-1176.13	89.88	158.28	-1231.88	91.01	143.64	-1363.65	19.09	62.74	-1414.42	40.51	112.41	-1597.07	150.21	1251.54	0.00	0.00	0.00	-1603.77	90.96	1675.91	-1617.88	226.14	1660.02	-1750.87	103.98	1617.59	-1787.22	180.95	1636.15	530.13	1228.39	72.12	1130.40	1242.45	79.05	503.20
4.33000	-1836.04	182.66	2.68	-1869.78	188.43	11.88	-2665.33	268.14	370.91	-2487.46	282.43	449.04	-1158.66	94.16	161.81	-1210.19	94.27	147.30	-1353.85	21.21	59.30	-1391.35	40.57	112.50	-1582.43	149.91	1249.16	0.00	0.00	0.00	-1594.89	89.54	1674.02	-1599.38	225.06	1657.88	-1736.62	101.80	1618.58	-1772.28	181.27	1636.53	530.74	1227.74	72.49	1129.61	1241.69	78.90	499.30
4.34000	-1842.07	183.13	1.11	-1861.41	187.83	12.11	-2635.12	267.01	366.73	-2459.90	281.39	444.28	-1146.18	98.34	162.16	-1186.24	106.48	152.13	-1335.53	24.50	57.48	-1372.56	41.05	111.49	-1567.48	150.44	1247.05	0.00	0.00	0.00	-1588.60	88.28	1672.76	-1590.40	223.84	1656.67	-1722.32	99.60	1619.59	-1757.34	181.60	1636.92	530.72	1228.03	72.45	1129.68	1242.08	78.89	500.88
4.35000	-1836.62	183.79	1.29	-1868.89	187.98	8.13	-2604.40	265.93	362.40	-2431.90	280.38	439.40	-1137.28	102.14	159.42	-1175.02	103.58	146.81	-1322.26	28.02	54.05	-1357.78	42.73	109.24	-1555.04	150.24	1244.91	0.00	0.00	0.00	-1568.53	86.87	1670.72	-1575.58	222.74	1655.23	-1707.98	97.37	1620.63	-1742.37	181.94	1637.32	531.02	1227.95	72.69	1129.75	1242.34	78.86	503.53
4.36000	-1827.63	182.87	2.46	-1854.64	188.82	9.32	-2573.16	264.90	357.94	-2403.45	279.39	434.38	-1130.59	105.29	153.67	-1166.58	100.75	138.39	-1312.62	30.15	49.79	-1346.05	43.82	106.24	-1538.51	149.98	1243.37	0.00	0.00	0.00	-1549.65	84.95	1668.95	-1559.88	220.73	1654.49	-1693.59	95.12	1621.69	-1727.39	182.29	1637.72	531.99	1227.55	72.85	1130.36	1242.63	78.80	504.74
4.37000	-1838.75	185.30	-0.94	-1866.48	187.96	5.16	-2541.40	263.91	353.35	-2374.55	278.43	429.24	-1124.69	107.54	144.99	-1158.63	101.83	128.79	-1307.23	32.93	45.60	-1338.24	46.70	102.21	-1522.71	149.70	1241.98	0.00	0.00	0.00	-1530.12	83.56	1666.79	-1557.71	216.86	1653.73	-1679.15	92.85	1622.77	-1712.39	182.64	1638.13	531.42	1227.86	72.79	1130.48	1242.82	78.93	504.00
4.38000	-1848.69	184.65	-3.10	-1852.05	189.79	7.44	-2509.13	262.98	348.61	-2345.20	277.50	423.96	-1118.19	108.62	133.47	-1152.27	103.82	117.81	-1303.80	34.21	41.09	-1332.40	48.71	98.55	-1511.36	148.83	1240.77	0.00	0.00	0.00	-1517.93	81.02	1664.98	-1546.35	215.23	1651.97	-1664.66	90.55	1623.88	-1697.38	183.00	1638.54	530.64	1228.28	72.51	1130.26	1242.95	78.85	500.74
4.39000	-1838.98	183.24	-2.76	-1858.60	191.69	5.21	-2476.32	262.10	343.73	-2315.39	276.59	418.55	-1109.69	108.26	119.19	-1146.39	105.03	106.10	-1299.70	33.89	37.97	-1326.40	49.08	96.05	-1493.91	148.65	1240.12	0.00	0.00	0.00	-1507.24	78.68	1664.02	-1529.64	215.06	1651.27	-1650.12	88.22	1625.01	-1682.35	183.36	1638.96	530.38	1228.53	72.21	1129.56	1242.40	78.74	504.47
4.40000	-1846.26	182.01	-3.56	-1858.64	190.84	5.23	-2442.99	261.27	338.71	-2285.12	275.71	413.01	-1093.59	106.03	104.09	-1140.49	105.59	95.55	-1296.12	34.62	35.45	-1320.41	51.41	94.13	-1475.19	147.23	1239.87	0.00	0.00	0.00	-1491.26	77.01	1663.09	-1520.70	211.92	1651.94	-1635.54	85.87	1626.16	-1667.31	183.74	1639.39	530.84	1228.27	72.51	1129.96	1241.86	79.06	507.11
4.41000	-1838.55	184.74	-1.63	-1863.82	190.49	8.76	-2409.13	260.50	333.55	-2254.39	274.85	407.33	-1086.87	105.70	91.38	-1135.34	105.56	85.49	-1292.55	34.35	33.85	-1313.55	52.55	92.91	-1463.21	145.75	1239.95	0.00	0.00	0.00	-1476.39	74.65	1662.64	-1497.57	209.72	1651.03	-1620.91	83.50	1627.34	-1652.25	184.12	1639.82	530.88	1227.66	72.59	1130.65	1241.81	79.17	505.15
4.42000	-1835.58	182.98	-0.83	-1867.25	190.60	10.10	-2374.73	259.78	328.24	-2223.19	274.03	401.52	-1083.49	104.64	78.37	-1131.73	105.13	75.47	-1290.62	34.20	33.30	-1307.28	52.69	92.20	-1445.87	144.21	1240.67	0.00	0.00	0.00	-1467.17	72.51	1663.13	-1497.16	206.08	1652.74	-1606.24	81.10	1628.54	-1637.19	184.51	1640.26	530.49	1228.23	72.49	1129.65	1242.00	78.87	504.21
4.43000	-1836.13	184.35	-1.05	-1871.56	190.54	11.21	-2339.79	259.11	322.79	-2191.52	273.24	395.57	-1081.09	104.77	67.82	-1136.26	104.51	63.23	-1289.22	32.70	32.32	-1302.99	52.67	91.76	-1428.94	143.26	1241.56	0.00	0.00	0.00	-1456.96	69.12	1664.08	-1474.06	204.26	1652.98	-1591.52	78.68	1629.77	-1622.11	184.91	1640.70	530.41	1228.46	72.42	1129.51	1242.53	78.55	504.01
4.44000	-1837.85	184.08	-2.14	-1875.05	190.42	12.24	-2304.31	258.50	317.20	-2159.38	272.48	389.48	-1079.11	105.71	58.97	-1129.41	106.70	58.12	-1270.88	1.47	38.84	-1299.05	53.11	92.14	-1414.04	142.20	1243.53	0.00	0.00	0.00	-1439.80	67.59	1665.07	-1450.47	202.52	1653.27	-1577.08	74.96	1630.83	-1607.02	185.31	1641.15	531.63	1227.77	72.79	1129.51	1242.43	78.76	505.72
4.45000	-1824.29	185.51	-0.43	-1876.07	190.32	13.33	-2268.28	257.95	311.45	-2126.76	271.75	383.25	-1076.50	108.92	52.63	-1132.06	108.58	52.23	-1221.85	-78.78	63.34	-1295.38	53.11	92.69	-1392.47	145.16	1246.93	0.00	0.00	0.00	-1422.61	64.95	1666.35	-1440.02	199.32	1654.37	-1564.23	73.57	1632.07	-1591.92	185.72	1641.61	531.93	1227.84	72.80	1129.87	1242.51	78.72	503.98
4.46000	-1812.82	185.31	0.92	-1872.94	190.35	14.63	-2231.70	257.46	305.56	-2093.67	271.05	376.89	-1074.77	111.97	47.98	-1132.27	109.95	48.28	-1256.52	-18.14	44.65	-1294.33	55.52	91.70	-1378.76	143.85	1249.48	0.00	0.00	0.00	-1413.63	62.63	1667.93	-1437.10	196.03	1656.66	-1551.08	71.42	1633.20	-1576.81	186.14	1642.07	531.70	1227.98	72.76	1130.10	1242.16	78.97	503.07
4.47000	-1817.33	184.49	-3.09	-1863.98	190.57	16.29	-2194.56	257.02	299.52	-2060.09	270.38	370.38	-1073.41	113.35	45.56	-1129.08	110.76	47.43	-1279.96	22.25	35.11	-1292.77	56.14	91.42	-1361.86	142.81	1251.67	0.00	0.00	0.00	-1399.62	60.96	1669.34	-1412.42	194.98	1656.73	-1537.09	68.08	1634.07	-1561.69	186.57	1642.54	530.92	1227.99	72.62	1129.37	1241.82	78.98	504.62
4.48000	-1811.40	185.98	-5.23	-1847.51	191.10	18.45	-2156.87	256.65	293.33	-2026.03	269.74	363.73	-1072.21	112.36	41.60	-1127.42	111.32	45.92	-1284.35	29.92	33.80	-1291.11	54.94	92.06	-1348.85	141.72	1254.08	0.00	0.00	0.00	-1390.14	57.68	1670.95	-1411.81	191.77	1659.39	-1525.01	67.68	1635.51	-1546.57	187.01	1643.01	531.45	1227.97	72.68	1129.71	1242.81	78.79	502.20
4.49000	-1805.13	186.95	-8.65	-1821.89	192.02	21.25	-2118.62	256.34	286.99	-1991.48	269.14	356.94	-1076.17	112.61	38.87	-1127.55	111.96	44.81	-1283.90	29.64	34.16	-1290.99	55.76	91.57	-1333.82	141.36	1256.54	0.00	0.00	0.00	-1369.81	55.14	1671.93	-1386.08	197.63	1670.87	-1511.69	66.05	1636.66	-1531.43	187.45	1643.49	531.14	1227.73	72.66	1129.93	1242.72	78.92	504.36
4.50000	-1785.82	187.40	-9.65	-1803.39	191.19	15.70	-2079.79	256.09	280.49	-1956.44	268.58	350.01	-1082.36	111.77	35.74	-1128.75	111.30	44.18	-1284.35	30.97	33.91	-1290.50	55.67	91.57	-1319.51	140.28	1258.80	0.00	0.00	0.00	-1357.74	53.48	1673.94	-1365.45	197.72	1674.83	-1497.50	62.76	1637.53	-1516.29	187.91	1643.98	531.43	1228.59	72.49	1130.15	1242.07	79.02	505.37
4.51000	-1784.44	187.44	-14.35	-1766.01	193.18	24.38	-2040.41	255.90	273.84	-1920.90	268.05	342.93	-1076.93	112.25	36.06	-1128.24	111.04	43.78	-1283.98	31.24	33.59	-1290.57	56.02	91.29	-1302.95	140.46	1260.83	0.00	0.00	0.00	-1347.67	52.09	1675.90	-1347.31	196.15	1676.69	-1485.12	62.12	1638.56	-1501.14	188.37	1644.48	531.17	1228.37	72.62	1130.12	1242.16	78.96	503.06
4.52000	-1759.14	188.22	-14.72	-1753.56	194.55	29.88	-2000.44	255.78	267.03	-1884.87	267.55	335.71	-1077.62	112.58	35.35	-1126.78	110.63	44.00	-1283.18	30.43	33.68	-1289.00	54.02	92.04	-1291.15	141.52	1262.74	0.00	0.00	0.00	-1338.05	49.29	1678.09	-1335.11	195.00	1679.31	-1471.39	59.93	1639.85	-1485.98	188.84	1644.98	531.15	1228.19	72.76	1129.91	1242.30	78.86	503.41
4.53000	-1728.75	192.01	-7.92	-1718.42	198.29	40.53	-1959.90	255.72	260.07	-1848.33	267.09	328.34	-1076.09	112.57	34.79	-1126.12	109.91	43.85	-1283.53	31.80	33.72	-1289.49	55.45	91.70	-1276.10	141.65	1264.76	0.00	0.00	0.00	-1319.87	48.00	1679.83	-1328.91	192.85	1682.73	-1457.68	58.44	1641.28	-1470.82	189.32	1645.48	530.57	1228.59	72.41	1130.38	1242.31	79.04	503.89
4.54000	-1699.48	195.58	14.69	-1695.67	196.16	64.83	-1918.78	255.73	252.96	-1811.29	266.67	320.83	-1078.27	112.50	33.71	-1128.01	109.98	42.99	-1284.33	33.44	33.58	-1288.94	54.65	92.35	-1263.30	142.60	1266.93	0.00	0.00	0.00	-1304.26	46.12	1681.79	-1314.59	191.72	1685.81	-1443.91	56.42	1642.69	-1455.65	189.81	1645.99	530.92	1228.12	72.60	1129.89	1242.40	78.83	500.72
4.55000	-1650.46	197.89	6.30	-1661.56	197.91	71.10	-1877.08	255.80	245.68	-1773.74	266.28	313.17	-1078.38	112.25	33.20	-1125.86	109.62	43.14	-1283.94	32.87	34.42	-1288.92	55.00	92.32	-1251.48	144.53	1269.33	0.00	0.00	0.00	-1293.38	46.05	1684.15	-1298.52	190.35	1688.57	-1430.92	56.78	1644.22	-1440.48	190.31	1646.51	530.45	1227.58	72.64	1130.42	1241.78	79.14	503.93
4.56000	-1612.43	200.25	11.53	-1625.53	199.62	76.24	-1834.79	255.95	238.24	-1735.68	265.93	305.36	-1073.19	111.45	34.23	-1126.16	108.89	42.55	-1284.35	33.47	34.42	-1288.61	54.63	92.94	-1235.41	145.69	1271.99	0.00	0.00	0.00	-1281.84	44.76	1687.40	-1283.13	189.44	1691.67	-1417.36	55.72	1645.69	-1425.31	190.81	1647.04	531.41	1228.03	72.74	1130.25	1242.01	79.01	502.27
4.57000	-1576.82	201.68	14.97	-1595.58	202.14	77.82	-1791.91	256.16	230.65	-1697.11	265.62	297.39	-1078.60	111.98	32.81	-1128.22	109.04	41.99	-1284.11	32.88	34.67	-1289.00	55.16	93.11	-1221.60	146.53	1274.66	0.00	0.00	0.00	-1266.95	44.12	1689.30	-1274.16	189.44	1694.92	-1403.43	54.49	1647.30	-1410.13	191.33	1647.57	532.07	1227.87	72.98	1130.59	1242.36	79.08	505.93
4.58000	-1535.22	202.74	18.04	-1550.19	202.09	81.78	-1748.43	256.45	222.89	-1658.02	265.35	289.28	-1074.29	111.74	33.38	-1126.91	109.56	42.12	-1283.28	31.50	35.06	-1287.93	53.73	94.14	-1205.40	148.04	1277.62	0.00	0.00	0.00	-1256.06	43.14	1691.58	-1258.75	188.56	1697.75	-1388.85	53.41	1649.03	-1394.95	191.85	1648.11	531.84	1228.03	72.84	1130.34	1241.99	79.12	502.41
4.59000	-1503.49	198.84	35.44	-1511.84	203.34	82.71	-1704.36	256.80	214.97	-1618.41	265.12	281.02	-1076.92	111.57	32.73	-1127.41	109.13	41.53	-1282.13	29.27	35.65	-1288.28	54.60	94.37	-1191.76	148.67	1280.29	0.00	0.00	0.00	-1243.76	43.37	1694.14	-1241.61	188.83	1700.25	-1374.83	52.92	1650.89	-1379.77	192.38	1648.66	532.21	1228.36	72.82	1129.65	1242.16	78.73	505.92
4.60000	-1458.75	199.51	37.28	-1480.33	203.57	81.32	-1659.68	257.23	206.88	-1578.27	264.93	272.61	-1075.83	111.53	32.39	-1125.89	109.00	41.60	-1281.34	27.87	36.07	-1287.84	53.80	95.23	-1177.41	149.30	1282.63	0.00	0.00	0.00	-1228.15	44.25	1696.18	-1229.96	189.08	1702.77	-1361.06	53.24	1653.09	-1364.59	192.93	1649.21	531.45	1227.98	72.73	1129.73	1241.99	78.96	505.39
4.61000	-1416.30	201.00	38.16	-1440.78	203.89	80.13	-1614.40	257.73	198.63	-1537.61	264.78	264.04	-1074.99	111.21	31.88	-1126.58	108.48	41.14	-1279.73	25.37	37.06	-1287.16	53.32	96.16	-1165.59	149.55	1284.99	0.00	0.00	0.00	-1213.47	44.91	1698.26	-1215.87	189.92	1705.11	-1347.48	53.61	1655.00	-1349.41	193.48	1649.77	530.29	1228.09	72.44	1130.18	1241.96	79.01	505.20
4.62000	-1361.64	204.06	25.77	-1398.62	207.60	67.43	-1568.50	258.30	190.22	-1496.42	264.68	255.31	-1076.68	110.57	31.41	-1123.55	108.22	42.03	-1279.52	25.81	37.73	-1287.51	54.15	96.87	-1151.16	149.37	1287.09	0.00	0.00	0.00	-1196.38	45.69	1699.85	-1207.32	190.71	1707.06	-1333.97	55.26	1656.70	-1336.55	192.59	1651.47	531.00	1227.91	72.53	1130.70	1242.26	78.98	502.28
4.63000	-1321.77	205.74	25.98	-1353.47	208.63	66.73	-1522.00	258.95	181.64	-1454.69	264.61	246.44	-1074.70	108.95	31.97	-1123.45	107.02	41.97	-1279.73	26.88	38.64	-1286.82	54.14	98.12	-1139.93	149.00	1288.52	0.00	0.00	0.00	-1182.81	47.32	1701.78	-1186.57	194.66	1711.81	-1319.77	55.30	1658.16	-1323.58	191.57	1652.79	531.29	1227.56	72.64	1130.36	1242.95	78.85	504.10
4.64000	-1283.46	206.86	25.16	-1305.94	214.29	73.63	-1474.87	259.67	172.89	-1412.43	264.59	237.40	-1073.84	108.65	31.87	-1123.73	107.20	41.73	-1278.46	25.74	40.53	-1287.00	55.26	98.87	-1126.65	148.63	1289.92	0.00	0.00	0.00	-1169.82	48.06	1703.47	-1171.29	195.97	1713.80	-1305.41	55.87	1659.59	-1308.93	193.18	1653.50	531.36	1227.50	72.87	1130.55	1242.12	79.17	502.85
4.65000	-1231.37	206.43	37.17	-1262.03	211.53	73.59	-1427.13	260.47	163.96	-1369.63	264.61	228.21	-1074.30	108.49	31.29	-1124.28	107.20	41.46	-1279.38	28.42	41.39	-1285.95	54.95	100.03	-1112.51	148.82	1291.00	0.00	0.00	0.00	-1156.18	49.92	1704.91	-1157.86	196.99	1714.38	-1290.88	56.03	1660.42	-1295.76	193.38	1654.15	531.40	1227.81	72.83	1130.56	1241.86	79.26	500.97
4.66000	-1185.56	209.92	35.88	-1215.88	214.52	70.82	-1378.76	261.35	154.87	-1326.29	264.68	218.86	-1070.63	107.89	31.82	-1123.32	106.98	41.28	-1278.45	28.10	42.77	-1284.62	54.22	101.65	-1101.02	147.88	1291.63	0.00	0.00	0.00	-1143.78	51.28	1705.64	-1143.82	198.78	1714.54	-1277.28	57.86	1661.39	-1279.59	197.45	1653.78	531.51	1227.73	72.77	1130.50	1242.31	79.08	502.89
4.67000	-1137.09	213.48	35.75	-1172.76	215.62	67.12	-1329.77	262.31	145.61	-1282.39	264.79	209.35	-1071.02	106.44	31.74	-1121.69	106.43	41.59	-1278.12	28.56	44.07	-1285.09	56.01	102.33	-1087.14	147.60	1291.73	0.00	0.00	0.00	-1131.87	53.38	1706.58	-1130.00	200.08	1714.52	-1262.74	58.48	1661.78	-1266.25	197.21	1653.68	530.77	1228.22	72.52	1129.94	1242.47	78.79	504.52
4.68000	-1089.63	216.34	35.30	-1120.02	217.60	66.29	-1280.14	263.35	136.17	-1237.95	264.95	199.68	-1070.45	104.23	33.30	-1122.66	105.03	42.02	-1278.36	29.80	45.05	-1283.30	54.30	104.09	-1071.58	147.63	1291.52	0.00	0.00	0.00	-1120.07	54.07	1706.79	-1115.51	202.19	1713.98	-1247.90	58.91	1661.81	-1251.82	198.58	1653.05	531.79	1227.83	72.87	1130.18	1242.35	78.94	505.10
4.69000	-1039.38	219.30	36.51	-1078.12	219.66	62.81	-1229.88	264.47	126.56	-1192.97	265.15	189.85	-1066.30	99.91	36.61	-1120.77	102.47	43.37	-1278.36	30.64	45.90	-1283.56	55.71	104.87	-1059.44	145.78	1291.00	0.00	0.00	0.00	-1105.20	55.83	1706.90	-1101.36	203.71	1713.08	-1233.52	60.07	1661.56	-1238.33	198.50	1652.21	531.74	1228.11	72.71	1130.82	1242.20	79.07	504.66
4.70000	-987.37	221.02	38.09	-1025.27	220.96	62.54	-1178.98	265.67	116.78	-1154.32	263.47	179.00	-1066.35	93.67	38.80	-1116.99	92.29	46.55	-1278.60	31.67	46.65	-1283.40	56.38	105.83	-1046.32	145.87	1289.96	0.00	0.00	0.00	-1088.56	58.18	1706.21	-1087.58	204.32	1712.10	-1219.78	61.95	1661.18	-1223.65	200.35	1651.10	531.05	1228.05	72.57	1130.41	1242.35	78.93	505.74
4.71000	-939.41	223.07	40.05	-978.40	222.65	61.69	-1132.50	268.10	105.11	-1112.92	264.21	168.69	-1056.57	72.48	50.29	-1117.92	91.12	45.79	-1278.33	31.85	47.87	-1281.88	55.33	107.33	-1030.86	145.97	1288.62	0.00	0.00	0.00	-1075.04	58.49	1705.91	-1073.04	206.01	1710.87	-1205.94	63.77	1660.17	-1210.43	199.80	1650.09	531.24	1228.09	72.75	1130.15	1241.90	79.06	503.20
4.72000	-889.18	224.19	43.38	-930.22	224.32	61.89	-1086.81	268.42	93.06	-1071.32	265.92	159.17	-1053.18	74.42	48.84	-1117.83	93.70	43.48	-1277.66	31.37	49.14	-1281.75	56.28	108.04	-1018.66	146.08	1286.84	0.00	0.00	0.00	-1056.42	60.24	1704.65	-1058.61	207.57	1709.11	-1190.90	64.13	1658.77	-1196.95	199.44	1648.30	531.36	1228.29	72.63	1130.39	1241.97	79.10	501.10
4.73000	-842.90	226.47	47.44	-880.51	224.97	63.76	-1040.02	269.19	81.87	-1029.63	265.89	149.09	-1065.69	85.52	38.39	-1122.15	96.79	40.05	-1277.90	32.30	50.04	-1281.91	57.64	108.58	-1005.99	145.92	1284.98	0.00	0.00	0.00	-1041.15	61.49	1703.16	-1044.26	208.60	1707.14	-1175.88	64.73	1657.35	-1181.43	201.85	1646.20	531.01	1228.12	72.60	1130.68	1242.62	78.91	503.99
4.74000	-794.98	228.23	53.94	-839.04	226.82	65.51	-992.70	269.98	71.88	-987.38	266.77	140.22	-1072.88	93.07	31.04	-1122.59	102.48	39.77	-1278.26	33.62	50.96	-1280.98	57.43	109.65	-990.59	145.56	1282.76	0.00	0.00	0.00	-1028.56	62.98	1701.57	-1029.26	210.52	1704.96	-1162.08	67.12	1655.91	-1167.49	202.25	1644.18	530.75	1228.05	72.60	1130.07	1242.78	78.85	503.37
4.75000	-743.87	230.65	62.89	-793.16	228.14	69.22	-944.34	272.93	64.49	-945.14	266.91	131.84	-1072.72	103.01	28.26	-1119.89	102.74	39.84	-1278.51	34.57	52.10	-1280.33	57.97	110.49	-976.28	145.53	1280.24	0.00	0.00	0.00	-1008.76	64.62	1699.60	-1014.75	212.02	1702.52	-1147.35	68.14	1653.84	-1152.25	204.78	1641.57	530.10	1227.79	72.44	1129.51	1242.64	78.73	503.96
4.76000	-697.20	233.80	72.57	-741.17	229.54	76.95	-897.88	271.59	56.87	-903.01	266.71	124.71	-1070.61	105.23	27.52	-1120.83	102.98	39.35	-1278.80	36.02	53.34	-1279.08	57.67	111.58	-962.59	145.64	1277.71	0.00	0.00	0.00	-1002.78	66.75	1698.06	-999.99	213.59	1699.95	-1132.84	70.04	1651.85	-1138.07	205.08	1639.20	530.26	1227.58	72.63	1129.69	1242.34	78.94	506.11
4.77000	-650.78	236.43	84.68	-692.54	231.27	85.67	-851.03	272.32	51.91	-861.60	266.63	119.36	-1070.98	104.92	27.38	-1118.88	102.99	39.42	-1278.82	37.11	54.81	-1277.85	57.29	113.00	-950.85	146.84	1275.02	0.00	0.00	0.00	-982.93	68.44	1696.00	-984.66	215.78	1697.33	-1117.92	71.64	1649.72	-1123.05	206.70	1636.49	531.02	1228.27	72.52	1130.08	1242.23	78.93	502.98
4.78000	-607.84	239.83	97.44	-654.42	233.21	94.96	-804.67	274.68	49.56	-820.35	267.69	116.20	-1069.37	104.89	27.09	-1119.51	102.47	38.94	-1278.53	37.41	56.72	-1276.83	57.54	114.12	-934.44	147.19	1272.31	0.00	0.00	0.00	-964.29	70.12	1693.61	-969.69	217.66	1694.61	-1102.61	72.42	1647.25	-1108.27	208.12	1633.93	530.35	1228.74	72.28	1129.78	1242.99	78.60	504.90
4.79000	-569.13	242.42	111.30	-612.30	233.61	106.36	-760.32	274.92	48.89	-780.52	268.61	114.84	-1070.44	104.79	26.89	-1120.44	102.33	38.32	-1278.32	37.99	58.99	-1274.80	55.38	116.65	-919.84	147.65	1269.63	0.00	0.00	0.00	-953.36	71.14	1691.63	-955.01	218.74	1692.11	-1088.27	74.38	1645.01	-1093.55	209.36	1631.35	530.82	1228.33	72.46	1130.22	1243.12	78.67	501.86
4.80000	-529.73	244.29	126.13	-566.55	238.48	120.30	-718.47	276.66	50.60	-742.76	269.44	114.82	-1069.87	104.82	26.41	-1121.08	101.97	37.91	-1276.99	36.74	61.76	-1274.14	55.82	118.27	-906.26	148.79	1267.10	0.00	0.00	0.00	-939.36	72.71	1689.50	-940.34	220.18	1689.62	-1074.10	76.87	1642.87	-1078.53	210.88	1628.76	530.59	1227.85	72.39	1130.34	1242.82	78.77	501.02
4.81000	-496.67	244.39	140.06	-531.36	236.83	132.53	-680.51	275.99	52.95	-707.49	270.16	116.26	-1068.14	105.20	26.77	-1118.51	101.00	38.16	-1276.02	36.37	64.28	-1272.50	55.26	120.55	-890.96	149.71	1264.50	0.00	0.00	0.00	-923.64	74.78	1687.47	-925.01	222.89	1686.88	-1059.10	78.55	1640.72	-1063.57	212.67	1626.11	530.84	1227.89	72.49	1130.21	1242.60	78.86	502.91
4.82000	-467.18	243.05	152.53	-500.45	235.69	142.89	-644.77	276.94	56.57	-675.89	270.86	118.37	-1071.17	104.84	25.89	-1118.50	100.51	37.91	-1276.40	38.42	66.26	-1270.44	54.67	123.29	-874.65	150.18	1262.23	0.00	0.00	0.00	-912.64	77.68	1685.74	-910.25	224.21	1684.45	-1044.32	81.10	1638.66	-1048.28	214.74	1623.66	530.89	1228.01	72.59	1130.20	1242.68	78.89	506.23
4.83000	-439.97	239.79	162.72	-473.61	232.68	151.00	-613.86	276.93	59.42	-647.22	271.42	120.36	-1067.95	104.61	26.53	-1118.26	99.91	37.50	-1276.39	39.54	68.71	-1267.90	53.51	126.64	-859.51	151.94	1260.00	0.00	0.00	0.00	-895.58	80.32	1683.81	-895.30	225.82	1682.26	-1029.13	82.30	1636.45	-1033.00	217.00	1621.21	531.63	1227.87	72.80	1130.75	1241.91	79.26	505.53
4.84000	-417.98	235.30	168.77	-450.56	228.90	155.90	-587.28	276.72	60.91	-623.74	269.58	120.63	-1069.67	103.87	25.85	-1116.68	100.01	37.66	-1276.93	40.94	70.42	-1266.07	54.84	129.22	-846.08	152.56	1257.86	0.00	0.00	0.00	-882.75	81.78	1682.11	-880.13	228.44	1679.96	-1013.55	83.22	1634.26	-1018.22	218.86	1618.92	531.75	1227.82	72.76	1129.84	1242.41	78.87	504.55
4.85000	-399.28	229.95	170.75	-431.43	224.41	157.39	-566.15	274.11	59.79	-603.80	268.70	119.86	-1067.75	104.35	26.07	-1116.13	99.52	37.12	-1277.42	42.45	72.09	-1262.31	53.64	133.16	-829.40	153.58	1256.12	0.00	0.00	0.00	-868.30	83.85	1680.43	-865.37	230.26	1678.02	-999.03	86.51	1632.61	-1003.72	220.32	1617.11	531.77	1227.93	72.84	1130.06	1242.19	78.99	504.07
4.86000	-381.98	224.06	169.14	-415.80	219.50	155.21	-550.04	271.85	57.07	-587.18	268.71	117.97	-1069.50	103.38	25.62	-1115.81	98.41	36.53	-1277.26	43.87	74.44	-1258.55	53.27	137.12	-813.79	154.90	1254.57	0.00	0.00	0.00	-855.53	87.98	1679.20	-850.26	232.77	1676.26	-983.90	88.86	1631.06	-988.71	222.16	1615.28	531.68	1228.06	72.70	1129.87	1242.19	79.05	505.31
4.87000	-371.80	217.31	162.76	-404.33	215.54	149.18	-538.48	270.14	53.02	-575.44	266.29	114.19	-1067.48	103.94	25.92	-1114.96	98.08	36.19	-1275.86	45.03	78.16	-1254.88	53.13	141.21	-797.27	156.16	1253.21	0.00	0.00	0.00	-838.89	89.69	1677.68	-835.09	235.64	1674.66	-969.28	92.06	1629.77	-973.51	224.68	1613.66	531.45	1228.38	72.72	1130.00	1242.01	79.14	504.22
4.88000	-362.81	211.49	153.39	-396.02	210.81	140.33	-530.62	268.78	48.17	-566.64	264.15	109.62	-1065.52	104.05	26.30	-1113.53	97.69	36.07	-1272.63	45.74	83.98	-1249.38	51.22	146.52	-782.54	157.67	1252.24	0.00	0.00	0.00	-820.65	92.50	1676.68	-820.36	237.39	1673.44	-954.17	94.06	1628.57	-958.78	226.52	1612.39	530.74	1228.20	72.58	1130.47	1242.36	79.13	505.82
4.89000	-356.07	205.54	141.68	-389.99	206.58	129.68	-526.40	266.66	43.32	-560.92	261.62	104.65	-1065.43	103.94	26.40	-1111.41	97.08	35.97	-1266.96	45.83	92.58	-1242.85	49.07	152.02	-769.24	159.64	1251.43	0.00	0.00	0.00	-802.03	94.51	1675.46	-805.12	240.93	1672.13	-938.89	96.40	1627.47	-943.66	229.23	1611.16	530.48	1228.10	72.44	1130.34	1242.36	78.99	503.49
4.90000	-348.56	201.39	129.61	-384.18	202.54	118.34	-522.59	266.91	39.28	-555.91	259.68	100.13	-1067.63	104.10	25.57	-1110.83	96.17	35.61	-1261.88	45.86	101.06	-1236.30	48.57	157.38	-749.68	160.93	1250.96	0.00	0.00	0.00	-787.07	97.73	1674.46	-790.45	242.89	1671.12	-923.51	98.92	1626.61	-928.70	232.12	1610.10	531.48	1228.38	72.75	1130.47	1242.67	78.80	503.15
4.91000	-339.19	198.42	117.60	-376.58	200.75	107.36	-518.29	265.98	36.27	-549.00	256.82	96.88	-1068.50	104.30	25.73	-1110.41	95.66	35.22	-1256.24	44.63	108.13	-1228.63	47.84	163.15	-735.08	163.34	1250.81	0.00	0.00	0.00	-773.98	100.74	1673.91	-774.93	246.67	1669.99	-908.44	102.00	1626.09	-913.54	235.04	1609.04	530.65	1228.75	72.31	1130.49	1242.78	78.88	502.52
4.92000	-324.88	198.50	104.55	-367.48	198.97	97.28	-514.20	264.64	34.97	-539.08	256.40	95.66	-1065.23	104.13	26.32	-1107.66	96.11	35.73	-1250.89	45.70	114.62	-1218.89	45.45	169.82	-719.79	165.18	1250.64	0.00	0.00	0.00	-762.27	104.62	1673.93	-760.10	249.02	1669.42	-893.05	104.17	1625.59	-898.28	238.11	1608.44	531.24	1228.83	72.40	1130.38	1242.38	78.82	503.46
4.93000	-320.05	200.04	90.90	-361.65	201.23	86.18	-511.38	265.24	34.61	-530.94	257.37	94.88	-1067.84	104.37	25.73	-1105.89	96.42	36.65	-1243.71	45.37	122.00	-1207.82	43.64	176.64	-704.05	167.59	1251.07	0.00	0.00	0.00	-746.81	107.08	1674.16	-745.13	252.06	1669.34	-878.04	107.07	1625.83	-883.20	240.81	1608.33	531.31	1227.98	72.75	1130.69	1242.68	78.88	505.43
4.94000	-313.99	202.04	79.74	-359.87	203.38	76.90	-510.69	268.27	36.41	-526.53	257.38	94.48	-1066.24	104.67	26.15	-1102.97	101.17	39.40	-1236.88	48.36	129.33	-1195.61	42.51	183.50	-686.26	168.13	1252.01	0.00	0.00	0.00	-732.89	110.27	1675.51	-729.94	255.68	1669.81	-863.00	110.45	1626.63	-868.52	243.40	1608.87	531.13	1228.26	72.58	1130.34	1242.28	78.99	504.17
4.95000	-309.82	202.73	70.79	-351.80	203.70	71.09	-510.88	269.74	37.04	-522.45	257.97	95.05	-1065.47	104.18	26.25	-1099.11	101.60	40.86	-1228.90	51.12	137.61	-1181.42	40.95	190.79	-670.19	170.11	1253.36	0.00	0.00	0.00	-718.19	113.34	1676.55	-714.88	258.95	1670.75	-848.47	114.42	1628.16	-853.39	246.85	1609.95	530.79	1228.99	72.38	1130.16	1243.15	78.67	504.34
4.96000	-305.76	199.41	63.31	-351.17	199.86	65.88	-508.58	268.20	36.04	-518.06	257.00	95.54	-1062.98	103.22	26.35	-1092.82	101.59	43.02	-1218.72	52.01	148.32	-1165.08	38.73	198.75	-654.38	172.16	1255.21	0.00	0.00	0.00	-704.06	116.77	1677.92	-699.95	261.71	1671.82	-834.14	118.63	1629.96	-838.16	250.28	1611.44	530.99	1228.34	72.49	1129.81	1242.65	78.94	502.58
4.97000	-305.62	194.49	56.24	-349.92	197.81	60.10	-506.55	267.93	36.19	-514.76	256.21	95.90	-1063.43	101.34	24.68	-1090.51	98.18	42.95	-1204.93	51.60	160.36	-1148.02	38.54	206.48	-641.04	173.96	1257.23	0.00	0.00	0.00	-685.72	120.05	1679.27	-684.80	264.84	1672.94	-819.30	121.71	1631.80	-823.57	252.59	1613.06	531.42	1228.26	72.59	1130.12	1242.20	79.05	502.72
4.98000	-304.30	193.59	52.23	-350.90	195.82	57.82	-505.73	267.46	38.72	-512.34	256.24	96.17	-1056.86	100.90	23.14	-1087.39	97.65	40.97	-1191.11	51.27	174.57	-1128.73	36.79	215.96	-622.99	175.21	1259.39	0.00	0.00	0.00	-667.80	122.43	1680.43	-669.51	268.26	1673.86	-804.42	124.42	1633.47	-808.27	256.05	1614.38	531.56	1228.71	72.56	1130.65	1242.65	78.72	499.85
4.99000	-301.86	194.51	50.79	-357.66	197.54	54.44	-506.29	265.04	38.78	-511.32	256.14	96.21	-1051.06	99.03	20.93	-1078.17	92.04	46.40	-1182.27	50.37	184.51	-1108.34	36.51	225.75	-608.04	176.40	1261.59	0.00	0.00	0.00	-652.96	125.06	1681.96	-654.72	270.86	1675.03	-789.21	126.22	1635.02	-793.23	259.26	1615.67	530.91	1228.39	72.46	1130.63	1242.68	78.97	501.22
5.00000	-303.62	194.11	49.00	-348.69	196.72	55.87	-507.55	265.97	37.91	-510.51	255.40	95.73	-1044.07	95.39	17.99	-1066.29	91.87	49.58	-1170.74	49.09	193.26	-1086.22	37.13	235.49	-593.36	177.50	1263.45	0.00	0.00	0.00	-638.02	127.83	1683.57	-639.91	273.01	1676.16	-774.67	129.83	1636.68	-778.29	261.98	1616.87	530.63	1228.09	72.50	1129.85	1242.31	78.80	505.13
5.01000	-300.71	193.44	48.52	-350.58	196.55	54.21	-504.63	266.61	37.70	-509.89	255.86	95.95	-1035.31	89.53	18.25	-1046.16	88.63	60.27	-1148.82	47.64	203.91	-1061.70	36.98	244.82	-577.53	178.39	1265.07	0.00	0.00	0.00	-625.24	130.71	1685.21	-625.06	275.07	1677.62	-760.13	132.79	1638.44	-763.48	264.16	1618.25	531.15	1227.81	72.74	1129.52	1242.43	78.64	503.58
5.02000	-302.15	193.62	46.88	-348.77	196.32	53.79	-503.98	266.90	37.47	-509.62	255.90	95.85	-1016.49	85.01	25.73	-1029.29	86.06	64.83	-1108.86	46.23	219.53	-1037.55	38.58	252.99	-563.66	179.07	1266.59	0.00	0.00	0.00	-615.56	133.15	1687.79	-610.10	277.39	1679.29	-745.52	135.51	1640.27	-748.66	266.18	1619.80	531.46	1228.16	72.81	1129.99	1242.05	78.86	502.56
5.03000	-301.34	193.72	46.14	-352.55	196.66	52.57	-504.99	267.00	36.99	-509.35	255.80	95.77	-992.64	79.13	32.82	-1005.58	82.32	72.12	-1070.45	44.38	234.91	-1011.73	39.58	260.77	-549.22	180.08	1267.97	0.00	0.00	0.00	-598.28	135.60	1689.88	-595.07	279.58	1681.07	-730.92	137.98	1642.39	-733.46	269.08	1621.61	531.35	1228.28	72.78	1129.94	1242.55	78.77	502.62
5.04000	-301.66	193.69	45.30	-350.01	197.26	52.39	-503.78	266.62	37.05	-508.70	256.55	96.14	-965.30	73.72	38.93	-972.90	79.47	80.80	-1044.19	45.46	242.42	-985.00	40.54	268.13	-535.90	180.25	1269.58	0.00	0.00	0.00	-577.76	137.29	1692.03	-584.68	279.69	1681.69	-716.22	140.28	1644.99	-718.74	270.66	1623.86	531.18	1228.15	72.65	1130.20	1241.95	78.99	504.66
5.05000	-301.32	194.21	44.34	-352.12	198.90	51.70	-507.72	266.92	36.69	-508.58	256.19	96.25	-936.45	69.26	44.06	-947.40	76.18	85.53	-1016.23	46.20	247.73	-957.34	42.67	274.01	-522.22	180.23	1271.63	0.00	0.00	0.00	-567.30	138.26	1694.66	-572.49	280.49	1683.58	-702.01	143.06	1647.67	-704.20	272.17	1626.27	529.77	1228.69	72.27	1130.49	1242.38	79.15	503.59
5.06000	-302.32	193.85	43.62	-351.63	198.51	51.19	-507.15	267.28	37.59	-508.07	256.61	96.67	-902.90	66.70	48.81	-914.44	74.55	90.40	-985.35	45.12	251.81	-928.33	44.34	278.23	-508.28	180.12	1273.84	0.00	0.00	0.00	-549.04	139.93	1697.15	-556.25	282.49	1685.78	-687.04	144.14	1650.56	-689.10	274.30	1628.85	531.44	1227.55	72.89	1130.09	1242.21	79.01	503.97
5.07000	-299.52	194.24	43.68	-352.12	199.73	50.75	-504.16	269.63	39.30	-508.03	256.66	97.08	-868.88	65.91	51.66	-881.36	74.01	93.46	-954.22	44.92	253.27	-899.03	45.94	280.47	-493.43	180.17	1276.50	0.00	0.00	0.00	-533.79	140.96	1699.69	-540.34	283.44	1688.27	-672.47	146.06	1653.62	-674.10	275.78	1631.69	531.22	1227.58	72.73	1130.49	1241.43	79.30	507.21
5.08000	-302.04	194.36	42.42	-353.75	198.48	49.53	-504.75	268.59	38.81	-507.46	257.64	97.65	-831.55	66.47	54.00	-847.23	73.94	95.14	-922.67	44.83	252.93	-868.61	46.62	281.11	-480.17	180.16	1279.48	0.00	0.00	0.00	-525.91	142.66	1702.62	-526.05	284.36	1690.79	-657.76	146.95	1656.77	-659.33	277.09	1634.68	530.99	1227.95	72.62	1130.30	1242.02	79.03	505.46
5.09000	-303.71	193.95	41.68	-347.67	198.46	50.94	-505.04	267.87	38.34	-507.34	257.23	97.96	-794.07	67.51	54.86	-810.72	75.33	95.97	-891.04	44.61	250.53	-838.00	47.17	280.20	-466.02	180.67	1282.67	0.00	0.00	0.00	-509.58	143.90	1705.38	-510.42	285.65	1693.23	-643.40	148.74	1660.28	-644.81	278.07	1637.77	531.51	1228.26	72.63	1130.29	1242.67	79.02	503.64
5.10000	-301.49	194.05	41.65	-350.12	199.04	49.67	-505.50	267.49	38.35	-507.33	256.98	98.28	-754.98	70.41	55.03	-773.88	77.60	95.38	-859.07	44.63	246.27	-806.33	47.11	278.08	-452.37	180.35	1285.82	0.00	0.00	0.00	-493.19	144.97	1708.11	-497.52	286.27	1695.69	-628.57	149.28	1663.49	-630.32	278.70	1640.97	531.00	1228.11	72.65	1130.54	1242.18	79.25	504.97
5.11000	-302.16	194.05	41.18	-350.20	199.09	49.65	-505.23	268.87	39.70	-507.10	257.27	98.95	-715.20	73.73	54.21	-734.11	79.98	94.40	-825.69	44.04	240.57	-775.05	48.20	274.11	-438.84	180.23	1288.85	0.00	0.00	0.00	-481.72	144.69	1710.26	-478.50	286.97	1697.37	-613.92	149.56	1666.46	-615.49	279.78	1644.00	530.97	1228.18	72.59	1130.47	1242.53	78.98	503.92
5.12000	-302.39	194.66	40.36	-352.27	198.33	48.78	-505.16	268.86	40.53	-506.96	257.59	99.63	-672.63	77.48	53.30	-694.00	83.71	92.64	-792.06	45.33	232.71	-742.58	48.78	269.01	-426.65	180.73	1291.62	0.00	0.00	0.00	-466.57	145.43	1711.86	-466.97	287.08	1699.53	-599.20	149.69	1669.44	-601.12	280.23	1647.10	531.32	1228.71	72.53	1130.23	1242.86	78.72	505.50
5.13000	-301.79	194.38	40.09	-350.86	198.70	48.45	-505.32	268.10	40.62	-506.64	257.49	100.20	-630.01	82.54	50.30	-653.03	86.83	90.19	-757.35	45.68	223.99	-710.14	50.56	262.36	-412.25	181.72	1293.94	0.00	0.00	0.00	-445.60	146.16	1713.18	-450.24	287.20	1701.37	-584.58	149.82	1672.21	-587.00	280.23	1650.11	531.48	1228.66	72.58	1129.75	1242.64	78.67	504.40
5.14000	-300.23	194.82	39.94	-348.70	199.07	49.03	-505.11	268.01	40.69	-506.26	257.81	100.96	-583.87	83.17	50.16	-625.64	86.60	80.70	-721.20	46.49	214.12	-675.94	50.54	255.30	-400.16	182.65	1296.03	0.00	0.00	0.00	-435.39	146.71	1714.60	-436.37	287.20	1703.08	-569.87	149.85	1674.44	-572.80	280.29	1652.91	530.65	1227.96	72.53	1130.43	1242.06	79.13	503.86
5.15000	-300.28	194.96	39.54	-345.11	200.04	49.59	-504.68	268.24	41.18	-506.11	257.00	101.32	-536.28	86.68	49.09	-579.03	90.12	77.94	-685.09	48.70	203.02	-642.10	52.75	246.69	-386.73	184.09	1297.55	0.00	0.00	0.00	-419.46	146.52	1715.29	-421.68	287.37	1704.29	-555.42	150.17	1676.45	-558.45	280.67	1655.25	530.82	1228.09	72.61	1130.75	1241.55	79.27	501.26
5.16000	-301.85	195.77	38.30	-349.81	201.09	48.15	-504.73	267.88	41.44	-505.77	257.10	101.94	-491.19	90.59	46.97	-530.53	93.76	75.69	-647.64	50.60	191.38	-607.18	54.35	237.46	-373.25	185.54	1298.53	0.00	0.00	0.00	-405.11	146.32	1715.77	-406.78	287.15	1705.33	-541.11	150.53	1678.02	-543.98	280.93	1657.31	530.45	1228.44	72.35	1131.35	1242.13	79.19	505.69
5.17000	-303.78	196.45	37.26	-346.08	200.21	48.74	-504.43	267.60	41.67	-505.14	257.27	102.70	-443.90	97.31	45.58	-478.27	99.39	76.83	-609.63	53.63	178.84	-571.73	56.94	227.17	-361.73	186.87	1299.22	0.00	0.00	0.00	-391.14	145.86	1715.89	-392.82	287.08	1706.38	-526.64	150.32	1679.00	-529.73	280.53	1659.19	530.91	1228.83	72.40	1131.33	1242.48	79.16	504.46
5.18000	-301.57	196.30	37.70	-348.08	202.22	49.25	-504.61	266.96	41.84	-504.74	256.83	103.18	-396.04	99.43	43.49	-431.27	101.47	73.69	-570.57	57.26	165.63	-535.11	59.26	216.67	-349.07	188.34	1299.58	0.00	0.00	0.00	-375.62	146.06	1715.73	-379.17	287.28	1707.00	-511.72	149.53	1679.53	-515.48	280.54	1660.55	531.20	1228.82	72.23	1130.23	1242.23	79.09	502.56
5.19000	-298.49	196.01	38.67	-347.06	201.87	49.22	-504.28	266.46	42.19	-504.30	256.83	103.81	-349.06	100.89	42.21	-384.92	103.37	70.47	-530.28	60.61	152.37	-498.45	62.09	205.58	-335.20	189.71	1299.39	0.00	0.00	0.00	-359.95	145.35	1715.10	-359.56	289.13	1708.48	-497.13	149.64	1679.81	-501.30	280.50	1661.60	530.59	1228.71	72.24	1130.22	1242.29	79.04	502.92
5.20000	-299.26	195.70	38.33	-345.67	202.60	50.41	-504.19	266.68	42.82	-503.47	257.49	104.74	-299.80	102.62	42.00	-340.93	104.95	67.22	-489.83	64.04	138.94	-460.68	65.35	194.05	-322.16	191.65	1298.72	0.00	0.00	0.00	-345.60	144.97	1714.52	-343.94	289.36	1708.91	-482.59	148.96	1679.61	-487.03	280.11	1662.23	531.13	1227.95	72.64	1130.33	1242.49	78.89	505.87
5.21000	-296.48	195.05	39.09	-344.52	204.93	53.74	-504.62	265.12	42.87	-503.22	256.26	104.92	-251.52	104.03	42.18	-291.47	106.66	65.71	-447.88	67.18	125.64	-422.16	67.64	182.81	-308.54	193.22	1297.59	0.00	0.00	0.00	-331.48	145.28	1713.71	-329.69	288.64	1708.83	-468.10	149.17	1679.03	-472.71	280.03	1662.52	531.45	1228.06	72.70	1130.41	1242.61	78.75	506.10
5.22000	-273.68	273.68	89.15	-338.92	208.83	56.52	-504.37	265.86	43.69	-502.75	256.40	105.57	-202.07	105.56	44.01	-243.36	107.87	64.53	-404.71	68.81	113.06	-383.19	70.98	171.24	-296.55	194.27	1296.34	0.00	0.00	0.00	-316.19	144.90	1712.24	-315.33	288.49	1708.41	-453.41	148.29	1678.07	-458.76	279.22	1662.46	530.14	1228.15	72.28	1130.54	1242.43	78.99	504.87
5.23000	-264.80	265.93	86.61	-337.08	207.32	55.54	-504.98	264.19	43.56	-502.16	256.14	106.07	-154.72	106.78	46.57	-196.50	109.62	64.29	-360.92	70.08	100.92	-343.38	73.54	160.20	-281.72	196.78	1294.90	0.00	0.00	0.00	-301.65	145.12	1710.89	-300.94	288.57	1707.62	-439.19	148.96	1677.04	-444.56	278.86	1661.95	530.70	1228.26	72.42	1130.53	1242.19	79.20	503.80
5.24000	-264.30	255.71	78.74	-347.56	204.83	49.78	-504.67	264.81	44.55	-501.63	256.72	106.93	-105.10	108.55	51.07	-148.47	111.48	65.67	-316.09	72.02	89.20	-302.64	75.67	149.83	-271.00	197.95	1293.15	0.00	0.00	0.00	-284.53	144.33	1709.04	-286.53	287.96	1706.67	-424.66	148.90	1675.59	-430.30	278.35	1661.19	531.80	1228.49	72.66	1130.49	1242.35	78.97	503.57
5.25000	-288.57	198.47	38.12	-346.50	203.73	47.77	-505.46	262.87	44.48	-500.85	256.91	107.57	-56.18	110.98	57.53	-101.94	113.29	68.48	-270.23	72.80	78.82	-261.81	79.01	139.65	-256.41	199.25	1291.25	0.00	0.00	0.00	-273.49	144.04	1707.46	-272.06	287.53	1705.43	-409.82	148.07	1673.94	-415.65	278.43	1659.95	531.39	1228.71	72.60	1130.63	1243.02	78.70	505.41
5.26000	-294.21	199.81	36.11	-345.85	201.49	47.19	-505.03	263.53	45.32	-500.51	256.26	107.93	-8.18	113.12	65.20	-56.15	115.66	72.53	-224.56	73.83	69.73	-220.43	80.67	131.25	-240.32	200.95	1289.11	0.00	0.00	0.00	-260.28	143.92	1705.72	-257.62	287.19	1703.86	-395.50	148.59	1672.12	-401.19	278.17	1658.52	531.01	1228.47	72.49	1130.03	1242.56	78.77	502.95
5.27000	-297.30	197.57	36.23	-346.85	202.39	47.01	-505.42	262.87	45.61	-500.03	255.92	108.42	36.75	114.42	74.38	-10.46	117.71	79.05	-178.61	74.67	62.29	-179.16	81.98	124.29	-228.81	202.27	1286.67	0.00	0.00	0.00	-243.56	143.86	1703.32	-243.22	287.18	1702.03	-380.77	148.43	1670.14	-386.93	277.38	1656.89	531.11	1228.37	72.47	1129.88	1242.23	78.88	500.69
5.28000	-297.97	197.91	35.84	-344.86	202.50	47.35	-505.78	261.65	45.91	-499.41	255.81	109.06	81.32	117.09	85.49	34.93	119.94	87.01	-132.78	74.87	56.95	-138.43	84.10	118.53	-213.04	203.30	1284.44	0.00	0.00	0.00	-230.36	144.15	1701.18	-228.85	286.94	1700.07	-365.88	147.70	1667.94	-372.67	276.48	1655.17	530.07	1228.56	72.29	1130.06	1242.60	78.79	502.13
5.29000	-296.73	197.44	36.09	-344.47	203.02	47.01	-505.72	261.16	46.20	-499.04	255.23	109.62	123.57	118.19	98.51	76.45	121.68	95.93	-87.75	74.56	53.68	-98.22	84.56	114.97	-200.24	204.37	1281.97	0.00	0.00	0.00	-215.45	144.44	1698.74	-214.47	286.45	1697.99	-351.27	147.90	1665.80	-358.28	276.04	1653.22	530.74	1228.95	72.19	1130.26	1242.43	78.85	505.49
5.30000	-297.54	197.89	35.70	-344.09	202.81	46.46	-504.98	262.03	47.35	-498.43	255.03	110.50	163.67	120.81	111.68	117.32	123.50	106.15	-44.28	74.85	52.34	-59.47	86.71	112.58	-187.73	204.96	1279.37	0.00	0.00	0.00	-198.56	143.35	1695.92	-200.05	286.07	1695.67	-336.74	148.20	1663.43	-343.90	275.30	1651.15	530.93	1229.16	72.24	1130.64	1242.33	78.98	503.37
5.31000	-297.95	198.51	35.17	-345.84	203.82	45.90	-504.50	262.21	48.18	-497.89	254.87	111.73	200.88	121.52	125.54	155.74	125.59	117.90	-2.83	78.23	52.30	-21.70	89.23	111.71	-173.99	205.76	1276.70	0.00	0.00	0.00	-182.99	144.06	1693.45	-185.84	285.00	1693.43	-321.88	146.40	1660.68	-329.61	274.26	1648.97	531.45	1228.62	72.41	1129.54	1242.52	78.66	506.20
5.32000	-297.43	198.26	34.93	-343.71	204.15	46.79	-504.42	261.28	49.16	-497.00	254.57	112.84	235.16	122.39	139.05	191.00	127.85	129.44	35.95	80.83	54.32	13.96	91.13	112.45	-159.06	205.77	1273.95	0.00	0.00	0.00	-169.05	143.91	1690.94	-171.42	284.42	1691.11	-307.14	146.05	1658.04	-315.14	273.62	1646.70	531.37	1228.20	72.45	1129.92	1242.65	78.74	504.98
5.33000	-296.96	198.48	34.78	-344.50	203.50	45.22	-504.31	260.18	49.85	-496.15	253.97	114.05	266.35	122.54	152.40	222.90	129.73	140.02	71.45	83.40	57.47	46.63	93.39	113.89	-145.05	205.68	1271.23	0.00	0.00	0.00	-159.42	143.09	1688.92	-156.91	283.55	1688.80	-292.67	145.71	1655.49	-300.57	273.00	1644.29	530.99	1228.34	72.65	1130.44	1242.79	78.88	503.71
5.34000	-295.38	198.54	34.63	-346.11	204.80	44.81	-503.23	260.94	51.93	-495.03	253.69	115.84	294.43	125.24	163.41	251.23	130.87	148.63	103.24	88.50	59.84	76.17	96.52	115.35	-129.50	206.25	1268.53	0.00	0.00	0.00	-140.74	142.31	1686.02	-142.31	282.93	1686.42	-277.78	144.17	1652.77	-285.80	272.21	1641.82	530.57	1228.66	72.44	1130.51	1242.80	78.84	502.15
5.35000	-297.53	198.50	33.32	-342.98	205.70	44.92	-502.51	261.46	54.22	-493.43	253.65	117.75	319.10	128.59	171.11	276.58	134.10	155.68	131.61	93.30	61.78	102.33	99.25	116.38	-117.83	207.08	1265.88	0.00	0.00	0.00	-126.66	141.45	1683.57	-127.80	281.54	1684.37	-263.15	143.35	1650.03	-271.23	270.89	1639.39	530.65	1228.44	72.35	1129.92	1243.07	78.54	505.39
5.36000	-297.55	198.92	32.53	-340.95	205.46	45.00	-502.05	260.66	56.07	-491.88	253.06	119.82	340.29	132.61	176.25	298.22	131.31	161.50	155.84	96.49	62.83	125.31	100.36	117.14	-103.00	207.24	1263.20	0.00	0.00	0.00	-113.51	140.62	1681.52	-113.24	280.24	1682.31	-248.55	142.53	1647.41	-256.76	269.19	1637.11	530.73	1228.55	72.32	1130.24	1242.57	78.82	504.85
5.37000	-296.42	199.03	32.42	-343.62	203.93	43.20	-501.48	260.25	58.47	-489.78	253.58	122.27	358.30	135.68	177.60	316.35	134.05	161.87	175.43	99.17	62.37	144.45	102.23	116.40	-87.87	207.27	1260.14	0.00	0.00	0.00	-96.56	139.31	1679.01	-98.96	278.16	1680.46	-233.76	140.68	1644.80	-242.04	267.83	1634.77	531.49	1228.25	72.68	1130.26	1242.77	78.86	504.30
5.38000	-295.96	199.04	32.21	-340.11	203.77	43.49	-500.61	260.08	61.08	-487.30	254.82	125.42	373.65	137.96	174.88	331.67	136.50	159.96	190.50	101.09	60.69	159.90	103.81	114.83	-75.99	206.52	1257.53	0.00	0.00	0.00	-82.07	138.15	1676.87	-84.20	277.34	1678.66	-218.80	138.81	1642.19	-227.50	265.85	1632.63	531.49	1228.15	72.70	1130.63	1242.59	78.88	504.72
5.39000	-295.37	198.91	31.93	-341.27	203.69	42.39	-499.61	259.75	63.81	-484.31	256.20	128.70	386.31	140.45	169.33	344.13	139.11	153.88	201.63	102.84	57.86	171.95	106.49	111.84	-60.19	206.14	1255.78	0.00	0.00	0.00	-67.46	136.16	1675.09	-69.56	275.71	1677.17	-203.46	136.31	1639.63	-212.80	264.29	1630.60	531.73	1228.18	72.67	1130.29	1243.08	78.62	501.42
5.40000	-293.41	199.13	32.06	-340.18	204.65	41.49	-498.72	258.93	66.22	-481.34	257.01	132.08	396.61	143.02	161.27	354.07	142.67	147.13	209.53	104.27	54.13	181.36	108.76	107.99	-45.92	206.28	1253.84	0.00	0.00	0.00	-53.08	134.30	1673.24	-55.23	273.34	1675.89	-188.69	134.44	1637.33	-198.06	262.61	1628.79	531.90	1228.03	72.78	1130.39	1243.32	78.71	506.20
5.41000	-294.67	199.47	31.34	-343.77	206.23	39.02	-496.13	260.74	70.37	-477.52	258.61	136.16	405.04	144.67	151.22	362.23	149.28	137.82	214.42	105.97	50.56	188.74	110.65	104.35	-29.61	205.29	1252.25	0.00	0.00	0.00	-35.05	132.47	1671.33	-40.68	271.19	1674.72	-173.97	132.86	1635.28	-183.43	260.56	1627.26	531.09	1228.32	72.46	1130.31	1242.97	78.71	506.36
5.42000	-294.42	199.40	31.24	-341.90	206.15	38.55	-492.92	263.30	75.19	-473.57	259.53	140.38	411.98	147.16	139.79	368.61	152.08	127.48	217.34	107.55	46.86	194.20	112.00	100.83	-14.22	205.08	1250.99	0.00	0.00	0.00	-19.67	130.33	1669.61	-25.83	269.35	1673.58	-158.96	130.31	1633.44	-168.69	258.35	1625.99	530.87	1228.49	72.35	1130.62	1242.50	78.92	506.98
5.43000	-295.08	199.37	30.77	-337.39	206.23	38.65	-490.53	262.78	79.38	-468.57	261.63	145.42	418.80	148.39	127.61	374.80	153.56	117.06	220.18	108.70	44.22	198.89	115.16	97.29	2.17	204.13	1250.28	0.00	0.00	0.00	-7.30	127.97	1668.33	-10.94	266.52	1672.73	-144.17	128.06	1631.91	-153.99	255.95	1625.04	530.22	1227.83	72.35	1130.10	1242.53	78.70	506.28
5.44000	-294.37	199.04	31.00	-342.69	205.40	37.32	-486.62	264.57	84.86	-462.89	263.14	150.61	427.41	148.19	115.31	381.94	153.70	106.78	223.57	109.96	42.54	205.15	116.61	95.66	15.85	202.92	1249.85	0.00	0.00	0.00	7.02	125.68	1667.23	3.78	263.98	1672.14	-129.45	125.87	1630.76	-139.28	253.44	1624.45	531.73	1227.69	72.72	1130.10	1242.37	78.91	503.81
5.45000	-294.15	199.75	31.20	-339.03	205.56	37.44	-482.63	264.89	90.41	-456.06	265.08	156.52	435.58	149.28	102.71	388.94	154.26	96.89	226.66	109.21	41.35	212.63	117.47	94.58	32.79	201.96	1249.99	0.00	0.00	0.00	20.61	123.24	1667.13	18.40	261.21	1672.17	-114.68	123.60	1630.19	-124.49	251.27	1624.33	531.21	1228.28	72.55	1130.21	1242.03	79.04	505.86
5.46000	-296.06	199.68	30.78	-336.16	206.30	37.60	-477.38	265.93	97.11	-448.17	265.52	162.13	441.19	150.20	90.65	395.41	154.70	89.09	228.86	107.92	40.73	219.00	117.26	93.90	49.03	201.00	1250.58	0.00	0.00	0.00	36.44	120.96	1667.33	33.18	258.57	1672.74	-100.06	121.18	1630.46	-109.90	248.77	1624.95	530.99	1227.75	72.55	1130.30	1242.41	78.97	506.20
5.47000	-295.41	200.16	31.06	-329.73	202.76	40.59	-470.81	266.11	104.53	-438.38	267.40	168.59	444.98	152.94	80.52	396.30	156.01	80.73	230.00	105.67	40.30	223.31	117.89	93.25	65.84	200.25	1252.00	0.00	0.00	0.00	52.03	118.52	1667.97	47.95	257.04	1673.67	-85.44	118.55	1631.42	-95.33	246.26	1626.23	530.92	1227.70	72.57	1130.26	1242.77	78.79	504.29
5.48000	-295.89	201.15	31.04	-327.90	202.81	40.97	-462.27	267.69	112.91	-427.32	268.40	175.09	447.96	157.30	71.91	398.82	158.21	74.44	230.65	102.48	39.78	226.91	119.05	93.53	82.62	199.49	1253.79	0.00	0.00	0.00	66.96	116.17	1669.19	62.51	254.74	1675.06	-70.72	116.43	1632.91	-80.81	243.98	1627.91	530.85	1227.91	72.54	1129.59	1242.77	78.60	504.45
5.49000	-294.79	200.93	30.92	-324.60	199.97	42.76	-452.56	267.54	121.68	-413.66	270.11	181.92	451.06	160.70	66.67	399.53	161.37	69.11	231.91	100.77	40.17	229.90	119.38	94.01	98.72	198.50	1256.03	0.00	0.00	0.00	80.43	113.72	1670.83	76.77	252.31	1676.70	-55.91	114.03	1634.60	-66.44	241.80	1629.80	530.63	1227.98	72.62	1130.48	1242.08	79.15	502.75
5.50000	-292.16	201.87	30.35	-321.00	200.46	43.63	-440.55	267.63	131.92	-397.45	271.66	188.58	448.84	163.69	60.54	400.89	163.22	65.14	233.22	102.31	41.14	232.27	119.81	94.20	115.28	197.58	1258.58	0.00	0.00	0.00	91.87	111.79	1672.40	91.14	250.50	1678.38	-41.28	111.54	1636.28	-52.29	239.16	1631.76	530.67	1228.44	72.35	1129.95	1242.50	78.83	502.54
5.51000	-289.43	201.73	28.76	-315.92	200.50	44.77	-426.54	270.27	143.71	-379.66	272.69	195.01	449.37	164.29	56.98	401.12	163.69	62.66	234.14	104.70	41.52	234.00	120.27	94.18	128.53	196.69	1261.03	0.00	0.00	0.00	106.55	109.74	1673.91	105.34	247.56	1680.47	-26.78	110.03	1637.90	-37.98	237.16	1633.69	531.09	1228.00	72.57	1129.47	1242.14	78.87	500.73
5.52000	-285.56	203.25	27.38	-309.40	203.47	45.83	-411.13	272.31	156.19	-360.91	275.17	202.10	449.96	164.39	53.78	401.12	163.99	60.73	234.77	105.94	41.51	235.26	120.54	94.26	144.60	196.25	1263.52	0.00	0.00	0.00	123.67	107.94	1675.13	119.79	245.33	1682.39	-12.49	108.08	1639.27	-23.51	235.11	1635.58	531.24	1227.91	72.60	1130.21	1242.77	78.67	498.86
5.53000	-280.86	205.02	25.87	-305.56	206.92	47.70	-394.60	274.81	168.33	-340.98	277.33	209.60	450.52	164.63	51.80	401.51	165.00	59.66	235.34	106.18	41.62	236.07	120.53	94.45	159.00	196.29	1265.77	0.00	0.00	0.00	138.05	105.96	1676.81	134.11	243.70	1684.41	1.98	105.74	1640.53	-9.14	233.30	1637.45	530.67	1228.05	72.52	1130.12	1242.16	78.82	501.13
5.54000	-276.23	205.10	23.23	-297.69	211.84	47.97	-375.55	277.28	180.56	-319.25	278.61	217.29	451.32	165.69	50.65	402.29	165.11	58.74	235.85	106.39	41.71	236.79	120.81	94.55	172.60	195.79	1267.88	0.00	0.00	0.00	150.53	104.13	1678.47	148.17	241.79	1686.70	16.39	104.55	1642.01	5.05	231.47	1639.46	530.85	1227.99	72.58	1130.50	1242.27	78.99	503.41
5.55000	-268.43	206.83	20.92	-289.55	214.61	51.18	-354.02	278.25	191.96	-295.56	281.09	226.08	450.33	165.04	48.77	401.30	164.99	57.58	236.31	106.33	41.73	237.30	120.56	94.74	186.84	195.77	1269.87	0.00	0.00	0.00	163.94	102.23	1680.32	162.43	240.27	1689.10	30.74	102.90	1643.54	19.24	230.10	1641.64	530.72	1228.64	72.22	1130.68	1242.48	79.04	502.80
5.56000	-255.48	208.07	20.29	-268.90	217.94	60.14	-329.76	281.33	203.26	-271.55	282.15	234.41	449.83	165.15	47.61	402.26	165.26	57.20	236.66	106.70	41.81	237.77	120.18	95.20	200.89	196.03	1271.58	0.00	0.00	0.00	180.02	100.76	1682.26	176.55	239.24	1691.57	44.94	102.63	1645.38	33.37	228.66	1644.11	531.40	1228.48	72.47	1129.90	1242.37	78.78	503.09
5.57000	-235.83	214.75	25.86	-249.66	222.77	66.95	-305.99	280.83	211.94	-246.56	283.71	242.92	450.35	165.54	47.20	401.63	165.26	56.63	237.03	107.41	42.20	238.29	120.27	95.44	214.37	196.07	1273.48	0.00	0.00	0.00	196.61	99.68	1684.13	190.58	237.98	1694.29	59.14	101.64	1647.43	47.41	227.51	1646.73	530.57	1228.36	72.48	1129.86	1242.23	78.79	502.92
5.58000	-208.80	222.61	32.41	-227.03	228.30	72.95	-280.56	281.32	219.83	-220.68	284.86	250.93	450.37	165.45	46.46	401.23	165.22	56.04	237.18	107.84	42.59	238.56	120.20	95.84	226.00	196.54	1275.57	0.00	0.00	0.00	207.48	99.33	1686.65	204.71	237.12	1697.04	73.60	100.33	1649.56	61.49	226.86	1649.45	531.35	1227.96	72.75	1129.98	1241.48	79.10	503.18
5.59000	-180.85	230.19	36.91	-202.81	235.30	77.25	-252.25	281.44	225.66	-193.78	286.55	258.31	449.96	165.85	45.94	401.39	164.66	55.62	237.27	108.01	42.97	238.89	119.97	96.39	239.28	197.65	1278.00	0.00	0.00	0.00	222.65	99.03	1688.69	218.38	236.56	1699.81	88.02	99.40	1651.86	75.22	225.55	1652.45	531.54	1228.45	72.69	1129.82	1242.32	78.96	502.38
5.60000	-148.78	237.04	40.81	-166.95	239.71	82.88	-222.09	284.44	230.32	-165.90	287.18	263.61	450.83	165.63	45.55	402.05	164.46	55.51	237.21	108.11	43.17	239.14	119.50	97.03	253.21	199.37	1280.73	0.00	0.00	0.00	236.14	98.75	1691.00	232.17	236.53	1702.50	102.56	98.81	1654.43	88.94	224.72	1655.46	530.30	1228.60	72.19	1129.62	1242.75	78.61	503.64
5.61000	-115.25	243.66	43.50	-132.17	246.40	86.24	-192.16	284.84	232.63	-137.11	288.69	267.32	450.47	165.39	44.87	401.73	164.43	55.08	237.23	108.14	43.38	239.37	118.78	97.78	268.55	200.75	1283.58	0.00	0.00	0.00	248.99	98.35	1693.35	246.02	236.73	1705.16	117.02	99.00	1657.11	102.85	224.75	1658.46	530.74	1228.42	72.36	1130.38	1242.31	78.93	504.49
5.62000	-82.23	248.50	45.25	-97.52	250.84	88.30	-160.88	288.12	234.63	-107.21	290.34	269.24	451.14	165.81	44.90	402.22	164.32	55.00	237.19	107.42	43.66	239.83	119.05	98.25	280.59	202.39	1286.71	0.00	0.00	0.00	265.74	98.39	1695.32	260.00	237.47	1707.60	131.42	98.98	1659.82	116.74	224.24	1661.58	531.15	1228.06	72.78	1130.32	1242.64	79.05	503.13
5.63000	-42.79	254.43	46.66	-63.41	255.25	88.40	-129.58	290.11	234.75	-76.99	292.72	269.68	451.96	165.62	44.38	402.23	164.38	54.63	237.19	107.02	44.03	240.11	119.63	98.79	294.75	203.31	1289.51	0.00	0.00	0.00	279.89	98.99	1697.41	274.03	237.22	1710.06	145.79	99.25	1662.50	130.57	224.24	1664.67	530.92	1228.02	72.57	1130.02	1242.61	78.99	502.89
5.64000	-1.81	258.53	47.44	-24.04	258.57	88.45	-98.33	291.99	232.73	-46.50	293.78	267.98	451.35	165.69	43.73	402.72	164.53	54.47	237.34	107.34	44.52	240.48	119.50	99.84	307.45	203.88	1292.32	0.00	0.00	0.00	293.19	99.83	1699.33	288.00	238.48	1712.06	160.10	99.08	1665.15	144.35	224.47	1667.60	531.15	1228.49	72.58	1130.37	1242.26	79.09	501.05
5.65000	39.12	262.78	46.77	17.63	261.36	88.54	-66.64	294.59	228.78	-15.20	296.28	265.24	451.73	165.74	43.28	404.11	164.17	54.38	237.38	107.64	45.28	240.82	120.18	100.48	320.40	204.59	1295.01	0.00	0.00	0.00	307.95	101.61	1701.17	301.77	239.30	1713.95	174.36	99.85	1667.82	158.03	224.96	1670.33	530.71	1228.33	72.61	1130.62	1243.02	78.85	505.08
5.66000	83.10	265.68	46.44	57.62	263.55	86.44	-34.95	295.72	221.77	16.96	297.91	260.55	451.73	165.62	42.62	403.26	164.38	53.85	237.46	108.37	45.95	241.21	120.37	101.45	333.84	204.67	1297.20	0.00	0.00	0.00	322.70	102.53	1702.67	315.56	239.69	1715.68	188.42	100.54	1670.23	171.72	225.89	1672.70	530.64	1228.33	72.63	1130.29	1243.12	78.70	504.92
5.67000	126.38	267.62	45.57	101.03	266.10	84.53	-0.68	299.43	213.73	49.39	299.10	254.62	453.26	165.29	42.37	402.86	163.88	53.27	237.75	109.16	46.78	241.49	119.91	102.65	348.82	204.67	1299.07	0.00	0.00	0.00	336.37	103.50	1704.04	329.36	240.45	1717.13	202.33	101.54	1672.51	185.32	226.41	1674.84	531.18	1228.21	72.77	1130.24	1242.89	78.81	505.23
5.68000	171.82	269.28	45.02	140.99	267.23	82.23	35.40	303.42	204.91	82.67	300.87	247.78	451.91	165.50	41.72	403.10	162.93	52.69	238.00	109.59	47.53	241.79	120.87	103.36	360.67	204.22	1300.60	0.00	0.00	0.00	350.03	105.85	1705.45	343.13	243.05	1717.92	216.16	102.56	1674.50	198.94	227.31	1676.55	531.04	1228.15	72.69	1130.38	1242.19	79.04	508.06
5.69000	219.36	268.45	45.74	189.36	268.14	81.01	71.66	306.50	194.75	116.55	302.58	240.00	454.71	165.07	41.85	403.90	162.46	52.46	238.40	109.53	48.43	242.26	119.98	104.84	372.50	203.35	1301.78	0.00	0.00	0.00	366.04	107.51	1706.73	356.66	244.42	1718.63	230.02	103.18	1676.18	212.40	228.51	1677.83	530.92	1228.83	72.42	1130.11	1242.73	78.72	505.19
5.70000	270.53	252.04	42.48	232.99	267.11	80.00	109.21	310.02	183.54	151.17	304.86	231.49	453.95	164.74	41.14	404.11	162.25	52.32	238.79	109.70	49.35	242.81	119.92	105.87	383.95	203.67	1302.57	0.00	0.00	0.00	378.36	108.68	1707.64	369.96	245.88	1719.02	243.84	104.64	1677.61	225.75	229.72	1678.67	531.68	1227.99	72.75	1129.63	1242.45	78.70	501.24
5.71000	311.18	269.93	43.84	275.02	267.93	76.93	147.93	311.56	171.13	186.94	306.98	222.18	453.64	164.67	40.70	404.41	162.06	52.37	239.22	109.93	50.25	243.51	120.01	107.05	397.00	203.16	1303.02	0.00	0.00	0.00	390.86	110.69	1708.65	383.47	247.33	1719.23	257.69	105.93	1678.74	239.22	231.06	1679.13	531.01	1228.02	72.61	1129.22	1242.84	78.52	502.54
5.72000	358.70	271.52	43.68	325.03	270.52	73.64	188.47	315.53	158.38	223.58	309.32	212.44	454.16	164.65	40.66	405.96	162.29	53.15	239.58	110.12	51.34	244.19	119.86	108.31	411.03	203.36	1303.40	0.00	0.00	0.00	406.34	112.51	1709.22	397.12	249.28	1719.10	271.38	107.23	1679.64	252.76	232.50	1679.27	530.58	1228.52	72.28	1130.02	1242.77	78.72	501.78
5.73000	407.64	273.93	42.61	371.89	273.40	70.88	229.72	317.14	144.66	260.74	311.99	202.38	455.05	164.54	40.71	406.43	161.83	53.26	240.03	110.88	52.36	245.03	119.69	109.63	422.02	203.32	1303.15	0.00	0.00	0.00	419.84	114.33	1709.92	410.83	251.68	1718.75	284.96	109.22	1680.27	266.48	233.95	1679.09	531.46	1227.82	72.80	1130.16	1242.25	79.02	497.24
5.74000	454.40	275.90	42.96	418.87	274.98	68.96	271.86	319.66	131.63	298.81	313.61	191.90	454.63	165.18	40.51	406.73	161.71	53.30	240.46	111.45	53.49	245.83	119.28	111.17	436.44	203.28	1302.82	0.00	0.00	0.00	432.36	116.55	1710.52	424.54	253.41	1718.17	298.44	110.66	1680.47	280.14	235.65	1678.53	532.38	1227.70	73.26	1129.80	1241.86	78.87	500.09
5.75000	503.22	277.96	44.85	465.02	276.39	68.33	315.16	319.69	118.32	337.80	315.19	181.54	445.59	166.29	41.42	400.42	161.47	53.73	240.98	111.69	54.75	246.69	119.79	112.34	447.42	202.77	1302.15	0.00	0.00	0.00	445.78	117.93	1710.54	438.23	254.68	1717.57	311.77	112.51	1680.37	293.77	237.76	1677.66	532.68	1227.48	73.35	1130.02	1242.50	78.74	507.86
5.76000	551.37	281.15	47.38	512.23	278.53	68.21	358.80	320.62	105.95	377.31	316.57	171.34	450.75	164.95	42.94	403.55	160.68	54.52	241.38	111.89	55.96	247.48	120.02	113.60	461.65	203.15	1301.24	0.00	0.00	0.00	456.72	119.88	1710.64	451.73	257.04	1716.59	325.08	114.42	1680.06	307.44	239.95	1676.52	532.63	1227.40	73.21	1129.85	1242.70	78.68	507.23
5.77000	599.47	284.58	50.88	559.78	282.42	68.59	403.43	322.91	94.92	416.96	318.32	161.47	448.38	164.30	42.03	404.67	160.05	54.42	241.81	112.10	57.15	248.47	120.50	114.75	474.26	203.71	1300.20	0.00	0.00	0.00	471.65	121.99	1710.29	465.31	258.90	1715.49	338.19	116.27	1679.38	321.01	241.71	1675.28	532.41	1227.49	73.19	1130.12	1242.99	78.62	503.80
5.78000	647.93	288.67	55.59	602.83	285.61	69.13	448.40	324.21	84.46	457.98	320.08	152.14	448.45	163.79	41.22	406.15	159.09	54.16	242.20	112.61	58.27	249.32	120.44	116.08	487.36	203.31	1298.89	0.00	0.00	0.00	484.29	124.18	1709.93	479.01	260.89	1714.22	351.27	118.16	1678.50	334.64	243.47	1673.83	532.59	1227.42	73.26	1130.22	1242.47	78.95	506.78
5.79000	695.07	292.95	61.43	649.43	288.88	72.05	494.24	327.92	75.98	499.02	321.67	143.67	448.95	163.11	40.52	409.02	159.87	52.76	242.70	112.76	59.53	250.29	120.27	117.45	501.85	203.76	1297.41	0.00	0.00	0.00	495.58	126.08	1709.35	492.42	262.65	1712.69	364.42	120.95	1677.57	348.30	245.49	1672.08	531.76	1226.97	73.22	1129.84	1242.38	78.77	505.93
5.80000	742.07	297.66	69.17	696.64	293.49	76.70	539.92	328.66	67.55	539.93	323.23	136.20	455.70	162.95	38.45	409.71	159.81	52.38	243.21	112.79	60.92	251.46	119.95	118.86	513.60	203.80	1295.85	0.00	0.00	0.00	511.89	127.48	1708.24	505.93	264.55	1710.94	377.50	123.15	1676.39	361.83	248.11	1670.14	531.17	1228.45	72.64	1129.92	1242.50	78.77	500.52
5.81000	788.69	303.77	78.13	743.93	299.59	82.90	585.13	331.71	61.93	580.88	325.12	130.30	456.25	162.55	37.74	409.96	158.95	52.06	243.76	112.60	62.44	252.63	119.92	120.34	527.57	204.00	1294.11	0.00	0.00	0.00	523.77	129.39	1707.11	519.48	266.21	1709.21	390.84	125.31	1675.06	375.36	249.90	1668.21	532.11	1228.05	72.79	1130.16	1242.28	78.89	499.32
5.82000	831.55	309.63	88.83	789.46	303.61	91.08	630.80	332.92	57.08	621.66	326.93	125.87	457.12	162.41	37.75	410.07	158.93	52.02	244.29	112.64	63.85	253.73	119.73	121.84	540.50	204.64	1292.42	0.00	0.00	0.00	537.81	132.07	1706.08	533.04	268.61	1707.28	404.28	128.08	1673.62	389.01	252.47	1666.07	531.75	1228.08	72.78	1130.40	1242.56	78.90	500.55
5.83000	873.93	316.20	101.47	827.98	309.82	99.18	674.59	336.39	55.04	660.97	329.07	123.16	456.70	162.30	37.38	410.50	158.59	51.94	244.95	112.55	65.31	254.88	119.18	123.45	553.38	205.39	1290.61	0.00	0.00	0.00	548.80	133.30	1705.02	546.86	270.88	1705.25	417.82	129.98	1672.13	402.85	254.40	1664.01	531.14	1227.38	72.79	1129.86	1242.29	78.78	503.07
5.84000	912.87	323.32	115.01	869.24	314.88	110.21	716.84	338.37	54.70	698.51	330.38	121.85	456.96	162.16	37.18	410.53	158.50	51.75	245.63	112.27	66.98	256.23	118.49	125.31	565.74	205.62	1288.92	0.00	0.00	0.00	563.25	135.07	1703.51	560.84	272.35	1703.42	431.23	131.72	1670.50	416.79	256.50	1661.94	533.00	1227.32	73.53	1130.35	1242.40	78.88	498.84
5.85000	949.75	329.21	129.79	909.08	320.52	122.37	758.03	339.81	56.32	735.18	331.41	121.94	458.22	162.18	37.26	409.85	158.03	51.36	246.44	112.44	68.55	257.67	118.23	127.16	573.25	204.67	1287.48	0.00	0.00	0.00	576.54	136.65	1702.26	574.68	273.84	1701.51	444.69	134.37	1668.95	430.64	259.02	1659.81	532.41	1227.71	73.32	1130.62	1242.23	79.00	502.89
5.86000	982.32	334.41	143.81	940.70	325.42	132.98	795.57	342.37	59.54	769.07	332.61	123.49	458.28	165.13	35.02	410.73	157.25	51.21	247.39	111.85	70.65	259.18	117.76	129.34	584.97	205.55	1285.88	0.00	0.00	0.00	589.86	138.68	1700.78	588.52	276.29	1699.40	458.04	136.81	1667.35	444.38	261.05	1657.74	532.17	1227.71	73.22	1130.26	1241.97	78.83	504.55
5.87000	1011.93	336.70	157.37	974.65	327.18	144.93	829.63	342.87	62.52	799.90	333.76	125.64	457.94	162.11	36.42	410.28	157.09	50.82	248.47	111.98	72.79	261.00	117.20	131.78	597.85	206.70	1284.21	0.00	0.00	0.00	605.57	140.96	1699.27	602.26	278.24	1697.44	471.31	139.91	1665.65	458.14	263.36	1655.62	531.23	1227.92	72.85	1129.90	1242.30	78.73	500.09
5.88000	1038.96	335.49	168.72	1002.43	327.59	153.93	859.36	343.13	65.17	827.01	335.07	127.76	458.34	164.32	34.46	411.43	156.54	50.83	249.76	112.13	75.28	263.03	116.96	134.37	613.32	207.74	1282.72	0.00	0.00	0.00	616.77	142.65	1697.76	615.90	280.43	1695.56	484.53	142.55	1663.82	471.84	265.59	1653.57	531.60	1227.79	72.89	1129.70	1242.36	78.79	497.89
5.89000	1061.34	331.74	176.08	1024.92	328.10	154.67	885.72	343.09	66.67	850.59	334.90	128.63	458.92	163.43	34.42	412.15	156.15	50.58	251.24	112.45	78.05	265.47	116.54	137.36	627.93	208.87	1281.05	0.00	0.00	0.00	630.32	144.76	1696.13	629.54	283.20	1693.64	497.80	145.88	1662.16	485.51	268.20	1651.54	531.32	1227.84	72.86	1130.41	1242.15	79.02	499.55
5.90000	1080.20	326.64	178.20	1043.72	324.10	156.06	906.62	343.33	66.50	870.09	335.46	128.38	458.98	163.55	33.99	413.13	156.17	50.59	252.96	112.83	81.20	268.13	116.20	140.59	640.77	210.07	1279.43	0.00	0.00	0.00	642.13	147.20	1695.05	643.02	284.95	1692.00	511.03	148.96	1660.45	499.12	270.40	1649.65	532.12	1227.87	73.22	1130.13	1241.63	79.06	505.27
5.91000	1094.60	319.51	175.30	1058.80	317.76	154.10	922.53	341.81	64.03	886.03	335.23	126.47	459.10	163.72	33.57	413.73	155.51	50.27	255.01	112.64	84.88	271.18	116.27	143.85	655.98	211.50	1277.93	0.00	0.00	0.00	656.48	149.73	1693.76	656.61	286.70	1690.48	524.44	152.07	1658.78	512.75	272.98	1647.76	532.67	1227.67	73.37	1130.21	1241.83	79.13	504.14
5.92000	1106.24	311.89	168.90	1070.39	311.36	148.53	933.76	341.80	60.91	897.95	334.63	123.53	460.08	163.06	33.66	412.96	155.52	49.67	257.24	112.36	88.71	274.66	115.69	147.62	668.57	212.87	1276.64	0.00	0.00	0.00	670.19	152.20	1692.32	670.32	289.06	1688.94	537.87	155.53	1657.17	526.37	275.92	1645.90	532.53	1227.60	73.28	1130.33	1241.85	78.95	505.42
5.93000	1115.71	304.98	160.00	1078.98	304.64	140.87	941.11	339.50	55.79	906.85	332.92	119.52	461.04	162.76	34.19	414.46	155.42	49.61	259.61	112.25	92.69	278.54	114.89	151.66	684.65	214.52	1275.32	0.00	0.00	0.00	682.49	154.75	1691.13	684.00	291.63	1687.49	551.34	158.59	1655.54	540.26	278.56	1644.18	531.91	1227.75	73.07	1129.79	1242.09	78.79	502.11
5.94000	1122.44	298.11	149.73	1084.40	297.84	131.98	945.54	339.75	51.23	913.23	330.98	114.75	461.41	162.90	34.07	415.79	155.18	49.48	262.42	111.88	96.99	283.06	114.02	155.95	698.61	216.21	1274.19	0.00	0.00	0.00	696.32	157.57	1690.05	697.83	294.54	1686.11	564.91	161.98	1653.93	554.21	281.14	1642.48	532.88	1227.53	73.39	1129.86	1242.41	78.83	503.67
5.95000	1127.97	290.50	139.22	1089.46	292.97	121.68	948.98	337.12	46.45	917.70	328.90	110.11	461.49	162.53	33.83	416.10	154.65	48.95	265.62	111.91	101.49	288.08	113.12	160.42	711.65	217.87	1273.31	0.00	0.00	0.00	710.34	160.55	1688.89	711.89	296.80	1684.81	578.44	165.20	1652.43	568.06	284.41	1640.76	532.88	1227.39	73.31	1130.38	1242.69	78.85	500.14
5.96000	1132.84	284.03	128.69	1093.97	287.38	112.16	951.66	335.48	41.82	921.81	326.96	105.76	461.80	163.28	33.75	419.08	155.34	47.89	269.46	111.30	106.85	294.00	111.78	165.51	726.84	219.67	1272.64	0.00	0.00	0.00	724.07	163.81	1687.87	725.49	299.37	1683.46	591.89	168.97	1651.04	581.86	287.29	1639.18	533.19	1227.37	73.36	1131.65	1242.31	79.29	498.96
5.97000	1139.54	279.08	118.91	1100.54	282.83	103.67	955.41	334.06	38.98	928.52	324.45	102.52	461.57	163.03	33.37	419.22	155.51	47.17	274.13	110.57	112.80	300.70	110.87	170.70	745.96	222.78	1271.61	0.00	0.00	0.00	734.89	166.40	1686.94	739.12	302.35	1682.04	605.17	171.95	1649.74	595.52	290.18	1637.73	532.93	1227.42	73.33	1131.64	1241.52	80.07	501.44
5.98000	1149.37	277.39	106.82	1109.16	281.06	94.19	960.03	332.83	37.36	937.96	323.90	100.75	461.78	163.38	33.19	420.72	156.34	47.66	279.44	110.23	119.24	308.32	110.04	176.24	762.23	223.97	1271.31	0.00	0.00	0.00	749.91	169.81	1686.17	752.62	305.52	1680.95	618.27	175.17	1648.64	609.02	293.49	1636.38	531.88	1227.80	73.07	1132.07	1240.98	80.34	502.07
5.99000	1156.52	277.41	94.20	1113.69	278.80	88.43	963.28	333.50	37.03	946.33	324.93	99.68	462.23	163.50	33.18	423.10	157.85	48.13	285.82	110.42	125.98	317.10	109.47	182.05	777.60	225.69	1271.37	0.00	0.00	0.00	762.74	172.25	1685.94	766.07	308.58	1680.30	631.30	178.74	1648.11	622.39	296.87	1635.48	531.64	1227.96	73.14	1131.57	1241.01	80.19	502.27
6.00000	1160.52	279.27	82.37	1115.91	281.02	80.01	964.26	334.54	37.88	951.28	324.59	98.72	460.98	161.50	34.62	424.85	166.67	56.12	293.38	110.81	133.36	327.43	108.20	188.32	793.53	227.39	1271.82	0.00	0.00	0.00	774.85	175.69	1686.34	779.35	311.54	1680.30	644.15	181.89	1648.17	635.65	300.03	1635.34	532.59	1227.90	73.47	1131.27	1241.10	80.07	502.02
6.01000	1164.31	280.88	75.08	1120.06	280.93	75.44	963.91	336.13	38.91	952.84	325.34	99.48	462.74	163.14	33.36	421.00	153.66	49.76	302.36	110.51	141.68	339.35	107.25	194.82	809.35	229.08	1272.77	0.00	0.00	0.00	790.01	179.31	1687.09	792.62	314.41	1680.74	656.94	185.08	1648.88	648.88	303.62	1635.74	531.95	1227.72	73.09	1131.56	1241.04	80.11	495.61
6.02000	1165.66	279.13	68.59	1120.21	279.82	70.20	965.99	335.68	37.93	956.47	324.57	100.07	462.51	163.24	33.14	425.66	152.73	50.71	312.71	110.87	150.81	352.68	107.29	201.18	824.09	230.76	1274.34	0.00	0.00	0.00	802.26	181.38	1688.04	805.88	316.75	1681.60	669.68	188.38	1650.01	662.12	306.92	1636.70	532.22	1227.78	73.22	1131.51	1241.02	80.08	498.79
6.03000	1167.56	274.80	61.73	1120.34	276.12	64.74	967.50	334.84	36.93	957.69	323.83	99.79	464.65	162.34	32.92	428.30	153.02	51.94	324.43	110.43	161.23	367.73	105.91	208.57	838.51	232.30	1276.31	0.00	0.00	0.00	813.89	183.95	1689.43	819.20	319.49	1682.64	682.32	191.80	1651.31	675.44	310.17	1637.80	532.97	1227.70	73.51	1131.32	1241.02	79.99	502.78
6.04000	1168.45	272.83	57.86	1120.46	274.81	62.76	967.94	334.93	42.49	960.09	324.13	100.60	466.85	161.27	32.68	433.46	152.28	53.70	337.65	109.61	172.71	384.36	105.03	216.29	853.48	234.40	1278.35	0.00	0.00	0.00	824.96	186.62	1690.97	832.43	322.21	1683.90	694.95	195.27	1652.63	688.81	313.22	1638.99	533.72	1227.45	73.67	1130.63	1241.23	79.75	505.29
6.05000	1168.99	273.56	56.36	1121.69	275.66	62.06	967.10	335.56	44.89	962.28	323.37	100.63	470.23	160.77	31.40	440.19	151.56	56.25	352.71	109.29	184.59	402.78	104.60	224.26	867.96	235.74	1280.76	0.00	0.00	0.00	838.64	189.75	1692.28	845.63	324.56	1685.15	707.66	198.58	1653.77	702.25	316.34	1639.93	532.82	1227.54	73.45	1130.39	1241.26	79.65	504.58
6.06000	1169.17	274.69	54.03	1121.23	276.63	60.97	967.67	336.86	45.75	962.10	324.00	100.19	474.18	158.97	29.44	447.86	150.66	59.13	369.77	108.60	196.93	423.32	103.06	232.79	877.94	236.78	1283.49	0.00	0.00	0.00	850.99	192.38	1693.90	858.88	327.27	1686.43	720.58	202.29	1654.72	715.54	319.49	1640.60	531.25	1228.52	72.56	1130.65	1241.15	79.79	504.09
6.07000	1168.80	274.47	52.11	1121.89	276.10	60.38	966.78	336.78	44.83	963.93	324.78	100.80	480.45	157.54	26.69	461.55	149.09	64.60	388.77	108.49	209.38	445.51	103.17	240.79	889.64	238.14	1285.32	0.00	0.00	0.00	864.46	195.25	1695.79	871.75	329.63	1687.94	733.47	205.02	1655.50	728.77	322.21	1641.11	531.30	1227.81	72.83	1131.03	1241.22	80.03	500.27
6.08000	1168.41	274.66	50.87	1123.68	276.76	60.01	968.27	336.34	44.73	964.47	324.71	100.50	488.35	152.01	26.01	476.94	147.92	70.84	411.17	107.84	220.90	469.30	103.38	248.60	904.95	239.31	1286.99	0.00	0.00	0.00	876.22	197.17	1697.77	884.37	332.61	1689.29	746.48	207.56	1656.25	741.86	324.79	1641.55	531.06	1228.45	72.76	1131.58	1241.10	80.25	501.19
6.09000	1169.03	274.34	50.36	1121.77	275.47	59.60	967.93	337.03	43.08	964.60	325.00	100.47	506.00	149.01	31.70	495.95	145.60	77.42	436.03	107.74	230.31	493.42	104.22	255.91	918.98	240.02	1288.36	0.00	0.00	0.00	887.89	199.42	1699.92	897.00	335.23	1690.83	759.44	210.46	1657.16	754.89	327.07	1642.04	530.72	1227.74	72.82	1130.58	1241.30	79.78	501.58
6.10000	1169.48	274.36	49.40	1121.81	276.84	58.47	968.60	336.97	41.84	965.21	325.47	100.60	524.67	142.98	39.71	521.51	143.07	84.45	461.49	108.68	238.03	517.83	105.80	262.41	932.12	240.74	1289.39	0.00	0.00	0.00	901.07	202.05	1702.22	909.67	337.69	1692.58	772.29	212.41	1658.07	767.94	329.19	1642.67	530.33	1227.72	72.84	1131.29	1241.11	80.01	503.60
6.11000	1169.59	274.76	48.59	1121.66	276.61	57.86	967.93	337.16	41.97	965.92	325.20	100.39	551.30	139.21	45.07	545.42	141.02	89.61	487.53	109.43	244.20	543.19	108.09	268.48	944.90	240.89	1290.71	0.00	0.00	0.00	913.31	204.11	1704.59	922.44	339.00	1694.51	785.23	214.95	1659.38	781.02	331.23	1643.47	531.19	1227.45	73.11	1131.75	1240.95	80.14	503.50
6.12000	1170.00	274.51	48.04	1123.17	276.74	57.99	966.31	337.72	42.82	964.42	325.70	100.39	581.86	137.00	49.73	574.19	139.81	94.18	514.54	110.26	248.46	570.00	109.53	273.60	957.35	240.97	1292.17	0.00	0.00	0.00	925.73	205.77	1707.27	935.14	341.28	1696.38	798.12	217.25	1660.94	794.14	332.95	1644.58	531.78	1227.89	73.09	1130.99	1241.10	79.90	502.05
6.13000	1169.76	274.41	47.35	1123.64	276.85	57.59	966.15	338.17	43.73	965.68	325.60	101.12	617.13	135.41	52.35	606.05	139.13	98.05	542.94	110.89	250.76	597.93	111.98	276.81	970.51	240.81	1293.80	0.00	0.00	0.00	939.69	207.75	1709.55	948.15	342.67	1698.42	811.03	219.13	1662.75	807.21	334.73	1645.93	531.65	1228.16	72.89	1131.34	1241.08	80.03	503.19
6.14000	1169.09	274.84	46.37	1123.83	276.97	57.16	966.71	338.01	44.07	965.77	325.74	101.37	649.97	134.38	54.46	638.96	139.52	100.47	572.34	112.05	250.97	626.39	113.84	278.30	983.57	240.61	1295.76	0.00	0.00	0.00	951.18	208.13	1712.13	961.22	344.48	1700.32	823.86	220.39	1664.62	820.44	336.29	1647.56	530.17	1228.16	72.55	1130.73	1241.29	79.88	501.48
6.15000	1170.73	275.17	46.26	1125.32	277.55	57.07	965.87	337.21	42.98	968.12	325.51	101.21	686.35	136.29	56.68	672.58	141.05	101.62	602.43	113.42	249.32	655.10	115.85	278.06	995.80	240.58	1297.75	0.00	0.00	0.00	965.21	209.57	1714.42	974.56	345.33	1702.40	837.01	222.00	1666.72	833.76	337.55	1649.38	530.80	1228.30	72.61	1131.01	1241.44	80.12	498.60
6.16000	1171.14	275.54	45.81	1125.61	276.58	57.63	967.00	336.69	43.20	968.49	325.81	101.72	725.40	137.30	57.27	709.35	142.90	102.29	632.67	115.13	245.79	684.18	117.25	276.58	1008.25	240.51	1299.97	0.00	0.00	0.00	978.10	210.64	1716.43	987.94	346.29	1704.41	849.99	222.63	1668.80	847.26	338.44	1651.39	531.79	1228.13	72.78	1130.89	1241.36	80.00	500.04
6.17000	1170.62	275.56	45.28	1127.26	277.66	57.31	964.57	337.66	43.62	968.91	325.43	102.06	764.86	142.67	58.72	746.64	145.76	101.59	663.15	117.43	240.31	713.75	118.63	273.86	1020.97	240.43	1302.02	0.00	0.00	0.00	990.75	210.82	1718.24	1001.34	346.59	1706.32	863.15	223.49	1670.77	860.66	338.92	1653.56	531.05	1228.17	72.60	1130.99	1241.26	79.98	502.02
6.18000	1171.71	276.17	45.06	1124.96	277.71	56.14	966.82	336.63	44.90	969.05	325.16	102.47	806.13	146.31	58.29	783.13	148.99	99.89	694.45	119.36	233.43	744.24	120.75	269.34	1033.15	241.02	1304.16	0.00	0.00	0.00	1002.94	211.06	1719.93	1014.67	346.58	1708.20	876.39	224.07	1672.72	873.90	339.18	1655.75	531.13	1227.78	72.75	1131.65	1241.05	80.19	503.21
6.19000	1171.98	276.89	44.45	1126.44	278.74	56.08	967.40	336.91	43.77	969.58	325.11	103.05	848.10	150.63	57.75	823.27	152.66	98.32	726.94	120.96	225.33	775.38	122.95	263.60	1045.04	241.61	1306.23	0.00	0.00	0.00	1017.16	211.87	1721.21	1027.92	346.54	1709.88	889.69	223.70	1674.43	887.01	339.51	1657.97	531.08	1227.86	72.77	1131.91	1240.97	80.28	502.48
6.20000	1171.66	276.69	43.96	1127.36	278.50	56.02	967.43	337.65	44.31	969.84	325.62	103.74	891.25	154.29	56.66	862.61	156.35	95.89	760.92	124.83	215.14	806.44	125.50	256.73	1057.90	242.46	1308.06	0.00	0.00	0.00	1030.17	210.98	1721.95	1041.32	345.78	1711.52	903.08	223.78	1675.88	900.16	339.41	1660.17	530.39	1227.84	72.75	1131.55	1241.10	80.24	502.71
6.21000	1172.14	276.41	43.94	1128.44	278.56	56.34	967.71	336.81	44.27	970.26	325.07	104.10	933.84	158.23	56.78	904.68	160.00	93.32	795.27	127.86	204.34	838.15	127.05	249.16	1067.85	243.37	1309.46	0.00	0.00	0.00	1041.51	210.23	1722.73	1054.61	345.60	1712.84	916.52	223.24	1676.92	913.32	339.21	1662.26	530.46	1229.04	72.44	1131.56	1240.91	80.21	505.25
6.22000	1171.65	276.67	43.26	1126.59	278.19	55.60	968.24	336.38	44.45	970.74	324.82	104.59	976.69	162.04	55.16	947.16	163.53	90.60	830.04	130.36	193.17	870.97	130.31	240.02	1080.32	244.36	1310.70	0.00	0.00	0.00	1057.26	209.14	1722.72	1068.12	344.34	1714.18	929.78	222.83	1677.78	926.50	338.76	1664.21	531.20	1228.08	72.93	1131.07	1241.07	79.99	503.79
6.23000	1172.63	276.50	43.28	1125.61	277.42	55.29	968.73	335.99	44.65	971.18	324.45	105.03	1022.31	165.33	54.13	991.61	166.47	87.80	866.16	133.13	181.27	904.87	134.21	229.71	1092.86	245.38	1311.57	0.00	0.00	0.00	1072.65	208.60	1722.40	1081.58	343.51	1715.12	943.03	222.20	1678.33	939.63	338.29	1665.87	531.33	1227.77	72.88	1131.09	1241.10	80.01	503.86
6.24000	1172.15	275.83	43.22	1125.57	277.26	55.01	968.12	335.82	46.76	971.44	324.97	105.84	1066.81	167.79	52.60	1036.20	168.47	84.91	903.34	136.21	168.60	939.33	137.97	218.91	1105.19	246.77	1312.11	0.00	0.00	0.00	1083.86	206.87	1722.24	1094.96	342.76	1715.74	955.92	220.91	1678.57	952.86	337.58	1667.25	530.89	1228.30	72.71	1130.26	1241.46	79.83	506.07
6.25000	1172.16	275.99	42.89	1126.78	276.91	55.88	968.07	335.77	47.16	971.94	324.51	106.23	1116.30	168.82	49.98	1079.03	170.30	81.43	941.54	138.53	155.90	973.89	140.66	207.90	1116.75	248.16	1312.06	0.00	0.00	0.00	1096.11	206.37	1721.61	1108.51	341.08	1716.46	969.18	220.40	1678.59	966.06	336.72	1668.36	531.66	1228.23	72.94	1130.41	1241.54	79.83	506.38
6.26000	1172.61	276.01	42.94	1121.69	275.43	58.96	967.28	335.59	47.21	972.25	324.87	106.91	1163.76	170.30	49.61	1123.24	171.83	78.65	980.15	141.57	142.57	1009.71	143.40	196.51	1128.78	249.39	1311.76	0.00	0.00	0.00	1110.50	204.97	1720.47	1122.14	339.51	1716.77	982.42	219.08	1678.14	979.28	335.96	1669.10	531.59	1228.26	72.84	1131.23	1241.18	80.08	505.02
6.27000	1168.34	272.06	48.78	1123.17	275.30	59.63	969.77	335.46	46.28	972.67	324.28	107.35	1209.79	171.58	49.65	1167.98	173.09	76.65	1020.07	144.03	129.51	1046.06	145.59	185.18	1141.10	251.00	1311.05	0.00	0.00	0.00	1124.38	204.24	1719.37	1135.32	339.48	1716.51	995.90	218.36	1677.47	992.61	335.36	1669.47	531.00	1228.23	72.73	1131.08	1241.13	79.88	504.25
6.28000	1164.54	255.41	57.08	1121.31	276.62	58.77	969.73	335.42	46.86	972.93	324.55	108.04	1256.40	171.95	50.57	1212.76	173.99	75.32	1061.05	146.39	116.58	1083.31	147.33	173.99	1153.58	252.23	1310.07	0.00	0.00	0.00	1138.11	203.60	1718.15	1148.70	338.57	1716.22	1009.30	217.66	1676.49	1005.91	334.34	1669.57	530.45	1228.00	72.58	1130.66	1241.38	79.71	504.34
6.29000	1170.64	254.80	57.13	1123.18	277.12	59.52	970.01	334.58	47.01	973.66	323.63	108.36	1303.37	172.02	52.35	1258.58	174.70	75.28	1102.72	147.01	104.44	1121.23	149.54	162.75	1166.42	253.52	1308.98	0.00	0.00	0.00	1152.79	202.09	1716.51	1162.07	337.05	1715.77	1022.73	216.83	1675.20	1019.07	333.37	1669.29	531.04	1228.61	72.66	1130.60	1241.39	79.86	505.77
6.30000	1177.09	256.63	56.45	1124.43	277.49	59.40	969.71	334.47	47.62	973.94	323.59	108.91	1350.82	174.58	53.33	1305.67	175.29	74.29	1144.81	147.94	92.60	1159.66	150.25	152.32	1179.60	254.79	1307.46	0.00	0.00	0.00	1163.29	201.22	1715.15	1175.26	335.69	1715.09	1036.13	215.92	1673.66	1032.10	332.56	1668.62	531.07	1228.38	72.46	1131.12	1241.16	80.02	506.41
6.31000	1169.14	274.69	47.68	1126.51	279.38	54.19	969.87	333.25	47.99	974.50	322.99	109.33	1397.74	175.00	58.16	1350.91	175.69	75.92	1188.06	148.31	81.59	1198.87	151.01	142.36	1192.13	255.96	1305.84	0.00	0.00	0.00	1177.41	200.86	1713.32	1188.33	334.76	1714.09	1049.79	215.85	1672.04	1045.17	331.70	1667.63	531.04	1228.54	72.43	1130.58	1242.14	79.11	505.46
6.32000	1172.92	277.64	41.18	1123.95	279.69	52.43	970.08	332.05	48.41	975.06	322.97	110.08	1443.17	173.83	64.71	1396.19	175.51	78.95	1231.69	147.46	71.90	1238.74	152.35	132.96	1205.57	256.97	1304.02	0.00	0.00	0.00	1190.51	200.26	1711.54	1201.55	334.02	1712.79	1063.09	214.47	1670.02	1058.39	330.76	1666.38	531.66	1228.22	72.65	1129.62	1242.75	78.48	507.05
6.33000	1173.83	277.70	41.08	1126.23	279.49	53.45	970.11	331.30	49.03	975.76	322.19	110.60	1488.05	173.68	72.26	1439.35	175.25	83.00	1275.37	146.30	63.44	1277.91	151.42	125.38	1218.14	257.70	1302.01	0.00	0.00	0.00	1204.23	199.52	1709.57	1214.63	333.75	1711.38	1076.75	213.91	1667.93	1071.58	330.12	1664.87	532.27	1228.46	72.82	1130.03	1242.45	78.75	507.07
6.34000	1174.03	278.10	40.63	1126.30	279.97	53.00	970.26	330.73	49.69	976.35	321.85	111.46	1531.19	174.14	81.09	1482.09	175.41	89.04	1318.15	143.09	57.59	1316.99	150.76	119.07	1231.99	258.33	1300.04	0.00	0.00	0.00	1216.98	198.62	1707.82	1227.85	333.02	1709.91	1090.35	213.69	1665.76	1084.78	329.45	1663.18	531.45	1228.82	72.60	1130.11	1242.64	78.54	505.57
6.35000	1173.23	278.28	40.20	1124.98	280.59	52.27	970.66	329.97	50.24	976.91	321.60	112.21	1574.90	174.76	88.82	1523.47	175.12	96.22	1360.19	139.20	53.88	1355.51	149.64	114.38	1244.10	258.76	1297.85	0.00	0.00	0.00	1230.32	197.70	1705.69	1241.13	332.39	1708.28	1103.70	213.04	1663.55	1098.07	328.66	1661.37	531.03	1228.68	72.45	1130.17	1242.62	78.70	503.65
6.36000	1173.89	278.63	40.16	1126.35	280.59	52.48	970.85	329.43	51.03	977.53	321.67	113.27	1613.72	174.95	100.45	1563.09	174.82	104.66	1400.55	135.24	52.05	1392.90	148.38	111.66	1256.22	259.37	1295.60	0.00	0.00	0.00	1244.06	197.26	1703.87	1254.44	331.26	1706.61	1116.90	211.81	1661.21	1111.31	328.04	1659.41	530.74	1229.03	72.15	1130.29	1242.97	78.56	503.89
6.37000	1174.24	278.86	40.00	1126.26	281.37	51.60	971.16	329.10	51.85	978.17	322.08	114.56	1649.31	175.54	113.28	1599.35	175.02	114.19	1439.93	133.86	51.84	1429.23	148.90	109.97	1270.49	259.54	1293.45	0.00	0.00	0.00	1257.04	197.18	1701.92	1267.70	330.74	1704.90	1130.10	210.71	1658.86	1124.73	327.09	1657.41	530.59	1228.73	72.31	1130.67	1242.60	78.66	503.29
6.38000	1173.63	279.06	39.30	1128.13	281.76	51.88	971.52	328.83	52.93	978.94	322.31	115.92	1682.79	174.06	125.66	1633.67	175.31	124.11	1476.62	134.25	52.97	1462.58	149.61	109.98	1282.53	259.61	1291.37	0.00	0.00	0.00	1270.95	196.58	1699.83	1281.00	330.02	1702.88	1143.61	210.33	1656.62	1138.37	325.94	1655.35	531.25	1228.84	72.45	1130.57	1242.52	78.66	503.65
6.39000	1174.37	279.22	39.02	1128.34	282.31	51.57	971.81	328.97	54.27	980.11	321.99	117.23	1712.57	173.86	137.47	1667.85	175.77	130.04	1511.52	138.29	54.15	1493.07	150.62	110.78	1297.04	259.69	1289.34	0.00	0.00	0.00	1284.40	195.45	1698.14	1294.21	329.95	1700.87	1157.18	209.75	1654.45	1151.82	325.04	1653.21	531.54	1228.46	72.73	1129.71	1241.87	78.89	503.12
6.40000	1174.53	279.74	38.57	1127.96	281.62	51.43	972.16	329.28	56.02	981.26	321.88	118.88	1739.38	174.94	147.64	1695.70	175.77	137.93	1542.71	142.86	55.67	1520.65	151.83	111.73	1310.16	259.68	1287.26	0.00	0.00	0.00	1296.86	194.60	1696.18	1307.55	329.27	1698.92	1170.75	208.64	1652.31	1165.11	323.96	1651.07	532.09	1228.33	72.77	1129.71	1242.33	78.66	504.42
6.41000	1176.53	279.73	38.82	1129.38	282.00	51.16	972.73	329.48	58.18	982.82	321.50	120.74	1762.73	175.67	155.54	1719.16	176.81	144.31	1570.21	146.41	57.02	1544.88	152.46	112.58	1324.10	259.66	1285.29	0.00	0.00	0.00	1310.51	193.91	1694.29	1320.80	328.04	1696.96	1184.46	208.09	1650.29	1178.24	322.98	1648.99	531.29	1228.26	72.67	1129.86	1242.58	78.65	502.77
6.42000	1175.46	279.73	38.07	1128.85	281.97	50.85	973.39	330.19	60.72	984.52	321.68	123.17	1782.91	178.12	160.11	1739.36	178.62	148.10	1592.83	147.65	58.22	1566.12	152.93	112.76	1338.16	259.70	1283.40	0.00	0.00	0.00	1324.52	193.06	1692.60	1333.58	327.71	1694.93	1198.09	207.00	1648.35	1191.49	321.43	1647.07	530.67	1228.60	72.33	1129.90	1242.87	78.56	503.05
6.43000	1176.17	279.80	37.98	1130.80	283.24	50.57	974.19	329.98	63.10	986.52	321.79	125.64	1799.29	180.97	161.62	1756.45	179.94	148.76	1611.00	148.44	58.00	1584.31	155.62	110.77	1351.09	259.63	1281.67	0.00	0.00	0.00	1338.41	192.74	1690.93	1346.95	326.31	1693.34	1211.58	205.37	1646.47	1204.73	320.07	1645.26	530.74	1228.29	72.41	1130.42	1243.10	78.59	502.28
6.44000	1176.57	279.33	38.07	1130.42	282.57	50.17	975.29	329.78	65.50	988.59	323.08	128.68	1813.05	182.63	159.08	1769.82	181.93	146.50	1624.48	149.29	56.27	1597.74	154.92	109.94	1365.44	259.59	1280.12	0.00	0.00	0.00	1351.70	191.81	1689.41	1360.17	325.58	1691.76	1225.27	204.01	1644.74	1217.93	318.95	1643.56	530.90	1228.68	72.51	1130.19	1243.20	78.44	501.64
6.45000	1176.55	279.98	37.64	1130.44	283.24	49.33	976.60	329.59	68.47	991.23	323.82	131.90	1824.03	183.68	153.51	1781.02	182.31	141.14	1634.15	150.84	53.25	1608.24	156.38	107.09	1379.98	259.36	1278.61	0.00	0.00	0.00	1364.83	190.80	1687.85	1373.33	324.70	1690.14	1239.02	202.71	1643.11	1231.16	317.52	1641.97	530.88	1228.68	72.51	1130.63	1242.58	78.89	504.06
6.46000	1176.14	279.89	37.27	1131.55	283.39	48.91	978.17	328.99	71.20	994.21	324.89	135.39	1832.70	184.82	145.53	1788.61	184.48	134.68	1640.04	151.60	49.60	1615.62	157.59	103.66	1393.81	259.05	1277.34	0.00	0.00	0.00	1378.37	188.99	1686.42	1386.88	322.42	1688.82	1252.55	201.15	1641.59	1244.39	315.94	1640.54	531.36	1229.29	72.41	1130.29	1242.68	78.71	504.94
6.47000	1176.91	279.80	37.49	1132.29	283.22	48.85	980.38	328.72	74.51	997.57	326.08	139.16	1838.73	185.91	136.56	1794.87	184.96	126.16	1643.83	153.66	45.02	1620.79	159.15	99.73	1408.17	258.48	1276.29	0.00	0.00	0.00	1392.17	187.46	1685.14	1400.09	320.71	1687.58	1266.11	199.64	1640.07	1257.51	314.48	1639.20	531.90	1228.50	72.73	1130.43	1242.05	78.96	504.29
6.48000	1176.79	280.34	37.17	1134.69	284.23	48.45	982.34	331.14	79.11	1001.67	326.58	143.05	1843.38	188.98	126.17	1798.86	187.83	117.42	1646.11	155.36	41.51	1624.27	160.16	96.23	1422.80	257.91	1275.54	0.00	0.00	0.00	1405.02	186.21	1683.94	1413.15	319.65	1686.38	1279.22	197.42	1638.68	1270.68	312.75	1638.00	531.38	1228.38	72.66	1130.41	1242.68	78.71	504.17
6.49000	1177.52	279.59	37.78	1133.41	284.77	47.03	984.93	331.26	83.26	1005.97	328.01	147.68	1848.18	191.75	115.83	1800.20	190.52	113.22	1648.09	156.24	38.09	1627.45	164.16	91.66	1437.56	257.15	1274.97	0.00	0.00	0.00	1418.34	184.51	1682.75	1426.34	318.50	1685.08	1292.57	195.88	1637.43	1283.82	311.11	1636.93	531.20	1228.45	72.59	1129.72	1242.65	78.54	501.52
6.50000	1177.16	280.45	37.29	1131.73	283.16	49.35	987.87	332.69	88.27	1011.27	329.40	152.70	1855.52	194.73	105.24	1805.22	192.94	104.71	1651.91	158.04	35.73	1633.53	165.47	89.93	1452.70	256.29	1274.97	0.00	0.00	0.00	1431.59	182.87	1681.57	1430.10	315.48	1687.20	1305.64	193.41	1636.30	1296.96	309.34	1636.00	531.30	1228.10	72.71	1129.61	1242.90	78.55	502.56
6.51000	1176.96	280.39	37.24	1129.98	283.57	48.05	991.89	331.85	93.14	1017.29	331.23	158.33	1864.10	195.36	93.44	1812.30	195.41	96.06	1655.86	158.48	34.46	1641.62	165.97	88.46	1467.65	255.45	1275.27	0.00	0.00	0.00	1443.98	181.81	1681.02	1450.51	314.42	1684.09	1318.97	191.95	1635.61	1309.87	307.40	1635.41	531.85	1228.39	72.62	1129.42	1242.78	78.43	505.01
6.52000	1177.55	280.54	37.49	1134.07	283.63	48.72	996.71	333.61	99.54	1024.93	332.07	163.89	1867.94	198.63	84.42	1816.51	198.14	86.61	1658.64	157.77	33.75	1648.77	165.37	87.19	1482.97	254.56	1275.90	0.00	0.00	0.00	1458.03	180.08	1680.62	1465.74	313.11	1683.06	1332.13	189.78	1635.41	1322.69	305.46	1635.25	530.83	1228.58	72.40	1129.37	1242.58	78.53	501.16
6.53000	1177.79	280.47	37.87	1141.25	284.47	47.46	1002.44	333.91	106.27	1033.73	333.71	169.90	1871.13	200.45	75.13	1819.88	200.04	78.67	1659.67	155.91	32.68	1654.13	166.30	85.83	1497.74	253.52	1276.82	0.00	0.00	0.00	1470.04	178.07	1681.01	1478.22	311.85	1683.11	1345.28	188.12	1635.76	1335.37	303.44	1635.55	530.91	1228.86	72.42	1129.75	1242.91	78.54	502.67
6.54000	1176.34	280.46	37.90	1148.94	286.52	39.80	1009.76	333.69	113.24	1043.89	335.65	176.49	1873.03	201.33	68.14	1822.63	201.72	73.16	1658.23	150.73	32.66	1657.47	166.88	85.87	1511.73	252.62	1278.16	0.00	0.00	0.00	1483.73	176.15	1681.72	1485.66	308.06	1686.20	1358.23	185.95	1636.40	1347.82	301.58	1636.15	531.62	1228.36	72.68	1129.67	1242.60	78.72	500.20
6.55000	1177.01	281.29	37.58	1150.68	283.79	41.32	1018.70	334.48	121.62	1056.40	337.24	182.89	1874.28	203.56	62.34	1824.05	203.52	68.73	1658.31	148.77	33.26	1659.93	167.15	86.32	1526.86	251.51	1279.96	0.00	0.00	0.00	1495.81	174.22	1682.68	1502.40	307.33	1685.14	1371.29	184.37	1637.43	1360.35	299.64	1636.96	530.64	1228.50	72.43	1130.03	1242.08	78.92	503.12
6.56000	1177.59	281.11	37.26	1153.59	282.41	42.67	1029.34	336.67	131.59	1070.90	338.86	189.21	1874.96	206.14	58.03	1824.71	205.38	65.76	1660.55	151.49	33.62	1661.63	167.61	86.84	1541.38	250.62	1282.06	0.00	0.00	0.00	1508.23	172.06	1684.01	1515.80	306.90	1685.58	1384.17	182.48	1638.59	1372.89	297.52	1637.92	530.09	1229.36	72.13	1130.39	1242.56	78.80	503.71
6.57000	1180.59	282.15	36.49	1158.14	282.91	42.81	1042.25	338.32	142.08	1087.37	341.11	195.61	1875.65	206.69	55.43	1825.18	205.81	64.03	1662.51	153.62	34.00	1662.97	167.53	87.30	1556.34	249.85	1284.31	0.00	0.00	0.00	1521.51	170.92	1685.50	1528.15	304.76	1686.90	1397.12	181.07	1639.55	1385.42	295.49	1638.81	530.75	1228.44	72.74	1130.41	1242.51	78.83	504.84
6.58000	1183.33	283.02	34.95	1174.89	287.55	58.70	1056.40	340.70	153.36	1105.40	343.51	202.20	1875.80	206.34	52.75	1825.80	205.53	62.86	1663.46	153.89	34.27	1664.42	167.75	87.18	1570.31	249.09	1286.56	0.00	0.00	0.00	1534.29	169.68	1686.85	1540.26	303.42	1688.22	1409.84	179.29	1640.28	1397.81	293.63	1639.57	532.16	1228.16	72.98	1129.71	1242.57	78.62	502.02
6.59000	1188.15	286.65	32.90	1165.97	285.20	59.66	1071.66	344.14	165.35	1124.95	344.98	209.02	1876.32	206.85	51.40	1826.15	206.22	62.07	1664.01	153.89	34.21	1665.52	167.84	87.07	1583.86	248.58	1288.79	0.00	0.00	0.00	1546.52	168.08	1688.29	1552.47	301.78	1689.52	1422.80	178.21	1640.93	1410.25	291.91	1640.23	531.90	1227.91	72.75	1129.67	1242.98	78.53	501.76
6.60000	1189.45	282.64	35.51	1166.88	286.10	58.71	1089.64	345.35	176.31	1145.81	347.64	216.57	1876.43	207.19	50.07	1826.20	206.39	61.13	1664.32	154.00	33.87	1666.29	168.26	86.85	1598.00	248.06	1290.63	0.00	0.00	0.00	1558.28	166.70	1690.17	1564.67	300.12	1691.13	1435.34	176.67	1641.38	1422.52	290.67	1640.80	531.13	1228.08	72.67	1129.91	1242.74	78.69	501.15
6.61000	1199.18	284.68	34.50	1177.28	287.82	62.76	1110.23	347.92	188.10	1168.71	349.52	224.09	1876.52	207.55	49.29	1826.20	206.60	60.83	1664.34	153.36	33.87	1666.68	168.18	86.93	1610.80	247.70	1292.29	0.00	0.00	0.00	1571.25	166.00	1691.76	1567.39	298.06	1696.55	1447.80	175.40	1641.84	1435.04	289.05	1641.45	531.74	1228.35	72.91	1130.08	1243.02	78.63	502.52
6.62000	1212.36	286.00	34.30	1190.30	290.55	68.11	1132.88	349.77	198.78	1192.35	350.13	231.50	1876.67	207.35	48.49	1826.69	206.46	60.33	1664.73	153.69	33.49	1667.13	168.11	86.92	1623.20	247.49	1293.35	0.00	0.00	0.00	1584.28	164.43	1693.31	1586.49	298.54	1695.36	1460.33	173.93	1642.42	1447.54	287.69	1642.15	531.04	1228.38	72.59	1129.52	1242.49	78.66	502.66
6.63000	1231.22	290.22	39.74	1207.73	294.84	74.40	1156.10	351.07	207.90	1215.85	350.69	238.93	1876.87	207.53	48.14	1826.98	206.43	60.18	1665.08	154.05	33.83	1667.21	167.12	87.37	1635.62	247.42	1294.24	0.00	0.00	0.00	1595.79	164.71	1695.55	1600.47	298.39	1696.40	1473.14	173.23	1643.22	1459.90	286.82	1642.97	530.88	1229.17	72.31	1130.94	1242.88	78.78	501.23
6.64000	1253.02	296.13	44.77	1230.38	299.42	80.23	1181.13	349.21	214.58	1240.70	350.51	246.04	1876.89	207.90	48.10	1826.86	206.53	59.97	1665.68	154.98	34.08	1668.20	168.28	87.09	1648.15	247.91	1295.13	0.00	0.00	0.00	1609.11	164.81	1697.74	1612.76	297.48	1698.44	1485.89	172.40	1644.32	1472.38	285.81	1644.10	530.97	1228.91	72.46	1130.06	1242.98	78.59	505.40
6.65000	1279.01	301.99	48.78	1258.70	304.16	85.67	1206.95	350.36	220.55	1266.00	351.34	252.61	1876.50	207.88	47.70	1826.59	206.43	59.82	1665.63	154.95	34.49	1667.20	165.59	88.23	1660.73	248.60	1296.36	0.00	0.00	0.00	1621.68	163.71	1699.85	1615.48	295.19	1704.99	1498.64	171.83	1645.56	1484.71	285.13	1645.45	531.06	1228.89	72.39	1130.24	1242.27	78.86	501.84
6.66000	1310.21	307.50	52.48	1287.76	308.55	89.58	1234.46	353.23	224.98	1292.41	352.06	257.59	1876.77	207.96	47.68	1826.84	206.53	60.03	1665.77	155.36	34.46	1667.30	166.01	88.52	1673.03	249.66	1297.91	0.00	0.00	0.00	1633.59	163.51	1702.11	1624.21	294.81	1708.13	1511.65	171.82	1647.11	1497.12	284.51	1646.99	530.77	1228.69	72.28	1130.35	1242.38	78.84	501.63
6.67000	1341.72	312.32	54.52	1321.19	312.72	93.03	1263.54	355.29	227.35	1320.02	352.18	260.87	1877.27	207.38	47.38	1826.68	206.33	59.76	1665.78	155.65	34.50	1667.79	166.91	88.48	1685.70	250.81	1299.81	0.00	0.00	0.00	1645.85	163.98	1704.21	1633.58	295.47	1710.29	1524.42	171.21	1648.74	1509.53	284.06	1648.66	530.81	1228.42	72.48	1129.67	1242.43	78.68	502.31
6.68000	1375.66	316.97	56.08	1356.50	316.46	95.40	1294.13	356.91	228.35	1347.66	353.05	262.61	1877.20	207.78	47.29	1827.08	206.18	59.84	1665.55	155.30	34.61	1667.96	166.95	88.79	1698.37	251.83	1302.02	0.00	0.00	0.00	1659.65	163.92	1706.26	1646.51	295.27	1712.51	1537.57	171.37	1650.48	1521.96	283.87	1650.47	530.51	1228.80	72.23	1130.08	1242.53	78.87	504.52
6.69000	1413.33	320.99	57.44	1390.80	319.89	96.04	1324.91	357.63	227.94	1375.81	353.67	262.68	1876.90	207.71	47.00	1827.42	205.53	59.44	1665.74	155.84	34.43	1668.25	167.62	88.97	1710.97	252.83	1304.29	0.00	0.00	0.00	1671.81	164.61	1708.34	1658.78	296.03	1714.57	1550.64	171.51	1652.36	1534.37	283.87	1652.35	530.58	1228.50	72.39	1130.62	1242.36	78.99	503.15
6.70000	1449.62	324.32	57.40	1428.42	322.63	96.30	1354.10	358.87	225.98	1404.57	354.72	261.26	1877.39	207.20	46.66	1827.63	205.26	59.37	1665.37	155.31	34.87	1668.38	167.18	89.57	1722.98	253.66	1306.53	0.00	0.00	0.00	1684.05	165.58	1710.33	1671.44	296.82	1716.32	1563.42	171.23	1654.34	1547.00	283.84	1654.28	531.03	1229.03	72.32	1130.05	1243.14	78.59	500.95
6.71000	1489.12	327.10	57.55	1464.88	324.99	95.15	1383.60	358.08	220.95	1433.92	355.95	258.41	1876.75	207.28	46.28	1827.68	205.06	59.26	1665.40	155.47	35.13	1668.89	167.65	89.92	1735.13	254.24	1308.51	0.00	0.00	0.00	1697.59	167.19	1712.49	1683.25	298.30	1717.95	1576.53	171.92	1656.38	1559.48	284.10	1656.14	531.09	1228.27	72.37	1130.13	1242.49	78.77	502.07
6.72000	1529.75	329.14	57.17	1503.57	326.76	93.85	1413.10	359.57	214.88	1464.34	356.52	254.06	1877.19	206.82	45.86	1827.57	204.67	58.91	1665.02	155.25	35.62	1668.45	166.47	90.85	1747.01	254.52	1310.29	0.00	0.00	0.00	1710.64	168.22	1714.10	1695.90	299.54	1719.38	1589.44	172.64	1658.45	1572.12	284.35	1657.81	531.49	1228.17	72.64	1130.52	1242.38	78.91	501.32
6.73000	1571.13	330.65	56.28	1543.61	328.21	92.16	1444.22	361.56	206.72	1495.04	357.25	248.46	1877.26	206.73	45.54	1828.00	204.38	58.89	1665.34	156.13	35.85	1668.42	166.38	91.62	1758.84	254.88	1311.79	0.00	0.00	0.00	1723.64	169.44	1715.62	1708.76	300.79	1720.51	1602.54	173.53	1660.38	1584.63	285.27	1659.17	531.82	1228.32	72.72	1130.05	1242.18	78.81	500.04
6.74000	1612.70	331.94	55.05	1584.13	329.44	90.02	1477.70	362.89	197.76	1526.26	358.27	241.81	1877.04	206.84	45.22	1828.37	204.51	59.06	1665.33	156.12	36.47	1669.03	167.68	91.89	1770.94	255.05	1312.97	0.00	0.00	0.00	1737.85	172.02	1717.16	1721.34	302.76	1721.11	1615.38	173.98	1662.12	1597.40	286.02	1660.31	530.34	1228.74	72.36	1130.35	1242.93	78.48	502.39
6.75000	1656.64	332.89	54.25	1626.10	330.29	87.73	1512.05	364.73	188.72	1557.82	360.06	234.45	1877.73	206.80	45.00	1828.41	204.58	58.92	1665.94	157.42	36.69	1669.59	168.91	92.32	1781.97	255.17	1313.96	0.00	0.00	0.00	1749.83	173.74	1718.39	1734.00	304.59	1721.49	1628.58	175.37	1663.74	1610.03	287.01	1661.18	530.25	1228.96	72.17	1130.77	1243.19	78.58	501.85
6.76000	1701.91	333.86	53.67	1669.38	330.99	85.45	1547.21	365.89	177.81	1590.58	361.21	226.03	1878.33	206.78	44.99	1828.75	204.53	58.75	1665.91	157.23	37.54	1669.39	168.47	93.43	1793.87	255.12	1314.68	0.00	0.00	0.00	1761.95	175.43	1719.68	1746.81	306.28	1721.67	1641.60	176.66	1665.05	1622.67	287.86	1661.69	530.17	1228.65	72.21	1130.63	1242.62	78.79	500.70
6.77000	1747.10	334.94	52.93	1712.93	332.03	82.81	1583.98	366.04	165.27	1623.78	362.35	216.85	1878.37	206.76	44.56	1829.04	204.52	58.47	1666.27	157.72	38.21	1670.22	169.98	93.90	1806.05	255.07	1315.12	0.00	0.00	0.00	1775.04	177.55	1720.64	1759.30	308.01	1721.59	1654.62	177.71	1666.13	1635.27	289.02	1661.91	530.20	1228.33	72.37	1130.63	1242.52	78.83	502.40
6.78000	1792.13	335.97	52.31	1756.12	333.31	79.89	1621.52	367.62	152.38	1657.29	364.35	207.26	1879.31	206.80	44.49	1829.53	204.36	58.27	1666.41	157.99	39.01	1670.50	170.25	94.77	1817.88	255.11	1315.26	0.00	0.00	0.00	1789.07	179.79	1721.22	1771.11	310.43	1721.35	1667.88	179.38	1666.95	1647.90	290.35	1661.86	529.60	1228.68	72.24	1130.84	1241.93	79.08	502.16
6.79000	1836.92	336.85	52.02	1801.05	334.32	77.96	1660.56	368.41	138.86	1692.42	365.78	197.03	1879.60	206.70	44.05	1828.29	204.92	61.45	1666.48	157.94	39.89	1670.59	170.04	96.04	1829.45	255.13	1315.13	0.00	0.00	0.00	1801.90	181.46	1721.53	1784.36	312.56	1720.77	1680.95	181.35	1667.56	1660.67	291.70	1661.58	529.92	1229.06	72.08	1130.25	1242.05	78.99	501.57
6.80000	1882.87	337.77	52.46	1846.56	335.26	76.43	1700.50	369.91	125.70	1728.49	366.80	186.53	1875.51	208.64	49.62	1828.25	204.88	61.55	1666.59	158.18	40.76	1670.81	169.89	97.12	1841.96	255.06	1314.68	0.00	0.00	0.00	1815.95	184.28	1721.53	1797.42	314.70	1720.02	1693.96	182.68	1667.77	1673.45	293.44	1660.99	529.97	1228.64	72.11	1129.81	1242.18	78.85	503.43
6.81000	1928.89	338.85	53.64	1890.75	336.46	74.90	1742.52	369.86	112.08	1763.04	368.77	178.06	1874.63	208.73	49.29	1828.14	204.81	61.37	1667.14	158.91	41.41	1671.47	170.77	97.92	1854.30	255.08	1313.98	0.00	0.00	0.00	1827.00	186.08	1721.68	1810.10	316.77	1719.11	1707.18	184.78	1667.63	1686.24	295.17	1660.12	530.90	1228.57	72.43	1130.23	1241.88	79.06	502.42
6.82000	1974.36	340.20	55.69	1934.17	338.01	73.81	1783.91	371.73	99.72	1800.29	369.65	167.47	1876.00	208.54	49.50	1827.81	204.50	60.92	1667.40	159.26	42.19	1672.27	171.29	98.94	1866.77	255.22	1312.90	0.00	0.00	0.00	1839.31	187.74	1721.40	1823.32	319.05	1717.89	1720.40	186.89	1667.18	1699.19	296.77	1659.02	531.39	1228.10	72.68	1130.22	1242.73	78.57	500.60
6.83000	2020.63	341.82	59.14	1979.60	339.64	74.44	1827.19	372.86	87.15	1840.96	370.66	154.70	1876.42	208.14	49.32	1827.73	204.25	60.54	1667.67	159.70	43.03	1672.96	172.12	99.66	1879.06	255.36	1311.63	0.00	0.00	0.00	1853.28	190.30	1720.67	1836.08	321.25	1716.47	1733.62	189.03	1666.50	1712.16	298.85	1657.61	531.84	1227.79	72.83	1129.47	1242.58	78.44	500.31
6.84000	2066.41	343.73	63.80	2024.42	341.65	75.93	1869.97	376.51	76.60	1880.54	371.30	144.30	1875.95	208.02	48.53	1830.58	203.41	57.59	1668.14	160.42	43.78	1673.37	171.66	101.11	1891.37	255.78	1310.09	0.00	0.00	0.00	1865.98	192.47	1719.89	1848.97	323.23	1714.91	1746.63	191.14	1665.49	1725.27	300.75	1656.06	530.95	1228.52	72.53	1129.47	1242.19	78.73	503.45
6.85000	2111.71	346.16	69.76	2068.59	344.09	78.62	1914.88	377.28	66.05	1919.18	374.21	135.88	1880.14	205.95	42.08	1830.51	203.69	57.24	1668.54	160.96	44.61	1674.42	172.54	101.81	1903.77	256.38	1308.36	0.00	0.00	0.00	1878.64	194.41	1718.87	1861.84	324.95	1713.48	1759.38	192.72	1664.24	1738.40	302.92	1654.32	530.95	1228.92	72.30	1129.99	1242.39	78.87	503.41
6.86000	2156.18	349.38	77.38	2112.66	347.54	83.21	1958.17	381.03	58.49	1959.23	375.30	127.98	1880.41	205.79	41.17	1830.66	203.22	56.82	1668.80	160.94	45.70	1675.31	172.73	103.01	1916.22	257.08	1306.49	0.00	0.00	0.00	1892.45	196.68	1717.41	1875.06	327.16	1711.76	1772.59	195.28	1662.93	1751.68	304.80	1652.52	531.21	1228.38	72.62	1129.83	1242.93	78.59	501.21
6.87000	2198.91	353.54	86.46	2156.91	351.22	89.75	2001.80	384.41	52.27	1998.62	377.49	121.72	1880.71	205.56	40.98	1831.03	202.90	56.79	1669.14	160.87	46.82	1676.29	172.82	104.03	1928.50	258.02	1304.57	0.00	0.00	0.00	1905.03	199.01	1716.26	1888.31	329.04	1709.92	1785.56	197.42	1661.45	1764.63	306.99	1650.67	531.71	1228.09	72.69	1130.44	1242.64	78.79	499.52
6.88000	2241.57	358.49	97.68	2202.57	355.96	89.89	2046.72	385.47	46.36	2038.12	379.01	116.58	1880.79	205.11	40.60	1830.98	203.46	57.07	1669.71	161.10	47.83	1677.16	172.50	105.33	1940.73	259.13	1302.54	0.00	0.00	0.00	1917.06	200.89	1715.14	1901.15	331.26	1708.16	1798.69	199.75	1659.92	1777.70	309.08	1648.80	531.98	1227.74	72.95	1129.58	1242.61	78.71	503.74
6.89000	2280.73	364.32	109.37	2241.83	360.23	97.96	2088.92	388.38	43.95	2075.44	381.68	113.93	1881.33	204.93	40.55	1831.44	202.68	56.61	1670.48	161.33	48.88	1678.06	171.87	106.63	1953.58	260.38	1300.43	0.00	0.00	0.00	1930.47	203.29	1713.64	1914.45	333.19	1706.38	1811.82	202.33	1658.40	1790.75	311.37	1646.94	531.05	1228.17	72.55	1129.97	1242.36	78.75	504.92
6.90000	2318.13	370.44	122.39	2279.94	365.99	107.98	2131.17	388.70	43.09	2111.91	383.14	112.73	1881.24	204.81	40.15	1832.20	201.66	56.23	1671.01	161.01	50.23	1679.07	171.33	108.25	1966.18	261.77	1298.45	0.00	0.00	0.00	1943.31	204.66	1711.69	1927.32	335.51	1704.62	1825.18	205.38	1656.80	1803.86	313.82	1645.14	531.22	1228.48	72.46	1130.50	1242.35	78.81	502.84
6.91000	2352.86	376.18	136.28	2315.57	370.94	118.41	2168.89	392.93	45.84	2145.82	384.76	113.30	1881.84	204.84	40.00	1831.19	201.43	58.86	1671.60	160.43	51.74	1680.41	170.59	110.02	1978.74	263.38	1296.51	0.00	0.00	0.00	1956.45	207.74	1710.08	1940.18	337.90	1702.67	1837.89	207.45	1655.13	1817.16	316.20	1643.34	531.31	1228.25	72.60	1130.24	1242.60	78.85	501.54
6.92000	2384.18	381.15	150.34	2348.84	375.44	129.66	2205.81	391.92	47.96	2176.93	386.33	115.09	1881.85	204.54	39.68	1830.95	200.95	58.80	1672.31	160.20	53.32	1681.62	169.77	112.04	1991.20	265.01	1294.61	0.00	0.00	0.00	1969.23	209.82	1708.24	1953.63	340.12	1700.84	1850.39	209.43	1653.27	1830.41	318.35	1641.52	531.11	1228.64	72.51	1129.99	1242.30	78.85	503.55
6.93000	2411.86	384.76	163.17	2376.05	378.45	140.44	2234.70	396.49	53.06	2205.36	386.44	117.18	1882.12	204.43	39.41	1831.77	200.61	58.85	1673.04	159.69	55.33	1683.07	168.98	114.26	2004.30	266.74	1292.75	0.00	0.00	0.00	1982.05	211.40	1706.26	1965.89	342.77	1698.99	1863.23	212.15	1651.41	1843.24	321.45	1639.61	530.86	1228.11	72.65	1130.91	1242.44	79.01	503.35
6.94000	2435.66	386.42	173.26	2401.13	379.90	147.11	2263.08	395.08	54.70	2231.25	385.22	118.22	1882.85	204.50	39.50	1832.24	200.01	58.65	1674.08	159.39	57.60	1684.91	168.62	116.64	2017.31	268.54	1290.83	0.00	0.00	0.00	1995.27	214.26	1704.38	1979.62	345.09	1697.11	1876.04	214.92	1649.48	1856.36	324.27	1637.77	531.16	1228.23	72.69	1130.18	1242.38	78.79	505.95
6.95000	2455.99	385.31	179.54	2423.51	377.81	152.42	2288.72	392.35	54.68	2252.14	385.89	119.18	1882.93	204.40	39.08	1832.65	199.59	58.50	1675.29	159.33	60.20	1687.20	168.50	119.25	2030.43	270.48	1288.99	0.00	0.00	0.00	2007.36	216.44	1702.52	1993.33	347.01	1695.28	1888.70	217.40	1647.67	1869.55	327.04	1635.94	531.18	1228.23	72.64	1129.96	1242.32	78.72	503.49
6.96000	2473.27	381.52	181.29	2435.90	377.73	156.49	2305.38	393.51	54.67	2269.59	385.36	118.30	1883.47	204.36	38.90	1833.45	199.31	58.36	1676.46	158.82	63.38	1689.62	168.33	122.11	2043.31	272.49	1287.17	0.00	0.00	0.00	2020.11	219.25	1700.96	2005.65	350.14	1693.52	1901.92	220.66	1645.85	1882.64	330.07	1634.22	531.75	1227.88	72.90	1129.79	1242.82	78.55	502.23
6.97000	2487.14	375.94	178.47	2450.81	372.49	155.03	2320.57	391.33	51.83	2284.36	384.03	116.13	1884.11	203.76	38.50	1834.21	198.91	58.29	1678.21	158.60	66.59	1692.19	167.58	125.40	2056.10	274.55	1285.52	0.00	0.00	0.00	2033.69	222.30	1699.22	2018.66	353.03	1691.94	1914.82	223.85	1644.10	1895.49	333.21	1632.52	531.42	1228.36	72.81	1129.92	1242.60	78.61	501.77
6.98000	2499.05	369.39	172.64	2460.81	364.87	158.27	2328.53	392.16	49.46	2295.30	383.07	113.37	1884.01	204.08	38.40	1834.66	198.55	58.04	1680.03	158.16	70.01	1694.71	165.91	129.12	2069.22	276.86	1283.93	0.00	0.00	0.00	2046.37	224.71	1697.61	2031.36	355.77	1690.37	1927.30	226.63	1642.46	1908.47	336.20	1630.97	530.77	1228.26	72.66	1130.39	1242.48	78.65	502.31
6.99000	2507.87	362.99	164.22	2470.18	360.40	150.98	2335.93	388.22	44.51	2299.86	383.01	113.90	1884.43	204.01	38.18	1834.91	198.12	57.72	1682.15	157.65	73.53	1698.16	165.28	132.56	2082.04	279.25	1282.62	0.00	0.00	0.00	2058.67	227.37	1695.99	2044.90	358.47	1688.77	1939.46	229.44	1640.99	1921.01	339.86	1629.40	530.61	1228.39	72.50	1130.23	1242.19	78.74	502.18
7.00000	2514.97	356.49	153.92	2475.94	356.47	134.23	2340.55	385.49	40.45	2306.60	380.00	110.52	1885.02	203.65	37.79	1834.94	197.86	57.24	1684.54	157.28	77.12	1702.12	164.71	136.19	2095.36	281.79	1281.42	0.00	0.00	0.00	2071.96	231.39	1694.61	2058.02	361.54	1687.37	1952.02	232.95	1639.47	1933.97	343.12	1627.94	531.28	1228.45	72.55	1129.58	1242.93	78.42	501.51
7.01000	2521.69	350.70	139.70	2482.42	350.72	124.19	2341.83	384.11	37.34	2309.73	378.42	106.15	1885.82	203.43	37.88	1836.19	197.55	57.15	1686.88	156.33	81.36	1706.67	164.36	140.10	2108.70	284.46	1280.33	0.00	0.00	0.00	2084.10	234.70	1693.14	2070.47	364.83	1685.89	1964.38	236.36	1637.98	1946.82	346.53	1626.48	531.28	1228.71	72.43	1129.69	1243.34	78.51	506.28
7.02000	2528.39	346.04	128.16	2489.88	343.89	111.42	2343.49	384.35	34.68	2316.60	376.24	102.92	1885.84	203.44	37.59	1837.20	197.21	56.88	1690.02	156.41	85.71	1710.99	162.57	144.82	2122.24	287.13	1279.37	0.00	0.00	0.00	2096.21	237.61	1691.61	2082.58	368.27	1684.40	1977.13	240.55	1636.49	1959.43	350.19	1624.96	530.94	1228.11	72.52	1129.78	1242.07	78.91	505.15
7.03000	2536.22	342.31	119.03	2497.31	341.34	103.16	2347.67	383.02	33.78	2324.99	376.11	102.57	1885.93	203.21	37.41	1837.70	196.75	56.27	1693.42	156.24	90.75	1716.17	161.64	149.67	2135.87	289.86	1278.67	0.00	0.00	0.00	2107.90	240.63	1690.33	2095.12	371.30	1683.25	1989.52	244.57	1635.11	1971.91	354.14	1623.51	531.40	1228.40	72.53	1129.96	1242.18	78.80	503.26
7.04000	2543.95	342.54	106.51	2501.13	343.40	96.60	2350.30	384.75	35.04	2332.39	377.22	102.87	1885.56	203.44	37.28	1838.72	196.53	55.99	1697.81	156.39	96.28	1723.01	161.80	154.69	2149.13	292.53	1278.17	0.00	0.00	0.00	2119.68	243.79	1689.62	2107.32	375.45	1682.36	2001.76	248.39	1634.12	1984.48	357.96	1622.45	531.76	1228.32	72.79	1129.98	1242.41	78.86	499.79
7.05000	2548.92	344.69	95.90	2504.94	344.93	88.97	2353.25	383.99	35.50	2338.14	377.22	102.52	1886.06	203.72	37.68	1840.49	196.38	55.87	1702.87	156.56	102.47	1730.14	160.41	160.56	2163.09	295.09	1278.10	0.00	0.00	0.00	2131.51	247.60	1689.60	2120.07	378.56	1682.23	2013.65	252.31	1633.64	1997.05	362.03	1621.93	530.58	1228.34	72.30	1129.94	1242.36	78.90	502.43
7.06000	2551.63	345.74	88.56	2507.21	346.19	83.90	2353.94	386.07	37.89	2340.64	377.91	103.08	1885.95	203.50	37.89	1842.54	196.34	55.85	1709.05	157.78	109.28	1738.51	159.78	166.91	2176.65	297.59	1278.48	0.00	0.00	0.00	2144.04	251.41	1689.93	2132.98	382.27	1682.30	2025.59	256.54	1633.96	2009.42	366.39	1621.96	530.96	1228.30	72.33	1129.72	1242.26	78.84	503.69
7.07000	2553.78	342.77	82.60	2509.73	343.81	79.62	2355.99	385.31	38.00	2343.45	377.56	103.94	1886.08	203.84	38.47	1844.12	196.53	55.80	1716.07	158.94	116.93	1749.10	161.12	173.27	2189.94	300.11	1279.40	0.00	0.00	0.00	2155.34	254.85	1690.92	2145.29	385.73	1682.90	2036.90	260.24	1634.64	2021.72	370.47	1622.44	531.06	1228.42	72.49	1130.03	1242.88	78.93	501.56
7.08000	2554.91	337.74	76.08	2510.78	339.61	74.97	2355.27	386.30	36.02	2347.50	376.44	105.01	1886.14	203.73	38.63	1846.77	196.84	56.38	1724.48	160.08	125.39	1760.18	160.47	180.52	2204.04	302.58	1280.88	0.00	0.00	0.00	2167.11	258.40	1692.04	2157.58	389.36	1683.70	2048.61	264.90	1635.67	2033.79	374.69	1623.16	530.04	1228.27	72.29	1129.76	1242.40	78.89	502.86
7.09000	2556.33	337.08	73.36	2511.32	337.98	74.27	2356.61	386.76	31.96	2349.14	375.68	104.54	1886.94	203.44	38.75	1849.88	197.13	57.41	1734.67	161.30	134.64	1773.57	160.87	187.55	2216.90	304.98	1282.62	0.00	0.00	0.00	2178.79	262.26	1693.32	2184.94	393.94	1675.93	2060.29	269.27	1636.72	2045.98	378.76	1623.95	529.28	1228.39	72.12	1130.05	1242.35	78.83	502.95
7.10000	2556.02	338.05	71.67	2511.47	338.90	72.92	2358.08	387.08	29.38	2349.30	376.00	104.83	1887.44	203.19	39.15	1852.83	197.24	58.67	1745.84	162.01	145.14	1787.72	159.88	195.43	2229.85	307.29	1284.67	0.00	0.00	0.00	2190.17	265.57	1694.86	2200.96	397.31	1675.05	2071.83	273.20	1637.76	2058.20	382.75	1624.71	529.95	1228.32	72.20	1130.11	1242.40	78.86	503.15
7.11000	2557.01	339.88	65.50	2511.45	338.34	72.28	2356.75	387.48	36.95	2350.49	375.96	104.79	1889.65	202.22	38.93	1857.50	197.12	60.68	1758.46	162.80	156.19	1803.84	159.86	203.47	2242.75	309.65	1286.77	0.00	0.00	0.00	2201.54	269.20	1696.51	2212.48	401.38	1675.97	2083.23	277.03	1638.76	2070.15	386.73	1625.40	530.98	1228.03	72.51	1130.38	1241.78	79.09	503.62
7.12000	2556.87	339.51	63.78	2511.84	338.15	71.92	2353.55	388.41	51.90	2350.95	375.81	104.29	1890.92	201.84	40.57	1863.58	196.66	63.32	1772.24	163.42	167.86	1821.35	159.73	211.69	2255.60	312.03	1288.86	0.00	0.00	0.00	2212.83	272.09	1698.12	2209.27	404.06	1685.83	2095.16	281.52	1640.03	2082.08	390.54	1626.21	531.35	1227.68	72.84	1130.70	1241.75	79.23	501.45
7.13000	2556.81	339.23	63.57	2511.42	337.97	71.11	2352.54	387.59	53.00	2352.52	375.35	104.32	1895.88	200.58	39.46	1872.19	196.19	66.56	1788.00	164.41	180.05	1839.56	158.92	220.28	2268.29	314.20	1290.87	0.00	0.00	0.00	2223.93	275.44	1700.06	2232.24	408.24	1680.65	2106.55	284.83	1641.26	2093.70	394.43	1627.08	530.96	1228.08	72.65	1130.35	1241.83	79.06	505.45
7.14000	2557.27	338.84	63.07	2510.69	336.70	75.10	2352.54	387.98	52.61	2352.09	375.86	103.70	1902.13	198.93	37.53	1882.71	195.74	70.81	1805.89	164.74	192.88	1859.79	158.67	228.45	2280.80	316.12	1292.68	0.00	0.00	0.00	2235.08	278.81	1702.17	2247.48	411.62	1680.14	2118.02	288.28	1642.59	2105.64	397.83	1628.13	531.84	1227.52	72.93	1130.40	1241.61	79.16	503.43
7.15000	2556.99	339.40	61.94	2511.28	336.95	74.98	2352.33	388.70	50.49	2351.78	376.42	103.49	1910.24	196.74	35.79	1895.40	195.44	76.13	1825.97	165.10	205.05	1881.85	159.99	236.09	2292.93	317.72	1294.49	0.00	0.00	0.00	2246.35	281.90	1704.46	2259.43	414.65	1681.96	2129.67	291.88	1644.18	2117.94	400.57	1629.44	530.51	1227.92	72.53	1129.61	1241.38	79.02	501.21
7.16000	2556.93	339.21	61.81	2510.10	337.41	74.16	2359.29	385.01	36.22	2352.39	377.09	103.86	1924.73	195.04	40.95	1910.51	195.06	81.84	1847.67	165.92	214.85	1904.39	161.07	243.59	2304.69	318.97	1296.32	0.00	0.00	0.00	2257.33	285.31	1706.98	2270.38	418.20	1683.83	2141.39	295.49	1645.85	2129.75	403.81	1630.77	530.20	1228.18	72.40	1130.03	1241.78	78.94	500.18
7.17000	2557.14	339.34	61.51	2510.63	337.47	74.14	2359.75	384.20	34.91	2352.57	376.69	103.76	1945.06	194.28	47.40	1931.18	194.54	88.39	1870.70	168.24	222.45	1927.60	164.10	250.03	2316.63	320.02	1298.22	0.00	0.00	0.00	2268.83	287.96	1709.36	2282.41	420.48	1685.92	2152.58	297.97	1647.63	2141.47	406.74	1632.23	530.63	1228.14	72.53	1130.58	1242.13	79.09	501.62
7.18000	2557.14	339.85	60.94	2510.56	337.63	73.80	2356.31	387.41	36.35	2352.11	377.65	103.99	1969.83	193.59	52.88	1955.85	194.81	94.54	1894.22	169.12	228.91	1949.97	166.33	256.69	2328.21	320.88	1300.23	0.00	0.00	0.00	2279.89	290.48	1711.87	2276.59	421.82	1697.89	2164.61	301.27	1649.51	2153.31	409.19	1633.76	530.78	1228.01	72.66	1130.31	1242.20	78.99	501.10
7.19000	2557.03	339.66	60.71	2510.96	337.78	73.79	2357.14	385.71	35.53	2353.14	377.50	104.29	1997.31	194.21	57.46	1983.55	195.87	99.96	1919.30	170.79	233.28	1974.35	170.32	261.64	2340.39	321.63	1302.25	0.00	0.00	0.00	2291.69	292.90	1714.45	2283.95	424.31	1702.44	2176.37	303.72	1651.44	2165.20	411.49	1635.28	530.11	1228.40	72.41	1130.32	1242.18	78.90	502.87
7.20000	2557.19	339.83	60.72	2510.40	338.12	73.36	2357.04	384.64	35.02	2352.15	378.35	104.12	2027.37	195.63	61.37	2012.63	197.52	104.02	1945.24	172.79	235.57	1999.91	174.36	265.17	2352.24	322.43	1304.30	0.00	0.00	0.00	2302.66	294.73	1717.33	2295.21	426.82	1704.60	2188.27	306.24	1653.38	2177.10	413.50	1636.82	529.76	1228.05	72.27	1129.75	1242.06	78.74	503.53
7.21000	2557.10	340.07	60.32	2510.91	338.13	73.42	2356.04	386.03	35.64	2351.73	378.74	104.49	2059.30	197.58	64.57	2043.57	199.87	107.04	1972.33	175.11	235.97	2025.99	177.74	266.83	2363.90	323.23	1306.32	0.00	0.00	0.00	2314.50	297.04	1719.88	2307.14	428.51	1706.88	2200.33	308.29	1655.38	2189.38	415.05	1638.51	531.28	1227.98	72.69	1129.78	1242.65	78.77	503.00
7.22000	2557.07	339.94	60.42	2510.42	338.30	73.15	2355.12	386.09	35.97	2352.06	378.90	104.86	2092.35	200.27	66.76	2075.24	202.63	108.77	2000.32	177.90	234.84	2052.32	180.51	267.11	2374.79	324.09	1308.16	0.00	0.00	0.00	2326.00	298.49	1722.17	2318.79	430.01	1708.93	2211.54	309.33	1657.22	2201.29	416.60	1640.30	531.33	1227.64	72.67	1129.69	1242.45	78.71	502.56
7.23000	2557.21	340.18	60.46	2510.33	338.48	72.93	2354.96	386.71	36.82	2353.09	378.49	105.17	2126.88	203.43	68.05	2108.35	205.81	109.52	2028.24	180.53	232.35	2079.58	183.15	265.92	2385.34	325.10	1309.90	0.00	0.00	0.00	2338.33	300.59	1724.45	2330.85	431.53	1710.99	2223.57	310.97	1659.32	2213.30	417.80	1642.19	531.48	1227.81	72.76	1129.54	1243.10	78.54	504.87
7.24000	2557.17	340.50	60.15	2510.84	338.66	73.08	2354.65	386.83	37.47	2352.89	378.96	105.76	2162.49	207.32	68.67	2142.89	209.56	109.61	2056.73	183.99	227.91	2106.59	185.93	263.44	2395.97	326.33	1311.58	0.00	0.00	0.00	2349.83	301.55	1726.28	2342.98	432.90	1712.88	2235.31	312.23	1661.26	2225.38	418.79	1644.22	531.19	1228.12	72.65	1129.66	1242.15	78.75	505.86
7.25000	2557.46	340.67	60.09	2510.69	338.99	72.96	2355.22	386.52	37.13	2352.90	379.62	106.32	2198.71	211.92	68.40	2178.24	213.86	108.90	2085.96	186.90	222.10	2134.50	189.55	259.44	2406.23	327.87	1313.25	0.00	0.00	0.00	2361.16	302.31	1728.01	2354.15	434.17	1714.79	2247.49	314.03	1663.05	2237.44	419.83	1646.28	531.17	1227.62	72.60	1130.69	1242.19	78.86	507.38
7.26000	2557.60	341.02	59.86	2510.72	339.22	72.86	2355.83	386.03	37.03	2352.70	379.47	106.18	2236.20	217.22	67.77	2217.11	218.65	109.04	2116.09	190.44	214.68	2162.53	192.17	254.53	2416.59	329.58	1314.83	0.00	0.00	0.00	2373.98	302.86	1729.10	2366.22	434.68	1716.62	2259.50	315.10	1664.73	2249.55	420.66	1648.35	531.43	1227.29	72.83	1130.20	1242.47	78.66	509.34
7.27000	2557.78	341.03	59.93	2511.00	339.39	73.07	2355.39	387.00	37.40	2353.08	379.95	106.83	2275.32	222.81	67.15	2269.67	223.96	116.42	2147.72	194.87	205.63	2191.41	195.33	248.16	2427.39	331.56	1316.21	0.00	0.00	0.00	2386.10	304.03	1730.18	2378.40	435.55	1718.10	2272.07	316.86	1666.28	2261.56	421.46	1650.24	530.74	1228.38	72.56	1129.53	1241.65	78.99	508.65
7.28000	2557.44	341.02	59.93	2510.57	339.66	72.86	2356.55	385.41	36.64	2354.21	379.64	107.27	2314.76	228.61	66.02	2298.55	229.18	109.05	2180.12	198.94	195.79	2221.45	200.09	240.31	2438.23	333.57	1317.37	0.00	0.00	0.00	2398.39	304.37	1730.83	2390.96	435.68	1719.49	2283.72	317.15	1667.43	2273.53	422.01	1652.10	531.53	1227.93	72.86	1130.34	1241.72	79.21	507.10
7.29000	2557.84	341.40	59.86	2510.97	339.73	73.06	2356.84	385.48	37.05	2352.91	380.36	107.17	2348.99	234.37	61.02	2327.49	234.60	100.88	2213.72	204.20	184.57	2251.79	204.01	231.88	2449.02	335.75	1318.22	0.00	0.00	0.00	2410.31	304.57	1731.27	2403.38	435.85	1720.84	2295.51	317.16	1668.19	2285.48	422.62	1653.69	531.80	1227.96	73.02	1129.94	1242.41	78.82	505.45
7.30000	2557.32	341.09	59.87	2511.45	339.87	73.25	2355.66	387.33	37.72	2353.21	379.63	107.02	2395.93	240.34	63.52	2364.85	239.57	97.32	2247.58	208.66	172.76	2282.57	207.55	222.67	2459.74	337.97	1318.72	0.00	0.00	0.00	2422.77	305.35	1731.54	2415.24	436.39	1721.68	2308.21	318.49	1668.88	2297.71	422.74	1655.10	531.22	1228.07	72.70	1130.71	1241.87	79.07	504.44
7.31000	2557.00	340.87	59.95	2510.94	339.78	72.88	2357.04	385.53	37.41	2353.69	380.45	107.67	2438.50	245.22	62.89	2406.54	244.29	94.96	2281.54	211.72	160.83	2314.43	208.71	219.18	2470.79	340.23	1318.94	0.00	0.00	0.00	2434.05	305.04	1731.47	2426.94	437.09	1722.23	2320.17	318.98	1669.23	2309.65	423.31	1656.18	530.30	1228.50	72.24	1131.02	1241.87	79.15	501.25
7.32000	2557.61	341.56	59.59	2511.46	339.73	72.91	2356.11	386.62	38.07	2353.97	380.15	107.74	2480.48	250.05	61.89	2446.58	248.73	91.69	2316.99	216.28	148.06	2345.19	213.21	208.18	2481.74	342.46	1318.83	0.00	0.00	0.00	2446.21	305.29	1731.39	2457.96	437.74	1711.21	2332.70	320.18	1669.36	2321.48	424.00	1656.94	530.67	1227.98	72.40	1130.86	1241.75	79.26	504.54
7.33000	2555.91	339.65	63.76	2511.63	339.40	72.99	2356.62	386.58	38.65	2353.21	380.40	107.90	2523.21	254.87	61.65	2487.16	253.30	88.99	2351.78	218.12	135.89	2376.47	217.31	196.22	2492.42	344.70	1318.45	0.00	0.00	0.00	2457.71	304.99	1730.85	2473.44	439.30	1708.37	2344.18	320.02	1669.18	2333.76	424.10	1657.60	530.70	1227.61	72.54	1129.75	1241.36	79.08	503.77
7.34000	2556.33	339.21	64.01	2512.59	339.13	73.34	2356.16	386.13	38.47	2353.92	379.83	107.89	2565.52	259.55	61.44	2528.11	257.76	86.63	2387.76	220.82	123.61	2414.75	226.33	179.14	2503.39	346.83	1317.77	0.00	0.00	0.00	2470.83	305.71	1730.01	2485.80	439.41	1708.26	2356.50	320.88	1668.89	2345.48	424.90	1657.82	531.49	1228.02	72.62	1129.91	1241.92	79.01	506.22
7.35000	2556.59	338.63	64.08	2512.16	339.42	72.99	2354.21	388.26	39.25	2354.57	379.75	108.49	2608.25	264.12	61.92	2569.14	262.14	84.58	2424.95	224.32	111.02	2451.03	232.64	166.58	2514.14	348.89	1316.92	0.00	0.00	0.00	2482.26	305.75	1729.08	2497.83	439.77	1707.77	2368.56	321.30	1668.29	2357.38	425.40	1657.77	531.70	1228.38	72.61	1130.27	1241.72	79.09	503.90
7.36000	2556.89	338.96	63.99	2512.69	340.15	73.05	2354.47	387.28	38.88	2353.64	380.00	108.43	2652.22	268.04	61.48	2610.74	266.41	83.37	2462.73	226.87	99.09	2485.36	235.73	155.71	2524.94	350.94	1315.80	0.00	0.00	0.00	2494.68	306.56	1727.94	2509.49	440.40	1706.86	2380.49	321.58	1667.62	2369.42	425.61	1657.62	531.59	1228.38	72.56	1130.21	1242.64	78.87	505.31
7.37000	2557.94	335.56	64.87	2512.15	341.01	72.53	2355.40	386.10	38.62	2353.02	380.51	108.63	2694.89	272.12	62.99	2652.08	270.56	82.97	2500.54	229.38	87.79	2518.95	237.61	145.58	2536.08	352.86	1314.52	0.00	0.00	0.00	2507.07	307.04	1726.68	2521.73	440.54	1705.81	2392.94	322.31	1666.65	2381.32	426.13	1657.18	531.26	1227.91	72.59	1130.79	1243.29	78.57	508.60
7.38000	2556.83	340.53	63.36	2511.81	341.53	72.17	2356.20	384.51	38.28	2354.32	379.10	107.98	2737.63	276.00	66.05	2692.96	274.45	83.58	2538.70	231.26	77.33	2553.29	236.82	143.40	2547.02	354.69	1313.07	0.00	0.00	0.00	2519.04	306.94	1725.08	2533.83	441.19	1704.76	2404.85	322.41	1665.57	2393.17	426.71	1656.43	530.40	1228.45	72.43	1130.04	1242.91	78.62	503.87
7.39000	2556.69	341.04	62.98	2512.01	341.82	72.13	2356.12	384.33	38.57	2353.92	380.30	108.63	2779.67	279.28	69.93	2733.59	278.12	85.48	2575.26	230.86	68.90	2588.83	239.12	135.88	2558.45	356.43	1311.48	0.00	0.00	0.00	2532.21	307.86	1723.46	2545.79	441.81	1703.65	2417.15	323.13	1664.31	2405.12	427.16	1655.55	530.13	1227.84	72.51	1130.27	1242.46	78.74	503.22
7.40000	2557.93	342.27	58.28	2511.65	342.02	71.70	2356.26	384.07	38.73	2354.96	379.73	108.66	2821.65	282.11	75.48	2773.14	281.69	88.55	2609.83	227.70	62.49	2622.95	241.53	128.95	2569.63	358.16	1309.80	0.00	0.00	0.00	2543.88	308.18	1721.94	2558.82	440.92	1702.28	2428.81	323.09	1662.87	2416.88	427.55	1654.48	531.20	1227.86	72.76	1129.84	1242.67	78.69	504.72
7.41000	2558.63	342.47	58.06	2512.71	342.17	71.92	2356.03	384.85	39.16	2355.28	379.56	109.09	2861.76	286.39	80.64	2812.16	285.05	93.23	2655.80	238.96	53.14	2660.30	248.63	114.45	2580.93	359.76	1308.03	0.00	0.00	0.00	2556.53	308.68	1720.29	2570.39	442.01	1700.63	2440.70	322.99	1661.32	2428.84	427.71	1653.31	531.76	1228.36	72.71	1129.98	1242.42	78.72	504.53
7.42000	2558.36	342.62	57.56	2512.72	342.24	71.61	2355.53	385.01	39.62	2355.56	379.46	109.31	2897.11	291.67	92.80	2852.12	287.57	97.01	2693.94	241.93	48.11	2694.69	252.01	108.33	2592.42	361.29	1306.24	0.00	0.00	0.00	2568.45	309.07	1718.57	2581.35	443.55	1698.86	2453.30	323.87	1659.78	2440.16	428.62	1651.92	532.16	1228.30	72.73	1130.11	1242.45	78.83	504.99
7.43000	2558.74	343.35	56.88	2512.84	342.40	71.30	2357.01	383.20	38.96	2357.30	378.64	110.03	2933.13	294.62	102.28	2887.11	291.74	106.36	2730.12	243.88	45.16	2727.16	254.69	105.12	2603.89	362.70	1304.44	0.00	0.00	0.00	2581.11	309.92	1716.90	2594.37	443.00	1697.41	2465.97	324.56	1658.17	2452.13	428.83	1650.58	532.24	1228.15	72.91	1130.14	1243.15	78.69	506.04
7.44000	2558.75	343.40	56.47	2513.36	342.62	71.24	2355.43	384.86	39.98	2355.58	380.62	110.95	2967.95	298.18	111.97	2921.53	295.07	114.85	2765.12	247.05	43.65	2761.18	260.36	102.32	2615.18	364.06	1302.59	0.00	0.00	0.00	2593.44	310.30	1715.18	2605.72	444.20	1695.91	2479.03	325.54	1656.65	2464.28	428.90	1649.21	530.89	1228.19	72.62	1130.29	1243.11	78.66	505.42
7.45000	2558.55	343.35	56.04	2512.88	342.89	70.58	2357.29	382.89	40.15	2357.15	379.84	111.80	3001.51	301.91	122.44	2953.88	298.24	123.97	2800.23	253.60	42.53	2789.40	262.58	102.07	2626.37	365.36	1300.71	0.00	0.00	0.00	2605.36	310.49	1713.69	2598.63	442.91	1707.59	2490.64	324.50	1654.74	2475.92	429.40	1647.62	531.16	1228.22	72.59	1129.76	1242.92	78.56	505.39
7.46000	2557.33	343.67	54.46	2512.54	343.15	70.42	2357.42	383.01	40.92	2358.02	379.57	112.64	3037.06	312.92	111.30	2983.73	301.38	133.60	2831.44	258.62	43.60	2820.77	271.06	100.96	2637.68	366.70	1298.82	0.00	0.00	0.00	2617.63	310.73	1712.01	2605.91	443.53	1709.09	2503.19	324.95	1652.95	2487.88	429.37	1646.10	531.77	1227.94	72.75	1129.67	1243.09	78.54	504.07
7.47000	2566.71	352.17	32.45	2511.41	343.42	70.54	2357.19	383.38	41.72	2358.48	379.65	113.20	3064.32	315.87	120.79	3010.79	304.64	143.01	2860.42	264.98	45.15	2848.15	278.27	101.00	2649.48	368.01	1296.96	0.00	0.00	0.00	2629.93	311.21	1710.36	2618.40	443.70	1707.57	2515.30	324.68	1651.20	2499.80	429.33	1644.58	531.43	1228.47	72.55	1129.22	1242.87	78.46	502.50
7.48000	2567.94	353.70	30.90	2509.60	343.71	70.92	2356.58	383.93	42.75	2360.38	379.84	115.10	3088.10	317.89	131.22	3035.13	308.01	151.43	2889.40	274.74	45.95	2873.28	285.91	101.05	2661.27	369.36	1295.19	0.00	0.00	0.00	2642.55	310.95	1708.59	2631.05	443.18	1706.42	2527.27	323.79	1649.36	2511.56	429.42	1643.05	531.32	1227.70	72.81	1129.92	1243.09	78.56	503.76
7.49000	2568.92	354.32	30.21	2507.22	344.02	71.53	2356.97	383.77	43.72	2361.22	379.58	115.81	3111.51	323.83	137.82	3056.80	311.72	158.25	2913.68	282.30	47.45	2898.52	292.54	101.69	2673.17	370.71	1293.52	0.00	0.00	0.00	2654.79	311.22	1706.93	2642.58	443.74	1704.94	2540.15	323.99	1647.86	2523.24	429.41	1641.55	530.91	1227.76	72.72	1130.34	1242.66	78.87	505.73
7.50000	2567.03	350.94	31.28	2504.39	344.38	72.37	2357.18	383.71	44.79	2366.92	377.91	112.44	3129.59	327.34	143.67	3075.70	316.38	159.67	2935.40	289.44	48.30	2909.19	294.67	102.57	2685.10	371.99	1291.93	0.00	0.00	0.00	2667.01	311.15	1705.45	2654.91	443.71	1703.64	2552.51	323.41	1646.35	2535.18	429.07	1640.28	532.26	1227.37	73.08	1130.66	1241.89	79.12	505.94
7.51000	2568.34	352.11	30.25	2501.23	344.79	73.40	2356.27	384.99	46.84	2367.97	379.06	114.17	3144.88	331.82	146.79	3093.22	322.67	161.40	2953.23	295.37	48.46	2924.04	299.40	102.28	2697.11	373.20	1290.48	0.00	0.00	0.00	2679.61	311.29	1703.91	2667.02	443.70	1702.44	2565.11	322.87	1644.71	2547.00	429.01	1639.01	530.52	1227.43	72.67	1130.45	1242.55	78.73	505.27
7.52000	2572.47	356.66	27.29	2497.85	345.27	74.61	2358.09	383.97	47.72	2369.00	380.53	116.46	3157.97	336.70	146.89	3105.27	326.31	165.44	2966.05	300.01	47.89	2941.95	305.27	101.76	2709.44	374.27	1289.07	0.00	0.00	0.00	2691.99	311.02	1702.40	2679.08	443.50	1701.24	2577.82	322.75	1643.26	2559.28	428.19	1637.76	530.64	1228.37	72.56	1130.22	1242.48	78.78	501.86
7.53000	2569.79	352.47	29.08	2494.36	345.84	75.99	2357.95	385.13	50.02	2370.73	381.39	118.60	3167.99	341.99	143.71	3114.84	331.75	159.48	2976.59	305.37	45.96	2952.55	310.33	100.09	2721.60	375.22	1287.76	0.00	0.00	0.00	2704.42	311.01	1701.11	2690.82	443.41	1700.13	2591.09	323.15	1641.84	2571.29	427.50	1636.57	530.69	1227.85	72.59	1130.38	1241.85	79.08	503.19
7.54000	2570.24	353.10	27.09	2490.88	346.50	77.51	2360.04	383.86	51.67	2373.24	381.75	120.84	3177.43	349.12	137.72	3123.27	337.80	157.04	2983.72	310.47	43.01	2962.17	316.83	97.01	2734.07	376.07	1286.54	0.00	0.00	0.00	2716.87	310.41	1699.67	2698.17	442.69	1702.77	2602.84	321.82	1640.26	2583.49	426.74	1635.39	531.19	1228.57	72.55	1130.45	1242.48	78.93	503.79
7.55000	2569.60	353.74	25.69	2487.53	347.28	79.15	2360.39	384.96	54.58	2376.05	381.73	123.18	3184.12	356.37	130.32	3129.53	344.93	150.88	2988.40	314.59	40.96	2970.19	322.67	93.81	2746.79	376.88	1285.51	0.00	0.00	0.00	2729.20	309.94	1698.39	2708.89	442.17	1702.66	2614.92	320.61	1638.75	2595.98	425.58	1634.38	530.41	1227.71	72.65	1130.89	1243.19	78.67	500.72
7.56000	2568.08	354.42	24.86	2484.41	348.18	80.91	2361.56	385.69	57.35	2377.45	384.64	126.81	3188.73	365.40	121.08	3134.49	353.23	142.88	2992.12	319.33	38.50	2971.45	322.92	92.50	2759.33	377.55	1284.62	0.00	0.00	0.00	2741.49	309.34	1697.09	2720.85	441.70	1701.73	2627.28	319.93	1637.35	2607.78	425.11	1633.28	530.16	1228.65	72.31	1131.23	1242.48	79.06	502.48
7.57000	2565.87	355.17	24.54	2481.64	349.21	82.75	2364.13	383.87	59.72	2380.73	385.19	129.89	3192.36	373.71	111.66	3139.58	360.86	135.06	2993.77	321.10	37.11	2976.46	327.73	89.13	2772.47	378.12	1283.89	0.00	0.00	0.00	2750.61	306.47	1698.69	2733.02	441.12	1700.83	2639.85	319.01	1636.03	2619.99	424.10	1632.30	531.20	1228.38	72.55	1131.38	1242.16	79.24	503.88
7.58000	2563.18	356.01	24.70	2479.35	350.40	84.66	2365.81	384.43	63.45	2383.39	387.37	133.98	3192.93	373.10	125.18	3145.01	367.40	127.04	2997.39	323.15	35.49	2981.97	330.65	87.29	2785.63	378.69	1283.32	0.00	0.00	0.00	2762.01	305.41	1698.31	2745.19	440.55	1700.10	2652.76	318.69	1634.97	2631.66	423.51	1631.46	531.24	1228.15	72.72	1130.53	1242.19	79.07	503.19
7.59000	2560.23	356.96	25.29	2477.63	351.75	86.62	2368.15	384.73	67.27	2387.01	389.24	138.26	3198.32	376.40	118.29	3150.61	372.12	118.43	3001.21	324.27	34.29	2986.43	327.01	98.50	2799.00	379.27	1282.99	0.00	0.00	0.00	2774.45	304.87	1697.65	2757.27	439.99	1699.72	2665.25	317.84	1634.21	2643.82	422.34	1631.02	530.16	1228.22	72.41	1130.42	1241.88	79.21	503.03
7.60000	2557.20	358.05	26.28	2476.62	353.29	88.62	2369.48	387.21	73.07	2392.59	389.91	142.74	3201.76	377.87	107.37	3155.60	374.07	109.63	3003.77	323.78	33.64	2991.14	326.32	99.89	2812.03	379.94	1283.03	0.00	0.00	0.00	2786.76	304.30	1697.60	2769.40	439.36	1699.80	2678.15	317.42	1633.83	2655.78	421.24	1630.97	531.91	1227.90	72.79	1130.86	1241.89	79.22	505.56
7.61000	2554.31	359.30	27.62	2476.41	355.01	90.62	2372.98	387.50	79.01	2398.22	391.36	147.72	3204.65	376.43	101.56	3158.49	373.64	101.89	3004.29	321.77	33.23	2993.85	325.18	99.47	2825.09	380.63	1283.52	0.00	0.00	0.00	2799.20	303.79	1697.98	2781.09	438.75	1700.31	2689.65	315.81	1634.15	2667.67	420.01	1631.58	530.54	1228.56	72.19	1130.15	1241.93	78.95	503.20
7.62000	2551.76	360.73	29.27	2477.13	356.94	92.63	2377.60	387.93	85.19	2404.48	394.34	153.74	3207.97	375.51	95.18	3161.06	372.76	96.75	3003.07	318.33	32.62	2997.50	325.61	98.88	2837.88	381.42	1284.50	0.00	0.00	0.00	2811.37	303.26	1698.82	2793.13	438.13	1701.16	2701.35	314.18	1635.10	2679.10	419.16	1632.42	530.25	1228.85	72.23	1129.39	1241.99	78.75	504.26
7.63000	2549.75	362.36	31.19	2478.89	359.09	94.60	2383.95	388.33	91.94	2412.60	397.05	160.27	3210.17	377.14	90.26	3162.18	374.13	92.62	3001.25	314.27	32.73	3000.33	326.68	99.11	2850.60	382.24	1285.98	0.00	0.00	0.00	2823.58	302.81	1699.95	2804.60	437.68	1702.31	2713.73	313.44	1636.45	2690.71	418.09	1633.59	531.34	1228.62	72.52	1131.08	1242.05	79.24	505.02
7.64000	2548.49	364.23	33.35	2481.80	361.47	96.54	2390.80	389.57	100.18	2421.20	401.66	167.53	3211.05	381.16	85.46	3162.66	377.19	88.58	3002.83	314.60	33.30	3001.94	327.05	99.34	2863.36	383.17	1287.87	0.00	0.00	0.00	2835.70	302.31	1701.36	2816.03	437.15	1703.68	2726.20	312.66	1637.92	2702.34	416.89	1635.02	531.52	1227.81	72.92	1131.02	1241.35	79.31	505.32
7.65000	2548.18	366.35	35.69	2485.99	364.09	98.42	2398.31	392.81	108.94	2434.10	404.43	173.46	3211.67	383.29	81.60	3163.19	378.88	86.06	3005.90	316.66	33.91	3004.47	327.31	101.63	2876.05	384.21	1290.06	0.00	0.00	0.00	2847.69	301.98	1702.93	2827.74	436.63	1705.16	2739.62	313.24	1639.51	2714.04	415.70	1636.56	531.21	1228.04	72.69	1130.36	1242.14	78.82	505.68
7.66000	2549.03	368.74	38.17	2491.56	366.98	100.21	2407.65	397.09	118.92	2447.25	409.84	180.17	3212.27	383.10	78.94	3163.90	378.69	84.60	3007.45	317.71	33.85	3004.57	327.24	101.65	2888.61	385.39	1292.39	0.00	0.00	0.00	2859.90	301.64	1704.26	2839.20	436.14	1706.68	2750.53	310.84	1640.90	2725.32	414.96	1638.11	530.87	1228.22	72.54	1130.25	1242.11	78.76	507.02
7.67000	2551.24	371.44	40.76	2498.63	370.14	101.91	2418.78	400.93	128.85	2461.66	415.85	187.17	3212.71	383.68	76.68	3164.35	379.16	83.28	3007.82	317.87	34.06	3005.82	327.21	101.19	2901.19	386.63	1294.78	0.00	0.00	0.00	2871.77	301.37	1705.43	2850.47	435.77	1708.16	2762.43	310.09	1642.10	2737.47	413.31	1639.82	530.82	1228.43	72.47	1130.15	1241.92	78.90	507.08
7.68000	2555.01	374.46	43.42	2507.31	373.59	103.50	2431.63	405.40	138.93	2477.89	421.22	193.91	3213.04	384.42	74.81	3164.68	379.85	82.17	3008.33	318.62	34.08	3006.96	327.92	101.32	2913.28	387.98	1297.03	0.00	0.00	0.00	2883.65	301.22	1706.46	2862.15	435.52	1709.52	2774.76	309.92	1643.28	2737.47	413.31	1639.82	530.73	1228.10	72.77	1130.32	1242.18	78.95	506.71
7.69000	2560.56	377.83	46.10	2517.73	377.34	104.94	2444.09	412.24	150.38	2495.37	427.57	201.24	3213.43	384.62	73.43	3164.96	380.05	81.27	3007.88	317.88	34.39	3006.11	327.69	100.85	2925.02	389.43	1299.01	0.00	0.00	0.00	2895.20	301.29	1707.57	2872.96	435.53	1711.07	2786.69	309.96	1644.33	2737.47	413.31	1639.82	531.29	1228.33	72.71	1130.59	1242.14	79.01	508.02
7.70000	2568.07	381.56	48.76	2529.98	381.40	106.23	2461.48	415.44	160.72	2515.11	432.76	208.59	3213.64	384.82	72.47	3165.24	380.19	80.68	3006.91	316.67	34.90	3007.04	329.27	100.26	2936.25	391.05	1300.66	0.00	0.00	0.00	2906.94	301.50	1708.77	2883.65	435.74	1712.74	2798.17	309.52	1645.34	2737.47	413.31	1639.82	531.29	1228.42	72.66	1130.97	1241.88	79.09	506.06
7.71000	2577.76	385.69	51.37	2544.19	385.79	107.35	2476.45	423.79	172.77	2536.73	437.30	215.24	3213.92	385.01	71.68	3165.44	380.28	80.18	3009.52	319.54	34.45	3007.59	329.22	100.45	2947.21	392.81	1302.04	0.00	0.00	0.00	2918.34	301.89	1710.22	2894.62	436.08	1714.53	2810.06	309.56	1646.65	2737.47	413.31	1639.82	532.57	1227.79	73.11	1130.42	1241.94	78.98	505.86
7.72000	2589.84	390.24	53.87	2560.48	390.52	108.28	2496.21	431.14	183.70	2557.94	443.36	222.59	3214.05	385.09	71.04	3165.72	380.29	79.82	3008.87	319.14	34.93	3008.68	329.25	100.96	2957.93	394.82	1303.28	0.00	0.00	0.00	2929.79	302.53	1711.90	2905.66	436.58	1716.39	2821.64	309.72	1647.96	2737.47	413.31	1639.82	531.59	1228.16	72.74	1129.74	1242.47	78.63	504.68
7.73000	2604.50	395.23	56.23	2578.95	395.60	109.00	2518.68	437.26	193.27	2581.19	446.06	228.61	3214.21	385.16	70.57	3165.88	380.29	79.50	3008.67	318.75	35.30	3008.42	328.74	101.53	2968.69	397.05	1304.46	0.00	0.00	0.00	2941.45	303.43	1713.61	2916.64	437.28	1718.35	2833.05	309.95	1649.39	2737.47	413.31	1639.82	532.95	1228.02	71.74	1130.48	1242.33	78.98	507.23
7.74000	2621.94	400.69	58.41	2599.72	401.06	109.49	2541.95	442.84	201.13	2602.32	451.09	235.89	3214.46	385.11	70.22	3166.07	380.18	79.26	3009.83	320.23	34.87	3008.63	329.26	101.38	2979.44	399.49	1305.79	0.00	0.00	0.00	2953.22	304.53	1715.45	2927.64	438.23	1720.39	2844.71	310.50	1650.85	2737.47	413.31	1639.82	533.48	1228.72	71.20	1129.90	1242.04	78.86	505.69
7.75000	2642.38	406.63	60.36	2622.92	406.89	109.74	2567.94	445.52	206.53	2625.28	453.73	242.07	3214.57	385.10	69.89	3166.20	380.06	79.04	3010.08	320.52	34.68	3008.25	328.57	101.77	2990.15	402.05	1307.27	0.00	0.00	0.00	2964.42	305.90	1717.31	2938.40	439.46	1722.37	2856.08	310.94	1652.45	2737.47	413.31	1639.82	533.41	1228.99	71.24	1129.30	1241.96	78.68	505.86
7.76000	2666.02	413.08	62.05	2648.64	413.12	109.71	2590.72	450.88	211.54	2648.29	456.25	247.71	3214.60	385.09	69.54	3166.39	379.90	78.92	3009.36	320.02	35.00	3008.67	328.32	102.30	3000.81	404.52	1308.94	0.00	0.00	0.00	2975.82	307.51	1719.19	2948.87	440.88	1724.41	2866.47	310.75	1653.86	2737.47	413.31	1639.82	533.41	1228.91	71.20	1129.79	1241.97	78.72	506.39
7.77000	2693.07	420.07	63.43	2677.00	419.76	109.41	2613.28	456.47	214.95	2671.11	459.89	252.52	3214.77	385.03	69.29	3166.53	379.74	78.79	3009.96	320.69	34.80	3008.00	328.79	101.28	3011.50	406.90	1310.80	0.00	0.00	0.00	2987.21	309.33	1721.03	2959.40	442.58	1726.40	2878.63	312.73	1655.52	2737.47	413.31	1639.82	533.43	1228.96	71.16	1129.64	1242.46	78.65	509.18
7.78000	2723.71	427.62	64.47	2708.13	426.83	108.80	2642.22	457.64	215.10	2695.23	463.72	255.39	3214.86	384.96	69.00	3166.64	379.55	78.60	3009.42	320.40	35.05	3009.48	329.47	101.43	3021.97	409.16	1312.74	0.00	0.00	0.00	2998.29	311.40	1722.89	2969.91	444.47	1728.31	2890.56	314.69	1657.18	2737.47	413.31	1639.82	533.41	1228.50	71.31	1129.92	1242.54	78.84	505.02
7.79000	2758.17	435.74	65.11	2742.13	434.33	107.87	2668.08	464.15	216.08	2719.61	467.31	256.85	3214.98	384.87	68.65	3166.83	379.37	78.44	3008.10	319.01	35.97	3009.46	329.02	102.20	3031.98	411.04	1314.56	0.00	0.00	0.00	3009.36	313.67	1724.76	2980.64	446.49	1729.97	2901.38	315.61	1658.84	2737.47	413.31	1639.82	533.45	1228.74	71.31	1129.38	1242.79	78.60	504.53
7.80000	2796.63	444.48	65.33	2779.12	442.27	106.59	2694.02	469.96	216.23	2719.61	467.31	256.85	3215.05	384.79	68.21	3167.06	379.20	78.25	3008.17	319.38	36.30	3009.50	329.22	102.51	3041.77	412.63	1316.26	0.00	0.00	0.00	3020.41	316.13	1726.54	2991.30	448.75	1731.55	2913.01	317.74	1660.79	2737.47	413.31	1639.82	533.41	1228.87	71.24	1128.89	1242.84	78.45	504.83
7.81000	2830.08	455.19	65.65	2811.44	451.36	106.43	2694.02	469.96	216.23	2719.61	467.31	256.85	3215.22	384.67	67.82	3167.16	379.06	78.00	3008.47	320.02	36.39	3009.28	329.68	103.08	3051.51	414.01	1317.83	0.00	0.00	0.00	3031.88	318.77	1728.16	3001.97	451.24	1732.97	2925.07	320.62	1662.68	2737.47	413.31	1639.82	533.47	1228.32	71.35	1128.79	1243.19	78.38	505.05
7.82000	2864.44	464.93	65.54	2844.97	459.75	105.87	2694.02	469.96	216.23	2719.61	467.31	256.85	3215.26	384.59	67.38	3167.24	378.91	77.73	3009.35	321.32	36.41	3009.95	329.25	104.73	3060.91	415.15	1319.29	0.00	0.00	0.00	3043.11	321.56	1729.69	3012.50	453.85	1734.20	2934.34	320.65	1664.15	2737.47	413.31	1639.82	533.57	1228.73	71.23	1129.02	1243.06	78.24	507.10
7.83000	2899.96	473.71	65.12	2879.30	467.58	104.86	2694.02	469.96	216.23	2719.61	467.31	256.85	3215.45	384.50	67.06	3167.53	378.73	77.59	3009.34	321.51	37.00	3010.68	329.36	105.30	3070.14	416.23	1320.64	0.00	0.00	0.00	3054.47	324.50	1731.12	3022.87	456.55	1735.14	2945.78	323.08	1666.06	2737.47	413.31	1639.82	533.47	1229.20	71.23	1129.11	1242.55	78.42	506.49
7.84000	2937.18	481.69	64.83	2913.59	474.96	102.80	2694.02	469.96	216.23	2719.61	467.31	256.85	3215.51	384.39	66.69	3167.69	378.57	77.38	3010.40	322.58	37.19	3010.23	330.63	104.10	3079.54	417.36	1321.89	0.00	0.00	0.00	3065.41	327.52	1732.46	3033.21	459.42	1735.94	2956.85	325.33	1667.76	2737.47	413.31	1639.82	533.48	1229.26	71.08	1128.91	1242.19	78.35	503.58
7.85000	2976.17	488.89	65.06	2949.26	481.67	100.74	2694.02	469.96	216.23	2719.61	467.31	256.85	3215.73	384.29	66.46	3168.05	378.36	77.27	3009.12	321.32	38.05	3011.46	331.91	103.96	3089.22	418.60	1323.00	0.00	0.00	0.00	3075.95	330.63	1733.69	3043.47	462.43	1736.44	2968.26	328.43	1669.39	2737.47	413.31	1639.82	533.44	1228.74	71.43	1129.47	1242.15	78.67	503.63
7.86000	3015.46	495.44	64.73	2986.11	488.10	98.33	2694.02	469.96	216.23	2719.61	467.31	256.85	3216.06	384.15	66.30	3168.40	378.15	77.18	3010.04	322.23	38.19	3011.90	331.63	105.09	3099.19	419.91	1323.96	0.00	0.00	0.00	3086.77	333.88	1734.70	3053.80	465.39	1736.72	2979.69	331.56	1670.97	2737.47	413.31	1639.82	533.41	1229.43	71.04	1130.37	1242.56	78.85	504.39
7.87000	3056.16	501.34	64.89	3024.03	494.06	96.21	2694.02	469.96	216.23	2719.61	467.31	256.85	3216.40	384.01	66.16	3168.88	377.95	77.19	3010.03	322.19	38.56	3011.12	330.60	106.02	3108.98	421.26	1324.70	0.00	0.00	0.00	3097.17	337.01	1735.56	3064.14	468.45	1736.75	2990.46	333.91	1672.28	2737.47	413.31	1639.82	533.49	1229.22	71.07	1130.10	1242.92	78.65	506.40
7.88000	3096.29	506.82	64.41	3063.07	499.65	94.42	2694.02	469.96	216.23	2719.61	467.31	256.85	3216.40	384.01	66.16	3169.15	377.74	77.06	3010.55	322.81	38.83	3012.29	332.01	105.53	3118.76	422.55	1325.17	0.00	0.00	0.00	3107.87	340.14	1736.14	3074.32	471.59	1736.60	3002.72	338.24	1673.39	2737.47	413.31	1639.82	533.43	1228.72	71.17	1128.94	1242.96	78.29	505.95
7.89000	3138.09	511.86	65.62	3103.05	504.74	92.88	2694.02	469.96	216.23	2719.61	467.31	256.85	3216.40	384.01	66.16	3169.15	377.58	76.79	3010.20	322.61	39.59	3011.99	331.51	105.88	3128.43	423.83	1325.38	0.00	0.00	0.00	3118.69	343.33	1736.48	3084.53	474.74	1736.25	3011.18	338.44	1673.93	2737.47	413.31	1639.82	533.43	1228.64	71.28	1129.60	1242.47	78.50	508.73
7.90000	3179.73	516.97	66.87	3142.50	509.71	91.01	2694.02	469.96	216.23	2719.61	467.31	256.85	3216.40	384.01	66.16	3169.27	377.41	76.63	3011.14	323.47	39.73	3011.53	332.29	105.83	3138.08	425.14	1325.34	0.00	0.00	0.00	3129.39	346.41	1736.64	3095.07	477.71	1735.72	3021.96	341.72	1674.74	2737.47	413.31	1639.82	533.51	1229.48	71.07	1129.39	1242.91	78.35	505.95
7.91000	3222.03	522.08	69.03	3183.11	514.66	90.52	2694.02	469.96	216.23	2719.61	467.31	256.85	3216.40	384.01	66.16	3169.51	377.24	76.55	3010.50	323.17	40.41	3013.34	333.15	106.80	3147.70	426.48	1325.04	0.00	0.00	0.00	3140.01	349.38	1736.60	3105.57	480.75	1735.05	3032.72	344.63	1675.13	2737.47	413.31	1639.82	533.51	1229.04	71.07	1129.41	1242.39	78.69	502.10
7.92000	3222.03	522.08	69.03	3223.46	520.02	90.19	2694.02	469.96	216.23	2719.61	467.31	256.85	3216.40	384.01	66.16	3170.09	377.02	76.67	3010.53	323.08	40.86	3013.12	333.09	107.80	3157.42	427.87	1324.53	0.00	0.00	0.00	3150.59	352.35	1736.34	3115.70	483.75	1734.27	3042.07	346.23	1674.88	2737.47	413.31	1639.82	533.45	1229.15	71.14	1129.68	1242.38	78.79	501.01
7.93000	3222.03	522.08	69.03	3223.46	520.02	90.19	2694.02	469.96	216.23	2719.61	467.31	256.85	3216.40	384.01	66.16	3170.50	376.89	76.73	3010.46	323.13	41.31	3009.29	323.22	127.76	3167.16	429.26	1323.79	0.00	0.00	0.00	3160.40	355.45	1736.00	3126.28	486.62	1733.29	3052.58	349.64	1674.66	2737.47	413.31	1639.82	533.44	1229.17	71.10	1129.19	1243.00	78.51	502.02
7.94000	3222.03	522.08	69.03	3223.46	520.02	90.19	2694.02	469.96	216.23	2719.61	467.31	256.85	3216.40	384.01	66.16	3170.72	376.79	76.62	3011.27	324.21	41.47	3008.00	322.27	129.88	3176.93	430.72	1322.89	0.00	0.00	0.00	3170.50	358.43	1735.47	3136.61	489.56	1732.18	3062.09	351.81	1674.09	2737.47	413.31	1639.82	533.42	1228.95	71.06	1129.88	1243.05	78.62	502.62
7.95000	3222.03	522.08	69.03	3223.46	520.02	90.19	2694.02	469.96	216.23	2719.61	467.31	256.85	3216.40	384.01	66.16	3170.66	376.73	76.27	3011.55	324.41	41.99	3013.49	332.15	113.33	3186.68	432.32	1321.84	0.00	0.00	0.00	3180.71	361.26	1734.82	3146.85	492.54	1731.03	3073.69	356.22	1673.54	2737.47	413.31	1639.82	533.42	1229.07	71.07	1129.71	1242.81	78.50	503.45
7.96000	3222.03	522.08	69.03	3223.46	520.02	90.19	2694.02	469.96	216.23	2719.61	467.31	256.85	3216.40	384.01	66.16	3170.65	376.66	75.96	3011.89	324.95	42.25	3005.80	324.44	126.02	3196.47	434.15	1320.70	0.00	0.00	0.00	3190.68	364.20	1734.03	3156.74	495.66	1729.77	3082.73	358.31	1672.71	2737.47	413.31	1639.82	533.45	1228.97	71.06	1129.86	1242.44	78.65	502.95
7.97000	3222.03	522.08	69.03	3223.46	520.02	90.19	2694.02	469.96	216.23	2719.61	467.31	256.85	3216.40	384.01	66.16	3170.82	376.62	75.85	3011.95	324.73	42.72	3005.96	323.80	128.93	3206.44	435.95	1319.42	0.00	0.00	0.00	3200.29	367.22	1733.19	3166.49	498.82	1728.47	3093.74	362.52	1672.02	2737.47	413.31	1639.82	533.39	1228.79	71.11	1129.17	1242.80	78.44	502.79
7.98000	3222.03	522.08	69.03	3223.46	520.02	90.19	2694.02	469.96	216.23	2719.61	467.31	256.85	3216.40	384.01	66.16	3170.96	376.57	75.75	3011.27	323.89	43.52	3005.03	324.26	128.80	3216.41	437.80	1318.08	0.00	0.00	0.00	3210.28	370.21	1732.16	3176.54	501.90	1727.06	3103.25	365.40	1670.87	2737.47	413.31	1639.82	533.46	1228.61	71.16	1129.55	1242.90	78.54	504.58
7.99000	3222.03	522.08	69.03	3223.46	520.02	90.19	2694.02	469.96	216.23	2719.61	467.31	256.85	3216.40	384.01	66.16	3171.18	376.49	75.68	3012.45	325.00	43.65	3007.27	323.87	130.77	3226.40	439.78	1316.65	0.00	0.00	0.00	3220.28	373.24	1731.04	3186.41	505.00	1725.61	3111.90	367.49	1669.45	2737.47	413.31	1639.82	533.47	1229.23	70.97	1129.36	1242.65	78.65	505.75
8.00000	3222.03	522.08	69.03	3223.46	520.02	90.19	2694.02	469.96	216.23	2719.61	467.31	256.85	3216.40	384.01	66.16	3171.34	376.38	75.55	3012.05	324.27	44.46	3017.21	333.54	115.72	3236.37	441.95	1315.16	0.00	0.00	0.00	3230.43	376.33	1729.73	3186.41	505.00	1725.61	3123.19	372.47	1668.36	2737.47	413.31	1639.82	533.45	1229.61	70.99	1130.05	1242.63	78.84	504.27
8.01000	3222.03	522.08	69.03	3223.46	520.02	90.19	2694.02	469.96	216.23	2719.61	467.31	256.85	3216.40	384.01	66.16	3171.54	376.23	75.40	3012.48	324.56	45.14	3019.66	336.12	113.88	3246.49	444.16	1313.55	0.00	0.00	0.00	3240.33	379.29	1728.35	3186.41	505.00	1725.61	3132.21	375.23	1666.61	2737.47	413.31	1639.82	533.48	1229.12	71.07	1131.78	1243.28	76.40	505.89
8.02000	3222.03	522.08	69.03	3223.46	520.02	90.19	2694.02	469.96	216.23	2719.61	467.31	256.85	3216.40	384.01	66.16	3171.80	375.99	75.27	3012.66	324.44	45.99	3018.24	334.13	115.12	3256.32	446.42	1311.92	0.00	0.00	0.00	3250.21	382.30	1726.87	3186.41	505.00	1725.61	3142.37	379.12	1665.09	2737.47	413.31	1639.82	533.39	1228.70	71.15	1132.33	1243.96	75.25	505.59
8.03000	3222.03	522.08	69.03	3223.46	520.02	90.19	2694.02	469.96	216.23	2719.61	467.31	256.85	3216.40	384.01	66.16	3172.21	375.74	75.23	3013.06	324.49	47.00	3020.88	333.95	117.50	3266.11	448.81	1310.28	0.00	0.00	0.00	3260.19	385.38	1725.29	3186.41	505.00	1725.61	3152.48	383.35	1663.40	2737.47	413.31	1639.82	533.42	1228.86	71.14	1132.46	1243.91	75.31	502.51
8.04000	3222.03	522.08	69.03	3223.46	520.02	90.19	2694.02	469.96	216.23	2719.61	467.31	256.85	3216.40	384.01	66.16	3172.54	375.46	75.11	3014.17	325.10	47.79	3019.82	332.55	119.36	3276.14	451.38	1308.56	0.00	0.00	0.00	3269.89	388.53	1723.73	3186.41	505.00	1725.61	3160.67	385.86	1661.52	2737.47	413.31	1639.82	533.48	1228.96	71.18	1132.38	1243.95	75.29	504.56
8.05000	3222.03	522.08	69.03	3223.46	520.02	90.19	2694.02	469.96	216.23	2719.61	467.31	256.85	3216.40	384.01	66.16	3172.84	375.21	74.95	3014.55	325.06	49.02	3021.29	333.55	119.89	3286.10	454.08	1306.88	0.00	0.00	0.00	3279.48	391.84	1722.18	3186.41	505.00	1725.61	3169.41	389.05	1659.90	2737.47	413.31	1639.82	533.43	1229.13	71.21	1132.25	1243.33	75.34	504.77
8.06000	3222.03	522.08	69.03	3223.46	520.02	90.19	2694.02	469.96	216.23	2719.61	467.31	256.85	3216.40	384.01	66.16	3173.23	374.93	74.89	3015.23	325.17	50.45	3014.39	324.70	137.10	3295.91	456.96	1305.33	0.00	0.00	0.00	3289.30	394.94	1720.60	3186.41	505.00	1725.61	3179.53	393.85	1658.31	2737.47	413.31	1639.82	533.41	1228.61	71.31	1132.21	1243.05	75.53	505.64
8.07000	3222.03	522.08	69.03	3223.46	520.02	90.19	2694.02	469.96	216.23	2719.61	467.31	256.85	3216.40	384.01	66.16	3173.58	374.67	74.76	3015.70	324.93	52.14	3014.92	323.22	141.16	3306.04	459.90	1303.85	0.00	0.00	0.00	3295.49	396.78	1719.59	3186.41	505.00	1725.61	3189.48	398.92	1656.72	2737.47	413.31	1639.82	533.37	1228.50	71.33	1132.22	1243.34	75.54	505.92
8.08000	3222.03	522.08	69.03	3223.46	520.02	90.19	2694.02	469.96	216.23	2719.61	467.31	256.85	3216.40	384.01	66.16	3173.93	374.41	74.62	3016.65	325.10	53.84	3023.84	332.44	127.52	3316.48	462.86	1302.49	0.00	0.00	0.00	3299.63	398.04	1718.94	3186.41	505.00	1725.61	3197.45	401.67	1655.22	2737.47	413.31	1639.82	533.46	1229.04	71.27	1132.10	1242.58	75.68	504.59
8.09000	3222.03	522.08	69.03	3223.46	520.02	90.19	2694.02	469.96	216.23	2719.61	467.31	256.85	3216.40	384.01	66.16	3174.48	374.11	74.62	3018.23	325.76	55.43	3018.53	324.20	142.55	3316.48	462.86	1302.49	0.00	0.00	0.00	3303.31	399.46	1718.41	3186.41	505.00	1725.61	3206.52	406.16	1653.84	2737.47	413.31	1639.82	533.39	1228.77	71.35	1132.20	1243.30	75.46	506.47
8.10000	3222.03	522.08	69.03	3223.46	520.02	90.19	2694.02	469.96	216.23	2719.61	467.31	256.85	3216.40	384.01	66.16	3174.75	373.86	74.39	3018.54	324.95	57.91	3027.67	331.65	132.43	3316.48	462.86	1302.49	0.00	0.00	0.00	3308.10	401.72	1717.80	3186.41	505.00	1725.61	3217.21	412.21	1652.83	2737.47	413.31	1639.82	533.48	1228.80	71.21	1132.22	1242.64	75.56	507.28
8.11000	3222.03	522.08	69.03	3223.46	520.02	90.19	2694.02	469.96	216.23	2719.61	467.31	256.85	3216.40	384.01	66.16	3175.35	373.63	74.32	3019.46	324.72	60.30	3031.38	333.10	133.22	3316.48	462.86	1302.49	0.00	0.00	0.00	3315.58	405.56	1716.89	3186.41	505.00	1725.61	3226.05	416.87	1651.63	2737.47	413.31	1639.82	533.47	1228.24	71.25	1132.40	1243.60	75.46	509.18
8.12000	3222.03	522.08	69.03	3223.46	520.02	90.19	2694.02	469.96	216.23	2719.61	467.31	256.85	3216.40	384.01	66.16	3175.94	373.40	74.19	3021.36	325.67	62.52	3034.14	334.02	135.90	3316.48	462.86	1302.49	0.00	0.00	0.00	3327.32	411.67	1715.44	3186.41	505.00	1725.61	3233.40	420.07	1650.12	2737.47	413.31	1639.82	533.47	1228.67	71.25	1132.44	1243.85	75.32	506.39
8.13000	3222.03	522.08	69.03	3223.46	520.02	90.19	2694.02	469.96	216.23	2719.61	467.31	256.85	3216.40	384.01	66.16	3176.44	373.18	73.99	3023.21	326.12	65.45	3029.12	323.83	154.94	3316.48	462.86	1302.49	0.00	0.00	0.00	3344.91	420.76	1713.26	3186.41	505.00	1725.61	3242.79	425.55	1648.90	2737.47	413.31	1639.82	533.42	1228.61	71.32	1132.49	1244.22	75.16	506.05
8.14000	3222.03	522.08	69.03	3223.46	520.02	90.19	2694.02	469.96	216.23	2719.61	467.31	256.85	3216.40	384.01	66.16	3177.22	372.93	73.91	3024.41	325.79	69.05	3028.87	322.89	159.18	3316.48	462.86	1302.49	0.00	0.00	0.00	3361.51	429.04	1711.12	3186.41	505.00	1725.61	3250.02	429.18	1647.62	2737.47	413.31	1639.82	533.51	1229.07	71.27	1132.28	1243.01	75.61	505.29
8.15000	3222.03	522.08	69.03	3223.46	520.02	90.19	2694.02	469.96	216.23	2719.61	467.31	256.85	3216.40	384.01	66.16	3177.98	372.71	73.79	3027.35	327.17	72.24	3032.23	322.68	162.76	3316.48	462.86	1302.49	0.00	0.00	0.00	3370.36	434.10	1710.13	3186.41	505.00	1725.61	3259.96	436.13	1646.65	2737.47	413.31	1639.82	533.44	1228.93	71.22	1132.26	1242.86	75.63	509.89
8.16000	3222.03	522.08	69.03	3223.46	520.02	90.19	2694.02	469.96	216.23	2719.61	467.31	256.85	3216.40	384.01	66.16	3178.87	372.50	73.67	3030.04	327.47	76.41	3041.68	329.46	152.44	3316.48	462.86	1302.49	0.00	0.00	0.00	3370.36	434.10	1710.13	3186.41	505.00	1725.61	3259.96	436.13	1646.65	2737.47	413.31	1639.82	533.54	1228.81	71.31	1132.35	1243.54	75.52	506.49
8.17000	3222.03	522.08	69.03	3223.46	520.02	90.19	2694.02	469.96	216.23	2719.61	467.31	256.85	3216.40	384.01	66.16	3179.75	372.26	73.43	3033.81	328.53	80.34	3046.50	329.53	155.38	3316.48	462.86	1302.49	0.00	0.00	0.00	3370.36	434.10	1710.13	3186.41	505.00	1725.61	3259.96	436.13	1646.65	2737.47	413.31	1639.82	533.54	1229.40	71.08	1132.38	1243.36	75.49	507.50
8.18000	3222.03	522.08	69.03	3223.46	520.02	90.19	2694.02	469.96	216.23	2719.61	467.31	256.85	3216.40	384.01	66.16	3180.86	372.04	73.24	3036.35	327.85	85.42	3051.13	329.34	160.25	3316.48	462.86	1302.49	0.00	0.00	0.00	3370.36	434.10	1710.13	3186.41	505.00	1725.61	3259.96	436.13	1646.65	2737.47	413.31	1639.82	533.45	1229.10	71.19	1132.40	1243.61	75.30	505.29
8.19000	3222.03	522.08	69.03	3223.46	520.02	90.19	2694.02	469.96	216.23	2719.61	467.31	256.85	3216.40	384.01	66.16	3182.12	371.81	72.94	3040.28	328.15	90.69	3056.12	327.98	166.03	3316.48	462.86	1302.49	0.00	0.00	0.00	3370.36	434.10	1710.13	3186.41	505.00	1725.61	3259.96	436.13	1646.65	2737.47	413.31	1639.82	533.47	1228.49	71.44	1132.36	1243.52	75.42	507.04
8.20000	3222.03	522.08	69.03	3223.46	520.02	90.19	2694.02	469.96	216.23	2719.61	467.31	256.85	3216.40	384.01	66.16	3183.61	371.59	72.84	3046.55	330.31	95.98	3064.22	328.97	171.52	3316.48	462.86	1302.49	0.00	0.00	0.00	3370.36	434.10	1710.13	3186.41	505.00	1725.61	3259.96	436.13	1646.65	2737.47	413.31	1639.82	533.38	1228.16	71.49	1132.27	1242.76	75.63	507.50
8.21000	3222.03	522.08	69.03	3223.46	520.02	90.19	2694.02	469.96	216.23	2719.61	467.31	256.85	3216.40	384.01	66.16	3185.16	371.50	72.70	3052.32	331.23	102.57	3077.26	334.81	163.42	3316.48	462.86	1302.49	0.00	0.00	0.00	3370.36	434.10	1710.13	3186.41	505.00	1725.61	3259.96	436.13	1646.65	2737.47	413.31	1639.82	533.49	1229.01	71.32	1132.47	1243.52	75.36	506.20
8.22000	3222.03	522.08	69.03	3223.46	520.02	90.19	2694.02	469.96	216.23	2719.61	467.31	256.85	3216.40	384.01	66.16	3186.97	371.56	72.72	3057.67	330.85	109.98	3080.32	327.73	182.99	3316.48	462.86	1302.49	0.00	0.00	0.00	3370.36	434.10	1710.13	3186.41	505.00	1725.61	3259.96	436.13	1646.65	2737.47	413.31	1639.82	533.49	1228.97	71.07	1132.46	1244.10	75.26	505.63
8.23000	3222.03	522.08	69.03	3223.46	520.02	90.19	2694.02	469.96	216.23	2719.61	467.31	256.85	3216.40	384.01	66.16	3189.21	371.71	73.00	3065.47	331.42	117.70	3096.63	333.68	176.98	3316.48	462.86	1302.49	0.00	0.00	0.00	3370.36	434.10	1710.13	3186.41	505.00	1725.61	3259.96	436.13	1646.65	2737.47	413.31	1639.82	533.45	1229.09	70.95	1132.23	1243.46	75.45	505.51
8.24000	3222.03	522.08	69.03	3223.46	520.02	90.19	2694.02	469.96	216.23	2719.61	467.31	256.85	3216.40	384.01	66.16	3191.93	371.80	73.64	3073.76	331.14	126.24	3107.84	332.45	182.18	3316.48	462.86	1302.49	0.00	0.00	0.00	3370.36	434.10	1710.13	3186.41	505.00	1725.61	3259.96	436.13	1646.65	2737.47	413.31	1639.82	533.45	1229.13	71.08	1132.08	1242.45	75.67	505.71
8.25000	3222.03	522.08	69.03	3223.46	520.02	90.19	2694.02	469.96	216.23	2719.61	467.31	256.85	3216.40	384.01	66.16	3195.47	371.84	74.97	3083.99	331.49	135.12	3122.16	333.33	188.40	3316.48	462.86	1302.49	0.00	0.00	0.00	3370.36	434.10	1710.13	3186.41	505.00	1725.61	3259.96	436.13	1646.65	2737.47	413.31	1639.82	533.41	1228.69	71.25	1132.12	1242.69	75.71	505.44
8.26000	3222.03	522.08	69.03	3223.46	520.02	90.19	2694.02	469.96	216.23	2719.61	467.31	256.85	3216.40	384.01	66.16	3199.86	371.71	76.99	3094.36	330.26	145.45	3133.81	330.82	196.25	3316.48	462.86	1302.49	0.00	0.00	0.00	3370.36	434.10	1710.13	3186.41	505.00	1725.61	3259.96	436.13	1646.65	2737.47	413.31	1639.82	533.45	1228.99	71.22	1132.02	1242.06	75.80	505.75
8.27000	3222.03	522.08	69.03	3223.46	520.02	90.19	2694.02	469.96	216.23	2719.61	467.31	256.85	3216.40	384.01	66.16	3205.24	371.60	79.86	3105.93	329.53	156.12	3148.01	330.37	204.35	3316.48	462.86	1302.49	0.00	0.00	0.00	3370.36	434.10	1710.13	3186.41	505.00	1725.61	3259.96	436.13	1646.65	2737.47	413.31	1639.82	533.37	1228.49	71.29	1132.33	1243.41	75.33	505.32
8.28000	3222.03	522.08	69.03	3223.46	520.02	90.19	2694.02	469.96	216.23	2719.61	467.31	256.85	3216.40	384.01	66.16	3212.18	371.70	83.32	3118.79	329.11	167.03	3163.79	330.82	212.09	3316.48	462.86	1302.49	0.00	0.00	0.00	3370.36	434.10	1710.13	3186.41	505.00	1725.61	3259.96	436.13	1646.65	2737.47	413.31	1639.82	533.32	1227.89	71.55	1132.31	1243.34	75.47	505.91
8.29000	3222.03	522.08	69.03	3223.46	520.02	90.19	2694.02	469.96	216.23	2719.61	467.31	256.85	3216.40	384.01	66.16	3220.37	372.15	87.47	3133.09	328.81	178.42	3163.79	330.82	212.09	3316.48	462.86	1302.49	0.00	0.00	0.00	3370.36	434.10	1710.13	3186.41	505.00	1725.61	3259.96	436.13	1646.65	2737.47	413.31	1639.82	533.51	1228.48	71.29	1132.44	1243.12	75.54	506.30
8.30000	3222.03	522.08	69.03	3223.46	520.02	90.19	2694.02	469.96	216.23	2719.61	467.31	256.85	3216.40	384.01	66.16	3230.05	372.85	92.49	3148.66	328.61	189.42	3163.79	330.82	212.09	3316.48	462.86	1302.49	0.00	0.00	0.00	3370.36	434.10	1710.13	3186.41	505.00	1725.61	3259.96	436.13	1646.65	2737.47	413.31	1639.82	533.39	1228.17	71.36	1132.21	1242.78	75.61	505.78
8.31000	3222.03	522.08	69.03	3223.46	520.02	90.19	2694.02	469.96	216.23	2719.61	467.31	256.85	3216.40	384.01	66.16	3242.02	373.47	97.84	3164.42	328.43	198.67	3163.79	330.82	212.09	3316.48	462.86	1302.49	0.00	0.00	0.00	3370.36	434.10	1710.13	3186.41	505.00	1725.61	3259.96	436.13	1646.65	2737.47	413.31	1639.82	533.49	1229.05	71.14	1132.03	1242.77	75.77	505.68
8.32000	3222.03	522.08	69.03	3223.46	520.02	90.19	2694.02	469.96	216.23	2719.61	467.31	256.85	3216.40	384.01	66.16	3242.02	373.47	97.84	3181.18	330.69	206.17	3163.79	330.82	212.09	3316.48	462.86	1302.49	0.00	0.00	0.00	3370.36	434.10	1710.13	3186.41	505.00	1725.61	3259.96	436.13	1646.65	2737.47	413.31	1639.82	533.53	1229.10	71.05	1132.14	1242.93	75.66	505.80
8.33000	3222.03	522.08	69.03	3223.46	520.02	90.19	2694.02	469.96	216.23	2719.61	467.31	256.85	3216.40	384.01	66.16	3242.02	373.47	97.84	3196.87	331.06	213.30	3163.79	330.82	212.09	3316.48	462.86	1302.49	0.00	0.00	0.00	3370.36	434.10	1710.13	3186.41	505.00	1725.61	3259.96	436.13	1646.65	2737.47	413.31	1639.82	533.49	1229.25	71.07	1132.15	1242.93	75.59	505.39
8.34000	3222.03	522.08	69.03	3223.46	520.02	90.19	2694.02	469.96	216.23	2719.61	467.31	256.85	3216.40	384.01	66.16	3242.02	373.47	97.84	3196.87	331.06	213.30	3163.79	330.82	212.09	3316.48	462.86	1302.49	0.00	0.00	0.00	3370.36	434.10	1710.13	3186.41	505.00	1725.61	3259.96	436.13	1646.65	2737.47	413.31	1639.82	533.43	1228.24	71.37	1132.17	1243.13	75.75	505.60
8.35000	3222.03	522.08	69.03	3223.46	520.02	90.19	2694.02	469.96	216.23	2719.61	467.31	256.85	3216.40	384.01	66.16	3242.02	373.47	97.84	3196.87	331.06	213.30	3163.79	330.82	212.09	3316.48	462.86	1302.49	0.00	0.00	0.00	3370.36	434.10	1710.13	3186.41	505.00	1725.61	3259.96	436.13	1646.65	2737.47	413.31	1639.82	533.41	1228.23	71.55	1132.00	1242.52	75.88	505.52
8.36000	3222.03	522.08	69.03	3223.46	520.02	90.19	2694.02	469.96	216.23	2719.61	467.31	256.85	3216.40	384.01	66.16	3242.02	373.47	97.84	3196.87	331.06	213.30	3163.79	330.82	212.09	3316.48	462.86	1302.49	0.00	0.00	0.00	3370.36	434.10	1710.13	3186.41	505.00	1725.61	3259.96	436.13	1646.65	2737.47	413.31	1639.82	533.44	1229.03	71.30	1132.02	1242.50	75.81	505.62
8.37000	3222.03	522.08	69.03	3223.46	520.02	90.19	2694.02	469.96	216.23	2719.61	467.31	256.85	3216.40	384.01	66.16	3242.02	373.47	97.84	3196.87	331.06	213.30	3163.79	330.82	212.09	3316.48	462.86	1302.49	0.00	0.00	0.00	3370.36	434.10	1710.13	3186.41	505.00	1725.61	3259.96	436.13	1646.65	2737.47	413.31	1639.82	533.43	1229.36	71.12	1132.40	1243.70	75.43	505.99
8.38000	3222.03	522.08	69.03	3223.46	520.02	90.19	2694.02	469.96	216.23	2719.61	467.31	256.85	3216.40	384.01	66.16	3242.02	373.47	97.84	3196.87	331.06	213.30	3163.79	330.82	212.09	3316.48	462.86	1302.49	0.00	0.00	0.00	3370.36	434.10	1710.13	3186.41	505.00	1725.61	3259.96	436.13	1646.65	2737.47	413.31	1639.82	533.43	1229.54	70.96	1132.35	1243.61	75.42	505.38
8.39000	3222.03	522.08	69.03	3223.46	520.02	90.19	2694.02	469.96	216.23	2719.61	467.31	256.85	3216.40	384.01	66.16	3242.02	373.47	97.84	3196.87	331.06	213.30	3163.79	330.82	212.09	3316.48	462.86	1302.49	0.00	0.00	0.00	3370.36	434.10	1710.13	3186.41	505.00	1725.61	3259.96	436.13	1646.65	2737.47	413.31	1639.82	533.45	1228.50	71.27	1132.17	1242.35	75.81	504.90
8.40000	3222.03	522.08	69.03	3223.46	520.02	90.19	2694.02	469.96	216.23	2719.61	467.31	256.85	3216.40	384.01	66.16	3242.02	373.47	97.84	3196.87	331.06	213.30	3163.79	330.82	212.09	3316.48	462.86	1302.49	0.00	0.00	0.00	3370.36	434.10	1710.13	3186.41	505.00	1725.61	3259.96	436.13	1646.65	2737.47	413.31	1639.82	533.50	1228.46	71.26	1132.11	1242.44	75.73	504.90
8.41000	3222.03	522.08	69.03	3223.46	520.02	90.19	2694.02	469.96	216.23	2719.61	467.31	256.85	3216.40	384.01	66.16	3242.02	373.47	97.84	3196.87	331.06	213.30	3163.79	330.82	212.09	3316.48	462.86	1302.49	0.00	0.00	0.00	3370.36	434.10	1710.13	3186.41	505.00	1725.61	3259.96	436.13	1646.65	2737.47	413.31	1639.82	533.38	1228.65	71.23	1132.06	1242.68	75.66	505.40
8.42000	3222.03	522.08	69.03	3223.46	520.02	90.19	2694.02	469.96	216.23	2719.61	467.31	256.85	3216.40	384.01	66.16	3242.02	373.47	97.84	3196.87	331.06	213.30	3163.79	330.82	212.09	3316.48	462.86	1302.49	0.00	0.00	0.00	3370.36	434.10	1710.13	3186.41	505.00	1725.61	3259.96	436.13	1646.65	2737.47	413.31	1639.82	533.37	1228.24	71.62	1132.12	1242.82	75.64	505.58
8.43000	3222.03	522.08	69.03	3223.46	520.02	90.19	2694.02	469.96	216.23	2719.61	467.31	256.85	3216.40	384.01	66.16	3242.02	373.47	97.84	3196.87	331.06	213.30	3163.79	330.82	212.09	3316.48	462.86	1302.49	0.00	0.00	0.00	3370.36	434.10	1710.13	3186.41	505.00	1725.61	3259.96	436.13	1646.65	2737.47	413.31	1639.82	533.53	1228.67	71.39	1132.22	1242.87	75.52	505.54
8.44000	3222.03	522.08	69.03	3223.46	520.02	90.19	2694.02	469.96	216.23	2719.61	467.31	256.85	3216.40	384.01	66.16	3242.02	373.47	97.84	3196.87	331.06	213.30	3163.79	330.82	212.09	3316.48	462.86	1302.49	0.00	0.00	0.00	3370.36	434.10	1710.13	3186.41	505.00	1725.61	3259.96	436.13	1646.65	2737.47	413.31	1639.82	533.41	1228.04	71.50	1132.18	1243.25	75.47	505.77
8.45000	3222.03	522.08	69.03	3223.46	520.02	90.19	2694.02	469.96	216.23	2719.61	467.31	256.85	3216.40	384.01	66.16	3242.02	373.47	97.84	3196.87	331.06	213.30	3163.79	330.82	212.09	3316.48	462.86	1302.49	0.00	0.00	0.00	3370.36	434.10	1710.13	3186.41	505.00	1725.61	3259.96	436.13	1646.65	2737.47	413.31	1639.82	533.39	1228.77	71.19	1132.24	1243.17	75.60	505.16
8.46000	3222.03	522.08	69.03	3223.46	520.02	90.19	2694.02	469.96	216.23	2719.61	467.31	256.85	3216.40	384.01	66.16	3242.02	373.47	97.84	3196.87	331.06	213.30	3163.79	330.82	212.09	3316.48	462.86	1302.49	0.00	0.00	0.00	3370.36	434.10	1710.13	3186.41	505.00	1725.61	3259.96	436.13	1646.65	2737.47	413.31	1639.82	533.52	1229.31	71.13	1132.01	1242.42	75.82	505.64
8.47000	3222.03	522.08	69.03	3223.46	520.02	90.19	2694.02	469.96	216.23	2719.61	467.31	256.85	3216.40	384.01	66.16	3242.02	373.47	97.84	3196.87	331.06	213.30	3163.79	330.82	212.09	3316.48	462.86	1302.49	0.00	0.00	0.00	3370.36	434.10	1710.13	3186.41	505.00	1725.61	3259.96	436.13	1646.65	2737.47	413.31	1639.82	533.48	1228.90	71.13	1132.18	1242.42	75.76	506.22
8.48000	3222.03	522.08	69.03	3223.46	520.02	90.19	2694.02	469.96	216.23	2719.61	467.31	256.85	3216.40	384.01	66.16	3242.02	373.47	97.84	3196.87	331.06	213.30	3163.79	330.82	212.09	3316.48	462.86	1302.49	0.00	0.00	0.00	3370.36	434.10	1710.13	3186.41	505.00	1725.61	3259.96	436.13	1646.65	2737.47	413.31	1639.82	533.44	1228.88	71.06	1132.10	1242.18	75.75	505.66
8.49000	3222.03	522.08	69.03	3223.46	520.02	90.19	2694.02	469.96	216.23	2719.61	467.31	256.85	3216.40	384.01	66.16	3242.02	373.47	97.84	3196.87	331.06	213.30	3163.79	330.82	212.09	3316.48	462.86	1302.49	0.00	0.00	0.00	3370.36	434.10	1710.13	3186.41	505.00	1725.61	3259.96	436.13	1646.65	2737.47	413.31	1639.82	533.42	1228.97	71.30	1132.26	1243.55	75.37	505.37
8.50000	3222.03	522.08	69.03	3223.46	520.02	90.19	2694.02	469.96	216.23	2719.61	467.31	256.85	3216.40	384.01	66.16	3242.02	373.47	97.84	3196.87	331.06	213.30	3163.79	330.82	212.09	3316.48	462.86	1302.49	0.00	0.00	0.00	3370.36	434.10	1710.13	3186.41	505.00	1725.61	3259.96	436.13	1646.65	2737.47	413.31	1639.82	533.43	1229.21	71.31	1132.32	1243.45	75.27	505.45
8.51000	3222.03	522.08	69.03	3223.46	520.02	90.19	2694.02	469.96	216.23	2719.61	467.31	256.85	3216.40	384.01	66.16	3242.02	373.47	97.84	3196.87	331.06	213.30	3163.79	330.82	212.09	3316.48	462.86	1302.49	0.00	0.00	0.00	3370.36	434.10	1710.13	3186.41	505.00	1725.61	3259.96	436.13	1646.65	2737.47	413.31	1639.82	533.42	1228.70	71.27	1132.28	1243.30	75.40	505.41
8.52000	3222.03	522.08	69.03	3223.46	520.02	90.19	2694.02	469.96	216.23	2719.61	467.31	256.85	3216.40	384.01	66.16	3242.02	373.47	97.84	3196.87	331.06	213.30	3163.79	330.82	212.09	3316.48	462.86	1302.49	0.00	0.00	0.00	3370.36	434.10	1710.13	3186.41	505.00	1725.61	3259.96	436.13	1646.65	2737.47	413.31	1639.82	533.35	1228.84	71.32	1132.43	1243.65	75.23	505.55
8.53000	3222.03	522.08	69.03	3223.46	520.02	90.19	2694.02	469.96	216.23	2719.61	467.31	256.85	3216.40	384.01	66.16	3242.02	373.47	97.84	3196.87	331.06	213.30	3163.79	330.82	212.09	3316.48	462.86	1302.49	0.00	0.00	0.00	3370.36	434.10	1710.13	3186.41	505.00	1725.61	3259.96	436.13	1646.65	2737.47	413.31	1639.82	533.35	1228.19	71.42	1132.21	1242.76	75.70	505.38
8.54000	3222.03	522.08	69.03	3223.46	520.02	90.19	2694.02	469.96	216.23	2719.61	467.31	256.85	3216.40	384.01	66.16	3242.02	373.47	97.84	3196.87	331.06	213.30	3163.79	330.82	212.09	3316.48	462.86	1302.49	0.00	0.00	0.00	3370.36	434.10	1710.13	3186.41	505.00	1725.61	3259.96	436.13	1646.65	2737.47	413.31	1639.82	533.47	1228.61	71.30	1132.18	1243.07	75.60	505.41
8.55000	3222.03	522.08	69.03	3223.46	520.02	90.19	2694.02	469.96	216.23	2719.61	467.31	256.85	3216.40	384.01	66.16	3242.02	373.47	97.84	3196.87	331.06	213.30	3163.79	330.82	212.09	3316.48	462.86	1302.49	0.00	0.00	0.00	3370.36	434.10	1710.13	3186.41	505.00	1725.61	3259.96	436.13	1646.65	2737.47	413.31	1639.82	533.49	1228.82	71.17	1132.29	1243.34	75.40	504.98
8.56000	3222.03	522.08	69.03	3223.46	520.02	90.19	2694.02	469.96	216.23	2719.61	467.31	256.85	3216.40	384.01	66.16	3242.02	373.47	97.84	3196.87	331.06	213.30	3163.79	330.82	212.09	3316.48	462.86	1302.49	0.00	0.00	0.00	3370.36	434.10	1710.13	3186.41	505.00	1725.61	3259.96	436.13	1646.65	2737.47	413.31	1639.82	533.46	1228.84	71.19	1132.33	1243.66	75.37	505.21
8.57000	3222.03	522.08	69.03	3223.46	520.02	90.19	2694.02	469.96	216.23	2719.61	467.31	256.85	3216.40	384.01	66.16	3242.02	373.47	97.84	3196.87	331.06	213.30	3163.79	330.82	212.09	3316.48	462.86	1302.49	0.00	0.00	0.00	3370.36	434.10	1710.13	3186.41	505.00	1725.61	3259.96	436.13	1646.65	2737.47	413.31	1639.82	533.46	1228.79	71.27	1132.12	1242.64	75.73	505.16
8.58000	3222.03	522.08	69.03	3223.46	520.02	90.19	2694.02	469.96	216.23	2719.61	467.31	256.85	3216.40	384.01	66.16	3242.02	373.47	97.84	3196.87	331.06	213.30	3163.79	330.82	212.09	3316.48	462.86	1302.49	0.00	0.00	0.00	3370.36	434.10	1710.13	3186.41	505.00	1725.61	3259.96	436.13	1646.65	2737.47	413.31	1639.82	533.44	1229.15	71.24	1132.00	1242.66	75.75	505.19
8.59000	3222.03	522.08	69.03	3223.46	520.02	90.19	2694.02	469.96	216.23	2719.61	467.31	256.85	3216.40	384.01	66.16	3242.02	373.47	97.84	3196.87	331.06	213.30	3163.79	330.82	212.09	3316.48	462.86	1302.49	0.00	0.00	0.00	3370.36	434.10	1710.13	3186.41	505.00	1725.61	3259.96	436.13	1646.65	2737.47	413.31	1639.82	533.48	1229.16	71.27	1132.44	1244.11	75.18	505.33
8.60000	3222.03	522.08	69.03	3223.46	520.02	90.19	2694.02	469.96	216.23	2719.61	467.31	256.85	3216.40	384.01	66.16	3242.02	373.47	97.84	3196.87	331.06	213.30	3163.79	330.82	212.09	3316.48	462.86	1302.49	0.00	0.00	0.00	3370.36	434.10	1710.13	3186.41	505.00	1725.61	3259.96	436.13	1646.65	2737.47	413.31	1639.82	533.44	1228.26	71.53	1132.38	1243.84	75.36	505.18
8.61000	3222.03	522.08	69.03	3223.46	520.02	90.19	2694.02	469.96	216.23	2719.61	467.31	256.85	3216.40	384.01	66.16	3242.02	373.47	97.84	3196.87	331.06	213.30	3163.79	330.82	212.09	3316.48	462.86	1302.49	0.00	0.00	0.00	3370.36	434.10	1710.13	3186.41	505.00	1725.61	3259.96	436.13	1646.65	2737.47	413.31	1639.82	533.49	1228.74	71.24	1132.39	1243.59	75.38	505.17
8.62000	3222.03	522.08	69.03	3223.46	520.02	90.19	2694.02	469.96	216.23	2719.61	467.31	256.85	3216.40	384.01	66.16	3242.02	373.47	97.84	3196.87	331.06	213.30	3163.79	330.82	212.09	3316.48	462.86	1302.49	0.00	0.00	0.00	3370.36	434.10	1710.13	3186.41	505.00	1725.61	3259.96	436.13	1646.65	2737.47	413.31	1639.82	533.53	1228.93	71.08	1132.21	1243.46	75.43	505.44
8.63000	3222.03	522.08	69.03	3223.46	520.02	90.19	2694.02	469.96	216.23	2719.61	467.31	256.85	3216.40	384.01	66.16	3242.02	373.47	97.84	3196.87	331.06	213.30	3163.79	330.82	212.09	3316.48	462.86	1302.49	0.00	0.00	0.00	3370.36	434.10	1710.13	3186.41	505.00	1725.61	3259.96	436.13	1646.65	2737.47	413.31	1639.82	533.48	1229.05	71.20	1132.31	1243.69	75.39	506.06
8.64000	3222.03	522.08	69.03	3223.46	520.02	90.19	2694.02	469.96	216.23	2719.61	467.31	256.85	3216.40	384.01	66.16	3242.02	373.47	97.84	3196.87	331.06	213.30	3163.79	330.82	212.09	3316.48	462.86	1302.49	0.00	0.00	0.00	3370.36	434.10	1710.13	3186.41	505.00	1725.61	3259.96	436.13	1646.65	2737.47	413.31	1639.82	533.40	1228.80	71.20	1132.14	1242.94	75.64	505.42
8.65000	3222.03	522.08	69.03	3223.46	520.02	90.19	2694.02	469.96	216.23	2719.61	467.31	256.85	3216.40	384.01	66.16	3242.02	373.47	97.84	3196.87	331.06	213.30	3163.79	330.82	212.09	3316.48	462.86	1302.49	0.00	0.00	0.00	3370.36	434.10	1710.13	3186.41	505.00	1725.61	3259.96	436.13	1646.65	2737.47	413.31	1639.82	533.40	1228.71	71.24	1132.10	1243.16	75.70	505.26
8.66000	3222.03	522.08	69.03	3223.46	520.02	90.19	2694.02	469.96	216.23	2719.61	467.31	256.85	3216.40	384.01	66.16	3242.02	373.47	97.84	3196.87	331.06	213.30	3163.79	330.82	212.09	3316.48	462.86	1302.49	0.00	0.00	0.00	3370.36	434.10	1710.13	3186.41	505.00	1725.61	3259.96	436.13	1646.65	2737.47	413.31	1639.82	533.51	1229.29	71.04	1131.99	1242.59	75.73	505.34
8.67000	3222.03	522.08	69.03	3223.46	520.02	90.19	2694.02	469.96	216.23	2719.61	467.31	256.85	3216.40	384.01	66.16	3242.02	373.47	97.84	3196.87	331.06	213.30	3163.79	330.82	212.09	3316.48	462.86	1302.49	0.00	0.00	0.00	3370.36	434.10	1710.13	3186.41	505.00	1725.61	3259.96	436.13	1646.65	2737.47	413.31	1639.82	533.46	1229.29	71.01	1132.05	1242.67	75.73	505.06
8.68000	3222.03	522.08	69.03	3223.46	520.02	90.19	2694.02	469.96	216.23	2719.61	467.31	256.85	3216.40	384.01	66.16	3242.02	373.47	97.84	3196.87	331.06	213.30	3163.79	330.82	212.09	3316.48	462.86	1302.49	0.00	0.00	0.00	3370.36	434.10	1710.13	3186.41	505.00	1725.61	3259.96	436.13	1646.65	2737.47	413.31	1639.82	533.54	1229.22	71.08	1132.22	1242.53	75.71	505.60
8.69000	3222.03	522.08	69.03	3223.46	520.02	90.19	2694.02	469.96	216.23	2719.61	467.31	256.85	3216.40	384.01	66.16	3242.02	373.47	97.84	3196.87	331.06	213.30	3163.79	330.82	212.09	3316.48	462.86	1302.49	0.00	0.00	0.00	3370.36	434.10	1710.13	3186.41	505.00	1725.61	3259.96	436.13	1646.65	2737.47	413.31	1639.82	533.48	1228.26	71.33	1132.27	1242.82	75.53	505.63
8.70000	3222.03	522.08	69.03	3223.46	520.02	90.19	2694.02	469.96	216.23	2719.61	467.31	256.85	3216.40	384.01	66.16	3242.02	373.47	97.84	3196.87	331.06	213.30	3163.79	330.82	212.09	3316.48	462.86	1302.49	0.00	0.00	0.00	3370.36	434.10	1710.13	3186.41	505.00	1725.61	3259.96	436.13	1646.65	2737.47	413.31	1639.82	533.48	1228.26	71.33	1132.27	1242.82	75.53	505.63
[truncated: 35 more columns]
