# Supplementary material for: The impact of mobile phone use on where we look and how we walk when negotiating floor based obstacles
Source: PLoS One. 2017 Jun 30;12(6):e0179802. doi: 10.1371/journal.pone.0179802 (PMC5493336; doi:10.1371/journal.pone.0179802)
Supplement: S1 File — (ZIP) [file pone.0179802.s001.zip › Gait/PP1/MC no obs no phone 3.txt]

CODAmotion Analysis Text
Codamotion Analysis Text Save of: MC no obs no phone 3.mdf
Time	Markers
Time	1:LTOE.X	1:LTOE.Y	1:LTOE.Z	2:L2nd.X	2:L2nd.Y	2:L2nd.Z	3:LHEE.X	3:LHEE.Y	3:LHEE.Z	4:LANK.X	4:LANK.Y	4:LANK.Z	5:RTOE.X	5:RTOE.Y	5:RTOE.Z	6:R2nd.X	6:R2nd.Y	6:R2nd.Z	7:RHEE.X	7:RHEE.Y	7:RHEE.Z	8:RANK.X	8:RANK.Y	8:RANK.Z	9:STRN.X	9:STRN.Y	9:STRN.Z	10:Marker 10.X	10:Marker 10.Y	10:Marker 10.Z	11:FRHD.X	11:FRHD.Y	11:FRHD.Z	12:FLHD.X	12:FLHD.Y	12:FLHD.Z	13:BRHD.X	13:BRHD.Y	13:BRHD.Z	14:BLHD.X	14:BLHD.Y	14:BLHD.Z	15:BLSTEP.X	15:BLSTEP.Y	15:BLSTEP.Z	16:FLSTEP.X	16:FLSTEP.Y	16:FLSTEP.Z	17:BRSTEP.X
(s)	(mm)	(mm)	(mm)	(mm)	(mm)	(mm)	(mm)	(mm)	(mm)	(mm)	(mm)	(mm)	(mm)	(mm)	(mm)	(mm)	(mm)	(mm)	(mm)	(mm)	(mm)	(mm)	(mm)	(mm)	(mm)	(mm)	(mm)	(mm)	(mm)	(mm)	(mm)	(mm)	(mm)	(mm)	(mm)	(mm)	(mm)	(mm)	(mm)	(mm)	(mm)	(mm)	(mm)	(mm)	(mm)	(mm)	(mm)	(mm)	(mm)
0.00000	-3219.13	145.19	3.32	-3289.62	146.80	-9.14	-3284.75	26.13	14.53	-3411.24	19.72	66.36	-3593.70	-55.83	4.10	-3627.75	-17.50	-8.32	-3280.06	261.91	-10.60	-2966.54	218.32	31.71	-3546.61	-38.03	1220.39	0.00	0.00	0.00	-1943.96	109.23	1689.47	-3476.72	-40.35	1644.30	-2649.61	157.74	1284.85	-2640.98	53.60	1252.98	-143.34	970.15	53.61	296.38	942.07	54.03	-134.22
0.01000	-3219.13	145.19	3.32	-3289.62	146.80	-9.14	-3284.75	26.13	14.53	-3411.24	19.72	66.36	-3593.70	-55.83	4.10	-3627.75	-17.50	-8.32	-3280.06	261.91	-10.60	-2966.54	218.32	31.71	-3546.61	-38.03	1220.39	0.00	0.00	0.00	-1943.96	109.23	1689.47	-3476.72	-40.35	1644.30	-2649.61	157.74	1284.85	-2640.98	53.60	1252.98	-143.34	970.15	53.61	296.38	942.07	54.03	-134.22
0.02000	-3219.13	145.19	3.32	-3289.62	146.80	-9.14	-3284.75	26.13	14.53	-3411.24	19.72	66.36	-3593.70	-55.83	4.10	-3627.75	-17.50	-8.32	-3280.06	261.91	-10.60	-2966.54	218.32	31.71	-3546.61	-38.03	1220.39	0.00	0.00	0.00	-1943.96	109.23	1689.47	-3476.72	-40.35	1644.30	-2649.61	157.74	1284.85	-2640.98	53.60	1252.98	-143.34	970.15	53.61	296.38	942.07	54.03	-134.22
0.03000	-3219.13	145.19	3.32	-3289.62	146.80	-9.14	-3284.75	26.13	14.53	-3411.24	19.72	66.36	-3593.70	-55.83	4.10	-3627.75	-17.50	-8.32	-3280.06	261.91	-10.60	-2966.95	218.35	31.71	-3546.61	-38.03	1220.39	0.00	0.00	0.00	-1943.96	109.23	1689.47	-3476.72	-40.35	1644.30	-2650.32	157.77	1285.19	-2641.73	53.62	1253.34	-143.38	970.45	53.63	296.50	942.40	54.05	-134.27
0.04000	-3219.13	145.19	3.32	-3289.62	146.80	-9.14	-3284.75	26.13	14.53	-3411.24	19.72	66.36	-3593.70	-55.83	4.10	-3627.75	-17.50	-8.32	-3280.06	261.91	-10.60	-3375.12	251.20	33.53	-3546.61	-38.03	1220.39	0.00	0.00	0.00	-1943.96	109.23	1689.47	-3476.72	-40.35	1644.30	-3368.09	196.46	1620.70	-3390.65	68.68	1611.90	-182.83	1274.69	72.86	408.82	1270.66	72.67	-185.06
0.05000	-3219.13	145.19	3.32	-3289.62	146.80	-9.14	-3284.75	26.13	14.53	-3411.24	19.72	66.36	-3593.70	-55.83	4.10	-3627.75	-17.50	-8.32	-3280.06	261.91	-10.60	-3349.66	246.86	41.22	-3546.61	-38.03	1220.39	0.00	0.00	0.00	-1943.96	109.23	1689.47	-3476.72	-40.35	1644.30	-3355.97	195.06	1619.20	-3377.06	63.26	1610.21	-189.00	1276.36	71.52	402.91	1270.61	72.58	-184.34
0.06000	-3219.13	145.19	3.32	-3289.62	146.80	-9.14	-3284.75	26.13	14.53	-3411.24	19.72	66.36	-3593.70	-55.83	4.10	-3627.75	-17.50	-8.32	-3280.06	261.91	-10.60	-3370.66	248.87	36.64	-3546.61	-38.03	1220.39	0.00	0.00	0.00	-1943.96	109.23	1689.47	-3476.72	-40.35	1644.30	-3369.23	194.09	1619.65	-3355.44	64.90	1610.05	-185.67	1277.20	71.80	409.18	1270.33	72.82	-184.21
0.07000	-3219.13	145.19	3.32	-3289.62	146.80	-9.14	-3284.75	26.13	14.53	-3411.24	19.72	66.36	-3593.70	-55.83	4.10	-3627.75	-17.50	-8.32	-3280.06	261.91	-10.60	-3369.83	247.71	34.45	-3546.61	-38.03	1220.39	0.00	0.00	0.00	-1943.96	109.23	1689.47	-3476.72	-40.35	1644.30	-3353.95	193.60	1620.04	-3368.06	65.26	1610.72	-183.84	1276.73	72.40	412.71	1270.08	73.01	-184.30
0.08000	-3219.13	145.19	3.32	-3289.62	146.80	-9.14	-3284.75	26.13	14.53	-3411.24	19.72	66.36	-3593.70	-55.83	4.10	-3627.75	-17.50	-8.32	-3280.06	261.91	-10.60	-3419.49	250.75	33.78	-3546.61	-38.03	1220.39	0.00	0.00	0.00	-1943.96	109.23	1689.47	-3476.72	-40.35	1644.30	-3340.76	193.46	1618.79	-3340.23	63.86	1608.81	-184.23	1274.72	72.54	402.62	1272.23	72.20	-185.05
0.09000	-3219.13	145.19	3.32	-3289.62	146.80	-9.14	-3284.75	26.13	14.53	-3411.24	19.72	66.36	-3593.70	-55.83	4.10	-3627.75	-17.50	-8.32	-3280.06	261.91	-10.60	-3464.32	253.47	33.07	-3546.61	-38.03	1220.39	0.00	0.00	0.00	-1943.96	109.23	1689.47	-3476.72	-40.35	1644.30	-3371.67	189.16	1619.60	-3336.33	59.81	1609.78	-182.26	1274.58	72.83	409.19	1270.94	72.58	-184.84
0.10000	-3219.13	145.19	3.32	-3289.62	146.80	-9.14	-3284.75	26.13	14.53	-3411.24	19.72	66.36	-3593.70	-55.83	4.10	-3627.75	-17.50	-8.32	-3280.06	261.91	-10.60	-3504.49	255.89	32.34	-3546.61	-38.03	1220.39	0.00	0.00	0.00	-1943.96	109.23	1689.47	-3476.72	-40.35	1644.30	-3353.62	188.67	1619.63	-3342.91	59.47	1609.76	-187.23	1275.54	72.08	404.27	1270.77	73.05	-184.85
0.11000	-3219.13	145.19	3.32	-3289.62	146.80	-9.14	-3284.75	26.13	14.53	-3411.24	19.72	66.36	-3593.70	-55.83	4.10	-3627.75	-17.50	-8.32	-3280.06	261.91	-10.60	-3540.18	258.03	31.59	-3546.61	-38.03	1220.39	0.00	0.00	0.00	-1943.96	109.23	1689.47	-3476.72	-40.35	1644.30	-3369.46	187.35	1619.97	-3373.00	60.54	1609.28	-187.15	1275.57	71.76	410.15	1270.65	72.96	-185.13
0.12000	-3219.13	145.19	3.32	-3289.62	146.80	-9.14	-3284.75	26.13	14.53	-3411.24	19.72	66.36	-3593.70	-55.83	4.10	-3627.75	-17.50	-8.32	-3280.06	261.91	-10.60	-3571.58	259.88	30.83	-3546.61	-38.03	1220.39	0.00	0.00	0.00	-1943.96	109.23	1689.47	-3476.72	-40.35	1644.30	-3360.72	186.78	1619.24	-3355.03	57.03	1609.01	-185.04	1276.14	72.26	412.15	1270.56	72.63	-185.82
0.13000	-3219.13	145.19	3.32	-3289.62	146.80	-9.14	-3284.75	26.13	14.53	-3411.24	19.72	66.36	-3593.70	-55.83	4.10	-3627.75	-17.50	-8.32	-3280.06	261.91	-10.60	-3598.86	261.48	30.05	-3546.61	-38.03	1220.39	0.00	0.00	0.00	-1943.96	109.23	1689.47	-3476.72	-40.35	1644.30	-3357.49	187.50	1619.18	-3347.61	56.75	1607.85	-188.05	1277.03	71.27	411.50	1270.47	72.08	-185.82
0.14000	-3219.13	145.19	3.32	-3289.62	146.80	-9.14	-3284.75	26.13	14.53	-3411.24	19.72	66.36	-3593.70	-55.83	4.10	-3627.75	-17.50	-8.32	-3280.06	261.91	-10.60	-3622.21	262.82	29.28	-3546.61	-38.03	1220.39	0.00	0.00	0.00	-1943.96	109.23	1689.47	-3476.72	-40.35	1644.30	-3347.86	183.33	1621.14	-3370.67	53.70	1608.32	-187.40	1276.92	71.66	411.59	1270.62	72.37	-184.57
0.15000	-3219.13	145.19	3.32	-3289.62	146.80	-9.14	-3284.75	26.13	14.53	-3411.24	19.72	66.36	-3593.70	-55.83	4.10	-3627.75	-17.50	-8.32	-3280.06	261.91	-10.60	-3641.81	263.93	28.50	-3546.61	-38.03	1220.39	0.00	0.00	0.00	-1943.96	109.23	1689.47	-3476.72	-40.35	1644.30	-3379.60	182.18	1619.97	-3398.40	53.43	1609.89	-186.15	1276.47	72.00	412.09	1271.16	72.65	-184.74
0.16000	-3219.13	145.19	3.32	-3289.62	146.80	-9.14	-3284.75	26.13	14.53	-3411.24	19.72	66.36	-3593.70	-55.83	4.10	-3627.75	-17.50	-8.32	-3280.06	261.91	-10.60	-3657.84	264.81	27.73	-3546.61	-38.03	1220.39	0.00	0.00	0.00	-1943.96	109.23	1689.47	-3476.72	-40.35	1644.30	-3359.73	182.61	1620.04	-3336.45	53.75	1609.43	-185.49	1276.03	72.28	410.91	1270.15	72.04	-184.08
0.17000	-3219.13	145.19	3.32	-3289.62	146.80	-9.14	-3284.75	26.13	14.53	-3411.24	19.72	66.36	-3593.70	-55.83	4.10	-3627.75	-17.50	-8.32	-3280.06	261.91	-10.60	-3670.47	265.48	26.97	-3546.61	-38.03	1220.39	0.00	0.00	0.00	-1943.96	109.23	1689.47	-3476.72	-40.35	1644.30	-3346.95	182.74	1619.73	-3342.46	51.93	1609.27	-190.16	1276.25	70.80	411.28	1270.47	72.30	-184.78
0.18000	-3219.13	145.19	3.32	-3289.62	146.80	-9.14	-3284.75	26.13	14.53	-3411.24	19.72	66.36	-3593.70	-55.83	4.10	-3627.75	-17.50	-8.32	-3280.06	261.91	-10.60	-3679.89	265.94	26.23	-3546.61	-38.03	1220.39	0.00	0.00	0.00	-1943.96	109.23	1689.47	-3476.72	-40.35	1644.30	-3336.94	180.15	1620.38	-3351.11	51.73	1609.53	-186.57	1276.90	71.87	401.71	1272.98	71.66	-184.87
0.19000	-3219.13	145.19	3.32	-3289.62	146.80	-9.14	-3284.75	26.13	14.53	-3411.24	19.72	66.36	-3593.70	-55.83	4.10	-3627.75	-17.50	-8.32	-3280.06	261.91	-10.60	-3686.29	266.22	25.52	-3546.61	-38.03	1220.39	0.00	0.00	0.00	-1943.96	109.23	1689.47	-3476.72	-40.35	1644.30	-3346.83	179.27	1620.20	-3360.65	50.35	1609.58	-188.49	1277.05	71.33	408.47	1271.26	72.45	-184.74
0.20000	-3219.13	145.19	3.32	-3289.62	146.80	-9.14	-3284.75	26.13	14.53	-3411.24	19.72	66.36	-3593.70	-55.83	4.10	-3627.75	-17.50	-8.32	-3280.06	261.91	-10.60	-3689.83	266.32	24.83	-3546.61	-38.03	1220.39	0.00	0.00	0.00	-1943.96	109.23	1689.47	-3476.72	-40.35	1644.30	-3350.47	177.93	1620.36	-3412.25	50.03	1609.91	-188.95	1278.10	70.76	412.08	1270.65	72.62	-185.53
0.21000	-3219.13	145.19	3.32	-3289.62	146.80	-9.14	-3284.75	26.13	14.53	-3411.24	19.72	66.36	-3593.70	-55.83	4.10	-3627.75	-17.50	-8.32	-3280.06	261.91	-10.60	-3690.71	266.26	24.17	-3546.61	-38.03	1220.39	0.00	0.00	0.00	-1943.96	109.23	1689.47	-3476.72	-40.35	1644.30	-3360.95	177.09	1620.53	-3388.96	50.54	1608.50	-189.95	1278.96	70.55	412.01	1269.73	72.31	-184.94
0.22000	-3219.13	145.19	3.32	-3289.62	146.80	-9.14	-3284.75	26.13	14.53	-3411.24	19.72	66.36	-3593.70	-55.83	4.10	-3627.75	-17.50	-8.32	-3280.06	261.91	-10.60	-3689.09	266.04	23.55	-3546.61	-38.03	1220.39	0.00	0.00	0.00	-1943.96	109.23	1689.47	-3476.72	-40.35	1644.30	-3322.26	177.99	1620.58	-3360.44	47.24	1608.60	-187.20	1279.84	70.81	402.64	1269.69	72.44	-184.43
0.23000	-3219.13	145.19	3.32	-3289.62	146.80	-9.14	-3284.75	26.13	14.53	-3411.24	19.72	66.36	-3593.70	-55.83	4.10	-3627.75	-17.50	-8.32	-3280.06	261.91	-10.60	-3685.17	265.69	22.97	-3546.61	-38.03	1220.39	0.00	0.00	0.00	-1943.96	109.23	1689.47	-3476.72	-40.35	1644.30	-3353.10	178.40	1620.12	-3349.26	47.50	1608.43	-185.27	1277.31	71.82	408.79	1270.64	72.50	-184.81
0.24000	-3219.13	145.19	3.32	-3289.62	146.80	-9.14	-3284.75	26.13	14.53	-3411.24	19.72	66.36	-3593.70	-55.83	4.10	-3627.75	-17.50	-8.32	-3280.06	261.91	-10.60	-3679.12	265.22	22.45	-3546.61	-38.03	1220.39	0.00	0.00	0.00	-1943.96	109.23	1689.47	-3476.72	-40.35	1644.30	-3342.00	176.29	1619.19	-3359.48	46.16	1609.47	-186.32	1277.65	71.32	412.12	1270.47	72.72	-184.68
0.25000	-3219.13	145.19	3.32	-3289.62	146.80	-9.14	-3284.75	26.13	14.53	-3411.24	19.72	66.36	-3593.70	-55.83	4.10	-3627.75	-17.50	-8.32	-3280.06	261.91	-10.60	-3671.12	264.62	21.97	-3546.61	-38.03	1220.39	0.00	0.00	0.00	-1943.96	109.23	1689.47	-3476.72	-40.35	1644.30	-3315.02	177.40	1618.87	-3363.87	46.19	1609.36	-184.30	1277.24	72.14	410.78	1270.93	72.33	-184.91
0.26000	-3219.13	145.19	3.32	-3289.62	146.80	-9.14	-3284.75	26.13	14.53	-3411.24	19.72	66.36	-3593.70	-55.83	4.10	-3627.75	-17.50	-8.32	-3280.06	261.91	-10.60	-3661.36	263.93	21.56	-3546.61	-38.03	1220.39	0.00	0.00	0.00	-1943.96	109.23	1689.47	-3476.72	-40.35	1644.30	-3347.31	174.85	1619.78	-3346.65	47.21	1608.75	-182.27	1277.19	72.63	411.23	1271.20	72.33	-184.34
0.27000	-3219.13	145.19	3.32	-3289.62	146.80	-9.14	-3284.75	26.13	14.53	-3411.24	19.72	66.36	-3593.70	-55.83	4.10	-3627.75	-17.50	-8.32	-3280.06	261.91	-10.60	-3650.01	263.15	21.20	-3546.61	-38.03	1220.39	0.00	0.00	0.00	-1943.96	109.23	1689.47	-3476.72	-40.35	1644.30	-3339.62	173.32	1619.56	-3344.87	46.00	1608.36	-179.48	1275.85	73.62	411.17	1271.01	72.32	-184.24
0.28000	-3219.13	145.19	3.32	-3289.62	146.80	-9.14	-3284.75	26.13	14.53	-3411.24	19.72	66.36	-3593.70	-55.83	4.10	-3627.75	-17.50	-8.32	-3280.06	261.91	-10.60	-3637.26	262.29	20.92	-3546.61	-38.03	1220.39	0.00	0.00	0.00	-1943.96	109.23	1689.47	-3476.72	-40.35	1644.30	-3330.75	173.97	1618.46	-3368.63	44.32	1609.75	-189.91	1277.25	70.98	404.14	1271.46	72.41	-184.96
0.29000	-3219.13	145.19	3.32	-3289.62	146.80	-9.14	-3284.75	26.13	14.53	-3411.24	19.72	66.36	-3593.70	-55.83	4.10	-3627.75	-17.50	-8.32	-3280.06	261.91	-10.60	-3623.28	261.37	20.71	-3546.61	-38.03	1220.39	0.00	0.00	0.00	-1943.96	109.23	1689.47	-3476.72	-40.35	1644.30	-3320.15	172.31	1618.47	-3365.22	44.28	1608.42	-183.16	1276.09	72.67	408.81	1270.99	72.37	-184.91
0.30000	-3219.13	145.19	3.32	-3289.62	146.80	-9.14	-3284.75	26.13	14.53	-3411.24	19.72	66.36	-3593.70	-55.83	4.10	-3627.75	-17.50	-8.32	-3280.06	261.91	-10.60	-3608.26	260.40	20.58	-3546.61	-38.03	1220.39	0.00	0.00	0.00	-1943.96	109.23	1689.47	-3476.72	-40.35	1644.30	-3343.45	171.83	1618.50	-3341.66	44.48	1607.89	-182.35	1276.25	72.78	402.14	1271.65	71.98	-184.35
0.31000	-3219.13	145.19	3.32	-3289.62	146.80	-9.14	-3284.75	26.13	14.53	-3411.24	19.72	66.36	-3593.70	-55.83	4.10	-3627.75	-17.50	-8.32	-3280.06	261.91	-10.60	-3592.37	259.39	20.54	-3546.61	-38.03	1220.39	0.00	0.00	0.00	-1943.96	109.23	1689.47	-3476.72	-40.35	1644.30	-3349.82	170.12	1619.31	-3372.35	43.02	1608.37	-188.37	1276.20	71.52	408.19	1270.45	72.67	-184.62
0.32000	-3219.13	145.19	3.32	-3289.62	146.80	-9.14	-3284.75	26.13	14.53	-3411.24	19.72	66.36	-3593.70	-55.83	4.10	-3627.75	-17.50	-8.32	-3280.06	261.91	-10.60	-3575.80	258.35	20.59	-3546.61	-38.03	1220.39	0.00	0.00	0.00	-1943.96	109.23	1689.47	-3476.72	-40.35	1644.30	-3369.73	170.05	1620.08	-3333.71	46.04	1606.71	-186.85	1277.39	71.67	412.63	1269.84	72.96	-183.96
0.33000	-3219.13	145.19	3.32	-3289.62	146.80	-9.14	-3284.75	26.13	14.53	-3411.24	19.72	66.36	-3593.70	-55.83	4.10	-3627.75	-17.50	-8.32	-3280.06	261.91	-10.60	-3558.73	257.30	20.73	-3546.61	-38.03	1220.39	0.00	0.00	0.00	-1943.96	109.23	1689.47	-3476.72	-40.35	1644.30	-3356.59	171.04	1618.96	-3321.14	43.16	1604.46	-188.20	1277.24	71.20	413.09	1270.16	72.90	-184.18
0.34000	-3219.13	145.19	3.32	-3289.62	146.80	-9.14	-3284.75	26.13	14.53	-3411.24	19.72	66.36	-3593.70	-55.83	4.10	-3627.75	-17.50	-8.32	-3280.06	261.91	-10.60	-3541.34	256.25	20.97	-3546.61	-38.03	1220.39	0.00	0.00	0.00	-1943.96	109.23	1689.47	-3476.72	-40.35	1644.30	-3366.71	169.42	1618.67	-3371.89	42.51	1607.51	-191.12	1276.06	70.83	401.76	1271.18	72.08	-184.46
0.35000	-3219.13	145.19	3.32	-3289.62	146.80	-9.14	-3284.75	26.13	14.53	-3411.24	19.72	66.36	-3593.70	-55.83	4.10	-3627.75	-17.50	-8.32	-3280.06	261.91	-10.60	-3523.81	255.21	21.32	-3546.61	-38.03	1220.39	0.00	0.00	0.00	-1943.96	109.23	1689.47	-3476.72	-40.35	1644.30	-3367.04	169.26	1618.53	-3389.13	40.55	1608.33	-189.57	1277.74	70.70	408.97	1269.98	72.30	-185.31
0.36000	-3219.13	145.19	3.32	-3289.62	146.80	-9.14	-3284.75	26.13	14.53	-3411.24	19.72	66.36	-3593.70	-55.83	4.10	-3627.75	-17.50	-8.32	-3280.06	261.91	-10.60	-3506.31	254.20	21.78	-3546.61	-38.03	1220.39	0.00	0.00	0.00	-1943.96	109.23	1689.47	-3476.72	-40.35	1644.30	-3360.62	169.12	1619.02	-3374.62	40.76	1608.76	-186.64	1277.27	71.67	411.30	1270.29	71.99	-185.27
0.37000	-3219.13	145.19	3.32	-3289.62	146.80	-9.14	-3284.75	26.13	14.53	-3411.24	19.72	66.36	-3593.70	-55.83	4.10	-3627.75	-17.50	-8.32	-3280.06	261.91	-10.60	-3489.04	253.22	22.35	-3546.61	-38.03	1220.39	0.00	0.00	0.00	-1943.96	109.23	1689.47	-3476.72	-40.35	1644.30	-3364.82	167.67	1619.77	-3358.58	41.57	1606.82	-186.24	1276.20	71.83	411.00	1271.06	72.16	-185.39
0.38000	-3219.13	145.19	3.32	-3289.62	146.80	-9.14	-3284.75	26.13	14.53	-3411.24	19.72	66.36	-3593.70	-55.83	4.10	-3627.75	-17.50	-8.32	-3280.06	261.91	-10.60	-3472.16	252.28	23.05	-3546.61	-38.03	1220.39	0.00	0.00	0.00	-1943.96	109.23	1689.47	-3476.72	-40.35	1644.30	-3354.63	167.42	1618.51	-3342.79	42.96	1605.66	-189.49	1276.70	70.82	412.02	1270.78	72.61	-185.57
0.39000	-3219.13	145.19	3.32	-3289.62	146.80	-9.14	-3284.75	26.13	14.53	-3411.24	19.72	66.36	-3593.70	-55.83	4.10	-3627.75	-17.50	-8.32	-3280.06	261.91	-10.60	-3455.87	251.41	23.87	-3546.61	-38.03	1220.39	0.00	0.00	0.00	-1943.96	109.23	1689.47	-3476.72	-40.35	1644.30	-3372.47	167.49	1617.78	-3364.08	38.75	1607.13	-187.64	1276.49	71.27	412.21	1269.77	72.39	-186.12
0.40000	-3219.13	145.19	3.32	-3289.62	146.80	-9.14	-3284.75	26.13	14.53	-3411.24	19.72	66.36	-3593.70	-55.83	4.10	-3627.75	-17.50	-8.32	-3280.06	261.91	-10.60	-3440.34	250.62	24.82	-3546.61	-38.03	1220.39	0.00	0.00	0.00	-1943.96	109.23	1689.47	-3476.72	-40.35	1644.30	-3340.67	167.66	1617.36	-3377.61	37.92	1607.60	-185.90	1276.39	72.01	411.77	1270.12	72.08	-186.16
0.41000	-3219.13	145.19	3.32	-3289.62	146.80	-9.14	-3284.75	26.13	14.53	-3411.24	19.72	66.36	-3593.70	-55.83	4.10	-3627.75	-17.50	-8.32	-3280.06	261.91	-10.60	-3425.75	249.91	25.91	-3546.61	-38.03	1220.39	0.00	0.00	0.00	-1943.96	109.23	1689.47	-3476.72	-40.35	1644.30	-3362.44	166.70	1618.76	-3366.23	39.18	1606.61	-185.54	1276.30	72.10	411.70	1269.51	72.20	-185.95
0.42000	-3219.13	145.19	3.32	-3289.62	146.80	-9.14	-3284.75	26.13	14.53	-3411.24	19.72	66.36	-3593.70	-55.83	4.10	-3627.75	-17.50	-8.32	-3280.06	261.91	-10.60	-3412.29	249.29	27.14	-3546.61	-38.03	1220.39	0.00	0.00	0.00	-1943.96	109.23	1689.47	-3476.72	-40.35	1644.30	-3348.85	166.97	1617.40	-3356.55	37.86	1607.55	-185.52	1277.76	71.55	411.86	1269.74	72.62	-184.67
0.43000	-3219.13	145.19	3.32	-3289.62	146.80	-9.14	-3284.75	26.13	14.53	-3411.24	19.72	66.36	-3593.70	-55.83	4.10	-3627.75	-17.50	-8.32	-3280.06	261.91	-10.60	-3400.13	248.79	28.52	-3546.61	-38.03	1220.39	0.00	0.00	0.00	-1943.96	109.23	1689.47	-3476.72	-40.35	1644.30	-3353.02	166.60	1618.00	-3352.39	38.76	1606.73	-188.45	1277.12	71.14	411.20	1270.65	72.48	-184.78
0.44000	-3219.13	145.19	3.32	-3289.62	146.80	-9.14	-3284.75	26.13	14.53	-3411.24	19.72	66.36	-3593.70	-55.83	4.10	-3627.75	-17.50	-8.32	-3280.06	261.91	-10.60	-3389.45	248.42	30.06	-3546.61	-38.03	1220.39	0.00	0.00	0.00	-1943.96	109.23	1689.47	-3476.72	-40.35	1644.30	-3354.32	166.06	1617.68	-3342.98	38.43	1606.42	-187.85	1278.39	71.15	411.28	1270.43	72.01	-184.76
0.45000	-3219.13	145.19	3.32	-3289.62	146.80	-9.14	-3284.75	26.13	14.53	-3411.24	19.72	66.36	-3593.70	-55.83	4.10	-3627.75	-17.50	-8.32	-3280.06	261.91	-10.60	-3380.44	248.17	31.75	-3546.61	-38.03	1220.39	0.00	0.00	0.00	-1943.96	109.23	1689.47	-3476.72	-40.35	1644.30	-3374.73	165.55	1617.57	-3352.58	40.01	1606.65	-188.74	1276.60	71.19	411.46	1270.38	72.41	-185.80
0.46000	-3219.13	145.19	3.32	-3289.62	146.80	-9.14	-3284.75	26.13	14.53	-3411.24	19.72	66.36	-3593.70	-55.83	4.10	-3627.75	-17.50	-8.32	-3280.06	261.91	-10.60	-3373.27	248.08	33.60	-3546.61	-38.03	1220.39	0.00	0.00	0.00	-1943.96	109.23	1689.47	-3476.72	-40.35	1644.30	-3350.77	164.70	1616.93	-3383.22	37.52	1607.31	-190.44	1277.42	70.63	411.30	1271.05	72.45	-185.84
0.47000	-3219.13	145.19	3.32	-3289.62	146.80	-9.14	-3284.75	26.13	14.53	-3411.24	19.72	66.36	-3593.70	-55.83	4.10	-3627.75	-17.50	-8.32	-3280.06	261.91	-10.60	-3368.16	248.15	35.62	-3546.61	-38.03	1220.39	0.00	0.00	0.00	-1943.96	109.23	1689.47	-3476.72	-40.35	1644.30	-3332.79	165.70	1616.71	-3351.75	38.56	1606.15	-183.50	1276.22	72.76	412.15	1270.04	72.85	-185.47
0.48000	-3219.13	145.19	3.32	-3289.62	146.80	-9.14	-3284.75	26.13	14.53	-3411.24	19.72	66.36	-3593.70	-55.83	4.10	-3627.75	-17.50	-8.32	-3280.06	261.91	-10.60	-3394.56	247.31	34.22	-3546.61	-38.03	1220.39	0.00	0.00	0.00	-1943.96	109.23	1689.47	-3476.72	-40.35	1644.30	-3368.79	162.17	1618.48	-3340.33	38.77	1605.70	-186.82	1277.54	71.40	403.45	1269.01	73.07	-184.96
0.49000	-3219.13	145.19	3.32	-3289.62	146.80	-9.14	-3284.75	26.13	14.53	-3411.24	19.72	66.36	-3593.70	-55.83	4.10	-3627.75	-17.50	-8.32	-3280.06	261.91	-10.60	-3333.48	249.30	41.24	-3546.61	-38.03	1220.39	0.00	0.00	0.00	-1943.96	109.23	1689.47	-3476.72	-40.35	1644.30	-3355.06	162.76	1618.10	-3382.73	39.18	1607.70	-187.27	1279.20	70.87	399.69	1270.68	72.49	-184.81
0.50000	-3219.13	145.19	3.32	-3289.62	146.80	-9.14	-3284.75	26.13	14.53	-3411.24	19.72	66.36	-3593.70	-55.83	4.10	-3627.75	-17.50	-8.32	-3280.06	261.91	-10.60	-3308.07	249.72	44.30	-3546.61	-38.03	1220.39	0.00	0.00	0.00	-1943.96	109.23	1689.47	-3476.72	-40.35	1644.30	-3349.02	165.21	1617.84	-3368.03	35.61	1607.56	-188.43	1278.01	71.11	408.21	1270.41	72.06	-186.04
0.51000	-3219.13	145.19	3.32	-3289.62	146.80	-9.14	-3284.75	26.13	14.53	-3411.24	19.72	66.36	-3593.70	-55.83	4.10	-3627.75	-17.50	-8.32	-3280.06	261.91	-10.60	-3313.15	248.73	43.32	-3546.61	-38.03	1220.39	0.00	0.00	0.00	-1943.96	109.23	1689.47	-3476.72	-40.35	1644.30	-3382.07	164.29	1618.18	-3348.28	38.52	1606.47	-188.68	1278.63	71.25	411.48	1270.60	71.96	-185.64
0.52000	-3219.13	145.19	3.32	-3289.62	146.80	-9.14	-3284.75	26.13	14.53	-3411.24	19.72	66.36	-3593.70	-55.83	4.10	-3627.75	-17.50	-8.32	-3280.06	261.91	-10.60	-3327.28	247.60	41.97	-3546.61	-38.03	1220.39	0.00	0.00	0.00	-1943.96	109.23	1689.47	-3476.72	-40.35	1644.30	-3364.15	164.67	1618.07	-3368.33	39.49	1606.42	-187.53	1278.58	71.24	403.76	1271.26	72.36	-185.11
0.53000	-3219.13	145.19	3.32	-3289.62	146.80	-9.14	-3284.75	26.13	14.53	-3411.24	19.72	66.36	-3593.70	-55.83	4.10	-3627.75	-17.50	-8.32	-3280.06	261.91	-10.60	-3329.00	247.61	43.94	-3546.61	-38.03	1220.39	0.00	0.00	0.00	-1943.96	109.23	1689.47	-3476.72	-40.35	1644.30	-3351.04	164.13	1616.67	-3377.13	37.10	1607.99	-183.63	1278.04	71.81	409.63	1269.85	72.45	-185.55
0.54000	-3219.13	145.19	3.32	-3289.62	146.80	-9.14	-3284.75	26.13	14.53	-3411.24	19.72	66.36	-3593.70	-55.83	4.10	-3627.75	-17.50	-8.32	-3280.06	261.91	-10.60	-3323.17	248.12	46.36	-3546.61	-38.03	1220.39	0.00	0.00	0.00	-1943.96	109.23	1689.47	-3476.72	-40.35	1644.30	-3362.88	164.83	1618.08	-3402.43	39.05	1608.87	-185.91	1277.38	71.43	412.94	1269.77	72.86	-184.88
0.55000	-3219.13	145.19	3.32	-3289.62	146.80	-9.14	-3284.75	26.13	14.53	-3411.24	19.72	66.36	-3593.70	-55.83	4.10	-3627.75	-17.50	-8.32	-3280.06	261.91	-10.60	-3302.82	248.43	49.48	-3546.61	-38.03	1220.39	0.00	0.00	0.00	-1943.96	109.23	1689.47	-3476.72	-40.35	1644.30	-3321.85	163.39	1617.47	-3395.06	35.16	1607.50	-186.73	1278.58	71.29	404.26	1271.45	72.68	-185.87
0.56000	-3219.13	145.19	3.32	-3289.62	146.80	-9.14	-3284.75	26.13	14.53	-3411.24	19.72	66.36	-3593.70	-55.83	4.10	-3627.75	-17.50	-8.32	-3280.06	261.91	-10.60	-3287.77	248.28	49.91	-3546.61	-38.03	1220.39	0.00	0.00	0.00	-1943.96	109.23	1689.47	-3476.72	-40.35	1644.30	-3344.55	163.43	1616.30	-3349.91	36.76	1605.24	-186.09	1275.27	72.47	400.05	1271.43	72.49	-185.95
0.57000	-3219.13	145.19	3.32	-3289.62	146.80	-9.14	-3284.75	26.13	14.53	-3411.24	19.72	66.36	-3593.70	-55.83	4.10	-3627.75	-17.50	-8.32	-3280.06	261.91	-10.60	-3331.97	247.53	44.50	-3546.61	-38.03	1220.39	0.00	0.00	0.00	-1943.96	109.23	1689.47	-3476.72	-40.35	1644.30	-3377.02	162.98	1618.01	-3341.69	37.23	1605.02	-192.77	1278.07	70.12	407.81	1270.56	72.51	-185.59
0.58000	-3219.13	145.19	3.32	-3289.62	146.80	-9.14	-3284.75	26.13	14.53	-3411.24	19.72	66.36	-3593.70	-55.83	4.10	-3627.75	-17.50	-8.32	-3280.06	261.91	-10.60	-3377.88	246.99	39.80	-3546.61	-38.03	1220.39	0.00	0.00	0.00	-1943.96	109.23	1689.47	-3476.72	-40.35	1644.30	-3367.59	162.85	1618.45	-3364.88	37.96	1607.13	-189.83	1279.16	69.94	411.90	1270.46	72.15	-184.74
0.59000	-3219.13	145.19	3.32	-3289.62	146.80	-9.14	-3284.75	26.13	14.53	-3411.24	19.72	66.36	-3593.70	-55.83	4.10	-3627.75	-17.50	-8.32	-3280.06	261.91	-10.60	-3392.83	246.49	37.11	-3546.61	-38.03	1220.39	0.00	0.00	0.00	-1943.96	109.23	1689.47	-3476.72	-40.35	1644.30	-3363.00	161.80	1618.64	-3376.01	34.26	1607.01	-193.82	1279.30	70.12	412.26	1270.17	72.77	-184.22
0.60000	-3219.13	145.19	3.32	-3289.62	146.80	-9.14	-3284.75	26.13	14.53	-3411.24	19.72	66.36	-3593.70	-55.83	4.10	-3627.75	-17.50	-8.32	-3280.06	261.91	-10.60	-3381.28	247.41	36.48	-3546.61	-38.03	1220.39	0.00	0.00	0.00	-1943.96	109.23	1689.47	-3476.72	-40.35	1644.30	-3375.36	161.98	1619.52	-3343.34	35.16	1607.63	-192.40	1279.29	70.22	404.76	1269.66	73.47	-184.63
0.61000	-3219.13	145.19	3.32	-3289.62	146.80	-9.14	-3284.75	26.13	14.53	-3411.24	19.72	66.36	-3593.70	-55.83	4.10	-3627.75	-17.50	-8.32	-3280.06	261.91	-10.60	-3388.75	248.37	34.86	-3546.61	-38.03	1220.39	0.00	0.00	0.00	-1943.96	109.23	1689.47	-3476.72	-40.35	1644.30	-3360.94	162.91	1618.37	-3404.82	33.88	1609.42	-186.26	1277.17	71.82	408.74	1271.07	72.56	-185.41
0.62000	-3219.13	145.19	3.32	-3289.62	146.80	-9.14	-3284.75	26.13	14.53	-3411.24	19.72	66.36	-3593.70	-55.83	4.10	-3627.75	-17.50	-8.32	-3280.06	261.91	-10.60	-3396.49	249.01	33.06	-3546.61	-38.03	1220.39	0.00	0.00	0.00	-1943.96	109.23	1689.47	-3476.72	-40.35	1644.30	-3368.75	163.45	1619.05	-3402.72	35.28	1608.24	-186.54	1277.68	71.73	411.95	1270.57	72.56	-185.41
0.63000	-3219.13	145.19	3.32	-3289.62	146.80	-9.14	-3284.75	26.13	14.53	-3411.24	19.72	66.36	-3593.70	-55.83	4.10	-3627.75	-17.50	-8.32	-3280.06	261.91	-10.60	-3410.97	248.57	31.76	-3546.61	-38.03	1220.39	0.00	0.00	0.00	-1943.96	109.23	1689.47	-3476.72	-40.35	1644.30	-3353.88	161.93	1618.60	-3335.55	36.20	1606.60	-187.85	1278.28	71.28	411.59	1269.98	72.15	-185.46
0.64000	-3219.13	145.19	3.32	-3289.62	146.80	-9.14	-3284.75	26.13	14.53	-3411.24	19.72	66.36	-3593.70	-55.83	4.10	-3627.75	-17.50	-8.32	-3280.06	261.91	-10.60	-3424.16	247.74	31.26	-3546.61	-38.03	1220.39	0.00	0.00	0.00	-1943.96	109.23	1689.47	-3476.72	-40.35	1644.30	-3354.74	162.67	1617.45	-3384.04	34.00	1609.01	-185.93	1279.17	71.61	411.42	1270.28	72.49	-185.25
0.65000	-3219.13	145.19	3.32	-3289.62	146.80	-9.14	-3284.75	26.13	14.53	-3411.24	19.72	66.36	-3593.70	-55.83	4.10	-3627.75	-17.50	-8.32	-3280.06	261.91	-10.60	-3428.03	247.23	31.84	-3546.61	-38.03	1220.39	0.00	0.00	0.00	-1943.96	109.23	1689.47	-3476.72	-40.35	1644.30	-3355.48	162.06	1617.26	-3378.76	33.83	1608.54	-188.61	1278.39	71.50	400.53	1271.93	71.85	-186.33
0.66000	-3219.13	145.19	3.32	-3289.62	146.80	-9.14	-3284.75	26.13	14.53	-3411.24	19.72	66.36	-3593.70	-55.83	4.10	-3627.75	-17.50	-8.32	-3280.06	261.91	-10.60	-3414.58	247.74	33.82	-3546.61	-38.03	1220.39	0.00	0.00	0.00	-1943.96	109.23	1689.47	-3476.72	-40.35	1644.30	-3345.26	162.30	1616.62	-3399.61	34.52	1610.28	-185.03	1276.76	72.33	399.22	1272.69	71.87	-186.15
0.67000	-3219.13	145.19	3.32	-3289.62	146.80	-9.14	-3284.75	26.13	14.53	-3411.24	19.72	66.36	-3593.70	-55.83	4.10	-3627.75	-17.50	-8.32	-3280.06	261.91	-10.60	-3390.44	248.34	36.12	-3546.61	-38.03	1220.39	0.00	0.00	0.00	-1943.96	109.23	1689.47	-3476.72	-40.35	1644.30	-3341.79	163.09	1617.90	-3394.34	35.19	1609.80	-185.36	1277.60	71.77	407.78	1271.19	72.32	-185.56
0.68000	-3219.13	145.19	3.32	-3289.62	146.80	-9.14	-3284.75	26.13	14.53	-3411.24	19.72	66.36	-3593.70	-55.83	4.10	-3627.75	-17.50	-8.32	-3280.06	261.91	-10.60	-3389.19	249.61	37.06	-3546.61	-38.03	1220.39	0.00	0.00	0.00	-1943.96	109.23	1689.47	-3476.72	-40.35	1644.30	-3373.16	162.45	1618.90	-3380.78	33.57	1608.75	-182.35	1277.55	72.20	411.01	1270.47	72.54	-185.36
0.69000	-3219.13	145.19	3.32	-3289.62	146.80	-9.14	-3284.75	26.13	14.53	-3411.24	19.72	66.36	-3593.70	-55.83	4.10	-3627.75	-17.50	-8.32	-3280.06	261.91	-10.60	-3386.92	248.30	36.59	-3546.61	-38.03	1220.39	0.00	0.00	0.00	-1943.96	109.23	1689.47	-3476.72	-40.35	1644.30	-3373.55	162.20	1618.21	-3360.56	34.88	1608.62	-186.23	1278.52	71.28	404.04	1271.58	72.49	-184.75
0.70000	-3219.13	145.19	3.32	-3289.62	146.80	-9.14	-3284.75	26.13	14.53	-3411.24	19.72	66.36	-3593.70	-55.83	4.10	-3627.75	-17.50	-8.32	-3280.06	261.91	-10.60	-3356.89	245.17	41.29	-3546.61	-38.03	1220.39	0.00	0.00	0.00	-1943.96	109.23	1689.47	-3476.72	-40.35	1644.30	-3345.46	162.29	1617.53	-3361.01	35.92	1607.53	-191.29	1277.80	70.49	409.41	1270.37	72.32	-183.87
0.71000	-3219.13	145.19	3.32	-3289.62	146.80	-9.14	-3284.75	26.13	14.53	-3411.24	19.72	66.36	-3593.70	-55.83	4.10	-3627.75	-17.50	-8.32	-3280.06	261.91	-10.60	-3368.66	246.17	36.74	-3546.61	-38.03	1220.39	0.00	0.00	0.00	-1943.96	109.23	1689.47	-3476.72	-40.35	1644.30	-3381.41	162.46	1618.01	-3379.99	33.94	1608.25	-187.90	1277.50	71.26	411.09	1269.92	71.96	-184.25
0.72000	-3219.13	145.19	3.32	-3289.62	146.80	-9.14	-3284.75	26.13	14.53	-3411.24	19.72	66.36	-3593.70	-55.83	4.10	-3627.75	-17.50	-8.32	-3280.06	261.91	-10.60	-3376.41	245.35	36.48	-3546.61	-38.03	1220.39	0.00	0.00	0.00	-1943.96	109.23	1689.47	-3476.72	-40.35	1644.30	-3362.19	161.63	1618.12	-3383.72	33.32	1608.96	-185.15	1276.37	71.85	403.85	1270.68	72.45	-184.45
0.73000	-3219.13	145.19	3.32	-3289.62	146.80	-9.14	-3284.75	26.13	14.53	-3411.24	19.72	66.36	-3593.70	-55.83	4.10	-3627.75	-17.50	-8.32	-3280.06	261.91	-10.60	-3379.75	246.54	38.17	-3546.61	-38.03	1220.39	0.00	0.00	0.00	-1943.96	109.23	1689.47	-3476.72	-40.35	1644.30	-3372.12	161.92	1618.89	-3373.81	33.63	1609.57	-183.05	1277.17	72.36	399.25	1270.52	72.27	-184.52
0.74000	-3219.13	145.19	3.32	-3289.62	146.80	-9.14	-3284.75	26.13	14.53	-3411.24	19.72	66.36	-3593.70	-55.83	4.10	-3627.75	-17.50	-8.32	-3280.06	261.91	-10.60	-3389.50	250.28	36.95	-3546.61	-38.03	1220.39	0.00	0.00	0.00	-1943.96	109.23	1689.47	-3476.72	-40.35	1644.30	-3345.19	162.76	1617.12	-3386.96	32.22	1609.08	-185.35	1277.27	71.85	407.92	1270.68	72.30	-184.70
0.75000	-3219.13	145.19	3.32	-3289.62	146.80	-9.14	-3284.75	26.13	14.53	-3411.24	19.72	66.36	-3593.70	-55.83	4.10	-3627.75	-17.50	-8.32	-3280.06	261.91	-10.60	-3345.74	249.69	42.82	-3546.61	-38.03	1220.39	0.00	0.00	0.00	-1943.96	109.23	1689.47	-3476.72	-40.35	1644.30	-3375.30	162.81	1617.88	-3376.60	37.72	1607.33	-191.46	1276.74	70.62	404.53	1271.20	72.96	-184.67
0.76000	-3219.13	145.19	3.32	-3289.62	146.80	-9.14	-3284.75	26.13	14.53	-3411.24	19.72	66.36	-3593.70	-55.83	4.10	-3627.75	-17.50	-8.32	-3280.06	261.91	-10.60	-3347.72	247.62	42.09	-3546.61	-38.03	1220.39	0.00	0.00	0.00	-1943.96	109.23	1689.47	-3476.72	-40.35	1644.30	-3378.37	161.77	1617.88	-3415.13	33.61	1608.43	-184.45	1275.89	71.88	410.17	1269.92	72.60	-184.20
0.77000	-3219.13	145.19	3.32	-3289.62	146.80	-9.14	-3284.75	26.13	14.53	-3411.24	19.72	66.36	-3593.70	-55.83	4.10	-3627.75	-17.50	-8.32	-3280.06	261.91	-10.60	-3375.78	246.15	37.59	-3546.61	-38.03	1220.39	0.00	0.00	0.00	-1943.96	109.23	1689.47	-3476.72	-40.35	1644.30	-3378.27	163.51	1617.78	-3395.57	32.66	1608.62	-185.25	1276.79	71.84	411.36	1270.32	72.45	-185.29
0.78000	-3219.13	145.19	3.32	-3289.62	146.80	-9.14	-3284.75	26.13	14.53	-3411.24	19.72	66.36	-3593.70	-55.83	4.10	-3627.75	-17.50	-8.32	-3280.06	261.91	-10.60	-3409.74	249.28	33.09	-3546.61	-38.03	1220.39	0.00	0.00	0.00	-1943.96	109.23	1689.47	-3476.72	-40.35	1644.30	-3371.67	161.90	1617.75	-3357.54	31.68	1606.16	-189.67	1277.81	70.99	411.26	1270.37	72.13	-184.26
0.79000	-3219.13	145.19	3.32	-3289.62	146.80	-9.14	-3284.75	26.13	14.53	-3411.24	19.72	66.36	-3593.70	-55.83	4.10	-3627.75	-17.50	-8.32	-3280.06	261.91	-10.60	-3368.28	247.97	37.47	-3546.61	-38.03	1220.39	0.00	0.00	0.00	-1943.96	109.23	1689.47	-3476.72	-40.35	1644.30	-3379.33	160.21	1618.59	-3413.46	32.34	1608.40	-188.53	1277.14	71.14	405.34	1269.87	73.13	-184.37
0.80000	-3219.13	145.19	3.32	-3289.62	146.80	-9.14	-3284.75	26.13	14.53	-3411.24	19.72	66.36	-3593.70	-55.83	4.10	-3627.75	-17.50	-8.32	-3280.06	261.91	-10.60	-3367.22	248.06	37.33	-3546.61	-38.03	1220.39	0.00	0.00	0.00	-1943.96	109.23	1689.47	-3476.72	-40.35	1644.30	-3343.79	160.06	1615.53	-3363.37	33.59	1608.76	-183.77	1276.58	72.27	409.47	1270.24	72.82	-184.17
0.81000	-3219.13	145.19	3.32	-3289.62	146.80	-9.14	-3284.75	26.13	14.53	-3411.24	19.72	66.36	-3593.70	-55.83	4.10	-3627.75	-17.50	-8.32	-3280.06	261.91	-10.60	-3366.21	248.14	37.20	-3546.61	-38.03	1220.39	0.00	0.00	0.00	-1943.96	109.23	1689.47	-3476.72	-40.35	1644.30	-3363.90	161.03	1616.53	-3373.37	33.70	1607.84	-185.64	1276.24	72.12	411.81	1270.23	72.26	-184.81
0.82000	-3219.13	145.19	3.32	-3289.62	146.80	-9.14	-3284.75	26.13	14.53	-3411.24	19.72	66.36	-3593.70	-55.83	4.10	-3627.75	-17.50	-8.32	-3280.06	261.91	-10.60	-3365.26	248.19	37.08	-3546.61	-38.03	1220.39	0.00	0.00	0.00	-1943.96	109.23	1689.47	-3476.72	-40.35	1644.30	-3337.18	163.86	1615.83	-3423.53	34.24	1609.79	-182.20	1274.61	72.88	411.24	1269.70	72.03	-184.76
0.83000	-3219.13	145.19	3.32	-3289.62	146.80	-9.14	-3284.75	26.13	14.53	-3411.24	19.72	66.36	-3593.70	-55.83	4.10	-3627.75	-17.50	-8.32	-3280.06	261.91	-10.60	-3364.36	248.23	36.96	-3546.61	-38.03	1220.39	0.00	0.00	0.00	-1943.96	109.23	1689.47	-3476.72	-40.35	1644.30	-3362.95	162.91	1615.92	-3413.09	34.53	1607.33	-184.39	1277.44	71.60	410.66	1269.84	72.36	-184.82
0.84000	-3219.13	145.19	3.32	-3289.62	146.80	-9.14	-3284.75	26.13	14.53	-3411.24	19.72	66.36	-3593.70	-55.83	4.10	-3627.75	-17.50	-8.32	-3280.06	261.91	-10.60	-3363.51	248.25	36.85	-3546.61	-38.03	1220.39	0.00	0.00	0.00	-1943.96	109.23	1689.47	-3476.72	-40.35	1644.30	-3367.90	162.71	1617.38	-3389.24	33.87	1607.51	-186.53	1277.82	71.36	411.65	1270.20	72.79	-185.76
0.85000	-3219.13	145.19	3.32	-3289.62	146.80	-9.14	-3284.75	26.13	14.53	-3411.24	19.72	66.36	-3593.70	-55.83	4.10	-3627.75	-17.50	-8.32	-3280.06	261.91	-10.60	-3362.71	248.26	36.75	-3546.61	-38.03	1220.39	0.00	0.00	0.00	-1943.96	109.23	1689.47	-3476.72	-40.35	1644.30	-3354.18	162.97	1615.77	-3370.21	35.63	1607.30	-188.75	1279.33	70.52	412.07	1270.01	72.41	-184.56
0.86000	-3219.13	145.19	3.32	-3289.62	146.80	-9.14	-3284.75	26.13	14.53	-3411.24	19.72	66.36	-3593.70	-55.83	4.10	-3627.75	-17.50	-8.32	-3280.06	261.91	-10.60	-3361.97	248.25	36.66	-3546.61	-38.03	1220.39	0.00	0.00	0.00	-1943.96	109.23	1689.47	-3476.72	-40.35	1644.30	-3376.17	163.90	1617.98	-3363.33	38.28	1606.19	-186.74	1277.69	71.24	410.88	1270.23	72.45	-185.06
0.87000	-3219.13	145.19	3.32	-3289.62	146.80	-9.14	-3284.75	26.13	14.53	-3411.24	19.72	66.36	-3593.70	-55.83	4.10	-3627.75	-17.50	-8.32	-3280.06	261.91	-10.60	-3361.27	248.22	36.57	-3546.61	-38.03	1220.39	0.00	0.00	0.00	-1943.96	109.23	1689.47	-3476.72	-40.35	1644.30	-3353.45	162.32	1616.84	-3385.49	36.41	1607.08	-188.98	1276.83	71.06	411.57	1270.37	72.47	-184.51
0.88000	-3219.13	145.19	3.32	-3289.62	146.80	-9.14	-3284.75	26.13	14.53	-3411.24	19.72	66.36	-3593.70	-55.83	4.10	-3627.75	-17.50	-8.32	-3280.06	261.91	-10.60	-3360.62	248.17	36.49	-3546.61	-38.03	1220.39	0.00	0.00	0.00	-1943.96	109.23	1689.47	-3476.72	-40.35	1644.30	-3354.31	163.47	1617.55	-3402.92	34.21	1608.12	-188.69	1278.91	70.68	411.71	1270.29	72.11	-185.02
0.89000	-3219.13	145.19	3.32	-3289.62	146.80	-9.14	-3284.75	26.13	14.53	-3411.24	19.72	66.36	-3593.70	-55.83	4.10	-3627.75	-17.50	-8.32	-3280.06	261.91	-10.60	-3360.02	248.10	36.42	-3546.61	-38.03	1220.39	0.00	0.00	0.00	-1943.96	109.23	1689.47	-3476.72	-40.35	1644.30	-3355.00	163.86	1617.23	-3371.20	34.82	1607.17	-185.23	1277.78	71.56	410.97	1270.63	72.27	-185.95
0.90000	-3219.13	145.19	3.32	-3289.62	146.80	-9.14	-3284.75	26.13	14.53	-3411.24	19.72	66.36	-3593.70	-55.83	4.10	-3627.75	-17.50	-8.32	-3280.06	261.91	-10.60	-3359.47	248.02	36.35	-3546.61	-38.03	1220.39	0.00	0.00	0.00	-1943.96	109.23	1689.47	-3476.72	-40.35	1644.30	-3335.54	163.85	1617.04	-3373.74	32.16	1606.34	-184.47	1276.91	72.01	411.40	1270.88	72.46	-184.86
0.91000	-3219.13	145.19	3.32	-3289.62	146.80	-9.14	-3284.75	26.13	14.53	-3411.24	19.72	66.36	-3593.70	-55.83	4.10	-3627.75	-17.50	-8.32	-3280.06	261.91	-10.60	-3358.96	247.92	36.29	-3546.61	-38.03	1220.39	0.00	0.00	0.00	-1943.96	109.23	1689.47	-3476.72	-40.35	1644.30	-3335.29	164.31	1616.68	-3339.34	34.34	1606.28	-187.81	1278.96	70.96	402.78	1270.17	73.09	-184.25
0.92000	-3219.13	145.19	3.32	-3289.62	146.80	-9.14	-3284.75	26.13	14.53	-3411.24	19.72	66.36	-3593.70	-55.83	4.10	-3627.75	-17.50	-8.32	-3280.06	261.91	-10.60	-3358.50	247.81	36.24	-3546.61	-38.03	1220.39	0.00	0.00	0.00	-1943.96	109.23	1689.47	-3476.72	-40.35	1644.30	-3349.10	162.91	1616.14	-3345.50	36.95	1607.95	-181.88	1275.07	72.73	408.32	1270.06	72.85	-185.02
0.93000	-3219.13	145.19	3.32	-3289.62	146.80	-9.14	-3284.75	26.13	14.53	-3411.24	19.72	66.36	-3593.70	-55.83	4.10	-3627.75	-17.50	-8.32	-3280.06	261.91	-10.60	-3358.09	247.68	36.19	-3546.61	-38.03	1220.39	0.00	0.00	0.00	-1943.96	109.23	1689.47	-3476.72	-40.35	1644.30	-3382.70	162.40	1618.12	-3369.74	37.21	1608.03	-181.34	1274.88	72.95	410.68	1270.22	72.42	-185.00
0.94000	-3219.13	145.19	3.32	-3289.62	146.80	-9.14	-3284.75	26.13	14.53	-3411.24	19.72	66.36	-3593.70	-55.83	4.10	-3627.75	-17.50	-8.32	-3280.06	261.91	-10.60	-3357.72	247.53	36.15	-3546.61	-38.03	1220.39	0.00	0.00	0.00	-1943.96	109.23	1689.47	-3476.72	-40.35	1644.30	-3365.92	163.28	1618.00	-3365.74	35.33	1607.50	-186.77	1276.34	71.47	404.58	1271.55	72.45	-184.63
0.95000	-3219.13	145.19	3.32	-3289.62	146.80	-9.14	-3284.75	26.13	14.53	-3411.24	19.72	66.36	-3593.70	-55.83	4.10	-3627.75	-17.50	-8.32	-3280.06	261.91	-10.60	-3357.40	247.36	36.12	-3546.61	-38.03	1220.39	0.00	0.00	0.00	-1943.96	109.23	1689.47	-3476.72	-40.35	1644.30	-3381.10	166.08	1618.28	-3384.20	36.17	1606.87	-188.98	1278.22	70.74	409.78	1270.42	72.89	-184.65
0.96000	-3219.13	145.19	3.32	-3289.62	146.80	-9.14	-3284.75	26.13	14.53	-3411.24	19.72	66.36	-3593.70	-55.83	4.10	-3627.75	-17.50	-8.32	-3280.06	261.91	-10.60	-3357.12	247.18	36.09	-3546.61	-38.03	1220.39	0.00	0.00	0.00	-1943.96	109.23	1689.47	-3476.72	-40.35	1644.30	-3369.57	164.71	1618.51	-3380.56	36.83	1608.68	-187.19	1277.58	71.23	400.96	1272.60	71.30	-185.08
0.97000	-3219.13	145.19	3.32	-3289.62	146.80	-9.14	-3284.75	26.13	14.53	-3411.24	19.72	66.36	-3593.70	-55.83	4.10	-3627.75	-17.50	-8.32	-3280.06	261.91	-10.60	-3356.88	246.99	36.08	-3546.61	-38.03	1220.39	0.00	0.00	0.00	-1943.96	109.23	1689.47	-3476.72	-40.35	1644.30	-3352.18	164.08	1616.44	-3358.93	36.20	1607.72	-183.77	1276.66	72.57	398.78	1269.92	72.51	-185.13
0.98000	-3219.13	145.19	3.32	-3289.62	146.80	-9.14	-3284.75	26.13	14.53	-3411.24	19.72	66.36	-3593.70	-55.83	4.10	-3627.75	-17.50	-8.32	-3280.06	261.91	-10.60	-3356.69	246.77	36.06	-3546.61	-38.03	1220.39	0.00	0.00	0.00	-1943.96	109.23	1689.47	-3476.72	-40.35	1644.30	-3367.39	165.66	1617.25	-3383.01	36.00	1606.26	-188.53	1279.12	70.75	408.38	1270.29	72.60	-184.75
0.99000	-3219.13	145.19	3.32	-3289.62	146.80	-9.14	-3284.75	26.13	14.53	-3411.24	19.72	66.36	-3593.70	-55.83	4.10	-3627.75	-17.50	-8.32	-3280.06	261.91	-10.60	-3356.53	246.54	36.06	-3546.61	-38.03	1220.39	0.00	0.00	0.00	-1943.96	109.23	1689.47	-3476.72	-40.35	1644.30	-3391.56	164.46	1618.85	-3390.00	35.39	1605.86	-191.98	1279.56	69.90	412.24	1270.11	72.88	-184.72
1.00000	-3219.13	145.19	3.32	-3289.62	146.80	-9.14	-3284.75	26.13	14.53	-3411.24	19.72	66.36	-3593.70	-55.83	4.10	-3627.75	-17.50	-8.32	-3280.06	261.91	-10.60	-3356.42	246.30	36.06	-3546.61	-38.03	1220.39	0.00	0.00	0.00	-1943.96	109.23	1689.47	-3476.72	-40.35	1644.30	-3381.13	166.01	1619.42	-3392.83	37.30	1606.79	-186.47	1277.02	71.85	403.69	1269.59	73.26	-184.68
1.01000	-3219.13	145.19	3.32	-3289.62	146.80	-9.14	-3284.75	26.13	14.53	-3411.24	19.72	66.36	-3593.70	-55.83	4.10	-3627.75	-17.50	-8.32	-3280.06	261.91	-10.60	-3356.35	246.04	36.06	-3546.61	-38.03	1220.39	0.00	0.00	0.00	-1943.96	109.23	1689.47	-3476.72	-40.35	1644.30	-3356.18	166.68	1617.22	-3350.54	40.38	1606.51	-189.22	1277.72	71.06	409.08	1270.47	72.85	-184.87
1.02000	-3219.13	145.19	3.32	-3289.62	146.80	-9.14	-3284.75	26.13	14.53	-3411.24	19.72	66.36	-3593.70	-55.83	4.10	-3627.75	-17.50	-8.32	-3280.06	261.91	-10.60	-3356.32	245.76	36.08	-3546.61	-38.03	1220.39	0.00	0.00	0.00	-1943.96	109.23	1689.47	-3476.72	-40.35	1644.30	-3362.83	166.46	1617.27	-3341.51	39.01	1605.92	-186.43	1276.88	71.60	411.75	1270.45	72.04	-185.73
1.03000	-3219.13	145.19	3.32	-3289.62	146.80	-9.14	-3284.75	26.13	14.53	-3411.24	19.72	66.36	-3593.70	-55.83	4.10	-3627.75	-17.50	-8.32	-3280.06	261.91	-10.60	-3356.33	245.47	36.10	-3546.61	-38.03	1220.39	0.00	0.00	0.00	-1943.96	109.23	1689.47	-3476.72	-40.35	1644.30	-3352.58	166.66	1618.85	-3375.40	37.90	1606.94	-188.17	1275.55	71.62	411.12	1270.07	72.05	-185.36
1.04000	-3219.13	145.19	3.32	-3289.62	146.80	-9.14	-3284.75	26.13	14.53	-3411.24	19.72	66.36	-3593.70	-55.83	4.10	-3627.75	-17.50	-8.32	-3280.06	261.91	-10.60	-3356.37	245.17	36.12	-3546.61	-38.03	1220.39	0.00	0.00	0.00	-1943.96	109.23	1689.47	-3476.72	-40.35	1644.30	-3382.65	166.63	1618.50	-3418.53	40.48	1608.48	-186.46	1277.15	71.36	404.51	1270.83	72.54	-185.44
1.05000	-3219.13	145.19	3.32	-3289.62	146.80	-9.14	-3284.75	26.13	14.53	-3411.24	19.72	66.36	-3593.70	-55.83	4.10	-3627.75	-17.50	-8.32	-3280.06	261.91	-10.60	-3356.46	244.84	36.16	-3546.61	-38.03	1220.39	0.00	0.00	0.00	-1943.96	109.23	1689.47	-3476.72	-40.35	1644.30	-3354.89	167.37	1618.05	-3386.94	40.81	1607.03	-187.93	1278.40	70.84	409.18	1271.53	72.38	-185.13
1.06000	-3219.13	145.19	3.32	-3289.62	146.80	-9.14	-3284.75	26.13	14.53	-3411.24	19.72	66.36	-3593.70	-55.83	4.10	-3627.75	-17.50	-8.32	-3280.06	261.91	-10.60	-3356.58	244.51	36.19	-3546.61	-38.03	1220.39	0.00	0.00	0.00	-1943.96	109.23	1689.47	-3476.72	-40.35	1644.30	-3349.11	169.07	1618.93	-3391.70	43.47	1607.48	-188.44	1278.37	71.01	402.57	1269.08	72.89	-184.93
1.07000	-3219.13	145.19	3.32	-3289.62	146.80	-9.14	-3284.75	26.13	14.53	-3411.24	19.72	66.36	-3593.70	-55.83	4.10	-3627.75	-17.50	-8.32	-3280.06	261.91	-10.60	-3356.74	244.15	36.24	-3546.61	-38.03	1220.39	0.00	0.00	0.00	-1943.96	109.23	1689.47	-3476.72	-40.35	1644.30	-3362.91	167.90	1619.00	-3375.67	42.89	1605.67	-189.12	1277.35	71.15	409.30	1269.64	72.52	-185.01
1.08000	-3219.13	145.19	3.32	-3289.62	146.80	-9.14	-3284.75	26.13	14.53	-3411.24	19.72	66.36	-3593.70	-55.83	4.10	-3627.75	-17.50	-8.32	-3280.06	261.91	-10.60	-3356.93	243.79	36.29	-3546.61	-38.03	1220.39	0.00	0.00	0.00	-1943.96	109.23	1689.47	-3476.72	-40.35	1644.30	-3380.31	169.76	1618.90	-3367.93	40.13	1606.57	-188.12	1277.12	71.12	412.56	1270.12	72.79	-185.12
1.09000	-3219.13	145.19	3.32	-3289.62	146.80	-9.14	-3284.75	26.13	14.53	-3411.24	19.72	66.36	-3593.70	-55.83	4.10	-3627.75	-17.50	-8.32	-3280.06	261.91	-10.60	-3357.16	243.41	36.35	-3546.61	-38.03	1220.39	0.00	0.00	0.00	-1943.96	109.23	1689.47	-3476.72	-40.35	1644.30	-3368.00	171.51	1620.92	-3402.58	41.53	1606.23	-186.49	1275.27	72.09	412.50	1269.61	72.57	-184.73
1.10000	-3219.13	145.19	3.32	-3289.62	146.80	-9.14	-3284.75	26.13	14.53	-3411.24	19.72	66.36	-3593.70	-55.83	4.10	-3627.75	-17.50	-8.32	-3280.06	261.91	-10.60	-3357.43	243.01	36.41	-3546.61	-38.03	1220.39	0.00	0.00	0.00	-1943.96	109.23	1689.47	-3476.72	-40.35	1644.30	-3377.10	171.55	1620.51	-3384.28	45.02	1604.17	-183.77	1273.96	72.71	411.14	1270.02	72.37	-185.33
1.11000	-3219.13	145.19	3.32	-3289.62	146.80	-9.14	-3284.75	26.13	14.53	-3411.24	19.72	66.36	-3593.70	-55.83	4.10	-3627.75	-17.50	-8.32	-3280.06	261.91	-10.60	-3357.72	242.60	36.48	-3546.61	-38.03	1220.39	0.00	0.00	0.00	-1943.96	109.23	1689.47	-3476.72	-40.35	1644.30	-3385.90	172.86	1619.49	-3375.39	45.44	1603.74	-189.08	1277.00	70.97	411.95	1269.72	72.31	-185.48
1.12000	-3219.13	145.19	3.32	-3289.62	146.80	-9.14	-3284.75	26.13	14.53	-3411.24	19.72	66.36	-3593.70	-55.83	4.10	-3627.75	-17.50	-8.32	-3280.06	261.91	-10.60	-3358.06	242.18	36.55	-3546.61	-38.03	1220.39	0.00	0.00	0.00	-1943.96	109.23	1689.47	-3476.72	-40.35	1644.30	-3394.43	173.94	1620.48	-3390.47	45.90	1604.01	-191.08	1279.88	70.24	412.17	1269.95	72.23	-184.78
1.13000	-3219.13	145.19	3.32	-3289.62	146.80	-9.14	-3284.75	26.13	14.53	-3411.24	19.72	66.36	-3593.70	-55.83	4.10	-3627.75	-17.50	-8.32	-3280.06	261.91	-10.60	-3358.42	241.74	36.64	-3546.61	-38.03	1220.39	0.00	0.00	0.00	-1943.96	109.23	1689.47	-3476.72	-40.35	1644.30	-3365.27	175.90	1620.72	-3413.16	47.44	1603.48	-187.81	1279.17	71.14	412.04	1269.87	72.22	-184.83
1.14000	-3219.13	145.19	3.32	-3289.62	146.80	-9.14	-3284.75	26.13	14.53	-3411.24	19.72	66.36	-3593.70	-55.83	4.10	-3627.75	-17.50	-8.32	-3280.06	261.91	-10.60	-3358.81	241.28	36.72	-3546.61	-38.03	1220.39	0.00	0.00	0.00	-1943.96	109.23	1689.47	-3476.72	-40.35	1644.30	-3354.92	176.25	1619.79	-3387.30	48.15	1601.84	-185.19	1277.98	71.35	411.82	1270.69	72.27	-185.12
1.15000	-3219.13	145.19	3.32	-3289.62	146.80	-9.14	-3284.75	26.13	14.53	-3411.24	19.72	66.36	-3593.70	-55.83	4.10	-3627.75	-17.50	-8.32	-3280.06	261.91	-10.60	-3359.24	240.82	36.81	-3546.61	-38.03	1220.39	0.00	0.00	0.00	-1943.96	109.23	1689.47	-3476.72	-40.35	1644.30	-3349.18	175.26	1620.87	-3393.09	47.70	1600.68	-185.73	1275.46	72.50	403.40	1271.39	72.16	-185.82
1.16000	-3219.13	145.19	3.32	-3289.62	146.80	-9.14	-3284.75	26.13	14.53	-3411.24	19.72	66.36	-3593.70	-55.83	4.10	-3627.75	-17.50	-8.32	-3280.06	261.91	-10.60	-3359.70	240.33	36.91	-3546.61	-38.03	1220.39	0.00	0.00	0.00	-1943.96	109.23	1689.47	-3476.72	-40.35	1644.30	-3402.95	178.56	1623.53	-3399.16	50.79	1600.64	-184.41	1276.42	72.53	401.99	1271.63	72.47	-185.89
1.17000	-3219.13	145.19	3.32	-3289.62	146.80	-9.14	-3284.75	26.13	14.53	-3411.24	19.72	66.36	-3593.70	-55.83	4.10	-3627.75	-17.50	-8.32	-3280.06	261.91	-10.60	-3360.18	239.84	37.02	-3546.61	-38.03	1220.39	0.00	0.00	0.00	-1943.96	109.23	1689.47	-3476.72	-40.35	1644.30	-3413.95	180.00	1624.60	-3409.04	51.62	1599.84	-182.92	1275.16	72.92	400.10	1272.49	71.97	-184.83
1.18000	-3219.13	145.19	3.32	-3289.62	146.80	-9.14	-3284.75	26.13	14.53	-3411.24	19.72	66.36	-3593.70	-55.83	4.10	-3627.75	-17.50	-8.32	-3280.06	261.91	-10.60	-3360.70	239.33	37.13	-3546.61	-38.03	1220.39	0.00	0.00	0.00	-1943.96	109.23	1689.47	-3476.72	-40.35	1644.30	-3412.66	181.16	1624.89	-3404.51	53.78	1598.41	-186.66	1277.81	71.36	408.17	1271.60	72.10	-184.47
1.19000	-3219.13	145.19	3.32	-3289.62	146.80	-9.14	-3284.75	26.13	14.53	-3411.24	19.72	66.36	-3593.70	-55.83	4.10	-3627.75	-17.50	-8.32	-3280.06	261.91	-10.60	-3361.25	238.81	37.24	-3546.61	-38.03	1220.39	0.00	0.00	0.00	-1943.96	109.23	1689.47	-3476.72	-40.35	1644.30	-3403.09	182.15	1624.64	-3384.59	55.70	1596.97	-184.31	1277.73	72.09	403.45	1270.41	72.78	-185.13
1.20000	-3219.13	145.19	3.32	-3289.62	146.80	-9.14	-3284.75	26.13	14.53	-3411.24	19.72	66.36	-3593.70	-55.83	4.10	-3627.75	-17.50	-8.32	-3280.06	261.91	-10.60	-3361.82	238.27	37.36	-3546.61	-38.03	1220.39	0.00	0.00	0.00	-1943.96	109.23	1689.47	-3476.72	-40.35	1644.30	-3389.25	183.08	1624.11	-3388.15	57.03	1595.37	-187.90	1277.32	71.16	399.43	1270.22	72.71	-184.88
1.21000	-3219.13	145.19	3.32	-3289.62	146.80	-9.14	-3284.75	26.13	14.53	-3411.24	19.72	66.36	-3593.70	-55.83	4.10	-3627.75	-17.50	-8.32	-3280.06	261.91	-10.60	-3362.42	237.72	37.49	-3546.61	-38.03	1220.39	0.00	0.00	0.00	-1943.96	109.23	1689.47	-3476.72	-40.35	1644.30	-3375.15	184.06	1623.53	-3417.70	57.30	1595.34	-191.48	1278.27	70.05	408.67	1270.38	72.65	-184.54
1.22000	-3219.13	145.19	3.32	-3289.62	146.80	-9.14	-3284.75	26.13	14.53	-3411.24	19.72	66.36	-3593.70	-55.83	4.10	-3627.75	-17.50	-8.32	-3280.06	261.91	-10.60	-3363.05	237.16	37.62	-3546.61	-38.03	1220.39	0.00	0.00	0.00	-1943.96	109.23	1689.47	-3476.72	-40.35	1644.30	-3364.78	185.19	1623.15	-3414.41	60.31	1593.70	-190.90	1279.16	70.34	404.89	1271.11	72.76	-185.33
1.23000	-3219.13	145.19	3.32	-3289.62	146.80	-9.14	-3284.75	26.13	14.53	-3411.24	19.72	66.36	-3593.70	-55.83	4.10	-3627.75	-17.50	-8.32	-3280.06	261.91	-10.60	-3363.70	236.59	37.76	-3546.61	-38.03	1220.39	0.00	0.00	0.00	-1943.96	109.23	1689.47	-3476.72	-40.35	1644.30	-3362.17	186.59	1623.21	-3427.98	61.37	1591.88	-188.55	1278.43	70.87	409.45	1270.23	72.35	-185.14
1.24000	-3219.13	145.19	3.32	-3289.62	146.80	-9.14	-3284.75	26.13	14.53	-3411.24	19.72	66.36	-3593.70	-55.83	4.10	-3627.75	-17.50	-8.32	-3280.06	261.91	-10.60	-3364.38	236.00	37.90	-3546.61	-38.03	1220.39	0.00	0.00	0.00	-1943.96	109.23	1689.47	-3476.72	-40.35	1644.30	-3371.30	188.35	1623.95	-3394.08	64.79	1591.08	-186.98	1275.71	71.56	403.09	1271.10	72.33	-185.10
1.25000	-3219.13	145.19	3.32	-3289.62	146.80	-9.14	-3284.75	26.13	14.53	-3411.24	19.72	66.36	-3593.70	-55.83	4.10	-3627.75	-17.50	-8.32	-3280.06	261.91	-10.60	-3365.08	235.40	38.05	-3546.61	-38.03	1220.39	0.00	0.00	0.00	-1943.96	109.23	1689.47	-3476.72	-40.35	1644.30	-3371.79	189.28	1624.48	-3395.85	66.59	1589.44	-186.91	1277.63	70.98	408.38	1270.54	72.62	-184.83
1.26000	-3219.13	145.19	3.32	-3289.62	146.80	-9.14	-3284.75	26.13	14.53	-3411.24	19.72	66.36	-3593.70	-55.83	4.10	-3627.75	-17.50	-8.32	-3280.06	261.91	-10.60	-3365.81	234.78	38.20	-3546.61	-38.03	1220.39	0.00	0.00	0.00	-1943.96	109.23	1689.47	-3476.72	-40.35	1644.30	-3430.67	192.73	1626.88	-3408.52	70.88	1588.78	-189.95	1278.03	70.76	412.09	1269.88	72.35	-185.36
1.27000	-3219.13	145.19	3.32	-3289.62	146.80	-9.14	-3284.75	26.13	14.53	-3411.24	19.72	66.36	-3593.70	-55.83	4.10	-3627.75	-17.50	-8.32	-3280.06	261.91	-10.60	-3366.56	234.16	38.36	-3546.61	-38.03	1220.39	0.00	0.00	0.00	-1943.96	109.23	1689.47	-3476.72	-40.35	1644.30	-3417.87	193.30	1626.87	-3408.98	73.76	1588.11	-186.72	1275.90	72.07	411.53	1270.24	72.38	-185.58
1.28000	-3219.13	145.19	3.32	-3289.62	146.80	-9.14	-3284.75	26.13	14.53	-3411.24	19.72	66.36	-3593.70	-55.83	4.10	-3627.75	-17.50	-8.32	-3280.06	261.91	-10.60	-3367.33	233.52	38.52	-3546.61	-38.03	1220.39	0.00	0.00	0.00	-1943.96	109.23	1689.47	-3476.72	-40.35	1644.30	-3395.71	193.97	1626.89	-3381.62	74.80	1587.29	-181.79	1275.45	73.20	412.09	1270.11	72.19	-185.24
1.29000	-3219.13	145.19	3.32	-3289.62	146.80	-9.14	-3284.75	26.13	14.53	-3411.24	19.72	66.36	-3593.70	-55.83	4.10	-3627.75	-17.50	-8.32	-3280.06	261.91	-10.60	-3368.12	232.87	38.69	-3546.61	-38.03	1220.39	0.00	0.00	0.00	-1943.96	109.23	1689.47	-3476.72	-40.35	1644.30	-3420.85	197.26	1626.27	-3416.82	77.17	1588.19	-187.07	1275.92	71.92	405.79	1270.24	73.08	-185.59
1.30000	-3219.13	145.19	3.32	-3289.62	146.80	-9.14	-3284.75	26.13	14.53	-3411.24	19.72	66.36	-3593.70	-55.83	4.10	-3627.75	-17.50	-8.32	-3280.06	261.91	-10.60	-3368.94	232.20	38.86	-3546.61	-38.03	1220.39	0.00	0.00	0.00	-1943.96	109.23	1689.47	-3476.72	-40.35	1644.30	-3427.33	199.13	1626.56	-3405.68	81.57	1587.53	-185.18	1277.70	71.92	409.28	1270.07	72.74	-184.33
1.31000	-3219.13	145.19	3.32	-3289.62	146.80	-9.14	-3284.75	26.13	14.53	-3411.24	19.72	66.36	-3593.70	-55.83	4.10	-3627.75	-17.50	-8.32	-3280.06	261.91	-10.60	-3369.78	231.53	39.04	-3546.61	-38.03	1220.39	0.00	0.00	0.00	-1943.96	109.23	1689.47	-3476.72	-40.35	1644.30	-3433.72	200.99	1626.85	-3407.85	82.83	1586.78	-188.77	1278.79	70.64	412.06	1269.25	72.41	-184.31
1.32000	-3219.13	145.19	3.32	-3289.62	146.80	-9.14	-3284.75	26.13	14.53	-3411.24	19.72	66.36	-3593.70	-55.83	4.10	-3627.75	-17.50	-8.32	-3280.06	261.91	-10.60	-3370.63	230.84	39.23	-3546.61	-38.03	1220.39	0.00	0.00	0.00	-1943.96	109.23	1689.47	-3476.72	-40.35	1644.30	-3440.01	202.83	1627.13	-3411.51	86.83	1587.93	-190.09	1278.99	70.52	404.19	1269.15	73.09	-185.02
1.33000	-3219.13	145.19	3.32	-3289.62	146.80	-9.14	-3284.75	26.13	14.53	-3411.24	19.72	66.36	-3593.70	-55.83	4.10	-3627.75	-17.50	-8.32	-3280.06	261.91	-10.60	-3371.51	230.14	39.42	-3546.61	-38.03	1220.39	0.00	0.00	0.00	-1943.96	109.23	1689.47	-3476.72	-40.35	1644.30	-3446.21	204.65	1627.40	-3400.58	89.10	1588.30	-190.01	1279.32	70.48	409.62	1269.89	72.53	-184.74
1.34000	-3219.13	145.19	3.32	-3289.62	146.80	-9.14	-3284.75	26.13	14.53	-3411.24	19.72	66.36	-3593.70	-55.83	4.10	-3627.75	-17.50	-8.32	-3280.06	261.91	-10.60	-3372.40	229.43	39.61	-3546.61	-38.03	1220.39	0.00	0.00	0.00	-1943.96	109.23	1689.47	-3476.72	-40.35	1644.30	-3452.30	206.46	1627.67	-3413.97	89.90	1589.36	-186.80	1279.53	71.05	412.07	1270.20	72.56	-184.80
1.35000	-3219.13	145.19	3.32	-3289.62	146.80	-9.14	-3284.75	26.13	14.53	-3411.24	19.72	66.36	-3593.70	-55.83	4.10	-3627.75	-17.50	-8.32	-3280.06	261.91	-10.60	-3373.32	228.71	39.81	-3546.61	-38.03	1220.39	0.00	0.00	0.00	-1943.96	109.23	1689.47	-3476.72	-40.35	1644.30	-3458.31	208.26	1627.93	-3422.67	91.38	1591.40	-185.67	1276.98	71.92	412.31	1270.09	72.36	-185.07
1.36000	-3219.13	145.19	3.32	-3289.62	146.80	-9.14	-3284.75	26.13	14.53	-3411.24	19.72	66.36	-3593.70	-55.83	4.10	-3627.75	-17.50	-8.32	-3280.06	261.91	-10.60	-3374.25	227.97	40.01	-3546.61	-38.03	1220.39	0.00	0.00	0.00	-1943.96	109.23	1689.47	-3476.72	-40.35	1644.30	-3464.21	210.04	1628.18	-3412.92	94.17	1591.61	-184.34	1276.10	72.30	412.14	1270.84	72.35	-185.05
1.37000	-3219.13	145.19	3.32	-3289.62	146.80	-9.14	-3284.75	26.13	14.53	-3411.24	19.72	66.36	-3593.70	-55.83	4.10	-3627.75	-17.50	-8.32	-3280.06	261.91	-10.60	-3375.19	227.23	40.22	-3546.61	-38.03	1220.39	0.00	0.00	0.00	-1943.96	109.23	1689.47	-3476.72	-40.35	1644.30	-3470.03	211.80	1628.43	-3410.48	96.45	1593.12	-190.69	1276.34	70.97	411.84	1270.12	72.76	-184.66
1.38000	-3219.13	145.19	3.32	-3289.62	146.80	-9.14	-3284.75	26.13	14.53	-3411.24	19.72	66.36	-3593.70	-55.83	4.10	-3627.75	-17.50	-8.32	-3280.06	261.91	-10.60	-3376.16	226.47	40.43	-3546.61	-38.03	1220.39	0.00	0.00	0.00	-1943.96	109.23	1689.47	-3476.72	-40.35	1644.30	-3475.74	213.55	1628.66	-3416.62	96.90	1594.00	-186.81	1276.79	71.91	411.86	1270.03	72.21	-185.02
1.39000	-3219.13	145.19	3.32	-3289.62	146.80	-9.14	-3284.80	26.14	14.52	-3411.24	19.72	66.36	-3593.70	-55.83	4.10	-3627.75	-17.50	-8.32	-3280.06	261.91	-10.60	-3377.13	225.70	40.65	-3546.61	-38.03	1220.39	0.00	0.00	0.00	-1943.96	109.23	1689.47	-3476.72	-40.35	1644.30	-3481.36	215.28	1628.89	-3403.22	96.83	1594.52	-187.23	1277.72	71.43	411.77	1270.03	71.99	-185.20
1.40000	-3219.13	145.19	3.32	-3289.62	146.80	-9.14	-3336.72	32.00	4.72	-3411.24	19.72	66.36	-3593.70	-55.83	4.10	-3627.75	-17.50	-8.32	-3280.06	261.91	-10.60	-3378.13	224.92	40.87	-3546.61	-38.03	1220.39	0.00	0.00	0.00	-1943.96	109.23	1689.47	-3476.72	-40.35	1644.30	-3486.89	217.00	1629.12	-3400.05	98.62	1595.06	-187.87	1277.35	71.18	411.90	1270.63	72.36	-185.46
1.41000	-3219.13	145.19	3.32	-3289.62	146.80	-9.14	-3340.95	38.03	6.30	-3410.58	22.36	67.95	-3593.70	-55.83	4.10	-3627.75	-17.50	-8.32	-3280.06	261.91	-10.60	-3379.13	224.13	41.10	-3546.61	-38.03	1220.39	0.00	0.00	0.00	-1943.96	109.23	1689.47	-3476.72	-40.35	1644.30	-3492.32	218.71	1629.34	-3392.19	99.90	1595.35	-186.33	1277.65	71.30	412.13	1270.31	72.28	-184.89
1.42000	-3219.13	145.19	3.32	-3289.62	146.80	-9.14	-3342.23	43.39	4.90	-3442.90	28.57	60.63	-3593.70	-55.83	4.10	-3627.75	-17.50	-8.32	-3280.06	261.91	-10.60	-3380.15	223.33	41.33	-3546.61	-38.03	1220.39	0.00	0.00	0.00	-1943.96	109.23	1689.47	-3476.72	-40.35	1644.30	-3497.66	220.39	1629.55	-3398.57	97.94	1596.51	-188.49	1278.43	70.83	412.29	1270.21	72.63	-185.54
1.43000	-3219.13	145.19	3.32	-3289.62	146.80	-9.14	-3323.10	48.43	6.77	-3441.94	32.04	61.00	-3593.70	-55.83	4.10	-3627.75	-17.50	-8.32	-3280.06	261.91	-10.60	-3381.19	222.52	41.56	-3546.61	-38.03	1220.39	0.00	0.00	0.00	-1943.96	109.23	1689.47	-3476.72	-40.35	1644.30	-3502.90	222.07	1629.75	-3403.68	98.50	1597.48	-185.77	1276.28	71.78	410.91	1270.53	71.88	-185.19
1.44000	-3219.13	145.19	3.32	-3289.62	146.80	-9.14	-3369.16	56.28	-0.61	-3419.09	38.37	61.78	-3593.70	-55.83	4.10	-3627.75	-17.50	-8.32	-3280.02	261.91	-10.60	-3382.23	221.69	41.80	-3546.61	-38.03	1220.39	0.00	0.00	0.00	-1943.96	109.23	1689.47	-3476.72	-40.35	1644.30	-3508.05	223.73	1629.95	-3388.08	99.75	1598.02	-186.45	1278.88	71.12	402.38	1272.66	71.73	-184.79
1.45000	-3219.13	145.19	3.32	-3289.62	146.80	-9.14	-3346.48	60.87	2.58	-3424.99	42.72	59.88	-3593.70	-55.83	4.10	-3627.75	-17.50	-8.32	-3237.36	259.57	-2.87	-3383.29	220.86	42.05	-3546.61	-38.03	1220.39	0.00	0.00	0.00	-1943.96	109.23	1689.47	-3476.72	-40.35	1644.30	-3513.11	225.37	1630.14	-3395.50	99.62	1597.93	-183.59	1276.10	72.70	407.95	1270.95	71.69	-185.50
1.46000	-3219.13	145.19	3.32	-3289.62	146.80	-9.14	-3357.32	62.97	0.64	-3430.04	47.77	60.43	-3593.70	-55.83	4.10	-3627.75	-17.50	-8.32	-3236.78	258.92	-2.18	-3384.36	220.02	42.30	-3546.61	-38.03	1220.39	0.00	0.00	0.00	-1943.96	109.23	1689.47	-3476.72	-40.35	1644.30	-3518.07	227.00	1630.32	-3383.23	97.90	1597.70	-187.30	1277.02	71.45	411.59	1270.61	72.27	-185.26
1.47000	-3219.13	145.19	3.32	-3289.62	146.80	-9.14	-3384.87	66.46	-4.02	-3440.62	50.39	55.03	-3593.70	-55.83	4.10	-3627.75	-17.50	-8.32	-3284.23	260.65	-10.28	-3385.44	219.16	42.55	-3546.61	-38.03	1220.39	0.00	0.00	0.00	-1943.96	109.23	1689.47	-3476.72	-40.35	1644.30	-3522.93	228.61	1630.50	-3390.31	97.38	1598.25	-188.32	1276.95	71.38	411.58	1270.59	72.01	-184.77
1.48000	-3219.13	145.19	3.32	-3289.62	146.80	-9.14	-3380.52	68.02	-4.27	-3439.35	50.77	53.32	-3593.70	-55.83	4.10	-3627.75	-17.50	-8.32	-3284.31	261.25	-9.88	-3386.52	218.30	42.81	-3546.61	-38.03	1220.39	0.00	0.00	0.00	-1943.96	109.23	1689.47	-3476.72	-40.35	1644.30	-3527.71	230.21	1630.67	-3387.53	96.12	1597.45	-187.45	1278.14	71.10	412.32	1270.09	72.19	-185.66
1.49000	-3219.13	145.19	3.32	-3289.62	146.80	-9.14	-3405.85	69.77	-9.09	-3431.97	50.60	52.89	-3593.70	-55.83	4.10	-3627.75	-17.50	-8.32	-3267.32	260.95	-5.05	-3387.62	217.43	43.07	-3546.61	-38.03	1220.39	0.00	0.00	0.00	-1943.96	109.23	1689.47	-3476.72	-40.35	1644.30	-3532.39	231.79	1630.84	-3376.96	96.41	1597.39	-190.48	1276.91	70.89	411.89	1270.03	72.14	-185.30
1.50000	-3219.13	145.19	3.32	-3289.62	146.80	-9.14	-3400.69	68.59	-10.46	-3398.70	53.99	55.63	-3593.70	-55.83	4.10	-3627.75	-17.50	-8.32	-3228.92	261.34	1.85	-3388.72	216.54	43.34	-3546.61	-38.03	1220.39	0.00	0.00	0.00	-1943.96	109.23	1689.47	-3476.72	-40.35	1644.30	-3536.97	233.36	1631.00	-3383.14	95.74	1597.80	-193.18	1278.17	70.20	411.73	1270.50	72.44	-184.48
1.51000	-3219.13	145.19	3.32	-3289.62	146.80	-9.14	-3393.18	70.62	-11.18	-3406.92	53.28	51.34	-3593.70	-55.83	4.10	-3627.75	-17.50	-8.32	-3246.89	261.65	-0.65	-3389.83	215.65	43.61	-3546.61	-38.03	1220.39	0.00	0.00	0.00	-1943.96	109.23	1689.47	-3476.72	-40.35	1644.30	-3541.47	234.91	1631.15	-3395.81	94.16	1598.10	-187.25	1279.05	70.97	411.82	1270.08	72.69	-184.96
1.52000	-3219.13	145.19	3.32	-3289.62	146.80	-9.14	-3391.37	69.28	-15.20	-3381.34	55.69	52.52	-3593.70	-55.83	4.10	-3627.75	-17.50	-8.32	-3249.95	259.30	0.59	-3390.95	214.74	43.88	-3546.61	-38.03	1220.39	0.00	0.00	0.00	-1943.96	109.23	1689.47	-3476.72	-40.35	1644.30	-3545.87	236.45	1631.29	-3376.36	92.95	1596.65	-187.22	1277.25	71.39	412.48	1270.54	72.75	-184.86
1.53000	-3219.13	145.19	3.32	-3289.62	146.80	-9.14	-3413.24	66.90	-20.66	-3441.80	54.16	40.74	-3593.70	-55.83	4.10	-3627.75	-17.50	-8.32	-3288.41	261.02	-3.39	-3392.08	213.83	44.16	-3546.61	-38.03	1220.39	0.00	0.00	0.00	-1943.96	109.23	1689.47	-3476.72	-40.35	1644.30	-3550.18	237.97	1631.43	-3380.60	92.83	1596.49	-183.69	1277.40	72.04	411.96	1270.46	72.75	-184.44
1.54000	-3219.13	145.19	3.32	-3289.62	146.80	-9.14	-3364.95	69.40	-13.80	-3447.28	51.38	39.44	-3593.70	-55.83	4.10	-3627.75	-17.50	-8.32	-3270.32	261.65	-0.72	-3393.21	212.91	44.44	-3546.61	-38.03	1220.39	0.00	0.00	0.00	-1943.96	109.23	1689.47	-3476.72	-40.35	1644.30	-3554.39	239.48	1631.57	-3392.19	91.93	1597.06	-184.08	1277.82	72.05	412.52	1270.04	72.96	-185.07
1.55000	-3219.13	145.19	3.32	-3289.62	146.80	-9.14	-3362.84	68.53	-14.52	-3393.19	52.24	45.97	-3593.70	-55.83	4.10	-3627.75	-17.50	-8.32	-3269.81	261.62	2.73	-3394.34	211.98	44.72	-3546.61	-38.03	1220.39	0.00	0.00	0.00	-1943.96	109.23	1689.47	-3476.72	-40.35	1644.30	-3558.52	240.97	1631.70	-3392.97	91.77	1597.37	-189.36	1277.29	71.11	401.71	1271.03	72.16	-185.27
1.56000	-3219.13	145.19	3.32	-3289.62	146.80	-9.14	-3411.75	65.88	-22.34	-3429.61	52.38	39.74	-3593.70	-55.83	4.10	-3627.75	-17.50	-8.32	-3274.03	263.49	4.58	-3395.48	211.04	45.01	-3546.61	-38.03	1220.39	0.00	0.00	0.00	-1943.96	109.23	1689.47	-3476.72	-40.35	1644.30	-3562.55	242.45	1631.82	-3374.71	92.52	1596.93	-188.64	1277.60	70.82	399.39	1269.72	72.59	-185.37
1.57000	-3219.13	145.19	3.32	-3289.62	146.80	-9.14	-3390.49	65.78	-20.02	-3378.77	53.77	49.15	-3593.70	-55.83	4.10	-3627.75	-17.50	-8.32	-3268.74	264.83	10.23	-3396.62	210.09	45.31	-3546.61	-38.03	1220.39	0.00	0.00	0.00	-1943.96	109.23	1689.47	-3476.72	-40.35	1644.30	-3566.49	243.91	1631.93	-3371.91	90.16	1596.82	-186.10	1276.36	71.83	408.34	1270.38	72.52	-185.62
1.58000	-3219.13	145.19	3.32	-3289.62	146.80	-9.14	-3343.62	66.36	-11.58	-3409.04	52.25	42.91	-3593.70	-55.83	4.10	-3627.75	-17.50	-8.32	-3285.01	264.03	12.31	-3397.77	209.13	45.60	-3546.61	-38.03	1220.39	0.00	0.00	0.00	-1943.96	109.23	1689.47	-3476.72	-40.35	1644.30	-3570.34	245.36	1632.04	-3373.63	88.76	1597.60	-185.19	1277.19	71.71	411.17	1270.87	72.33	-184.85
1.59000	-3219.13	145.19	3.32	-3289.62	146.80	-9.14	-3363.37	67.99	-15.80	-3418.70	52.59	41.81	-3593.70	-55.83	4.10	-3627.75	-17.50	-8.32	-3306.61	262.84	13.88	-3398.91	208.16	45.91	-3546.61	-38.03	1220.39	0.00	0.00	0.00	-1943.96	109.23	1689.47	-3476.72	-40.35	1644.30	-3574.09	246.79	1632.15	-3396.15	88.43	1598.58	-188.17	1277.36	71.37	402.93	1270.71	72.46	-185.01
1.60000	-3219.13	145.19	3.32	-3289.62	146.80	-9.14	-3331.78	65.72	-10.02	-3396.93	53.51	45.26	-3593.70	-55.83	4.10	-3627.75	-17.50	-8.32	-3309.14	264.17	19.37	-3400.06	207.18	46.21	-3546.61	-38.03	1220.39	0.00	0.00	0.00	-1943.96	109.23	1689.47	-3476.72	-40.35	1644.30	-3577.76	248.21	1632.25	-3384.25	87.57	1598.66	-185.38	1273.69	73.02	400.27	1270.15	72.48	-185.05
1.61000	-3219.13	145.19	3.32	-3289.62	146.80	-9.14	-3370.89	66.44	-17.35	-3401.30	53.51	44.48	-3593.70	-55.83	4.10	-3627.75	-17.50	-8.32	-3305.52	264.45	26.38	-3401.21	206.20	46.52	-3546.61	-38.03	1220.39	0.00	0.00	0.00	-1943.96	109.23	1689.47	-3476.72	-40.35	1644.30	-3581.33	249.61	1632.34	-3372.25	86.23	1599.14	-183.59	1273.57	73.34	408.07	1271.01	72.28	-184.87
1.62000	-3219.13	145.19	3.32	-3289.62	146.80	-9.14	-3375.01	64.94	-17.68	-3402.98	52.99	45.29	-3593.70	-55.83	4.10	-3627.75	-17.50	-8.32	-3380.14	265.31	21.72	-3402.36	205.20	46.83	-3546.61	-38.03	1220.39	0.00	0.00	0.00	-1943.96	109.23	1689.47	-3476.69	-40.35	1644.29	-3584.82	251.00	1632.43	-3370.19	86.48	1599.61	-186.83	1276.70	71.46	410.83	1271.03	72.34	-185.16
1.63000	-3219.13	145.19	3.32	-3289.62	146.80	-9.14	-3371.68	67.56	-16.29	-3382.71	52.97	46.20	-3593.70	-55.83	4.10	-3627.75	-17.50	-8.32	-3359.97	264.92	32.80	-3403.51	204.20	47.15	-3546.61	-38.03	1220.39	0.00	0.00	0.00	-1943.96	109.23	1689.47	-3442.17	-37.86	1640.32	-3588.21	252.37	1632.51	-3365.12	85.08	1599.43	-183.63	1277.18	72.00	412.26	1270.02	72.25	-185.53
1.64000	-3219.13	145.19	3.32	-3289.62	146.80	-9.14	-3408.03	66.25	-22.47	-3426.61	52.47	38.13	-3593.70	-55.83	4.10	-3627.75	-17.50	-8.32	-3374.71	266.67	38.58	-3404.66	203.19	47.46	-3546.61	-38.03	1220.39	0.00	0.00	0.00	-1943.96	109.23	1689.47	-3523.77	-41.75	1645.21	-3591.51	253.73	1632.58	-3358.69	85.38	1598.85	-186.23	1278.09	71.57	412.09	1270.09	72.56	-185.37
1.65000	-3219.13	145.19	3.32	-3289.62	146.80	-9.14	-3407.26	64.25	-22.06	-3367.13	51.67	49.09	-3593.70	-55.83	4.10	-3627.75	-17.50	-8.32	-3365.76	267.53	47.43	-3405.81	202.17	47.79	-3546.61	-38.03	1220.39	0.00	0.00	0.00	-1943.96	109.23	1689.47	-3448.84	-44.69	1641.69	-3594.72	255.07	1632.65	-3355.68	85.32	1599.16	-185.06	1279.21	71.41	412.39	1269.86	72.82	-185.22
1.66000	-3219.13	145.19	3.32	-3289.62	146.80	-9.14	-3366.27	68.66	-16.00	-3368.85	52.46	47.54	-3593.70	-55.83	4.10	-3627.75	-17.50	-8.32	-3346.13	270.10	60.39	-3406.95	201.15	48.11	-3546.61	-38.03	1220.39	0.00	0.00	0.00	-1943.96	109.23	1689.47	-3450.90	-42.96	1639.74	-3597.85	256.40	1632.72	-3353.79	85.10	1598.66	-184.78	1277.03	71.93	412.33	1269.75	72.44	-184.87
1.67000	-3219.13	145.19	3.32	-3289.62	146.80	-9.14	-3369.49	66.09	-16.33	-3417.62	48.76	38.27	-3593.70	-55.83	4.10	-3627.75	-17.50	-8.32	-3403.28	269.44	63.81	-3408.09	200.11	48.44	-3546.61	-38.03	1220.39	0.00	0.00	0.00	-1943.96	109.23	1689.47	-3455.39	-44.30	1640.03	-3600.88	257.71	1632.78	-3376.48	84.99	1598.14	-182.80	1275.12	72.96	403.28	1269.24	72.70	-184.37
1.68000	-3219.13	145.19	3.32	-3289.62	146.80	-9.14	-3355.12	66.36	-13.68	-3418.83	50.54	38.95	-3593.70	-55.83	4.10	-3627.75	-17.50	-8.32	-3417.73	270.23	70.86	-3409.23	199.07	48.77	-3546.61	-38.03	1220.39	0.00	0.00	0.00	-1943.96	109.23	1689.47	-3451.89	-46.70	1638.46	-3603.82	259.01	1632.83	-3362.38	85.23	1597.95	-183.38	1277.00	72.00	408.67	1269.52	72.31	-184.72
1.69000	-3219.13	145.19	3.32	-3289.62	146.80	-9.14	-3353.60	65.75	-14.76	-3459.48	49.76	31.13	-3593.70	-55.83	4.10	-3627.75	-17.50	-8.32	-3431.82	270.98	77.80	-3410.36	198.02	49.11	-3546.61	-38.03	1220.39	0.00	0.00	0.00	-1943.96	109.23	1689.47	-3412.42	-47.12	1634.04	-3606.67	260.29	1632.88	-3361.47	84.97	1597.89	-184.85	1278.52	71.37	402.16	1272.04	71.68	-184.65
1.70000	-3219.13	145.19	3.32	-3289.62	146.80	-9.14	-3353.27	66.17	-15.97	-3413.56	50.65	38.39	-3593.70	-55.83	4.10	-3627.75	-17.50	-8.32	-3445.55	271.72	84.64	-3411.49	196.96	49.45	-3546.61	-38.03	1220.39	0.00	0.00	0.00	-1943.96	109.23	1689.47	-3449.15	-51.82	1638.13	-3609.43	261.56	1632.93	-3366.46	86.77	1597.15	-186.57	1277.40	71.10	408.00	1271.52	72.06	-185.55
1.71000	-3219.13	145.19	3.32	-3289.62	146.80	-9.14	-3355.88	66.28	-14.52	-3376.27	55.04	44.28	-3593.70	-55.83	4.10	-3627.75	-17.50	-8.32	-3458.94	272.43	91.38	-3412.61	195.90	49.79	-3546.61	-38.03	1220.39	0.00	0.00	0.00	-1943.96	109.23	1689.47	-3455.00	-51.92	1637.60	-3612.11	262.81	1632.96	-3374.90	87.27	1596.46	-186.58	1276.04	71.65	411.17	1270.40	71.92	-185.01
1.72000	-3219.13	145.19	3.32	-3289.62	146.80	-9.14	-3396.86	68.24	-20.38	-3436.73	52.50	35.67	-3593.70	-55.83	4.10	-3627.75	-17.50	-8.32	-3471.99	273.12	98.02	-3413.73	194.83	50.14	-3546.61	-38.03	1220.39	0.00	0.00	0.00	-1943.96	109.23	1689.47	-3405.52	-48.69	1634.56	-3614.69	264.05	1633.00	-3374.37	87.23	1596.76	-190.20	1277.72	70.44	410.77	1270.28	71.75	-185.67
1.73000	-3219.13	145.19	3.32	-3289.62	146.80	-9.14	-3342.69	67.56	-13.72	-3384.57	54.03	43.58	-3593.70	-55.83	4.10	-3627.75	-17.50	-8.32	-3484.68	273.78	104.56	-3414.84	193.75	50.48	-3546.61	-38.03	1220.39	0.00	0.00	0.00	-1943.96	109.23	1689.47	-3391.73	-51.99	1631.71	-3617.19	265.27	1633.03	-3362.65	88.98	1596.54	-179.34	1273.80	73.53	411.81	1269.88	72.54	-184.76
1.74000	-3219.13	145.19	3.32	-3289.62	146.80	-9.14	-3358.83	67.24	-15.57	-3405.36	52.48	40.62	-3593.70	-55.83	4.10	-3627.75	-17.50	-8.32	-3497.04	274.43	110.99	-3415.94	192.66	50.84	-3546.61	-38.03	1220.39	0.00	0.00	0.00	-1943.96	109.23	1689.47	-3382.61	-53.72	1631.09	-3619.59	266.48	1633.05	-3361.28	90.31	1597.24	-183.43	1274.97	72.85	412.25	1270.63	72.69	-185.40
1.75000	-3219.13	145.19	3.32	-3289.62	146.80	-9.14	-3361.90	64.75	-15.88	-3409.09	52.74	39.58	-3593.70	-55.83	4.10	-3627.75	-17.50	-8.32	-3509.05	275.05	117.33	-3417.03	191.57	51.19	-3546.61	-38.03	1220.39	0.00	0.00	0.00	-1943.96	109.23	1689.47	-3415.35	-51.64	1632.11	-3621.91	267.67	1633.07	-3361.81	92.15	1597.89	-191.68	1278.62	70.17	403.22	1273.87	71.65	-185.39
1.76000	-3219.13	145.19	3.32	-3289.62	146.80	-9.14	-3353.93	66.40	-14.15	-3427.23	52.40	35.44	-3593.70	-55.83	4.10	-3627.75	-17.50	-8.32	-3520.73	275.65	123.57	-3418.11	190.47	51.55	-3546.61	-38.03	1220.39	0.00	0.00	0.00	-1943.96	109.23	1689.47	-3392.23	-50.94	1629.84	-3624.14	268.85	1633.08	-3362.55	93.75	1598.74	-191.47	1279.71	69.81	400.06	1270.30	72.86	-184.33
1.77000	-3219.13	145.19	3.32	-3289.62	146.80	-9.14	-3332.28	67.15	-13.48	-3410.44	51.61	38.45	-3593.70	-55.83	4.10	-3627.75	-17.50	-8.32	-3532.06	276.23	129.70	-3419.18	189.36	51.91	-3546.61	-38.03	1220.39	0.00	0.00	0.00	-1943.96	109.23	1689.47	-3384.52	-49.91	1629.52	-3626.28	270.02	1633.09	-3361.25	94.08	1598.97	-190.13	1277.99	70.63	408.37	1269.83	72.85	-184.76
1.78000	-3219.13	145.19	3.32	-3289.62	146.80	-9.14	-3356.76	66.13	-16.35	-3436.63	50.62	34.48	-3593.70	-55.83	4.10	-3627.75	-17.50	-8.32	-3543.07	276.78	135.74	-3420.25	188.25	52.27	-3546.61	-38.03	1220.39	0.00	0.00	0.00	-1943.96	109.23	1689.47	-3404.76	-48.89	1629.61	-3628.34	271.16	1633.09	-3386.19	95.36	1600.25	-187.65	1278.53	70.97	410.66	1270.76	72.32	-185.31
1.79000	-3219.13	145.19	3.32	-3289.62	146.80	-9.14	-3379.95	66.82	-18.92	-3425.95	52.67	37.69	-3593.70	-55.83	4.10	-3627.75	-17.50	-8.32	-3553.74	277.32	141.68	-3421.30	187.13	52.64	-3546.61	-38.03	1220.39	0.00	0.00	0.00	-1943.96	109.23	1689.47	-3359.54	-46.45	1627.80	-3630.30	272.30	1633.09	-3387.25	97.11	1600.83	-190.93	1277.78	70.70	411.12	1270.91	72.36	-184.83
1.80000	-3219.13	145.19	3.32	-3289.62	146.80	-9.14	-3360.85	66.09	-17.92	-3422.18	53.92	37.09	-3593.70	-55.83	4.10	-3627.75	-17.50	-8.32	-3564.08	277.83	147.53	-3422.34	186.00	53.00	-3546.61	-38.03	1220.39	0.00	0.00	0.00	-1943.96	109.23	1689.47	-3350.67	-46.96	1625.91	-3632.18	273.42	1633.09	-3374.62	98.88	1601.19	-190.65	1277.43	70.80	411.66	1270.36	72.01	-184.95
1.81000	-3219.13	145.19	3.32	-3289.62	146.80	-9.14	-3371.05	64.17	-19.11	-3438.07	55.67	34.47	-3593.70	-55.83	4.10	-3627.75	-17.50	-8.32	-3574.09	278.32	153.28	-3423.37	184.87	53.38	-3546.61	-38.03	1220.39	0.00	0.00	0.00	-1943.96	109.23	1689.47	-3370.30	-47.01	1628.24	-3633.97	274.52	1633.08	-3363.28	100.30	1601.90	-189.47	1278.44	70.69	412.00	1270.83	72.24	-185.19
1.82000	-3219.13	145.19	3.32	-3289.62	146.80	-9.14	-3366.78	66.58	-18.69	-3400.46	53.50	40.87	-3593.70	-55.83	4.10	-3627.75	-17.50	-8.32	-3583.78	278.79	158.93	-3424.38	183.73	53.75	-3546.61	-38.03	1220.39	0.00	0.00	0.00	-1943.96	109.23	1689.47	-3373.27	-41.92	1629.62	-3635.68	275.61	1633.06	-3368.58	103.44	1602.20	-188.20	1277.75	71.10	410.64	1271.07	71.65	-184.80
1.83000	-3219.13	145.19	3.32	-3289.62	146.80	-9.14	-3359.02	68.64	-15.95	-3399.44	53.94	40.90	-3593.70	-55.83	4.10	-3627.75	-17.50	-8.32	-3593.14	279.23	164.48	-3425.39	182.58	54.13	-3546.61	-38.03	1220.39	0.00	0.00	0.00	-1943.96	109.23	1689.47	-3365.72	-40.73	1628.75	-3637.29	276.69	1633.05	-3381.72	103.85	1602.41	-192.95	1277.44	70.45	406.89	1270.68	73.11	-185.00
1.84000	-3219.13	145.19	3.32	-3289.62	146.80	-9.14	-3377.63	67.09	-20.15	-3388.42	55.70	42.63	-3593.70	-55.83	4.10	-3627.75	-17.50	-8.32	-3602.19	279.66	169.94	-3426.37	181.43	54.50	-3546.61	-38.03	1220.39	0.00	0.00	0.00	-1943.96	109.23	1689.47	-3393.41	-40.57	1628.67	-3638.82	277.75	1633.02	-3358.30	104.62	1602.71	-188.64	1277.46	71.08	409.47	1270.16	72.74	-184.57
1.85000	-3219.13	145.19	3.32	-3289.62	146.80	-9.14	-3374.58	67.80	-19.78	-3429.72	54.67	35.68	-3593.70	-55.83	4.10	-3627.75	-17.50	-8.32	-3610.91	280.07	175.31	-3427.34	180.27	54.89	-3546.61	-38.03	1220.39	0.00	0.00	0.00	-1943.96	109.23	1689.47	-3374.24	-36.90	1627.17	-3640.27	278.79	1632.99	-3364.73	105.24	1602.85	-185.27	1276.51	72.32	411.64	1270.92	72.47	-184.57
1.86000	-3219.13	145.19	3.32	-3289.62	146.80	-9.14	-3374.42	67.19	-18.98	-3506.96	53.89	24.66	-3593.70	-55.83	4.10	-3627.75	-17.50	-8.32	-3619.31	280.45	180.58	-3428.30	179.11	55.27	-3546.61	-38.03	1220.39	0.00	0.00	0.00	-1943.96	109.23	1689.47	-3355.09	-33.72	1627.20	-3641.62	279.82	1632.96	-3375.44	107.47	1603.95	-184.03	1277.80	71.79	402.12	1271.19	71.91	-185.41
1.87000	-3219.13	145.19	3.32	-3289.62	146.80	-9.14	-3374.45	68.26	-18.44	-3427.89	56.84	36.20	-3593.70	-55.83	4.10	-3627.75	-17.50	-8.32	-3627.40	280.81	185.76	-3429.24	177.94	55.66	-3546.61	-38.03	1220.39	0.00	0.00	0.00	-1943.96	109.23	1689.47	-3345.27	-32.26	1627.44	-3642.89	280.84	1632.93	-3378.04	107.55	1604.33	-186.71	1277.05	71.72	408.21	1270.74	72.35	-184.47
1.88000	-3219.13	145.19	3.32	-3289.62	146.80	-9.14	-3356.34	68.85	-17.03	-3387.11	54.11	43.45	-3593.70	-55.83	4.10	-3627.75	-17.50	-8.32	-3635.18	281.15	190.85	-3430.16	176.77	56.05	-3546.61	-38.03	1220.39	0.00	0.00	0.00	-1943.96	109.23	1689.47	-3342.29	-29.68	1626.74	-3644.08	281.84	1632.88	-3375.82	110.46	1603.24	-184.74	1276.64	72.22	411.64	1270.44	72.58	-185.45
1.89000	-3219.13	145.19	3.32	-3289.62	146.80	-9.14	-3333.73	67.73	-12.10	-3403.89	56.03	39.92	-3593.70	-55.83	4.10	-3627.75	-17.50	-8.32	-3642.64	281.48	195.84	-3431.07	175.59	56.44	-3546.61	-38.03	1220.39	0.00	0.00	0.00	-1943.96	109.23	1689.47	-3340.22	-25.86	1625.72	-3645.17	282.83	1632.84	-3387.59	110.96	1603.67	-185.00	1276.82	72.01	411.82	1270.03	72.25	-185.64
1.90000	-3219.13	145.19	3.32	-3289.62	146.80	-9.14	-3359.41	67.52	-16.22	-3412.64	56.31	38.61	-3593.70	-55.83	4.10	-3627.75	-17.50	-8.32	-3649.80	281.78	200.74	-3431.96	174.41	56.83	-3546.61	-38.03	1220.39	0.00	0.00	0.00	-1943.96	109.23	1689.47	-3343.52	-22.95	1625.82	-3646.18	283.80	1632.79	-3412.77	111.51	1604.75	-184.90	1276.98	72.03	412.01	1270.03	72.56	-184.64
1.91000	-3219.13	145.19	3.32	-3289.62	146.80	-9.14	-3416.31	66.71	-26.95	-3401.82	57.28	40.22	-3593.70	-55.83	4.10	-3627.75	-17.50	-8.32	-3656.65	282.06	205.56	-3432.83	173.22	57.23	-3546.61	-38.03	1220.39	0.00	0.00	0.00	-1943.96	109.23	1689.47	-3335.61	-20.07	1625.36	-3647.11	284.75	1632.74	-3410.69	113.52	1604.28	-186.85	1277.67	71.60	411.23	1270.55	72.58	-185.14
1.92000	-3219.13	145.19	3.32	-3289.62	146.80	-9.14	-3363.62	67.58	-18.03	-3388.36	59.20	40.89	-3593.70	-55.83	4.10	-3627.75	-17.50	-8.32	-3663.19	282.32	210.28	-3433.67	172.03	57.62	-3546.61	-38.03	1220.39	0.00	0.00	0.00	-1943.96	109.23	1689.47	-3346.14	-16.93	1624.76	-3647.95	285.70	1632.68	-3389.62	115.60	1602.64	-184.81	1277.76	71.90	411.47	1270.34	72.17	-185.05
1.93000	-3219.13	145.19	3.32	-3289.62	146.80	-9.14	-3365.80	68.99	-17.53	-3411.34	57.62	38.46	-3593.70	-55.83	4.10	-3627.75	-17.50	-8.32	-3669.43	282.56	214.91	-3434.50	170.83	58.02	-3546.61	-38.03	1220.39	0.00	0.00	0.00	-1943.96	109.23	1689.47	-3361.56	-14.10	1625.69	-3648.71	286.62	1632.62	-3400.75	115.33	1603.15	-180.27	1276.08	72.84	412.03	1270.28	72.63	-184.93
1.94000	-3219.13	145.19	3.32	-3289.62	146.80	-9.14	-3359.95	68.88	-15.57	-3430.99	59.08	34.76	-3593.70	-55.83	4.10	-3627.75	-17.50	-8.32	-3675.37	282.78	219.45	-3435.31	169.62	58.43	-3546.61	-38.03	1220.39	0.00	0.00	0.00	-1943.96	109.23	1689.47	-3360.30	-10.75	1624.29	-3649.38	287.54	1632.55	-3401.20	116.89	1603.11	-184.70	1276.34	72.09	410.86	1270.81	72.33	-185.56
1.95000	-3219.13	145.19	3.32	-3289.62	146.80	-9.14	-3395.37	67.76	-21.39	-3408.57	60.54	37.18	-3593.70	-55.83	4.10	-3627.75	-17.50	-8.32	-3681.02	282.98	223.90	-3436.10	168.41	58.83	-3546.61	-38.03	1220.39	0.00	0.00	0.00	-1943.96	109.23	1689.47	-3372.38	-7.76	1625.10	-3649.96	288.43	1632.49	-3435.26	118.81	1602.78	-182.86	1276.36	72.39	411.35	1270.73	71.89	-184.58
1.96000	-3219.13	145.19	3.32	-3289.62	146.80	-9.14	-3389.69	68.49	-20.59	-3420.13	61.40	35.97	-3593.70	-55.83	4.10	-3627.75	-17.50	-8.32	-3686.36	283.16	228.27	-3436.86	167.20	59.24	-3546.61	-38.03	1220.39	0.00	0.00	0.00	-1943.96	109.23	1689.47	-3326.70	-2.00	1622.45	-3650.47	289.32	1632.41	-3383.52	119.29	1601.25	-188.94	1276.99	71.38	411.99	1270.57	71.94	-184.82
1.97000	-3219.13	145.19	3.32	-3289.62	146.80	-9.14	-3394.96	68.85	-19.90	-3408.36	60.60	38.44	-3593.70	-55.83	4.10	-3627.75	-17.50	-8.32	-3691.41	283.32	232.55	-3437.60	165.98	59.64	-3546.61	-38.03	1220.39	0.00	0.00	0.00	-1943.96	109.23	1689.47	-3340.95	-0.90	1622.78	-3650.88	290.19	1632.34	-3362.18	119.82	1600.52	-182.03	1276.77	72.67	399.94	1272.12	71.27	-184.79
1.98000	-3219.13	145.19	3.32	-3289.62	146.80	-9.14	-3392.54	68.17	-19.03	-3399.03	63.25	39.80	-3593.70	-55.83	4.10	-3627.75	-17.50	-8.32	-3696.17	283.46	236.74	-3438.32	164.76	60.05	-3546.61	-38.03	1220.39	0.00	0.00	0.00	-1943.96	109.23	1689.47	-3346.71	3.11	1622.04	-3651.21	291.04	1632.26	-3355.13	120.98	1599.97	-188.79	1277.71	71.14	399.58	1271.77	72.05	-185.21
1.99000	-3219.13	145.19	3.32	-3289.62	146.80	-9.14	-3402.69	68.31	-21.07	-3373.09	63.34	43.13	-3593.70	-55.83	4.10	-3627.75	-17.50	-8.32	-3700.64	283.58	240.84	-3439.01	163.54	60.46	-3546.61	-38.03	1220.39	0.00	0.00	0.00	-1943.96	109.23	1689.47	-3355.67	7.35	1622.18	-3651.46	291.88	1632.17	-3348.11	122.12	1599.44	-184.74	1276.89	72.08	409.70	1270.05	72.85	-185.75
2.00000	-3219.13	145.19	3.32	-3289.62	146.80	-9.14	-3374.90	69.60	-16.23	-3425.29	61.92	35.91	-3593.70	-55.83	4.10	-3627.75	-17.50	-8.32	-3704.83	283.68	244.86	-3439.68	162.31	60.88	-3546.61	-38.03	1220.39	0.00	0.00	0.00	-1943.96	109.23	1689.47	-3350.89	10.52	1621.49	-3651.63	292.70	1632.09	-3341.14	123.24	1598.93	-185.24	1278.05	71.81	411.76	1270.24	72.64	-185.43
2.01000	-3219.13	145.19	3.32	-3289.62	146.80	-9.14	-3407.83	67.83	-22.02	-3369.83	63.11	44.90	-3593.70	-55.83	4.10	-3627.75	-17.50	-8.32	-3708.72	283.77	248.79	-3440.32	161.07	61.29	-3546.61	-38.03	1220.39	0.00	0.00	0.00	-1943.96	109.23	1689.47	-3348.69	12.77	1620.26	-3651.71	293.51	1632.00	-3334.20	124.34	1598.44	-187.95	1274.73	72.13	410.46	1270.62	72.25	-185.41
2.02000	-3219.13	145.19	3.32	-3289.62	146.80	-9.14	-3362.59	67.35	-14.29	-3391.72	63.94	40.90	-3593.70	-55.83	4.10	-3627.75	-17.50	-8.32	-3712.34	283.83	252.64	-3440.94	159.84	61.71	-3546.61	-38.03	1220.39	0.00	0.00	0.00	-1943.96	109.23	1689.47	-3363.12	17.04	1619.93	-3651.70	294.31	1631.90	-3327.30	125.42	1597.97	-187.68	1275.75	71.98	410.87	1270.30	71.95	-184.21
2.03000	-3219.13	145.19	3.32	-3289.62	146.80	-9.14	-3389.90	66.68	-18.06	-3409.80	63.62	38.38	-3593.70	-55.83	4.10	-3627.75	-17.50	-8.32	-3715.67	283.87	256.40	-3441.53	158.60	62.13	-3546.61	-38.03	1220.39	0.00	0.00	0.00	-1943.96	109.23	1689.47	-3353.68	20.44	1619.52	-3651.62	295.09	1631.80	-3320.44	126.49	1597.52	-185.07	1276.18	72.32	403.30	1269.52	72.95	-184.49
2.04000	-3219.13	145.19	3.32	-3289.62	146.80	-9.14	-3388.64	67.86	-17.01	-3366.89	64.59	44.95	-3593.70	-55.83	4.10	-3627.75	-17.50	-8.32	-3718.72	283.90	260.08	-3442.09	157.35	62.55	-3546.61	-38.03	1220.39	0.00	0.00	0.00	-1943.96	109.23	1689.47	-3348.44	22.77	1618.25	-3651.45	295.86	1631.70	-3313.61	127.54	1597.09	-185.38	1277.14	71.96	400.16	1270.15	73.01	-184.44
2.05000	-3219.13	145.19	3.32	-3289.62	146.80	-9.14	-3435.10	67.42	-24.39	-3384.49	65.31	41.64	-3593.70	-55.83	4.10	-3627.75	-17.50	-8.32	-3721.49	283.91	263.68	-3442.62	156.10	62.97	-3546.61	-38.03	1220.39	0.00	0.00	0.00	-1943.96	109.23	1689.47	-3353.62	25.16	1615.86	-3651.19	296.61	1631.60	-3306.82	128.57	1596.67	-190.60	1278.28	70.83	408.41	1270.53	72.74	-185.27
2.06000	-3219.13	145.19	3.32	-3289.62	146.80	-9.14	-3398.93	67.21	-18.49	-3425.25	65.82	36.41	-3593.70	-55.83	4.10	-3627.75	-17.50	-8.32	-3723.99	283.89	267.19	-3443.13	154.85	63.40	-3546.61	-38.03	1220.39	0.00	0.00	0.00	-1943.96	109.23	1689.47	-3362.91	28.31	1615.66	-3650.86	297.34	1631.49	-3300.06	129.59	1596.28	-188.08	1276.01	71.66	401.71	1272.10	72.06	-186.10
2.07000	-3219.13	145.19	3.32	-3289.62	146.80	-9.14	-3405.77	69.60	-19.82	-3397.63	68.07	40.72	-3593.70	-55.83	4.10	-3627.75	-17.50	-8.32	-3726.22	283.86	270.62	-3443.60	153.60	63.82	-3546.61	-38.03	1220.39	0.00	0.00	0.00	-1943.96	109.23	1689.47	-3350.73	30.49	1615.35	-3650.44	298.07	1631.38	-3293.34	130.59	1595.90	-184.72	1275.24	72.51	407.93	1271.71	72.15	-185.28
2.08000	-3219.13	145.19	3.32	-3289.62	146.80	-9.14	-3411.94	68.17	-21.38	-3416.99	65.93	38.14	-3593.70	-55.83	4.10	-3627.75	-17.50	-8.32	-3728.17	283.81	273.97	-3444.05	152.34	64.25	-3546.61	-38.03	1220.39	0.00	0.00	0.00	-1943.96	109.23	1689.47	-3360.89	32.77	1614.72	-3649.94	298.77	1631.27	-3286.65	131.57	1595.55	-183.54	1275.76	72.85	401.56	1270.89	72.36	-184.33
2.09000	-3219.13	145.19	3.32	-3289.62	146.80	-9.14	-3423.79	67.82	-23.01	-3353.06	71.36	48.40	-3593.70	-55.83	4.10	-3627.75	-17.50	-8.32	-3729.86	283.75	277.24	-3444.46	151.08	64.67	-3546.61	-38.03	1220.39	0.00	0.00	0.00	-1943.96	109.23	1689.47	-3364.75	35.50	1614.27	-3649.35	299.47	1631.15	-3279.99	132.53	1595.21	-182.47	1275.59	72.85	407.35	1270.54	72.32	-184.56
2.10000	-3219.13	145.19	3.32	-3289.62	146.80	-9.14	-3375.88	68.75	-15.73	-3385.73	68.89	42.87	-3593.70	-55.83	4.10	-3627.75	-17.50	-8.32	-3731.28	283.66	280.43	-3444.84	149.82	65.10	-3546.61	-38.03	1220.39	0.00	0.00	0.00	-1943.96	109.23	1689.47	-3376.38	37.31	1613.59	-3648.69	300.15	1631.03	-3273.37	133.48	1594.89	-186.09	1277.21	71.85	410.90	1270.45	72.44	-184.61
2.11000	-3219.13	145.19	3.32	-3289.62	146.80	-9.14	-3401.14	69.42	-18.62	-3375.38	68.10	44.75	-3593.70	-55.83	4.10	-3627.75	-17.50	-8.32	-3732.44	283.56	283.54	-3445.19	148.55	65.53	-3546.61	-38.03	1220.39	0.00	0.00	0.00	-1943.96	109.23	1689.47	-3368.34	40.67	1612.35	-3647.94	300.81	1630.91	-3266.77	134.41	1594.58	-186.17	1277.09	71.57	411.04	1270.52	72.38	-184.69
2.12000	-3219.13	145.19	3.32	-3289.62	146.80	-9.14	-3377.39	70.29	-13.95	-3409.99	70.35	40.13	-3593.70	-55.83	4.10	-3627.75	-17.50	-8.32	-3733.33	283.43	286.57	-3445.51	147.28	65.97	-3546.61	-38.03	1220.39	0.00	0.00	0.00	-1943.96	109.23	1689.47	-3371.44	42.27	1611.65	-3647.11	301.46	1630.78	-3260.21	135.33	1594.30	-182.57	1275.79	72.97	410.39	1270.05	71.89	-185.21
2.13000	-3219.13	145.19	3.32	-3289.62	146.80	-9.14	-3376.89	70.59	-14.61	-3410.19	71.03	41.21	-3593.70	-55.83	4.10	-3627.75	-17.50	-8.32	-3733.96	283.30	289.52	-3445.80	146.01	66.40	-3546.61	-38.03	1220.39	0.00	0.00	0.00	-1943.96	109.23	1689.47	-3363.29	44.93	1611.59	-3646.20	302.09	1630.65	-3253.69	136.23	1594.03	-188.23	1277.47	71.78	411.46	1270.17	72.32	-185.52
2.14000	-3219.13	145.19	3.32	-3289.62	146.80	-9.14	-3376.88	70.59	-16.30	-3414.38	70.31	41.13	-3593.70	-55.83	4.10	-3627.75	-17.50	-8.32	-3734.34	283.14	292.40	-3446.05	144.74	66.83	-3546.61	-38.03	1220.39	0.00	0.00	0.00	-1943.96	109.23	1689.47	-3391.02	46.81	1612.08	-3645.21	302.71	1630.52	-3247.19	137.11	1593.78	-187.35	1278.32	71.38	411.98	1269.71	72.74	-185.07
2.15000	-3219.13	145.19	3.32	-3289.62	146.80	-9.14	-3401.90	71.32	-19.05	-3385.09	73.25	44.98	-3593.70	-55.83	4.10	-3627.75	-17.50	-8.32	-3734.46	282.96	295.19	-3446.26	143.46	67.27	-3546.61	-38.03	1220.39	0.00	0.00	0.00	-1943.96	109.23	1689.47	-3373.40	48.59	1609.69	-3644.14	303.32	1630.39	-3240.73	137.98	1593.55	-186.85	1277.75	71.87	412.40	1270.71	72.57	-185.09
2.16000	-3219.13	145.19	3.32	-3289.62	146.80	-9.14	-3358.55	71.72	-12.40	-3425.76	74.19	39.62	-3593.70	-55.83	4.10	-3627.75	-17.50	-8.32	-3734.32	282.77	297.91	-3446.44	142.18	67.70	-3546.54	-38.03	1220.39	0.00	0.00	0.00	-1943.96	109.23	1689.47	-3362.21	52.96	1608.58	-3642.98	303.91	1630.25	-3234.29	138.83	1593.33	-187.03	1275.39	72.02	412.77	1270.30	72.24	-185.70
2.17000	-3219.13	145.19	3.32	-3289.62	146.80	-9.14	-3390.60	73.15	-17.31	-3439.83	75.36	38.51	-3593.70	-55.83	4.10	-3627.75	-17.50	-8.32	-3733.93	282.56	300.55	-3446.58	140.90	68.14	-3479.82	-36.30	1220.04	0.00	0.00	0.00	-1943.96	109.23	1689.47	-3372.93	54.71	1608.88	-3641.75	304.49	1630.11	-3227.88	139.66	1593.14	-185.71	1275.86	72.34	412.54	1269.95	72.74	-185.25
2.18000	-3219.13	145.19	3.32	-3289.62	146.80	-9.14	-3417.64	76.98	-19.61	-3415.91	76.97	46.11	-3593.70	-55.83	4.10	-3627.75	-17.50	-8.32	-3733.30	282.33	303.12	-3446.69	139.62	68.58	-3520.92	-34.12	1221.86	0.00	0.00	0.00	-1943.96	109.23	1689.47	-3387.34	55.22	1607.08	-3640.43	305.05	1629.97	-3221.51	140.48	1592.96	-185.21	1278.43	71.61	412.40	1270.56	72.70	-184.81
2.19000	-3219.13	145.19	3.32	-3289.62	146.80	-9.14	-3400.48	78.23	-17.53	-3437.69	78.37	42.25	-3593.70	-55.83	4.10	-3627.75	-17.50	-8.32	-3732.41	282.09	305.61	-3446.76	138.34	69.02	-3535.98	-37.39	1221.20	0.00	0.00	0.00	-1943.96	109.23	1689.47	-3369.99	56.78	1605.93	-3639.03	305.60	1629.83	-3215.16	141.28	1592.79	-188.85	1279.16	70.55	412.18	1270.65	72.72	-184.49
2.20000	-3219.13	145.19	3.32	-3289.62	146.80	-9.14	-3413.76	79.75	-19.15	-3426.03	79.20	44.52	-3593.70	-55.83	4.10	-3627.75	-17.50	-8.32	-3731.28	281.83	308.03	-3446.79	137.05	69.46	-3537.68	-37.37	1221.44	0.00	0.00	0.00	-1943.96	109.23	1689.47	-3362.72	58.38	1606.11	-3637.56	306.13	1629.68	-3208.84	142.07	1592.64	-184.59	1276.37	72.30	412.20	1270.10	72.33	-183.91
2.21000	-3219.13	145.19	3.32	-3289.62	146.80	-9.14	-3440.71	80.61	-22.83	-3434.69	79.69	43.79	-3593.70	-55.83	4.10	-3627.75	-17.50	-8.32	-3729.91	281.55	310.37	-3446.78	135.76	69.90	-3497.87	-29.55	1221.02	0.00	0.00	0.00	-1943.96	109.23	1689.47	-3404.01	60.39	1608.35	-3636.00	306.65	1629.53	-3202.55	142.84	1592.51	-185.37	1276.81	71.56	411.77	1270.03	72.15	-185.15
2.22000	-3219.13	145.19	3.32	-3289.62	146.80	-9.14	-3416.93	83.77	-18.78	-3412.96	83.98	47.70	-3593.70	-55.83	4.10	-3627.75	-17.50	-8.32	-3728.29	281.25	312.64	-3446.74	134.47	70.34	-3499.16	-29.92	1220.08	0.00	0.00	0.00	-1943.96	109.23	1689.47	-3373.21	63.18	1607.72	-3634.36	307.15	1629.38	-3196.28	143.60	1592.40	-185.73	1277.64	71.71	411.55	1270.26	71.88	-184.84
2.23000	-3219.13	145.19	3.32	-3289.62	146.80	-9.14	-3404.30	85.20	-15.42	-3434.67	84.13	45.60	-3593.70	-55.83	4.10	-3627.75	-17.50	-8.32	-3726.44	280.94	314.84	-3446.65	133.18	70.78	-3520.88	-31.22	1221.68	0.00	0.00	0.00	-1943.96	109.23	1689.47	-3374.47	63.37	1606.47	-3632.65	307.64	1629.23	-3190.05	144.34	1592.30	-184.13	1276.31	72.48	411.90	1269.81	72.61	-183.55
2.24000	-3219.13	145.19	3.32	-3289.62	146.80	-9.14	-3384.06	88.45	-12.56	-3419.44	89.14	48.14	-3593.70	-55.83	4.10	-3627.75	-17.50	-8.32	-3724.35	280.61	316.96	-3446.52	131.89	71.23	-3481.99	-26.72	1221.60	0.00	0.00	0.00	-1943.96	109.23	1689.47	-3370.21	66.02	1606.93	-3630.85	308.12	1629.07	-3183.84	145.07	1592.22	-184.69	1277.05	72.16	412.09	1270.92	72.62	-185.26
2.25000	-3219.13	145.19	3.32	-3289.62	146.80	-9.14	-3414.77	90.85	-17.50	-3444.53	90.67	46.38	-3593.70	-55.83	4.10	-3627.75	-17.50	-8.32	-3722.02	280.27	319.01	-3446.35	130.60	71.67	-3479.72	-25.52	1221.18	0.00	0.00	0.00	-1943.96	109.23	1689.47	-3375.36	63.82	1609.30	-3628.97	308.58	1628.91	-3177.65	145.78	1592.15	-186.47	1276.89	71.90	413.33	1270.17	73.14	-185.08
2.26000	-3219.13	145.19	3.32	-3289.62	146.80	-9.14	-3409.90	94.35	-17.79	-3472.32	90.88	43.20	-3593.70	-55.83	4.10	-3627.75	-17.50	-8.32	-3719.46	279.91	320.99	-3446.14	129.31	72.11	-3509.34	-25.91	1221.02	0.00	0.00	0.00	-1943.96	109.23	1689.47	-3390.74	68.85	1612.28	-3627.02	309.03	1628.75	-3171.49	146.48	1592.10	-190.38	1276.99	70.86	412.14	1270.40	72.75	-184.35
2.27000	-3219.13	145.19	3.32	-3289.62	146.80	-9.14	-3453.47	97.38	-24.77	-3439.85	97.04	47.13	-3593.70	-55.83	4.10	-3627.75	-17.50	-8.32	-3716.67	279.53	322.90	-3445.89	128.01	72.56	-3516.13	-25.08	1221.06	0.00	0.00	0.00	-1943.96	109.23	1689.47	-3400.29	69.49	1612.54	-3624.99	309.46	1628.59	-3165.36	147.16	1592.06	-188.59	1278.36	70.95	411.72	1270.66	72.42	-184.33
2.28000	-3219.13	145.19	3.32	-3289.62	146.80	-9.14	-3425.90	100.89	-20.32	-3392.96	99.90	55.45	-3593.70	-55.83	4.10	-3627.75	-17.50	-8.32	-3713.66	279.13	324.74	-3445.59	126.72	73.00	-3520.03	-26.02	1221.44	0.00	0.00	0.00	-1943.96	109.23	1689.47	-3381.01	68.76	1610.13	-3622.87	309.88	1628.42	-3159.25	147.83	1592.04	-181.79	1275.30	73.34	411.77	1270.58	72.57	-185.13
2.29000	-3219.13	145.19	3.32	-3289.62	146.80	-9.14	-3434.90	105.45	-21.08	-3384.92	102.86	57.47	-3593.70	-55.83	4.10	-3627.75	-17.50	-8.32	-3710.41	278.72	326.51	-3445.25	125.42	73.45	-3526.69	-22.00	1220.71	0.00	0.00	0.00	-1943.96	109.23	1689.47	-3385.38	71.28	1610.80	-3620.68	310.28	1628.26	-3153.16	148.48	1592.04	-182.73	1277.88	72.13	404.19	1270.05	72.95	-184.69
2.30000	-3219.13	145.19	3.32	-3289.62	146.80	-9.14	-3423.50	108.91	-19.12	-3377.15	105.78	59.55	-3593.70	-55.83	4.10	-3627.75	-17.50	-8.32	-3706.94	278.30	328.21	-3444.86	124.13	73.89	-3511.69	-21.93	1222.37	0.00	0.00	0.00	-1943.96	109.23	1689.47	-3388.52	71.65	1613.38	-3618.41	310.67	1628.09	-3147.10	149.12	1592.05	-187.45	1277.77	71.17	409.94	1270.22	72.82	-184.83
2.31000	-3219.13	145.19	3.32	-3289.62	146.80	-9.14	-3405.79	112.83	-14.69	-3369.63	108.67	61.68	-3593.70	-55.83	4.10	-3627.75	-17.50	-8.32	-3703.25	277.86	329.85	-3444.43	122.83	74.34	-3497.84	-18.04	1221.38	0.00	0.00	0.00	-1943.96	109.23	1689.47	-3380.18	72.33	1614.55	-3616.06	311.04	1627.92	-3141.06	149.75	1592.07	-184.11	1275.38	72.39	412.42	1270.33	72.70	-184.97
2.32000	-3219.13	145.19	3.32	-3289.62	146.80	-9.14	-3421.49	117.77	-15.13	-3362.36	111.51	63.87	-3593.70	-55.83	4.10	-3627.75	-17.50	-8.32	-3699.34	277.40	331.41	-3443.95	121.53	74.79	-3508.76	-17.46	1223.65	0.00	0.00	0.00	-1943.96	109.23	1689.47	-3456.91	73.07	1617.23	-3613.64	311.40	1627.75	-3135.05	150.36	1592.11	-186.48	1274.82	72.04	412.39	1270.73	72.67	-184.75
2.33000	-3219.13	145.19	3.32	-3289.62	146.80	-9.14	-3422.58	122.92	-14.98	-3355.34	114.31	66.11	-3593.70	-55.83	4.10	-3627.75	-17.50	-8.32	-3695.21	276.93	332.91	-3443.43	120.24	75.23	-3486.46	-14.87	1222.88	0.00	0.00	0.00	-1943.96	109.23	1689.47	-3413.72	76.69	1616.55	-3611.13	311.75	1627.57	-3129.05	150.96	1592.16	-184.36	1276.66	72.23	411.95	1269.89	72.93	-184.84
2.34000	-3219.13	145.19	3.32	-3289.62	146.80	-9.14	-3429.02	130.53	-16.27	-3348.57	117.08	68.41	-3593.70	-55.83	4.10	-3627.75	-17.50	-8.32	-3690.87	276.44	334.34	-3442.86	118.94	75.68	-3508.99	-14.91	1222.49	0.00	0.00	0.00	-1943.96	109.23	1689.47	-3413.50	77.70	1617.23	-3608.55	312.08	1627.40	-3123.08	151.54	1592.23	-188.96	1278.29	70.78	412.43	1270.29	72.81	-185.23
2.35000	-3219.13	145.19	3.32	-3289.62	146.80	-9.14	-3430.97	135.80	-15.92	-3342.05	119.81	70.76	-3593.70	-55.83	4.10	-3627.75	-17.50	-8.32	-3686.31	275.93	335.70	-3442.24	117.64	76.13	-3530.12	-14.47	1221.47	0.00	0.00	0.00	-1943.96	109.23	1689.47	-3421.53	77.21	1617.30	-3605.89	312.40	1627.22	-3117.13	152.11	1592.32	-187.98	1276.32	71.96	411.62	1270.95	72.38	-185.37
2.36000	-3219.13	145.19	3.32	-3289.62	146.80	-9.14	-3433.05	140.98	-15.47	-3335.76	122.50	73.16	-3593.70	-55.83	4.10	-3627.75	-17.50	-8.32	-3681.54	275.42	337.00	-3441.57	116.35	76.58	-3501.42	-11.33	1220.67	0.00	0.00	0.00	-1943.96	109.23	1689.47	-3414.30	79.60	1618.07	-3603.16	312.70	1627.04	-3111.20	152.67	1592.41	-186.88	1276.73	71.83	412.41	1271.20	72.55	-185.51
2.37000	-3219.13	145.19	3.32	-3289.62	146.80	-9.14	-3435.26	146.07	-14.93	-3329.71	125.15	75.60	-3593.70	-55.83	4.10	-3627.75	-17.50	-8.32	-3676.56	274.88	338.23	-3440.85	115.05	77.02	-3511.52	-12.09	1221.49	0.00	0.00	0.00	-1943.96	109.23	1689.47	-3399.63	82.91	1616.83	-3600.34	312.99	1626.86	-3105.29	153.21	1592.52	-189.39	1278.45	70.50	412.74	1270.89	72.70	-185.36
2.38000	-3219.13	145.19	3.32	-3289.62	146.80	-9.14	-3437.61	151.08	-14.29	-3323.90	127.76	78.10	-3593.70	-55.83	4.10	-3627.75	-17.50	-8.32	-3671.38	274.33	339.40	-3440.08	113.75	77.47	-3508.71	-9.99	1221.15	0.00	0.00	0.00	-1943.96	109.23	1689.47	-3422.68	85.16	1617.37	-3597.45	313.26	1626.68	-3099.40	153.74	1592.65	-184.28	1277.80	71.64	411.79	1270.01	72.14	-185.72
2.39000	-3219.13	145.19	3.32	-3289.62	146.80	-9.14	-3440.08	156.00	-13.56	-3318.32	130.34	80.65	-3593.70	-55.83	4.10	-3627.75	-17.50	-8.32	-3665.98	273.77	340.51	-3439.27	112.46	77.92	-3520.49	-8.03	1220.22	0.00	0.00	0.00	-1943.96	109.23	1689.47	-3415.22	85.89	1617.44	-3594.48	313.52	1626.49	-3093.53	154.26	1592.79	-186.06	1277.40	71.21	411.74	1269.83	72.61	-184.71
2.40000	-3219.13	145.19	3.32	-3289.62	146.80	-9.14	-3442.67	160.83	-12.74	-3312.96	132.88	83.25	-3593.70	-55.83	4.10	-3627.76	-17.50	-8.33	-3660.39	273.19	341.55	-3438.40	111.16	78.37	-3519.94	-7.94	1219.30	0.00	0.00	0.00	-1943.96	109.23	1689.47	-3389.67	88.02	1617.25	-3591.44	313.77	1626.31	-3087.68	154.76	1592.94	-184.67	1276.68	71.83	411.79	1271.00	72.51	-183.89
2.41000	-3219.13	145.19	3.32	-3289.62	146.80	-9.14	-3445.39	165.58	-11.82	-3307.83	135.39	85.89	-3593.70	-55.83	4.10	-3641.08	-17.82	-11.15	-3654.59	272.60	342.52	-3437.47	109.87	78.81	-3494.82	-6.10	1219.55	0.00	0.00	0.00	-1943.96	109.23	1689.47	-3414.62	89.58	1618.99	-3588.32	314.00	1626.12	-3081.85	155.25	1593.10	-187.00	1275.60	71.68	404.95	1271.21	72.82	-184.23
2.42000	-3219.13	145.19	3.32	-3289.62	146.80	-9.14	-3448.22	170.24	-10.82	-3302.92	137.86	88.58	-3593.70	-55.83	4.10	-3620.22	-16.89	-8.62	-3648.60	271.99	343.44	-3436.50	108.58	79.26	-3464.69	-3.14	1221.58	0.00	0.00	0.00	-1943.96	109.23	1689.47	-3426.22	90.80	1618.57	-3585.12	314.21	1625.94	-3076.04	155.73	1593.28	-189.02	1277.65	70.80	408.79	1270.13	72.17	-184.41
2.43000	-3219.13	145.19	3.32	-3289.62	146.80	-9.14	-3451.16	174.82	-9.73	-3298.22	140.29	91.31	-3593.70	-55.83	4.10	-3623.34	-16.96	-8.82	-3642.41	271.37	344.29	-3435.47	107.29	79.71	-3494.35	-4.61	1219.06	0.00	0.00	0.00	-1943.96	109.23	1689.47	-3392.58	93.08	1617.34	-3581.85	314.42	1625.75	-3070.24	156.19	1593.47	-186.88	1276.68	71.40	411.70	1270.33	72.47	-185.71
2.44000	-3219.13	145.19	3.32	-3289.62	146.80	-9.14	-3454.22	179.32	-8.56	-3293.74	142.69	94.09	-3593.70	-55.83	4.10	-3627.40	-15.89	-9.90	-3636.02	270.73	345.09	-3434.39	105.99	80.16	-3461.83	0.84	1220.55	0.00	0.00	0.00	-1943.96	109.23	1689.47	-3421.19	94.57	1620.15	-3578.50	314.60	1625.56	-3064.46	156.65	1593.68	-187.09	1276.82	71.27	412.36	1270.79	72.77	-185.56
2.45000	-3219.13	145.19	3.32	-3289.62	146.80	-9.14	-3457.39	183.74	-7.29	-3289.47	145.05	96.91	-3593.70	-55.83	4.10	-3651.37	-17.11	-13.90	-3629.44	270.08	345.82	-3433.26	104.70	80.60	-3478.74	1.38	1220.09	0.00	0.00	0.00	-1943.96	109.23	1689.47	-3419.98	97.61	1621.69	-3575.08	314.78	1625.37	-3058.70	157.09	1593.89	-188.84	1278.35	71.00	411.72	1270.74	72.59	-185.16
2.46000	-3219.13	145.19	3.32	-3289.62	146.80	-9.14	-3460.67	188.07	-5.95	-3285.41	147.38	99.78	-3593.70	-55.83	4.10	-3638.09	-17.08	-11.27	-3622.67	269.42	346.49	-3432.06	103.42	81.05	-3481.05	0.45	1220.28	0.00	0.00	0.00	-1943.96	109.23	1689.47	-3381.86	98.34	1621.55	-3571.58	314.94	1625.18	-3052.96	157.51	1594.12	-184.78	1277.28	72.00	411.85	1270.67	71.96	-184.51
2.47000	-3219.13	145.19	3.32	-3289.62	146.80	-9.14	-3464.05	192.33	-4.52	-3281.56	149.67	102.69	-3593.70	-55.83	4.10	-3627.67	-16.73	-10.40	-3615.72	268.74	347.10	-3430.82	102.13	81.49	-3455.05	3.39	1219.65	0.00	0.00	0.00	-1943.96	109.23	1689.47	-3421.82	98.11	1623.94	-3568.00	315.08	1624.98	-3047.23	157.93	1594.37	-186.10	1276.78	71.76	412.22	1270.62	72.53	-184.25
2.48000	-3219.13	145.19	3.32	-3289.62	146.80	-9.14	-3467.53	196.50	-3.00	-3277.90	151.92	105.64	-3593.70	-55.83	4.10	-3642.14	-16.69	-12.83	-3608.57	268.05	347.66	-3429.51	100.84	81.94	-3487.06	4.75	1220.64	0.00	0.00	0.00	-1943.96	109.23	1689.47	-3438.52	98.79	1624.83	-3564.35	315.21	1624.79	-3041.51	158.33	1594.62	-188.50	1276.98	71.30	412.21	1269.99	72.33	-185.19
2.49000	-3219.13	145.19	3.32	-3289.62	146.80	-9.14	-3471.11	200.59	-1.41	-3274.44	154.15	108.63	-3593.70	-55.83	4.10	-3625.36	-15.15	-9.52	-3601.24	267.34	348.15	-3428.15	99.56	82.38	-3478.75	6.59	1219.37	0.00	0.00	0.00	-1943.96	109.23	1689.47	-3368.88	101.92	1622.91	-3560.62	315.33	1624.59	-3035.81	158.73	1594.89	-183.01	1276.52	72.11	412.69	1270.24	72.72	-184.94
2.50000	-3219.13	145.19	3.32	-3289.62	146.80	-9.14	-3474.78	204.61	0.26	-3271.18	156.33	111.65	-3593.70	-55.83	4.10	-3639.17	-15.77	-12.26	-3593.73	266.62	348.59	-3426.73	98.28	82.83	-3487.33	5.43	1220.26	0.00	0.00	0.00	-1943.96	109.23	1689.47	-3368.55	104.93	1623.37	-3556.82	315.43	1624.40	-3030.13	159.11	1595.16	-186.35	1278.26	71.34	412.04	1270.43	72.34	-185.05
2.51000	-3219.13	145.19	3.32	-3289.62	146.80	-9.14	-3478.54	208.54	2.01	-3268.11	158.49	114.72	-3593.70	-55.83	4.10	-3618.40	-15.85	-9.05	-3586.04	265.89	348.97	-3425.25	97.00	83.27	-3496.82	6.80	1218.98	0.00	0.00	0.00	-1943.96	109.23	1689.47	-3383.40	106.66	1621.60	-3552.95	315.52	1624.20	-3024.46	159.47	1595.45	-186.76	1277.56	71.55	410.77	1270.45	72.46	-185.02
2.52000	-3219.13	145.19	3.32	-3289.62	146.80	-9.14	-3482.40	212.40	3.84	-3265.22	160.61	117.83	-3593.70	-55.83	4.10	-3588.90	-14.60	-4.89	-3578.18	265.14	349.30	-3423.72	95.72	83.71	-3491.71	9.72	1218.44	0.00	0.00	0.00	-1943.96	109.23	1689.47	-3378.19	107.45	1623.35	-3549.00	315.59	1624.01	-3018.80	159.83	1595.75	-189.13	1276.72	71.51	411.13	1270.47	72.59	-185.61
2.53000	-3219.13	145.19	3.32	-3289.62	146.80	-9.14	-3486.34	216.18	5.75	-3262.52	162.69	120.97	-3593.70	-55.83	4.10	-3642.69	-15.90	-12.82	-3570.13	264.38	349.56	-3422.12	94.45	84.16	-3463.43	9.51	1219.08	0.00	0.00	0.00	-1943.96	109.23	1689.47	-3384.96	107.67	1623.64	-3544.97	315.65	1623.81	-3013.15	160.17	1596.07	-188.85	1275.77	71.93	411.08	1270.25	72.55	-185.28
2.54000	-3219.13	145.19	3.32	-3289.62	146.80	-9.14	-3490.36	219.88	7.73	-3260.01	164.75	124.15	-3593.70	-55.83	4.10	-3638.57	-16.37	-11.36	-3561.92	263.61	349.78	-3420.46	93.17	84.60	-3471.77	8.97	1219.21	0.00	0.00	0.00	-1943.96	109.23	1689.47	-3385.50	110.13	1623.78	-3540.88	315.70	1623.61	-3007.52	160.51	1596.39	-181.66	1275.54	73.38	411.58	1269.54	72.37	-185.16
2.55000	-3219.13	145.19	3.32	-3289.62	146.80	-9.14	-3494.47	223.50	9.78	-3257.67	166.77	127.36	-3593.70	-55.83	4.10	-3640.53	-15.52	-14.02	-3553.53	262.83	349.93	-3418.74	91.90	85.04	-3473.41	10.58	1218.10	0.00	0.00	0.00	-1943.96	109.23	1689.47	-3354.96	115.08	1625.02	-3536.71	315.73	1623.41	-3001.90	160.83	1596.73	-184.19	1276.98	72.50	404.46	1268.18	73.26	-185.18
2.56000	-3219.13	145.19	3.32	-3289.62	146.80	-9.14	-3498.65	227.05	11.91	-3255.50	168.76	130.61	-3593.70	-55.83	4.10	-3624.36	-15.49	-10.46	-3544.97	262.03	350.04	-3416.96	90.63	85.48	-3478.25	10.56	1217.19	0.00	0.00	0.00	-1943.96	109.23	1689.47	-3349.99	116.07	1625.63	-3532.46	315.75	1623.21	-2996.29	161.14	1597.07	-184.60	1276.19	72.30	400.90	1270.46	72.62	-184.38
2.57000	-3219.13	145.19	3.32	-3289.62	146.80	-9.14	-3502.91	230.53	14.11	-3253.51	170.71	133.89	-3593.70	-55.83	4.10	-3636.00	-16.07	-12.15	-3536.25	261.22	350.08	-3415.12	89.37	85.92	-3476.33	10.55	1216.45	0.00	0.00	0.00	-1943.96	109.23	1689.47	-3383.19	118.94	1626.01	-3528.14	315.75	1623.01	-2990.69	161.44	1597.43	-183.27	1276.71	72.70	408.61	1270.79	72.06	-184.77
2.58000	-3219.13	145.19	3.32	-3289.62	146.80	-9.14	-3507.24	233.93	16.37	-3251.68	172.63	137.20	-3593.70	-55.83	4.10	-3631.05	-16.38	-10.92	-3527.36	260.39	350.08	-3413.21	88.11	86.36	-3443.80	13.70	1217.56	0.00	0.00	0.00	-1943.96	109.23	1689.47	-3351.07	120.86	1623.70	-3523.75	315.74	1622.81	-2985.11	161.73	1597.80	-188.96	1277.06	71.45	411.68	1270.78	71.84	-184.62
2.59000	-3219.13	145.19	3.32	-3289.62	146.80	-9.14	-3511.64	237.26	18.71	-3250.02	174.52	140.55	-3593.70	-55.83	4.10	-3631.50	-16.31	-12.48	-3518.31	259.56	350.02	-3411.24	86.85	86.79	-3445.62	14.45	1215.77	0.00	0.00	0.00	-1943.96	109.23	1689.47	-3373.26	118.78	1624.33	-3519.28	315.71	1622.61	-2979.53	162.01	1598.18	-185.06	1275.93	72.18	403.21	1272.58	71.64	-185.97
2.60000	-3219.13	145.19	3.32	-3289.62	146.80	-9.14	-3516.11	240.51	21.12	-3248.52	176.38	143.93	-3593.70	-55.83	4.10	-3639.59	-16.60	-13.70	-3509.10	258.71	349.91	-3409.21	85.59	87.23	-3439.60	15.78	1215.33	0.00	0.00	0.00	-1943.96	109.23	1689.47	-3393.00	120.52	1624.69	-3514.74	315.67	1622.41	-2973.97	162.28	1598.56	-186.19	1277.88	71.46	409.16	1271.04	71.90	-185.16
2.61000	-3219.13	145.19	3.32	-3289.62	146.80	-9.14	-3520.64	243.69	23.59	-3247.18	178.21	147.34	-3593.70	-55.83	4.10	-3656.01	-17.94	-14.60	-3499.73	257.85	349.75	-3407.11	84.34	87.67	-3436.07	16.27	1215.52	0.00	0.00	0.00	-1943.96	109.23	1689.47	-3392.77	122.59	1625.88	-3510.13	315.62	1622.21	-2968.41	162.54	1598.96	-186.83	1278.03	71.33	413.16	1269.89	72.91	-185.78
2.62000	-3219.13	145.19	3.32	-3289.62	146.80	-9.14	-3525.23	246.80	26.12	-3246.00	180.00	150.77	-3593.70	-55.83	4.10	-3617.51	-15.46	-9.47	-3490.20	256.97	349.54	-3404.94	83.09	88.10	-3421.59	18.34	1215.06	0.00	0.00	0.00	-1943.96	109.23	1689.47	-3393.07	121.44	1624.54	-3505.45	315.55	1622.01	-2962.86	162.78	1599.37	-186.01	1277.33	71.49	412.18	1270.17	72.77	-184.37
2.63000	-3219.13	145.19	3.32	-3289.62	146.80	-9.14	-3529.88	249.83	28.73	-3244.96	181.77	154.24	-3593.70	-55.83	4.10	-3620.57	-16.24	-10.12	-3480.52	256.09	349.28	-3402.71	81.84	88.53	-3411.74	20.64	1214.68	0.00	0.00	0.00	-1943.96	109.23	1689.47	-3395.11	122.41	1623.76	-3500.69	315.47	1621.81	-2957.32	163.02	1599.79	-186.33	1277.28	71.30	412.61	1270.25	72.39	-184.03
2.64000	-3219.13	145.19	3.32	-3289.62	146.80	-9.14	-3534.58	252.80	31.39	-3244.08	183.50	157.73	-3593.70	-55.83	4.10	-3628.54	-16.70	-10.95	-3470.68	255.19	348.97	-3400.41	80.60	88.97	-3405.85	23.71	1213.90	0.00	0.00	0.00	-1943.96	109.23	1689.47	-3385.86	125.87	1623.86	-3495.87	315.38	1621.61	-2951.79	163.25	1600.22	-188.88	1278.48	70.84	402.27	1272.09	71.99	-184.67
2.65000	-3219.13	145.19	3.32	-3289.62	146.80	-9.14	-3539.33	255.70	34.12	-3243.34	185.21	161.25	-3593.70	-55.83	4.10	-3630.63	-16.71	-12.55	-3460.70	254.28	348.60	-3398.04	79.36	89.40	-3418.29	22.09	1213.41	0.00	0.00	0.00	-1943.96	109.23	1689.47	-3361.28	132.02	1624.46	-3490.96	315.27	1621.41	-2946.26	163.46	1600.66	-183.77	1277.00	72.50	400.19	1270.54	72.92	-184.38
2.66000	-3219.13	145.19	3.32	-3289.62	146.80	-9.14	-3544.14	258.52	36.90	-3242.74	186.88	164.80	-3593.70	-55.83	4.10	-3627.35	-16.68	-11.01	-3450.56	253.36	348.19	-3395.61	78.12	89.83	-3402.89	26.53	1212.52	0.00	0.00	0.00	-1943.96	109.23	1689.47	-3365.71	129.43	1625.26	-3485.99	315.14	1621.21	-2940.75	163.67	1601.10	-191.93	1279.31	70.09	399.92	1269.12	72.97	-184.86
2.67000	-3219.13	145.19	3.32	-3289.62	146.80	-9.14	-3548.99	261.28	39.75	-3242.28	188.52	168.37	-3593.70	-55.83	4.10	-3643.23	-18.46	-14.63	-3440.29	252.43	347.73	-3393.10	76.89	90.25	-3395.35	29.05	1212.50	0.00	0.00	0.00	-1943.96	109.23	1689.47	-3355.41	132.22	1625.89	-3480.95	315.00	1621.01	-2935.23	163.87	1601.56	-188.67	1279.45	70.85	408.39	1269.64	72.16	-185.22
2.68000	-3219.13	145.19	3.32	-3289.62	146.80	-9.14	-3553.88	263.97	42.65	-3241.96	190.14	171.97	-3593.70	-55.83	4.10	-3639.64	-18.52	-14.09	-3429.86	251.49	347.23	-3390.53	75.66	90.68	-3388.75	27.67	1211.58	0.00	0.00	0.00	-1943.96	109.23	1689.47	-3399.71	134.26	1626.61	-3475.83	314.85	1620.81	-2929.73	164.06	1602.02	-185.89	1278.48	71.21	412.10	1270.98	72.35	-185.52
2.69000	-3219.13	145.19	3.32	-3289.62	146.80	-9.14	-3558.82	266.59	45.62	-3241.77	191.72	175.58	-3593.70	-55.83	4.10	-3644.03	-18.26	-14.98	-3419.30	250.53	346.67	-3387.88	74.43	91.11	-3387.01	30.00	1210.61	0.00	0.00	0.00	-1943.96	109.23	1689.47	-3423.66	137.31	1628.90	-3470.65	314.68	1620.61	-2924.23	164.23	1602.50	-188.24	1277.63	70.94	404.11	1272.30	72.15	-184.89
2.70000	-3219.13	145.19	3.32	-3289.62	146.80	-9.14	-3563.79	269.14	48.63	-3241.71	193.27	179.23	-3593.70	-55.83	4.10	-3634.11	-17.75	-12.80	-3408.59	249.56	346.07	-3385.17	73.21	91.53	-3364.63	31.32	1211.80	0.00	0.00	0.00	-1943.96	109.23	1689.47	-3398.01	138.21	1628.73	-3465.39	314.50	1620.41	-2918.74	164.40	1602.98	-186.15	1276.62	71.75	409.61	1270.94	72.08	-185.56
2.71000	-3219.13	145.19	3.32	-3289.62	146.80	-9.14	-3568.80	271.63	51.71	-3241.77	194.80	182.89	-3593.70	-55.83	4.10	-3622.33	-18.80	-11.08	-3397.75	248.59	345.43	-3382.38	72.00	91.95	-3363.54	33.33	1211.06	0.00	0.00	0.00	-1943.96	109.23	1689.47	-3356.97	140.25	1628.35	-3460.06	314.31	1620.21	-2913.25	164.56	1603.47	-185.68	1275.10	72.54	406.68	1269.64	73.39	-186.03
2.72000	-3219.13	145.19	3.32	-3289.62	146.80	-9.14	-3573.84	274.05	54.83	-3241.96	196.30	186.58	-3593.70	-55.83	4.10	-3635.47	-19.70	-13.19	-3386.78	247.60	344.74	-3379.52	70.79	92.37	-3368.43	36.32	1211.23	0.00	0.00	0.00	-1943.96	109.23	1689.47	-3362.87	142.25	1627.36	-3454.66	314.10	1620.01	-2907.76	164.71	1603.97	-185.49	1276.42	72.04	409.70	1270.76	72.78	-185.45
2.73000	-3219.13	145.19	3.32	-3289.62	146.80	-9.14	-3578.91	276.40	58.01	-3242.26	197.76	190.28	-3593.70	-55.83	4.10	-3623.74	-19.59	-11.67	-3375.67	246.60	344.00	-3376.58	69.58	92.79	-3351.55	39.25	1210.71	0.00	0.00	0.00	-1943.96	109.23	1689.47	-3326.77	148.18	1627.58	-3449.19	313.88	1619.81	-2902.28	164.85	1604.48	-186.24	1275.32	72.13	411.67	1270.83	72.51	-185.70
2.74000	-3219.13	145.19	3.32	-3289.62	146.80	-9.14	-3584.01	278.69	61.24	-3242.68	199.20	194.00	-3593.70	-55.83	4.10	-3627.99	-21.05	-12.85	-3364.43	245.59	343.22	-3373.58	68.38	93.21	-3353.57	38.50	1212.14	0.00	0.00	0.00	-1943.96	109.23	1689.47	-3326.64	146.04	1627.44	-3443.65	313.64	1619.61	-2896.80	164.99	1605.00	-186.35	1276.38	71.86	403.34	1272.92	71.85	-185.43
2.75000	-3219.13	145.19	3.32	-3289.62	146.80	-9.14	-3589.12	280.92	64.52	-3243.21	200.61	197.75	-3593.70	-55.83	4.10	-3632.13	-21.38	-13.29	-3353.06	244.57	342.39	-3370.49	67.18	93.62	-3351.66	42.30	1212.60	0.00	0.00	0.00	-1943.96	109.23	1689.47	-3346.80	148.50	1628.44	-3438.04	313.39	1619.41	-2891.33	165.11	1605.52	-188.25	1275.83	71.92	399.89	1272.64	71.84	-185.14
2.76000	-3219.13	145.19	3.32	-3289.62	146.80	-9.14	-3594.26	283.08	67.85	-3243.85	202.00	201.51	-3593.70	-55.83	4.10	-3645.89	-23.64	-15.83	-3341.56	243.54	341.53	-3367.34	65.99	94.04	-3344.15	43.96	1212.93	0.00	0.00	0.00	-1943.96	109.23	1689.47	-3358.16	149.25	1631.33	-3432.36	313.12	1619.21	-2885.85	165.22	1606.06	-188.58	1277.65	70.75	408.68	1270.86	72.42	-184.62
2.77000	-3219.13	145.19	3.32	-3289.62	146.80	-9.14	-3599.42	285.18	71.23	-3244.60	203.35	205.28	-3593.70	-55.83	4.10	-3624.95	-21.99	-11.31	-3329.94	242.49	340.62	-3364.10	64.80	94.45	-3351.22	46.11	1214.55	0.00	0.00	0.00	-1943.96	109.23	1689.47	-3371.54	152.33	1632.42	-3426.60	312.85	1619.02	-2880.38	165.33	1606.60	-185.73	1276.04	71.90	411.68	1270.59	72.59	-184.46
2.78000	-3219.13	145.19	3.32	-3289.62	146.80	-9.14	-3604.60	287.22	74.65	-3245.45	204.68	209.08	-3593.79	-55.84	4.08	-3620.64	-23.66	-11.70	-3318.19	241.44	339.66	-3360.80	63.62	94.86	-3355.46	49.48	1215.44	0.00	0.00	0.00	-1943.96	109.23	1689.47	-3337.34	155.76	1632.07	-3420.78	312.55	1618.82	-2874.91	165.43	1607.15	-185.80	1276.47	71.66	412.02	1270.35	72.69	-184.81
2.79000	-3219.13	145.19	3.32	-3289.62	146.80	-9.14	-3609.78	289.19	78.12	-3246.40	205.99	212.88	-3687.63	-62.91	-11.89	-3621.97	-22.79	-12.45	-3306.33	240.38	338.67	-3357.41	62.44	95.27	-3346.83	50.53	1215.32	0.00	0.00	0.00	-1943.96	109.23	1689.47	-3375.68	157.08	1636.55	-3414.89	312.25	1618.63	-2869.44	165.52	1607.70	-185.02	1276.17	72.18	412.41	1269.70	72.40	-184.35
2.80000	-3219.13	145.19	3.32	-3289.62	146.80	-9.14	-3614.97	291.11	81.63	-3247.45	207.26	216.71	-3661.83	-60.05	-7.08	-3635.90	-25.23	-13.91	-3294.35	239.31	337.64	-3353.95	61.27	95.68	-3333.17	53.30	1215.66	0.00	0.00	0.00	-1943.96	109.23	1689.47	-3339.52	159.37	1635.86	-3408.94	311.93	1618.43	-2863.98	165.60	1608.26	-188.86	1275.81	71.85	402.54	1271.43	71.96	-185.10
2.81000	-3219.13	145.19	3.32	-3289.62	146.80	-9.14	-3620.17	292.96	85.18	-3248.59	208.51	220.54	-3646.19	-59.60	-5.50	-3618.15	-24.73	-11.83	-3282.25	238.23	336.56	-3350.40	60.10	96.08	-3308.09	56.92	1217.95	0.00	0.00	0.00	-1943.96	109.23	1689.47	-3320.93	161.72	1635.75	-3402.91	311.59	1618.24	-2858.51	165.67	1608.83	-188.40	1274.52	72.21	396.57	1270.38	71.86	-184.99
2.82000	-3219.13	145.19	3.32	-3289.62	146.80	-9.14	-3625.38	294.75	88.78	-3249.82	209.73	224.39	-3649.44	-60.42	-5.15	-3629.06	-24.87	-14.88	-3270.03	237.13	335.45	-3346.78	58.94	96.48	-3290.18	58.19	1218.63	0.00	0.00	0.00	-1943.96	109.23	1689.47	-3310.78	163.19	1635.54	-3396.81	311.24	1618.05	-2853.04	165.74	1609.41	-183.62	1275.01	72.80	401.36	1269.23	73.31	-185.64
2.83000	-3219.13	145.19	3.32	-3289.62	146.80	-9.14	-3630.58	296.49	92.42	-3251.13	210.93	228.25	-3672.43	-62.75	-9.22	-3614.98	-27.47	-12.41	-3257.71	236.03	334.29	-3343.08	57.78	96.88	-3311.60	62.12	1219.03	0.00	0.00	0.00	-1943.96	109.23	1689.47	-3321.32	167.42	1638.14	-3390.64	310.88	1617.86	-2847.57	165.79	1609.99	-188.85	1277.56	71.03	408.39	1270.05	72.62	-184.69
2.84000	-3219.13	145.19	3.32	-3289.62	146.80	-9.14	-3635.78	298.16	96.09	-3252.53	212.10	232.12	-3637.32	-64.26	-8.07	-3624.88	-26.18	-15.15	-3245.27	234.92	333.10	-3339.30	56.64	97.28	-3266.56	64.58	1220.57	0.00	0.00	0.00	-1943.96	109.23	1689.47	-3287.20	168.84	1637.95	-3384.41	310.50	1617.67	-2842.10	165.84	1610.58	-186.46	1276.66	71.78	411.87	1270.27	72.69	-184.54
2.85000	-3219.13	145.19	3.32	-3289.62	146.80	-9.14	-3640.98	299.78	99.81	-3254.00	213.24	236.00	-3644.91	-67.05	-7.89	-3630.59	-28.29	-16.49	-3232.73	233.80	331.87	-3335.44	55.49	97.68	-3253.00	67.76	1221.64	0.00	0.00	0.00	-1943.96	109.23	1689.47	-3283.74	170.57	1638.08	-3378.11	310.11	1617.48	-2836.63	165.89	1611.18	-183.44	1277.85	71.49	412.38	1270.20	72.76	-185.08
2.86000	-3219.13	145.19	3.32	-3289.62	146.80	-9.14	-3646.17	301.34	103.56	-3255.56	214.36	239.89	-3705.99	-68.23	-18.43	-3588.16	-27.04	-11.14	-3220.08	232.67	330.60	-3331.49	54.36	98.07	-3277.45	70.29	1222.59	0.00	0.00	0.00	-1943.96	109.23	1689.47	-3271.98	175.04	1640.11	-3371.73	309.71	1617.29	-2831.15	165.92	1611.78	-184.85	1277.45	71.55	411.87	1269.34	72.38	-185.30
2.87000	-3219.13	145.19	3.32	-3289.62	146.80	-9.14	-3651.35	302.84	107.35	-3257.18	215.45	243.79	-3628.57	-65.22	-4.73	-3588.70	-28.07	-12.25	-3207.33	231.53	329.30	-3327.46	53.22	98.46	-3252.20	72.49	1223.56	0.00	0.00	0.00	-1943.96	109.23	1689.47	-3265.69	175.27	1640.64	-3365.30	309.29	1617.10	-2825.68	165.95	1612.39	-185.79	1274.70	72.23	411.10	1270.62	72.35	-184.68
2.88000	-3219.13	145.19	3.32	-3289.62	146.80	-9.14	-3656.51	304.28	111.17	-3258.88	216.52	247.69	-3641.05	-65.58	-6.57	-3582.20	-28.62	-12.09	-3194.47	230.38	327.95	-3323.35	52.10	98.85	-3270.43	76.08	1223.83	0.00	0.00	0.00	-1943.96	109.23	1689.47	-3271.15	179.47	1639.75	-3358.79	308.86	1616.92	-2820.19	165.97	1613.00	-192.45	1278.16	70.10	411.53	1271.01	72.42	-185.05
2.89000	-3219.13	145.19	3.32	-3289.62	146.80	-9.14	-3661.66	305.67	115.03	-3260.64	217.57	251.61	-3687.46	-72.99	-16.87	-3575.59	-29.12	-11.96	-3181.52	229.22	326.58	-3319.16	50.98	99.24	-3256.15	77.53	1224.50	0.00	0.00	0.00	-1943.96	109.23	1689.47	-3289.64	184.71	1642.38	-3352.21	308.41	1616.73	-2814.71	165.98	1613.62	-194.30	1278.34	69.74	411.55	1270.27	72.15	-184.69
2.90000	-3219.13	145.19	3.32	-3289.62	146.80	-9.14	-3666.79	307.01	118.91	-3262.47	218.59	255.52	-3678.26	-73.87	-22.25	-3568.86	-29.59	-11.86	-3168.47	228.06	325.16	-3314.88	49.87	99.62	-3259.49	79.96	1225.50	0.00	0.00	0.00	-1943.96	109.23	1689.47	-3288.61	185.60	1643.67	-3345.57	307.95	1616.55	-2809.22	165.99	1614.25	-191.75	1277.72	70.74	405.08	1271.00	72.47	-185.07
2.91000	-3219.13	145.19	3.32	-3289.62	146.80	-9.14	-3671.89	308.29	122.83	-3264.36	219.58	259.45	-3629.13	-72.78	-20.04	-3562.02	-30.01	-11.78	-3155.32	226.88	323.72	-3310.52	48.76	100.00	-3258.28	81.70	1225.94	0.00	0.00	0.00	-1943.96	109.23	1689.47	-3266.57	183.25	1643.91	-3338.86	307.48	1616.37	-2803.73	165.99	1614.88	-190.32	1277.52	71.14	409.26	1270.53	72.50	-185.46
2.92000	-3219.13	145.19	3.32	-3289.62	146.80	-9.14	-3676.97	309.51	126.78	-3266.30	220.56	263.37	-3626.32	-70.37	-23.47	-3555.06	-30.39	-11.72	-3142.09	225.70	322.24	-3306.07	47.67	100.38	-3231.08	85.33	1227.96	0.00	0.00	0.00	-1943.96	109.23	1689.47	-3183.45	188.40	1639.75	-3332.08	306.99	1616.19	-2798.23	165.98	1615.52	-188.30	1277.29	71.14	411.95	1270.23	72.72	-185.08
2.93000	-3219.13	145.19	3.32	-3289.62	146.80	-9.14	-3682.03	310.68	130.76	-3268.29	221.51	267.30	-3625.83	-70.13	-27.73	-3547.99	-30.74	-11.69	-3128.76	224.50	320.72	-3301.54	46.57	100.76	-3246.08	88.41	1226.45	0.00	0.00	0.00	-1943.96	109.23	1689.47	-3225.80	191.66	1643.62	-3325.24	306.49	1616.01	-2792.73	165.97	1616.16	-186.20	1275.01	71.94	399.32	1272.03	71.12	-184.18
2.94000	-3219.13	145.19	3.32	-3289.62	146.80	-9.14	-3687.05	311.80	134.76	-3270.34	222.43	271.24	-3620.13	-68.92	-28.09	-3540.80	-31.04	-11.69	-3115.34	223.30	319.17	-3296.92	45.49	101.14	-3240.42	88.17	1227.09	0.00	0.00	0.00	-1943.96	109.23	1689.47	-3233.38	191.15	1644.51	-3318.33	305.97	1615.83	-2787.22	165.94	1616.80	-187.26	1276.51	71.38	407.05	1271.22	72.10	-184.43
2.95000	-3219.13	145.19	3.32	-3289.62	146.80	-9.14	-3692.04	312.87	138.79	-3272.43	223.33	275.17	-3573.63	-62.36	-21.56	-3533.50	-31.30	-11.71	-3101.83	222.09	317.59	-3292.21	44.41	101.51	-3236.89	89.78	1227.22	0.00	0.00	0.00	-1943.96	109.23	1689.47	-3234.04	193.53	1646.54	-3311.35	305.44	1615.66	-2781.70	165.92	1617.46	-185.35	1277.47	71.70	404.35	1271.61	72.62	-185.55
2.96000	-3219.13	145.19	3.32	-3289.62	146.80	-9.14	-3696.99	313.88	142.85	-3274.57	224.21	279.11	-3587.38	-59.93	-24.85	-3526.09	-31.53	-11.75	-3088.24	220.88	315.98	-3287.41	43.34	101.88	-3199.95	92.96	1227.15	0.00	0.00	0.00	-1943.96	109.23	1689.47	-3187.50	194.80	1645.30	-3304.31	304.90	1615.48	-2776.18	165.88	1618.11	-192.47	1277.91	70.09	401.33	1272.04	72.49	-184.82
2.97000	-3219.13	145.19	3.32	-3289.62	146.80	-9.14	-3701.90	314.85	146.93	-3276.75	225.07	283.04	-3551.89	-53.72	-20.31	-3518.56	-31.71	-11.81	-3074.57	219.65	314.33	-3282.52	42.28	102.24	-3220.51	93.56	1228.00	0.00	0.00	0.00	-1943.96	109.23	1689.47	-3192.31	197.39	1645.13	-3297.20	304.34	1615.31	-2770.65	165.85	1618.77	-188.71	1278.08	70.81	400.49	1270.97	72.72	-184.37
2.98000	-3219.13	145.19	3.32	-3289.62	146.80	-9.14	-3706.77	315.76	151.03	-3278.96	225.90	286.98	-3540.66	-47.84	-20.36	-3510.91	-31.86	-11.90	-3060.82	218.42	312.66	-3277.55	41.22	102.61	-3194.94	95.41	1228.37	0.00	0.00	0.00	-1943.96	109.23	1689.47	-3220.20	198.21	1646.72	-3290.03	303.77	1615.14	-2765.11	165.80	1619.44	-182.21	1276.66	72.82	408.08	1270.47	72.42	-184.15
2.99000	-3219.13	145.19	3.32	-3289.62	146.80	-9.14	-3711.60	316.63	155.16	-3281.21	226.72	290.91	-3492.76	-43.32	-15.34	-3503.15	-31.98	-12.00	-3046.99	217.17	310.96	-3272.48	40.18	102.97	-3197.49	95.13	1228.81	0.00	0.00	0.00	-1943.96	109.23	1689.47	-3220.43	199.68	1649.36	-3282.78	303.18	1614.97	-2759.56	165.75	1620.11	-185.01	1277.63	71.75	411.54	1269.82	72.19	-185.17
3.00000	-3219.13	145.19	3.32	-3289.62	146.80	-9.14	-3716.37	317.44	159.30	-3283.49	227.51	294.84	-3444.99	-37.76	-9.94	-3495.28	-32.05	-12.13	-3033.08	215.92	309.22	-3267.32	39.14	103.32	-3209.78	97.90	1228.47	0.00	0.00	0.00	-1943.96	109.23	1689.47	-3232.47	200.09	1651.24	-3275.48	302.58	1614.81	-2754.01	165.69	1620.78	-185.96	1277.12	71.44	411.65	1270.57	72.41	-184.93
3.01000	-3219.13	145.19	3.32	-3289.62	146.80	-9.14	-3721.10	318.21	163.47	-3285.79	228.28	298.76	-3440.40	-36.48	-11.21	-3487.28	-32.09	-12.27	-3019.10	214.67	307.46	-3262.07	38.10	103.68	-3199.13	98.24	1229.50	0.00	0.00	0.00	-1943.96	109.23	1689.47	-3164.72	200.52	1649.80	-3268.11	301.97	1614.64	-2748.44	165.63	1621.46	-185.89	1277.46	71.56	411.81	1270.48	72.63	-185.13
3.02000	-3219.13	145.19	3.32	-3289.62	146.80	-9.14	-3725.77	318.93	167.65	-3288.12	229.02	302.68	-3399.35	-34.46	-8.65	-3479.17	-32.10	-12.43	-3005.05	213.40	305.66	-3256.73	37.08	104.03	-3175.29	99.17	1230.12	0.00	0.00	0.00	-1943.96	109.23	1689.47	-3172.91	200.31	1650.77	-3260.67	301.34	1614.48	-2742.87	165.56	1622.14	-188.05	1277.99	71.37	411.40	1270.50	72.59	-185.63
3.03000	-3219.13	145.19	3.32	-3289.62	146.80	-9.14	-3730.39	319.60	171.85	-3290.47	229.75	306.60	-3389.00	-35.31	-9.79	-3470.95	-32.07	-12.61	-2990.93	212.13	303.84	-3251.30	36.06	104.38	-3163.73	100.26	1230.89	0.00	0.00	0.00	-1943.96	109.23	1689.47	-3149.47	206.08	1650.74	-3253.17	300.70	1614.32	-2737.29	165.49	1622.82	-188.84	1276.67	71.54	401.86	1270.48	72.33	-184.94
3.04000	-3219.13	145.19	3.32	-3289.62	146.80	-9.14	-3734.94	320.22	176.06	-3292.84	230.45	310.51	-3350.87	-34.88	-7.35	-3462.60	-32.01	-12.80	-2976.74	210.85	302.00	-3245.77	35.06	104.73	-3144.00	102.36	1230.99	0.00	0.00	0.00	-1943.96	109.23	1689.47	-3144.98	206.12	1649.60	-3245.60	300.05	1614.16	-2731.69	165.41	1623.51	-185.59	1276.35	71.99	407.95	1270.83	72.37	-184.77
3.05000	-3219.13	145.19	3.32	-3289.62	146.80	-9.14	-3739.44	320.80	180.29	-3295.22	231.14	314.42	-3337.39	-36.73	-10.11	-3454.15	-31.91	-13.01	-2962.49	209.57	300.12	-3240.15	34.06	105.07	-3143.62	103.43	1231.21	0.00	0.00	0.00	-1943.96	109.23	1689.47	-3134.45	209.04	1650.91	-3237.97	299.38	1614.01	-2726.09	165.33	1624.20	-184.65	1277.10	71.94	411.33	1270.72	72.03	-185.67
3.06000	-3219.13	145.19	3.32	-3289.62	146.80	-9.14	-3743.86	321.33	184.53	-3297.61	231.80	318.31	-3280.83	-35.45	-5.16	-3445.57	-31.78	-13.23	-2948.17	208.27	298.22	-3234.43	33.06	105.41	-3144.63	103.84	1231.23	0.00	0.00	0.00	-1943.96	109.23	1689.47	-3092.35	207.41	1650.23	-3230.27	298.70	1613.85	-2720.47	165.24	1624.90	-188.70	1277.02	71.10	411.40	1270.88	72.33	-184.94
3.07000	-3219.13	145.19	3.32	-3289.62	146.80	-9.14	-3748.22	321.82	188.78	-3300.01	232.45	322.20	-3263.80	-38.05	-7.22	-3436.87	-31.61	-13.47	-2933.79	206.97	296.30	-3228.62	32.08	105.74	-3157.50	103.69	1230.81	0.00	0.00	0.00	-1943.96	109.23	1689.47	-3161.46	207.59	1653.15	-3222.51	298.01	1613.70	-2714.84	165.14	1625.59	-188.22	1277.94	70.96	412.20	1270.48	72.69	-185.15
3.08000	-3219.13	145.19	3.32	-3289.62	146.80	-9.14	-3752.51	322.26	193.05	-3302.41	233.07	326.08	-3226.08	-38.26	-6.38	-3428.06	-31.42	-13.72	-2919.35	205.66	294.34	-3222.71	31.11	106.08	-3130.27	103.35	1230.96	0.00	0.00	0.00	-1943.96	109.23	1689.47	-3155.51	207.62	1655.41	-3214.68	297.30	1613.55	-2709.20	165.04	1626.30	-185.90	1276.45	71.95	402.83	1271.51	72.18	-185.20
3.09000	-3219.13	145.19	3.32	-3289.62	146.80	-9.14	-3756.73	322.66	197.32	-3304.81	233.68	329.94	-3191.73	-37.77	-5.84	-3419.13	-31.19	-13.99	-2904.85	204.35	292.37	-3216.70	30.14	106.41	-3126.81	103.21	1231.21	0.00	0.00	0.00	-1943.96	109.23	1689.47	-3099.62	208.16	1652.67	-3206.79	296.57	1613.41	-2703.54	164.94	1627.00	-186.86	1276.91	71.28	409.56	1270.01	72.48	-185.83
3.10000	-3219.13	145.19	3.32	-3289.62	146.80	-9.14	-3760.87	323.02	201.60	-3307.22	234.26	333.80	-3191.60	-39.95	-10.74	-3410.09	-30.93	-14.26	-2890.30	203.03	290.37	-3210.60	29.19	106.73	-3126.20	105.16	1230.42	0.00	0.00	0.00	-1943.96	109.23	1689.47	-3090.00	205.94	1651.27	-3198.84	295.84	1613.26	-2697.87	164.83	1627.70	-184.09	1276.90	72.08	404.36	1270.58	72.47	-185.83
3.11000	-3219.13	145.19	3.32	-3289.62	146.80	-9.14	-3764.93	323.33	205.89	-3309.61	234.83	337.65	-3140.04	-37.74	-6.06	-3400.92	-30.64	-14.55	-2875.70	201.70	288.35	-3204.40	28.24	107.06	-3108.13	106.20	1230.47	0.00	0.00	0.00	-1943.96	109.23	1689.47	-3100.78	209.85	1652.34	-3190.82	295.09	1613.12	-2692.19	164.72	1628.41	-185.42	1278.14	71.71	409.17	1270.79	72.70	-184.70
3.12000	-3219.13	145.19	3.32	-3289.62	146.80	-9.14	-3768.90	323.60	210.19	-3312.00	235.38	341.48	-3088.71	-37.74	0.08	-3391.63	-30.32	-14.85	-2861.05	200.37	286.30	-3198.10	27.30	107.38	-3096.23	106.84	1230.65	0.00	0.00	0.00	-1943.96	109.23	1689.47	-3097.49	208.79	1653.09	-3182.74	294.32	1612.98	-2686.50	164.60	1629.12	-181.26	1276.45	72.62	411.91	1269.54	72.38	-184.60
3.13000	-3219.13	145.19	3.32	-3289.62	146.80	-9.14	-3772.80	323.83	214.49	-3314.37	235.91	345.30	-3047.78	-36.99	6.49	-3382.23	-29.97	-15.16	-2846.35	199.03	284.23	-3191.70	26.37	107.69	-3106.67	105.92	1228.73	0.00	0.00	0.00	-1943.96	109.23	1689.47	-3083.60	207.44	1651.66	-3174.60	293.54	1612.85	-2680.79	164.48	1629.83	-182.78	1275.52	72.56	412.14	1269.17	72.23	-184.13
3.14000	-3219.13	145.19	3.32	-3289.62	146.80	-9.14	-3776.60	324.02	218.79	-3316.73	236.42	349.10	-3009.24	-36.88	9.05	-3372.71	-29.60	-15.47	-2831.60	197.68	282.14	-3185.20	25.45	108.01	-3070.53	108.59	1228.73	0.00	0.00	0.00	-1943.96	109.23	1689.47	-3057.83	206.92	1651.74	-3166.39	292.75	1612.72	-2675.06	164.36	1630.55	-184.67	1275.97	72.02	412.03	1270.29	72.51	-184.37
3.15000	-3219.13	145.19	3.32	-3289.62	146.80	-9.14	-3780.31	324.17	223.10	-3319.07	236.91	352.89	-2972.86	-36.61	11.40	-3363.07	-29.19	-15.80	-2816.80	196.33	280.03	-3178.60	24.54	108.31	-3056.40	110.69	1229.42	0.00	0.00	0.00	-1943.96	109.23	1689.47	-3057.54	204.64	1650.66	-3158.12	291.95	1612.59	-2669.32	164.23	1631.26	-186.08	1276.77	71.67	412.26	1270.31	72.26	-184.32
3.16000	-3219.13	145.19	3.32	-3289.62	146.80	-9.14	-3783.93	324.28	227.41	-3321.39	237.38	356.66	-2938.59	-36.21	13.56	-3353.31	-28.75	-16.13	-2801.97	194.98	277.90	-3171.89	23.64	108.62	-3062.11	108.26	1225.93	0.00	0.00	0.00	-1943.96	109.23	1689.47	-3057.20	207.73	1649.35	-3149.79	291.13	1612.46	-2663.56	164.10	1631.98	-187.46	1276.07	71.85	412.10	1270.40	72.55	-184.80
3.17000	-3219.13	145.19	3.32	-3289.62	146.80	-9.14	-3787.45	324.35	231.72	-3323.68	237.84	360.42	-2906.35	-35.66	15.51	-3343.43	-28.29	-16.46	-2787.09	193.61	275.74	-3165.09	22.75	108.92	-3058.73	108.41	1225.59	0.00	0.00	0.00	-1943.96	109.23	1689.47	-3109.89	208.53	1652.58	-3141.40	290.30	1612.33	-2657.78	163.96	1632.70	-182.64	1275.26	72.82	403.68	1268.15	73.57	-184.82
3.18000	-3219.13	145.19	3.32	-3289.62	146.80	-9.14	-3790.87	324.38	236.03	-3325.95	238.28	364.16	-2876.09	-34.99	17.28	-3333.43	-27.80	-16.81	-2772.18	192.24	273.57	-3158.18	21.87	109.22	-3067.78	107.71	1224.36	0.00	0.00	0.00	-1943.96	109.23	1689.47	-3044.42	204.42	1650.44	-3132.94	289.45	1612.21	-2651.99	163.82	1633.42	-187.96	1276.27	71.46	408.52	1269.55	72.45	-185.12
3.19000	-3219.13	145.19	3.32	-3289.62	146.80	-9.14	-3794.19	324.38	240.33	-3328.18	238.70	367.88	-2847.75	-34.19	18.87	-3323.31	-27.29	-17.16	-2757.23	190.87	271.38	-3151.17	21.00	109.51	-3081.15	109.42	1223.51	0.00	0.00	0.00	-1943.96	109.23	1689.47	-3010.15	203.34	1647.19	-3124.42	288.59	1612.09	-2646.18	163.68	1634.14	-183.86	1275.71	72.32	404.92	1270.30	72.96	-185.27
3.20000	-3219.13	145.19	3.32	-3289.62	146.80	-9.14	-3797.41	324.33	244.63	-3330.38	239.11	371.58	-2821.26	-33.27	20.29	-3313.07	-26.75	-17.51	-2742.25	189.49	269.17	-3144.05	20.13	109.80	-3072.27	107.19	1222.51	0.00	0.00	0.00	-1943.96	109.23	1689.47	-3052.33	201.78	1647.98	-3115.84	287.72	1611.98	-2640.36	163.53	1634.86	-187.23	1275.73	71.90	409.02	1269.78	72.31	-185.20
3.21000	-3219.13	145.19	3.32	-3289.62	146.80	-9.14	-3800.52	324.26	248.93	-3332.54	239.49	375.25	-2796.55	-32.24	21.53	-3302.71	-26.18	-17.86	-2727.24	188.10	266.94	-3136.83	19.28	110.09	-3065.79	107.56	1220.74	0.00	0.00	0.00	-1943.96	109.23	1689.47	-3028.21	200.47	1646.41	-3107.20	286.83	1611.86	-2634.51	163.38	1635.58	-185.30	1275.14	72.31	410.86	1270.65	72.03	-185.23
3.22000	-3219.13	145.19	3.32	-3289.62	146.80	-9.14	-3803.51	324.14	253.22	-3334.65	239.87	378.91	-2773.57	-31.10	22.62	-3292.22	-25.59	-18.22	-2712.19	186.71	264.70	-3129.51	18.44	110.37	-3065.40	108.16	1219.48	0.00	0.00	0.00	-1943.96	109.23	1689.47	-2953.20	199.70	1642.88	-3098.49	285.93	1611.75	-2628.64	163.23	1636.31	-189.20	1277.00	71.31	411.20	1270.71	72.35	-184.92
3.23000	-3219.13	145.19	3.32	-3289.62	146.80	-9.14	-3806.39	323.99	257.51	-3336.73	240.22	382.55	-2752.26	-29.86	23.55	-3281.62	-24.97	-18.58	-2697.12	185.32	262.44	-3122.08	17.61	110.65	-3041.23	107.73	1219.07	0.00	0.00	0.00	-1943.96	109.23	1689.47	-2950.34	197.69	1640.96	-3089.73	285.01	1611.65	-2622.76	163.07	1637.03	-187.51	1278.18	71.43	413.40	1270.05	73.07	-184.45
3.24000	-3219.13	145.19	3.32	-3289.62	146.80	-9.14	-3809.16	323.80	261.78	-3338.75	240.56	386.16	-2732.55	-28.52	24.33	-3270.90	-24.33	-18.94	-2682.03	183.92	260.16	-3114.54	16.79	110.93	-3037.97	109.00	1216.82	0.00	0.00	0.00	-1943.96	109.23	1689.47	-2984.00	197.56	1643.47	-3080.90	284.09	1611.54	-2616.86	162.92	1637.75	-187.72	1277.33	71.69	412.30	1269.80	72.91	-184.51
3.25000	-3219.13	145.19	3.32	-3289.62	146.80	-9.14	-3811.80	323.59	266.05	-3340.72	240.89	389.75	-2714.37	-27.09	24.97	-3260.05	-23.66	-19.30	-2666.91	182.51	257.87	-3106.89	15.98	111.20	-3009.06	108.06	1215.24	0.00	0.00	0.00	-1943.96	109.23	1689.47	-2987.00	196.86	1644.99	-3072.01	283.14	1611.44	-2610.93	162.76	1638.48	-185.51	1276.40	72.16	401.65	1270.89	72.22	-185.00
3.26000	-3219.13	145.19	3.32	-3289.62	146.80	-9.14	-3814.32	323.33	270.31	-3342.64	241.20	393.32	-2697.68	-25.58	25.47	-3249.09	-22.98	-19.66	-2651.77	181.10	255.56	-3099.14	15.19	111.46	-2992.62	108.74	1213.02	0.00	0.00	0.00	-1943.96	109.23	1689.47	-2987.51	193.72	1643.15	-3063.06	282.19	1611.35	-2604.99	162.59	1639.20	-184.85	1277.16	72.05	403.24	1271.70	72.84	-185.11
3.27000	-3219.13	145.19	3.32	-3289.62	146.80	-9.14	-3816.72	323.05	274.55	-3344.50	241.49	396.86	-2682.39	-23.99	25.85	-3238.00	-22.27	-20.02	-2636.61	179.69	253.24	-3091.28	14.40	111.73	-3004.62	108.35	1210.73	0.00	0.00	0.00	-1943.96	109.23	1689.47	-2946.01	190.53	1641.80	-3054.05	281.22	1611.25	-2599.02	162.43	1639.93	-187.14	1276.63	71.58	410.12	1270.96	72.65	-184.32
3.28000	-3219.13	145.19	3.32	-3289.62	146.80	-9.14	-3818.99	322.73	278.78	-3346.29	241.77	400.37	-2668.46	-22.32	26.11	-3226.79	-21.54	-20.38	-2621.43	178.27	250.90	-3083.30	13.62	111.98	-2964.83	108.15	1210.23	0.00	0.00	0.00	-1943.96	109.23	1689.47	-2969.34	193.32	1641.59	-3044.98	280.24	1611.16	-2593.03	162.26	1640.65	-183.90	1276.54	72.47	411.99	1270.43	72.04	-184.60
3.29000	-3219.13	145.19	3.32	-3289.62	146.80	-9.14	-3821.13	322.38	283.00	-3348.03	242.03	403.86	-2655.82	-20.59	26.25	-3215.46	-20.79	-20.74	-2606.24	176.85	248.55	-3075.22	12.86	112.24	-2958.18	108.25	1209.46	0.00	0.00	0.00	-1943.96	109.23	1689.47	-2929.73	190.56	1641.38	-3035.85	279.24	1611.08	-2587.02	162.09	1641.37	-186.88	1278.89	71.42	412.51	1270.26	72.12	-184.91
3.30000	-3219.13	145.19	3.32	-3289.62	146.80	-9.14	-3823.13	322.00	287.20	-3349.69	242.28	407.31	-2644.40	-18.80	26.29	-3204.00	-20.01	-21.09	-2591.04	175.42	246.19	-3067.03	12.10	112.49	-2950.75	106.65	1207.07	0.00	0.00	0.00	-1943.96	109.23	1689.47	-2930.21	187.69	1639.33	-3026.66	278.23	1611.00	-2580.99	161.91	1642.09	-182.56	1274.58	73.11	411.32	1270.52	72.45	-184.11
3.31000	-3219.13	145.19	3.32	-3289.62	146.80	-9.14	-3825.00	321.58	291.39	-3351.28	242.52	410.74	-2634.14	-16.95	26.22	-3192.42	-19.22	-21.44	-2575.83	173.99	243.82	-3058.72	11.36	112.73	-2903.82	106.32	1206.06	0.00	0.00	0.00	-1943.96	109.23	1689.47	-2907.35	184.76	1638.89	-3017.41	277.21	1610.92	-2574.93	161.74	1642.82	-181.65	1274.99	73.14	404.29	1269.80	73.19	-185.26
3.32000	-3219.13	145.19	3.32	-3289.62	146.80	-9.14	-3826.73	321.14	295.56	-3352.80	242.74	414.14	-2624.99	-15.06	26.06	-3180.72	-18.41	-21.78	-2560.61	172.55	241.43	-3050.31	10.63	112.97	-2889.96	105.31	1204.74	0.00	0.00	0.00	-1943.96	109.23	1689.47	-2902.15	178.04	1640.28	-3008.10	276.17	1610.84	-2568.85	161.56	1643.54	-187.11	1276.30	72.01	409.04	1270.31	72.77	-185.04
3.33000	-3219.13	145.19	3.32	-3289.62	146.80	-9.14	-3828.31	320.67	299.70	-3354.24	242.95	417.51	-2616.87	-13.11	25.81	-3168.90	-17.58	-22.11	-2545.38	171.11	239.04	-3041.78	9.91	113.21	-2894.24	104.04	1203.96	0.00	0.00	0.00	-1943.96	109.23	1689.47	-2918.90	174.53	1640.24	-2998.73	275.12	1610.77	-2562.75	161.38	1644.26	-190.37	1277.47	70.69	412.17	1270.38	72.65	-184.64
3.34000	-3219.13	145.19	3.32	-3289.62	146.80	-9.14	-3829.75	320.17	303.83	-3355.60	243.14	420.85	-2609.73	-11.14	25.49	-3156.95	-16.73	-22.44	-2530.15	169.67	236.63	-3033.13	9.20	113.44	-2888.38	103.13	1202.48	0.00	0.00	0.00	-1943.96	109.23	1689.47	-2887.31	175.06	1639.09	-2989.30	274.06	1610.70	-2556.62	161.20	1644.97	-185.57	1277.28	71.53	410.94	1269.94	72.10	-185.15
3.35000	-3219.13	145.19	3.32	-3289.62	146.80	-9.14	-3831.05	319.64	307.94	-3356.88	243.33	424.16	-2603.51	-9.13	25.08	-3144.88	-15.86	-22.77	-2514.92	168.22	234.21	-3024.38	8.50	113.67	-2852.28	101.92	1202.93	0.00	0.00	0.00	-1943.96	109.23	1689.47	-2902.62	171.68	1640.83	-2979.81	272.98	1610.64	-2550.47	161.02	1645.69	-185.62	1276.65	71.58	410.97	1270.12	71.85	-185.15
3.36000	-3219.13	145.19	3.32	-3289.62	146.80	-9.14	-3832.19	319.09	312.03	-3358.07	243.49	427.43	-2598.13	-7.09	24.61	-3132.69	-14.97	-23.08	-2499.68	166.77	231.78	-3015.51	7.82	113.89	-2821.28	102.34	1203.06	0.00	0.00	0.00	-1943.96	109.23	1689.47	-2845.78	171.23	1639.38	-2970.27	271.89	1610.58	-2544.29	160.84	1646.41	-188.56	1276.25	71.30	400.85	1271.55	71.84	-184.26
3.37000	-3219.13	145.19	3.32	-3289.62	146.80	-9.14	-3833.17	318.51	316.09	-3359.16	243.65	430.67	-2593.55	-5.03	24.08	-3120.37	-14.07	-23.39	-2484.45	165.31	229.35	-3006.52	7.15	114.11	-2841.44	99.17	1204.05	0.00	0.00	0.00	-1943.96	109.23	1689.47	-2840.91	165.27	1641.02	-2960.66	270.79	1610.52	-2538.08	160.65	1647.12	-183.76	1275.99	72.64	408.03	1271.00	72.38	-184.70
3.38000	-3219.13	145.19	3.32	-3288.84	146.80	-8.75	-3834.00	317.90	320.13	-3360.16	243.79	433.88	-2589.69	-2.96	23.49	-3107.92	-13.15	-23.68	-2469.23	163.86	226.90	-2997.42	6.49	114.33	-2824.66	98.45	1206.38	0.00	0.00	0.00	-1943.96	109.23	1689.47	-2851.32	162.82	1643.59	-2950.99	269.67	1610.47	-2531.85	160.47	1647.83	-184.87	1273.69	73.23	401.57	1272.70	71.66	-184.89
3.39000	-3219.13	145.19	3.32	-3286.48	146.82	-7.72	-3834.67	317.26	324.14	-3361.07	243.93	437.04	-2586.49	-0.88	22.86	-3095.36	-12.21	-23.97	-2454.01	162.40	224.45	-2988.20	5.84	114.53	-2815.62	95.73	1207.72	0.00	0.00	0.00	-1943.96	109.23	1689.47	-2825.66	157.82	1643.35	-2941.27	268.54	1610.42	-2525.59	160.28	1648.54	-184.58	1274.92	72.57	401.41	1271.46	72.90	-185.35
3.40000	-3219.13	145.19	3.32	-3282.50	146.85	-6.23	-3835.18	316.60	328.12	-3361.87	244.05	440.18	-2583.89	1.21	22.19	-3082.67	-11.26	-24.24	-2438.80	160.93	221.99	-2978.86	5.20	114.74	-2796.18	94.94	1209.37	0.00	0.00	0.00	-1943.96	109.23	1689.47	-2804.70	155.14	1644.07	-2931.49	267.39	1610.38	-2519.31	160.09	1649.25	-186.41	1276.85	71.51	409.94	1270.14	73.16	-185.69
3.41000	-3219.13	145.19	3.32	-3276.83	146.92	-4.46	-3835.52	315.92	332.08	-3362.57	244.15	443.27	-2581.83	3.29	21.48	-3069.85	-10.29	-24.50	-2423.59	159.47	219.53	-2969.40	4.58	114.94	-2788.56	92.96	1211.39	0.00	0.00	0.00	-1943.96	109.23	1689.47	-2807.65	150.40	1646.74	-2921.65	266.23	1610.34	-2513.00	159.91	1649.95	-188.10	1276.88	71.08	402.72	1269.58	72.91	-186.07
3.42000	-3219.13	145.19	3.32	-3269.44	147.02	-2.60	-3835.70	315.21	336.00	-3363.16	244.25	446.33	-2580.25	5.36	20.74	-3056.91	-9.31	-24.75	-2408.41	158.00	217.06	-2959.83	3.97	115.13	-2781.64	93.42	1214.22	0.00	0.00	0.00	-1943.96	109.23	1689.47	-2785.75	149.96	1648.59	-2911.75	265.06	1610.31	-2506.65	159.72	1650.66	-187.65	1277.72	71.20	402.21	1269.75	73.44	-185.39
3.43000	-3219.13	145.19	3.32	-3260.28	147.17	-0.83	-3835.70	314.48	339.90	-3363.64	244.33	449.35	-2579.08	7.42	19.99	-3043.84	-8.32	-24.99	-2393.24	156.52	214.58	-2950.14	3.37	115.32	-2758.46	90.65	1217.27	0.00	0.00	0.00	-1943.96	109.23	1689.47	-2791.60	147.58	1649.80	-2901.79	263.88	1610.27	-2500.28	159.53	1651.35	-184.60	1276.49	71.99	409.60	1269.59	72.61	-184.89
3.44000	-3219.10	145.19	3.31	-3249.29	147.37	0.67	-3835.53	313.73	343.76	-3364.01	244.41	452.33	-2578.25	9.46	19.22	-3030.65	-7.31	-25.21	-2378.08	155.05	212.10	-2940.32	2.79	115.51	-2748.83	90.26	1218.42	0.00	0.00	0.00	-1943.96	109.23	1689.47	-2783.04	145.09	1652.79	-2891.78	262.68	1610.25	-2493.89	159.34	1652.05	-186.30	1275.67	72.34	411.69	1270.67	72.45	-185.11
3.45000	-3191.72	142.77	-2.06	-3236.44	147.63	1.71	-3835.18	312.95	347.59	-3364.26	244.47	455.27	-2577.72	11.47	18.44	-3017.33	-6.29	-25.42	-2362.94	153.57	209.61	-2930.39	2.22	115.69	-2738.62	88.81	1221.26	0.00	0.00	0.00	-1943.96	109.23	1689.47	-2758.31	142.01	1653.19	-2881.71	261.46	1610.23	-2487.46	159.15	1652.75	-187.17	1276.86	71.92	405.11	1272.55	72.13	-185.55
3.46000	-3218.13	141.53	-12.73	-3221.70	147.95	2.09	-3834.65	312.15	351.39	-3364.39	244.52	458.16	-2577.41	13.45	17.66	-3003.88	-5.25	-25.61	-2347.83	152.09	207.12	-2920.33	1.66	115.86	-2735.55	87.33	1223.08	0.00	0.00	0.00	-1943.96	109.23	1689.47	-2778.39	138.12	1656.68	-2871.58	260.24	1610.21	-2481.00	158.96	1653.44	-188.08	1276.57	71.61	402.41	1271.13	72.83	-185.73
3.47000	-3202.18	143.25	-18.27	-3222.15	147.00	-4.11	-3833.94	311.34	355.15	-3364.40	244.57	461.02	-2577.27	15.39	16.89	-2990.31	-4.21	-25.78	-2332.74	150.61	204.63	-2910.16	1.11	116.03	-2734.18	86.24	1225.05	0.00	0.00	0.00	-1943.96	109.23	1689.47	-2747.49	139.67	1657.22	-2861.40	259.00	1610.19	-2474.51	158.77	1654.12	-184.74	1274.63	72.56	401.29	1272.30	72.04	-185.03
3.48000	-3153.47	145.19	-16.36	-3190.15	148.38	-0.19	-3833.05	310.50	358.87	-3364.28	244.60	463.83	-2577.23	17.29	16.13	-2976.61	-3.15	-25.94	-2317.67	149.12	202.14	-2899.86	0.58	116.20	-2687.46	85.91	1226.71	0.00	0.00	0.00	-1943.96	109.23	1689.47	-2758.71	135.23	1657.63	-2851.16	257.75	1610.19	-2467.99	158.58	1654.81	-189.80	1276.03	71.44	400.24	1271.58	71.93	-185.10
3.49000	-3147.29	144.96	-22.33	-3179.70	151.53	4.67	-3831.96	309.64	362.56	-3364.02	244.62	466.60	-2577.22	19.14	15.39	-2962.79	-2.08	-26.08	-2302.64	147.64	199.64	-2889.43	0.06	116.36	-2692.28	86.18	1228.72	0.00	0.00	0.00	-1943.96	109.23	1689.47	-2722.27	134.03	1660.08	-2840.86	256.48	1610.18	-2461.44	158.39	1655.49	-188.19	1277.62	71.41	408.50	1270.69	71.87	-185.07
3.50000	-3138.61	144.93	-24.40	-3168.79	147.78	8.13	-3830.69	308.76	366.21	-3363.64	244.64	469.32	-2577.19	20.94	14.68	-2948.84	-1.01	-26.20	-2287.63	146.15	197.14	-2878.89	-0.44	116.51	-2688.85	85.77	1230.24	0.00	0.00	0.00	-1943.96	109.23	1689.47	-2722.49	131.22	1662.89	-2830.50	255.20	1610.18	-2454.85	158.20	1656.16	-185.04	1275.21	72.32	411.56	1270.49	72.36	-184.39
3.51000	-3130.06	146.21	-21.37	-3123.95	151.60	17.60	-3829.22	307.87	369.81	-3363.12	244.64	472.00	-2577.07	22.67	14.00	-2934.76	0.08	-26.30	-2272.65	144.66	194.64	-2868.22	-0.93	116.66	-2688.74	86.10	1231.80	0.00	0.00	0.00	-1943.96	109.23	1689.47	-2709.80	131.28	1664.11	-2820.09	253.91	1610.19	-2448.24	158.01	1656.84	-184.60	1275.43	72.29	412.18	1270.16	72.81	-184.79
3.52000	-3117.56	147.83	-20.52	-3138.00	151.71	17.43	-3827.55	306.95	373.38	-3362.45	244.64	474.63	-2576.80	24.34	13.35	-2920.56	1.18	-26.38	-2257.71	143.17	192.14	-2857.42	-1.41	116.80	-2659.61	87.33	1232.59	0.00	0.00	0.00	-1943.96	109.23	1689.47	-2637.57	130.15	1662.91	-2809.62	252.60	1610.20	-2441.59	157.82	1657.51	-190.85	1277.18	70.47	412.12	1270.13	72.33	-184.09
3.53000	-3039.54	151.34	-8.76	-3091.63	155.56	26.24	-3825.69	306.02	376.90	-3361.65	244.62	477.21	-2576.32	25.93	12.76	-2906.22	2.29	-26.44	-2242.81	141.67	189.64	-2846.50	-1.87	116.94	-2652.51	86.87	1234.13	0.00	0.00	0.00	-1943.96	109.23	1689.47	-2669.20	129.49	1667.82	-2799.10	251.28	1610.21	-2434.91	157.63	1658.17	-191.02	1275.66	71.05	411.87	1269.78	72.20	-185.17
3.54000	-3034.53	152.58	-10.09	-3074.58	155.22	29.39	-3823.62	305.07	380.38	-3360.70	244.60	479.75	-2575.57	27.45	12.22	-2891.76	3.40	-26.48	-2227.94	140.18	187.14	-2835.45	-2.32	117.07	-2650.98	88.67	1235.93	0.00	0.00	0.00	-1943.96	109.23	1689.47	-2663.17	129.06	1668.38	-2788.52	249.95	1610.23	-2428.19	157.45	1658.83	-189.17	1276.62	71.28	412.56	1270.67	72.40	-184.90
3.55000	-2971.57	154.55	-2.57	-3011.94	156.43	36.28	-3821.34	304.11	383.82	-3359.59	244.57	482.23	-2574.47	28.88	11.73	-2877.17	4.52	-26.49	-2213.11	138.68	184.64	-2824.27	-2.76	117.20	-2608.62	87.87	1237.55	0.00	0.00	0.00	-1943.96	109.23	1689.47	-2652.46	127.98	1669.52	-2777.89	248.60	1610.26	-2421.44	157.26	1659.48	-186.64	1275.75	72.00	412.03	1270.30	72.77	-185.03
3.56000	-2975.64	155.71	-8.22	-3003.83	157.18	33.62	-3818.86	303.13	387.20	-3358.34	244.53	484.67	-2572.98	30.22	11.32	-2862.46	5.65	-26.49	-2198.33	137.19	182.15	-2812.96	-3.18	117.32	-2611.36	87.37	1238.82	0.00	0.00	0.00	-1943.96	109.23	1689.47	-2639.79	126.87	1671.04	-2767.20	247.24	1610.29	-2414.66	157.08	1660.14	-185.43	1277.40	71.70	412.24	1269.85	72.84	-185.39
3.57000	-2923.28	157.20	-3.95	-2980.54	158.33	31.92	-3816.17	302.14	390.54	-3356.92	244.49	487.05	-2571.02	31.47	10.98	-2847.61	6.79	-26.45	-2183.59	135.69	179.65	-2801.53	-3.59	117.44	-2606.33	88.02	1240.21	0.00	0.00	0.00	-1943.96	109.23	1689.47	-2627.45	125.97	1672.25	-2756.45	245.87	1610.32	-2407.84	156.89	1660.78	-179.71	1275.43	73.21	410.84	1270.02	71.91	-185.35
3.58000	-2878.73	158.15	-2.11	-2941.63	158.78	31.67	-3813.26	301.13	393.84	-3355.35	244.44	489.39	-2568.54	32.61	10.71	-2832.64	7.93	-26.40	-2168.90	134.19	177.16	-2789.97	-3.98	117.55	-2595.25	87.58	1243.00	0.00	0.00	0.00	-1943.96	109.23	1689.47	-2615.42	125.27	1673.16	-2745.65	244.49	1610.36	-2400.98	156.71	1661.42	-182.40	1276.44	72.74	404.62	1270.37	72.78	-184.87
3.59000	-2882.06	157.83	-9.04	-2959.61	158.53	22.95	-3810.14	300.11	397.08	-3353.61	244.38	491.67	-2565.47	33.65	10.54	-2817.54	9.08	-26.31	-2154.25	132.69	174.68	-2778.28	-4.35	117.65	-2586.16	86.73	1243.30	0.00	0.00	0.00	-1943.96	109.23	1689.47	-2603.67	124.76	1673.79	-2734.80	243.09	1610.41	-2394.09	156.53	1662.06	-183.45	1277.03	72.04	409.13	1270.27	72.71	-184.67
3.60000	-2853.64	159.42	-10.78	-2883.52	159.19	26.63	-3806.79	299.07	400.27	-3351.71	244.31	493.90	-2561.76	34.57	10.45	-2802.30	10.23	-26.20	-2139.66	131.19	172.19	-2766.45	-4.72	117.75	-2560.34	87.11	1244.50	0.00	0.00	0.00	-1943.96	109.23	1689.47	-2592.19	124.45	1674.15	-2723.89	241.67	1610.46	-2387.16	156.35	1662.69	-182.28	1277.15	72.50	411.70	1271.02	72.44	-184.67
3.61000	-2776.54	160.55	-5.51	-2895.86	159.38	15.74	-3803.23	298.02	403.41	-3349.64	244.23	496.07	-2557.32	35.38	10.47	-2786.94	11.39	-26.06	-2125.12	129.68	169.72	-2754.50	-5.07	117.85	-2543.55	87.84	1246.32	0.00	0.00	0.00	-1943.96	109.23	1689.47	-2580.95	124.33	1674.27	-2712.92	240.25	1610.51	-2380.19	156.17	1663.31	-186.20	1276.23	71.71	401.51	1272.18	71.86	-184.46
3.62000	-2738.05	162.28	-7.21	-2781.06	159.63	26.38	-3799.43	296.96	406.49	-3347.39	244.15	498.19	-2552.12	36.06	10.59	-2771.45	12.55	-25.90	-2110.64	128.18	167.24	-2742.41	-5.40	117.94	-2553.03	84.98	1246.30	0.00	0.00	0.00	-1943.96	109.23	1689.47	-2569.92	124.39	1674.15	-2701.91	238.81	1610.58	-2373.19	156.00	1663.93	-190.41	1275.99	71.47	400.69	1272.81	71.88	-185.38
3.63000	-2714.66	164.18	-10.86	-2756.02	164.23	22.22	-3795.41	295.89	409.53	-3344.97	244.07	500.26	-2546.07	36.61	10.82	-2755.83	13.71	-25.71	-2096.21	126.68	164.78	-2730.19	-5.72	118.02	-2538.25	85.03	1246.82	0.00	0.00	0.00	-1943.96	109.23	1689.47	-2559.08	124.62	1673.81	-2690.83	237.35	1610.64	-2366.15	155.82	1664.54	-187.81	1275.56	71.64	399.09	1273.08	71.58	-185.54
3.64000	-2671.67	166.22	-11.62	-2719.35	162.87	18.24	-3791.16	294.81	412.50	-3342.37	243.98	502.26	-2539.13	37.02	11.18	-2740.08	14.88	-25.48	-2081.84	125.18	162.32	-2717.84	-6.02	118.09	-2529.41	86.05	1247.10	0.00	0.00	0.00	-1943.96	109.23	1689.47	-2548.40	125.04	1673.27	-2679.71	235.89	1610.71	-2359.07	155.65	1665.15	-182.02	1276.36	72.50	399.67	1271.46	72.42	-184.42
3.65000	-2631.41	169.20	-12.15	-2687.31	165.16	15.52	-3786.67	293.72	415.42	-3339.59	243.88	504.21	-2531.21	37.29	11.66	-2724.20	16.05	-25.23	-2067.54	123.67	159.86	-2705.36	-6.30	118.16	-2514.99	85.26	1246.80	0.00	0.00	0.00	-1943.96	109.23	1689.47	-2537.85	125.63	1672.54	-2668.53	234.41	1610.79	-2351.95	155.48	1665.75	-185.10	1276.61	71.94	408.01	1270.50	71.99	-185.12
3.66000	-2580.21	172.01	-11.38	-2678.84	165.73	7.38	-3781.95	292.62	418.28	-3336.62	243.77	506.10	-2511.66	40.29	14.42	-2708.19	17.22	-24.94	-2053.29	122.17	157.42	-2692.73	-6.58	118.23	-2498.30	86.35	1246.71	0.00	0.00	0.00	-1943.96	109.23	1689.47	-2527.43	126.38	1671.65	-2657.29	232.92	1610.87	-2344.80	155.31	1666.35	-188.10	1275.35	71.52	411.58	1269.98	71.99	-185.26
3.67000	-2540.34	175.79	-11.97	-2573.74	172.92	16.52	-3776.99	291.51	421.08	-3333.46	243.66	507.94	-2466.80	42.21	21.04	-2692.05	18.40	-24.63	-2039.12	120.67	154.98	-2679.98	-6.83	118.29	-2493.44	84.63	1246.32	0.00	0.00	0.00	-1943.96	109.23	1689.47	-2517.08	127.30	1670.60	-2646.01	231.41	1610.96	-2337.60	155.15	1666.93	-185.00	1275.87	72.63	405.86	1268.65	73.79	-185.14
3.68000	-2489.09	179.46	-10.76	-2523.98	173.34	15.26	-3771.78	290.39	423.82	-3330.10	243.55	509.71	-2540.17	39.40	8.85	-2675.78	19.57	-24.28	-2025.01	119.16	152.55	-2667.09	-7.07	118.34	-2488.24	84.28	1245.39	0.00	0.00	0.00	-1943.96	109.23	1689.47	-2506.81	128.38	1669.42	-2634.67	229.89	1611.06	-2330.36	154.98	1667.52	-187.64	1278.34	71.13	409.73	1269.75	72.60	-184.79
3.69000	-2455.81	183.29	-10.53	-2517.67	176.91	8.77	-3766.33	289.27	426.50	-3326.55	243.43	511.42	-2488.82	40.50	19.01	-2659.37	20.75	-23.89	-2010.97	117.66	150.13	-2654.06	-7.30	118.38	-2464.23	85.01	1244.27	0.00	0.00	0.00	-1943.96	109.23	1689.47	-2496.57	129.62	1668.11	-2623.27	228.36	1611.16	-2323.08	154.82	1668.09	-193.46	1279.28	69.57	400.58	1272.00	71.66	-184.79
3.70000	-2380.53	185.83	-3.65	-2500.76	180.08	3.14	-3760.63	288.14	429.12	-3322.81	243.31	513.07	-2472.69	41.09	20.95	-2642.84	21.92	-23.48	-1997.01	116.16	147.72	-2640.89	-7.51	118.42	-2458.32	85.89	1243.31	0.00	0.00	0.00	-1943.96	109.23	1689.47	-2486.34	131.01	1666.70	-2611.83	226.81	1611.26	-2315.76	154.67	1668.66	-193.46	1279.11	69.81	396.75	1271.15	71.97	-184.70
3.71000	-2356.61	188.69	-3.74	-2406.56	188.45	14.64	-3754.68	287.00	431.67	-3318.86	243.18	514.66	-2498.31	37.68	12.65	-2626.17	23.10	-23.03	-1983.12	114.66	145.32	-2627.59	-7.70	118.46	-2445.74	85.83	1241.74	0.00	0.00	0.00	-1943.96	109.23	1689.47	-2476.11	132.55	1665.20	-2600.33	225.25	1611.38	-2308.40	154.51	1669.22	-188.61	1278.28	71.32	407.72	1270.34	72.05	-184.59
3.72000	-2323.41	194.27	-0.93	-2372.99	184.79	15.61	-3748.48	285.85	434.16	-3314.70	243.05	516.18	-2481.94	37.02	12.63	-2609.37	24.27	-22.54	-1969.30	113.16	142.93	-2614.15	-7.87	118.48	-2417.65	85.85	1241.13	0.00	0.00	0.00	-1943.96	109.23	1689.47	-2465.83	134.23	1663.62	-2588.78	223.68	1611.49	-2301.00	154.36	1669.77	-184.41	1276.96	72.18	412.45	1269.91	72.69	-183.64
3.73000	-2274.35	197.43	6.65	-2325.88	187.39	15.86	-3742.02	284.70	436.58	-3310.33	242.91	517.64	-2462.48	34.83	15.84	-2592.44	25.44	-22.01	-1955.56	111.66	140.55	-2600.57	-8.03	118.51	-2411.69	85.06	1239.29	0.00	0.00	0.00	-1943.96	109.23	1689.47	-2455.50	136.05	1661.99	-2577.18	222.10	1611.62	-2293.55	154.21	1670.32	-186.32	1276.37	71.84	412.15	1270.73	72.74	-184.47
3.74000	-2242.51	200.80	13.69	-2281.14	189.65	16.26	-3735.29	283.55	438.94	-3305.76	242.77	519.04	-2498.27	35.00	6.17	-2575.38	26.61	-21.45	-1941.91	110.16	138.19	-2586.85	-8.18	118.52	-2417.02	87.51	1237.80	0.00	0.00	0.00	-1943.96	109.23	1689.47	-2445.08	138.01	1660.32	-2565.52	220.50	1611.75	-2286.06	154.07	1670.86	-193.19	1276.44	70.50	404.45	1271.10	73.05	-185.15
3.75000	-2209.25	205.22	23.33	-2238.71	191.58	16.81	-3728.31	282.39	441.22	-3300.96	242.63	520.37	-2470.65	34.67	12.41	-2558.19	27.78	-20.85	-1928.34	108.66	135.83	-2572.99	-8.31	118.53	-2393.51	87.89	1235.82	0.00	0.00	0.00	-1943.96	109.23	1689.47	-2434.55	140.10	1658.62	-2553.81	218.89	1611.88	-2278.53	153.92	1671.39	-187.21	1276.03	72.13	408.85	1270.62	72.27	-184.70
3.76000	-2150.38	208.78	39.09	-2198.57	193.21	17.49	-3721.06	281.23	443.44	-3295.95	242.49	521.63	-2482.16	32.70	9.46	-2540.86	28.94	-20.22	-1914.85	107.16	133.49	-2558.98	-8.42	118.53	-2374.24	88.58	1234.09	0.00	0.00	0.00	-1943.96	109.23	1689.47	-2423.89	142.31	1656.91	-2542.05	217.26	1612.02	-2270.96	153.79	1671.91	-186.95	1276.64	71.86	411.42	1270.40	71.86	-184.83
3.77000	-2120.99	212.22	50.68	-2160.67	194.56	18.28	-3713.54	280.06	445.58	-3290.71	242.34	522.82	-2496.34	31.78	5.61	-2523.40	30.10	-19.54	-1901.45	105.66	131.17	-2544.84	-8.51	118.53	-2379.01	88.40	1232.51	0.00	0.00	0.00	-1943.96	109.23	1689.47	-2413.07	144.66	1655.22	-2530.24	215.62	1612.17	-2263.34	153.65	1672.43	-189.79	1276.85	71.25	411.20	1270.09	72.41	-184.42
3.78000	-2085.27	215.06	65.60	-2124.96	195.63	19.17	-3705.75	278.89	447.65	-3285.25	242.19	523.95	-2501.12	29.60	3.39	-2505.80	31.26	-18.82	-1888.13	104.17	128.86	-2530.55	-8.59	118.52	-2364.77	89.63	1230.86	0.00	0.00	0.00	-1943.96	109.23	1689.47	-2402.06	147.12	1653.54	-2518.38	213.97	1612.32	-2255.67	153.52	1672.93	-182.38	1276.02	72.72	411.44	1270.80	72.58	-185.28
3.79000	-2011.13	220.53	85.88	-2091.42	196.46	20.15	-3697.69	277.72	449.65	-3279.56	242.04	525.01	-2513.00	29.17	0.16	-2488.08	32.41	-18.06	-1874.91	102.68	126.56	-2516.12	-8.65	118.50	-2353.08	89.68	1228.36	0.00	0.00	0.00	-1943.96	109.23	1689.47	-2390.84	149.70	1651.90	-2506.47	212.31	1612.49	-2247.96	153.39	1673.43	-182.76	1276.08	72.69	413.19	1269.82	73.03	-185.04
3.80000	-2000.03	219.14	95.90	-2059.99	197.05	21.20	-3689.35	276.55	451.57	-3273.64	241.88	525.99	-2495.49	30.46	2.62	-2470.22	33.55	-17.26	-1861.79	101.18	124.28	-2501.55	-8.69	118.47	-2334.59	90.10	1227.26	0.00	0.00	0.00	-1943.96	109.23	1689.47	-2379.38	152.39	1650.32	-2494.51	210.63	1612.65	-2240.20	153.27	1673.92	-190.80	1277.79	70.63	412.09	1269.99	72.76	-185.48
3.81000	-1964.60	220.40	108.78	-2030.64	197.43	22.30	-3680.73	275.38	453.42	-3267.49	241.73	526.91	-2501.38	28.92	1.69	-2452.22	34.69	-16.42	-1848.76	99.69	122.01	-2486.83	-8.71	118.44	-2315.38	91.45	1225.35	0.00	0.00	0.00	-1943.96	109.23	1689.47	-2367.67	155.19	1648.81	-2482.49	208.94	1612.82	-2232.40	153.15	1674.40	-191.90	1278.79	69.64	403.18	1272.22	72.15	-184.65
3.82000	-1947.53	220.17	117.92	-2003.33	197.61	23.44	-3671.82	274.21	455.19	-3261.09	241.57	527.75	-2521.98	28.13	-1.11	-2434.10	35.82	-15.53	-1835.82	98.21	119.76	-2471.97	-8.72	118.40	-2300.84	92.71	1223.38	0.00	0.00	0.00	-1943.96	109.23	1689.47	-2355.67	158.09	1647.38	-2470.43	207.24	1613.00	-2224.55	153.04	1674.88	-186.77	1276.54	71.43	407.82	1271.15	71.83	-184.69
3.83000	-1957.93	219.83	118.69	-1978.01	197.60	24.60	-3662.63	273.05	456.88	-3254.45	241.41	528.53	-2498.98	30.30	2.39	-2415.84	36.95	-14.60	-1822.99	96.72	117.53	-2456.96	-8.71	118.36	-2284.72	93.60	1221.56	0.00	0.00	0.00	-1943.96	109.23	1689.47	-2343.37	161.09	1646.06	-2458.31	205.52	1613.19	-2216.65	152.93	1675.34	-185.57	1275.67	72.21	411.09	1270.75	72.30	-185.20
3.84000	-1951.79	218.46	123.02	-1954.65	197.44	25.78	-3653.15	271.88	458.50	-3247.57	241.25	529.22	-2514.26	31.22	-1.99	-2397.44	38.07	-13.63	-1810.26	95.23	115.32	-2441.81	-8.69	118.31	-2290.10	94.69	1220.08	0.00	0.00	0.00	-1943.96	109.23	1689.47	-2330.72	164.19	1644.86	-2446.14	203.79	1613.38	-2208.71	152.82	1675.79	-189.30	1277.33	71.45	412.40	1269.84	72.48	-185.66
3.85000	-1933.66	215.49	124.86	-1933.20	197.13	26.95	-3643.39	270.71	460.03	-3240.44	241.09	529.85	-2528.71	27.52	-3.96	-2378.91	39.18	-12.61	-1797.63	93.75	113.12	-2426.50	-8.64	118.25	-2283.44	96.25	1218.23	0.00	0.00	0.00	-1943.96	109.23	1689.47	-2317.72	167.38	1643.79	-2433.93	202.04	1613.58	-2200.71	152.72	1676.24	-189.15	1277.91	71.12	412.50	1269.64	72.85	-185.65
3.86000	-1909.57	211.30	123.55	-1913.63	196.70	28.10	-3633.32	269.55	461.48	-3233.05	240.93	530.40	-2517.75	27.84	-3.79	-2360.24	40.28	-11.54	-1785.11	92.27	110.94	-2411.05	-8.58	118.19	-2259.81	98.73	1217.76	0.00	0.00	0.00	-1943.96	109.23	1689.47	-2304.34	170.66	1642.88	-2421.66	200.29	1613.79	-2192.67	152.62	1676.67	-187.02	1278.15	71.45	412.19	1269.77	72.57	-184.84
3.87000	-1885.54	206.23	118.40	-1895.89	196.15	29.22	-3622.96	268.39	462.85	-3225.42	240.77	530.87	-2492.71	28.65	0.85	-2341.44	41.37	-10.42	-1772.69	90.79	108.78	-2395.46	-8.50	118.11	-2256.49	99.60	1216.76	0.00	0.00	0.00	-1943.96	109.23	1689.47	-2290.55	174.03	1642.13	-2409.35	198.52	1614.00	-2184.58	152.53	1677.10	-185.03	1276.92	71.75	403.81	1271.66	72.21	-184.56
3.88000	-1867.57	200.66	108.74	-1879.94	195.52	30.29	-3612.30	267.23	464.13	-3217.52	240.60	531.27	-2497.73	29.93	2.34	-2322.51	42.46	-9.26	-1760.39	89.32	106.65	-2379.71	-8.40	118.03	-2227.92	102.40	1215.99	0.00	0.00	0.00	-1943.96	109.23	1689.47	-2276.32	177.47	1641.57	-2396.98	196.74	1614.22	-2176.44	152.44	1677.52	-183.53	1278.24	71.63	402.19	1270.56	73.00	-185.00
3.89000	-1845.64	195.91	103.81	-1865.74	194.81	31.29	-3601.34	266.08	465.33	-3209.36	240.44	531.58	-2498.03	28.18	3.76	-2303.43	43.53	-8.05	-1748.20	87.85	104.53	-2363.81	-8.29	117.95	-2224.52	104.24	1215.09	0.00	0.00	0.00	-1943.96	109.23	1689.47	-2261.64	180.99	1641.20	-2384.57	194.94	1614.45	-2168.25	152.36	1677.92	-184.49	1276.78	72.20	400.79	1270.19	72.98	-185.01
3.90000	-1863.76	193.97	89.35	-1853.26	194.04	32.21	-3590.07	264.93	466.44	-3200.94	240.28	531.82	-2531.49	28.53	-2.48	-2284.23	44.60	-6.79	-1736.12	86.38	102.43	-2347.76	-8.15	117.86	-2207.47	106.21	1215.71	0.00	0.00	0.00	-1943.96	109.23	1689.47	-2246.47	184.59	1641.06	-2372.11	193.13	1614.68	-2160.01	152.28	1678.32	-188.15	1280.19	70.48	400.70	1270.87	72.50	-185.21
3.91000	-1893.34	189.83	70.82	-1842.44	193.24	33.04	-3578.49	263.79	467.46	-3192.25	240.12	531.98	-2501.09	27.54	2.50	-2264.88	45.65	-5.48	-1724.16	84.91	100.36	-2331.56	-8.00	117.76	-2193.33	109.02	1214.46	0.00	0.00	0.00	-1943.96	109.23	1689.47	-2230.80	188.25	1641.14	-2359.59	191.31	1614.92	-2151.72	152.21	1678.71	-187.22	1278.69	70.89	400.44	1272.01	72.47	-185.07
3.92000	-1847.85	189.14	67.74	-1833.25	192.41	33.76	-3566.60	262.66	468.40	-3183.28	239.96	532.06	-2502.44	30.09	1.63	-2245.41	46.69	-4.12	-1712.32	83.45	98.30	-2315.21	-7.83	117.65	-2187.67	110.64	1214.26	0.00	0.00	0.00	-1943.96	109.23	1689.47	-2214.59	191.97	1641.47	-2347.03	189.48	1615.17	-2143.38	152.15	1679.08	-188.99	1278.27	70.77	409.83	1270.38	73.00	-185.20
3.93000	-1846.52	189.66	54.59	-1825.65	191.59	34.36	-3554.40	261.53	469.24	-3174.05	239.80	532.06	-2478.70	29.05	1.91	-2225.79	47.72	-2.70	-1700.60	81.99	96.27	-2298.71	-7.64	117.53	-2173.71	113.78	1215.00	0.00	0.00	0.00	-1943.96	109.23	1689.47	-2197.83	195.76	1642.06	-2334.42	187.63	1615.42	-2134.98	152.09	1679.45	-185.46	1277.24	71.62	412.99	1269.93	72.99	-184.93
3.94000	-1836.93	190.88	45.07	-1819.60	190.78	34.82	-3541.88	260.41	470.00	-3164.53	239.65	531.98	-2516.17	28.70	-9.24	-2206.04	48.73	-1.24	-1689.00	80.53	94.27	-2282.06	-7.43	117.41	-2169.03	116.03	1215.33	0.00	0.00	0.00	-1943.96	109.23	1689.47	-2180.45	199.60	1642.94	-2321.76	185.77	1615.68	-2126.53	152.03	1679.80	-186.70	1277.00	71.45	410.55	1270.71	71.75	-184.58
3.95000	-1836.53	193.87	35.47	-1815.06	190.00	35.12	-3529.04	259.30	470.66	-3154.73	239.49	531.82	-2515.81	29.11	-9.27	-2186.15	49.74	0.28	-1677.53	79.07	92.28	-2265.25	-7.20	117.28	-2130.74	118.43	1217.18	0.00	0.00	0.00	-1943.96	109.23	1689.47	-2130.81	204.02	1642.93	-2309.06	183.89	1615.95	-2118.03	151.98	1680.15	-185.30	1276.47	71.96	401.02	1270.10	71.90	-185.46
3.96000	-1831.88	192.04	29.05	-1811.98	189.27	35.26	-3515.88	258.19	471.23	-3144.65	239.34	531.57	-2521.38	27.50	-9.94	-2166.12	50.73	1.85	-1666.19	77.62	90.33	-2248.28	-6.95	117.14	-2114.26	121.58	1219.20	0.00	0.00	0.00	-1943.96	109.23	1689.47	-2133.97	207.81	1644.57	-2296.30	182.01	1616.22	-2109.48	151.94	1680.48	-188.30	1277.22	71.42	408.80	1270.46	72.60	-184.78
3.97000	-1851.44	188.82	19.48	-1810.32	188.61	35.21	-3502.39	257.10	471.70	-3134.28	239.19	531.23	-2516.00	27.48	-10.72	-2145.96	51.70	3.48	-1654.97	76.18	88.39	-2231.16	-6.69	117.00	-2114.29	122.61	1220.89	0.00	0.00	0.00	-1943.96	109.23	1689.47	-2120.36	211.48	1645.33	-2283.50	180.11	1616.51	-2100.87	151.90	1680.80	-187.29	1275.95	72.24	411.81	1269.72	72.18	-184.79
3.98000	-1849.96	187.72	9.87	-1810.06	188.03	34.96	-3488.57	256.01	472.07	-3123.62	239.04	530.81	-2522.18	26.26	-11.89	-2125.66	52.66	5.17	-1643.89	74.73	86.48	-2213.89	-6.40	116.85	-2082.72	124.90	1222.76	0.00	0.00	0.00	-1943.96	109.23	1689.47	-2111.47	214.84	1646.19	-2270.65	178.19	1616.80	-2092.21	151.87	1681.11	-183.22	1275.28	72.88	411.22	1269.95	72.45	-185.69
3.99000	-1847.28	186.59	2.09	-1811.13	187.56	34.50	-3474.42	254.94	472.35	-3112.66	238.90	530.31	-2520.06	26.16	-14.04	-2105.22	53.61	6.91	-1632.94	73.29	84.60	-2196.46	-6.10	116.69	-2075.93	126.31	1225.33	0.00	0.00	0.00	-1943.96	109.23	1689.47	-2084.91	218.19	1646.70	-2257.75	176.27	1617.09	-2083.50	151.85	1681.41	-186.73	1278.59	71.34	410.35	1270.52	72.26	-186.57
4.00000	-1843.53	185.43	-4.00	-1813.51	187.21	33.81	-3459.94	253.87	472.53	-3101.41	238.75	529.72	-2510.84	25.76	-16.42	-2084.64	54.53	8.70	-1622.12	71.86	82.75	-2178.87	-5.77	116.52	-2064.46	127.37	1226.83	0.00	0.00	0.00	-1943.96	109.23	1689.47	-2099.44	220.48	1649.14	-2244.81	174.33	1617.40	-2074.73	151.83	1681.70	-185.30	1278.50	71.42	403.99	1270.55	72.64	-184.81
4.01000	-1838.84	184.27	-8.52	-1817.15	187.00	32.88	-3445.12	252.82	472.62	-3089.86	238.61	529.04	-2471.79	25.72	-13.12	-2063.93	55.45	10.56	-1611.45	70.42	80.92	-2161.13	-5.43	116.35	-2055.27	127.97	1228.70	0.00	0.00	0.00	-1943.96	109.23	1689.47	-2072.11	223.02	1648.55	-2231.82	172.38	1617.71	-2065.90	151.82	1681.97	-190.24	1277.00	70.82	409.68	1270.44	72.86	-184.82
4.02000	-1833.35	183.11	-11.60	-1822.01	186.95	31.69	-3429.96	251.78	472.60	-3078.00	238.48	528.27	-2469.81	23.59	-18.48	-2043.08	56.34	12.47	-1600.91	69.00	79.12	-2143.22	-5.07	116.17	-2041.02	128.95	1230.95	0.00	0.00	0.00	-1943.96	109.23	1689.47	-2077.06	226.62	1651.41	-2218.78	170.41	1618.03	-2057.02	151.81	1682.24	-186.60	1275.79	71.93	411.81	1269.84	72.23	-184.75
4.03000	-1827.21	181.98	-13.37	-1828.06	187.07	30.23	-3414.46	250.76	472.47	-3065.83	238.35	527.41	-2449.98	21.32	-18.20	-2022.09	57.22	14.45	-1590.52	67.57	77.35	-2125.16	-4.68	115.98	-2020.17	130.34	1231.78	0.00	0.00	0.00	-1943.96	109.23	1689.47	-2045.72	229.49	1651.93	-2205.69	168.43	1618.36	-2048.08	151.82	1682.49	-186.31	1277.28	71.59	411.37	1270.36	72.32	-184.54
4.04000	-1820.54	180.88	-13.96	-1835.25	187.38	28.48	-3398.61	249.74	472.25	-3053.35	238.22	526.47	-2427.00	20.68	-12.83	-2000.95	58.08	16.48	-1580.27	66.15	75.60	-2106.94	-4.28	115.78	-2008.70	131.35	1233.21	0.00	0.00	0.00	-1943.96	109.23	1689.47	-2046.69	233.51	1653.54	-2192.56	166.44	1618.69	-2039.08	151.83	1682.73	-182.59	1275.20	72.36	412.00	1270.75	72.65	-185.04
4.05000	-1813.48	179.82	-13.50	-1850.90	188.60	23.05	-3382.42	248.74	471.92	-3040.56	238.09	525.43	-2404.37	19.65	-8.95	-1979.69	58.93	18.57	-1570.17	64.74	73.89	-2088.55	-3.86	115.57	-2006.38	131.17	1234.25	0.00	0.00	0.00	-1943.96	109.23	1689.47	-2027.97	236.45	1655.34	-2179.38	164.44	1619.04	-2030.03	151.84	1682.95	-187.26	1277.37	71.36	411.59	1270.01	72.81	-185.09
4.06000	-1806.18	178.83	-12.12	-1874.05	187.92	18.81	-3365.87	247.76	471.49	-3027.45	237.97	524.30	-2386.51	19.29	-7.06	-1958.28	59.75	20.73	-1560.21	63.33	72.21	-2070.01	-3.41	115.36	-1982.37	130.91	1236.57	0.00	0.00	0.00	-1943.96	109.23	1689.47	-2029.61	239.57	1656.87	-2166.16	162.42	1619.39	-2020.92	151.86	1683.17	-187.61	1277.59	71.26	412.55	1270.52	72.80	-184.81
4.07000	-1798.77	177.91	-9.94	-1859.31	190.11	19.74	-3348.96	246.79	470.94	-3014.03	237.86	523.07	-2348.38	20.31	-2.52	-1936.73	60.55	22.95	-1550.41	61.92	70.55	-2051.30	-2.95	115.14	-1983.47	131.82	1238.40	0.00	0.00	0.00	-1943.96	109.23	1689.47	-2024.05	238.46	1659.78	-2152.89	160.39	1619.75	-2011.75	151.89	1683.37	-191.22	1277.94	70.69	412.74	1269.72	72.57	-184.72
4.08000	-1791.38	177.08	-7.10	-1882.76	187.83	19.09	-3331.70	245.84	470.29	-3000.27	237.75	521.75	-2322.04	21.78	-1.05	-1915.04	61.34	25.23	-1540.75	60.52	68.93	-2032.44	-2.47	114.91	-1962.82	130.85	1240.40	0.00	0.00	0.00	-1943.96	109.23	1689.47	-1986.30	241.64	1660.92	-2139.57	158.35	1620.11	-2002.52	151.93	1683.56	-186.70	1278.62	71.32	412.45	1270.31	72.59	-184.63
4.09000	-1784.15	176.35	-3.72	-1875.88	189.63	19.94	-3314.08	244.90	469.54	-2986.19	237.64	520.34	-2282.09	25.14	1.95	-1893.21	62.10	27.58	-1531.26	59.13	67.34	-2013.41	-1.96	114.67	-1958.01	131.47	1242.58	0.00	0.00	0.00	-1943.96	109.23	1689.47	-1965.73	241.39	1662.12	-2126.21	156.29	1620.49	-1993.23	151.98	1683.73	-183.02	1276.31	72.63	403.46	1270.33	72.71	-185.56
4.10000	-1777.22	175.74	0.07	-1847.09	189.94	24.58	-3296.10	243.98	468.67	-2971.78	237.54	518.84	-2244.80	27.85	3.50	-1871.25	62.85	29.99	-1521.92	57.74	65.79	-1994.21	-1.44	114.43	-1942.76	131.38	1246.37	0.00	0.00	0.00	-1943.96	109.23	1689.47	-1961.51	245.75	1664.53	-2112.80	154.23	1620.87	-1983.89	152.03	1683.89	-187.01	1276.53	71.70	408.74	1270.43	72.62	-185.95
4.11000	-1770.73	175.25	4.14	-1839.71	190.65	25.67	-3277.75	243.08	467.69	-2957.03	237.45	517.23	-2220.63	31.29	1.79	-1849.14	63.57	32.46	-1512.74	56.35	64.26	-1974.85	-0.89	114.18	-1933.09	131.34	1249.11	0.00	0.00	0.00	-1943.96	109.23	1689.47	-1963.88	246.34	1667.64	-2099.35	152.14	1621.26	-1974.48	152.09	1684.04	-187.00	1277.67	71.13	404.67	1269.37	73.53	-185.14
4.12000	-1764.82	174.91	8.35	-1895.69	191.04	13.48	-3259.04	242.19	466.59	-2941.95	237.36	515.53	-2182.49	35.69	2.23	-1826.89	64.27	35.01	-1503.72	54.97	62.77	-1955.33	-0.32	113.92	-1908.29	131.76	1251.79	0.00	0.00	0.00	-1943.96	109.23	1689.47	-1941.07	246.52	1669.96	-2085.85	150.05	1621.66	-1965.01	152.16	1684.18	-184.74	1275.72	72.06	409.03	1269.83	72.94	-184.93
4.13000	-1759.61	174.72	12.59	-1902.82	189.01	12.51	-3239.95	241.33	465.39	-2926.53	237.28	513.73	-2135.04	40.77	3.50	-1804.50	64.94	37.61	-1494.86	53.60	61.31	-1935.64	0.26	113.65	-1902.31	133.07	1254.78	0.00	0.00	0.00	-1943.96	109.23	1689.47	-1945.39	245.46	1672.09	-2072.31	147.94	1622.06	-1955.48	152.24	1684.30	-189.66	1276.91	71.56	411.60	1270.31	72.10	-185.08
4.14000	-1755.25	174.69	16.72	-1911.16	189.85	13.02	-3220.48	240.48	464.07	-2910.76	237.21	511.84	-2115.04	45.08	-0.02	-1781.97	65.60	40.29	-1486.17	52.23	59.89	-1915.79	0.87	113.37	-1891.03	134.74	1256.82	0.00	0.00	0.00	-1943.92	109.23	1689.47	-1907.61	245.59	1673.21	-2058.72	145.82	1622.48	-1945.89	152.32	1684.41	-188.59	1276.35	71.92	411.95	1269.84	72.12	-185.53
4.15000	-1751.88	174.86	20.61	-1871.89	189.37	20.69	-3200.64	239.66	462.63	-2894.65	237.14	509.84	-2069.89	49.48	1.53	-1759.30	66.23	43.04	-1477.65	50.86	58.50	-1895.76	1.50	113.08	-1866.39	134.79	1258.66	0.00	0.00	0.00	-1909.68	110.19	1691.25	-1917.14	244.72	1675.90	-2045.09	143.69	1622.90	-1936.24	152.41	1684.50	-186.94	1276.52	72.03	412.85	1269.95	72.92	-185.12
4.16000	-1749.63	175.21	24.14	-1878.96	185.19	19.13	-3180.42	238.85	461.07	-2878.19	237.08	507.74	-2017.38	53.79	3.62	-1736.49	66.83	45.85	-1469.29	49.51	57.15	-1875.57	2.15	112.79	-1859.07	135.84	1261.29	0.00	0.00	0.00	-1876.01	107.92	1690.01	-1905.31	244.83	1677.58	-2031.41	141.55	1623.33	-1926.52	152.51	1684.58	-190.53	1276.96	70.75	412.50	1270.05	73.01	-184.32
4.17000	-1748.64	175.78	27.17	-1897.36	186.20	16.45	-3159.82	238.07	459.40	-2861.37	237.02	505.54	-1979.03	57.06	3.39	-1713.53	67.41	48.74	-1461.11	48.15	55.83	-1855.22	2.82	112.49	-1857.06	137.66	1261.83	0.00	0.00	0.00	-1885.81	107.74	1691.78	-1870.42	245.23	1677.70	-2017.69	139.39	1623.77	-1916.74	152.62	1684.65	-186.27	1276.40	72.25	411.23	1270.09	72.04	-184.39
4.18000	-1749.04	176.57	29.59	-1867.90	186.45	20.37	-3138.83	237.30	457.60	-2844.19	236.97	503.24	-1927.43	59.94	5.96	-1690.44	67.97	51.69	-1453.10	46.81	54.56	-1834.69	3.52	112.18	-1843.55	137.95	1263.09	0.00	0.00	0.00	-1856.14	107.39	1690.32	-1869.65	243.73	1679.47	-2003.92	137.22	1624.22	-1906.90	152.74	1684.70	-188.10	1276.79	71.57	411.11	1269.81	72.04	-184.36
4.19000	-1750.98	177.59	31.24	-1883.81	189.05	19.10	-3117.45	236.57	455.69	-2826.66	236.94	500.84	-1890.91	61.17	4.56	-1667.20	68.50	54.72	-1445.27	45.47	53.31	-1813.99	4.24	111.86	-1835.21	138.00	1263.38	0.00	0.00	0.00	-1830.63	109.48	1689.25	-1869.70	242.66	1681.65	-1990.11	135.03	1624.68	-1897.00	152.87	1684.73	-185.49	1276.31	72.04	412.08	1269.26	72.40	-185.02
4.20000	-1754.59	178.87	32.02	-1908.38	188.48	15.88	-3095.68	235.85	453.65	-2808.76	236.90	498.33	-1841.03	62.48	6.58	-1643.82	69.01	57.82	-1437.62	44.13	52.11	-1793.13	4.97	111.53	-1818.68	140.28	1264.31	0.00	0.00	0.00	-1836.68	108.69	1691.25	-1865.66	243.96	1682.79	-1976.26	132.83	1625.14	-1887.03	153.00	1684.76	-183.33	1277.39	72.37	400.39	1271.21	71.68	-185.27
4.21000	-1760.00	180.41	31.79	-1891.37	189.91	19.37	-3073.52	235.16	451.49	-2790.50	236.88	495.72	-1799.90	61.84	7.79	-1620.29	69.48	61.00	-1430.14	42.81	50.95	-1772.09	5.73	111.19	-1805.87	140.87	1263.67	0.00	0.00	0.00	-1829.59	107.19	1692.13	-1844.96	241.39	1682.43	-1962.37	130.62	1625.62	-1876.99	153.15	1684.76	-186.65	1278.15	71.38	408.02	1271.34	72.18	-185.03
4.22000	-1767.36	182.22	30.42	-1892.24	190.49	18.66	-3050.96	234.49	449.21	-2771.86	236.87	493.00	-1747.39	61.03	12.18	-1596.63	69.94	64.24	-1422.85	41.49	49.82	-1750.88	6.51	110.85	-1782.52	141.63	1263.53	0.00	0.00	0.00	-1826.74	106.04	1690.82	-1825.00	240.49	1682.66	-1948.43	128.40	1626.10	-1866.89	153.30	1684.75	-190.20	1277.87	70.63	411.94	1270.37	72.21	-184.74
4.23000	-1776.80	184.33	27.79	-1893.05	190.75	16.16	-3028.00	233.85	446.80	-2752.86	236.86	490.18	-1704.88	61.04	16.14	-1572.82	70.36	67.57	-1415.74	40.17	48.73	-1729.50	7.32	110.49	-1778.23	142.55	1262.99	0.00	0.00	0.00	-1821.85	102.31	1691.63	-1802.82	242.54	1680.59	-1934.45	126.17	1626.59	-1856.72	153.47	1684.73	-190.21	1279.32	70.15	404.35	1270.36	72.79	-184.68
4.24000	-1788.45	186.74	23.76	-1877.04	191.91	16.89	-3004.63	233.23	444.26	-2733.47	236.86	487.25	-1648.67	60.08	23.53	-1548.86	70.75	70.96	-1408.82	38.87	47.69	-1707.95	8.14	110.13	-1782.13	142.67	1261.86	0.00	0.00	0.00	-1783.86	106.84	1690.33	-1788.18	239.04	1681.47	-1920.42	123.92	1627.09	-1846.49	153.64	1684.69	-185.54	1276.65	71.68	409.37	1270.11	72.90	-185.18
4.25000	-1786.44	187.69	23.56	-1837.50	193.60	22.91	-2980.86	232.64	441.59	-2713.71	236.88	484.21	-1610.53	55.93	34.87	-1524.77	71.12	74.44	-1402.09	37.56	46.68	-1686.22	8.99	109.76	-1762.64	143.65	1260.55	0.00	0.00	0.00	-1764.64	104.16	1687.21	-1775.56	238.52	1681.10	-1906.35	121.66	1627.60	-1836.19	153.82	1684.64	-184.32	1275.61	72.22	412.36	1270.11	72.91	-185.63
4.26000	-1815.92	191.36	13.98	-1856.69	194.24	18.89	-2956.69	232.07	438.80	-2693.56	236.90	481.06	-1554.89	48.41	49.63	-1500.53	71.46	77.99	-1395.55	36.27	45.72	-1664.32	9.86	109.38	-1737.52	144.30	1258.62	0.00	0.00	0.00	-1739.20	101.56	1685.22	-1791.76	238.00	1681.73	-1892.24	119.38	1628.11	-1825.83	154.01	1684.57	-184.99	1277.70	72.02	412.21	1269.98	72.87	-185.04
4.27000	-1815.05	195.09	13.58	-1891.11	193.51	11.61	-2932.10	231.53	435.87	-2673.03	236.93	477.80	-1510.74	46.29	56.96	-1476.14	71.76	81.62	-1389.20	34.98	44.80	-1642.24	10.76	108.99	-1737.49	145.12	1256.90	0.00	0.00	0.00	-1767.79	100.94	1686.65	-1760.14	239.23	1679.01	-1878.09	117.10	1628.64	-1815.39	154.21	1684.48	-186.91	1278.48	71.06	401.00	1271.32	71.96	-185.82
4.28000	-1838.94	193.33	5.73	-1883.98	195.80	13.60	-2907.09	231.02	432.81	-2652.10	236.97	474.43	-1468.21	44.60	64.78	-1451.62	72.04	85.33	-1383.05	33.70	43.92	-1619.99	11.67	108.59	-1708.06	144.78	1265.66	0.00	0.00	0.00	-1732.29	100.88	1683.87	-1752.39	237.76	1678.61	-1863.89	114.80	1629.18	-1804.89	154.42	1684.38	-189.43	1276.75	71.12	407.17	1270.90	71.71	-185.43
4.29000	-1831.28	193.24	5.82	-1867.75	193.88	16.58	-2881.67	230.54	429.62	-2630.79	237.02	470.95	-1418.78	42.42	73.41	-1426.95	72.28	89.11	-1377.09	32.43	43.08	-1597.56	12.61	108.19	-1690.67	144.59	1265.27	0.00	0.00	0.00	-1705.57	99.79	1682.87	-1724.25	235.28	1677.51	-1849.66	112.49	1629.72	-1794.32	154.64	1684.26	-187.32	1276.00	71.95	410.81	1270.91	72.11	-184.46
4.30000	-1799.28	193.15	13.13	-1885.40	196.87	11.55	-2855.83	230.09	426.30	-2609.08	237.08	467.36	-1373.83	41.54	81.02	-1402.13	72.50	92.98	-1371.34	31.17	42.29	-1574.96	13.57	107.77	-1676.11	145.05	1263.22	0.00	0.00	0.00	-1660.20	98.01	1677.18	-1709.82	234.22	1676.01	-1835.38	110.16	1630.27	-1783.68	154.87	1684.12	-185.75	1275.01	72.15	411.68	1269.82	72.07	-183.99
4.31000	-1799.62	193.55	14.08	-1831.45	195.73	22.07	-2829.56	229.67	422.84	-2586.96	237.15	463.66	-1333.14	41.81	87.63	-1377.17	72.68	96.93	-1365.78	29.91	41.54	-1552.17	14.56	107.35	-1663.92	145.06	1260.91	0.00	0.00	0.00	-1665.69	99.82	1691.10	-1693.75	234.84	1673.01	-1821.06	107.82	1630.84	-1772.97	155.12	1683.97	-186.22	1275.58	71.63	411.43	1269.72	71.97	-184.87
4.32000	-1834.23	193.54	8.00	-1888.53	194.11	11.76	-2802.87	229.27	419.24	-2564.45	237.24	459.84	-1296.50	43.09	93.25	-1352.06	72.83	100.96	-1360.43	28.66	40.83	-1529.21	15.57	106.91	-1653.43	145.22	1257.85	0.00	0.00	0.00	-1656.67	99.60	1692.37	-1677.18	234.02	1671.66	-1806.70	105.47	1631.41	-1762.19	155.37	1683.81	-185.27	1276.34	72.09	411.72	1270.77	72.37	-185.57
4.33000	-1835.74	195.24	6.70	-1843.68	194.08	19.53	-2775.75	228.91	415.51	-2541.53	237.33	455.90	-1263.71	45.23	97.90	-1320.52	71.63	109.18	-1355.29	27.42	40.17	-1506.07	16.60	106.47	-1643.61	145.19	1255.36	0.00	0.00	0.00	-1641.75	98.14	1690.41	-1660.93	233.12	1670.44	-1792.29	103.11	1631.99	-1751.34	155.63	1683.62	-181.52	1274.26	73.52	411.97	1269.81	72.30	-185.41
4.34000	-1838.51	195.89	6.39	-1884.28	195.71	11.69	-2748.20	228.58	411.64	-2518.20	237.44	451.85	-1234.57	48.08	101.60	-1291.90	70.52	116.61	-1350.35	26.18	39.56	-1476.02	16.48	107.24	-1628.13	145.61	1253.09	0.00	0.00	0.00	-1629.31	96.92	1688.12	-1644.99	232.12	1669.38	-1777.85	100.74	1632.58	-1740.43	155.90	1683.42	-186.74	1275.60	71.80	411.41	1270.31	72.41	-185.04
4.35000	-1801.52	197.65	14.10	-1840.49	195.37	19.04	-2720.22	228.29	407.63	-2494.46	237.55	447.69	-1208.86	51.50	104.37	-1268.06	67.50	122.00	-1345.62	24.96	38.99	-1448.39	16.00	108.15	-1617.66	145.10	1250.67	0.00	0.00	0.00	-1614.49	95.65	1685.74	-1629.34	231.03	1668.45	-1763.37	98.35	1633.18	-1729.43	156.18	1683.20	-185.09	1276.73	72.24	411.60	1270.76	72.51	-184.40
4.36000	-1785.10	197.07	17.21	-1894.20	196.33	8.52	-2691.79	228.02	403.47	-2470.30	237.68	443.41	-1186.38	55.33	106.22	-1244.58	68.97	126.98	-1341.10	23.74	38.47	-1425.80	19.52	107.65	-1597.24	145.70	1248.53	0.00	0.00	0.00	-1598.70	94.75	1683.45	-1613.96	229.86	1667.68	-1748.84	95.95	1633.79	-1718.37	156.48	1682.96	-186.18	1277.17	71.76	404.54	1271.36	72.68	-185.96
4.37000	-1812.85	193.59	10.34	-1864.35	196.47	11.46	-2662.93	227.79	399.18	-2445.72	237.82	439.00	-1166.92	59.43	107.17	-1224.19	70.35	129.61	-1336.80	22.53	38.00	-1404.57	20.21	107.68	-1585.51	145.49	1246.05	0.00	0.00	0.00	-1585.60	93.47	1681.88	-1598.83	228.61	1667.06	-1734.27	93.53	1634.41	-1707.24	156.78	1682.71	-190.27	1278.48	70.40	408.84	1270.26	72.16	-185.73
4.38000	-1846.62	194.21	3.71	-1863.83	199.36	10.88	-2633.62	227.59	394.74	-2420.72	237.98	434.48	-1150.28	63.66	107.24	-1206.26	72.71	130.32	-1332.72	21.33	37.58	-1386.17	20.26	107.26	-1574.76	145.38	1244.04	0.00	0.00	0.00	-1574.01	91.70	1679.74	-1583.93	227.29	1666.59	-1719.67	91.11	1635.03	-1696.03	157.10	1682.44	-190.96	1278.43	70.15	402.70	1270.36	72.43	-184.91
4.39000	-1853.68	194.59	2.25	-1871.00	199.01	8.24	-2603.87	227.43	390.15	-2395.29	238.14	429.84	-1136.25	67.86	106.45	-1192.23	73.88	128.31	-1328.85	20.14	37.20	-1372.01	22.63	105.39	-1556.27	144.94	1242.03	0.00	0.00	0.00	-1560.05	90.21	1678.14	-1569.23	225.90	1666.27	-1705.02	88.67	1635.67	-1684.75	157.42	1682.15	-188.36	1277.81	71.05	400.70	1270.69	72.79	-185.10
4.40000	-1833.87	195.75	6.69	-1862.34	198.76	8.62	-2573.67	227.30	385.42	-2369.44	238.32	425.08	-1124.62	71.89	104.82	-1180.16	76.46	124.29	-1325.20	18.95	36.87	-1359.39	23.83	103.46	-1548.61	144.43	1240.27	0.00	0.00	0.00	-1547.62	86.91	1676.55	-1554.72	224.44	1666.12	-1690.33	86.22	1636.32	-1673.39	157.76	1681.84	-191.40	1277.71	70.65	400.22	1271.00	72.50	-184.32
4.41000	-1821.33	197.32	10.05	-1876.31	198.55	4.53	-2543.02	227.21	380.55	-2343.15	238.52	420.20	-1115.18	75.60	102.35	-1170.27	80.02	117.63	-1321.78	17.78	36.60	-1349.25	24.97	101.15	-1531.94	143.74	1238.63	0.00	0.00	0.00	-1527.84	85.10	1675.09	-1540.38	222.91	1666.12	-1675.61	83.75	1636.97	-1661.96	158.11	1681.52	-186.39	1276.16	71.79	400.31	1271.39	72.50	-185.13
4.42000	-1834.13	195.07	6.85	-1880.42	199.50	3.65	-2511.91	227.15	375.52	-2316.43	238.72	415.20	-1107.74	78.84	99.09	-1163.61	82.93	108.09	-1318.58	16.61	36.37	-1342.08	27.14	98.18	-1513.72	142.90	1237.28	0.00	0.00	0.00	-1525.52	82.44	1674.04	-1526.19	221.33	1666.29	-1660.84	81.27	1637.64	-1650.46	158.47	1681.18	-185.37	1276.13	71.98	409.60	1270.48	72.38	-184.95
4.43000	-1818.98	195.52	9.01	-1879.18	198.95	4.21	-2480.35	227.13	370.35	-2289.27	238.94	410.07	-1102.08	81.47	95.03	-1158.13	87.10	96.91	-1315.61	15.45	36.19	-1335.70	27.15	96.19	-1499.83	141.42	1236.49	0.00	0.00	0.00	-1499.26	80.03	1671.78	-1512.12	219.69	1666.63	-1646.04	78.79	1638.32	-1638.88	158.85	1680.81	-186.42	1276.31	71.75	402.96	1269.56	72.90	-185.44
4.44000	-1825.70	197.07	8.18	-1874.73	199.09	6.63	-2448.32	227.15	365.02	-2261.66	239.17	404.82	-1097.99	83.34	90.19	-1152.43	91.25	86.43	-1312.86	14.30	36.07	-1331.00	29.77	93.80	-1485.07	139.83	1235.91	0.00	0.00	0.00	-1491.23	78.74	1671.60	-1498.16	218.01	1667.14	-1631.19	76.28	1639.00	-1627.23	159.23	1680.43	-186.18	1275.86	72.08	408.65	1270.50	72.62	-185.33
4.45000	-1817.31	197.25	10.54	-1832.30	201.64	17.69	-2415.84	227.21	359.54	-2233.62	239.42	399.44	-1095.27	84.30	84.60	-1146.96	94.55	76.99	-1310.35	13.16	36.00	-1325.34	31.23	92.60	-1468.85	138.39	1235.30	0.00	0.00	0.00	-1483.70	76.87	1671.70	-1484.29	216.27	1667.82	-1616.31	73.77	1639.70	-1615.50	159.63	1680.04	-185.16	1277.12	71.78	411.91	1269.67	72.37	-185.15
4.46000	-1835.88	197.59	8.04	-1817.40	202.48	22.55	-2382.88	227.30	353.91	-2205.12	239.68	393.94	-1093.72	84.20	78.28	-1142.08	97.80	69.26	-1308.07	12.03	35.98	-1319.29	30.00	92.56	-1451.66	136.28	1235.40	0.00	0.00	0.00	-1463.36	73.77	1671.62	-1470.48	214.50	1668.67	-1604.80	74.45	1639.71	-1603.69	160.04	1679.62	-188.66	1276.43	71.27	410.80	1270.17	72.37	-185.41
4.47000	-1778.73	198.69	20.27	-1815.11	202.51	24.67	-2349.46	227.44	348.13	-2176.17	239.96	388.31	-1093.48	78.32	68.50	-1137.69	101.38	63.22	-1306.03	10.91	36.01	-1315.69	29.94	92.06	-1435.72	134.81	1235.98	0.00	0.00	0.00	-1447.27	70.20	1672.23	-1456.72	212.69	1669.70	-1589.48	69.70	1639.80	-1591.81	160.46	1679.18	-181.84	1274.90	72.95	412.08	1269.37	72.50	-184.80
4.48000	-1799.18	197.35	16.54	-1821.06	201.97	24.77	-2315.57	227.61	342.19	-2146.76	240.25	382.55	-1090.49	78.29	61.18	-1134.38	103.43	58.00	-1304.22	9.80	36.10	-1312.33	29.93	92.45	-1424.91	133.23	1237.21	0.00	0.00	0.00	-1435.98	67.72	1673.50	-1442.99	210.84	1670.91	-1576.88	69.17	1641.17	-1579.85	160.89	1678.73	-183.04	1275.89	72.62	413.03	1270.37	72.76	-184.02
4.49000	-1807.83	195.56	14.17	-1830.90	201.10	23.57	-2281.20	227.83	336.09	-2116.90	240.56	376.67	-1089.36	79.09	54.26	-1133.64	102.42	53.15	-1302.65	8.70	36.24	-1309.61	30.79	92.38	-1402.57	135.96	1241.44	0.00	0.00	0.00	-1421.11	64.77	1674.49	-1429.26	208.96	1672.30	-1562.88	66.15	1641.96	-1567.81	161.33	1678.25	-187.52	1276.70	71.67	404.22	1269.97	73.16	-184.52
4.50000	-1806.32	195.07	13.05	-1840.25	200.12	21.76	-2246.35	228.08	329.84	-2086.57	240.88	370.66	-1087.79	81.19	49.12	-1131.54	106.16	50.32	-1301.33	7.60	36.44	-1307.32	31.29	92.28	-1386.93	135.51	1243.57	0.00	0.00	0.00	-1408.63	62.05	1675.35	-1415.52	207.06	1673.88	-1548.75	62.95	1642.60	-1555.69	161.79	1677.76	-183.86	1276.82	72.03	398.52	1272.55	71.51	-184.62
4.51000	-1805.07	196.85	10.31	-1844.75	199.27	20.08	-2211.03	228.38	323.43	-2055.78	241.22	364.51	-1086.20	81.85	46.17	-1126.84	114.44	49.77	-1300.71	7.74	36.58	-1306.24	32.03	91.96	-1372.00	134.01	1245.43	0.00	0.00	0.00	-1401.97	58.60	1676.71	-1401.74	205.14	1675.65	-1534.08	58.92	1643.46	-1543.50	162.26	1677.24	-181.97	1274.83	73.04	408.82	1271.42	72.15	-185.00
4.52000	-1832.84	197.38	-0.42	-1840.04	198.77	19.22	-2175.22	228.72	316.85	-2024.52	241.57	358.24	-1085.78	82.61	43.15	-1123.41	119.89	49.51	-1298.42	4.85	36.94	-1305.19	32.48	91.74	-1358.28	132.49	1247.28	0.00	0.00	0.00	-1376.21	56.59	1676.84	-1387.91	203.19	1677.60	-1520.05	55.67	1644.37	-1531.22	162.74	1676.71	-182.35	1275.63	73.02	411.97	1269.91	72.77	-185.10
4.53000	-1816.88	198.49	-3.65	-1821.77	198.87	19.90	-2138.93	229.11	310.12	-1992.79	241.94	351.83	-1090.02	83.05	38.63	-1126.81	112.63	46.87	-1296.76	3.15	37.23	-1303.62	31.39	92.35	-1344.00	130.88	1248.98	0.00	0.00	0.00	-1364.48	52.96	1677.40	-1374.00	201.24	1679.75	-1507.64	54.71	1645.28	-1518.87	163.24	1676.15	-184.37	1276.10	72.49	406.15	1269.61	73.83	-185.23
4.54000	-1795.95	199.32	-6.66	-1811.12	198.95	14.69	-2102.14	229.53	303.22	-1960.59	242.32	345.29	-1088.45	83.27	37.18	-1129.41	106.46	45.12	-1295.32	1.91	37.36	-1303.47	32.56	92.03	-1328.50	130.38	1250.37	0.00	0.00	0.00	-1355.43	50.25	1678.17	-1360.00	199.28	1682.09	-1493.53	51.42	1646.19	-1506.43	163.75	1675.58	-188.13	1276.45	71.53	399.64	1272.26	72.14	-185.82
4.55000	-1785.32	199.43	-10.47	-1785.21	199.59	16.68	-2064.87	230.01	296.16	-1927.90	242.73	338.62	-1089.59	82.86	35.54	-1129.14	106.36	44.79	-1293.56	-0.07	37.48	-1303.86	33.94	91.44	-1317.32	129.49	1251.73	0.00	0.00	0.00	-1339.47	48.65	1679.06	-1345.88	197.31	1684.64	-1479.83	48.49	1647.53	-1493.92	164.27	1674.99	-185.90	1275.34	72.37	408.10	1271.30	71.69	-185.53
4.56000	-1761.31	198.18	-15.42	-1746.26	201.14	28.13	-2027.09	230.52	288.93	-1894.74	243.15	331.82	-1089.08	83.81	34.69	-1128.89	106.62	44.21	-1292.69	-1.04	37.75	-1302.51	32.51	92.26	-1303.79	129.64	1253.10	0.00	0.00	0.00	-1335.44	45.85	1681.02	-1332.77	194.67	1686.71	-1466.19	45.76	1649.02	-1481.32	164.81	1674.37	-184.70	1276.64	72.20	412.15	1270.05	71.98	-184.70
4.57000	-1733.54	198.47	-9.03	-1732.31	199.52	33.74	-1988.83	231.08	281.54	-1861.09	243.58	324.88	-1086.85	83.58	34.71	-1127.86	108.20	44.13	-1293.41	0.29	37.86	-1301.75	31.67	92.83	-1292.24	129.55	1254.61	0.00	0.00	0.00	-1312.74	43.94	1682.24	-1319.35	193.00	1688.72	-1453.60	44.42	1650.63	-1468.64	165.35	1673.74	-182.84	1276.76	72.40	412.25	1270.25	72.60	-183.81
4.58000	-1709.27	197.41	11.99	-1705.51	194.25	59.32	-1950.06	231.69	273.98	-1826.95	244.04	317.80	-1084.49	83.11	35.02	-1127.68	108.31	43.97	-1293.42	0.68	37.81	-1301.49	32.22	93.00	-1276.32	130.72	1256.23	0.00	0.00	0.00	-1300.77	42.15	1683.62	-1306.35	190.65	1691.27	-1441.15	43.83	1652.69	-1455.88	165.92	1673.08	-186.57	1277.24	71.54	411.29	1270.00	72.12	-184.42
4.59000	-1658.36	196.06	6.26	-1675.01	195.48	66.20	-1910.79	232.34	266.25	-1792.32	244.51	310.59	-1087.86	83.52	33.67	-1127.72	107.59	43.81	-1293.98	1.49	38.25	-1301.17	31.99	93.35	-1263.66	131.45	1258.28	0.00	0.00	0.00	-1290.34	40.31	1686.18	-1293.45	189.01	1693.88	-1426.22	39.67	1654.51	-1443.04	166.49	1672.40	-189.56	1277.82	70.97	411.55	1270.31	72.45	-185.13
4.60000	-1624.45	194.06	11.90	-1643.04	193.31	72.46	-1871.01	233.05	258.35	-1757.19	245.00	303.23	-1085.38	82.49	33.93	-1128.18	106.24	43.31	-1294.85	2.66	38.29	-1301.68	33.11	93.45	-1250.64	132.68	1260.64	0.00	0.00	0.00	-1280.77	39.01	1687.59	-1280.80	187.46	1696.54	-1414.15	39.86	1656.69	-1430.12	167.08	1671.70	-188.99	1276.84	71.25	405.43	1270.59	73.09	-185.35
4.61000	-1586.19	193.72	17.17	-1617.31	193.91	73.86	-1830.72	233.79	250.28	-1721.57	245.50	295.74	-1085.78	83.20	33.39	-1128.30	105.76	42.96	-1295.18	3.15	38.50	-1299.93	30.96	94.82	-1237.41	132.95	1263.42	0.00	0.00	0.00	-1260.89	37.26	1689.64	-1268.51	185.51	1699.38	-1399.55	35.80	1658.42	-1417.11	167.68	1670.99	-189.97	1277.97	70.54	410.44	1270.28	72.99	-185.67
4.62000	-1556.22	192.74	19.42	-1577.10	193.33	78.11	-1789.93	234.59	242.04	-1685.44	246.03	288.12	-1084.62	83.22	33.03	-1128.04	106.07	43.03	-1295.64	3.86	38.61	-1300.03	31.26	95.11	-1224.85	133.60	1266.10	0.00	0.00	0.00	-1249.71	36.28	1691.69	-1255.94	184.30	1701.92	-1387.04	35.16	1660.66	-1404.02	168.30	1670.24	-188.82	1276.14	71.54	411.34	1270.56	72.58	-184.58
4.63000	-1531.85	192.60	19.99	-1550.66	193.07	77.56	-1748.61	235.44	233.63	-1648.82	246.57	280.35	-1087.72	82.58	32.22	-1128.16	105.21	42.63	-1293.95	1.44	39.88	-1300.20	32.17	95.43	-1211.11	133.38	1269.04	0.00	0.00	0.00	-1243.40	35.27	1693.90	-1242.88	184.48	1704.26	-1373.26	33.17	1662.60	-1390.84	168.93	1669.48	-188.75	1277.70	71.12	411.67	1270.59	72.63	-184.20
4.64000	-1475.33	192.29	25.26	-1508.53	194.22	79.24	-1706.79	236.33	225.04	-1611.68	247.13	272.44	-1086.70	83.65	31.79	-1127.97	104.74	42.38	-1293.01	0.55	40.91	-1299.72	31.49	96.75	-1201.10	132.89	1271.95	0.00	0.00	0.00	-1223.14	35.71	1696.06	-1231.02	182.92	1706.81	-1361.67	34.50	1664.77	-1377.58	169.58	1668.70	-188.94	1276.42	71.22	411.98	1269.87	72.85	-184.94
4.65000	-1453.09	192.52	22.86	-1462.28	193.11	81.36	-1664.44	237.28	216.28	-1574.03	247.72	264.39	-1086.11	83.29	31.31	-1127.06	105.62	42.72	-1292.40	0.08	41.98	-1299.63	32.35	97.51	-1185.49	132.04	1274.70	0.00	0.00	0.00	-1205.98	35.19	1697.67	-1218.67	182.59	1708.98	-1349.18	34.43	1666.97	-1364.23	170.24	1667.89	-187.85	1275.94	71.84	402.26	1271.14	72.33	-185.17
4.66000	-1403.01	194.15	26.12	-1429.03	196.19	77.78	-1621.56	238.28	207.34	-1535.87	248.32	256.19	-1084.02	82.74	31.86	-1126.60	105.92	42.61	-1290.62	-2.30	43.70	-1299.69	32.94	98.43	-1176.96	132.05	1277.13	0.00	0.00	0.00	-1200.58	34.33	1699.95	-1206.42	182.46	1710.86	-1336.42	34.04	1668.95	-1350.80	170.91	1667.07	-190.94	1277.63	70.99	408.26	1270.78	72.48	-184.54
4.67000	-1359.15	194.35	28.09	-1385.25	196.72	67.69	-1578.16	239.33	198.22	-1497.19	248.94	247.86	-1083.51	82.75	31.78	-1126.51	105.60	42.31	-1289.06	-4.18	45.15	-1300.02	34.35	98.95	-1162.88	131.02	1279.31	0.00	0.00	0.00	-1182.16	34.90	1701.37	-1194.45	181.65	1712.59	-1323.80	33.78	1670.56	-1337.28	171.60	1666.22	-186.84	1276.05	71.95	411.17	1270.30	72.58	-185.63
4.68000	-1319.10	197.53	35.82	-1350.05	198.14	65.82	-1534.24	240.43	188.92	-1457.99	249.58	239.38	-1087.57	82.53	30.55	-1125.55	106.59	42.47	-1288.45	-5.17	46.64	-1298.69	33.47	100.48	-1152.66	130.53	1281.06	0.00	0.00	0.00	-1173.85	35.34	1703.49	-1181.78	182.38	1713.71	-1311.38	33.77	1671.87	-1323.68	172.30	1665.34	-183.51	1275.13	72.68	404.11	1269.38	73.12	-185.24
4.69000	-1278.45	198.85	34.67	-1307.71	206.07	72.62	-1489.77	241.58	179.44	-1418.27	250.24	230.75	-1085.89	82.32	30.54	-1125.28	105.90	42.17	-1288.42	-6.00	48.85	-1298.77	34.37	101.23	-1138.89	129.86	1282.44	0.00	0.00	0.00	-1164.19	35.99	1704.86	-1170.24	181.72	1714.71	-1298.51	33.83	1673.17	-1309.98	173.02	1664.45	-187.62	1278.07	71.15	404.18	1269.23	73.79	-184.52
4.70000	-1235.92	202.02	33.49	-1266.87	203.58	71.45	-1444.78	242.79	169.78	-1378.02	250.92	221.98	-1082.03	82.70	30.93	-1124.82	105.64	42.09	-1288.91	-6.67	51.74	-1298.01	34.46	102.11	-1124.50	129.61	1283.58	0.00	0.00	0.00	-1149.84	35.88	1705.96	-1157.68	182.88	1715.25	-1286.13	34.35	1674.08	-1296.21	173.75	1663.53	-186.87	1277.09	71.91	402.06	1268.71	73.81	-185.12
4.71000	-1199.34	205.18	31.01	-1225.29	204.54	67.56	-1399.25	244.05	159.94	-1337.23	251.62	213.06	-1082.88	82.39	30.53	-1124.67	105.21	41.80	-1289.88	-7.19	55.28	-1297.09	34.13	103.52	-1113.12	129.14	1284.10	0.00	0.00	0.00	-1138.53	36.77	1706.84	-1144.96	183.99	1715.54	-1273.63	34.78	1674.67	-1283.38	174.73	1663.61	-183.88	1275.40	72.75	409.03	1269.46	72.49	-184.96
4.72000	-1147.34	205.22	36.99	-1184.70	206.30	64.01	-1353.18	245.36	149.91	-1295.92	252.35	203.99	-1083.84	81.92	30.10	-1125.36	103.68	41.12	-1291.27	-7.56	59.42	-1295.84	33.83	104.89	-1100.87	128.06	1284.19	0.00	0.00	0.00	-1126.18	38.07	1707.95	-1133.02	183.91	1715.68	-1261.56	36.03	1675.01	-1271.81	173.89	1663.33	-184.79	1276.25	72.13	412.23	1270.23	72.11	-184.70
4.73000	-1101.86	208.00	36.80	-1137.80	207.72	61.79	-1306.56	246.73	139.70	-1254.06	253.09	194.77	-1081.70	80.37	30.83	-1129.12	108.06	45.88	-1293.02	-7.80	64.14	-1295.25	34.19	105.94	-1086.63	127.79	1284.26	0.00	0.00	0.00	-1114.24	38.14	1708.42	-1120.34	184.90	1715.34	-1248.66	35.62	1674.83	-1258.63	175.45	1662.74	-184.35	1277.38	71.47	411.60	1269.93	72.11	-185.01
4.74000	-1056.31	209.90	37.05	-1088.68	209.81	60.65	-1259.40	248.15	129.30	-1211.67	253.85	185.41	-1079.33	79.39	31.58	-1129.59	105.31	45.49	-1295.08	-7.89	69.38	-1294.25	34.08	107.16	-1074.26	127.45	1284.01	0.00	0.00	0.00	-1100.25	39.09	1708.85	-1107.48	186.76	1714.77	-1236.51	37.03	1674.54	-1246.38	175.78	1661.99	-185.22	1276.76	72.09	410.94	1270.06	72.32	-185.51
4.75000	-1008.77	211.79	38.37	-1045.49	211.23	58.83	-1211.69	249.63	118.72	-1174.62	253.33	175.19	-1082.06	78.16	31.76	-1119.56	137.60	71.76	-1297.39	-7.86	75.11	-1293.62	34.60	108.20	-1062.31	126.10	1283.24	0.00	0.00	0.00	-1084.18	40.24	1708.37	-1095.64	186.87	1714.21	-1223.28	37.65	1673.88	-1234.42	175.84	1660.80	-185.57	1275.18	72.46	410.91	1270.47	71.95	-184.98
4.76000	-960.89	213.39	41.05	-1002.70	213.10	57.78	-1169.39	250.25	105.22	-1136.18	254.13	165.07	-1079.71	71.07	34.39	-1113.53	154.65	85.97	-1299.90	-7.71	81.29	-1292.63	34.80	109.38	-1051.45	125.71	1282.25	0.00	0.00	0.00	-1072.52	42.00	1708.57	-1083.00	188.05	1713.19	-1211.51	39.92	1673.22	-1220.19	178.72	1658.85	-185.25	1275.30	72.61	412.46	1270.27	72.21	-185.53
4.77000	-913.45	214.73	44.61	-961.71	214.26	57.53	-1126.69	250.96	92.22	-1097.24	255.06	155.40	-1075.00	70.04	34.87	-1113.31	150.43	81.97	-1302.56	-7.44	87.89	-1291.50	34.55	110.52	-1038.34	125.06	1280.97	0.00	0.00	0.00	-1063.42	41.96	1707.99	-1070.29	189.14	1712.05	-1198.96	40.38	1671.92	-1207.85	178.90	1657.42	-187.27	1275.94	72.00	402.56	1271.14	71.99	-184.77
4.78000	-866.33	217.23	49.61	-910.46	216.66	60.39	-1081.71	253.50	81.20	-1056.88	257.14	146.38	-1081.99	72.20	30.84	-1116.33	134.56	68.00	-1305.30	-7.06	94.86	-1290.10	33.55	112.18	-1023.62	125.32	1279.45	0.00	0.00	0.00	-1048.66	43.00	1707.04	-1058.02	189.84	1710.83	-1186.92	41.84	1670.47	-1195.11	180.07	1655.45	-190.11	1278.32	70.52	408.60	1270.86	72.51	-184.62
4.79000	-821.69	220.66	55.51	-868.48	218.01	62.51	-1038.23	252.81	69.89	-1018.25	256.81	137.37	-1080.93	73.53	29.23	-1120.06	116.69	52.27	-1308.09	-6.57	102.17	-1288.46	32.96	113.52	-1011.45	125.12	1277.53	0.00	0.00	0.00	-1042.54	44.20	1706.43	-1045.10	191.29	1709.21	-1173.91	43.05	1668.77	-1182.92	179.96	1653.46	-189.90	1277.53	70.93	412.19	1270.52	72.74	-185.85
4.80000	-777.78	223.01	62.75	-818.50	220.94	68.13	-993.11	254.66	61.23	-978.42	257.10	129.49	-1088.45	74.99	26.03	-1121.92	106.41	42.98	-1310.85	-5.98	109.77	-1287.54	32.92	115.00	-997.90	125.41	1275.84	0.00	0.00	0.00	-1032.77	46.15	1705.57	-1031.76	193.46	1707.29	-1161.43	44.62	1666.98	-1170.21	181.21	1651.25	-186.30	1275.75	72.07	412.49	1270.67	72.83	-184.93
4.81000	-732.86	227.32	71.79	-773.33	224.56	74.58	-947.01	258.43	54.94	-939.01	258.04	123.05	-1085.23	80.05	26.14	-1121.85	103.60	39.91	-1313.55	-5.30	117.64	-1287.38	34.00	115.69	-987.53	125.14	1273.78	0.00	0.00	0.00	-1015.46	47.70	1704.05	-1019.67	194.14	1705.54	-1148.45	45.76	1665.22	-1157.53	182.41	1648.83	-187.98	1275.66	71.76	403.27	1269.30	72.95	-184.41
4.82000	-689.44	230.95	82.27	-734.87	226.84	80.42	-903.10	259.35	49.41	-899.05	260.41	118.96	-1080.38	80.70	27.11	-1122.17	102.67	39.39	-1316.12	-4.52	125.72	-1285.97	33.53	117.01	-970.27	125.63	1271.52	0.00	0.00	0.00	-992.47	49.47	1701.99	-1007.01	195.34	1703.51	-1136.16	48.03	1663.41	-1144.20	184.64	1646.32	-187.96	1275.72	71.72	399.45	1270.38	72.43	-184.85
4.83000	-647.49	235.82	94.21	-690.82	232.07	89.70	-860.31	261.50	46.42	-860.46	262.11	116.25	-1079.35	80.88	26.89	-1121.56	102.85	39.44	-1318.50	-3.66	133.99	-1284.91	33.14	118.50	-956.38	126.32	1269.70	0.00	0.00	0.00	-985.31	50.98	1700.57	-994.16	196.58	1701.33	-1122.91	48.81	1661.28	-1130.79	186.43	1643.78	-189.90	1277.39	70.77	408.94	1269.40	72.44	-184.60
4.84000	-612.47	236.96	106.30	-647.35	236.80	101.61	-818.63	264.32	45.92	-823.30	263.19	114.99	-1082.59	80.22	25.95	-1121.28	102.72	39.31	-1320.65	-2.73	142.40	-1284.37	34.02	119.68	-946.72	126.75	1267.57	0.00	0.00	0.00	-979.75	51.97	1699.71	-980.88	198.90	1699.08	-1110.04	50.64	1659.47	-1117.88	187.22	1641.57	-189.71	1276.82	70.73	411.64	1270.33	71.94	-185.12
4.85000	-576.99	239.15	120.00	-610.54	239.00	113.94	-779.48	266.04	46.81	-787.63	265.89	116.01	-1082.36	80.34	25.80	-1121.39	101.92	39.01	-1322.52	-1.72	150.92	-1283.09	33.63	121.46	-932.11	127.12	1265.63	0.00	0.00	0.00	-964.31	54.16	1698.13	-968.33	199.83	1697.00	-1096.49	51.84	1657.65	-1104.79	188.61	1639.31	-187.46	1276.72	71.24	412.35	1269.95	72.30	-185.55
4.86000	-543.72	238.99	134.15	-577.15	238.52	125.75	-743.11	268.12	49.21	-753.99	268.22	118.17	-1081.59	79.92	25.82	-1121.12	101.49	38.93	-1324.03	-0.64	159.50	-1282.02	33.70	123.23	-918.45	127.98	1263.74	0.00	0.00	0.00	-949.92	56.01	1696.25	-954.92	202.29	1694.64	-1083.37	53.26	1655.86	-1091.71	190.47	1636.98	-187.91	1276.36	71.58	412.03	1269.98	72.80	-185.81
4.87000	-516.25	238.97	146.04	-547.22	237.30	136.23	-709.87	268.40	51.80	-723.95	268.34	120.21	-1078.87	80.71	25.79	-1121.03	100.89	38.67	-1325.15	0.49	168.12	-1280.02	33.14	125.63	-904.13	128.51	1261.92	0.00	0.00	0.00	-938.72	57.16	1694.34	-941.82	204.10	1692.47	-1070.67	55.21	1654.01	-1078.75	191.40	1634.89	-189.87	1277.23	70.77	401.26	1270.87	72.04	-185.42
4.88000	-491.19	237.59	155.80	-521.61	238.30	144.01	-680.56	267.96	53.99	-697.59	267.63	121.51	-1081.50	80.39	24.72	-1120.35	101.00	38.65	-1325.82	1.69	176.72	-1277.78	32.43	128.45	-891.59	130.17	1260.34	0.00	0.00	0.00	-924.90	59.15	1692.56	-928.54	206.04	1690.23	-1057.94	58.06	1652.35	-1065.96	192.09	1633.13	-186.59	1276.57	71.53	408.50	1270.52	72.55	-185.07
4.89000	-467.99	234.06	163.21	-499.03	234.38	149.47	-654.79	267.31	54.89	-674.68	267.57	122.30	-1080.56	80.15	24.70	-1120.24	100.22	38.26	-1325.98	2.93	185.27	-1274.98	31.27	131.76	-874.88	131.38	1258.68	0.00	0.00	0.00	-909.46	61.74	1691.09	-915.35	207.73	1688.19	-1044.11	58.88	1650.58	-1052.64	194.46	1631.15	-188.46	1276.60	71.09	403.23	1271.28	72.56	-185.29
4.90000	-451.43	230.67	165.49	-480.29	233.00	151.66	-633.30	267.42	54.76	-655.14	267.07	121.92	-1079.41	80.09	24.55	-1119.56	100.27	38.19	-1325.58	4.22	193.73	-1271.49	30.16	135.04	-861.85	131.91	1256.97	0.00	0.00	0.00	-902.58	64.11	1689.49	-901.90	210.23	1686.24	-1031.34	62.36	1649.25	-1039.13	196.82	1629.28	-189.52	1276.87	71.17	408.94	1270.69	72.56	-185.51
4.91000	-434.26	225.73	164.86	-464.99	228.90	150.00	-617.98	265.05	52.11	-639.25	265.97	120.05	-1080.97	79.65	24.34	-1119.32	99.36	37.81	-1324.56	5.54	202.07	-1269.06	30.89	138.14	-851.33	134.08	1255.52	0.00	0.00	0.00	-888.26	66.44	1687.81	-888.58	212.25	1684.51	-1018.42	64.88	1647.80	-1025.84	199.09	1627.56	-188.17	1276.77	71.42	403.84	1269.61	72.96	-185.39
4.92000	-425.52	220.73	159.61	-453.26	224.31	144.79	-605.68	264.39	49.64	-625.92	265.79	118.01	-1082.01	79.88	23.86	-1118.41	99.99	37.81	-1322.87	6.90	210.25	-1264.99	29.70	142.05	-836.21	134.52	1254.29	0.00	0.00	0.00	-872.00	69.38	1686.77	-875.14	215.02	1682.69	-1004.86	66.88	1646.34	-1012.96	200.92	1626.01	-187.69	1274.29	72.21	408.63	1269.90	72.88	-185.01
4.93000	-412.54	215.79	152.89	-443.08	218.66	138.64	-597.31	262.86	45.99	-616.09	263.41	114.73	-1078.01	80.00	24.50	-1117.46	100.06	37.76	-1320.46	8.29	218.22	-1261.40	29.47	145.71	-821.40	136.11	1253.05	0.00	0.00	0.00	-856.07	72.29	1685.24	-862.16	216.77	1681.37	-990.66	68.41	1645.12	-999.97	202.57	1624.66	-191.52	1277.51	70.52	411.17	1270.48	72.01	-184.91
4.94000	-402.79	212.29	144.50	-435.05	215.62	131.00	-590.68	261.99	41.90	-608.51	261.22	110.67	-1080.79	79.86	23.97	-1117.55	98.69	37.26	-1317.27	9.70	225.95	-1257.44	29.77	149.55	-807.23	137.36	1251.86	0.00	0.00	0.00	-846.42	74.94	1684.08	-848.34	220.04	1679.84	-978.22	72.89	1644.13	-986.06	205.76	1623.10	-191.88	1277.54	70.39	411.24	1270.58	72.30	-185.40
4.95000	-396.27	207.61	134.75	-429.75	211.96	121.72	-587.69	260.00	39.21	-603.27	258.13	106.69	-1080.04	79.81	24.20	-1116.53	98.41	37.09	-1313.24	11.12	233.40	-1251.96	28.61	154.28	-793.63	139.26	1251.16	0.00	0.00	0.00	-831.33	78.81	1683.07	-834.80	222.62	1678.46	-964.24	74.68	1642.84	-972.79	207.66	1622.02	-186.78	1277.58	71.25	403.54	1270.78	72.46	-185.99
4.96000	-389.88	203.99	123.77	-425.05	207.25	111.91	-584.46	258.62	40.33	-598.77	255.25	102.47	-1078.27	79.59	24.22	-1116.02	97.21	36.71	-1308.33	12.56	240.53	-1245.29	26.38	159.56	-778.33	141.78	1250.61	0.00	0.00	0.00	-819.11	80.92	1682.22	-821.53	225.05	1677.11	-950.64	77.10	1641.67	-959.22	210.73	1620.66	-188.81	1277.30	71.33	399.92	1272.22	71.93	-184.67
4.97000	-384.01	200.04	113.53	-419.73	203.82	102.47	-581.66	254.48	40.68	-593.06	253.96	99.79	-1081.67	79.64	23.19	-1115.12	96.64	36.71	-1302.48	14.00	247.30	-1238.90	25.89	164.78	-764.69	143.26	1250.09	0.00	0.00	0.00	-801.28	83.81	1680.74	-808.06	228.00	1675.75	-937.16	79.80	1640.62	-945.61	214.04	1619.38	-187.42	1277.83	71.46	409.07	1271.21	72.41	-184.99
4.98000	-375.36	197.10	102.37	-413.34	201.60	93.11	-577.39	254.74	39.97	-585.43	252.77	98.13	-1078.31	80.32	23.97	-1114.41	95.59	36.38	-1295.63	15.44	253.68	-1232.38	26.66	169.43	-747.51	145.31	1249.90	0.00	0.00	0.00	-785.72	87.20	1679.73	-794.35	231.55	1674.63	-923.55	82.64	1639.58	-932.01	217.31	1618.30	-188.01	1278.27	70.88	411.99	1269.94	72.32	-185.77
4.99000	-368.21	195.82	89.57	-406.65	199.78	83.97	-574.64	255.77	39.41	-576.90	253.45	97.31	-1077.56	80.28	24.00	-1114.12	93.39	35.54	-1287.73	16.87	259.62	-1223.77	25.84	175.03	-734.56	147.55	1249.86	0.00	0.00	0.00	-778.26	90.53	1679.70	-780.79	234.89	1673.89	-910.74	87.36	1639.38	-918.38	220.39	1617.30	-188.81	1279.83	70.59	401.82	1270.38	71.97	-184.81
5.00000	-361.26	196.98	78.84	-402.48	200.77	76.04	-573.15	257.44	38.52	-571.05	253.80	96.82	-1078.28	80.21	23.71	-1112.26	93.87	35.81	-1278.72	18.29	265.09	-1213.78	24.91	180.88	-720.83	149.02	1250.02	0.00	0.00	0.00	-763.68	93.34	1679.62	-767.30	238.06	1673.57	-897.17	90.74	1639.17	-905.03	223.21	1616.94	-189.05	1277.84	70.99	408.61	1270.33	72.64	-185.27
5.01000	-357.83	196.93	71.11	-399.16	199.25	70.02	-573.07	260.12	37.63	-566.70	254.65	97.03	-1080.37	79.61	23.44	-1110.76	93.56	35.87	-1268.55	19.70	270.05	-1202.03	23.37	187.16	-700.94	150.94	1250.71	0.00	0.00	0.00	-744.02	97.24	1680.13	-753.68	241.43	1673.57	-884.02	94.70	1639.76	-891.43	226.54	1617.02	-182.81	1277.55	72.15	411.53	1270.64	72.59	-184.80
5.02000	-356.37	195.28	64.38	-403.77	197.67	63.77	-571.75	263.44	34.37	-563.50	253.49	97.32	-1076.86	78.65	24.60	-1108.82	92.91	36.07	-1257.17	21.08	274.46	-1190.48	23.79	192.95	-688.09	152.05	1251.88	0.00	0.00	0.00	-735.51	101.14	1681.23	-740.41	244.53	1673.97	-870.29	97.73	1640.61	-877.92	229.80	1617.48	-183.86	1277.95	71.59	403.11	1270.53	72.59	-184.74
5.03000	-353.72	191.26	57.89	-396.99	193.92	60.45	-568.57	261.75	32.73	-560.20	252.53	97.75	-1075.57	77.89	25.13	-1105.95	92.34	37.17	-1244.52	22.43	278.28	-1177.19	23.73	199.22	-674.52	154.80	1253.14	0.00	0.00	0.00	-720.86	103.80	1681.92	-726.93	247.98	1674.34	-856.71	101.32	1641.56	-864.20	233.40	1617.86	-190.12	1276.41	71.28	408.48	1270.41	72.65	-184.87
5.04000	-352.77	189.76	54.54	-400.30	192.74	57.18	-568.78	261.92	35.21	-558.29	250.99	97.43	-1075.19	76.94	24.58	-1102.07	91.11	39.06	-1230.55	23.75	281.47	-1161.45	22.10	206.53	-659.97	155.70	1254.89	0.00	0.00	0.00	-708.86	107.89	1682.90	-713.19	251.89	1674.73	-843.48	105.67	1642.68	-850.70	236.39	1618.41	-185.84	1276.06	72.15	411.82	1270.72	72.59	-185.40
5.05000	-350.37	189.85	52.59	-398.02	194.90	56.50	-568.01	260.91	37.07	-557.08	251.26	97.38	-1072.43	76.05	23.65	-1095.73	91.52	42.62	-1215.20	25.03	284.00	-1145.16	21.71	214.07	-644.57	157.81	1256.42	0.00	0.00	0.00	-695.02	110.45	1683.90	-699.46	255.29	1675.26	-829.66	108.31	1643.41	-837.01	239.40	1618.80	-186.10	1276.36	71.81	402.09	1270.85	72.08	-184.42
5.06000	-350.04	190.03	50.57	-394.79	193.35	56.11	-567.64	259.39	37.28	-555.93	251.56	97.21	-1067.38	74.47	22.37	-1088.61	89.64	46.15	-1198.42	26.26	285.82	-1127.12	21.19	222.06	-628.93	159.43	1257.77	0.00	0.00	0.00	-677.97	114.61	1684.95	-685.85	258.68	1675.77	-815.91	110.94	1644.04	-823.29	242.35	1619.08	-188.00	1278.18	70.82	407.45	1270.92	72.07	-184.33
5.07000	-350.63	189.10	49.29	-396.73	193.12	54.55	-568.16	259.36	36.71	-555.68	251.00	96.89	-1064.44	71.57	20.10	-1078.33	88.87	51.56	-1180.16	27.44	286.90	-1108.56	22.31	230.08	-613.52	160.48	1258.91	0.00	0.00	0.00	-667.15	117.71	1686.37	-672.56	261.45	1676.49	-802.46	114.42	1644.93	-809.57	245.54	1619.20	-187.59	1276.81	71.71	410.59	1270.68	72.32	-184.88
5.08000	-349.14	189.38	48.45	-396.88	193.14	53.48	-567.88	260.12	36.81	-554.61	252.06	97.12	-1056.86	69.29	17.38	-1066.34	87.02	58.46	-1160.35	28.57	287.20	-1087.10	22.00	239.01	-599.68	161.76	1259.96	0.00	0.00	0.00	-650.17	120.08	1687.96	-659.04	264.77	1677.48	-788.94	117.97	1645.96	-795.88	248.34	1619.56	-189.62	1276.70	71.24	411.23	1270.46	72.54	-184.32
5.09000	-346.46	189.74	47.99	-398.56	192.96	51.69	-567.89	260.17	36.43	-554.46	251.31	96.62	-1045.60	64.91	20.84	-1051.75	85.70	66.13	-1138.95	29.63	286.68	-1064.41	22.68	247.69	-586.40	162.37	1261.10	0.00	0.00	0.00	-636.62	123.01	1689.81	-645.53	267.77	1678.45	-775.07	120.84	1647.25	-782.21	250.58	1620.17	-192.38	1280.44	69.44	402.31	1270.96	72.33	-184.61
5.10000	-347.54	189.95	46.38	-400.25	193.79	51.03	-568.03	260.23	36.43	-554.00	250.94	96.46	-1025.98	62.45	29.48	-1033.14	83.58	73.40	-1115.90	30.62	285.30	-1042.37	25.59	255.04	-571.11	163.56	1262.06	0.00	0.00	0.00	-624.65	126.21	1691.70	-631.80	271.00	1679.65	-760.90	122.52	1648.46	-768.03	253.42	1620.86	-190.96	1277.70	70.42	408.84	1270.69	72.46	-184.96
5.11000	-348.03	190.13	45.27	-396.90	195.76	50.98	-568.54	259.93	36.75	-553.40	251.43	96.62	-1004.46	59.66	35.70	-1009.51	83.01	81.48	-1091.15	31.54	283.03	-1017.83	25.55	263.25	-558.87	163.18	1263.00	0.00	0.00	0.00	-615.49	129.84	1694.37	-620.50	271.00	1679.05	-746.97	125.21	1650.05	-754.06	255.48	1621.77	-185.71	1275.18	72.49	411.77	1270.64	72.52	-185.24
5.12000	-349.40	189.56	44.40	-394.52	194.26	51.20	-569.26	258.91	36.89	-553.06	250.99	96.52	-978.48	57.00	41.82	-983.85	79.97	87.62	-1064.64	32.38	279.82	-992.98	28.18	269.84	-546.23	163.48	1264.38	0.00	0.00	0.00	-597.40	132.01	1696.28	-609.09	272.73	1680.24	-733.27	127.93	1651.86	-740.24	257.11	1623.01	-190.77	1277.53	70.62	411.89	1269.98	72.27	-185.06
5.13000	-346.53	190.07	44.04	-389.86	195.95	52.10	-569.45	259.20	37.64	-552.54	251.57	97.07	-949.48	56.00	47.18	-955.32	79.19	92.86	-1036.32	33.14	275.63	-966.96	30.28	275.35	-532.34	163.40	1266.09	0.00	0.00	0.00	-583.33	134.33	1698.98	-594.60	274.39	1682.05	-718.79	129.03	1653.92	-726.29	259.11	1624.33	-190.86	1277.93	70.42	411.05	1270.30	72.35	-185.12
5.14000	-349.06	190.04	42.81	-398.77	194.54	49.19	-569.91	258.88	37.85	-551.80	252.42	97.62	-919.32	56.25	51.27	-925.47	79.44	97.09	-1006.13	33.80	270.44	-940.56	33.40	279.09	-519.37	163.24	1268.01	0.00	0.00	0.00	-569.16	136.38	1701.21	-579.91	276.91	1683.70	-704.59	131.01	1656.42	-712.26	260.64	1625.99	-188.11	1276.41	71.70	410.67	1270.16	72.00	-185.01
5.15000	-349.78	190.62	42.07	-396.95	195.65	49.11	-569.27	260.10	38.79	-551.68	251.69	97.63	-885.33	57.87	54.54	-894.51	79.68	99.77	-974.02	34.37	264.19	-912.60	34.06	281.56	-508.09	162.49	1270.15	0.00	0.00	0.00	-558.14	139.04	1704.16	-567.78	278.70	1685.74	-690.62	133.31	1659.34	-698.43	261.18	1628.15	-187.25	1278.24	71.24	406.02	1268.78	73.58	-184.98
5.16000	-346.71	190.93	42.24	-397.37	196.40	48.88	-569.30	259.81	39.08	-551.19	252.35	98.33	-850.70	60.45	56.67	-861.10	81.97	101.51	-939.94	34.84	256.86	-884.51	35.24	282.16	-494.71	162.27	1272.38	0.00	0.00	0.00	-543.45	139.86	1706.83	-555.20	279.87	1687.62	-676.40	134.63	1662.28	-683.96	262.70	1630.34	-184.91	1276.96	71.74	410.15	1269.17	72.86	-185.50
5.17000	-347.17	190.42	41.88	-395.26	195.59	48.79	-568.88	260.05	39.70	-550.96	251.94	98.68	-815.33	63.50	57.47	-826.15	85.24	102.18	-910.64	35.86	254.00	-855.54	35.46	281.15	-483.51	161.79	1274.92	0.00	0.00	0.00	-527.89	141.36	1708.89	-539.34	280.47	1689.51	-661.64	134.41	1664.97	-669.92	263.33	1632.84	-189.85	1278.30	70.81	403.58	1270.26	72.67	-184.50
5.18000	-349.20	190.08	40.86	-394.32	195.41	48.57	-569.15	258.53	39.76	-550.75	251.82	99.32	-776.28	68.57	58.10	-790.25	88.56	101.57	-880.21	35.63	249.62	-826.18	35.80	278.46	-471.43	162.75	1277.21	0.00	0.00	0.00	-512.89	142.40	1711.22	-525.44	281.49	1691.61	-647.12	135.09	1667.90	-655.94	263.79	1635.57	-191.28	1278.07	70.27	409.12	1270.37	72.75	-184.11
5.19000	-348.27	190.04	40.37	-395.80	194.89	48.07	-569.29	257.70	40.13	-550.55	251.14	99.71	-737.67	73.79	57.74	-753.40	93.18	100.29	-848.13	34.03	244.16	-796.04	35.49	274.69	-459.54	162.88	1279.78	0.00	0.00	0.00	-501.51	143.35	1713.03	-509.48	282.55	1693.19	-632.57	135.54	1670.83	-641.84	264.17	1638.29	-191.76	1278.56	70.33	411.71	1270.60	72.58	-185.59
5.20000	-347.48	190.32	40.18	-394.01	194.57	47.67	-568.70	258.10	40.76	-550.02	251.01	100.42	-704.02	76.27	54.58	-715.38	96.97	97.98	-816.17	34.64	236.31	-766.13	36.81	269.11	-446.39	162.79	1281.98	0.00	0.00	0.00	-480.85	143.46	1714.19	-496.44	282.96	1695.13	-618.04	135.30	1673.60	-627.86	264.10	1641.25	-188.94	1276.83	71.53	412.68	1270.09	72.90	-185.10
5.21000	-346.06	191.04	39.54	-394.09	195.92	47.30	-568.51	257.88	41.43	-549.44	251.08	101.25	-659.89	79.99	54.29	-666.47	124.49	90.08	-783.81	35.29	227.15	-735.12	37.44	262.35	-435.47	163.66	1283.96	0.00	0.00	0.00	-469.65	143.68	1715.89	-481.99	282.70	1696.69	-603.66	135.47	1676.10	-613.74	264.13	1644.15	-187.23	1276.78	71.44	410.85	1270.68	72.35	-184.73
5.22000	-347.81	190.93	38.54	-395.55	195.78	46.89	-568.29	257.60	42.00	-549.00	250.66	101.73	-614.59	84.32	53.20	-624.77	165.42	78.97	-750.73	35.36	217.11	-703.78	38.63	254.50	-423.62	164.64	1285.86	0.00	0.00	0.00	-458.11	142.74	1717.41	-462.96	285.11	1699.69	-588.89	134.90	1678.34	-599.70	264.25	1646.92	-189.63	1277.88	70.63	411.38	1269.89	72.14	-184.74
5.23000	-345.97	191.88	38.31	-393.07	195.62	46.91	-568.00	257.52	42.67	-548.22	251.27	102.85	-570.11	87.90	51.70	-578.62	175.75	74.57	-716.46	36.35	205.65	-671.47	39.38	246.03	-408.75	165.07	1287.36	0.00	0.00	0.00	-441.66	142.99	1717.77	-447.68	284.88	1701.39	-574.39	134.08	1680.30	-585.58	264.13	1649.47	-189.39	1277.21	70.86	410.77	1270.04	72.30	-184.83
5.24000	-344.07	191.51	38.57	-391.12	197.80	47.53	-567.50	257.56	43.72	-547.31	251.55	103.93	-525.27	90.98	49.71	-543.40	179.41	76.35	-681.91	38.47	193.27	-638.27	39.36	236.99	-397.49	165.86	1288.69	0.00	0.00	0.00	-425.55	143.50	1718.25	-432.61	285.71	1702.24	-560.12	134.20	1682.01	-571.41	264.39	1651.78	-181.17	1276.85	72.93	411.35	1270.17	72.64	-184.64
5.25000	-345.21	192.17	37.73	-389.02	197.32	47.71	-567.75	256.24	44.18	-546.73	250.95	104.53	-483.82	93.22	46.57	-509.27	132.70	77.36	-646.56	40.39	180.19	-605.47	42.15	226.30	-385.22	167.11	1289.34	0.00	0.00	0.00	-407.90	142.29	1717.97	-418.11	284.91	1703.12	-545.96	133.64	1683.34	-557.32	263.96	1653.84	-183.25	1276.68	72.08	412.27	1270.26	72.74	-185.02
5.26000	-342.44	192.25	38.26	-389.19	197.44	48.11	-567.92	255.05	44.81	-546.38	250.38	105.36	-436.50	95.82	45.69	-468.61	126.41	70.84	-610.35	43.10	166.41	-571.23	43.43	215.54	-373.15	167.89	1290.01	0.00	0.00	0.00	-396.48	140.64	1717.91	-403.66	283.70	1703.95	-532.11	134.15	1684.45	-543.09	263.45	1655.57	-187.07	1276.61	71.28	412.17	1269.70	72.34	-184.92
5.27000	-346.15	191.97	37.50	-389.15	197.49	48.36	-567.08	255.97	46.36	-545.52	250.90	106.50	-388.80	95.78	44.92	-424.06	114.69	70.90	-571.97	44.46	152.94	-536.76	45.56	203.85	-359.66	168.71	1290.02	0.00	0.00	0.00	-382.62	140.62	1717.70	-389.53	282.54	1704.54	-517.88	133.81	1685.01	-529.20	262.63	1656.93	-183.71	1276.33	72.50	405.66	1269.84	73.10	-185.31
5.28000	-343.91	191.97	38.13	-391.69	196.89	48.66	-566.65	256.25	47.70	-544.65	251.16	107.61	-342.09	95.26	44.34	-379.50	113.11	67.14	-533.08	46.37	139.01	-500.96	45.96	192.54	-347.36	170.37	1289.80	0.00	0.00	0.00	-364.04	140.18	1717.08	-375.22	281.86	1704.81	-503.64	133.86	1685.42	-514.93	262.94	1657.80	-190.08	1279.75	70.08	409.77	1269.57	73.02	-184.89
5.29000	-316.37	189.70	46.67	-394.36	199.42	49.11	-566.79	254.79	48.17	-544.18	251.02	108.44	-296.08	94.63	43.97	-334.60	111.91	63.78	-494.28	48.90	124.62	-464.78	46.90	180.74	-334.90	171.97	1289.36	0.00	0.00	0.00	-350.47	138.38	1716.63	-360.92	281.44	1704.77	-489.53	133.38	1685.34	-501.08	261.79	1658.53	-188.01	1279.53	70.55	411.26	1270.20	72.51	-184.84
5.30000	-340.53	191.29	39.68	-387.93	200.81	50.90	-566.27	255.25	49.25	-543.45	251.38	109.38	-248.87	92.91	44.86	-289.62	109.68	60.98	-453.03	47.76	111.89	-428.16	48.99	168.72	-320.84	172.51	1288.44	0.00	0.00	0.00	-337.05	137.73	1716.14	-346.67	280.62	1704.82	-475.05	131.63	1684.73	-486.89	261.39	1658.74	-188.57	1280.48	69.84	402.50	1269.85	72.83	-184.79
5.31000	-342.70	191.96	37.56	-384.94	202.80	51.16	-566.41	254.01	49.76	-542.79	251.49	110.51	-203.06	91.27	46.87	-244.93	106.85	59.30	-411.41	47.70	98.91	-390.77	50.08	157.06	-308.84	173.39	1287.27	0.00	0.00	0.00	-324.87	138.02	1715.34	-332.73	279.68	1704.51	-461.03	131.31	1684.18	-473.04	260.44	1658.64	-189.39	1279.52	70.47	409.07	1269.90	72.88	-185.23
5.32000	-298.61	279.84	93.94	-384.26	202.63	50.36	-565.69	254.85	51.11	-542.17	251.27	111.19	-155.54	89.26	50.63	-200.35	104.62	59.19	-369.19	46.63	87.10	-352.41	48.93	146.80	-295.68	174.46	1286.09	0.00	0.00	0.00	-308.48	137.03	1714.24	-318.99	278.51	1704.06	-446.82	130.48	1683.19	-459.31	259.30	1658.36	-187.37	1276.90	71.41	411.48	1269.90	72.16	-185.33
5.33000	-331.88	194.33	39.13	-391.07	200.74	46.62	-565.19	255.13	52.44	-541.79	250.75	111.84	-108.33	87.41	56.44	-155.52	102.96	61.01	-325.86	44.09	76.75	-313.86	49.27	136.57	-283.01	175.18	1284.39	0.00	0.00	0.00	-294.64	135.52	1712.75	-304.97	277.83	1703.33	-432.51	128.83	1681.92	-445.60	258.08	1657.76	-192.10	1278.47	70.44	412.20	1270.05	72.59	-185.14
5.34000	-335.79	195.87	37.13	-388.90	199.24	46.28	-564.62	255.10	53.56	-540.78	251.25	112.93	-66.81	84.78	62.24	-111.05	100.62	64.12	-281.60	38.89	68.42	-274.79	48.45	127.93	-269.85	175.87	1282.63	0.00	0.00	0.00	-283.44	134.82	1711.33	-290.84	277.07	1702.52	-418.30	128.11	1680.43	-431.55	257.44	1656.89	-185.37	1276.04	72.36	412.83	1270.23	72.87	-184.42
5.35000	-344.57	193.76	35.82	-391.07	199.96	45.62	-564.49	254.55	54.30	-539.76	252.05	114.19	-23.35	82.60	70.68	-67.75	98.90	69.20	-237.91	34.71	61.47	-235.92	46.63	121.05	-257.24	175.95	1280.94	0.00	0.00	0.00	-267.45	134.37	1709.76	-277.03	275.94	1701.41	-404.23	126.85	1678.86	-417.54	256.52	1655.90	-185.28	1275.70	72.33	412.98	1270.08	72.92	-184.87
5.36000	-345.25	193.83	35.40	-388.89	198.78	45.89	-563.81	254.88	55.47	-539.37	251.56	115.21	19.17	80.57	80.59	-26.16	96.31	75.21	-193.77	24.19	58.30	-197.31	43.67	116.01	-244.44	175.63	1278.73	0.00	0.00	0.00	-255.17	133.91	1707.97	-263.01	275.14	1700.07	-390.33	126.19	1677.09	-403.61	255.70	1654.66	-184.30	1275.95	72.62	412.74	1269.64	72.49	-185.92
5.37000	-342.36	194.11	35.91	-387.85	199.71	45.88	-563.56	254.40	56.63	-538.93	250.59	115.91	59.71	78.47	91.53	14.34	94.64	83.04	-149.25	8.04	58.93	-159.55	42.35	112.21	-231.11	175.55	1276.69	0.00	0.00	0.00	-236.75	132.33	1705.94	-249.27	273.91	1698.64	-376.29	126.19	1675.35	-389.88	254.03	1653.32	-186.94	1280.08	70.50	404.25	1270.13	72.49	-184.69
5.38000	-342.24	194.42	35.40	-389.22	199.76	44.86	-563.50	252.48	57.23	-537.87	251.39	117.51	97.25	75.42	103.14	52.43	92.20	91.53	-106.13	-12.28	62.88	-123.23	41.98	109.68	-218.89	177.01	1274.29	0.00	0.00	0.00	-224.49	131.83	1703.99	-235.44	273.06	1697.11	-361.96	124.83	1673.11	-375.99	252.92	1651.77	-188.06	1277.17	71.40	399.26	1270.16	72.22	-185.33
5.39000	-344.72	194.03	34.53	-388.15	199.33	44.67	-562.12	253.84	59.38	-537.37	250.27	118.42	132.29	74.02	115.49	87.99	90.50	100.95	-66.50	-25.20	66.53	-88.59	42.11	108.64	-205.39	176.91	1272.20	0.00	0.00	0.00	-211.28	130.22	1701.54	-221.75	271.61	1695.38	-348.00	123.75	1670.88	-362.28	251.29	1650.02	-185.36	1274.13	72.57	399.12	1270.50	72.44	-184.68
5.40000	-343.15	194.49	34.70	-386.10	200.42	44.72	-562.22	252.13	60.50	-536.64	249.63	119.71	164.17	73.42	126.60	120.65	89.81	110.54	-32.00	-24.14	66.80	-56.67	43.63	108.29	-195.52	176.92	1269.85	0.00	0.00	0.00	-192.61	129.96	1699.33	-208.06	270.09	1693.59	-333.95	122.85	1668.66	-348.37	250.21	1648.02	-185.30	1274.76	72.60	398.08	1271.79	71.50	-185.14
5.41000	-344.95	194.35	33.98	-386.03	201.08	44.46	-561.82	251.15	61.91	-535.33	250.00	121.47	192.87	72.99	137.38	150.42	88.70	119.02	-0.94	-15.08	65.38	-27.05	45.45	108.36	-180.40	176.91	1267.25	0.00	0.00	0.00	-182.88	128.44	1697.27	-194.47	268.27	1691.70	-319.96	121.76	1666.21	-334.67	248.68	1646.12	-180.05	1273.03	74.22	407.51	1271.33	71.88	-185.59
5.42000	-344.34	194.92	33.82	-388.70	201.32	43.17	-560.97	251.02	63.98	-533.87	250.49	123.53	218.67	74.57	145.88	176.89	89.71	126.41	25.41	5.51	60.26	0.06	46.43	109.06	-166.90	176.61	1264.59	0.00	0.00	0.00	-167.84	127.09	1694.64	-180.49	267.61	1689.56	-305.85	119.89	1663.55	-320.97	246.90	1644.19	-183.63	1273.08	73.43	411.60	1271.00	72.41	-185.35
5.43000	-340.88	195.41	34.18	-386.48	201.25	42.91	-559.96	250.66	66.04	-532.72	249.74	125.15	241.17	76.42	151.82	200.25	91.32	131.49	49.20	20.09	56.77	24.10	46.92	109.55	-155.20	175.64	1261.97	0.00	0.00	0.00	-156.36	126.23	1692.32	-166.88	265.23	1687.73	-291.96	118.56	1660.98	-307.15	245.53	1642.21	-189.27	1274.34	72.23	406.39	1270.94	73.37	-185.40
5.44000	-344.71	195.04	33.03	-386.44	202.56	42.52	-559.01	250.17	68.29	-530.69	250.71	127.77	260.89	79.43	155.43	220.28	93.27	134.02	70.35	25.98	55.16	44.82	47.05	109.58	-139.08	175.23	1259.55	0.00	0.00	0.00	-142.73	124.77	1690.00	-152.90	263.87	1685.93	-277.90	116.93	1658.58	-293.06	244.60	1640.07	-185.83	1274.87	73.85	409.63	1269.59	72.47	-185.45
5.45000	-340.39	195.89	33.69	-388.97	201.25	41.16	-557.77	250.41	70.96	-528.94	250.49	129.83	277.46	81.28	155.65	236.74	95.57	134.12	88.45	18.94	56.45	61.69	49.07	108.11	-123.84	174.70	1257.15	0.00	0.00	0.00	-125.98	122.62	1687.57	-139.18	261.72	1684.09	-264.22	115.39	1656.22	-279.32	242.36	1638.29	-184.25	1273.98	73.34	411.32	1270.07	71.89	-185.49
5.46000	-341.88	195.39	33.27	-387.01	202.63	40.69	-556.30	250.42	73.85	-526.44	251.52	132.56	291.45	83.89	152.33	249.88	98.27	131.34	101.80	12.59	57.31	75.18	51.02	106.24	-111.98	174.96	1254.79	0.00	0.00	0.00	-111.96	122.09	1685.58	-125.36	259.78	1682.50	-250.47	114.06	1653.94	-265.45	240.94	1636.44	-184.11	1275.29	73.38	411.63	1270.26	72.35	-185.54
5.47000	-339.93	195.64	33.56	-382.67	203.55	40.66	-554.22	251.75	77.38	-523.71	252.33	135.61	302.79	87.31	144.92	260.04	100.14	124.63	110.58	6.64	57.74	85.49	52.37	104.04	-98.03	174.50	1252.67	0.00	0.00	0.00	-99.19	119.65	1683.46	-111.45	258.23	1680.92	-236.85	112.71	1651.73	-251.69	239.04	1634.73	-189.95	1276.39	72.87	412.32	1270.43	72.70	-185.58
5.48000	-340.30	195.51	33.16	-385.14	202.67	38.60	-551.97	252.62	81.00	-520.99	252.17	138.51	311.10	89.64	132.85	267.23	104.04	115.02	114.74	0.82	57.73	92.59	55.40	100.61	-84.65	173.35	1250.59	0.00	0.00	0.00	-85.42	117.12	1681.65	-97.89	255.25	1679.69	-223.18	110.71	1649.62	-238.02	236.91	1633.18	-188.88	1275.19	72.57	411.71	1270.72	72.47	-185.61
5.49000	-339.70	195.41	33.41	-385.20	204.34	38.37	-549.68	252.86	85.04	-517.01	254.00	142.48	317.13	93.93	119.86	272.48	107.55	103.23	116.15	4.59	54.98	97.12	56.98	97.58	-69.94	172.46	1249.01	0.00	0.00	0.00	-70.62	115.43	1679.79	-84.20	253.23	1678.48	-209.44	108.76	1647.70	-224.21	235.44	1631.64	-183.29	1272.91	73.55	411.46	1270.34	72.55	-185.65
5.50000	-343.53	195.10	32.46	-385.24	202.97	37.19	-546.58	253.90	89.61	-512.79	254.71	146.69	323.80	96.52	108.12	278.02	113.69	93.33	116.53	30.23	46.31	102.27	58.01	96.01	-55.86	170.52	1247.69	0.00	0.00	0.00	-57.63	113.16	1678.64	-70.49	251.29	1677.43	-195.79	106.62	1646.06	-210.65	233.37	1630.43	-176.71	1272.31	74.95	411.53	1270.97	72.52	-185.68
5.51000	-342.65	195.07	32.57	-382.49	203.59	37.18	-543.54	254.07	94.66	-507.91	255.62	151.25	330.35	98.30	97.08	283.23	118.13	85.35	118.18	43.37	42.62	108.19	59.00	95.09	-40.39	169.46	1246.79	0.00	0.00	0.00	-42.67	111.76	1677.78	-56.95	249.02	1676.83	-182.06	104.90	1645.00	-197.11	231.36	1629.57	-181.78	1274.83	73.05	412.25	1270.73	72.59	-185.71
5.52000	-341.27	195.47	32.49	-382.66	203.09	36.53	-538.79	254.68	100.58	-501.64	257.04	156.72	334.49	99.27	86.92	286.57	115.13	77.01	119.81	45.16	42.23	113.21	58.96	94.79	-26.70	167.99	1246.55	0.00	0.00	0.00	-27.27	109.85	1677.70	-43.39	247.20	1676.87	-168.68	103.34	1644.81	-183.57	229.26	1629.30	-190.54	1279.35	70.16	411.32	1271.05	72.36	-185.74
5.53000	-344.51	195.35	31.95	-381.08	203.06	36.69	-533.58	255.08	107.02	-494.49	257.78	162.23	337.40	99.28	78.26	288.70	114.50	70.65	121.12	44.18	42.48	116.75	58.80	94.82	-11.05	166.64	1247.03	0.00	0.00	0.00	-18.32	107.63	1678.72	-29.59	245.20	1677.42	-155.20	101.21	1645.42	-170.05	226.67	1629.84	-181.72	1277.32	72.60	411.24	1269.97	72.10	-185.77
5.54000	-342.05	195.73	32.44	-375.06	203.37	38.42	-526.16	257.23	115.21	-485.62	259.55	168.52	340.02	100.79	70.73	290.77	114.87	65.71	122.32	44.07	43.16	119.74	58.49	95.43	4.40	165.74	1248.26	0.00	0.00	0.00	-4.40	105.21	1679.84	-15.95	243.19	1678.24	-141.55	98.81	1646.59	-156.48	224.65	1630.80	-183.18	1276.99	72.37	411.69	1269.37	72.18	-185.79
5.55000	-341.33	194.90	33.15	-373.04	202.27	38.75	-517.82	257.58	123.46	-475.37	260.14	174.32	342.02	101.01	64.60	292.38	113.71	61.39	123.52	44.33	43.58	122.46	59.01	95.51	15.66	164.45	1250.12	0.00	0.00	0.00	8.67	103.42	1681.27	-2.41	240.87	1679.42	-127.90	96.67	1648.06	-143.00	222.42	1632.22	-183.15	1274.97	72.97	412.20	1269.66	72.79	-185.81
5.56000	-342.44	195.71	32.32	-370.54	201.19	39.91	-507.95	259.32	133.03	-462.65	261.76	180.75	343.46	102.73	59.77	293.75	115.34	58.61	124.49	44.73	44.07	124.79	58.85	95.80	31.03	163.43	1252.28	0.00	0.00	0.00	19.46	101.25	1682.73	11.00	239.37	1680.55	-114.58	94.87	1649.71	-129.46	220.72	1633.82	-185.28	1275.48	72.49	405.35	1268.65	73.71	-185.82
5.57000	-341.79	195.36	31.65	-367.02	200.75	40.77	-497.04	259.33	142.51	-447.97	263.77	187.22	344.89	102.86	57.49	294.33	117.34	56.97	124.90	45.17	44.32	126.34	59.36	95.66	45.90	162.32	1254.76	0.00	0.00	0.00	34.96	98.83	1683.79	24.34	236.47	1682.06	-101.61	93.05	1651.37	-116.18	218.90	1635.60	-186.73	1275.92	72.04	401.16	1269.51	73.07	-185.84
5.58000	-336.82	195.67	31.48	-362.92	200.30	41.00	-484.38	260.79	153.37	-432.33	264.78	193.32	344.65	102.68	54.21	294.99	116.65	55.46	125.30	45.21	44.49	127.48	59.64	95.49	61.07	161.70	1257.03	0.00	0.00	0.00	49.67	96.84	1684.79	37.59	234.15	1683.52	-88.61	91.40	1652.92	-103.00	216.80	1637.51	-184.70	1274.76	72.74	408.80	1270.15	72.82	-185.85
5.59000	-337.94	196.68	29.15	-356.94	203.14	42.59	-470.86	263.01	164.81	-414.60	267.68	200.09	343.83	103.78	51.58	295.63	115.62	54.37	125.72	45.21	44.33	128.46	59.05	95.75	73.95	160.59	1259.20	0.00	0.00	0.00	62.09	94.92	1685.86	50.83	232.04	1685.09	-75.68	89.69	1654.40	-90.05	214.65	1639.54	-188.00	1274.41	72.11	411.91	1269.88	72.36	-185.85
5.60000	-333.06	198.10	27.85	-354.07	204.31	43.24	-455.90	267.16	177.01	-395.66	268.78	206.92	344.68	104.30	50.05	296.09	114.32	53.37	126.23	44.67	44.29	128.99	59.43	95.69	87.84	160.26	1261.27	0.00	0.00	0.00	74.71	93.08	1687.17	63.95	230.37	1686.71	-62.74	88.08	1656.04	-77.06	213.41	1641.54	-184.36	1274.09	73.06	399.55	1272.40	70.89	-185.85
5.61000	-326.89	201.11	26.36	-346.36	205.66	45.93	-438.51	267.09	188.56	-374.24	271.03	214.22	344.24	103.81	48.53	296.49	115.02	52.90	126.66	44.29	44.15	129.50	60.31	95.52	99.91	160.06	1263.50	0.00	0.00	0.00	88.02	90.96	1688.46	76.86	228.61	1688.56	-49.58	85.52	1657.67	-64.45	211.62	1643.70	-192.75	1276.07	70.99	406.87	1270.15	71.66	-185.85
5.62000	-316.86	201.00	22.90	-335.29	207.34	50.74	-415.94	270.52	202.13	-352.03	272.48	221.80	345.14	104.45	47.41	296.66	115.18	52.35	126.88	44.08	44.24	130.03	59.61	95.86	114.80	160.52	1265.39	0.00	0.00	0.00	100.85	89.39	1690.00	89.54	226.38	1690.63	-36.93	84.47	1659.42	-51.79	210.38	1645.94	-186.28	1275.08	73.45	411.46	1270.00	72.37	-185.84
5.63000	-299.97	202.43	23.86	-320.64	210.02	57.14	-392.77	269.95	212.24	-328.71	274.03	229.56	344.19	105.29	46.52	296.88	115.06	51.91	127.00	44.02	44.50	130.64	59.68	95.98	127.65	161.25	1267.18	0.00	0.00	0.00	114.71	87.42	1691.74	102.39	225.26	1692.83	-24.29	83.52	1661.22	-39.01	209.00	1648.28	-174.13	1271.53	75.77	399.34	1270.61	71.62	-185.83
5.64000	-283.18	208.03	28.91	-299.97	214.96	63.96	-369.42	270.38	221.30	-305.61	274.54	237.15	344.46	105.49	45.87	297.06	115.07	51.66	127.01	44.84	44.56	131.01	59.43	96.32	140.66	161.99	1269.17	0.00	0.00	0.00	123.84	85.86	1693.56	115.36	224.58	1695.11	-11.55	82.08	1662.88	-26.13	208.38	1650.62	-183.73	1273.79	73.33	407.42	1271.16	72.04	-185.81
5.65000	-258.15	214.17	34.09	-277.49	220.14	69.25	-346.45	270.26	228.00	-281.97	275.47	244.99	344.47	105.21	45.26	297.24	114.31	51.20	127.07	44.90	44.97	131.21	60.69	96.30	155.67	163.89	1270.98	0.00	0.00	0.00	136.40	84.44	1695.49	128.06	223.34	1697.60	1.03	81.49	1664.62	-13.43	207.42	1653.06	-177.48	1272.25	75.27	411.69	1270.64	72.36	-185.79
5.66000	-231.82	219.78	38.27	-248.24	224.74	74.86	-321.99	269.22	232.57	-257.23	275.80	251.69	342.66	104.47	44.39	297.37	114.43	50.95	126.98	46.11	44.93	131.42	60.53	96.64	168.63	165.73	1272.76	0.00	0.00	0.00	147.97	84.38	1697.52	140.50	222.28	1700.21	13.65	80.50	1666.17	-0.85	206.72	1655.42	-188.79	1274.51	72.49	411.11	1269.84	72.51	-185.76
5.67000	-201.26	226.28	41.43	-218.32	228.85	79.37	-295.12	269.24	236.08	-231.16	276.39	256.95	343.95	103.85	44.92	297.47	114.59	50.77	127.00	45.79	45.43	131.77	60.23	97.10	178.81	166.51	1274.52	0.00	0.00	0.00	161.03	84.13	1699.05	145.18	218.96	1702.78	26.30	80.59	1667.77	11.65	206.51	1657.62	-185.59	1273.33	72.98	411.31	1269.78	72.62	-185.73
5.68000	-166.26	231.61	44.71	-185.35	234.14	83.11	-267.40	268.92	237.62	-204.46	276.44	260.56	345.49	104.10	44.73	297.66	114.63	50.61	127.11	45.98	45.70	132.11	59.77	97.64	190.93	167.49	1276.59	0.00	0.00	0.00	173.09	83.62	1701.05	163.61	220.57	1705.46	38.72	80.94	1669.24	24.25	206.40	1659.89	-184.78	1273.77	72.90	412.38	1269.77	72.94	-185.70
5.69000	-131.65	237.28	46.69	-151.36	238.08	85.31	-237.33	270.55	238.86	-176.80	278.06	263.05	344.93	103.73	44.27	297.85	114.12	50.35	127.09	46.12	46.00	132.32	59.95	98.06	204.89	168.71	1278.43	0.00	0.00	0.00	186.17	83.22	1702.88	177.73	220.88	1708.09	51.00	81.01	1670.65	36.68	206.13	1662.10	-185.65	1273.79	73.00	411.41	1270.41	72.75	-185.65
5.70000	-94.50	240.42	48.88	-117.48	241.49	86.64	-207.72	272.14	238.66	-149.31	277.65	262.93	345.72	104.07	44.23	297.97	113.99	50.18	127.15	46.12	46.45	132.59	60.05	98.45	214.12	169.97	1280.51	0.00	0.00	0.00	198.56	83.45	1704.85	190.08	221.02	1710.35	63.38	81.07	1672.09	49.18	206.91	1664.07	-184.57	1274.13	72.90	411.13	1270.52	72.44	-185.61
5.71000	-57.02	244.59	49.81	-78.99	244.28	87.94	-179.05	272.53	235.87	-120.52	278.61	261.62	344.08	104.14	43.00	298.18	114.09	49.96	127.26	46.91	46.63	133.06	59.50	99.43	225.71	170.25	1282.38	0.00	0.00	0.00	210.35	83.92	1706.48	202.40	221.39	1712.52	75.66	81.73	1673.59	61.66	207.80	1665.81	-179.04	1273.38	74.84	402.82	1271.86	72.15	-185.55
5.72000	-18.71	248.47	50.20	-43.89	247.98	86.54	-150.02	273.46	230.98	-90.83	280.87	259.55	344.62	105.12	42.54	298.43	113.77	49.70	127.48	46.85	47.27	133.32	59.75	100.07	237.49	170.89	1284.49	0.00	0.00	0.00	220.29	84.53	1708.30	214.54	221.53	1714.45	88.05	82.50	1674.98	73.89	208.57	1667.50	-183.88	1274.19	73.99	407.80	1271.17	72.32	-185.50
5.73000	23.10	250.67	51.31	-2.90	249.44	86.58	-120.26	275.26	224.10	-61.22	281.25	255.05	345.91	105.15	42.22	298.65	113.26	49.38	127.65	47.03	47.76	133.63	60.42	100.52	248.49	171.45	1286.29	0.00	0.00	0.00	234.31	85.49	1709.69	226.68	223.10	1715.91	100.47	83.50	1676.36	86.06	209.25	1669.05	-183.22	1273.12	74.60	402.98	1272.22	72.14	-185.43
5.74000	62.68	253.30	51.09	39.01	251.03	86.21	-88.39	277.47	215.87	-30.87	282.43	249.74	344.67	106.15	40.65	299.00	113.26	49.27	127.84	47.18	48.30	134.19	60.23	101.40	260.06	171.96	1288.02	0.00	0.00	0.00	246.53	86.40	1711.06	239.02	224.73	1717.08	112.92	84.17	1677.67	98.42	210.35	1670.29	-188.93	1273.64	72.67	409.00	1270.88	72.62	-185.36
5.75000	105.00	253.88	51.51	78.95	252.44	84.71	-55.09	280.43	207.59	0.02	283.38	243.32	345.59	106.33	40.11	299.54	114.11	49.39	128.14	47.26	48.89	134.40	61.06	102.03	273.37	171.57	1289.44	0.00	0.00	0.00	259.44	87.84	1712.24	251.32	225.44	1718.11	125.15	85.82	1678.85	110.75	211.47	1671.29	-189.74	1276.33	71.53	411.89	1269.22	72.47	-185.29
5.76000	146.39	255.75	51.15	119.82	254.74	82.84	-21.14	283.13	197.99	32.03	285.00	236.22	346.55	106.16	40.12	299.70	113.20	48.90	128.40	47.35	49.62	134.85	61.22	102.93	284.37	172.13	1290.49	0.00	0.00	0.00	269.32	88.80	1713.57	263.75	226.50	1718.91	137.43	87.61	1679.85	123.27	213.06	1672.00	-192.20	1276.35	70.93	412.17	1269.56	72.72	-185.17
5.77000	189.72	258.21	51.07	161.50	256.51	80.48	13.53	285.16	186.99	64.35	286.46	228.16	347.15	105.80	40.33	299.82	113.29	48.77	128.67	47.23	50.49	135.37	61.40	103.93	297.52	172.74	1291.11	0.00	0.00	0.00	281.74	90.66	1714.44	276.20	227.97	1719.26	149.63	88.78	1680.65	135.69	214.74	1672.42	-187.46	1277.59	71.45	412.18	1270.42	72.60	-183.97
5.78000	234.41	261.91	50.51	202.63	259.29	78.20	49.67	288.12	175.18	97.58	288.34	219.50	347.14	104.88	40.54	299.90	113.37	48.66	128.99	47.49	51.41	135.98	61.69	104.84	308.17	173.14	1291.61	0.00	0.00	0.00	294.54	92.05	1714.80	288.65	229.39	1719.28	161.84	90.29	1681.30	148.02	216.28	1672.63	-188.25	1276.83	71.37	412.08	1270.33	72.75	-184.36
5.79000	278.49	265.59	50.09	244.22	262.82	75.30	86.53	290.94	162.70	131.35	291.88	210.66	346.88	102.91	41.08	300.36	112.96	48.36	129.25	47.49	52.42	136.38	62.24	105.75	319.07	173.15	1291.73	0.00	0.00	0.00	308.04	94.30	1715.05	301.11	231.56	1718.97	174.07	92.43	1681.84	160.43	218.24	1672.50	-187.27	1277.43	71.17	412.68	1269.95	72.93	-184.25
5.80000	322.16	267.71	50.67	287.25	265.64	73.70	124.07	293.22	149.70	166.45	295.06	201.07	347.24	102.53	41.43	300.75	111.51	47.80	129.52	48.12	53.29	137.04	62.43	106.90	331.24	173.78	1291.50	0.00	0.00	0.00	319.08	96.65	1715.50	313.42	233.04	1718.65	186.04	94.82	1682.13	172.87	220.04	1672.25	-191.09	1278.02	70.49	412.70	1269.87	73.09	-185.11
5.81000	364.72	271.36	51.02	331.81	269.01	72.09	163.16	296.67	137.03	202.07	298.05	191.16	346.64	100.52	42.62	272.90	199.38	78.02	129.80	48.59	54.26	137.56	63.51	107.73	343.54	174.03	1291.04	0.00	0.00	0.00	332.21	98.27	1715.32	326.00	235.12	1717.99	198.16	96.51	1682.09	185.30	221.72	1671.74	-192.44	1280.25	70.05	413.55	1269.45	73.37	-185.58
5.82000	409.45	275.44	52.47	373.16	272.38	70.72	202.88	299.57	123.90	238.31	300.76	180.96	344.47	90.51	49.56	286.55	224.78	76.52	130.01	49.87	54.95	137.99	64.47	108.61	354.70	173.98	1290.20	0.00	0.00	0.00	343.90	99.96	1715.14	338.49	238.04	1716.97	210.28	98.77	1681.88	197.76	223.74	1670.87	-188.77	1278.81	70.85	413.78	1269.63	73.43	-185.56
5.83000	453.90	278.93	54.87	415.34	276.23	69.50	243.52	301.73	110.89	274.69	304.66	171.15	344.79	84.80	52.58	305.58	229.48	74.60	130.42	50.42	55.96	138.62	64.82	109.78	365.66	174.60	1289.40	0.00	0.00	0.00	356.59	102.05	1714.69	350.82	239.00	1716.01	222.45	100.95	1681.43	210.17	226.00	1669.74	-190.87	1275.90	71.37	412.01	1269.93	73.03	-185.18
5.84000	498.71	283.86	58.17	459.26	279.31	70.46	284.30	305.12	98.39	312.24	307.92	161.21	347.29	84.65	52.44	316.35	211.70	67.56	130.65	50.79	57.08	139.17	65.18	110.98	378.68	175.64	1288.25	0.00	0.00	0.00	368.36	104.28	1714.20	363.18	241.24	1714.60	234.72	102.99	1680.74	222.43	227.86	1668.48	-188.12	1277.52	71.23	411.56	1270.05	72.93	-184.52
5.85000	540.57	289.21	61.67	502.65	285.17	71.48	326.23	308.71	86.78	350.12	312.39	152.20	348.15	102.69	43.97	309.31	158.56	56.77	130.89	51.69	58.00	139.98	65.41	112.27	389.21	176.40	1286.81	0.00	0.00	0.00	382.28	106.58	1713.31	375.55	243.45	1713.02	247.06	104.73	1679.73	234.72	229.54	1666.97	-185.90	1277.56	71.63	398.78	1268.91	74.16	-185.20
5.86000	583.86	294.05	66.82	545.34	290.05	73.74	368.58	314.88	77.31	388.26	316.19	143.35	350.80	93.27	45.96	302.88	122.46	49.71	131.25	52.50	58.87	140.78	66.25	113.21	401.34	177.19	1285.16	0.00	0.00	0.00	393.88	109.05	1712.24	387.98	245.47	1711.40	259.51	107.48	1678.65	247.24	231.60	1665.29	-184.51	1274.94	72.95	407.81	1269.07	72.97	-185.49
5.87000	627.01	300.03	72.61	588.48	296.29	76.43	410.87	319.94	68.34	426.31	321.29	136.04	351.28	99.08	41.39	302.79	112.24	47.06	131.58	52.58	60.02	141.51	66.26	114.45	412.90	178.62	1283.37	0.00	0.00	0.00	403.99	110.75	1711.35	400.58	247.33	1709.69	271.84	109.98	1677.42	259.90	233.78	1663.43	-186.18	1277.52	71.36	412.51	1270.03	72.87	-184.84
5.88000	669.43	305.49	79.79	630.61	301.28	80.84	453.76	326.02	61.64	465.23	326.01	129.85	350.63	100.79	39.86	302.99	112.43	46.95	131.93	53.18	60.93	142.35	66.33	115.75	424.74	179.93	1281.56	0.00	0.00	0.00	415.95	112.84	1709.87	413.32	250.07	1707.76	284.30	111.28	1675.87	272.62	236.20	1661.54	-185.10	1276.12	72.32	411.12	1270.52	72.57	-185.37
5.89000	711.04	311.06	88.41	670.88	305.93	86.10	496.45	332.52	56.80	503.73	330.82	125.48	350.23	101.76	38.83	303.13	112.31	46.87	132.24	53.22	62.14	143.19	66.57	116.86	436.86	181.49	1279.75	0.00	0.00	0.00	426.09	115.58	1708.53	425.97	252.60	1705.85	296.70	113.88	1674.28	285.25	238.75	1659.54	-187.93	1277.37	71.46	411.99	1270.36	72.77	-184.86
5.90000	749.26	316.42	98.74	710.92	310.49	94.25	537.97	337.46	53.56	540.85	335.51	123.04	350.09	102.00	38.68	303.37	111.97	46.64	132.65	53.20	63.34	144.05	66.72	118.11	449.88	182.77	1277.87	0.00	0.00	0.00	441.78	117.82	1706.98	438.54	254.91	1703.85	309.04	116.65	1672.72	297.82	240.76	1657.57	-189.47	1276.05	71.15	401.54	1272.18	71.90	-184.47
5.91000	787.90	321.99	111.26	750.61	316.60	104.56	578.10	342.41	52.49	576.51	340.39	122.62	350.96	102.17	38.71	303.51	112.15	46.66	133.14	53.38	64.52	145.23	66.31	119.62	462.75	184.86	1275.81	0.00	0.00	0.00	456.46	120.48	1705.23	451.12	257.39	1701.83	321.49	118.59	1670.89	310.42	243.64	1655.46	-187.54	1275.23	72.04	402.88	1271.48	73.13	-184.80
5.92000	822.65	327.28	124.39	786.99	321.35	116.21	616.83	347.64	53.68	611.04	344.12	123.31	351.79	102.24	38.65	303.87	111.56	46.35	133.85	52.45	66.27	146.40	66.08	121.31	475.05	186.69	1273.83	0.00	0.00	0.00	467.97	122.64	1703.64	463.67	259.61	1699.88	333.82	121.56	1669.08	322.97	245.79	1653.54	-186.48	1276.85	71.61	402.40	1270.55	73.38	-185.90
5.93000	855.55	331.83	137.37	817.85	325.30	126.71	652.43	350.46	55.58	642.98	346.44	124.51	350.15	102.18	37.83	304.18	111.94	46.54	134.48	52.73	67.79	147.63	66.07	123.12	487.25	188.25	1271.74	0.00	0.00	0.00	480.07	125.62	1702.02	476.18	262.32	1698.00	346.12	124.30	1667.23	335.61	248.35	1651.50	-185.25	1274.84	72.48	400.36	1270.08	73.19	-185.90
5.94000	883.01	334.54	148.62	846.64	327.75	136.58	684.82	352.45	57.99	672.01	348.49	126.09	350.29	101.79	37.59	304.59	110.96	46.19	135.23	52.56	69.74	149.35	65.17	125.51	499.24	189.90	1269.60	0.00	0.00	0.00	492.13	128.34	1700.29	488.78	264.53	1696.28	358.55	127.33	1665.35	348.25	251.37	1649.42	-187.37	1277.61	71.37	408.37	1269.79	72.45	-185.11
5.95000	909.47	335.02	158.97	876.30	328.22	145.98	713.66	354.09	59.97	698.03	350.72	127.85	350.06	101.67	36.86	304.94	110.74	46.16	136.18	52.04	72.14	151.14	64.62	128.14	511.25	192.21	1267.45	0.00	0.00	0.00	505.48	131.10	1698.77	501.20	267.49	1694.38	370.94	130.68	1663.42	360.82	254.04	1647.39	-187.72	1276.61	71.61	411.64	1270.12	72.65	-184.88
5.96000	932.83	333.57	166.73	896.85	329.73	148.66	739.29	355.61	61.33	721.17	351.72	128.69	351.39	101.80	36.82	305.44	110.27	45.96	137.35	51.88	74.77	153.25	64.51	130.91	524.65	193.75	1265.56	0.00	0.00	0.00	518.13	133.42	1697.01	513.77	270.33	1692.75	383.39	133.34	1661.37	373.35	256.99	1645.34	-188.80	1276.10	71.74	412.02	1270.35	72.93	-185.75
5.97000	950.05	330.95	170.18	915.92	328.57	152.01	760.58	356.44	61.47	741.21	352.72	128.77	351.64	101.43	36.77	305.90	110.11	45.73	138.69	52.20	77.66	155.45	64.46	133.85	537.42	195.95	1263.70	0.00	0.00	0.00	530.22	136.43	1695.31	526.28	273.61	1691.05	396.00	137.23	1659.44	385.98	260.07	1643.36	-188.25	1276.27	71.37	412.98	1269.96	73.25	-184.74
5.98000	966.38	328.35	170.57	931.54	325.32	152.04	777.29	357.30	60.65	757.48	353.23	127.73	351.73	101.13	36.50	306.38	109.86	45.57	140.15	52.32	80.88	158.18	64.22	137.22	549.50	197.91	1261.92	0.00	0.00	0.00	540.13	139.18	1694.27	539.01	275.78	1689.68	408.67	141.01	1657.54	398.82	263.43	1641.44	-187.12	1277.65	71.37	412.56	1269.56	72.57	-184.78
5.99000	979.21	325.30	167.43	943.98	322.26	148.64	789.66	357.62	58.47	770.33	353.88	125.90	352.57	101.58	36.50	306.91	109.30	45.17	141.89	52.83	84.32	161.18	64.31	140.48	561.89	200.48	1260.44	0.00	0.00	0.00	554.18	141.66	1692.81	551.78	279.08	1688.21	421.23	145.16	1655.79	411.83	266.83	1639.69	-185.16	1275.37	72.56	413.24	1269.78	73.08	-185.52
6.00000	989.50	322.72	160.91	953.92	321.52	142.33	797.93	356.75	54.90	780.00	353.04	122.62	352.71	101.25	36.20	307.48	109.82	45.10	143.86	53.56	87.94	164.65	63.79	144.38	576.00	203.43	1259.09	0.00	0.00	0.00	564.80	144.96	1691.56	564.70	282.15	1687.14	433.87	149.03	1654.16	424.77	270.28	1638.14	-187.05	1277.31	71.48	412.71	1269.64	72.73	-186.02
6.01000	996.11	320.52	151.84	960.58	318.17	134.94	803.07	356.41	50.86	787.09	351.19	118.40	354.15	101.15	36.33	308.07	110.17	45.04	146.22	53.53	92.19	168.34	63.62	148.42	588.52	205.90	1257.84	0.00	0.00	0.00	578.05	148.73	1690.37	577.59	285.50	1685.95	446.51	152.85	1652.78	437.65	274.04	1636.76	-184.90	1275.23	72.39	412.61	1269.95	72.97	-185.02
6.02000	1000.54	317.97	141.53	965.21	315.83	125.93	805.94	354.44	45.36	791.77	350.08	113.83	353.41	101.25	35.90	308.87	110.11	44.77	148.94	53.77	96.59	172.67	63.41	152.94	601.40	209.01	1256.81	0.00	0.00	0.00	591.59	152.54	1689.12	590.51	288.64	1684.87	458.81	156.84	1651.39	450.45	278.20	1635.51	-183.17	1275.89	72.55	398.18	1270.02	74.10	-184.40
6.03000	1004.77	313.67	131.66	968.96	310.65	116.74	808.03	355.08	44.37	795.06	349.32	109.77	354.40	101.00	35.98	309.83	110.68	44.68	151.96	53.87	101.89	177.40	63.67	157.66	613.88	212.30	1256.20	0.00	0.00	0.00	601.33	155.53	1688.36	603.34	292.43	1683.76	471.09	161.82	1650.19	463.20	281.93	1634.41	-185.03	1277.62	71.95	407.89	1269.29	73.10	-184.74
6.04000	1009.48	311.12	122.20	974.03	310.25	107.87	811.28	352.08	45.03	799.54	347.28	105.77	353.94	101.03	35.69	310.77	110.66	44.39	155.33	55.20	107.19	182.78	62.88	162.99	628.05	214.85	1255.79	0.00	0.00	0.00	614.21	159.07	1686.95	615.99	296.18	1682.60	483.21	165.66	1648.90	475.89	286.03	1633.34	-190.88	1277.85	70.56	412.70	1269.84	73.07	-184.61
6.05000	1018.32	309.64	113.68	981.22	309.06	100.30	815.63	350.79	44.26	806.73	347.72	103.71	354.57	101.20	35.88	311.80	111.15	44.33	159.18	56.87	112.66	188.96	63.20	168.28	642.34	217.62	1255.48	0.00	0.00	0.00	626.02	164.15	1686.13	628.64	299.04	1681.65	495.24	170.45	1647.93	488.51	290.22	1632.38	-186.63	1277.96	71.29	411.75	1270.15	72.94	-185.16
6.06000	1026.42	310.38	101.44	986.78	307.96	93.10	819.78	352.31	43.67	815.87	347.76	101.81	355.00	101.42	35.54	313.01	110.26	43.67	163.89	58.83	118.56	195.87	63.45	174.07	655.88	220.71	1255.35	0.00	0.00	0.00	639.36	167.60	1685.23	641.27	303.74	1680.80	507.20	175.33	1647.20	501.06	294.69	1631.70	-184.12	1278.32	71.66	412.34	1269.98	73.04	-184.99
6.07000	1032.38	310.78	89.26	991.45	307.89	83.45	821.85	353.36	42.91	822.82	348.98	100.47	355.52	101.82	35.48	314.44	110.72	43.61	169.64	59.69	125.74	203.84	63.95	180.16	669.29	224.09	1255.58	0.00	0.00	0.00	650.48	171.84	1684.86	654.01	307.05	1680.54	519.02	179.57	1646.89	513.58	299.01	1631.44	-182.93	1276.07	72.38	398.78	1269.32	74.64	-185.55
6.08000	1036.77	311.20	80.04	993.40	309.61	76.00	822.20	355.68	42.08	827.07	349.63	99.72	355.11	101.53	35.49	315.87	111.58	43.72	176.13	61.37	133.11	213.19	64.12	186.74	676.02	225.08	1256.80	0.00	0.00	0.00	661.90	174.95	1684.92	666.62	310.81	1680.63	531.10	185.15	1647.21	526.12	303.71	1631.66	-188.81	1279.71	70.52	407.63	1269.88	73.64	-185.37
6.09000	1038.80	310.84	72.83	996.91	309.31	72.39	821.67	358.77	39.01	830.30	350.17	100.12	354.77	100.85	35.51	317.71	111.88	43.76	183.90	63.58	141.11	223.88	64.78	193.46	689.66	227.89	1257.69	0.00	0.00	0.00	677.00	178.36	1685.50	679.22	314.98	1681.12	543.07	189.14	1647.74	538.76	308.14	1632.36	-189.11	1278.18	70.89	400.53	1269.64	75.40	-186.05
6.10000	1039.74	308.41	66.50	997.67	308.10	67.27	823.52	358.88	34.48	833.31	349.65	100.57	355.74	100.48	35.53	320.07	112.24	44.27	193.64	64.14	150.53	236.18	65.73	200.04	704.27	230.87	1259.30	0.00	0.00	0.00	685.41	182.87	1686.44	691.95	318.66	1681.93	555.15	194.09	1648.54	551.51	312.74	1633.24	-187.69	1276.47	71.49	394.17	1269.20	75.06	-185.77
6.11000	1042.48	305.78	62.00	1000.35	305.44	64.28	824.81	357.57	35.23	835.58	349.61	100.92	356.31	100.13	35.16	323.44	112.42	45.42	204.39	66.25	160.12	250.04	65.81	206.94	717.99	233.59	1260.84	0.00	0.00	0.00	696.23	186.57	1687.35	704.66	322.94	1682.77	567.00	197.61	1649.20	564.25	317.19	1634.20	-186.47	1278.23	71.62	407.79	1269.72	73.66	-185.39
6.12000	1042.27	305.88	58.85	998.79	305.36	62.61	825.50	358.18	38.43	836.94	350.05	101.16	357.55	98.83	34.31	328.14	112.05	47.51	216.78	67.22	171.00	265.51	65.98	214.30	730.32	236.42	1262.42	0.00	0.00	0.00	710.19	191.21	1688.24	717.18	326.83	1683.68	579.20	202.52	1649.99	576.90	321.70	1635.03	-184.02	1275.98	72.67	404.41	1268.07	75.91	-185.16
6.13000	1042.99	306.86	56.20	1000.27	306.47	61.54	826.84	357.00	39.96	837.99	349.27	100.60	361.16	98.27	33.40	334.29	111.25	50.33	230.42	68.70	182.23	282.30	66.56	221.85	744.88	238.98	1264.08	0.00	0.00	0.00	723.15	195.42	1688.99	729.68	330.02	1684.81	591.31	207.14	1650.68	589.50	325.91	1635.76	-185.09	1275.97	72.65	410.14	1269.20	74.20	-185.44
6.14000	1042.85	306.69	54.09	999.73	305.91	60.80	826.63	356.78	39.99	838.63	350.16	100.51	365.33	97.77	31.97	342.06	110.53	53.91	245.93	68.92	194.44	300.65	66.93	229.85	758.66	241.78	1265.77	0.00	0.00	0.00	735.29	198.97	1690.19	741.92	333.41	1685.89	603.29	211.73	1651.31	601.94	329.88	1636.29	-187.21	1277.94	71.29	401.19	1269.28	74.47	-185.83
6.15000	1041.85	306.37	52.31	998.62	305.04	59.92	826.23	357.43	39.39	839.21	349.28	99.91	370.37	95.76	29.21	351.82	110.02	58.43	264.47	70.42	206.80	320.43	68.69	237.63	772.92	244.54	1267.29	0.00	0.00	0.00	746.12	201.76	1691.58	754.14	336.76	1686.96	615.24	215.43	1651.96	614.29	333.79	1636.74	-181.07	1274.40	73.12	408.13	1269.85	73.52	-185.52
6.16000	1042.36	306.67	51.62	998.38	305.41	59.29	825.97	357.10	38.18	839.37	350.31	100.02	376.59	94.86	25.96	364.22	110.24	64.67	285.45	71.34	218.91	341.57	70.96	245.36	784.11	246.72	1268.47	0.00	0.00	0.00	757.12	205.24	1693.15	766.20	339.94	1688.21	627.25	219.43	1652.72	626.52	337.48	1637.26	-183.78	1275.90	72.43	405.50	1270.10	73.27	-185.03
6.17000	1040.92	306.66	50.54	998.94	305.23	59.04	825.81	359.21	37.81	839.65	350.89	100.07	386.87	94.50	28.91	379.06	111.02	71.29	308.08	73.39	228.80	363.55	74.59	252.50	795.26	248.52	1269.50	0.00	0.00	0.00	768.43	208.70	1695.17	778.21	343.18	1689.64	639.22	223.18	1653.76	638.70	341.15	1637.87	-184.30	1277.62	72.30	410.31	1269.43	72.75	-185.05
6.18000	1040.48	306.55	49.54	1000.77	304.41	59.35	825.84	358.76	37.23	839.89	351.02	99.97	407.74	94.61	35.66	398.30	112.26	77.90	330.09	76.11	236.83	386.03	77.14	259.52	808.47	250.05	1270.75	0.00	0.00	0.00	781.27	211.63	1696.94	790.06	347.33	1691.07	651.14	226.65	1654.93	650.92	344.56	1638.78	-184.38	1276.83	71.92	412.78	1269.37	72.65	-184.91
6.19000	1042.30	306.37	49.60	999.77	305.77	57.85	825.55	358.64	37.92	840.28	351.00	99.98	431.02	97.17	40.65	421.75	114.19	84.38	353.22	79.33	243.23	408.70	80.74	265.76	822.38	251.36	1272.12	0.00	0.00	0.00	793.25	215.07	1699.17	802.10	350.70	1692.74	663.16	230.26	1656.49	663.22	347.77	1639.82	-188.29	1277.02	71.02	411.85	1269.71	72.72	-184.91
6.20000	1041.56	306.57	48.73	998.50	305.03	56.81	825.66	358.19	38.90	840.45	351.28	100.22	457.40	98.53	45.22	448.31	116.14	89.67	377.36	82.69	247.67	432.62	85.50	270.77	832.79	252.23	1273.70	0.00	0.00	0.00	803.55	218.01	1701.80	814.22	353.83	1694.49	675.23	233.38	1658.22	675.60	350.73	1641.11	-185.32	1277.29	71.84	402.93	1270.12	72.86	-185.17
6.21000	1040.95	306.81	47.81	1001.32	305.79	57.58	825.18	358.36	39.79	840.77	352.23	100.72	483.57	100.77	50.84	476.50	119.29	93.46	402.58	85.82	250.33	457.58	89.31	274.43	844.82	252.93	1275.82	0.00	0.00	0.00	815.78	221.10	1704.33	826.33	356.76	1696.30	687.27	235.94	1660.24	688.07	353.17	1642.60	-190.31	1277.24	71.03	409.56	1269.80	73.02	-185.01
6.22000	1041.15	307.08	47.45	1000.30	306.19	57.11	824.71	358.11	39.66	841.12	351.71	100.73	513.39	104.79	54.06	505.60	124.09	96.19	428.80	88.64	251.08	482.97	92.45	276.71	856.86	253.60	1277.86	0.00	0.00	0.00	829.44	223.94	1706.70	838.59	359.06	1698.18	699.45	238.32	1662.43	700.50	355.60	1644.21	-189.01	1277.00	71.08	412.11	1270.18	72.97	-184.56
6.23000	1041.09	306.67	47.17	999.98	305.37	56.40	824.50	358.94	39.63	841.38	351.87	100.91	543.90	109.70	55.71	535.63	128.09	97.21	455.40	91.28	250.27	508.97	95.78	277.02	868.70	254.54	1280.46	0.00	0.00	0.00	841.69	225.61	1709.30	850.99	361.28	1700.07	711.77	240.62	1664.77	712.78	357.72	1645.99	-187.08	1275.94	71.94	411.80	1270.27	72.87	-185.02
6.24000	1042.57	306.84	47.51	1001.25	307.30	56.41	824.93	357.81	38.96	841.51	352.11	101.16	575.94	116.25	56.77	566.93	133.52	97.46	482.52	95.48	247.68	535.16	99.78	275.75	879.74	255.61	1282.95	0.00	0.00	0.00	853.19	228.21	1711.92	863.13	363.47	1701.88	724.27	243.10	1667.41	725.03	359.28	1647.99	-186.38	1276.62	71.85	411.69	1269.83	72.36	-185.25
6.25000	1043.47	307.41	47.43	1003.02	307.66	57.22	824.99	358.42	39.60	841.59	352.75	101.70	611.22	122.54	57.10	600.22	139.39	96.90	509.92	99.60	243.53	562.05	104.34	273.23	891.04	256.81	1285.56	0.00	0.00	0.00	863.30	230.08	1714.37	875.16	365.46	1703.71	736.71	244.55	1669.78	737.06	360.72	1650.12	-186.84	1278.56	71.61	411.33	1270.16	72.42	-185.05
6.26000	1043.46	307.56	47.19	1002.18	307.60	56.77	825.00	358.61	40.28	841.75	352.34	101.85	646.85	129.33	56.34	634.73	145.79	95.64	538.25	103.28	238.01	589.51	107.15	269.96	902.56	258.03	1288.25	0.00	0.00	0.00	877.68	231.38	1716.04	887.46	366.83	1705.48	749.22	246.06	1672.22	749.05	362.03	1652.30	-180.39	1276.59	73.26	411.13	1270.26	72.12	-184.58
6.27000	1041.98	307.85	46.33	999.41	307.12	56.03	825.57	357.50	40.16	841.89	352.20	101.98	684.46	137.12	55.69	670.01	151.94	93.47	567.91	107.81	230.92	617.49	111.56	264.99	914.99	259.61	1290.66	0.00	0.00	0.00	889.40	232.23	1717.87	899.44	368.84	1707.06	761.59	247.20	1674.52	760.93	362.97	1654.55	-186.06	1276.60	72.23	402.38	1270.68	72.74	-185.63
6.28000	1044.39	308.42	46.89	1002.40	307.81	56.62	825.73	357.68	40.62	842.01	352.47	102.40	723.60	145.61	55.04	706.11	158.89	90.99	598.15	113.10	222.06	645.60	116.12	258.95	925.77	261.10	1292.92	0.00	0.00	0.00	901.95	234.06	1719.50	911.42	369.98	1708.51	773.92	247.64	1676.45	772.73	364.13	1656.70	-186.12	1276.13	71.93	407.89	1270.34	72.23	-186.16
6.29000	1043.45	309.03	46.03	1001.24	308.73	56.30	825.88	357.58	40.66	841.98	352.54	102.79	762.17	153.40	53.92	743.68	165.55	88.07	628.90	118.90	211.81	674.20	120.58	251.98	936.61	262.62	1295.03	0.00	0.00	0.00	914.39	234.68	1720.50	923.54	370.64	1709.93	786.14	247.99	1678.22	784.55	364.92	1658.78	-184.20	1277.06	72.10	412.12	1270.74	72.72	-185.40
6.30000	1043.78	309.00	46.05	1003.52	308.80	55.97	825.84	357.46	40.65	842.17	352.99	103.34	799.17	160.93	53.60	779.99	167.64	86.10	660.07	123.99	201.11	703.60	125.22	244.00	946.55	264.12	1296.74	0.00	0.00	0.00	926.35	235.44	1721.62	935.58	370.87	1711.28	798.48	249.47	1679.82	796.42	365.46	1660.71	-186.35	1276.29	71.77	412.11	1270.42	72.81	-184.89
6.31000	1043.11	308.55	45.71	1002.24	308.20	55.47	825.86	357.86	41.14	842.56	352.34	103.35	841.83	168.34	53.17	812.53	179.13	82.59	692.09	128.95	189.87	733.66	130.32	234.92	959.36	265.78	1298.03	0.00	0.00	0.00	937.58	235.60	1722.21	947.66	371.88	1712.32	810.60	249.36	1681.10	808.34	365.83	1662.41	-179.82	1274.92	73.96	411.78	1270.82	72.61	-185.57
6.32000	1043.18	308.28	45.71	1002.17	307.99	56.16	825.86	357.97	41.49	842.54	352.94	103.97	883.75	175.47	52.28	848.23	202.55	77.79	725.47	134.42	177.87	765.06	136.25	224.72	972.59	267.80	1299.05	0.00	0.00	0.00	950.90	236.15	1722.58	959.85	372.46	1713.30	822.79	249.43	1681.97	820.29	366.13	1663.88	-185.58	1278.02	71.60	411.61	1270.93	72.53	-185.03
6.33000	1043.16	308.08	45.61	1002.09	308.37	55.87	825.93	357.09	41.65	842.71	353.09	104.42	929.18	183.28	49.68	873.06	213.52	72.92	760.18	139.69	165.45	796.80	143.37	213.56	983.98	269.39	1299.89	0.00	0.00	0.00	962.43	236.82	1723.00	972.20	372.34	1714.22	835.07	249.54	1682.59	832.40	366.37	1665.06	-183.81	1278.17	71.89	411.61	1271.32	72.39	-185.31
6.34000	1042.28	308.19	45.03	1001.72	308.65	55.61	825.89	357.52	42.18	842.88	353.35	104.90	973.48	191.55	47.60	937.21	203.26	71.97	795.27	144.83	152.84	829.15	148.64	202.58	993.31	271.17	1300.23	0.00	0.00	0.00	974.16	237.16	1723.34	984.46	372.97	1714.85	847.42	250.12	1682.92	844.70	366.43	1665.98	-185.16	1276.93	72.14	399.85	1273.40	71.07	-185.80
6.35000	1044.63	308.79	45.25	1001.77	308.33	57.05	826.04	357.02	42.50	843.10	353.15	105.18	1018.63	196.72	46.49	980.03	207.17	68.70	831.23	150.10	140.09	862.22	154.05	191.57	1006.56	272.95	1300.25	0.00	0.00	0.00	987.92	237.18	1723.13	996.69	373.21	1715.39	859.66	250.05	1682.81	856.85	366.54	1666.53	-182.82	1276.31	72.88	407.48	1272.05	71.98	-185.81
6.36000	1039.95	305.06	49.71	1001.49	308.06	57.36	825.95	357.47	43.21	843.34	352.90	105.43	1061.93	201.06	46.54	1022.67	212.78	66.55	868.05	154.81	127.55	896.13	158.50	180.81	1019.79	274.63	1300.03	0.00	0.00	0.00	1001.39	237.20	1722.66	1008.70	372.72	1715.77	872.14	250.57	1682.49	869.00	366.61	1666.77	-182.02	1274.67	72.98	411.61	1271.45	72.29	-185.84
6.37000	1041.81	304.86	50.69	1000.37	309.73	58.50	826.11	356.73	43.41	843.65	352.24	105.67	1104.71	205.69	47.39	1064.73	216.26	64.24	905.83	159.06	115.39	930.87	162.88	170.29	1030.12	276.49	1299.55	0.00	0.00	0.00	1011.67	236.86	1722.42	1020.80	372.80	1715.89	884.60	250.79	1681.84	881.08	367.03	1666.64	-187.09	1277.13	71.57	412.26	1270.27	72.36	-186.04
6.38000	1014.09	366.45	88.06	999.65	311.53	58.92	826.22	355.98	43.75	843.78	352.87	106.29	1148.67	208.28	49.86	1106.54	219.23	62.80	944.65	163.37	103.60	965.65	167.17	159.97	1040.93	278.14	1298.88	0.00	0.00	0.00	1025.20	237.38	1721.71	1032.74	373.48	1715.71	897.19	250.58	1680.90	893.34	367.01	1666.26	-187.34	1277.43	71.22	412.16	1270.14	72.75	-186.34
6.39000	1024.17	361.42	86.39	1001.26	310.88	58.83	826.13	356.46	44.41	844.05	352.33	106.58	1191.38	211.26	52.47	1149.27	221.97	62.69	983.13	165.75	92.91	1001.03	171.12	150.11	1053.94	279.63	1297.82	0.00	0.00	0.00	1038.55	237.99	1720.88	1045.07	372.79	1715.33	909.74	250.07	1679.76	905.61	366.96	1665.60	-187.77	1278.52	70.99	412.08	1270.40	72.72	-185.77
6.40000	1028.01	361.68	83.94	1003.65	311.13	58.51	826.04	356.12	44.78	844.42	352.29	107.03	1234.10	214.03	56.89	1191.08	223.95	63.24	1022.93	169.31	82.44	1037.40	175.07	140.84	1065.36	280.92	1296.68	0.00	0.00	0.00	1048.33	237.96	1720.22	1056.92	373.81	1714.62	922.55	250.58	1678.46	917.93	366.82	1664.65	-185.17	1278.56	71.56	411.56	1271.25	71.83	-185.14
6.41000	1034.07	364.96	83.57	1002.94	311.58	55.40	826.26	355.75	45.14	844.73	352.01	107.39	1275.68	215.58	61.81	1232.96	226.07	65.81	1063.20	172.51	73.13	1074.03	179.16	132.40	1077.50	282.05	1295.36	0.00	0.00	0.00	1061.15	238.29	1719.24	1069.20	374.05	1713.82	935.25	251.01	1676.95	930.36	366.39	1663.52	-185.83	1278.90	70.79	403.71	1272.43	72.21	-184.79
6.42000	1045.05	310.10	43.86	1002.81	311.38	54.29	826.26	356.10	45.94	845.10	352.03	107.95	1317.67	215.66	68.58	1272.58	227.91	69.47	1103.33	173.88	65.75	1110.35	181.43	125.63	1089.72	283.34	1293.75	0.00	0.00	0.00	1074.95	238.91	1717.97	1081.44	373.87	1712.77	947.69	250.58	1675.18	942.67	366.43	1662.05	-186.28	1275.87	71.52	409.39	1270.83	72.31	-185.25
6.43000	1043.74	310.76	42.52	1002.76	311.79	54.72	826.72	354.75	46.30	845.51	352.04	108.50	1360.90	216.27	74.90	1314.66	227.77	74.58	1142.77	174.83	59.66	1146.46	185.23	119.37	1101.97	284.28	1292.09	0.00	0.00	0.00	1088.39	239.00	1716.30	1094.30	372.87	1711.67	960.18	250.51	1673.28	955.18	366.18	1660.52	-189.28	1278.80	70.84	411.95	1269.73	72.29	-185.87
6.44000	1044.23	310.66	42.37	1002.34	310.57	53.97	826.83	355.11	47.20	846.14	350.85	108.81	1400.15	215.63	84.14	1354.07	227.57	80.77	1182.19	176.20	54.83	1181.96	187.75	114.93	1114.12	285.14	1290.23	0.00	0.00	0.00	1100.48	238.67	1714.77	1106.60	373.16	1710.28	973.00	250.98	1671.33	967.84	365.72	1658.89	-186.84	1279.14	71.41	411.98	1270.70	72.55	-184.76
6.45000	1043.19	311.25	41.22	1002.24	310.89	53.26	827.07	354.61	47.83	846.55	350.86	109.50	1437.16	214.18	94.33	1390.98	228.39	88.61	1219.89	176.77	52.08	1216.76	190.63	111.53	1126.29	285.96	1288.26	0.00	0.00	0.00	1112.41	238.12	1713.00	1119.01	373.47	1708.64	985.65	250.50	1669.19	980.55	365.28	1657.07	-190.67	1277.93	70.33	412.01	1270.66	72.19	-184.11
6.46000	1043.95	311.66	40.95	1002.81	311.20	52.69	827.35	354.16	48.44	847.33	350.56	110.16	1472.12	215.00	105.40	1426.43	228.04	96.82	1256.59	178.10	50.38	1250.38	194.00	109.50	1138.79	286.87	1286.04	0.00	0.00	0.00	1124.84	238.37	1710.87	1131.79	373.08	1706.92	998.72	250.55	1667.04	993.29	365.08	1655.09	-188.29	1276.75	71.49	411.16	1270.51	71.96	-184.56
6.47000	1043.97	311.54	40.71	1003.17	310.86	52.83	827.75	353.44	49.19	848.16	350.11	110.92	1504.11	215.02	117.28	1459.01	229.45	106.41	1288.60	173.10	52.75	1282.08	196.49	108.90	1151.22	287.45	1283.79	0.00	0.00	0.00	1137.65	237.95	1709.02	1144.43	372.36	1705.12	1011.64	249.88	1664.64	1005.97	364.63	1652.99	-186.22	1277.78	71.39	412.65	1270.76	72.72	-185.01
6.48000	1045.18	312.30	40.27	1003.82	312.11	52.57	827.88	353.50	50.43	848.92	350.30	111.97	1533.51	215.44	128.43	1489.21	231.03	115.83	1318.94	171.70	54.63	1312.03	200.81	108.48	1164.00	288.06	1281.45	0.00	0.00	0.00	1149.81	237.34	1706.76	1157.11	371.52	1703.22	1024.58	249.55	1662.17	1018.49	364.04	1650.87	-184.43	1278.66	71.56	411.82	1270.84	72.60	-185.62
6.49000	1045.41	311.92	40.08	1003.30	312.18	52.11	828.52	352.48	51.33	849.79	350.16	113.05	1559.97	216.53	138.57	1516.82	232.60	124.47	1347.90	173.32	56.32	1338.94	203.59	109.14	1176.81	288.72	1278.98	0.00	0.00	0.00	1163.50	237.59	1704.60	1169.57	371.33	1701.19	1037.40	248.06	1659.54	1031.08	363.39	1648.63	-179.80	1277.13	73.28	412.62	1270.70	72.31	-184.52
6.50000	1045.58	311.79	39.83	1005.17	311.84	52.35	828.73	352.97	52.98	850.78	350.06	114.21	1584.37	219.98	146.42	1541.08	235.49	131.75	1377.20	183.17	55.61	1364.21	207.59	109.29	1189.43	289.26	1276.52	0.00	0.00	0.00	1177.87	238.24	1702.37	1182.00	371.21	1699.12	1050.50	247.55	1657.07	1043.80	362.31	1646.42	-183.75	1278.14	71.77	411.82	1270.09	72.07	-184.57
6.51000	1045.47	312.28	39.11	1004.63	312.43	51.55	829.26	353.33	54.48	851.73	350.93	115.81	1605.95	224.19	152.41	1562.66	238.70	136.88	1403.05	191.84	54.85	1386.67	210.53	109.42	1201.27	289.95	1274.00	0.00	0.00	0.00	1189.17	237.60	1700.15	1194.86	370.28	1697.16	1063.87	247.04	1654.64	1056.63	361.36	1644.22	-184.64	1277.17	71.95	412.04	1270.15	71.95	-183.48
6.52000	1046.53	312.64	39.12	1006.14	312.42	51.56	829.86	352.95	55.77	853.16	351.09	117.36	1624.21	228.39	156.25	1581.21	242.68	139.60	1424.13	196.36	54.20	1406.17	213.35	108.73	1214.56	290.55	1271.53	0.00	0.00	0.00	1202.12	236.65	1697.91	1207.42	370.27	1695.01	1077.08	245.59	1652.13	1069.42	360.35	1642.12	-188.44	1276.92	71.23	411.48	1270.05	71.92	-184.53
6.53000	1045.95	312.15	38.95	1006.54	312.51	51.15	830.69	353.11	57.58	854.36	352.71	119.43	1639.60	233.83	157.05	1596.68	247.64	139.99	1440.83	198.54	53.03	1422.24	215.28	107.80	1228.74	290.90	1269.03	0.00	0.00	0.00	1216.21	235.74	1695.51	1220.02	370.17	1692.88	1090.44	244.77	1649.89	1082.32	359.10	1640.17	-187.48	1278.09	71.04	411.18	1270.37	71.83	-185.12
6.54000	1047.19	312.28	39.02	1006.44	314.11	50.59	831.59	353.08	59.36	856.11	353.07	121.16	1652.65	238.45	154.42	1609.33	251.98	137.60	1452.15	196.49	52.10	1435.58	218.42	105.60	1240.36	291.49	1266.70	0.00	0.00	0.00	1228.44	234.57	1693.41	1233.00	369.16	1690.99	1103.71	244.02	1647.68	1095.07	358.27	1638.21	-183.15	1275.70	72.46	412.02	1269.71	72.22	-184.81
6.55000	1047.12	312.49	38.39	1006.90	313.21	50.81	832.61	353.19	61.30	858.02	353.86	123.19	1663.16	243.61	149.35	1619.89	255.63	132.61	1459.82	193.77	50.46	1445.87	220.95	103.01	1253.07	291.70	1264.46	0.00	0.00	0.00	1241.50	233.59	1691.41	1246.11	367.25	1689.13	1116.93	242.13	1645.62	1107.80	357.10	1636.39	-186.56	1276.69	71.75	412.32	1269.81	72.39	-184.85
6.56000	1047.23	312.69	38.07	1008.68	314.65	50.46	833.58	354.69	64.16	860.40	354.92	125.72	1671.59	247.94	142.25	1627.63	260.58	126.45	1466.64	193.23	48.07	1454.18	224.08	99.49	1266.39	291.94	1262.42	0.00	0.00	0.00	1257.21	232.80	1688.91	1258.99	366.71	1687.10	1129.95	240.58	1643.66	1120.92	355.40	1634.80	-184.82	1277.86	71.72	411.75	1270.27	72.07	-185.35
6.57000	1048.73	312.58	38.32	1008.16	313.79	50.25	835.15	354.63	66.91	862.76	356.18	128.52	1678.28	253.20	132.95	1634.63	263.00	117.63	1468.79	196.11	45.00	1460.27	225.85	96.59	1280.42	291.78	1260.65	0.00	0.00	0.00	1268.83	232.26	1687.03	1271.94	365.69	1685.28	1143.01	238.87	1641.80	1133.96	354.03	1633.30	-187.23	1277.92	71.42	412.61	1270.78	72.64	-185.51
6.58000	1048.53	312.89	37.92	1009.41	314.20	51.16	836.90	355.84	70.76	865.72	357.49	131.84	1683.73	257.45	121.88	1639.48	268.03	107.84	1467.31	187.09	45.46	1465.07	228.71	93.15	1294.09	291.69	1259.17	0.00	0.00	0.00	1281.89	230.56	1685.08	1284.97	364.55	1683.56	1156.27	237.55	1640.16	1146.82	352.60	1631.97	-186.67	1278.36	71.45	413.11	1271.11	72.76	-184.89
6.59000	1049.32	312.47	38.07	1010.20	314.34	50.36	839.27	355.91	74.63	869.03	358.86	135.55	1690.11	261.05	110.60	1644.26	273.33	98.01	1478.31	211.43	37.63	1470.11	231.92	90.28	1307.43	291.71	1257.91	0.00	0.00	0.00	1294.87	229.26	1683.26	1298.15	362.38	1682.13	1169.59	236.19	1638.66	1159.69	350.95	1630.85	-185.66	1277.54	71.30	412.98	1270.75	72.86	-184.63
6.60000	1048.47	312.29	37.71	1011.02	314.69	49.29	841.79	356.20	79.26	873.05	360.40	140.05	1697.80	263.99	99.31	1648.97	279.69	89.31	1484.02	218.86	35.99	1476.84	234.18	88.55	1321.60	291.42	1257.08	0.00	0.00	0.00	1308.50	227.54	1681.69	1311.04	360.91	1680.82	1182.64	234.27	1637.51	1172.38	349.27	1629.96	-180.86	1275.88	72.58	412.56	1270.76	72.69	-184.61
6.61000	1048.98	312.01	37.46	1012.00	315.18	48.66	845.04	357.48	84.90	877.92	362.05	145.01	1704.02	267.58	87.98	1655.04	280.36	79.94	1487.90	221.47	35.51	1483.14	233.83	88.05	1334.78	291.16	1256.66	0.00	0.00	0.00	1322.71	226.59	1680.83	1324.21	358.94	1680.19	1195.70	232.49	1636.83	1185.04	347.77	1629.54	-185.88	1275.94	71.95	412.91	1270.62	72.21	-185.23
6.62000	1049.00	311.87	37.19	1013.31	314.72	47.60	848.90	358.58	91.59	883.90	362.93	150.31	1707.78	269.36	77.82	1658.88	280.27	71.83	1490.28	222.24	35.52	1488.49	234.58	87.06	1349.40	290.84	1256.64	0.00	0.00	0.00	1333.60	224.82	1680.80	1337.17	357.23	1679.94	1208.69	230.63	1636.77	1197.91	345.77	1629.67	-188.55	1278.84	70.68	412.17	1271.17	72.31	-185.17
6.63000	1049.94	311.62	37.61	1013.50	315.58	46.57	853.83	358.38	98.38	890.83	364.87	156.55	1710.74	269.39	69.60	1661.11	280.89	65.72	1492.54	223.77	36.09	1491.18	232.69	87.55	1363.24	290.43	1257.27	0.00	0.00	0.00	1347.35	223.09	1680.89	1350.00	355.98	1680.11	1221.68	228.60	1637.31	1210.70	343.83	1630.29	-189.85	1281.08	69.97	412.68	1270.99	72.10	-184.19
6.64000	1050.51	312.09	37.90	1015.69	315.63	45.93	859.44	359.75	106.72	898.93	366.43	163.23	1709.73	270.46	66.87	1661.52	281.40	60.93	1494.35	224.10	37.15	1494.76	234.42	87.39	1377.70	290.06	1258.24	0.00	0.00	0.00	1360.08	221.53	1681.45	1362.85	354.49	1680.51	1234.67	226.76	1638.20	1223.45	342.10	1631.23	-190.22	1278.79	70.55	412.75	1270.83	72.42	-185.48
6.65000	1050.66	312.09	37.85	1019.15	315.55	46.29	867.15	359.61	115.36	908.77	368.77	170.53	1711.60	272.67	61.26	1664.18	281.24	56.73	1495.58	223.67	37.71	1497.23	234.50	87.89	1390.25	289.58	1259.67	0.00	0.00	0.00	1373.06	219.63	1682.16	1375.75	352.68	1681.39	1247.75	225.24	1639.43	1236.06	340.44	1632.41	-183.22	1277.23	72.17	411.98	1271.18	72.41	-185.00
6.66000	1051.01	312.48	37.95	1024.34	314.76	46.26	876.60	361.08	125.04	920.97	370.61	177.42	1712.17	273.66	58.23	1664.00	283.87	54.28	1496.71	223.49	38.08	1499.04	234.65	88.03	1404.31	289.07	1261.49	0.00	0.00	0.00	1386.17	217.61	1683.10	1388.40	350.81	1682.46	1260.53	223.43	1640.61	1248.66	338.52	1633.78	-188.06	1279.35	70.54	403.05	1272.31	72.11	-185.42
6.67000	1051.79	313.16	37.58	1029.91	314.40	42.94	887.22	363.60	135.52	935.18	372.66	184.19	1713.33	273.39	55.58	1664.31	285.31	53.02	1497.58	223.37	37.54	1500.20	234.21	88.22	1416.40	288.89	1263.48	0.00	0.00	0.00	1397.66	215.96	1684.06	1401.18	348.69	1683.54	1273.20	221.93	1641.91	1261.12	336.68	1635.30	-187.33	1279.53	70.50	408.75	1271.34	72.39	-185.22
6.68000	1052.91	313.68	36.80	1033.30	316.17	48.69	899.66	367.57	147.15	950.90	376.47	191.21	1713.85	273.43	53.21	1665.25	285.10	51.77	1497.75	221.82	37.42	1501.52	234.92	87.93	1430.02	288.68	1265.65	0.00	0.00	0.00	1411.10	215.08	1685.22	1413.80	346.97	1684.72	1285.67	220.30	1643.25	1273.56	334.97	1636.87	-189.03	1279.70	70.43	413.45	1270.89	72.88	-184.28
6.69000	1055.33	314.78	35.92	1032.85	318.94	55.76	913.71	371.77	159.08	968.53	380.13	197.97	1714.21	274.42	51.63	1666.67	284.20	50.71	1497.85	221.03	37.04	1502.31	234.78	87.85	1442.99	288.74	1267.79	0.00	0.00	0.00	1423.44	213.04	1685.98	1426.04	346.10	1685.94	1298.12	219.00	1644.53	1286.02	333.01	1638.54	-190.23	1279.09	70.55	411.73	1271.25	72.55	-183.94
6.70000	1058.51	316.39	35.08	1031.50	319.94	54.42	928.38	376.71	171.74	987.83	384.04	204.98	1714.89	274.68	50.49	1667.62	283.58	50.12	1497.91	220.05	36.89	1502.36	234.60	88.05	1456.59	288.87	1269.82	0.00	0.00	0.00	1436.76	211.78	1687.26	1438.29	344.76	1687.33	1310.60	218.04	1645.83	1298.11	331.51	1640.26	-187.45	1279.12	70.67	412.94	1270.49	72.86	-184.02
6.71000	1062.95	319.00	34.05	1035.11	320.43	55.77	945.20	381.33	184.46	1008.74	387.41	212.11	1714.60	274.69	49.28	1667.44	283.61	49.39	1497.44	218.18	37.23	1502.70	234.20	88.37	1467.50	289.26	1271.88	0.00	0.00	0.00	1447.52	209.94	1688.64	1450.33	343.75	1688.76	1322.45	215.85	1647.15	1310.02	330.08	1642.04	-186.22	1279.65	70.88	413.09	1270.60	72.95	-184.05
6.72000	1067.70	318.47	36.14	1047.99	322.31	61.36	966.08	384.69	197.10	1030.87	390.42	219.46	1714.40	274.88	48.50	1667.91	283.84	49.05	1497.60	218.18	37.17	1503.41	234.75	88.27	1480.09	289.83	1273.77	0.00	0.00	0.00	1460.01	209.67	1690.10	1461.99	342.82	1690.50	1334.71	214.97	1648.74	1321.79	328.93	1643.96	-182.19	1277.90	72.03	413.04	1270.88	72.30	-184.15
6.73000	1082.63	320.63	35.04	1060.72	325.48	66.80	988.79	389.25	209.00	1052.92	394.04	227.25	1714.49	275.68	48.22	1667.44	284.15	48.78	1498.07	219.30	37.26	1503.56	234.34	88.63	1492.32	290.59	1275.65	0.00	0.00	0.00	1470.96	208.91	1691.88	1473.38	342.23	1692.37	1346.75	213.84	1650.42	1333.42	327.87	1645.93	-185.76	1278.16	71.37	412.75	1270.43	72.66	-184.35
6.74000	1099.67	325.95	40.23	1078.26	330.45	73.51	1011.38	390.02	217.95	1075.30	394.81	234.41	1714.90	275.51	47.92	1667.94	284.11	48.69	1498.33	219.91	37.30	1503.93	234.43	88.99	1503.69	291.72	1277.62	0.00	0.00	0.00	1483.95	208.22	1693.72	1485.19	341.43	1694.48	1358.92	213.17	1652.16	1344.90	327.02	1647.92	-183.13	1278.05	71.92	411.32	1270.33	72.02	-184.39
6.75000	1120.37	333.57	45.06	1102.31	336.47	79.91	1033.40	389.89	224.78	1097.52	396.66	242.32	1714.72	275.47	47.41	1668.22	283.24	48.17	1498.53	220.45	37.37	1503.85	234.12	89.42	1515.79	292.90	1279.56	0.00	0.00	0.00	1497.04	207.74	1695.52	1496.22	341.49	1696.59	1371.12	212.63	1653.96	1356.47	326.14	1649.97	-185.03	1278.15	71.46	404.37	1272.11	71.99	-185.08
6.76000	1148.48	341.65	49.82	1126.58	343.51	84.25	1056.18	389.95	229.84	1120.56	396.87	248.97	1714.45	275.54	47.07	1668.10	283.45	48.10	1498.78	221.30	37.39	1503.98	233.95	89.86	1527.35	294.18	1281.78	0.00	0.00	0.00	1509.34	208.17	1697.59	1507.75	340.86	1698.88	1383.15	212.42	1655.68	1367.90	325.49	1651.98	-186.30	1277.52	71.36	408.84	1271.78	72.30	-185.05
6.77000	1177.11	349.87	53.19	1154.81	350.59	88.62	1081.08	390.76	233.54	1144.94	397.89	254.46	1715.14	275.71	47.27	1668.36	283.17	48.09	1498.79	221.57	37.62	1504.16	234.13	90.03	1539.04	295.52	1284.09	0.00	0.00	0.00	1519.80	208.60	1700.00	1519.13	340.97	1701.25	1395.10	212.06	1657.40	1379.21	325.09	1653.91	-186.97	1277.55	71.58	405.72	1271.39	72.72	-185.01
6.78000	1206.70	357.77	55.73	1184.24	356.91	91.70	1107.76	391.93	235.79	1170.34	398.84	258.31	1715.12	275.83	47.13	1668.93	283.37	48.19	1498.75	221.42	38.12	1504.73	235.41	89.96	1550.81	296.60	1286.45	0.00	0.00	0.00	1531.80	209.53	1702.20	1521.07	340.21	1707.22	1407.12	212.42	1659.22	1390.38	325.13	1655.73	-185.28	1278.46	71.60	400.41	1271.19	72.50	-184.21
6.79000	1237.03	364.81	57.46	1214.05	363.26	93.34	1135.12	393.68	236.97	1196.07	400.27	260.62	1714.93	275.83	46.66	1668.49	283.11	47.75	1498.73	221.78	38.42	1504.66	234.78	90.52	1561.41	297.63	1288.93	0.00	0.00	0.00	1542.72	209.78	1704.71	1528.48	339.75	1710.64	1418.88	212.28	1660.97	1401.58	325.29	1657.46	-188.58	1277.70	71.00	408.75	1270.96	72.49	-184.36
6.80000	1271.14	371.08	59.28	1245.51	368.43	94.54	1163.62	395.71	237.02	1222.34	401.98	261.23	1714.98	275.84	46.47	1668.70	282.99	47.79	1499.09	222.66	38.69	1504.88	235.11	91.05	1573.48	298.48	1291.23	0.00	0.00	0.00	1554.76	210.53	1706.83	1537.50	340.77	1712.99	1430.68	212.59	1662.78	1412.77	325.44	1659.18	-186.99	1279.45	70.73	403.23	1272.98	72.23	-184.43
6.81000	1304.86	376.27	60.06	1280.56	372.94	95.77	1191.45	397.58	235.14	1249.41	403.46	260.18	1715.16	275.50	46.10	1668.99	282.89	47.58	1499.13	223.04	39.02	1505.27	235.23	91.72	1584.33	299.07	1293.55	0.00	0.00	0.00	1566.81	212.11	1709.03	1549.84	342.04	1714.76	1442.40	213.18	1664.66	1423.96	325.74	1660.76	-183.49	1277.73	71.72	398.26	1274.57	71.18	-184.67
6.82000	1342.41	380.72	61.19	1314.48	376.98	95.48	1218.57	399.94	231.14	1276.89	405.71	257.78	1715.56	275.40	45.94	1669.13	282.79	47.39	1499.51	224.06	39.23	1505.35	235.16	92.46	1595.48	299.35	1295.79	0.00	0.00	0.00	1578.31	213.98	1711.35	1560.08	343.72	1716.42	1454.16	214.10	1666.42	1435.15	326.12	1662.21	-188.87	1278.11	70.74	408.54	1271.09	71.94	-183.85
6.83000	1380.63	384.00	61.87	1352.68	380.25	95.52	1246.09	403.14	225.15	1305.28	407.45	253.76	1715.48	275.21	45.33	1669.56	283.19	47.59	1499.33	223.53	39.95	1505.44	235.63	93.19	1606.62	299.71	1297.80	0.00	0.00	0.00	1588.12	215.53	1713.62	1571.47	344.97	1717.87	1465.36	214.07	1668.06	1446.15	326.81	1663.34	-184.87	1278.14	71.74	403.20	1270.87	72.65	-184.48
6.84000	1419.62	386.52	62.05	1389.74	382.68	94.43	1275.14	405.06	216.57	1333.82	409.83	248.76	1715.70	275.33	45.27	1669.90	283.11	47.65	1499.46	223.57	40.41	1505.66	235.51	94.00	1617.57	299.91	1299.52	0.00	0.00	0.00	1601.03	216.86	1715.22	1581.83	346.78	1718.92	1477.20	215.60	1669.60	1457.03	327.90	1664.17	-185.28	1277.00	71.59	408.80	1270.86	72.54	-183.90
6.85000	1459.77	387.97	62.15	1428.84	384.38	93.04	1306.16	408.54	208.00	1362.70	412.96	242.94	1716.34	275.17	45.01	1670.91	282.27	47.42	1499.57	223.47	40.95	1505.67	235.03	95.07	1628.37	300.18	1301.10	0.00	0.00	0.00	1611.07	218.93	1716.95	1592.22	349.12	1719.68	1488.44	216.20	1670.88	1467.93	328.95	1664.83	-186.71	1276.38	71.68	399.45	1271.71	71.33	-184.52
6.86000	1499.10	388.88	61.22	1467.55	385.38	90.98	1337.78	411.85	198.18	1393.07	414.75	235.38	1716.35	275.20	44.86	1670.63	283.06	47.63	1499.78	223.58	41.40	1506.40	236.28	95.47	1639.81	300.50	1302.36	0.00	0.00	0.00	1621.06	221.27	1718.34	1603.35	350.92	1720.15	1499.96	217.05	1672.11	1478.86	329.83	1665.22	-184.92	1275.98	72.59	407.78	1271.01	72.24	-183.92
6.87000	1541.12	389.47	60.84	1507.85	386.43	88.92	1370.62	414.88	186.99	1424.04	417.17	227.21	1716.68	275.00	44.59	1670.20	282.42	47.12	1499.74	223.47	42.14	1506.51	236.01	96.54	1650.18	300.64	1303.22	0.00	0.00	0.00	1634.39	223.66	1719.36	1613.61	353.17	1720.40	1511.74	218.94	1673.14	1489.82	330.85	1665.39	-183.06	1276.66	72.51	412.31	1270.45	72.23	-183.81
6.88000	1581.55	390.28	59.52	1546.82	387.39	85.75	1404.37	417.73	174.51	1455.52	419.73	218.36	1716.61	274.92	44.12	1671.46	283.04	47.85	1499.77	223.40	42.84	1506.83	235.67	97.60	1662.12	300.77	1303.75	0.00	0.00	0.00	1645.76	225.25	1720.24	1624.65	355.22	1720.34	1523.04	220.16	1673.74	1500.66	332.42	1665.27	-183.82	1277.93	72.15	411.36	1271.09	72.15	-184.82
6.89000	1622.34	391.12	58.47	1587.84	388.46	82.98	1439.72	419.52	160.77	1487.32	422.13	208.69	1716.56	275.75	44.31	1669.49	283.59	47.24	1500.11	223.66	43.37	1507.05	235.77	98.40	1673.36	301.20	1303.96	0.00	0.00	0.00	1657.17	228.07	1720.85	1636.23	357.13	1719.90	1534.58	221.71	1674.32	1511.70	333.64	1665.07	-183.61	1276.72	72.82	411.13	1270.47	71.90	-184.60
6.90000	1664.99	392.00	58.44	1627.85	389.83	80.27	1475.84	421.85	146.85	1519.86	425.27	198.82	1716.93	275.36	43.70	1663.63	297.96	56.63	1500.13	223.82	43.96	1507.82	236.68	98.93	1684.22	301.31	1303.92	0.00	0.00	0.00	1667.78	229.66	1721.09	1646.59	359.20	1719.42	1546.12	223.67	1674.67	1522.80	334.69	1664.61	-182.88	1278.08	72.40	411.90	1270.17	72.50	-184.64
6.91000	1706.40	392.79	58.01	1670.44	390.97	78.62	1513.12	423.00	132.64	1553.36	427.89	188.48	1713.21	277.19	49.68	1661.07	300.05	55.11	1499.92	223.06	44.97	1508.26	236.32	100.02	1695.44	301.71	1303.53	0.00	0.00	0.00	1678.62	232.11	1721.28	1657.86	361.51	1718.39	1557.53	225.39	1674.57	1533.87	336.19	1663.90	-186.49	1277.81	71.45	410.96	1269.73	72.16	-184.92
6.92000	1750.33	394.11	58.93	1714.67	392.14	74.21	1551.61	424.99	118.84	1588.14	429.23	177.55	1713.22	277.49	49.90	1666.46	296.56	56.04	1500.42	223.95	45.42	1508.59	236.47	100.69	1706.54	301.91	1302.90	0.00	0.00	0.00	1691.22	234.88	1720.80	1668.32	363.77	1717.50	1568.79	226.82	1674.20	1544.85	338.12	1662.87	-187.10	1277.53	70.97	410.82	1270.49	71.60	-184.66
6.93000	1793.95	395.72	60.45	1756.64	393.90	72.55	1591.26	425.97	104.88	1623.11	430.78	166.87	1714.00	277.21	49.97	1665.26	293.62	56.06	1500.57	224.00	46.02	1509.07	236.86	101.31	1717.89	302.09	1301.98	0.00	0.00	0.00	1702.20	236.93	1720.44	1679.39	365.47	1716.27	1580.62	229.43	1673.76	1556.22	339.39	1661.79	-184.99	1277.26	71.50	411.78	1270.18	72.06	-186.02
6.94000	1836.16	398.23	62.28	1799.29	395.70	71.55	1630.74	428.56	92.57	1659.77	430.41	155.63	1713.67	276.76	49.35	1664.77	293.94	55.77	1500.88	224.64	46.48	1509.50	236.57	102.15	1729.95	302.49	1300.75	0.00	0.00	0.00	1712.36	238.40	1719.89	1690.68	367.39	1714.90	1591.82	231.14	1672.95	1567.60	340.79	1660.38	-184.70	1276.81	71.64	411.18	1270.21	72.38	-185.91
6.95000	1879.07	400.91	65.16	1841.36	397.90	71.71	1671.85	428.97	80.36	1696.36	431.67	145.71	1712.90	276.40	48.55	1669.13	293.30	54.67	1501.11	225.17	46.98	1510.12	236.63	102.94	1741.33	302.94	1299.28	0.00	0.00	0.00	1723.35	240.10	1718.75	1701.58	369.97	1713.32	1603.21	233.52	1671.87	1578.98	342.41	1658.77	-182.62	1277.02	72.38	411.53	1270.41	72.60	-185.63
6.96000	1920.76	403.78	68.85	1883.84	400.33	72.69	1712.05	432.36	70.42	1733.91	431.53	136.12	1712.48	276.17	47.82	1673.23	282.56	46.59	1501.42	225.47	47.60	1510.59	236.41	103.78	1753.33	303.52	1297.65	0.00	0.00	0.00	1734.50	243.04	1718.02	1713.09	372.23	1711.53	1614.51	235.69	1670.59	1590.17	344.37	1656.90	-184.76	1277.10	72.26	411.90	1270.37	72.74	-185.53
6.97000	1962.76	406.79	74.02	1925.66	402.86	74.62	1753.83	432.04	59.97	1770.90	432.81	127.96	1717.75	274.46	41.99	1673.29	280.97	45.47	1501.52	224.93	48.41	1511.67	237.48	104.12	1764.66	304.26	1295.91	0.00	0.00	0.00	1746.23	245.65	1716.72	1723.47	374.79	1709.73	1625.59	237.30	1669.10	1601.36	346.45	1654.91	-186.05	1276.18	71.93	404.65	1269.50	73.38	-183.80
6.98000	2003.85	410.01	80.13	1966.68	405.89	77.87	1793.18	436.53	53.44	1807.94	434.41	121.30	1717.58	274.10	40.97	1672.60	280.96	45.28	1501.90	225.10	49.01	1512.18	236.61	105.13	1776.69	304.92	1294.02	0.00	0.00	0.00	1757.45	247.70	1715.50	1734.33	377.15	1707.91	1636.79	239.53	1667.53	1612.56	348.55	1652.87	-180.28	1277.02	72.99	402.14	1270.22	73.25	-184.47
6.99000	2045.48	414.75	83.94	2005.97	409.15	82.15	1834.22	438.10	47.27	1845.31	434.74	115.83	1717.66	274.18	40.93	1673.27	280.32	45.25	1501.97	224.56	49.93	1512.80	236.39	106.24	1787.45	305.88	1292.07	0.00	0.00	0.00	1768.27	249.44	1714.27	1746.18	378.98	1706.18	1648.16	241.69	1665.93	1623.99	350.56	1650.84	-183.89	1277.12	71.88	400.70	1271.65	72.52	-184.87
7.00000	2083.79	417.59	92.68	2045.40	411.89	88.02	1875.53	436.88	41.77	1880.81	436.43	112.49	1717.70	274.22	40.97	1673.68	279.55	44.99	1502.61	224.82	50.60	1514.03	236.67	107.14	1799.96	306.95	1290.29	0.00	0.00	0.00	1779.11	251.49	1712.89	1757.40	380.84	1704.48	1659.48	243.94	1664.27	1635.48	352.71	1648.74	-185.94	1277.62	71.49	409.64	1270.27	72.40	-184.86
7.01000	2120.70	421.87	102.22	2083.37	413.77	95.20	1913.06	439.14	40.31	1916.06	436.15	110.32	1717.52	274.02	40.55	1674.42	279.24	45.02	1503.13	225.06	51.61	1514.83	235.72	108.81	1812.71	308.03	1288.49	0.00	0.00	0.00	1790.86	254.38	1711.57	1769.33	382.85	1702.70	1671.10	246.51	1662.57	1646.98	355.15	1646.61	-187.52	1276.10	71.56	413.45	1270.41	72.75	-184.74
7.02000	2155.74	425.44	113.60	2118.87	418.99	101.31	1950.84	438.31	39.50	1949.66	435.10	109.13	1717.85	274.12	40.33	1674.50	278.90	44.79	1503.74	225.03	52.86	1516.11	235.81	110.07	1824.05	309.19	1286.73	0.00	0.00	0.00	1801.86	256.03	1710.35	1780.90	385.27	1700.93	1682.17	248.24	1660.79	1658.39	357.56	1644.54	-189.25	1278.99	70.72	402.75	1270.35	72.83	-184.78
7.03000	2187.38	428.01	125.87	2151.07	419.49	111.97	1987.61	435.58	39.54	1981.69	433.39	109.05	1718.59	273.82	40.05	1674.60	278.80	44.80	1504.45	225.14	54.25	1517.06	234.34	112.15	1835.87	310.44	1285.07	0.00	0.00	0.00	1813.24	258.69	1708.93	1791.61	387.52	1699.32	1693.65	250.84	1659.13	1669.91	359.90	1642.54	-188.76	1278.90	70.73	400.32	1270.03	73.13	-185.46
7.04000	2216.71	430.17	137.70	2180.70	421.61	121.21	2020.68	432.86	40.45	2010.23	432.82	110.24	1718.69	273.59	39.62	1675.72	278.07	44.73	1505.08	224.85	56.02	1518.58	234.07	114.13	1848.00	311.70	1283.55	0.00	0.00	0.00	1826.27	261.72	1707.40	1803.28	390.00	1697.57	1705.10	253.63	1657.35	1681.39	362.60	1640.57	-186.17	1277.13	71.72	398.32	1269.86	72.53	-185.80
7.05000	2242.35	430.88	148.15	2207.95	421.57	129.14	2051.15	429.54	41.11	2036.44	431.26	111.45	1719.49	273.39	39.40	1676.73	277.47	44.82	1506.28	225.66	57.67	1520.18	233.99	116.18	1859.60	312.89	1282.05	0.00	0.00	0.00	1835.81	263.61	1705.95	1814.38	392.50	1695.81	1716.45	256.14	1655.72	1693.09	365.06	1638.69	-185.81	1277.91	71.03	398.94	1271.41	72.29	-185.37
7.06000	2265.18	430.21	156.07	2231.55	421.17	136.21	2077.54	427.06	42.23	2060.33	429.78	112.45	1719.09	273.35	38.96	1677.28	277.31	44.86	1507.35	225.73	59.99	1522.07	233.74	118.59	1872.31	314.27	1280.70	0.00	0.00	0.00	1847.36	265.09	1704.37	1826.18	395.07	1694.00	1728.02	259.05	1654.07	1704.83	367.77	1636.79	-188.41	1278.80	70.67	409.10	1270.94	72.55	-184.84
7.07000	2285.13	427.99	160.80	2251.27	418.58	139.79	2098.57	426.94	44.07	2080.86	428.17	112.99	1719.74	273.18	38.60	1677.55	276.72	44.61	1508.36	225.32	62.61	1524.19	233.23	121.38	1884.53	315.81	1279.34	0.00	0.00	0.00	1859.49	268.08	1703.05	1838.32	397.00	1692.63	1739.74	262.28	1652.53	1716.50	370.64	1634.97	-183.71	1277.18	71.77	402.77	1272.20	71.86	-185.29
7.08000	2302.26	424.74	162.13	2268.84	415.54	141.28	2116.10	425.01	43.88	2098.36	425.77	112.32	1720.94	272.63	38.35	1678.16	276.68	44.62	1510.00	225.36	65.51	1526.56	232.52	124.46	1896.71	317.46	1278.21	0.00	0.00	0.00	1871.36	271.36	1701.86	1850.01	400.32	1691.02	1750.93	264.53	1651.04	1728.01	373.71	1633.24	-185.01	1277.10	71.95	410.02	1271.31	72.52	-184.39
7.09000	2314.98	419.51	160.12	2281.72	410.98	139.65	2129.26	423.02	41.96	2111.63	424.65	111.14	1720.63	273.01	38.18	1678.30	276.27	44.36	1511.29	224.46	69.02	1529.38	232.32	127.45	1909.44	319.05	1277.04	0.00	0.00	0.00	1881.60	274.14	1700.80	1860.72	403.14	1689.56	1762.60	267.94	1649.78	1739.46	376.86	1631.59	-190.18	1278.23	71.14	412.17	1270.90	72.58	-183.77
7.10000	2325.89	413.34	155.12	2292.75	406.19	134.97	2138.80	421.38	39.33	2123.04	421.42	108.51	1721.60	272.56	37.98	1678.88	275.47	44.01	1513.19	224.36	72.31	1531.99	230.67	131.23	1921.65	320.92	1275.99	0.00	0.00	0.00	1893.16	277.06	1699.69	1872.43	405.73	1688.32	1774.39	271.67	1648.63	1750.83	380.28	1630.01	-181.41	1276.86	72.58	411.41	1270.91	72.38	-183.66
7.11000	2334.78	405.94	147.02	2298.75	398.55	127.94	2145.48	417.96	37.52	2130.21	419.89	106.10	1722.04	272.81	38.09	1679.56	275.52	44.14	1515.11	223.35	76.19	1535.96	230.78	134.36	1934.64	322.82	1275.12	0.00	0.00	0.00	1905.10	279.72	1698.59	1884.87	408.85	1686.84	1785.22	273.74	1647.20	1762.77	383.09	1628.58	-182.35	1277.68	72.40	411.61	1270.55	72.64	-183.98
7.12000	2340.92	397.62	136.72	2306.41	392.29	119.02	2148.44	417.25	38.62	2137.19	416.34	102.53	1722.62	272.13	37.53	1679.80	274.85	43.64	1517.97	224.05	79.66	1539.72	229.40	138.53	1947.27	324.83	1274.31	0.00	0.00	0.00	1917.12	283.85	1697.54	1896.33	411.75	1685.64	1796.72	277.27	1645.89	1774.17	386.89	1626.98	-185.35	1278.70	71.36	413.40	1270.72	73.02	-186.04
7.13000	2346.80	390.70	125.74	2310.62	385.33	109.90	2152.06	414.73	40.56	2143.00	413.19	98.65	1722.80	271.97	37.23	1680.86	274.82	43.82	1521.08	224.37	83.60	1543.73	227.76	142.82	1959.78	326.90	1273.59	0.00	0.00	0.00	1926.87	286.36	1696.67	1907.60	414.80	1684.46	1808.46	281.28	1644.53	1785.77	390.32	1625.45	-186.81	1276.70	72.03	405.30	1271.25	73.14	-185.92
7.14000	2354.29	385.24	115.58	2317.27	382.24	101.58	2156.76	412.34	40.55	2149.27	412.86	97.27	1722.97	272.13	37.28	1681.07	274.59	43.47	1523.71	223.06	88.49	1548.79	227.52	146.97	1972.71	329.06	1272.96	0.00	0.00	0.00	1938.23	288.77	1695.54	1918.66	418.49	1683.22	1819.38	283.65	1643.17	1797.40	393.74	1623.96	-185.11	1277.88	72.08	409.45	1270.02	73.00	-184.24
7.15000	2361.83	383.55	105.43	2321.57	380.12	93.70	2158.76	414.51	41.04	2155.00	414.34	100.63	1723.66	273.43	35.08	1682.34	274.45	43.47	1527.03	222.22	93.78	1554.54	226.85	151.64	1985.46	331.24	1272.57	0.00	0.00	0.00	1949.82	293.02	1695.21	1930.02	422.30	1682.27	1830.68	287.31	1642.03	1809.03	397.28	1622.66	-185.59	1278.71	71.36	402.44	1271.72	71.97	-184.99
7.16000	2367.46	385.01	95.94	2326.28	380.83	87.22	2161.03	414.76	39.75	2159.82	414.50	99.66	1723.83	273.38	35.01	1683.48	273.92	43.11	1531.43	221.70	99.62	1561.09	225.99	156.91	1998.54	333.34	1272.49	0.00	0.00	0.00	1960.64	296.29	1695.45	1941.87	425.69	1682.10	1842.24	291.21	1641.61	1820.82	400.87	1621.78	-185.22	1277.74	71.70	407.95	1271.90	72.07	-185.08
7.17000	2370.48	387.03	88.68	2329.60	384.62	82.01	2161.43	416.85	38.05	2162.79	417.38	101.25	1723.92	272.80	37.51	1684.71	273.83	42.97	1536.99	221.85	105.97	1569.04	226.11	162.27	2011.47	335.55	1272.88	0.00	0.00	0.00	1971.99	299.96	1696.09	1953.85	429.44	1682.21	1853.82	295.44	1641.93	1832.54	404.76	1621.47	-184.21	1275.42	72.25	411.34	1270.84	72.61	-185.18
7.18000	2373.34	387.25	83.19	2331.50	384.89	78.25	2160.93	419.05	36.04	2165.28	416.97	101.32	1723.74	272.36	37.59	1685.45	273.97	42.65	1543.16	222.44	113.14	1577.27	224.53	168.93	2024.61	337.55	1273.80	0.00	0.00	0.00	1984.20	303.70	1697.19	1965.48	432.81	1682.80	1865.49	299.87	1642.92	1844.10	408.54	1621.77	-186.15	1278.04	71.16	411.90	1270.39	72.70	-185.31
7.19000	2375.69	382.95	77.02	2329.82	381.90	76.95	2159.80	420.80	33.12	2167.58	416.62	101.92	1723.44	272.72	38.10	1688.36	274.15	42.98	1550.20	222.60	121.31	1587.18	223.84	175.72	2037.54	339.49	1275.38	0.00	0.00	0.00	1994.96	307.45	1698.54	1976.85	436.57	1683.49	1876.57	303.11	1644.22	1855.55	412.27	1622.43	-183.56	1275.90	72.40	403.69	1270.17	72.87	-185.95
7.20000	2377.01	380.00	71.89	2332.01	379.12	73.92	2161.63	418.84	32.64	2170.61	415.78	102.81	1723.55	273.10	38.21	1690.99	274.13	43.20	1558.86	223.47	129.95	1598.55	222.96	182.91	2050.34	341.21	1277.42	0.00	0.00	0.00	2007.12	311.30	1700.08	1987.96	440.47	1684.33	1887.87	306.85	1645.78	1867.22	415.53	1623.35	-183.54	1275.32	72.60	408.35	1270.33	72.12	-185.23
7.21000	2377.48	380.60	69.08	2331.68	378.96	73.35	2163.99	417.30	33.54	2172.26	415.31	103.11	1724.95	272.78	38.40	1694.64	273.88	44.14	1569.07	224.03	139.52	1611.13	221.30	190.39	2062.24	343.00	1279.62	0.00	0.00	0.00	2017.56	315.01	1701.95	1999.24	444.18	1685.23	1899.25	310.46	1647.52	1878.75	418.94	1624.32	-186.78	1275.16	71.92	401.78	1271.37	71.76	-185.05
7.22000	2377.86	380.82	66.54	2330.95	377.84	76.88	2164.60	417.29	35.63	2172.24	415.29	102.34	1725.19	272.60	38.57	1698.24	273.62	45.92	1580.41	224.35	149.89	1625.06	219.99	198.15	2074.16	344.70	1281.97	0.00	0.00	0.00	2028.43	319.26	1703.84	2010.88	447.61	1686.01	1911.04	314.84	1649.42	1890.28	422.34	1625.31	-184.81	1276.70	72.12	407.68	1271.44	72.04	-185.62
7.23000	2377.54	380.08	64.22	2330.80	376.92	75.85	2164.49	417.39	36.78	2173.12	415.21	102.41	1727.26	272.00	38.22	1703.78	273.45	48.64	1593.65	225.09	160.71	1640.09	218.72	206.04	2086.50	346.49	1284.24	0.00	0.00	0.00	2039.76	322.53	1705.77	2021.76	451.15	1686.93	1922.92	318.76	1651.35	1901.84	425.32	1626.30	-186.68	1276.44	71.91	411.66	1271.03	72.39	-185.95
7.24000	2377.33	380.50	62.09	2331.78	376.71	75.38	2165.91	414.46	35.00	2174.27	414.19	102.32	1730.28	270.28	39.25	1709.96	273.06	52.09	1608.19	225.05	172.22	1657.16	218.53	213.75	2098.29	348.30	1286.36	0.00	0.00	0.00	2050.84	325.84	1707.67	2033.85	454.60	1687.73	1934.12	321.16	1653.16	1913.45	427.98	1627.51	-187.95	1277.22	71.42	411.12	1270.02	72.03	-186.28
7.25000	2377.70	380.63	61.36	2331.49	376.91	74.48	2164.11	417.03	35.45	2173.89	414.32	101.95	1735.57	268.70	38.17	1718.46	271.99	56.10	1623.67	223.99	184.20	1674.48	216.62	222.10	2110.07	349.93	1288.41	0.00	0.00	0.00	2062.99	328.81	1709.34	2045.36	457.39	1688.90	1945.22	322.96	1654.93	1925.08	430.44	1628.89	-181.75	1276.19	72.90	410.24	1270.36	72.17	-184.93
7.26000	2377.39	380.94	60.02	2330.91	376.93	73.57	2164.02	417.29	35.38	2174.57	414.78	102.28	1741.66	266.59	36.26	1728.55	270.45	60.58	1641.37	223.68	195.81	1694.63	217.98	229.03	2122.10	351.38	1290.30	0.00	0.00	0.00	2074.94	332.44	1711.32	2056.61	460.26	1690.32	1957.14	326.44	1657.10	1936.48	433.12	1630.42	-187.98	1276.14	71.82	411.49	1269.34	72.86	-185.04
7.27000	2377.36	381.05	59.10	2330.86	377.35	72.86	2164.49	416.78	35.19	2175.46	415.12	102.67	1748.57	263.69	34.13	1741.56	268.69	65.88	1660.56	223.21	206.85	1715.39	218.02	236.14	2133.70	352.65	1292.11	0.00	0.00	0.00	2086.02	334.73	1713.23	2067.50	462.98	1691.86	1968.89	329.51	1659.20	1948.11	435.52	1632.09	-189.41	1275.89	71.24	411.41	1270.01	72.55	-185.03
7.28000	2377.45	381.31	58.37	2331.39	377.41	72.43	2163.21	418.08	35.80	2175.46	415.54	102.39	1760.61	260.31	36.76	1756.17	266.86	70.61	1680.12	223.46	215.98	1736.48	218.30	243.11	2145.08	353.61	1293.91	0.00	0.00	0.00	2097.02	337.31	1715.42	2078.76	465.65	1693.35	1980.76	332.41	1661.43	1959.87	437.57	1633.83	-192.23	1274.63	70.69	411.30	1270.35	72.07	-185.45
7.29000	2377.70	381.85	57.58	2331.46	377.80	72.06	2163.89	417.34	35.84	2175.60	415.99	102.53	1779.78	257.68	43.11	1775.39	265.61	75.94	1700.26	225.71	223.27	1757.36	218.38	249.61	2156.90	354.36	1295.74	0.00	0.00	0.00	2108.55	339.34	1717.39	2090.05	467.58	1695.02	1991.79	333.85	1663.31	1971.60	439.32	1635.63	-188.60	1276.71	71.75	411.57	1270.21	72.07	-185.59
7.30000	2377.59	381.55	57.35	2331.21	378.07	71.55	2163.51	417.06	36.47	2174.82	416.63	102.45	1802.68	255.26	48.19	1798.70	263.90	81.19	1722.52	227.27	229.21	1779.66	220.88	255.09	2167.91	355.01	1297.49	0.00	0.00	0.00	2119.32	340.97	1719.42	2101.97	469.82	1696.59	2003.62	336.27	1665.34	1983.28	440.96	1637.27	-187.08	1274.64	72.18	411.26	1270.36	72.39	-184.90
7.31000	2377.53	381.74	57.04	2331.70	378.09	71.46	2163.26	417.80	36.71	2175.06	417.23	102.93	1829.16	253.68	53.02	1824.75	262.36	85.71	1746.06	228.92	233.22	1802.40	224.03	259.74	2179.13	355.51	1299.19	0.00	0.00	0.00	2131.67	343.24	1721.43	2112.84	471.98	1698.32	2015.00	337.93	1667.26	1994.76	442.63	1638.85	-191.36	1275.80	70.93	403.06	1269.78	72.71	-184.82
7.32000	2377.43	381.44	56.82	2332.28	378.29	71.51	2163.12	417.95	36.96	2175.55	416.59	102.64	1857.52	253.05	56.96	1851.98	262.18	89.18	1770.77	229.88	235.52	1826.27	227.30	262.89	2190.14	356.13	1300.81	0.00	0.00	0.00	2143.20	345.50	1723.42	2124.14	473.45	1700.16	2026.57	339.76	1669.08	2006.41	444.09	1640.31	-189.10	1276.42	71.28	410.04	1270.24	73.08	-185.56
7.33000	2377.44	381.68	56.54	2331.82	378.51	71.03	2163.47	417.58	37.10	2174.93	417.10	102.80	1887.32	252.67	59.95	1880.77	262.46	91.57	1795.97	230.37	236.31	1850.82	229.81	265.13	2201.16	356.70	1302.40	0.00	0.00	0.00	2154.87	348.14	1725.65	2135.79	474.83	1701.65	2038.08	340.93	1670.82	2018.26	445.27	1641.88	-184.98	1275.41	72.61	411.80	1270.10	72.13	-185.96
7.34000	2378.07	381.82	56.45	2331.94	378.79	70.77	2164.03	416.89	37.00	2174.92	417.72	103.41	1919.09	252.77	62.30	1910.08	262.75	92.57	1822.08	232.03	235.34	1875.95	231.83	265.72	2211.81	357.43	1304.03	0.00	0.00	0.00	2165.36	348.58	1727.65	2148.20	476.23	1703.02	2050.18	342.77	1672.77	2029.88	446.45	1643.41	-183.84	1274.87	72.67	410.91	1270.38	72.17	-184.90
7.35000	2378.45	382.27	56.00	2332.63	378.82	70.89	2164.18	416.19	37.37	2176.09	416.66	103.49	1951.97	252.87	63.84	1941.46	263.49	93.41	1848.60	233.34	233.18	1901.54	234.27	264.59	2222.46	358.26	1305.73	0.00	0.00	0.00	2176.98	349.62	1729.44	2159.29	477.35	1704.66	2061.20	343.25	1674.50	2041.85	447.19	1645.13	-188.43	1276.02	71.72	402.48	1269.06	73.12	-184.84
7.36000	2378.91	382.89	55.49	2333.47	379.02	71.07	2162.33	418.88	38.96	2175.81	417.19	103.83	1986.52	253.22	65.12	1975.30	262.70	92.93	1875.82	235.45	229.30	1927.03	235.52	262.45	2233.23	359.20	1307.41	0.00	0.00	0.00	2187.91	349.84	1730.95	2170.86	478.28	1706.24	2072.90	344.65	1676.45	2053.47	448.12	1646.91	-186.97	1274.96	72.04	409.30	1269.00	72.74	-185.19
7.37000	2378.85	382.56	55.39	2332.66	379.10	70.52	2163.54	417.31	38.60	2178.18	415.88	104.27	2022.93	253.85	66.11	2007.99	264.18	92.26	1903.47	237.36	224.08	1953.16	236.77	259.14	2244.11	360.33	1309.06	0.00	0.00	0.00	2200.57	351.51	1732.26	2182.33	479.09	1707.68	2085.02	346.76	1678.38	2065.07	449.06	1648.69	-186.62	1276.58	71.92	412.41	1269.34	72.49	-184.76
7.38000	2379.01	382.44	55.48	2333.15	379.34	70.55	2163.32	417.77	39.39	2177.26	416.92	104.66	2060.67	254.63	66.92	2043.03	265.22	90.98	1931.66	238.07	217.89	1980.05	238.95	254.53	2254.57	361.58	1310.63	0.00	0.00	0.00	2211.94	351.99	1733.47	2194.31	479.71	1708.99	2096.07	347.01	1679.77	2076.59	450.15	1650.43	-189.67	1276.88	71.09	412.37	1269.76	72.76	-185.05
7.39000	2378.76	382.60	54.98	2332.92	379.39	70.05	2163.53	417.40	39.40	2178.71	416.61	104.99	2098.93	255.56	67.22	2078.60	266.93	89.35	1961.68	240.08	210.01	2006.63	239.73	249.42	2264.89	362.98	1312.00	0.00	0.00	0.00	2223.54	352.20	1734.24	2205.44	480.64	1710.26	2107.33	347.91	1681.22	2088.29	451.03	1652.14	-189.44	1275.52	71.57	403.30	1271.02	72.75	-185.64
7.40000	2378.67	382.60	54.73	2333.28	379.42	70.06	2163.58	417.47	39.56	2178.65	416.66	105.12	2136.47	256.33	66.65	2115.97	267.95	87.34	1992.05	242.54	201.02	2035.50	243.45	242.43	2275.00	364.42	1313.19	0.00	0.00	0.00	2235.26	352.33	1734.88	2216.93	481.57	1711.17	2118.79	348.61	1682.50	2099.80	451.81	1653.77	-186.72	1275.39	72.23	408.66	1270.77	72.63	-185.78
7.41000	2378.47	382.65	54.30	2333.62	379.50	70.08	2163.35	417.93	40.10	2179.08	416.92	105.94	2174.10	256.63	65.75	2152.15	269.06	85.05	2023.06	244.75	191.26	2063.86	244.92	235.16	2285.26	365.95	1314.12	0.00	0.00	0.00	2246.48	353.04	1735.62	2228.29	482.02	1712.20	2129.95	348.47	1683.42	2111.29	452.49	1655.28	-188.83	1275.88	71.54	411.84	1270.65	72.66	-185.30
7.42000	2378.40	382.07	54.36	2333.75	379.53	69.79	2163.44	417.72	40.71	2178.51	416.89	105.84	2212.57	256.32	64.88	2188.26	270.77	82.69	2054.94	247.29	180.76	2093.18	247.20	226.76	2295.75	367.45	1314.80	0.00	0.00	0.00	2258.42	353.37	1735.85	2240.30	482.21	1712.90	2142.16	350.32	1684.55	2122.80	453.09	1656.63	-191.67	1277.79	70.94	400.87	1270.24	72.17	-184.94
7.43000	2378.45	382.12	54.04	2334.07	379.34	69.52	2163.15	418.17	41.47	2178.85	416.75	106.07	2252.24	255.49	64.21	2212.69	290.42	86.83	2087.13	249.57	169.61	2122.74	248.22	218.17	2306.29	369.03	1315.16	0.00	0.00	0.00	2269.98	353.39	1735.83	2252.55	482.22	1713.68	2153.70	350.93	1685.19	2133.91	454.17	1657.75	-189.16	1277.13	71.23	407.42	1270.82	72.20	-185.80
7.44000	2378.86	382.41	53.56	2334.54	379.31	69.42	2163.92	417.12	41.49	2178.06	416.93	106.16	2291.35	254.83	63.18	2252.82	295.58	86.34	2120.68	251.79	158.10	2153.50	250.45	208.41	2316.78	370.54	1315.32	0.00	0.00	0.00	2281.01	353.68	1735.95	2263.78	482.61	1714.41	2165.20	351.70	1685.74	2145.42	454.86	1658.77	-189.88	1276.59	71.12	410.78	1270.49	71.91	-185.55
7.45000	2377.42	379.99	59.49	2334.78	378.97	69.19	2163.58	417.59	41.97	2180.59	416.55	107.66	2330.66	254.51	62.40	2292.10	290.38	81.11	2154.09	252.56	146.63	2184.83	252.74	198.29	2326.84	372.13	1315.24	0.00	0.00	0.00	2293.05	354.39	1735.76	2274.96	483.06	1714.80	2176.42	351.87	1685.99	2157.06	455.26	1659.61	-184.75	1274.85	72.10	410.45	1270.44	72.20	-185.42
7.46000	2377.37	379.86	59.19	2334.07	378.86	68.70	2163.85	417.36	42.48	2180.52	415.88	107.50	2370.82	254.53	62.33	2336.32	275.93	73.09	2187.76	252.63	135.48	2216.10	253.07	188.56	2337.67	373.59	1314.93	0.00	0.00	0.00	2304.70	354.37	1735.48	2286.52	483.42	1715.06	2187.93	352.84	1686.00	2168.56	455.85	1660.16	-188.53	1277.34	70.98	411.34	1270.10	72.56	-184.73
7.47000	2377.75	379.47	59.06	2334.59	378.77	68.56	2163.81	416.91	43.02	2180.82	416.43	108.35	2410.86	254.94	62.83	2378.72	272.62	69.59	2222.21	251.96	124.05	2249.38	255.66	177.92	2348.09	375.04	1314.47	0.00	0.00	0.00	2316.74	354.89	1734.98	2298.28	483.59	1715.13	2198.97	352.86	1685.79	2180.02	456.47	1660.52	-189.77	1277.20	71.27	410.34	1270.63	72.28	-184.38
7.48000	2378.34	379.30	58.99	2335.08	378.80	68.58	2164.30	416.33	42.92	2180.56	416.23	108.68	2451.79	255.85	64.35	2418.33	272.16	68.52	2256.78	250.53	113.01	2282.40	257.05	167.24	2358.62	376.38	1313.75	0.00	0.00	0.00	2328.09	354.95	1734.36	2309.73	483.89	1715.05	2210.55	353.60	1685.54	2191.44	456.98	1660.64	-193.01	1278.58	69.78	404.10	1269.00	73.33	-185.24
7.49000	2378.70	379.55	58.89	2334.55	379.37	68.12	2164.40	416.26	43.56	2180.87	415.93	108.88	2493.39	257.31	64.75	2455.73	276.26	69.10	2293.66	250.51	101.46	2316.24	257.81	157.27	2368.84	377.68	1312.90	0.00	0.00	0.00	2338.86	354.88	1733.87	2321.07	484.21	1714.71	2222.85	355.21	1685.11	2202.54	457.95	1660.44	-190.95	1278.69	70.34	397.49	1271.29	71.82	-184.79
7.50000	2379.06	379.95	58.81	2334.52	379.72	67.94	2164.40	416.18	43.80	2181.57	416.38	109.53	2534.45	260.25	67.90	2497.65	274.72	68.96	2330.31	249.39	91.04	2349.35	257.17	147.92	2379.15	378.93	1311.89	0.00	0.00	0.00	2350.57	355.08	1732.86	2332.86	484.62	1714.09	2233.46	354.58	1684.18	2213.98	458.62	1660.13	-186.89	1275.56	72.01	407.32	1270.93	71.49	-184.91
7.51000	2377.97	380.26	57.96	2334.89	380.02	67.80	2164.07	416.66	44.57	2183.34	414.87	109.63	2574.62	262.70	70.67	2535.33	276.56	69.75	2367.11	247.65	81.48	2383.37	256.87	138.89	2389.52	380.19	1310.66	0.00	0.00	0.00	2361.63	355.69	1732.13	2343.84	484.59	1713.77	2245.17	355.63	1683.46	2225.89	458.58	1659.73	-187.56	1275.65	71.71	411.78	1270.53	72.30	-184.97
7.52000	2380.33	382.79	51.82	2335.02	380.43	67.67	2163.82	416.52	45.09	2182.27	415.84	110.39	2614.07	267.02	75.34	2567.26	283.61	80.24	2403.61	245.15	72.91	2416.47	255.23	131.27	2400.04	381.42	1309.25	0.00	0.00	0.00	2372.66	355.35	1730.90	2355.07	485.23	1712.94	2256.31	355.76	1682.35	2237.26	459.10	1659.04	-185.99	1278.29	71.60	411.10	1271.24	72.26	-184.75
7.53000	2380.20	383.11	51.35	2334.37	380.68	67.17	2164.10	416.52	45.44	2183.30	415.42	110.73	2652.26	273.14	78.25	2607.83	284.44	75.38	2440.42	243.45	65.36	2449.58	254.08	124.46	2410.13	382.63	1307.66	0.00	0.00	0.00	2383.90	355.54	1729.76	2366.74	484.95	1712.15	2268.09	356.98	1681.20	2248.42	459.60	1658.05	-189.55	1278.51	70.97	410.72	1271.12	72.25	-184.11
7.54000	2380.35	383.50	50.94	2335.09	380.74	67.22	2164.24	416.28	46.08	2182.82	414.52	110.72	2688.58	277.83	83.74	2635.27	299.30	85.68	2476.31	240.72	59.28	2483.27	254.17	118.34	2420.61	383.85	1305.93	0.00	0.00	0.00	2396.03	355.98	1728.47	2377.80	485.46	1711.27	2278.80	356.43	1679.67	2260.07	459.61	1657.05	-189.24	1278.77	70.78	410.03	1270.94	72.06	-184.03
7.55000	2380.60	383.67	50.72	2334.79	380.83	66.71	2164.37	416.65	46.98	2184.24	413.86	111.06	2724.32	283.20	89.94	2667.24	305.82	91.25	2508.62	236.53	55.15	2515.77	254.70	113.19	2431.17	385.06	1304.05	0.00	0.00	0.00	2407.23	356.53	1727.31	2388.95	485.63	1710.28	2289.75	356.27	1677.97	2271.41	459.88	1655.77	-189.27	1279.50	70.51	409.95	1270.51	71.62	-184.75
7.56000	2380.22	383.43	50.49	2334.47	381.14	66.36	2165.37	415.22	47.38	2184.42	414.63	112.27	2757.16	289.75	97.66	2704.04	305.08	93.94	2540.81	234.44	51.53	2547.07	251.40	118.49	2441.54	386.32	1302.02	0.00	0.00	0.00	2418.22	356.05	1725.79	2400.08	486.00	1709.28	2301.77	357.31	1676.35	2282.93	459.98	1654.44	-193.38	1278.64	69.62	410.87	1270.45	72.16	-185.28
7.57000	2380.95	384.20	50.13	2335.66	381.12	66.70	2165.65	415.27	48.35	2186.16	413.99	113.18	2789.27	295.14	105.75	2742.73	301.78	96.38	2577.67	230.45	48.04	2576.86	252.45	117.70	2452.38	387.63	1300.04	0.00	0.00	0.00	2429.41	356.45	1724.45	2411.27	486.47	1708.24	2312.94	356.49	1674.60	2294.10	460.48	1652.99	-194.58	1279.51	69.47	410.81	1270.60	72.19	-185.15
7.58000	2380.87	384.39	49.83	2335.74	381.38	66.33	2166.02	414.80	49.14	2186.33	413.99	113.60	2823.12	300.45	103.67	2771.79	305.88	103.00	2603.63	226.96	47.81	2603.80	253.61	117.67	2463.22	388.93	1298.06	0.00	0.00	0.00	2441.37	356.58	1723.03	2422.57	486.39	1707.13	2325.17	357.64	1672.97	2305.81	460.13	1651.61	-188.27	1277.36	70.92	397.14	1272.21	70.67	-185.16
7.59000	2381.42	384.74	49.50	2336.22	381.56	66.34	2166.33	414.93	50.06	2187.21	414.31	114.54	2849.96	306.27	111.68	2798.58	310.46	110.00	2623.08	225.11	49.41	2628.71	256.65	116.77	2474.07	390.21	1296.19	0.00	0.00	0.00	2453.45	356.95	1721.61	2434.21	486.21	1705.96	2336.94	357.44	1671.29	2316.91	460.20	1650.23	-191.59	1278.27	70.54	406.39	1270.04	71.64	-186.29
7.60000	2381.76	384.78	49.41	2336.14	381.98	65.87	2167.56	413.97	50.88	2187.29	414.86	115.38	2874.20	312.81	119.38	2822.41	315.22	116.52	2640.43	226.07	51.38	2650.89	259.00	116.70	2484.99	391.59	1294.43	0.00	0.00	0.00	2464.61	356.71	1720.14	2445.27	486.18	1704.78	2348.67	357.46	1669.74	2327.98	460.25	1648.82	-190.50	1274.01	71.52	411.01	1269.96	72.36	-186.07
7.61000	2381.88	384.85	49.23	2337.56	382.00	66.17	2167.35	415.00	52.26	2188.09	415.28	116.71	2891.97	328.54	123.58	2844.33	319.79	122.22	2660.07	230.98	52.30	2672.77	262.89	117.53	2496.16	392.84	1292.83	0.00	0.00	0.00	2475.90	356.42	1718.58	2456.39	486.23	1703.50	2360.48	357.26	1668.17	2339.43	459.66	1647.58	-185.16	1275.72	71.98	411.17	1270.51	72.47	-184.31
7.62000	2381.94	384.80	49.13	2337.34	382.47	65.86	2167.56	415.84	53.91	2189.94	416.09	118.77	2911.12	334.57	128.19	2857.75	327.18	139.12	2686.41	240.98	50.71	2685.02	259.17	130.67	2507.33	394.18	1291.27	0.00	0.00	0.00	2487.84	356.67	1717.07	2467.71	486.25	1702.24	2372.64	357.36	1666.70	2350.11	459.71	1646.21	-186.55	1277.98	71.20	410.79	1270.08	72.48	-184.87
7.63000	2382.14	384.63	49.12	2337.46	382.77	65.47	2168.65	414.78	54.97	2191.06	415.59	119.52	2927.45	338.73	131.27	2871.25	331.34	141.30	2719.06	255.15	47.74	2698.96	262.64	131.77	2518.45	395.42	1289.85	0.00	0.00	0.00	2499.38	356.54	1715.57	2478.96	485.88	1701.00	2384.26	356.81	1665.21	2361.39	458.97	1645.01	-187.26	1278.19	70.74	411.20	1269.90	72.04	-184.98
7.64000	2381.89	384.71	48.86	2338.44	383.21	65.61	2169.62	415.05	56.90	2192.24	416.43	121.69	2939.80	340.42	132.75	2886.31	334.64	143.41	2734.29	260.67	45.79	2712.75	266.26	130.17	2529.82	396.62	1288.43	0.00	0.00	0.00	2510.79	355.93	1713.97	2489.86	485.26	1700.00	2396.36	356.30	1663.74	2372.61	458.23	1643.86	-187.05	1276.98	71.19	410.08	1270.45	72.11	-184.98
7.65000	2382.49	384.68	48.86	2338.92	383.40	65.43	2171.09	413.83	58.58	2194.19	416.48	123.81	2949.96	342.39	131.75	2895.41	337.58	140.72	2745.99	265.29	43.72	2724.33	270.10	128.58	2541.15	397.73	1287.09	0.00	0.00	0.00	2518.01	353.08	1715.56	2501.33	484.96	1698.72	2407.77	355.04	1662.17	2383.63	457.64	1642.61	-184.27	1275.55	72.47	411.45	1270.35	71.98	-184.77
7.66000	2382.39	384.54	48.90	2339.39	383.64	65.23	2171.33	414.92	61.38	2195.27	417.61	126.43	2959.13	345.73	127.45	2904.87	340.72	137.23	2754.75	267.32	41.84	2733.15	273.71	126.64	2552.81	398.74	1285.73	0.00	0.00	0.00	2528.59	352.04	1714.78	2512.21	484.63	1697.51	2419.84	354.93	1660.67	2394.87	456.47	1641.44	-186.44	1275.56	71.74	411.74	1270.21	72.01	-184.90
7.67000	2383.35	384.78	48.95	2339.97	384.11	64.93	2172.14	415.22	64.36	2197.25	417.03	128.21	2966.69	350.26	119.55	2912.50	344.18	131.73	2753.07	265.63	40.70	2739.84	276.77	123.75	2564.60	399.66	1284.46	0.00	0.00	0.00	2540.48	351.54	1713.20	2522.88	484.03	1696.46	2430.65	352.65	1658.97	2405.53	455.97	1640.15	-188.10	1276.43	71.39	402.68	1269.71	72.29	-185.57
7.68000	2383.44	384.77	48.84	2341.05	384.28	64.82	2172.41	416.81	67.84	2197.69	418.32	130.57	2970.20	353.57	109.17	2917.68	348.00	123.58	2756.84	270.67	37.98	2743.46	279.82	120.68	2576.32	400.49	1283.28	0.00	0.00	0.00	2551.72	351.18	1711.74	2534.00	483.29	1695.38	2442.40	351.99	1657.38	2416.44	455.14	1638.91	-188.90	1276.07	71.27	396.96	1270.68	71.66	-184.60
7.69000	2383.85	384.57	49.22	2341.77	384.65	64.32	2175.01	414.81	70.17	2201.80	418.45	133.96	2975.85	358.39	98.19	2921.29	351.94	114.56	2765.30	279.81	34.35	2745.02	281.88	116.47	2587.92	401.23	1282.23	0.00	0.00	0.00	2563.54	350.39	1710.20	2545.55	482.37	1694.37	2453.67	350.65	1655.90	2427.57	453.97	1637.72	-185.43	1276.99	71.73	406.56	1270.89	71.48	-184.68
7.70000	2384.92	385.42	48.71	2341.92	384.85	64.17	2176.19	415.49	73.97	2206.63	416.70	132.17	2975.30	351.52	110.19	2926.49	355.16	106.85	2772.00	285.27	33.00	2760.40	294.50	90.65	2600.12	401.86	1281.36	0.00	0.00	0.00	2575.00	349.66	1708.99	2556.71	481.44	1693.37	2465.12	349.52	1654.37	2438.55	452.92	1636.67	-186.43	1278.35	71.30	411.23	1270.59	72.25	-184.50
7.71000	2383.70	385.22	48.35	2341.09	384.79	64.28	2178.86	414.64	77.30	2209.75	417.18	135.49	2979.64	351.42	101.79	2930.71	356.55	98.07	2774.95	285.88	32.99	2765.52	292.53	97.16	2612.20	402.51	1280.75	0.00	0.00	0.00	2586.71	348.87	1708.25	2567.36	480.91	1692.77	2476.43	347.79	1653.28	2449.42	452.01	1635.80	-190.31	1280.65	69.73	410.51	1271.04	72.14	-185.79
7.72000	2385.37	385.41	48.66	2339.61	384.57	64.64	2181.76	414.41	81.58	2212.78	418.81	139.85	2982.64	350.44	91.97	2934.47	356.32	90.42	2777.02	285.39	33.41	2768.51	292.57	97.34	2624.61	403.24	1280.52	0.00	0.00	0.00	2598.18	348.22	1708.05	2578.26	480.13	1692.71	2487.77	346.34	1652.90	2460.56	450.68	1635.56	-193.23	1278.89	69.48	410.15	1270.52	71.72	-185.02
7.73000	2387.26	386.25	48.58	2337.79	384.28	65.22	2183.77	416.13	87.00	2216.69	420.04	144.48	2984.55	350.33	84.28	2935.54	356.30	84.06	2778.98	285.00	34.16	2771.50	292.71	97.60	2636.61	404.00	1280.81	0.00	0.00	0.00	2609.36	347.49	1708.42	2588.93	479.27	1693.27	2500.01	346.07	1653.11	2471.31	449.77	1635.74	-191.23	1278.78	70.35	402.90	1270.18	72.22	-184.69
7.74000	2395.04	393.14	28.47	2335.96	384.00	66.02	2186.93	416.45	92.91	2222.09	421.23	149.59	2985.45	351.92	79.47	2935.17	357.94	79.43	2779.78	284.57	34.60	2773.54	293.20	98.02	2648.40	404.85	1281.70	0.00	0.00	0.00	2620.60	346.74	1709.10	2599.43	478.66	1694.00	2511.92	345.61	1654.04	2482.31	448.41	1636.57	-192.31	1278.59	70.40	407.24	1270.61	72.18	-185.28
7.75000	2396.48	394.67	27.63	2334.42	383.82	67.01	2192.65	415.42	98.89	2228.19	422.70	155.23	2985.41	354.69	77.17	2936.67	360.10	75.65	2781.42	285.87	34.89	2774.34	293.45	98.87	2659.95	405.72	1283.04	0.00	0.00	0.00	2632.24	345.92	1709.93	2610.45	477.83	1694.83	2522.54	343.87	1655.11	2492.90	447.53	1637.71	-184.82	1276.18	71.89	401.74	1270.88	72.30	-185.82
7.76000	2396.91	394.96	27.58	2333.52	383.84	68.20	2196.91	417.64	107.08	2236.32	423.97	161.20	2986.18	356.60	73.54	2938.59	361.75	73.25	2782.56	286.55	35.38	2778.65	296.00	98.55	2670.76	406.72	1284.84	0.00	0.00	0.00	2643.53	345.18	1710.91	2621.44	476.72	1696.01	2534.51	344.01	1656.71	2504.17	445.78	1639.42	-188.13	1277.61	70.54	394.89	1272.66	70.90	-185.56
7.77000	2386.21	386.49	48.53	2333.56	384.15	69.55	2203.18	419.43	115.45	2244.02	427.89	168.70	2986.93	356.84	71.47	2938.83	362.30	71.15	2781.83	285.13	35.95	2779.01	295.72	99.13	2681.23	407.78	1286.87	0.00	0.00	0.00	2654.43	344.36	1711.85	2632.29	475.78	1697.39	2545.33	342.69	1658.17	2515.17	444.26	1641.22	-188.24	1277.43	70.76	406.25	1270.79	71.82	-184.70
7.78000	2396.77	394.19	27.98	2334.87	384.82	71.07	2211.64	419.55	124.00	2254.97	429.91	174.87	2987.44	357.49	69.34	2940.19	362.64	70.20	2781.31	283.70	36.21	2779.93	295.58	99.43	2691.44	408.89	1288.98	0.00	0.00	0.00	2665.44	343.69	1712.78	2642.86	475.20	1698.67	2556.25	341.79	1659.61	2525.73	443.29	1643.12	-183.92	1275.92	72.48	410.93	1270.23	72.40	-185.34
7.79000	2399.77	397.61	26.31	2337.76	385.97	72.73	2219.65	423.10	134.21	2267.27	432.44	181.37	2987.70	358.01	67.76	2939.01	363.33	68.33	2781.91	284.56	36.20	2781.40	297.56	99.39	2701.56	410.00	1291.10	0.00	0.00	0.00	2676.00	343.02	1713.64	2653.22	474.49	1700.15	2567.43	341.32	1661.19	2536.54	441.95	1645.10	-185.71	1278.06	71.57	399.87	1271.92	71.39	-184.46
7.80000	2404.87	402.43	23.44	2342.56	387.66	74.52	2229.84	425.52	144.31	2279.70	437.07	188.68	2987.81	358.31	66.63	2938.32	363.72	67.37	2782.18	285.43	36.49	2775.19	290.97	113.29	2711.74	411.23	1293.12	0.00	0.00	0.00	2687.25	342.44	1714.39	2663.44	474.02	1701.72	2577.58	340.15	1662.38	2546.70	441.35	1647.01	-187.01	1278.49	70.96	396.80	1271.43	71.74	-184.66
7.81000	2408.78	403.33	25.75	2349.59	390.00	76.42	2239.77	430.35	155.65	2293.89	439.75	195.40	2988.36	358.40	66.16	2939.77	363.80	67.36	2780.49	283.43	36.93	2781.91	297.42	101.45	2721.64	412.58	1294.98	0.00	0.00	0.00	2697.37	342.20	1715.45	2667.36	473.48	1707.44	2587.85	338.96	1663.71	2556.81	440.75	1648.96	-188.40	1279.06	70.47	406.65	1271.18	71.86	-185.26
7.82000	2410.94	398.08	36.13	2359.17	393.08	78.43	2252.19	433.78	166.51	2309.93	441.60	201.99	2988.46	358.48	65.46	2940.93	363.73	67.35	2780.11	282.40	37.25	2784.03	298.31	100.06	2731.36	414.18	1296.74	0.00	0.00	0.00	2707.89	342.10	1716.48	2676.40	473.25	1709.95	2598.85	339.24	1665.34	2566.69	440.22	1650.92	-185.94	1278.03	71.17	409.75	1271.71	71.78	-184.94
7.83000	2416.80	394.36	48.70	2371.62	396.97	80.53	2267.08	435.84	176.88	2325.63	444.31	209.29	2988.64	358.50	65.05	2940.07	363.75	66.62	2779.81	282.26	37.26	2783.64	297.80	100.41	2740.63	416.06	1298.36	0.00	0.00	0.00	2717.96	342.22	1717.76	2686.35	473.37	1711.58	2608.50	338.25	1666.72	2576.84	439.48	1652.94	-186.29	1276.16	72.16	410.40	1270.71	72.37	-185.28
7.84000	2431.81	399.82	57.61	2387.26	401.78	82.70	2282.43	437.28	186.23	2341.14	446.39	216.77	2988.97	358.43	64.80	2940.34	363.63	66.24	2780.47	282.89	37.36	2783.68	297.75	101.10	2749.85	418.22	1299.96	0.00	0.00	0.00	2728.08	342.65	1719.15	2696.10	473.54	1713.33	2618.42	337.93	1668.13	2586.72	438.90	1654.94	-184.83	1276.45	72.23	409.99	1270.84	72.16	-184.74
7.85000	2450.46	407.67	63.15	2406.41	407.60	84.93	2299.29	436.90	193.36	2359.11	446.53	223.52	2989.10	358.39	64.57	2940.61	363.34	66.00	2780.39	282.90	37.81	2784.33	298.54	101.03	2758.95	420.66	1301.57	0.00	0.00	0.00	2738.03	343.32	1720.63	2705.47	474.05	1715.12	2628.61	338.08	1669.74	2596.48	438.50	1656.92	-187.83	1279.74	71.14	400.62	1269.93	72.15	-184.65
7.86000	2455.93	417.20	62.27	2429.38	414.50	87.21	2318.49	435.64	198.91	2377.08	447.66	229.51	2989.15	358.33	64.30	2939.82	363.09	65.26	2782.68	285.72	37.28	2777.52	291.12	115.03	2767.92	423.23	1303.15	0.00	0.00	0.00	2748.16	344.13	1722.17	2714.87	474.78	1716.99	2638.51	337.97	1671.29	2606.29	438.11	1658.91	-186.37	1276.97	71.69	407.63	1269.87	72.02	-184.85
7.87000	2474.69	426.26	65.43	2448.68	422.27	90.91	2337.51	437.18	203.39	2395.68	449.28	234.68	2989.17	358.27	64.04	2940.02	363.07	65.18	2781.53	284.66	38.19	2783.77	296.64	104.15	2776.48	425.97	1304.75	0.00	0.00	0.00	2758.01	345.32	1723.71	2723.54	475.78	1719.10	2648.19	338.21	1672.71	2615.21	438.72	1660.75	-189.45	1276.37	71.20	409.70	1270.55	72.01	-184.61
7.88000	2494.86	434.86	67.92	2469.53	429.57	94.06	2357.52	439.47	207.10	2415.30	450.49	238.24	2989.42	358.21	63.87	2941.49	362.80	65.70	2783.68	287.23	37.59	2785.32	298.25	102.08	2785.02	428.76	1306.37	0.00	0.00	0.00	2767.80	346.71	1725.30	2732.54	477.04	1721.06	2658.04	339.05	1673.96	2624.27	439.26	1662.60	-190.27	1276.15	70.93	410.63	1269.89	71.95	-184.32
7.89000	2516.57	442.92	69.86	2490.77	436.45	95.94	2378.94	441.03	209.64	2436.59	451.09	239.75	2989.86	358.02	63.76	2941.28	362.85	65.24	2783.52	287.39	38.13	2786.57	299.48	102.45	2793.22	431.49	1308.03	0.00	0.00	0.00	2777.18	348.37	1726.91	2741.46	478.38	1722.98	2667.63	340.17	1675.58	2633.00	440.08	1664.41	-195.14	1278.70	69.76	410.66	1270.59	72.17	-184.62
7.90000	2538.80	450.34	70.83	2514.22	442.77	97.57	2401.52	441.98	210.51	2456.85	453.61	240.79	2990.00	358.02	63.44	2940.78	362.93	64.79	2782.52	286.84	38.91	2785.84	299.94	102.40	2801.57	434.04	1309.79	0.00	0.00	0.00	2786.36	350.19	1728.50	2750.17	480.09	1724.87	2677.78	342.09	1677.19	2641.84	440.96	1666.23	-193.46	1283.76	68.12	410.41	1271.07	72.21	-185.14
7.91000	2563.00	456.94	71.52	2538.64	448.53	98.38	2424.15	442.92	209.58	2478.81	455.57	239.98	2989.99	357.96	63.12	2942.09	363.26	65.30	2782.97	287.62	39.44	2785.33	299.62	102.62	2809.64	436.47	1311.54	0.00	0.00	0.00	2795.49	352.34	1730.15	2758.16	482.10	1726.78	2687.64	343.99	1678.61	2650.72	441.98	1667.95	-192.55	1283.64	68.16	410.30	1270.10	71.90	-184.46
7.92000	2588.20	462.94	71.41	2563.91	453.75	98.45	2445.82	444.35	206.67	2499.77	459.22	238.56	2990.23	357.91	62.91	2941.56	363.51	64.58	2784.00	289.29	39.52	2787.02	300.99	103.24	2817.63	438.72	1313.27	0.00	0.00	0.00	2804.40	354.71	1731.72	2766.76	484.18	1728.31	2696.60	345.39	1680.21	2659.34	443.26	1669.49	-192.45	1281.38	68.91	409.46	1270.33	71.54	-185.05
7.93000	2615.26	468.52	71.27	2590.91	458.59	98.28	2466.71	448.44	202.81	2521.56	462.94	235.99	2990.47	357.84	62.70	2941.32	363.46	64.25	2784.11	289.81	40.03	2787.81	301.96	103.98	2825.48	440.91	1314.93	0.00	0.00	0.00	2813.44	357.31	1733.21	2774.97	486.56	1729.74	2704.52	345.80	1681.47	2667.67	444.70	1670.91	-191.85	1279.79	69.21	410.45	1270.61	72.16	-185.26
7.94000	2644.01	473.77	70.98	2618.47	463.46	97.53	2489.86	451.96	197.62	2544.82	465.58	231.94	2990.72	357.76	62.50	2940.96	363.56	63.58	2784.02	289.80	40.51	2787.05	301.82	104.25	2833.18	443.03	1316.47	0.00	0.00	0.00	2822.30	360.09	1734.67	2782.67	489.15	1731.00	2713.35	347.45	1682.90	2675.89	446.44	1672.01	-191.75	1278.39	69.99	410.58	1270.67	71.86	-185.35
7.95000	2673.74	478.83	70.31	2647.82	468.11	96.55	2515.11	454.66	190.75	2567.95	469.36	227.51	2990.81	357.70	62.27	2941.77	363.50	63.71	2783.27	288.49	41.52	2787.48	302.21	105.09	2840.86	445.18	1317.84	0.00	0.00	0.00	2830.75	363.11	1736.13	2790.76	491.92	1731.94	2722.96	350.75	1684.30	2684.01	448.39	1672.88	-191.61	1277.65	70.16	410.61	1270.85	72.20	-185.52
7.96000	2705.10	483.70	69.97	2677.90	472.76	95.44	2542.00	456.94	182.55	2590.79	473.70	222.56	2991.13	357.64	62.15	2942.14	363.64	63.40	2784.70	289.83	41.35	2789.33	302.47	106.59	2848.59	447.28	1319.10	0.00	0.00	0.00	2839.13	366.17	1737.46	2798.67	494.85	1732.66	2730.63	351.69	1685.56	2692.66	449.98	1673.64	-192.14	1280.56	69.17	410.51	1270.72	71.96	-184.66
7.97000	2737.52	488.57	69.83	2708.90	477.47	94.21	2567.81	461.03	173.48	2616.73	475.39	215.29	2991.48	357.53	62.06	2946.09	363.61	65.43	2784.03	289.03	42.15	2790.10	302.28	107.74	2856.32	449.49	1320.14	0.00	0.00	0.00	2848.06	369.44	1738.61	2806.24	497.84	1733.22	2740.22	355.24	1686.66	2701.94	451.65	1675.01	-192.16	1281.84	68.84	410.74	1270.31	71.93	-185.20
7.98000	2771.18	493.63	70.25	2739.36	482.52	92.27	2595.26	464.35	163.60	2639.60	481.88	209.47	2991.63	357.50	61.82	2947.91	363.69	66.59	2784.68	289.50	42.63	2789.26	302.03	108.04	2864.16	451.64	1321.02	0.00	0.00	0.00	2856.39	372.86	1739.59	2813.79	501.00	1733.53	2748.64	357.67	1687.88	2711.04	453.52	1676.29	-192.05	1282.32	68.45	410.41	1270.69	72.21	-184.04
7.99000	2805.23	498.99	70.95	2771.72	487.92	91.25	2622.96	469.36	153.02	2664.64	486.59	201.80	2992.00	357.48	61.73	2947.79	363.83	66.52	2785.96	290.91	42.77	2790.28	303.09	108.27	2871.78	453.88	1321.68	0.00	0.00	0.00	2864.83	376.26	1740.43	2821.39	504.27	1733.68	2757.39	360.75	1688.71	2719.98	455.59	1677.50	-191.91	1281.70	68.86	401.64	1272.50	72.04	-184.65
8.00000	2839.34	505.11	71.86	2804.80	493.93	90.64	2652.17	473.57	142.27	2690.33	491.77	194.02	2992.24	357.34	61.57	2947.42	363.76	66.96	2784.86	289.58	43.93	2789.57	302.98	108.78	2879.41	456.13	1322.11	0.00	0.00	0.00	2873.16	379.77	1741.15	2829.28	507.45	1733.61	2765.13	362.80	1689.45	2728.74	457.87	1678.63	-192.11	1279.89	69.21	399.94	1272.26	72.23	-185.62
8.01000	2873.28	512.05	73.00	2838.51	500.60	90.33	2681.46	478.37	131.49	2690.33	491.77	194.02	2992.46	357.26	61.46	2945.81	363.43	66.73	2784.40	289.05	44.63	2790.42	302.92	109.68	2886.90	458.37	1322.33	0.00	0.00	0.00	2881.26	383.29	1741.72	2836.39	510.85	1733.52	2773.82	365.93	1690.02	2737.35	460.33	1679.68	-192.01	1280.95	68.92	408.66	1270.41	72.33	-185.02
8.02000	2906.62	520.14	74.07	2870.69	508.53	89.48	2681.46	478.37	131.49	2690.33	491.77	194.02	2992.50	357.17	61.18	2945.20	363.03	66.66	2784.38	289.20	45.22	2791.72	302.95	111.02	2894.48	460.69	1322.35	0.00	0.00	0.00	2888.99	386.92	1742.13	2843.88	514.26	1733.18	2782.61	369.64	1690.56	2745.78	462.98	1680.66	-192.08	1279.91	69.51	410.47	1270.61	72.15	-184.31
8.03000	2939.13	529.59	75.00	2902.98	517.50	88.92	2681.46	478.37	131.49	2690.33	491.77	194.02	2992.71	357.08	61.06	2944.82	362.23	66.15	2785.12	289.85	45.36	2790.46	303.41	110.45	2901.99	463.17	1322.20	0.00	0.00	0.00	2896.78	390.58	1742.36	2851.49	517.62	1732.75	2791.29	373.54	1691.06	2754.06	465.82	1681.57	-192.16	1281.52	68.90	411.28	1269.97	72.13	-184.41
8.04000	2971.39	540.34	76.61	2934.57	527.49	88.42	2681.46	478.37	131.49	2690.33	491.77	194.02	2992.84	356.96	60.87	2944.65	361.19	65.35	2786.08	291.03	45.70	2789.69	302.73	110.98	2909.30	465.75	1321.83	0.00	0.00	0.00	2904.83	394.26	1742.51	2858.99	521.13	1732.28	2798.87	376.31	1691.08	2762.18	468.83	1682.40	-192.08	1279.15	69.54	410.32	1270.90	71.97	-184.03
8.05000	3003.21	552.35	78.84	2965.66	538.39	88.24	2681.46	478.37	131.49	2690.33	491.77	194.02	2993.08	356.87	60.83	2944.67	360.07	64.40	2786.31	291.44	46.08	2790.33	303.30	111.19	2916.52	468.36	1321.32	0.00	0.00	0.00	2912.71	398.03	1742.51	2866.45	524.64	1731.77	2806.13	378.69	1690.91	2770.14	472.02	1683.17	-192.19	1278.72	69.83	411.03	1270.63	71.93	-184.94
8.06000	3033.25	565.21	80.91	2996.15	550.31	88.91	2681.46	478.37	131.49	2690.33	491.77	194.02	2993.38	356.73	60.90	2944.85	359.02	63.42	2787.26	292.37	46.32	2792.17	304.21	112.73	2923.63	471.04	1320.69	0.00	0.00	0.00	2920.19	401.82	1742.40	2874.34	528.25	1731.05	2814.04	382.27	1690.85	2777.95	475.37	1683.87	-191.66	1277.06	70.08	410.36	1271.22	71.92	-184.69
8.07000	3063.63	578.38	84.23	3026.54	562.75	90.46	2681.46	478.37	131.49	2690.33	491.77	194.02	2993.52	356.67	60.82	2945.17	358.19	62.55	2787.39	292.54	46.85	2792.63	303.86	113.72	2930.75	473.80	1319.99	0.00	0.00	0.00	2927.31	405.71	1742.28	2881.33	532.00	1730.42	2821.53	385.65	1690.62	2785.61	478.89	1684.50	-191.50	1276.70	70.10	409.95	1271.25	71.97	-184.65
8.08000	3093.14	592.50	88.38	3055.10	576.05	91.96	2681.46	478.37	131.49	2690.33	491.77	194.02	2993.88	356.60	60.88	2945.60	357.75	61.92	2787.62	292.30	47.47	2793.81	305.17	113.80	2937.57	476.85	1319.20	0.00	0.00	0.00	2935.00	409.61	1741.91	2888.61	535.77	1729.64	2829.51	389.65	1690.22	2793.11	482.57	1685.06	-192.61	1283.48	68.29	401.01	1270.87	72.48	-184.58
8.09000	3120.71	607.15	92.67	3083.50	589.95	94.70	2681.46	478.37	131.49	2690.33	491.77	194.02	2993.85	356.68	60.65	2946.11	357.85	61.67	2787.80	292.36	47.92	2793.17	303.99	114.82	2944.60	479.91	1318.30	0.00	0.00	0.00	2942.55	413.47	1741.47	2895.63	539.73	1728.77	2837.65	394.09	1689.55	2800.48	486.41	1685.57	-192.58	1282.82	68.16	406.67	1270.60	72.40	-184.19
8.10000	3146.77	622.77	97.64	3111.27	604.28	98.68	2681.46	478.37	131.49	2690.33	491.77	194.02	2993.89	356.84	60.42	2946.68	358.65	61.93	2787.59	291.76	48.66	2794.19	303.94	115.88	2951.68	483.09	1317.35	0.00	0.00	0.00	2949.83	417.48	1740.90	2902.76	543.66	1727.91	2844.15	396.71	1688.61	2807.69	490.39	1686.01	-191.76	1278.55	69.53	410.82	1271.28	72.30	-184.87
8.11000	3172.07	638.54	104.10	3136.00	619.81	102.62	2681.46	478.37	131.49	2690.33	491.77	194.02	2993.88	357.01	60.16	2948.08	359.54	62.50	2787.55	291.61	49.22	2793.87	304.13	116.70	2958.82	486.45	1316.34	0.00	0.00	0.00	2957.20	421.61	1740.22	2909.71	547.69	1726.97	2851.40	400.56	1687.78	2814.77	494.52	1686.39	-191.83	1278.35	69.73	411.28	1270.39	72.09	-185.61
8.12000	3195.95	654.87	111.56	3159.59	635.06	107.62	2681.46	478.37	131.49	2690.33	491.77	194.02	2994.01	357.16	60.00	2947.74	360.95	63.03	2788.90	293.04	49.38	2794.07	303.81	118.06	2965.94	489.94	1315.34	0.00	0.00	0.00	2964.55	425.77	1739.42	2916.88	551.78	1725.94	2858.30	404.26	1687.00	2821.71	498.79	1686.71	-192.70	1281.71	68.72	414.45	1270.46	72.15	-184.79
8.13000	3217.32	670.97	119.14	3182.22	650.43	113.95	2681.46	478.37	131.49	2690.33	491.77	194.02	2994.15	357.26	59.87	2947.46	361.77	63.09	2788.85	292.89	50.03	2795.78	304.64	118.63	2972.76	493.59	1314.33	0.00	0.00	0.00	2971.25	430.11	1738.61	2923.75	555.97	1724.88	2866.10	409.21	1686.22	2828.51	503.19	1686.98	-192.47	1283.69	68.10	415.56	1270.37	71.64	-185.54
8.14000	3239.04	686.97	127.39	3203.38	665.07	120.82	2681.46	478.37	131.49	2690.33	491.77	194.02	2994.42	357.27	59.86	2948.14	361.93	63.52	2789.16	292.94	50.79	2796.26	304.26	119.65	2979.69	497.42	1313.34	0.00	0.00	0.00	2978.37	434.48	1737.65	2930.90	560.20	1723.72	2872.01	412.53	1685.33	2835.17	507.73	1687.18	-192.35	1282.44	68.21	415.46	1270.28	71.51	-186.29
8.15000	3255.26	701.08	135.34	3221.32	679.53	127.04	2681.46	478.37	131.49	2690.33	491.77	194.02	2994.42	357.27	59.60	2947.39	362.24	63.15	2789.55	293.16	51.63	2795.60	304.63	120.06	2986.71	501.41	1312.35	0.00	0.00	0.00	2985.42	438.93	1736.66	2938.27	564.45	1722.53	2880.20	418.60	1684.79	2841.71	512.39	1687.34	-191.57	1273.88	71.21	415.48	1271.06	71.86	-185.97
8.16000	3270.84	715.15	142.85	3238.49	692.41	133.75	2681.46	478.37	131.49	2690.33	491.77	194.02	2994.58	357.19	59.50	2947.91	362.27	63.16	2790.36	293.90	52.06	2796.71	305.05	121.29	2993.86	505.44	1311.42	0.00	0.00	0.00	2992.36	443.40	1735.65	2944.62	569.06	1721.52	2886.27	422.33	1683.65	2848.11	517.17	1687.44	-191.71	1277.98	69.53	415.46	1270.37	72.30	-185.24
8.17000	3284.23	727.99	149.25	3238.49	692.41	133.75	2681.46	478.37	131.49	2690.33	491.77	194.02	2994.66	357.15	59.35	2947.21	362.25	62.66	2790.37	293.47	53.15	2796.50	303.94	122.83	3000.85	509.70	1310.54	0.00	0.00	0.00	2998.90	448.03	1734.60	2951.31	573.68	1720.38	2892.67	427.09	1683.01	2854.39	522.07	1687.49	-192.20	1280.75	69.21	409.46	1272.98	70.79	-184.61
8.18000	3295.89	739.75	154.21	3238.49	692.41	133.75	2681.46	478.37	131.49	2690.33	491.77	194.02	2994.82	357.06	59.22	2947.15	362.07	62.32	2790.96	293.61	54.33	2797.01	305.10	123.46	3007.78	514.14	1309.71	0.00	0.00	0.00	3005.44	452.81	1733.57	2957.54	578.63	1719.35	2898.87	431.92	1682.16	2860.54	527.08	1687.49	-192.31	1279.96	69.33	413.34	1271.27	71.12	-184.22
8.19000	3295.89	739.75	154.21	3238.49	692.41	133.75	2681.46	478.37	131.49	2690.33	491.77	194.02	2994.88	356.97	58.99	2947.58	361.70	62.42	2790.83	293.03	55.61	2799.09	305.59	125.04	3014.63	518.75	1308.91	0.00	0.00	0.00	3011.57	457.66	1732.60	2963.99	583.71	1718.29	2904.44	436.42	1681.02	2866.57	532.20	1687.44	-192.17	1279.74	69.41	409.39	1274.30	69.70	-184.56
8.20000	3295.89	739.75	154.21	3238.49	692.41	133.75	2681.46	478.37	131.49	2690.33	491.77	194.02	2995.01	356.88	58.81	2947.22	361.83	62.02	2791.14	292.91	56.88	2800.11	306.26	126.01	3021.42	523.53	1308.18	0.00	0.00	0.00	3017.82	462.72	1731.61	2970.19	588.89	1717.40	2911.33	442.39	1680.20	2872.48	537.41	1687.35	-192.01	1279.37	69.57	407.12	1272.30	70.32	-184.11
8.21000	3295.89	739.75	154.21	3238.49	692.41	133.75	2681.46	478.37	131.49	2690.33	491.77	194.02	2995.02	356.82	58.52	2947.57	361.43	62.08	2791.56	292.69	58.22	2801.06	306.47	127.90	3028.01	528.52	1307.46	0.00	0.00	0.00	3023.76	467.90	1730.76	2976.36	594.26	1716.46	2918.50	449.43	1679.53	2878.27	542.73	1687.21	-191.88	1279.25	69.67	407.09	1274.92	69.48	-184.76
8.22000	3295.89	739.75	154.21	3238.49	692.41	133.75	2681.46	478.37	131.49	2690.33	491.77	194.02	2995.18	356.71	58.38	2946.97	361.25	61.42	2792.73	293.35	59.51	2801.99	305.97	129.76	3034.70	533.63	1306.76	0.00	0.00	0.00	3029.37	473.36	1729.89	2981.97	599.73	1715.68	2923.65	454.51	1678.58	2883.95	548.14	1687.02	-192.15	1280.34	69.22	413.32	1272.39	71.34	-184.66
8.23000	3295.89	739.75	154.21	3238.49	692.41	133.75	2681.46	478.37	131.49	2690.33	491.77	194.02	2995.36	356.65	58.23	2948.98	360.76	62.40	2793.19	293.01	61.16	2802.62	305.96	131.65	3041.36	538.74	1306.08	0.00	0.00	0.00	3035.15	478.91	1728.97	2988.11	605.20	1714.84	2928.75	460.04	1677.42	2889.51	553.63	1686.80	-191.98	1281.10	69.06	415.47	1270.56	72.13	-184.86
8.24000	3295.89	739.75	154.21	3238.49	692.41	133.75	2681.46	478.37	131.49	2690.33	491.77	194.02	2995.40	356.62	58.01	2948.67	360.60	62.04	2793.86	292.48	63.09	2804.34	305.51	134.00	3047.95	543.94	1305.36	0.00	0.00	0.00	3040.68	484.63	1728.07	2994.17	611.03	1713.98	2933.60	465.65	1676.32	2894.97	559.21	1686.53	-191.55	1278.59	69.52	415.47	1270.04	72.33	-186.14
8.25000	3295.89	739.75	154.21	3238.49	692.41	133.75	2681.46	478.37	131.49	2690.33	491.77	194.02	2995.58	356.54	57.87	2950.12	360.42	62.75	2795.00	292.53	64.98	2806.02	305.69	136.04	3054.34	549.37	1304.64	0.00	0.00	0.00	3045.98	490.48	1727.14	2999.51	617.03	1713.19	2938.41	471.41	1674.96	2900.32	564.87	1686.23	-192.16	1283.33	68.12	415.37	1269.54	72.56	-185.61
8.26000	3295.89	739.75	154.21	3238.49	692.41	133.75	2681.46	478.37	131.49	2690.33	491.77	194.02	2995.67	356.50	57.68	2950.02	360.20	62.75	2794.81	291.03	67.44	2808.32	305.27	138.68	3060.88	554.83	1303.90	0.00	0.00	0.00	3051.12	496.44	1726.21	3004.43	623.32	1712.36	2944.39	478.75	1673.87	2905.56	570.60	1685.88	-192.37	1282.74	68.55	415.49	1270.28	72.22	-184.99
8.27000	3295.89	739.75	154.21	3238.49	692.41	133.75	2681.46	478.37	131.49	2690.33	491.77	194.02	2995.87	356.51	57.56	2950.38	360.23	62.93	2796.64	291.75	69.33	2808.80	304.69	141.32	3067.38	560.60	1303.19	0.00	0.00	0.00	3056.01	502.61	1725.27	3010.10	629.60	1711.31	2949.55	485.93	1672.62	2910.70	576.40	1685.50	-191.83	1281.25	68.86	415.51	1270.31	72.30	-185.19
8.28000	3295.89	739.75	154.21	3238.49	692.41	133.75	2681.46	478.37	131.49	2690.33	491.77	194.02	2996.04	356.52	57.41	2950.65	360.04	62.92	2798.56	292.46	71.48	2810.97	305.02	143.68	3073.93	566.52	1302.50	0.00	0.00	0.00	3060.63	509.05	1724.34	3015.13	636.00	1710.29	2953.09	491.40	1671.28	2915.73	582.26	1685.09	-192.24	1280.32	68.83	415.54	1270.92	72.04	-185.26
8.29000	3295.89	739.75	154.21	3238.49	692.41	133.75	2681.46	478.37	131.49	2690.33	491.77	194.02	2996.30	356.51	57.29	2950.50	359.98	62.56	2800.28	292.89	73.94	2813.12	304.62	147.22	3080.43	572.64	1301.92	0.00	0.00	0.00	3065.19	515.78	1723.53	3020.02	642.84	1709.37	2958.59	499.36	1669.96	2920.67	588.18	1684.64	-191.45	1278.06	69.64	408.90	1270.38	71.40	-185.00
8.30000	3295.89	739.75	154.21	3238.49	692.41	133.75	2681.46	478.37	131.49	2690.33	491.77	194.02	2996.58	356.48	57.20	2951.31	360.18	63.06	2801.74	292.72	77.01	2816.28	305.10	150.31	3087.02	578.81	1301.48	0.00	0.00	0.00	3069.84	522.54	1723.04	3025.18	649.55	1708.65	2963.39	506.94	1669.10	2925.52	594.15	1684.16	-192.06	1281.91	68.83	413.23	1270.93	71.88	-184.85
8.31000	3295.89	739.75	154.21	3238.49	692.41	133.75	2681.46	478.37	131.49	2690.33	491.77	194.02	2996.83	356.53	57.09	2952.10	359.85	63.03	2805.04	294.31	79.82	2819.68	305.50	154.21	3093.63	584.93	1301.29	0.00	0.00	0.00	3074.10	529.46	1723.02	3030.34	656.61	1708.17	2968.24	514.82	1668.82	2930.27	600.18	1683.66	-192.13	1280.62	69.27	415.58	1270.58	71.50	-185.58
8.32000	3295.89	739.75	154.21	3238.49	692.41	133.75	2681.46	478.37	131.49	2690.33	491.77	194.02	2997.20	356.55	56.99	2953.60	359.91	63.65	2806.88	294.16	83.87	2823.24	306.39	157.93	3100.09	591.08	1301.50	0.00	0.00	0.00	3078.65	536.64	1723.37	3035.25	663.92	1708.03	2972.74	522.57	1668.90	2934.93	606.25	1683.12	-192.16	1280.94	68.95	409.23	1269.33	71.41	-185.48
8.33000	3295.89	739.75	154.21	3238.49	692.41	133.75	2681.46	478.37	131.49	2690.33	491.77	194.02	2997.52	356.61	56.86	2953.25	360.25	62.83	2809.94	295.29	88.23	2825.44	305.54	162.67	3106.39	597.34	1302.19	0.00	0.00	0.00	3083.30	543.86	1724.03	3039.86	671.29	1708.08	2976.93	530.26	1669.70	2939.50	612.36	1682.55	-193.03	1283.50	68.53	406.94	1274.04	69.62	-185.22
8.34000	3295.89	739.75	154.21	3238.49	692.41	133.75	2681.46	478.37	131.49	2690.33	491.77	194.02	2997.86	356.74	56.82	2953.25	360.93	62.32	2813.57	297.12	93.00	2830.31	306.94	167.50	3112.63	603.60	1303.48	0.00	0.00	0.00	3087.44	551.46	1724.96	3044.50	678.77	1708.28	2980.41	537.18	1670.27	2943.99	618.50	1681.96	-192.30	1280.62	69.05	413.37	1272.74	71.05	-185.07
8.35000	3295.89	739.75	154.21	3238.49	692.41	133.75	2681.46	478.37	131.49	2690.33	491.77	194.02	2998.21	356.81	56.87	2954.18	361.32	62.02	2818.47	300.29	97.78	2835.36	308.05	173.03	3118.66	609.60	1305.20	0.00	0.00	0.00	3091.43	559.26	1726.00	3049.10	686.27	1708.52	2983.52	543.78	1671.44	2948.39	624.67	1681.35	-192.33	1279.79	69.35	415.54	1271.43	71.91	-184.49
8.36000	3295.89	739.75	154.21	3238.49	692.41	133.75	2681.46	478.37	131.49	2690.33	491.77	194.02	2998.56	357.02	56.90	2955.64	361.61	62.55	2822.33	301.77	104.09	2841.48	309.38	178.98	3124.25	615.68	1307.18	0.00	0.00	0.00	3095.56	567.03	1727.05	3053.43	693.91	1708.67	2987.88	551.62	1672.62	2952.71	630.87	1680.71	-192.48	1282.65	68.54	415.50	1270.98	72.12	-184.55
8.37000	3295.89	739.75	154.21	3238.49	692.41	133.75	2681.46	478.37	131.49	2690.33	491.77	194.02	2999.20	357.30	56.98	2956.57	362.22	62.79	2828.13	304.91	110.40	2848.25	310.97	185.31	3129.77	621.66	1309.26	0.00	0.00	0.00	3099.97	574.73	1728.04	3057.57	701.60	1708.81	2992.27	559.69	1673.75	2956.95	637.09	1680.06	-191.79	1278.30	69.87	415.52	1270.38	72.18	-185.32
8.38000	3295.89	739.75	154.21	3238.49	692.41	133.75	2681.46	478.37	131.49	2690.33	491.77	194.02	2999.61	357.54	56.86	2956.82	363.13	62.72	2834.52	307.87	117.49	2855.67	312.83	191.62	3135.26	627.78	1311.29	0.00	0.00	0.00	3104.44	582.29	1729.09	3061.85	709.06	1708.87	2996.59	567.20	1675.04	2961.12	643.33	1679.38	-191.28	1276.85	70.27	415.55	1270.04	72.31	-184.47
8.39000	3295.89	739.75	154.21	3238.49	692.41	133.75	2681.46	478.37	131.49	2690.33	491.77	194.02	3000.06	357.64	56.77	2957.64	364.10	63.15	2840.88	310.00	125.02	2863.71	314.46	197.92	3140.61	633.99	1313.08	0.00	0.00	0.00	3108.59	590.10	1730.18	3065.66	716.59	1708.87	3000.22	574.23	1676.08	2965.21	649.57	1678.69	-191.46	1279.09	69.44	408.99	1272.99	70.34	-184.59
8.40000	3295.89	739.75	154.21	3238.49	692.41	133.75	2681.46	478.37	131.49	2690.33	491.77	194.02	3000.99	357.64	56.62	2960.36	365.09	64.33	2848.77	312.94	132.82	2873.53	316.67	204.54	3145.87	640.31	1314.56	0.00	0.00	0.00	3112.70	598.00	1731.21	3069.37	724.07	1708.81	3005.56	582.78	1677.07	2969.23	655.83	1677.98	-192.04	1280.15	69.05	413.21	1270.79	71.01	-184.92
8.41000	3295.89	739.75	154.21	3238.49	692.41	133.75	2681.46	478.37	131.49	2690.33	491.77	194.02	3002.28	357.68	56.09	2961.73	366.39	64.97	2857.11	315.50	141.13	2883.66	318.06	212.03	3151.06	646.65	1315.79	0.00	0.00	0.00	3116.94	605.61	1732.09	3073.17	731.54	1708.63	3010.08	590.26	1678.24	2973.18	662.08	1677.25	-192.27	1279.07	69.59	415.56	1269.83	71.51	-185.19
8.42000	3295.89	739.75	154.21	3238.49	692.41	133.75	2681.46	478.37	131.49	2690.33	491.77	194.02	3004.25	357.71	55.43	2964.81	367.63	67.02	2864.63	316.49	150.52	2893.03	319.06	219.43	3156.18	652.89	1316.77	0.00	0.00	0.00	3120.89	613.19	1732.89	3076.76	738.99	1708.42	3013.26	596.09	1679.08	2977.07	668.33	1676.51	-191.81	1279.79	69.56	415.58	1270.68	71.98	-186.01
8.43000	3295.89	739.75	154.21	3238.49	692.41	133.75	2681.46	478.37	131.49	2690.33	491.77	194.02	3007.14	357.89	54.67	2967.92	368.96	68.82	2872.75	317.62	160.57	2904.63	321.60	227.07	3161.12	659.01	1317.57	0.00	0.00	0.00	3124.75	620.63	1733.58	3080.20	746.27	1708.27	3018.20	604.01	1679.77	2980.89	674.58	1675.76	-192.23	1282.79	68.43	415.50	1270.31	71.72	-186.50
8.44000	3295.89	739.75	154.21	3238.49	692.41	133.75	2681.46	478.37	131.49	2690.33	491.77	194.02	3010.40	358.45	53.52	2969.89	371.07	70.30	2883.26	320.66	170.55	2916.43	325.04	235.15	3166.00	664.87	1318.18	0.00	0.00	0.00	3128.64	627.86	1734.20	3083.82	753.23	1708.02	3021.34	609.39	1680.09	2984.65	680.81	1675.00	-192.47	1280.37	69.11	415.45	1270.60	71.97	-185.09
8.45000	3295.89	739.75	154.21	3238.49	692.41	133.75	2681.46	478.37	131.49	2690.33	491.77	194.02	3013.78	359.70	51.98	2971.17	373.26	71.24	2893.83	323.00	181.30	2928.32	329.08	242.68	3170.75	670.77	1318.60	0.00	0.00	0.00	3132.52	635.23	1734.74	3087.64	760.11	1707.76	3025.66	616.14	1680.56	2988.35	687.02	1674.23	-192.27	1279.14	69.57	415.50	1270.46	71.67	-185.73
8.46000	3295.89	739.75	154.21	3238.49	692.41	133.75	2681.46	478.37	131.49	2690.33	491.77	194.02	3017.80	361.66	50.81	2973.38	375.75	73.79	2905.31	325.40	191.84	2941.31	334.26	250.24	3175.43	676.48	1318.84	0.00	0.00	0.00	3136.46	642.42	1735.28	3090.82	766.88	1707.75	3029.91	622.11	1680.91	2991.99	693.21	1673.45	-191.77	1278.11	69.92	415.56	1270.97	71.90	-185.44
8.47000	3295.89	739.75	154.21	3238.49	692.41	133.75	2681.46	478.37	131.49	2690.33	491.77	194.02	3024.76	365.45	53.56	2979.30	378.37	79.20	2916.98	327.25	200.84	2954.08	339.00	258.09	3180.18	681.86	1318.96	0.00	0.00	0.00	3140.62	649.27	1735.84	3094.37	773.49	1707.66	3033.54	627.48	1681.24	2995.58	699.38	1672.67	-191.93	1278.12	69.88	415.53	1270.94	72.17	-184.81
8.48000	3295.89	739.75	154.21	3238.49	692.41	133.75	2681.46	478.37	131.49	2690.33	491.77	194.02	3035.46	371.70	58.69	2994.16	384.62	87.13	2930.00	330.77	207.78	2967.46	344.64	264.52	3184.81	687.17	1319.01	0.00	0.00	0.00	3144.68	656.01	1736.43	3098.27	781.17	1707.48	3040.28	636.03	1681.69	2999.11	705.51	1671.88	-191.67	1276.28	70.34	415.45	1270.59	72.13	-184.75
8.49000	3295.89	739.75	154.21	3238.49	692.41	133.75	2681.46	478.37	131.49	2690.33	491.77	194.02	3048.76	379.28	63.50	3006.29	391.73	91.82	2944.06	335.17	213.10	2981.29	350.88	269.44	3189.18	692.36	1319.08	0.00	0.00	0.00	3148.54	662.55	1737.03	3102.10	788.74	1707.25	3042.64	639.76	1681.75	3002.60	711.60	1671.09	-191.14	1275.73	70.58	415.50	1271.22	72.05	-185.09
8.50000	3295.89	739.75	154.21	3238.49	692.41	133.75	2681.46	478.37	131.49	2690.33	491.77	194.02	3063.43	387.77	67.78	3023.51	399.23	98.59	2958.68	340.38	216.47	2995.69	356.83	274.08	3193.39	697.53	1319.22	0.00	0.00	0.00	3152.33	669.21	1737.73	3105.86	796.21	1706.96	3047.86	646.11	1681.88	3006.04	717.66	1670.30	-191.76	1279.32	69.60	415.54	1271.21	72.07	-184.82
8.51000	3295.89	739.75	154.21	3238.49	692.41	133.75	2681.46	478.37	131.49	2690.33	491.77	194.02	3079.32	397.18	71.40	3039.85	407.28	102.78	2972.82	344.54	218.93	3010.39	363.06	276.68	3197.53	702.73	1319.46	0.00	0.00	0.00	3156.19	675.59	1738.47	3109.54	803.57	1706.62	3052.60	652.01	1682.50	3009.43	723.67	1669.51	-192.46	1282.15	68.59	415.50	1270.84	72.17	-185.09
8.52000	3295.89	739.75	154.21	3238.49	692.41	133.75	2681.46	478.37	131.49	2690.33	491.77	194.02	3096.18	407.38	74.20	3057.26	417.12	105.96	2989.43	351.24	219.21	3025.95	369.46	278.61	3201.37	708.08	1319.84	0.00	0.00	0.00	3160.56	681.51	1739.20	3113.15	810.84	1706.23	3056.30	656.69	1682.94	3012.78	729.62	1668.72	-192.18	1281.53	68.74	408.82	1272.59	70.74	-185.05
8.53000	3295.89	739.75	154.21	3238.49	692.41	133.75	2681.46	478.37	131.49	2690.33	491.77	194.02	3113.93	418.18	76.10	3073.34	426.33	106.75	3004.70	356.34	219.10	3041.61	376.18	279.08	3205.12	713.25	1320.37	0.00	0.00	0.00	3164.57	687.42	1739.95	3116.70	818.00	1705.79	3059.71	660.82	1683.36	3016.09	735.52	1667.94	-192.39	1282.49	68.50	413.22	1271.77	71.51	-185.06
8.54000	3295.89	739.75	154.21	3238.49	692.41	133.75	2681.46	478.37	131.49	2690.33	491.77	194.02	3131.80	429.90	76.69	3088.48	434.79	111.00	3024.16	365.91	216.49	3057.83	383.45	278.44	3208.62	718.52	1320.99	0.00	0.00	0.00	3168.97	692.88	1740.63	3120.17	825.06	1705.30	3065.65	667.84	1684.71	3019.37	741.36	1667.16	-192.18	1282.27	68.84	415.57	1271.30	71.98	-184.78
8.55000	3295.89	739.75	154.21	3238.49	692.41	133.75	2681.46	478.37	131.49	2690.33	491.77	194.02	3151.00	442.24	77.20	3103.87	444.29	115.04	3040.86	372.17	214.03	3075.06	390.77	277.57	3211.83	723.79	1321.70	0.00	0.00	0.00	3173.26	698.45	1741.24	3123.56	832.03	1704.76	3069.33	672.33	1685.40	3022.61	747.14	1666.38	-192.09	1281.94	68.74	415.46	1270.61	72.35	-185.47
8.56000	3295.89	739.75	154.21	3238.49	692.41	133.75	2681.46	478.37	131.49	2690.33	491.77	194.02	3171.69	454.89	77.57	3119.47	454.79	118.87	3058.04	378.51	210.40	3092.17	399.11	274.56	3214.88	729.17	1322.46	0.00	0.00	0.00	3177.75	703.80	1741.80	3126.89	838.90	1704.17	3074.09	677.90	1686.43	3025.81	752.84	1665.62	-192.13	1282.55	68.36	409.20	1272.00	70.89	-184.76
8.57000	3295.89	739.75	154.21	3238.49	692.41	133.75	2681.46	478.37	131.49	2690.33	491.77	194.02	3192.87	468.15	77.20	3135.25	466.26	122.49	3077.17	387.19	204.89	3109.10	407.32	270.94	3217.76	734.60	1323.20	0.00	0.00	0.00	3181.92	709.17	1742.23	3130.15	845.67	1703.53	3076.57	679.90	1687.21	3028.99	758.47	1664.86	-191.70	1278.79	69.85	406.93	1276.06	69.06	-184.72
8.58000	3295.89	739.75	154.21	3238.49	692.41	133.75	2681.46	478.37	131.49	2690.33	491.77	194.02	3192.87	468.15	77.20	3151.19	478.63	125.90	3098.12	397.46	197.71	3126.83	416.12	266.08	3220.62	740.11	1323.95	0.00	0.00	0.00	3186.14	714.33	1742.59	3133.34	852.36	1702.85	3081.85	686.04	1688.14	3032.13	764.02	1664.11	-191.66	1279.38	69.71	406.75	1273.01	69.98	-185.33
8.59000	3295.89	739.75	154.21	3238.49	692.41	133.75	2681.46	478.37	131.49	2690.33	491.77	194.02	3192.87	468.15	77.20	3167.26	491.87	129.11	3118.90	407.37	189.82	3144.22	424.58	260.59	3223.37	745.57	1324.60	0.00	0.00	0.00	3190.36	719.32	1742.88	3136.45	858.94	1702.13	3086.94	691.29	1689.16	3035.26	769.49	1663.38	-192.16	1281.45	69.04	413.25	1271.57	71.52	-185.31
8.60000	3295.89	739.75	154.21	3238.49	692.41	133.75	2681.46	478.37	131.49	2690.33	491.77	194.02	3192.87	468.15	77.20	3183.42	505.93	132.11	3140.23	417.75	181.38	3162.39	433.97	254.54	3226.15	751.09	1325.16	0.00	0.00	0.00	3194.60	724.33	1743.04	3139.50	865.44	1701.36	3091.09	695.23	1690.01	3038.35	774.86	1662.66	-191.29	1275.89	70.77	415.52	1271.21	72.09	-184.77
8.61000	3295.89	739.75	154.21	3238.49	692.41	133.75	2681.46	478.37	131.49	2690.33	491.77	194.02	3192.87	468.15	77.20	3199.65	520.76	134.91	3162.06	428.65	172.25	3181.06	442.92	252.05	3228.81	756.53	1325.64	0.00	0.00	0.00	3199.00	729.26	1743.13	3142.48	871.85	1700.55	3095.46	699.39	1690.86	3041.43	780.14	1661.96	-191.60	1279.07	69.68	415.45	1270.00	71.84	-184.45
8.62000	3295.89	739.75	154.21	3238.49	692.41	133.75	2681.46	478.37	131.49	2690.33	491.77	194.02	3192.87	468.15	77.20	3215.92	536.32	137.51	3186.22	441.93	161.86	3199.76	453.10	244.58	3231.41	762.17	1326.03	0.00	0.00	0.00	3203.09	734.29	1743.16	3145.39	878.17	1699.69	3098.81	702.29	1691.54	3044.49	785.33	1661.27	-191.26	1275.06	70.87	409.06	1270.78	70.89	-185.39
8.63000	3295.89	739.75	154.21	3238.49	692.41	133.75	2681.46	478.37	131.49	2690.33	491.77	194.02	3192.87	468.15	77.20	3232.20	552.56	139.92	3207.63	452.19	151.71	3219.43	463.99	236.11	3233.85	767.83	1326.32	0.00	0.00	0.00	3207.13	739.51	1743.14	3148.23	884.40	1698.80	3102.51	705.34	1692.32	3047.54	790.41	1660.60	-191.25	1274.61	70.89	407.03	1268.39	71.92	-185.43
8.64000	3295.89	739.75	154.21	3238.49	692.41	133.75	2681.46	478.37	131.49	2690.33	491.77	194.02	3192.87	468.15	77.20	3248.45	569.44	142.12	3230.46	464.43	141.22	3241.07	477.36	223.29	3236.29	773.59	1326.54	0.00	0.00	0.00	3211.21	744.63	1743.00	3151.00	890.55	1697.86	3107.67	709.93	1693.16	3050.57	795.38	1659.96	-191.70	1280.27	69.17	413.29	1269.93	72.22	-184.46
8.65000	3295.89	739.75	154.21	3238.49	692.41	133.75	2681.46	478.37	131.49	2690.33	491.77	194.02	3192.87	468.15	77.20	3264.66	586.92	144.13	3255.17	478.90	129.86	3271.73	499.66	188.26	3238.68	779.30	1326.68	0.00	0.00	0.00	3215.35	749.80	1742.81	3153.70	896.61	1696.89	3111.23	712.28	1693.70	3053.59	800.24	1659.33	-191.38	1278.02	69.95	409.21	1274.03	70.25	-184.38
8.66000	3295.89	739.75	154.21	3238.49	692.41	133.75	2681.46	478.37	131.49	2690.33	491.77	194.02	3192.87	468.15	77.20	3280.78	604.94	145.95	3278.54	492.61	119.32	3284.85	503.55	202.51	3241.05	784.84	1326.75	0.00	0.00	0.00	3219.37	755.15	1742.60	3156.33	902.59	1695.88	3118.19	718.84	1694.57	3056.60	804.98	1658.73	-192.04	1279.13	69.53	413.35	1271.95	71.50	-185.44
8.67000	3295.89	739.75	154.21	3238.49	692.41	133.75	2681.46	478.37	131.49	2690.33	491.77	194.02	3192.87	468.15	77.20	3296.80	623.46	147.58	3301.34	505.92	109.64	3304.91	515.57	197.47	3243.43	790.40	1326.71	0.00	0.00	0.00	3223.27	760.70	1742.28	3158.89	908.49	1694.83	3122.40	721.93	1694.74	3059.60	809.59	1658.15	-192.39	1279.98	69.45	415.55	1270.95	72.20	-185.14
8.68000	3295.89	739.75	154.21	3238.49	692.41	133.75	2681.46	478.37	131.49	2690.33	491.77	194.02	3192.87	468.15	77.20	3312.68	642.44	149.02	3324.07	519.88	100.38	3324.36	527.89	192.58	3245.58	796.07	1326.57	0.00	0.00	0.00	3227.13	766.57	1741.94	3161.39	914.31	1693.74	3125.90	723.60	1694.88	3062.60	814.08	1657.60	-192.61	1281.90	68.93	415.49	1270.71	72.15	-184.87
8.69000	3295.89	739.75	154.21	3238.49	692.41	133.75	2681.46	478.37	131.49	2690.33	491.77	194.02	3192.87	468.15	77.20	3328.39	661.83	150.26	3350.06	537.77	90.53	3324.36	527.89	192.58	3247.78	801.74	1326.36	0.00	0.00	0.00	3230.75	772.69	1741.53	3163.81	920.04	1692.62	3130.96	727.27	1695.52	3065.60	818.44	1657.07	-191.62	1280.08	69.38	415.59	1271.47	71.87	-184.62
8.70000	3295.89	739.75	154.21	3238.49	692.41	133.75	2681.46	478.37	131.49	2690.33	491.77	194.02	3192.87	468.15	77.20	3343.90	681.58	151.33	3372.28	553.12	82.77	3324.36	527.89	192.58	3249.78	807.27	1326.11	0.00	0.00	0.00	3234.19	778.85	1741.14	3166.17	925.70	1691.47	3135.56	730.93	1695.73	3068.60	822.66	1656.58	-192.24	1281.30	69.25	415.55	1271.09	72.05	-185.09
8.71000	3295.89	739.75	154.21	3238.49	692.41	133.75	2681.46	478.37	131.49	2690.33	491.77	194.02	3192.87	468.15	77.20	3359.19	701.65	152.20	3372.28	553.12	82.77	3324.36	527.89	192.58	3251.83	812.65	1325.75	0.00	0.00	0.00	3237.67	785.18	1740.73	3168.46	931.29	1690.28	3140.64	734.65	1695.72	3071.61	826.74	1656.11	-192.08	1277.95	70.04	415.52	1270.39	72.30	-185.27
8.72000	3295.89	739.75	154.21	3238.49	692.41	133.75	2681.46	478.37	131.49	2690.33	491.77	194.02	3192.87	468.15	77.20	3374.22	722.00	152.90	3372.28	553.12	82.77	3324.36	527.89	192.58	3253.83	817.91	1325.37	0.00	0.00	0.00	3241.12	791.66	1740.24	3170.69	936.80	1689.06	3144.10	736.66	1695.95	3074.62	830.67	1655.68	-191.87	1279.88	69.62	409.33	1274.64	70.04	-185.64
8.73000	3295.89	739.75	154.21	3238.49	692.41	133.75	2681.46	478.37	131.49	2690.33	491.77	194.02	3192.87	468.15	77.20	3388.97	742.57	153.41	3372.28	553.12	82.77	3324.36	527.89	192.58	3255.74	823.17	1324.90	0.00	0.00	0.00	3244.28	798.42	1739.78	3172.85	942.23	1687.81	3148.88	740.06	1695.91	3077.64	834.45	1655.28	-191.95	1281.20	68.82	413.27	1271.51	71.58	-184.38
8.74000	3295.89	739.75	154.21	3238.49	692.41	133.75	2681.46	478.37	131.49	2690.33	491.77	194.02	3192.87	468.15	77.20	3403.40	763.33	153.75	3372.28	553.12	82.77	3324.36	527.89	192.58	3257.46	828.35	1324.35	0.00	0.00	0.00	3247.44	805.27	1739.28	3174.94	947.59	1686.53	3142.46	732.85	1711.82	3080.66	838.07	1654.92	-191.68	1277.45	69.95	415.39	1270.32	72.16	-184.69
8.75000	3295.89	739.75	154.21	3238.49	692.41	133.75	2681.46	478.37	131.49	2690.33	491.77	194.02	3192.87	468.15	77.20	3417.49	784.23	153.90	3372.28	553.12	82.77	3324.36	527.89	192.58	3259.08	833.62	1323.68	0.00	0.00	0.00	3250.37	811.99	1738.75	3176.96	952.89	1685.23	3141.18	733.48	1716.94	3083.71	841.54	1654.59	-192.17	1279.40	69.34	415.46	1269.62	71.82	-184.56
8.76000	3295.89	739.75	154.21	3238.49	692.41	133.75	2681.46	478.37	131.49	2690.33	491.77	194.02	3192.87	468.15	77.20	3431.20	805.22	153.88	3372.28	553.12	82.77	3324.36	527.89	192.58	3260.56	838.94	1322.99	0.00	0.00	0.00	3253.34	818.89	1738.15	3178.91	958.11	1683.89	3144.64	736.98	1717.69	3086.76	844.84	1654.30	-192.29	1280.72	69.15	415.45	1270.46	72.05	-185.19
8.77000	3295.89	739.75	154.21	3238.49	692.41	133.75	2681.46	478.37	131.49	2690.33	491.77	194.02	3192.87	468.15	77.20	3444.51	826.25	153.69	3372.28	553.12	82.77	3324.36	527.89	192.58	3262.18	844.14	1322.17	0.00	0.00	0.00	3256.13	825.93	1737.53	3180.80	963.26	1682.52	3149.20	740.87	1718.60	3089.84	847.96	1654.05	-191.84	1279.53	69.49	415.43	1270.31	72.27	-185.92
8.78000	3295.89	739.75	154.21	3238.49	692.41	133.75	2681.46	478.37	131.49	2690.33	491.77	194.02	3192.87	468.15	77.20	3457.39	847.28	153.32	3372.28	553.12	82.77	3324.36	527.89	192.58	3263.65	849.22	1321.26	0.00	0.00	0.00	3258.69	833.41	1736.86	3182.63	968.35	1681.13	3154.14	744.43	1719.10	3092.94	850.91	1653.84	-192.04	1281.36	68.95	415.40	1270.23	72.24	-185.16
8.79000	3295.89	739.75	154.21	3238.49	692.41	133.75	2681.46	478.37	131.49	2690.33	491.77	194.02	3192.87	468.15	77.20	3469.81	868.27	152.78	3372.28	553.12	82.77	3324.36	527.89	192.58	3265.29	854.27	1320.30	0.00	0.00	0.00	3261.15	840.86	1736.17	3184.39	973.37	1679.72	3158.26	748.28	1719.64	3096.06	853.69	1653.68	-192.56	1285.45	67.58	415.50	1270.55	72.12	-184.63
8.80000	3295.89	739.75	154.21	3238.49	692.41	133.75	2681.46	478.37	131.49	2690.33	491.77	194.02	3192.87	468.15	77.20	3481.73	889.17	152.07	3372.28	553.12	82.77	3324.36	527.89	192.58	3266.80	859.38	1319.42	0.00	0.00	0.00	3264.02	849.21	1735.41	3186.08	978.32	1678.28	3162.60	752.19	1720.39	3099.20	856.27	1653.56	-191.93	1282.05	68.76	415.49	1270.26	72.10	-185.01
8.81000	3295.89	739.75	154.21	3238.49	692.41	133.75	2681.46	478.37	131.49	2690.33	491.77	194.02	3192.87	468.15	77.20	3493.14	909.94	151.20	3372.28	553.12	82.77	3324.36	527.89	192.58	3268.27	864.50	1318.58	0.00	0.00	0.00	3266.07	855.40	1734.82	3187.71	983.22	1676.81	3167.64	756.64	1720.93	3101.34	857.35	1653.44	-191.65	1278.03	70.12	415.51	1270.32	72.26	-185.06
8.82000	3295.89	739.75	154.21	3238.49	692.41	133.75	2681.46	478.37	131.49	2690.33	491.77	194.02	3192.87	468.15	77.20	3503.99	930.52	150.15	3372.28	553.12	82.77	3324.36	527.89	192.58	3269.46	869.74	1317.82	0.00	0.00	0.00	3267.68	860.66	1734.26	3189.27	988.05	1675.33	3171.61	760.98	1721.82	3104.42	860.25	1653.43	-192.58	1280.20	69.14	409.06	1275.59	69.61	-184.75
8.83000	3295.89	739.75	154.21	3238.49	692.41	133.75	2681.46	478.37	131.49	2690.33	491.77	194.02	3192.87	468.15	77.20	3514.27	950.88	148.95	3372.28	553.12	82.77	3324.36	527.89	192.58	3270.74	874.64	1317.16	0.00	0.00	0.00	3269.24	866.22	1733.58	3190.76	992.82	1673.82	3175.85	765.60	1722.52	3108.31	863.50	1653.44	-191.57	1277.05	70.16	413.32	1272.14	70.65	-184.61
8.84000	3295.89	739.75	154.21	3238.49	692.41	133.75	2681.46	478.37	131.49	2690.33	491.77	194.02	3192.87	468.15	77.20	3523.94	970.97	147.58	3372.28	553.12	82.77	3324.36	527.89	192.58	3271.78	879.34	1316.53	0.00	0.00	0.00	3271.11	873.32	1732.65	3192.20	997.53	1672.29	3180.13	769.75	1723.00	3110.63	865.10	1653.41	-191.61	1276.19	70.32	415.50	1270.58	72.00	-184.45
8.85000	3295.89	739.75	154.21	3238.49	692.41	133.75	2681.46	478.37	131.49	2690.33	491.77	194.02	3192.87	468.15	77.20	3532.97	990.73	146.05	3372.28	553.12	82.77	3324.36	527.89	192.58	3273.36	883.78	1315.93	0.00	0.00	0.00	3273.67	883.17	1731.33	3193.56	1002.18	1670.75	3185.02	774.85	1723.71	3113.99	867.89	1653.23	-191.85	1281.41	68.93	415.46	1270.66	72.23	-184.29
8.86000	3295.89	739.75	154.21	3238.49	692.41	133.75	2681.46	478.37	131.49	2690.33	491.77	194.02	3192.87	468.15	77.20	3541.33	1010.14	144.37	3372.28	553.12	82.77	3324.36	527.89	192.58	3274.64	888.34	1315.31	0.00	0.00	0.00	3276.37	893.05	1730.02	3194.86	1006.78	1669.18	3189.07	778.86	1724.47	3117.02	870.60	1653.09	-192.15	1281.61	68.72	409.30	1273.32	70.47	-184.52
8.87000	3295.89	739.75	154.21	3238.49	692.41	133.75	2681.46	478.37	131.49	2690.33	491.77	194.02	3192.87	468.15	77.20	3549.00	1029.14	142.52	3372.28	553.12	82.77	3324.36	527.89	192.58	3276.08	892.85	1314.69	0.00	0.00	0.00	3278.25	900.68	1728.97	3196.10	1011.32	1667.60	3193.19	783.63	1724.89	3119.11	871.89	1652.91	-192.46	1283.19	68.37	413.29	1271.15	71.67	-185.28
8.88000	3295.89	739.75	154.21	3238.49	692.41	133.75	2681.46	478.37	131.49	2690.33	491.77	194.02	3192.87	468.15	77.20	3555.94	1047.68	140.52	3372.28	553.12	82.77	3324.36	527.89	192.58	3277.62	897.32	1313.95	0.00	0.00	0.00	3280.05	908.23	1727.91	3197.28	1015.81	1666.00	3198.50	789.47	1725.25	3121.71	874.01	1652.72	-192.09	1281.76	68.82	415.48	1270.30	71.67	-185.05
8.89000	3295.89	739.75	154.21	3238.49	692.41	133.75	2681.46	478.37	131.49	2690.33	491.77	194.02	3192.87	468.15	77.20	3562.13	1065.72	138.37	3372.28	553.12	82.77	3324.36	527.89	192.58	3279.04	901.98	1313.27	0.00	0.00	0.00	3281.75	915.71	1726.81	3198.39	1020.24	1664.38	3199.87	792.11	1729.38	3125.06	877.09	1652.55	-192.47	1283.66	68.06	409.12	1273.06	70.35	-184.53
8.90000	3295.89	739.75	154.21	3238.49	692.41	133.75	2681.46	478.37	131.49	2690.33	491.77	194.02	3192.87	468.15	77.20	3567.53	1083.22	136.06	3372.28	553.12	82.77	3324.36	527.89	192.58	3281.22	906.58	1312.65	0.00	0.00	0.00	3283.23	923.34	1725.72	3199.43	1024.63	1662.76	3203.39	796.99	1730.65	3128.30	879.67	1652.52	-192.38	1280.22	69.09	413.26	1270.49	71.32	-184.79
8.91000	3295.89	739.75	154.21	3238.49	692.41	133.75	2681.46	478.37	131.49	2690.33	491.77	194.02	3192.87	468.15	77.20	3572.12	1100.13	133.60	3372.28	553.12	82.77	3324.36	527.89	192.58	3282.51	911.51	1312.05	0.00	0.00	0.00	3284.79	931.13	1724.55	3200.42	1028.96	1661.11	3207.94	802.84	1730.86	3130.94	882.07	1652.45	-192.28	1279.76	69.13	409.67	1275.18	69.48	-185.83
8.92000	3295.89	739.75	154.21	3238.49	692.41	133.75	2681.46	478.37	131.49	2690.33	491.77	194.02	3192.87	468.15	77.20	3575.86	1116.40	131.00	3372.28	553.12	82.77	3324.36	527.89	192.58	3283.90	916.36	1311.45	0.00	0.00	0.00	3286.43	938.68	1723.35	3201.34	1033.25	1659.46	3212.57	808.80	1731.10	3135.25	886.39	1652.65	-191.93	1279.06	69.60	413.44	1272.73	71.12	-185.56
8.93000	3295.89	739.75	154.21	3238.49	692.41	133.75	2681.46	478.37	131.49	2690.33	491.77	194.02	3192.87	468.15	77.20	3578.73	1131.99	128.24	3372.28	553.12	82.77	3324.36	527.89	192.58	3285.19	921.15	1310.92	0.00	0.00	0.00	3287.83	945.90	1722.13	3202.19	1037.49	1657.79	3217.12	814.72	1731.33	3138.96	890.31	1652.74	-192.14	1278.72	69.63	415.45	1270.41	72.26	-185.28
8.94000	3295.89	739.75	154.21	3238.49	692.41	133.75	2681.46	478.37	131.49	2690.33	491.77	194.02	3192.87	468.15	77.20	3580.70	1146.86	125.35	3372.28	553.12	82.77	3324.36	527.89	192.58	3286.51	926.24	1310.45	0.00	0.00	0.00	3289.35	953.07	1720.80	3202.99	1041.68	1656.11	3221.38	820.70	1731.51	3141.28	892.40	1652.64	-192.28	1282.97	68.24	415.47	1270.34	71.64	-185.45
8.95000	3295.89	739.75	154.21	3238.49	692.41	133.75	2681.46	478.37	131.49	2690.33	491.77	194.02	3192.87	468.15	77.20	3581.74	1160.95	122.30	3372.28	553.12	82.77	3324.36	527.89	192.58	3286.51	926.24	1310.45	0.00	0.00	0.00	3290.77	960.61	1719.43	3203.72	1045.83	1654.43	3225.76	826.72	1731.64	3145.35	896.46	1652.90	-193.74	1280.02	69.56	408.96	1276.04	69.19	-185.16
8.96000	3295.89	739.75	154.21	3238.49	692.41	133.75	2681.46	478.37	131.49	2690.33	491.77	194.02	3192.87	468.15	77.20	3581.82	1174.22	119.12	3372.28	553.12	82.77	3324.36	527.89	192.58	3286.51	926.24	1310.45	0.00	0.00	0.00	3292.09	968.19	1718.06	3204.39	1049.93	1652.73	3229.77	832.22	1731.79	3148.11	899.14	1652.90	-186.96	1278.41	71.26	413.18	1272.25	71.32	-185.21
8.97000	3295.89	739.75	154.21	3238.49	692.41	133.75	2681.46	478.37	131.49	2690.33	491.77	194.02	3192.87	468.15	77.20	3580.90	1186.63	115.80	3372.28	553.12	82.77	3324.36	527.89	192.58	3286.51	926.24	1310.45	0.00	0.00	0.00	3293.20	975.74	1716.73	3204.99	1053.99	1651.03	3231.86	835.36	1731.84	3150.80	902.11	1652.94	-184.97	1276.31	71.93	415.48	1270.59	71.59	-185.57
8.98000	3295.89	739.75	154.21	3238.49	692.41	133.75	2681.46	478.37	131.49	2690.33	491.77	194.02	3192.87	468.15	77.20	3578.97	1198.14	112.34	3372.28	553.12	82.77	3324.36	527.89	192.58	3286.51	926.24	1310.45	0.00	0.00	0.00	3294.44	983.12	1715.34	3205.54	1058.02	1649.32	3236.70	843.12	1731.81	3154.80	906.52	1653.19	-190.45	1277.60	70.84	409.14	1271.95	70.67	-185.07
8.99000	3295.89	739.75	154.21	3238.49	692.41	133.75	2681.46	478.37	131.49	2690.33	491.77	194.02	3192.87	468.15	77.20	3575.99	1208.68	108.74	3372.28	553.12	82.77	3324.36	527.89	192.58	3286.51	926.24	1310.45	0.00	0.00	0.00	3295.54	990.68	1713.91	3206.02	1062.00	1647.60	3242.39	852.29	1731.82	3156.64	908.69	1653.02	-190.68	1277.93	71.04	413.39	1271.08	71.74	-185.37
9.00000	3295.89	739.75	154.21	3238.49	692.41	133.75	2681.46	478.37	131.49	2690.33	491.77	194.02	3192.87	468.15	77.20	3571.93	1218.23	105.00	3372.28	553.12	82.77	3324.36	527.89	192.58	3286.51	926.24	1310.45	0.00	0.00	0.00	3296.78	998.29	1712.41	3206.44	1065.95	1645.88	3246.50	858.75	1731.70	3160.76	913.22	1653.04	-187.87	1278.23	71.13	415.54	1270.22	72.35	-185.27
9.01000	3295.89	739.75	154.21	3238.49	692.41	133.75	2681.46	478.37	131.49	2690.33	491.77	194.02	3192.87	468.15	77.20	3566.76	1226.74	101.14	3372.28	553.12	82.77	3324.36	527.89	192.58	3286.51	926.24	1310.45	0.00	0.00	0.00	3298.03	1005.87	1710.87	3206.81	1069.85	1644.16	3250.68	865.44	1731.56	3164.83	918.19	1653.27	-192.28	1279.38	69.84	415.48	1269.61	71.80	-185.44
9.02000	3295.89	739.75	154.21	3238.49	692.41	133.75	2681.46	478.37	131.49	2690.33	491.77	194.02	3192.87	468.15	77.20	3560.45	1234.15	97.14	3372.28	553.12	82.77	3324.36	527.89	192.58	3286.51	926.24	1310.45	0.00	0.00	0.00	3299.23	1013.04	1709.30	3207.10	1073.73	1642.43	3254.71	872.33	1731.40	3168.75	922.75	1653.24	-192.01	1277.77	69.95	415.47	1269.39	71.65	-184.40
9.03000	3295.89	739.75	154.21	3238.49	692.41	133.75	2681.46	478.37	131.49	2690.33	491.77	194.02	3192.87	468.15	77.20	3552.98	1240.43	93.01	3372.28	553.12	82.77	3324.36	527.89	192.58	3286.51	926.24	1310.45	0.00	0.00	0.00	3300.89	1019.93	1707.63	3207.34	1077.57	1640.71	3258.88	878.99	1731.15	3172.46	927.03	1653.34	-191.49	1277.98	70.11	415.44	1270.42	71.34	-183.92
9.04000	3295.89	739.75	154.21	3238.49	692.41	133.75	2681.46	478.37	131.49	2690.33	491.77	194.02	3192.87	468.15	77.20	3544.31	1245.52	88.75	3372.28	553.12	82.77	3324.36	527.89	192.58	3286.51	926.24	1310.45	0.00	0.00	0.00	3301.91	1027.42	1706.03	3207.52	1081.37	1638.98	3263.09	885.51	1730.91	3174.62	929.75	1653.20	-191.77	1277.51	70.72	409.39	1272.21	70.60	-184.51
9.05000	3295.89	739.75	154.21	3238.49	692.41	133.75	2681.46	478.37	131.49	2690.33	491.77	194.02	3192.87	468.15	77.20	3534.42	1249.39	84.37	3372.28	553.12	82.77	3324.36	527.89	192.58	3286.51	926.24	1310.45	0.00	0.00	0.00	3303.00	1034.90	1704.46	3207.63	1085.14	1637.25	3267.14	892.20	1730.55	3178.60	934.35	1653.21	-189.97	1276.16	71.72	406.99	1271.45	70.75	-185.62
9.06000	3295.89	739.75	154.21	3238.49	692.41	133.75	2681.46	478.37	131.49	2690.33	491.77	194.02	3192.87	468.15	77.20	3525.37	1257.36	81.24	3372.28	553.12	82.77	3324.36	527.89	192.58	3286.51	926.24	1310.45	0.00	0.00	0.00	3304.39	1042.05	1702.84	3201.31	1081.17	1634.36	3271.24	899.00	1730.14	3181.56	937.96	1652.97	-187.87	1276.03	71.37	413.25	1270.95	71.87	-185.89
9.07000	3295.89	739.75	154.21	3238.49	692.41	133.75	2681.46	478.37	131.49	2690.33	491.77	194.02	3192.87	468.15	77.20	3512.52	1260.01	79.18	3372.28	553.12	82.77	3324.36	527.89	192.58	3286.51	926.24	1310.45	0.00	0.00	0.00	3305.63	1049.46	1701.20	3202.92	1086.82	1633.00	3275.27	906.00	1729.65	3185.61	943.17	1652.93	-188.80	1278.30	70.59	412.91	1270.36	72.22	-185.11
9.08000	3295.89	739.75	154.21	3238.49	692.41	133.75	2681.46	478.37	131.49	2690.33	491.77	194.02	3192.87	468.15	77.20	3504.87	1268.20	74.79	3372.28	553.12	82.77	3324.36	527.89	192.58	3286.51	926.24	1310.45	0.00	0.00	0.00	3307.10	1056.69	1699.47	3202.15	1088.94	1631.79	3279.38	912.85	1729.06	3190.58	949.30	1652.90	-188.78	1277.13	71.17	411.85	1270.24	72.69	-184.61
9.09000	3295.89	739.75	154.21	3238.49	692.41	133.75	2681.46	478.37	131.49	2690.33	491.77	194.02	3192.87	468.15	77.20	3492.58	1270.16	70.59	3372.28	553.12	82.77	3324.36	527.89	192.58	3286.51	926.24	1310.45	0.00	0.00	0.00	3308.58	1064.05	1697.72	3208.62	1100.58	1630.69	3283.36	919.77	1728.33	3193.91	953.21	1652.50	-189.59	1276.43	71.42	412.05	1270.49	72.57	-184.57
9.10000	3295.89	739.75	154.21	3238.49	692.41	133.75	2681.46	478.37	131.49	2690.33	491.77	194.02	3192.87	468.15	77.20	3485.14	1274.85	63.67	3372.28	553.12	82.77	3324.36	527.89	192.58	3286.51	926.24	1310.45	0.00	0.00	0.00	3310.26	1071.29	1695.97	3211.20	1106.55	1629.81	3283.36	919.77	1728.33	3198.96	959.08	1652.24	-190.30	1278.27	70.70	411.40	1270.30	72.46	-184.91
9.11000	3295.89	739.75	154.21	3238.49	692.41	133.75	2681.46	478.37	131.49	2690.33	491.77	194.02	3192.87	468.15	77.20	3469.57	1265.76	59.18	3372.28	553.12	82.77	3324.36	527.89	192.58	3286.51	926.24	1310.45	0.00	0.00	0.00	3310.26	1071.29	1695.97	3210.10	1107.41	1628.13	3283.36	919.77	1728.33	3202.70	963.99	1651.85	-189.72	1277.97	70.75	403.82	1270.85	72.51	-184.59
9.12000	3295.89	739.75	154.21	3238.49	692.41	133.75	2681.46	478.37	131.49	2690.33	491.77	194.02	3192.87	468.15	77.20	3459.84	1261.82	54.39	3372.28	553.12	82.77	3324.36	527.89	192.58	3286.51	926.24	1310.45	0.00	0.00	0.00	3310.26	1071.29	1695.97	3209.12	1109.61	1626.45	3283.36	919.77	1728.33	3207.34	969.77	1651.56	-187.46	1279.83	70.68	409.02	1270.82	72.48	-184.54
9.13000	3295.89	739.75	154.21	3238.49	692.41	133.75	2681.46	478.37	131.49	2690.33	491.77	194.02	3192.87	468.15	77.20	3453.23	1259.41	50.59	3372.28	553.12	82.77	3324.36	527.89	192.58	3286.51	926.24	1310.45	0.00	0.00	0.00	3310.26	1071.29	1695.97	3212.14	1117.31	1625.22	3283.36	919.77	1728.33	3210.18	973.36	1651.07	-188.47	1279.13	71.14	411.58	1269.96	72.23	-185.00
9.14000	3295.89	739.75	154.21	3238.49	692.41	133.75	2681.46	478.37	131.49	2690.33	491.77	194.02	3192.87	468.15	77.20	3457.04	1266.79	45.63	3372.28	553.12	82.77	3324.36	527.89	192.58	3286.51	926.24	1310.45	0.00	0.00	0.00	3310.26	1071.29	1695.97	3208.80	1116.13	1623.48	3283.36	919.77	1728.33	3212.48	976.24	1650.61	-192.66	1277.77	70.48	411.77	1270.35	72.42	-185.35
9.15000	3295.89	739.75	154.21	3238.49	692.41	133.75	2681.46	478.37	131.49	2690.33	491.77	194.02	3192.87	468.15	77.20	3458.31	1271.53	42.18	3372.28	553.12	82.77	3324.36	527.89	192.58	3286.51	926.24	1310.45	0.00	0.00	0.00	3310.26	1071.29	1695.97	3214.41	1125.00	1623.13	3283.36	919.77	1728.33	3217.38	982.87	1650.76	-189.88	1277.20	71.07	411.65	1269.70	72.33	-185.48
9.16000	3295.89	739.75	154.21	3238.49	692.41	133.75	2681.46	478.37	131.49	2690.33	491.77	194.02	3192.87	468.15	77.20	3460.48	1276.75	39.42	3372.28	553.12	82.77	3324.36	527.89	192.58	3286.51	926.24	1310.45	0.00	0.00	0.00	3310.26	1071.29	1695.97	3209.35	1122.63	1621.50	3283.36	919.77	1728.33	3222.40	989.70	1651.23	-187.69	1276.28	71.52	411.98	1269.64	72.14	-184.85
9.17000	3295.89	739.75	154.21	3238.49	692.41	133.75	2681.46	478.37	131.49	2690.33	491.77	194.02	3192.87	468.15	77.20	3457.22	1273.22	39.39	3372.28	553.12	82.77	3324.36	527.89	192.58	3286.51	926.24	1310.45	0.00	0.00	0.00	3310.26	1071.29	1695.97	3216.91	1135.72	1621.39	3283.36	919.77	1728.33	3227.34	996.79	1652.06	-187.04	1278.54	71.19	406.18	1270.19	73.16	-184.48
9.18000	3295.89	739.75	154.21	3238.49	692.41	133.75	2681.46	478.37	131.49	2690.33	491.77	194.02	3192.87	468.15	77.20	3457.91	1275.48	37.92	3372.28	553.12	82.77	3324.36	527.89	192.58	3286.51	926.24	1310.45	0.00	0.00	0.00	3310.26	1071.29	1695.97	3215.47	1137.59	1620.76	3283.36	919.77	1728.33	3230.53	1002.15	1652.81	-184.19	1278.83	71.50	409.47	1270.09	72.47	-185.03
9.19000	3295.89	739.75	154.21	3238.49	692.41	133.75	2681.46	478.37	131.49	2690.33	491.77	194.02	3192.87	468.15	77.20	3460.20	1278.92	36.40	3372.28	553.12	82.77	3324.36	527.89	192.58	3286.51	926.24	1310.45	0.00	0.00	0.00	3310.26	1071.29	1695.97	3222.94	1150.93	1621.32	3283.36	919.77	1728.33	3234.98	1009.06	1654.11	-186.38	1277.65	71.59	403.33	1269.74	73.01	-184.84
9.20000	3295.89	739.75	154.21	3238.49	692.41	133.75	2681.46	478.37	131.49	2690.33	491.77	194.02	3192.87	468.15	77.20	3459.78	1278.98	36.37	3372.28	553.12	82.77	3324.36	527.89	192.58	3286.51	926.24	1310.45	0.00	0.00	0.00	3310.26	1071.29	1695.97	3217.76	1148.66	1620.08	3283.36	919.77	1728.33	3237.78	1014.37	1655.40	-184.99	1277.07	71.95	408.74	1269.76	72.40	-185.03
9.21000	3295.89	739.75	154.21	3238.49	692.41	133.75	2681.46	478.37	131.49	2690.33	491.77	194.02	3192.87	468.15	77.20	3459.78	1278.98	36.37	3372.28	553.12	82.77	3324.36	527.89	192.58	3286.51	926.24	1310.45	0.00	0.00	0.00	3310.26	1071.29	1695.97	3217.76	1148.66	1620.08	3283.36	919.77	1728.33	3237.78	1014.37	1655.40	-184.99	1277.07	71.95	408.74	1269.76	72.40	-185.03
[truncated: 35 more columns]
