# Supplementary material for: The impact of mobile phone use on where we look and how we walk when negotiating floor based obstacles
Source: PLoS One. 2017 Jun 30;12(6):e0179802. doi: 10.1371/journal.pone.0179802 (PMC5493336; doi:10.1371/journal.pone.0179802)
Supplement: S1 File — (ZIP) [file pone.0179802.s001.zip › Gait/PP1/MC no obs read 1.txt]

CODAmotion Analysis Text
Codamotion Analysis Text Save of: MC no obs read 1.mdf
Time	Markers
Time	1:LTOE.X	1:LTOE.Y	1:LTOE.Z	2:L2nd.X	2:L2nd.Y	2:L2nd.Z	3:LHEE.X	3:LHEE.Y	3:LHEE.Z	4:LANK.X	4:LANK.Y	4:LANK.Z	5:RTOE.X	5:RTOE.Y	5:RTOE.Z	6:R2nd.X	6:R2nd.Y	6:R2nd.Z	7:RHEE.X	7:RHEE.Y	7:RHEE.Z	8:RANK.X	8:RANK.Y	8:RANK.Z	9:STRN.X	9:STRN.Y	9:STRN.Z	10:Marker 10.X	10:Marker 10.Y	10:Marker 10.Z	11:FRHD.X	11:FRHD.Y	11:FRHD.Z	12:FLHD.X	12:FLHD.Y	12:FLHD.Z	13:BRHD.X	13:BRHD.Y	13:BRHD.Z	14:BLHD.X	14:BLHD.Y	14:BLHD.Z	15:BLSTEP.X	15:BLSTEP.Y	15:BLSTEP.Z	16:FLSTEP.X	16:FLSTEP.Y	16:FLSTEP.Z	17:BRSTEP.X
(s)	(mm)	(mm)	(mm)	(mm)	(mm)	(mm)	(mm)	(mm)	(mm)	(mm)	(mm)	(mm)	(mm)	(mm)	(mm)	(mm)	(mm)	(mm)	(mm)	(mm)	(mm)	(mm)	(mm)	(mm)	(mm)	(mm)	(mm)	(mm)	(mm)	(mm)	(mm)	(mm)	(mm)	(mm)	(mm)	(mm)	(mm)	(mm)	(mm)	(mm)	(mm)	(mm)	(mm)	(mm)	(mm)	(mm)	(mm)	(mm)	(mm)
0.00000	-3409.35	89.39	2.55	-3429.51	169.80	-22.08	-3455.66	-29.27	-15.22	-3452.16	-28.41	61.92	-3892.18	-6.73	-25.00	-3793.62	62.34	16.31	-3065.86	250.92	-14.43	-3007.36	234.93	33.50	-3661.66	3.49	1231.53	0.00	0.00	0.00	-1892.19	46.18	1542.95	-3538.10	-129.61	1625.89	-2707.02	122.63	1285.29	-2726.99	20.67	1250.26	334.15	1130.18	55.79	772.87	1128.98	49.26	299.36
0.01000	-3409.35	89.39	2.55	-3429.51	169.80	-22.08	-3455.66	-29.27	-15.22	-3452.16	-28.41	61.92	-3892.18	-6.73	-25.00	-3793.62	62.34	16.31	-3065.86	250.92	-14.43	-3007.36	234.93	33.50	-3661.66	3.49	1231.53	0.00	0.00	0.00	-1892.19	46.18	1542.95	-3538.10	-129.61	1625.89	-2707.02	122.63	1285.29	-2726.99	20.67	1250.26	334.15	1130.18	55.79	772.87	1128.98	49.26	299.36
0.02000	-3409.35	89.39	2.55	-3429.51	169.80	-22.08	-3455.66	-29.27	-15.22	-3452.16	-28.41	61.92	-3892.18	-6.73	-25.00	-3793.62	62.34	16.31	-3065.86	250.92	-14.43	-3007.36	234.93	33.50	-3661.66	3.49	1231.53	0.00	0.00	0.00	-1892.19	46.18	1542.95	-3538.10	-129.61	1625.89	-2707.02	122.63	1285.29	-2726.99	20.67	1250.26	334.15	1130.18	55.79	772.87	1128.98	49.26	299.47
0.03000	-3409.35	89.39	2.55	-3429.51	169.80	-22.08	-3455.66	-29.27	-15.22	-3452.16	-28.41	61.92	-3892.18	-6.73	-25.00	-3793.62	62.34	16.31	-3066.18	250.95	-14.42	-3007.75	234.97	33.51	-3661.66	3.49	1231.53	0.00	0.00	0.00	-1892.19	46.18	1542.95	-3538.10	-129.61	1625.89	-2707.75	122.67	1285.63	-2727.75	20.68	1250.63	334.26	1130.54	55.80	773.14	1129.38	49.28	412.66
0.04000	-3409.35	89.39	2.55	-3429.51	169.80	-22.08	-3455.66	-29.27	-15.22	-3452.16	-28.41	61.92	-3892.18	-6.73	-25.00	-3793.62	62.34	16.31	-3379.67	284.82	-8.61	-3396.10	269.98	42.18	-3661.66	3.49	1231.53	0.00	0.00	0.00	-1892.19	46.18	1542.95	-3538.10	-129.61	1625.89	-3438.96	153.97	1620.99	-3482.47	29.22	1613.88	441.61	1489.85	73.09	1042.47	1526.51	64.91	411.68
0.05000	-3409.35	89.39	2.55	-3429.51	169.80	-22.08	-3455.66	-29.27	-15.22	-3452.16	-28.41	61.92	-3892.18	-6.73	-25.00	-3793.62	62.34	16.31	-3400.47	284.65	-12.53	-3360.91	272.02	46.94	-3661.66	3.49	1231.53	0.00	0.00	0.00	-1892.19	46.18	1542.95	-3538.10	-129.61	1625.89	-3430.41	150.95	1620.53	-3451.65	28.21	1612.96	441.44	1490.81	72.73	1042.50	1526.48	65.15	414.04
0.06000	-3409.35	89.39	2.55	-3429.51	169.80	-22.08	-3455.66	-29.27	-15.22	-3452.16	-28.41	61.92	-3892.18	-6.73	-25.00	-3793.62	62.34	16.31	-3390.37	285.03	-10.89	-3429.65	270.03	37.38	-3661.66	3.49	1231.53	0.00	0.00	0.00	-1892.19	46.18	1542.95	-3538.10	-129.61	1625.89	-3431.73	151.47	1621.09	-3462.81	27.10	1609.74	443.36	1490.81	73.31	1042.93	1528.03	64.55	410.90
0.07000	-3409.35	89.39	2.55	-3429.51	169.80	-22.08	-3455.66	-29.27	-15.22	-3452.16	-28.41	61.92	-3892.18	-6.73	-25.00	-3793.62	62.34	16.31	-3414.22	286.73	-14.13	-3408.77	271.17	40.47	-3661.66	3.49	1231.53	0.00	0.00	0.00	-1892.19	46.18	1542.95	-3538.10	-129.61	1625.89	-3418.01	152.96	1620.13	-3490.66	26.10	1610.05	444.62	1492.50	73.10	1042.62	1526.29	64.69	413.29
0.08000	-3409.35	89.39	2.55	-3429.51	169.80	-22.08	-3455.66	-29.27	-15.22	-3452.16	-28.41	61.92	-3892.18	-6.73	-25.00	-3793.62	62.34	16.31	-3384.50	286.40	-10.08	-3388.79	269.90	43.65	-3661.66	3.49	1231.53	0.00	0.00	0.00	-1892.19	46.18	1542.95	-3538.10	-129.61	1625.89	-3427.83	153.51	1619.91	-3497.36	26.59	1611.13	440.57	1492.23	72.40	1041.92	1523.63	65.44	411.95
0.09000	-3409.35	89.39	2.55	-3429.51	169.80	-22.08	-3455.66	-29.27	-15.22	-3452.16	-28.41	61.92	-3892.18	-6.73	-25.00	-3793.62	62.34	16.31	-3415.78	285.88	-14.84	-3405.40	268.51	41.53	-3661.66	3.49	1231.53	0.00	0.00	0.00	-1892.19	46.18	1542.95	-3538.10	-129.61	1625.89	-3415.40	152.41	1619.40	-3462.10	28.09	1610.13	440.62	1491.81	72.25	1042.42	1526.41	64.92	412.86
0.10000	-3409.35	89.39	2.55	-3429.51	169.80	-22.08	-3455.66	-29.27	-15.22	-3452.16	-28.41	61.92	-3892.18	-6.73	-25.00	-3793.62	62.34	16.31	-3398.12	286.43	-11.77	-3393.01	269.43	42.46	-3661.66	3.49	1231.53	0.00	0.00	0.00	-1892.19	46.18	1542.95	-3538.10	-129.61	1625.89	-3435.60	152.86	1620.98	-3439.54	27.81	1607.86	441.14	1490.21	72.94	1042.42	1524.09	65.72	412.59
0.11000	-3409.35	89.39	2.55	-3429.51	169.80	-22.08	-3455.66	-29.27	-15.22	-3452.16	-28.41	61.92	-3892.18	-6.73	-25.00	-3793.62	62.34	16.31	-3408.45	285.62	-13.94	-3455.93	269.23	32.89	-3661.66	3.49	1231.53	0.00	0.00	0.00	-1892.19	46.18	1542.95	-3538.10	-129.61	1625.89	-3422.32	152.59	1620.67	-3422.07	29.29	1608.23	439.92	1491.00	72.79	1043.09	1527.56	64.42	412.38
0.12000	-3409.35	89.39	2.55	-3429.51	169.80	-22.08	-3455.66	-29.27	-15.22	-3452.16	-28.41	61.92	-3892.18	-6.73	-25.00	-3793.62	62.34	16.31	-3425.17	283.92	-16.62	-3423.67	270.48	38.27	-3661.66	3.49	1231.53	0.00	0.00	0.00	-1892.19	46.18	1542.95	-3538.10	-129.61	1625.89	-3446.74	153.61	1620.53	-3457.27	29.79	1608.99	439.98	1490.92	72.81	1042.71	1525.61	65.37	412.75
0.13000	-3409.35	89.39	2.55	-3429.51	169.80	-22.08	-3455.66	-29.27	-15.22	-3452.16	-28.41	61.92	-3892.18	-6.73	-25.00	-3793.62	62.34	16.31	-3375.73	284.24	-9.14	-3423.65	270.13	38.03	-3661.66	3.49	1231.53	0.00	0.00	0.00	-1892.19	46.18	1542.95	-3538.10	-129.61	1625.89	-3424.53	152.62	1620.52	-3462.00	28.25	1607.84	441.46	1490.15	72.90	1042.21	1524.38	65.73	412.47
0.14000	-3409.35	89.39	2.55	-3429.51	169.80	-22.08	-3455.66	-29.27	-15.22	-3452.16	-28.41	61.92	-3892.18	-6.73	-25.00	-3793.62	62.34	16.31	-3379.89	285.07	-9.39	-3407.65	269.97	42.14	-3661.66	3.49	1231.53	0.00	0.00	0.00	-1892.19	46.18	1542.95	-3538.10	-129.61	1625.89	-3416.72	153.15	1620.08	-3496.21	27.12	1611.01	440.83	1492.01	72.34	1042.27	1523.75	65.65	413.09
0.15000	-3409.35	89.39	2.55	-3429.51	169.80	-22.08	-3455.66	-29.27	-15.22	-3452.16	-28.41	61.92	-3892.18	-6.73	-25.00	-3793.62	62.34	16.31	-3373.68	285.12	-8.56	-3406.27	269.17	41.48	-3661.66	3.49	1231.53	0.00	0.00	0.00	-1892.19	46.18	1542.95	-3538.10	-129.61	1625.89	-3436.71	154.15	1620.22	-3486.87	30.10	1610.58	438.07	1492.16	71.97	1042.83	1525.69	65.30	413.93
0.16000	-3409.35	89.39	2.55	-3429.51	169.80	-22.08	-3455.66	-29.27	-15.22	-3452.16	-28.41	61.92	-3892.18	-6.73	-25.00	-3793.62	62.34	16.31	-3403.82	286.73	-13.17	-3441.44	271.93	34.74	-3661.66	3.49	1231.53	0.00	0.00	0.00	-1892.19	46.18	1542.95	-3538.10	-129.61	1625.89	-3439.86	155.31	1620.67	-3439.47	27.59	1610.73	442.84	1491.42	72.84	1043.05	1526.86	64.97	417.10
0.17000	-3409.35	89.39	2.55	-3429.51	169.80	-22.08	-3455.66	-29.27	-15.22	-3452.16	-28.41	61.92	-3892.18	-6.73	-25.00	-3793.62	62.34	16.31	-3406.44	285.48	-13.77	-3431.55	269.69	36.43	-3661.66	3.49	1231.53	0.00	0.00	0.00	-1892.19	46.18	1542.95	-3538.10	-129.61	1625.89	-3415.63	154.61	1620.28	-3440.73	28.03	1611.63	441.13	1490.52	72.73	1043.49	1530.30	63.88	417.52
0.18000	-3409.35	89.39	2.55	-3429.51	169.80	-22.08	-3455.66	-29.27	-15.22	-3452.16	-28.41	61.92	-3892.18	-6.73	-25.00	-3793.62	62.34	16.31	-3378.54	285.47	-8.98	-3449.02	270.20	34.58	-3661.66	3.49	1231.53	0.00	0.00	0.00	-1892.19	46.18	1542.95	-3538.10	-129.61	1625.89	-3460.11	155.07	1621.44	-3409.45	31.02	1609.18	440.08	1491.94	72.08	1043.59	1528.61	64.32	414.60
0.19000	-3409.35	89.39	2.55	-3429.51	169.80	-22.08	-3455.66	-29.27	-15.22	-3452.16	-28.41	61.92	-3892.18	-6.73	-25.00	-3793.62	62.34	16.31	-3378.65	286.11	-9.34	-3412.13	272.02	41.52	-3661.66	3.49	1231.53	0.00	0.00	0.00	-1892.19	46.18	1542.95	-3538.10	-129.61	1625.89	-3430.26	153.58	1620.44	-3442.25	31.52	1610.46	438.54	1490.98	72.32	1043.11	1527.28	65.12	412.96
0.20000	-3409.35	89.39	2.55	-3429.51	169.80	-22.08	-3455.66	-29.27	-15.22	-3452.16	-28.41	61.92	-3892.18	-6.73	-25.00	-3793.62	62.34	16.31	-3365.89	285.59	-7.69	-3420.02	271.57	40.12	-3661.66	3.49	1231.53	0.00	0.00	0.00	-1892.19	46.18	1542.95	-3538.10	-129.61	1625.89	-3416.08	153.81	1620.88	-3443.49	32.26	1610.19	442.63	1489.96	73.30	1042.82	1525.64	65.22	416.52
0.21000	-3409.35	89.39	2.55	-3429.51	169.80	-22.08	-3455.66	-29.27	-15.22	-3452.16	-28.41	61.92	-3892.18	-6.73	-25.00	-3793.62	62.34	16.31	-3409.57	285.58	-15.10	-3414.34	271.36	38.14	-3661.66	3.49	1231.53	0.00	0.00	0.00	-1892.19	46.18	1542.95	-3538.10	-129.61	1625.89	-3423.10	154.26	1620.18	-3500.88	28.40	1612.22	439.56	1491.16	72.29	1042.07	1522.59	65.85	413.59
0.22000	-3409.35	89.39	2.55	-3429.51	169.80	-22.08	-3455.66	-29.27	-15.22	-3452.16	-28.41	61.92	-3892.18	-6.73	-25.00	-3793.62	62.34	16.31	-3424.69	286.11	-17.28	-3416.71	271.39	37.08	-3661.66	3.49	1231.53	0.00	0.00	0.00	-1892.19	46.18	1542.95	-3538.10	-129.61	1625.89	-3412.85	153.65	1620.17	-3449.18	30.84	1610.90	439.11	1492.22	72.00	1042.70	1525.41	65.19	410.65
0.23000	-3409.35	89.39	2.55	-3429.51	169.80	-22.08	-3455.66	-29.27	-15.22	-3452.16	-28.41	61.92	-3892.18	-6.73	-25.00	-3793.62	62.34	16.31	-3398.73	286.04	-12.17	-3374.47	270.30	45.92	-3661.66	3.49	1231.53	0.00	0.00	0.00	-1892.19	46.18	1542.95	-3538.10	-129.61	1625.89	-3402.78	154.63	1621.58	-3491.48	31.00	1611.57	439.25	1493.12	71.47	1042.39	1525.39	65.27	410.78
0.24000	-3409.35	89.39	2.55	-3429.51	169.80	-22.08	-3455.66	-29.27	-15.22	-3452.16	-28.41	61.92	-3892.18	-6.73	-25.00	-3793.62	62.34	16.31	-3412.21	284.74	-15.38	-3404.12	269.77	41.41	-3661.66	3.49	1231.53	0.00	0.00	0.00	-1892.19	46.18	1542.95	-3538.10	-129.61	1625.89	-3419.51	153.78	1621.56	-3503.34	29.66	1612.54	436.87	1492.96	71.27	1042.94	1528.38	64.26	410.07
0.25000	-3409.35	89.39	2.55	-3429.51	169.80	-22.08	-3455.66	-29.27	-15.22	-3452.16	-28.41	61.92	-3892.18	-6.73	-25.00	-3793.62	62.34	16.31	-3416.01	285.20	-14.64	-3392.39	268.10	41.57	-3661.66	3.49	1231.53	0.00	0.00	0.00	-1892.19	46.18	1542.95	-3538.10	-129.61	1625.89	-3429.29	154.92	1621.29	-3481.29	28.64	1612.73	438.23	1492.38	71.81	1043.18	1528.13	64.71	412.98
0.26000	-3409.35	89.39	2.55	-3429.51	169.80	-22.08	-3455.66	-29.27	-15.22	-3452.16	-28.41	61.92	-3892.18	-6.73	-25.00	-3793.62	62.34	16.31	-3385.60	286.20	-10.20	-3423.10	270.44	37.06	-3661.66	3.49	1231.53	0.00	0.00	0.00	-1892.19	46.18	1542.95	-3538.10	-129.61	1625.89	-3451.30	154.37	1622.07	-3425.99	29.86	1611.55	440.67	1491.49	72.43	1042.66	1525.54	65.40	413.46
0.27000	-3409.35	89.39	2.55	-3429.51	169.80	-22.08	-3455.66	-29.27	-15.22	-3452.16	-28.41	61.92	-3892.18	-6.73	-25.00	-3793.62	62.34	16.31	-3381.52	286.89	-9.78	-3422.56	269.25	36.69	-3661.66	3.49	1231.53	0.00	0.00	0.00	-1892.19	46.18	1542.95	-3538.10	-129.61	1625.89	-3432.72	153.89	1620.67	-3433.98	31.43	1610.81	441.45	1491.83	72.13	1042.50	1524.01	65.55	413.24
0.28000	-3409.35	89.39	2.55	-3429.51	169.80	-22.08	-3455.66	-29.27	-15.22	-3452.16	-28.41	61.92	-3892.18	-6.73	-25.00	-3793.62	62.34	16.31	-3397.53	285.78	-11.36	-3424.99	270.93	37.50	-3661.66	3.49	1231.53	0.00	0.00	0.00	-1892.19	46.18	1542.95	-3538.10	-129.61	1625.89	-3418.07	152.80	1621.07	-3491.16	29.82	1610.32	439.90	1489.72	72.81	1042.58	1527.99	64.33	413.68
0.29000	-3409.35	89.39	2.55	-3429.51	169.80	-22.08	-3455.66	-29.27	-15.22	-3452.16	-28.41	61.92	-3892.18	-6.73	-25.00	-3793.62	62.34	16.31	-3398.79	286.36	-11.32	-3399.33	269.24	42.40	-3661.66	3.49	1231.53	0.00	0.00	0.00	-1892.19	46.18	1542.95	-3538.10	-129.61	1625.89	-3420.56	153.64	1621.94	-3446.76	30.30	1609.00	439.56	1490.40	72.65	1041.96	1524.27	65.52	411.87
0.30000	-3409.35	89.39	2.55	-3429.51	169.80	-22.08	-3455.66	-29.27	-15.22	-3452.16	-28.41	61.92	-3892.18	-6.73	-25.00	-3793.62	62.34	16.31	-3399.77	285.41	-12.95	-3412.29	269.14	39.17	-3661.66	3.49	1231.53	0.00	0.00	0.00	-1892.19	46.18	1542.95	-3538.10	-129.61	1625.89	-3444.73	152.67	1622.29	-3463.47	29.05	1610.22	440.41	1490.40	72.94	1041.90	1523.30	66.05	412.21
0.31000	-3409.35	89.39	2.55	-3429.51	169.80	-22.08	-3455.66	-29.27	-15.22	-3452.16	-28.41	61.92	-3892.18	-6.73	-25.00	-3793.62	62.34	16.31	-3405.33	287.39	-13.51	-3431.22	269.99	36.66	-3661.66	3.49	1231.53	0.00	0.00	0.00	-1892.19	46.18	1542.95	-3538.10	-129.61	1625.89	-3420.79	153.67	1621.76	-3486.71	26.49	1613.92	440.41	1491.93	72.37	1042.71	1527.09	64.86	415.48
0.32000	-3409.35	89.39	2.55	-3429.51	169.80	-22.08	-3455.66	-29.27	-15.22	-3452.16	-28.41	61.92	-3892.18	-6.73	-25.00	-3793.62	62.34	16.31	-3381.05	284.40	-8.87	-3410.08	273.24	39.50	-3661.66	3.49	1231.53	0.00	0.00	0.00	-1892.19	46.18	1542.95	-3538.10	-129.61	1625.89	-3399.75	154.08	1621.48	-3519.46	25.54	1612.90	441.85	1490.04	72.91	1043.50	1530.49	64.07	413.83
0.33000	-3409.35	89.39	2.55	-3429.51	169.80	-22.08	-3455.66	-29.27	-15.22	-3452.16	-28.41	61.92	-3892.18	-6.73	-25.00	-3793.62	62.34	16.31	-3357.31	284.95	-5.11	-3427.63	269.87	36.76	-3661.66	3.49	1231.53	0.00	0.00	0.00	-1892.19	46.18	1542.95	-3538.10	-129.61	1625.89	-3409.28	153.32	1622.13	-3492.92	23.91	1611.73	441.94	1490.22	72.96	1043.62	1531.54	63.55	410.53
0.34000	-3409.35	89.39	2.55	-3429.51	169.80	-22.08	-3455.66	-29.27	-15.22	-3452.16	-28.41	61.92	-3892.18	-6.73	-25.00	-3793.62	62.34	16.31	-3407.95	285.34	-12.31	-3433.39	271.14	36.21	-3661.66	3.49	1231.53	0.00	0.00	0.00	-1892.19	46.18	1542.95	-3538.10	-129.61	1625.89	-3393.65	153.24	1619.96	-3458.53	27.78	1610.80	439.41	1491.54	72.12	1043.07	1529.62	64.11	410.54
0.35000	-3409.35	89.39	2.55	-3429.51	169.80	-22.08	-3455.66	-29.27	-15.22	-3452.16	-28.41	61.92	-3892.18	-6.73	-25.00	-3793.62	62.34	16.31	-3445.41	285.80	-19.71	-3392.07	271.57	40.37	-3661.66	3.49	1231.53	0.00	0.00	0.00	-1892.19	46.18	1542.95	-3538.10	-129.61	1625.89	-3419.05	153.21	1620.83	-3450.88	27.61	1610.96	439.18	1490.92	72.07	1042.97	1528.39	64.36	413.32
0.36000	-3409.35	89.39	2.55	-3429.51	169.80	-22.08	-3455.66	-29.27	-15.22	-3452.16	-28.41	61.92	-3892.18	-6.73	-25.00	-3793.62	62.34	16.31	-3399.47	285.97	-11.51	-3419.57	271.83	40.17	-3661.66	3.49	1231.53	0.00	0.00	0.00	-1892.19	46.18	1542.95	-3538.10	-129.61	1625.89	-3412.06	152.04	1620.52	-3502.39	29.48	1612.18	439.22	1492.12	71.83	1042.70	1527.11	64.66	413.83
0.37000	-3409.35	89.39	2.55	-3429.51	169.80	-22.08	-3455.66	-29.27	-15.22	-3452.16	-28.41	61.92	-3892.18	-6.73	-25.00	-3793.62	62.34	16.31	-3348.65	287.27	-5.01	-3418.22	268.47	38.88	-3661.66	3.49	1231.53	0.00	0.00	0.00	-1892.19	46.18	1542.95	-3538.10	-129.61	1625.89	-3414.16	154.14	1620.82	-3439.90	31.72	1609.28	439.37	1492.43	71.76	1042.50	1527.22	64.71	412.76
0.38000	-3409.35	89.39	2.55	-3429.51	169.80	-22.08	-3455.66	-29.27	-15.22	-3452.16	-28.41	61.92	-3892.18	-6.73	-25.00	-3793.62	62.34	16.31	-3386.51	286.20	-9.94	-3449.62	269.64	34.60	-3661.66	3.49	1231.53	0.00	0.00	0.00	-1892.19	46.18	1542.95	-3538.10	-129.61	1625.89	-3427.82	154.63	1620.72	-3431.26	30.40	1608.88	440.41	1493.63	71.58	1042.81	1525.77	65.03	416.42
0.39000	-3409.35	89.39	2.55	-3429.51	169.80	-22.08	-3455.66	-29.27	-15.22	-3452.16	-28.41	61.92	-3892.18	-6.73	-25.00	-3793.62	62.34	16.31	-3416.06	286.17	-14.75	-3489.29	272.83	26.66	-3661.66	3.49	1231.53	0.00	0.00	0.00	-1892.19	46.18	1542.95	-3538.10	-129.61	1625.89	-3404.44	153.76	1621.46	-3440.29	28.29	1609.93	440.44	1492.16	72.10	1043.11	1528.08	64.34	416.54
0.40000	-3409.35	89.39	2.55	-3429.51	169.80	-22.08	-3455.66	-29.27	-15.22	-3452.16	-28.41	61.92	-3892.18	-6.73	-25.00	-3793.62	62.34	16.31	-3429.50	285.80	-17.03	-3429.80	270.81	38.24	-3661.66	3.49	1231.53	0.00	0.00	0.00	-1892.19	46.18	1542.95	-3538.10	-129.61	1625.89	-3403.23	154.46	1621.08	-3431.78	29.01	1610.26	440.64	1493.32	71.78	1042.99	1528.13	64.32	416.41
0.41000	-3409.35	89.39	2.55	-3429.51	169.80	-22.08	-3455.66	-29.27	-15.22	-3452.16	-28.41	61.92	-3892.18	-6.73	-25.00	-3793.62	62.34	16.31	-3414.66	286.63	-14.56	-3410.53	270.48	39.33	-3661.66	3.49	1231.53	0.00	0.00	0.00	-1892.19	46.18	1542.95	-3538.10	-129.61	1625.89	-3430.87	153.80	1620.48	-3446.21	30.72	1610.80	442.63	1489.46	73.48	1043.08	1528.60	64.30	416.85
0.42000	-3409.35	89.39	2.55	-3429.51	169.80	-22.08	-3455.66	-29.27	-15.22	-3452.16	-28.41	61.92	-3892.18	-6.73	-25.00	-3793.62	62.34	16.31	-3417.68	286.62	-15.77	-3441.36	271.64	36.56	-3661.66	3.49	1231.53	0.00	0.00	0.00	-1892.19	46.18	1542.95	-3538.10	-129.61	1625.89	-3421.27	153.49	1620.52	-3477.11	28.31	1611.35	440.05	1490.13	72.85	1043.12	1530.31	63.95	411.97
0.43000	-3409.35	89.39	2.55	-3429.51	169.80	-22.08	-3455.66	-29.27	-15.22	-3452.16	-28.41	61.92	-3892.18	-6.73	-25.00	-3793.62	62.34	16.31	-3428.07	287.77	-15.60	-3398.42	269.81	44.29	-3661.66	3.49	1231.53	0.00	0.00	0.00	-1892.19	46.18	1542.95	-3538.10	-129.61	1625.89	-3431.01	152.71	1621.35	-3476.24	31.47	1611.48	438.21	1490.42	72.46	1042.75	1525.97	65.08	412.77
0.44000	-3409.35	89.39	2.55	-3429.51	169.80	-22.08	-3455.66	-29.27	-15.22	-3452.16	-28.41	61.92	-3892.18	-6.73	-25.00	-3793.62	62.34	16.31	-3418.90	285.23	-14.17	-3416.44	269.29	39.67	-3661.66	3.49	1231.53	0.00	0.00	0.00	-1892.19	46.18	1542.95	-3538.10	-129.61	1625.89	-3440.29	154.84	1622.05	-3502.43	29.17	1611.19	439.07	1491.35	72.36	1042.57	1525.12	65.46	412.40
0.45000	-3409.35	89.39	2.55	-3429.51	169.80	-22.08	-3455.66	-29.27	-15.22	-3452.16	-28.41	61.92	-3892.18	-6.73	-25.00	-3793.62	62.34	16.31	-3384.71	286.75	-10.09	-3440.32	270.87	34.12	-3661.66	3.49	1231.53	0.00	0.00	0.00	-1892.19	46.18	1542.95	-3538.10	-129.61	1625.89	-3417.39	154.04	1621.89	-3458.35	28.96	1611.20	439.91	1490.63	72.54	1042.63	1525.30	65.28	414.77
0.46000	-3409.35	89.39	2.55	-3429.51	169.80	-22.08	-3455.66	-29.27	-15.22	-3452.16	-28.41	61.92	-3892.18	-6.73	-25.00	-3793.62	62.34	16.31	-3387.08	288.36	-10.02	-3401.49	269.77	42.14	-3661.66	3.49	1231.53	0.00	0.00	0.00	-1892.19	46.18	1542.95	-3538.10	-129.61	1625.89	-3420.64	151.61	1620.65	-3464.20	32.25	1610.20	441.15	1491.06	72.78	1042.04	1523.58	65.61	415.76
0.47000	-3409.35	89.39	2.55	-3429.51	169.80	-22.08	-3455.66	-29.27	-15.22	-3452.16	-28.41	61.92	-3892.18	-6.73	-25.00	-3793.62	62.34	16.31	-3429.93	286.12	-16.33	-3426.91	270.96	36.77	-3661.66	3.49	1231.53	0.00	0.00	0.00	-1892.19	46.18	1542.95	-3538.10	-129.61	1625.89	-3399.89	152.71	1619.67	-3443.58	30.48	1608.70	441.66	1491.48	72.82	1043.53	1529.89	63.80	415.76
0.48000	-3409.35	89.39	2.55	-3429.51	169.80	-22.08	-3455.66	-29.27	-15.22	-3452.16	-28.41	61.92	-3892.18	-6.73	-25.00	-3793.62	62.34	16.31	-3389.13	286.04	-11.08	-3396.24	268.70	41.50	-3661.66	3.49	1231.53	0.00	0.00	0.00	-1892.19	46.18	1542.95	-3538.10	-129.61	1625.89	-3386.60	153.78	1620.31	-3474.78	28.29	1609.17	442.25	1491.03	72.89	1043.11	1528.99	64.14	416.13
0.49000	-3409.35	89.39	2.55	-3429.51	169.80	-22.08	-3455.66	-29.27	-15.22	-3452.16	-28.41	61.92	-3892.18	-6.73	-25.00	-3793.62	62.34	16.31	-3379.35	285.97	-9.06	-3415.24	268.12	39.29	-3661.66	3.49	1231.53	0.00	0.00	0.00	-1892.19	46.18	1542.95	-3538.10	-129.61	1625.89	-3431.67	152.80	1620.55	-3480.54	27.67	1609.87	441.29	1490.33	72.95	1042.98	1528.54	64.57	414.07
0.50000	-3409.35	89.39	2.55	-3429.51	169.80	-22.08	-3455.66	-29.27	-15.22	-3452.16	-28.41	61.92	-3892.18	-6.73	-25.00	-3793.62	62.34	16.31	-3406.71	286.20	-13.46	-3417.71	267.97	38.41	-3661.66	3.49	1231.53	0.00	0.00	0.00	-1892.19	46.18	1542.95	-3538.10	-129.61	1625.89	-3422.45	153.54	1620.90	-3422.47	32.30	1609.32	441.91	1490.90	72.79	1043.15	1528.27	64.70	416.35
0.51000	-3409.35	89.39	2.55	-3429.51	169.80	-22.08	-3455.66	-29.27	-15.22	-3452.16	-28.41	61.92	-3892.18	-6.73	-25.00	-3793.62	62.34	16.31	-3407.44	286.25	-13.02	-3381.89	270.12	44.26	-3661.66	3.49	1231.53	0.00	0.00	0.00	-1892.19	46.18	1542.95	-3538.10	-129.61	1625.89	-3401.96	154.22	1619.34	-3478.32	28.88	1609.56	440.22	1492.18	71.95	1042.88	1528.58	64.50	414.99
0.52000	-3409.35	89.39	2.55	-3429.51	169.80	-22.08	-3455.66	-29.27	-15.22	-3452.16	-28.41	61.92	-3892.18	-6.73	-25.00	-3793.62	62.34	16.31	-3395.13	284.98	-11.85	-3441.10	272.94	34.98	-3661.66	3.49	1231.53	0.00	0.00	0.00	-1892.19	46.18	1542.95	-3538.10	-129.61	1625.89	-3387.98	152.81	1618.87	-3492.80	28.41	1609.63	438.25	1493.96	71.00	1043.19	1529.59	64.01	415.04
0.53000	-3409.35	89.39	2.55	-3429.51	169.80	-22.08	-3455.66	-29.27	-15.22	-3452.16	-28.41	61.92	-3892.18	-6.73	-25.00	-3793.62	62.34	16.31	-3393.39	284.93	-12.52	-3399.05	267.31	41.16	-3661.66	3.49	1231.53	0.00	0.00	0.00	-1892.19	46.18	1542.95	-3538.10	-129.61	1625.89	-3421.71	155.61	1621.37	-3468.70	32.35	1609.27	440.29	1491.92	72.10	1044.01	1532.49	63.16	416.26
0.54000	-3409.35	89.39	2.55	-3429.51	169.80	-22.08	-3455.66	-29.27	-15.22	-3452.16	-28.41	61.92	-3892.18	-6.73	-25.00	-3793.62	62.34	16.31	-3383.31	284.25	-9.64	-3387.58	269.42	44.10	-3661.66	3.49	1231.53	0.00	0.00	0.00	-1892.19	46.18	1542.95	-3538.10	-129.61	1625.89	-3433.01	153.98	1621.14	-3466.86	28.79	1609.26	442.93	1490.06	73.60	1042.43	1526.84	64.76	414.11
0.55000	-3409.35	89.39	2.55	-3429.51	169.80	-22.08	-3455.66	-29.27	-15.22	-3452.16	-28.41	61.92	-3892.18	-6.73	-25.00	-3793.62	62.34	16.31	-3400.82	284.53	-11.61	-3431.00	269.68	37.44	-3661.66	3.49	1231.53	0.00	0.00	0.00	-1892.19	46.18	1542.95	-3538.10	-129.61	1625.89	-3408.64	153.43	1620.94	-3427.36	28.35	1608.61	441.25	1492.03	72.45	1042.51	1525.19	65.59	412.95
0.56000	-3409.35	89.39	2.55	-3429.51	169.80	-22.08	-3455.66	-29.27	-15.22	-3452.16	-28.41	61.92	-3892.18	-6.73	-25.00	-3793.62	62.34	16.31	-3402.82	285.38	-12.39	-3453.99	270.52	34.25	-3661.66	3.49	1231.53	0.00	0.00	0.00	-1892.19	46.18	1542.95	-3538.10	-129.61	1625.89	-3417.05	153.52	1620.39	-3470.35	30.91	1608.99	440.49	1491.55	72.57	1042.38	1523.02	66.41	409.57
0.57000	-3409.35	89.39	2.55	-3429.51	169.80	-22.08	-3455.66	-29.27	-15.22	-3452.16	-28.41	61.92	-3892.18	-6.73	-25.00	-3793.62	62.34	16.31	-3386.94	285.60	-11.02	-3465.13	270.94	31.64	-3661.66	3.49	1231.53	0.00	0.00	0.00	-1892.19	46.18	1542.95	-3538.10	-129.61	1625.89	-3420.34	152.44	1620.20	-3454.66	27.34	1610.55	440.09	1490.76	72.71	1043.11	1527.49	64.87	412.23
0.58000	-3409.35	89.39	2.55	-3429.51	169.80	-22.08	-3455.66	-29.27	-15.22	-3452.16	-28.41	61.92	-3892.18	-6.73	-25.00	-3793.62	62.34	16.31	-3384.22	286.57	-10.17	-3415.94	269.38	39.06	-3661.66	3.49	1231.53	0.00	0.00	0.00	-1892.19	46.18	1542.95	-3538.10	-129.61	1625.89	-3418.57	155.59	1620.39	-3450.51	28.38	1610.21	441.93	1490.40	73.15	1043.16	1529.32	64.17	413.90
0.59000	-3409.35	89.39	2.55	-3429.51	169.80	-22.08	-3455.66	-29.27	-15.22	-3452.16	-28.41	61.92	-3892.18	-6.73	-25.00	-3793.62	62.34	16.31	-3394.54	284.96	-11.10	-3449.27	270.42	34.19	-3661.66	3.49	1231.53	0.00	0.00	0.00	-1892.19	46.18	1542.95	-3538.10	-129.61	1625.89	-3399.01	154.73	1619.64	-3450.00	29.41	1609.16	441.87	1490.32	73.20	1042.23	1524.40	65.36	413.65
0.60000	-3409.35	89.39	2.55	-3429.51	169.80	-22.08	-3455.66	-29.27	-15.22	-3452.16	-28.41	61.92	-3892.18	-6.73	-25.00	-3793.62	62.34	16.31	-3394.08	286.03	-11.10	-3419.73	270.06	38.57	-3661.66	3.49	1231.53	0.00	0.00	0.00	-1892.19	46.18	1542.95	-3538.10	-129.61	1625.89	-3414.71	155.44	1620.20	-3475.58	25.13	1609.78	439.97	1491.63	72.35	1042.46	1524.44	65.47	412.46
0.61000	-3409.35	89.39	2.55	-3429.51	169.80	-22.08	-3455.66	-29.27	-15.22	-3452.16	-28.41	61.92	-3892.18	-6.73	-25.00	-3793.62	62.34	16.31	-3399.97	285.70	-12.12	-3434.64	270.63	36.37	-3661.66	3.49	1231.53	0.00	0.00	0.00	-1892.19	46.18	1542.95	-3538.10	-129.61	1625.89	-3432.12	155.21	1621.79	-3450.43	29.13	1609.18	439.03	1492.28	71.87	1043.57	1530.97	63.41	412.48
0.62000	-3409.35	89.39	2.55	-3429.51	169.80	-22.08	-3455.66	-29.27	-15.22	-3452.16	-28.41	61.92	-3892.18	-6.73	-25.00	-3793.62	62.34	16.31	-3370.14	286.13	-8.33	-3413.00	269.41	39.17	-3661.66	3.49	1231.53	0.00	0.00	0.00	-1892.19	46.18	1542.95	-3538.10	-129.61	1625.89	-3411.57	155.51	1620.60	-3459.72	34.04	1608.05	440.55	1492.41	72.45	1042.56	1524.65	65.26	416.14
0.63000	-3409.35	89.39	2.55	-3429.51	169.80	-22.08	-3455.66	-29.27	-15.22	-3452.16	-28.41	61.92	-3892.18	-6.73	-25.00	-3793.62	62.34	16.31	-3393.73	285.08	-11.43	-3430.89	270.45	37.09	-3661.66	3.49	1231.53	0.00	0.00	0.00	-1892.19	46.18	1542.95	-3538.10	-129.61	1625.89	-3414.33	155.76	1620.84	-3480.65	29.69	1609.28	438.12	1493.10	71.65	1042.36	1522.61	65.92	418.94
0.64000	-3409.35	89.39	2.55	-3429.51	169.80	-22.08	-3455.66	-29.27	-15.22	-3452.16	-28.41	61.92	-3892.18	-6.73	-25.00	-3793.62	62.34	16.31	-3417.31	286.55	-15.49	-3441.10	269.90	35.00	-3661.66	3.49	1231.53	0.00	0.00	0.00	-1892.19	46.18	1542.95	-3538.10	-129.61	1625.89	-3395.98	154.35	1620.91	-3437.30	31.52	1608.14	441.32	1491.84	72.85	1043.11	1528.68	64.09	418.98
0.65000	-3409.35	89.39	2.55	-3429.51	169.80	-22.08	-3455.66	-29.27	-15.22	-3452.16	-28.41	61.92	-3892.18	-6.73	-25.00	-3793.62	62.34	16.31	-3411.53	286.18	-14.14	-3425.43	272.06	37.38	-3661.66	3.49	1231.53	0.00	0.00	0.00	-1892.19	46.18	1542.95	-3538.10	-129.61	1625.89	-3395.90	154.26	1620.63	-3489.18	31.84	1610.51	439.79	1491.82	72.28	1042.46	1523.86	65.79	413.44
0.66000	-3409.35	89.39	2.55	-3429.51	169.80	-22.08	-3455.66	-29.27	-15.22	-3452.16	-28.41	61.92	-3892.18	-6.73	-25.00	-3793.62	62.34	16.31	-3387.96	284.15	-10.94	-3385.21	269.09	42.62	-3661.66	3.49	1231.53	0.00	0.00	0.00	-1892.19	46.18	1542.95	-3538.10	-129.61	1625.89	-3427.25	154.44	1621.90	-3443.11	31.93	1609.05	440.60	1490.98	72.59	1043.03	1527.39	64.71	413.34
0.67000	-3409.35	89.39	2.55	-3429.51	169.80	-22.08	-3455.66	-29.27	-15.22	-3452.16	-28.41	61.92	-3892.18	-6.73	-25.00	-3793.62	62.34	16.31	-3384.42	284.32	-11.01	-3423.17	268.02	38.23	-3661.66	3.49	1231.53	0.00	0.00	0.00	-1892.19	46.18	1542.95	-3538.10	-129.61	1625.89	-3407.60	155.57	1621.42	-3493.55	28.40	1611.07	439.46	1491.76	72.35	1044.53	1534.53	62.67	417.70
0.68000	-3409.35	89.39	2.55	-3429.51	169.80	-22.08	-3455.66	-29.27	-15.22	-3452.16	-28.41	61.92	-3892.18	-6.73	-25.00	-3793.62	62.34	16.31	-3377.12	285.93	-9.83	-3404.50	269.77	40.50	-3661.66	3.49	1231.53	0.00	0.00	0.00	-1892.19	46.18	1542.95	-3538.10	-129.61	1625.89	-3403.09	155.10	1621.56	-3489.13	29.70	1612.37	441.67	1489.86	73.41	1042.74	1529.16	64.00	414.79
0.69000	-3409.35	89.39	2.55	-3429.51	169.80	-22.08	-3455.66	-29.27	-15.22	-3452.16	-28.41	61.92	-3892.18	-6.73	-25.00	-3793.62	62.34	16.31	-3390.47	286.29	-11.56	-3432.56	270.99	36.44	-3661.66	3.49	1231.53	0.00	0.00	0.00	-1892.19	46.18	1542.95	-3538.10	-129.61	1625.89	-3419.03	154.93	1622.01	-3454.75	29.86	1608.72	439.40	1490.84	72.79	1041.95	1524.05	65.92	418.64
0.70000	-3409.35	89.39	2.55	-3429.51	169.80	-22.08	-3455.66	-29.27	-15.22	-3452.16	-28.41	61.92	-3892.18	-6.73	-25.00	-3793.62	62.34	16.31	-3407.44	286.48	-13.08	-3428.90	269.08	37.60	-3661.66	3.49	1231.53	0.00	0.00	0.00	-1892.19	46.18	1542.95	-3538.10	-129.61	1625.89	-3423.02	158.52	1622.18	-3445.95	29.61	1607.55	440.57	1489.54	73.03	1042.31	1523.13	66.03	414.18
0.71000	-3409.35	89.39	2.55	-3429.51	169.80	-22.08	-3455.66	-29.27	-15.22	-3452.16	-28.41	61.92	-3892.18	-6.73	-25.00	-3793.62	62.34	16.31	-3353.25	287.13	-4.76	-3373.07	270.33	44.39	-3661.66	3.49	1231.53	0.00	0.00	0.00	-1892.19	46.18	1542.95	-3538.10	-129.61	1625.89	-3422.54	158.12	1622.78	-3483.51	30.38	1609.55	440.94	1490.86	72.97	1043.25	1525.91	64.87	415.41
0.72000	-3409.35	89.39	2.55	-3429.51	169.80	-22.08	-3455.66	-29.27	-15.22	-3452.16	-28.41	61.92	-3892.18	-6.73	-25.00	-3793.62	62.34	16.31	-3407.96	284.78	-12.95	-3410.52	271.68	39.57	-3661.66	3.49	1231.53	0.00	0.00	0.00	-1892.19	46.18	1542.95	-3538.10	-129.61	1625.89	-3434.34	155.27	1621.54	-3506.88	29.98	1613.27	437.68	1492.63	71.74	1043.28	1528.56	64.05	414.15
0.73000	-3409.35	89.39	2.55	-3429.51	169.80	-22.08	-3455.66	-29.27	-15.22	-3452.16	-28.41	61.92	-3892.18	-6.73	-25.00	-3793.62	62.34	16.31	-3403.58	284.83	-11.43	-3433.12	270.33	37.02	-3661.66	3.49	1231.53	0.00	0.00	0.00	-1892.19	46.18	1542.95	-3538.10	-129.61	1625.89	-3425.47	155.72	1622.95	-3488.96	30.77	1611.01	441.60	1490.42	73.00	1043.52	1530.51	63.43	411.71
0.74000	-3409.35	89.39	2.55	-3429.51	169.80	-22.08	-3455.66	-29.27	-15.22	-3452.16	-28.41	61.92	-3892.18	-6.73	-25.00	-3793.62	62.34	16.31	-3411.80	287.67	-14.74	-3414.53	267.66	38.33	-3661.66	3.49	1231.53	0.00	0.00	0.00	-1892.19	46.18	1542.95	-3538.10	-129.61	1625.89	-3436.62	153.83	1623.08	-3491.80	32.72	1612.81	439.58	1491.04	72.49	1043.14	1528.30	64.29	410.34
0.75000	-3409.35	89.39	2.55	-3429.51	169.80	-22.08	-3455.66	-29.27	-15.22	-3452.16	-28.41	61.92	-3892.18	-6.73	-25.00	-3793.62	62.34	16.31	-3386.18	285.21	-11.67	-3511.62	267.43	24.17	-3661.66	3.49	1231.53	0.00	0.00	0.00	-1892.19	46.18	1542.95	-3538.10	-129.61	1625.89	-3417.25	156.64	1622.46	-3479.35	32.10	1610.54	439.90	1491.73	72.47	1043.09	1527.14	64.44	412.81
0.76000	-3409.35	89.39	2.55	-3429.51	169.80	-22.08	-3455.66	-29.27	-15.22	-3452.16	-28.41	61.92	-3892.18	-6.73	-25.00	-3793.62	62.34	16.31	-3393.48	286.57	-12.29	-3410.58	268.35	39.96	-3661.66	3.49	1231.53	0.00	0.00	0.00	-1892.19	46.18	1542.95	-3538.10	-129.61	1625.89	-3421.92	155.98	1621.60	-3482.96	31.80	1611.95	441.18	1490.95	72.89	1042.82	1527.05	64.41	415.17
0.77000	-3409.35	89.39	2.55	-3429.51	169.80	-22.08	-3455.66	-29.27	-15.22	-3452.16	-28.41	61.92	-3892.18	-6.73	-25.00	-3793.62	62.34	16.31	-3396.35	287.05	-12.44	-3403.67	269.47	41.50	-3661.66	3.49	1231.53	0.00	0.00	0.00	-1892.19	46.18	1542.95	-3538.10	-129.61	1625.89	-3427.84	156.09	1622.82	-3487.81	32.59	1610.43	443.19	1490.68	73.37	1043.29	1530.06	63.87	413.19
0.78000	-3409.35	89.39	2.55	-3429.51	169.80	-22.08	-3455.66	-29.27	-15.22	-3452.16	-28.41	61.92	-3892.18	-6.73	-25.00	-3793.62	62.34	16.31	-3398.56	285.08	-12.70	-3403.26	268.43	41.28	-3661.66	3.49	1231.53	0.00	0.00	0.00	-1892.19	46.18	1542.95	-3538.10	-129.61	1625.89	-3403.46	157.51	1622.21	-3473.04	31.85	1608.71	443.55	1489.42	73.70	1042.72	1524.77	65.34	414.90
0.79000	-3409.35	89.39	2.55	-3429.51	169.80	-22.08	-3455.66	-29.27	-15.22	-3452.16	-28.41	61.92	-3892.18	-6.73	-25.00	-3793.62	62.34	16.31	-3432.52	284.52	-18.53	-3389.94	269.19	42.57	-3661.66	3.49	1231.53	0.00	0.00	0.00	-1892.19	46.18	1542.95	-3538.10	-129.61	1625.89	-3417.77	157.44	1621.79	-3480.20	33.24	1610.26	441.28	1490.81	72.66	1042.86	1527.25	64.67	415.23
0.80000	-3409.35	89.39	2.55	-3429.51	169.80	-22.08	-3455.66	-29.27	-15.22	-3452.16	-28.41	61.92	-3892.18	-6.73	-25.00	-3793.62	62.34	16.31	-3398.08	287.11	-12.62	-3437.33	272.63	35.81	-3661.66	3.49	1231.53	0.00	0.00	0.00	-1892.19	46.18	1542.95	-3538.10	-129.61	1625.89	-3457.48	158.14	1622.51	-3502.08	33.85	1614.31	440.73	1492.11	72.26	1043.33	1530.19	63.96	419.35
0.81000	-3409.35	89.39	2.55	-3429.51	169.80	-22.08	-3455.66	-29.27	-15.22	-3452.16	-28.41	61.92	-3892.18	-6.73	-25.00	-3793.62	62.34	16.31	-3421.38	285.74	-15.86	-3434.52	271.37	35.72	-3661.66	3.49	1231.53	0.00	0.00	0.00	-1892.19	46.18	1542.95	-3538.10	-129.61	1625.89	-3423.37	157.89	1622.40	-3413.65	33.03	1609.66	440.29	1492.72	72.33	1043.07	1527.48	64.67	416.27
0.82000	-3409.35	89.39	2.55	-3429.51	169.80	-22.08	-3455.66	-29.27	-15.22	-3452.16	-28.41	61.92	-3892.18	-6.73	-25.00	-3793.62	62.34	16.31	-3397.93	286.55	-12.27	-3411.38	271.11	39.63	-3661.66	3.49	1231.53	0.00	0.00	0.00	-1892.19	46.18	1542.95	-3538.10	-129.61	1625.89	-3406.38	158.98	1621.97	-3429.13	31.99	1606.70	440.27	1490.36	72.80	1042.66	1525.65	65.64	415.76
0.83000	-3409.35	89.39	2.55	-3429.51	169.80	-22.08	-3455.66	-29.27	-15.22	-3452.16	-28.41	61.92	-3892.18	-6.73	-25.00	-3793.62	62.34	16.31	-3398.28	287.39	-12.96	-3421.48	269.84	39.37	-3661.66	3.49	1231.53	0.00	0.00	0.00	-1892.19	46.18	1542.95	-3538.10	-129.61	1625.89	-3429.05	158.07	1622.04	-3418.70	34.58	1609.30	442.01	1489.83	73.02	1042.30	1525.54	65.23	411.44
0.84000	-3409.35	89.39	2.55	-3429.51	169.80	-22.08	-3455.66	-29.27	-15.22	-3452.16	-28.41	61.92	-3892.18	-6.73	-25.00	-3793.62	62.34	16.31	-3426.10	286.50	-16.07	-3393.83	269.50	42.67	-3661.66	3.49	1231.53	0.00	0.00	0.00	-1892.19	46.18	1542.95	-3538.10	-129.61	1625.89	-3421.04	159.58	1621.60	-3435.89	35.94	1609.58	439.34	1488.45	73.23	1043.02	1528.80	63.92	411.52
0.85000	-3409.35	89.39	2.55	-3429.51	169.80	-22.08	-3455.66	-29.27	-15.22	-3452.16	-28.41	61.92	-3892.18	-6.73	-25.00	-3793.62	62.34	16.31	-3397.15	286.21	-11.45	-3420.54	268.33	37.70	-3661.66	3.49	1231.53	0.00	0.00	0.00	-1892.19	46.18	1542.95	-3538.10	-129.61	1625.89	-3424.98	159.46	1622.43	-3458.62	36.02	1609.31	442.35	1489.59	73.61	1043.01	1526.49	64.73	413.18
0.86000	-3409.35	89.39	2.55	-3429.51	169.80	-22.08	-3455.66	-29.27	-15.22	-3452.16	-28.41	61.92	-3892.18	-6.73	-25.00	-3793.62	62.34	16.31	-3396.19	285.52	-12.29	-3451.90	271.52	32.85	-3661.66	3.49	1231.53	0.00	0.00	0.00	-1892.19	46.18	1542.95	-3538.10	-129.61	1625.89	-3427.61	158.44	1622.09	-3478.52	35.42	1609.20	443.17	1490.04	73.33	1042.62	1527.98	64.57	411.05
0.87000	-3409.35	89.39	2.55	-3429.51	169.80	-22.08	-3455.66	-29.27	-15.22	-3452.16	-28.41	61.92	-3892.18	-6.73	-25.00	-3793.62	62.34	16.31	-3407.92	284.25	-13.99	-3399.82	271.28	41.04	-3661.66	3.49	1231.53	0.00	0.00	0.00	-1892.19	46.18	1542.95	-3538.10	-129.61	1625.89	-3440.62	157.86	1622.63	-3455.39	35.68	1609.51	441.56	1491.91	72.62	1043.66	1529.99	63.97	410.65
0.88000	-3409.35	89.39	2.55	-3429.51	169.80	-22.08	-3455.66	-29.27	-15.22	-3452.16	-28.41	61.92	-3892.18	-6.73	-25.00	-3793.62	62.34	16.31	-3376.73	283.98	-10.87	-3392.93	270.88	43.10	-3661.66	3.49	1231.53	0.00	0.00	0.00	-1892.19	46.18	1542.95	-3538.10	-129.61	1625.89	-3416.06	159.47	1621.90	-3451.02	34.66	1611.52	439.43	1491.60	72.34	1044.26	1530.56	63.69	412.42
0.89000	-3409.35	89.39	2.55	-3429.51	169.80	-22.08	-3455.66	-29.27	-15.22	-3452.16	-28.41	61.92	-3892.18	-6.73	-25.00	-3793.62	62.34	16.31	-3397.50	284.15	-11.29	-3402.53	269.61	41.47	-3661.66	3.49	1231.53	0.00	0.00	0.00	-1892.19	46.18	1542.95	-3538.10	-129.61	1625.89	-3424.26	158.47	1621.96	-3462.69	35.54	1612.46	439.82	1491.44	72.43	1043.08	1529.05	64.33	409.78
0.90000	-3409.35	89.39	2.55	-3429.51	169.80	-22.08	-3455.66	-29.27	-15.22	-3452.16	-28.41	61.92	-3892.18	-6.73	-25.00	-3793.62	62.34	16.31	-3396.54	285.45	-13.08	-3416.79	270.22	38.55	-3661.66	3.49	1231.53	0.00	0.00	0.00	-1892.19	46.18	1542.95	-3538.10	-129.61	1625.89	-3426.51	158.38	1622.29	-3479.07	33.92	1613.18	440.86	1491.35	72.64	1042.79	1527.70	64.82	411.51
0.91000	-3409.35	89.39	2.55	-3429.51	169.80	-22.08	-3455.66	-29.27	-15.22	-3452.16	-28.41	61.92	-3892.18	-6.73	-25.00	-3793.62	62.34	16.31	-3422.65	286.33	-15.89	-3415.28	269.85	38.93	-3661.66	3.49	1231.53	0.00	0.00	0.00	-1892.19	46.18	1542.95	-3538.10	-129.61	1625.89	-3404.85	160.16	1620.97	-3504.87	34.46	1613.62	439.73	1491.06	72.77	1042.98	1528.54	64.13	413.94
0.92000	-3409.35	89.39	2.55	-3429.51	169.80	-22.08	-3455.66	-29.27	-15.22	-3452.16	-28.41	61.92	-3892.18	-6.73	-25.00	-3793.62	62.34	16.31	-3396.02	286.50	-12.75	-3425.04	271.55	36.83	-3661.66	3.49	1231.53	0.00	0.00	0.00	-1892.19	46.18	1542.95	-3538.10	-129.61	1625.89	-3413.83	160.07	1621.58	-3443.04	35.19	1610.32	442.90	1491.85	72.80	1043.03	1529.24	63.64	413.13
0.93000	-3409.35	89.39	2.55	-3429.51	169.80	-22.08	-3455.66	-29.27	-15.22	-3452.16	-28.41	61.92	-3892.18	-6.73	-25.00	-3793.62	62.34	16.31	-3384.56	286.43	-8.50	-3409.46	269.39	39.12	-3661.66	3.49	1231.53	0.00	0.00	0.00	-1892.19	46.18	1542.95	-3538.10	-129.61	1625.89	-3423.65	158.92	1622.86	-3478.92	33.78	1611.75	440.62	1491.67	72.28	1042.70	1526.56	64.65	413.27
0.94000	-3409.35	89.39	2.55	-3429.51	169.80	-22.08	-3455.66	-29.27	-15.22	-3452.16	-28.41	61.92	-3892.18	-6.73	-25.00	-3793.62	62.34	16.31	-3414.65	286.01	-14.14	-3441.80	271.31	34.39	-3661.66	3.49	1231.53	0.00	0.00	0.00	-1892.19	46.18	1542.95	-3538.10	-129.61	1625.89	-3397.50	157.82	1622.67	-3481.11	34.19	1611.66	439.89	1491.66	72.47	1043.33	1528.45	64.23	414.18
0.95000	-3409.35	89.39	2.55	-3429.51	169.80	-22.08	-3455.66	-29.27	-15.22	-3452.16	-28.41	61.92	-3892.18	-6.73	-25.00	-3793.62	62.34	16.31	-3424.16	284.45	-15.65	-3394.29	268.95	40.75	-3661.66	3.49	1231.53	0.00	0.00	0.00	-1892.19	46.18	1542.95	-3538.10	-129.61	1625.89	-3447.98	158.67	1623.43	-3463.13	35.05	1609.33	442.33	1489.41	73.53	1042.87	1527.01	64.95	412.72
0.96000	-3409.35	89.39	2.55	-3429.51	169.80	-22.08	-3455.66	-29.27	-15.22	-3452.16	-28.41	61.92	-3892.18	-6.73	-25.00	-3793.62	62.34	16.31	-3416.34	286.46	-15.94	-3406.55	269.34	39.31	-3661.66	3.49	1231.53	0.00	0.00	0.00	-1892.19	46.18	1542.95	-3538.10	-129.61	1625.89	-3453.55	159.34	1623.81	-3505.06	30.31	1611.10	438.96	1490.49	72.29	1042.50	1525.47	65.14	412.86
0.97000	-3409.35	89.39	2.55	-3429.51	169.80	-22.08	-3455.66	-29.27	-15.22	-3452.16	-28.41	61.92	-3892.18	-6.73	-25.00	-3793.62	62.34	16.31	-3398.59	285.53	-13.21	-3433.98	269.75	36.34	-3661.66	3.49	1231.53	0.00	0.00	0.00	-1892.19	46.18	1542.95	-3538.10	-129.61	1625.89	-3446.44	160.57	1623.19	-3517.47	32.18	1612.98	442.91	1490.13	73.32	1041.68	1521.48	66.12	414.42
0.98000	-3409.35	89.39	2.55	-3429.51	169.80	-22.08	-3455.66	-29.27	-15.22	-3452.16	-28.41	61.92	-3892.18	-6.73	-25.00	-3793.62	62.34	16.31	-3393.37	285.72	-11.51	-3381.75	271.03	43.43	-3661.66	3.49	1231.53	0.00	0.00	0.00	-1892.19	46.18	1542.95	-3538.10	-129.61	1625.89	-3433.32	160.62	1622.75	-3487.28	35.04	1611.28	440.00	1491.24	72.35	1042.04	1523.06	65.85	413.30
0.99000	-3409.35	89.39	2.55	-3429.51	169.80	-22.08	-3455.66	-29.27	-15.22	-3452.16	-28.41	61.92	-3892.18	-6.73	-25.00	-3793.62	62.34	16.31	-3394.03	286.09	-12.58	-3425.77	270.90	36.53	-3661.66	3.49	1231.53	0.00	0.00	0.00	-1892.19	46.18	1542.95	-3538.10	-129.61	1625.89	-3438.01	160.91	1622.75	-3497.43	36.46	1612.84	440.76	1492.10	72.35	1042.69	1525.38	65.17	412.08
1.00000	-3409.35	89.39	2.55	-3429.51	169.80	-22.08	-3455.66	-29.27	-15.22	-3452.16	-28.41	61.92	-3892.18	-6.73	-25.00	-3793.62	62.34	16.31	-3392.17	286.10	-10.65	-3432.86	272.39	36.33	-3661.66	3.49	1231.53	0.00	0.00	0.00	-1892.19	46.18	1542.95	-3538.10	-129.61	1625.89	-3421.15	159.05	1623.02	-3504.92	33.86	1612.67	442.40	1490.28	73.48	1043.51	1527.88	64.45	415.75
1.01000	-3409.35	89.39	2.55	-3429.51	169.80	-22.08	-3455.66	-29.27	-15.22	-3452.16	-28.41	61.92	-3892.18	-6.73	-25.00	-3793.62	62.34	16.31	-3393.87	284.77	-11.78	-3423.72	270.31	36.91	-3661.66	3.49	1231.53	0.00	0.00	0.00	-1892.19	46.18	1542.95	-3538.10	-129.61	1625.89	-3410.37	160.07	1622.93	-3448.02	35.28	1610.95	442.35	1490.45	73.11	1042.59	1526.78	64.77	415.41
1.02000	-3409.35	89.39	2.55	-3429.51	169.80	-22.08	-3455.66	-29.27	-15.22	-3452.16	-28.41	61.92	-3892.18	-6.73	-25.00	-3793.62	62.34	16.31	-3412.18	285.43	-14.69	-3437.37	270.71	34.71	-3661.66	3.49	1231.53	0.00	0.00	0.00	-1892.19	46.18	1542.95	-3538.10	-129.61	1625.89	-3415.89	159.60	1622.85	-3451.91	35.87	1610.85	442.25	1491.13	73.15	1042.98	1528.60	64.25	414.08
1.03000	-3409.35	89.39	2.55	-3429.51	169.80	-22.08	-3455.66	-29.27	-15.22	-3452.16	-28.41	61.92	-3892.18	-6.73	-25.00	-3793.62	62.34	16.31	-3389.88	284.60	-11.04	-3392.43	269.78	42.98	-3661.66	3.49	1231.53	0.00	0.00	0.00	-1892.19	46.18	1542.95	-3538.10	-129.61	1625.89	-3411.22	160.42	1622.28	-3497.40	31.34	1612.13	437.34	1492.39	71.57	1043.47	1529.92	64.04	413.53
1.04000	-3409.35	89.39	2.55	-3429.51	169.80	-22.08	-3455.66	-29.27	-15.22	-3452.16	-28.41	61.92	-3892.18	-6.73	-25.00	-3793.62	62.34	16.31	-3414.51	286.52	-14.09	-3466.58	270.17	30.65	-3661.66	3.49	1231.53	0.00	0.00	0.00	-1892.19	46.18	1542.95	-3538.10	-129.61	1625.89	-3423.56	160.07	1623.10	-3525.05	31.73	1614.30	438.63	1492.38	71.59	1042.11	1522.96	65.81	414.95
1.05000	-3409.35	89.39	2.55	-3429.51	169.80	-22.08	-3455.66	-29.27	-15.22	-3452.16	-28.41	61.92	-3892.18	-6.73	-25.00	-3793.62	62.34	16.31	-3425.44	286.17	-17.47	-3423.35	272.46	39.17	-3661.66	3.49	1231.53	0.00	0.00	0.00	-1892.19	46.18	1542.95	-3538.10	-129.61	1625.89	-3441.62	160.03	1623.72	-3514.36	30.73	1612.21	442.57	1491.15	72.84	1042.22	1526.39	64.95	413.90
1.06000	-3409.35	89.39	2.55	-3429.51	169.80	-22.08	-3455.66	-29.27	-15.22	-3452.16	-28.41	61.92	-3892.18	-6.73	-25.00	-3793.62	62.34	16.31	-3403.93	285.35	-13.82	-3404.69	271.74	40.27	-3661.66	3.49	1231.53	0.00	0.00	0.00	-1892.19	46.18	1542.95	-3538.10	-129.61	1625.89	-3425.22	160.65	1622.99	-3437.10	34.50	1609.55	442.24	1491.05	73.11	1041.84	1524.60	65.62	418.74
1.07000	-3409.35	89.39	2.55	-3429.51	169.80	-22.08	-3455.66	-29.27	-15.22	-3452.16	-28.41	61.92	-3892.18	-6.73	-25.00	-3793.62	62.34	16.31	-3400.62	285.27	-13.19	-3392.89	271.14	41.52	-3661.66	3.49	1231.53	0.00	0.00	0.00	-1892.19	46.18	1542.95	-3538.10	-129.61	1625.89	-3406.96	159.31	1622.52	-3465.12	36.40	1611.49	443.01	1490.77	73.39	1042.45	1525.69	65.30	413.82
1.08000	-3409.35	89.39	2.55	-3429.51	169.80	-22.08	-3455.66	-29.27	-15.22	-3452.16	-28.41	61.92	-3892.18	-6.73	-25.00	-3793.62	62.34	16.31	-3398.73	285.09	-11.26	-3439.68	271.44	34.41	-3661.66	3.49	1231.53	0.00	0.00	0.00	-1892.19	46.18	1542.95	-3538.10	-129.61	1625.89	-3424.79	159.44	1623.07	-3435.33	38.05	1609.63	440.98	1492.13	72.31	1043.36	1531.26	63.48	412.47
1.09000	-3409.35	89.39	2.55	-3429.51	169.80	-22.08	-3455.66	-29.27	-15.22	-3452.16	-28.41	61.92	-3892.18	-6.73	-25.00	-3793.62	62.34	16.31	-3391.00	287.17	-11.91	-3375.49	270.41	43.75	-3661.66	3.49	1231.53	0.00	0.00	0.00	-1892.19	46.18	1542.95	-3538.10	-129.61	1625.89	-3419.20	159.40	1623.39	-3486.92	36.36	1611.51	437.92	1491.88	72.02	1042.54	1526.95	64.81	416.18
1.10000	-3409.35	89.39	2.55	-3429.51	169.80	-22.08	-3455.66	-29.27	-15.22	-3452.16	-28.41	61.92	-3892.18	-6.73	-25.00	-3793.62	62.34	16.31	-3363.87	285.98	-7.49	-3403.96	269.60	38.32	-3661.66	3.49	1231.53	0.00	0.00	0.00	-1892.19	46.18	1542.95	-3538.10	-129.61	1625.89	-3412.16	159.76	1623.40	-3459.11	36.45	1611.62	438.31	1491.20	72.19	1042.41	1524.79	65.32	411.83
1.11000	-3409.35	89.39	2.55	-3429.51	169.80	-22.08	-3455.66	-29.27	-15.22	-3452.16	-28.41	61.92	-3892.18	-6.73	-25.00	-3793.62	62.34	16.31	-3353.88	286.58	-7.00	-3438.76	271.04	34.21	-3661.66	3.49	1231.53	0.00	0.00	0.00	-1892.19	46.18	1542.95	-3538.10	-129.61	1625.89	-3411.06	157.43	1623.46	-3479.49	35.20	1612.75	440.11	1489.36	73.17	1042.79	1527.55	64.77	412.30
1.12000	-3409.35	89.39	2.55	-3429.51	169.80	-22.08	-3455.66	-29.27	-15.22	-3452.16	-28.41	61.92	-3892.18	-6.73	-25.00	-3793.62	62.34	16.31	-3383.63	286.40	-10.10	-3391.70	270.01	40.78	-3661.66	3.49	1231.53	0.00	0.00	0.00	-1892.19	46.18	1542.95	-3538.10	-129.61	1625.89	-3416.20	158.06	1623.15	-3477.24	32.22	1611.59	438.23	1493.41	71.36	1043.75	1530.30	63.70	412.72
1.13000	-3409.35	89.39	2.55	-3429.51	169.80	-22.08	-3455.66	-29.27	-15.22	-3452.16	-28.41	61.92	-3892.18	-6.73	-25.00	-3793.62	62.34	16.31	-3409.16	286.21	-14.09	-3388.32	272.24	42.86	-3661.66	3.49	1231.53	0.00	0.00	0.00	-1892.19	46.18	1542.95	-3538.10	-129.61	1625.89	-3436.95	158.51	1624.09	-3427.56	31.85	1608.19	441.54	1492.15	72.61	1043.80	1529.98	64.12	412.40
1.14000	-3409.35	89.39	2.55	-3429.51	169.80	-22.08	-3455.66	-29.27	-15.22	-3452.16	-28.41	61.92	-3892.18	-6.73	-25.00	-3793.62	62.34	16.31	-3422.84	288.94	-16.65	-3401.35	270.57	41.06	-3661.66	3.49	1231.53	0.00	0.00	0.00	-1892.19	46.18	1542.95	-3538.10	-129.61	1625.89	-3408.31	158.46	1621.84	-3389.43	36.05	1608.14	440.33	1491.34	72.50	1042.83	1529.05	64.32	414.56
1.15000	-3409.35	89.39	2.55	-3429.51	169.80	-22.08	-3455.66	-29.27	-15.22	-3452.16	-28.41	61.92	-3892.18	-6.73	-25.00	-3793.62	62.34	16.31	-3400.39	286.96	-14.18	-3434.86	269.84	35.82	-3661.66	3.49	1231.53	0.00	0.00	0.00	-1892.19	46.18	1542.95	-3538.10	-129.61	1625.89	-3421.01	157.75	1622.18	-3417.59	30.93	1609.60	442.04	1491.84	72.75	1043.11	1527.75	64.62	413.10
1.16000	-3409.35	89.39	2.55	-3429.51	169.80	-22.08	-3455.66	-29.27	-15.22	-3452.16	-28.41	61.92	-3892.18	-6.73	-25.00	-3793.62	62.34	16.31	-3388.96	286.97	-11.17	-3444.81	270.83	32.55	-3661.66	3.49	1231.53	0.00	0.00	0.00	-1892.19	46.18	1542.95	-3538.10	-129.61	1625.89	-3400.64	157.08	1622.52	-3445.14	29.46	1612.19	438.53	1492.41	72.14	1042.92	1527.44	64.64	413.15
1.17000	-3409.35	89.39	2.55	-3429.51	169.80	-22.08	-3455.66	-29.27	-15.22	-3452.16	-28.41	61.92	-3892.18	-6.73	-25.00	-3793.62	62.34	16.31	-3425.27	287.56	-16.20	-3382.09	269.55	43.50	-3661.66	3.49	1231.53	0.00	0.00	0.00	-1892.19	46.18	1542.95	-3538.10	-129.61	1625.89	-3414.99	158.06	1624.16	-3533.47	30.44	1614.26	439.31	1493.06	71.86	1043.21	1528.72	64.38	412.15
1.18000	-3409.35	89.39	2.55	-3429.51	169.80	-22.08	-3455.66	-29.27	-15.22	-3452.16	-28.41	61.92	-3892.18	-6.73	-25.00	-3793.62	62.34	16.31	-3386.38	285.88	-11.32	-3426.38	270.28	36.71	-3661.66	3.49	1231.53	0.00	0.00	0.00	-1892.19	46.18	1542.95	-3538.10	-129.61	1625.89	-3452.03	155.72	1625.52	-3505.37	30.84	1614.28	441.80	1491.69	72.63	1043.21	1529.74	64.13	415.00
1.19000	-3409.35	89.39	2.55	-3429.51	169.80	-22.08	-3455.66	-29.27	-15.22	-3452.16	-28.41	61.92	-3892.18	-6.73	-25.00	-3793.62	62.34	16.31	-3420.70	287.02	-17.14	-3424.24	271.09	35.19	-3661.66	3.49	1231.53	0.00	0.00	0.00	-1892.19	46.18	1542.95	-3538.10	-129.61	1625.89	-3445.03	155.16	1623.79	-3477.26	32.84	1611.09	441.78	1491.57	72.62	1043.17	1528.70	64.44	413.94
1.20000	-3409.35	89.39	2.55	-3429.51	169.80	-22.08	-3455.66	-29.27	-15.22	-3452.16	-28.41	61.92	-3892.18	-6.73	-25.00	-3793.62	62.34	16.31	-3392.05	286.91	-12.38	-3392.69	273.03	43.01	-3661.66	3.49	1231.53	0.00	0.00	0.00	-1892.19	46.18	1542.95	-3538.10	-129.61	1625.89	-3413.23	153.63	1623.13	-3482.58	30.79	1609.55	440.93	1490.78	72.78	1043.12	1530.11	63.81	414.83
1.21000	-3409.35	89.39	2.55	-3429.51	169.80	-22.08	-3455.66	-29.27	-15.22	-3452.16	-28.41	61.92	-3892.18	-6.73	-25.00	-3793.62	62.34	16.31	-3419.31	286.60	-16.26	-3414.97	271.05	38.75	-3661.66	3.49	1231.53	0.00	0.00	0.00	-1892.19	46.18	1542.95	-3538.10	-129.61	1625.89	-3425.29	153.44	1623.68	-3456.70	31.20	1611.19	441.60	1490.73	73.06	1042.63	1526.12	65.22	412.96
1.22000	-3409.35	89.39	2.55	-3429.51	169.80	-22.08	-3455.66	-29.27	-15.22	-3452.16	-28.41	61.92	-3892.18	-6.73	-25.00	-3793.62	62.34	16.31	-3386.58	285.79	-12.37	-3446.50	269.32	33.62	-3661.66	3.49	1231.53	0.00	0.00	0.00	-1892.19	46.18	1542.95	-3538.10	-129.61	1625.89	-3438.58	152.68	1624.27	-3490.68	30.50	1611.81	441.61	1491.55	72.86	1043.39	1530.55	63.74	412.73
1.23000	-3409.35	89.39	2.55	-3429.51	169.80	-22.08	-3455.66	-29.27	-15.22	-3452.16	-28.41	61.92	-3892.18	-6.73	-25.00	-3793.62	62.34	16.31	-3396.92	286.93	-13.85	-3380.66	271.28	43.55	-3661.66	3.49	1231.53	0.00	0.00	0.00	-1892.19	46.18	1542.95	-3538.10	-129.61	1625.89	-3422.74	151.74	1623.92	-3482.42	30.36	1611.20	441.92	1489.95	73.54	1042.63	1524.76	65.23	414.60
1.24000	-3409.35	89.39	2.55	-3429.51	169.80	-22.08	-3455.66	-29.27	-15.22	-3452.16	-28.41	61.92	-3892.18	-6.73	-25.00	-3793.62	62.34	16.31	-3418.55	283.53	-16.96	-3379.40	269.95	43.54	-3661.66	3.49	1231.53	0.00	0.00	0.00	-1892.19	46.18	1542.95	-3538.10	-129.61	1625.89	-3418.87	152.60	1624.49	-3464.56	29.18	1609.95	439.66	1488.83	73.27	1042.33	1524.36	65.27	414.84
1.25000	-3409.35	89.39	2.55	-3429.51	169.80	-22.08	-3455.66	-29.27	-15.22	-3452.16	-28.41	61.92	-3892.18	-6.73	-25.00	-3793.62	62.34	16.31	-3412.81	286.19	-14.88	-3371.85	271.21	44.72	-3661.66	3.49	1231.53	0.00	0.00	0.00	-1892.19	46.18	1542.95	-3538.10	-129.61	1625.89	-3449.32	150.02	1625.66	-3490.38	28.87	1610.35	438.55	1489.16	72.73	1042.59	1524.97	65.32	414.35
1.26000	-3409.35	89.39	2.55	-3429.51	169.80	-22.08	-3455.66	-29.27	-15.22	-3452.16	-28.41	61.92	-3892.18	-6.73	-25.00	-3793.62	62.34	16.31	-3395.81	283.85	-14.36	-3393.53	269.97	38.85	-3661.66	3.49	1231.53	0.00	0.00	0.00	-1892.19	46.18	1542.95	-3538.10	-129.61	1625.89	-3419.96	150.59	1623.33	-3442.18	24.33	1609.84	439.53	1488.70	73.02	1042.71	1525.82	64.74	413.72
1.27000	-3409.35	89.39	2.55	-3429.51	169.80	-22.08	-3455.66	-29.27	-15.22	-3452.16	-28.41	61.92	-3892.18	-6.73	-25.00	-3793.62	62.34	16.31	-3411.79	286.64	-15.49	-3393.57	269.77	39.96	-3661.66	3.49	1231.53	0.00	0.00	0.00	-1892.19	46.18	1542.95	-3538.10	-129.61	1625.89	-3409.33	151.35	1623.84	-3480.94	23.55	1611.29	437.82	1491.13	71.97	1042.64	1526.63	64.69	413.58
1.28000	-3409.35	89.39	2.55	-3429.51	169.80	-22.08	-3455.66	-29.27	-15.22	-3452.16	-28.41	61.92	-3892.18	-6.73	-25.00	-3793.62	62.34	16.31	-3371.42	287.57	-10.91	-3381.74	270.53	43.01	-3661.66	3.49	1231.53	0.00	0.00	0.00	-1892.19	46.18	1542.95	-3538.10	-129.61	1625.89	-3417.21	148.61	1624.33	-3491.70	25.08	1609.51	440.13	1491.81	72.22	1043.21	1530.37	63.63	414.46
1.29000	-3409.35	89.39	2.55	-3429.51	169.80	-22.08	-3455.66	-29.27	-15.22	-3452.16	-28.41	61.92	-3892.18	-6.73	-25.00	-3793.62	62.34	16.31	-3380.75	287.08	-11.00	-3413.73	270.16	38.00	-3661.66	3.49	1231.53	0.00	0.00	0.00	-1892.19	46.18	1542.95	-3538.10	-129.61	1625.89	-3419.43	145.95	1624.47	-3467.96	22.96	1608.07	440.33	1492.43	72.02	1043.17	1529.51	64.07	413.78
1.30000	-3409.35	89.39	2.55	-3429.51	169.80	-22.08	-3455.66	-29.27	-15.22	-3452.16	-28.41	61.92	-3892.18	-6.73	-25.00	-3793.62	62.34	16.31	-3376.20	287.91	-10.87	-3417.50	269.92	36.88	-3661.66	3.49	1231.53	0.00	0.00	0.00	-1892.19	46.18	1542.95	-3538.10	-129.61	1625.89	-3418.36	146.66	1625.22	-3489.46	19.01	1608.70	439.96	1491.79	72.09	1043.17	1527.16	65.16	409.73
1.31000	-3409.35	89.39	2.55	-3429.51	169.80	-22.08	-3455.66	-29.27	-15.22	-3452.16	-28.41	61.92	-3892.18	-6.73	-25.00	-3793.62	62.34	16.31	-3401.12	285.85	-14.67	-3398.03	269.67	39.11	-3661.66	3.49	1231.53	0.00	0.00	0.00	-1892.19	46.18	1542.95	-3538.10	-129.61	1625.89	-3439.33	144.29	1624.66	-3473.37	22.10	1608.25	440.11	1490.42	72.74	1043.12	1528.73	64.35	412.69
1.32000	-3409.35	89.39	2.55	-3429.51	169.80	-22.08	-3455.66	-29.27	-15.22	-3452.16	-28.41	61.92	-3892.18	-6.73	-25.00	-3793.62	62.34	16.31	-3388.64	285.52	-11.88	-3416.20	269.80	36.63	-3661.66	3.49	1231.53	0.00	0.00	0.00	-1892.19	46.18	1542.95	-3538.10	-129.61	1625.89	-3439.62	143.81	1624.49	-3486.97	20.34	1608.09	440.18	1490.31	72.92	1043.54	1529.48	64.15	412.34
1.33000	-3409.35	89.39	2.55	-3429.51	169.80	-22.08	-3455.66	-29.27	-15.22	-3452.16	-28.41	61.92	-3892.18	-6.73	-25.00	-3793.62	62.34	16.31	-3419.52	286.75	-17.21	-3418.20	268.90	34.65	-3661.66	3.49	1231.53	0.00	0.00	0.00	-1892.19	46.18	1542.95	-3538.10	-129.61	1625.89	-3430.26	142.98	1624.79	-3475.35	16.40	1606.39	441.80	1491.56	72.83	1042.95	1526.67	65.01	412.60
1.34000	-3409.35	89.39	2.55	-3429.51	169.80	-22.08	-3455.66	-29.27	-15.22	-3452.16	-28.41	61.92	-3892.18	-6.73	-25.00	-3793.62	62.34	16.31	-3400.82	286.36	-14.60	-3421.12	270.54	35.42	-3661.66	3.49	1231.53	0.00	0.00	0.00	-1892.19	46.18	1542.95	-3538.10	-129.61	1625.89	-3414.48	143.02	1624.77	-3469.01	13.42	1605.00	441.38	1491.39	72.91	1042.12	1524.76	65.66	410.23
1.35000	-3409.35	89.39	2.55	-3429.51	169.80	-22.08	-3455.66	-29.27	-15.22	-3452.16	-28.41	61.92	-3892.18	-6.73	-25.00	-3793.62	62.34	16.31	-3370.81	285.54	-9.44	-3399.02	270.69	40.39	-3661.66	3.49	1231.53	0.00	0.00	0.00	-1892.19	46.18	1542.95	-3538.10	-129.61	1625.89	-3425.16	140.77	1625.87	-3484.53	15.08	1605.13	440.70	1491.81	72.59	1042.78	1529.41	64.12	412.08
1.36000	-3409.35	89.39	2.55	-3429.51	169.80	-22.08	-3455.66	-29.27	-15.22	-3452.16	-28.41	61.92	-3892.18	-6.73	-25.00	-3793.62	62.34	16.31	-3394.64	285.97	-13.61	-3414.26	269.19	38.38	-3661.66	3.49	1231.53	0.00	0.00	0.00	-1892.19	46.18	1542.95	-3538.10	-129.61	1625.89	-3436.48	138.88	1626.93	-3464.29	11.64	1605.73	439.61	1491.17	72.32	1042.73	1527.73	64.82	414.70
1.37000	-3409.35	89.39	2.55	-3429.51	169.80	-22.08	-3455.66	-29.27	-15.22	-3452.16	-28.41	61.92	-3892.18	-6.73	-25.00	-3793.62	62.34	16.31	-3414.42	285.90	-16.03	-3402.24	269.28	40.01	-3661.66	3.49	1231.53	0.00	0.00	0.00	-1892.19	46.18	1542.95	-3538.10	-129.61	1625.89	-3417.95	138.19	1625.26	-3447.79	11.57	1603.63	441.49	1489.63	73.29	1043.43	1528.90	64.20	414.90
1.38000	-3409.35	89.39	2.55	-3429.51	169.80	-22.08	-3455.66	-29.27	-15.22	-3452.16	-28.41	61.92	-3892.18	-6.73	-25.00	-3793.62	62.34	16.31	-3403.82	286.40	-12.93	-3421.70	269.44	38.00	-3661.66	3.49	1231.53	0.00	0.00	0.00	-1892.19	46.18	1542.95	-3538.10	-129.61	1625.89	-3430.56	136.74	1625.54	-3488.30	9.05	1605.93	443.53	1490.17	73.34	1043.15	1528.53	64.44	412.90
1.39000	-3409.35	89.39	2.55	-3429.51	169.80	-22.08	-3455.66	-29.27	-15.22	-3452.16	-28.41	61.92	-3892.18	-6.73	-25.00	-3793.62	62.34	16.31	-3397.76	285.93	-14.14	-3412.31	269.13	40.33	-3661.66	3.49	1231.53	0.00	0.00	0.00	-1892.19	46.18	1542.95	-3538.10	-129.61	1625.89	-3451.13	133.45	1627.14	-3473.45	6.21	1606.21	442.89	1491.21	73.08	1043.64	1533.23	63.08	412.10
1.40000	-3409.35	89.39	2.55	-3429.51	169.80	-22.08	-3455.66	-29.27	-15.22	-3452.16	-28.41	61.92	-3892.18	-6.73	-25.00	-3793.62	62.34	16.31	-3399.58	285.55	-12.57	-3415.52	268.44	39.64	-3661.66	3.49	1231.53	0.00	0.00	0.00	-1892.19	46.18	1542.95	-3538.10	-129.61	1625.89	-3455.11	131.96	1627.73	-3450.04	4.64	1605.06	440.85	1491.90	72.74	1043.06	1528.79	64.13	413.42
1.41000	-3409.35	89.39	2.55	-3429.51	169.80	-22.08	-3455.66	-29.27	-15.22	-3452.16	-28.41	61.92	-3892.18	-6.73	-25.00	-3793.62	62.34	16.31	-3395.47	286.79	-11.88	-3411.51	269.26	41.39	-3661.66	3.49	1231.53	0.00	0.00	0.00	-1892.19	46.18	1542.95	-3538.10	-129.61	1625.89	-3454.58	132.30	1627.90	-3433.14	4.22	1604.72	439.90	1491.73	72.36	1043.44	1531.56	63.61	414.27
1.42000	-3409.35	89.39	2.55	-3429.51	169.80	-22.08	-3455.66	-29.27	-15.22	-3452.16	-28.41	61.92	-3892.18	-6.73	-25.00	-3793.62	62.34	16.31	-3386.99	285.01	-10.33	-3403.05	268.56	42.88	-3661.66	3.49	1231.53	0.00	0.00	0.00	-1892.19	46.18	1542.95	-3538.10	-129.61	1625.89	-3436.47	130.17	1626.26	-3460.02	2.51	1605.24	440.78	1492.58	72.21	1043.62	1533.22	62.84	414.65
1.43000	-3409.35	89.39	2.55	-3429.51	169.80	-22.08	-3455.66	-29.27	-15.22	-3452.16	-28.41	61.92	-3892.18	-6.73	-25.00	-3793.62	62.34	16.31	-3405.01	284.83	-13.12	-3421.24	268.66	40.84	-3661.66	3.49	1231.53	0.00	0.00	0.00	-1892.19	46.18	1542.95	-3538.10	-129.61	1625.89	-3448.57	128.28	1627.65	-3472.49	0.42	1604.85	441.52	1491.71	72.80	1044.10	1531.81	63.34	415.80
1.44000	-3409.35	89.39	2.55	-3429.51	169.80	-22.08	-3455.66	-29.27	-15.22	-3452.16	-28.41	61.92	-3892.18	-6.73	-25.00	-3793.62	62.34	16.31	-3384.37	285.88	-8.38	-3436.15	268.91	39.91	-3661.66	3.49	1231.53	0.00	0.00	0.00	-1892.19	46.18	1542.95	-3538.10	-129.61	1625.89	-3454.82	127.79	1627.58	-3468.13	-1.60	1604.98	442.12	1489.93	73.36	1043.83	1531.38	63.64	415.48
1.45000	-3409.35	89.39	2.55	-3429.51	169.80	-22.08	-3455.66	-29.27	-15.22	-3452.16	-28.41	61.92	-3892.18	-6.73	-25.00	-3793.62	62.34	16.31	-3399.23	285.69	-9.65	-3418.78	267.72	43.87	-3661.66	3.49	1231.53	0.00	0.00	0.00	-1892.19	46.18	1542.95	-3538.10	-129.61	1625.89	-3460.91	123.58	1627.89	-3471.86	-3.98	1603.91	438.77	1491.04	72.53	1043.40	1528.31	64.50	411.06
1.46000	-3409.35	89.39	2.55	-3429.51	169.80	-22.08	-3455.66	-29.27	-15.22	-3452.16	-28.41	61.92	-3892.18	-6.73	-25.00	-3793.62	62.34	16.31	-3395.22	284.42	-6.95	-3450.07	268.34	41.02	-3661.66	3.49	1231.53	0.00	0.00	0.00	-1892.19	46.18	1542.95	-3538.10	-129.61	1625.89	-3472.74	120.75	1628.99	-3490.91	-5.33	1604.75	436.77	1490.97	71.98	1043.96	1530.12	63.96	410.96
1.47000	-3409.35	89.39	2.55	-3429.51	169.80	-22.08	-3455.66	-29.27	-15.22	-3452.16	-28.41	61.92	-3892.18	-6.73	-25.00	-3793.62	62.34	16.31	-3396.06	284.04	-6.45	-3428.99	268.17	48.78	-3661.66	3.49	1231.53	0.00	0.00	0.00	-1892.19	46.18	1542.95	-3538.10	-129.61	1625.89	-3475.08	117.76	1628.54	-3475.57	-7.16	1604.21	440.08	1490.82	72.70	1043.47	1528.48	64.54	412.35
1.48000	-3409.35	89.39	2.55	-3429.51	169.80	-22.08	-3455.66	-29.27	-15.22	-3452.16	-28.41	61.92	-3892.18	-6.73	-25.00	-3793.62	62.34	16.31	-3434.32	285.83	-10.59	-3425.51	267.05	50.24	-3661.66	3.49	1231.53	0.00	0.00	0.00	-1892.19	46.18	1542.95	-3538.10	-129.61	1625.89	-3488.41	118.11	1629.30	-3440.07	-8.64	1604.13	441.76	1491.10	72.90	1043.12	1527.79	64.61	413.38
1.49000	-3409.35	89.39	2.55	-3429.51	169.80	-22.08	-3455.66	-29.27	-15.22	-3452.16	-28.41	61.92	-3892.18	-6.73	-25.00	-3793.62	62.34	16.31	-3419.45	284.30	-6.23	-3446.50	267.00	51.34	-3661.66	3.49	1231.53	0.00	0.00	0.00	-1892.19	46.18	1542.95	-3538.10	-129.61	1625.89	-3468.32	115.73	1630.67	-3446.07	-11.12	1604.63	440.98	1490.55	72.97	1042.38	1527.00	64.91	410.75
1.50000	-3409.35	89.39	2.55	-3429.51	169.80	-22.08	-3455.66	-29.27	-15.22	-3452.16	-28.41	61.92	-3892.18	-6.73	-25.00	-3793.62	62.34	16.31	-3422.26	284.18	-4.48	-3441.32	269.24	55.83	-3661.66	3.49	1231.53	0.00	0.00	0.00	-1892.19	46.18	1542.95	-3538.10	-129.61	1625.89	-3485.19	112.43	1630.73	-3474.69	-13.96	1604.78	439.94	1490.74	72.90	1042.70	1527.04	65.00	415.89
1.51000	-3409.35	89.39	2.55	-3429.51	169.80	-22.08	-3455.66	-29.27	-15.22	-3452.16	-28.41	61.92	-3892.18	-6.73	-25.00	-3793.62	62.34	16.31	-3416.72	287.66	-1.49	-3463.26	267.98	55.84	-3661.66	3.49	1231.53	0.00	0.00	0.00	-1892.19	46.18	1542.95	-3538.10	-129.61	1625.89	-3483.83	110.82	1629.78	-3450.22	-16.22	1603.52	439.74	1490.72	72.83	1043.15	1529.22	64.17	415.73
1.52000	-3409.35	89.39	2.55	-3429.51	169.80	-22.08	-3455.66	-29.27	-15.22	-3452.16	-28.41	61.92	-3892.18	-6.73	-25.00	-3793.62	62.34	16.31	-3370.02	285.34	10.61	-3443.27	268.70	63.50	-3661.66	3.49	1231.53	0.00	0.00	0.00	-1892.19	46.18	1542.95	-3538.10	-129.61	1625.89	-3477.98	110.23	1631.00	-3474.87	-16.99	1605.09	441.24	1490.63	72.74	1043.29	1527.79	64.52	415.05
1.53000	-3409.35	89.39	2.55	-3429.51	169.80	-22.08	-3455.66	-29.27	-15.22	-3452.16	-28.41	61.92	-3892.18	-6.73	-25.00	-3793.62	62.34	16.31	-3435.93	285.62	5.65	-3446.40	269.65	69.17	-3661.66	3.49	1231.53	0.00	0.00	0.00	-1892.19	46.18	1542.95	-3538.10	-129.61	1625.89	-3494.10	110.26	1630.71	-3462.96	-19.33	1603.10	439.47	1491.89	72.01	1042.98	1527.58	64.56	417.23
1.54000	-3409.35	89.39	2.55	-3429.51	169.80	-22.08	-3455.66	-29.27	-15.22	-3452.16	-28.41	61.92	-3892.18	-6.73	-25.00	-3793.62	62.34	16.31	-3400.69	285.22	14.54	-3435.74	271.25	76.04	-3661.66	3.49	1231.53	0.00	0.00	0.00	-1892.19	46.18	1542.95	-3538.10	-129.61	1625.89	-3496.93	109.70	1630.78	-3466.38	-19.84	1603.15	439.52	1490.50	72.58	1042.52	1526.58	64.76	415.87
1.55000	-3409.35	89.39	2.55	-3429.51	169.80	-22.08	-3455.66	-29.27	-15.22	-3452.16	-28.41	61.92	-3892.18	-6.73	-25.00	-3793.62	62.34	16.31	-3436.01	285.87	14.85	-3425.52	271.92	82.48	-3661.66	3.49	1231.53	0.00	0.00	0.00	-1892.19	46.18	1542.95	-3538.10	-129.61	1625.89	-3485.06	108.55	1630.45	-3450.36	-21.71	1603.55	441.52	1490.59	72.85	1042.61	1525.81	65.21	412.71
1.56000	-3409.35	89.39	2.55	-3429.51	169.80	-22.08	-3455.66	-29.27	-15.22	-3452.16	-28.41	61.92	-3892.18	-6.73	-25.00	-3793.62	62.34	16.31	-3439.24	287.95	19.45	-3427.87	271.32	88.05	-3661.66	3.49	1231.53	0.00	0.00	0.00	-1892.19	46.18	1542.95	-3538.10	-129.61	1625.89	-3467.41	106.80	1629.87	-3451.51	-22.47	1602.62	439.67	1491.96	72.24	1043.00	1527.93	64.67	413.87
1.57000	-3409.35	89.39	2.55	-3429.51	169.80	-22.08	-3455.66	-29.27	-15.22	-3452.16	-28.41	61.92	-3892.18	-6.73	-25.00	-3793.62	62.34	16.31	-3397.67	284.37	32.49	-3461.72	271.23	89.05	-3661.66	3.49	1231.53	0.00	0.00	0.00	-1892.19	46.18	1542.95	-3538.10	-129.61	1625.89	-3452.94	104.45	1629.20	-3446.47	-22.84	1603.06	439.63	1490.81	72.69	1042.74	1525.22	65.18	412.56
1.58000	-3409.35	89.39	2.55	-3429.51	169.80	-22.08	-3455.66	-29.27	-15.22	-3452.16	-28.41	61.92	-3892.18	-6.73	-25.00	-3793.62	62.34	16.31	-3455.06	285.29	29.85	-3426.00	270.48	103.00	-3661.66	3.49	1231.53	0.00	0.00	0.00	-1892.19	46.18	1542.95	-3538.10	-129.61	1625.89	-3450.57	101.48	1628.62	-3464.26	-24.79	1603.04	441.19	1490.53	73.03	1043.04	1528.33	64.26	412.84
1.59000	-3409.35	89.39	2.55	-3429.51	169.80	-22.08	-3455.66	-29.27	-15.22	-3452.16	-28.41	61.92	-3892.18	-6.73	-25.00	-3793.62	62.34	16.31	-3415.55	286.31	44.69	-3459.00	270.39	104.91	-3661.66	3.49	1231.53	0.00	0.00	0.00	-1892.19	46.18	1542.95	-3538.10	-129.61	1625.89	-3453.46	100.27	1628.20	-3462.00	-26.71	1602.76	441.03	1490.89	72.95	1043.28	1529.20	64.04	411.94
1.60000	-3409.35	89.39	2.55	-3429.51	169.80	-22.08	-3455.66	-29.27	-15.22	-3452.16	-28.41	61.92	-3892.18	-6.73	-25.00	-3793.62	62.34	16.31	-3477.82	285.17	43.76	-3490.25	270.08	106.92	-3661.66	3.49	1231.53	0.00	0.00	0.00	-1892.19	46.18	1542.95	-3538.10	-129.61	1625.89	-3461.04	96.12	1628.06	-3486.27	-28.39	1603.68	441.72	1489.49	73.67	1043.29	1529.33	64.27	413.18
1.61000	-3409.35	89.39	2.55	-3429.51	169.80	-22.08	-3455.66	-29.27	-15.22	-3452.16	-28.41	61.92	-3892.18	-6.73	-25.00	-3793.62	62.34	16.31	-3481.21	285.95	53.04	-3477.55	269.05	117.87	-3661.66	3.49	1231.53	0.00	0.00	0.00	-1892.19	46.18	1542.95	-3538.10	-129.61	1625.89	-3481.60	96.37	1627.61	-3488.17	-29.85	1604.33	439.18	1490.95	72.48	1043.63	1529.32	64.23	410.65
1.62000	-3409.35	89.39	2.55	-3429.51	169.80	-22.08	-3455.66	-29.27	-15.22	-3452.16	-28.41	61.92	-3892.18	-6.73	-25.00	-3793.62	62.34	16.31	-3454.10	283.29	66.09	-3483.49	268.79	124.65	-3661.66	3.49	1231.53	0.00	0.00	0.00	-1892.19	46.18	1542.95	-3538.10	-129.61	1625.89	-3471.47	95.32	1627.72	-3461.14	-28.84	1602.51	438.97	1490.72	72.48	1043.98	1529.59	64.03	412.64
1.63000	-3409.35	89.39	2.55	-3429.51	169.80	-22.08	-3455.66	-29.27	-15.22	-3452.16	-28.41	61.92	-3892.18	-6.73	-25.00	-3793.62	62.34	16.31	-3458.76	282.81	73.92	-3489.43	268.53	131.42	-3661.66	3.49	1231.53	0.00	0.00	0.00	-1892.19	46.18	1542.95	-3538.10	-129.61	1625.89	-3464.90	95.02	1628.51	-3460.45	-29.72	1602.93	439.32	1492.15	72.26	1043.26	1527.81	64.21	414.65
1.64000	-3409.35	89.39	2.55	-3429.51	169.80	-22.08	-3455.66	-29.27	-15.22	-3452.16	-28.41	61.92	-3892.18	-6.73	-25.00	-3793.62	62.34	16.31	-3463.46	282.31	81.73	-3495.39	268.25	138.17	-3661.66	3.49	1231.53	0.00	0.00	0.00	-1892.19	46.18	1542.95	-3538.10	-129.61	1625.89	-3481.10	88.69	1628.54	-3457.81	-29.37	1602.11	440.09	1491.17	72.73	1043.76	1530.55	63.91	412.85
1.65000	-3409.35	89.39	2.55	-3429.51	169.80	-22.08	-3455.66	-29.27	-15.22	-3452.16	-28.41	61.92	-3892.18	-6.73	-25.00	-3793.62	62.34	16.31	-3468.21	281.81	89.53	-3501.36	267.96	144.89	-3661.66	3.49	1231.53	0.00	0.00	0.00	-1892.19	46.18	1542.95	-3538.10	-129.61	1625.89	-3483.57	86.16	1628.47	-3467.49	-31.05	1603.09	439.85	1491.75	72.34	1042.64	1525.83	65.10	413.76
1.66000	-3409.35	89.39	2.55	-3429.51	169.80	-22.08	-3455.66	-29.27	-15.22	-3452.16	-28.41	61.92	-3892.18	-6.73	-25.00	-3793.62	62.34	16.31	-3473.00	281.31	97.31	-3507.33	267.67	151.60	-3661.66	3.49	1231.53	0.00	0.00	0.00	-1892.19	46.18	1542.95	-3538.10	-129.61	1625.89	-3485.99	83.63	1628.41	-3446.39	-31.46	1603.14	439.65	1490.44	72.82	1043.16	1528.24	64.26	410.77
1.67000	-3409.35	89.39	2.55	-3429.51	169.80	-22.08	-3455.66	-29.27	-15.22	-3452.16	-28.41	61.92	-3892.18	-6.73	-25.00	-3793.62	62.34	16.31	-3477.83	280.79	105.06	-3513.31	267.36	158.29	-3661.66	3.49	1231.53	0.00	0.00	0.00	-1892.19	46.18	1542.95	-3538.10	-129.61	1625.89	-3488.35	81.12	1628.35	-3460.28	-33.29	1604.03	442.10	1489.45	73.36	1042.67	1526.01	65.05	415.75
1.68000	-3409.35	89.39	2.55	-3429.51	169.80	-22.08	-3455.66	-29.27	-15.22	-3452.16	-28.41	61.92	-3892.18	-6.73	-25.00	-3793.62	62.34	16.31	-3482.71	280.28	112.81	-3519.31	267.05	164.96	-3661.66	3.49	1231.53	0.00	0.00	0.00	-1892.19	46.18	1542.95	-3538.10	-129.61	1625.89	-3490.65	78.63	1628.31	-3478.02	-33.48	1605.14	440.45	1490.90	72.57	1042.36	1524.85	65.36	415.42
1.69000	-3409.35	89.39	2.55	-3429.51	169.80	-22.08	-3455.66	-29.27	-15.22	-3452.16	-28.41	61.92	-3892.18	-6.73	-25.00	-3793.62	62.34	16.31	-3487.62	279.75	120.53	-3525.31	266.72	171.61	-3661.66	3.49	1231.53	0.00	0.00	0.00	-1892.19	46.18	1542.95	-3538.10	-129.61	1625.89	-3492.88	76.15	1628.27	-3457.49	-31.95	1604.48	442.03	1490.16	73.24	1042.66	1526.09	65.22	414.01
1.70000	-3409.35	89.39	2.55	-3429.51	169.80	-22.08	-3455.66	-29.27	-15.22	-3452.16	-28.41	61.92	-3892.18	-6.73	-25.00	-3793.62	62.34	16.31	-3492.58	279.22	128.23	-3531.31	266.39	178.25	-3661.66	3.49	1231.53	0.00	0.00	0.00	-1892.19	46.18	1542.95	-3538.10	-129.61	1625.89	-3495.06	73.68	1628.23	-3469.15	-33.85	1605.18	443.65	1489.45	73.95	1042.07	1522.91	65.98	413.67
1.71000	-3409.35	89.39	2.55	-3429.51	169.80	-22.08	-3455.66	-29.27	-15.22	-3452.16	-28.41	61.92	-3892.18	-6.73	-25.00	-3793.62	62.34	16.31	-3497.57	278.68	135.92	-3537.33	266.04	184.86	-3661.66	3.49	1231.53	0.00	0.00	0.00	-1892.19	46.18	1542.95	-3538.10	-129.61	1625.89	-3497.18	71.23	1628.20	-3455.83	-32.18	1604.64	442.50	1491.74	72.72	1042.57	1523.80	65.76	415.36
1.72000	-3409.35	89.39	2.55	-3429.51	169.80	-22.08	-3455.66	-29.27	-15.22	-3452.16	-28.41	61.92	-3892.18	-6.73	-25.00	-3793.62	62.34	16.31	-3502.61	278.14	143.58	-3543.35	265.69	191.45	-3661.66	3.49	1231.53	0.00	0.00	0.00	-1892.19	46.18	1542.95	-3538.10	-129.61	1625.89	-3499.23	68.79	1628.18	-3449.98	-33.18	1606.21	440.67	1492.10	72.14	1043.14	1528.63	64.21	413.78
1.73000	-3409.35	89.39	2.55	-3429.51	169.80	-22.08	-3455.66	-29.27	-15.22	-3452.16	-28.41	61.92	-3892.18	-6.73	-25.00	-3793.62	62.34	16.31	-3507.68	277.59	151.23	-3549.38	265.32	198.02	-3661.66	3.49	1231.53	0.00	0.00	0.00	-1892.19	46.18	1542.95	-3538.10	-129.61	1625.89	-3501.23	66.36	1628.17	-3458.48	-31.53	1606.99	440.65	1491.45	72.45	1043.06	1525.76	64.97	414.88
1.74000	-3409.35	89.39	2.55	-3429.51	169.80	-22.08	-3455.66	-29.27	-15.22	-3452.16	-28.41	61.92	-3892.18	-6.73	-25.00	-3793.62	62.34	16.31	-3512.80	277.03	158.86	-3555.41	264.95	204.58	-3661.66	3.49	1231.53	0.00	0.00	0.00	-1892.19	46.18	1542.95	-3538.10	-129.61	1625.89	-3503.16	63.95	1628.16	-3461.20	-31.49	1607.54	440.74	1492.16	72.51	1042.73	1526.58	64.67	414.01
1.75000	-3409.35	89.39	2.55	-3429.51	169.80	-22.08	-3455.66	-29.27	-15.22	-3452.16	-28.41	61.92	-3892.18	-6.73	-25.00	-3793.62	62.34	16.31	-3517.94	276.47	166.47	-3561.45	264.57	211.11	-3661.66	3.49	1231.53	0.00	0.00	0.00	-1892.19	46.18	1542.95	-3538.10	-129.61	1625.89	-3505.04	61.55	1628.16	-3459.63	-30.61	1607.59	440.28	1491.35	72.48	1043.43	1528.79	64.22	414.79
1.76000	-3409.35	89.39	2.55	-3429.51	169.80	-22.08	-3455.66	-29.27	-15.22	-3452.16	-28.41	61.92	-3892.18	-6.73	-25.00	-3793.62	62.34	16.31	-3523.13	275.90	174.06	-3567.49	264.17	217.62	-3661.66	3.49	1231.53	0.00	0.00	0.00	-1892.19	46.18	1542.95	-3538.10	-129.61	1625.89	-3506.85	59.16	1628.17	-3452.02	-29.11	1607.56	442.44	1489.01	73.61	1042.65	1526.81	64.67	411.40
1.77000	-3409.35	89.39	2.55	-3429.51	169.80	-22.08	-3455.66	-29.27	-15.22	-3452.16	-28.41	61.92	-3892.18	-6.73	-25.00	-3793.62	62.34	16.31	-3528.35	275.32	181.63	-3573.54	263.77	224.11	-3661.66	3.49	1231.53	0.00	0.00	0.00	-1892.19	46.18	1542.95	-3538.10	-129.61	1625.89	-3508.61	56.79	1628.18	-3451.31	-28.09	1607.55	439.15	1490.90	72.16	1042.47	1526.07	64.84	413.32
1.78000	-3409.35	89.39	2.55	-3429.51	169.80	-22.08	-3455.66	-29.27	-15.22	-3452.16	-28.41	61.92	-3892.18	-6.73	-25.00	-3793.62	62.34	16.31	-3533.61	274.74	189.18	-3579.59	263.36	230.59	-3661.66	3.49	1231.53	0.00	0.00	0.00	-1892.19	46.18	1542.95	-3538.10	-129.61	1625.89	-3510.31	54.43	1628.20	-3467.91	-26.12	1608.76	441.47	1490.84	72.84	1042.32	1524.77	65.21	414.64
1.79000	-3409.35	89.39	2.55	-3429.51	169.80	-22.08	-3455.66	-29.27	-15.22	-3452.16	-28.41	61.92	-3892.18	-6.73	-25.00	-3793.62	62.34	16.31	-3538.90	274.15	196.71	-3585.64	262.94	237.04	-3661.66	3.49	1231.53	0.00	0.00	0.00	-1892.19	46.18	1542.95	-3538.10	-129.61	1625.89	-3511.95	52.09	1628.22	-3467.77	-24.90	1608.66	441.08	1490.35	73.08	1043.56	1530.13	63.53	412.35
1.80000	-3409.35	89.39	2.55	-3429.51	169.80	-22.08	-3455.66	-29.27	-15.22	-3452.16	-28.41	61.92	-3892.18	-6.73	-25.00	-3793.62	62.34	16.31	-3544.22	273.56	204.22	-3591.70	262.52	243.47	-3661.66	3.49	1231.53	0.00	0.00	0.00	-1892.19	46.18	1542.95	-3538.10	-129.61	1625.89	-3513.53	49.76	1628.26	-3466.78	-23.14	1607.87	441.05	1491.66	72.47	1042.53	1527.19	64.61	412.40
1.81000	-3409.35	89.39	2.55	-3429.51	169.80	-22.08	-3455.66	-29.27	-15.22	-3452.16	-28.41	61.92	-3892.18	-6.73	-25.00	-3793.62	62.34	16.31	-3549.58	272.96	211.71	-3597.76	262.08	249.88	-3661.66	3.49	1231.53	0.00	0.00	0.00	-1892.19	46.18	1542.95	-3538.10	-129.61	1625.89	-3515.05	47.44	1628.29	-3472.92	-20.74	1608.12	440.61	1493.38	72.24	1043.01	1528.95	64.47	417.64
1.82000	-3409.35	89.39	2.55	-3429.51	169.80	-22.08	-3455.66	-29.27	-15.22	-3452.16	-28.41	61.92	-3892.18	-6.73	-25.00	-3793.62	62.34	16.31	-3554.97	272.36	219.18	-3603.82	261.63	256.28	-3661.66	3.49	1231.53	0.00	0.00	0.00	-1892.19	46.18	1542.95	-3538.10	-129.61	1625.89	-3516.51	45.14	1628.34	-3475.00	-19.23	1608.40	440.89	1492.29	72.61	1042.96	1529.63	64.42	413.05
1.83000	-3409.35	89.39	2.55	-3429.51	169.80	-22.08	-3455.66	-29.27	-15.22	-3452.16	-28.41	61.92	-3892.18	-6.73	-25.00	-3793.62	62.34	16.31	-3560.40	271.75	226.63	-3609.88	261.18	262.65	-3661.66	3.49	1231.53	0.00	0.00	0.00	-1892.19	46.18	1542.95	-3538.10	-129.61	1625.89	-3517.92	42.85	1628.39	-3470.96	-17.16	1607.98	437.42	1491.75	71.73	1042.91	1524.49	65.77	410.00
1.84000	-3409.35	89.39	2.55	-3429.51	169.80	-22.08	-3455.66	-29.27	-15.22	-3452.16	-28.41	61.92	-3892.18	-6.73	-25.00	-3793.62	62.34	16.31	-3565.85	271.13	234.06	-3615.94	260.71	269.00	-3661.66	3.49	1231.53	0.00	0.00	0.00	-1892.19	46.18	1542.95	-3538.10	-129.61	1625.89	-3519.26	40.57	1628.45	-3469.13	-14.06	1607.20	440.44	1489.71	72.97	1042.65	1523.69	65.78	413.98
1.85000	-3409.35	89.39	2.55	-3429.51	169.80	-22.08	-3455.66	-29.27	-15.22	-3452.16	-28.41	61.92	-3892.18	-6.73	-25.00	-3793.62	62.34	16.31	-3571.34	270.51	241.47	-3622.01	260.24	275.32	-3661.66	3.49	1231.53	0.00	0.00	0.00	-1892.19	46.18	1542.95	-3538.10	-129.61	1625.89	-3520.55	38.31	1628.51	-3476.02	-11.77	1607.37	440.98	1490.16	73.13	1042.94	1527.49	64.25	412.20
1.86000	-3409.35	89.39	2.55	-3429.51	169.80	-22.08	-3455.66	-29.27	-15.22	-3452.16	-28.41	61.92	-3892.18	-6.73	-25.00	-3793.62	62.34	16.31	-3576.85	269.88	248.86	-3628.07	259.76	281.63	-3661.66	3.49	1231.53	0.00	0.00	0.00	-1892.19	46.18	1542.95	-3538.10	-129.61	1625.89	-3521.78	36.06	1628.58	-3472.07	-9.19	1607.94	443.49	1491.54	73.09	1043.59	1532.39	63.07	413.25
1.87000	-3409.35	89.39	2.55	-3429.51	169.80	-22.08	-3455.66	-29.27	-15.22	-3452.16	-28.41	61.92	-3892.18	-6.73	-25.00	-3794.62	56.32	14.54	-3582.40	269.25	256.23	-3634.14	259.27	287.92	-3661.66	3.49	1231.53	0.00	0.00	0.00	-1892.19	46.18	1542.95	-3538.10	-129.61	1625.89	-3522.96	33.83	1628.65	-3473.53	-6.67	1607.07	441.65	1490.31	72.89	1043.32	1529.74	64.12	416.91
1.88000	-3409.35	89.39	2.55	-3429.51	169.80	-22.08	-3455.66	-29.27	-15.22	-3452.16	-28.41	61.92	-3892.18	-6.73	-25.00	-3818.67	49.35	9.68	-3587.97	268.61	263.57	-3640.20	258.77	294.18	-3661.66	3.49	1231.53	0.00	0.00	0.00	-1892.19	46.18	1542.95	-3538.10	-129.61	1625.89	-3524.07	31.61	1628.73	-3479.20	-3.06	1607.08	439.57	1492.33	71.84	1042.72	1526.86	64.75	416.61
1.89000	-3409.35	89.39	2.55	-3429.51	169.80	-22.08	-3455.66	-29.27	-15.22	-3452.16	-28.41	61.92	-3892.18	-6.73	-25.00	-3809.55	47.36	10.97	-3593.57	267.97	270.90	-3646.26	258.26	300.43	-3661.66	3.49	1231.53	0.00	0.00	0.00	-1892.19	46.18	1542.95	-3538.13	-129.61	1625.89	-3525.13	29.40	1628.82	-3488.46	-1.11	1607.79	440.44	1491.21	72.19	1043.13	1527.55	64.80	415.15
1.90000	-3409.35	89.39	2.55	-3429.51	169.80	-22.08	-3455.66	-29.27	-15.22	-3452.16	-28.41	61.92	-3892.18	-6.73	-25.00	-3822.44	42.89	7.21	-3599.20	267.32	278.20	-3652.32	257.75	306.65	-3661.66	3.49	1231.53	0.00	0.00	0.00	-1892.19	46.18	1542.95	-3559.98	-127.67	1625.60	-3526.13	27.21	1628.91	-3488.18	3.81	1607.54	438.60	1492.74	71.50	1042.81	1527.66	64.47	411.02
1.91000	-3409.35	89.39	2.55	-3429.51	169.80	-22.08	-3455.66	-29.27	-15.22	-3452.16	-28.41	61.92	-3892.18	-6.73	-25.00	-3828.50	37.70	5.91	-3604.85	266.66	285.49	-3658.38	257.22	312.85	-3661.66	3.49	1231.53	0.00	0.00	0.00	-1892.19	46.18	1542.95	-3535.26	-125.63	1624.68	-3527.08	25.03	1629.01	-3488.71	6.77	1607.12	439.29	1492.51	72.15	1042.71	1527.10	64.63	413.98
1.92000	-3409.35	89.39	2.55	-3429.51	169.80	-22.08	-3455.66	-29.27	-15.22	-3452.16	-28.41	61.92	-3892.18	-6.73	-25.00	-3812.72	37.65	5.58	-3610.54	266.00	292.75	-3664.44	256.69	319.03	-3661.66	3.49	1231.53	0.00	0.00	0.00	-1892.19	46.18	1542.95	-3530.89	-123.80	1622.92	-3527.96	22.86	1629.11	-3492.70	10.34	1607.67	439.71	1490.81	72.40	1042.53	1522.53	65.92	414.68
1.93000	-3409.35	89.39	2.55	-3429.51	169.80	-22.08	-3455.66	-29.27	-15.22	-3452.16	-28.41	61.92	-3892.18	-6.73	-25.00	-3833.31	34.89	-1.41	-3616.24	265.34	299.99	-3670.49	256.15	325.19	-3661.66	3.49	1231.53	0.00	0.00	0.00	-1892.19	46.18	1542.95	-3569.87	-125.92	1622.18	-3528.79	20.71	1629.22	-3491.63	15.58	1607.96	442.03	1488.60	73.37	1042.12	1523.89	65.60	411.83
1.94000	-3409.35	89.39	2.55	-3429.51	169.80	-22.08	-3455.66	-29.27	-15.22	-3452.16	-28.41	61.92	-3892.18	-6.73	-25.00	-3858.23	31.40	-8.45	-3621.97	264.67	307.21	-3676.54	255.60	331.33	-3661.66	3.49	1231.53	0.00	0.00	0.00	-1892.19	46.18	1542.95	-3577.17	-124.51	1621.68	-3529.57	18.57	1629.34	-3494.45	18.98	1608.17	438.89	1489.53	72.41	1042.55	1528.82	64.38	412.54
1.95000	-3409.35	89.39	2.55	-3429.51	169.80	-22.08	-3455.66	-29.27	-15.22	-3452.16	-28.41	61.92	-3892.18	-6.73	-25.00	-3819.44	34.43	-4.16	-3627.73	263.99	314.40	-3682.59	255.04	337.45	-3661.66	3.49	1231.53	0.00	0.00	0.00	-1892.19	46.18	1542.95	-3527.61	-118.94	1619.09	-3530.29	16.45	1629.46	-3496.70	22.79	1608.34	437.47	1490.75	72.10	1042.90	1528.20	64.43	415.92
1.96000	-3409.35	89.39	2.55	-3429.51	169.80	-22.08	-3455.66	-29.27	-15.22	-3452.16	-28.41	61.92	-3892.18	-6.73	-25.00	-3828.75	33.81	-6.66	-3633.51	263.31	321.58	-3688.63	254.48	343.54	-3661.66	3.49	1231.53	0.00	0.00	0.00	-1892.19	46.18	1542.95	-3538.83	-117.38	1617.90	-3530.95	14.34	1629.59	-3496.77	27.07	1608.35	440.11	1490.84	72.69	1042.30	1525.41	65.23	415.79
1.97000	-3409.35	89.39	2.55	-3429.51	169.80	-22.08	-3455.66	-29.27	-15.22	-3452.16	-28.41	61.92	-3892.18	-6.73	-25.00	-3791.95	38.35	0.72	-3639.31	262.62	328.73	-3694.66	253.91	349.61	-3661.66	3.49	1231.53	0.00	0.00	0.00	-1892.19	46.18	1542.95	-3529.57	-115.26	1616.27	-3531.55	12.24	1629.72	-3540.95	29.82	1610.40	441.20	1491.75	72.49	1043.36	1530.51	63.62	415.51
1.98000	-3409.35	89.39	2.55	-3429.51	169.80	-22.08	-3455.66	-29.27	-15.22	-3452.16	-28.41	61.92	-3892.18	-6.73	-25.00	-3835.31	38.88	-7.13	-3645.13	261.93	335.86	-3700.69	253.33	355.66	-3661.66	3.49	1231.53	0.00	0.00	0.00	-1892.19	46.18	1542.95	-3581.03	-113.80	1615.28	-3532.10	10.15	1629.86	-3546.05	34.65	1611.00	438.90	1491.40	71.88	1041.81	1523.77	65.65	412.57
1.99000	-3409.35	89.39	2.55	-3429.51	169.80	-22.08	-3455.66	-29.27	-15.22	-3452.16	-28.41	61.92	-3892.18	-6.73	-25.00	-3840.08	37.40	-7.88	-3650.98	261.24	342.96	-3706.72	252.74	361.69	-3661.66	3.49	1231.53	0.00	0.00	0.00	-1892.19	46.18	1542.95	-3575.36	-109.74	1613.30	-3532.60	8.08	1630.00	-3546.53	38.99	1611.93	441.49	1491.11	72.85	1042.18	1524.78	65.28	410.96
2.00000	-3409.35	89.39	2.55	-3429.51	169.80	-22.08	-3455.66	-29.27	-15.22	-3452.16	-28.41	61.92	-3892.18	-6.73	-25.00	-3836.19	38.16	-4.81	-3656.85	260.53	350.05	-3712.74	252.14	367.69	-3661.66	3.49	1231.53	0.00	0.00	0.00	-1892.19	46.18	1542.95	-3551.33	-107.57	1612.06	-3533.04	6.03	1630.15	-3534.26	43.82	1611.28	440.08	1491.38	72.42	1042.74	1524.12	65.31	415.98
2.01000	-3409.35	89.39	2.55	-3429.51	169.80	-22.08	-3455.66	-29.27	-15.22	-3452.16	-28.41	61.92	-3892.18	-6.73	-25.00	-3834.55	39.34	-5.34	-3662.73	259.83	357.11	-3718.75	251.54	373.67	-3661.66	3.49	1231.53	0.00	0.00	0.00	-1892.19	46.18	1542.95	-3538.91	-103.05	1609.59	-3533.42	3.99	1630.30	-3521.41	46.11	1611.45	437.50	1490.74	72.05	1042.08	1523.96	65.59	415.05
2.02000	-3409.35	89.39	2.55	-3429.51	169.80	-22.08	-3455.66	-29.27	-15.22	-3452.16	-28.41	61.92	-3892.18	-6.73	-25.00	-3839.99	39.19	-8.18	-3668.64	259.12	364.15	-3724.75	250.92	379.63	-3661.66	3.49	1231.53	0.00	0.00	0.00	-1892.19	46.18	1542.95	-3552.04	-99.89	1609.11	-3533.75	1.96	1630.46	-3544.74	49.86	1613.66	438.25	1493.40	71.26	1042.72	1525.81	65.23	414.70
2.03000	-3409.35	89.39	2.55	-3429.51	169.80	-22.08	-3455.66	-29.27	-15.22	-3452.16	-28.41	61.92	-3892.18	-6.73	-25.00	-3822.68	40.17	-5.14	-3674.56	258.40	371.16	-3730.75	250.30	385.57	-3661.66	3.49	1231.53	0.00	0.00	0.00	-1892.19	46.18	1542.95	-3527.09	-94.82	1607.70	-3534.02	-0.06	1630.62	-3562.58	52.39	1615.04	440.18	1491.65	72.27	1042.90	1527.75	64.37	411.80
2.04000	-3409.35	89.39	2.55	-3429.51	169.80	-22.08	-3455.66	-29.27	-15.22	-3452.16	-28.41	61.92	-3892.18	-6.73	-25.00	-3820.96	41.35	-5.53	-3680.51	257.68	378.15	-3736.74	249.68	391.49	-3661.66	3.49	1231.53	0.00	0.00	0.00	-1892.19	46.18	1542.95	-3527.03	-93.38	1605.65	-3534.24	-2.06	1630.79	-3551.58	54.95	1615.48	441.83	1490.01	73.14	1042.79	1529.62	64.16	411.44
2.05000	-3409.35	89.39	2.55	-3429.51	169.80	-22.08	-3455.66	-29.27	-15.22	-3452.16	-28.41	61.92	-3892.18	-6.73	-25.00	-3802.18	40.85	-1.52	-3686.47	256.95	385.12	-3742.72	249.04	397.38	-3661.66	3.49	1231.53	0.00	0.00	0.00	-1892.19	46.18	1542.95	-3538.88	-86.44	1606.05	-3534.41	-4.05	1630.97	-3558.48	58.49	1615.29	441.63	1493.02	72.23	1042.53	1527.79	64.86	413.77
2.06000	-3409.35	89.39	2.55	-3429.51	169.80	-22.08	-3455.66	-29.27	-15.22	-3452.16	-28.41	61.92	-3892.18	-6.73	-25.00	-3877.44	38.63	-13.98	-3692.44	256.22	392.07	-3748.69	248.40	403.25	-3661.66	3.49	1231.53	0.00	0.00	0.00	-1892.19	46.18	1542.95	-3523.79	-80.80	1604.25	-3534.52	-6.02	1631.15	-3559.33	61.26	1616.91	439.76	1491.15	72.36	1042.24	1525.04	65.53	411.99
2.07000	-3409.35	89.39	2.55	-3429.51	169.80	-22.08	-3455.66	-29.27	-15.22	-3452.16	-28.41	61.92	-3892.18	-6.73	-25.00	-3860.71	39.76	-11.45	-3698.44	255.49	398.99	-3754.65	247.75	409.10	-3661.66	3.49	1231.53	0.00	0.00	0.00	-1892.19	46.18	1542.95	-3526.94	-76.59	1603.15	-3534.57	-7.99	1631.33	-3549.23	64.88	1617.58	438.97	1490.04	72.78	1042.68	1525.69	65.20	412.23
2.08000	-3409.35	89.39	2.55	-3429.51	169.80	-22.08	-3455.66	-29.27	-15.22	-3452.16	-28.41	61.92	-3892.18	-6.73	-25.00	-3827.23	42.22	-4.67	-3704.45	254.75	405.88	-3760.60	247.10	414.92	-3661.66	3.49	1231.53	0.00	0.00	0.00	-1892.19	46.18	1542.95	-3539.79	-74.91	1603.48	-3534.57	-9.93	1631.52	-3575.52	66.42	1618.48	438.85	1491.41	71.95	1042.92	1528.09	64.50	411.77
2.09000	-3409.35	89.39	2.55	-3429.51	169.80	-22.08	-3455.66	-29.27	-15.22	-3452.16	-28.41	61.92	-3892.18	-6.73	-25.00	-3789.00	41.53	5.36	-3710.47	254.00	412.76	-3766.55	246.43	420.72	-3661.66	3.49	1231.53	0.00	0.00	0.00	-1892.19	46.18	1542.95	-3526.06	-69.66	1602.63	-3534.52	-11.87	1631.72	-3570.92	70.00	1619.38	438.32	1491.90	71.79	1042.54	1529.68	64.10	411.77
2.10000	-3409.35	89.39	2.55	-3429.51	169.80	-22.08	-3455.66	-29.27	-15.22	-3452.16	-28.41	61.92	-3892.18	-6.73	-25.00	-3779.80	41.89	7.74	-3716.51	253.25	419.61	-3772.48	245.76	426.50	-3661.66	3.49	1231.53	0.00	0.00	0.00	-1892.19	46.18	1542.95	-3515.89	-64.96	1601.25	-3534.41	-13.79	1631.92	-3570.54	68.99	1620.91	441.26	1492.75	72.36	1042.71	1527.68	64.70	412.70
2.11000	-3409.35	89.39	2.55	-3429.51	169.80	-22.08	-3455.66	-29.27	-15.22	-3452.16	-28.41	61.92	-3892.18	-6.73	-25.00	-3771.08	42.23	9.99	-3722.56	252.50	426.43	-3778.40	245.08	432.25	-3661.66	3.49	1231.53	0.00	0.00	0.00	-1892.19	46.18	1542.95	-3538.33	-62.92	1601.20	-3534.25	-15.69	1632.12	-3579.69	70.25	1622.29	440.75	1492.82	72.23	1042.11	1522.38	65.91	413.85
2.12000	-3409.35	89.39	2.55	-3429.51	169.80	-22.08	-3449.21	-24.56	-13.28	-3452.18	-28.40	61.92	-3892.18	-6.73	-25.00	-3762.86	42.56	12.10	-3728.63	251.74	433.23	-3784.30	244.40	437.98	-3661.66	3.49	1231.53	0.00	0.00	0.00	-1892.19	46.18	1542.95	-3569.80	-60.01	1603.08	-3534.04	-17.59	1632.33	-3630.24	69.17	1624.00	440.25	1490.96	72.30	1042.77	1527.34	64.68	412.23
2.13000	-3409.35	89.39	2.55	-3429.51	169.80	-22.08	-3440.25	-18.06	-11.38	-3470.93	-23.19	59.98	-3892.18	-6.73	-25.00	-3755.13	42.88	14.07	-3734.70	250.98	440.01	-3790.20	243.71	443.69	-3661.66	3.49	1231.53	0.00	0.00	0.00	-1892.19	46.18	1542.95	-3554.03	-54.10	1601.77	-3533.77	-19.46	1632.54	-3612.33	72.05	1623.40	443.49	1490.40	73.32	1042.15	1524.76	65.66	413.75
2.14000	-3409.35	89.39	2.55	-3429.51	169.80	-22.08	-3463.47	-12.20	-14.77	-3517.72	-18.50	53.40	-3892.18	-6.73	-25.00	-3747.90	43.18	15.92	-3740.79	250.21	446.76	-3796.08	243.01	449.37	-3661.66	3.49	1231.53	0.00	0.00	0.00	-1892.19	46.18	1542.95	-3535.38	-50.43	1600.54	-3533.45	-21.33	1632.76	-3616.26	75.97	1624.51	442.94	1490.77	73.35	1043.04	1528.66	64.45	414.57
2.15000	-3409.35	89.39	2.55	-3429.51	169.80	-22.08	-3453.23	-6.96	-11.92	-3463.23	-10.71	60.79	-3892.18	-6.73	-25.00	-3741.18	43.46	17.62	-3746.89	249.44	453.49	-3801.95	242.30	455.03	-3661.66	3.49	1231.53	0.00	0.00	0.00	-1892.19	46.18	1542.95	-3547.37	-47.86	1599.17	-3533.08	-23.18	1632.98	-3600.71	76.84	1623.69	438.73	1491.48	72.37	1043.93	1532.47	63.18	412.97
2.16000	-3409.35	89.39	2.55	-3429.51	169.80	-22.08	-3423.78	-2.28	-7.35	-3446.01	-5.04	62.04	-3892.18	-6.73	-25.00	-3734.97	43.72	19.18	-3753.00	248.67	460.19	-3807.81	241.59	460.67	-3661.66	3.49	1231.53	0.00	0.00	0.00	-1892.19	46.18	1542.95	-3537.25	-43.52	1599.51	-3532.65	-25.02	1633.21	-3631.90	76.61	1625.84	440.83	1489.65	73.21	1043.50	1530.90	63.70	411.76
2.17000	-3409.35	89.39	2.55	-3429.51	169.80	-22.08	-3448.26	4.30	-11.27	-3489.58	0.68	57.40	-3892.18	-6.73	-25.00	-3729.28	43.96	20.61	-3759.12	247.89	466.87	-3813.65	240.87	466.28	-3661.66	3.49	1231.53	0.00	0.00	0.00	-1892.19	46.18	1542.95	-3532.74	-38.73	1599.03	-3532.17	-26.85	1633.45	-3633.45	80.18	1625.96	440.55	1489.61	72.97	1043.78	1532.13	63.68	410.94
2.18000	-3409.35	89.39	2.55	-3429.51	169.80	-22.08	-3412.12	10.99	-4.49	-3475.33	6.56	60.38	-3892.18	-6.73	-25.00	-3724.11	44.19	21.89	-3765.25	247.10	473.52	-3819.48	240.14	471.87	-3661.66	3.49	1231.53	0.00	0.00	0.00	-1892.19	46.18	1542.95	-3523.18	-34.31	1598.65	-3531.64	-28.66	1633.68	-3600.60	81.27	1623.98	442.18	1489.74	73.58	1042.67	1525.88	65.35	410.65
2.19000	-3409.35	89.39	2.55	-3429.51	169.80	-22.08	-3431.39	17.92	-6.90	-3464.76	14.98	62.43	-3892.18	-6.73	-25.00	-3719.47	44.39	23.03	-3771.39	246.31	480.15	-3825.29	239.41	477.43	-3661.66	3.49	1231.53	0.00	0.00	0.00	-1892.19	46.18	1542.95	-3529.60	-32.24	1598.01	-3531.06	-30.45	1633.92	-3600.26	83.00	1624.21	441.14	1491.59	72.68	1043.08	1527.71	64.42	413.66
2.20000	-3409.35	89.39	2.55	-3429.51	169.80	-22.08	-3464.23	24.35	-11.83	-3456.47	22.98	64.17	-3892.18	-6.73	-25.00	-3715.37	44.58	24.02	-3777.54	245.52	486.75	-3831.09	238.67	482.97	-3661.66	3.49	1231.53	0.00	0.00	0.00	-1892.19	46.18	1542.95	-3547.07	-27.59	1597.97	-3530.42	-32.24	1634.17	-3599.89	84.71	1624.43	441.32	1491.09	72.95	1043.27	1525.91	65.28	412.66
2.21000	-3409.35	89.39	2.55	-3429.51	169.80	-22.08	-3468.90	33.84	-10.39	-3494.10	29.45	58.86	-3892.18	-6.73	-25.00	-3711.82	44.74	24.86	-3783.69	244.73	493.32	-3836.87	237.93	488.49	-3661.66	3.49	1231.53	0.00	0.00	0.00	-1892.19	46.18	1542.95	-3554.71	-23.16	1597.80	-3529.74	-34.01	1634.42	-3599.46	86.42	1624.64	441.82	1491.88	72.76	1043.14	1526.49	65.18	413.09
2.22000	-3409.35	89.39	2.55	-3429.51	169.80	-22.08	-3454.24	41.83	-9.63	-3491.21	40.83	61.28	-3892.18	-6.73	-25.00	-3708.81	44.88	25.56	-3789.85	243.93	499.87	-3842.63	237.18	493.98	-3661.66	3.49	1231.53	0.00	0.00	0.00	-1892.19	46.18	1542.95	-3560.21	-22.38	1597.65	-3529.00	-35.76	1634.67	-3599.00	88.11	1624.86	442.00	1492.41	72.27	1043.26	1529.40	64.39	414.33
2.23000	-3409.35	89.39	2.55	-3429.51	169.80	-22.08	-3455.82	50.09	-9.21	-3474.70	49.31	61.00	-3892.18	-6.73	-25.00	-3706.35	45.00	26.11	-3796.01	243.12	506.40	-3848.38	236.42	499.45	-3661.66	3.49	1231.53	0.00	0.00	0.00	-1892.19	46.18	1542.95	-3561.68	-19.61	1598.35	-3528.20	-37.51	1634.93	-3598.49	89.81	1625.07	441.17	1491.79	72.57	1043.57	1529.45	63.93	413.06
2.24000	-3409.35	89.39	2.55	-3429.51	169.80	-22.08	-3487.08	60.34	-12.13	-3479.32	54.14	62.08	-3892.18	-6.73	-25.00	-3704.45	45.09	26.51	-3802.18	242.31	512.89	-3854.11	235.65	504.89	-3661.66	3.49	1231.53	0.00	0.00	0.00	-1892.19	46.18	1542.95	-3543.82	-16.42	1596.04	-3527.36	-39.24	1635.19	-3597.93	91.49	1625.27	441.27	1491.22	73.04	1042.84	1527.32	64.57	415.27
2.25000	-3409.35	89.39	2.55	-3429.51	169.80	-22.08	-3454.03	71.16	-8.06	-3469.16	66.12	63.87	-3892.18	-6.73	-25.00	-3703.12	45.16	26.76	-3808.35	241.50	519.37	-3859.82	234.88	510.31	-3661.66	3.49	1231.53	0.00	0.00	0.00	-1892.19	46.18	1542.95	-3537.02	-12.19	1597.22	-3526.47	-40.95	1635.46	-3597.33	93.16	1625.47	441.35	1492.43	72.60	1043.05	1528.30	64.04	412.62
2.26000	-3409.35	89.39	2.55	-3429.51	169.80	-22.08	-3456.63	79.01	-5.17	-3488.80	75.11	60.76	-3892.18	-6.73	-25.00	-3702.36	45.20	26.85	-3814.53	240.69	525.81	-3865.52	234.11	515.70	-3661.66	3.49	1231.53	0.00	0.00	0.00	-1892.19	46.18	1542.95	-3524.81	-8.20	1596.55	-3525.52	-42.65	1635.73	-3596.69	94.83	1625.67	440.62	1492.58	72.12	1042.76	1525.69	64.88	414.20
2.27000	-3409.35	89.39	2.55	-3429.51	169.80	-22.08	-3491.16	90.05	-10.50	-3475.74	85.10	63.82	-3892.18	-6.73	-25.00	-3702.18	45.22	26.79	-3820.71	239.87	532.23	-3871.20	233.32	521.07	-3661.66	3.49	1231.53	0.00	0.00	0.00	-1892.19	46.18	1542.95	-3532.95	-5.53	1595.94	-3524.53	-44.34	1636.01	-3596.00	96.49	1625.86	439.06	1491.31	72.06	1042.97	1528.25	64.50	413.74
2.28000	-3409.35	89.39	2.55	-3429.51	169.80	-22.08	-3468.90	102.20	-6.92	-3491.58	95.94	62.73	-3892.18	-6.73	-25.00	-3702.58	45.20	26.57	-3826.89	239.04	538.62	-3876.85	232.53	526.42	-3661.66	3.49	1231.53	0.00	0.00	0.00	-1892.19	46.18	1542.95	-3528.23	-0.31	1596.25	-3523.48	-46.02	1636.29	-3595.27	98.15	1626.04	439.23	1490.63	72.64	1043.48	1530.50	63.78	416.19
2.29000	-3409.35	89.39	2.55	-3429.51	169.80	-22.08	-3476.99	113.21	-7.92	-3495.40	105.55	63.88	-3892.18	-6.73	-25.00	-3703.57	45.17	26.20	-3833.08	238.21	544.99	-3882.49	231.74	531.73	-3661.66	3.49	1231.53	0.00	0.00	0.00	-1892.19	46.18	1542.95	-3544.37	1.76	1596.82	-3522.38	-47.68	1636.57	-3594.50	99.79	1626.23	437.79	1492.07	71.73	1042.75	1526.65	64.66	413.55
2.30000	-3409.35	89.39	2.55	-3429.51	169.80	-22.08	-3473.71	124.18	-7.14	-3496.73	116.89	63.92	-3892.18	-6.73	-25.00	-3705.15	45.10	25.66	-3839.27	237.38	551.33	-3888.11	230.94	537.03	-3661.66	3.49	1231.53	0.00	0.00	0.00	-1892.19	46.18	1542.95	-3565.56	5.00	1596.78	-3521.23	-49.33	1636.86	-3593.68	101.43	1626.41	439.23	1492.08	71.97	1042.82	1524.70	65.23	415.47
2.31000	-3409.35	89.39	2.55	-3429.51	169.80	-22.08	-3484.25	135.23	-7.07	-3511.00	125.62	61.15	-3892.18	-6.73	-25.00	-3707.33	45.00	24.97	-3845.45	236.55	557.64	-3893.71	230.13	542.30	-3661.66	3.49	1231.53	0.00	0.00	0.00	-1892.19	46.18	1542.95	-3533.14	7.96	1595.85	-3520.04	-50.96	1637.15	-3592.82	103.06	1626.58	439.63	1491.18	72.13	1042.91	1525.97	65.23	417.50
2.32000	-3409.35	89.39	2.55	-3429.51	169.80	-22.08	-3475.79	145.80	-3.56	-3506.50	136.17	63.73	-3892.18	-6.73	-25.00	-3710.12	44.87	24.11	-3851.64	235.71	563.92	-3899.28	229.32	547.54	-3661.66	3.49	1231.53	0.00	0.00	0.00	-1892.19	46.18	1542.95	-3534.57	14.10	1595.01	-3518.79	-52.58	1637.44	-3591.91	104.68	1626.76	438.85	1490.34	72.18	1043.70	1531.24	63.89	412.53
2.33000	-3409.35	89.39	2.55	-3429.51	169.80	-22.08	-3521.26	155.68	-11.84	-3513.18	144.44	61.77	-3892.18	-6.73	-25.00	-3713.53	44.72	23.09	-3857.82	234.87	570.18	-3904.84	228.50	552.76	-3661.66	3.49	1231.53	0.00	0.00	0.00	-1892.19	46.18	1542.95	-3544.65	17.25	1595.46	-3517.49	-54.19	1637.74	-3590.96	106.30	1626.92	439.61	1492.35	72.07	1043.08	1528.49	64.70	412.52
2.34000	-3409.35	89.39	2.55	-3429.51	169.80	-22.08	-3511.12	162.89	-8.96	-3525.30	153.88	59.22	-3892.18	-6.73	-25.00	-3717.55	44.53	21.90	-3864.01	234.02	576.41	-3910.37	227.68	557.95	-3661.66	3.49	1231.53	0.00	0.00	0.00	-1892.19	46.18	1542.95	-3546.13	20.80	1595.24	-3516.14	-55.78	1638.04	-3589.97	107.91	1627.09	442.83	1488.96	73.52	1043.22	1529.53	63.93	414.06
2.35000	-3409.35	89.39	2.55	-3429.51	169.80	-22.08	-3483.71	175.83	-4.48	-3545.45	163.42	57.54	-3892.18	-6.73	-25.00	-3722.19	44.30	20.55	-3870.19	233.17	582.61	-3915.88	226.85	563.12	-3661.66	3.49	1231.53	0.00	0.00	0.00	-1892.19	46.18	1542.95	-3508.73	24.36	1593.38	-3514.74	-57.36	1638.35	-3588.93	109.51	1627.25	439.02	1491.49	72.02	1043.05	1527.77	64.64	415.04
2.36000	-3409.35	89.39	2.55	-3429.51	169.80	-22.08	-3490.17	183.31	-6.56	-3518.97	170.54	61.19	-3892.18	-6.73	-25.00	-3727.46	44.05	19.02	-3876.37	232.32	588.79	-3921.37	226.01	568.26	-3661.66	3.49	1231.53	0.00	0.00	0.00	-1892.19	46.18	1542.95	-3508.24	30.19	1593.20	-3513.30	-58.93	1638.66	-3587.85	111.10	1627.40	441.97	1491.42	72.71	1042.95	1527.21	64.71	414.81
2.37000	-3409.35	89.39	2.55	-3429.51	169.80	-22.08	-3515.76	193.51	-9.92	-3504.25	179.55	65.30	-3892.18	-6.73	-25.00	-3733.37	43.76	17.33	-3882.54	231.47	594.94	-3926.83	225.17	573.38	-3661.66	3.50	1231.53	0.00	0.00	0.00	-1892.19	46.18	1542.95	-3497.19	36.45	1592.40	-3511.80	-60.48	1638.97	-3586.73	112.69	1627.56	443.21	1491.45	72.92	1042.92	1525.48	65.21	414.93
2.38000	-3409.35	89.39	2.55	-3429.51	169.80	-22.08	-3501.53	200.82	-6.58	-3522.96	188.73	65.05	-3892.18	-6.73	-25.00	-3739.92	43.43	15.47	-3888.72	230.61	601.06	-3932.27	224.33	578.47	-3661.65	8.28	1232.69	0.00	0.00	0.00	-1892.19	46.18	1542.95	-3522.01	38.21	1593.40	-3510.25	-62.02	1639.29	-3585.57	114.26	1627.71	444.34	1491.86	73.31	1043.43	1530.33	63.43	419.50
2.39000	-3409.35	89.39	2.55	-3429.51	169.80	-22.08	-3483.93	208.65	-5.53	-3470.78	197.16	78.19	-3892.18	-6.73	-25.00	-3747.12	43.07	13.44	-3894.88	229.75	607.15	-3937.69	223.48	583.53	-3581.12	10.74	1232.29	0.00	0.00	0.00	-1892.19	46.18	1542.95	-3534.88	42.81	1593.10	-3508.66	-63.55	1639.61	-3584.36	115.83	1627.85	437.14	1491.98	71.49	1043.06	1528.02	64.73	415.06
2.40000	-3409.35	89.39	2.55	-3429.51	169.80	-22.08	-3466.66	217.83	-0.82	-3444.73	204.11	75.08	-3892.18	-6.73	-25.00	-3754.98	42.68	11.23	-3901.04	228.88	613.21	-3943.08	222.62	588.57	-3601.16	10.09	1232.82	0.00	0.00	0.00	-1892.19	46.18	1542.95	-3530.19	47.61	1592.72	-3507.01	-65.06	1639.93	-3583.11	117.40	1627.99	439.92	1491.28	72.36	1043.49	1529.34	64.25	413.46
2.41000	-3409.35	89.39	2.55	-3429.51	169.80	-22.08	-3484.66	223.33	-4.38	-3431.45	213.35	77.33	-3892.18	-6.73	-25.00	-3772.74	41.70	7.84	-3907.20	228.01	619.24	-3948.45	221.76	593.58	-3600.46	15.58	1232.62	0.00	0.00	0.00	-1892.19	46.18	1542.95	-3503.86	53.06	1591.70	-3505.32	-66.56	1640.26	-3581.82	118.95	1628.13	444.30	1490.52	73.32	1043.09	1527.10	64.60	414.42
2.42000	-3409.35	89.39	2.55	-3429.51	169.80	-22.08	-3500.77	229.59	-6.45	-3418.33	222.50	79.52	-3892.18	-6.73	-25.00	-3753.32	40.68	10.64	-3913.35	227.14	625.25	-3953.79	220.89	598.57	-3626.00	16.00	1232.49	0.00	0.00	0.00	-1892.19	46.18	1542.95	-3502.29	54.10	1591.69	-3503.58	-68.04	1640.59	-3580.48	120.50	1628.27	443.56	1489.73	73.46	1043.34	1526.91	64.73	414.14
2.43000	-3409.35	89.39	2.55	-3429.51	169.80	-22.08	-3495.79	234.97	-7.05	-3405.36	231.56	81.66	-3892.18	-6.73	-25.00	-3783.92	41.06	4.36	-3919.49	226.27	631.23	-3959.11	220.02	603.53	-3616.56	19.86	1231.67	0.00	0.00	0.00	-1892.19	46.18	1542.95	-3492.55	59.00	1591.11	-3501.79	-69.51	1640.92	-3579.10	122.04	1628.40	440.84	1490.01	72.94	1042.56	1526.16	65.11	416.45
2.44000	-3409.35	89.39	2.55	-3429.51	169.80	-22.08	-3507.58	239.71	-7.08	-3392.55	240.51	83.74	-3892.18	-6.73	-25.00	-3751.23	40.77	11.31	-3925.62	225.39	637.18	-3964.40	219.14	608.46	-3615.75	19.93	1232.60	0.00	0.00	0.00	-1892.19	46.18	1542.95	-3508.27	60.38	1591.96	-3499.95	-70.97	1641.26	-3577.68	123.58	1628.52	440.84	1491.40	72.78	1042.63	1527.31	64.85	414.41
2.45000	-3409.35	89.39	2.55	-3429.51	169.80	-22.08	-3521.19	242.94	-9.84	-3379.88	249.37	85.77	-3892.18	-6.73	-25.00	-3802.18	39.51	2.25	-3931.75	224.51	643.10	-3969.66	218.26	613.37	-3627.85	21.25	1230.73	0.00	0.00	0.00	-1892.19	46.18	1542.95	-3521.00	66.31	1591.41	-3498.07	-72.42	1641.60	-3576.22	125.10	1628.65	439.37	1488.87	73.08	1042.60	1525.19	65.46	415.52
2.46000	-3409.35	89.39	2.55	-3429.51	169.80	-22.08	-3473.83	246.79	-1.55	-3367.37	258.14	87.74	-3892.30	-6.80	-24.97	-3843.72	39.64	-8.98	-3937.86	223.62	648.99	-3974.90	217.38	618.25	-3603.71	22.11	1229.16	0.00	0.00	0.00	-1892.19	46.18	1542.95	-3504.34	68.79	1590.15	-3496.14	-73.85	1641.94	-3574.71	126.62	1628.77	440.82	1488.25	73.46	1042.85	1527.07	64.57	415.43
2.47000	-3409.35	89.39	2.55	-3429.51	169.80	-22.08	-3495.90	249.39	-5.27	-3355.01	266.81	89.66	-3892.65	-6.98	-24.89	-3835.29	40.51	-10.74	-3943.97	222.74	654.85	-3980.10	216.48	623.10	-3611.87	22.90	1231.20	0.00	0.00	0.00	-1892.19	46.18	1542.95	-3483.69	74.14	1590.59	-3494.16	-75.26	1642.29	-3573.16	128.13	1628.88	443.08	1489.58	73.40	1043.83	1530.65	63.57	414.38
2.48000	-3409.35	89.39	2.55	-3429.51	169.80	-22.08	-3535.03	253.28	-13.58	-3342.79	275.39	91.52	-3893.21	-7.29	-24.76	-3816.73	40.58	-8.12	-3950.06	221.85	660.68	-3985.28	215.59	627.93	-3623.36	26.08	1231.13	0.00	0.00	0.00	-1892.19	46.18	1542.95	-3483.73	78.06	1590.43	-3492.13	-76.67	1642.64	-3571.57	129.64	1629.00	441.67	1491.27	72.49	1042.97	1527.12	64.66	414.16
2.49000	-3409.31	89.40	2.56	-3429.51	169.80	-22.08	-3543.37	258.04	-15.19	-3330.72	283.87	93.34	-3893.93	-7.69	-24.59	-3791.34	41.66	-3.80	-3956.15	220.96	666.48	-3990.43	214.69	632.73	-3612.90	30.66	1231.16	0.00	0.00	0.00	-1892.19	46.18	1542.95	-3475.26	82.21	1590.89	-3490.05	-78.06	1642.99	-3569.94	131.13	1629.11	441.92	1492.35	72.43	1043.32	1528.69	64.06	415.36
2.50000	-3373.45	95.19	6.52	-3429.51	169.80	-22.08	-3551.64	262.74	-16.80	-3318.80	292.26	95.10	-3894.80	-8.19	-24.37	-3808.05	39.93	-7.21	-3962.22	220.06	672.26	-3995.55	213.78	637.50	-3604.69	29.19	1232.71	0.00	0.00	0.00	-1892.19	46.18	1542.95	-3494.04	83.93	1590.36	-3487.93	-79.43	1643.34	-3568.26	132.62	1629.21	440.06	1492.33	72.26	1043.07	1528.19	64.75	412.81
2.51000	-3408.99	103.08	-1.39	-3429.51	169.80	-22.08	-3559.85	267.40	-18.40	-3307.03	300.55	96.80	-3895.78	-8.78	-24.11	-3816.63	40.11	-8.49	-3968.28	219.16	678.00	-4000.65	212.87	642.25	-3611.81	33.15	1231.59	0.00	0.00	0.00	-1892.19	46.18	1542.95	-3505.08	88.07	1591.99	-3485.76	-80.80	1643.70	-3566.55	134.10	1629.32	439.25	1491.97	72.44	1042.25	1524.80	65.64	411.33
2.52000	-3391.85	108.86	-1.94	-3429.51	169.80	-22.08	-3567.99	272.01	-19.99	-3295.40	308.76	98.46	-3896.86	-9.45	-23.81	-3830.96	39.80	-9.65	-3974.32	218.26	683.71	-4005.71	211.96	646.96	-3596.14	36.84	1231.11	0.00	0.00	0.00	-1892.19	46.18	1542.95	-3469.51	92.67	1590.09	-3483.54	-82.15	1644.06	-3564.79	135.58	1629.42	438.97	1489.91	72.83	1041.78	1522.26	65.99	412.20
2.53000	-3341.79	120.23	5.15	-3429.51	169.80	-22.08	-3576.07	276.57	-21.57	-3283.92	316.87	100.06	-3897.99	-10.19	-23.48	-3790.87	40.43	-5.64	-3980.35	217.36	689.39	-4010.74	211.04	651.66	-3569.31	39.20	1231.30	0.00	0.00	0.00	-1892.19	46.18	1542.95	-3486.61	97.14	1591.55	-3481.28	-83.48	1644.43	-3562.99	137.05	1629.51	442.72	1487.98	73.94	1042.60	1528.33	64.26	414.36
2.54000	-3354.62	127.37	1.49	-3429.51	169.80	-22.08	-3584.09	281.08	-23.14	-3272.58	324.89	101.62	-3899.15	-10.98	-23.12	-3800.01	39.90	-6.59	-3986.37	216.45	695.05	-4015.74	210.12	656.32	-3559.03	42.89	1230.94	0.00	0.00	0.00	-1892.19	46.18	1542.95	-3496.89	102.43	1592.38	-3478.97	-84.80	1644.79	-3561.14	138.50	1629.61	443.03	1490.18	73.29	1043.19	1528.81	64.21	414.71
2.55000	-3374.72	136.98	-5.26	-3429.51	169.80	-22.08	-3592.04	285.55	-24.70	-3261.38	332.81	103.12	-3900.31	-11.83	-22.73	-3812.84	39.44	-8.46	-3992.37	215.55	700.67	-4020.71	209.19	660.96	-3590.58	45.98	1231.13	0.00	0.00	0.00	-1892.19	46.18	1542.95	-3481.98	105.36	1592.36	-3476.61	-86.11	1645.16	-3559.26	139.96	1629.70	441.45	1492.12	72.39	1042.11	1523.98	65.71	413.57
2.56000	-3369.26	141.01	-3.84	-3429.51	169.80	-22.08	-3599.93	289.97	-26.25	-3250.33	340.65	104.57	-3901.45	-12.72	-22.32	-3806.17	40.49	-7.63	-3998.36	214.63	706.26	-4025.64	208.26	665.57	-3605.75	44.81	1230.38	0.00	0.00	0.00	-1892.19	46.18	1542.95	-3461.26	108.61	1592.01	-3474.21	-87.41	1645.53	-3557.33	141.40	1629.78	441.54	1490.00	73.16	1043.00	1527.32	64.70	411.79
2.57000	-3335.23	146.19	0.64	-3429.51	169.80	-22.08	-3607.75	294.34	-27.79	-3239.41	348.40	105.97	-3902.53	-13.65	-21.88	-3799.91	39.24	-6.57	-4004.33	213.72	711.82	-4030.55	207.32	670.15	-3574.72	47.05	1231.62	0.00	0.00	0.00	-1892.19	46.18	1542.95	-3481.35	112.79	1592.32	-3471.76	-88.69	1645.91	-3555.37	142.84	1629.87	440.92	1492.60	71.97	1043.26	1532.28	63.16	412.77
2.58000	-3353.74	147.69	-3.12	-3429.51	169.80	-22.08	-3615.51	298.67	-29.32	-3228.64	356.05	107.32	-3903.54	-14.59	-21.43	-3802.26	41.01	-7.08	-4010.28	212.81	717.35	-4035.42	206.38	674.70	-3568.11	49.56	1231.13	0.00	0.00	0.00	-1892.19	46.18	1542.95	-3484.72	116.50	1592.64	-3469.27	-89.96	1646.29	-3553.36	144.27	1629.95	440.86	1492.65	71.99	1043.14	1528.82	64.16	415.86
2.59000	-3309.56	149.86	3.94	-3429.51	169.80	-22.08	-3623.21	302.95	-30.84	-3218.00	363.61	108.62	-3904.43	-15.56	-20.97	-3801.59	40.25	-5.66	-4016.21	211.89	722.85	-4040.26	205.44	679.23	-3559.87	52.25	1230.94	0.00	0.00	0.00	-1892.19	46.18	1542.95	-3470.55	119.05	1592.17	-3466.73	-91.21	1646.66	-3551.31	145.70	1630.02	442.89	1493.60	72.24	1044.39	1533.99	62.53	414.34
2.60000	-3351.40	149.70	-3.45	-3429.51	169.80	-22.08	-3630.83	307.19	-32.35	-3207.50	371.09	109.88	-3905.18	-16.53	-20.49	-3820.47	39.62	-10.28	-4022.13	210.97	728.32	-4045.06	204.49	683.73	-3523.57	57.66	1230.88	0.00	0.00	0.00	-1892.19	46.18	1542.95	-3473.42	123.40	1592.86	-3464.14	-92.45	1647.05	-3549.22	147.11	1630.10	441.19	1490.78	72.67	1043.78	1533.80	62.79	410.43
2.61000	-3363.05	147.50	-3.38	-3429.51	169.80	-22.08	-3638.40	311.38	-33.85	-3197.14	378.47	111.08	-3905.77	-17.49	-20.00	-3842.43	38.94	-14.28	-4028.02	210.04	733.76	-4049.83	203.54	688.20	-3548.93	57.55	1231.34	0.00	0.00	0.00	-1892.19	46.18	1542.95	-3439.10	126.62	1592.21	-3461.51	-93.68	1647.43	-3547.09	148.52	1630.17	441.55	1492.16	72.80	1044.19	1534.34	62.67	413.32
2.62000	-3347.71	148.52	-3.55	-3429.51	169.80	-22.08	-3645.90	315.52	-35.34	-3186.92	385.77	112.24	-3906.16	-18.45	-19.51	-3801.91	39.39	-6.87	-4033.90	209.12	739.17	-4054.57	202.58	692.64	-3537.72	61.69	1230.00	0.00	0.00	0.00	-1892.19	46.18	1542.95	-3417.11	133.05	1591.61	-3458.84	-94.90	1647.82	-3544.91	149.92	1630.24	440.25	1492.10	72.29	1043.09	1528.21	64.47	412.66
2.63000	-3371.61	148.22	-6.63	-3429.51	169.80	-22.08	-3653.33	319.62	-36.81	-3176.83	392.98	113.34	-3906.33	-19.39	-19.02	-3790.64	41.87	-5.10	-4039.76	208.19	744.54	-4059.27	201.62	697.06	-3536.07	63.32	1230.35	0.00	0.00	0.00	-1892.19	46.18	1542.95	-3451.35	133.47	1591.26	-3456.12	-96.10	1648.21	-3542.70	151.32	1630.30	443.52	1492.12	72.69	1043.18	1527.35	64.79	411.03
2.64000	-3318.83	149.53	1.05	-3429.51	169.80	-22.08	-3660.70	323.67	-38.28	-3166.88	400.10	114.40	-3906.25	-20.29	-18.52	-3807.09	40.46	-9.30	-4045.59	207.26	749.89	-4063.93	200.66	701.44	-3540.35	67.43	1231.32	0.00	0.00	0.00	-1892.19	46.18	1542.95	-3426.29	140.15	1591.96	-3453.35	-97.28	1648.60	-3540.44	152.71	1630.37	441.16	1491.36	72.66	1042.71	1526.96	64.63	412.58
2.65000	-3360.77	148.25	-7.39	-3429.51	169.80	-22.08	-3668.00	327.68	-39.74	-3157.05	407.13	115.42	-3905.88	-21.16	-18.04	-3815.11	38.37	-10.10	-4051.40	206.33	755.20	-4068.56	199.69	705.80	-3539.93	69.64	1230.73	0.00	0.00	0.00	-1892.19	46.18	1542.95	-3415.86	143.57	1592.51	-3450.54	-98.46	1648.99	-3538.15	154.09	1630.42	439.20	1490.79	72.07	1042.58	1527.45	64.57	414.34
2.66000	-3328.01	149.58	-1.50	-3429.51	169.80	-22.08	-3675.24	331.64	-41.19	-3147.36	414.08	116.38	-3905.21	-21.98	-17.55	-3798.71	38.49	-7.07	-4057.20	205.40	760.48	-4073.16	198.72	710.13	-3502.04	71.31	1231.21	0.00	0.00	0.00	-1892.19	46.18	1542.95	-3420.39	146.18	1593.79	-3447.69	-99.62	1649.39	-3535.81	155.46	1630.48	439.87	1492.06	72.06	1042.27	1524.78	65.55	415.19
2.67000	-3361.29	148.62	-7.82	-3429.51	169.80	-22.08	-3682.41	335.56	-42.63	-3137.81	420.93	117.30	-3904.20	-22.75	-17.08	-3806.36	39.80	-8.79	-4062.96	204.46	765.73	-4077.71	197.74	714.43	-3517.06	73.79	1230.88	0.00	0.00	0.00	-1892.19	46.18	1542.95	-3421.14	148.91	1593.58	-3444.79	-100.77	1649.78	-3533.43	156.82	1630.53	440.35	1492.15	72.56	1042.87	1528.85	64.18	413.38
2.68000	-3360.01	149.28	-5.85	-3429.51	169.80	-22.08	-3689.52	339.43	-44.06	-3128.38	427.71	118.18	-3902.83	-23.45	-16.63	-3791.71	41.02	-6.06	-4068.71	203.52	770.94	-4082.23	196.77	718.70	-3511.22	76.91	1230.11	0.00	0.00	0.00	-1892.19	46.18	1542.95	-3428.22	150.88	1595.04	-3441.85	-101.90	1650.18	-3531.02	158.18	1630.59	439.87	1493.39	72.07	1042.59	1526.74	64.65	412.97
2.69000	-3364.88	147.84	-10.09	-3429.51	169.80	-22.08	-3696.56	343.26	-45.47	-3119.08	434.39	119.00	-3901.07	-24.07	-16.19	-3826.74	39.32	-12.01	-4074.43	202.59	776.13	-4086.71	195.78	722.95	-3505.73	77.41	1230.42	0.00	0.00	0.00	-1892.19	46.18	1542.95	-3433.14	160.03	1594.92	-3438.86	-103.02	1650.59	-3528.56	159.53	1630.63	437.61	1490.69	72.14	1042.59	1527.70	64.19	416.18
2.70000	-3344.15	146.62	-8.29	-3429.51	169.80	-22.08	-3703.53	347.04	-46.88	-3109.91	440.99	119.78	-3898.88	-24.62	-15.77	-3834.40	39.37	-12.88	-4080.12	201.64	781.28	-4091.15	194.80	727.16	-3500.95	79.58	1231.29	0.00	0.00	0.00	-1892.19	46.18	1542.95	-3430.49	163.97	1594.23	-3435.83	-104.13	1650.99	-3526.06	160.88	1630.68	440.12	1490.61	72.34	1042.54	1526.11	64.95	417.57
2.71000	-3342.56	147.21	-8.40	-3429.51	169.80	-22.08	-3710.44	350.78	-48.28	-3100.87	447.50	120.52	-3896.25	-25.07	-15.37	-3813.87	38.03	-9.05	-4085.79	200.70	786.40	-4095.55	193.81	731.35	-3486.58	83.81	1231.92	0.00	0.00	0.00	-1892.19	46.18	1542.95	-3427.48	165.16	1593.74	-3432.75	-105.22	1651.39	-3523.52	162.22	1630.72	439.62	1490.46	72.33	1043.14	1529.16	64.06	411.73
2.72000	-3342.01	145.68	-6.66	-3429.51	169.80	-22.08	-3717.28	354.48	-49.66	-3091.96	453.93	121.21	-3893.14	-25.42	-15.01	-3805.43	38.37	-7.83	-4091.43	199.76	791.48	-4099.92	192.82	735.50	-3501.25	84.56	1231.88	0.00	0.00	0.00	-1892.19	46.18	1542.95	-3388.72	170.41	1593.65	-3429.63	-106.30	1651.80	-3520.94	163.55	1630.76	439.95	1491.14	72.41	1043.06	1530.51	63.75	412.43
2.73000	-3297.08	147.52	-1.00	-3429.51	169.80	-22.08	-3724.05	358.13	-51.04	-3083.17	460.28	121.86	-3889.52	-25.66	-14.67	-3806.40	37.80	-8.62	-4097.05	198.81	796.54	-4104.24	191.83	739.63	-3488.01	86.98	1231.21	0.00	0.00	0.00	-1892.19	46.18	1542.95	-3408.37	174.21	1595.18	-3426.47	-107.36	1652.21	-3518.32	164.87	1630.80	441.17	1490.58	72.90	1042.53	1527.33	64.41	412.95
2.74000	-3333.68	146.15	-5.86	-3429.51	169.80	-22.08	-3730.76	361.74	-52.41	-3074.51	466.54	122.47	-3885.37	-25.78	-14.36	-3803.21	38.97	-8.14	-4102.63	197.86	801.56	-4108.53	190.83	743.73	-3486.33	90.01	1230.63	0.00	0.00	0.00	-1892.19	46.18	1542.95	-3404.32	177.76	1595.00	-3423.27	-108.42	1652.62	-3515.66	166.19	1630.83	440.64	1489.31	72.94	1043.09	1530.03	64.01	413.13
2.75000	-3355.87	146.00	-11.17	-3429.51	169.80	-22.08	-3737.40	365.30	-53.76	-3065.97	472.71	123.03	-3880.66	-25.78	-14.09	-3831.29	36.35	-13.52	-4108.19	196.91	806.54	-4112.77	189.83	747.80	-3466.22	93.45	1233.03	0.00	0.00	0.00	-1892.19	46.18	1542.95	-3421.61	181.51	1594.65	-3420.02	-109.45	1653.03	-3512.96	167.50	1630.86	441.94	1490.01	73.21	1042.76	1528.23	64.48	411.86
2.76000	-3318.60	146.04	-5.66	-3429.51	169.80	-22.08	-3743.98	368.83	-55.11	-3057.56	478.80	123.54	-3875.35	-25.63	-13.86	-3819.02	35.87	-11.32	-4113.72	195.96	811.50	-4116.97	188.82	751.84	-3486.63	95.45	1231.98	0.00	0.00	0.00	-1892.19	46.18	1542.95	-3381.73	184.42	1594.09	-3416.73	-110.48	1653.45	-3510.22	168.80	1630.89	440.84	1490.98	72.93	1043.80	1531.93	63.54	412.83
2.77000	-3359.42	145.45	-12.65	-3429.51	169.80	-22.08	-3750.49	372.30	-56.44	-3049.27	484.81	124.02	-3869.43	-25.34	-13.67	-3806.20	37.25	-8.78	-4119.22	195.01	816.42	-4121.13	187.82	755.85	-3488.64	97.38	1232.86	0.00	0.00	0.00	-1892.19	46.18	1542.95	-3391.73	187.98	1594.92	-3413.40	-111.49	1653.87	-3507.44	170.09	1630.92	440.50	1491.00	72.58	1043.25	1531.53	63.32	415.20
2.78000	-3351.11	149.73	-11.92	-3429.51	169.80	-22.08	-3756.93	375.74	-57.77	-3041.10	490.74	124.45	-3862.86	-24.90	-13.53	-3809.07	35.83	-9.16	-4124.69	194.05	821.30	-4125.25	186.81	759.83	-3476.81	100.75	1233.58	0.00	0.00	0.00	-1892.19	46.18	1542.95	-3379.78	190.66	1595.37	-3410.02	-112.49	1654.28	-3504.62	171.38	1630.94	441.60	1491.05	72.50	1042.93	1528.75	64.16	412.52
2.79000	-3391.60	147.69	-18.58	-3429.51	169.80	-22.08	-3763.31	379.13	-59.08	-3033.05	496.58	124.84	-3855.62	-24.30	-13.43	-3808.14	33.13	-9.36	-4130.13	193.09	826.16	-4129.33	185.80	763.78	-3470.76	104.90	1234.26	0.00	0.00	0.00	-1892.19	46.18	1542.95	-3374.53	195.31	1596.86	-3406.60	-113.48	1654.70	-3501.76	172.66	1630.96	440.32	1492.72	71.83	1043.19	1528.08	64.21	409.34
2.80000	-3386.99	147.81	-16.67	-3429.51	169.80	-22.08	-3769.61	382.48	-60.39	-3025.12	502.35	125.19	-3847.67	-23.52	-13.39	-3813.56	32.88	-10.11	-4135.54	192.14	830.98	-4133.36	184.78	767.70	-3465.71	106.39	1235.38	0.00	0.00	0.00	-1892.19	46.18	1542.95	-3393.92	195.83	1598.87	-3403.14	-114.45	1655.12	-3498.86	173.93	1630.98	442.02	1490.59	72.81	1042.59	1526.63	64.90	414.53
2.81000	-3333.92	147.69	-10.29	-3429.51	169.80	-22.08	-3775.85	385.79	-61.68	-3017.31	508.03	125.49	-3839.00	-22.56	-13.40	-3814.87	32.38	-11.73	-4140.91	191.18	835.76	-4137.35	183.76	771.59	-3453.68	109.21	1235.05	0.00	0.00	0.00	-1892.19	46.18	1542.95	-3400.28	201.87	1599.68	-3399.64	-115.41	1655.54	-3495.92	175.20	1631.00	440.74	1490.32	73.03	1042.90	1527.64	64.69	413.25
2.82000	-3376.67	149.48	-16.53	-3429.51	169.80	-22.08	-3782.03	389.06	-62.97	-3009.61	513.63	125.76	-3829.56	-21.41	-13.47	-3807.01	30.53	-11.42	-4146.25	190.22	840.51	-4141.30	182.74	775.46	-3428.74	111.87	1237.46	0.00	0.00	0.00	-1892.19	46.18	1542.95	-3342.92	204.16	1598.14	-3396.10	-116.35	1655.97	-3492.94	176.46	1631.01	437.44	1493.21	71.13	1042.53	1526.01	65.20	414.10
2.83000	-3347.33	146.10	-12.25	-3429.51	169.80	-22.08	-3788.13	392.28	-64.24	-3002.04	519.14	125.98	-3819.33	-20.06	-13.60	-3784.66	31.59	-7.77	-4151.56	189.25	845.23	-4145.20	181.72	779.29	-3426.49	117.35	1238.26	0.00	0.00	0.00	-1892.19	46.18	1542.95	-3364.36	204.39	1600.59	-3392.51	-117.28	1656.39	-3489.93	177.71	1631.03	438.81	1492.83	71.49	1042.53	1525.59	65.28	414.39
2.84000	-3371.38	146.37	-14.71	-3429.51	169.80	-22.08	-3794.17	395.47	-65.50	-2994.58	524.58	126.16	-3808.29	-18.50	-13.80	-3809.89	29.02	-13.20	-4156.84	188.29	849.91	-4149.06	180.70	783.09	-3405.81	117.70	1239.38	0.00	0.00	0.00	-1892.19	46.18	1542.95	-3346.69	207.91	1601.11	-3388.89	-118.20	1656.82	-3486.87	178.96	1631.03	441.22	1491.36	72.55	1042.35	1524.27	65.65	414.11
2.85000	-3295.92	148.53	-2.82	-3429.51	169.80	-22.08	-3800.14	398.61	-66.75	-2987.23	529.94	126.31	-3796.40	-16.73	-14.06	-3782.63	27.45	-9.24	-4162.08	187.33	854.56	-4152.87	179.67	786.86	-3430.26	118.67	1240.22	0.00	0.00	0.00	-1892.19	46.18	1542.95	-3328.44	209.82	1600.67	-3385.22	-119.10	1657.25	-3483.77	180.20	1631.04	443.63	1490.47	73.29	1042.63	1526.05	64.74	412.69
2.86000	-3341.09	146.80	-11.27	-3429.51	169.80	-22.08	-3806.04	401.71	-68.00	-2980.00	535.22	126.41	-3783.66	-14.73	-14.40	-3793.05	26.08	-10.92	-4167.28	186.36	859.18	-4156.64	178.64	790.60	-3383.46	121.43	1241.19	0.00	0.00	0.00	-1892.19	46.18	1542.95	-3325.19	209.47	1601.54	-3381.51	-119.99	1657.67	-3480.64	181.43	1631.05	441.77	1490.53	72.95	1043.08	1526.45	64.81	409.80
2.87000	-3368.25	148.60	-14.62	-3429.51	169.80	-22.08	-3811.88	404.77	-69.23	-2972.88	540.42	126.48	-3783.97	-14.02	-18.21	-3772.00	26.10	-7.84	-4172.45	185.39	863.76	-4160.36	177.61	794.31	-3425.92	124.57	1241.37	0.00	0.00	0.00	-1892.19	46.18	1542.95	-3339.42	215.12	1602.14	-3377.76	-120.87	1658.10	-3477.47	182.65	1631.05	441.12	1489.54	73.18	1042.71	1526.23	64.87	413.98
2.88000	-3386.18	146.29	-17.05	-3429.51	169.80	-22.08	-3817.64	407.78	-70.45	-2965.88	545.54	126.50	-3824.68	-17.19	-27.69	-3767.65	26.35	-6.79	-4177.58	184.43	868.30	-4164.03	176.57	797.99	-3423.35	126.52	1242.23	0.00	0.00	0.00	-1892.19	46.18	1542.95	-3318.44	218.47	1603.19	-3373.97	-121.74	1658.54	-3474.25	183.87	1631.05	440.66	1490.37	72.78	1042.90	1526.15	64.66	416.51
2.89000	-3325.40	147.64	-8.15	-3429.51	169.80	-22.08	-3823.34	410.76	-71.66	-2958.98	550.58	126.49	-3764.05	-11.97	-18.69	-3762.81	26.49	-6.04	-4182.67	183.46	872.81	-4167.66	175.53	801.64	-3402.66	127.92	1242.45	0.00	0.00	0.00	-1892.19	46.18	1542.95	-3322.47	219.42	1602.20	-3370.13	-122.59	1658.97	-3471.00	185.08	1631.05	437.71	1492.35	71.44	1043.28	1527.93	64.38	417.59
2.90000	-3350.14	147.06	-12.15	-3429.51	169.80	-22.08	-3828.97	413.70	-72.86	-2952.20	555.54	126.44	-3740.37	-10.28	-15.67	-3746.63	28.28	-3.53	-4187.73	182.49	877.28	-4171.24	174.50	805.26	-3389.89	130.71	1241.82	0.00	0.00	0.00	-1892.19	46.18	1542.95	-3318.57	222.07	1603.53	-3366.26	-123.42	1659.40	-3467.71	186.29	1631.04	440.63	1493.50	71.54	1043.04	1528.28	64.22	415.57
2.91000	-3376.89	146.43	-16.05	-3429.51	169.80	-22.08	-3834.53	416.59	-74.05	-2945.52	560.43	126.35	-3719.28	-6.98	-15.25	-3728.32	29.46	-2.73	-4192.74	181.52	881.72	-4174.77	173.45	808.85	-3399.83	131.22	1243.63	0.00	0.00	0.00	-1892.19	46.18	1542.95	-3298.31	223.27	1602.93	-3362.35	-124.25	1659.83	-3464.38	187.48	1631.04	442.89	1491.37	72.72	1042.99	1526.22	65.05	413.51
2.92000	-3339.37	149.10	-10.47	-3429.51	169.80	-22.08	-3840.03	419.45	-75.22	-2938.96	565.24	126.23	-3710.09	-2.92	-15.94	-3733.45	32.35	-5.58	-4197.72	180.55	886.13	-4178.25	172.41	812.41	-3401.99	133.37	1243.46	0.00	0.00	0.00	-1892.19	46.18	1542.95	-3322.88	224.57	1604.64	-3358.40	-125.06	1660.27	-3461.01	188.67	1631.03	445.11	1490.82	73.50	1042.85	1526.00	65.34	413.04
2.93000	-3311.30	149.03	-6.34	-3429.51	169.80	-22.08	-3845.45	422.26	-76.39	-2932.50	569.97	126.06	-3648.38	2.08	-8.91	-3719.71	34.23	-4.21	-4202.65	179.57	890.49	-4181.68	171.37	815.93	-3395.88	135.30	1244.51	0.00	0.00	0.00	-1892.19	46.18	1542.95	-3284.41	226.73	1603.70	-3354.40	-125.85	1660.70	-3457.61	189.86	1631.02	441.42	1490.74	72.71	1043.12	1529.15	64.59	413.63
2.94000	-3302.65	147.86	-4.31	-3429.51	169.80	-22.08	-3850.81	425.04	-77.55	-2926.15	574.63	125.86	-3687.03	3.62	-16.20	-3694.93	36.00	-2.01	-4207.55	178.60	894.83	-4185.07	170.32	819.43	-3354.64	138.35	1244.59	0.00	0.00	0.00	-1892.19	46.18	1542.95	-3311.15	228.15	1604.69	-3350.37	-126.64	1661.14	-3454.16	191.03	1631.00	441.06	1488.92	73.06	1043.04	1528.67	64.31	413.26
2.95000	-3303.57	147.77	-6.47	-3429.51	169.80	-22.08	-3856.10	427.77	-78.70	-2919.90	579.20	125.63	-3657.27	6.41	-13.08	-3653.29	38.26	3.83	-4212.40	177.63	899.12	-4188.40	169.27	822.89	-3363.69	139.33	1246.11	0.00	0.00	0.00	-1892.19	46.18	1542.95	-3286.08	231.67	1604.72	-3346.30	-127.41	1661.58	-3450.68	192.20	1630.99	442.61	1489.93	72.98	1043.25	1529.79	63.67	414.03
2.96000	-3364.34	145.98	-14.31	-3429.51	169.80	-22.08	-3861.31	430.47	-79.83	-2913.76	583.71	125.35	-3641.16	9.84	-12.92	-3679.27	37.87	-0.94	-4217.22	176.65	903.38	-4191.69	168.22	826.33	-3364.44	140.91	1246.37	0.00	0.00	0.00	-1892.19	46.18	1542.95	-3311.07	230.28	1604.39	-3342.19	-128.16	1662.01	-3447.15	193.36	1630.97	440.29	1490.47	72.41	1042.90	1527.15	64.63	412.08
2.97000	-3308.11	148.41	-3.97	-3429.51	169.80	-22.08	-3866.46	433.12	-80.96	-2907.73	588.14	125.05	-3669.02	9.44	-17.88	-3646.48	39.22	3.20	-4221.98	175.68	907.61	-4194.92	167.17	829.73	-3369.98	142.53	1246.15	0.00	0.00	0.00	-1892.19	46.18	1542.95	-3284.60	231.92	1604.76	-3338.03	-128.91	1662.45	-3443.59	194.52	1630.95	441.76	1489.98	72.80	1042.65	1528.51	64.46	413.75
2.98000	-3357.57	147.51	-13.99	-3429.51	169.80	-22.08	-3871.54	435.74	-82.07	-2901.80	592.49	124.70	-3622.52	11.79	-11.49	-3636.75	40.55	2.36	-4226.71	174.70	911.79	-4198.11	166.12	833.10	-3350.26	145.83	1246.63	0.00	0.00	0.00	-1892.19	46.18	1542.95	-3237.45	233.15	1603.03	-3333.84	-129.64	1662.89	-3440.00	195.67	1630.93	440.65	1492.21	72.10	1042.40	1525.28	65.33	415.59
2.99000	-3350.19	146.35	-13.55	-3429.51	169.80	-22.08	-3876.55	438.32	-83.18	-2895.97	596.77	124.33	-3626.00	10.64	-12.96	-3626.37	39.30	3.05	-4231.39	173.72	915.94	-4201.24	165.06	836.44	-3344.87	145.78	1247.59	0.00	0.00	0.00	-1892.19	46.18	1542.95	-3292.15	233.15	1604.25	-3329.62	-130.35	1663.33	-3436.36	196.81	1630.91	439.42	1492.06	72.15	1043.05	1529.50	63.89	415.10
3.00000	-3311.55	148.22	-4.86	-3429.51	169.80	-22.08	-3881.50	440.86	-84.27	-2890.24	600.97	123.91	-3571.93	12.87	-5.96	-3590.49	38.73	5.71	-4236.03	172.74	920.06	-4204.32	164.01	839.74	-3372.59	146.03	1246.77	0.00	0.00	0.00	-1892.19	46.18	1542.95	-3275.57	233.03	1603.85	-3325.35	-131.06	1663.77	-3432.68	197.94	1630.88	439.13	1493.07	71.91	1042.85	1528.33	64.28	413.91
3.01000	-3349.59	149.34	-10.80	-3429.51	169.80	-22.08	-3886.37	443.36	-85.35	-2884.61	605.10	123.47	-3586.32	8.48	-10.74	-3598.65	36.65	3.80	-4240.62	171.77	924.14	-4207.34	162.95	843.02	-3353.60	147.94	1247.12	0.00	0.00	0.00	-1892.19	46.18	1542.95	-3275.42	232.58	1603.32	-3321.04	-131.75	1664.21	-3428.97	199.07	1630.86	439.99	1492.95	71.75	1042.70	1525.65	65.04	414.51
3.02000	-3367.47	146.48	-13.92	-3429.51	169.80	-22.08	-3891.17	445.82	-86.42	-2879.08	609.16	122.99	-3556.36	8.83	-7.29	-3548.95	34.65	9.92	-4245.16	170.79	928.18	-4210.32	161.89	846.26	-3351.45	149.40	1248.74	0.00	0.00	0.00	-1892.19	46.18	1542.95	-3263.58	233.29	1602.90	-3316.69	-132.42	1664.65	-3425.22	200.19	1630.83	442.64	1491.30	72.89	1042.92	1526.44	65.16	413.69
3.03000	-3319.49	149.17	-5.90	-3429.51	169.80	-22.08	-3895.90	448.24	-87.49	-2873.65	613.14	122.47	-3544.01	7.22	-6.55	-3528.51	31.85	9.14	-4249.66	169.81	932.18	-4213.24	160.83	849.47	-3349.26	149.36	1247.69	0.00	0.00	0.00	-1892.19	46.18	1542.95	-3258.79	234.26	1602.38	-3312.31	-133.08	1665.09	-3421.43	201.31	1630.80	444.12	1492.59	72.44	1042.54	1525.29	65.01	412.70
3.04000	-3351.70	148.87	-12.19	-3429.51	169.80	-22.08	-3900.56	450.63	-88.54	-2868.32	617.05	121.92	-3518.70	5.78	-5.40	-3520.48	31.04	8.60	-4254.11	168.83	936.15	-4216.10	159.77	852.65	-3332.58	149.28	1246.89	0.00	0.00	0.00	-1892.19	46.18	1542.95	-3220.48	233.12	1600.56	-3307.89	-133.73	1665.53	-3417.61	202.42	1630.77	443.63	1489.55	73.37	1043.32	1528.75	64.14	414.34
3.05000	-3336.58	146.58	-8.05	-3429.51	169.80	-22.08	-3905.16	452.98	-89.58	-2863.08	620.89	121.34	-3489.48	2.90	-3.49	-3480.05	29.45	12.15	-4258.52	167.85	940.08	-4218.92	158.70	855.80	-3318.93	151.67	1246.11	0.00	0.00	0.00	-1892.19	46.18	1542.95	-3208.21	234.38	1599.13	-3303.43	-134.37	1665.98	-3413.74	203.52	1630.73	439.23	1491.80	72.02	1043.18	1529.11	64.20	415.12
3.06000	-3340.93	149.45	-8.93	-3429.51	169.80	-22.08	-3909.68	455.29	-90.60	-2857.94	624.66	120.73	-3491.62	-1.44	-6.88	-3492.92	25.16	7.21	-4262.87	166.87	943.97	-4221.67	157.64	858.92	-3309.92	150.28	1247.15	0.00	0.00	0.00	-1892.19	46.18	1542.95	-3246.60	234.82	1600.30	-3298.93	-134.99	1666.42	-3409.84	204.61	1630.70	439.36	1488.30	73.03	1042.41	1524.35	65.54	413.67
3.07000	-3361.07	148.34	-11.64	-3429.51	169.80	-22.08	-3914.13	457.56	-91.62	-2852.89	628.35	120.09	-3465.05	-0.99	-3.73	-3455.32	22.80	9.90	-4267.18	165.89	947.82	-4224.38	156.58	862.00	-3326.00	152.29	1246.64	0.00	0.00	0.00	-1892.19	46.18	1542.95	-3211.72	234.42	1597.81	-3294.40	-135.60	1666.86	-3405.91	205.70	1630.66	440.90	1489.42	72.92	1042.86	1526.67	64.68	412.88
3.08000	-3320.86	147.97	-4.87	-3429.51	169.80	-22.08	-3918.52	459.79	-92.63	-2847.94	631.97	119.41	-3446.84	-3.80	-3.70	-3439.09	21.05	8.80	-4271.43	164.91	951.64	-4227.02	155.51	865.05	-3307.04	152.76	1247.03	0.00	0.00	0.00	-1892.19	46.18	1542.95	-3209.24	234.04	1596.31	-3289.82	-136.20	1667.30	-3401.93	206.78	1630.62	441.20	1490.59	72.52	1042.60	1526.81	64.92	410.94
3.09000	-3371.78	147.22	-11.41	-3429.51	169.80	-22.08	-3922.83	461.99	-93.63	-2843.08	635.53	118.70	-3438.00	-5.04	-4.62	-3391.82	20.82	13.10	-4275.64	163.93	955.42	-4229.61	154.44	868.07	-3299.38	153.95	1246.45	0.00	0.00	0.00	-1892.19	46.18	1542.95	-3203.09	233.47	1595.53	-3285.21	-136.78	1667.74	-3397.92	207.85	1630.58	440.85	1489.26	73.21	1042.48	1524.53	65.26	413.62
3.10000	-3359.48	147.09	-8.69	-3429.51	169.80	-22.08	-3927.07	464.15	-94.61	-2838.32	639.01	117.96	-3392.55	-2.43	0.20	-3394.98	19.62	10.70	-4279.79	162.95	959.16	-4232.15	153.38	871.05	-3278.34	155.08	1246.09	0.00	0.00	0.00	-1892.19	46.18	1542.95	-3192.37	234.61	1594.53	-3280.56	-137.35	1668.19	-3393.87	208.92	1630.54	440.79	1489.96	73.14	1042.59	1525.56	65.02	416.56
3.11000	-3294.78	148.31	2.84	-3429.51	169.80	-22.08	-3931.24	466.28	-95.59	-2833.64	642.42	117.20	-3398.74	-1.33	-1.84	-3364.84	19.32	12.72	-4283.89	161.97	962.87	-4234.62	152.31	874.01	-3291.26	153.71	1245.40	0.00	0.00	0.00	-1892.19	46.18	1542.95	-3220.05	233.86	1594.86	-3275.88	-137.90	1668.63	-3389.78	209.98	1630.50	441.96	1490.44	73.32	1042.40	1524.79	65.21	414.61
3.12000	-3385.77	147.00	-13.04	-3429.51	169.80	-22.08	-3935.34	468.36	-96.55	-2829.06	645.77	116.40	-3350.73	2.73	5.78	-3372.23	17.74	7.06	-4287.94	160.99	966.53	-4237.04	151.24	876.93	-3284.26	153.20	1245.07	0.00	0.00	0.00	-1892.19	46.18	1542.95	-3203.75	234.89	1594.37	-3271.16	-138.45	1669.07	-3385.65	211.03	1630.45	445.82	1491.32	73.52	1041.80	1523.13	66.10	412.75
3.13000	-3322.52	147.67	-0.17	-3429.51	169.80	-22.08	-3939.37	470.41	-97.50	-2824.56	649.04	115.57	-3323.83	3.10	8.43	-3336.51	19.85	8.88	-4291.93	160.01	970.16	-4239.40	150.17	879.81	-3310.36	152.94	1243.78	0.00	0.00	0.00	-1892.19	46.18	1542.95	-3167.89	232.98	1591.97	-3266.40	-138.97	1669.51	-3381.49	212.08	1630.41	442.57	1490.98	73.33	1043.04	1529.16	64.01	411.65
3.14000	-3352.98	146.21	-5.85	-3429.51	169.80	-22.08	-3943.33	472.43	-98.45	-2820.16	652.24	114.71	-3306.60	2.99	9.43	-3350.80	18.23	4.43	-4295.87	159.03	973.74	-4241.70	149.10	882.67	-3298.37	153.71	1244.72	0.00	0.00	0.00	-1892.19	46.18	1542.95	-3175.52	233.56	1591.57	-3261.61	-139.49	1669.95	-3377.30	213.12	1630.36	436.69	1494.79	70.59	1043.06	1527.77	64.61	412.35
3.15000	-3349.36	143.72	-7.17	-3429.51	169.80	-22.08	-3947.22	474.41	-99.38	-2815.84	655.38	113.82	-3282.04	3.62	11.52	-3324.54	20.35	5.77	-4299.76	158.05	977.29	-4243.95	148.03	885.49	-3289.01	153.23	1243.51	0.00	0.00	0.00	-1892.19	46.18	1542.95	-3192.29	233.77	1593.73	-3256.78	-139.99	1670.40	-3373.06	214.15	1630.31	439.25	1490.08	72.36	1042.79	1527.93	64.37	412.75
3.16000	-3331.79	147.46	-2.85	-3429.51	169.80	-22.08	-3951.03	476.35	-100.30	-2811.61	658.45	112.91	-3258.35	4.29	13.42	-3298.45	21.00	7.29	-4303.59	157.07	980.80	-4246.13	146.96	888.28	-3278.24	153.08	1244.13	0.00	0.00	0.00	-1892.19	46.18	1542.95	-3178.43	234.20	1592.53	-3251.91	-140.48	1670.84	-3368.79	215.18	1630.26	440.87	1490.27	72.83	1042.41	1524.02	65.92	414.22
3.17000	-3322.62	147.40	-4.57	-3429.51	169.80	-22.08	-3954.78	478.26	-101.21	-2807.46	661.45	111.96	-3235.49	4.99	15.13	-3278.91	22.62	8.88	-4307.37	156.09	984.28	-4248.26	145.88	891.03	-3279.65	153.02	1243.04	0.00	0.00	0.00	-1892.19	46.18	1542.95	-3138.18	232.16	1590.86	-3247.01	-140.96	1671.28	-3364.48	216.20	1630.21	440.32	1492.38	72.12	1043.25	1528.50	64.34	413.79
3.18000	-3297.14	149.23	-0.06	-3429.51	169.80	-22.08	-3958.45	480.13	-102.10	-2803.40	664.38	110.99	-3213.45	5.72	16.66	-3256.57	24.30	11.35	-4311.09	155.11	987.71	-4250.32	144.81	893.76	-3280.81	153.70	1242.63	0.00	0.00	0.00	-1892.19	46.18	1542.95	-3142.69	231.78	1591.02	-3242.07	-141.42	1671.72	-3360.14	217.22	1630.15	440.86	1491.16	72.69	1043.13	1529.64	63.80	409.86
3.19000	-3295.22	149.34	-0.79	-3429.51	169.80	-22.08	-3962.05	481.96	-102.99	-2799.42	667.25	109.99	-3192.22	6.49	18.01	-3233.66	23.85	13.68	-4314.75	154.13	991.10	-4252.32	143.74	896.44	-3249.48	153.02	1241.85	0.00	0.00	0.00	-1892.19	46.18	1542.95	-3143.95	234.42	1591.12	-3237.09	-141.87	1672.16	-3355.75	218.22	1630.10	439.24	1492.03	72.13	1042.99	1529.91	63.80	413.99
3.20000	-3306.30	149.96	-5.34	-3429.51	169.80	-22.08	-3965.58	483.76	-103.87	-2795.52	670.05	108.96	-3171.77	7.28	19.20	-3183.01	24.59	21.09	-4318.35	153.15	994.46	-4254.26	142.67	899.10	-3224.09	152.02	1242.26	0.00	0.00	0.00	-1892.19	46.18	1542.95	-3146.69	231.73	1590.58	-3232.08	-142.30	1672.60	-3351.34	219.22	1630.04	440.97	1490.74	72.55	1043.38	1530.28	63.57	415.62
3.21000	-3312.38	152.10	-6.49	-3429.51	169.80	-22.08	-3969.04	485.53	-104.73	-2791.71	672.78	107.91	-3152.09	8.10	20.22	-3179.26	23.32	20.77	-4321.90	152.17	997.77	-4256.14	141.59	901.72	-3244.76	151.43	1241.12	0.00	0.00	0.00	-1892.19	46.18	1542.95	-3119.39	230.65	1590.56	-3227.04	-142.72	1673.04	-3346.88	220.22	1629.98	440.96	1489.88	72.98	1042.52	1525.74	65.30	414.56
3.22000	-3353.53	150.08	-14.83	-3429.51	169.80	-22.08	-3972.43	487.26	-105.59	-2787.98	675.45	106.82	-3133.16	8.94	21.09	-3156.41	21.24	23.44	-4325.38	151.19	1001.05	-4257.96	140.52	904.31	-3215.29	150.81	1241.05	0.00	0.00	0.00	-1892.19	46.18	1542.95	-3107.96	229.53	1589.91	-3221.96	-143.13	1673.48	-3342.39	221.20	1629.93	439.73	1490.45	72.48	1043.52	1531.10	63.54	411.70
3.23000	-3321.38	152.26	-11.00	-3429.51	169.80	-22.08	-3975.74	488.95	-106.43	-2784.33	678.06	105.72	-3114.96	9.80	21.81	-3165.75	19.82	20.50	-4328.81	150.21	1004.28	-4259.72	139.45	906.86	-3223.00	151.76	1239.83	0.00	0.00	0.00	-1892.19	46.18	1542.95	-3122.73	231.26	1590.66	-3216.84	-143.53	1673.92	-3337.87	222.18	1629.87	439.61	1492.87	71.67	1043.11	1529.02	64.20	413.88
3.24000	-3299.72	153.11	-7.36	-3429.51	169.80	-22.08	-3978.99	490.61	-107.26	-2780.76	680.59	104.58	-3097.47	10.67	22.39	-3113.89	20.05	28.72	-4332.17	149.24	1007.48	-4261.41	138.38	909.38	-3227.52	150.74	1239.51	0.00	0.00	0.00	-1892.19	46.18	1542.95	-3135.41	229.68	1591.11	-3211.69	-143.91	1674.35	-3333.30	223.16	1629.80	441.08	1492.31	72.21	1042.96	1529.45	64.31	414.02
3.25000	-3306.47	153.60	-10.09	-3429.51	169.80	-22.08	-3982.16	492.24	-108.08	-2777.26	683.07	103.42	-3080.69	11.56	22.84	-3098.27	18.79	31.75	-4335.48	148.26	1010.63	-4263.04	137.30	911.87	-3233.72	149.49	1238.96	0.00	0.00	0.00	-1892.19	46.18	1542.95	-3113.41	227.59	1589.97	-3206.51	-144.28	1674.79	-3328.70	224.13	1629.74	440.52	1491.57	72.55	1042.91	1529.00	64.47	414.90
3.26000	-3320.54	150.77	-11.34	-3429.51	169.80	-22.08	-3985.25	493.83	-108.89	-2773.85	685.48	102.24	-3064.57	12.45	23.15	-3102.54	17.00	31.04	-4338.72	147.28	1013.75	-4264.61	136.23	914.32	-3212.88	148.44	1239.25	0.00	0.00	0.00	-1892.19	46.18	1542.95	-3100.49	227.41	1587.84	-3201.29	-144.63	1675.23	-3324.07	225.09	1629.68	440.29	1489.53	72.91	1042.52	1525.35	65.15	414.63
3.27000	-3336.57	151.32	-13.99	-3429.51	169.80	-22.08	-3988.28	495.39	-109.69	-2770.51	687.82	101.03	-3049.12	13.36	23.34	-3042.76	16.65	42.53	-4341.90	146.31	1016.82	-4266.11	135.16	916.74	-3205.17	146.63	1238.66	0.00	0.00	0.00	-1892.19	46.18	1542.95	-3088.64	225.05	1588.37	-3196.03	-144.97	1675.66	-3319.40	226.04	1629.62	442.12	1491.75	72.76	1041.83	1522.00	66.29	414.41
3.28000	-3301.98	152.13	-8.45	-3429.51	169.80	-22.08	-3991.23	496.92	-110.48	-2767.24	690.10	99.80	-3034.31	14.26	23.42	-3032.84	14.10	46.55	-4345.02	145.33	1019.86	-4267.54	134.09	919.12	-3206.62	147.28	1237.57	0.00	0.00	0.00	-1892.19	46.18	1542.95	-3080.44	224.06	1589.70	-3190.75	-145.30	1676.09	-3314.69	226.99	1629.55	442.10	1491.36	72.70	1042.43	1525.32	65.27	413.60
3.29000	-3316.79	152.58	-12.40	-3429.51	169.80	-22.08	-3994.11	498.41	-111.26	-2764.05	692.32	98.54	-3020.13	15.17	23.38	-2971.17	16.87	59.54	-4348.07	144.36	1022.85	-4268.91	133.02	921.47	-3190.34	146.79	1236.88	0.00	0.00	0.00	-1892.19	46.18	1542.95	-3112.05	222.34	1589.54	-3185.42	-145.62	1676.53	-3309.95	227.93	1629.48	442.41	1491.20	72.70	1042.64	1527.37	64.86	412.67
3.30000	-3301.99	151.63	-8.11	-3429.51	169.80	-22.08	-3996.92	499.87	-112.02	-2760.94	694.48	97.26	-3006.55	16.08	23.24	-2952.01	16.94	64.99	-4351.06	143.39	1025.80	-4270.22	131.95	923.79	-3174.50	143.97	1237.87	0.00	0.00	0.00	-1892.19	46.18	1542.95	-3075.77	219.74	1587.59	-3180.07	-145.92	1676.96	-3305.17	228.86	1629.42	439.11	1493.73	71.55	1043.16	1531.36	63.68	414.67
3.31000	-3344.52	152.30	-17.32	-3429.51	169.80	-22.08	-3999.66	501.29	-112.78	-2757.90	696.57	95.96	-2993.56	16.98	23.01	-2933.29	19.62	71.01	-4353.98	142.41	1028.71	-4271.45	130.88	926.07	-3189.86	144.53	1235.79	0.00	0.00	0.00	-1892.19	46.18	1542.95	-3063.33	218.11	1587.55	-3174.68	-146.21	1677.39	-3300.36	229.79	1629.35	440.96	1491.55	72.38	1044.31	1534.07	62.70	416.29
3.32000	-3310.86	152.15	-12.13	-3429.51	169.80	-22.08	-4002.32	502.68	-113.52	-2754.93	698.60	94.63	-2981.14	17.87	22.68	-2920.18	22.06	73.67	-4356.84	141.44	1031.58	-4272.63	129.81	928.31	-3189.38	143.59	1234.70	0.00	0.00	0.00	-1892.19	46.18	1542.95	-3088.26	215.73	1589.00	-3169.25	-146.48	1677.82	-3295.51	230.71	1629.28	441.82	1491.61	72.46	1044.06	1532.07	63.21	415.36
3.33000	-3306.39	151.82	-10.88	-3429.51	169.80	-22.08	-4004.91	504.04	-114.25	-2752.03	700.57	93.28	-2969.27	18.76	22.27	-2906.04	20.23	75.78	-4359.63	140.47	1034.41	-4273.73	128.74	930.52	-3154.04	143.12	1233.37	0.00	0.00	0.00	-1892.19	46.18	1542.95	-3055.75	214.48	1586.60	-3163.80	-146.75	1678.25	-3290.63	231.63	1629.21	442.11	1492.09	72.41	1042.87	1529.06	64.24	413.74
3.34000	-3303.96	151.58	-11.11	-3429.51	169.80	-22.08	-4007.42	505.37	-114.97	-2749.20	702.48	91.91	-2957.93	19.63	21.78	-2881.73	24.13	80.03	-4362.36	139.50	1037.20	-4274.77	127.67	932.70	-3162.62	140.45	1232.48	0.00	0.00	0.00	-1892.19	46.18	1542.95	-3045.55	212.21	1585.71	-3158.31	-146.99	1678.68	-3285.71	232.54	1629.14	440.05	1491.24	72.21	1042.91	1529.48	64.03	411.63
3.35000	-3308.17	152.50	-11.92	-3429.51	169.80	-22.08	-4009.87	506.66	-115.68	-2746.44	704.33	90.51	-2947.12	20.48	21.22	-2860.32	31.74	84.99	-4365.02	138.53	1039.95	-4275.74	126.60	934.84	-3143.24	140.00	1232.15	0.00	0.00	0.00	-1892.19	46.18	1542.95	-3050.06	208.31	1585.20	-3152.79	-147.23	1679.11	-3280.76	233.44	1629.06	440.52	1491.03	72.26	1043.01	1530.43	63.69	410.06
3.36000	-3323.56	151.11	-15.44	-3429.51	169.80	-22.08	-4012.24	507.92	-116.38	-2743.75	706.12	89.10	-2936.80	21.31	20.60	-2840.96	36.02	88.66	-4367.60	137.57	1042.66	-4276.64	125.53	936.95	-3134.59	138.03	1231.01	0.00	0.00	0.00	-1892.19	46.18	1542.95	-3049.70	205.20	1586.20	-3147.23	-147.45	1679.53	-3275.77	234.33	1628.99	443.09	1490.68	73.14	1043.29	1531.72	63.39	411.90
3.37000	-3331.63	151.94	-15.45	-3429.51	169.80	-22.08	-4014.53	509.15	-117.07	-2741.12	707.85	87.66	-2926.96	22.12	19.92	-2831.26	38.76	89.99	-4370.12	136.60	1045.32	-4277.47	124.47	939.02	-3128.23	135.67	1230.21	0.00	0.00	0.00	-1892.19	46.18	1542.95	-3058.54	204.97	1585.02	-3141.64	-147.66	1679.96	-3270.74	235.22	1628.92	439.38	1490.51	72.32	1042.44	1524.21	65.40	413.18
3.38000	-3305.27	150.26	-13.41	-3429.51	169.80	-22.08	-4016.75	510.35	-117.74	-2738.56	709.52	86.20	-2917.58	22.91	19.18	-2828.82	40.21	89.28	-4372.57	135.63	1047.94	-4278.23	123.40	941.06	-3139.75	134.81	1228.38	0.00	0.00	0.00	-1892.19	46.18	1542.95	-3042.34	201.29	1584.34	-3136.02	-147.85	1680.38	-3265.69	236.11	1628.84	440.82	1490.37	72.67	1042.42	1523.81	65.37	413.15
3.39000	-3293.33	151.92	-10.60	-3429.51	169.80	-22.08	-4018.90	511.51	-118.41	-2736.07	711.13	84.73	-2908.65	23.67	18.40	-2831.23	40.59	86.79	-4374.95	134.67	1050.52	-4278.92	122.34	943.06	-3134.22	132.88	1227.30	0.00	0.00	0.00	-1892.19	46.18	1542.95	-3040.45	197.93	1583.84	-3130.37	-148.04	1680.80	-3260.59	236.98	1628.77	442.27	1490.73	72.89	1042.02	1522.67	65.81	415.02
3.40000	-3324.92	153.88	-15.40	-3429.51	169.80	-22.08	-4020.98	512.65	-119.06	-2733.64	712.68	83.23	-2900.14	24.40	17.59	-2836.10	40.14	82.82	-4377.26	133.71	1053.06	-4279.54	121.27	945.02	-3103.64	131.88	1227.84	0.00	0.00	0.00	-1892.19	46.18	1542.95	-3024.57	196.43	1583.52	-3124.68	-148.20	1681.22	-3255.46	237.85	1628.69	437.82	1492.29	71.74	1042.70	1527.69	64.34	412.92
3.41000	-3298.04	153.25	-10.66	-3429.51	169.80	-22.08	-4022.98	513.75	-119.70	-2731.28	714.17	81.71	-2892.04	25.09	16.74	-2841.03	39.08	77.65	-4379.50	132.74	1055.56	-4280.09	120.21	946.95	-3104.27	129.13	1226.76	0.00	0.00	0.00	-1892.19	46.18	1542.95	-2998.88	191.05	1582.16	-3118.97	-148.36	1681.64	-3250.30	238.71	1628.62	439.64	1490.31	72.55	1042.63	1527.66	64.19	415.29
3.42000	-3311.13	151.06	-12.90	-3429.51	169.80	-22.08	-4024.90	514.82	-120.33	-2728.98	715.60	80.17	-2884.34	25.75	15.86	-2843.62	37.64	71.57	-4381.66	131.78	1058.01	-4280.57	119.15	948.85	-3097.14	128.14	1226.74	0.00	0.00	0.00	-1892.19	46.18	1542.95	-3002.18	185.96	1580.79	-3113.22	-148.50	1682.06	-3245.10	239.57	1628.54	440.38	1490.56	72.77	1042.78	1527.33	64.66	415.86
3.43000	-3324.45	151.21	-16.13	-3429.51	169.80	-22.08	-4026.75	515.86	-120.95	-2726.74	716.98	78.62	-2877.00	26.36	14.96	-2841.47	36.06	64.85	-4383.75	130.82	1060.42	-4280.98	118.09	950.71	-3069.56	125.61	1225.09	0.00	0.00	0.00	-1892.19	46.18	1542.95	-2980.69	187.41	1579.30	-3107.44	-148.63	1682.47	-3239.87	240.42	1628.46	438.97	1491.90	72.10	1042.20	1525.32	65.48	414.67
3.44000	-3309.05	152.23	-13.67	-3429.51	169.80	-22.08	-4028.53	516.87	-121.56	-2724.56	718.30	77.04	-2870.02	26.94	14.05	-2832.16	34.58	57.78	-4385.77	129.87	1062.79	-4281.31	117.03	952.53	-3061.55	123.17	1225.14	0.00	0.00	0.00	-1892.19	46.18	1542.95	-2980.84	182.37	1579.64	-3101.63	-148.75	1682.88	-3234.60	241.27	1628.38	440.70	1491.85	72.49	1042.85	1528.02	64.66	410.70
3.45000	-3313.34	152.05	-14.16	-3429.51	169.80	-22.08	-4030.24	517.85	-122.16	-2722.45	719.56	75.45	-2863.38	27.47	13.14	-2796.23	34.54	54.60	-4387.72	128.91	1065.11	-4281.58	115.97	954.32	-3069.80	121.63	1224.64	0.00	0.00	0.00	-1892.19	46.18	1542.95	-2973.67	176.47	1580.01	-3095.78	-148.85	1683.30	-3229.30	242.10	1628.30	439.53	1493.76	71.77	1042.81	1528.67	64.44	412.63
3.46000	-3305.08	150.36	-13.33	-3429.51	169.80	-22.08	-4031.86	518.80	-122.74	-2720.39	720.77	73.84	-2857.05	27.95	12.22	-2789.87	32.30	48.49	-4389.58	127.96	1067.39	-4281.77	114.92	956.07	-3079.40	118.70	1223.69	0.00	0.00	0.00	-1892.19	46.18	1542.95	-2971.66	176.04	1578.62	-3089.91	-148.94	1683.71	-3223.96	242.93	1628.23	439.68	1492.90	71.92	1042.77	1528.54	64.00	413.18
3.47000	-3280.89	151.74	-10.47	-3429.45	169.80	-22.07	-4033.42	519.72	-123.31	-2718.39	721.92	72.21	-2851.03	28.37	11.31	-2815.77	31.01	39.26	-4391.38	127.00	1069.63	-4281.88	113.86	957.78	-3080.23	116.37	1223.66	0.00	0.00	0.00	-1892.19	46.18	1542.95	-2951.21	172.12	1577.93	-3084.00	-149.01	1684.12	-3218.60	243.76	1628.15	440.20	1491.71	72.04	1043.17	1530.05	63.40	414.25
3.48000	-3304.60	151.09	-15.03	-3364.23	168.67	-10.58	-4034.90	520.60	-123.88	-2716.44	723.01	70.57	-2845.29	28.75	10.41	-2817.70	29.48	31.59	-4393.09	126.05	1071.83	-4281.92	112.81	959.46	-3052.93	113.80	1224.00	0.00	0.00	0.00	-1892.19	46.18	1542.95	-2927.85	169.61	1577.83	-3078.07	-149.07	1684.52	-3213.19	244.58	1628.06	441.25	1490.95	72.65	1042.76	1524.62	65.34	412.14
3.49000	-3303.62	150.88	-13.34	-3344.39	171.38	-8.03	-4036.30	521.46	-124.43	-2714.56	724.05	68.91	-2839.81	29.07	9.53	-2810.40	28.55	29.48	-4394.73	125.10	1073.98	-4281.89	111.76	961.11	-3045.67	110.28	1223.97	0.00	0.00	0.00	-1892.19	46.18	1542.95	-2920.65	168.27	1576.35	-3072.10	-149.12	1684.93	-3207.75	245.39	1627.98	441.83	1491.22	73.11	1042.86	1524.71	65.64	413.39
3.50000	-3284.58	153.62	-11.57	-3377.13	171.03	-14.50	-4037.63	522.29	-124.97	-2712.73	725.04	67.23	-2834.59	29.32	8.68	-2857.85	28.74	16.29	-4396.30	124.15	1076.09	-4281.78	110.71	962.71	-3036.31	107.17	1225.34	0.00	0.00	0.00	-1892.19	46.18	1542.95	-2916.32	163.11	1576.69	-3066.10	-149.16	1685.33	-3202.28	246.20	1627.90	439.34	1492.23	72.15	1042.77	1527.12	64.93	415.34
3.51000	-3323.67	151.23	-18.60	-3322.70	171.18	-6.48	-4038.89	523.09	-125.49	-2710.95	725.97	65.53	-2829.59	29.52	7.86	-2835.09	30.78	19.04	-4397.78	123.21	1078.16	-4281.60	109.66	964.28	-3051.63	104.76	1227.44	0.00	0.00	0.00	-1892.19	46.18	1542.95	-2914.63	158.18	1575.96	-3060.07	-149.18	1685.73	-3196.78	247.00	1627.82	437.65	1491.60	71.98	1043.23	1528.17	64.31	413.60
3.52000	-3267.48	152.23	-9.27	-3335.20	170.68	-7.37	-4040.07	523.86	-126.01	-2709.23	726.84	63.82	-2824.80	29.65	7.08	-2841.91	30.33	12.65	-4399.19	122.26	1080.18	-4281.34	108.62	965.82	-3049.16	101.27	1229.19	0.00	0.00	0.00	-1892.19	46.18	1542.95	-2945.64	154.89	1577.92	-3054.02	-149.19	1686.13	-3191.24	247.79	1627.74	440.59	1490.36	72.56	1043.04	1528.20	64.60	414.87
3.53000	-3311.66	151.88	-16.48	-3330.35	170.67	-6.56	-4041.17	524.60	-126.52	-2707.56	727.66	62.10	-2820.20	29.71	6.34	-2813.90	32.29	16.19	-4400.51	121.32	1082.16	-4281.01	107.58	967.32	-3043.73	98.74	1231.94	0.00	0.00	0.00	-1892.19	46.18	1542.95	-2939.09	152.86	1577.82	-3047.93	-149.19	1686.53	-3185.66	248.58	1627.66	440.27	1490.10	73.07	1042.76	1526.97	64.59	413.66
3.54000	-3308.52	153.49	-14.75	-3331.33	170.54	-6.46	-4042.20	525.31	-127.01	-2705.94	728.43	60.36	-2815.78	29.70	5.65	-2857.11	29.82	9.20	-4401.76	120.38	1084.09	-4280.60	106.53	968.78	-3014.05	96.78	1234.16	0.00	0.00	0.00	-1892.19	46.18	1542.95	-2920.67	150.56	1577.66	-3041.81	-149.17	1686.92	-3180.06	249.36	1627.57	440.34	1491.33	72.41	1043.19	1528.58	64.19	414.07
3.55000	-3269.28	152.16	-10.40	-3336.10	170.34	-6.76	-4043.15	525.99	-127.49	-2704.37	729.15	58.60	-2811.52	29.61	5.03	-2835.09	30.33	10.70	-4402.92	119.44	1085.98	-4280.11	105.49	970.20	-3013.36	94.28	1235.64	0.00	0.00	0.00	-1892.19	46.18	1542.95	-2925.69	147.46	1578.14	-3035.66	-149.14	1687.31	-3174.42	250.13	1627.49	441.02	1490.46	72.92	1042.22	1525.35	65.30	413.88
3.56000	-3289.49	153.03	-14.23	-3342.59	170.13	-7.20	-4044.03	526.64	-127.96	-2702.85	729.81	56.83	-2807.39	29.45	4.46	-2814.85	30.62	12.85	-4404.00	118.50	1087.82	-4279.54	104.46	971.59	-3014.20	90.69	1238.65	0.00	0.00	0.00	-1892.19	46.18	1542.95	-2899.63	144.34	1578.31	-3029.48	-149.09	1687.70	-3168.74	250.90	1627.41	439.84	1491.65	72.21	1043.52	1530.49	63.78	411.07
3.57000	-3287.60	153.63	-15.66	-3348.75	169.96	-7.49	-4044.83	527.27	-128.42	-2701.38	730.42	55.05	-2803.39	29.20	3.97	-2815.35	32.78	12.71	-4405.01	117.57	1089.62	-4278.89	103.42	972.94	-3014.42	89.56	1240.39	0.00	0.00	0.00	-1892.19	46.18	1542.95	-2888.85	141.19	1578.14	-3023.28	-149.04	1688.09	-3163.03	251.66	1627.33	437.60	1491.67	71.69	1043.53	1530.74	63.63	413.89
3.58000	-3293.65	152.72	-19.46	-3352.53	169.87	-7.33	-4045.55	527.86	-128.87	-2699.96	730.98	53.25	-2799.49	28.87	3.55	-2832.04	29.27	7.96	-4405.92	116.63	1091.38	-4278.17	102.39	974.25	-2997.98	86.17	1241.89	0.00	0.00	0.00	-1892.19	46.18	1542.95	-2875.06	138.45	1577.79	-3017.04	-148.97	1688.48	-3157.29	252.42	1627.24	440.10	1489.95	72.93	1043.22	1528.99	64.04	414.71
3.59000	-3298.57	154.05	-22.09	-3351.86	169.91	-6.45	-4046.20	528.43	-129.30	-2698.59	731.48	51.44	-2795.67	28.46	3.22	-2834.86	30.63	8.22	-4406.76	115.70	1093.09	-4277.37	101.36	975.53	-2974.60	84.15	1243.29	0.00	0.00	0.00	-1892.19	46.18	1542.95	-2888.91	135.23	1578.23	-3010.78	-148.88	1688.86	-3151.52	253.17	1627.16	442.57	1489.55	73.48	1043.04	1528.12	64.15	412.35
3.60000	-3296.40	153.42	-24.18	-3344.70	170.14	-4.54	-4046.78	528.97	-129.73	-2697.26	731.94	49.62	-2791.93	27.96	2.98	-2828.76	32.57	9.73	-4407.51	114.77	1094.76	-4276.49	100.33	976.76	-2974.02	83.20	1244.00	0.00	0.00	0.00	-1892.19	46.18	1542.95	-2883.07	131.17	1577.72	-3004.48	-148.79	1689.24	-3145.71	253.91	1627.08	442.31	1488.27	73.76	1043.02	1527.86	64.50	413.74
3.61000	-3266.20	157.38	-20.28	-3328.98	170.60	-1.34	-4047.27	529.48	-130.14	-2695.98	732.35	47.79	-2788.19	27.36	2.84	-2843.72	29.56	7.20	-4408.18	113.84	1096.38	-4275.52	99.30	977.97	-2978.92	80.97	1244.83	0.00	0.00	0.00	-1892.19	46.18	1542.95	-2888.18	127.55	1578.64	-2998.16	-148.67	1689.62	-3139.87	254.65	1626.99	440.34	1490.78	72.65	1042.45	1526.23	65.00	411.86
3.62000	-3246.31	158.60	-21.04	-3288.86	171.25	2.30	-4047.69	529.97	-130.54	-2694.75	732.70	45.94	-2745.65	28.93	10.25	-2838.15	26.09	6.81	-4408.76	112.92	1097.95	-4274.48	98.28	979.13	-2975.77	78.63	1245.88	0.00	0.00	0.00	-1892.19	46.18	1542.95	-2867.13	128.97	1577.63	-2991.81	-148.55	1690.00	-3134.00	255.38	1626.91	440.57	1488.34	73.45	1043.42	1531.02	63.38	415.71
3.63000	-3236.66	160.58	-19.47	-3305.10	171.43	2.55	-4048.04	530.43	-130.93	-2693.55	733.01	44.08	-2776.73	23.75	2.99	-2840.10	28.11	6.17	-4409.25	112.00	1099.48	-4273.36	97.26	980.26	-2958.04	76.54	1247.55	0.00	0.00	0.00	-1892.19	46.18	1542.95	-2824.83	127.51	1577.37	-2985.43	-148.41	1690.37	-3128.09	256.10	1626.82	443.44	1491.32	72.87	1042.77	1528.62	64.37	415.94
3.64000	-3243.53	161.92	-20.14	-3298.08	171.53	5.90	-4048.31	530.86	-131.30	-2692.40	733.26	42.21	-2796.79	24.33	-1.83	-2855.73	28.21	2.80	-4409.66	111.08	1100.97	-4272.15	96.24	981.35	-2927.18	75.74	1247.69	0.00	0.00	0.00	-1892.19	46.18	1542.95	-2817.70	124.14	1578.23	-2979.02	-148.26	1690.74	-3122.15	256.82	1626.74	443.68	1489.98	73.61	1042.45	1526.59	65.36	412.86
3.65000	-3220.15	161.33	-13.67	-3258.80	172.95	15.47	-4048.50	531.26	-131.67	-2691.29	733.47	40.33	-2773.69	23.15	3.27	-2832.83	26.76	8.32	-4409.98	110.16	1102.41	-4270.86	95.22	982.40	-2928.16	73.91	1248.97	0.00	0.00	0.00	-1892.19	46.18	1542.95	-2811.87	123.39	1579.29	-2972.59	-148.10	1691.11	-3116.18	257.53	1626.66	444.73	1490.80	73.22	1042.47	1525.64	64.85	412.97
3.66000	-3215.69	159.78	-13.69	-3273.88	169.02	14.44	-4048.61	531.64	-132.02	-2690.22	733.63	38.44	-2789.10	23.18	-0.49	-2838.07	26.77	5.17	-4410.21	109.24	1103.80	-4269.50	94.21	983.41	-2922.14	73.50	1248.74	0.00	0.00	0.00	-1892.19	46.18	1542.95	-2812.40	122.68	1579.29	-2966.13	-147.92	1691.47	-3110.18	258.24	1626.57	440.90	1492.19	72.35	1042.65	1522.72	65.84	413.83
3.67000	-3193.08	157.30	-9.24	-3252.72	167.05	18.04	-4048.65	531.99	-132.37	-2689.20	733.74	36.53	-2781.47	23.65	0.61	-2842.07	25.67	6.26	-4410.36	108.33	1105.15	-4268.04	93.20	984.39	-2915.30	73.82	1250.05	0.00	0.00	0.00	-1892.19	46.18	1542.95	-2803.71	122.91	1580.25	-2959.64	-147.73	1691.84	-3104.14	258.94	1626.49	439.41	1492.16	72.07	1042.38	1524.40	65.30	412.49
3.68000	-3168.70	154.26	-6.77	-3222.74	162.20	22.69	-4048.61	532.31	-132.70	-2688.21	733.80	34.62	-2765.65	24.48	1.63	-2832.61	26.49	6.42	-4410.41	107.42	1106.45	-4266.51	92.19	985.32	-2907.00	72.40	1250.75	0.00	0.00	0.00	-1892.19	46.18	1542.95	-2822.27	119.48	1582.77	-2953.12	-147.53	1692.20	-3098.07	259.63	1626.41	441.06	1491.70	72.52	1043.15	1529.94	63.69	414.31
3.69000	-3156.84	151.07	-5.21	-3194.76	160.09	27.11	-4048.49	532.60	-133.01	-2687.26	733.81	32.70	-2729.89	25.66	8.13	-2851.86	26.26	3.67	-4410.37	106.51	1107.71	-4264.89	91.18	986.22	-2875.55	69.97	1253.11	0.00	0.00	0.00	-1892.19	46.18	1542.95	-2785.03	118.90	1580.72	-2946.57	-147.32	1692.55	-3091.97	260.32	1626.32	440.62	1492.07	72.52	1042.74	1526.76	64.58	415.94
3.70000	-3137.24	149.15	-4.13	-3217.43	157.52	21.27	-4048.30	532.88	-133.32	-2686.34	733.78	30.77	-2763.21	22.69	1.08	-2827.88	27.48	8.39	-4410.25	105.61	1108.92	-4263.19	90.18	987.08	-2890.23	70.30	1253.70	0.00	0.00	0.00	-1892.19	46.18	1542.95	-2782.94	116.22	1581.20	-2940.00	-147.09	1692.91	-3085.83	261.00	1626.24	440.32	1489.63	73.26	1043.94	1534.47	62.28	414.26
3.71000	-3111.26	144.89	-2.33	-3196.69	154.51	20.35	-4048.03	533.12	-133.62	-2685.46	733.70	28.83	-2776.24	21.70	-2.07	-2846.68	24.29	4.65	-4410.03	104.70	1110.08	-4261.40	89.18	987.91	-2865.27	66.24	1254.37	0.00	0.00	0.00	-1892.19	46.18	1542.95	-2789.68	117.46	1580.93	-2933.40	-146.84	1693.26	-3079.67	261.67	1626.16	443.56	1489.16	73.83	1044.11	1533.87	62.61	415.54
3.72000	-3074.39	142.83	0.55	-3144.67	152.45	27.53	-4047.68	533.34	-133.90	-2684.62	733.57	26.88	-2775.43	22.34	-2.62	-2858.83	24.06	2.89	-4409.72	103.80	1111.20	-4259.53	88.19	988.69	-2856.96	64.23	1254.72	0.00	0.00	0.00	-1892.19	46.18	1542.95	-2783.42	117.40	1582.62	-2926.77	-146.59	1693.61	-3073.47	262.34	1626.08	442.44	1491.16	72.85	1042.81	1526.77	64.79	415.09
3.73000	-3077.79	141.48	-3.55	-3121.18	147.96	28.17	-4047.25	533.53	-134.17	-2683.81	733.40	24.93	-2788.65	22.36	-4.62	-2821.42	25.63	9.92	-4409.32	102.91	1112.27	-4257.57	87.19	989.44	-2865.60	63.70	1255.66	0.00	0.00	0.00	-1892.19	46.18	1542.95	-2805.50	115.85	1584.82	-2920.12	-146.32	1693.95	-3067.24	263.01	1625.99	440.23	1492.73	72.10	1043.51	1529.54	64.18	413.28
3.74000	-3038.37	139.58	-0.88	-3105.54	146.50	25.70	-4046.75	533.70	-134.43	-2683.04	733.18	22.96	-2786.86	23.19	-3.25	-2864.37	24.15	2.25	-4408.82	102.01	1113.29	-4255.53	86.20	990.14	-2854.57	61.91	1256.94	0.00	0.00	0.00	-1892.19	46.18	1542.95	-2765.63	115.71	1582.92	-2913.44	-146.04	1694.29	-3060.98	263.66	1625.91	438.21	1490.37	72.17	1043.84	1531.35	63.77	411.20
3.75000	-3026.52	140.78	-4.51	-3035.67	148.60	30.56	-4046.17	533.84	-134.68	-2682.30	732.91	20.99	-2791.44	23.17	-3.78	-2811.79	27.07	11.89	-4408.23	101.12	1114.27	-4253.40	85.22	990.81	-2855.17	61.03	1256.93	0.00	0.00	0.00	-1892.19	46.18	1542.95	-2758.61	115.61	1582.94	-2906.73	-145.74	1694.63	-3054.68	264.31	1625.83	441.64	1491.76	72.49	1042.91	1526.06	65.21	410.26
3.76000	-2993.10	141.10	-4.67	-3030.28	147.65	25.58	-4045.51	533.96	-134.92	-2681.59	732.61	19.01	-2744.08	22.76	4.95	-2854.02	22.44	4.85	-4407.55	100.23	1115.19	-4251.18	84.23	991.44	-2853.52	58.64	1258.86	0.00	0.00	0.00	-1892.19	46.18	1542.95	-2745.44	115.30	1581.64	-2900.00	-145.43	1694.97	-3048.35	264.96	1625.75	440.22	1493.52	71.79	1042.93	1527.94	64.46	412.90
3.77000	-2950.26	142.51	-2.23	-3027.92	145.09	20.51	-4044.77	534.05	-135.14	-2680.91	732.25	17.03	-2726.15	25.27	7.94	-2843.32	23.63	7.21	-4406.77	99.34	1116.08	-4248.87	83.25	992.04	-2836.36	57.88	1258.61	0.00	0.00	0.00	-1892.19	46.18	1542.95	-2761.63	114.51	1584.11	-2893.24	-145.11	1695.30	-3042.00	265.60	1625.67	439.41	1492.98	71.91	1043.78	1531.51	63.31	411.98
3.78000	-2927.73	144.45	-3.12	-3031.01	148.32	13.37	-4043.95	534.12	-135.35	-2680.26	731.86	15.04	-2766.96	22.01	1.19	-2858.66	24.22	5.03	-4405.89	98.46	1116.91	-4246.48	82.28	992.59	-2845.22	57.24	1258.38	0.00	0.00	0.00	-1892.19	46.18	1542.95	-2753.99	112.63	1583.74	-2886.46	-144.77	1695.63	-3035.61	266.23	1625.59	440.29	1491.78	72.47	1044.05	1531.87	63.28	414.66
3.79000	-2918.43	146.30	-7.12	-2930.33	149.75	26.44	-4043.06	534.16	-135.55	-2679.64	731.41	13.04	-2757.90	22.15	1.33	-2860.44	24.44	5.69	-4404.92	97.58	1117.70	-4244.00	81.31	993.10	-2815.38	56.81	1259.29	0.00	0.00	0.00	-1892.19	46.18	1542.95	-2733.57	113.08	1582.64	-2879.65	-144.42	1695.95	-3029.18	266.86	1625.51	442.68	1489.97	73.27	1043.29	1530.37	63.85	413.94
3.80000	-2879.64	148.21	-6.19	-2946.25	148.18	15.25	-4042.09	534.18	-135.74	-2679.04	730.93	11.04	-2786.51	21.87	-1.66	-2842.55	22.97	7.94	-4403.85	96.70	1118.44	-4241.43	80.34	993.58	-2816.71	56.15	1260.02	0.00	0.00	0.00	-1892.19	46.18	1542.95	-2727.92	112.74	1582.98	-2872.81	-144.06	1696.28	-3022.73	267.48	1625.43	440.02	1491.05	72.61	1043.26	1529.85	64.08	413.27
3.81000	-2856.85	150.04	-7.04	-2927.02	150.66	13.97	-4041.04	534.18	-135.92	-2678.48	730.40	9.03	-2789.25	21.65	-2.21	-2832.61	23.78	11.27	-4402.69	95.83	1119.13	-4238.77	79.37	994.01	-2818.50	57.03	1259.90	0.00	0.00	0.00	-1892.19	46.18	1542.95	-2733.89	111.23	1583.44	-2865.95	-143.69	1696.59	-3016.25	268.09	1625.35	441.09	1491.64	72.73	1042.59	1525.22	65.64	415.62
3.82000	-2834.73	152.71	-8.26	-2927.23	150.46	8.34	-4039.91	534.15	-136.08	-2677.94	729.83	7.02	-2774.74	22.25	3.13	-2841.55	23.66	9.20	-4401.42	94.96	1119.77	-4236.03	78.41	994.41	-2821.38	54.14	1259.88	0.00	0.00	0.00	-1892.19	46.18	1542.95	-2708.16	111.50	1581.60	-2859.07	-143.30	1696.91	-3009.73	268.70	1625.27	441.26	1490.99	72.56	1042.36	1524.76	65.73	409.76
3.83000	-2793.95	154.54	-5.85	-2903.60	155.16	5.77	-4038.70	534.10	-136.23	-2677.42	729.22	5.00	-2789.06	23.42	0.81	-2830.70	24.23	12.48	-4400.05	94.09	1120.36	-4233.19	77.45	994.76	-2817.56	52.44	1260.13	0.00	0.00	0.00	-1892.19	46.18	1542.95	-2685.42	111.62	1580.69	-2852.15	-142.90	1697.22	-3003.18	269.30	1625.19	438.35	1491.42	72.09	1043.41	1527.25	64.79	413.26
3.84000	-2784.94	155.48	-8.78	-2854.15	155.64	8.17	-4037.41	534.02	-136.37	-2676.93	728.57	2.98	-2750.52	24.19	7.99	-2834.17	24.08	11.98	-4398.59	93.22	1120.91	-4230.26	76.50	995.08	-2801.48	52.47	1260.47	0.00	0.00	0.00	-1892.19	46.18	1542.95	-2710.78	111.58	1580.53	-2845.22	-142.48	1697.53	-2996.60	269.90	1625.12	441.48	1490.96	72.91	1043.11	1527.38	64.91	417.58
3.85000	-2757.22	156.92	-7.26	-2861.75	152.28	5.49	-4036.05	533.92	-136.50	-2676.47	727.87	0.95	-2781.07	22.68	2.63	-2843.93	24.47	10.25	-4397.03	92.36	1121.41	-4227.24	75.55	995.36	-2791.55	54.02	1259.99	0.00	0.00	0.00	-1892.19	46.18	1542.95	-2716.23	111.80	1580.52	-2838.26	-142.06	1697.83	-2989.99	270.49	1625.04	439.47	1491.39	72.65	1043.10	1527.63	64.62	411.96
3.86000	-2734.06	156.60	-6.86	-2812.37	154.04	7.56	-4034.60	533.80	-136.62	-2676.02	727.14	-1.07	-2801.10	23.52	-0.77	-2851.69	25.56	7.78	-4395.36	91.50	1121.86	-4224.13	74.60	995.60	-2771.91	53.88	1260.25	0.00	0.00	0.00	-1892.19	46.18	1542.95	-2706.12	111.77	1579.80	-2831.27	-141.62	1698.13	-2983.35	271.07	1624.97	439.82	1490.10	72.87	1043.58	1532.58	63.17	414.60
3.87000	-2720.00	158.02	-7.43	-2769.64	155.67	11.50	-4033.08	533.65	-136.72	-2675.60	726.36	-3.11	-2754.13	23.71	6.57	-2835.43	23.76	11.06	-4393.59	90.65	1122.26	-4220.93	73.66	995.79	-2768.39	53.90	1259.34	0.00	0.00	0.00	-1892.19	46.18	1542.95	-2681.80	112.40	1578.54	-2824.26	-141.16	1698.43	-2976.68	271.65	1624.89	439.55	1493.09	71.71	1042.45	1527.31	64.80	414.29
3.88000	-2688.72	158.82	-3.97	-2752.99	156.08	10.79	-4031.47	533.48	-136.82	-2675.20	725.54	-5.14	-2763.51	23.74	4.68	-2828.69	23.67	11.99	-4391.72	89.80	1122.61	-4217.63	72.72	995.95	-2781.97	50.91	1258.60	0.00	0.00	0.00	-1892.19	46.18	1542.95	-2664.92	112.08	1576.28	-2817.23	-140.69	1698.73	-2969.98	272.23	1624.82	442.24	1491.91	72.62	1042.11	1524.35	65.57	409.82
3.89000	-2666.94	160.63	-2.51	-2746.54	156.00	8.77	-4029.79	533.29	-136.90	-2674.82	724.68	-7.18	-2728.98	23.52	11.79	-2825.62	24.15	11.54	-4389.75	88.95	1122.92	-4214.24	71.79	996.07	-2769.31	53.11	1258.45	0.00	0.00	0.00	-1892.19	46.18	1542.95	-2674.47	114.13	1576.86	-2810.17	-140.21	1699.01	-2963.24	272.79	1624.74	441.43	1491.16	72.90	1042.29	1525.71	64.88	412.13
3.90000	-2640.13	161.75	0.99	-2698.95	159.20	16.95	-4028.03	533.08	-136.97	-2674.45	723.79	-9.21	-2759.47	22.98	7.18	-2838.61	24.57	8.57	-4387.67	88.10	1123.17	-4210.76	70.86	996.15	-2771.73	53.52	1257.99	0.00	0.00	0.00	-1892.19	46.18	1542.95	-2660.54	113.78	1575.47	-2803.09	-139.72	1699.30	-2956.48	273.35	1624.67	442.37	1491.85	72.79	1043.46	1529.51	63.96	414.92
3.91000	-2613.50	164.18	4.28	-2669.33	160.34	18.38	-4026.19	532.84	-137.02	-2674.11	722.85	-11.25	-2745.90	24.91	8.58	-2818.55	22.66	11.04	-4385.49	87.26	1123.38	-4207.19	69.93	996.19	-2767.90	53.57	1257.20	0.00	0.00	0.00	-1892.19	46.18	1542.95	-2661.99	113.81	1574.35	-2795.99	-139.21	1699.58	-2949.69	273.91	1624.60	439.76	1492.15	71.99	1042.92	1527.18	64.76	414.90
3.92000	-2593.89	167.02	8.40	-2640.93	161.43	19.75	-4024.27	532.58	-137.07	-2673.78	721.88	-13.29	-2765.59	23.72	4.02	-2850.50	21.48	3.59	-4383.20	86.42	1123.53	-4203.52	69.01	996.18	-2755.28	54.34	1256.91	0.00	0.00	0.00	-1892.19	46.18	1542.95	-2647.31	115.77	1571.92	-2788.86	-138.69	1699.86	-2942.86	274.46	1624.53	439.21	1491.78	72.12	1042.52	1523.34	65.71	413.24
3.93000	-2570.70	168.13	10.77	-2613.73	162.49	21.03	-4022.26	532.30	-137.10	-2673.47	720.86	-15.34	-2762.51	23.92	3.80	-2807.36	22.73	10.91	-4380.81	85.59	1123.64	-4199.75	68.09	996.14	-2744.09	54.59	1256.03	0.00	0.00	0.00	-1892.19	46.18	1542.95	-2640.51	117.00	1570.66	-2781.71	-138.16	1700.13	-2936.00	275.00	1624.46	439.95	1490.83	72.68	1042.74	1524.42	65.77	416.88
3.94000	-2546.36	170.42	15.80	-2587.71	163.50	22.25	-4020.18	532.00	-137.12	-2673.17	719.81	-17.38	-2763.88	22.35	3.25	-2836.26	22.45	4.92	-4378.31	84.76	1123.70	-4195.89	67.18	996.06	-2735.63	54.66	1254.99	0.00	0.00	0.00	-1892.19	46.18	1542.95	-2629.31	118.80	1570.32	-2774.53	-137.61	1700.40	-2929.12	275.54	1624.39	439.11	1491.05	72.37	1042.45	1523.84	65.75	414.15
3.95000	-2520.99	174.71	21.41	-2562.83	164.48	23.39	-4018.02	531.68	-137.13	-2672.88	718.73	-19.42	-2755.84	22.86	7.04	-2827.73	22.19	6.76	-4375.70	83.93	1123.70	-4191.94	66.27	995.93	-2742.11	54.72	1253.21	0.00	0.00	0.00	-1892.19	46.18	1542.95	-2613.47	120.13	1567.85	-2767.33	-137.05	1700.67	-2922.20	276.07	1624.32	439.67	1491.55	72.49	1043.65	1531.15	63.91	416.06
3.96000	-2502.64	175.86	26.64	-2539.09	165.41	24.46	-4015.78	531.33	-137.12	-2672.61	717.60	-21.46	-2747.49	20.71	6.63	-2821.49	22.24	6.23	-4372.99	83.11	1123.66	-4187.89	65.37	995.77	-2719.26	54.89	1251.90	0.00	0.00	0.00	-1892.19	46.18	1542.95	-2620.62	122.48	1567.09	-2760.11	-136.48	1700.93	-2915.25	276.59	1624.25	438.99	1491.80	72.28	1043.77	1532.01	63.35	414.05
3.97000	-2485.11	178.30	31.62	-2516.45	166.31	25.47	-4013.46	530.96	-137.11	-2672.36	716.44	-23.50	-2762.06	22.04	3.68	-2834.47	20.45	5.58	-4370.16	82.29	1123.57	-4183.74	64.47	995.57	-2714.53	55.29	1251.78	0.00	0.00	0.00	-1892.19	46.18	1542.95	-2619.68	122.15	1564.33	-2752.87	-135.90	1701.19	-2908.28	277.11	1624.18	438.52	1492.44	71.92	1043.05	1527.31	64.49	413.01
3.98000	-2464.02	178.79	38.78	-2494.90	167.17	26.41	-4011.06	530.58	-137.08	-2672.11	715.24	-25.54	-2795.24	17.33	-2.82	-2846.22	19.34	2.46	-4367.23	81.47	1123.42	-4179.50	63.58	995.32	-2707.61	56.92	1249.99	0.00	0.00	0.00	-1892.19	46.18	1542.95	-2607.42	127.90	1563.51	-2745.60	-135.30	1701.44	-2901.27	277.63	1624.12	441.32	1490.02	73.01	1043.21	1529.89	63.80	415.37
3.99000	-2419.75	182.27	50.05	-2474.41	167.99	27.28	-4008.57	530.17	-137.04	-2671.88	714.01	-27.58	-2791.98	17.77	-3.04	-2847.19	19.87	0.46	-4364.19	80.66	1123.23	-4175.16	62.69	995.03	-2674.14	58.51	1248.95	0.00	0.00	0.00	-1892.19	46.18	1542.95	-2612.97	128.62	1562.01	-2738.31	-134.68	1701.69	-2894.23	278.13	1624.05	443.18	1491.54	73.21	1043.44	1528.99	64.00	413.35
4.00000	-2409.09	183.66	54.58	-2454.96	168.78	28.09	-4006.01	529.74	-136.98	-2671.65	712.73	-29.62	-2764.09	20.50	2.00	-2852.51	19.76	0.02	-4361.04	79.85	1122.99	-4170.72	61.81	994.71	-2675.92	59.01	1248.20	0.00	0.00	0.00	-1892.19	46.18	1542.95	-2602.63	129.56	1559.45	-2731.00	-134.06	1701.93	-2887.17	278.64	1623.99	443.88	1490.84	73.53	1042.20	1524.26	65.76	415.12
4.01000	-2392.80	183.53	63.79	-2436.52	169.53	28.84	-4003.37	529.29	-136.92	-2671.43	711.43	-31.65	-2748.42	19.58	6.52	-2845.30	19.48	2.24	-4357.78	79.05	1122.69	-4166.18	60.93	994.34	-2672.17	60.55	1246.87	0.00	0.00	0.00	-1892.19	46.18	1542.95	-2627.87	132.20	1558.94	-2723.67	-133.42	1702.17	-2880.07	279.13	1623.93	440.07	1491.08	72.40	1042.01	1523.75	65.88	412.92
4.02000	-2414.98	181.55	63.82	-2419.08	170.25	29.52	-4000.64	528.82	-136.84	-2671.22	710.09	-33.69	-2762.11	22.52	2.60	-2835.67	19.69	3.60	-4354.40	78.25	1122.35	-4161.54	60.05	993.93	-2678.03	61.15	1246.09	0.00	0.00	0.00	-1892.19	46.18	1542.95	-2587.10	136.78	1555.50	-2716.32	-132.77	1702.41	-2872.94	279.62	1623.87	440.52	1490.55	72.68	1043.21	1529.57	64.04	415.04
4.03000	-2368.58	181.92	74.53	-2402.61	170.93	30.15	-3997.84	528.33	-136.75	-2671.02	708.71	-35.72	-2747.25	22.21	4.73	-2838.65	19.41	2.30	-4350.92	77.45	1121.95	-4156.81	59.18	993.48	-2673.35	61.74	1245.08	0.00	0.00	0.00	-1892.19	46.18	1542.95	-2549.38	137.69	1552.46	-2708.94	-132.10	1702.64	-2865.79	280.11	1623.81	438.84	1490.34	72.47	1043.23	1528.06	64.34	413.62
4.04000	-2356.40	181.40	77.34	-2387.09	171.58	30.72	-3994.95	527.82	-136.65	-2670.82	707.31	-37.74	-2768.41	21.21	0.77	-2829.37	20.37	3.77	-4347.32	76.66	1121.50	-4151.97	58.32	992.98	-2659.21	63.48	1243.74	0.00	0.00	0.00	-1892.19	46.18	1542.95	-2567.52	139.07	1550.38	-2701.54	-131.43	1702.86	-2858.60	280.59	1623.75	439.02	1491.35	72.16	1043.09	1526.45	64.82	415.41
4.05000	-2348.43	183.99	78.75	-2372.50	172.20	31.23	-3991.98	527.29	-136.53	-2670.63	705.86	-39.77	-2794.37	17.76	-3.32	-2837.48	18.95	1.93	-4343.61	75.87	1121.00	-4147.04	57.46	992.45	-2653.83	64.19	1243.25	0.00	0.00	0.00	-1892.19	46.18	1542.95	-2557.84	141.40	1549.95	-2694.12	-130.74	1703.08	-2851.38	281.06	1623.69	437.91	1490.99	72.27	1041.86	1521.85	66.40	416.67
4.06000	-2361.21	182.80	73.01	-2358.81	172.79	31.69	-3988.93	526.74	-136.41	-2670.45	704.39	-41.79	-2736.41	19.53	6.87	-2846.85	20.55	-0.10	-4339.78	75.09	1120.45	-4142.00	56.61	991.88	-2645.45	64.55	1243.70	0.00	0.00	0.00	-1892.19	46.18	1542.95	-2554.51	145.05	1546.91	-2686.68	-130.03	1703.30	-2844.14	281.53	1623.64	438.46	1494.18	71.49	1041.71	1520.57	66.87	414.23
4.07000	-2345.47	181.45	70.65	-2346.00	173.35	32.09	-3985.80	526.17	-136.27	-2670.26	702.88	-43.80	-2738.25	20.73	6.73	-2833.35	21.16	3.36	-4335.84	74.31	1119.85	-4136.86	55.76	991.26	-2646.30	66.32	1242.95	0.00	0.00	0.00	-1892.19	46.18	1542.95	-2540.36	146.95	1546.45	-2679.22	-129.31	1703.51	-2836.87	281.99	1623.58	439.60	1492.78	72.10	1042.45	1523.58	66.05	411.67
4.08000	-2348.30	179.77	66.94	-2334.05	173.87	32.45	-3982.59	525.58	-136.12	-2670.08	701.34	-45.81	-2750.51	21.56	3.56	-2847.04	20.46	-0.05	-4331.78	73.54	1119.20	-4131.63	54.92	990.60	-2633.21	67.94	1241.74	0.00	0.00	0.00	-1892.19	46.18	1542.95	-2542.76	148.03	1545.97	-2671.74	-128.58	1703.72	-2829.56	282.44	1623.53	439.19	1490.52	72.51	1042.26	1525.60	65.25	412.55
4.09000	-2338.90	179.72	64.32	-2322.93	174.37	32.75	-3979.30	524.97	-135.95	-2669.90	699.76	-47.82	-2787.02	19.55	-1.97	-2821.03	18.26	3.68	-4327.60	72.76	1118.50	-4126.29	54.08	989.90	-2629.86	70.16	1241.47	0.00	0.00	0.00	-1892.19	46.18	1542.95	-2540.92	151.96	1544.18	-2664.24	-127.84	1703.92	-2822.23	282.89	1623.48	441.70	1492.60	72.39	1042.38	1526.03	65.05	412.04
4.10000	-2337.73	177.91	58.48	-2312.63	174.84	33.01	-3975.92	524.35	-135.78	-2669.72	698.16	-49.82	-2722.11	22.90	8.07	-2829.22	18.66	1.89	-4323.31	72.00	1117.74	-4120.84	53.25	989.16	-2624.91	72.23	1241.03	0.00	0.00	0.00	-1892.19	46.18	1542.95	-2513.15	156.41	1542.52	-2656.71	-127.08	1704.12	-2814.87	283.34	1623.43	442.59	1491.37	72.96	1042.66	1522.86	65.88	415.60
4.11000	-2342.40	179.73	52.42	-2303.11	175.28	33.22	-3972.46	523.70	-135.59	-2669.54	696.52	-51.81	-2763.46	19.80	0.20	-2824.53	19.10	2.57	-4318.90	71.24	1116.93	-4115.30	52.42	988.37	-2621.62	75.37	1240.38	0.00	0.00	0.00	-1892.19	46.18	1542.95	-2522.05	159.25	1542.10	-2649.17	-126.31	1704.31	-2807.48	283.78	1623.38	441.93	1490.94	72.91	1042.12	1523.05	65.97	412.83
4.12000	-2351.26	180.02	44.80	-2294.37	175.69	33.38	-3968.92	523.04	-135.39	-2669.36	694.85	-53.80	-2755.09	18.71	0.82	-2845.03	17.69	-1.00	-4314.38	70.48	1116.07	-4109.65	51.60	987.55	-2615.47	77.39	1240.80	0.00	0.00	0.00	-1892.19	46.18	1542.95	-2547.71	159.87	1541.71	-2641.60	-125.53	1704.50	-2800.06	284.21	1623.33	440.14	1490.58	72.66	1042.94	1526.57	65.00	411.79
4.13000	-2323.44	178.77	41.97	-2286.36	176.08	33.50	-3965.30	522.36	-135.17	-2669.17	693.16	-55.78	-2778.92	19.10	-3.22	-2841.87	18.00	0.16	-4309.73	69.72	1115.16	-4103.89	50.78	986.68	-2597.72	79.43	1240.15	0.00	0.00	0.00	-1892.19	46.18	1542.95	-2497.05	163.47	1538.82	-2634.02	-124.73	1704.68	-2792.61	284.64	1623.28	443.26	1488.74	73.92	1042.20	1525.26	65.33	411.64
4.14000	-2309.26	177.42	37.05	-2279.09	176.44	33.58	-3961.60	521.66	-134.95	-2668.99	691.43	-57.76	-2757.94	19.22	2.03	-2833.44	18.81	-0.31	-4304.97	68.98	1114.19	-4098.04	49.98	985.77	-2600.15	81.27	1240.23	0.00	0.00	0.00	-1892.19	46.18	1542.95	-2477.34	168.23	1538.85	-2626.42	-123.93	1704.86	-2785.13	285.06	1623.24	441.40	1490.70	72.62	1042.71	1527.07	64.75	412.88
4.15000	-2307.74	180.23	30.61	-2272.51	176.78	33.62	-3957.81	520.94	-134.71	-2668.80	689.67	-59.73	-2754.73	18.84	3.28	-2829.23	19.43	0.83	-4300.08	68.23	1113.18	-4092.08	49.17	984.81	-2581.50	84.54	1240.62	0.00	0.00	0.00	-1892.19	46.18	1542.95	-2480.27	170.93	1537.11	-2618.79	-123.10	1705.03	-2777.62	285.47	1623.19	441.90	1491.30	72.57	1042.92	1526.80	64.76	415.50
4.16000	-2308.18	180.95	23.02	-2266.60	177.09	33.62	-3953.94	520.20	-134.46	-2668.60	687.88	-61.69	-2747.52	17.97	4.34	-2832.70	17.52	-0.68	-4295.07	67.49	1112.11	-4086.01	48.37	983.82	-2573.66	85.84	1240.37	0.00	0.00	0.00	-1892.19	46.18	1542.95	-2475.71	173.58	1536.54	-2611.15	-122.27	1705.20	-2770.09	285.88	1623.15	438.56	1491.26	72.20	1042.60	1527.45	64.58	415.64
4.17000	-2274.72	180.19	23.06	-2261.35	177.38	33.58	-3949.99	519.45	-134.19	-2668.40	686.07	-63.64	-2795.24	18.95	-3.32	-2807.06	18.34	3.56	-4289.95	66.76	1110.98	-4079.84	47.58	982.78	-2576.75	88.71	1240.43	0.00	0.00	0.00	-1892.19	46.18	1542.95	-2493.90	177.15	1536.72	-2603.49	-121.42	1705.36	-2762.53	286.29	1623.11	440.05	1491.85	72.26	1042.53	1526.79	64.67	414.95
4.18000	-2280.39	179.02	20.08	-2256.74	177.65	33.50	-3945.96	518.68	-133.92	-2668.19	684.22	-65.58	-2767.41	20.60	0.39	-2820.13	17.53	1.02	-4284.70	66.03	1109.81	-4073.56	46.80	981.70	-2555.85	91.44	1241.93	0.00	0.00	0.00	-1892.19	46.18	1542.95	-2462.11	179.56	1536.80	-2595.81	-120.56	1705.52	-2754.93	286.69	1623.07	439.88	1492.25	72.10	1041.85	1523.38	65.76	415.63
4.19000	-2286.42	178.44	16.82	-2252.73	177.89	33.39	-3941.84	517.89	-133.63	-2667.97	682.35	-67.52	-2746.73	20.82	5.31	-2805.57	17.63	2.78	-4279.32	65.30	1108.58	-4067.17	46.02	980.57	-2569.33	94.98	1241.69	0.00	0.00	0.00	-1892.19	46.18	1542.95	-2463.75	180.02	1537.60	-2588.10	-119.68	1705.67	-2747.31	287.08	1623.04	441.52	1490.35	73.07	1041.96	1526.01	64.87	416.01
4.20000	-2279.99	177.27	16.22	-2249.31	178.12	33.25	-3937.65	517.09	-133.33	-2667.75	680.45	-69.45	-2746.91	21.89	5.28	-2814.12	17.55	0.64	-4273.83	64.58	1107.30	-4060.68	45.24	979.41	-2544.69	96.67	1243.66	0.00	0.00	0.00	-1892.19	46.18	1542.95	-2464.85	182.83	1539.58	-2580.39	-118.79	1705.82	-2739.67	287.47	1623.00	441.59	1490.27	72.92	1042.73	1526.88	64.86	416.03
4.21000	-2277.91	178.56	15.90	-2246.45	178.32	33.07	-3933.36	516.27	-133.02	-2667.51	678.52	-71.36	-2790.02	17.12	-4.11	-2802.17	18.52	2.83	-4268.21	63.87	1105.96	-4054.08	44.48	978.20	-2538.81	98.80	1244.94	0.00	0.00	0.00	-1892.19	46.18	1542.95	-2463.33	185.54	1538.75	-2572.65	-117.89	1705.96	-2731.99	287.85	1622.97	442.53	1490.43	73.07	1043.01	1527.36	64.82	412.25
4.22000	-2281.33	177.63	15.25	-2244.13	178.50	32.87	-3929.00	515.43	-132.69	-2667.27	676.56	-73.27	-2793.05	18.92	-6.62	-2807.81	17.26	1.12	-4262.46	63.15	1104.57	-4047.37	43.71	976.94	-2527.96	101.79	1246.78	0.00	0.00	0.00	-1892.19	46.18	1542.95	-2461.18	187.76	1540.15	-2564.89	-116.98	1706.10	-2724.28	288.22	1622.94	442.84	1488.29	73.73	1043.01	1524.93	65.39	410.82
4.23000	-2297.32	177.81	11.09	-2242.33	178.66	32.64	-3924.55	514.57	-132.35	-2667.01	674.58	-75.17	-2799.38	17.28	-9.30	-2790.27	18.22	2.28	-4256.59	62.45	1103.13	-4040.55	42.96	975.65	-2536.63	102.39	1248.30	0.00	0.00	0.00	-1892.19	46.18	1542.95	-2441.28	191.22	1540.69	-2557.12	-116.05	1706.23	-2716.55	288.60	1622.91	443.15	1491.18	73.07	1043.71	1530.67	63.64	411.45
4.24000	-2302.43	177.50	9.65	-2241.03	178.81	32.38	-3920.02	513.70	-132.00	-2666.74	672.57	-77.06	-2744.42	19.39	-1.83	-2813.66	18.36	-2.72	-4250.60	61.75	1101.63	-4033.63	42.21	974.31	-2538.42	105.72	1249.61	0.00	0.00	0.00	-1892.19	46.18	1542.95	-2414.48	193.65	1540.59	-2549.32	-115.11	1706.35	-2708.79	288.96	1622.88	439.17	1491.62	72.07	1043.00	1529.19	63.95	413.39
4.25000	-2293.33	177.93	12.09	-2240.20	178.93	32.10	-3915.40	512.81	-131.64	-2666.46	670.53	-78.93	-2745.22	15.93	-6.07	-2809.76	18.21	-2.48	-4244.47	61.05	1100.08	-4026.60	41.47	972.93	-2517.99	107.85	1251.36	0.00	0.00	0.00	-1892.19	46.18	1542.95	-2398.69	196.63	1541.61	-2541.51	-114.16	1706.47	-2701.00	289.32	1622.85	439.28	1490.27	72.66	1043.76	1531.23	63.53	411.97
4.26000	-2293.84	178.46	12.86	-2239.82	179.04	31.79	-3910.71	511.91	-131.26	-2666.16	668.47	-80.80	-2757.65	17.16	-9.86	-2790.53	18.68	-0.07	-4238.22	60.36	1098.48	-4019.45	40.73	971.50	-2504.72	111.48	1252.47	0.00	0.00	0.00	-1892.19	46.18	1542.95	-2399.02	197.65	1543.89	-2533.68	-113.19	1706.58	-2693.18	289.67	1622.83	442.79	1491.60	72.71	1042.47	1527.19	64.46	410.57
4.27000	-2271.25	179.79	17.93	-2239.86	179.14	31.46	-3905.92	510.99	-130.87	-2665.85	666.39	-82.65	-2771.31	14.59	-15.02	-2781.42	17.08	1.07	-4231.84	59.68	1096.82	-4012.20	40.00	970.03	-2490.93	114.25	1254.15	0.00	0.00	0.00	-1892.19	46.18	1542.95	-2387.52	200.48	1545.41	-2525.83	-112.21	1706.69	-2685.34	290.02	1622.80	443.43	1489.28	73.50	1042.34	1525.42	65.42	412.89
4.28000	-2286.09	179.07	16.06	-2240.32	179.22	31.11	-3901.06	510.06	-130.47	-2665.52	664.27	-84.50	-2752.60	14.43	-13.75	-2786.56	16.37	1.01	-4225.34	58.99	1095.10	-4004.83	39.28	968.52	-2497.04	116.35	1254.39	0.00	0.00	0.00	-1892.19	46.18	1542.95	-2396.46	202.13	1547.11	-2517.97	-111.22	1706.79	-2677.47	290.36	1622.78	441.92	1489.89	73.08	1042.79	1527.06	64.56	415.95
4.29000	-2283.13	178.86	17.10	-2241.15	179.28	30.74	-3896.11	509.11	-130.06	-2665.17	662.14	-86.33	-2751.23	13.05	-15.59	-2769.31	17.54	4.91	-4218.70	58.32	1093.34	-3997.36	38.57	966.96	-2490.98	117.29	1254.62	0.00	0.00	0.00	-1892.19	46.18	1542.95	-2385.13	205.70	1547.60	-2510.09	-110.21	1706.89	-2669.57	290.70	1622.76	442.83	1490.10	73.23	1042.03	1522.89	66.30	411.58
4.30000	-2286.39	179.20	16.79	-2242.34	179.33	30.35	-3891.07	508.14	-129.63	-2664.81	659.98	-88.14	-2759.44	11.81	-18.89	-2769.10	15.57	6.22	-4211.93	57.65	1091.51	-3989.77	37.86	965.36	-2483.96	119.69	1255.75	0.00	0.00	0.00	-1892.19	46.18	1542.95	-2373.09	208.96	1549.31	-2502.19	-109.20	1706.98	-2661.64	291.03	1622.75	442.89	1490.45	73.24	1042.43	1524.65	65.30	411.70
4.31000	-2272.09	179.75	19.32	-2243.88	179.36	29.95	-3885.96	507.16	-129.19	-2664.43	657.80	-89.95	-2751.08	9.79	-17.66	-2763.55	15.59	8.73	-4205.03	56.98	1089.64	-3982.07	37.15	963.72	-2477.16	121.99	1256.80	0.00	0.00	0.00	-1892.19	46.18	1542.95	-2360.99	208.80	1549.76	-2494.27	-108.16	1707.06	-2653.69	291.36	1622.73	439.15	1492.80	71.93	1042.90	1526.51	64.70	417.25
4.32000	-2266.49	180.98	20.08	-2245.72	179.39	29.53	-3880.75	506.16	-128.74	-2664.03	655.59	-91.74	-2735.59	9.82	-14.43	-2753.53	15.26	12.62	-4198.01	56.32	1087.70	-3974.26	36.46	962.03	-2470.57	124.20	1257.75	0.00	0.00	0.00	-1892.19	46.18	1542.95	-2341.35	210.78	1549.91	-2486.34	-107.12	1707.14	-2645.71	291.68	1622.72	441.09	1492.25	72.67	1043.15	1526.77	64.71	414.47
4.33000	-2286.33	180.90	16.62	-2247.86	179.40	29.10	-3875.47	505.15	-128.27	-2663.61	653.36	-93.52	-2724.20	8.41	-11.18	-2729.95	15.88	18.78	-4190.84	55.67	1085.72	-3966.33	35.77	960.30	-2464.16	126.30	1258.63	0.00	0.00	0.00	-1892.19	46.18	1542.95	-2344.99	213.15	1550.84	-2478.39	-106.06	1707.21	-2637.70	292.00	1622.71	441.03	1492.33	72.29	1043.18	1527.30	64.64	415.04
4.34000	-2275.23	181.03	18.19	-2250.27	179.40	28.66	-3870.10	504.13	-127.80	-2663.16	651.11	-95.28	-2707.76	8.41	-8.28	-2726.86	15.95	20.40	-4183.55	55.02	1083.67	-3958.29	35.09	958.52	-2457.92	128.31	1259.41	0.00	0.00	0.00	-1892.19	46.18	1542.95	-2352.88	213.83	1551.20	-2470.43	-104.99	1707.28	-2629.66	292.31	1622.70	439.54	1492.77	71.54	1043.57	1530.21	63.93	415.04
4.35000	-2287.48	179.64	15.40	-2252.92	179.39	28.21	-3864.64	503.09	-127.31	-2662.70	648.84	-97.03	-2688.63	9.32	-5.74	-2715.64	16.17	22.66	-4176.12	54.38	1081.58	-3950.14	34.41	956.70	-2451.82	130.22	1260.12	0.00	0.00	0.00	-1892.19	46.18	1542.95	-2343.17	216.13	1550.89	-2462.44	-103.90	1707.34	-2621.60	292.61	1622.69	439.95	1491.26	72.58	1043.00	1528.11	64.07	414.12
4.36000	-2284.94	180.65	15.00	-2255.80	179.37	27.75	-3859.10	502.04	-126.80	-2662.21	646.54	-98.76	-2659.80	10.40	-0.92	-2706.65	17.71	24.65	-4168.56	53.74	1079.42	-3941.87	33.75	954.84	-2445.85	132.03	1260.75	0.00	0.00	0.00	-1892.19	46.18	1542.95	-2334.57	216.52	1551.32	-2454.45	-102.81	1707.39	-2613.51	292.91	1622.69	440.16	1490.04	72.98	1042.25	1526.65	64.73	414.75
4.37000	-2287.46	178.90	13.11	-2258.88	179.34	27.28	-3853.48	500.97	-126.29	-2661.69	644.22	-100.48	-2649.58	11.07	-0.57	-2680.78	18.39	28.22	-4160.87	53.11	1077.22	-3933.49	33.09	952.93	-2439.99	133.75	1261.30	0.00	0.00	0.00	-1892.19	46.18	1542.95	-2343.80	217.41	1552.01	-2446.43	-101.70	1707.44	-2605.39	293.20	1622.69	441.36	1490.90	72.67	1042.33	1524.96	65.48	414.71
4.38000	-2286.52	179.71	12.36	-2262.13	179.30	26.81	-3847.77	499.89	-125.76	-2661.15	641.89	-102.19	-2642.85	12.71	-1.19	-2653.35	20.48	31.09	-4153.04	52.48	1074.95	-3924.99	32.43	950.97	-2434.22	135.38	1261.77	0.00	0.00	0.00	-1892.19	46.18	1542.95	-2333.54	219.16	1550.59	-2438.40	-100.57	1707.48	-2597.24	293.49	1622.69	441.40	1491.87	72.25	1042.47	1525.17	65.38	412.21
4.39000	-2303.46	179.95	7.57	-2265.54	179.25	26.33	-3841.97	498.79	-125.22	-2660.59	639.53	-103.87	-2605.76	16.23	3.22	-2657.57	22.84	28.08	-4145.07	51.86	1072.63	-3916.38	31.79	948.97	-2428.52	136.91	1262.17	0.00	0.00	0.00	-1892.19	46.18	1542.95	-2330.14	219.50	1551.21	-2430.35	-99.44	1707.52	-2589.07	293.77	1622.69	439.89	1491.91	72.12	1043.43	1529.98	63.82	412.75
4.40000	-2294.15	179.85	8.72	-2269.09	179.20	25.86	-3836.09	497.69	-124.66	-2660.00	637.15	-105.55	-2599.41	18.11	0.90	-2637.99	25.80	27.98	-4136.97	51.24	1070.25	-3907.65	31.15	946.93	-2422.88	138.36	1262.50	0.00	0.00	0.00	-1892.19	46.18	1542.95	-2299.08	219.52	1550.24	-2422.29	-98.29	1707.55	-2580.88	294.05	1622.70	443.62	1489.77	73.33	1043.67	1530.45	63.68	413.56
4.41000	-2296.77	179.22	6.38	-2272.75	179.14	25.38	-3830.13	496.56	-124.09	-2659.38	634.75	-107.20	-2577.83	20.60	0.72	-2613.50	27.96	28.09	-4128.73	50.63	1067.82	-3898.81	30.52	944.84	-2417.27	139.71	1262.76	0.00	0.00	0.00	-1892.19	46.18	1542.95	-2283.23	222.23	1548.80	-2414.22	-97.13	1707.57	-2572.65	294.32	1622.70	442.63	1490.82	72.60	1043.46	1530.20	63.53	411.78
4.42000	-2285.60	180.52	8.67	-2276.49	179.08	24.90	-3824.08	495.43	-123.51	-2658.73	632.33	-108.84	-2558.60	24.14	0.97	-2580.81	30.93	29.71	-4120.35	50.03	1065.33	-3889.84	29.90	942.71	-2411.68	140.98	1262.95	0.00	0.00	0.00	-1892.19	46.18	1542.95	-2279.77	220.47	1548.73	-2406.12	-95.95	1707.59	-2564.40	294.59	1622.71	441.43	1492.27	72.70	1042.55	1526.85	64.71	412.76
4.43000	-2304.27	178.78	3.28	-2280.30	179.01	24.43	-3817.94	494.28	-122.92	-2658.05	629.90	-110.46	-2545.92	27.20	-1.08	-2557.00	33.77	28.93	-4111.83	49.43	1062.79	-3880.76	29.28	940.53	-2406.09	142.16	1263.07	0.00	0.00	0.00	-1892.19	46.18	1542.95	-2275.65	219.93	1547.26	-2398.02	-94.76	1707.60	-2556.12	294.85	1622.72	440.23	1490.80	72.82	1042.16	1523.45	65.93	412.51
4.44000	-2293.46	180.03	5.06	-2284.15	178.94	23.96	-3811.72	493.12	-122.31	-2657.34	627.44	-112.06	-2521.52	30.98	-0.06	-2535.45	37.65	27.07	-4103.18	48.84	1060.19	-3871.57	28.67	938.31	-2400.47	143.25	1263.12	0.00	0.00	0.00	-1892.19	46.18	1542.95	-2273.17	222.16	1547.54	-2389.89	-93.56	1707.60	-2547.82	295.10	1622.74	440.40	1491.60	72.25	1042.12	1522.61	66.24	414.14
4.45000	-2301.77	179.96	2.74	-2288.02	178.86	23.49	-3805.42	491.95	-121.70	-2656.60	624.97	-113.65	-2486.92	34.49	2.27	-2518.51	40.25	25.48	-4094.38	48.25	1057.53	-3862.25	28.07	936.04	-2394.82	144.26	1263.12	0.00	0.00	0.00	-1892.19	46.18	1542.95	-2265.23	220.61	1546.64	-2381.76	-92.35	1707.60	-2539.49	295.35	1622.75	442.63	1489.68	73.28	1041.65	1522.34	66.09	413.56
4.46000	-2281.41	179.75	5.71	-2291.89	178.79	23.04	-3799.02	490.77	-121.06	-2655.83	622.48	-115.21	-2480.24	36.02	-1.38	-2494.87	43.43	23.44	-4085.44	47.67	1054.81	-3852.81	27.48	933.72	-2389.11	145.18	1263.05	0.00	0.00	0.00	-1892.19	46.18	1542.95	-2260.96	221.21	1546.24	-2373.61	-91.12	1707.59	-2531.14	295.60	1622.77	444.06	1490.19	73.39	1042.46	1526.67	65.07	413.40
4.47000	-2312.31	179.20	-0.79	-2295.74	178.71	22.59	-3792.55	489.57	-120.42	-2655.02	619.97	-116.76	-2442.35	38.70	1.78	-2479.38	44.93	19.76	-4076.37	47.10	1052.04	-3843.26	26.90	931.36	-2383.33	146.02	1262.92	0.00	0.00	0.00	-1892.19	46.18	1542.95	-2240.76	223.28	1545.68	-2365.44	-89.88	1707.57	-2522.75	295.84	1622.79	442.52	1490.96	73.13	1042.93	1528.88	64.37	414.33
4.48000	-2298.50	177.72	1.43	-2299.52	178.63	22.15	-3785.98	488.36	-119.76	-2654.18	617.44	-118.29	-2414.36	40.34	1.84	-2438.46	47.44	21.97	-4067.15	46.53	1049.21	-3833.58	26.32	928.96	-2377.45	146.77	1262.73	0.00	0.00	0.00	-1892.19	46.18	1542.95	-2255.39	221.96	1545.70	-2357.26	-88.62	1707.55	-2514.35	296.07	1622.82	439.60	1490.72	72.81	1042.73	1527.33	64.46	415.26
4.49000	-2311.60	179.59	-2.91	-2291.69	180.07	24.66	-3779.33	487.14	-119.09	-2653.30	614.90	-119.80	-2376.77	42.36	5.37	-2406.60	48.89	21.64	-4057.79	45.97	1046.32	-3823.79	25.75	926.51	-2371.45	147.45	1262.49	0.00	0.00	0.00	-1892.19	46.18	1542.95	-2261.34	222.43	1546.31	-2349.07	-87.36	1707.52	-2505.91	296.30	1622.85	442.66	1490.48	73.13	1043.59	1531.97	63.13	417.93
4.50000	-2306.55	180.97	-2.06	-2305.00	180.41	21.61	-3772.59	485.91	-118.41	-2652.39	612.34	-121.29	-2346.71	44.39	6.35	-2372.90	49.60	22.45	-4048.28	45.41	1043.38	-3813.87	25.19	924.01	-2365.33	148.04	1262.19	0.00	0.00	0.00	-1892.19	46.18	1542.95	-2211.27	222.77	1543.84	-2340.86	-86.08	1707.48	-2497.45	296.52	1622.87	441.88	1491.81	72.57	1043.38	1530.07	64.17	413.90
4.51000	-2293.17	181.21	0.44	-2318.49	175.67	18.93	-3765.77	484.66	-117.71	-2651.44	609.77	-122.76	-2312.31	45.68	11.14	-2353.54	48.67	20.08	-4038.63	44.86	1040.38	-3803.84	24.64	921.47	-2359.05	148.56	1261.84	0.00	0.00	0.00	-1892.19	46.18	1542.95	-2211.01	221.86	1544.14	-2332.64	-84.78	1707.44	-2488.97	296.74	1622.91	442.08	1491.38	72.82	1042.58	1528.28	64.70	412.63
4.52000	-2309.98	179.37	-1.82	-2331.78	179.38	16.13	-3758.86	483.41	-117.00	-2650.45	607.18	-124.21	-2289.57	44.27	12.19	-2317.50	48.60	21.28	-4028.84	44.32	1037.32	-3793.68	24.09	918.89	-2352.61	148.99	1261.44	0.00	0.00	0.00	-1892.19	46.18	1542.95	-2193.79	223.09	1543.18	-2324.40	-83.48	1707.39	-2480.45	296.95	1622.94	440.04	1492.16	72.19	1043.08	1527.71	64.54	413.33
4.53000	-2305.32	178.78	-0.55	-2321.54	177.36	19.42	-3751.87	482.14	-116.28	-2649.42	604.57	-125.63	-2234.57	45.09	19.18	-2284.44	48.49	22.24	-4018.90	43.78	1034.20	-3783.40	23.56	916.25	-2345.97	149.35	1260.99	0.00	0.00	0.00	-1892.19	46.18	1542.95	-2198.38	223.70	1544.00	-2316.16	-82.16	1707.33	-2471.92	297.16	1622.98	436.35	1493.11	71.16	1043.01	1528.58	64.16	413.45
4.54000	-2293.02	178.42	2.47	-2296.43	177.41	24.38	-3744.78	480.86	-115.54	-2648.36	601.95	-127.04	-2198.01	46.42	22.13	-2255.64	47.99	22.59	-4008.82	43.25	1031.03	-3772.99	23.03	913.57	-2339.14	149.64	1260.49	0.00	0.00	0.00	-1892.19	46.18	1542.95	-2198.72	222.81	1543.09	-2307.89	-80.83	1707.27	-2463.35	297.36	1623.02	439.70	1491.63	72.24	1042.65	1526.74	64.63	414.29
4.55000	-2280.32	178.52	4.24	-2287.69	177.66	26.38	-3737.61	479.58	-114.79	-2647.25	599.32	-128.43	-2163.12	47.75	24.83	-2223.48	46.38	24.57	-3998.59	42.72	1027.79	-3762.47	22.51	910.85	-2332.07	149.85	1259.95	0.00	0.00	0.00	-1892.19	46.18	1542.95	-2173.51	222.45	1541.84	-2299.62	-79.48	1707.19	-2454.77	297.56	1623.06	439.57	1490.83	72.51	1042.75	1527.14	64.75	415.08
4.56000	-2299.00	178.54	0.03	-2294.32	178.35	24.91	-3730.36	478.28	-114.03	-2646.10	596.67	-129.79	-2129.88	49.07	27.31	-2226.40	44.65	20.67	-3988.21	42.21	1024.50	-3751.82	22.00	908.07	-2324.77	149.98	1259.36	0.00	0.00	0.00	-1892.19	46.18	1542.95	-2165.76	222.19	1541.40	-2291.33	-78.12	1707.12	-2446.15	297.75	1623.10	441.56	1489.69	72.97	1042.88	1525.32	65.31	417.09
4.57000	-2295.14	179.25	0.64	-2310.66	179.32	21.16	-3723.01	476.97	-113.26	-2644.91	594.00	-131.13	-2098.25	50.39	29.56	-2214.58	44.34	18.96	-3977.68	41.69	1021.15	-3741.05	21.50	905.26	-2317.20	150.04	1258.73	0.00	0.00	0.00	-1892.19	46.18	1542.95	-2153.64	222.50	1540.45	-2283.03	-76.75	1707.03	-2437.51	297.94	1623.15	439.99	1491.72	72.09	1043.15	1529.55	64.23	417.00
4.58000	-2301.92	176.85	-1.81	-2331.05	180.37	16.34	-3715.58	475.65	-112.47	-2643.67	591.33	-132.45	-2068.19	51.70	31.59	-2188.94	44.19	22.71	-3967.01	41.19	1017.74	-3730.15	21.00	902.39	-2309.35	150.03	1258.06	0.00	0.00	0.00	-1892.19	46.18	1542.95	-2154.15	222.91	1540.80	-2274.72	-75.37	1706.94	-2428.85	298.12	1623.20	443.91	1489.19	73.73	1043.18	1529.31	64.11	413.18
4.59000	-2307.55	175.95	-4.55	-2349.84	181.33	11.66	-3708.06	474.32	-111.67	-2642.39	588.64	-133.74	-2039.67	53.01	33.41	-2135.97	44.74	32.15	-3956.19	40.69	1014.27	-3719.12	20.52	899.48	-2301.20	149.95	1257.35	0.00	0.00	0.00	-1892.19	46.18	1542.95	-2143.60	223.61	1540.89	-2266.39	-73.97	1706.84	-2420.16	298.29	1623.26	440.59	1489.13	72.95	1042.64	1526.75	65.07	413.91
4.60000	-2294.51	175.72	-2.74	-2361.36	182.02	8.33	-3700.46	472.98	-110.85	-2641.07	585.94	-135.01	-2012.66	54.30	35.03	-2116.33	43.20	35.29	-3945.21	40.20	1010.75	-3707.98	20.04	896.52	-2292.74	149.80	1256.61	0.00	0.00	0.00	-1892.19	46.18	1542.95	-2151.13	223.74	1540.77	-2258.06	-72.56	1706.73	-2411.45	298.46	1623.31	437.23	1491.19	71.63	1042.52	1526.60	65.06	413.44
4.61000	-2291.92	176.96	-2.89	-2359.97	182.25	7.55	-3692.77	471.64	-110.02	-2639.70	583.23	-136.26	-1987.12	55.58	36.46	-2067.60	44.91	46.01	-3934.09	39.71	1007.16	-3696.70	19.57	893.52	-2283.93	149.59	1255.83	0.00	0.00	0.00	-1892.19	46.18	1542.95	-2149.59	224.46	1539.77	-2249.71	-71.14	1706.61	-2402.71	298.63	1623.37	442.82	1488.89	73.68	1042.92	1526.18	65.01	413.47
4.62000	-2278.09	178.97	-1.36	-2343.53	182.04	9.59	-3684.99	470.28	-109.18	-2638.28	580.50	-137.48	-1963.02	56.84	37.69	-2037.06	46.87	53.34	-3922.82	39.23	1003.52	-3685.30	19.11	890.47	-2274.78	149.30	1255.02	0.00	0.00	0.00	-1892.19	46.18	1542.95	-2131.65	223.91	1539.27	-2241.35	-69.70	1706.49	-2393.94	298.79	1623.44	442.71	1490.22	73.25	1043.11	1529.64	64.03	409.83
4.63000	-2288.62	177.82	-2.96	-2331.01	181.36	11.37	-3677.12	468.91	-108.33	-2636.81	577.77	-138.68	-1940.32	58.09	38.74	-2014.12	47.72	59.71	-3911.39	38.76	999.82	-3673.77	18.66	887.37	-2265.25	148.95	1254.18	0.00	0.00	0.00	-1892.19	46.18	1542.95	-2129.45	223.33	1538.53	-2232.97	-68.25	1706.36	-2385.15	298.94	1623.50	440.32	1489.96	72.78	1043.60	1530.98	63.43	413.37
4.64000	-2287.44	179.42	-3.74	-2361.70	183.07	5.68	-3669.16	467.54	-107.46	-2635.29	575.02	-139.85	-1918.99	59.33	39.62	-1970.22	48.93	69.67	-3899.81	38.29	996.05	-3662.12	18.22	884.23	-2255.33	148.53	1253.30	0.00	0.00	0.00	-1892.19	46.18	1542.95	-2101.43	222.74	1537.19	-2224.59	-66.79	1706.23	-2376.34	299.09	1623.57	442.14	1490.93	72.95	1043.68	1532.83	63.14	415.91
4.65000	-2293.24	179.58	-4.60	-2396.16	181.49	0.19	-3661.12	466.15	-106.58	-2633.73	572.26	-141.00	-1898.99	60.54	40.33	-1970.52	48.48	69.52	-3888.08	37.83	992.23	-3650.34	17.78	881.03	-2244.99	148.05	1252.40	0.00	0.00	0.00	-1892.19	46.18	1542.95	-2108.40	222.29	1536.89	-2216.19	-65.32	1706.08	-2367.50	299.24	1623.64	441.95	1491.91	72.31	1043.30	1528.29	64.54	417.20
4.66000	-2317.61	178.83	-10.67	-2344.42	186.52	10.18	-3652.99	464.76	-105.69	-2632.11	569.49	-142.12	-1880.29	61.74	40.88	-1941.06	48.08	76.72	-3876.20	37.38	988.35	-3638.43	17.36	877.79	-2234.23	147.50	1251.48	0.00	0.00	0.00	-1892.19	46.18	1542.95	-2096.51	220.84	1535.68	-2207.79	-63.83	1705.93	-2358.64	299.38	1623.71	438.97	1492.52	71.74	1042.56	1526.83	64.44	414.96
4.67000	-2298.46	179.98	-7.19	-2337.82	184.13	9.87	-3644.77	463.36	-104.78	-2630.44	566.72	-143.22	-1862.86	62.91	41.27	-1929.79	51.42	78.60	-3864.16	36.94	984.41	-3626.39	16.95	874.51	-2223.01	146.89	1250.53	0.00	0.00	0.00	-1892.19	46.18	1542.95	-2096.95	218.50	1535.73	-2199.37	-62.33	1705.77	-2349.75	299.51	1623.79	437.27	1491.25	71.90	1041.99	1525.43	65.04	413.10
4.68000	-2288.90	179.66	-5.48	-2350.41	184.06	7.17	-3636.46	461.95	-103.86	-2628.72	563.93	-144.29	-1846.65	64.06	41.52	-1937.29	52.47	78.46	-3851.97	36.50	980.41	-3614.22	16.54	871.17	-2196.47	146.45	1248.86	0.00	0.00	0.00	-1892.19	46.18	1542.95	-2081.96	220.23	1534.12	-2190.94	-60.81	1705.60	-2340.84	299.64	1623.87	436.48	1493.11	71.31	1042.96	1528.17	64.27	415.17
4.69000	-2288.73	179.32	-6.16	-2322.22	183.63	12.24	-3628.06	460.53	-102.93	-2626.95	561.14	-145.33	-1831.64	65.18	41.63	-1920.24	55.75	83.50	-3839.62	36.07	976.35	-3601.92	16.14	867.79	-2200.04	145.26	1247.91	0.00	0.00	0.00	-1892.19	46.18	1542.95	-2086.90	219.06	1534.48	-2182.50	-59.29	1705.43	-2331.90	299.77	1623.96	437.47	1493.85	71.16	1042.70	1527.05	64.60	416.98
4.70000	-2304.26	179.62	-9.34	-2310.73	181.42	15.18	-3619.58	459.10	-101.98	-2625.12	558.33	-146.35	-1817.79	66.27	41.60	-1928.25	53.15	80.16	-3827.11	35.64	972.23	-3589.50	15.76	864.36	-2171.54	145.16	1248.03	0.00	0.00	0.00	-1892.19	46.18	1542.95	-2078.20	217.82	1534.29	-2174.05	-57.75	1705.24	-2322.94	299.88	1624.04	439.31	1492.92	71.78	1042.58	1525.43	65.20	415.83
4.71000	-2285.60	180.19	-6.71	-2314.81	185.78	12.58	-3611.01	457.67	-101.02	-2623.23	555.52	-147.34	-1805.06	67.34	41.45	-1876.24	56.76	92.04	-3814.45	35.23	968.04	-3576.94	15.38	860.89	-2178.64	144.26	1247.33	0.00	0.00	0.00	-1892.19	46.18	1542.95	-2068.24	216.85	1533.10	-2165.59	-56.19	1705.05	-2313.96	300.00	1624.13	441.19	1493.10	72.02	1042.81	1526.47	65.00	411.22
4.72000	-2300.56	180.31	-8.26	-2383.84	185.09	-1.14	-3602.34	456.23	-100.05	-2621.29	552.70	-148.30	-1793.43	68.37	41.18	-1853.52	58.31	96.96	-3801.63	34.82	963.80	-3564.25	15.01	857.36	-2176.10	144.88	1246.70	0.00	0.00	0.00	-1892.19	46.18	1542.95	-2034.24	215.55	1531.90	-2157.12	-54.63	1704.85	-2304.95	300.11	1624.23	444.77	1489.90	73.74	1042.70	1525.77	65.43	414.19
4.73000	-2298.89	181.35	-9.42	-2322.21	184.40	10.25	-3593.59	454.78	-99.06	-2619.29	549.87	-149.23	-1782.85	69.38	40.80	-1837.29	59.54	99.88	-3788.65	34.41	959.50	-3551.43	14.65	853.79	-2169.70	143.58	1245.58	0.00	0.00	0.00	-1892.19	46.18	1542.95	-2034.31	215.13	1531.33	-2148.64	-53.05	1704.65	-2295.92	300.21	1624.32	438.43	1491.55	71.86	1043.03	1528.01	64.77	412.56
4.74000	-2290.90	182.11	-7.36	-2329.87	185.97	9.22	-3584.75	453.32	-98.06	-2617.24	547.04	-150.14	-1773.29	70.35	40.32	-1826.54	60.65	100.80	-3775.51	34.02	955.13	-3538.48	14.30	850.17	-2155.75	143.32	1244.68	0.00	0.00	0.00	-1892.19	46.18	1542.95	-2017.80	213.99	1529.92	-2140.15	-51.46	1704.43	-2286.86	300.31	1624.42	440.64	1490.28	72.86	1043.66	1531.84	63.43	414.40
4.75000	-2282.14	181.25	-6.64	-2311.14	186.79	11.72	-3575.82	451.86	-97.05	-2615.12	544.20	-151.01	-1764.72	71.28	39.74	-1820.25	61.82	99.71	-3762.22	33.63	950.71	-3525.40	13.96	846.50	-2144.00	143.07	1243.65	0.00	0.00	0.00	-1892.19	46.18	1542.95	-2011.53	211.71	1529.65	-2131.65	-49.85	1704.21	-2277.78	300.40	1624.53	442.26	1488.50	73.82	1043.34	1527.82	64.13	411.97
4.76000	-2287.49	180.71	-8.17	-2334.07	185.69	7.49	-3566.81	450.39	-96.02	-2612.94	541.35	-151.86	-1757.11	72.18	39.06	-1817.38	63.27	96.62	-3748.76	33.25	946.22	-3512.18	13.63	842.79	-2136.76	140.52	1242.32	0.00	0.00	0.00	-1892.19	46.18	1542.95	-2012.43	209.74	1529.16	-2123.14	-48.23	1703.98	-2268.68	300.49	1624.63	441.00	1489.32	73.00	1042.69	1528.11	64.16	415.61
4.77000	-2275.97	181.57	-5.94	-2323.12	185.98	10.85	-3557.70	448.91	-94.98	-2610.71	538.49	-152.68	-1750.41	73.03	38.31	-1816.92	65.18	91.53	-3735.14	32.87	941.68	-3498.83	13.31	839.02	-2129.41	140.50	1242.14	0.00	0.00	0.00	-1892.19	46.18	1542.95	-1993.31	209.96	1528.49	-2114.62	-46.60	1703.74	-2259.55	300.57	1624.74	438.69	1492.81	71.57	1043.08	1530.94	63.26	417.01
4.78000	-2295.15	181.19	-9.78	-2332.41	185.35	7.97	-3548.50	447.42	-93.93	-2608.41	535.64	-153.46	-1744.60	73.85	37.48	-1817.84	67.75	84.44	-3721.36	32.51	937.07	-3485.35	13.00	835.21	-2123.54	139.07	1241.82	0.00	0.00	0.00	-1892.19	46.18	1542.95	-1971.80	207.03	1527.04	-2106.09	-44.96	1703.49	-2250.40	300.65	1624.86	439.50	1492.49	72.21	1042.87	1528.33	64.49	415.13
4.79000	-2281.76	181.60	-7.98	-2296.73	184.43	15.12	-3539.22	445.93	-92.86	-2606.05	532.77	-154.22	-1739.63	74.62	36.58	-1819.13	71.19	75.34	-3707.42	32.15	932.40	-3471.74	12.70	831.35	-2123.86	137.64	1241.13	0.00	0.00	0.00	-1892.19	46.18	1542.95	-1987.78	207.15	1527.81	-2097.56	-43.30	1703.24	-2241.22	300.72	1624.97	444.59	1490.58	73.53	1043.38	1529.16	64.36	415.05
4.80000	-2282.89	182.03	-8.31	-2310.65	185.53	10.78	-3529.84	444.44	-91.78	-2603.62	529.90	-154.94	-1735.48	75.36	35.61	-1838.20	73.95	61.33	-3693.32	31.80	927.67	-3457.98	12.41	827.44	-2104.26	136.68	1241.17	0.00	0.00	0.00	-1892.19	46.18	1542.95	-1988.06	205.33	1527.21	-2089.01	-41.63	1702.97	-2232.02	300.79	1625.09	441.74	1490.61	72.86	1042.20	1524.09	65.71	414.05
4.81000	-2282.46	181.43	-8.19	-2346.90	186.36	2.49	-3520.38	442.94	-90.69	-2601.13	527.03	-155.64	-1732.11	76.04	34.60	-1802.32	77.52	62.26	-3679.05	31.45	922.88	-3444.10	12.13	823.48	-2098.44	136.60	1240.06	0.00	0.00	0.00	-1892.19	46.18	1542.95	-1982.65	203.69	1527.82	-2080.45	-39.95	1702.70	-2222.80	300.86	1625.22	440.54	1493.67	71.65	1042.37	1523.46	65.48	413.94
4.82000	-2287.96	181.11	-10.23	-2339.83	185.90	2.35	-3510.82	441.43	-89.58	-2598.58	524.15	-156.30	-1729.49	76.68	33.53	-1833.78	80.86	49.84	-3664.62	31.11	918.02	-3430.08	11.86	819.48	-2091.60	134.97	1239.88	0.00	0.00	0.00	-1892.19	46.18	1542.95	-1968.70	203.50	1527.66	-2071.89	-38.26	1702.42	-2213.55	300.91	1625.34	440.39	1493.04	71.73	1042.95	1525.55	65.32	410.56
4.83000	-2291.29	182.80	-10.13	-2338.90	187.77	1.16	-3501.18	439.91	-88.46	-2595.95	521.27	-156.93	-1727.58	77.27	32.42	-1811.03	83.93	47.23	-3650.02	30.79	913.10	-3415.92	11.60	815.42	-2068.92	134.87	1239.38	0.00	0.00	0.00	-1892.19	46.18	1542.95	-1973.49	200.17	1526.35	-2063.32	-36.55	1702.13	-2204.29	300.97	1625.48	440.00	1491.75	72.45	1042.69	1526.85	64.70	411.68
4.84000	-2293.28	181.82	-11.70	-2327.85	187.27	2.87	-3491.44	438.40	-87.32	-2593.26	518.39	-157.53	-1726.34	77.80	31.29	-1801.12	82.89	43.54	-3635.26	30.46	908.13	-3401.63	11.35	811.32	-2077.02	131.67	1239.19	0.00	0.00	0.00	-1892.19	46.18	1542.95	-1970.02	200.26	1526.91	-2054.74	-34.83	1701.83	-2194.99	301.02	1625.61	440.22	1492.64	72.11	1042.60	1526.08	65.32	414.16
4.85000	-2284.21	182.32	-9.80	-2349.16	187.32	-2.70	-3481.62	436.87	-86.18	-2590.51	515.50	-158.10	-1725.74	78.29	30.12	-1802.88	82.05	37.81	-3620.33	30.15	903.09	-3387.20	11.11	807.16	-2066.76	130.39	1239.27	0.00	0.00	0.00	-1892.19	46.18	1542.95	-1954.48	197.58	1527.51	-2046.15	-33.09	1701.53	-2185.68	301.06	1625.75	440.09	1491.64	72.24	1042.78	1526.49	65.21	414.40
4.86000	-2288.97	181.34	-11.41	-2293.07	187.90	5.95	-3471.70	435.34	-85.02	-2587.68	512.61	-158.63	-1725.76	78.72	28.93	-1796.88	81.75	35.91	-3605.24	29.84	897.98	-3372.63	10.88	802.96	-2045.29	129.88	1240.37	0.00	0.00	0.00	-1892.19	46.18	1542.95	-1923.45	196.54	1527.16	-2037.56	-31.34	1701.21	-2176.34	301.10	1625.89	440.95	1490.38	72.74	1042.10	1526.24	65.25	412.58
4.87000	-2291.47	183.45	-11.81	-2288.03	191.34	6.58	-3461.70	433.81	-83.84	-2584.78	509.72	-159.13	-1726.34	79.09	27.74	-1820.92	80.47	29.31	-3589.98	29.55	892.82	-3357.92	10.66	798.71	-2035.10	128.06	1241.29	0.00	0.00	0.00	-1892.19	46.18	1542.95	-1924.53	193.42	1528.03	-2028.95	-29.58	1700.89	-2166.98	301.13	1626.04	441.51	1490.46	72.78	1042.19	1524.99	65.35	412.96
4.88000	-2266.79	183.47	-7.48	-2278.90	189.08	7.32	-3451.60	432.27	-82.65	-2581.81	506.83	-159.60	-1727.46	79.41	26.53	-1810.06	81.21	29.21	-3574.55	29.26	887.59	-3343.08	10.45	794.41	-2014.70	127.49	1242.75	0.00	0.00	0.00	-1892.19	46.18	1542.95	-1912.57	191.86	1528.21	-2020.34	-27.81	1700.56	-2157.60	301.16	1626.18	439.77	1491.25	72.44	1042.83	1527.77	64.60	413.47
4.89000	-2269.01	183.45	-8.19	-2324.48	189.52	-0.75	-3441.41	430.72	-81.45	-2578.77	503.94	-160.03	-1729.09	79.67	25.33	-1810.60	79.88	27.50	-3558.95	28.97	882.30	-3328.10	10.25	790.06	-2006.95	125.96	1243.53	0.00	0.00	0.00	-1892.19	46.18	1542.95	-1902.75	191.60	1529.48	-2011.72	-26.03	1700.22	-2148.19	301.18	1626.34	441.25	1489.47	73.18	1042.87	1525.69	65.01	413.33
4.90000	-2272.08	183.25	-8.65	-2289.85	188.27	14.93	-3431.13	429.18	-80.23	-2575.66	501.04	-160.43	-1731.18	79.87	24.14	-1791.33	81.72	29.82	-3543.18	28.70	876.94	-3312.98	10.06	785.66	-2017.07	123.99	1244.14	0.00	0.00	0.00	-1892.19	46.18	1542.95	-1888.18	190.35	1530.41	-2003.10	-24.23	1699.87	-2138.76	301.20	1626.49	442.01	1490.29	73.15	1043.55	1528.73	64.47	411.75
4.91000	-2271.74	182.59	-8.22	-2282.63	187.28	21.79	-3420.77	427.62	-79.01	-2572.47	498.15	-160.79	-1733.71	80.00	22.96	-1793.33	80.21	28.66	-3527.24	28.43	871.52	-3297.72	9.88	781.21	-1984.86	122.77	1246.30	0.00	0.00	0.00	-1892.19	46.18	1542.95	-1882.98	188.15	1532.42	-1994.46	-22.41	1699.51	-2129.31	301.21	1626.65	439.04	1491.71	71.95	1043.47	1530.10	63.78	413.26
4.92000	-2272.68	183.37	-9.30	-2272.14	186.61	27.92	-3410.31	426.07	-77.76	-2569.21	495.25	-161.12	-1736.64	80.07	21.81	-1804.20	78.85	24.93	-3511.13	28.17	866.04	-3282.31	9.71	776.71	-1992.42	120.60	1247.00	0.00	0.00	0.00	-1892.19	46.18	1542.96	-1889.96	186.47	1534.34	-1985.83	-20.59	1699.15	-2119.84	301.22	1626.82	439.10	1491.89	72.06	1043.71	1531.05	63.39	414.78
4.93000	-2279.98	182.89	-11.33	-2260.57	186.34	32.72	-3399.76	424.51	-76.51	-2565.88	492.36	-161.41	-1739.95	80.08	20.68	-1777.67	80.91	29.71	-3494.85	27.92	860.50	-3266.77	9.56	772.17	-1972.73	119.16	1248.35	0.00	0.00	0.00	-1888.46	46.45	1543.50	-1890.08	185.53	1535.92	-1977.18	-18.75	1698.77	-2110.34	301.23	1626.99	440.84	1491.10	72.54	1042.66	1527.53	64.78	414.14
4.94000	-2278.09	184.46	-12.53	-2250.12	186.50	35.56	-3389.11	422.95	-75.24	-2562.46	489.46	-161.67	-1758.85	78.86	16.50	-1793.79	82.49	26.19	-3478.40	27.68	854.89	-3251.09	9.41	767.57	-1962.99	117.50	1249.03	0.00	0.00	0.00	-1878.13	46.38	1544.73	-1876.74	182.06	1536.33	-1968.53	-16.90	1698.39	-2100.82	301.22	1627.16	441.52	1489.54	73.04	1042.40	1526.52	65.10	413.39
4.95000	-2269.23	185.04	-12.67	-2242.98	187.17	35.86	-3378.38	421.38	-73.95	-2558.97	486.57	-161.89	-1771.86	81.10	12.96	-1786.64	81.41	27.66	-3461.77	27.45	849.22	-3235.27	9.28	762.92	-1970.92	113.98	1250.67	0.00	0.00	0.00	-1862.46	44.58	1546.06	-1873.03	181.70	1537.61	-1959.87	-15.04	1697.99	-2091.28	301.22	1627.33	438.91	1489.79	72.43	1042.82	1526.87	64.65	412.28
4.96000	-2250.17	185.87	-11.27	-2241.34	188.38	32.99	-3367.56	419.81	-72.65	-2555.40	483.68	-162.08	-1757.11	79.07	15.25	-1788.56	82.84	26.12	-3444.97	27.22	843.48	-3219.30	9.15	758.22	-1950.18	114.46	1251.96	0.00	0.00	0.00	-1842.73	41.41	1546.91	-1835.53	180.53	1538.44	-1951.20	-13.16	1697.59	-2081.72	301.21	1627.51	439.65	1489.83	72.86	1042.27	1525.51	65.34	413.22
4.97000	-2251.36	186.66	-13.50	-2247.43	190.21	26.36	-3356.64	418.24	-71.34	-2551.75	480.79	-162.22	-1758.27	80.36	15.04	-1803.14	80.28	22.57	-3428.00	27.00	837.69	-3203.20	9.04	753.48	-1946.90	114.82	1252.05	0.00	0.00	0.00	-1846.39	41.52	1547.55	-1847.67	179.76	1540.55	-1942.53	-11.27	1697.18	-2072.14	301.19	1627.70	441.17	1491.73	72.98	1041.95	1523.82	65.83	409.87
4.98000	-2244.55	187.91	-14.46	-2289.44	190.62	11.85	-3345.63	416.66	-70.02	-2548.02	477.90	-162.33	-1742.92	79.45	18.84	-1813.77	79.20	20.90	-3410.86	26.79	831.82	-3186.95	8.94	748.68	-1929.00	113.16	1252.84	0.00	0.00	0.00	-1827.54	41.91	1549.27	-1835.54	179.19	1542.05	-1933.85	-9.37	1696.76	-2062.53	301.17	1627.89	439.69	1491.48	72.28	1042.69	1525.11	65.36	412.54
4.99000	-2230.34	190.40	-16.20	-2261.76	194.77	11.63	-3334.53	415.08	-68.68	-2544.21	475.01	-162.41	-1757.68	80.59	14.31	-1796.04	80.09	24.57	-3393.53	26.59	825.89	-3170.55	8.85	743.83	-1924.21	112.64	1253.54	0.00	0.00	0.00	-1812.22	41.42	1551.68	-1829.16	177.43	1542.94	-1925.17	-7.45	1696.33	-2052.90	301.15	1628.08	441.53	1490.84	72.51	1043.53	1529.42	63.97	413.43
5.00000	-2215.99	193.97	-15.04	-2238.79	194.89	16.43	-3323.34	413.50	-67.33	-2540.32	472.13	-162.44	-1764.16	78.95	12.26	-1803.85	79.96	22.19	-3376.03	26.40	819.90	-3154.01	8.77	738.93	-1925.06	112.02	1254.33	0.00	0.00	0.00	-1805.97	38.54	1554.39	-1800.36	178.47	1543.53	-1916.48	-5.53	1695.89	-2043.25	301.12	1628.27	440.13	1491.26	72.34	1042.53	1524.68	65.15	414.79
5.01000	-2201.02	198.61	-12.40	-2245.50	198.73	15.29	-3312.06	411.92	-65.96	-2536.35	469.25	-162.44	-1760.22	80.78	14.38	-1825.04	79.57	17.83	-3358.36	26.21	813.85	-3137.33	8.70	733.98	-1909.50	111.55	1255.56	0.00	0.00	0.00	-1820.17	37.85	1553.89	-1801.61	179.29	1544.78	-1907.79	-3.59	1695.44	-2033.58	301.08	1628.47	441.71	1491.56	72.45	1042.58	1525.51	65.15	412.71
5.02000	-2181.52	203.64	-8.95	-2234.52	203.29	20.15	-3300.69	410.33	-64.58	-2532.29	466.38	-162.39	-1754.43	79.10	15.58	-1801.41	78.91	23.05	-3340.51	26.04	807.73	-3120.51	8.65	728.98	-1896.19	111.71	1256.05	0.00	0.00	0.00	-1789.08	39.51	1553.41	-1806.77	178.71	1546.88	-1899.09	-1.63	1694.98	-2023.88	301.04	1628.68	440.98	1491.31	72.71	1042.59	1525.54	64.75	412.96
5.03000	-2168.26	208.19	-7.89	-2175.57	208.46	30.44	-3289.22	408.74	-63.19	-2528.14	463.51	-162.31	-1747.02	81.13	16.35	-1808.35	79.05	21.47	-3322.48	25.87	801.54	-3103.54	8.60	723.93	-1887.94	111.33	1256.35	0.00	0.00	0.00	-1786.66	38.42	1554.08	-1785.92	177.59	1547.65	-1890.39	0.34	1694.51	-2014.17	301.00	1628.89	440.38	1489.91	72.77	1043.42	1529.75	63.66	415.10
5.04000	-2132.99	212.94	-2.74	-2151.53	208.24	34.80	-3277.66	407.15	-61.78	-2523.91	460.64	-162.19	-1749.29	79.66	14.42	-1819.66	79.34	19.05	-3304.27	25.71	795.29	-3086.42	8.57	718.83	-1891.97	110.71	1257.11	0.00	0.00	0.00	-1789.68	39.48	1556.39	-1781.39	177.38	1548.28	-1881.68	2.32	1694.04	-2004.43	300.95	1629.10	439.87	1490.33	72.66	1042.62	1526.28	65.26	414.70
5.05000	-2122.62	217.05	-3.64	-2122.45	213.34	38.59	-3266.01	405.56	-60.36	-2519.60	457.78	-162.03	-1755.76	78.28	13.22	-1813.21	80.21	20.37	-3285.88	25.56	788.97	-3069.16	8.54	713.68	-1875.02	110.21	1258.44	0.00	0.00	0.00	-1783.14	42.27	1557.67	-1765.57	178.16	1548.72	-1872.96	4.31	1693.55	-1994.67	300.89	1629.32	440.84	1491.72	72.48	1042.46	1524.95	65.77	414.12
5.06000	-2097.72	220.85	-2.46	-2102.22	216.36	38.52	-3254.26	403.97	-58.92	-2515.19	454.92	-161.83	-1775.96	78.51	9.47	-1817.34	80.53	20.45	-3267.31	25.42	782.59	-3051.75	8.53	708.48	-1860.86	109.77	1259.92	0.00	0.00	0.00	-1766.25	42.90	1558.68	-1761.70	177.36	1548.72	-1864.24	6.31	1693.05	-1984.89	300.83	1629.54	440.70	1492.31	72.30	1042.59	1527.95	64.32	415.67
5.07000	-2063.93	223.85	-0.21	-2063.10	218.83	42.05	-3242.43	402.37	-57.47	-2510.70	452.07	-161.59	-1751.56	80.22	14.16	-1807.98	80.75	21.83	-3248.57	25.28	776.15	-3034.20	8.53	703.22	-1865.14	108.44	1260.84	0.00	0.00	0.00	-1753.18	41.76	1558.92	-1764.59	177.41	1549.02	-1855.52	8.33	1692.55	-1975.09	300.77	1629.76	440.70	1492.03	72.38	1043.53	1530.43	63.55	417.45
5.08000	-2024.29	226.49	2.62	-2069.94	220.49	36.07	-3230.50	400.78	-56.01	-2506.12	449.23	-161.31	-1762.90	79.69	12.90	-1816.47	77.74	20.33	-3229.64	25.16	769.64	-3016.49	8.55	697.92	-1856.05	108.15	1261.49	0.00	0.00	0.00	-1756.99	40.25	1559.80	-1769.88	178.32	1550.28	-1846.79	10.36	1692.03	-1965.27	300.70	1629.99	442.22	1492.26	72.70	1042.01	1521.46	66.56	414.93
5.09000	-2004.94	228.23	1.20	-2039.56	222.62	36.54	-3218.47	399.18	-54.53	-2501.45	446.39	-160.98	-1762.18	80.15	13.10	-1812.60	80.73	21.30	-3210.53	25.04	763.06	-2998.64	8.57	692.56	-1854.82	107.44	1262.51	0.00	0.00	0.00	-1754.52	42.91	1559.81	-1750.20	181.29	1550.48	-1838.06	12.41	1691.51	-1955.43	300.63	1630.23	441.12	1491.57	72.65	1042.73	1528.37	64.15	414.47
5.10000	-1970.05	230.91	2.36	-1995.33	224.40	38.00	-3206.36	397.59	-53.04	-2496.68	443.56	-160.62	-1769.86	81.56	11.84	-1796.83	82.67	24.96	-3191.23	24.93	756.42	-2980.64	8.61	687.16	-1838.50	106.44	1264.11	0.00	0.00	0.00	-1743.25	43.82	1560.75	-1750.12	180.52	1551.19	-1829.33	14.46	1690.97	-1945.56	300.55	1630.46	439.02	1492.35	71.86	1042.18	1523.83	65.46	414.62
5.11000	-1937.04	232.04	2.33	-1983.85	223.52	33.37	-3194.15	395.99	-51.54	-2491.83	440.74	-160.21	-1750.57	80.31	15.92	-1813.45	80.58	21.74	-3171.76	24.84	749.71	-2962.50	8.65	681.70	-1828.52	106.21	1264.68	0.00	0.00	0.00	-1727.65	44.13	1561.28	-1738.02	180.29	1550.58	-1820.59	16.53	1690.43	-1935.68	300.47	1630.71	438.74	1492.07	71.87	1041.41	1518.08	67.14	409.77
5.12000	-1904.78	233.38	1.52	-1932.82	225.97	35.77	-3181.85	394.39	-50.02	-2486.88	437.92	-159.76	-1783.39	81.53	9.12	-1809.46	82.12	22.96	-3152.10	24.75	742.93	-2944.20	8.71	676.19	-1817.57	105.30	1264.98	0.00	0.00	0.00	-1709.30	44.40	1560.96	-1725.48	180.43	1549.73	-1811.85	18.62	1689.88	-1925.77	300.38	1630.95	440.36	1491.23	72.41	1042.01	1524.08	65.37	415.04
5.13000	-1876.91	233.47	0.98	-1901.40	226.16	35.00	-3169.45	392.79	-48.49	-2481.84	435.11	-159.27	-1765.25	83.39	13.17	-1808.58	82.51	24.18	-3132.25	24.67	736.09	-2925.75	8.78	670.63	-1809.25	105.52	1265.87	0.00	0.00	0.00	-1691.68	45.33	1559.92	-1720.78	181.99	1549.89	-1803.10	20.71	1689.31	-1915.84	300.29	1631.20	443.67	1489.54	73.45	1042.61	1526.80	64.73	419.03
5.14000	-1842.70	233.92	1.23	-1888.46	225.36	29.63	-3156.96	391.20	-46.94	-2476.70	432.31	-158.74	-1785.66	82.99	8.85	-1812.76	81.02	22.70	-3112.22	24.59	729.18	-2907.16	8.87	665.01	-1801.73	104.60	1266.33	0.00	0.00	0.00	-1690.95	47.80	1560.46	-1708.52	181.72	1550.22	-1794.36	22.82	1688.74	-1905.90	300.19	1631.46	439.35	1491.60	71.86	1043.03	1527.05	64.57	416.03
5.15000	-1811.24	234.41	1.73	-1864.99	226.20	26.28	-3144.38	389.60	-45.38	-2471.47	429.52	-158.16	-1758.60	84.43	14.51	-1797.94	83.02	25.90	-3092.01	24.53	722.21	-2888.41	8.96	659.35	-1798.44	103.42	1265.97	0.00	0.00	0.00	-1681.09	45.59	1561.86	-1683.69	184.16	1550.08	-1785.60	24.94	1688.15	-1895.93	300.09	1631.72	438.47	1492.27	71.50	1043.79	1531.80	63.38	417.12
5.16000	-1787.29	234.15	0.52	-1817.30	225.73	27.51	-3131.71	388.00	-43.80	-2466.14	426.74	-157.54	-1754.02	84.03	15.12	-1803.51	82.54	24.48	-3071.60	24.48	715.17	-2869.51	9.07	653.63	-1785.21	103.52	1266.06	0.00	0.00	0.00	-1675.07	45.24	1561.03	-1678.53	183.76	1550.00	-1776.85	27.08	1687.56	-1885.94	299.98	1631.99	437.54	1491.80	71.43	1042.99	1528.73	64.13	414.13
5.17000	-1753.33	235.95	18.27	-1800.61	226.64	24.47	-3118.94	386.40	-42.22	-2460.71	423.97	-156.87	-1769.37	84.20	12.99	-1820.48	82.86	21.43	-3051.01	24.43	708.06	-2850.46	9.19	647.86	-1783.98	102.86	1265.63	0.00	0.00	0.00	-1660.66	47.34	1562.95	-1689.64	182.75	1550.40	-1768.09	29.22	1686.96	-1875.93	299.87	1632.26	438.87	1490.42	72.16	1043.38	1529.29	63.70	409.75
5.18000	-1717.93	234.98	20.45	-1744.72	226.56	28.39	-3106.07	384.81	-40.61	-2455.18	421.20	-156.16	-1751.58	81.72	15.01	-1819.61	82.49	20.98	-3030.24	24.40	700.89	-2831.26	9.32	642.04	-1773.70	101.70	1265.44	0.00	0.00	0.00	-1636.22	49.63	1563.05	-1698.52	183.12	1551.88	-1759.33	31.38	1686.34	-1865.90	299.76	1632.53	439.76	1490.31	72.44	1043.02	1527.24	64.28	413.97
5.19000	-1682.06	234.49	22.97	-1724.84	227.25	40.87	-3093.12	383.21	-39.00	-2449.56	418.45	-155.40	-1762.53	80.34	13.00	-1826.44	81.10	19.09	-3009.27	24.37	693.65	-2811.91	9.47	636.17	-1761.99	102.32	1265.24	0.00	0.00	0.00	-1631.09	52.91	1577.20	-1683.92	184.58	1550.88	-1750.57	33.56	1685.72	-1855.85	299.64	1632.81	440.90	1490.31	72.76	1042.69	1527.96	64.24	411.92
5.20000	-1649.22	234.66	26.08	-1691.94	227.61	41.78	-3080.07	381.62	-37.37	-2443.83	415.71	-154.60	-1761.13	81.00	12.66	-1820.69	80.12	20.36	-2988.12	24.36	686.34	-2792.41	9.63	630.25	-1755.85	102.28	1264.50	0.00	0.00	0.00	-1635.52	52.74	1580.18	-1670.20	185.35	1550.97	-1741.81	35.74	1685.08	-1845.78	299.51	1633.09	442.33	1490.05	73.34	1041.60	1523.12	65.59	411.89
5.21000	-1614.17	234.82	30.48	-1655.36	230.14	44.26	-3066.92	380.03	-35.72	-2438.01	412.98	-153.75	-1773.78	79.62	8.82	-1813.52	81.36	20.25	-2966.77	24.35	678.96	-2772.75	9.80	624.27	-1741.89	101.99	1263.71	0.00	0.00	0.00	-1630.35	53.59	1582.48	-1655.67	187.09	1550.66	-1733.04	37.94	1684.44	-1835.69	299.38	1633.38	467.19	1482.51	84.96	1041.94	1524.34	65.22	413.73
5.22000	-1577.88	235.62	36.42	-1628.20	228.41	46.78	-3053.68	378.44	-34.06	-2432.08	410.26	-152.86	-1766.02	78.46	9.69	-1826.95	78.45	14.89	-2945.24	24.35	671.52	-2752.93	9.98	618.24	-1743.88	102.43	1263.05	0.00	0.00	0.00	-1615.44	53.94	1579.17	-1648.38	187.72	1549.92	-1724.27	40.15	1683.78	-1825.58	299.25	1633.67	449.96	1487.35	76.93	1042.94	1528.04	64.09	415.20
5.23000	-1551.23	235.96	41.28	-1594.38	229.18	50.22	-3040.35	376.85	-32.39	-2426.04	407.56	-151.92	-1774.72	76.56	6.86	-1815.11	77.75	17.43	-2923.51	24.36	664.01	-2732.96	10.17	612.16	-1731.51	103.07	1262.59	0.00	0.00	0.00	-1605.82	54.49	1578.69	-1654.94	187.29	1549.40	-1715.50	42.37	1683.12	-1815.45	299.11	1633.97	441.36	1491.32	72.40	1043.11	1528.76	63.86	410.34
5.24000	-1514.91	236.55	49.01	-1562.73	231.74	53.79	-3026.92	375.26	-30.70	-2419.91	404.86	-150.94	-1770.94	77.01	7.59	-1815.81	74.40	17.14	-2901.60	24.38	656.43	-2712.84	10.38	606.02	-1729.37	104.18	1261.91	0.00	0.00	0.00	-1589.73	54.25	1577.31	-1628.61	186.75	1547.90	-1706.73	44.61	1682.44	-1805.30	298.97	1634.27	441.58	1491.97	72.33	1043.18	1527.26	64.40	411.16
5.25000	-1486.44	239.21	56.40	-1547.86	236.58	54.32	-3013.39	373.67	-29.00	-2413.67	402.18	-149.90	-1762.39	74.52	8.47	-1811.86	74.10	18.29	-2879.49	24.41	648.79	-2692.57	10.60	599.83	-1724.10	104.24	1260.86	0.00	0.00	0.00	-1581.33	55.62	1576.66	-1602.06	188.31	1545.65	-1697.96	46.86	1681.76	-1795.13	298.82	1634.58	443.65	1490.38	73.26	1042.97	1527.52	64.60	412.00
5.26000	-1454.31	240.41	65.48	-1520.02	238.17	59.65	-2999.78	372.09	-27.28	-2407.32	399.51	-148.82	-1778.89	72.99	3.48	-1812.48	73.27	17.73	-2857.18	24.45	641.07	-2672.13	10.84	593.59	-1714.49	103.84	1260.41	0.00	0.00	0.00	-1576.37	55.25	1575.98	-1596.93	189.34	1544.51	-1689.18	49.12	1681.06	-1784.94	298.67	1634.89	453.85	1483.86	80.48	1043.49	1530.30	63.70	412.18
5.27000	-1425.16	244.42	73.61	-1469.72	238.80	71.52	-2986.06	370.51	-25.56	-2400.86	396.86	-147.70	-1777.92	73.02	4.48	-1813.22	73.84	16.83	-2834.69	24.50	633.29	-2651.55	11.08	587.30	-1707.16	104.73	1260.37	0.00	0.00	0.00	-1572.28	55.27	1575.24	-1605.88	189.60	1544.68	-1680.41	51.40	1680.35	-1774.73	298.51	1635.21	445.52	1488.70	75.22	1043.13	1526.99	64.85	411.11
5.28000	-1398.35	246.94	83.34	-1450.24	242.12	77.06	-2972.26	368.93	-23.81	-2394.30	394.22	-146.52	-1775.73	72.81	4.01	-1823.09	72.54	15.23	-2812.00	24.56	625.44	-2630.80	11.34	580.95	-1685.02	103.43	1268.39	0.00	0.00	0.00	-1559.85	56.93	1574.29	-1597.28	189.48	1544.54	-1671.63	53.69	1679.63	-1764.50	298.35	1635.53	439.74	1491.62	72.32	1043.61	1531.10	63.15	409.92
5.29000	-1375.96	249.70	92.26	-1413.87	245.29	93.56	-2958.35	367.36	-22.05	-2387.63	391.59	-145.30	-1763.04	72.47	6.87	-1806.98	72.92	18.47	-2789.11	24.63	617.52	-2609.90	11.61	574.56	-1670.73	103.59	1269.19	0.00	0.00	0.00	-1555.26	57.67	1573.30	-1591.47	189.23	1544.06	-1662.86	55.99	1678.91	-1754.25	298.18	1635.86	438.22	1491.79	71.57	1043.72	1530.47	63.17	415.02
5.30000	-1349.91	251.59	102.39	-1388.43	244.41	101.87	-2944.35	365.78	-20.28	-2380.85	388.98	-144.02	-1754.94	72.82	6.93	-1820.35	72.38	15.55	-2766.03	24.71	609.54	-2588.84	11.90	568.10	-1664.12	105.13	1268.37	0.00	0.00	0.00	-1539.47	57.89	1571.96	-1593.57	190.37	1542.75	-1654.08	58.30	1678.17	-1743.98	298.01	1636.19	440.65	1491.47	72.21	1042.52	1526.75	64.49	414.69
5.31000	-1330.27	252.46	110.43	-1365.73	243.98	109.37	-2930.26	364.21	-18.50	-2373.96	386.38	-142.70	-1753.02	71.68	6.64	-1808.69	71.66	17.21	-2742.75	24.80	601.48	-2567.62	12.20	561.60	-1657.72	105.61	1267.77	0.00	0.00	0.00	-1528.05	58.81	1570.62	-1574.70	192.09	1541.14	-1645.30	60.63	1677.42	-1733.70	297.84	1636.53	426.44	1489.94	72.54	1042.56	1525.54	65.03	412.84
5.32000	-1311.78	252.21	117.99	-1346.95	244.68	115.20	-2916.07	362.65	-16.69	-2366.96	383.80	-141.33	-1744.94	72.39	8.70	-1808.26	70.87	17.14	-2719.28	24.89	593.36	-2546.25	12.51	555.04	-1649.89	106.29	1266.75	0.00	0.00	0.00	-1523.63	60.10	1569.84	-1555.39	193.72	1539.79	-1636.52	62.97	1676.66	-1723.39	297.66	1636.87	436.91	1490.60	72.70	1043.00	1527.53	64.79	413.42
5.33000	-1289.57	255.29	125.85	-1329.27	243.57	119.64	-2901.79	361.08	-14.88	-2359.84	381.23	-139.91	-1753.15	71.77	6.14	-1796.05	70.38	19.53	-2695.61	25.00	585.16	-2524.71	12.83	548.43	-1639.25	106.86	1265.70	0.00	0.00	0.00	-1523.28	61.61	1569.52	-1555.46	194.75	1539.32	-1627.75	65.32	1675.88	-1713.07	297.47	1637.22	439.54	1491.57	72.44	1043.23	1529.25	64.17	411.91
5.34000	-1274.62	252.54	130.23	-1316.75	244.19	121.52	-2887.41	359.52	-13.05	-2352.62	378.68	-138.43	-1750.89	72.07	6.69	-1808.82	69.64	16.41	-2671.74	25.12	576.90	-2503.02	13.17	541.76	-1634.35	107.72	1265.00	0.00	0.00	0.00	-1515.80	61.27	1568.74	-1551.81	194.38	1538.17	-1619.59	66.95	1674.98	-1702.72	297.29	1637.57	441.25	1490.47	72.90	1042.68	1525.80	65.30	412.08
5.35000	-1261.77	248.67	132.01	-1301.73	237.12	125.06	-2872.93	357.97	-11.21	-2345.27	376.14	-136.91	-1759.72	72.14	5.07	-1806.44	69.83	16.77	-2647.67	25.25	568.57	-2481.17	13.52	535.04	-1617.82	108.56	1264.57	0.00	0.00	0.00	-1501.83	63.09	1568.11	-1515.86	196.63	1535.99	-1611.62	69.19	1674.22	-1692.36	297.09	1637.93	439.47	1492.60	71.98	1043.70	1528.28	64.41	413.33
5.36000	-1251.52	243.96	131.27	-1289.84	231.02	124.82	-2858.36	356.42	-9.35	-2337.82	373.63	-135.34	-1760.34	70.73	4.96	-1810.50	69.82	15.01	-2623.40	25.38	560.17	-2459.15	13.89	528.27	-1610.54	110.15	1263.53	0.00	0.00	0.00	-1493.10	63.56	1567.54	-1506.19	197.77	1535.54	-1603.41	70.91	1673.41	-1681.97	296.90	1638.29	439.44	1493.71	71.58	1043.12	1527.56	64.21	412.76
5.37000	-1241.68	238.86	128.75	-1282.25	229.28	121.41	-2843.69	354.87	-7.48	-2330.25	371.13	-133.71	-1749.09	71.42	6.49	-1798.05	69.42	18.64	-2598.93	25.53	551.70	-2436.98	14.27	521.44	-1599.51	111.82	1263.14	0.00	0.00	0.00	-1488.52	64.68	1567.25	-1511.01	199.22	1535.56	-1595.92	73.73	1672.90	-1671.57	296.69	1638.66	440.01	1493.43	71.77	1042.79	1527.57	64.17	415.70
5.38000	-1236.28	232.52	124.12	-1274.37	223.94	117.84	-2828.93	353.33	-5.59	-2322.56	368.65	-132.03	-1754.09	71.56	6.12	-1803.19	69.42	17.20	-2574.26	25.69	543.16	-2414.64	14.66	514.56	-1592.19	112.41	1262.44	0.00	0.00	0.00	-1482.69	67.14	1566.82	-1508.30	201.17	1534.40	-1586.92	74.48	1672.24	-1661.15	296.49	1639.03	440.61	1493.23	72.07	1042.84	1528.16	64.56	415.52
5.39000	-1230.44	226.85	118.88	-1271.18	224.12	111.37	-2814.07	351.79	-3.69	-2314.75	366.18	-130.30	-1767.92	70.59	2.64	-1801.95	69.88	16.57	-2549.39	25.85	534.55	-2392.15	15.07	507.62	-1581.80	112.95	1261.78	0.00	0.00	0.00	-1475.58	68.19	1566.84	-1496.21	202.61	1533.12	-1579.78	77.96	1671.67	-1650.71	296.28	1639.41	440.00	1491.25	72.44	1042.81	1528.54	64.37	413.68
5.40000	-1228.51	221.44	112.71	-1266.03	218.19	106.85	-2799.11	350.25	-1.78	-2306.82	363.74	-128.52	-1748.33	70.97	7.31	-1791.94	69.31	18.54	-2524.32	26.03	525.87	-2369.49	15.49	500.64	-1575.57	114.25	1260.98	0.00	0.00	0.00	-1462.30	71.03	1566.04	-1491.30	204.36	1533.73	-1572.03	80.42	1671.15	-1640.26	296.06	1639.79	441.19	1490.98	72.73	1042.65	1526.26	64.93	414.02
5.41000	-1222.83	215.32	106.52	-1260.97	209.64	102.66	-2784.06	348.73	0.15	-2298.78	361.31	-126.69	-1749.99	71.40	8.15	-1812.00	67.34	14.31	-2499.04	26.22	517.12	-2346.67	15.92	493.59	-1563.54	116.30	1260.31	0.00	0.00	0.00	-1459.58	72.55	1566.07	-1485.86	205.38	1533.60	-1565.58	85.13	1670.54	-1629.78	295.84	1640.18	439.58	1490.63	72.52	1043.16	1529.60	63.97	414.85
5.42000	-1221.30	208.91	98.91	-1259.77	206.31	95.12	-2768.91	347.20	2.10	-2290.61	358.90	-124.80	-1754.12	70.67	5.91	-1805.62	67.95	15.20	-2473.56	26.42	508.30	-2323.69	16.37	486.49	-1554.99	117.34	1259.66	0.00	0.00	0.00	-1456.38	74.09	1566.26	-1479.24	207.11	1532.80	-1556.51	86.04	1669.75	-1619.29	295.62	1640.57	439.14	1490.85	72.39	1043.48	1530.83	63.48	413.96
5.43000	-1217.55	202.58	92.04	-1257.56	200.47	89.13	-2753.66	345.68	4.06	-2282.32	356.51	-122.86	-1756.73	70.57	6.14	-1808.68	68.66	13.82	-2447.88	26.63	499.41	-2300.54	16.83	479.34	-1549.42	118.51	1259.53	0.00	0.00	0.00	-1441.99	76.40	1565.93	-1463.61	209.27	1531.75	-1547.24	86.34	1669.12	-1608.77	295.39	1640.97	441.36	1491.55	72.65	1043.09	1529.13	63.91	416.20
5.44000	-1214.95	196.42	85.42	-1255.53	196.52	83.68	-2738.32	344.17	6.03	-2273.91	354.15	-120.86	-1754.79	70.28	6.69	-1804.88	68.93	14.18	-2421.99	26.84	490.45	-2277.23	17.30	472.14	-1537.22	120.39	1259.30	0.00	0.00	0.00	-1435.21	78.58	1565.71	-1468.30	212.74	1531.11	-1540.20	90.39	1668.74	-1598.24	295.16	1641.37	443.42	1489.92	73.38	1042.74	1527.67	64.32	414.55
5.45000	-1212.61	191.15	77.43	-1251.99	192.55	77.94	-2722.88	342.66	8.02	-2265.38	351.80	-118.81	-1760.50	69.29	6.01	-1800.96	67.67	13.91	-2395.90	27.07	481.41	-2253.75	17.79	464.88	-1527.61	121.35	1259.02	0.00	0.00	0.00	-1423.63	81.22	1565.44	-1451.06	214.56	1530.66	-1532.19	93.33	1668.44	-1587.69	294.92	1641.78	438.19	1491.18	72.04	1042.62	1524.88	65.32	412.17
5.46000	-1207.11	190.25	69.26	-1253.54	188.30	65.64	-2707.34	341.16	10.02	-2256.72	349.47	-116.71	-1752.90	68.57	8.33	-1801.84	68.35	13.47	-2369.60	27.31	472.31	-2230.11	18.29	457.56	-1519.04	123.76	1258.82	0.00	0.00	0.00	-1414.35	82.62	1565.53	-1437.96	215.96	1530.49	-1523.85	95.59	1667.78	-1577.13	294.68	1642.20	436.08	1491.28	71.48	1042.65	1524.21	65.41	413.74
5.47000	-1202.89	190.65	60.39	-1258.42	189.04	57.97	-2691.71	339.67	12.03	-2247.94	347.17	-114.55	-1761.56	69.85	7.18	-1792.15	68.96	15.49	-2343.09	27.56	463.14	-2206.31	18.81	450.19	-1505.87	124.90	1258.85	0.00	0.00	0.00	-1405.76	84.49	1566.29	-1426.77	217.44	1530.65	-1517.25	99.82	1668.00	-1566.54	294.43	1642.62	437.88	1491.38	71.80	1043.26	1528.91	64.15	413.96
5.48000	-1199.52	192.71	52.86	-1255.14	190.11	52.64	-2675.98	338.18	14.06	-2239.03	344.88	-112.33	-1770.77	71.15	4.77	-1810.71	67.45	11.25	-2316.38	27.82	453.89	-2182.34	19.34	442.76	-1500.82	125.76	1259.31	0.00	0.00	0.00	-1394.58	88.27	1566.71	-1416.19	220.75	1529.57	-1508.97	102.67	1668.28	-1555.94	294.18	1643.05	440.12	1492.86	71.96	1042.74	1527.43	64.19	414.59
5.49000	-1198.45	193.22	47.54	-1252.20	191.49	49.79	-2660.15	336.69	16.11	-2229.99	342.62	-110.06	-1754.17	70.93	8.15	-1798.24	67.41	14.69	-2289.45	28.09	444.58	-2158.20	19.89	435.28	-1487.75	127.11	1259.69	0.00	0.00	0.00	-1389.75	90.05	1567.76	-1415.25	221.54	1531.50	-1500.90	105.75	1668.79	-1545.32	293.93	1643.48	442.88	1490.80	73.16	1042.29	1525.99	64.74	412.29
5.50000	-1196.12	190.68	43.66	-1255.98	188.03	47.16	-2644.22	335.22	18.17	-2220.83	340.38	-107.74	-1758.63	70.49	7.81	-1797.17	66.71	14.52	-2262.32	28.37	435.19	-2133.90	20.45	427.75	-1478.46	129.25	1260.59	0.00	0.00	0.00	-1380.90	91.99	1569.28	-1411.99	224.52	1531.76	-1493.28	109.54	1669.49	-1534.68	293.67	1643.91	442.35	1490.71	72.84	1042.02	1524.52	65.28	413.74
5.51000	-1198.57	188.88	40.17	-1248.85	186.97	47.47	-2628.20	333.75	20.24	-2211.53	338.16	-105.35	-1756.05	70.19	6.99	-1786.11	67.77	17.21	-2234.98	28.67	425.73	-2109.43	21.02	420.16	-1471.79	130.88	1261.29	0.00	0.00	0.00	-1376.71	93.63	1570.60	-1402.48	226.94	1532.66	-1484.97	112.63	1670.62	-1524.02	293.41	1644.36	443.39	1491.05	72.77	1042.73	1528.12	63.86	415.28
5.52000	-1198.14	190.25	38.83	-1244.64	192.31	48.08	-2612.08	332.29	22.33	-2202.11	335.97	-102.91	-1752.70	70.79	5.48	-1797.74	66.02	14.20	-2207.43	28.97	416.20	-2084.79	21.61	412.51	-1459.06	132.95	1262.69	0.00	0.00	0.00	-1369.42	96.14	1572.58	-1388.07	229.02	1533.99	-1475.49	114.22	1671.63	-1513.35	293.14	1644.81	441.66	1491.77	72.28	1043.25	1527.91	64.67	411.29
5.53000	-1198.37	189.85	37.12	-1229.46	191.26	49.97	-2595.86	330.83	24.43	-2192.56	333.80	-100.42	-1747.66	71.53	5.06	-1801.86	67.24	13.17	-2179.67	29.28	406.60	-2059.99	22.21	404.81	-1449.28	134.91	1264.20	0.00	0.00	0.00	-1359.37	99.68	1575.08	-1382.06	231.46	1535.79	-1468.40	118.84	1673.17	-1502.66	292.87	1645.26	436.79	1492.44	71.39	1042.94	1528.38	64.32	412.32
5.54000	-1198.83	189.98	36.31	-1221.51	192.55	51.42	-2579.54	329.38	26.55	-2182.87	331.65	-97.86	-1748.50	69.36	3.49	-1785.84	67.53	16.97	-2151.70	29.61	396.93	-2035.01	22.83	397.06	-1439.67	136.97	1265.50	0.00	0.00	0.00	-1344.52	101.76	1576.81	-1366.97	231.95	1536.28	-1460.89	122.52	1674.72	-1491.95	292.59	1645.72	437.17	1490.41	72.09	1042.91	1526.84	64.47	410.21
5.55000	-1172.23	189.93	42.08	-1243.07	190.63	44.63	-2563.13	327.94	28.68	-2173.06	329.53	-95.25	-1745.40	69.95	1.36	-1789.76	67.54	15.01	-2123.51	29.94	387.18	-2009.87	23.47	389.25	-1425.97	138.32	1267.12	0.00	0.00	0.00	-1335.57	103.81	1579.47	-1357.87	234.82	1538.76	-1452.23	125.01	1675.87	-1481.22	292.31	1646.19	435.50	1489.76	71.93	1042.10	1522.49	65.71	414.56
5.56000	-1184.80	189.32	37.71	-1242.09	192.29	44.14	-2546.61	326.51	30.83	-2163.10	327.43	-92.58	-1750.27	69.77	-2.16	-1782.78	66.56	14.96	-2095.12	30.29	377.37	-1984.56	24.11	381.38	-1419.99	139.86	1268.59	0.00	0.00	0.00	-1330.05	105.90	1581.60	-1343.82	240.43	1544.81	-1444.44	128.22	1677.26	-1470.48	292.03	1646.66	437.10	1490.23	72.09	1041.94	1523.74	65.40	413.11
5.57000	-1197.04	189.45	33.30	-1245.27	191.57	42.13	-2530.00	325.08	32.99	-2153.02	325.36	-89.85	-1750.27	70.03	-4.09	-1770.98	66.42	15.77	-2066.51	30.64	367.48	-1959.08	24.77	373.46	-1410.80	140.54	1269.95	0.00	0.00	0.00	-1325.21	107.74	1583.91	-1330.20	246.94	1552.05	-1438.38	134.34	1678.89	-1459.71	291.74	1647.13	440.17	1491.12	72.47	1042.71	1529.03	64.23	416.26
5.58000	-1195.02	189.77	33.15	-1239.52	191.83	43.00	-2513.29	323.67	35.17	-2142.80	323.31	-87.06	-1736.65	69.14	-4.38	-1756.59	66.51	17.76	-2037.68	31.01	357.52	-1933.42	25.45	365.48	-1396.41	148.02	1272.86	0.00	0.00	0.00	-1314.52	109.38	1586.88	-1320.35	251.03	1556.37	-1428.53	134.90	1680.21	-1448.94	291.45	1647.62	442.00	1489.63	73.29	1042.94	1527.22	64.53	416.12
5.59000	-1197.42	190.53	32.01	-1244.29	192.52	41.41	-2496.49	322.26	37.36	-2132.44	321.29	-84.21	-1739.02	67.11	-7.16	-1737.65	66.01	22.29	-2008.64	31.39	347.48	-1907.60	26.14	357.44	-1384.26	150.44	1274.06	0.00	0.00	0.00	-1305.90	111.30	1588.72	-1308.49	252.67	1557.96	-1418.75	135.01	1681.14	-1438.14	291.15	1648.10	441.33	1491.00	72.85	1042.46	1523.45	65.55	415.10
5.60000	-1198.63	189.84	31.22	-1269.56	192.96	37.23	-2479.58	320.86	39.57	-2121.95	319.29	-81.30	-1731.21	65.35	-8.33	-1725.26	65.53	26.70	-1979.39	31.78	337.37	-1881.61	26.85	349.35	-1375.93	150.98	1274.86	0.00	0.00	0.00	-1295.44	113.21	1590.44	-1297.48	254.25	1559.74	-1411.65	140.01	1682.79	-1427.33	290.85	1648.60	442.33	1491.51	72.84	1043.49	1529.53	63.67	414.36
5.61000	-1196.26	189.89	31.87	-1238.42	192.75	42.31	-2462.57	319.46	41.79	-2111.32	317.33	-78.33	-1720.54	63.35	-8.57	-1713.34	64.73	30.54	-1949.92	32.18	327.19	-1855.44	27.57	341.21	-1366.53	152.23	1275.82	0.00	0.00	0.00	-1286.28	114.53	1592.09	-1289.25	255.07	1561.46	-1401.58	140.18	1683.98	-1416.50	290.54	1649.10	440.54	1491.92	72.37	1043.06	1528.15	64.19	417.51
5.62000	-1221.80	189.74	27.13	-1245.78	192.28	40.26	-2445.47	318.08	44.02	-2100.55	315.38	-75.31	-1709.24	60.26	-5.86	-1701.36	63.56	35.85	-1920.23	32.59	316.94	-1829.10	28.31	333.00	-1356.43	153.50	1276.51	0.00	0.00	0.00	-1277.63	115.69	1593.68	-1281.15	255.65	1562.75	-1392.69	142.00	1685.10	-1405.65	290.23	1649.61	439.00	1491.25	72.33	1043.04	1529.15	63.85	415.03
5.63000	-1207.92	190.09	29.38	-1243.08	193.53	41.46	-2428.27	316.70	46.27	-2089.64	313.47	-72.22	-1694.39	57.54	-1.48	-1677.43	62.18	43.02	-1890.33	33.01	306.61	-1802.60	29.06	324.74	-1347.32	153.69	1277.33	0.00	0.00	0.00	-1271.08	117.95	1595.63	-1270.10	257.29	1563.96	-1384.02	144.77	1686.08	-1394.79	289.92	1650.12	439.45	1490.85	72.65	1042.48	1523.91	65.55	412.60
5.64000	-1199.44	189.91	30.48	-1243.20	194.00	40.81	-2410.96	315.34	48.53	-2078.59	311.58	-69.07	-1670.68	54.79	4.09	-1657.58	59.92	49.79	-1860.21	33.45	296.21	-1775.91	29.83	316.43	-1341.64	154.45	1277.95	0.00	0.00	0.00	-1256.68	118.54	1596.77	-1258.87	257.84	1564.92	-1374.49	146.34	1687.22	-1383.91	289.60	1650.64	440.85	1489.73	73.24	1042.79	1525.18	65.16	413.73
5.65000	-1196.34	190.06	30.86	-1240.48	193.76	41.80	-2393.56	313.98	50.81	-2067.39	309.72	-65.85	-1651.28	52.28	8.65	-1627.75	58.75	56.85	-1829.87	33.89	285.74	-1749.06	30.61	308.06	-1332.47	155.16	1278.76	0.00	0.00	0.00	-1247.13	119.62	1598.00	-1250.64	258.53	1565.70	-1365.35	148.28	1688.64	-1373.01	289.28	1651.16	439.96	1490.98	72.42	1043.67	1531.45	63.57	412.30
5.66000	-1195.98	190.20	31.06	-1234.21	193.84	41.97	-2376.06	312.64	53.11	-2056.06	307.89	-62.58	-1620.03	49.68	29.00	-1608.68	58.30	59.86	-1799.31	34.35	275.20	-1722.03	31.41	299.63	-1321.33	156.06	1279.70	0.00	0.00	0.00	-1240.94	120.01	1598.65	-1241.83	259.09	1566.56	-1354.54	147.62	1689.17	-1362.10	288.95	1651.69	439.72	1492.20	72.00	1042.99	1527.37	64.96	416.17
5.67000	-1193.17	190.29	31.55	-1241.85	191.31	40.60	-2358.46	311.30	55.42	-2044.58	306.09	-59.24	-1595.04	48.13	33.67	-1588.50	58.00	62.99	-1768.53	34.82	264.58	-1694.82	32.22	291.14	-1313.13	156.50	1280.62	0.00	0.00	0.00	-1236.43	119.74	1599.19	-1231.23	258.94	1567.29	-1345.11	149.55	1690.32	-1351.17	288.62	1652.23	440.53	1492.16	72.23	1042.62	1527.09	64.71	415.02
5.68000	-1196.83	190.97	30.88	-1235.47	194.79	42.30	-2340.76	309.97	57.74	-2032.96	304.32	-55.85	-1568.14	46.97	36.13	-1556.34	57.61	66.86	-1737.53	35.30	253.88	-1667.44	33.05	282.60	-1303.10	157.11	1281.57	0.00	0.00	0.00	-1224.60	119.91	1600.20	-1217.73	258.70	1568.10	-1335.63	150.72	1691.64	-1340.23	288.29	1652.77	442.39	1490.23	73.24	1043.02	1527.44	64.51	415.07
5.69000	-1194.32	190.70	31.32	-1237.71	193.06	41.54	-2322.96	308.65	60.08	-2021.19	302.58	-52.38	-1541.67	47.20	37.64	-1536.45	58.52	67.29	-1706.31	35.79	243.11	-1639.89	33.90	274.00	-1295.70	157.71	1282.52	0.00	0.00	0.00	-1221.49	119.69	1601.28	-1209.92	258.30	1568.50	-1325.54	150.93	1692.44	-1329.27	287.95	1653.32	442.50	1490.44	72.82	1041.73	1522.86	66.00	419.36
5.70000	-1193.61	190.86	31.42	-1238.20	194.53	42.05	-2305.07	307.35	62.43	-2009.27	300.86	-48.86	-1516.58	48.08	38.11	-1510.50	59.83	67.84	-1674.86	36.29	232.27	-1612.16	34.76	265.35	-1287.00	159.04	1283.40	0.00	0.00	0.00	-1209.14	119.24	1601.38	-1202.65	257.55	1569.22	-1314.68	149.18	1692.90	-1318.29	287.61	1653.87	438.17	1492.57	71.39	1042.81	1528.98	63.78	418.51
5.71000	-1194.94	190.80	31.07	-1241.16	192.83	41.21	-2287.07	306.05	64.80	-1997.21	299.18	-45.27	-1487.11	49.94	38.59	-1482.81	61.45	67.92	-1643.20	36.80	221.36	-1584.25	35.63	256.64	-1275.22	159.79	1284.31	0.00	0.00	0.00	-1195.81	118.97	1601.31	-1192.73	257.13	1569.74	-1305.78	150.65	1693.63	-1307.30	287.26	1654.43	440.18	1495.81	67.76	1042.79	1527.82	64.40	411.92
5.72000	-1194.11	190.92	31.09	-1238.79	193.92	41.92	-2268.97	304.76	67.18	-1985.00	297.53	-41.62	-1452.46	51.94	39.50	-1458.81	63.65	67.00	-1611.31	37.33	210.37	-1556.17	36.52	247.87	-1265.19	159.88	1285.03	0.00	0.00	0.00	-1183.55	118.52	1601.42	-1180.56	256.76	1570.31	-1296.11	150.74	1694.15	-1296.29	286.91	1655.00	442.17	1494.69	70.77	1042.33	1524.99	65.08	415.89
5.73000	-1194.48	190.45	31.07	-1239.88	193.86	41.70	-2250.77	303.49	69.58	-1972.64	295.91	-37.90	-1423.04	54.72	38.56	-1431.97	66.57	65.80	-1579.20	37.87	199.30	-1532.07	36.55	242.28	-1257.67	161.12	1285.59	0.00	0.00	0.00	-1178.21	117.75	1602.35	-1170.77	256.57	1571.17	-1286.09	149.70	1694.47	-1286.37	286.63	1655.84	442.04	1491.90	72.75	1041.36	1523.03	65.84	414.13
5.74000	-1192.86	190.96	31.44	-1238.30	194.20	41.89	-2232.47	302.22	71.99	-1960.13	294.32	-34.12	-1386.37	61.85	40.55	-1407.92	76.16	74.33	-1546.86	38.42	188.16	-1509.26	39.66	234.50	-1248.71	161.76	1286.10	0.00	0.00	0.00	-1165.32	117.45	1602.49	-1159.02	255.24	1571.45	-1277.44	150.44	1694.97	-1276.46	286.19	1656.58	441.52	1492.03	72.23	1042.75	1526.99	64.46	416.22
5.75000	-1192.67	191.62	30.69	-1239.02	194.84	41.75	-2214.07	300.97	74.42	-1947.47	292.76	-30.27	-1352.50	65.38	39.91	-1376.25	79.16	73.71	-1519.73	39.41	178.44	-1483.32	39.59	227.11	-1242.82	162.31	1286.20	0.00	0.00	0.00	-1155.00	115.85	1602.43	-1151.01	254.77	1572.11	-1268.22	150.16	1695.24	-1266.40	285.90	1657.22	442.07	1490.74	72.96	1042.36	1525.79	64.88	411.48
5.76000	-1194.62	191.68	30.34	-1237.96	195.87	41.99	-2195.57	299.73	76.86	-1934.66	291.24	-26.36	-1318.44	67.68	39.00	-1344.21	81.15	71.59	-1491.79	40.39	168.16	-1458.00	40.63	218.53	-1231.12	162.86	1286.27	0.00	0.00	0.00	-1147.21	115.16	1602.79	-1143.16	254.15	1572.58	-1259.14	150.56	1695.30	-1255.89	286.10	1657.69	441.37	1490.28	73.10	1042.66	1526.98	64.59	414.00
5.77000	-1194.05	191.32	30.25	-1239.12	195.00	41.76	-2176.97	298.50	79.32	-1921.70	289.75	-22.38	-1285.34	69.92	37.88	-1312.00	81.70	68.71	-1462.14	39.66	158.14	-1431.19	40.62	209.80	-1220.59	164.24	1286.02	0.00	0.00	0.00	-1140.57	114.71	1603.02	-1133.06	253.52	1573.01	-1250.14	150.21	1695.35	-1245.83	285.74	1658.16	439.98	1490.67	72.72	1042.92	1525.42	65.25	415.99
5.78000	-1194.66	191.85	29.96	-1236.79	195.46	41.91	-2158.27	297.28	81.79	-1908.58	288.29	-18.33	-1250.09	71.22	37.16	-1283.68	81.40	64.49	-1433.18	41.58	147.06	-1403.77	40.68	200.65	-1213.71	164.20	1285.75	0.00	0.00	0.00	-1131.06	114.16	1603.02	-1119.92	252.89	1573.61	-1240.45	148.54	1695.07	-1235.94	285.42	1658.40	439.94	1491.04	72.53	1042.76	1525.35	64.92	417.65
5.79000	-1192.68	192.17	30.31	-1233.09	196.77	43.32	-2139.47	296.07	84.28	-1895.31	286.87	-14.22	-1216.12	71.06	35.95	-1251.59	80.87	61.36	-1402.47	41.20	136.86	-1376.37	41.97	190.93	-1203.69	165.11	1285.21	0.00	0.00	0.00	-1121.17	112.68	1602.48	-1109.48	251.87	1573.82	-1231.22	149.24	1695.14	-1226.28	284.68	1658.66	437.87	1491.25	71.81	1042.54	1526.76	64.82	413.67
5.80000	-1192.51	191.99	30.22	-1236.57	195.44	42.91	-2120.57	294.88	86.78	-1881.88	285.47	-10.04	-1179.33	70.73	35.88	-1218.86	79.54	58.16	-1371.36	41.57	126.66	-1348.28	42.68	181.20	-1196.71	165.17	1284.50	0.00	0.00	0.00	-1112.58	113.59	1602.45	-1100.44	252.27	1573.91	-1222.07	149.07	1694.96	-1216.27	284.25	1658.73	439.62	1489.82	72.52	1043.02	1527.71	64.60	412.03
5.81000	-1192.77	192.47	30.35	-1236.16	197.20	44.01	-2101.57	293.69	89.30	-1868.30	284.12	-5.79	-1140.99	69.41	36.67	-1181.38	78.75	56.77	-1339.40	41.57	116.67	-1320.01	43.95	171.39	-1186.50	165.85	1283.88	0.00	0.00	0.00	-1106.32	112.81	1602.03	-1092.49	251.79	1573.89	-1212.31	148.56	1694.31	-1206.39	283.53	1658.68	441.56	1497.21	67.42	1042.38	1525.08	65.39	414.40
5.82000	-1192.94	192.02	31.09	-1229.44	200.22	43.57	-2082.47	292.52	91.83	-1854.56	282.80	-1.48	-1103.41	67.31	38.00	-1145.44	77.59	55.64	-1307.53	41.49	106.92	-1290.88	43.88	162.38	-1176.12	166.65	1283.03	0.00	0.00	0.00	-1096.94	111.23	1601.25	-1083.13	250.27	1573.61	-1202.13	146.50	1693.70	-1196.16	282.97	1658.54	439.84	1491.53	71.29	1042.62	1525.13	65.31	412.21
5.83000	-1191.39	197.63	30.52	-1227.32	200.25	43.98	-2063.26	291.36	94.38	-1840.66	281.51	2.90	-1074.58	65.25	38.58	-1112.69	75.37	54.76	-1275.60	42.58	96.79	-1260.53	42.06	154.41	-1168.48	166.19	1281.89	0.00	0.00	0.00	-1082.09	110.45	1600.43	-1070.32	248.59	1573.40	-1192.24	145.35	1692.86	-1186.42	282.04	1658.33	441.24	1491.58	72.49	1042.68	1526.06	65.17	411.24
5.84000	-1189.53	199.36	31.00	-1232.45	201.40	41.72	-2043.95	290.22	96.94	-1826.60	280.26	7.35	-1031.23	63.33	44.39	-1078.06	73.63	55.32	-1242.96	42.43	87.09	-1231.19	43.02	145.50	-1160.15	166.64	1281.07	0.00	0.00	0.00	-1072.22	109.21	1600.00	-1061.85	247.63	1573.08	-1182.99	145.86	1692.29	-1176.41	281.52	1657.93	441.88	1492.58	71.95	1042.73	1526.76	64.57	414.06
5.85000	-1187.37	199.28	31.16	-1230.19	199.45	41.36	-2024.55	289.09	99.52	-1812.38	279.04	11.87	-997.67	61.60	46.38	-1059.52	71.59	54.24	-1213.13	43.11	77.07	-1201.49	42.96	137.65	-1147.30	167.18	1280.02	0.00	0.00	0.00	-1062.61	108.23	1598.94	-1050.45	247.38	1572.68	-1173.20	144.37	1691.28	-1166.49	280.58	1657.62	442.30	1492.58	72.37	1042.62	1527.44	64.36	415.74
5.86000	-1192.32	198.17	28.92	-1232.65	198.87	39.92	-2005.04	287.97	102.11	-1798.00	277.86	16.46	-956.85	61.75	53.04	-1004.40	72.64	63.41	-1180.24	40.83	70.04	-1171.66	41.93	130.52	-1139.29	166.66	1278.79	0.00	0.00	0.00	-1057.25	107.59	1598.39	-1040.48	246.84	1572.17	-1163.56	143.83	1690.57	-1156.67	279.44	1657.20	441.01	1494.11	71.56	1043.01	1528.20	63.90	412.90
5.87000	-1192.60	197.74	28.13	-1242.31	198.74	36.75	-1985.43	286.86	104.71	-1783.46	276.72	21.12	-925.83	61.28	59.22	-975.89	70.78	63.22	-1142.19	36.50	63.45	-1141.18	40.51	124.47	-1131.66	167.42	1277.30	0.00	0.00	0.00	-1049.35	106.93	1597.94	-1031.03	245.70	1572.14	-1154.17	143.68	1689.77	-1146.50	278.83	1656.71	439.09	1494.11	71.16	1042.65	1526.49	64.48	412.17
5.88000	-1197.68	197.12	25.75	-1235.73	197.66	40.51	-1965.72	285.77	107.34	-1768.76	275.61	25.85	-893.41	61.81	65.44	-945.19	70.99	67.18	-1108.89	34.13	59.08	-1112.71	41.65	118.49	-1120.83	166.75	1275.96	0.00	0.00	0.00	-1031.92	105.57	1597.04	-1021.12	244.36	1572.35	-1144.52	142.25	1689.07	-1136.89	277.18	1656.28	438.72	1491.87	72.00	1042.89	1526.54	64.61	417.83
5.89000	-1194.23	197.46	25.77	-1235.11	197.81	40.33	-1945.90	284.69	109.97	-1753.89	274.54	30.64	-861.67	61.58	72.53	-910.27	71.66	73.00	-1076.42	32.74	55.78	-1082.99	39.95	114.92	-1111.86	166.93	1274.62	0.00	0.00	0.00	-1027.52	104.98	1596.67	-1011.77	243.13	1572.68	-1134.39	139.66	1687.94	-1127.69	275.19	1655.96	438.42	1491.26	72.26	1042.20	1523.11	65.76	414.81
5.90000	-1190.98	193.82	28.81	-1240.49	196.31	38.38	-1925.98	283.62	112.63	-1738.86	273.51	35.51	-831.18	62.83	80.47	-880.61	71.94	78.73	-1045.66	32.41	53.21	-1053.94	38.14	112.40	-1100.85	166.90	1273.07	0.00	0.00	0.00	-1013.50	103.74	1596.24	-1002.94	242.12	1572.95	-1124.33	137.03	1686.83	-1118.15	273.75	1655.52	437.76	1491.16	71.95	1042.46	1526.99	65.25	413.18
5.91000	-1192.32	194.94	27.81	-1236.56	197.46	39.19	-1905.97	282.57	115.30	-1723.66	272.52	40.45	-802.61	63.11	88.43	-852.34	72.18	85.03	-1016.25	32.90	51.50	-1027.68	38.96	110.39	-1094.02	166.94	1271.16	0.00	0.00	0.00	-1002.80	102.88	1596.00	-996.13	241.10	1573.35	-1116.06	136.68	1685.75	-1108.68	272.51	1655.02	440.50	1493.25	68.34	1042.21	1525.35	65.29	412.62
5.92000	-1193.66	193.42	27.46	-1236.03	198.09	39.22	-1885.85	281.53	117.98	-1708.30	271.57	45.46	-775.82	67.81	97.11	-828.14	72.61	91.26	-988.25	33.56	50.67	-1002.54	39.86	108.89	-1084.13	166.21	1269.33	0.00	0.00	0.00	-992.43	101.07	1596.28	-986.08	239.60	1574.48	-1108.38	136.86	1684.68	-1099.33	271.02	1654.55	440.83	1490.49	71.85	1042.36	1524.69	65.40	413.50
5.93000	-1192.88	193.10	27.18	-1242.54	196.51	37.37	-1865.62	280.51	120.68	-1692.76	270.65	50.55	-751.60	69.17	105.76	-801.22	73.77	98.68	-962.32	34.84	50.30	-978.94	40.41	108.12	-1073.82	166.46	1267.60	0.00	0.00	0.00	-981.76	98.61	1596.42	-972.02	237.92	1575.73	-1099.35	134.44	1683.84	-1089.93	269.36	1654.21	442.14	1489.03	73.53	1042.36	1524.41	65.40	413.78
5.94000	-1192.51	193.60	26.62	-1242.16	197.83	37.67	-1845.30	279.50	123.39	-1677.06	269.78	55.70	-729.36	71.67	114.27	-778.76	75.23	105.34	-937.67	35.06	50.75	-956.58	40.70	108.28	-1061.34	166.64	1265.90	0.00	0.00	0.00	-972.04	96.73	1596.93	-960.23	236.10	1577.03	-1090.61	132.37	1682.65	-1081.45	266.61	1654.04	440.36	1490.63	72.77	1042.77	1529.79	63.69	412.43
5.95000	-1192.69	194.62	26.48	-1241.69	198.70	37.29	-1824.87	278.51	126.12	-1661.20	268.94	60.93	-710.54	71.82	120.17	-756.89	76.98	111.20	-915.90	36.19	51.04	-936.70	42.02	107.95	-1051.35	165.76	1264.10	0.00	0.00	0.00	-962.34	95.28	1597.35	-951.32	234.76	1578.45	-1081.62	129.14	1681.31	-1072.70	264.38	1653.74	442.19	1488.76	73.53	1042.42	1525.38	64.86	415.21
5.96000	-1191.74	194.14	26.33	-1236.86	198.32	38.20	-1804.34	277.53	128.86	-1645.16	268.14	66.23	-693.02	74.18	125.37	-738.24	78.53	116.54	-896.17	36.86	51.51	-918.58	43.24	107.83	-1041.74	166.60	1262.35	0.00	0.00	0.00	-956.58	93.71	1598.07	-942.48	233.35	1579.79	-1073.45	126.85	1680.01	-1037.71	225.45	1642.00	440.93	1496.71	67.70	1042.20	1523.43	65.62	413.23
5.97000	-1192.48	194.70	25.62	-1236.53	198.89	37.87	-1783.71	276.57	131.62	-1628.95	267.39	71.60	-678.21	75.55	128.73	-722.61	80.41	119.43	-878.97	38.01	51.45	-902.48	43.40	107.88	-1033.18	165.92	1260.64	0.00	0.00	0.00	-948.47	92.05	1599.24	-932.89	231.56	1582.11	-1065.21	124.98	1678.67	-1047.91	249.54	1649.79	441.95	1492.64	71.53	1042.60	1526.15	64.98	416.32
5.98000	-1192.69	193.93	24.88	-1233.29	198.05	37.66	-1762.97	275.62	134.40	-1612.57	266.67	77.05	-664.13	78.85	131.16	-709.09	82.55	120.92	-864.25	39.17	50.90	-888.67	44.98	107.01	-1023.93	165.07	1259.13	0.00	0.00	0.00	-932.62	90.54	1600.21	-921.79	229.50	1584.93	-1056.32	121.06	1676.79	-1047.12	257.69	1652.64	441.33	1489.84	73.18	1042.98	1528.91	63.89	414.62
5.99000	-1189.99	194.07	25.13	-1232.61	200.03	37.78	-1742.13	274.69	137.18	-1596.01	266.00	82.57	-652.76	81.66	131.45	-698.07	83.83	120.26	-852.57	40.70	49.68	-877.15	46.32	105.79	-1011.71	164.45	1257.64	0.00	0.00	0.00	-925.83	88.37	1601.39	-911.34	227.56	1587.36	-1049.27	120.52	1675.71	-1039.06	254.75	1652.33	440.26	1490.75	72.59	1042.88	1525.50	65.27	408.21
6.00000	-1192.00	194.22	24.52	-1238.16	199.34	36.09	-1721.19	273.77	139.99	-1579.28	265.37	88.16	-642.95	83.73	129.23	-688.76	86.05	118.30	-843.66	42.57	47.66	-868.00	48.40	103.60	-1001.70	164.12	1256.35	0.00	0.00	0.00	-914.79	86.95	1602.74	-900.97	225.48	1590.05	-1041.34	118.21	1674.19	-1030.57	252.36	1651.91	439.63	1489.39	72.86	1041.84	1521.63	66.80	407.93
6.01000	-1190.52	194.64	24.50	-1231.73	200.11	36.76	-1700.15	272.87	142.81	-1562.38	264.78	93.83	-635.93	84.96	124.61	-681.01	89.20	114.72	-836.96	43.57	46.15	-860.60	49.98	101.47	-993.39	163.22	1254.76	0.00	0.00	0.00	-906.36	85.17	1603.75	-892.85	224.08	1592.20	-1033.34	115.66	1672.77	-1022.17	249.93	1651.47	441.34	1501.00	66.52	1042.75	1527.59	64.68	413.14
6.02000	-1188.52	194.68	24.63	-1240.25	200.94	34.27	-1679.00	271.98	145.64	-1545.30	264.23	99.58	-630.13	88.07	118.00	-675.63	91.77	108.84	-833.10	44.81	44.43	-854.82	51.42	99.04	-980.83	162.75	1253.35	0.00	0.00	0.00	-898.13	82.84	1604.90	-884.61	222.27	1594.48	-1024.03	110.37	1670.83	-1013.84	247.41	1650.97	440.98	1492.56	71.00	1042.52	1527.47	64.73	415.62
6.03000	-1190.69	194.78	23.88	-1234.97	199.83	34.42	-1657.75	271.11	148.50	-1528.05	263.72	105.40	-626.39	90.72	109.27	-671.95	94.14	101.26	-831.07	46.45	42.32	-850.61	52.33	96.70	-969.95	162.36	1252.21	0.00	0.00	0.00	-889.39	80.39	1606.59	-872.59	219.51	1597.42	-1016.13	108.24	1669.18	-1005.79	244.18	1650.42	435.40	1492.06	71.11	1043.12	1526.50	64.86	417.75
6.04000	-1188.42	194.86	24.06	-1230.70	201.54	34.65	-1636.39	270.26	151.36	-1510.61	263.26	111.29	-622.80	93.31	100.49	-668.78	96.29	93.70	-829.27	47.29	40.15	-847.91	54.31	94.05	-957.59	161.44	1251.07	0.00	0.00	0.00	-878.74	78.10	1607.59	-864.96	217.31	1599.87	-1008.56	107.19	1667.99	-997.55	241.57	1649.95	438.58	1490.05	72.57	1042.75	1525.01	65.13	413.59
6.05000	-1189.88	194.86	23.47	-1236.39	197.41	30.53	-1614.93	269.42	154.24	-1493.00	262.84	117.27	-618.53	94.72	92.03	-668.25	97.51	85.48	-826.63	46.97	38.66	-844.77	56.57	92.26	-946.34	160.69	1249.92	0.00	0.00	0.00	-869.56	75.97	1608.90	-853.01	215.56	1601.84	-1000.27	104.29	1666.66	-988.97	239.23	1649.45	441.14	1489.29	73.30	1042.14	1521.72	65.91	415.07
6.06000	-1187.85	195.17	24.01	-1234.01	198.39	30.27	-1593.37	268.60	157.14	-1475.21	262.47	123.31	-613.60	95.55	84.29	-665.71	97.58	78.43	-824.28	46.16	38.00	-840.05	57.45	91.04	-934.17	159.33	1249.15	0.00	0.00	0.00	-861.25	74.47	1609.95	-844.56	213.62	1603.76	-991.53	101.82	1665.58	-951.25	200.67	1641.51	441.13	1493.11	68.62	1042.05	1522.43	65.83	413.06
6.07000	-1188.06	195.13	23.56	-1236.96	197.91	28.62	-1571.71	267.80	160.05	-1457.24	262.14	129.44	-610.95	94.23	75.79	-659.82	97.69	72.85	-822.67	45.05	37.74	-835.89	57.34	90.32	-924.48	158.77	1248.92	0.00	0.00	0.00	-850.89	72.72	1611.68	-836.16	211.36	1606.22	-982.19	98.49	1665.13	-963.23	223.40	1647.24	444.25	1491.06	72.30	1041.77	1522.26	65.87	414.15
6.08000	-1187.41	195.20	23.67	-1234.30	199.07	28.29	-1549.93	267.01	162.98	-1439.09	261.86	135.64	-609.52	92.84	68.90	-662.35	97.29	66.85	-822.09	44.10	37.68	-833.28	56.99	89.99	-912.99	157.36	1249.11	0.00	0.00	0.00	-837.77	70.33	1613.85	-825.42	209.16	1609.22	-972.86	95.93	1664.94	-962.42	231.07	1650.07	441.34	1489.38	73.11	1041.81	1523.14	65.52	417.78
6.09000	-1187.81	195.67	23.37	-1232.92	198.24	28.30	-1528.06	266.25	165.92	-1420.76	261.62	141.92	-608.02	91.43	64.27	-658.92	97.74	64.04	-821.75	44.08	37.95	-831.33	57.03	90.30	-901.33	156.46	1249.86	0.00	0.00	0.00	-826.80	67.56	1615.87	-815.59	206.64	1611.79	-963.19	93.05	1665.29	-953.35	228.00	1651.04	441.96	1489.73	73.07	1042.15	1522.89	66.00	415.51
6.10000	-1188.17	195.63	23.22	-1233.05	198.49	27.68	-1506.08	265.50	168.88	-1402.24	261.42	148.28	-606.63	94.32	59.70	-659.99	98.22	60.24	-821.27	44.74	38.29	-829.13	56.39	90.98	-890.42	155.43	1251.05	0.00	0.00	0.00	-820.14	65.35	1618.00	-805.72	204.72	1614.39	-953.79	90.52	1666.06	-944.08	225.05	1652.30	440.04	1490.65	72.72	1042.21	1523.94	65.67	415.44
6.11000	-1188.45	196.07	22.95	-1220.64	196.27	30.82	-1484.00	264.76	171.85	-1383.54	261.27	154.71	-605.43	97.13	55.76	-656.88	100.68	57.60	-820.52	44.89	38.99	-827.07	55.87	91.41	-877.56	154.77	1252.52	0.00	0.00	0.00	-811.51	63.26	1619.95	-796.99	203.13	1616.68	-943.70	87.33	1666.99	-934.30	223.02	1653.68	441.11	1496.38	67.82	1041.60	1523.19	65.95	413.63
6.12000	-1186.30	196.55	23.46	-1222.02	195.37	35.14	-1461.81	264.05	174.84	-1364.66	261.17	161.23	-604.65	98.48	52.93	-657.14	101.50	55.31	-819.88	44.34	39.65	-825.40	56.50	91.18	-865.10	153.28	1254.57	0.00	0.00	0.00	-799.84	61.40	1622.05	-787.09	201.33	1619.32	-933.65	84.10	1667.91	-924.86	220.31	1655.14	439.13	1489.90	71.56	1041.32	1521.18	66.07	415.07
6.13000	-1186.43	196.83	23.05	-1219.56	193.12	36.48	-1439.52	263.35	177.85	-1345.59	261.11	167.82	-604.20	98.53	51.28	-654.74	101.54	54.88	-819.89	45.06	39.28	-824.11	55.41	91.40	-852.74	151.39	1256.26	0.00	0.00	0.00	-782.77	59.05	1624.10	-774.99	198.90	1622.49	-924.07	81.93	1669.16	-915.35	217.57	1656.77	439.69	1491.51	72.51	1041.93	1522.22	65.72	414.44
6.14000	-1187.58	196.79	22.34	-1216.13	189.88	38.52	-1417.12	262.67	180.87	-1326.33	261.11	174.49	-604.18	96.40	50.29	-656.29	101.22	53.66	-819.67	44.89	39.13	-823.78	55.50	91.27	-840.93	150.36	1258.18	0.00	0.00	0.00	-780.50	57.46	1626.88	-764.90	196.51	1625.28	-914.27	80.65	1670.39	-905.37	215.85	1658.34	440.05	1493.40	71.62	1042.89	1523.29	65.51	408.53
6.15000	-1186.24	197.17	21.60	-1212.90	189.38	39.34	-1394.62	262.01	183.91	-1306.88	261.14	181.25	-604.20	97.42	49.23	-656.29	101.60	53.16	-819.33	44.69	39.08	-823.86	55.98	90.89	-830.35	149.15	1259.87	0.00	0.00	0.00	-769.38	56.05	1629.55	-751.73	194.89	1627.76	-904.16	78.23	1671.59	-895.94	213.37	1659.87	439.76	1490.72	72.55	1042.22	1523.36	65.43	410.37
6.16000	-1183.38	197.55	20.23	-1209.13	190.47	39.71	-1372.02	261.37	186.96	-1287.25	261.23	188.08	-604.06	97.96	48.73	-656.05	101.71	52.78	-819.17	44.73	38.94	-823.41	54.95	91.07	-820.01	147.87	1261.46	0.00	0.00	0.00	-760.10	54.71	1631.62	-745.70	193.31	1630.06	-894.27	75.75	1672.59	-856.46	177.60	1655.61	440.75	1493.20	68.47	1042.76	1527.20	64.59	414.27
6.17000	-1181.31	199.54	18.17	-1204.08	191.11	40.76	-1349.30	260.74	190.02	-1267.43	261.36	194.99	-603.95	96.98	48.43	-654.00	102.20	52.95	-819.17	44.68	38.90	-823.51	55.57	90.78	-807.89	146.63	1263.03	0.00	0.00	0.00	-748.54	53.35	1633.80	-739.55	192.19	1632.78	-885.67	75.99	1674.02	-868.46	199.91	1660.85	440.11	1492.62	71.11	1041.76	1520.84	66.73	414.72
6.18000	-1177.84	200.79	16.77	-1193.02	200.29	41.02	-1326.49	260.14	193.11	-1252.36	261.42	201.49	-602.08	96.93	48.08	-654.47	102.12	52.45	-818.91	44.11	39.07	-823.41	55.66	90.68	-797.80	146.16	1264.63	0.00	0.00	0.00	-737.30	51.94	1636.88	-726.50	190.81	1636.17	-875.11	72.79	1674.94	-867.80	208.03	1663.63	441.79	1490.76	73.11	1041.74	1521.13	66.43	414.20
6.19000	-1173.61	203.18	13.83	-1194.81	199.49	40.38	-1303.57	259.55	196.20	-1234.67	263.14	208.62	-601.74	96.40	47.53	-655.69	102.13	51.83	-819.11	44.49	38.84	-822.97	54.82	90.73	-786.62	146.01	1266.14	0.00	0.00	0.00	-726.13	50.27	1639.26	-715.69	189.80	1638.83	-865.96	72.36	1676.16	-858.08	207.06	1664.65	440.90	1490.66	73.18	1042.64	1526.65	64.86	414.64
6.20000	-1169.03	207.01	9.72	-1186.27	201.68	43.36	-1280.54	258.99	199.32	-1217.10	262.99	215.72	-600.11	96.48	47.73	-654.72	101.82	51.61	-819.21	44.75	38.68	-822.84	55.14	90.65	-775.81	146.07	1267.36	0.00	0.00	0.00	-714.18	49.09	1642.11	-707.55	188.98	1641.64	-855.95	70.18	1676.99	-848.66	205.84	1665.71	440.52	1490.10	72.88	1042.50	1527.41	64.73	413.21
6.21000	-1160.58	201.73	6.72	-1177.64	203.61	47.59	-1257.41	258.44	202.45	-1199.54	261.88	222.24	-601.65	96.08	46.78	-655.40	101.66	51.12	-819.14	44.64	38.69	-822.54	54.54	90.80	-762.68	145.65	1268.42	0.00	0.00	0.00	-708.91	48.10	1644.71	-699.26	188.26	1644.13	-846.17	69.19	1677.95	-839.19	204.94	1666.69	454.26	1478.32	81.87	1042.00	1523.40	65.68	412.38
6.22000	-1142.53	197.78	11.88	-1158.26	203.16	54.56	-1239.36	257.72	209.71	-1180.72	262.35	229.13	-601.30	96.92	46.28	-654.65	101.92	51.18	-819.07	44.37	38.69	-822.28	54.00	91.00	-753.61	146.14	1269.35	0.00	0.00	0.00	-702.66	47.88	1647.30	-689.37	187.78	1646.85	-836.31	68.20	1678.50	-829.90	203.84	1667.57	444.21	1487.41	75.01	1042.34	1526.13	65.13	412.35
6.23000	-1124.08	192.17	22.11	-1139.44	205.04	60.50	-1221.06	256.44	215.78	-1161.80	261.06	235.12	-602.88	97.12	45.38	-654.40	101.88	50.87	-819.19	44.61	38.60	-822.47	54.51	90.71	-741.82	146.50	1270.08	0.00	0.00	0.00	-688.10	47.69	1650.17	-678.22	186.79	1650.06	-827.43	68.89	1679.36	-820.34	203.46	1668.35	438.82	1489.60	72.89	1041.69	1521.51	66.41	414.86
6.24000	-1105.73	199.74	25.35	-1117.45	206.36	65.27	-1201.93	253.48	219.16	-1141.66	260.95	240.63	-602.76	96.40	44.84	-655.07	101.59	50.59	-819.44	45.43	38.32	-823.12	55.95	90.39	-732.01	147.26	1270.59	0.00	0.00	0.00	-678.19	47.14	1652.46	-666.97	187.06	1652.80	-817.38	67.67	1679.71	-810.91	202.93	1669.20	439.13	1490.73	72.77	1042.55	1526.65	64.95	412.30
6.25000	-1079.08	201.13	29.27	-1094.37	207.99	69.59	-1179.00	255.18	222.75	-1120.28	261.07	245.19	-602.09	97.18	44.00	-655.04	101.16	50.07	-819.21	44.79	38.76	-822.53	55.30	90.96	-722.17	147.11	1271.15	0.00	0.00	0.00	-666.78	47.17	1654.80	-658.21	186.78	1655.57	-808.23	68.10	1680.29	-801.36	202.58	1670.01	437.09	1491.81	71.59	1042.45	1526.35	64.75	414.72
6.26000	-1052.99	201.70	32.65	-1065.48	208.80	73.72	-1156.58	255.07	224.06	-1096.91	262.73	248.74	-602.13	97.78	43.01	-654.48	100.79	49.30	-819.12	44.88	38.95	-821.90	54.70	91.50	-713.11	146.80	1271.71	0.00	0.00	0.00	-657.18	47.66	1657.29	-647.54	187.03	1658.34	-798.84	68.47	1680.82	-791.85	202.23	1670.74	438.01	1491.02	72.12	1043.07	1526.29	64.74	412.94
6.27000	-1025.12	202.62	34.88	-1038.20	209.39	76.29	-1134.02	254.09	223.57	-1073.40	263.99	250.67	-603.52	97.62	41.21	-652.88	100.30	49.08	-818.99	45.15	39.09	-821.88	55.09	91.66	-700.54	146.92	1272.31	0.00	0.00	0.00	-648.20	47.87	1659.87	-639.08	187.36	1660.95	-789.14	68.70	1681.30	-782.32	202.35	1671.35	440.13	1490.20	72.70	1042.10	1522.85	65.98	414.27
6.28000	-992.22	203.67	37.23	-1009.97	209.14	77.32	-1109.09	255.44	222.55	-1050.73	262.33	249.85	-602.99	97.76	40.17	-654.58	99.89	47.92	-818.82	45.37	39.38	-821.63	55.43	92.12	-689.77	146.98	1273.09	0.00	0.00	0.00	-639.56	48.45	1662.20	-630.92	187.90	1663.66	-779.18	68.26	1681.54	-772.47	203.28	1671.80	440.81	1490.02	73.00	1042.51	1526.17	65.11	412.67
6.29000	-962.07	205.03	38.03	-980.17	210.67	78.01	-1085.01	254.67	218.98	-1025.79	263.19	248.79	-602.46	97.53	39.30	-651.87	100.12	48.09	-818.61	45.71	39.68	-820.81	54.48	93.06	-679.80	146.52	1273.75	0.00	0.00	0.00	-631.88	49.09	1664.77	-618.97	188.28	1665.75	-769.40	69.21	1682.19	-762.76	204.20	1672.23	438.89	1490.78	72.18	1042.08	1525.32	65.29	411.28
6.30000	-936.53	207.66	30.61	-948.12	211.98	77.79	-1058.02	257.11	215.24	-1001.76	261.53	245.25	-603.26	97.59	38.04	-652.34	99.93	47.50	-818.26	45.72	40.18	-820.61	55.19	93.41	-669.13	146.66	1274.31	0.00	0.00	0.00	-617.92	49.67	1666.85	-609.40	189.78	1667.83	-759.28	69.43	1682.66	-753.43	204.57	1672.62	437.47	1491.81	71.49	1042.52	1526.36	64.94	410.17
6.31000	-906.21	209.14	29.92	-916.53	213.62	75.60	-1030.79	258.35	209.47	-975.74	262.18	241.41	-601.28	96.74	37.68	-650.78	99.51	47.30	-817.92	45.97	40.64	-819.81	55.16	94.16	-659.66	146.82	1274.85	0.00	0.00	0.00	-609.57	50.53	1668.88	-598.25	190.29	1669.80	-749.53	69.92	1682.81	-744.01	205.24	1672.76	442.28	1490.47	73.11	1043.12	1529.77	63.95	413.47
6.32000	-868.60	211.14	29.94	-885.10	215.69	73.80	-1002.10	259.43	202.36	-949.69	262.13	236.46	-601.56	96.89	36.96	-650.51	98.99	46.89	-817.86	47.00	40.95	-819.16	55.27	95.01	-648.40	147.13	1275.38	0.00	0.00	0.00	-597.51	51.60	1670.97	-590.24	192.08	1671.77	-739.94	71.13	1683.09	-734.48	205.86	1672.70	442.60	1491.33	72.95	1043.07	1527.23	64.72	415.46
6.33000	-820.92	209.88	33.88	-844.35	217.76	72.81	-973.04	260.61	194.29	-920.85	265.16	231.46	-600.06	96.70	36.53	-649.95	99.15	46.52	-817.41	47.22	41.60	-818.48	55.79	95.59	-639.00	147.09	1275.76	0.00	0.00	0.00	-585.62	53.55	1672.55	-580.32	193.13	1673.37	-730.12	72.47	1683.34	-724.91	206.89	1672.52	439.78	1489.78	72.70	1041.73	1523.04	66.08	412.70
6.34000	-781.87	215.34	33.76	-811.17	219.74	69.45	-943.12	262.14	184.94	-894.24	263.62	223.70	-600.87	95.49	35.70	-651.69	99.38	45.81	-817.25	47.98	42.14	-818.02	56.55	96.27	-629.15	147.13	1275.86	0.00	0.00	0.00	-575.49	55.64	1674.52	-572.88	194.54	1674.95	-720.69	74.44	1683.43	-715.03	208.31	1672.18	441.02	1489.78	72.94	1042.49	1525.78	64.91	411.93
6.35000	-738.23	221.57	35.39	-772.49	221.38	68.63	-912.30	263.07	174.89	-864.52	266.65	216.92	-601.36	95.69	35.07	-650.69	98.76	45.82	-816.81	48.23	43.04	-817.68	58.23	96.56	-619.72	146.74	1275.94	0.00	0.00	0.00	-565.10	56.79	1676.06	-563.86	196.70	1676.24	-710.27	74.18	1682.98	-705.51	208.94	1671.77	441.55	1489.66	73.39	1042.26	1525.26	65.47	412.78
6.36000	-698.42	225.39	35.91	-732.78	223.92	66.33	-881.41	263.36	163.76	-835.21	267.63	208.37	-600.37	95.55	34.78	-649.63	98.72	45.97	-816.41	48.54	43.93	-816.29	57.34	97.91	-608.50	147.51	1275.87	0.00	0.00	0.00	-556.05	58.53	1677.42	-552.65	198.93	1677.02	-700.37	75.88	1682.77	-695.66	210.43	1671.05	438.90	1490.53	72.49	1041.49	1520.71	66.82	411.02
6.37000	-658.61	230.37	35.29	-697.90	227.93	62.97	-848.69	265.16	152.43	-805.32	269.03	199.34	-600.85	96.01	34.55	-647.84	98.98	46.35	-816.28	49.52	44.48	-815.79	58.82	98.28	-597.80	147.07	1275.67	0.00	0.00	0.00	-548.57	60.30	1678.82	-542.01	200.35	1677.72	-690.61	77.75	1682.54	-685.96	211.71	1670.24	438.12	1489.39	72.55	1041.84	1524.83	65.94	409.82
6.38000	-619.90	235.62	34.34	-658.78	231.92	60.37	-814.66	268.45	140.98	-774.41	271.04	190.23	-599.91	95.09	35.08	-648.81	99.46	45.97	-816.00	50.03	45.26	-814.70	58.35	99.58	-586.51	147.85	1275.15	0.00	0.00	0.00	-541.18	61.95	1679.79	-531.26	201.64	1678.18	-680.43	79.23	1682.20	-676.41	212.70	1669.41	439.19	1489.88	72.57	1041.84	1521.32	66.66	412.58
6.39000	-579.16	240.29	34.54	-619.99	236.42	58.24	-780.22	270.68	128.86	-742.98	272.69	180.43	-597.84	93.29	36.12	-647.17	99.31	46.03	-815.79	50.64	46.01	-813.83	58.47	100.70	-574.55	147.07	1274.44	0.00	0.00	0.00	-531.23	63.34	1680.64	-521.91	203.50	1678.58	-670.10	80.21	1681.54	-666.64	213.73	1668.38	440.45	1490.78	72.73	1042.11	1524.58	65.43	411.92
6.40000	-536.88	245.61	35.52	-580.16	240.57	56.87	-745.57	272.04	116.62	-710.33	275.91	171.13	-597.47	90.44	36.97	-648.49	98.95	45.49	-815.56	51.23	46.80	-813.28	59.13	101.44	-566.34	147.33	1273.67	0.00	0.00	0.00	-518.82	66.00	1681.09	-513.70	205.42	1678.81	-659.99	81.50	1680.71	-656.56	215.71	1667.09	440.03	1490.50	72.58	1043.21	1529.06	64.07	413.81
6.41000	-496.62	249.71	37.27	-538.60	244.10	55.89	-709.91	274.12	104.40	-677.98	277.87	161.33	-592.98	81.29	42.28	-657.07	98.42	41.03	-815.13	51.29	47.75	-812.87	59.94	102.10	-555.04	147.78	1272.57	0.00	0.00	0.00	-507.00	68.08	1681.38	-503.51	207.67	1678.94	-649.92	83.78	1679.91	-646.66	216.79	1665.89	437.30	1492.89	71.70	1042.59	1525.97	65.21	413.50
6.42000	-456.02	254.03	39.68	-500.74	248.37	55.43	-674.03	275.93	92.62	-643.78	281.67	152.46	-593.83	80.47	41.09	-655.27	97.57	40.29	-814.84	51.65	48.60	-811.67	59.18	103.62	-546.80	147.93	1271.44	0.00	0.00	0.00	-495.99	69.90	1681.58	-494.28	209.65	1678.67	-639.47	85.17	1678.92	-636.78	217.70	1664.56	438.63	1492.51	71.82	1042.42	1526.42	64.79	416.89
6.43000	-416.41	258.08	43.16	-460.90	252.65	56.20	-635.93	279.57	81.85	-609.92	284.87	143.65	-592.14	82.73	39.44	-650.12	96.18	40.75	-814.50	51.91	49.62	-810.90	59.26	104.79	-533.68	148.95	1270.44	0.00	0.00	0.00	-483.91	72.07	1681.77	-482.24	211.91	1678.12	-629.40	87.39	1678.02	-626.57	219.32	1663.10	437.78	1490.91	71.90	1041.91	1522.27	66.21	414.69
6.44000	-375.37	262.01	48.27	-421.16	257.93	59.01	-597.95	282.66	72.06	-575.74	287.01	135.11	-594.54	84.13	36.87	-654.03	95.00	39.22	-814.08	51.90	50.74	-810.06	59.07	106.19	-522.87	149.16	1268.91	0.00	0.00	0.00	-472.19	73.87	1681.32	-474.56	213.88	1677.75	-618.97	89.08	1676.78	-616.53	220.64	1661.56	438.02	1493.06	71.41	1043.49	1529.84	63.78	414.26
6.45000	-334.55	266.09	54.78	-381.20	259.16	62.00	-558.23	287.86	64.22	-541.12	290.25	128.16	-594.36	86.15	35.15	-656.55	94.33	37.53	-813.87	52.24	51.63	-809.52	59.49	107.23	-510.49	148.90	1267.72	0.00	0.00	0.00	-465.24	76.29	1681.69	-463.28	215.68	1677.19	-608.09	89.72	1675.35	-606.30	222.34	1659.91	439.82	1491.75	72.19	1044.11	1533.28	62.50	415.14
6.46000	-295.48	269.85	62.12	-344.12	263.29	66.21	-519.33	291.38	57.33	-506.02	293.33	122.39	-599.10	87.54	32.69	-657.00	93.12	37.15	-813.38	51.96	52.82	-808.23	58.28	108.98	-500.93	150.38	1266.52	0.00	0.00	0.00	-457.10	77.55	1681.55	-451.58	217.07	1676.66	-597.89	92.32	1674.27	-595.90	224.32	1658.29	437.58	1492.33	71.63	1044.15	1532.58	63.15	416.75
6.47000	-256.87	274.10	70.69	-303.16	266.19	72.88	-480.35	295.65	52.46	-471.99	294.99	117.37	-597.86	92.40	31.79	-647.30	96.04	43.05	-813.03	51.96	54.00	-807.78	59.15	110.05	-490.09	151.13	1265.32	0.00	0.00	0.00	-447.24	79.78	1681.20	-441.99	219.30	1675.92	-587.39	93.77	1672.83	-585.61	226.04	1656.63	437.90	1492.28	71.77	1043.87	1533.15	63.46	415.17
6.48000	-221.98	277.75	80.22	-271.14	270.32	79.32	-442.69	298.24	48.84	-437.59	298.32	114.59	-599.41	93.19	30.84	-647.75	96.54	43.33	-812.55	51.82	55.25	-806.49	57.88	111.94	-478.17	151.90	1264.04	0.00	0.00	0.00	-429.97	82.41	1680.35	-430.85	221.73	1675.05	-577.05	96.41	1671.60	-575.23	227.58	1655.06	443.48	1491.52	73.25	1042.91	1528.52	64.63	413.01
6.49000	-187.22	280.86	91.86	-234.38	273.61	88.16	-406.24	299.83	46.25	-404.98	300.56	112.88	-598.24	93.23	30.73	-646.49	96.11	43.53	-812.08	51.84	56.57	-805.46	57.34	113.63	-466.20	153.37	1262.87	0.00	0.00	0.00	-425.02	84.86	1680.07	-420.54	223.77	1674.23	-566.46	98.24	1670.10	-564.50	229.90	1653.24	440.24	1490.26	72.87	1043.15	1528.85	64.35	410.17
6.50000	-153.01	283.96	105.22	-198.87	274.68	99.57	-370.54	302.42	45.99	-373.07	303.23	112.79	-596.47	93.10	30.77	-647.57	95.99	43.03	-811.70	52.01	58.03	-804.60	58.09	115.16	-456.79	154.97	1261.64	0.00	0.00	0.00	-415.60	86.81	1679.55	-411.30	226.16	1673.35	-556.09	100.97	1668.61	-554.14	231.47	1651.52	439.79	1491.27	72.76	1043.23	1530.62	63.79	409.88
6.51000	-124.82	284.92	117.47	-171.73	276.40	109.35	-336.93	305.42	47.18	-343.74	304.02	113.06	-596.55	92.98	30.34	-644.93	96.03	43.44	-810.85	51.39	59.98	-803.32	57.58	117.11	-445.44	155.97	1260.34	0.00	0.00	0.00	-402.82	88.25	1678.62	-401.97	228.10	1672.41	-545.55	103.05	1667.00	-543.48	233.80	1649.58	439.57	1489.98	72.91	1043.99	1532.05	63.18	411.84
6.52000	-98.99	284.89	128.25	-138.58	275.91	119.90	-306.38	306.76	48.62	-315.69	306.66	114.86	-597.79	92.91	29.73	-644.50	94.83	43.11	-810.16	51.42	61.75	-801.36	55.99	119.75	-433.11	157.24	1258.85	0.00	0.00	0.00	-394.47	91.49	1678.03	-390.82	230.74	1671.18	-534.97	105.11	1665.43	-532.96	236.39	1647.53	437.97	1489.39	72.59	1042.92	1526.28	64.70	413.75
6.53000	-75.92	283.49	137.86	-113.64	276.90	127.38	-278.78	307.03	50.31	-290.61	306.63	116.00	-596.45	92.86	29.47	-641.92	94.70	43.61	-809.40	51.36	63.71	-799.91	56.21	121.89	-421.01	159.56	1257.27	0.00	0.00	0.00	-382.85	93.88	1677.18	-381.45	233.22	1670.18	-524.52	107.77	1663.81	-522.62	238.27	1645.50	440.54	1489.67	72.79	1042.89	1527.24	64.74	412.45
6.54000	-51.39	283.23	145.55	-91.86	277.58	132.71	-254.35	306.76	51.34	-268.69	305.92	116.64	-595.56	92.65	29.53	-642.86	94.54	43.21	-808.46	51.21	65.90	-798.22	55.88	124.30	-411.00	160.86	1255.80	0.00	0.00	0.00	-371.17	97.51	1676.30	-370.09	236.10	1668.89	-514.00	110.40	1662.02	-512.26	240.19	1643.53	441.33	1489.03	73.74	1043.35	1529.55	64.35	410.60
6.55000	-34.14	281.67	150.33	-73.03	273.92	136.86	-233.74	305.28	51.03	-249.37	305.73	116.82	-596.02	92.32	29.13	-644.06	94.03	42.70	-807.39	51.03	68.35	-796.39	55.74	126.96	-398.69	162.03	1254.35	0.00	0.00	0.00	-360.63	99.76	1675.22	-360.89	238.56	1667.58	-503.39	112.93	1660.20	-501.77	242.53	1641.55	439.01	1493.20	71.99	1042.54	1525.76	65.50	412.01
6.56000	-18.02	279.13	151.36	-57.31	271.09	137.69	-216.93	304.38	49.89	-233.16	305.11	115.95	-596.68	92.60	28.78	-644.62	93.62	42.08	-806.03	50.49	71.09	-793.50	54.25	130.21	-387.81	164.08	1252.73	0.00	0.00	0.00	-348.48	102.72	1674.10	-349.35	241.54	1666.42	-492.77	115.62	1658.48	-491.07	245.41	1639.54	438.99	1492.84	71.73	1043.12	1526.91	65.10	409.94
6.57000	-5.39	273.83	148.44	-44.50	266.43	135.53	-204.26	303.13	47.94	-220.10	304.07	114.31	-595.53	92.35	28.77	-641.47	93.91	42.71	-804.49	49.77	74.06	-791.06	53.65	133.25	-376.07	166.38	1251.30	0.00	0.00	0.00	-337.10	106.11	1673.50	-339.20	244.15	1665.34	-481.95	117.81	1656.83	-480.73	247.79	1637.69	441.45	1491.43	72.77	1042.99	1528.83	64.41	411.82
6.58000	4.07	267.99	143.15	-33.84	262.66	130.84	-195.11	300.76	45.22	-209.69	302.17	111.83	-594.60	92.31	29.02	-642.55	93.46	42.11	-802.89	49.31	77.08	-788.23	52.76	136.57	-364.62	167.44	1250.01	0.00	0.00	0.00	-325.67	108.95	1672.71	-328.76	246.74	1664.27	-471.59	121.02	1655.55	-470.29	250.47	1635.96	439.34	1489.83	72.67	1043.09	1530.23	63.93	412.49
6.59000	14.06	263.43	135.43	-26.33	259.53	123.25	-188.59	299.44	44.94	-201.30	299.67	109.08	-594.94	92.05	28.42	-641.90	92.88	41.81	-800.83	47.95	80.75	-784.63	51.02	140.38	-350.64	169.59	1248.92	0.00	0.00	0.00	-317.98	111.77	1672.11	-318.45	249.91	1663.12	-461.24	124.65	1654.24	-460.01	252.93	1634.46	439.58	1490.92	72.46	1043.62	1531.32	63.56	411.35
6.60000	20.50	258.06	125.23	-20.19	255.49	114.06	-184.18	297.45	44.25	-194.62	297.79	106.21	-595.25	91.94	28.30	-641.04	92.31	41.60	-798.73	47.31	84.48	-780.96	49.56	144.52	-338.94	171.97	1248.14	0.00	0.00	0.00	-307.21	114.93	1671.21	-306.35	253.25	1662.00	-450.92	127.72	1653.01	-449.43	256.20	1633.02	438.01	1491.69	72.05	1043.82	1531.54	63.29	413.18
6.61000	27.28	252.75	114.32	-15.23	251.22	104.51	-180.75	295.25	43.67	-189.55	295.35	102.91	-594.29	92.39	28.57	-640.64	92.00	41.18	-796.12	46.50	88.78	-777.17	49.12	148.43	-328.61	173.80	1247.51	0.00	0.00	0.00	-299.57	117.71	1670.72	-298.07	256.13	1661.26	-440.47	130.57	1651.82	-438.96	259.22	1631.65	438.04	1491.91	71.70	1042.92	1526.09	64.47	413.71
6.62000	33.63	249.08	102.59	-9.61	248.17	94.60	-177.37	294.28	43.47	-183.99	293.02	100.36	-594.73	92.40	28.61	-639.78	91.82	41.09	-792.79	45.17	93.82	-772.04	47.49	153.20	-315.56	176.31	1246.89	0.00	0.00	0.00	-287.93	121.28	1669.91	-285.88	259.61	1660.30	-430.16	133.84	1650.86	-428.72	261.87	1630.51	441.12	1489.73	73.03	1043.05	1527.02	64.59	412.29
6.63000	41.23	247.35	90.63	-3.54	244.47	86.99	-174.48	294.19	42.99	-176.98	292.47	99.26	-594.87	92.67	28.18	-639.06	91.63	40.75	-788.98	44.39	99.16	-766.47	46.28	158.21	-304.50	178.28	1246.59	0.00	0.00	0.00	-276.52	124.83	1669.70	-276.64	262.61	1659.97	-419.71	136.90	1650.12	-418.03	265.35	1629.53	440.43	1492.10	72.12	1042.54	1527.04	64.40	410.40
6.64000	47.11	247.82	80.39	-3.77	245.11	77.42	-172.93	295.55	42.48	-171.27	293.04	98.95	-593.02	92.52	28.41	-636.67	91.84	40.90	-784.49	43.67	105.18	-760.39	46.08	163.39	-290.36	179.90	1246.75	0.00	0.00	0.00	-267.92	127.96	1669.96	-266.88	266.04	1659.94	-409.47	140.17	1649.71	-407.55	268.36	1629.15	439.99	1492.02	72.14	1042.77	1529.79	64.10	410.37
6.65000	48.79	249.24	72.06	3.66	246.71	73.44	-172.42	297.17	42.23	-167.49	292.72	98.67	-594.08	92.40	28.21	-636.93	91.66	40.21	-779.26	43.26	111.99	-752.67	44.80	169.64	-278.31	182.68	1247.07	0.00	0.00	0.00	-257.12	131.90	1670.99	-254.84	269.74	1660.37	-399.19	143.98	1650.13	-396.88	271.81	1629.24	440.10	1491.53	72.58	1042.90	1528.34	64.33	412.94
6.66000	51.87	250.54	67.18	3.94	248.86	68.98	-172.53	298.80	41.86	-164.61	293.82	99.49	-595.40	92.11	27.70	-633.27	91.96	40.61	-772.85	42.85	119.75	-743.90	44.32	176.23	-266.13	184.82	1248.26	0.00	0.00	0.00	-247.66	134.67	1672.06	-244.62	273.07	1661.42	-388.82	147.53	1650.88	-386.29	275.38	1629.69	441.99	1493.31	72.28	1043.67	1532.40	63.48	413.22
6.67000	53.41	248.48	61.56	8.84	246.46	65.92	-172.97	299.13	39.76	-162.00	293.18	99.99	-593.22	92.19	27.86	-632.00	92.29	40.75	-765.65	44.16	127.64	-733.75	43.80	183.31	-252.38	186.94	1249.93	0.00	0.00	0.00	-238.64	139.10	1673.70	-236.60	276.02	1662.67	-378.43	151.24	1651.83	-375.64	278.90	1630.32	441.82	1490.93	72.60	1043.07	1529.61	63.99	414.61
6.68000	56.75	245.41	56.91	10.49	243.04	62.76	-171.84	298.07	40.41	-159.15	292.32	100.08	-593.05	92.20	27.39	-627.57	92.60	41.65	-757.23	45.38	136.58	-722.24	43.43	191.16	-240.68	188.62	1251.75	0.00	0.00	0.00	-226.60	142.20	1675.10	-224.11	279.25	1663.82	-367.88	154.89	1653.05	-364.94	282.54	1631.06	443.00	1490.61	73.10	1042.69	1529.12	63.94	411.33
6.69000	55.60	245.22	55.08	11.19	242.59	62.05	-170.68	298.13	40.79	-157.49	292.54	100.17	-592.36	92.18	26.93	-625.67	92.72	42.30	-747.28	46.29	146.56	-709.95	44.54	198.70	-228.88	190.31	1254.01	0.00	0.00	0.00	-216.19	145.29	1676.99	-214.33	282.73	1665.14	-357.44	158.04	1654.29	-354.45	285.63	1631.90	443.44	1490.25	73.22	1043.06	1528.56	63.84	412.93
6.70000	55.77	245.58	53.85	9.02	243.95	60.56	-169.94	297.83	40.87	-156.77	292.44	99.89	-590.71	91.27	26.33	-621.40	92.99	43.60	-735.93	47.36	156.98	-696.05	45.37	206.39	-216.72	192.52	1256.24	0.00	0.00	0.00	-205.25	148.90	1678.73	-203.92	286.23	1666.56	-346.68	161.00	1655.52	-344.09	288.63	1632.75	442.20	1492.22	72.61	1042.93	1525.14	65.05	412.77
6.71000	56.03	244.77	53.20	8.50	244.91	59.68	-169.75	298.35	40.63	-156.38	292.00	99.51	-589.14	90.61	25.27	-617.94	92.79	44.91	-722.80	47.46	168.43	-680.50	46.46	214.19	-203.22	193.04	1258.82	0.00	0.00	0.00	-193.13	152.41	1680.80	-193.04	289.49	1667.99	-336.23	163.65	1656.81	-333.69	291.54	1633.67	440.79	1494.20	71.81	1043.72	1531.62	63.64	411.54
6.72000	55.91	244.29	52.26	7.66	243.90	58.54	-169.75	298.68	40.59	-155.82	292.99	99.87	-585.83	89.96	24.19	-611.02	92.77	47.28	-708.30	47.98	179.85	-663.05	47.00	222.14	-189.85	195.31	1261.13	0.00	0.00	0.00	-185.55	155.43	1683.02	-182.78	292.64	1669.58	-325.99	167.61	1658.32	-323.36	294.32	1634.63	436.81	1493.94	70.85	1043.39	1528.45	64.48	414.84
6.73000	55.60	244.62	51.46	5.21	243.53	57.30	-169.87	298.13	40.38	-155.78	292.85	99.59	-579.24	88.71	23.78	-603.53	92.48	50.01	-691.92	48.50	191.54	-644.11	47.08	230.16	-178.41	196.63	1263.29	0.00	0.00	0.00	-176.58	158.33	1685.15	-171.84	295.78	1671.17	-315.15	169.39	1659.72	-313.02	297.05	1635.71	440.70	1490.19	73.02	1042.83	1527.41	64.28	414.88
6.74000	54.39	244.83	50.52	7.42	244.53	57.38	-169.61	298.82	40.81	-155.69	292.36	99.29	-574.44	87.29	22.20	-592.61	92.78	54.43	-673.44	49.47	203.00	-624.17	48.81	237.33	-168.36	198.38	1265.38	0.00	0.00	0.00	-166.58	161.65	1687.42	-161.27	298.53	1673.02	-304.83	172.67	1661.32	-302.58	299.31	1636.93	438.06	1490.88	72.42	1043.22	1529.43	64.11	418.23
6.75000	55.89	244.67	50.28	7.76	245.20	56.59	-169.78	297.92	40.44	-155.35	292.60	99.27	-565.80	85.26	20.45	-579.42	92.52	59.55	-653.14	50.80	213.62	-602.25	50.18	244.01	-156.09	198.79	1267.40	0.00	0.00	0.00	-156.03	163.89	1689.52	-152.46	301.21	1674.93	-294.51	175.62	1662.80	-291.80	302.07	1638.13	438.61	1491.60	72.15	1042.79	1528.14	64.49	412.62
6.76000	55.19	244.48	49.58	8.48	245.45	56.30	-169.92	298.70	40.73	-154.95	293.22	99.46	-552.47	84.40	24.52	-564.57	92.32	64.42	-631.96	52.96	221.88	-580.14	52.81	249.81	-143.89	199.61	1269.29	0.00	0.00	0.00	-142.79	166.42	1691.63	-141.80	303.58	1676.79	-283.80	177.83	1664.44	-281.09	304.25	1639.41	438.27	1490.09	72.57	1043.08	1529.99	63.83	411.60
6.77000	55.69	244.57	48.99	8.20	245.28	55.98	-169.87	298.40	40.74	-154.67	293.45	99.51	-532.42	84.23	29.80	-543.95	92.43	70.20	-610.36	56.25	228.50	-558.13	55.90	255.21	-133.81	200.35	1271.14	0.00	0.00	0.00	-132.83	168.51	1693.97	-131.64	305.98	1678.74	-273.22	180.34	1666.09	-270.29	306.33	1640.61	439.63	1493.13	71.84	1043.10	1529.73	63.45	412.52
6.78000	54.90	244.46	48.31	8.64	244.91	55.68	-169.99	298.69	41.05	-154.43	293.59	99.66	-507.62	84.33	34.80	-519.04	92.93	76.12	-587.20	58.59	233.64	-535.59	58.86	260.76	-122.56	200.08	1273.12	0.00	0.00	0.00	-121.57	170.66	1696.27	-120.61	308.10	1680.72	-262.54	181.83	1667.45	-259.42	308.36	1641.74	441.31	1491.87	72.67	1042.59	1528.42	64.42	409.13
6.79000	55.08	244.63	47.86	9.00	246.46	55.48	-170.24	298.60	41.09	-154.31	293.58	99.84	-478.85	85.68	39.14	-492.83	94.84	80.80	-562.96	61.15	236.89	-512.29	62.52	265.40	-110.81	200.12	1275.13	0.00	0.00	0.00	-114.15	172.45	1698.56	-109.32	310.28	1682.60	-251.97	183.76	1669.02	-248.62	309.90	1642.93	441.81	1491.04	72.70	1042.05	1524.76	65.40	413.47
6.80000	54.14	244.56	47.24	7.85	246.53	54.95	-170.19	298.26	41.45	-153.88	293.95	100.06	-449.51	87.84	42.39	-462.33	97.67	84.86	-537.68	63.92	238.26	-488.22	65.96	268.32	-99.17	201.17	1277.16	0.00	0.00	0.00	-101.51	174.67	1700.77	-99.95	312.00	1684.54	-241.33	185.08	1670.48	-237.85	311.31	1644.09	441.00	1491.93	72.34	1042.67	1527.96	64.67	414.74
6.81000	54.38	243.81	47.19	6.92	246.02	54.63	-169.93	298.62	41.85	-153.63	294.21	100.49	-418.74	90.44	44.84	-431.02	101.15	87.60	-511.81	66.52	237.96	-462.92	69.77	269.29	-89.86	201.22	1278.92	0.00	0.00	0.00	-92.16	176.52	1703.39	-88.12	313.67	1686.44	-230.40	186.89	1672.02	-227.08	312.46	1645.34	438.44	1492.97	71.73	1043.70	1528.73	64.46	414.21
6.82000	55.42	244.09	47.05	9.14	245.90	55.01	-170.26	297.67	41.90	-153.50	293.83	100.68	-385.67	93.89	46.33	-399.17	104.40	89.06	-485.74	69.91	235.82	-437.08	72.71	268.64	-77.68	201.03	1281.07	0.00	0.00	0.00	-83.23	177.43	1705.64	-79.02	314.34	1688.36	-219.33	187.58	1673.34	-216.23	313.50	1646.61	439.33	1492.92	71.96	1043.43	1529.90	64.03	416.01
6.83000	56.15	244.29	46.85	11.76	246.50	55.12	-169.60	298.73	42.76	-153.13	294.17	101.19	-351.53	98.56	47.57	-367.28	107.41	88.83	-458.53	72.97	232.21	-410.56	75.05	266.97	-64.85	201.74	1282.77	0.00	0.00	0.00	-67.30	178.19	1707.09	-66.93	315.66	1690.09	-208.51	188.80	1674.90	-205.41	314.18	1647.91	439.75	1490.25	72.54	1042.70	1527.79	65.03	414.21
6.84000	56.33	244.12	46.46	8.01	247.11	53.82	-169.35	298.33	43.09	-152.74	293.94	101.57	-315.69	102.74	47.87	-333.09	111.58	88.64	-430.36	75.55	227.27	-383.66	78.15	263.69	-55.84	203.07	1284.35	0.00	0.00	0.00	-59.38	179.05	1708.77	-55.18	316.45	1691.76	-197.38	189.27	1676.06	-194.63	314.75	1649.25	441.08	1493.40	72.22	1042.69	1528.35	64.60	413.27
6.85000	56.78	244.25	46.11	10.70	246.44	53.63	-169.57	297.42	43.13	-152.44	293.74	102.00	-277.40	107.45	48.09	-297.22	116.09	87.98	-401.29	78.14	220.98	-356.09	80.31	259.58	-43.67	203.92	1285.73	0.00	0.00	0.00	-49.07	179.90	1710.20	-46.75	317.68	1693.27	-186.47	189.71	1677.19	-183.82	315.44	1650.44	438.29	1492.88	72.04	1043.03	1528.24	64.67	413.52
6.86000	56.38	244.14	45.56	8.06	247.25	52.87	-169.27	297.09	43.49	-152.11	293.69	102.49	-237.92	110.59	47.71	-262.15	120.21	86.39	-371.38	80.99	213.58	-327.87	83.26	254.14	-34.69	204.67	1287.10	0.00	0.00	0.00	-37.05	180.04	1711.33	-35.54	318.42	1694.86	-175.43	189.71	1677.95	-173.09	315.46	1651.63	439.07	1492.25	72.06	1043.17	1528.34	64.55	415.27
6.87000	55.97	245.20	44.68	8.49	247.41	52.54	-169.23	297.23	44.07	-151.64	293.59	102.94	-198.30	115.69	47.36	-233.87	121.82	81.28	-340.59	83.92	205.10	-298.72	84.94	248.28	-23.15	206.24	1288.17	0.00	0.00	0.00	-26.02	180.89	1712.35	-23.73	318.48	1696.12	-164.41	190.66	1678.70	-162.09	316.27	1652.63	439.37	1492.76	72.29	1043.12	1528.03	64.37	414.93
6.88000	56.32	244.85	44.29	10.80	247.41	52.65	-169.03	297.54	44.59	-151.34	293.36	103.36	-156.72	121.09	47.12	-197.58	126.51	79.51	-308.67	86.50	195.91	-268.97	87.30	241.28	-12.83	206.65	1288.99	0.00	0.00	0.00	-14.36	180.92	1712.83	-13.37	318.69	1697.24	-153.32	190.98	1679.20	-151.10	316.71	1653.58	442.00	1491.88	73.12	1043.08	1530.16	63.95	414.51
6.89000	56.26	245.46	43.47	9.67	247.70	52.33	-168.76	297.14	45.02	-150.77	293.98	104.24	-118.43	125.41	45.96	-156.43	131.23	78.36	-276.17	90.26	185.50	-238.81	89.89	233.28	-1.44	207.42	1289.60	0.00	0.00	0.00	-5.24	181.08	1713.50	-4.43	318.82	1698.43	-142.19	190.39	1679.38	-140.19	316.57	1654.50	439.59	1491.96	72.53	1042.45	1527.40	64.99	413.86
6.90000	57.22	245.64	43.17	8.66	247.88	52.49	-168.57	296.67	45.46	-150.27	293.90	104.75	-75.98	130.18	45.78	-107.19	134.97	79.00	-242.68	93.22	174.94	-208.16	92.67	224.63	8.78	208.61	1290.02	0.00	0.00	0.00	5.30	180.97	1713.84	7.73	318.98	1699.31	-131.30	192.20	1679.69	-129.02	316.96	1655.24	439.77	1491.82	72.30	1043.29	1530.18	63.92	413.31
6.91000	58.32	245.69	42.96	7.43	247.74	51.82	-168.28	297.65	46.57	-149.85	293.64	105.41	-33.45	132.66	45.49	-66.17	137.56	76.99	-208.67	96.47	163.69	-176.42	95.55	215.44	20.44	210.12	1290.28	0.00	0.00	0.00	17.80	181.04	1713.85	18.33	319.03	1699.98	-120.19	191.68	1679.71	-118.02	316.89	1655.86	442.46	1490.56	73.17	1043.78	1530.67	63.57	411.81
6.92000	57.52	245.90	42.15	9.55	248.53	52.47	-167.75	297.51	47.17	-149.10	294.26	106.31	10.07	134.90	45.52	-25.27	139.40	74.82	-173.53	99.72	152.21	-144.20	98.33	205.76	29.85	211.24	1289.99	0.00	0.00	0.00	25.87	180.86	1713.82	29.98	318.87	1700.60	-109.03	191.19	1679.39	-106.91	317.01	1656.33	442.35	1493.88	72.10	1043.57	1531.00	63.75	412.88
6.93000	56.72	246.01	41.57	12.69	249.36	55.38	-167.48	297.15	47.90	-148.84	293.06	106.54	51.33	136.61	45.17	15.27	140.62	72.30	-137.66	103.37	140.40	-111.00	100.82	196.05	43.10	211.57	1290.07	0.00	0.00	0.00	39.08	181.05	1713.55	39.52	318.77	1701.16	-98.03	191.47	1679.05	-95.70	317.17	1656.61	441.70	1494.28	71.73	1043.84	1531.50	63.35	414.98
6.94000	57.73	245.76	41.56	12.77	251.55	57.17	-167.31	296.41	48.33	-148.35	293.52	107.41	95.10	138.02	45.81	56.38	141.96	70.61	-100.97	106.55	128.85	-77.77	104.03	185.79	52.45	212.87	1289.75	0.00	0.00	0.00	48.85	180.17	1713.22	52.56	318.86	1701.52	-86.94	191.84	1678.54	-84.68	317.07	1656.74	439.36	1493.17	71.55	1043.28	1528.62	64.31	409.51
6.95000	56.15	243.12	42.32	17.32	252.98	59.10	-167.14	295.62	48.89	-147.76	293.61	108.24	136.15	138.76	46.68	96.80	142.95	69.20	-63.97	109.68	117.33	-43.93	107.53	175.52	62.51	213.85	1289.28	0.00	0.00	0.00	60.55	180.91	1712.83	63.99	318.71	1701.48	-75.63	191.64	1677.84	-73.52	316.95	1656.71	439.17	1492.14	71.87	1043.26	1530.92	63.44	409.64
6.96000	73.06	303.46	79.74	17.73	253.74	58.53	-166.88	295.23	49.58	-147.30	293.23	108.86	179.79	139.47	49.14	137.41	142.94	68.40	-25.66	111.95	106.37	-9.11	109.71	165.78	74.76	214.20	1288.55	0.00	0.00	0.00	72.74	180.71	1712.03	73.71	318.61	1701.54	-64.17	191.47	1677.09	-62.42	316.76	1656.54	440.66	1493.98	71.80	1042.47	1526.62	64.47	413.35
6.97000	76.12	302.80	79.49	15.43	253.15	56.70	-166.74	294.89	50.29	-146.85	293.41	109.73	221.51	139.18	51.96	179.87	143.10	69.27	13.29	113.08	96.32	26.09	111.42	156.39	85.00	216.43	1287.73	0.00	0.00	0.00	85.03	181.14	1711.18	87.22	318.46	1701.25	-52.91	191.23	1676.05	-51.33	316.45	1656.10	442.62	1491.05	73.01	1042.48	1525.49	64.97	411.78
6.98000	78.94	297.89	76.37	15.50	253.05	55.14	-166.30	295.32	51.44	-146.38	292.64	110.20	262.75	138.69	56.40	220.87	143.01	70.96	52.43	114.08	86.89	61.40	113.14	147.47	97.33	216.07	1286.93	0.00	0.00	0.00	97.32	180.55	1710.07	98.91	318.22	1700.93	-41.47	190.74	1674.89	-40.19	316.30	1655.48	440.51	1492.70	72.02	1043.57	1530.41	63.69	412.27
6.99000	58.97	244.39	41.07	13.51	250.76	51.92	-166.15	294.33	52.00	-145.58	293.45	111.40	304.51	138.24	61.97	260.53	142.84	73.53	91.50	114.26	78.56	96.88	114.78	139.19	109.12	216.48	1285.85	0.00	0.00	0.00	104.84	180.25	1709.36	114.02	319.91	1700.74	-30.06	190.58	1673.73	-28.88	315.96	1654.74	440.38	1492.80	72.25	1043.06	1527.79	64.70	414.16
7.00000	59.73	246.50	40.04	13.89	251.60	51.26	-165.81	294.23	53.04	-145.00	292.96	112.15	346.09	138.27	69.03	300.69	142.87	77.50	131.30	114.04	71.45	132.79	115.93	131.88	121.34	217.64	1284.94	0.00	0.00	0.00	116.55	180.02	1708.31	126.38	319.94	1700.17	-18.49	190.04	1672.45	-17.38	315.97	1653.80	439.35	1492.48	71.83	1041.93	1521.81	66.36	415.01
7.01000	59.36	247.28	39.40	13.55	250.31	51.20	-165.66	292.97	53.70	-144.27	293.23	113.24	385.02	136.89	76.14	339.10	142.90	82.42	170.74	113.79	65.70	168.23	117.10	125.77	132.37	218.55	1283.34	0.00	0.00	0.00	129.73	179.04	1706.88	137.84	319.83	1699.24	-6.88	189.49	1670.97	-5.86	315.34	1652.81	440.54	1492.28	72.08	1042.43	1524.61	65.17	413.80
7.02000	59.64	247.57	38.97	13.62	249.94	51.02	-165.00	293.36	55.07	-143.59	293.40	114.45	422.89	137.18	85.08	376.96	143.44	88.80	209.21	113.86	61.30	202.99	116.43	121.48	143.50	218.82	1282.01	0.00	0.00	0.00	141.10	179.64	1705.75	149.13	318.69	1698.42	4.90	188.66	1669.35	5.70	314.64	1651.70	442.12	1490.99	73.11	1042.71	1525.66	64.72	413.67
7.03000	58.97	247.45	38.64	13.80	251.86	51.20	-164.55	293.72	56.54	-143.19	292.07	115.06	459.28	137.80	95.33	411.96	144.00	95.81	246.42	114.18	58.36	236.63	117.63	117.73	156.63	218.43	1280.52	0.00	0.00	0.00	152.40	179.02	1704.19	160.62	317.99	1697.40	16.73	188.37	1667.69	17.20	313.81	1650.45	443.61	1491.31	73.30	1043.94	1532.84	62.68	415.13
7.04000	59.42	247.32	38.39	13.53	250.14	50.42	-164.08	293.22	57.59	-142.32	292.82	116.53	493.41	138.10	105.82	447.02	144.76	104.21	283.03	115.34	56.63	269.58	118.82	115.58	165.17	221.67	1279.01	0.00	0.00	0.00	165.09	178.46	1702.80	172.12	317.84	1696.26	28.48	187.46	1665.92	28.77	313.35	1649.02	443.52	1491.69	73.06	1043.86	1532.64	62.61	413.87
7.05000	60.08	247.62	38.27	15.14	250.45	50.37	-163.70	292.76	58.96	-141.11	293.56	118.09	524.68	139.30	117.24	479.27	145.82	113.06	317.59	117.20	55.80	301.03	119.47	114.76	175.39	222.57	1277.43	0.00	0.00	0.00	173.74	177.76	1701.58	183.52	317.02	1695.07	40.21	185.76	1663.99	40.39	312.43	1647.59	444.71	1491.38	73.23	1043.04	1530.68	63.17	413.12
7.06000	60.19	247.97	37.80	16.10	251.20	50.14	-162.92	293.25	60.71	-140.04	294.11	119.63	553.50	140.42	127.99	509.29	147.10	121.92	349.59	119.06	55.95	330.25	120.93	114.49	189.30	222.98	1275.77	0.00	0.00	0.00	186.74	176.15	1699.71	194.97	315.99	1693.87	51.89	184.70	1662.07	51.96	311.22	1646.12	439.18	1491.78	72.06	1042.55	1525.57	65.18	412.75
7.07000	60.47	248.42	37.51	14.92	252.89	50.06	-162.20	293.22	62.26	-139.10	293.91	121.08	579.81	142.65	138.04	536.32	148.73	130.01	378.95	120.98	56.67	357.11	121.96	114.87	200.26	224.05	1274.23	0.00	0.00	0.00	196.67	175.28	1698.02	206.48	314.67	1692.68	63.66	183.64	1660.09	63.57	309.77	1644.64	439.50	1493.10	71.58	1042.57	1523.33	65.90	414.64
7.08000	61.50	248.38	37.60	14.37	252.28	49.49	-161.15	293.86	64.36	-137.82	295.30	123.20	603.70	146.11	146.46	559.65	151.57	135.74	405.72	122.76	57.62	381.76	124.67	114.91	212.15	224.54	1272.37	0.00	0.00	0.00	210.31	174.99	1696.03	217.97	313.27	1691.38	75.64	182.14	1657.96	75.14	308.45	1643.03	440.48	1490.27	72.71	1042.48	1523.96	65.46	415.85
7.09000	60.06	248.15	36.96	15.48	252.29	48.71	-160.35	294.13	66.32	-136.51	295.80	125.12	624.63	150.09	153.21	580.75	154.99	140.90	429.84	124.52	58.44	403.65	125.87	115.38	221.79	224.41	1270.56	0.00	0.00	0.00	220.93	173.69	1694.48	229.34	312.12	1690.04	87.61	181.35	1656.08	86.64	306.97	1641.49	441.37	1487.27	74.15	1042.85	1525.51	64.97	414.26
7.10000	59.26	248.56	36.57	16.41	251.51	48.59	-159.51	293.88	68.28	-135.17	296.22	127.02	642.71	153.88	157.27	599.38	158.32	144.03	450.53	126.01	58.75	423.01	127.77	115.20	234.95	224.25	1268.81	0.00	0.00	0.00	235.05	172.09	1692.55	240.71	310.25	1688.82	99.69	179.61	1653.97	98.21	305.20	1639.93	438.32	1487.15	76.57	1042.43	1524.13	65.27	414.63
7.11000	60.41	248.30	36.73	15.77	252.53	47.42	-158.59	293.81	70.28	-133.51	296.57	129.01	657.94	157.92	158.67	615.21	161.91	145.11	467.63	128.58	57.65	439.37	129.36	114.40	247.32	225.07	1267.17	0.00	0.00	0.00	246.61	170.08	1690.71	252.40	308.21	1687.63	111.60	178.11	1651.92	109.89	303.22	1638.43	441.55	1486.20	78.51	1042.66	1526.87	64.66	415.91
7.12000	60.30	248.78	36.24	13.79	252.19	46.35	-157.58	293.74	72.53	-131.48	298.05	131.63	670.76	161.27	157.11	628.29	164.85	143.52	480.74	131.02	55.77	452.55	131.68	112.74	259.68	225.18	1265.58	0.00	0.00	0.00	258.19	168.80	1689.13	264.14	306.69	1686.37	123.72	176.60	1649.88	121.77	301.69	1636.95	441.93	1485.45	78.51	1042.86	1526.24	64.84	416.55
7.13000	60.58	248.91	36.16	16.49	252.96	45.97	-156.17	294.65	75.30	-129.29	298.79	134.03	681.12	164.94	152.76	638.61	168.04	139.64	490.53	133.72	53.06	462.95	134.18	110.19	271.98	224.80	1264.02	0.00	0.00	0.00	270.68	166.12	1687.38	276.06	305.28	1685.12	135.91	174.21	1647.90	133.69	299.56	1635.56	441.54	1486.21	78.35	1043.14	1533.02	62.75	414.99
7.14000	60.75	248.77	36.24	16.19	254.40	44.78	-154.59	295.81	78.40	-126.92	299.72	136.74	689.33	168.60	146.53	646.70	171.95	134.02	497.28	136.17	50.10	470.98	136.56	107.18	284.28	224.73	1262.85	0.00	0.00	0.00	284.77	163.81	1685.51	287.85	302.94	1684.08	148.04	172.06	1646.02	145.59	297.41	1634.29	443.87	1485.41	78.74	1043.07	1529.23	64.01	412.61
7.15000	61.12	248.71	36.34	18.85	254.09	44.78	-153.04	296.26	81.45	-124.23	300.71	139.73	696.00	173.50	137.58	652.75	176.20	126.18	501.07	138.35	47.74	477.12	139.09	104.21	297.07	224.91	1261.49	0.00	0.00	0.00	293.34	161.78	1684.09	299.70	300.44	1683.03	160.00	170.30	1644.25	157.44	295.22	1633.11	443.36	1485.13	78.69	1042.65	1527.85	64.58	410.30
7.16000	60.72	248.58	36.05	18.39	254.04	44.35	-151.05	296.45	84.94	-120.97	302.08	143.13	700.72	177.63	127.16	657.30	180.67	116.83	503.57	141.17	45.00	481.40	141.67	100.90	310.02	223.99	1260.54	0.00	0.00	0.00	307.60	159.36	1682.26	311.61	298.29	1682.02	172.17	167.91	1642.57	169.35	292.70	1632.02	444.32	1485.18	79.22	1043.34	1529.48	63.69	409.70
7.17000	60.56	248.55	36.18	18.79	254.49	43.77	-148.74	297.52	89.09	-117.48	302.95	146.58	706.18	182.32	116.28	661.96	184.82	107.79	506.22	142.94	42.48	485.34	144.36	98.18	322.57	223.24	1259.72	0.00	0.00	0.00	318.32	157.89	1681.17	323.49	295.79	1681.02	184.25	165.26	1640.95	181.23	290.46	1630.94	436.84	1487.20	77.11	1042.61	1526.88	64.15	416.98
7.18000	60.91	248.87	36.17	20.52	253.91	44.28	-145.96	298.39	93.48	-113.44	304.03	150.44	713.26	185.28	106.07	666.56	188.34	99.86	509.55	143.99	40.95	491.21	145.91	96.91	335.90	222.74	1258.97	0.00	0.00	0.00	331.17	155.42	1679.71	335.42	293.25	1680.22	196.38	163.01	1639.68	193.20	288.26	1630.02	437.46	1487.27	77.60	1042.76	1526.65	64.42	415.24
7.19000	63.04	249.37	36.52	23.88	255.34	43.90	-142.57	299.35	98.49	-108.57	305.77	155.06	719.47	188.46	95.28	670.63	191.62	91.19	512.51	144.13	40.10	498.17	147.12	95.86	350.91	222.11	1258.64	0.00	0.00	0.00	343.89	152.72	1678.97	347.44	290.72	1679.92	208.46	160.62	1638.72	205.18	285.71	1629.51	438.01	1486.77	77.41	1042.30	1525.71	65.10	414.16
7.20000	62.76	249.32	36.25	19.38	254.02	42.90	-138.38	300.08	104.15	-102.75	306.26	159.68	723.56	191.18	84.27	674.16	193.61	82.64	514.19	142.78	39.83	503.38	147.07	95.11	364.48	221.05	1258.65	0.00	0.00	0.00	353.96	150.78	1679.04	359.30	288.35	1680.08	220.70	157.77	1638.35	217.03	282.90	1629.58	434.29	1488.25	76.10	1041.46	1519.90	66.79	413.14
7.21000	62.37	249.70	35.93	22.02	253.75	43.64	-133.44	301.31	110.80	-96.13	306.92	164.84	726.30	190.94	76.19	676.73	194.08	76.31	515.35	141.85	39.91	506.65	146.91	95.01	378.15	219.35	1259.39	0.00	0.00	0.00	365.99	148.02	1679.42	371.04	285.76	1680.88	232.98	155.52	1638.54	228.87	280.19	1630.08	441.71	1485.86	78.65	1042.10	1522.78	65.88	419.22
7.22000	61.92	250.09	35.32	26.66	252.64	43.74	-127.30	301.88	117.98	-88.25	307.91	170.68	728.96	193.10	68.79	677.87	194.32	71.63	516.50	141.24	40.57	509.36	147.43	95.22	391.53	218.36	1260.48	0.00	0.00	0.00	377.87	145.69	1680.41	382.88	283.45	1681.81	245.36	152.60	1639.24	240.76	277.44	1631.05	436.48	1486.88	76.47	1042.60	1527.19	64.28	417.78
7.23000	63.51	250.55	35.34	28.60	249.63	45.46	-119.80	303.03	126.23	-78.98	308.77	176.64	729.66	195.62	63.43	680.01	195.60	67.44	517.75	140.97	41.48	511.82	148.22	95.39	404.09	217.41	1262.22	0.00	0.00	0.00	392.27	142.78	1681.31	394.96	280.74	1683.00	257.82	150.10	1640.30	252.79	274.73	1632.24	439.19	1490.22	73.27	1042.79	1528.38	63.89	415.13
7.24000	65.72	251.32	35.79	30.91	250.78	45.26	-111.36	302.61	135.08	-67.71	310.17	183.19	729.01	198.03	57.49	681.50	197.82	63.03	518.95	140.86	42.29	514.24	148.31	95.76	417.23	216.69	1264.25	0.00	0.00	0.00	403.82	140.37	1682.55	407.15	278.67	1684.42	270.03	147.58	1641.49	264.97	271.90	1633.73	440.49	1492.05	72.08	1042.57	1525.33	64.84	426.95
7.25000	63.40	250.95	33.78	33.78	250.38	45.91	-100.69	304.66	145.30	-55.10	310.28	189.35	730.89	199.24	54.00	682.18	198.88	60.63	519.89	141.08	42.52	516.31	148.67	95.63	425.93	212.69	1266.93	0.00	0.00	0.00	413.58	137.52	1684.03	419.30	276.02	1685.96	282.33	144.94	1642.85	277.15	269.49	1635.32	441.41	1492.55	72.36	1042.63	1523.79	65.16	416.38
7.26000	66.90	251.71	32.86	37.97	252.73	45.84	-89.25	305.40	155.75	-40.48	312.57	196.30	730.04	198.86	50.28	682.86	198.61	58.97	520.35	141.19	42.37	517.45	148.50	95.53	438.27	211.37	1269.68	0.00	0.00	0.00	426.51	134.67	1685.29	431.43	272.92	1687.69	294.39	143.21	1644.30	289.16	267.43	1636.91	440.41	1490.53	72.91	1042.08	1522.72	65.74	415.49
7.27000	68.93	252.21	31.65	43.94	252.34	47.71	-76.41	306.71	166.89	-24.75	314.26	203.29	730.06	199.22	47.87	683.18	198.43	57.67	520.81	141.09	42.38	518.38	148.36	95.80	447.74	210.78	1272.20	0.00	0.00	0.00	439.45	132.76	1686.56	443.57	270.66	1689.20	306.30	141.42	1645.91	301.11	264.85	1638.70	438.84	1491.37	72.34	1042.69	1528.70	63.84	409.08
7.28000	73.18	253.56	30.43	50.19	254.40	51.43	-62.15	309.72	178.95	-8.15	315.89	210.64	729.92	199.93	45.97	682.86	198.84	56.43	521.33	141.63	42.27	519.01	148.29	95.95	462.25	210.24	1274.65	0.00	0.00	0.00	449.94	130.19	1687.74	455.47	268.16	1690.73	318.25	138.93	1647.49	312.93	262.61	1640.57	441.78	1492.54	72.85	1042.56	1526.68	64.60	414.23
7.29000	77.77	255.74	28.73	52.23	257.64	51.32	-46.66	311.49	190.74	10.27	316.99	217.88	730.11	199.75	44.65	683.36	199.07	55.53	521.55	141.55	42.37	519.35	148.50	95.99	474.78	209.96	1276.96	0.00	0.00	0.00	462.86	127.61	1688.91	467.44	266.45	1692.11	330.08	136.49	1649.20	324.62	260.33	1642.62	441.87	1487.02	77.07	1042.75	1524.34	65.37	417.74
7.30000	84.50	256.28	27.15	60.88	260.53	54.71	-27.87	313.60	202.97	30.57	318.77	225.50	730.70	200.06	44.14	683.35	199.16	55.17	521.73	141.52	42.49	519.70	148.66	95.96	486.41	209.82	1278.97	0.00	0.00	0.00	474.39	125.67	1690.23	479.27	264.09	1693.82	341.96	134.69	1650.96	336.36	258.39	1644.73	434.89	1487.18	76.12	1043.21	1526.24	65.26	413.22
7.31000	95.67	254.88	26.85	69.45	259.80	61.20	-7.89	314.19	213.53	51.61	319.44	232.80	731.25	199.96	43.48	684.28	199.03	55.19	521.77	141.40	42.60	519.98	148.46	96.14	498.20	210.13	1281.10	0.00	0.00	0.00	485.47	123.48	1691.63	490.93	261.93	1695.49	353.59	132.85	1652.81	347.98	256.24	1647.00	436.25	1487.26	76.92	1042.59	1527.42	64.49	416.83
7.32000	108.27	260.57	30.35	81.69	262.82	65.85	12.60	312.76	221.71	72.82	320.75	240.24	731.94	199.89	43.33	683.27	198.87	54.46	521.83	141.27	42.74	520.30	148.21	96.51	511.11	210.56	1283.09	0.00	0.00	0.00	497.49	122.36	1692.89	502.61	260.03	1697.26	365.43	130.95	1654.61	359.46	254.48	1649.35	440.28	1486.23	78.19	1042.54	1527.26	64.48	412.80
7.33000	128.44	264.66	36.41	103.11	266.30	72.69	34.46	312.18	229.42	95.20	320.93	247.06	730.62	200.09	42.56	683.45	198.94	54.19	522.00	141.45	42.82	520.46	147.73	97.00	523.78	211.28	1284.72	0.00	0.00	0.00	511.58	120.77	1693.89	514.25	258.77	1699.00	377.14	128.83	1656.27	370.91	252.75	1651.74	441.71	1485.94	78.30	1042.85	1527.56	64.58	410.10
7.34000	153.89	269.16	41.73	128.78	269.66	78.49	57.71	312.41	235.46	118.13	320.98	253.16	731.22	200.40	42.56	683.22	198.75	53.77	522.08	141.77	42.84	520.67	147.63	97.27	534.72	212.22	1286.49	0.00	0.00	0.00	521.89	119.69	1695.52	525.82	257.48	1700.85	389.01	127.52	1658.02	382.34	251.55	1654.00	442.29	1485.75	78.65	1043.36	1527.57	64.56	409.17
7.35000	176.72	273.20	44.70	154.54	273.81	83.38	82.23	312.35	239.36	142.15	322.18	258.50	730.90	200.13	41.96	683.64	198.66	53.78	522.18	141.87	43.02	520.88	147.75	97.59	546.40	213.04	1288.20	0.00	0.00	0.00	533.20	118.03	1696.84	537.44	255.87	1702.83	400.88	126.20	1659.64	393.89	250.34	1656.18	440.22	1485.95	78.36	1043.76	1528.76	63.93	403.44
7.36000	207.19	277.15	48.48	187.92	276.65	88.00	107.93	313.61	241.89	167.48	322.76	262.35	732.36	199.97	42.19	683.90	198.80	53.67	522.20	142.10	43.09	521.03	148.21	97.71	558.02	214.00	1290.02	0.00	0.00	0.00	545.26	117.62	1698.15	549.28	255.31	1704.57	412.79	124.53	1661.04	405.56	249.65	1658.18	440.71	1485.81	78.35	1042.76	1525.28	64.88	417.54
7.37000	238.68	280.86	51.13	215.60	280.02	89.93	134.22	314.51	242.82	193.28	323.04	264.42	731.24	200.22	41.69	683.95	199.02	53.64	522.22	141.81	43.43	521.26	147.74	98.22	569.56	214.78	1291.65	0.00	0.00	0.00	556.75	117.15	1699.53	560.89	254.98	1706.28	424.63	124.17	1662.62	417.23	248.83	1660.15	440.93	1485.76	78.04	1043.14	1528.89	64.24	416.61
7.38000	270.02	284.16	52.35	243.67	282.54	90.50	161.31	315.91	242.18	219.84	324.69	265.55	732.38	200.11	41.80	684.01	198.63	53.30	522.31	141.95	43.68	521.47	147.62	98.87	580.77	215.11	1293.37	0.00	0.00	0.00	569.88	116.91	1700.72	572.44	254.78	1707.98	436.36	123.87	1664.12	428.79	248.19	1661.98	435.77	1488.18	76.57	1043.52	1529.51	64.07	416.47
7.39000	304.64	286.85	53.37	280.21	285.11	92.30	188.78	317.26	240.04	246.96	326.36	265.05	731.62	200.10	41.22	684.20	198.39	53.22	522.37	142.20	44.03	521.55	148.13	99.36	593.20	214.75	1294.99	0.00	0.00	0.00	580.93	116.69	1702.13	584.04	253.97	1709.66	448.01	122.94	1665.48	440.34	248.17	1663.66	443.66	1485.04	79.19	1043.11	1527.95	64.55	418.76
7.40000	338.74	289.54	53.38	314.55	287.26	92.28	216.64	318.54	236.12	274.17	326.16	262.42	731.10	200.02	40.94	683.92	198.24	52.92	522.52	142.73	44.29	521.77	147.74	100.17	602.10	214.90	1296.35	0.00	0.00	0.00	592.85	117.22	1703.42	595.54	253.86	1711.14	459.60	123.47	1666.98	451.77	248.20	1665.17	444.75	1484.52	79.25	1043.49	1531.39	63.67	415.94
7.41000	375.75	292.05	53.15	350.36	288.80	91.36	245.67	319.25	230.42	302.53	326.45	258.58	732.65	199.98	41.14	684.14	198.05	52.80	522.65	143.01	44.61	522.04	147.90	100.69	619.65	216.85	1297.16	0.00	0.00	0.00	604.25	117.26	1704.69	606.98	254.45	1712.27	471.06	123.96	1668.30	463.20	248.24	1666.45	438.85	1486.24	77.67	1043.14	1529.53	64.07	414.68
7.42000	414.26	293.66	52.79	386.99	291.24	90.21	275.24	321.11	223.56	331.58	327.37	253.73	732.56	199.74	40.79	683.87	197.78	52.51	522.75	142.73	45.15	522.25	147.13	101.55	629.77	216.62	1298.19	0.00	0.00	0.00	613.99	117.98	1706.10	618.35	255.38	1713.18	482.52	124.17	1669.60	474.54	248.78	1667.48	437.69	1486.24	77.35	1042.83	1527.78	64.23	413.12
7.43000	450.57	295.35	51.08	425.28	292.61	88.12	306.19	323.73	215.53	361.06	328.47	247.83	731.96	199.55	40.24	684.73	197.52	52.64	522.97	142.63	45.69	522.30	147.58	102.00	641.51	216.32	1298.94	0.00	0.00	0.00	626.90	118.80	1707.07	629.69	255.43	1713.87	493.85	124.68	1670.72	485.91	249.48	1668.28	441.23	1485.23	78.18	1042.66	1528.20	64.38	412.10
7.44000	503.02	282.23	49.06	465.25	294.48	84.52	337.98	324.81	205.73	391.06	328.86	240.71	733.36	199.57	40.45	685.23	197.15	52.52	523.19	143.24	45.92	522.63	147.41	102.72	651.42	215.76	1299.66	0.00	0.00	0.00	636.48	119.90	1708.16	640.91	256.99	1714.15	505.28	125.51	1671.77	497.19	250.06	1668.81	438.75	1486.27	74.95	1042.34	1525.58	65.35	411.32
7.45000	530.02	298.02	48.20	498.75	294.37	81.81	370.46	326.41	195.12	421.62	330.60	233.04	734.02	203.59	37.14	684.88	196.76	52.17	523.42	143.13	46.49	522.99	147.59	103.33	662.10	214.85	1300.07	0.00	0.00	0.00	649.26	121.10	1708.87	652.23	258.68	1714.27	516.67	126.27	1672.65	508.56	250.72	1669.15	439.21	1488.53	73.52	1042.82	1525.67	65.05	414.07
7.46000	572.83	299.70	47.35	537.16	295.68	78.68	403.91	328.21	183.49	453.25	331.15	224.19	733.60	199.47	39.68	685.52	196.69	52.42	523.60	143.18	46.99	523.31	147.07	104.22	665.79	212.50	1300.97	0.00	0.00	0.00	662.43	123.15	1709.69	663.58	259.75	1714.19	528.18	127.28	1673.38	519.86	251.99	1669.21	438.32	1487.36	73.60	1042.42	1528.14	64.32	412.47
7.47000	613.76	301.39	45.89	578.76	297.05	76.40	438.41	328.74	170.65	485.47	332.37	214.81	734.89	201.74	38.46	685.22	196.84	52.36	523.81	143.68	47.38	523.69	147.65	104.69	675.89	211.91	1301.13	0.00	0.00	0.00	673.38	124.57	1710.26	674.98	261.41	1713.96	539.69	129.01	1674.07	531.23	252.96	1669.08	437.90	1490.79	72.17	1041.93	1524.95	65.22	414.22
7.48000	657.43	302.96	45.78	621.90	298.83	71.76	474.52	330.84	158.08	518.47	333.80	205.04	734.42	201.44	38.27	685.48	197.13	52.68	523.97	143.73	47.95	524.19	148.17	105.20	686.54	211.68	1301.04	0.00	0.00	0.00	683.88	125.81	1710.80	686.53	263.57	1713.45	551.41	130.47	1674.57	542.80	254.14	1668.81	440.25	1492.19	72.13	1041.74	1524.28	65.39	415.61
7.49000	701.79	304.51	46.08	664.52	301.29	68.93	511.35	331.39	144.79	551.80	334.51	194.58	734.23	199.16	39.85	686.23	197.52	52.94	524.21	143.91	48.53	524.64	147.98	106.08	697.27	210.93	1300.80	0.00	0.00	0.00	695.64	127.46	1710.93	698.12	264.63	1712.92	563.07	131.43	1674.84	554.42	255.50	1668.28	440.22	1490.59	72.88	1041.55	1523.59	65.58	412.46
7.50000	746.11	306.27	46.95	707.98	301.46	67.82	548.64	332.02	131.36	586.15	336.09	184.29	734.13	199.53	39.50	672.06	216.72	62.28	524.40	144.30	49.02	525.17	148.06	106.77	708.99	210.64	1300.54	0.00	0.00	0.00	706.54	129.41	1711.10	709.84	265.76	1712.15	574.83	132.84	1674.91	566.00	256.89	1667.57	439.13	1490.97	72.47	1041.38	1522.88	65.78	411.66
7.51000	788.57	308.14	47.87	751.97	304.18	66.34	586.94	333.16	118.45	621.48	337.16	173.95	727.47	201.45	42.43	677.68	220.47	64.68	524.56	144.25	49.68	525.50	147.73	107.60	718.48	210.15	1299.77	0.00	0.00	0.00	720.05	131.24	1710.88	721.49	268.07	1711.09	586.55	134.67	1674.87	577.64	258.13	1666.73	436.93	1492.49	71.82	1041.21	1522.16	66.00	413.86
7.52000	831.73	310.41	50.17	794.87	305.82	66.09	626.40	333.50	105.61	656.88	338.14	163.71	728.28	200.54	42.99	682.64	222.12	63.26	524.77	144.74	50.10	526.02	147.62	108.37	729.23	209.69	1298.96	0.00	0.00	0.00	730.08	132.62	1710.52	733.06	269.73	1709.96	598.14	136.68	1674.51	589.27	259.45	1665.68	440.35	1490.50	72.96	1041.06	1521.43	66.23	416.39
7.53000	877.09	313.15	53.80	836.71	308.33	65.99	666.10	334.36	93.55	692.62	338.90	153.82	728.58	200.10	42.85	688.24	220.05	61.57	524.97	145.16	50.51	526.58	147.91	108.91	740.59	209.55	1297.87	0.00	0.00	0.00	741.14	134.12	1710.15	744.63	271.55	1708.54	609.70	138.53	1673.87	600.81	261.36	1664.35	439.11	1491.75	72.21	1040.92	1520.69	66.46	414.06
7.54000	920.77	315.85	58.51	881.49	310.76	68.09	706.30	336.10	82.82	729.33	340.31	144.75	727.37	199.17	41.93	679.10	198.36	54.84	525.11	145.01	51.17	527.04	147.54	109.72	752.24	209.49	1296.73	0.00	0.00	0.00	753.19	136.44	1709.49	756.25	273.26	1707.06	621.22	140.37	1673.02	612.45	262.58	1662.93	440.78	1491.57	72.59	1040.78	1519.95	66.71	413.18
7.55000	964.26	318.74	64.41	919.33	314.47	69.07	747.68	336.88	72.82	766.54	341.62	136.47	728.16	198.47	41.58	677.76	194.93	53.52	525.31	145.15	51.70	527.63	148.25	110.12	764.38	209.32	1295.30	0.00	0.00	0.00	764.15	137.68	1708.57	767.82	274.86	1705.50	632.86	142.59	1672.08	623.96	264.05	1661.28	437.52	1494.59	71.08	1040.66	1519.21	66.96	414.81
7.56000	1006.44	322.13	71.30	962.76	317.17	73.09	789.04	338.00	64.35	803.51	342.36	129.16	734.47	198.00	38.16	686.72	194.97	51.84	525.51	145.59	52.07	528.28	148.42	110.77	776.24	209.59	1293.78	0.00	0.00	0.00	776.71	139.43	1707.43	779.37	276.44	1703.82	644.42	144.42	1670.93	635.55	265.62	1659.49	438.61	1493.37	71.90	1040.55	1518.48	67.22	415.40
7.57000	1044.93	325.54	78.74	1002.60	320.67	77.38	829.50	341.33	58.42	840.15	343.49	123.40	735.58	197.93	37.85	688.20	194.75	51.74	525.77	145.18	52.79	528.82	148.40	111.51	787.92	209.69	1292.18	0.00	0.00	0.00	788.06	141.85	1706.57	790.88	278.42	1701.92	655.94	146.84	1669.62	647.12	267.26	1657.66	440.27	1491.56	72.77	1040.45	1517.74	67.48	415.68
7.58000	1085.43	329.06	87.98	1044.73	323.91	84.25	870.10	342.93	53.69	877.13	344.37	119.12	735.15	197.77	37.48	688.11	194.61	51.73	526.03	145.17	53.38	529.42	148.24	112.38	799.03	209.74	1290.51	0.00	0.00	0.00	798.73	143.22	1705.09	802.55	280.27	1700.16	667.62	148.94	1668.26	658.76	269.18	1655.73	442.32	1489.73	73.54	1040.36	1517.02	67.75	416.02
7.59000	1124.63	334.52	95.43	1081.73	327.41	91.33	909.70	344.52	50.89	912.67	345.71	116.67	736.11	197.81	37.81	687.84	194.21	51.49	526.31	145.31	54.04	530.09	148.27	113.13	813.99	211.67	1288.06	0.00	0.00	0.00	810.10	145.07	1703.80	814.17	282.45	1698.16	679.36	151.15	1666.80	670.46	270.91	1653.83	440.77	1491.44	72.65	1040.27	1516.31	68.01	418.55
7.60000	1159.14	334.58	109.16	1117.92	330.02	101.05	947.39	345.89	49.86	946.58	346.76	115.65	736.47	200.39	35.39	688.03	194.02	51.50	526.58	144.85	55.07	530.81	147.47	114.43	825.26	212.10	1286.21	0.00	0.00	0.00	822.75	147.01	1702.36	825.87	284.21	1696.20	691.17	153.69	1665.39	682.25	272.75	1651.91	439.28	1490.65	72.67	1040.20	1515.62	68.28	414.61
7.61000	1192.10	338.60	121.73	1151.34	332.75	111.41	983.21	345.98	49.93	978.39	347.72	116.04	736.05	201.12	35.02	688.93	193.64	51.46	526.95	144.66	56.15	531.67	147.27	115.66	837.85	212.86	1284.43	0.00	0.00	0.00	832.87	148.54	1700.89	837.74	286.23	1694.12	702.97	155.88	1663.79	694.17	274.33	1650.02	440.56	1492.11	72.48	1040.13	1514.94	68.54	412.75
7.62000	1220.56	339.09	135.06	1182.20	334.10	121.68	1016.31	348.26	51.98	1008.56	347.70	117.19	736.16	201.55	34.43	689.65	193.67	51.49	527.41	144.70	57.33	532.86	147.37	116.78	848.62	213.40	1282.49	0.00	0.00	0.00	845.47	152.07	1699.30	849.90	287.22	1692.29	714.87	158.41	1662.09	706.19	276.06	1648.14	440.65	1491.26	72.41	1040.08	1514.29	68.80	414.62
7.63000	1245.51	339.20	148.82	1208.28	334.71	130.69	1046.77	348.42	53.99	1035.87	348.38	119.05	737.06	201.08	34.62	689.27	193.12	50.96	527.94	144.55	58.80	534.05	147.44	118.21	860.02	214.30	1280.82	0.00	0.00	0.00	858.29	153.99	1697.40	861.91	289.72	1690.27	726.87	160.42	1660.36	718.17	278.26	1646.20	441.27	1490.49	72.75	1040.03	1513.66	69.06	414.73
7.64000	1269.66	337.12	158.25	1234.40	332.60	139.13	1073.14	347.95	55.64	1060.03	348.36	120.68	736.43	200.66	34.20	690.16	192.77	50.96	528.55	144.78	60.41	535.42	147.19	120.07	869.33	213.84	1279.82	0.00	0.00	0.00	869.54	155.72	1695.84	873.86	291.94	1688.27	739.03	163.23	1658.66	730.17	280.16	1644.29	440.05	1491.33	72.27	1039.99	1513.06	69.31	413.01
7.65000	1288.96	333.12	164.09	1254.29	329.61	143.61	1095.75	347.03	56.46	1080.89	347.85	121.52	737.17	200.56	34.14	690.91	192.61	50.92	529.29	144.86	62.36	536.85	146.52	122.24	879.79	214.76	1278.01	0.00	0.00	0.00	880.90	158.30	1694.52	885.65	294.19	1686.50	750.91	165.18	1656.95	742.08	282.07	1642.51	440.82	1493.02	72.17	1039.96	1512.48	69.55	413.84
7.66000	1307.63	328.48	163.76	1273.83	329.24	139.98	1114.34	346.74	56.28	1098.57	347.10	121.27	737.35	200.20	33.86	691.16	192.51	50.67	530.19	144.62	64.56	538.73	146.51	124.34	892.56	215.52	1276.32	0.00	0.00	0.00	892.70	161.17	1693.05	897.51	296.66	1684.78	762.68	167.30	1655.29	754.04	284.09	1640.77	438.87	1492.00	72.09	1039.94	1511.95	69.78	412.77
7.67000	1323.68	323.41	162.90	1288.36	326.24	137.98	1128.64	346.21	55.13	1112.99	346.49	120.30	736.54	200.07	32.93	691.88	192.31	50.51	531.29	144.65	66.92	540.73	146.87	126.54	903.59	216.67	1274.50	0.00	0.00	0.00	904.90	163.92	1691.81	909.35	299.12	1683.17	774.54	170.10	1653.76	765.88	286.65	1639.05	440.10	1492.20	72.21	1039.92	1511.45	70.00	412.80
7.68000	1334.32	317.53	158.23	1299.10	318.89	135.00	1139.76	345.19	53.22	1124.37	345.72	118.57	737.82	199.62	33.02	692.42	192.22	50.39	532.49	144.22	69.65	543.04	146.51	129.10	914.84	217.60	1273.00	0.00	0.00	0.00	917.21	166.46	1690.51	921.36	301.19	1681.71	786.43	173.22	1652.35	777.75	289.01	1637.44	442.60	1490.56	73.09	1039.92	1510.98	70.21	415.87
7.69000	1343.50	311.28	152.04	1307.60	312.85	129.66	1147.39	344.06	50.57	1133.66	343.36	115.78	738.17	200.03	32.36	692.40	191.80	49.88	533.91	142.96	72.89	545.51	145.39	132.15	928.61	219.02	1271.72	0.00	0.00	0.00	928.23	168.58	1689.31	933.21	304.25	1680.34	798.04	175.09	1650.98	789.64	291.67	1635.95	443.11	1490.93	73.34	1039.92	1510.57	70.40	417.68
7.70000	1349.86	306.03	143.68	1314.54	308.82	122.04	1153.05	341.56	46.92	1140.55	341.70	112.93	739.06	199.58	32.42	693.23	191.51	49.75	535.50	142.24	76.17	548.41	144.85	135.29	940.77	220.25	1270.60	0.00	0.00	0.00	940.02	171.11	1688.30	945.27	306.27	1679.18	809.96	178.38	1649.95	801.59	294.16	1634.67	440.24	1492.64	72.39	1039.93	1510.20	70.58	412.46
7.71000	1354.41	300.21	134.78	1318.06	302.00	115.01	1156.21	339.84	46.39	1145.84	338.95	109.67	739.58	199.72	32.27	693.83	191.07	49.49	537.23	141.19	79.84	551.39	143.33	138.98	952.39	221.87	1269.74	0.00	0.00	0.00	951.72	174.36	1687.52	957.29	308.58	1678.02	821.73	181.12	1648.96	813.49	297.14	1633.43	441.26	1490.77	73.01	1039.94	1509.87	70.74	412.32
7.72000	1358.82	295.20	124.22	1322.12	298.79	105.48	1159.16	337.31	45.83	1149.56	337.30	106.83	739.07	199.08	32.34	695.14	191.05	49.53	539.32	140.60	83.69	554.82	142.87	142.59	965.53	223.26	1269.20	0.00	0.00	0.00	964.14	176.83	1686.74	969.41	311.54	1676.85	833.70	184.68	1648.21	825.51	299.93	1632.33	439.06	1492.76	71.95	1039.97	1509.60	70.89	415.37
7.73000	1362.97	290.66	115.08	1326.09	294.32	97.93	1162.23	334.90	45.19	1153.79	334.95	104.02	740.82	199.07	32.28	695.61	190.57	48.98	541.71	139.82	87.95	558.83	142.57	146.40	977.06	224.55	1268.71	0.00	0.00	0.00	976.37	180.56	1685.98	981.34	315.15	1675.63	845.56	187.98	1647.53	837.55	303.08	1631.36	440.30	1492.23	72.25	1040.00	1509.39	71.01	416.18
7.74000	1369.46	287.59	106.77	1332.06	293.28	90.11	1165.38	334.69	44.97	1159.63	335.02	102.85	740.40	198.67	31.88	695.84	190.41	48.45	544.65	138.96	92.61	563.18	141.14	151.04	990.82	226.06	1268.58	0.00	0.00	0.00	987.79	184.02	1685.72	993.76	317.44	1674.84	857.50	191.22	1646.96	849.78	306.06	1630.56	442.89	1492.36	73.03	1040.03	1509.23	71.11	415.17
7.75000	1376.77	287.10	96.81	1333.39	288.24	89.14	1168.23	335.56	44.45	1166.86	333.82	101.44	740.41	199.30	31.79	697.36	190.15	48.38	547.99	138.61	97.61	568.45	140.43	155.80	1004.04	227.49	1268.70	0.00	0.00	0.00	999.80	186.66	1685.48	1005.97	320.45	1674.23	869.27	194.17	1646.74	861.93	309.04	1630.09	441.65	1492.51	72.41	1040.08	1509.14	71.19	416.21
7.76000	1380.90	287.35	86.75	1336.07	288.65	80.05	1170.06	336.73	44.02	1172.42	334.30	100.83	740.48	199.50	31.58	698.81	189.82	48.23	552.10	138.73	103.00	574.55	139.62	161.03	1018.73	228.75	1269.08	0.00	0.00	0.00	1010.25	189.32	1685.69	1017.95	323.61	1674.11	881.06	197.43	1647.00	873.97	312.12	1630.08	440.63	1494.33	71.56	1040.13	1509.11	71.25	414.08
7.77000	1382.98	288.02	80.84	1339.28	289.46	74.62	1170.59	337.92	43.57	1174.31	334.49	101.25	741.22	199.55	31.52	700.17	190.00	48.04	557.00	138.65	109.07	581.63	139.27	166.50	1032.03	230.42	1270.01	0.00	0.00	0.00	1021.90	192.86	1686.52	1029.91	326.35	1674.37	892.92	200.54	1647.79	885.83	315.38	1630.47	439.54	1491.93	72.16	1040.18	1509.15	71.28	412.50
7.78000	1386.41	288.07	75.65	1343.42	290.61	71.13	1169.94	339.81	42.60	1177.33	334.68	101.61	741.68	199.61	31.39	701.27	189.69	47.65	562.56	138.33	115.88	589.78	138.18	172.58	1043.80	231.75	1271.31	0.00	0.00	0.00	1035.34	196.53	1687.32	1041.65	329.88	1674.77	904.88	204.04	1648.90	897.74	318.66	1631.18	437.28	1493.35	71.37	1040.24	1509.26	71.28	417.44
7.79000	1386.62	285.05	69.86	1343.59	287.86	67.16	1170.15	340.30	41.60	1181.32	334.02	102.07	740.84	196.79	33.16	703.05	189.80	47.65	569.33	139.24	122.84	599.02	137.01	179.19	1056.51	233.15	1273.01	0.00	0.00	0.00	1046.79	199.27	1688.57	1053.48	333.09	1675.46	916.70	207.42	1650.32	909.60	321.85	1632.10	441.86	1488.77	73.45	1040.31	1509.44	71.25	415.66
7.80000	1389.70	283.19	62.66	1342.90	284.69	63.52	1171.00	339.65	42.48	1182.24	333.29	101.97	740.98	196.11	32.95	705.12	189.99	48.08	577.31	140.19	130.58	609.80	137.30	185.54	1070.92	234.51	1274.88	0.00	0.00	0.00	1058.91	201.85	1690.17	1065.35	336.39	1676.36	928.33	210.90	1651.81	921.42	324.91	1633.18	439.09	1492.59	71.98	1040.39	1509.70	71.20	413.94
7.81000	1388.68	281.54	63.45	1344.08	285.15	62.41	1172.08	339.54	42.62	1182.94	333.07	102.13	742.44	196.43	33.12	708.41	190.30	49.20	586.30	140.15	139.44	621.81	136.72	192.27	1082.35	235.89	1277.05	0.00	0.00	0.00	1070.98	205.09	1691.74	1077.19	339.30	1677.58	939.95	214.14	1653.37	933.33	327.81	1634.31	442.11	1492.16	72.73	1040.46	1510.04	71.11	415.71
7.82000	1390.97	283.19	58.74	1343.15	285.00	61.56	1172.81	340.08	43.17	1185.66	333.03	102.63	743.80	196.10	32.65	711.36	189.82	50.51	596.43	140.52	148.90	634.79	136.07	199.45	1095.97	237.57	1279.28	0.00	0.00	0.00	1082.56	208.42	1693.42	1089.10	341.52	1678.78	951.24	216.59	1654.89	945.09	330.66	1635.45	441.68	1491.76	72.70	1040.55	1510.47	70.99	415.05
7.83000	1390.61	283.15	56.47	1345.17	283.06	60.03	1172.99	340.02	42.56	1185.69	332.82	101.82	746.39	195.62	32.42	714.87	189.38	52.43	608.02	140.07	159.39	649.29	135.38	207.12	1107.98	238.99	1281.54	0.00	0.00	0.00	1093.09	211.99	1695.28	1100.59	345.11	1679.77	962.75	219.52	1656.37	956.89	333.31	1636.56	440.54	1494.12	72.10	1040.64	1510.98	70.83	413.91
7.84000	1390.55	283.24	54.80	1346.33	284.72	59.75	1173.02	339.55	42.24	1184.75	333.67	101.83	748.34	195.11	32.01	720.52	188.58	55.09	621.14	140.12	170.08	665.05	134.15	215.14	1119.74	240.71	1283.52	0.00	0.00	0.00	1103.17	212.94	1696.72	1112.24	347.63	1680.90	974.33	222.17	1657.76	968.67	335.81	1637.59	437.90	1493.13	71.44	1040.73	1511.58	70.64	414.08
7.85000	1390.75	282.79	54.12	1345.30	285.21	60.17	1172.99	339.30	41.96	1186.74	333.53	101.95	752.23	193.39	31.65	726.80	187.52	58.12	635.82	140.34	180.98	682.44	132.52	223.34	1133.23	241.96	1285.41	0.00	0.00	0.00	1114.75	215.78	1698.16	1123.92	350.51	1681.96	985.94	225.05	1659.02	980.47	338.37	1638.52	438.55	1491.03	72.23	1040.83	1512.27	70.41	410.85
7.86000	1390.69	283.08	52.72	1344.82	285.14	59.52	1173.01	339.71	42.03	1187.50	333.21	101.71	755.94	190.54	30.51	736.29	186.35	61.94	652.44	139.90	192.14	701.31	130.94	231.54	1144.45	242.97	1287.06	0.00	0.00	0.00	1126.77	218.47	1699.90	1135.82	352.98	1683.22	997.55	227.70	1660.29	992.37	340.83	1639.42	440.46	1491.64	72.20	1040.93	1513.06	70.14	412.56
7.87000	1391.04	283.22	51.94	1343.69	286.11	58.19	1172.85	340.55	42.38	1188.01	333.46	101.56	761.95	188.88	27.22	747.46	184.85	66.30	671.05	139.71	203.04	722.10	130.72	238.87	1156.74	243.87	1288.47	0.00	0.00	0.00	1137.56	220.60	1701.41	1147.48	355.05	1684.46	1009.20	230.31	1661.49	1004.19	342.95	1640.37	443.03	1491.22	72.84	1041.04	1513.95	69.83	412.96
7.88000	1390.98	283.16	51.25	1345.74	285.70	58.76	1172.95	340.86	42.53	1187.33	334.70	101.81	772.04	184.41	27.69	762.05	183.16	71.22	691.24	138.58	213.16	743.98	129.42	246.05	1168.76	244.65	1289.72	0.00	0.00	0.00	1148.98	223.25	1703.26	1158.85	357.14	1685.79	1020.74	232.44	1662.70	1015.93	344.86	1641.26	441.76	1492.25	72.59	1041.15	1514.94	69.48	414.38
7.89000	1391.24	282.90	50.69	1344.89	285.08	58.16	1173.21	340.55	42.62	1187.95	334.00	101.54	789.32	181.83	33.46	774.53	180.50	77.03	712.01	138.88	221.62	766.30	130.30	252.05	1180.12	245.15	1291.01	0.00	0.00	0.00	1160.11	225.24	1705.02	1170.62	358.52	1687.23	1032.29	234.21	1663.96	1027.48	346.91	1642.12	438.87	1492.42	71.94	1041.27	1516.03	69.08	414.43
7.90000	1390.38	283.01	49.94	1344.85	284.81	58.38	1173.18	340.06	42.43	1188.66	334.30	101.63	810.70	178.82	38.60	797.40	177.79	83.20	733.92	139.30	228.72	788.31	132.30	257.69	1191.47	245.28	1292.23	0.00	0.00	0.00	1171.37	226.85	1706.97	1181.73	361.29	1688.39	1043.69	235.70	1665.09	1039.18	348.56	1642.96	440.91	1491.83	72.70	1041.39	1517.23	68.64	416.60
7.91000	1391.69	282.88	50.09	1345.34	285.53	58.01	1173.00	340.45	42.71	1186.48	334.68	101.01	835.92	175.39	43.44	823.11	175.58	88.70	757.82	140.24	233.46	810.68	134.58	263.11	1202.33	245.35	1293.49	0.00	0.00	0.00	1183.51	228.38	1708.87	1193.58	362.17	1689.88	1055.36	237.35	1666.34	1050.85	350.13	1643.77	441.81	1492.81	73.06	1040.84	1514.57	69.35	415.61
7.92000	1391.93	283.06	49.83	1346.81	285.55	58.22	1173.07	340.15	42.79	1187.87	334.97	101.69	862.83	171.20	49.26	855.19	174.65	91.85	782.87	141.22	236.45	834.40	136.52	267.42	1213.65	245.44	1294.79	0.00	0.00	0.00	1194.90	229.76	1710.73	1205.10	363.62	1691.21	1067.05	238.57	1667.65	1062.70	351.36	1644.63	442.32	1492.37	73.28	1040.54	1512.02	70.22	417.16
7.93000	1391.97	283.10	49.56	1346.24	286.37	57.35	1172.85	340.90	43.31	1188.48	334.75	101.92	893.69	169.42	52.96	885.21	173.86	94.62	808.47	141.86	237.86	859.03	138.40	270.25	1224.94	245.51	1296.15	0.00	0.00	0.00	1205.95	231.21	1712.86	1216.66	365.03	1692.53	1078.88	240.03	1669.11	1074.45	352.45	1645.59	442.26	1491.12	72.96	1041.34	1520.50	67.57	413.97
7.94000	1391.70	283.67	48.82	1345.03	286.83	56.63	1172.99	340.79	43.74	1189.37	335.21	102.65	926.89	168.17	55.62	916.67	172.86	96.79	834.78	142.91	237.58	884.78	140.67	270.93	1235.05	245.77	1297.44	0.00	0.00	0.00	1217.42	232.41	1714.73	1228.43	365.79	1693.88	1090.61	240.80	1670.46	1086.16	353.19	1646.71	438.73	1492.17	71.75	1041.32	1517.60	68.26	413.66
7.95000	1392.14	283.16	49.01	1346.67	286.10	57.19	1173.34	339.63	43.59	1190.35	334.93	102.97	958.76	167.44	56.54	947.49	172.59	97.71	861.58	144.31	235.55	911.30	142.76	269.94	1246.97	246.00	1298.82	0.00	0.00	0.00	1228.00	232.85	1716.37	1240.09	366.23	1695.23	1102.37	241.39	1671.98	1097.82	354.04	1647.94	438.74	1490.72	72.42	1042.01	1524.94	65.72	414.68
7.96000	1392.06	283.37	48.44	1346.40	286.76	56.65	1173.56	339.63	44.08	1190.19	334.66	103.15	994.45	167.50	57.79	980.26	172.80	97.88	889.36	146.46	231.50	937.85	143.29	268.00	1257.06	246.30	1300.23	0.00	0.00	0.00	1240.85	233.46	1717.90	1251.41	367.87	1696.48	1113.89	241.56	1673.47	1109.44	354.85	1649.28	444.59	1490.85	73.62	1042.23	1527.93	64.72	415.76
7.97000	1391.89	283.69	47.91	1345.66	287.47	55.63	1173.27	340.35	44.75	1189.81	334.57	103.40	1027.75	168.08	57.11	1014.65	173.67	97.10	917.93	148.04	226.04	964.60	145.16	264.34	1267.61	246.83	1301.47	0.00	0.00	0.00	1252.90	233.46	1719.00	1263.18	368.37	1697.67	1125.51	242.10	1674.93	1121.18	355.11	1650.75	441.70	1491.22	72.70	1042.83	1527.46	64.93	413.09
7.98000	1391.65	283.89	47.43	1346.02	287.60	55.29	1173.49	340.23	45.08	1189.60	334.36	103.44	1065.82	169.28	57.09	1050.34	174.48	95.67	947.16	149.67	219.16	992.17	146.95	259.44	1277.42	247.34	1302.81	0.00	0.00	0.00	1264.46	234.27	1720.23	1275.21	368.03	1698.97	1137.08	242.22	1676.24	1133.03	355.14	1652.26	441.73	1491.66	72.60	1042.71	1528.77	64.70	414.98
7.99000	1391.42	284.64	46.62	1347.03	287.34	55.84	1173.72	339.62	45.22	1190.28	335.00	104.18	1104.42	171.08	56.59	1086.53	176.35	93.87	976.81	150.83	211.08	1020.23	148.52	253.44	1288.63	248.12	1304.13	0.00	0.00	0.00	1276.17	233.85	1721.05	1287.02	367.69	1700.18	1148.78	241.86	1677.39	1144.70	355.17	1653.75	442.09	1491.98	72.82	1042.93	1530.73	64.18	416.65
8.00000	1392.11	284.48	46.65	1344.88	287.36	54.96	1174.04	339.43	45.45	1191.22	335.63	105.11	1143.82	173.30	55.93	1123.10	178.17	91.54	1007.79	152.30	201.70	1048.89	149.39	246.74	1299.09	248.95	1305.25	0.00	0.00	0.00	1287.75	233.70	1721.83	1298.74	366.86	1701.25	1160.58	241.98	1678.51	1156.25	355.08	1655.14	443.08	1491.42	73.28	1043.24	1530.68	63.60	416.92
8.01000	1392.64	284.38	46.43	1347.72	288.18	55.16	1174.19	339.06	45.72	1191.28	335.22	105.23	1184.56	175.43	55.45	1160.58	180.11	89.10	1039.47	152.88	191.67	1078.70	150.77	238.62	1310.36	249.94	1306.04	0.00	0.00	0.00	1299.24	233.34	1722.30	1310.01	367.62	1702.03	1172.21	241.23	1679.26	1167.70	354.86	1656.44	441.68	1491.22	72.62	1043.40	1530.27	63.75	413.96
8.02000	1392.24	283.94	46.13	1346.47	287.19	54.87	1174.26	339.36	46.40	1191.02	335.08	105.55	1225.73	177.56	54.78	1195.53	183.10	88.95	1072.02	153.48	180.80	1108.74	151.94	229.68	1321.27	250.99	1306.79	0.00	0.00	0.00	1309.87	232.73	1722.82	1321.70	366.79	1702.84	1183.79	240.66	1679.81	1179.10	354.71	1657.54	441.41	1492.06	72.49	1043.68	1531.15	63.36	413.15
8.03000	1392.45	284.22	45.58	1346.73	286.89	54.55	1174.51	339.01	46.94	1192.25	334.75	106.02	1268.77	178.96	54.43	1234.29	184.77	86.51	1105.65	154.34	169.19	1139.40	153.48	219.81	1332.49	251.87	1307.23	0.00	0.00	0.00	1322.28	232.84	1722.94	1333.46	365.81	1703.58	1195.49	240.05	1680.31	1190.60	354.18	1658.57	443.77	1491.87	73.07	1043.21	1527.58	64.34	413.55
8.04000	1393.33	284.03	45.51	1348.25	287.12	54.77	1174.65	338.89	47.38	1191.77	335.14	106.62	1309.95	179.99	53.34	1274.92	185.46	83.73	1139.82	155.14	157.14	1171.00	154.52	209.41	1343.81	252.81	1307.45	0.00	0.00	0.00	1334.36	231.62	1722.85	1345.20	364.99	1704.15	1207.30	239.82	1680.50	1202.16	353.73	1659.43	445.32	1491.30	73.48	1044.40	1535.42	62.16	414.43
8.05000	1393.15	284.32	44.54	1346.72	283.95	59.88	1175.23	337.74	47.64	1192.13	334.88	107.28	1352.95	181.09	51.67	1319.83	184.20	78.06	1175.40	156.36	144.76	1203.57	156.01	198.42	1354.83	253.72	1307.53	0.00	0.00	0.00	1345.21	230.13	1722.57	1356.69	364.82	1704.48	1218.86	238.87	1680.57	1213.68	353.31	1660.06	445.75	1491.54	73.39	1043.46	1529.47	64.15	415.79
8.06000	1391.92	281.87	48.92	1346.39	283.97	59.89	1175.26	338.41	48.79	1193.11	334.89	107.94	1395.96	181.07	51.22	1361.50	183.58	75.03	1211.57	156.59	132.52	1236.69	156.69	187.50	1366.23	254.70	1307.29	0.00	0.00	0.00	1358.49	229.93	1722.11	1368.59	363.67	1704.87	1230.60	238.24	1680.43	1225.30	352.73	1660.50	442.47	1493.62	71.90	1043.90	1533.30	62.76	417.88
8.07000	1392.50	281.36	49.01	1348.35	284.27	60.77	1175.65	337.61	49.22	1193.88	335.15	108.83	1438.91	179.33	50.47	1402.38	183.18	72.80	1248.94	157.38	120.15	1270.24	156.69	176.85	1376.34	255.65	1306.95	0.00	0.00	0.00	1369.29	228.91	1721.79	1380.43	362.22	1705.07	1242.35	237.31	1680.01	1236.85	351.96	1660.75	441.32	1491.36	72.20	1044.10	1532.41	62.98	413.08
8.08000	1392.18	281.05	48.76	1348.18	284.50	60.58	1175.71	337.88	50.09	1194.87	334.55	109.37	1483.83	181.14	48.64	1442.93	181.97	71.02	1286.53	157.66	108.14	1304.51	157.89	165.78	1388.12	256.35	1306.34	0.00	0.00	0.00	1381.09	228.00	1721.30	1391.81	362.11	1704.78	1254.06	236.28	1679.39	1248.44	351.06	1660.78	442.68	1492.86	72.25	1044.04	1533.19	63.03	413.46
8.09000	1394.99	271.87	52.27	1349.53	285.10	60.55	1176.06	337.37	50.71	1194.20	334.56	109.82	1526.78	178.94	50.07	1484.64	180.51	70.36	1324.60	157.00	96.89	1339.26	158.13	155.38	1398.85	257.02	1305.62	0.00	0.00	0.00	1392.74	227.16	1720.55	1403.58	360.96	1704.70	1265.88	235.52	1678.54	1260.02	350.38	1660.53	439.05	1494.73	71.11	1043.27	1531.40	63.55	413.11
8.10000	1397.84	271.52	52.34	1344.92	285.95	58.90	1176.66	336.01	51.08	1195.27	334.44	110.66	1568.38	176.90	53.21	1525.75	178.97	70.79	1363.58	156.11	86.35	1374.59	157.78	145.63	1409.91	257.65	1304.70	0.00	0.00	0.00	1405.33	226.76	1719.67	1414.92	360.57	1704.29	1277.69	235.41	1677.50	1271.73	349.39	1660.02	439.09	1493.82	71.55	1044.81	1538.69	61.06	417.37
8.11000	1399.43	271.86	51.13	1349.34	288.25	54.13	1176.87	336.22	51.92	1195.89	334.11	111.36	1611.10	174.50	57.44	1566.26	177.78	72.68	1403.05	154.91	76.86	1410.89	157.98	136.17	1421.73	258.21	1303.63	0.00	0.00	0.00	1417.21	226.18	1718.55	1426.75	359.28	1703.70	1289.29	234.31	1676.27	1283.45	348.58	1659.31	444.41	1492.28	72.88	1043.83	1532.01	63.21	417.72
8.12000	1395.46	285.09	43.43	1350.94	288.89	53.90	1177.14	336.07	52.86	1197.07	334.35	112.42	1651.39	173.36	62.99	1606.58	176.18	75.55	1442.83	153.25	68.65	1446.67	157.23	128.11	1433.50	258.81	1302.37	0.00	0.00	0.00	1428.28	224.51	1717.24	1438.31	358.59	1702.94	1301.09	233.37	1674.78	1295.13	347.15	1658.45	441.25	1492.48	72.21	1043.80	1528.66	63.82	415.64
8.13000	1394.19	285.48	42.55	1349.43	290.18	52.94	1177.53	335.60	53.70	1196.87	334.27	112.88	1692.17	172.36	69.57	1646.10	174.74	79.65	1482.19	151.21	61.84	1482.03	155.61	121.33	1444.95	259.28	1301.00	0.00	0.00	0.00	1438.45	223.87	1716.33	1449.77	357.53	1702.16	1312.98	232.01	1673.16	1306.71	345.99	1657.40	439.29	1492.20	71.94	1043.13	1526.31	64.44	410.98
8.14000	1395.22	285.53	42.62	1349.17	288.94	53.21	1177.86	335.27	54.60	1198.01	333.78	113.80	1731.25	170.83	77.54	1684.37	174.00	84.87	1521.01	148.58	56.88	1517.15	154.15	115.99	1456.39	259.75	1299.43	0.00	0.00	0.00	1450.88	222.66	1714.85	1461.37	356.52	1701.35	1324.96	231.18	1671.50	1318.25	344.74	1656.20	436.96	1493.10	71.28	1042.65	1524.96	65.19	414.11
8.15000	1395.88	285.70	42.62	1349.65	289.65	53.18	1178.36	335.18	55.62	1197.96	333.40	114.41	1771.36	171.12	82.61	1721.04	173.36	91.01	1559.23	147.00	53.27	1551.61	152.49	112.04	1468.15	260.05	1297.67	0.00	0.00	0.00	1463.61	221.44	1713.28	1472.92	355.14	1700.36	1337.06	230.22	1669.72	1329.81	343.28	1654.96	443.16	1490.50	73.17	1043.54	1530.04	63.99	415.66
8.16000	1395.48	286.44	42.05	1349.70	290.15	52.95	1178.67	335.44	57.10	1199.09	333.68	115.65	1806.32	171.71	92.30	1755.87	173.73	98.28	1596.05	145.89	51.23	1584.97	151.43	109.36	1479.40	260.29	1295.92	0.00	0.00	0.00	1475.01	220.47	1711.65	1484.06	354.74	1699.13	1349.11	229.02	1667.79	1341.42	342.03	1653.58	442.89	1490.99	73.09	1043.84	1530.37	63.73	412.32
8.17000	1395.07	287.00	41.34	1350.14	291.19	52.38	1179.07	335.07	58.14	1199.75	333.96	116.96	1839.04	171.54	102.84	1788.65	173.43	106.09	1630.93	146.00	50.03	1617.16	152.46	107.31	1491.15	260.50	1293.97	0.00	0.00	0.00	1487.89	219.00	1709.77	1495.80	353.39	1697.83	1361.24	227.64	1665.78	1353.23	340.45	1652.06	441.33	1493.38	71.72	1043.67	1531.50	63.35	414.28
8.18000	1395.21	287.45	41.03	1350.21	291.43	52.15	1179.57	334.91	59.45	1200.56	333.65	117.96	1868.95	172.05	113.58	1818.74	174.30	114.87	1663.50	145.91	50.06	1647.08	152.91	106.61	1502.61	260.81	1292.03	0.00	0.00	0.00	1499.36	218.28	1708.12	1497.61	350.05	1700.49	1373.53	226.46	1663.65	1364.94	339.05	1650.40	438.83	1493.54	71.39	1043.63	1533.46	62.65	414.58
8.19000	1395.99	287.81	40.81	1350.16	290.96	52.10	1180.47	333.68	60.49	1201.24	333.10	118.95	1896.40	171.04	123.69	1846.44	174.59	123.03	1693.60	146.76	50.50	1673.94	152.78	106.75	1515.20	260.97	1290.09	0.00	0.00	0.00	1511.28	216.50	1706.25	1506.14	348.65	1700.06	1385.69	224.96	1661.52	1376.82	337.39	1648.72	440.20	1493.15	71.79	1043.75	1532.31	63.56	410.43
8.20000	1396.23	287.50	40.80	1351.53	290.94	52.39	1180.95	333.91	62.19	1202.55	333.64	120.37	1920.95	172.37	132.58	1871.58	174.81	130.00	1720.86	147.26	51.33	1698.42	152.58	107.33	1526.69	261.14	1288.06	0.00	0.00	0.00	1523.76	215.35	1704.75	1517.32	347.36	1698.68	1397.86	223.29	1659.30	1388.63	335.69	1647.01	441.02	1491.25	72.54	1043.42	1531.06	63.81	412.63
8.21000	1396.74	288.20	40.27	1353.13	291.81	52.29	1181.52	333.91	64.16	1204.46	333.66	122.23	1942.69	173.41	139.48	1893.74	175.86	135.20	1745.53	148.28	51.93	1722.37	155.69	106.60	1539.48	261.43	1286.25	0.00	0.00	0.00	1536.48	214.15	1702.91	1528.99	345.53	1697.32	1409.99	221.21	1657.08	1400.47	334.24	1645.29	440.22	1492.49	72.04	1044.00	1533.60	62.86	413.01
8.22000	1396.91	289.57	39.32	1352.64	291.43	52.22	1182.40	333.83	66.05	1205.29	333.63	123.79	1961.30	175.30	144.01	1913.50	177.34	138.83	1766.79	149.46	51.95	1741.25	153.97	107.39	1550.90	261.56	1284.35	0.00	0.00	0.00	1548.93	212.72	1701.23	1540.39	343.52	1696.27	1422.24	219.96	1655.17	1412.32	332.62	1643.62	442.86	1491.88	72.66	1043.65	1533.97	62.61	413.67
8.23000	1397.71	288.59	39.97	1353.32	291.77	51.86	1183.35	333.36	67.93	1205.94	333.71	125.35	1977.43	177.62	145.83	1928.99	179.02	139.91	1783.57	149.40	51.58	1759.23	154.83	107.02	1563.49	261.65	1282.48	0.00	0.00	0.00	1560.36	211.07	1699.63	1551.94	342.00	1694.97	1434.66	218.56	1653.24	1424.31	330.80	1642.03	442.21	1490.14	72.89	1042.86	1529.63	64.02	411.82
8.24000	1398.06	288.70	39.95	1352.78	292.77	50.88	1184.45	333.21	70.27	1208.16	334.72	127.97	1990.56	178.58	144.73	1942.91	179.91	138.78	1797.14	150.59	49.79	1769.89	157.01	104.43	1576.18	261.60	1280.78	0.00	0.00	0.00	1572.13	208.78	1697.83	1563.89	340.31	1693.70	1446.85	216.69	1651.29	1436.32	329.06	1640.45	439.88	1491.07	72.33	1041.75	1523.34	65.71	412.86
8.25000	1397.78	289.67	38.93	1353.16	292.65	50.32	1185.75	333.34	72.85	1209.37	334.24	129.92	2001.29	179.96	140.62	1953.01	181.60	135.33	1806.92	151.69	47.42	1782.32	158.80	101.91	1588.77	261.56	1279.19	0.00	0.00	0.00	1583.12	206.25	1696.29	1575.22	338.36	1692.65	1458.76	214.12	1649.41	1448.28	327.20	1639.04	441.64	1492.99	72.26	1043.20	1529.68	63.95	411.02
8.26000	1398.31	290.64	38.36	1354.37	292.66	50.31	1187.12	333.87	75.95	1212.90	335.28	133.20	2009.12	181.18	134.67	1960.58	183.17	129.86	1813.88	153.47	44.07	1789.88	160.15	98.88	1600.80	261.35	1277.73	0.00	0.00	0.00	1595.43	204.28	1694.84	1587.96	335.87	1691.48	1471.14	212.32	1647.57	1460.41	324.92	1637.64	439.61	1492.51	71.75	1042.99	1529.28	63.93	414.55
8.27000	1395.08	284.93	44.12	1352.59	290.45	53.51	1188.99	333.53	78.81	1215.43	335.97	136.49	2015.79	183.50	126.20	1966.65	185.31	122.88	1818.08	155.27	41.35	1795.75	161.82	95.90	1613.62	260.85	1276.34	0.00	0.00	0.00	1607.74	202.80	1693.32	1599.84	333.42	1690.48	1483.27	209.50	1645.64	1472.43	322.66	1636.30	437.18	1492.51	71.47	1043.38	1532.90	63.05	412.18
8.28000	1394.81	284.94	43.76	1353.53	290.50	53.23	1190.74	334.49	82.69	1218.16	336.26	139.48	2020.41	187.16	116.05	1971.69	188.18	114.33	1820.56	157.26	38.71	1799.74	162.87	93.06	1626.29	260.36	1275.09	0.00	0.00	0.00	1620.30	200.12	1691.69	1611.82	331.28	1689.45	1495.53	207.34	1643.85	1484.43	320.45	1634.98	442.78	1489.69	73.41	1042.80	1529.05	64.11	410.80
8.29000	1395.95	285.09	44.07	1352.85	290.81	52.42	1193.31	334.73	86.74	1220.32	337.23	142.86	2025.46	190.06	105.15	1976.08	191.31	105.21	1822.83	158.95	36.03	1802.56	163.84	90.56	1638.76	259.79	1274.03	0.00	0.00	0.00	1631.94	197.69	1690.35	1623.77	328.79	1688.50	1507.99	205.20	1642.16	1496.40	318.10	1633.82	443.70	1489.88	73.39	1043.38	1533.00	63.45	413.25
8.30000	1396.35	285.14	44.11	1355.23	291.08	52.21	1196.28	334.39	90.90	1227.00	338.29	146.20	2032.35	193.06	94.25	1981.30	193.81	96.64	1826.01	160.11	34.22	1808.22	167.96	87.21	1651.77	259.03	1273.22	0.00	0.00	0.00	1643.46	194.65	1688.98	1635.96	326.04	1687.73	1520.05	202.49	1640.67	1508.44	315.69	1632.89	443.78	1491.40	72.93	1042.62	1529.44	64.14	419.04
8.31000	1396.29	285.45	43.97	1355.80	291.25	51.37	1199.45	334.80	96.00	1232.00	338.97	150.63	2038.92	195.82	83.36	1986.90	196.92	88.78	1829.05	160.41	33.09	1815.41	168.33	86.67	1665.60	258.16	1272.73	0.00	0.00	0.00	1655.48	192.31	1687.93	1647.28	324.01	1687.19	1532.13	199.31	1639.47	1520.35	313.32	1632.31	444.67	1492.60	72.89	1043.90	1534.61	62.77	416.90
8.32000	1396.55	285.62	43.99	1353.66	291.68	49.91	1203.23	336.04	102.20	1237.68	340.36	155.85	2040.15	199.03	77.76	1990.84	199.58	80.42	1830.99	159.32	33.10	1820.94	167.48	86.16	1679.17	257.23	1272.64	0.00	0.00	0.00	1668.99	190.33	1687.50	1659.08	321.75	1687.05	1544.31	196.70	1639.06	1532.25	310.83	1632.23	443.04	1487.86	73.88	1042.77	1528.67	64.43	412.84
8.33000	1396.23	285.72	43.76	1357.87	291.34	50.74	1207.99	337.11	108.94	1244.49	341.41	161.34	2041.46	200.08	70.04	1992.89	201.19	73.86	1832.34	158.37	33.54	1825.20	168.32	85.49	1692.15	256.22	1272.97	0.00	0.00	0.00	1680.83	187.56	1687.61	1671.64	319.19	1687.41	1556.86	194.45	1639.36	1544.25	308.04	1632.79	441.21	1490.70	72.74	1043.54	1530.82	63.87	415.87
8.34000	1396.31	286.04	43.63	1362.38	291.58	52.61	1214.33	337.07	116.12	1250.78	342.05	168.10	2042.73	201.34	64.67	1994.26	201.65	69.83	1833.74	158.49	34.17	1827.35	167.90	86.24	1705.44	255.16	1273.96	0.00	0.00	0.00	1693.53	185.79	1688.13	1683.02	316.88	1688.02	1569.31	192.24	1640.15	1556.23	305.10	1633.80	440.69	1490.68	72.73	1043.56	1532.63	62.92	415.94
8.35000	1396.61	286.42	43.67	1371.19	300.19	36.14	1221.90	337.53	124.21	1262.72	343.21	173.42	2043.30	202.53	61.04	1994.60	203.32	66.56	1834.75	158.82	34.83	1829.43	168.52	86.72	1718.22	254.10	1275.37	0.00	0.00	0.00	1704.85	183.32	1689.00	1695.01	314.43	1688.98	1581.67	190.13	1641.41	1568.12	302.43	1635.10	439.08	1492.64	72.03	1042.64	1528.28	64.59	416.91
8.36000	1397.58	286.60	43.55	1372.07	296.48	37.62	1231.19	338.32	133.45	1274.70	344.31	179.92	2043.99	203.48	57.48	1995.80	204.78	64.27	1835.55	159.13	35.25	1831.63	170.09	86.61	1731.01	252.87	1277.15	0.00	0.00	0.00	1717.39	180.67	1689.79	1707.49	312.16	1690.04	1593.98	188.13	1642.92	1580.00	299.96	1636.54	438.49	1493.64	71.29	1043.30	1531.29	63.78	411.48
8.37000	1398.18	286.67	42.65	1372.87	290.51	40.83	1242.49	338.63	143.29	1289.01	344.48	186.12	2044.34	203.83	54.98	1996.75	204.94	62.47	1836.01	158.76	35.50	1833.13	169.96	86.97	1744.08	251.88	1279.19	0.00	0.00	0.00	1729.33	178.58	1691.25	1719.32	309.51	1691.26	1605.80	185.19	1644.31	1591.95	297.33	1638.08	442.92	1492.29	72.68	1043.20	1530.63	63.35	411.13
8.38000	1400.76	287.15	41.67	1379.27	296.47	38.70	1254.83	340.62	154.23	1304.51	346.45	192.89	2045.01	204.07	53.07	1996.81	204.74	61.86	1836.63	159.00	35.25	1834.08	168.92	87.10	1756.95	250.90	1281.32	0.00	0.00	0.00	1740.75	176.03	1692.04	1730.33	307.59	1692.40	1617.91	182.89	1645.54	1603.83	294.77	1639.54	443.54	1491.07	73.37	1044.37	1534.71	62.36	410.54
8.39000	1403.76	287.68	40.00	1414.75	294.48	76.55	1268.99	342.12	165.80	1321.61	348.02	199.66	2044.73	204.93	51.43	1996.66	204.71	61.06	1836.84	158.83	35.28	1834.64	168.65	87.00	1769.37	250.12	1283.36	0.00	0.00	0.00	1752.67	174.09	1692.87	1742.06	305.69	1693.42	1629.89	180.95	1646.60	1615.54	292.46	1640.87	439.18	1491.92	72.02	1043.88	1530.95	63.68	416.71
8.40000	1408.99	288.56	39.03	1383.01	292.25	58.91	1284.08	344.35	177.77	1339.45	349.61	206.81	2045.11	205.30	50.29	1997.47	205.01	60.24	1837.05	159.06	35.23	1835.82	169.63	86.66	1781.73	249.56	1285.18	0.00	0.00	0.00	1764.93	171.74	1693.47	1754.29	303.44	1694.47	1641.69	178.65	1647.33	1627.09	290.57	1642.06	439.09	1491.50	72.05	1042.42	1526.25	64.57	413.39
8.41000	1413.77	290.11	37.48	1388.49	292.62	59.52	1301.11	346.11	190.12	1359.18	350.09	213.84	2045.57	205.40	49.59	1998.27	205.11	59.92	1837.16	159.30	35.28	1835.97	169.54	86.65	1793.62	249.30	1286.76	0.00	0.00	0.00	1776.95	170.01	1694.27	1765.65	301.61	1695.72	1653.71	177.10	1648.19	1638.85	288.43	1643.38	439.29	1492.67	71.68	1042.89	1527.18	64.62	414.48
8.42000	1420.88	291.60	35.55	1395.70	294.16	62.61	1321.26	347.05	202.36	1379.76	351.60	221.56	2045.52	205.49	48.92	1997.95	205.16	59.81	1837.04	158.81	35.63	1836.14	169.00	86.88	1805.26	249.19	1287.99	0.00	0.00	0.00	1788.58	168.61	1695.15	1777.60	299.37	1697.22	1665.21	175.15	1649.04	1650.54	286.67	1644.78	442.31	1491.41	72.64	1043.45	1530.67	63.78	414.38
8.43000	1431.15	293.61	34.33	1409.21	296.10	68.08	1342.25	347.41	212.95	1401.42	352.39	229.34	2045.60	205.54	48.45	1997.98	205.09	59.56	1837.46	159.24	35.52	1836.45	168.70	87.08	1816.79	249.47	1289.08	0.00	0.00	0.00	1800.09	166.61	1696.20	1788.26	298.45	1698.83	1676.84	173.63	1650.03	1662.11	285.51	1646.27	443.73	1489.45	73.65	1043.50	1531.78	63.83	415.84
8.44000	1447.70	297.25	38.51	1426.37	299.46	74.47	1363.01	344.95	220.97	1423.49	351.53	236.38	2046.26	205.61	48.34	1998.14	204.97	59.15	1837.41	159.10	35.70	1836.88	168.95	87.21	1827.80	250.16	1290.16	0.00	0.00	0.00	1812.32	165.53	1697.41	1800.43	297.41	1700.43	1688.64	172.49	1651.21	1673.78	284.35	1647.95	443.60	1491.01	73.13	1043.14	1529.60	63.91	411.92
8.45000	1467.57	301.93	43.83	1445.81	302.94	79.93	1385.54	343.93	228.61	1445.91	352.08	243.69	2045.92	205.35	47.74	1998.16	204.80	58.95	1837.46	159.11	35.92	1836.90	168.41	87.69	1839.04	250.95	1291.36	0.00	0.00	0.00	1824.19	164.38	1698.63	1812.40	296.09	1702.27	1700.63	171.88	1652.59	1685.55	283.03	1649.82	442.05	1490.01	73.06	1042.77	1528.40	64.20	411.83
8.46000	1491.77	306.45	48.36	1471.01	306.34	85.29	1409.25	342.94	234.18	1469.39	351.43	249.76	2046.21	205.43	47.78	1998.21	204.78	59.01	1837.56	159.32	35.95	1837.52	168.96	87.80	1849.53	252.03	1292.74	0.00	0.00	0.00	1834.97	163.10	1700.31	1823.60	295.11	1704.14	1712.56	171.42	1654.01	1697.09	282.35	1651.63	440.04	1490.80	72.53	1043.23	1530.66	63.70	414.02
8.47000	1518.93	311.16	51.94	1497.26	310.13	89.16	1434.09	342.76	238.02	1493.38	351.37	254.81	2046.06	205.71	47.67	1998.24	204.52	58.80	1837.82	159.83	35.96	1838.70	170.93	87.09	1860.68	252.98	1294.39	0.00	0.00	0.00	1847.10	162.64	1701.71	1834.96	294.45	1706.05	1724.28	170.85	1655.50	1708.54	281.99	1653.47	442.46	1490.53	73.03	1043.60	1533.01	63.13	412.80
8.48000	1547.45	315.34	54.56	1526.06	313.65	92.38	1459.77	342.67	240.20	1518.11	350.79	258.27	2046.50	205.42	47.64	1998.44	204.44	58.79	1837.38	159.08	36.43	1838.84	170.43	87.64	1872.81	253.82	1296.23	0.00	0.00	0.00	1858.72	162.91	1703.19	1846.12	294.05	1707.94	1736.09	170.74	1657.05	1720.12	281.52	1655.38	440.45	1490.13	72.86	1043.32	1529.76	64.19	411.62
8.49000	1578.55	319.39	56.32	1555.99	316.76	94.37	1486.31	341.58	240.36	1543.52	351.24	260.41	2046.22	205.25	47.29	1998.65	204.34	58.83	1837.80	159.81	36.29	1838.59	169.77	88.34	1883.52	254.71	1298.21	0.00	0.00	0.00	1869.29	162.11	1704.57	1857.94	294.18	1709.54	1747.68	170.47	1658.62	1731.63	281.42	1657.22	439.95	1491.52	72.17	1042.52	1527.37	64.45	412.00
8.50000	1610.45	323.00	57.21	1588.90	319.81	96.01	1512.08	342.71	239.62	1569.30	351.28	260.79	2046.08	205.15	46.91	1998.63	204.02	58.62	1837.78	159.86	36.56	1837.93	168.33	89.30	1895.53	255.41	1300.14	0.00	0.00	0.00	1881.97	162.76	1705.89	1869.80	294.21	1711.11	1758.94	170.21	1660.16	1743.22	281.44	1658.99	441.63	1491.46	72.57	1042.48	1525.78	65.38	412.22
8.51000	1645.75	326.23	58.24	1620.53	322.38	95.82	1538.76	342.51	236.76	1596.11	351.25	259.73	2046.42	205.17	46.93	1998.87	203.49	58.33	1837.48	159.49	37.18	1838.44	169.27	89.63	1907.14	255.80	1302.00	0.00	0.00	0.00	1893.55	163.96	1707.49	1881.07	295.01	1712.48	1770.56	170.63	1661.80	1754.75	281.70	1660.61	441.13	1490.50	72.73	1043.14	1529.73	64.05	410.22
8.52000	1681.08	328.84	58.26	1656.52	324.37	96.00	1565.98	342.20	232.15	1623.08	351.63	257.32	2047.06	204.51	46.69	1999.09	203.70	58.48	1837.84	160.33	37.41	1838.57	169.20	90.40	1918.61	255.87	1303.68	0.00	0.00	0.00	1904.55	164.56	1708.85	1892.67	296.16	1713.44	1782.39	171.67	1663.38	1766.11	282.24	1661.99	442.78	1490.27	72.94	1042.33	1525.54	65.03	411.06
8.53000	1718.66	330.83	58.06	1693.61	325.80	95.49	1594.38	342.98	226.50	1650.73	351.55	253.41	2046.81	204.70	46.54	1999.17	203.49	58.33	1837.91	160.34	37.95	1839.02	169.88	90.91	1929.00	255.68	1305.05	0.00	0.00	0.00	1916.14	165.78	1710.09	1904.05	296.91	1714.37	1793.50	171.82	1664.70	1777.27	283.05	1663.07	439.73	1491.83	72.00	1042.45	1527.49	64.24	414.20
8.54000	1757.75	332.16	57.69	1729.17	327.23	93.41	1623.37	344.31	219.14	1679.50	351.37	248.13	2047.23	204.78	46.63	1999.58	203.08	58.20	1837.83	160.10	38.62	1838.96	169.70	91.72	1938.88	255.33	1306.12	0.00	0.00	0.00	1927.83	167.40	1711.39	1914.41	298.40	1715.02	1805.21	173.19	1666.09	1788.43	283.83	1663.94	439.01	1492.11	71.82	1043.06	1529.20	64.13	412.69
8.55000	1797.16	333.38	56.80	1767.24	328.30	91.53	1653.14	345.36	210.48	1708.10	352.12	242.03	2046.63	204.83	46.23	1999.48	203.04	58.04	1838.06	160.50	39.11	1839.28	170.13	92.44	1949.42	254.81	1306.89	0.00	0.00	0.00	1938.96	168.59	1712.31	1925.67	300.12	1715.19	1816.74	174.47	1667.35	1799.63	284.66	1664.48	441.58	1490.74	72.84	1042.75	1528.07	64.66	412.38
8.56000	1837.61	334.45	56.04	1806.97	328.87	89.83	1683.58	347.20	200.91	1737.97	352.21	234.74	2046.59	204.68	45.81	2000.05	203.01	58.14	1838.24	160.60	39.77	1839.59	169.93	93.36	1959.83	254.50	1307.47	0.00	0.00	0.00	1950.23	170.68	1713.41	1936.62	301.90	1715.31	1828.12	175.77	1668.46	1810.75	285.99	1664.78	438.86	1488.77	72.73	1043.00	1529.58	64.11	413.04
8.57000	1878.29	335.27	55.06	1847.49	329.61	87.76	1715.23	348.72	190.07	1768.20	352.85	226.76	2046.98	204.70	45.74	2000.09	203.20	57.98	1838.87	161.31	40.19	1840.18	170.27	94.07	1970.72	254.19	1307.77	0.00	0.00	0.00	1961.07	172.51	1714.20	1947.70	304.04	1715.11	1838.98	176.26	1669.31	1821.98	287.15	1664.91	443.08	1489.19	73.38	1042.59	1526.42	65.13	409.71
8.58000	1918.92	336.20	53.84	1886.82	330.56	84.89	1748.85	349.07	177.82	1798.03	354.84	218.27	2047.37	204.60	45.51	2000.41	203.03	57.75	1838.82	160.99	40.97	1840.45	170.23	94.95	1981.24	254.05	1307.95	0.00	0.00	0.00	1972.57	174.06	1714.82	1958.76	305.87	1714.78	1850.84	178.96	1670.29	1832.93	288.80	1664.70	440.80	1493.48	71.83	1043.08	1528.49	64.37	410.86
8.59000	1961.02	336.99	53.43	1928.51	331.50	82.90	1782.99	349.89	164.92	1829.33	356.20	208.84	2047.48	204.82	45.37	2000.72	203.31	57.81	1838.95	160.79	41.86	1841.55	171.28	95.50	1992.15	253.89	1307.98	0.00	0.00	0.00	1983.55	176.35	1715.46	1969.76	307.82	1714.17	1862.19	180.26	1670.96	1843.96	290.21	1664.35	439.45	1492.29	72.13	1042.65	1529.36	64.37	412.15
8.60000	2003.16	337.81	53.13	1968.50	332.69	80.21	1818.38	350.60	151.47	1861.12	358.23	199.13	2044.06	206.04	50.73	1996.88	205.05	62.97	1839.77	162.04	42.07	1841.49	170.40	96.70	2002.82	253.72	1307.80	0.00	0.00	0.00	1994.22	178.52	1715.98	1980.94	309.90	1713.48	1873.22	181.18	1671.30	1855.17	291.53	1663.80	439.86	1490.72	72.44	1042.75	1528.04	64.57	412.91
8.61000	2046.53	338.59	53.69	2009.37	333.66	77.95	1854.71	351.98	137.82	1894.17	360.00	188.86	2044.32	206.10	51.07	1996.64	205.42	63.30	1839.61	161.57	43.02	1842.18	170.81	97.60	2014.59	253.67	1307.60	0.00	0.00	0.00	2005.10	180.51	1716.23	1991.19	312.27	1712.63	1884.70	183.34	1671.52	1866.18	293.22	1662.98	442.15	1492.54	72.56	1042.84	1527.02	64.57	416.57
8.62000	2090.25	339.56	54.91	2050.10	334.84	76.20	1891.79	353.99	124.66	1927.47	361.60	178.44	2044.59	206.14	50.97	1997.79	205.44	63.62	1839.84	161.69	43.78	1842.60	170.75	98.52	2025.54	253.63	1307.20	0.00	0.00	0.00	2017.37	183.05	1716.25	2002.94	314.37	1711.52	1896.27	185.53	1671.54	1877.44	294.67	1662.05	445.32	1490.94	73.63	1043.05	1528.75	64.08	414.13
8.63000	2132.32	340.87	56.21	2091.66	336.30	75.30	1930.32	354.43	111.02	1962.10	363.20	167.62	2045.27	206.12	50.98	1997.60	211.74	66.46	1840.31	162.37	44.39	1843.89	172.04	98.85	2036.98	253.86	1306.63	0.00	0.00	0.00	2028.59	185.30	1716.04	2013.89	316.61	1710.39	1907.12	186.87	1671.28	1888.38	296.75	1660.80	442.73	1489.83	73.03	1042.66	1524.74	65.32	415.42
8.64000	2175.17	342.62	59.07	2133.25	338.25	75.03	1969.30	356.68	98.42	1997.26	364.74	157.12	2044.97	206.08	50.66	1999.99	214.37	65.14	1840.37	162.09	45.29	1844.65	172.55	99.72	2048.33	254.07	1305.87	0.00	0.00	0.00	2039.30	188.52	1716.04	2024.37	319.11	1709.03	1918.68	189.56	1670.82	1899.67	298.32	1659.43	442.36	1490.93	72.78	1042.50	1524.76	65.69	411.62
8.65000	2217.06	344.64	62.47	2175.39	340.48	76.07	2008.76	358.95	86.33	2032.97	366.80	147.06	2044.46	206.06	50.10	2001.50	203.91	57.46	1840.71	162.38	46.01	1845.10	172.53	100.70	2059.27	254.40	1304.88	0.00	0.00	0.00	2050.34	190.69	1715.68	2035.29	321.33	1707.69	1929.72	191.49	1670.11	1910.64	300.43	1657.78	440.16	1492.10	72.07	1042.37	1526.99	64.69	411.36
8.66000	2259.96	347.20	67.71	2216.95	342.96	77.91	2048.81	362.36	75.62	2070.19	367.29	137.15	2044.67	205.78	49.65	2001.80	202.52	56.44	1841.02	162.41	46.76	1845.54	172.02	101.87	2070.26	254.88	1303.68	0.00	0.00	0.00	2060.56	192.36	1715.28	2046.67	323.60	1706.20	1941.02	193.65	1669.12	1921.56	302.25	1655.98	442.71	1491.54	72.61	1043.07	1528.19	64.48	413.32
8.67000	2301.09	350.45	73.46	2258.73	346.11	81.15	2089.01	364.86	65.79	2105.36	371.53	129.81	2048.93	204.34	44.19	2001.50	202.13	56.17	1841.26	162.34	47.58	1846.08	171.33	103.01	2081.09	255.49	1302.37	0.00	0.00	0.00	2072.38	195.27	1714.73	2056.95	326.24	1704.60	1952.46	196.11	1668.10	1932.53	304.28	1654.01	445.43	1489.40	73.92	1043.47	1532.46	63.38	414.70
8.68000	2343.00	354.59	81.61	2298.37	350.30	85.12	2129.35	368.22	57.66	2142.34	372.44	122.26	2049.09	204.13	43.65	2001.56	201.59	56.07	1841.69	162.17	48.43	1846.93	171.64	103.95	2092.31	256.03	1301.02	0.00	0.00	0.00	2083.15	197.74	1714.04	2067.81	328.53	1703.15	1963.75	198.13	1666.89	1943.59	306.35	1651.96	441.41	1492.94	72.46	1042.80	1530.69	63.56	412.63
8.69000	2382.14	359.81	90.14	2340.61	354.01	87.62	2168.70	372.10	51.37	2178.08	375.64	116.81	2049.63	203.24	43.20	2002.15	201.14	56.10	1841.97	161.82	49.36	1847.68	170.77	105.21	2103.66	256.84	1299.50	0.00	0.00	0.00	2094.06	199.70	1713.18	2079.16	331.27	1701.35	1975.48	201.18	1665.69	1954.96	308.14	1649.88	440.30	1494.54	71.70	1042.11	1525.17	65.01	411.11
8.70000	2420.08	365.65	100.00	2379.20	358.76	94.09	2207.48	375.53	47.12	2212.95	378.11	113.02	2049.18	203.05	42.82	2002.59	200.58	56.01	1842.48	161.85	50.17	1848.39	170.68	106.32	2115.09	257.76	1298.02	0.00	0.00	0.00	2104.97	202.32	1712.32	2089.16	333.45	1699.77	1986.51	203.27	1664.30	1966.27	309.82	1647.81	440.95	1492.35	72.40	1042.81	1528.00	64.19	412.55
8.71000	2455.38	371.93	110.90	2415.18	363.69	101.75	2245.71	378.26	44.40	2247.06	380.70	110.70	2049.66	203.02	42.91	2002.94	200.13	55.84	1842.78	161.25	51.31	1849.62	170.61	107.48	2126.35	258.88	1296.51	0.00	0.00	0.00	2116.03	205.33	1711.44	2100.47	335.72	1698.00	1997.42	204.92	1662.84	1977.12	312.38	1645.64	439.15	1492.68	71.92	1042.89	1529.73	63.85	415.56
8.72000	2488.61	377.83	122.75	2449.93	371.46	108.63	2282.62	380.20	43.81	2279.59	382.52	110.10	2049.66	202.80	42.59	2003.92	199.60	55.87	1843.43	161.34	52.44	1850.41	169.73	109.05	2137.73	260.11	1295.01	0.00	0.00	0.00	2127.59	207.99	1710.18	2111.54	338.11	1696.34	2008.54	207.01	1661.33	1988.37	314.37	1643.49	442.49	1491.68	72.81	1043.28	1530.20	63.67	415.80
8.73000	2519.40	383.04	135.13	2481.16	375.72	117.76	2316.36	382.34	45.05	2310.45	383.71	110.81	2050.17	202.42	42.33	2004.16	199.44	55.86	1843.97	160.99	53.89	1851.79	169.89	110.50	2149.20	261.44	1293.42	0.00	0.00	0.00	2139.00	210.38	1708.99	2122.76	340.64	1694.51	2019.92	209.65	1659.79	1999.41	316.72	1641.35	442.40	1492.47	72.41	1043.80	1532.97	63.42	413.48
8.74000	2546.66	387.44	146.93	2509.44	379.48	126.91	2346.56	383.76	47.31	2336.97	386.01	112.92	2050.41	202.58	42.26	2004.40	199.08	55.69	1844.51	160.77	55.57	1852.41	168.60	112.75	2160.45	262.82	1291.86	0.00	0.00	0.00	2150.20	213.16	1707.83	2133.91	343.36	1692.92	2030.75	211.66	1658.05	2010.75	318.96	1639.36	439.62	1494.14	71.35	1042.34	1526.45	64.71	412.04
8.75000	2571.61	390.57	157.85	2534.61	381.50	135.87	2374.18	383.46	48.95	2362.72	384.88	114.09	2050.78	202.53	42.15	2004.99	198.53	55.52	1845.05	160.49	57.54	1854.58	169.95	114.24	2172.22	264.24	1290.33	0.00	0.00	0.00	2161.29	216.24	1706.57	2144.95	345.96	1691.46	2042.13	214.31	1656.36	2022.07	321.42	1637.43	440.77	1492.42	72.23	1042.87	1529.57	63.91	413.85
8.76000	2593.50	391.64	166.52	2557.38	381.40	141.80	2399.78	381.93	49.76	2385.41	384.47	115.37	2051.01	201.92	41.79	2005.45	198.43	55.65	1846.07	160.60	59.54	1856.08	169.63	116.51	2183.78	265.79	1288.85	0.00	0.00	0.00	2172.79	218.74	1705.46	2156.08	348.50	1690.10	2053.80	217.41	1654.76	2033.14	324.27	1635.60	441.08	1493.82	71.94	1043.22	1531.32	63.26	413.93
8.77000	2612.08	390.23	172.12	2576.15	379.91	146.99	2420.54	381.85	50.44	2405.02	383.93	115.72	2051.57	201.98	41.70	2005.63	198.35	55.57	1847.02	160.53	61.94	1857.69	168.98	119.14	2195.75	267.26	1287.43	0.00	0.00	0.00	2183.40	221.41	1704.37	2167.02	351.17	1688.71	2064.97	219.96	1653.08	2044.44	326.77	1633.92	445.32	1491.47	73.68	1043.26	1529.51	63.92	413.71
8.78000	2628.01	386.23	174.35	2591.86	377.64	148.61	2437.64	381.81	50.03	2420.90	383.81	115.34	2051.21	201.77	41.23	2005.74	198.02	55.37	1848.31	160.41	64.37	1859.63	168.26	121.79	2207.50	268.82	1286.20	0.00	0.00	0.00	2194.19	223.96	1703.26	2177.71	354.09	1687.48	2076.26	222.90	1651.60	2055.47	329.93	1632.30	443.70	1491.21	73.40	1042.79	1528.10	64.17	415.09
8.79000	2641.19	380.35	172.67	2604.34	372.66	147.49	2450.23	382.54	49.26	2434.74	382.80	113.81	2051.64	201.54	41.09	2006.61	197.43	55.30	1849.30	159.55	67.18	1862.08	167.86	124.65	2219.39	270.49	1285.04	0.00	0.00	0.00	2204.85	226.94	1702.17	2189.50	356.83	1686.32	2087.59	226.06	1650.16	2066.57	333.05	1630.76	440.66	1493.57	72.11	1042.38	1525.36	65.15	416.42
8.80000	2652.31	373.69	168.00	2615.52	368.08	142.50	2461.11	380.54	46.50	2444.84	382.67	112.42	2052.25	201.14	40.90	2007.14	197.23	55.36	1850.77	158.95	70.07	1864.84	167.38	127.66	2231.18	272.27	1284.00	0.00	0.00	0.00	2216.26	230.08	1701.24	2200.90	359.56	1685.27	2098.88	229.38	1648.87	2077.82	336.23	1629.35	442.33	1491.76	72.80	1042.21	1526.31	64.80	418.65
8.81000	2660.94	367.00	160.87	2623.22	362.76	136.84	2467.32	379.80	45.25	2452.32	381.41	115.09	2052.64	200.85	40.70	2007.49	196.44	55.05	1852.64	158.51	73.08	1867.97	166.97	130.70	2243.22	274.22	1283.12	0.00	0.00	0.00	2227.05	232.88	1700.35	2212.03	362.53	1684.46	2110.20	233.19	1647.70	2089.36	339.36	1628.01	439.91	1491.10	72.38	1042.38	1522.93	65.89	418.03
8.82000	2668.00	360.04	151.70	2629.97	356.52	129.30	2472.13	377.27	44.79	2458.18	379.49	112.58	2052.35	201.44	40.76	2007.97	196.63	55.31	1854.63	157.85	76.47	1870.87	165.48	134.42	2254.96	276.29	1282.38	0.00	0.00	0.00	2238.33	236.46	1699.52	2222.83	366.17	1683.44	2120.71	235.99	1646.36	2100.68	342.78	1626.71	438.32	1493.86	71.22	1044.37	1538.00	61.46	412.91
8.83000	2672.82	352.92	141.08	2633.80	350.77	120.39	2477.07	373.56	43.66	2463.44	376.74	109.27	2053.35	200.77	40.53	2008.40	196.04	54.80	1857.02	157.49	80.13	1874.46	164.60	138.23	2267.57	278.43	1281.76	0.00	0.00	0.00	2249.06	239.33	1698.66	2234.19	369.66	1682.43	2131.44	239.06	1645.17	2111.67	346.79	1625.36	435.87	1494.98	70.60	1043.14	1530.21	63.91	413.34
8.84000	2679.03	346.89	131.19	2638.74	345.50	112.04	2479.90	372.72	43.80	2468.25	376.28	107.48	2052.90	200.84	40.25	2009.09	195.93	54.71	1859.71	157.56	84.15	1878.16	163.39	142.52	2279.74	280.65	1281.31	0.00	0.00	0.00	2260.22	243.26	1697.93	2245.29	372.94	1681.59	2141.83	242.04	1643.98	2122.92	350.36	1624.26	439.34	1491.76	72.06	1043.65	1533.05	63.34	415.68
8.85000	2686.97	343.71	120.72	2642.95	343.47	106.74	2484.23	371.52	43.05	2475.23	374.70	105.63	2053.87	200.30	40.00	2010.21	195.46	54.47	1862.79	157.65	88.71	1883.02	163.17	146.81	2292.18	282.83	1281.09	0.00	0.00	0.00	2271.23	245.83	1697.10	2256.36	376.80	1680.78	2152.83	246.12	1642.98	2134.21	354.24	1623.24	436.94	1491.26	71.91	1044.04	1535.95	62.23	415.16
8.86000	2693.52	343.72	109.36	2649.10	343.66	99.14	2488.08	371.38	41.87	2481.74	375.20	105.25	2053.76	200.58	39.85	2011.10	195.51	54.16	1866.60	158.04	93.74	1888.49	162.79	151.66	2304.81	284.96	1281.16	0.00	0.00	0.00	2282.03	249.67	1696.90	2267.43	380.53	1680.46	2164.71	251.41	1642.64	2145.49	358.36	1622.52	438.99	1491.16	72.61	1043.68	1530.46	63.73	416.87
8.87000	2698.50	345.81	99.33	2653.33	344.66	92.00	2487.48	374.91	42.25	2488.07	375.42	105.47	2053.94	201.08	40.11	2012.50	195.67	54.04	1871.19	158.91	99.17	1894.73	162.07	157.10	2317.23	287.13	1281.59	0.00	0.00	0.00	2292.57	253.93	1697.41	2278.48	384.14	1680.61	2175.24	255.15	1642.63	2156.68	362.64	1622.35	441.09	1491.99	72.33	1044.24	1531.81	63.35	416.33
8.88000	2701.51	347.93	91.21	2655.57	346.27	86.74	2488.02	376.56	42.02	2490.62	375.96	104.84	2054.06	201.13	40.44	2013.71	195.66	53.81	1876.38	159.95	105.33	1902.02	162.28	162.82	2329.64	289.40	1282.41	0.00	0.00	0.00	2303.48	257.98	1698.20	2290.01	388.01	1681.08	2186.05	259.66	1643.31	2167.85	366.70	1622.72	441.88	1492.46	72.64	1044.01	1532.56	63.27	413.57
8.89000	2703.85	347.21	85.74	2658.12	346.23	82.32	2486.16	380.07	40.91	2492.95	376.79	106.00	2054.54	200.86	40.71	2015.72	195.86	53.82	1881.99	160.52	112.45	1909.79	161.91	169.37	2341.89	291.61	1283.82	0.00	0.00	0.00	2314.01	262.04	1699.30	2300.88	391.98	1681.79	2196.60	263.96	1644.51	2178.67	371.23	1623.47	441.41	1490.01	73.10	1042.92	1530.50	63.68	415.06
8.90000	2705.03	343.12	80.34	2658.87	342.35	78.82	2486.00	380.57	40.22	2495.69	376.18	106.75	2054.86	200.93	41.11	2016.97	196.32	53.74	1889.03	162.01	119.97	1919.68	163.02	175.77	2353.95	293.78	1285.71	0.00	0.00	0.00	2324.02	265.19	1700.65	2312.30	395.77	1682.78	2206.92	268.07	1646.02	2189.90	375.25	1624.49	441.44	1491.74	72.61	1043.25	1529.89	63.41	414.27
8.91000	2706.06	340.31	76.26	2660.05	339.93	76.39	2487.33	379.79	40.45	2497.55	375.32	106.48	2055.12	201.02	41.31	2019.53	196.38	54.20	1897.40	163.92	128.22	1931.05	164.63	182.42	2366.11	295.95	1287.97	0.00	0.00	0.00	2335.28	270.33	1702.33	2322.61	400.17	1683.96	2217.46	272.55	1647.71	2200.83	379.60	1625.64	440.08	1493.14	71.89	1043.32	1529.48	63.90	412.68
8.92000	2706.60	340.80	74.34	2659.97	339.94	75.63	2488.94	379.29	40.81	2498.24	376.34	107.23	2055.98	200.67	41.70	2022.22	196.72	55.56	1906.08	164.59	137.72	1942.73	164.49	189.84	2377.99	298.16	1290.43	0.00	0.00	0.00	2345.71	274.70	1704.57	2333.29	404.87	1684.96	2228.23	277.44	1649.61	2211.92	383.75	1626.94	436.72	1493.43	71.11	1042.86	1526.60	64.83	415.87
8.93000	2706.53	341.21	72.71	2660.22	339.97	74.79	2489.90	378.61	40.69	2499.36	375.61	106.69	2057.48	200.52	42.01	2025.14	197.27	58.24	1916.62	166.48	147.54	1955.55	164.34	197.91	2389.45	300.35	1292.95	0.00	0.00	0.00	2356.14	278.06	1706.23	2344.06	408.65	1686.06	2239.26	282.52	1651.51	2222.79	387.90	1628.14	440.80	1491.06	73.00	1043.52	1530.11	63.67	416.04
8.94000	2706.36	340.44	71.36	2659.29	338.53	78.04	2488.56	380.16	41.23	2499.13	376.77	107.02	2058.29	200.48	43.97	2027.35	198.14	63.34	1928.21	167.94	157.98	1970.39	165.32	205.66	2400.91	302.57	1295.39	0.00	0.00	0.00	2366.62	282.12	1708.03	2354.36	412.34	1687.36	2250.34	287.77	1653.49	2233.60	391.84	1629.18	444.21	1490.65	73.32	1043.92	1531.47	63.58	414.20
8.95000	2706.04	340.18	70.23	2658.97	338.17	77.07	2488.69	380.00	41.03	2500.29	375.70	106.73	2061.72	199.52	43.50	2033.26	198.06	66.27	1941.36	169.70	168.81	1985.77	164.92	214.01	2412.25	304.63	1297.60	0.00	0.00	0.00	2376.75	286.12	1709.95	2365.31	416.03	1688.39	2260.22	290.60	1654.95	2244.43	395.39	1630.23	443.16	1492.79	72.50	1042.97	1526.18	65.12	412.29
8.96000	2706.14	340.18	69.29	2659.53	338.21	76.67	2489.19	379.33	40.70	2500.91	375.60	106.61	2066.55	198.18	42.69	2041.10	197.72	69.40	1956.16	171.43	179.92	2002.63	165.48	221.89	2423.39	306.76	1299.61	0.00	0.00	0.00	2387.61	289.85	1711.65	2376.58	419.23	1689.44	2270.74	294.48	1656.51	2254.78	399.59	1631.09	442.30	1491.23	72.73	1042.95	1526.21	64.81	411.86
8.97000	2706.36	340.12	68.59	2659.56	338.30	75.99	2488.56	380.18	41.23	2500.61	376.47	106.72	2072.71	196.57	41.37	2050.28	197.42	73.32	1972.80	172.81	191.34	2020.87	166.25	229.47	2434.43	308.68	1301.33	0.00	0.00	0.00	2397.26	293.38	1713.45	2386.86	422.85	1690.58	2281.38	298.12	1658.20	2265.60	402.97	1632.05	441.28	1490.26	72.91	1042.08	1522.61	65.92	416.12
8.98000	2706.35	340.22	67.82	2659.90	338.49	75.55	2488.72	380.31	40.91	2501.99	376.38	106.92	2079.32	194.85	39.65	2062.22	197.24	78.27	1990.72	173.11	202.64	2040.67	167.43	236.57	2445.21	310.46	1302.87	0.00	0.00	0.00	2408.19	297.22	1715.35	2397.03	426.96	1691.69	2291.48	300.98	1659.58	2276.34	406.15	1633.00	442.18	1490.47	72.92	1043.77	1531.58	63.78	416.55
8.99000	2706.26	340.26	67.11	2660.03	338.55	75.10	2488.88	380.21	41.17	2501.97	376.39	106.46	2090.97	192.81	43.14	2075.28	196.90	83.01	2010.02	174.60	211.60	2060.93	168.61	243.30	2455.91	312.08	1304.35	0.00	0.00	0.00	2418.52	300.54	1717.25	2407.63	430.27	1692.79	2302.90	305.48	1661.24	2287.00	409.02	1633.93	441.28	1489.53	73.32	1044.37	1535.24	62.60	415.17
9.00000	2706.43	340.34	66.64	2659.87	338.75	74.51	2489.30	379.79	41.25	2501.90	377.12	106.66	2108.44	191.15	48.69	2092.57	195.85	88.35	2029.33	176.30	219.31	2081.85	171.62	249.21	2466.40	313.43	1305.76	0.00	0.00	0.00	2429.29	303.71	1719.15	2417.96	433.51	1694.18	2313.11	308.14	1662.69	2297.20	412.35	1634.74	442.56	1488.70	73.97	1043.43	1529.93	64.17	415.26
9.01000	2706.22	340.27	66.05	2660.19	338.83	74.37	2488.68	380.85	41.45	2502.42	376.50	106.26	2130.10	189.41	53.67	2115.09	194.99	94.33	2049.98	178.42	225.32	2102.49	174.62	254.99	2476.92	314.68	1307.13	0.00	0.00	0.00	2439.56	307.29	1721.12	2428.02	436.54	1695.58	2323.76	311.02	1664.19	2308.07	414.66	1635.73	446.73	1489.26	74.63	1043.62	1529.08	64.50	415.43
9.02000	2706.24	340.41	65.70	2659.85	338.83	73.83	2489.75	379.70	41.04	2503.17	376.53	106.34	2154.35	188.60	57.85	2139.56	194.98	99.29	2072.22	180.50	229.59	2123.75	178.08	259.81	2487.51	315.83	1308.56	0.00	0.00	0.00	2450.38	310.05	1722.89	2438.43	439.50	1696.73	2334.73	314.27	1665.81	2318.65	417.25	1636.57	445.96	1488.26	74.77	1043.64	1531.85	63.86	416.01
9.03000	2706.29	340.39	65.44	2660.20	339.02	73.71	2490.01	379.15	41.06	2502.87	377.26	106.85	2180.93	188.79	61.38	2166.11	195.97	103.25	2095.97	183.07	231.78	2146.28	181.57	263.10	2497.82	316.95	1310.02	0.00	0.00	0.00	2461.58	313.14	1724.71	2449.25	442.07	1697.93	2344.81	315.59	1667.02	2329.43	419.21	1637.59	439.38	1488.89	73.20	1042.98	1529.47	64.16	414.19
9.04000	2706.23	340.50	65.15	2660.09	339.21	73.46	2490.15	379.05	41.15	2502.16	377.73	106.79	2209.49	189.91	64.31	2195.14	197.59	106.76	2119.88	185.08	232.48	2169.97	184.92	264.92	2507.86	318.12	1311.50	0.00	0.00	0.00	2471.74	315.67	1726.58	2459.82	444.40	1699.19	2355.86	317.96	1668.56	2340.20	420.95	1638.73	436.73	1490.79	72.20	1043.05	1529.37	64.33	415.16
9.05000	2706.28	340.53	64.88	2660.31	339.31	73.36	2489.24	380.02	41.82	2502.32	377.68	106.97	2238.61	191.94	65.84	2227.85	199.86	110.61	2144.57	187.68	231.34	2193.82	187.52	264.86	2517.78	319.37	1312.95	0.00	0.00	0.00	2482.08	318.06	1728.66	2470.22	446.85	1700.28	2367.03	320.58	1670.24	2350.77	422.67	1639.93	441.27	1489.99	73.45	1041.40	1521.58	66.87	411.76
9.06000	2706.50	340.55	64.65	2660.34	339.43	73.09	2489.87	379.55	42.06	2503.33	377.24	107.27	2270.80	194.82	67.47	2263.28	202.70	114.59	2169.91	190.05	228.56	2218.20	189.98	263.48	2527.53	320.65	1314.32	0.00	0.00	0.00	2492.52	320.03	1730.23	2480.46	448.97	1701.45	2378.18	322.99	1672.09	2361.09	424.43	1641.21	442.68	1488.92	74.16	1042.71	1524.86	65.28	412.42
9.07000	2706.48	340.63	64.27	2660.64	339.50	72.95	2489.94	379.17	42.17	2503.60	377.84	107.60	2303.69	198.52	67.99	2292.30	206.11	113.26	2195.98	192.73	223.96	2242.92	192.15	261.05	2536.89	322.00	1315.58	0.00	0.00	0.00	2503.71	322.21	1731.66	2490.67	451.16	1702.55	2388.55	323.29	1673.69	2371.86	425.40	1642.71	443.54	1489.60	73.57	1042.80	1527.22	64.71	412.20
9.08000	2706.71	340.71	64.04	2660.62	339.71	72.63	2489.88	379.22	42.47	2503.03	378.42	107.88	2334.63	202.94	65.99	2317.11	210.56	108.21	2222.85	195.26	217.98	2267.41	192.99	257.64	2546.05	323.39	1316.77	0.00	0.00	0.00	2514.63	323.94	1732.77	2501.69	452.85	1703.49	2399.20	324.68	1675.17	2382.26	426.84	1644.17	443.24	1490.56	73.58	1042.98	1526.83	65.09	416.23
9.09000	2706.95	340.75	63.79	2660.85	339.90	72.51	2490.85	378.28	42.49	2503.72	377.99	107.74	2366.08	208.02	63.10	2344.74	214.63	104.75	2250.78	197.63	210.72	2294.19	196.59	252.20	2555.27	324.96	1317.87	0.00	0.00	0.00	2525.32	325.31	1733.72	2511.76	454.25	1704.70	2410.08	326.08	1676.62	2392.99	427.71	1645.69	440.54	1491.92	72.53	1042.84	1528.05	64.57	416.84
9.10000	2706.83	340.87	63.41	2660.91	339.92	72.38	2491.02	377.94	42.52	2504.61	378.12	108.37	2412.34	213.63	67.86	2383.33	219.43	104.67	2280.39	201.10	202.00	2320.71	198.78	245.88	2564.64	326.60	1318.87	0.00	0.00	0.00	2536.53	327.35	1734.58	2521.97	455.51	1705.76	2420.31	326.72	1677.82	2403.74	428.51	1647.26	441.83	1490.02	73.12	1043.07	1528.58	64.53	416.85
9.11000	2707.08	340.95	63.26	2661.17	340.00	72.35	2491.33	377.87	42.51	2505.81	377.91	108.96	2447.00	219.05	66.40	2420.80	224.36	103.49	2310.09	203.79	192.43	2348.23	201.37	238.58	2574.24	328.48	1319.77	0.00	0.00	0.00	2547.09	328.03	1735.10	2532.60	456.88	1706.47	2431.30	328.25	1679.15	2414.22	429.37	1648.73	444.04	1490.67	73.47	1042.74	1526.86	64.72	416.38
9.12000	2707.40	341.01	63.23	2660.74	340.29	71.95	2489.94	379.63	43.56	2503.26	379.33	108.83	2484.58	224.36	65.57	2456.62	229.02	101.14	2341.60	207.41	181.72	2375.67	203.27	230.76	2583.76	330.37	1320.51	0.00	0.00	0.00	2557.94	329.08	1735.44	2542.88	458.19	1707.17	2441.79	328.97	1680.24	2424.38	430.60	1650.08	441.09	1491.03	72.87	1043.30	1526.20	65.08	414.74
9.13000	2707.40	341.11	63.04	2661.06	340.30	72.13	2491.23	378.01	42.88	2504.29	379.57	109.56	2522.88	229.29	64.67	2492.76	233.48	98.52	2373.45	210.18	170.59	2404.93	206.73	221.41	2593.25	332.39	1321.07	0.00	0.00	0.00	2568.98	330.49	1735.87	2553.39	459.20	1707.80	2454.05	332.24	1681.33	2434.76	431.42	1651.35	440.36	1494.23	71.53	1043.83	1529.68	63.98	414.47
9.14000	2707.58	341.13	62.99	2660.52	340.45	71.69	2491.02	378.49	43.42	2504.89	378.68	109.10	2561.73	233.49	63.87	2529.39	237.65	95.80	2403.89	210.50	160.00	2434.97	209.82	211.50	2602.97	334.41	1321.47	0.00	0.00	0.00	2579.52	331.01	1735.88	2563.85	460.25	1708.27	2463.72	331.58	1681.80	2445.04	432.28	1652.47	437.95	1494.18	71.03	1043.19	1529.74	64.00	415.12
9.15000	2707.52	341.18	62.79	2660.92	340.36	71.80	2490.72	378.71	43.73	2505.77	378.72	109.33	2600.73	236.96	63.00	2567.11	241.00	93.23	2436.89	212.81	148.47	2466.10	213.95	200.91	2612.80	336.49	1321.70	0.00	0.00	0.00	2590.69	332.48	1735.91	2574.89	460.68	1708.75	2474.97	333.34	1682.43	2455.55	433.01	1653.40	439.85	1490.62	72.37	1041.82	1523.80	66.02	415.13
9.16000	2707.67	341.19	62.74	2660.96	340.24	71.72	2492.52	376.88	43.12	2505.21	379.06	109.37	2640.05	239.87	62.45	2605.34	243.47	90.73	2469.60	214.05	137.10	2497.68	217.62	190.27	2622.40	338.54	1321.74	0.00	0.00	0.00	2600.88	332.72	1735.72	2584.96	461.67	1709.24	2485.06	333.22	1682.64	2466.03	433.63	1654.17	437.59	1490.21	72.42	1042.46	1526.89	65.06	415.60
9.17000	2707.79	341.16	62.67	2661.84	340.16	72.12	2491.56	378.05	43.92	2504.79	379.18	109.46	2679.55	242.45	62.24	2643.10	245.43	88.21	2503.16	215.34	125.65	2528.58	219.74	179.95	2632.07	340.52	1321.60	0.00	0.00	0.00	2607.46	330.56	1738.52	2595.53	462.36	1709.47	2496.04	334.40	1682.74	2476.54	434.06	1654.80	438.62	1491.32	72.52	1042.47	1526.41	64.93	415.69
9.18000	2707.83	341.00	62.46	2662.43	339.92	72.25	2491.60	377.89	43.93	2505.39	379.32	109.88	2719.36	244.88	62.61	2682.12	247.00	84.60	2537.58	216.82	114.33	2561.93	223.88	168.87	2641.69	342.51	1321.36	0.00	0.00	0.00	2617.33	330.93	1738.79	2605.85	463.35	1709.50	2507.14	335.69	1682.85	2486.79	434.93	1655.18	440.43	1490.92	73.03	1042.56	1527.60	64.85	413.41
9.19000	2707.97	340.69	62.38	2662.65	339.88	72.20	2490.90	378.68	44.63	2505.57	378.96	109.93	2759.52	247.29	63.96	2720.63	249.12	83.01	2572.36	217.95	103.42	2593.63	225.84	158.82	2651.44	344.43	1320.97	0.00	0.00	0.00	2628.35	331.54	1738.35	2616.36	463.95	1709.54	2517.44	336.02	1682.71	2496.94	435.57	1655.40	441.60	1491.07	73.19	1042.48	1525.09	65.42	412.62
9.20000	2708.37	340.28	62.32	2662.71	340.14	72.01	2492.55	376.71	43.98	2504.97	379.83	110.29	2800.95	249.34	64.81	2759.44	251.31	82.21	2607.14	218.07	93.54	2625.15	226.26	149.60	2661.33	346.23	1320.44	0.00	0.00	0.00	2638.45	332.22	1737.89	2626.36	464.72	1709.45	2527.92	336.51	1682.32	2507.43	435.92	1655.50	442.13	1489.85	73.31	1042.88	1527.99	64.53	412.12
9.21000	2708.75	340.47	62.28	2662.45	340.73	71.67	2492.13	377.41	44.57	2506.24	379.23	110.75	2841.07	252.45	68.21	2797.92	254.02	82.81	2643.60	219.47	83.86	2659.47	229.68	139.87	2671.09	348.08	1319.77	0.00	0.00	0.00	2649.19	332.83	1737.28	2636.68	465.32	1709.24	2538.49	337.18	1681.79	2517.51	436.66	1655.37	442.04	1491.51	72.78	1042.42	1525.68	65.35	416.67
9.22000	2708.65	340.85	61.99	2662.14	341.10	71.37	2491.21	378.14	45.24	2506.37	379.28	111.09	2880.29	256.03	72.47	2836.44	257.32	84.69	2680.51	221.50	74.90	2692.46	231.54	131.75	2680.83	349.87	1319.05	0.00	0.00	0.00	2659.42	333.49	1736.64	2646.92	466.06	1708.93	2548.73	337.49	1681.14	2527.78	437.18	1655.07	440.14	1492.54	72.07	1042.96	1529.82	63.74	414.21
9.23000	2708.60	341.21	61.69	2662.40	341.44	71.31	2492.86	376.26	45.11	2506.28	379.17	111.34	2916.63	260.91	81.14	2874.36	261.02	87.90	2716.98	222.70	67.63	2725.89	233.55	124.57	2690.73	351.70	1318.20	0.00	0.00	0.00	2670.33	334.00	1735.87	2656.79	466.85	1708.68	2559.59	338.20	1680.49	2537.82	437.89	1654.58	441.49	1492.09	72.63	1042.91	1527.97	64.57	418.52
9.24000	2708.61	341.47	61.40	2662.40	341.76	71.13	2492.68	376.42	45.35	2505.87	379.60	111.64	2953.75	266.92	84.89	2908.31	266.39	95.35	2752.90	224.20	61.62	2754.49	228.57	128.24	2700.63	353.44	1317.25	0.00	0.00	0.00	2680.93	334.57	1734.99	2667.04	467.60	1708.23	2570.08	338.33	1679.46	2548.18	438.13	1654.03	442.68	1491.02	73.04	1043.57	1529.63	64.05	414.77
9.25000	2708.58	341.73	61.09	2662.50	341.99	70.96	2492.54	376.60	46.18	2507.31	378.65	111.72	2989.51	272.35	92.04	2942.84	271.06	100.99	2788.86	226.93	56.67	2784.69	229.32	125.05	2710.60	355.20	1316.13	0.00	0.00	0.00	2691.44	335.12	1734.00	2671.90	467.70	1711.41	2580.33	338.24	1678.36	2558.43	438.38	1653.30	440.71	1490.99	72.84	1042.70	1526.25	64.69	416.25
9.26000	2708.78	341.87	60.87	2663.00	342.20	71.05	2492.06	376.94	46.66	2507.09	379.23	112.86	3022.61	277.49	100.22	2975.93	275.82	107.33	2823.59	230.24	53.16	2816.79	232.96	121.91	2720.30	356.98	1314.88	0.00	0.00	0.00	2701.69	335.68	1733.04	2680.86	468.17	1711.59	2590.88	338.48	1677.33	2568.59	438.64	1652.44	443.65	1490.87	73.55	1042.46	1523.39	65.45	413.74
9.27000	2709.03	341.97	60.63	2662.70	342.27	70.64	2492.67	376.78	47.29	2508.52	378.70	113.09	3054.14	282.23	109.34	3007.75	280.46	114.70	2857.21	234.58	50.78	2847.42	235.73	121.11	2729.90	358.71	1313.49	0.00	0.00	0.00	2712.09	336.15	1731.94	2691.12	468.59	1710.80	2601.61	338.77	1676.08	2578.71	438.89	1651.45	436.40	1491.50	71.74	1042.82	1526.82	64.86	415.65
9.28000	2709.07	342.10	60.32	2663.02	342.44	70.55	2493.24	376.08	47.52	2509.54	378.89	114.28	3084.64	287.56	118.64	3037.55	284.97	122.74	2887.87	238.21	49.93	2869.57	230.79	136.88	2739.64	360.50	1311.98	0.00	0.00	0.00	2722.60	336.54	1730.79	2700.95	468.95	1709.94	2612.20	338.71	1674.58	2588.93	439.04	1650.42	438.03	1492.65	71.82	1043.06	1528.45	64.54	415.12
9.29000	2709.50	342.13	60.19	2663.35	342.49	70.45	2493.11	376.15	48.23	2510.66	378.78	114.54	3112.12	291.73	128.77	3065.03	289.57	130.90	2918.24	244.13	49.21	2899.67	242.75	121.36	2749.75	362.29	1310.37	0.00	0.00	0.00	2733.17	336.88	1729.54	2711.29	469.30	1709.08	2622.80	339.02	1673.21	2598.88	439.39	1649.34	439.92	1491.93	72.14	1042.79	1526.51	65.02	411.82
9.30000	2709.69	342.22	59.87	2663.67	342.81	70.37	2493.58	375.64	48.71	2511.16	378.14	115.00	3144.68	306.07	115.53	3089.37	293.96	138.54	2945.41	249.62	49.55	2928.71	255.38	107.59	2759.60	364.19	1308.77	0.00	0.00	0.00	2743.93	337.12	1728.20	2721.26	469.54	1708.22	2633.03	338.40	1671.66	2609.15	439.26	1648.26	440.07	1491.70	72.46	1043.04	1527.82	64.88	410.37
9.31000	2709.86	342.33	59.58	2664.04	343.07	70.25	2493.87	375.62	49.68	2510.71	378.50	115.21	3166.20	309.73	123.15	3112.48	298.47	146.17	2969.92	254.73	50.40	2952.27	261.93	106.14	2769.60	366.03	1307.20	0.00	0.00	0.00	2754.43	337.20	1726.90	2731.48	469.71	1707.33	2644.23	338.95	1670.41	2619.26	439.25	1647.26	437.71	1492.89	71.54	1043.53	1530.65	63.54	411.15
9.32000	2710.11	342.43	59.31	2664.29	343.20	69.97	2494.02	375.82	50.57	2511.71	379.14	116.62	3186.93	314.71	130.45	3132.91	303.15	152.55	2991.97	259.64	51.43	2973.46	267.66	106.31	2779.64	367.82	1305.72	0.00	0.00	0.00	2765.13	337.23	1725.58	2741.55	469.76	1706.50	2655.65	339.53	1669.25	2629.12	439.32	1646.29	436.66	1492.58	71.55	1041.90	1522.97	65.64	416.71
9.33000	2709.84	342.47	59.06	2664.18	343.36	69.93	2493.21	377.16	52.06	2512.87	379.00	117.77	3210.96	320.57	135.60	3150.53	307.65	157.26	3012.15	265.56	51.75	2990.35	271.13	106.98	2790.10	369.53	1304.30	0.00	0.00	0.00	2775.58	337.20	1724.29	2751.63	469.78	1705.71	2666.70	339.81	1667.89	2639.29	438.98	1645.44	437.37	1492.22	72.12	1042.40	1526.37	64.99	413.54
9.34000	2708.68	342.35	58.89	2663.41	343.42	70.14	2494.55	376.01	52.64	2514.75	379.56	119.33	3224.99	323.41	141.48	3166.25	312.01	160.65	3029.55	271.57	51.16	3006.04	276.60	106.73	2800.45	371.22	1302.93	0.00	0.00	0.00	2786.30	337.05	1723.05	2761.97	469.63	1704.86	2676.62	338.26	1666.45	2649.40	438.69	1644.50	438.81	1491.37	72.72	1043.93	1534.37	62.70	415.11
9.35000	2706.76	342.10	58.80	2662.05	343.41	70.57	2494.12	377.33	54.47	2514.63	380.92	120.67	3231.37	324.22	147.36	3179.71	316.24	161.91	3042.52	276.26	50.65	3020.03	282.55	105.46	2810.85	372.77	1301.73	0.00	0.00	0.00	2796.58	336.84	1721.84	2772.26	469.40	1704.12	2687.36	337.96	1665.12	2659.46	438.38	1643.62	439.28	1489.69	73.36	1043.15	1530.06	63.94	412.43
9.36000	2704.21	341.77	58.78	2660.23	343.36	71.21	2496.48	375.51	55.15	2517.03	380.00	121.67	3232.44	324.01	152.53	3190.35	320.48	160.48	3052.71	281.27	48.89	3027.71	284.56	104.82	2821.27	374.25	1300.61	0.00	0.00	0.00	2807.07	336.49	1720.65	2782.72	469.07	1703.37	2698.48	338.14	1663.90	2669.88	437.57	1642.78	442.64	1492.77	72.76	1042.80	1525.15	65.74	410.40
9.37000	2701.13	341.37	58.82	2658.04	343.29	72.04	2496.16	376.57	57.15	2521.43	377.31	116.01	3230.55	323.76	156.27	3198.96	325.08	157.27	3061.25	287.23	46.18	3036.45	290.23	102.20	2831.66	375.64	1299.58	0.00	0.00	0.00	2817.60	336.04	1719.44	2792.84	468.61	1702.64	2708.05	336.54	1662.60	2680.15	436.89	1641.87	439.67	1489.91	72.68	1043.49	1531.14	63.69	414.35
9.38000	2697.66	340.94	58.93	2655.59	343.22	73.05	2496.89	376.90	59.18	2521.87	379.43	118.27	3228.06	324.46	157.86	3205.34	330.15	152.30	3065.49	291.07	43.44	3042.25	294.55	99.47	2842.06	376.97	1298.63	0.00	0.00	0.00	2827.98	335.55	1718.28	2803.34	468.11	1701.85	2718.66	335.96	1661.19	2690.11	436.40	1640.82	439.49	1491.49	72.23	1043.23	1531.63	63.86	414.18
9.39000	2693.92	340.53	59.10	2652.98	343.19	74.21	2498.27	376.46	60.98	2523.17	380.01	120.32	3227.31	327.11	156.59	3209.07	335.96	145.73	3068.87	295.07	41.31	3044.17	293.09	109.09	2852.67	378.18	1297.68	0.00	0.00	0.00	2838.40	335.07	1717.09	2813.40	467.57	1701.05	2730.04	336.33	1659.74	2700.34	435.70	1639.89	441.71	1491.07	73.03	1043.39	1528.37	64.69	414.37
9.40000	2690.03	340.16	59.32	2650.31	343.21	75.52	2498.40	377.50	63.63	2524.69	380.65	122.42	3230.65	332.70	151.74	3211.85	343.14	137.94	3070.81	298.15	39.49	3047.97	296.66	109.21	2863.64	379.32	1296.86	0.00	0.00	0.00	2848.60	334.42	1715.94	2823.34	466.98	1700.24	2739.43	334.23	1658.27	2711.44	435.23	1638.87	440.31	1492.37	72.41	1044.32	1531.85	63.44	414.16
9.41000	2686.11	339.86	59.60	2647.70	343.30	76.94	2500.70	376.25	66.05	2526.41	381.47	124.96	3240.44	342.22	142.58	3214.58	350.38	130.31	3072.30	300.73	37.52	3048.97	299.57	104.94	2874.68	380.37	1296.11	0.00	0.00	0.00	2859.18	333.78	1714.67	2833.81	466.35	1699.32	2749.30	332.95	1656.96	2722.39	434.93	1637.88	440.83	1491.05	72.72	1043.43	1526.59	65.08	413.27
9.42000	2682.30	339.68	59.92	2645.23	343.51	78.47	2502.54	376.01	69.08	2529.00	381.67	127.40	3258.99	356.66	128.42	3218.02	357.07	122.80	3076.12	303.50	35.37	3054.19	302.52	103.42	2885.82	381.36	1295.52	0.00	0.00	0.00	2869.55	333.07	1713.59	2843.65	465.74	1698.57	2759.69	332.05	1655.67	2733.20	434.79	1636.90	441.45	1492.28	72.70	1042.88	1527.33	64.98	414.90
9.43000	2678.70	339.64	60.28	2643.03	343.84	80.09	2504.73	375.52	72.47	2530.74	383.08	130.86	3270.84	365.27	119.97	3222.81	362.11	115.20	3078.43	303.25	34.75	3059.74	304.36	103.63	2897.11	382.36	1295.10	0.00	0.00	0.00	2879.83	332.47	1712.78	2853.51	465.12	1698.02	2770.83	332.08	1654.76	2743.87	434.81	1635.95	440.37	1490.64	73.05	1043.43	1530.10	63.75	411.78
9.44000	2675.45	339.77	60.68	2641.18	344.33	81.78	2507.02	375.49	76.19	2533.45	384.46	134.48	3270.84	365.27	119.97	3227.39	364.70	107.38	3080.46	302.71	34.18	3065.65	304.40	105.04	2908.34	383.36	1294.95	0.00	0.00	0.00	2889.91	331.86	1712.46	2863.50	464.41	1697.78	2780.48	330.41	1654.22	2754.39	434.98	1635.02	441.36	1488.98	73.82	1043.45	1528.30	64.43	411.69
9.45000	2672.67	340.12	61.11	2639.80	344.99	83.52	2508.24	377.32	81.11	2537.41	385.29	138.39	3270.84	365.27	119.97	3231.16	364.24	100.25	3081.94	302.05	34.00	3067.70	304.14	103.82	2919.59	384.36	1295.17	0.00	0.00	0.00	2899.99	331.34	1712.63	2873.16	463.81	1698.01	2791.12	330.04	1654.18	2764.78	435.30	1634.11	440.70	1493.10	72.44	1043.29	1529.92	63.88	411.13
9.46000	2670.47	340.71	61.57	2638.98	345.86	85.29	2511.90	376.93	85.78	2542.14	385.52	142.57	3270.84	365.27	119.97	3233.77	362.77	94.71	3082.53	300.59	34.95	3071.32	305.71	103.07	2930.80	385.44	1295.89	0.00	0.00	0.00	2910.14	330.85	1713.18	2882.74	463.28	1698.53	2802.00	329.88	1654.79	2775.03	435.77	1633.22	440.14	1493.97	72.09	1043.30	1531.49	63.67	412.35
9.47000	2668.99	341.57	62.05	2638.84	346.95	87.09	2516.10	376.87	91.06	2546.03	388.78	147.79	3270.84	365.27	119.97	3235.53	363.43	90.45	3084.59	301.26	35.54	3073.82	306.40	103.09	2941.91	386.55	1297.14	0.00	0.00	0.00	2920.46	330.37	1714.03	2892.35	462.69	1699.35	2811.13	327.71	1655.56	2785.14	436.38	1632.35	439.69	1490.73	73.02	1043.28	1529.52	64.23	414.12
9.48000	2668.35	342.75	62.56	2639.47	348.30	88.88	2520.12	378.48	97.61	2551.85	390.99	153.33	3270.84	365.27	119.97	3236.09	366.90	86.77	3085.21	301.21	36.52	3070.55	301.28	116.90	2952.82	387.75	1298.82	0.00	0.00	0.00	2930.57	329.95	1715.20	2901.80	462.24	1700.40	2820.78	326.05	1656.79	2795.12	437.14	1631.51	439.65	1491.83	72.92	1042.63	1526.50	64.92	414.11
9.49000	2668.66	344.28	63.08	2640.98	349.92	90.66	2524.77	379.64	103.98	2558.74	393.48	158.97	3270.84	365.27	119.97	3236.59	368.75	84.97	3086.03	301.46	36.88	3076.54	307.18	105.54	2963.67	389.07	1300.90	0.00	0.00	0.00	2940.77	329.56	1716.59	2911.16	461.79	1701.76	2830.80	325.13	1657.99	2804.96	438.05	1630.68	438.87	1493.40	72.07	1042.71	1527.59	64.56	413.83
9.50000	2670.06	346.18	63.61	2643.48	351.85	92.40	2530.42	382.57	111.88	2567.91	395.46	164.56	3270.84	365.27	119.97	3237.28	368.25	83.67	3087.50	302.48	36.42	3078.36	307.91	104.09	2974.62	390.47	1303.29	0.00	0.00	0.00	2950.96	329.12	1718.06	2920.75	461.31	1703.23	2841.80	325.28	1659.49	2814.68	439.09	1629.88	439.66	1491.50	72.71	1042.59	1526.97	64.94	412.68
9.51000	2672.66	348.50	64.15	2647.06	354.10	94.09	2538.03	385.26	120.09	2577.73	399.28	170.24	3270.84	365.27	119.97	3237.28	368.25	83.67	3087.41	302.28	36.68	3079.71	308.37	104.41	2985.34	392.03	1305.77	0.00	0.00	0.00	2960.70	328.76	1719.48	2930.31	460.72	1704.81	2850.90	323.08	1660.86	2824.26	440.27	1629.09	440.96	1492.65	72.65	1042.72	1524.63	65.82	414.31
9.52000	2676.59	351.26	64.69	2651.83	356.70	95.71	2546.57	387.88	128.27	2587.28	405.20	176.60	3270.84	365.27	119.97	3237.28	368.25	83.67	3087.31	302.26	36.99	3080.31	308.39	104.33	2995.67	393.71	1308.12	0.00	0.00	0.00	2970.87	328.38	1720.69	2939.65	460.25	1706.43	2861.63	323.07	1662.16	2833.72	441.58	1628.33	440.54	1491.88	72.69	1043.33	1529.67	64.25	414.46
9.53000	2681.97	354.50	65.23	2657.90	359.68	97.24	2556.06	391.75	137.32	2599.53	409.21	182.62	3270.84	365.27	119.97	3237.28	368.25	83.67	3088.32	302.96	36.71	3079.91	307.79	104.54	3005.71	395.52	1310.34	0.00	0.00	0.00	2980.68	327.99	1721.78	2949.23	459.85	1708.06	2870.72	321.66	1663.21	2843.06	443.02	1627.59	440.95	1491.45	72.79	1042.86	1528.40	64.43	409.99
9.54000	2688.92	358.26	65.76	2665.37	363.06	98.67	2564.95	397.47	147.77	2613.60	412.34	188.69	3270.84	365.27	119.97	3237.28	368.25	83.67	3088.27	302.89	36.99	3080.51	308.61	104.21	3015.70	397.43	1312.28	0.00	0.00	0.00	2990.03	327.77	1722.86	2958.18	459.57	1709.77	2880.94	321.62	1664.23	2852.27	444.60	1626.87	441.54	1491.00	73.08	1042.54	1527.69	64.22	412.06
9.55000	2697.57	362.56	66.28	2674.33	366.86	99.98	2575.38	402.15	158.04	2626.55	417.73	195.63	3270.84	365.27	119.97	3237.28	368.25	83.67	3088.97	303.72	36.90	3080.56	309.06	103.83	3025.17	399.51	1313.85	0.00	0.00	0.00	2999.58	327.59	1723.92	2967.23	459.46	1711.47	2890.79	321.34	1664.99	2861.36	446.30	1626.17	439.71	1492.10	72.59	1043.32	1530.56	63.63	410.63
9.56000	2708.04	367.44	66.79	2684.91	371.12	101.15	2587.68	407.06	168.53	2641.70	420.92	202.60	3270.84	365.27	119.97	3237.28	368.25	83.67	3087.58	302.41	37.52	3080.88	309.71	102.93	3034.21	401.73	1315.08	0.00	0.00	0.00	3009.32	327.63	1724.98	2976.88	459.39	1713.19	2901.04	321.83	1665.86	2870.33	448.13	1625.50	443.31	1492.13	73.22	1042.02	1524.77	65.34	408.80
9.57000	2720.46	372.94	67.28	2697.19	375.84	102.16	2601.36	410.73	178.56	2657.45	424.02	209.46	3270.84	365.27	119.97	3237.28	368.25	83.67	3088.78	303.45	37.02	3081.02	308.81	104.45	3042.83	404.19	1316.05	0.00	0.00	0.00	3018.88	327.87	1726.19	2985.98	459.53	1715.05	2910.48	321.37	1666.67	2879.18	450.08	1624.84	441.61	1491.79	72.68	1041.98	1524.67	65.20	411.52
9.58000	2734.94	379.09	67.75	2711.29	381.07	103.00	2615.49	412.81	186.77	2670.44	429.12	217.67	3270.84	365.27	119.97	3237.28	368.25	83.67	3089.88	304.49	36.73	3081.03	308.33	104.73	3051.46	406.78	1316.88	0.00	0.00	0.00	3028.51	328.29	1727.41	2995.05	459.96	1716.86	2919.45	320.73	1667.42	2887.92	452.14	1624.21	437.92	1492.91	71.67	1042.94	1529.27	63.97	415.37
9.59000	2751.61	385.91	68.18	2727.30	386.82	103.64	2632.12	414.59	194.01	2686.81	430.92	224.48	3270.84	365.27	119.97	3237.28	368.25	83.67	3088.74	303.37	37.42	3081.66	308.45	105.06	3060.07	409.43	1317.67	0.00	0.00	0.00	3038.31	329.00	1728.59	3003.93	460.50	1718.86	2930.32	322.28	1668.34	2896.54	454.33	1623.60	440.06	1490.83	72.68	1043.29	1529.46	64.15	413.31
9.60000	2770.59	393.46	68.59	2745.34	393.12	104.08	2650.30	415.40	199.79	2705.31	431.48	229.92	3270.84	365.27	119.97	3237.28	368.25	83.67	3089.13	303.73	37.34	3081.17	307.87	105.42	3068.50	412.20	1318.51	0.00	0.00	0.00	3047.88	329.97	1729.89	3012.82	461.37	1720.83	2940.32	323.14	1669.12	2905.04	456.63	1623.00	441.29	1491.68	72.72	1043.95	1533.13	63.08	412.22
9.61000	2792.01	401.75	68.96	2765.50	399.99	104.29	2668.07	417.92	204.36	2722.98	433.83	234.91	3270.84	365.27	119.97	3237.28	368.25	83.67	3089.50	304.28	37.44	3081.26	308.29	105.67	3076.84	415.00	1319.41	0.00	0.00	0.00	3057.44	331.16	1731.19	3021.64	462.51	1722.80	2949.29	323.44	1669.84	2913.44	459.04	1622.44	440.23	1491.29	72.73	1043.80	1532.98	62.95	409.43
9.62000	2815.98	410.82	69.29	2787.89	407.46	104.26	2685.82	421.15	207.91	2741.14	437.09	238.64	3270.84	365.27	119.97	3237.28	368.25	83.67	3088.67	303.75	37.96	3081.31	308.53	105.72	3085.23	417.80	1320.39	0.00	0.00	0.00	3066.68	332.63	1732.55	3030.72	463.88	1724.67	2958.87	324.71	1670.46	2921.73	461.57	1621.89	440.67	1492.39	72.46	1044.34	1536.80	61.75	416.17
9.63000	2842.63	420.71	69.57	2812.61	415.55	103.97	2705.05	424.18	210.05	2741.14	437.09	238.64	3270.84	365.27	119.97	3237.28	368.25	83.67	3089.33	304.98	38.14	3082.19	310.06	105.67	3093.49	420.51	1321.42	0.00	0.00	0.00	3075.80	334.46	1733.90	3039.59	465.49	1726.40	2968.67	326.45	1671.45	2929.91	464.20	1621.36	441.42	1491.60	72.71	1043.65	1532.54	62.94	414.52
9.64000	2864.32	430.65	70.64	2839.76	424.29	103.40	2724.81	427.54	210.81	2741.14	437.09	238.64	3270.84	365.27	119.97	3237.28	368.25	83.67	3088.98	304.94	38.64	3081.28	310.75	105.36	3101.88	423.01	1322.49	0.00	0.00	0.00	3084.92	336.58	1735.23	3048.41	467.34	1727.92	2977.62	327.65	1672.30	2937.98	466.93	1620.86	440.12	1491.88	72.06	1043.42	1528.41	64.26	412.48
9.65000	2887.11	440.21	71.14	2862.77	432.54	104.07	2745.66	430.30	210.03	2741.14	437.09	238.64	3270.84	365.27	119.97	3237.28	368.25	83.67	3089.62	305.80	38.58	3081.96	310.87	106.43	3109.91	425.31	1323.48	0.00	0.00	0.00	3093.50	338.92	1736.51	3057.16	469.52	1729.23	2986.39	328.78	1673.15	2945.96	469.77	1620.38	441.93	1490.18	73.05	1042.89	1528.31	64.72	412.19
9.66000	2910.83	449.59	71.10	2886.33	440.70	103.92	2745.66	430.30	210.03	2741.14	437.09	238.64	3270.84	365.27	119.97	3237.28	368.25	83.67	3088.87	305.15	39.43	3082.68	311.12	106.67	3117.70	427.36	1324.41	0.00	0.00	0.00	3102.30	341.60	1737.69	3065.63	472.05	1730.35	2995.64	331.12	1674.33	2953.82	472.71	1619.91	441.37	1490.84	72.89	1043.35	1531.70	63.83	414.21
9.67000	2936.24	459.00	70.84	2911.00	448.94	103.22	2745.66	430.30	210.03	2741.14	437.09	238.64	3270.84	365.27	119.97	3237.28	368.25	83.67	3089.75	305.92	39.58	3082.55	310.65	107.80	3125.20	429.30	1325.28	0.00	0.00	0.00	3111.56	344.47	1738.77	3073.96	474.77	1731.23	3005.83	334.30	1675.44	2961.59	475.75	1619.47	438.45	1493.81	71.35	1042.64	1526.17	65.37	411.74
9.68000	2963.66	468.28	70.92	2936.42	457.53	102.14	2745.66	430.30	210.03	2741.14	437.09	238.64	3270.84	365.27	119.97	3237.28	368.25	83.67	3089.39	305.51	40.22	3083.84	311.47	107.59	3132.45	431.11	1326.03	0.00	0.00	0.00	3120.43	347.57	1739.81	3082.01	477.85	1731.89	3013.44	335.45	1676.42	2969.26	478.88	1619.06	438.58	1493.55	71.32	1043.32	1528.20	64.31	406.65
9.69000	2992.06	477.65	70.89	2963.43	465.98	100.94	2745.66	430.30	210.03	2741.14	437.09	238.64	3270.84	365.27	119.97	3237.28	368.25	83.67	3090.05	306.14	40.22	3083.98	311.48	108.06	3139.49	432.85	1326.66	0.00	0.00	0.00	3129.22	350.85	1740.75	3090.09	480.98	1732.32	3021.90	337.69	1677.50	2976.83	482.10	1618.66	436.27	1493.72	70.78	1043.36	1527.03	64.51	411.05
9.70000	3021.64	486.76	70.74	2991.15	474.40	99.23	2745.66	430.30	210.03	2741.14	437.09	238.64	3270.84	365.27	119.97	3237.28	368.25	83.67	3089.94	306.16	40.59	3084.14	311.26	109.27	3146.62	434.66	1327.20	0.00	0.00	0.00	3137.90	354.39	1741.53	3098.21	484.28	1732.48	3030.46	340.29	1678.51	2984.31	485.42	1618.29	437.36	1490.79	71.96	1043.51	1530.30	63.69	410.95
9.71000	3052.31	495.48	70.64	3020.45	482.56	97.92	2745.66	430.30	210.03	2741.14	437.09	238.64	3270.84	365.27	119.97	3237.28	368.25	83.67	3089.85	305.85	41.15	3084.93	312.31	109.25	3153.89	436.74	1327.70	0.00	0.00	0.00	3146.24	358.11	1742.25	3106.25	487.67	1732.44	3040.98	345.14	1679.95	2991.70	488.82	1617.94	435.86	1492.10	71.12	1043.38	1529.85	64.12	412.99
9.72000	3084.29	503.62	71.06	3051.19	490.29	96.99	2745.66	430.30	210.03	2741.14	437.09	238.64	3270.84	365.27	119.97	3237.28	368.25	83.67	3090.42	306.44	41.21	3084.87	312.17	109.84	3161.20	438.98	1328.05	0.00	0.00	0.00	3154.63	361.88	1742.81	3114.67	491.21	1732.13	3048.78	347.23	1680.90	2998.99	492.31	1617.60	435.08	1492.69	70.90	1043.60	1528.29	64.61	408.97
9.73000	3115.67	511.33	70.78	3081.93	498.01	95.48	2745.66	430.30	210.03	2741.14	437.09	238.64	3270.84	365.27	119.97	3237.28	368.25	83.67	3089.92	306.02	41.76	3085.30	312.35	110.54	3168.54	441.19	1328.25	0.00	0.00	0.00	3163.19	365.74	1743.25	3122.63	494.92	1731.71	3057.81	351.26	1681.79	3006.19	495.88	1617.30	436.34	1491.63	71.58	1043.17	1528.73	64.39	409.63
9.74000	3148.06	519.27	71.66	3113.38	505.41	94.37	2745.66	430.30	210.03	2741.14	437.09	238.64	3270.84	365.27	119.97	3237.28	368.25	83.67	3090.11	306.16	42.33	3084.44	311.79	110.50	3175.84	443.42	1328.32	0.00	0.00	0.00	3171.09	369.86	1743.63	3130.51	498.74	1731.22	3065.44	353.82	1682.38	3013.31	499.54	1617.01	437.93	1492.86	71.73	1042.88	1527.99	64.48	408.66
9.75000	3180.48	527.62	72.73	3143.75	513.44	92.54	2745.66	430.30	210.03	2741.14	437.09	238.64	3270.84	365.27	119.97	3237.28	368.25	83.67	3090.14	306.22	42.70	3086.37	312.46	111.59	3183.11	445.83	1328.24	0.00	0.00	0.00	3179.22	373.97	1743.82	3138.60	502.63	1730.55	3074.99	358.42	1683.32	3020.34	503.27	1616.74	441.46	1490.10	72.89	1041.88	1523.58	65.98	411.17
9.76000	3180.48	527.62	72.73	3174.64	522.19	91.51	2745.66	430.30	210.03	2741.14	437.09	238.64	3270.84	365.27	119.97	3237.28	368.25	83.67	3091.46	307.62	42.60	3086.47	312.60	112.23	3190.29	448.45	1328.03	0.00	0.00	0.00	3187.31	378.23	1743.92	3146.36	506.62	1729.85	3082.61	361.21	1683.79	3027.28	507.07	1616.50	439.47	1493.31	71.81	1042.27	1528.14	64.94	412.82
9.77000	3180.48	527.62	72.73	3205.92	531.14	91.21	2745.66	430.30	210.03	2741.14	437.09	238.64	3270.84	365.27	119.97	3237.28	368.25	83.67	3090.48	306.74	43.39	3086.15	312.80	112.69	3197.51	451.08	1327.70	0.00	0.00	0.00	3195.62	382.40	1743.86	3153.97	510.62	1729.10	3089.64	363.71	1684.09	3034.14	510.95	1616.28	438.86	1493.30	71.54	1042.32	1527.02	65.11	411.88
9.78000	3180.48	527.62	72.73	3205.92	531.14	91.21	2745.66	430.30	210.03	2741.14	437.09	238.64	3270.84	365.27	119.97	3237.28	368.25	83.67	3091.28	307.45	43.56	3086.59	313.18	113.41	3204.61	453.79	1327.26	0.00	0.00	0.00	3203.62	386.55	1743.79	3161.40	514.60	1728.27	3098.67	368.56	1684.56	3040.93	514.90	1616.08	437.40	1494.24	71.05	1042.63	1527.46	64.89	412.30
9.79000	3180.48	527.62	72.73	3205.92	531.14	91.21	2745.66	430.30	210.03	2741.14	437.09	238.64	3270.84	365.27	119.97	3237.28	368.25	83.67	3091.83	307.85	43.77	3087.14	313.53	113.84	3211.67	456.73	1326.74	0.00	0.00	0.00	3211.55	390.72	1743.61	3168.76	518.54	1727.41	3108.18	374.25	1684.96	3047.63	518.92	1615.91	437.46	1494.26	71.00	1043.48	1530.05	63.87	412.02
9.80000	3180.48	527.62	72.73	3205.92	531.14	91.21	2745.66	430.30	210.03	2741.14	437.09	238.64	3270.84	365.27	119.97	3237.28	368.25	83.67	3091.25	307.17	44.46	3087.57	313.16	115.17	3218.68	459.79	1326.18	0.00	0.00	0.00	3219.57	394.93	1743.29	3176.36	522.70	1726.46	3113.70	376.09	1684.62	3054.25	523.01	1615.75	440.53	1492.11	72.06	1043.10	1527.69	64.82	412.89
9.81000	3180.48	527.62	72.73	3205.92	531.14	91.21	2745.66	430.30	210.03	2741.14	437.09	238.64	3270.84	365.27	119.97	3237.28	368.25	83.67	3091.41	307.25	44.81	3087.62	312.70	115.67	3225.63	462.96	1325.55	0.00	0.00	0.00	3227.12	399.16	1742.93	3183.91	526.62	1725.49	3122.09	380.84	1684.93	3060.80	527.15	1615.62	438.33	1492.65	71.32	1043.43	1531.42	63.63	410.76
9.82000	3180.48	527.62	72.73	3205.92	531.14	91.21	2745.66	430.30	210.03	2741.14	437.09	238.64	3270.84	365.27	119.97	3237.28	368.25	83.67	3091.14	306.75	45.34	3088.64	313.34	116.34	3232.43	466.24	1324.86	0.00	0.00	0.00	3234.51	403.54	1742.51	3190.91	530.89	1724.48	3128.88	384.13	1684.34	3067.28	531.36	1615.51	438.32	1491.59	71.89	1043.78	1529.63	63.92	408.21
9.83000	3180.48	527.62	72.73	3205.92	531.14	91.21	2745.66	430.30	210.03	2741.14	437.09	238.64	3270.84	365.27	119.97	3237.28	368.25	83.67	3091.78	307.07	45.65	3088.75	313.17	116.98	3239.22	469.46	1324.14	0.00	0.00	0.00	3241.94	407.95	1741.96	3197.95	535.18	1723.39	3135.70	387.98	1683.92	3073.68	535.63	1615.42	437.10	1493.02	71.39	1043.18	1526.84	65.03	412.64
9.84000	3180.48	527.62	72.73	3205.92	531.14	91.21	2745.66	430.30	210.03	2741.14	437.09	238.64	3270.84	365.27	119.97	3237.28	368.25	83.67	3092.71	307.73	45.78	3088.32	312.89	117.18	3246.02	472.73	1323.33	0.00	0.00	0.00	3249.07	412.49	1741.36	3204.72	539.70	1722.28	3144.24	393.64	1683.72	3080.01	539.96	1615.35	437.00	1492.64	71.45	1042.74	1525.88	65.17	415.73
9.85000	3180.48	527.62	72.73	3205.92	531.14	91.21	2745.66	430.30	210.03	2741.14	437.09	238.64	3270.84	365.27	119.97	3237.28	368.25	83.67	3092.37	307.35	46.45	3089.53	313.86	118.01	3252.70	476.19	1322.46	0.00	0.00	0.00	3255.99	416.91	1740.73	3211.63	544.21	1721.17	3149.88	396.40	1682.82	3086.28	544.33	1615.31	437.76	1493.26	71.55	1042.58	1526.39	65.06	416.36
9.86000	3180.48	527.62	72.73	3205.92	531.14	91.21	2745.66	430.30	210.03	2741.14	437.09	238.64	3270.84	365.27	119.97	3237.28	368.25	83.67	3092.35	307.14	47.23	3091.10	314.58	118.90	3259.40	479.77	1321.52	0.00	0.00	0.00	3262.86	421.42	1740.01	3218.58	548.66	1719.99	3159.18	403.38	1682.45	3092.47	548.76	1615.29	439.66	1492.52	72.06	1043.66	1531.25	63.52	415.16
9.87000	3180.48	527.62	72.73	3205.92	531.14	91.21	2745.66	430.30	210.03	2741.14	437.09	238.64	3270.84	365.27	119.97	3237.28	368.25	83.67	3091.56	306.13	48.35	3090.61	313.68	120.38	3266.13	483.47	1320.47	0.00	0.00	0.00	3269.41	425.58	1739.35	3225.50	553.08	1718.83	3165.72	407.72	1681.70	3098.61	553.24	1615.29	440.87	1491.21	72.72	1043.11	1528.41	64.53	411.60
9.88000	3180.48	527.62	72.73	3205.92	531.14	91.21	2745.66	430.30	210.03	2741.14	437.09	238.64	3270.84	365.27	119.97	3237.28	368.25	83.67	3092.35	306.82	48.83	3091.70	314.20	121.36	3272.73	487.38	1319.37	0.00	0.00	0.00	3273.03	427.98	1738.87	3232.30	557.57	1717.65	3171.82	412.06	1680.82	3104.68	557.77	1615.31	441.72	1492.20	72.28	1042.45	1523.37	65.66	413.54
9.89000	3180.48	527.62	72.73	3205.92	531.14	91.21	2745.66	430.30	210.03	2741.14	437.09	238.64	3270.84	365.27	119.97	3237.28	368.25	83.67	3092.48	306.61	49.64	3091.46	313.76	122.82	3279.13	491.41	1318.27	0.00	0.00	0.00	3280.62	433.61	1737.70	3238.98	562.28	1716.46	3178.64	417.02	1680.18	3110.68	562.34	1615.36	441.24	1496.47	67.74	1042.61	1524.52	65.73	413.37
9.90000	3180.48	527.62	72.73	3205.92	531.14	91.21	2745.66	430.30	210.03	2741.14	437.09	238.64	3270.84	365.27	119.97	3237.28	368.25	83.67	3092.95	306.98	50.31	3092.89	314.16	124.06	3285.48	495.61	1317.20	0.00	0.00	0.00	3289.33	439.97	1736.41	3238.98	562.28	1716.46	3184.73	421.60	1679.01	3116.63	566.95	1615.42	441.02	1496.66	66.84	1042.70	1528.40	64.51	408.13
9.91000	3180.48	527.62	72.73	3205.92	531.14	91.21	2745.66	430.30	210.03	2741.14	437.09	238.64	3270.84	365.27	119.97	3237.28	368.25	83.67	3092.68	306.22	51.48	3093.25	313.32	125.71	3291.86	499.77	1316.11	0.00	0.00	0.00	3295.67	445.03	1735.38	3238.98	562.28	1716.46	3190.61	426.39	1677.99	3122.52	571.59	1615.51	441.22	1501.28	65.35	1043.10	1528.03	64.28	412.13
9.92000	3180.48	527.62	72.73	3205.92	531.14	91.21	2745.66	430.30	210.03	2741.14	437.09	238.64	3270.84	365.27	119.97	3237.28	368.25	83.67	3092.89	306.10	52.33	3093.60	313.31	126.93	3298.54	504.00	1315.01	0.00	0.00	0.00	3301.46	449.67	1734.42	3238.98	562.28	1716.46	3196.25	431.35	1676.92	3128.36	576.28	1615.63	441.23	1498.91	65.95	1043.00	1527.47	64.56	411.88
9.93000	3180.48	527.62	72.73	3205.92	531.14	91.21	2745.66	430.30	210.03	2741.14	437.09	238.64	3270.84	365.27	119.97	3237.28	368.25	83.67	3094.54	307.35	52.74	3094.85	314.14	127.29	3305.13	508.52	1314.00	0.00	0.00	0.00	3306.91	454.63	1733.53	3238.98	562.28	1716.46	3203.15	437.44	1676.05	3134.14	581.00	1615.76	441.73	1496.51	66.59	1042.64	1527.45	64.75	411.70
9.94000	3180.48	527.62	72.73	3205.92	531.14	91.21	2745.66	430.30	210.03	2741.14	437.09	238.64	3270.84	365.27	119.97	3237.28	368.25	83.67	3095.04	307.30	53.83	3095.54	313.85	129.07	3311.59	513.07	1313.07	0.00	0.00	0.00	3314.02	460.80	1732.41	3238.98	562.28	1716.46	3209.62	443.76	1674.96	3139.87	585.75	1615.92	441.35	1493.55	67.18	1042.80	1526.34	64.88	410.87
9.95000	3180.48	527.62	72.73	3205.92	531.14	91.21	2745.66	430.30	210.03	2741.14	437.09	238.64	3270.84	365.27	119.97	3237.28	368.25	83.67	3094.18	305.82	55.35	3097.39	314.24	130.55	3317.94	517.98	1312.22	0.00	0.00	0.00	3319.85	466.26	1731.54	3238.98	562.28	1716.46	3214.51	448.73	1674.08	3145.54	590.53	1616.10	441.40	1496.39	66.48	1043.39	1529.42	64.06	410.90
9.96000	3180.48	527.62	72.73	3205.92	531.14	91.21	2745.66	430.30	210.03	2741.14	437.09	238.64	3270.84	365.27	119.97	3237.28	368.25	83.67	3095.61	306.51	56.25	3098.15	313.85	132.18	3324.35	523.07	1311.40	0.00	0.00	0.00	3325.51	471.94	1730.70	3238.98	562.28	1716.46	3220.17	454.67	1673.06	3151.17	595.34	1616.30	440.79	1496.67	66.29	1043.71	1532.64	62.98	411.09
9.97000	3180.48	527.62	72.73	3205.92	531.14	91.21	2745.66	430.30	210.03	2741.14	437.09	238.64	3270.84	365.27	119.97	3237.28	368.25	83.67	3096.91	307.01	57.35	3099.05	313.85	133.47	3324.35	523.07	1311.40	0.00	0.00	0.00	3330.92	477.91	1729.87	3238.98	562.28	1716.46	3223.94	459.09	1671.89	3156.75	600.17	1616.52	441.02	1502.49	64.87	1043.40	1529.78	63.54	412.40
9.98000	3180.48	527.62	72.73	3205.92	531.14	91.21	2745.66	430.30	210.03	2741.14	437.09	238.64	3270.84	365.27	119.97	3237.28	368.25	83.67	3096.76	305.92	59.14	3099.51	313.65	135.13	3324.35	523.07	1311.40	0.00	0.00	0.00	3336.16	483.99	1729.10	3238.98	562.28	1716.46	3232.65	468.66	1671.13	3162.29	605.03	1616.77	441.19	1498.64	65.86	1043.77	1529.17	64.08	414.43
9.99000	3180.48	527.62	72.73	3205.92	531.14	91.21	2745.66	430.30	210.03	2741.14	437.09	238.64	3270.84	365.27	119.97	3237.28	368.25	83.67	3097.13	305.23	60.97	3101.77	313.62	137.44	3324.35	523.07	1311.40	0.00	0.00	0.00	3341.53	489.88	1728.28	3238.98	562.28	1716.46	3238.44	475.57	1669.94	3167.78	609.90	1617.04	441.53	1495.22	67.04	1043.34	1529.13	64.20	416.11
10.00000	3180.48	527.62	72.73	3205.92	531.14	91.21	2745.66	430.30	210.03	2741.14	437.09	238.64	3270.84	365.27	119.97	3237.28	368.25	83.67	3099.19	306.45	62.07	3102.79	312.97	139.56	3324.35	523.07	1311.40	0.00	0.00	0.00	3346.86	496.01	1727.43	3238.98	562.28	1716.46	3241.13	479.28	1668.43	3173.23	614.79	1617.33	441.02	1498.36	66.25	1042.83	1526.03	64.82	417.96
10.01000	3180.48	527.62	72.73	3205.92	531.14	91.21	2745.66	430.30	210.03	2741.14	437.09	238.64	3270.84	365.27	119.97	3237.28	368.25	83.67	3100.11	306.09	63.91	3104.93	313.16	142.06	3324.35	523.07	1311.40	0.00	0.00	0.00	3346.86	496.01	1727.43	3238.98	562.28	1716.46	3245.76	485.15	1667.30	3178.64	619.70	1617.65	441.28	1494.97	67.39	1043.24	1528.21	64.21	416.64
10.02000	3180.48	527.62	72.73	3205.92	531.14	91.21	2745.66	430.30	210.03	2741.14	437.09	238.64	3270.84	365.27	119.97	3237.28	368.25	83.67	3101.77	306.75	65.92	3106.09	312.84	144.71	3324.35	523.07	1311.40	0.00	0.00	0.00	3346.86	496.01	1727.43	3238.98	562.28	1716.46	3252.27	493.31	1666.25	3184.01	624.61	1617.98	441.37	1496.82	66.75	1043.39	1528.37	64.11	412.95
10.03000	3180.48	527.62	72.73	3205.92	531.14	91.21	2745.66	430.30	210.03	2741.14	437.09	238.64	3270.84	365.27	119.97	3237.28	368.25	83.67	3102.34	305.84	68.42	3107.97	313.03	147.09	3324.35	523.07	1311.40	0.00	0.00	0.00	3346.86	496.01	1727.43	3238.98	562.28	1716.46	3256.30	499.07	1665.12	3189.34	629.54	1618.34	441.39	1496.85	66.43	1043.36	1528.69	64.52	416.18
10.04000	3180.48	527.62	72.73	3205.92	531.14	91.21	2745.66	430.30	210.03	2741.14	437.09	238.64	3270.84	365.27	119.97	3237.28	368.25	83.67	3104.58	306.69	70.75	3110.49	312.99	150.24	3324.35	523.07	1311.40	0.00	0.00	0.00	3346.86	496.01	1727.43	3238.98	562.28	1716.46	3259.71	504.59	1664.32	3194.64	634.48	1618.73	441.17	1496.46	66.62	1043.21	1527.57	64.62	411.76
10.05000	3180.48	527.62	72.73	3205.92	531.14	91.21	2745.66	430.30	210.03	2741.14	437.09	238.64	3270.84	365.27	119.97	3237.28	368.25	83.67	3105.43	306.08	74.02	3113.45	314.24	153.00	3324.35	523.07	1311.40	0.00	0.00	0.00	3346.86	496.01	1727.43	3238.98	562.28	1716.46	3265.44	512.11	1664.25	3199.91	639.41	1619.13	441.82	1496.77	66.23	1042.77	1530.13	63.80	413.01
10.06000	3180.48	527.62	72.73	3205.92	531.14	91.21	2745.66	430.30	210.03	2741.14	437.09	238.64	3270.84	365.27	119.97	3237.28	368.25	83.67	3107.78	306.60	77.33	3116.14	314.04	157.11	3324.35	523.07	1311.40	0.00	0.00	0.00	3346.86	496.01	1727.43	3238.98	562.28	1716.46	3270.86	519.78	1664.46	3205.14	644.36	1619.56	441.16	1499.26	65.78	1042.20	1527.27	64.64	414.39
10.07000	3180.48	527.62	72.73	3205.92	531.14	91.21	2745.66	430.30	210.03	2741.14	437.09	238.64	3270.84	365.27	119.97	3237.28	368.25	83.67	3111.37	308.74	80.59	3119.48	314.63	161.32	3324.35	523.07	1311.40	0.00	0.00	0.00	3346.86	496.01	1727.43	3238.98	562.28	1716.46	3275.45	526.80	1664.81	3210.35	649.30	1620.01	440.89	1496.97	66.75	1042.88	1527.06	64.79	414.15
10.08000	3180.48	527.62	72.73	3205.92	531.14	91.21	2745.66	430.30	210.03	2741.14	437.09	238.64	3270.84	365.27	119.97	3237.28	368.25	83.67	3114.50	309.96	84.74	3122.96	315.06	166.09	3324.35	523.07	1311.40	0.00	0.00	0.00	3346.86	496.01	1727.43	3238.98	562.28	1716.46	3278.66	532.42	1665.57	3215.53	654.24	1620.49	440.74	1496.79	66.94	1043.77	1528.95	64.21	415.75
10.09000	3180.48	527.62	72.73	3205.92	531.14	91.21	2745.66	430.30	210.03	2741.14	437.09	238.64	3270.84	365.27	119.97	3237.28	368.25	83.67	3117.44	311.30	89.15	3125.65	315.10	171.36	3324.35	523.07	1311.40	0.00	0.00	0.00	3346.86	496.01	1727.43	3238.98	562.28	1716.46	3283.49	539.85	1667.16	3220.68	659.17	1620.98	440.65	1500.28	65.48	1042.37	1524.85	65.38	410.61
10.10000	3180.48	527.62	72.73	3205.92	531.14	91.21	2745.66	430.30	210.03	2741.14	437.09	238.64	3270.84	365.27	119.97	3237.28	368.25	83.67	3120.42	312.20	94.22	3131.08	316.51	176.95	3324.35	523.07	1311.40	0.00	0.00	0.00	3346.86	496.01	1727.43	3238.98	562.28	1716.46	3285.75	544.54	1668.23	3225.81	664.10	1621.50	441.02	1497.86	66.19	1041.98	1522.24	66.26	413.35
10.11000	3180.48	527.62	72.73	3205.92	531.14	91.21	2745.66	430.30	210.03	2741.14	437.09	238.64	3270.84	365.27	119.97	3237.28	368.25	83.67	3125.66	315.27	98.99	3135.56	316.81	183.37	3324.35	523.07	1311.40	0.00	0.00	0.00	3346.86	496.01	1727.43	3238.98	562.28	1716.46	3292.68	554.18	1669.98	3230.91	669.01	1622.05	440.74	1497.16	66.35	1043.03	1526.98	64.76	415.47
10.12000	3180.48	527.62	72.73	3205.92	531.14	91.21	2745.66	430.30	210.03	2741.14	437.09	238.64	3270.84	365.27	119.97	3237.28	368.25	83.67	3130.80	318.33	104.41	3138.78	314.90	198.11	3324.35	523.07	1311.40	0.00	0.00	0.00	3346.86	496.01	1727.43	3238.98	562.28	1716.46	3298.93	562.57	1671.63	3236.00	673.92	1622.61	440.79	1494.52	67.54	1043.70	1528.20	64.02	412.13
10.13000	3180.48	527.62	72.73	3205.92	531.14	91.21	2745.66	430.30	210.03	2741.14	437.09	238.64	3270.84	365.27	119.97	3237.28	368.25	83.67	3135.47	320.18	110.77	3144.72	316.13	204.66	3324.35	523.07	1311.40	0.00	0.00	0.00	3346.86	496.01	1727.43	3238.98	562.28	1716.46	3303.08	568.96	1673.06	3241.06	678.81	1623.20	440.99	1496.32	66.62	1043.26	1528.94	63.87	415.40
10.14000	3180.48	527.62	72.73	3205.92	531.14	91.21	2745.66	430.30	210.03	2741.14	437.09	238.64	3270.84	365.27	119.97	3237.28	368.25	83.67	3140.32	321.69	117.48	3152.09	318.17	210.39	3324.35	523.07	1311.40	0.00	0.00	0.00	3346.86	496.01	1727.43	3238.98	562.28	1716.46	3308.67	576.54	1674.70	3246.11	683.68	1623.81	440.87	1494.40	67.41	1043.17	1529.45	63.77	415.68
10.15000	3180.48	527.62	72.73	3205.92	531.14	91.21	2745.66	430.30	210.03	2741.14	437.09	238.64	3270.84	365.27	119.97	3237.28	368.25	83.67	3146.99	324.52	124.41	3160.16	320.57	216.25	3324.35	523.07	1311.40	0.00	0.00	0.00	3346.86	496.01	1727.43	3238.98	562.28	1716.46	3312.92	582.56	1676.07	3251.14	688.53	1624.45	441.01	1497.35	66.73	1043.31	1530.88	63.45	414.42
10.16000	3180.48	527.62	72.73	3205.92	531.14	91.21	2745.66	430.30	210.03	2741.14	437.09	238.64	3270.84	365.27	119.97	3237.28	368.25	83.67	3153.82	327.19	131.80	3172.24	326.85	214.30	3324.35	523.07	1311.40	0.00	0.00	0.00	3346.86	496.01	1727.43	3238.98	562.28	1716.46	3320.31	591.55	1677.70	3256.16	693.36	1625.10	441.30	1496.80	66.51	1043.12	1528.09	64.35	413.84
10.17000	3180.48	527.62	72.73	3205.92	531.14	91.21	2745.66	430.30	210.03	2741.14	437.09	238.64	3270.84	365.27	119.97	3237.28	368.25	83.67	3159.48	328.11	140.09	3180.88	329.29	219.93	3324.35	523.07	1311.40	0.00	0.00	0.00	3346.86	496.01	1727.43	3238.98	562.28	1716.46	3324.94	597.06	1678.83	3261.17	698.17	1625.79	441.16	1495.28	66.89	1043.57	1528.44	64.27	413.92
10.18000	3180.48	527.62	72.73	3205.92	531.14	91.21	2745.66	430.30	210.03	2741.14	437.09	238.64	3270.84	365.27	119.97	3237.28	368.25	83.67	3167.62	330.88	148.52	3190.38	332.31	226.89	3324.35	523.07	1311.40	0.00	0.00	0.00	3346.86	496.01	1727.43	3238.98	562.28	1716.46	3330.53	603.38	1679.96	3266.17	702.95	1626.49	441.08	1493.69	67.52	1042.68	1525.36	65.01	413.53
10.19000	3180.48	527.62	72.73	3205.92	531.14	91.21	2745.66	430.30	210.03	2741.14	437.09	238.64	3270.84	365.27	119.97	3237.28	368.25	83.67	3176.29	334.03	157.17	3200.00	335.65	233.70	3324.35	523.07	1311.40	0.00	0.00	0.00	3346.86	496.01	1727.43	3238.98	562.28	1716.46	3335.59	609.06	1680.81	3271.16	707.70	1627.22	441.45	1495.66	67.13	1043.15	1528.42	64.36	413.77
10.20000	3180.48	527.62	72.73	3205.92	531.14	91.21	2745.66	430.30	210.03	2741.14	437.09	238.64	3270.84	365.27	119.97	3237.28	368.25	83.67	3186.53	338.59	165.94	3208.27	337.56	247.06	3324.35	523.07	1311.40	0.00	0.00	0.00	3346.86	496.01	1727.43	3238.98	562.28	1716.46	3341.98	615.57	1681.64	3276.14	712.42	1627.97	441.28	1495.93	66.94	1043.52	1529.49	64.10	414.21
10.21000	3180.48	527.62	72.73	3205.92	531.14	91.21	2745.66	430.30	210.03	2741.14	437.09	238.64	3270.84	365.27	119.97	3237.28	368.25	83.67	3193.52	339.42	176.07	3219.17	342.21	254.48	3324.35	523.07	1311.40	0.00	0.00	0.00	3346.86	496.01	1727.43	3238.98	562.28	1716.46	3346.65	619.99	1681.93	3281.12	717.10	1628.74	440.75	1495.19	67.51	1042.24	1522.44	66.31	414.25
10.22000	3180.48	527.62	72.73	3205.92	531.14	91.21	2745.66	430.30	210.03	2741.14	437.09	238.64	3270.84	365.27	119.97	3237.28	368.25	83.67	3203.55	342.77	184.26	3231.22	347.62	260.75	3324.35	523.07	1311.40	0.00	0.00	0.00	3346.86	496.01	1727.43	3238.98	562.28	1716.46	3351.97	625.11	1682.22	3286.10	721.75	1629.54	441.47	1498.18	66.52	1042.32	1525.98	65.05	413.97
10.23000	3180.48	527.62	72.73	3205.92	531.14	91.21	2745.66	430.30	210.03	2741.14	437.09	238.64	3270.84	365.27	119.97	3237.28	368.25	83.67	3214.16	346.68	191.06	3243.49	353.28	266.50	3324.35	523.07	1311.40	0.00	0.00	0.00	3346.86	496.01	1727.43	3238.98	562.28	1716.46	3357.96	630.34	1682.24	3291.07	726.35	1630.36	440.99	1498.63	66.36	1042.56	1524.74	65.44	413.90
10.24000	3180.48	527.62	72.73	3205.92	531.14	91.21	2745.66	430.30	210.03	2741.14	437.09	238.64	3270.84	365.27	119.97	3237.28	368.25	83.67	3222.12	348.36	205.33	3255.97	358.95	271.45	3324.35	523.07	1311.40	0.00	0.00	0.00	3346.86	496.01	1727.43	3238.98	562.28	1716.46	3361.78	633.40	1682.28	3296.04	730.92	1631.20	440.57	1492.63	67.73	1042.65	1526.81	65.01	413.59
10.25000	3180.48	527.62	72.73	3205.92	531.14	91.21	2745.66	430.30	210.03	2741.14	437.09	238.64	3270.84	365.27	119.97	3237.28	368.25	83.67	3225.31	347.25	221.59	3268.51	365.07	275.22	3324.35	523.07	1311.40	0.00	0.00	0.00	3346.86	496.01	1727.43	3238.98	562.28	1716.46	3370.12	640.82	1682.97	3301.02	735.44	1632.07	441.31	1494.54	67.27	1042.89	1529.65	63.91	413.62
10.26000	3180.48	527.62	72.73	3205.92	531.14	91.21	2745.66	430.30	210.03	2741.14	437.09	238.64	3270.84	365.27	119.97	3237.28	368.25	83.67	3239.52	350.88	232.65	3282.11	371.56	278.27	3324.35	523.07	1311.40	0.00	0.00	0.00	3346.86	496.01	1727.43	3238.98	562.28	1716.46	3377.91	647.55	1683.10	3306.00	739.92	1632.96	441.02	1496.89	66.53	1043.52	1530.54	63.64	413.69
10.27000	3180.48	527.62	72.73	3205.92	531.14	91.21	2745.66	430.30	210.03	2741.14	437.09	238.64	3270.84	365.27	119.97	3237.28	368.25	83.67	3256.67	356.17	238.65	3296.48	378.57	279.97	3324.35	523.07	1311.40	0.00	0.00	0.00	3346.86	496.01	1727.43	3238.98	562.28	1716.46	3382.86	651.26	1683.62	3310.99	744.34	1633.87	441.17	1496.37	66.66	1043.26	1530.00	63.75	413.61
10.28000	3180.48	527.62	72.73	3205.92	531.14	91.21	2745.66	430.30	210.03	2741.14	437.09	238.64	3270.84	365.27	119.97	3237.28	368.25	83.67	3272.34	362.60	238.78	3311.90	385.72	280.80	3324.35	523.07	1311.40	0.00	0.00	0.00	3346.86	496.01	1727.43	3238.98	562.28	1716.46	3387.50	654.76	1684.27	3315.98	748.72	1634.80	440.79	1495.85	66.66	1042.04	1526.68	65.19	413.46
10.29000	3180.48	527.62	72.73	3205.92	531.14	91.21	2745.66	430.30	210.03	2741.14	437.09	238.64	3270.84	365.27	119.97	3237.28	368.25	83.67	3288.29	369.21	237.41	3327.32	393.01	280.34	3324.35	523.07	1311.40	0.00	0.00	0.00	3346.86	496.01	1727.43	3238.98	562.28	1716.46	3394.33	660.42	1685.23	3320.99	753.04	1635.76	441.04	1496.96	66.28	1042.10	1524.86	65.32	413.69
10.30000	3180.48	527.62	72.73	3205.92	531.14	91.21	2745.66	430.30	210.03	2741.14	437.09	238.64	3270.84	365.27	119.97	3237.28	368.25	83.67	3304.67	376.46	234.96	3341.06	399.68	279.57	3324.35	523.07	1311.40	0.00	0.00	0.00	3346.86	496.01	1727.43	3238.98	562.28	1716.46	3402.36	667.78	1686.51	3326.00	757.30	1636.75	441.41	1500.17	65.52	1043.26	1529.79	64.40	413.94
10.31000	3180.48	527.62	72.73	3205.92	531.14	91.21	2745.66	430.30	210.03	2741.14	437.09	238.64	3270.84	365.27	119.97	3237.28	368.25	83.67	3322.45	384.41	231.94	3356.87	407.83	275.98	3324.35	523.07	1311.40	0.00	0.00	0.00	3346.86	496.01	1727.43	3238.98	562.28	1716.46	3407.34	671.67	1687.60	3331.03	761.51	1637.75	441.46	1501.05	65.37	1043.82	1532.84	63.52	414.35
10.32000	3180.48	527.62	72.73	3205.92	531.14	91.21	2745.66	430.30	210.03	2741.14	437.09	238.64	3270.84	365.27	119.97	3237.28	368.25	83.67	3341.30	392.52	227.99	3374.99	417.33	272.07	3324.35	523.07	1311.40	0.00	0.00	0.00	3346.86	496.01	1727.43	3238.98	562.28	1716.46	3413.70	676.56	1688.75	3336.07	765.65	1638.78	441.18	1494.72	67.18	1042.79	1527.11	64.95	414.44
10.33000	3180.48	527.62	72.73	3205.92	531.14	91.21	2745.66	430.30	210.03	2741.14	437.09	238.64	3270.84	365.27	119.97	3237.28	368.25	83.67	3359.69	401.06	222.15	3393.29	425.95	268.49	3324.35	523.07	1311.40	0.00	0.00	0.00	3346.86	496.01	1727.43	3238.98	562.28	1716.46	3422.50	684.46	1690.40	3341.13	769.74	1639.84	440.62	1496.69	66.21	1043.78	1532.03	63.03	413.74
10.34000	3180.48	527.62	72.73	3205.92	531.14	91.21	2745.66	430.30	210.03	2741.14	437.09	238.64	3270.84	365.27	119.97	3237.28	368.25	83.67	3359.69	401.06	222.15	3393.29	425.95	268.49	3324.35	523.07	1311.40	0.00	0.00	0.00	3346.86	496.01	1727.43	3238.98	562.28	1716.46	3428.38	689.38	1691.69	3346.21	773.75	1640.92	441.31	1492.72	67.74	1042.52	1525.83	65.07	414.24
10.35000	3180.48	527.62	72.73	3205.92	531.14	91.21	2745.66	430.30	210.03	2741.14	437.09	238.64	3270.84	365.27	119.97	3237.28	368.25	83.67	3359.69	401.06	222.15	3393.29	425.95	268.49	3324.35	523.07	1311.40	0.00	0.00	0.00	3346.86	496.01	1727.43	3238.98	562.28	1716.46	3432.92	692.86	1692.89	3352.61	779.65	1642.37	441.16	1496.86	66.55	1042.35	1522.69	65.90	414.58
10.36000	3180.48	527.62	72.73	3205.92	531.14	91.21	2745.66	430.30	210.03	2741.14	437.09	238.64	3270.84	365.27	119.97	3237.28	368.25	83.67	3359.69	401.06	222.15	3393.29	425.95	268.49	3324.35	523.07	1311.40	0.00	0.00	0.00	3346.86	496.01	1727.43	3238.98	562.28	1716.46	3438.61	697.37	1694.16	3355.86	781.68	1643.17	441.38	1500.54	65.56	1042.78	1526.42	65.00	414.16
10.37000	3180.48	527.62	72.73	3205.92	531.14	91.21	2745.66	430.30	210.03	2741.14	437.09	238.64	3270.84	365.27	119.97	3237.28	368.25	83.67	3359.69	401.06	222.15	3393.29	425.95	268.49	3324.35	523.07	1311.40	0.00	0.00	0.00	3346.86	496.01	1727.43	3238.98	562.28	1716.46	3448.06	705.83	1695.43	3361.45	786.25	1644.34	441.04	1498.64	66.11	1043.45	1529.56	63.99	413.63
10.38000	3180.48	527.62	72.73	3205.92	531.14	91.21	2745.66	430.30	210.03	2741.14	437.09	238.64	3270.84	365.27	119.97	3237.28	368.25	83.67	3359.69	401.06	222.15	3393.29	425.95	268.49	3324.35	523.07	1311.40	0.00	0.00	0.00	3346.86	496.01	1727.43	3238.98	562.28	1716.46	3452.73	709.36	1696.04	3364.72	788.42	1645.48	441.12	1497.49	66.34	1042.62	1523.90	65.60	414.00
10.39000	3180.48	527.62	72.73	3205.92	531.14	91.21	2745.66	430.30	210.03	2741.14	437.09	238.64	3270.84	365.27	119.97	3237.28	368.25	83.67	3359.69	401.06	222.15	3393.29	425.95	268.49	3324.35	523.07	1311.40	0.00	0.00	0.00	3346.86	496.01	1727.43	3238.98	562.28	1716.46	3457.65	713.14	1697.01	3368.48	790.86	1646.34	441.23	1495.59	67.31	1042.80	1526.19	64.95	413.73
10.40000	3180.48	527.62	72.73	3205.92	531.14	91.21	2745.66	430.30	210.03	2741.14	437.09	238.64	3270.84	365.27	119.97	3237.28	368.25	83.67	3359.69	401.06	222.15	3393.29	425.95	268.49	3324.35	523.07	1311.40	0.00	0.00	0.00	3346.86	496.01	1727.43	3238.98	562.28	1716.46	3462.93	717.94	1697.88	3373.23	794.71	1647.09	441.40	1495.32	67.22	1042.54	1526.23	64.72	414.11
10.41000	3180.48	527.62	72.73	3205.92	531.14	91.21	2745.66	430.30	210.03	2741.14	437.09	238.64	3270.84	365.27	119.97	3237.28	368.25	83.67	3359.69	401.06	222.15	3393.29	425.95	268.49	3324.35	523.07	1311.40	0.00	0.00	0.00	3346.86	496.01	1727.43	3238.98	562.28	1716.46	3468.09	722.17	1698.40	3378.96	799.27	1648.10	441.02	1496.73	66.61	1042.45	1528.21	64.22	414.26
10.42000	3180.48	527.62	72.73	3205.92	531.14	91.21	2745.66	430.30	210.03	2741.14	437.09	238.64	3270.84	365.27	119.97	3237.28	368.25	83.67	3359.69	401.06	222.15	3393.29	425.95	268.49	3324.35	523.07	1311.40	0.00	0.00	0.00	3346.86	496.01	1727.43	3238.98	562.28	1716.46	3475.29	728.64	1698.83	3383.74	803.11	1648.65	440.98	1495.35	67.18	1041.34	1519.47	66.52	413.32
10.43000	3180.48	527.62	72.73	3205.92	531.14	91.21	2745.66	430.30	210.03	2741.14	437.09	238.64	3270.84	365.27	119.97	3237.28	368.25	83.67	3359.69	401.06	222.15	3393.29	425.95	268.49	3324.35	523.07	1311.40	0.00	0.00	0.00	3346.86	496.01	1727.43	3238.98	562.28	1716.46	3479.62	732.08	1698.73	3386.34	804.39	1648.82	441.07	1494.77	67.03	1041.72	1522.22	65.82	414.17
10.44000	3180.48	527.62	72.73	3205.92	531.14	91.21	2745.66	430.30	210.03	2741.14	437.09	238.64	3270.84	365.27	119.97	3237.28	368.25	83.67	3359.69	401.06	222.15	3393.29	425.95	268.49	3324.35	523.07	1311.40	0.00	0.00	0.00	3346.86	496.01	1727.43	3238.98	562.28	1716.46	3486.20	738.03	1699.15	3391.10	808.19	1649.25	440.71	1497.07	66.37	1041.78	1522.37	66.23	414.29
10.45000	3180.48	527.62	72.73	3205.92	531.14	91.21	2745.66	430.30	210.03	2741.14	437.09	238.64	3270.84	365.27	119.97	3237.28	368.25	83.67	3359.69	401.06	222.15	3393.29	425.95	268.49	3324.35	523.07	1311.40	0.00	0.00	0.00	3346.86	496.01	1727.43	3238.98	562.28	1716.46	3486.20	738.03	1699.15	3391.10	808.19	1649.25	440.71	1497.07	66.37	1041.78	1522.37	66.23	414.29
[truncated: 35 more columns]
