# Supplementary material for: The impact of mobile phone use on where we look and how we walk when negotiating floor based obstacles
Source: PLoS One. 2017 Jun 30;12(6):e0179802. doi: 10.1371/journal.pone.0179802 (PMC5493336; doi:10.1371/journal.pone.0179802)
Supplement: S1 File — (ZIP) [file pone.0179802.s001.zip › Gait/PP1/MC no obs read 2.txt]

CODAmotion Analysis Text
Codamotion Analysis Text Save of: MC no obs read 2.mdf
Time	Markers
Time	1:LTOE.X	1:LTOE.Y	1:LTOE.Z	2:L2nd.X	2:L2nd.Y	2:L2nd.Z	3:LHEE.X	3:LHEE.Y	3:LHEE.Z	4:LANK.X	4:LANK.Y	4:LANK.Z	5:RTOE.X	5:RTOE.Y	5:RTOE.Z	6:R2nd.X	6:R2nd.Y	6:R2nd.Z	7:RHEE.X	7:RHEE.Y	7:RHEE.Z	8:RANK.X	8:RANK.Y	8:RANK.Z	9:STRN.X	9:STRN.Y	9:STRN.Z	10:Marker 10.X	10:Marker 10.Y	10:Marker 10.Z	11:FRHD.X	11:FRHD.Y	11:FRHD.Z	12:FLHD.X	12:FLHD.Y	12:FLHD.Z	13:BRHD.X	13:BRHD.Y	13:BRHD.Z	14:BLHD.X	14:BLHD.Y	14:BLHD.Z	15:BLSTEP.X	15:BLSTEP.Y	15:BLSTEP.Z	16:FLSTEP.X	16:FLSTEP.Y	16:FLSTEP.Z	17:BRSTEP.X
(s)	(mm)	(mm)	(mm)	(mm)	(mm)	(mm)	(mm)	(mm)	(mm)	(mm)	(mm)	(mm)	(mm)	(mm)	(mm)	(mm)	(mm)	(mm)	(mm)	(mm)	(mm)	(mm)	(mm)	(mm)	(mm)	(mm)	(mm)	(mm)	(mm)	(mm)	(mm)	(mm)	(mm)	(mm)	(mm)	(mm)	(mm)	(mm)	(mm)	(mm)	(mm)	(mm)	(mm)	(mm)	(mm)	(mm)	(mm)	(mm)	(mm)
0.00000	-3181.24	122.17	32.03	-3291.68	141.37	-6.49	-3323.99	53.97	8.90	-3478.19	57.35	59.63	-3496.40	-87.23	17.81	-3670.95	-14.54	15.16	-3032.01	214.77	-5.29	-3084.30	204.80	30.30	-3483.87	-28.32	1242.33	0.00	0.00	0.00	-1665.66	102.49	1552.98	-3522.19	14.93	1639.97	-2784.34	135.25	1287.75	-2680.15	35.76	1255.72	-142.14	968.98	54.54	305.63	942.77	53.94	-133.90
0.01000	-3181.24	122.17	32.03	-3291.68	141.37	-6.49	-3323.99	53.97	8.90	-3478.19	57.35	59.63	-3496.40	-87.23	17.81	-3670.95	-14.54	15.16	-3032.01	214.77	-5.29	-3084.30	204.80	30.30	-3483.87	-28.32	1242.33	0.00	0.00	0.00	-1665.66	102.49	1552.98	-3522.19	14.93	1639.97	-2784.34	135.25	1287.75	-2680.15	35.76	1255.72	-142.14	968.98	54.54	305.63	942.77	53.94	-133.90
0.02000	-3181.24	122.17	32.03	-3291.68	141.37	-6.49	-3323.99	53.97	8.90	-3478.19	57.35	59.63	-3496.40	-87.23	17.81	-3670.95	-14.54	15.16	-3032.01	214.77	-5.29	-3084.30	204.80	30.30	-3483.87	-28.32	1242.33	0.00	0.00	0.00	-1665.66	102.49	1552.98	-3522.19	14.93	1639.97	-2784.34	135.25	1287.75	-2680.15	35.76	1255.72	-142.14	968.98	54.54	305.63	942.77	53.94	-133.90
0.03000	-3181.24	122.17	32.03	-3291.68	141.37	-6.49	-3323.99	53.97	8.90	-3478.19	57.35	59.63	-3496.40	-87.23	17.81	-3670.95	-14.54	15.16	-3032.34	214.80	-5.28	-3084.65	204.83	30.32	-3483.87	-28.32	1242.33	0.00	0.00	0.00	-1665.66	102.49	1552.98	-3522.19	14.93	1639.97	-2785.00	135.29	1288.08	-2680.95	35.76	1256.08	-142.19	969.29	54.56	305.74	943.10	53.96	-133.95
0.04000	-3181.24	122.17	32.03	-3291.68	141.37	-6.49	-3323.99	53.97	8.90	-3478.19	57.35	59.63	-3496.40	-87.23	17.81	-3670.95	-14.54	15.16	-3359.51	245.56	-1.34	-3435.15	235.04	45.70	-3483.87	-28.32	1242.33	0.00	0.00	0.00	-1665.66	102.49	1552.98	-3522.19	14.93	1639.97	-3440.05	171.38	1620.33	-3488.80	41.56	1618.25	-188.79	1276.06	71.27	412.29	1270.32	72.86	-184.38
0.05000	-3181.24	122.17	32.03	-3291.68	141.37	-6.49	-3323.99	53.97	8.90	-3478.19	57.35	59.63	-3496.40	-87.23	17.81	-3670.95	-14.54	15.16	-3361.81	247.19	-0.68	-3389.14	235.35	52.28	-3483.87	-28.32	1242.33	0.00	0.00	0.00	-1665.66	102.49	1552.98	-3522.19	14.93	1639.97	-3426.88	168.77	1619.21	-3449.73	41.53	1615.72	-190.36	1276.42	70.83	412.57	1270.42	72.81	-183.84
0.06000	-3181.24	122.17	32.03	-3291.68	141.37	-6.49	-3323.99	53.97	8.90	-3478.19	57.35	59.63	-3496.40	-87.23	17.81	-3670.95	-14.54	15.16	-3370.79	245.80	-2.40	-3357.53	234.78	58.04	-3483.87	-28.32	1242.33	0.00	0.00	0.00	-1665.66	102.49	1552.98	-3522.19	14.93	1639.97	-3436.83	166.32	1618.74	-3437.84	37.20	1616.14	-188.03	1276.41	71.34	412.86	1270.19	72.86	-184.39
0.07000	-3181.24	122.17	32.03	-3291.68	141.37	-6.49	-3323.99	53.97	8.90	-3478.19	57.35	59.63	-3496.40	-87.23	17.81	-3670.95	-14.54	15.16	-3348.21	245.27	1.37	-3387.07	236.26	54.63	-3483.87	-28.32	1242.33	0.00	0.00	0.00	-1665.66	102.49	1552.98	-3522.19	14.93	1639.97	-3439.21	164.09	1619.45	-3459.32	36.17	1617.62	-186.46	1277.74	71.39	405.82	1269.77	73.45	-184.15
0.08000	-3181.24	122.17	32.03	-3291.68	141.37	-6.49	-3323.99	53.97	8.90	-3478.19	57.35	59.63	-3496.40	-87.23	17.81	-3670.95	-14.54	15.16	-3345.05	246.17	3.27	-3400.85	236.37	53.56	-3483.87	-28.32	1242.33	0.00	0.00	0.00	-1665.66	102.49	1552.98	-3522.19	14.93	1639.97	-3456.57	161.34	1620.52	-3450.76	33.12	1616.66	-187.30	1279.17	71.10	409.21	1270.13	72.93	-184.42
0.09000	-3181.24	122.17	32.03	-3291.68	141.37	-6.49	-3323.99	53.97	8.90	-3478.19	57.35	59.63	-3496.40	-87.23	17.81	-3670.95	-14.54	15.16	-3388.19	247.14	-3.65	-3439.49	235.07	50.33	-3483.87	-28.32	1242.33	0.00	0.00	0.00	-1665.66	102.49	1552.98	-3522.19	14.93	1639.97	-3411.94	159.36	1618.25	-3453.20	29.50	1616.22	-191.46	1277.70	70.40	404.27	1270.86	72.64	-185.36
0.10000	-3181.24	122.17	32.03	-3291.68	141.37	-6.49	-3323.99	53.97	8.90	-3478.19	57.35	59.63	-3496.40	-87.23	17.81	-3670.95	-14.54	15.16	-3346.94	246.18	5.00	-3388.20	234.58	61.22	-3483.87	-28.32	1242.33	0.00	0.00	0.00	-1665.66	102.49	1552.98	-3522.19	14.93	1639.97	-3448.46	155.25	1618.48	-3441.74	27.57	1615.00	-188.00	1278.46	71.10	409.38	1270.76	72.46	-185.45
0.11000	-3181.24	122.17	32.03	-3291.68	141.37	-6.49	-3323.99	53.97	8.90	-3478.19	57.35	59.63	-3496.40	-87.23	17.81	-3670.95	-14.54	15.16	-3367.86	245.70	1.54	-3417.88	236.33	56.35	-3483.87	-28.32	1242.33	0.00	0.00	0.00	-1665.66	102.49	1552.98	-3522.19	14.93	1639.97	-3453.11	152.35	1618.04	-3483.82	21.54	1616.95	-190.34	1279.57	70.07	412.14	1269.99	72.78	-184.16
0.12000	-3181.24	122.17	32.03	-3291.68	141.37	-6.49	-3323.99	53.97	8.90	-3478.19	57.35	59.63	-3496.40	-87.23	17.81	-3670.95	-14.54	15.16	-3341.03	246.11	6.44	-3422.21	238.21	57.35	-3483.87	-28.32	1242.33	0.00	0.00	0.00	-1665.66	102.49	1552.98	-3522.19	14.93	1639.97	-3444.33	149.49	1618.60	-3506.69	20.15	1616.65	-188.10	1278.37	70.65	412.98	1270.02	73.00	-184.23
0.13000	-3181.24	122.17	32.03	-3291.68	141.37	-6.49	-3323.99	53.97	8.90	-3478.19	57.35	59.63	-3496.40	-87.23	17.81	-3670.95	-14.54	15.16	-3367.53	248.50	3.65	-3446.41	239.78	56.11	-3483.87	-28.32	1242.33	0.00	0.00	0.00	-1665.66	102.49	1552.98	-3522.19	14.93	1639.97	-3420.08	146.53	1617.99	-3484.24	19.56	1615.00	-190.00	1277.64	70.98	413.07	1270.27	72.96	-184.87
0.14000	-3181.24	122.17	32.03	-3291.68	141.37	-6.49	-3323.99	53.97	8.90	-3478.19	57.35	59.63	-3496.40	-87.23	17.81	-3670.95	-14.54	15.16	-3336.62	246.33	9.75	-3438.86	238.00	60.75	-3483.87	-28.32	1242.33	0.00	0.00	0.00	-1665.66	102.49	1552.98	-3522.19	14.93	1639.97	-3418.94	143.96	1617.12	-3482.38	13.96	1613.26	-187.77	1276.25	71.56	412.74	1269.76	73.09	-184.70
0.15000	-3181.24	122.17	32.03	-3291.68	141.37	-6.49	-3323.99	53.97	8.90	-3478.19	57.35	59.63	-3496.40	-87.23	17.81	-3670.95	-14.54	15.16	-3363.02	247.07	7.31	-3407.74	241.07	66.65	-3483.87	-28.32	1242.33	0.00	0.00	0.00	-1665.66	102.49	1552.98	-3522.19	14.93	1639.97	-3432.60	142.47	1618.35	-3449.50	12.67	1612.32	-190.40	1278.08	70.51	404.85	1270.42	73.33	-184.38
0.16000	-3181.24	122.17	32.03	-3291.68	141.37	-6.49	-3323.99	53.97	8.90	-3478.19	57.35	59.63	-3496.40	-87.23	17.81	-3670.95	-14.54	15.16	-3343.47	249.81	11.23	-3438.28	240.63	62.99	-3483.87	-28.32	1242.33	0.00	0.00	0.00	-1665.66	102.49	1552.98	-3522.19	14.93	1639.97	-3426.11	138.69	1618.27	-3444.27	12.71	1612.69	-187.17	1276.50	71.85	409.46	1270.78	72.87	-185.48
0.17000	-3181.24	122.17	32.03	-3291.68	141.37	-6.49	-3323.99	53.97	8.90	-3478.19	57.35	59.63	-3496.40	-87.23	17.81	-3670.95	-14.54	15.16	-3363.95	249.90	9.83	-3414.35	241.69	67.96	-3483.87	-28.32	1242.33	0.00	0.00	0.00	-1665.66	102.49	1552.98	-3522.19	14.93	1639.97	-3439.01	137.13	1618.60	-3449.39	8.07	1611.74	-190.18	1277.38	70.65	411.57	1271.05	72.46	-185.33
0.18000	-3181.24	122.17	32.03	-3291.68	141.37	-6.49	-3323.99	53.97	8.90	-3478.19	57.35	59.63	-3496.40	-87.23	17.81	-3670.95	-14.54	15.16	-3389.77	249.00	7.47	-3422.27	243.54	66.83	-3483.87	-28.32	1242.33	0.00	0.00	0.00	-1665.66	102.49	1552.98	-3522.19	14.93	1639.97	-3454.86	133.29	1618.37	-3450.97	8.84	1611.62	-184.37	1275.41	72.59	405.52	1271.05	72.85	-184.97
0.19000	-3181.24	122.17	32.03	-3291.68	141.37	-6.49	-3323.99	53.97	8.90	-3478.19	57.35	59.63	-3496.40	-87.23	17.81	-3670.95	-14.54	15.16	-3353.62	252.74	15.14	-3407.40	244.50	72.47	-3483.87	-28.32	1242.33	0.00	0.00	0.00	-1665.66	102.49	1552.98	-3522.19	14.93	1639.97	-3436.16	129.86	1617.78	-3428.03	9.08	1610.37	-190.04	1277.86	70.86	409.55	1270.37	72.81	-185.25
0.20000	-3181.24	122.17	32.03	-3291.68	141.37	-6.49	-3323.99	53.97	8.90	-3478.19	57.35	59.63	-3496.40	-87.23	17.81	-3670.95	-14.54	15.16	-3361.01	254.79	16.45	-3428.84	245.26	70.39	-3483.87	-28.32	1242.33	0.00	0.00	0.00	-1665.66	102.49	1552.98	-3522.19	14.93	1639.97	-3445.16	128.37	1618.74	-3447.67	2.51	1608.69	-191.82	1275.58	71.01	411.38	1270.00	72.10	-185.03
0.21000	-3181.24	122.17	32.03	-3291.68	141.37	-6.49	-3323.99	53.97	8.90	-3478.19	57.35	59.63	-3496.40	-87.23	17.81	-3670.95	-14.54	15.16	-3390.53	254.60	12.00	-3431.21	246.44	71.60	-3483.87	-28.32	1242.33	0.00	0.00	0.00	-1665.66	102.49	1552.98	-3522.19	14.93	1639.97	-3433.79	127.62	1618.12	-3416.88	2.37	1609.85	-189.37	1277.13	70.87	412.17	1270.56	72.52	-184.16
0.22000	-3181.24	122.17	32.03	-3291.68	141.37	-6.49	-3323.99	53.97	8.90	-3478.19	57.35	59.63	-3496.40	-87.23	17.81	-3670.95	-14.54	15.16	-3363.55	254.04	16.21	-3434.79	247.77	72.24	-3483.87	-28.32	1242.33	0.00	0.00	0.00	-1665.66	102.49	1552.98	-3522.19	14.93	1639.97	-3451.65	127.08	1617.45	-3450.24	-3.44	1610.40	-192.07	1278.72	70.28	405.17	1271.25	72.90	-185.19
0.23000	-3181.24	122.17	32.03	-3291.68	141.37	-6.49	-3323.99	53.97	8.90	-3478.19	57.35	59.63	-3496.40	-87.23	17.81	-3670.95	-14.54	15.16	-3379.03	256.78	15.51	-3439.38	249.24	72.38	-3483.87	-28.32	1242.33	0.00	0.00	0.00	-1665.66	102.49	1552.98	-3522.19	14.93	1639.97	-3457.13	124.51	1617.39	-3442.44	-3.16	1608.00	-188.61	1276.33	71.58	401.39	1268.70	73.53	-185.51
0.24000	-3181.24	122.17	32.03	-3291.68	141.37	-6.49	-3323.99	53.97	8.90	-3478.19	57.35	59.63	-3496.40	-87.23	17.81	-3670.95	-14.54	15.16	-3359.10	259.75	20.75	-3444.79	250.82	72.06	-3483.87	-28.32	1242.33	0.00	0.00	0.00	-1665.66	102.49	1552.98	-3522.19	14.93	1639.97	-3454.91	119.96	1618.61	-3431.43	-7.59	1607.97	-186.36	1275.38	71.87	408.59	1270.01	72.66	-184.72
0.25000	-3181.24	122.17	32.03	-3291.68	141.37	-6.49	-3323.99	53.97	8.90	-3478.19	57.35	59.63	-3496.40	-87.23	17.81	-3670.95	-14.54	15.16	-3372.06	262.41	16.84	-3450.82	252.49	71.32	-3483.87	-28.32	1242.33	0.00	0.00	0.00	-1665.66	102.49	1552.98	-3522.19	14.93	1639.97	-3426.18	118.98	1617.95	-3405.45	-7.13	1607.14	-187.28	1278.38	71.08	411.97	1270.34	72.11	-184.53
0.26000	-3181.24	122.17	32.03	-3291.68	141.37	-6.49	-3323.99	53.97	8.90	-3478.19	57.35	59.63	-3496.40	-87.23	17.81	-3670.95	-14.54	15.16	-3414.28	263.95	12.38	-3457.29	254.22	70.24	-3483.87	-28.32	1242.33	0.00	0.00	0.00	-1665.66	102.49	1552.98	-3522.19	14.93	1639.97	-3426.18	118.71	1617.87	-3433.97	-8.37	1607.47	-187.27	1278.41	71.37	412.27	1270.26	72.09	-184.10
0.27000	-3181.24	122.17	32.03	-3291.68	141.37	-6.49	-3323.99	53.97	8.90	-3478.19	57.35	59.63	-3496.40	-87.23	17.81	-3670.95	-14.54	15.16	-3420.75	265.31	13.08	-3463.98	255.99	68.85	-3483.87	-28.32	1242.33	0.00	0.00	0.00	-1665.66	102.49	1552.98	-3522.19	14.93	1639.97	-3434.14	118.19	1618.36	-3469.22	-13.14	1608.86	-186.03	1276.79	72.23	411.97	1270.38	72.51	-184.45
0.28000	-3181.24	122.17	32.03	-3291.68	141.37	-6.49	-3323.99	53.97	8.90	-3478.19	57.35	59.63	-3496.40	-87.23	17.81	-3670.95	-14.54	15.16	-3395.89	267.69	15.94	-3470.72	257.77	67.20	-3483.87	-28.32	1242.33	0.00	0.00	0.00	-1665.66	102.49	1552.98	-3522.19	14.93	1639.97	-3440.52	119.02	1618.24	-3462.29	-13.02	1608.19	-189.91	1275.44	71.37	403.15	1271.07	72.64	-184.34
0.29000	-3181.24	122.17	32.03	-3291.68	141.37	-6.49	-3323.99	53.97	8.90	-3478.19	57.35	59.63	-3496.40	-87.23	17.81	-3670.95	-14.54	15.16	-3389.87	268.17	15.70	-3477.29	259.53	65.36	-3483.87	-28.32	1242.33	0.00	0.00	0.00	-1665.66	102.49	1552.98	-3522.19	14.93	1639.97	-3424.23	116.70	1618.17	-3466.05	-11.60	1606.77	-188.68	1277.44	71.08	409.53	1270.35	72.97	-185.15
0.30000	-3181.24	122.17	32.03	-3291.68	141.37	-6.49	-3323.99	53.97	8.90	-3478.19	57.35	59.63	-3496.40	-87.23	17.81	-3670.95	-14.54	15.16	-3354.36	270.38	20.22	-3483.52	261.26	63.37	-3483.87	-28.32	1242.33	0.00	0.00	0.00	-1665.66	102.49	1552.98	-3522.19	14.93	1639.97	-3436.96	116.26	1617.27	-3444.80	-12.96	1606.33	-188.76	1278.43	70.67	412.54	1270.25	72.74	-185.51
0.31000	-3181.24	122.17	32.03	-3291.68	141.37	-6.49	-3323.99	53.97	8.90	-3478.19	57.35	59.63	-3496.40	-87.23	17.81	-3670.95	-14.54	15.16	-3379.21	275.10	17.92	-3489.20	262.93	61.28	-3483.87	-28.32	1242.33	0.00	0.00	0.00	-1665.66	102.49	1552.98	-3522.19	14.93	1639.97	-3421.83	117.57	1617.08	-3456.14	-14.10	1606.86	-186.01	1278.00	71.57	412.75	1269.83	72.89	-185.26
0.32000	-3181.24	122.17	32.03	-3291.68	141.37	-6.49	-3323.99	53.97	8.90	-3478.19	57.35	59.63	-3496.40	-87.23	17.81	-3670.95	-14.54	15.16	-3355.70	276.06	17.73	-3494.13	264.52	59.14	-3483.87	-28.32	1242.33	0.00	0.00	0.00	-1665.66	102.49	1552.98	-3522.19	14.93	1639.97	-3409.63	116.50	1616.15	-3463.17	-13.20	1608.04	-187.33	1277.54	71.51	403.11	1270.46	72.93	-185.23
0.33000	-3181.24	122.17	32.03	-3291.68	141.37	-6.49	-3323.99	53.97	8.90	-3478.19	57.35	59.63	-3496.40	-87.23	17.81	-3670.95	-14.54	15.16	-3402.35	279.24	10.74	-3498.13	265.99	57.01	-3483.87	-28.32	1242.33	0.00	0.00	0.00	-1665.66	102.49	1552.98	-3522.19	14.93	1639.97	-3456.49	114.86	1618.94	-3483.96	-13.14	1607.72	-186.91	1277.13	71.53	400.29	1272.36	72.21	-185.37
0.34000	-3181.24	122.17	32.03	-3291.68	141.37	-6.49	-3323.99	53.97	8.90	-3478.19	57.35	59.63	-3496.40	-87.23	17.81	-3670.95	-14.54	15.16	-3342.13	280.68	19.87	-3501.00	267.33	54.94	-3483.87	-28.32	1242.33	0.00	0.00	0.00	-1665.66	102.49	1552.98	-3522.19	14.93	1639.97	-3424.38	114.16	1616.56	-3440.25	-11.42	1607.50	-186.76	1277.16	71.54	400.48	1271.24	72.61	-185.18
0.35000	-3181.24	122.17	32.03	-3291.68	141.37	-6.49	-3323.99	53.97	8.90	-3478.19	57.35	59.63	-3496.40	-87.23	17.81	-3670.95	-14.54	15.16	-3340.34	282.33	19.05	-3502.53	268.51	52.97	-3483.87	-28.32	1242.33	0.00	0.00	0.00	-1665.66	102.49	1552.98	-3522.19	14.93	1639.97	-3443.77	115.12	1618.05	-3477.17	-15.00	1606.64	-186.89	1276.79	71.37	409.50	1270.37	72.92	-185.22
0.36000	-3181.24	122.17	32.03	-3291.68	141.37	-6.49	-3323.99	53.97	8.90	-3478.19	57.35	59.63	-3496.40	-87.23	17.81	-3670.95	-14.54	15.16	-3400.84	284.79	8.01	-3502.55	269.51	51.17	-3483.87	-28.32	1242.33	0.00	0.00	0.00	-1665.66	102.49	1552.98	-3522.19	14.93	1639.97	-3446.69	117.13	1619.01	-3442.84	-12.39	1605.19	-187.62	1276.84	71.34	412.14	1269.94	72.30	-185.21
0.37000	-3181.24	122.17	32.03	-3291.68	141.37	-6.49	-3323.99	53.97	8.90	-3478.19	57.35	59.63	-3496.40	-87.23	17.81	-3670.95	-14.54	15.16	-3378.58	284.06	8.97	-3500.85	270.30	49.58	-3483.87	-28.32	1242.33	0.00	0.00	0.00	-1665.66	102.49	1552.98	-3522.19	14.93	1639.97	-3447.14	116.63	1618.94	-3462.79	-12.27	1607.24	-190.96	1278.46	70.44	412.64	1270.71	72.59	-184.63
0.38000	-3181.24	122.17	32.03	-3291.68	141.37	-6.49	-3323.99	53.97	8.90	-3478.19	57.35	59.63	-3496.40	-87.23	17.81	-3670.95	-14.54	15.16	-3389.61	283.96	4.39	-3497.23	270.85	48.25	-3483.87	-28.32	1242.33	0.00	0.00	0.00	-1665.66	102.49	1552.98	-3522.19	14.93	1639.97	-3442.55	114.95	1617.99	-3439.14	-12.77	1605.76	-191.33	1278.80	70.11	412.80	1270.34	72.99	-185.12
0.39000	-3181.24	122.17	32.03	-3291.68	141.37	-6.49	-3323.99	53.97	8.90	-3478.19	57.35	59.63	-3496.40	-87.23	17.81	-3670.95	-14.54	15.16	-3383.32	285.45	5.61	-3491.51	271.15	47.23	-3483.87	-28.32	1242.33	0.00	0.00	0.00	-1665.66	102.49	1552.98	-3522.19	14.93	1639.97	-3431.44	117.78	1616.99	-3427.32	-8.71	1604.47	-192.06	1278.30	69.92	402.90	1272.01	72.30	-184.60
0.40000	-3181.24	122.17	32.03	-3291.68	141.37	-6.49	-3323.99	53.97	8.90	-3478.19	57.35	59.63	-3496.40	-87.23	17.81	-3670.95	-14.54	15.16	-3384.67	284.27	1.67	-3483.48	271.16	46.59	-3483.87	-28.32	1242.33	0.00	0.00	0.00	-1665.66	102.49	1552.98	-3522.19	14.93	1639.97	-3423.25	119.38	1616.49	-3468.13	-11.65	1604.97	-190.94	1278.28	70.21	409.61	1270.29	72.31	-184.37
0.41000	-3181.24	122.17	32.03	-3291.68	141.37	-6.49	-3323.99	53.97	8.90	-3478.19	57.35	59.63	-3496.40	-87.23	17.81	-3670.95	-14.54	15.16	-3393.63	283.72	-1.50	-3472.95	270.87	46.36	-3483.87	-28.32	1242.33	0.00	0.00	0.00	-1665.66	102.49	1552.98	-3522.19	14.93	1639.97	-3420.95	120.36	1614.92	-3468.50	-9.12	1604.55	-187.05	1278.83	71.15	412.82	1270.20	72.69	-184.13
0.42000	-3181.24	122.17	32.03	-3291.68	141.37	-6.49	-3323.99	53.97	8.90	-3478.19	57.35	59.63	-3496.40	-87.23	17.81	-3670.95	-14.54	15.16	-3373.93	279.83	0.96	-3459.67	270.25	46.61	-3483.87	-28.32	1242.33	0.00	0.00	0.00	-1665.66	102.49	1552.98	-3522.19	14.93	1639.97	-3432.66	119.81	1615.72	-3455.16	-7.70	1604.18	-186.63	1276.33	71.64	411.49	1270.75	72.59	-184.73
0.43000	-3181.24	122.17	32.03	-3291.68	141.37	-6.49	-3323.99	53.97	8.90	-3478.19	57.35	59.63	-3496.40	-87.23	17.81	-3670.95	-14.54	15.16	-3374.87	281.85	-0.19	-3380.55	267.46	56.58	-3483.87	-28.32	1242.33	0.00	0.00	0.00	-1665.66	102.49	1552.98	-3522.19	14.93	1639.97	-3425.92	121.15	1616.33	-3418.51	-6.24	1602.68	-183.82	1275.85	72.36	410.97	1270.23	72.01	-184.98
0.44000	-3181.24	122.17	32.03	-3291.68	141.37	-6.49	-3323.99	53.97	8.90	-3478.19	57.35	59.63	-3496.40	-87.23	17.81	-3670.95	-14.54	15.16	-3356.77	280.08	0.89	-3356.10	265.37	57.69	-3483.87	-28.32	1242.33	0.00	0.00	0.00	-1665.66	102.49	1552.98	-3522.19	14.93	1639.97	-3430.87	123.86	1614.26	-3443.10	-6.54	1602.80	-187.24	1276.13	71.55	412.88	1270.05	72.88	-185.02
0.45000	-3181.24	122.17	32.03	-3291.68	141.37	-6.49	-3323.99	53.97	8.90	-3478.19	57.35	59.63	-3496.40	-87.23	17.81	-3670.95	-14.54	15.16	-3392.32	278.78	-6.53	-3394.76	265.67	48.94	-3483.87	-28.32	1242.33	0.00	0.00	0.00	-1665.66	102.49	1552.98	-3522.19	14.93	1639.97	-3424.87	123.39	1614.12	-3468.42	-4.41	1602.85	-193.32	1279.56	69.72	411.80	1270.10	72.73	-184.84
0.46000	-3181.24	122.17	32.03	-3291.68	141.37	-6.49	-3323.99	53.97	8.90	-3478.19	57.35	59.63	-3496.40	-87.23	17.81	-3670.95	-14.54	15.16	-3383.02	278.25	-6.73	-3375.94	267.47	51.20	-3483.87	-28.32	1242.33	0.00	0.00	0.00	-1665.66	102.49	1552.98	-3522.19	14.93	1639.97	-3435.42	126.35	1614.38	-3452.30	-2.50	1602.40	-188.76	1278.15	70.81	403.63	1270.12	73.13	-185.09
0.47000	-3181.24	122.17	32.03	-3291.68	141.37	-6.49	-3323.99	53.97	8.90	-3478.19	57.35	59.63	-3496.40	-87.23	17.81	-3670.95	-14.54	15.16	-3379.66	278.29	-4.91	-3375.36	265.72	49.86	-3483.87	-28.32	1242.33	0.00	0.00	0.00	-1665.66	102.49	1552.98	-3522.19	14.93	1639.97	-3447.90	128.15	1614.86	-3426.85	-0.08	1602.00	-187.03	1278.56	70.95	408.95	1269.73	72.94	-185.42
0.48000	-3181.24	122.17	32.03	-3291.68	141.37	-6.49	-3323.99	53.97	8.90	-3478.19	57.35	59.63	-3496.40	-87.23	17.81	-3670.95	-14.54	15.16	-3386.63	277.94	-8.49	-3417.78	264.56	42.00	-3483.87	-28.32	1242.33	0.00	0.00	0.00	-1665.66	102.49	1552.98	-3522.19	14.93	1639.97	-3438.05	129.50	1613.51	-3455.87	-1.60	1603.24	-182.77	1276.24	72.42	413.14	1270.34	72.85	-184.40
0.49000	-3181.24	122.17	32.03	-3291.68	141.37	-6.49	-3323.99	53.97	8.90	-3478.19	57.35	59.63	-3496.40	-87.23	17.81	-3670.95	-14.54	15.16	-3351.72	278.86	-2.45	-3397.03	267.55	46.01	-3483.87	-28.32	1242.33	0.00	0.00	0.00	-1665.66	102.49	1552.98	-3522.19	14.93	1639.97	-3414.81	130.13	1611.62	-3427.07	0.04	1601.52	-186.64	1275.89	72.44	412.38	1269.69	72.56	-184.97
0.50000	-3181.24	122.17	32.03	-3291.68	141.37	-6.49	-3323.99	53.97	8.90	-3478.19	57.35	59.63	-3496.40	-87.23	17.81	-3670.95	-14.54	15.16	-3381.35	281.63	-6.91	-3342.51	265.18	52.33	-3483.87	-28.32	1242.33	0.00	0.00	0.00	-1665.66	102.49	1552.98	-3522.19	14.93	1639.97	-3424.63	129.27	1613.79	-3440.50	2.57	1601.64	-187.92	1277.20	71.52	411.73	1270.49	72.40	-185.00
0.51000	-3181.24	122.17	32.03	-3291.68	141.37	-6.49	-3323.99	53.97	8.90	-3478.19	57.35	59.63	-3496.40	-87.23	17.81	-3670.95	-14.54	15.16	-3402.28	279.53	-12.31	-3425.50	268.00	41.70	-3483.87	-28.32	1242.33	0.00	0.00	0.00	-1665.66	102.49	1552.98	-3522.19	14.93	1639.97	-3436.34	131.30	1613.88	-3429.94	4.57	1601.75	-185.70	1276.98	71.50	412.24	1270.19	72.18	-184.49
0.52000	-3181.24	122.17	32.03	-3291.68	141.37	-6.49	-3323.99	53.97	8.90	-3478.19	57.35	59.63	-3496.40	-87.23	17.81	-3670.95	-14.54	15.16	-3386.72	277.91	-9.62	-3400.54	265.75	44.25	-3483.87	-28.32	1242.33	0.00	0.00	0.00	-1665.66	102.49	1552.98	-3522.19	14.93	1639.97	-3400.41	133.35	1612.98	-3453.96	4.88	1602.40	-181.61	1276.54	72.55	412.77	1269.96	72.75	-183.73
0.53000	-3181.24	122.17	32.03	-3291.68	141.37	-6.49	-3323.99	53.97	8.90	-3478.19	57.35	59.63	-3496.40	-87.23	17.81	-3670.95	-14.54	15.16	-3341.99	280.46	-2.34	-3400.10	266.32	42.36	-3483.87	-28.32	1242.33	0.00	0.00	0.00	-1665.66	102.49	1552.98	-3522.19	14.93	1639.97	-3446.29	134.55	1614.79	-3486.64	6.03	1603.99	-186.16	1275.87	71.99	411.56	1270.09	72.64	-184.34
0.54000	-3181.24	122.17	32.03	-3291.68	141.37	-6.49	-3323.99	53.97	8.90	-3478.19	57.35	59.63	-3496.40	-87.23	17.81	-3670.95	-14.54	15.16	-3382.62	280.11	-9.43	-3442.50	267.60	36.10	-3483.87	-28.32	1242.33	0.00	0.00	0.00	-1665.66	102.49	1552.98	-3522.19	14.93	1639.97	-3422.07	136.11	1615.23	-3438.17	6.89	1602.95	-187.52	1276.70	71.54	413.00	1269.72	72.63	-184.71
0.55000	-3181.24	122.17	32.03	-3291.68	141.37	-6.49	-3323.99	53.97	8.90	-3478.19	57.35	59.63	-3496.40	-87.23	17.81	-3670.95	-14.54	15.16	-3344.17	280.41	-2.66	-3396.97	265.31	42.57	-3483.87	-28.32	1242.33	0.00	0.00	0.00	-1665.66	102.49	1552.98	-3522.19	14.93	1639.97	-3410.46	137.53	1615.07	-3413.13	7.96	1603.51	-185.97	1278.07	71.64	413.00	1270.36	72.70	-184.50
0.56000	-3181.24	122.17	32.03	-3291.68	141.37	-6.49	-3323.99	53.97	8.90	-3478.19	57.35	59.63	-3496.40	-87.23	17.81	-3670.95	-14.54	15.16	-3360.30	278.98	-4.50	-3364.70	267.32	48.52	-3483.87	-28.32	1242.33	0.00	0.00	0.00	-1665.66	102.49	1552.98	-3522.19	14.93	1639.97	-3420.74	138.72	1616.49	-3470.12	8.73	1605.12	-185.47	1277.49	71.85	412.09	1269.96	72.29	-184.48
0.57000	-3181.24	122.17	32.03	-3291.68	141.37	-6.49	-3323.99	53.97	8.90	-3478.19	57.35	59.63	-3496.40	-87.23	17.81	-3670.95	-14.54	15.16	-3392.46	279.31	-10.98	-3374.74	265.78	46.69	-3483.87	-28.32	1242.33	0.00	0.00	0.00	-1665.66	102.49	1552.98	-3522.19	14.93	1639.97	-3389.86	140.43	1616.72	-3430.24	11.28	1604.58	-185.83	1275.00	72.03	412.83	1270.06	72.76	-184.79
0.58000	-3181.24	122.17	32.03	-3291.68	141.37	-6.49	-3323.99	53.97	8.90	-3478.19	57.35	59.63	-3496.40	-87.23	17.81	-3670.95	-14.54	15.16	-3332.55	279.79	-0.61	-3436.89	267.67	36.49	-3483.87	-28.32	1242.33	0.00	0.00	0.00	-1665.66	102.49	1552.98	-3522.19	14.93	1639.97	-3402.24	141.25	1616.93	-3428.43	11.59	1604.84	-187.79	1277.11	71.27	403.81	1270.79	72.60	-184.36
0.59000	-3181.24	122.17	32.03	-3291.68	141.37	-6.49	-3323.99	53.97	8.90	-3478.19	57.35	59.63	-3496.40	-87.23	17.81	-3670.95	-14.54	15.16	-3364.65	282.63	-5.04	-3421.13	267.30	39.88	-3483.87	-28.32	1242.33	0.00	0.00	0.00	-1665.66	102.49	1552.98	-3522.19	14.93	1639.97	-3411.23	141.98	1619.06	-3451.14	12.76	1605.52	-193.95	1277.25	70.10	408.38	1270.94	72.43	-184.64
0.60000	-3181.24	122.17	32.03	-3291.68	141.37	-6.49	-3323.99	53.97	8.90	-3478.19	57.35	59.63	-3496.40	-87.23	17.81	-3670.95	-14.54	15.16	-3353.63	279.28	-4.09	-3410.75	267.72	43.02	-3483.87	-28.32	1242.33	0.00	0.00	0.00	-1665.66	102.49	1552.98	-3522.19	14.93	1639.97	-3397.98	145.65	1618.78	-3431.03	18.99	1606.37	-187.61	1276.57	71.73	411.24	1271.34	72.28	-184.53
0.61000	-3181.24	122.17	32.03	-3291.68	141.37	-6.49	-3323.99	53.97	8.90	-3478.19	57.35	59.63	-3496.40	-87.23	17.81	-3670.95	-14.54	15.16	-3366.47	280.36	-6.63	-3366.59	267.86	46.69	-3483.87	-28.32	1242.33	0.00	0.00	0.00	-1665.66	102.49	1552.98	-3522.19	14.93	1639.97	-3396.97	145.96	1618.88	-3431.83	18.30	1608.98	-189.56	1279.18	70.81	412.15	1270.26	72.35	-185.26
0.62000	-3181.24	122.17	32.03	-3291.68	141.37	-6.49	-3323.99	53.97	8.90	-3478.19	57.35	59.63	-3496.40	-87.23	17.81	-3670.95	-14.54	15.16	-3393.41	281.39	-11.32	-3443.56	266.59	34.48	-3483.87	-28.32	1242.33	0.00	0.00	0.00	-1665.66	102.49	1552.98	-3522.19	14.93	1639.97	-3419.07	148.25	1619.11	-3396.69	19.72	1606.11	-186.52	1276.53	71.82	412.92	1270.48	72.75	-184.81
0.63000	-3181.24	122.17	32.03	-3291.68	141.37	-6.49	-3323.99	53.97	8.90	-3478.19	57.35	59.63	-3496.40	-87.23	17.81	-3670.95	-14.54	15.16	-3376.16	280.56	-8.16	-3416.86	265.36	39.22	-3483.87	-28.32	1242.33	0.00	0.00	0.00	-1665.66	102.49	1552.98	-3522.19	14.93	1639.97	-3446.58	148.75	1620.35	-3440.51	20.41	1608.67	-186.72	1274.84	72.22	403.38	1270.52	72.62	-184.55
0.64000	-3181.24	122.17	32.03	-3291.68	141.37	-6.49	-3323.99	53.97	8.90	-3478.19	57.35	59.63	-3496.40	-87.23	17.81	-3670.95	-14.54	15.16	-3393.44	280.34	-10.39	-3382.62	268.28	46.25	-3483.87	-28.32	1242.33	0.00	0.00	0.00	-1665.66	102.49	1552.98	-3522.19	14.93	1639.97	-3429.66	149.12	1619.34	-3471.59	22.15	1609.54	-190.31	1275.70	71.40	409.16	1270.59	72.62	-185.03
0.65000	-3181.24	122.17	32.03	-3291.68	141.37	-6.49	-3323.99	53.97	8.90	-3478.19	57.35	59.63	-3496.40	-87.23	17.81	-3670.95	-14.54	15.16	-3403.09	280.77	-13.56	-3412.92	269.20	40.94	-3483.87	-28.32	1242.33	0.00	0.00	0.00	-1665.66	102.49	1552.98	-3522.19	14.93	1639.97	-3437.81	149.72	1618.93	-3456.78	23.82	1607.87	-187.51	1276.97	71.48	412.63	1270.20	72.91	-184.43
0.66000	-3181.24	122.17	32.03	-3291.68	141.37	-6.49	-3323.99	53.97	8.90	-3478.19	57.35	59.63	-3496.40	-87.23	17.81	-3670.95	-14.54	15.16	-3392.62	280.20	-12.24	-3391.55	269.53	43.23	-3483.87	-28.32	1242.33	0.00	0.00	0.00	-1665.66	102.49	1552.98	-3522.19	14.93	1639.97	-3381.56	152.43	1617.17	-3445.96	25.03	1607.80	-188.37	1278.83	70.75	412.63	1270.08	72.95	-184.46
0.67000	-3181.24	122.17	32.03	-3291.68	141.37	-6.49	-3323.99	53.97	8.90	-3478.19	57.35	59.63	-3496.40	-87.23	17.81	-3670.95	-14.54	15.16	-3388.82	282.03	-10.72	-3366.20	268.61	46.90	-3483.87	-28.32	1242.33	0.00	0.00	0.00	-1665.66	102.49	1552.98	-3522.19	14.93	1639.97	-3421.41	155.11	1618.58	-3470.85	26.05	1609.19	-186.39	1275.40	71.96	412.08	1270.73	72.50	-184.31
0.68000	-3181.24	122.17	32.03	-3291.68	141.37	-6.49	-3323.99	53.97	8.90	-3478.19	57.35	59.63	-3496.40	-87.23	17.81	-3670.95	-14.54	15.16	-3386.80	282.23	-10.94	-3418.73	269.58	35.89	-3483.87	-28.32	1242.33	0.00	0.00	0.00	-1665.66	102.49	1552.98	-3522.19	14.93	1639.97	-3407.87	155.06	1618.08	-3395.17	30.33	1605.33	-188.76	1276.20	71.59	412.40	1270.19	72.20	-184.78
0.69000	-3181.24	122.17	32.03	-3291.68	141.37	-6.49	-3323.99	53.97	8.90	-3478.19	57.35	59.63	-3496.40	-87.23	17.81	-3670.95	-14.54	15.16	-3373.80	280.26	-8.74	-3407.71	267.21	40.44	-3483.87	-28.32	1242.33	0.00	0.00	0.00	-1665.66	102.49	1552.98	-3522.19	14.93	1639.97	-3440.19	156.35	1619.36	-3391.41	31.43	1605.85	-187.72	1275.57	72.02	406.63	1271.28	73.12	-184.72
0.70000	-3181.24	122.17	32.03	-3291.68	141.37	-6.49	-3323.99	53.97	8.90	-3478.19	57.35	59.63	-3496.40	-87.23	17.81	-3670.95	-14.54	15.16	-3376.33	281.73	-8.48	-3373.73	269.82	45.39	-3483.87	-28.32	1242.33	0.00	0.00	0.00	-1665.66	102.49	1552.98	-3522.19	14.93	1639.97	-3420.02	160.80	1617.95	-3432.81	32.23	1606.25	-187.61	1277.27	71.53	409.91	1270.90	72.80	-184.74
0.71000	-3181.24	122.17	32.03	-3291.68	141.37	-6.49	-3323.99	53.97	8.90	-3478.19	57.35	59.63	-3496.40	-87.23	17.81	-3670.95	-14.54	15.16	-3333.70	281.06	-3.22	-3360.46	266.58	48.84	-3483.87	-28.32	1242.33	0.00	0.00	0.00	-1665.66	102.49	1552.98	-3522.19	14.93	1639.97	-3406.28	162.37	1617.38	-3429.65	32.87	1606.97	-185.23	1276.30	72.19	411.74	1270.18	72.73	-184.07
0.72000	-3181.24	122.17	32.03	-3291.68	141.37	-6.49	-3323.99	53.97	8.90	-3478.19	57.35	59.63	-3496.40	-87.23	17.81	-3670.95	-14.54	15.16	-3383.57	280.67	-9.39	-3442.34	267.38	33.44	-3483.87	-28.32	1242.33	0.00	0.00	0.00	-1665.66	102.49	1552.98	-3522.19	14.93	1639.97	-3417.34	163.66	1618.26	-3396.73	35.25	1604.70	-188.76	1274.78	71.61	412.82	1269.64	72.53	-184.30
0.73000	-3181.24	122.17	32.03	-3291.68	141.37	-6.49	-3323.99	53.97	8.90	-3478.19	57.35	59.63	-3496.40	-87.23	17.81	-3670.95	-14.54	15.16	-3385.74	279.93	-10.06	-3404.99	266.19	37.40	-3483.87	-28.32	1242.33	0.00	0.00	0.00	-1665.66	102.49	1552.98	-3522.19	14.93	1639.97	-3405.65	164.42	1619.03	-3408.26	36.68	1605.33	-184.83	1275.42	72.07	412.74	1270.24	72.80	-184.86
0.74000	-3181.24	122.17	32.03	-3291.68	141.37	-6.49	-3323.99	53.97	8.90	-3478.19	57.35	59.63	-3496.40	-87.23	17.81	-3670.95	-14.54	15.16	-3373.60	279.99	-6.74	-3414.01	265.12	40.02	-3483.87	-28.32	1242.33	0.00	0.00	0.00	-1665.66	102.49	1552.98	-3522.19	14.93	1639.97	-3414.74	168.67	1620.55	-3476.54	37.58	1607.59	-188.76	1277.97	70.82	412.18	1270.40	72.80	-184.78
0.75000	-3181.24	122.17	32.03	-3291.68	141.37	-6.49	-3323.99	53.97	8.90	-3478.19	57.35	59.63	-3496.40	-87.23	17.81	-3670.95	-14.54	15.16	-3369.98	281.25	-6.31	-3423.39	266.96	37.09	-3483.87	-28.32	1242.33	0.00	0.00	0.00	-1665.66	102.49	1552.98	-3522.19	14.93	1639.97	-3404.84	170.89	1618.75	-3451.25	40.88	1608.19	-188.20	1275.84	71.43	412.95	1270.25	72.83	-185.10
0.76000	-3181.24	122.17	32.03	-3291.68	141.37	-6.49	-3323.99	53.97	8.90	-3478.19	57.35	59.63	-3496.40	-87.23	17.81	-3670.95	-14.54	15.16	-3332.28	280.79	-2.04	-3388.73	267.93	41.79	-3483.87	-28.32	1242.33	0.00	0.00	0.00	-1665.66	102.49	1552.98	-3522.19	14.93	1639.97	-3408.35	171.12	1618.01	-3438.32	41.91	1607.57	-189.74	1277.24	71.44	413.06	1270.24	72.98	-184.52
0.77000	-3181.24	122.17	32.03	-3291.68	141.37	-6.49	-3323.99	53.97	8.90	-3478.19	57.35	59.63	-3496.40	-87.23	17.81	-3670.95	-14.54	15.16	-3382.26	282.47	-8.44	-3370.91	266.53	44.32	-3483.87	-28.32	1242.33	0.00	0.00	0.00	-1665.66	102.49	1552.98	-3522.19	14.93	1639.97	-3422.97	173.14	1619.07	-3434.92	44.52	1606.42	-187.52	1278.36	70.87	412.73	1270.29	72.96	-184.34
0.78000	-3181.24	122.17	32.03	-3291.68	141.37	-6.49	-3323.99	53.97	8.90	-3478.19	57.35	59.63	-3496.40	-87.23	17.81	-3670.95	-14.54	15.16	-3379.44	283.02	-8.36	-3406.47	269.66	38.46	-3483.87	-28.32	1242.33	0.00	0.00	0.00	-1665.66	102.49	1552.98	-3522.19	14.93	1639.97	-3451.11	174.27	1620.21	-3425.25	45.48	1606.84	-187.57	1276.67	71.46	412.69	1269.98	72.48	-185.37
0.79000	-3181.24	122.17	32.03	-3291.68	141.37	-6.49	-3323.99	53.97	8.90	-3478.19	57.35	59.63	-3496.40	-87.23	17.81	-3670.95	-14.54	15.16	-3367.36	279.21	-6.48	-3376.60	269.89	44.88	-3483.87	-28.32	1242.33	0.00	0.00	0.00	-1665.66	102.49	1552.98	-3522.19	14.93	1639.97	-3400.88	175.19	1619.14	-3427.97	47.78	1606.45	-186.39	1276.32	71.75	411.80	1270.62	72.54	-184.62
0.80000	-3181.24	122.17	32.03	-3291.68	141.37	-6.49	-3323.99	53.97	8.90	-3478.19	57.35	59.63	-3496.40	-87.23	17.81	-3670.95	-14.54	15.16	-3373.12	280.05	-8.51	-3370.53	267.44	43.77	-3483.87	-28.32	1242.33	0.00	0.00	0.00	-1665.66	102.49	1552.98	-3522.19	14.93	1639.97	-3422.86	179.61	1620.07	-3457.28	49.27	1607.92	-187.17	1278.72	71.15	404.48	1270.11	73.06	-184.95
0.81000	-3181.24	122.17	32.03	-3291.68	141.37	-6.49	-3323.99	53.97	8.90	-3478.19	57.35	59.63	-3496.40	-87.23	17.81	-3670.95	-14.54	15.16	-3376.18	281.77	-8.07	-3407.82	269.94	38.37	-3483.87	-28.32	1242.33	0.00	0.00	0.00	-1665.66	102.49	1552.98	-3522.19	14.93	1639.97	-3454.20	179.71	1621.11	-3453.77	51.78	1606.79	-191.08	1277.92	70.16	409.77	1270.60	72.69	-185.36
0.82000	-3181.24	122.17	32.03	-3291.68	141.37	-6.49	-3323.99	53.97	8.90	-3478.19	57.35	59.63	-3496.40	-87.23	17.81	-3670.95	-14.54	15.16	-3345.59	279.69	-4.21	-3437.62	269.39	33.11	-3483.87	-28.32	1242.33	0.00	0.00	0.00	-1665.66	102.49	1552.98	-3522.19	14.93	1639.97	-3427.16	183.14	1619.54	-3448.31	53.36	1606.77	-191.51	1278.02	70.01	411.92	1270.53	72.58	-185.15
0.83000	-3181.24	122.17	32.03	-3291.68	141.37	-6.49	-3323.99	53.97	8.90	-3478.19	57.35	59.63	-3496.40	-87.23	17.81	-3670.95	-14.54	15.16	-3362.01	281.34	-7.25	-3412.20	268.23	38.05	-3483.87	-28.32	1242.33	0.00	0.00	0.00	-1665.66	102.49	1552.98	-3522.19	14.93	1639.97	-3428.69	184.28	1620.48	-3425.40	57.29	1607.15	-191.59	1277.49	70.59	405.89	1270.55	73.24	-184.09
0.84000	-3181.24	122.17	32.03	-3291.68	141.37	-6.49	-3323.99	53.97	8.90	-3478.19	57.35	59.63	-3496.40	-87.23	17.81	-3670.95	-14.54	15.16	-3371.95	278.03	-5.79	-3411.09	267.05	38.11	-3483.87	-28.32	1242.33	0.00	0.00	0.00	-1665.66	102.49	1552.98	-3522.19	14.93	1639.97	-3408.91	188.35	1621.00	-3437.29	60.57	1606.41	-190.16	1274.99	71.65	410.26	1269.70	72.72	-184.95
0.85000	-3181.24	122.17	32.03	-3291.68	141.37	-6.49	-3323.99	53.97	8.90	-3478.19	57.35	59.63	-3496.40	-87.23	17.81	-3670.95	-14.54	15.16	-3371.07	280.09	-7.68	-3379.27	268.66	42.95	-3483.87	-28.32	1242.33	0.00	0.00	0.00	-1665.66	102.49	1552.98	-3522.19	14.93	1639.97	-3432.32	190.09	1619.56	-3430.13	61.58	1606.19	-190.41	1275.48	71.33	412.24	1270.03	72.76	-184.98
0.86000	-3181.24	122.17	32.03	-3291.68	141.37	-6.49	-3323.99	53.97	8.90	-3478.19	57.35	59.63	-3496.40	-87.23	17.81	-3670.95	-14.54	15.16	-3371.57	280.85	-8.70	-3426.19	269.21	33.88	-3483.87	-28.32	1242.33	0.00	0.00	0.00	-1665.66	102.49	1552.98	-3522.19	14.93	1639.97	-3441.86	193.75	1620.96	-3414.99	64.13	1606.47	-185.54	1275.06	72.30	413.62	1270.43	73.14	-184.36
0.87000	-3181.24	122.17	32.03	-3291.68	141.37	-6.49	-3323.99	53.97	8.90	-3478.19	57.35	59.63	-3496.40	-87.23	17.81	-3670.95	-14.54	15.16	-3358.60	279.38	-5.94	-3379.28	270.24	41.63	-3483.87	-28.32	1242.33	0.00	0.00	0.00	-1665.66	102.49	1552.98	-3522.19	14.93	1639.97	-3452.36	196.50	1621.41	-3392.92	68.95	1604.34	-184.89	1276.65	71.94	413.04	1269.94	72.51	-185.05
0.88000	-3181.24	122.17	32.03	-3291.68	141.37	-6.49	-3323.99	53.97	8.90	-3478.19	57.35	59.63	-3496.40	-87.23	17.81	-3670.95	-14.54	15.16	-3365.02	278.68	-8.77	-3408.75	269.28	38.97	-3483.87	-28.32	1242.33	0.00	0.00	0.00	-1665.66	102.49	1552.98	-3522.19	14.93	1639.97	-3459.35	197.28	1621.91	-3395.94	69.31	1604.25	-184.84	1275.48	72.42	411.53	1270.27	72.24	-184.81
0.89000	-3181.24	122.17	32.03	-3291.68	141.37	-6.49	-3323.99	53.97	8.90	-3478.19	57.35	59.63	-3496.40	-87.23	17.81	-3670.95	-14.54	15.16	-3363.79	278.88	-8.20	-3447.06	266.07	32.16	-3483.87	-28.32	1242.33	0.00	0.00	0.00	-1665.66	102.49	1552.98	-3522.19	14.93	1639.97	-3463.21	197.25	1622.44	-3421.59	73.15	1604.73	-185.58	1276.31	72.08	411.53	1270.54	72.49	-184.96
0.90000	-3181.24	122.17	32.03	-3291.68	141.37	-6.49	-3323.99	53.97	8.90	-3478.19	57.35	59.63	-3496.40	-87.23	17.81	-3670.95	-14.54	15.16	-3400.14	279.64	-13.39	-3402.44	266.94	38.28	-3483.87	-28.32	1242.33	0.00	0.00	0.00	-1665.66	102.49	1552.98	-3522.19	14.93	1639.97	-3464.28	197.58	1622.96	-3449.96	75.40	1605.35	-187.63	1277.08	71.53	412.09	1270.58	72.72	-185.80
0.91000	-3181.24	122.17	32.03	-3291.68	141.37	-6.49	-3323.99	53.97	8.90	-3478.19	57.35	59.63	-3496.40	-87.23	17.81	-3670.95	-14.54	15.16	-3363.88	279.25	-7.83	-3394.69	266.21	40.56	-3483.87	-28.32	1242.33	0.00	0.00	0.00	-1665.66	102.49	1552.98	-3522.19	14.93	1639.97	-3462.94	199.41	1623.43	-3442.82	77.10	1604.49	-189.14	1278.07	70.92	411.98	1270.76	72.63	-185.28
0.92000	-3181.24	122.17	32.03	-3291.68	141.37	-6.49	-3323.99	53.97	8.90	-3478.19	57.35	59.63	-3496.40	-87.23	17.81	-3670.95	-14.54	15.16	-3370.74	278.78	-8.29	-3402.71	267.15	40.08	-3483.87	-28.32	1242.33	0.00	0.00	0.00	-1665.66	102.49	1552.98	-3522.19	14.93	1639.97	-3459.54	203.89	1623.83	-3410.42	82.14	1603.51	-189.93	1278.21	70.89	411.84	1270.73	72.53	-184.10
0.93000	-3181.24	122.17	32.03	-3291.68	141.37	-6.49	-3323.99	53.97	8.90	-3478.19	57.35	59.63	-3496.40	-87.23	17.81	-3670.95	-14.54	15.16	-3375.46	278.74	-9.20	-3393.25	267.48	42.16	-3483.87	-28.32	1242.33	0.00	0.00	0.00	-1665.66	102.49	1552.98	-3522.19	14.93	1639.97	-3452.01	210.09	1624.22	-3446.54	83.04	1602.42	-188.86	1276.52	71.26	401.50	1270.85	72.16	-184.79
0.94000	-3181.24	122.17	32.03	-3291.68	141.37	-6.49	-3323.99	53.97	8.90	-3478.19	57.35	59.63	-3496.40	-87.23	17.81	-3670.95	-14.54	15.16	-3394.09	279.34	-12.40	-3382.47	267.55	44.08	-3483.87	-28.32	1242.33	0.00	0.00	0.00	-1665.66	102.49	1552.98	-3522.19	14.93	1639.97	-3462.84	213.30	1624.77	-3428.56	83.99	1602.30	-188.52	1277.52	71.12	407.79	1270.22	72.44	-184.38
0.95000	-3181.24	122.17	32.03	-3291.68	141.37	-6.49	-3323.99	53.97	8.90	-3478.19	57.35	59.63	-3496.40	-87.23	17.81	-3670.95	-14.54	15.16	-3383.77	278.69	-10.54	-3372.79	267.45	45.50	-3483.87	-28.32	1242.33	0.00	0.00	0.00	-1665.66	102.49	1552.98	-3522.19	14.93	1639.97	-3444.35	216.18	1624.06	-3403.07	88.17	1601.37	-186.50	1276.96	71.59	412.47	1270.19	72.88	-184.09
0.96000	-3181.24	122.17	32.03	-3291.68	141.37	-6.49	-3323.99	53.97	8.90	-3478.19	57.35	59.63	-3496.40	-87.23	17.81	-3670.95	-14.54	15.16	-3391.29	279.73	-11.12	-3366.58	267.29	46.08	-3483.87	-28.32	1242.33	0.00	0.00	0.00	-1665.66	102.49	1552.98	-3522.19	14.93	1639.97	-3420.22	217.56	1623.62	-3419.93	91.28	1600.19	-184.83	1276.18	72.15	411.83	1270.09	72.76	-184.20
0.97000	-3181.24	122.17	32.03	-3291.68	141.37	-6.49	-3323.99	53.97	8.90	-3478.19	57.35	59.63	-3496.40	-87.23	17.81	-3670.95	-14.54	15.16	-3352.11	281.06	-6.06	-3366.25	267.17	45.49	-3483.87	-28.32	1242.33	0.00	0.00	0.00	-1665.66	102.49	1552.98	-3522.19	14.93	1639.97	-3438.82	220.90	1625.70	-3449.91	95.72	1601.91	-189.33	1276.44	71.32	411.96	1270.57	72.69	-184.40
0.98000	-3181.24	122.17	32.03	-3291.68	141.37	-6.49	-3323.99	53.97	8.90	-3478.19	57.35	59.63	-3496.40	-87.23	17.81	-3670.95	-14.54	15.16	-3354.64	280.55	-5.68	-3374.19	267.19	43.39	-3483.87	-28.32	1242.33	0.00	0.00	0.00	-1665.66	102.49	1552.98	-3522.19	14.93	1639.97	-3438.95	223.87	1624.61	-3432.29	98.27	1600.11	-189.52	1275.66	71.52	412.27	1270.44	72.77	-184.82
0.99000	-3181.24	122.17	32.03	-3291.68	141.37	-6.49	-3323.99	53.97	8.90	-3478.19	57.35	59.63	-3496.40	-87.23	17.81	-3670.95	-14.54	15.16	-3412.43	279.78	-15.19	-3398.67	268.28	39.59	-3483.87	-28.32	1242.33	0.00	0.00	0.00	-1665.66	102.49	1552.98	-3522.19	14.93	1639.97	-3495.82	223.84	1628.95	-3444.78	100.21	1599.77	-187.34	1277.05	71.48	412.25	1270.07	72.25	-184.66
1.00000	-3181.24	122.17	32.03	-3291.68	141.37	-6.49	-3323.99	53.97	8.90	-3478.19	57.35	59.63	-3496.40	-87.23	17.81	-3670.95	-14.54	15.16	-3406.94	278.07	-13.77	-3400.79	267.74	36.30	-3483.87	-28.32	1242.33	0.00	0.00	0.00	-1665.66	102.49	1552.98	-3522.19	14.93	1639.97	-3463.13	227.82	1628.30	-3458.62	103.32	1599.77	-186.70	1277.33	71.68	404.15	1269.62	73.25	-184.36
1.01000	-3181.24	122.17	32.03	-3291.68	141.37	-6.49	-3323.99	53.97	8.90	-3478.19	57.35	59.63	-3496.40	-87.23	17.81	-3670.95	-14.54	15.16	-3372.01	279.59	-8.48	-3380.90	266.10	40.96	-3483.87	-28.32	1242.33	0.00	0.00	0.00	-1665.66	102.49	1552.98	-3522.19	14.93	1639.97	-3464.93	230.83	1629.03	-3455.81	108.20	1599.95	-189.50	1278.70	70.74	408.71	1270.21	72.82	-185.35
1.02000	-3181.24	122.17	32.03	-3291.68	141.37	-6.49	-3323.99	53.97	8.90	-3478.19	57.35	59.63	-3496.40	-87.23	17.81	-3670.95	-14.54	15.16	-3371.24	279.94	-7.83	-3411.74	268.03	36.90	-3483.87	-28.32	1242.33	0.00	0.00	0.00	-1665.66	102.49	1552.98	-3522.19	14.93	1639.97	-3466.69	233.81	1629.75	-3444.90	110.56	1599.15	-190.26	1279.11	70.18	412.90	1270.60	72.88	-185.40
1.03000	-3181.24	122.17	32.03	-3291.68	141.37	-6.49	-3323.99	53.97	8.90	-3478.19	57.35	59.63	-3496.40	-87.23	17.81	-3670.95	-14.54	15.16	-3358.15	280.79	-6.67	-3409.99	268.85	38.71	-3483.87	-28.32	1242.33	0.00	0.00	0.00	-1665.66	102.49	1552.98	-3522.19	14.93	1639.97	-3468.39	236.75	1630.46	-3442.74	113.91	1599.32	-187.99	1278.24	70.81	412.63	1270.13	72.96	-184.73
1.04000	-3181.24	122.17	32.03	-3291.68	141.37	-6.49	-3323.99	53.97	8.90	-3478.19	57.35	59.63	-3496.40	-87.23	17.81	-3670.95	-14.54	15.16	-3366.56	278.54	-7.33	-3378.48	269.91	43.53	-3483.87	-28.32	1242.33	0.00	0.00	0.00	-1665.66	102.49	1552.98	-3522.19	14.93	1639.97	-3470.03	239.65	1631.15	-3428.66	116.33	1598.09	-189.32	1277.29	71.22	412.36	1269.59	72.57	-184.60
1.05000	-3181.24	122.17	32.03	-3291.68	141.37	-6.49	-3323.99	53.97	8.90	-3478.19	57.35	59.63	-3496.40	-87.23	17.81	-3670.95	-14.54	15.16	-3385.14	280.17	-10.24	-3417.14	269.09	36.86	-3483.87	-28.32	1242.33	0.00	0.00	0.00	-1665.66	102.49	1552.98	-3522.19	14.93	1639.97	-3471.63	242.51	1631.84	-3436.75	120.32	1598.25	-186.37	1275.16	72.27	412.23	1269.74	72.26	-185.18
1.06000	-3181.24	122.17	32.03	-3291.68	141.37	-6.49	-3323.99	53.97	8.90	-3478.19	57.35	59.63	-3496.40	-87.23	17.81	-3670.95	-14.54	15.16	-3335.71	278.44	-2.38	-3417.61	269.27	37.91	-3483.87	-28.32	1242.33	0.00	0.00	0.00	-1665.66	102.49	1552.98	-3522.19	14.93	1639.97	-3473.18	245.34	1632.51	-3441.37	122.37	1598.68	-187.43	1278.22	71.26	403.57	1271.13	72.29	-184.34
1.07000	-3181.24	122.17	32.03	-3291.68	141.37	-6.49	-3323.99	53.97	8.90	-3478.19	57.35	59.63	-3496.40	-87.23	17.81	-3670.95	-14.54	15.16	-3358.98	280.75	-5.12	-3419.61	268.92	38.01	-3483.87	-28.32	1242.33	0.00	0.00	0.00	-1665.66	102.49	1552.98	-3522.19	14.93	1639.97	-3474.67	248.13	1633.18	-3444.08	125.65	1599.24	-184.40	1278.26	71.98	409.36	1270.87	72.63	-184.55
1.08000	-3181.24	122.17	32.03	-3291.68	141.37	-6.49	-3324.07	53.97	8.89	-3478.19	57.35	59.63	-3496.40	-87.23	17.81	-3670.95	-14.54	15.16	-3398.58	281.05	-11.72	-3440.43	268.93	37.53	-3483.87	-28.32	1242.33	0.00	0.00	0.00	-1665.66	102.49	1552.98	-3522.19	14.93	1639.97	-3476.11	250.89	1633.83	-3426.00	127.07	1599.38	-189.54	1276.61	71.11	411.98	1270.48	72.68	-185.01
1.09000	-3181.24	122.17	32.03	-3291.68	141.37	-6.49	-3410.40	59.21	-5.71	-3478.19	57.35	59.63	-3496.40	-87.23	17.81	-3670.95	-14.54	15.16	-3361.68	281.40	-5.48	-3400.58	266.66	43.31	-3483.87	-28.32	1242.33	0.00	0.00	0.00	-1665.66	102.49	1552.98	-3522.19	14.93	1639.97	-3477.50	253.60	1634.47	-3424.88	129.26	1600.15	-185.19	1276.45	72.21	410.76	1270.99	72.27	-183.86
1.10000	-3181.24	122.17	32.03	-3291.68	141.37	-6.49	-3363.26	72.42	3.51	-3478.19	57.36	59.63	-3496.40	-87.23	17.81	-3670.95	-14.54	15.16	-3399.14	277.76	-9.86	-3395.56	269.51	43.19	-3483.87	-28.32	1242.33	0.00	0.00	0.00	-1665.66	102.49	1552.98	-3522.19	14.93	1639.97	-3478.84	256.29	1635.10	-3423.59	132.01	1600.72	-189.57	1278.30	70.72	412.04	1270.72	72.57	-184.38
1.11000	-3181.24	122.17	32.03	-3291.68	141.37	-6.49	-3370.36	80.45	4.37	-3473.51	65.98	59.57	-3496.40	-87.23	17.81	-3670.95	-14.54	15.16	-3390.22	278.17	-7.71	-3378.86	267.35	46.16	-3483.87	-28.32	1242.33	0.00	0.00	0.00	-1665.66	102.49	1552.98	-3522.19	14.93	1639.97	-3480.13	258.93	1635.72	-3443.99	132.09	1602.53	-184.50	1276.24	71.84	406.91	1270.96	73.10	-184.87
1.12000	-3181.24	122.17	32.03	-3291.68	141.37	-6.49	-3398.71	88.73	-0.04	-3441.93	73.99	63.51	-3496.40	-87.23	17.81	-3670.95	-14.54	15.16	-3379.32	279.55	-5.25	-3403.92	267.86	44.65	-3483.87	-28.32	1242.33	0.00	0.00	0.00	-1665.66	102.49	1552.98	-3522.19	14.93	1639.97	-3481.36	261.54	1636.33	-3434.69	133.73	1602.79	-183.15	1276.98	71.97	411.10	1269.84	72.67	-185.07
1.13000	-3181.24	122.17	32.03	-3291.68	141.37	-6.49	-3410.22	98.65	-2.47	-3448.46	82.79	64.18	-3496.40	-87.23	17.81	-3670.95	-14.54	15.16	-3354.52	281.08	-1.00	-3403.28	267.70	45.53	-3483.87	-28.32	1242.33	0.00	0.00	0.00	-1665.66	102.49	1552.98	-3522.19	14.93	1639.97	-3482.55	264.12	1636.93	-3432.93	134.62	1603.69	-187.20	1278.36	70.95	412.76	1270.20	72.74	-185.30
1.14000	-3181.24	122.17	32.03	-3291.68	141.37	-6.49	-3437.19	103.86	-6.89	-3435.13	90.93	64.33	-3496.40	-87.23	17.81	-3670.95	-14.54	15.16	-3406.60	279.25	-11.10	-3402.60	267.54	46.37	-3483.87	-28.32	1242.33	0.00	0.00	0.00	-1665.66	102.49	1552.98	-3522.19	14.93	1639.97	-3483.68	266.66	1637.51	-3428.06	135.76	1604.40	-188.49	1279.27	70.92	411.69	1270.76	72.52	-184.53
1.15000	-3181.24	122.17	32.03	-3291.68	141.37	-6.49	-3431.03	114.36	-3.53	-3429.27	98.13	65.92	-3496.40	-87.23	17.81	-3670.95	-14.54	15.16	-3385.26	279.95	-6.61	-3401.87	267.39	47.18	-3483.87	-28.32	1242.33	0.00	0.00	0.00	-1665.66	102.49	1552.98	-3522.19	14.93	1639.97	-3484.77	269.16	1638.09	-3420.39	137.38	1604.15	-182.82	1277.68	72.78	412.04	1270.60	72.66	-184.48
1.16000	-3181.24	122.17	32.03	-3291.68	141.37	-6.49	-3429.85	123.36	-1.48	-3457.50	103.87	62.17	-3496.40	-87.23	17.81	-3670.95	-14.54	15.16	-3364.95	279.43	-2.91	-3401.10	267.24	47.96	-3483.87	-28.32	1242.33	0.00	0.00	0.00	-1665.66	102.49	1552.98	-3522.19	14.93	1639.97	-3485.80	271.63	1638.66	-3432.76	137.49	1604.39	-188.85	1277.39	71.43	411.96	1270.52	72.75	-184.83
1.17000	-3181.24	122.17	32.03	-3291.68	141.37	-6.49	-3431.52	129.46	-3.35	-3456.37	108.70	61.46	-3496.40	-87.23	17.81	-3670.95	-14.54	15.16	-3388.04	281.40	-5.02	-3400.28	267.09	48.71	-3483.87	-28.32	1242.33	0.00	0.00	0.00	-1665.66	102.49	1552.98	-3522.19	14.93	1639.97	-3486.78	274.07	1639.22	-3417.27	138.05	1604.11	-192.06	1277.08	70.71	412.01	1270.29	72.89	-185.05
1.18000	-3181.24	122.17	32.03	-3291.68	141.37	-6.49	-3446.79	132.14	-3.41	-3436.52	114.14	64.01	-3496.40	-87.23	17.81	-3670.95	-14.54	15.16	-3378.99	280.41	-3.69	-3399.42	266.95	49.44	-3483.87	-28.32	1242.33	0.00	0.00	0.00	-1665.66	102.49	1552.98	-3522.19	14.93	1639.97	-3487.71	276.47	1639.76	-3416.03	139.13	1604.23	-187.52	1275.45	71.74	404.10	1270.31	72.98	-184.36
1.19000	-3181.24	122.17	32.03	-3291.68	141.37	-6.49	-3472.29	137.21	-8.61	-3471.46	118.09	56.71	-3496.40	-87.23	17.81	-3670.95	-14.54	15.16	-3391.56	284.35	-3.40	-3398.52	266.80	50.13	-3483.87	-28.32	1242.33	0.00	0.00	0.00	-1665.66	102.49	1552.98	-3522.19	14.93	1639.97	-3488.59	278.83	1640.30	-3424.25	139.60	1604.84	-183.70	1277.76	71.84	409.40	1270.18	72.93	-184.71
1.20000	-3181.24	122.17	32.03	-3291.68	141.37	-6.49	-3456.23	139.56	-5.49	-3456.09	119.16	57.89	-3496.40	-87.23	17.81	-3670.95	-14.54	15.16	-3365.97	284.16	0.90	-3397.57	266.66	50.79	-3483.87	-28.32	1242.33	0.00	0.00	0.00	-1665.66	102.49	1552.98	-3522.19	14.93	1639.97	-3489.42	281.16	1640.82	-3423.89	139.80	1604.13	-183.34	1276.40	72.18	403.85	1269.73	73.12	-184.43
1.21000	-3181.24	122.17	32.03	-3291.68	141.37	-6.49	-3467.74	142.23	-7.55	-3483.83	121.16	51.76	-3496.40	-87.23	17.81	-3670.95	-14.54	15.16	-3370.96	285.28	1.06	-3396.58	266.52	51.43	-3483.87	-28.32	1242.33	0.00	0.00	0.00	-1665.66	102.49	1552.98	-3522.19	14.93	1639.97	-3490.20	283.46	1641.34	-3437.13	139.10	1603.74	-185.64	1276.72	72.02	409.19	1270.53	72.55	-184.88
1.22000	-3181.24	122.17	32.03	-3291.68	141.37	-6.49	-3500.41	143.42	-13.59	-3485.42	123.21	48.77	-3496.40	-87.23	17.81	-3670.95	-14.54	15.16	-3435.70	285.65	-9.37	-3395.54	266.39	52.04	-3483.87	-28.32	1242.33	0.00	0.00	0.00	-1665.66	102.49	1552.98	-3522.19	14.93	1639.97	-3490.93	285.72	1641.85	-3446.50	139.81	1603.89	-187.04	1276.77	71.68	404.87	1270.69	72.65	-184.95
1.23000	-3181.24	122.17	32.03	-3291.68	141.37	-6.49	-3528.59	143.39	-19.16	-3476.59	122.99	49.96	-3496.40	-87.23	17.81	-3670.95	-14.54	15.16	-3353.69	286.20	5.49	-3394.46	266.25	52.61	-3483.87	-28.32	1242.33	0.00	0.00	0.00	-1665.66	102.49	1552.98	-3522.19	14.93	1639.97	-3491.61	287.95	1642.34	-3436.57	140.31	1602.98	-184.62	1276.08	72.08	409.39	1270.22	72.84	-184.73
1.24000	-3181.24	122.17	32.03	-3291.68	141.37	-6.49	-3469.72	144.59	-11.38	-3485.42	125.77	45.64	-3496.40	-87.23	17.81	-3670.95	-14.54	15.16	-3346.69	288.45	8.45	-3393.34	266.12	53.16	-3483.87	-28.32	1242.33	0.00	0.00	0.00	-1665.66	102.49	1552.98	-3522.19	14.93	1639.97	-3492.24	290.14	1642.83	-3425.62	140.85	1601.46	-187.96	1275.39	71.65	412.79	1270.26	72.99	-185.39
1.25000	-3181.24	122.17	32.03	-3291.68	141.37	-6.49	-3501.35	144.72	-18.35	-3443.91	125.86	49.50	-3496.40	-87.23	17.81	-3670.95	-14.54	15.16	-3372.26	288.14	6.55	-3392.18	265.99	53.68	-3483.87	-28.32	1242.33	0.00	0.00	0.00	-1665.66	102.49	1552.98	-3522.19	14.93	1639.97	-3492.81	292.30	1643.30	-3426.54	141.30	1600.38	-185.61	1276.31	71.77	403.56	1269.10	73.37	-185.42
1.26000	-3181.24	122.17	32.03	-3291.68	141.37	-6.49	-3460.64	144.42	-14.91	-3479.87	123.09	43.97	-3496.40	-87.23	17.81	-3670.95	-14.54	15.16	-3382.61	290.00	9.28	-3390.97	265.86	54.18	-3483.87	-28.32	1242.33	0.00	0.00	0.00	-1665.66	102.49	1552.98	-3516.94	12.51	1640.47	-3493.34	294.42	1643.77	-3439.30	141.82	1600.22	-186.89	1276.71	71.75	409.23	1269.82	73.00	-185.29
1.27000	-3181.24	122.17	32.03	-3291.68	141.37	-6.49	-3468.21	142.12	-16.18	-3477.12	124.97	42.90	-3496.40	-87.23	17.81	-3670.95	-14.54	15.16	-3356.90	290.85	16.06	-3389.72	265.74	54.64	-3483.87	-28.32	1242.33	0.00	0.00	0.00	-1665.66	102.49	1552.98	-3552.93	5.99	1641.53	-3493.82	296.52	1644.23	-3434.24	142.88	1599.73	-185.82	1273.69	72.55	411.83	1270.35	72.58	-184.70
1.28000	-3181.24	122.17	32.03	-3291.68	141.37	-6.49	-3477.15	140.79	-19.58	-3459.27	124.27	45.33	-3496.40	-87.23	17.81	-3670.95	-14.54	15.16	-3404.41	293.95	11.77	-3388.43	265.61	55.08	-3483.87	-28.32	1242.33	0.00	0.00	0.00	-1665.66	102.49	1552.98	-3521.16	7.44	1638.34	-3494.25	298.58	1644.68	-3413.98	142.39	1598.81	-184.42	1276.18	72.23	412.65	1270.22	72.82	-185.40
1.29000	-3181.24	122.17	32.03	-3291.68	141.37	-6.49	-3500.28	141.18	-23.97	-3480.08	122.37	42.84	-3496.40	-87.23	17.81	-3670.95	-14.54	15.16	-3400.36	294.12	19.10	-3387.10	265.49	55.49	-3483.87	-28.32	1242.33	0.00	0.00	0.00	-1665.66	102.49	1552.98	-3508.62	7.25	1637.45	-3494.63	300.60	1645.11	-3415.53	144.06	1599.21	-189.76	1278.09	70.56	404.92	1269.95	73.34	-184.45
1.30000	-3181.24	122.17	32.03	-3291.68	141.37	-6.49	-3491.20	142.05	-21.72	-3490.08	124.27	40.05	-3496.40	-87.23	17.81	-3670.95	-14.54	15.16	-3379.92	295.18	26.92	-3385.72	265.37	55.88	-3483.87	-28.32	1242.33	0.00	0.00	0.00	-1665.66	102.49	1552.98	-3484.48	3.16	1637.01	-3494.96	302.59	1645.54	-3417.08	143.90	1598.86	-187.56	1276.79	71.46	408.80	1270.52	72.76	-185.10
1.31000	-3181.24	122.17	32.03	-3291.68	141.37	-6.49	-3467.17	141.98	-18.77	-3461.08	123.22	45.25	-3496.40	-87.23	17.81	-3670.95	-14.54	15.16	-3407.28	296.17	27.60	-3384.31	265.25	56.24	-3483.87	-28.32	1242.33	0.00	0.00	0.00	-1665.66	102.49	1552.98	-3465.33	1.25	1634.53	-3495.24	304.55	1645.96	-3416.83	144.83	1599.41	-190.12	1277.11	70.70	411.65	1270.73	72.64	-185.16
1.32000	-3181.24	122.17	32.03	-3291.68	141.37	-6.49	-3475.84	142.20	-19.63	-3471.42	125.35	42.78	-3496.40	-87.23	17.81	-3670.95	-14.54	15.16	-3357.50	296.99	44.57	-3382.85	265.14	56.57	-3483.87	-28.32	1242.33	0.00	0.00	0.00	-1665.66	102.49	1552.98	-3478.20	1.86	1634.56	-3495.47	306.48	1646.37	-3407.79	146.06	1599.21	-184.83	1274.84	72.51	406.51	1270.50	73.55	-184.96
1.33000	-3181.24	122.17	32.03	-3291.68	141.37	-6.49	-3480.76	140.60	-19.22	-3469.90	124.83	41.18	-3496.40	-87.23	17.81	-3670.95	-14.54	15.16	-3384.62	295.84	48.07	-3381.35	265.02	56.87	-3483.87	-28.32	1242.33	0.00	0.00	0.00	-1665.66	102.49	1552.98	-3435.11	3.26	1631.90	-3495.65	308.38	1646.77	-3418.53	146.67	1599.41	-185.65	1276.02	72.01	411.26	1270.13	73.36	-185.18
1.34000	-3181.24	122.17	32.03	-3291.68	141.37	-6.49	-3481.51	142.44	-19.78	-3481.79	124.49	39.07	-3496.40	-87.23	17.81	-3670.95	-14.54	15.16	-3386.29	296.61	54.11	-3379.81	264.91	57.15	-3483.87	-28.32	1242.33	0.00	0.00	0.00	-1665.66	102.49	1552.98	-3409.57	2.76	1631.89	-3495.78	310.24	1647.16	-3417.33	146.67	1600.20	-188.45	1277.13	71.12	413.05	1269.35	72.56	-184.32
1.35000	-3181.24	122.17	32.03	-3291.68	141.37	-6.49	-3470.02	141.75	-18.60	-3400.58	124.51	51.98	-3496.40	-87.23	17.81	-3670.95	-14.54	15.16	-3387.91	297.36	60.04	-3378.22	264.80	57.40	-3483.87	-28.32	1242.33	0.00	0.00	0.00	-1665.66	102.49	1552.98	-3417.27	2.88	1630.54	-3495.86	312.07	1647.55	-3427.76	147.54	1600.45	-186.64	1276.60	71.63	403.93	1270.78	72.34	-184.44
1.36000	-3181.24	122.17	32.03	-3291.68	141.37	-6.49	-3472.94	143.60	-20.51	-3467.06	123.62	41.39	-3496.40	-87.23	17.81	-3670.95	-14.54	15.16	-3389.49	298.11	65.85	-3376.60	264.69	57.63	-3483.87	-28.32	1242.33	0.00	0.00	0.00	-1665.66	102.49	1552.98	-3453.37	2.65	1630.20	-3495.89	313.87	1647.92	-3417.89	147.05	1600.15	-189.00	1277.95	70.71	401.03	1271.51	72.53	-184.49
1.37000	-3181.24	122.17	32.03	-3291.68	141.37	-6.49	-3466.13	142.81	-18.56	-3490.01	124.27	37.70	-3496.40	-87.23	17.81	-3670.95	-14.54	15.16	-3391.03	298.84	71.55	-3374.94	264.58	57.83	-3483.87	-28.32	1242.33	0.00	0.00	0.00	-1665.66	102.49	1552.98	-3442.93	2.15	1629.21	-3495.87	315.63	1648.28	-3426.78	147.18	1599.86	-189.50	1279.39	70.03	410.11	1270.54	72.78	-185.07
1.38000	-3181.24	122.17	32.03	-3291.68	141.37	-6.49	-3467.31	143.29	-19.66	-3472.53	123.85	38.06	-3496.40	-87.23	17.81	-3670.95	-14.54	15.16	-3392.52	299.57	77.13	-3373.24	264.48	58.01	-3483.87	-28.32	1242.33	0.00	0.00	0.00	-1665.66	102.49	1552.98	-3419.33	2.55	1625.01	-3495.81	317.37	1648.64	-3429.40	149.69	1600.01	-189.76	1279.63	70.25	413.05	1269.38	72.64	-184.01
1.39000	-3181.24	122.17	32.03	-3291.68	141.37	-6.49	-3461.94	142.10	-18.95	-3451.30	122.63	38.90	-3496.40	-87.23	17.81	-3670.95	-14.54	15.16	-3393.97	300.29	82.61	-3371.49	264.37	58.16	-3483.87	-28.32	1242.33	0.00	0.00	0.00	-1665.66	102.49	1552.98	-3443.77	3.18	1623.88	-3495.69	319.07	1648.99	-3430.06	150.34	1600.60	-187.31	1276.45	71.36	412.29	1270.23	72.60	-184.72
1.40000	-3181.24	122.17	32.03	-3291.68	141.37	-6.49	-3458.32	144.82	-19.05	-3420.99	124.44	45.17	-3496.40	-87.23	17.81	-3670.95	-14.54	15.16	-3395.37	301.00	87.97	-3369.71	264.27	58.29	-3483.87	-28.32	1242.33	0.00	0.00	0.00	-1665.66	102.49	1552.98	-3427.04	1.68	1623.58	-3495.53	320.74	1649.32	-3423.97	148.83	1599.05	-185.87	1277.14	71.64	412.39	1270.92	72.65	-184.83
1.41000	-3181.24	122.17	32.03	-3291.68	141.37	-6.49	-3479.70	143.04	-22.54	-3487.38	124.50	34.77	-3496.40	-87.23	17.81	-3670.95	-14.54	15.16	-3396.72	301.70	93.22	-3367.88	264.17	58.39	-3483.87	-28.32	1242.33	0.00	0.00	0.00	-1665.66	102.49	1552.98	-3355.90	4.98	1620.39	-3495.32	322.38	1649.65	-3437.83	148.48	1599.68	-186.38	1277.61	71.35	412.00	1270.25	72.23	-185.22
1.42000	-3181.24	122.17	32.03	-3291.68	141.37	-6.49	-3461.44	142.18	-19.11	-3451.00	125.44	39.93	-3496.40	-87.23	17.81	-3670.95	-14.54	15.16	-3398.04	302.40	98.36	-3366.02	264.07	58.47	-3483.87	-28.32	1242.33	0.00	0.00	0.00	-1665.66	102.49	1552.98	-3371.15	5.62	1619.03	-3495.06	323.99	1649.97	-3440.88	149.15	1600.71	-185.55	1275.51	72.02	411.98	1270.01	72.10	-185.39
1.43000	-3181.24	122.17	32.03	-3291.68	141.37	-6.49	-3457.81	140.36	-17.97	-3466.34	125.12	37.20	-3496.40	-87.23	17.81	-3670.95	-14.54	15.16	-3399.30	303.08	103.39	-3364.12	263.97	58.52	-3483.87	-28.32	1242.33	0.00	0.00	0.00	-1665.66	102.49	1552.98	-3398.61	6.48	1619.15	-3494.75	325.56	1650.29	-3419.05	148.86	1599.51	-186.82	1277.14	71.85	412.75	1270.00	72.82	-184.20
1.44000	-3181.24	122.17	32.03	-3291.68	141.37	-6.49	-3456.70	142.18	-18.37	-3446.02	125.88	39.61	-3496.40	-87.23	17.81	-3670.95	-14.54	15.16	-3400.53	303.76	108.31	-3362.18	263.88	58.55	-3483.87	-28.32	1242.33	0.00	0.00	0.00	-1665.66	102.49	1552.98	-3404.17	5.75	1617.53	-3494.39	327.11	1650.59	-3411.90	147.66	1600.39	-187.57	1277.31	71.38	411.83	1270.38	72.70	-184.96
1.45000	-3181.24	122.17	32.03	-3291.68	141.37	-6.49	-3464.46	141.41	-19.45	-3448.97	126.36	38.65	-3496.40	-87.23	17.81	-3670.95	-14.54	15.16	-3401.71	304.42	113.12	-3360.19	263.78	58.56	-3483.87	-28.32	1242.33	0.00	0.00	0.00	-1665.66	102.49	1552.98	-3347.27	6.45	1616.66	-3493.98	328.63	1650.89	-3430.16	145.66	1601.82	-189.87	1277.97	70.57	411.83	1269.89	72.81	-184.35
1.46000	-3181.24	122.17	32.03	-3291.68	141.37	-6.49	-3479.72	142.40	-22.77	-3465.96	125.25	36.46	-3496.40	-87.23	17.81	-3670.95	-14.54	15.16	-3402.84	305.08	117.83	-3358.17	263.69	58.54	-3483.87	-28.32	1242.33	0.00	0.00	0.00	-1665.66	102.49	1552.98	-3373.15	9.56	1617.27	-3493.53	330.11	1651.17	-3443.01	146.56	1602.39	-190.68	1279.04	70.16	412.08	1270.29	72.79	-184.75
1.47000	-3181.24	122.17	32.03	-3291.68	141.37	-6.49	-3452.33	141.05	-18.36	-3450.59	125.06	39.75	-3496.40	-87.23	17.81	-3670.95	-14.54	15.16	-3403.93	305.73	122.42	-3356.11	263.60	58.50	-3483.87	-28.32	1242.33	0.00	0.00	0.00	-1665.66	102.49	1552.98	-3415.85	7.40	1618.98	-3493.02	331.57	1651.45	-3434.03	146.40	1603.07	-187.15	1278.33	71.19	411.77	1270.27	72.18	-185.08
1.48000	-3181.24	122.17	32.03	-3291.68	141.37	-6.49	-3468.62	141.78	-20.89	-3483.31	125.06	34.34	-3496.40	-87.23	17.81	-3670.95	-14.54	15.16	-3404.98	306.37	126.92	-3354.02	263.51	58.44	-3483.87	-28.32	1242.33	0.00	0.00	0.00	-1665.66	102.49	1552.98	-3400.26	9.57	1618.92	-3492.47	332.99	1651.72	-3422.76	144.74	1604.47	-188.33	1276.75	71.18	412.39	1269.99	72.25	-184.70
1.49000	-3181.24	122.17	32.03	-3291.68	141.37	-6.49	-3467.05	141.64	-21.33	-3453.53	124.83	39.68	-3496.40	-87.23	17.81	-3670.95	-14.54	15.16	-3405.98	307.00	131.31	-3351.88	263.42	58.35	-3483.87	-28.32	1242.33	0.00	0.00	0.00	-1665.66	102.49	1552.98	-3400.85	10.92	1617.74	-3491.87	334.38	1651.99	-3406.99	144.22	1605.02	-189.09	1278.82	70.65	412.40	1269.57	72.38	-185.33
1.50000	-3181.24	122.17	32.03	-3291.68	141.37	-6.49	-3458.98	142.92	-18.28	-3427.07	126.87	42.89	-3496.40	-87.23	17.81	-3670.95	-14.54	15.16	-3406.94	307.63	135.59	-3349.71	263.33	58.24	-3483.87	-28.32	1242.33	0.00	0.00	0.00	-1665.66	102.49	1552.98	-3384.75	10.85	1617.08	-3491.22	335.75	1652.24	-3409.67	143.64	1606.25	-185.68	1276.75	71.94	412.68	1270.41	72.78	-184.82
1.51000	-3181.24	122.17	32.03	-3291.68	141.37	-6.49	-3467.61	141.83	-19.70	-3442.03	127.72	40.07	-3496.40	-87.23	17.81	-3670.95	-14.54	15.16	-3407.86	308.24	139.77	-3347.49	263.24	58.11	-3483.87	-28.32	1242.33	0.00	0.00	0.00	-1665.66	102.49	1552.98	-3381.02	12.44	1616.19	-3490.53	337.08	1652.49	-3405.14	145.37	1605.97	-186.94	1277.11	71.65	411.76	1270.23	72.67	-184.99
1.52000	-3181.24	122.17	32.03	-3291.68	141.37	-6.49	-3450.35	142.60	-17.15	-3471.09	127.62	36.51	-3496.40	-87.23	17.81	-3670.95	-14.54	15.16	-3408.73	308.85	143.84	-3345.24	263.16	57.96	-3483.87	-28.32	1242.33	0.00	0.00	0.00	-1665.66	102.49	1552.98	-3364.81	13.09	1617.39	-3489.78	338.39	1652.73	-3416.86	145.24	1608.37	-190.81	1277.79	70.69	411.82	1269.96	72.80	-184.63
1.53000	-3181.24	122.17	32.03	-3291.68	141.37	-6.49	-3478.23	141.57	-22.98	-3446.46	126.29	41.17	-3496.40	-87.23	17.81	-3670.95	-14.54	15.16	-3409.56	309.45	147.82	-3342.96	263.08	57.78	-3483.87	-28.32	1242.33	0.00	0.00	0.00	-1665.66	102.49	1552.98	-3354.83	13.44	1616.64	-3488.99	339.66	1652.96	-3416.68	141.75	1608.68	-189.77	1276.86	71.48	411.46	1270.42	72.68	-184.55
1.54000	-3181.24	122.17	32.03	-3291.68	141.37	-6.49	-3474.45	143.49	-21.40	-3447.08	125.91	39.51	-3496.40	-87.23	17.81	-3670.95	-14.54	15.16	-3410.34	310.03	151.69	-3340.63	262.99	57.59	-3483.87	-28.32	1242.33	0.00	0.00	0.00	-1665.66	102.49	1552.98	-3356.12	13.04	1616.81	-3488.15	340.91	1653.18	-3391.85	140.95	1607.64	-185.98	1277.10	72.06	412.10	1270.46	72.66	-184.59
1.55000	-3181.24	122.17	32.03	-3291.68	141.37	-6.49	-3483.57	141.09	-24.77	-3446.81	127.31	39.24	-3496.40	-87.23	17.81	-3670.95	-14.54	15.16	-3411.08	310.61	155.46	-3338.27	262.91	57.37	-3483.87	-28.32	1242.33	0.00	0.00	0.00	-1665.66	102.49	1552.98	-3370.49	14.32	1615.53	-3487.27	342.12	1653.40	-3473.59	139.47	1609.61	-187.39	1279.83	70.81	411.97	1270.56	72.57	-185.30
1.56000	-3181.24	122.17	32.03	-3291.68	141.37	-6.49	-3463.09	144.01	-19.23	-3467.66	127.72	37.06	-3496.40	-87.23	17.81	-3670.95	-14.54	15.16	-3411.78	311.19	159.13	-3335.87	262.83	57.13	-3483.87	-28.32	1242.33	0.00	0.00	0.00	-1665.66	102.49	1552.98	-3346.73	17.81	1615.64	-3486.33	343.31	1653.60	-3446.99	139.41	1610.77	-187.06	1278.01	71.53	411.31	1270.43	72.51	-185.06
1.57000	-3181.24	122.17	32.03	-3291.68	141.37	-6.49	-3479.23	142.44	-22.89	-3428.31	128.03	44.28	-3496.40	-87.23	17.81	-3670.95	-14.54	15.16	-3412.44	311.75	162.70	-3333.43	262.75	56.87	-3483.87	-28.32	1242.33	0.00	0.00	0.00	-1665.66	102.49	1552.98	-3350.55	20.16	1616.99	-3485.35	344.47	1653.80	-3440.24	137.25	1610.78	-189.48	1275.65	71.41	411.61	1270.42	72.57	-184.32
1.58000	-3181.24	122.17	32.03	-3291.68	141.37	-6.49	-3484.84	140.79	-22.97	-3467.94	127.57	36.91	-3496.40	-87.23	17.81	-3670.95	-14.54	15.16	-3413.05	312.30	166.17	-3330.96	262.67	56.59	-3483.87	-28.32	1242.33	0.00	0.00	0.00	-1665.66	102.49	1552.98	-3353.47	20.75	1616.48	-3484.32	345.60	1654.00	-3405.57	136.14	1608.65	-189.66	1278.00	70.79	411.83	1269.52	72.49	-185.39
1.59000	-3181.24	122.17	32.03	-3291.68	141.37	-6.49	-3490.50	142.31	-24.62	-3439.02	129.31	42.09	-3496.40	-87.23	17.81	-3670.95	-14.54	15.16	-3413.61	312.85	169.54	-3328.45	262.59	56.29	-3483.87	-28.32	1242.33	0.00	0.00	0.00	-1665.66	102.49	1552.98	-3340.92	22.90	1616.54	-3483.24	346.70	1654.18	-3402.06	134.94	1608.83	-185.96	1277.29	71.33	411.98	1269.86	72.72	-185.06
1.60000	-3181.24	122.17	32.03	-3291.68	141.37	-6.49	-3477.63	141.54	-21.32	-3413.70	131.59	44.15	-3496.40	-87.23	17.81	-3670.95	-14.54	15.16	-3414.14	313.39	172.82	-3325.90	262.52	55.96	-3483.87	-28.32	1242.33	0.00	0.00	0.00	-1665.66	102.49	1552.98	-3341.95	26.22	1614.72	-3482.12	347.77	1654.36	-3398.55	133.74	1609.03	-190.83	1278.38	70.12	412.36	1270.02	72.81	-184.16
1.61000	-3181.24	122.17	32.03	-3291.68	141.37	-6.49	-3486.20	144.22	-24.35	-3422.15	131.86	42.61	-3496.40	-87.23	17.81	-3670.95	-14.54	15.16	-3414.62	313.91	175.99	-3323.32	262.44	55.62	-3483.87	-28.32	1242.33	0.00	0.00	0.00	-1665.66	102.49	1552.98	-3333.89	28.09	1615.59	-3480.95	348.81	1654.53	-3395.03	132.55	1609.23	-188.14	1276.19	71.45	411.92	1270.46	72.74	-184.82
1.62000	-3181.24	122.17	32.03	-3291.68	141.37	-6.49	-3477.14	143.48	-23.64	-3464.74	130.23	35.36	-3496.40	-87.23	17.81	-3670.95	-14.54	15.16	-3415.05	314.43	179.08	-3320.70	262.36	55.26	-3483.87	-28.32	1242.33	0.00	0.00	0.00	-1665.66	102.49	1552.98	-3340.67	28.51	1614.41	-3479.73	349.83	1654.70	-3391.50	131.36	1609.44	-187.21	1276.70	71.65	411.16	1270.84	72.50	-184.56
1.63000	-3181.24	122.17	32.03	-3291.68	141.37	-6.49	-3508.77	144.16	-27.87	-3450.94	131.99	39.35	-3496.40	-87.23	17.81	-3670.91	-14.55	15.17	-3415.45	314.95	182.06	-3318.05	262.29	54.88	-3483.87	-28.32	1242.33	0.00	0.00	0.00	-1665.66	102.49	1552.98	-3348.67	30.35	1614.48	-3478.47	350.82	1654.85	-3387.97	130.19	1609.65	-187.56	1276.45	71.52	411.42	1270.45	72.54	-184.53
1.64000	-3181.24	122.17	32.03	-3291.68	141.37	-6.49	-3486.19	145.77	-24.58	-3460.20	132.32	37.41	-3496.40	-87.23	17.81	-3626.75	-23.70	20.93	-3415.80	315.45	184.95	-3315.36	262.22	54.48	-3483.87	-28.32	1242.33	0.00	0.00	0.00	-1665.66	102.49	1552.98	-3301.28	33.75	1613.51	-3477.15	351.78	1655.00	-3384.42	129.02	1609.88	-186.20	1276.83	71.29	403.89	1271.08	72.58	-184.82
1.65000	-3181.24	122.17	32.03	-3291.68	141.37	-6.49	-3485.75	145.73	-24.82	-3464.00	132.44	36.22	-3496.40	-87.23	17.81	-3617.48	-32.49	21.09	-3416.11	315.94	187.75	-3312.63	262.14	54.06	-3483.87	-28.32	1242.33	0.00	0.00	0.00	-1665.66	102.49	1552.98	-3333.67	35.07	1613.27	-3475.80	352.71	1655.15	-3380.87	127.86	1610.12	-183.61	1274.06	72.92	409.26	1270.10	72.32	-184.21
1.66000	-3181.24	122.17	32.03	-3291.68	141.37	-6.49	-3475.05	144.53	-22.28	-3459.30	132.83	36.08	-3496.40	-87.23	17.81	-3614.78	-37.19	20.90	-3416.37	316.43	190.45	-3309.87	262.07	53.62	-3483.87	-28.32	1242.33	0.00	0.00	0.00	-1665.66	102.49	1552.98	-3334.69	36.36	1612.46	-3474.39	353.61	1655.28	-3377.31	126.71	1610.36	-187.10	1275.40	71.87	403.84	1270.44	72.88	-184.45
1.67000	-3181.24	122.17	32.03	-3291.68	141.37	-6.49	-3465.43	142.88	-21.00	-3436.48	134.89	39.47	-3496.40	-87.23	17.81	-3598.19	-40.89	22.66	-3416.60	316.91	193.06	-3307.08	262.00	53.16	-3483.87	-28.32	1242.33	0.00	0.00	0.00	-1665.66	102.49	1552.98	-3320.33	39.95	1611.82	-3472.94	354.49	1655.41	-3373.75	125.57	1610.61	-190.20	1277.46	71.09	402.54	1269.69	73.54	-184.89
1.68000	-3181.24	122.17	32.03	-3291.68	141.37	-6.49	-3458.48	145.81	-19.45	-3457.67	133.81	36.17	-3496.40	-87.23	17.81	-3593.47	-45.89	21.18	-3416.78	317.37	195.58	-3304.25	261.93	52.68	-3483.87	-28.32	1242.33	0.00	0.00	0.00	-1665.66	102.49	1552.98	-3324.20	42.15	1612.32	-3471.44	355.34	1655.53	-3370.17	124.44	1610.87	-191.00	1277.37	70.82	409.12	1270.39	72.85	-185.22
1.69000	-3181.24	122.17	32.03	-3291.68	141.37	-6.49	-3475.07	142.04	-22.44	-3445.02	135.17	39.39	-3496.40	-87.23	17.81	-3581.19	-52.01	21.52	-3416.92	317.83	198.01	-3301.38	261.86	52.19	-3483.87	-28.32	1242.33	0.00	0.00	0.00	-1665.66	102.49	1552.98	-3325.76	44.61	1611.73	-3469.89	356.16	1655.65	-3366.59	123.31	1611.14	-188.81	1276.49	71.38	403.87	1269.80	72.98	-184.73
1.70000	-3181.24	122.17	32.03	-3291.68	141.37	-6.49	-3465.55	145.64	-20.74	-3439.53	134.96	39.53	-3496.40	-87.23	17.81	-3570.05	-57.50	21.70	-3417.01	318.29	200.35	-3298.48	261.79	51.67	-3483.87	-28.32	1242.33	0.00	0.00	0.00	-1665.66	102.49	1552.98	-3324.15	45.80	1611.43	-3468.30	356.96	1655.76	-3363.00	122.19	1611.41	-186.75	1276.75	71.70	409.64	1270.17	72.78	-185.08
1.71000	-3181.24	122.17	32.03	-3291.68	141.37	-6.49	-3464.73	145.72	-20.75	-3443.86	134.36	37.79	-3496.40	-87.23	17.81	-3560.00	-62.39	21.74	-3417.06	318.73	202.59	-3295.55	261.72	51.14	-3483.87	-28.32	1242.33	0.00	0.00	0.00	-1665.66	102.49	1552.98	-3338.26	45.46	1610.38	-3466.67	357.73	1655.86	-3359.40	121.09	1611.70	-189.60	1275.71	71.68	412.71	1269.92	72.42	-184.48
1.72000	-3181.24	122.17	32.03	-3291.68	141.37	-6.49	-3484.53	143.92	-23.82	-3440.71	136.26	38.74	-3496.40	-87.23	17.81	-3551.02	-66.69	21.65	-3417.07	319.16	204.75	-3292.58	261.65	50.59	-3483.87	-28.32	1242.33	0.00	0.00	0.00	-1665.66	102.49	1552.98	-3321.81	47.95	1609.19	-3464.98	358.47	1655.96	-3355.79	119.98	1611.99	-189.92	1276.47	71.52	412.17	1269.74	72.73	-184.08
1.73000	-3181.24	122.17	32.03	-3291.68	141.37	-6.49	-3475.54	145.73	-21.83	-3478.17	134.95	32.68	-3496.40	-87.23	17.81	-3543.04	-70.45	21.43	-3417.04	319.59	206.82	-3289.58	261.58	50.03	-3483.87	-28.32	1242.33	0.00	0.00	0.00	-1665.66	102.49	1552.98	-3346.59	50.32	1609.58	-3463.25	359.19	1656.05	-3352.17	118.89	1612.29	-185.67	1276.93	71.85	412.39	1270.21	72.95	-183.74
1.74000	-3181.24	122.17	32.03	-3291.68	141.37	-6.49	-3486.00	144.12	-23.43	-3435.67	136.98	39.93	-3496.40	-87.23	17.81	-3536.04	-73.67	21.08	-3416.96	320.01	208.80	-3286.54	261.52	49.44	-3483.87	-28.32	1242.33	0.00	0.00	0.00	-1665.66	102.49	1552.98	-3325.19	53.66	1607.78	-3461.47	359.88	1656.13	-3348.54	117.81	1612.59	-185.85	1276.80	71.95	405.02	1271.16	73.04	-184.78
1.75000	-3181.24	122.17	32.03	-3291.68	141.37	-6.49	-3470.33	144.40	-19.81	-3438.12	137.58	39.23	-3496.40	-87.23	17.81	-3529.97	-76.40	20.62	-3416.85	320.42	210.69	-3283.47	261.45	48.84	-3483.87	-28.32	1242.33	0.00	0.00	0.00	-1665.66	102.49	1552.98	-3314.95	54.46	1606.65	-3459.65	360.54	1656.21	-3344.91	116.73	1612.91	-189.30	1278.63	70.97	410.21	1270.54	73.01	-184.17
1.76000	-3181.24	122.17	32.03	-3291.68	141.37	-6.49	-3455.18	143.48	-17.17	-3449.10	138.81	38.60	-3496.40	-87.23	17.81	-3524.79	-78.65	20.05	-3416.69	320.82	212.50	-3280.37	261.38	48.22	-3483.87	-28.32	1242.33	0.00	0.00	0.00	-1665.66	102.49	1552.98	-3321.78	54.09	1606.91	-3457.78	361.18	1656.28	-3341.26	115.67	1613.23	-190.82	1279.17	70.61	412.78	1270.33	72.91	-184.43
1.77000	-3181.24	122.17	32.03	-3291.68	141.37	-6.49	-3465.15	145.24	-17.50	-3460.15	139.37	36.61	-3496.40	-87.23	17.81	-3520.45	-80.46	19.38	-3416.49	321.21	214.22	-3277.23	261.32	47.59	-3483.87	-28.32	1242.33	0.00	0.00	0.00	-1665.66	102.49	1552.98	-3327.39	56.34	1607.38	-3455.87	361.79	1656.34	-3337.61	114.61	1613.56	-190.73	1277.68	70.81	412.19	1269.89	72.41	-184.62
1.78000	-3181.24	122.17	32.03	-3291.68	141.37	-6.49	-3462.08	144.03	-17.27	-3423.71	140.68	41.43	-3496.50	-87.23	17.79	-3516.93	-81.84	18.62	-3416.24	321.60	215.85	-3274.06	261.25	46.94	-3483.84	-28.32	1242.33	0.00	0.00	0.00	-1665.66	102.49	1552.98	-3343.97	57.92	1607.50	-3453.91	362.37	1656.40	-3333.95	113.56	1613.89	-193.51	1277.40	70.53	412.83	1269.15	72.62	-184.31
1.79000	-3181.24	122.17	32.03	-3291.68	141.37	-6.49	-3490.52	142.96	-22.43	-3457.98	139.46	36.56	-3593.02	-91.02	2.84	-3514.17	-82.83	17.78	-3415.96	321.97	217.41	-3270.86	261.18	46.27	-3460.54	-29.19	1243.13	0.00	0.00	0.00	-1665.66	102.49	1552.98	-3374.81	60.01	1609.87	-3451.90	362.93	1656.46	-3330.27	112.52	1614.23	-192.86	1278.83	69.81	411.45	1269.79	72.06	-184.44
1.80000	-3181.24	122.17	32.03	-3291.68	141.37	-6.49	-3500.65	144.08	-21.88	-3443.23	141.91	38.61	-3599.93	-93.23	-1.09	-3512.13	-83.46	16.85	-3415.63	322.34	218.87	-3267.63	261.12	45.59	-3439.34	-23.88	1243.91	0.00	0.00	0.00	-1665.66	102.49	1552.98	-3349.11	62.13	1607.66	-3449.85	363.47	1656.50	-3326.59	111.49	1614.58	-189.77	1277.00	70.78	411.11	1270.26	71.84	-184.26
1.81000	-3181.24	122.17	32.03	-3291.68	141.37	-6.49	-3458.27	144.18	-16.34	-3449.62	142.62	37.95	-3553.34	-93.73	5.61	-3510.78	-83.74	15.86	-3415.26	322.70	220.26	-3264.36	261.05	44.89	-3432.56	-27.37	1245.24	0.00	0.00	0.00	-1665.66	102.49	1552.98	-3350.87	60.75	1607.53	-3447.76	363.98	1656.54	-3322.90	110.46	1614.94	-189.17	1275.05	71.59	412.06	1270.56	72.41	-184.88
1.82000	-3181.24	122.17	32.03	-3291.68	141.37	-6.49	-3470.37	143.28	-17.42	-3459.92	144.59	36.14	-3561.39	-93.48	6.29	-3510.07	-83.70	14.80	-3414.85	323.05	221.56	-3261.06	260.99	44.18	-3474.30	-28.20	1244.01	0.00	0.00	0.00	-1665.66	102.49	1552.98	-3345.87	62.93	1608.86	-3445.62	364.46	1656.58	-3319.19	109.45	1615.30	-186.63	1277.09	71.49	403.92	1271.10	72.70	-184.49
1.83000	-3181.24	122.17	32.03	-3291.68	141.37	-6.49	-3480.51	143.58	-18.54	-3445.60	144.13	39.14	-3596.53	-92.01	0.37	-3509.96	-83.37	13.68	-3414.40	323.39	222.78	-3257.73	260.92	43.45	-3485.07	-30.34	1243.57	0.00	0.00	0.00	-1665.66	102.49	1552.98	-3340.44	65.82	1608.43	-3443.43	364.92	1656.61	-3315.48	108.44	1615.67	-187.46	1277.79	71.36	408.75	1270.37	72.76	-185.20
1.84000	-3181.24	122.17	32.03	-3291.68	141.37	-6.49	-3481.89	143.70	-18.41	-3462.61	144.57	37.08	-3552.13	-91.00	4.74	-3510.41	-82.79	12.51	-3413.90	323.72	223.92	-3254.36	260.86	42.71	-3473.25	-27.90	1245.18	0.00	0.00	0.00	-1665.66	102.49	1552.98	-3325.19	67.53	1607.36	-3441.20	365.35	1656.63	-3311.76	107.44	1616.05	-188.74	1278.23	70.99	412.72	1269.65	72.60	-184.69
1.85000	-3181.24	122.17	32.03	-3291.68	141.37	-6.49	-3454.17	145.67	-13.77	-3463.81	144.17	38.53	-3571.04	-89.25	3.96	-3511.37	-81.96	11.30	-3413.37	324.05	224.98	-3250.97	260.79	41.95	-3466.43	-28.63	1243.60	0.00	0.00	0.00	-1665.66	102.49	1552.98	-3338.75	68.34	1606.87	-3438.92	365.76	1656.65	-3308.03	106.45	1616.43	-187.53	1278.22	71.24	411.36	1270.12	72.53	-185.32
1.86000	-3181.24	122.17	32.03	-3291.68	141.37	-6.49	-3464.40	145.29	-16.44	-3434.20	145.56	41.69	-3620.55	-91.45	-2.19	-3512.81	-80.93	10.06	-3412.79	324.37	225.96	-3247.54	260.73	41.17	-3491.70	-28.57	1244.22	0.00	0.00	0.00	-1665.66	102.49	1552.98	-3363.69	69.16	1607.96	-3436.60	366.15	1656.66	-3304.28	105.47	1616.82	-187.53	1275.01	72.00	411.57	1270.34	72.67	-184.93
1.87000	-3181.24	122.17	32.03	-3291.68	141.37	-6.49	-3481.37	144.81	-18.42	-3465.75	144.94	38.51	-3544.94	-91.25	9.60	-3514.69	-79.71	8.78	-3412.17	324.68	226.86	-3244.08	260.66	40.39	-3435.19	-27.01	1243.84	0.00	0.00	0.00	-1665.66	102.49	1552.98	-3349.62	71.08	1606.32	-3434.23	366.51	1656.67	-3300.53	104.50	1617.22	-188.40	1276.38	71.68	411.76	1270.74	72.70	-185.61
1.88000	-3181.24	122.17	32.03	-3291.68	141.37	-6.49	-3473.56	146.73	-18.16	-3440.01	145.04	42.14	-3559.73	-90.94	9.65	-3516.96	-78.33	7.49	-3411.51	324.98	227.68	-3240.59	260.60	39.58	-3478.28	-27.57	1243.37	0.00	0.00	0.00	-1665.66	102.49	1552.98	-3318.03	70.89	1606.23	-3431.82	366.85	1656.67	-3296.76	103.53	1617.62	-190.48	1276.92	71.26	412.53	1270.83	72.82	-184.66
1.89000	-3181.24	122.17	32.03	-3291.68	141.37	-6.49	-3462.06	147.12	-17.03	-3474.13	143.63	38.55	-3618.76	-90.72	-1.68	-3519.59	-76.82	6.18	-3410.80	325.27	228.43	-3237.07	260.53	38.77	-3461.27	-28.05	1241.67	0.00	0.00	0.00	-1665.66	102.49	1552.98	-3348.35	69.96	1607.37	-3429.36	367.16	1656.67	-3292.99	102.58	1618.03	-186.47	1276.24	71.95	401.19	1272.04	71.74	-184.24
1.90000	-3181.24	122.17	32.03	-3291.68	141.37	-6.49	-3484.69	146.58	-21.25	-3498.22	144.61	37.23	-3594.67	-93.63	0.20	-3522.52	-75.21	4.87	-3410.06	325.55	229.09	-3233.52	260.47	37.94	-3428.86	-24.24	1243.13	0.00	0.00	0.00	-1665.66	102.49	1552.98	-3358.09	69.12	1608.10	-3426.86	367.45	1656.66	-3289.20	101.63	1618.45	-186.25	1275.16	72.06	408.89	1271.16	72.56	-184.83
1.91000	-3181.24	122.17	32.03	-3291.68	141.37	-6.49	-3464.92	147.20	-17.30	-3453.48	144.89	45.85	-3604.75	-88.49	1.22	-3525.73	-73.52	3.56	-3409.28	325.83	229.69	-3229.94	260.40	37.09	-3432.95	-23.21	1242.90	0.00	0.00	0.00	-1665.66	102.49	1552.98	-3377.79	70.08	1607.90	-3424.31	367.71	1656.65	-3285.41	100.69	1618.87	-189.78	1277.32	70.74	411.92	1270.68	72.64	-184.92
1.92000	-3181.24	122.17	32.03	-3291.68	141.37	-6.49	-3454.11	145.65	-16.46	-3439.82	146.12	47.68	-3606.84	-92.44	1.17	-3529.16	-71.77	2.25	-3408.45	326.10	230.20	-3226.32	260.34	36.24	-3458.10	-23.49	1242.14	0.00	0.00	0.00	-1665.66	102.49	1552.98	-3338.80	72.22	1606.78	-3421.72	367.95	1656.63	-3281.60	99.76	1619.29	-190.64	1277.64	70.47	402.93	1271.22	72.32	-185.03
1.93000	-3181.24	122.17	32.03	-3291.68	141.37	-6.49	-3469.60	146.01	-20.26	-3444.71	145.31	51.29	-3642.11	-92.27	-5.72	-3532.78	-70.00	0.96	-3407.58	326.35	230.64	-3222.68	260.27	35.37	-3457.40	-24.04	1241.73	0.00	0.00	0.00	-1665.66	102.49	1552.98	-3344.47	70.87	1606.21	-3419.08	368.17	1656.61	-3277.78	98.84	1619.73	-192.18	1277.94	70.23	408.58	1269.81	72.84	-185.19
1.94000	-3181.24	122.17	32.03	-3291.68	141.37	-6.49	-3485.51	145.43	-21.01	-3448.02	144.08	51.95	-3612.27	-82.86	1.32	-3536.54	-68.23	-0.30	-3406.68	326.61	231.01	-3219.01	260.21	34.49	-3444.08	-23.80	1240.32	0.00	0.00	0.00	-1665.66	102.49	1552.98	-3334.62	71.03	1605.55	-3416.40	368.36	1656.58	-3273.95	97.93	1620.16	-191.14	1279.53	70.16	412.38	1269.94	72.95	-185.13
1.95000	-3181.24	122.17	32.03	-3291.68	141.37	-6.49	-3479.54	142.76	-17.90	-3438.09	143.45	55.17	-3539.71	-89.91	13.98	-3540.41	-66.49	-1.54	-3405.73	326.85	231.31	-3215.30	260.14	33.59	-3431.17	-21.58	1241.53	0.00	0.00	0.00	-1665.66	102.49	1552.98	-3376.93	72.99	1609.60	-3413.68	368.54	1656.55	-3270.11	97.02	1620.61	-190.19	1276.93	70.94	412.08	1270.35	72.75	-183.92
1.96000	-3181.24	122.17	32.03	-3291.68	141.37	-6.49	-3503.24	142.74	-20.51	-3473.44	142.17	52.29	-3655.05	-96.53	-5.37	-3544.34	-64.80	-2.74	-3404.74	327.08	231.53	-3211.57	260.08	32.68	-3460.61	-19.83	1240.32	0.00	0.00	0.00	-1665.66	102.49	1552.98	-3379.67	75.21	1608.06	-3410.91	368.68	1656.51	-3266.25	96.13	1621.06	-189.35	1278.71	71.21	411.69	1270.42	72.62	-184.38
1.97000	-3181.24	122.17	32.03	-3291.68	141.37	-6.49	-3461.29	143.71	-12.21	-3449.63	144.56	58.35	-3689.44	-96.66	-12.52	-3548.30	-63.19	-3.89	-3403.71	327.31	231.68	-3207.81	260.01	31.76	-3439.96	-19.95	1240.34	0.00	0.00	0.00	-1665.66	102.49	1552.98	-3337.38	73.83	1607.78	-3408.10	368.81	1656.46	-3262.39	95.24	1621.51	-189.04	1277.37	71.02	412.02	1271.00	72.56	-185.30
1.98000	-3181.24	122.17	32.03	-3291.68	141.37	-6.49	-3529.97	143.40	-19.13	-3436.38	142.88	63.39	-3613.13	-90.51	-1.90	-3552.23	-61.69	-5.00	-3402.63	327.53	231.76	-3204.01	259.94	30.83	-3463.10	-18.29	1240.24	0.00	0.00	0.00	-1665.66	102.49	1552.98	-3381.70	74.66	1608.23	-3405.24	368.91	1656.42	-3258.51	94.37	1621.97	-186.32	1276.50	71.76	412.58	1270.21	73.02	-185.77
1.99000	-3181.24	122.17	32.03	-3291.68	141.37	-6.49	-3492.69	141.02	-11.56	-3455.12	141.81	62.47	-3541.91	-89.31	9.36	-3556.10	-60.31	-6.05	-3401.52	327.74	231.77	-3200.19	259.88	29.89	-3437.19	-15.87	1241.33	0.00	0.00	0.00	-1665.66	102.49	1552.98	-3371.74	75.39	1610.14	-3402.34	368.99	1656.37	-3254.62	93.50	1622.44	-186.19	1276.17	71.60	403.66	1269.25	73.02	-184.90
2.00000	-3181.24	122.17	32.03	-3291.68	141.37	-6.49	-3471.98	144.43	-8.47	-3468.09	140.99	62.98	-3533.05	-91.17	11.85	-3559.87	-59.10	-7.03	-3400.37	327.94	231.70	-3196.34	259.81	28.93	-3439.90	-15.15	1241.20	0.00	0.00	0.00	-1665.66	102.49	1552.98	-3400.24	72.32	1611.66	-3399.39	369.05	1656.31	-3250.72	92.64	1622.91	-188.38	1276.69	71.22	408.76	1269.73	72.74	-185.04
2.01000	-3181.24	122.17	32.03	-3291.68	141.37	-6.49	-3472.26	144.08	-5.60	-3470.90	140.41	65.06	-3573.67	-92.79	6.10	-3563.50	-58.07	-7.93	-3399.18	328.13	231.57	-3192.46	259.74	27.97	-3438.82	-14.19	1241.36	0.00	0.00	0.00	-1665.66	102.49	1552.98	-3356.69	74.79	1610.01	-3396.40	369.08	1656.25	-3246.80	91.79	1623.38	-190.36	1277.42	70.75	412.53	1270.51	72.80	-184.21
2.02000	-3181.24	122.17	32.03	-3291.68	141.37	-6.49	-3470.45	144.06	-3.45	-3473.56	139.86	67.11	-3539.78	-85.85	10.56	-3566.94	-57.25	-8.76	-3397.94	328.32	231.37	-3188.55	259.67	26.99	-3437.99	-14.25	1239.90	0.00	0.00	0.00	-1665.66	102.49	1552.98	-3371.79	74.70	1610.59	-3393.37	369.10	1656.18	-3242.88	90.95	1623.86	-188.55	1277.01	71.26	412.99	1270.18	72.96	-185.04
2.03000	-3181.24	122.17	32.03	-3291.68	141.37	-6.49	-3468.62	144.06	-1.33	-3476.08	139.34	69.16	-3587.22	-90.25	1.75	-3570.15	-56.67	-9.50	-3396.67	328.49	231.11	-3184.62	259.60	26.00	-3452.72	-13.16	1242.57	0.00	0.00	0.00	-1665.66	102.49	1552.98	-3393.48	74.19	1612.02	-3390.29	369.09	1656.11	-3238.94	90.11	1624.35	-186.97	1277.85	71.48	413.35	1270.07	73.05	-184.90
2.04000	-3181.24	122.17	32.03	-3291.68	141.37	-6.49	-3466.76	144.09	0.75	-3478.45	138.86	71.18	-3550.17	-87.86	9.03	-3573.10	-56.36	-10.14	-3395.35	328.66	230.77	-3180.65	259.53	25.00	-3465.07	-12.91	1241.05	0.00	0.00	0.00	-1665.66	102.49	1552.98	-3328.55	75.35	1609.88	-3387.17	369.06	1656.04	-3234.99	89.29	1624.84	-188.18	1277.74	71.07	412.05	1270.46	72.74	-184.96
2.05000	-3181.24	122.17	32.03	-3291.68	141.37	-6.49	-3464.89	144.14	2.79	-3480.68	138.42	73.19	-3559.52	-89.61	5.57	-3575.75	-56.33	-10.69	-3394.00	328.82	230.37	-3176.66	259.46	24.00	-3447.33	-9.60	1240.27	0.00	0.00	0.00	-1665.66	102.49	1552.98	-3388.41	76.66	1612.53	-3384.01	369.01	1655.96	-3231.02	88.47	1625.33	-190.22	1278.58	70.63	411.80	1270.46	72.61	-184.34
2.06000	-3181.24	122.17	32.03	-3291.68	141.37	-6.49	-3463.00	144.21	4.79	-3482.77	138.00	75.18	-3577.15	-90.40	2.54	-3590.52	-56.36	-13.15	-3392.60	328.98	229.91	-3172.64	259.39	22.98	-3429.75	-9.79	1240.60	0.00	0.00	0.00	-1665.66	102.49	1552.98	-3331.85	77.67	1611.28	-3380.80	368.93	1655.88	-3227.05	87.67	1625.83	-188.75	1276.12	71.64	401.85	1270.19	72.52	-185.44
2.07000	-3181.24	122.17	32.03	-3291.68	141.37	-6.49	-3461.10	144.31	6.76	-3484.71	137.62	77.16	-3582.51	-90.19	2.47	-3593.15	-56.55	-13.54	-3391.17	329.12	229.38	-3168.59	259.32	21.95	-3421.46	-8.44	1241.79	0.00	0.00	0.00	-1665.66	102.49	1552.98	-3376.85	77.67	1613.53	-3377.55	368.84	1655.79	-3223.06	86.87	1626.34	-182.36	1274.24	73.41	408.58	1270.29	72.75	-185.40
2.08000	-3181.24	122.17	32.03	-3291.68	141.37	-6.49	-3459.17	144.43	8.69	-3486.52	137.27	79.12	-3534.85	-88.17	11.45	-3581.03	-56.21	-12.47	-3389.69	329.26	228.78	-3164.52	259.25	20.91	-3435.97	-9.18	1242.69	0.00	0.00	0.00	-1665.66	102.49	1552.98	-3374.50	79.93	1614.60	-3374.26	368.72	1655.70	-3219.06	86.08	1626.84	-185.30	1275.17	72.34	411.34	1270.66	72.54	-184.43
2.09000	-3181.24	122.17	32.03	-3291.68	141.37	-6.49	-3457.21	144.57	10.58	-3488.18	136.96	81.06	-3562.99	-89.36	5.67	-3562.12	-56.73	-10.19	-3388.18	329.39	228.12	-3160.41	259.17	19.86	-3454.02	-5.42	1241.61	0.00	0.00	0.00	-1665.66	102.49	1552.98	-3353.44	81.51	1615.10	-3370.93	368.58	1655.61	-3215.04	85.30	1627.36	-189.78	1276.57	71.09	411.14	1270.92	71.86	-184.27
2.10000	-3181.24	122.17	32.03	-3291.68	141.37	-6.49	-3455.24	144.73	12.43	-3489.71	136.67	82.99	-3548.19	-89.09	7.55	-3583.88	-57.70	-12.97	-3386.62	329.51	227.40	-3156.28	259.10	18.80	-3423.23	-5.40	1241.24	0.00	0.00	0.00	-1665.66	102.49	1552.98	-3367.01	81.09	1613.63	-3367.55	368.43	1655.51	-3211.01	84.53	1627.87	-186.84	1275.76	71.82	412.01	1270.42	72.57	-184.55
2.11000	-3181.24	122.17	32.03	-3291.68	141.37	-6.49	-3453.25	144.92	14.25	-3491.09	136.42	84.90	-3532.52	-88.92	10.46	-3601.10	-56.55	-15.08	-3385.02	329.62	226.62	-3152.12	259.03	17.74	-3438.04	-4.10	1241.05	0.00	0.00	0.00	-1665.66	102.49	1552.98	-3374.76	81.14	1613.60	-3364.12	368.25	1655.41	-3206.97	83.77	1628.40	-190.51	1277.70	70.63	412.27	1270.19	72.28	-183.87
2.12000	-3181.24	122.17	32.03	-3291.68	141.37	-6.49	-3451.23	145.12	16.03	-3492.34	136.20	86.79	-3509.92	-88.24	15.98	-3591.93	-56.42	-12.81	-3383.39	329.72	225.77	-3147.94	258.95	16.66	-3433.65	-3.68	1241.10	0.00	0.00	0.00	-1665.66	102.49	1552.98	-3417.68	78.45	1615.43	-3360.66	368.05	1655.31	-3202.91	83.02	1628.92	-185.41	1276.44	71.89	411.80	1270.56	72.47	-184.10
2.13000	-3181.24	122.17	32.03	-3291.68	141.37	-6.49	-3449.20	145.35	17.78	-3493.45	136.01	88.67	-3514.87	-87.80	16.25	-3588.70	-57.37	-13.18	-3381.71	329.82	224.87	-3143.73	258.87	15.58	-3429.51	-1.88	1240.58	0.00	0.00	0.00	-1665.66	102.49	1552.98	-3393.05	85.80	1616.70	-3357.15	367.83	1655.20	-3198.84	82.27	1629.45	-186.62	1276.60	71.51	411.38	1270.63	72.53	-183.95
2.14000	-3181.24	122.17	32.03	-3291.68	141.37	-6.49	-3447.14	145.60	19.49	-3494.42	135.85	90.53	-3581.73	-88.31	3.45	-3611.47	-58.52	-16.85	-3380.00	329.91	223.90	-3139.49	258.80	14.48	-3442.68	-0.36	1240.08	0.00	0.00	0.00	-1665.66	102.49	1552.98	-3356.16	88.46	1614.21	-3353.60	367.59	1655.09	-3194.76	81.54	1629.98	-188.81	1277.51	70.85	402.99	1272.60	72.16	-184.06
2.15000	-3181.24	122.17	32.03	-3291.68	141.37	-6.49	-3445.05	145.87	21.17	-3495.25	135.72	92.38	-3636.40	-88.92	-7.53	-3576.87	-57.27	-11.09	-3378.24	329.98	222.88	-3135.23	258.72	13.38	-3392.19	2.74	1240.23	0.00	0.00	0.00	-1665.66	102.49	1552.98	-3341.13	91.80	1613.78	-3350.00	367.33	1654.97	-3190.66	80.81	1630.52	-186.25	1277.59	71.23	409.95	1271.00	72.82	-184.67
2.16000	-3181.24	122.17	32.03	-3291.68	141.37	-6.49	-3442.95	146.16	22.81	-3495.96	135.62	94.21	-3687.27	-88.68	-17.36	-3597.25	-57.67	-14.37	-3376.45	330.06	221.79	-3130.94	258.64	12.27	-3420.09	2.47	1239.24	0.00	0.00	0.00	-1665.66	102.49	1552.98	-3359.73	90.76	1612.88	-3346.37	367.05	1654.85	-3186.55	80.10	1631.06	-187.70	1277.51	71.25	412.29	1270.56	72.75	-184.63
2.17000	-3181.24	122.17	32.03	-3291.68	141.37	-6.49	-3440.82	146.47	24.41	-3496.52	135.55	96.02	-3680.67	-87.03	-15.61	-3628.70	-57.25	-19.99	-3374.62	330.12	220.65	-3126.62	258.56	11.16	-3407.73	5.48	1238.74	0.00	0.00	0.00	-1665.66	102.49	1552.98	-3361.27	94.60	1612.75	-3342.69	366.75	1654.73	-3182.42	79.39	1631.60	-181.30	1276.71	72.79	411.63	1270.43	72.65	-185.17
2.18000	-3181.24	122.17	32.03	-3291.68	141.37	-6.49	-3438.67	146.80	25.98	-3496.95	135.51	97.82	-3641.87	-85.19	-7.53	-3590.32	-55.73	-13.97	-3372.74	330.18	219.45	-3122.28	258.48	10.03	-3426.95	6.17	1237.13	0.00	0.00	0.00	-1665.66	102.49	1552.98	-3325.05	93.25	1612.71	-3338.97	366.43	1654.61	-3178.28	78.69	1632.15	-192.20	1278.82	70.04	411.53	1270.36	72.71	-185.21
2.19000	-3181.24	122.17	32.03	-3291.68	141.37	-6.49	-3436.49	147.15	27.52	-3497.25	135.50	99.60	-3596.13	-84.37	1.62	-3574.44	-55.74	-12.42	-3370.83	330.22	218.19	-3117.91	258.40	8.90	-3407.75	8.21	1237.72	0.00	0.00	0.00	-1665.66	102.49	1552.98	-3343.83	98.42	1613.41	-3335.20	366.09	1654.48	-3174.13	78.00	1632.70	-192.83	1278.69	69.75	411.28	1270.51	72.04	-184.58
2.20000	-3181.24	122.17	32.03	-3291.68	141.37	-6.49	-3434.29	147.52	29.02	-3497.41	135.52	101.37	-3568.70	-85.77	6.58	-3583.73	-56.39	-12.98	-3368.88	330.26	216.88	-3113.52	258.31	7.76	-3406.70	8.53	1236.74	0.00	0.00	0.00	-1665.66	102.49	1552.98	-3349.37	102.05	1614.82	-3331.40	365.73	1654.35	-3169.96	77.32	1633.26	-188.57	1277.64	71.20	411.43	1270.63	72.41	-184.55
2.21000	-3181.24	122.17	32.03	-3291.68	141.37	-6.49	-3432.06	147.91	30.49	-3497.44	135.57	103.12	-3545.95	-89.75	9.22	-3571.35	-56.52	-11.85	-3366.89	330.30	215.51	-3109.10	258.23	6.62	-3395.34	12.18	1235.59	0.00	0.00	0.00	-1665.66	102.49	1552.98	-3389.23	103.24	1615.00	-3327.55	365.35	1654.21	-3165.78	76.65	1633.82	-188.64	1278.58	71.07	404.62	1272.20	72.44	-184.72
2.22000	-3181.24	122.17	32.03	-3291.68	141.37	-6.49	-3429.81	148.32	31.92	-3497.35	135.65	104.85	-3571.85	-87.61	6.16	-3573.83	-56.21	-11.86	-3364.86	330.32	214.09	-3104.66	258.14	5.46	-3383.04	13.83	1236.26	0.00	0.00	0.00	-1665.66	102.49	1552.98	-3319.03	108.16	1610.28	-3323.66	364.95	1654.08	-3161.58	75.99	1634.38	-188.22	1276.56	71.21	409.97	1270.59	72.83	-184.84
2.23000	-3181.24	122.17	32.03	-3291.68	141.37	-6.49	-3427.53	148.75	33.32	-3497.11	135.75	106.57	-3581.49	-88.01	4.67	-3604.51	-57.15	-15.39	-3362.79	330.33	212.62	-3100.19	258.05	4.31	-3376.08	14.19	1234.60	0.00	0.00	0.00	-1665.66	102.49	1552.98	-3318.14	110.98	1608.96	-3319.73	364.54	1653.94	-3157.37	75.34	1634.94	-194.64	1279.52	69.30	411.92	1270.47	72.71	-183.56
2.24000	-3181.24	122.17	32.03	-3291.68	141.37	-6.49	-3425.22	149.20	34.69	-3496.75	135.88	108.27	-3601.86	-88.00	0.95	-3577.97	-56.02	-12.38	-3360.68	330.34	211.09	-3095.70	257.97	3.14	-3366.79	18.74	1234.39	0.00	0.00	0.00	-1665.66	102.49	1552.98	-3340.09	112.40	1611.54	-3315.75	364.10	1653.79	-3153.14	74.69	1635.51	-187.41	1277.55	71.33	411.74	1270.87	72.68	-184.28
2.25000	-3181.24	122.17	32.03	-3291.68	141.37	-6.49	-3422.89	149.66	36.03	-3496.26	136.04	109.96	-3623.31	-87.75	-3.18	-3603.26	-57.81	-17.00	-3358.53	330.34	209.51	-3091.18	257.88	1.97	-3378.12	22.95	1234.48	0.00	0.00	0.00	-1665.66	102.49	1552.98	-3330.62	117.95	1611.85	-3311.74	363.65	1653.65	-3148.90	74.06	1636.08	-191.73	1276.97	70.33	412.96	1270.52	72.87	-184.71
2.26000	-3181.24	122.17	32.03	-3291.68	141.37	-6.49	-3420.53	150.15	37.33	-3495.65	136.23	111.63	-3636.21	-87.40	-5.88	-3596.96	-57.15	-15.76	-3356.34	330.33	207.87	-3086.64	257.79	0.79	-3389.82	24.55	1233.99	0.00	0.00	0.00	-1665.66	102.49	1552.98	-3334.27	119.14	1612.64	-3307.68	363.18	1653.50	-3144.64	73.44	1636.65	-189.59	1276.54	70.90	403.89	1271.63	72.48	-184.99
2.27000	-3181.24	122.17	32.03	-3291.68	141.37	-6.49	-3418.15	150.65	38.60	-3494.90	136.45	113.28	-3630.92	-87.10	-5.35	-3580.78	-56.93	-12.64	-3354.12	330.32	206.19	-3082.08	257.69	-0.39	-3403.26	24.54	1233.53	0.00	0.00	0.00	-1665.66	102.49	1552.98	-3327.90	123.79	1612.81	-3303.58	362.69	1653.35	-3140.36	72.82	1637.22	-190.81	1277.64	70.41	409.32	1270.74	72.73	-184.72
2.28000	-3181.24	122.17	32.03	-3291.68	141.37	-6.49	-3415.74	151.17	39.84	-3494.02	136.69	114.92	-3597.77	-87.00	0.26	-3577.29	-56.87	-12.36	-3351.85	330.29	204.45	-3077.49	257.60	-1.58	-3408.94	26.22	1233.18	0.00	0.00	0.00	-1665.66	102.49	1552.98	-3329.03	124.95	1612.14	-3299.44	362.18	1653.19	-3136.07	72.21	1637.80	-191.36	1280.08	69.74	412.13	1270.39	72.77	-185.02
2.29000	-3181.24	122.17	32.03	-3291.68	141.37	-6.49	-3413.30	151.71	41.05	-3493.02	136.96	116.55	-3519.30	-86.28	13.55	-3576.55	-56.15	-12.27	-3349.55	330.26	202.67	-3072.88	257.51	-2.77	-3373.76	31.40	1233.10	0.00	0.00	0.00	-1665.66	102.49	1552.98	-3362.37	129.65	1612.03	-3295.26	361.65	1653.04	-3131.77	71.62	1638.38	-190.13	1277.72	70.49	412.79	1270.42	72.93	-184.78
2.30000	-3181.30	122.17	32.04	-3291.68	141.37	-6.49	-3410.83	152.27	42.22	-3491.89	137.25	118.15	-3525.70	-90.46	11.92	-3576.98	-56.55	-12.61	-3347.21	330.22	200.84	-3068.24	257.41	-3.97	-3372.83	33.43	1233.53	0.00	0.00	0.00	-1665.66	102.49	1552.98	-3312.28	131.47	1611.26	-3291.03	361.11	1652.88	-3127.45	71.03	1638.96	-189.81	1278.32	71.01	412.58	1270.88	72.59	-184.03
2.31000	-3181.46	122.18	32.05	-3291.68	141.37	-6.49	-3408.33	152.84	43.37	-3490.64	137.57	119.74	-3522.64	-84.55	14.55	-3591.08	-58.04	-15.02	-3344.83	330.18	198.96	-3063.58	257.31	-5.17	-3372.02	36.07	1233.77	0.00	0.00	0.00	-1665.66	102.49	1552.98	-3342.56	134.69	1613.21	-3286.77	360.55	1652.72	-3123.11	70.45	1639.55	-184.42	1274.84	73.00	411.61	1270.10	72.13	-184.67
2.32000	-3181.73	122.18	32.08	-3291.68	141.37	-6.49	-3405.80	153.44	44.48	-3489.26	137.92	121.32	-3617.73	-89.72	-4.45	-3599.27	-58.20	-15.79	-3342.41	330.12	197.03	-3058.90	257.21	-6.37	-3354.12	40.41	1234.86	0.00	0.00	0.00	-1665.66	102.49	1552.98	-3341.30	138.44	1614.91	-3282.46	359.97	1652.56	-3118.76	69.88	1640.14	-189.08	1277.58	71.11	412.45	1269.95	72.77	-185.28
2.33000	-3182.10	122.19	32.11	-3291.68	141.37	-6.49	-3403.25	154.04	45.56	-3487.76	138.29	122.88	-3691.38	-92.84	-18.30	-3581.73	-58.37	-13.28	-3339.95	330.06	195.05	-3054.19	257.11	-7.59	-3354.44	44.21	1234.26	0.00	0.00	0.00	-1665.66	102.49	1552.98	-3332.19	143.32	1613.10	-3278.12	359.37	1652.39	-3114.39	69.32	1640.73	-187.11	1278.80	71.35	412.08	1270.36	72.79	-185.42
2.34000	-3182.56	122.21	32.14	-3291.68	141.37	-6.49	-3400.66	154.67	46.62	-3486.13	138.68	124.43	-3674.25	-94.91	-16.06	-3580.35	-59.34	-13.75	-3337.46	329.98	193.03	-3049.46	257.01	-8.80	-3344.11	47.42	1234.52	0.00	0.00	0.00	-1665.66	102.49	1552.98	-3314.28	146.41	1614.35	-3273.73	358.76	1652.22	-3110.01	68.77	1641.32	-186.29	1277.37	71.43	412.35	1270.31	72.85	-185.18
2.35000	-3183.12	122.22	32.19	-3291.68	141.37	-6.49	-3398.05	155.31	47.64	-3484.39	139.10	125.96	-3557.54	-94.01	4.07	-3590.13	-59.91	-14.04	-3334.92	329.91	190.96	-3044.71	256.90	-10.02	-3331.78	49.97	1234.40	0.00	0.00	0.00	-1665.66	102.49	1552.98	-3288.31	148.02	1613.86	-3269.30	358.13	1652.05	-3105.61	68.23	1641.91	-185.99	1278.69	71.25	405.65	1272.14	72.55	-184.54
2.36000	-3183.77	122.24	32.23	-3291.68	141.37	-6.49	-3395.40	155.97	48.63	-3482.52	139.55	127.47	-3615.19	-96.02	-7.24	-3596.63	-60.76	-16.00	-3332.35	329.82	188.85	-3039.94	256.80	-11.24	-3333.21	53.25	1235.80	0.00	0.00	0.00	-1665.66	102.49	1552.98	-3250.75	151.12	1615.21	-3264.83	357.48	1651.88	-3101.19	67.70	1642.51	-185.31	1278.22	71.57	409.28	1270.91	72.58	-185.28
2.37000	-3184.51	122.27	32.29	-3291.68	141.37	-6.49	-3392.72	156.65	49.60	-3480.52	140.02	128.97	-3608.42	-94.45	-5.94	-3584.96	-60.52	-14.11	-3329.74	329.72	186.69	-3035.14	256.69	-12.47	-3317.64	57.00	1236.39	0.00	0.00	0.00	-1665.66	102.49	1552.98	-3283.74	157.02	1615.99	-3260.31	356.81	1651.71	-3096.76	67.18	1643.10	-182.76	1275.60	73.38	403.23	1271.91	72.41	-184.68
2.38000	-3185.32	122.29	32.34	-3291.68	141.37	-6.49	-3390.02	157.34	50.53	-3478.41	140.51	130.45	-3598.00	-93.39	-3.74	-3585.85	-60.74	-13.83	-3327.09	329.62	184.50	-3030.33	256.58	-13.69	-3341.46	59.65	1237.29	0.00	0.00	0.00	-1665.66	102.49	1552.98	-3283.47	160.33	1615.45	-3255.76	356.13	1651.54	-3092.31	66.66	1643.70	-186.34	1277.35	71.82	408.85	1270.85	72.59	-184.37
2.39000	-3186.22	122.32	32.40	-3291.68	141.37	-6.49	-3387.28	158.04	51.44	-3476.18	141.03	131.92	-3591.91	-94.38	-4.26	-3573.56	-61.04	-11.70	-3324.40	329.51	182.25	-3025.49	256.47	-14.93	-3325.23	63.68	1239.28	0.00	0.00	0.00	-1665.66	102.49	1552.98	-3245.20	162.81	1614.12	-3251.17	355.43	1651.36	-3087.84	66.16	1644.30	-189.89	1277.90	70.76	412.14	1269.69	72.90	-184.96
2.40000	-3187.19	122.36	32.45	-3291.68	141.37	-6.49	-3384.51	158.76	52.31	-3473.83	141.57	133.37	-3587.98	-97.59	-2.09	-3587.40	-61.07	-14.50	-3321.68	329.39	179.97	-3020.62	256.36	-16.16	-3309.77	68.78	1240.51	0.00	0.00	0.00	-1665.66	102.49	1552.98	-3277.11	162.17	1618.37	-3246.54	354.72	1651.18	-3083.35	65.66	1644.90	-188.67	1276.74	71.49	411.78	1270.26	72.68	-184.17
2.41000	-3188.23	122.40	32.51	-3291.68	141.37	-6.49	-3381.70	159.50	53.16	-3471.36	142.13	134.81	-3566.33	-96.33	1.57	-3574.68	-62.36	-13.27	-3318.92	329.27	177.64	-3015.74	256.24	-17.40	-3337.62	70.69	1240.37	0.00	0.00	0.00	-1665.66	102.49	1552.98	-3251.26	168.02	1618.69	-3241.86	353.99	1651.00	-3078.85	65.18	1645.51	-185.93	1277.03	71.56	410.99	1270.42	72.48	-184.73
2.42000	-3189.35	122.44	32.57	-3291.68	141.37	-6.49	-3378.87	160.25	53.98	-3468.77	142.72	136.23	-3534.75	-92.72	7.58	-3565.10	-60.47	-12.92	-3316.11	329.13	175.28	-3010.84	256.13	-18.64	-3297.23	77.08	1242.82	0.00	0.00	0.00	-1665.66	102.49	1552.98	-3262.77	173.04	1621.31	-3237.15	353.24	1650.82	-3074.33	64.71	1646.11	-186.96	1276.62	71.62	411.41	1271.40	72.46	-184.62
2.43000	-3190.52	122.48	32.62	-3291.68	141.37	-6.49	-3376.00	161.02	54.78	-3466.06	143.33	137.63	-3603.24	-98.38	-8.70	-3561.10	-60.50	-12.70	-3313.28	328.99	172.87	-3005.91	256.01	-19.88	-3293.46	78.41	1244.81	0.00	0.00	0.00	-1665.66	102.49	1552.98	-3254.84	177.27	1621.14	-3232.39	352.48	1650.64	-3069.80	64.24	1646.72	-188.90	1276.84	71.09	411.27	1271.18	72.33	-184.57
2.44000	-3191.76	122.53	32.67	-3291.68	141.37	-6.49	-3373.09	161.80	55.54	-3463.24	143.96	139.03	-3543.67	-97.40	-1.26	-3557.23	-60.48	-12.47	-3310.40	328.84	170.43	-3000.97	255.89	-21.12	-3288.66	81.81	1245.44	0.00	0.00	0.00	-1665.66	102.49	1552.98	-3276.77	176.96	1623.72	-3227.60	351.70	1650.45	-3065.24	63.78	1647.32	-188.17	1276.12	71.51	412.12	1269.89	72.80	-184.05
2.45000	-3193.05	122.59	32.72	-3291.68	141.37	-6.49	-3370.16	162.60	56.28	-3460.30	144.61	140.40	-3595.20	-101.53	-7.87	-3553.51	-60.41	-12.23	-3307.49	328.68	167.94	-2996.00	255.76	-22.36	-3274.84	85.01	1246.20	0.00	0.00	0.00	-1665.66	102.49	1552.98	-3295.09	179.70	1625.26	-3222.76	350.91	1650.27	-3060.67	63.34	1647.93	-186.60	1274.97	72.24	403.11	1271.07	72.29	-184.29
2.46000	-3194.40	122.65	32.76	-3291.68	141.37	-6.49	-3367.19	163.41	56.99	-3457.25	145.28	141.76	-3589.41	-98.83	-5.84	-3549.91	-60.31	-11.98	-3304.53	328.52	165.42	-2991.01	255.64	-23.61	-3297.93	87.01	1245.85	0.00	0.00	0.00	-1665.66	102.49	1552.98	-3284.09	181.96	1624.76	-3217.89	350.10	1650.08	-3056.08	62.90	1648.54	-186.24	1276.85	71.40	408.83	1270.79	72.45	-184.89
2.47000	-3195.80	122.71	32.80	-3291.68	141.37	-6.49	-3364.18	164.23	57.67	-3454.08	145.98	143.11	-3581.57	-99.33	-9.15	-3546.45	-60.16	-11.73	-3301.54	328.35	162.86	-2986.00	255.51	-24.86	-3289.95	87.94	1248.48	0.00	0.00	0.00	-1665.66	102.49	1552.98	-3286.02	188.89	1626.04	-3212.97	349.28	1649.89	-3051.48	62.47	1649.15	-186.79	1277.61	71.52	411.69	1270.92	72.60	-185.03
2.48000	-3197.24	122.78	32.83	-3291.68	141.37	-6.49	-3361.14	165.07	58.33	-3450.80	146.69	144.44	-3574.43	-100.90	-14.44	-3543.12	-59.97	-11.46	-3298.52	328.17	160.27	-2980.98	255.38	-26.10	-3272.85	93.25	1247.94	0.00	0.00	0.00	-1665.66	102.49	1552.98	-3275.24	191.07	1628.43	-3208.02	348.44	1649.70	-3046.85	62.05	1649.76	-189.57	1277.46	71.20	412.90	1270.37	72.43	-184.22
2.49000	-3198.72	122.85	32.85	-3291.68	141.37	-6.49	-3358.07	165.92	58.96	-3447.40	147.43	145.75	-3572.17	-100.03	-18.01	-3539.92	-59.73	-11.20	-3295.45	327.98	157.64	-2975.93	255.25	-27.35	-3272.01	94.58	1247.87	0.00	0.00	0.00	-1665.66	102.49	1552.98	-3243.71	194.30	1627.08	-3203.02	347.58	1649.51	-3042.21	61.65	1650.37	-185.60	1277.11	71.68	412.89	1270.63	72.69	-185.47
2.50000	-3200.25	122.93	32.86	-3291.68	141.37	-6.49	-3354.96	166.79	59.56	-3443.89	148.19	147.05	-3578.42	-98.89	-21.81	-3536.85	-59.46	-10.92	-3292.35	327.78	154.97	-2970.86	255.12	-28.60	-3268.76	97.88	1246.60	0.00	0.00	0.00	-1665.66	102.49	1552.98	-3262.45	196.31	1628.71	-3197.99	346.71	1649.32	-3037.55	61.25	1650.98	-184.99	1276.45	71.98	412.28	1270.31	72.24	-184.67
2.51000	-3201.81	123.01	32.87	-3291.68	141.37	-6.49	-3351.81	167.67	60.14	-3440.27	148.96	148.34	-3571.92	-96.84	-21.27	-3533.90	-59.14	-10.64	-3289.21	327.58	152.27	-2965.77	254.99	-29.85	-3262.54	100.82	1247.94	0.00	0.00	0.00	-1665.66	102.49	1552.98	-3219.66	198.94	1627.21	-3192.91	345.83	1649.13	-3032.87	60.86	1651.59	-187.90	1278.56	71.04	412.23	1270.22	72.10	-184.60
2.52000	-3203.40	123.10	32.86	-3291.68	141.37	-6.49	-3348.63	168.56	60.70	-3436.54	149.76	149.61	-3526.14	-90.84	-14.67	-3531.07	-58.78	-10.35	-3286.04	327.37	149.54	-2960.66	254.85	-31.10	-3254.42	101.77	1247.13	0.00	0.00	0.00	-1665.66	102.49	1552.98	-3222.27	198.51	1628.75	-3187.80	344.93	1648.94	-3028.18	60.48	1652.20	-189.97	1278.03	70.33	411.45	1270.07	72.37	-185.14
2.53000	-3205.02	123.19	32.85	-3291.68	141.37	-6.49	-3345.41	169.46	61.23	-3432.70	150.58	150.86	-3539.42	-84.04	-18.16	-3528.36	-58.39	-10.05	-3282.82	327.15	146.77	-2955.54	254.71	-32.35	-3240.03	105.04	1247.06	0.00	0.00	0.00	-1665.66	102.49	1552.98	-3231.54	201.59	1629.21	-3182.64	344.02	1648.74	-3023.46	60.11	1652.82	-189.28	1278.38	70.40	411.88	1270.37	72.77	-185.28
2.54000	-3206.67	123.29	32.82	-3291.68	141.37	-6.49	-3342.16	170.38	61.73	-3428.75	151.41	152.10	-3529.05	-75.13	-17.39	-3525.78	-57.95	-9.75	-3279.57	326.92	143.97	-2950.39	254.57	-33.60	-3250.63	106.54	1247.10	0.00	0.00	0.00	-1665.66	102.49	1552.98	-3222.98	204.46	1628.44	-3177.45	343.09	1648.55	-3018.73	59.75	1653.43	-188.33	1277.35	71.18	412.62	1270.16	72.97	-184.30
2.55000	-3208.33	123.39	32.77	-3291.68	141.37	-6.49	-3338.87	171.31	62.21	-3424.69	152.27	153.33	-3488.90	-67.20	-13.98	-3523.30	-57.47	-9.44	-3276.28	326.69	141.14	-2945.23	254.42	-34.84	-3246.71	106.04	1247.09	0.00	0.00	0.00	-1665.66	102.49	1552.98	-3225.63	207.36	1630.53	-3172.22	342.15	1648.36	-3013.97	59.40	1654.04	-185.86	1275.40	72.25	412.73	1270.14	72.94	-185.00
2.56000	-3210.01	123.50	32.72	-3291.68	141.37	-6.49	-3335.53	172.25	62.66	-3420.52	153.14	154.54	-3460.43	-59.29	-9.01	-3520.94	-56.96	-9.12	-3272.96	326.45	138.28	-2940.04	254.28	-36.09	-3236.37	109.13	1246.69	0.00	0.00	0.00	-1665.66	102.49	1552.98	-3197.74	206.82	1630.39	-3166.94	341.20	1648.16	-3009.20	59.06	1654.66	-187.28	1276.47	71.57	412.19	1269.92	72.72	-184.65
2.57000	-3211.71	123.62	32.64	-3291.68	141.37	-6.49	-3332.17	173.20	63.09	-3416.24	154.04	155.73	-3458.91	-53.19	-10.36	-3518.70	-56.40	-8.80	-3269.60	326.20	135.39	-2934.84	254.13	-37.34	-3240.54	111.45	1246.41	0.00	0.00	0.00	-1665.66	102.49	1552.98	-3219.06	211.39	1631.11	-3161.63	340.23	1647.96	-3004.41	58.73	1655.27	-186.56	1274.52	72.50	411.48	1270.69	72.54	-184.95
2.58000	-3213.42	123.74	32.56	-3291.68	141.37	-6.49	-3328.76	174.17	63.50	-3411.86	154.95	156.91	-3422.87	-47.46	-7.14	-3516.56	-55.81	-8.47	-3266.20	325.94	132.47	-2929.62	253.98	-38.58	-3240.40	113.74	1247.33	0.00	0.00	0.00	-1665.66	102.49	1552.98	-3163.08	214.08	1628.94	-3156.28	339.25	1647.77	-2999.60	58.41	1655.88	-186.46	1276.65	71.99	411.60	1270.15	72.61	-184.79
2.59000	-3215.13	123.86	32.45	-3291.68	141.37	-6.49	-3325.31	175.14	63.88	-3407.37	155.87	158.08	-3417.11	-45.91	-7.46	-3514.54	-55.18	-8.13	-3262.76	325.67	129.52	-2924.38	253.82	-39.82	-3245.96	113.91	1247.50	0.00	0.00	0.00	-1665.66	102.49	1552.98	-3197.39	214.30	1630.79	-3150.89	338.25	1647.57	-2994.77	58.09	1656.49	-186.57	1276.91	71.79	411.71	1270.77	72.49	-184.86
2.60000	-3216.84	123.99	32.33	-3291.68	141.37	-6.49	-3321.83	176.13	64.24	-3402.77	156.82	159.23	-3396.22	-40.17	-7.38	-3512.62	-54.52	-7.79	-3259.29	325.40	126.54	-2919.13	253.67	-41.07	-3232.51	115.86	1248.32	0.00	0.00	0.00	-1665.66	102.49	1552.98	-3198.58	214.89	1633.13	-3145.47	337.24	1647.37	-2989.92	57.79	1657.11	-187.23	1277.59	71.38	411.09	1270.61	72.31	-184.94
2.61000	-3218.56	124.13	32.18	-3291.68	141.37	-6.49	-3318.30	177.12	64.58	-3398.07	157.78	160.36	-3378.85	-38.66	-6.84	-3510.80	-53.81	-7.44	-3255.78	325.12	123.53	-2913.85	253.51	-42.30	-3194.41	117.98	1247.66	0.00	0.00	0.00	-1665.66	102.49	1552.98	-3170.80	216.21	1632.18	-3140.00	336.22	1647.18	-2985.06	57.50	1657.72	-187.77	1276.15	71.79	411.74	1270.04	72.76	-184.81
2.62000	-3220.26	124.27	32.02	-3291.68	141.37	-6.49	-3314.74	178.13	64.89	-3393.26	158.76	161.48	-3343.01	-34.88	-4.20	-3509.08	-53.07	-7.08	-3252.24	324.83	120.50	-2908.56	253.35	-43.54	-3201.46	118.53	1248.73	0.00	0.00	0.00	-1665.66	102.49	1552.98	-3143.94	217.53	1629.90	-3134.49	335.18	1646.98	-2980.17	57.22	1658.33	-186.60	1277.85	71.30	412.34	1270.34	72.76	-184.30
2.63000	-3221.97	124.42	31.84	-3291.68	141.37	-6.49	-3311.14	179.15	65.18	-3388.36	159.76	162.59	-3327.31	-32.17	-2.85	-3507.47	-52.30	-6.72	-3248.66	324.54	117.44	-2903.25	253.19	-44.78	-3190.24	119.92	1247.18	0.00	0.00	0.00	-1665.66	102.49	1552.98	-3183.55	221.14	1630.22	-3128.95	334.14	1646.78	-2975.26	56.94	1658.94	-185.79	1277.45	71.94	412.32	1270.52	72.69	-184.70
2.64000	-3223.65	124.58	31.63	-3291.68	141.37	-6.49	-3307.49	180.18	65.45	-3383.34	160.77	163.68	-3315.98	-31.81	-4.94	-3505.96	-51.49	-6.35	-3245.04	324.24	114.36	-2897.92	253.02	-46.01	-3164.12	121.01	1246.98	0.00	0.00	0.00	-1665.66	102.49	1552.98	-3218.83	221.60	1636.30	-3123.37	333.08	1646.59	-2970.33	56.68	1659.55	-187.39	1275.92	72.17	411.36	1270.46	72.53	-185.13
2.65000	-3225.33	124.74	31.41	-3291.68	141.37	-6.49	-3303.81	181.22	65.70	-3378.23	161.80	164.76	-3279.27	-28.55	-3.70	-3504.54	-50.64	-5.98	-3241.38	323.93	111.25	-2892.58	252.85	-47.24	-3171.72	123.75	1247.59	0.00	0.00	0.00	-1665.66	102.49	1552.98	-3186.99	223.75	1633.44	-3117.74	332.00	1646.39	-2965.39	56.43	1660.16	-189.43	1276.72	71.49	410.38	1271.04	72.09	-185.31
2.66000	-3226.98	124.91	31.15	-3291.68	141.37	-6.49	-3300.08	182.27	65.92	-3373.01	162.84	165.82	-3224.12	-24.83	3.19	-3503.21	-49.76	-5.60	-3237.69	323.61	108.12	-2887.22	252.68	-48.46	-3201.03	123.81	1246.68	0.00	0.00	0.00	-1665.66	102.49	1552.98	-3159.39	224.76	1635.06	-3112.08	330.92	1646.19	-2960.42	56.19	1660.77	-186.20	1276.67	72.04	411.22	1270.58	71.97	-184.75
2.67000	-3228.61	125.08	30.88	-3291.68	141.37	-6.49	-3296.31	183.33	66.13	-3367.69	163.90	166.87	-3215.69	-22.73	-0.62	-3501.98	-48.85	-5.22	-3233.97	323.28	104.96	-2881.84	252.50	-49.69	-3193.67	123.84	1245.85	0.00	0.00	0.00	-1665.66	102.49	1552.98	-3146.49	225.39	1633.81	-3106.39	329.82	1646.00	-2955.43	55.95	1661.37	-188.29	1276.42	71.46	411.81	1269.63	72.16	-183.72
2.68000	-3230.22	125.26	30.58	-3291.68	141.37	-6.49	-3292.50	184.40	66.31	-3362.28	164.98	167.90	-3221.99	-22.08	-3.82	-3500.84	-47.90	-4.83	-3230.20	322.95	101.79	-2876.45	252.33	-50.91	-3171.15	124.10	1245.73	0.00	0.00	0.00	-1665.66	102.49	1552.98	-3165.25	226.37	1633.54	-3100.65	328.71	1645.80	-2950.42	55.73	1661.98	-185.70	1276.58	71.80	403.75	1272.03	72.54	-184.00
2.69000	-3231.79	125.45	30.25	-3291.68	141.37	-6.49	-3288.65	185.48	66.47	-3356.76	166.07	168.92	-3168.15	-20.32	2.68	-3499.78	-46.92	-4.43	-3226.40	322.61	98.59	-2871.04	252.15	-52.12	-3173.59	126.24	1245.13	0.00	0.00	0.00	-1665.66	102.49	1552.98	-3120.25	227.14	1634.04	-3094.87	327.59	1645.60	-2945.40	55.52	1662.58	-188.83	1277.40	70.89	408.65	1271.23	72.43	-184.67
2.70000	-3233.34	125.65	29.89	-3291.68	141.37	-6.49	-3284.75	186.56	66.61	-3351.14	167.17	169.93	-3125.78	-16.39	7.16	-3498.81	-45.91	-4.03	-3222.57	322.26	95.37	-2865.61	251.96	-53.33	-3168.57	127.77	1243.43	0.00	0.00	0.00	-1665.66	102.49	1552.98	-3162.13	226.91	1634.63	-3089.06	326.46	1645.41	-2940.35	55.31	1663.19	-181.63	1273.75	73.33	412.00	1270.69	72.56	-184.51
2.71000	-3234.84	125.85	29.51	-3291.68	141.37	-6.49	-3280.81	187.66	66.74	-3345.43	168.29	170.92	-3114.66	-13.90	7.04	-3497.93	-44.86	-3.62	-3218.70	321.91	92.13	-2860.17	251.78	-54.54	-3152.85	127.09	1243.60	0.00	0.00	0.00	-1665.66	102.49	1552.98	-3171.60	227.34	1633.93	-3083.21	325.31	1645.21	-2935.28	55.12	1663.79	-186.04	1275.80	72.08	412.13	1269.86	72.89	-184.58
2.72000	-3236.30	126.06	29.09	-3291.68	141.37	-6.49	-3276.83	188.76	66.84	-3339.61	169.43	171.89	-3086.00	-11.19	8.67	-3497.13	-43.78	-3.21	-3214.79	321.54	88.87	-2854.71	251.59	-55.75	-3137.14	128.66	1242.86	0.00	0.00	0.00	-1665.66	102.49	1552.98	-3126.63	228.92	1631.16	-3077.32	324.15	1645.02	-2930.19	54.94	1664.39	-182.43	1274.62	73.13	412.62	1270.32	72.85	-183.76
2.73000	-3237.72	126.27	28.65	-3291.68	141.37	-6.49	-3272.81	189.87	66.92	-3333.70	170.57	172.85	-3058.13	-8.40	10.19	-3496.41	-42.67	-2.79	-3210.85	321.17	85.59	-2849.23	251.40	-56.94	-3150.17	128.71	1242.89	0.00	0.00	0.00	-1665.66	102.49	1552.98	-3075.80	228.46	1629.77	-3071.39	322.99	1644.82	-2925.08	54.76	1664.99	-187.09	1276.47	71.90	412.35	1270.46	72.29	-184.75
2.74000	-3239.09	126.50	28.17	-3291.68	141.37	-6.49	-3268.74	190.99	66.98	-3327.70	171.74	173.80	-3031.07	-5.53	11.59	-3495.77	-41.53	-2.36	-3206.87	320.79	82.29	-2843.75	251.20	-58.14	-3144.01	129.83	1241.30	0.00	0.00	0.00	-1665.66	102.49	1552.98	-3079.11	228.72	1631.47	-3065.43	321.81	1644.63	-2919.94	54.60	1665.59	-185.24	1275.65	72.72	410.69	1270.57	72.25	-184.42
2.75000	-3240.41	126.73	27.67	-3291.68	141.37	-6.49	-3264.62	192.12	67.02	-3321.60	172.91	174.73	-3004.82	-2.60	12.88	-3495.20	-40.36	-1.93	-3202.85	320.41	78.97	-2838.24	251.01	-59.33	-3115.81	129.96	1241.40	0.00	0.00	0.00	-1665.66	102.49	1552.98	-3089.45	230.02	1630.63	-3059.43	320.62	1644.44	-2914.79	54.45	1666.18	-187.15	1275.76	71.99	412.01	1270.52	72.73	-184.18
2.76000	-3241.67	126.97	27.13	-3291.68	141.37	-6.49	-3260.46	193.26	67.04	-3315.40	174.10	175.65	-2979.37	0.39	14.07	-3494.71	-39.16	-1.50	-3198.80	320.02	75.64	-2832.72	250.81	-60.51	-3122.35	128.82	1240.23	0.00	0.00	0.00	-1665.66	102.49	1552.98	-3063.79	226.58	1630.03	-3053.39	319.42	1644.25	-2909.62	54.30	1666.78	-186.36	1275.77	72.09	411.23	1270.74	71.97	-184.25
2.77000	-3242.88	127.21	26.55	-3291.68	141.37	-6.49	-3256.26	194.40	67.05	-3309.11	175.30	176.55	-2954.74	3.42	15.15	-3494.29	-37.93	-1.06	-3194.71	319.62	72.29	-2827.19	250.60	-61.69	-3107.80	129.74	1238.55	0.00	0.00	0.00	-1665.66	102.49	1552.98	-3058.53	229.26	1628.92	-3047.31	318.20	1644.06	-2904.42	54.17	1667.37	-189.51	1278.36	70.75	411.55	1271.17	72.16	-184.66
2.78000	-3244.02	127.47	25.94	-3291.68	141.37	-6.49	-3252.01	195.55	67.03	-3302.73	176.51	177.44	-2930.92	6.50	16.13	-3493.94	-36.68	-0.62	-3190.59	319.21	68.93	-2821.64	250.40	-62.86	-3100.61	130.95	1237.27	0.00	0.00	0.00	-1665.66	102.49	1552.98	-3055.87	228.55	1627.81	-3041.19	316.98	1643.87	-2899.20	54.05	1667.96	-191.95	1278.15	70.31	403.52	1270.28	72.74	-184.64
2.79000	-3245.09	127.73	25.30	-3291.68	141.37	-6.49	-3247.71	196.71	67.00	-3296.25	177.73	178.32	-2907.91	9.60	17.01	-3493.66	-35.39	-0.17	-3186.44	318.79	65.55	-2816.07	250.19	-64.03	-3094.66	130.28	1236.53	0.00	0.00	0.00	-1665.66	102.49	1552.98	-3050.63	228.37	1627.80	-3035.04	315.75	1643.68	-2893.96	53.93	1668.55	-191.78	1276.69	70.76	409.55	1270.95	72.58	-184.61
2.80000	-3246.10	128.00	24.61	-3291.68	141.37	-6.49	-3243.37	197.88	66.95	-3289.68	178.97	179.18	-2885.73	12.72	17.80	-3493.44	-34.07	0.29	-3182.24	318.37	62.15	-2810.49	249.97	-65.19	-3066.69	130.59	1236.04	0.00	0.00	0.00	-1665.66	102.49	1552.98	-3052.06	227.01	1627.23	-3028.85	314.51	1643.49	-2888.70	53.83	1669.13	-190.77	1277.24	70.49	411.82	1270.49	72.64	-184.97
2.81000	-3247.03	128.28	23.89	-3291.68	141.37	-6.49	-3238.98	199.05	66.88	-3283.02	180.21	180.03	-2864.36	15.85	18.49	-3493.29	-32.73	0.75	-3178.01	317.94	58.75	-2804.90	249.76	-66.34	-3084.22	131.87	1234.70	0.00	0.00	0.00	-1665.66	102.49	1552.98	-3070.29	225.23	1627.38	-3022.63	313.25	1643.31	-2883.42	53.74	1669.71	-188.96	1278.31	70.57	412.15	1270.13	72.90	-184.81
2.82000	-3247.88	128.56	23.13	-3291.68	141.37	-6.49	-3234.55	200.23	66.80	-3276.27	181.47	180.86	-2843.81	18.99	19.10	-3493.20	-31.36	1.21	-3173.75	317.50	55.33	-2799.29	249.54	-67.49	-3088.96	132.16	1232.98	0.00	0.00	0.00	-1665.66	102.49	1552.98	-3046.99	225.59	1626.02	-3016.36	311.99	1643.12	-2878.11	53.65	1670.30	-188.35	1278.04	70.98	412.81	1269.98	72.93	-185.54
2.83000	-3248.65	128.86	22.33	-3291.68	141.37	-6.49	-3230.06	201.41	66.70	-3269.43	182.74	181.68	-2824.09	22.12	19.61	-3493.17	-29.96	1.68	-3169.45	317.06	51.90	-2793.67	249.32	-68.63	-3098.51	130.37	1231.48	0.00	0.00	0.00	-1665.66	102.49	1552.98	-3007.14	223.24	1622.37	-3010.06	310.72	1642.94	-2872.79	53.58	1670.87	-192.91	1278.67	69.95	402.33	1270.00	72.69	-184.88
2.84000	-3249.34	129.16	21.49	-3291.68	141.37	-6.49	-3225.53	202.60	66.58	-3262.49	184.02	182.48	-2805.19	25.24	20.04	-3493.20	-28.54	2.15	-3165.12	316.61	48.45	-2788.04	249.09	-69.76	-3045.20	131.81	1230.11	0.00	0.00	0.00	-1665.66	102.49	1552.98	-2994.09	221.89	1622.88	-3003.72	309.44	1642.76	-2867.44	53.52	1671.45	-189.58	1277.21	70.89	408.52	1270.57	72.53	-183.89
2.85000	-3249.94	129.47	20.61	-3291.68	141.37	-6.49	-3220.95	203.80	66.44	-3255.48	185.31	183.28	-2787.12	28.33	20.39	-3493.29	-27.09	2.63	-3160.75	316.15	45.00	-2782.39	248.86	-70.89	-3044.29	132.54	1230.24	0.00	0.00	0.00	-1665.66	102.49	1552.98	-2998.67	221.00	1622.05	-2997.35	308.14	1642.58	-2862.06	53.47	1672.02	-188.67	1277.33	71.09	403.34	1271.64	72.00	-184.62
2.86000	-3250.45	129.79	19.69	-3291.68	141.37	-6.49	-3216.32	205.00	66.29	-3248.37	186.61	184.05	-2769.89	31.39	20.66	-3493.43	-25.61	3.11	-3156.35	315.68	41.54	-2776.73	248.63	-72.01	-3052.81	132.08	1229.48	0.00	0.00	0.00	-1665.66	102.49	1552.98	-2973.02	219.60	1619.73	-2990.94	306.84	1642.40	-2856.67	53.42	1672.59	-186.48	1277.64	71.21	410.00	1270.77	72.59	-184.61
2.87000	-3250.86	130.12	18.72	-3291.68	141.37	-6.49	-3211.65	206.20	66.12	-3241.17	187.92	184.81	-2753.48	34.41	20.86	-3493.62	-24.11	3.60	-3151.91	315.21	38.06	-2771.06	248.39	-73.12	-3050.81	131.81	1228.02	0.00	0.00	0.00	-1665.66	102.49	1552.98	-3022.33	220.85	1621.54	-2984.49	305.53	1642.22	-2851.25	53.39	1673.16	-188.71	1278.82	71.12	411.90	1270.88	72.49	-185.23
2.88000	-3251.18	130.45	17.71	-3291.68	141.37	-6.49	-3206.92	207.42	65.94	-3233.89	189.24	185.56	-2737.91	37.38	20.98	-3493.86	-22.59	4.09	-3147.43	314.72	34.58	-2765.37	248.15	-74.22	-3028.13	131.68	1226.33	0.00	0.00	0.00	-1665.66	102.49	1552.98	-3007.34	218.01	1620.02	-2978.00	304.21	1642.04	-2845.81	53.37	1673.73	-187.44	1279.00	70.95	411.63	1269.75	72.13	-184.18
2.89000	-3251.39	130.80	16.65	-3291.68	141.37	-6.49	-3202.15	208.63	65.74	-3226.52	190.57	186.30	-2723.17	40.30	21.03	-3494.16	-21.04	4.59	-3142.92	314.24	31.09	-2759.67	247.91	-75.31	-3005.55	130.85	1226.04	0.00	0.00	0.00	-1665.66	102.49	1552.98	-3009.79	214.97	1618.50	-2971.48	302.89	1641.87	-2840.35	53.36	1674.29	-186.62	1277.39	70.90	412.41	1270.15	72.50	-184.75
2.90000	-3251.49	131.15	15.54	-3291.68	141.37	-6.49	-3197.32	209.85	65.52	-3219.07	191.91	187.02	-2709.27	43.14	21.01	-3494.49	-19.46	5.09	-3138.38	313.74	27.60	-2753.96	247.67	-76.40	-3029.96	131.35	1225.71	0.00	0.00	0.00	-1665.66	102.49	1552.98	-2998.87	213.69	1618.18	-2964.92	301.55	1641.70	-2834.87	53.36	1674.85	-191.39	1276.36	70.82	411.55	1270.89	72.46	-184.55
2.91000	-3251.49	131.52	14.39	-3291.68	141.37	-6.49	-3192.45	211.08	65.29	-3211.53	193.25	187.73	-2696.21	45.91	20.93	-3494.87	-17.87	5.59	-3133.80	313.24	24.09	-2748.24	247.42	-77.48	-3029.22	130.78	1224.45	0.00	0.00	0.00	-1665.66	102.49	1552.98	-3000.65	211.57	1618.07	-2958.33	300.20	1641.53	-2829.36	53.36	1675.40	-190.70	1277.18	71.13	411.25	1269.85	72.18	-184.66
2.92000	-3251.37	131.89	13.19	-3291.68	141.37	-6.49	-3187.52	212.31	65.05	-3203.91	194.61	188.42	-2684.00	48.60	20.78	-3495.30	-16.25	6.10	-3129.19	312.72	20.58	-2742.50	247.16	-78.55	-3031.82	130.44	1224.46	0.00	0.00	0.00	-1665.66	102.49	1552.98	-2942.09	210.91	1614.57	-2951.70	298.85	1641.36	-2823.83	53.38	1675.96	-187.48	1275.40	71.64	410.93	1270.47	72.15	-184.46
2.93000	-3251.13	132.27	11.94	-3291.68	141.37	-6.49	-3182.54	213.54	64.79	-3196.20	195.97	189.10	-2672.63	51.19	20.57	-3495.76	-14.61	6.61	-3124.54	312.21	17.07	-2736.75	246.91	-79.61	-3004.42	129.54	1222.84	0.00	0.00	0.00	-1665.66	102.49	1552.98	-2950.22	207.82	1615.92	-2945.03	297.49	1641.20	-2818.27	53.41	1676.50	-184.84	1275.23	72.06	411.85	1270.08	72.74	-184.74
2.94000	-3250.78	132.66	10.64	-3291.68	141.37	-6.49	-3177.52	214.78	64.52	-3188.41	197.34	189.77	-2662.10	53.68	20.31	-3496.26	-12.94	7.12	-3119.86	311.68	13.55	-2730.99	246.64	-80.66	-3008.30	129.85	1222.78	0.00	0.00	0.00	-1665.66	102.49	1552.98	-2952.40	202.93	1615.19	-2938.33	296.12	1641.03	-2812.69	53.45	1677.05	-189.70	1277.46	70.72	404.14	1269.76	73.12	-184.77
2.95000	-3250.30	133.07	9.29	-3291.68	141.37	-6.49	-3172.43	216.02	64.23	-3180.54	198.72	190.42	-2652.43	56.06	19.99	-3496.80	-11.26	7.64	-3115.15	311.15	10.03	-2725.22	246.38	-81.70	-2993.79	129.21	1222.66	0.00	0.00	0.00	-1665.66	102.49	1552.98	-2919.94	201.05	1614.94	-2931.59	294.74	1640.87	-2807.09	53.50	1677.59	-187.83	1276.00	71.91	408.83	1269.94	72.33	-184.26
2.96000	-3249.69	133.48	7.89	-3291.68	141.37	-6.49	-3167.30	217.27	63.93	-3172.59	200.10	191.06	-2643.60	58.32	19.62	-3497.37	-9.55	8.16	-3110.40	310.61	6.51	-2719.44	246.11	-82.73	-2995.16	126.96	1221.93	0.00	0.00	0.00	-1665.66	102.49	1552.98	-2905.45	198.20	1614.02	-2924.81	293.35	1640.71	-2801.46	53.56	1678.13	-186.93	1275.91	71.97	412.07	1270.62	72.41	-185.55
2.97000	-3248.94	133.90	6.43	-3291.68	141.37	-6.49	-3162.12	218.52	63.62	-3164.56	201.49	191.68	-2635.63	60.45	19.20	-3497.98	-7.82	8.69	-3105.61	310.06	2.98	-2713.64	245.84	-83.75	-2970.34	127.88	1223.80	0.00	0.00	0.00	-1665.66	102.49	1552.98	-2874.42	197.14	1614.67	-2918.00	291.96	1640.55	-2795.81	53.63	1678.66	-187.51	1277.59	71.41	411.61	1270.11	72.13	-184.84
2.98000	-3248.07	134.33	4.92	-3291.68	141.37	-6.49	-3156.88	219.77	63.29	-3156.45	202.89	192.29	-2628.52	62.45	18.73	-3498.61	-6.08	9.22	-3100.79	309.51	-0.55	-2707.84	245.57	-84.76	-2933.29	127.56	1225.04	0.00	0.00	0.00	-1665.66	102.49	1552.98	-2864.59	195.06	1614.20	-2911.16	290.56	1640.40	-2790.14	53.71	1679.20	-185.58	1275.95	71.92	411.36	1270.96	72.38	-184.57
2.99000	-3247.05	134.77	3.36	-3291.71	141.36	-6.50	-3151.59	221.02	62.95	-3148.25	204.29	192.89	-2622.26	64.29	18.23	-3499.27	-4.31	9.76	-3095.94	308.95	-4.08	-2702.02	245.29	-85.77	-2908.29	125.28	1226.93	0.00	0.00	0.00	-1665.66	102.49	1552.98	-2888.43	191.09	1616.81	-2904.27	289.15	1640.25	-2784.44	53.81	1679.72	-189.52	1276.52	71.40	412.41	1270.31	72.93	-184.85
3.00000	-3245.88	135.21	1.74	-3315.50	140.01	-12.19	-3146.25	222.28	62.60	-3139.98	205.71	193.47	-2616.86	65.99	17.68	-3499.96	-2.52	10.29	-3091.05	308.38	-7.61	-2696.19	245.00	-86.76	-2899.54	124.96	1228.26	0.00	0.00	0.00	-1665.66	102.49	1552.98	-2889.84	187.89	1616.80	-2897.36	287.73	1640.10	-2778.72	53.91	1680.24	-184.88	1274.93	72.60	411.87	1270.59	72.63	-184.71
3.01000	-3235.55	135.54	1.31	-3323.01	139.28	-11.78	-3140.85	223.54	62.23	-3131.64	207.12	194.04	-2612.32	67.52	17.09	-3500.67	-0.72	10.83	-3086.13	307.80	-11.14	-2690.35	244.72	-87.74	-2904.80	124.26	1230.82	0.00	0.00	0.00	-1665.66	102.49	1552.98	-2883.20	184.58	1617.20	-2890.40	286.31	1639.95	-2772.97	54.02	1680.76	-188.01	1276.87	70.86	410.97	1270.77	72.39	-184.67
3.02000	-3258.35	136.50	-0.95	-3337.40	138.11	-13.41	-3135.40	224.80	61.85	-3123.21	208.54	194.60	-2608.65	68.87	16.47	-3501.41	1.10	11.38	-3081.17	307.22	-14.67	-2684.51	244.42	-88.71	-2905.90	121.51	1233.53	0.00	0.00	0.00	-1665.66	102.49	1552.98	-2865.31	181.98	1615.99	-2883.41	284.88	1639.81	-2767.20	54.14	1681.28	-187.92	1277.25	70.86	411.20	1270.53	72.40	-185.26
3.03000	-3169.55	136.83	15.76	-3342.73	137.41	-13.61	-3129.89	226.06	61.47	-3114.71	209.97	195.14	-2605.84	70.05	15.81	-3502.16	2.94	11.92	-3076.18	306.63	-18.20	-2678.65	244.13	-89.66	-2896.35	121.95	1235.36	0.00	0.00	0.00	-1665.66	102.49	1552.98	-2840.24	178.47	1616.81	-2876.39	283.44	1639.67	-2761.41	54.27	1681.79	-191.92	1278.75	70.27	412.44	1270.23	72.76	-184.53
3.04000	-3278.81	135.70	-6.33	-3340.44	137.19	-12.67	-3124.33	227.33	61.07	-3106.13	211.40	195.67	-2603.90	71.04	15.12	-3502.94	4.80	12.47	-3071.16	306.03	-21.72	-2672.78	243.83	-90.61	-2879.57	121.02	1237.08	0.00	0.00	0.00	-1665.66	102.49	1552.98	-2836.72	174.20	1617.54	-2869.33	282.00	1639.53	-2755.59	54.42	1682.29	-192.80	1278.07	70.36	412.55	1270.09	72.27	-184.53
3.05000	-3219.69	138.01	1.46	-3331.99	137.43	-10.86	-3118.71	228.59	60.66	-3097.48	212.84	196.19	-2602.82	71.83	14.41	-3503.72	6.68	13.03	-3066.10	305.42	-25.24	-2666.90	243.53	-91.54	-2876.44	120.14	1239.33	0.00	0.00	0.00	-1665.66	102.49	1552.98	-2815.31	172.70	1616.43	-2862.23	280.55	1639.39	-2749.74	54.57	1682.79	-185.52	1275.19	72.57	411.95	1269.78	72.06	-184.75
3.06000	-3235.47	138.64	-3.64	-3318.84	138.13	-8.45	-3113.04	229.86	60.23	-3088.75	214.28	196.69	-2602.62	72.41	13.68	-3504.53	8.57	13.58	-3061.01	304.81	-28.76	-2661.02	243.22	-92.47	-2865.05	117.21	1241.38	0.00	0.00	0.00	-1665.66	102.49	1552.98	-2802.54	170.53	1617.47	-2855.10	279.09	1639.26	-2743.87	54.74	1683.29	-188.82	1279.09	70.77	404.75	1268.35	73.27	-184.38
3.07000	-3265.24	136.67	-13.35	-3302.43	139.28	-5.73	-3107.31	231.13	59.80	-3079.95	215.72	197.18	-2603.30	72.77	12.92	-3505.34	10.48	14.14	-3055.89	304.19	-32.27	-2655.12	242.91	-93.38	-2826.49	115.96	1242.94	0.00	0.00	0.00	-1665.66	102.49	1552.98	-2806.99	168.95	1616.67	-2847.94	277.63	1639.13	-2737.98	54.91	1683.78	-186.33	1276.75	72.05	409.53	1269.21	72.69	-184.45
3.08000	-3283.60	138.19	-20.88	-3284.22	140.89	-2.98	-3101.52	232.40	59.36	-3071.08	217.17	197.66	-2604.85	72.91	12.14	-3506.17	12.40	14.70	-3050.73	303.57	-35.78	-2649.21	242.59	-94.27	-2825.21	116.47	1243.34	0.00	0.00	0.00	-1665.66	102.49	1552.98	-2787.43	168.36	1614.43	-2840.74	276.16	1639.00	-2732.06	55.10	1684.27	-189.61	1277.80	70.75	411.26	1270.69	72.15	-184.27
3.09000	-3243.39	137.83	-19.86	-3265.65	142.93	-0.47	-3095.68	233.66	58.90	-3062.13	218.62	198.12	-2607.28	72.82	11.35	-3507.00	14.34	15.27	-3045.54	302.93	-39.28	-2643.30	242.28	-95.16	-2799.21	115.39	1245.35	0.00	0.00	0.00	-1665.66	102.49	1552.98	-2754.61	164.66	1610.80	-2833.50	274.69	1638.88	-2726.11	55.29	1684.75	-189.11	1277.86	70.76	412.08	1270.36	72.62	-184.52
3.10000	-3207.71	140.97	-18.60	-3248.22	145.41	1.52	-3089.78	234.93	58.44	-3053.11	220.07	198.57	-2610.58	72.48	10.54	-3507.84	16.30	15.84	-3040.32	302.29	-42.77	-2637.37	241.95	-96.03	-2804.13	115.33	1246.25	0.00	0.00	0.00	-1665.66	102.49	1552.98	-2764.65	162.38	1610.11	-2826.23	273.21	1638.76	-2720.14	55.50	1685.23	-184.20	1275.14	72.83	412.05	1270.24	72.27	-184.22
3.11000	-3192.95	140.92	-19.21	-3270.21	144.74	-6.13	-3083.82	236.20	57.97	-3044.02	221.53	199.01	-2614.74	71.90	9.73	-3508.68	18.27	16.41	-3035.06	301.64	-46.26	-2631.44	241.62	-96.89	-2801.91	114.72	1246.77	0.00	0.00	0.00	-1665.66	102.49	1552.98	-2745.31	161.35	1608.20	-2818.93	271.72	1638.65	-2714.14	55.72	1685.70	-179.73	1274.80	73.51	412.03	1270.64	72.43	-184.49
3.12000	-3171.53	143.96	-20.55	-3198.50	148.34	5.42	-3077.81	237.47	57.49	-3034.86	222.99	199.43	-2589.24	71.79	12.63	-3509.53	20.25	16.98	-3029.77	300.99	-49.74	-2625.50	241.29	-97.74	-2790.17	113.23	1246.68	0.00	0.00	0.00	-1665.66	102.49	1552.98	-2714.54	160.40	1605.22	-2811.59	270.23	1638.53	-2708.12	55.94	1686.17	-184.14	1275.23	72.70	413.30	1270.24	72.94	-184.72
3.13000	-3170.79	147.04	-20.68	-3207.41	153.76	7.45	-3071.74	238.74	56.99	-3025.63	224.45	199.84	-2628.09	68.50	9.82	-3510.37	22.24	17.55	-3024.44	300.33	-53.21	-2619.55	240.96	-98.57	-2769.12	114.31	1248.19	0.00	0.00	0.00	-1665.66	102.49	1552.98	-2708.71	159.74	1604.93	-2804.22	268.74	1638.42	-2702.07	56.18	1686.63	-185.08	1276.61	71.99	411.62	1270.46	72.47	-184.97
3.14000	-3137.20	153.82	-15.87	-3185.07	156.40	12.58	-3065.61	240.01	56.49	-3016.33	225.92	200.24	-2676.07	68.71	-1.76	-3511.22	24.25	18.13	-3019.08	299.66	-56.67	-2613.59	240.61	-99.39	-2781.36	113.07	1249.27	0.00	0.00	0.00	-1665.66	102.49	1552.98	-2728.54	157.56	1603.63	-2796.81	267.24	1638.32	-2696.00	56.43	1687.09	-191.46	1278.14	70.17	410.77	1270.66	72.31	-185.44
3.15000	-3115.26	158.61	-13.42	-3149.45	161.96	17.80	-3059.42	241.28	55.99	-3006.96	227.38	200.62	-2623.56	71.37	9.62	-3512.06	26.27	18.71	-3013.69	298.98	-60.12	-2607.63	240.27	-100.20	-2763.84	114.83	1249.57	0.00	0.00	0.00	-1665.66	102.49	1552.98	-2714.84	157.80	1600.66	-2789.37	265.73	1638.21	-2689.90	56.69	1687.54	-188.75	1278.35	70.76	411.79	1270.07	72.19	-184.52
3.16000	-3094.27	165.86	-11.56	-3145.16	169.46	19.10	-3053.17	242.55	55.47	-2997.53	228.85	200.99	-2614.82	70.17	8.04	-3512.89	28.31	19.29	-3008.27	298.30	-63.56	-2601.66	239.92	-100.99	-2761.95	115.24	1250.41	0.00	0.00	0.00	-1665.66	102.49	1552.98	-2704.61	157.90	1598.10	-2781.89	264.22	1638.12	-2683.77	56.96	1687.98	-187.88	1276.52	71.12	412.15	1270.03	72.57	-183.82
3.17000	-3079.75	172.93	-11.26	-3151.38	174.36	17.57	-3046.86	243.81	54.94	-2988.03	230.32	201.35	-2625.67	68.72	4.97	-3513.72	30.35	19.88	-3002.81	297.61	-66.99	-2595.68	239.57	-101.77	-2756.88	114.09	1251.21	0.00	0.00	0.00	-1665.66	102.49	1552.98	-2707.84	157.90	1594.82	-2774.38	262.70	1638.02	-2677.62	57.24	1688.42	-188.23	1276.50	71.32	412.08	1270.83	72.59	-184.24
3.18000	-3052.89	179.20	-10.54	-3078.58	179.98	26.70	-3040.49	245.08	54.41	-2978.46	231.79	201.69	-2646.93	67.94	1.55	-3514.53	32.41	20.46	-2997.32	296.91	-70.40	-2589.69	239.21	-102.53	-2747.36	115.14	1252.07	0.00	0.00	0.00	-1665.66	102.49	1552.98	-2664.12	161.20	1591.69	-2766.83	261.18	1637.93	-2671.44	57.53	1688.86	-191.60	1277.87	70.25	411.46	1270.98	72.44	-184.25
3.19000	-3028.54	184.00	-8.55	-3033.83	183.77	30.88	-3034.06	246.34	53.87	-2968.82	233.26	202.02	-2620.18	68.78	7.67	-3515.34	34.48	21.05	-2991.80	296.21	-73.80	-2583.69	238.85	-103.28	-2744.42	115.76	1252.14	0.00	0.00	0.00	-1665.66	102.49	1552.98	-2639.80	161.73	1589.19	-2759.25	259.66	1637.84	-2665.24	57.84	1689.29	-190.35	1278.95	70.19	412.02	1270.58	72.66	-184.92
3.20000	-2990.20	189.34	-5.83	-3057.21	187.43	23.91	-3027.57	247.60	53.33	-2959.12	234.73	202.34	-2645.54	70.07	2.30	-3516.13	36.56	21.64	-2986.24	295.50	-77.19	-2577.69	238.48	-104.01	-2714.90	113.02	1253.09	0.00	0.00	0.00	-1665.66	102.49	1552.98	-2629.90	164.46	1585.33	-2751.64	258.13	1637.76	-2659.01	58.15	1689.71	-188.51	1278.38	70.81	411.98	1269.64	72.43	-184.99
3.21000	-2969.42	193.66	-6.26	-3022.69	192.65	28.28	-3021.02	248.86	52.77	-2949.36	236.20	202.65	-2610.48	67.92	9.34	-3516.90	38.64	22.24	-2980.65	294.78	-80.57	-2571.68	238.11	-104.73	-2711.33	114.06	1253.25	0.00	0.00	0.00	-1665.66	102.49	1552.98	-2644.71	163.90	1582.18	-2743.99	256.60	1637.68	-2652.75	58.47	1690.13	-189.06	1277.53	71.05	412.20	1269.86	72.76	-185.15
3.22000	-2933.40	197.80	-5.94	-3008.01	195.25	23.51	-3014.40	250.12	52.21	-2939.53	237.67	202.94	-2626.65	70.00	5.91	-3517.66	40.74	22.83	-2975.03	294.05	-83.93	-2565.67	237.73	-105.43	-2703.94	113.30	1253.77	0.00	0.00	0.00	-1665.66	102.49	1552.98	-2613.04	164.13	1579.30	-2736.31	255.06	1637.60	-2646.46	58.81	1690.54	-190.55	1278.84	70.31	412.18	1270.50	72.69	-185.23
3.23000	-2906.37	201.46	-5.83	-2954.08	200.59	24.52	-3007.73	251.38	51.64	-2929.64	239.13	203.22	-2646.17	70.08	3.00	-3518.39	42.85	23.43	-2969.38	293.32	-87.27	-2559.64	237.35	-106.12	-2707.66	111.85	1253.89	0.00	0.00	0.00	-1665.66	102.49	1552.98	-2593.59	168.25	1576.43	-2728.60	253.52	1637.53	-2640.15	59.15	1690.94	-188.25	1276.13	71.12	412.64	1270.86	72.58	-184.58
3.24000	-2858.81	204.92	-4.40	-2932.39	199.66	22.67	-3000.99	252.63	51.07	-2919.69	240.60	203.49	-2635.32	67.33	4.51	-3519.11	44.96	24.02	-2963.69	292.58	-90.60	-2553.61	236.96	-106.79	-2685.09	112.52	1254.93	0.00	0.00	0.00	-1665.66	102.49	1552.98	-2628.97	168.89	1574.82	-2720.85	251.98	1637.47	-2633.81	59.51	1691.34	-189.55	1276.99	70.81	411.70	1271.00	72.30	-184.71
3.25000	-2832.79	207.09	-4.64	-2903.46	204.59	21.13	-2994.19	253.88	50.49	-2909.67	242.07	203.74	-2646.58	70.72	1.92	-3519.80	47.08	24.62	-2957.97	291.84	-93.91	-2547.58	236.57	-107.44	-2690.12	111.01	1255.09	0.00	0.00	0.00	-1665.66	102.49	1552.98	-2578.70	172.51	1569.45	-2713.07	250.43	1637.40	-2627.44	59.88	1691.73	-189.72	1279.26	70.26	411.29	1270.41	72.47	-183.91
3.26000	-2795.80	211.02	-5.47	-2882.43	206.83	16.48	-2987.33	255.12	49.91	-2899.60	243.53	203.98	-2595.06	72.34	14.62	-3520.46	49.21	25.22	-2952.22	291.08	-97.20	-2541.54	236.18	-108.08	-2683.27	109.38	1255.51	0.00	0.00	0.00	-1665.66	102.49	1552.98	-2574.64	172.10	1566.23	-2705.25	248.88	1637.35	-2621.05	60.25	1692.12	-191.03	1278.70	70.37	410.87	1270.69	71.83	-184.30
3.27000	-2777.44	213.56	-8.39	-2835.61	209.14	17.28	-2980.40	256.37	49.32	-2889.46	245.00	204.21	-2624.26	70.10	7.17	-3521.10	51.35	25.83	-2946.44	290.32	-100.47	-2535.49	235.78	-108.70	-2668.97	110.21	1255.26	0.00	0.00	0.00	-1665.66	102.49	1552.98	-2572.04	173.34	1563.82	-2697.40	247.33	1637.29	-2614.63	60.64	1692.50	-187.73	1276.90	71.11	411.33	1270.39	72.34	-184.45
3.28000	-2748.03	215.14	-10.17	-2789.17	211.04	18.42	-2973.42	257.60	48.72	-2879.27	246.46	204.43	-2618.04	74.27	10.89	-3521.70	53.50	26.43	-2940.62	289.55	-103.72	-2529.44	235.37	-109.31	-2659.53	109.52	1255.22	0.00	0.00	0.00	-1665.66	102.49	1552.98	-2571.29	173.12	1561.01	-2689.52	245.77	1637.24	-2608.18	61.04	1692.87	-188.47	1279.53	70.60	412.58	1270.15	72.85	-185.59
3.29000	-2697.68	218.18	-9.15	-2753.47	214.25	17.02	-2966.36	258.84	48.12	-2869.01	247.92	204.63	-2646.31	70.41	6.63	-3522.27	55.65	27.03	-2934.77	288.78	-106.96	-2523.39	234.96	-109.89	-2642.32	109.22	1254.39	0.00	0.00	0.00	-1665.66	102.49	1552.98	-2539.16	179.31	1556.89	-2681.61	244.21	1637.20	-2601.70	61.45	1693.24	-186.62	1279.11	70.67	413.17	1270.04	72.99	-184.83
3.30000	-2664.47	220.75	-9.83	-2727.56	215.88	13.88	-2959.25	260.07	47.52	-2858.70	249.37	204.82	-2607.94	73.66	12.58	-3522.81	57.80	27.64	-2928.89	288.00	-110.17	-2517.32	234.55	-110.46	-2658.37	108.34	1254.49	0.00	0.00	0.00	-1665.66	102.49	1552.98	-2539.70	183.57	1554.36	-2673.66	242.65	1637.16	-2595.20	61.87	1693.60	-185.15	1276.46	72.57	412.83	1270.12	72.97	-184.75
3.31000	-2624.18	223.94	-8.17	-2699.38	219.67	9.62	-2952.06	261.30	46.91	-2848.33	250.83	205.00	-2615.39	73.33	11.31	-3523.32	59.97	28.25	-2922.98	287.21	-113.36	-2511.26	234.13	-111.02	-2645.30	108.72	1253.97	0.00	0.00	0.00	-1665.66	102.49	1552.98	-2546.27	184.61	1551.92	-2665.68	241.09	1637.12	-2588.66	62.30	1693.95	-187.93	1277.74	71.38	404.61	1270.79	72.89	-185.10
3.32000	-2585.33	226.59	-7.91	-2647.74	223.88	12.04	-2944.82	262.52	46.30	-2837.90	252.28	205.16	-2623.26	73.04	11.94	-3523.78	62.13	28.86	-2917.03	286.42	-116.53	-2505.18	233.71	-111.55	-2629.38	110.06	1252.83	0.00	0.00	0.00	-1665.66	102.49	1552.98	-2528.44	182.36	1548.28	-2657.66	239.52	1637.09	-2582.10	62.75	1694.29	-187.33	1276.65	71.34	409.43	1270.60	72.69	-185.20
3.33000	-2563.79	230.45	-7.69	-2602.21	226.63	14.10	-2937.50	263.74	45.68	-2827.42	253.72	205.31	-2645.53	71.20	6.35	-3524.21	64.31	29.47	-2911.06	285.61	-119.68	-2499.11	233.28	-112.07	-2607.75	109.98	1251.75	0.00	0.00	0.00	-1665.66	102.49	1552.98	-2523.33	186.15	1544.91	-2649.61	237.95	1637.07	-2575.51	63.20	1694.63	-190.88	1276.37	70.90	411.65	1270.31	72.66	-184.72
3.34000	-2534.51	233.88	-6.59	-2612.47	228.07	6.03	-2930.12	264.95	45.06	-2816.88	255.16	205.45	-2636.02	72.94	4.42	-3524.59	66.48	30.08	-2905.05	284.81	-122.81	-2493.03	232.84	-112.57	-2602.57	110.16	1250.92	0.00	0.00	0.00	-1665.66	102.49	1552.98	-2503.68	188.44	1543.02	-2641.53	236.38	1637.05	-2568.90	63.67	1694.96	-191.02	1278.68	70.03	413.11	1270.00	73.00	-184.82
3.35000	-2505.97	239.40	-5.29	-2528.62	237.07	16.38	-2922.68	266.16	44.44	-2806.29	256.60	205.58	-2609.55	73.35	7.74	-3524.93	68.66	30.69	-2899.01	283.99	-125.91	-2486.94	232.40	-113.05	-2575.32	109.33	1250.09	0.00	0.00	0.00	-1665.66	102.49	1552.98	-2496.89	190.94	1539.53	-2633.42	234.81	1637.03	-2562.25	64.14	1695.29	-188.18	1276.55	71.31	411.73	1270.79	72.53	-185.42
3.36000	-2454.59	242.50	2.21	-2537.42	236.69	10.96	-2915.17	267.37	43.82	-2795.64	258.04	205.70	-2630.33	67.98	4.41	-3525.23	70.84	31.30	-2892.94	283.17	-128.98	-2480.85	231.96	-113.52	-2581.31	111.91	1248.75	0.00	0.00	0.00	-1665.66	102.49	1552.98	-2496.04	193.23	1536.12	-2625.28	233.23	1637.02	-2555.58	64.63	1695.60	-185.87	1275.77	72.38	411.14	1270.74	72.52	-184.20
3.37000	-2422.74	246.66	8.04	-2503.95	239.93	10.42	-2907.59	268.56	43.19	-2784.94	259.47	205.80	-2637.12	68.18	1.76	-3525.47	73.03	31.91	-2886.83	282.34	-132.03	-2474.76	231.51	-113.96	-2573.43	111.57	1248.81	0.00	0.00	0.00	-1665.66	102.49	1552.98	-2473.27	196.23	1533.79	-2617.10	231.66	1637.02	-2548.87	65.13	1695.91	-187.86	1276.80	71.91	411.69	1270.52	72.57	-185.08
3.38000	-2388.03	249.88	15.86	-2471.71	242.70	10.08	-2899.95	269.75	42.56	-2774.19	260.89	205.89	-2641.13	65.73	0.06	-3525.67	75.22	32.53	-2880.70	281.50	-135.05	-2468.66	231.05	-114.38	-2573.65	112.21	1247.77	0.00	0.00	0.00	-1665.66	102.49	1552.98	-2498.30	197.75	1531.60	-2608.89	230.08	1637.02	-2542.14	65.63	1696.21	-189.07	1278.77	70.74	411.97	1269.93	72.34	-184.88
3.39000	-2362.20	252.98	23.47	-2440.71	245.01	9.91	-2892.23	270.94	41.92	-2763.38	262.31	205.97	-2657.29	65.03	-3.99	-3525.81	77.41	33.14	-2874.53	280.66	-138.05	-2462.56	230.59	-114.79	-2576.62	113.42	1246.27	0.00	0.00	0.00	-1665.66	102.49	1552.98	-2483.09	198.54	1529.29	-2600.64	228.50	1637.03	-2535.38	66.15	1696.51	-189.56	1277.30	70.73	412.11	1270.25	72.66	-184.59
3.40000	-2326.46	257.89	33.69	-2410.94	246.89	9.91	-2884.45	272.12	41.29	-2752.53	263.72	206.03	-2590.57	67.61	8.27	-3525.90	79.60	33.76	-2868.33	279.81	-141.02	-2456.46	230.13	-115.18	-2564.93	114.62	1245.81	0.00	0.00	0.00	-1665.66	102.49	1552.98	-2464.52	199.42	1527.75	-2592.37	226.92	1637.04	-2528.59	66.68	1696.79	-188.02	1277.26	71.57	412.50	1270.66	72.20	-184.61
3.41000	-2278.45	259.71	48.69	-2382.41	248.38	10.06	-2876.60	273.29	40.65	-2741.62	265.13	206.09	-2606.22	65.77	6.22	-3525.93	81.79	34.37	-2862.10	278.95	-143.96	-2450.35	229.66	-115.54	-2552.21	115.50	1245.06	0.00	0.00	0.00	-1665.66	102.49	1552.98	-2444.94	202.41	1526.13	-2584.06	225.34	1637.05	-2521.77	67.23	1697.07	-186.38	1278.97	71.23	411.56	1270.74	72.41	-184.30
3.42000	-2224.21	261.93	66.68	-2355.12	249.48	10.34	-2868.69	274.46	40.02	-2730.66	266.53	206.13	-2637.39	65.96	-0.34	-3525.91	83.98	34.99	-2855.84	278.09	-146.87	-2444.24	229.18	-115.89	-2547.68	116.11	1244.43	0.00	0.00	0.00	-1665.66	102.49	1552.98	-2438.69	206.88	1523.18	-2575.72	223.76	1637.07	-2514.92	67.78	1697.34	-193.03	1280.88	69.44	411.80	1270.06	72.84	-184.09
3.43000	-2213.45	263.83	74.68	-2329.06	250.24	10.75	-2860.70	275.62	39.38	-2719.65	267.93	206.15	-2629.67	65.93	0.31	-3525.82	86.17	35.60	-2849.55	277.22	-149.75	-2438.13	228.70	-116.22	-2531.23	117.63	1242.45	0.00	0.00	0.00	-1665.66	102.49	1552.98	-2441.79	209.42	1521.91	-2567.35	222.18	1637.10	-2508.05	68.34	1697.60	-191.44	1277.94	70.37	411.70	1270.40	72.68	-184.33
3.44000	-2154.29	263.31	91.64	-2304.24	250.66	11.27	-2852.64	276.77	38.74	-2708.60	269.32	206.17	-2625.33	63.82	2.28	-3525.67	88.37	36.22	-2843.23	276.34	-152.60	-2432.01	228.22	-116.53	-2515.97	118.06	1241.23	0.00	0.00	0.00	-1665.66	102.49	1552.98	-2448.91	212.99	1521.06	-2558.94	220.59	1637.14	-2501.14	68.92	1697.86	-187.57	1275.62	71.89	411.18	1270.68	72.35	-184.10
3.45000	-2148.25	262.11	97.81	-2280.66	250.79	11.88	-2844.52	277.92	38.10	-2697.49	270.70	206.17	-2651.08	60.72	-3.47	-3525.46	90.56	36.84	-2836.87	275.46	-155.42	-2425.89	227.72	-116.81	-2504.38	119.20	1240.63	0.00	0.00	0.00	-1665.66	102.49	1552.98	-2426.20	214.80	1518.26	-2550.51	219.01	1637.17	-2494.20	69.50	1698.10	-186.55	1277.83	71.50	411.90	1270.37	72.51	-184.64
3.46000	-2146.05	263.54	100.81	-2258.31	250.64	12.57	-2836.32	279.06	37.46	-2686.34	272.07	206.17	-2667.50	60.68	-7.03	-3525.18	92.75	37.45	-2830.48	274.57	-158.21	-2419.77	227.23	-117.08	-2501.41	120.85	1238.87	0.00	0.00	0.00	-1665.66	102.49	1552.98	-2420.42	218.04	1515.24	-2542.04	217.42	1637.22	-2487.24	70.10	1698.34	-187.83	1277.65	71.41	412.31	1270.55	72.83	-184.54
3.47000	-2112.59	262.13	110.66	-2237.20	250.24	13.33	-2828.05	280.19	36.82	-2675.14	273.44	206.14	-2604.08	63.35	4.33	-3524.84	94.94	38.07	-2824.07	273.67	-160.97	-2413.65	226.73	-117.32	-2495.51	122.55	1237.64	0.00	0.00	0.00	-1665.66	102.49	1552.98	-2412.85	217.45	1514.29	-2533.54	215.84	1637.27	-2480.24	70.71	1698.57	-186.05	1276.81	71.81	412.31	1269.95	72.53	-185.47
3.48000	-2103.57	259.17	109.48	-2217.33	249.61	14.15	-2819.72	281.31	36.18	-2663.90	274.80	206.11	-2657.10	60.03	-5.88	-3524.42	97.12	38.69	-2817.62	272.77	-163.69	-2407.53	226.22	-117.55	-2481.25	124.56	1236.42	0.00	0.00	0.00	-1665.66	102.49	1552.98	-2373.16	220.12	1512.97	-2525.01	214.26	1637.33	-2473.21	71.33	1698.79	-191.57	1278.19	70.33	411.69	1270.25	71.97	-185.04
3.49000	-2059.56	255.92	116.36	-2198.70	248.78	15.00	-2811.31	282.43	35.55	-2652.61	276.15	206.07	-2633.68	61.14	-0.47	-3523.93	99.31	39.30	-2811.14	271.86	-166.38	-2401.40	225.70	-117.75	-2476.72	124.60	1235.95	0.00	0.00	0.00	-1665.66	102.49	1552.98	-2391.06	221.49	1512.32	-2516.45	212.67	1637.39	-2466.16	71.96	1699.01	-187.50	1276.15	71.69	411.99	1270.41	72.64	-184.86
3.50000	-2103.42	256.24	105.80	-2181.30	247.78	15.88	-2802.83	283.53	34.91	-2641.28	277.49	206.01	-2635.24	62.56	-2.49	-3523.37	101.49	39.92	-2804.63	270.94	-169.03	-2395.27	225.19	-117.93	-2474.23	126.13	1235.44	0.00	0.00	0.00	-1665.66	102.49	1552.98	-2384.03	224.80	1510.58	-2507.85	211.09	1637.46	-2459.07	72.60	1699.21	-186.91	1276.35	71.82	412.50	1270.54	72.68	-185.00
3.51000	-2069.37	248.27	104.14	-2165.14	246.62	16.78	-2794.28	284.63	34.27	-2629.90	278.83	205.94	-2598.85	64.04	4.48	-3522.73	103.67	40.53	-2798.09	270.01	-171.65	-2389.14	224.66	-118.09	-2453.67	128.18	1234.80	0.00	0.00	0.00	-1665.66	102.49	1552.98	-2376.18	225.50	1508.56	-2499.23	209.51	1637.53	-2451.95	73.25	1699.41	-182.96	1275.44	72.91	412.69	1270.48	72.75	-185.05
3.52000	-2111.75	247.00	89.56	-2150.22	245.34	17.68	-2785.65	285.72	33.64	-2618.48	280.15	205.86	-2623.09	61.07	-0.41	-3522.02	105.84	41.15	-2791.52	269.08	-174.24	-2383.01	224.13	-118.22	-2442.47	131.34	1233.73	0.00	0.00	0.00	-1665.66	102.49	1552.98	-2360.31	227.90	1508.84	-2490.57	207.93	1637.61	-2444.80	73.92	1699.59	-191.35	1275.58	70.97	412.47	1270.16	72.92	-184.47
3.53000	-2077.00	243.83	88.27	-2136.54	243.96	18.56	-2776.96	286.80	33.00	-2607.01	281.47	205.77	-2638.92	60.31	-3.87	-3521.22	108.01	41.76	-2784.92	268.14	-176.78	-2376.88	223.59	-118.34	-2445.89	133.72	1232.95	0.00	0.00	0.00	-1665.66	102.49	1552.98	-2340.12	229.41	1508.34	-2481.88	206.35	1637.70	-2437.63	74.59	1699.77	-192.44	1277.27	70.05	411.97	1270.10	72.81	-184.58
3.54000	-2070.83	240.64	80.49	-2124.10	242.50	19.42	-2768.19	287.87	32.37	-2595.51	282.77	205.66	-2636.33	59.71	-3.76	-3520.34	110.17	42.38	-2778.28	267.20	-179.29	-2370.75	223.05	-118.43	-2426.39	134.06	1232.61	0.00	0.00	0.00	-1665.66	102.49	1552.98	-2356.44	235.02	1508.35	-2473.17	204.77	1637.79	-2430.42	75.28	1699.94	-189.08	1278.05	70.74	412.27	1270.26	72.74	-184.94
3.55000	-2073.97	235.71	70.98	-2112.90	240.99	20.23	-2759.34	288.94	31.74	-2583.96	284.07	205.55	-2658.57	60.64	-6.57	-3519.38	112.33	42.99	-2771.62	266.25	-181.76	-2364.62	222.51	-118.50	-2420.01	137.85	1232.16	0.00	0.00	0.00	-1665.66	102.49	1552.98	-2319.70	235.76	1506.35	-2464.42	203.19	1637.90	-2423.18	75.98	1700.10	-187.75	1276.57	71.57	406.46	1269.86	73.46	-185.05
3.56000	-2068.26	229.47	64.59	-2102.93	239.46	20.99	-2750.43	289.99	31.12	-2572.37	285.35	205.42	-2634.80	61.74	-1.47	-3518.33	114.48	43.61	-2764.93	265.29	-184.20	-2358.49	221.95	-118.54	-2412.65	140.07	1231.48	0.00	0.00	0.00	-1665.66	102.49	1552.98	-2319.67	235.66	1505.69	-2455.63	201.61	1638.00	-2415.91	76.69	1700.25	-183.02	1275.67	72.53	410.96	1269.58	73.24	-185.89
3.57000	-2059.20	225.41	55.33	-2094.21	237.93	21.68	-2741.43	291.03	30.49	-2560.75	286.63	205.28	-2614.56	60.71	1.43	-3517.19	116.63	44.22	-2758.20	264.33	-186.59	-2352.35	221.39	-118.57	-2375.96	143.66	1233.00	0.00	0.00	0.00	-1665.66	102.49	1552.98	-2317.25	240.24	1505.73	-2446.82	200.03	1638.12	-2408.60	77.41	1700.39	-187.05	1277.34	71.05	412.99	1269.33	72.55	-185.43
3.58000	-2056.42	224.27	43.81	-2086.73	236.42	22.29	-2732.37	292.06	29.87	-2549.08	287.89	205.12	-2593.85	62.37	5.46	-3515.96	118.77	44.83	-2751.45	263.36	-188.94	-2346.22	220.83	-118.57	-2367.64	145.81	1232.60	0.00	0.00	0.00	-1665.66	102.49	1552.98	-2308.89	242.03	1505.48	-2437.98	198.46	1638.24	-2401.27	78.14	1700.52	-185.95	1277.45	71.80	412.06	1269.86	72.57	-184.27
3.59000	-2059.07	225.69	30.49	-2080.48	234.96	22.81	-2723.23	293.08	29.26	-2537.37	289.15	204.96	-2601.56	60.66	4.72	-3514.65	120.90	45.44	-2744.67	262.38	-191.25	-2340.09	220.26	-118.54	-2378.81	147.54	1232.08	0.00	0.00	0.00	-1665.66	102.49	1552.98	-2281.96	246.11	1506.09	-2429.11	196.89	1638.36	-2393.91	78.88	1700.64	-184.59	1277.35	72.39	412.42	1269.96	72.44	-184.30
3.60000	-2065.76	226.27	21.14	-2075.48	233.58	23.21	-2714.01	294.10	28.64	-2525.63	290.39	204.78	-2564.21	63.66	11.56	-3513.23	123.03	46.05	-2737.85	261.39	-193.52	-2333.96	219.68	-118.49	-2360.85	150.52	1232.54	0.00	0.00	0.00	-1665.66	102.49	1552.98	-2270.59	248.16	1505.48	-2420.20	195.32	1638.50	-2386.51	79.64	1700.76	-187.89	1277.99	71.29	412.49	1269.56	72.84	-185.22
3.61000	-2060.03	226.51	20.47	-2071.72	232.30	23.50	-2704.72	295.10	28.03	-2513.85	291.62	204.60	-2619.81	62.35	-1.64	-3511.72	125.15	46.66	-2731.01	260.40	-195.75	-2327.82	219.10	-118.42	-2340.56	152.40	1232.63	0.00	0.00	0.00	-1665.66	102.49	1552.98	-2263.96	249.85	1507.87	-2411.27	193.75	1638.64	-2379.08	80.40	1700.86	-187.51	1276.51	71.58	412.32	1270.38	72.69	-185.14
3.62000	-2060.29	224.21	17.30	-2069.19	231.14	23.64	-2695.36	296.09	27.43	-2502.03	292.84	204.40	-2617.73	62.08	-5.30	-3510.11	127.26	47.27	-2724.13	259.40	-197.94	-2321.69	218.51	-118.33	-2332.60	154.57	1234.61	0.00	0.00	0.00	-1665.66	102.49	1552.98	-2248.80	251.54	1508.88	-2402.30	192.18	1638.78	-2371.62	81.18	1700.95	-188.06	1276.02	71.17	412.18	1270.39	72.12	-185.24
3.63000	-2057.51	222.63	10.02	-2067.91	230.13	23.64	-2685.91	297.07	26.82	-2490.18	294.05	204.19	-2619.87	61.54	-7.40	-3508.40	129.36	47.88	-2717.23	258.40	-200.08	-2315.56	217.92	-118.21	-2331.27	156.64	1234.92	0.00	0.00	0.00	-1665.66	102.49	1552.98	-2249.31	253.01	1509.64	-2393.31	190.62	1638.94	-2364.13	81.97	1701.04	-191.12	1278.92	69.99	412.16	1270.17	72.44	-185.08
3.64000	-2053.21	221.20	3.81	-2067.87	229.30	23.47	-2676.39	298.03	26.23	-2478.29	295.24	203.96	-2651.56	60.14	-12.74	-3506.59	131.45	48.48	-2710.29	257.39	-202.18	-2309.43	217.32	-118.06	-2318.99	158.28	1236.98	0.00	0.00	0.00	-1665.66	102.49	1552.98	-2233.84	254.82	1511.44	-2384.28	189.05	1639.10	-2356.61	82.77	1701.11	-186.44	1278.31	71.16	411.75	1270.21	72.63	-184.44
3.65000	-2047.53	219.92	-1.37	-2069.08	228.67	23.13	-2666.80	298.99	25.64	-2466.37	296.42	203.73	-2629.18	60.84	-9.76	-3504.68	133.53	49.08	-2703.33	256.37	-204.23	-2303.31	216.71	-117.89	-2317.20	162.18	1238.86	0.00	0.00	0.00	-1665.66	102.49	1552.98	-2215.45	258.76	1511.56	-2375.22	187.49	1639.27	-2349.05	83.58	1701.17	-186.87	1276.55	71.95	411.84	1270.51	72.64	-184.73
3.66000	-2040.57	218.78	-5.59	-2071.52	228.27	22.60	-2657.12	299.93	25.05	-2454.42	297.59	203.48	-2632.08	59.22	-10.73	-3502.66	135.60	49.69	-2696.33	255.35	-206.24	-2297.18	216.10	-117.69	-2300.58	163.72	1240.67	0.00	0.00	0.00	-1665.66	102.49	1552.98	-2217.08	261.52	1514.21	-2366.14	185.94	1639.44	-2341.46	84.41	1701.23	-186.92	1277.97	71.31	410.89	1270.09	71.98	-185.04
3.67000	-2032.45	217.78	-8.89	-2075.25	228.11	21.85	-2647.37	300.87	24.47	-2442.43	298.74	203.22	-2625.36	61.40	-9.09	-3500.53	137.66	50.29	-2689.31	254.32	-208.20	-2291.05	215.48	-117.47	-2294.76	165.55	1242.27	0.00	0.00	0.00	-1665.66	102.49	1552.98	-2189.88	261.31	1516.31	-2357.02	184.38	1639.63	-2333.84	85.24	1701.27	-187.74	1277.35	71.53	411.81	1269.46	72.74	-184.68
3.68000	-2023.29	216.91	-11.33	-2126.68	224.38	14.28	-2637.54	301.79	23.89	-2430.41	299.89	202.96	-2612.53	59.40	-8.32	-3498.29	139.71	50.89	-2682.25	253.28	-210.11	-2284.93	214.85	-117.23	-2287.30	167.34	1243.31	0.00	0.00	0.00	-1665.66	102.49	1552.98	-2201.58	263.34	1519.22	-2347.87	182.83	1639.82	-2326.19	86.09	1701.30	-187.48	1278.02	71.18	411.78	1269.71	72.80	-184.81
3.69000	-2013.22	216.16	-12.96	-2097.79	227.12	18.92	-2627.63	302.69	23.32	-2418.35	301.01	202.67	-2626.43	58.38	-13.69	-3495.94	141.75	51.49	-2675.17	252.24	-211.97	-2278.81	214.22	-116.96	-2286.72	169.43	1245.22	0.00	0.00	0.00	-1665.66	102.49	1552.98	-2181.23	266.10	1520.44	-2338.70	181.29	1640.01	-2318.51	86.94	1701.33	-183.02	1276.92	72.31	412.87	1270.22	72.84	-185.07
3.70000	-2002.33	215.54	-13.84	-2087.56	226.26	16.67	-2617.65	303.59	22.76	-2406.27	302.13	202.38	-2615.55	57.88	-15.80	-3493.47	143.78	52.08	-2668.06	251.19	-213.79	-2272.69	213.59	-116.66	-2267.52	172.50	1247.40	0.00	0.00	0.00	-1665.66	102.49	1552.98	-2180.46	268.46	1523.06	-2329.49	179.74	1640.22	-2310.79	87.81	1701.34	-189.02	1277.61	70.93	411.59	1270.64	72.50	-185.24
3.71000	-1990.77	215.03	-14.02	-2064.73	224.32	25.74	-2607.58	304.47	22.20	-2394.15	303.23	202.08	-2606.14	58.19	-17.76	-3490.89	145.79	52.68	-2660.92	250.13	-215.56	-2266.57	212.94	-116.33	-2241.64	175.22	1248.54	0.00	0.00	0.00	-1665.66	102.49	1552.98	-2176.41	268.25	1525.30	-2320.25	178.20	1640.43	-2303.04	88.69	1701.34	-191.99	1278.23	70.55	403.54	1273.00	71.93	-184.13
3.72000	-1978.63	214.64	-13.55	-2083.39	229.35	18.76	-2597.43	305.34	21.65	-2382.01	304.31	201.76	-2586.27	58.03	-17.98	-3488.19	147.79	53.27	-2653.74	249.06	-217.28	-2260.46	212.29	-115.98	-2254.67	176.70	1249.84	0.00	0.00	0.00	-1665.66	102.49	1552.98	-2153.26	271.72	1527.47	-2310.99	176.67	1640.65	-2295.25	89.58	1701.33	-188.38	1275.97	71.18	408.42	1271.18	72.29	-184.93
3.73000	-1966.04	214.35	-12.49	-2074.19	229.97	21.21	-2587.21	306.20	21.11	-2369.84	305.38	201.44	-2578.45	56.94	-16.55	-3485.37	149.78	53.86	-2646.54	248.00	-218.94	-2254.35	211.64	-115.60	-2247.51	177.43	1251.06	0.00	0.00	0.00	-1665.66	102.49	1552.98	-2127.75	273.24	1529.49	-2301.69	175.14	1640.88	-2287.44	90.49	1701.31	-189.07	1276.04	71.06	411.71	1270.20	72.76	-185.50
3.74000	-1953.12	214.17	-10.90	-2074.68	230.76	20.48	-2576.90	307.04	20.58	-2357.63	306.43	201.10	-2552.84	57.43	-10.57	-3482.42	151.75	54.45	-2639.31	246.92	-220.56	-2248.24	210.97	-115.20	-2221.19	178.03	1251.88	0.00	0.00	0.00	-1665.66	102.49	1552.98	-2131.00	273.62	1531.16	-2292.37	173.61	1641.12	-2279.59	91.40	1701.28	-189.03	1276.01	71.25	412.66	1270.28	72.77	-184.67
3.75000	-1939.99	214.08	-8.82	-2114.72	228.44	13.11	-2566.52	307.87	20.05	-2345.41	307.47	200.75	-2546.05	58.44	-8.52	-3479.35	153.71	55.04	-2632.05	245.84	-222.12	-2242.14	210.31	-114.77	-2225.52	178.94	1253.18	0.00	0.00	0.00	-1665.66	102.49	1552.98	-2109.04	274.58	1532.96	-2283.01	172.08	1641.36	-2271.70	92.33	1701.24	-191.65	1278.04	70.36	412.65	1270.18	72.88	-185.29
3.76000	-1926.75	214.09	-6.31	-2115.67	230.71	14.49	-2556.05	308.68	19.53	-2333.15	308.49	200.39	-2540.73	60.39	-6.96	-3476.16	155.66	55.62	-2624.76	244.75	-223.63	-2236.03	209.63	-114.31	-2208.22	179.39	1254.57	0.00	0.00	0.00	-1665.66	102.49	1552.98	-2101.00	276.20	1533.70	-2273.63	170.56	1641.61	-2263.79	93.27	1701.19	-187.60	1277.93	71.11	412.73	1270.43	72.85	-184.78
3.77000	-1913.54	214.18	-3.42	-2127.88	228.89	12.61	-2545.50	309.48	19.02	-2320.87	309.50	200.02	-2517.86	64.27	-3.26	-3472.84	157.59	56.21	-2617.45	243.65	-225.09	-2229.93	208.95	-113.82	-2206.78	181.75	1256.36	0.00	0.00	0.00	-1665.66	102.49	1552.98	-2091.07	276.02	1536.17	-2264.22	169.05	1641.87	-2255.84	94.22	1701.12	-185.59	1277.63	71.62	411.68	1270.66	72.53	-184.64
3.78000	-1900.46	214.36	-0.21	-2058.98	229.39	22.20	-2534.87	310.27	18.51	-2308.56	310.49	199.64	-2499.28	68.43	-2.21	-3469.39	159.50	56.79	-2610.10	242.55	-226.50	-2223.84	208.26	-113.31	-2172.92	182.86	1258.11	0.00	0.00	0.00	-1665.66	102.49	1552.98	-2082.40	275.57	1537.51	-2254.77	167.54	1642.14	-2247.86	95.18	1701.05	-188.84	1278.20	70.76	411.90	1271.05	72.52	-185.06
3.79000	-1887.64	214.61	3.27	-2095.75	229.42	17.01	-2524.16	311.04	18.02	-2296.23	311.46	199.24	-2470.27	74.78	0.78	-3465.80	161.40	57.37	-2602.72	241.44	-227.85	-2217.75	207.57	-112.77	-2174.70	183.66	1259.59	0.00	0.00	0.00	-1665.66	102.49	1552.98	-2068.76	276.40	1538.88	-2245.30	166.03	1642.42	-2239.84	96.15	1700.96	-188.15	1275.53	71.77	411.70	1270.62	72.61	-184.67
3.80000	-1875.19	214.94	6.96	-2083.92	227.56	18.43	-2513.36	311.80	17.53	-2283.87	312.42	198.84	-2429.43	78.69	4.05	-3462.08	163.28	57.94	-2595.32	240.32	-229.14	-2211.66	206.86	-112.19	-2175.60	185.35	1260.31	0.00	0.00	0.00	-1665.66	102.49	1552.98	-2055.22	275.50	1539.68	-2235.80	164.53	1642.70	-2231.79	97.14	1700.87	-186.50	1276.92	71.51	412.47	1270.37	72.72	-184.61
3.81000	-1863.23	215.33	10.81	-2120.55	232.68	12.28	-2502.49	312.54	17.06	-2271.49	313.35	198.42	-2402.59	84.65	4.97	-3458.23	165.15	58.52	-2587.88	239.20	-230.38	-2205.58	206.16	-111.60	-2166.65	185.21	1262.39	0.00	0.00	0.00	-1665.66	102.49	1552.98	-2042.44	275.32	1540.87	-2226.27	163.03	1642.99	-2223.70	98.14	1700.76	-189.44	1277.40	70.69	413.06	1270.30	72.93	-184.36
3.82000	-1851.88	215.79	14.77	-2108.33	228.53	13.03	-2491.53	313.27	16.59	-2259.08	314.27	197.99	-2389.51	89.83	3.76	-3454.23	166.99	59.09	-2580.42	238.07	-231.56	-2199.50	205.44	-110.97	-2151.91	188.34	1263.14	0.00	0.00	0.00	-1665.66	102.49	1552.98	-2063.51	274.81	1543.28	-2216.72	161.54	1643.29	-2215.58	99.14	1700.64	-191.50	1276.96	70.75	408.70	1269.32	74.11	-184.88
3.83000	-1841.26	216.31	18.79	-2116.65	228.89	9.96	-2480.48	313.98	16.13	-2246.66	315.18	197.56	-2350.37	95.27	5.84	-3450.10	168.82	59.66	-2572.93	236.94	-232.68	-2193.42	204.72	-110.31	-2153.69	190.21	1264.37	0.00	0.00	0.00	-1665.66	102.49	1552.98	-2045.71	275.05	1543.23	-2207.13	160.06	1643.60	-2207.43	100.16	1700.50	-188.91	1277.36	70.73	411.96	1269.94	73.47	-185.31
3.84000	-1831.48	216.88	22.80	-2045.96	228.11	26.75	-2469.36	314.67	15.68	-2234.21	316.06	197.11	-2328.76	99.60	4.51	-3445.82	170.64	60.22	-2565.41	235.80	-233.75	-2187.35	203.99	-109.62	-2132.91	191.37	1266.20	0.00	0.00	0.00	-1665.66	102.49	1552.98	-2021.48	275.72	1543.64	-2197.51	158.58	1643.92	-2199.24	101.20	1700.36	-191.17	1278.70	70.16	412.76	1270.52	72.76	-184.80
3.85000	-1822.66	217.50	26.75	-2084.04	228.23	20.51	-2458.14	315.35	15.25	-2221.74	316.93	196.65	-2302.89	102.73	3.57	-3441.40	172.43	60.78	-2557.86	234.65	-234.75	-2181.29	203.26	-108.91	-2135.10	191.36	1266.52	0.00	0.00	0.00	-1665.66	102.49	1552.98	-2006.65	275.74	1544.18	-2187.87	157.10	1644.25	-2191.02	102.24	1700.21	-182.54	1278.24	71.92	412.02	1270.42	72.65	-184.09
3.86000	-1814.92	218.16	30.60	-2107.26	231.57	14.26	-2446.85	316.02	14.82	-2209.25	317.77	196.17	-2280.98	106.34	3.13	-3436.83	174.20	61.34	-2550.29	233.50	-235.70	-2175.23	202.52	-108.16	-2134.79	192.80	1266.22	0.00	0.00	0.00	-1665.66	102.49	1552.98	-2008.34	275.61	1544.30	-2178.20	155.64	1644.58	-2182.76	103.29	1700.04	-189.04	1277.91	70.94	412.76	1270.14	72.85	-184.27
3.87000	-1808.38	218.86	34.29	-2115.70	229.25	12.72	-2435.47	316.67	14.40	-2196.75	318.60	195.69	-2246.38	109.44	3.81	-3432.12	175.96	61.90	-2542.68	232.34	-236.58	-2169.18	201.77	-107.39	-2112.30	193.62	1267.06	0.00	0.00	0.00	-1665.66	102.49	1552.98	-2010.42	274.59	1545.21	-2168.50	154.17	1644.93	-2174.47	104.36	1699.86	-190.94	1279.59	69.89	412.08	1270.63	72.54	-185.31
3.88000	-1803.15	219.60	37.76	-2084.08	230.66	20.67	-2424.00	317.30	14.00	-2184.22	319.41	195.20	-2218.13	111.01	2.67	-3427.25	177.69	62.46	-2535.05	231.17	-237.41	-2163.13	201.01	-106.59	-2112.99	193.57	1267.02	0.00	0.00	0.00	-1665.66	102.49	1552.98	-2003.48	276.68	1545.82	-2158.77	152.72	1645.28	-2166.14	105.44	1699.67	-188.50	1278.28	70.86	406.51	1270.73	73.39	-185.21
3.89000	-1799.36	220.37	40.95	-2066.74	230.19	24.73	-2412.45	317.91	13.61	-2171.68	320.20	194.69	-2196.09	112.18	0.15	-3422.24	179.41	63.01	-2527.38	230.00	-238.17	-2157.08	200.25	-105.75	-2092.03	195.56	1268.02	0.00	0.00	0.00	-1665.66	102.49	1552.98	-1986.14	277.05	1546.01	-2149.01	151.27	1645.64	-2157.78	106.53	1699.46	-186.30	1276.17	72.03	401.35	1271.18	72.86	-184.70
3.90000	-1797.11	221.16	43.83	-2065.93	228.91	24.12	-2400.81	318.51	13.23	-2159.11	320.97	194.18	-2160.78	111.65	1.05	-3417.06	181.10	63.55	-2519.69	228.82	-238.87	-2151.05	199.48	-104.89	-2071.74	196.77	1267.72	0.00	0.00	0.00	-1665.66	102.49	1552.98	-1999.13	275.73	1546.85	-2139.22	149.83	1646.01	-2149.38	107.63	1699.25	-185.55	1276.37	72.08	409.80	1270.13	73.01	-184.63
3.91000	-1796.53	221.97	46.32	-2076.32	227.73	21.23	-2389.09	319.09	12.86	-2146.53	321.72	193.65	-2131.26	110.15	-0.11	-3411.73	182.77	64.10	-2511.98	227.63	-239.51	-2145.02	198.70	-103.99	-2085.90	196.05	1267.35	0.00	0.00	0.00	-1665.66	102.49	1552.98	-1979.45	274.81	1546.34	-2129.41	148.39	1646.39	-2140.95	108.75	1699.02	-189.60	1277.13	71.18	412.41	1270.39	72.92	-184.99
3.92000	-1797.74	222.79	48.39	-2092.59	227.56	18.45	-2377.27	319.65	12.50	-2133.94	322.45	193.12	-2096.80	109.28	1.88	-3406.25	184.42	64.64	-2504.23	226.44	-240.08	-2138.99	197.92	-103.06	-2066.16	196.76	1266.38	0.00	0.00	0.00	-1665.66	102.49	1552.98	-1961.23	275.34	1547.17	-2119.57	146.96	1646.78	-2132.48	109.87	1698.78	-186.36	1276.23	72.01	403.50	1271.41	72.27	-185.03
3.93000	-1800.85	223.62	49.96	-2083.31	228.31	22.61	-2365.38	320.19	12.15	-2121.33	323.15	192.57	-2039.62	107.88	6.85	-3400.60	186.05	65.18	-2496.46	225.24	-240.59	-2132.97	197.13	-102.10	-2063.39	197.43	1266.28	0.00	0.00	0.00	-1665.66	102.49	1552.98	-1928.89	274.07	1546.07	-2109.70	145.54	1647.17	-2123.98	111.01	1698.52	-185.90	1276.64	72.10	409.44	1270.85	72.06	-184.40
3.94000	-1805.98	224.46	51.00	-2136.85	228.10	10.39	-2353.39	320.72	11.82	-2108.70	323.84	192.01	-1997.63	106.18	12.52	-3394.79	187.65	65.71	-2488.65	224.04	-241.04	-2126.96	196.33	-101.12	-2051.70	197.82	1266.32	0.00	0.00	0.00	-1665.66	102.49	1552.98	-1940.75	275.33	1546.57	-2099.80	144.12	1647.58	-2115.44	112.16	1698.26	-188.49	1278.29	70.72	412.75	1270.08	72.68	-184.95
3.95000	-1813.24	225.30	51.44	-2096.36	228.65	19.49	-2341.32	321.23	11.50	-2096.06	324.50	191.44	-1958.08	105.89	14.48	-3388.82	189.24	66.25	-2480.82	222.83	-241.42	-2120.95	195.53	-100.09	-2038.93	197.72	1265.34	0.00	0.00	0.00	-1665.66	102.49	1552.98	-1937.46	273.91	1545.74	-2089.88	142.71	1648.00	-2106.87	113.32	1697.98	-186.44	1276.99	71.47	412.55	1270.15	72.77	-185.21
3.96000	-1822.77	226.14	51.24	-2088.73	230.53	20.08	-2329.16	321.72	11.20	-2083.41	325.15	190.86	-1920.41	105.74	16.43	-3382.67	190.79	66.77	-2472.96	221.61	-241.73	-2114.96	194.72	-99.04	-2040.89	197.77	1264.85	0.00	0.00	0.00	-1665.66	102.49	1552.98	-1914.42	275.17	1544.15	-2079.92	141.31	1648.42	-2098.26	114.50	1697.68	-187.41	1277.13	71.15	411.43	1270.20	72.04	-184.57
3.97000	-1834.67	226.96	50.33	-2091.47	233.50	17.38	-2316.91	322.19	10.90	-2070.74	325.77	190.27	-1884.59	105.74	18.37	-3376.37	192.33	67.30	-2465.08	220.39	-241.97	-2108.96	193.90	-97.96	-2027.46	197.80	1263.97	0.00	0.00	0.00	-1665.66	102.49	1552.98	-1901.53	273.23	1544.55	-2069.94	139.92	1648.86	-2089.61	115.68	1697.38	-189.02	1275.63	71.39	399.90	1273.08	70.92	-184.21
3.98000	-1849.05	227.77	48.67	-2101.91	234.85	13.69	-2304.57	322.65	10.63	-2058.07	326.37	189.67	-1850.56	105.86	20.30	-3369.89	193.84	67.82	-2457.16	219.16	-242.15	-2102.98	193.07	-96.84	-2013.41	197.53	1263.05	0.00	0.00	0.00	-1665.66	102.49	1552.98	-1887.47	271.38	1542.59	-2059.93	138.53	1649.30	-2080.93	116.88	1697.06	-187.63	1274.92	71.92	408.41	1271.49	72.16	-185.29
3.99000	-1866.05	228.56	46.20	-2108.98	234.51	11.60	-2292.14	323.08	10.36	-2045.38	326.94	189.06	-1818.29	106.12	22.21	-3363.23	195.32	68.33	-2449.22	217.92	-242.26	-2097.00	192.24	-95.69	-2001.31	198.37	1262.60	0.00	0.00	0.00	-1665.66	102.49	1552.98	-1883.86	271.04	1542.35	-2049.90	137.15	1649.75	-2072.21	118.09	1696.73	-185.99	1276.31	72.12	412.22	1270.98	72.48	-184.48
4.00000	-1885.77	229.33	42.87	-2121.67	234.50	8.90	-2279.62	323.50	10.11	-2032.68	327.50	188.44	-1787.73	106.48	24.10	-3356.41	196.78	68.85	-2441.25	216.68	-242.30	-2091.03	191.40	-94.51	-1985.67	198.77	1262.65	0.00	0.00	0.00	-1665.66	102.49	1552.98	-1895.29	271.96	1542.70	-2039.83	135.78	1650.22	-2063.45	119.31	1696.39	-188.28	1279.32	70.61	412.38	1270.04	72.14	-184.83
4.01000	-1908.34	230.06	38.62	-2140.84	233.31	5.10	-2267.01	323.89	9.88	-2019.97	328.03	187.80	-1758.84	106.96	25.96	-3349.41	198.22	69.36	-2433.26	215.43	-242.26	-2085.07	190.55	-93.29	-1997.97	198.28	1261.79	0.00	0.00	0.00	-1665.66	102.49	1552.98	-1888.33	271.65	1542.05	-2029.74	134.42	1650.69	-2054.66	120.55	1696.03	-188.97	1278.05	70.79	412.17	1270.14	72.62	-185.54
4.02000	-1933.87	230.77	33.39	-2120.46	237.11	10.33	-2254.32	324.27	9.65	-2007.25	328.53	187.16	-1731.58	107.54	27.78	-3342.22	199.62	69.86	-2425.23	214.18	-242.16	-2079.12	189.70	-92.05	-1987.02	196.81	1261.02	0.00	0.00	0.00	-1665.66	102.49	1552.98	-1879.49	271.21	1541.62	-2019.63	133.07	1651.17	-2045.84	121.79	1695.66	-186.09	1275.57	72.20	412.66	1270.29	72.84	-185.20
4.03000	-1962.48	231.43	27.15	-2137.39	234.92	3.51	-2241.53	324.63	9.45	-1994.52	329.02	186.51	-1705.91	108.22	29.56	-3334.86	201.00	70.36	-2417.18	212.92	-241.99	-2073.18	188.84	-90.77	-1967.17	196.48	1259.98	0.00	0.00	0.00	-1665.66	102.49	1552.98	-1860.76	269.37	1540.04	-2009.48	131.72	1651.67	-2036.97	123.05	1695.27	-190.90	1277.36	70.70	407.78	1270.88	73.51	-185.06
4.04000	-1994.29	232.05	19.82	-2077.65	235.61	15.82	-2228.65	324.96	9.26	-1981.79	329.48	185.84	-1681.77	108.98	31.29	-3327.32	202.36	70.86	-2409.10	211.65	-241.74	-2067.24	187.97	-89.45	-1952.30	195.67	1258.52	0.00	0.00	0.00	-1665.66	102.49	1552.98	-1844.38	269.98	1539.88	-1999.31	130.38	1652.17	-2028.07	124.32	1694.87	-188.94	1278.90	70.52	410.20	1270.35	72.95	-185.69
4.05000	-2029.40	232.62	11.36	-2107.41	236.69	8.79	-2215.68	325.28	9.08	-1969.04	329.91	185.17	-1659.14	109.83	32.97	-3319.59	203.68	71.35	-2401.00	210.38	-241.42	-2061.31	187.09	-88.10	-1956.43	195.35	1258.49	0.00	0.00	0.00	-1665.66	102.49	1552.98	-1831.86	269.16	1538.68	-1989.11	129.05	1652.68	-2019.13	125.60	1694.46	-184.17	1277.28	72.15	410.80	1270.85	72.32	-185.32
4.06000	-2061.50	232.54	2.84	-2067.82	233.91	17.10	-2202.61	325.58	8.93	-1956.29	330.32	184.48	-1637.96	110.74	34.59	-3311.67	204.98	71.84	-2392.87	209.10	-241.03	-2055.39	186.21	-86.72	-1941.77	195.57	1257.48	0.00	0.00	0.00	-1665.66	102.49	1552.98	-1831.61	268.46	1537.80	-1978.89	127.74	1653.20	-2010.16	126.89	1694.04	-184.93	1276.99	72.21	411.91	1270.44	72.68	-185.09
4.07000	-2070.91	233.79	1.81	-2090.59	236.14	13.75	-2189.46	325.85	8.78	-1943.54	330.71	183.79	-1618.20	111.72	36.15	-3303.57	206.25	72.32	-2384.71	207.81	-240.56	-2049.48	185.31	-85.30	-1933.09	194.38	1256.06	0.00	0.00	0.00	-1665.66	102.49	1552.98	-1825.81	266.85	1536.93	-1968.64	126.43	1653.73	-2001.14	128.20	1693.60	-188.34	1275.74	71.56	411.89	1269.71	72.40	-183.95
4.08000	-2091.24	231.03	-2.84	-2125.62	236.08	5.17	-2176.21	326.11	8.66	-1930.78	331.07	183.08	-1599.81	112.76	37.64	-3295.28	207.49	72.80	-2376.52	206.52	-240.02	-2043.58	184.41	-83.85	-1930.35	194.18	1255.32	0.00	0.00	0.00	-1665.66	102.49	1552.98	-1809.83	264.90	1535.78	-1958.36	125.12	1654.28	-1992.09	129.52	1693.14	-188.78	1276.43	71.26	402.46	1271.00	72.39	-184.58
4.09000	-2092.54	226.57	-3.74	-2096.64	237.88	10.98	-2162.87	326.34	8.55	-1918.01	331.40	182.36	-1582.75	113.85	39.06	-3286.79	208.70	73.28	-2368.30	205.22	-239.41	-2037.69	183.51	-82.37	-1919.45	193.23	1253.75	0.00	0.00	0.00	-1665.66	102.49	1552.98	-1822.94	265.10	1536.45	-1948.05	123.83	1654.83	-1983.01	130.85	1692.68	-187.94	1277.23	71.26	409.16	1270.60	72.74	-184.82
4.10000	-2061.66	229.73	2.77	-2100.64	235.46	10.12	-2149.44	326.55	8.46	-1905.24	331.71	181.64	-1566.97	114.99	40.40	-3278.11	209.88	73.75	-2360.06	203.92	-238.71	-2031.81	182.59	-80.85	-1918.97	192.49	1253.11	0.00	0.00	0.00	-1665.66	102.49	1552.98	-1792.43	264.06	1534.71	-1937.72	122.55	1655.39	-1973.88	132.19	1692.20	-187.14	1277.67	71.31	404.25	1270.04	72.90	-185.14
4.11000	-2035.96	234.77	8.50	-2114.49	238.02	6.81	-2135.91	326.75	8.38	-1892.47	331.99	180.90	-1552.44	116.16	41.65	-3269.23	211.04	74.21	-2351.79	202.61	-237.94	-2025.93	181.67	-79.29	-1905.20	192.02	1251.65	0.00	0.00	0.00	-1665.66	102.49	1552.98	-1797.31	261.76	1534.31	-1927.36	121.28	1655.97	-1964.72	133.55	1691.70	-190.07	1277.65	71.12	401.70	1271.01	72.64	-184.90
4.12000	-2018.15	236.28	12.34	-2088.33	237.52	12.64	-2122.29	326.91	8.32	-1879.70	332.25	180.16	-1539.11	117.36	42.81	-3260.16	212.16	74.67	-2343.50	201.29	-237.09	-2020.07	180.74	-77.70	-1884.67	190.92	1251.25	0.00	0.00	0.00	-1665.66	102.49	1552.98	-1781.56	261.37	1532.30	-1916.98	120.02	1656.55	-1955.52	134.91	1691.19	-187.25	1274.27	72.55	408.81	1270.78	71.88	-184.48
4.13000	-2007.14	236.54	14.98	-2092.20	239.25	10.28	-2108.57	327.06	8.28	-1866.92	332.48	179.40	-1526.94	118.57	43.87	-3250.88	213.25	75.13	-2335.18	199.97	-236.17	-2014.22	179.80	-76.07	-1881.36	189.68	1250.04	0.00	0.00	0.00	-1665.66	102.49	1552.98	-1759.50	258.31	1531.89	-1906.57	118.76	1657.15	-1946.28	136.29	1690.67	-184.25	1275.99	72.14	411.91	1271.20	72.19	-184.97
4.14000	-2001.94	235.88	16.53	-2116.77	237.99	6.49	-2094.77	327.19	8.26	-1854.14	332.68	178.63	-1515.88	119.81	44.83	-3241.40	214.30	75.58	-2326.83	198.64	-235.16	-2008.38	178.86	-74.41	-1878.04	188.79	1247.96	0.00	0.00	0.00	-1665.66	102.49	1552.98	-1770.83	256.92	1531.93	-1896.13	117.52	1657.75	-1937.01	137.68	1690.13	-183.22	1277.54	72.34	412.03	1271.04	72.59	-184.88
4.15000	-2001.51	234.61	17.14	-2066.63	237.42	14.60	-2080.86	327.29	8.26	-1841.36	332.86	177.85	-1505.90	121.04	45.69	-3231.72	215.33	76.03	-2318.46	197.31	-234.07	-2002.54	177.90	-72.71	-1866.99	187.69	1247.04	0.00	0.00	0.00	-1665.66	102.49	1552.98	-1726.17	254.99	1528.23	-1885.67	116.29	1658.37	-1927.69	139.08	1689.57	-191.28	1277.82	70.61	412.12	1271.18	72.45	-185.07
4.16000	-2004.85	233.05	16.92	-2115.35	237.02	4.52	-2066.86	327.37	8.28	-1828.59	333.01	177.07	-1496.94	122.28	46.43	-3221.83	216.32	76.47	-2310.05	195.97	-232.91	-1996.72	176.94	-70.98	-1854.01	186.76	1246.29	0.00	0.00	0.00	-1665.66	102.49	1552.98	-1743.67	253.12	1528.85	-1875.18	115.07	1658.99	-1918.34	140.50	1689.00	-185.89	1276.07	72.02	411.73	1270.94	72.47	-184.24
4.17000	-2010.94	231.53	16.00	-2111.41	238.26	4.61	-2052.76	327.43	8.31	-1815.81	333.13	176.27	-1488.98	123.51	47.06	-3211.73	217.28	76.91	-2301.63	194.62	-231.66	-1990.91	175.97	-69.21	-1839.34	185.37	1244.91	0.00	0.00	0.00	-1665.66	102.49	1552.98	-1738.27	251.51	1528.58	-1864.66	113.85	1659.63	-1908.95	141.93	1688.42	-186.64	1277.14	71.34	411.61	1270.29	72.65	-184.04
4.18000	-2018.77	230.36	14.53	-2104.34	239.77	6.39	-2038.57	327.46	8.36	-1803.03	333.22	175.46	-1481.96	124.72	47.56	-3201.42	218.21	77.34	-2293.17	193.27	-230.33	-1985.11	175.00	-67.40	-1839.79	183.39	1243.64	0.00	0.00	0.00	-1665.66	102.49	1552.98	-1726.09	250.72	1527.20	-1854.12	112.65	1660.28	-1899.52	143.37	1687.82	-188.76	1277.15	71.14	411.96	1270.28	72.66	-184.57
4.19000	-2027.32	229.87	12.62	-2116.74	238.73	1.05	-2024.28	327.47	8.44	-1790.26	333.29	174.65	-1475.84	125.91	47.93	-3190.90	219.10	77.76	-2284.69	191.91	-228.92	-1979.32	174.01	-65.55	-1817.46	182.47	1243.80	0.00	0.00	0.00	-1665.66	102.49	1552.98	-1719.04	248.78	1526.40	-1843.55	111.46	1660.94	-1890.05	144.82	1687.21	-187.21	1275.22	72.16	412.90	1270.07	72.81	-184.68
4.20000	-2035.63	230.37	10.39	-2114.90	239.72	2.72	-2009.90	327.46	8.53	-1777.49	333.32	173.82	-1470.58	127.07	48.17	-3180.17	219.96	78.18	-2276.18	190.54	-227.43	-1973.55	173.02	-63.67	-1823.88	181.45	1242.38	0.00	0.00	0.00	-1665.66	102.49	1552.98	-1721.57	246.13	1525.35	-1832.96	110.28	1661.61	-1880.55	146.29	1686.58	-187.06	1277.52	71.58	404.80	1269.84	73.09	-185.26
4.21000	-2094.40	234.58	-2.91	-2097.01	237.53	5.50	-1995.42	327.42	8.64	-1764.72	333.33	172.98	-1466.14	128.19	48.26	-3169.21	220.78	78.60	-2267.65	189.17	-225.85	-1967.78	172.02	-61.75	-1808.13	179.40	1242.10	0.00	0.00	0.00	-1665.66	102.49	1552.98	-1705.25	243.39	1524.46	-1822.34	109.12	1662.29	-1871.00	147.76	1685.94	-185.58	1277.83	71.62	409.35	1270.42	72.76	-184.67
4.22000	-2022.90	233.01	11.95	-2093.13	236.85	5.61	-1980.84	327.37	8.78	-1751.96	333.31	172.13	-1462.48	129.26	48.21	-3158.04	221.57	79.01	-2259.09	187.80	-224.18	-1962.03	171.01	-59.80	-1794.92	178.22	1241.96	0.00	0.00	0.00	-1665.66	102.49	1552.98	-1697.65	241.61	1525.25	-1811.70	107.96	1662.98	-1861.42	149.25	1685.28	-186.87	1279.50	70.79	411.45	1270.83	72.42	-183.93
4.23000	-2032.01	232.01	10.19	-2078.80	238.71	7.84	-1966.16	327.28	8.93	-1739.20	333.26	171.28	-1459.54	130.28	48.01	-3146.65	222.33	79.41	-2250.51	186.41	-222.43	-1956.29	170.00	-57.80	-1781.19	176.74	1242.41	0.00	0.00	0.00	-1665.66	102.49	1552.98	-1680.27	239.55	1524.23	-1801.03	106.81	1663.69	-1851.79	150.75	1684.61	-184.46	1278.14	71.75	412.41	1270.36	72.77	-184.94
4.24000	-2055.18	230.76	3.81	-2084.07	238.05	6.26	-1951.38	327.17	9.10	-1726.45	333.17	170.41	-1457.30	131.24	47.65	-3135.04	223.04	79.81	-2241.90	185.02	-220.60	-1950.56	168.97	-55.77	-1767.98	175.13	1243.00	0.00	0.00	0.00	-1665.65	102.49	1552.98	-1675.98	236.81	1524.82	-1790.34	105.68	1664.40	-1842.13	152.27	1683.92	-185.00	1275.57	72.07	412.61	1270.80	72.69	-185.56
4.25000	-2044.76	232.97	4.93	-2067.20	238.03	9.86	-1936.51	327.04	9.30	-1713.70	333.06	169.53	-1455.70	132.13	47.13	-3123.20	223.72	80.20	-2233.26	183.63	-218.68	-1944.84	167.94	-53.70	-1761.09	174.08	1244.19	0.00	0.00	0.00	-1655.33	100.90	1551.85	-1675.40	236.10	1526.30	-1779.62	104.56	1665.13	-1832.43	153.79	1683.21	-189.35	1278.83	70.12	405.66	1271.80	72.54	-185.83
4.26000	-2047.57	232.92	4.65	-2042.22	237.24	23.31	-1921.53	326.88	9.52	-1700.97	332.92	168.65	-1454.70	132.95	46.44	-3111.13	224.37	80.59	-2224.60	182.23	-216.67	-1939.13	166.90	-51.59	-1745.00	172.13	1245.80	0.00	0.00	0.00	-1637.68	98.40	1552.82	-1666.09	233.60	1526.39	-1768.87	103.45	1665.87	-1822.68	155.33	1682.49	-190.51	1276.38	70.98	410.21	1270.44	72.24	-185.05
4.27000	-2031.45	231.05	7.27	-2025.43	236.81	31.36	-1906.46	326.70	9.75	-1688.24	332.75	167.75	-1454.27	133.68	45.58	-3098.84	224.97	80.97	-2215.91	180.82	-214.57	-1933.44	165.85	-49.45	-1742.23	170.56	1247.30	0.00	0.00	0.00	-1633.58	96.64	1554.04	-1651.31	230.97	1529.09	-1758.10	102.35	1666.62	-1812.90	156.88	1681.76	-190.89	1276.41	70.84	412.10	1269.50	72.30	-185.07
4.28000	-2056.14	232.13	0.33	-2018.94	236.85	35.56	-1891.29	326.49	10.01	-1675.51	332.55	166.85	-1454.36	134.32	44.54	-3086.31	225.54	81.35	-2207.19	179.41	-212.38	-1927.76	164.79	-47.26	-1721.31	168.43	1259.92	0.00	0.00	0.00	-1618.51	94.05	1555.16	-1630.31	228.62	1531.25	-1747.31	101.27	1667.38	-1803.08	158.45	1681.00	-189.65	1276.31	71.18	412.35	1269.82	72.30	-185.86
4.29000	-2047.85	232.91	0.25	-2019.67	237.27	36.61	-1876.02	326.26	10.30	-1662.80	332.31	165.93	-1454.92	134.87	43.32	-3073.56	226.07	81.72	-2198.45	177.99	-210.11	-1922.09	163.73	-45.04	-1713.31	165.52	1263.63	0.00	0.00	0.00	-1603.76	91.77	1557.10	-1615.29	226.33	1533.88	-1736.49	100.19	1668.15	-1793.22	160.02	1680.24	-191.83	1278.87	69.98	403.42	1270.41	72.55	-184.54
4.30000	-2029.54	233.15	1.19	-2024.57	237.99	35.21	-1860.64	326.00	10.60	-1650.10	332.05	165.00	-1455.92	135.31	41.90	-3060.57	226.56	82.08	-2189.69	176.56	-207.74	-1916.44	162.65	-42.77	-1703.12	163.77	1265.46	0.00	0.00	0.00	-1594.96	89.29	1559.62	-1607.88	225.63	1536.63	-1725.64	99.13	1668.93	-1783.32	161.61	1679.45	-187.86	1277.55	71.23	409.06	1270.60	72.67	-184.02
4.31000	-2043.52	233.24	-5.64	-2030.55	238.94	32.06	-1845.17	325.72	10.93	-1637.40	331.75	164.07	-1462.83	138.15	33.33	-3047.34	227.01	82.44	-2180.89	175.13	-205.28	-1910.80	161.57	-40.47	-1686.44	162.21	1267.09	0.00	0.00	0.00	-1596.93	88.47	1562.16	-1625.65	224.18	1539.26	-1714.77	98.09	1669.73	-1773.38	163.21	1678.65	-186.94	1276.36	71.87	406.34	1268.87	73.48	-184.69
4.32000	-2030.18	234.27	-6.53	-2034.56	240.03	27.87	-1829.59	325.41	11.28	-1624.72	331.42	163.13	-1457.33	136.95	39.38	-3033.87	227.43	82.79	-2172.08	173.69	-202.73	-1905.17	160.48	-38.12	-1684.55	161.96	1268.34	0.00	0.00	0.00	-1580.74	87.82	1564.08	-1625.07	222.38	1542.19	-1703.88	97.05	1670.54	-1763.40	164.83	1677.84	-187.01	1275.68	71.74	402.40	1267.99	73.99	-184.80
4.33000	-2033.38	235.37	-10.75	-2033.56	241.20	23.31	-1813.92	325.07	11.65	-1612.05	331.06	162.17	-1472.79	139.44	29.04	-3020.17	227.80	83.13	-2163.23	172.25	-200.09	-1899.56	159.38	-35.74	-1672.85	160.54	1268.88	0.00	0.00	0.00	-1571.45	85.95	1566.25	-1600.43	220.66	1544.59	-1692.96	96.03	1671.36	-1753.38	166.45	1677.01	-191.02	1276.63	70.46	403.10	1270.11	73.41	-183.88
4.34000	-2008.99	235.83	-9.02	-2059.64	241.22	11.79	-1798.14	324.70	12.05	-1599.39	330.66	161.21	-1457.35	136.07	38.67	-3006.22	228.13	83.47	-2154.37	170.80	-197.36	-1893.96	158.27	-33.32	-1663.77	159.63	1269.27	0.00	0.00	0.00	-1562.44	85.04	1568.57	-1582.28	219.41	1547.00	-1682.01	95.02	1672.19	-1743.32	168.09	1676.16	-192.36	1279.16	69.97	410.09	1270.43	72.89	-183.64
4.35000	-1990.39	237.41	-11.20	-2031.59	242.20	14.23	-1782.26	324.31	12.47	-1586.74	330.23	160.23	-1468.27	137.94	30.43	-2992.02	228.42	83.80	-2145.47	169.35	-194.53	-1888.37	157.16	-30.85	-1661.66	159.25	1269.57	0.00	0.00	0.00	-1548.16	84.36	1570.28	-1587.60	219.58	1549.69	-1671.05	94.03	1673.03	-1733.21	169.74	1675.29	-188.87	1277.68	70.83	412.44	1270.44	72.76	-183.45
4.36000	-1974.48	240.25	-9.50	-1988.71	245.47	23.78	-1766.28	323.90	12.91	-1574.11	329.77	159.25	-1457.33	135.41	38.84	-2977.58	228.67	84.13	-2136.55	167.89	-191.61	-1882.80	156.03	-28.35	-1647.58	157.54	1270.45	0.00	0.00	0.00	-1541.98	84.63	1572.21	-1566.89	218.69	1551.03	-1660.05	93.04	1673.89	-1723.07	171.40	1674.41	-191.62	1279.28	70.11	411.89	1270.92	72.48	-183.50
4.37000	-1957.01	244.09	-6.83	-1953.30	248.47	31.62	-1750.19	323.45	13.38	-1561.50	329.28	158.26	-1464.41	137.50	32.09	-2962.89	228.88	84.45	-2127.61	166.42	-188.59	-1877.25	154.90	-25.80	-1637.47	157.52	1271.36	0.00	0.00	0.00	-1534.64	83.76	1573.76	-1549.73	218.60	1553.13	-1649.04	92.07	1674.76	-1712.89	173.08	1673.51	-185.17	1278.16	71.88	411.84	1270.87	72.51	-183.70
4.38000	-1929.28	249.00	-1.77	-1934.50	251.99	35.50	-1734.00	322.98	13.88	-1548.89	328.75	157.26	-1455.98	138.87	32.70	-2947.95	229.04	84.76	-2118.64	164.95	-185.48	-1871.71	153.76	-23.22	-1629.67	156.60	1272.22	0.00	0.00	0.00	-1525.92	82.92	1574.78	-1541.95	218.18	1554.57	-1638.86	90.22	1675.84	-1702.66	174.77	1672.60	-187.21	1277.17	71.68	412.67	1270.16	72.96	-184.17
4.39000	-1897.25	252.97	2.38	-1931.83	255.36	35.24	-1717.71	322.48	14.40	-1536.31	328.19	156.25	-1456.34	134.78	38.63	-2932.76	229.16	85.07	-2109.65	163.47	-182.27	-1866.18	152.61	-20.59	-1618.07	156.77	1273.32	0.00	0.00	0.00	-1514.89	82.57	1576.16	-1544.86	216.87	1555.52	-1629.00	88.40	1676.68	-1692.39	176.47	1671.67	-191.16	1278.22	70.56	412.17	1270.34	72.70	-184.63
4.40000	-1869.84	256.58	4.89	-1889.72	258.18	41.41	-1701.31	321.96	14.94	-1523.74	327.59	155.23	-1466.34	137.23	30.39	-2917.31	229.24	85.36	-2100.63	161.99	-178.96	-1860.67	151.45	-17.92	-1612.84	154.75	1274.39	0.00	0.00	0.00	-1504.79	83.32	1576.89	-1540.47	216.56	1556.37	-1618.56	87.05	1677.55	-1682.09	178.19	1670.72	-191.90	1277.97	70.15	412.36	1270.62	72.64	-184.82
4.41000	-1859.91	258.71	3.63	-1870.70	258.40	42.20	-1684.81	321.40	15.51	-1511.19	326.96	154.20	-1464.14	136.35	31.02	-2901.61	229.28	85.66	-2091.59	160.50	-175.55	-1855.17	150.28	-15.21	-1603.59	154.06	1275.11	0.00	0.00	0.00	-1502.78	84.28	1578.01	-1529.22	217.46	1557.87	-1609.68	87.98	1678.53	-1671.74	179.91	1669.75	-192.95	1278.86	69.89	401.45	1272.12	71.72	-184.44
4.42000	-1833.14	260.39	4.94	-1841.17	260.98	44.58	-1668.20	320.82	16.10	-1498.65	326.29	153.16	-1457.49	135.21	38.09	-2885.64	229.27	85.94	-2082.52	159.00	-172.05	-1849.69	149.11	-12.45	-1598.37	153.83	1276.02	0.00	0.00	0.00	-1497.07	83.81	1578.88	-1509.45	218.67	1557.96	-1598.79	86.56	1679.15	-1661.35	181.65	1668.77	-192.02	1277.86	70.20	399.73	1271.03	72.29	-184.63
4.43000	-1802.35	261.44	6.39	-1817.47	260.79	45.02	-1651.49	320.21	16.72	-1486.14	325.59	152.11	-1456.88	134.89	38.47	-2869.42	229.22	86.22	-2073.42	157.50	-168.45	-1844.22	147.92	-9.66	-1585.56	152.86	1276.89	0.00	0.00	0.00	-1485.12	83.64	1579.39	-1532.64	216.74	1559.92	-1587.65	84.50	1679.58	-1650.92	183.40	1667.77	-191.50	1276.90	70.58	408.31	1270.38	72.46	-185.68
4.44000	-1769.29	260.25	7.74	-1798.58	261.03	44.91	-1634.67	319.57	17.37	-1473.64	324.85	151.05	-1455.47	132.86	39.45	-2852.93	229.12	86.49	-2064.31	155.99	-164.75	-1838.77	146.73	-6.82	-1580.61	151.84	1277.84	0.00	0.00	0.00	-1474.58	84.55	1579.13	-1506.08	217.44	1558.41	-1578.90	86.47	1680.51	-1640.44	185.17	1666.75	-187.32	1276.65	71.58	412.28	1269.34	72.59	-185.32
4.45000	-1740.38	259.15	8.29	-1745.30	259.29	48.41	-1617.75	318.90	18.04	-1461.16	324.08	149.99	-1455.17	132.51	39.80	-2836.18	228.98	86.76	-2055.16	154.48	-160.94	-1833.34	145.53	-3.94	-1568.26	150.47	1278.29	0.00	0.00	0.00	-1457.88	84.22	1578.79	-1493.91	217.32	1558.04	-1568.41	85.78	1680.80	-1629.93	186.94	1665.72	-186.58	1275.49	72.19	402.31	1270.98	72.40	-184.48
4.46000	-1711.30	258.25	8.74	-1724.53	258.05	47.24	-1600.72	318.20	18.74	-1448.71	323.27	148.91	-1454.65	131.73	39.94	-2819.17	228.79	87.01	-2046.00	152.96	-157.04	-1827.92	144.32	-1.02	-1566.61	149.77	1278.99	0.00	0.00	0.00	-1448.91	84.47	1578.61	-1478.41	218.29	1557.20	-1559.80	88.10	1681.21	-1619.37	188.73	1664.67	-191.08	1278.20	70.44	408.74	1270.65	72.67	-184.40
4.47000	-1680.63	254.71	8.87	-1703.65	256.10	44.24	-1583.59	317.47	19.47	-1436.27	322.42	147.83	-1455.63	133.78	39.01	-2801.88	228.55	87.26	-2036.81	151.44	-153.03	-1822.52	143.10	1.95	-1549.04	148.94	1279.45	0.00	0.00	0.00	-1444.98	84.38	1578.71	-1468.73	218.42	1555.76	-1549.28	87.60	1681.49	-1608.77	190.54	1663.60	-191.06	1277.27	70.58	411.84	1270.40	72.59	-184.50
4.48000	-1650.90	251.51	8.01	-1683.56	252.87	41.48	-1566.35	316.72	20.22	-1423.86	321.54	146.73	-1460.49	135.38	33.35	-2784.32	228.27	87.50	-2027.59	149.90	-148.92	-1817.13	141.87	4.96	-1542.28	148.00	1279.63	0.00	0.00	0.00	-1431.15	84.99	1578.09	-1466.83	218.83	1555.97	-1540.55	89.21	1681.86	-1598.13	192.35	1662.51	-188.96	1277.37	71.06	412.10	1271.08	72.53	-184.12
4.49000	-1627.31	249.32	6.60	-1649.70	248.50	54.95	-1549.00	315.93	21.00	-1411.47	320.62	145.63	-1459.72	136.65	32.48	-2766.49	227.94	87.74	-2018.35	148.37	-144.71	-1811.76	140.63	8.01	-1534.60	146.78	1279.75	0.00	0.00	0.00	-1415.60	85.91	1577.16	-1455.53	218.25	1555.85	-1530.53	89.34	1681.87	-1587.45	194.18	1661.41	-190.73	1277.72	70.42	411.52	1270.34	72.58	-184.98
4.50000	-1588.61	244.56	26.60	-1619.57	245.89	52.76	-1531.54	315.11	21.81	-1399.10	319.67	144.52	-1455.17	132.87	38.36	-2748.39	227.56	87.97	-2009.08	146.83	-140.39	-1806.41	139.38	11.11	-1527.82	146.30	1279.97	0.00	0.00	0.00	-1407.56	86.15	1577.35	-1440.55	218.54	1554.25	-1521.47	90.70	1681.76	-1576.73	196.02	1660.28	-190.50	1277.44	70.67	412.58	1270.07	72.76	-184.94
4.51000	-1553.03	241.72	26.50	-1583.28	245.37	38.41	-1513.97	314.27	22.65	-1386.76	318.67	143.40	-1455.05	135.76	34.82	-2730.01	227.13	88.19	-1999.80	145.28	-135.97	-1801.08	138.13	14.25	-1518.96	145.68	1279.49	0.00	0.00	0.00	-1402.43	85.83	1577.20	-1434.42	218.20	1553.18	-1511.67	90.63	1681.60	-1565.96	197.88	1659.14	-188.55	1275.42	71.33	410.99	1270.33	72.42	-184.43
4.52000	-1523.29	240.08	23.21	-1541.89	242.22	50.76	-1496.30	313.39	23.52	-1374.44	317.64	142.27	-1456.08	133.77	37.98	-2711.35	226.66	88.40	-1990.48	143.72	-131.44	-1795.76	136.86	17.43	-1509.47	144.84	1279.43	0.00	0.00	0.00	-1400.93	85.85	1577.19	-1420.84	218.02	1552.17	-1500.90	89.27	1681.14	-1555.15	199.74	1657.98	-188.87	1277.16	71.10	406.88	1269.30	74.05	-184.27
4.53000	-1483.02	240.78	25.08	-1509.82	238.87	49.74	-1478.52	312.48	24.41	-1362.15	316.57	141.13	-1457.99	136.24	35.10	-2692.41	226.14	88.60	-1981.14	142.17	-126.80	-1790.46	135.59	20.66	-1500.06	143.95	1278.81	0.00	0.00	0.00	-1393.60	86.08	1576.57	-1408.24	218.15	1551.50	-1491.99	90.37	1680.94	-1544.29	201.62	1656.81	-190.21	1279.13	70.19	410.53	1270.18	73.08	-184.72
4.54000	-1447.11	239.22	26.38	-1486.43	238.68	45.81	-1460.63	311.54	25.33	-1349.88	315.46	139.98	-1460.03	135.80	34.34	-2673.19	225.56	88.80	-1971.78	140.60	-122.06	-1785.18	134.31	23.93	-1494.33	143.15	1277.56	0.00	0.00	0.00	-1378.78	85.94	1575.69	-1393.39	218.45	1550.22	-1483.01	91.44	1680.45	-1533.40	203.51	1655.61	-187.40	1279.19	70.64	411.72	1270.60	72.42	-183.81
4.55000	-1411.69	239.10	28.01	-1455.07	238.68	45.19	-1442.63	310.57	26.28	-1337.64	314.31	138.82	-1450.33	135.08	37.56	-2653.68	224.94	88.99	-1962.40	139.03	-117.21	-1779.91	133.01	27.25	-1487.23	142.39	1276.99	0.00	0.00	0.00	-1366.76	86.69	1574.84	-1399.86	218.69	1550.41	-1472.53	90.56	1679.68	-1522.46	205.42	1654.40	-186.04	1276.64	71.36	412.20	1270.83	72.49	-183.92
4.56000	-1375.97	239.52	30.96	-1420.38	238.43	45.79	-1424.52	309.57	27.27	-1325.43	313.13	137.66	-1450.43	131.93	38.55	-2633.88	224.27	89.17	-1952.99	137.45	-112.26	-1774.66	131.71	30.61	-1475.73	141.57	1275.56	0.00	0.00	0.00	-1351.19	86.63	1574.14	-1395.21	218.36	1549.87	-1462.97	90.60	1678.65	-1511.48	207.34	1653.17	-184.73	1276.63	72.14	406.66	1269.72	73.82	-184.10
4.57000	-1343.12	239.55	33.58	-1390.11	239.83	45.18	-1406.30	308.54	28.28	-1313.24	311.90	136.48	-1451.16	130.66	38.49	-2613.80	223.54	89.34	-1943.56	135.87	-107.19	-1769.44	130.40	34.02	-1464.49	140.88	1274.30	0.00	0.00	0.00	-1339.86	86.65	1572.76	-1385.98	218.85	1548.12	-1453.12	90.41	1677.73	-1500.45	209.27	1651.92	-190.73	1277.08	70.80	410.17	1269.88	73.23	-184.86
4.58000	-1313.35	240.99	36.30	-1356.55	240.75	46.55	-1387.97	307.48	29.32	-1301.08	310.64	135.30	-1450.02	128.78	38.65	-2593.43	222.77	89.51	-1934.10	134.28	-102.01	-1764.22	129.08	37.48	-1455.59	141.78	1273.06	0.00	0.00	0.00	-1330.83	87.38	1571.50	-1357.63	227.64	1556.37	-1443.82	91.42	1676.82	-1489.38	211.21	1650.65	-186.22	1275.95	71.83	412.76	1270.08	73.01	-183.67
4.59000	-1276.38	242.86	41.46	-1318.92	243.17	48.93	-1369.52	306.38	30.39	-1288.96	309.33	134.10	-1449.95	129.13	36.88	-2572.76	221.94	89.66	-1924.62	132.69	-96.73	-1759.03	127.75	40.98	-1447.50	141.42	1271.97	0.00	0.00	0.00	-1328.96	87.17	1570.40	-1342.98	229.71	1557.27	-1434.10	91.51	1675.87	-1478.27	213.17	1649.36	-191.09	1277.69	70.41	412.47	1269.89	72.96	-184.06
4.60000	-1243.43	244.19	46.04	-1292.17	243.09	50.67	-1350.97	305.25	31.49	-1276.86	307.99	132.90	-1455.62	129.17	34.44	-2551.80	221.06	89.81	-1915.11	131.09	-91.33	-1753.86	126.42	44.52	-1440.48	139.87	1270.82	0.00	0.00	0.00	-1319.88	87.48	1569.34	-1336.24	230.80	1556.09	-1425.16	93.24	1674.71	-1467.11	215.14	1648.06	-187.86	1277.61	70.97	411.87	1270.46	72.53	-184.20
4.61000	-1205.97	246.05	52.76	-1255.70	243.34	54.75	-1332.31	304.09	32.62	-1264.79	306.60	131.69	-1460.28	130.05	32.42	-2530.54	220.13	89.95	-1905.58	129.49	-85.82	-1748.70	125.07	48.11	-1431.69	139.69	1269.37	0.00	0.00	0.00	-1308.19	86.92	1567.58	-1328.66	230.68	1554.18	-1415.98	94.57	1673.44	-1455.91	217.12	1646.73	-185.39	1276.90	71.67	411.93	1270.22	72.56	-184.48
4.62000	-1173.61	246.88	59.04	-1209.28	245.77	62.23	-1313.53	302.90	33.79	-1252.76	305.18	130.48	-1459.51	129.92	32.18	-2508.98	219.15	90.08	-1896.03	127.87	-80.20	-1743.57	123.71	51.75	-1418.82	140.88	1268.31	0.00	0.00	0.00	-1304.29	87.69	1566.15	-1317.04	230.06	1552.59	-1405.79	94.55	1672.24	-1444.67	219.12	1645.39	-186.75	1276.03	72.10	403.05	1271.29	72.32	-184.65
4.63000	-1142.76	249.47	65.67	-1179.09	248.59	65.75	-1294.64	301.67	34.98	-1240.76	303.71	129.25	-1454.28	130.41	37.84	-2487.13	218.11	90.21	-1886.46	126.26	-74.46	-1738.45	122.34	55.43	-1412.18	140.80	1267.44	0.00	0.00	0.00	-1289.66	88.47	1564.60	-1308.44	230.79	1551.04	-1395.50	94.32	1670.68	-1433.38	221.13	1644.03	-182.70	1278.38	72.33	401.60	1269.73	73.16	-184.98
4.64000	-1106.87	251.09	75.07	-1152.59	251.19	70.80	-1275.64	300.42	36.21	-1228.79	302.20	128.01	-1468.31	130.33	29.81	-2464.97	217.02	90.32	-1876.86	124.64	-68.62	-1733.36	120.97	59.17	-1396.04	147.10	1268.35	0.00	0.00	0.00	-1279.38	87.71	1563.28	-1299.45	232.13	1549.17	-1386.26	96.12	1669.50	-1422.05	223.15	1642.64	-185.59	1276.37	72.11	409.42	1270.32	72.87	-184.14
4.65000	-1081.52	252.88	83.16	-1122.42	252.23	78.59	-1256.52	299.12	37.47	-1216.85	300.65	126.77	-1464.01	131.34	28.94	-2442.50	215.87	90.43	-1867.24	123.01	-62.65	-1728.28	119.58	62.94	-1387.36	148.01	1267.40	0.00	0.00	0.00	-1271.28	87.86	1561.66	-1289.58	232.40	1547.67	-1375.76	96.09	1668.06	-1410.67	225.18	1641.24	-186.42	1276.79	71.47	411.50	1270.51	72.56	-184.82
4.66000	-1051.77	254.78	93.82	-1087.79	254.40	92.66	-1237.30	297.80	38.76	-1204.95	299.06	125.51	-1460.33	131.14	29.28	-2419.73	214.67	90.52	-1857.59	121.38	-56.57	-1723.22	118.19	66.77	-1380.08	148.35	1266.03	0.00	0.00	0.00	-1255.68	88.73	1560.50	-1279.11	233.36	1546.14	-1365.63	96.39	1666.72	-1399.25	227.23	1639.82	-188.63	1278.17	70.88	413.07	1269.95	73.08	-184.85
4.67000	-1027.29	255.69	104.25	-1060.59	254.58	101.56	-1217.95	296.44	40.08	-1193.08	297.42	124.25	-1458.78	131.49	28.93	-2396.65	213.41	90.61	-1847.93	119.74	-50.38	-1718.18	116.78	70.64	-1369.60	148.55	1264.52	0.00	0.00	0.00	-1250.39	89.68	1559.18	-1264.51	234.29	1544.51	-1355.81	97.76	1665.45	-1387.79	229.29	1638.38	-193.66	1278.52	69.71	412.64	1270.76	72.66	-184.84
4.68000	-1001.00	256.04	115.02	-1034.68	254.86	110.35	-1198.49	295.05	41.44	-1181.25	295.75	122.98	-1461.34	131.84	27.77	-2373.26	212.10	90.69	-1838.23	118.09	-44.07	-1713.17	115.37	74.56	-1360.83	148.43	1262.95	0.00	0.00	0.00	-1241.56	90.96	1557.85	-1259.74	235.00	1542.91	-1346.46	99.94	1664.07	-1376.28	231.36	1636.93	-189.39	1277.95	71.00	412.86	1270.75	72.65	-185.46
4.69000	-978.66	254.51	124.90	-1010.79	251.50	119.51	-1172.10	296.08	45.20	-1169.46	294.03	121.70	-1461.64	131.71	27.07	-2349.55	210.73	90.76	-1828.52	116.44	-37.64	-1708.17	113.95	78.53	-1350.97	148.39	1261.16	0.00	0.00	0.00	-1230.60	92.66	1556.53	-1253.39	235.82	1541.49	-1337.91	103.91	1662.88	-1364.73	233.45	1635.45	-192.01	1279.25	70.05	412.58	1270.51	72.69	-184.76
4.70000	-956.14	252.38	133.57	-989.09	248.49	126.80	-1149.20	294.71	48.04	-1157.70	292.27	120.42	-1461.47	132.17	27.13	-2325.54	209.31	90.83	-1818.78	114.79	-31.09	-1703.19	112.51	82.55	-1342.75	149.74	1259.50	0.00	0.00	0.00	-1223.11	94.39	1555.33	-1237.14	237.05	1539.83	-1326.08	102.41	1661.40	-1353.13	235.55	1633.95	-186.99	1278.94	71.07	412.04	1270.70	72.54	-184.52
4.71000	-936.71	249.37	140.25	-971.43	247.74	131.48	-1130.89	291.00	49.06	-1145.98	290.46	119.12	-1463.73	131.84	26.07	-2301.20	207.83	90.88	-1809.02	113.13	-24.42	-1698.24	111.07	86.61	-1334.77	150.18	1257.92	0.00	0.00	0.00	-1210.44	94.96	1554.21	-1225.36	238.60	1538.20	-1316.24	104.64	1660.32	-1341.48	237.66	1632.43	-184.52	1276.31	72.35	411.58	1270.85	72.38	-184.56
4.72000	-915.89	246.44	147.81	-953.91	242.98	135.87	-1112.58	290.75	50.68	-1134.29	288.61	117.82	-1459.66	131.37	26.16	-2276.55	206.29	90.92	-1799.24	111.46	-17.64	-1693.30	109.62	90.73	-1324.33	150.89	1256.51	0.00	0.00	0.00	-1202.53	94.77	1553.10	-1215.49	239.39	1536.79	-1305.34	104.74	1658.86	-1329.80	239.79	1630.89	-189.57	1277.76	71.34	403.95	1270.42	72.65	-185.25
4.73000	-901.58	243.72	149.20	-939.06	239.03	137.54	-1098.16	288.60	50.84	-1115.30	285.89	117.71	-1451.36	132.06	27.58	-2251.57	204.69	90.96	-1789.43	109.79	-10.73	-1688.39	108.16	94.89	-1310.44	150.93	1254.92	0.00	0.00	0.00	-1194.92	97.58	1551.91	-1205.36	241.43	1535.21	-1295.95	107.99	1657.93	-1319.90	240.66	1629.44	-188.10	1276.77	71.65	401.78	1270.27	72.83	-185.03
4.74000	-888.89	240.69	148.38	-928.05	239.09	135.65	-1086.58	285.57	49.96	-1101.94	285.56	117.57	-1455.68	132.36	25.91	-2226.27	203.03	90.98	-1779.60	108.11	-3.71	-1683.49	106.68	99.10	-1301.65	151.34	1253.40	0.00	0.00	0.00	-1183.46	99.94	1551.01	-1195.57	242.02	1533.83	-1285.68	110.09	1656.81	-1308.95	242.92	1627.87	-186.95	1277.95	71.49	408.84	1270.77	72.51	-184.56
4.75000	-877.89	237.63	145.64	-917.03	235.91	133.02	-1075.72	285.36	49.72	-1091.21	283.60	116.65	-1458.71	130.92	25.10	-2200.65	201.32	91.00	-1769.75	106.43	3.44	-1678.62	105.20	103.36	-1290.98	153.04	1251.92	0.00	0.00	0.00	-1170.74	100.84	1550.20	-1184.94	244.10	1532.04	-1274.73	111.47	1655.53	-1297.99	245.43	1626.28	-182.40	1276.08	72.98	410.79	1270.65	72.26	-184.20
4.76000	-868.43	233.98	141.79	-908.15	233.97	129.32	-1068.06	283.36	48.14	-1082.16	282.37	115.43	-1457.23	130.80	24.41	-2174.70	199.54	91.01	-1759.88	104.74	10.71	-1673.77	103.71	107.67	-1283.64	153.53	1250.45	0.00	0.00	0.00	-1165.70	101.99	1549.45	-1173.75	245.32	1530.81	-1263.81	112.99	1654.37	-1287.78	246.64	1624.89	-182.85	1276.77	72.50	411.40	1270.42	72.10	-184.30
4.77000	-876.41	231.10	130.78	-901.00	231.51	124.48	-1061.23	281.62	46.25	-1074.25	280.94	113.82	-1458.21	132.04	23.72	-2148.42	197.71	91.00	-1749.98	103.05	18.10	-1668.94	102.21	112.03	-1271.23	154.11	1249.49	0.00	0.00	0.00	-1153.69	104.27	1548.24	-1164.40	247.58	1529.29	-1253.19	115.39	1653.47	-1277.10	248.64	1623.53	-188.14	1280.17	70.34	405.39	1269.12	73.51	-185.19
4.78000	-856.49	227.40	127.89	-894.01	228.00	119.93	-1054.87	282.95	44.99	-1068.09	278.32	111.12	-1456.71	131.59	23.50	-2121.81	195.82	90.99	-1740.06	101.35	25.62	-1664.14	100.70	116.44	-1262.26	154.99	1248.34	0.00	0.00	0.00	-1138.44	105.51	1547.15	-1152.75	249.37	1527.96	-1242.98	117.91	1652.58	-1265.69	251.65	1622.20	-187.64	1278.67	71.12	409.53	1269.84	73.00	-184.37
4.79000	-857.51	224.43	120.21	-888.72	225.49	114.00	-1050.40	281.99	42.85	-1063.41	275.49	108.23	-1447.24	131.49	25.51	-2094.87	193.86	90.97	-1730.12	99.64	33.26	-1659.35	99.18	120.90	-1249.47	155.62	1247.47	0.00	0.00	0.00	-1124.50	107.97	1545.99	-1141.20	250.34	1526.73	-1232.09	120.03	1651.70	-1255.15	253.54	1620.98	-183.53	1276.98	72.49	411.90	1270.05	72.17	-184.85
4.80000	-854.44	221.93	112.56	-885.29	224.18	107.13	-1047.65	279.46	39.47	-1058.29	275.01	106.36	-1454.81	131.24	23.10	-2067.59	191.85	90.94	-1720.16	97.93	41.03	-1654.59	97.64	125.41	-1238.17	156.93	1246.94	0.00	0.00	0.00	-1119.06	109.75	1545.49	-1129.73	251.88	1525.61	-1221.95	123.55	1651.08	-1243.99	256.27	1619.77	-186.32	1277.30	71.96	404.87	1270.50	72.69	-185.04
4.81000	-846.37	219.40	106.41	-881.25	220.65	100.93	-1045.80	277.90	37.95	-1054.11	273.81	104.09	-1448.05	131.72	24.11	-2039.98	189.77	90.90	-1710.17	96.21	48.92	-1651.42	96.54	128.71	-1228.62	158.29	1246.45	0.00	0.00	0.00	-1109.30	112.63	1544.70	-1124.10	254.09	1524.52	-1210.41	124.75	1650.41	-1233.65	257.80	1618.79	-190.21	1279.03	70.63	409.32	1270.90	72.65	-185.24
4.82000	-843.13	215.83	98.29	-878.70	218.31	94.04	-1043.06	277.01	39.51	-1051.05	271.56	101.79	-1452.21	131.72	23.03	-2012.02	187.63	90.85	-1700.16	94.49	56.94	-1648.26	95.56	132.10	-1217.70	158.17	1245.94	0.00	0.00	0.00	-1095.94	114.65	1544.13	-1110.47	256.08	1523.51	-1199.48	126.98	1649.68	-1222.20	260.97	1617.80	-186.77	1278.31	71.49	411.88	1270.97	72.38	-184.62
4.83000	-840.76	212.88	91.12	-877.08	218.63	86.58	-1041.29	273.40	40.39	-1047.92	269.39	99.46	-1448.24	131.07	24.24	-1983.73	185.43	90.79	-1690.13	92.77	65.09	-1645.81	95.55	135.46	-1207.09	160.27	1246.01	0.00	0.00	0.00	-1087.95	116.18	1544.08	-1099.31	258.06	1522.68	-1188.98	130.31	1649.33	-1211.63	262.68	1617.11	-184.90	1275.58	72.64	412.76	1270.43	72.07	-184.91
4.84000	-838.25	210.80	83.52	-873.38	215.23	81.16	-1039.53	271.74	39.23	-1043.44	268.77	98.10	-1452.69	131.30	22.80	-1955.09	183.16	90.71	-1680.08	91.03	73.36	-1642.86	95.42	139.09	-1192.12	160.87	1245.97	0.00	0.00	0.00	-1074.86	118.89	1543.59	-1085.32	260.15	1521.89	-1178.95	133.85	1649.06	-1200.00	265.93	1616.31	-188.38	1278.17	71.13	412.58	1269.91	72.20	-184.01
4.85000	-832.31	208.80	75.22	-868.25	209.07	76.54	-1036.81	273.38	39.62	-1038.97	266.92	96.48	-1451.89	131.61	22.68	-1926.11	180.84	90.63	-1670.00	89.30	81.76	-1637.81	93.14	143.92	-1180.02	162.25	1246.21	0.00	0.00	0.00	-1066.84	120.40	1544.30	-1075.53	262.06	1521.42	-1167.85	136.16	1648.96	-1189.19	268.25	1615.70	-188.86	1278.12	70.89	403.72	1272.59	71.71	-183.81
4.86000	-828.59	208.10	66.11	-877.84	210.52	63.04	-1035.85	274.05	39.34	-1033.53	267.70	96.41	-1444.63	130.34	24.72	-1896.78	178.45	90.54	-1659.91	87.55	90.29	-1631.00	89.55	149.40	-1168.60	163.57	1246.56	0.00	0.00	0.00	-1052.19	121.48	1544.10	-1062.59	263.94	1521.33	-1157.40	139.75	1649.50	-1178.37	270.75	1615.39	-191.36	1277.89	70.45	409.30	1271.43	72.20	-184.49
4.87000	-824.39	208.15	58.84	-873.15	209.89	58.18	-1035.46	276.39	38.49	-1029.05	268.72	96.46	-1447.37	131.45	23.34	-1867.11	175.99	90.44	-1649.79	85.81	98.95	-1625.41	88.02	154.18	-1159.95	164.30	1247.00	0.00	0.00	0.00	-1037.28	123.87	1544.51	-1052.02	265.07	1521.37	-1146.07	141.50	1649.87	-1166.95	273.69	1615.33	-192.16	1278.17	70.14	412.47	1270.30	72.18	-184.24
4.88000	-821.97	207.85	54.27	-864.16	209.20	57.07	-1036.10	277.54	35.84	-1026.26	268.81	96.50	-1453.90	130.31	22.64	-1837.08	173.47	90.33	-1639.65	84.05	107.74	-1617.10	84.26	160.14	-1144.98	165.46	1247.81	0.00	0.00	0.00	-1035.40	126.90	1546.07	-1043.59	267.02	1521.94	-1135.57	144.94	1650.68	-1155.61	276.55	1615.42	-190.27	1277.51	70.85	412.44	1270.01	72.17	-184.63
4.89000	-823.43	206.76	50.05	-877.01	209.98	51.47	-1035.09	275.52	33.76	-1024.59	267.52	96.18	-1447.78	130.69	23.14	-1806.70	170.88	90.21	-1633.17	81.47	114.34	-1608.31	81.06	166.17	-1135.28	166.65	1248.33	0.00	0.00	0.00	-1018.41	128.44	1547.17	-1030.82	268.98	1522.70	-1124.62	147.76	1651.70	-1144.64	278.62	1615.87	-189.86	1277.30	70.95	411.58	1270.56	72.28	-185.49
4.90000	-822.43	206.40	46.88	-868.22	208.73	52.08	-1033.32	277.63	35.81	-1022.57	267.61	96.47	-1444.73	131.10	23.62	-1775.96	168.23	90.08	-1627.37	81.43	120.50	-1600.41	80.51	171.70	-1122.27	167.70	1249.63	0.00	0.00	0.00	-1006.17	130.46	1548.48	-1019.79	271.19	1523.69	-1114.16	150.77	1652.85	-1133.07	281.56	1616.46	-186.68	1278.33	71.13	412.45	1270.00	72.25	-184.98
4.91000	-820.50	206.88	45.36	-875.92	208.47	49.19	-1032.65	276.85	36.97	-1021.12	267.06	96.34	-1446.04	131.13	23.04	-1744.87	165.52	89.93	-1620.84	81.96	126.98	-1588.20	75.80	178.65	-1108.75	168.88	1250.82	0.00	0.00	0.00	-997.26	131.86	1550.56	-1005.27	272.61	1524.92	-1103.93	153.92	1654.08	-1122.13	283.47	1617.27	-182.73	1274.62	73.24	405.49	1269.80	73.05	-185.22
4.92000	-819.45	206.30	44.45	-866.51	208.12	50.47	-1033.50	274.29	36.75	-1020.13	267.16	96.33	-1447.90	129.95	21.58	-1713.42	162.73	89.78	-1611.26	79.57	135.22	-1575.46	72.52	185.40	-1096.08	170.87	1252.19	0.00	0.00	0.00	-987.69	134.09	1552.71	-997.83	274.43	1526.66	-1092.11	154.43	1655.36	-1110.94	285.63	1618.19	-181.41	1270.71	74.79	410.32	1270.05	73.05	-185.62
4.93000	-820.48	206.65	43.02	-863.72	208.70	49.98	-1032.89	275.32	37.00	-1019.43	267.07	95.85	-1450.59	130.77	19.06	-1681.60	159.88	89.62	-1600.86	77.73	144.08	-1561.40	68.85	192.70	-1086.66	172.81	1253.45	0.00	0.00	0.00	-973.01	135.80	1554.16	-986.70	276.20	1528.42	-1081.98	157.83	1656.77	-1099.95	287.95	1619.06	-186.30	1276.03	72.10	412.54	1270.11	72.38	-184.91
4.94000	-822.53	206.86	41.57	-868.80	208.30	48.15	-1032.09	277.03	37.28	-1019.03	266.68	95.52	-1450.74	129.74	16.90	-1649.43	156.97	89.44	-1590.40	76.87	153.33	-1547.53	67.22	199.47	-1074.38	174.00	1254.85	0.00	0.00	0.00	-962.12	137.46	1556.38	-972.17	277.97	1529.89	-1070.64	159.37	1658.03	-1088.57	290.43	1620.11	-186.62	1277.73	71.39	411.21	1270.53	72.35	-184.68
4.95000	-818.75	207.08	42.01	-863.22	208.50	48.93	-1032.60	276.82	36.75	-1018.53	266.74	95.18	-1448.59	128.82	14.66	-1616.89	153.98	89.26	-1575.49	72.27	164.58	-1532.72	66.33	206.29	-1060.47	175.23	1256.07	0.00	0.00	0.00	-948.02	139.15	1557.98	-961.22	279.66	1531.55	-1059.65	160.43	1659.47	-1077.10	292.68	1621.24	-184.51	1275.82	72.36	402.55	1269.60	72.87	-185.04
4.96000	-820.57	207.18	41.02	-863.60	209.47	48.38	-1032.40	277.02	36.54	-1018.37	266.86	95.00	-1441.45	128.41	12.93	-1583.98	150.93	89.06	-1560.36	69.72	175.82	-1515.08	64.10	213.94	-1051.13	177.18	1257.33	0.00	0.00	0.00	-943.70	139.93	1560.46	-947.89	281.10	1533.16	-1049.17	163.18	1661.01	-1065.91	294.15	1622.52	-189.04	1276.73	71.26	407.93	1270.44	72.48	-185.92
4.97000	-820.09	206.74	40.74	-869.58	208.98	47.23	-1033.22	275.87	36.12	-1018.81	266.46	94.34	-1438.28	127.92	9.95	-1550.70	147.81	88.85	-1543.84	67.02	187.16	-1495.22	60.58	221.92	-1039.01	177.94	1258.63	0.00	0.00	0.00	-932.64	141.46	1562.62	-939.45	281.38	1535.19	-1038.83	166.26	1662.76	-1054.58	295.66	1623.77	-188.40	1276.53	72.20	411.55	1270.57	72.57	-185.92
4.98000	-814.29	207.50	41.93	-863.39	210.22	47.59	-1032.70	276.86	36.66	-1018.46	266.88	94.32	-1431.69	125.47	7.54	-1517.05	144.61	88.63	-1525.28	64.64	198.32	-1475.80	59.88	228.70	-1028.36	178.63	1259.85	0.00	0.00	0.00	-922.53	143.51	1564.43	-925.92	283.06	1536.72	-1027.90	168.04	1664.18	-1043.44	296.54	1625.21	-190.20	1279.45	70.59	411.92	1270.45	72.61	-184.91
4.99000	-825.09	206.28	39.27	-863.70	209.44	47.44	-1032.76	277.37	36.85	-1018.04	267.06	94.25	-1421.67	121.20	6.65	-1483.04	141.35	88.40	-1505.04	62.26	208.80	-1454.17	57.29	236.21	-1015.88	178.81	1261.19	0.00	0.00	0.00	-909.91	143.62	1566.50	-917.38	283.46	1538.51	-1015.00	166.68	1665.49	-1031.93	297.83	1626.55	-188.58	1280.05	70.45	411.54	1270.26	72.60	-184.63
5.00000	-815.86	207.86	40.74	-866.56	211.20	46.04	-1033.66	275.90	36.21	-1017.32	267.83	94.55	-1404.69	115.72	10.35	-1448.64	138.02	88.16	-1485.01	62.51	216.64	-1432.31	55.94	242.67	-1004.05	179.62	1262.36	0.00	0.00	0.00	-898.99	145.17	1568.08	-902.88	284.30	1539.86	-1004.28	168.64	1667.07	-1020.04	299.16	1627.85	-186.18	1279.31	71.01	411.97	1270.33	72.69	-184.69
5.01000	-814.62	207.66	40.83	-863.59	211.34	47.48	-1033.67	275.66	36.17	-1017.23	267.31	94.28	-1378.88	113.77	20.61	-1413.87	134.62	87.91	-1464.31	63.52	223.47	-1412.09	57.43	248.33	-992.59	180.10	1263.48	0.00	0.00	0.00	-886.46	145.78	1569.25	-892.57	284.43	1541.29	-993.32	170.20	1668.63	-1008.38	299.81	1629.10	-186.66	1277.89	71.38	412.07	1270.76	72.61	-183.37
5.02000	-817.46	207.31	39.79	-860.32	212.51	48.81	-1033.63	275.78	36.12	-1017.50	266.39	93.92	-1351.55	109.68	26.46	-1378.72	131.15	87.65	-1442.41	63.85	228.67	-1389.22	56.52	254.75	-982.58	179.51	1264.72	0.00	0.00	0.00	-874.92	145.35	1571.18	-882.43	284.82	1542.78	-981.50	170.33	1669.96	-996.17	300.93	1630.25	-186.62	1275.83	72.20	411.76	1270.73	72.60	-184.63
5.03000	-817.21	207.58	39.19	-869.74	212.34	45.63	-1033.41	275.90	36.73	-1016.40	267.72	94.48	-1320.35	105.35	31.91	-1343.18	127.61	87.38	-1418.15	63.47	232.37	-1366.17	57.47	259.66	-970.66	179.59	1265.88	0.00	0.00	0.00	-865.44	144.87	1572.89	-866.67	284.76	1543.78	-970.86	172.56	1671.38	-984.39	300.92	1631.56	-184.93	1277.48	71.95	412.43	1271.08	72.79	-184.87
5.04000	-820.56	207.29	38.33	-861.91	210.93	47.78	-1033.63	275.34	36.55	-1016.14	267.35	94.48	-1292.20	102.37	35.22	-1307.28	123.99	87.09	-1392.48	62.88	234.51	-1342.11	58.73	262.76	-958.15	179.46	1267.42	0.00	0.00	0.00	-852.88	144.65	1573.81	-855.03	284.33	1544.88	-958.28	171.10	1672.62	-972.07	301.46	1632.84	-187.96	1278.27	70.98	412.93	1270.48	72.75	-184.08
5.05000	-815.63	207.15	39.38	-860.21	211.88	47.30	-1032.86	276.39	37.25	-1015.38	268.47	95.02	-1262.59	99.55	37.94	-1279.29	120.49	88.03	-1366.62	63.17	234.70	-1316.58	58.73	264.86	-949.39	179.40	1268.75	0.00	0.00	0.00	-842.16	145.17	1574.63	-844.04	284.17	1545.88	-946.07	170.89	1673.89	-960.14	301.12	1634.33	-185.96	1275.08	72.56	403.74	1270.68	72.50	-184.05
5.06000	-817.66	207.38	38.67	-861.41	211.39	47.46	-1032.81	276.29	37.45	-1016.03	267.19	94.78	-1235.16	96.96	39.10	-1250.04	116.87	87.81	-1340.33	63.07	233.63	-1291.39	60.29	264.17	-939.04	179.42	1270.10	0.00	0.00	0.00	-824.12	145.43	1575.21	-833.14	283.37	1546.74	-933.55	170.13	1675.20	-947.76	300.83	1635.86	-190.45	1277.69	70.94	408.54	1270.24	72.58	-184.24
5.07000	-816.27	207.42	38.76	-863.48	212.05	46.29	-1033.46	274.32	36.93	-1015.29	268.15	95.30	-1204.23	94.82	39.96	-1219.09	113.52	86.63	-1313.62	63.04	230.99	-1265.68	60.75	262.32	-927.64	179.61	1271.59	0.00	0.00	0.00	-816.72	143.72	1575.88	-821.88	282.48	1547.63	-921.84	170.45	1676.38	-935.16	300.60	1637.40	-191.63	1276.50	70.89	412.24	1270.55	72.55	-184.19
5.08000	-815.43	206.70	38.93	-857.16	211.27	47.87	-1032.71	275.57	37.87	-1015.12	268.22	95.72	-1173.73	92.36	39.44	-1185.53	112.34	85.55	-1286.66	63.69	226.55	-1238.44	59.93	259.97	-917.35	180.17	1273.32	0.00	0.00	0.00	-805.10	142.07	1576.40	-809.23	281.11	1548.45	-909.34	168.95	1677.19	-922.55	300.04	1638.84	-187.28	1274.74	71.94	412.14	1270.85	72.51	-185.08
5.09000	-813.87	206.81	38.87	-855.85	211.90	47.93	-1033.09	274.93	37.81	-1014.70	268.23	96.14	-1141.18	87.24	37.72	-1151.08	111.11	83.78	-1258.55	63.71	220.76	-1211.90	60.64	255.84	-906.81	180.11	1275.07	0.00	0.00	0.00	-797.68	141.51	1576.72	-797.75	280.36	1549.30	-897.10	167.79	1678.29	-910.15	299.36	1640.19	-185.91	1277.23	71.73	412.16	1270.50	72.66	-185.16
5.10000	-817.56	206.45	37.23	-857.72	211.45	46.90	-1033.14	274.90	38.15	-1015.27	267.32	96.02	-1102.30	85.83	37.55	-1112.95	110.43	82.22	-1228.27	61.99	214.31	-1184.44	60.47	251.05	-896.22	180.73	1276.29	0.00	0.00	0.00	-784.82	140.44	1576.72	-786.66	279.25	1549.83	-886.02	168.58	1679.21	-897.79	298.61	1641.55	-185.69	1276.67	71.87	403.40	1270.19	72.60	-184.29
5.11000	-811.71	207.64	38.56	-863.32	211.68	45.29	-1032.57	275.80	38.74	-1015.42	266.64	96.29	-1063.06	86.01	37.14	-1088.99	111.21	81.21	-1197.97	60.83	206.49	-1155.98	60.13	245.07	-886.60	181.06	1277.59	0.00	0.00	0.00	-773.02	138.74	1576.77	-776.10	278.12	1550.34	-873.22	165.02	1679.57	-885.43	297.61	1642.76	-191.38	1277.51	70.52	409.14	1270.32	72.71	-184.86
5.12000	-815.42	207.13	37.22	-858.22	213.00	46.69	-1032.56	275.40	38.99	-1014.59	267.52	97.00	-1024.26	86.33	35.96	-1061.18	112.25	79.39	-1167.37	60.73	197.09	-1126.77	59.08	238.14	-874.16	181.38	1278.87	0.00	0.00	0.00	-759.84	137.90	1576.62	-765.16	276.49	1551.17	-861.48	163.87	1679.99	-873.02	296.73	1643.88	-189.04	1278.46	70.61	403.77	1270.40	72.76	-184.93
5.13000	-810.63	207.99	37.86	-860.75	214.04	46.13	-1032.73	275.14	39.55	-1013.76	268.03	97.72	-979.86	90.00	36.81	-1011.56	112.35	75.39	-1135.72	59.93	187.22	-1097.13	58.82	229.99	-862.56	181.63	1279.66	0.00	0.00	0.00	-749.45	136.53	1576.86	-751.55	275.19	1551.90	-850.49	164.10	1680.60	-861.12	295.11	1644.87	-188.63	1277.62	71.42	400.93	1270.17	73.06	-184.06
5.14000	-807.02	208.11	38.23	-860.22	214.60	45.54	-1031.77	276.03	40.47	-1014.36	266.31	97.59	-938.05	90.94	36.47	-964.82	110.76	71.04	-1103.53	60.42	175.92	-1067.42	59.05	220.99	-853.09	182.33	1280.42	0.00	0.00	0.00	-738.70	135.04	1576.70	-737.14	273.74	1552.37	-839.62	164.25	1680.78	-849.05	294.02	1645.70	-180.49	1274.50	74.07	408.95	1270.61	72.46	-183.21
5.15000	-808.42	209.50	37.79	-862.86	214.26	45.56	-1031.79	275.26	40.72	-1013.25	267.28	98.71	-897.51	91.12	35.45	-925.24	112.39	68.62	-1070.66	60.64	164.14	-1036.65	58.52	211.51	-843.98	181.93	1280.54	0.00	0.00	0.00	-726.43	134.16	1576.88	-726.37	273.11	1552.70	-827.62	161.65	1680.76	-837.20	292.75	1646.39	-186.36	1275.66	72.97	411.36	1270.80	72.34	-183.28
5.16000	-813.05	208.12	36.70	-860.43	214.13	45.92	-1031.98	274.24	41.11	-1013.33	265.88	98.80	-855.50	90.65	35.25	-887.18	122.87	61.83	-1036.68	60.89	151.99	-1005.34	59.04	201.17	-830.58	182.36	1280.64	0.00	0.00	0.00	-714.50	132.23	1576.51	-715.53	271.92	1553.13	-815.83	159.90	1680.71	-825.19	291.95	1646.84	-185.10	1274.31	73.63	400.95	1272.26	71.48	-184.32
5.17000	-805.37	207.99	38.79	-853.41	214.55	48.19	-1031.44	274.23	41.88	-1012.69	265.91	99.50	-814.06	90.24	35.12	-844.46	114.29	62.54	-1001.88	60.77	139.62	-973.29	58.79	190.62	-820.58	182.42	1280.31	0.00	0.00	0.00	-706.62	130.35	1576.29	-703.63	270.30	1553.35	-804.74	159.48	1680.72	-813.35	290.86	1647.11	-188.23	1276.19	71.81	408.51	1271.66	72.11	-184.96
5.18000	-805.04	208.04	38.91	-854.62	216.41	48.65	-1031.71	272.83	42.01	-1012.19	265.62	100.19	-772.22	89.17	35.41	-804.22	111.44	60.01	-965.75	60.01	127.53	-939.85	57.90	180.29	-810.19	182.49	1279.78	0.00	0.00	0.00	-691.21	129.61	1575.72	-691.76	269.06	1553.56	-793.99	159.59	1680.30	-801.31	289.97	1647.22	-186.11	1278.80	71.49	412.98	1270.62	72.71	-185.04
5.19000	-807.18	208.89	37.56	-846.32	221.77	51.62	-1030.94	273.19	43.14	-1012.77	263.59	100.11	-728.51	88.26	36.87	-763.87	109.55	57.81	-928.66	58.29	115.77	-906.50	57.28	169.86	-799.43	183.08	1279.12	0.00	0.00	0.00	-681.35	128.56	1575.32	-679.58	268.15	1553.61	-782.54	158.57	1679.87	-789.65	288.87	1647.19	-189.46	1276.97	70.90	413.04	1270.40	72.89	-185.06
5.20000	-813.93	206.88	34.97	-858.03	220.55	47.68	-1031.39	271.75	43.33	-1011.35	264.72	101.29	-686.30	87.03	38.56	-723.68	106.63	56.05	-891.51	57.79	103.97	-872.62	57.43	159.08	-789.24	183.68	1278.25	0.00	0.00	0.00	-672.29	126.88	1574.58	-668.50	267.52	1553.33	-770.72	156.01	1679.09	-778.19	287.51	1647.01	-191.04	1276.16	71.10	412.43	1269.89	72.41	-184.84
5.21000	-816.64	207.76	32.43	-857.84	219.31	46.22	-1030.58	272.10	44.57	-1010.70	265.00	102.13	-641.67	84.87	41.79	-683.20	103.99	55.56	-853.46	56.55	92.81	-838.38	57.04	148.87	-777.91	183.41	1277.40	0.00	0.00	0.00	-656.73	126.28	1573.94	-656.91	266.06	1552.86	-759.25	154.94	1678.34	-766.46	286.54	1646.62	-192.04	1277.30	70.69	403.68	1269.96	72.58	-184.33
5.22000	-797.15	208.75	35.45	-858.77	220.11	45.04	-1030.18	272.04	45.54	-1010.27	264.48	102.72	-601.78	82.26	45.38	-642.41	101.21	56.04	-814.81	55.65	82.18	-802.38	54.02	139.98	-768.52	183.82	1276.18	0.00	0.00	0.00	-646.13	125.61	1573.25	-646.27	264.93	1552.32	-747.67	153.39	1677.35	-754.73	285.47	1646.07	-189.11	1276.66	71.62	409.53	1269.77	72.93	-185.19
5.23000	-806.61	211.86	32.01	-850.99	219.03	45.58	-1029.76	272.13	46.38	-1009.90	264.22	103.37	-556.49	80.09	51.89	-602.31	98.22	57.88	-775.81	53.51	73.21	-767.32	53.90	130.93	-756.84	183.12	1275.04	0.00	0.00	0.00	-638.20	124.63	1571.94	-633.80	264.74	1551.57	-735.93	151.91	1676.28	-743.18	283.97	1645.42	-187.18	1276.86	71.86	411.70	1269.79	72.75	-184.38
5.24000	-795.28	214.19	35.06	-867.97	219.77	41.56	-1030.74	270.06	46.43	-1009.74	263.94	104.16	-517.79	77.65	58.37	-562.29	95.63	61.34	-736.17	50.66	65.74	-731.79	52.51	123.30	-742.79	183.96	1273.71	0.00	0.00	0.00	-627.33	122.92	1570.67	-622.80	263.38	1550.69	-724.47	151.79	1675.25	-731.69	282.49	1644.53	-188.36	1276.28	71.68	411.71	1270.20	72.54	-184.23
5.25000	-808.53	211.08	34.67	-864.85	216.48	41.86	-1029.24	271.40	47.86	-1008.90	263.95	104.93	-478.28	76.19	66.67	-522.65	94.70	66.89	-696.34	46.65	60.19	-696.00	50.10	117.15	-732.56	183.87	1272.43	0.00	0.00	0.00	-612.27	121.69	1569.57	-608.62	261.85	1549.91	-712.75	150.62	1674.04	-720.22	281.14	1643.59	-186.49	1278.35	71.54	412.59	1270.19	72.90	-185.07
5.26000	-812.92	212.18	32.91	-856.04	215.63	43.73	-1030.05	269.23	47.90	-1008.17	263.92	105.94	-439.92	74.42	75.90	-485.32	91.72	72.92	-657.23	43.34	56.09	-660.88	48.27	112.71	-721.36	183.63	1270.99	0.00	0.00	0.00	-598.28	121.45	1567.80	-598.54	260.86	1548.81	-700.92	148.90	1672.51	-708.50	280.11	1642.46	-181.76	1276.07	72.82	403.94	1270.43	72.65	-183.97
5.27000	-813.04	210.98	32.90	-855.01	217.61	44.24	-1029.90	268.59	48.97	-1007.25	264.25	107.35	-403.19	73.12	86.99	-448.49	91.09	81.07	-619.48	40.22	53.72	-626.65	45.95	109.75	-710.60	182.46	1269.32	0.00	0.00	0.00	-586.21	120.07	1566.48	-587.94	259.77	1547.51	-689.45	148.15	1671.23	-696.97	278.55	1641.34	-189.84	1276.80	71.24	409.03	1270.97	72.45	-183.93
5.28000	-805.91	210.09	35.11	-858.79	217.06	42.39	-1028.29	269.87	51.05	-1006.37	263.99	108.46	-368.84	71.20	98.64	-414.18	89.73	89.70	-583.27	38.39	52.72	-593.81	45.06	107.83	-699.30	182.57	1267.75	0.00	0.00	0.00	-571.82	119.21	1564.66	-574.17	258.85	1546.33	-677.53	146.39	1669.67	-685.22	277.06	1640.11	-184.91	1277.76	72.17	412.32	1270.72	72.60	-184.73
5.29000	-810.76	211.42	32.87	-859.03	216.79	41.51	-1029.05	267.62	51.54	-1005.64	263.95	109.92	-337.48	69.85	109.60	-382.31	88.33	98.81	-549.05	37.82	52.74	-562.70	44.73	107.00	-686.52	181.32	1266.15	0.00	0.00	0.00	-565.60	118.10	1563.62	-562.82	257.92	1545.01	-665.68	144.93	1668.04	-673.41	275.66	1638.82	-189.51	1277.03	71.11	412.46	1270.60	72.63	-186.18
5.30000	-809.87	212.22	32.45	-852.59	217.37	43.04	-1027.59	268.62	53.69	-1004.86	263.73	111.36	-308.38	72.23	121.29	-352.88	87.81	107.98	-517.62	38.82	53.19	-533.48	44.59	107.40	-674.75	181.78	1264.76	0.00	0.00	0.00	-556.16	116.88	1561.94	-551.57	256.85	1543.90	-653.86	143.44	1666.48	-661.81	274.10	1637.49	-189.05	1279.67	70.68	400.32	1269.20	74.73	-185.24
5.31000	-809.57	212.44	32.22	-855.94	217.97	41.98	-1027.20	267.81	55.34	-1002.86	265.15	113.46	-282.95	71.32	131.34	-326.82	85.96	115.97	-488.94	39.64	54.34	-507.15	45.24	108.23	-662.45	180.21	1262.93	0.00	0.00	0.00	-542.92	115.75	1560.29	-540.26	255.18	1542.50	-642.33	142.35	1664.87	-650.50	271.97	1636.19	-185.54	1277.98	71.96	407.83	1269.84	73.37	-185.08
5.32000	-809.26	212.32	31.99	-856.79	217.57	41.39	-1026.46	267.86	57.38	-1002.27	264.18	114.97	-259.77	73.23	140.66	-303.30	85.96	123.18	-463.00	40.68	55.37	-483.92	47.32	108.59	-650.74	179.22	1261.17	0.00	0.00	0.00	-530.49	113.44	1558.50	-527.24	254.08	1541.15	-630.43	140.50	1663.10	-638.90	270.05	1634.91	-184.56	1277.09	72.30	411.31	1270.14	72.42	-185.62
5.33000	-810.93	212.02	31.36	-856.56	218.09	40.77	-1025.45	267.90	59.52	-1000.45	265.40	117.20	-240.38	73.86	146.23	-282.97	86.94	128.24	-440.65	42.00	55.95	-462.89	47.19	109.38	-637.29	178.68	1259.55	0.00	0.00	0.00	-518.00	111.89	1556.86	-517.94	252.73	1540.05	-618.09	137.46	1661.27	-627.18	268.04	1633.64	-185.80	1278.19	71.62	411.92	1270.54	72.50	-185.20
5.34000	-806.12	212.16	32.22	-857.66	218.43	40.49	-1025.09	266.85	61.23	-999.17	265.08	118.86	-223.99	75.55	149.02	-266.03	88.92	130.59	-422.46	43.26	55.69	-444.96	47.66	109.16	-627.45	178.58	1257.78	0.00	0.00	0.00	-502.94	110.54	1554.96	-505.58	251.15	1539.01	-606.27	135.45	1659.68	-615.52	265.81	1632.48	-184.56	1276.50	72.00	412.00	1270.51	72.56	-184.52
5.35000	-809.63	213.09	31.26	-850.79	219.04	41.22	-1023.83	267.31	63.69	-997.23	265.69	121.20	-210.32	78.53	148.61	-252.55	90.98	129.77	-408.40	44.33	54.56	-431.08	48.37	108.24	-614.02	178.04	1256.34	0.00	0.00	0.00	-492.00	108.83	1553.51	-491.81	249.22	1537.97	-594.10	132.50	1657.97	-603.96	263.54	1631.43	-188.93	1277.37	70.73	411.16	1270.44	71.97	-184.00
5.36000	-812.97	213.12	29.96	-851.66	220.07	40.63	-1023.12	267.06	66.27	-995.23	266.20	123.86	-199.74	79.35	143.65	-242.10	93.16	125.73	-398.47	45.95	52.44	-420.40	50.13	105.93	-601.30	176.75	1254.83	0.00	0.00	0.00	-479.57	106.81	1552.20	-482.39	247.29	1537.28	-582.05	130.09	1656.36	-592.38	261.02	1630.45	-189.50	1276.31	71.18	401.61	1271.08	71.98	-185.02
5.37000	-806.94	213.04	31.35	-861.15	215.42	36.40	-1021.66	267.79	69.23	-993.13	266.79	126.55	-191.04	83.23	136.79	-234.01	96.90	119.62	-392.02	47.26	50.14	-412.93	53.06	102.74	-590.62	175.22	1253.52	0.00	0.00	0.00	-469.07	105.20	1550.62	-469.50	245.50	1536.59	-569.89	127.35	1654.87	-580.74	258.32	1629.62	-185.06	1276.23	72.02	409.82	1270.00	72.51	-184.40
5.38000	-805.59	212.73	31.89	-858.06	217.00	36.17	-1020.49	266.89	72.24	-990.70	266.92	129.65	-184.93	86.47	126.41	-228.49	100.70	111.14	-388.55	48.92	47.85	-406.99	54.80	99.90	-576.61	174.70	1252.27	0.00	0.00	0.00	-456.41	103.29	1549.42	-457.30	243.04	1535.92	-558.30	125.23	1653.47	-569.04	255.68	1628.80	-185.34	1275.37	72.07	413.01	1269.57	72.87	-184.52
5.39000	-809.04	212.71	30.46	-855.45	218.53	35.69	-1019.26	265.95	75.53	-987.58	268.13	133.25	-180.35	91.27	115.39	-224.23	104.61	101.11	-386.12	50.31	45.24	-403.15	56.71	96.79	-565.74	173.30	1251.31	0.00	0.00	0.00	-440.61	101.33	1547.98	-446.70	240.92	1535.51	-546.83	122.79	1652.12	-557.42	252.51	1628.19	-186.20	1278.42	71.27	405.04	1269.22	73.64	-184.11
5.40000	-809.96	212.89	30.17	-854.40	218.22	34.64	-1016.45	267.03	79.99	-983.46	270.09	137.76	-174.41	96.40	105.11	-219.29	109.77	91.96	-382.65	50.63	43.50	-399.02	59.11	94.47	-551.12	173.27	1250.27	0.00	0.00	0.00	-433.39	99.05	1547.29	-435.93	238.77	1535.35	-534.98	119.25	1650.80	-545.78	249.74	1627.63	-185.07	1276.88	71.86	409.17	1270.30	72.82	-184.48
5.41000	-809.86	212.71	30.03	-858.83	218.00	33.17	-1013.47	267.66	84.57	-980.01	269.87	141.76	-167.47	98.87	94.54	-213.55	112.33	82.82	-379.18	51.32	42.62	-392.52	59.99	93.04	-538.18	172.05	1249.85	0.00	0.00	0.00	-419.38	97.24	1546.26	-423.53	236.61	1535.19	-523.36	116.96	1649.81	-534.15	247.05	1627.27	-183.32	1278.04	72.67	412.00	1270.08	72.69	-184.31
5.42000	-809.55	212.81	30.00	-857.21	217.79	32.56	-1010.70	267.23	89.62	-975.85	269.35	146.06	-162.12	97.73	83.19	-208.91	113.70	74.21	-376.76	51.22	42.40	-385.66	59.94	92.09	-523.35	170.08	1249.60	0.00	0.00	0.00	-403.01	95.22	1545.49	-411.78	234.33	1535.51	-511.04	113.74	1649.28	-522.64	243.81	1627.45	-185.78	1277.44	72.09	406.80	1268.55	74.01	-185.45
5.43000	-810.12	212.69	29.76	-848.44	219.25	33.14	-1006.89	267.24	95.64	-969.56	271.08	151.94	-159.06	98.20	73.00	-206.52	113.00	65.68	-375.24	50.32	42.75	-381.09	59.86	91.24	-512.38	168.52	1249.69	0.00	0.00	0.00	-396.02	92.97	1546.03	-399.60	231.92	1536.03	-498.94	111.20	1649.30	-510.80	241.03	1628.00	-188.05	1276.26	71.76	410.31	1269.58	73.15	-184.09
5.44000	-809.61	213.40	29.83	-850.18	218.73	32.49	-1002.33	267.09	102.17	-963.58	270.54	157.19	-156.90	97.55	65.39	-204.32	114.72	60.28	-374.57	49.61	43.05	-378.46	59.89	91.33	-499.05	166.72	1250.37	0.00	0.00	0.00	-382.83	91.01	1546.34	-386.15	229.85	1536.92	-486.36	107.91	1649.66	-498.86	238.24	1628.90	-194.31	1278.29	69.97	413.25	1269.48	72.53	-184.24
5.45000	-809.18	212.85	30.09	-843.33	216.68	35.26	-996.29	267.02	109.51	-956.58	269.58	162.67	-154.92	97.64	60.18	-202.74	115.58	57.54	-373.85	49.63	43.56	-376.20	59.47	91.94	-484.83	165.87	1251.65	0.00	0.00	0.00	-366.86	89.38	1547.32	-374.86	227.99	1538.36	-474.34	105.91	1650.66	-487.17	235.03	1630.32	-189.49	1278.91	70.78	403.66	1270.15	72.36	-184.05
5.46000	-809.40	215.86	30.16	-840.64	215.94	38.14	-988.39	268.19	118.34	-946.70	271.16	169.45	-153.67	101.15	54.86	-202.11	113.87	55.01	-373.03	49.59	44.23	-374.30	60.18	92.17	-471.56	164.04	1253.41	0.00	0.00	0.00	-356.08	86.41	1548.52	-362.36	225.92	1540.28	-462.13	102.52	1651.72	-475.52	232.41	1632.00	-189.34	1277.21	71.38	409.14	1269.73	72.27	-184.69
5.47000	-809.51	214.93	29.83	-838.14	213.41	39.70	-978.27	271.24	128.34	-935.82	271.22	175.44	-152.35	100.59	52.27	-201.24	114.18	53.39	-372.32	49.44	44.65	-372.84	60.25	92.76	-459.62	162.69	1255.26	0.00	0.00	0.00	-347.75	83.63	1550.47	-351.18	223.64	1542.86	-450.16	98.98	1653.14	-464.17	229.50	1633.98	-188.42	1275.83	72.07	412.04	1269.24	72.27	-184.76
5.48000	-808.69	216.19	29.62	-836.20	213.86	40.08	-968.36	270.52	137.66	-923.24	271.36	181.87	-148.56	100.82	50.10	-200.26	114.99	52.02	-371.66	49.44	44.62	-371.46	60.31	93.02	-447.75	161.20	1257.53	0.00	0.00	0.00	-332.05	81.75	1552.61	-339.78	221.83	1545.65	-438.89	96.07	1654.75	-453.12	226.40	1636.19	-185.90	1276.47	72.28	412.17	1269.94	72.65	-184.01
5.49000	-807.56	216.09	29.06	-832.23	212.98	41.27	-955.99	272.75	148.38	-908.77	272.15	188.39	-150.07	101.18	47.33	-199.72	114.38	50.79	-371.00	48.78	44.88	-370.20	59.87	93.09	-432.53	159.14	1259.73	0.00	0.00	0.00	-323.24	80.09	1555.06	-327.48	219.57	1548.90	-428.17	94.20	1656.46	-442.14	223.81	1638.40	-185.56	1276.13	72.48	412.85	1270.03	73.04	-184.65
5.50000	-805.01	216.68	27.36	-826.84	212.15	42.66	-944.76	272.23	158.67	-893.12	273.56	195.37	-149.57	101.76	45.25	-199.11	114.51	50.21	-370.62	49.37	44.72	-369.68	60.80	92.65	-420.28	158.35	1261.93	0.00	0.00	0.00	-311.58	77.72	1558.15	-316.62	218.07	1552.49	-417.15	90.70	1658.17	-431.20	221.91	1640.62	-192.13	1277.97	70.76	411.44	1270.31	72.47	-183.99
5.51000	-799.77	217.72	26.00	-820.36	213.55	44.05	-931.46	273.08	169.81	-877.24	273.47	201.90	-150.38	101.95	43.11	-198.65	114.14	49.48	-370.30	49.86	44.62	-368.56	59.66	93.39	-407.82	157.07	1263.91	0.00	0.00	0.00	-297.89	76.12	1561.29	-303.45	216.31	1556.13	-406.77	88.88	1659.82	-420.68	219.61	1642.92	-189.07	1277.52	71.49	412.30	1270.23	72.18	-184.08
5.52000	-796.63	218.06	24.40	-813.85	220.15	44.57	-917.39	273.10	181.69	-858.29	275.23	209.50	-148.39	102.20	43.08	-198.37	114.24	48.92	-369.98	49.91	44.67	-368.11	60.14	93.30	-397.65	155.91	1265.52	0.00	0.00	0.00	-289.68	74.97	1564.57	-293.87	214.60	1560.07	-396.75	86.55	1661.50	-410.48	217.21	1645.20	-189.05	1278.75	70.54	412.53	1270.21	72.67	-184.56
5.53000	-790.16	219.09	22.47	-814.07	220.75	44.78	-899.35	273.99	194.27	-838.96	274.89	216.95	-148.16	102.42	42.27	-198.09	114.68	48.71	-369.85	49.91	44.90	-367.98	60.50	93.28	-383.87	156.06	1267.17	0.00	0.00	0.00	-274.07	73.40	1567.68	-280.99	213.02	1564.11	-387.00	85.02	1663.29	-400.41	214.96	1647.49	-184.66	1277.60	71.63	412.18	1269.94	72.29	-184.40
5.54000	-781.63	215.05	18.79	-808.36	219.57	47.18	-879.92	272.74	205.78	-819.26	273.33	224.15	-151.19	102.33	40.92	-198.08	113.85	48.09	-369.84	50.58	44.73	-367.59	60.05	93.67	-374.03	155.39	1268.33	0.00	0.00	0.00	-264.16	71.87	1570.97	-269.81	211.34	1568.14	-376.82	82.65	1664.94	-390.26	213.44	1649.79	-190.44	1276.83	70.90	403.75	1269.92	72.64	-185.20
5.55000	-767.64	217.34	21.20	-792.86	221.45	53.24	-858.26	272.85	215.69	-798.51	273.30	231.95	-148.05	102.10	41.57	-197.78	113.87	48.01	-369.72	50.18	44.98	-367.39	60.37	93.84	-362.84	154.62	1269.46	0.00	0.00	0.00	-249.78	71.24	1574.47	-259.35	210.43	1572.47	-366.61	80.50	1666.70	-380.34	211.46	1652.17	-191.01	1279.92	70.24	399.19	1270.93	71.93	-184.68
5.56000	-752.19	220.49	26.43	-767.39	224.96	62.41	-840.37	267.06	222.03	-777.08	272.80	239.66	-148.75	101.56	40.69	-197.83	113.05	47.68	-369.55	49.84	45.25	-367.15	59.83	94.31	-351.76	154.03	1270.64	0.00	0.00	0.00	-243.17	69.79	1578.15	-246.92	209.35	1576.79	-356.62	78.86	1668.41	-370.41	209.63	1654.58	-188.18	1277.71	71.19	408.55	1270.07	72.08	-184.47
5.57000	-724.35	222.71	33.04	-747.03	227.46	67.68	-818.49	265.93	228.19	-754.97	272.33	246.74	-147.82	101.26	40.75	-197.60	113.27	47.63	-369.54	50.13	45.30	-366.98	60.08	94.79	-342.72	154.62	1272.07	0.00	0.00	0.00	-232.02	69.57	1581.66	-236.74	208.39	1580.92	-346.72	78.02	1670.17	-360.29	208.71	1656.91	-186.85	1276.96	71.26	411.33	1269.76	72.58	-185.16
5.58000	-700.96	225.70	36.73	-724.56	226.75	71.53	-795.19	264.84	232.74	-731.93	272.23	253.06	-148.19	100.93	40.44	-197.45	113.31	47.44	-369.60	50.19	45.52	-366.62	59.50	95.47	-331.06	155.84	1273.64	0.00	0.00	0.00	-219.64	68.92	1584.88	-227.38	206.96	1585.15	-336.88	76.94	1671.83	-350.45	207.34	1659.15	-184.65	1277.19	72.28	411.19	1270.89	72.34	-184.71
5.59000	-673.20	227.53	40.24	-696.11	227.52	76.23	-769.68	264.77	236.16	-708.60	270.59	257.37	-148.26	101.25	40.04	-197.11	113.51	47.50	-369.41	49.91	45.90	-366.39	59.53	95.82	-319.52	155.36	1275.45	0.00	0.00	0.00	-206.77	69.05	1588.19	-216.29	206.31	1589.27	-326.86	75.50	1673.49	-340.67	206.75	1661.44	-190.58	1277.94	70.85	411.46	1270.69	72.51	-183.98
5.60000	-644.53	229.44	43.07	-672.40	229.64	78.43	-744.31	263.51	237.57	-684.39	269.99	260.59	-149.55	101.02	39.42	-197.00	113.08	47.28	-369.34	50.09	46.19	-365.86	58.55	96.72	-308.39	156.64	1277.07	0.00	0.00	0.00	-201.89	68.06	1591.59	-205.95	205.84	1593.25	-316.92	74.08	1675.10	-330.81	206.35	1663.65	-192.14	1277.28	70.52	412.50	1269.83	72.94	-184.33
5.61000	-610.18	230.44	45.92	-635.52	229.51	81.95	-718.49	263.09	238.26	-659.56	268.64	261.56	-148.22	100.72	39.59	-196.73	112.98	47.25	-369.15	50.12	46.60	-365.77	58.98	97.21	-296.59	155.68	1279.15	0.00	0.00	0.00	-190.23	68.17	1594.86	-193.22	205.58	1597.04	-307.55	74.14	1676.79	-320.97	205.71	1665.77	-190.77	1278.94	70.48	411.84	1269.75	72.37	-184.95
5.62000	-578.89	230.66	47.22	-605.69	229.60	82.31	-692.45	262.72	237.07	-634.46	267.04	261.01	-147.55	100.33	39.31	-196.53	112.83	47.10	-369.13	50.95	46.79	-365.46	58.74	98.21	-284.04	155.50	1280.96	0.00	0.00	0.00	-178.48	68.11	1597.88	-182.60	205.59	1600.36	-297.93	73.93	1678.44	-311.22	205.35	1667.82	-190.73	1280.83	69.78	411.34	1270.60	72.31	-185.66
5.63000	-544.68	231.15	48.16	-566.62	230.93	85.68	-666.32	262.28	234.02	-608.44	266.39	259.65	-148.48	101.08	38.71	-196.34	112.87	47.12	-368.92	50.93	47.37	-365.31	59.17	98.83	-271.40	155.11	1282.99	0.00	0.00	0.00	-168.48	69.21	1601.04	-173.98	205.51	1603.88	-288.10	73.73	1680.19	-301.38	205.66	1669.61	-193.51	1279.02	69.67	411.29	1270.26	72.54	-185.29
5.64000	-508.24	231.14	48.62	-535.01	230.87	84.68	-640.68	258.97	227.91	-580.69	267.80	257.48	-147.03	100.72	38.86	-196.22	112.32	46.82	-368.61	51.04	47.92	-365.08	59.36	99.55	-262.63	154.48	1284.56	0.00	0.00	0.00	-156.85	69.43	1604.04	-163.32	205.61	1607.14	-278.52	74.03	1681.74	-291.80	205.37	1671.37	-190.13	1278.35	70.47	412.25	1269.76	72.31	-184.66
5.65000	-472.22	230.25	48.55	-495.41	230.56	85.13	-612.26	259.21	221.68	-554.16	265.88	252.82	-148.67	101.25	37.88	-196.04	112.15	46.83	-368.43	51.32	48.46	-364.96	59.66	100.32	-255.23	157.60	1286.08	0.00	0.00	0.00	-146.79	69.85	1606.71	-154.44	205.59	1609.87	-269.19	75.32	1683.34	-282.35	205.44	1672.89	-188.41	1277.81	71.05	412.25	1270.29	72.57	-184.49
5.66000	-437.10	229.19	43.95	-460.89	232.46	82.90	-583.08	258.73	214.45	-526.58	264.21	247.03	-149.13	100.71	37.46	-195.85	112.14	46.91	-368.23	51.41	49.02	-364.62	59.73	101.11	-245.36	158.16	1287.43	0.00	0.00	0.00	-137.26	70.82	1609.58	-144.49	206.25	1612.45	-259.64	75.61	1684.77	-272.95	205.92	1674.16	-187.54	1276.77	71.29	412.01	1270.58	72.75	-184.50
5.67000	-402.05	227.95	43.01	-423.51	230.54	80.57	-552.53	259.40	206.23	-498.36	262.26	240.38	-147.05	99.94	37.92	-195.46	111.93	46.84	-367.89	51.37	49.71	-364.38	59.27	102.28	-233.96	158.10	1288.37	0.00	0.00	0.00	-126.47	72.10	1613.10	-132.34	207.27	1615.86	-250.18	75.88	1686.10	-263.81	206.01	1675.21	-191.59	1277.48	70.19	412.13	1270.40	72.74	-183.65
5.68000	-361.66	227.32	42.54	-391.69	229.67	76.95	-521.04	258.67	196.53	-469.42	261.16	233.25	-147.54	99.78	37.58	-195.19	111.07	46.58	-367.65	51.49	50.35	-363.89	58.59	103.50	-223.55	157.30	1289.28	0.00	0.00	0.00	-116.97	73.22	1616.01	-122.43	208.08	1618.53	-240.73	76.19	1687.29	-254.51	206.95	1676.00	-190.28	1278.51	70.56	402.56	1270.70	72.41	-184.73
5.69000	-322.32	226.82	41.41	-351.59	227.77	74.19	-488.82	259.48	186.11	-439.22	261.72	225.76	-147.10	99.52	37.70	-194.85	110.86	46.57	-367.43	51.88	50.91	-363.51	58.79	104.35	-212.48	157.28	1290.01	0.00	0.00	0.00	-102.93	73.47	1618.47	-113.20	208.88	1620.80	-231.41	76.52	1688.27	-245.29	207.82	1676.48	-186.93	1276.79	71.85	409.19	1270.88	72.49	-184.66
5.70000	-277.35	227.18	43.49	-310.51	227.18	71.96	-455.67	258.99	174.63	-409.02	260.90	217.28	-147.61	98.82	37.28	-194.59	110.96	46.71	-367.11	51.98	51.65	-363.25	59.43	105.12	-201.23	156.36	1290.49	0.00	0.00	0.00	-96.23	74.22	1621.10	-105.22	209.78	1622.86	-222.18	78.11	1689.17	-236.14	208.53	1676.73	-184.77	1275.97	72.40	404.36	1271.42	72.48	-184.74
5.71000	-234.80	227.05	43.27	-269.19	226.15	69.95	-421.99	258.74	162.47	-377.17	261.05	208.20	-146.85	98.93	37.55	-194.87	109.96	46.36	-366.80	52.06	52.38	-362.57	58.75	106.33	-191.05	156.92	1290.91	0.00	0.00	0.00	-89.89	75.37	1623.89	-95.84	210.78	1624.73	-212.98	78.77	1689.74	-227.07	209.10	1676.86	-187.86	1277.90	71.19	409.40	1270.37	72.73	-184.94
5.72000	-192.46	227.87	43.12	-230.89	225.32	66.77	-386.81	258.61	150.55	-345.13	261.23	198.83	-147.54	98.98	37.58	-194.66	109.72	46.22	-366.61	52.46	53.02	-362.12	58.79	107.33	-181.96	156.17	1290.97	0.00	0.00	0.00	-76.05	76.14	1626.90	-84.53	211.52	1627.09	-203.76	80.24	1690.24	-217.90	210.27	1676.65	-189.08	1274.54	71.91	412.30	1269.45	72.91	-184.30
5.73000	-150.88	229.08	43.07	-195.44	225.70	63.78	-350.99	258.89	138.08	-312.40	261.21	189.00	-148.14	98.00	37.89	-198.27	116.24	49.88	-366.33	52.30	53.79	-361.76	59.40	107.97	-171.70	155.79	1290.86	0.00	0.00	0.00	-67.62	77.87	1629.37	-73.19	212.94	1628.84	-194.46	81.01	1690.41	-208.91	210.94	1676.27	-187.88	1277.15	71.37	411.81	1269.99	72.72	-184.22
5.74000	-107.51	229.97	44.43	-147.62	226.30	63.86	-314.29	258.89	125.33	-278.89	261.97	179.27	-145.91	96.16	39.57	-208.60	165.49	69.53	-366.12	52.56	54.44	-361.06	58.35	109.13	-159.47	154.83	1290.37	0.00	0.00	0.00	-56.33	79.11	1631.91	-64.77	214.23	1630.44	-185.55	83.23	1690.52	-199.83	212.14	1675.42	-192.35	1279.65	69.45	411.50	1269.86	72.13	-184.15
5.75000	-67.27	232.11	45.15	-110.91	228.19	61.63	-277.31	258.68	112.49	-244.39	262.76	169.48	-145.27	89.82	44.21	-196.27	170.35	72.92	-365.86	52.90	55.02	-360.40	58.13	110.12	-147.42	155.38	1289.85	0.00	0.00	0.00	-48.69	80.38	1634.04	-57.18	215.14	1631.83	-176.59	84.32	1690.15	-190.56	213.76	1674.27	-187.06	1276.78	72.31	412.05	1270.09	72.61	-184.09
5.76000	-24.32	233.48	47.82	-65.97	230.06	62.40	-239.23	258.42	100.12	-209.60	264.71	160.32	-141.77	87.59	46.20	-181.93	166.86	72.23	-365.68	53.18	55.68	-360.20	59.24	110.60	-137.02	154.57	1288.96	0.00	0.00	0.00	-39.79	81.37	1635.84	-47.72	215.88	1632.98	-167.58	85.18	1689.66	-181.39	215.38	1672.91	-190.07	1275.50	71.51	412.49	1270.05	72.84	-184.05
5.77000	16.91	236.46	50.92	-25.32	233.21	62.52	-200.67	259.71	88.90	-174.75	265.67	151.12	-138.63	88.31	45.72	-175.28	153.88	67.09	-365.29	52.96	56.47	-359.70	59.03	111.69	-125.99	154.83	1287.87	0.00	0.00	0.00	-26.39	82.23	1638.01	-34.95	216.89	1634.51	-158.75	86.83	1688.88	-172.27	216.03	1671.43	-189.44	1274.61	71.80	412.20	1270.04	72.75	-184.02
5.78000	60.27	239.81	55.89	20.87	237.15	65.14	-161.46	262.36	78.97	-139.61	266.90	142.38	-138.75	89.82	43.16	-184.52	129.85	55.99	-365.12	53.42	57.01	-359.23	59.43	112.26	-116.92	154.98	1286.33	0.00	0.00	0.00	-17.13	83.61	1639.93	-24.84	218.18	1635.40	-150.27	89.32	1687.99	-163.12	217.19	1669.73	-191.09	1276.10	72.15	411.75	1269.57	72.25	-184.00
5.79000	100.28	244.60	60.82	57.58	240.51	67.25	-122.27	264.58	69.42	-103.71	269.82	134.89	-140.88	90.93	40.69	-192.01	113.98	48.39	-364.95	53.68	57.61	-358.87	60.08	112.72	-105.89	155.12	1284.78	0.00	0.00	0.00	-6.60	85.38	1641.73	-15.37	219.72	1636.24	-141.49	91.19	1686.84	-153.78	218.88	1667.70	-192.95	1276.60	71.06	412.01	1269.86	72.66	-183.99
5.80000	138.27	249.18	67.43	101.16	245.30	72.68	-82.16	268.25	61.87	-68.05	272.42	128.38	-141.11	95.36	37.98	-192.83	108.78	45.82	-364.56	53.16	58.55	-358.04	59.75	113.58	-94.83	155.97	1283.08	0.00	0.00	0.00	1.94	86.57	1643.35	-6.05	220.80	1636.95	-132.50	92.42	1685.53	-144.33	220.52	1665.59	-190.13	1275.41	71.94	411.93	1270.59	72.53	-183.99
5.81000	179.47	254.74	76.40	135.39	249.43	77.16	-42.40	272.05	55.55	-32.50	276.04	123.40	-143.83	96.84	36.70	-192.63	108.38	45.58	-364.28	53.58	59.09	-357.17	58.96	114.71	-83.67	157.02	1281.22	0.00	0.00	0.00	11.54	87.75	1644.22	3.84	221.86	1637.33	-123.65	94.34	1684.10	-134.98	221.82	1663.49	-189.68	1275.90	72.34	412.52	1270.24	72.85	-184.00
5.82000	216.47	260.25	86.02	175.63	255.32	84.40	-3.07	276.58	51.39	2.41	279.30	119.73	-143.61	96.25	36.50	-192.45	108.28	45.50	-364.01	53.66	59.86	-356.95	60.13	115.01	-72.98	156.97	1279.36	0.00	0.00	0.00	24.60	89.57	1645.00	14.34	223.29	1637.84	-114.61	95.85	1682.39	-125.53	223.03	1661.41	-190.78	1275.84	70.97	412.29	1270.29	72.73	-184.02
5.83000	252.68	265.61	97.02	213.89	259.22	94.09	35.89	280.83	49.11	36.88	281.92	117.26	-144.37	96.70	35.74	-192.42	108.04	45.36	-363.70	53.79	60.67	-356.14	59.75	115.99	-61.94	158.83	1277.24	0.00	0.00	0.00	33.06	90.81	1645.92	24.64	224.77	1638.06	-105.73	98.04	1680.73	-115.86	224.79	1659.23	-189.79	1275.34	71.56	412.51	1270.82	72.63	-184.05
5.84000	288.33	270.93	109.02	250.89	264.56	103.96	72.85	284.63	48.61	69.98	284.57	116.39	-145.55	96.84	34.94	-192.18	108.17	45.35	-363.32	53.74	61.70	-355.02	59.42	117.19	-49.40	159.24	1275.29	0.00	0.00	0.00	41.84	91.95	1646.42	36.07	226.55	1638.33	-96.52	99.94	1679.05	-106.16	226.34	1657.05	-187.14	1277.65	71.51	412.46	1270.46	72.85	-184.08
5.85000	319.94	274.98	121.24	274.71	266.45	112.30	108.07	287.47	49.51	101.97	287.00	116.87	-143.69	97.24	35.29	-192.07	107.57	45.05	-362.72	53.53	62.97	-353.97	59.00	118.45	-36.84	160.28	1273.26	0.00	0.00	0.00	50.38	93.67	1646.80	45.74	228.03	1638.28	-87.09	100.83	1677.05	-96.42	227.83	1654.90	-191.54	1278.01	70.62	412.40	1270.40	72.79	-184.12
5.86000	347.58	277.90	132.86	310.93	269.34	124.27	140.61	290.43	51.66	131.22	289.22	118.38	-141.96	97.07	35.34	-191.74	107.51	44.99	-362.22	53.80	64.23	-353.18	60.17	119.46	-26.01	160.61	1271.09	0.00	0.00	0.00	61.28	95.50	1646.96	55.84	229.64	1638.11	-77.61	103.10	1675.16	-86.55	229.48	1652.82	-185.52	1276.67	71.97	412.52	1270.04	72.35	-184.16
5.87000	375.23	279.88	144.27	336.27	272.40	132.42	170.63	291.12	53.18	158.27	290.89	119.94	-143.79	96.93	34.41	-191.41	107.39	44.83	-361.52	53.45	65.96	-351.81	59.68	121.14	-16.07	161.18	1269.05	0.00	0.00	0.00	70.39	96.53	1647.02	65.73	231.54	1637.94	-67.94	105.24	1673.31	-76.54	231.53	1650.66	-189.14	1275.70	71.62	412.68	1270.27	72.71	-184.22
5.88000	396.05	279.60	152.59	363.69	269.93	142.18	197.15	291.84	54.48	182.38	291.51	120.99	-143.81	96.31	34.13	-191.04	107.03	44.70	-360.81	53.71	67.59	-350.10	59.02	123.22	-3.65	161.96	1267.01	0.00	0.00	0.00	82.27	99.14	1646.77	75.09	233.28	1637.76	-58.39	107.74	1671.42	-66.49	233.58	1648.61	-188.57	1275.83	71.81	413.88	1269.93	73.30	-184.27
5.89000	419.81	277.21	159.46	378.26	269.40	143.39	219.95	292.38	55.19	203.16	292.14	121.50	-142.87	96.83	33.75	-190.68	106.93	44.52	-359.97	53.94	69.48	-348.53	58.59	125.26	7.60	163.03	1264.91	0.00	0.00	0.00	90.03	100.93	1646.55	86.06	235.25	1637.20	-48.56	110.25	1669.56	-56.38	235.57	1646.59	-185.04	1276.11	72.07	405.28	1270.71	72.87	-184.33
5.90000	435.38	272.64	161.63	395.25	265.84	145.34	239.13	294.09	55.19	220.98	293.71	121.59	-142.99	96.16	33.30	-190.28	106.64	44.37	-359.00	54.14	71.56	-346.98	59.31	127.18	19.47	163.99	1262.98	0.00	0.00	0.00	100.30	103.18	1646.37	96.68	237.01	1636.84	-38.55	112.47	1667.71	-46.06	237.82	1644.60	-186.28	1276.33	71.58	409.03	1271.00	72.44	-184.39
5.91000	448.49	267.60	160.22	409.41	263.58	143.44	253.82	294.41	53.58	235.81	294.29	120.40	-142.55	96.39	32.96	-189.74	106.46	44.15	-357.85	53.94	73.96	-345.01	59.05	129.58	30.83	164.98	1261.12	0.00	0.00	0.00	112.29	105.09	1646.09	106.79	238.97	1636.41	-28.51	115.32	1665.97	-35.41	240.67	1642.68	-191.34	1277.48	70.39	411.96	1270.65	72.61	-184.46
5.92000	462.28	262.22	156.74	420.48	261.32	138.90	264.99	295.16	51.69	247.69	293.46	118.00	-143.34	96.17	32.45	-189.23	106.79	44.20	-356.40	53.39	76.70	-342.68	58.15	132.42	43.25	166.88	1259.44	0.00	0.00	0.00	120.98	106.87	1645.62	118.35	241.32	1635.76	-18.36	118.16	1664.42	-24.63	243.29	1640.92	-190.57	1277.54	70.90	412.08	1270.60	72.49	-184.53
5.93000	470.23	257.34	149.83	429.85	256.32	133.28	272.66	293.94	48.09	256.66	292.69	115.36	-142.28	96.00	32.47	-188.90	106.27	43.95	-354.89	52.95	79.63	-340.11	57.71	135.21	56.13	167.39	1258.10	0.00	0.00	0.00	132.06	109.23	1645.38	128.92	243.72	1635.41	-8.21	120.16	1662.93	-13.78	245.93	1639.41	-183.67	1276.62	72.52	401.07	1270.67	72.08	-184.60
5.94000	476.15	253.30	140.47	436.76	253.08	125.37	277.09	294.30	47.18	263.54	291.07	112.40	-142.80	95.73	32.02	-188.31	106.06	43.75	-353.31	52.84	82.68	-337.17	56.60	138.63	67.46	168.19	1257.10	0.00	0.00	0.00	143.17	112.06	1645.29	140.80	246.03	1634.92	2.03	123.44	1661.69	-2.89	248.77	1637.98	-184.10	1276.28	72.22	396.46	1272.35	71.06	-184.67
5.95000	482.90	250.28	129.96	441.61	249.25	116.35	280.02	289.90	47.55	268.50	289.62	109.31	-140.07	95.74	32.58	-187.89	105.92	43.66	-351.16	52.15	86.40	-333.78	55.52	142.17	80.86	170.02	1256.25	0.00	0.00	0.00	153.39	114.25	1644.99	151.06	248.25	1634.65	12.42	127.06	1660.74	8.16	252.01	1636.64	-190.13	1275.15	71.25	408.47	1271.27	72.21	-184.74
5.96000	487.80	246.95	119.59	446.84	246.07	107.09	282.93	289.23	47.41	272.83	287.60	106.30	-140.99	95.81	32.21	-187.21	105.74	43.48	-348.62	51.16	90.43	-329.81	53.88	146.38	90.98	171.28	1255.76	0.00	0.00	0.00	163.34	117.00	1644.99	161.38	251.04	1634.28	22.88	129.52	1659.76	19.12	255.08	1635.49	-184.89	1273.44	73.03	411.13	1270.30	72.48	-184.82
5.97000	494.01	245.61	109.22	452.75	246.39	98.07	286.05	288.04	46.79	278.77	287.16	105.11	-141.10	95.86	31.94	-186.52	105.99	43.38	-345.87	50.41	94.88	-325.51	52.87	150.54	105.82	173.12	1255.54	0.00	0.00	0.00	171.10	119.60	1645.38	171.83	254.07	1634.14	33.44	132.97	1659.15	30.18	258.24	1634.57	-190.73	1274.87	72.00	404.99	1271.00	72.86	-184.89
5.98000	500.26	245.24	99.06	458.54	245.74	90.28	288.94	288.83	46.50	285.44	286.52	104.06	-141.04	95.46	31.81	-185.99	104.70	42.70	-342.54	49.60	99.95	-320.90	52.83	154.77	117.12	173.73	1255.49	0.00	0.00	0.00	182.33	122.95	1645.80	182.13	256.80	1634.34	43.56	136.90	1658.89	41.37	261.84	1633.93	-189.19	1274.85	72.34	409.78	1270.55	72.80	-184.96
5.99000	504.23	245.34	89.02	460.27	244.29	84.79	290.91	290.19	46.26	291.09	286.83	103.40	-141.56	95.13	31.61	-184.77	105.55	42.90	-338.73	49.49	105.27	-315.24	51.78	159.88	130.35	175.78	1255.84	0.00	0.00	0.00	195.08	125.72	1646.41	193.08	259.78	1634.82	54.14	140.48	1658.96	52.63	265.22	1633.77	-182.81	1273.76	73.53	411.14	1270.87	72.34	-185.02
6.00000	507.30	245.75	80.63	463.71	244.56	78.57	291.72	290.87	45.90	295.12	288.44	103.60	-141.42	95.84	31.54	-183.69	105.09	42.53	-333.96	48.98	111.51	-308.59	50.67	165.56	143.20	177.20	1256.68	0.00	0.00	0.00	208.96	129.14	1647.55	205.52	262.62	1635.66	64.70	144.09	1659.46	63.89	268.48	1634.07	-186.89	1274.79	72.61	410.97	1270.58	72.02	-185.09
6.01000	509.73	245.20	73.75	468.30	243.37	74.94	291.29	292.85	44.65	298.32	288.49	103.65	-142.83	95.80	31.05	-182.39	104.97	42.12	-328.57	49.64	118.02	-301.09	50.40	171.46	157.48	178.83	1258.07	0.00	0.00	0.00	217.09	132.77	1649.15	215.84	265.98	1636.91	75.34	148.08	1660.48	75.08	272.32	1634.60	-192.00	1277.38	71.53	412.29	1270.86	72.57	-185.15
6.02000	510.62	243.06	67.72	467.90	243.05	69.80	291.20	297.15	41.69	301.47	287.78	103.58	-139.53	95.33	31.88	-180.88	105.56	41.98	-322.28	51.03	125.06	-292.21	49.20	178.18	170.60	180.40	1259.65	0.00	0.00	0.00	228.82	136.04	1651.21	227.75	269.17	1638.45	86.09	151.74	1661.63	86.09	276.16	1635.41	-185.17	1274.68	72.89	411.87	1270.60	72.66	-185.21
6.03000	511.32	241.32	62.47	468.62	239.83	66.40	293.24	294.96	40.40	303.94	287.17	103.65	-140.38	95.86	31.33	-178.90	106.36	42.03	-314.75	52.42	132.75	-282.44	49.43	184.79	181.91	181.79	1261.61	0.00	0.00	0.00	238.56	139.15	1653.42	238.04	272.78	1640.49	96.72	155.53	1663.08	96.97	279.79	1636.35	-180.30	1273.02	74.54	411.98	1270.25	72.77	-185.26
6.04000	513.81	240.53	60.59	468.55	239.84	64.90	293.54	294.33	42.24	305.52	287.93	104.03	-140.20	95.47	31.15	-176.75	106.38	42.16	-305.78	53.40	141.28	-271.13	50.35	191.22	194.83	183.41	1263.78	0.00	0.00	0.00	246.91	143.97	1656.47	249.10	276.26	1642.69	107.35	158.72	1664.57	107.86	283.26	1637.49	-185.52	1274.60	73.73	403.66	1273.08	71.99	-185.31
6.05000	512.98	240.89	58.00	468.41	240.81	63.64	294.37	293.52	43.10	306.29	287.68	103.71	-138.90	95.28	31.29	-173.73	107.24	43.04	-296.09	54.72	150.27	-258.66	50.77	198.00	207.32	185.14	1266.00	0.00	0.00	0.00	259.73	146.57	1659.28	259.51	280.25	1645.12	117.64	163.17	1666.12	118.68	286.86	1638.59	-176.87	1273.50	75.55	400.87	1273.03	71.98	-185.35
6.06000	513.63	240.31	56.83	468.13	241.03	62.78	294.62	292.73	42.91	306.90	287.40	103.40	-138.13	94.75	30.77	-170.11	107.05	44.40	-285.06	55.19	160.35	-244.89	49.95	205.69	220.70	186.75	1268.29	0.00	0.00	0.00	269.54	150.85	1662.80	270.63	283.40	1647.90	127.89	166.64	1667.63	129.34	290.55	1639.58	-183.06	1275.11	74.05	402.78	1271.78	73.03	-185.39
6.07000	512.77	240.33	55.20	467.71	239.60	61.99	294.45	293.75	42.60	307.22	287.79	103.42	-136.07	93.95	30.07	-165.60	106.31	46.49	-273.08	55.51	171.02	-230.45	50.46	213.05	228.12	184.25	1270.45	0.00	0.00	0.00	278.49	153.79	1666.19	278.67	286.98	1651.02	137.87	170.20	1669.16	139.74	293.99	1640.60	-186.88	1275.15	72.50	409.35	1270.72	72.62	-185.42
6.08000	513.34	239.81	54.80	470.38	240.37	62.18	294.23	293.20	42.04	307.32	287.63	103.20	-132.29	92.86	29.54	-159.64	106.03	49.69	-259.43	55.40	182.26	-214.60	50.23	220.70	236.28	185.08	1272.66	0.00	0.00	0.00	286.19	157.22	1669.60	289.56	290.76	1653.92	147.82	174.98	1670.64	149.87	296.80	1641.57	-184.30	1274.50	73.12	410.57	1271.13	72.18	-185.44
6.09000	513.31	240.12	53.94	470.37	240.03	61.72	294.36	293.97	42.13	307.56	288.40	103.42	-129.33	91.53	27.84	-152.26	105.00	53.05	-244.30	57.06	193.39	-197.01	50.58	228.42	252.20	186.77	1274.70	0.00	0.00	0.00	296.85	161.11	1673.38	299.74	293.82	1657.27	157.61	177.55	1671.75	159.90	300.24	1642.35	-179.99	1273.47	74.47	412.98	1270.06	73.09	-185.46
6.10000	513.12	240.08	53.31	466.82	239.75	60.33	294.12	294.28	41.99	307.80	288.70	103.29	-124.13	89.80	26.03	-143.12	103.78	56.86	-226.97	57.90	205.10	-177.67	51.61	235.72	262.83	187.92	1276.42	0.00	0.00	0.00	305.89	164.08	1677.26	308.94	297.67	1660.44	167.40	180.58	1672.97	169.81	302.93	1643.10	-187.40	1274.83	72.39	411.89	1270.18	72.93	-185.46
6.11000	512.43	240.71	52.24	466.36	240.18	59.64	294.08	294.31	41.96	308.02	288.37	102.92	-117.17	87.87	23.84	-131.87	103.28	61.96	-207.77	58.68	216.33	-156.75	52.56	243.08	275.78	188.66	1278.30	0.00	0.00	0.00	316.89	167.59	1680.82	318.64	300.91	1663.66	177.11	183.12	1674.07	179.62	305.75	1643.68	-197.32	1277.31	69.42	412.68	1269.56	72.73	-185.46
6.12000	513.27	241.10	51.70	467.99	241.11	59.34	294.02	292.84	41.59	308.10	288.48	102.93	-107.36	86.46	23.78	-118.03	103.45	67.66	-186.55	59.52	225.90	-134.94	54.20	249.59	286.74	189.39	1280.02	0.00	0.00	0.00	322.97	170.37	1684.96	328.94	303.56	1666.75	186.81	186.13	1675.06	189.40	308.13	1644.18	-183.65	1273.12	72.55	414.08	1269.30	73.28	-185.44
6.13000	512.50	240.97	50.88	468.53	240.64	59.34	294.02	293.68	42.20	308.46	289.36	103.17	-89.04	86.46	30.22	-99.91	104.60	73.64	-164.50	60.97	233.46	-112.93	56.33	255.56	299.82	189.75	1281.25	0.00	0.00	0.00	332.38	173.51	1688.79	336.35	306.70	1670.01	196.42	188.95	1676.09	199.21	310.28	1644.58	-190.11	1274.56	71.77	413.23	1269.80	73.21	-185.42
6.14000	510.87	240.54	50.04	468.03	241.09	58.62	293.86	294.62	42.59	308.63	289.63	103.32	-67.01	87.13	34.85	-77.33	105.86	79.80	-142.24	63.05	239.13	-90.98	59.33	261.06	312.83	189.84	1282.62	0.00	0.00	0.00	341.96	176.92	1692.39	345.59	309.12	1672.82	206.16	190.46	1677.02	209.00	311.82	1644.97	-180.49	1272.61	73.51	413.54	1269.73	73.42	-185.38
6.15000	512.36	240.54	50.26	465.26	240.50	58.13	293.65	294.15	42.22	308.78	289.33	103.22	-41.29	88.00	39.63	-51.78	106.81	84.99	-118.89	64.43	243.28	-68.83	62.32	266.16	324.58	190.01	1283.64	0.00	0.00	0.00	351.55	179.12	1695.65	354.88	311.74	1675.51	215.92	192.14	1677.98	218.72	313.47	1645.28	-183.33	1273.68	73.15	400.41	1267.98	75.00	-185.33
6.16000	511.29	240.47	49.50	468.28	241.18	58.16	293.92	294.57	42.49	308.93	290.01	103.53	-12.10	90.05	43.82	-23.87	108.63	89.15	-94.82	66.02	245.56	-45.44	65.60	269.62	335.34	189.96	1284.96	0.00	0.00	0.00	363.60	181.14	1698.74	364.90	313.66	1677.93	226.01	193.68	1678.89	228.52	314.93	1645.57	-189.44	1276.85	71.33	408.92	1269.20	73.88	-185.49
6.17000	512.16	240.33	49.72	467.82	239.95	58.58	293.92	294.94	42.81	308.98	290.64	103.81	17.12	93.14	46.88	5.75	111.32	92.22	-70.21	67.55	246.22	-20.90	67.76	271.92	347.23	189.76	1286.26	0.00	0.00	0.00	372.39	182.85	1701.96	375.39	316.33	1680.18	236.21	195.09	1679.79	238.46	315.98	1645.99	-190.39	1274.62	71.80	412.32	1270.04	72.94	-184.82
6.18000	510.37	240.62	48.79	468.87	240.94	58.40	293.96	294.32	42.62	308.95	289.94	103.70	48.05	95.94	49.42	35.97	113.53	93.85	-44.80	69.86	245.10	4.23	69.87	272.37	359.91	189.96	1287.54	0.00	0.00	0.00	381.22	184.53	1704.63	384.30	318.10	1682.45	246.54	196.73	1680.85	248.61	316.73	1646.49	-189.11	1274.77	72.34	413.25	1270.02	73.33	-185.24
6.19000	511.36	241.10	48.87	467.85	241.89	57.66	294.09	294.21	42.67	309.11	290.24	103.89	81.94	99.27	51.06	67.57	116.65	94.65	-18.66	71.68	242.69	29.77	71.55	271.44	369.43	190.38	1288.72	0.00	0.00	0.00	392.83	186.74	1707.21	395.10	319.62	1684.54	256.94	197.55	1681.68	259.01	317.55	1647.06	-189.29	1273.76	72.39	414.52	1269.69	73.80	-185.41
6.20000	511.95	240.85	48.82	467.01	241.46	56.55	294.16	294.38	43.14	309.14	290.15	104.15	117.25	101.70	51.91	99.94	118.91	94.27	8.04	73.51	238.92	55.85	73.41	269.22	378.74	190.81	1289.82	0.00	0.00	0.00	400.88	187.57	1709.67	404.96	320.63	1686.58	267.56	197.70	1682.42	269.59	318.24	1647.63	-186.39	1276.68	72.16	413.30	1269.70	73.29	-184.67
6.21000	511.21	241.76	47.92	470.33	241.54	57.49	294.11	294.90	43.55	309.29	290.00	104.31	153.09	105.18	52.20	133.91	122.56	93.60	35.58	75.82	233.59	82.04	75.81	265.66	396.08	194.72	1290.78	0.00	0.00	0.00	412.26	187.97	1711.57	414.33	321.00	1688.64	278.18	197.95	1682.94	280.27	318.48	1648.25	-192.21	1276.99	71.09	394.51	1270.30	72.49	-184.93
6.22000	511.98	241.67	47.90	468.34	243.24	56.24	294.20	294.55	43.60	309.36	290.22	104.56	191.49	109.31	52.25	168.62	125.06	92.02	63.98	77.67	227.16	108.94	77.78	261.22	406.92	196.44	1291.66	0.00	0.00	0.00	420.91	188.38	1713.54	425.34	321.36	1690.30	288.69	198.62	1683.46	291.00	318.65	1648.86	-194.28	1277.09	70.24	407.50	1269.89	73.22	-185.30
6.23000	510.71	242.57	46.74	469.41	244.37	56.34	294.27	294.56	43.97	309.46	290.53	104.94	229.41	113.32	52.40	204.41	128.28	90.13	92.80	80.04	219.42	136.87	79.99	255.69	414.18	194.06	1292.42	0.00	0.00	0.00	433.77	188.48	1714.54	435.31	321.54	1692.10	299.38	198.29	1683.62	301.82	318.51	1649.48	-189.04	1277.54	71.08	413.23	1269.87	73.24	-184.91
6.24000	512.28	242.78	46.82	468.60	243.70	55.83	294.18	294.60	44.36	309.72	290.44	105.20	266.82	115.91	51.73	240.55	130.99	87.79	123.07	81.61	210.90	165.38	81.00	249.51	426.22	194.32	1293.13	0.00	0.00	0.00	446.02	187.90	1715.36	445.37	321.47	1693.68	310.15	197.80	1683.62	312.64	318.30	1650.08	-188.30	1276.17	71.45	414.24	1269.42	73.53	-184.83
6.25000	511.47	242.99	45.94	471.84	244.30	56.31	294.25	293.87	44.34	310.03	290.28	105.30	305.00	119.54	50.54	277.03	141.42	86.59	154.06	84.17	201.21	194.37	82.06	242.47	436.73	195.51	1293.56	0.00	0.00	0.00	455.64	186.92	1716.04	456.69	320.90	1695.30	320.93	197.35	1683.35	323.51	318.06	1650.66	-186.98	1276.96	71.94	414.16	1269.59	73.51	-185.02
6.26000	512.76	243.21	46.15	471.38	243.52	56.44	293.99	293.99	44.79	310.24	290.33	105.71	341.99	123.69	48.21	300.85	154.08	86.39	185.70	86.69	190.69	223.62	83.84	234.23	444.23	196.86	1293.89	0.00	0.00	0.00	465.38	187.03	1716.81	466.90	320.07	1696.66	331.81	197.19	1683.08	334.43	317.57	1651.19	-189.89	1277.44	70.79	414.47	1269.67	73.62	-184.58
6.27000	512.03	242.67	45.77	468.83	244.25	56.12	294.06	293.41	45.08	310.55	289.54	105.67	383.59	126.21	47.20	345.56	154.07	82.40	218.12	88.55	179.71	253.82	85.84	225.30	455.27	197.95	1293.95	0.00	0.00	0.00	476.08	185.84	1716.78	477.36	319.68	1697.77	342.78	196.25	1682.70	345.37	317.31	1651.63	-188.81	1276.91	70.94	402.77	1267.55	75.32	-184.80
6.28000	513.46	242.31	46.10	471.01	245.13	57.19	294.06	293.87	45.68	310.85	289.78	106.03	426.37	127.05	46.64	392.60	142.82	76.73	251.26	90.92	168.05	284.90	88.02	215.71	468.93	199.30	1293.93	0.00	0.00	0.00	484.41	185.54	1716.87	489.23	319.24	1698.55	353.74	195.69	1682.14	356.30	316.83	1652.01	-192.63	1278.05	70.02	409.31	1269.00	73.83	-184.72
6.29000	512.84	242.27	45.68	469.94	245.04	56.45	294.10	293.73	46.08	311.18	289.79	106.48	465.76	127.39	45.30	431.23	142.69	73.12	285.87	92.57	156.33	316.50	90.39	205.43	478.85	200.59	1294.01	0.00	0.00	0.00	497.75	184.92	1716.29	499.22	318.31	1699.54	364.84	194.94	1681.34	367.17	316.12	1652.30	-189.20	1277.98	70.87	412.38	1270.19	73.04	-185.06
6.30000	514.95	242.60	46.03	467.00	241.30	59.22	294.38	293.48	46.74	311.52	288.71	106.66	507.28	127.30	44.74	471.47	142.30	69.89	320.93	94.43	144.36	348.51	91.57	195.41	490.58	201.74	1293.51	0.00	0.00	0.00	509.05	184.03	1716.01	509.38	317.23	1700.10	375.95	194.47	1680.47	378.08	315.28	1652.48	-182.15	1275.35	72.92	412.12	1270.09	72.92	-184.55
6.31000	516.57	243.89	45.58	465.95	240.68	59.21	294.54	292.50	46.90	312.12	288.71	107.09	549.34	126.50	44.45	512.48	141.51	67.09	356.31	95.97	132.42	381.17	92.99	185.04	501.70	202.85	1292.82	0.00	0.00	0.00	519.09	182.91	1715.44	520.61	316.86	1700.49	387.21	193.40	1679.47	389.07	314.31	1652.48	-185.69	1276.33	72.16	399.62	1268.75	74.28	-184.56
6.32000	515.95	237.93	51.86	469.20	241.51	60.09	294.43	291.65	47.09	312.33	287.52	107.20	591.22	124.83	44.72	552.52	139.22	64.10	392.54	96.51	120.99	414.62	94.19	174.63	514.38	203.84	1291.86	0.00	0.00	0.00	529.73	181.62	1714.54	532.15	316.03	1700.70	398.68	192.18	1678.18	400.25	313.73	1652.25	-189.40	1278.47	71.06	408.02	1269.52	73.50	-185.37
6.33000	515.97	239.58	51.76	474.63	243.04	61.33	294.59	292.17	47.91	312.90	287.45	107.69	632.84	123.35	46.08	594.56	136.96	62.58	429.93	96.74	109.84	448.95	96.63	163.87	525.08	205.05	1291.14	0.00	0.00	0.00	543.65	180.95	1713.55	543.36	315.63	1700.78	410.12	191.36	1676.81	411.55	313.18	1651.78	-191.22	1278.25	70.90	414.22	1269.62	73.57	-184.95
6.34000	514.12	240.21	50.45	466.75	243.02	58.33	294.72	291.29	48.14	313.32	287.27	108.29	674.07	120.14	48.12	634.32	134.84	61.47	468.15	97.06	98.98	483.71	97.91	153.75	537.92	205.72	1290.12	0.00	0.00	0.00	553.34	179.83	1712.76	554.09	314.45	1700.71	421.91	190.92	1675.49	422.87	312.14	1651.21	-184.98	1276.80	72.13	413.70	1269.53	73.34	-184.24
6.35000	514.91	241.31	49.36	470.83	244.90	59.08	295.01	290.50	48.58	313.86	286.86	108.75	715.67	117.77	51.99	676.04	132.04	61.97	506.37	97.43	88.44	518.45	97.74	144.50	547.59	206.58	1288.82	0.00	0.00	0.00	564.56	178.94	1711.66	572.26	315.18	1700.04	433.52	189.83	1673.82	434.17	311.15	1650.44	-187.58	1278.27	70.90	403.41	1266.98	75.50	-183.99
6.36000	516.86	242.82	49.24	471.34	245.14	54.88	295.13	290.17	48.99	314.48	286.51	109.22	757.30	115.28	56.76	714.63	130.14	63.50	545.17	97.60	78.87	553.89	98.14	135.90	559.85	207.53	1287.42	0.00	0.00	0.00	575.11	178.08	1710.59	585.21	314.53	1699.58	445.11	189.16	1672.13	445.44	310.37	1649.51	-186.96	1278.61	71.10	410.12	1268.72	74.10	-184.08
6.37000	516.12	245.02	43.12	475.31	248.67	56.78	295.38	290.42	49.88	314.98	286.35	109.80	799.33	112.71	63.63	757.55	127.75	67.46	584.97	98.09	70.18	590.01	97.95	128.49	572.10	208.00	1286.28	0.00	0.00	0.00	588.48	176.89	1709.21	596.22	314.47	1698.90	456.65	188.21	1670.33	456.73	309.25	1648.48	-183.12	1277.06	72.18	413.53	1269.84	73.45	-184.11
6.38000	516.62	245.27	42.89	469.88	244.87	53.97	295.77	290.64	50.84	315.81	285.78	110.43	841.92	111.00	70.91	797.60	125.63	72.03	624.51	97.16	63.92	625.56	96.01	122.95	583.38	208.31	1285.16	0.00	0.00	0.00	601.41	175.76	1707.88	607.31	312.87	1698.38	468.23	187.79	1668.52	468.06	308.20	1647.27	-183.91	1278.36	71.83	413.64	1269.07	72.85	-184.33
6.39000	517.40	245.46	42.58	473.96	247.98	55.04	296.10	289.98	51.52	316.51	285.39	111.13	880.65	108.72	80.27	835.69	125.06	78.30	663.20	96.35	59.24	660.52	95.92	118.01	594.99	208.76	1283.43	0.00	0.00	0.00	612.05	174.76	1706.56	618.47	311.76	1697.58	479.79	187.08	1666.58	479.42	307.25	1645.95	-191.83	1278.89	70.34	413.53	1269.04	72.77	-184.43
6.40000	515.70	246.12	41.63	473.22	246.71	54.49	296.41	290.01	52.66	317.34	285.46	112.28	917.85	107.82	90.80	872.15	125.17	85.86	701.18	95.72	56.13	694.76	96.47	114.17	606.54	208.69	1282.09	0.00	0.00	0.00	622.42	174.35	1705.37	629.59	311.59	1696.53	491.34	185.38	1664.44	490.74	306.29	1644.49	-190.72	1278.66	70.50	412.37	1269.72	72.92	-185.08
6.41000	517.08	246.14	41.61	472.02	246.86	53.08	296.85	288.95	53.52	318.16	285.56	113.47	952.57	107.25	101.85	907.60	124.76	94.26	738.25	95.72	54.33	728.54	96.28	112.16	619.14	208.86	1280.53	0.00	0.00	0.00	633.28	173.41	1703.69	640.72	309.83	1695.54	502.95	185.49	1662.58	502.21	305.12	1642.90	-188.72	1277.64	71.10	413.38	1269.69	73.36	-185.16
6.42000	516.17	246.92	40.71	472.15	245.80	53.37	297.39	289.12	54.84	318.92	285.11	114.67	984.68	107.44	113.34	940.72	125.06	103.65	773.67	96.61	53.67	760.95	96.61	111.32	632.29	209.08	1278.96	0.00	0.00	0.00	646.69	172.47	1701.91	651.90	308.80	1694.55	514.68	184.43	1660.41	513.67	303.84	1641.29	-185.89	1275.71	72.11	401.11	1268.93	75.07	-184.75
6.43000	517.24	246.63	40.85	472.60	246.76	52.65	297.94	288.34	56.13	320.05	285.56	116.23	1014.21	107.96	124.77	970.92	125.62	112.96	806.31	97.03	54.23	790.68	97.15	111.47	644.14	209.52	1277.13	0.00	0.00	0.00	658.00	171.31	1700.40	663.13	308.19	1693.17	526.37	184.38	1658.42	525.16	302.60	1639.53	-188.39	1279.37	70.53	408.70	1268.95	73.37	-183.75
6.44000	518.07	247.24	40.43	472.69	246.52	52.74	298.63	288.00	57.67	321.27	286.45	118.11	1041.41	109.04	135.03	998.32	125.80	121.53	836.38	97.84	55.38	818.32	97.90	112.15	655.82	209.64	1275.50	0.00	0.00	0.00	667.78	170.10	1698.76	674.64	306.46	1691.93	538.31	182.94	1656.09	536.84	301.01	1637.74	-190.78	1278.64	70.62	412.53	1269.67	72.95	-184.55
6.45000	517.13	246.92	40.05	476.24	247.12	53.40	299.38	287.68	59.42	322.48	286.39	119.64	1065.71	111.51	143.86	1022.82	127.28	128.79	863.54	98.97	56.71	843.52	99.53	112.83	668.77	209.84	1273.62	0.00	0.00	0.00	678.70	168.97	1697.32	686.27	304.95	1690.71	550.33	181.63	1653.81	548.73	299.36	1635.90	-189.16	1279.19	70.53	394.13	1270.38	73.16	-184.86
6.46000	517.25	247.24	39.54	473.65	247.84	51.73	300.29	287.72	61.57	324.08	286.90	121.68	1086.94	113.23	150.04	1044.42	128.94	133.76	887.21	99.67	57.83	865.53	100.42	113.43	679.58	210.03	1271.55	0.00	0.00	0.00	689.38	167.82	1695.70	697.90	303.55	1689.44	562.43	179.97	1651.46	560.62	297.69	1634.05	-188.15	1277.35	71.43	406.77	1270.03	73.41	-185.12
6.47000	518.31	246.97	39.59	474.00	247.59	51.73	301.15	287.68	63.71	325.61	286.86	123.63	1104.51	115.39	153.26	1062.60	130.68	136.16	906.65	101.04	57.67	884.12	102.08	112.87	691.22	210.23	1269.72	0.00	0.00	0.00	702.13	166.01	1693.97	709.62	301.62	1688.12	574.76	178.18	1649.20	572.53	296.28	1632.18	-187.63	1276.38	71.34	413.53	1269.61	73.33	-184.78
6.48000	519.24	247.51	39.26	476.94	248.96	51.64	302.35	288.25	66.43	327.53	287.83	126.13	1118.84	116.32	152.38	1077.23	132.24	135.37	921.37	102.06	56.46	898.70	103.25	111.51	703.41	210.49	1267.86	0.00	0.00	0.00	716.14	164.71	1692.16	721.39	300.45	1686.80	587.06	176.19	1646.94	584.48	294.24	1630.43	-183.71	1276.15	72.34	412.05	1270.22	72.94	-184.81
6.49000	517.03	246.99	38.37	475.78	247.84	51.47	303.57	288.06	69.04	329.82	288.04	128.56	1130.17	117.03	147.84	1088.55	132.92	131.20	931.66	103.63	54.18	910.15	106.09	108.71	717.36	210.62	1266.06	0.00	0.00	0.00	727.76	162.31	1690.39	733.18	298.36	1685.52	599.45	174.26	1644.82	596.37	291.72	1628.83	-189.64	1278.01	71.04	400.61	1268.62	74.92	-184.92
6.50000	519.53	247.37	38.71	475.42	248.17	51.01	305.02	289.40	72.59	332.18	289.24	131.62	1139.12	117.54	140.28	1097.14	134.53	124.83	938.52	105.22	51.01	918.57	107.73	105.60	729.24	210.72	1264.37	0.00	0.00	0.00	738.49	160.14	1688.85	744.79	296.86	1684.35	611.86	172.04	1642.75	608.27	289.27	1627.33	-193.27	1280.31	69.66	407.72	1269.12	72.95	-184.94
6.51000	518.88	247.47	38.29	476.05	249.80	50.07	306.69	288.80	75.52	334.76	290.05	134.77	1145.92	119.10	130.88	1103.27	136.50	116.58	942.52	106.94	48.18	924.87	110.17	101.85	741.37	210.35	1262.78	0.00	0.00	0.00	752.60	158.44	1687.41	756.59	294.54	1683.31	624.35	169.24	1640.87	620.06	286.92	1625.93	-187.68	1280.04	70.81	412.68	1269.71	72.87	-184.26
6.52000	519.31	247.12	38.31	476.03	249.42	48.88	308.49	289.29	79.30	337.80	290.52	138.24	1151.09	120.95	119.93	1108.11	137.77	106.63	945.15	109.02	44.87	929.26	111.99	98.16	753.27	210.00	1261.40	0.00	0.00	0.00	765.19	157.14	1685.76	768.45	291.50	1682.43	636.78	167.04	1639.04	631.84	284.27	1624.69	-189.31	1279.81	70.48	402.17	1268.96	75.47	-184.09
6.53000	518.95	247.27	37.82	477.55	249.68	48.79	310.90	290.68	83.81	341.35	292.10	142.32	1156.55	123.21	109.52	1112.76	140.01	96.89	947.92	109.75	42.10	933.31	113.99	94.87	765.74	209.71	1260.24	0.00	0.00	0.00	776.01	154.41	1684.23	780.01	289.83	1681.27	649.10	163.83	1637.28	643.65	281.32	1623.61	-188.17	1278.47	70.79	409.35	1269.07	73.66	-184.72
6.54000	518.38	247.28	37.58	477.06	250.55	47.30	313.66	290.51	88.26	345.53	292.45	146.31	1164.67	124.14	97.96	1118.70	142.43	87.65	951.48	109.99	40.60	939.36	115.17	92.63	783.32	208.74	1259.47	0.00	0.00	0.00	790.35	152.04	1682.81	791.92	286.50	1680.65	661.53	161.30	1635.93	655.46	278.22	1622.82	-184.23	1277.55	71.94	413.59	1269.00	72.76	-185.22
6.55000	520.94	248.07	37.92	477.69	252.03	46.04	316.97	291.57	93.73	350.40	293.84	151.08	1171.90	125.68	85.68	1125.09	142.60	78.19	954.68	110.01	40.08	946.66	115.17	91.31	796.99	207.84	1259.26	0.00	0.00	0.00	802.19	149.23	1682.09	803.74	284.32	1680.16	674.06	158.60	1634.96	667.34	275.46	1622.30	-192.32	1279.45	69.82	414.08	1268.92	72.88	-185.05
6.56000	519.25	247.55	37.66	478.61	251.35	46.00	320.82	291.94	99.65	356.19	294.88	156.33	1176.16	127.27	74.61	1128.80	143.19	69.56	956.57	108.71	40.66	952.16	114.36	90.45	809.22	207.02	1259.31	0.00	0.00	0.00	812.42	146.31	1682.14	815.78	281.66	1680.36	686.57	155.10	1634.56	679.28	272.56	1622.32	-189.63	1278.90	70.54	413.39	1269.75	73.26	-185.34
6.57000	518.75	247.23	37.81	480.96	251.17	45.75	325.73	293.60	107.20	363.29	295.82	162.38	1178.90	128.90	66.46	1130.60	144.93	63.49	957.54	106.84	41.52	955.48	113.72	90.57	825.01	205.82	1260.00	0.00	0.00	0.00	826.37	144.01	1682.70	827.85	278.71	1681.08	699.29	152.04	1635.04	691.40	269.12	1623.05	-192.10	1280.09	69.73	412.67	1270.34	73.06	-184.53
6.58000	517.95	248.15	37.33	483.49	251.17	45.60	331.94	294.02	115.24	371.88	296.89	168.80	1179.35	130.07	62.86	1130.78	146.73	59.66	958.60	106.63	42.34	957.98	114.03	91.42	839.39	205.28	1261.44	0.00	0.00	0.00	838.30	141.61	1683.93	839.94	276.33	1682.13	712.01	149.11	1636.29	703.55	266.07	1624.26	-187.30	1275.91	72.06	401.62	1269.29	73.03	-184.00
6.59000	519.54	248.25	37.85	495.73	248.81	50.89	339.90	295.24	124.50	382.20	298.44	175.80	1179.20	132.01	58.03	1130.89	147.85	56.58	959.46	106.95	43.00	959.95	114.29	92.29	850.71	204.05	1263.26	0.00	0.00	0.00	851.85	139.20	1685.02	852.02	274.15	1683.44	724.89	146.10	1637.86	715.78	262.97	1625.89	-190.07	1276.48	71.52	408.28	1269.79	72.84	-185.17
6.60000	519.12	248.41	37.72	494.21	249.91	44.78	349.42	295.44	134.14	394.50	299.69	182.89	1178.78	132.06	55.63	1132.42	149.13	55.12	960.11	106.63	43.56	961.70	114.51	92.85	864.54	203.24	1265.61	0.00	0.00	0.00	862.20	136.35	1686.75	864.35	271.53	1684.94	737.67	143.00	1639.56	727.80	259.84	1627.74	-189.96	1278.05	70.94	411.95	1269.72	72.36	-184.80
6.61000	520.41	249.10	37.40	496.96	250.55	44.97	360.98	296.34	144.50	409.00	300.99	189.63	1180.14	132.09	53.58	1134.05	148.94	54.06	960.74	106.21	43.60	963.23	114.32	92.90	880.00	202.68	1268.65	0.00	0.00	0.00	874.73	133.97	1688.16	876.54	268.30	1686.52	750.22	140.09	1641.25	739.79	256.84	1629.67	-188.14	1276.90	71.14	412.51	1269.51	72.46	-185.35
6.62000	521.17	248.73	36.57	501.61	248.99	46.46	373.96	297.48	155.57	425.33	303.26	196.46	1180.06	132.30	51.55	1133.28	148.09	52.45	961.17	106.09	43.38	964.49	113.61	92.74	892.23	202.04	1271.44	0.00	0.00	0.00	888.66	131.26	1688.84	882.81	264.20	1688.86	762.65	137.05	1642.67	751.61	254.17	1631.58	-190.88	1276.18	71.18	413.27	1269.83	73.08	-184.64
6.63000	526.00	250.44	35.64	508.07	250.33	48.19	388.20	301.32	167.65	443.34	304.98	203.13	1180.70	132.89	50.24	1135.59	147.95	52.36	961.46	106.04	43.36	965.32	114.70	92.11	909.74	202.97	1273.23	0.00	0.00	0.00	903.27	129.45	1689.59	892.60	261.33	1690.46	774.80	134.24	1643.87	763.43	251.26	1633.52	-186.41	1277.95	71.59	412.54	1269.04	72.79	-184.46
6.64000	530.57	252.38	34.19	508.02	252.08	53.57	402.98	303.34	179.73	462.80	307.20	210.51	1181.55	132.93	49.09	1135.96	147.81	51.61	961.85	106.53	43.25	965.37	114.04	92.59	923.24	202.09	1275.34	0.00	0.00	0.00	913.79	127.08	1690.20	910.94	260.22	1690.84	786.76	131.89	1645.02	775.12	248.78	1635.43	-187.89	1276.00	71.43	412.62	1269.32	72.51	-184.66
6.65000	539.02	254.10	32.57	516.67	252.87	58.02	421.49	306.46	192.62	483.45	308.76	218.08	1181.60	132.97	48.19	1135.68	148.51	51.25	962.08	106.91	43.19	965.82	114.91	92.29	935.22	202.04	1277.25	0.00	0.00	0.00	926.09	124.43	1690.93	924.23	259.47	1691.83	798.64	129.47	1646.26	786.77	246.61	1637.34	-185.43	1275.19	72.35	412.14	1269.68	72.82	-185.01
6.66000	553.76	256.68	34.49	528.72	255.49	63.42	443.26	307.06	204.12	504.48	309.13	225.82	1180.92	132.99	47.24	1134.98	148.36	50.44	962.26	107.20	43.26	966.18	114.32	92.64	947.21	201.84	1278.58	0.00	0.00	0.00	938.51	122.60	1691.79	936.24	256.90	1693.45	810.60	127.58	1647.64	798.34	244.82	1639.30	-187.63	1278.32	71.37	403.33	1270.27	72.88	-185.21
6.67000	573.10	259.65	41.50	548.83	260.05	69.89	463.69	307.10	212.91	525.50	309.67	234.09	1181.59	133.05	47.03	1135.72	148.42	50.39	962.33	107.04	43.44	966.53	114.40	92.72	958.86	202.30	1279.51	0.00	0.00	0.00	948.83	121.32	1693.09	947.94	255.58	1695.04	822.58	126.06	1649.24	809.93	242.83	1641.37	-185.92	1276.82	72.44	409.48	1270.56	72.37	-185.88
6.68000	593.37	263.72	46.47	568.63	265.34	74.78	485.72	306.45	219.72	547.85	309.50	241.48	1181.55	132.89	46.44	1135.30	148.19	50.00	962.34	106.77	43.60	966.74	114.44	92.90	970.83	202.38	1280.70	0.00	0.00	0.00	960.19	120.63	1694.55	959.50	254.73	1696.72	834.50	124.87	1650.96	821.52	241.31	1643.50	-188.46	1275.60	71.80	412.49	1270.47	72.54	-185.42
6.69000	619.84	269.58	51.04	593.90	268.88	80.24	510.15	305.65	225.03	571.30	310.14	247.87	1181.87	133.30	46.49	1136.32	147.75	49.95	962.51	107.29	43.50	967.01	114.08	93.33	981.91	202.91	1281.94	0.00	0.00	0.00	971.96	118.28	1696.14	971.33	252.80	1698.61	846.48	123.76	1652.83	833.05	240.00	1645.54	-187.43	1275.48	72.01	403.58	1271.80	72.40	-186.02
6.70000	646.06	274.26	54.53	621.00	272.56	84.52	535.66	306.25	228.54	596.26	309.93	252.36	1181.95	133.08	46.17	1136.22	147.37	49.77	962.39	106.68	43.85	967.17	113.74	93.70	991.06	203.77	1283.42	0.00	0.00	0.00	985.70	117.92	1697.64	983.04	252.10	1700.48	858.38	122.15	1654.57	844.76	238.92	1647.59	-181.13	1275.66	73.41	409.73	1270.35	72.30	-185.00
6.71000	674.38	277.63	57.76	644.27	273.82	89.04	562.48	305.67	230.58	621.88	310.26	255.59	1181.57	133.18	45.83	1135.27	147.55	49.31	962.51	106.82	43.92	967.49	113.43	94.11	1001.37	204.33	1285.16	0.00	0.00	0.00	997.58	117.66	1699.52	994.59	251.89	1702.45	870.41	121.32	1656.41	856.50	238.23	1649.62	-184.93	1277.93	71.79	411.24	1270.96	71.73	-184.82
6.72000	702.84	281.11	59.41	676.15	276.41	91.57	589.76	305.78	231.44	647.91	309.72	256.79	1181.96	132.51	45.48	1136.49	147.40	49.66	962.53	106.78	44.15	967.69	113.60	94.30	1013.32	204.55	1287.09	0.00	0.00	0.00	1009.59	117.91	1701.29	999.74	249.35	1705.73	882.40	120.69	1658.32	868.30	237.50	1651.62	-190.38	1278.48	70.69	411.74	1270.62	71.97	-186.00
6.73000	735.37	284.35	60.56	708.88	279.12	93.00	617.29	305.86	230.48	674.13	309.93	256.86	1181.83	133.01	45.43	1136.75	147.27	49.62	962.53	106.86	44.30	967.79	113.25	94.75	1025.45	204.36	1289.14	0.00	0.00	0.00	1020.73	118.05	1703.02	1007.41	249.05	1708.02	894.40	120.42	1660.08	879.85	237.32	1653.45	-186.57	1277.23	71.48	411.47	1270.52	72.37	-185.46
6.74000	768.83	284.78	63.25	737.43	280.70	92.19	644.47	306.70	227.79	701.13	310.09	255.44	1182.38	133.27	45.46	1136.69	147.23	49.51	962.61	106.89	44.58	968.13	113.77	95.00	1036.21	204.82	1291.17	0.00	0.00	0.00	1032.96	117.83	1704.58	1019.47	249.18	1709.75	906.27	120.67	1661.86	891.36	237.00	1655.20	-189.00	1276.90	71.01	405.68	1270.48	73.37	-184.14
6.75000	805.53	286.24	63.55	776.23	282.39	92.82	671.67	306.89	222.72	729.18	310.53	252.61	1182.97	132.67	45.20	1136.65	147.31	49.22	962.67	107.06	44.86	968.27	113.10	95.77	1047.66	205.00	1293.10	0.00	0.00	0.00	1043.64	118.51	1706.22	1029.93	249.35	1711.17	917.86	120.09	1663.32	902.70	237.10	1656.74	-188.21	1276.03	71.49	408.96	1270.67	72.60	-184.85
6.76000	841.15	287.49	62.69	809.45	283.22	90.83	699.71	307.90	216.32	758.04	311.31	248.66	1183.24	132.61	44.96	1137.66	147.49	49.47	962.97	107.75	45.09	968.53	113.16	96.39	1058.67	204.36	1294.67	0.00	0.00	0.00	1056.01	119.25	1707.54	1040.89	250.36	1712.36	929.34	120.37	1664.79	913.95	237.65	1658.08	-189.15	1279.31	70.59	411.91	1270.97	72.50	-185.37
6.77000	880.21	288.31	62.25	850.60	284.19	90.78	730.54	308.14	208.72	787.01	311.93	243.56	1183.47	131.84	44.29	1136.18	148.32	49.17	963.09	107.84	45.65	968.77	113.21	97.05	1070.49	203.48	1295.94	0.00	0.00	0.00	1068.38	119.69	1708.52	1051.78	251.68	1713.22	940.83	121.01	1666.19	925.25	238.10	1659.19	-189.70	1278.14	70.91	413.36	1269.88	73.08	-184.90
6.78000	921.32	289.05	61.73	884.45	285.10	87.64	762.33	309.80	200.83	816.42	311.80	237.14	1184.05	132.29	44.40	1138.52	146.94	49.17	963.26	108.22	46.13	969.02	113.95	97.50	1080.76	203.49	1297.00	0.00	0.00	0.00	1076.28	120.88	1709.78	1064.43	252.48	1713.68	952.47	121.86	1667.50	936.47	238.74	1660.03	-185.73	1276.79	72.03	403.90	1271.28	72.24	-184.79
6.79000	959.24	289.81	60.13	925.51	285.38	86.13	794.31	311.41	191.62	846.48	312.45	230.14	1184.02	131.95	44.01	1137.06	147.13	48.64	963.52	108.78	46.53	969.23	113.67	98.33	1091.13	203.40	1297.84	0.00	0.00	0.00	1091.33	122.56	1710.50	1075.10	254.11	1713.85	964.02	122.32	1668.62	947.89	239.41	1660.58	-186.76	1277.45	71.29	409.33	1270.51	72.65	-185.22
6.80000	1000.79	290.60	59.17	966.55	286.36	84.13	827.09	310.74	180.51	877.69	313.50	222.46	1183.46	131.68	43.52	1137.12	147.16	48.49	963.75	108.91	47.07	969.73	114.43	98.70	1098.35	201.33	1299.24	0.00	0.00	0.00	1102.90	124.34	1711.22	1085.86	255.78	1714.00	975.54	123.06	1669.60	959.11	240.23	1660.88	-191.77	1278.12	70.42	412.46	1269.54	72.48	-184.46
6.81000	1040.94	291.69	57.86	1004.81	286.81	80.84	861.04	312.08	169.23	909.54	314.47	214.06	1182.76	132.23	43.24	1137.36	146.86	48.29	963.93	108.89	47.75	970.08	114.22	99.42	1107.49	200.40	1299.67	0.00	0.00	0.00	1113.78	125.79	1711.89	1097.34	256.83	1713.73	987.09	124.20	1670.36	970.39	241.14	1660.84	-185.07	1276.22	71.90	412.58	1270.72	72.52	-183.73
6.82000	1080.67	293.37	56.40	1046.87	288.00	78.55	896.27	312.97	157.27	941.96	314.87	204.67	1183.93	132.21	43.39	1136.81	146.45	47.57	964.20	109.12	48.32	970.67	114.67	100.03	1118.61	200.00	1299.74	0.00	0.00	0.00	1125.32	127.73	1712.33	1109.00	258.50	1713.15	998.55	125.30	1670.97	981.79	241.89	1660.58	-184.92	1276.43	72.39	411.99	1270.42	72.09	-184.17
6.83000	1125.41	296.65	53.70	1086.78	289.94	75.77	932.32	314.44	145.10	974.96	316.67	195.36	1184.10	132.29	43.19	1137.01	147.08	47.74	964.56	109.75	48.75	971.19	115.58	100.39	1129.91	199.38	1299.45	0.00	0.00	0.00	1135.74	129.24	1712.92	1120.42	259.91	1712.39	1010.16	126.82	1671.41	993.10	243.20	1660.00	-184.28	1276.56	72.27	412.34	1270.88	72.43	-184.73
6.84000	1167.69	297.79	53.98	1128.48	291.75	73.70	969.21	315.53	132.59	1008.90	318.81	185.94	1183.96	132.07	42.73	1129.03	159.99	51.42	964.82	110.09	49.33	971.71	115.44	101.23	1140.03	198.94	1299.04	0.00	0.00	0.00	1147.47	130.59	1712.89	1131.68	261.77	1711.44	1021.67	128.32	1671.66	1004.60	244.25	1659.23	-189.89	1278.39	70.69	412.10	1270.90	72.59	-185.18
6.85000	1210.32	300.77	53.91	1168.60	294.29	71.56	1007.09	317.27	120.16	1043.86	320.57	176.18	1178.49	134.00	46.44	1138.15	161.42	54.18	965.09	110.28	49.94	972.04	115.35	102.00	1152.44	198.61	1298.54	0.00	0.00	0.00	1159.23	133.03	1712.78	1143.36	264.01	1710.27	1033.21	130.04	1671.70	1016.16	245.47	1658.26	-190.36	1278.60	70.33	412.30	1270.58	72.79	-184.46
6.86000	1253.09	304.02	54.82	1212.98	298.29	68.18	1046.32	318.27	107.69	1078.74	322.37	166.40	1178.73	133.92	47.04	1134.64	159.91	53.42	965.34	110.38	50.60	972.56	115.50	102.72	1162.68	198.26	1297.91	0.00	0.00	0.00	1169.28	135.31	1712.94	1154.31	265.13	1709.13	1044.76	131.22	1671.44	1027.61	246.57	1657.12	-187.02	1276.92	71.31	413.04	1270.53	72.91	-183.63
6.87000	1295.38	307.23	56.68	1255.15	300.98	68.10	1085.49	320.16	95.97	1114.41	324.35	156.99	1179.49	133.86	47.09	1140.59	158.73	54.23	965.71	110.85	51.03	972.96	115.17	103.61	1174.03	198.15	1297.01	0.00	0.00	0.00	1181.53	136.92	1712.53	1165.22	267.17	1707.88	1056.19	132.43	1670.94	1038.96	248.02	1655.76	-185.58	1276.76	71.54	413.28	1270.02	72.65	-184.06
6.88000	1337.05	310.94	59.12	1297.51	304.18	69.02	1124.77	323.82	85.56	1150.34	327.47	148.26	1178.71	133.40	46.40	1131.48	157.86	49.32	965.90	110.79	51.84	973.69	115.89	104.13	1186.17	198.10	1296.01	0.00	0.00	0.00	1193.89	138.82	1712.01	1176.20	269.09	1706.45	1067.78	134.61	1670.29	1050.16	249.75	1654.18	-188.50	1277.93	70.71	408.41	1271.13	73.60	-184.94
6.89000	1378.76	314.80	63.10	1337.03	308.52	69.71	1165.11	327.12	75.45	1187.07	330.55	139.87	1180.09	132.96	46.55	1136.96	155.32	48.58	966.23	111.00	52.65	974.30	116.11	104.90	1198.56	198.22	1294.78	0.00	0.00	0.00	1204.69	141.03	1711.54	1186.96	270.65	1705.02	1079.22	136.28	1669.39	1061.50	251.20	1652.43	-185.40	1277.92	71.36	411.36	1271.00	73.10	-185.34
6.90000	1419.43	318.50	67.71	1378.29	313.74	71.36	1205.24	332.96	67.41	1223.39	333.55	132.23	1178.28	132.34	45.31	1138.90	146.12	46.19	966.70	111.63	53.34	974.93	116.38	105.86	1209.70	198.31	1293.37	0.00	0.00	0.00	1213.68	142.83	1711.14	1198.68	272.85	1703.25	1090.70	138.72	1668.43	1073.08	252.19	1650.61	-189.13	1277.68	70.93	412.72	1270.53	72.86	-185.17
6.91000	1459.87	323.32	72.84	1419.98	317.99	74.73	1245.49	336.79	59.68	1259.88	337.87	126.09	1183.40	130.69	40.63	1139.49	144.97	45.88	967.15	112.19	54.19	975.58	115.80	107.26	1221.08	198.76	1291.76	0.00	0.00	0.00	1225.42	144.54	1710.30	1209.61	275.43	1701.47	1102.06	140.46	1667.18	1084.61	253.99	1648.57	-186.07	1278.17	71.44	413.01	1270.45	72.47	-185.51
6.92000	1499.50	328.21	79.13	1460.00	324.17	78.19	1285.78	341.48	53.83	1296.65	340.89	120.86	1184.52	130.56	40.27	1138.95	144.58	45.48	967.52	111.97	55.38	976.29	116.26	108.23	1233.54	199.23	1290.17	0.00	0.00	0.00	1236.62	146.25	1709.24	1222.03	276.90	1699.75	1113.40	141.90	1665.78	1096.24	255.88	1646.47	-189.11	1277.82	70.74	412.29	1270.16	72.17	-185.21
6.93000	1537.77	333.35	86.78	1499.04	327.73	84.55	1325.40	346.75	50.23	1332.85	344.66	117.42	1184.30	130.58	40.13	1139.29	144.59	45.61	967.90	111.93	56.50	977.13	116.57	109.39	1244.65	199.79	1288.60	0.00	0.00	0.00	1250.98	148.89	1708.24	1233.07	278.72	1698.16	1124.97	144.28	1664.43	1107.83	257.55	1644.38	-187.09	1276.89	71.33	411.91	1270.58	72.44	-185.12
6.94000	1574.11	338.59	95.71	1535.17	333.42	90.59	1363.62	351.32	48.22	1367.78	347.71	115.48	1186.56	130.91	38.63	1141.15	144.25	46.02	968.36	111.82	57.76	978.07	116.74	110.60	1256.68	200.52	1287.06	0.00	0.00	0.00	1262.14	151.01	1707.44	1245.24	280.70	1696.33	1136.47	145.72	1662.95	1119.52	259.28	1642.31	-188.41	1278.28	71.01	411.94	1270.85	72.52	-185.44
6.95000	1609.72	342.93	106.45	1572.74	337.75	99.82	1401.10	353.90	47.59	1401.46	350.68	115.20	1186.50	131.36	38.01	1141.68	144.16	45.99	968.96	112.09	58.96	978.95	116.96	111.96	1267.00	201.44	1285.52	0.00	0.00	0.00	1271.89	152.80	1706.72	1256.33	282.62	1694.80	1147.94	147.12	1661.46	1131.19	261.30	1640.22	-188.75	1279.14	70.83	412.46	1270.73	72.09	-185.47
6.96000	1642.96	346.85	118.01	1603.86	340.47	108.43	1436.17	356.68	48.94	1433.57	351.78	115.47	1186.93	131.76	37.87	1141.47	143.71	45.68	969.53	111.81	60.60	979.77	116.00	113.93	1280.64	202.34	1284.04	0.00	0.00	0.00	1282.37	154.53	1705.53	1267.61	284.79	1693.19	1159.66	149.15	1659.88	1143.00	263.31	1638.21	-185.79	1277.25	71.63	413.55	1270.23	72.80	-185.80
6.97000	1672.99	349.14	129.67	1635.87	342.91	118.77	1469.70	358.24	50.37	1463.34	353.50	117.06	1186.39	131.25	37.43	1141.78	143.45	45.48	970.19	111.82	62.32	980.73	115.61	115.96	1292.86	203.35	1282.57	0.00	0.00	0.00	1294.92	157.90	1704.42	1279.47	286.47	1691.65	1171.44	151.61	1658.38	1154.99	265.21	1636.24	-186.05	1277.50	71.59	413.72	1269.87	72.66	-185.90
6.98000	1699.89	350.01	140.58	1661.23	343.74	127.35	1499.80	359.26	52.28	1491.08	353.60	118.15	1186.62	131.20	37.14	1142.21	143.29	45.54	971.04	111.91	64.21	982.11	115.40	118.13	1304.24	204.50	1281.01	0.00	0.00	0.00	1307.37	159.69	1702.84	1291.14	288.99	1689.99	1183.22	153.58	1656.69	1166.89	267.51	1634.32	-183.06	1276.77	72.67	405.10	1272.31	72.44	-185.44
6.99000	1723.84	349.24	149.78	1687.90	343.52	135.74	1528.07	358.48	53.25	1515.58	355.40	120.01	1186.88	130.67	37.07	1141.73	142.52	44.97	972.04	111.91	66.44	983.74	115.58	120.21	1316.12	205.61	1279.52	0.00	0.00	0.00	1318.64	161.11	1701.57	1302.33	291.16	1688.58	1195.01	155.73	1655.12	1178.74	269.55	1632.52	-186.94	1277.92	71.80	409.79	1271.08	72.61	-184.72
7.00000	1745.34	347.19	156.29	1709.60	343.16	140.78	1552.48	359.27	54.43	1537.55	357.18	121.52	1186.96	130.27	36.25	1142.85	142.47	45.02	973.17	112.46	68.72	985.56	116.22	122.40	1328.58	206.86	1278.10	0.00	0.00	0.00	1329.72	163.38	1700.54	1314.45	293.25	1687.14	1207.09	158.51	1653.65	1190.46	271.86	1630.83	-188.05	1278.57	71.25	412.82	1270.24	72.87	-185.64
7.01000	1764.30	343.90	160.12	1729.76	340.04	145.03	1573.64	359.49	55.16	1557.20	357.17	121.83	1187.01	129.99	35.90	1143.19	141.99	44.63	974.32	112.42	71.44	987.60	116.28	125.05	1340.86	208.16	1276.84	0.00	0.00	0.00	1341.77	166.67	1699.46	1325.76	295.90	1685.69	1218.98	160.98	1652.24	1202.26	274.19	1629.22	-188.84	1278.75	71.10	411.78	1270.83	72.51	-184.67
7.02000	1780.77	340.61	161.27	1744.75	338.21	145.01	1591.04	358.89	54.49	1573.73	357.41	121.72	1187.50	130.54	35.28	1144.06	142.09	44.84	975.69	112.16	74.42	989.81	116.43	127.81	1354.27	209.86	1275.51	0.00	0.00	0.00	1352.96	168.87	1698.40	1337.59	298.44	1684.37	1230.90	163.41	1650.77	1214.00	277.07	1627.60	-188.77	1278.31	71.10	403.92	1272.15	72.44	-184.30
7.03000	1794.54	337.51	159.61	1758.68	334.44	144.11	1604.54	358.48	53.08	1587.50	356.76	120.36	1187.76	129.84	35.17	1144.92	142.23	44.91	977.22	111.60	77.74	992.33	115.85	131.00	1367.08	211.73	1274.25	0.00	0.00	0.00	1366.09	171.75	1697.32	1350.65	301.16	1683.07	1242.73	165.90	1649.39	1225.93	279.86	1626.12	-188.16	1277.32	71.14	409.78	1271.29	72.65	-186.25
7.04000	1805.16	334.04	155.41	1773.27	336.45	130.71	1614.11	358.64	51.22	1599.79	353.89	117.62	1188.73	129.63	35.15	1144.86	141.50	44.28	978.93	110.94	81.27	995.32	116.02	134.08	1379.76	213.56	1273.11	0.00	0.00	0.00	1376.43	174.16	1696.51	1362.05	303.99	1682.03	1254.77	169.08	1648.17	1237.93	282.52	1624.77	-192.57	1278.76	69.80	405.98	1270.72	73.15	-185.45
7.05000	1814.70	331.06	149.47	1781.93	332.81	125.27	1622.19	356.30	48.05	1608.17	353.33	115.29	1188.69	129.84	34.84	1145.03	141.33	44.16	980.80	110.00	85.16	998.08	114.90	137.83	1393.80	215.79	1272.28	0.00	0.00	0.00	1389.42	177.26	1695.42	1373.13	306.90	1681.14	1266.88	172.68	1647.08	1249.75	285.73	1623.42	-189.56	1278.12	70.66	410.25	1269.95	72.60	-186.57
7.06000	1822.63	326.49	142.53	1788.35	327.93	119.42	1628.17	354.21	44.51	1615.42	350.98	111.87	1188.89	129.29	35.07	1145.20	141.49	44.04	982.86	109.07	89.36	1001.82	115.07	141.49	1406.61	218.02	1271.54	0.00	0.00	0.00	1401.78	180.82	1694.65	1384.71	309.77	1680.24	1278.77	175.88	1645.96	1261.63	288.88	1622.25	-188.00	1277.46	71.26	412.67	1269.87	72.99	-185.10
7.07000	1827.93	321.01	134.03	1794.70	324.40	110.83	1632.39	352.80	42.57	1621.34	348.86	108.71	1188.63	129.72	34.43	1146.39	141.00	43.86	985.33	108.50	93.77	1005.81	114.75	145.45	1419.52	220.36	1271.00	0.00	0.00	0.00	1412.47	184.22	1693.97	1396.75	313.41	1679.19	1290.77	178.99	1644.89	1273.57	291.83	1621.16	-187.05	1276.22	71.71	412.74	1270.61	73.00	-184.73
7.08000	1832.82	314.82	124.37	1800.48	321.12	101.52	1636.69	348.01	43.84	1626.49	346.15	105.06	1189.71	129.45	34.22	1147.21	140.70	43.64	988.34	108.05	98.38	1010.05	114.13	149.92	1432.74	222.85	1270.59	0.00	0.00	0.00	1423.98	186.84	1693.10	1409.34	316.15	1678.33	1302.65	182.35	1643.91	1285.62	295.10	1620.07	-186.21	1277.79	71.23	412.96	1269.89	72.57	-185.11
7.09000	1837.73	308.19	115.09	1804.18	313.06	94.05	1640.47	346.02	42.98	1631.80	343.68	101.67	1189.91	129.17	34.29	1148.39	141.16	43.57	991.65	107.45	103.37	1014.76	113.49	154.65	1445.93	225.41	1270.33	0.00	0.00	0.00	1435.74	190.87	1692.36	1420.71	319.63	1677.44	1314.53	185.58	1643.01	1297.67	298.40	1619.06	-186.43	1277.17	71.53	412.84	1270.10	72.73	-184.66
7.10000	1845.09	303.75	104.85	1804.01	304.36	95.92	1643.65	346.32	42.54	1638.25	343.06	99.77	1189.86	129.71	34.19	1149.52	141.20	43.46	995.62	107.53	108.54	1020.22	112.63	159.59	1460.36	227.93	1270.28	0.00	0.00	0.00	1447.99	193.53	1691.35	1433.04	322.91	1676.58	1326.40	189.18	1642.22	1309.49	302.12	1618.20	-184.13	1276.29	71.92	411.32	1270.24	72.15	-184.26
7.11000	1852.66	301.82	92.96	1811.73	301.29	86.19	1646.51	347.43	42.10	1643.94	343.87	100.71	1189.62	127.78	35.74	1150.28	141.36	43.15	1000.17	107.50	114.23	1026.22	111.74	164.90	1474.37	230.68	1270.35	0.00	0.00	0.00	1460.06	197.63	1691.01	1444.85	326.52	1676.13	1338.32	192.79	1641.67	1321.35	305.61	1617.61	-190.83	1280.42	69.77	410.98	1270.92	71.58	-185.33
7.12000	1857.86	302.49	82.84	1815.74	301.33	77.88	1648.04	348.88	41.67	1649.42	345.07	100.70	1188.81	127.77	35.65	1151.68	141.14	42.88	1005.53	107.49	120.55	1033.27	111.40	170.37	1488.68	233.39	1270.67	0.00	0.00	0.00	1472.88	201.38	1691.16	1455.55	330.02	1676.21	1349.97	196.29	1641.63	1333.10	309.23	1617.42	-185.70	1278.25	71.38	411.62	1270.94	72.24	-185.09
7.13000	1861.04	304.53	75.33	1817.10	305.80	73.58	1648.03	350.30	40.23	1653.96	345.47	100.87	1188.69	128.28	36.02	1152.95	141.30	42.48	1011.73	108.07	127.26	1041.36	111.34	176.26	1503.57	236.20	1271.39	0.00	0.00	0.00	1483.49	204.43	1691.79	1468.59	333.32	1676.32	1361.81	200.22	1642.19	1344.74	312.94	1617.69	-189.48	1279.46	70.52	411.63	1270.44	72.60	-184.92
7.14000	1862.59	305.90	69.94	1821.08	304.58	69.17	1647.51	351.93	38.26	1657.17	345.40	101.36	1189.47	127.78	36.18	1154.06	141.62	42.27	1019.25	109.76	134.23	1050.94	112.10	182.33	1516.63	238.91	1272.59	0.00	0.00	0.00	1493.81	207.75	1692.59	1479.30	337.33	1676.79	1373.45	203.94	1642.98	1356.64	316.44	1618.34	-190.07	1280.07	70.04	412.74	1270.42	72.93	-184.57
7.15000	1864.58	303.28	64.34	1820.05	303.94	67.11	1648.06	350.98	35.32	1658.63	344.54	101.39	1189.27	128.25	36.69	1157.05	141.77	42.46	1028.09	111.43	141.81	1061.71	112.37	188.69	1530.41	241.75	1274.18	0.00	0.00	0.00	1507.30	211.47	1693.58	1491.26	340.74	1677.71	1385.11	207.95	1644.02	1368.46	319.97	1619.13	-184.35	1277.61	71.84	412.19	1271.00	72.65	-184.30
7.16000	1865.74	300.50	60.02	1821.08	300.82	65.10	1648.89	350.38	36.55	1661.43	344.34	102.09	1189.95	127.70	36.51	1159.16	142.38	42.80	1037.92	112.95	150.00	1074.08	112.98	195.01	1544.03	244.47	1276.00	0.00	0.00	0.00	1518.52	215.48	1694.81	1503.40	344.28	1678.65	1396.79	212.01	1645.15	1380.29	323.65	1619.98	-185.13	1277.49	71.57	412.26	1270.29	72.95	-184.54
7.17000	1866.00	301.14	57.49	1822.54	301.71	63.94	1650.10	350.11	38.30	1661.45	344.28	101.46	1189.85	127.30	35.99	1162.05	143.00	43.76	1048.91	114.15	159.11	1087.85	113.90	201.48	1557.27	247.38	1278.09	0.00	0.00	0.00	1531.35	219.02	1696.23	1515.10	347.90	1679.80	1408.36	215.34	1646.20	1392.07	327.11	1620.87	-187.87	1278.99	70.84	412.23	1270.37	72.75	-184.78
7.18000	1866.63	301.92	54.87	1821.79	301.40	63.12	1650.89	350.88	39.58	1663.57	344.28	101.67	1191.75	128.04	36.03	1166.29	142.76	45.36	1061.12	115.89	168.80	1102.54	114.83	208.40	1570.23	250.06	1280.24	0.00	0.00	0.00	1542.96	222.80	1697.62	1526.42	351.49	1680.90	1420.08	218.86	1647.35	1403.92	330.36	1621.72	-188.46	1277.30	71.19	406.79	1271.10	73.54	-184.03
7.19000	1866.61	301.60	53.22	1821.30	300.94	62.60	1650.85	350.52	39.44	1664.40	344.28	101.57	1193.79	126.85	34.69	1171.41	142.46	47.59	1074.39	116.74	179.41	1118.23	115.34	215.98	1582.91	252.69	1282.29	0.00	0.00	0.00	1552.41	225.78	1699.40	1538.25	354.74	1682.14	1431.58	221.89	1648.33	1415.69	333.49	1622.60	-185.43	1277.38	71.72	410.88	1270.10	72.85	-183.78
7.20000	1866.59	301.73	51.69	1822.80	302.51	61.21	1650.05	351.58	39.39	1663.72	343.70	101.07	1196.59	125.35	34.05	1178.90	141.15	50.06	1089.13	118.11	190.07	1135.14	115.78	223.61	1595.57	255.21	1284.22	0.00	0.00	0.00	1565.02	229.02	1700.62	1550.04	357.29	1683.43	1443.02	224.58	1649.33	1427.52	336.58	1623.47	-187.53	1278.08	71.48	413.14	1270.04	72.98	-184.28
7.21000	1867.11	301.76	50.46	1822.16	301.04	60.88	1650.32	350.67	38.73	1664.19	344.50	101.33	1197.54	125.21	34.68	1185.68	140.70	54.00	1105.86	119.66	201.05	1153.76	116.38	231.07	1607.89	257.44	1285.86	0.00	0.00	0.00	1576.97	231.59	1701.96	1561.81	360.72	1684.59	1454.71	228.02	1650.39	1439.27	339.61	1624.47	-185.63	1276.39	72.03	403.72	1272.39	72.52	-183.87
7.22000	1866.93	302.12	49.68	1822.14	301.22	60.68	1650.25	350.72	38.39	1663.72	344.18	100.37	1203.68	124.62	32.83	1195.40	140.28	58.54	1124.61	121.19	212.20	1174.11	117.45	238.04	1619.50	259.33	1287.36	0.00	0.00	0.00	1588.42	234.45	1703.57	1573.97	363.07	1686.05	1466.37	231.22	1651.55	1451.03	342.36	1625.52	-187.83	1278.09	71.14	409.47	1271.47	72.58	-184.57
7.23000	1867.00	301.94	49.49	1821.99	301.67	60.19	1650.20	350.69	38.54	1663.47	345.23	100.64	1211.19	123.69	29.89	1208.93	139.41	64.04	1145.42	122.34	222.64	1195.79	118.41	244.73	1631.29	260.86	1288.80	0.00	0.00	0.00	1599.60	237.62	1705.28	1584.77	365.82	1687.66	1477.67	233.38	1652.72	1462.81	344.91	1626.62	-187.51	1278.30	71.04	412.84	1270.26	72.99	-183.95
7.24000	1867.85	301.79	49.65	1823.28	301.97	60.13	1649.96	351.53	39.41	1666.28	344.89	101.19	1225.48	123.44	33.78	1225.23	139.58	69.52	1167.79	123.89	230.78	1218.67	121.14	250.26	1643.66	261.98	1290.32	0.00	0.00	0.00	1611.11	240.32	1707.01	1596.60	368.96	1688.97	1489.56	237.05	1654.14	1474.52	347.56	1627.78	-185.28	1273.75	72.73	411.95	1270.45	72.64	-184.43
7.25000	1867.57	302.26	48.90	1823.76	302.11	59.99	1650.31	350.38	39.37	1665.46	345.06	100.81	1246.43	124.45	40.03	1246.06	141.28	75.67	1190.40	125.87	237.03	1241.55	123.03	255.74	1655.13	262.99	1291.80	0.00	0.00	0.00	1622.37	242.87	1708.76	1607.36	371.94	1690.38	1501.27	239.50	1655.58	1486.35	350.05	1628.91	-187.46	1275.40	71.91	412.89	1270.75	72.85	-184.84
7.26000	1867.97	302.41	48.53	1823.82	301.93	59.90	1649.96	350.24	39.44	1665.41	345.32	100.87	1270.88	125.97	44.88	1272.28	142.72	80.69	1213.44	127.43	241.83	1264.44	125.53	260.92	1666.69	263.62	1293.44	0.00	0.00	0.00	1634.47	245.56	1710.76	1619.50	374.03	1691.86	1512.77	241.73	1657.00	1498.39	352.01	1630.04	-185.77	1275.91	72.11	411.34	1270.60	72.50	-185.28
7.27000	1867.39	302.37	48.21	1823.79	301.59	60.07	1649.78	350.56	39.54	1666.02	345.58	101.20	1299.77	129.15	49.43	1299.95	144.92	84.95	1238.00	129.39	244.57	1287.80	127.71	265.32	1678.86	264.19	1295.16	0.00	0.00	0.00	1645.27	247.02	1712.94	1631.57	375.95	1693.39	1524.33	243.45	1658.47	1510.29	353.94	1631.14	-186.36	1275.97	71.81	411.73	1270.14	72.80	-185.79
7.28000	1867.78	302.18	48.29	1823.94	302.76	59.37	1650.22	349.72	39.25	1666.42	346.29	101.63	1329.59	132.99	52.58	1329.06	148.90	88.23	1263.06	131.00	245.73	1312.45	130.23	268.20	1690.96	264.79	1297.05	0.00	0.00	0.00	1657.27	249.65	1715.24	1643.41	378.10	1694.89	1536.31	246.30	1660.06	1522.27	355.79	1632.25	-184.40	1276.36	71.74	412.42	1270.03	73.01	-185.15
7.29000	1867.46	302.20	48.02	1822.49	301.75	59.34	1649.30	352.30	40.50	1667.32	346.01	101.81	1362.97	137.56	55.44	1359.61	152.91	90.23	1288.74	133.21	245.15	1337.84	131.98	269.55	1702.40	265.16	1298.95	0.00	0.00	0.00	1668.68	251.24	1717.20	1655.10	380.00	1696.42	1548.16	248.43	1661.80	1534.29	357.35	1633.48	-184.57	1274.58	72.56	412.47	1271.09	72.75	-185.41
7.30000	1867.63	302.73	47.57	1821.58	302.35	58.66	1649.62	351.69	40.55	1667.42	346.12	102.10	1395.95	142.44	56.94	1391.58	156.70	90.85	1315.11	135.30	243.21	1364.33	134.52	268.95	1714.67	265.92	1300.97	0.00	0.00	0.00	1680.69	252.19	1719.17	1666.69	381.77	1698.14	1560.07	250.16	1663.52	1546.43	358.52	1634.93	-184.99	1274.64	72.47	411.83	1270.22	72.73	-185.22
7.31000	1868.33	303.17	47.44	1824.28	302.99	59.16	1650.21	350.91	40.54	1666.64	346.04	101.93	1430.78	147.67	57.69	1424.26	160.75	90.50	1342.37	137.92	239.68	1391.26	137.03	266.93	1725.99	266.74	1303.01	0.00	0.00	0.00	1692.12	253.97	1721.19	1678.66	383.02	1699.86	1571.91	251.50	1665.28	1558.66	359.75	1636.50	-185.21	1275.51	72.35	412.20	1269.37	72.59	-184.92
7.32000	1867.82	303.16	47.12	1824.09	302.07	59.67	1650.07	351.11	40.99	1667.85	346.14	102.77	1466.35	153.10	57.58	1458.04	165.68	89.73	1370.34	140.34	234.89	1418.61	139.61	263.83	1737.49	267.81	1305.04	0.00	0.00	0.00	1703.95	255.23	1722.95	1690.85	383.88	1701.47	1584.27	253.38	1667.08	1570.86	360.86	1638.23	-183.53	1275.69	72.60	412.40	1270.09	72.59	-184.29
7.33000	1868.08	303.11	46.99	1824.58	303.74	58.67	1650.73	350.21	40.90	1667.44	346.09	102.85	1504.16	158.71	57.57	1493.33	170.25	88.08	1399.02	142.73	228.71	1446.18	142.42	259.68	1748.39	268.76	1307.05	0.00	0.00	0.00	1715.54	255.46	1724.38	1703.07	384.76	1703.13	1596.07	254.42	1668.85	1582.91	361.84	1640.12	-189.57	1276.34	71.09	401.90	1271.63	72.10	-184.17
7.34000	1868.45	303.60	46.62	1823.00	303.05	58.37	1650.16	351.69	41.80	1667.95	345.33	102.85	1541.92	163.97	56.55	1529.80	175.02	85.84	1428.90	145.79	221.29	1474.10	145.21	254.52	1760.10	269.92	1308.88	0.00	0.00	0.00	1728.00	256.10	1725.72	1714.63	385.03	1705.02	1607.78	254.96	1670.47	1594.75	363.03	1642.06	-189.68	1276.92	71.19	407.85	1270.98	72.46	-184.41
7.35000	1868.19	303.50	46.40	1824.26	304.18	57.96	1650.66	351.09	42.07	1668.25	345.68	103.32	1581.70	169.10	55.79	1567.26	179.15	82.98	1459.43	149.27	212.51	1502.92	148.41	248.25	1771.22	271.13	1310.49	0.00	0.00	0.00	1739.37	256.71	1726.86	1726.82	385.45	1706.51	1619.69	256.23	1672.09	1606.66	363.74	1644.06	-186.54	1276.71	71.68	411.14	1270.12	72.64	-185.12
7.36000	1868.79	303.80	46.22	1823.89	303.27	58.36	1650.55	350.79	42.16	1668.66	346.52	104.25	1621.29	173.79	54.37	1603.72	184.09	80.52	1490.49	152.37	202.86	1532.74	152.48	240.74	1781.74	272.34	1311.91	0.00	0.00	0.00	1751.04	256.70	1727.74	1739.35	385.62	1707.93	1631.30	256.64	1673.37	1618.76	364.28	1646.12	-189.19	1275.77	71.36	411.01	1270.08	72.19	-185.14
7.37000	1868.81	303.29	46.31	1824.99	303.19	58.18	1650.93	350.03	42.35	1669.30	346.07	104.55	1663.67	178.14	53.74	1641.75	188.84	77.66	1522.46	155.62	192.24	1563.09	156.28	232.31	1792.64	273.49	1313.13	0.00	0.00	0.00	1763.16	256.28	1728.29	1751.43	385.58	1709.27	1643.53	258.07	1674.80	1630.84	364.89	1648.01	-187.73	1276.18	71.67	411.63	1270.47	72.41	-185.13
7.38000	1868.74	302.70	46.19	1824.45	301.82	58.89	1650.78	350.29	42.96	1669.59	346.62	105.42	1705.09	181.95	52.41	1673.62	207.81	80.81	1555.35	158.77	180.86	1593.52	158.77	223.45	1803.35	274.90	1314.15	0.00	0.00	0.00	1775.32	255.69	1728.63	1764.29	385.47	1710.41	1655.27	258.61	1675.85	1642.76	365.69	1649.72	-187.57	1276.92	71.52	405.00	1271.16	72.98	-184.73
7.39000	1869.46	303.01	45.79	1824.81	302.81	57.93	1650.99	350.12	43.53	1670.49	346.89	106.09	1748.65	185.05	51.79	1705.04	216.97	76.88	1589.43	161.92	168.76	1624.90	162.20	213.59	1814.46	276.26	1314.92	0.00	0.00	0.00	1786.68	255.89	1728.96	1776.02	385.98	1711.39	1667.14	259.21	1676.67	1654.61	366.39	1651.30	-186.34	1276.51	71.80	408.81	1270.61	72.72	-185.19
7.40000	1869.43	303.10	45.31	1825.79	302.55	57.69	1650.95	350.52	44.36	1669.34	346.63	105.87	1790.90	187.61	50.71	1748.65	223.85	75.57	1624.07	164.96	156.27	1657.59	166.09	202.78	1826.16	277.58	1315.65	0.00	0.00	0.00	1798.74	255.51	1728.87	1788.19	385.53	1712.22	1678.42	258.55	1677.21	1666.54	366.81	1652.76	-188.39	1277.57	71.20	411.07	1270.98	72.43	-184.89
7.41000	1870.58	303.11	45.11	1825.67	300.12	63.43	1651.19	349.98	44.69	1671.28	346.23	106.87	1834.80	189.83	50.69	1802.80	207.86	66.73	1659.63	167.50	143.63	1690.30	168.80	191.90	1837.00	279.01	1316.01	0.00	0.00	0.00	1811.06	255.29	1728.74	1799.80	385.63	1712.82	1690.40	259.56	1677.78	1678.58	367.09	1654.02	-185.48	1277.09	71.86	410.90	1271.02	72.38	-184.70
7.42000	1868.61	298.29	53.26	1826.63	299.74	63.60	1651.11	350.28	45.57	1672.52	345.79	107.65	1877.52	191.41	50.45	1845.52	206.40	62.32	1696.24	170.01	130.77	1724.16	171.63	180.64	1848.93	280.46	1316.31	0.00	0.00	0.00	1824.20	255.01	1728.20	1812.51	384.97	1713.49	1702.17	259.90	1678.03	1690.50	367.61	1655.01	-181.75	1276.19	73.00	411.97	1270.09	72.80	-184.31
7.43000	1867.81	298.15	52.82	1823.23	302.82	62.58	1652.07	349.18	45.79	1672.33	346.04	108.27	1922.58	191.05	48.49	1888.37	205.95	59.71	1733.62	171.92	118.16	1758.29	172.90	169.69	1860.89	281.93	1316.46	0.00	0.00	0.00	1836.21	255.32	1727.72	1824.49	384.51	1714.00	1713.53	259.55	1677.92	1702.53	367.96	1655.78	-182.54	1275.52	72.93	401.96	1271.85	72.29	-184.45
7.44000	1865.50	287.99	56.85	1822.48	306.51	64.72	1652.07	349.21	46.53	1671.17	346.29	108.33	1966.29	191.81	49.42	1930.31	205.63	57.35	1771.98	173.69	105.75	1793.00	175.00	158.62	1872.03	283.49	1316.31	0.00	0.00	0.00	1848.00	254.93	1727.23	1836.61	384.88	1714.06	1725.59	260.47	1677.82	1714.50	368.31	1656.32	-186.09	1277.18	71.76	408.81	1271.06	72.53	-183.97
7.45000	1867.34	289.56	57.27	1823.49	304.97	62.87	1652.10	349.20	47.05	1671.73	346.10	108.92	2009.79	192.27	51.43	1972.97	205.20	56.22	1810.33	174.10	94.31	1828.17	175.98	148.35	1883.98	284.86	1315.97	0.00	0.00	0.00	1858.93	255.10	1726.70	1847.87	384.79	1714.14	1737.11	260.61	1677.50	1726.11	369.10	1656.48	-190.17	1276.82	70.62	412.36	1270.74	72.69	-184.65
7.46000	1867.71	299.62	51.95	1824.31	304.43	61.45	1652.40	349.02	47.67	1672.24	346.34	109.43	2055.19	193.68	52.07	2014.68	205.41	56.70	1849.82	175.16	83.31	1864.62	178.53	137.93	1895.68	286.11	1315.55	0.00	0.00	0.00	1869.65	254.26	1725.91	1859.89	385.22	1713.84	1748.90	260.74	1676.81	1737.95	369.22	1656.47	-187.53	1278.35	71.11	405.68	1270.49	73.60	-184.58
7.47000	1866.82	300.22	50.96	1827.18	305.28	57.33	1652.87	348.52	48.15	1673.94	345.08	109.95	2098.21	192.79	56.48	2057.30	204.70	58.61	1889.13	175.27	73.54	1901.01	179.98	128.51	1907.02	287.35	1314.89	0.00	0.00	0.00	1882.36	254.73	1724.97	1871.05	385.61	1713.43	1760.87	261.27	1676.07	1749.48	369.69	1656.15	-189.43	1279.15	70.68	410.58	1270.40	73.27	-183.69
7.48000	1869.83	303.75	42.78	1828.20	305.07	55.70	1653.34	348.24	48.99	1673.55	345.14	110.55	2140.71	190.80	62.17	2098.82	204.54	62.25	1928.78	174.75	65.34	1937.72	181.61	120.13	1919.52	288.39	1314.17	0.00	0.00	0.00	1893.37	255.00	1724.27	1883.67	385.19	1712.87	1772.79	261.89	1675.02	1761.39	369.83	1655.62	-188.59	1278.59	70.89	413.05	1270.38	72.33	-184.31
7.49000	1870.61	303.89	42.92	1828.38	305.04	54.76	1654.18	346.78	49.23	1674.23	345.46	111.50	2181.71	189.15	69.68	2139.40	202.93	66.64	1968.54	175.73	58.03	1973.48	182.62	113.10	1931.01	289.54	1313.24	0.00	0.00	0.00	1905.89	254.73	1723.09	1895.14	384.98	1712.25	1784.73	262.40	1673.97	1773.07	370.15	1654.78	-189.08	1277.74	70.70	410.67	1270.50	72.13	-184.63
7.50000	1870.54	304.52	42.27	1829.08	304.34	54.31	1654.18	347.50	50.48	1675.03	345.66	112.47	2222.19	188.22	78.14	2177.87	202.06	72.33	2008.11	176.79	52.32	2008.94	183.52	107.55	1943.02	290.56	1312.18	0.00	0.00	0.00	1916.40	254.64	1722.04	1906.02	385.28	1711.48	1796.17	261.99	1672.55	1784.91	370.15	1653.79	-184.68	1277.21	71.85	412.27	1270.52	72.67	-184.15
7.51000	1870.79	304.83	42.00	1828.72	303.97	53.72	1654.37	347.70	51.64	1674.77	345.47	113.08	2261.27	187.27	88.70	2215.54	201.35	79.97	2045.96	177.79	48.59	2042.89	184.18	103.67	1954.86	291.50	1310.98	0.00	0.00	0.00	1927.55	254.32	1720.72	1917.18	385.73	1710.41	1807.92	262.14	1671.03	1796.47	370.39	1652.53	-186.86	1277.94	71.27	411.88	1270.68	72.58	-184.58
7.52000	1870.91	305.17	41.63	1828.74	304.13	53.17	1655.13	346.91	52.36	1676.54	345.82	114.51	2298.86	186.76	92.65	2250.24	202.98	89.30	2082.97	179.51	46.50	2076.63	186.46	100.84	1966.91	292.47	1309.57	0.00	0.00	0.00	1939.47	254.82	1719.36	1929.33	385.36	1709.27	1819.66	262.29	1669.41	1808.27	370.25	1651.11	-188.50	1277.06	71.40	412.58	1270.64	72.86	-184.26
7.53000	1870.73	305.23	41.41	1830.05	304.83	53.10	1655.43	346.94	53.56	1676.78	346.29	116.00	2330.86	188.66	103.98	2284.78	203.46	99.13	2117.50	182.10	45.58	2108.84	189.73	99.50	1978.66	293.39	1308.11	0.00	0.00	0.00	1951.28	255.02	1717.78	1941.32	385.24	1707.90	1831.41	262.11	1667.54	1819.85	370.34	1649.48	-186.68	1277.37	71.71	411.98	1271.09	72.45	-183.81
7.54000	1870.61	305.24	40.99	1829.67	304.18	54.48	1655.92	347.34	54.89	1678.90	346.11	117.35	2359.24	190.97	115.88	2312.83	206.22	108.47	2149.36	184.62	45.80	2137.09	191.16	99.73	1991.39	294.32	1306.58	0.00	0.00	0.00	1963.67	255.34	1716.20	1952.65	385.25	1706.66	1843.37	262.02	1665.57	1831.46	370.47	1647.71	-186.51	1275.35	72.29	410.72	1271.20	72.14	-184.81
7.55000	1871.24	305.52	40.69	1828.59	305.42	53.35	1656.49	347.11	56.42	1678.83	346.27	118.53	2385.70	195.00	125.83	2339.32	210.58	117.56	2178.31	187.03	46.56	2163.02	192.98	100.27	2003.61	295.26	1304.91	0.00	0.00	0.00	1975.44	255.32	1714.52	1964.28	385.60	1705.01	1855.22	261.79	1663.55	1843.04	370.48	1645.82	-186.53	1275.17	72.00	411.48	1271.08	72.36	-184.87
7.56000	1872.09	305.84	40.56	1830.76	305.06	52.80	1657.41	346.52	57.72	1680.12	346.85	120.27	2408.13	201.29	133.95	2363.39	213.98	123.71	2204.52	190.73	46.74	2187.58	196.49	100.43	2016.05	296.30	1303.08	0.00	0.00	0.00	1986.27	254.67	1712.90	1975.40	385.88	1703.38	1867.03	261.61	1661.56	1854.80	370.11	1643.92	-190.46	1277.59	70.60	413.46	1270.66	72.94	-184.81
7.57000	1872.35	305.96	40.21	1830.37	306.38	52.51	1657.87	347.17	59.88	1682.28	347.50	122.04	2427.78	206.65	139.00	2383.83	219.57	128.48	2225.52	192.61	47.30	2208.72	200.25	99.86	2028.32	297.25	1301.31	0.00	0.00	0.00	1998.35	255.36	1711.46	1987.25	385.41	1702.04	1879.08	261.34	1659.55	1866.21	370.01	1641.93	-188.92	1278.20	70.90	413.35	1270.24	73.11	-183.89
7.58000	1872.29	306.10	39.88	1830.82	306.55	52.43	1659.02	346.84	61.65	1683.16	348.39	124.07	2443.59	214.32	140.88	2400.76	224.55	126.32	2243.10	195.03	46.64	2225.28	202.35	99.19	2040.51	298.21	1299.51	0.00	0.00	0.00	2010.46	254.98	1709.96	1998.66	385.20	1700.54	1891.16	261.07	1657.61	1877.78	369.53	1640.01	-190.09	1276.08	71.12	411.65	1271.08	72.53	-184.35
7.59000	1872.60	306.06	39.89	1829.76	304.77	55.55	1659.74	347.42	63.88	1686.07	348.82	126.24	2457.09	221.38	138.79	2413.52	230.80	124.08	2256.78	198.53	45.28	2238.54	205.08	97.82	2052.55	299.19	1297.74	0.00	0.00	0.00	2022.37	254.81	1708.25	2009.36	385.37	1698.92	1903.28	260.56	1655.64	1889.25	368.98	1638.11	-193.35	1279.70	69.59	400.58	1271.31	72.00	-184.73
7.60000	1872.99	305.98	39.78	1828.49	306.03	58.33	1661.35	347.04	65.77	1686.79	350.02	128.27	2466.94	228.64	133.19	2422.97	237.38	119.03	2265.17	200.89	44.12	2248.62	207.78	96.15	2064.98	300.08	1295.97	0.00	0.00	0.00	2034.32	255.33	1706.75	2021.55	384.47	1697.32	1915.70	260.05	1653.60	1900.55	368.69	1636.22	-190.57	1280.19	69.79	407.95	1271.58	72.27	-184.39
7.61000	1873.10	306.12	39.56	1828.69	306.56	57.74	1662.27	348.46	68.65	1688.90	351.14	130.82	2474.17	235.00	123.56	2430.86	242.24	110.11	2269.91	204.10	42.40	2257.28	212.23	92.87	2077.69	300.88	1294.32	0.00	0.00	0.00	2045.79	254.21	1705.08	2032.90	384.27	1695.90	1928.19	259.66	1651.76	1912.36	367.68	1634.38	-188.51	1279.11	70.63	411.94	1270.39	72.21	-184.17
7.62000	1873.08	306.03	39.19	1831.11	307.11	57.65	1663.73	349.34	71.33	1690.66	351.76	132.93	2479.76	242.09	111.36	2433.19	249.43	102.38	2273.08	207.56	39.78	2259.36	213.79	90.60	2090.15	301.63	1292.75	0.00	0.00	0.00	2057.07	253.34	1703.57	2044.33	383.49	1694.60	1939.90	257.80	1649.57	1924.33	366.54	1632.65	-189.50	1278.11	70.63	411.12	1270.69	72.38	-184.25
7.63000	1873.07	305.87	39.14	1830.63	307.51	56.44	1665.25	350.64	74.79	1694.43	353.33	136.52	2485.63	247.40	99.69	2434.58	257.54	93.37	2275.99	209.56	38.02	2264.77	216.67	88.19	2102.90	302.25	1291.36	0.00	0.00	0.00	2069.90	253.41	1702.21	2056.32	382.57	1693.19	1952.02	256.51	1647.69	1936.10	365.43	1630.92	-184.88	1277.44	71.78	411.53	1270.25	72.21	-184.38
7.64000	1873.48	305.84	39.23	1831.42	307.67	55.91	1667.73	350.40	78.14	1696.95	353.39	139.13	2491.70	250.69	89.56	2435.53	265.77	87.16	2278.66	209.75	37.85	2270.76	219.90	87.01	2115.62	302.77	1290.06	0.00	0.00	0.00	2082.29	252.89	1700.96	2067.67	382.09	1692.05	1964.34	255.57	1645.90	1947.90	364.36	1629.32	-187.24	1278.39	71.02	403.42	1270.98	72.55	-184.98
7.65000	1873.45	306.16	39.37	1832.19	307.85	55.35	1670.23	351.43	82.68	1702.40	354.93	143.88	2492.63	253.48	87.91	2442.20	264.17	78.14	2280.80	209.59	37.92	2276.18	219.46	86.99	2128.51	303.25	1289.13	0.00	0.00	0.00	2094.02	251.50	1700.34	2079.17	381.75	1691.53	1976.04	253.54	1644.63	1959.60	363.23	1628.20	-181.97	1275.17	72.96	408.35	1270.94	72.50	-184.15
7.66000	1873.65	305.80	39.83	1833.34	308.00	54.70	1673.41	351.69	87.96	1704.87	356.40	148.12	2493.45	254.24	80.75	2445.75	264.00	71.49	2282.19	208.79	38.43	2279.83	218.84	86.83	2140.85	303.73	1288.47	0.00	0.00	0.00	2106.08	250.65	1700.11	2090.62	380.47	1691.67	1988.81	253.14	1644.00	1971.59	361.78	1627.72	-183.32	1276.85	72.12	410.81	1270.64	72.38	-184.24
7.67000	1874.29	306.05	40.11	1834.09	308.50	54.03	1677.36	351.72	93.70	1711.87	357.24	153.67	2495.77	254.92	74.68	2447.41	264.19	67.05	2283.25	207.56	38.89	2282.13	217.94	87.53	2153.23	304.06	1288.43	0.00	0.00	0.00	2117.93	249.78	1700.63	2102.36	379.38	1691.95	2001.69	252.59	1644.03	1983.45	360.55	1627.77	-184.68	1276.48	71.98	411.50	1270.72	72.06	-183.89
7.68000	1874.31	305.50	40.59	1835.50	308.40	53.66	1681.84	352.07	100.33	1718.60	357.39	159.17	2496.68	255.31	70.64	2450.39	263.21	63.36	2284.48	206.62	39.43	2285.16	218.42	88.13	2165.50	304.38	1288.95	0.00	0.00	0.00	2130.59	249.03	1701.13	2113.95	378.57	1692.56	2014.08	251.62	1644.36	1995.45	359.20	1628.28	-188.54	1277.24	71.28	412.10	1271.04	72.49	-184.15
7.69000	1874.28	306.47	40.16	1836.04	308.22	53.16	1686.99	353.32	108.26	1726.84	358.23	162.32	2497.15	256.79	67.67	2452.15	263.53	58.97	2285.18	205.29	40.53	2287.15	217.81	88.92	2177.74	304.70	1289.95	0.00	0.00	0.00	2142.23	247.35	1701.49	2125.88	377.18	1693.42	2026.01	250.01	1644.71	2007.64	357.56	1629.18	-189.05	1278.27	70.83	412.60	1270.93	72.75	-184.06
7.70000	1875.33	306.64	40.73	1841.45	307.93	55.52	1694.73	351.78	115.82	1736.11	359.11	168.40	2497.94	258.07	64.01	2453.54	265.72	57.50	2286.29	205.35	40.96	2289.77	218.29	89.02	2189.78	305.18	1291.30	0.00	0.00	0.00	2154.47	246.05	1702.11	2137.95	375.43	1694.62	2037.94	248.53	1645.22	2019.49	356.44	1630.21	-188.25	1279.07	70.63	411.85	1270.66	72.57	-183.94
7.71000	1874.77	306.44	40.88	1865.35	308.19	68.64	1702.72	352.91	124.87	1746.86	361.11	175.06	2498.32	258.37	61.19	2453.26	267.04	56.52	2287.08	205.78	40.76	2290.64	215.76	94.92	2202.18	305.79	1292.88	0.00	0.00	0.00	2166.76	245.37	1702.74	2149.77	374.64	1695.75	2049.96	247.23	1645.87	2031.27	355.35	1631.32	-184.54	1276.03	72.08	412.38	1270.23	72.80	-184.23
7.72000	1875.89	306.35	40.98	1895.14	311.83	86.47	1712.50	353.85	134.76	1759.35	362.79	181.48	2498.36	259.33	59.40	2453.34	267.46	54.98	2287.20	205.66	40.83	2289.15	214.60	95.01	2214.93	306.39	1294.60	0.00	0.00	0.00	2178.85	244.29	1703.23	2160.92	373.99	1696.92	2062.23	246.43	1646.70	2042.92	354.26	1632.65	-191.76	1279.43	70.24	412.68	1270.49	73.02	-184.86
7.73000	1877.19	306.79	40.52	1895.74	313.14	85.18	1723.27	356.60	145.68	1773.90	364.20	187.81	2498.80	259.87	57.62	2455.19	267.06	54.35	2287.89	206.65	40.53	2291.44	216.10	94.91	2227.09	307.03	1296.30	0.00	0.00	0.00	2190.51	243.25	1704.04	2173.20	372.96	1698.07	2074.22	244.96	1647.65	2054.77	352.97	1634.12	-187.90	1279.20	70.77	412.39	1270.29	72.91	-184.31
7.74000	1879.39	308.37	39.49	1870.60	307.71	62.41	1735.85	358.58	156.73	1789.56	366.47	194.50	2498.81	260.20	56.57	2455.12	266.45	52.96	2287.85	206.91	40.68	2294.05	220.36	88.55	2239.64	307.74	1298.02	0.00	0.00	0.00	2203.11	242.91	1704.83	2184.32	372.63	1699.28	2086.01	243.60	1648.65	2066.34	352.10	1635.56	-190.65	1279.66	70.11	412.34	1270.32	72.26	-184.79
7.75000	1879.64	306.56	43.02	1857.28	309.49	60.07	1749.36	361.62	168.65	1806.57	369.43	201.70	2498.96	260.37	55.93	2455.38	266.31	52.44	2287.80	206.82	40.78	2294.25	220.42	87.91	2251.39	308.53	1299.49	0.00	0.00	0.00	2214.28	241.52	1705.53	2195.69	371.78	1700.61	2098.37	243.28	1649.75	2078.22	351.01	1637.13	-191.04	1278.41	70.33	411.99	1271.13	72.40	-184.51
7.76000	1883.86	307.57	41.96	1862.35	310.59	61.30	1765.51	363.99	180.67	1825.44	371.55	208.82	2499.18	260.55	55.33	2455.49	266.70	52.33	2287.79	206.50	40.97	2293.32	218.32	88.77	2263.19	309.43	1300.87	0.00	0.00	0.00	2225.96	241.03	1706.82	2208.07	370.82	1701.83	2110.95	243.76	1651.25	2089.69	350.40	1638.65	-189.78	1278.99	70.60	404.74	1270.77	72.94	-184.16
7.77000	1889.29	308.41	40.53	1869.20	311.77	63.86	1784.06	366.96	193.27	1846.17	372.95	215.97	2498.85	260.79	54.82	2454.44	268.04	52.56	2288.00	206.78	40.89	2293.77	218.27	88.69	2274.47	310.56	1302.08	0.00	0.00	0.00	2237.94	241.04	1708.27	2219.52	370.56	1703.20	2122.66	242.81	1652.64	2101.19	349.83	1640.23	-190.33	1276.91	70.62	409.17	1270.02	72.24	-184.95
7.78000	1897.96	309.20	38.72	1879.77	313.73	68.60	1804.79	369.38	205.19	1867.64	374.98	223.43	2498.78	261.24	54.73	2455.40	266.49	51.49	2288.19	207.01	40.90	2294.38	218.72	88.78	2285.29	311.94	1303.23	0.00	0.00	0.00	2249.47	241.01	1709.81	2230.42	370.50	1704.92	2134.48	242.27	1654.00	2112.60	349.25	1641.93	-191.99	1277.72	70.18	412.32	1270.36	72.52	-184.82
7.79000	1912.55	311.06	39.25	1892.77	316.73	73.89	1826.47	370.34	214.48	1889.65	376.06	230.19	2499.09	261.15	54.46	2455.97	266.70	51.78	2287.73	206.46	41.29	2295.03	219.57	88.72	2295.36	313.60	1304.42	0.00	0.00	0.00	2261.11	241.10	1711.12	2242.35	370.56	1706.66	2146.31	241.87	1655.26	2124.20	348.73	1643.71	-192.87	1277.92	70.16	412.54	1271.21	72.61	-185.08
7.80000	1931.21	315.96	44.29	1911.06	320.90	79.71	1847.77	370.11	221.72	1910.19	378.33	237.50	2499.27	260.86	54.04	2456.20	266.36	51.52	2288.16	206.78	41.22	2294.64	218.44	89.54	2306.44	315.58	1305.62	0.00	0.00	0.00	2272.72	240.89	1712.40	2253.22	371.03	1708.64	2158.82	242.40	1656.62	2135.87	348.26	1645.45	-185.15	1276.20	72.08	404.26	1271.19	72.76	-184.53
7.81000	1954.51	321.53	49.37	1934.12	325.43	85.09	1870.12	369.73	227.27	1932.23	379.04	243.98	2499.12	260.93	53.72	2456.10	266.88	51.85	2288.63	207.41	41.19	2295.50	219.13	89.62	2317.26	317.85	1306.95	0.00	0.00	0.00	2285.31	242.12	1713.73	2264.72	371.30	1710.45	2170.80	242.70	1657.76	2147.33	348.39	1647.15	-184.96	1276.30	72.08	410.27	1271.03	72.72	-183.95
7.82000	1980.60	327.46	53.16	1961.29	330.61	90.27	1892.98	370.21	230.88	1954.74	379.62	249.32	2499.44	260.79	53.68	2456.17	265.96	51.07	2288.00	206.65	41.57	2296.00	219.47	89.76	2328.49	320.23	1308.36	0.00	0.00	0.00	2297.08	243.30	1715.12	2275.22	372.53	1712.26	2182.21	242.42	1658.75	2158.90	348.60	1648.89	-190.89	1276.14	70.84	406.49	1272.52	72.59	-184.56
7.83000	2009.83	333.26	56.71	1990.22	335.53	94.06	1916.75	371.12	233.01	1978.22	380.60	253.44	2499.68	260.57	53.35	2456.58	265.47	50.86	2288.47	207.07	41.63	2296.21	219.17	90.21	2339.42	322.50	1309.83	0.00	0.00	0.00	2307.52	243.45	1716.54	2285.98	373.75	1714.14	2193.88	243.05	1659.93	2169.85	349.62	1650.46	-188.74	1276.43	71.41	410.15	1271.30	72.63	-184.48
7.84000	2041.79	338.89	59.91	2019.70	340.31	96.55	1941.96	372.74	233.72	2003.03	381.53	255.67	2499.84	260.38	53.08	2456.14	265.78	50.79	2288.23	206.86	42.04	2296.03	218.50	90.77	2350.31	324.62	1311.27	0.00	0.00	0.00	2319.41	244.97	1717.98	2297.45	374.63	1716.03	2205.28	243.50	1661.05	2181.31	350.07	1652.20	-189.15	1278.59	70.54	413.29	1270.02	73.06	-185.09
7.85000	2073.98	344.28	61.79	2051.62	344.82	98.58	1968.37	374.05	232.90	2027.52	384.33	257.02	2500.23	260.20	52.92	2456.92	265.08	50.53	2288.67	207.52	42.37	2296.55	219.05	91.29	2360.94	326.49	1312.69	0.00	0.00	0.00	2331.53	247.11	1719.62	2308.74	375.89	1717.76	2216.98	244.99	1662.51	2192.66	350.89	1653.86	-190.68	1279.66	70.16	412.48	1270.11	72.83	-185.58
7.86000	2107.71	348.92	63.31	2085.07	349.13	99.83	1994.99	375.32	230.61	2053.38	385.42	255.98	2500.40	260.13	52.61	2456.61	265.52	50.48	2289.01	208.11	42.87	2297.95	220.77	91.61	2371.14	328.10	1314.08	0.00	0.00	0.00	2343.08	248.76	1721.04	2319.94	377.92	1719.26	2228.85	246.81	1664.14	2203.71	352.25	1655.45	-190.79	1280.71	69.62	412.59	1269.97	72.45	-184.46
7.87000	2142.77	354.13	64.32	2118.96	353.55	100.24	2020.81	378.46	227.28	2079.26	387.94	254.05	2500.42	260.14	52.30	2456.54	265.91	50.31	2289.01	208.25	43.54	2298.63	221.52	92.07	2381.14	329.48	1315.45	0.00	0.00	0.00	2354.67	250.87	1722.75	2331.32	380.06	1720.60	2241.16	249.02	1665.76	2215.05	353.64	1656.97	-192.04	1277.65	70.41	412.81	1269.92	72.95	-184.83
7.88000	2179.05	358.97	65.03	2155.28	357.80	100.69	2048.07	380.33	221.82	2105.88	390.54	250.79	2500.58	259.91	52.08	2457.06	265.57	50.07	2289.43	208.67	44.01	2298.62	221.33	93.22	2390.89	330.64	1316.72	0.00	0.00	0.00	2366.34	253.63	1724.49	2342.21	381.94	1721.90	2252.29	249.97	1667.38	2226.40	355.08	1658.37	-187.96	1277.19	71.27	412.68	1269.72	72.61	-185.20
7.89000	2215.59	363.84	65.03	2191.35	362.25	100.09	2076.26	382.10	214.18	2133.55	392.59	245.97	2500.87	259.60	51.65	2458.18	265.64	50.55	2289.71	209.02	44.73	2299.33	221.99	93.88	2400.55	331.76	1317.93	0.00	0.00	0.00	2377.49	255.64	1725.87	2352.74	384.59	1723.01	2264.23	252.61	1669.04	2237.66	356.69	1659.58	-189.19	1275.85	71.73	403.47	1272.19	72.01	-184.22
7.90000	2254.42	368.80	65.35	2229.31	366.66	99.67	2105.00	385.68	206.15	2161.19	395.83	240.64	2500.76	259.59	51.50	2458.44	265.56	50.44	2289.71	209.03	45.63	2299.02	221.40	95.04	2410.78	332.72	1319.07	0.00	0.00	0.00	2388.68	258.03	1727.19	2363.89	387.48	1723.66	2275.31	253.94	1670.44	2248.53	358.96	1660.58	-189.60	1277.48	70.97	409.76	1271.06	72.70	-184.22
7.91000	2293.33	373.88	65.17	2272.61	371.16	101.75	2136.06	387.94	196.67	2189.02	399.65	234.11	2500.54	259.88	51.47	2459.14	265.27	50.57	2290.52	209.69	46.28	2299.74	221.65	96.02	2420.80	333.79	1320.13	0.00	0.00	0.00	2400.79	261.62	1728.36	2375.21	390.09	1724.20	2286.90	256.17	1671.99	2259.83	360.67	1661.55	-191.71	1279.97	69.98	412.64	1270.62	72.81	-184.80
7.92000	2316.08	380.15	54.28	2309.16	376.22	98.99	2166.46	392.97	186.96	2218.84	402.21	226.48	2500.41	259.84	51.22	2458.34	265.74	50.44	2290.97	209.97	47.06	2299.87	220.97	97.26	2431.30	334.86	1321.03	0.00	0.00	0.00	2411.74	263.92	1729.29	2386.30	393.20	1724.30	2298.76	259.18	1673.56	2271.05	362.71	1662.30	-191.61	1278.00	70.24	412.65	1270.21	72.82	-184.29
7.93000	2371.43	385.12	63.26	2341.09	381.68	93.16	2198.77	396.42	175.50	2247.76	407.29	218.85	2500.71	259.66	51.10	2456.63	267.28	50.90	2291.51	210.33	48.00	2300.37	221.49	98.19	2441.53	336.09	1321.75	0.00	0.00	0.00	2422.67	266.91	1730.16	2397.35	395.89	1724.24	2309.92	261.89	1674.98	2281.85	365.41	1662.75	-191.94	1279.08	70.22	404.90	1270.60	73.13	-184.41
7.94000	2421.51	390.67	66.96	2380.72	387.42	91.16	2231.55	401.39	163.80	2278.47	411.22	210.12	2498.49	260.21	54.80	2449.95	276.64	59.06	2291.92	210.49	49.01	2301.30	221.93	99.26	2452.10	337.33	1322.28	0.00	0.00	0.00	2434.44	270.77	1730.96	2408.15	399.21	1724.07	2320.95	264.07	1676.10	2293.07	367.62	1663.18	-191.66	1278.32	70.19	409.20	1270.46	72.78	-184.56
7.95000	2454.60	397.40	64.34	2419.12	393.35	88.72	2265.68	405.58	151.03	2310.24	414.48	200.55	2498.96	260.10	55.00	2451.10	279.66	60.63	2291.87	210.34	50.24	2301.72	221.85	100.52	2462.78	338.66	1322.59	0.00	0.00	0.00	2446.19	274.08	1731.35	2418.42	402.57	1723.62	2332.11	266.70	1677.15	2304.02	370.25	1663.36	-187.04	1278.37	70.72	411.10	1270.84	72.33	-184.73
7.96000	2496.19	403.87	64.98	2458.87	399.40	86.80	2302.74	408.80	137.74	2341.87	419.62	191.01	2499.19	259.90	54.73	2454.46	279.54	61.25	2292.27	210.64	51.34	2302.18	222.22	101.77	2472.75	340.02	1322.75	0.00	0.00	0.00	2456.91	277.33	1731.66	2429.49	405.64	1723.03	2343.72	270.25	1678.07	2314.98	372.67	1663.41	-191.51	1278.14	70.09	411.16	1271.11	72.11	-184.57
7.97000	2537.75	410.57	65.95	2499.49	405.64	85.57	2338.81	413.71	124.88	2374.65	424.35	180.89	2500.11	259.77	54.85	2459.29	278.43	63.24	2292.87	211.18	52.26	2303.02	222.97	102.73	2483.09	341.49	1322.70	0.00	0.00	0.00	2467.83	280.85	1731.76	2440.60	408.80	1722.30	2354.81	273.07	1678.78	2325.60	375.50	1663.20	-191.61	1279.59	69.87	412.18	1270.01	72.17	-183.92
7.98000	2579.22	417.56	67.38	2540.13	412.47	84.69	2376.50	419.20	112.32	2408.78	428.38	170.53	2500.81	259.60	54.83	2458.34	276.85	63.56	2293.37	211.63	53.19	2303.18	222.83	104.24	2493.10	343.07	1322.40	0.00	0.00	0.00	2474.89	281.09	1734.80	2451.13	412.68	1721.18	2366.66	277.46	1679.42	2336.80	377.75	1662.91	-194.06	1279.27	69.91	411.86	1269.93	72.42	-184.53
7.99000	2620.67	424.93	69.78	2580.73	419.52	84.41	2414.62	424.04	99.60	2443.55	433.17	160.06	2501.20	259.53	54.71	2457.24	276.73	62.48	2293.72	211.77	54.38	2304.64	224.00	105.12	2503.13	344.78	1321.81	0.00	0.00	0.00	2485.04	283.90	1735.18	2462.71	415.01	1720.17	2376.10	278.56	1679.41	2347.40	380.91	1662.19	-194.11	1279.41	69.89	411.27	1271.04	72.24	-184.93
8.00000	2662.17	432.65	73.38	2621.63	426.80	85.23	2454.17	429.41	87.43	2477.45	439.08	150.74	2501.32	259.25	54.33	2461.92	265.47	50.91	2294.46	212.33	55.38	2304.95	223.81	106.55	2513.13	346.49	1321.05	0.00	0.00	0.00	2495.39	287.40	1734.85	2472.73	418.81	1718.83	2387.02	281.53	1679.36	2357.97	383.97	1661.33	-195.08	1278.87	69.71	411.76	1270.73	72.59	-184.64
8.01000	2703.35	440.77	78.12	2662.41	434.46	87.28	2490.43	439.87	77.94	2514.70	442.54	140.67	2503.20	258.65	50.29	2462.00	264.09	49.17	2295.26	212.85	56.32	2305.28	223.43	107.89	2523.11	348.28	1320.17	0.00	0.00	0.00	2506.49	290.92	1734.24	2483.77	422.20	1717.29	2398.29	285.47	1679.13	2368.65	386.97	1660.26	-191.60	1280.63	69.39	411.66	1271.15	72.45	-184.52
8.02000	2743.49	449.35	84.09	2701.91	442.42	90.26	2532.47	443.31	66.63	2549.81	448.77	132.88	2503.60	258.29	49.58	2461.96	263.45	48.61	2295.83	213.15	57.30	2306.30	223.88	109.24	2533.01	350.18	1319.11	0.00	0.00	0.00	2517.22	294.39	1733.43	2494.51	425.50	1715.75	2408.98	288.66	1678.68	2379.46	389.61	1659.09	-186.93	1278.31	71.19	411.75	1271.34	72.38	-184.49
8.03000	2783.08	458.07	91.63	2740.79	450.71	94.62	2556.10	468.46	65.05	2583.69	456.49	126.73	2503.40	258.01	48.97	2461.68	262.91	48.45	2296.28	212.98	58.46	2306.54	223.18	110.53	2543.20	352.31	1317.95	0.00	0.00	0.00	2527.93	297.83	1732.61	2505.37	428.54	1714.14	2419.01	290.98	1677.93	2390.01	392.57	1657.74	-188.90	1277.60	71.35	412.13	1270.32	72.19	-185.18
8.04000	2821.74	467.09	100.75	2778.82	459.16	100.60	2610.68	458.31	52.53	2620.51	460.78	120.58	2503.62	257.76	48.79	2462.60	262.42	48.57	2296.61	212.57	59.59	2307.46	223.22	111.79	2553.90	354.54	1316.70	0.00	0.00	0.00	2538.61	301.22	1731.60	2516.09	431.78	1712.35	2429.85	294.63	1677.09	2400.86	395.20	1656.46	-190.49	1277.02	71.07	412.52	1270.45	72.53	-185.42
8.05000	2858.85	476.21	111.34	2816.33	467.58	108.53	2652.76	464.68	41.60	2658.31	466.38	111.66	2503.19	258.01	48.69	2462.23	262.43	48.47	2296.87	212.03	60.77	2308.42	222.63	113.28	2564.39	356.90	1315.38	0.00	0.00	0.00	2549.31	304.79	1730.41	2526.25	435.32	1710.65	2440.66	298.19	1676.21	2411.03	398.73	1654.80	-190.15	1276.95	71.02	412.19	1269.86	72.26	-184.83
8.06000	2893.40	485.45	122.96	2851.45	476.00	117.44	2693.30	470.62	31.25	2694.83	471.61	103.23	2503.58	257.71	48.44	2463.33	261.70	48.45	2297.61	211.86	61.85	2309.50	222.43	114.50	2575.05	359.32	1313.95	0.00	0.00	0.00	2560.04	308.24	1729.18	2536.54	438.76	1708.94	2451.76	302.10	1675.22	2421.41	402.00	1653.08	-190.09	1276.96	71.04	411.06	1271.13	72.11	-184.39
8.07000	2925.73	494.27	135.49	2884.78	483.69	127.75	2732.31	476.14	21.47	2730.11	476.48	95.28	2504.02	257.23	47.97	2462.79	261.85	48.41	2299.16	212.81	62.45	2310.61	222.40	115.98	2585.85	361.83	1312.52	0.00	0.00	0.00	2570.50	311.72	1727.90	2546.84	442.01	1707.20	2461.89	305.10	1673.74	2431.45	405.64	1651.23	-192.37	1277.78	70.16	411.11	1270.86	72.34	-185.07
8.08000	2955.87	502.35	148.51	2915.61	490.74	138.54	2769.81	481.25	12.25	2764.15	480.99	87.81	2504.23	257.49	48.14	2463.42	261.36	48.63	2299.37	211.74	64.08	2312.00	222.19	117.36	2596.33	364.44	1310.97	0.00	0.00	0.00	2580.57	315.21	1726.51	2557.07	445.48	1705.60	2472.44	308.90	1672.16	2441.64	409.02	1649.36	-192.84	1278.28	69.84	412.27	1269.87	72.40	-184.23
8.09000	2982.82	509.36	160.77	2943.05	496.89	148.55	2805.84	485.96	3.58	2796.99	485.15	80.81	2504.57	257.35	48.14	2463.43	260.66	48.21	2300.27	211.52	65.54	2312.39	220.63	119.68	2607.19	367.13	1309.37	0.00	0.00	0.00	2590.82	318.72	1725.00	2567.25	449.02	1703.91	2482.58	312.03	1670.39	2451.66	412.67	1647.43	-189.85	1276.99	70.97	412.99	1270.02	72.94	-184.71
8.10000	3007.74	515.77	168.85	2968.55	502.00	157.72	2840.41	490.28	-4.54	2828.62	488.98	74.26	2504.61	257.08	47.72	2464.21	260.10	48.32	2300.76	210.74	67.40	2313.92	220.93	121.29	2618.06	369.87	1307.71	0.00	0.00	0.00	2600.88	322.19	1723.40	2577.47	452.61	1702.07	2492.87	315.73	1668.64	2461.65	416.54	1645.34	-187.07	1274.90	72.30	413.06	1270.03	73.07	-184.79
8.11000	3029.61	519.69	177.01	2991.06	505.77	164.61	2873.55	494.23	-12.14	2859.08	492.47	68.15	2504.81	256.90	47.55	2464.30	259.94	48.33	2301.74	210.71	69.01	2315.81	221.13	123.25	2628.81	372.77	1306.04	0.00	0.00	0.00	2611.04	325.73	1721.81	2588.03	455.81	1700.47	2502.90	319.43	1666.87	2471.71	420.47	1643.35	-189.31	1277.34	70.95	412.54	1269.99	72.88	-184.13
8.12000	3048.84	522.42	182.03	3010.38	508.37	168.94	2905.28	497.80	-19.22	2888.38	495.65	62.49	2504.57	257.14	47.60	2464.68	259.75	48.61	2303.48	211.32	70.57	2316.46	219.14	126.00	2639.78	375.76	1304.42	0.00	0.00	0.00	2621.15	329.39	1720.22	2598.20	459.57	1698.78	2513.11	323.85	1665.01	2482.10	424.00	1641.38	-192.04	1278.84	69.86	413.42	1270.48	73.09	-184.85
8.13000	3065.83	523.55	183.50	3027.33	509.39	170.52	2935.63	501.01	-25.79	2916.54	498.51	57.26	2505.36	256.47	47.28	2465.33	258.95	48.45	2304.47	210.61	72.72	2319.47	220.31	127.78	2650.87	378.92	1302.87	0.00	0.00	0.00	2631.66	332.95	1718.64	2608.34	463.26	1697.32	2523.17	327.93	1663.10	2492.39	427.90	1639.49	-190.59	1277.24	70.99	411.63	1269.99	72.21	-184.75
8.14000	3079.44	522.57	181.70	3041.40	509.28	168.66	2964.62	503.87	-31.86	2943.58	501.07	52.45	2505.17	256.67	47.30	2465.31	258.47	48.24	2305.87	210.09	74.85	2321.40	219.44	130.36	2661.96	382.29	1301.42	0.00	0.00	0.00	2641.49	336.68	1717.17	2618.30	467.24	1695.72	2532.63	331.63	1661.16	2502.66	431.87	1637.63	-189.02	1277.12	71.35	410.88	1270.31	72.36	-183.99
8.15000	3091.79	521.80	177.07	3053.30	508.36	164.52	2992.27	506.38	-37.44	2969.52	503.33	48.05	2505.52	256.33	47.14	2465.87	257.78	48.35	2307.31	209.19	77.21	2323.57	217.80	133.26	2673.37	385.84	1300.01	0.00	0.00	0.00	2650.82	340.73	1715.81	2628.00	471.15	1694.26	2542.61	336.65	1659.45	2512.48	436.35	1635.69	-188.79	1277.38	71.27	412.18	1270.53	72.65	-184.58
8.16000	3101.33	520.27	170.04	3063.13	506.94	158.62	3018.62	508.57	-42.55	2994.37	505.31	44.06	2505.40	256.41	47.10	2466.34	257.50	48.50	2308.97	208.24	79.90	2322.72	213.28	141.43	2684.72	389.63	1298.76	0.00	0.00	0.00	2660.61	344.69	1714.34	2637.78	475.61	1692.79	2552.29	341.05	1657.54	2522.06	441.22	1633.71	-187.43	1277.44	71.08	411.47	1270.52	72.62	-184.44
8.17000	3108.99	517.27	161.89	3070.38	504.70	150.94	3043.68	510.43	-47.18	3018.15	507.01	40.46	2505.07	256.67	47.07	2467.29	256.82	48.34	2311.18	207.74	82.69	2326.09	212.27	145.88	2696.17	393.64	1297.57	0.00	0.00	0.00	2670.08	348.82	1712.95	2648.24	479.27	1691.53	2561.02	344.47	1655.44	2531.91	445.94	1631.85	-187.93	1275.25	71.94	410.07	1270.29	71.77	-184.45
8.18000	3116.53	513.73	151.73	3077.23	501.28	142.34	3067.47	511.98	-51.35	3040.89	508.44	37.25	2505.56	256.30	46.93	2467.60	256.24	47.99	2313.53	207.56	85.75	2328.51	211.31	148.83	2707.12	397.72	1296.46	0.00	0.00	0.00	2679.58	353.03	1711.53	2651.84	483.52	1694.47	2570.85	349.57	1653.57	2541.87	450.67	1629.99	-188.03	1277.66	71.35	401.52	1271.14	71.68	-184.59
8.19000	3123.14	509.18	141.83	3083.42	497.80	133.06	3090.03	513.22	-55.07	3062.60	509.61	34.42	2506.10	256.19	47.01	2468.65	256.10	48.28	2315.92	206.89	89.49	2332.92	211.24	152.73	2718.40	401.88	1295.53	0.00	0.00	0.00	2688.53	357.29	1710.15	2659.75	488.09	1694.17	2580.89	355.20	1651.76	2551.48	455.61	1628.12	-193.57	1279.47	69.54	408.18	1270.93	72.27	-184.50
8.20000	3130.72	505.51	132.28	3089.81	495.14	124.21	3111.38	514.17	-58.35	3083.29	510.53	31.95	2506.08	256.26	46.86	2469.30	256.19	48.42	2318.80	206.90	93.45	2337.24	210.56	156.97	2729.94	406.07	1294.78	0.00	0.00	0.00	2697.81	361.69	1708.83	2669.53	492.74	1692.82	2590.10	360.14	1649.88	2561.35	460.52	1626.33	-192.20	1278.04	70.65	399.88	1272.03	71.48	-184.08
8.21000	3138.96	504.20	122.76	3097.81	494.12	115.79	3131.53	514.84	-61.21	3103.00	511.21	29.85	2506.66	255.99	46.81	2470.38	255.62	47.94	2322.56	207.92	97.52	2342.04	211.81	159.93	2741.67	410.29	1294.21	0.00	0.00	0.00	2707.27	366.31	1707.81	2679.15	497.44	1691.79	2599.36	365.35	1648.28	2570.80	465.97	1624.76	-188.76	1277.00	71.61	408.19	1270.69	72.48	-185.29
8.22000	3146.37	505.26	109.87	3103.87	494.30	106.67	3150.52	515.24	-63.64	3121.73	511.65	28.10	2507.30	255.97	46.67	2470.31	255.87	47.58	2326.52	208.27	102.28	2347.39	210.57	165.56	2753.84	414.57	1293.93	0.00	0.00	0.00	2716.04	371.20	1707.36	2689.31	502.45	1691.09	2607.80	369.87	1647.12	2580.64	471.13	1623.45	-191.72	1277.34	70.30	401.65	1269.60	72.81	-184.96
8.23000	3150.41	506.45	97.85	3107.72	495.34	97.95	3168.37	515.37	-65.66	3139.50	511.86	26.70	2507.54	255.84	46.70	2471.30	255.87	47.15	2331.01	208.72	107.71	2354.63	210.60	170.76	2765.54	418.94	1294.06	0.00	0.00	0.00	2725.31	376.33	1707.55	2698.38	507.84	1691.06	2617.06	375.93	1646.51	2590.35	476.55	1622.77	-189.26	1276.61	71.20	396.47	1272.95	71.26	-185.35
8.24000	3152.53	505.85	89.66	3110.60	494.92	92.70	3185.10	515.24	-67.29	3156.34	511.86	25.63	2507.72	255.95	47.29	2472.62	255.89	46.82	2336.40	209.89	113.53	2361.91	211.26	176.02	2777.37	423.22	1294.80	0.00	0.00	0.00	2734.07	381.66	1708.30	2707.87	513.16	1691.38	2624.90	380.24	1646.63	2599.63	482.52	1622.60	-188.84	1277.27	71.24	408.84	1271.09	72.50	-186.19
8.25000	3154.61	502.18	83.68	3112.65	492.18	88.72	3200.74	514.87	-68.52	3172.25	511.65	24.88	2507.74	256.33	47.84	2474.20	256.51	46.62	2342.88	211.27	119.94	2370.64	211.45	181.94	2788.97	427.48	1296.21	0.00	0.00	0.00	2743.09	387.17	1709.33	2717.50	518.70	1692.07	2634.69	387.43	1647.46	2608.94	488.44	1622.76	-192.97	1277.83	69.98	411.82	1270.53	72.71	-185.51
8.26000	3156.10	499.91	78.87	3114.45	489.70	85.89	3215.30	514.26	-69.38	3187.27	511.24	24.45	2508.48	256.37	48.24	2476.29	257.34	46.94	2349.52	211.49	127.54	2379.55	211.18	188.12	2800.39	431.58	1298.25	0.00	0.00	0.00	2752.16	392.74	1710.75	2727.00	524.25	1692.91	2644.46	394.54	1648.60	2618.22	494.29	1623.45	-193.31	1278.72	69.62	412.28	1270.30	72.83	-184.98
8.27000	3156.72	501.32	73.53	3114.87	490.56	84.40	3228.83	513.43	-69.87	3201.40	510.65	24.34	2509.09	256.86	48.80	2478.89	257.43	47.34	2358.68	213.50	135.09	2391.34	211.32	195.13	2811.57	435.78	1300.68	0.00	0.00	0.00	2760.88	398.48	1712.39	2736.25	529.91	1693.83	2652.96	400.58	1649.64	2627.20	500.62	1624.09	-186.54	1276.99	71.61	402.15	1271.65	72.29	-184.46
8.28000	3158.02	502.05	70.69	3115.29	490.83	82.36	3241.33	512.38	-69.99	3214.67	509.86	24.52	2509.31	257.47	50.78	2481.77	258.31	48.58	2369.15	215.20	143.76	2402.45	211.10	201.69	2822.43	439.94	1303.32	0.00	0.00	0.00	2769.46	404.21	1714.03	2745.11	535.56	1694.85	2661.36	406.26	1650.91	2637.47	506.85	1623.79	-190.19	1278.75	69.95	408.19	1270.73	72.62	-185.28
8.29000	3158.58	501.43	69.00	3115.85	490.56	81.03	3252.83	511.13	-69.77	3227.09	508.91	24.99	2511.34	257.22	50.53	2486.76	258.10	50.47	2379.90	215.70	153.23	2414.64	210.66	209.02	2833.16	444.07	1305.99	0.00	0.00	0.00	2778.23	409.88	1715.71	2754.16	541.31	1695.79	2670.45	412.43	1652.31	2647.59	512.97	1623.50	-192.05	1279.65	69.34	411.48	1270.63	72.53	-185.40
8.30000	3159.07	501.33	67.55	3116.22	490.73	80.05	3263.36	509.67	-69.21	3238.69	507.79	25.75	2514.10	256.67	49.82	2492.22	258.09	53.16	2392.15	216.48	162.93	2427.32	209.10	217.24	2843.61	448.13	1308.47	0.00	0.00	0.00	2786.69	415.61	1717.52	2763.17	547.13	1696.69	2678.88	417.88	1653.60	2657.58	518.99	1623.21	-191.83	1280.86	68.85	412.19	1270.72	72.66	-184.71
8.31000	3159.36	501.24	66.65	3116.35	490.78	79.24	3272.95	508.04	-68.32	3249.48	506.51	26.78	2518.15	256.04	49.09	2497.24	257.39	54.71	2405.65	216.83	173.16	2447.32	212.65	217.40	2853.73	452.16	1310.67	0.00	0.00	0.00	2795.68	421.27	1719.33	2772.17	552.68	1697.72	2686.93	422.65	1654.83	2667.44	524.89	1622.93	-191.23	1276.70	70.20	414.68	1271.03	72.17	-184.44
8.32000	3159.69	501.28	66.15	3116.44	490.93	78.63	3281.61	506.22	-67.11	3259.47	505.08	28.08	2523.23	255.10	47.88	2503.82	258.41	59.01	2419.17	214.38	184.94	2465.29	213.82	223.52	2863.57	456.07	1312.55	0.00	0.00	0.00	2804.03	426.98	1721.26	2781.11	558.36	1698.91	2694.78	427.16	1656.22	2677.16	530.69	1622.65	-191.30	1278.05	70.26	415.53	1269.73	72.45	-184.63
8.33000	3160.02	501.50	65.44	3116.64	491.08	78.20	3289.36	504.23	-65.59	3268.70	503.52	29.63	2529.44	253.93	46.38	2512.88	258.25	63.45	2435.47	213.97	196.09	2483.58	215.33	230.54	2873.16	459.81	1314.22	0.00	0.00	0.00	2812.94	432.57	1723.13	2790.16	563.66	1700.15	2704.62	434.12	1657.87	2686.76	536.38	1622.39	-191.62	1277.50	69.99	409.20	1271.43	71.16	-185.39
8.34000	3159.97	501.30	65.09	3116.92	491.16	77.94	3296.25	502.09	-63.78	3277.17	501.83	31.43	2538.48	252.98	47.15	2524.80	257.38	68.76	2452.83	214.48	206.07	2501.92	216.53	238.03	2882.63	463.30	1315.75	0.00	0.00	0.00	2821.83	438.05	1725.02	2798.76	569.05	1701.59	2713.43	439.88	1659.38	2696.23	541.97	1622.13	-191.64	1277.62	70.20	413.28	1270.00	71.48	-185.33
8.35000	3160.08	501.41	64.72	3116.70	491.46	77.51	3302.28	499.79	-61.67	3284.90	500.01	33.48	2552.19	253.26	53.01	2539.04	257.66	74.31	2470.30	216.13	214.51	2520.15	217.37	245.12	2891.92	466.67	1317.21	0.00	0.00	0.00	2830.34	443.46	1726.97	2807.54	574.35	1703.02	2722.68	446.11	1660.79	2705.58	547.46	1621.88	-191.90	1279.27	69.56	415.55	1270.27	71.98	-185.30
8.36000	3159.98	501.34	64.41	3116.94	491.65	77.39	3307.48	497.36	-59.28	3291.92	498.08	35.75	2569.53	254.14	58.29	2557.17	258.62	80.33	2488.98	218.54	221.74	2539.05	219.54	251.84	2901.29	469.84	1318.64	0.00	0.00	0.00	2838.59	448.69	1729.01	2816.19	579.52	1704.44	2733.05	453.04	1662.33	2714.80	552.85	1621.64	-192.68	1282.92	68.51	415.53	1270.23	71.68	-184.53
8.37000	3160.54	502.00	63.80	3117.16	491.78	77.23	3311.88	494.80	-56.63	3298.24	496.05	38.24	2590.36	255.74	63.26	2579.37	259.17	85.80	2509.28	220.94	227.64	2559.57	223.92	257.20	2910.37	472.99	1320.06	0.00	0.00	0.00	2847.31	453.95	1731.01	2825.46	584.55	1705.70	2740.35	456.46	1663.39	2723.91	558.14	1621.41	-191.72	1280.07	69.29	415.52	1270.48	71.95	-185.32
8.38000	3160.37	501.58	63.86	3117.03	491.94	76.87	3315.50	492.12	-53.72	3303.88	493.92	40.95	2613.09	258.42	67.39	2609.55	252.60	87.31	2531.44	223.86	231.92	2581.10	228.55	261.46	2919.38	476.22	1321.47	0.00	0.00	0.00	2855.95	459.06	1733.04	2834.13	589.52	1707.08	2748.66	460.83	1664.64	2732.90	563.33	1621.19	-191.84	1278.82	69.36	415.56	1270.10	72.41	-185.40
8.39000	3160.76	501.76	63.58	3117.37	492.03	76.77	3318.36	489.33	-50.55	3308.86	491.71	43.86	2637.76	261.64	70.84	2632.78	256.76	90.87	2554.15	226.33	234.92	2604.21	234.27	264.43	2928.26	479.48	1322.95	0.00	0.00	0.00	2865.08	464.04	1734.92	2843.02	594.45	1708.30	2758.01	466.22	1666.10	2741.78	568.43	1620.99	-191.68	1278.47	69.86	415.52	1271.00	72.16	-185.03
8.40000	3160.40	501.33	63.48	3117.44	492.12	76.57	3320.49	486.43	-47.15	3313.20	489.41	46.97	2663.81	265.48	73.32	2655.98	263.47	94.32	2577.24	229.23	236.28	2626.11	237.90	266.38	2937.02	482.77	1324.47	0.00	0.00	0.00	2873.91	468.95	1736.77	2851.60	599.21	1709.48	2767.28	471.12	1667.70	2750.54	573.43	1620.79	-191.65	1278.42	69.89	415.51	1270.75	72.21	-184.92
8.41000	3160.91	501.71	63.11	3117.63	492.20	76.41	3321.92	483.45	-43.52	3316.91	487.05	50.27	2691.41	269.72	75.05	2667.19	285.35	103.83	2601.18	233.06	235.95	2644.65	237.82	278.61	2945.48	486.24	1325.94	0.00	0.00	0.00	2882.70	473.69	1738.59	2860.03	603.90	1710.62	2776.84	476.25	1669.24	2759.20	578.34	1620.61	-191.92	1279.70	69.47	413.13	1270.18	72.25	-184.84
8.42000	3160.88	501.50	63.11	3117.71	492.27	76.21	3322.66	480.39	-39.68	3320.01	484.62	53.74	2720.39	274.55	75.90	2697.30	287.32	102.36	2625.41	236.75	234.15	2671.66	245.23	267.81	2953.30	490.03	1327.33	0.00	0.00	0.00	2891.84	478.26	1740.16	2868.81	608.40	1711.70	2786.62	481.57	1671.04	2767.75	583.17	1620.44	-192.13	1279.94	69.13	411.70	1270.49	72.64	-185.32
8.43000	3160.96	501.43	63.04	3117.94	492.41	76.14	3322.74	477.25	-35.62	3322.53	482.15	57.39	2750.54	280.11	76.09	2732.84	285.55	97.79	2651.06	241.75	230.56	2691.80	246.71	277.31	2960.94	493.96	1328.62	0.00	0.00	0.00	2901.12	482.65	1741.51	2877.52	612.62	1712.74	2795.16	484.97	1672.78	2776.20	587.90	1620.28	-192.16	1282.10	68.46	412.29	1270.56	73.04	-184.48
8.44000	3160.98	501.46	62.75	3117.92	492.59	75.98	3322.19	474.05	-31.36	3324.47	479.63	61.19	2782.06	286.48	75.76	2764.30	289.27	94.93	2677.43	246.84	225.45	2715.67	250.61	276.19	2968.23	498.07	1329.85	0.00	0.00	0.00	2909.97	486.86	1742.70	2886.68	616.59	1713.71	2802.58	487.44	1674.14	2784.55	592.55	1620.14	-191.62	1278.96	69.24	412.24	1270.24	73.09	-184.93
8.45000	3161.08	501.34	62.76	3118.20	492.74	75.98	3321.02	470.80	-26.92	3325.87	477.07	65.15	2815.04	293.81	75.08	2801.09	293.45	90.01	2704.22	251.83	219.26	2741.18	256.12	272.10	2975.70	502.35	1331.06	0.00	0.00	0.00	2918.67	490.93	1743.69	2895.08	620.57	1714.70	2812.50	492.36	1675.94	2792.80	597.11	1620.01	-191.68	1277.88	70.16	412.35	1270.19	72.98	-185.39
8.46000	3161.06	501.30	62.59	3118.38	492.96	75.94	3319.27	467.51	-22.29	3326.73	474.49	69.26	2849.21	301.90	74.10	2833.41	300.84	87.19	2731.89	256.70	211.84	2765.83	261.32	266.71	2982.92	506.81	1332.19	0.00	0.00	0.00	2927.82	494.78	1744.50	2904.24	624.39	1715.59	2821.67	496.40	1677.62	2800.95	601.59	1619.89	-192.09	1279.58	69.55	414.74	1270.92	72.36	-185.28
8.47000	3160.82	501.09	64.68	3118.42	493.21	75.81	3316.96	464.18	-17.50	3327.08	471.89	73.49	2883.89	310.85	72.68	2865.17	310.39	84.65	2760.13	261.82	203.25	2791.66	266.90	260.57	2990.18	511.57	1333.21	0.00	0.00	0.00	2937.04	498.59	1745.08	2913.18	628.13	1716.39	2830.83	500.41	1679.05	2809.01	605.99	1619.79	-191.43	1275.54	70.57	415.54	1270.49	72.24	-184.08
8.48000	3160.89	501.17	64.53	3118.32	493.44	75.55	3314.11	460.83	-12.55	3326.93	469.28	77.86	2919.15	320.40	71.03	2865.17	310.39	84.65	2790.39	269.00	193.19	2818.80	273.04	253.11	2997.47	516.54	1334.13	0.00	0.00	0.00	2945.81	502.29	1745.51	2921.88	631.84	1717.18	2839.20	503.55	1680.47	2816.98	610.30	1619.71	-191.79	1278.16	69.83	415.53	1270.02	71.80	-185.18
8.49000	3160.84	501.32	64.36	3118.48	493.68	75.58	3310.74	457.47	-7.45	3326.30	466.67	82.34	2954.95	330.65	69.12	2865.17	310.39	84.65	2821.09	276.03	182.09	2845.24	278.29	245.45	3004.80	521.58	1334.92	0.00	0.00	0.00	2955.02	505.86	1745.74	2929.93	635.56	1717.93	2847.82	506.79	1681.72	2824.86	614.54	1619.65	-191.94	1279.16	69.43	415.50	1270.01	72.32	-184.99
8.50000	3160.93	501.44	64.30	3118.73	493.81	75.55	3306.88	454.10	-2.22	3325.21	464.07	86.93	2992.01	341.59	67.77	2865.17	310.39	84.65	2851.50	282.03	171.12	2873.86	285.34	236.21	3012.14	526.76	1335.55	0.00	0.00	0.00	2963.95	509.41	1745.94	2938.52	639.11	1718.56	2856.84	510.50	1682.76	2832.66	618.70	1619.60	-192.13	1280.56	69.11	415.53	1270.99	72.20	-184.46
8.51000	3161.07	501.54	64.26	3118.65	493.98	75.37	3302.56	450.74	3.15	3323.69	461.49	91.63	3029.90	353.23	66.96	2865.17	310.39	84.65	2884.62	290.78	158.65	2903.18	292.84	226.81	3019.42	531.86	1335.99	0.00	0.00	0.00	2972.73	512.99	1746.09	2946.69	642.59	1719.14	2866.35	514.83	1683.92	2840.37	622.79	1619.57	-192.21	1282.00	69.04	415.52	1270.76	72.17	-185.12
8.52000	3161.27	501.67	64.27	3118.95	494.17	75.45	3297.80	447.39	8.63	3321.74	458.93	96.41	3067.58	365.48	65.98	2865.17	310.39	84.65	2917.46	298.85	146.54	2931.58	299.29	217.48	3026.48	537.00	1336.24	0.00	0.00	0.00	2981.63	516.57	1746.12	2954.78	646.18	1719.64	2873.51	516.38	1684.55	2848.00	626.80	1619.55	-191.47	1279.54	69.76	409.18	1273.72	70.37	-185.18
8.53000	3161.39	501.81	64.21	3118.64	494.35	75.17	3292.62	444.07	14.23	3319.38	456.41	101.28	3105.32	378.26	65.50	2865.17	310.39	84.65	2949.89	306.50	134.69	2962.88	307.96	207.63	3033.36	542.03	1336.29	0.00	0.00	0.00	2990.28	520.17	1746.11	2962.62	649.69	1720.03	2880.67	518.16	1684.93	2855.55	630.75	1619.56	-191.97	1280.28	69.42	413.25	1270.48	71.95	-184.79
8.54000	3161.52	501.89	64.13	3118.84	494.38	75.17	3287.04	440.78	19.92	3316.64	453.93	106.22	3145.69	391.46	64.57	2865.17	310.39	84.65	2983.56	315.05	122.85	2993.33	316.36	197.89	3040.21	547.16	1336.12	0.00	0.00	0.00	2999.02	523.90	1746.03	2970.48	653.36	1720.44	2889.83	522.09	1685.40	2863.03	634.62	1619.58	-192.46	1279.39	69.66	409.07	1269.16	71.63	-185.23
8.55000	3161.60	501.85	64.07	3119.07	494.28	75.24	3281.10	437.54	25.70	3313.53	451.50	111.23	3183.69	405.54	64.20	2865.17	310.39	84.65	3016.96	323.56	111.84	3023.84	324.98	188.10	3047.03	552.24	1335.85	0.00	0.00	0.00	3007.17	527.70	1745.90	2978.39	656.91	1720.70	2898.11	525.39	1685.68	2870.44	638.42	1619.63	-193.12	1280.67	69.06	413.22	1269.57	72.11	-185.15
8.56000	3161.78	501.61	64.05	3119.19	493.97	75.18	3274.80	434.35	31.56	3310.08	449.13	116.30	3219.40	420.53	64.36	2865.17	310.39	84.65	3049.66	331.68	102.22	3055.13	334.52	179.66	3053.82	557.31	1335.48	0.00	0.00	0.00	3015.36	531.50	1745.74	2985.84	660.65	1720.89	2906.97	529.24	1685.78	2877.77	642.16	1619.69	-192.85	1284.10	68.32	415.52	1270.55	72.28	-184.51
8.57000	3161.97	501.19	63.98	3119.09	493.75	75.06	3268.19	431.22	37.48	3306.29	446.83	121.41	3252.94	436.42	65.05	2865.17	310.39	84.65	3082.56	340.41	93.46	3086.27	344.29	172.18	3060.55	562.52	1335.04	0.00	0.00	0.00	3023.38	535.31	1745.55	2993.40	664.44	1721.02	2917.00	534.78	1686.12	2885.04	645.83	1619.78	-191.59	1280.20	69.34	415.47	1270.27	71.81	-183.35
8.58000	3161.88	501.02	63.88	3119.15	493.93	75.11	3261.28	428.17	43.47	3302.19	444.61	126.57	3284.39	453.23	66.24	2865.17	310.39	84.65	3117.53	352.30	84.82	3114.48	352.32	171.83	3067.30	567.76	1334.56	0.00	0.00	0.00	3031.55	539.17	1745.21	3000.64	668.33	1721.11	2923.52	535.94	1685.87	2892.24	649.43	1619.89	-191.32	1278.26	69.79	415.50	1270.36	72.10	-184.24
8.59000	3162.19	501.13	64.26	3119.19	494.17	75.13	3254.10	425.20	49.50	3297.80	442.47	131.75	3313.84	470.97	67.91	2865.17	310.39	84.65	3153.22	367.00	77.39	3147.01	366.77	160.52	3073.91	572.99	1334.03	0.00	0.00	0.00	3039.26	543.19	1744.90	3008.32	672.15	1720.98	2931.66	539.51	1685.42	2899.38	652.98	1620.02	-191.72	1279.55	69.79	409.56	1275.11	70.26	-184.33
8.60000	3161.83	501.51	63.95	3118.98	494.46	75.03	3246.67	422.32	55.57	3293.13	440.43	136.96	3341.38	489.65	70.06	2865.17	310.39	84.65	3185.12	379.97	71.96	3177.35	379.72	155.38	3080.54	578.10	1333.37	0.00	0.00	0.00	3047.00	547.19	1744.38	3015.25	676.14	1720.71	2938.82	542.06	1685.10	2906.46	656.46	1620.17	-191.75	1279.78	69.47	413.40	1272.02	71.47	-184.09
8.61000	3161.65	503.21	49.23	3118.90	494.68	75.00	3239.01	419.55	61.67	3288.20	438.50	142.19	3367.12	509.28	72.65	2865.17	310.39	84.65	3216.18	395.22	67.48	3215.62	405.85	126.81	3086.92	583.13	1332.55	0.00	0.00	0.00	3054.66	551.18	1743.74	3022.54	679.99	1720.31	2947.19	546.21	1684.41	2913.48	659.89	1620.35	-192.25	1280.17	69.46	415.53	1270.15	71.60	-183.82
8.62000	3162.66	503.22	35.71	3118.86	494.71	74.99	3231.16	416.88	67.79	3283.04	436.67	147.41	3391.14	529.86	75.69	2865.17	310.39	84.65	3245.29	412.50	63.59	3233.42	410.54	147.10	3093.35	588.06	1331.57	0.00	0.00	0.00	3062.37	555.29	1742.97	3029.58	683.93	1719.80	2955.11	549.51	1683.65	2920.45	663.26	1620.55	-191.84	1279.65	69.33	415.51	1270.27	72.02	-184.32
8.63000	3164.19	500.53	37.41	3118.86	494.62	75.00	3223.12	414.34	73.91	3277.65	434.97	152.64	3413.55	551.42	79.14	2865.17	310.39	84.65	3269.97	428.72	61.36	3256.46	425.33	149.19	3099.78	593.08	1330.43	0.00	0.00	0.00	3070.10	559.46	1742.06	3036.61	687.92	1719.03	2962.36	552.61	1682.64	2927.36	666.57	1620.77	-191.52	1277.35	69.96	415.53	1270.93	72.23	-184.01
8.64000	3165.49	500.07	38.61	3118.89	494.50	75.01	3214.94	411.93	80.03	3272.07	433.39	157.85	3434.42	573.95	83.00	2865.17	310.39	84.65	3293.25	447.89	58.80	3277.90	442.57	147.55	3106.04	598.31	1329.15	0.00	0.00	0.00	3077.78	563.75	1741.03	3043.50	692.05	1718.23	2971.35	557.59	1681.74	2934.23	669.83	1621.02	-191.35	1276.46	70.20	415.54	1270.89	72.20	-184.72
8.65000	3167.48	502.34	37.78	3118.91	494.41	75.02	3206.62	409.66	86.14	3266.30	431.96	163.04	3453.86	597.48	87.24	2865.17	310.39	84.65	3314.53	468.00	56.79	3296.84	458.20	151.55	3112.30	603.59	1327.79	0.00	0.00	0.00	3085.50	568.05	1739.95	3050.78	696.12	1717.31	2978.74	560.72	1680.44	2941.04	673.04	1621.29	-191.79	1281.17	68.87	415.53	1270.83	72.11	-185.12
8.66000	3164.56	499.91	38.36	3118.94	494.43	75.01	3198.21	407.54	92.23	3260.36	430.67	168.20	3471.96	622.01	91.84	2865.17	310.39	84.65	3330.22	485.00	55.61	3296.84	458.20	151.55	3118.61	608.82	1326.38	0.00	0.00	0.00	3093.26	572.30	1738.78	3057.15	700.43	1716.45	2986.40	564.26	1679.34	2947.81	676.20	1621.59	-192.20	1281.01	69.05	415.54	1270.30	71.67	-184.86
8.67000	3169.00	504.93	35.03	3118.94	494.62	74.98	3189.71	405.57	98.29	3254.28	429.54	173.32	3488.82	647.55	96.80	2865.17	310.39	84.65	3330.22	485.00	55.61	3296.84	458.20	151.55	3125.03	614.16	1324.99	0.00	0.00	0.00	3100.54	576.57	1737.65	3063.76	704.56	1715.53	2992.87	566.85	1678.04	2954.54	679.31	1621.92	-192.11	1277.77	70.07	415.57	1270.08	72.05	-184.97
8.68000	3176.94	514.21	30.31	3119.00	494.84	75.00	3181.15	403.78	104.30	3248.07	428.57	178.40	3504.52	674.10	102.10	2865.17	310.39	84.65	3330.22	485.00	55.61	3296.84	458.20	151.55	3131.52	619.44	1323.65	0.00	0.00	0.00	3107.74	580.80	1736.59	3070.60	708.74	1714.58	3000.71	571.62	1677.06	2961.23	682.37	1622.27	-191.94	1277.60	70.11	415.51	1270.38	72.29	-184.56
8.69000	3162.17	502.48	61.26	3118.89	495.08	74.90	3172.57	402.17	110.27	3241.75	427.77	183.42	3519.16	701.68	107.71	2865.17	310.39	84.65	3330.22	485.00	55.61	3296.84	458.20	151.55	3137.97	624.82	1322.38	0.00	0.00	0.00	3115.16	585.22	1735.51	3077.56	713.01	1713.64	3009.37	577.23	1676.16	2967.88	685.38	1622.65	-191.79	1278.85	69.78	415.50	1270.44	72.30	-185.02
8.70000	3162.42	503.08	60.91	3118.85	495.36	74.86	3163.97	400.75	116.17	3235.34	427.16	188.38	3530.38	722.44	111.54	2865.17	310.39	84.65	3330.22	485.00	55.61	3296.84	458.20	151.55	3144.41	630.08	1321.17	0.00	0.00	0.00	3122.64	589.64	1734.39	3084.15	717.26	1712.80	3016.25	580.82	1674.88	2974.50	688.36	1623.06	-191.67	1280.03	69.24	415.47	1269.92	71.73	-184.76
8.71000	3162.95	503.57	60.70	3119.07	495.62	74.96	3155.39	399.52	122.00	3228.86	426.74	193.26	3536.23	737.11	115.41	2865.17	310.39	84.65	3330.22	485.00	55.61	3296.84	458.20	151.55	3150.75	635.45	1319.99	0.00	0.00	0.00	3129.73	594.27	1733.39	3090.48	721.78	1711.88	3023.86	585.44	1674.09	2981.08	691.29	1623.49	-191.17	1277.45	69.91	415.48	1270.52	72.03	-184.91
8.72000	3162.91	503.59	60.72	3119.53	495.88	75.08	3146.86	398.51	127.74	3222.32	426.51	198.06	3536.23	737.11	115.41	2865.17	310.39	84.65	3330.22	485.00	55.61	3296.84	458.20	151.55	3157.05	640.66	1318.85	0.00	0.00	0.00	3136.56	598.94	1732.51	3096.90	726.31	1710.94	3029.59	587.72	1672.97	2987.64	694.18	1623.96	-191.35	1278.60	69.71	409.13	1271.62	71.06	-185.16
8.73000	3161.95	502.72	63.61	3119.51	496.12	74.92	3138.39	397.71	133.40	3215.74	426.49	202.77	3536.23	737.11	115.41	2865.17	310.39	84.65	3330.22	485.00	55.61	3296.84	458.20	151.55	3163.42	645.79	1317.75	0.00	0.00	0.00	3143.34	603.74	1731.67	3103.01	731.11	1710.00	3036.74	591.55	1671.89	2994.17	697.03	1624.46	-191.59	1279.30	69.65	413.30	1270.96	71.79	-184.55
8.74000	3162.01	502.96	63.39	3119.69	496.37	74.78	3130.00	397.14	138.95	3209.15	426.69	207.39	3536.23	737.11	115.41	2865.17	310.39	84.65	3330.22	485.00	55.61	3296.84	458.20	151.55	3169.72	650.89	1316.75	0.00	0.00	0.00	3150.28	608.57	1730.93	3109.32	735.69	1708.96	3044.22	595.82	1671.18	3000.67	699.85	1624.98	-191.93	1281.63	68.89	409.16	1274.11	70.22	-183.99
8.75000	3162.26	503.16	63.31	3119.74	496.66	74.58	3121.73	396.80	144.39	3202.55	427.12	211.89	3536.23	737.11	115.41	2865.17	310.39	84.65	3330.22	485.00	55.61	3296.84	458.20	151.55	3176.17	655.91	1315.81	0.00	0.00	0.00	3157.58	613.52	1730.21	3115.34	740.43	1707.85	3051.33	599.49	1670.36	3007.15	702.62	1625.54	-191.33	1277.71	70.26	413.24	1271.10	71.20	-183.90
8.76000	3162.47	503.39	63.16	3120.13	496.88	74.57	3113.60	396.72	149.70	3195.98	427.78	216.28	3536.23	737.11	115.41	2865.17	310.39	84.65	3330.22	485.00	55.61	3296.84	458.20	151.55	3182.52	661.01	1315.00	0.00	0.00	0.00	3164.66	618.51	1729.59	3122.33	745.46	1706.82	3056.66	601.07	1669.57	3013.61	705.37	1626.12	-192.07	1279.47	69.57	415.45	1271.23	71.90	-183.88
8.77000	3162.63	503.59	63.03	3120.29	497.20	74.40	3105.63	396.89	154.89	3189.44	428.68	220.55	3536.23	737.11	115.41	2865.17	310.39	84.65	3330.22	485.00	55.61	3296.84	458.20	151.55	3188.96	666.32	1314.29	0.00	0.00	0.00	3171.53	623.88	1729.01	3129.31	750.59	1705.89	3065.03	605.76	1669.04	3020.06	708.08	1626.74	-192.18	1281.49	68.76	409.28	1274.61	70.09	-184.42
8.78000	3162.80	503.78	62.92	3120.36	497.55	74.25	3097.84	397.32	159.93	3182.96	429.83	224.68	3536.23	737.11	115.41	2865.17	310.39	84.65	3330.22	485.00	55.61	3296.84	458.20	151.55	3195.35	671.78	1313.67	0.00	0.00	0.00	3178.37	629.37	1728.39	3136.28	755.80	1705.03	3072.92	609.66	1668.51	3026.48	710.77	1627.39	-191.89	1278.76	69.60	413.39	1271.86	71.53	-184.70
8.79000	3162.95	503.95	62.86	3120.78	497.94	74.22	3090.26	398.03	164.82	3176.55	431.24	228.66	3536.23	737.11	115.41	2865.17	310.39	84.65	3330.22	485.00	55.61	3296.84	458.20	151.55	3201.93	677.07	1313.04	0.00	0.00	0.00	3185.37	634.73	1727.73	3143.21	761.10	1704.26	3079.19	611.61	1667.72	3032.90	713.42	1628.08	-192.05	1276.08	70.61	415.60	1270.83	72.05	-184.26
8.80000	3163.08	504.09	62.78	3121.01	498.28	74.07	3082.92	399.03	169.54	3170.24	432.92	232.50	3536.23	737.11	115.41	2865.17	310.39	84.65	3330.22	485.00	55.61	3296.84	458.20	151.55	3208.38	682.62	1312.47	0.00	0.00	0.00	3192.70	640.01	1726.95	3150.11	766.48	1703.57	3088.45	616.85	1667.26	3039.31	716.05	1628.80	-192.10	1276.27	70.44	415.57	1270.94	72.12	-184.66
8.81000	3163.35	504.23	62.86	3121.10	498.69	73.90	3075.83	400.32	174.10	3164.03	434.87	236.18	3536.23	737.11	115.41	2865.17	310.39	84.65	3330.22	485.00	55.61	3296.84	458.20	151.55	3214.81	688.18	1311.89	0.00	0.00	0.00	3199.98	645.19	1726.16	3156.96	771.94	1702.94	3094.66	617.78	1666.45	3045.71	718.65	1629.55	-191.74	1278.18	69.60	415.52	1271.20	72.02	-185.41
8.82000	3163.30	504.43	62.72	3121.45	499.11	73.80	3069.03	401.91	178.47	3157.96	437.11	239.69	3536.23	737.11	115.41	2865.17	310.39	84.65	3330.22	485.00	55.61	3296.84	458.20	151.55	3221.14	694.20	1311.32	0.00	0.00	0.00	3207.26	650.40	1725.36	3163.77	777.46	1702.38	3104.26	622.74	1665.98	3052.11	721.22	1630.34	-191.85	1280.52	68.92	415.51	1270.88	72.13	-185.22
8.83000	3163.36	504.59	62.69	3121.76	499.51	73.60	3062.53	403.83	182.65	3152.03	439.65	243.02	3536.23	737.11	115.41	2865.17	310.39	84.65	3330.22	485.00	55.61	3296.84	458.20	151.55	3227.49	700.49	1310.74	0.00	0.00	0.00	3214.44	655.73	1724.64	3170.51	783.05	1701.87	3111.78	624.89	1665.18	3058.50	723.78	1631.16	-192.05	1281.35	68.98	415.56	1270.49	72.31	-184.94
8.84000	3163.34	504.78	62.60	3122.01	500.09	73.24	3056.36	406.06	186.63	3146.27	442.49	246.16	3536.23	737.11	115.41	2865.17	310.39	84.65	3330.22	485.00	55.61	3296.84	458.20	151.55	3234.09	706.78	1310.25	0.00	0.00	0.00	3221.92	661.04	1724.28	3177.19	788.70	1701.43	3119.47	627.00	1664.46	3064.90	726.31	1632.01	-191.82	1278.70	69.66	409.38	1273.88	70.61	-184.45
8.85000	3163.46	504.99	62.66	3122.50	500.64	72.82	3050.55	408.63	190.39	3140.69	445.64	249.11	3536.23	737.11	115.41	2865.17	310.39	84.65	3330.22	485.00	55.61	3296.84	458.20	151.55	3240.62	713.35	1309.98	0.00	0.00	0.00	3229.00	666.30	1724.69	3183.78	794.40	1701.03	3127.24	629.09	1664.28	3071.30	728.83	1632.91	-192.19	1283.32	68.50	407.07	1270.89	70.83	-184.69
8.86000	3163.61	505.22	62.76	3122.85	501.41	72.39	3045.11	411.54	193.93	3135.32	449.11	251.86	3536.23	737.11	115.41	2865.17	310.39	84.65	3330.22	485.00	55.61	3296.84	458.20	151.55	3246.94	720.17	1310.16	0.00	0.00	0.00	3235.99	671.80	1725.67	3190.30	800.16	1700.67	3136.24	632.27	1665.04	3077.70	731.33	1633.84	-192.48	1285.03	67.89	413.33	1270.46	72.00	-184.50
8.87000	3163.74	505.51	62.86	3123.60	502.14	72.36	3040.08	414.80	197.24	3130.16	452.91	254.40	3536.23	737.11	115.41	2865.17	310.39	84.65	3330.22	485.00	55.61	3296.84	458.20	151.55	3252.92	727.12	1310.91	0.00	0.00	0.00	3243.19	677.24	1727.07	3196.72	805.96	1700.36	3145.88	636.61	1666.64	3084.12	733.81	1634.80	-191.88	1282.72	68.64	415.48	1271.06	72.11	-184.28
8.88000	3163.82	505.89	62.92	3124.39	502.90	72.25	3035.47	418.43	200.30	3125.25	457.05	256.71	3536.23	737.11	115.41	2865.17	310.39	84.65	3330.22	485.00	55.61	3296.84	458.20	151.55	3258.47	734.01	1312.33	0.00	0.00	0.00	3249.75	682.58	1728.49	3203.04	811.81	1700.08	3156.00	640.95	1668.50	3090.54	736.28	1635.81	-192.36	1282.33	68.52	415.50	1270.95	72.06	-184.59
8.89000	3164.27	506.37	63.14	3124.93	503.94	71.90	3031.31	422.43	203.12	3120.59	461.53	258.80	3536.23	737.11	115.41	2865.17	310.39	84.65	3330.22	485.00	55.61	3296.84	458.20	151.55	3263.49	740.85	1314.29	0.00	0.00	0.00	3253.22	685.82	1729.74	3209.25	817.69	1699.82	3164.02	642.84	1670.14	3096.98	738.73	1636.85	-192.04	1279.38	69.55	409.17	1273.47	70.31	-185.16
8.90000	3164.77	507.02	63.16	3126.05	505.27	71.79	3027.63	426.81	205.67	3116.22	466.37	260.65	3536.23	737.11	115.41	2865.17	310.39	84.65	3330.22	485.00	55.61	3296.84	458.20	151.55	3268.19	747.52	1316.62	0.00	0.00	0.00	3261.28	692.33	1732.00	3215.35	823.61	1699.60	3170.88	643.39	1671.58	3103.43	741.18	1637.93	-192.05	1278.82	69.69	407.04	1272.54	70.44	-184.15
8.91000	3165.34	507.92	62.94	3127.40	506.68	71.79	3024.45	431.58	207.94	3112.13	471.57	262.25	3536.23	737.11	115.41	2865.17	310.39	84.65	3330.22	485.00	55.61	3296.84	458.20	151.55	3272.61	754.21	1319.08	0.00	0.00	0.00	3270.72	699.62	1734.36	3221.32	829.55	1699.39	3180.94	647.06	1673.19	3109.90	743.62	1639.05	-192.20	1281.71	68.87	406.71	1271.12	70.98	-183.98
8.92000	3166.07	509.23	62.60	3128.87	508.53	71.86	3021.79	436.75	209.94	3108.36	477.15	263.60	3536.23	737.11	115.41	2865.17	310.39	84.65	3330.22	485.00	55.61	3296.84	458.20	151.55	3276.92	761.16	1321.56	0.00	0.00	0.00	3277.66	704.93	1735.95	3227.16	835.52	1699.19	3189.18	649.27	1674.71	3116.40	746.05	1640.22	-192.42	1281.87	69.01	413.20	1271.25	71.74	-184.17
8.93000	3167.13	511.15	62.16	3130.77	510.77	72.23	3019.68	442.34	211.64	3104.92	483.10	264.68	3536.23	737.11	115.41	2865.17	310.39	84.65	3330.22	485.00	55.61	3296.84	458.20	151.55	3281.16	768.13	1323.85	0.00	0.00	0.00	3277.66	704.93	1735.95	3232.85	841.51	1699.00	3183.14	638.74	1691.56	3122.91	748.47	1641.42	-192.46	1281.31	69.21	415.57	1271.38	72.00	-185.55
8.94000	3168.42	513.34	61.65	3132.77	513.39	72.79	3018.14	448.34	213.03	3101.83	489.45	265.49	3536.23	737.11	115.41	2865.17	310.39	84.65	3330.22	485.00	55.61	3296.84	458.20	151.55	3285.37	774.90	1325.85	0.00	0.00	0.00	3277.66	704.93	1735.95	3238.39	847.51	1698.82	3186.01	638.39	1697.78	3129.46	750.89	1642.66	-191.72	1280.18	69.49	415.53	1270.36	71.71	-185.22
8.95000	3169.99	516.23	61.34	3135.10	516.60	73.75	3017.19	454.78	214.12	3099.11	496.19	266.02	3536.23	737.11	115.41	2865.17	310.39	84.65	3330.22	485.00	55.61	3296.84	458.20	151.55	3289.28	781.82	1327.49	0.00	0.00	0.00	3277.66	704.93	1735.95	3243.78	853.52	1698.64	3193.85	641.19	1699.46	3136.03	753.30	1643.95	-191.61	1280.17	69.49	415.49	1270.17	71.52	-185.27
8.96000	3171.85	519.90	61.18	3137.82	520.52	75.07	3016.87	461.65	214.88	3096.77	503.34	266.26	3536.23	737.11	115.41	2865.17	310.39	84.65	3330.22	485.00	55.61	3296.84	458.20	151.55	3292.81	788.68	1328.76	0.00	0.00	0.00	3277.66	704.93	1735.95	3249.00	859.53	1698.45	3200.89	643.05	1701.28	3141.22	753.90	1646.13	-192.04	1280.10	69.56	415.47	1271.10	71.87	-185.16
8.97000	3174.21	524.68	61.64	3140.92	525.16	76.88	3017.18	468.98	215.31	3094.84	510.91	266.20	3536.23	737.11	115.41	2865.17	310.39	84.65	3330.22	485.00	55.61	3296.84	458.20	151.55	3296.16	795.14	1329.56	0.00	0.00	0.00	3277.66	704.93	1735.95	3254.04	865.55	1698.24	3208.11	645.15	1702.48	3149.77	758.84	1648.30	-192.06	1281.00	69.35	415.55	1270.77	72.21	-185.09
8.98000	3177.00	530.44	62.61	3144.17	530.59	79.22	3018.17	476.76	215.40	3093.34	518.90	265.84	3536.23	737.11	115.41	2865.17	310.39	84.65	3330.22	485.00	55.61	3296.84	458.20	151.55	3299.13	801.31	1330.00	0.00	0.00	0.00	3277.66	704.93	1735.95	3258.91	871.56	1698.03	3215.96	648.61	1703.48	3155.84	760.80	1649.33	-191.53	1276.95	70.21	415.46	1270.76	72.25	-185.17
8.99000	3179.77	537.04	63.71	3147.58	536.83	82.00	3019.85	485.01	215.13	3092.27	527.32	265.16	3536.23	737.11	115.41	2865.17	310.39	84.65	3330.22	485.00	55.61	3296.84	458.20	151.55	3302.03	807.37	1330.14	0.00	0.00	0.00	3277.66	704.93	1735.95	3263.58	877.56	1697.78	3222.64	651.69	1704.61	3160.19	760.97	1650.11	-192.12	1279.58	69.46	415.41	1270.21	72.37	-185.12
9.00000	3182.38	545.01	64.81	3150.73	544.17	84.91	3022.24	493.74	214.50	3091.67	536.19	264.15	3536.23	737.11	115.41	2865.17	310.39	84.65	3330.22	485.00	55.61	3296.84	458.20	151.55	3304.59	813.30	1330.02	0.00	0.00	0.00	3277.66	704.93	1735.95	3268.05	883.54	1697.52	3230.32	655.66	1705.52	3166.10	763.43	1651.06	-191.69	1277.96	70.11	415.43	1270.81	72.01	-184.23
9.01000	3184.53	554.08	65.49	3154.57	552.26	88.45	3025.37	502.96	213.49	3091.54	545.50	262.81	3536.23	737.11	115.41	2865.17	310.39	84.65	3330.22	485.00	55.61	3296.84	458.20	151.55	3307.18	819.27	1329.68	0.00	0.00	0.00	3277.66	704.93	1735.95	3272.32	889.51	1697.22	3237.33	659.02	1706.31	3172.93	767.31	1651.54	-191.68	1280.51	69.49	415.51	1270.91	72.10	-184.65
9.02000	3186.13	563.46	65.71	3157.66	561.44	91.52	3029.27	512.67	212.11	3091.91	555.28	261.13	3536.23	737.11	115.41	2865.17	310.39	84.65	3330.22	485.00	55.61	3296.84	458.20	151.55	3309.69	825.14	1329.28	0.00	0.00	0.00	3277.66	704.93	1735.95	3276.37	895.46	1696.88	3244.49	662.98	1707.28	3177.89	768.76	1651.93	-191.71	1279.31	69.82	409.09	1274.63	70.05	-185.66
9.03000	3189.66	574.48	65.55	3160.85	571.67	94.08	3033.96	522.90	210.33	3092.80	565.52	259.10	3536.23	737.11	115.41	2865.17	310.39	84.65	3330.22	485.00	55.61	3296.84	458.20	151.55	3311.81	830.28	1328.86	0.00	0.00	0.00	3277.66	704.93	1735.95	3280.19	901.38	1696.50	3247.59	663.53	1712.48	3182.63	770.11	1651.87	-191.71	1278.84	69.84	413.30	1271.52	71.61	-184.58
9.04000	3193.49	588.55	65.87	3166.02	583.39	97.17	3039.46	533.64	208.14	3094.22	576.24	256.70	3536.23	737.11	115.41	2865.17	310.39	84.65	3330.22	485.00	55.61	3296.84	458.20	151.55	3313.68	835.42	1328.49	0.00	0.00	0.00	3277.66	704.93	1735.95	3283.79	907.26	1696.08	3253.78	667.57	1714.10	3188.67	773.30	1652.01	-192.25	1280.94	69.20	408.79	1272.27	70.75	-184.56
9.05000	3196.82	602.99	67.12	3170.82	597.15	99.98	3045.79	544.90	205.54	3096.19	587.44	253.94	3536.23	737.11	115.41	2865.17	310.39	84.65	3330.22	485.00	55.61	3296.84	458.20	151.55	3316.11	841.56	1328.16	0.00	0.00	0.00	3277.66	704.93	1735.95	3287.15	913.11	1695.60	3258.98	670.12	1716.44	3194.34	776.48	1652.42	-192.23	1281.70	68.92	413.13	1270.96	71.73	-184.62
9.06000	3199.73	621.81	68.78	3175.31	612.79	101.80	3052.99	556.70	202.52	3098.74	599.14	250.81	3536.23	737.11	115.41	2865.17	310.39	84.65	3330.22	485.00	55.61	3296.84	458.20	151.55	3317.83	846.98	1327.92	0.00	0.00	0.00	3277.66	704.93	1735.95	3290.25	918.91	1695.07	3261.74	671.32	1716.91	3198.90	778.79	1652.87	-191.95	1278.88	69.73	409.29	1270.15	71.08	-185.13
9.07000	3202.79	640.23	69.71	3180.74	628.99	103.51	3061.07	569.05	199.07	3101.87	611.34	247.29	3536.23	737.11	115.41	2865.17	310.39	84.65	3330.22	485.00	55.61	3296.84	458.20	151.55	3319.36	852.36	1327.91	0.00	0.00	0.00	3277.66	704.93	1735.95	3293.10	924.67	1694.47	3264.13	672.96	1716.51	3204.51	782.29	1653.67	-192.47	1283.32	68.35	406.97	1274.18	69.60	-184.74
9.08000	3206.19	660.10	69.98	3186.16	646.66	104.84	3070.06	581.96	195.17	3105.61	624.05	243.37	3536.23	737.11	115.41	2865.17	310.39	84.65	3330.22	485.00	55.61	3296.84	458.20	151.55	3320.84	857.16	1328.16	0.00	0.00	0.00	3277.66	704.93	1735.95	3295.69	930.38	1693.81	3268.23	676.79	1716.25	3208.77	784.12	1654.57	-192.24	1280.59	69.16	413.31	1271.73	71.50	-184.84
9.09000	3209.54	680.22	70.07	3190.65	664.74	104.83	3079.99	595.42	190.82	3109.98	637.28	239.05	3536.23	737.11	115.41	2865.17	310.39	84.65	3330.22	485.00	55.61	3296.84	458.20	151.55	3323.15	861.24	1328.53	0.00	0.00	0.00	3277.66	704.93	1735.95	3298.00	936.04	1693.07	3276.09	684.58	1717.12	3215.42	789.13	1656.31	-192.11	1280.63	69.21	415.45	1270.62	72.14	-184.58
9.10000	3213.05	700.57	69.94	3195.99	682.98	104.94	3092.14	606.47	189.94	3114.99	651.03	234.32	3536.23	737.11	115.41	2865.17	310.39	84.65	3330.22	485.00	55.61	3296.84	458.20	151.55	3323.15	861.24	1328.53	0.00	0.00	0.00	3277.66	704.93	1735.95	3300.04	941.63	1692.26	3289.76	698.11	1720.13	3219.58	791.63	1657.99	-191.91	1279.37	69.56	415.48	1270.46	71.52	-184.37
9.11000	3213.05	700.57	69.94	3202.30	701.79	104.99	3098.99	611.97	190.18	3120.66	665.33	229.17	3536.23	737.11	115.41	2865.17	310.39	84.65	3330.22	485.00	55.61	3296.84	458.20	151.55	3323.15	861.24	1328.53	0.00	0.00	0.00	3277.66	704.93	1735.95	3301.78	947.16	1691.36	3303.96	711.46	1723.41	3223.50	794.18	1659.58	-191.66	1281.49	68.66	415.46	1270.88	71.89	-184.81
9.12000	3213.05	700.57	69.94	3209.49	720.68	105.05	3109.90	624.79	186.70	3127.01	680.16	223.60	3536.23	737.11	115.41	2865.17	310.39	84.65	3330.22	485.00	55.61	3296.84	458.20	151.55	3323.15	861.24	1328.53	0.00	0.00	0.00	3277.66	704.93	1735.95	3303.23	952.61	1690.38	3310.10	718.70	1725.67	3227.40	796.88	1661.50	-191.86	1282.87	68.31	415.41	1270.82	72.30	-184.53
9.13000	3213.05	700.57	69.94	3209.49	720.68	105.05	3120.84	638.52	181.85	3133.57	690.06	221.24	3536.23	737.11	115.41	2865.17	310.39	84.65	3330.22	485.00	55.61	3296.84	458.20	151.55	3323.15	861.24	1328.53	0.00	0.00	0.00	3277.66	704.93	1735.95	3304.37	958.00	1689.30	3310.10	718.70	1725.67	3232.00	800.58	1663.36	-191.94	1280.50	69.02	408.66	1270.37	71.27	-184.16
9.14000	3213.05	700.57	69.94	3209.49	720.68	105.05	3127.55	649.51	177.00	3139.91	700.97	217.55	3536.23	737.11	115.41	2865.17	310.39	84.65	3330.22	485.00	55.61	3296.84	458.20	151.55	3323.15	861.24	1328.53	0.00	0.00	0.00	3277.66	704.93	1735.95	3305.19	963.30	1688.13	3310.10	718.70	1725.67	3236.10	803.80	1665.19	-191.72	1278.29	70.04	413.12	1270.37	71.96	-184.23
9.15000	3213.05	700.57	69.94	3209.49	720.68	105.05	3139.38	668.50	168.48	3144.98	711.89	213.38	3536.23	737.11	115.41	2865.17	310.39	84.65	3330.22	485.00	55.61	3296.84	458.20	151.55	3323.15	861.24	1328.53	0.00	0.00	0.00	3277.66	704.93	1735.95	3305.70	968.52	1686.85	3310.10	718.70	1725.67	3239.53	806.97	1666.95	-191.70	1280.41	69.01	415.57	1271.34	72.02	-184.78
9.16000	3213.05	700.57	69.94	3209.49	720.68	105.05	3148.76	686.20	159.45	3157.45	733.00	205.71	3536.23	737.11	115.41	2865.17	310.39	84.65	3330.22	485.00	55.61	3296.84	458.20	151.55	3323.15	861.24	1328.53	0.00	0.00	0.00	3277.66	704.93	1735.95	3305.88	973.65	1685.47	3310.10	718.70	1725.67	3245.52	813.65	1669.02	-191.56	1276.31	70.60	415.51	1270.18	71.74	-184.58
9.17000	3213.05	700.57	69.94	3209.49	720.68	105.05	3155.01	701.83	150.80	3158.99	744.10	200.42	3536.23	737.11	115.41	2865.17	310.39	84.65	3330.22	485.00	55.61	3296.84	458.20	151.55	3323.15	861.24	1328.53	0.00	0.00	0.00	3277.66	704.93	1735.95	3305.71	978.69	1683.97	3310.10	718.70	1725.67	3248.58	817.25	1670.56	-191.46	1276.24	70.18	415.53	1270.51	72.01	-184.63
9.18000	3213.05	700.57	69.94	3209.49	720.68	105.05	3162.25	720.11	141.72	3167.00	762.31	192.67	3536.23	737.11	115.41	2865.17	310.39	84.65	3330.22	485.00	55.61	3296.84	458.20	151.55	3323.15	861.24	1328.53	0.00	0.00	0.00	3277.66	704.93	1735.95	3305.21	983.63	1682.36	3310.10	718.70	1725.67	3252.90	822.39	1672.01	-191.81	1280.01	69.18	415.49	1270.64	72.17	-184.14
9.19000	3213.05	700.57	69.94	3209.49	720.68	105.05	3164.88	734.08	133.03	3171.11	778.32	185.35	3536.23	737.11	115.41	2865.17	310.39	84.65	3330.22	485.00	55.61	3296.84	458.20	151.55	3323.15	861.24	1328.53	0.00	0.00	0.00	3277.66	704.93	1735.95	3304.34	988.47	1680.62	3310.10	718.70	1725.67	3255.47	826.42	1673.15	-192.12	1280.63	69.01	415.47	1270.79	71.48	-184.69
9.20000	3213.05	700.57	69.94	3209.49	720.68	105.05	3174.37	758.64	121.86	3175.50	796.22	177.19	3536.23	737.11	115.41	2865.17	310.39	84.65	3330.22	485.00	55.61	3296.84	458.20	151.55	3323.15	861.24	1328.53	0.00	0.00	0.00	3277.66	704.93	1735.95	3303.12	993.20	1678.75	3310.10	718.70	1725.67	3258.33	831.06	1674.38	-192.50	1282.62	68.56	408.99	1272.23	70.68	-184.47
9.21000	3213.05	700.57	69.94	3209.49	720.68	105.05	3178.59	778.35	112.25	3176.43	810.45	170.46	3536.23	737.11	115.41	2865.17	310.39	84.65	3330.22	485.00	55.61	3296.84	458.20	151.55	3323.15	861.24	1328.53	0.00	0.00	0.00	3277.66	704.93	1735.95	3301.52	997.82	1676.75	3310.10	718.70	1725.67	3262.92	838.14	1675.52	-192.10	1283.54	68.25	413.28	1271.48	71.85	-184.07
9.22000	3213.05	700.57	69.94	3209.49	720.68	105.05	3182.86	800.19	102.16	3180.14	830.11	162.16	3536.23	737.11	115.41	2865.17	310.39	84.65	3330.22	485.00	55.61	3296.84	458.20	151.55	3323.15	861.24	1328.53	0.00	0.00	0.00	3277.66	704.93	1735.95	3299.55	1002.32	1674.61	3310.10	718.70	1725.67	3264.93	842.77	1676.08	-191.89	1280.27	69.05	408.78	1276.30	69.80	-185.13
9.23000	3213.05	700.57	69.94	3209.49	720.68	105.05	3182.45	817.56	94.28	3183.15	846.39	155.35	3536.23	737.11	115.41	2865.17	310.39	84.65	3330.22	485.00	55.61	3296.84	458.20	151.55	3323.15	861.24	1328.53	0.00	0.00	0.00	3277.66	704.93	1735.95	3296.70	1003.87	1672.74	3310.10	718.70	1725.67	3266.16	846.96	1676.31	-189.61	1278.29	70.98	413.17	1273.10	71.10	-185.58
9.24000	3213.05	700.57	69.94	3209.49	720.68	105.05	3184.57	838.24	85.42	3186.64	870.50	146.61	3536.23	737.11	115.41	2865.17	310.39	84.65	3330.22	485.00	55.61	3296.84	458.20	151.55	3323.15	861.24	1328.53	0.00	0.00	0.00	3277.66	704.93	1735.95	3293.14	1006.80	1670.74	3310.10	718.70	1725.67	3269.42	853.82	1676.69	-191.40	1278.37	70.76	415.49	1270.43	71.50	-185.25
9.25000	3213.05	700.57	69.94	3209.49	720.68	105.05	3181.77	855.40	79.11	3184.86	885.02	139.95	3536.23	737.11	115.41	2865.17	310.39	84.65	3330.22	485.00	55.61	3296.84	458.20	151.55	3323.15	861.24	1328.53	0.00	0.00	0.00	3277.66	704.93	1735.95	3296.13	1016.20	1668.36	3310.10	718.70	1725.67	3270.13	858.63	1676.74	-193.86	1276.36	70.59	415.46	1269.55	71.66	-184.54
9.26000	3213.05	700.57	69.94	3209.49	720.68	105.05	3188.70	885.75	67.88	3188.30	908.04	132.24	3536.23	737.11	115.41	2865.17	310.39	84.65	3330.22	485.00	55.61	3296.84	458.20	151.55	3323.15	861.24	1328.53	0.00	0.00	0.00	3277.66	704.93	1735.95	3290.03	1014.58	1666.50	3310.10	718.70	1725.67	3270.68	863.34	1676.54	-197.44	1280.02	68.79	414.48	1269.25	72.41	-184.79
9.27000	3213.05	700.57	69.94	3209.49	720.68	105.05	3183.20	901.77	63.29	3181.56	920.57	128.32	3536.23	737.11	115.41	2865.17	310.39	84.65	3330.22	485.00	55.61	3296.84	458.20	151.55	3323.15	861.24	1328.53	0.00	0.00	0.00	3277.66	704.93	1735.95	3300.28	1033.75	1666.40	3310.10	718.70	1725.67	3272.42	870.21	1676.46	-191.91	1278.73	70.20	415.06	1269.92	71.71	-185.04
9.28000	3213.05	700.57	69.94	3209.49	720.68	105.05	3183.57	925.58	56.32	3179.28	938.37	123.80	3536.23	737.11	115.41	2865.17	310.39	84.65	3330.22	485.00	55.61	3296.84	458.20	151.55	3323.15	861.24	1328.53	0.00	0.00	0.00	3277.66	704.93	1735.95	3287.74	1026.43	1663.37	3310.10	718.70	1725.67	3273.24	876.31	1676.26	-192.50	1278.96	69.84	412.55	1270.35	72.33	-185.73
9.29000	3213.05	700.57	69.94	3209.49	720.68	105.05	3175.65	940.42	53.27	3178.05	958.28	119.26	3536.23	737.11	115.41	2865.17	310.39	84.65	3330.22	485.00	55.61	3296.84	458.20	151.55	3323.15	861.24	1328.53	0.00	0.00	0.00	3277.66	704.93	1735.95	3279.71	1023.51	1660.06	3310.10	718.70	1725.67	3272.85	881.80	1675.77	-191.64	1278.57	70.48	411.82	1270.03	72.25	-185.08
9.30000	3213.05	700.57	69.94	3209.49	720.68	105.05	3175.65	940.42	53.27	3178.05	958.28	119.26	3536.23	737.11	115.41	2865.17	310.39	84.65	3330.22	485.00	55.61	3296.84	458.20	151.55	3323.15	861.24	1328.53	0.00	0.00	0.00	3277.66	704.93	1735.95	3279.71	1023.51	1660.06	3310.10	718.70	1725.67	3272.85	881.80	1675.77	-191.64	1278.57	70.48	411.82	1270.03	72.25	-185.08
[truncated: 35 more columns]
