# Supplementary material for: The impact of mobile phone use on where we look and how we walk when negotiating floor based obstacles
Source: PLoS One. 2017 Jun 30;12(6):e0179802. doi: 10.1371/journal.pone.0179802 (PMC5493336; doi:10.1371/journal.pone.0179802)
Supplement: S1 File — (ZIP) [file pone.0179802.s001.zip › Gait/PP1/MC no obs read 3.txt]

CODAmotion Analysis Text
Codamotion Analysis Text Save of: MC no obs read 3.mdf
Time	Markers
Time	1:LTOE.X	1:LTOE.Y	1:LTOE.Z	2:L2nd.X	2:L2nd.Y	2:L2nd.Z	3:LHEE.X	3:LHEE.Y	3:LHEE.Z	4:LANK.X	4:LANK.Y	4:LANK.Z	5:RTOE.X	5:RTOE.Y	5:RTOE.Z	6:R2nd.X	6:R2nd.Y	6:R2nd.Z	7:RHEE.X	7:RHEE.Y	7:RHEE.Z	8:RANK.X	8:RANK.Y	8:RANK.Z	9:STRN.X	9:STRN.Y	9:STRN.Z	10:Marker 10.X	10:Marker 10.Y	10:Marker 10.Z	11:FRHD.X	11:FRHD.Y	11:FRHD.Z	12:FLHD.X	12:FLHD.Y	12:FLHD.Z	13:BRHD.X	13:BRHD.Y	13:BRHD.Z	14:BLHD.X	14:BLHD.Y	14:BLHD.Z	15:BLSTEP.X	15:BLSTEP.Y	15:BLSTEP.Z	16:FLSTEP.X	16:FLSTEP.Y	16:FLSTEP.Z	17:BRSTEP.X
(s)	(mm)	(mm)	(mm)	(mm)	(mm)	(mm)	(mm)	(mm)	(mm)	(mm)	(mm)	(mm)	(mm)	(mm)	(mm)	(mm)	(mm)	(mm)	(mm)	(mm)	(mm)	(mm)	(mm)	(mm)	(mm)	(mm)	(mm)	(mm)	(mm)	(mm)	(mm)	(mm)	(mm)	(mm)	(mm)	(mm)	(mm)	(mm)	(mm)	(mm)	(mm)	(mm)	(mm)	(mm)	(mm)	(mm)	(mm)	(mm)	(mm)
0.00000	-3202.74	137.63	3.35	-3269.20	140.05	-6.66	-3299.71	64.62	8.05	-3386.97	66.64	65.51	-3551.85	-88.83	25.16	-3621.17	-41.33	12.82	-2997.49	263.20	-6.72	-3006.87	238.00	30.60	-3503.71	-41.72	1237.09	0.00	0.00	0.00	-1646.87	69.16	1533.09	-3462.90	5.81	1636.66	-2714.90	99.28	1285.17	-2643.36	2.20	1247.08	-138.76	968.71	55.11	305.16	942.60	53.90	-134.26
0.01000	-3202.74	137.63	3.35	-3269.20	140.05	-6.66	-3299.71	64.62	8.05	-3386.97	66.64	65.51	-3551.85	-88.83	25.16	-3621.17	-41.33	12.82	-2997.49	263.20	-6.72	-3006.87	238.00	30.60	-3503.71	-41.72	1237.09	0.00	0.00	0.00	-1646.87	69.16	1533.09	-3462.90	5.81	1636.66	-2714.90	99.28	1285.17	-2643.36	2.20	1247.08	-138.76	968.71	55.11	305.16	942.60	53.90	-134.26
0.02000	-3202.74	137.63	3.35	-3269.20	140.05	-6.66	-3299.71	64.62	8.05	-3386.97	66.64	65.51	-3551.85	-88.83	25.16	-3621.17	-41.33	12.82	-2997.49	263.20	-6.72	-3006.87	238.00	30.60	-3503.71	-41.72	1237.09	0.00	0.00	0.00	-1646.87	69.16	1533.09	-3462.90	5.81	1636.66	-2714.90	99.28	1285.17	-2643.36	2.20	1247.08	-138.76	968.71	55.11	305.16	942.60	53.90	-134.26
0.03000	-3202.74	137.63	3.35	-3269.20	140.05	-6.66	-3299.71	64.62	8.05	-3386.97	66.64	65.51	-3551.85	-88.83	25.16	-3621.17	-41.33	12.82	-2997.82	263.23	-6.72	-3006.87	238.00	30.60	-3503.71	-41.72	1237.09	0.00	0.00	0.00	-1646.87	69.16	1533.09	-3462.90	5.81	1636.66	-2715.55	99.31	1285.51	-2644.12	2.20	1247.44	-138.81	969.02	55.13	305.26	942.93	53.91	-134.31
0.04000	-3202.74	137.63	3.35	-3269.20	140.05	-6.66	-3299.71	64.62	8.05	-3386.97	66.64	65.51	-3551.85	-88.83	25.16	-3621.17	-41.33	12.82	-3332.33	292.92	-5.30	-3006.87	238.00	30.60	-3503.71	-41.72	1237.09	0.00	0.00	0.00	-1646.87	69.16	1533.09	-3462.90	5.81	1636.66	-3363.09	130.44	1619.31	-3399.23	4.93	1606.12	-187.58	1275.93	71.87	402.14	1270.70	72.51	-185.02
0.05000	-3202.74	137.63	3.35	-3269.20	140.05	-6.66	-3299.71	64.62	8.05	-3386.97	66.64	65.51	-3551.85	-88.83	25.16	-3621.17	-41.33	12.82	-3350.22	291.46	-10.11	-3006.87	238.00	30.60	-3503.71	-41.72	1237.09	0.00	0.00	0.00	-1646.87	69.16	1533.09	-3462.90	5.81	1636.66	-3363.52	133.04	1619.18	-3357.69	6.25	1604.25	-191.31	1276.70	70.95	408.57	1269.87	72.40	-185.12
0.06000	-3202.74	137.63	3.35	-3269.20	140.05	-6.66	-3299.71	64.62	8.05	-3386.97	66.64	65.51	-3551.85	-88.83	25.16	-3621.17	-41.33	12.82	-3343.95	292.92	-8.64	-3006.90	238.00	30.60	-3503.71	-41.72	1237.09	0.00	0.00	0.00	-1646.87	69.16	1533.09	-3462.90	5.81	1636.66	-3338.08	137.16	1617.24	-3364.90	8.07	1603.95	-187.43	1277.27	71.75	412.64	1270.13	72.79	-185.13
0.07000	-3202.74	137.63	3.35	-3269.20	140.05	-6.66	-3299.71	64.62	8.05	-3386.97	66.64	65.51	-3551.85	-88.83	25.16	-3621.17	-41.33	12.82	-3317.12	290.83	-3.60	-3006.98	237.98	30.57	-3503.71	-41.72	1237.09	0.00	0.00	0.00	-1646.87	69.16	1533.09	-3462.90	5.81	1636.66	-3334.15	136.80	1617.03	-3402.08	9.29	1605.54	-188.03	1276.15	71.86	412.33	1269.81	72.49	-184.83
0.08000	-3202.74	137.63	3.35	-3269.20	140.05	-6.66	-3299.71	64.62	8.05	-3386.97	66.64	65.51	-3551.85	-88.83	25.16	-3621.17	-41.33	12.82	-3351.84	290.37	-9.79	-3007.12	237.96	30.53	-3503.71	-41.72	1237.09	0.00	0.00	0.00	-1646.87	69.16	1533.09	-3462.90	5.81	1636.66	-3369.01	138.72	1618.96	-3395.69	8.74	1606.43	-186.54	1277.67	71.85	412.43	1270.05	72.77	-184.81
0.09000	-3202.74	137.63	3.35	-3269.20	140.05	-6.66	-3299.71	64.62	8.05	-3386.97	66.64	65.51	-3551.85	-88.83	25.16	-3621.17	-41.33	12.82	-3364.91	293.14	-11.68	-3007.31	237.92	30.47	-3503.71	-41.72	1237.09	0.00	0.00	0.00	-1646.87	69.16	1533.09	-3462.90	5.81	1636.66	-3386.85	139.36	1619.52	-3380.46	12.35	1605.19	-183.65	1276.90	72.33	412.28	1270.39	72.32	-185.59
0.10000	-3202.74	137.63	3.35	-3269.20	140.05	-6.66	-3299.71	64.62	8.05	-3386.97	66.64	65.51	-3551.85	-88.83	25.16	-3621.17	-41.33	12.82	-3348.87	290.73	-8.97	-3007.56	237.88	30.39	-3503.71	-41.72	1237.09	0.00	0.00	0.00	-1646.87	69.16	1533.09	-3462.90	5.81	1636.66	-3360.85	140.21	1618.10	-3354.43	15.72	1604.04	-188.07	1277.79	71.46	411.97	1270.70	72.39	-184.62
0.11000	-3202.74	137.63	3.35	-3269.20	140.05	-6.66	-3299.71	64.62	8.05	-3386.97	66.64	65.51	-3551.85	-88.83	25.16	-3621.17	-41.33	12.82	-3309.55	290.95	-3.59	-3007.86	237.82	30.30	-3503.71	-41.72	1237.09	0.00	0.00	0.00	-1646.87	69.16	1533.09	-3462.90	5.81	1636.66	-3371.18	142.20	1619.17	-3415.68	12.93	1605.76	-184.37	1275.33	72.45	411.40	1269.73	72.32	-184.62
0.12000	-3202.74	137.63	3.35	-3269.20	140.05	-6.66	-3299.71	64.62	8.05	-3386.97	66.64	65.51	-3551.85	-88.83	25.16	-3621.17	-41.33	12.82	-3354.63	293.86	-11.12	-3008.22	237.76	30.19	-3503.71	-41.72	1237.09	0.00	0.00	0.00	-1646.87	69.16	1533.09	-3462.90	5.81	1636.66	-3389.57	144.41	1618.69	-3397.43	15.90	1605.43	-184.09	1276.44	72.63	403.80	1269.90	72.80	-185.14
0.13000	-3202.74	137.63	3.35	-3269.20	140.05	-6.66	-3299.71	64.62	8.05	-3386.97	66.64	65.51	-3551.85	-88.83	25.16	-3621.17	-41.33	12.82	-3351.80	290.93	-10.34	-3008.63	237.69	30.06	-3503.71	-41.72	1237.09	0.00	0.00	0.00	-1646.87	69.16	1533.09	-3462.90	5.81	1636.66	-3385.45	143.47	1618.26	-3385.69	17.10	1606.49	-191.84	1278.03	70.73	409.14	1270.84	72.57	-185.07
0.14000	-3202.74	137.63	3.35	-3269.20	140.05	-6.66	-3299.71	64.62	8.05	-3386.97	66.64	65.51	-3551.85	-88.83	25.16	-3621.17	-41.33	12.82	-3336.68	293.36	-6.85	-3009.09	237.60	29.92	-3503.71	-41.72	1237.09	0.00	0.00	0.00	-1646.87	69.16	1533.09	-3462.90	5.81	1636.66	-3361.48	144.27	1616.58	-3378.68	18.54	1605.50	-191.43	1277.89	70.66	411.91	1270.37	72.73	-185.06
0.15000	-3202.74	137.63	3.35	-3269.20	140.05	-6.66	-3299.71	64.62	8.05	-3386.97	66.64	65.51	-3551.85	-88.83	25.16	-3621.17	-41.33	12.82	-3349.48	290.68	-9.85	-3009.60	237.51	29.76	-3503.71	-41.72	1237.09	0.00	0.00	0.00	-1646.87	69.16	1533.09	-3462.90	5.81	1636.66	-3344.62	145.61	1617.05	-3364.58	19.96	1604.89	-186.08	1276.16	72.26	411.83	1270.23	72.73	-184.25
0.16000	-3202.74	137.63	3.35	-3269.20	140.05	-6.66	-3299.71	64.62	8.05	-3386.97	66.64	65.51	-3551.85	-88.83	25.16	-3621.17	-41.33	12.82	-3382.73	293.07	-15.78	-3010.17	237.41	29.59	-3503.71	-41.72	1237.09	0.00	0.00	0.00	-1646.87	69.16	1533.09	-3462.90	5.81	1636.66	-3362.19	148.44	1617.24	-3419.73	22.13	1607.34	-186.51	1275.82	72.43	411.54	1269.26	72.39	-183.98
0.17000	-3202.74	137.63	3.35	-3269.20	140.05	-6.66	-3299.71	64.62	8.05	-3386.97	66.64	65.51	-3551.85	-88.83	25.16	-3621.17	-41.33	12.82	-3309.29	293.33	-3.50	-3010.79	237.30	29.39	-3503.71	-41.72	1237.09	0.00	0.00	0.00	-1646.87	69.16	1533.09	-3462.90	5.81	1636.66	-3367.23	150.50	1618.04	-3421.00	21.94	1606.57	-186.60	1276.41	71.91	411.62	1268.95	72.31	-184.15
0.18000	-3202.74	137.63	3.35	-3269.20	140.05	-6.66	-3299.71	64.62	8.05	-3386.97	66.64	65.51	-3551.85	-88.83	25.16	-3621.17	-41.33	12.82	-3328.31	293.97	-6.40	-3011.46	237.18	29.19	-3503.71	-41.72	1237.09	0.00	0.00	0.00	-1646.87	69.16	1533.09	-3462.90	5.81	1636.66	-3372.11	151.54	1616.92	-3382.45	22.50	1606.13	-184.19	1276.66	72.68	411.70	1270.22	72.46	-184.67
0.19000	-3202.74	137.63	3.35	-3269.20	140.05	-6.66	-3299.71	64.62	8.05	-3386.97	66.64	65.51	-3551.85	-88.83	25.16	-3621.17	-41.33	12.82	-3352.46	293.95	-11.94	-3012.18	237.05	28.96	-3503.71	-41.72	1237.09	0.00	0.00	0.00	-1646.87	69.16	1533.09	-3462.90	5.81	1636.66	-3356.87	155.18	1616.46	-3359.66	26.40	1605.73	-188.14	1277.21	71.40	412.53	1270.01	72.82	-184.70
0.20000	-3202.74	137.63	3.35	-3269.20	140.05	-6.66	-3299.71	64.62	8.05	-3386.97	66.64	65.51	-3551.85	-88.83	25.16	-3621.17	-41.33	12.82	-3326.71	294.02	-7.32	-3012.95	236.91	28.72	-3503.71	-41.72	1237.09	0.00	0.00	0.00	-1646.87	69.16	1533.09	-3462.90	5.81	1636.66	-3365.97	156.00	1617.35	-3372.13	27.07	1605.35	-192.41	1278.18	69.96	413.29	1269.61	73.21	-184.87
0.21000	-3202.74	137.63	3.35	-3269.20	140.05	-6.66	-3299.71	64.62	8.05	-3386.97	66.64	65.51	-3551.85	-88.83	25.16	-3621.17	-41.33	12.82	-3285.52	293.76	-0.16	-3013.77	236.76	28.47	-3503.71	-41.72	1237.09	0.00	0.00	0.00	-1646.87	69.16	1533.09	-3462.90	5.81	1636.66	-3356.66	158.21	1616.64	-3361.42	28.80	1605.36	-190.64	1278.74	70.42	412.69	1270.12	72.93	-184.68
0.22000	-3202.74	137.63	3.35	-3269.20	140.05	-6.66	-3299.71	64.62	8.05	-3386.97	66.64	65.51	-3551.85	-88.83	25.16	-3621.17	-41.33	12.82	-3308.12	292.84	-3.34	-3014.65	236.60	28.20	-3503.71	-41.72	1237.09	0.00	0.00	0.00	-1646.87	69.16	1533.09	-3462.90	5.81	1636.66	-3369.11	160.90	1617.16	-3369.27	29.95	1606.30	-184.61	1274.28	72.81	412.81	1269.78	72.63	-185.17
0.23000	-3202.74	137.63	3.35	-3269.20	140.05	-6.66	-3299.71	64.62	8.05	-3386.97	66.64	65.51	-3551.85	-88.83	25.16	-3621.17	-41.33	12.82	-3381.81	291.65	-15.53	-3015.57	236.44	27.91	-3503.71	-41.72	1237.09	0.00	0.00	0.00	-1646.87	69.16	1533.09	-3462.90	5.81	1636.66	-3363.53	159.88	1617.84	-3359.41	31.37	1605.75	-185.60	1273.92	72.57	412.30	1269.99	72.85	-185.56
0.24000	-3202.74	137.63	3.35	-3269.20	140.05	-6.66	-3299.71	64.62	8.05	-3386.97	66.64	65.51	-3551.85	-88.83	25.16	-3621.17	-41.33	12.82	-3321.14	292.97	-6.02	-3016.54	236.26	27.61	-3503.71	-41.72	1237.09	0.00	0.00	0.00	-1646.87	69.16	1533.09	-3462.90	5.81	1636.66	-3368.73	159.42	1618.16	-3365.91	33.37	1606.02	-190.21	1276.14	70.99	412.20	1269.73	72.97	-184.70
0.25000	-3202.74	137.63	3.35	-3269.20	140.05	-6.66	-3299.71	64.62	8.05	-3386.97	66.64	65.51	-3551.85	-88.83	25.16	-3621.17	-41.33	12.82	-3361.89	291.44	-12.79	-3017.56	236.08	27.30	-3503.71	-41.72	1237.09	0.00	0.00	0.00	-1646.87	69.16	1533.09	-3462.90	5.81	1636.66	-3344.95	161.71	1618.16	-3353.59	34.44	1606.03	-188.18	1276.05	72.21	403.71	1270.69	72.62	-184.58
0.26000	-3202.74	137.63	3.35	-3269.20	140.05	-6.66	-3299.71	64.62	8.05	-3386.97	66.64	65.51	-3551.85	-88.83	25.16	-3621.17	-41.33	12.82	-3346.04	291.46	-9.40	-3018.63	235.88	26.96	-3503.71	-41.72	1237.09	0.00	0.00	0.00	-1646.87	69.16	1533.09	-3462.90	5.81	1636.66	-3380.99	161.58	1619.11	-3364.41	34.78	1607.04	-185.79	1276.19	72.30	408.10	1270.75	72.40	-184.63
0.27000	-3202.74	137.63	3.35	-3269.20	140.05	-6.66	-3299.71	64.62	8.05	-3386.97	66.64	65.51	-3551.85	-88.83	25.16	-3621.17	-41.33	12.82	-3331.60	291.56	-6.62	-3019.74	235.68	26.62	-3503.71	-41.72	1237.09	0.00	0.00	0.00	-1646.87	69.16	1533.09	-3462.90	5.81	1636.66	-3371.16	163.31	1617.71	-3392.81	34.00	1607.75	-184.66	1276.49	72.13	411.53	1270.78	72.45	-184.28
0.28000	-3202.74	137.63	3.35	-3269.20	140.05	-6.66	-3299.71	64.62	8.05	-3386.97	66.64	65.51	-3551.85	-88.83	25.16	-3621.17	-41.33	12.82	-3358.97	293.33	-12.17	-3020.91	235.47	26.26	-3503.71	-41.72	1237.09	0.00	0.00	0.00	-1646.87	69.16	1533.09	-3462.90	5.81	1636.66	-3389.89	163.91	1616.74	-3370.57	36.14	1607.53	-184.99	1276.55	71.99	412.62	1269.78	73.05	-184.52
0.29000	-3202.74	137.63	3.35	-3269.20	140.05	-6.66	-3299.71	64.62	8.05	-3386.97	66.64	65.51	-3551.85	-88.83	25.16	-3621.17	-41.33	12.82	-3323.84	292.27	-5.33	-3022.12	235.25	25.88	-3503.71	-41.72	1237.09	0.00	0.00	0.00	-1646.87	69.16	1533.09	-3462.90	5.81	1636.66	-3348.32	166.45	1617.66	-3399.90	41.84	1608.41	-185.33	1275.61	71.98	413.09	1269.70	73.19	-184.58
0.30000	-3202.74	137.63	3.35	-3269.20	140.05	-6.66	-3299.71	64.62	8.05	-3386.97	66.64	65.51	-3551.85	-88.83	25.16	-3621.17	-41.33	12.82	-3321.49	292.50	-5.05	-3023.38	235.02	25.49	-3503.71	-41.72	1237.09	0.00	0.00	0.00	-1646.87	69.16	1533.09	-3462.90	5.81	1636.66	-3355.60	167.22	1617.40	-3380.56	39.49	1608.18	-189.86	1278.39	70.53	412.22	1269.86	72.46	-185.31
0.31000	-3202.74	137.63	3.35	-3269.20	140.05	-6.66	-3299.71	64.62	8.05	-3386.97	66.64	65.51	-3551.85	-88.83	25.16	-3621.17	-41.33	12.82	-3299.33	290.76	-1.75	-3024.69	234.78	25.08	-3503.71	-41.72	1237.09	0.00	0.00	0.00	-1646.87	69.16	1533.09	-3462.90	5.81	1636.66	-3390.52	167.61	1618.81	-3378.18	39.51	1608.63	-183.53	1275.74	72.55	412.17	1270.35	72.50	-185.05
0.32000	-3202.74	137.63	3.35	-3269.20	140.05	-6.66	-3299.71	64.62	8.05	-3386.97	66.64	65.51	-3551.85	-88.83	25.16	-3621.17	-41.33	12.82	-3348.92	292.73	-9.42	-3026.04	234.53	24.66	-3503.71	-41.72	1237.09	0.00	0.00	0.00	-1646.87	69.16	1533.09	-3462.90	5.81	1636.66	-3382.52	169.25	1620.19	-3367.49	38.49	1608.34	-187.39	1277.67	71.43	405.71	1268.98	73.92	-184.28
0.33000	-3202.74	137.63	3.35	-3269.20	140.05	-6.66	-3299.71	64.62	8.05	-3386.97	66.64	65.51	-3551.85	-88.83	25.16	-3621.17	-41.33	12.82	-3335.25	292.06	-7.66	-3027.44	234.28	24.23	-3503.71	-41.72	1237.09	0.00	0.00	0.00	-1646.87	69.16	1533.09	-3462.90	5.81	1636.66	-3372.61	168.26	1618.98	-3347.22	41.63	1608.27	-188.63	1279.47	70.61	410.20	1269.94	73.24	-184.73
0.34000	-3202.74	137.63	3.35	-3269.20	140.05	-6.66	-3299.71	64.62	8.05	-3386.97	66.64	65.51	-3551.85	-88.83	25.16	-3621.17	-41.33	12.82	-3365.79	291.89	-13.43	-3028.88	234.01	23.78	-3503.71	-41.72	1237.09	0.00	0.00	0.00	-1646.87	69.16	1533.09	-3462.90	5.81	1636.66	-3358.88	171.24	1617.54	-3383.06	42.27	1608.58	-184.14	1276.64	72.31	402.02	1272.84	72.02	-184.62
0.35000	-3202.74	137.63	3.35	-3269.20	140.05	-6.66	-3299.71	64.62	8.05	-3386.97	66.64	65.51	-3551.85	-88.83	25.16	-3621.17	-41.33	12.82	-3343.93	291.72	-8.17	-3030.37	233.74	23.32	-3503.71	-41.72	1237.09	0.00	0.00	0.00	-1646.87	69.16	1533.09	-3462.90	5.81	1636.66	-3335.68	172.43	1616.68	-3417.57	44.11	1610.27	-185.48	1274.81	72.21	408.53	1271.38	72.50	-185.64
0.36000	-3202.74	137.63	3.35	-3269.20	140.05	-6.66	-3299.71	64.62	8.05	-3386.97	66.64	65.51	-3551.85	-88.83	25.16	-3621.17	-41.33	12.82	-3333.82	292.79	-6.99	-3031.90	233.46	22.84	-3503.71	-41.72	1237.09	0.00	0.00	0.00	-1646.87	69.16	1533.09	-3462.90	5.81	1636.66	-3361.80	171.10	1617.54	-3398.95	45.22	1609.73	-185.35	1277.38	71.48	407.26	1269.64	73.87	-185.96
0.37000	-3202.74	137.63	3.35	-3269.20	140.05	-6.66	-3299.71	64.62	8.05	-3386.97	66.64	65.51	-3551.85	-88.83	25.16	-3621.17	-41.33	12.82	-3342.60	293.09	-8.77	-3033.48	233.17	22.35	-3503.71	-41.72	1237.09	0.00	0.00	0.00	-1646.87	69.16	1533.09	-3462.90	5.81	1636.66	-3362.40	173.49	1616.15	-3405.92	47.50	1610.02	-182.08	1273.68	73.38	411.43	1269.85	73.25	-184.92
0.38000	-3202.74	137.63	3.35	-3269.20	140.05	-6.66	-3299.71	64.62	8.05	-3386.97	66.64	65.51	-3551.85	-88.83	25.16	-3621.17	-41.33	12.82	-3356.93	292.89	-11.21	-3035.10	232.87	21.84	-3503.71	-41.72	1237.09	0.00	0.00	0.00	-1646.87	69.16	1533.09	-3462.90	5.81	1636.66	-3354.88	173.76	1615.82	-3391.60	46.04	1608.50	-182.76	1274.57	73.33	402.28	1270.80	72.54	-183.65
0.39000	-3202.74	137.63	3.35	-3269.20	140.05	-6.66	-3299.71	64.62	8.05	-3386.97	66.64	65.51	-3551.85	-88.83	25.16	-3621.17	-41.33	12.82	-3320.85	293.76	-6.12	-3036.77	232.57	21.32	-3503.71	-41.72	1237.09	0.00	0.00	0.00	-1646.87	69.16	1533.09	-3462.90	5.81	1636.66	-3401.56	177.23	1618.12	-3399.26	44.83	1609.23	-186.89	1276.80	71.60	397.62	1270.62	72.55	-184.56
0.40000	-3202.74	137.63	3.35	-3269.20	140.05	-6.66	-3299.71	64.62	8.05	-3386.97	66.64	65.51	-3551.85	-88.83	25.16	-3621.17	-41.33	12.82	-3358.58	292.34	-11.43	-3038.48	232.25	20.79	-3503.71	-41.72	1237.09	0.00	0.00	0.00	-1646.87	69.16	1533.09	-3462.90	5.81	1636.66	-3361.53	175.38	1614.79	-3363.37	48.37	1607.40	-183.48	1277.10	72.35	400.24	1270.89	72.83	-183.85
0.41000	-3202.74	137.63	3.35	-3269.20	140.05	-6.66	-3299.71	64.62	8.05	-3386.97	66.64	65.51	-3551.85	-88.83	25.16	-3621.17	-41.33	12.82	-3316.35	295.58	-4.95	-3040.23	231.93	20.24	-3503.71	-41.72	1237.09	0.00	0.00	0.00	-1646.87	69.16	1533.09	-3462.90	5.81	1636.66	-3344.61	176.66	1613.45	-3382.46	47.73	1610.11	-182.59	1277.43	72.58	409.31	1271.25	72.57	-184.33
0.42000	-3202.74	137.63	3.35	-3269.20	140.05	-6.66	-3299.71	64.62	8.05	-3386.97	66.64	65.51	-3551.85	-88.83	25.16	-3621.17	-41.33	12.82	-3331.62	292.29	-6.53	-3042.03	231.60	19.68	-3503.71	-41.72	1237.09	0.00	0.00	0.00	-1646.87	69.16	1533.09	-3462.90	5.81	1636.66	-3358.68	176.99	1614.73	-3375.77	47.68	1609.36	-186.30	1277.03	71.75	412.12	1271.07	72.56	-184.22
0.43000	-3202.74	137.63	3.35	-3269.20	140.05	-6.66	-3299.71	64.62	8.05	-3386.97	66.64	65.51	-3551.85	-88.83	25.16	-3621.17	-41.33	12.82	-3328.92	291.68	-6.38	-3043.87	231.26	19.11	-3503.71	-41.72	1237.09	0.00	0.00	0.00	-1646.87	69.16	1533.09	-3462.90	5.81	1636.66	-3377.98	177.53	1614.31	-3373.32	51.11	1608.55	-186.84	1278.26	71.24	401.88	1272.64	71.68	-184.44
0.44000	-3202.74	137.63	3.35	-3269.20	140.05	-6.66	-3299.71	64.62	8.05	-3386.97	66.64	65.51	-3551.85	-88.83	25.16	-3621.17	-41.33	12.82	-3324.55	291.49	-5.05	-3045.75	230.91	18.52	-3503.71	-41.72	1237.09	0.00	0.00	0.00	-1646.87	69.16	1533.09	-3462.90	5.81	1636.66	-3399.72	177.56	1616.14	-3367.27	51.53	1607.60	-184.23	1275.42	72.57	409.32	1270.46	72.21	-184.65
0.45000	-3202.74	137.63	3.35	-3269.20	140.05	-6.66	-3299.71	64.62	8.05	-3386.97	66.64	65.51	-3551.85	-88.83	25.16	-3621.17	-41.33	12.82	-3321.42	291.43	-4.23	-3047.67	230.55	17.92	-3503.71	-41.72	1237.09	0.00	0.00	0.00	-1646.87	69.16	1533.09	-3462.90	5.81	1636.66	-3388.21	178.11	1614.68	-3381.56	50.15	1608.64	-186.92	1274.62	72.26	412.95	1269.23	72.56	-184.53
0.46000	-3202.74	137.63	3.35	-3269.20	140.05	-6.66	-3299.71	64.62	8.05	-3386.97	66.64	65.51	-3551.85	-88.83	25.16	-3621.17	-41.33	12.82	-3322.43	291.75	-6.44	-3049.63	230.19	17.31	-3503.71	-41.72	1237.09	0.00	0.00	0.00	-1646.87	69.16	1533.09	-3462.90	5.81	1636.66	-3371.88	179.15	1613.46	-3405.80	48.28	1609.92	-186.81	1277.05	71.35	412.31	1269.97	72.35	-184.70
0.47000	-3202.74	137.63	3.35	-3269.20	140.05	-6.66	-3299.71	64.62	8.05	-3386.97	66.64	65.51	-3551.85	-88.83	25.16	-3621.17	-41.33	12.82	-3325.91	292.89	-6.41	-3051.63	229.82	16.68	-3503.71	-41.72	1237.09	0.00	0.00	0.00	-1646.87	69.16	1533.09	-3462.90	5.81	1636.66	-3378.61	179.01	1613.29	-3378.18	49.85	1607.75	-186.31	1277.83	71.57	411.47	1269.62	72.14	-184.67
0.48000	-3202.74	137.63	3.35	-3269.20	140.05	-6.66	-3299.71	64.62	8.05	-3386.97	66.64	65.51	-3551.85	-88.83	25.16	-3621.17	-41.33	12.82	-3316.57	292.22	-3.27	-3053.68	229.44	16.04	-3503.71	-41.72	1237.09	0.00	0.00	0.00	-1646.87	69.16	1533.09	-3462.90	5.81	1636.66	-3350.46	179.44	1612.71	-3389.51	51.49	1608.23	-189.64	1276.89	71.06	411.76	1270.18	72.10	-185.25
0.49000	-3202.74	137.63	3.35	-3269.20	140.05	-6.66	-3299.71	64.62	8.05	-3386.97	66.64	65.51	-3551.85	-88.83	25.16	-3621.17	-41.33	12.82	-3307.47	290.96	-3.21	-3055.76	229.05	15.39	-3503.71	-41.72	1237.09	0.00	0.00	0.00	-1646.87	69.16	1533.09	-3462.90	5.81	1636.66	-3385.89	181.45	1613.47	-3378.44	52.10	1607.29	-186.96	1276.08	71.73	412.68	1270.82	72.55	-184.89
0.50000	-3202.74	137.63	3.35	-3269.20	140.05	-6.66	-3299.71	64.62	8.05	-3386.97	66.64	65.51	-3551.85	-88.83	25.16	-3621.17	-41.33	12.82	-3314.67	291.71	-3.74	-3057.89	228.65	14.73	-3503.71	-41.72	1237.09	0.00	0.00	0.00	-1646.87	69.16	1533.09	-3462.90	5.81	1636.66	-3355.59	182.81	1611.92	-3371.15	51.21	1605.93	-186.38	1278.22	71.69	412.26	1270.72	72.70	-184.92
0.51000	-3202.74	137.63	3.35	-3269.20	140.05	-6.66	-3299.71	64.62	8.05	-3386.97	66.64	65.51	-3551.85	-88.83	25.16	-3621.17	-41.33	12.82	-3311.58	291.79	-2.84	-3060.05	228.25	14.05	-3503.71	-41.72	1237.09	0.00	0.00	0.00	-1646.87	69.16	1533.09	-3462.90	5.81	1636.66	-3355.88	182.61	1612.31	-3383.27	52.74	1605.98	-189.04	1280.37	70.35	404.03	1271.93	72.39	-184.14
0.52000	-3202.74	137.63	3.35	-3269.20	140.05	-6.66	-3299.71	64.62	8.05	-3386.97	66.64	65.51	-3551.85	-88.83	25.16	-3621.17	-41.33	12.82	-3352.72	293.65	-9.86	-3062.25	227.84	13.36	-3503.71	-41.72	1237.09	0.00	0.00	0.00	-1646.87	69.16	1533.09	-3462.90	5.81	1636.66	-3346.29	183.18	1610.88	-3396.85	53.73	1607.11	-189.26	1277.09	71.03	409.09	1270.25	72.19	-184.84
0.53000	-3202.74	137.63	3.35	-3269.20	140.05	-6.66	-3299.71	64.62	8.05	-3386.97	66.64	65.51	-3551.85	-88.83	25.16	-3621.17	-41.33	12.82	-3302.19	292.34	-1.58	-3064.49	227.42	12.66	-3503.71	-41.72	1237.09	0.00	0.00	0.00	-1646.87	69.16	1533.09	-3462.90	5.81	1636.66	-3352.13	182.21	1610.86	-3382.08	54.83	1606.81	-185.71	1274.79	72.68	412.04	1270.22	72.54	-183.97
0.54000	-3202.74	137.63	3.35	-3269.20	140.05	-6.66	-3299.71	64.62	8.05	-3386.97	66.64	65.51	-3551.85	-88.83	25.16	-3621.17	-41.33	12.82	-3348.90	291.08	-8.14	-3066.77	226.99	11.95	-3503.71	-41.72	1237.09	0.00	0.00	0.00	-1646.87	69.16	1533.09	-3462.90	5.81	1636.66	-3344.27	179.88	1610.20	-3376.62	57.22	1605.22	-187.32	1276.15	71.97	411.66	1270.67	72.51	-185.02
0.55000	-3202.74	137.63	3.35	-3269.20	140.05	-6.66	-3299.71	64.62	8.05	-3386.97	66.64	65.51	-3551.85	-88.83	25.16	-3621.17	-41.33	12.82	-3355.67	292.50	-9.26	-3069.09	226.56	11.22	-3503.71	-41.72	1237.09	0.00	0.00	0.00	-1646.87	69.16	1533.09	-3462.90	5.81	1636.66	-3343.14	183.42	1609.49	-3391.18	54.09	1605.33	-190.31	1276.00	70.95	410.95	1270.81	72.31	-185.75
0.56000	-3202.74	137.63	3.35	-3269.20	140.05	-6.66	-3299.71	64.62	8.05	-3386.97	66.64	65.51	-3551.85	-88.83	25.16	-3621.17	-41.33	12.82	-3329.98	293.79	-5.52	-3071.44	226.12	10.48	-3503.71	-41.72	1237.09	0.00	0.00	0.00	-1646.87	69.16	1533.09	-3462.90	5.81	1636.66	-3347.68	181.92	1610.15	-3391.25	54.93	1606.19	-186.35	1276.25	71.32	404.45	1269.81	73.29	-185.15
0.57000	-3202.74	137.63	3.35	-3269.20	140.05	-6.66	-3299.71	64.62	8.05	-3386.97	66.64	65.51	-3551.85	-88.83	25.16	-3621.17	-41.33	12.82	-3331.11	294.78	-6.59	-3073.83	225.67	9.73	-3503.71	-41.72	1237.09	0.00	0.00	0.00	-1646.87	69.16	1533.09	-3462.90	5.81	1636.66	-3337.82	181.56	1610.65	-3419.05	54.17	1609.31	-185.17	1276.52	71.92	409.74	1270.15	72.98	-184.18
0.58000	-3202.74	137.63	3.35	-3269.20	140.05	-6.66	-3299.71	64.62	8.05	-3386.97	66.64	65.51	-3551.85	-88.83	25.16	-3621.17	-41.33	12.82	-3319.63	292.76	-2.81	-3076.26	225.21	8.97	-3503.71	-41.72	1237.09	0.00	0.00	0.00	-1646.87	69.16	1533.09	-3462.90	5.81	1636.66	-3346.97	182.72	1610.41	-3385.23	54.87	1606.84	-186.73	1276.94	71.75	404.28	1271.20	72.62	-184.42
0.59000	-3202.74	137.63	3.35	-3269.20	140.05	-6.66	-3299.71	64.62	8.05	-3386.97	66.64	65.51	-3551.85	-88.83	25.16	-3621.17	-41.33	12.82	-3338.88	292.42	-5.49	-3078.73	224.74	8.20	-3503.71	-41.72	1237.09	0.00	0.00	0.00	-1646.87	69.16	1533.09	-3462.90	5.81	1636.66	-3354.54	184.56	1609.59	-3371.65	54.67	1604.79	-190.52	1278.67	70.61	409.24	1270.70	72.70	-184.92
0.60000	-3202.74	137.63	3.35	-3269.20	140.05	-6.66	-3299.71	64.62	8.05	-3386.97	66.64	65.51	-3551.85	-88.83	25.16	-3621.17	-41.33	12.82	-3304.67	292.48	-2.02	-3081.23	224.27	7.41	-3503.71	-41.72	1237.09	0.00	0.00	0.00	-1646.87	69.16	1533.09	-3462.90	5.81	1636.66	-3346.19	185.62	1609.08	-3390.69	56.35	1605.17	-185.09	1276.91	72.31	411.70	1270.38	72.72	-185.04
0.61000	-3202.74	137.63	3.35	-3269.20	140.05	-6.66	-3299.71	64.62	8.05	-3386.97	66.64	65.51	-3551.85	-88.83	25.16	-3621.17	-41.33	12.82	-3328.00	291.47	-5.02	-3083.77	223.79	6.61	-3503.71	-41.72	1237.09	0.00	0.00	0.00	-1646.87	69.16	1533.09	-3462.90	5.81	1636.66	-3324.70	185.39	1608.98	-3374.53	56.60	1604.03	-182.81	1275.17	73.09	406.29	1271.80	72.92	-184.90
0.62000	-3202.74	137.63	3.35	-3269.20	140.05	-6.66	-3299.71	64.62	8.05	-3386.97	66.64	65.51	-3551.85	-88.83	25.16	-3621.17	-41.33	12.82	-3343.86	294.70	-8.37	-3086.34	223.31	5.80	-3503.71	-41.72	1237.09	0.00	0.00	0.00	-1646.87	69.16	1533.09	-3462.90	5.81	1636.66	-3333.88	183.71	1608.80	-3350.28	55.20	1604.14	-187.52	1276.87	71.04	410.31	1270.71	72.34	-184.96
0.63000	-3202.74	137.63	3.35	-3269.20	140.05	-6.66	-3299.71	64.62	8.05	-3386.97	66.64	65.51	-3551.85	-88.83	25.16	-3621.17	-41.33	12.82	-3295.90	291.64	-1.88	-3088.95	222.81	4.98	-3503.71	-41.72	1237.09	0.00	0.00	0.00	-1646.87	69.16	1533.09	-3462.90	5.81	1636.66	-3332.23	185.05	1608.25	-3383.61	56.20	1605.95	-186.32	1277.22	71.75	412.06	1270.28	72.13	-185.44
0.64000	-3202.74	137.63	3.35	-3269.20	140.05	-6.66	-3299.71	64.62	8.05	-3386.97	66.64	65.51	-3551.85	-88.83	25.16	-3621.17	-41.33	12.82	-3322.27	292.37	-5.02	-3091.59	222.31	4.15	-3503.71	-41.72	1237.09	0.00	0.00	0.00	-1646.87	69.16	1533.09	-3462.90	5.81	1636.66	-3362.48	184.93	1610.00	-3405.25	55.12	1606.32	-183.88	1276.05	72.43	412.50	1269.78	72.85	-185.72
0.65000	-3202.74	137.63	3.35	-3269.20	140.05	-6.66	-3299.71	64.62	8.05	-3386.97	66.64	65.51	-3551.85	-88.83	25.16	-3621.17	-41.33	12.82	-3344.45	291.61	-8.84	-3094.26	221.80	3.31	-3503.71	-41.72	1237.09	0.00	0.00	0.00	-1646.87	69.16	1533.09	-3462.90	5.81	1636.66	-3346.80	185.50	1609.78	-3394.48	58.13	1604.85	-181.17	1275.25	72.98	412.10	1269.94	72.82	-185.66
0.66000	-3202.74	137.63	3.35	-3269.20	140.05	-6.66	-3299.71	64.62	8.05	-3386.97	66.64	65.51	-3551.85	-88.83	25.16	-3621.17	-41.33	12.82	-3383.93	292.86	-15.05	-3096.97	221.29	2.46	-3503.71	-41.72	1237.09	0.00	0.00	0.00	-1646.87	69.16	1533.09	-3462.90	5.81	1636.66	-3331.00	184.42	1608.70	-3414.08	59.67	1605.45	-187.74	1276.52	71.32	411.70	1270.04	72.69	-184.40
0.67000	-3202.74	137.63	3.35	-3269.20	140.05	-6.66	-3299.71	64.62	8.05	-3386.97	66.64	65.51	-3551.85	-88.83	25.16	-3621.17	-41.33	12.82	-3338.95	292.92	-6.67	-3099.72	220.76	1.59	-3503.71	-41.72	1237.09	0.00	0.00	0.00	-1646.87	69.16	1533.09	-3462.90	5.81	1636.66	-3363.64	185.43	1610.62	-3388.78	58.01	1605.37	-186.01	1277.03	71.79	411.93	1270.25	72.72	-184.36
0.68000	-3202.74	137.63	3.35	-3269.20	140.05	-6.66	-3299.71	64.62	8.05	-3386.97	66.64	65.51	-3551.85	-88.83	25.16	-3621.17	-41.33	12.82	-3355.43	294.28	-11.26	-3102.49	220.24	0.72	-3503.71	-41.72	1237.09	0.00	0.00	0.00	-1646.87	69.16	1533.09	-3462.90	5.81	1636.66	-3350.98	184.43	1609.79	-3357.17	59.52	1604.22	-188.18	1277.10	71.51	411.78	1270.61	72.67	-184.60
0.69000	-3202.74	137.63	3.35	-3269.20	140.05	-6.66	-3299.71	64.62	8.05	-3386.97	66.64	65.51	-3551.85	-88.83	25.16	-3621.17	-41.33	12.82	-3351.87	293.50	-9.56	-3105.30	219.70	-0.17	-3503.71	-41.72	1237.09	0.00	0.00	0.00	-1646.87	69.16	1533.09	-3462.90	5.81	1636.66	-3355.79	187.28	1608.99	-3322.58	59.52	1603.23	-185.61	1275.54	72.22	411.38	1269.98	72.25	-184.62
0.70000	-3202.74	137.63	3.35	-3269.20	140.05	-6.66	-3299.71	64.62	8.05	-3386.97	66.64	65.51	-3551.85	-88.83	25.16	-3621.17	-41.33	12.82	-3320.59	292.75	-5.76	-3108.15	219.15	-1.06	-3503.71	-41.72	1237.09	0.00	0.00	0.00	-1646.87	69.16	1533.09	-3462.90	5.81	1636.66	-3361.87	185.33	1610.42	-3355.43	59.10	1604.11	-188.92	1275.81	71.61	411.20	1270.19	72.41	-184.77
0.71000	-3202.74	137.63	3.35	-3269.20	140.05	-6.66	-3299.71	64.62	8.05	-3386.97	66.64	65.51	-3551.85	-88.83	25.16	-3621.17	-41.33	12.82	-3346.77	292.96	-10.00	-3111.02	218.60	-1.97	-3503.71	-41.72	1237.09	0.00	0.00	0.00	-1646.87	69.16	1533.09	-3462.90	5.81	1636.66	-3353.05	187.76	1609.73	-3364.07	60.76	1604.72	-189.49	1279.06	70.70	411.95	1270.04	72.22	-185.01
0.72000	-3202.74	137.63	3.35	-3269.20	140.05	-6.66	-3299.71	64.62	8.05	-3386.97	66.64	65.51	-3551.85	-88.83	25.16	-3621.17	-41.33	12.82	-3355.31	292.59	-11.27	-3113.93	218.05	-2.89	-3503.71	-41.72	1237.09	0.00	0.00	0.00	-1646.87	69.16	1533.09	-3462.90	5.81	1636.66	-3357.78	186.51	1610.12	-3348.36	59.98	1604.30	-188.92	1275.82	71.59	411.68	1270.73	72.31	-184.70
0.73000	-3202.74	137.63	3.35	-3269.20	140.05	-6.66	-3299.71	64.62	8.05	-3386.97	66.64	65.51	-3551.85	-88.83	25.16	-3621.17	-41.33	12.82	-3360.97	291.25	-10.72	-3116.86	217.48	-3.81	-3503.71	-41.72	1237.09	0.00	0.00	0.00	-1646.87	69.16	1533.09	-3462.90	5.81	1636.66	-3376.33	189.52	1611.25	-3399.24	57.70	1605.24	-187.46	1276.75	71.65	412.43	1270.33	72.86	-185.55
0.74000	-3202.74	137.63	3.35	-3269.20	140.05	-6.66	-3299.71	64.62	8.05	-3386.97	66.64	65.51	-3551.85	-88.83	25.16	-3621.17	-41.33	12.82	-3313.23	292.99	-2.99	-3119.83	216.91	-4.75	-3503.71	-41.72	1237.09	0.00	0.00	0.00	-1646.87	69.16	1533.09	-3462.90	5.81	1636.66	-3333.51	186.61	1609.47	-3387.99	55.95	1605.31	-187.17	1276.82	71.58	403.73	1272.78	72.31	-184.79
0.75000	-3202.74	137.63	3.35	-3269.20	140.05	-6.66	-3299.71	64.62	8.05	-3386.97	66.64	65.51	-3551.85	-88.83	25.16	-3621.17	-41.33	12.82	-3342.42	293.11	-9.42	-3122.83	216.33	-5.70	-3503.71	-41.72	1237.09	0.00	0.00	0.00	-1646.87	69.16	1533.09	-3462.90	5.81	1636.66	-3323.68	187.88	1608.72	-3371.45	58.85	1605.72	-187.20	1277.53	71.25	408.83	1271.39	72.39	-183.99
0.76000	-3202.74	137.63	3.35	-3269.20	140.05	-6.66	-3299.71	64.62	8.05	-3386.97	66.64	65.51	-3551.85	-88.83	25.16	-3621.17	-41.33	12.82	-3344.26	292.95	-9.85	-3125.86	215.75	-6.66	-3503.71	-41.72	1237.09	0.00	0.00	0.00	-1646.87	69.16	1533.09	-3462.90	5.81	1636.66	-3343.71	187.38	1609.17	-3386.38	59.22	1605.99	-189.66	1276.27	71.35	412.12	1270.42	72.67	-184.67
0.77000	-3202.74	137.63	3.35	-3269.20	140.05	-6.66	-3299.71	64.62	8.05	-3386.97	66.64	65.51	-3551.85	-88.83	25.16	-3621.17	-41.33	12.82	-3317.72	292.74	-3.58	-3128.92	215.16	-7.62	-3503.71	-41.72	1237.09	0.00	0.00	0.00	-1646.87	69.16	1533.09	-3462.90	5.81	1636.66	-3346.72	186.52	1609.62	-3398.53	59.69	1606.67	-188.87	1276.37	71.64	413.30	1270.32	73.16	-185.36
0.78000	-3202.74	137.63	3.35	-3269.20	140.05	-6.66	-3299.71	64.62	8.05	-3386.97	66.64	65.51	-3551.85	-88.83	25.16	-3621.17	-41.33	12.82	-3335.45	293.59	-6.82	-3132.01	214.56	-8.60	-3503.71	-41.72	1237.09	0.00	0.00	0.00	-1646.87	69.16	1533.09	-3462.90	5.81	1636.66	-3357.62	188.45	1611.07	-3404.20	59.31	1605.71	-189.51	1277.71	70.81	412.85	1270.09	72.93	-185.40
0.79000	-3202.74	137.63	3.35	-3269.20	140.05	-6.66	-3299.71	64.62	8.05	-3386.97	66.64	65.51	-3551.85	-88.83	25.16	-3621.17	-41.33	12.82	-3329.42	290.13	-5.22	-3135.12	213.96	-9.59	-3503.71	-41.72	1237.09	0.00	0.00	0.00	-1646.87	69.16	1533.09	-3462.90	5.81	1636.66	-3386.80	188.66	1612.23	-3416.91	59.79	1606.60	-186.94	1277.05	71.50	413.09	1269.58	73.05	-185.54
0.80000	-3202.74	137.63	3.35	-3269.20	140.05	-6.66	-3299.71	64.62	8.05	-3386.97	66.64	65.51	-3551.85	-88.83	25.16	-3621.17	-41.33	12.82	-3381.41	291.83	-15.45	-3138.27	213.35	-10.59	-3503.71	-41.72	1237.09	0.00	0.00	0.00	-1646.87	69.16	1533.09	-3462.90	5.81	1636.66	-3373.03	187.08	1611.03	-3389.26	59.41	1607.91	-187.50	1278.03	71.22	412.12	1269.62	72.46	-184.18
0.81000	-3202.74	137.63	3.35	-3269.20	140.05	-6.66	-3299.71	64.62	8.05	-3386.97	66.64	65.51	-3551.85	-88.83	25.16	-3621.17	-41.33	12.82	-3353.94	292.00	-10.33	-3141.44	212.73	-11.59	-3503.71	-41.72	1237.09	0.00	0.00	0.00	-1646.87	69.16	1533.09	-3462.90	5.81	1636.66	-3348.83	188.82	1610.13	-3391.79	59.35	1607.55	-189.42	1277.47	71.16	412.04	1270.25	72.58	-184.60
0.82000	-3202.74	137.63	3.35	-3269.20	140.05	-6.66	-3299.71	64.62	8.05	-3386.97	66.64	65.51	-3551.85	-88.83	25.16	-3621.17	-41.33	12.82	-3361.24	292.89	-11.72	-3144.65	212.11	-12.61	-3503.71	-41.72	1237.09	0.00	0.00	0.00	-1646.87	69.16	1533.09	-3462.90	5.81	1636.66	-3361.16	188.06	1610.90	-3415.60	58.63	1608.06	-188.16	1276.97	71.44	411.80	1270.65	72.57	-184.99
0.83000	-3202.74	137.63	3.35	-3269.20	140.05	-6.66	-3299.71	64.62	8.05	-3386.97	66.64	65.51	-3551.85	-88.83	25.16	-3621.17	-41.33	12.82	-3328.04	294.15	-6.16	-3147.88	211.48	-13.63	-3503.71	-41.72	1237.09	0.00	0.00	0.00	-1646.87	69.16	1533.09	-3462.90	5.81	1636.66	-3384.24	188.44	1612.02	-3429.05	58.88	1608.22	-186.74	1277.03	71.84	412.36	1270.27	72.89	-185.27
0.84000	-3202.74	137.63	3.35	-3269.20	140.05	-6.66	-3299.71	64.62	8.05	-3386.97	66.64	65.51	-3551.85	-88.83	25.16	-3621.17	-41.33	12.82	-3355.89	293.07	-11.03	-3151.13	210.84	-14.67	-3503.71	-41.72	1237.09	0.00	0.00	0.00	-1646.87	69.16	1533.09	-3462.90	5.81	1636.66	-3367.00	189.63	1610.36	-3395.46	58.55	1606.21	-190.07	1278.69	70.57	412.42	1269.51	72.63	-184.92
0.85000	-3202.74	137.63	3.35	-3269.20	140.05	-6.66	-3299.71	64.62	8.05	-3386.97	66.64	65.51	-3551.85	-88.83	25.16	-3621.17	-41.33	12.82	-3325.62	293.88	-4.94	-3154.42	210.20	-15.71	-3503.71	-41.72	1237.09	0.00	0.00	0.00	-1646.87	69.16	1533.09	-3462.90	5.81	1636.66	-3324.55	186.83	1608.68	-3373.40	60.34	1607.18	-187.03	1277.82	71.35	412.35	1268.89	72.61	-185.25
0.86000	-3202.74	137.63	3.35	-3269.20	140.05	-6.66	-3299.71	64.62	8.05	-3386.97	66.64	65.51	-3551.85	-88.83	25.16	-3621.17	-41.33	12.82	-3336.14	292.55	-6.91	-3157.73	209.55	-16.76	-3503.71	-41.72	1237.09	0.00	0.00	0.00	-1646.87	69.16	1533.09	-3462.90	5.81	1636.66	-3372.53	185.73	1610.35	-3353.66	61.11	1606.21	-187.52	1276.91	71.51	412.12	1269.60	72.20	-183.89
0.87000	-3202.74	137.63	3.35	-3269.20	140.05	-6.66	-3299.71	64.62	8.05	-3386.97	66.64	65.51	-3551.85	-88.83	25.16	-3621.17	-41.33	12.82	-3331.49	293.20	-9.54	-3161.07	208.90	-17.82	-3503.71	-41.72	1237.09	0.00	0.00	0.00	-1646.87	69.16	1533.09	-3462.90	5.81	1636.66	-3364.60	186.13	1612.60	-3389.24	56.98	1606.35	-186.63	1276.23	72.06	411.88	1270.36	72.49	-185.11
0.88000	-3202.74	137.63	3.35	-3269.20	140.05	-6.66	-3299.71	64.62	8.05	-3386.97	66.64	65.51	-3551.85	-88.83	25.16	-3621.17	-41.33	12.82	-3359.15	293.05	-11.62	-3164.43	208.24	-18.89	-3503.71	-41.72	1237.09	0.00	0.00	0.00	-1646.87	69.16	1533.09	-3462.90	5.81	1636.66	-3367.10	187.42	1612.43	-3376.67	59.36	1605.65	-189.87	1277.37	70.88	412.02	1269.91	72.84	-185.50
0.89000	-3202.74	137.63	3.35	-3269.20	140.05	-6.66	-3299.71	64.62	8.05	-3386.97	66.64	65.51	-3551.85	-88.83	25.16	-3621.17	-41.33	12.82	-3332.00	292.27	-6.46	-3167.82	207.57	-19.97	-3503.71	-41.72	1237.09	0.00	0.00	0.00	-1646.87	69.16	1533.09	-3462.90	5.81	1636.66	-3346.08	188.58	1611.64	-3380.70	59.08	1606.74	-186.02	1275.87	71.74	412.67	1269.68	72.54	-185.46
0.90000	-3202.74	137.63	3.35	-3269.20	140.05	-6.66	-3299.71	64.62	8.05	-3386.97	66.64	65.51	-3551.85	-88.83	25.16	-3621.17	-41.33	12.82	-3330.79	294.08	-5.62	-3171.23	206.90	-21.06	-3503.71	-41.72	1237.09	0.00	0.00	0.00	-1646.87	69.16	1533.09	-3462.90	5.81	1636.66	-3346.24	188.48	1611.71	-3375.90	60.97	1606.62	-188.91	1276.69	71.13	402.61	1269.63	72.77	-184.59
0.91000	-3202.74	137.63	3.35	-3269.20	140.05	-6.66	-3299.71	64.62	8.05	-3386.97	66.64	65.51	-3551.85	-88.83	25.16	-3621.17	-41.33	12.82	-3322.28	291.42	-6.39	-3174.67	206.22	-22.15	-3503.71	-41.72	1237.09	0.00	0.00	0.00	-1646.87	69.16	1533.09	-3462.90	5.81	1636.66	-3368.50	187.24	1612.18	-3393.59	61.46	1607.86	-186.36	1274.85	72.18	398.94	1270.66	72.42	-185.07
0.92000	-3202.74	137.63	3.35	-3269.20	140.05	-6.66	-3299.71	64.62	8.05	-3386.97	66.64	65.51	-3551.85	-88.83	25.16	-3621.17	-41.33	12.82	-3324.44	292.36	-5.43	-3178.13	205.54	-23.25	-3503.71	-41.72	1237.09	0.00	0.00	0.00	-1646.87	69.16	1533.09	-3462.90	5.81	1636.66	-3379.56	186.63	1612.85	-3378.76	58.87	1607.57	-185.54	1277.23	71.90	408.34	1270.64	72.45	-185.20
0.93000	-3202.74	137.63	3.35	-3269.20	140.05	-6.66	-3299.71	64.62	8.05	-3386.97	66.64	65.51	-3551.85	-88.83	25.16	-3621.17	-41.33	12.82	-3348.27	291.40	-10.50	-3181.62	204.84	-24.37	-3503.71	-41.72	1237.09	0.00	0.00	0.00	-1646.87	69.16	1533.09	-3462.90	5.81	1636.66	-3370.52	185.08	1614.01	-3369.15	59.09	1606.71	-188.87	1277.76	71.02	404.39	1271.83	72.09	-184.76
0.94000	-3202.74	137.63	3.35	-3269.20	140.05	-6.66	-3299.71	64.62	8.05	-3386.97	66.64	65.51	-3551.85	-88.83	25.16	-3621.17	-41.33	12.82	-3371.22	290.75	-13.29	-3185.13	204.15	-25.49	-3503.71	-41.72	1237.09	0.00	0.00	0.00	-1646.87	69.16	1533.09	-3462.90	5.81	1636.66	-3371.98	184.94	1612.03	-3377.45	59.65	1607.26	-188.36	1279.44	70.71	410.54	1270.37	72.48	-185.01
0.95000	-3202.74	137.63	3.35	-3269.20	140.05	-6.66	-3299.71	64.62	8.05	-3386.97	66.64	65.51	-3551.85	-88.83	25.16	-3621.17	-41.33	12.82	-3363.28	292.55	-12.00	-3188.66	203.45	-26.61	-3503.71	-41.72	1237.09	0.00	0.00	0.00	-1646.87	69.16	1533.09	-3462.90	5.81	1636.66	-3365.64	185.76	1611.14	-3385.01	58.02	1606.52	-188.89	1279.00	70.51	412.80	1269.62	72.45	-184.84
0.96000	-3202.74	137.63	3.35	-3269.20	140.05	-6.66	-3299.71	64.62	8.05	-3386.97	66.64	65.51	-3551.85	-88.83	25.16	-3621.17	-41.33	12.82	-3383.66	293.33	-14.07	-3192.22	202.74	-27.75	-3503.71	-41.72	1237.09	0.00	0.00	0.00	-1646.87	69.16	1533.09	-3462.90	5.81	1636.66	-3386.46	186.84	1613.89	-3410.95	56.30	1608.80	-185.97	1277.11	71.51	412.17	1270.30	72.62	-184.86
0.97000	-3202.74	137.63	3.35	-3269.20	140.05	-6.66	-3299.71	64.62	8.05	-3386.97	66.64	65.51	-3551.85	-88.83	25.16	-3621.17	-41.33	12.82	-3313.00	292.11	-3.70	-3195.80	202.03	-28.89	-3503.71	-41.72	1237.09	0.00	0.00	0.00	-1646.87	69.16	1533.09	-3462.90	5.81	1636.66	-3351.60	186.28	1612.33	-3420.80	57.43	1609.58	-184.09	1277.53	71.82	412.35	1270.62	72.71	-184.30
0.98000	-3202.74	137.63	3.35	-3269.20	140.05	-6.66	-3299.71	64.62	8.05	-3386.97	66.64	65.51	-3551.85	-88.83	25.16	-3621.17	-41.33	12.82	-3347.36	292.21	-9.52	-3199.40	201.31	-30.04	-3503.71	-41.72	1237.09	0.00	0.00	0.00	-1646.87	69.16	1533.09	-3462.90	5.81	1636.66	-3372.13	185.17	1613.47	-3398.08	55.42	1608.07	-185.31	1276.98	71.93	412.15	1270.26	72.29	-183.49
0.99000	-3202.74	137.63	3.35	-3269.20	140.05	-6.66	-3299.71	64.62	8.05	-3386.97	66.64	65.51	-3551.85	-88.83	25.16	-3621.17	-41.33	12.82	-3325.12	291.92	-6.60	-3203.02	200.58	-31.20	-3503.71	-41.72	1237.09	0.00	0.00	0.00	-1646.87	69.16	1533.09	-3462.90	5.81	1636.66	-3343.73	186.18	1612.94	-3327.96	56.19	1605.57	-188.39	1277.75	71.01	412.21	1270.08	72.09	-184.56
1.00000	-3202.74	137.63	3.35	-3269.20	140.05	-6.66	-3299.71	64.62	8.05	-3386.97	66.64	65.51	-3551.85	-88.83	25.16	-3621.17	-41.33	12.82	-3351.71	293.27	-9.87	-3206.67	199.85	-32.37	-3503.71	-41.72	1237.09	0.00	0.00	0.00	-1646.87	69.16	1533.09	-3462.90	5.81	1636.66	-3376.57	185.59	1613.83	-3381.27	59.33	1608.15	-187.78	1277.99	70.67	412.11	1269.77	72.21	-185.13
1.01000	-3202.74	137.63	3.35	-3269.20	140.05	-6.66	-3299.71	64.62	8.05	-3386.97	66.64	65.51	-3551.85	-88.83	25.16	-3621.17	-41.33	12.82	-3343.30	292.97	-7.83	-3210.33	199.12	-33.54	-3503.71	-41.72	1237.09	0.00	0.00	0.00	-1646.87	69.16	1533.09	-3462.90	5.81	1636.66	-3373.75	184.61	1613.32	-3416.35	56.38	1609.73	-185.07	1276.69	71.71	412.36	1270.07	72.68	-185.90
1.02000	-3202.74	137.63	3.35	-3269.20	140.05	-6.66	-3299.71	64.62	8.05	-3386.97	66.64	65.51	-3551.85	-88.83	25.16	-3621.17	-41.33	12.82	-3315.11	290.58	-2.83	-3214.02	198.38	-34.72	-3503.71	-41.72	1237.09	0.00	0.00	0.00	-1646.87	69.16	1533.09	-3462.90	5.81	1636.66	-3352.66	185.62	1614.11	-3443.84	56.90	1611.29	-186.30	1276.96	71.80	411.27	1270.23	72.11	-185.43
1.03000	-3202.74	137.63	3.35	-3269.20	140.05	-6.66	-3299.71	64.62	8.05	-3386.97	66.64	65.51	-3551.85	-88.83	25.16	-3621.17	-41.33	12.82	-3331.89	290.98	-6.06	-3217.72	197.63	-35.91	-3503.71	-41.72	1237.09	0.00	0.00	0.00	-1646.87	69.16	1533.09	-3462.90	5.81	1636.66	-3383.68	186.05	1616.18	-3439.90	56.40	1610.97	-185.47	1277.04	71.96	411.04	1270.01	72.05	-184.94
1.04000	-3202.74	137.63	3.35	-3269.20	140.05	-6.66	-3299.71	64.62	8.05	-3386.97	66.64	65.51	-3551.85	-88.83	25.16	-3621.17	-41.33	12.82	-3390.61	293.11	-15.44	-3221.45	196.88	-37.11	-3503.71	-41.72	1237.09	0.00	0.00	0.00	-1646.87	69.16	1533.09	-3462.90	5.81	1636.66	-3381.95	185.35	1615.23	-3405.21	59.47	1609.50	-187.36	1275.09	71.89	403.94	1271.48	72.55	-184.58
1.05000	-3202.74	137.63	3.35	-3269.20	140.05	-6.66	-3299.71	64.62	8.05	-3386.97	66.64	65.51	-3551.85	-88.83	25.16	-3621.17	-41.33	12.82	-3350.14	294.86	-9.78	-3225.20	196.12	-38.31	-3503.71	-41.72	1237.09	0.00	0.00	0.00	-1646.87	69.16	1533.09	-3462.90	5.81	1636.66	-3366.60	185.57	1614.94	-3382.76	59.53	1609.09	-188.47	1275.35	71.79	401.10	1271.12	72.91	-184.70
1.06000	-3202.74	137.63	3.35	-3269.20	140.05	-6.66	-3299.71	64.62	8.05	-3386.97	66.64	65.51	-3551.85	-88.83	25.16	-3621.17	-41.33	12.82	-3332.68	291.63	-7.13	-3228.96	195.36	-39.52	-3503.71	-41.72	1237.09	0.00	0.00	0.00	-1646.87	69.16	1533.09	-3462.90	5.81	1636.66	-3385.00	183.88	1615.50	-3388.30	61.05	1609.10	-186.66	1277.09	71.47	403.48	1270.80	73.28	-184.25
1.07000	-3202.74	137.63	3.35	-3269.20	140.05	-6.66	-3299.71	64.62	8.05	-3386.97	66.64	65.51	-3551.85	-88.83	25.16	-3621.17	-41.33	12.82	-3365.33	291.80	-10.91	-3232.75	194.59	-40.74	-3503.71	-41.72	1237.09	0.00	0.00	0.00	-1646.87	69.16	1533.09	-3462.90	5.81	1636.66	-3379.03	186.57	1615.00	-3365.81	58.25	1608.43	-189.75	1277.26	71.04	410.29	1269.63	72.71	-184.60
1.08000	-3202.74	137.63	3.35	-3269.20	140.05	-6.66	-3299.71	64.62	8.05	-3386.97	66.64	65.51	-3551.85	-88.83	25.16	-3621.17	-41.33	12.82	-3366.73	292.11	-12.35	-3236.55	193.82	-41.96	-3503.71	-41.72	1237.09	0.00	0.00	0.00	-1646.87	69.16	1533.09	-3462.90	5.81	1636.66	-3351.87	187.30	1615.62	-3359.77	58.46	1608.46	-185.49	1275.01	72.52	411.24	1269.90	72.58	-184.50
1.09000	-3202.74	137.63	3.35	-3269.20	140.05	-6.66	-3299.71	64.62	8.05	-3386.97	66.64	65.51	-3551.85	-88.83	25.16	-3621.17	-41.33	12.82	-3355.00	292.06	-11.10	-3240.37	193.04	-43.19	-3503.71	-41.72	1237.09	0.00	0.00	0.00	-1646.87	69.16	1533.09	-3462.90	5.81	1636.66	-3365.73	188.97	1615.15	-3370.03	60.02	1609.12	-183.43	1274.64	72.77	411.79	1270.66	72.55	-184.89
1.10000	-3202.74	137.63	3.35	-3269.20	140.05	-6.66	-3299.71	64.62	8.05	-3386.97	66.64	65.51	-3551.85	-88.83	25.16	-3621.17	-41.33	12.82	-3362.10	290.90	-12.25	-3244.21	192.26	-44.42	-3503.71	-41.72	1237.09	0.00	0.00	0.00	-1646.87	69.16	1533.09	-3462.90	5.81	1636.66	-3394.04	185.42	1616.66	-3382.28	61.50	1609.76	-186.33	1276.00	72.10	405.19	1271.40	72.76	-185.48
1.11000	-3202.74	137.63	3.35	-3269.20	140.05	-6.66	-3299.71	64.62	8.05	-3386.97	66.64	65.51	-3551.85	-88.83	25.16	-3621.17	-41.33	12.82	-3335.37	292.00	-6.64	-3248.06	191.47	-45.67	-3503.71	-41.72	1237.09	0.00	0.00	0.00	-1646.87	69.16	1533.09	-3462.90	5.81	1636.66	-3374.49	187.11	1616.34	-3399.58	60.22	1608.11	-185.58	1276.23	71.79	410.02	1270.65	72.78	-184.86
1.12000	-3202.74	137.63	3.35	-3269.20	140.05	-6.66	-3299.71	64.62	8.05	-3386.97	66.64	65.51	-3551.85	-88.83	25.16	-3621.17	-41.33	12.82	-3326.12	292.63	-5.74	-3251.94	190.68	-46.91	-3503.71	-41.72	1237.09	0.00	0.00	0.00	-1646.87	69.16	1533.09	-3462.90	5.81	1636.66	-3368.05	188.22	1617.19	-3373.46	59.42	1607.67	-186.37	1276.72	71.79	412.92	1270.88	72.74	-184.54
1.13000	-3202.74	137.63	3.35	-3269.20	140.05	-6.66	-3299.71	64.62	8.05	-3386.97	66.64	65.51	-3551.85	-88.83	25.16	-3621.17	-41.33	12.82	-3352.31	292.36	-11.31	-3255.83	189.88	-48.17	-3503.71	-41.72	1237.09	0.00	0.00	0.00	-1646.87	69.16	1533.09	-3462.90	5.81	1636.66	-3379.41	187.78	1616.09	-3340.38	59.72	1607.46	-187.31	1277.97	71.30	411.58	1270.33	72.72	-184.28
1.14000	-3202.74	137.63	3.35	-3269.20	140.05	-6.66	-3299.71	64.62	8.05	-3386.97	66.64	65.51	-3551.85	-88.83	25.16	-3621.17	-41.33	12.82	-3350.59	294.57	-10.12	-3259.73	189.07	-49.43	-3503.71	-41.72	1237.09	0.00	0.00	0.00	-1646.87	69.16	1533.09	-3462.90	5.81	1636.66	-3394.76	189.03	1617.00	-3361.03	61.74	1608.64	-189.91	1276.28	71.31	411.98	1270.12	72.83	-185.55
1.15000	-3202.74	137.63	3.35	-3269.20	140.05	-6.66	-3299.71	64.62	8.05	-3386.97	66.64	65.51	-3551.85	-88.83	25.16	-3621.17	-41.33	12.82	-3352.24	294.15	-8.53	-3263.66	188.27	-50.70	-3503.71	-41.72	1237.09	0.00	0.00	0.00	-1646.87	69.16	1533.09	-3462.90	5.81	1636.66	-3388.74	190.39	1617.80	-3384.22	61.32	1610.17	-187.25	1275.64	72.20	404.95	1271.12	72.63	-184.85
1.16000	-3202.74	137.63	3.35	-3269.20	140.05	-6.66	-3299.71	64.62	8.05	-3386.97	66.64	65.51	-3551.85	-88.83	25.16	-3621.17	-41.33	12.82	-3328.74	293.48	-5.93	-3267.59	187.45	-51.97	-3503.71	-41.72	1237.09	0.00	0.00	0.00	-1646.87	69.16	1533.09	-3462.90	5.81	1636.66	-3387.17	189.05	1617.33	-3346.35	59.96	1608.81	-184.82	1273.99	73.09	408.53	1271.12	71.86	-184.36
1.17000	-3202.74	137.63	3.35	-3269.20	140.05	-6.66	-3299.71	64.62	8.05	-3386.97	66.64	65.51	-3551.85	-88.83	25.16	-3621.17	-41.33	12.82	-3372.95	291.84	-12.53	-3271.55	186.64	-53.25	-3503.71	-41.72	1237.09	0.00	0.00	0.00	-1646.87	69.16	1533.09	-3462.90	5.81	1636.66	-3367.92	189.93	1617.49	-3410.35	61.14	1610.98	-185.97	1275.67	72.34	411.06	1270.84	72.22	-184.38
1.18000	-3202.74	137.63	3.35	-3269.20	140.05	-6.66	-3299.71	64.62	8.05	-3386.97	66.64	65.51	-3551.85	-88.83	25.16	-3621.17	-41.33	12.82	-3335.48	290.36	-7.07	-3275.51	185.82	-54.53	-3503.71	-41.72	1237.09	0.00	0.00	0.00	-1646.87	69.16	1533.09	-3462.90	5.81	1636.66	-3347.99	190.91	1617.40	-3372.98	62.64	1608.67	-188.88	1277.98	71.06	411.47	1270.25	72.67	-185.08
1.19000	-3202.74	137.63	3.35	-3269.20	140.05	-6.66	-3299.71	64.62	8.05	-3386.97	66.64	65.51	-3551.85	-88.83	25.16	-3621.17	-41.33	12.82	-3291.80	291.29	-0.80	-3279.50	184.99	-55.82	-3503.71	-41.72	1237.09	0.00	0.00	0.00	-1646.87	69.16	1533.09	-3462.90	5.81	1636.66	-3367.80	190.88	1618.18	-3358.45	63.54	1607.86	-186.10	1276.53	71.84	412.69	1270.58	72.91	-184.89
1.20000	-3202.74	137.63	3.35	-3269.20	140.05	-6.66	-3299.71	64.62	8.05	-3386.97	66.64	65.51	-3551.85	-88.83	25.16	-3621.17	-41.33	12.82	-3316.34	290.81	-4.40	-3283.49	184.16	-57.12	-3503.71	-41.72	1237.09	0.00	0.00	0.00	-1646.87	69.16	1533.09	-3462.90	5.81	1636.66	-3361.44	191.84	1619.40	-3376.75	64.13	1607.58	-185.34	1275.70	72.21	412.34	1270.47	72.82	-184.38
1.21000	-3202.74	137.63	3.35	-3269.20	140.05	-6.66	-3299.71	64.62	8.05	-3386.97	66.64	65.51	-3551.85	-88.83	25.16	-3621.17	-41.33	12.82	-3350.36	291.28	-9.50	-3287.50	183.32	-58.42	-3503.71	-41.72	1237.09	0.00	0.00	0.00	-1646.87	69.16	1533.09	-3462.90	5.81	1636.66	-3389.07	193.17	1619.47	-3376.91	66.04	1609.29	-187.58	1276.58	71.63	411.90	1270.98	72.53	-184.73
1.22000	-3202.74	137.63	3.35	-3269.20	140.05	-6.66	-3299.71	64.62	8.05	-3386.97	66.64	65.51	-3551.85	-88.83	25.16	-3621.17	-41.33	12.82	-3301.80	292.19	-2.77	-3291.52	182.48	-59.72	-3503.71	-41.72	1237.09	0.00	0.00	0.00	-1646.87	69.16	1533.09	-3462.90	5.81	1636.66	-3368.22	192.66	1619.63	-3382.01	65.06	1609.03	-187.12	1275.49	71.85	412.27	1270.41	72.76	-185.31
1.23000	-3202.74	137.63	3.35	-3269.20	140.05	-6.66	-3299.71	64.62	8.05	-3386.97	66.64	65.51	-3551.85	-88.83	25.16	-3621.17	-41.33	12.82	-3345.89	291.34	-8.59	-3295.56	181.64	-61.03	-3503.71	-41.72	1237.09	0.00	0.00	0.00	-1646.87	69.16	1533.09	-3462.90	5.81	1636.66	-3378.32	193.55	1619.22	-3386.53	66.20	1609.75	-181.90	1275.04	73.33	412.78	1269.60	72.64	-185.52
1.24000	-3202.74	137.63	3.35	-3269.20	140.05	-6.66	-3299.71	64.62	8.05	-3386.97	66.64	65.51	-3551.85	-88.83	25.16	-3621.17	-41.33	12.82	-3358.06	295.24	-12.26	-3299.61	180.79	-62.35	-3503.71	-41.72	1237.09	0.00	0.00	0.00	-1646.87	69.16	1533.09	-3462.90	5.81	1636.66	-3398.54	194.80	1619.90	-3420.51	65.92	1611.10	-179.09	1274.42	73.76	412.98	1270.40	72.77	-184.75
1.25000	-3202.74	137.63	3.35	-3269.20	140.05	-6.66	-3299.71	64.62	8.05	-3386.97	66.64	65.51	-3551.85	-88.83	25.16	-3621.17	-41.33	12.82	-3345.11	292.64	-7.94	-3303.67	179.93	-63.67	-3503.71	-41.72	1237.09	0.00	0.00	0.00	-1646.87	69.16	1533.09	-3462.90	5.81	1636.66	-3366.67	195.90	1619.08	-3397.63	69.28	1609.20	-184.82	1275.98	72.24	412.61	1269.78	72.57	-184.13
1.26000	-3202.74	137.63	3.35	-3269.20	140.05	-6.66	-3299.71	64.62	8.05	-3386.97	66.64	65.51	-3551.85	-88.83	25.16	-3621.17	-41.33	12.82	-3304.38	291.41	-3.27	-3307.74	179.08	-64.99	-3503.71	-41.72	1237.09	0.00	0.00	0.00	-1646.87	69.16	1533.09	-3462.90	5.81	1636.66	-3379.26	196.32	1620.79	-3420.13	69.11	1609.11	-189.79	1277.17	71.05	412.46	1270.01	72.22	-184.87
1.27000	-3202.74	137.63	3.35	-3269.20	140.05	-6.66	-3299.71	64.62	8.05	-3386.97	66.64	65.51	-3551.85	-88.83	25.16	-3621.17	-41.33	12.82	-3351.61	292.69	-10.08	-3311.83	178.21	-66.32	-3503.71	-41.72	1237.09	0.00	0.00	0.00	-1646.87	69.16	1533.09	-3462.90	5.81	1636.66	-3387.91	198.08	1621.32	-3401.71	71.05	1608.09	-183.71	1275.11	72.97	411.94	1270.48	72.54	-185.28
1.28000	-3202.74	137.63	3.35	-3269.20	140.05	-6.66	-3299.71	64.62	8.05	-3386.97	66.64	65.51	-3551.85	-88.83	25.16	-3621.17	-41.33	12.82	-3353.74	291.96	-10.52	-3315.92	177.35	-67.66	-3503.71	-41.72	1237.09	0.00	0.00	0.00	-1646.87	69.16	1533.09	-3462.90	5.81	1636.66	-3363.55	200.97	1620.55	-3398.87	73.08	1608.02	-184.94	1274.79	72.64	411.79	1270.40	72.64	-184.27
1.29000	-3202.74	137.63	3.35	-3269.20	140.05	-6.66	-3299.71	64.62	8.05	-3386.97	66.64	65.51	-3551.85	-88.83	25.16	-3621.17	-41.33	12.82	-3333.13	291.39	-7.87	-3320.03	176.48	-69.00	-3503.71	-41.72	1237.09	0.00	0.00	0.00	-1646.87	69.16	1533.09	-3462.90	5.81	1636.66	-3378.30	200.86	1619.73	-3409.32	73.01	1607.25	-184.30	1276.22	72.53	413.28	1269.71	72.72	-183.78
1.30000	-3202.74	137.63	3.35	-3269.20	140.05	-6.66	-3299.71	64.62	8.05	-3386.97	66.64	65.51	-3551.85	-88.83	25.16	-3621.17	-41.33	12.82	-3324.49	292.43	-7.07	-3324.15	175.60	-70.34	-3503.71	-41.72	1237.09	0.00	0.00	0.00	-1646.87	69.16	1533.09	-3462.90	5.81	1636.66	-3378.07	201.06	1620.86	-3400.88	74.90	1605.44	-187.45	1275.52	71.80	411.93	1269.55	72.84	-184.47
1.31000	-3202.74	137.63	3.35	-3269.20	140.05	-6.66	-3299.71	64.62	8.05	-3386.97	66.64	65.51	-3551.85	-88.83	25.16	-3621.17	-41.33	12.82	-3299.08	294.25	-2.41	-3328.28	174.72	-71.69	-3503.71	-41.72	1237.09	0.00	0.00	0.00	-1646.87	69.16	1533.09	-3462.90	5.81	1636.66	-3410.75	203.45	1624.04	-3378.86	77.21	1603.37	-187.19	1275.95	72.15	403.99	1268.10	73.74	-184.70
1.32000	-3202.74	137.63	3.35	-3269.20	140.05	-6.66	-3299.71	64.62	8.05	-3386.97	66.64	65.51	-3551.85	-88.83	25.16	-3621.17	-41.33	12.82	-3325.51	291.77	-8.11	-3332.41	173.84	-73.04	-3503.71	-41.72	1237.09	0.00	0.00	0.00	-1646.87	69.16	1533.09	-3462.90	5.81	1636.66	-3429.11	204.13	1622.21	-3347.45	79.30	1601.38	-184.15	1275.05	72.84	409.39	1269.26	72.73	-184.31
1.33000	-3202.74	137.63	3.35	-3269.20	140.05	-6.66	-3299.71	64.62	8.05	-3386.97	66.64	65.51	-3551.85	-88.83	25.16	-3621.17	-41.33	12.82	-3327.18	293.08	-9.40	-3336.56	172.95	-74.40	-3503.71	-41.72	1237.09	0.00	0.00	0.00	-1646.87	69.16	1533.09	-3462.90	5.81	1636.66	-3454.11	205.46	1622.40	-3396.73	79.42	1600.99	-186.78	1276.37	71.93	405.81	1269.46	73.47	-183.98
1.34000	-3202.74	137.63	3.35	-3269.20	140.05	-6.66	-3299.71	64.62	8.05	-3386.97	66.64	65.51	-3551.85	-88.83	25.16	-3621.17	-41.33	12.82	-3356.26	291.40	-13.14	-3340.71	172.06	-75.76	-3503.71	-41.72	1237.09	0.00	0.00	0.00	-1646.87	69.16	1533.09	-3462.90	5.81	1636.66	-3462.22	206.23	1623.14	-3383.53	82.48	1599.55	-184.64	1276.99	72.33	409.75	1270.11	72.89	-183.95
1.35000	-3202.74	137.63	3.35	-3269.20	140.05	-6.66	-3299.71	64.62	8.05	-3386.97	66.64	65.51	-3551.85	-88.83	25.16	-3621.17	-41.33	12.82	-3351.60	291.14	-13.49	-3344.88	171.17	-77.12	-3503.71	-41.72	1237.09	0.00	0.00	0.00	-1646.87	69.16	1533.09	-3462.90	5.81	1636.66	-3457.07	207.25	1623.98	-3397.73	82.94	1599.43	-187.70	1278.15	71.15	412.05	1269.94	72.82	-184.10
1.36000	-3202.74	137.63	3.35	-3269.20	140.05	-6.66	-3299.71	64.62	8.05	-3386.97	66.64	65.51	-3551.85	-88.83	25.16	-3621.17	-41.33	12.82	-3320.59	293.19	-8.08	-3349.05	170.27	-78.49	-3503.71	-41.72	1237.09	0.00	0.00	0.00	-1646.87	69.16	1533.09	-3462.90	5.81	1636.66	-3442.32	209.32	1624.46	-3398.40	86.18	1597.49	-188.17	1277.68	71.06	411.19	1269.87	72.76	-184.60
1.37000	-3202.74	137.63	3.35	-3269.20	140.05	-6.66	-3299.71	64.62	8.05	-3386.97	66.64	65.51	-3551.85	-88.83	25.16	-3621.17	-41.33	12.82	-3312.46	293.23	-4.87	-3353.23	169.37	-79.86	-3503.71	-41.72	1237.09	0.00	0.00	0.00	-1646.87	69.16	1533.09	-3462.90	5.81	1636.66	-3421.62	213.23	1624.12	-3415.89	87.93	1597.05	-187.19	1277.03	71.62	411.84	1269.79	72.27	-185.03
1.38000	-3202.74	137.63	3.35	-3269.20	140.05	-6.66	-3299.71	64.62	8.05	-3386.97	66.64	65.51	-3551.85	-88.83	25.16	-3621.17	-41.33	12.82	-3322.88	291.99	-7.05	-3357.42	168.46	-81.23	-3503.71	-41.72	1237.09	0.00	0.00	0.00	-1646.87	69.16	1533.09	-3462.90	5.81	1636.66	-3389.73	216.34	1624.53	-3406.74	90.91	1594.93	-188.97	1275.94	71.34	404.12	1270.41	72.58	-185.12
1.39000	-3202.74	137.63	3.35	-3269.20	140.05	-6.66	-3299.71	64.62	8.05	-3386.97	66.64	65.51	-3551.85	-88.83	25.16	-3621.17	-41.33	12.82	-3368.50	293.00	-15.08	-3361.61	167.55	-82.61	-3503.71	-41.72	1237.09	0.00	0.00	0.00	-1646.87	69.16	1533.09	-3462.90	5.81	1636.66	-3408.72	220.31	1621.88	-3402.09	93.90	1593.57	-186.90	1275.07	72.00	407.70	1270.31	72.44	-184.86
1.40000	-3202.74	137.63	3.35	-3269.20	140.05	-6.66	-3299.71	64.62	8.05	-3386.97	66.64	65.51	-3551.85	-88.83	25.16	-3621.17	-41.33	12.82	-3341.55	294.40	-9.49	-3365.81	166.64	-83.99	-3503.71	-41.72	1237.09	0.00	0.00	0.00	-1646.87	69.16	1533.09	-3462.90	5.81	1636.66	-3437.33	222.08	1624.25	-3411.69	97.48	1592.78	-186.82	1275.41	72.03	412.12	1270.51	72.71	-185.48
1.41000	-3202.74	137.63	3.35	-3269.20	140.05	-6.66	-3299.71	64.62	8.05	-3386.97	66.64	65.51	-3551.85	-88.83	25.16	-3621.17	-41.33	12.82	-3325.50	293.25	-6.25	-3370.02	165.72	-85.38	-3503.71	-41.72	1237.09	0.00	0.00	0.00	-1646.87	69.16	1533.09	-3462.90	5.81	1636.66	-3433.36	223.81	1625.25	-3429.80	97.09	1591.95	-188.78	1277.30	71.17	411.83	1270.78	72.72	-184.46
1.42000	-3202.74	137.63	3.35	-3269.20	140.05	-6.66	-3299.71	64.62	8.05	-3386.97	66.64	65.51	-3551.85	-88.83	25.16	-3621.17	-41.33	12.82	-3342.54	292.62	-10.17	-3374.23	164.80	-86.77	-3503.71	-41.72	1237.09	0.00	0.00	0.00	-1646.87	69.16	1533.09	-3462.90	5.81	1636.66	-3443.94	222.40	1624.14	-3421.24	100.06	1590.06	-189.18	1276.12	71.22	412.36	1270.26	72.91	-184.87
1.43000	-3202.74	137.63	3.35	-3269.20	140.05	-6.66	-3299.71	64.62	8.05	-3386.97	66.64	65.51	-3551.85	-88.83	25.16	-3621.17	-41.33	12.82	-3320.82	291.80	-6.04	-3378.45	163.88	-88.16	-3503.71	-41.72	1237.09	0.00	0.00	0.00	-1646.87	69.16	1533.09	-3462.90	5.81	1636.66	-3445.99	224.30	1624.25	-3419.52	103.20	1589.22	-189.92	1276.75	71.18	412.25	1270.77	72.71	-184.43
1.44000	-3202.74	137.63	3.35	-3269.20	140.05	-6.66	-3299.71	64.62	8.05	-3386.97	66.64	65.51	-3551.85	-88.83	25.16	-3621.17	-41.33	12.82	-3345.63	291.36	-11.59	-3382.68	162.95	-89.55	-3503.71	-41.72	1237.09	0.00	0.00	0.00	-1646.87	69.16	1533.09	-3462.90	5.81	1636.66	-3448.00	226.17	1624.34	-3425.55	108.38	1589.59	-186.70	1277.38	71.94	412.96	1270.16	73.01	-185.35
1.45000	-3202.74	137.63	3.35	-3269.20	140.05	-6.66	-3299.71	64.62	8.05	-3386.97	66.64	65.51	-3551.85	-88.83	25.16	-3621.17	-41.33	12.82	-3334.26	291.87	-8.92	-3386.91	162.02	-90.95	-3503.71	-41.72	1237.09	0.00	0.00	0.00	-1646.87	69.16	1533.09	-3462.90	5.81	1636.66	-3449.96	228.02	1624.43	-3447.83	108.64	1590.60	-188.15	1277.96	70.96	412.77	1270.15	73.03	-184.89
1.46000	-3202.74	137.63	3.35	-3269.20	140.05	-6.66	-3299.71	64.62	8.05	-3386.97	66.64	65.51	-3551.85	-88.83	25.16	-3621.17	-41.33	12.82	-3327.43	290.63	-7.89	-3391.14	161.08	-92.35	-3503.71	-41.72	1237.09	0.00	0.00	0.00	-1646.87	69.16	1533.09	-3462.90	5.81	1636.66	-3451.87	229.84	1624.52	-3410.41	111.41	1590.45	-186.92	1276.70	71.64	413.00	1269.63	72.73	-185.51
1.47000	-3202.74	137.63	3.35	-3269.20	140.05	-6.66	-3299.71	64.62	8.05	-3386.97	66.64	65.51	-3551.85	-88.83	25.16	-3621.17	-41.33	12.82	-3342.51	293.33	-11.40	-3395.38	160.14	-93.75	-3503.71	-41.72	1237.09	0.00	0.00	0.00	-1646.87	69.16	1533.09	-3462.90	5.81	1636.66	-3453.74	231.62	1624.60	-3396.08	115.37	1591.23	-186.86	1275.75	71.73	411.83	1270.36	72.53	-185.76
1.48000	-3202.74	137.63	3.35	-3269.20	140.05	-6.66	-3299.71	64.62	8.05	-3386.97	66.64	65.51	-3551.85	-88.83	25.16	-3621.17	-41.33	12.82	-3354.18	293.30	-13.60	-3399.62	159.20	-95.16	-3503.71	-41.72	1237.09	0.00	0.00	0.00	-1646.87	69.16	1533.09	-3462.90	5.81	1636.66	-3455.57	233.38	1624.67	-3394.89	116.41	1591.86	-188.39	1276.96	71.27	411.01	1270.80	72.38	-185.71
1.49000	-3202.74	137.63	3.35	-3269.20	140.05	-6.66	-3299.71	64.62	8.05	-3386.97	66.64	65.51	-3551.85	-88.83	25.16	-3621.17	-41.33	12.82	-3325.70	293.07	-8.66	-3403.87	158.26	-96.57	-3503.71	-41.72	1237.09	0.00	0.00	0.00	-1646.87	69.16	1533.09	-3462.90	5.81	1636.66	-3457.34	235.12	1624.75	-3415.11	117.57	1593.40	-184.68	1274.57	72.63	411.49	1270.25	72.14	-184.72
1.50000	-3202.74	137.63	3.35	-3269.20	140.05	-6.66	-3299.71	64.62	8.05	-3386.97	66.64	65.51	-3551.85	-88.83	25.16	-3621.17	-41.33	12.82	-3333.99	291.89	-8.53	-3408.12	157.31	-97.98	-3503.71	-41.72	1237.09	0.00	0.00	0.00	-1646.87	69.16	1533.09	-3462.90	5.81	1636.66	-3459.07	236.82	1624.81	-3415.72	120.13	1594.54	-184.42	1275.43	72.37	411.46	1270.30	72.42	-184.51
1.51000	-3202.74	137.63	3.35	-3269.20	140.05	-6.66	-3299.71	64.62	8.05	-3386.97	66.64	65.51	-3551.85	-88.83	25.16	-3621.17	-41.33	12.82	-3320.58	292.11	-6.58	-3412.37	156.36	-99.39	-3503.71	-41.72	1237.09	0.00	0.00	0.00	-1646.87	69.16	1533.09	-3462.90	5.81	1636.66	-3460.76	238.50	1624.87	-3414.49	121.25	1596.71	-186.15	1275.58	72.13	412.54	1269.61	72.37	-184.77
1.52000	-3202.74	137.63	3.35	-3269.20	140.05	-6.66	-3299.78	64.63	8.04	-3386.97	66.64	65.51	-3551.85	-88.83	25.16	-3621.17	-41.33	12.82	-3320.11	293.50	-5.15	-3416.62	155.41	-100.80	-3503.71	-41.72	1237.09	0.00	0.00	0.00	-1646.87	69.16	1533.09	-3462.90	5.81	1636.66	-3462.40	240.14	1624.93	-3436.78	121.70	1598.45	-187.76	1277.50	71.22	412.09	1269.63	72.27	-184.79
1.53000	-3202.74	137.63	3.35	-3269.20	140.05	-6.66	-3364.07	73.22	-2.17	-3386.97	66.64	65.51	-3551.85	-88.83	25.16	-3621.17	-41.33	12.82	-3333.07	291.73	-8.25	-3420.88	154.45	-102.22	-3503.71	-41.72	1237.09	0.00	0.00	0.00	-1646.87	69.16	1533.09	-3462.90	5.81	1636.66	-3464.00	241.77	1624.98	-3431.39	123.22	1599.06	-188.03	1275.88	72.10	401.38	1270.79	72.47	-184.66
1.54000	-3202.74	137.63	3.35	-3269.20	140.05	-6.66	-3357.63	79.23	-2.89	-3386.99	66.65	65.50	-3551.85	-88.83	25.16	-3621.17	-41.33	12.82	-3365.70	293.64	-13.99	-3425.14	153.49	-103.64	-3503.71	-41.72	1237.09	0.00	0.00	0.00	-1646.87	69.16	1533.09	-3462.90	5.81	1636.66	-3465.54	243.36	1625.02	-3398.12	124.53	1598.51	-186.58	1274.74	72.54	408.30	1270.69	72.70	-184.48
1.55000	-3202.74	137.63	3.35	-3269.20	140.05	-6.66	-3330.31	85.64	2.59	-3401.63	74.02	62.82	-3551.85	-88.83	25.16	-3621.17	-41.33	12.82	-3346.89	291.60	-11.46	-3429.40	152.53	-105.06	-3503.71	-41.72	1237.09	0.00	0.00	0.00	-1646.87	69.16	1533.09	-3462.90	5.81	1636.66	-3467.05	244.92	1625.07	-3387.81	125.41	1599.64	-184.77	1275.04	72.39	403.49	1269.80	72.98	-184.53
1.56000	-3202.74	137.63	3.35	-3269.20	140.05	-6.66	-3326.55	92.44	0.83	-3415.00	76.70	58.28	-3551.85	-88.83	25.16	-3621.17	-41.33	12.82	-3281.89	293.30	-0.19	-3433.66	151.56	-106.48	-3503.71	-41.72	1237.09	0.00	0.00	0.00	-1646.87	69.16	1533.09	-3462.90	5.81	1636.66	-3468.51	246.46	1625.10	-3403.79	126.08	1601.13	-189.56	1276.77	70.63	407.78	1270.36	72.50	-184.47
1.57000	-3202.74	137.63	3.35	-3269.20	140.05	-6.66	-3343.00	99.16	-0.99	-3395.67	81.75	61.04	-3551.85	-88.83	25.16	-3621.17	-41.33	12.82	-3323.09	290.87	-6.95	-3437.92	150.59	-107.90	-3503.71	-41.72	1237.09	0.00	0.00	0.00	-1646.87	69.16	1533.09	-3462.90	5.81	1636.66	-3469.92	247.98	1625.13	-3403.38	127.05	1601.02	-189.42	1277.47	70.78	411.92	1269.94	72.35	-185.25
1.58000	-3202.74	137.63	3.35	-3269.20	140.05	-6.66	-3315.99	104.81	2.37	-3395.45	86.32	58.67	-3551.85	-88.83	25.16	-3621.17	-41.33	12.82	-3323.84	291.61	-6.44	-3442.18	149.62	-109.33	-3503.71	-41.72	1237.09	0.00	0.00	0.00	-1646.87	69.16	1533.09	-3462.90	5.81	1636.66	-3471.29	249.46	1625.16	-3403.74	128.73	1601.38	-186.72	1276.99	71.16	412.68	1269.80	72.30	-185.41
1.59000	-3202.74	137.63	3.35	-3269.20	140.05	-6.66	-3341.85	108.32	-1.24	-3424.26	88.76	55.18	-3551.85	-88.83	25.16	-3621.17	-41.33	12.82	-3276.75	292.10	-0.32	-3446.44	148.64	-110.75	-3503.71	-41.72	1237.09	0.00	0.00	0.00	-1646.87	69.16	1533.09	-3462.90	5.81	1636.66	-3472.61	250.92	1625.18	-3412.73	127.96	1602.28	-184.89	1274.91	72.55	405.32	1270.70	72.63	-184.84
1.60000	-3202.74	137.63	3.35	-3269.20	140.05	-6.66	-3355.01	108.18	-4.13	-3396.52	91.39	56.61	-3551.85	-88.83	25.16	-3621.17	-41.33	12.82	-3344.07	294.19	-9.77	-3450.70	147.67	-112.18	-3503.71	-41.72	1237.09	0.00	0.00	0.00	-1646.87	69.16	1533.09	-3462.90	5.81	1636.66	-3473.88	252.35	1625.20	-3406.27	127.73	1602.00	-188.25	1274.79	72.16	401.25	1269.08	73.30	-183.97
1.61000	-3202.74	137.63	3.35	-3269.20	140.05	-6.66	-3358.87	109.37	-4.71	-3406.48	91.65	54.59	-3551.85	-88.83	25.16	-3621.17	-41.33	12.82	-3334.79	292.02	-8.69	-3454.96	146.69	-113.61	-3503.71	-41.72	1237.09	0.00	0.00	0.00	-1646.87	69.16	1533.09	-3462.90	5.81	1636.66	-3475.12	253.76	1625.22	-3404.21	128.75	1602.05	-189.92	1276.89	71.33	400.86	1270.88	72.83	-184.76
1.62000	-3202.74	137.63	3.35	-3269.20	140.05	-6.66	-3380.54	110.92	-8.17	-3417.09	93.54	49.29	-3551.85	-88.83	25.16	-3621.17	-41.33	12.82	-3344.56	293.76	-8.01	-3459.21	145.71	-115.04	-3503.71	-41.72	1237.09	0.00	0.00	0.00	-1646.87	69.16	1533.09	-3462.90	5.81	1636.66	-3476.30	255.14	1625.23	-3389.79	129.69	1602.65	-186.60	1275.94	71.99	409.50	1270.20	72.48	-184.38
1.63000	-3202.74	137.63	3.35	-3269.20	140.05	-6.66	-3365.34	111.72	-7.27	-3417.51	93.14	49.49	-3551.85	-88.83	25.16	-3621.17	-41.33	12.82	-3307.73	293.08	-2.39	-3463.47	144.72	-116.47	-3503.71	-41.72	1237.09	0.00	0.00	0.00	-1646.87	69.16	1533.09	-3462.90	5.81	1636.66	-3477.44	256.49	1625.23	-3395.74	129.51	1603.89	-188.49	1276.40	71.37	413.11	1269.49	72.51	-184.91
1.64000	-3202.74	137.63	3.35	-3269.20	140.05	-6.66	-3347.22	110.82	-6.81	-3405.89	95.01	49.67	-3551.85	-88.83	25.16	-3621.17	-41.33	12.82	-3327.23	291.30	-5.58	-3467.72	143.73	-117.90	-3503.71	-41.72	1237.09	0.00	0.00	0.00	-1646.87	69.16	1533.09	-3462.90	5.81	1636.66	-3478.54	257.82	1625.23	-3405.42	130.20	1603.89	-190.09	1275.96	71.44	412.66	1269.01	72.53	-185.61
1.65000	-3202.74	137.63	3.35	-3269.20	140.05	-6.66	-3319.88	112.22	-5.39	-3407.12	94.93	46.13	-3551.85	-88.83	25.16	-3621.17	-41.33	12.82	-3323.12	292.46	-5.20	-3471.98	142.74	-119.33	-3503.71	-41.72	1237.09	0.00	0.00	0.00	-1646.87	69.16	1533.09	-3462.91	5.81	1636.66	-3479.59	259.12	1625.23	-3404.73	129.17	1604.64	-189.74	1276.47	70.82	411.61	1269.61	72.70	-185.38
1.66000	-3202.74	137.63	3.35	-3269.20	140.05	-6.66	-3354.08	112.71	-10.59	-3414.63	93.77	45.40	-3551.85	-88.83	25.16	-3621.17	-41.33	12.82	-3337.93	292.92	-5.21	-3476.22	141.75	-120.77	-3503.71	-41.72	1237.09	0.00	0.00	0.00	-1646.87	69.16	1533.09	-3470.19	2.95	1636.51	-3480.59	260.39	1625.22	-3403.69	130.51	1604.59	-185.11	1275.84	72.42	411.95	1270.63	72.67	-184.78
1.67000	-3202.74	137.63	3.35	-3269.20	140.05	-6.66	-3348.72	110.67	-13.27	-3434.48	93.67	40.28	-3551.85	-88.83	25.16	-3621.17	-41.33	12.82	-3372.29	289.78	-10.21	-3480.47	140.75	-122.20	-3503.71	-41.72	1237.09	0.00	0.00	0.00	-1646.87	69.16	1533.09	-3436.75	-1.18	1633.69	-3481.55	261.64	1625.21	-3396.38	130.69	1604.21	-179.80	1273.85	73.76	412.71	1270.15	73.06	-185.05
1.68000	-3202.74	137.63	3.35	-3269.20	140.05	-6.66	-3347.62	109.54	-13.33	-3357.92	92.21	51.01	-3551.85	-88.83	25.16	-3621.17	-41.33	12.82	-3351.41	293.92	-3.33	-3484.71	139.76	-123.63	-3503.71	-41.72	1237.09	0.00	0.00	0.00	-1646.87	69.16	1533.09	-3465.96	-7.10	1637.76	-3482.47	262.86	1625.19	-3399.10	130.27	1604.74	-186.85	1275.49	71.86	412.57	1269.98	73.02	-184.47
1.69000	-3202.74	137.63	3.35	-3269.20	140.05	-6.66	-3359.49	109.58	-14.54	-3404.12	91.70	43.47	-3551.85	-88.83	25.16	-3621.17	-41.33	12.82	-3353.24	293.00	-1.32	-3488.95	138.76	-125.07	-3503.71	-41.72	1237.09	0.00	0.00	0.00	-1646.87	69.16	1533.09	-3430.19	-5.52	1631.62	-3483.34	264.06	1625.17	-3402.44	130.05	1606.08	-190.03	1277.82	70.53	411.83	1270.71	72.56	-184.48
1.70000	-3202.74	137.63	3.35	-3269.20	140.05	-6.66	-3342.26	108.44	-13.45	-3423.44	91.95	40.22	-3551.85	-88.83	25.16	-3621.17	-41.33	12.82	-3345.64	292.61	4.15	-3493.18	137.76	-126.50	-3503.71	-41.72	1237.09	0.00	0.00	0.00	-1646.87	69.16	1533.09	-3423.48	-7.26	1633.59	-3484.16	265.23	1625.15	-3391.79	130.20	1606.52	-186.67	1278.74	71.25	412.03	1269.68	72.26	-184.28
1.71000	-3202.74	137.63	3.35	-3269.20	140.05	-6.66	-3327.65	110.52	-9.61	-3376.57	93.53	47.15	-3551.85	-88.83	25.16	-3621.17	-41.33	12.82	-3362.40	293.39	5.16	-3497.41	136.75	-127.94	-3503.71	-41.72	1237.09	0.00	0.00	0.00	-1646.87	69.16	1533.09	-3454.89	-13.04	1635.07	-3484.94	266.38	1625.12	-3388.63	129.39	1606.81	-184.08	1277.41	71.90	412.01	1270.22	72.65	-185.05
1.72000	-3202.74	137.63	3.35	-3269.20	140.05	-6.66	-3351.50	108.73	-13.73	-3379.82	92.04	45.80	-3551.85	-88.83	25.16	-3621.17	-41.33	12.82	-3338.87	297.57	14.76	-3501.64	135.74	-129.37	-3503.71	-41.72	1237.09	0.00	0.00	0.00	-1646.87	69.16	1533.09	-3430.91	-14.11	1634.67	-3485.68	267.50	1625.08	-3388.63	129.21	1607.79	-187.75	1278.39	71.02	412.25	1270.27	72.89	-185.19
1.73000	-3202.74	137.63	3.35	-3269.20	140.05	-6.66	-3350.17	107.54	-15.15	-3385.62	95.35	46.50	-3551.85	-88.83	25.16	-3621.17	-41.33	12.82	-3341.20	295.37	19.63	-3505.86	134.74	-130.81	-3503.71	-41.72	1237.09	0.00	0.00	0.00	-1646.87	69.16	1533.09	-3414.49	-12.71	1633.49	-3486.37	268.60	1625.05	-3377.97	129.69	1608.75	-187.15	1278.75	71.24	412.11	1270.62	72.63	-184.87
1.74000	-3202.74	137.63	3.35	-3269.20	140.05	-6.66	-3344.20	108.33	-12.90	-3413.49	92.92	40.25	-3551.85	-88.83	25.16	-3621.17	-41.33	12.82	-3323.70	297.53	29.02	-3510.07	133.73	-132.24	-3503.71	-41.72	1237.09	0.00	0.00	0.00	-1646.87	69.16	1533.09	-3416.02	-16.39	1633.11	-3487.01	269.68	1625.01	-3403.42	128.03	1611.08	-187.67	1278.27	71.25	412.17	1270.24	72.74	-185.29
1.75000	-3202.74	137.63	3.35	-3269.20	140.05	-6.66	-3360.10	107.19	-16.44	-3386.84	93.82	43.98	-3551.85	-88.83	25.16	-3621.17	-41.33	12.82	-3391.85	299.59	26.61	-3514.28	132.71	-133.68	-3503.71	-41.72	1237.09	0.00	0.00	0.00	-1646.87	69.16	1533.09	-3437.84	-17.80	1632.51	-3487.61	270.72	1624.96	-3377.83	127.61	1610.03	-187.81	1276.38	71.65	412.33	1270.19	72.84	-184.99
1.76000	-3202.74	137.63	3.35	-3269.20	140.05	-6.66	-3320.15	110.55	-10.25	-3394.08	93.32	43.04	-3551.85	-88.83	25.16	-3621.17	-41.33	12.82	-3399.48	300.44	32.06	-3518.48	131.70	-135.11	-3503.71	-41.72	1237.09	0.00	0.00	0.00	-1646.87	69.16	1533.09	-3436.89	-19.66	1633.92	-3488.17	271.75	1624.92	-3376.40	127.64	1610.80	-186.15	1275.97	72.23	411.73	1270.66	72.59	-185.59
1.77000	-3202.74	137.63	3.35	-3269.20	140.05	-6.66	-3335.53	110.04	-12.89	-3415.64	92.30	38.55	-3551.85	-88.83	25.16	-3621.17	-41.33	12.82	-3411.91	300.25	36.92	-3522.68	130.68	-136.55	-3503.71	-41.72	1237.09	0.00	0.00	0.00	-1646.87	69.16	1533.09	-3401.33	-19.55	1631.44	-3488.68	272.75	1624.86	-3388.56	126.36	1611.05	-190.78	1277.28	70.83	410.98	1270.41	71.85	-185.89
1.78000	-3202.74	137.63	3.35	-3269.20	140.05	-6.66	-3323.99	107.13	-10.70	-3374.17	92.92	44.26	-3551.85	-88.83	25.16	-3621.17	-41.33	12.82	-3412.09	298.88	46.47	-3526.86	129.66	-137.98	-3503.71	-41.72	1237.09	0.00	0.00	0.00	-1646.87	69.16	1533.09	-3427.04	-21.83	1632.48	-3489.15	273.72	1624.81	-3376.48	126.05	1610.47	-188.32	1277.92	70.99	412.51	1270.09	72.75	-185.57
1.79000	-3202.74	137.63	3.35	-3269.20	140.05	-6.66	-3326.41	107.58	-12.33	-3416.57	92.17	36.89	-3551.85	-88.83	25.16	-3621.17	-41.33	12.82	-3422.09	299.37	52.47	-3531.04	128.64	-139.41	-3503.71	-41.72	1237.09	0.00	0.00	0.00	-1646.87	69.16	1533.09	-3389.26	-22.23	1629.93	-3489.57	274.67	1624.75	-3373.71	126.89	1611.36	-186.55	1278.78	70.98	413.58	1269.78	72.59	-185.06
1.80000	-3202.74	137.63	3.35	-3269.20	140.05	-6.66	-3348.13	108.15	-16.62	-3391.26	92.16	40.65	-3551.85	-88.83	25.16	-3621.17	-41.33	12.82	-3432.04	299.84	58.40	-3535.21	127.62	-140.84	-3503.71	-41.72	1237.09	0.00	0.00	0.00	-1646.87	69.16	1533.09	-3398.20	-21.25	1629.94	-3489.95	275.60	1624.69	-3382.87	125.72	1612.07	-187.97	1276.53	71.73	413.00	1269.95	72.82	-184.90
1.81000	-3202.74	137.63	3.35	-3269.20	140.05	-6.66	-3359.96	109.93	-17.74	-3383.32	94.37	41.15	-3551.85	-88.83	25.16	-3621.17	-41.33	12.82	-3441.95	300.28	64.28	-3539.38	126.60	-142.27	-3503.71	-41.72	1237.09	0.00	0.00	0.00	-1646.87	69.16	1533.09	-3398.09	-21.31	1629.47	-3490.28	276.50	1624.62	-3395.10	125.02	1612.34	-185.79	1277.71	71.74	411.80	1270.63	72.12	-185.56
1.82000	-3202.74	137.63	3.35	-3269.20	140.05	-6.66	-3322.16	108.37	-11.89	-3414.78	92.62	35.35	-3551.85	-88.83	25.16	-3621.17	-41.33	12.82	-3451.80	300.70	70.11	-3543.53	125.57	-143.70	-3503.71	-41.72	1237.09	0.00	0.00	0.00	-1646.87	69.16	1533.09	-3426.90	-24.24	1630.57	-3490.57	277.38	1624.55	-3395.96	123.36	1612.48	-188.81	1278.00	71.16	411.70	1270.70	72.30	-184.72
1.83000	-3202.74	137.63	3.35	-3269.20	140.05	-6.66	-3319.23	108.80	-12.46	-3429.69	93.58	33.74	-3551.85	-88.83	25.16	-3621.17	-41.33	12.82	-3461.61	301.10	75.87	-3547.68	124.54	-145.13	-3503.71	-41.72	1237.09	0.00	0.00	0.00	-1646.87	69.16	1533.09	-3399.94	-23.74	1627.68	-3490.81	278.24	1624.48	-3390.07	122.97	1612.53	-186.40	1275.97	71.56	411.18	1270.29	72.56	-184.63
1.84000	-3202.74	137.63	3.35	-3269.20	140.05	-6.66	-3334.70	107.76	-13.95	-3402.09	94.37	36.37	-3551.85	-88.83	25.16	-3621.17	-41.33	12.82	-3471.37	301.47	81.58	-3551.82	123.51	-146.56	-3503.71	-41.72	1237.09	0.00	0.00	0.00	-1646.87	69.16	1533.09	-3399.51	-24.16	1627.91	-3491.01	279.07	1624.40	-3389.81	123.03	1612.77	-187.17	1277.25	71.53	407.13	1271.57	72.95	-184.26
1.85000	-3202.74	137.63	3.35	-3269.20	140.05	-6.66	-3334.05	108.44	-13.90	-3426.02	93.26	34.41	-3551.85	-88.83	25.16	-3621.17	-41.33	12.82	-3481.08	301.82	87.24	-3555.94	122.48	-147.99	-3503.71	-41.72	1237.09	0.00	0.00	0.00	-1646.87	69.16	1533.09	-3387.21	-23.49	1626.20	-3491.16	279.88	1624.32	-3394.00	121.64	1613.76	-189.18	1276.83	71.03	410.06	1271.08	72.57	-185.22
1.86000	-3202.74	137.63	3.35	-3269.20	140.05	-6.66	-3307.62	110.16	-8.71	-3393.33	93.73	38.42	-3551.85	-88.83	25.16	-3621.17	-41.33	12.82	-3490.75	302.14	92.84	-3560.06	121.45	-149.41	-3503.71	-41.72	1237.09	0.00	0.00	0.00	-1646.87	69.16	1533.09	-3371.49	-22.18	1626.02	-3491.27	280.66	1624.24	-3373.08	121.80	1613.56	-188.42	1277.24	71.16	412.35	1270.35	72.67	-184.97
1.87000	-3202.74	137.63	3.35	-3269.20	140.05	-6.66	-3338.95	108.84	-14.27	-3390.75	93.51	40.82	-3551.85	-88.83	25.16	-3621.17	-41.33	12.82	-3500.36	302.44	98.38	-3564.17	120.42	-150.84	-3503.71	-41.72	1237.09	0.00	0.00	0.00	-1646.87	69.16	1533.09	-3330.72	-21.02	1624.29	-3491.34	281.43	1624.15	-3375.01	120.94	1613.57	-188.36	1276.97	71.23	413.05	1269.40	72.66	-184.55
1.88000	-3202.74	137.63	3.35	-3269.20	140.05	-6.66	-3337.14	109.12	-15.72	-3408.73	93.95	37.47	-3551.85	-88.83	25.16	-3621.17	-41.33	12.82	-3509.92	302.72	103.87	-3568.26	119.38	-152.26	-3503.71	-41.72	1237.09	0.00	0.00	0.00	-1646.87	69.16	1533.09	-3362.44	-21.92	1624.75	-3491.36	282.17	1624.06	-3389.44	118.98	1615.99	-184.31	1273.55	73.03	412.71	1270.35	72.71	-184.92
1.89000	-3202.74	137.63	3.35	-3269.20	140.05	-6.66	-3315.41	108.93	-11.13	-3388.12	96.56	40.72	-3551.85	-88.83	25.16	-3621.17	-41.33	12.82	-3519.43	302.97	109.30	-3572.35	118.35	-153.68	-3503.71	-41.72	1237.09	0.00	0.00	0.00	-1646.87	69.16	1533.09	-3365.29	-20.99	1625.59	-3491.34	282.88	1623.97	-3365.57	117.95	1615.40	-185.93	1275.84	72.11	412.94	1270.08	72.52	-185.65
1.90000	-3202.74	137.63	3.35	-3269.20	140.05	-6.66	-3345.64	108.17	-16.88	-3410.64	96.22	34.74	-3551.85	-88.83	25.16	-3621.17	-41.33	12.82	-3528.89	303.20	114.68	-3576.42	117.31	-155.10	-3503.71	-41.72	1237.09	0.00	0.00	0.00	-1646.87	69.16	1533.09	-3368.76	-20.82	1625.72	-3491.27	283.58	1623.87	-3383.07	117.88	1617.39	-190.55	1276.54	71.16	412.12	1270.29	72.52	-185.01
1.91000	-3202.74	137.63	3.35	-3269.20	140.05	-6.66	-3320.49	108.06	-13.74	-3409.53	95.13	36.09	-3551.85	-88.83	25.16	-3621.17	-41.33	12.82	-3538.31	303.41	120.01	-3580.48	116.27	-156.51	-3503.71	-41.72	1237.09	0.00	0.00	0.00	-1646.87	69.16	1533.09	-3353.71	-20.89	1623.88	-3491.16	284.25	1623.77	-3402.46	117.82	1618.96	-189.14	1276.66	71.07	402.72	1271.13	72.54	-184.09
1.92000	-3202.74	137.63	3.35	-3269.20	140.05	-6.66	-3323.91	109.08	-14.33	-3377.08	96.88	41.49	-3551.85	-88.83	25.16	-3621.17	-41.33	12.82	-3547.67	303.60	125.28	-3584.53	115.23	-157.93	-3503.71	-41.72	1237.09	0.00	0.00	0.00	-1646.87	69.16	1533.09	-3364.63	-20.23	1624.05	-3491.01	284.90	1623.67	-3419.61	117.27	1620.07	-186.51	1277.00	71.16	409.88	1270.25	72.99	-184.84
1.93000	-3202.74	137.63	3.35	-3269.20	140.05	-6.66	-3344.70	108.30	-16.16	-3397.12	98.75	38.97	-3551.85	-88.83	25.16	-3621.17	-41.33	12.82	-3556.98	303.76	130.50	-3588.57	114.19	-159.34	-3503.71	-41.72	1237.09	0.00	0.00	0.00	-1646.87	69.16	1533.09	-3337.48	-19.06	1623.32	-3490.81	285.52	1623.57	-3386.62	117.11	1619.33	-180.45	1276.08	73.23	412.66	1269.13	72.70	-184.20
1.94000	-3202.74	137.63	3.35	-3269.20	140.05	-6.66	-3325.64	108.49	-13.46	-3352.79	98.33	44.92	-3551.85	-88.83	25.16	-3621.17	-41.33	12.82	-3566.23	303.90	135.66	-3592.59	113.15	-160.75	-3503.71	-41.72	1237.09	0.00	0.00	0.00	-1646.87	69.16	1533.09	-3329.14	-16.32	1622.87	-3490.56	286.13	1623.46	-3399.35	116.51	1620.05	-187.37	1278.28	70.89	412.14	1270.03	72.69	-184.01
1.95000	-3202.74	137.63	3.35	-3269.20	140.05	-6.66	-3375.89	106.11	-22.62	-3375.59	97.07	41.09	-3551.85	-88.83	25.16	-3621.17	-41.33	12.82	-3575.44	304.02	140.77	-3596.60	112.10	-162.16	-3503.71	-41.72	1237.09	0.00	0.00	0.00	-1646.87	69.16	1533.09	-3317.87	-15.56	1621.46	-3490.27	286.71	1623.35	-3392.44	116.46	1619.85	-189.06	1278.37	70.71	412.24	1270.22	72.31	-183.98
1.96000	-3202.74	137.63	3.35	-3269.20	140.05	-6.66	-3367.44	108.71	-19.12	-3386.86	98.91	39.76	-3551.85	-88.83	25.16	-3621.17	-41.33	12.82	-3584.60	304.12	145.82	-3600.59	111.06	-163.56	-3503.71	-41.72	1237.09	0.00	0.00	0.00	-1646.87	69.16	1533.09	-3338.13	-14.84	1621.49	-3489.94	287.27	1623.23	-3400.12	115.89	1620.27	-187.81	1277.36	71.26	412.32	1270.17	72.62	-184.39
1.97000	-3202.74	137.63	3.35	-3269.20	140.05	-6.66	-3335.06	111.58	-14.16	-3369.41	98.65	42.44	-3551.85	-88.83	25.16	-3621.17	-41.33	12.82	-3593.70	304.20	150.82	-3604.58	110.01	-164.96	-3503.71	-41.72	1237.09	0.00	0.00	0.00	-1646.87	69.16	1533.09	-3342.29	-13.84	1622.35	-3489.57	287.81	1623.12	-3388.06	113.76	1619.72	-190.71	1277.42	70.56	412.25	1270.40	72.24	-184.15
1.98000	-3202.74	137.63	3.35	-3269.20	140.05	-6.66	-3333.63	109.14	-16.25	-3367.19	99.50	43.06	-3551.85	-88.83	25.16	-3621.17	-41.33	12.82	-3602.75	304.25	155.77	-3608.54	108.96	-166.36	-3503.71	-41.72	1237.09	0.00	0.00	0.00	-1646.87	69.16	1533.09	-3305.31	-10.74	1620.71	-3489.15	288.33	1623.00	-3403.68	113.60	1619.28	-185.42	1275.59	72.21	411.38	1270.99	72.20	-184.99
1.99000	-3202.74	137.63	3.35	-3269.20	140.05	-6.66	-3338.09	108.99	-15.29	-3376.42	97.67	40.18	-3551.85	-88.83	25.16	-3621.17	-41.33	12.82	-3611.74	304.28	160.67	-3612.50	107.92	-167.76	-3503.71	-41.72	1237.09	0.00	0.00	0.00	-1646.87	69.16	1533.09	-3322.94	-8.31	1620.31	-3488.69	288.82	1622.87	-3396.88	112.97	1620.13	-185.35	1276.38	72.37	412.19	1270.32	72.77	-185.36
2.00000	-3202.74	137.63	3.35	-3269.20	140.05	-6.66	-3348.65	109.77	-17.19	-3359.20	99.07	42.84	-3551.85	-88.83	25.16	-3621.17	-41.33	12.82	-3620.69	304.29	165.51	-3616.43	106.87	-169.16	-3503.71	-41.72	1237.09	0.00	0.00	0.00	-1646.87	69.16	1533.09	-3320.07	-7.20	1620.23	-3488.18	289.30	1622.75	-3383.18	113.41	1619.64	-189.94	1277.00	71.25	412.51	1270.15	72.89	-184.57
2.01000	-3202.74	137.63	3.35	-3269.20	140.05	-6.66	-3364.00	110.07	-18.68	-3398.82	100.31	38.15	-3551.85	-88.83	25.16	-3621.17	-41.33	12.82	-3629.58	304.28	170.31	-3620.36	105.82	-170.55	-3503.71	-41.72	1237.09	0.00	0.00	0.00	-1646.87	69.16	1533.09	-3314.96	-5.70	1618.76	-3487.63	289.75	1622.62	-3411.64	114.07	1619.55	-190.64	1276.14	71.05	412.29	1270.40	72.71	-184.91
2.02000	-3202.74	137.63	3.35	-3269.20	140.05	-6.66	-3352.71	107.76	-17.72	-3407.62	101.00	35.73	-3551.85	-88.83	25.16	-3621.17	-41.33	12.82	-3638.42	304.25	175.05	-3624.26	104.77	-171.94	-3503.71	-41.72	1237.09	0.00	0.00	0.00	-1646.87	69.16	1533.09	-3317.75	-3.61	1618.41	-3487.03	290.18	1622.49	-3414.48	113.78	1619.51	-182.22	1277.76	72.14	412.03	1270.46	72.67	-184.49
2.03000	-3202.74	137.63	3.35	-3269.20	140.05	-6.66	-3333.92	109.23	-14.13	-3391.54	100.40	39.09	-3551.85	-88.83	25.16	-3621.17	-41.33	12.82	-3647.20	304.20	179.73	-3628.15	103.72	-173.32	-3503.71	-41.72	1237.09	0.00	0.00	0.00	-1646.87	69.16	1533.09	-3328.57	-1.63	1618.51	-3486.39	290.59	1622.36	-3417.24	113.49	1619.49	-183.61	1276.13	72.60	411.70	1270.02	72.69	-184.02
2.04000	-3202.74	137.63	3.35	-3269.20	140.05	-6.66	-3319.09	111.67	-12.60	-3393.46	101.14	38.34	-3551.85	-88.83	25.16	-3621.17	-41.33	12.82	-3655.93	304.13	184.37	-3632.02	102.67	-174.71	-3503.71	-41.72	1237.09	0.00	0.00	0.00	-1646.87	69.16	1533.09	-3323.78	0.04	1616.90	-3485.71	290.98	1622.22	-3419.92	113.20	1619.49	-188.33	1276.72	71.58	410.97	1270.41	71.84	-185.24
2.05000	-3202.74	137.63	3.35	-3269.20	140.05	-6.66	-3337.62	109.76	-14.79	-3415.12	102.55	34.77	-3551.85	-88.83	25.16	-3621.17	-41.33	12.82	-3664.60	304.03	188.96	-3635.88	101.61	-176.08	-3503.71	-41.72	1237.09	0.00	0.00	0.00	-1646.87	69.16	1533.09	-3331.26	1.75	1616.70	-3484.99	291.35	1622.09	-3422.52	112.91	1619.49	-189.66	1277.45	70.80	411.96	1270.37	71.91	-184.86
2.06000	-3202.74	137.63	3.35	-3269.20	140.05	-6.66	-3336.97	111.05	-15.03	-3398.94	103.22	39.17	-3551.85	-88.83	25.16	-3621.19	-41.34	12.81	-3673.22	303.92	193.49	-3639.72	100.56	-177.46	-3503.71	-41.72	1237.09	0.00	0.00	0.00	-1646.87	69.16	1533.09	-3321.67	3.23	1614.22	-3484.22	291.70	1621.95	-3425.04	112.61	1619.50	-189.41	1278.06	70.89	413.09	1269.97	72.82	-185.25
2.07000	-3202.74	137.63	3.35	-3269.20	140.05	-6.66	-3338.87	109.74	-14.86	-3379.14	101.08	40.81	-3551.85	-88.83	25.16	-3644.58	-51.01	6.32	-3681.79	303.78	197.97	-3643.54	99.51	-178.83	-3503.71	-41.72	1237.09	0.00	0.00	0.00	-1646.87	69.16	1533.09	-3340.21	4.53	1614.88	-3483.40	292.03	1621.80	-3427.48	112.32	1619.53	-189.53	1276.68	71.16	412.68	1270.04	72.38	-184.46
2.08000	-3202.74	137.63	3.35	-3269.20	140.05	-6.66	-3332.68	111.21	-15.32	-3390.33	102.14	39.89	-3551.87	-88.83	25.15	-3648.56	-59.76	3.84	-3690.30	303.63	202.40	-3647.34	98.45	-180.20	-3503.71	-41.72	1237.09	0.00	0.00	0.00	-1646.87	69.16	1533.09	-3328.56	7.61	1612.73	-3482.55	292.34	1621.66	-3429.84	112.01	1619.56	-191.66	1279.33	70.38	412.67	1270.67	72.40	-185.32
2.09000	-3202.74	137.63	3.35	-3269.20	140.05	-6.66	-3347.34	110.77	-16.52	-3389.00	103.82	39.47	-3565.89	-90.03	22.85	-3625.89	-62.00	5.39	-3698.75	303.45	206.79	-3651.12	97.40	-181.56	-3503.71	-41.72	1237.09	0.00	0.00	0.00	-1646.87	69.16	1533.09	-3325.99	9.59	1609.80	-3481.65	292.63	1621.51	-3432.12	111.71	1619.61	-188.26	1278.03	71.14	406.48	1270.41	73.38	-185.41
2.10000	-3202.74	137.63	3.35	-3269.20	140.05	-6.66	-3337.93	108.90	-14.29	-3390.03	102.86	39.16	-3593.14	-93.22	17.53	-3623.87	-63.31	7.63	-3707.15	303.25	211.12	-3654.89	96.34	-182.92	-3503.71	-41.72	1237.09	0.00	0.00	0.00	-1646.87	69.16	1533.09	-3293.74	14.11	1607.90	-3480.70	292.89	1621.36	-3434.32	111.41	1619.66	-184.97	1275.45	72.27	410.13	1269.99	73.08	-185.64
2.11000	-3202.74	137.63	3.35	-3269.20	140.05	-6.66	-3343.46	108.74	-16.10	-3356.53	103.82	45.49	-3611.40	-97.76	11.60	-3540.62	-67.10	18.65	-3715.49	303.04	215.40	-3658.64	95.29	-184.28	-3503.71	-41.72	1237.09	0.00	0.00	0.00	-1646.87	69.16	1533.09	-3321.27	13.69	1608.26	-3479.72	293.14	1621.21	-3436.45	111.10	1619.73	-184.83	1275.71	72.30	412.22	1270.56	72.77	-184.59
2.12000	-3202.74	137.63	3.35	-3269.20	140.05	-6.66	-3320.71	110.98	-11.11	-3337.07	106.64	49.50	-3598.56	-103.04	7.45	-3567.60	-68.08	14.04	-3723.77	302.80	219.63	-3662.36	94.23	-185.63	-3503.71	-41.72	1237.09	0.00	0.00	0.00	-1646.87	69.16	1533.09	-3308.90	14.08	1605.61	-3478.69	293.37	1621.06	-3438.49	110.79	1619.81	-187.36	1277.34	71.51	411.82	1270.39	72.72	-184.39
2.13000	-3202.74	137.63	3.35	-3269.20	140.05	-6.66	-3355.01	111.35	-15.78	-3403.78	105.83	38.00	-3580.68	-105.76	6.22	-3576.91	-70.77	12.79	-3732.00	302.55	223.81	-3666.07	93.18	-186.98	-3503.71	-41.72	1237.09	0.00	0.00	0.00	-1646.87	69.16	1533.09	-3278.28	16.13	1604.56	-3477.61	293.58	1620.90	-3440.46	110.47	1619.90	-184.35	1276.78	72.47	411.95	1270.63	72.68	-185.90
2.14000	-3202.74	137.63	3.35	-3269.20	140.05	-6.66	-3349.53	109.97	-15.53	-3350.46	108.56	46.21	-3579.40	-110.11	2.06	-3567.69	-73.92	13.59	-3740.17	302.27	227.94	-3669.75	92.12	-188.33	-3503.71	-41.72	1237.09	0.00	0.00	0.00	-1646.87	69.16	1533.09	-3318.14	20.80	1604.26	-3476.49	293.77	1620.74	-3442.34	110.16	1620.00	-186.13	1275.88	72.11	411.61	1270.30	72.71	-185.50
2.15000	-3202.74	137.63	3.35	-3269.20	140.05	-6.66	-3364.92	110.30	-17.92	-3364.30	106.63	45.15	-3578.33	-114.20	-1.88	-3559.12	-76.61	14.27	-3748.29	301.98	232.03	-3673.42	91.07	-189.67	-3503.71	-41.72	1237.09	0.00	0.00	0.00	-1646.87	69.16	1533.09	-3324.45	20.59	1603.01	-3475.33	293.93	1620.58	-3444.15	109.84	1620.11	-186.45	1275.14	72.12	400.56	1271.24	71.83	-185.08
2.16000	-3202.74	137.63	3.35	-3269.20	140.05	-6.66	-3330.20	111.32	-12.45	-3401.90	107.53	38.85	-3577.47	-118.04	-5.61	-3551.19	-78.88	14.84	-3756.35	301.67	236.06	-3677.06	90.01	-191.00	-3503.71	-41.72	1237.09	0.00	0.00	0.00	-1646.87	69.16	1533.09	-3299.33	23.46	1600.48	-3474.13	294.08	1620.42	-3445.89	109.52	1620.23	-179.34	1274.82	73.60	408.70	1270.41	72.18	-185.46
2.17000	-3202.74	137.63	3.35	-3269.20	140.05	-6.66	-3341.62	111.57	-13.01	-3381.69	106.05	42.04	-3576.81	-121.64	-9.12	-3543.89	-80.74	15.31	-3764.34	301.34	240.05	-3680.69	88.95	-192.33	-3503.71	-41.72	1237.09	0.00	0.00	0.00	-1646.87	69.16	1533.09	-3332.39	25.51	1600.16	-3472.88	294.21	1620.26	-3447.54	109.20	1620.35	-185.44	1277.27	71.97	412.42	1269.60	72.35	-184.38
2.18000	-3202.74	137.63	3.35	-3269.20	140.05	-6.66	-3378.73	111.88	-18.26	-3324.64	107.97	51.02	-3576.35	-125.00	-12.43	-3537.21	-82.23	15.68	-3772.29	300.99	243.98	-3684.29	87.90	-193.66	-3503.71	-41.72	1237.09	0.00	0.00	0.00	-1646.87	69.16	1533.09	-3338.78	27.13	1599.21	-3471.59	294.33	1620.09	-3449.12	108.87	1620.49	-186.82	1277.43	71.21	412.91	1269.72	72.41	-185.04
2.19000	-3202.74	137.63	3.35	-3269.20	140.05	-6.66	-3357.51	109.98	-14.69	-3367.82	109.66	43.64	-3576.07	-128.12	-15.54	-3531.14	-83.35	15.94	-3780.17	300.62	247.87	-3687.87	86.84	-194.98	-3503.71	-41.72	1237.09	0.00	0.00	0.00	-1646.87	69.16	1533.09	-3334.63	27.31	1598.17	-3470.26	294.42	1619.93	-3450.62	108.55	1620.64	-191.85	1279.36	69.85	412.04	1270.18	72.64	-184.28
2.20000	-3202.74	137.63	3.35	-3269.20	140.05	-6.66	-3376.52	110.93	-17.12	-3387.93	109.62	42.04	-3575.98	-131.02	-18.45	-3525.66	-84.15	16.11	-3787.99	300.23	251.71	-3691.42	85.79	-196.29	-3503.71	-41.72	1237.09	0.00	0.00	0.00	-1646.87	69.16	1533.09	-3350.40	30.97	1597.53	-3468.88	294.49	1619.76	-3452.04	108.22	1620.80	-190.33	1276.26	71.38	400.52	1270.16	72.34	-184.61
2.21000	-3202.74	137.63	3.35	-3269.20	140.05	-6.66	-3379.55	110.50	-16.07	-3384.67	108.58	42.87	-3576.05	-133.70	-21.16	-3520.76	-84.64	16.18	-3795.76	299.82	255.50	-3694.96	84.73	-197.61	-3503.71	-41.72	1237.09	0.00	0.00	0.00	-1646.87	69.16	1533.09	-3353.51	34.43	1596.04	-3467.46	294.55	1619.59	-3453.39	107.89	1620.97	-184.92	1274.57	72.90	409.10	1270.15	72.87	-184.55
2.22000	-3202.74	137.63	3.35	-3269.20	140.05	-6.66	-3378.64	110.51	-14.89	-3382.90	111.07	42.88	-3576.30	-136.17	-23.69	-3516.44	-84.84	16.15	-3803.46	299.40	259.25	-3698.47	83.67	-198.91	-3503.66	-41.72	1237.09	0.00	0.00	0.00	-1646.87	69.16	1533.09	-3349.99	34.02	1594.35	-3466.00	294.59	1619.41	-3454.66	107.56	1621.14	-186.14	1274.89	72.23	412.19	1270.17	72.94	-185.60
2.23000	-3202.74	137.63	3.35	-3269.20	140.05	-6.66	-3360.16	112.42	-13.13	-3397.32	107.43	42.69	-3576.70	-138.42	-26.03	-3512.68	-84.78	16.04	-3811.11	298.96	262.95	-3701.95	82.62	-200.21	-3451.14	-37.52	1238.21	0.00	0.00	0.00	-1646.87	69.16	1533.09	-3344.47	35.34	1593.11	-3464.50	294.60	1619.24	-3455.85	107.23	1621.33	-182.51	1274.54	72.66	412.08	1270.76	72.60	-184.97
2.24000	-3202.74	137.63	3.35	-3269.20	140.05	-6.66	-3355.16	115.55	-11.78	-3397.14	112.17	43.94	-3577.25	-140.47	-28.19	-3509.48	-84.49	15.84	-3818.69	298.50	266.60	-3705.41	81.56	-201.51	-3449.77	-37.04	1236.83	0.00	0.00	0.00	-1646.87	69.16	1533.09	-3354.08	37.11	1592.70	-3462.95	294.60	1619.07	-3456.97	106.89	1621.53	-187.20	1276.52	71.74	403.66	1271.15	72.76	-185.26
2.25000	-3202.74	137.63	3.35	-3269.20	140.05	-6.66	-3366.43	114.75	-15.07	-3401.84	110.94	43.78	-3577.95	-142.32	-30.17	-3506.81	-83.98	15.55	-3826.22	298.02	270.20	-3708.85	80.51	-202.80	-3499.55	-34.95	1237.11	0.00	0.00	0.00	-1646.87	69.16	1533.09	-3364.33	40.07	1591.25	-3461.36	294.59	1618.89	-3458.01	106.56	1621.73	-186.45	1278.13	71.50	409.54	1269.77	72.64	-184.38
2.26000	-3202.74	137.63	3.35	-3269.20	140.05	-6.66	-3394.80	115.99	-19.08	-3373.68	112.77	49.77	-3578.78	-143.98	-31.99	-3504.68	-83.29	15.18	-3833.69	297.52	273.76	-3712.27	79.45	-204.08	-3491.61	-35.19	1237.63	0.00	0.00	0.00	-1646.87	69.16	1533.09	-3359.74	40.07	1589.14	-3459.72	294.55	1618.71	-3458.98	106.22	1621.94	-186.55	1279.55	71.03	412.36	1270.39	72.62	-184.46
2.27000	-3202.74	137.63	3.35	-3269.20	140.05	-6.66	-3389.86	117.55	-18.12	-3385.01	114.47	49.74	-3579.74	-145.45	-33.64	-3503.06	-82.43	14.73	-3841.09	297.01	277.27	-3715.65	78.40	-205.36	-3438.24	-33.97	1236.40	0.00	0.00	0.00	-1646.87	69.16	1533.09	-3381.91	40.58	1589.08	-3458.04	294.50	1618.53	-3459.87	105.88	1622.17	-187.34	1277.61	71.35	411.41	1270.91	72.58	-185.00
2.28000	-3202.74	137.63	3.35	-3269.20	140.05	-6.66	-3371.96	118.36	-15.74	-3430.15	115.24	43.58	-3580.83	-146.74	-35.13	-3501.96	-81.43	14.20	-3848.44	296.48	280.73	-3719.02	77.34	-206.63	-3460.58	-33.38	1236.37	0.00	0.00	0.00	-1646.87	69.16	1533.09	-3353.24	43.78	1586.70	-3456.32	294.43	1618.35	-3460.69	105.54	1622.40	-187.14	1275.31	71.88	412.32	1270.29	72.86	-185.17
2.29000	-3202.74	137.63	3.35	-3269.20	140.05	-6.66	-3391.04	121.97	-18.18	-3399.76	116.86	49.73	-3582.03	-147.85	-36.46	-3501.35	-80.31	13.59	-3855.72	295.93	284.15	-3722.35	76.29	-207.90	-3487.98	-31.49	1234.84	0.00	0.00	0.00	-1646.87	69.16	1533.09	-3371.84	41.00	1585.81	-3454.56	294.34	1618.17	-3461.43	105.20	1622.64	-185.27	1275.54	72.32	405.58	1269.48	73.54	-185.13
2.30000	-3202.74	137.63	3.35	-3269.20	140.05	-6.66	-3364.80	120.05	-13.01	-3424.77	117.88	49.18	-3583.34	-148.79	-37.64	-3501.23	-79.10	12.91	-3862.94	295.36	287.52	-3725.66	75.24	-209.16	-3434.70	-25.94	1235.08	0.00	0.00	0.00	-1646.87	69.16	1533.09	-3358.39	43.87	1584.50	-3452.76	294.23	1617.98	-3462.09	104.86	1622.89	-186.44	1276.91	71.88	409.30	1269.76	72.83	-185.38
2.31000	-3202.74	137.63	3.35	-3269.20	140.05	-6.66	-3376.70	122.97	-16.28	-3393.84	118.18	55.05	-3584.75	-149.57	-38.67	-3501.58	-77.82	12.16	-3870.10	294.78	290.85	-3728.95	74.19	-210.42	-3473.04	-28.18	1235.08	0.00	0.00	0.00	-1646.87	69.16	1533.09	-3370.31	44.67	1585.33	-3450.91	294.11	1617.80	-3462.68	104.52	1623.14	-188.39	1277.26	71.31	411.40	1270.44	72.49	-184.87
2.32000	-3202.74	137.63	3.35	-3269.20	140.05	-6.66	-3388.05	120.29	-13.14	-3422.86	117.75	53.24	-3586.25	-150.19	-39.56	-3502.40	-76.50	11.34	-3877.20	294.18	294.13	-3732.21	73.13	-211.67	-3496.75	-29.31	1236.86	0.00	0.00	0.00	-1646.87	69.16	1533.09	-3374.22	45.80	1585.09	-3449.02	293.97	1617.61	-3463.20	104.17	1623.41	-188.21	1276.03	71.65	411.39	1270.72	72.50	-184.15
2.33000	-3202.74	137.63	3.35	-3269.20	140.05	-6.66	-3412.59	120.98	-15.01	-3430.22	118.46	54.44	-3587.84	-150.65	-40.31	-3503.68	-75.15	10.46	-3884.24	293.56	297.36	-3735.44	72.08	-212.91	-3485.18	-28.08	1236.70	0.00	0.00	0.00	-1646.87	69.16	1533.09	-3393.11	47.02	1585.91	-3447.08	293.81	1617.42	-3463.64	103.83	1623.68	-188.16	1277.26	71.65	411.69	1271.04	72.32	-185.63
2.34000	-3202.74	137.63	3.35	-3269.20	140.05	-6.66	-3392.87	125.06	-10.27	-3429.45	119.47	54.13	-3589.51	-150.97	-40.93	-3505.39	-73.81	9.52	-3891.21	292.93	300.55	-3738.64	71.03	-214.15	-3470.98	-27.99	1235.84	0.00	0.00	0.00	-1646.87	69.16	1533.09	-3377.61	48.12	1584.36	-3445.11	293.63	1617.24	-3464.01	103.48	1623.96	-184.53	1275.73	72.48	411.49	1270.01	72.04	-185.26
2.35000	-3202.74	137.63	3.35	-3269.20	140.05	-6.66	-3423.81	123.34	-13.15	-3417.68	118.41	61.47	-3591.26	-151.15	-41.42	-3507.54	-72.49	8.51	-3898.12	292.28	303.70	-3741.81	69.98	-215.38	-3500.71	-24.20	1236.36	0.00	0.00	0.00	-1646.87	69.16	1533.09	-3384.99	48.37	1584.95	-3443.09	293.44	1617.05	-3464.31	103.13	1624.25	-187.90	1275.31	71.91	404.78	1268.19	73.39	-185.17
2.36000	-3202.74	137.63	3.35	-3269.20	140.05	-6.66	-3417.63	124.93	-10.10	-3415.89	119.30	63.63	-3593.07	-151.18	-41.78	-3510.11	-71.23	7.45	-3904.97	291.62	306.80	-3744.96	68.93	-216.60	-3484.94	-23.08	1238.18	0.00	0.00	0.00	-1646.87	69.16	1533.09	-3391.34	49.77	1584.39	-3441.03	293.23	1616.86	-3464.53	102.78	1624.55	-184.61	1273.90	73.06	400.12	1270.91	72.47	-184.59
2.37000	-3202.74	137.63	3.35	-3269.20	140.05	-6.66	-3415.27	124.71	-8.69	-3416.89	119.77	65.93	-3594.93	-151.09	-42.02	-3513.09	-70.04	6.33	-3911.75	290.94	309.86	-3748.08	67.89	-217.82	-3503.47	-22.85	1237.29	0.00	0.00	0.00	-1646.87	69.16	1533.09	-3356.69	51.66	1585.13	-3438.93	293.01	1616.66	-3464.68	102.43	1624.86	-184.88	1276.17	72.28	408.59	1270.07	72.60	-184.71
2.38000	-3202.74	137.63	3.35	-3269.20	140.05	-6.66	-3412.74	127.12	-6.53	-3417.83	120.26	68.22	-3596.85	-150.87	-42.15	-3516.47	-68.94	5.15	-3918.47	290.24	312.87	-3751.16	66.84	-219.03	-3484.85	-21.43	1237.16	0.00	0.00	0.00	-1646.87	69.16	1533.09	-3370.23	51.92	1584.89	-3436.78	292.77	1616.47	-3464.75	102.08	1625.17	-185.09	1278.58	71.41	411.82	1269.30	72.80	-184.70
2.39000	-3202.74	137.63	3.35	-3269.20	140.05	-6.66	-3421.36	125.56	-9.20	-3418.71	120.77	70.48	-3598.81	-150.53	-42.16	-3520.24	-67.97	3.93	-3925.13	289.53	315.84	-3754.22	65.79	-220.23	-3507.28	-20.05	1236.89	0.00	0.00	0.00	-1646.87	69.16	1533.09	-3389.72	51.64	1586.92	-3434.59	292.51	1616.28	-3464.75	101.73	1625.49	-186.08	1277.32	71.51	411.76	1270.23	72.65	-185.17
2.40000	-3202.74	137.63	3.35	-3269.20	140.05	-6.66	-3402.23	129.03	-7.91	-3419.53	121.29	72.72	-3600.81	-150.08	-42.07	-3524.39	-67.14	2.66	-3931.72	288.80	318.76	-3757.25	64.75	-221.43	-3471.14	-20.43	1236.87	0.00	0.00	0.00	-1646.87	69.16	1533.09	-3392.10	54.22	1587.36	-3432.36	292.23	1616.08	-3464.68	101.38	1625.82	-187.25	1276.18	71.67	412.35	1270.56	72.70	-185.38
2.41000	-3202.74	137.63	3.35	-3269.20	140.05	-6.66	-3378.73	132.16	-2.09	-3420.30	121.82	74.94	-3602.83	-149.52	-41.88	-3528.90	-66.49	1.35	-3938.25	288.05	321.65	-3760.25	63.70	-222.62	-3471.85	-19.59	1236.71	0.00	0.00	0.00	-1646.87	69.16	1533.09	-3407.92	55.55	1586.59	-3430.09	291.95	1615.89	-3464.54	101.03	1626.16	-189.17	1276.07	71.48	411.89	1270.77	72.61	-184.84
2.42000	-3202.74	137.63	3.35	-3269.20	140.05	-6.66	-3393.80	131.38	-4.54	-3421.00	122.37	77.13	-3604.88	-148.86	-41.59	-3533.77	-66.03	-0.01	-3944.71	287.29	324.49	-3763.22	62.66	-223.80	-3469.41	-18.39	1236.85	0.00	0.00	0.00	-1646.87	69.16	1533.09	-3381.32	58.32	1586.80	-3427.77	291.64	1615.69	-3464.32	100.68	1626.50	-187.17	1275.75	72.49	411.98	1270.11	72.83	-184.57
2.43000	-3202.74	137.63	3.35	-3269.20	140.05	-6.66	-3391.25	132.60	-3.54	-3421.64	122.93	79.30	-3606.94	-148.10	-41.21	-3538.99	-65.78	-1.41	-3951.11	286.52	327.28	-3766.15	61.62	-224.97	-3471.66	-17.74	1236.41	0.00	0.00	0.00	-1646.87	69.16	1533.09	-3379.97	59.10	1586.41	-3425.42	291.32	1615.50	-3464.04	100.33	1626.85	-188.21	1275.53	71.93	411.79	1269.64	72.90	-185.02
2.44000	-3202.74	137.63	3.35	-3269.20	140.05	-6.66	-3388.70	133.82	-2.54	-3422.23	123.51	81.45	-3609.01	-147.24	-40.74	-3544.54	-65.78	-2.85	-3957.44	285.73	330.03	-3769.06	60.58	-226.14	-3466.31	-17.62	1237.16	0.00	0.00	0.00	-1646.87	69.16	1533.09	-3394.18	59.21	1585.74	-3423.02	290.98	1615.30	-3463.68	99.97	1627.21	-187.45	1277.62	71.68	412.21	1269.62	72.91	-185.17
2.45000	-3202.74	137.63	3.35	-3269.20	140.05	-6.66	-3386.13	135.04	-1.55	-3422.75	124.10	83.58	-3611.09	-146.30	-40.18	-3557.20	-66.17	-6.74	-3963.71	284.92	332.74	-3771.93	59.54	-227.30	-3467.03	-16.25	1237.27	0.00	0.00	0.00	-1646.87	69.16	1533.09	-3413.19	60.84	1586.50	-3420.57	290.63	1615.10	-3463.24	99.62	1627.58	-185.46	1275.91	71.88	411.95	1270.21	72.72	-184.81
2.46000	-3202.74	137.63	3.35	-3269.20	140.05	-6.66	-3383.55	136.27	-0.56	-3423.22	124.70	85.69	-3613.15	-145.28	-39.55	-3576.30	-67.37	-11.03	-3969.91	284.10	335.41	-3774.77	58.50	-228.45	-3466.03	-12.66	1235.34	0.00	0.00	0.00	-1646.87	69.16	1533.09	-3365.03	61.86	1584.70	-3418.09	290.26	1614.90	-3462.74	99.27	1627.95	-187.45	1276.99	71.41	405.16	1271.26	72.65	-184.87
2.47000	-3202.74	137.63	3.35	-3269.20	140.05	-6.66	-3380.96	137.50	0.41	-3423.62	125.31	87.77	-3615.20	-144.19	-38.84	-3568.69	-67.62	-9.72	-3976.04	283.27	338.04	-3777.58	57.46	-229.60	-3482.79	-13.58	1235.45	0.00	0.00	0.00	-1646.87	69.16	1533.09	-3395.08	63.95	1585.03	-3415.56	289.88	1614.71	-3462.17	98.91	1628.33	-187.25	1277.23	71.67	408.48	1271.14	72.32	-185.03
2.48000	-3202.74	137.63	3.35	-3269.20	140.05	-6.66	-3378.37	138.74	1.37	-3423.97	125.94	89.83	-3617.23	-143.03	-38.06	-3604.75	-68.02	-14.45	-3982.11	282.42	340.62	-3780.36	56.43	-230.73	-3458.92	-14.13	1234.67	0.00	0.00	0.00	-1646.87	69.16	1533.09	-3394.32	64.23	1586.29	-3413.00	289.48	1614.51	-3461.52	98.56	1628.71	-185.86	1277.20	71.76	400.48	1270.02	72.36	-184.61
2.49000	-3202.74	137.63	3.35	-3269.20	140.05	-6.66	-3375.76	139.98	2.33	-3424.25	126.58	91.87	-3619.24	-141.80	-37.22	-3576.21	-64.97	-10.53	-3988.11	281.55	343.16	-3783.10	55.39	-231.86	-3459.38	-12.58	1234.88	0.00	0.00	0.00	-1646.87	69.16	1533.09	-3337.81	68.97	1584.75	-3410.39	289.07	1614.31	-3460.81	98.20	1629.10	-188.28	1275.29	71.71	407.66	1270.61	72.44	-184.79
2.50000	-3202.74	137.63	3.35	-3269.20	140.05	-6.66	-3373.14	141.22	3.27	-3424.48	127.23	93.89	-3621.20	-140.52	-36.32	-3571.63	-66.37	-9.67	-3994.05	280.68	345.66	-3785.81	54.36	-232.98	-3466.70	-13.80	1235.99	0.00	0.00	0.00	-1646.87	69.16	1533.09	-3368.42	68.77	1585.02	-3407.73	288.64	1614.11	-3460.02	97.85	1629.50	-186.46	1275.53	72.09	410.78	1270.28	71.93	-185.14
2.51000	-3202.74	137.63	3.35	-3269.20	140.05	-6.66	-3370.51	142.47	4.21	-3424.65	127.90	95.89	-3623.13	-139.18	-35.36	-3594.38	-67.49	-13.48	-3999.91	279.78	348.12	-3788.49	53.33	-234.09	-3464.55	-12.00	1235.25	0.00	0.00	0.00	-1646.87	69.16	1533.09	-3387.66	70.82	1585.43	-3405.04	288.19	1613.91	-3459.16	97.50	1629.91	-186.55	1276.41	72.02	412.29	1270.35	72.57	-184.73
2.52000	-3202.74	137.63	3.35	-3269.20	140.05	-6.66	-3367.87	143.72	5.14	-3424.75	128.57	97.86	-3625.00	-137.79	-34.35	-3572.31	-66.48	-10.31	-4005.71	278.88	350.54	-3791.13	52.30	-235.20	-3460.43	-13.03	1234.23	0.00	0.00	0.00	-1646.87	69.16	1533.09	-3394.50	73.91	1585.03	-3402.30	287.74	1613.71	-3458.24	97.14	1630.32	-183.93	1275.40	72.60	404.28	1269.93	73.31	-184.23
2.53000	-3202.74	137.63	3.35	-3269.20	140.05	-6.66	-3365.21	144.98	6.06	-3424.80	129.26	99.82	-3626.82	-136.37	-33.29	-3550.86	-64.72	-7.25	-4011.44	277.96	352.92	-3793.74	51.27	-236.30	-3439.60	-11.60	1233.09	0.00	0.00	0.00	-1646.87	69.16	1533.09	-3371.88	76.01	1585.87	-3399.53	287.27	1613.51	-3457.24	96.79	1630.74	-188.55	1278.10	70.83	402.04	1269.40	73.81	-184.12
2.54000	-3202.74	137.63	3.35	-3269.20	140.05	-6.66	-3362.55	146.24	6.97	-3424.79	129.97	101.75	-3628.57	-134.91	-32.19	-3558.56	-64.88	-7.92	-4017.11	277.02	355.26	-3796.31	50.25	-237.38	-3448.91	-9.62	1234.01	0.00	0.00	0.00	-1646.87	69.16	1533.09	-3384.96	74.96	1586.30	-3396.71	286.78	1613.30	-3456.17	96.44	1631.16	-191.04	1279.70	70.34	397.14	1270.44	72.00	-184.15
2.55000	-3202.74	137.63	3.35	-3269.20	140.05	-6.66	-3359.87	147.50	7.87	-3424.71	130.68	103.66	-3630.26	-133.42	-31.05	-3554.68	-64.58	-7.79	-4022.70	276.08	357.55	-3798.84	49.22	-238.46	-3434.51	-8.73	1233.90	0.00	0.00	0.00	-1646.87	69.16	1533.09	-3404.82	77.40	1587.11	-3393.84	286.28	1613.10	-3455.04	96.08	1631.59	-188.68	1276.86	71.46	407.42	1270.84	72.26	-184.52
2.56000	-3202.74	137.63	3.35	-3269.20	140.05	-6.66	-3357.18	148.76	8.76	-3424.58	131.40	105.55	-3631.86	-131.91	-29.88	-3575.03	-65.73	-11.05	-4028.23	275.12	359.81	-3801.35	48.20	-239.53	-3439.90	-10.23	1232.79	0.00	0.00	0.00	-1646.87	69.16	1533.09	-3332.43	82.46	1584.22	-3390.94	285.76	1612.90	-3453.83	95.73	1632.03	-188.27	1278.21	71.07	411.70	1269.92	72.23	-184.97
2.57000	-3202.74	137.63	3.35	-3269.20	140.05	-6.66	-3354.47	150.03	9.65	-3424.39	132.14	107.42	-3633.38	-130.37	-28.68	-3548.39	-65.28	-6.05	-4033.69	274.14	362.03	-3803.81	47.18	-240.59	-3468.40	-9.57	1232.71	0.00	0.00	0.00	-1646.87	69.16	1533.09	-3346.27	82.48	1586.80	-3388.00	285.24	1612.70	-3452.55	95.38	1632.47	-187.46	1277.17	71.46	411.87	1270.04	72.09	-184.71
2.58000	-3202.74	137.63	3.35	-3269.20	140.05	-6.66	-3351.75	151.30	10.53	-3424.14	132.89	109.27	-3634.81	-128.83	-27.45	-3565.78	-65.12	-8.05	-4039.08	273.16	364.20	-3806.24	46.16	-241.65	-3460.05	-8.11	1231.75	0.00	0.00	0.00	-1646.87	69.16	1533.09	-3392.05	80.65	1586.31	-3385.01	284.69	1612.50	-3451.21	95.03	1632.91	-183.43	1276.67	72.60	412.75	1269.68	72.82	-183.69
2.59000	-3202.74	137.63	3.35	-3269.20	140.05	-6.66	-3349.02	152.57	11.39	-3423.83	133.65	111.10	-3636.13	-127.27	-26.21	-3556.87	-66.24	-7.50	-4044.39	272.16	366.34	-3808.63	45.14	-242.69	-3439.65	-7.23	1233.07	0.00	0.00	0.00	-1646.87	69.16	1533.09	-3386.09	82.08	1585.15	-3381.98	284.14	1612.30	-3449.80	94.68	1633.37	-184.24	1276.29	72.35	401.97	1269.71	72.74	-183.87
2.60000	-3202.74	137.63	3.35	-3269.20	140.05	-6.66	-3346.28	153.85	12.25	-3423.46	134.42	112.90	-3637.35	-125.72	-24.95	-3577.44	-65.41	-11.24	-4049.64	271.14	368.44	-3810.98	44.13	-243.73	-3446.14	-5.96	1232.72	0.00	0.00	0.00	-1646.87	69.16	1533.09	-3386.43	84.01	1586.06	-3378.91	283.57	1612.10	-3448.32	94.33	1633.82	-185.51	1276.85	71.89	408.90	1269.37	72.61	-185.84
2.61000	-3202.74	137.63	3.35	-3269.20	140.05	-6.66	-3343.52	155.13	13.11	-3423.02	135.20	114.69	-3638.46	-124.17	-23.68	-3569.30	-64.07	-10.07	-4054.82	270.12	370.50	-3813.30	43.11	-244.75	-3470.40	-6.14	1232.32	0.00	0.00	0.00	-1646.87	69.16	1533.09	-3370.54	86.70	1587.09	-3375.80	282.99	1611.90	-3446.77	93.98	1634.29	-185.91	1276.81	72.21	412.95	1269.75	72.99	-184.93
2.62000	-3202.74	137.63	3.35	-3269.20	140.05	-6.66	-3340.74	156.41	13.95	-3422.53	135.99	116.45	-3639.44	-122.63	-22.41	-3557.40	-65.72	-7.81	-4059.93	269.08	372.52	-3815.58	42.10	-245.77	-3403.89	-1.19	1232.46	0.00	0.00	0.00	-1646.87	69.16	1533.09	-3348.43	92.51	1587.59	-3372.65	282.39	1611.70	-3445.15	93.63	1634.76	-187.32	1279.02	71.20	412.81	1269.57	72.62	-184.78
2.63000	-3202.74	137.63	3.35	-3269.20	140.05	-6.66	-3337.95	157.69	14.78	-3421.98	136.80	118.20	-3640.30	-121.10	-21.13	-3560.45	-66.45	-9.40	-4064.97	268.03	374.50	-3817.82	41.09	-246.78	-3432.24	-2.60	1232.12	0.00	0.00	0.00	-1646.87	69.16	1533.09	-3342.28	92.56	1588.24	-3369.45	281.78	1611.50	-3443.46	93.28	1635.23	-185.39	1275.82	72.59	412.88	1270.31	72.88	-185.61
2.64000	-3202.74	137.63	3.35	-3269.20	140.05	-6.66	-3335.15	158.98	15.61	-3421.37	137.61	119.92	-3641.02	-119.60	-19.86	-3552.93	-65.06	-7.29	-4069.93	266.97	376.45	-3820.02	40.08	-247.77	-3423.07	-2.69	1231.95	0.00	0.00	0.00	-1646.87	69.16	1533.09	-3341.69	93.13	1586.75	-3366.22	281.16	1611.30	-3441.71	92.94	1635.71	-184.82	1275.85	72.34	413.43	1269.53	72.83	-185.07
2.65000	-3202.74	137.63	3.35	-3269.20	140.05	-6.66	-3332.32	160.26	16.43	-3420.70	138.43	121.62	-3641.60	-118.12	-18.59	-3563.07	-65.97	-9.67	-4074.83	265.89	378.35	-3822.18	39.08	-248.76	-3424.71	-1.54	1231.73	0.00	0.00	0.00	-1646.87	69.16	1533.09	-3340.51	94.08	1587.92	-3362.94	280.52	1611.10	-3439.89	92.59	1636.19	-186.69	1279.24	71.62	413.39	1269.58	72.59	-185.67
2.66000	-3202.74	137.63	3.35	-3269.20	140.05	-6.66	-3329.49	161.55	17.24	-3419.97	139.27	123.30	-3642.02	-116.67	-17.34	-3563.94	-65.60	-8.93	-4079.65	264.81	380.22	-3824.31	38.08	-249.74	-3409.43	1.09	1231.85	0.00	0.00	0.00	-1646.87	69.16	1533.09	-3346.16	99.68	1586.43	-3359.62	279.88	1610.90	-3438.00	92.25	1636.68	-184.19	1277.40	72.20	412.87	1270.12	72.88	-185.40
2.67000	-3202.74	137.63	3.35	-3269.20	140.05	-6.66	-3326.63	162.85	18.04	-3419.18	140.11	124.97	-3642.29	-115.27	-16.11	-3586.46	-66.98	-13.21	-4084.41	263.71	382.05	-3826.39	37.08	-250.71	-3425.05	0.19	1231.74	0.00	0.00	0.00	-1646.87	69.16	1533.09	-3360.91	100.33	1587.42	-3356.26	279.22	1610.70	-3436.05	91.90	1637.18	-183.15	1276.54	72.51	413.16	1269.54	72.64	-185.13
2.68000	-3202.74	137.63	3.35	-3269.20	140.05	-6.66	-3323.76	164.14	18.83	-3418.33	140.97	126.61	-3642.40	-113.90	-14.89	-3560.86	-64.98	-9.91	-4089.09	262.60	383.84	-3828.44	36.08	-251.67	-3417.44	4.41	1230.72	0.00	0.00	0.00	-1646.87	69.16	1533.09	-3381.06	101.80	1586.88	-3352.86	278.54	1610.50	-3434.02	91.56	1637.67	-191.14	1279.48	70.21	412.58	1269.85	72.76	-184.57
2.69000	-3202.74	137.63	3.35	-3269.20	140.05	-6.66	-3320.88	165.44	19.61	-3417.41	141.83	128.23	-3642.33	-112.59	-13.71	-3561.12	-65.72	-10.40	-4093.69	261.48	385.60	-3830.44	35.08	-252.62	-3388.46	8.26	1231.62	0.00	0.00	0.00	-1646.87	69.16	1533.09	-3371.52	105.15	1586.94	-3349.42	277.86	1610.30	-3431.93	91.22	1638.18	-184.84	1278.48	71.86	401.73	1270.06	72.57	-184.72
2.70000	-3202.74	137.63	3.35	-3269.20	140.05	-6.66	-3317.97	166.73	20.39	-3416.44	142.70	129.83	-3642.09	-111.32	-12.55	-3563.70	-66.79	-10.64	-4098.23	260.34	387.31	-3832.40	34.09	-253.56	-3418.21	5.84	1231.09	0.00	0.00	0.00	-1646.87	69.16	1533.09	-3301.58	106.92	1588.28	-3345.93	277.16	1610.10	-3429.78	90.88	1638.68	-186.56	1275.61	71.93	408.34	1269.86	72.61	-185.08
2.71000	-3202.74	137.63	3.35	-3269.20	140.05	-6.66	-3315.05	168.03	21.16	-3415.41	143.59	131.41	-3641.65	-110.12	-11.43	-3561.09	-65.73	-10.61	-4102.69	259.20	389.00	-3834.32	33.10	-254.48	-3397.24	9.70	1231.67	0.00	0.00	0.00	-1646.87	69.16	1533.09	-3350.66	110.66	1588.32	-3342.41	276.45	1609.91	-3427.56	90.54	1639.20	-184.06	1277.47	72.09	412.03	1270.19	72.62	-184.56
2.72000	-3202.74	137.63	3.35	-3269.20	140.05	-6.66	-3312.11	169.33	21.92	-3414.32	144.48	132.97	-3641.03	-108.99	-10.35	-3560.82	-67.43	-9.39	-4107.08	258.05	390.64	-3836.20	32.11	-255.40	-3399.68	11.16	1230.94	0.00	0.00	0.00	-1646.87	69.16	1533.09	-3336.66	112.85	1588.05	-3338.84	275.73	1609.71	-3425.27	90.20	1639.71	-184.78	1277.03	71.91	412.32	1270.61	72.76	-184.09
2.73000	-3202.74	137.63	3.35	-3269.20	140.05	-6.66	-3309.15	170.63	22.67	-3413.17	145.38	134.52	-3640.20	-107.92	-9.31	-3581.28	-68.01	-11.97	-4111.40	256.88	392.25	-3838.04	31.12	-256.31	-3409.60	11.10	1229.18	0.00	0.00	0.00	-1646.87	69.16	1533.09	-3336.65	116.06	1588.33	-3335.24	275.00	1609.52	-3422.92	89.87	1640.23	-187.95	1275.73	71.85	412.51	1270.75	72.66	-185.24
2.74000	-3202.74	137.63	3.35	-3269.20	140.05	-6.66	-3306.18	171.94	23.42	-3411.96	146.29	136.04	-3639.17	-106.94	-8.32	-3544.58	-64.80	-7.37	-4115.64	255.70	393.82	-3839.83	30.14	-257.21	-3382.69	14.12	1229.64	0.00	0.00	0.00	-1646.87	69.16	1533.09	-3365.56	118.48	1588.10	-3331.59	274.25	1609.32	-3420.50	89.53	1640.75	-187.21	1275.28	72.35	402.45	1270.95	72.17	-184.92
2.75000	-3202.74	137.63	3.35	-3269.20	140.05	-6.66	-3303.18	173.24	24.15	-3410.69	147.21	137.54	-3637.92	-106.03	-7.39	-3563.36	-66.83	-10.46	-4119.81	254.51	395.36	-3841.59	29.16	-258.09	-3389.01	15.50	1229.68	0.00	0.00	0.00	-1646.87	69.16	1533.09	-3312.44	120.11	1587.00	-3327.90	273.49	1609.13	-3418.01	89.20	1641.28	-191.11	1277.52	71.17	409.24	1270.39	72.72	-184.33
2.76000	-3202.74	137.63	3.35	-3269.20	140.05	-6.66	-3300.17	174.55	24.88	-3409.35	148.14	139.02	-3636.46	-105.22	-6.51	-3544.96	-66.56	-7.56	-4123.90	253.32	396.86	-3843.30	28.18	-258.97	-3384.11	16.79	1229.13	0.00	0.00	0.00	-1646.87	69.16	1533.09	-3347.75	125.54	1587.34	-3324.17	272.73	1608.93	-3415.47	88.87	1641.81	-187.72	1275.87	72.17	412.04	1269.98	72.83	-184.57
2.77000	-3202.74	137.63	3.35	-3269.20	140.05	-6.66	-3297.13	175.85	25.60	-3407.96	149.07	140.49	-3634.76	-104.50	-5.70	-3551.45	-67.00	-9.09	-4127.92	252.11	398.32	-3844.96	27.20	-259.84	-3391.50	18.69	1228.85	0.00	0.00	0.00	-1646.87	69.16	1533.09	-3320.23	128.67	1586.50	-3320.40	271.95	1608.74	-3412.85	88.54	1642.35	-192.41	1277.16	70.33	412.38	1269.78	72.54	-184.70
2.78000	-3202.74	137.63	3.35	-3269.20	140.05	-6.66	-3294.08	177.16	26.31	-3406.51	150.02	141.93	-3632.82	-103.88	-4.96	-3542.51	-66.16	-7.42	-4131.87	250.89	399.75	-3846.58	26.23	-260.69	-3377.71	21.44	1228.63	0.00	0.00	0.00	-1646.87	69.16	1533.09	-3363.09	130.75	1586.17	-3316.58	271.16	1608.55	-3410.17	88.21	1642.89	-187.55	1276.61	71.70	411.76	1270.04	72.67	-185.63
2.79000	-3202.74	137.63	3.35	-3269.20	140.05	-6.66	-3291.01	178.47	27.02	-3405.00	150.97	143.36	-3630.65	-103.36	-4.28	-3567.85	-68.78	-11.76	-4135.73	249.66	401.15	-3848.16	25.26	-261.53	-3361.22	25.19	1228.80	0.00	0.00	0.00	-1646.87	69.16	1533.09	-3349.39	132.55	1587.21	-3312.73	270.36	1608.36	-3407.43	87.89	1643.43	-186.18	1275.59	72.32	411.77	1269.99	72.38	-185.77
2.80000	-3202.74	137.63	3.35	-3269.20	140.05	-6.66	-3287.91	179.78	27.71	-3403.42	151.93	144.76	-3628.22	-102.95	-3.69	-3579.42	-68.83	-13.82	-4139.53	248.42	402.51	-3849.69	24.29	-262.37	-3367.65	27.15	1229.49	0.00	0.00	0.00	-1646.87	69.16	1533.09	-3316.59	136.85	1586.37	-3308.84	269.54	1608.17	-3404.62	87.56	1643.98	-185.69	1275.63	72.20	412.83	1269.79	72.37	-184.07
2.81000	-3202.74	137.63	3.35	-3269.20	140.05	-6.66	-3284.80	181.09	28.40	-3401.79	152.90	146.15	-3625.53	-102.67	-3.17	-3569.72	-68.12	-12.73	-4143.25	247.17	403.83	-3851.18	23.33	-263.19	-3340.61	29.11	1228.30	0.00	0.00	0.00	-1646.87	69.16	1533.09	-3319.28	140.78	1586.35	-3304.90	268.72	1607.98	-3401.75	87.24	1644.53	-184.50	1275.64	72.44	411.74	1270.34	72.42	-183.71
2.82000	-3202.74	137.63	3.35	-3269.20	140.05	-6.66	-3281.66	182.39	29.08	-3400.10	153.88	147.51	-3622.58	-102.50	-2.74	-3568.55	-69.32	-12.97	-4146.89	245.91	405.12	-3852.63	22.37	-264.00	-3365.19	32.02	1227.71	0.00	0.00	0.00	-1646.87	69.16	1533.09	-3307.90	146.32	1586.93	-3300.93	267.89	1607.80	-3398.81	86.92	1645.08	-182.96	1276.20	72.73	405.71	1270.48	73.09	-185.09
2.83000	-3202.74	137.63	3.35	-3269.20	140.05	-6.66	-3278.51	183.70	29.76	-3398.34	154.86	148.86	-3619.36	-102.46	-2.40	-3551.22	-69.01	-9.89	-4150.46	244.65	406.38	-3854.02	21.41	-264.80	-3356.90	34.41	1228.50	0.00	0.00	0.00	-1646.87	69.16	1533.09	-3350.38	144.85	1588.15	-3296.91	267.04	1607.61	-3395.81	86.60	1645.63	-188.14	1277.70	71.06	410.48	1269.60	73.19	-184.78
2.84000	-3202.74	137.63	3.35	-3269.20	140.05	-6.66	-3275.33	185.01	30.42	-3396.53	155.86	150.19	-3615.86	-102.56	-2.16	-3558.95	-69.98	-10.53	-4153.94	243.37	407.60	-3855.38	20.46	-265.58	-3339.20	35.90	1228.16	0.00	0.00	0.00	-1646.87	69.16	1533.09	-3294.23	151.90	1586.40	-3292.85	266.19	1607.42	-3392.75	86.29	1646.19	-182.09	1275.09	73.35	412.21	1270.47	72.74	-184.88
2.85000	-3202.74	137.63	3.35	-3269.20	140.05	-6.66	-3272.13	186.32	31.08	-3394.66	156.86	151.50	-3612.07	-102.79	-2.01	-3590.48	-72.38	-15.58	-4157.36	242.08	408.79	-3856.68	19.50	-266.36	-3350.40	39.39	1228.28	0.00	0.00	0.00	-1646.87	69.16	1533.09	-3325.13	151.34	1586.19	-3288.76	265.32	1607.24	-3389.62	85.97	1646.75	-181.34	1275.09	73.47	411.94	1270.22	72.28	-184.87
2.86000	-3202.74	137.63	3.35	-3269.20	140.05	-6.66	-3268.91	187.63	31.73	-3392.72	157.86	152.79	-3607.99	-103.17	-1.97	-3570.90	-71.72	-13.06	-4160.69	240.79	409.95	-3857.94	18.56	-267.12	-3348.89	41.03	1228.10	0.00	0.00	0.00	-1646.87	69.16	1533.09	-3331.66	153.63	1587.02	-3284.62	264.45	1607.06	-3386.43	85.66	1647.32	-191.42	1277.90	70.61	411.85	1270.26	72.64	-185.06
2.87000	-3202.74	137.63	3.35	-3269.20	140.05	-6.66	-3265.66	188.94	32.37	-3390.73	158.87	154.06	-3603.60	-103.70	-2.04	-3578.58	-72.62	-15.28	-4163.95	239.48	411.07	-3859.15	17.61	-267.87	-3340.37	45.43	1229.00	0.00	0.00	0.00	-1646.87	69.16	1533.09	-3315.89	158.02	1588.29	-3280.44	263.56	1606.88	-3383.18	85.35	1647.88	-187.90	1277.33	71.56	404.28	1270.28	72.91	-184.19
2.88000	-3202.74	137.63	3.35	-3269.20	140.05	-6.66	-3262.39	190.25	33.01	-3388.67	159.90	155.32	-3598.91	-104.38	-2.22	-3579.95	-73.28	-15.12	-4167.13	238.17	412.16	-3860.32	16.67	-268.61	-3336.72	49.80	1229.87	0.00	0.00	0.00	-1646.87	69.16	1533.09	-3309.95	160.12	1586.01	-3276.22	262.67	1606.70	-3379.86	85.05	1648.45	-189.17	1277.79	71.35	408.41	1270.69	72.63	-184.57
2.89000	-3202.74	137.63	3.35	-3269.20	140.05	-6.66	-3259.10	191.56	33.63	-3386.56	160.92	156.55	-3593.91	-105.23	-2.52	-3581.86	-74.84	-14.71	-4170.24	236.85	413.22	-3861.43	15.73	-269.34	-3324.92	51.64	1229.37	0.00	0.00	0.00	-1646.87	69.16	1533.09	-3266.89	163.53	1585.42	-3271.96	261.76	1606.52	-3376.49	84.74	1649.02	-186.76	1277.49	71.98	411.08	1270.48	72.68	-184.28
2.90000	-3202.74	137.63	3.35	-3269.20	140.05	-6.66	-3255.79	192.87	34.25	-3384.38	161.96	157.77	-3588.54	-106.24	-2.93	-3541.41	-73.43	-9.52	-4173.26	235.52	414.24	-3862.50	14.79	-270.05	-3314.81	54.88	1230.86	0.00	0.00	0.00	-1646.87	69.16	1533.09	-3286.06	165.81	1586.87	-3267.66	260.85	1606.34	-3373.05	84.44	1649.60	-190.37	1275.72	71.25	411.20	1270.74	72.54	-184.62
2.91000	-3202.74	137.63	3.35	-3269.20	140.05	-6.66	-3252.45	194.18	34.87	-3382.14	163.00	158.97	-3546.87	-107.76	3.46	-3572.88	-75.90	-15.34	-4176.21	234.18	415.23	-3863.52	13.86	-270.76	-3318.15	56.07	1231.91	0.00	0.00	0.00	-1646.87	69.16	1533.09	-3311.51	166.44	1587.61	-3263.32	259.92	1606.17	-3369.55	84.14	1650.17	-189.95	1276.69	70.90	411.28	1270.90	72.39	-184.77
2.92000	-3202.74	137.63	3.35	-3269.20	140.05	-6.66	-3249.09	195.49	35.47	-3379.84	164.04	160.15	-3546.58	-109.01	1.66	-3566.81	-75.71	-15.42	-4179.07	232.83	416.19	-3864.49	12.93	-271.45	-3308.24	59.81	1232.17	0.00	0.00	0.00	-1646.87	69.16	1533.09	-3270.70	174.18	1589.78	-3258.94	258.99	1606.00	-3365.98	83.85	1650.75	-188.23	1277.15	71.38	403.04	1270.08	72.72	-184.03
2.93000	-3202.74	137.63	3.35	-3269.20	140.05	-6.66	-3245.70	196.80	36.07	-3377.49	165.09	161.31	-3592.06	-109.07	-7.80	-3564.12	-75.15	-15.62	-4181.86	231.48	417.12	-3865.41	12.01	-272.13	-3295.70	61.69	1233.46	0.00	0.00	0.00	-1646.87	69.16	1533.09	-3255.81	175.45	1588.00	-3254.52	258.05	1605.82	-3362.36	83.56	1651.33	-187.18	1275.46	71.73	408.37	1269.95	72.06	-184.05
2.94000	-3202.74	137.63	3.35	-3269.20	140.05	-6.66	-3242.29	198.10	36.66	-3375.07	166.15	162.46	-3587.99	-110.63	-5.82	-3564.43	-75.10	-15.30	-4184.57	230.11	418.01	-3866.28	11.08	-272.79	-3291.35	68.02	1234.59	0.00	0.00	0.00	-1646.87	69.16	1533.09	-3297.01	177.89	1592.80	-3250.05	257.10	1605.65	-3358.67	83.26	1651.92	-186.24	1275.82	71.88	410.91	1270.34	72.27	-184.08
2.95000	-3202.74	137.63	3.35	-3269.20	140.05	-6.66	-3238.85	199.41	37.24	-3372.59	167.22	163.58	-3567.03	-109.32	-3.79	-3550.47	-76.36	-13.98	-4187.20	228.74	418.88	-3867.10	10.16	-273.45	-3264.21	69.84	1235.44	0.00	0.00	0.00	-1646.87	69.16	1533.09	-3277.94	178.71	1593.05	-3245.55	256.14	1605.49	-3354.92	82.98	1652.50	-184.82	1276.79	72.10	411.92	1270.24	72.27	-183.67
2.96000	-3202.74	137.63	3.35	-3269.20	140.05	-6.66	-3235.39	200.71	37.82	-3370.05	168.29	164.69	-3561.55	-113.02	-8.19	-3546.41	-76.82	-13.86	-4189.75	227.36	419.71	-3867.88	9.25	-274.09	-3288.75	72.69	1236.83	0.00	0.00	0.00	-1646.87	69.16	1533.09	-3253.23	181.48	1594.17	-3241.01	255.17	1605.32	-3351.11	82.69	1653.09	-185.58	1277.76	71.52	406.23	1270.23	73.08	-185.07
2.97000	-3202.74	137.63	3.35	-3269.20	140.05	-6.66	-3231.90	202.02	38.39	-3367.45	169.36	165.78	-3551.98	-111.23	-2.55	-3542.48	-77.26	-13.73	-4192.22	225.98	420.51	-3868.60	8.34	-274.71	-3293.05	75.30	1236.67	0.00	0.00	0.00	-1646.87	69.16	1533.09	-3228.16	187.76	1592.69	-3236.43	254.19	1605.15	-3347.24	82.41	1653.67	-185.51	1278.39	71.43	404.91	1271.75	73.44	-185.62
2.98000	-3202.74	137.63	3.35	-3269.20	140.05	-6.66	-3228.39	203.32	38.95	-3364.79	170.44	166.85	-3523.83	-115.68	0.25	-3538.69	-77.67	-13.57	-4194.61	224.58	421.28	-3869.27	7.43	-275.33	-3278.48	76.53	1237.21	0.00	0.00	0.00	-1646.87	69.16	1533.09	-3230.07	188.23	1592.18	-3231.80	253.20	1604.99	-3343.31	82.13	1654.26	-190.84	1277.67	70.87	409.78	1271.19	72.71	-185.22
2.99000	-3202.74	137.63	3.35	-3269.20	140.05	-6.66	-3224.85	204.62	39.50	-3362.07	171.53	167.91	-3564.32	-115.88	-11.59	-3535.03	-78.06	-13.40	-4196.92	223.18	422.02	-3869.88	6.53	-275.93	-3274.23	80.20	1237.98	0.00	0.00	0.00	-1646.87	69.16	1533.09	-3212.57	188.86	1594.50	-3227.14	252.21	1604.83	-3339.32	81.86	1654.85	-186.90	1276.86	71.70	412.12	1270.13	72.84	-184.84
3.00000	-3202.74	137.63	3.35	-3269.20	140.05	-6.66	-3221.28	205.92	40.05	-3359.29	172.62	168.94	-3569.06	-115.72	-19.19	-3531.50	-78.42	-13.21	-4199.15	221.78	422.73	-3870.45	5.63	-276.52	-3273.42	81.92	1238.51	0.00	0.00	0.00	-1646.87	69.16	1533.09	-3198.41	194.96	1596.37	-3222.44	251.20	1604.67	-3335.27	81.58	1655.44	-184.97	1276.17	72.22	411.61	1270.33	72.64	-184.62
3.01000	-3202.74	137.63	3.35	-3269.20	140.05	-6.66	-3217.68	207.22	40.59	-3356.45	173.72	169.96	-3538.94	-112.64	-18.39	-3528.09	-78.77	-13.00	-4201.29	220.36	423.41	-3870.96	4.73	-277.09	-3260.34	85.47	1239.40	0.00	0.00	0.00	-1646.87	69.16	1533.09	-3225.26	194.84	1598.67	-3217.69	250.19	1604.51	-3331.16	81.31	1656.04	-184.66	1275.02	72.52	411.69	1270.27	72.10	-184.14
3.02000	-3202.74	137.63	3.35	-3269.20	140.05	-6.66	-3214.06	208.51	41.12	-3353.54	174.82	170.97	-3535.91	-109.81	-19.63	-3524.82	-79.09	-12.77	-4203.36	218.94	424.06	-3871.42	3.84	-277.65	-3268.32	85.98	1239.39	0.00	0.00	0.00	-1646.87	69.16	1533.09	-3236.85	200.04	1598.65	-3212.91	249.17	1604.36	-3326.99	81.05	1656.63	-187.04	1276.03	71.69	405.16	1271.53	72.53	-184.43
3.03000	-3202.74	137.63	3.35	-3269.20	140.05	-6.66	-3210.41	209.81	41.65	-3350.58	175.92	171.95	-3513.87	-103.66	-17.17	-3521.66	-79.38	-12.52	-4205.34	217.51	424.68	-3871.83	2.95	-278.20	-3241.82	88.84	1239.75	0.00	0.00	0.00	-1646.87	69.16	1533.09	-3188.55	201.58	1599.18	-3208.09	248.15	1604.21	-3322.76	80.79	1657.23	-185.84	1275.36	72.19	409.02	1270.34	72.30	-184.91
3.04000	-3202.74	137.63	3.35	-3269.20	140.05	-6.66	-3206.74	211.10	42.16	-3347.55	177.03	172.92	-3510.17	-96.74	-17.15	-3518.63	-79.66	-12.25	-4207.24	216.08	425.27	-3872.19	2.07	-278.74	-3242.16	91.24	1239.73	0.00	0.00	0.00	-1646.87	69.16	1533.09	-3201.07	203.71	1599.91	-3203.22	247.11	1604.06	-3318.47	80.53	1657.82	-187.04	1276.71	71.69	412.12	1270.38	72.67	-185.39
3.05000	-3202.74	137.63	3.35	-3269.20	140.05	-6.66	-3203.03	212.39	42.67	-3344.47	178.14	173.87	-3466.79	-84.98	-13.13	-3515.72	-79.91	-11.96	-4209.06	214.64	425.83	-3872.49	1.19	-279.26	-3240.26	92.14	1239.55	0.00	0.00	0.00	-1646.87	69.16	1533.09	-3192.75	202.74	1602.59	-3198.32	246.07	1603.91	-3314.12	80.27	1658.42	-183.18	1276.53	72.42	411.98	1270.59	72.71	-183.82
3.06000	-3202.74	137.63	3.35	-3269.20	140.05	-6.66	-3199.30	213.68	43.18	-3341.32	179.26	174.80	-3482.05	-78.33	-18.11	-3512.93	-80.15	-11.66	-4210.80	213.19	426.37	-3872.74	0.31	-279.77	-3239.53	93.69	1241.02	0.00	0.00	0.00	-1646.87	69.16	1533.09	-3179.42	209.53	1602.35	-3193.38	245.02	1603.76	-3309.71	80.02	1659.02	-185.08	1276.25	72.57	412.72	1270.26	72.73	-184.59
3.07000	-3202.74	137.63	3.35	-3269.20	140.05	-6.66	-3195.54	214.96	43.68	-3338.12	180.39	175.72	-3440.03	-69.43	-12.44	-3510.25	-80.36	-11.33	-4212.45	211.74	426.87	-3872.93	-0.56	-280.26	-3224.22	92.09	1242.15	0.00	0.00	0.00	-1646.87	69.16	1533.09	-3170.88	207.64	1601.17	-3188.40	243.96	1603.62	-3305.25	79.77	1659.62	-188.04	1277.90	71.01	412.89	1270.07	72.40	-184.62
3.08000	-3202.74	137.63	3.35	-3269.20	140.05	-6.66	-3191.75	216.25	44.17	-3334.85	181.51	176.61	-3419.65	-65.10	-10.17	-3507.69	-80.54	-10.99	-4214.02	210.28	427.34	-3873.07	-1.43	-280.74	-3223.49	96.25	1242.69	0.00	0.00	0.00	-1646.87	69.16	1533.09	-3211.93	208.64	1604.46	-3183.37	242.90	1603.47	-3300.72	79.52	1660.21	-187.87	1278.60	71.26	412.90	1270.12	72.68	-184.49
3.09000	-3202.74	137.63	3.35	-3269.20	140.05	-6.66	-3187.93	217.53	44.65	-3331.52	182.64	177.50	-3403.83	-58.34	-9.00	-3505.24	-80.71	-10.64	-4215.50	208.81	427.79	-3873.15	-2.29	-281.20	-3233.47	96.16	1243.16	0.00	0.00	0.00	-1646.87	69.16	1533.09	-3162.69	212.68	1604.67	-3178.31	241.82	1603.33	-3296.14	79.28	1660.81	-190.29	1278.94	70.77	409.02	1269.46	74.15	-184.77
3.10000	-3202.74	137.63	3.35	-3269.20	140.05	-6.66	-3184.07	218.81	45.13	-3328.13	183.77	178.36	-3360.67	-54.16	-3.47	-3502.90	-80.86	-10.26	-4216.91	207.34	428.21	-3873.18	-3.15	-281.65	-3194.71	98.34	1243.52	0.00	0.00	0.00	-1646.87	69.16	1533.09	-3135.05	215.66	1604.43	-3173.21	240.74	1603.20	-3291.50	79.05	1661.41	-192.60	1278.01	70.67	410.60	1270.01	72.58	-184.72
3.11000	-3202.74	137.63	3.35	-3269.20	140.05	-6.66	-3180.19	220.08	45.60	-3324.68	184.91	179.21	-3349.54	-52.67	-3.46	-3500.67	-80.98	-9.87	-4218.23	205.87	428.60	-3873.15	-4.01	-282.09	-3215.01	98.73	1243.91	0.00	0.00	0.00	-1646.87	69.16	1533.09	-3113.34	218.25	1604.83	-3168.07	239.66	1603.06	-3286.80	78.81	1662.01	-189.58	1276.85	71.26	411.07	1270.56	72.33	-184.25
3.12000	-3202.74	137.63	3.35	-3269.20	140.05	-6.66	-3176.28	221.36	46.06	-3321.17	186.05	180.04	-3347.51	-53.35	-5.80	-3498.54	-81.09	-9.46	-4219.46	204.38	428.96	-3873.06	-4.86	-282.51	-3215.29	99.23	1244.62	0.00	0.00	0.00	-1646.87	69.16	1533.09	-3108.54	216.01	1605.88	-3162.89	238.57	1602.93	-3282.04	78.58	1662.61	-188.49	1275.11	71.90	405.31	1270.21	73.22	-184.06
3.13000	-3202.74	137.63	3.35	-3269.20	140.05	-6.66	-3172.34	222.63	46.51	-3317.60	187.19	180.86	-3329.62	-50.53	-3.79	-3496.52	-81.17	-9.04	-4220.61	202.90	429.30	-3872.92	-5.70	-282.92	-3186.19	101.30	1244.06	0.00	0.00	0.00	-1646.87	69.16	1533.09	-3129.66	216.54	1607.26	-3157.66	237.47	1602.80	-3277.23	78.36	1663.21	-189.06	1276.26	71.20	409.85	1269.39	72.68	-184.67
3.14000	-3202.74	137.63	3.35	-3269.20	140.05	-6.66	-3168.37	223.90	46.96	-3313.97	188.34	181.66	-3309.04	-52.03	-4.79	-3494.60	-81.24	-8.59	-4221.67	201.41	429.60	-3872.72	-6.55	-283.31	-3168.28	101.09	1244.73	0.00	0.00	0.00	-1646.87	69.16	1533.09	-3141.61	220.43	1607.63	-3152.40	236.36	1602.67	-3272.36	78.14	1663.81	-188.84	1276.81	71.12	411.12	1270.13	71.99	-184.96
3.15000	-3202.74	137.63	3.35	-3269.20	140.05	-6.66	-3164.36	225.16	47.41	-3310.27	189.49	182.44	-3268.84	-48.98	-1.02	-3492.78	-81.28	-8.14	-4222.65	199.91	429.88	-3872.47	-7.38	-283.69	-3165.75	102.84	1244.60	0.00	0.00	0.00	-1646.87	69.16	1533.09	-3114.50	220.82	1608.48	-3147.10	235.25	1602.55	-3267.43	77.92	1664.41	-188.03	1275.91	71.72	401.96	1271.01	72.11	-185.63
3.16000	-3202.74	137.63	3.35	-3269.20	140.05	-6.66	-3160.33	226.42	47.84	-3306.52	190.64	183.20	-3238.84	-48.83	0.29	-3491.06	-81.30	-7.66	-4223.55	198.41	430.14	-3872.15	-8.22	-284.05	-3165.66	104.22	1243.71	0.00	0.00	0.00	-1646.87	69.16	1533.09	-3070.67	219.95	1606.26	-3141.76	234.13	1602.43	-3262.44	77.70	1665.01	-182.38	1276.14	73.00	408.73	1270.55	72.64	-185.19
3.17000	-3202.74	137.63	3.35	-3269.20	140.05	-6.66	-3156.26	227.68	48.27	-3302.70	191.79	183.95	-3234.70	-50.66	-3.11	-3489.43	-81.31	-7.17	-4224.36	196.90	430.36	-3871.78	-9.04	-284.40	-3166.74	102.99	1243.28	0.00	0.00	0.00	-1646.87	69.16	1533.09	-3113.65	220.72	1608.44	-3136.39	233.01	1602.31	-3257.40	77.49	1665.61	-189.43	1277.95	71.00	412.25	1270.42	72.67	-185.25
3.18000	-3202.74	137.63	3.35	-3269.20	140.05	-6.66	-3152.16	228.94	48.70	-3298.83	192.95	184.69	-3182.56	-48.74	5.17	-3487.90	-81.29	-6.67	-4225.08	195.39	430.56	-3871.35	-9.87	-284.73	-3140.08	105.98	1242.34	0.00	0.00	0.00	-1646.87	69.16	1533.09	-3086.28	222.31	1605.91	-3130.97	231.88	1602.19	-3252.30	77.29	1666.20	-190.55	1278.83	70.08	412.42	1270.48	72.22	-185.01
3.19000	-3202.74	137.63	3.35	-3269.20	140.05	-6.66	-3148.03	230.19	49.11	-3294.89	194.11	185.40	-3157.03	-49.75	7.58	-3486.45	-81.25	-6.15	-4225.71	193.88	430.74	-3870.86	-10.69	-285.05	-3134.63	105.19	1242.38	0.00	0.00	0.00	-1646.87	69.16	1533.09	-3086.82	222.05	1608.25	-3125.51	230.74	1602.08	-3247.15	77.09	1666.80	-186.55	1275.71	72.06	412.27	1270.37	72.49	-184.26
3.20000	-3202.74	137.63	3.35	-3269.20	140.05	-6.66	-3143.86	231.44	49.52	-3290.89	195.27	186.11	-3101.36	-44.33	16.68	-3485.10	-81.20	-5.61	-4226.26	192.36	430.89	-3870.32	-11.50	-285.36	-3131.78	104.53	1240.95	0.00	0.00	0.00	-1646.87	69.16	1533.09	-3067.83	221.44	1607.24	-3120.01	229.60	1601.97	-3241.94	76.89	1667.40	-188.89	1275.80	71.42	412.99	1270.12	72.96	-185.01
3.21000	-3202.74	137.63	3.35	-3269.20	140.05	-6.66	-3139.66	232.68	49.92	-3286.83	196.43	186.79	-3066.96	-42.82	20.03	-3483.84	-81.12	-5.06	-4226.73	190.84	431.01	-3869.71	-12.31	-285.64	-3145.38	106.51	1240.38	0.00	0.00	0.00	-1646.87	69.16	1533.09	-3069.93	221.28	1606.99	-3114.48	228.45	1601.86	-3236.67	76.70	1667.99	-186.95	1276.00	71.70	403.78	1269.61	72.85	-184.07
3.22000	-3202.74	137.63	3.35	-3269.20	140.05	-6.66	-3135.43	233.93	50.32	-3282.71	197.59	187.46	-3034.30	-40.98	22.95	-3482.66	-81.03	-4.49	-4227.10	189.31	431.11	-3869.04	-13.11	-285.91	-3116.83	107.06	1239.97	0.00	0.00	0.00	-1646.87	69.16	1533.09	-3041.83	220.48	1606.38	-3108.90	227.30	1601.76	-3231.35	76.51	1668.59	-184.65	1275.36	71.91	409.13	1270.17	72.30	-184.77
3.23000	-3202.74	137.63	3.35	-3269.20	140.05	-6.66	-3131.16	235.16	50.71	-3278.53	198.76	188.11	-3003.35	-38.82	25.43	-3481.57	-80.92	-3.91	-4227.39	187.78	431.18	-3868.31	-13.91	-286.17	-3129.49	109.10	1238.32	0.00	0.00	0.00	-1646.87	69.16	1533.09	-3048.00	221.67	1606.51	-3103.28	226.14	1601.66	-3225.98	76.33	1669.18	-185.80	1275.09	72.46	403.79	1271.70	71.96	-184.57
3.24000	-3202.74	137.63	3.35	-3269.20	140.05	-6.66	-3126.86	236.40	51.10	-3274.29	199.93	188.75	-2974.04	-36.38	27.52	-3480.56	-80.79	-3.32	-4227.59	186.24	431.22	-3867.53	-14.71	-286.41	-3113.96	109.19	1237.83	0.00	0.00	0.00	-1646.87	69.16	1533.09	-3069.42	221.94	1608.81	-3097.63	224.98	1601.56	-3220.54	76.15	1669.77	-184.25	1275.70	72.33	408.99	1270.29	72.05	-184.39
3.25000	-3202.74	137.63	3.35	-3269.20	140.05	-6.66	-3122.53	237.63	51.47	-3269.98	201.09	189.37	-2946.34	-33.66	29.23	-3479.63	-80.64	-2.71	-4227.70	184.71	431.25	-3866.68	-15.50	-286.64	-3118.31	109.18	1236.43	0.00	0.00	0.00	-1646.87	69.16	1533.09	-3052.34	219.96	1607.34	-3091.94	223.81	1601.46	-3215.06	75.98	1670.37	-181.48	1275.00	73.57	411.47	1270.78	72.22	-184.64
3.26000	-3202.74	137.63	3.35	-3269.20	140.05	-6.66	-3118.16	238.85	51.84	-3265.62	202.26	189.98	-2920.20	-30.70	30.57	-3478.77	-80.47	-2.08	-4227.73	183.16	431.24	-3865.76	-16.28	-286.85	-3113.59	110.51	1235.13	0.00	0.00	0.00	-1646.87	69.16	1533.09	-3080.82	218.46	1609.40	-3086.20	222.64	1601.37	-3209.52	75.81	1670.95	-188.63	1278.21	71.04	411.91	1270.12	72.25	-185.51
3.27000	-3202.74	137.63	3.35	-3269.20	140.05	-6.66	-3113.75	240.07	52.21	-3261.19	203.43	190.57	-2895.57	-27.52	31.58	-3477.99	-80.29	-1.45	-4227.66	181.62	431.21	-3864.79	-17.06	-287.04	-3096.97	110.99	1233.43	0.00	0.00	0.00	-1646.87	69.16	1533.09	-3068.85	219.52	1607.21	-3080.43	221.46	1601.28	-3203.92	75.65	1671.54	-185.50	1276.54	71.91	411.08	1270.58	72.25	-185.23
3.28000	-3202.74	137.63	3.35	-3269.20	140.05	-6.66	-3109.31	241.29	52.57	-3256.71	204.60	191.15	-2872.40	-24.13	32.27	-3477.29	-80.08	-0.80	-4227.51	180.07	431.16	-3863.76	-17.84	-287.22	-3071.09	111.53	1233.44	0.00	0.00	0.00	-1646.87	69.16	1533.09	-3069.07	219.45	1607.42	-3074.62	220.28	1601.20	-3198.27	75.49	1672.13	-186.35	1277.21	71.34	411.49	1269.85	72.30	-185.10
3.29000	-3202.74	137.63	3.35	-3269.20	140.05	-6.66	-3104.84	242.50	52.92	-3252.16	205.78	191.71	-2850.65	-20.58	32.65	-3476.65	-79.86	-0.13	-4227.27	178.52	431.09	-3862.66	-18.61	-287.38	-3102.47	112.01	1231.97	0.00	0.00	0.00	-1646.87	69.16	1533.09	-3048.75	218.27	1607.97	-3068.77	219.09	1601.11	-3192.56	75.34	1672.71	-183.52	1275.07	72.62	412.04	1270.16	72.12	-184.80
3.30000	-3202.74	137.63	3.35	-3269.20	140.05	-6.66	-3100.33	243.71	53.27	-3247.55	206.95	192.26	-2830.26	-16.86	32.76	-3476.09	-79.63	0.54	-4226.94	176.97	430.99	-3861.50	-19.37	-287.52	-3077.68	112.31	1231.22	0.00	0.00	0.00	-1646.87	69.16	1533.09	-3005.06	217.38	1605.45	-3062.88	217.90	1601.03	-3186.81	75.19	1673.30	-188.03	1275.81	71.75	404.55	1270.49	72.78	-184.15
3.31000	-3202.74	137.63	3.35	-3269.20	140.05	-6.66	-3095.78	244.91	53.61	-3242.88	208.12	192.79	-2811.20	-13.02	32.62	-3475.59	-79.37	1.23	-4226.52	175.41	430.86	-3860.28	-20.13	-287.65	-3068.84	112.91	1230.96	0.00	0.00	0.00	-1646.87	69.16	1533.09	-2996.75	215.04	1604.44	-3056.96	216.70	1600.96	-3180.99	75.04	1673.88	-186.46	1275.96	72.19	409.39	1270.79	72.57	-184.32
3.32000	-3202.74	137.63	3.35	-3269.20	140.05	-6.66	-3091.19	246.11	53.94	-3238.14	209.29	193.30	-2793.41	-9.07	32.24	-3475.16	-79.10	1.94	-4226.01	173.85	430.72	-3858.99	-20.88	-287.76	-3066.85	111.76	1229.82	0.00	0.00	0.00	-1646.87	69.16	1533.09	-2994.24	213.70	1603.52	-3050.99	215.50	1600.89	-3175.13	74.91	1674.46	-189.80	1278.20	70.91	411.43	1270.53	72.02	-184.44
3.33000	-3202.74	137.63	3.35	-3269.20	140.05	-6.66	-3086.57	247.30	54.27	-3233.35	210.47	193.80	-2776.84	-5.03	31.64	-3474.80	-78.81	2.65	-4225.41	172.29	430.55	-3857.64	-21.63	-287.86	-3053.79	113.13	1228.84	0.00	0.00	0.00	-1646.87	69.16	1533.09	-3003.56	211.73	1604.17	-3044.98	214.30	1600.82	-3169.21	74.77	1675.03	-190.48	1276.78	71.12	411.52	1270.25	72.46	-183.89
3.34000	-3202.74	137.63	3.35	-3269.20	140.05	-6.66	-3081.91	248.49	54.59	-3228.50	211.64	194.29	-2761.46	-0.93	30.85	-3474.49	-78.50	3.38	-4224.72	170.73	430.36	-3856.23	-22.38	-287.94	-3057.93	112.64	1228.14	0.00	0.00	0.00	-1646.87	69.16	1533.09	-3002.65	210.95	1603.97	-3038.94	213.09	1600.75	-3163.24	74.64	1675.61	-189.30	1276.15	71.50	411.79	1269.57	72.37	-184.65
3.35000	-3202.74	137.63	3.35	-3269.20	140.05	-6.66	-3077.22	249.67	54.90	-3223.58	212.81	194.76	-2747.21	3.21	29.88	-3474.25	-78.18	4.12	-4223.93	169.17	430.14	-3854.75	-23.11	-288.00	-3059.40	112.46	1227.81	0.00	0.00	0.00	-1646.87	69.16	1533.09	-2967.52	209.20	1602.36	-3032.86	211.88	1600.69	-3157.21	74.52	1676.18	-190.85	1276.87	71.02	410.78	1269.94	72.25	-185.03
3.36000	-3202.74	137.63	3.35	-3269.20	140.05	-6.66	-3072.48	250.85	55.21	-3218.60	213.98	195.22	-2734.04	7.36	28.76	-3474.06	-77.84	4.87	-4223.06	167.60	429.90	-3853.20	-23.85	-288.04	-3041.20	112.28	1226.51	0.00	0.00	0.00	-1646.87	69.16	1533.09	-2966.23	204.27	1600.47	-3026.74	210.67	1600.63	-3151.14	74.40	1676.75	-189.35	1276.04	71.52	403.17	1269.96	72.87	-184.61
3.37000	-3202.74	137.63	3.35	-3269.20	140.05	-6.66	-3067.71	252.02	55.52	-3213.57	215.15	195.66	-2721.91	11.51	27.50	-3473.93	-77.48	5.63	-4222.10	166.03	429.64	-3851.59	-24.57	-288.07	-3030.11	111.37	1225.52	0.00	0.00	0.00	-1646.87	69.16	1533.09	-2985.33	205.00	1601.63	-3020.58	209.45	1600.58	-3145.01	74.29	1677.32	-190.45	1279.34	70.19	408.96	1270.50	72.76	-184.71
3.38000	-3202.74	137.63	3.35	-3269.20	140.05	-6.66	-3062.90	253.19	55.82	-3208.47	216.33	196.08	-2710.77	15.63	26.14	-3473.85	-77.11	6.41	-4221.04	164.46	429.36	-3849.92	-25.29	-288.08	-3049.89	110.73	1224.57	0.00	0.00	0.00	-1646.87	69.16	1533.09	-2959.90	203.21	1599.58	-3014.38	208.23	1600.53	-3138.83	74.19	1677.88	-192.81	1278.97	69.96	411.59	1270.48	72.49	-184.75
3.39000	-3202.74	137.63	3.35	-3269.20	140.05	-6.66	-3058.04	254.35	56.11	-3203.30	217.50	196.50	-2700.57	19.69	24.68	-3473.82	-76.72	7.19	-4219.89	162.89	429.06	-3848.17	-26.01	-288.07	-3044.15	111.11	1223.50	0.00	0.00	0.00	-1646.87	69.16	1533.09	-2934.04	201.17	1598.14	-3008.14	207.00	1600.48	-3132.59	74.09	1678.45	-191.65	1278.39	70.42	411.53	1270.65	72.44	-185.43
3.40000	-3202.74	137.63	3.35	-3269.20	140.05	-6.66	-3053.16	255.51	56.39	-3198.08	218.66	196.90	-2691.27	23.68	23.15	-3473.84	-76.32	7.99	-4218.65	161.32	428.73	-3846.36	-26.72	-288.05	-3022.88	110.76	1222.00	0.00	0.00	0.00	-1646.87	69.16	1533.09	-2911.64	196.32	1597.96	-3001.86	205.78	1600.44	-3126.31	73.99	1679.01	-191.10	1276.32	71.46	411.69	1271.11	72.36	-184.78
3.41000	-3202.74	137.63	3.35	-3269.20	140.05	-6.66	-3048.23	256.66	56.67	-3192.80	219.83	197.28	-2682.82	27.58	21.57	-3473.91	-75.90	8.80	-4217.32	159.74	428.39	-3844.49	-27.42	-288.01	-3017.92	109.52	1221.91	0.00	0.00	0.00	-1646.87	69.16	1533.09	-2923.60	192.97	1597.86	-2995.55	204.55	1600.40	-3119.97	73.90	1679.56	-187.47	1277.78	71.47	411.79	1270.31	72.70	-184.37
3.42000	-3202.74	137.63	3.35	-3269.20	140.05	-6.66	-3043.26	257.80	56.95	-3187.45	221.00	197.65	-2675.16	31.35	19.97	-3474.03	-75.46	9.62	-4215.89	158.17	428.02	-3842.55	-28.12	-287.95	-2997.26	107.02	1221.42	0.00	0.00	0.00	-1646.87	69.16	1533.09	-2893.80	191.35	1596.03	-2989.19	203.31	1600.36	-3113.58	73.82	1680.12	-189.10	1277.72	70.95	412.25	1270.16	72.71	-184.45
3.43000	-3202.74	137.63	3.35	-3269.20	140.05	-6.66	-3038.25	258.94	57.22	-3182.05	222.16	198.01	-2668.27	34.98	18.35	-3474.19	-75.01	10.44	-4214.38	156.59	427.63	-3840.54	-28.81	-287.87	-2987.03	108.00	1221.05	0.00	0.00	0.00	-1646.87	69.16	1533.09	-2930.25	187.29	1597.71	-2982.80	202.08	1600.33	-3107.14	73.74	1680.67	-184.66	1276.95	71.95	412.70	1270.63	72.60	-184.51
3.44000	-3202.74	137.63	3.35	-3269.20	140.05	-6.66	-3033.20	260.07	57.48	-3176.58	223.33	198.35	-2662.07	38.44	16.75	-3474.39	-74.55	11.28	-4212.76	155.01	427.22	-3838.46	-29.50	-287.78	-2966.09	106.99	1219.02	0.00	0.00	0.00	-1646.87	69.16	1533.09	-2874.98	185.43	1594.03	-2976.37	200.84	1600.30	-3100.65	73.67	1681.21	-183.97	1275.39	72.77	402.37	1272.86	71.44	-184.60
3.45000	-3202.74	137.63	3.35	-3269.20	140.05	-6.66	-3028.11	261.20	57.73	-3171.05	224.49	198.67	-2656.54	41.71	15.17	-3474.63	-74.07	12.13	-4211.06	153.44	426.79	-3836.31	-30.18	-287.67	-2956.02	105.74	1219.27	0.00	0.00	0.00	-1646.87	69.16	1533.09	-2858.51	182.42	1593.30	-2969.90	199.60	1600.28	-3094.11	73.60	1681.76	-186.16	1278.07	72.16	408.03	1271.37	72.23	-184.82
3.46000	-3202.74	137.63	3.35	-3269.20	140.05	-6.66	-3022.98	262.32	57.99	-3165.46	225.65	198.99	-2651.62	44.77	13.66	-3474.90	-73.57	12.99	-4209.26	151.86	426.34	-3834.10	-30.86	-287.54	-2969.90	104.00	1219.11	0.00	0.00	0.00	-1646.87	69.16	1533.09	-2840.69	178.52	1590.92	-2963.40	198.35	1600.26	-3087.52	73.54	1682.30	-188.88	1277.56	71.44	412.75	1270.36	72.90	-185.08
3.47000	-3202.74	137.63	3.35	-3269.20	140.05	-6.66	-3017.80	263.44	58.23	-3159.80	226.81	199.29	-2647.26	47.59	12.21	-3475.21	-73.06	13.86	-4207.37	150.28	425.87	-3831.81	-31.52	-287.39	-2918.83	104.01	1220.41	0.00	0.00	0.00	-1646.87	69.16	1533.09	-2854.51	176.23	1590.25	-2956.85	197.11	1600.25	-3080.88	73.49	1682.83	-187.04	1275.62	71.61	401.91	1270.60	72.42	-184.32
3.48000	-3202.74	137.63	3.35	-3269.20	140.05	-6.66	-3012.59	264.54	58.47	-3154.09	227.96	199.57	-2643.43	50.16	10.86	-3475.56	-72.54	14.74	-4205.38	148.70	425.38	-3829.46	-32.19	-287.22	-2900.05	101.48	1222.06	0.00	0.00	0.00	-1646.87	69.16	1533.09	-2851.62	173.23	1588.47	-2950.27	195.86	1600.23	-3074.18	73.44	1683.37	-189.12	1276.56	71.11	407.98	1270.32	72.70	-184.27
3.49000	-3202.74	137.63	3.35	-3269.20	140.05	-6.66	-3007.33	265.64	58.71	-3148.31	229.12	199.85	-2640.06	52.44	9.63	-3475.94	-72.00	15.62	-4203.30	147.12	424.88	-3827.03	-32.84	-287.04	-2904.56	101.34	1222.90	0.00	0.00	0.00	-1646.87	69.16	1533.09	-2853.54	167.91	1586.93	-2943.64	194.61	1600.23	-3067.44	73.40	1683.89	-189.10	1278.61	70.81	401.42	1270.47	72.31	-184.46
3.50000	-3202.75	137.63	3.35	-3269.20	140.05	-6.66	-3002.03	266.74	58.93	-3142.47	230.27	200.11	-2637.11	54.42	8.53	-3476.34	-71.45	16.52	-4201.12	145.55	424.35	-3824.54	-33.49	-286.83	-2894.86	101.20	1224.85	0.00	0.00	0.00	-1646.87	69.16	1533.09	-2846.03	167.39	1586.23	-2936.98	193.36	1600.23	-3060.65	73.37	1684.42	-184.52	1276.17	72.52	408.97	1270.47	72.74	-184.28
3.51000	-3216.41	138.57	2.29	-3269.20	140.05	-6.66	-2996.69	267.82	59.16	-3136.57	231.41	200.35	-2634.54	56.08	7.59	-3476.78	-70.88	17.42	-4198.85	143.97	423.80	-3821.98	-34.14	-286.61	-2902.41	100.77	1227.21	0.00	0.00	0.00	-1646.87	69.16	1533.09	-2814.70	161.81	1585.89	-2930.29	192.11	1600.23	-3053.81	73.34	1684.94	-187.10	1277.69	71.48	404.41	1270.03	73.29	-184.33
3.52000	-3141.31	142.07	15.76	-3267.71	139.87	-6.55	-2991.31	268.91	59.38	-3130.61	232.56	200.58	-2632.30	57.38	6.82	-3477.23	-70.31	18.34	-4196.48	142.39	423.23	-3819.34	-34.78	-286.37	-2872.19	100.34	1229.29	0.00	0.00	0.00	-1646.87	69.16	1533.09	-2817.44	159.64	1583.03	-2923.55	190.85	1600.23	-3046.92	73.32	1685.46	-185.10	1276.68	72.12	399.27	1269.97	72.59	-184.02
3.53000	-3165.19	138.43	10.50	-3263.55	139.46	-6.23	-2985.88	269.98	59.59	-3124.59	233.70	200.80	-2630.34	58.31	6.26	-3477.72	-69.71	19.26	-4194.02	140.81	422.65	-3816.63	-35.41	-286.11	-2849.81	99.12	1232.03	0.00	0.00	0.00	-1646.87	69.16	1533.09	-2783.57	158.31	1580.12	-2916.78	189.60	1600.24	-3039.98	73.30	1685.97	-177.30	1276.60	73.64	408.38	1270.63	72.55	-185.05
3.54000	-3237.57	139.77	-3.57	-3257.16	139.00	-5.69	-2980.41	271.05	59.80	-3118.51	234.84	201.01	-2628.61	58.85	5.91	-3478.22	-69.11	20.19	-4191.46	139.24	422.04	-3813.86	-36.03	-285.84	-2855.33	96.62	1232.93	0.00	0.00	0.00	-1646.87	69.16	1533.09	-2788.43	154.49	1578.57	-2909.96	188.34	1600.26	-3032.99	73.29	1686.48	-185.70	1277.01	72.36	402.87	1271.77	72.36	-185.72
3.55000	-3190.09	138.90	1.60	-3248.98	138.68	-4.94	-2974.89	272.11	60.00	-3112.36	235.98	201.20	-2629.45	60.08	4.26	-3478.74	-68.49	21.13	-4188.81	137.66	421.42	-3811.01	-36.65	-285.54	-2855.12	95.47	1236.57	0.00	0.00	0.00	-1646.87	69.16	1533.09	-2792.59	152.00	1577.70	-2903.11	187.08	1600.28	-3025.95	73.29	1686.98	-182.31	1274.53	73.33	408.58	1271.08	72.49	-185.13
3.56000	-3200.75	138.79	-2.55	-3239.46	138.69	-3.98	-2969.34	273.16	60.19	-3106.15	237.11	201.38	-2605.09	61.38	7.92	-3479.28	-67.86	22.07	-4186.06	136.09	420.78	-3808.08	-37.26	-285.23	-2823.95	96.13	1238.24	0.00	0.00	0.00	-1646.87	69.16	1533.09	-2734.04	151.02	1574.43	-2896.22	185.82	1600.30	-3018.87	73.29	1687.48	-184.36	1274.98	72.70	411.36	1270.41	72.04	-185.57
3.57000	-3193.87	138.93	-6.15	-3229.03	139.19	-2.81	-2963.73	274.20	60.38	-3099.88	238.24	201.55	-2641.81	60.97	0.61	-3479.84	-67.21	23.02	-4183.21	134.51	420.12	-3805.09	-37.87	-284.89	-2830.86	95.36	1240.94	0.00	0.00	0.00	-1646.87	69.16	1533.09	-2723.82	148.93	1572.88	-2889.30	184.57	1600.33	-3011.73	73.31	1687.98	-191.39	1279.18	69.94	411.07	1270.27	71.76	-184.87
3.58000	-3226.95	139.31	-16.60	-3218.15	140.39	-1.43	-2958.08	275.24	60.57	-3093.55	239.36	201.70	-2641.15	60.24	-1.20	-3480.40	-66.56	23.98	-4180.26	132.94	419.45	-3802.02	-38.47	-284.54	-2819.56	95.17	1241.97	0.00	0.00	0.00	-1646.87	69.16	1533.09	-2746.02	147.19	1573.00	-2882.33	183.30	1600.36	-3004.55	73.32	1688.47	-190.22	1276.94	70.45	410.80	1270.73	72.18	-185.24
3.59000	-3195.99	142.55	-16.15	-3207.25	142.47	0.15	-2952.39	276.27	60.75	-3087.16	240.48	201.84	-2638.46	61.28	2.32	-3480.98	-65.89	24.95	-4177.22	131.37	418.76	-3798.88	-39.06	-284.16	-2810.50	94.84	1243.06	0.00	0.00	0.00	-1646.87	69.16	1533.09	-2741.94	145.90	1571.26	-2875.33	182.04	1600.40	-2997.32	73.35	1688.95	-184.69	1275.12	72.36	412.14	1270.01	72.47	-185.34
3.60000	-3192.09	144.00	-20.43	-3196.80	145.60	1.93	-2946.65	277.29	60.92	-3080.71	241.60	201.97	-2617.84	61.70	5.14	-3481.57	-65.21	25.93	-4174.08	129.80	418.05	-3795.66	-39.65	-283.77	-2806.79	93.99	1244.29	0.00	0.00	0.00	-1646.87	69.16	1533.09	-2725.71	143.91	1568.20	-2868.29	180.78	1600.44	-2990.04	73.38	1689.43	-185.53	1277.69	72.05	412.34	1270.16	72.68	-184.94
3.61000	-3173.80	146.32	-21.61	-3206.23	149.32	-2.56	-2940.86	278.30	61.09	-3074.19	242.72	202.08	-2645.86	59.12	0.23	-3482.17	-64.51	26.91	-4170.84	128.23	417.32	-3792.37	-40.23	-283.36	-2804.67	93.15	1244.83	0.00	0.00	0.00	-1646.87	69.16	1533.09	-2709.17	142.59	1567.61	-2861.21	179.52	1600.49	-2982.72	73.42	1689.91	-181.68	1275.87	73.23	412.24	1270.28	72.76	-185.13
3.62000	-3126.75	148.54	-17.26	-3203.00	150.66	1.02	-2935.03	279.31	61.26	-3067.61	243.82	202.19	-2575.31	60.96	13.66	-3482.77	-63.81	27.89	-4167.50	126.67	416.57	-3789.01	-40.80	-282.93	-2798.65	94.85	1245.61	0.00	0.00	0.00	-1646.87	69.16	1533.09	-2699.59	142.49	1564.76	-2854.09	178.26	1600.54	-2975.35	73.46	1690.38	-189.32	1277.20	71.11	412.02	1271.13	72.50	-185.04
3.63000	-3137.78	153.06	-18.20	-3134.76	153.60	13.07	-2929.16	280.31	61.42	-3060.97	244.93	202.28	-2584.03	59.69	12.25	-3483.37	-63.09	28.89	-4164.06	125.10	415.81	-3785.57	-41.37	-282.48	-2769.09	96.31	1246.81	0.00	0.00	0.00	-1646.87	69.16	1533.09	-2680.31	140.67	1563.81	-2846.94	177.00	1600.60	-2967.93	73.52	1690.85	-188.88	1278.24	70.80	412.15	1269.78	72.38	-184.47
3.64000	-3107.74	157.56	-15.03	-3162.26	158.58	11.30	-2923.23	281.30	61.57	-3054.27	246.03	202.35	-2625.81	59.58	2.32	-3483.97	-62.36	29.89	-4160.53	123.54	415.04	-3782.05	-41.93	-282.01	-2763.51	96.14	1246.92	0.00	0.00	0.00	-1646.87	69.16	1533.09	-2683.65	140.48	1561.89	-2839.75	175.74	1600.66	-2960.46	73.58	1691.31	-188.91	1276.10	71.20	411.20	1271.01	72.14	-184.61
3.65000	-3091.48	164.14	-13.03	-3152.56	162.55	12.40	-2917.26	282.28	61.72	-3047.51	247.12	202.42	-2651.47	59.69	-2.33	-3484.58	-61.62	30.89	-4156.90	121.98	414.25	-3778.46	-42.48	-281.52	-2774.72	95.60	1247.35	0.00	0.00	0.00	-1646.87	69.16	1533.09	-2651.80	141.29	1560.84	-2832.52	174.47	1600.73	-2952.95	73.64	1691.76	-192.76	1276.56	70.22	411.28	1270.67	72.39	-184.61
3.66000	-3062.81	170.86	-10.47	-3132.25	167.14	16.37	-2911.24	283.26	61.87	-3040.68	248.21	202.47	-2627.54	61.76	2.02	-3485.18	-60.87	31.90	-4153.16	120.42	413.44	-3774.80	-43.03	-281.01	-2746.56	96.29	1247.65	0.00	0.00	0.00	-1646.87	69.16	1533.09	-2665.14	141.70	1558.09	-2825.25	173.21	1600.80	-2945.39	73.72	1692.21	-188.26	1276.24	71.41	411.82	1270.58	72.59	-184.01
3.67000	-3040.17	174.90	-8.74	-3105.21	173.15	19.54	-2905.18	284.22	62.01	-3033.79	249.30	202.51	-2621.05	59.61	3.27	-3485.77	-60.11	32.92	-4149.33	118.87	412.61	-3771.06	-43.57	-280.48	-2747.42	96.49	1248.44	0.00	0.00	0.00	-1646.87	69.16	1533.09	-2671.45	143.39	1558.33	-2817.95	171.95	1600.88	-2937.79	73.80	1692.65	-184.31	1276.44	72.62	412.17	1270.62	72.71	-183.71
3.68000	-3006.18	180.83	-4.54	-3061.50	178.23	26.43	-2899.06	285.18	62.14	-3026.84	250.38	202.54	-2660.05	58.88	-6.51	-3486.36	-59.34	33.94	-4145.40	117.32	411.78	-3767.24	-44.10	-279.93	-2734.72	95.86	1249.71	0.00	0.00	0.00	-1646.87	69.16	1533.09	-2664.83	142.97	1556.37	-2810.61	170.69	1600.96	-2930.14	73.89	1693.09	-185.17	1275.79	72.12	410.45	1270.44	72.22	-184.30
3.69000	-2994.67	184.98	-6.85	-3068.85	178.75	21.10	-2892.90	286.12	62.27	-3019.83	251.45	202.56	-2610.04	59.37	5.59	-3486.94	-58.56	34.97	-4141.36	115.77	410.92	-3763.34	-44.63	-279.35	-2731.05	94.79	1250.99	0.00	0.00	0.00	-1646.87	69.16	1533.09	-2634.42	145.05	1554.96	-2803.23	169.43	1601.05	-2922.44	73.98	1693.52	-187.33	1277.92	71.57	403.34	1270.52	72.48	-184.95
3.70000	-2958.68	189.16	-4.16	-3049.48	185.51	21.70	-2886.69	287.06	62.39	-3012.76	252.52	202.56	-2622.30	59.27	2.67	-3487.51	-57.76	36.00	-4137.23	114.22	410.05	-3759.36	-45.14	-278.76	-2727.12	93.14	1251.49	0.00	0.00	0.00	-1646.87	69.16	1533.09	-2624.74	146.10	1553.33	-2795.81	168.17	1601.14	-2914.70	74.09	1693.95	-186.48	1279.60	71.00	409.22	1269.41	72.40	-184.93
3.71000	-2944.89	191.87	-5.58	-3014.71	185.20	22.31	-2880.43	287.99	62.51	-3005.62	253.58	202.56	-2598.39	59.22	8.57	-3488.07	-56.96	37.04	-4133.00	112.68	409.17	-3755.31	-45.65	-278.15	-2714.68	95.19	1252.29	0.00	0.00	0.00	-1646.87	69.16	1533.09	-2596.52	148.11	1551.48	-2788.36	166.92	1601.24	-2906.91	74.20	1694.37	-187.74	1277.35	71.45	412.25	1270.16	72.68	-184.50
3.72000	-2912.75	195.72	-5.42	-2977.36	189.39	21.25	-2874.12	288.92	62.63	-2998.42	254.64	202.54	-2643.99	59.25	0.95	-3488.61	-56.15	38.08	-4128.66	111.14	408.27	-3751.18	-46.16	-277.52	-2713.35	94.15	1253.32	0.00	0.00	0.00	-1646.87	69.16	1533.09	-2577.12	149.45	1549.16	-2780.87	165.66	1601.34	-2899.08	74.32	1694.78	-188.75	1279.29	70.65	412.90	1270.71	72.92	-184.94
3.73000	-2877.09	196.85	-3.70	-2936.29	190.99	22.38	-2867.76	289.83	62.74	-2991.16	255.69	202.51	-2630.68	58.82	1.93	-3489.13	-55.32	39.12	-4124.22	109.60	407.36	-3746.97	-46.65	-276.86	-2706.20	93.49	1253.05	0.00	0.00	0.00	-1646.87	69.16	1533.09	-2615.22	150.16	1549.96	-2773.34	164.40	1601.45	-2891.20	74.45	1695.19	-186.34	1278.83	71.02	412.17	1270.84	72.72	-184.88
3.74000	-2854.18	200.41	-4.88	-2905.58	193.95	22.99	-2861.35	290.73	62.84	-2983.84	256.74	202.46	-2609.10	57.93	6.00	-3489.63	-54.49	40.17	-4119.69	108.07	406.43	-3742.69	-47.14	-276.19	-2693.82	92.19	1254.12	0.00	0.00	0.00	-1646.87	69.16	1533.09	-2586.06	152.48	1549.54	-2765.77	163.15	1601.56	-2883.28	74.58	1695.59	-185.71	1277.20	71.80	408.16	1271.31	73.64	-184.25
3.75000	-2826.66	201.43	-6.47	-2869.12	195.66	22.18	-2854.89	291.63	62.94	-2976.46	257.77	202.41	-2635.95	57.72	0.19	-3490.12	-53.65	41.22	-4115.05	106.54	405.49	-3738.32	-47.63	-275.49	-2686.81	93.17	1254.19	0.00	0.00	0.00	-1646.87	69.16	1533.09	-2605.43	154.60	1546.81	-2758.17	161.90	1601.68	-2875.32	74.72	1695.98	-189.16	1276.03	71.63	411.56	1270.60	73.21	-184.28
3.76000	-2805.37	203.27	-6.78	-2843.68	196.90	20.63	-2848.38	292.51	63.04	-2969.01	258.81	202.34	-2632.07	61.51	2.53	-3490.58	-52.80	42.28	-4110.30	105.02	404.54	-3733.87	-48.10	-274.78	-2702.32	92.26	1254.95	0.00	0.00	0.00	-1646.87	69.16	1533.09	-2588.35	155.03	1548.11	-2750.53	160.65	1601.81	-2867.31	74.87	1696.37	-195.18	1278.24	69.54	403.75	1270.16	72.88	-184.39
3.77000	-2753.39	204.85	-3.45	-2824.77	197.48	17.68	-2841.82	293.39	63.13	-2961.51	259.83	202.27	-2598.63	62.89	9.16	-3491.01	-51.94	43.34	-4105.46	103.49	403.57	-3729.34	-48.57	-274.04	-2674.60	91.77	1255.30	0.00	0.00	0.00	-1646.87	69.16	1533.09	-2594.81	157.47	1547.23	-2742.85	159.40	1601.94	-2859.25	75.03	1696.75	-187.39	1274.92	72.35	409.66	1270.06	73.04	-184.52
3.78000	-2749.49	206.23	-9.60	-2811.53	199.58	12.85	-2835.21	294.25	63.22	-2953.94	260.85	202.18	-2578.79	64.28	12.32	-3491.42	-51.07	44.40	-4100.51	101.98	402.59	-3724.74	-49.03	-273.28	-2663.96	92.07	1255.33	0.00	0.00	0.00	-1646.87	69.16	1533.09	-2586.83	161.09	1545.86	-2735.13	158.15	1602.07	-2851.15	75.20	1697.13	-186.76	1276.05	72.05	404.73	1270.75	72.80	-185.04
3.79000	-2709.06	208.13	-8.91	-2731.23	201.29	18.88	-2828.55	295.11	63.30	-2946.30	261.86	202.08	-2589.20	60.43	11.47	-3491.80	-50.19	45.47	-4095.46	100.46	401.59	-3720.05	-49.48	-272.50	-2645.94	92.21	1255.58	0.00	0.00	0.00	-1646.87	69.16	1533.09	-2545.06	161.45	1543.34	-2727.38	156.91	1602.21	-2843.01	75.37	1697.49	-188.29	1277.22	71.54	408.20	1270.43	71.94	-185.15
3.80000	-2669.55	209.58	-7.80	-2719.02	204.21	13.84	-2821.84	295.95	63.38	-2938.61	262.87	201.97	-2603.38	65.29	7.39	-3492.15	-49.30	46.53	-4090.31	98.96	400.59	-3715.28	-49.92	-271.70	-2647.20	91.50	1255.40	0.00	0.00	0.00	-1646.87	69.16	1533.09	-2584.06	163.04	1545.61	-2719.59	155.67	1602.36	-2834.83	75.56	1697.85	-186.41	1276.48	72.27	412.10	1269.88	72.17	-185.00
3.81000	-2635.29	212.42	-7.07	-2698.10	205.60	11.66	-2815.07	296.79	63.45	-2930.85	263.87	201.85	-2606.46	64.23	9.77	-3492.46	-48.41	47.61	-4085.05	97.45	399.57	-3710.43	-50.36	-270.87	-2642.96	91.98	1255.87	0.00	0.00	0.00	-1646.87	69.16	1533.09	-2559.69	163.13	1543.67	-2711.77	154.42	1602.51	-2826.60	75.75	1698.21	-183.64	1275.88	72.79	412.23	1269.79	72.82	-184.55
3.82000	-2612.67	215.19	-6.89	-2687.58	207.18	6.72	-2808.25	297.62	63.52	-2923.03	264.86	201.72	-2619.82	62.43	4.41	-3492.74	-47.50	48.68	-4079.69	95.95	398.54	-3705.50	-50.79	-270.03	-2647.05	91.47	1255.27	0.00	0.00	0.00	-1646.87	69.16	1533.09	-2551.80	166.39	1544.34	-2703.90	153.19	1602.67	-2818.33	75.95	1698.55	-184.29	1276.17	72.73	404.14	1269.26	73.51	-184.47
3.83000	-2575.48	218.82	-4.05	-2635.99	212.45	11.78	-2801.38	298.43	63.58	-2915.15	265.84	201.58	-2659.94	61.74	-3.06	-3492.98	-46.59	49.75	-4074.22	94.46	397.49	-3700.48	-51.21	-269.16	-2635.03	91.30	1254.59	0.00	0.00	0.00	-1646.87	69.16	1533.09	-2522.18	168.03	1544.63	-2696.00	151.95	1602.83	-2810.01	76.15	1698.89	-184.33	1278.62	71.87	408.90	1270.07	72.36	-184.53
3.84000	-2554.41	223.31	-3.05	-2603.90	215.00	10.63	-2794.46	299.24	63.64	-2907.21	266.81	201.42	-2639.28	61.86	1.73	-3493.18	-45.67	50.83	-4068.65	92.97	396.44	-3695.38	-51.63	-268.27	-2619.09	91.82	1254.34	0.00	0.00	0.00	-1646.87	69.16	1533.09	-2538.40	170.32	1542.34	-2688.06	150.72	1603.00	-2801.66	76.37	1699.22	-185.07	1278.74	71.61	412.23	1270.49	72.58	-184.68
3.85000	-2504.28	226.74	4.18	-2574.25	217.40	9.27	-2787.48	300.03	63.70	-2899.20	267.78	201.26	-2633.59	59.68	0.12	-3493.34	-44.74	51.91	-4062.98	91.48	395.37	-3690.20	-52.03	-267.36	-2616.96	92.02	1254.01	0.00	0.00	0.00	-1646.87	69.16	1533.09	-2539.46	171.08	1541.28	-2680.09	149.49	1603.18	-2793.26	76.60	1699.55	-184.50	1275.78	72.34	412.50	1270.53	72.84	-183.86
3.86000	-2499.77	232.25	4.25	-2546.96	219.63	7.71	-2780.45	300.82	63.75	-2891.14	268.74	201.08	-2636.19	59.07	-0.54	-3493.46	-43.81	52.99	-4057.20	90.01	394.29	-3684.94	-52.43	-266.43	-2603.13	93.29	1253.29	0.00	0.00	0.00	-1646.87	69.16	1533.09	-2504.20	172.20	1540.22	-2672.08	148.26	1603.36	-2784.82	76.83	1699.86	-187.76	1276.65	71.69	412.13	1269.78	72.35	-183.66
3.87000	-2475.49	236.61	8.80	-2521.94	221.72	5.96	-2773.36	301.59	63.79	-2883.01	269.69	200.90	-2614.14	58.10	2.19	-3493.53	-42.87	54.07	-4051.32	88.53	393.20	-3679.59	-52.82	-265.48	-2596.37	93.63	1252.41	0.00	0.00	0.00	-1646.87	69.16	1533.09	-2493.19	173.78	1540.11	-2664.03	147.04	1603.55	-2776.34	77.07	1700.17	-187.24	1275.65	72.13	404.48	1270.99	72.73	-184.74
3.88000	-2426.66	241.66	18.96	-2499.11	223.67	4.03	-2766.22	302.36	63.83	-2874.82	270.64	200.70	-2637.33	56.12	-3.82	-3493.56	-41.92	55.15	-4045.33	87.06	392.10	-3674.16	-53.21	-264.50	-2579.12	95.85	1252.61	0.00	0.00	0.00	-1646.87	69.16	1533.09	-2513.45	174.74	1539.06	-2655.95	145.82	1603.74	-2767.81	77.32	1700.47	-189.05	1276.31	71.38	408.16	1271.41	72.28	-185.05
3.89000	-2407.15	247.40	23.07	-2478.38	225.47	1.95	-2759.03	303.11	63.87	-2866.56	271.57	200.49	-2631.48	58.99	-1.55	-3493.53	-40.96	56.24	-4039.23	85.60	390.99	-3668.64	-53.58	-263.50	-2583.24	95.89	1252.46	0.00	0.00	0.00	-1646.87	69.16	1533.09	-2473.88	176.84	1537.20	-2647.82	144.60	1603.94	-2759.24	77.58	1700.77	-186.35	1277.64	71.57	411.88	1270.38	72.12	-184.99
3.90000	-2363.57	252.93	36.46	-2459.67	227.14	-0.27	-2751.78	303.85	63.91	-2858.24	272.50	200.28	-2652.80	55.46	-6.10	-3493.46	-40.00	57.32	-4033.03	84.15	389.87	-3663.04	-53.95	-262.48	-2575.91	96.44	1251.52	0.00	0.00	0.00	-1646.87	69.16	1533.09	-2481.93	176.47	1538.56	-2639.67	143.39	1604.15	-2750.64	77.85	1701.05	-187.38	1277.37	71.57	412.37	1269.69	72.90	-185.59
3.91000	-2327.67	257.54	49.91	-2442.89	228.68	-2.63	-2744.48	304.59	63.93	-2849.86	273.41	200.05	-2656.22	53.32	-8.20	-3493.33	-39.03	58.41	-4026.72	82.69	388.74	-3657.36	-54.31	-261.43	-2563.45	98.35	1251.21	0.00	0.00	0.00	-1646.87	69.16	1533.09	-2483.71	179.66	1536.57	-2631.47	142.18	1604.36	-2741.99	78.12	1701.33	-186.86	1276.60	71.64	403.81	1270.79	72.78	-185.16
3.92000	-2279.58	262.03	63.67	-2427.95	230.09	-5.10	-2737.12	305.31	63.96	-2841.42	274.32	199.81	-2614.54	56.10	-1.57	-3493.14	-38.05	59.49	-4020.31	81.25	387.60	-3651.58	-54.66	-260.37	-2553.71	98.90	1250.22	0.00	0.00	0.00	-1646.87	69.16	1533.09	-2472.70	180.43	1535.48	-2623.24	140.97	1604.58	-2733.30	78.41	1701.60	-188.74	1278.00	71.04	409.16	1270.75	72.66	-185.06
3.93000	-2249.53	265.00	75.46	-2414.77	231.37	-7.68	-2729.70	306.02	63.98	-2832.92	275.22	199.57	-2621.58	53.52	-2.97	-3492.90	-37.07	60.58	-4013.78	79.81	386.45	-3645.73	-55.00	-259.28	-2559.48	99.17	1249.76	0.00	0.00	0.00	-1646.87	69.16	1533.09	-2460.69	181.42	1534.58	-2614.97	139.77	1604.80	-2724.57	78.70	1701.86	-185.47	1276.47	71.95	412.14	1270.09	72.26	-184.50
3.94000	-2222.14	266.50	84.52	-2403.27	232.54	-10.34	-2722.23	306.71	64.00	-2824.35	276.11	199.31	-2630.38	53.18	-4.37	-3492.60	-36.08	61.66	-4007.15	78.38	385.29	-3639.78	-55.33	-258.16	-2552.28	99.05	1248.94	0.00	0.00	0.00	-1646.87	69.16	1533.09	-2437.30	184.64	1533.76	-2606.67	138.57	1605.03	-2715.80	79.01	1702.11	-184.19	1274.89	72.38	412.41	1270.79	72.40	-185.22
3.95000	-2174.09	265.83	94.82	-2393.36	233.59	-13.09	-2714.70	307.40	64.01	-2815.72	276.99	199.04	-2606.44	51.90	-0.91	-3492.23	-35.09	62.75	-4000.42	76.96	384.11	-3633.75	-55.66	-257.03	-2543.32	100.87	1247.84	0.00	0.00	0.00	-1646.87	69.16	1533.09	-2444.80	184.78	1532.10	-2598.33	137.38	1605.27	-2706.99	79.32	1702.35	-187.72	1277.40	71.25	403.86	1272.49	72.18	-186.09
3.96000	-2210.03	263.97	90.83	-2384.95	234.54	-15.89	-2707.12	308.08	64.02	-2807.03	277.86	198.76	-2647.53	51.18	-6.51	-3491.81	-34.09	63.83	-3993.57	75.54	382.93	-3627.63	-55.98	-255.87	-2546.38	102.38	1246.64	0.00	0.00	0.00	-1646.87	69.16	1533.09	-2422.12	186.00	1531.34	-2589.95	136.19	1605.52	-2698.14	79.64	1702.58	-187.30	1279.58	71.21	400.45	1270.43	72.64	-185.22
3.97000	-2206.19	262.02	93.70	-2377.96	235.38	-18.74	-2699.48	308.74	64.02	-2798.28	278.73	198.48	-2626.85	52.01	-4.04	-3491.32	-33.08	64.91	-3986.62	74.13	381.75	-3621.43	-56.29	-254.68	-2521.43	103.02	1246.45	0.00	0.00	0.00	-1646.87	69.16	1533.09	-2414.20	187.33	1530.30	-2581.53	135.00	1605.77	-2689.24	79.97	1702.81	-186.39	1276.59	72.14	409.27	1270.47	72.75	-184.59
3.98000	-2201.55	258.85	94.55	-2372.30	236.12	-21.63	-2691.78	309.39	64.02	-2789.46	279.58	198.18	-2644.03	53.02	-7.37	-3490.76	-32.07	65.99	-3979.56	72.72	380.55	-3615.13	-56.59	-253.48	-2522.38	104.22	1245.86	0.00	0.00	0.00	-1646.87	69.16	1533.09	-2418.10	189.41	1529.81	-2573.08	133.82	1606.02	-2680.31	80.31	1703.03	-187.00	1276.47	71.82	411.78	1270.39	72.57	-184.04
3.99000	-2195.95	254.87	93.51	-2367.90	236.76	-24.54	-2684.02	310.03	64.02	-2780.58	280.42	197.88	-2625.47	51.51	-2.87	-3490.13	-31.06	67.08	-3972.39	71.32	379.34	-3608.75	-56.88	-252.25	-2494.62	105.02	1245.40	0.00	0.00	0.00	-1646.87	69.16	1533.09	-2402.48	190.47	1528.38	-2564.60	132.64	1606.29	-2671.34	80.66	1703.23	-190.05	1277.66	71.01	411.36	1269.89	72.19	-185.09
4.00000	-2189.22	250.49	90.73	-2364.65	237.31	-27.45	-2676.21	310.66	64.01	-2771.64	281.25	197.56	-2620.94	51.82	-2.62	-3489.43	-30.04	68.15	-3965.11	69.93	378.13	-3602.28	-57.17	-251.00	-2492.24	107.40	1244.77	0.00	0.00	0.00	-1646.87	69.16	1533.09	-2409.08	194.58	1528.32	-2556.07	131.47	1606.55	-2662.33	81.02	1703.43	-191.07	1280.29	70.13	411.73	1269.84	72.57	-184.59
4.01000	-2181.21	246.14	86.35	-2362.49	237.78	-30.36	-2668.33	311.28	64.00	-2762.64	282.07	197.24	-2628.79	51.97	-2.69	-3488.65	-29.01	69.23	-3957.73	68.55	376.91	-3595.73	-57.44	-249.72	-2482.18	108.60	1242.44	0.00	0.00	0.00	-1646.87	69.16	1533.09	-2381.47	195.19	1527.29	-2547.51	130.30	1606.83	-2653.29	81.39	1703.62	-186.91	1278.27	71.28	412.51	1271.05	72.70	-185.00
4.02000	-2171.74	242.22	80.52	-2361.32	238.16	-33.24	-2660.40	311.88	63.99	-2753.57	282.89	196.90	-2621.51	52.43	-4.85	-3487.80	-27.98	70.31	-3950.23	67.18	375.67	-3589.08	-57.71	-248.42	-2480.36	110.02	1242.12	0.00	0.00	0.00	-1646.87	69.16	1533.09	-2357.43	198.65	1526.93	-2538.92	129.14	1607.11	-2644.20	81.77	1703.80	-184.79	1277.92	72.35	411.80	1270.73	72.61	-184.79
4.03000	-2160.66	239.14	73.37	-2361.05	238.47	-36.10	-2652.41	312.48	63.97	-2744.44	283.69	196.56	-2630.98	49.86	-3.70	-3486.87	-26.94	71.38	-3942.62	65.81	374.44	-3582.34	-57.97	-247.10	-2469.43	112.00	1241.20	0.00	0.00	0.00	-1646.87	69.16	1533.09	-2348.40	198.45	1526.19	-2530.29	127.99	1607.40	-2635.07	82.16	1703.97	-185.74	1278.08	71.75	411.48	1270.30	72.68	-185.23
4.04000	-2143.80	237.20	67.95	-2361.61	238.70	-38.90	-2644.36	313.06	63.94	-2735.25	284.48	196.21	-2610.48	52.61	-1.62	-3485.87	-25.91	72.45	-3934.91	64.45	373.19	-3575.51	-58.22	-245.75	-2465.77	113.10	1241.17	0.00	0.00	0.00	-1646.87	69.16	1533.09	-2355.55	200.48	1525.42	-2521.62	126.84	1607.70	-2625.91	82.56	1704.13	-186.26	1277.37	71.66	405.54	1271.14	72.65	-185.27
4.05000	-2154.05	235.33	59.45	-2362.90	238.86	-41.64	-2636.25	313.63	63.92	-2725.99	285.26	195.84	-2618.46	52.54	-2.67	-3484.78	-24.86	73.52	-3927.08	63.10	371.94	-3568.60	-58.46	-244.38	-2456.22	115.74	1240.55	0.00	0.00	0.00	-1646.87	69.16	1533.09	-2334.22	202.85	1523.70	-2512.91	125.69	1608.00	-2616.71	82.96	1704.29	-187.53	1279.33	70.81	409.76	1270.57	72.63	-184.58
4.06000	-2130.44	233.59	57.76	-2364.85	238.95	-44.31	-2628.08	314.18	63.89	-2716.68	286.03	195.47	-2649.19	48.52	-8.57	-3483.60	-23.81	74.59	-3919.14	61.75	370.68	-3561.59	-58.69	-242.98	-2448.54	118.49	1240.13	0.00	0.00	0.00	-1646.87	69.16	1533.09	-2356.10	204.54	1523.74	-2504.17	124.55	1608.31	-2607.47	83.38	1704.43	-184.55	1276.45	72.34	411.48	1269.90	72.64	-184.38
4.07000	-2117.20	234.00	52.49	-2367.37	238.99	-46.89	-2619.85	314.72	63.85	-2707.30	286.78	195.09	-2611.64	49.52	-1.17	-3482.35	-22.76	75.65	-3911.10	60.42	369.41	-3554.49	-58.91	-241.56	-2435.79	119.89	1240.09	0.00	0.00	0.00	-1646.87	69.16	1533.09	-2345.85	206.25	1524.92	-2495.40	123.42	1608.63	-2598.19	83.81	1704.56	-183.42	1275.52	72.83	411.93	1269.77	72.79	-184.95
4.08000	-2144.24	235.69	38.94	-2370.36	238.97	-49.36	-2611.56	315.25	63.82	-2697.85	287.53	194.71	-2622.86	50.17	-3.13	-3481.00	-21.71	76.71	-3902.94	59.09	368.14	-3547.30	-59.13	-240.12	-2425.69	121.57	1239.98	0.00	0.00	0.00	-1646.87	69.16	1533.09	-2317.76	210.24	1522.94	-2486.58	122.29	1608.95	-2588.88	84.24	1704.68	-188.53	1276.28	71.30	411.93	1270.17	72.69	-184.86
4.09000	-2139.18	238.70	32.72	-2373.75	238.90	-51.72	-2603.21	315.77	63.77	-2688.35	288.26	194.31	-2604.69	51.10	1.39	-3479.56	-20.65	77.77	-3894.67	57.77	366.86	-3540.01	-59.33	-238.65	-2424.95	122.85	1240.50	0.00	0.00	0.00	-1646.87	69.16	1533.09	-2325.50	212.26	1523.09	-2477.73	121.16	1609.28	-2579.52	84.69	1704.79	-190.28	1276.57	70.93	403.92	1269.88	72.96	-184.23
4.10000	-2147.07	237.72	25.97	-2377.45	238.79	-53.94	-2594.80	316.28	63.73	-2678.78	288.99	193.90	-2617.42	50.44	-0.28	-3478.04	-19.59	78.82	-3886.29	56.47	365.58	-3532.64	-59.53	-237.15	-2419.85	125.73	1241.35	0.00	0.00	0.00	-1646.87	69.16	1533.09	-2332.19	215.36	1524.96	-2468.85	120.05	1609.62	-2570.13	85.15	1704.90	-184.40	1276.28	72.57	408.62	1270.08	72.82	-183.97
4.11000	-2134.96	237.32	25.08	-2381.38	238.63	-56.03	-2586.33	316.77	63.68	-2669.15	289.70	193.49	-2601.23	54.47	4.08	-3476.41	-18.53	79.87	-3877.79	55.17	364.28	-3525.17	-59.72	-235.64	-2405.40	127.35	1242.60	0.00	0.00	0.00	-1646.87	69.16	1533.09	-2324.12	220.02	1524.96	-2459.93	118.94	1609.97	-2560.71	85.61	1704.99	-190.87	1277.71	71.00	410.73	1270.25	72.47	-183.99
4.12000	-2129.02	236.28	22.38	-2385.45	238.43	-57.95	-2577.79	317.25	63.63	-2659.45	290.40	193.07	-2596.98	52.71	3.99	-3474.70	-17.46	80.92	-3869.19	53.87	362.99	-3517.61	-59.90	-234.09	-2388.31	129.28	1242.97	0.00	0.00	0.00	-1646.87	69.16	1533.09	-2289.27	219.67	1524.63	-2450.97	117.83	1610.32	-2551.24	86.09	1705.07	-188.46	1278.59	70.91	412.03	1270.09	72.82	-184.68
4.13000	-2135.24	232.85	18.64	-2389.57	238.20	-59.70	-2569.20	317.71	63.57	-2649.70	291.08	192.63	-2595.69	52.11	0.15	-3472.88	-16.39	81.96	-3860.47	52.59	361.68	-3509.96	-60.07	-232.52	-2388.83	131.43	1244.39	0.00	0.00	0.00	-1646.87	69.16	1533.09	-2303.96	223.57	1526.67	-2441.98	116.74	1610.68	-2541.74	86.58	1705.14	-185.93	1277.93	71.62	411.63	1270.63	72.59	-184.30
4.14000	-2144.53	232.86	17.09	-2393.66	237.94	-61.27	-2560.54	318.16	63.51	-2639.88	291.76	192.19	-2616.82	52.99	-7.62	-3470.97	-15.32	83.00	-3851.64	51.32	360.38	-3502.21	-60.23	-230.93	-2385.48	134.65	1245.94	0.00	0.00	0.00	-1646.87	69.16	1533.09	-2275.78	224.70	1525.44	-2432.95	115.65	1611.05	-2532.21	87.08	1705.20	-186.89	1276.56	71.76	403.50	1270.55	72.40	-184.28
4.15000	-2146.25	232.52	12.57	-2397.64	237.66	-62.63	-2551.81	318.60	63.45	-2630.00	292.42	191.75	-2625.57	51.00	-10.03	-3468.95	-14.24	84.03	-3842.69	50.05	359.06	-3494.37	-60.38	-229.31	-2373.97	135.38	1247.44	0.00	0.00	0.00	-1646.87	69.16	1533.09	-2270.83	226.25	1525.99	-2423.89	114.56	1611.42	-2522.63	87.59	1705.25	-190.54	1279.04	70.44	409.42	1270.19	72.73	-184.72
4.16000	-2148.57	232.66	8.24	-2401.42	237.36	-63.78	-2543.03	319.03	63.39	-2620.05	293.07	191.29	-2612.38	51.79	-7.20	-3466.83	-13.17	85.06	-3833.63	48.80	357.75	-3486.44	-60.52	-227.67	-2376.03	137.45	1248.12	0.00	0.00	0.00	-1646.87	69.16	1533.09	-2252.27	229.18	1528.62	-2414.79	113.49	1611.80	-2513.03	88.10	1705.29	-191.14	1279.29	70.30	412.44	1270.52	72.82	-184.66
4.17000	-2151.46	233.25	4.09	-2404.91	237.04	-64.71	-2534.18	319.44	63.32	-2610.04	293.71	190.83	-2619.69	51.29	-10.10	-3464.60	-12.09	86.08	-3824.46	47.56	356.43	-3478.41	-60.66	-226.00	-2352.07	141.14	1249.51	0.00	0.00	0.00	-1646.87	69.16	1533.09	-2255.84	233.23	1531.14	-2405.65	112.41	1612.19	-2503.38	88.63	1705.32	-188.52	1278.20	71.42	412.30	1270.41	72.80	-184.53
4.18000	-2154.86	234.28	0.13	-2408.03	236.71	-65.39	-2525.27	319.83	63.25	-2599.97	294.33	190.35	-2634.49	50.64	-11.97	-3462.27	-11.01	87.10	-3815.18	46.32	355.10	-3470.28	-60.78	-224.31	-2336.02	142.43	1251.41	0.00	0.00	0.00	-1646.87	69.16	1533.09	-2254.75	235.22	1532.77	-2396.48	111.35	1612.58	-2493.70	89.17	1705.34	-190.16	1277.34	71.25	411.95	1270.72	72.61	-184.63
4.19000	-2158.74	235.71	-3.65	-2410.69	236.37	-65.82	-2516.29	320.22	63.17	-2589.84	294.95	189.87	-2632.43	50.18	-11.58	-3459.82	-9.92	88.12	-3805.78	45.10	353.77	-3462.06	-60.90	-222.59	-2336.99	144.93	1252.44	0.00	0.00	0.00	-1646.87	69.16	1533.09	-2255.43	235.68	1534.80	-2387.27	110.30	1612.99	-2483.99	89.72	1705.34	-187.90	1277.44	71.46	411.83	1270.51	72.07	-184.53
4.20000	-2163.07	237.50	-7.25	-2412.81	236.04	-65.99	-2507.25	320.59	63.09	-2579.64	295.54	189.39	-2633.73	49.70	-11.41	-3457.27	-8.84	89.12	-3796.26	43.88	352.44	-3453.74	-61.00	-220.84	-2340.84	146.74	1254.58	0.00	0.00	0.00	-1646.87	69.16	1533.09	-2235.52	238.46	1536.17	-2378.03	109.25	1613.40	-2474.24	90.28	1705.34	-184.85	1275.52	72.21	411.68	1270.43	72.33	-184.83
4.21000	-2167.79	239.64	-10.67	-2414.30	235.70	-65.86	-2498.15	320.94	63.01	-2569.38	296.13	188.89	-2633.81	49.84	-11.77	-3454.60	-7.76	90.12	-3786.63	42.68	351.10	-3445.33	-61.10	-219.07	-2320.93	148.75	1254.62	0.00	0.00	0.00	-1646.87	69.16	1533.09	-2228.62	240.58	1539.67	-2368.75	108.21	1613.82	-2464.45	90.85	1705.32	-185.99	1273.71	72.68	405.02	1271.52	72.43	-185.93
4.22000	-2172.87	242.10	-13.91	-2415.09	235.37	-65.45	-2488.98	321.28	62.92	-2559.06	296.70	188.39	-2630.43	47.05	-12.45	-3451.81	-6.67	91.12	-3776.89	41.49	349.76	-3436.82	-61.18	-217.28	-2319.36	151.39	1255.76	0.00	0.00	0.00	-1646.87	69.16	1533.09	-2234.50	244.97	1540.06	-2359.44	107.17	1614.24	-2454.64	91.44	1705.29	-187.00	1275.01	72.19	409.20	1271.17	72.46	-184.75
4.23000	-2178.28	244.83	-16.98	-2415.07	235.05	-64.72	-2479.74	321.61	62.83	-2548.67	297.26	187.87	-2605.25	49.03	-8.87	-3448.91	-5.58	92.11	-3767.03	40.30	348.41	-3428.21	-61.26	-215.45	-2299.70	152.83	1256.41	0.00	0.00	0.00	-1646.87	69.16	1533.09	-2206.06	245.32	1542.01	-2350.09	106.15	1614.68	-2444.78	92.03	1705.25	-188.56	1277.10	71.20	412.22	1269.81	72.47	-184.94
4.24000	-2183.95	247.82	-19.86	-2414.17	234.75	-63.67	-2470.44	321.92	62.74	-2538.23	297.81	187.36	-2618.31	47.23	-15.57	-3445.88	-4.50	93.09	-3757.06	39.13	347.06	-3419.51	-61.33	-213.61	-2289.91	155.38	1257.10	0.00	0.00	0.00	-1646.87	69.16	1533.09	-2198.83	246.89	1543.55	-2340.71	105.13	1615.12	-2434.90	92.63	1705.20	-184.44	1275.91	72.34	412.46	1269.20	72.53	-185.03
4.25000	-2189.87	251.04	-22.57	-2412.31	234.47	-62.28	-2461.08	322.22	62.65	-2527.71	298.34	186.83	-2610.41	46.63	-17.39	-3442.74	-3.41	94.07	-3746.97	37.97	345.71	-3410.71	-61.38	-211.73	-2290.87	157.77	1257.87	0.00	0.00	0.00	-1646.87	69.16	1533.09	-2188.37	249.49	1543.10	-2331.29	104.12	1615.57	-2424.97	93.25	1705.14	-185.21	1278.08	71.56	411.97	1269.56	72.25	-185.28
4.26000	-2195.98	254.46	-25.11	-2409.39	234.22	-60.54	-2451.64	322.51	62.55	-2517.14	298.85	186.30	-2589.52	47.48	-17.88	-3439.47	-2.32	95.04	-3736.76	36.82	344.36	-3401.81	-61.43	-209.83	-2286.02	157.70	1257.02	0.00	0.00	0.00	-1646.87	69.16	1533.09	-2160.29	249.64	1544.12	-2321.83	103.12	1616.02	-2415.02	93.87	1705.07	-187.09	1278.43	71.30	412.79	1269.12	72.62	-185.11
4.27000	-2202.25	258.04	-27.47	-2405.33	233.99	-58.44	-2442.14	322.78	62.45	-2506.50	299.36	185.76	-2584.57	46.29	-19.96	-3436.07	-1.23	96.00	-3726.44	35.68	343.01	-3392.81	-61.47	-207.90	-2282.42	159.79	1257.51	0.00	0.00	0.00	-1646.87	69.16	1533.09	-2136.61	251.97	1544.26	-2312.34	102.13	1616.49	-2405.03	94.51	1704.98	-185.06	1277.37	72.16	412.82	1269.85	72.79	-185.84
4.28000	-2208.63	261.77	-29.66	-2400.05	233.80	-55.96	-2432.58	323.03	62.34	-2495.80	299.84	185.21	-2560.30	45.79	-15.36	-3432.55	-0.15	96.95	-3716.00	34.55	341.65	-3383.72	-61.50	-205.95	-2264.60	160.01	1256.60	0.00	0.00	0.00	-1646.87	69.16	1533.09	-2180.23	253.69	1547.30	-2302.82	101.15	1616.96	-2395.01	95.16	1704.88	-187.05	1278.55	71.32	405.17	1273.45	71.89	-185.43
4.29000	-2215.09	265.60	-31.68	-2393.46	233.64	-53.08	-2422.94	323.27	62.24	-2485.04	300.32	184.65	-2559.09	44.07	-14.60	-3428.89	0.94	97.90	-3705.44	33.44	340.29	-3374.52	-61.52	-203.97	-2254.45	160.96	1256.72	0.00	0.00	0.00	-1646.87	69.16	1533.09	-2171.97	253.69	1547.92	-2293.26	100.17	1617.44	-2384.95	95.82	1704.77	-187.83	1279.39	70.84	409.04	1271.30	72.47	-185.54
4.30000	-2221.59	269.52	-33.52	-2385.47	233.53	-49.80	-2413.24	323.49	62.13	-2474.21	300.78	184.09	-2542.82	44.82	-12.33	-3425.11	2.03	98.84	-3694.77	32.33	338.93	-3365.23	-61.52	-201.96	-2251.31	162.57	1256.49	0.00	0.00	0.00	-1646.87	69.16	1533.09	-2138.89	255.40	1546.43	-2283.66	99.20	1617.93	-2374.86	96.49	1704.65	-188.47	1277.43	71.27	411.48	1270.41	72.08	-185.20
4.31000	-2228.07	273.48	-35.20	-2376.01	233.47	-46.10	-2403.48	323.70	62.01	-2463.32	301.22	183.52	-2520.43	46.70	-9.12	-3421.19	3.12	99.77	-3683.98	31.24	337.57	-3355.83	-61.52	-199.93	-2229.97	164.02	1257.29	0.00	0.00	0.00	-1646.87	69.16	1533.09	-2138.43	255.54	1546.37	-2274.03	98.25	1618.43	-2364.74	97.17	1704.52	-184.86	1275.79	72.44	411.79	1270.14	71.98	-184.90
4.32000	-2234.51	277.48	-36.71	-2364.98	233.45	-41.97	-2393.64	323.90	61.90	-2452.37	301.65	182.94	-2490.36	49.38	-6.12	-3417.13	4.20	100.70	-3673.07	30.16	336.20	-3346.34	-61.51	-197.87	-2229.74	165.46	1256.88	0.00	0.00	0.00	-1646.87	69.16	1533.09	-2127.10	256.88	1545.79	-2264.36	97.30	1618.93	-2354.59	97.87	1704.37	-185.36	1277.69	71.97	412.02	1269.77	72.11	-184.16
4.33000	-2240.86	281.46	-38.05	-2352.30	233.50	-37.38	-2383.74	324.08	61.78	-2441.35	302.07	182.36	-2471.19	52.44	-5.48	-3412.93	5.29	101.61	-3662.04	29.09	334.84	-3336.74	-61.49	-195.78	-2214.26	165.19	1257.11	0.00	0.00	0.00	-1646.87	69.16	1533.09	-2117.96	256.88	1545.43	-2254.66	96.36	1619.44	-2344.40	98.57	1704.21	-185.87	1277.31	71.68	404.05	1271.19	72.51	-184.61
4.34000	-2247.08	285.42	-39.22	-2337.89	233.60	-32.34	-2373.76	324.24	61.66	-2430.27	302.46	181.77	-2438.73	56.12	-3.51	-3408.60	6.37	102.52	-3650.90	28.03	333.47	-3327.05	-61.46	-193.67	-2211.30	166.89	1257.36	0.00	0.00	0.00	-1646.87	69.16	1533.09	-2111.56	257.87	1545.19	-2244.92	95.43	1619.96	-2334.19	99.29	1704.04	-189.32	1278.69	71.15	409.58	1270.47	72.82	-184.93
4.35000	-2253.14	289.31	-40.23	-2321.65	233.77	-26.82	-2363.72	324.39	61.53	-2419.13	302.85	181.18	-2416.61	60.34	-2.97	-3404.12	7.46	103.42	-3639.63	26.99	332.11	-3317.25	-61.42	-191.53	-2204.16	167.11	1258.02	0.00	0.00	0.00	-1646.87	69.16	1533.09	-2094.65	256.94	1544.21	-2235.15	94.50	1620.49	-2323.94	100.02	1703.86	-187.20	1276.37	72.03	411.12	1270.03	72.57	-184.24
4.36000	-2258.98	293.10	-41.07	-2303.51	234.01	-20.81	-2353.61	324.52	61.41	-2407.92	303.22	180.57	-2391.79	65.09	-3.35	-3399.50	8.54	104.31	-3628.25	25.95	330.74	-3307.35	-61.36	-189.36	-2200.27	167.05	1258.14	0.00	0.00	0.00	-1646.87	69.16	1533.09	-2093.89	257.46	1543.02	-2225.34	93.59	1621.03	-2313.65	100.76	1703.66	-192.51	1277.34	70.10	412.27	1270.35	72.82	-184.37
4.37000	-2264.58	296.78	-41.75	-2283.38	234.32	-14.30	-2343.43	324.64	61.28	-2396.65	303.57	179.96	-2355.88	67.61	-1.66	-3394.73	9.62	105.19	-3616.75	24.93	329.38	-3297.35	-61.30	-187.16	-2207.63	168.59	1258.42	0.00	0.00	0.00	-1646.87	69.16	1533.09	-2089.17	255.96	1542.45	-2215.50	92.69	1621.58	-2303.34	101.51	1703.45	-193.71	1279.74	69.38	412.31	1270.50	72.64	-184.64
4.38000	-2269.88	300.31	-42.27	-2261.17	234.71	-7.28	-2333.18	324.74	61.15	-2385.32	303.91	179.35	-2328.58	71.95	-2.37	-3389.82	10.70	106.06	-3605.13	23.93	328.01	-3287.24	-61.23	-184.94	-2205.73	168.53	1260.06	0.00	0.00	0.00	-1646.87	69.16	1533.09	-2071.89	256.04	1541.51	-2205.63	91.80	1622.13	-2293.00	102.27	1703.22	-189.60	1279.22	70.46	412.02	1270.75	72.66	-184.99
4.39000	-2274.86	303.66	-42.63	-2236.80	235.19	0.28	-2322.86	324.82	61.01	-2373.92	304.23	178.73	-2303.70	74.88	-1.83	-3384.75	11.77	106.92	-3593.39	22.93	326.64	-3277.04	-61.15	-182.69	-2179.32	169.18	1260.41	0.00	0.00	0.00	-1646.87	69.16	1533.09	-2054.22	255.81	1540.74	-2195.71	90.92	1622.69	-2282.62	103.05	1702.99	-187.10	1277.59	70.97	402.74	1271.45	72.33	-184.51
4.40000	-2279.46	306.80	-42.82	-2210.17	235.75	8.38	-2312.46	324.89	60.87	-2362.46	304.53	178.10	-2283.16	77.32	-3.57	-3379.53	12.85	107.78	-3581.53	21.95	325.28	-3266.73	-61.06	-180.41	-2176.05	170.27	1259.23	0.00	0.00	0.00	-1646.87	69.16	1533.09	-2047.67	255.53	1539.49	-2185.77	90.04	1623.26	-2272.22	103.83	1702.74	-187.08	1277.34	71.37	409.85	1270.65	72.86	-184.92
4.41000	-2283.65	309.70	-42.86	-2171.65	236.56	19.28	-2302.00	324.94	60.73	-2350.94	304.82	177.46	-2238.55	79.40	-0.48	-3374.16	13.92	108.62	-3569.54	20.99	323.91	-3256.31	-60.95	-178.10	-2165.96	171.16	1259.96	0.00	0.00	0.00	-1646.87	69.16	1533.09	-2052.30	255.13	1539.68	-2175.79	89.18	1623.84	-2261.78	104.63	1702.47	-188.14	1278.27	71.58	412.97	1269.89	72.61	-185.33
4.42000	-2287.38	312.34	-42.74	-2193.24	236.15	14.22	-2291.47	324.98	60.59	-2339.36	305.09	176.82	-2221.83	79.76	-3.36	-3368.63	14.99	109.45	-3557.44	20.03	322.55	-3245.80	-60.84	-175.77	-2147.32	172.92	1260.07	0.00	0.00	0.00	-1646.87	69.16	1533.09	-2030.04	255.52	1538.63	-2165.77	88.33	1624.43	-2251.31	105.44	1702.20	-191.59	1279.51	70.46	412.25	1269.78	72.78	-185.33
4.43000	-2290.63	314.68	-42.46	-2176.16	236.48	19.70	-2280.86	325.00	60.44	-2327.71	305.35	176.18	-2179.83	79.42	-0.56	-3362.94	16.06	110.27	-3545.22	19.09	321.19	-3235.17	-60.71	-173.40	-2155.23	171.47	1259.25	0.00	0.00	0.00	-1646.87	69.16	1533.09	-2014.12	253.90	1537.99	-2155.72	87.49	1625.03	-2240.82	106.27	1701.91	-190.72	1277.45	71.01	411.72	1270.10	72.75	-185.26
4.44000	-2293.33	316.70	-42.03	-2161.29	236.81	24.37	-2270.19	325.00	60.30	-2315.99	305.59	175.52	-2153.01	77.51	-0.25	-3357.09	17.12	111.08	-3532.87	18.16	319.83	-3224.45	-60.58	-171.01	-2142.01	172.81	1258.90	0.00	0.00	0.00	-1646.87	69.16	1533.09	-2032.40	253.79	1538.54	-2145.64	86.66	1625.63	-2230.29	107.10	1701.60	-189.78	1277.42	71.38	410.96	1270.88	72.39	-185.09
4.45000	-2295.47	318.37	-41.44	-2148.51	237.13	28.27	-2259.44	324.99	60.15	-2304.22	305.81	174.87	-2111.66	78.56	4.02	-3351.08	18.18	111.88	-3520.41	17.25	318.47	-3213.62	-60.44	-168.60	-2122.96	173.36	1257.69	0.00	0.00	0.00	-1646.87	69.16	1533.09	-2010.22	254.72	1536.84	-2135.52	85.84	1626.24	-2219.73	107.95	1701.29	-188.38	1277.63	71.42	411.93	1270.18	72.77	-184.74
4.46000	-2296.99	319.66	-40.69	-2137.71	237.45	31.46	-2248.61	324.96	59.99	-2292.38	306.01	174.20	-2080.12	76.40	5.79	-3344.91	19.24	112.67	-3507.82	16.35	317.11	-3202.68	-60.28	-166.15	-2116.30	173.34	1257.05	0.00	0.00	0.00	-1646.87	69.16	1533.09	-2005.60	253.13	1536.85	-2125.36	85.03	1626.87	-2209.14	108.81	1700.96	-185.09	1276.68	72.51	401.89	1269.32	72.81	-184.29
4.47000	-2297.85	320.54	-39.80	-2128.77	237.77	33.96	-2237.72	324.92	59.84	-2280.48	306.20	173.53	-2022.44	75.31	13.85	-3338.57	20.29	113.45	-3495.11	15.46	315.75	-3191.64	-60.11	-163.67	-2107.69	173.85	1256.78	0.00	0.00	0.00	-1646.87	69.16	1533.09	-1983.66	252.97	1536.24	-2115.17	84.23	1627.50	-2198.53	109.68	1700.61	-184.59	1275.76	72.53	400.01	1270.30	72.29	-185.03
4.48000	-2298.01	320.97	-38.75	-2121.58	238.09	35.84	-2226.75	324.85	59.68	-2268.51	306.37	172.86	-1982.84	75.05	16.70	-3332.06	21.34	114.22	-3482.28	14.59	314.40	-3180.49	-59.94	-161.17	-2099.94	173.58	1256.11	0.00	0.00	0.00	-1646.87	69.16	1533.09	-1981.88	251.69	1535.72	-2104.95	83.44	1628.14	-2187.88	110.57	1700.25	-186.52	1275.54	71.99	409.41	1270.26	72.23	-184.67
4.49000	-2297.44	320.94	-37.55	-2116.02	238.40	37.13	-2215.71	324.77	59.52	-2256.48	306.52	172.18	-1945.29	74.66	19.53	-3325.38	22.39	114.97	-3469.33	13.73	313.05	-3169.24	-59.75	-158.64	-2098.17	173.91	1254.93	0.00	0.00	0.00	-1646.87	69.16	1533.09	-1978.74	250.53	1534.49	-2094.69	82.67	1628.79	-2177.21	111.46	1699.88	-181.28	1276.12	72.83	411.51	1270.79	72.52	-184.96
4.50000	-2296.09	320.41	-36.20	-2111.98	238.71	37.88	-2204.60	324.68	59.36	-2244.38	306.66	171.49	-1909.74	74.14	22.33	-3318.53	23.43	115.71	-3456.25	12.89	311.70	-3157.87	-59.55	-156.08	-2096.50	173.03	1253.60	0.00	0.00	0.00	-1646.87	69.16	1533.09	-1945.39	249.92	1532.93	-2084.40	81.90	1629.44	-2166.51	112.37	1699.49	-185.77	1278.11	71.78	411.54	1270.77	72.13	-185.13
4.51000	-2293.93	319.36	-34.71	-2109.34	239.02	38.13	-2193.41	324.56	59.20	-2232.23	306.78	170.80	-1876.13	73.52	25.10	-3311.50	24.47	116.45	-3443.05	12.06	310.36	-3146.41	-59.34	-153.49	-2072.91	173.30	1253.07	0.00	0.00	0.00	-1646.87	69.16	1533.09	-1958.27	249.62	1532.00	-2074.07	81.15	1630.11	-2155.77	113.30	1699.09	-184.91	1277.86	71.75	412.22	1270.63	72.02	-185.09
4.52000	-2290.90	317.75	-33.06	-2108.00	239.33	37.93	-2182.15	324.43	59.03	-2220.01	306.88	170.10	-1844.42	72.80	27.82	-3304.30	25.50	117.16	-3429.73	11.25	309.02	-3134.83	-59.12	-150.87	-2069.05	173.01	1251.95	0.00	0.00	0.00	-1646.87	69.16	1533.09	-1941.03	250.21	1530.86	-2063.71	80.41	1630.79	-2145.01	114.23	1698.67	-185.14	1277.48	71.69	411.91	1271.05	72.26	-184.63
4.53000	-2286.97	315.56	-31.27	-2107.82	239.63	37.32	-2170.81	324.28	58.86	-2207.72	306.96	169.40	-1814.55	72.00	30.48	-3296.91	26.53	117.87	-3416.28	10.45	307.68	-3123.15	-58.89	-148.22	-2064.02	172.84	1250.99	0.00	0.00	0.00	-1646.87	69.16	1533.09	-1955.07	248.97	1530.14	-2053.31	79.68	1631.47	-2134.23	115.18	1698.24	-189.39	1277.44	70.96	410.99	1271.04	72.26	-184.45
4.54000	-2282.11	312.75	-29.33	-2108.71	239.93	36.36	-2159.40	324.11	58.69	-2195.38	307.02	168.69	-1786.47	71.11	33.08	-3289.35	27.56	118.56	-3402.71	9.67	306.34	-3111.35	-58.65	-145.54	-2050.06	173.23	1249.86	0.00	0.00	0.00	-1646.87	69.16	1533.09	-1918.99	248.55	1527.92	-2042.88	78.96	1632.16	-2123.41	116.14	1697.79	-189.13	1278.62	70.93	411.12	1270.50	72.53	-184.08
4.55000	-2276.26	309.31	-27.25	-2110.54	240.23	35.07	-2147.91	323.93	58.52	-2182.96	307.06	167.98	-1760.14	70.15	35.61	-3281.61	28.58	119.25	-3389.02	8.90	305.01	-3099.45	-58.39	-142.84	-2034.28	173.59	1248.25	0.00	0.00	0.00	-1646.87	69.16	1533.09	-1916.90	246.94	1527.90	-2032.42	78.25	1632.87	-2112.57	117.11	1697.33	-178.97	1276.70	73.25	403.45	1270.66	72.63	-184.10
4.56000	-2269.39	305.19	-25.03	-2113.20	240.52	33.52	-2136.35	323.73	58.34	-2170.49	307.09	167.27	-1735.49	69.14	38.06	-3273.68	29.59	119.91	-3375.20	8.15	303.68	-3087.44	-58.13	-140.10	-2032.17	172.05	1246.85	0.00	0.00	0.00	-1646.87	69.16	1533.09	-1913.77	246.18	1526.30	-2021.92	77.56	1633.58	-2101.70	118.10	1696.86	-183.34	1277.08	72.23	409.52	1270.19	72.38	-184.00
4.57000	-2261.46	300.37	-22.66	-2116.58	240.82	31.74	-2124.71	323.51	58.16	-2157.95	307.10	166.54	-1712.49	68.08	40.41	-3265.56	30.60	120.57	-3361.25	7.41	302.36	-3075.32	-57.85	-137.34	-2018.91	171.96	1246.11	0.00	0.00	0.00	-1646.87	69.16	1533.09	-1897.34	245.87	1525.31	-2011.39	76.87	1634.30	-2090.80	119.10	1696.37	-185.70	1277.00	71.64	412.08	1269.84	72.69	-184.32
4.58000	-2252.43	294.82	-20.15	-2120.55	241.11	29.78	-2112.99	323.27	57.98	-2145.35	307.09	165.82	-1691.07	66.98	42.66	-3257.26	31.61	121.21	-3347.18	6.69	301.04	-3063.09	-57.57	-134.54	-2019.00	171.26	1243.86	0.00	0.00	0.00	-1646.87	69.16	1533.09	-1892.75	244.85	1523.72	-2000.82	76.21	1635.03	-2079.87	120.11	1695.86	-189.67	1277.49	71.04	411.71	1269.91	72.23	-184.70
4.59000	-2242.26	288.52	-17.50	-2125.02	241.40	27.68	-2101.20	323.02	57.80	-2132.68	307.06	165.09	-1671.20	65.85	44.80	-3248.76	32.61	121.84	-3332.99	5.98	299.73	-3050.75	-57.27	-131.72	-2007.27	170.56	1243.01	0.00	0.00	0.00	-1646.87	69.16	1533.09	-1882.59	243.05	1521.85	-1990.22	75.55	1635.77	-2068.92	121.14	1695.34	-186.66	1276.96	71.33	411.04	1270.24	71.82	-185.08
4.60000	-2230.90	281.43	-14.72	-2129.85	241.69	25.49	-2089.33	322.74	57.62	-2119.95	307.01	164.35	-1652.81	64.71	46.82	-3240.07	33.60	122.45	-3318.67	5.29	298.42	-3038.30	-56.96	-128.86	-2006.49	168.90	1240.88	0.00	0.00	0.00	-1646.87	69.16	1533.09	-1862.56	241.48	1520.37	-1979.58	74.90	1636.52	-2057.94	122.17	1694.80	-186.01	1276.61	71.90	411.41	1270.11	72.00	-185.38
4.61000	-2218.31	273.52	-11.79	-2134.94	241.97	23.25	-2077.39	322.45	57.44	-2107.16	306.94	163.61	-1635.86	63.56	48.72	-3231.19	34.59	123.05	-3304.22	4.62	297.12	-3025.74	-56.64	-125.98	-1980.03	168.38	1239.91	0.00	0.00	0.00	-1646.87	69.16	1533.09	-1844.37	240.17	1518.67	-1968.92	74.27	1637.28	-2046.94	123.23	1694.25	-188.88	1278.72	70.73	412.22	1270.13	72.62	-184.51
4.62000	-2204.47	264.78	-8.73	-2140.18	242.26	21.02	-2065.37	322.14	57.25	-2094.30	306.85	162.87	-1620.30	62.41	50.47	-3222.11	35.57	123.64	-3289.65	3.96	295.82	-3013.07	-56.31	-123.07	-1982.90	168.25	1238.11	0.00	0.00	0.00	-1646.87	69.16	1533.09	-1858.55	237.75	1517.48	-1958.21	73.65	1638.04	-2035.90	124.29	1693.68	-183.34	1274.67	73.04	412.16	1269.96	72.27	-185.14
4.63000	-2189.31	255.15	-5.53	-2145.44	242.54	18.82	-2053.26	321.81	57.06	-2081.38	306.74	162.12	-1606.08	61.28	52.08	-3212.83	36.54	124.21	-3274.95	3.32	294.53	-3000.29	-55.96	-120.12	-1973.07	167.88	1236.97	0.00	0.00	0.00	-1646.87	69.16	1533.09	-1845.14	237.38	1516.60	-1947.47	73.05	1638.82	-2024.85	125.37	1693.10	-187.41	1277.11	71.20	412.17	1270.01	72.61	-184.55
4.64000	-2172.82	244.63	-2.19	-2150.61	242.82	16.72	-2041.09	321.47	56.87	-2068.40	306.61	161.36	-1593.14	60.17	53.53	-3203.35	37.51	124.76	-3260.13	2.69	293.24	-2987.39	-55.61	-117.15	-1959.57	167.39	1235.37	0.00	0.00	0.00	-1646.87	69.16	1533.09	-1830.63	235.89	1514.77	-1936.70	72.46	1639.61	-2013.76	126.46	1692.50	-189.99	1278.13	70.60	411.61	1270.44	72.45	-185.28
4.65000	-2164.24	239.14	-0.49	-2155.58	243.10	14.75	-2028.83	321.10	56.68	-2055.35	306.46	160.61	-1581.43	59.09	54.81	-3193.67	38.47	125.30	-3245.17	2.08	291.96	-2974.38	-55.24	-114.14	-1956.41	165.93	1234.05	0.00	0.00	0.00	-1646.87	69.16	1533.09	-1830.78	234.65	1513.29	-1925.90	71.88	1640.40	-2002.65	127.57	1691.89	-187.87	1276.56	71.60	411.47	1270.60	72.42	-185.05
4.66000	-2162.17	234.40	-0.13	-2160.24	243.38	12.95	-2016.49	320.72	56.48	-2042.24	306.30	159.84	-1570.91	58.06	55.92	-3183.79	39.43	125.83	-3230.09	1.49	290.69	-2961.26	-54.86	-111.11	-1946.30	164.68	1232.41	0.00	0.00	0.00	-1646.87	69.16	1533.09	-1786.69	234.53	1511.32	-1915.06	71.31	1641.21	-1991.52	128.69	1691.26	-183.29	1277.09	72.59	411.67	1270.28	72.10	-184.13
4.67000	-2175.37	237.74	-2.87	-2164.46	243.66	11.39	-2004.08	320.31	56.29	-2029.06	306.11	159.08	-1561.53	57.09	56.85	-3173.69	40.38	126.34	-3214.89	0.92	289.42	-2948.03	-54.47	-108.05	-1931.74	164.43	1230.92	0.00	0.00	0.00	-1646.87	69.16	1533.09	-1776.97	231.81	1510.47	-1904.19	70.76	1642.03	-1980.36	129.82	1690.61	-186.30	1277.64	71.73	412.57	1270.36	72.07	-183.80
4.68000	-2182.48	243.29	-4.38	-2163.36	247.52	12.00	-1991.58	319.89	56.09	-2015.82	305.90	158.31	-1553.22	56.18	57.58	-3163.39	41.32	126.83	-3199.55	0.36	288.16	-2934.68	-54.07	-104.95	-1925.65	162.13	1230.32	0.00	0.00	0.00	-1646.87	69.16	1533.09	-1797.68	229.85	1510.47	-1893.28	70.22	1642.85	-1969.18	130.97	1689.95	-187.81	1276.27	72.02	404.84	1269.91	73.08	-183.95
4.69000	-2162.21	245.17	-0.32	-2189.25	240.57	8.09	-1979.01	319.45	55.89	-2002.52	305.67	157.53	-1545.95	55.34	58.10	-3152.88	42.25	127.31	-3184.09	-0.18	286.91	-2921.22	-53.66	-101.82	-1910.12	160.46	1229.02	0.00	0.00	0.00	-1646.87	69.16	1533.09	-1779.60	227.95	1509.75	-1882.34	69.70	1643.69	-1957.97	132.13	1689.27	-185.89	1276.15	72.15	409.56	1269.85	72.57	-184.21
4.70000	-2124.60	242.27	7.56	-2205.24	245.24	3.20	-1966.36	318.99	55.69	-1989.15	305.42	156.76	-1539.66	54.59	58.42	-3142.15	43.18	127.78	-3168.50	-0.71	285.66	-2907.65	-53.23	-98.67	-1895.49	158.59	1228.30	0.00	0.00	0.00	-1646.87	69.16	1533.09	-1765.86	224.65	1507.15	-1871.37	69.19	1644.53	-1946.73	133.30	1688.57	-182.82	1275.49	72.96	412.48	1270.20	72.75	-184.21
4.71000	-2117.75	244.27	8.37	-2179.20	246.36	6.72	-1953.62	318.51	55.49	-1975.72	305.15	155.98	-1534.29	53.94	58.51	-3131.21	44.10	128.22	-3152.78	-1.21	284.42	-2893.96	-52.80	-95.48	-1884.99	156.87	1227.44	0.00	0.00	0.00	-1646.87	69.16	1533.09	-1756.02	223.69	1506.91	-1860.36	68.69	1645.39	-1935.47	134.49	1687.86	-189.08	1276.84	71.19	411.71	1270.52	72.63	-185.23
4.72000	-2113.61	243.86	10.02	-2181.56	244.12	5.60	-1940.81	318.01	55.28	-1962.22	304.86	155.19	-1529.81	53.39	58.38	-3120.06	45.01	128.65	-3136.93	-1.70	283.19	-2880.15	-52.35	-92.26	-1877.48	154.52	1227.49	0.00	0.00	0.00	-1646.87	69.16	1533.09	-1746.20	223.00	1505.72	-1849.32	68.21	1646.25	-1924.19	135.69	1687.13	-190.35	1278.57	70.67	411.37	1270.45	72.57	-184.67
4.73000	-2099.75	244.37	13.56	-2182.60	246.05	1.85	-1927.91	317.49	55.08	-1948.66	304.55	154.40	-1526.16	52.95	58.00	-3108.68	45.91	129.07	-3120.95	-2.17	281.97	-2866.23	-51.89	-89.01	-1868.31	152.26	1227.48	0.00	0.00	0.00	-1646.87	69.16	1533.09	-1749.07	221.08	1505.62	-1838.24	67.74	1647.13	-1912.89	136.90	1686.39	-186.55	1277.30	71.69	411.78	1271.07	72.37	-184.96
4.74000	-2120.21	243.24	7.20	-2202.46	244.92	-1.98	-1914.94	316.95	54.87	-1935.04	304.21	153.61	-1523.29	52.65	57.37	-3097.08	46.80	129.47	-3104.84	-2.62	280.75	-2852.20	-51.42	-85.73	-1859.06	151.46	1227.86	0.00	0.00	0.00	-1646.87	69.16	1533.09	-1717.80	217.43	1504.54	-1827.13	67.29	1648.01	-1901.56	138.13	1685.63	-185.59	1274.73	72.60	412.08	1269.76	72.27	-185.65
4.75000	-2122.14	242.74	8.04	-2178.39	245.14	2.67	-1901.88	316.40	54.66	-1921.35	303.86	152.82	-1521.14	52.48	56.49	-3085.27	47.69	129.85	-3088.61	-3.06	279.54	-2838.05	-50.93	-82.42	-1842.05	148.93	1228.07	0.00	0.00	0.00	-1646.87	69.16	1533.09	-1714.19	215.74	1503.97	-1815.99	66.85	1648.91	-1890.20	139.38	1684.85	-184.71	1278.25	71.90	403.64	1269.45	72.87	-185.20
4.76000	-2118.34	244.25	6.80	-2184.14	244.12	-0.22	-1888.74	315.82	54.45	-1907.60	303.48	152.02	-1519.67	52.46	55.34	-3073.22	48.56	130.21	-3072.24	-3.47	278.35	-2823.78	-50.44	-79.07	-1844.20	146.71	1229.14	0.00	0.00	0.00	-1646.87	69.16	1533.09	-1716.88	215.13	1504.10	-1804.82	66.42	1649.81	-1878.83	140.64	1684.05	-185.57	1277.21	71.95	409.12	1270.19	72.86	-184.97
4.77000	-2130.67	242.31	4.71	-2176.82	246.37	3.84	-1875.51	315.22	54.24	-1893.78	303.08	151.22	-1518.82	52.59	53.91	-3060.95	49.43	130.55	-3055.74	-3.87	277.16	-2809.40	-49.93	-75.70	-1827.84	144.41	1230.27	0.00	0.00	0.00	-1646.87	69.16	1533.09	-1696.00	211.34	1504.61	-1793.61	66.01	1650.73	-1867.43	141.91	1683.24	-185.26	1278.17	71.49	411.35	1270.97	72.47	-184.34
4.78000	-2105.04	243.34	10.30	-2148.17	243.99	13.29	-1862.21	314.60	54.02	-1879.90	302.66	150.41	-1518.56	52.89	52.19	-3048.45	50.29	130.88	-3039.11	-4.25	275.97	-2794.90	-49.41	-72.29	-1804.06	141.79	1232.11	0.00	0.00	0.00	-1646.87	69.16	1533.09	-1697.49	209.07	1506.78	-1782.37	65.62	1651.65	-1856.00	143.19	1682.41	-183.47	1277.04	71.86	411.39	1270.55	72.74	-183.91
4.79000	-2122.11	244.47	5.16	-2136.09	243.34	17.54	-1848.82	313.97	53.81	-1865.96	302.22	149.60	-1518.81	53.37	50.18	-3035.72	51.14	131.19	-3022.35	-4.61	274.80	-2780.28	-48.88	-68.85	-1803.21	139.39	1233.11	0.00	0.00	0.00	-1646.87	69.16	1533.09	-1682.30	207.57	1507.94	-1771.09	65.24	1652.59	-1844.56	144.49	1681.56	-180.11	1275.70	73.17	411.26	1270.38	72.66	-184.32
4.80000	-2151.12	243.59	-0.50	-2134.62	242.60	18.67	-1835.35	313.31	53.59	-1851.95	301.75	148.79	-1519.54	54.04	47.87	-3022.75	51.98	131.48	-3005.46	-4.95	273.64	-2765.54	-48.33	-65.38	-1777.10	137.47	1234.71	0.00	0.00	0.00	-1646.86	69.16	1533.09	-1677.73	204.74	1508.79	-1759.78	64.88	1653.53	-1833.09	145.81	1680.70	-189.92	1277.53	70.86	411.74	1270.02	72.70	-184.27
4.81000	-2112.88	244.28	4.51	-2140.00	241.85	17.58	-1821.80	312.63	53.38	-1837.88	301.27	147.98	-1518.15	52.75	46.87	-3009.55	52.81	131.76	-2988.44	-5.28	272.49	-2750.69	-47.78	-61.88	-1772.58	134.94	1235.97	0.00	0.00	0.00	-1639.05	67.08	1536.53	-1650.77	201.86	1509.68	-1748.44	64.53	1654.49	-1821.60	147.14	1679.82	-188.89	1277.29	71.16	411.78	1270.30	72.59	-184.26
4.82000	-2137.38	242.17	-0.35	-2148.49	241.16	15.14	-1808.16	311.93	53.16	-1823.74	300.76	147.16	-1518.33	54.36	44.48	-2996.12	53.64	132.01	-2971.29	-5.58	271.34	-2735.71	-47.21	-58.35	-1768.69	132.68	1237.19	0.00	0.00	0.00	-1626.79	65.83	1538.04	-1630.07	200.51	1511.83	-1737.06	64.20	1655.45	-1810.09	148.48	1678.92	-186.82	1275.87	72.14	411.19	1269.63	72.13	-184.50
4.83000	-2149.42	243.72	-6.10	-2156.35	240.62	12.25	-1794.44	311.21	52.94	-1809.54	300.22	146.34	-1525.06	58.05	35.22	-2982.44	54.45	132.25	-2954.00	-5.87	270.21	-2720.62	-46.63	-54.78	-1741.19	130.43	1239.40	0.00	0.00	0.00	-1617.39	63.70	1539.43	-1621.62	199.31	1513.26	-1725.65	63.88	1656.43	-1798.55	149.84	1678.00	-188.56	1275.47	71.86	410.75	1270.02	72.25	-185.23
4.84000	-2124.87	245.21	-7.52	-2159.84	240.31	9.78	-1780.63	310.47	52.72	-1795.28	299.67	145.52	-1531.39	59.75	32.89	-2968.52	55.25	132.47	-2936.58	-6.13	269.09	-2705.41	-46.03	-51.18	-1743.97	127.46	1240.79	0.00	0.00	0.00	-1604.43	61.06	1540.85	-1620.90	195.53	1515.62	-1714.21	63.58	1657.42	-1787.00	151.22	1677.06	-186.99	1276.73	71.55	411.40	1270.53	72.45	-184.86
4.85000	-2118.61	244.90	-9.87	-2155.20	240.31	8.62	-1766.74	309.71	52.50	-1780.95	299.09	144.70	-1528.36	59.59	31.56	-2954.36	56.04	132.67	-2919.03	-6.38	267.97	-2690.08	-45.43	-47.55	-1727.12	126.38	1242.20	0.00	0.00	0.00	-1594.27	58.85	1542.74	-1606.99	193.77	1517.14	-1702.74	63.29	1658.42	-1775.42	152.60	1676.11	-188.84	1279.23	70.37	412.58	1269.76	72.99	-185.17
4.86000	-2115.45	246.48	-13.64	-2138.72	240.70	9.66	-1752.77	308.93	52.27	-1766.56	298.49	143.87	-1519.81	56.61	39.33	-2939.96	56.82	132.85	-2901.35	-6.60	266.87	-2674.63	-44.81	-43.89	-1726.45	124.99	1242.67	0.00	0.00	0.00	-1592.11	58.11	1544.35	-1612.12	193.05	1520.74	-1691.23	63.02	1659.42	-1763.82	154.01	1675.14	-189.73	1277.81	70.97	412.22	1270.16	72.84	-185.16
4.87000	-2104.71	245.41	-14.80	-2131.04	241.86	4.69	-1738.71	308.13	52.05	-1752.10	297.87	143.04	-1530.28	58.97	31.46	-2925.31	57.59	133.01	-2883.53	-6.81	265.78	-2659.06	-44.18	-40.19	-1713.72	123.38	1244.31	0.00	0.00	0.00	-1574.02	57.26	1546.21	-1600.62	191.21	1522.31	-1679.69	62.77	1660.44	-1752.20	155.42	1674.15	-190.43	1277.90	70.95	411.51	1269.79	72.20	-185.07
4.88000	-2071.72	244.10	-15.06	-2093.47	242.93	12.52	-1724.56	307.31	51.83	-1737.58	297.22	142.21	-1522.00	59.42	31.83	-2910.41	58.35	133.15	-2865.58	-7.00	264.70	-2643.36	-43.53	-36.46	-1695.03	119.96	1255.16	0.00	0.00	0.00	-1560.62	54.75	1547.48	-1578.19	190.36	1523.93	-1668.11	62.53	1661.47	-1740.56	156.86	1673.14	-186.55	1276.30	71.92	405.15	1269.63	73.47	-185.03
4.89000	-2049.43	245.38	-12.89	-2093.04	241.35	14.91	-1710.33	306.46	51.60	-1723.00	296.55	141.38	-1523.89	60.02	31.01	-2895.25	59.10	133.27	-2847.50	-7.16	263.63	-2627.55	-42.88	-32.70	-1681.17	118.87	1257.63	0.00	0.00	0.00	-1556.69	53.34	1549.24	-1580.95	189.42	1526.88	-1656.50	62.31	1662.51	-1728.90	158.31	1672.12	-189.93	1276.73	71.08	410.14	1270.52	73.14	-184.85
4.90000	-2026.94	245.26	-7.34	-2047.92	241.53	26.03	-1696.01	305.60	51.37	-1708.35	295.85	140.54	-1525.62	59.14	30.50	-2879.85	59.84	133.37	-2829.28	-7.31	262.58	-2611.62	-42.21	-28.91	-1670.78	118.86	1258.66	0.00	0.00	0.00	-1549.09	53.19	1551.11	-1571.02	187.54	1528.13	-1644.86	62.11	1663.56	-1717.22	159.77	1671.07	-185.37	1275.64	72.08	411.93	1270.44	72.77	-185.35
4.91000	-2016.39	245.17	-6.17	-2039.18	241.64	29.12	-1681.60	304.71	51.15	-1693.63	295.13	139.70	-1535.94	59.08	28.06	-2864.19	60.56	133.45	-2810.93	-7.44	261.53	-2595.56	-41.52	-25.08	-1663.79	118.28	1259.81	0.00	0.00	0.00	-1532.12	53.51	1552.54	-1561.78	185.92	1530.40	-1633.19	61.92	1664.63	-1705.52	161.25	1670.01	-190.78	1278.04	70.47	411.53	1270.59	72.59	-184.35
4.92000	-1983.23	244.97	-1.34	-2007.35	241.31	34.89	-1667.11	303.80	50.92	-1678.85	294.39	138.86	-1533.64	58.57	28.23	-2848.27	61.28	133.51	-2792.44	-7.54	260.50	-2579.38	-40.83	-21.22	-1651.41	117.59	1260.48	0.00	0.00	0.00	-1524.84	51.96	1553.69	-1527.89	186.10	1530.08	-1621.49	61.75	1665.70	-1693.80	162.74	1668.93	-183.54	1276.15	72.32	411.54	1269.99	72.72	-184.26
4.93000	-1952.62	243.80	2.58	-1959.02	239.15	42.72	-1652.53	302.88	50.69	-1664.01	293.62	138.02	-1527.48	58.64	29.37	-2832.09	61.98	133.54	-2773.82	-7.63	259.48	-2563.08	-40.12	-17.33	-1643.97	116.49	1261.39	0.00	0.00	0.00	-1505.66	52.55	1554.80	-1530.77	185.65	1531.53	-1611.12	61.10	1666.66	-1682.06	164.25	1667.83	-184.38	1275.70	72.40	410.47	1270.40	72.34	-184.09
4.94000	-1932.16	242.06	4.12	-1969.74	238.81	40.26	-1637.86	301.92	50.46	-1649.10	292.83	137.18	-1525.97	58.49	29.13	-2815.65	62.67	133.56	-2755.06	-7.69	258.47	-2546.66	-39.40	-13.40	-1632.67	115.62	1262.95	0.00	0.00	0.00	-1496.19	52.36	1555.49	-1530.02	187.18	1533.39	-1600.26	60.48	1667.81	-1670.30	165.77	1666.71	-183.00	1276.63	72.78	411.56	1270.34	72.55	-184.54
4.95000	-1898.61	240.99	6.38	-1933.71	235.00	43.12	-1623.11	300.95	50.22	-1634.13	292.02	136.33	-1530.81	58.99	27.80	-2798.95	63.35	133.56	-2736.17	-7.73	257.47	-2530.11	-38.67	-9.44	-1623.75	113.97	1264.25	0.00	0.00	0.00	-1492.44	52.49	1557.28	-1534.85	186.41	1534.98	-1589.33	60.02	1668.93	-1658.52	167.31	1665.57	-184.47	1276.39	72.45	410.87	1271.06	72.17	-184.35
4.96000	-1867.52	237.39	7.62	-1893.69	232.28	46.22	-1608.27	299.96	49.99	-1619.10	291.18	135.48	-1527.95	57.13	28.77	-2781.99	64.02	133.53	-2717.14	-7.76	256.49	-2513.44	-37.92	-5.45	-1612.11	111.86	1265.74	0.00	0.00	0.00	-1470.98	53.71	1557.52	-1509.36	186.95	1535.38	-1580.01	61.59	1670.06	-1646.72	168.86	1664.42	-189.61	1276.67	71.28	404.66	1270.62	72.99	-184.39
4.97000	-1837.14	234.98	8.26	-1878.17	230.79	43.59	-1593.34	298.94	49.76	-1604.00	290.31	134.64	-1524.88	56.93	29.25	-2764.75	64.67	133.49	-2697.98	-7.76	255.52	-2496.64	-37.16	-1.42	-1600.50	110.86	1267.16	0.00	0.00	0.00	-1466.46	53.77	1558.14	-1495.33	186.98	1534.46	-1567.06	58.93	1670.86	-1634.90	170.43	1663.24	-186.35	1276.69	71.58	409.89	1269.83	72.63	-184.51
4.98000	-1814.28	230.79	7.34	-1831.94	227.64	46.70	-1578.32	297.90	49.53	-1588.83	289.42	133.79	-1529.50	57.28	27.51	-2747.25	65.32	133.42	-2678.68	-7.74	254.57	-2479.72	-36.39	2.64	-1592.23	109.76	1268.53	0.00	0.00	0.00	-1456.85	53.50	1558.93	-1490.34	186.50	1534.17	-1556.86	60.11	1671.87	-1623.07	172.02	1662.04	-186.99	1276.18	71.89	411.73	1269.89	72.20	-184.63
4.99000	-1782.79	226.91	6.83	-1790.54	224.12	47.54	-1563.21	296.84	49.29	-1573.60	288.51	132.93	-1533.50	57.71	26.65	-2729.47	65.95	133.33	-2659.24	-7.70	253.62	-2462.68	-35.61	6.73	-1585.53	108.65	1269.24	0.00	0.00	0.00	-1453.66	54.40	1559.73	-1484.57	188.61	1534.51	-1546.53	60.48	1672.71	-1611.21	173.62	1660.83	-187.89	1276.98	71.61	411.90	1269.46	72.33	-185.17
5.00000	-1733.80	224.77	10.06	-1798.33	219.59	40.09	-1548.01	295.76	49.06	-1558.31	287.56	132.08	-1529.79	57.54	27.39	-2711.43	66.56	133.22	-2639.67	-7.63	252.69	-2445.51	-34.81	10.86	-1569.79	108.06	1270.20	0.00	0.00	0.00	-1438.24	54.91	1560.25	-1483.61	187.45	1535.49	-1536.28	61.47	1673.50	-1599.34	175.24	1659.60	-185.61	1277.18	71.49	405.74	1269.15	73.49	-184.73
5.01000	-1717.63	219.24	26.16	-1733.03	218.95	43.29	-1532.72	294.65	48.82	-1542.95	286.60	131.23	-1532.01	57.85	26.82	-2693.10	67.17	133.08	-2619.96	-7.55	251.78	-2428.21	-34.00	15.02	-1561.32	106.05	1270.93	0.00	0.00	0.00	-1420.73	55.36	1560.74	-1460.67	188.68	1535.22	-1526.03	62.57	1673.98	-1587.45	176.87	1658.34	-184.73	1275.03	72.31	410.49	1269.52	72.88	-184.82
5.02000	-1678.04	216.74	26.31	-1708.59	214.30	55.34	-1517.35	293.52	48.58	-1527.53	285.61	130.37	-1528.27	58.39	26.89	-2674.50	67.76	132.92	-2600.11	-7.44	250.88	-2410.79	-33.17	19.22	-1553.25	105.76	1271.51	0.00	0.00	0.00	-1414.40	56.98	1561.16	-1461.55	189.69	1536.24	-1515.24	62.68	1674.51	-1575.54	178.52	1657.07	-187.13	1275.78	71.85	412.33	1269.69	72.26	-184.85
5.03000	-1641.73	213.67	25.67	-1669.69	213.00	53.99	-1501.88	292.37	48.35	-1512.04	284.59	129.51	-1525.36	58.79	27.76	-2655.62	68.33	132.74	-2580.13	-7.31	249.99	-2393.25	-32.33	23.45	-1546.35	105.18	1271.85	0.00	0.00	0.00	-1406.41	57.86	1561.61	-1448.58	189.47	1536.16	-1505.54	63.70	1674.88	-1563.61	180.18	1655.78	-183.14	1275.64	72.91	411.56	1270.02	72.47	-185.28
5.04000	-1608.62	215.33	23.32	-1632.13	210.36	53.08	-1486.32	291.20	48.11	-1496.49	283.55	128.66	-1530.45	58.93	26.45	-2636.46	68.90	132.54	-2560.01	-7.16	249.12	-2375.57	-31.48	27.72	-1535.20	103.90	1271.90	0.00	0.00	0.00	-1393.13	58.18	1561.57	-1427.82	189.80	1535.11	-1494.82	63.61	1674.98	-1551.67	181.86	1654.46	-186.82	1276.80	71.66	411.95	1270.37	72.75	-185.02
5.05000	-1572.40	214.53	23.04	-1603.35	209.04	48.77	-1470.67	290.00	47.87	-1480.88	282.48	127.80	-1529.02	58.38	26.94	-2617.01	69.44	132.31	-2539.75	-6.98	248.26	-2357.77	-30.62	32.01	-1522.30	103.32	1271.48	0.00	0.00	0.00	-1377.01	58.68	1561.34	-1428.24	190.72	1536.01	-1484.16	64.01	1675.03	-1539.71	183.56	1653.13	-188.67	1277.63	71.01	411.96	1269.68	72.43	-183.52
5.06000	-1533.05	213.57	23.66	-1560.57	209.21	48.22	-1454.93	288.78	47.63	-1465.19	281.38	126.94	-1514.41	58.86	29.94	-2597.28	69.98	132.06	-2519.35	-6.79	247.42	-2339.84	-29.74	36.35	-1520.33	102.71	1271.39	0.00	0.00	0.00	-1365.64	60.44	1561.26	-1409.11	190.53	1535.23	-1472.79	63.03	1674.69	-1527.73	185.27	1651.78	-186.81	1276.93	71.73	412.32	1270.09	72.66	-185.40
5.07000	-1491.46	212.21	25.56	-1525.89	206.43	47.16	-1439.10	287.54	47.39	-1449.45	280.26	126.08	-1518.13	56.90	30.13	-2577.27	70.50	131.79	-2498.81	-6.57	246.60	-2321.79	-28.85	40.72	-1509.57	101.43	1270.44	0.00	0.00	0.00	-1364.12	60.14	1561.57	-1403.82	192.77	1535.49	-1464.37	66.33	1674.50	-1515.73	187.00	1650.40	-188.68	1277.13	71.87	412.55	1269.89	72.92	-184.85
5.08000	-1456.57	211.66	26.37	-1499.04	207.05	44.43	-1423.17	286.27	47.16	-1433.64	279.12	125.22	-1521.89	55.40	29.01	-2556.96	71.01	131.49	-2478.13	-6.33	245.79	-2303.60	-27.94	45.12	-1496.09	101.68	1269.80	0.00	0.00	0.00	-1351.14	61.33	1561.09	-1393.03	194.08	1535.08	-1453.92	66.65	1673.91	-1503.72	188.74	1649.01	-189.76	1277.75	71.29	411.48	1270.17	72.15	-184.41
5.09000	-1417.46	211.40	29.03	-1457.28	207.87	45.29	-1407.16	284.99	46.92	-1417.77	277.94	124.36	-1519.10	54.88	29.58	-2536.36	71.50	131.17	-2457.32	-6.06	244.99	-2285.29	-27.02	49.56	-1481.29	101.74	1268.94	0.00	0.00	0.00	-1340.03	61.79	1560.70	-1372.12	202.97	1543.24	-1442.56	66.14	1673.16	-1491.69	190.50	1647.59	-185.00	1275.92	72.60	411.43	1269.63	72.16	-184.06
5.10000	-1376.28	211.18	33.49	-1426.93	206.57	44.25	-1391.05	283.67	46.68	-1401.83	276.74	123.49	-1522.89	53.52	28.28	-2515.47	71.98	130.82	-2436.36	-5.77	244.21	-2266.85	-26.09	54.03	-1474.61	100.89	1268.01	0.00	0.00	0.00	-1333.37	62.71	1559.70	-1351.75	206.64	1544.09	-1432.68	67.83	1672.40	-1479.65	192.28	1646.16	-188.73	1277.48	71.33	411.82	1270.23	72.52	-184.85
5.11000	-1341.22	212.21	37.47	-1390.39	209.95	45.65	-1374.84	282.34	46.44	-1385.82	275.51	122.63	-1520.80	54.23	28.14	-2494.28	72.44	130.45	-2415.27	-5.46	243.45	-2248.28	-25.14	58.54	-1468.72	99.96	1267.00	0.00	0.00	0.00	-1324.42	62.50	1558.80	-1339.12	207.51	1542.61	-1422.35	68.77	1671.34	-1467.59	194.07	1644.70	-185.94	1278.08	71.38	410.88	1270.28	72.42	-184.91
5.12000	-1301.59	216.64	43.79	-1360.42	210.96	46.33	-1358.55	280.98	46.20	-1369.75	274.26	121.77	-1521.81	54.71	26.99	-2472.79	72.89	130.06	-2394.03	-5.13	242.70	-2229.58	-24.18	63.08	-1458.03	101.02	1265.71	0.00	0.00	0.00	-1313.00	64.39	1557.81	-1333.16	207.84	1541.68	-1411.91	69.88	1670.33	-1455.51	195.88	1643.23	-183.64	1276.23	72.23	402.23	1271.79	72.09	-185.62
5.13000	-1264.53	217.89	49.78	-1309.95	217.57	54.61	-1342.16	279.60	45.95	-1353.62	272.98	120.91	-1519.27	54.86	26.67	-2451.01	73.32	129.64	-2372.65	-4.77	241.98	-2210.75	-23.21	67.66	-1442.49	100.28	1264.67	0.00	0.00	0.00	-1303.58	64.91	1556.46	-1327.25	209.14	1540.49	-1401.06	70.66	1668.88	-1443.42	197.71	1641.73	-185.92	1275.77	71.83	399.39	1269.97	72.69	-185.52
5.14000	-1227.71	220.96	56.76	-1271.22	220.99	59.54	-1325.68	278.19	45.71	-1337.42	271.67	120.04	-1520.59	55.11	25.72	-2428.92	73.74	129.19	-2351.14	-4.39	241.26	-2191.79	-22.22	72.27	-1438.50	100.24	1263.20	0.00	0.00	0.00	-1294.33	65.78	1554.96	-1309.27	210.69	1538.45	-1389.28	70.38	1667.47	-1431.31	199.55	1640.21	-184.98	1277.16	72.08	406.67	1270.56	72.16	-184.43
5.15000	-1191.63	224.13	64.60	-1234.08	223.48	64.89	-1309.10	276.76	45.47	-1321.16	270.33	119.18	-1528.13	55.44	23.29	-2406.53	74.14	128.72	-2329.48	-3.98	240.57	-2172.70	-21.22	76.92	-1418.28	108.03	1264.42	0.00	0.00	0.00	-1282.60	66.77	1553.38	-1303.05	210.92	1536.94	-1378.84	72.18	1666.20	-1419.19	201.41	1638.67	-186.39	1277.41	71.54	410.84	1270.46	72.43	-184.10
5.16000	-1160.47	225.35	72.50	-1203.69	225.90	70.91	-1292.43	275.31	45.23	-1304.83	268.97	118.32	-1520.57	55.88	24.50	-2383.83	74.52	128.22	-2307.68	-3.55	239.89	-2153.48	-20.21	81.60	-1408.11	108.90	1263.59	0.00	0.00	0.00	-1263.24	68.76	1551.42	-1293.83	212.19	1534.94	-1368.37	73.83	1664.75	-1407.05	203.29	1637.11	-185.89	1275.75	72.08	411.67	1269.37	72.89	-184.34
5.17000	-1127.39	228.74	82.29	-1164.39	228.98	79.44	-1275.67	273.83	44.99	-1288.44	267.57	117.45	-1517.25	55.09	24.36	-2360.83	74.89	127.70	-2285.74	-3.10	239.23	-2134.13	-19.18	86.32	-1396.74	109.74	1262.43	0.00	0.00	0.00	-1249.88	69.26	1549.61	-1285.28	212.58	1533.20	-1357.15	74.15	1663.32	-1394.90	205.18	1635.53	-188.95	1277.80	71.15	412.01	1270.00	72.88	-184.57
5.18000	-1094.69	230.82	93.44	-1126.95	232.77	92.01	-1258.81	272.33	44.75	-1271.98	266.15	116.59	-1528.60	55.14	21.52	-2337.52	75.25	127.15	-2263.66	-2.62	238.59	-2114.64	-18.14	91.08	-1387.39	109.86	1261.32	0.00	0.00	0.00	-1247.74	70.34	1548.73	-1267.72	213.71	1531.51	-1346.72	75.66	1661.72	-1382.73	207.09	1633.93	-184.55	1276.44	72.37	410.94	1270.85	72.36	-184.35
5.19000	-1063.49	233.33	105.38	-1097.03	235.47	101.05	-1241.85	270.80	44.51	-1255.46	264.71	115.73	-1521.36	55.01	22.70	-2313.89	75.58	126.58	-2241.44	-2.12	237.96	-2095.02	-17.08	95.87	-1377.89	109.84	1259.88	0.00	0.00	0.00	-1241.42	72.79	1547.02	-1256.96	214.19	1529.64	-1336.22	77.46	1660.37	-1370.55	209.02	1632.31	-184.08	1276.64	72.00	403.56	1272.28	72.10	-184.79
5.20000	-1039.42	235.09	115.73	-1069.42	234.09	110.36	-1224.80	269.25	44.27	-1238.87	263.23	114.86	-1520.25	54.73	22.54	-2289.95	75.91	125.98	-2219.07	-1.59	237.36	-2075.27	-16.01	100.70	-1366.42	111.31	1258.37	0.00	0.00	0.00	-1230.72	72.72	1545.56	-1248.95	215.73	1527.96	-1325.14	78.67	1658.98	-1358.36	210.96	1630.66	-187.91	1276.62	71.77	398.09	1274.10	71.02	-186.05
5.21000	-1014.46	234.48	126.27	-1045.44	228.95	120.67	-1207.65	267.68	44.03	-1222.22	261.72	114.00	-1517.29	54.23	22.72	-2265.70	76.21	125.35	-2196.56	-1.04	236.77	-2055.39	-14.92	105.56	-1357.87	111.24	1256.86	0.00	0.00	0.00	-1216.61	74.69	1543.95	-1237.79	216.24	1526.41	-1313.86	79.15	1657.34	-1346.15	212.92	1628.99	-188.97	1275.60	71.71	408.16	1271.92	71.99	-185.49
5.22000	-992.20	232.25	134.73	-1021.47	224.54	128.86	-1182.85	267.02	45.86	-1200.96	259.16	114.19	-1524.89	55.38	20.26	-2241.12	76.50	124.70	-2173.91	-0.47	236.20	-2035.38	-13.82	110.46	-1345.70	112.40	1255.24	0.00	0.00	0.00	-1202.19	75.38	1542.59	-1227.43	217.64	1525.22	-1302.38	79.50	1655.78	-1335.34	214.09	1627.41	-189.91	1277.54	70.99	412.09	1269.65	72.43	-184.61
5.23000	-969.90	229.37	141.09	-1003.25	225.27	132.20	-1159.84	267.98	48.20	-1180.75	259.08	114.77	-1515.23	55.18	21.69	-2216.23	76.77	124.02	-2151.11	0.13	235.65	-2015.23	-12.71	115.40	-1334.74	112.77	1253.92	0.00	0.00	0.00	-1191.40	77.43	1541.22	-1217.50	218.94	1523.55	-1291.61	80.86	1654.28	-1323.68	216.60	1625.64	-186.08	1276.47	72.04	412.45	1269.47	72.39	-185.22
5.24000	-958.40	224.33	143.00	-986.99	222.02	133.98	-1143.83	263.90	47.07	-1163.38	258.84	115.09	-1520.92	54.71	20.31	-2191.02	77.02	123.31	-2128.18	0.76	235.12	-1994.95	-11.58	120.37	-1322.33	114.17	1252.39	0.00	0.00	0.00	-1185.26	78.96	1540.78	-1204.62	219.78	1521.77	-1281.71	84.21	1653.12	-1312.83	217.96	1624.17	-186.15	1276.47	71.86	411.87	1270.44	72.48	-184.85
5.25000	-944.38	219.86	142.18	-971.23	224.53	132.85	-1128.55	263.33	46.89	-1147.99	259.01	114.68	-1522.10	54.91	19.73	-2165.48	77.26	122.57	-2105.09	1.41	234.60	-1974.53	-10.44	125.38	-1308.39	115.39	1251.17	0.00	0.00	0.00	-1169.65	79.80	1538.92	-1196.61	220.80	1520.63	-1271.28	86.60	1651.94	-1301.89	219.37	1622.59	-185.33	1275.11	72.04	401.92	1271.28	72.05	-184.83
5.26000	-933.67	214.76	139.21	-960.76	219.94	128.66	-1116.92	262.26	45.71	-1135.05	258.23	113.43	-1528.34	54.03	18.35	-2139.62	77.47	121.81	-2081.87	2.09	234.11	-1953.98	-9.28	130.42	-1297.80	115.88	1249.86	0.00	0.00	0.00	-1157.95	81.13	1538.10	-1180.87	222.44	1518.83	-1259.60	87.31	1650.80	-1290.33	221.72	1620.97	-187.91	1276.53	71.37	409.01	1270.14	72.26	-184.45
5.27000	-921.24	209.41	134.94	-949.46	214.63	125.95	-1107.93	259.50	43.16	-1126.42	254.00	110.74	-1516.40	55.43	20.48	-2113.43	77.67	121.02	-2058.50	2.79	233.64	-1933.29	-8.11	135.51	-1287.02	117.39	1248.91	0.00	0.00	0.00	-1153.28	83.16	1537.27	-1167.40	223.14	1517.50	-1249.37	90.13	1649.73	-1279.34	223.47	1619.61	-191.82	1278.23	70.08	411.81	1270.94	72.46	-184.30
5.28000	-911.28	204.31	129.08	-942.68	208.99	119.01	-1101.19	257.16	40.66	-1117.52	252.16	108.14	-1522.02	54.09	19.97	-2086.90	77.86	120.20	-2034.98	3.52	233.19	-1912.47	-6.93	140.62	-1276.64	118.41	1247.95	0.00	0.00	0.00	-1139.91	84.20	1536.14	-1160.39	224.33	1516.39	-1238.96	92.80	1648.92	-1268.33	225.63	1618.24	-184.18	1276.67	72.06	411.54	1270.38	72.16	-183.83
5.29000	-908.49	198.71	121.03	-935.67	205.28	113.28	-1094.85	255.60	37.69	-1110.89	249.63	104.97	-1517.29	54.07	20.93	-2060.05	78.02	119.35	-2011.32	4.27	232.75	-1891.51	-5.73	145.78	-1266.29	119.92	1247.16	0.00	0.00	0.00	-1133.30	85.01	1535.72	-1151.19	225.98	1515.46	-1228.87	95.62	1648.15	-1257.26	227.63	1616.97	-184.08	1277.91	71.80	412.32	1269.94	72.68	-183.47
5.30000	-901.80	192.87	112.98	-930.38	199.88	106.07	-1091.20	253.43	36.18	-1105.38	246.12	101.69	-1521.14	54.18	19.51	-2032.86	78.17	118.48	-1987.52	5.05	232.34	-1870.42	-4.51	150.97	-1255.62	121.14	1246.29	0.00	0.00	0.00	-1118.61	87.14	1535.05	-1139.38	227.38	1514.30	-1218.13	97.12	1647.21	-1246.61	229.18	1615.78	-184.29	1277.94	71.97	412.35	1270.28	72.68	-184.31
5.31000	-892.83	186.88	104.16	-927.09	193.94	97.14	-1089.72	247.20	36.76	-1099.72	245.05	99.19	-1509.07	54.72	21.93	-2005.34	78.29	117.57	-1963.57	5.86	231.95	-1849.19	-3.28	156.20	-1242.68	122.53	1245.52	0.00	0.00	0.00	-1105.21	88.22	1534.54	-1125.97	228.90	1513.56	-1207.42	98.95	1646.38	-1235.13	231.97	1614.67	-186.65	1278.75	71.21	413.24	1270.03	72.92	-185.04
5.32000	-888.04	181.53	94.00	-923.10	188.78	88.11	-1087.29	244.95	37.17	-1095.12	242.48	96.14	-1525.50	54.40	19.08	-1977.48	78.40	116.64	-1939.47	6.69	231.58	-1827.82	-2.04	161.47	-1230.90	123.79	1245.19	0.00	0.00	0.00	-1095.72	89.91	1534.37	-1117.64	230.68	1512.81	-1197.42	101.84	1645.77	-1224.13	234.37	1613.64	-187.14	1277.17	71.84	412.83	1270.46	72.82	-184.13
5.33000	-884.17	177.27	82.45	-918.84	183.89	80.02	-1085.11	244.24	36.60	-1089.87	240.04	93.86	-1523.80	54.04	19.81	-1949.28	78.49	115.68	-1915.23	7.55	231.23	-1806.31	-0.78	166.77	-1218.97	125.40	1244.90	0.00	0.00	0.00	-1089.07	92.13	1534.79	-1104.40	232.40	1512.19	-1187.02	103.66	1645.17	-1213.54	236.22	1612.74	-190.23	1277.33	71.09	411.35	1270.68	72.00	-184.51
5.34000	-878.98	176.85	70.28	-924.79	181.46	67.77	-1082.89	246.17	36.68	-1082.86	240.47	93.41	-1523.48	55.01	18.72	-1920.74	78.56	114.69	-1890.84	8.43	230.90	-1784.67	0.49	172.11	-1205.84	126.00	1244.65	0.00	0.00	0.00	-1076.34	92.36	1534.56	-1092.26	233.92	1512.11	-1176.96	106.81	1645.09	-1201.89	239.50	1611.97	-189.77	1277.64	71.16	412.08	1270.34	72.02	-184.84
5.35000	-871.78	177.53	61.37	-913.57	183.84	62.41	-1081.58	251.14	35.88	-1077.75	240.88	93.50	-1515.67	55.16	20.61	-1891.85	78.62	113.67	-1866.30	9.34	230.59	-1762.89	1.78	177.49	-1192.50	128.17	1244.60	0.00	0.00	0.00	-1063.69	93.99	1534.85	-1078.49	235.29	1511.97	-1166.58	109.72	1645.26	-1190.34	242.41	1611.63	-191.89	1278.95	70.17	412.44	1270.30	72.58	-184.13
5.36000	-870.64	178.36	55.62	-912.04	183.57	59.00	-1079.92	253.69	34.40	-1074.81	240.71	93.80	-1516.16	54.91	20.04	-1862.62	78.65	112.62	-1841.62	10.28	230.31	-1740.97	3.08	182.91	-1182.58	129.87	1244.91	0.00	0.00	0.00	-1050.11	96.05	1535.65	-1069.37	236.46	1512.48	-1155.73	112.70	1645.81	-1179.26	244.58	1611.79	-187.15	1277.86	71.44	411.94	1270.94	72.52	-184.10
5.37000	-870.51	174.95	51.09	-910.77	181.11	56.17	-1079.45	251.79	33.53	-1072.81	239.59	94.15	-1525.71	54.30	16.63	-1833.04	78.66	111.54	-1816.79	11.25	230.05	-1718.92	4.40	188.36	-1168.24	130.50	1245.74	0.00	0.00	0.00	-1042.81	97.71	1536.97	-1057.77	238.36	1512.90	-1144.64	114.86	1646.93	-1167.92	246.32	1612.41	-187.80	1277.68	71.32	411.99	1270.77	72.63	-184.00
5.38000	-867.85	172.87	47.96	-912.50	179.56	51.94	-1078.20	252.27	33.80	-1070.97	238.64	94.73	-1521.47	54.86	16.78	-1803.11	78.65	110.43	-1791.82	12.24	229.81	-1696.72	5.73	193.86	-1157.60	131.97	1246.91	0.00	0.00	0.00	-1032.78	99.01	1538.60	-1043.01	239.49	1513.88	-1134.44	118.55	1648.20	-1155.90	249.24	1613.12	-185.47	1277.48	72.18	404.63	1270.59	72.80	-184.01
5.39000	-864.52	173.56	46.27	-911.02	178.71	51.16	-1078.19	251.04	34.97	-1068.94	239.28	95.47	-1514.97	54.28	17.29	-1772.82	78.63	109.29	-1766.69	13.26	229.59	-1674.38	7.08	199.39	-1151.76	133.27	1248.43	0.00	0.00	0.00	-1021.71	100.29	1540.55	-1034.50	240.54	1515.59	-1122.81	119.73	1649.59	-1143.85	252.30	1614.02	-190.69	1278.83	69.96	409.51	1269.95	73.10	-183.79
5.40000	-862.41	173.62	46.67	-916.11	178.57	48.95	-1078.14	249.98	35.73	-1068.30	238.51	95.03	-1518.24	53.06	15.83	-1742.19	78.58	108.11	-1741.42	14.31	229.39	-1651.91	8.44	204.95	-1133.91	135.22	1250.07	0.00	0.00	0.00	-1013.99	101.67	1542.67	-1024.09	241.94	1517.09	-1112.31	121.93	1651.24	-1132.81	253.98	1615.20	-188.91	1278.08	70.28	411.55	1270.58	72.54	-184.01
5.41000	-862.26	173.21	45.10	-912.02	178.88	49.31	-1076.96	251.20	36.35	-1067.80	238.29	94.61	-1515.42	52.76	15.48	-1711.19	78.51	106.91	-1716.00	15.38	229.22	-1629.29	9.82	210.56	-1120.80	135.80	1251.63	0.00	0.00	0.00	-1001.52	103.26	1544.65	-1012.49	243.24	1518.92	-1101.82	123.95	1652.93	-1121.90	255.62	1616.49	-187.89	1277.07	70.99	412.10	1269.42	72.53	-185.13
5.42000	-861.98	173.07	43.87	-907.79	178.97	49.16	-1076.90	251.90	35.99	-1066.34	239.72	95.20	-1512.54	51.80	14.37	-1679.84	78.43	105.68	-1690.43	16.48	229.07	-1606.54	11.21	216.20	-1109.74	137.13	1253.58	0.00	0.00	0.00	-990.75	104.26	1547.68	-998.62	244.19	1520.96	-1091.30	125.83	1654.49	-1110.73	257.82	1617.75	-186.11	1276.53	71.72	411.91	1269.47	72.73	-185.44
5.43000	-861.99	173.56	42.52	-914.18	178.90	46.54	-1076.56	251.82	36.04	-1066.15	238.89	94.60	-1510.45	51.22	12.17	-1648.13	78.32	104.41	-1664.72	17.61	228.94	-1583.64	12.62	221.89	-1098.58	139.22	1255.21	0.00	0.00	0.00	-977.33	105.48	1549.71	-989.33	245.60	1523.15	-1082.14	129.50	1656.24	-1099.83	259.12	1619.24	-187.37	1277.08	71.40	411.95	1269.97	72.75	-185.50
5.44000	-861.49	173.01	42.10	-911.46	179.56	46.09	-1077.63	250.29	35.58	-1065.97	238.42	94.40	-1502.72	50.19	10.28	-1616.06	78.19	103.12	-1638.85	18.77	228.84	-1560.61	14.04	227.61	-1085.18	140.09	1256.79	0.00	0.00	0.00	-966.10	106.41	1552.11	-978.04	246.37	1525.35	-1071.58	131.22	1658.15	-1088.39	261.01	1620.75	-188.03	1276.19	71.75	410.88	1270.99	72.36	-185.19
5.45000	-861.49	173.41	41.41	-911.70	178.81	46.14	-1076.93	251.64	36.45	-1065.29	238.96	94.49	-1495.99	48.50	7.62	-1583.62	78.04	101.79	-1612.84	19.96	228.76	-1542.04	15.05	234.51	-1071.88	141.09	1258.29	0.00	0.00	0.00	-954.34	106.98	1554.14	-965.00	247.77	1527.60	-1060.12	130.68	1659.58	-1077.09	262.64	1622.34	-191.01	1276.76	70.63	403.04	1272.02	72.18	-185.01
5.46000	-861.42	173.86	40.78	-908.74	180.32	46.82	-1077.27	251.53	36.43	-1064.74	239.24	94.74	-1484.89	45.80	7.50	-1550.82	77.87	100.43	-1586.67	21.17	228.70	-1521.10	14.83	241.66	-1063.14	141.71	1259.88	0.00	0.00	0.00	-947.34	107.41	1557.07	-955.41	248.29	1529.72	-1050.51	133.60	1661.64	-1065.86	264.06	1623.96	-189.25	1275.99	71.69	408.98	1270.70	72.49	-184.77
5.47000	-861.32	174.04	40.35	-912.00	178.97	44.77	-1077.85	250.60	36.37	-1064.60	238.83	94.79	-1464.39	43.65	14.07	-1517.65	77.68	99.04	-1560.36	22.41	228.67	-1501.37	17.13	247.63	-1050.59	141.94	1261.17	0.00	0.00	0.00	-936.92	107.92	1559.28	-942.75	248.77	1531.75	-1040.66	135.52	1663.49	-1054.93	264.78	1625.62	-188.81	1275.29	72.25	411.43	1270.30	72.08	-184.89
5.48000	-860.99	173.54	40.36	-910.05	179.38	45.09	-1077.42	251.23	36.95	-1064.07	239.37	95.06	-1441.58	41.60	20.51	-1484.10	77.46	97.62	-1533.90	23.69	228.67	-1480.83	18.86	253.62	-1040.19	141.43	1262.58	0.00	0.00	0.00	-926.74	108.32	1561.25	-934.21	248.74	1533.87	-1029.53	135.66	1665.36	-1043.40	266.11	1627.22	-188.06	1276.69	71.97	411.59	1271.14	72.22	-184.69
5.49000	-861.04	174.13	39.75	-912.38	180.33	44.47	-1078.25	249.78	36.37	-1063.18	240.23	95.70	-1417.89	44.13	28.61	-1450.19	77.23	96.16	-1512.37	25.20	233.37	-1457.80	18.60	259.67	-1030.03	141.50	1263.91	0.00	0.00	0.00	-912.54	109.23	1563.45	-922.60	248.95	1535.82	-1018.32	134.97	1666.97	-1032.35	266.39	1628.87	-189.00	1277.47	71.24	411.34	1271.11	72.25	-184.14
5.50000	-861.12	174.25	39.49	-912.42	178.99	44.27	-1077.85	250.91	37.11	-1063.26	239.37	95.70	-1388.75	43.30	34.30	-1415.90	76.97	94.68	-1489.19	26.39	236.49	-1436.60	21.83	263.28	-1017.69	141.31	1265.54	0.00	0.00	0.00	-904.93	108.24	1565.34	-908.16	248.78	1537.55	-1007.40	135.44	1668.66	-1020.82	266.92	1630.52	-194.14	1277.09	70.25	412.23	1270.71	72.69	-184.12
5.51000	-864.70	174.23	36.85	-910.37	179.27	44.38	-1077.52	250.85	37.51	-1062.89	239.38	96.10	-1361.95	42.87	37.89	-1381.24	76.69	93.15	-1465.63	27.62	238.03	-1413.97	24.63	265.59	-1007.24	141.29	1267.33	0.00	0.00	0.00	-896.41	108.36	1567.51	-896.21	248.21	1539.43	-996.97	136.68	1670.63	-1009.06	267.42	1632.17	-189.20	1279.12	70.55	412.55	1269.85	72.40	-184.47
5.52000	-860.60	174.05	37.25	-904.59	179.79	45.49	-1078.40	249.04	37.19	-1062.82	238.76	96.18	-1331.85	43.09	40.93	-1346.20	76.39	91.60	-1441.12	28.31	237.97	-1390.19	25.92	266.76	-995.20	140.90	1268.95	0.00	0.00	0.00	-884.81	106.57	1569.04	-883.59	248.20	1541.07	-986.10	136.57	1672.35	-997.72	267.23	1633.89	-188.18	1277.63	70.89	412.18	1270.65	72.36	-184.71
5.53000	-860.63	174.22	38.74	-910.24	179.99	43.87	-1077.84	249.32	37.69	-1061.48	239.96	97.26	-1304.68	43.81	41.87	-1318.71	75.40	91.38	-1416.65	30.00	236.02	-1365.67	26.88	266.18	-985.93	141.03	1270.55	0.00	0.00	0.00	-869.56	106.77	1570.28	-877.12	246.51	1542.96	-975.48	136.50	1673.86	-986.10	267.23	1635.59	-186.19	1277.62	71.63	412.63	1270.12	72.47	-185.22
5.54000	-860.47	174.15	38.53	-910.86	179.74	43.19	-1078.13	248.07	37.82	-1061.49	239.34	97.56	-1276.17	46.06	42.49	-1289.71	74.95	90.10	-1391.50	31.36	232.74	-1341.00	28.18	264.18	-976.01	141.37	1272.20	0.00	0.00	0.00	-860.27	105.01	1571.96	-864.26	245.33	1544.44	-964.22	135.29	1675.29	-974.64	266.59	1637.47	-184.75	1275.68	72.63	412.04	1270.00	72.61	-184.51
5.55000	-860.04	173.77	38.37	-913.83	179.80	42.60	-1077.52	248.62	38.51	-1061.06	239.47	98.38	-1242.86	48.24	43.03	-1260.30	73.76	87.71	-1365.68	33.17	227.61	-1315.61	28.61	261.19	-968.15	142.13	1273.84	0.00	0.00	0.00	-851.15	103.66	1572.95	-853.76	244.38	1545.83	-953.46	134.81	1676.56	-963.07	265.77	1639.12	-191.14	1276.70	70.87	411.83	1269.73	72.90	-184.95
5.56000	-859.79	173.78	38.19	-909.14	181.32	43.96	-1077.48	248.61	39.02	-1061.03	238.94	98.82	-1214.72	47.83	40.25	-1227.71	76.01	85.88	-1338.61	33.76	221.88	-1289.48	29.22	257.14	-957.49	142.49	1275.45	0.00	0.00	0.00	-837.84	102.52	1573.84	-840.10	243.01	1546.94	-942.89	134.23	1677.83	-951.54	264.76	1640.81	-190.91	1277.74	70.67	411.47	1270.40	72.10	-184.40
5.57000	-859.36	173.31	38.17	-900.65	180.33	45.43	-1076.85	249.19	39.66	-1061.05	238.33	99.13	-1181.71	50.49	39.30	-1194.15	77.95	83.30	-1310.10	32.80	215.37	-1263.24	30.00	252.15	-947.05	142.78	1276.75	0.00	0.00	0.00	-829.05	101.94	1574.36	-831.44	242.02	1548.48	-931.73	132.42	1678.84	-939.67	264.55	1642.21	-191.17	1277.53	70.81	412.26	1270.19	72.20	-184.47
5.58000	-864.10	173.52	34.43	-902.70	180.34	45.08	-1076.70	249.10	39.98	-1060.32	239.44	100.15	-1143.66	52.32	39.22	-1149.04	106.12	75.25	-1281.08	32.52	207.43	-1235.72	29.77	246.22	-936.61	144.39	1278.13	0.00	0.00	0.00	-818.94	99.43	1575.18	-817.20	240.83	1549.56	-921.56	132.82	1679.82	-927.91	264.16	1643.63	-188.88	1279.23	71.11	403.29	1270.27	72.64	-184.31
5.59000	-859.35	174.09	37.57	-904.96	181.12	43.69	-1077.15	248.49	40.08	-1059.69	239.75	100.97	-1102.04	54.16	39.04	-1109.61	146.44	65.15	-1251.30	32.54	198.64	-1207.95	30.85	238.97	-925.53	144.49	1278.74	0.00	0.00	0.00	-809.27	98.41	1576.21	-804.97	239.38	1550.60	-910.48	130.38	1680.34	-916.62	262.98	1644.86	-183.29	1276.80	72.65	407.77	1271.47	72.28	-184.84
5.60000	-862.04	173.28	34.80	-905.89	180.37	44.05	-1077.09	248.06	40.67	-1059.44	239.77	101.61	-1065.16	55.64	37.69	-1070.18	141.95	63.56	-1220.79	32.52	189.16	-1179.78	30.93	231.32	-916.08	144.56	1279.58	0.00	0.00	0.00	-801.20	97.73	1576.83	-795.93	237.94	1551.78	-899.68	129.68	1680.81	-905.06	262.29	1645.94	-183.21	1275.34	72.79	411.36	1271.13	72.30	-184.75
5.61000	-858.99	174.20	37.14	-902.74	181.60	45.26	-1077.98	246.09	40.45	-1059.03	240.13	102.16	-1029.16	57.35	35.46	-1045.02	92.82	72.90	-1189.92	33.21	178.60	-1150.43	30.75	223.22	-906.21	144.89	1280.22	0.00	0.00	0.00	-790.94	96.23	1576.95	-785.41	236.37	1552.62	-888.60	127.95	1681.30	-893.59	261.12	1646.85	-184.61	1276.60	71.82	411.79	1270.38	71.96	-184.82
5.62000	-858.89	174.99	36.66	-896.78	181.34	45.88	-1077.00	247.42	41.46	-1058.21	240.98	103.25	-984.74	60.52	36.39	-1012.66	99.45	66.58	-1158.69	34.12	167.88	-1120.97	31.14	214.27	-894.73	144.65	1280.32	0.00	0.00	0.00	-776.94	95.13	1577.07	-773.49	235.18	1553.42	-878.10	127.01	1681.32	-882.35	259.91	1647.65	-186.60	1276.37	72.73	411.28	1270.98	72.14	-184.15
5.63000	-858.62	175.31	36.43	-907.83	181.77	43.51	-1077.32	246.53	41.79	-1058.21	240.22	103.45	-946.11	60.24	34.93	-977.90	99.85	61.57	-1126.15	34.53	156.55	-1090.73	31.28	204.74	-884.54	145.10	1280.29	0.00	0.00	0.00	-765.43	93.29	1576.88	-760.92	233.30	1553.54	-868.04	128.42	1681.92	-870.69	259.57	1648.05	-181.10	1274.05	74.40	410.84	1270.69	72.39	-184.48
5.64000	-859.73	175.25	35.03	-903.39	182.18	44.47	-1077.46	245.55	42.11	-1057.95	239.69	103.83	-907.77	58.85	33.78	-939.29	97.35	58.40	-1092.85	34.59	144.84	-1060.24	32.20	194.69	-874.08	145.91	1280.06	0.00	0.00	0.00	-753.78	92.21	1577.11	-752.70	232.79	1553.88	-856.96	126.96	1681.83	-859.62	258.36	1648.45	-187.35	1276.21	72.08	411.38	1270.29	72.63	-184.93
5.65000	-858.65	175.43	36.27	-899.51	181.12	46.15	-1076.91	245.95	43.00	-1057.37	239.77	104.54	-865.93	56.93	33.89	-897.44	83.35	59.14	-1058.82	34.48	132.72	-1028.81	31.59	184.84	-865.65	145.97	1279.83	0.00	0.00	0.00	-745.58	91.08	1576.77	-739.65	231.36	1553.81	-845.75	124.92	1681.48	-848.79	256.59	1648.70	-186.44	1275.24	72.20	411.55	1269.83	72.82	-184.92
5.66000	-858.55	175.37	36.09	-898.63	183.16	46.47	-1076.84	246.06	43.68	-1056.37	240.89	105.53	-825.04	54.18	34.05	-858.43	78.72	56.65	-1024.05	33.24	121.03	-997.07	31.15	174.82	-853.53	146.12	1279.32	0.00	0.00	0.00	-736.84	90.09	1576.38	-730.21	230.55	1553.77	-834.70	124.01	1681.13	-837.36	255.98	1648.56	-182.36	1276.95	72.39	412.68	1269.74	73.04	-185.85
5.67000	-854.38	175.75	36.50	-899.23	185.81	45.87	-1077.21	245.11	44.12	-1055.67	241.12	106.31	-785.81	51.10	34.92	-819.93	75.24	54.46	-988.50	31.85	109.25	-965.35	31.17	164.33	-842.62	146.22	1278.66	0.00	0.00	0.00	-723.53	89.23	1575.44	-719.00	229.23	1553.36	-823.67	122.44	1680.61	-825.77	255.60	1648.23	-184.47	1276.74	72.32	405.75	1272.06	72.81	-185.15
5.68000	-845.95	176.57	36.77	-898.28	187.40	46.38	-1077.57	243.74	44.28	-1055.56	240.59	106.65	-742.78	48.50	37.64	-780.56	72.72	53.41	-952.64	30.83	97.80	-931.73	28.73	154.86	-833.18	146.27	1277.92	0.00	0.00	0.00	-717.03	88.23	1575.03	-707.19	228.00	1552.81	-813.02	122.36	1680.03	-814.48	254.62	1647.76	-186.25	1277.20	71.77	409.34	1270.85	72.70	-185.22
5.69000	-837.41	177.52	36.78	-905.22	185.02	43.43	-1075.93	245.82	45.92	-1055.20	240.20	107.10	-701.68	45.20	40.78	-741.62	68.73	53.01	-915.91	28.63	87.21	-898.39	27.14	145.42	-822.28	146.19	1277.02	0.00	0.00	0.00	-703.02	87.53	1573.95	-696.55	227.05	1551.96	-801.80	121.44	1679.15	-803.44	253.26	1647.20	-185.10	1275.92	72.37	412.84	1269.80	72.89	-185.12
5.70000	-832.91	178.25	36.40	-897.86	185.86	43.94	-1075.80	244.79	46.24	-1054.57	240.62	108.11	-661.15	42.69	45.28	-702.35	66.50	54.51	-878.90	26.19	77.70	-864.83	25.42	136.78	-811.37	146.10	1276.06	0.00	0.00	0.00	-692.65	86.69	1572.91	-684.48	226.00	1551.30	-790.48	120.04	1678.20	-792.24	252.33	1646.42	-186.10	1276.44	72.16	411.81	1270.15	72.74	-184.70
5.71000	-836.59	178.44	35.49	-909.93	186.32	41.05	-1075.27	245.64	47.25	-1055.45	238.23	107.77	-619.28	41.43	51.67	-663.47	63.61	56.95	-840.17	20.91	70.34	-830.75	23.56	128.74	-802.34	146.39	1274.81	0.00	0.00	0.00	-677.16	85.48	1571.40	-673.84	224.80	1550.41	-779.15	119.12	1677.02	-780.89	251.35	1645.53	-189.85	1277.24	70.96	412.62	1269.97	72.99	-184.82
5.72000	-831.27	178.97	35.96	-905.48	185.23	43.47	-1074.22	246.31	48.47	-1053.95	239.90	109.04	-582.30	37.95	58.12	-625.92	60.25	60.21	-801.73	16.67	63.89	-796.68	22.61	121.75	-791.87	146.29	1273.58	0.00	0.00	0.00	-668.24	84.17	1570.10	-662.44	224.18	1549.25	-767.77	117.55	1675.64	-769.68	250.07	1644.55	-189.04	1275.78	71.65	404.89	1270.31	72.98	-184.78
5.73000	-860.28	177.51	32.57	-906.24	184.29	42.27	-1074.38	245.60	48.97	-1053.42	239.58	109.74	-544.83	35.96	65.55	-588.08	58.80	65.27	-764.07	13.54	58.69	-763.00	21.13	116.15	-781.48	145.30	1272.16	0.00	0.00	0.00	-654.07	83.33	1568.47	-650.52	223.40	1547.88	-756.51	116.68	1674.53	-758.22	249.06	1643.45	-191.26	1279.09	70.32	408.45	1270.13	72.53	-184.87
5.74000	-857.14	178.25	33.24	-905.71	183.93	42.17	-1075.26	243.49	49.25	-1053.65	238.45	110.13	-507.89	35.24	74.43	-551.85	57.50	71.45	-726.62	10.35	55.07	-729.59	20.30	111.82	-769.96	145.52	1270.69	0.00	0.00	0.00	-644.86	82.42	1566.96	-639.98	222.60	1546.54	-744.94	115.52	1673.17	-746.96	247.67	1642.25	-184.67	1275.74	72.86	411.46	1270.58	72.35	-185.31
5.75000	-858.05	177.73	33.30	-904.14	182.24	43.11	-1073.65	245.12	50.83	-1052.44	239.29	111.45	-473.05	34.89	83.97	-517.36	55.68	78.18	-690.41	8.34	52.82	-696.98	19.41	108.81	-758.47	144.99	1269.03	0.00	0.00	0.00	-632.95	81.23	1565.56	-627.04	221.79	1545.17	-733.68	114.11	1671.56	-735.61	246.56	1640.95	-184.54	1274.85	73.71	411.24	1270.14	71.93	-185.14
5.76000	-860.78	174.00	33.57	-905.15	184.82	41.71	-1073.43	244.25	51.70	-1052.35	238.01	111.86	-440.52	33.60	93.81	-485.12	52.99	85.41	-655.56	7.59	51.41	-665.14	18.53	107.30	-747.38	144.72	1267.41	0.00	0.00	0.00	-625.63	80.33	1563.94	-616.39	219.94	1543.84	-722.23	113.14	1670.09	-724.56	244.90	1639.59	-188.44	1276.58	71.61	411.88	1270.33	72.41	-185.22
5.77000	-855.65	177.86	33.34	-903.21	184.56	42.20	-1073.48	243.20	52.87	-1051.60	237.65	113.21	-409.51	33.01	105.03	-453.63	54.23	94.44	-622.64	7.76	50.83	-635.56	19.48	106.17	-735.24	144.71	1265.48	0.00	0.00	0.00	-614.66	79.41	1562.41	-603.84	218.90	1542.15	-710.82	111.73	1668.24	-713.29	243.35	1638.09	-185.46	1277.50	71.42	412.27	1270.08	72.27	-184.90
5.78000	-856.03	177.99	32.71	-902.16	184.31	41.43	-1073.43	241.97	53.99	-1049.97	238.68	114.72	-381.34	32.91	115.95	-425.33	53.61	102.66	-591.31	8.01	51.00	-607.27	19.59	106.05	-724.86	143.50	1263.50	0.00	0.00	0.00	-603.59	77.85	1560.67	-593.67	217.84	1540.60	-699.41	111.09	1666.57	-701.70	241.96	1636.60	-188.71	1276.03	71.38	412.28	1269.57	72.72	-184.57
5.79000	-857.29	178.03	31.61	-903.31	184.99	41.16	-1073.15	241.13	55.22	-1048.81	238.60	116.18	-355.99	36.45	124.59	-398.96	55.45	110.99	-562.30	8.85	51.57	-580.45	19.50	106.75	-713.17	142.57	1261.61	0.00	0.00	0.00	-593.02	76.91	1558.64	-583.00	216.28	1539.17	-687.91	109.58	1664.89	-690.06	240.80	1634.94	-185.49	1275.10	72.50	411.32	1270.05	72.51	-185.15
5.80000	-852.88	177.92	32.44	-902.27	186.22	41.41	-1072.53	240.91	56.93	-1048.72	237.04	117.21	-332.47	38.79	133.10	-375.21	56.97	117.82	-536.29	10.32	52.39	-556.48	20.26	107.32	-702.01	142.31	1259.61	0.00	0.00	0.00	-579.32	75.37	1556.76	-571.15	215.15	1537.50	-676.64	108.86	1663.12	-678.56	239.22	1633.39	-184.63	1276.19	72.75	412.19	1270.38	72.72	-184.56
5.81000	-856.11	178.17	31.94	-900.27	186.02	41.44	-1073.09	238.49	57.74	-1046.94	238.28	119.19	-311.11	43.47	140.00	-354.29	59.09	123.16	-512.70	11.34	53.27	-534.68	21.26	107.74	-690.59	142.01	1257.77	0.00	0.00	0.00	-565.97	74.09	1554.92	-561.04	213.84	1536.11	-664.89	106.63	1661.26	-667.26	237.32	1631.96	-187.51	1278.62	71.23	411.82	1270.10	72.28	-183.47
5.82000	-852.70	177.39	32.53	-902.77	185.64	40.12	-1071.77	239.34	60.14	-1045.89	237.82	120.81	-293.22	45.70	144.24	-335.97	61.02	126.62	-492.79	13.05	53.24	-515.74	22.11	107.77	-678.71	140.78	1255.79	0.00	0.00	0.00	-551.52	72.99	1552.85	-548.62	212.31	1534.64	-652.96	104.19	1659.35	-655.90	235.49	1630.50	-187.15	1277.00	71.63	412.40	1270.14	72.51	-183.80
5.83000	-857.89	178.78	30.61	-906.00	185.82	39.12	-1070.35	239.90	62.46	-1044.34	238.05	122.67	-278.33	46.33	146.23	-320.63	62.36	127.64	-476.61	14.65	52.44	-499.87	23.41	107.05	-667.23	140.50	1254.01	0.00	0.00	0.00	-543.36	71.85	1551.29	-537.46	210.33	1533.33	-641.15	101.85	1657.51	-644.40	233.73	1629.09	-192.33	1277.82	70.20	413.07	1270.46	72.81	-182.30
5.84000	-856.38	178.32	30.79	-903.25	186.73	39.49	-1069.72	239.51	64.45	-1042.26	239.38	125.30	-265.86	46.21	144.68	-307.74	63.90	126.15	-463.87	16.76	50.65	-487.60	25.95	104.99	-655.23	139.35	1252.20	0.00	0.00	0.00	-529.24	69.96	1549.65	-526.20	208.79	1532.15	-629.26	99.93	1655.73	-633.26	230.87	1627.85	-187.91	1276.36	71.54	411.88	1270.32	72.54	-182.00
5.85000	-858.29	178.38	30.51	-902.91	187.34	38.68	-1068.16	240.10	67.39	-1040.15	240.05	127.61	-255.53	50.24	139.83	-297.29	66.11	122.47	-454.19	17.58	48.77	-477.15	27.43	102.95	-643.90	138.61	1250.27	0.00	0.00	0.00	-513.49	68.93	1547.63	-515.91	207.55	1530.76	-617.48	97.89	1653.84	-622.11	228.52	1626.53	-188.54	1276.13	71.39	411.14	1270.57	72.41	-184.06
5.86000	-857.38	178.77	30.09	-898.34	186.67	38.89	-1066.42	241.07	70.34	-1036.99	241.89	130.68	-246.80	49.39	132.71	-289.20	68.42	116.24	-448.46	20.74	46.84	-469.12	30.06	100.17	-634.00	138.20	1248.71	0.00	0.00	0.00	-507.08	68.01	1546.25	-504.27	205.56	1529.68	-605.93	95.80	1652.12	-610.92	226.33	1625.22	-182.16	1275.80	72.84	411.92	1269.07	72.54	-184.26
5.87000	-854.69	178.72	30.71	-903.03	188.78	36.89	-1064.65	241.52	73.39	-1034.99	241.35	133.13	-240.13	53.88	122.74	-283.27	71.92	107.50	-444.67	21.93	45.14	-462.83	31.24	97.40	-622.29	137.27	1247.09	0.00	0.00	0.00	-490.92	66.50	1544.43	-491.06	204.65	1528.73	-593.93	92.83	1650.28	-599.86	223.82	1624.03	-187.15	1277.96	71.31	411.55	1270.49	72.43	-184.35
5.88000	-853.70	178.87	30.63	-902.73	187.68	36.08	-1063.82	239.74	76.03	-1032.38	241.59	135.87	-235.05	58.38	110.79	-278.62	75.49	97.35	-441.13	19.79	43.15	-458.53	33.42	94.17	-607.43	135.95	1245.38	0.00	0.00	0.00	-481.28	64.78	1543.05	-479.62	203.11	1527.68	-582.14	90.53	1648.50	-588.80	221.23	1622.84	-189.84	1276.41	71.27	413.44	1269.35	72.69	-184.37
5.89000	-855.09	178.15	30.46	-899.16	187.64	36.28	-1061.82	239.79	79.78	-1028.38	243.24	139.61	-227.95	59.28	100.56	-273.34	79.39	87.68	-437.15	16.01	42.45	-453.75	35.04	92.14	-596.46	134.07	1244.07	0.00	0.00	0.00	-471.87	62.68	1541.62	-469.80	201.50	1526.91	-570.43	88.34	1646.96	-577.59	218.53	1621.84	-188.22	1276.51	71.84	412.47	1269.57	72.85	-184.34
5.90000	-857.16	178.22	29.84	-899.55	187.73	35.04	-1058.64	241.28	84.23	-1024.98	243.10	143.05	-221.65	60.22	89.28	-267.46	82.23	79.22	-435.31	19.71	41.16	-447.77	36.28	90.68	-583.10	131.26	1242.86	0.00	0.00	0.00	-458.61	61.71	1540.36	-457.73	199.78	1526.06	-558.55	85.82	1645.69	-566.16	216.07	1621.04	-189.95	1278.42	70.81	402.73	1270.61	72.62	-184.96
5.91000	-856.33	178.27	29.70	-893.22	188.12	35.54	-1055.41	242.33	89.34	-1020.68	243.95	147.39	-217.65	62.24	78.85	-263.88	81.65	71.72	-434.48	22.82	41.05	-442.35	35.57	90.28	-569.84	130.81	1241.97	0.00	0.00	0.00	-445.22	61.05	1539.23	-445.24	198.60	1525.31	-546.15	83.24	1644.70	-554.76	213.10	1620.71	-188.69	1278.77	70.98	402.55	1268.35	73.68	-184.36
5.92000	-856.43	178.08	29.88	-894.04	188.05	34.55	-1051.68	242.84	95.01	-1014.94	245.26	152.52	-214.99	62.86	71.14	-262.08	80.57	65.70	-434.17	23.60	41.56	-439.10	35.12	90.01	-557.67	129.55	1241.34	0.00	0.00	0.00	-432.04	58.33	1538.40	-434.84	197.10	1525.25	-533.45	80.62	1644.24	-543.05	210.91	1620.74	-185.52	1277.44	72.23	409.52	1269.46	73.01	-184.09
5.93000	-856.31	178.57	29.90	-895.41	188.27	33.69	-1047.46	242.51	100.93	-1007.84	247.42	158.03	-212.84	63.39	65.84	-260.62	80.77	61.83	-433.68	23.49	42.17	-436.70	35.50	90.48	-544.56	127.69	1241.50	0.00	0.00	0.00	-423.14	57.07	1537.86	-423.89	195.46	1525.25	-520.73	78.13	1644.15	-531.57	207.64	1621.19	-179.87	1274.34	74.11	411.73	1270.70	72.61	-184.56
5.94000	-852.53	178.09	31.07	-892.44	187.71	34.81	-1040.57	244.83	108.66	-1000.33	248.30	163.82	-211.35	65.67	60.07	-259.55	80.79	57.98	-432.91	23.84	43.10	-434.59	36.19	91.06	-532.70	125.95	1242.16	0.00	0.00	0.00	-407.14	56.45	1537.69	-412.68	194.29	1525.57	-507.96	75.36	1644.38	-519.95	204.70	1621.96	-188.02	1276.27	71.92	412.57	1270.32	72.90	-185.54
5.95000	-856.84	178.43	30.19	-885.10	187.32	37.61	-1033.78	244.63	116.18	-991.13	249.45	169.57	-210.04	67.29	55.25	-258.42	82.73	54.86	-432.00	24.02	43.73	-432.28	35.41	92.18	-520.62	125.81	1243.38	0.00	0.00	0.00	-395.52	54.20	1537.61	-403.10	192.51	1526.35	-494.97	71.89	1644.68	-508.29	201.96	1623.06	-191.44	1278.87	70.33	412.83	1269.64	72.62	-184.77
5.96000	-852.35	178.84	30.69	-882.50	187.29	38.37	-1025.26	245.95	125.27	-980.45	249.80	175.53	-205.08	67.42	53.07	-257.68	83.92	52.39	-431.40	23.95	43.90	-430.56	35.56	92.23	-509.66	124.42	1244.73	0.00	0.00	0.00	-382.84	52.46	1537.90	-389.61	191.07	1527.46	-482.88	70.13	1645.28	-496.92	199.16	1624.31	-185.09	1277.47	71.86	412.28	1270.23	72.65	-184.12
5.97000	-854.40	178.89	29.40	-878.78	187.26	39.16	-1014.26	249.20	135.24	-967.81	251.52	181.51	-207.06	67.29	49.28	-256.52	85.30	51.48	-430.99	23.99	43.76	-429.05	35.98	91.89	-496.09	121.86	1246.60	0.00	0.00	0.00	-371.94	51.56	1538.68	-377.22	189.61	1528.78	-470.94	67.57	1645.94	-485.71	197.05	1625.58	-187.25	1277.83	71.45	412.96	1269.86	72.45	-184.45
5.98000	-855.12	179.44	28.08	-875.37	187.50	39.62	-1003.49	249.79	145.03	-953.60	254.12	188.00	-207.48	68.29	46.71	-256.06	83.78	50.36	-430.45	23.80	43.87	-428.04	36.16	91.89	-483.91	120.78	1248.36	0.00	0.00	0.00	-362.65	50.10	1539.66	-365.41	188.44	1530.32	-459.35	65.13	1646.77	-474.68	194.93	1627.00	-191.57	1276.87	71.09	401.54	1269.23	72.57	-185.51
5.99000	-850.51	181.78	27.64	-869.92	187.57	41.10	-991.87	251.86	155.49	-938.77	255.47	194.28	-205.28	68.23	45.22	-255.65	82.67	49.64	-429.78	23.86	43.99	-426.92	35.62	92.30	-471.50	120.05	1250.23	0.00	0.00	0.00	-346.49	48.41	1540.61	-355.69	186.96	1532.06	-448.08	63.34	1647.66	-463.74	193.02	1628.53	-187.75	1275.92	72.02	408.41	1269.99	72.83	-184.29
6.00000	-849.02	183.06	25.99	-865.30	189.28	41.27	-979.14	255.27	166.63	-922.39	256.67	200.73	-205.44	67.94	43.95	-255.06	83.46	49.28	-429.46	24.68	43.67	-426.32	36.05	92.39	-460.71	118.40	1251.73	0.00	0.00	0.00	-336.27	48.06	1542.26	-345.82	186.20	1534.02	-436.59	60.81	1648.77	-452.85	191.34	1630.15	-185.85	1275.80	72.28	413.00	1270.09	72.47	-184.83
6.01000	-842.07	184.11	25.04	-864.93	190.12	41.98	-965.50	256.31	177.26	-904.86	257.11	207.39	-205.96	68.36	42.86	-254.98	83.17	48.50	-429.13	24.69	43.90	-425.94	35.90	92.68	-451.28	117.25	1253.07	0.00	0.00	0.00	-325.36	46.99	1543.87	-331.71	185.49	1536.04	-425.27	59.06	1650.12	-442.19	189.54	1631.84	-192.75	1277.49	70.37	412.05	1270.47	72.38	-184.78
6.02000	-836.55	185.71	23.02	-859.68	191.26	44.56	-948.08	257.16	189.18	-886.24	257.01	214.28	-205.41	68.45	42.11	-254.53	84.14	48.38	-429.05	24.85	43.95	-425.83	36.71	92.63	-438.61	116.10	1254.27	0.00	0.00	0.00	-314.44	46.54	1545.71	-322.16	184.53	1538.20	-414.13	57.85	1651.61	-431.76	187.82	1633.60	-186.41	1274.13	72.60	411.38	1270.01	72.09	-184.44
6.03000	-826.87	185.93	20.14	-847.23	192.60	49.35	-928.88	256.33	199.34	-866.57	256.73	221.22	-207.37	68.25	41.35	-254.56	83.03	47.80	-428.96	24.69	44.13	-425.55	36.71	92.77	-428.38	116.64	1255.49	0.00	0.00	0.00	-302.41	46.58	1547.77	-311.02	184.17	1540.47	-402.68	56.28	1653.21	-421.32	186.44	1635.46	-188.70	1275.89	71.61	411.74	1269.73	72.08	-185.35
6.04000	-813.34	187.65	22.18	-831.97	196.67	55.30	-908.68	255.94	208.32	-847.52	255.75	228.38	-206.83	68.49	41.02	-254.52	82.37	47.53	-428.85	25.01	44.16	-425.07	36.33	93.37	-417.00	115.73	1256.78	0.00	0.00	0.00	-292.74	45.74	1549.49	-300.01	184.24	1542.63	-391.48	55.85	1655.00	-410.85	185.54	1637.29	-187.05	1275.51	72.09	402.50	1271.21	71.95	-185.15
6.05000	-793.73	194.57	26.69	-810.14	200.49	61.22	-889.89	253.84	215.35	-827.85	255.22	235.80	-205.24	68.03	40.80	-254.24	82.60	47.55	-428.75	24.84	44.44	-424.74	36.24	93.79	-406.39	116.07	1258.02	0.00	0.00	0.00	-278.97	46.50	1551.72	-287.40	184.59	1544.57	-379.96	54.31	1656.67	-400.35	184.73	1639.19	-186.14	1276.64	72.08	401.83	1270.37	73.11	-184.46
6.06000	-771.07	200.32	30.60	-787.74	206.71	65.89	-870.24	250.06	220.26	-806.98	255.10	242.51	-206.11	67.64	40.39	-254.02	82.63	47.25	-428.74	24.86	44.56	-424.35	35.60	94.40	-394.09	115.66	1259.78	0.00	0.00	0.00	-269.18	46.47	1553.47	-279.07	184.85	1546.81	-368.98	54.64	1658.52	-389.80	184.35	1641.13	-186.06	1277.30	71.87	408.83	1270.13	72.68	-183.93
6.07000	-748.02	205.94	33.43	-761.49	210.66	70.54	-848.45	247.23	224.04	-785.25	254.28	248.04	-204.73	67.71	40.45	-253.88	82.81	47.19	-428.77	24.93	44.81	-424.41	36.17	94.59	-384.78	116.13	1261.41	0.00	0.00	0.00	-257.54	46.55	1554.98	-266.44	185.78	1548.61	-357.74	54.35	1660.27	-379.27	184.02	1643.11	-185.75	1277.42	71.49	405.09	1269.36	73.50	-184.37
6.08000	-721.27	212.82	35.76	-735.84	214.81	73.42	-824.51	247.04	227.55	-762.91	253.44	252.00	-206.91	67.44	39.45	-253.75	82.59	47.06	-428.77	24.98	44.94	-424.32	36.54	94.79	-374.42	116.05	1263.26	0.00	0.00	0.00	-243.77	47.76	1556.71	-258.12	186.23	1550.64	-346.52	54.64	1662.05	-368.75	184.30	1644.98	-186.33	1276.94	71.84	403.02	1268.85	73.67	-184.82
6.09000	-691.43	217.05	38.34	-712.97	218.47	74.38	-800.78	243.90	228.50	-739.79	251.69	254.26	-204.69	67.18	39.79	-253.80	81.82	46.79	-428.46	24.66	45.32	-424.02	36.49	95.36	-366.20	116.01	1265.27	0.00	0.00	0.00	-236.63	48.44	1558.68	-247.97	187.06	1552.48	-335.03	54.57	1663.81	-358.55	183.83	1646.94	-186.76	1275.39	72.27	410.71	1269.56	73.24	-185.15
6.10000	-662.22	220.59	39.46	-679.23	220.92	77.09	-776.24	242.79	228.89	-715.46	251.76	255.44	-204.70	67.27	39.46	-253.53	81.54	46.69	-428.41	24.97	45.63	-423.79	35.95	96.28	-352.61	116.33	1267.68	0.00	0.00	0.00	-226.42	50.07	1560.28	-238.93	188.58	1554.03	-323.85	55.09	1665.60	-348.33	183.90	1648.81	-186.27	1277.21	71.52	412.00	1270.29	72.68	-184.50
6.11000	-631.65	224.14	40.42	-655.29	223.51	76.43	-751.34	242.49	227.87	-692.23	249.48	254.44	-205.61	67.26	39.14	-253.33	82.00	46.76	-428.42	25.62	45.85	-423.78	37.44	96.40	-341.80	115.26	1269.81	0.00	0.00	0.00	-215.05	51.48	1561.64	-230.84	189.57	1555.40	-312.93	56.23	1667.30	-338.09	184.39	1650.57	-187.79	1276.68	71.24	411.96	1270.24	72.71	-184.55
6.12000	-597.08	226.05	41.32	-620.58	224.47	77.74	-726.51	241.68	224.35	-667.13	249.59	252.64	-203.62	67.57	39.50	-253.06	82.15	46.84	-428.15	25.48	46.43	-423.62	37.03	97.53	-330.88	115.86	1271.90	0.00	0.00	0.00	-202.11	52.96	1562.93	-220.91	190.76	1556.58	-301.69	56.83	1668.96	-327.93	184.93	1652.19	-184.33	1275.07	72.34	412.12	1270.96	72.56	-185.34
6.13000	-565.80	227.92	40.75	-588.98	225.64	77.03	-700.62	242.18	219.54	-641.37	249.97	249.75	-204.70	67.24	38.83	-253.10	81.43	46.55	-428.03	25.65	46.83	-423.27	36.36	98.46	-321.67	115.53	1273.82	0.00	0.00	0.00	-190.97	53.91	1564.57	-206.89	192.43	1558.09	-290.66	57.40	1670.59	-317.79	185.66	1653.67	-188.88	1276.23	71.39	411.08	1270.73	71.82	-184.73
6.14000	-538.73	226.83	35.69	-552.58	226.37	76.24	-673.44	243.19	213.17	-615.05	250.78	245.78	-203.66	67.53	38.93	-252.80	81.91	46.74	-427.83	25.64	47.33	-423.00	36.03	99.29	-312.08	115.47	1275.66	0.00	0.00	0.00	-179.34	56.22	1566.18	-199.29	193.74	1559.27	-279.91	58.63	1672.25	-307.58	187.14	1654.99	-189.68	1276.08	71.41	411.97	1270.53	72.28	-184.91
6.15000	-495.24	226.50	36.85	-517.25	225.64	74.89	-645.80	242.54	204.82	-588.96	249.52	239.84	-203.85	67.83	38.62	-252.80	80.74	46.31	-427.59	25.52	47.92	-422.85	36.46	99.92	-300.59	114.85	1277.30	0.00	0.00	0.00	-165.92	58.51	1567.60	-188.87	195.20	1560.55	-269.56	60.71	1673.83	-297.66	188.19	1656.11	-185.57	1276.95	71.98	411.92	1270.40	72.75	-184.49
6.16000	-463.19	225.45	35.43	-485.22	224.84	71.87	-616.16	244.65	196.78	-561.93	249.41	233.31	-202.99	67.17	38.53	-252.38	81.12	46.52	-427.44	25.60	48.35	-422.49	36.11	100.88	-292.74	114.11	1278.71	0.00	0.00	0.00	-158.04	59.87	1569.03	-180.66	196.42	1561.54	-258.99	61.70	1675.25	-287.90	189.72	1657.00	-186.16	1275.51	72.20	411.20	1270.44	72.46	-185.23
6.17000	-427.10	224.80	34.71	-447.30	223.95	69.69	-586.13	245.30	186.77	-534.53	248.34	225.66	-205.40	66.95	37.64	-252.15	80.83	46.48	-427.15	25.75	48.90	-421.96	35.38	102.06	-281.80	114.37	1279.79	0.00	0.00	0.00	-150.72	60.90	1570.60	-171.08	197.87	1562.29	-248.67	63.27	1676.62	-278.26	191.12	1657.73	-185.65	1276.09	71.83	411.92	1270.30	72.13	-184.70
6.18000	-382.13	223.62	35.45	-408.46	223.97	68.05	-555.33	246.80	176.01	-505.51	249.30	218.02	-204.30	66.06	37.74	-251.84	80.80	46.58	-427.03	25.98	49.36	-421.92	36.06	102.53	-273.16	114.07	1280.78	0.00	0.00	0.00	-139.77	62.67	1572.60	-159.40	199.63	1563.29	-238.72	64.79	1677.85	-268.78	192.27	1658.35	-184.89	1276.22	71.92	401.57	1272.42	71.97	-184.42
6.19000	-341.44	223.86	37.53	-371.84	223.42	64.94	-522.98	247.93	164.48	-476.39	249.71	209.57	-204.48	65.95	37.91	-251.88	79.82	46.15	-426.80	25.91	50.00	-421.39	35.92	103.47	-262.04	113.44	1281.33	0.00	0.00	0.00	-125.39	64.63	1573.61	-148.92	201.24	1564.05	-228.76	66.99	1678.95	-259.27	193.49	1658.86	-189.88	1278.74	70.87	408.22	1271.02	72.60	-184.76
6.20000	-300.88	223.08	37.45	-335.54	222.45	62.42	-490.09	249.40	152.80	-446.08	250.30	200.54	-203.11	65.54	38.19	-251.87	79.41	46.02	-426.69	26.49	50.40	-420.81	35.83	104.23	-252.03	114.18	1281.86	0.00	0.00	0.00	-118.30	66.07	1574.93	-138.39	202.67	1564.61	-218.66	67.94	1679.77	-249.88	194.49	1659.25	-187.98	1275.25	72.06	403.43	1270.53	72.51	-184.74
6.21000	-260.91	222.91	37.47	-297.76	222.35	59.90	-456.71	247.95	139.79	-415.60	250.93	191.31	-204.33	65.50	37.83	-251.74	79.11	45.88	-426.40	26.53	50.98	-420.59	35.80	105.07	-242.65	114.03	1282.11	0.00	0.00	0.00	-111.13	67.29	1576.04	-130.60	203.78	1565.27	-208.67	69.70	1680.56	-240.31	196.12	1659.30	-190.10	1279.18	70.41	408.73	1270.01	72.70	-184.84
6.22000	-219.45	223.23	38.38	-259.87	222.17	57.94	-421.84	250.00	128.07	-383.72	251.87	182.00	-210.18	65.13	36.21	-251.36	79.00	45.83	-426.17	26.34	51.64	-420.07	35.29	106.06	-233.81	113.84	1282.12	0.00	0.00	0.00	-100.86	68.69	1576.98	-122.19	204.84	1565.82	-198.69	70.89	1681.09	-230.92	196.98	1659.46	-188.92	1278.81	70.54	411.17	1270.77	72.34	-184.50
6.23000	-180.55	224.28	39.35	-217.97	223.82	57.82	-386.30	250.94	116.10	-351.92	252.69	172.62	-207.88	63.94	37.33	-255.27	90.64	48.95	-426.05	26.68	52.11	-419.71	35.64	106.59	-222.84	113.72	1281.88	0.00	0.00	0.00	-84.75	70.58	1578.01	-110.76	206.36	1566.39	-188.76	71.91	1681.39	-221.44	198.10	1659.36	-185.83	1276.51	71.70	411.19	1270.44	72.04	-184.34
6.24000	-140.75	225.54	41.35	-178.54	224.02	56.97	-351.01	251.10	103.72	-319.45	254.15	163.62	-203.82	62.81	39.00	-260.50	155.48	66.59	-425.82	26.82	52.62	-419.49	36.06	107.17	-212.60	114.62	1281.35	0.00	0.00	0.00	-76.00	72.37	1578.88	-99.62	207.57	1566.72	-179.09	74.35	1681.72	-212.07	198.94	1659.23	-186.59	1276.36	71.74	411.81	1270.09	72.05	-184.09
6.25000	-100.96	227.55	43.94	-144.70	226.10	55.92	-315.19	250.71	92.30	-286.89	254.94	154.63	-202.60	59.60	41.96	-246.66	159.75	68.23	-425.55	26.78	53.18	-419.17	36.23	107.61	-202.15	114.15	1280.77	0.00	0.00	0.00	-67.02	73.19	1579.35	-88.74	208.93	1566.88	-169.39	74.93	1681.63	-202.44	200.65	1658.87	-184.57	1277.07	71.95	412.34	1269.83	72.82	-184.87
6.26000	-59.70	229.69	47.98	-100.15	227.91	58.92	-278.22	253.05	82.31	-253.15	256.87	146.52	-196.07	59.34	43.35	-240.88	169.97	71.23	-425.39	26.72	53.75	-419.08	37.13	108.05	-192.21	114.56	1279.77	0.00	0.00	0.00	-58.38	74.33	1579.75	-79.30	209.81	1567.04	-160.05	77.26	1681.51	-192.99	201.50	1658.37	-186.19	1275.92	71.62	411.53	1269.87	72.24	-184.13
6.27000	-21.14	231.95	52.37	-63.73	230.04	60.06	-240.91	254.84	72.84	-219.49	259.35	139.03	-196.71	58.77	42.33	-242.76	144.09	64.02	-425.26	27.38	54.00	-418.53	36.25	109.12	-181.57	114.39	1278.74	0.00	0.00	0.00	-47.08	75.74	1579.87	-70.55	210.92	1567.05	-150.36	78.20	1681.11	-183.23	202.99	1657.74	-188.91	1277.21	71.16	406.75	1269.94	73.42	-184.55
6.28000	17.47	235.05	57.65	-21.79	234.37	63.72	-203.71	258.28	64.84	-185.96	261.75	132.18	-194.27	58.13	41.85	-247.46	107.30	53.68	-425.08	27.37	54.64	-417.78	35.87	109.95	-171.87	115.08	1277.49	0.00	0.00	0.00	-33.14	77.34	1580.10	-59.97	212.68	1567.06	-140.72	79.05	1680.70	-173.60	204.01	1657.07	-187.92	1277.03	71.29	409.73	1270.18	72.36	-184.45
6.29000	54.76	238.15	63.98	15.16	236.12	67.45	-166.24	260.98	57.89	-152.48	263.60	126.01	-191.34	59.57	40.92	-250.12	84.74	47.28	-424.82	27.46	55.18	-417.24	35.26	110.85	-161.86	115.42	1276.19	0.00	0.00	0.00	-23.70	78.63	1580.31	-51.00	213.96	1567.10	-131.30	81.45	1680.20	-163.92	205.26	1656.27	-180.88	1274.71	73.83	411.33	1270.08	71.99	-184.10
6.30000	92.61	242.09	71.38	51.09	239.84	71.85	-128.60	265.34	52.61	-118.58	267.57	121.90	-196.83	63.12	38.05	-250.32	77.52	45.19	-424.69	27.50	55.78	-416.95	35.93	111.29	-150.92	116.07	1274.73	0.00	0.00	0.00	-18.48	79.58	1580.81	-40.94	214.97	1567.17	-121.83	81.87	1679.50	-154.38	206.51	1655.44	-186.47	1275.46	73.06	404.17	1272.57	71.91	-184.03
6.31000	128.27	246.46	79.74	90.70	243.62	79.56	-91.45	269.39	49.17	-85.44	269.97	118.53	-199.97	60.67	37.78	-249.98	77.83	45.22	-424.61	28.18	56.20	-416.38	35.92	111.95	-142.14	116.37	1273.31	0.00	0.00	0.00	-7.91	80.82	1580.88	-31.40	216.40	1567.09	-112.67	83.41	1678.87	-145.15	207.19	1654.59	-186.01	1274.91	73.11	408.76	1271.30	72.36	-183.97
6.32000	163.15	250.60	89.84	120.02	247.81	85.76	-55.54	272.36	47.00	-53.20	272.21	116.57	-202.11	62.98	36.17	-249.76	77.94	45.19	-424.20	27.69	57.15	-415.57	35.56	112.95	-129.77	116.87	1271.67	0.00	0.00	0.00	4.79	82.43	1581.48	-20.68	217.89	1567.72	-104.04	85.69	1678.23	-135.80	208.76	1653.65	-179.81	1273.12	74.49	412.27	1270.15	72.29	-183.93
6.33000	195.37	253.73	101.10	154.45	250.45	95.43	-20.47	276.00	46.83	-21.95	274.74	116.08	-202.01	63.53	35.90	-249.64	77.64	45.01	-423.97	28.29	57.68	-414.84	35.14	113.90	-120.26	118.40	1270.05	0.00	0.00	0.00	14.87	84.10	1582.56	-9.10	218.97	1568.76	-95.51	87.48	1677.52	-126.42	210.54	1652.64	-184.01	1274.18	73.09	411.72	1270.47	72.46	-183.91
6.34000	226.39	257.57	112.72	187.93	252.75	105.47	13.06	278.03	47.77	7.86	276.29	116.60	-200.36	63.46	36.01	-249.59	77.31	44.88	-423.51	27.91	58.79	-414.26	35.91	114.69	-109.92	119.71	1268.40	0.00	0.00	0.00	23.10	85.36	1583.74	1.58	220.32	1569.70	-86.79	87.83	1676.67	-117.39	211.82	1651.73	-182.76	1273.62	74.10	411.79	1269.97	72.70	-183.91
6.35000	255.01	260.37	124.66	216.65	255.78	115.73	44.62	279.32	49.46	36.41	276.94	117.79	-201.99	64.01	35.37	-249.18	77.54	44.86	-423.23	28.69	59.57	-413.32	35.52	116.10	-99.25	121.14	1266.75	0.00	0.00	0.00	32.70	86.22	1585.28	12.91	222.11	1570.95	-78.77	90.10	1675.94	-108.43	213.42	1650.71	-186.29	1273.96	73.57	413.07	1269.94	73.11	-183.92
6.36000	281.42	262.55	135.25	244.37	256.71	124.96	73.48	278.23	50.73	62.38	278.07	119.69	-201.38	63.47	35.26	-249.09	77.35	44.84	-422.59	28.35	60.96	-412.39	35.36	117.56	-87.60	123.21	1264.94	0.00	0.00	0.00	45.94	87.93	1586.56	22.62	222.61	1572.72	-70.90	91.60	1675.06	-99.50	215.36	1649.63	-179.94	1272.78	74.51	413.29	1270.44	73.01	-183.94
6.37000	302.42	262.88	144.05	266.72	257.09	133.32	100.41	280.79	53.49	86.33	278.33	121.22	-202.12	63.53	34.68	-248.75	77.25	44.71	-422.26	28.98	62.09	-411.38	35.86	118.67	-76.71	124.18	1263.04	0.00	0.00	0.00	54.32	89.57	1588.57	31.85	224.29	1574.64	-63.18	92.78	1674.21	-90.82	216.76	1648.68	-177.68	1272.92	75.55	402.33	1270.39	72.44	-183.98
6.38000	325.00	261.40	152.15	285.80	257.58	137.53	123.66	279.09	54.21	107.76	279.32	122.58	-201.23	63.72	34.47	-248.63	76.71	44.48	-421.58	28.62	63.76	-410.24	35.11	120.59	-66.63	125.64	1261.20	0.00	0.00	0.00	62.90	90.95	1590.86	43.02	225.73	1576.74	-55.72	94.83	1673.39	-82.06	218.76	1647.65	-181.64	1273.65	74.27	408.94	1269.62	72.47	-184.03
6.39000	344.15	259.31	157.10	304.22	255.49	140.75	144.01	279.53	54.96	126.14	279.32	123.00	-200.57	63.30	34.35	-248.23	76.61	44.35	-421.00	28.96	65.29	-408.73	34.53	122.51	-56.64	126.62	1259.46	0.00	0.00	0.00	72.85	92.58	1593.16	54.17	227.31	1579.13	-48.21	96.19	1672.48	-73.46	220.84	1646.70	-187.54	1275.64	71.92	411.88	1270.08	72.15	-184.09
6.40000	359.58	256.19	158.61	319.68	252.52	142.32	160.80	279.14	54.54	142.48	279.48	123.06	-201.30	62.82	33.63	-247.95	76.10	44.17	-420.22	29.01	67.03	-407.21	34.11	124.50	-43.36	128.45	1257.88	0.00	0.00	0.00	81.27	93.38	1595.82	64.11	228.74	1581.85	-41.19	98.06	1671.68	-65.18	222.65	1645.74	-188.00	1277.78	71.58	411.92	1270.39	72.43	-184.16
6.41000	374.22	251.92	157.79	333.36	249.51	141.41	174.61	279.03	53.72	156.32	279.04	122.27	-201.38	63.12	33.35	-247.55	75.83	44.03	-419.30	28.92	69.05	-405.78	34.20	126.54	-32.61	130.37	1256.39	0.00	0.00	0.00	89.38	94.24	1598.63	74.34	230.37	1584.83	-34.30	100.40	1670.90	-56.90	224.57	1644.77	-182.40	1277.41	72.37	411.16	1270.44	72.51	-184.24
6.42000	382.95	248.30	153.48	344.39	247.14	137.77	184.97	278.54	52.26	167.56	276.73	120.28	-201.70	62.45	32.80	-247.35	74.98	43.63	-418.03	28.10	71.55	-403.79	33.51	128.93	-20.47	131.59	1255.12	0.00	0.00	0.00	97.97	96.27	1601.91	84.55	231.30	1588.16	-27.51	102.49	1670.10	-48.64	226.81	1643.84	-187.30	1278.17	70.94	411.41	1270.62	71.92	-184.32
6.43000	391.42	245.62	147.81	353.60	242.63	133.31	193.00	276.18	49.57	176.99	275.46	118.29	-200.97	62.49	32.66	-246.90	75.16	43.71	-416.80	27.72	74.18	-401.69	33.06	131.53	-8.97	133.69	1254.01	0.00	0.00	0.00	108.00	98.45	1605.03	93.72	233.28	1591.63	-20.62	104.47	1669.27	-40.40	229.12	1643.05	-194.03	1276.95	70.56	412.45	1269.64	72.71	-184.42
6.44000	399.29	242.36	141.60	361.09	241.15	127.41	199.16	275.18	47.23	184.48	273.36	115.62	-200.03	62.62	32.41	-246.56	74.48	43.47	-415.30	27.25	77.06	-399.17	32.24	134.52	0.65	135.09	1253.06	0.00	0.00	0.00	115.82	100.60	1608.46	103.66	235.56	1595.07	-13.89	106.60	1668.32	-32.14	231.55	1642.26	-189.68	1276.70	71.27	412.79	1269.36	72.58	-184.51
6.45000	406.04	239.33	133.64	366.97	238.08	119.92	203.04	273.26	46.10	190.65	270.83	113.05	-199.60	62.70	32.19	-245.94	74.69	43.50	-413.75	26.95	80.32	-396.07	30.51	138.17	14.61	138.03	1252.31	0.00	0.00	0.00	124.83	103.01	1611.67	111.86	236.96	1598.87	-7.21	109.10	1667.40	-23.86	234.21	1641.55	-186.82	1275.09	72.10	403.88	1269.97	72.72	-184.62
6.46000	412.87	235.45	124.96	371.76	234.86	112.47	205.85	270.07	47.14	195.57	268.58	110.09	-200.10	62.17	31.90	-245.39	74.05	43.17	-411.68	26.67	83.96	-393.16	30.99	141.39	26.47	140.23	1251.73	0.00	0.00	0.00	132.09	104.46	1615.15	123.02	238.82	1602.40	-0.42	111.68	1666.62	-15.69	236.78	1640.86	-188.31	1276.84	71.31	408.65	1271.14	72.52	-184.72
6.47000	416.96	231.98	115.67	375.96	231.81	103.86	208.58	267.26	47.52	199.93	266.35	107.24	-199.76	61.85	31.73	-244.89	73.69	42.90	-409.30	26.32	87.92	-389.43	29.91	145.48	38.70	141.89	1251.36	0.00	0.00	0.00	141.03	106.88	1618.38	134.05	240.92	1605.98	6.29	114.56	1665.71	-7.48	239.33	1640.24	-188.30	1277.70	71.13	412.18	1270.69	72.19	-184.83
6.48000	421.10	229.43	106.56	380.83	229.67	96.05	211.79	266.95	46.92	204.86	264.56	104.96	-199.33	61.96	31.67	-243.78	74.86	43.14	-406.92	26.16	92.23	-385.39	29.31	149.70	51.46	144.14	1251.24	0.00	0.00	0.00	150.05	108.85	1621.52	140.63	242.73	1610.04	13.09	117.67	1664.96	0.78	242.46	1639.68	-188.50	1277.90	70.94	412.63	1270.38	72.61	-184.94
6.49000	425.81	228.06	96.08	385.67	227.81	90.08	214.14	266.66	46.23	211.01	264.82	104.14	-198.97	62.52	31.53	-243.31	73.39	42.38	-403.78	25.63	97.20	-380.70	28.76	154.19	63.85	145.23	1251.37	0.00	0.00	0.00	158.57	111.31	1625.06	150.55	245.34	1613.97	20.08	121.19	1664.32	9.18	245.68	1639.37	-188.29	1279.20	70.87	413.01	1270.22	72.96	-185.04
6.50000	429.96	227.46	86.26	390.81	226.67	83.26	215.99	268.19	46.17	216.54	265.50	103.68	-198.85	62.28	31.58	-242.13	74.10	42.43	-400.01	24.97	102.63	-375.37	28.05	159.13	76.54	148.18	1251.93	0.00	0.00	0.00	166.74	113.99	1628.76	160.09	247.42	1618.17	27.34	124.17	1663.98	17.73	248.97	1639.36	-185.74	1275.21	72.61	412.80	1270.22	72.89	-185.15
6.51000	434.72	228.34	78.61	391.92	227.19	77.68	216.58	269.73	45.74	220.49	266.22	103.51	-198.74	61.89	31.43	-241.07	73.87	42.15	-395.47	23.88	108.83	-368.93	26.45	164.67	88.63	151.77	1252.74	0.00	0.00	0.00	174.38	116.26	1632.47	168.08	249.88	1622.59	34.96	126.98	1664.02	26.44	252.21	1639.65	-174.36	1272.86	75.82	412.21	1270.27	72.81	-185.26
6.52000	435.78	228.60	72.50	387.92	227.58	71.49	216.14	271.51	44.67	223.44	266.47	103.71	-197.93	62.33	31.44	-239.80	73.92	41.92	-390.52	23.89	115.33	-361.73	25.51	170.67	102.90	153.64	1254.10	0.00	0.00	0.00	183.86	119.49	1636.50	176.95	253.01	1626.80	42.55	130.31	1664.31	35.27	255.36	1640.20	-173.16	1272.58	75.39	412.81	1269.94	72.53	-185.36
6.53000	437.95	227.57	66.90	395.96	226.30	69.88	216.04	275.04	42.48	226.36	266.26	103.92	-198.25	61.95	31.25	-238.32	74.34	41.80	-384.50	23.95	122.52	-353.78	25.31	176.76	114.00	154.53	1255.66	0.00	0.00	0.00	193.06	122.57	1640.59	185.80	256.53	1631.02	50.16	134.90	1664.91	44.22	258.73	1640.86	-174.85	1272.87	75.70	412.97	1269.65	72.34	-185.46
6.54000	439.57	225.07	61.36	394.79	225.06	64.96	218.09	273.89	40.77	229.09	266.35	104.21	-198.66	61.94	30.97	-236.65	74.12	41.47	-377.43	24.61	130.11	-344.35	24.11	183.49	127.23	156.23	1257.39	0.00	0.00	0.00	199.34	124.82	1644.67	195.83	259.88	1635.42	58.27	137.31	1665.49	53.22	262.47	1641.57	-179.86	1273.35	74.23	411.71	1270.25	71.94	-185.55
6.55000	439.04	224.07	57.66	391.20	223.62	61.44	218.57	273.34	42.43	231.05	266.30	104.15	-198.88	62.24	30.60	-234.53	74.41	41.66	-369.39	25.93	138.02	-333.61	23.77	190.11	139.66	158.69	1259.61	0.00	0.00	0.00	207.21	128.31	1649.23	202.44	262.76	1639.79	66.17	140.74	1666.20	62.14	265.66	1642.41	-182.23	1274.10	74.32	411.06	1270.86	72.21	-185.63
6.56000	440.09	224.33	56.37	395.27	223.53	62.28	219.38	273.00	43.59	231.79	265.80	103.82	-196.60	62.44	30.81	-231.80	75.00	42.24	-360.17	26.85	146.88	-321.66	24.19	196.54	152.06	161.81	1261.88	0.00	0.00	0.00	213.02	131.28	1653.54	212.09	266.12	1644.10	74.34	144.25	1667.16	71.10	268.96	1643.26	-189.14	1275.00	72.21	412.50	1270.24	72.15	-185.71
6.57000	440.56	224.98	54.72	396.76	223.38	61.72	219.78	272.32	43.25	232.63	266.49	103.84	-194.96	61.81	30.48	-228.68	74.98	43.40	-350.06	27.34	156.49	-308.59	24.03	203.53	164.67	164.26	1264.26	0.00	0.00	0.00	224.39	134.47	1657.43	222.53	268.89	1648.26	82.60	148.02	1668.12	80.06	272.45	1644.16	-182.81	1274.26	74.09	412.65	1270.52	72.53	-185.78
6.58000	439.32	224.66	53.08	396.11	223.60	60.60	219.63	273.27	42.90	232.98	267.24	103.82	-194.17	61.48	29.63	-224.38	74.83	45.36	-338.81	28.19	166.61	-294.58	23.89	210.78	177.11	167.02	1266.61	0.00	0.00	0.00	230.79	137.65	1661.73	230.35	271.71	1652.26	91.01	151.74	1669.23	88.98	275.49	1645.11	-183.19	1274.83	74.02	405.13	1270.43	73.25	-185.84
6.59000	439.58	225.04	51.91	398.26	222.96	60.17	219.77	274.16	43.05	233.13	266.49	103.49	-191.55	60.79	28.92	-218.85	74.54	48.12	-325.89	27.11	177.82	-279.51	23.63	218.32	189.89	167.87	1268.71	0.00	0.00	0.00	240.43	140.94	1665.81	238.87	274.60	1656.31	99.63	154.38	1670.12	98.12	279.06	1645.99	-181.63	1274.42	74.22	410.22	1269.90	72.73	-185.89
6.60000	438.23	225.08	50.50	397.58	223.19	58.99	219.79	274.10	43.02	233.52	267.12	103.53	-188.62	59.12	27.55	-212.03	73.87	51.40	-311.51	27.03	189.09	-262.95	23.40	225.91	204.77	171.70	1271.07	0.00	0.00	0.00	246.58	143.31	1669.85	248.14	277.86	1659.96	108.00	157.75	1671.21	107.42	282.19	1646.89	-177.95	1273.47	74.82	411.25	1270.35	72.40	-185.93
6.61000	438.57	225.68	49.51	398.81	223.73	58.83	219.92	274.55	43.23	234.05	268.05	103.61	-182.47	57.91	26.34	-203.59	73.59	55.79	-294.98	27.35	200.50	-244.68	23.15	233.57	212.76	173.19	1273.08	0.00	0.00	0.00	257.45	145.93	1673.55	257.36	280.27	1663.64	116.80	160.93	1672.27	116.78	285.09	1647.85	-185.21	1274.43	73.32	411.44	1271.01	72.43	-185.95
6.62000	441.03	225.96	49.35	395.11	224.04	57.30	219.52	273.63	42.89	234.30	267.92	103.42	-176.32	55.76	24.11	-193.20	73.58	61.14	-276.26	27.35	211.95	-225.05	24.02	240.73	222.83	171.96	1274.95	0.00	0.00	0.00	265.21	148.19	1677.23	266.10	282.50	1667.36	125.51	163.64	1673.33	126.28	287.82	1648.76	-176.50	1272.36	75.52	412.36	1270.03	72.73	-185.96
6.63000	440.29	225.90	48.71	396.38	224.77	56.81	219.58	274.31	43.36	234.65	268.16	103.51	-165.76	53.72	25.99	-180.35	73.60	66.74	-256.33	28.12	221.22	-204.83	25.34	247.48	234.44	172.11	1276.73	0.00	0.00	0.00	274.90	150.50	1680.78	274.28	284.67	1670.72	134.36	166.70	1674.55	135.97	290.58	1649.56	-183.22	1274.53	73.52	412.01	1269.68	72.39	-185.95
6.64000	440.12	226.07	47.96	397.83	224.66	57.40	219.40	274.46	43.43	234.92	268.64	103.69	-147.47	52.49	31.93	-162.67	74.25	73.08	-236.40	30.14	228.81	-184.41	26.93	253.80	246.42	174.17	1278.75	0.00	0.00	0.00	281.72	153.07	1684.55	283.76	286.99	1673.96	143.40	169.73	1675.62	145.61	292.95	1650.41	-178.88	1273.00	74.39	411.70	1270.40	72.45	-185.93
6.65000	439.35	226.18	47.43	395.46	224.34	56.50	219.08	273.92	43.15	235.07	268.85	103.79	-126.55	51.44	37.24	-141.12	73.35	78.95	-215.65	31.97	235.01	-163.64	29.73	259.58	256.04	174.74	1280.56	0.00	0.00	0.00	291.26	155.51	1688.07	293.93	289.42	1676.93	152.46	171.73	1676.60	155.27	294.87	1651.18	-172.46	1271.99	75.67	412.35	1269.71	72.55	-185.90
6.66000	439.43	226.35	47.41	394.55	224.43	56.08	219.08	274.05	43.34	235.23	268.70	103.77	-102.39	51.21	42.04	-116.45	73.18	84.23	-193.60	33.70	239.51	-142.09	33.03	264.53	268.56	175.16	1282.38	0.00	0.00	0.00	299.33	156.98	1691.39	302.65	291.73	1679.79	161.83	173.28	1677.57	165.03	296.79	1651.85	-181.65	1273.66	74.35	412.36	1269.37	72.93	-185.84
6.67000	438.79	225.75	47.22	395.22	224.34	55.91	219.37	274.14	43.57	235.48	269.22	104.04	-75.24	52.63	46.06	-90.47	73.06	87.95	-170.24	35.79	242.22	-119.58	36.24	268.12	280.74	175.64	1284.32	0.00	0.00	0.00	309.69	158.90	1694.51	312.37	293.27	1682.63	171.38	175.18	1678.52	174.93	298.70	1652.45	-177.36	1271.81	75.39	411.81	1269.80	72.91	-185.76
6.68000	439.34	225.66	47.19	396.59	224.17	56.23	219.46	274.51	43.83	235.61	269.46	104.29	-48.55	53.74	48.67	-63.32	74.45	90.70	-146.19	37.88	243.15	-95.93	38.47	270.56	289.32	175.16	1285.92	0.00	0.00	0.00	318.83	161.58	1697.65	321.39	295.05	1685.18	180.83	176.90	1679.57	184.86	300.37	1653.17	-176.68	1272.05	75.34	402.38	1270.03	72.87	-185.67
6.69000	439.17	225.80	46.93	396.16	225.09	56.25	219.52	274.62	43.93	235.84	269.63	104.54	-18.89	56.63	50.84	-34.94	76.54	92.18	-121.53	40.11	242.44	-71.70	40.66	271.18	301.41	177.19	1287.55	0.00	0.00	0.00	328.70	163.08	1700.63	332.51	296.48	1687.66	190.59	178.19	1680.56	194.95	301.81	1653.97	-177.76	1272.66	75.11	408.11	1269.92	72.31	-185.55
6.70000	438.84	225.72	46.57	395.85	225.28	55.73	219.69	274.24	44.13	235.93	269.81	104.87	11.54	58.79	52.03	-4.42	79.41	93.01	-96.15	42.24	240.35	-47.11	43.52	270.04	311.53	178.42	1289.04	0.00	0.00	0.00	337.15	163.69	1703.26	342.36	297.60	1690.24	200.31	179.55	1681.60	205.09	303.05	1654.88	-182.87	1275.01	73.39	412.00	1270.04	72.77	-185.40
6.71000	438.60	225.81	46.27	396.38	224.48	56.10	219.67	272.94	43.87	236.14	269.82	105.21	45.29	61.97	53.03	27.06	82.83	93.08	-70.40	44.42	236.65	-21.49	44.81	268.25	321.70	180.09	1290.31	0.00	0.00	0.00	343.68	164.63	1705.91	351.12	298.80	1692.58	210.14	181.02	1682.71	215.18	304.12	1655.81	-181.54	1271.66	73.95	413.44	1269.74	73.39	-184.03
6.72000	438.39	226.34	45.68	396.73	225.45	55.55	219.91	275.63	45.22	236.36	269.62	105.62	80.74	65.98	53.39	59.75	85.98	92.22	-43.56	46.39	231.61	4.19	48.08	264.61	331.48	180.85	1291.94	0.00	0.00	0.00	356.17	165.64	1707.56	361.04	300.21	1694.65	219.96	182.03	1683.52	225.20	305.04	1656.79	-185.67	1272.84	73.21	413.59	1269.64	73.42	-183.99
6.73000	439.41	226.09	45.69	398.19	225.28	55.54	219.93	274.37	44.96	236.42	269.28	105.79	116.93	69.88	53.79	93.38	89.95	90.97	-15.69	48.82	225.22	30.60	50.19	260.30	343.30	182.28	1293.18	0.00	0.00	0.00	364.50	166.34	1709.45	369.59	300.89	1696.87	230.17	182.80	1684.19	235.31	305.85	1657.78	-189.90	1274.69	72.05	413.76	1269.50	73.46	-184.58
6.74000	439.04	226.60	45.23	397.51	226.38	55.03	219.93	273.77	44.96	236.65	270.34	106.54	155.11	75.55	53.31	127.97	94.99	89.42	13.08	51.08	217.73	57.69	52.28	254.94	354.13	184.55	1294.47	0.00	0.00	0.00	374.93	167.38	1711.04	379.73	301.73	1698.68	240.44	182.93	1684.62	245.44	306.36	1658.74	-189.89	1277.77	71.24	413.79	1269.59	73.43	-185.12
6.75000	438.18	227.38	44.58	396.59	226.79	54.36	219.90	273.59	45.22	236.87	269.89	106.81	191.55	79.66	52.70	163.15	98.94	86.93	42.59	53.93	209.08	85.25	54.48	248.59	365.92	186.74	1295.55	0.00	0.00	0.00	384.38	167.78	1712.10	390.13	302.30	1700.37	250.81	183.79	1684.95	255.67	306.65	1659.60	-186.39	1277.17	71.79	413.27	1269.63	73.21	-184.27
6.76000	438.84	227.55	44.26	395.21	226.90	53.61	219.97	272.89	45.36	237.02	270.06	107.25	229.15	84.65	51.81	202.48	104.09	84.60	72.65	57.01	199.51	113.68	57.51	241.15	372.96	187.57	1296.33	0.00	0.00	0.00	395.23	168.10	1713.04	401.09	302.79	1701.84	261.19	184.60	1685.12	266.05	307.21	1660.35	-188.52	1277.28	71.47	414.25	1269.47	73.62	-185.83
6.77000	441.39	228.38	44.70	398.29	227.21	54.39	220.08	274.39	46.26	237.19	270.51	107.85	266.57	90.49	49.91	227.37	107.60	83.12	103.62	59.92	189.29	143.16	59.69	233.09	385.40	189.19	1297.14	0.00	0.00	0.00	404.06	168.25	1713.97	410.49	302.69	1703.43	271.74	184.28	1685.07	276.50	307.62	1661.05	-187.60	1276.34	71.51	413.65	1269.38	73.09	-185.03
6.78000	438.32	227.93	43.72	399.16	226.74	54.88	220.02	273.69	46.37	237.52	270.61	108.31	303.17	95.63	47.42	255.51	111.02	80.96	135.88	62.74	178.42	173.04	62.69	224.18	398.29	190.46	1297.65	0.00	0.00	0.00	416.40	168.80	1714.12	421.56	303.31	1704.55	282.38	184.08	1684.74	286.86	308.15	1661.60	-189.70	1276.50	71.03	413.09	1269.79	73.21	-184.38
6.79000	439.55	228.04	44.02	397.31	227.65	54.85	220.18	273.38	46.71	237.64	270.69	108.94	345.30	101.57	47.33	304.54	115.89	76.59	169.02	65.57	167.17	203.35	66.08	214.72	410.47	192.61	1297.68	0.00	0.00	0.00	428.32	169.35	1714.22	432.41	303.81	1705.51	292.83	184.54	1684.45	297.26	308.09	1662.05	-185.84	1276.48	72.19	412.91	1269.31	72.71	-184.67
6.80000	439.89	227.50	44.32	396.67	227.24	54.64	220.43	273.19	47.11	238.05	271.17	109.60	385.49	103.48	45.65	350.48	120.55	72.12	202.50	69.65	155.15	234.29	68.38	205.25	416.59	192.65	1297.53	0.00	0.00	0.00	439.35	169.11	1714.16	442.37	303.76	1706.47	303.35	184.47	1683.83	307.62	308.39	1662.36	-186.51	1277.22	71.84	401.57	1268.66	74.67	-184.53
6.81000	440.15	227.22	44.27	400.23	227.67	56.92	220.55	273.42	47.61	238.26	270.62	109.85	424.76	106.06	44.61	389.36	123.42	69.11	236.71	73.53	143.04	266.02	72.37	194.90	424.30	194.08	1297.16	0.00	0.00	0.00	447.71	169.46	1714.35	451.85	304.00	1707.19	313.92	184.86	1683.08	318.04	309.01	1662.46	-185.73	1277.37	71.81	409.45	1269.39	73.82	-185.04
6.82000	440.60	223.23	48.57	395.02	227.84	55.84	220.56	272.85	47.92	238.59	270.31	110.36	467.56	108.07	44.85	427.12	124.84	65.64	272.18	76.50	131.30	298.74	75.73	184.58	434.61	195.74	1296.84	0.00	0.00	0.00	458.66	170.22	1713.92	461.90	304.21	1707.69	324.56	185.84	1682.29	328.47	309.05	1662.42	-184.60	1277.81	71.65	399.24	1269.14	74.03	-184.83
6.83000	442.31	222.93	50.23	398.58	228.70	57.56	220.80	271.71	48.11	239.01	270.48	110.99	508.23	110.55	45.65	468.68	125.77	63.65	308.46	79.09	119.89	331.70	79.70	174.06	449.07	197.74	1296.29	0.00	0.00	0.00	470.02	170.00	1713.05	472.68	304.48	1707.94	335.23	185.39	1681.21	339.02	309.25	1662.22	-186.49	1277.65	71.63	408.45	1269.48	73.57	-183.58
6.84000	439.80	224.35	49.09	399.66	228.14	57.44	220.85	271.94	48.96	239.53	270.73	111.72	549.82	112.33	47.12	507.84	127.51	62.01	345.02	81.65	108.71	364.92	82.73	163.99	459.39	199.40	1295.55	0.00	0.00	0.00	480.19	170.23	1712.35	483.08	304.95	1708.00	345.91	185.93	1680.17	349.59	309.37	1661.89	-185.43	1276.26	72.49	412.20	1270.30	72.94	-184.95
6.85000	439.61	225.98	48.62	399.27	229.93	57.11	221.12	271.82	49.37	239.84	269.86	111.97	590.19	113.89	49.59	549.80	129.00	62.18	382.07	84.05	98.03	398.71	85.83	154.32	469.22	201.23	1294.67	0.00	0.00	0.00	491.02	170.82	1711.54	493.42	305.43	1707.65	356.60	186.43	1678.95	360.12	309.28	1661.42	-189.64	1276.56	71.11	411.15	1270.63	71.97	-185.68
6.86000	448.97	305.36	96.23	401.49	229.87	56.95	221.15	270.17	49.42	240.37	269.94	112.66	630.46	116.47	53.15	590.10	129.79	63.26	420.29	86.89	87.73	433.65	88.73	145.25	479.26	202.81	1293.54	0.00	0.00	0.00	500.44	171.14	1710.75	504.65	305.24	1707.25	367.47	186.47	1677.60	370.66	309.39	1660.74	-190.53	1276.12	71.31	412.17	1269.87	72.11	-185.04
6.87000	441.67	227.68	47.59	401.82	229.85	55.15	221.53	270.62	50.31	240.95	270.47	113.46	671.17	117.33	58.04	630.38	131.60	65.36	459.24	88.84	78.88	469.01	91.31	137.09	489.48	204.86	1292.37	0.00	0.00	0.00	512.07	170.70	1709.49	513.54	305.42	1706.71	378.53	186.53	1676.21	381.32	309.40	1659.87	-183.80	1274.95	72.64	413.04	1269.17	72.56	-185.36
6.88000	442.37	229.48	42.53	402.58	229.40	54.48	221.87	270.82	51.14	241.39	269.67	113.82	710.47	118.96	64.37	669.65	133.36	68.61	497.71	90.56	71.35	503.89	93.22	130.20	502.98	206.10	1291.18	0.00	0.00	0.00	523.34	171.44	1708.27	524.72	305.79	1705.92	389.76	186.75	1674.73	392.11	309.26	1658.90	-184.33	1276.32	72.08	413.73	1269.38	73.27	-184.21
6.89000	443.39	230.05	42.14	401.09	229.23	54.09	221.91	269.78	51.64	242.05	269.64	114.64	753.36	120.80	71.87	707.89	134.91	73.19	536.07	93.20	64.87	538.55	95.23	124.60	515.18	207.30	1289.78	0.00	0.00	0.00	534.16	170.71	1706.94	535.43	306.24	1704.93	401.01	186.44	1673.22	403.14	309.25	1657.75	-183.44	1274.85	72.65	414.05	1269.49	73.55	-184.49
6.90000	444.52	230.44	42.08	401.97	230.50	53.92	222.19	269.66	52.32	242.49	269.69	115.47	791.82	121.48	81.08	745.75	137.17	79.23	574.55	95.72	59.93	573.36	97.88	119.96	525.25	208.69	1288.18	0.00	0.00	0.00	546.96	172.06	1705.84	545.83	306.53	1703.94	412.55	186.92	1671.65	414.18	309.09	1656.47	-185.14	1275.19	72.54	413.33	1269.24	72.92	-184.59
6.91000	443.48	230.20	41.56	400.59	230.13	53.15	222.63	269.86	53.38	242.94	269.82	116.50	827.95	123.15	91.08	782.58	139.49	86.40	612.39	98.62	56.56	607.62	100.58	116.80	536.40	209.82	1286.60	0.00	0.00	0.00	559.45	172.35	1704.26	564.34	308.25	1702.35	424.20	186.55	1669.97	425.29	309.01	1655.07	-185.85	1277.05	71.95	413.08	1269.64	73.06	-184.48
6.92000	444.56	230.23	41.80	398.54	230.66	52.62	223.04	269.74	54.53	243.61	269.46	117.31	862.01	126.28	102.00	817.11	142.60	94.63	648.44	101.95	54.64	640.36	103.02	114.85	548.06	210.56	1285.11	0.00	0.00	0.00	569.67	171.95	1702.81	577.17	309.02	1700.87	435.86	186.38	1668.22	436.41	308.68	1653.52	-189.56	1279.26	70.34	412.24	1269.80	73.06	-184.97
6.93000	444.17	231.00	41.13	400.70	231.10	52.76	223.30	268.18	55.34	244.33	269.51	118.49	894.30	129.66	113.20	849.29	146.38	103.61	682.96	104.93	54.09	671.65	106.89	113.53	558.71	211.34	1283.15	0.00	0.00	0.00	580.35	172.27	1701.33	588.19	309.01	1699.50	447.51	186.29	1666.26	447.52	307.95	1651.87	-185.10	1276.34	72.03	400.71	1268.57	75.11	-184.63
6.94000	445.30	231.29	41.15	401.25	230.28	52.91	223.95	269.48	57.27	245.13	269.21	119.61	924.73	133.40	123.62	879.67	149.87	112.41	715.88	109.01	54.03	701.46	110.65	113.12	571.13	212.80	1281.44	0.00	0.00	0.00	590.63	171.91	1699.57	599.19	308.15	1698.14	459.18	185.80	1664.17	458.63	307.23	1650.11	-187.25	1277.22	71.28	409.10	1268.81	73.43	-184.42
6.95000	443.74	231.56	40.12	402.01	231.44	52.30	224.37	268.99	58.49	246.09	269.47	121.03	952.02	137.04	133.78	908.03	153.59	120.80	746.92	113.03	54.56	729.72	114.29	113.37	582.11	213.47	1279.38	0.00	0.00	0.00	603.48	171.16	1697.51	610.09	308.13	1696.64	470.83	185.26	1661.99	469.74	306.29	1648.26	-187.61	1277.01	71.05	413.03	1269.12	72.61	-184.37
6.96000	444.54	231.29	40.18	402.19	230.89	51.94	224.98	269.00	60.18	247.17	269.47	122.40	976.64	141.96	142.70	933.56	158.03	128.43	775.42	117.38	55.35	755.84	117.66	114.06	595.76	214.51	1277.40	0.00	0.00	0.00	614.16	171.38	1696.20	620.97	307.78	1695.20	482.35	184.45	1659.76	480.80	305.34	1646.31	-184.60	1278.11	71.37	412.11	1269.23	72.39	-184.84
6.97000	443.24	231.52	39.29	403.86	231.97	52.32	225.68	269.07	62.02	248.52	269.67	124.00	998.71	146.84	149.90	956.18	161.90	134.28	800.42	121.25	56.35	779.25	120.79	114.83	607.22	215.42	1275.42	0.00	0.00	0.00	625.50	170.52	1694.66	631.92	307.63	1693.51	494.08	184.18	1657.51	491.93	304.29	1644.28	-180.82	1276.89	72.67	401.11	1268.37	74.97	-184.90
6.98000	446.50	231.68	39.82	403.28	231.18	51.13	226.49	268.28	63.77	249.89	270.16	125.75	1017.96	151.43	155.12	975.81	166.14	138.34	822.18	124.49	56.81	799.52	124.21	114.84	617.49	216.23	1273.36	0.00	0.00	0.00	637.65	170.12	1692.65	642.84	306.33	1692.10	505.58	182.19	1655.11	503.06	302.58	1642.41	-185.16	1277.43	72.02	395.71	1268.67	74.79	-184.73
6.99000	444.84	231.55	39.15	404.54	232.55	51.37	227.32	268.45	65.73	251.35	270.56	127.59	1034.54	155.36	157.53	992.43	170.25	140.11	840.09	127.85	56.31	816.80	127.20	114.36	629.09	216.72	1271.21	0.00	0.00	0.00	648.70	168.40	1690.80	653.68	305.25	1690.67	517.21	180.56	1652.88	514.19	300.90	1640.52	-188.46	1278.17	71.07	393.39	1268.49	74.07	-185.10
7.00000	444.61	231.71	38.79	405.45	233.55	51.39	228.42	268.68	67.86	253.08	271.07	129.54	1049.06	158.27	156.05	1006.35	174.55	139.27	854.39	131.62	54.72	831.21	131.80	112.29	642.38	217.37	1269.50	0.00	0.00	0.00	657.42	167.42	1689.56	664.76	303.43	1689.46	529.12	179.86	1650.74	525.43	299.44	1638.67	-182.55	1275.81	72.94	407.31	1269.43	73.32	-184.69
7.01000	445.41	232.27	38.59	403.89	232.59	50.79	229.43	269.05	70.35	255.03	271.74	131.98	1060.84	162.24	152.24	1018.08	177.27	135.57	865.42	135.53	52.12	842.51	134.00	110.33	655.22	217.97	1267.73	0.00	0.00	0.00	672.35	166.62	1687.85	675.94	302.28	1688.14	541.04	178.27	1648.68	536.77	297.24	1636.98	-186.88	1277.53	71.34	401.13	1268.28	75.00	-184.11
7.02000	446.43	231.69	38.88	406.39	232.97	50.25	230.70	269.00	72.89	256.99	272.16	134.32	1070.41	165.82	146.41	1027.38	180.54	130.15	873.62	138.58	48.97	851.59	137.29	107.36	664.84	217.94	1266.11	0.00	0.00	0.00	682.94	164.81	1686.35	687.19	300.82	1686.90	553.06	176.41	1646.59	548.28	295.15	1635.34	-188.11	1277.12	71.55	408.90	1268.79	73.44	-184.70
7.03000	445.16	231.61	38.26	403.77	233.49	48.74	232.28	269.85	76.01	259.30	272.83	136.89	1078.33	169.91	138.90	1034.70	183.86	123.42	879.18	140.43	45.80	858.97	141.30	103.56	677.33	218.21	1264.67	0.00	0.00	0.00	693.54	163.46	1684.59	698.58	298.49	1685.82	565.11	174.37	1644.50	559.86	292.79	1633.76	-185.88	1276.38	72.44	400.78	1268.55	74.93	-185.75
7.04000	445.73	232.37	37.94	405.20	234.46	48.26	233.99	270.59	79.38	261.97	273.51	139.88	1084.44	173.92	129.51	1040.14	187.81	115.11	882.78	143.60	43.64	864.46	143.51	100.56	691.74	218.15	1263.25	0.00	0.00	0.00	706.65	162.24	1683.41	710.15	296.49	1684.65	577.22	172.05	1642.54	571.43	290.28	1632.21	-188.54	1277.50	71.75	396.18	1268.17	75.87	-184.70
7.05000	447.36	232.00	38.33	407.57	236.51	47.06	236.05	270.51	82.73	265.06	274.70	143.22	1089.33	178.29	119.02	1045.04	190.82	105.04	884.95	144.63	41.18	868.50	145.96	97.23	706.45	217.79	1262.22	0.00	0.00	0.00	718.49	160.03	1681.89	721.54	294.84	1683.44	589.31	168.99	1640.61	583.03	287.67	1630.77	-186.26	1278.47	71.55	408.31	1269.51	73.86	-184.75
7.06000	447.72	231.96	38.47	408.71	235.87	47.21	238.40	272.14	87.26	268.76	275.97	146.96	1095.61	181.52	108.06	1050.22	194.43	95.00	886.92	142.97	39.50	873.26	148.92	94.26	719.26	217.10	1261.31	0.00	0.00	0.00	729.57	156.97	1680.62	733.06	292.60	1682.55	601.28	167.00	1639.08	594.58	285.44	1629.43	-181.50	1275.81	73.02	412.65	1269.95	73.16	-184.49
7.07000	446.09	232.18	37.61	408.50	235.33	46.02	241.43	273.02	92.01	272.93	277.27	151.05	1103.19	182.28	96.44	1055.86	198.02	85.70	889.85	143.06	38.69	879.67	150.31	92.98	731.62	216.71	1260.63	0.00	0.00	0.00	741.90	154.60	1679.58	744.51	289.52	1681.98	613.21	164.44	1637.71	606.11	282.79	1628.45	-183.19	1275.15	72.85	396.34	1269.12	73.68	-185.05
7.08000	447.12	231.75	38.28	409.10	235.91	45.32	244.86	273.48	97.19	278.11	279.43	155.84	1108.79	183.30	84.90	1060.79	198.78	76.84	893.18	146.04	38.34	885.85	150.38	92.25	743.30	216.29	1260.23	0.00	0.00	0.00	755.26	152.16	1679.20	755.91	286.95	1681.82	625.17	161.96	1636.89	617.68	279.84	1627.88	-181.71	1275.58	73.24	407.76	1269.40	73.69	-184.94
7.09000	446.02	231.81	37.92	409.03	236.68	43.86	249.35	274.91	103.57	284.25	280.69	160.84	1111.78	184.55	75.48	1063.55	199.07	69.57	894.90	146.82	38.97	890.36	150.30	91.73	757.09	215.98	1260.34	0.00	0.00	0.00	766.07	151.00	1679.76	767.37	284.55	1682.08	637.10	158.80	1636.71	629.20	276.74	1627.90	-183.07	1277.64	72.09	413.29	1269.78	73.48	-184.58
7.10000	445.60	231.24	38.04	410.87	236.69	43.66	254.40	276.70	110.58	291.63	282.52	166.67	1114.03	186.56	69.02	1065.08	201.23	65.10	896.01	147.09	40.06	893.37	151.01	91.88	771.67	214.97	1261.04	0.00	0.00	0.00	778.40	147.89	1680.31	778.94	282.80	1682.71	649.07	155.82	1637.18	640.73	274.18	1628.37	-182.19	1277.10	72.69	413.29	1269.72	73.28	-184.49
7.11000	446.50	231.84	38.39	414.38	234.68	44.59	260.70	276.39	118.02	300.54	283.71	172.56	1115.54	188.37	64.00	1066.41	203.03	61.40	897.12	147.36	41.15	895.76	151.50	92.73	790.05	216.17	1261.37	0.00	0.00	0.00	790.51	144.72	1681.47	790.55	279.99	1683.81	661.16	153.23	1638.19	652.33	271.31	1629.29	-184.76	1278.40	71.40	412.56	1269.99	73.13	-185.05
7.12000	448.65	231.81	38.88	419.54	234.65	43.51	268.97	278.82	127.25	311.25	285.40	178.80	1112.85	191.57	60.47	1067.29	205.88	58.30	898.09	147.32	42.08	897.87	152.46	93.17	804.77	215.95	1263.10	0.00	0.00	0.00	803.72	142.37	1682.58	802.13	277.18	1685.00	673.21	149.86	1639.40	663.99	268.30	1630.52	-190.31	1279.85	69.93	412.87	1269.69	73.19	-185.09
7.13000	446.61	232.04	37.86	421.94	233.20	44.59	278.58	280.13	136.38	323.70	287.71	185.08	1115.03	192.71	57.74	1067.28	208.79	56.62	898.74	146.97	42.43	899.50	152.45	93.55	817.09	214.92	1265.33	0.00	0.00	0.00	814.11	139.47	1684.07	813.81	274.70	1686.29	685.40	147.67	1640.79	675.73	265.41	1632.02	-190.50	1278.16	70.32	413.47	1269.62	73.42	-184.72
7.14000	449.45	232.56	37.79	425.50	234.79	44.75	289.62	281.34	146.22	338.04	290.56	191.50	1115.80	192.19	55.61	1067.91	207.18	55.17	899.36	146.46	42.21	901.00	152.64	93.25	832.00	213.88	1267.69	0.00	0.00	0.00	826.54	137.28	1685.16	825.60	272.42	1687.57	697.45	144.74	1642.05	687.65	262.23	1633.67	-191.57	1279.59	69.64	401.10	1268.27	74.45	-184.72
7.15000	451.48	233.77	36.83	430.23	234.16	46.28	302.10	284.45	156.84	353.89	293.92	197.71	1115.62	193.01	53.26	1068.92	205.51	53.85	899.85	146.09	41.92	901.92	152.10	93.34	844.48	213.93	1270.11	0.00	0.00	0.00	838.95	134.51	1685.87	837.71	269.77	1688.91	709.65	142.23	1643.38	699.54	259.61	1635.32	-190.13	1279.16	70.44	408.23	1268.86	73.00	-184.53
7.16000	453.66	234.79	35.48	435.33	236.86	49.63	315.35	288.38	168.15	370.80	297.25	204.02	1115.84	193.41	51.91	1070.39	204.06	53.00	900.36	146.82	41.68	902.51	152.44	93.41	856.99	213.92	1272.51	0.00	0.00	0.00	849.68	132.08	1686.77	849.84	267.09	1690.27	721.81	139.36	1644.60	711.46	257.13	1637.11	-189.50	1280.29	70.45	412.17	1269.52	72.91	-185.44
7.17000	457.69	237.26	34.50	437.91	238.85	52.25	329.36	292.94	179.52	388.91	301.36	210.93	1116.25	193.83	49.97	1070.18	204.88	52.42	900.58	146.42	41.72	903.00	152.49	93.53	869.77	213.30	1274.50	0.00	0.00	0.00	862.67	130.19	1687.61	862.17	264.57	1691.56	733.94	136.87	1645.86	723.33	255.22	1638.94	-191.11	1279.19	70.04	412.43	1270.42	72.99	-184.92
7.18000	464.41	244.94	31.81	445.83	240.42	56.12	346.12	297.88	191.50	408.39	304.55	217.72	1116.43	193.86	49.47	1069.17	206.11	51.69	900.80	146.65	41.74	903.48	152.88	93.41	881.26	213.21	1276.26	0.00	0.00	0.00	872.78	127.52	1688.51	874.12	262.58	1692.85	745.95	134.60	1647.28	735.18	252.92	1640.93	-190.18	1280.51	70.04	413.33	1269.98	73.26	-185.28
7.19000	472.27	242.63	33.86	456.58	244.30	61.26	365.89	299.49	202.26	428.80	307.59	224.91	1116.52	193.86	48.53	1070.31	205.78	51.34	901.05	147.11	41.71	903.89	152.27	93.82	894.82	213.13	1277.84	0.00	0.00	0.00	886.16	125.53	1689.36	886.17	259.98	1694.40	757.92	133.35	1648.84	746.93	250.54	1643.08	-190.06	1276.90	71.41	412.33	1270.02	72.98	-184.17
7.20000	486.55	246.14	38.13	473.05	248.37	68.02	386.32	301.99	211.80	449.72	311.13	232.73	1117.06	193.69	48.10	1070.39	205.25	50.90	901.09	146.90	41.92	904.28	152.12	94.03	907.19	212.69	1279.31	0.00	0.00	0.00	898.77	123.74	1690.42	897.99	257.86	1696.06	769.70	131.54	1650.40	758.58	248.95	1645.18	-187.65	1276.49	71.90	411.96	1269.81	73.05	-184.49
7.21000	504.68	251.10	43.42	491.77	253.74	74.17	406.45	302.40	218.74	471.25	313.67	240.26	1117.47	193.98	47.84	1070.10	204.84	50.64	901.21	147.04	42.00	904.43	151.69	94.62	916.02	213.70	1280.78	0.00	0.00	0.00	908.35	122.22	1691.77	909.63	256.86	1697.66	781.45	129.60	1652.09	770.18	247.30	1647.42	-186.79	1276.98	71.90	412.59	1269.90	73.11	-185.13
7.22000	527.32	256.72	48.20	513.96	258.19	79.22	429.24	305.50	225.13	493.76	315.46	246.89	1116.39	193.77	46.76	1070.88	204.50	50.57	901.35	147.56	41.96	904.89	152.19	94.79	927.01	215.09	1282.39	0.00	0.00	0.00	921.59	121.05	1692.86	921.51	255.06	1699.51	793.23	128.39	1653.91	781.73	245.93	1649.66	-186.34	1278.64	71.34	412.15	1270.55	72.72	-184.72
7.23000	550.07	262.30	51.33	537.94	262.73	82.97	454.25	308.44	229.75	517.36	317.90	252.54	1117.41	195.42	45.78	1070.45	204.55	50.20	901.45	147.60	42.10	905.21	152.06	95.09	939.12	216.28	1284.26	0.00	0.00	0.00	934.71	120.78	1694.24	933.02	254.61	1701.11	805.01	127.21	1655.67	793.28	244.65	1651.89	-185.90	1277.64	71.68	406.50	1271.45	73.23	-184.99
7.24000	579.65	268.23	54.88	562.35	269.45	86.32	480.49	312.06	232.94	541.53	319.59	256.55	1117.02	194.51	46.16	1071.35	204.07	50.03	901.45	147.49	42.35	905.17	151.74	95.47	949.68	217.39	1286.04	0.00	0.00	0.00	946.57	118.81	1695.53	944.71	253.67	1702.94	816.96	126.26	1657.46	804.73	243.94	1653.99	-189.11	1277.07	71.50	400.26	1271.38	72.19	-184.93
7.25000	608.19	274.76	56.98	591.36	274.72	88.56	507.12	315.16	235.08	566.14	322.80	259.75	1116.17	194.34	45.91	1071.69	204.61	50.24	901.44	147.16	42.65	905.52	151.97	95.96	961.64	218.15	1287.97	0.00	0.00	0.00	956.69	118.30	1697.22	956.37	252.99	1704.75	828.70	125.16	1659.28	816.24	243.07	1656.12	-191.02	1277.94	70.39	399.04	1271.33	72.14	-184.86
7.26000	637.31	281.75	57.66	622.61	281.16	90.59	533.33	317.58	235.68	591.73	325.17	261.26	1117.79	194.05	46.06	1071.82	204.14	49.87	901.59	147.46	42.78	905.81	152.09	96.36	973.79	219.14	1289.93	0.00	0.00	0.00	970.75	118.36	1698.68	968.22	251.85	1706.48	840.57	124.05	1661.04	827.69	242.41	1658.17	-183.00	1276.81	72.57	407.54	1271.33	72.17	-184.22
7.27000	668.54	288.60	58.06	653.92	287.06	91.59	559.29	321.14	234.97	617.84	328.11	261.49	1118.06	194.33	45.36	1071.50	203.94	49.57	901.65	147.42	43.12	906.22	152.13	96.89	985.24	218.72	1291.92	0.00	0.00	0.00	982.55	118.75	1700.21	979.57	253.16	1707.91	852.34	123.39	1662.82	839.22	241.95	1660.10	-185.55	1276.14	72.47	411.40	1270.40	72.52	-184.84
7.28000	705.08	294.65	59.08	683.71	291.83	90.44	585.94	323.29	231.96	644.55	330.16	260.05	1118.26	194.04	45.14	1072.03	203.84	49.57	901.88	148.12	43.39	906.48	151.77	97.64	996.06	219.13	1293.71	0.00	0.00	0.00	993.10	119.34	1701.94	990.99	253.56	1709.37	864.55	124.12	1664.76	850.79	241.67	1661.87	-185.14	1277.33	72.27	405.37	1269.87	73.29	-184.84
7.29000	739.46	300.80	58.90	717.07	296.97	89.81	613.28	326.85	227.58	671.59	332.50	257.26	1118.70	194.82	44.25	1072.64	203.77	49.61	901.99	148.31	43.87	906.99	152.79	98.03	1007.45	219.42	1295.27	0.00	0.00	0.00	1004.36	120.05	1703.60	1002.59	253.81	1710.65	876.36	123.34	1666.53	862.40	241.70	1663.43	-188.46	1278.69	71.00	410.16	1270.41	72.95	-185.31
7.30000	774.89	305.80	57.74	755.44	302.50	89.46	641.51	332.04	222.20	699.36	334.42	252.94	1118.83	195.07	43.29	1072.11	204.10	49.26	902.16	148.32	44.32	907.26	152.45	98.91	1018.98	219.43	1296.53	0.00	0.00	0.00	1015.75	120.59	1705.17	1014.19	254.19	1711.90	888.27	123.18	1668.23	873.88	241.70	1664.79	-183.71	1278.30	72.07	401.07	1270.12	72.18	-186.49
7.31000	812.15	310.62	56.71	791.57	306.60	87.42	671.31	334.79	215.11	728.16	337.64	248.13	1119.55	194.72	43.05	1072.99	203.73	49.38	902.34	148.21	44.93	907.83	153.04	99.45	1029.10	218.34	1297.79	0.00	0.00	0.00	1029.78	122.14	1706.46	1025.73	254.95	1712.76	900.20	123.78	1669.85	885.12	242.25	1665.86	-185.13	1275.90	72.28	408.71	1269.93	72.68	-185.50
7.32000	851.15	314.80	55.73	828.34	310.21	85.09	701.73	338.77	207.31	757.72	340.28	242.05	1119.76	194.80	42.44	1073.64	203.53	49.33	902.63	148.42	45.44	908.07	152.65	100.36	1039.16	217.11	1298.85	0.00	0.00	0.00	1041.99	122.36	1707.78	1036.92	256.21	1713.39	911.87	124.44	1671.27	896.44	242.46	1666.74	-187.53	1276.86	71.76	404.80	1270.64	72.97	-184.90
7.33000	893.80	318.61	55.45	864.87	314.88	82.69	733.29	342.20	197.90	787.37	342.84	235.15	1121.12	196.23	41.72	1072.93	203.33	48.95	902.97	148.78	45.95	908.21	151.81	101.62	1048.16	215.85	1299.82	0.00	0.00	0.00	1052.52	123.55	1709.06	1048.09	257.69	1713.85	923.37	125.15	1672.61	907.67	243.32	1667.28	-187.10	1277.78	71.60	409.46	1270.56	72.25	-184.98
7.34000	933.36	322.16	54.13	903.60	317.25	79.44	765.57	346.95	187.72	817.35	345.99	227.55	1121.22	196.64	40.63	1072.08	203.25	48.57	903.19	148.83	46.64	908.82	152.84	102.16	1059.69	215.04	1300.42	0.00	0.00	0.00	1061.93	125.68	1710.87	1059.31	258.74	1714.20	934.61	125.47	1673.66	919.02	243.66	1667.69	-188.67	1279.03	70.58	412.40	1269.45	72.41	-185.49
7.35000	975.02	325.58	53.21	944.84	321.65	77.66	798.75	349.41	175.74	848.19	348.74	219.00	1120.66	193.46	42.81	1071.66	205.61	49.31	903.54	149.12	47.30	909.28	152.24	103.29	1070.85	214.85	1300.93	0.00	0.00	0.00	1074.21	127.14	1711.79	1070.42	260.65	1714.23	946.09	126.24	1674.58	930.32	244.61	1667.78	-189.10	1276.72	71.06	412.52	1270.20	72.71	-185.24
7.36000	1014.80	328.66	51.86	983.32	324.01	74.24	832.75	353.51	163.80	880.25	352.12	210.15	1120.77	196.32	40.98	1071.33	204.62	48.63	903.77	148.99	48.22	909.85	152.58	104.10	1082.84	213.35	1301.50	0.00	0.00	0.00	1086.55	128.75	1712.49	1081.98	261.84	1714.30	957.69	127.72	1675.39	941.65	245.71	1667.71	-188.50	1277.91	70.72	412.02	1270.78	72.73	-185.15
7.37000	1056.21	331.65	51.59	1025.46	327.20	72.30	868.37	356.24	150.93	912.70	354.89	200.54	1120.33	195.27	40.59	1073.57	203.29	48.45	904.07	149.10	49.02	910.52	152.37	105.14	1093.57	212.59	1301.75	0.00	0.00	0.00	1098.66	129.93	1713.32	1092.88	264.36	1714.00	969.48	129.40	1676.03	953.03	246.86	1667.39	-192.26	1277.92	70.07	411.67	1271.11	71.96	-184.56
7.38000	1100.76	335.21	49.39	1066.89	329.60	70.09	905.49	357.66	137.40	945.83	357.42	190.69	1120.39	193.34	41.66	1063.25	218.12	51.74	904.40	149.18	49.94	911.01	152.12	106.23	1103.90	212.11	1301.85	0.00	0.00	0.00	1108.40	131.48	1713.98	1104.39	265.23	1713.69	981.02	130.50	1676.37	964.50	247.88	1666.94	-187.99	1275.65	72.04	412.18	1270.23	72.10	-185.04
7.39000	1143.58	336.85	50.34	1106.81	331.16	67.70	942.81	359.64	124.01	979.71	359.88	180.56	1115.14	195.55	45.94	1066.55	217.24	52.98	904.71	149.61	50.69	911.57	152.47	107.13	1111.01	210.66	1302.59	0.00	0.00	0.00	1118.62	133.23	1714.44	1115.93	266.07	1713.27	992.54	132.18	1676.57	976.12	248.81	1666.34	-185.61	1277.52	71.84	412.60	1269.23	72.54	-184.59
7.40000	1186.53	338.78	51.53	1148.76	333.25	66.54	981.12	361.52	111.11	1014.65	362.79	170.79	1115.25	195.10	46.26	1066.93	236.97	64.84	905.01	149.75	51.55	912.29	152.48	108.32	1122.51	210.18	1302.28	0.00	0.00	0.00	1132.81	135.13	1714.64	1127.30	267.82	1712.49	1003.92	132.71	1676.41	987.72	249.94	1665.55	-191.42	1279.00	70.02	412.18	1270.15	72.20	-185.11
7.41000	1229.76	341.07	53.55	1191.15	334.85	66.35	1020.64	364.13	99.06	1050.22	364.83	160.81	1112.67	194.65	45.14	1073.89	248.49	62.38	905.23	149.72	52.55	912.70	152.62	109.22	1133.80	210.13	1301.82	0.00	0.00	0.00	1144.89	136.52	1714.48	1138.70	270.62	1711.54	1015.42	134.38	1676.08	999.36	251.12	1664.58	-190.03	1277.41	70.80	412.62	1270.55	72.10	-184.08
7.42000	1271.76	342.12	56.45	1232.98	336.56	66.96	1060.50	367.25	88.30	1086.06	366.80	151.41	1112.78	194.32	44.71	1066.50	215.77	51.31	905.67	150.28	53.30	913.12	152.35	110.45	1144.97	210.04	1300.94	0.00	0.00	0.00	1155.95	138.29	1714.14	1150.57	271.25	1710.51	1027.15	136.24	1675.58	1011.17	252.19	1663.44	-185.47	1277.40	71.96	412.85	1270.57	72.64	-183.91
7.43000	1314.02	343.50	60.59	1275.85	339.00	67.75	1100.74	369.68	78.11	1122.57	368.90	142.78	1114.32	193.35	44.75	1075.38	202.17	47.85	905.92	149.79	54.52	913.92	153.27	111.15	1156.41	210.02	1299.66	0.00	0.00	0.00	1164.98	138.78	1713.95	1161.99	273.13	1709.35	1038.72	137.57	1674.78	1022.86	253.66	1662.05	-185.91	1279.49	71.14	413.18	1270.30	72.45	-183.80
7.44000	1355.66	345.05	65.90	1315.68	340.25	69.63	1141.61	371.55	68.88	1160.18	369.08	134.54	1119.99	192.50	40.58	1077.13	201.33	47.80	906.38	150.56	55.13	914.57	153.15	112.20	1167.41	210.13	1298.49	0.00	0.00	0.00	1176.71	141.01	1713.32	1173.49	274.38	1708.06	1050.41	138.74	1673.73	1034.43	254.77	1660.56	-185.63	1279.38	71.41	412.11	1270.26	72.75	-184.19
7.45000	1397.35	346.89	72.49	1357.76	342.66	73.30	1182.86	375.21	61.88	1197.19	370.72	128.18	1120.55	191.83	39.76	1076.73	200.28	47.30	906.61	150.11	56.22	915.25	152.96	113.26	1178.85	210.05	1297.10	0.00	0.00	0.00	1188.96	142.38	1712.35	1184.80	276.12	1706.63	1062.03	140.33	1672.58	1045.83	256.17	1658.90	-185.23	1276.43	72.21	412.32	1270.71	72.63	-184.28
7.46000	1436.81	348.14	80.64	1398.73	345.07	79.14	1223.80	375.89	55.53	1234.03	371.64	123.07	1121.06	191.89	39.75	1076.00	200.44	47.29	906.96	149.92	57.19	916.02	153.13	114.21	1191.29	210.48	1295.57	0.00	0.00	0.00	1200.65	144.09	1711.33	1196.32	277.47	1705.10	1073.47	141.61	1671.15	1057.40	257.23	1657.19	-186.82	1276.98	71.79	412.44	1270.49	72.64	-183.88
7.47000	1476.15	349.92	90.25	1437.98	344.61	86.06	1264.37	376.30	50.74	1270.04	372.63	119.49	1120.89	191.95	39.50	1076.52	199.62	47.04	907.43	149.89	58.10	917.11	153.69	115.08	1203.50	210.79	1294.01	0.00	0.00	0.00	1212.30	145.24	1710.21	1207.62	279.05	1703.38	1085.14	143.82	1669.80	1068.96	258.45	1655.37	-191.02	1278.18	70.40	412.78	1270.17	72.91	-184.74
7.48000	1513.45	351.39	101.43	1474.35	346.31	94.08	1304.47	376.66	47.92	1305.51	372.74	117.11	1121.01	191.60	39.09	1077.36	199.69	47.30	907.91	149.62	59.21	917.72	152.60	116.57	1214.49	211.19	1292.35	0.00	0.00	0.00	1223.44	146.23	1708.92	1219.21	279.92	1701.77	1096.53	145.13	1668.22	1080.62	259.71	1653.55	-185.32	1276.22	72.18	412.41	1269.64	72.52	-184.90
7.49000	1547.96	353.01	113.51	1510.66	347.38	104.13	1342.67	375.60	46.54	1339.14	372.81	116.24	1122.69	193.56	36.86	1077.93	199.35	47.31	908.37	149.19	60.44	918.92	152.95	117.61	1225.65	211.98	1290.64	0.00	0.00	0.00	1233.04	148.74	1707.79	1230.89	281.16	1700.10	1108.00	146.92	1666.58	1092.27	261.21	1651.66	-186.56	1276.61	71.80	413.21	1270.24	72.82	-184.88
7.50000	1580.43	353.99	125.93	1542.65	348.31	113.70	1378.05	375.48	47.26	1370.19	372.95	116.72	1122.70	193.75	36.48	1076.93	199.00	46.74	908.92	149.13	61.76	920.01	153.06	118.93	1238.19	212.50	1288.90	0.00	0.00	0.00	1243.20	149.85	1706.46	1242.55	282.34	1698.56	1119.34	148.00	1664.74	1103.91	262.53	1649.77	-186.65	1277.97	71.73	406.55	1271.38	73.02	-184.84
7.51000	1610.16	355.08	137.49	1572.93	348.59	123.79	1411.35	373.04	48.26	1400.05	371.37	117.47	1122.72	193.93	36.15	1077.86	198.46	46.70	909.58	148.91	63.31	921.31	152.85	120.47	1250.32	213.17	1287.09	0.00	0.00	0.00	1255.24	150.85	1704.77	1253.94	284.49	1696.63	1130.94	149.79	1662.91	1115.61	263.81	1647.86	-186.84	1276.11	72.12	410.57	1270.30	73.07	-184.82
7.52000	1635.60	354.49	147.56	1600.74	348.28	131.66	1441.21	371.76	50.05	1426.84	370.30	118.79	1122.45	193.09	35.88	1079.36	198.12	46.88	910.28	148.46	65.31	922.64	152.32	122.39	1262.14	213.98	1285.23	0.00	0.00	0.00	1267.24	152.16	1703.11	1265.77	285.43	1695.02	1142.58	151.98	1661.00	1127.20	265.77	1645.89	-186.27	1275.37	72.22	411.21	1270.09	72.74	-185.05
7.53000	1659.18	353.06	155.56	1624.71	347.01	138.48	1466.85	371.37	52.10	1451.01	368.56	119.82	1123.35	193.57	35.56	1079.36	197.80	46.63	911.23	147.91	67.62	924.25	151.94	124.51	1274.92	214.98	1283.43	0.00	0.00	0.00	1280.16	154.28	1701.61	1277.28	287.13	1693.47	1154.09	153.29	1659.01	1138.79	268.10	1643.93	-187.26	1277.82	71.48	411.94	1269.52	72.51	-185.09
7.54000	1679.78	351.16	160.30	1645.22	344.77	142.53	1489.73	367.66	52.30	1471.59	367.33	120.55	1122.77	192.48	34.80	1079.32	197.62	46.43	912.13	147.00	70.36	926.24	151.86	126.77	1287.74	215.89	1281.72	0.00	0.00	0.00	1290.45	156.42	1700.32	1279.84	286.98	1694.60	1165.58	155.00	1657.14	1150.70	269.91	1642.12	-183.17	1275.15	73.01	411.90	1270.88	72.47	-184.69
7.55000	1696.90	348.26	161.56	1664.00	340.66	143.68	1507.21	366.20	52.31	1489.45	365.02	120.09	1124.43	192.47	35.15	1080.06	197.36	46.34	913.32	146.18	73.19	928.20	150.91	129.47	1299.45	217.08	1280.11	0.00	0.00	0.00	1302.05	157.95	1698.66	1289.77	288.40	1693.74	1177.10	156.79	1655.40	1162.47	272.19	1640.33	-189.06	1277.87	70.93	405.43	1273.27	72.37	-185.22
7.56000	1710.60	343.32	159.99	1680.70	336.64	137.39	1521.57	363.52	50.90	1504.14	361.89	118.49	1124.42	192.71	34.90	1080.51	196.85	46.11	914.68	145.65	75.99	930.57	149.93	132.37	1311.52	218.34	1278.51	0.00	0.00	0.00	1314.20	161.09	1697.60	1300.25	291.06	1692.47	1188.74	159.00	1653.84	1174.17	274.27	1638.72	-185.48	1277.27	71.65	410.02	1271.26	72.66	-185.66
7.57000	1723.47	337.97	156.00	1688.30	332.28	138.25	1532.56	360.74	48.45	1516.45	358.29	116.00	1123.86	192.30	33.97	1081.17	196.90	46.38	916.21	144.69	79.07	933.35	149.48	135.06	1325.10	219.79	1277.15	0.00	0.00	0.00	1324.44	162.24	1696.67	1311.96	293.05	1691.18	1200.47	161.54	1652.46	1185.71	276.83	1637.25	-186.12	1278.73	71.21	412.25	1270.37	72.76	-185.24
7.58000	1733.17	332.46	149.38	1700.92	325.99	128.07	1540.79	356.92	45.12	1525.62	356.37	113.67	1124.71	191.79	34.27	1080.36	196.62	45.95	917.95	143.55	82.40	936.19	148.53	138.21	1337.65	221.23	1276.08	0.00	0.00	0.00	1336.09	164.84	1695.68	1323.29	295.56	1690.12	1212.19	163.91	1651.30	1197.26	279.22	1635.93	-186.44	1276.81	71.73	405.97	1270.27	73.53	-185.81
7.59000	1740.47	325.37	141.68	1709.21	321.63	119.88	1546.55	354.71	41.85	1533.48	352.37	110.01	1125.41	191.68	34.22	1081.31	196.09	45.97	920.07	142.93	85.78	939.40	146.91	141.77	1350.03	222.91	1275.16	0.00	0.00	0.00	1346.94	167.09	1694.76	1334.56	298.07	1689.09	1224.05	166.98	1650.28	1208.66	281.99	1634.67	-186.62	1278.63	71.11	410.27	1270.67	73.13	-185.11
7.60000	1746.74	316.54	132.62	1713.66	312.16	112.37	1550.23	352.57	41.57	1539.25	350.04	106.87	1125.85	191.79	33.80	1081.21	195.61	45.49	922.44	142.09	89.54	943.15	146.41	145.17	1362.81	224.65	1274.58	0.00	0.00	0.00	1359.83	170.01	1693.76	1345.17	300.40	1688.24	1235.51	169.70	1649.28	1220.32	284.50	1633.64	-186.87	1278.53	71.35	413.47	1269.96	72.65	-184.52
7.61000	1750.06	307.44	122.36	1716.85	305.72	103.82	1554.61	348.09	44.16	1543.80	347.95	103.69	1125.46	191.78	33.51	1083.51	195.27	45.74	925.13	141.34	93.69	947.37	145.56	148.99	1376.23	226.58	1274.18	0.00	0.00	0.00	1370.45	172.33	1692.94	1357.92	302.56	1687.07	1246.93	172.63	1648.39	1231.90	287.22	1632.61	-185.22	1279.33	71.00	412.70	1270.96	72.52	-184.47
7.62000	1755.58	300.42	112.08	1722.84	299.15	94.33	1558.57	346.93	42.99	1549.62	345.43	100.70	1126.25	191.57	33.59	1083.96	194.72	45.31	928.24	141.26	97.92	951.78	144.04	153.59	1389.50	228.19	1274.03	0.00	0.00	0.00	1382.59	175.98	1692.14	1369.88	305.90	1686.05	1258.23	175.39	1647.59	1243.49	290.13	1631.68	-186.45	1276.42	71.73	402.26	1270.74	72.31	-184.12
7.63000	1763.30	295.31	101.54	1723.49	294.13	91.63	1562.49	346.07	41.85	1556.17	344.71	101.18	1126.73	192.43	33.32	1085.25	194.51	45.30	931.78	140.57	103.06	956.97	143.26	158.19	1403.08	229.94	1274.02	0.00	0.00	0.00	1393.99	179.34	1691.91	1391.15	311.18	1681.97	1269.75	179.22	1647.15	1254.87	293.60	1630.90	-186.97	1275.60	71.98	408.24	1270.14	72.63	-184.84
7.64000	1769.38	294.84	89.74	1729.52	294.71	82.87	1565.09	346.61	41.12	1561.99	345.26	100.39	1127.06	192.61	33.32	1085.96	194.34	45.15	936.10	140.06	108.74	963.28	142.76	163.13	1417.25	231.45	1274.28	0.00	0.00	0.00	1405.49	182.15	1691.77	1405.13	315.20	1680.94	1281.01	182.86	1647.06	1266.38	296.69	1630.48	-187.68	1275.96	71.77	411.73	1270.19	72.23	-185.26
7.65000	1773.92	296.99	79.84	1733.12	296.15	75.17	1565.47	348.84	40.69	1568.12	345.07	100.40	1126.69	190.11	34.97	1086.93	193.92	44.75	941.53	140.50	114.79	970.44	141.71	168.66	1430.50	232.97	1274.91	0.00	0.00	0.00	1415.89	184.64	1692.39	1416.67	318.49	1681.10	1292.16	186.32	1647.47	1277.95	300.08	1630.56	-181.81	1274.77	73.20	412.30	1269.75	72.13	-184.49
7.66000	1776.88	298.95	72.87	1735.40	298.96	71.98	1564.97	351.50	39.76	1571.06	345.06	100.28	1126.17	189.53	34.95	1088.84	194.36	44.86	947.66	141.19	121.39	979.03	141.57	174.27	1443.68	234.43	1276.05	0.00	0.00	0.00	1428.20	188.87	1693.56	1428.42	321.49	1681.63	1303.36	189.54	1648.44	1289.58	303.59	1631.01	-180.32	1277.33	72.56	411.55	1270.20	72.49	-185.23
7.67000	1778.53	297.32	67.10	1736.56	297.51	67.25	1565.07	351.73	36.52	1573.41	345.71	101.50	1125.87	190.06	35.13	1090.88	194.10	44.71	954.95	141.60	128.88	988.64	140.37	180.92	1456.60	235.73	1277.52	0.00	0.00	0.00	1438.45	192.78	1695.21	1439.85	325.14	1682.18	1314.63	193.48	1649.83	1301.19	307.20	1631.71	-181.77	1277.39	72.20	402.63	1271.59	71.93	-183.95
7.68000	1779.72	293.06	61.56	1736.62	293.80	64.05	1565.74	351.60	34.40	1575.00	344.66	101.46	1127.11	189.91	35.28	1093.24	194.61	45.05	963.68	142.01	137.05	1000.05	140.18	187.21	1469.65	236.90	1279.45	0.00	0.00	0.00	1450.06	196.59	1696.85	1441.73	326.84	1686.39	1325.84	197.59	1651.29	1312.65	310.65	1632.48	-187.17	1278.57	71.11	409.11	1270.95	72.34	-185.24
7.69000	1781.05	292.75	58.35	1736.84	293.88	62.28	1566.07	352.26	36.89	1577.47	344.32	101.93	1127.90	190.06	35.41	1096.08	194.59	45.65	973.46	141.52	146.20	1012.98	139.04	193.99	1483.23	238.25	1281.49	0.00	0.00	0.00	1461.02	199.46	1698.25	1449.98	329.97	1688.05	1337.17	201.45	1652.77	1324.09	314.03	1633.18	-184.17	1276.97	71.86	400.80	1271.82	71.83	-184.99
7.70000	1781.46	293.81	55.22	1737.49	292.84	61.07	1567.81	350.94	37.93	1577.56	344.09	101.58	1128.45	190.19	35.58	1100.03	194.42	47.21	984.92	141.31	156.06	1027.14	137.68	201.26	1496.46	239.46	1283.73	0.00	0.00	0.00	1471.61	203.09	1700.25	1460.14	333.57	1688.93	1348.33	204.94	1654.13	1335.42	317.56	1633.60	-183.76	1278.57	71.62	400.64	1272.60	72.10	-184.06
7.71000	1782.59	293.92	53.12	1739.17	292.82	60.17	1568.67	350.05	38.58	1579.33	344.63	102.01	1130.96	188.78	35.24	1105.50	194.11	49.96	997.42	140.65	166.55	1042.43	135.78	209.04	1508.42	240.61	1285.85	0.00	0.00	0.00	1483.33	207.09	1701.96	1471.74	337.40	1689.68	1359.53	208.48	1655.44	1346.77	320.80	1633.89	-185.28	1276.16	72.05	409.21	1270.97	72.66	-185.49
7.72000	1782.22	293.76	50.79	1739.07	293.31	59.76	1568.31	350.39	38.77	1580.24	344.43	101.94	1132.74	187.56	34.89	1111.42	193.23	53.10	1011.70	139.93	177.41	1059.28	134.44	216.66	1521.34	241.88	1287.73	0.00	0.00	0.00	1493.62	210.24	1703.56	1481.03	340.68	1690.63	1370.47	211.10	1656.38	1358.30	323.81	1634.12	-186.40	1276.60	71.62	412.85	1269.78	72.56	-185.43
7.73000	1782.97	293.78	49.69	1739.25	293.89	59.23	1568.01	350.82	38.86	1580.37	344.06	101.36	1134.40	185.53	35.49	1119.74	191.89	56.66	1027.38	138.65	188.59	1077.71	133.71	223.90	1533.33	243.00	1289.47	0.00	0.00	0.00	1506.18	214.01	1705.25	1492.41	343.72	1691.31	1381.98	214.97	1657.44	1369.64	327.05	1634.32	-183.48	1277.84	71.97	403.29	1269.33	73.06	-184.96
7.74000	1782.36	294.27	48.10	1740.10	293.62	58.54	1567.94	350.38	38.53	1582.64	343.79	101.92	1139.65	183.27	33.75	1130.45	189.64	60.10	1045.33	137.38	199.76	1097.41	131.84	231.24	1545.78	244.07	1291.00	0.00	0.00	0.00	1515.82	217.45	1707.16	1505.31	346.37	1692.10	1393.36	218.16	1658.45	1381.25	329.73	1634.63	-182.42	1276.62	72.51	408.11	1270.05	72.75	-184.85
7.75000	1783.05	294.13	47.69	1739.14	293.69	58.01	1568.11	349.92	38.55	1582.31	343.84	101.47	1147.92	180.32	31.83	1142.77	188.04	65.14	1065.20	136.42	210.36	1118.34	130.67	237.87	1557.37	244.70	1292.29	0.00	0.00	0.00	1529.03	219.85	1708.57	1516.06	349.58	1693.21	1404.55	220.83	1659.44	1392.72	332.51	1635.00	-183.55	1275.49	72.75	404.06	1270.00	73.02	-185.14
7.76000	1782.87	293.24	47.66	1739.66	293.81	57.69	1567.75	350.70	39.16	1582.25	344.63	101.89	1160.73	176.76	33.94	1155.90	186.25	70.55	1085.55	136.02	219.03	1139.64	130.40	244.35	1568.97	245.10	1293.36	0.00	0.00	0.00	1539.85	222.76	1710.40	1527.57	351.73	1694.31	1415.57	222.91	1660.39	1404.39	335.04	1635.48	-183.04	1275.42	72.79	409.30	1269.66	72.51	-184.24
7.77000	1783.25	294.40	46.61	1739.48	293.64	56.69	1567.44	350.43	39.73	1582.91	345.10	102.24	1180.15	173.85	40.57	1177.38	183.34	75.65	1105.98	137.22	226.09	1160.87	130.63	250.44	1580.35	245.29	1294.40	0.00	0.00	0.00	1550.65	225.30	1712.38	1538.63	354.91	1695.30	1427.30	226.22	1661.65	1416.08	337.34	1636.02	-182.22	1277.41	72.41	411.60	1270.16	72.59	-184.77
7.78000	1783.09	293.80	46.72	1740.28	293.56	56.72	1567.05	350.97	40.39	1584.05	344.21	102.08	1202.49	170.88	44.87	1201.37	180.57	80.80	1127.93	138.06	231.80	1182.80	132.53	255.83	1591.59	245.18	1295.55	0.00	0.00	0.00	1561.42	227.58	1714.28	1550.27	357.58	1696.41	1438.46	228.09	1662.84	1427.86	339.59	1636.55	-185.40	1275.76	72.29	410.87	1270.43	72.60	-184.93
7.79000	1783.53	293.62	46.78	1739.75	294.68	56.25	1566.90	350.95	40.60	1583.41	344.90	102.24	1229.36	168.21	49.23	1227.67	178.83	85.37	1151.36	138.47	235.84	1205.37	134.76	260.58	1603.50	244.96	1296.79	0.00	0.00	0.00	1573.69	230.20	1716.17	1562.62	359.73	1697.39	1449.85	229.92	1664.09	1439.70	341.35	1637.23	-184.96	1277.42	71.80	411.62	1270.37	72.32	-183.78
7.80000	1783.43	294.36	45.91	1740.24	293.21	55.81	1567.04	351.02	40.85	1584.04	344.73	102.50	1258.44	166.44	52.86	1255.18	177.30	88.42	1176.46	139.20	238.00	1229.45	136.16	264.30	1613.37	244.66	1298.15	0.00	0.00	0.00	1584.17	232.56	1718.26	1574.11	361.61	1698.41	1461.78	232.76	1665.71	1451.45	343.13	1637.97	-187.77	1274.86	71.80	402.95	1269.51	72.81	-184.50
7.81000	1784.23	294.23	46.20	1741.41	292.34	55.96	1567.53	350.38	40.81	1583.95	344.92	102.53	1289.03	164.96	55.63	1283.63	176.63	90.56	1202.14	140.01	238.58	1254.30	137.96	266.16	1625.83	244.60	1299.67	0.00	0.00	0.00	1595.18	233.93	1720.20	1584.81	363.67	1699.59	1473.55	235.16	1667.56	1463.24	344.52	1638.90	-188.40	1277.55	71.35	409.15	1270.06	72.43	-185.41
7.82000	1784.58	294.46	45.80	1741.29	293.70	55.79	1567.70	350.34	41.09	1584.03	345.44	103.25	1320.02	163.60	57.15	1314.00	175.74	91.60	1228.64	141.66	237.45	1279.55	139.30	266.48	1637.21	244.49	1301.22	0.00	0.00	0.00	1608.29	236.00	1722.02	1596.87	364.91	1700.77	1485.46	237.17	1669.44	1474.96	345.61	1640.15	-189.13	1278.25	71.08	411.97	1270.01	72.10	-184.96
7.83000	1784.57	294.61	45.59	1739.69	294.57	55.97	1567.56	350.74	41.88	1584.96	344.84	103.48	1353.20	162.78	58.38	1345.48	175.33	91.80	1255.32	143.04	234.99	1305.16	140.75	265.10	1647.60	244.69	1302.95	0.00	0.00	0.00	1618.73	236.89	1723.65	1608.57	366.18	1702.00	1496.85	237.67	1671.36	1486.81	346.44	1641.71	-189.73	1278.38	70.87	412.18	1270.32	72.61	-184.97
7.84000	1784.61	294.47	45.27	1742.12	295.92	55.50	1568.04	350.20	42.25	1585.64	343.77	104.11	1388.27	162.26	59.21	1378.59	174.99	91.21	1282.13	143.96	231.02	1331.33	141.94	262.69	1658.36	245.09	1304.66	0.00	0.00	0.00	1630.90	238.88	1725.44	1621.22	367.21	1703.18	1508.47	238.71	1673.41	1498.58	347.33	1643.45	-184.92	1275.97	72.47	411.56	1270.52	72.63	-184.70
7.85000	1784.85	294.72	45.10	1741.80	295.44	55.32	1568.48	349.43	42.39	1585.66	344.65	104.81	1424.40	162.41	59.35	1412.57	174.90	89.81	1309.80	145.15	225.52	1358.12	143.41	258.97	1667.99	245.58	1306.34	0.00	0.00	0.00	1642.04	239.11	1726.67	1632.38	368.19	1704.49	1520.30	239.62	1675.48	1510.18	348.32	1645.38	-186.44	1277.42	71.62	412.28	1270.71	72.71	-185.19
7.86000	1785.57	295.23	44.70	1743.11	294.87	55.20	1567.99	350.84	43.40	1585.74	344.91	105.33	1461.49	163.00	59.09	1447.71	175.20	87.83	1338.53	145.58	218.84	1385.45	144.55	254.11	1678.35	246.35	1308.00	0.00	0.00	0.00	1654.51	240.07	1727.72	1643.68	368.99	1705.75	1531.89	240.04	1677.31	1522.00	348.94	1647.40	-186.42	1277.44	71.70	412.06	1269.60	72.49	-185.34
7.87000	1785.40	295.22	44.46	1741.48	294.98	55.15	1568.28	350.57	43.70	1587.31	345.03	106.40	1499.89	164.26	58.73	1483.97	176.12	85.47	1368.30	146.40	210.71	1413.42	145.50	248.29	1688.97	247.43	1309.53	0.00	0.00	0.00	1665.10	239.88	1728.90	1656.20	369.08	1707.09	1543.89	241.07	1679.07	1533.67	349.54	1649.47	-188.86	1277.50	71.22	412.60	1269.73	73.07	-186.02
7.88000	1786.23	295.24	44.49	1742.48	295.09	55.12	1568.60	350.12	44.00	1588.92	344.80	107.34	1539.39	165.57	58.03	1520.49	177.98	83.55	1398.91	147.51	201.29	1442.40	147.62	241.02	1699.44	248.46	1310.94	0.00	0.00	0.00	1677.53	240.67	1729.83	1669.18	368.91	1708.17	1555.45	241.13	1680.57	1545.38	350.21	1651.43	-188.41	1278.32	70.87	412.64	1269.60	72.72	-185.71
7.89000	1785.71	295.18	44.08	1742.97	294.83	54.53	1568.39	351.06	45.17	1587.85	344.86	107.27	1578.83	166.83	57.24	1557.61	179.01	80.80	1430.31	148.20	191.02	1471.12	147.65	233.26	1710.02	249.60	1312.06	0.00	0.00	0.00	1690.22	240.16	1730.21	1680.52	369.40	1709.29	1567.54	241.94	1682.07	1557.15	350.77	1653.26	-187.91	1278.38	70.89	411.62	1270.06	72.59	-184.97
7.90000	1785.74	294.59	44.10	1743.57	294.61	55.13	1568.72	350.70	45.76	1588.34	345.00	108.11	1618.39	167.76	56.03	1593.04	184.00	78.76	1462.30	148.94	179.77	1501.55	149.43	224.14	1721.11	250.78	1312.97	0.00	0.00	0.00	1701.55	240.09	1730.53	1692.71	369.81	1710.00	1579.59	242.26	1683.28	1568.97	351.03	1654.93	-188.17	1276.68	71.65	411.52	1270.33	72.71	-184.70
7.91000	1786.10	295.05	43.65	1743.99	294.86	54.65	1569.11	350.58	46.64	1590.57	344.45	109.13	1660.18	168.14	55.51	1622.59	196.66	79.96	1495.39	149.69	167.76	1531.82	149.38	214.74	1731.84	251.99	1313.62	0.00	0.00	0.00	1713.76	240.21	1730.80	1705.58	369.43	1710.76	1591.12	241.87	1684.20	1580.70	351.16	1656.40	-184.50	1275.27	72.37	411.61	1270.32	72.20	-184.96
7.92000	1786.44	294.71	43.63	1744.20	294.10	54.19	1569.14	350.83	47.58	1590.94	345.58	110.40	1701.92	168.24	54.74	1663.85	201.75	79.20	1529.30	149.71	155.59	1563.26	149.41	204.60	1743.19	252.96	1314.14	0.00	0.00	0.00	1725.47	240.98	1731.21	1727.78	372.67	1706.13	1603.04	242.31	1684.97	1592.34	351.28	1657.66	-185.35	1277.32	71.62	401.26	1272.59	71.40	-185.04
7.93000	1786.55	294.81	43.14	1743.51	292.80	57.14	1569.85	350.47	48.15	1589.90	345.35	110.23	1743.70	167.96	54.51	1712.18	187.07	70.48	1564.52	149.87	143.06	1595.84	150.54	193.58	1754.18	254.04	1314.41	0.00	0.00	0.00	1737.90	239.72	1731.09	1742.26	372.24	1705.38	1614.77	242.10	1685.47	1603.75	351.52	1658.65	-180.99	1276.41	72.68	407.97	1271.49	72.14	-184.32
7.94000	1784.72	291.13	51.01	1742.23	293.13	57.13	1570.37	349.46	48.52	1591.87	345.32	111.52	1786.01	167.41	54.77	1752.70	183.51	65.89	1600.67	150.19	130.28	1628.51	150.53	182.64	1764.65	255.03	1314.44	0.00	0.00	0.00	1749.91	240.90	1731.18	1753.87	372.51	1705.66	1626.56	242.00	1685.90	1615.22	351.60	1659.37	-183.43	1276.63	72.05	411.78	1270.87	72.70	-184.61
7.95000	1785.19	291.13	51.06	1741.83	294.37	57.96	1570.89	348.91	49.19	1592.02	345.28	112.23	1829.84	166.27	53.67	1794.13	181.36	63.43	1636.99	149.15	118.07	1661.75	149.62	171.99	1776.31	256.01	1314.34	0.00	0.00	0.00	1761.75	241.10	1731.10	1765.59	372.76	1705.86	1638.49	242.30	1686.00	1626.78	351.47	1659.91	-189.94	1276.49	70.75	411.51	1270.74	72.52	-184.57
7.96000	1785.34	291.10	50.91	1741.05	295.65	58.57	1571.18	349.41	50.25	1592.69	345.09	112.99	1872.08	164.14	54.06	1832.63	185.23	63.61	1674.42	147.78	106.01	1695.90	149.03	161.20	1787.35	256.76	1314.06	0.00	0.00	0.00	1774.60	241.19	1730.87	1776.92	373.52	1705.57	1650.14	241.92	1685.98	1638.38	351.27	1660.21	-181.86	1274.50	73.22	411.26	1270.32	72.57	-184.65
7.97000	1784.45	291.50	50.28	1741.97	296.49	59.10	1571.61	348.93	51.03	1593.43	345.69	113.91	1916.59	163.91	52.39	1876.11	178.16	61.16	1711.89	145.01	94.94	1731.05	148.57	150.49	1798.40	257.52	1313.61	0.00	0.00	0.00	1785.58	240.59	1730.39	1789.09	372.87	1705.46	1662.07	242.06	1685.72	1649.95	351.21	1660.22	-184.09	1275.06	72.33	411.74	1270.93	72.61	-184.74
7.98000	1784.77	292.01	50.31	1741.85	295.44	57.35	1571.48	349.77	52.14	1593.67	345.22	114.17	1958.02	161.67	55.63	1917.99	173.75	60.62	1750.58	142.22	84.38	1766.45	147.16	140.71	1808.57	258.14	1313.03	0.00	0.00	0.00	1797.28	240.81	1729.90	1800.40	372.99	1705.03	1673.95	241.92	1685.50	1661.35	351.13	1660.08	-186.72	1276.73	71.60	411.30	1271.10	72.46	-183.82
7.99000	1784.99	292.44	49.94	1744.50	297.63	54.36	1572.01	349.38	52.78	1594.79	344.91	115.04	2000.57	159.94	59.95	1958.59	171.86	62.36	1789.20	138.71	75.16	1801.90	145.57	131.78	1820.25	258.62	1312.28	0.00	0.00	0.00	1808.70	241.56	1729.22	1800.68	371.20	1710.00	1685.98	242.19	1684.95	1672.85	351.02	1659.66	-184.10	1275.85	72.60	410.66	1270.76	71.87	-184.41
8.00000	1786.66	295.23	41.94	1744.37	298.83	54.27	1572.88	347.76	53.01	1595.10	344.92	115.82	2041.46	158.32	65.72	1997.95	170.46	65.57	1828.67	135.69	66.64	1837.24	142.45	124.07	1830.98	258.98	1311.37	0.00	0.00	0.00	1820.02	240.77	1728.52	1808.41	370.60	1710.86	1697.75	241.87	1684.20	1684.46	350.50	1659.03	-185.38	1277.15	71.99	411.76	1269.92	72.13	-184.16
8.01000	1787.69	295.98	41.70	1745.95	297.70	52.90	1572.88	348.18	54.09	1596.13	345.13	116.92	2080.91	156.19	72.61	2036.23	168.72	69.78	1867.72	132.41	59.87	1872.41	139.75	117.65	1842.90	259.39	1310.34	0.00	0.00	0.00	1832.20	240.31	1727.37	1819.43	370.84	1710.25	1709.58	241.21	1683.15	1695.90	350.37	1658.15	-188.31	1279.29	70.62	411.96	1271.16	72.26	-183.86
8.02000	1787.98	296.60	41.41	1746.10	298.31	53.11	1573.12	348.58	55.22	1594.80	344.67	116.94	2119.74	155.18	80.75	2074.64	167.09	75.54	1905.71	127.91	55.15	1907.67	137.27	112.46	1853.53	259.75	1309.14	0.00	0.00	0.00	1845.00	241.09	1726.37	1830.77	370.52	1709.48	1721.75	241.16	1682.06	1707.61	349.68	1657.16	-187.34	1279.35	71.12	412.11	1271.16	72.54	-184.67
8.03000	1787.79	296.81	40.99	1743.64	298.35	52.89	1573.54	348.10	56.21	1595.84	345.28	118.19	2158.80	155.27	83.98	2110.87	166.19	82.61	1942.70	124.85	51.91	1940.52	133.83	109.38	1864.92	260.03	1307.75	0.00	0.00	0.00	1855.98	240.89	1725.52	1842.17	370.32	1708.32	1734.31	241.81	1681.01	1719.25	349.04	1655.98	-186.46	1276.47	71.58	411.60	1270.85	72.46	-184.14
8.04000	1787.72	296.72	41.09	1745.07	298.25	51.94	1574.18	346.90	56.85	1597.35	344.96	119.33	2192.81	155.24	93.45	2143.83	166.28	90.27	1978.43	123.16	50.02	1973.07	132.37	107.16	1875.99	260.26	1306.34	0.00	0.00	0.00	1866.47	240.29	1724.27	1853.63	370.00	1707.09	1746.39	241.01	1679.52	1730.88	348.34	1654.60	-185.58	1275.65	72.29	411.74	1270.59	72.60	-184.35
8.05000	1787.76	296.99	40.91	1745.30	298.59	51.82	1574.41	347.12	58.20	1597.54	344.71	120.40	2222.93	155.38	104.45	2175.12	166.40	98.96	2011.57	122.22	49.39	2003.37	132.10	105.96	1887.32	260.57	1304.71	0.00	0.00	0.00	1879.72	241.26	1723.00	1865.36	369.75	1705.66	1758.68	240.94	1678.04	1742.13	347.89	1653.02	-182.94	1278.13	72.19	412.26	1269.93	72.80	-184.68
8.06000	1787.75	297.21	40.67	1745.82	298.45	52.31	1574.78	347.33	59.60	1599.19	344.77	121.84	2251.69	156.19	114.29	2202.95	166.53	107.14	2042.61	122.92	49.07	2030.77	131.61	105.84	1898.58	260.87	1302.93	0.00	0.00	0.00	1892.16	240.75	1721.13	1876.62	369.51	1703.93	1770.41	239.48	1676.23	1753.53	347.06	1651.42	-185.15	1277.26	71.81	412.03	1270.28	72.81	-185.43
8.07000	1788.50	297.75	40.32	1746.86	298.87	51.90	1575.07	347.00	61.03	1600.58	343.91	122.67	2276.60	156.70	123.36	2230.05	167.19	112.53	2070.31	123.79	49.29	2056.15	132.06	105.85	1909.91	261.14	1300.99	0.00	0.00	0.00	1903.27	240.34	1719.39	1887.48	369.13	1702.24	1782.39	238.60	1674.55	1764.87	346.34	1649.80	-186.41	1277.15	71.58	401.77	1271.35	72.28	-185.22
8.08000	1788.51	297.22	40.46	1746.89	298.20	52.15	1575.76	346.50	62.43	1599.77	343.61	123.52	2297.99	157.79	130.86	2252.75	168.16	118.32	2094.45	124.52	49.56	2079.48	134.20	105.33	1922.08	261.44	1299.01	0.00	0.00	0.00	1915.79	238.73	1717.46	1899.32	368.24	1700.55	1794.31	237.50	1672.85	1776.32	345.42	1648.16	-186.41	1277.01	72.25	408.79	1270.61	72.64	-184.82
8.09000	1789.19	297.25	40.68	1746.67	297.24	51.60	1576.55	346.01	64.08	1600.72	344.27	125.09	2317.37	160.88	135.37	2272.45	169.28	122.10	2115.40	125.18	49.53	2098.79	134.42	105.10	1933.99	261.73	1297.04	0.00	0.00	0.00	1928.08	239.14	1715.83	1910.96	367.70	1698.75	1806.47	236.45	1671.15	1787.99	344.07	1646.59	-184.59	1278.98	71.89	412.88	1270.01	72.46	-184.25
8.10000	1789.03	297.73	40.25	1746.47	296.05	53.65	1577.12	346.28	66.02	1602.39	343.66	126.52	2333.98	162.73	137.07	2288.93	171.16	123.59	2133.85	126.79	48.56	2115.26	134.55	104.50	1945.80	262.01	1295.05	0.00	0.00	0.00	1939.95	238.18	1713.99	1922.76	366.61	1697.09	1818.94	235.83	1669.48	1799.58	342.56	1645.09	-189.55	1277.37	70.83	405.91	1270.90	72.99	-183.93
8.11000	1789.15	297.29	40.41	1745.77	296.44	53.29	1578.46	345.13	67.45	1604.14	343.84	128.29	2347.06	165.97	136.35	2302.04	173.70	122.55	2147.68	127.89	46.99	2128.75	135.04	103.12	1957.36	262.15	1293.17	0.00	0.00	0.00	1951.75	237.29	1712.53	1934.16	365.48	1695.44	1830.81	233.92	1667.71	1810.94	341.21	1643.56	-186.10	1275.20	72.24	403.14	1272.42	72.73	-184.73
8.12000	1789.06	297.55	40.18	1745.89	296.78	53.22	1579.47	345.09	69.22	1605.80	343.97	130.17	2357.23	168.41	132.91	2312.76	175.27	118.97	2157.48	128.86	44.79	2140.04	137.52	100.13	1969.26	262.20	1291.36	0.00	0.00	0.00	1962.21	235.30	1710.85	1945.33	364.37	1693.90	1842.54	232.28	1666.05	1822.32	339.89	1641.94	-189.07	1277.73	71.15	400.06	1271.24	72.30	-184.45
8.13000	1789.43	297.68	40.24	1744.27	298.94	56.82	1580.23	345.53	71.54	1606.59	344.88	132.23	2365.41	170.64	125.94	2320.05	177.84	113.16	2163.70	130.63	42.90	2146.91	138.73	98.05	1981.52	262.18	1289.64	0.00	0.00	0.00	1975.29	234.57	1708.90	1956.55	363.04	1692.40	1854.55	230.33	1664.14	1834.02	337.91	1640.33	-185.20	1275.97	72.56	407.98	1270.75	72.35	-184.17
8.14000	1789.64	297.05	40.49	1745.07	299.22	56.49	1581.67	345.31	73.73	1608.11	344.73	134.08	2371.35	173.68	115.82	2326.06	179.01	104.12	2167.13	133.54	40.76	2153.91	143.24	94.25	1993.89	261.83	1287.97	0.00	0.00	0.00	1985.39	232.22	1707.32	1967.93	361.11	1690.99	1866.61	228.52	1662.40	1845.41	336.28	1638.65	-182.04	1276.24	72.96	411.66	1270.86	72.49	-184.10
8.15000	1789.95	297.60	40.17	1744.96	299.54	55.63	1583.24	345.01	76.27	1610.44	345.06	136.76	2375.91	175.25	104.05	2329.76	181.69	93.78	2169.15	135.38	38.40	2156.41	143.24	91.98	2005.63	261.49	1286.38	0.00	0.00	0.00	1998.77	230.88	1705.52	1979.76	359.83	1689.37	1878.48	226.49	1660.55	1856.87	334.52	1637.03	-186.91	1276.88	71.61	403.97	1269.40	73.03	-185.20
8.16000	1790.28	297.88	39.92	1746.91	299.49	55.48	1584.83	345.51	79.41	1613.60	345.28	139.59	2381.57	178.40	93.26	2330.05	186.49	87.48	2170.87	135.49	37.26	2160.40	145.40	89.95	2017.77	260.98	1284.92	0.00	0.00	0.00	2011.00	229.91	1703.96	1991.10	357.79	1688.12	1890.31	223.63	1658.69	1868.54	332.35	1635.44	-190.81	1277.82	70.64	408.87	1270.17	72.69	-185.57
8.17000	1790.78	297.14	40.43	1747.10	299.40	54.56	1586.59	346.71	83.56	1615.87	346.10	143.04	2387.83	179.49	82.81	2332.99	189.17	80.09	2173.88	136.45	36.80	2164.79	144.86	89.67	2030.10	260.30	1283.59	0.00	0.00	0.00	2021.95	227.75	1702.95	2002.57	355.94	1687.04	1903.32	222.80	1657.34	1880.40	329.56	1634.18	-185.29	1275.05	72.55	413.21	1270.57	72.90	-184.20
8.18000	1790.99	297.51	40.00	1747.12	299.78	53.65	1589.92	345.45	87.17	1620.42	346.25	147.10	2387.67	180.47	81.07	2337.69	188.89	71.99	2175.86	135.98	37.55	2170.13	144.89	88.99	2041.88	259.84	1282.64	0.00	0.00	0.00	2034.69	226.47	1702.42	2014.41	354.29	1686.43	1915.22	219.90	1656.24	1891.99	327.13	1633.31	-184.95	1276.30	72.31	412.58	1270.15	72.49	-184.20
8.19000	1790.84	297.56	39.94	1748.73	299.80	53.38	1592.79	345.82	92.30	1623.92	347.83	151.73	2389.39	180.52	73.31	2339.22	188.72	64.70	2176.58	134.64	38.35	2174.21	145.41	88.65	2054.45	259.13	1282.14	0.00	0.00	0.00	2046.59	224.73	1702.23	2025.82	352.68	1686.40	1927.21	217.39	1655.89	1903.53	324.63	1633.03	-179.42	1276.77	73.28	411.44	1270.44	72.45	-184.66
8.20000	1791.52	297.15	40.44	1749.18	299.93	52.42	1596.77	345.55	98.01	1630.08	348.18	156.82	2390.47	182.16	67.94	2341.34	190.07	60.53	2177.64	134.19	39.18	2176.75	145.44	89.25	2066.65	258.58	1282.23	0.00	0.00	0.00	2057.92	222.70	1702.87	2037.23	350.45	1686.83	1939.17	214.84	1656.06	1914.96	322.17	1633.31	-182.11	1278.35	72.35	411.56	1270.69	72.01	-184.07
8.21000	1791.32	297.26	40.33	1750.85	299.98	51.90	1601.61	345.64	104.84	1636.21	348.14	161.98	2391.30	182.71	65.36	2343.29	192.04	58.43	2178.74	134.70	39.82	2178.38	145.77	89.92	2078.27	257.73	1282.86	0.00	0.00	0.00	2070.53	220.83	1703.28	2048.24	348.60	1687.64	1952.06	213.63	1656.72	1926.51	319.65	1634.10	-187.84	1275.92	71.63	411.46	1270.42	71.87	-185.01
8.22000	1791.57	297.40	40.45	1752.93	299.60	52.01	1607.72	345.77	112.36	1644.68	349.73	168.44	2391.75	182.94	61.91	2343.81	192.72	56.36	2179.50	135.13	40.27	2180.81	147.60	89.82	2090.22	257.02	1283.97	0.00	0.00	0.00	2082.07	218.77	1703.98	2059.31	346.98	1688.54	1963.64	210.53	1657.56	1938.01	317.13	1635.24	-185.31	1276.50	71.90	401.32	1270.93	72.10	-185.38
8.23000	1791.31	297.37	40.50	1753.45	299.46	51.86	1614.80	346.23	120.72	1654.25	350.78	174.54	2392.60	183.51	60.05	2344.72	193.07	55.24	2180.00	135.28	40.34	2182.00	147.57	90.21	2102.39	256.40	1285.40	0.00	0.00	0.00	2093.66	216.21	1704.93	2071.11	344.72	1689.76	1975.80	208.10	1658.60	1949.59	314.54	1636.64	-188.88	1278.24	70.90	406.49	1270.47	71.78	-185.09
8.24000	1791.97	297.94	40.24	1764.27	300.25	56.49	1623.17	347.45	129.95	1668.01	351.81	178.97	2392.51	184.29	57.87	2346.33	192.17	54.10	2180.38	134.81	40.40	2183.71	148.28	89.96	2113.98	255.83	1287.13	0.00	0.00	0.00	2105.57	214.56	1705.77	2082.79	341.93	1691.25	1988.06	206.34	1659.55	1961.05	312.11	1638.24	-186.97	1277.37	71.41	411.63	1270.38	72.54	-184.80
8.25000	1792.99	297.99	39.86	1766.57	302.66	57.70	1633.67	348.07	139.71	1681.57	353.05	185.09	2392.77	184.60	56.18	2347.81	191.08	52.94	2180.94	135.01	40.28	2184.17	147.54	90.32	2125.74	255.33	1289.02	0.00	0.00	0.00	2117.71	212.58	1706.50	2093.69	339.94	1692.80	2000.07	204.31	1660.73	1972.63	309.45	1640.03	-183.99	1276.95	72.28	412.50	1270.06	72.57	-184.67
8.26000	1796.09	298.86	39.39	1774.97	302.71	60.34	1645.22	349.82	150.26	1696.69	354.56	191.29	2392.51	185.07	55.28	2347.64	191.31	52.54	2181.02	135.09	40.23	2184.74	147.85	90.43	2137.64	255.11	1290.96	0.00	0.00	0.00	2129.16	210.29	1707.31	2104.66	338.06	1694.35	2011.43	201.54	1661.83	1983.90	307.18	1641.82	-188.47	1277.71	71.19	412.66	1269.89	73.00	-184.91
8.27000	1798.00	299.86	38.81	1771.15	300.45	56.81	1657.83	350.75	161.15	1712.39	356.62	198.04	2392.52	185.32	54.50	2347.97	191.72	52.27	2181.11	134.86	40.19	2185.11	147.90	90.52	2149.15	254.93	1292.78	0.00	0.00	0.00	2140.54	207.89	1708.03	2116.05	335.79	1695.80	2022.89	199.02	1662.87	1995.14	304.92	1643.76	-187.37	1277.55	71.01	404.69	1269.70	73.34	-185.30
8.28000	1801.02	299.09	42.47	1775.73	301.21	58.37	1670.65	354.28	173.15	1729.63	357.64	204.96	2392.75	185.70	54.28	2347.82	192.29	52.12	2181.22	135.02	40.34	2185.57	148.10	90.41	2160.29	255.10	1294.53	0.00	0.00	0.00	2152.94	206.30	1708.77	2127.54	334.03	1697.25	2035.14	197.64	1664.09	2006.20	303.00	1645.72	-187.18	1277.13	71.32	409.82	1270.25	72.93	-184.61
8.29000	1806.35	300.77	40.76	1782.95	302.19	61.49	1686.22	355.67	184.80	1747.91	358.52	212.15	2392.65	185.90	53.87	2348.25	191.81	51.84	2181.31	135.02	40.41	2185.52	147.13	90.93	2171.10	255.66	1296.11	0.00	0.00	0.00	2164.37	204.94	1709.67	2138.64	332.16	1698.95	2046.97	195.73	1665.32	2017.39	300.71	1647.85	-181.68	1274.53	73.24	412.38	1271.15	72.63	-184.91
8.30000	1815.77	302.42	39.63	1793.67	304.07	66.27	1703.66	356.50	196.47	1766.66	358.66	219.84	2392.82	185.53	53.11	2348.11	191.40	51.24	2181.67	135.51	40.30	2186.01	147.59	91.10	2181.52	256.53	1297.53	0.00	0.00	0.00	2175.40	203.03	1710.84	2149.21	330.90	1700.96	2058.22	193.11	1666.68	2028.43	298.78	1650.08	-183.51	1274.91	72.81	412.47	1270.14	73.15	-185.10
8.31000	1829.47	304.44	38.86	1806.89	306.47	71.79	1722.29	353.93	205.09	1785.13	358.82	227.58	2392.49	185.81	52.69	2347.71	192.09	51.34	2181.19	134.76	40.75	2186.26	147.79	91.30	2191.39	257.75	1298.92	0.00	0.00	0.00	2186.63	201.79	1711.91	2160.17	329.90	1702.82	2069.46	191.11	1667.94	2039.42	297.17	1652.38	-184.48	1277.38	71.86	411.50	1270.45	72.20	-184.82
8.32000	1846.45	308.13	44.23	1824.19	309.74	78.11	1740.02	352.47	212.70	1804.01	358.92	235.46	2393.22	185.55	52.50	2347.77	192.24	51.24	2181.54	135.22	40.77	2187.09	148.70	91.27	2201.47	259.16	1300.28	0.00	0.00	0.00	2197.40	200.51	1713.16	2170.67	328.63	1704.94	2081.08	189.98	1669.43	2050.37	295.70	1654.70	-185.13	1276.46	72.18	412.05	1270.40	72.73	-184.80
8.33000	1866.82	312.06	49.90	1843.41	313.09	83.69	1760.05	351.01	218.95	1823.61	358.93	242.51	2392.65	185.95	52.52	2348.20	191.61	50.87	2181.84	135.63	40.87	2187.00	148.37	91.97	2211.50	260.81	1301.76	0.00	0.00	0.00	2209.40	200.65	1714.43	2181.09	328.03	1707.03	2092.39	188.77	1670.79	2061.14	294.56	1657.01	-183.36	1275.15	72.97	411.39	1270.02	72.19	-183.72
8.34000	1888.56	315.93	54.17	1865.48	315.86	88.89	1782.10	349.31	223.55	1844.71	357.26	248.03	2393.33	185.39	52.09	2348.43	191.15	50.56	2181.81	135.81	41.09	2186.53	147.67	92.74	2221.76	262.55	1303.32	0.00	0.00	0.00	2219.96	199.77	1715.54	2192.07	327.25	1709.06	2104.13	188.59	1672.26	2071.73	293.48	1659.26	-190.63	1277.44	71.02	411.41	1269.76	72.55	-183.79
8.35000	1912.55	319.45	58.02	1890.08	318.95	93.63	1805.27	348.39	227.19	1865.34	358.14	253.05	2393.72	185.23	51.96	2348.29	190.92	50.27	2181.70	135.53	41.56	2187.16	148.17	93.35	2232.68	264.25	1304.97	0.00	0.00	0.00	2231.01	199.51	1716.77	2202.05	327.05	1711.22	2114.94	187.55	1673.50	2082.04	293.12	1661.34	-188.91	1277.38	70.89	411.68	1269.81	72.33	-184.55
8.36000	1938.34	322.98	61.14	1915.66	321.80	96.96	1828.53	348.70	230.03	1887.98	357.49	256.18	2393.54	185.35	51.73	2349.23	190.38	50.25	2181.64	135.61	42.03	2187.33	148.88	93.76	2243.10	265.86	1306.63	0.00	0.00	0.00	2241.36	199.40	1718.06	2211.49	327.46	1713.25	2126.21	187.41	1675.03	2092.51	292.60	1663.45	-183.81	1276.14	72.29	411.73	1269.95	72.22	-183.91
8.37000	1964.92	326.78	63.39	1942.98	324.70	99.67	1852.34	348.43	231.46	1910.87	357.03	257.85	2393.49	185.15	51.39	2348.67	191.16	50.29	2182.07	136.52	42.34	2187.37	148.60	94.76	2253.09	267.38	1308.27	0.00	0.00	0.00	2252.32	200.61	1719.66	2222.22	327.70	1715.04	2137.25	187.40	1676.59	2102.77	292.73	1665.38	-182.01	1275.34	72.83	403.50	1270.08	72.90	-184.29
8.38000	1993.30	330.31	65.07	1971.02	327.61	101.23	1875.98	348.08	231.27	1933.58	357.18	258.39	2393.98	184.92	51.12	2349.67	190.90	50.29	2181.77	135.99	43.21	2188.03	149.56	95.25	2263.14	268.61	1309.98	0.00	0.00	0.00	2264.11	201.77	1720.91	2232.12	328.32	1716.80	2147.80	187.45	1678.06	2113.33	292.59	1667.26	-182.58	1276.20	72.74	409.61	1270.31	72.91	-184.24
8.39000	2022.75	334.01	66.14	2000.29	330.59	102.10	1899.80	347.69	229.21	1957.62	357.18	257.41	2393.99	185.25	51.12	2350.08	190.70	50.28	2182.20	136.46	43.77	2189.00	150.41	95.87	2272.59	269.64	1311.58	0.00	0.00	0.00	2274.23	202.49	1722.45	2242.81	329.40	1718.23	2158.50	188.00	1679.56	2123.68	292.88	1668.96	-187.85	1275.73	71.80	412.43	1270.10	72.80	-184.51
8.40000	2054.10	337.27	66.94	2029.21	333.30	101.65	1924.27	346.53	225.16	1982.01	356.98	255.14	2394.14	184.91	50.81	2350.62	190.83	50.52	2182.27	136.50	44.43	2189.21	150.15	97.14	2281.35	270.41	1313.08	0.00	0.00	0.00	2283.50	203.63	1723.99	2252.16	330.98	1719.47	2168.93	188.53	1681.05	2133.89	293.28	1670.48	-190.51	1277.56	70.75	405.75	1269.38	73.79	-184.19
8.41000	2085.50	340.42	66.62	2059.54	335.86	100.67	1948.71	347.82	220.35	2007.10	356.77	251.47	2394.16	184.68	50.54	2350.28	190.54	50.00	2182.13	136.03	45.37	2189.16	149.71	98.32	2290.18	271.06	1314.50	0.00	0.00	0.00	2294.40	205.28	1725.36	2262.06	332.47	1720.51	2179.91	190.29	1682.50	2143.88	294.15	1671.79	-186.75	1276.31	72.06	410.27	1269.67	73.37	-183.85
8.42000	2118.60	343.57	66.23	2091.66	338.44	99.35	1975.62	347.75	213.78	2032.40	357.40	247.04	2394.23	185.02	50.64	2351.88	189.62	49.95	2182.90	136.57	45.95	2189.80	150.22	99.14	2299.87	271.80	1315.82	0.00	0.00	0.00	2305.14	206.99	1726.42	2272.37	333.87	1721.43	2189.77	190.91	1683.82	2153.87	295.00	1672.91	-192.54	1277.64	70.17	412.26	1269.80	72.94	-184.16
8.43000	2152.28	346.53	65.39	2125.24	340.73	98.01	2002.41	349.09	206.60	2057.72	358.40	241.75	2394.30	184.73	50.31	2351.54	189.93	50.15	2182.77	136.17	46.88	2190.03	149.60	100.40	2309.37	272.61	1316.94	0.00	0.00	0.00	2314.36	208.81	1727.63	2282.10	335.65	1722.06	2200.24	192.44	1685.00	2163.73	296.29	1673.72	-191.59	1276.38	70.61	412.08	1270.34	72.72	-185.23
8.44000	2187.32	349.63	64.74	2159.47	343.65	96.25	2030.31	350.17	197.75	2083.03	359.84	235.54	2394.11	185.03	50.24	2351.26	190.47	50.44	2183.22	136.36	47.64	2191.78	151.30	100.77	2318.61	273.57	1317.86	0.00	0.00	0.00	2325.43	211.32	1728.44	2291.99	337.61	1722.56	2210.97	194.75	1686.22	2173.63	297.53	1674.33	-185.38	1275.50	72.26	412.62	1270.10	72.96	-185.22
8.45000	2222.87	352.87	63.88	2194.44	346.41	94.22	2058.30	352.16	188.11	2110.12	360.74	228.31	2394.40	184.55	49.83	2351.50	190.01	50.37	2183.40	136.17	48.65	2191.40	150.01	102.31	2328.31	274.61	1318.66	0.00	0.00	0.00	2334.67	212.88	1729.25	2301.26	339.75	1722.88	2220.65	195.89	1687.03	2183.73	298.81	1674.78	-184.08	1275.82	72.42	407.79	1271.23	73.73	-184.04
8.46000	2260.09	356.16	63.62	2230.26	349.21	92.24	2087.66	353.10	176.84	2137.19	362.12	220.14	2394.17	184.98	49.87	2351.94	189.67	50.17	2184.03	136.74	49.30	2192.72	151.11	103.20	2337.88	275.64	1319.25	0.00	0.00	0.00	2344.58	215.45	1729.91	2310.52	342.03	1722.98	2230.64	197.84	1687.71	2193.44	300.71	1675.02	-187.86	1277.53	70.95	410.72	1270.70	73.16	-184.20
8.47000	2297.60	359.46	63.37	2271.18	352.17	93.25	2117.93	355.50	165.38	2164.45	364.49	211.70	2394.95	184.13	49.19	2352.87	188.88	49.49	2184.72	137.16	50.03	2193.50	151.26	104.09	2347.38	276.81	1319.65	0.00	0.00	0.00	2354.81	218.12	1730.51	2319.97	344.23	1722.92	2240.57	200.38	1688.44	2202.92	302.82	1675.03	-189.68	1277.17	71.26	411.95	1270.32	72.74	-185.07
8.48000	2330.13	363.31	59.95	2305.14	355.72	89.61	2148.96	357.63	153.03	2192.74	367.14	202.59	2392.08	184.84	52.78	2354.07	187.83	48.51	2184.55	136.66	51.13	2193.66	150.63	105.44	2356.57	278.10	1319.90	0.00	0.00	0.00	2364.52	220.48	1730.81	2329.90	346.27	1722.74	2250.02	202.47	1688.80	2212.27	305.21	1674.85	-195.53	1280.12	69.11	403.02	1270.86	72.84	-185.53
8.49000	2365.97	367.11	58.41	2338.64	359.44	85.72	2181.69	359.88	140.04	2220.73	371.33	193.52	2392.64	184.82	53.07	2355.35	186.72	47.43	2185.21	137.05	51.85	2194.37	150.69	106.30	2366.02	279.46	1319.88	0.00	0.00	0.00	2373.65	222.62	1730.96	2339.49	348.65	1722.33	2259.85	205.27	1689.02	2221.86	307.15	1674.58	-189.29	1277.48	71.10	401.77	1271.00	72.92	-184.87
8.50000	2418.27	370.82	66.11	2375.39	363.41	83.64	2214.53	363.34	127.75	2251.86	372.60	182.94	2393.28	184.75	53.10	2356.50	185.73	46.46	2185.60	137.19	52.66	2195.63	151.43	107.14	2374.91	281.05	1319.68	0.00	0.00	0.00	2382.94	225.15	1731.09	2348.80	350.85	1722.00	2269.76	208.67	1689.15	2231.35	309.56	1674.13	-188.88	1278.19	70.73	398.66	1271.02	71.88	-184.21
8.51000	2451.07	375.85	65.35	2412.02	368.05	82.05	2248.76	366.69	115.34	2282.21	376.06	172.95	2393.41	184.69	52.94	2357.31	185.04	45.79	2185.75	136.86	53.68	2195.76	150.65	108.40	2384.43	282.65	1319.27	0.00	0.00	0.00	2387.63	225.02	1734.12	2357.80	353.82	1721.43	2278.43	210.37	1688.83	2240.71	312.32	1673.46	-188.38	1278.24	71.16	407.83	1270.14	72.55	-184.49
8.52000	2489.82	381.16	67.46	2450.07	372.95	81.74	2283.80	370.23	103.02	2313.98	378.79	162.65	2393.92	184.68	53.01	2357.59	184.84	45.62	2186.03	136.85	54.44	2196.43	150.40	109.45	2393.58	284.39	1318.72	0.00	0.00	0.00	2396.01	227.18	1734.52	2367.25	356.88	1720.60	2287.98	213.53	1688.56	2250.11	314.95	1672.60	-191.66	1276.68	71.05	411.65	1270.24	72.65	-183.83
8.53000	2528.56	387.11	70.93	2488.15	378.61	82.45	2318.53	375.51	91.64	2345.64	382.49	152.93	2394.38	184.53	52.94	2357.12	185.32	46.14	2186.47	136.75	55.31	2197.06	150.40	110.33	2402.71	286.32	1318.03	0.00	0.00	0.00	2405.65	229.89	1734.15	2376.71	359.29	1719.92	2297.19	216.45	1688.08	2259.59	317.74	1671.71	-187.48	1275.53	71.81	411.53	1270.21	72.07	-185.31
8.54000	2566.53	393.80	75.35	2525.92	384.75	84.23	2355.62	377.98	79.98	2377.26	386.90	144.12	2394.27	184.53	52.49	2357.44	185.60	46.03	2186.64	136.35	56.28	2198.91	151.72	110.74	2412.05	288.31	1317.28	0.00	0.00	0.00	2413.90	232.71	1733.85	2385.74	361.98	1719.13	2306.40	219.34	1687.37	2268.80	320.75	1670.55	-185.67	1275.84	71.98	412.34	1270.12	72.66	-184.84
8.55000	2603.50	401.45	80.77	2562.78	391.74	87.03	2390.67	384.51	70.27	2409.62	390.58	135.52	2396.98	183.47	48.33	2355.10	187.71	48.73	2187.00	136.23	56.98	2199.15	151.14	111.89	2421.33	290.34	1316.42	0.00	0.00	0.00	2423.28	235.53	1733.26	2395.39	364.63	1718.09	2315.20	221.87	1686.55	2278.50	323.20	1669.46	-192.30	1276.64	70.53	411.91	1270.76	72.71	-185.00
8.56000	2639.32	410.05	87.36	2601.15	398.33	87.42	2426.77	390.31	62.03	2441.92	395.08	128.41	2396.77	183.32	47.52	2354.16	187.54	48.50	2187.51	136.26	57.76	2198.63	148.90	113.60	2430.55	292.57	1315.54	0.00	0.00	0.00	2432.97	238.49	1732.54	2404.28	368.00	1716.91	2324.75	225.52	1685.77	2287.32	326.77	1668.00	-192.35	1278.91	70.09	402.34	1271.34	72.16	-185.82
8.57000	2674.05	419.31	95.18	2636.34	406.76	92.35	2462.88	396.96	54.71	2474.37	399.33	122.18	2396.68	183.23	47.27	2354.51	187.53	48.83	2188.17	136.51	58.41	2200.43	149.88	113.99	2440.29	294.96	1314.64	0.00	0.00	0.00	2441.62	241.66	1731.81	2413.33	371.33	1715.67	2333.78	228.91	1684.86	2296.52	329.90	1666.62	-194.30	1278.75	69.44	408.45	1271.39	72.29	-184.82
8.58000	2707.08	429.30	104.06	2670.04	415.65	97.99	2496.73	404.51	49.93	2504.63	405.84	118.27	2396.50	183.33	47.17	2354.73	187.07	48.81	2188.54	136.18	59.31	2200.52	148.86	115.54	2449.92	297.45	1313.71	0.00	0.00	0.00	2451.00	244.85	1730.89	2422.21	374.21	1714.70	2342.71	232.05	1683.62	2305.90	333.01	1665.23	-187.20	1276.46	71.49	411.85	1270.55	72.65	-184.06
8.59000	2738.41	439.53	114.12	2701.46	425.71	105.94	2532.12	409.16	45.87	2535.92	410.23	115.05	2396.58	183.12	47.09	2355.74	186.32	48.82	2188.90	135.69	60.47	2201.54	148.84	116.47	2459.32	300.08	1312.72	0.00	0.00	0.00	2459.36	248.13	1730.01	2431.13	377.79	1713.28	2351.21	235.09	1682.23	2314.76	336.68	1663.63	-189.93	1277.45	70.76	411.38	1271.12	72.43	-185.04
8.60000	2767.90	449.73	125.17	2731.68	434.50	114.21	2552.01	429.24	49.15	2564.69	415.26	113.73	2396.72	183.34	47.24	2355.35	186.42	48.73	2189.18	135.19	61.62	2202.64	148.78	117.52	2468.86	302.79	1311.67	0.00	0.00	0.00	2467.90	251.41	1728.99	2440.63	380.89	1712.03	2360.06	238.85	1680.84	2323.88	340.27	1661.97	-190.13	1277.60	70.76	401.79	1272.16	72.09	-185.05
8.61000	2794.38	459.60	136.35	2755.74	444.14	127.96	2604.27	409.12	38.19	2592.45	419.59	113.64	2396.94	182.87	46.77	2355.76	186.19	48.86	2189.94	135.22	62.65	2203.80	148.88	118.77	2478.84	305.70	1310.52	0.00	0.00	0.00	2477.01	255.06	1727.84	2449.84	383.99	1710.67	2369.45	243.58	1679.58	2332.69	344.10	1660.30	-187.40	1277.43	71.55	408.03	1271.70	72.34	-184.61
8.62000	2818.45	468.62	147.22	2779.80	451.92	137.04	2626.64	421.75	44.91	2617.37	423.57	114.68	2397.77	182.81	46.70	2356.48	185.65	48.82	2190.54	134.96	63.99	2205.38	149.09	120.06	2488.66	308.62	1309.28	0.00	0.00	0.00	2485.61	258.75	1726.62	2458.30	388.31	1709.29	2377.50	246.82	1677.86	2341.75	347.79	1658.59	-194.92	1279.46	69.35	410.41	1270.69	71.88	-184.73
8.63000	2839.87	476.34	156.61	2801.56	458.57	144.84	2650.65	426.47	47.46	2639.58	426.54	115.58	2397.46	183.19	46.85	2356.31	185.31	48.59	2191.15	134.64	65.48	2206.91	149.29	121.57	2498.41	311.74	1308.00	0.00	0.00	0.00	2494.36	262.46	1725.55	2466.65	392.61	1707.84	2386.02	250.52	1676.10	2351.03	351.21	1656.91	-194.86	1277.80	69.93	410.76	1270.28	71.82	-185.21
8.64000	2858.37	482.52	163.59	2820.89	464.13	150.85	2673.77	427.80	48.01	2660.58	427.92	115.72	2397.11	183.48	46.93	2356.61	184.85	48.52	2192.14	134.66	67.00	2207.41	147.69	123.93	2508.08	314.88	1306.70	0.00	0.00	0.00	2503.22	266.41	1724.26	2475.93	396.25	1706.56	2394.47	254.40	1674.42	2359.72	355.58	1655.05	-194.16	1277.74	69.91	410.87	1270.64	72.34	-185.03
8.65000	2874.52	486.42	167.70	2837.84	467.80	154.28	2691.26	430.19	48.35	2676.56	430.94	116.26	2398.19	182.21	46.22	2357.33	184.57	48.61	2192.70	133.94	68.92	2209.55	148.35	125.56	2517.85	318.21	1305.36	0.00	0.00	0.00	2511.59	270.67	1723.12	2485.03	400.13	1705.23	2403.42	259.25	1672.79	2368.41	360.05	1653.12	-192.00	1277.46	70.55	411.24	1270.29	72.63	-185.44
8.66000	2888.49	488.13	168.33	2851.93	469.47	154.96	2705.67	431.77	47.53	2691.12	432.14	115.37	2398.06	182.55	46.27	2357.18	184.55	48.64	2193.75	133.69	70.72	2210.46	146.91	128.19	2528.02	321.66	1304.10	0.00	0.00	0.00	2520.45	275.03	1722.02	2493.60	404.56	1704.03	2412.01	263.80	1671.14	2376.96	364.90	1651.27	-186.80	1278.75	71.39	412.73	1269.91	73.01	-184.23
8.67000	2901.02	488.35	163.28	2862.64	469.72	152.24	2715.86	433.48	46.61	2701.52	433.90	114.26	2398.53	182.53	46.42	2357.41	184.25	48.73	2194.97	133.36	72.66	2212.61	146.66	130.26	2537.99	325.25	1302.95	0.00	0.00	0.00	2528.79	279.49	1721.01	2502.06	409.14	1702.82	2420.17	267.77	1669.46	2385.27	370.08	1649.39	-183.67	1278.49	72.18	413.42	1269.26	72.90	-185.12
8.68000	2911.20	487.95	158.24	2871.81	468.97	147.85	2723.38	433.86	44.48	2709.89	435.41	112.60	2398.39	182.50	46.21	2357.88	183.73	48.76	2196.18	132.82	74.73	2215.46	147.07	132.24	2547.94	329.03	1301.88	0.00	0.00	0.00	2537.12	284.28	1720.04	2510.92	413.24	1701.84	2429.48	273.55	1668.11	2394.28	374.54	1647.76	-187.95	1278.28	71.65	412.02	1269.62	72.24	-185.19
8.69000	2918.75	485.57	154.87	2879.04	467.82	142.08	2729.24	433.16	41.38	2717.70	434.49	109.73	2398.68	182.51	46.22	2357.07	183.81	48.57	2197.36	131.69	77.14	2217.10	145.27	135.15	2558.02	333.02	1300.94	0.00	0.00	0.00	2545.49	289.22	1719.07	2519.24	418.39	1700.66	2437.99	278.72	1666.64	2402.83	379.48	1646.08	-189.62	1278.17	70.73	403.80	1270.86	72.56	-185.01
8.70000	2925.41	483.22	147.29	2886.10	465.49	135.86	2732.99	432.74	39.21	2725.09	432.41	106.25	2399.14	181.95	45.87	2358.62	183.10	48.73	2199.33	131.74	79.37	2219.91	144.91	137.64	2568.18	337.11	1300.06	0.00	0.00	0.00	2553.72	294.42	1718.10	2527.51	423.58	1699.44	2447.39	285.15	1665.19	2411.40	384.57	1644.33	-189.62	1277.55	70.76	409.38	1270.87	72.56	-184.08
8.71000	2931.76	479.48	138.37	2892.77	462.14	129.10	2737.67	430.46	38.39	2730.80	430.70	102.45	2398.90	182.11	45.85	2359.32	182.38	48.56	2201.37	131.69	81.89	2222.72	143.94	140.74	2578.26	341.39	1299.27	0.00	0.00	0.00	2562.71	299.73	1716.96	2535.35	429.42	1698.12	2455.24	289.49	1663.33	2419.89	389.84	1642.55	-189.81	1276.55	71.24	412.12	1270.84	72.50	-184.48
8.72000	2937.55	475.96	130.09	2897.30	459.52	120.86	2743.00	428.29	40.76	2733.66	431.33	99.89	2399.39	182.09	45.77	2359.51	182.38	48.54	2203.15	131.16	85.16	2225.71	142.97	144.00	2588.37	345.73	1298.50	0.00	0.00	0.00	2570.46	305.27	1715.88	2544.02	434.56	1696.95	2463.18	294.14	1661.58	2428.07	395.48	1640.76	-189.45	1277.97	71.32	412.95	1270.08	72.59	-185.30
8.73000	2943.63	474.23	120.87	2903.78	457.57	114.55	2746.51	428.31	40.58	2738.79	431.55	97.73	2400.42	181.43	45.51	2359.99	182.46	48.51	2206.17	131.99	88.20	2229.54	142.90	147.30	2598.40	350.13	1297.79	0.00	0.00	0.00	2579.01	310.89	1714.78	2552.19	440.23	1695.76	2471.74	300.05	1660.04	2436.44	401.09	1639.05	-191.02	1279.61	70.17	411.68	1269.90	72.59	-185.82
8.74000	2950.92	474.56	110.16	2910.22	457.21	107.19	2749.80	428.59	39.90	2746.01	432.20	96.57	2400.24	182.13	45.91	2361.16	181.65	47.98	2209.00	132.20	91.98	2233.38	142.16	151.11	2608.84	354.46	1297.21	0.00	0.00	0.00	2587.07	316.76	1714.06	2560.35	446.09	1694.90	2481.37	307.84	1658.79	2444.47	407.09	1637.48	-189.00	1277.29	70.83	411.00	1269.65	72.17	-185.00
8.75000	2956.46	475.48	98.32	2915.44	458.08	99.09	2749.97	430.77	39.96	2753.26	432.12	94.22	2400.76	181.53	45.38	2362.24	181.41	47.86	2212.46	132.76	96.29	2238.78	142.81	155.00	2618.92	358.80	1296.80	0.00	0.00	0.00	2595.14	322.75	1713.80	2568.52	452.23	1694.30	2488.97	313.34	1657.81	2452.51	413.39	1636.28	-188.38	1276.63	71.34	411.24	1270.02	72.57	-184.56
8.76000	2959.28	475.28	88.27	2918.59	458.23	92.05	2748.97	432.52	37.95	2760.02	431.85	92.18	2400.96	181.73	45.51	2363.39	182.30	48.39	2217.01	133.97	101.03	2245.09	143.58	159.32	2628.81	363.15	1296.76	0.00	0.00	0.00	2603.02	329.14	1714.11	2576.25	458.78	1694.06	2496.82	319.40	1657.47	2461.07	419.30	1635.67	-189.94	1276.86	70.79	410.79	1270.39	72.52	-183.68
8.77000	2961.20	472.59	81.14	2920.34	456.63	86.79	2748.28	434.78	36.35	2766.33	431.40	90.43	2401.50	181.59	45.53	2364.09	182.49	47.73	2222.38	135.53	106.35	2251.19	143.00	164.72	2638.96	367.42	1297.24	0.00	0.00	0.00	2611.25	335.49	1714.79	2584.34	465.14	1694.26	2504.17	325.41	1657.72	2469.22	425.95	1635.48	-185.94	1277.47	71.62	398.46	1272.27	70.99	-185.33
8.78000	2963.73	470.46	72.88	2922.55	454.07	82.88	2750.59	433.92	34.55	2772.18	430.77	88.96	2401.94	181.39	45.94	2365.83	182.58	47.35	2227.66	136.28	112.67	2258.63	142.95	170.24	2648.89	371.72	1298.33	0.00	0.00	0.00	2619.12	342.12	1715.94	2592.54	471.56	1694.81	2511.95	332.07	1658.54	2477.43	432.66	1635.56	-189.05	1276.70	71.19	406.62	1270.94	72.09	-185.28
8.79000	2965.08	470.61	70.18	2923.70	453.56	81.24	2751.75	433.33	35.93	2777.59	429.98	87.76	2402.73	181.67	46.78	2367.91	182.81	47.27	2233.96	137.25	119.57	2267.11	143.13	176.39	2658.85	376.00	1300.04	0.00	0.00	0.00	2626.96	348.79	1717.31	2600.69	478.09	1695.30	2520.82	340.38	1659.75	2485.48	439.52	1635.82	-190.90	1278.55	70.30	410.51	1270.56	72.41	-184.95
8.80000	2965.70	470.51	68.17	2924.56	453.86	79.64	2752.90	433.44	37.91	2782.58	429.03	86.83	2403.08	182.12	47.30	2370.29	182.96	47.28	2242.01	138.95	126.86	2277.30	144.28	182.32	2668.70	380.41	1302.18	0.00	0.00	0.00	2634.50	355.49	1718.88	2608.69	485.23	1695.68	2527.07	345.54	1660.95	2493.75	446.11	1636.26	-187.93	1274.68	71.86	411.00	1270.36	72.52	-184.14
8.81000	2966.67	470.48	66.57	2925.60	453.61	78.75	2754.26	431.77	39.08	2787.15	427.92	86.16	2404.33	181.92	47.31	2372.75	183.77	48.15	2250.87	140.49	134.95	2288.68	145.31	188.34	2678.52	384.94	1304.52	0.00	0.00	0.00	2641.93	362.27	1720.48	2616.24	492.20	1696.11	2535.66	353.54	1662.57	2501.85	452.83	1636.70	-192.43	1276.23	71.03	410.60	1270.96	72.24	-185.21
8.82000	2966.75	470.16	65.44	2925.54	453.55	77.68	2753.57	432.38	40.39	2791.33	426.68	85.74	2405.78	182.11	47.52	2376.05	184.48	49.43	2259.94	141.07	144.24	2300.43	145.38	195.42	2687.70	389.66	1306.83	0.00	0.00	0.00	2649.79	368.88	1721.97	2624.27	498.66	1696.55	2543.07	360.38	1663.93	2510.14	459.33	1637.08	-190.86	1278.16	70.52	410.96	1270.80	72.39	-185.40
8.83000	2967.14	470.32	64.72	2925.80	453.70	77.11	2752.97	432.51	40.16	2795.11	425.30	85.57	2406.29	183.08	49.20	2381.24	184.67	51.60	2269.99	141.70	154.12	2310.84	141.84	209.60	2696.97	394.29	1308.94	0.00	0.00	0.00	2657.68	375.51	1723.41	2632.74	504.69	1697.09	2550.38	367.14	1665.17	2518.02	466.09	1637.37	-188.89	1276.57	71.02	411.14	1270.95	72.43	-185.07
8.84000	2967.36	470.36	64.04	2926.20	453.60	76.82	2752.60	433.32	39.63	2798.52	423.80	85.64	2409.18	182.54	48.37	2386.49	184.39	53.69	2281.24	142.96	164.11	2322.54	142.88	217.44	2705.83	399.02	1310.85	0.00	0.00	0.00	2665.08	382.18	1724.90	2634.48	511.19	1702.07	2557.64	373.48	1666.50	2526.09	472.57	1637.74	-189.09	1274.46	71.70	403.01	1270.28	72.68	-185.40
8.85000	2967.48	470.17	63.71	2926.39	453.75	76.52	2753.36	432.45	39.25	2801.57	422.18	85.93	2406.81	181.36	43.08	2393.01	183.93	56.81	2293.62	144.44	174.45	2338.98	145.83	219.12	2714.71	403.75	1312.49	0.00	0.00	0.00	2672.61	388.74	1726.35	2640.04	517.81	1703.73	2565.76	380.91	1668.01	2534.77	478.11	1638.32	-191.77	1276.31	70.81	408.04	1270.08	72.20	-184.95
8.86000	2967.67	470.44	63.20	2926.32	453.74	76.11	2752.45	433.43	40.11	2804.27	420.46	86.45	2410.81	180.01	41.05	2399.99	184.34	61.04	2308.05	147.28	184.68	2355.53	148.75	225.38	2723.45	408.40	1313.88	0.00	0.00	0.00	2680.26	395.05	1727.80	2648.28	524.06	1704.26	2572.41	386.55	1669.09	2542.29	484.77	1638.71	-193.85	1277.84	69.69	403.36	1271.20	72.28	-184.92
8.87000	2967.72	470.27	63.09	2926.68	453.81	76.11	2753.79	431.96	39.65	2806.63	418.64	87.18	2417.47	178.96	40.32	2408.91	184.54	65.41	2322.54	148.70	195.36	2370.85	149.66	232.99	2731.90	412.85	1315.16	0.00	0.00	0.00	2687.59	401.39	1729.24	2656.04	530.28	1704.88	2580.50	393.82	1670.44	2549.79	491.42	1639.11	-192.42	1278.70	69.86	407.34	1271.34	72.00	-184.64
8.88000	2967.58	470.10	62.99	2926.30	454.01	75.71	2751.80	433.82	40.73	2808.67	416.72	88.12	2431.28	178.75	45.52	2419.68	185.50	69.98	2337.98	151.38	204.39	2384.39	148.75	248.33	2740.40	417.11	1316.36	0.00	0.00	0.00	2695.73	407.45	1730.58	2663.91	536.26	1705.50	2587.79	399.74	1671.40	2557.78	497.39	1639.47	-195.19	1279.00	69.44	409.86	1270.82	72.16	-185.25
8.89000	2967.19	469.77	62.99	2926.51	454.14	75.67	2752.62	433.13	39.92	2810.40	414.73	89.26	2453.78	180.44	55.56	2433.80	187.74	75.40	2353.44	153.74	212.07	2400.59	151.94	255.42	2748.67	421.18	1317.44	0.00	0.00	0.00	2702.87	413.52	1732.05	2671.68	542.15	1706.06	2595.18	405.69	1672.39	2565.51	503.40	1639.68	-191.79	1278.05	70.40	411.00	1269.82	72.14	-184.52
8.90000	2967.54	470.07	62.75	2926.19	454.28	75.37	2752.30	433.78	40.45	2811.83	412.66	90.59	2466.78	182.68	59.00	2452.69	189.91	81.06	2370.77	156.85	218.34	2422.26	159.86	252.90	2756.97	425.04	1318.49	0.00	0.00	0.00	2710.43	419.46	1733.46	2679.19	547.96	1706.74	2602.97	411.74	1673.29	2573.72	508.57	1640.00	-190.84	1276.04	70.87	411.03	1269.60	72.63	-186.05
8.91000	2967.91	470.40	62.47	2926.66	454.31	75.45	2752.92	433.25	39.68	2812.97	410.52	92.11	2485.65	186.33	63.13	2472.17	193.61	85.89	2389.78	160.13	223.11	2441.36	165.48	256.48	2765.19	428.87	1319.56	0.00	0.00	0.00	2717.91	425.22	1734.95	2686.76	553.63	1707.39	2610.81	417.30	1674.27	2581.77	513.66	1640.23	-191.83	1276.00	70.98	410.82	1270.45	72.48	-185.29
8.92000	2967.92	470.42	62.31	2926.52	454.40	75.23	2753.14	433.78	40.19	2813.85	408.34	93.80	2506.70	190.93	66.71	2493.09	197.84	89.45	2410.02	163.45	226.69	2460.29	170.48	260.24	2773.45	432.65	1320.64	0.00	0.00	0.00	2725.42	431.06	1736.35	2694.56	559.14	1708.01	2618.31	422.47	1675.11	2589.61	518.72	1640.46	-191.53	1276.16	70.52	401.61	1270.79	72.41	-185.45
8.93000	2967.59	469.92	62.50	2926.65	454.55	75.20	2753.23	433.73	40.48	2814.46	406.10	95.67	2529.45	196.21	69.76	2520.13	200.08	89.85	2430.99	167.50	228.60	2479.95	175.36	262.85	2781.29	436.52	1321.71	0.00	0.00	0.00	2733.59	436.45	1737.71	2702.39	564.51	1708.61	2626.12	427.70	1676.27	2597.57	523.45	1640.78	-192.09	1281.07	68.84	407.79	1270.00	72.16	-185.23
8.94000	2967.47	470.17	62.18	2926.15	454.62	74.85	2754.50	432.11	39.65	2814.83	403.82	97.70	2553.80	201.93	72.14	2538.24	207.92	93.50	2452.94	172.66	228.73	2496.15	177.51	273.17	2789.17	440.42	1322.76	0.00	0.00	0.00	2741.54	441.77	1738.97	2710.21	569.63	1709.21	2633.61	432.40	1677.31	2605.25	528.30	1641.22	-192.05	1277.40	70.54	412.01	1269.63	72.81	-185.52
8.95000	2967.56	470.05	62.24	2926.77	454.68	75.09	2753.26	433.19	39.94	2814.96	401.51	99.88	2579.06	208.00	73.59	2562.70	213.25	94.38	2474.50	177.06	227.98	2516.69	182.08	275.06	2796.69	444.52	1323.77	0.00	0.00	0.00	2749.11	446.83	1740.16	2718.13	574.50	1709.75	2642.09	438.09	1678.43	2613.81	534.03	1641.52	-192.19	1278.55	70.12	402.94	1268.85	73.05	-185.25
8.96000	2967.85	470.42	62.03	2926.28	454.85	74.74	2752.83	434.12	40.50	2814.87	399.18	102.21	2605.77	214.55	74.49	2589.91	216.52	93.31	2497.24	182.75	225.37	2537.21	186.72	274.27	2803.89	448.72	1324.69	0.00	0.00	0.00	2757.07	451.68	1741.09	2726.12	579.19	1710.18	2650.23	442.99	1679.66	2622.13	539.58	1641.70	-192.29	1280.15	69.23	398.11	1271.24	72.07	-184.55
8.97000	2967.55	470.25	61.97	2926.38	454.90	74.65	2753.86	432.86	40.29	2814.57	396.84	104.68	2633.33	221.84	74.55	2619.43	219.67	91.50	2519.88	187.85	221.60	2558.97	193.06	271.59	2810.95	453.04	1325.55	0.00	0.00	0.00	2765.03	456.25	1741.91	2733.77	583.59	1710.78	2657.36	446.83	1680.60	2630.23	544.95	1641.78	-191.12	1273.04	71.35	410.83	1271.00	72.05	-184.32
8.98000	2967.22	469.79	62.16	2926.59	455.06	74.65	2754.76	432.01	40.05	2814.08	394.49	107.29	2661.80	229.89	74.00	2652.27	219.72	87.35	2544.27	194.34	216.23	2581.51	198.93	268.27	2817.69	457.56	1326.30	0.00	0.00	0.00	2773.01	460.64	1742.56	2741.23	588.01	1711.31	2665.76	451.84	1681.92	2638.13	550.15	1641.75	-191.56	1276.80	69.86	415.45	1269.93	71.76	-183.93
8.99000	2967.74	470.18	61.95	2926.75	455.15	74.60	2752.28	434.60	41.28	2813.40	392.15	110.02	2691.32	238.95	73.05	2659.06	254.62	96.83	2569.65	201.49	209.41	2604.84	205.53	263.72	2824.37	462.36	1327.04	0.00	0.00	0.00	2780.72	464.99	1743.12	2749.17	592.29	1711.79	2673.03	455.21	1682.67	2645.83	555.19	1641.64	-191.82	1277.15	70.04	415.41	1270.21	72.03	-184.18
9.00000	2968.40	470.90	61.67	2926.75	455.36	74.47	2751.07	435.95	42.03	2812.55	389.81	112.86	2721.75	248.87	71.63	2688.65	263.98	93.95	2595.30	207.96	201.79	2627.75	212.25	258.11	2831.29	467.26	1327.70	0.00	0.00	0.00	2788.67	468.98	1743.56	2756.95	596.29	1712.36	2680.38	458.81	1683.51	2653.36	560.06	1641.44	-190.66	1277.09	70.87	415.40	1269.73	71.80	-185.72
9.01000	2967.41	469.52	64.57	2926.84	455.53	74.38	2752.73	434.15	41.36	2811.55	387.50	115.82	2753.20	259.73	70.22	2727.44	267.55	86.56	2622.31	215.45	192.95	2651.38	219.07	251.36	2838.12	472.43	1328.24	0.00	0.00	0.00	2796.51	473.01	1743.86	2764.37	600.27	1712.92	2687.50	462.10	1684.31	2660.71	564.77	1641.17	-191.54	1277.12	70.46	415.40	1269.90	72.16	-185.01
9.02000	2967.28	469.64	64.38	2926.77	455.74	74.25	2752.56	434.56	41.45	2810.40	385.22	118.88	2785.66	271.45	68.90	2764.48	270.99	79.41	2649.59	222.72	183.23	2675.62	226.23	243.83	2845.00	477.68	1328.65	0.00	0.00	0.00	2804.20	476.80	1744.19	2772.51	603.99	1713.36	2696.61	467.48	1685.13	2667.91	569.33	1640.82	-191.32	1276.54	70.90	415.46	1270.17	72.35	-184.86
9.03000	2967.47	469.78	64.41	2926.60	455.92	74.09	2753.44	433.64	41.55	2809.12	382.97	122.04	2818.98	283.93	67.71	2799.79	281.88	74.04	2678.05	231.33	172.40	2702.05	234.09	236.05	2851.96	483.03	1328.94	0.00	0.00	0.00	2811.77	480.74	1744.44	2780.09	608.03	1713.84	2704.30	471.53	1685.65	2674.96	573.74	1640.42	-187.23	1275.71	71.97	415.45	1269.99	72.45	-185.53
9.04000	2967.52	469.87	64.35	2926.61	456.08	74.04	2752.68	434.39	41.83	2807.72	380.77	125.28	2852.73	297.13	66.57	2825.57	294.81	69.78	2707.58	240.42	160.94	2727.33	241.28	227.41	2858.70	488.52	1329.10	0.00	0.00	0.00	2819.80	484.51	1744.56	2787.61	611.88	1714.29	2711.72	474.78	1686.21	2681.88	577.99	1639.96	-193.67	1278.35	69.63	406.72	1268.59	73.78	-184.99
9.05000	2967.39	470.02	64.19	2926.13	456.28	73.71	2754.97	432.48	41.03	2806.22	378.63	128.60	2886.95	311.04	65.87	2845.47	309.46	66.72	2735.92	247.88	149.72	2754.56	250.30	218.30	2865.45	493.91	1329.16	0.00	0.00	0.00	2827.38	488.36	1744.66	2794.89	615.69	1714.73	2719.03	478.16	1686.44	2688.69	582.11	1639.45	-184.33	1276.20	71.87	409.31	1269.96	72.98	-184.91
9.06000	2967.60	470.12	64.18	2926.46	456.29	73.84	2753.19	434.57	42.05	2804.62	376.54	132.00	2920.36	325.64	64.93	2863.16	325.50	64.98	2765.80	256.92	138.08	2781.61	259.95	207.97	2872.03	499.36	1329.04	0.00	0.00	0.00	2835.40	492.14	1744.66	2802.23	619.52	1715.16	2727.82	483.05	1686.87	2695.38	586.09	1638.91	-189.52	1281.57	69.26	411.03	1270.70	72.46	-184.46
9.07000	2967.55	470.22	64.02	2926.62	456.38	73.86	2753.20	434.43	42.18	2802.94	374.53	135.46	2954.39	340.97	64.83	2882.30	342.60	64.67	2794.77	264.72	126.98	2808.59	268.27	199.14	2878.57	504.75	1328.90	0.00	0.00	0.00	2843.11	496.08	1744.62	2809.83	623.32	1715.37	2735.20	486.26	1686.88	2701.99	589.93	1638.33	-191.88	1281.77	69.01	410.15	1270.81	72.38	-184.36
9.08000	2967.41	470.31	63.85	2926.73	456.25	73.83	2755.09	432.64	41.90	2801.20	372.60	138.98	2988.86	356.77	65.84	2906.54	360.44	65.89	2824.94	273.65	115.91	2837.22	277.92	190.15	2885.01	510.16	1328.66	0.00	0.00	0.00	2850.93	500.00	1744.56	2817.01	627.29	1715.61	2743.23	490.40	1687.21	2708.51	593.64	1637.73	-191.54	1276.70	70.22	409.82	1271.00	72.35	-185.72
9.09000	2967.70	470.22	63.92	2926.80	456.05	73.73	2752.81	435.12	43.28	2799.40	370.76	142.55	3023.32	372.90	67.70	2939.54	378.70	68.74	2856.28	284.33	105.13	2865.17	288.17	181.13	2891.31	515.49	1328.37	0.00	0.00	0.00	2858.63	503.99	1744.35	2824.09	631.17	1715.77	2750.22	492.99	1687.07	2714.96	597.22	1637.11	-191.76	1278.43	69.72	410.75	1270.52	72.55	-185.32
9.10000	2967.66	469.91	63.77	2927.16	455.83	73.84	2754.03	433.82	42.99	2797.55	369.01	146.17	3056.06	389.58	69.67	2984.94	397.04	73.35	2887.13	294.78	95.28	2894.06	299.25	172.41	2897.94	520.73	1327.99	0.00	0.00	0.00	2866.29	508.02	1744.16	2831.33	634.98	1715.72	2758.19	496.99	1686.94	2721.35	600.68	1636.48	-191.83	1278.83	69.55	409.48	1270.30	72.27	-185.15
9.11000	2967.91	469.68	63.74	2927.39	455.97	73.92	2753.10	434.85	43.85	2795.68	367.37	149.82	3088.53	407.10	73.00	3035.07	414.27	76.68	2918.89	306.87	85.79	2923.12	311.13	164.63	2904.47	525.98	1327.57	0.00	0.00	0.00	2873.71	512.23	1743.84	2837.95	639.08	1715.71	2766.43	501.22	1686.93	2727.70	604.02	1635.85	-192.32	1280.32	68.89	400.03	1270.54	72.55	-184.68
9.12000	2967.75	469.73	63.53	2927.26	456.29	73.72	2753.47	434.63	43.98	2793.79	365.84	153.50	3119.85	425.39	77.29	3076.85	424.96	82.92	2948.90	317.77	78.14	2947.37	318.84	166.10	2911.27	531.20	1327.05	0.00	0.00	0.00	2881.32	516.41	1743.44	2844.34	643.29	1715.61	2773.06	503.10	1686.52	2734.02	607.24	1635.22	-192.23	1282.30	68.19	408.38	1269.73	72.50	-184.96
9.13000	2967.50	469.46	59.72	2927.10	456.77	73.47	2753.96	434.35	44.20	2791.90	364.44	157.19	3149.49	444.70	82.34	3111.91	438.98	87.73	2981.11	332.44	70.65	2978.12	334.65	154.04	2917.98	536.46	1326.47	0.00	0.00	0.00	2889.31	520.76	1742.93	2851.53	647.43	1715.26	2781.64	507.41	1686.34	2740.31	610.35	1634.61	-191.85	1280.69	69.07	412.48	1269.96	72.70	-184.79
9.14000	2967.21	468.97	51.63	2927.13	457.16	73.31	2752.99	435.22	44.92	2790.02	363.17	160.91	3177.99	464.61	88.75	3138.51	456.13	90.15	3010.28	345.31	65.62	3006.48	349.05	148.19	2924.44	541.78	1325.83	0.00	0.00	0.00	2896.95	525.30	1742.31	2858.21	651.67	1714.78	2790.19	511.90	1686.14	2746.60	613.36	1634.02	-192.07	1279.43	69.47	411.71	1270.64	72.45	-185.01
9.15000	2967.53	468.56	43.58	2927.04	457.57	73.09	2753.72	434.70	44.98	2788.15	362.03	164.62	3205.41	485.33	96.45	3138.51	456.13	90.15	3041.03	362.73	60.17	3032.73	363.61	144.20	2930.84	547.04	1325.04	0.00	0.00	0.00	2904.60	529.84	1741.66	2864.41	655.97	1714.31	2797.21	514.09	1685.52	2752.90	616.26	1633.45	-191.76	1278.13	69.79	411.62	1270.41	72.17	-185.12
9.16000	2969.07	468.51	39.91	2926.98	457.76	72.94	2752.56	435.60	45.89	2786.33	361.05	168.34	3230.37	506.20	104.43	3138.51	456.13	90.15	3067.64	377.77	57.03	3058.06	378.81	141.66	2937.16	552.35	1324.17	0.00	0.00	0.00	2912.10	534.66	1740.92	2870.35	660.46	1713.69	2805.25	517.37	1684.99	2759.21	619.06	1632.92	-190.74	1273.91	71.04	411.65	1270.62	72.57	-185.05
9.17000	2971.02	468.69	39.88	2926.94	457.81	72.85	2753.54	434.94	46.01	2784.55	360.22	172.05	3258.67	535.08	81.35	3138.51	456.13	90.15	3091.56	393.40	54.42	3081.31	394.52	139.12	2943.26	557.61	1323.16	0.00	0.00	0.00	2919.62	539.67	1740.06	2876.94	664.81	1712.79	2813.76	521.11	1684.45	2765.55	621.77	1632.43	-191.55	1276.83	70.24	400.07	1271.27	72.15	-185.36
9.18000	2971.84	468.82	39.84	2926.95	457.79	72.80	2753.58	434.81	46.26	2782.83	359.56	175.73	3282.38	558.39	86.75	3138.51	456.13	90.15	3116.98	412.10	51.61	3103.14	410.93	137.34	2949.40	563.03	1322.02	0.00	0.00	0.00	2927.55	544.83	1739.05	2883.40	669.27	1711.81	2823.04	525.42	1684.00	2771.93	624.38	1631.99	-192.02	1278.95	69.73	408.20	1270.87	72.59	-185.28
9.19000	2975.14	472.64	37.57	2927.04	457.78	72.78	2754.18	434.64	46.57	2781.18	359.07	179.40	3302.52	578.59	94.89	3138.51	456.13	90.15	3139.27	431.31	49.56	3124.37	427.93	136.23	2955.79	568.45	1320.77	0.00	0.00	0.00	2935.67	550.14	1737.93	2889.62	673.83	1710.71	2831.20	528.46	1683.36	2778.37	626.91	1631.61	-192.47	1280.24	69.34	414.64	1270.44	71.79	-185.45
9.20000	2974.83	473.96	42.80	2927.21	457.86	72.76	2754.69	433.89	46.55	2779.62	358.76	183.03	3319.21	596.56	103.63	3138.51	456.13	90.15	3158.09	447.16	48.56	3144.53	444.28	135.90	2962.11	574.07	1319.49	0.00	0.00	0.00	2943.67	555.64	1736.83	2895.00	678.59	1709.63	2840.12	531.67	1682.80	2784.87	629.35	1631.29	-191.96	1277.64	69.97	415.40	1270.36	71.49	-184.46
9.21000	2970.63	472.36	55.11	2927.48	458.11	72.75	2753.51	435.41	47.79	2778.16	358.64	186.63	3335.72	615.72	111.18	3138.51	456.13	90.15	3158.09	447.16	48.56	3161.95	459.59	136.13	2968.54	579.89	1318.21	0.00	0.00	0.00	2952.02	561.41	1735.57	2900.57	683.59	1708.46	2850.03	535.92	1682.47	2791.46	631.71	1631.05	-191.85	1279.45	69.31	409.31	1274.60	69.72	-184.34
9.22000	2968.75	471.13	62.52	2928.04	458.37	72.89	2754.41	434.58	48.12	2776.81	358.73	190.18	3350.24	635.54	118.12	3138.51	456.13	90.15	3158.09	447.16	48.56	3187.89	486.31	111.03	2974.88	585.82	1316.99	0.00	0.00	0.00	2959.96	567.37	1734.35	2907.24	688.64	1707.44	2859.54	539.44	1681.88	2798.13	634.00	1630.88	-191.81	1280.90	69.15	413.31	1271.59	70.98	-184.02
9.23000	2971.57	470.93	64.81	2927.82	458.65	72.63	2755.65	433.33	48.17	2775.59	359.02	193.67	3362.78	655.31	124.53	3138.51	456.13	90.15	3158.09	447.16	48.56	3194.09	489.78	138.66	2981.14	591.74	1315.79	0.00	0.00	0.00	2968.10	573.75	1733.14	2913.89	693.72	1706.37	2867.36	540.77	1681.24	2804.91	636.21	1630.80	-191.92	1279.28	69.86	415.49	1270.03	72.18	-184.98
9.24000	2968.61	471.41	62.19	2928.06	458.94	72.62	2754.55	434.95	49.68	2774.50	359.52	197.10	3373.50	674.17	129.73	3138.51	456.13	90.15	3158.09	447.16	48.56	3206.42	502.59	143.56	2987.28	597.62	1314.53	0.00	0.00	0.00	2976.33	580.40	1731.88	2920.51	698.83	1705.25	2877.53	544.55	1680.83	2811.81	638.36	1630.82	-192.16	1279.73	69.57	415.46	1270.01	71.62	-184.60
9.25000	2968.82	471.54	62.19	2928.32	459.33	72.76	2754.70	435.26	50.11	2773.56	360.25	200.47	3382.51	691.65	134.01	3138.51	456.13	90.15	3158.09	447.16	48.56	3217.53	516.91	143.58	2993.49	603.33	1313.27	0.00	0.00	0.00	2984.51	587.10	1730.63	2927.09	703.98	1704.09	2887.15	547.67	1680.38	2818.83	640.44	1630.94	-191.69	1280.53	69.05	415.44	1269.98	72.03	-183.63
9.26000	2968.64	471.75	61.95	2928.19	459.68	72.58	2755.14	434.98	50.90	2772.78	361.22	203.75	3382.51	691.65	134.01	3138.51	456.13	90.15	3158.09	447.16	48.56	3226.79	530.09	143.09	2999.58	609.00	1311.99	0.00	0.00	0.00	2992.66	594.10	1729.38	2933.62	709.16	1702.88	2897.07	550.62	1679.86	2826.00	642.47	1631.16	-191.90	1278.35	69.69	415.47	1270.39	72.14	-184.77
9.27000	2968.67	472.01	61.81	2928.71	460.05	72.73	2756.98	433.28	51.50	2772.18	362.42	206.96	3382.51	691.65	134.01	3138.51	456.13	90.15	3158.09	447.16	48.56	3234.29	541.74	142.02	3005.80	614.68	1310.72	0.00	0.00	0.00	3000.79	601.20	1728.10	2940.10	714.38	1701.64	2906.99	553.19	1679.16	2833.32	644.44	1631.50	-192.14	1279.94	69.18	409.17	1269.55	71.60	-184.38
9.28000	2968.83	472.25	61.72	2928.93	460.47	72.71	2756.03	434.76	52.71	2771.77	363.88	210.07	3382.51	691.65	134.01	3138.51	456.13	90.15	3158.09	447.16	48.56	3240.32	552.68	140.81	3011.82	620.42	1309.53	0.00	0.00	0.00	3008.99	608.67	1726.79	2946.53	719.63	1700.35	2917.82	556.63	1678.71	2840.81	646.35	1631.97	-192.22	1280.32	69.25	413.27	1270.60	71.96	-183.88
9.29000	2969.08	472.50	61.67	2928.54	461.05	72.33	2757.17	433.85	53.59	2771.56	365.60	213.08	3382.51	691.65	134.01	3138.51	456.13	90.15	3158.09	447.16	48.56	3244.91	562.26	139.21	3018.05	626.13	1308.42	0.00	0.00	0.00	3017.07	616.39	1725.43	2952.88	724.92	1699.03	2929.09	560.44	1678.36	2848.47	648.22	1632.57	-191.66	1278.19	70.15	408.68	1271.76	70.78	-183.97
9.30000	2969.05	472.78	61.46	2928.86	461.46	72.32	2758.46	433.13	54.62	2771.56	367.58	215.99	3382.51	691.65	134.01	3138.51	456.13	90.15	3158.09	447.16	48.56	3248.96	570.47	137.58	3024.23	631.86	1307.39	0.00	0.00	0.00	3025.29	624.10	1723.97	2959.16	730.24	1697.68	2940.06	563.77	1677.67	2856.33	650.04	1633.30	-192.40	1281.62	68.98	413.17	1271.41	71.46	-183.83
9.31000	2969.26	473.11	61.43	2929.30	461.66	72.38	2758.61	433.47	56.28	2771.79	369.84	218.78	3382.51	691.65	134.01	3138.51	456.13	90.15	3158.09	447.16	48.56	3251.61	577.84	135.71	3030.70	637.70	1306.45	0.00	0.00	0.00	3033.18	632.00	1722.51	2965.36	735.60	1696.30	2935.45	555.46	1690.40	2864.39	651.83	1634.19	-191.66	1278.23	69.96	415.51	1271.07	72.07	-184.63
9.32000	2969.52	473.29	61.38	2929.43	462.01	72.18	2760.51	431.93	57.12	2772.26	372.38	221.45	3382.51	691.65	134.01	3138.51	456.13	90.15	3158.09	447.16	48.56	3253.60	584.10	133.79	3037.18	643.63	1305.64	0.00	0.00	0.00	3041.08	640.02	1721.00	2971.47	741.00	1694.89	2940.94	554.35	1694.23	2872.66	653.57	1635.22	-191.59	1277.52	69.95	415.52	1270.82	72.18	-184.70
9.33000	2969.53	473.62	61.18	2929.64	462.33	72.06	2761.35	431.37	58.83	2772.99	375.22	223.99	3382.51	691.65	134.01	3138.51	456.13	90.15	3158.09	447.16	48.56	3254.63	589.27	131.39	3043.73	649.67	1304.90	0.00	0.00	0.00	3048.69	648.05	1719.47	2977.48	746.43	1693.46	2950.64	556.99	1695.10	2881.17	655.29	1636.42	-190.90	1274.72	70.79	409.16	1271.74	71.16	-184.83
9.34000	2969.68	473.85	61.06	2930.31	462.72	72.10	2762.17	430.64	61.67	2773.97	378.35	226.40	3382.51	691.65	134.01	3138.51	456.13	90.15	3158.09	447.16	48.56	3255.28	593.62	128.80	3050.28	655.95	1304.27	0.00	0.00	0.00	3055.93	656.42	1717.89	2983.39	751.91	1692.00	2960.13	559.27	1695.99	2889.91	656.98	1637.79	-192.32	1280.45	69.08	413.28	1270.37	72.08	-185.24
9.35000	2969.80	474.06	60.92	2930.53	463.08	71.82	2763.01	429.80	65.54	2775.24	381.80	228.66	3382.51	691.65	134.01	3138.51	456.13	90.15	3158.09	447.16	48.56	3255.28	593.62	128.80	3056.75	662.48	1303.69	0.00	0.00	0.00	3063.14	664.67	1716.45	2989.18	757.42	1690.53	2971.19	563.02	1696.59	2898.91	658.64	1639.33	-192.48	1281.44	68.93	415.47	1270.26	72.47	-184.61
9.36000	2970.21	474.29	60.93	2930.34	463.60	71.10	2763.92	428.89	70.31	2776.79	385.56	230.77	3382.51	691.65	134.01	3138.51	456.13	90.15	3158.09	447.16	48.56	3255.28	593.62	128.80	3063.09	669.21	1303.26	0.00	0.00	0.00	3070.17	673.10	1715.33	2994.85	762.97	1689.03	2981.10	566.35	1697.42	2907.10	659.59	1639.58	-192.80	1282.84	68.42	415.48	1270.73	72.21	-183.96
9.37000	2970.40	474.57	60.80	2930.85	464.23	70.62	2764.95	428.00	75.88	2778.65	389.66	232.72	3382.51	691.65	134.01	3138.51	456.13	90.15	3158.09	447.16	48.56	3255.28	593.62	128.80	3069.29	676.13	1303.06	0.00	0.00	0.00	3077.08	681.56	1714.75	3000.40	768.57	1687.52	2990.26	569.43	1699.35	2914.86	659.56	1640.25	-191.99	1280.17	69.16	415.41	1270.69	71.52	-184.87
9.38000	2970.61	474.83	60.67	2931.67	464.77	70.14	2766.12	427.16	82.14	2780.83	394.08	234.51	3382.51	691.65	134.01	3138.51	456.13	90.15	3158.09	447.16	48.56	3255.28	593.62	128.80	3075.28	683.01	1303.23	0.00	0.00	0.00	3083.87	690.13	1714.55	3005.81	774.20	1686.00	2995.63	570.55	1705.56	2923.15	660.75	1641.50	-192.29	1279.88	69.54	415.53	1270.53	71.98	-184.97
9.39000	2970.94	475.10	60.69	2932.00	465.48	69.58	2767.50	426.46	88.97	2783.33	398.86	236.12	3382.51	691.65	134.01	3138.51	456.13	90.15	3158.09	447.16	48.56	3255.28	593.62	128.80	3081.20	689.99	1303.90	0.00	0.00	0.00	3090.21	698.75	1714.63	3011.08	779.87	1684.47	3005.13	575.27	1708.41	2932.67	663.82	1643.31	-192.30	1278.78	69.74	415.57	1270.06	72.25	-185.53
9.40000	2971.17	475.41	60.64	2932.97	466.16	69.42	2769.13	425.95	96.27	2786.18	403.98	237.55	3382.51	691.65	134.01	3138.51	456.13	90.15	3158.09	447.16	48.56	3255.28	593.62	128.80	3086.73	696.97	1305.14	0.00	0.00	0.00	3096.49	707.35	1714.92	3016.20	785.59	1682.94	3015.99	581.00	1710.34	2940.89	665.28	1645.36	-191.72	1280.07	69.44	415.51	1269.61	71.76	-184.97
9.41000	2971.21	475.85	60.54	2933.88	466.81	69.17	2771.05	425.68	103.93	2789.38	409.47	238.79	3382.51	691.65	134.01	3138.51	456.13	90.15	3158.09	447.16	48.56	3255.28	593.62	128.80	3091.90	703.73	1306.87	0.00	0.00	0.00	3102.80	715.83	1715.32	3021.16	791.35	1681.40	3026.56	587.02	1712.38	2948.85	666.72	1647.59	-191.41	1277.63	70.18	408.93	1272.96	70.22	-184.93
9.42000	2971.49	476.44	60.62	2934.63	468.06	68.73	2773.30	425.72	111.83	2792.95	415.32	239.84	3382.51	691.65	134.01	3138.51	456.13	90.15	3158.09	447.16	48.56	3255.28	593.62	128.80	3096.62	710.58	1308.90	0.00	0.00	0.00	3109.03	724.38	1715.74	3025.96	797.15	1679.85	3037.62	593.02	1714.46	2956.98	668.73	1650.15	-192.30	1279.93	69.19	413.19	1271.96	71.40	-184.81
9.43000	2971.40	477.32	60.50	2935.72	469.34	68.51	2775.93	426.13	119.86	2796.89	421.55	240.68	3382.51	691.65	134.01	3138.51	456.13	90.15	3158.09	447.16	48.56	3255.28	593.62	128.80	3101.25	717.23	1311.14	0.00	0.00	0.00	3115.45	732.72	1715.99	3030.58	802.99	1678.31	3048.27	599.26	1716.54	2965.14	671.33	1652.78	-191.37	1278.14	69.91	415.53	1271.54	72.01	-183.89
9.44000	2971.60	478.59	60.49	2937.04	471.25	68.54	2778.98	426.97	127.91	2801.24	428.17	241.31	3382.51	691.65	134.01	3138.51	456.13	90.15	3158.09	447.16	48.56	3255.28	593.62	128.80	3105.78	724.01	1313.53	0.00	0.00	0.00	3121.77	740.82	1716.12	3035.03	808.88	1676.77	3058.22	605.84	1718.65	2973.85	674.94	1655.70	-191.10	1276.01	70.56	415.45	1271.10	72.09	-184.78
9.45000	2971.86	480.52	60.28	2939.12	473.65	69.16	2782.51	428.31	135.87	2805.98	435.19	241.72	3382.51	691.65	134.01	3138.51	456.13	90.15	3158.09	447.16	48.56	3255.28	593.62	128.80	3110.07	730.67	1315.83	0.00	0.00	0.00	3127.91	749.00	1715.98	3039.28	814.81	1675.23	3067.78	612.44	1720.64	2981.93	678.34	1658.63	-192.12	1280.32	69.24	408.68	1270.53	71.30	-184.58
9.46000	2972.87	483.09	60.15	2940.90	476.90	69.61	2786.55	430.20	143.63	2811.15	442.60	241.91	3382.51	691.65	134.01	3138.51	456.13	90.15	3158.09	447.16	48.56	3255.28	593.62	128.80	3114.22	737.12	1317.91	0.00	0.00	0.00	3134.07	756.96	1715.57	3043.34	820.79	1673.71	3077.00	619.19	1722.48	2990.89	682.93	1661.50	-192.12	1281.98	69.02	413.12	1270.66	71.91	-184.72
9.47000	2974.10	486.71	59.69	2942.96	480.74	70.47	2791.14	432.69	151.08	2816.75	450.43	241.86	3382.51	691.65	134.01	3138.51	456.13	90.15	3158.09	447.16	48.56	3255.28	593.62	128.80	3118.00	743.45	1319.68	0.00	0.00	0.00	3140.00	764.78	1714.91	3047.20	826.81	1672.19	3085.85	625.94	1724.02	2998.07	686.14	1663.99	-192.62	1284.26	67.99	415.50	1271.16	72.13	-184.50
9.48000	2976.42	491.65	59.73	2946.13	485.55	72.25	2796.34	435.87	158.11	2822.79	458.68	241.58	3382.51	691.65	134.01	3138.51	456.13	90.15	3158.09	447.16	48.56	3255.28	593.62	128.80	3121.49	749.78	1321.13	0.00	0.00	0.00	3145.55	772.49	1714.00	3050.85	832.88	1670.69	3094.82	632.72	1725.20	3004.31	688.68	1666.18	-192.42	1281.03	69.21	415.58	1270.76	72.27	-185.64
9.49000	2978.73	498.27	60.43	2949.60	491.35	74.77	2802.19	439.78	164.60	2829.29	467.36	241.04	3382.51	691.65	134.01	3138.51	456.13	90.15	3158.09	447.16	48.56	3255.28	593.62	128.80	3124.38	756.03	1322.09	0.00	0.00	0.00	3150.69	780.50	1712.97	3054.28	839.00	1669.20	3103.56	639.83	1726.20	3012.68	693.97	1668.39	-192.27	1281.81	68.68	415.58	1270.10	72.42	-184.49
9.50000	2981.19	506.22	61.60	2952.80	498.01	77.36	2808.73	444.48	170.46	2836.26	476.48	240.25	3382.51	691.65	134.01	3138.51	456.13	90.15	3158.09	447.16	48.56	3255.28	593.62	128.80	3127.06	762.18	1322.67	0.00	0.00	0.00	3155.59	788.60	1711.87	3057.49	845.16	1667.73	3111.93	647.15	1727.09	3020.65	699.36	1670.16	-191.83	1279.27	69.54	415.45	1270.61	72.31	-184.40
9.51000	2983.58	515.42	62.34	2957.18	505.68	80.82	2816.00	450.04	175.55	2843.71	486.04	239.19	3382.51	691.65	134.01	3138.51	456.13	90.15	3158.09	447.16	48.56	3255.28	593.62	128.80	3129.66	768.12	1322.84	0.00	0.00	0.00	3159.74	797.05	1710.78	3060.46	851.36	1666.28	3120.01	654.52	1727.89	3028.84	705.29	1671.88	-192.29	1280.23	69.35	415.44	1270.58	72.24	-183.47
9.52000	2987.54	526.34	61.96	2961.35	514.67	83.87	2824.06	456.51	179.78	2851.66	496.06	237.87	3382.51	691.65	134.01	3138.51	456.13	90.15	3158.09	447.16	48.56	3255.28	593.62	128.80	3131.85	774.15	1322.65	0.00	0.00	0.00	3163.94	805.40	1709.59	3060.17	853.44	1664.91	3127.23	662.21	1728.72	3035.24	709.70	1673.07	-191.87	1279.27	69.56	415.54	1270.87	72.05	-184.29
9.53000	2991.78	539.42	61.03	2966.60	525.56	87.34	2832.94	463.97	183.03	2860.11	506.54	236.26	3382.51	691.65	134.01	3138.51	456.13	90.15	3158.09	447.16	48.56	3255.28	593.62	128.80	3133.82	780.20	1322.33	0.00	0.00	0.00	3167.70	813.90	1708.28	3074.69	872.90	1665.98	3133.92	670.33	1729.47	3040.39	713.19	1674.04	-191.98	1279.47	69.66	415.47	1270.42	72.18	-184.80
9.54000	2996.29	553.56	62.64	2972.54	537.97	90.69	2842.70	472.46	185.20	2869.09	517.49	234.37	3382.51	691.65	134.01	3138.51	456.13	90.15	3158.09	447.16	48.56	3255.28	593.62	128.80	3136.31	785.67	1321.84	0.00	0.00	0.00	3170.90	822.73	1706.89	3070.89	868.76	1662.95	3140.21	678.77	1730.21	3047.62	719.81	1675.27	-191.68	1278.87	69.76	415.48	1270.74	72.22	-184.62
9.55000	3001.79	568.35	65.30	2979.39	551.67	94.01	2853.37	482.05	186.16	2878.60	528.93	232.19	3382.51	691.65	134.01	3138.51	456.13	90.15	3158.09	447.16	48.56	3255.28	593.62	128.80	3137.97	791.54	1321.49	0.00	0.00	0.00	3173.90	831.48	1705.42	3074.27	875.79	1661.49	3146.73	686.97	1730.90	3052.54	724.36	1676.22	-191.78	1279.78	69.56	415.56	1270.59	72.31	-184.87
9.56000	3008.48	583.60	67.63	2986.83	565.67	96.64	2865.00	492.80	185.82	2888.66	540.85	229.71	3382.51	691.65	134.01	3138.51	456.13	90.15	3158.09	447.16	48.56	3255.28	593.62	128.80	3137.97	791.54	1321.49	0.00	0.00	0.00	3176.77	839.94	1703.76	3068.93	872.61	1660.18	3152.32	695.54	1731.69	3057.70	729.75	1677.36	-192.53	1285.30	67.60	415.55	1270.81	72.29	-184.63
9.57000	3016.89	598.87	70.07	2995.51	579.95	98.94	2877.63	504.77	184.05	2899.27	553.27	226.91	3382.51	691.65	134.01	3138.51	456.13	90.15	3158.09	447.16	48.56	3255.28	593.62	128.80	3137.97	791.54	1321.49	0.00	0.00	0.00	3179.45	848.44	1701.95	3071.83	878.62	1657.96	3157.49	704.40	1732.54	3062.92	735.93	1678.49	-192.39	1283.09	68.44	415.46	1272.13	71.75	-184.76
9.58000	3026.77	613.82	72.16	3006.31	594.11	101.20	2891.31	518.02	180.76	2910.46	566.19	223.81	3382.51	691.65	134.01	3138.51	456.13	90.15	3158.09	447.16	48.56	3255.28	593.62	128.80	3137.97	791.54	1321.49	0.00	0.00	0.00	3181.64	857.21	1700.09	3077.96	890.05	1656.47	3162.34	713.53	1733.42	3068.12	742.75	1679.74	-192.29	1280.61	69.31	415.45	1271.02	71.52	-184.96
9.59000	3037.78	631.42	74.66	3017.70	608.26	102.55	2906.42	531.24	179.21	2922.23	579.63	220.38	3382.51	691.65	134.01	3138.51	456.13	90.15	3158.09	447.16	48.56	3255.28	593.62	128.80	3137.97	791.54	1321.49	0.00	0.00	0.00	3183.91	865.92	1698.12	3081.51	898.65	1655.60	3167.17	722.50	1734.28	3072.39	748.98	1680.69	-191.96	1280.64	69.26	415.53	1269.72	72.18	-185.65
9.60000	3049.68	647.21	76.53	3030.02	622.91	103.64	2918.77	541.71	177.49	2931.30	588.29	219.83	3382.51	691.65	134.01	3138.51	456.13	90.15	3158.09	447.16	48.56	3255.28	593.62	128.80	3137.97	791.54	1321.49	0.00	0.00	0.00	3185.64	874.41	1696.26	3079.84	900.44	1653.28	3171.51	731.46	1735.19	3075.61	754.28	1681.49	-191.99	1282.51	68.78	415.56	1271.00	72.15	-185.03
9.61000	3062.13	662.29	77.88	3043.61	638.41	104.97	2929.43	550.94	175.88	2945.85	603.50	216.30	3382.51	691.65	134.01	3138.51	456.13	90.15	3158.09	447.16	48.56	3255.28	593.62	128.80	3137.97	791.54	1321.49	0.00	0.00	0.00	3187.29	882.68	1694.35	3087.37	914.04	1652.13	3175.23	740.43	1736.11	3079.38	760.62	1682.48	-191.98	1279.65	69.29	415.46	1270.87	72.13	-183.99
9.62000	3074.77	677.73	78.86	3058.93	656.62	106.18	2942.25	563.24	172.31	2957.38	614.86	213.86	3382.51	691.65	134.01	3138.51	456.13	90.15	3158.09	447.16	48.56	3255.28	593.62	128.80	3137.97	791.54	1321.49	0.00	0.00	0.00	3188.64	891.04	1692.49	3086.30	916.27	1649.85	3178.77	749.26	1736.93	3083.47	767.79	1683.26	-192.42	1282.77	68.54	415.38	1270.30	72.26	-184.43
9.63000	3087.25	694.63	79.58	3071.33	672.70	106.57	2956.68	577.89	166.15	2964.15	621.92	212.56	3382.51	691.65	134.01	3138.51	456.13	90.15	3158.09	447.16	48.56	3255.28	593.62	128.80	3137.97	791.54	1321.49	0.00	0.00	0.00	3190.05	899.21	1690.64	3088.09	924.22	1647.83	3182.11	757.88	1737.66	3086.25	773.87	1683.79	-192.37	1282.69	68.67	408.82	1272.98	70.34	-183.93
9.64000	3099.23	714.06	80.19	3081.66	688.71	106.30	2970.68	592.35	160.03	2979.49	641.47	205.66	3382.51	691.65	134.01	3138.51	456.13	90.15	3158.09	447.16	48.56	3255.28	593.62	128.80	3137.97	791.54	1321.49	0.00	0.00	0.00	3191.24	906.90	1688.91	3082.93	921.81	1645.45	3185.01	766.37	1738.32	3089.75	780.99	1684.22	-192.31	1281.37	68.60	413.12	1271.83	71.37	-184.41
9.65000	3110.37	737.10	80.81	3090.78	706.73	105.54	2979.11	601.97	154.92	2987.41	650.97	202.53	3382.51	691.65	134.01	3138.51	456.13	90.15	3158.09	447.16	48.56	3255.28	593.62	128.80	3137.97	791.54	1321.49	0.00	0.00	0.00	3192.46	914.32	1687.20	3086.44	929.28	1643.55	3187.66	774.75	1738.89	3092.83	787.88	1684.51	-191.73	1278.39	69.63	415.34	1270.26	72.30	-184.56
9.66000	3120.30	764.85	81.57	3099.54	728.84	104.46	2992.89	619.51	147.46	3000.62	666.78	196.93	3382.51	691.65	134.01	3138.51	456.13	90.15	3158.09	447.16	48.56	3255.28	593.62	128.80	3137.97	791.54	1321.49	0.00	0.00	0.00	3193.39	921.83	1685.57	3083.73	930.67	1640.92	3189.99	783.23	1739.38	3095.63	794.14	1684.68	-191.99	1277.98	69.87	415.46	1270.93	72.14	-184.02
9.67000	3129.18	788.76	82.48	3108.77	757.08	103.23	3007.34	639.12	138.66	3008.59	679.96	191.68	3382.51	691.65	134.01	3138.51	456.13	90.15	3158.09	447.16	48.56	3255.28	593.62	128.80	3137.97	791.54	1321.49	0.00	0.00	0.00	3194.44	929.16	1684.00	3088.72	941.73	1638.92	3192.26	791.41	1739.76	3098.18	800.65	1684.80	-192.06	1278.25	69.66	415.45	1271.04	72.12	-184.38
9.68000	3136.50	813.13	83.12	3117.23	781.65	102.28	3020.63	657.81	130.48	3019.16	696.10	186.31	3382.51	691.65	134.01	3138.51	456.13	90.15	3158.09	447.16	48.56	3255.28	593.62	128.80	3137.97	791.54	1321.49	0.00	0.00	0.00	3195.23	936.58	1682.57	3091.03	949.79	1637.60	3194.30	799.44	1740.03	3099.80	806.15	1684.64	-191.48	1277.32	70.19	415.52	1270.91	72.17	-184.98
9.69000	3142.57	837.97	83.80	3123.84	805.02	101.50	3026.99	671.23	123.59	3031.89	717.37	178.37	3382.51	691.65	134.01	3138.51	456.13	90.15	3158.09	447.16	48.56	3255.28	593.62	128.80	3137.97	791.54	1321.49	0.00	0.00	0.00	3195.94	943.80	1681.14	3091.46	954.66	1635.96	3196.27	807.35	1740.18	3102.37	813.31	1684.65	-191.83	1278.31	69.73	415.47	1270.54	72.17	-184.23
9.70000	3146.70	863.20	83.94	3129.16	828.65	100.27	3038.52	692.06	115.43	3036.68	729.26	173.60	3382.51	691.65	134.01	3138.51	456.13	90.15	3158.09	447.16	48.56	3255.28	593.62	128.80	3137.97	791.54	1321.49	0.00	0.00	0.00	3196.41	950.99	1679.79	3089.79	958.70	1634.60	3197.99	815.13	1740.19	3104.83	820.17	1684.69	-191.70	1278.09	69.87	408.91	1273.30	70.51	-184.56
9.71000	3150.29	887.58	84.15	3135.06	851.91	100.30	3047.90	712.05	107.44	3041.36	742.62	168.35	3382.51	691.65	134.01	3138.51	456.13	90.15	3158.09	447.16	48.56	3255.28	593.62	128.80	3137.97	791.54	1321.49	0.00	0.00	0.00	3196.94	957.93	1678.49	3094.11	969.14	1633.13	3199.59	822.69	1740.12	3107.29	827.78	1684.67	-192.51	1281.47	68.89	413.29	1271.26	71.10	-184.63
9.72000	3152.61	912.60	84.43	3138.18	875.63	98.88	3054.32	731.24	99.69	3049.92	763.81	160.40	3382.51	691.65	134.01	3138.51	456.13	90.15	3158.09	447.16	48.56	3255.28	593.62	128.80	3137.97	791.54	1321.49	0.00	0.00	0.00	3197.40	965.04	1677.26	3093.48	972.90	1630.87	3200.82	830.04	1739.96	3108.53	833.74	1684.26	-192.10	1280.86	69.52	409.09	1269.16	71.71	-185.36
9.73000	3153.98	937.35	84.80	3140.16	899.66	97.61	3063.37	754.12	91.06	3056.14	781.55	154.42	3382.51	691.65	134.01	3138.51	456.13	90.15	3158.09	447.16	48.56	3255.28	593.62	128.80	3137.97	791.54	1321.49	0.00	0.00	0.00	3197.64	972.31	1676.01	3097.09	982.44	1630.50	3202.07	837.24	1739.59	3109.05	839.28	1683.78	-191.82	1279.92	69.51	406.59	1271.13	70.76	-184.58
9.74000	3156.05	966.70	85.04	3142.46	923.06	97.52	3066.26	772.89	84.50	3058.30	797.81	148.81	3382.51	691.65	134.01	3138.51	456.13	90.15	3158.09	447.16	48.56	3255.28	593.62	128.80	3137.97	791.54	1321.49	0.00	0.00	0.00	3198.01	979.12	1674.73	3095.76	985.75	1629.08	3203.15	844.36	1739.16	3110.65	846.16	1683.40	-191.52	1277.70	70.04	406.61	1274.12	69.86	-184.63
9.75000	3156.61	990.42	85.15	3141.15	947.40	95.92	3071.16	794.37	76.56	3060.54	813.56	142.62	3382.51	691.65	134.01	3138.51	456.13	90.15	3158.09	447.16	48.56	3255.28	593.62	128.80	3137.97	791.54	1321.49	0.00	0.00	0.00	3198.14	985.65	1673.45	3094.73	991.02	1627.20	3204.09	851.59	1738.60	3110.94	851.94	1682.82	-191.76	1279.59	69.42	413.21	1271.66	70.92	-184.27
9.76000	3155.40	1011.08	85.51	3140.56	970.04	95.88	3071.73	813.39	70.67	3066.52	836.69	135.61	3382.51	691.65	134.01	3138.51	456.13	90.15	3158.09	447.16	48.56	3255.28	593.62	128.80	3137.97	791.54	1321.49	0.00	0.00	0.00	3198.25	992.29	1672.13	3093.45	994.69	1626.29	3204.73	858.91	1737.96	3111.35	858.13	1682.15	-192.42	1285.32	67.81	415.54	1270.63	72.05	-184.32
9.77000	3152.19	1031.25	86.48	3138.84	993.29	95.85	3074.80	836.97	63.82	3067.21	854.42	129.90	3382.51	691.65	134.01	3138.51	456.13	90.15	3158.09	447.16	48.56	3255.28	593.62	128.80	3137.97	791.54	1321.49	0.00	0.00	0.00	3198.20	998.97	1670.78	3091.90	997.11	1624.36	3205.20	866.06	1737.22	3113.33	866.26	1681.71	-192.15	1282.05	68.87	415.45	1270.89	72.13	-184.59
9.78000	3146.74	1053.50	88.43	3135.64	1016.46	95.84	3072.70	854.06	58.91	3069.66	874.85	124.53	3382.51	691.65	134.01	3138.51	456.13	90.15	3158.09	447.16	48.56	3255.28	593.62	128.80	3137.97	791.54	1321.49	0.00	0.00	0.00	3197.77	1005.88	1669.39	3092.54	1005.75	1624.08	3205.48	873.05	1736.43	3112.57	871.62	1680.85	-191.94	1279.59	69.50	415.50	1271.53	71.96	-185.25
9.79000	3138.79	1080.40	91.73	3131.17	1039.93	96.16	3073.52	877.33	52.77	3065.04	887.56	121.36	3382.51	691.65	134.01	3138.51	456.13	90.15	3158.09	447.16	48.56	3255.28	593.62	128.80	3137.97	791.54	1321.49	0.00	0.00	0.00	3197.13	1012.78	1667.99	3092.53	1012.57	1622.02	3205.56	880.11	1735.57	3112.65	878.14	1679.95	-192.13	1278.98	69.41	409.15	1270.01	71.43	-185.11
9.80000	3132.45	1103.31	94.28	3126.45	1062.14	97.54	3072.25	898.54	47.88	3068.75	911.62	115.91	3382.51	691.65	134.01	3138.51	456.13	90.15	3158.09	447.16	48.56	3255.28	593.62	128.80	3137.97	791.54	1321.49	0.00	0.00	0.00	3196.41	1019.61	1666.51	3093.47	1021.68	1620.32	3205.22	887.47	1734.67	3112.53	884.98	1679.07	-192.34	1282.71	68.32	407.12	1271.53	70.48	-185.29
9.81000	3125.19	1125.93	97.72	3120.43	1084.18	99.25	3077.32	926.66	42.41	3064.91	926.97	113.92	3382.51	691.65	134.01	3138.51	456.13	90.15	3158.09	447.16	48.56	3255.28	593.62	128.80	3137.97	791.54	1321.49	0.00	0.00	0.00	3195.30	1026.43	1665.00	3094.01	1029.50	1619.17	3204.74	894.58	1733.71	3112.24	892.06	1678.19	-192.52	1284.22	67.75	413.33	1270.65	71.83	-185.36
9.82000	3116.97	1147.30	101.62	3114.08	1105.27	102.37	3065.90	936.40	42.60	3064.48	945.11	110.75	3382.51	691.65	134.01	3138.51	456.13	90.15	3158.09	447.16	48.56	3255.28	593.62	128.80	3137.97	791.54	1321.49	0.00	0.00	0.00	3194.22	1033.28	1663.50	3088.77	1030.37	1617.21	3204.03	901.56	1732.66	3112.31	900.00	1677.25	-190.16	1277.91	70.48	415.52	1271.41	72.00	-184.76
9.83000	3116.97	1147.30	101.62	3114.08	1105.27	102.37	3065.90	936.40	42.60	3064.48	945.11	110.75	3382.51	691.65	134.01	3138.51	456.13	90.15	3158.09	447.16	48.56	3255.28	593.62	128.80	3137.97	791.54	1321.49	0.00	0.00	0.00	3194.22	1033.28	1663.50	3088.77	1030.37	1617.21	3204.03	901.56	1732.66	3112.31	900.00	1677.25	-190.16	1277.91	70.48	415.52	1271.41	72.00	-184.76
[truncated: 35 more columns]
