# Supplementary material for: The impact of mobile phone use on where we look and how we walk when negotiating floor based obstacles
Source: PLoS One. 2017 Jun 30;12(6):e0179802. doi: 10.1371/journal.pone.0179802 (PMC5493336; doi:10.1371/journal.pone.0179802)
Supplement: S1 File — (ZIP) [file pone.0179802.s001.zip › Gait/PP1/MC no obs talk 1.txt]

CODAmotion Analysis Text
Codamotion Analysis Text Save of: MC no obs talk 1.mdf
Time	Markers
Time	1:LTOE.X	1:LTOE.Y	1:LTOE.Z	2:L2nd.X	2:L2nd.Y	2:L2nd.Z	3:LHEE.X	3:LHEE.Y	3:LHEE.Z	4:LANK.X	4:LANK.Y	4:LANK.Z	5:RTOE.X	5:RTOE.Y	5:RTOE.Z	6:R2nd.X	6:R2nd.Y	6:R2nd.Z	7:RHEE.X	7:RHEE.Y	7:RHEE.Z	8:RANK.X	8:RANK.Y	8:RANK.Z	9:STRN.X	9:STRN.Y	9:STRN.Z	10:Marker 10.X	10:Marker 10.Y	10:Marker 10.Z	11:FRHD.X	11:FRHD.Y	11:FRHD.Z	12:FLHD.X	12:FLHD.Y	12:FLHD.Z	13:BRHD.X	13:BRHD.Y	13:BRHD.Z	14:BLHD.X	14:BLHD.Y	14:BLHD.Z	15:BLSTEP.X	15:BLSTEP.Y	15:BLSTEP.Z	16:FLSTEP.X	16:FLSTEP.Y	16:FLSTEP.Z	17:BRSTEP.X
(s)	(mm)	(mm)	(mm)	(mm)	(mm)	(mm)	(mm)	(mm)	(mm)	(mm)	(mm)	(mm)	(mm)	(mm)	(mm)	(mm)	(mm)	(mm)	(mm)	(mm)	(mm)	(mm)	(mm)	(mm)	(mm)	(mm)	(mm)	(mm)	(mm)	(mm)	(mm)	(mm)	(mm)	(mm)	(mm)	(mm)	(mm)	(mm)	(mm)	(mm)	(mm)	(mm)	(mm)	(mm)	(mm)	(mm)	(mm)	(mm)	(mm)
0.00000	-3323.55	80.01	31.42	-3402.46	160.45	-18.59	-3339.98	4.74	5.85	-3454.30	41.08	58.37	-3709.82	-34.94	9.50	-3707.04	-12.57	21.41	-2977.35	243.86	-9.65	-3078.36	219.90	20.71	-3592.89	-24.31	1259.80	0.00	0.00	0.00	-2212.99	46.99	1668.28	-3513.18	-65.38	1642.89	-2707.17	134.75	1287.31	-2689.22	31.89	1254.39	403.03	932.04	55.21	838.76	922.17	58.47	365.99
0.01000	-3323.55	80.01	31.42	-3402.46	160.45	-18.59	-3339.98	4.74	5.85	-3454.30	41.08	58.37	-3709.82	-34.94	9.50	-3707.04	-12.57	21.41	-2977.35	243.86	-9.65	-3078.36	219.90	20.71	-3592.89	-24.31	1259.80	0.00	0.00	0.00	-2212.99	46.99	1668.28	-3513.18	-65.38	1642.89	-2707.17	134.75	1287.31	-2689.22	31.89	1254.39	403.03	932.04	55.21	838.76	922.17	58.47	365.99
0.02000	-3323.55	80.01	31.42	-3402.46	160.45	-18.59	-3339.98	4.74	5.85	-3454.30	41.08	58.37	-3709.82	-34.94	9.50	-3707.04	-12.57	21.41	-2977.35	243.86	-9.65	-3078.36	219.90	20.71	-3592.89	-24.31	1259.80	0.00	0.00	0.00	-2212.99	46.99	1668.28	-3513.18	-65.38	1642.89	-2707.17	134.75	1287.31	-2689.22	31.89	1254.39	403.03	932.04	55.21	838.76	922.17	58.47	365.99
0.03000	-3323.55	80.01	31.42	-3402.46	160.45	-18.59	-3339.98	4.74	5.85	-3454.30	41.08	58.37	-3709.82	-34.94	9.50	-3707.04	-12.57	21.41	-2977.69	243.89	-9.65	-3078.70	219.94	20.72	-3592.89	-24.31	1259.80	0.00	0.00	0.00	-2212.99	46.99	1668.28	-3513.18	-65.38	1642.89	-2707.84	134.78	1287.65	-2689.98	31.90	1254.76	403.16	932.33	55.22	839.05	922.49	58.49	366.13
0.04000	-3323.55	80.01	31.42	-3402.46	160.45	-18.59	-3339.98	4.74	5.85	-3454.30	41.08	58.37	-3709.82	-34.94	9.50	-3707.04	-12.57	21.41	-3324.35	272.16	-10.16	-3416.16	259.06	36.53	-3592.89	-24.31	1259.80	0.00	0.00	0.00	-2212.99	46.99	1668.28	-3513.18	-65.38	1642.89	-3378.65	168.99	1622.10	-3454.06	46.80	1616.08	531.66	1228.04	72.71	1130.30	1242.55	78.86	507.13
0.05000	-3323.55	80.01	31.42	-3402.46	160.45	-18.59	-3339.98	4.74	5.85	-3454.30	41.08	58.37	-3709.82	-34.94	9.50	-3707.04	-12.57	21.41	-3299.21	272.02	-7.31	-3415.42	259.86	37.47	-3592.89	-24.31	1259.80	0.00	0.00	0.00	-2212.99	46.99	1668.28	-3513.18	-65.38	1642.89	-3392.44	169.06	1622.42	-3450.23	45.02	1613.92	531.61	1228.25	72.57	1130.19	1242.09	79.03	506.15
0.06000	-3323.55	80.01	31.42	-3402.46	160.45	-18.59	-3339.98	4.74	5.85	-3454.30	41.08	58.37	-3709.82	-34.94	9.50	-3707.04	-12.57	21.41	-3336.20	271.78	-12.94	-3404.19	260.14	39.20	-3592.89	-24.31	1259.80	0.00	0.00	0.00	-2212.99	46.99	1668.28	-3513.18	-65.38	1642.89	-3394.25	170.06	1621.26	-3427.44	44.16	1611.00	530.86	1227.84	72.62	1130.09	1242.16	78.98	505.46
0.07000	-3323.55	80.01	31.42	-3402.46	160.45	-18.59	-3339.98	4.74	5.85	-3454.30	41.08	58.37	-3709.82	-34.94	9.50	-3707.04	-12.57	21.41	-3339.87	269.99	-13.71	-3380.30	258.17	42.57	-3592.89	-24.31	1259.80	0.00	0.00	0.00	-2212.99	46.99	1668.28	-3513.18	-65.38	1642.89	-3400.81	169.73	1621.56	-3478.37	41.96	1614.36	531.11	1227.65	72.74	1129.50	1242.77	78.76	502.87
0.08000	-3323.55	80.01	31.42	-3402.46	160.45	-18.59	-3339.98	4.74	5.85	-3454.30	41.08	58.37	-3709.82	-34.94	9.50	-3707.04	-12.57	21.41	-3328.36	271.71	-11.85	-3431.43	258.86	33.94	-3592.89	-24.31	1259.80	0.00	0.00	0.00	-2212.99	46.99	1668.28	-3513.18	-65.38	1642.89	-3381.95	170.09	1621.52	-3470.34	41.75	1613.90	531.29	1227.99	72.84	1129.99	1242.11	78.90	502.86
0.09000	-3323.55	80.01	31.42	-3402.46	160.45	-18.59	-3339.98	4.74	5.85	-3454.30	41.08	58.37	-3709.82	-34.94	9.50	-3707.04	-12.57	21.41	-3330.69	270.16	-10.96	-3415.73	259.57	36.70	-3592.89	-24.31	1259.80	0.00	0.00	0.00	-2212.99	46.99	1668.28	-3513.18	-65.38	1642.89	-3369.81	170.69	1620.69	-3442.36	44.15	1612.56	531.61	1228.24	72.81	1130.63	1241.99	79.09	501.64
0.10000	-3323.55	80.01	31.42	-3402.46	160.45	-18.59	-3339.98	4.74	5.85	-3454.30	41.08	58.37	-3709.82	-34.94	9.50	-3707.04	-12.57	21.41	-3345.77	273.37	-14.39	-3393.42	259.73	41.12	-3592.89	-24.31	1259.80	0.00	0.00	0.00	-2212.99	46.99	1668.28	-3513.18	-65.38	1642.89	-3381.66	169.64	1621.00	-3414.37	44.43	1611.38	531.68	1228.21	72.83	1130.38	1242.29	78.94	504.83
0.11000	-3323.55	80.01	31.42	-3402.46	160.45	-18.59	-3339.98	4.74	5.85	-3454.30	41.08	58.37	-3709.82	-34.94	9.50	-3707.04	-12.57	21.41	-3327.01	272.63	-10.87	-3420.83	259.76	36.13	-3592.89	-24.31	1259.80	0.00	0.00	0.00	-2212.99	46.99	1668.28	-3513.18	-65.38	1642.89	-3394.96	169.42	1621.25	-3451.55	43.19	1612.98	531.01	1227.90	72.67	1130.48	1242.55	78.88	507.65
0.12000	-3323.55	80.01	31.42	-3402.46	160.45	-18.59	-3339.98	4.74	5.85	-3454.30	41.08	58.37	-3709.82	-34.94	9.50	-3707.04	-12.57	21.41	-3340.36	272.72	-12.92	-3423.31	260.12	36.77	-3592.89	-24.31	1259.80	0.00	0.00	0.00	-2212.99	46.99	1668.28	-3513.18	-65.38	1642.89	-3384.89	169.54	1621.10	-3424.28	43.67	1614.70	530.99	1227.41	72.86	1130.43	1242.67	78.89	506.22
0.13000	-3323.55	80.01	31.42	-3402.46	160.45	-18.59	-3339.98	4.74	5.85	-3454.30	41.08	58.37	-3709.82	-34.94	9.50	-3707.04	-12.57	21.41	-3330.92	273.73	-12.48	-3424.73	259.43	36.57	-3592.89	-24.31	1259.80	0.00	0.00	0.00	-2212.99	46.99	1668.28	-3513.18	-65.38	1642.89	-3367.12	168.70	1619.77	-3394.61	44.66	1611.86	531.36	1228.15	72.75	1130.20	1242.77	78.72	507.17
0.14000	-3323.55	80.01	31.42	-3402.46	160.45	-18.59	-3339.98	4.74	5.85	-3454.30	41.08	58.37	-3709.82	-34.94	9.50	-3707.04	-12.57	21.41	-3329.74	273.39	-10.34	-3421.21	261.46	37.79	-3592.89	-24.31	1259.80	0.00	0.00	0.00	-2212.99	46.99	1668.28	-3513.18	-65.38	1642.89	-3380.53	168.73	1621.36	-3436.49	45.07	1612.85	530.89	1228.10	72.53	1130.45	1242.60	78.92	505.33
0.15000	-3323.55	80.01	31.42	-3402.46	160.45	-18.59	-3339.98	4.74	5.85	-3454.30	41.08	58.37	-3709.82	-34.94	9.50	-3707.04	-12.57	21.41	-3329.87	272.79	-11.70	-3436.90	259.80	34.25	-3592.89	-24.31	1259.80	0.00	0.00	0.00	-2212.99	46.99	1668.28	-3513.18	-65.38	1642.89	-3394.88	168.58	1622.77	-3437.66	44.02	1612.37	531.53	1227.77	72.67	1130.44	1241.87	79.01	503.42
0.16000	-3323.55	80.01	31.42	-3402.46	160.45	-18.59	-3339.98	4.74	5.85	-3454.30	41.08	58.37	-3709.82	-34.94	9.50	-3707.04	-12.57	21.41	-3335.11	272.96	-11.97	-3416.19	258.26	37.08	-3592.89	-24.31	1259.80	0.00	0.00	0.00	-2212.99	46.99	1668.28	-3513.18	-65.38	1642.89	-3389.90	168.05	1621.77	-3421.17	45.87	1612.00	531.11	1227.42	72.74	1130.19	1242.28	78.78	504.36
0.17000	-3323.55	80.01	31.42	-3402.46	160.45	-18.59	-3339.98	4.74	5.85	-3454.30	41.08	58.37	-3709.82	-34.94	9.50	-3707.04	-12.57	21.41	-3318.95	272.65	-9.96	-3405.22	258.80	39.09	-3592.89	-24.31	1259.80	0.00	0.00	0.00	-2212.99	46.99	1668.28	-3513.18	-65.38	1642.89	-3384.72	168.57	1621.33	-3434.80	42.95	1612.87	531.31	1227.59	72.85	1130.08	1242.91	78.68	505.54
0.18000	-3323.55	80.01	31.42	-3402.46	160.45	-18.59	-3339.98	4.74	5.85	-3454.30	41.08	58.37	-3709.82	-34.94	9.50	-3707.04	-12.57	21.41	-3316.14	272.93	-9.25	-3406.02	259.66	40.16	-3592.89	-24.31	1259.80	0.00	0.00	0.00	-2212.99	46.99	1668.28	-3513.18	-65.38	1642.89	-3407.85	167.40	1621.60	-3415.88	42.32	1612.25	530.66	1228.37	72.52	1130.65	1242.56	79.05	505.60
0.19000	-3323.55	80.01	31.42	-3402.46	160.45	-18.59	-3339.98	4.74	5.85	-3454.30	41.08	58.37	-3709.82	-34.94	9.50	-3707.04	-12.57	21.41	-3338.29	272.19	-13.55	-3414.25	259.86	37.97	-3592.89	-24.31	1259.80	0.00	0.00	0.00	-2212.99	46.99	1668.28	-3513.18	-65.38	1642.89	-3396.73	167.95	1621.21	-3452.81	42.76	1614.12	531.67	1228.07	72.64	1130.10	1242.10	79.14	504.21
0.20000	-3323.55	80.01	31.42	-3402.46	160.45	-18.59	-3339.98	4.74	5.85	-3454.30	41.08	58.37	-3709.82	-34.94	9.50	-3707.04	-12.57	21.41	-3333.23	271.52	-12.95	-3449.25	259.97	33.16	-3592.89	-24.31	1259.80	0.00	0.00	0.00	-2212.99	46.99	1668.28	-3513.18	-65.38	1642.89	-3397.34	168.69	1621.53	-3428.82	43.11	1612.52	531.39	1227.96	72.82	1130.20	1242.12	78.93	505.74
0.21000	-3323.55	80.01	31.42	-3402.46	160.45	-18.59	-3339.98	4.74	5.85	-3454.30	41.08	58.37	-3709.82	-34.94	9.50	-3707.04	-12.57	21.41	-3340.96	272.99	-12.36	-3406.16	259.30	38.57	-3592.89	-24.31	1259.80	0.00	0.00	0.00	-2212.99	46.99	1668.28	-3513.18	-65.38	1642.89	-3376.28	168.84	1620.21	-3420.76	42.24	1612.79	530.97	1228.18	72.55	1130.61	1242.06	79.10	503.88
0.22000	-3323.55	80.01	31.42	-3402.46	160.45	-18.59	-3339.98	4.74	5.85	-3454.30	41.08	58.37	-3709.82	-34.94	9.50	-3707.04	-12.57	21.41	-3318.45	271.55	-9.60	-3442.67	259.50	33.04	-3592.89	-24.31	1259.80	0.00	0.00	0.00	-2212.99	46.99	1668.28	-3513.18	-65.38	1642.89	-3377.63	167.77	1620.40	-3413.19	44.22	1613.56	531.01	1228.25	72.45	1130.42	1242.72	78.77	504.15
0.23000	-3323.55	80.01	31.42	-3402.46	160.45	-18.59	-3339.98	4.74	5.85	-3454.30	41.08	58.37	-3709.82	-34.94	9.50	-3707.04	-12.57	21.41	-3333.45	273.52	-12.85	-3409.34	258.24	38.09	-3592.89	-24.31	1259.80	0.00	0.00	0.00	-2212.99	46.99	1668.28	-3513.18	-65.38	1642.89	-3383.21	166.76	1620.32	-3476.89	40.30	1614.00	531.42	1228.00	72.77	1129.60	1242.44	78.72	502.81
0.24000	-3323.55	80.01	31.42	-3402.46	160.45	-18.59	-3339.98	4.74	5.85	-3454.30	41.08	58.37	-3709.82	-34.94	9.50	-3707.04	-12.57	21.41	-3319.20	273.21	-9.67	-3405.80	259.28	39.67	-3592.89	-24.31	1259.80	0.00	0.00	0.00	-2212.99	46.99	1668.28	-3513.18	-65.38	1642.89	-3391.04	166.86	1621.32	-3438.80	42.25	1611.72	531.42	1228.01	72.76	1129.77	1242.30	78.92	501.89
0.25000	-3323.55	80.01	31.42	-3402.46	160.45	-18.59	-3339.98	4.74	5.85	-3454.30	41.08	58.37	-3709.82	-34.94	9.50	-3707.04	-12.57	21.41	-3322.19	272.10	-10.00	-3385.05	257.76	41.38	-3592.89	-24.31	1259.80	0.00	0.00	0.00	-2212.99	46.99	1668.28	-3513.18	-65.38	1642.89	-3372.89	167.54	1620.10	-3453.81	41.37	1612.06	531.75	1227.93	72.84	1129.92	1242.13	78.87	504.65
0.26000	-3323.55	80.01	31.42	-3402.46	160.45	-18.59	-3339.98	4.74	5.85	-3454.30	41.08	58.37	-3709.82	-34.94	9.50	-3707.04	-12.57	21.41	-3307.95	272.87	-7.44	-3429.52	258.55	33.44	-3592.89	-24.31	1259.80	0.00	0.00	0.00	-2212.99	46.99	1668.28	-3513.18	-65.38	1642.89	-3388.52	167.44	1621.72	-3419.06	42.10	1613.03	530.83	1228.27	72.44	1129.92	1242.11	78.93	507.83
0.27000	-3323.55	80.01	31.42	-3402.46	160.45	-18.59	-3339.98	4.74	5.85	-3454.30	41.08	58.37	-3709.82	-34.94	9.50	-3707.04	-12.57	21.41	-3364.86	272.44	-16.76	-3413.69	259.23	36.35	-3592.89	-24.31	1259.80	0.00	0.00	0.00	-2212.99	46.99	1668.28	-3513.18	-65.38	1642.89	-3372.18	167.67	1621.03	-3401.01	45.27	1611.88	531.08	1228.23	72.57	1130.01	1241.92	79.00	506.35
0.28000	-3323.55	80.01	31.42	-3402.46	160.45	-18.59	-3339.98	4.74	5.85	-3454.30	41.08	58.37	-3709.82	-34.94	9.50	-3707.04	-12.57	21.41	-3335.54	273.23	-12.69	-3399.76	257.03	39.61	-3592.89	-24.31	1259.80	0.00	0.00	0.00	-2212.99	46.99	1668.28	-3513.18	-65.38	1642.89	-3389.24	167.55	1621.08	-3419.70	42.95	1611.87	531.29	1228.22	72.48	1130.22	1242.30	78.94	506.61
0.29000	-3323.55	80.01	31.42	-3402.46	160.45	-18.59	-3339.98	4.74	5.85	-3454.30	41.08	58.37	-3709.82	-34.94	9.50	-3707.04	-12.57	21.41	-3328.38	273.44	-11.27	-3456.36	258.68	29.65	-3592.89	-24.31	1259.80	0.00	0.00	0.00	-2212.99	46.99	1668.28	-3513.18	-65.38	1642.89	-3385.06	166.76	1620.87	-3438.62	42.74	1613.54	530.27	1228.45	72.18	1130.05	1242.70	78.72	504.30
0.30000	-3323.55	80.01	31.42	-3402.46	160.45	-18.59	-3339.98	4.74	5.85	-3454.30	41.08	58.37	-3709.82	-34.94	9.50	-3707.04	-12.57	21.41	-3323.99	273.06	-11.40	-3427.64	258.18	36.65	-3592.89	-24.31	1259.80	0.00	0.00	0.00	-2212.99	46.99	1668.28	-3513.18	-65.38	1642.89	-3373.95	167.23	1620.24	-3433.73	39.60	1612.77	530.88	1227.94	72.58	1130.57	1242.54	78.96	505.38
0.31000	-3323.55	80.01	31.42	-3402.46	160.45	-18.59	-3339.98	4.74	5.85	-3454.30	41.08	58.37	-3709.82	-34.94	9.50	-3707.04	-12.57	21.41	-3337.62	271.84	-12.76	-3440.88	257.35	32.65	-3592.89	-24.31	1259.80	0.00	0.00	0.00	-2212.99	46.99	1668.28	-3513.18	-65.38	1642.89	-3366.25	167.71	1620.16	-3424.23	41.45	1612.29	531.50	1227.48	72.96	1130.23	1242.21	78.87	503.58
0.32000	-3323.55	80.01	31.42	-3402.46	160.45	-18.59	-3339.98	4.74	5.85	-3454.30	41.08	58.37	-3709.82	-34.94	9.50	-3707.04	-12.57	21.41	-3333.42	272.55	-12.23	-3414.00	261.88	37.49	-3592.89	-24.31	1259.80	0.00	0.00	0.00	-2212.99	46.99	1668.28	-3513.18	-65.38	1642.89	-3369.59	167.73	1620.13	-3408.43	41.23	1610.92	531.02	1228.16	72.64	1130.39	1242.42	78.87	506.86
0.33000	-3323.55	80.01	31.42	-3402.46	160.45	-18.59	-3339.98	4.74	5.85	-3454.30	41.08	58.37	-3709.82	-34.94	9.50	-3707.04	-12.57	21.41	-3318.35	272.05	-10.38	-3423.89	261.06	36.59	-3592.89	-24.31	1259.80	0.00	0.00	0.00	-2212.99	46.99	1668.28	-3513.18	-65.38	1642.89	-3384.63	166.82	1620.78	-3481.99	38.36	1614.13	531.37	1228.62	72.54	1130.78	1242.54	79.02	505.53
0.34000	-3323.55	80.01	31.42	-3402.46	160.45	-18.59	-3339.98	4.74	5.85	-3454.30	41.08	58.37	-3709.82	-34.94	9.50	-3707.04	-12.57	21.41	-3336.50	272.63	-12.77	-3419.65	259.59	35.59	-3592.89	-24.31	1259.80	0.00	0.00	0.00	-2212.99	46.99	1668.28	-3513.18	-65.38	1642.89	-3411.68	167.16	1621.53	-3459.62	41.26	1612.72	531.03	1228.28	72.56	1130.32	1242.45	78.99	504.91
0.35000	-3323.55	80.01	31.42	-3402.46	160.45	-18.59	-3339.98	4.74	5.85	-3454.30	41.08	58.37	-3709.82	-34.94	9.50	-3707.04	-12.57	21.41	-3328.01	272.35	-11.22	-3434.00	258.37	33.40	-3592.89	-24.31	1259.80	0.00	0.00	0.00	-2212.99	46.99	1668.28	-3513.18	-65.38	1642.89	-3384.95	165.95	1621.22	-3443.70	43.24	1611.67	530.87	1227.73	72.67	1130.35	1242.30	78.97	505.83
0.36000	-3323.55	80.01	31.42	-3402.46	160.45	-18.59	-3339.98	4.74	5.85	-3454.30	41.08	58.37	-3709.82	-34.94	9.50	-3707.04	-12.57	21.41	-3313.93	273.84	-8.84	-3402.54	258.10	37.72	-3592.89	-24.31	1259.80	0.00	0.00	0.00	-2212.99	46.99	1668.28	-3513.18	-65.38	1642.89	-3391.52	165.83	1621.88	-3449.68	40.43	1612.44	531.37	1227.91	72.76	1130.18	1242.51	78.74	504.77
0.37000	-3323.55	80.01	31.42	-3402.46	160.45	-18.59	-3339.98	4.74	5.85	-3454.30	41.08	58.37	-3709.82	-34.94	9.50	-3707.04	-12.57	21.41	-3338.79	272.53	-13.47	-3408.93	260.05	38.81	-3592.89	-24.31	1259.80	0.00	0.00	0.00	-2212.99	46.99	1668.28	-3513.18	-65.38	1642.89	-3382.54	167.12	1620.89	-3461.16	43.25	1615.46	531.63	1228.02	72.85	1129.63	1242.49	78.71	504.43
0.38000	-3323.55	80.01	31.42	-3402.46	160.45	-18.59	-3339.98	4.74	5.85	-3454.30	41.08	58.37	-3709.82	-34.94	9.50	-3707.04	-12.57	21.41	-3338.78	272.68	-13.03	-3399.55	260.92	39.82	-3592.89	-24.31	1259.80	0.00	0.00	0.00	-2212.99	46.99	1668.28	-3513.18	-65.38	1642.89	-3381.97	165.97	1621.09	-3439.59	41.31	1613.55	531.69	1227.84	72.84	1130.14	1242.19	78.78	503.92
0.39000	-3323.55	80.01	31.42	-3402.46	160.45	-18.59	-3339.98	4.74	5.85	-3454.30	41.08	58.37	-3709.82	-34.94	9.50	-3707.04	-12.57	21.41	-3364.69	271.71	-17.20	-3374.06	258.85	43.89	-3592.89	-24.31	1259.80	0.00	0.00	0.00	-2212.99	46.99	1668.28	-3513.18	-65.38	1642.89	-3367.08	165.12	1619.82	-3412.10	39.80	1612.24	530.64	1228.14	72.58	1130.33	1242.07	79.00	502.58
0.40000	-3323.55	80.01	31.42	-3402.46	160.45	-18.59	-3339.98	4.74	5.85	-3454.30	41.08	58.37	-3709.82	-34.94	9.50	-3707.04	-12.57	21.41	-3348.42	272.01	-15.22	-3416.37	258.69	38.78	-3592.89	-24.31	1259.80	0.00	0.00	0.00	-2212.99	46.99	1668.28	-3513.18	-65.38	1642.89	-3372.22	165.98	1620.26	-3467.92	39.85	1614.49	530.58	1228.18	72.54	1130.25	1242.56	78.84	502.89
0.41000	-3323.55	80.01	31.42	-3402.46	160.45	-18.59	-3339.98	4.74	5.85	-3454.30	41.08	58.37	-3709.82	-34.94	9.50	-3707.04	-12.57	21.41	-3337.77	273.94	-12.70	-3408.32	260.41	38.74	-3592.89	-24.31	1259.80	0.00	0.00	0.00	-2212.99	46.99	1668.28	-3513.18	-65.38	1642.89	-3372.74	168.17	1620.68	-3476.90	39.66	1614.38	530.76	1228.36	72.47	1129.95	1242.38	78.86	507.32
0.42000	-3323.55	80.01	31.42	-3402.46	160.45	-18.59	-3339.98	4.74	5.85	-3454.30	41.08	58.37	-3709.82	-34.94	9.50	-3707.04	-12.57	21.41	-3348.16	273.26	-13.97	-3375.44	260.66	44.27	-3592.89	-24.31	1259.80	0.00	0.00	0.00	-2212.99	46.99	1668.28	-3513.18	-65.38	1642.89	-3373.04	167.24	1620.60	-3453.74	42.21	1612.35	530.82	1228.19	72.48	1130.64	1242.26	79.01	505.94
0.43000	-3323.55	80.01	31.42	-3402.46	160.45	-18.59	-3339.98	4.74	5.85	-3454.30	41.08	58.37	-3709.82	-34.94	9.50	-3707.04	-12.57	21.41	-3325.63	272.64	-11.13	-3415.22	259.11	37.99	-3592.89	-24.31	1259.80	0.00	0.00	0.00	-2212.99	46.99	1668.28	-3513.18	-65.38	1642.89	-3384.34	165.91	1620.40	-3441.58	41.19	1613.61	530.83	1228.53	72.40	1130.58	1242.02	79.11	503.01
0.44000	-3323.55	80.01	31.42	-3402.46	160.45	-18.59	-3339.98	4.74	5.85	-3454.30	41.08	58.37	-3709.82	-34.94	9.50	-3707.04	-12.57	21.41	-3352.04	273.60	-14.99	-3416.80	259.48	36.23	-3592.89	-24.31	1259.80	0.00	0.00	0.00	-2212.99	46.99	1668.28	-3513.18	-65.38	1642.89	-3396.13	166.12	1621.65	-3419.99	41.90	1612.38	531.01	1227.99	72.64	1130.51	1241.76	79.25	503.00
0.45000	-3323.55	80.01	31.42	-3402.46	160.45	-18.59	-3339.98	4.74	5.85	-3454.30	41.08	58.37	-3709.82	-34.94	9.50	-3707.04	-12.57	21.41	-3340.49	273.11	-13.59	-3413.14	259.42	37.88	-3592.89	-24.31	1259.80	0.00	0.00	0.00	-2212.99	46.99	1668.28	-3513.18	-65.38	1642.89	-3398.98	165.79	1622.05	-3417.92	41.79	1611.98	530.90	1228.40	72.41	1130.24	1241.82	79.03	502.05
0.46000	-3323.55	80.01	31.42	-3402.46	160.45	-18.59	-3339.98	4.74	5.85	-3454.30	41.08	58.37	-3709.82	-34.94	9.50	-3707.04	-12.57	21.41	-3354.93	271.67	-15.85	-3374.70	259.48	44.30	-3592.89	-24.31	1259.80	0.00	0.00	0.00	-2212.99	46.99	1668.28	-3513.18	-65.38	1642.89	-3393.36	165.58	1621.49	-3441.63	41.64	1613.17	531.86	1227.95	72.84	1129.94	1241.79	79.09	503.94
0.47000	-3323.55	80.01	31.42	-3402.46	160.45	-18.59	-3339.98	4.74	5.85	-3454.30	41.08	58.37	-3709.82	-34.94	9.50	-3707.04	-12.57	21.41	-3330.35	273.09	-12.17	-3421.90	259.49	36.12	-3592.89	-24.31	1259.80	0.00	0.00	0.00	-2212.99	46.99	1668.28	-3513.18	-65.38	1642.89	-3396.14	166.12	1621.87	-3407.62	43.56	1611.50	531.78	1227.64	72.87	1130.73	1242.07	79.31	506.31
0.48000	-3323.55	80.01	31.42	-3402.46	160.45	-18.59	-3339.98	4.74	5.85	-3454.30	41.08	58.37	-3709.82	-34.94	9.50	-3707.04	-12.57	21.41	-3315.35	272.89	-8.96	-3420.13	258.58	36.92	-3592.89	-24.31	1259.80	0.00	0.00	0.00	-2212.99	46.99	1668.28	-3513.18	-65.38	1642.89	-3387.93	165.69	1621.48	-3442.50	41.09	1614.02	531.39	1227.70	72.72	1130.77	1242.33	79.07	504.96
0.49000	-3323.55	80.01	31.42	-3402.46	160.45	-18.59	-3339.98	4.74	5.85	-3454.30	41.08	58.37	-3709.82	-34.94	9.50	-3707.04	-12.57	21.41	-3331.42	272.52	-12.28	-3421.40	260.57	36.82	-3592.89	-24.31	1259.80	0.00	0.00	0.00	-2212.99	46.99	1668.28	-3513.18	-65.38	1642.89	-3396.86	164.96	1622.71	-3427.55	39.88	1612.94	531.26	1227.97	72.73	1130.32	1242.58	79.01	503.55
0.50000	-3323.55	80.01	31.42	-3402.46	160.45	-18.59	-3339.98	4.74	5.85	-3454.30	41.08	58.37	-3709.82	-34.94	9.50	-3707.04	-12.57	21.41	-3331.15	272.22	-11.46	-3400.80	257.98	39.72	-3592.89	-24.31	1259.80	0.00	0.00	0.00	-2212.99	46.99	1668.28	-3513.18	-65.38	1642.89	-3405.26	163.74	1622.56	-3417.29	41.43	1611.73	531.39	1228.24	72.64	1129.97	1242.39	78.95	503.98
0.51000	-3323.55	80.01	31.42	-3402.46	160.45	-18.59	-3339.98	4.74	5.85	-3454.30	41.08	58.37	-3709.82	-34.94	9.50	-3707.04	-12.57	21.41	-3327.53	272.00	-11.57	-3414.36	257.15	37.82	-3592.89	-24.31	1259.80	0.00	0.00	0.00	-2212.99	46.99	1668.28	-3513.18	-65.38	1642.89	-3385.07	165.44	1621.74	-3416.22	39.46	1611.70	531.30	1227.80	72.74	1130.18	1242.65	78.83	505.37
0.52000	-3323.55	80.01	31.42	-3402.46	160.45	-18.59	-3339.98	4.74	5.85	-3454.30	41.08	58.37	-3709.82	-34.94	9.50	-3707.04	-12.57	21.41	-3345.22	271.01	-13.22	-3421.75	262.03	37.23	-3592.89	-24.31	1259.80	0.00	0.00	0.00	-2212.99	46.99	1668.28	-3513.18	-65.38	1642.89	-3404.78	165.47	1621.73	-3427.58	40.44	1612.90	530.98	1228.01	72.61	1129.95	1242.65	78.82	504.79
0.53000	-3323.55	80.01	31.42	-3402.46	160.45	-18.59	-3339.98	4.74	5.85	-3454.30	41.08	58.37	-3709.82	-34.94	9.50	-3707.04	-12.57	21.41	-3344.88	271.97	-13.11	-3405.30	259.83	39.60	-3592.89	-24.31	1259.80	0.00	0.00	0.00	-2212.99	46.99	1668.28	-3513.18	-65.38	1642.89	-3389.91	165.09	1622.06	-3444.11	40.63	1613.47	531.75	1227.97	72.78	1129.43	1242.46	78.92	504.40
0.54000	-3323.55	80.01	31.42	-3402.46	160.45	-18.59	-3339.98	4.74	5.85	-3454.30	41.08	58.37	-3709.82	-34.94	9.50	-3707.04	-12.57	21.41	-3305.99	272.29	-7.77	-3423.25	258.47	38.21	-3592.89	-24.31	1259.80	0.00	0.00	0.00	-2212.99	46.99	1668.28	-3513.18	-65.38	1642.89	-3395.26	166.99	1621.47	-3411.47	39.06	1612.02	531.32	1228.22	72.58	1129.94	1242.47	78.98	503.89
0.55000	-3323.55	80.01	31.42	-3402.46	160.45	-18.59	-3339.98	4.74	5.85	-3454.30	41.08	58.37	-3709.82	-34.94	9.50	-3707.04	-12.57	21.41	-3337.08	271.41	-13.34	-3401.95	257.74	39.44	-3592.89	-24.31	1259.80	0.00	0.00	0.00	-2212.99	46.99	1668.28	-3513.18	-65.38	1642.89	-3379.64	166.25	1621.42	-3435.58	38.81	1612.50	530.67	1227.29	72.74	1129.91	1242.10	79.07	504.11
0.56000	-3323.55	80.01	31.42	-3402.46	160.45	-18.59	-3339.98	4.74	5.85	-3454.30	41.08	58.37	-3709.82	-34.94	9.50	-3707.04	-12.57	21.41	-3367.46	273.11	-17.39	-3424.50	258.60	35.71	-3592.89	-24.31	1259.80	0.00	0.00	0.00	-2212.99	46.99	1668.28	-3513.18	-65.38	1642.89	-3395.78	164.99	1621.95	-3421.64	41.05	1613.31	531.08	1227.64	72.74	1129.72	1242.20	79.08	504.78
0.57000	-3323.55	80.01	31.42	-3402.46	160.45	-18.59	-3339.98	4.74	5.85	-3454.30	41.08	58.37	-3709.82	-34.94	9.50	-3707.04	-12.57	21.41	-3342.86	273.42	-13.53	-3394.73	257.97	40.22	-3592.89	-24.31	1259.80	0.00	0.00	0.00	-2212.99	46.99	1668.28	-3513.18	-65.38	1642.89	-3393.15	165.89	1621.93	-3389.70	40.58	1610.98	531.27	1227.67	72.87	1129.85	1242.51	78.90	507.07
0.58000	-3323.55	80.01	31.42	-3402.46	160.45	-18.59	-3339.98	4.74	5.85	-3454.30	41.08	58.37	-3709.82	-34.94	9.50	-3707.04	-12.57	21.41	-3330.38	274.61	-10.12	-3420.26	256.35	36.19	-3592.89	-24.31	1259.80	0.00	0.00	0.00	-2212.99	46.99	1668.28	-3513.18	-65.38	1642.89	-3376.57	165.43	1621.33	-3436.47	38.27	1614.12	531.30	1227.38	72.80	1130.02	1243.17	78.67	506.11
0.59000	-3323.55	80.01	31.42	-3402.46	160.45	-18.59	-3339.98	4.74	5.85	-3454.30	41.08	58.37	-3709.82	-34.94	9.50	-3707.04	-12.57	21.41	-3338.86	272.70	-12.44	-3408.86	259.75	37.51	-3592.89	-24.31	1259.80	0.00	0.00	0.00	-2212.99	46.99	1668.28	-3513.18	-65.38	1642.89	-3397.80	164.99	1622.24	-3487.39	38.52	1615.34	532.09	1227.93	72.83	1130.45	1242.08	79.07	504.02
0.60000	-3323.55	80.01	31.42	-3402.46	160.45	-18.59	-3339.98	4.74	5.85	-3454.30	41.08	58.37	-3709.82	-34.94	9.50	-3707.04	-12.57	21.41	-3372.22	272.29	-18.45	-3365.46	261.29	45.12	-3592.89	-24.31	1259.80	0.00	0.00	0.00	-2212.99	46.99	1668.28	-3513.18	-65.38	1642.89	-3383.26	166.31	1621.23	-3441.86	41.58	1612.66	530.93	1228.07	72.59	1130.05	1242.12	79.07	504.39
0.61000	-3323.55	80.01	31.42	-3402.46	160.45	-18.59	-3339.98	4.74	5.85	-3454.30	41.08	58.37	-3709.82	-34.94	9.50	-3707.04	-12.57	21.41	-3334.79	273.15	-12.96	-3395.10	259.20	41.60	-3592.89	-24.31	1259.80	0.00	0.00	0.00	-2212.99	46.99	1668.28	-3513.18	-65.38	1642.89	-3397.44	166.36	1621.04	-3415.49	41.02	1609.99	531.01	1227.83	72.68	1130.61	1242.61	79.09	503.92
0.62000	-3323.55	80.01	31.42	-3402.46	160.45	-18.59	-3339.98	4.74	5.85	-3454.30	41.08	58.37	-3709.82	-34.94	9.50	-3707.04	-12.57	21.41	-3355.79	271.98	-15.88	-3397.27	261.06	40.06	-3592.89	-24.31	1259.80	0.00	0.00	0.00	-2212.99	46.99	1668.28	-3513.18	-65.38	1642.89	-3389.69	165.74	1620.50	-3397.64	42.90	1610.08	531.00	1227.73	72.73	1130.07	1242.71	78.98	503.04
0.63000	-3323.55	80.01	31.42	-3402.46	160.45	-18.59	-3339.98	4.74	5.85	-3454.30	41.08	58.37	-3709.82	-34.94	9.50	-3707.04	-12.57	21.41	-3326.91	272.75	-10.22	-3384.65	258.14	42.62	-3592.89	-24.31	1259.80	0.00	0.00	0.00	-2212.99	46.99	1668.28	-3513.18	-65.38	1642.89	-3399.22	166.94	1621.72	-3441.84	39.74	1611.41	531.31	1228.38	72.75	1130.28	1241.94	79.03	503.63
0.64000	-3323.55	80.01	31.42	-3402.46	160.45	-18.59	-3339.98	4.74	5.85	-3454.30	41.08	58.37	-3709.82	-34.94	9.50	-3707.04	-12.57	21.41	-3305.06	273.30	-7.15	-3446.91	260.12	33.09	-3592.89	-24.31	1259.80	0.00	0.00	0.00	-2212.99	46.99	1668.28	-3513.18	-65.38	1642.89	-3397.60	165.69	1621.36	-3428.01	37.93	1612.23	531.69	1228.07	72.81	1130.10	1242.54	78.83	503.40
0.65000	-3323.55	80.01	31.42	-3402.46	160.45	-18.59	-3339.98	4.74	5.85	-3454.30	41.08	58.37	-3709.82	-34.94	9.50	-3707.04	-12.57	21.41	-3351.80	274.07	-14.56	-3430.75	260.13	35.49	-3592.89	-24.31	1259.80	0.00	0.00	0.00	-2212.99	46.99	1668.28	-3513.18	-65.38	1642.89	-3389.02	165.33	1621.89	-3434.42	42.11	1612.59	531.80	1227.84	72.87	1130.23	1242.59	78.97	506.98
0.66000	-3323.55	80.01	31.42	-3402.46	160.45	-18.59	-3339.98	4.74	5.85	-3454.30	41.08	58.37	-3709.82	-34.94	9.50	-3707.04	-12.57	21.41	-3333.07	272.46	-12.74	-3400.54	259.54	38.60	-3592.89	-24.31	1259.80	0.00	0.00	0.00	-2212.99	46.99	1668.28	-3513.18	-65.38	1642.89	-3359.66	165.47	1620.23	-3430.92	41.06	1612.03	530.95	1227.81	72.61	1130.55	1241.87	79.16	506.03
0.67000	-3323.55	80.01	31.42	-3402.46	160.45	-18.59	-3339.98	4.74	5.85	-3454.30	41.08	58.37	-3709.82	-34.94	9.50	-3707.04	-12.57	21.41	-3337.64	273.88	-12.73	-3383.52	260.32	41.34	-3592.89	-24.31	1259.80	0.00	0.00	0.00	-2212.99	46.99	1668.28	-3513.18	-65.38	1642.89	-3395.23	165.78	1621.61	-3397.41	41.88	1610.12	531.05	1228.14	72.56	1130.52	1241.66	79.27	504.44
0.68000	-3323.55	80.01	31.42	-3402.46	160.45	-18.59	-3339.98	4.74	5.85	-3454.30	41.08	58.37	-3709.82	-34.94	9.50	-3707.04	-12.57	21.41	-3337.70	272.19	-13.50	-3441.21	259.87	32.23	-3592.89	-24.31	1259.80	0.00	0.00	0.00	-2212.99	46.99	1668.28	-3513.18	-65.38	1642.89	-3399.40	165.40	1622.03	-3422.21	37.61	1610.44	531.64	1228.32	72.71	1130.33	1242.06	79.05	504.61
0.69000	-3323.55	80.01	31.42	-3402.46	160.45	-18.59	-3339.98	4.74	5.85	-3454.30	41.08	58.37	-3709.82	-34.94	9.50	-3707.04	-12.57	21.41	-3352.05	273.68	-15.04	-3418.98	259.97	37.64	-3592.89	-24.31	1259.80	0.00	0.00	0.00	-2212.99	46.99	1668.28	-3513.18	-65.38	1642.89	-3413.71	165.84	1621.50	-3427.00	41.41	1611.37	531.31	1227.98	72.79	1129.82	1241.94	79.01	506.17
0.70000	-3323.55	80.01	31.42	-3402.46	160.45	-18.59	-3339.98	4.74	5.85	-3454.30	41.08	58.37	-3709.82	-34.94	9.50	-3707.04	-12.57	21.41	-3336.13	274.14	-11.67	-3400.51	260.22	41.71	-3592.89	-24.31	1259.80	0.00	0.00	0.00	-2212.99	46.99	1668.28	-3513.18	-65.38	1642.89	-3387.72	167.01	1621.71	-3406.44	41.12	1612.04	531.47	1228.53	72.56	1129.39	1241.77	78.98	503.74
0.71000	-3323.55	80.01	31.42	-3402.46	160.45	-18.59	-3339.98	4.74	5.85	-3454.30	41.08	58.37	-3709.82	-34.94	9.50	-3707.04	-12.57	21.41	-3335.60	273.62	-12.08	-3436.05	259.22	36.98	-3592.89	-24.31	1259.80	0.00	0.00	0.00	-2212.99	46.99	1668.28	-3513.18	-65.38	1642.89	-3372.18	166.32	1620.47	-3427.25	40.43	1612.30	531.28	1228.15	72.61	1129.86	1242.30	78.94	503.57
0.72000	-3323.55	80.01	31.42	-3402.46	160.45	-18.59	-3339.98	4.74	5.85	-3454.30	41.08	58.37	-3709.82	-34.94	9.50	-3707.04	-12.57	21.41	-3325.52	272.65	-10.03	-3407.03	258.62	39.28	-3592.89	-24.31	1259.80	0.00	0.00	0.00	-2212.99	46.99	1668.28	-3513.18	-65.38	1642.89	-3367.42	165.08	1620.53	-3460.39	39.07	1613.57	531.09	1227.87	72.65	1130.08	1242.33	78.91	505.02
0.73000	-3323.55	80.01	31.42	-3402.46	160.45	-18.59	-3339.98	4.74	5.85	-3454.30	41.08	58.37	-3709.82	-34.94	9.50	-3707.04	-12.57	21.41	-3347.64	271.99	-14.37	-3451.34	258.29	30.81	-3592.89	-24.31	1259.80	0.00	0.00	0.00	-2212.99	46.99	1668.28	-3513.18	-65.38	1642.89	-3389.48	164.71	1621.26	-3434.90	38.50	1612.58	531.47	1227.92	72.77	1129.66	1242.08	78.88	505.77
0.74000	-3323.55	80.01	31.42	-3402.46	160.45	-18.59	-3339.98	4.74	5.85	-3454.30	41.08	58.37	-3709.82	-34.94	9.50	-3707.04	-12.57	21.41	-3336.49	273.10	-12.23	-3408.79	259.38	39.21	-3592.89	-24.31	1259.80	0.00	0.00	0.00	-2212.99	46.99	1668.28	-3513.18	-65.38	1642.89	-3378.66	165.76	1621.14	-3462.71	39.31	1614.50	530.83	1227.89	72.66	1130.21	1242.12	78.95	504.86
0.75000	-3323.55	80.01	31.42	-3402.46	160.45	-18.59	-3339.98	4.74	5.85	-3454.30	41.08	58.37	-3709.82	-34.94	9.50	-3707.04	-12.57	21.41	-3337.10	271.49	-12.60	-3414.22	260.32	37.24	-3592.89	-24.31	1259.80	0.00	0.00	0.00	-2212.99	46.99	1668.28	-3513.18	-65.38	1642.89	-3395.89	164.48	1622.31	-3455.95	38.47	1613.86	531.15	1228.26	72.74	1130.34	1242.67	78.89	504.01
0.76000	-3323.55	80.01	31.42	-3402.46	160.45	-18.59	-3339.98	4.74	5.85	-3454.30	41.08	58.37	-3709.82	-34.94	9.50	-3707.04	-12.57	21.41	-3335.58	273.08	-12.20	-3428.18	259.06	37.16	-3592.89	-24.31	1259.80	0.00	0.00	0.00	-2212.99	46.99	1668.28	-3513.18	-65.38	1642.89	-3409.17	165.40	1621.55	-3416.91	41.57	1610.58	531.06	1227.73	72.72	1129.75	1242.42	78.79	507.54
0.77000	-3323.55	80.01	31.42	-3402.46	160.45	-18.59	-3339.98	4.74	5.85	-3454.30	41.08	58.37	-3709.82	-34.94	9.50	-3707.04	-12.57	21.41	-3337.96	273.49	-12.82	-3423.81	259.55	35.96	-3592.89	-24.31	1259.80	0.00	0.00	0.00	-2212.99	46.99	1668.28	-3513.18	-65.38	1642.89	-3380.37	165.60	1620.87	-3402.33	41.61	1609.34	530.81	1227.68	72.76	1129.87	1241.75	79.08	507.18
0.78000	-3323.55	80.01	31.42	-3402.46	160.45	-18.59	-3339.98	4.74	5.85	-3454.30	41.08	58.37	-3709.82	-34.94	9.50	-3707.04	-12.57	21.41	-3326.07	272.30	-10.62	-3410.28	258.51	36.69	-3592.89	-24.31	1259.80	0.00	0.00	0.00	-2212.99	46.99	1668.28	-3513.18	-65.38	1642.89	-3405.27	166.18	1621.25	-3411.76	39.43	1610.98	530.92	1228.35	72.60	1129.73	1242.23	78.94	505.37
0.79000	-3323.55	80.01	31.42	-3402.46	160.45	-18.59	-3339.98	4.74	5.85	-3454.30	41.08	58.37	-3709.82	-34.94	9.50	-3707.04	-12.57	21.41	-3318.77	273.04	-9.94	-3417.13	262.26	37.85	-3592.89	-24.31	1259.80	0.00	0.00	0.00	-2212.99	46.99	1668.28	-3513.18	-65.38	1642.89	-3432.98	165.12	1622.16	-3449.95	39.70	1613.82	530.81	1228.19	72.56	1130.11	1242.42	78.86	505.11
0.80000	-3323.55	80.01	31.42	-3402.46	160.45	-18.59	-3339.98	4.74	5.85	-3454.30	41.08	58.37	-3709.82	-34.94	9.50	-3707.04	-12.57	21.41	-3335.16	273.40	-11.59	-3420.70	260.47	36.63	-3592.89	-24.31	1259.80	0.00	0.00	0.00	-2212.99	46.99	1668.28	-3513.18	-65.38	1642.89	-3419.48	165.59	1622.30	-3416.06	39.92	1612.49	531.46	1228.26	72.72	1130.31	1242.00	79.10	502.88
0.81000	-3323.55	80.01	31.42	-3402.46	160.45	-18.59	-3339.98	4.74	5.85	-3454.30	41.08	58.37	-3709.82	-34.94	9.50	-3707.04	-12.57	21.41	-3355.39	273.46	-15.12	-3398.72	260.95	39.98	-3592.89	-24.31	1259.80	0.00	0.00	0.00	-2212.99	46.99	1668.28	-3513.18	-65.38	1642.89	-3390.76	165.86	1621.57	-3418.05	38.28	1610.97	531.22	1227.73	72.80	1130.88	1241.92	79.19	503.58
0.82000	-3323.55	80.01	31.42	-3402.46	160.45	-18.59	-3339.98	4.74	5.85	-3454.30	41.08	58.37	-3709.82	-34.94	9.50	-3707.04	-12.57	21.41	-3317.50	272.84	-10.25	-3367.65	262.13	44.13	-3592.89	-24.31	1259.80	0.00	0.00	0.00	-2212.99	46.99	1668.28	-3513.18	-65.38	1642.89	-3395.91	166.00	1621.92	-3447.01	41.17	1611.93	530.10	1228.27	72.38	1130.21	1242.00	79.10	502.68
0.83000	-3323.55	80.01	31.42	-3402.46	160.45	-18.59	-3339.98	4.74	5.85	-3454.30	41.08	58.37	-3709.82	-34.94	9.50	-3707.04	-12.57	21.41	-3318.32	271.58	-10.49	-3392.09	258.52	40.09	-3592.89	-24.31	1259.80	0.00	0.00	0.00	-2212.99	46.99	1668.28	-3513.18	-65.38	1642.89	-3402.59	165.75	1622.18	-3434.52	41.21	1612.33	530.43	1227.93	72.45	1130.01	1242.48	78.90	502.74
0.84000	-3323.55	80.01	31.42	-3402.46	160.45	-18.59	-3339.98	4.74	5.85	-3454.30	41.08	58.37	-3709.82	-34.94	9.50	-3707.04	-12.57	21.41	-3325.61	271.26	-11.25	-3425.32	258.28	36.29	-3592.89	-24.31	1259.80	0.00	0.00	0.00	-2212.99	46.99	1668.28	-3513.18	-65.38	1642.89	-3405.24	165.60	1622.46	-3400.23	43.20	1611.60	531.32	1228.29	72.57	1130.37	1242.13	79.07	505.24
0.85000	-3323.55	80.01	31.42	-3402.46	160.45	-18.59	-3339.98	4.74	5.85	-3454.30	41.08	58.37	-3709.82	-34.94	9.50	-3707.04	-12.57	21.41	-3321.94	272.68	-10.71	-3409.72	260.16	38.37	-3592.89	-24.31	1259.80	0.00	0.00	0.00	-2212.99	46.99	1668.28	-3513.18	-65.38	1642.89	-3395.92	166.05	1621.98	-3394.19	42.63	1609.53	530.71	1228.21	72.49	1130.34	1242.23	79.03	503.64
0.86000	-3323.55	80.01	31.42	-3402.46	160.45	-18.59	-3339.98	4.74	5.85	-3454.30	41.08	58.37	-3709.82	-34.94	9.50	-3707.04	-12.57	21.41	-3330.27	273.55	-12.50	-3423.23	259.52	36.43	-3592.89	-24.31	1259.80	0.00	0.00	0.00	-2212.99	46.99	1668.28	-3513.18	-65.38	1642.89	-3416.35	165.20	1622.57	-3404.58	39.36	1611.44	530.50	1228.29	72.39	1129.70	1242.58	78.77	504.80
0.87000	-3323.55	80.01	31.42	-3402.46	160.45	-18.59	-3339.98	4.74	5.85	-3454.30	41.08	58.37	-3709.82	-34.94	9.50	-3707.04	-12.57	21.41	-3328.48	272.49	-11.39	-3367.04	261.35	46.50	-3592.89	-24.31	1259.80	0.00	0.00	0.00	-2212.99	46.99	1668.28	-3513.18	-65.38	1642.89	-3386.24	166.04	1622.38	-3431.56	40.04	1612.56	530.37	1228.11	72.38	1130.10	1241.95	79.15	505.19
0.88000	-3323.55	80.01	31.42	-3402.46	160.45	-18.59	-3339.98	4.74	5.85	-3454.30	41.08	58.37	-3709.82	-34.94	9.50	-3707.04	-12.57	21.41	-3300.31	271.45	-7.56	-3377.43	259.42	43.12	-3592.89	-24.31	1259.80	0.00	0.00	0.00	-2212.99	46.99	1668.28	-3513.18	-65.38	1642.89	-3413.57	165.79	1622.09	-3430.70	40.31	1613.26	531.52	1228.28	72.64	1130.13	1241.88	79.09	505.21
0.89000	-3323.55	80.01	31.42	-3402.46	160.45	-18.59	-3339.98	4.74	5.85	-3454.30	41.08	58.37	-3709.82	-34.94	9.50	-3707.04	-12.57	21.41	-3338.05	273.39	-13.58	-3411.90	258.99	38.27	-3592.89	-24.31	1259.80	0.00	0.00	0.00	-2212.99	46.99	1668.28	-3513.18	-65.38	1642.89	-3389.20	165.73	1621.80	-3457.86	38.93	1612.26	531.09	1227.98	72.65	1130.43	1242.62	78.94	503.40
0.90000	-3323.55	80.01	31.42	-3402.46	160.45	-18.59	-3339.98	4.74	5.85	-3454.30	41.08	58.37	-3709.82	-34.94	9.50	-3707.04	-12.57	21.41	-3329.76	272.19	-11.16	-3436.27	257.66	34.86	-3592.89	-24.31	1259.80	0.00	0.00	0.00	-2212.99	46.99	1668.28	-3513.18	-65.38	1642.89	-3382.43	167.18	1620.68	-3450.85	41.06	1612.69	530.59	1228.15	72.49	1129.97	1242.39	79.03	501.69
0.91000	-3323.55	80.01	31.42	-3402.46	160.45	-18.59	-3339.98	4.74	5.85	-3454.30	41.08	58.37	-3709.82	-34.94	9.50	-3707.04	-12.57	21.41	-3321.67	273.26	-9.74	-3418.23	259.19	37.51	-3592.89	-24.31	1259.80	0.00	0.00	0.00	-2212.99	46.99	1668.28	-3513.18	-65.38	1642.89	-3387.25	167.52	1621.89	-3478.81	38.10	1613.82	531.00	1228.35	72.40	1130.63	1242.11	79.11	502.64
0.92000	-3323.55	80.01	31.42	-3402.46	160.45	-18.59	-3339.98	4.74	5.85	-3454.30	41.08	58.37	-3709.82	-34.94	9.50	-3707.04	-12.57	21.41	-3354.66	273.04	-15.46	-3390.84	261.26	41.41	-3592.89	-24.31	1259.80	0.00	0.00	0.00	-2212.99	46.99	1668.28	-3513.18	-65.38	1642.89	-3387.85	167.66	1621.94	-3435.38	39.56	1612.25	531.04	1228.16	72.49	1130.08	1242.32	78.86	506.40
0.93000	-3323.55	80.01	31.42	-3402.46	160.45	-18.59	-3339.98	4.74	5.85	-3454.30	41.08	58.37	-3709.82	-34.94	9.50	-3707.04	-12.57	21.41	-3337.84	274.60	-12.71	-3410.44	257.79	37.30	-3592.89	-24.31	1259.80	0.00	0.00	0.00	-2212.99	46.99	1668.28	-3513.18	-65.38	1642.89	-3407.07	166.80	1622.96	-3456.00	41.26	1613.56	530.93	1228.04	72.46	1129.60	1241.93	79.00	506.27
0.94000	-3323.55	80.01	31.42	-3402.46	160.45	-18.59	-3339.98	4.74	5.85	-3454.30	41.08	58.37	-3709.82	-34.94	9.50	-3707.04	-12.57	21.41	-3328.39	272.79	-10.78	-3417.67	258.46	37.04	-3592.89	-24.31	1259.80	0.00	0.00	0.00	-2212.99	46.99	1668.28	-3513.18	-65.38	1642.89	-3399.23	166.08	1621.66	-3470.85	42.83	1615.58	531.79	1228.21	72.69	1129.83	1242.11	79.03	504.98
0.95000	-3323.55	80.01	31.42	-3402.46	160.45	-18.59	-3339.98	4.74	5.85	-3454.30	41.08	58.37	-3709.82	-34.94	9.50	-3707.04	-12.57	21.41	-3339.51	271.41	-13.51	-3412.69	259.33	37.58	-3592.89	-24.31	1259.80	0.00	0.00	0.00	-2212.99	46.99	1668.28	-3513.18	-65.38	1642.89	-3405.68	167.25	1622.41	-3479.62	41.33	1615.90	531.34	1228.49	72.51	1129.91	1243.11	78.78	502.60
0.96000	-3323.55	80.01	31.42	-3402.46	160.45	-18.59	-3339.98	4.74	5.85	-3454.30	41.08	58.37	-3709.82	-34.94	9.50	-3707.04	-12.57	21.41	-3322.02	273.16	-9.99	-3390.55	259.32	39.51	-3592.89	-24.31	1259.80	0.00	0.00	0.00	-2212.99	46.99	1668.28	-3513.18	-65.38	1642.89	-3386.63	167.28	1622.23	-3472.79	38.05	1613.76	531.77	1227.94	72.84	1130.32	1242.88	78.96	504.86
0.97000	-3323.55	80.01	31.42	-3402.46	160.45	-18.59	-3339.98	4.74	5.85	-3454.30	41.08	58.37	-3709.82	-34.94	9.50	-3707.04	-12.57	21.41	-3329.78	273.99	-12.12	-3448.26	258.17	32.94	-3592.89	-24.31	1259.80	0.00	0.00	0.00	-2212.99	46.99	1668.28	-3513.18	-65.38	1642.89	-3391.28	167.24	1621.63	-3459.87	37.23	1612.33	531.03	1227.84	72.65	1130.33	1242.37	79.08	502.31
0.98000	-3323.55	80.01	31.42	-3402.46	160.45	-18.59	-3339.98	4.74	5.85	-3454.30	41.08	58.37	-3709.82	-34.94	9.50	-3707.04	-12.57	21.41	-3310.93	272.79	-8.60	-3402.82	258.39	38.39	-3592.89	-24.31	1259.80	0.00	0.00	0.00	-2212.99	46.99	1668.28	-3513.18	-65.38	1642.89	-3392.70	168.08	1621.25	-3439.91	40.93	1613.51	530.89	1227.94	72.67	1130.46	1242.08	79.07	503.91
0.99000	-3323.55	80.01	31.42	-3402.46	160.45	-18.59	-3339.98	4.74	5.85	-3454.30	41.08	58.37	-3709.82	-34.94	9.50	-3707.04	-12.57	21.41	-3347.22	272.37	-14.39	-3366.64	259.22	44.88	-3592.89	-24.31	1259.80	0.00	0.00	0.00	-2212.99	46.99	1668.28	-3513.18	-65.38	1642.89	-3406.06	166.89	1622.25	-3437.06	41.92	1612.57	531.58	1228.06	72.75	1130.20	1242.19	79.01	501.33
1.00000	-3323.55	80.01	31.42	-3402.46	160.45	-18.59	-3339.98	4.74	5.85	-3454.30	41.08	58.37	-3709.82	-34.94	9.50	-3707.04	-12.57	21.41	-3327.08	272.94	-11.04	-3400.66	259.43	39.98	-3592.89	-24.31	1259.80	0.00	0.00	0.00	-2212.99	46.99	1668.28	-3513.18	-65.38	1642.89	-3411.74	166.82	1622.26	-3444.82	41.80	1612.37	531.36	1227.97	72.67	1130.42	1241.81	79.28	501.35
1.01000	-3323.55	80.01	31.42	-3402.46	160.45	-18.59	-3339.98	4.74	5.85	-3454.30	41.08	58.37	-3709.82	-34.94	9.50	-3707.04	-12.57	21.41	-3327.66	271.99	-10.95	-3437.90	259.31	33.17	-3592.89	-24.31	1259.80	0.00	0.00	0.00	-2212.99	46.99	1668.28	-3513.18	-65.38	1642.89	-3405.54	166.50	1622.59	-3461.31	41.58	1611.04	531.06	1228.00	72.58	1130.14	1241.69	79.08	501.67
1.02000	-3323.55	80.01	31.42	-3402.46	160.45	-18.59	-3339.98	4.74	5.85	-3454.30	41.08	58.37	-3709.82	-34.94	9.50	-3707.04	-12.57	21.41	-3329.75	273.84	-11.72	-3415.06	259.86	38.30	-3592.89	-24.31	1259.80	0.00	0.00	0.00	-2212.99	46.99	1668.28	-3513.18	-65.38	1642.89	-3380.79	168.10	1622.21	-3401.75	41.74	1610.31	531.37	1228.02	72.68	1130.41	1242.40	78.93	505.48
1.03000	-3323.55	80.01	31.42	-3402.46	160.45	-18.59	-3339.98	4.74	5.85	-3454.30	41.08	58.37	-3709.82	-34.94	9.50	-3707.04	-12.57	21.41	-3310.39	270.63	-7.50	-3452.01	259.83	29.48	-3592.89	-24.31	1259.80	0.00	0.00	0.00	-2212.99	46.99	1668.28	-3513.18	-65.38	1642.89	-3398.71	168.19	1622.16	-3394.05	40.39	1609.99	531.59	1228.09	72.83	1130.69	1242.54	79.01	506.61
1.04000	-3323.55	80.01	31.42	-3402.46	160.45	-18.59	-3339.98	4.74	5.85	-3454.30	41.08	58.37	-3709.82	-34.94	9.50	-3707.04	-12.57	21.41	-3325.41	272.75	-10.89	-3429.03	261.39	34.95	-3592.89	-24.31	1259.80	0.00	0.00	0.00	-2212.99	46.99	1668.28	-3513.18	-65.38	1642.89	-3377.49	167.22	1621.79	-3415.42	40.01	1610.61	531.49	1228.04	72.87	1130.39	1242.18	79.13	503.89
1.05000	-3323.55	80.01	31.42	-3402.46	160.45	-18.59	-3339.98	4.74	5.85	-3454.30	41.08	58.37	-3709.82	-34.94	9.50	-3707.04	-12.57	21.41	-3322.13	272.90	-10.04	-3380.84	260.56	42.83	-3592.89	-24.31	1259.80	0.00	0.00	0.00	-2212.99	46.99	1668.28	-3513.18	-65.38	1642.89	-3395.86	169.81	1622.47	-3447.68	41.19	1611.94	530.72	1227.82	72.69	1130.42	1242.23	78.98	504.14
1.06000	-3323.55	80.01	31.42	-3402.46	160.45	-18.59	-3339.98	4.74	5.85	-3454.30	41.08	58.37	-3709.82	-34.94	9.50	-3707.04	-12.57	21.41	-3335.68	272.88	-13.57	-3435.10	260.69	34.58	-3592.89	-24.31	1259.80	0.00	0.00	0.00	-2212.99	46.99	1668.28	-3513.18	-65.38	1642.89	-3382.01	168.49	1621.98	-3396.77	42.85	1610.22	530.83	1227.95	72.50	1130.30	1242.09	79.00	504.56
1.07000	-3323.55	80.01	31.42	-3402.46	160.45	-18.59	-3339.98	4.74	5.85	-3454.30	41.08	58.37	-3709.82	-34.94	9.50	-3707.04	-12.57	21.41	-3340.89	273.14	-13.38	-3413.68	260.71	38.57	-3592.89	-24.31	1259.80	0.00	0.00	0.00	-2212.99	46.99	1668.28	-3513.18	-65.38	1642.89	-3393.52	167.22	1622.44	-3438.56	41.42	1611.69	531.32	1227.42	72.84	1130.23	1242.24	79.00	503.64
1.08000	-3323.55	80.01	31.42	-3402.46	160.45	-18.59	-3339.98	4.74	5.85	-3454.30	41.08	58.37	-3709.82	-34.94	9.50	-3707.04	-12.57	21.41	-3319.56	273.54	-9.91	-3435.31	259.40	34.79	-3592.89	-24.31	1259.80	0.00	0.00	0.00	-2212.99	46.99	1668.28	-3513.18	-65.38	1642.89	-3404.60	167.54	1622.01	-3420.54	43.32	1611.52	530.94	1228.17	72.60	1130.07	1242.67	78.77	501.21
1.09000	-3323.55	80.01	31.42	-3402.46	160.45	-18.59	-3339.98	4.74	5.85	-3454.30	41.08	58.37	-3709.82	-34.94	9.50	-3707.04	-12.57	21.41	-3333.97	272.61	-11.71	-3410.16	259.88	38.52	-3592.89	-24.31	1259.80	0.00	0.00	0.00	-2212.99	46.99	1668.28	-3513.18	-65.38	1642.89	-3389.65	169.50	1622.28	-3455.56	42.90	1612.73	531.72	1227.91	72.89	1130.62	1241.77	79.24	502.53
1.10000	-3323.55	80.01	31.42	-3402.46	160.45	-18.59	-3339.98	4.74	5.85	-3454.30	41.08	58.37	-3709.82	-34.94	9.50	-3707.04	-12.57	21.41	-3324.14	272.49	-11.28	-3404.94	260.91	39.97	-3592.89	-24.31	1259.80	0.00	0.00	0.00	-2212.99	46.99	1668.28	-3513.18	-65.38	1642.89	-3391.63	168.27	1621.59	-3416.46	44.56	1610.96	530.74	1228.72	72.28	1131.08	1241.72	79.34	505.04
1.11000	-3323.55	80.01	31.42	-3402.46	160.45	-18.59	-3339.98	4.74	5.85	-3454.30	41.08	58.37	-3709.82	-34.94	9.50	-3707.04	-12.57	21.41	-3338.76	270.99	-12.70	-3410.17	258.00	39.50	-3592.89	-24.31	1259.80	0.00	0.00	0.00	-2212.99	46.99	1668.28	-3513.18	-65.38	1642.89	-3399.36	167.30	1622.69	-3482.69	44.24	1613.72	530.67	1228.33	72.39	1130.61	1242.31	79.07	504.26
1.12000	-3323.55	80.01	31.42	-3402.46	160.45	-18.59	-3339.98	4.74	5.85	-3454.30	41.08	58.37	-3709.82	-34.94	9.50	-3707.04	-12.57	21.41	-3369.20	271.07	-17.75	-3425.40	257.88	36.21	-3592.89	-24.31	1259.80	0.00	0.00	0.00	-2212.99	46.99	1668.28	-3513.18	-65.38	1642.89	-3403.69	169.32	1623.15	-3457.55	42.11	1612.17	532.29	1227.90	73.06	1129.88	1242.48	78.72	505.84
1.13000	-3323.55	80.01	31.42	-3402.46	160.45	-18.59	-3339.98	4.74	5.85	-3454.30	41.08	58.37	-3709.82	-34.94	9.50	-3707.04	-12.57	21.41	-3351.19	272.93	-15.28	-3390.74	259.40	41.58	-3592.89	-24.31	1259.80	0.00	0.00	0.00	-2212.99	46.99	1668.28	-3513.18	-65.38	1642.89	-3422.58	169.91	1623.90	-3447.60	43.76	1613.18	531.00	1227.67	72.82	1129.81	1241.83	78.79	505.91
1.14000	-3323.55	80.01	31.42	-3402.46	160.45	-18.59	-3339.98	4.74	5.85	-3454.30	41.08	58.37	-3709.82	-34.94	9.50	-3707.04	-12.57	21.41	-3330.08	273.61	-11.15	-3410.23	257.98	38.74	-3592.89	-24.31	1259.80	0.00	0.00	0.00	-2212.99	46.99	1668.28	-3513.18	-65.38	1642.89	-3396.08	170.57	1622.50	-3418.86	43.88	1612.17	530.82	1228.26	72.59	1130.21	1242.15	78.78	503.71
1.15000	-3323.55	80.01	31.42	-3402.46	160.45	-18.59	-3339.98	4.74	5.85	-3454.30	41.08	58.37	-3709.82	-34.94	9.50	-3707.04	-12.57	21.41	-3376.37	271.00	-18.40	-3430.99	257.52	35.51	-3592.89	-24.31	1259.80	0.00	0.00	0.00	-2212.99	46.99	1668.28	-3513.18	-65.38	1642.89	-3394.09	170.94	1622.52	-3461.98	42.38	1614.94	530.69	1228.42	72.54	1129.95	1242.55	78.60	504.35
1.16000	-3323.55	80.01	31.42	-3402.46	160.45	-18.59	-3339.98	4.74	5.85	-3454.30	41.08	58.37	-3709.82	-34.94	9.50	-3707.04	-12.57	21.41	-3317.70	271.23	-9.79	-3426.08	259.57	37.38	-3592.89	-24.31	1259.80	0.00	0.00	0.00	-2212.99	46.99	1668.28	-3513.18	-65.38	1642.89	-3412.35	171.77	1624.06	-3428.95	43.51	1613.32	530.63	1228.38	72.44	1130.24	1242.46	78.76	506.15
1.17000	-3323.55	80.01	31.42	-3402.46	160.45	-18.59	-3339.98	4.74	5.85	-3454.30	41.08	58.37	-3709.82	-34.94	9.50	-3707.04	-12.57	21.41	-3327.04	273.24	-10.06	-3455.55	258.72	31.06	-3592.89	-24.31	1259.80	0.00	0.00	0.00	-2212.99	46.99	1668.28	-3513.18	-65.38	1642.89	-3394.38	172.39	1623.25	-3440.52	44.30	1612.83	530.53	1228.42	72.35	1130.41	1241.84	79.02	505.78
1.18000	-3323.55	80.01	31.42	-3402.46	160.45	-18.59	-3339.98	4.74	5.85	-3454.30	41.08	58.37	-3709.82	-34.94	9.50	-3707.04	-12.57	21.41	-3319.86	273.19	-10.09	-3414.00	257.46	38.26	-3592.89	-24.31	1259.80	0.00	0.00	0.00	-2212.99	46.99	1668.28	-3513.18	-65.38	1642.89	-3394.68	172.32	1622.75	-3399.39	45.81	1610.76	531.81	1228.25	72.81	1130.98	1241.99	79.20	505.48
1.19000	-3323.55	80.01	31.42	-3402.46	160.45	-18.59	-3339.98	4.74	5.85	-3454.30	41.08	58.37	-3709.82	-34.94	9.50	-3707.04	-12.57	21.41	-3335.35	272.10	-11.04	-3403.07	260.79	39.91	-3592.89	-24.31	1259.80	0.00	0.00	0.00	-2212.99	46.99	1668.28	-3513.18	-65.38	1642.89	-3381.40	172.93	1621.81	-3416.35	46.88	1610.83	531.49	1227.78	72.73	1130.37	1242.13	78.90	504.35
1.20000	-3323.55	80.01	31.42	-3402.46	160.45	-18.59	-3339.98	4.74	5.85	-3454.30	41.08	58.37	-3709.82	-34.94	9.50	-3707.04	-12.57	21.41	-3333.64	273.09	-11.43	-3435.52	260.93	32.67	-3592.89	-24.31	1259.80	0.00	0.00	0.00	-2212.99	46.99	1668.28	-3513.18	-65.38	1642.89	-3398.43	172.73	1623.03	-3433.29	46.29	1611.38	532.21	1227.69	72.90	1130.23	1241.78	79.11	503.40
1.21000	-3323.55	80.01	31.42	-3402.46	160.45	-18.59	-3339.98	4.74	5.85	-3454.30	41.08	58.37	-3709.82	-34.94	9.50	-3707.04	-12.57	21.41	-3367.98	272.00	-15.91	-3375.68	259.45	42.04	-3592.89	-24.31	1259.80	0.00	0.00	0.00	-2212.99	46.99	1668.28	-3513.18	-65.38	1642.89	-3404.88	171.89	1623.31	-3427.45	48.51	1611.23	531.93	1227.48	73.02	1130.75	1242.36	79.04	503.07
1.22000	-3323.55	80.01	31.42	-3402.46	160.45	-18.59	-3339.98	4.74	5.85	-3454.30	41.08	58.37	-3709.82	-34.94	9.50	-3707.04	-12.57	21.41	-3334.23	270.69	-11.45	-3413.03	261.15	38.73	-3592.89	-24.31	1259.80	0.00	0.00	0.00	-2212.99	46.99	1668.28	-3513.18	-65.38	1642.89	-3385.00	173.63	1622.13	-3449.08	45.88	1612.39	531.16	1228.25	72.72	1130.84	1242.41	78.98	504.26
1.23000	-3323.55	80.01	31.42	-3402.46	160.45	-18.59	-3339.98	4.74	5.85	-3454.30	41.08	58.37	-3709.82	-34.94	9.50	-3707.04	-12.57	21.41	-3317.21	272.16	-8.95	-3376.43	259.68	44.23	-3592.89	-24.31	1259.80	0.00	0.00	0.00	-2212.99	46.99	1668.28	-3513.18	-65.38	1642.89	-3385.78	173.93	1622.21	-3444.92	45.19	1612.31	531.23	1227.94	72.60	1130.73	1242.08	79.00	503.90
1.24000	-3323.55	80.01	31.42	-3402.46	160.45	-18.59	-3339.98	4.74	5.85	-3454.30	41.08	58.37	-3709.82	-34.94	9.50	-3707.04	-12.57	21.41	-3333.14	273.51	-11.59	-3440.67	259.40	33.95	-3592.89	-24.31	1259.80	0.00	0.00	0.00	-2212.99	46.99	1668.28	-3513.18	-65.38	1642.89	-3421.01	173.43	1623.99	-3449.21	47.59	1611.45	531.28	1228.13	72.70	1130.43	1242.19	78.88	505.14
1.25000	-3323.55	80.01	31.42	-3402.46	160.45	-18.59	-3339.98	4.74	5.85	-3454.30	41.08	58.37	-3709.82	-34.94	9.50	-3707.04	-12.57	21.41	-3320.15	272.43	-9.24	-3461.26	260.49	29.40	-3592.89	-24.31	1259.80	0.00	0.00	0.00	-2212.99	46.99	1668.28	-3513.18	-65.38	1642.89	-3391.85	174.79	1623.25	-3469.41	48.55	1614.11	530.88	1228.15	72.58	1130.55	1242.17	78.90	505.80
1.26000	-3323.55	80.01	31.42	-3402.46	160.45	-18.59	-3339.98	4.74	5.85	-3454.30	41.08	58.37	-3709.82	-34.94	9.50	-3707.04	-12.57	21.41	-3338.38	273.77	-12.72	-3419.80	257.32	35.75	-3592.89	-24.31	1259.80	0.00	0.00	0.00	-2212.99	46.99	1668.28	-3513.18	-65.38	1642.89	-3392.15	177.13	1622.73	-3453.33	51.42	1613.83	531.08	1228.62	72.44	1129.84	1242.07	78.80	504.88
1.27000	-3323.55	80.01	31.42	-3402.46	160.45	-18.59	-3339.98	4.74	5.85	-3454.30	41.08	58.37	-3709.82	-34.94	9.50	-3707.04	-12.57	21.41	-3329.64	272.23	-11.08	-3407.31	258.10	38.57	-3592.89	-24.31	1259.80	0.00	0.00	0.00	-2212.99	46.99	1668.28	-3513.18	-65.38	1642.89	-3413.03	176.47	1622.86	-3431.02	50.00	1611.53	530.98	1228.23	72.63	1130.16	1242.79	78.71	502.57
1.28000	-3323.55	80.01	31.42	-3402.46	160.45	-18.59	-3339.98	4.74	5.85	-3454.30	41.08	58.37	-3709.82	-34.94	9.50	-3707.04	-12.57	21.41	-3335.34	273.17	-12.80	-3393.85	262.26	39.73	-3592.89	-24.31	1259.80	0.00	0.00	0.00	-2212.99	46.99	1668.28	-3513.18	-65.38	1642.89	-3417.39	177.22	1623.34	-3408.15	52.84	1610.75	530.66	1228.73	72.33	1130.45	1242.88	78.83	502.32
1.29000	-3323.55	80.01	31.42	-3402.46	160.45	-18.59	-3339.98	4.74	5.85	-3454.30	41.08	58.37	-3709.82	-34.94	9.50	-3707.04	-12.57	21.41	-3353.02	272.42	-15.59	-3434.99	259.50	34.60	-3592.89	-24.31	1259.80	0.00	0.00	0.00	-2212.99	46.99	1668.28	-3513.18	-65.38	1642.89	-3373.73	180.63	1621.67	-3422.19	51.83	1613.66	531.45	1228.24	72.65	1130.16	1242.00	78.94	504.68
1.30000	-3323.55	80.01	31.42	-3402.46	160.45	-18.59	-3339.98	4.74	5.85	-3454.30	41.08	58.37	-3709.82	-34.94	9.50	-3707.04	-12.57	21.41	-3345.92	272.41	-14.35	-3435.88	259.45	33.83	-3592.89	-24.31	1259.80	0.00	0.00	0.00	-2212.99	46.99	1668.28	-3513.18	-65.38	1642.89	-3384.14	181.21	1623.37	-3436.08	51.49	1613.90	531.78	1227.70	72.92	1130.22	1242.05	79.02	506.40
1.31000	-3323.55	80.01	31.42	-3402.46	160.45	-18.59	-3339.98	4.74	5.85	-3454.30	41.08	58.37	-3709.82	-34.94	9.50	-3707.04	-12.57	21.41	-3331.70	272.71	-10.45	-3378.72	260.09	43.88	-3592.89	-24.31	1259.80	0.00	0.00	0.00	-2212.99	46.99	1668.28	-3513.18	-65.38	1642.89	-3428.25	178.95	1624.97	-3440.86	52.69	1612.99	531.88	1227.85	72.88	1130.46	1241.58	79.16	504.15
1.32000	-3323.55	80.01	31.42	-3402.46	160.45	-18.59	-3339.98	4.74	5.85	-3454.30	41.08	58.37	-3709.82	-34.94	9.50	-3707.04	-12.57	21.41	-3349.28	272.44	-14.07	-3419.76	259.76	36.45	-3592.89	-24.31	1259.80	0.00	0.00	0.00	-2212.99	46.99	1668.28	-3513.18	-65.38	1642.89	-3410.80	179.96	1624.50	-3427.85	55.52	1613.98	531.76	1227.58	73.00	1130.59	1241.62	79.02	501.94
1.33000	-3323.55	80.01	31.42	-3402.46	160.45	-18.59	-3339.98	4.74	5.85	-3454.30	41.08	58.37	-3709.82	-34.94	9.50	-3707.04	-12.57	21.41	-3348.85	273.68	-15.30	-3429.44	260.43	33.50	-3592.89	-24.31	1259.80	0.00	0.00	0.00	-2212.99	46.99	1668.28	-3513.18	-65.38	1642.89	-3394.10	182.06	1623.83	-3422.64	56.82	1612.39	531.22	1228.65	72.45	1130.59	1242.60	78.83	503.16
1.34000	-3323.55	80.01	31.42	-3402.46	160.45	-18.59	-3339.98	4.74	5.85	-3454.30	41.08	58.37	-3709.82	-34.94	9.50	-3707.04	-12.57	21.41	-3317.18	274.04	-10.21	-3431.63	259.08	32.73	-3592.89	-24.31	1259.80	0.00	0.00	0.00	-2212.99	46.99	1668.28	-3513.18	-65.38	1642.89	-3406.21	183.55	1624.75	-3400.72	57.24	1610.93	531.25	1228.48	72.62	1130.34	1242.38	78.93	505.21
1.35000	-3323.55	80.01	31.42	-3402.46	160.45	-18.59	-3339.98	4.74	5.85	-3454.30	41.08	58.37	-3709.82	-34.94	9.50	-3707.04	-12.57	21.41	-3337.60	273.06	-13.60	-3427.67	259.96	33.76	-3592.89	-24.31	1259.80	0.00	0.00	0.00	-2212.99	46.99	1668.28	-3513.18	-65.38	1642.89	-3413.18	182.74	1624.53	-3423.99	56.70	1611.59	530.82	1228.38	72.57	1130.29	1241.90	79.03	503.83
1.36000	-3323.55	80.01	31.42	-3402.46	160.45	-18.59	-3339.98	4.74	5.85	-3454.30	41.08	58.37	-3709.82	-34.94	9.50	-3707.04	-12.57	21.41	-3348.47	274.07	-15.34	-3390.13	259.60	39.00	-3592.89	-24.31	1259.80	0.00	0.00	0.00	-2212.99	46.99	1668.28	-3513.18	-65.38	1642.89	-3395.82	184.09	1624.61	-3433.70	58.62	1613.07	530.67	1227.94	72.62	1130.22	1242.67	78.78	501.55
1.37000	-3323.55	80.01	31.42	-3402.46	160.45	-18.59	-3339.98	4.74	5.85	-3454.30	41.08	58.37	-3709.82	-34.94	9.50	-3707.04	-12.57	21.41	-3334.61	275.09	-12.69	-3454.69	260.14	30.03	-3592.89	-24.31	1259.80	0.00	0.00	0.00	-2212.99	46.99	1668.28	-3513.18	-65.38	1642.89	-3411.32	185.39	1624.76	-3428.04	57.45	1612.65	530.40	1228.00	72.44	1129.63	1242.27	78.84	502.59
1.38000	-3323.55	80.01	31.42	-3402.46	160.45	-18.59	-3339.98	4.74	5.85	-3454.30	41.08	58.37	-3709.82	-34.94	9.50	-3707.04	-12.57	21.41	-3342.53	274.27	-14.59	-3409.91	260.03	36.97	-3592.89	-24.31	1259.80	0.00	0.00	0.00	-2212.99	46.99	1668.28	-3513.18	-65.38	1642.89	-3402.44	186.42	1625.11	-3432.35	57.75	1613.47	530.07	1228.49	72.28	1129.71	1242.15	78.82	502.31
1.39000	-3323.55	80.01	31.42	-3402.46	160.45	-18.59	-3339.98	4.74	5.85	-3454.30	41.08	58.37	-3709.82	-34.94	9.50	-3707.04	-12.57	21.41	-3363.76	273.20	-17.72	-3409.09	263.10	36.00	-3592.89	-24.31	1259.80	0.00	0.00	0.00	-2212.99	46.99	1668.28	-3513.18	-65.38	1642.89	-3420.71	188.58	1627.10	-3462.17	58.71	1613.45	530.21	1228.50	72.32	1130.10	1241.88	78.93	503.63
1.40000	-3323.55	80.01	31.42	-3402.46	160.45	-18.59	-3339.98	4.74	5.85	-3454.30	41.08	58.37	-3709.82	-34.94	9.50	-3707.04	-12.57	21.41	-3326.19	273.30	-12.47	-3410.60	258.92	34.88	-3592.89	-24.31	1259.80	0.00	0.00	0.00	-2212.99	46.99	1668.28	-3513.18	-65.38	1642.89	-3397.95	189.63	1625.99	-3449.90	60.79	1613.59	531.52	1227.93	72.71	1130.50	1241.93	79.23	503.97
1.41000	-3323.55	80.01	31.42	-3402.46	160.45	-18.59	-3339.98	4.74	5.85	-3454.30	41.08	58.37	-3709.82	-34.94	9.50	-3707.04	-12.57	21.41	-3343.61	273.05	-13.04	-3428.74	260.74	31.81	-3592.89	-24.31	1259.80	0.00	0.00	0.00	-2212.99	46.99	1668.28	-3513.18	-65.38	1642.89	-3419.72	190.45	1626.36	-3413.81	62.04	1612.20	531.22	1228.10	72.67	1130.27	1241.89	79.08	502.83
1.42000	-3323.55	80.01	31.42	-3402.46	160.45	-18.59	-3339.98	4.74	5.85	-3454.30	41.08	58.37	-3709.82	-34.94	9.50	-3707.04	-12.57	21.41	-3345.37	272.66	-15.78	-3376.70	260.62	39.12	-3592.89	-24.31	1259.80	0.00	0.00	0.00	-2212.99	46.99	1668.28	-3513.18	-65.38	1642.89	-3394.43	190.48	1625.45	-3453.71	61.29	1614.92	530.63	1228.24	72.48	1129.89	1242.51	78.73	504.17
1.43000	-3323.55	80.01	31.42	-3402.46	160.45	-18.59	-3339.98	4.74	5.85	-3454.30	41.08	58.37	-3709.82	-34.94	9.50	-3707.04	-12.57	21.41	-3339.85	273.20	-14.11	-3397.45	259.97	35.88	-3592.89	-24.31	1259.80	0.00	0.00	0.00	-2212.99	46.99	1668.28	-3513.18	-65.38	1642.89	-3412.47	191.80	1625.22	-3460.42	63.37	1614.75	530.34	1228.52	72.31	1130.17	1242.46	78.79	504.63
1.44000	-3323.55	80.01	31.42	-3402.46	160.45	-18.59	-3339.98	4.74	5.85	-3454.30	41.08	58.37	-3709.82	-34.94	9.50	-3707.04	-12.57	21.41	-3339.53	272.98	-13.78	-3467.83	258.29	24.60	-3592.89	-24.31	1259.80	0.00	0.00	0.00	-2212.99	46.99	1668.28	-3513.18	-65.38	1642.89	-3418.92	194.25	1626.56	-3421.56	67.26	1614.00	530.10	1228.10	72.40	1129.95	1242.44	78.79	507.04
1.45000	-3323.55	80.01	31.42	-3402.46	160.45	-18.59	-3339.98	4.74	5.85	-3454.30	41.08	58.37	-3709.82	-34.94	9.50	-3707.04	-12.57	21.41	-3326.51	273.81	-13.02	-3422.57	263.04	31.83	-3592.89	-24.31	1259.80	0.00	0.00	0.00	-2212.99	46.99	1668.28	-3513.18	-65.38	1642.89	-3420.82	193.69	1626.66	-3468.08	67.78	1615.44	530.60	1227.81	72.62	1129.96	1242.40	78.83	506.27
1.46000	-3323.55	80.01	31.42	-3402.46	160.45	-18.59	-3339.98	4.74	5.85	-3454.30	41.08	58.37	-3709.82	-34.94	9.50	-3707.04	-12.57	21.41	-3332.13	273.21	-14.18	-3427.23	260.96	33.00	-3592.89	-24.31	1259.80	0.00	0.00	0.00	-2212.99	46.99	1668.28	-3513.18	-65.38	1642.89	-3420.45	196.73	1626.02	-3454.63	68.20	1613.57	531.02	1227.77	72.67	1130.14	1242.21	79.01	504.27
1.47000	-3323.55	80.01	31.42	-3402.46	160.45	-18.59	-3339.98	4.74	5.85	-3454.30	41.08	58.37	-3709.82	-34.94	9.50	-3707.04	-12.57	21.41	-3314.57	272.14	-10.50	-3433.55	258.71	31.32	-3592.89	-24.31	1259.80	0.00	0.00	0.00	-2212.99	46.99	1668.28	-3513.18	-65.38	1642.89	-3406.83	198.15	1625.26	-3430.95	67.69	1612.27	531.01	1228.06	72.61	1130.01	1242.39	78.90	503.82
1.48000	-3323.55	80.01	31.42	-3402.46	160.45	-18.59	-3339.98	4.74	5.85	-3454.30	41.08	58.37	-3709.82	-34.94	9.50	-3707.04	-12.57	21.41	-3322.54	271.67	-12.20	-3458.59	258.67	27.48	-3592.89	-24.31	1259.80	0.00	0.00	0.00	-2212.99	46.99	1668.28	-3513.18	-65.38	1642.89	-3422.39	196.93	1627.29	-3450.07	67.47	1612.83	531.09	1228.23	72.66	1130.43	1242.64	78.77	503.33
1.49000	-3323.55	80.01	31.42	-3402.46	160.45	-18.59	-3339.98	4.74	5.85	-3454.30	41.08	58.37	-3709.82	-34.94	9.50	-3707.04	-12.57	21.41	-3338.53	274.80	-14.81	-3399.82	259.55	33.98	-3592.89	-24.31	1259.80	0.00	0.00	0.00	-2212.99	46.99	1668.28	-3513.18	-65.38	1642.89	-3431.73	196.44	1626.96	-3447.47	67.72	1612.38	531.20	1228.11	72.60	1131.28	1242.22	79.00	503.86
1.50000	-3323.55	80.01	31.42	-3402.46	160.45	-18.59	-3339.98	4.74	5.85	-3454.30	41.08	58.37	-3709.82	-34.94	9.50	-3707.04	-12.57	21.41	-3336.77	272.57	-13.58	-3387.39	260.86	37.86	-3592.89	-24.31	1259.80	0.00	0.00	0.00	-2212.99	46.99	1668.28	-3513.18	-65.38	1642.89	-3431.35	197.32	1627.01	-3443.85	68.75	1612.19	531.04	1228.32	72.72	1130.26	1242.13	78.93	505.17
1.51000	-3323.55	80.01	31.42	-3402.46	160.45	-18.59	-3339.98	4.74	5.85	-3454.30	41.08	58.37	-3709.82	-34.94	9.50	-3707.04	-12.57	21.41	-3330.13	273.85	-14.36	-3406.22	261.64	35.63	-3592.89	-24.31	1259.80	0.00	0.00	0.00	-2212.99	46.99	1668.28	-3513.18	-65.38	1642.89	-3393.59	198.31	1625.84	-3449.66	68.50	1612.66	531.83	1228.16	72.94	1130.33	1242.09	78.94	501.65
1.52000	-3323.55	80.01	31.42	-3402.46	160.45	-18.59	-3339.98	4.74	5.85	-3454.30	41.08	58.37	-3709.82	-34.94	9.50	-3707.04	-12.57	21.41	-3361.93	274.41	-18.29	-3371.95	261.45	39.87	-3592.89	-24.31	1259.80	0.00	0.00	0.00	-2212.99	46.99	1668.28	-3513.18	-65.38	1642.89	-3403.64	197.46	1627.01	-3450.46	68.76	1612.52	531.05	1228.20	72.62	1130.31	1242.40	78.95	505.02
1.53000	-3323.55	80.01	31.42	-3402.46	160.45	-18.59	-3339.97	4.75	5.85	-3454.30	41.08	58.37	-3709.82	-34.94	9.50	-3707.04	-12.57	21.41	-3309.23	273.02	-10.40	-3382.51	261.26	38.34	-3592.89	-24.31	1259.80	0.00	0.00	0.00	-2212.99	46.99	1668.28	-3513.18	-65.38	1642.89	-3426.18	198.21	1626.24	-3441.59	67.91	1612.34	530.87	1227.52	72.84	1130.75	1242.42	78.97	503.23
1.54000	-3323.55	80.01	31.42	-3402.46	160.45	-18.59	-3324.80	11.76	8.61	-3454.30	41.08	58.37	-3709.82	-34.94	9.50	-3707.04	-12.57	21.41	-3320.12	273.34	-11.41	-3401.54	260.24	36.71	-3592.89	-24.31	1259.80	0.00	0.00	0.00	-2212.99	46.99	1668.28	-3513.18	-65.38	1642.89	-3444.86	200.65	1626.01	-3426.07	71.36	1611.86	530.98	1228.08	72.46	1130.57	1242.28	78.96	501.67
1.55000	-3323.55	80.01	31.42	-3402.46	160.45	-18.59	-3346.73	20.02	5.66	-3454.30	41.08	58.37	-3709.82	-34.94	9.50	-3707.04	-12.57	21.41	-3320.26	273.96	-11.80	-3416.49	261.90	33.66	-3592.89	-24.31	1259.80	0.00	0.00	0.00	-2212.99	46.99	1668.28	-3513.18	-65.38	1642.89	-3415.63	201.44	1626.61	-3428.93	71.19	1611.51	531.67	1228.07	72.65	1131.06	1241.81	79.23	505.99
1.56000	-3323.55	80.01	31.42	-3402.46	160.45	-18.59	-3367.80	27.81	3.42	-3454.30	41.08	58.37	-3709.82	-34.94	9.50	-3707.04	-12.57	21.41	-3323.84	273.91	-11.58	-3444.88	260.50	28.58	-3592.89	-24.31	1259.80	0.00	0.00	0.00	-2212.99	46.99	1668.28	-3513.18	-65.38	1642.89	-3394.58	203.16	1626.16	-3460.56	70.56	1612.36	531.70	1228.00	72.75	1130.75	1242.51	78.75	504.37
1.57000	-3323.55	80.01	31.42	-3402.46	160.45	-18.59	-3396.65	34.40	-0.92	-3454.30	41.08	58.37	-3709.82	-34.94	9.50	-3707.04	-12.57	21.41	-3328.38	272.04	-12.84	-3400.32	260.21	34.80	-3592.89	-24.31	1259.80	0.00	0.00	0.00	-2212.99	46.99	1668.28	-3513.18	-65.38	1642.89	-3377.27	203.88	1624.73	-3429.12	70.85	1611.08	530.65	1228.54	72.38	1129.87	1242.47	78.75	501.93
1.58000	-3323.55	80.01	31.42	-3402.46	160.45	-18.59	-3386.30	41.68	-0.30	-3454.30	41.08	58.37	-3709.82	-34.94	9.50	-3707.04	-12.57	21.41	-3341.09	273.57	-13.25	-3400.14	260.34	36.39	-3592.89	-24.31	1259.80	0.00	0.00	0.00	-2212.99	46.99	1668.28	-3513.18	-65.38	1642.89	-3372.80	202.92	1623.63	-3443.89	70.71	1611.61	531.24	1228.51	72.64	1130.23	1241.89	79.05	501.79
1.59000	-3323.55	80.01	31.42	-3402.46	160.45	-18.59	-3388.69	51.02	0.43	-3454.27	41.08	58.37	-3709.82	-34.94	9.50	-3707.04	-12.57	21.41	-3340.80	272.37	-14.61	-3382.89	259.83	38.84	-3592.89	-24.31	1259.80	0.00	0.00	0.00	-2212.99	46.99	1668.28	-3513.18	-65.38	1642.89	-3390.25	199.60	1624.17	-3440.12	70.97	1610.89	531.38	1228.20	72.79	1130.59	1241.97	79.05	504.00
1.60000	-3323.55	80.01	31.42	-3402.46	160.45	-18.59	-3372.11	58.41	4.72	-3422.21	47.88	62.84	-3709.82	-34.94	9.50	-3707.04	-12.57	21.41	-3337.97	272.76	-13.23	-3392.40	258.36	37.37	-3592.89	-24.31	1259.80	0.00	0.00	0.00	-2212.99	46.99	1668.28	-3513.18	-65.38	1642.89	-3439.84	195.41	1626.01	-3430.48	69.92	1610.52	531.18	1227.75	72.85	1130.27	1242.68	78.71	503.14
1.61000	-3323.55	80.01	31.42	-3402.46	160.45	-18.59	-3419.37	65.40	-5.15	-3432.67	52.06	59.12	-3709.82	-34.94	9.50	-3707.04	-12.57	21.41	-3324.87	273.27	-10.34	-3447.98	258.25	28.33	-3592.89	-24.31	1259.80	0.00	0.00	0.00	-2212.99	46.99	1668.28	-3513.18	-65.38	1642.89	-3403.34	194.39	1625.94	-3418.50	70.34	1609.92	532.57	1227.59	73.13	1130.72	1242.56	78.92	503.87
1.62000	-3323.55	80.01	31.42	-3402.46	160.45	-18.59	-3416.47	69.55	-5.58	-3417.31	56.99	60.69	-3709.82	-34.94	9.50	-3707.04	-12.57	21.41	-3319.08	272.82	-9.25	-3439.39	259.09	32.04	-3592.89	-24.31	1259.80	0.00	0.00	0.00	-2212.99	46.99	1668.28	-3513.18	-65.38	1642.89	-3397.61	196.78	1625.04	-3438.77	70.47	1610.61	531.90	1228.04	72.90	1130.19	1242.28	78.82	503.06
1.63000	-3323.55	80.01	31.42	-3402.46	160.45	-18.59	-3395.77	76.36	-0.75	-3467.26	60.53	53.98	-3709.82	-34.94	9.50	-3707.04	-12.57	21.41	-3327.51	274.14	-10.83	-3412.01	260.22	35.67	-3592.89	-24.31	1259.80	0.00	0.00	0.00	-2212.99	46.99	1668.28	-3513.18	-65.38	1642.89	-3473.32	196.04	1629.35	-3451.61	67.83	1610.61	530.81	1228.21	72.52	1129.49	1241.49	79.01	505.64
1.64000	-3323.55	80.01	31.42	-3402.46	160.45	-18.59	-3403.81	78.88	-3.78	-3464.96	64.52	52.38	-3709.82	-34.94	9.50	-3707.04	-12.57	21.41	-3346.81	274.12	-14.11	-3379.32	260.23	41.81	-3592.89	-24.31	1259.80	0.00	0.00	0.00	-2212.99	46.99	1668.28	-3513.18	-65.38	1642.89	-3467.33	194.45	1628.82	-3445.11	64.85	1610.06	530.53	1228.05	72.55	1130.09	1241.78	79.04	505.33
1.65000	-3323.55	80.01	31.42	-3402.46	160.45	-18.59	-3430.03	80.02	-7.52	-3462.96	66.21	50.45	-3709.82	-34.94	9.50	-3707.04	-12.57	21.41	-3355.71	272.39	-14.35	-3417.95	258.15	36.92	-3592.89	-24.31	1259.80	0.00	0.00	0.00	-2212.99	46.99	1668.28	-3513.18	-65.38	1642.89	-3435.66	193.95	1628.23	-3442.94	67.63	1609.99	531.30	1228.27	72.61	1130.07	1242.59	78.77	503.48
1.66000	-3323.55	80.01	31.42	-3402.46	160.45	-18.59	-3421.67	81.21	-6.37	-3454.68	67.79	50.06	-3709.82	-34.94	9.50	-3707.04	-12.57	21.41	-3341.61	273.09	-12.73	-3438.53	259.90	33.67	-3592.89	-24.31	1259.80	0.00	0.00	0.00	-2212.99	46.99	1668.28	-3513.18	-65.38	1642.89	-3436.05	191.25	1628.63	-3432.40	67.03	1608.92	531.82	1228.34	72.75	1130.11	1242.09	78.92	505.44
1.67000	-3323.55	80.01	31.42	-3402.46	160.45	-18.59	-3432.98	82.20	-10.08	-3452.40	69.66	49.24	-3709.82	-34.94	9.50	-3707.04	-12.57	21.41	-3330.47	272.93	-10.90	-3417.69	258.19	38.63	-3592.89	-24.31	1259.80	0.00	0.00	0.00	-2212.99	46.99	1668.28	-3513.18	-65.38	1642.89	-3440.09	190.13	1627.79	-3430.32	65.46	1609.83	531.34	1228.21	72.67	1129.48	1242.01	78.84	505.77
1.68000	-3323.55	80.01	31.42	-3402.46	160.45	-18.59	-3425.11	80.96	-11.06	-3419.22	68.15	52.43	-3709.82	-34.94	9.50	-3707.04	-12.57	21.41	-3347.91	272.66	-12.93	-3409.62	259.57	41.40	-3592.89	-24.31	1259.80	0.00	0.00	0.00	-2212.99	46.99	1668.28	-3513.18	-65.38	1642.89	-3444.21	188.78	1628.06	-3436.07	62.71	1610.13	530.78	1228.63	72.41	1130.06	1242.17	79.05	506.02
1.69000	-3323.55	80.01	31.42	-3402.46	160.45	-18.59	-3433.39	78.56	-14.37	-3383.50	68.02	54.94	-3709.82	-34.94	9.50	-3707.04	-12.57	21.41	-3360.10	272.95	-14.05	-3389.23	259.11	45.24	-3592.89	-24.31	1259.80	0.00	0.00	0.00	-2212.99	46.99	1668.28	-3513.18	-65.38	1642.89	-3448.27	187.43	1628.33	-3431.90	61.99	1609.74	531.14	1228.08	72.58	1130.07	1242.51	78.84	507.08
1.70000	-3323.55	80.01	31.42	-3402.46	160.45	-18.59	-3412.85	79.55	-12.49	-3447.20	65.88	44.10	-3709.82	-34.94	9.50	-3707.04	-12.57	21.41	-3344.18	272.55	-11.46	-3412.75	257.23	43.62	-3592.89	-24.31	1259.80	0.00	0.00	0.00	-2212.99	46.99	1668.28	-3513.18	-65.38	1642.89	-3452.26	186.08	1628.61	-3427.93	61.15	1609.16	531.57	1227.90	72.79	1130.64	1242.37	78.80	507.55
1.71000	-3323.55	80.01	31.42	-3402.46	160.45	-18.59	-3415.65	79.44	-14.54	-3449.63	65.94	43.31	-3709.82	-34.94	9.50	-3707.04	-12.57	21.41	-3335.88	272.46	-8.46	-3418.45	258.21	44.04	-3592.89	-24.31	1259.80	0.00	0.00	0.00	-2212.99	46.99	1668.28	-3513.18	-65.38	1642.89	-3456.20	184.73	1628.90	-3434.00	60.24	1609.04	531.31	1228.37	72.63	1129.83	1241.92	78.83	503.33
1.72000	-3323.55	80.01	31.42	-3402.46	160.45	-18.59	-3416.26	78.51	-15.10	-3435.94	63.30	45.29	-3709.82	-34.94	9.50	-3707.04	-12.57	21.41	-3359.24	271.92	-10.24	-3400.81	259.98	48.42	-3592.89	-24.31	1259.80	0.00	0.00	0.00	-2212.99	46.99	1668.28	-3513.18	-65.38	1642.89	-3460.07	183.38	1629.19	-3439.35	58.57	1610.16	530.18	1228.37	72.39	1129.98	1242.12	78.88	502.65
1.73000	-3323.55	80.01	31.42	-3402.46	160.45	-18.59	-3425.98	78.40	-15.94	-3415.53	63.35	48.25	-3709.82	-34.94	9.50	-3707.04	-12.57	21.41	-3348.57	272.08	-7.78	-3430.90	259.62	44.93	-3592.89	-24.31	1259.80	0.00	0.00	0.00	-2212.99	46.99	1668.28	-3513.18	-65.38	1642.89	-3463.89	182.03	1629.48	-3430.43	57.01	1610.21	529.66	1228.64	72.14	1130.58	1242.08	79.03	503.00
1.74000	-3323.55	80.01	31.42	-3402.46	160.45	-18.59	-3425.53	76.75	-16.22	-3394.66	65.03	51.23	-3709.82	-34.94	9.50	-3707.04	-12.57	21.41	-3368.06	272.24	-7.18	-3443.92	258.30	47.10	-3592.89	-24.31	1259.80	0.00	0.00	0.00	-2212.99	46.99	1668.28	-3513.18	-65.38	1642.89	-3467.64	180.68	1629.78	-3420.46	56.19	1610.47	530.72	1228.23	72.52	1130.29	1242.03	78.98	502.31
1.75000	-3323.55	80.01	31.42	-3402.46	160.45	-18.59	-3435.59	78.03	-19.50	-3444.64	63.70	42.19	-3709.82	-34.94	9.50	-3707.04	-12.57	21.41	-3331.81	273.46	0.50	-3448.84	261.06	51.18	-3592.89	-24.31	1259.80	0.00	0.00	0.00	-2212.99	46.99	1668.28	-3513.18	-65.38	1642.89	-3471.33	179.33	1630.08	-3440.89	54.64	1611.37	530.02	1228.29	72.31	1130.08	1242.46	78.77	504.37
1.76000	-3323.55	80.01	31.42	-3402.46	160.45	-18.59	-3414.87	77.90	-14.60	-3420.08	65.11	46.31	-3709.82	-34.94	9.50	-3707.04	-12.57	21.41	-3328.35	273.64	4.05	-3449.05	259.72	56.88	-3592.89	-24.31	1259.80	0.00	0.00	0.00	-2212.99	46.99	1668.28	-3513.18	-65.38	1642.89	-3474.96	177.98	1630.39	-3455.71	52.99	1612.49	530.37	1227.97	72.61	1129.84	1242.35	78.82	503.99
1.77000	-3323.55	80.01	31.42	-3402.46	160.45	-18.59	-3424.13	76.21	-15.79	-3434.56	63.17	45.23	-3709.82	-34.94	9.50	-3707.04	-12.57	21.41	-3361.84	274.09	3.52	-3427.01	260.45	62.95	-3592.89	-24.31	1259.80	0.00	0.00	0.00	-2212.99	46.99	1668.28	-3513.18	-65.38	1642.89	-3478.53	176.63	1630.70	-3445.85	51.11	1612.59	531.42	1227.83	72.90	1129.80	1241.99	78.87	503.76
1.78000	-3323.55	80.01	31.42	-3402.46	160.45	-18.59	-3424.50	76.55	-15.82	-3444.86	63.36	41.67	-3709.82	-34.94	9.50	-3707.04	-12.57	21.41	-3384.99	273.63	3.57	-3401.45	262.70	71.86	-3592.89	-24.31	1259.80	0.00	0.00	0.00	-2212.99	46.99	1668.28	-3513.18	-65.38	1642.89	-3482.04	175.27	1631.02	-3426.44	50.94	1611.80	531.04	1227.48	72.87	1130.11	1242.37	78.89	502.35
1.79000	-3323.55	80.01	31.42	-3402.46	160.45	-18.59	-3424.08	77.58	-15.43	-3415.91	64.57	45.64	-3709.82	-34.94	9.50	-3707.04	-12.57	21.41	-3372.30	275.97	9.41	-3432.86	261.81	71.96	-3592.89	-24.31	1259.80	0.00	0.00	0.00	-2212.99	46.99	1668.28	-3513.18	-65.38	1642.89	-3485.49	173.92	1631.34	-3435.08	50.49	1612.53	530.84	1227.78	72.69	1130.40	1242.30	78.99	507.95
1.80000	-3323.55	80.01	31.42	-3402.46	160.45	-18.59	-3415.02	77.33	-15.54	-3452.50	62.92	39.16	-3709.82	-34.94	9.50	-3707.04	-12.57	21.41	-3376.84	277.45	14.79	-3449.05	261.48	75.02	-3592.89	-24.31	1259.80	0.00	0.00	0.00	-2212.99	46.99	1668.28	-3513.18	-65.38	1642.89	-3488.88	172.57	1631.66	-3435.80	49.21	1613.64	531.08	1228.51	72.54	1130.40	1242.33	78.89	506.22
1.81000	-3323.55	80.01	31.42	-3402.46	160.45	-18.59	-3447.39	75.13	-21.63	-3396.16	65.67	48.65	-3709.82	-34.94	9.50	-3707.04	-12.57	21.41	-3420.09	280.43	12.69	-3453.52	261.80	79.12	-3592.89	-24.31	1259.80	0.00	0.00	0.00	-2212.99	46.99	1668.28	-3513.18	-65.38	1642.89	-3492.21	171.22	1631.99	-3436.43	47.48	1613.77	530.89	1228.27	72.70	1130.40	1242.02	79.04	504.28
1.82000	-3323.55	80.01	31.42	-3402.46	160.45	-18.59	-3424.64	77.08	-17.13	-3479.95	62.92	36.62	-3709.82	-34.94	9.50	-3707.04	-12.57	21.41	-3412.67	278.41	20.70	-3457.96	262.11	83.14	-3592.89	-24.31	1259.80	0.00	0.00	0.00	-2212.99	46.99	1668.28	-3513.18	-65.38	1642.89	-3495.48	169.86	1632.33	-3429.03	47.24	1613.36	530.80	1228.48	72.49	1130.47	1242.15	78.95	505.17
1.83000	-3323.55	80.01	31.42	-3402.46	160.45	-18.59	-3376.53	76.05	-8.96	-3414.12	65.58	44.19	-3709.82	-34.94	9.50	-3707.04	-12.57	21.41	-3411.24	280.16	27.09	-3462.36	262.42	87.08	-3592.89	-24.31	1259.80	0.00	0.00	0.00	-2212.99	46.99	1668.28	-3513.18	-65.38	1642.89	-3498.69	168.51	1632.67	-3423.35	47.32	1613.69	530.82	1227.86	72.64	1130.41	1242.55	78.86	503.78
1.84000	-3323.55	80.01	31.42	-3402.46	160.45	-18.59	-3408.51	76.49	-15.64	-3419.35	63.54	44.37	-3709.82	-34.94	9.50	-3707.04	-12.57	21.41	-3424.69	281.34	32.45	-3466.73	262.73	90.94	-3592.89	-24.31	1259.80	0.00	0.00	0.00	-2212.99	46.99	1668.28	-3513.18	-65.38	1642.89	-3501.84	167.16	1633.01	-3427.12	46.37	1614.15	530.69	1227.75	72.70	1130.56	1242.26	78.98	503.16
1.85000	-3323.55	80.01	31.42	-3402.46	160.45	-18.59	-3401.74	75.73	-13.88	-3446.43	63.37	38.74	-3709.82	-34.94	9.50	-3707.04	-12.57	21.41	-3444.45	282.56	36.13	-3471.07	263.03	94.72	-3592.89	-24.31	1259.80	0.00	0.00	0.00	-2212.99	46.99	1668.28	-3513.18	-65.38	1642.89	-3504.93	165.81	1633.36	-3445.32	44.94	1614.85	530.93	1227.77	72.95	1130.43	1241.97	79.05	504.71
1.86000	-3323.55	80.01	31.42	-3402.46	160.45	-18.59	-3380.60	77.21	-10.79	-3434.41	60.54	41.59	-3709.82	-34.94	9.50	-3707.04	-12.57	21.41	-3423.61	284.49	47.45	-3475.37	263.33	98.41	-3592.89	-24.31	1259.80	0.00	0.00	0.00	-2212.99	46.99	1668.28	-3513.18	-65.38	1642.89	-3507.95	164.46	1633.71	-3426.07	45.48	1614.80	531.00	1228.61	72.48	1130.58	1241.74	79.21	506.09
1.87000	-3323.55	80.01	31.42	-3402.46	160.45	-18.59	-3425.41	74.94	-18.12	-3482.69	61.67	31.83	-3709.82	-34.94	9.50	-3707.04	-12.57	21.41	-3392.46	286.38	61.18	-3479.63	263.63	102.03	-3592.89	-24.31	1259.80	0.00	0.00	0.00	-2212.99	46.99	1668.28	-3513.18	-65.38	1642.89	-3510.92	163.10	1634.06	-3432.00	45.73	1614.93	531.26	1227.65	72.82	1130.56	1242.17	79.18	502.63
1.88000	-3323.55	80.01	31.42	-3402.46	160.45	-18.59	-3415.04	76.20	-16.41	-3429.80	65.36	40.88	-3709.82	-34.94	9.50	-3707.04	-12.57	21.41	-3426.40	289.08	61.50	-3483.86	263.93	105.57	-3592.89	-24.31	1259.80	0.00	0.00	0.00	-2212.99	46.99	1668.28	-3513.18	-65.38	1642.89	-3513.83	161.75	1634.42	-3425.30	45.55	1614.75	532.06	1227.70	72.98	1130.01	1242.45	78.88	501.53
1.89000	-3323.55	80.01	31.42	-3402.46	160.45	-18.59	-3422.31	78.03	-17.74	-3470.22	61.61	34.13	-3709.82	-34.94	9.50	-3707.04	-12.57	21.41	-3430.44	290.86	68.48	-3488.06	264.23	109.03	-3592.89	-24.31	1259.80	0.00	0.00	0.00	-2212.99	46.99	1668.28	-3513.18	-65.38	1642.89	-3516.68	160.40	1634.78	-3434.90	45.07	1615.37	531.86	1227.54	72.97	1130.30	1242.67	78.81	504.97
1.90000	-3323.55	80.01	31.42	-3402.46	160.45	-18.59	-3378.08	77.15	-10.89	-3414.20	64.62	43.66	-3709.82	-34.94	9.50	-3707.04	-12.57	21.41	-3434.54	292.60	75.44	-3492.22	264.52	112.41	-3592.89	-24.31	1259.80	0.00	0.00	0.00	-2212.99	46.99	1668.28	-3513.18	-65.38	1642.89	-3519.47	159.05	1635.15	-3434.12	45.73	1615.63	530.89	1227.99	72.59	1130.12	1242.10	78.92	506.65
1.91000	-3323.55	80.01	31.42	-3402.46	160.45	-18.59	-3401.47	74.60	-14.01	-3413.10	64.53	43.05	-3709.82	-34.94	9.50	-3707.04	-12.57	21.41	-3438.69	294.29	82.36	-3496.34	264.81	115.71	-3592.89	-24.31	1259.80	0.00	0.00	0.00	-2212.99	46.99	1668.28	-3513.18	-65.38	1642.89	-3522.20	157.70	1635.52	-3438.98	46.35	1616.74	531.31	1228.38	72.61	1129.80	1242.18	78.82	503.95
1.92000	-3323.55	80.01	31.42	-3402.46	160.45	-18.59	-3408.18	73.38	-16.03	-3406.34	63.48	42.90	-3709.82	-34.94	9.50	-3707.04	-12.57	21.41	-3442.90	295.93	89.27	-3500.43	265.09	118.93	-3592.89	-24.31	1259.80	0.00	0.00	0.00	-2212.99	46.99	1668.28	-3513.18	-65.38	1642.89	-3524.87	156.35	1635.89	-3438.68	47.53	1616.50	531.13	1228.10	72.66	1130.20	1242.05	79.18	506.11
1.93000	-3323.55	80.01	31.42	-3402.46	160.45	-18.59	-3435.57	75.70	-21.03	-3405.03	63.51	43.98	-3709.82	-34.94	9.50	-3707.04	-12.57	21.41	-3447.16	297.54	96.15	-3504.49	265.38	122.08	-3592.89	-24.31	1259.80	0.00	0.00	0.00	-2212.99	46.99	1668.28	-3513.18	-65.38	1642.89	-3527.48	155.00	1636.27	-3444.71	46.65	1617.25	530.58	1228.11	72.57	1130.24	1242.00	79.08	504.97
1.94000	-3323.55	80.01	31.42	-3402.46	160.45	-18.59	-3422.95	76.49	-18.62	-3445.97	63.86	37.39	-3709.82	-34.94	9.50	-3707.04	-12.57	21.41	-3451.48	299.10	103.00	-3508.51	265.66	125.15	-3592.89	-24.31	1259.80	0.00	0.00	0.00	-2212.99	46.99	1668.28	-3513.18	-65.38	1642.89	-3530.03	153.65	1636.65	-3426.50	48.41	1617.72	531.57	1228.48	72.61	1129.49	1242.35	78.78	506.11
1.95000	-3323.55	80.01	31.42	-3402.46	160.45	-18.59	-3442.05	76.90	-21.24	-3437.13	65.31	38.31	-3709.82	-34.94	9.50	-3707.04	-12.57	21.41	-3455.84	300.62	109.82	-3512.49	265.94	128.15	-3592.89	-24.31	1259.80	0.00	0.00	0.00	-2212.99	46.99	1668.28	-3513.18	-65.38	1642.89	-3532.53	152.30	1637.04	-3432.56	48.97	1618.91	530.95	1228.56	72.47	1129.89	1242.18	78.96	506.21
1.96000	-3323.55	80.01	31.42	-3402.46	160.45	-18.59	-3417.09	76.61	-17.44	-3388.27	65.69	45.12	-3709.82	-34.94	9.50	-3707.04	-12.57	21.41	-3460.26	302.09	116.63	-3516.43	266.21	131.07	-3592.89	-24.31	1259.80	0.00	0.00	0.00	-2212.99	46.99	1668.28	-3513.21	-65.39	1642.90	-3534.96	150.95	1637.43	-3436.92	48.76	1619.79	531.16	1228.20	72.49	1129.75	1242.60	78.79	505.68
1.97000	-3323.55	80.01	31.42	-3402.46	160.45	-18.59	-3428.83	76.39	-18.70	-3405.29	64.94	45.05	-3709.82	-34.94	9.50	-3707.04	-12.57	21.41	-3464.73	303.53	123.40	-3520.34	266.49	133.91	-3592.89	-24.31	1259.80	0.00	0.00	0.00	-2212.99	46.99	1668.28	-3543.38	-70.06	1645.47	-3537.33	149.61	1637.82	-3428.57	49.96	1620.48	530.80	1228.45	72.36	1130.53	1242.75	78.84	504.28
1.98000	-3323.55	80.01	31.42	-3402.46	160.45	-18.59	-3410.03	76.34	-15.76	-3420.15	65.02	41.49	-3709.82	-34.94	9.50	-3707.04	-12.57	21.41	-3469.25	304.92	130.15	-3524.22	266.76	136.68	-3592.89	-24.31	1259.80	0.00	0.00	0.00	-2212.99	46.99	1668.28	-3529.83	-68.92	1644.36	-3539.65	148.26	1638.22	-3428.00	51.62	1621.91	530.25	1228.46	72.53	1130.34	1242.99	78.73	503.47
1.99000	-3323.55	80.01	31.42	-3402.46	160.45	-18.59	-3368.74	77.91	-8.96	-3421.80	66.48	40.82	-3709.82	-34.94	9.50	-3707.04	-12.57	21.41	-3473.81	306.27	136.87	-3528.05	267.03	139.38	-3592.89	-24.31	1259.80	0.00	0.00	0.00	-2212.99	46.99	1668.28	-3514.09	-66.85	1645.12	-3541.91	146.91	1638.62	-3447.17	53.28	1622.46	531.08	1228.33	72.63	1130.03	1242.69	78.76	502.58
2.00000	-3323.55	80.01	31.42	-3402.46	160.45	-18.59	-3421.34	76.07	-17.54	-3410.43	64.77	42.42	-3709.82	-34.94	9.50	-3707.04	-12.57	21.41	-3478.43	307.58	143.57	-3531.85	267.29	142.00	-3592.89	-24.31	1259.80	0.00	0.00	0.00	-2212.99	46.99	1668.28	-3504.85	-67.64	1643.90	-3544.10	145.57	1639.02	-3443.10	54.46	1622.49	530.89	1228.20	72.56	1130.67	1241.97	79.08	505.28
2.01000	-3323.55	80.01	31.42	-3402.46	160.45	-18.59	-3418.27	75.69	-16.88	-3443.32	65.34	38.24	-3709.82	-34.94	9.50	-3707.04	-12.57	21.41	-3483.09	308.85	150.24	-3535.62	267.55	144.55	-3592.89	-24.31	1259.80	0.00	0.00	0.00	-2212.99	46.99	1668.28	-3534.15	-72.28	1646.38	-3546.24	144.22	1639.43	-3424.68	56.32	1623.25	532.01	1228.33	72.81	1130.09	1242.80	78.71	503.67
2.02000	-3323.55	80.01	31.42	-3402.46	160.45	-18.59	-3408.07	75.62	-15.44	-3434.47	65.36	40.46	-3709.82	-34.94	9.50	-3707.04	-12.57	21.41	-3487.79	310.08	156.89	-3539.34	267.81	147.03	-3592.89	-24.31	1259.80	0.00	0.00	0.00	-2212.99	46.99	1668.28	-3558.33	-73.98	1648.15	-3548.32	142.88	1639.84	-3443.03	57.20	1623.61	532.10	1227.89	72.81	1129.70	1242.54	78.72	502.63
2.03000	-3323.55	80.01	31.42	-3402.46	160.45	-18.59	-3425.02	76.03	-17.49	-3467.38	66.56	34.87	-3709.82	-34.94	9.50	-3707.04	-12.57	21.41	-3492.55	311.27	163.51	-3543.04	268.07	149.44	-3592.89	-24.31	1259.80	0.00	0.00	0.00	-2212.99	46.99	1668.28	-3515.89	-69.20	1644.81	-3550.34	141.53	1640.25	-3424.70	58.24	1623.87	531.15	1228.09	72.68	1130.05	1242.12	78.91	501.91
2.04000	-3323.55	80.01	31.42	-3402.46	160.45	-18.59	-3412.20	77.52	-15.88	-3415.56	66.51	42.22	-3709.82	-34.94	9.50	-3707.04	-12.57	21.41	-3497.34	312.41	170.10	-3546.69	268.32	151.77	-3592.89	-24.31	1259.80	0.00	0.00	0.00	-2212.99	46.99	1668.28	-3528.30	-70.83	1647.21	-3552.31	140.19	1640.67	-3427.73	60.33	1624.74	531.24	1227.81	72.70	1130.53	1241.92	79.10	501.33
2.05000	-3323.55	80.01	31.42	-3402.46	160.45	-18.59	-3396.80	78.23	-13.86	-3442.14	67.91	39.37	-3709.82	-34.94	9.50	-3707.04	-12.57	21.41	-3502.18	313.52	176.67	-3550.30	268.57	154.04	-3592.89	-24.31	1259.80	0.00	0.00	0.00	-2212.99	46.99	1668.28	-3563.29	-74.24	1650.89	-3554.21	138.85	1641.09	-3431.26	62.91	1624.23	531.42	1227.82	72.85	1130.69	1242.49	78.98	503.77
2.06000	-3323.55	80.01	31.42	-3402.46	160.45	-18.59	-3409.58	75.82	-14.31	-3431.33	65.70	40.21	-3709.82	-34.94	9.50	-3707.04	-12.57	21.41	-3507.06	314.58	183.21	-3553.88	268.82	156.23	-3592.89	-24.31	1259.80	0.00	0.00	0.00	-2212.99	46.99	1668.28	-3522.40	-72.21	1648.45	-3556.05	137.51	1641.51	-3432.37	64.82	1624.76	530.93	1227.89	72.72	1129.19	1242.49	78.68	504.97
2.07000	-3323.55	80.01	31.42	-3402.46	160.45	-18.59	-3404.65	78.41	-14.74	-3411.16	67.34	42.32	-3709.82	-34.94	9.50	-3707.04	-12.57	21.41	-3511.99	315.61	189.73	-3557.42	269.06	158.35	-3592.89	-24.31	1259.80	0.00	0.00	0.00	-2212.99	46.99	1668.28	-3501.23	-73.11	1648.06	-3557.84	136.17	1641.94	-3433.08	67.07	1624.76	531.04	1228.13	72.74	1129.97	1242.22	78.86	503.45
2.08000	-3323.55	80.01	31.42	-3402.46	160.45	-18.59	-3408.06	78.90	-13.86	-3416.04	68.29	41.64	-3709.82	-34.94	9.50	-3707.04	-12.57	21.41	-3516.95	316.60	196.21	-3560.93	269.30	160.41	-3592.89	-24.31	1259.80	0.00	0.00	0.00	-2212.99	46.99	1668.28	-3481.75	-72.98	1647.73	-3559.57	134.83	1642.37	-3424.63	68.77	1625.24	531.42	1227.40	72.99	1130.85	1242.07	79.14	504.81
2.09000	-3323.55	80.01	31.42	-3402.46	160.45	-18.59	-3429.84	77.63	-18.72	-3416.95	69.96	43.17	-3709.82	-34.94	9.50	-3707.04	-12.57	21.41	-3521.96	317.55	202.67	-3564.39	269.54	162.39	-3592.89	-24.31	1259.80	0.00	0.00	0.00	-2212.99	46.99	1668.28	-3531.91	-73.56	1647.24	-3561.24	133.49	1642.80	-3428.47	71.02	1624.69	530.97	1227.94	72.67	1130.94	1242.12	79.14	505.95
2.10000	-3323.55	80.01	31.42	-3402.46	160.45	-18.59	-3417.73	77.24	-16.15	-3401.72	68.87	44.18	-3709.82	-34.94	9.50	-3707.04	-12.57	21.41	-3527.00	318.45	209.11	-3567.82	269.78	164.31	-3592.89	-24.31	1259.80	0.00	0.00	0.00	-2212.99	46.99	1668.28	-3511.03	-71.78	1646.19	-3562.85	132.16	1643.23	-3456.16	72.97	1626.02	531.24	1228.28	72.59	1130.37	1243.05	78.74	504.95
2.11000	-3323.55	80.01	31.42	-3402.46	160.45	-18.59	-3427.56	78.96	-18.28	-3415.65	69.61	41.92	-3709.82	-34.94	9.50	-3707.04	-12.57	21.41	-3532.09	319.32	215.52	-3571.21	270.01	166.16	-3592.89	-24.31	1259.80	0.00	0.00	0.00	-2212.99	46.99	1668.28	-3530.10	-68.64	1648.07	-3564.41	130.82	1643.67	-3449.44	74.81	1625.87	530.84	1228.32	72.62	1130.22	1242.48	78.90	503.48
2.12000	-3323.55	80.01	31.42	-3402.46	160.45	-18.59	-3413.80	76.82	-15.38	-3431.58	68.56	38.22	-3709.82	-34.94	9.50	-3707.04	-12.57	21.41	-3537.21	320.16	221.90	-3574.56	270.24	167.94	-3592.89	-24.31	1259.80	0.00	0.00	0.00	-2212.99	46.99	1668.28	-3473.91	-68.95	1645.11	-3565.90	129.49	1644.11	-3453.22	75.87	1626.01	530.89	1228.03	72.53	1130.25	1241.67	79.11	504.67
2.13000	-3323.55	80.01	31.42	-3402.46	160.45	-18.59	-3423.65	77.39	-17.11	-3373.55	71.27	47.50	-3709.82	-34.94	9.50	-3707.04	-12.57	21.41	-3542.37	320.95	228.25	-3577.87	270.46	169.65	-3592.89	-24.31	1259.80	0.00	0.00	0.00	-2212.99	46.99	1668.28	-3528.99	-69.97	1648.25	-3567.34	128.15	1644.55	-3447.09	78.50	1625.71	531.56	1227.67	72.76	1129.64	1241.51	78.96	504.40
2.14000	-3323.55	80.01	31.42	-3402.46	160.45	-18.59	-3411.25	78.47	-14.57	-3417.48	69.68	43.09	-3709.78	-34.95	9.50	-3707.04	-12.57	21.41	-3547.56	321.70	234.58	-3581.14	270.68	171.30	-3592.89	-24.31	1259.80	0.00	0.00	0.00	-2212.99	46.99	1668.28	-3519.33	-69.09	1647.88	-3568.72	126.82	1645.00	-3456.69	79.98	1625.94	531.13	1228.32	72.69	1129.84	1241.90	78.90	506.00
2.15000	-3323.55	80.01	31.42	-3402.46	160.45	-18.59	-3443.03	76.88	-19.22	-3425.03	68.62	42.56	-3673.29	-42.60	16.01	-3707.04	-12.57	21.41	-3552.79	322.42	240.88	-3584.38	270.90	172.88	-3592.89	-24.31	1259.80	0.00	0.00	0.00	-2212.99	46.99	1668.28	-3487.35	-65.75	1645.92	-3570.05	125.49	1645.45	-3462.04	82.11	1627.85	530.82	1228.30	72.57	1130.74	1241.95	79.15	501.77
2.16000	-3323.55	80.01	31.42	-3402.46	160.45	-18.59	-3424.54	77.77	-17.01	-3422.37	70.73	42.14	-3694.55	-48.23	9.96	-3707.04	-12.57	21.41	-3558.05	323.10	247.16	-3587.58	271.12	174.40	-3592.89	-24.31	1259.80	0.00	0.00	0.00	-2212.99	46.99	1668.28	-3505.73	-61.78	1645.80	-3571.31	124.16	1645.90	-3471.75	84.21	1627.47	531.57	1227.93	72.84	1130.57	1242.52	79.06	501.78
2.17000	-3323.55	80.01	31.42	-3402.46	160.45	-18.59	-3415.19	76.36	-14.83	-3443.51	69.74	40.17	-3672.20	-47.58	12.79	-3707.05	-12.57	21.40	-3563.35	323.74	253.40	-3590.73	271.33	175.85	-3592.89	-24.31	1259.80	0.00	0.00	0.00	-2212.99	46.99	1668.28	-3484.27	-60.38	1644.83	-3572.52	122.84	1646.36	-3465.78	86.38	1627.71	531.23	1227.79	72.75	1130.34	1242.81	78.91	503.50
2.18000	-3323.55	80.01	31.42	-3402.46	160.45	-18.59	-3410.26	78.57	-13.57	-3393.67	72.65	46.34	-3666.57	-53.77	13.38	-3708.97	-14.72	18.93	-3568.68	324.35	259.62	-3593.85	271.54	177.24	-3592.89	-24.31	1259.80	0.00	0.00	0.00	-2212.99	46.99	1668.28	-3482.85	-58.09	1645.18	-3573.67	121.51	1646.81	-3472.15	88.90	1627.79	531.57	1227.99	72.85	1130.70	1242.41	79.08	500.74
2.19000	-3323.55	80.01	31.42	-3402.46	160.45	-18.59	-3426.45	77.64	-16.54	-3423.32	71.82	42.64	-3649.16	-58.66	16.39	-3723.52	-18.57	17.23	-3574.04	324.92	265.81	-3596.93	271.74	178.56	-3592.89	-24.31	1259.80	0.00	0.00	0.00	-2212.99	46.99	1668.28	-3500.51	-58.03	1644.88	-3574.76	120.19	1647.27	-3463.85	90.88	1628.25	530.81	1227.97	72.60	1130.57	1242.52	78.92	504.42
2.20000	-3323.55	80.01	31.42	-3402.46	160.45	-18.59	-3426.86	78.32	-17.67	-3398.10	72.89	47.91	-3634.27	-61.78	19.47	-3673.53	-19.83	23.15	-3579.43	325.45	271.98	-3599.97	271.95	179.82	-3592.89	-24.31	1259.80	0.00	0.00	0.00	-2212.99	46.99	1668.28	-3481.09	-55.80	1644.05	-3575.80	118.86	1647.73	-3468.81	93.45	1628.35	531.01	1227.63	72.64	1129.89	1242.03	78.91	505.96
2.21000	-3323.55	80.01	31.42	-3402.46	160.45	-18.59	-3392.44	78.81	-10.16	-3396.70	71.37	46.71	-3627.44	-63.37	19.76	-3678.98	-25.52	19.67	-3584.86	325.94	278.11	-3602.97	272.14	181.02	-3592.89	-24.31	1259.80	0.00	0.00	0.00	-2212.99	46.99	1668.28	-3474.00	-51.97	1642.44	-3576.78	117.54	1648.20	-3471.82	95.97	1628.25	531.92	1227.79	72.90	1129.94	1242.43	78.69	506.14
2.22000	-3323.55	80.01	31.42	-3402.46	160.45	-18.59	-3429.41	77.99	-16.55	-3422.64	71.08	42.63	-3634.22	-63.67	14.40	-3679.90	-28.17	18.35	-3590.31	326.40	284.22	-3605.93	272.34	182.15	-3592.89	-24.31	1259.80	0.00	0.00	0.00	-2212.99	46.99	1668.28	-3477.62	-50.98	1642.25	-3577.70	116.22	1648.66	-3466.58	97.78	1627.74	531.06	1227.93	72.71	1129.99	1242.60	78.87	506.13
2.23000	-3323.55	80.01	31.42	-3402.46	160.45	-18.59	-3441.17	75.64	-19.34	-3446.27	74.12	39.39	-3641.94	-63.55	9.82	-3678.04	-27.78	16.94	-3595.79	326.82	290.31	-3608.86	272.53	183.22	-3592.89	-24.31	1259.80	0.00	0.00	0.00	-2212.99	46.99	1668.28	-3474.67	-47.38	1642.58	-3578.56	114.90	1649.13	-3475.06	100.96	1627.59	530.83	1228.42	72.49	1130.01	1241.45	79.22	504.99
2.24000	-3323.55	80.01	31.42	-3402.46	160.45	-18.59	-3424.45	80.20	-15.47	-3458.73	71.41	37.38	-3637.60	-65.83	8.82	-3672.44	-26.67	16.07	-3601.29	327.21	296.36	-3611.74	272.72	184.23	-3592.89	-24.31	1259.80	0.00	0.00	0.00	-2212.99	46.99	1668.28	-3499.38	-44.60	1642.44	-3579.37	113.59	1649.60	-3515.16	102.93	1627.89	530.59	1227.89	72.54	1130.09	1242.21	78.79	504.55
2.25000	-3323.55	80.01	31.42	-3402.46	160.45	-18.59	-3438.34	78.32	-18.85	-3447.08	71.58	38.42	-3633.65	-67.89	7.94	-3708.96	-25.72	10.96	-3606.83	327.56	302.39	-3614.58	272.90	185.18	-3592.89	-24.31	1259.80	0.00	0.00	0.00	-2212.99	46.99	1668.28	-3494.06	-42.76	1641.17	-3580.12	112.27	1650.08	-3504.64	107.07	1627.50	530.84	1227.88	72.64	1130.20	1242.10	79.03	503.69
2.26000	-3323.55	80.01	31.42	-3402.46	160.45	-18.59	-3423.62	78.68	-15.47	-3435.65	72.98	41.63	-3630.09	-69.74	7.18	-3686.11	-25.74	13.57	-3612.39	327.88	308.39	-3617.38	273.08	186.07	-3592.89	-24.31	1259.80	0.00	0.00	0.00	-2212.99	46.99	1668.28	-3501.32	-38.67	1640.93	-3580.81	110.96	1650.55	-3503.58	109.12	1627.46	532.01	1228.05	72.87	1130.12	1241.92	78.99	502.38
2.27000	-3323.55	80.01	31.42	-3402.46	160.45	-18.59	-3420.80	77.58	-14.57	-3401.48	75.97	46.82	-3626.91	-71.37	6.54	-3645.38	-25.58	21.75	-3617.97	328.16	314.36	-3620.14	273.26	186.90	-3592.89	-24.31	1259.80	0.00	0.00	0.00	-2212.99	46.99	1668.28	-3495.87	-34.22	1639.52	-3581.44	109.65	1651.03	-3490.46	111.84	1627.08	531.83	1228.35	72.64	1130.06	1242.06	78.92	504.38
2.28000	-3323.55	80.01	31.42	-3402.46	160.45	-18.59	-3451.48	78.12	-19.67	-3388.86	74.82	48.45	-3624.08	-72.79	6.00	-3627.85	-23.43	23.72	-3623.58	328.41	320.30	-3622.86	273.44	187.67	-3592.89	-24.31	1259.80	0.00	0.00	0.00	-2212.99	46.99	1668.28	-3493.90	-30.01	1638.23	-3582.02	108.34	1651.51	-3524.22	112.68	1627.13	531.00	1228.13	72.53	1129.84	1242.31	78.74	502.52
2.29000	-3323.55	80.01	31.42	-3402.46	160.45	-18.59	-3397.67	78.05	-11.18	-3423.60	74.93	43.68	-3621.60	-74.02	5.57	-3714.73	-28.21	9.01	-3629.21	328.62	326.22	-3625.54	273.61	188.38	-3592.89	-24.31	1259.80	0.00	0.00	0.00	-2212.99	46.99	1668.28	-3484.33	-24.73	1637.30	-3582.54	107.03	1651.99	-3533.75	114.57	1626.09	530.31	1228.49	72.36	1130.26	1243.18	78.53	504.34
2.30000	-3323.55	80.01	31.42	-3402.46	160.45	-18.59	-3428.11	77.50	-15.59	-3414.59	76.67	45.14	-3619.45	-75.06	5.23	-3686.44	-27.41	14.47	-3634.87	328.80	332.10	-3628.18	273.77	189.04	-3592.89	-24.31	1259.80	0.00	0.00	0.00	-2212.99	46.99	1668.28	-3473.14	-19.74	1636.65	-3583.01	105.72	1652.48	-3541.59	114.94	1625.94	530.81	1228.44	72.49	1129.74	1242.36	78.66	501.82
2.31000	-3323.55	80.01	31.42	-3402.46	160.45	-18.59	-3402.45	80.32	-12.24	-3427.51	73.75	43.14	-3617.63	-75.92	4.99	-3687.79	-27.70	14.06	-3640.54	328.94	337.96	-3630.78	273.94	189.63	-3592.89	-24.31	1259.80	0.00	0.00	0.00	-2212.99	46.99	1668.28	-3496.67	-18.28	1636.62	-3583.42	104.42	1652.96	-3544.36	116.95	1624.59	531.37	1228.71	72.47	1130.43	1242.22	78.84	503.45
2.32000	-3323.55	80.01	31.42	-3402.46	160.45	-18.59	-3443.33	78.33	-18.44	-3424.72	74.64	43.62	-3616.12	-76.59	4.83	-3687.94	-27.90	13.94	-3646.24	329.05	343.79	-3633.34	274.10	190.17	-3592.89	-24.31	1259.80	0.00	0.00	0.00	-2212.99	46.99	1668.28	-3505.51	-12.40	1635.17	-3583.77	103.12	1653.45	-3545.27	119.94	1622.51	531.52	1228.26	72.62	1130.93	1242.51	79.03	506.17
2.33000	-3323.55	80.01	31.42	-3402.46	160.45	-18.59	-3434.53	78.31	-16.43	-3407.49	77.10	46.93	-3614.90	-77.10	4.76	-3687.02	-28.00	14.11	-3651.96	329.13	349.60	-3635.85	274.25	190.65	-3592.89	-24.31	1259.80	0.00	0.00	0.00	-2212.99	46.99	1668.28	-3500.94	-9.35	1634.97	-3584.07	101.82	1653.94	-3574.40	120.72	1623.38	531.18	1227.69	72.77	1130.22	1242.44	78.86	506.77
2.34000	-3323.55	80.01	31.42	-3402.46	160.45	-18.59	-3417.67	78.71	-13.98	-3387.83	77.28	50.12	-3613.97	-77.45	4.76	-3685.12	-28.02	14.52	-3657.69	329.17	355.37	-3638.33	274.40	191.07	-3592.89	-24.31	1259.80	0.00	0.00	0.00	-2212.99	46.99	1668.28	-3481.33	-3.33	1633.37	-3584.31	100.52	1654.43	-3587.64	121.99	1623.72	530.85	1228.18	72.41	1130.16	1242.21	78.89	506.78
2.35000	-3323.55	80.01	31.42	-3402.46	160.45	-18.59	-3434.33	77.68	-17.60	-3453.31	76.50	40.03	-3613.31	-77.65	4.84	-3682.36	-27.95	15.16	-3663.45	329.18	361.12	-3640.76	274.55	191.44	-3592.89	-24.31	1259.80	0.00	0.00	0.00	-2212.99	46.99	1668.28	-3505.53	1.70	1633.90	-3584.49	99.22	1654.92	-3571.63	125.54	1623.21	531.22	1228.47	72.46	1130.49	1242.36	78.91	505.60
2.36000	-3323.55	80.01	31.42	-3402.46	160.45	-18.59	-3419.56	78.70	-14.45	-3429.81	78.30	45.99	-3612.91	-77.69	4.98	-3678.83	-27.80	15.99	-3669.22	329.16	366.83	-3643.16	274.69	191.75	-3592.89	-24.31	1259.80	0.00	0.00	0.00	-2212.99	46.99	1668.28	-3483.01	4.19	1632.36	-3584.62	97.93	1655.42	-3578.89	127.63	1622.76	531.37	1228.01	72.78	1130.57	1242.37	78.94	506.11
2.37000	-3323.55	80.01	31.42	-3402.46	160.45	-18.59	-3438.21	79.12	-17.88	-3434.38	78.74	45.43	-3612.76	-77.60	5.18	-3674.64	-27.58	16.99	-3675.01	329.10	372.52	-3645.51	274.83	192.01	-3592.89	-24.31	1259.80	0.00	0.00	0.00	-2212.99	46.99	1668.28	-3477.46	8.58	1632.26	-3584.69	96.64	1655.92	-3586.00	129.68	1622.32	531.72	1227.58	73.04	1131.01	1241.82	79.26	505.94
2.38000	-3323.55	80.01	31.42	-3402.46	160.45	-18.59	-3433.74	79.90	-17.31	-3434.33	79.88	47.48	-3612.84	-77.37	5.43	-3669.90	-27.29	18.14	-3680.81	329.01	378.18	-3647.81	274.97	192.21	-3592.89	-24.31	1259.80	0.00	0.00	0.00	-2212.99	46.99	1668.28	-3483.60	11.97	1632.31	-3584.70	95.35	1656.41	-3592.97	131.68	1621.91	531.40	1228.24	72.70	1130.67	1241.77	79.20	504.08
2.39000	-3323.55	80.01	31.42	-3402.46	160.45	-18.59	-3433.70	83.16	-16.95	-3450.92	81.92	42.92	-3613.14	-77.02	5.74	-3664.72	-26.94	19.40	-3686.63	328.89	383.82	-3650.08	275.10	192.36	-3592.89	-24.31	1259.80	0.00	0.00	0.00	-2212.99	46.99	1668.28	-3506.38	14.58	1633.33	-3584.66	94.06	1656.91	-3599.79	133.65	1621.52	531.79	1228.01	72.81	1130.10	1241.85	79.12	502.07
2.40000	-3323.55	80.01	31.42	-3402.46	160.45	-18.59	-3426.72	84.52	-15.77	-3422.22	83.31	49.77	-3613.65	-76.55	6.09	-3659.19	-26.53	20.76	-3692.46	328.74	389.42	-3652.31	275.23	192.46	-3592.89	-24.31	1259.80	0.00	0.00	0.00	-2212.99	46.99	1668.28	-3485.78	19.12	1632.69	-3584.56	92.78	1657.41	-3606.46	135.57	1621.15	531.35	1227.85	72.79	1130.36	1242.52	78.99	503.15
2.41000	-3323.55	80.01	31.42	-3402.46	160.45	-18.59	-3409.26	86.81	-12.96	-3421.45	86.85	53.40	-3614.36	-75.96	6.48	-3653.43	-26.07	22.19	-3698.31	328.55	394.99	-3654.49	275.36	192.50	-3592.89	-24.31	1259.80	0.00	0.00	0.00	-2212.99	46.99	1668.28	-3499.98	23.87	1633.79	-3584.41	91.49	1657.92	-3612.99	137.44	1620.80	531.51	1228.08	72.80	1130.40	1242.27	78.95	503.59
2.42000	-3323.55	80.01	31.42	-3402.46	160.45	-18.59	-3441.45	87.16	-18.50	-3466.44	86.36	47.47	-3615.25	-75.27	6.91	-3647.54	-25.57	23.66	-3704.16	328.34	400.54	-3656.63	275.48	192.49	-3592.89	-24.31	1259.80	0.00	0.00	0.00	-2212.99	46.99	1668.28	-3473.87	28.73	1632.14	-3584.20	90.21	1658.42	-3619.38	139.28	1620.47	531.50	1228.11	72.54	1130.57	1242.13	78.96	506.29
2.43000	-3323.55	80.01	31.42	-3402.46	160.45	-18.59	-3420.14	90.38	-14.87	-3470.34	90.02	46.09	-3616.32	-74.49	7.36	-3641.63	-25.02	25.15	-3710.03	328.09	406.05	-3658.73	275.59	192.43	-3592.97	-24.31	1259.79	0.00	0.00	0.00	-2212.99	46.99	1668.28	-3491.13	30.92	1631.78	-3583.94	88.94	1658.93	-3625.63	141.08	1620.16	531.62	1228.21	72.61	1130.63	1241.72	79.11	507.78
2.44000	-3323.55	80.01	31.42	-3402.46	160.45	-18.59	-3434.05	91.57	-17.13	-3444.72	92.21	50.83	-3617.54	-73.61	7.84	-3635.79	-24.44	26.62	-3715.91	327.81	411.54	-3660.78	275.70	192.32	-3677.75	-18.09	1254.24	0.00	0.00	0.00	-2212.99	46.99	1668.28	-3499.64	34.64	1633.05	-3583.62	87.66	1659.43	-3631.73	142.83	1619.87	530.63	1228.48	72.18	1130.04	1241.52	78.97	505.93
2.45000	-3323.55	80.01	31.42	-3402.46	160.45	-18.59	-3454.39	95.42	-18.99	-3455.10	93.89	50.91	-3618.91	-72.65	8.33	-3630.15	-23.83	28.06	-3721.80	327.50	417.00	-3662.80	275.81	192.15	-3614.56	-11.57	1251.76	0.00	0.00	0.00	-2212.99	46.99	1668.28	-3503.80	37.40	1632.44	-3583.24	86.39	1659.94	-3637.70	144.55	1619.60	532.60	1227.61	72.97	1130.17	1242.22	78.76	505.00
2.46000	-3323.55	80.01	31.42	-3402.46	160.45	-18.59	-3418.56	99.45	-12.11	-3447.28	98.30	53.87	-3620.41	-71.61	8.84	-3624.79	-23.20	29.44	-3727.70	327.17	422.43	-3664.77	275.92	191.94	-3597.26	-8.46	1250.80	0.00	0.00	0.00	-2212.99	46.99	1668.28	-3485.90	42.44	1631.51	-3582.81	85.12	1660.45	-3643.52	146.22	1619.35	531.46	1227.70	72.81	1130.88	1241.68	79.20	502.02
2.47000	-3323.55	80.01	31.42	-3402.46	160.45	-18.59	-3453.53	102.08	-16.66	-3446.17	100.63	54.82	-3622.04	-70.50	9.36	-3619.83	-22.55	30.73	-3733.61	326.80	427.82	-3666.69	276.02	191.67	-3632.33	-5.17	1249.79	0.00	0.00	0.00	-2212.99	46.99	1668.28	-3526.77	45.15	1632.24	-3582.33	83.85	1660.96	-3649.20	147.85	1619.12	531.25	1227.49	72.82	1130.60	1241.98	79.10	501.55
2.48000	-3323.55	80.01	31.42	-3402.46	160.45	-18.59	-3468.61	105.89	-20.51	-3458.54	106.32	52.70	-3623.77	-69.34	9.88	-3615.38	-21.88	31.90	-3739.52	326.40	433.19	-3668.58	276.11	191.36	-3626.82	-1.69	1249.30	0.00	0.00	0.00	-2212.99	46.99	1668.28	-3506.81	49.24	1631.72	-3581.79	82.59	1661.47	-3654.74	149.45	1618.91	531.02	1227.84	72.60	1130.41	1242.15	79.05	505.68
2.49000	-3323.55	80.01	31.42	-3402.46	160.45	-18.59	-3429.17	112.56	-13.38	-3473.74	109.92	52.01	-3625.60	-68.11	10.39	-3611.53	-21.21	32.94	-3745.44	325.97	438.54	-3670.42	276.20	191.00	-3605.15	3.55	1249.67	0.00	0.00	0.00	-2212.99	46.99	1668.28	-3503.42	51.60	1630.34	-3581.19	81.33	1661.98	-3660.14	151.00	1618.72	530.94	1227.75	72.56	1130.22	1242.08	79.11	502.12
2.50000	-3323.55	80.01	31.42	-3402.46	160.45	-18.59	-3475.14	114.17	-18.03	-3448.68	113.86	57.04	-3627.51	-66.84	10.90	-3608.40	-20.53	33.81	-3751.37	325.51	443.85	-3672.21	276.29	190.58	-3615.12	4.68	1248.14	0.00	0.00	0.00	-2212.99	46.99	1668.28	-3481.46	55.12	1630.07	-3580.54	80.07	1662.50	-3665.40	152.52	1618.55	530.81	1228.29	72.43	1130.32	1241.86	79.29	501.97
2.51000	-3323.55	80.01	31.42	-3402.46	160.45	-18.59	-3448.38	122.43	-12.13	-3484.93	118.57	53.43	-3629.49	-65.53	11.39	-3606.09	-19.85	34.49	-3757.30	325.02	449.13	-3673.97	276.37	190.12	-3618.99	7.63	1248.66	0.00	0.00	0.00	-2212.99	46.99	1668.28	-3517.58	58.20	1631.80	-3579.83	78.81	1663.01	-3670.53	153.99	1618.40	530.12	1228.48	72.32	1130.68	1242.26	79.26	502.88
2.52000	-3323.55	80.01	31.42	-3402.46	160.45	-18.59	-3489.43	125.42	-17.43	-3450.48	124.18	58.83	-3631.54	-64.18	11.87	-3604.70	-19.19	34.95	-3763.24	324.50	454.38	-3675.68	276.45	189.62	-3617.83	9.30	1249.34	0.00	0.00	0.00	-2212.99	46.99	1668.28	-3514.65	60.18	1630.78	-3579.07	77.56	1663.53	-3675.51	155.43	1618.26	530.88	1228.50	72.41	1129.81	1242.03	79.11	504.43
2.53000	-3323.55	80.01	31.42	-3402.46	160.45	-18.59	-3486.28	132.85	-17.97	-3459.10	130.00	57.06	-3633.62	-62.81	12.32	-3604.34	-18.53	35.17	-3769.17	323.96	459.60	-3677.34	276.53	189.06	-3614.84	11.50	1248.87	0.00	0.00	0.00	-2212.99	46.99	1668.28	-3525.16	61.84	1630.96	-3578.25	76.31	1664.04	-3680.36	156.83	1618.15	530.87	1228.01	72.43	1129.86	1241.92	79.06	505.35
2.54000	-3323.55	80.01	31.42	-3402.46	160.45	-18.59	-3474.15	137.12	-12.67	-3464.51	135.68	57.11	-3635.75	-61.42	12.74	-3605.12	-17.90	35.12	-3775.11	323.38	464.79	-3678.96	276.60	188.46	-3661.20	12.16	1247.36	0.00	0.00	0.00	-2212.99	46.99	1668.28	-3500.95	67.50	1629.79	-3577.38	75.06	1664.56	-3685.07	158.19	1618.05	531.36	1228.40	72.63	1130.01	1242.32	78.91	503.49
2.55000	-3323.55	80.01	31.42	-3402.46	160.45	-18.59	-3482.69	143.37	-15.12	-3477.65	141.72	55.27	-3637.89	-60.02	13.12	-3607.14	-17.28	34.78	-3781.06	322.78	469.96	-3680.54	276.66	187.82	-3629.54	16.50	1247.98	0.00	0.00	0.00	-2212.99	46.99	1668.28	-3517.65	69.56	1631.05	-3576.45	73.81	1665.08	-3689.64	159.52	1617.97	530.85	1228.12	72.60	1130.07	1242.55	78.83	503.60
2.56000	-3323.55	80.01	31.42	-3402.46	160.45	-18.59	-3472.76	148.81	-11.64	-3463.83	148.25	57.77	-3640.04	-58.61	13.47	-3610.51	-16.70	34.11	-3787.00	322.15	475.09	-3682.07	276.72	187.12	-3654.15	20.10	1248.19	0.00	0.00	0.00	-2212.99	46.99	1668.28	-3494.22	70.87	1630.30	-3575.47	72.57	1665.60	-3694.08	160.81	1617.91	531.08	1227.55	72.69	1130.06	1242.26	78.88	501.88
2.57000	-3323.55	80.01	31.42	-3402.46	160.45	-18.59	-3503.16	156.25	-16.64	-3462.39	152.57	61.95	-3642.19	-57.20	13.77	-3615.33	-16.15	33.10	-3792.94	321.49	480.19	-3683.56	276.78	186.39	-3654.54	20.69	1247.14	0.00	0.00	0.00	-2212.99	46.99	1668.28	-3513.62	74.02	1630.55	-3574.44	71.33	1666.12	-3698.38	162.06	1617.87	530.99	1228.25	72.57	1130.02	1242.38	78.92	503.69
2.58000	-3323.55	80.01	31.42	-3402.46	160.45	-18.59	-3502.19	164.37	-15.32	-3458.36	159.68	69.73	-3644.32	-55.81	14.02	-3621.71	-15.65	31.72	-3798.88	320.80	485.26	-3685.01	276.83	185.61	-3625.87	26.71	1247.99	0.00	0.00	0.00	-2212.99	46.99	1668.28	-3530.64	78.64	1631.15	-3573.35	70.10	1666.64	-3702.55	163.27	1617.84	530.91	1228.00	72.60	1129.99	1241.97	79.00	506.46
2.59000	-3323.55	80.01	31.42	-3402.46	160.45	-18.59	-3503.28	167.65	-13.53	-3457.19	165.96	72.39	-3646.42	-54.43	14.21	-3629.75	-15.18	29.94	-3804.82	320.08	490.30	-3686.41	276.88	184.78	-3592.87	27.71	1249.23	0.00	0.00	0.00	-2212.99	46.99	1668.28	-3533.51	82.77	1630.05	-3572.20	68.86	1667.16	-3706.58	164.44	1617.84	531.46	1228.03	72.79	1129.59	1242.10	78.79	504.53
2.60000	-3323.55	80.01	31.42	-3402.46	160.45	-18.59	-3500.28	175.32	-10.07	-3456.09	172.17	75.03	-3648.48	-53.07	14.34	-3639.56	-14.77	27.73	-3810.75	319.34	495.32	-3687.76	276.93	183.91	-3648.16	29.85	1249.75	0.00	0.00	0.00	-2212.99	46.99	1668.28	-3543.24	83.11	1631.21	-3571.00	67.63	1667.68	-3710.48	165.59	1617.85	531.34	1228.68	72.53	1129.60	1242.21	78.80	504.45
2.61000	-3323.55	80.01	31.42	-3402.46	160.45	-18.59	-3517.32	186.67	-11.79	-3455.05	178.31	77.63	-3650.50	-51.74	14.41	-3651.24	-14.42	25.08	-3816.69	318.57	500.30	-3689.07	276.97	183.00	-3613.08	31.56	1249.55	0.00	0.00	0.00	-2212.99	46.99	1668.28	-3549.17	86.68	1631.47	-3569.75	66.41	1668.20	-3714.24	166.69	1617.87	531.21	1227.88	72.74	1130.05	1242.37	78.95	504.51
2.62000	-3323.55	80.01	31.42	-3402.46	160.45	-18.59	-3534.84	189.94	-14.24	-3454.08	184.39	80.21	-3678.64	-48.39	11.70	-3655.61	-14.83	24.92	-3822.61	317.78	505.25	-3690.34	277.00	182.05	-3596.06	32.90	1249.59	0.00	0.00	0.00	-2212.99	46.99	1668.28	-3513.54	90.09	1629.98	-3568.44	65.18	1668.72	-3717.88	167.76	1617.92	531.41	1227.68	72.75	1129.37	1242.44	78.72	504.50
2.63000	-3323.55	80.01	31.42	-3402.46	160.45	-18.59	-3544.45	197.28	-14.05	-3453.17	190.40	82.75	-3683.21	-49.20	10.14	-3715.93	-15.30	10.61	-3828.53	316.95	510.17	-3691.56	277.03	181.05	-3653.55	37.08	1249.42	0.00	0.00	0.00	-2212.99	46.99	1668.28	-3521.42	92.13	1629.89	-3567.08	63.96	1669.25	-3721.37	168.79	1617.98	530.64	1228.13	72.48	1129.78	1241.82	79.12	503.53
2.64000	-3323.55	80.01	31.42	-3402.46	160.45	-18.59	-3503.66	202.66	-5.85	-3452.32	196.34	85.27	-3662.06	-47.06	14.43	-3724.96	-13.36	8.62	-3834.45	316.11	515.06	-3692.73	277.05	180.01	-3609.32	39.20	1250.72	0.00	0.00	0.00	-2212.99	46.99	1668.28	-3522.03	92.65	1630.31	-3565.66	62.74	1669.77	-3724.74	169.79	1618.05	531.81	1228.26	72.69	1129.80	1242.07	79.01	504.25
2.65000	-3323.55	80.01	31.42	-3402.46	160.45	-18.59	-3512.13	208.32	-4.54	-3451.54	202.21	87.75	-3626.40	-44.46	19.94	-3698.29	-12.66	12.62	-3840.36	315.23	519.92	-3693.86	277.08	178.93	-3621.10	42.22	1250.76	0.00	0.00	0.00	-2212.99	46.99	1668.28	-3527.09	98.32	1630.83	-3564.19	61.53	1670.29	-3727.98	170.75	1618.15	531.66	1227.82	72.66	1129.62	1242.31	78.88	502.80
2.66000	-3323.55	80.01	31.42	-3402.46	160.45	-18.59	-3513.28	215.29	-2.89	-3450.82	208.02	90.21	-3661.13	-48.41	15.08	-3723.45	-11.86	8.50	-3846.26	314.33	524.75	-3694.94	277.09	177.81	-3621.66	41.87	1250.20	0.00	0.00	0.00	-2212.99	46.99	1668.28	-3492.56	104.53	1628.64	-3562.67	60.32	1670.82	-3731.08	171.68	1618.26	530.70	1228.21	72.46	1130.00	1241.99	79.00	505.32
2.67000	-3323.55	80.01	31.42	-3402.46	160.45	-18.59	-3514.46	222.18	-1.27	-3450.15	213.76	92.63	-3659.20	-46.70	15.42	-3723.25	-12.44	8.71	-3852.15	313.40	529.55	-3695.98	277.10	176.65	-3579.66	44.27	1249.26	0.00	0.00	0.00	-2212.99	46.99	1668.28	-3509.68	106.16	1629.76	-3561.09	59.11	1671.34	-3734.05	172.58	1618.38	531.54	1227.88	72.69	1130.33	1242.17	79.11	504.35
2.68000	-3323.55	80.01	31.42	-3402.46	160.45	-18.59	-3515.66	228.99	0.33	-3449.54	219.44	95.03	-3678.83	-43.82	11.78	-3710.28	-12.37	10.38	-3858.03	312.45	534.32	-3696.97	277.11	175.46	-3602.92	47.21	1249.44	0.00	0.00	0.00	-2212.99	46.99	1668.28	-3548.76	110.14	1630.01	-3559.46	57.91	1671.86	-3736.90	173.44	1618.52	531.20	1228.12	72.56	1130.81	1241.97	79.23	502.93
2.69000	-3323.55	80.01	31.42	-3402.46	160.45	-18.59	-3516.89	235.72	1.91	-3448.99	225.05	97.40	-3628.00	-40.63	19.64	-3749.84	-12.31	3.22	-3863.90	311.48	539.05	-3697.92	277.11	174.22	-3608.01	49.28	1249.93	0.00	0.00	0.00	-2212.99	46.99	1668.28	-3512.64	111.69	1629.32	-3557.77	56.71	1672.39	-3739.61	174.26	1618.68	530.68	1228.56	72.21	1130.36	1242.49	78.92	502.88
2.70000	-3323.55	80.01	31.42	-3402.46	160.45	-18.59	-3518.14	242.36	3.46	-3448.50	230.59	99.73	-3663.13	-42.01	13.70	-3724.23	-11.20	8.57	-3869.76	310.48	543.76	-3698.82	277.11	172.94	-3600.98	49.76	1249.22	0.00	0.00	0.00	-2212.99	46.99	1668.28	-3531.39	112.59	1630.02	-3556.03	55.51	1672.91	-3742.20	175.06	1618.85	531.67	1228.35	72.68	1129.88	1242.50	78.70	502.42
2.71000	-3323.69	80.02	31.40	-3402.46	160.45	-18.59	-3519.42	248.92	4.99	-3448.05	236.07	102.04	-3662.81	-41.32	13.72	-3719.34	-11.62	10.16	-3875.61	309.45	548.43	-3699.67	277.10	171.63	-3592.69	51.53	1249.83	0.00	0.00	0.00	-2212.99	46.99	1668.28	-3531.54	114.51	1629.71	-3554.24	54.32	1673.44	-3744.65	175.82	1619.04	531.05	1228.37	72.56	1129.97	1241.69	79.07	502.59
2.72000	-3464.50	82.25	7.62	-3402.46	160.45	-18.59	-3520.71	255.40	6.50	-3447.66	241.48	104.32	-3678.21	-41.84	11.81	-3709.01	-9.53	9.89	-3881.45	308.40	553.08	-3700.48	277.09	170.27	-3616.01	54.58	1250.08	0.00	0.00	0.00	-2212.99	46.99	1668.28	-3513.31	116.86	1627.57	-3552.39	53.13	1673.96	-3746.98	176.55	1619.25	531.32	1228.06	72.66	1129.68	1241.70	78.87	505.24
2.73000	-3362.95	88.11	26.20	-3402.46	160.45	-18.59	-3522.03	261.80	7.99	-3447.32	246.83	106.57	-3693.62	-42.73	10.03	-3757.37	-9.25	3.24	-3887.27	307.32	557.69	-3701.24	277.07	168.89	-3609.47	57.71	1249.77	0.00	0.00	0.00	-2212.99	46.99	1668.28	-3540.40	119.85	1628.49	-3550.49	51.95	1674.48	-3749.18	177.24	1619.46	531.84	1227.67	72.92	1129.98	1241.74	78.90	508.88
2.74000	-3364.84	93.59	24.54	-3402.46	160.45	-18.59	-3523.37	268.11	9.45	-3447.03	252.12	108.80	-3706.44	-42.22	6.06	-3724.08	-10.11	7.72	-3893.07	306.23	562.27	-3701.95	277.05	167.46	-3617.80	56.94	1249.74	0.00	0.00	0.00	-2212.99	46.99	1668.28	-3510.09	120.55	1627.66	-3548.54	50.76	1675.01	-3751.26	177.90	1619.70	531.76	1228.15	72.79	1130.00	1241.83	79.06	506.94
2.75000	-3330.52	101.03	27.97	-3402.46	160.45	-18.59	-3524.73	274.35	10.89	-3446.79	257.33	110.99	-3643.03	-39.88	17.07	-3682.56	-8.29	14.42	-3898.86	305.10	566.82	-3702.61	277.02	166.00	-3607.28	59.42	1250.15	0.00	0.00	0.00	-2212.99	46.99	1668.28	-3515.54	122.17	1628.05	-3546.54	49.59	1675.53	-3753.20	178.54	1619.95	530.51	1228.07	72.39	1130.13	1242.14	79.15	504.03
2.76000	-3370.48	104.29	17.52	-3402.46	160.45	-18.59	-3526.10	280.51	12.32	-3446.59	262.49	113.16	-3660.74	-39.05	13.53	-3716.83	-8.18	8.10	-3904.64	303.96	571.34	-3703.23	276.99	164.50	-3619.46	60.31	1249.70	0.00	0.00	0.00	-2212.99	46.99	1668.28	-3513.65	124.75	1626.56	-3544.48	48.41	1676.06	-3755.03	179.14	1620.21	531.29	1227.81	72.73	1130.63	1241.90	79.22	505.11
2.77000	-3400.57	112.29	11.50	-3402.46	160.45	-18.59	-3527.49	286.58	13.71	-3446.44	267.58	115.29	-3653.72	-39.13	17.09	-3735.71	-8.66	6.36	-3910.40	302.79	575.83	-3703.81	276.95	162.97	-3601.73	62.50	1250.46	0.00	0.00	0.00	-2212.99	46.99	1668.28	-3527.56	128.22	1629.61	-3542.36	47.24	1676.58	-3756.72	179.70	1620.49	531.16	1227.87	72.66	1130.11	1242.24	78.85	505.40
2.78000	-3389.34	113.42	14.39	-3402.46	160.45	-18.59	-3528.90	292.58	15.09	-3446.34	272.61	117.40	-3654.96	-37.65	15.26	-3759.67	-11.26	2.24	-3916.14	301.60	580.28	-3704.33	276.91	161.40	-3597.52	62.95	1249.37	0.00	0.00	0.00	-2212.99	46.99	1668.28	-3497.21	128.37	1628.49	-3540.20	46.07	1677.10	-3758.29	180.24	1620.78	531.13	1227.70	72.67	1130.57	1242.30	79.07	505.15
2.79000	-3356.18	119.71	21.36	-3402.46	160.45	-18.59	-3530.32	298.50	16.45	-3446.28	277.58	119.48	-3644.55	-36.07	16.80	-3736.54	-7.70	5.70	-3921.86	300.38	584.71	-3704.81	276.86	159.80	-3578.09	66.43	1249.75	0.00	0.00	0.00	-2212.99	46.99	1668.28	-3521.71	130.49	1628.55	-3537.98	44.91	1677.62	-3759.74	180.75	1621.08	531.40	1227.57	72.82	1130.70	1242.40	79.19	506.57
2.80000	-3376.34	126.04	21.28	-3402.46	160.45	-18.59	-3531.75	304.34	17.78	-3446.26	282.48	121.54	-3691.22	-37.32	9.65	-3711.42	-6.15	10.41	-3927.56	299.15	589.10	-3705.24	276.81	158.17	-3596.82	67.97	1248.88	0.00	0.00	0.00	-2212.99	46.99	1668.28	-3489.41	131.63	1627.37	-3535.71	43.75	1678.15	-3761.06	181.22	1621.40	531.05	1227.36	72.70	1130.11	1242.24	79.12	505.83
2.81000	-3345.38	129.11	23.35	-3402.46	160.45	-18.59	-3533.19	310.10	19.09	-3446.28	287.32	123.56	-3670.78	-39.33	12.83	-3738.86	-7.97	5.66	-3933.24	297.89	593.46	-3705.62	276.75	156.50	-3573.01	69.71	1248.60	0.00	0.00	0.00	-2212.99	46.99	1668.28	-3503.42	133.01	1628.36	-3533.38	42.60	1678.67	-3762.26	181.67	1621.73	531.30	1227.92	72.64	1129.80	1242.01	78.99	504.63
2.82000	-3393.70	131.52	15.92	-3402.46	160.45	-18.59	-3534.65	315.78	20.39	-3446.34	292.09	125.56	-3687.87	-39.09	10.83	-3719.75	-6.14	8.35	-3938.89	296.60	597.79	-3705.96	276.69	154.80	-3598.20	70.62	1247.04	0.00	0.00	0.00	-2212.99	46.99	1668.28	-3513.13	135.20	1628.59	-3531.00	41.45	1679.19	-3763.33	182.09	1622.08	530.94	1227.75	72.77	1129.95	1242.42	78.86	505.27
2.83000	-3373.44	136.95	19.67	-3402.46	160.45	-18.59	-3536.12	321.38	21.66	-3446.44	296.81	127.53	-3669.51	-38.50	12.59	-3722.27	-6.20	6.83	-3944.53	295.30	602.09	-3706.24	276.62	153.07	-3610.84	72.08	1247.93	0.00	0.00	0.00	-2212.99	46.99	1668.28	-3481.13	136.31	1627.15	-3528.57	40.30	1679.71	-3764.29	182.47	1622.44	530.11	1228.54	72.32	1130.38	1242.00	79.04	502.56
2.84000	-3314.93	139.26	29.65	-3402.46	160.45	-18.59	-3537.59	326.91	22.91	-3446.58	301.46	129.48	-3648.61	-38.46	14.89	-3732.98	-5.62	6.21	-3950.14	293.98	606.35	-3706.48	276.55	151.31	-3559.53	75.34	1247.59	0.00	0.00	0.00	-2212.99	46.99	1668.28	-3510.41	137.86	1628.66	-3526.09	39.16	1680.23	-3765.12	182.83	1622.81	530.93	1228.10	72.49	1130.18	1242.45	78.97	503.84
2.85000	-3331.78	140.39	26.56	-3402.46	160.45	-18.59	-3539.07	332.36	24.14	-3446.75	306.05	131.39	-3680.29	-38.59	9.57	-3733.19	-6.79	6.35	-3955.73	292.63	610.58	-3706.67	276.47	149.52	-3582.95	75.86	1246.47	0.00	0.00	0.00	-2212.99	46.99	1668.28	-3451.93	141.73	1625.89	-3523.56	38.02	1680.75	-3765.83	183.16	1623.19	531.95	1228.13	72.65	1129.89	1242.51	78.95	503.99
2.86000	-3314.89	145.73	30.28	-3402.46	160.45	-18.59	-3540.56	337.73	25.35	-3446.95	310.58	133.28	-3668.73	-39.67	13.10	-3696.84	-8.64	11.07	-3961.30	291.26	614.78	-3706.81	276.39	147.69	-3580.82	76.91	1246.47	0.00	0.00	0.00	-2212.99	46.99	1668.28	-3481.86	142.62	1626.98	-3520.97	36.88	1681.27	-3766.42	183.46	1623.59	530.73	1227.81	72.55	1130.09	1242.41	78.98	504.23
2.87000	-3319.04	145.94	26.54	-3402.46	160.45	-18.59	-3542.05	343.03	26.54	-3447.19	315.05	135.14	-3621.87	-34.76	21.83	-3706.56	-7.81	9.66	-3966.84	289.87	618.95	-3706.91	276.30	145.84	-3568.85	79.17	1246.26	0.00	0.00	0.00	-2212.99	46.99	1668.28	-3474.67	146.29	1626.83	-3518.33	35.75	1681.78	-3766.89	183.73	1624.00	531.05	1228.06	72.57	1130.38	1242.36	79.00	503.22
2.88000	-3363.08	145.73	21.01	-3402.46	160.45	-18.59	-3543.55	348.25	27.71	-3447.46	319.46	136.98	-3660.04	-36.50	15.05	-3714.16	-7.38	8.91	-3972.35	288.47	623.09	-3706.95	276.21	143.95	-3565.67	80.74	1246.36	0.00	0.00	0.00	-2212.99	46.99	1668.28	-3481.80	146.33	1627.14	-3515.64	34.63	1682.30	-3767.23	183.97	1624.42	530.62	1228.05	72.36	1129.99	1241.92	79.03	506.06
2.89000	-3375.33	147.67	18.92	-3402.46	160.45	-18.59	-3545.05	353.39	28.85	-3447.77	323.80	138.79	-3665.85	-38.06	12.61	-3721.07	-6.78	7.82	-3977.83	287.04	627.19	-3706.95	276.11	142.04	-3596.47	81.76	1245.29	0.00	0.00	0.00	-2212.99	46.99	1668.28	-3488.54	149.77	1627.58	-3512.89	33.50	1682.82	-3767.46	184.19	1624.86	531.24	1227.77	72.58	1130.17	1241.91	79.11	504.91
2.90000	-3338.57	150.22	23.89	-3402.46	160.45	-18.59	-3546.56	358.46	29.98	-3448.10	328.09	140.57	-3637.80	-37.19	17.29	-3707.28	-8.29	10.05	-3983.29	285.59	631.27	-3706.89	276.01	140.10	-3563.60	82.79	1245.26	0.00	0.00	0.00	-2212.99	46.99	1668.28	-3442.90	151.69	1628.29	-3510.10	32.39	1683.33	-3767.57	184.38	1625.31	531.51	1228.01	72.63	1130.42	1242.47	78.93	503.05
2.91000	-3320.46	150.53	23.66	-3402.46	160.45	-18.59	-3548.06	363.46	31.09	-3448.45	332.31	142.33	-3687.19	-39.31	9.78	-3698.35	-6.38	11.37	-3988.72	284.12	635.31	-3706.79	275.90	138.13	-3549.42	84.42	1246.04	0.00	0.00	0.00	-2212.99	46.99	1668.28	-3433.22	155.71	1625.86	-3507.25	31.27	1683.85	-3767.56	184.54	1625.76	531.23	1228.35	72.58	1130.33	1242.16	79.04	500.43
2.92000	-3355.30	149.04	16.90	-3402.46	160.45	-18.59	-3549.56	368.38	32.18	-3448.84	336.48	144.06	-3679.46	-39.52	11.05	-3708.46	-6.40	10.01	-3994.11	282.63	639.31	-3706.64	275.78	136.13	-3544.80	85.70	1244.84	0.00	0.00	0.00	-2212.99	46.99	1668.28	-3446.33	156.15	1625.61	-3504.35	30.17	1684.36	-3767.44	184.67	1626.23	530.95	1228.34	72.59	1130.25	1242.34	79.10	505.67
2.93000	-3319.52	146.12	23.04	-3402.46	160.45	-18.59	-3551.07	373.22	33.25	-3449.25	340.59	145.76	-3673.19	-39.57	11.41	-3717.53	-5.99	8.02	-3999.48	281.12	643.29	-3706.44	275.66	134.11	-3536.51	89.31	1244.40	0.00	0.00	0.00	-2212.99	46.99	1668.28	-3456.53	158.94	1625.62	-3501.39	29.06	1684.87	-3767.19	184.78	1626.72	531.35	1227.73	72.92	1129.46	1241.99	78.92	505.56
2.94000	-3362.10	148.39	13.21	-3402.46	160.45	-18.59	-3552.57	377.99	34.30	-3449.68	344.63	147.44	-3713.79	-44.37	6.93	-3749.61	-7.13	4.79	-4004.81	279.59	647.23	-3706.19	275.54	132.06	-3531.63	89.43	1244.93	0.00	0.00	0.00	-2212.99	46.99	1668.28	-3427.16	160.60	1624.23	-3498.39	27.96	1685.38	-3766.83	184.86	1627.21	531.52	1227.91	72.71	1130.00	1242.18	78.96	504.06
2.95000	-3350.56	147.99	11.00	-3402.46	160.45	-18.59	-3554.06	382.69	35.33	-3450.14	348.62	149.09	-3726.73	-40.56	4.61	-3707.13	-8.63	9.58	-4010.12	278.05	651.14	-3705.89	275.41	129.98	-3527.41	91.78	1244.47	0.00	0.00	0.00	-2212.99	46.99	1668.28	-3442.18	163.49	1627.16	-3495.33	26.87	1685.89	-3766.36	184.91	1627.71	530.61	1228.06	72.54	1130.39	1241.85	79.17	503.25
2.96000	-3320.53	143.85	16.32	-3402.46	160.45	-18.59	-3555.56	387.31	36.34	-3450.62	352.55	150.72	-3677.67	-41.66	11.65	-3739.62	-6.31	4.32	-4015.39	276.48	655.01	-3705.54	275.27	127.88	-3536.82	91.10	1243.95	0.00	0.00	0.00	-2212.99	46.99	1668.28	-3446.75	167.12	1627.61	-3492.22	25.77	1686.40	-3765.76	184.94	1628.23	530.56	1228.30	72.44	1130.32	1242.20	78.96	504.11
2.97000	-3361.01	146.63	4.74	-3402.46	160.45	-18.59	-3557.04	391.86	37.34	-3451.12	356.42	152.32	-3645.77	-40.19	17.55	-3737.62	-7.01	5.56	-4020.62	274.90	658.86	-3705.14	275.13	125.75	-3515.43	92.40	1243.51	0.00	0.00	0.00	-2212.99	46.99	1668.28	-3416.40	167.60	1625.14	-3489.07	24.69	1686.91	-3765.05	184.95	1628.75	531.70	1227.88	72.81	1130.72	1242.48	78.89	503.38
2.98000	-3365.32	144.83	2.66	-3402.46	160.45	-18.59	-3558.52	396.34	38.31	-3451.64	360.23	153.90	-3667.69	-40.47	11.72	-3666.79	-4.90	15.65	-4025.82	273.29	662.67	-3704.69	274.98	123.60	-3522.82	95.32	1242.33	0.00	0.00	0.00	-2212.99	46.99	1668.28	-3428.18	170.25	1625.59	-3485.85	23.61	1687.42	-3764.23	184.92	1629.29	531.64	1228.02	72.62	1130.10	1242.29	78.91	501.53
2.99000	-3333.73	143.32	5.73	-3402.46	160.45	-18.59	-3559.99	400.75	39.26	-3452.17	363.98	155.45	-3696.86	-40.84	6.55	-3703.85	-6.85	10.05	-4030.99	271.67	666.44	-3704.19	274.83	121.42	-3536.00	95.88	1242.63	0.00	0.00	0.00	-2212.99	46.99	1668.28	-3457.29	172.40	1627.78	-3482.59	22.53	1687.92	-3763.29	184.88	1629.84	530.53	1228.58	72.42	1130.11	1242.22	78.94	503.18
3.00000	-3346.88	144.32	1.54	-3402.46	160.45	-18.59	-3561.46	405.08	40.20	-3452.72	367.68	156.97	-3686.01	-41.88	8.66	-3742.25	-8.32	3.84	-4036.11	270.04	670.19	-3703.64	274.67	119.22	-3516.79	95.91	1242.11	0.00	0.00	0.00	-2212.99	46.99	1668.28	-3438.75	176.23	1627.08	-3479.28	21.46	1688.43	-3762.24	184.81	1630.39	530.58	1228.47	72.64	1130.52	1242.51	79.02	503.97
3.01000	-3316.52	140.63	6.60	-3402.46	160.45	-18.59	-3562.91	409.35	41.12	-3453.29	371.32	158.47	-3698.88	-43.02	5.04	-3692.96	-8.17	12.53	-4041.20	268.38	673.90	-3703.04	274.50	117.00	-3518.42	97.30	1242.03	0.00	0.00	0.00	-2212.99	46.99	1668.28	-3432.96	179.60	1625.02	-3475.91	20.39	1688.93	-3761.08	184.71	1630.96	530.95	1228.50	72.47	1130.37	1242.31	79.05	505.72
3.02000	-3346.01	143.52	1.46	-3402.46	160.45	-18.59	-3564.35	413.54	42.02	-3453.87	374.90	159.95	-3663.16	-45.57	11.25	-3733.70	-10.81	4.87	-4046.26	266.71	677.58	-3702.39	274.33	114.76	-3517.82	96.84	1242.19	0.00	0.00	0.00	-2212.99	46.99	1668.28	-3434.74	182.03	1625.49	-3472.49	19.33	1689.43	-3759.80	184.59	1631.54	531.23	1228.00	72.69	1130.43	1242.16	79.01	506.27
3.03000	-3337.49	143.46	2.43	-3402.46	160.45	-18.59	-3565.78	417.66	42.90	-3454.46	378.42	161.40	-3683.75	-43.07	7.30	-3718.18	-8.44	7.08	-4051.27	265.02	681.22	-3701.69	274.16	112.49	-3499.38	99.81	1241.30	0.00	0.00	0.00	-2212.99	46.99	1668.28	-3389.19	184.18	1624.97	-3469.03	18.27	1689.93	-3758.41	184.45	1632.12	531.40	1228.36	72.53	1130.37	1241.94	79.12	503.39
3.04000	-3330.82	142.11	3.36	-3402.46	160.45	-18.59	-3567.19	421.71	43.76	-3455.07	381.89	162.83	-3686.38	-43.41	7.20	-3695.66	-8.57	10.63	-4056.24	263.31	684.83	-3700.94	273.97	110.20	-3510.76	101.04	1241.84	0.00	0.00	0.00	-2212.99	46.99	1668.28	-3427.19	185.25	1625.44	-3465.51	17.22	1690.43	-3756.90	184.28	1632.72	532.06	1227.58	72.96	1129.89	1242.39	78.88	504.27
3.05000	-3352.64	142.42	-0.53	-3402.46	160.45	-18.59	-3568.59	425.69	44.61	-3455.68	385.30	164.23	-3702.82	-45.92	2.49	-3736.15	-8.59	4.26	-4061.17	261.59	688.41	-3700.13	273.79	107.89	-3503.22	100.97	1240.81	0.00	0.00	0.00	-2212.99	46.99	1668.28	-3374.50	189.37	1624.52	-3461.94	16.17	1690.92	-3755.29	184.09	1633.33	531.77	1227.43	72.97	1129.80	1242.66	78.70	505.55
3.06000	-3351.61	141.51	-0.32	-3402.46	160.45	-18.59	-3569.98	429.60	45.44	-3456.30	388.65	165.61	-3638.30	-46.67	12.92	-3726.36	-10.01	5.41	-4066.06	259.85	691.95	-3699.28	273.59	105.56	-3508.87	102.44	1240.39	0.00	0.00	0.00	-2212.99	46.99	1668.28	-3411.05	192.51	1625.56	-3458.32	15.13	1691.42	-3753.57	183.88	1633.94	531.42	1228.29	72.63	1129.88	1242.74	78.74	502.98
3.07000	-3343.03	141.48	1.10	-3402.46	160.45	-18.59	-3571.35	433.44	46.25	-3456.93	391.95	166.96	-3664.02	-46.50	7.03	-3705.32	-8.86	8.81	-4070.91	258.09	695.46	-3698.37	273.40	103.21	-3467.16	104.67	1240.14	0.00	0.00	0.00	-2212.99	46.99	1668.28	-3410.99	195.69	1624.54	-3454.64	14.09	1691.91	-3751.73	183.64	1634.56	530.86	1228.58	72.42	1130.44	1242.39	79.14	502.19
3.08000	-3376.75	139.59	-4.91	-3402.46	160.45	-18.59	-3572.70	437.21	47.04	-3457.57	395.19	168.29	-3698.95	-49.36	0.98	-3717.91	-11.43	7.56	-4075.72	256.32	698.94	-3697.41	273.19	100.84	-3477.34	105.26	1239.91	0.00	0.00	0.00	-2212.99	46.99	1668.28	-3407.43	195.36	1625.67	-3450.92	13.06	1692.40	-3749.79	183.38	1635.20	531.38	1228.09	72.59	1130.48	1242.24	79.10	502.51
3.09000	-3357.44	141.59	-1.51	-3402.46	160.45	-18.59	-3574.03	440.92	47.82	-3458.21	398.38	169.59	-3672.22	-47.44	4.17	-3713.57	-12.17	8.39	-4080.48	254.53	702.38	-3696.41	272.98	98.45	-3457.75	106.67	1239.35	0.00	0.00	0.00	-2212.99	46.99	1668.28	-3402.20	199.26	1625.95	-3447.15	12.03	1692.89	-3747.73	183.10	1635.84	531.43	1227.72	72.90	1129.87	1241.98	79.01	504.88
3.10000	-3303.20	140.42	5.46	-3402.46	160.45	-18.59	-3575.34	444.55	48.58	-3458.86	401.51	170.88	-3691.85	-51.58	-1.87	-3725.92	-11.73	5.58	-4085.19	252.73	705.79	-3695.35	272.76	96.04	-3446.78	108.03	1238.79	0.00	0.00	0.00	-2212.99	46.99	1668.28	-3379.23	201.52	1625.07	-3443.32	11.01	1693.38	-3745.57	182.80	1636.49	531.00	1228.00	72.55	1129.78	1241.91	79.01	507.23
3.11000	-3356.25	141.27	-3.21	-3402.46	160.45	-18.59	-3576.63	448.12	49.32	-3459.50	404.58	172.13	-3637.31	-48.13	6.13	-3694.55	-11.29	10.20	-4089.86	250.91	709.17	-3694.23	272.54	93.62	-3457.88	109.73	1238.35	0.00	0.00	0.00	-2212.99	46.99	1668.28	-3373.04	203.41	1624.43	-3439.45	9.99	1693.86	-3743.30	182.48	1637.14	531.60	1228.10	72.62	1130.16	1242.39	78.97	506.78
3.12000	-3354.18	139.59	-2.75	-3402.46	160.45	-18.59	-3577.90	451.62	50.04	-3460.15	407.61	173.37	-3653.97	-53.02	2.19	-3694.97	-10.22	9.96	-4094.48	249.08	712.51	-3693.07	272.31	91.18	-3448.67	110.20	1238.99	0.00	0.00	0.00	-2212.99	46.99	1668.28	-3403.41	207.45	1627.18	-3435.52	8.98	1694.35	-3740.92	182.13	1637.81	531.55	1228.40	72.67	1130.43	1242.40	78.89	504.04
3.13000	-3359.83	139.79	-5.05	-3402.46	160.45	-18.59	-3579.14	455.05	50.75	-3460.80	410.57	174.58	-3685.04	-49.67	-3.66	-3728.34	-12.40	3.83	-4099.06	247.23	715.82	-3691.85	272.08	88.72	-3455.69	111.09	1239.07	0.00	0.00	0.00	-2212.99	46.99	1668.28	-3392.30	208.79	1625.88	-3431.55	7.97	1694.83	-3738.43	181.77	1638.48	531.55	1228.01	72.75	1130.08	1242.31	78.98	505.08
3.14000	-3385.50	138.24	-10.76	-3402.46	160.45	-18.59	-3580.36	458.41	51.44	-3461.44	413.48	175.77	-3681.68	-52.13	-3.20	-3727.00	-15.95	1.88	-4103.58	245.37	719.09	-3690.58	271.84	86.24	-3454.20	113.67	1238.89	0.00	0.00	0.00	-2212.99	46.99	1668.28	-3353.68	209.15	1624.12	-3427.52	6.97	1695.31	-3735.84	181.38	1639.17	531.70	1228.26	72.60	1130.23	1241.90	79.06	504.19
3.15000	-3322.08	139.28	0.93	-3402.46	160.45	-18.59	-3581.55	461.71	52.11	-3462.09	416.34	176.93	-3705.18	-53.97	-9.86	-3696.41	-14.11	6.34	-4108.06	243.49	722.33	-3689.26	271.59	83.75	-3444.72	114.97	1238.67	0.00	0.00	0.00	-2212.99	46.99	1668.28	-3372.15	213.06	1625.56	-3423.44	5.97	1695.78	-3733.14	180.98	1639.85	531.72	1227.73	72.87	1129.97	1242.16	78.86	501.85
3.16000	-3322.11	139.25	-0.71	-3402.46	160.45	-18.59	-3582.72	464.94	52.77	-3462.72	419.15	178.08	-3691.56	-54.06	-8.06	-3711.40	-15.75	3.59	-4112.49	241.60	725.54	-3687.89	271.34	81.24	-3441.71	116.49	1239.07	0.00	0.00	0.00	-2212.99	46.99	1668.28	-3387.41	215.03	1628.26	-3419.32	4.98	1696.26	-3730.33	180.55	1640.55	530.81	1228.04	72.56	1130.49	1242.48	78.92	503.17
3.17000	-3309.34	139.52	2.23	-3402.46	160.45	-18.59	-3583.86	468.11	53.41	-3463.36	421.90	179.20	-3654.39	-54.31	-2.23	-3713.12	-16.83	1.76	-4116.86	239.70	728.71	-3686.47	271.08	78.72	-3423.97	117.87	1238.97	0.00	0.00	0.00	-2212.99	46.99	1668.28	-3367.33	217.38	1627.85	-3415.14	4.00	1696.73	-3727.42	180.10	1641.25	531.54	1227.89	72.75	1129.56	1242.30	78.83	505.96
3.18000	-3370.52	139.75	-7.03	-3402.46	160.45	-18.59	-3584.97	471.21	54.04	-3463.98	424.60	180.29	-3678.89	-54.70	-7.66	-3727.28	-18.03	-2.29	-4121.18	237.78	731.84	-3684.99	270.82	76.18	-3437.93	120.96	1239.90	0.00	0.00	0.00	-2212.99	46.99	1668.28	-3351.30	219.37	1628.90	-3410.91	3.02	1697.20	-3724.40	179.64	1641.97	531.55	1227.99	72.70	1130.18	1242.40	78.98	504.18
3.19000	-3358.23	142.21	-5.12	-3402.46	160.45	-18.59	-3586.05	474.24	54.65	-3464.60	427.24	181.37	-3698.92	-56.11	-10.43	-3739.36	-19.55	-5.30	-4125.46	235.85	734.94	-3683.45	270.55	73.63	-3418.11	122.72	1240.92	0.00	0.00	0.00	-2212.99	46.99	1668.28	-3344.41	223.23	1629.05	-3406.64	2.04	1697.67	-3721.28	179.16	1642.68	530.88	1227.91	72.64	1129.71	1242.84	78.72	504.09
3.20000	-3311.83	140.91	1.07	-3402.46	160.45	-18.59	-3587.10	477.21	55.24	-3465.21	429.83	182.42	-3681.29	-53.62	-8.41	-3726.74	-20.14	-2.81	-4129.67	233.90	738.01	-3681.87	270.27	71.06	-3406.38	123.19	1240.99	0.00	0.00	0.00	-2212.99	46.99	1668.28	-3352.67	224.31	1629.13	-3402.31	1.07	1698.14	-3718.06	178.65	1643.41	531.01	1227.71	72.62	1129.99	1242.21	78.87	504.10
3.21000	-3317.19	139.98	2.06	-3402.46	160.45	-18.59	-3588.12	480.12	55.82	-3465.81	432.37	183.45	-3683.54	-54.77	-11.67	-3737.26	-19.36	-6.52	-4133.84	231.95	741.04	-3680.23	269.99	68.48	-3411.07	125.03	1241.24	0.00	0.00	0.00	-2212.99	46.99	1668.28	-3349.62	225.99	1630.68	-3397.93	0.11	1698.60	-3714.73	178.13	1644.14	531.19	1228.37	72.59	1129.92	1242.51	78.86	503.74
3.22000	-3330.32	141.38	-0.12	-3402.46	160.45	-18.59	-3589.10	482.96	56.38	-3466.40	434.86	184.46	-3667.20	-53.75	-10.23	-3698.41	-18.32	0.44	-4137.94	229.98	744.04	-3678.54	269.70	65.89	-3392.96	127.78	1243.30	0.00	0.00	0.00	-2212.99	46.99	1668.28	-3333.16	228.65	1630.87	-3393.51	-0.85	1699.06	-3711.30	177.59	1644.88	531.11	1228.09	72.63	1130.27	1242.14	79.00	506.09
3.23000	-3352.64	139.44	-4.97	-3402.46	160.45	-18.59	-3590.05	485.73	56.93	-3466.97	437.30	185.44	-3653.88	-51.46	-9.10	-3705.89	-15.98	-0.90	-4142.00	227.99	747.00	-3676.80	269.41	63.29	-3398.11	129.71	1244.07	0.00	0.00	0.00	-2212.99	46.99	1668.28	-3339.43	230.07	1633.85	-3389.03	-1.80	1699.52	-3707.77	177.03	1645.62	530.77	1227.93	72.57	1130.05	1242.00	79.15	506.18
3.24000	-3321.38	139.97	1.23	-3402.46	160.45	-18.59	-3590.96	488.45	57.46	-3467.53	439.68	186.40	-3687.25	-49.50	-14.32	-3710.65	-14.74	-0.93	-4145.99	226.00	749.93	-3675.00	269.10	60.67	-3389.11	129.69	1246.14	0.00	0.00	0.00	-2212.99	46.99	1668.28	-3351.51	230.91	1636.06	-3384.51	-2.75	1699.98	-3704.13	176.46	1646.37	531.47	1228.17	72.66	1129.63	1242.00	78.91	506.23
3.25000	-3391.56	141.31	-12.17	-3402.46	160.45	-18.59	-3591.84	491.10	57.98	-3468.07	442.01	187.35	-3659.90	-44.69	-11.34	-3689.00	-11.36	3.11	-4149.93	223.99	752.83	-3673.15	268.80	58.05	-3412.79	130.95	1246.55	0.00	0.00	0.00	-2212.99	46.99	1668.28	-3344.56	232.84	1635.53	-3379.93	-3.69	1700.43	-3700.40	175.87	1647.12	530.51	1228.13	72.46	1129.94	1241.71	79.16	503.58
3.26000	-3359.78	141.09	-5.76	-3402.46	160.45	-18.59	-3592.67	493.69	58.48	-3468.60	444.29	188.27	-3618.18	-38.96	-5.01	-3686.41	-7.44	3.27	-4153.81	221.97	755.68	-3671.24	268.48	55.41	-3384.30	132.59	1247.61	0.00	0.00	0.00	-2212.99	46.99	1668.28	-3325.11	233.07	1636.14	-3375.31	-4.62	1700.88	-3696.56	175.26	1647.88	531.01	1228.12	72.61	1130.32	1242.22	79.06	503.27
3.27000	-3383.73	140.03	-11.60	-3402.46	160.45	-18.59	-3593.47	496.21	58.97	-3469.11	446.52	189.17	-3630.10	-34.14	-7.74	-3659.81	-2.98	5.70	-4157.62	219.95	758.51	-3669.28	268.16	52.77	-3347.19	134.89	1248.95	0.00	0.00	0.00	-2212.99	46.99	1668.28	-3320.32	234.87	1637.17	-3370.63	-5.55	1701.33	-3692.62	174.63	1648.65	531.28	1228.37	72.50	1130.53	1242.11	78.94	503.68
3.28000	-3314.83	139.15	1.02	-3402.46	160.45	-18.59	-3594.23	498.67	59.44	-3469.60	448.70	190.04	-3627.09	-29.42	-8.78	-3666.79	0.79	4.92	-4161.38	217.90	761.30	-3667.27	267.84	50.11	-3364.18	137.11	1250.92	0.00	0.00	0.00	-2212.99	46.99	1668.28	-3328.51	238.13	1639.51	-3365.91	-6.47	1701.78	-3688.59	173.99	1649.42	531.28	1228.03	72.60	1129.57	1242.74	78.61	503.82
3.29000	-3374.65	139.61	-8.65	-3402.46	160.45	-18.59	-3594.95	501.07	59.90	-3470.06	450.83	190.90	-3588.53	-21.87	-3.61	-3643.64	4.53	6.66	-4165.08	215.85	764.05	-3665.20	267.50	47.45	-3373.85	137.42	1251.94	0.00	0.00	0.00	-2212.99	46.99	1668.28	-3313.55	236.66	1639.61	-3361.13	-7.39	1702.22	-3684.45	173.33	1650.20	531.16	1228.21	72.76	1129.82	1242.55	78.82	503.05
3.30000	-3309.21	141.47	2.40	-3402.46	160.45	-18.59	-3595.63	503.41	60.34	-3470.51	452.91	191.74	-3612.05	-18.97	-8.02	-3635.83	9.45	8.34	-4168.72	213.79	766.77	-3663.08	267.16	44.77	-3349.74	139.89	1251.92	0.00	0.00	0.00	-2212.99	46.99	1668.28	-3350.13	239.30	1641.53	-3356.31	-8.30	1702.66	-3680.22	172.65	1650.98	530.64	1228.49	72.57	1129.77	1241.95	78.91	504.36
3.31000	-3314.62	139.47	-0.06	-3402.46	160.45	-18.59	-3596.26	505.69	60.77	-3470.93	454.94	192.55	-3586.55	-14.09	-7.06	-3602.54	14.13	12.06	-4172.29	211.72	769.45	-3660.90	266.82	42.09	-3343.42	140.21	1253.37	0.00	0.00	0.00	-2212.99	46.99	1668.28	-3324.06	237.56	1641.84	-3351.44	-9.21	1703.10	-3675.88	171.96	1651.76	531.42	1227.86	72.81	1130.12	1242.21	78.91	504.74
3.32000	-3358.88	139.87	-7.41	-3402.46	160.45	-18.59	-3596.85	507.91	61.18	-3471.33	456.92	193.34	-3580.06	-8.84	-6.49	-3583.72	16.09	14.23	-4175.80	209.64	772.10	-3658.67	266.46	39.40	-3360.02	140.97	1254.58	0.00	0.00	0.00	-2212.99	46.99	1668.28	-3328.80	239.40	1643.97	-3346.52	-10.11	1703.53	-3671.45	171.25	1652.55	530.90	1228.13	72.56	1129.96	1241.88	78.94	505.31
3.33000	-3401.96	138.70	-12.73	-3402.46	160.45	-18.59	-3597.39	510.07	61.58	-3471.70	458.85	194.12	-3550.73	-4.70	-1.85	-3550.36	18.90	18.95	-4179.24	207.54	774.71	-3656.38	266.11	36.70	-3349.29	141.47	1255.70	0.00	0.00	0.00	-2212.99	46.99	1668.28	-3302.19	240.72	1644.16	-3341.55	-11.00	1703.96	-3666.92	170.53	1653.35	530.95	1228.02	72.71	1129.76	1241.98	78.95	506.94
3.34000	-3312.07	142.31	1.13	-3402.46	160.45	-18.59	-3597.89	512.17	61.97	-3472.05	460.73	194.87	-3547.17	-2.91	-4.01	-3544.08	20.33	18.83	-4182.62	205.44	777.28	-3654.04	265.74	34.00	-3346.32	142.78	1256.01	0.00	0.00	0.00	-2212.99	46.99	1668.28	-3297.10	241.71	1644.13	-3336.53	-11.89	1704.39	-3662.30	169.80	1654.15	531.73	1227.87	72.83	1130.48	1242.72	78.65	505.37
3.35000	-3315.33	139.55	1.34	-3402.46	160.45	-18.59	-3598.33	514.20	62.34	-3472.36	462.56	195.60	-3532.56	0.16	-2.28	-3520.59	21.76	21.57	-4185.93	203.33	779.82	-3651.64	265.37	31.29	-3323.18	144.22	1256.43	0.00	0.00	0.00	-2212.99	46.99	1668.28	-3260.82	242.28	1644.25	-3331.47	-12.77	1704.81	-3657.58	169.05	1654.95	532.18	1228.16	72.73	1130.05	1242.44	78.83	505.80
3.36000	-3342.81	139.46	-2.87	-3402.46	160.45	-18.59	-3598.73	516.18	62.70	-3472.65	464.35	196.32	-3507.13	2.39	2.84	-3497.59	22.19	23.73	-4189.18	201.21	782.33	-3649.19	264.99	28.58	-3325.63	144.30	1257.19	0.00	0.00	0.00	-2212.99	46.99	1668.28	-3260.79	241.80	1644.21	-3326.35	-13.64	1705.24	-3652.76	168.28	1655.76	531.25	1227.92	72.67	1130.15	1242.42	78.87	504.70
3.37000	-3340.53	139.05	-3.24	-3402.46	160.45	-18.59	-3599.08	518.10	63.05	-3472.90	466.08	197.01	-3490.44	3.24	2.02	-3479.44	23.17	25.33	-4192.36	199.07	784.80	-3646.69	264.60	25.86	-3311.48	145.99	1257.15	0.00	0.00	0.00	-2212.99	46.99	1668.28	-3282.22	243.78	1647.32	-3321.19	-14.51	1705.66	-3647.85	167.50	1656.57	530.38	1228.52	72.41	1130.06	1241.97	79.02	504.44
3.38000	-3354.59	139.42	-5.46	-3402.46	160.45	-18.59	-3599.38	519.96	63.38	-3473.12	467.77	197.68	-3466.71	2.55	5.33	-3467.50	21.46	24.96	-4195.47	196.94	787.23	-3644.12	264.21	23.14	-3307.56	145.40	1257.26	0.00	0.00	0.00	-2212.99	46.99	1668.28	-3294.13	244.33	1648.74	-3315.98	-15.37	1706.07	-3642.84	166.71	1657.38	530.93	1228.09	72.47	1130.11	1242.22	78.91	504.61
3.39000	-3334.26	140.54	-3.51	-3402.46	160.45	-18.59	-3599.62	521.76	63.70	-3473.31	469.41	198.33	-3436.49	1.04	8.19	-3471.68	19.32	22.42	-4198.51	194.79	789.63	-3641.50	263.81	20.41	-3305.99	145.59	1256.57	0.00	0.00	0.00	-2212.99	46.99	1668.28	-3273.13	242.30	1647.28	-3310.71	-16.23	1706.48	-3637.74	165.91	1658.20	530.74	1228.57	72.49	1129.85	1242.79	78.66	501.80
3.40000	-3336.61	138.62	-2.71	-3402.46	160.45	-18.59	-3599.82	523.51	64.00	-3473.47	471.00	198.96	-3417.35	2.67	10.00	-3461.11	18.45	21.34	-4201.48	192.63	791.99	-3638.83	263.41	17.68	-3300.82	146.81	1256.38	0.00	0.00	0.00	-2212.99	46.99	1668.28	-3235.26	241.85	1646.23	-3305.40	-17.08	1706.89	-3632.55	165.09	1659.02	530.35	1228.08	72.42	1130.03	1242.47	78.90	503.37
3.41000	-3351.06	137.76	-3.77	-3402.46	160.45	-18.59	-3599.95	525.20	64.30	-3473.58	472.54	199.58	-3391.40	0.47	12.01	-3438.11	17.01	22.64	-4204.38	190.47	794.31	-3636.10	263.00	14.94	-3310.59	147.99	1255.60	0.00	0.00	0.00	-2212.99	46.99	1668.28	-3259.38	244.23	1647.63	-3300.05	-17.92	1707.30	-3627.26	164.26	1659.85	531.37	1227.55	72.81	1130.10	1242.14	79.04	504.29
3.42000	-3353.43	138.85	-6.45	-3402.46	160.45	-18.59	-3600.04	526.82	64.58	-3473.66	474.04	200.17	-3400.40	-0.59	9.01	-3422.63	15.56	22.67	-4207.20	188.29	796.60	-3633.31	262.58	12.20	-3300.71	148.17	1256.43	0.00	0.00	0.00	-2212.99	46.99	1668.28	-3275.88	244.85	1649.30	-3294.64	-18.76	1707.70	-3621.88	163.41	1660.67	532.01	1227.70	72.98	1130.32	1242.51	79.01	505.29
3.43000	-3294.11	138.16	4.31	-3402.46	160.45	-18.59	-3600.06	528.40	64.84	-3473.71	475.49	200.75	-3368.03	-1.86	12.82	-3393.52	13.53	23.54	-4209.95	186.11	798.86	-3630.47	262.15	9.46	-3286.04	146.65	1255.89	0.00	0.00	0.00	-2212.99	46.99	1668.28	-3270.44	246.16	1648.85	-3289.19	-19.59	1708.10	-3616.41	162.56	1661.50	531.10	1228.46	72.48	1129.97	1242.16	79.02	503.43
3.44000	-3318.67	139.41	1.98	-3402.46	160.45	-18.59	-3600.03	529.91	65.10	-3473.71	476.90	201.30	-3339.01	-2.56	16.38	-3386.95	12.78	22.71	-4212.63	183.93	801.07	-3627.57	261.72	6.72	-3278.34	148.29	1255.53	0.00	0.00	0.00	-2212.99	46.99	1668.28	-3260.40	245.83	1650.44	-3283.68	-20.41	1708.50	-3610.84	161.69	1662.33	530.71	1228.44	72.31	1129.77	1241.97	78.83	502.54
3.45000	-3336.59	137.68	-1.97	-3402.46	160.45	-18.59	-3599.94	531.37	65.34	-3473.67	478.25	201.84	-3305.77	-1.41	19.93	-3369.83	10.38	22.07	-4215.24	181.73	803.25	-3624.62	261.28	3.98	-3293.44	149.39	1255.10	0.00	0.00	0.00	-2212.99	46.99	1668.28	-3247.08	244.46	1649.91	-3278.13	-21.23	1708.89	-3605.18	160.81	1663.17	530.40	1227.86	72.39	1130.29	1242.03	79.02	504.89
3.46000	-3331.68	139.57	-0.45	-3402.46	160.45	-18.59	-3599.79	532.78	65.57	-3473.58	479.57	202.35	-3304.79	-2.96	18.51	-3382.69	8.00	18.47	-4217.77	179.53	805.40	-3621.61	260.83	1.24	-3282.05	149.08	1254.72	0.00	0.00	0.00	-2212.99	46.99	1668.28	-3221.71	243.49	1647.74	-3272.53	-22.04	1709.28	-3599.44	159.92	1664.00	531.08	1228.33	72.58	1129.92	1241.95	79.18	503.67
3.47000	-3290.31	138.45	6.05	-3402.46	160.45	-18.59	-3599.57	534.13	65.79	-3473.46	480.83	202.85	-3271.33	-0.47	24.29	-3312.56	10.24	27.18	-4220.22	177.32	807.50	-3618.54	260.38	-1.51	-3272.91	149.39	1254.75	0.00	0.00	0.00	-2212.99	46.99	1668.28	-3196.44	244.57	1647.52	-3266.89	-22.85	1709.66	-3593.60	159.02	1664.84	531.25	1228.15	72.61	1130.39	1242.36	78.98	503.02
3.48000	-3346.75	139.20	-3.46	-3402.46	160.45	-18.59	-3599.30	535.42	65.99	-3473.29	482.05	203.33	-3221.82	4.45	32.27	-3322.95	9.12	22.40	-4222.59	175.11	809.58	-3615.41	259.92	-4.25	-3253.73	148.95	1254.37	0.00	0.00	0.00	-2212.99	46.99	1668.28	-3195.34	242.88	1647.30	-3261.19	-23.64	1710.04	-3587.67	158.11	1665.68	531.13	1227.82	72.75	1130.27	1242.05	79.08	503.77
3.49000	-3312.97	138.78	0.99	-3402.46	160.45	-18.59	-3598.96	536.66	66.19	-3473.07	483.23	203.80	-3192.85	5.45	35.87	-3270.21	9.93	28.76	-4224.89	172.89	811.61	-3612.23	259.45	-6.99	-3227.79	149.21	1253.58	0.00	0.00	0.00	-2212.99	46.99	1668.28	-3230.44	243.01	1647.36	-3255.45	-24.43	1710.42	-3581.66	157.18	1666.52	531.18	1228.78	72.44	1129.30	1242.18	78.70	505.14
3.50000	-3312.12	140.74	-0.61	-3402.46	160.45	-18.59	-3598.56	537.84	66.37	-3472.80	484.36	204.24	-3165.25	6.54	39.21	-3258.84	9.38	28.47	-4227.11	170.66	813.61	-3608.99	258.98	-9.73	-3250.92	148.62	1254.56	0.00	0.00	0.00	-2212.99	46.99	1668.28	-3225.15	242.81	1649.60	-3249.66	-25.22	1710.79	-3575.56	156.25	1667.36	530.95	1228.31	72.51	1129.96	1241.81	79.15	504.21
3.51000	-3334.76	142.18	-4.31	-3402.46	160.45	-18.59	-3598.09	538.97	66.54	-3472.48	485.44	204.66	-3138.97	7.73	42.29	-3231.09	10.99	30.76	-4229.25	168.43	815.57	-3605.70	258.50	-12.47	-3236.35	149.87	1253.97	0.00	0.00	0.00	-2212.99	46.99	1668.28	-3196.57	241.35	1647.39	-3243.82	-26.00	1711.16	-3569.36	155.31	1668.20	531.48	1228.14	72.69	1130.21	1241.84	79.20	504.58
3.52000	-3336.29	142.45	-5.83	-3402.46	160.45	-18.59	-3597.55	540.05	66.70	-3472.12	486.48	205.07	-3113.98	9.01	45.14	-3216.71	12.64	32.82	-4231.31	166.19	817.49	-3602.34	258.01	-15.20	-3227.90	149.18	1253.61	0.00	0.00	0.00	-2212.99	46.99	1668.28	-3213.09	240.82	1648.08	-3237.94	-26.77	1711.53	-3563.08	154.36	1669.05	531.42	1227.90	72.87	1129.92	1241.78	79.05	506.59
3.53000	-3320.45	144.86	-5.76	-3402.46	160.45	-18.59	-3596.95	541.07	66.85	-3471.70	487.48	205.46	-3090.25	10.37	47.74	-3192.18	14.89	34.80	-4233.28	163.94	819.38	-3598.93	257.52	-17.94	-3232.67	147.41	1253.10	0.00	0.00	0.00	-2212.99	46.99	1668.28	-3185.82	241.70	1646.84	-3232.01	-27.53	1711.89	-3556.72	153.40	1669.89	531.24	1228.03	72.76	1129.80	1242.20	78.86	503.11
3.54000	-3310.78	145.40	-5.66	-3402.46	160.45	-18.59	-3596.28	542.04	66.99	-3471.23	488.43	205.83	-3067.75	11.80	50.12	-3145.33	16.65	42.86	-4235.18	161.69	821.23	-3595.46	257.02	-20.67	-3194.58	148.58	1253.68	0.00	0.00	0.00	-2212.99	46.99	1668.28	-3169.09	238.40	1646.07	-3226.03	-28.29	1712.25	-3550.26	152.43	1670.74	530.82	1227.50	72.86	1129.61	1242.85	78.70	502.06
3.55000	-3334.71	144.98	-10.45	-3402.46	160.45	-18.59	-3595.54	542.96	67.11	-3470.71	489.34	206.19	-3046.44	13.31	52.27	-3070.15	22.70	55.08	-4236.99	159.44	823.04	-3591.93	256.51	-23.39	-3205.05	146.17	1253.33	0.00	0.00	0.00	-2212.99	46.99	1668.28	-3164.97	238.57	1645.72	-3220.00	-29.04	1712.60	-3543.72	151.45	1671.59	531.52	1227.92	72.81	1129.91	1242.07	78.88	501.14
3.56000	-3354.33	145.90	-14.24	-3402.46	160.45	-18.59	-3594.73	543.82	67.23	-3470.13	490.21	206.52	-3026.28	14.88	54.20	-3058.57	23.54	57.22	-4238.72	157.18	824.82	-3588.35	255.99	-26.11	-3204.20	147.48	1252.53	0.00	0.00	0.00	-2212.99	46.99	1668.28	-3190.64	236.48	1646.75	-3213.93	-29.78	1712.95	-3537.09	150.46	1672.43	531.82	1227.87	72.78	1130.06	1241.54	79.12	502.00
3.57000	-3314.72	146.41	-6.65	-3402.46	160.45	-18.59	-3593.84	544.64	67.33	-3469.49	491.03	206.84	-3007.25	16.52	55.92	-3038.29	25.10	60.46	-4240.36	154.92	826.56	-3584.70	255.47	-28.83	-3183.05	147.07	1251.82	0.00	0.00	0.00	-2212.99	46.99	1668.28	-3191.59	237.63	1648.10	-3207.80	-30.51	1713.30	-3530.38	149.47	1673.28	531.89	1227.88	72.80	1130.26	1241.61	79.24	505.18
3.58000	-3334.47	147.00	-9.61	-3402.46	160.45	-18.59	-3592.88	545.40	67.43	-3468.80	491.81	207.14	-2989.31	18.22	57.44	-3005.67	27.29	65.00	-4241.92	152.65	828.26	-3581.00	254.94	-31.54	-3153.68	146.94	1250.78	0.00	0.00	0.00	-2212.99	46.99	1668.28	-3168.79	235.45	1647.04	-3201.64	-31.24	1713.64	-3523.59	148.46	1674.13	531.02	1228.26	72.45	1130.33	1242.56	78.84	504.33
3.59000	-3311.22	147.24	-7.03	-3402.46	160.45	-18.59	-3591.85	546.11	67.51	-3468.04	492.54	207.43	-2972.43	19.98	58.77	-2975.58	29.44	68.86	-4243.39	150.38	829.92	-3577.24	254.40	-34.24	-3167.82	146.43	1249.29	0.00	0.00	0.00	-2212.99	46.99	1668.28	-3135.07	231.89	1644.39	-3195.42	-31.96	1713.98	-3516.71	147.45	1674.97	531.37	1227.81	72.67	1130.06	1242.73	78.78	500.99
3.60000	-3320.18	146.05	-8.76	-3402.46	160.45	-18.59	-3590.74	546.77	67.58	-3467.23	493.24	207.70	-2956.56	21.78	59.90	-2947.91	31.55	72.07	-4244.77	148.11	831.55	-3573.42	253.85	-36.94	-3194.67	146.38	1249.28	0.00	0.00	0.00	-2212.99	46.99	1668.28	-3164.19	231.34	1647.90	-3189.16	-32.68	1714.31	-3509.74	146.43	1675.82	531.75	1227.60	72.83	1130.67	1242.42	79.00	504.36
3.61000	-3321.85	145.95	-10.24	-3402.46	160.45	-18.59	-3589.56	547.37	67.65	-3466.35	493.89	207.95	-2941.69	23.63	60.84	-2922.55	33.60	74.67	-4246.07	145.83	833.14	-3569.55	253.30	-39.64	-3192.82	143.87	1249.09	0.00	0.00	0.00	-2212.99	46.99	1668.28	-3173.23	231.46	1648.07	-3182.85	-33.39	1714.64	-3502.70	145.41	1676.66	531.76	1227.82	72.69	1130.64	1241.71	79.23	504.63
3.62000	-3326.11	146.96	-12.35	-3402.46	160.45	-18.59	-3588.30	547.93	67.70	-3465.41	494.50	208.18	-2927.77	25.52	61.62	-2899.42	35.60	76.68	-4247.27	143.55	834.69	-3565.61	252.74	-42.32	-3166.15	144.49	1249.01	0.00	0.00	0.00	-2212.99	46.99	1668.28	-3122.11	227.40	1646.84	-3176.49	-34.09	1714.96	-3495.57	144.38	1677.51	531.35	1227.75	72.71	1130.59	1242.07	79.15	502.64
3.63000	-3298.67	147.88	-7.73	-3402.46	160.45	-18.59	-3586.96	548.44	67.74	-3464.41	495.07	208.40	-2914.77	27.45	62.21	-2878.39	37.55	78.15	-4248.39	141.27	836.20	-3561.62	252.17	-45.00	-3175.70	144.09	1247.73	0.00	0.00	0.00	-2212.99	46.99	1668.28	-3135.81	227.83	1646.94	-3170.09	-34.78	1715.28	-3488.36	143.34	1678.35	530.79	1228.45	72.38	1130.51	1242.47	79.03	502.66
3.64000	-3304.18	149.81	-9.23	-3402.46	160.45	-18.59	-3585.54	548.90	67.77	-3463.34	495.60	208.60	-2902.65	29.40	62.65	-2859.38	39.43	79.09	-4249.42	138.98	837.68	-3557.56	251.60	-47.66	-3148.33	143.00	1247.24	0.00	0.00	0.00	-2212.99	46.99	1668.28	-3104.85	226.00	1645.95	-3163.64	-35.46	1715.60	-3481.06	142.30	1679.20	530.40	1229.15	72.09	1129.68	1242.39	78.95	502.32
3.65000	-3329.26	147.05	-14.51	-3402.46	160.45	-18.59	-3584.03	549.31	67.80	-3462.20	496.08	208.79	-2891.39	31.39	62.93	-2842.29	41.26	79.54	-4250.35	136.69	839.12	-3553.45	251.02	-50.32	-3145.01	143.03	1246.51	0.00	0.00	0.00	-2212.99	46.99	1668.28	-3128.15	223.70	1647.31	-3157.14	-36.14	1715.91	-3473.69	141.25	1680.04	530.56	1227.90	72.56	1129.60	1242.43	78.83	503.91
3.66000	-3330.80	148.00	-13.89	-3402.46	160.45	-18.59	-3582.45	549.67	67.81	-3460.99	496.53	208.95	-2880.95	33.39	63.06	-2826.99	43.01	79.53	-4251.19	134.40	840.52	-3549.28	250.43	-52.97	-3149.32	142.24	1245.84	0.00	0.00	0.00	-2212.99	46.99	1668.28	-3118.30	222.63	1647.19	-3150.60	-36.81	1716.22	-3466.24	140.19	1680.88	531.84	1227.60	73.05	1129.78	1242.72	78.78	503.23
3.67000	-3288.45	148.32	-7.16	-3402.46	160.45	-18.59	-3580.78	549.98	67.82	-3459.72	496.93	209.11	-2871.29	35.42	63.04	-2813.41	44.70	79.10	-4251.94	132.11	841.88	-3545.05	249.83	-55.61	-3133.91	140.88	1245.66	0.00	0.00	0.00	-2212.99	46.99	1668.28	-3113.63	219.72	1646.26	-3144.01	-37.48	1716.52	-3458.70	139.13	1681.71	531.12	1227.49	72.86	1130.56	1242.29	79.10	505.18
3.68000	-3303.48	147.03	-11.20	-3402.46	160.45	-18.59	-3579.03	550.24	67.81	-3458.37	497.29	209.24	-2862.39	37.45	62.89	-2801.43	46.32	78.26	-4252.59	129.81	843.21	-3540.75	249.23	-58.24	-3121.36	140.14	1245.19	0.00	0.00	0.00	-2212.99	46.99	1668.28	-3101.20	218.21	1646.58	-3137.38	-38.13	1716.82	-3451.09	138.07	1682.55	530.60	1227.77	72.57	1130.63	1242.63	78.93	505.49
3.69000	-3294.80	148.40	-10.69	-3402.46	160.45	-18.59	-3577.19	550.46	67.80	-3456.95	497.62	209.37	-2854.20	39.50	62.60	-2790.95	47.86	77.06	-4253.15	127.52	844.49	-3536.40	248.62	-60.86	-3112.91	138.72	1244.94	0.00	0.00	0.00	-2212.99	46.99	1668.28	-3084.27	216.74	1646.74	-3130.70	-38.78	1717.11	-3443.39	137.00	1683.39	530.44	1227.81	72.57	1130.27	1242.45	78.90	503.17
3.70000	-3315.01	148.07	-14.76	-3402.46	160.45	-18.59	-3575.27	550.63	67.77	-3455.46	497.90	209.47	-2846.69	41.55	62.20	-2781.87	49.33	75.52	-4253.62	125.22	845.74	-3531.99	248.00	-63.47	-3101.21	135.89	1244.39	0.00	0.00	0.00	-2212.99	46.99	1668.28	-3052.73	212.26	1645.37	-3123.97	-39.42	1717.40	-3435.62	135.93	1684.22	530.06	1228.00	72.44	1130.20	1242.42	78.95	504.51
3.71000	-3332.86	146.10	-15.37	-3402.46	160.45	-18.59	-3573.26	550.75	67.74	-3453.90	498.15	209.56	-2839.84	43.60	61.67	-2774.09	50.72	73.68	-4253.99	122.92	846.95	-3527.52	247.37	-66.06	-3077.69	135.96	1244.23	0.00	0.00	0.00	-2212.99	46.99	1668.28	-3044.91	212.09	1645.43	-3117.19	-40.05	1717.68	-3427.77	134.85	1685.05	531.47	1227.45	72.89	1129.48	1242.35	78.82	505.07
3.72000	-3327.24	148.83	-17.31	-3402.46	160.45	-18.59	-3571.16	550.82	67.70	-3452.26	498.35	209.64	-2833.60	45.64	61.03	-2767.51	52.02	71.57	-4254.26	120.62	848.12	-3522.99	246.74	-68.65	-3087.73	134.99	1243.00	0.00	0.00	0.00	-2212.99	46.99	1668.28	-3079.77	207.86	1646.81	-3110.37	-40.68	1717.96	-3419.84	133.77	1685.87	531.38	1227.68	72.80	1129.88	1242.69	78.72	503.79
3.73000	-3292.54	148.52	-10.16	-3402.46	160.45	-18.59	-3568.96	550.85	67.65	-3450.54	498.52	209.70	-2827.94	47.68	60.29	-2762.02	53.24	69.21	-4254.43	118.32	849.26	-3518.40	246.10	-71.22	-3073.27	132.70	1243.96	0.00	0.00	0.00	-2212.99	46.99	1668.28	-3082.74	205.56	1647.31	-3103.51	-41.30	1718.23	-3411.84	132.68	1686.70	532.17	1227.78	72.91	1129.81	1242.74	78.68	504.87
3.74000	-3297.78	146.57	-11.17	-3402.46	160.45	-18.59	-3566.68	550.83	67.60	-3448.74	498.65	209.74	-2822.83	49.70	59.46	-2757.52	54.36	66.64	-4254.50	116.02	850.35	-3513.74	245.45	-73.77	-3091.13	133.18	1243.28	0.00	0.00	0.00	-2212.99	46.99	1668.28	-3062.28	204.15	1649.32	-3096.60	-41.91	1718.50	-3403.76	131.59	1687.52	531.43	1228.20	72.59	1130.42	1242.51	78.99	505.38
3.75000	-3291.23	147.60	-9.06	-3402.46	160.45	-18.59	-3564.31	550.77	67.53	-3446.86	498.73	209.77	-2818.23	51.70	58.53	-2753.92	55.40	63.89	-4254.47	113.72	851.41	-3509.03	244.79	-76.32	-3094.34	131.51	1242.77	0.00	0.00	0.00	-2212.99	46.99	1668.28	-3056.38	199.50	1648.31	-3089.64	-42.51	1718.76	-3395.60	130.50	1688.34	530.91	1228.18	72.52	1130.35	1242.46	78.99	505.40
3.76000	-3310.04	147.88	-13.62	-3402.46	160.45	-18.59	-3561.84	550.66	67.46	-3444.90	498.78	209.79	-2814.11	53.67	57.52	-2751.10	56.34	60.98	-4254.34	111.42	852.43	-3504.26	244.13	-78.85	-3073.53	129.83	1242.78	0.00	0.00	0.00	-2212.99	46.99	1668.28	-3027.62	196.85	1645.91	-3082.64	-43.10	1719.02	-3387.37	129.41	1689.15	530.92	1227.86	72.54	1130.36	1242.39	78.87	504.44
3.77000	-3291.29	146.95	-12.37	-3402.40	160.46	-18.58	-3559.28	550.50	67.37	-3442.86	498.80	209.79	-2810.44	55.62	56.43	-2748.96	57.18	57.96	-4254.11	109.12	853.41	-3499.42	243.45	-81.36	-3077.55	127.03	1242.45	0.00	0.00	0.00	-2212.99	46.99	1668.28	-3019.43	193.76	1646.10	-3075.59	-43.69	1719.27	-3379.06	128.31	1689.97	530.73	1227.56	72.74	1129.89	1242.39	78.95	502.21
3.78000	-3324.86	147.60	-17.54	-3341.65	161.86	-11.04	-3556.63	550.30	67.28	-3440.73	498.77	209.77	-2807.19	57.54	55.27	-2747.42	57.92	54.86	-4253.78	106.82	854.35	-3494.53	242.77	-83.86	-3051.86	125.32	1242.19	0.00	0.00	0.00	-2212.99	46.99	1668.28	-3023.50	192.15	1646.52	-3068.49	-44.27	1719.52	-3370.68	127.22	1690.77	530.16	1228.29	72.30	1129.79	1242.44	78.88	502.23
3.79000	-3311.07	146.72	-15.70	-3342.95	159.89	-8.60	-3553.87	550.06	67.19	-3438.52	498.71	209.74	-2804.31	59.42	54.04	-2746.35	58.55	51.69	-4253.34	104.52	855.25	-3489.57	242.09	-86.34	-3040.71	123.79	1242.39	0.00	0.00	0.00	-2212.99	46.99	1668.28	-3020.19	189.43	1645.94	-3061.35	-44.84	1719.77	-3362.22	126.12	1691.58	531.41	1228.01	72.63	1129.57	1242.03	78.88	504.25
3.80000	-3289.51	147.44	-12.70	-3361.53	162.03	-12.46	-3551.02	549.77	67.08	-3436.23	498.61	209.70	-2801.77	61.25	52.76	-2745.66	59.08	48.50	-4252.80	102.22	856.11	-3484.55	241.39	-88.81	-3019.08	122.35	1242.83	0.00	0.00	0.00	-2212.99	46.99	1668.28	-3009.36	184.78	1646.19	-3054.17	-45.40	1720.00	-3353.69	125.02	1692.38	531.08	1228.46	72.57	1130.47	1241.45	79.24	508.34
3.81000	-3314.16	147.52	-16.12	-3365.36	158.06	-14.06	-3548.07	549.44	66.97	-3433.84	498.47	209.64	-2799.55	63.04	51.43	-2745.25	59.50	45.31	-4252.16	99.93	856.94	-3479.47	240.69	-91.25	-3019.23	120.65	1242.68	0.00	0.00	0.00	-2212.99	46.99	1668.28	-2963.16	181.01	1646.16	-3046.94	-45.96	1720.24	-3345.09	123.91	1693.18	531.13	1228.36	72.47	1130.22	1241.64	79.10	504.34
3.82000	-3296.79	147.62	-13.18	-3379.82	161.18	-14.39	-3545.02	549.07	66.85	-3431.37	498.30	209.57	-2797.60	64.78	50.05	-2745.01	59.80	42.16	-4251.41	97.63	857.72	-3474.33	239.97	-93.69	-3006.00	118.91	1243.43	0.00	0.00	0.00	-2212.99	46.99	1668.28	-2982.03	178.80	1647.66	-3039.66	-46.50	1720.46	-3336.41	122.81	1693.97	531.61	1228.45	72.58	1130.05	1242.19	78.88	505.01
3.83000	-3295.33	147.18	-14.43	-3388.33	161.43	-15.34	-3541.87	548.65	66.72	-3428.81	498.09	209.49	-2795.90	66.46	48.64	-2744.85	59.99	39.07	-4250.55	95.34	858.47	-3469.13	239.26	-96.10	-2981.65	117.99	1243.12	0.00	0.00	0.00	-2212.99	46.99	1668.28	-2993.81	175.85	1648.99	-3032.34	-47.04	1720.69	-3327.66	121.71	1694.76	531.23	1228.08	72.71	1129.41	1242.89	78.57	505.52
3.84000	-3280.05	147.43	-10.49	-3399.07	161.64	-16.82	-3538.62	548.19	66.59	-3426.15	497.84	209.39	-2794.40	68.08	47.19	-2745.95	57.35	33.95	-4249.58	93.05	859.18	-3463.87	238.53	-98.50	-2972.90	115.58	1244.76	0.00	0.00	0.00	-2212.99	46.99	1668.28	-2966.73	172.72	1649.35	-3024.97	-47.57	1720.90	-3318.84	120.61	1695.54	531.27	1228.28	72.76	1129.73	1242.22	78.86	504.32
3.85000	-3290.33	148.38	-13.18	-3410.37	161.83	-18.52	-3535.26	547.69	66.45	-3423.41	497.56	209.28	-2793.09	69.64	45.72	-2731.39	58.91	33.55	-4248.51	90.76	859.85	-3458.54	237.79	-100.87	-2978.69	113.52	1245.22	0.00	0.00	0.00	-2212.99	46.99	1668.28	-2968.79	168.93	1650.95	-3017.56	-48.10	1721.11	-3309.95	119.50	1696.32	531.23	1227.91	72.75	1130.05	1242.45	78.71	505.46
3.86000	-3298.32	147.87	-15.40	-3420.53	162.05	-20.12	-3531.80	547.14	66.30	-3420.57	497.24	209.15	-2791.91	71.13	44.24	-2724.57	60.50	29.88	-4247.33	88.47	860.47	-3453.15	237.05	-103.23	-2938.90	112.30	1246.98	0.00	0.00	0.00	-2212.99	46.99	1668.28	-2955.52	166.87	1651.28	-3010.10	-48.61	1721.32	-3300.99	118.40	1697.09	531.57	1227.89	72.77	1129.54	1242.91	78.55	503.13
3.87000	-3275.33	147.66	-13.27	-3427.84	162.33	-21.32	-3528.24	546.56	66.15	-3417.63	496.88	209.01	-2790.84	72.54	42.74	-2746.45	61.44	23.47	-4246.03	86.19	861.06	-3447.70	236.30	-105.57	-2943.88	110.63	1248.72	0.00	0.00	0.00	-2212.99	46.99	1668.28	-2933.16	163.85	1654.03	-3002.60	-49.12	1721.52	-3291.96	117.30	1697.86	531.39	1228.30	72.56	1129.41	1242.31	78.74	502.89
3.88000	-3279.79	148.70	-15.09	-3430.62	162.71	-21.79	-3524.56	545.93	65.99	-3414.60	496.49	208.86	-2789.84	73.87	41.24	-2756.98	60.32	20.41	-4244.63	83.91	861.61	-3442.19	235.54	-107.88	-2915.66	107.45	1250.59	0.00	0.00	0.00	-2212.99	46.99	1668.28	-2922.49	158.06	1656.83	-2995.06	-49.61	1721.71	-3282.86	116.20	1698.62	531.08	1228.03	72.67	1130.09	1242.53	78.79	505.38
3.89000	-3305.49	149.00	-20.50	-3427.17	163.23	-21.22	-3520.78	545.26	65.82	-3411.47	496.07	208.70	-2788.89	75.12	39.74	-2732.17	62.59	22.99	-4243.11	81.63	862.12	-3436.61	234.77	-110.18	-2910.60	107.09	1250.95	0.00	0.00	0.00	-2212.99	46.99	1668.28	-2924.22	156.56	1656.94	-2987.47	-50.10	1721.90	-3273.69	115.10	1699.38	530.92	1227.92	72.61	1130.96	1242.33	79.05	507.29
3.90000	-3285.86	148.87	-19.44	-3415.80	163.92	-19.30	-3516.90	544.56	65.65	-3408.24	495.61	208.52	-2787.94	76.29	38.25	-2725.72	61.58	24.13	-4241.48	79.36	862.60	-3430.98	234.00	-112.46	-2893.90	106.09	1252.78	0.00	0.00	0.00	-2212.99	46.99	1668.28	-2913.32	156.02	1658.65	-2979.83	-50.58	1722.08	-3264.45	114.00	1700.13	531.30	1227.65	72.71	1130.86	1241.81	79.36	506.03
3.91000	-3291.51	148.36	-23.04	-3394.80	164.83	-15.71	-3512.90	543.81	65.47	-3404.91	495.12	208.33	-2786.96	77.36	36.78	-2760.11	60.63	17.68	-4239.74	77.09	863.03	-3425.28	233.21	-114.71	-2893.96	104.06	1253.81	0.00	0.00	0.00	-2212.99	46.99	1668.28	-2925.06	149.19	1659.59	-2972.15	-51.06	1722.26	-3255.15	112.90	1700.87	530.93	1228.07	72.58	1130.70	1241.83	79.34	503.67
3.92000	-3284.99	150.80	-23.93	-3362.46	165.98	-10.14	-3508.79	543.02	65.28	-3401.48	494.59	208.13	-2785.92	78.33	35.32	-2757.29	61.42	16.28	-4237.89	74.82	863.42	-3419.51	232.42	-116.94	-2878.19	104.24	1254.39	0.00	0.00	0.00	-2212.99	46.99	1668.28	-2922.80	147.26	1660.68	-2964.42	-51.52	1722.43	-3245.77	111.80	1701.61	530.83	1228.17	72.46	1130.11	1242.39	78.90	504.86
3.93000	-3274.04	151.08	-24.78	-3285.70	167.11	0.18	-3504.57	542.19	65.09	-3397.94	494.03	207.91	-2784.79	79.20	33.90	-2759.98	61.61	16.37	-4235.91	72.56	863.77	-3413.69	231.62	-119.15	-2878.56	102.38	1256.30	0.00	0.00	0.00	-2212.99	46.99	1668.28	-2923.23	148.24	1663.44	-2956.65	-51.98	1722.60	-3236.33	110.71	1702.35	531.58	1227.34	72.97	1129.44	1242.31	78.65	504.32
3.94000	-3243.24	153.32	-22.76	-3266.17	166.36	5.52	-3500.23	541.32	64.89	-3394.30	493.43	207.68	-2783.52	79.96	32.52	-2746.62	62.03	18.61	-4233.83	70.30	864.08	-3407.80	230.82	-121.33	-2860.63	100.89	1256.78	0.00	0.00	0.00	-2212.99	46.99	1668.28	-2848.09	146.03	1662.12	-2948.84	-52.42	1722.76	-3226.82	109.62	1703.07	531.48	1228.40	72.65	1130.01	1242.00	78.98	504.13
3.95000	-3227.69	153.76	-23.57	-3288.29	167.36	2.61	-3495.78	540.42	64.69	-3390.56	492.80	207.44	-2782.10	80.61	31.17	-2767.54	61.38	14.09	-4231.62	68.05	864.35	-3401.84	230.00	-123.49	-2850.76	100.76	1256.93	0.00	0.00	0.00	-2212.99	46.99	1668.28	-2842.58	143.51	1662.81	-2940.98	-52.86	1722.91	-3217.25	108.54	1703.79	530.70	1228.55	72.49	1129.89	1241.69	79.06	502.78
3.96000	-3197.73	156.57	-19.34	-3265.53	171.24	7.50	-3491.22	539.48	64.48	-3386.71	492.14	207.19	-2780.47	81.15	29.88	-2734.74	61.93	21.26	-4229.30	65.80	864.58	-3395.83	229.18	-125.63	-2852.11	100.00	1258.60	0.00	0.00	0.00	-2212.99	46.99	1668.28	-2816.33	142.07	1663.62	-2933.08	-53.29	1723.06	-3207.61	107.45	1704.50	531.13	1228.20	72.66	1129.79	1242.20	78.89	505.41
3.97000	-3207.23	159.49	-19.12	-3225.46	173.94	16.76	-3486.54	538.49	64.27	-3382.75	491.45	206.93	-2778.62	81.57	28.64	-2805.89	59.65	7.94	-4226.86	63.56	864.78	-3389.75	228.34	-127.74	-2852.24	98.17	1259.05	0.00	0.00	0.00	-2212.99	46.99	1668.28	-2864.86	138.84	1666.80	-2925.13	-53.71	1723.20	-3197.91	106.37	1705.21	531.35	1228.58	72.58	1129.51	1242.14	78.89	505.11
3.98000	-3181.11	160.62	-16.34	-3231.98	176.04	16.31	-3481.74	537.47	64.05	-3378.68	490.72	206.65	-2776.50	81.86	27.46	-2767.43	60.45	14.62	-4224.30	61.32	864.93	-3383.60	227.50	-129.83	-2850.01	97.33	1260.00	0.00	0.00	0.00	-2212.99	46.99	1668.28	-2864.13	137.95	1667.21	-2917.14	-54.13	1723.34	-3188.14	105.30	1705.91	530.98	1228.14	72.54	1129.73	1242.34	78.82	506.86
3.99000	-3161.74	165.88	-15.29	-3210.30	177.84	17.94	-3476.82	536.42	63.83	-3374.50	489.96	206.36	-2774.08	82.02	26.36	-2779.13	60.52	13.12	-4221.62	59.09	865.04	-3377.39	226.65	-131.89	-2832.49	97.18	1260.47	0.00	0.00	0.00	-2212.99	46.99	1668.28	-2847.71	137.39	1668.15	-2909.11	-54.53	1723.46	-3178.31	104.22	1706.60	531.05	1227.89	72.60	1130.43	1242.21	79.06	505.99
4.00000	-3121.20	168.46	-11.78	-3183.67	180.63	17.89	-3471.78	535.32	63.60	-3370.21	489.17	206.07	-2771.33	82.05	25.32	-2754.68	60.93	17.64	-4218.82	56.86	865.11	-3371.12	225.80	-133.92	-2833.84	97.30	1261.99	0.00	0.00	0.00	-2212.99	46.99	1668.28	-2829.43	136.25	1668.44	-2901.03	-54.93	1723.59	-3168.41	103.16	1707.29	531.47	1228.13	72.64	1130.29	1242.16	79.00	504.94
4.01000	-3104.90	172.98	-11.97	-3136.84	181.35	22.84	-3466.63	534.19	63.37	-3365.81	488.34	205.76	-2768.21	81.94	24.37	-2732.33	61.14	21.39	-4215.89	54.64	865.14	-3364.79	224.93	-135.93	-2826.70	96.01	1263.13	0.00	0.00	0.00	-2212.99	46.99	1668.28	-2831.57	136.17	1668.94	-2892.91	-55.31	1723.70	-3158.46	102.09	1707.96	530.79	1228.21	72.45	1129.89	1242.22	78.82	503.41
4.02000	-3055.55	175.46	-7.92	-3108.16	184.36	25.08	-3461.35	533.02	63.13	-3361.29	487.49	205.43	-2764.69	81.68	23.51	-2730.17	61.35	23.30	-4212.85	52.43	865.13	-3358.39	224.06	-137.91	-2818.27	94.90	1265.01	0.00	0.00	0.00	-2212.99	46.99	1668.28	-2819.95	134.22	1671.45	-2884.74	-55.69	1723.82	-3148.44	101.04	1708.63	530.87	1228.17	72.43	1130.15	1242.22	78.98	501.40
4.03000	-3042.42	179.47	-11.18	-3067.78	183.24	28.94	-3455.94	531.82	62.89	-3356.65	486.60	205.10	-2760.74	81.28	22.75	-2745.66	60.27	18.05	-4209.68	50.22	865.08	-3351.92	223.17	-139.86	-2783.68	94.76	1266.38	0.00	0.00	0.00	-2212.99	46.99	1668.28	-2809.09	133.95	1672.90	-2876.53	-56.06	1723.92	-3138.35	99.98	1709.29	530.75	1227.91	72.66	1130.15	1242.56	78.92	504.92
4.04000	-3011.07	181.72	-10.61	-3085.73	184.59	18.34	-3450.41	530.58	62.64	-3351.90	485.68	204.76	-2756.32	80.73	22.09	-2746.22	62.37	19.79	-4206.38	48.02	864.99	-3345.39	222.28	-141.78	-2797.47	92.90	1266.10	0.00	0.00	0.00	-2212.99	46.99	1668.28	-2813.76	132.39	1671.86	-2868.28	-56.42	1724.02	-3128.21	98.94	1709.94	530.97	1227.61	72.71	1130.17	1241.95	79.19	505.82
4.05000	-2965.66	183.82	-9.34	-3018.73	187.00	24.24	-3444.76	529.31	62.39	-3347.03	484.74	204.40	-2751.40	80.01	21.54	-2755.37	60.22	17.16	-4202.96	45.82	864.86	-3338.80	221.38	-143.68	-2786.47	93.00	1266.71	0.00	0.00	0.00	-2212.99	46.99	1668.28	-2792.47	131.46	1672.61	-2859.98	-56.77	1724.11	-3118.00	97.89	1710.59	531.41	1227.75	72.81	1130.66	1242.19	79.20	500.99
4.06000	-2918.63	185.87	-7.77	-2988.25	188.62	21.38	-3438.98	528.00	62.14	-3342.04	483.76	204.04	-2745.94	79.14	21.10	-2758.20	60.00	17.52	-4199.42	43.64	864.69	-3332.14	220.47	-145.54	-2776.59	91.06	1268.06	0.00	0.00	0.00	-2212.99	46.99	1668.28	-2780.60	130.69	1673.12	-2851.64	-57.11	1724.19	-3107.74	96.86	1711.22	530.99	1228.17	72.55	1130.11	1242.17	78.92	502.22
4.07000	-2902.48	186.88	-10.70	-2979.89	189.57	16.85	-3433.08	526.66	61.88	-3336.93	482.75	203.66	-2739.92	78.10	20.78	-2736.76	62.41	22.70	-4195.74	41.46	864.47	-3325.42	219.56	-147.38	-2752.71	90.13	1267.70	0.00	0.00	0.00	-2212.99	46.99	1668.28	-2770.11	131.37	1672.75	-2843.26	-57.45	1724.27	-3097.41	95.83	1711.85	530.88	1228.07	72.55	1129.51	1242.51	78.78	506.37
4.08000	-2871.41	188.21	-11.65	-2973.15	189.54	10.46	-3427.04	525.28	61.62	-3331.70	481.71	203.28	-2733.29	76.89	20.60	-2768.46	58.49	16.95	-4191.94	39.29	864.22	-3318.63	218.63	-149.18	-2747.56	89.56	1268.10	0.00	0.00	0.00	-2212.99	46.99	1668.28	-2766.53	131.31	1673.35	-2834.83	-57.77	1724.35	-3087.03	94.81	1712.47	531.40	1227.65	72.84	1130.49	1242.55	78.93	506.01
4.09000	-2840.73	189.41	-12.60	-2880.47	189.60	18.54	-3420.87	523.87	61.35	-3326.34	480.64	202.88	-2726.02	75.50	20.55	-2775.11	61.90	16.77	-4188.01	37.12	863.93	-3311.77	217.70	-150.96	-2734.53	89.57	1268.11	0.00	0.00	0.00	-2212.99	46.99	1668.28	-2755.53	133.02	1673.89	-2826.36	-58.08	1724.41	-3076.58	93.79	1713.07	531.23	1228.04	72.58	1129.60	1241.95	78.94	505.10
4.10000	-2805.00	190.61	-14.04	-2850.20	187.08	15.64	-3414.58	522.42	61.09	-3320.86	479.54	202.47	-2718.08	73.94	20.64	-2737.09	62.29	22.89	-4183.95	34.97	863.59	-3304.85	216.76	-152.70	-2737.68	87.45	1267.32	0.00	0.00	0.00	-2212.99	46.99	1668.28	-2747.85	128.65	1674.46	-2817.84	-58.39	1724.47	-3066.08	92.79	1713.67	531.90	1228.07	72.79	1129.94	1241.57	79.13	505.18
4.11000	-2775.45	189.69	-14.77	-2829.54	187.56	12.75	-3408.15	520.94	60.81	-3315.26	478.41	202.06	-2709.43	72.18	20.88	-2753.59	63.42	21.29	-4179.76	32.82	863.21	-3297.87	215.81	-154.41	-2721.17	86.62	1267.01	0.00	0.00	0.00	-2212.99	46.99	1668.28	-2730.57	129.92	1673.30	-2809.29	-58.69	1724.52	-3055.52	91.79	1714.26	531.37	1227.87	72.71	1129.82	1241.98	78.93	505.41
4.12000	-2744.26	188.59	-15.96	-2796.02	188.01	10.48	-3401.59	519.43	60.54	-3309.52	477.25	201.63	-2700.05	70.24	21.28	-2730.58	62.88	25.27	-4175.44	30.68	862.80	-3290.82	214.85	-156.09	-2727.94	84.65	1267.02	0.00	0.00	0.00	-2212.99	46.99	1668.28	-2731.11	129.21	1674.34	-2800.69	-58.97	1724.57	-3044.90	90.79	1714.84	530.64	1228.58	72.35	1130.26	1242.40	78.98	504.20
4.13000	-2698.47	187.76	-13.51	-2731.72	185.37	13.21	-3394.89	517.89	60.26	-3303.66	476.07	201.19	-2689.88	68.11	21.85	-2733.21	63.13	24.63	-4170.99	28.55	862.34	-3283.70	213.88	-157.74	-2710.71	84.72	1266.00	0.00	0.00	0.00	-2212.99	46.99	1668.28	-2724.33	130.04	1673.46	-2792.04	-59.25	1724.60	-3034.23	89.81	1715.41	530.92	1228.04	72.75	1129.59	1242.18	78.93	507.87
4.14000	-2668.19	187.00	-14.63	-2733.33	182.35	4.69	-3388.06	516.31	59.98	-3297.67	474.85	200.75	-2664.61	67.11	28.01	-2735.37	61.95	24.24	-4166.41	26.43	861.84	-3276.52	212.90	-159.35	-2695.64	83.93	1265.79	0.00	0.00	0.00	-2212.99	46.99	1668.28	-2717.39	129.60	1672.10	-2783.36	-59.52	1724.64	-3023.50	88.83	1715.97	531.95	1228.28	72.80	1130.12	1242.17	79.06	507.68
4.15000	-2630.88	185.01	-13.50	-2712.34	180.58	2.86	-3381.09	514.71	59.69	-3291.54	473.61	200.29	-2627.34	62.72	35.21	-2761.95	59.83	18.74	-4161.69	24.32	861.29	-3269.27	211.91	-160.93	-2691.71	84.41	1263.56	0.00	0.00	0.00	-2212.99	46.99	1668.28	-2708.89	131.12	1673.30	-2774.63	-59.78	1724.66	-3012.71	87.87	1716.52	532.15	1228.26	72.99	1130.23	1241.80	79.11	505.77
4.16000	-2603.12	183.39	-12.51	-2639.67	182.28	9.78	-3373.99	513.07	59.41	-3285.29	472.34	199.83	-2611.03	63.26	33.73	-2740.76	59.87	20.36	-4156.83	22.22	860.71	-3261.95	210.92	-162.47	-2676.02	83.55	1263.31	0.00	0.00	0.00	-2212.99	46.99	1668.28	-2688.50	131.88	1671.22	-2765.86	-60.03	1724.68	-3001.87	86.91	1717.06	531.58	1228.11	72.79	1130.30	1241.64	79.19	506.59
4.17000	-2564.45	182.34	-9.07	-2600.66	178.19	11.35	-3366.74	511.40	59.12	-3278.90	471.04	199.35	-2646.57	61.99	26.42	-2764.25	57.84	14.65	-4151.84	20.12	860.09	-3254.57	209.92	-163.98	-2666.79	82.72	1261.51	0.00	0.00	0.00	-2212.99	46.99	1668.28	-2673.31	130.87	1670.22	-2757.04	-60.27	1724.69	-2990.97	85.96	1717.59	531.62	1227.60	72.88	1129.87	1242.14	78.97	506.10
4.18000	-2527.01	181.26	-4.87	-2559.72	180.51	16.31	-3359.36	509.70	58.83	-3272.37	469.71	198.87	-2684.00	57.32	13.61	-2739.15	55.79	19.42	-4146.72	18.04	859.42	-3247.13	208.90	-165.46	-2663.78	80.36	1261.22	0.00	0.00	0.00	-2212.99	46.99	1668.28	-2672.90	129.03	1669.72	-2748.19	-60.50	1724.69	-2980.02	85.02	1718.11	531.84	1228.66	72.51	1130.94	1242.15	79.15	504.58
4.19000	-2499.12	179.53	-1.82	-2574.72	177.35	11.06	-3351.84	507.96	58.53	-3265.71	468.36	198.38	-2675.62	56.30	14.61	-2755.16	54.01	14.99	-4141.45	15.97	858.71	-3239.61	207.88	-166.89	-2649.19	79.93	1259.88	0.00	0.00	0.00	-2212.99	46.99	1668.28	-2651.81	131.51	1668.78	-2739.29	-60.72	1724.69	-2969.02	84.10	1718.62	531.44	1228.51	72.51	1130.06	1242.52	78.79	504.76
4.20000	-2454.52	178.40	5.76	-2543.23	175.93	11.08	-3344.17	506.20	58.24	-3258.91	466.98	197.88	-2661.65	53.35	17.04	-2754.27	52.81	14.72	-4136.05	13.91	857.96	-3232.03	206.85	-168.30	-2634.36	79.60	1258.44	0.00	0.00	0.00	-2212.99	46.99	1668.28	-2651.72	131.52	1666.99	-2730.34	-60.93	1724.68	-2957.96	83.18	1719.12	530.74	1228.04	72.61	1129.69	1242.67	78.70	505.17
4.21000	-2428.34	178.06	12.49	-2512.25	174.39	11.32	-3336.36	504.41	57.94	-3251.97	465.57	197.37	-2652.09	53.01	18.62	-2761.15	52.13	12.61	-4130.51	11.86	857.17	-3224.38	205.81	-169.66	-2624.45	80.11	1256.83	0.00	0.00	0.00	-2212.99	46.99	1668.28	-2647.77	130.67	1666.11	-2721.36	-61.13	1724.66	-2946.85	82.27	1719.60	531.77	1227.45	72.99	1129.45	1242.40	78.78	506.05
4.22000	-2396.17	176.99	20.91	-2481.85	172.75	11.76	-3328.41	502.59	57.64	-3244.90	464.14	196.85	-2668.09	53.22	14.44	-2771.34	51.91	9.70	-4124.84	9.82	856.34	-3216.67	204.76	-170.99	-2613.19	79.69	1255.46	0.00	0.00	0.00	-2212.99	46.99	1668.28	-2630.91	129.84	1664.29	-2712.33	-61.33	1724.64	-2935.68	81.37	1720.08	531.49	1227.80	72.86	1130.34	1242.31	78.98	504.05
4.23000	-2357.68	176.85	32.21	-2452.08	171.02	12.38	-3320.31	500.74	57.34	-3237.68	462.68	196.32	-2676.82	52.02	11.60	-2783.80	50.53	7.32	-4119.02	7.79	855.46	-3208.89	203.71	-172.28	-2608.68	79.89	1254.36	0.00	0.00	0.00	-2212.99	46.99	1668.28	-2609.25	132.12	1662.78	-2703.27	-61.51	1724.60	-2924.47	80.49	1720.54	531.26	1228.30	72.70	1130.72	1241.51	79.44	503.93
4.24000	-2315.82	176.06	46.53	-2423.00	169.22	13.16	-3312.06	498.86	57.04	-3230.32	461.19	195.79	-2725.42	49.75	0.15	-2738.88	53.13	15.19	-4113.05	5.78	854.54	-3201.04	202.64	-173.53	-2597.97	80.87	1252.56	0.00	0.00	0.00	-2212.99	46.99	1668.28	-2594.30	134.49	1662.03	-2694.15	-61.68	1724.56	-2913.20	79.61	1720.99	531.65	1228.11	72.69	1130.24	1241.97	79.23	503.53
4.25000	-2288.15	176.89	59.22	-2394.69	167.35	14.08	-3303.67	496.96	56.73	-3222.81	459.68	195.25	-2667.29	53.30	9.86	-2756.51	52.25	10.89	-4106.95	3.77	853.58	-3193.12	201.57	-174.74	-2582.50	80.86	1251.33	0.00	0.00	0.00	-2212.99	46.99	1668.28	-2596.82	135.28	1660.25	-2685.00	-61.84	1724.52	-2901.88	78.75	1721.43	531.20	1227.88	72.74	1130.55	1242.22	79.09	505.86
4.26000	-2248.62	175.17	73.26	-2367.20	165.43	15.11	-3295.13	495.02	56.43	-3215.16	458.14	194.69	-2718.22	48.32	0.11	-2755.64	51.01	9.77	-4100.70	1.78	852.58	-3185.14	200.48	-175.92	-2577.35	79.65	1250.62	0.00	0.00	0.00	-2212.99	46.99	1668.28	-2577.62	135.71	1657.75	-2675.81	-62.00	1724.46	-2890.51	77.90	1721.86	531.13	1228.26	72.67	1130.48	1242.21	79.01	504.32
4.27000	-2225.93	176.27	83.20	-2340.59	163.47	16.25	-3286.44	493.06	56.12	-3207.36	456.58	194.14	-2681.74	52.55	8.22	-2760.12	50.61	9.03	-4094.31	-0.20	851.54	-3177.08	199.39	-177.05	-2558.66	79.10	1248.82	0.00	0.00	0.00	-2212.99	46.99	1668.28	-2560.04	136.15	1656.87	-2666.57	-62.14	1724.40	-2879.10	77.06	1722.27	530.81	1228.15	72.64	1130.41	1241.93	79.22	502.13
4.28000	-2195.05	176.55	95.98	-2314.93	161.49	17.45	-3277.59	491.07	55.81	-3199.42	454.99	193.57	-2691.19	49.71	4.77	-2771.11	49.73	6.76	-4087.78	-2.17	850.45	-3168.96	198.29	-178.15	-2550.69	79.71	1247.72	0.00	0.00	0.00	-2212.99	46.99	1668.28	-2548.85	137.70	1654.44	-2657.29	-62.27	1724.33	-2867.63	76.23	1722.67	531.71	1227.83	72.80	1130.27	1242.67	78.85	503.61
4.29000	-2183.43	173.24	103.36	-2290.27	159.49	18.72	-3268.60	489.06	55.50	-3191.32	453.38	193.00	-2685.19	50.67	3.73	-2792.41	51.39	3.38	-4081.10	-4.13	849.32	-3160.78	197.18	-179.20	-2547.86	79.25	1245.62	0.00	0.00	0.00	-2212.99	46.99	1668.28	-2526.75	139.24	1652.66	-2647.97	-62.40	1724.25	-2856.11	75.42	1723.06	531.02	1227.75	72.72	1130.70	1242.34	78.92	503.63
4.30000	-2177.67	170.01	105.19	-2266.68	157.50	20.02	-3259.45	487.01	55.19	-3183.08	451.75	192.41	-2688.45	49.36	2.71	-2773.55	48.35	5.15	-4074.27	-6.07	848.15	-3152.52	196.06	-180.21	-2524.26	79.91	1244.74	0.00	0.00	0.00	-2212.99	46.99	1668.28	-2536.63	140.44	1652.56	-2638.61	-62.51	1724.17	-2844.55	74.62	1723.44	530.78	1228.13	72.55	1130.02	1242.17	78.81	505.11
4.31000	-2154.63	166.69	109.46	-2244.22	155.51	21.33	-3250.15	484.95	54.88	-3174.68	450.09	191.83	-2739.83	47.89	-8.05	-2760.19	49.63	6.14	-4067.30	-8.00	846.94	-3144.20	194.93	-181.18	-2511.27	80.62	1242.64	0.00	0.00	0.00	-2212.99	46.99	1668.28	-2513.12	143.05	1650.12	-2629.20	-62.62	1724.08	-2832.94	73.83	1723.80	530.77	1228.22	72.56	1129.43	1242.30	78.74	507.00
4.32000	-2142.29	163.01	110.49	-2222.96	153.55	22.63	-3240.69	482.85	54.57	-3166.13	448.40	191.23	-2690.53	51.03	0.14	-2798.66	46.24	-1.35	-4060.18	-9.92	845.68	-3135.80	193.79	-182.11	-2499.02	80.67	1240.85	0.00	0.00	0.00	-2212.99	46.99	1668.28	-2504.84	145.18	1648.89	-2619.76	-62.71	1723.98	-2821.28	73.06	1724.15	531.59	1227.87	72.80	1129.63	1242.57	78.71	505.11
4.33000	-2142.38	159.87	105.04	-2202.94	151.63	23.90	-3231.08	480.73	54.26	-3157.43	446.69	190.63	-2695.55	50.16	-0.10	-2749.13	48.42	8.16	-4052.90	-11.82	844.38	-3127.34	192.64	-182.99	-2491.98	81.63	1240.08	0.00	0.00	0.00	-2212.99	46.99	1668.28	-2516.43	145.55	1649.37	-2610.27	-62.79	1723.87	-2809.57	72.30	1724.49	531.29	1228.31	72.58	1129.83	1243.19	78.69	504.49
4.34000	-2132.96	154.34	95.86	-2184.25	149.76	25.13	-3221.31	478.59	53.95	-3148.57	444.96	190.02	-2693.25	48.12	-0.32	-2776.85	46.71	0.70	-4045.48	-13.71	843.04	-3118.81	191.48	-183.83	-2491.02	83.40	1238.24	0.00	0.00	0.00	-2212.99	46.99	1668.28	-2476.64	146.95	1647.09	-2600.74	-62.87	1723.75	-2797.82	71.55	1724.81	531.46	1228.04	72.67	1130.86	1242.62	79.21	505.54
4.35000	-2126.99	148.90	88.34	-2166.93	147.95	26.28	-3211.38	476.42	53.64	-3139.55	443.21	189.40	-2704.41	47.45	-2.97	-2770.59	47.63	1.16	-4037.91	-15.59	841.66	-3110.21	190.31	-184.63	-2470.36	84.08	1238.68	0.00	0.00	0.00	-2212.99	46.99	1668.28	-2491.27	148.81	1647.09	-2591.17	-62.93	1723.63	-2786.02	70.82	1725.12	531.49	1228.10	72.78	1130.54	1242.27	79.13	504.19
4.36000	-2095.89	144.36	83.07	-2151.04	146.22	27.35	-3201.29	474.22	53.33	-3130.37	441.43	188.78	-2729.46	48.16	-6.88	-2765.03	47.99	2.24	-4030.19	-17.45	840.23	-3101.55	189.14	-185.38	-2437.15	85.62	1238.35	0.00	0.00	0.00	-2212.99	46.99	1668.28	-2460.30	152.08	1644.50	-2581.56	-62.98	1723.50	-2774.17	70.11	1725.42	531.32	1228.48	72.58	1129.82	1242.41	78.86	501.10
4.37000	-2117.53	139.96	66.75	-2136.67	144.58	28.30	-3191.04	472.00	53.02	-3121.04	439.63	188.15	-2679.18	48.17	1.26	-2770.11	47.15	0.89	-4022.31	-19.29	838.76	-3092.81	187.95	-186.09	-2448.72	85.63	1236.71	0.00	0.00	0.00	-2212.99	46.99	1668.28	-2452.30	153.35	1644.73	-2571.91	-63.02	1723.36	-2762.29	69.41	1725.70	530.33	1228.82	72.24	1129.74	1242.31	78.90	504.82
4.38000	-2102.16	136.40	55.49	-2123.85	143.04	29.12	-3180.63	469.76	52.71	-3111.55	437.81	187.51	-2707.48	47.38	-5.16	-2752.30	45.84	2.47	-4014.28	-21.12	837.25	-3084.00	186.76	-186.75	-2427.98	86.70	1236.74	0.00	0.00	0.00	-2212.99	46.99	1668.28	-2458.12	155.61	1645.67	-2562.22	-63.06	1723.21	-2750.35	68.72	1725.97	530.71	1228.23	72.67	1130.51	1242.65	78.97	505.60
4.39000	-2098.65	136.66	44.33	-2112.65	141.61	29.79	-3170.06	467.49	52.40	-3101.89	435.96	186.87	-2695.60	47.74	-2.24	-2750.50	47.07	1.69	-4006.10	-22.94	835.69	-3075.13	185.55	-187.37	-2409.99	88.09	1237.51	0.00	0.00	0.00	-2212.99	46.99	1668.28	-2414.60	158.22	1643.37	-2552.48	-63.08	1723.06	-2738.38	68.05	1726.22	531.18	1227.58	72.73	1130.57	1241.64	79.22	506.34
4.40000	-2094.16	136.84	36.65	-2103.15	140.31	30.28	-3159.32	465.20	52.09	-3092.07	434.10	186.22	-2655.25	47.85	5.53	-2762.72	45.97	-1.12	-3997.76	-24.74	834.09	-3066.18	184.34	-187.94	-2407.69	89.41	1237.13	0.00	0.00	0.00	-2212.99	46.99	1668.28	-2425.65	159.30	1645.42	-2542.71	-63.09	1722.89	-2726.36	67.40	1726.46	531.18	1227.83	72.69	1129.96	1242.01	78.99	506.25
4.41000	-2094.22	136.88	25.56	-2095.39	139.15	30.57	-3148.41	462.89	51.78	-3082.09	432.21	185.57	-2682.42	48.96	1.48	-2749.85	44.91	0.54	-3989.27	-26.53	832.45	-3057.17	183.12	-188.47	-2397.60	90.90	1237.63	0.00	0.00	0.00	-2212.99	46.99	1668.28	-2412.87	163.11	1646.06	-2532.89	-63.09	1722.72	-2714.29	66.76	1726.68	531.36	1228.46	72.59	1130.04	1242.22	78.94	504.39
4.42000	-2087.82	138.19	18.81	-2089.44	138.14	30.66	-3137.34	460.56	51.48	-3071.94	430.30	184.91	-2693.30	46.85	-1.21	-2755.48	44.98	-0.27	-3980.62	-28.30	830.76	-3048.09	181.88	-188.94	-2379.26	91.52	1239.18	0.00	0.00	0.00	-2212.99	46.99	1668.28	-2383.12	164.54	1645.78	-2523.04	-63.08	1722.54	-2702.19	66.14	1726.89	531.23	1228.30	72.67	1129.69	1242.55	78.77	505.03
4.43000	-2098.97	136.27	12.24	-2085.36	137.29	30.50	-3126.10	458.20	51.17	-3061.62	428.37	184.24	-2680.89	47.45	0.39	-2751.76	45.47	0.17	-3971.81	-30.05	829.03	-3038.93	180.64	-189.37	-2365.17	93.19	1240.86	0.00	0.00	0.00	-2212.99	46.99	1668.28	-2395.44	165.83	1647.53	-2513.14	-63.06	1722.35	-2690.04	65.54	1727.08	531.02	1228.13	72.67	1129.57	1242.08	78.82	504.71
4.44000	-2084.33	134.17	10.67	-2083.22	136.62	30.09	-3114.70	455.83	50.87	-3051.13	426.42	183.57	-2711.36	46.71	-7.84	-2752.17	42.61	-0.24	-3962.85	-31.79	827.26	-3029.71	179.39	-189.75	-2356.60	93.97	1242.04	0.00	0.00	0.00	-2212.99	46.99	1668.28	-2379.21	169.29	1648.25	-2503.20	-63.03	1722.15	-2677.85	64.96	1727.26	530.59	1228.19	72.40	1129.90	1242.33	78.67	502.35
4.45000	-2080.44	133.82	9.24	-2083.07	136.15	29.39	-3103.12	453.43	50.56	-3040.48	424.45	182.89	-2701.00	47.58	-8.98	-2751.23	43.53	0.52	-3953.72	-33.51	825.44	-3020.41	178.13	-190.09	-2344.07	94.44	1244.22	0.00	0.00	0.00	-2212.99	46.99	1668.28	-2350.81	171.69	1649.14	-2493.22	-62.99	1721.95	-2665.62	64.39	1727.42	530.60	1227.47	72.78	1130.12	1242.45	79.05	502.46
4.46000	-2093.73	135.22	6.08	-2084.97	135.87	28.40	-3091.37	451.01	50.26	-3029.65	422.46	182.21	-2706.43	47.58	-12.08	-2733.99	43.07	2.84	-3944.44	-35.22	823.58	-3011.05	176.86	-190.37	-2327.71	96.63	1246.37	0.00	0.00	0.00	-2212.99	46.99	1668.28	-2358.29	171.22	1650.20	-2483.20	-62.94	1721.74	-2653.36	63.84	1727.57	531.33	1227.54	72.80	1130.15	1242.48	79.02	502.60
4.47000	-2099.76	134.64	5.57	-2089.00	135.81	27.09	-3079.46	448.57	49.96	-3018.66	420.45	181.52	-2690.46	48.24	-13.18	-2723.31	42.92	3.20	-3934.99	-36.91	821.68	-3001.61	175.57	-190.60	-2323.10	97.26	1248.40	0.00	0.00	0.00	-2212.99	46.99	1668.28	-2361.44	172.93	1653.39	-2473.14	-62.88	1721.51	-2641.05	63.30	1727.70	531.20	1228.01	72.69	1130.58	1242.35	79.05	504.68
4.48000	-2083.50	134.14	9.11	-2095.28	135.98	25.42	-3067.36	446.10	49.66	-3007.48	418.41	180.83	-2692.00	46.55	-15.41	-2719.24	42.12	1.48	-3925.39	-38.58	819.73	-2992.11	174.28	-190.78	-2321.77	98.66	1250.38	0.00	0.00	0.00	-2212.99	46.99	1668.28	-2345.50	174.01	1655.19	-2463.04	-62.81	1721.28	-2628.70	62.79	1727.82	531.77	1228.06	72.80	1130.76	1241.80	79.14	506.06
4.49000	-2095.62	135.18	6.38	-2175.94	134.63	11.08	-3055.10	443.62	49.36	-2996.14	416.36	180.14	-2677.72	46.03	-15.75	-2706.52	41.92	2.49	-3915.62	-40.23	817.74	-2982.53	172.98	-190.92	-2309.81	99.43	1253.34	0.00	0.00	0.00	-2212.99	46.99	1668.28	-2314.99	177.64	1655.85	-2452.90	-62.72	1721.05	-2616.31	62.29	1727.92	531.66	1227.68	72.87	1130.44	1242.15	79.01	506.82
4.50000	-2094.00	133.58	6.17	-2150.51	137.68	13.30	-3042.66	441.12	49.07	-2984.62	414.29	179.43	-2670.83	44.31	-17.87	-2702.37	40.70	4.40	-3905.68	-41.87	815.71	-2972.88	171.67	-191.00	-2299.85	100.94	1255.17	0.00	0.00	0.00	-2212.99	46.99	1668.28	-2331.29	178.45	1659.81	-2442.72	-62.63	1720.80	-2603.89	61.82	1728.00	531.50	1227.80	72.80	1130.35	1242.40	78.89	504.76
4.51000	-2092.93	135.12	5.57	-2120.47	136.09	18.82	-3030.04	438.60	48.78	-2972.92	412.20	178.73	-2645.43	42.17	-16.86	-2677.44	39.68	10.77	-3895.59	-43.48	813.63	-2963.17	170.35	-191.02	-2290.88	101.43	1256.45	0.00	0.00	0.00	-2212.99	46.99	1668.28	-2284.36	178.24	1659.74	-2432.50	-62.52	1720.54	-2591.42	61.36	1728.07	531.66	1227.98	72.71	1130.03	1242.18	78.90	505.96
4.52000	-2106.75	134.50	2.46	-2141.39	137.18	14.76	-3017.24	436.07	48.49	-2961.04	410.10	178.02	-2627.71	39.22	-15.31	-2670.53	38.17	14.51	-3885.33	-45.08	811.50	-2953.38	169.03	-191.00	-2274.32	101.19	1258.84	0.00	0.00	0.00	-2212.99	46.99	1668.28	-2267.01	180.11	1660.87	-2422.24	-62.41	1720.28	-2578.92	60.92	1728.11	531.90	1227.70	72.97	1129.86	1241.95	78.98	503.73
4.53000	-2099.78	134.15	2.79	-2123.07	135.31	17.86	-3004.27	433.51	48.20	-2948.98	407.97	177.30	-2631.78	35.60	-14.82	-2661.35	35.63	18.66	-3874.90	-46.67	809.34	-2943.52	167.69	-190.92	-2264.51	100.98	1261.31	0.00	0.00	0.00	-2212.99	46.99	1668.28	-2291.97	180.70	1664.78	-2411.94	-62.28	1720.00	-2566.39	60.50	1728.15	531.45	1228.24	72.77	1130.15	1242.27	79.00	506.60
4.54000	-2092.94	134.88	4.05	-2104.84	139.41	21.52	-2991.12	430.93	47.91	-2936.74	405.83	176.58	-2605.52	34.61	-8.86	-2643.13	33.24	24.83	-3864.30	-48.23	807.13	-2933.58	166.34	-190.80	-2266.41	102.13	1262.79	0.00	0.00	0.00	-2212.99	46.99	1668.28	-2287.33	182.36	1667.15	-2401.60	-62.14	1719.72	-2553.81	60.10	1728.16	530.64	1227.89	72.66	1129.12	1242.57	78.56	504.05
4.55000	-2111.03	134.96	-0.46	-2108.92	137.53	19.99	-2977.78	428.34	47.63	-2924.32	403.66	175.86	-2594.44	31.88	-6.20	-2612.38	32.33	32.58	-3853.54	-49.77	804.87	-2923.58	164.98	-190.61	-2245.98	101.84	1264.83	0.00	0.00	0.00	-2212.99	46.99	1668.28	-2263.05	182.91	1668.20	-2391.22	-62.00	1719.43	-2541.21	59.73	1728.16	530.79	1227.82	72.59	1129.78	1241.97	79.07	504.60
4.56000	-2101.05	136.44	1.23	-2140.83	139.53	13.85	-2964.27	425.73	47.35	-2911.71	401.48	175.13	-2568.17	30.20	-2.26	-2587.54	30.89	37.71	-3842.61	-51.30	802.57	-2913.51	163.61	-190.37	-2220.75	101.47	1266.63	0.00	0.00	0.00	-2212.99	46.99	1668.28	-2260.91	183.10	1670.94	-2380.80	-61.84	1719.13	-2528.56	59.37	1728.14	530.21	1228.85	72.18	1129.69	1242.14	78.99	505.58
4.57000	-2094.10	136.47	4.48	-2121.86	138.95	16.62	-2950.57	423.10	47.08	-2898.92	399.28	174.40	-2554.04	28.59	-1.31	-2553.65	30.80	42.31	-3831.51	-52.81	800.23	-2903.36	162.23	-190.08	-2207.03	101.95	1268.30	0.00	0.00	0.00	-2212.95	46.99	1668.28	-2246.98	184.43	1672.95	-2370.34	-61.66	1718.82	-2515.88	59.03	1728.10	530.52	1228.23	72.51	1129.84	1242.60	78.70	506.51
4.58000	-2108.85	135.27	-0.60	-2129.85	137.89	15.03	-2936.68	420.46	46.80	-2885.94	397.07	173.67	-2509.88	28.08	4.14	-2517.35	29.91	46.31	-3820.24	-54.29	797.84	-2893.14	160.84	-189.73	-2212.37	101.73	1270.18	0.00	0.00	0.00	-2181.04	45.45	1668.07	-2214.86	183.20	1673.68	-2359.84	-61.48	1718.50	-2503.17	58.72	1728.05	530.57	1228.08	72.44	1130.50	1242.45	79.00	505.79
4.59000	-2105.90	135.60	0.03	-2150.95	138.99	10.96	-2922.62	417.80	46.53	-2872.78	394.84	172.93	-2487.18	26.17	4.04	-2490.48	28.85	47.69	-3808.80	-55.76	795.40	-2882.85	159.44	-189.33	-2203.76	102.17	1271.53	0.00	0.00	0.00	-2202.41	45.69	1671.96	-2193.68	185.17	1675.77	-2349.30	-61.29	1718.18	-2490.43	58.42	1727.98	530.68	1228.02	72.59	1129.90	1242.22	78.90	505.69
4.60000	-2102.68	136.30	0.96	-2106.44	140.03	21.27	-2908.36	415.12	46.26	-2859.43	392.59	172.19	-2454.48	24.79	6.09	-2452.42	27.70	49.53	-3797.19	-57.21	792.93	-2872.48	158.04	-188.87	-2180.45	104.02	1273.01	0.00	0.00	0.00	-2194.00	48.32	1674.07	-2228.57	184.32	1679.40	-2338.72	-61.09	1717.84	-2477.65	58.15	1727.89	530.83	1227.70	72.63	1130.33	1242.04	79.05	505.32
4.61000	-2098.83	135.72	-0.42	-2103.78	140.73	20.99	-2893.92	412.43	46.00	-2845.88	390.32	171.44	-2422.62	24.63	6.45	-2423.41	27.56	48.22	-3785.40	-58.64	790.40	-2862.05	156.62	-188.35	-2172.66	104.05	1274.57	0.00	0.00	0.00	-2170.24	46.02	1674.06	-2204.61	183.94	1680.18	-2328.10	-60.87	1717.50	-2464.83	57.90	1727.78	531.54	1228.48	72.56	1130.18	1242.08	78.88	505.29
4.62000	-2100.62	136.15	-0.49	-2140.15	138.55	14.28	-2879.29	409.72	45.74	-2832.15	388.04	170.69	-2377.19	25.16	8.13	-2394.88	26.63	46.66	-3773.45	-60.04	787.84	-2851.54	155.19	-187.78	-2169.83	104.59	1276.10	0.00	0.00	0.00	-2159.52	49.43	1677.18	-2203.01	184.41	1681.61	-2317.44	-60.64	1717.14	-2451.99	57.68	1727.65	531.74	1228.24	72.67	1129.77	1242.03	78.93	504.16
4.63000	-2091.65	136.54	1.75	-2063.29	141.45	29.49	-2864.47	406.99	45.49	-2818.22	385.74	169.94	-2351.60	24.47	6.75	-2352.95	28.25	46.53	-3761.31	-61.43	785.22	-2840.96	153.75	-187.15	-2161.94	104.94	1277.90	0.00	0.00	0.00	-2202.78	46.45	1679.69	-2191.88	185.56	1682.98	-2306.75	-60.41	1716.78	-2439.11	57.47	1727.50	531.03	1228.39	72.51	1131.15	1242.37	79.14	504.00
4.64000	-2095.64	136.27	1.14	-2112.00	135.93	16.68	-2849.46	404.26	45.23	-2804.10	383.43	169.19	-2308.89	25.30	7.94	-2344.05	27.32	40.16	-3749.01	-62.79	782.57	-2830.31	152.30	-186.46	-2148.82	105.77	1279.03	0.00	0.00	0.00	-2162.62	46.08	1678.41	-2158.93	182.31	1683.78	-2296.01	-60.16	1716.41	-2426.21	57.29	1727.34	531.52	1228.26	72.76	1130.40	1242.39	79.03	503.38
4.65000	-2100.75	135.50	-0.39	-2117.71	137.70	18.20	-2834.26	401.50	44.99	-2789.78	381.10	168.43	-2282.73	26.38	5.89	-2312.72	28.67	37.83	-3736.52	-64.14	779.86	-2819.58	150.84	-185.71	-2134.48	106.21	1280.66	0.00	0.00	0.00	-2148.69	45.42	1680.00	-2163.18	182.29	1686.71	-2285.24	-59.90	1716.02	-2413.27	57.13	1727.15	531.71	1228.35	72.69	1130.03	1242.39	78.92	504.44
4.66000	-2092.00	135.88	1.62	-2127.84	138.97	17.17	-2818.86	398.74	44.74	-2775.27	378.76	167.68	-2253.42	26.03	4.58	-2270.10	29.24	36.56	-3723.86	-65.46	777.12	-2808.78	149.37	-184.90	-2120.91	107.16	1281.75	0.00	0.00	0.00	-2145.58	44.45	1681.46	-2146.30	182.54	1685.82	-2274.42	-59.62	1715.63	-2400.30	57.00	1726.95	530.94	1228.22	72.57	1129.80	1242.87	78.63	505.68
4.67000	-2106.94	135.33	-1.29	-2117.68	137.15	19.34	-2803.27	395.96	44.50	-2760.55	376.40	166.91	-2203.94	26.09	6.25	-2228.70	29.24	34.86	-3711.02	-66.76	774.33	-2797.91	147.89	-184.03	-2109.28	108.13	1282.65	0.00	0.00	0.00	-2145.90	43.26	1682.08	-2129.74	181.94	1686.48	-2263.57	-59.34	1715.23	-2387.30	56.89	1726.73	530.18	1228.27	72.42	1129.79	1242.61	78.70	502.85
4.68000	-2112.62	135.37	-2.37	-2121.03	135.72	18.81	-2787.49	393.17	44.27	-2745.64	374.03	166.15	-2174.19	25.16	4.21	-2183.96	28.08	33.12	-3698.01	-68.04	771.49	-2786.96	146.40	-183.11	-2097.72	108.06	1282.99	0.00	0.00	0.00	-2164.38	40.76	1683.60	-2107.72	180.94	1686.81	-2252.68	-59.04	1714.82	-2374.28	56.80	1726.48	530.74	1227.91	72.53	1129.98	1242.79	78.86	504.35
4.69000	-2093.79	136.42	1.09	-2132.31	138.75	18.26	-2771.50	390.36	44.04	-2730.53	371.64	165.38	-2139.69	24.75	3.52	-2151.01	27.90	30.32	-3684.81	-69.30	768.60	-2775.94	144.90	-182.12	-2094.24	108.37	1282.94	0.00	0.00	0.00	-2117.37	43.25	1680.75	-2095.32	179.73	1686.72	-2241.75	-58.74	1714.40	-2361.22	56.74	1726.22	530.39	1228.38	72.44	1130.10	1241.82	79.16	505.91
4.70000	-2100.30	134.63	0.47	-2105.98	135.74	20.54	-2755.33	387.54	43.81	-2715.22	369.24	164.62	-2083.67	24.70	7.46	-2119.50	26.84	26.66	-3671.44	-70.53	765.68	-2764.85	143.39	-181.07	-2079.86	108.05	1282.50	0.00	0.00	0.00	-2078.13	43.06	1679.81	-2088.27	179.47	1687.44	-2230.78	-58.42	1713.97	-2348.14	56.70	1725.94	530.93	1228.03	72.66	1130.59	1241.74	79.22	504.53
4.71000	-2100.77	135.25	0.31	-2117.51	135.82	19.40	-2738.95	384.71	43.59	-2699.70	366.83	163.85	-2052.11	23.69	8.05	-2075.59	25.61	27.33	-3657.88	-71.74	762.70	-2753.68	141.87	-179.96	-2061.67	108.23	1282.59	0.00	0.00	0.00	-2053.46	42.63	1677.27	-2084.55	178.65	1687.17	-2219.77	-58.09	1713.53	-2335.02	56.69	1725.64	531.42	1227.85	72.81	1130.46	1241.79	79.18	507.02
4.72000	-2087.11	135.20	3.13	-2139.12	139.92	13.76	-2722.37	381.87	43.38	-2683.98	364.40	163.08	-1999.63	23.03	12.64	-2039.78	24.41	27.25	-3644.14	-72.93	759.68	-2742.44	140.34	-178.78	-2058.33	109.01	1282.38	0.00	0.00	0.00	-2062.10	44.77	1677.68	-2084.36	177.65	1687.48	-2208.73	-57.75	1713.09	-2321.89	56.70	1725.32	531.03	1228.39	72.53	1130.27	1242.39	78.88	506.69
4.73000	-2090.20	135.90	0.68	-2137.59	139.06	14.52	-2705.60	379.01	43.17	-2668.06	361.95	162.30	-1942.60	23.08	20.03	-2003.01	23.43	27.20	-3630.22	-74.10	756.62	-2731.12	138.80	-177.55	-2051.99	109.35	1281.40	0.00	0.00	0.00	-2059.55	41.01	1679.37	-2060.39	177.98	1686.70	-2197.64	-57.40	1712.63	-2308.72	56.74	1724.97	530.71	1228.53	72.31	1130.41	1242.43	78.97	506.03
4.74000	-2097.72	135.65	-0.79	-2144.12	138.83	9.51	-2688.62	376.15	42.96	-2651.93	359.50	161.53	-1895.43	22.90	23.04	-1968.29	21.91	28.72	-3616.11	-75.24	753.51	-2719.73	137.25	-176.25	-2045.51	110.20	1280.45	0.00	0.00	0.00	-2042.09	40.72	1677.69	-2068.81	175.84	1687.07	-2186.52	-57.03	1712.16	-2295.53	56.81	1724.61	529.78	1228.35	72.19	1130.29	1242.08	79.03	503.51
4.75000	-2082.78	136.81	0.09	-2136.90	142.52	11.10	-2671.43	373.27	42.76	-2635.58	357.03	160.75	-1850.84	23.10	26.69	-1912.56	21.77	35.66	-3601.82	-76.36	750.35	-2708.27	135.69	-174.88	-2018.44	110.26	1280.00	0.00	0.00	0.00	-2038.44	40.01	1677.35	-2058.07	175.42	1686.54	-2175.36	-56.65	1711.68	-2282.31	56.90	1724.23	530.48	1228.33	72.40	1129.87	1242.51	78.82	506.68
4.76000	-2082.57	136.76	-0.31	-2132.87	143.66	11.80	-2654.05	370.38	42.57	-2619.03	354.55	159.98	-1808.79	23.64	30.88	-1865.40	21.44	42.81	-3587.35	-77.46	747.15	-2696.73	134.12	-173.45	-2020.01	109.97	1278.55	0.00	0.00	0.00	-2018.91	37.45	1674.62	-2017.45	175.64	1684.86	-2164.16	-56.27	1711.19	-2269.07	57.02	1723.82	530.85	1228.18	72.40	1129.88	1242.87	78.85	506.23
4.77000	-2076.52	137.79	-0.07	-2125.15	143.50	11.27	-2636.46	367.49	42.38	-2602.27	352.06	159.20	-1769.21	24.48	35.51	-1836.10	22.10	47.39	-3572.69	-78.53	743.91	-2685.12	132.53	-171.96	-2006.20	109.80	1277.61	0.00	0.00	0.00	-2002.56	39.22	1674.30	-2035.07	174.70	1685.55	-2152.92	-55.86	1710.70	-2255.80	57.16	1723.39	530.57	1228.16	72.49	1129.68	1242.34	78.97	505.93
4.78000	-2090.73	139.83	-3.27	-2135.24	142.66	9.23	-2618.66	364.58	42.20	-2585.30	349.55	158.42	-1732.08	25.60	40.49	-1783.73	22.57	56.34	-3557.84	-79.58	740.61	-2673.43	130.94	-170.40	-1995.05	110.41	1276.94	0.00	0.00	0.00	-1999.03	35.68	1674.76	-2023.14	174.14	1684.22	-2141.64	-55.45	1710.19	-2242.51	57.33	1722.95	531.18	1227.66	72.81	1130.40	1242.06	79.10	506.11
4.79000	-2094.21	138.92	-3.77	-2129.24	141.77	10.79	-2600.65	361.66	42.02	-2568.11	347.04	157.64	-1697.33	26.97	45.72	-1739.68	22.43	60.62	-3542.80	-80.60	737.27	-2661.67	129.34	-168.78	-1989.85	109.68	1275.50	0.00	0.00	0.00	-1969.74	34.65	1672.35	-2000.48	173.42	1683.23	-2130.33	-55.03	1709.67	-2229.20	57.53	1722.48	531.08	1227.31	72.90	1130.84	1242.59	78.82	503.04
4.80000	-2095.16	138.85	-5.56	-2115.88	144.43	12.09	-2582.44	358.74	41.85	-2550.71	344.51	156.86	-1664.93	28.54	51.11	-1700.09	22.66	64.02	-3527.58	-81.60	733.89	-2649.83	127.72	-167.09	-1972.54	109.70	1274.38	0.00	0.00	0.00	-1991.49	35.57	1671.96	-1989.20	170.63	1682.61	-2118.98	-54.59	1709.14	-2215.86	57.76	1721.99	531.12	1228.08	72.62	1130.60	1242.14	78.87	502.87
4.81000	-2078.64	139.41	-3.42	-2155.17	142.91	5.15	-2564.02	355.80	41.69	-2533.10	341.97	156.08	-1634.83	30.28	56.54	-1664.72	23.25	66.61	-3512.16	-82.58	730.46	-2637.92	126.10	-165.33	-1958.16	109.17	1272.55	0.00	0.00	0.00	-1960.72	35.29	1669.81	-1989.79	170.53	1681.82	-2107.59	-54.14	1708.61	-2202.50	58.01	1721.47	531.62	1227.78	72.75	1130.50	1242.20	79.20	502.52
4.82000	-2092.17	139.83	-5.79	-2154.33	142.72	5.51	-2545.39	352.86	41.53	-2515.27	339.42	155.30	-1606.97	32.17	61.94	-1633.35	24.14	68.44	-3496.56	-83.52	726.98	-2625.93	124.46	-163.51	-1944.62	107.49	1271.83	0.00	0.00	0.00	-1952.09	34.20	1668.64	-1981.42	170.36	1679.97	-2096.16	-53.68	1708.06	-2189.12	58.29	1720.94	531.03	1228.34	72.49	1129.47	1242.24	78.83	502.51
4.83000	-2088.98	141.02	-5.99	-2125.41	144.32	9.67	-2526.54	349.91	41.38	-2497.21	336.86	154.52	-1581.31	34.16	67.20	-1605.74	25.31	69.57	-3480.76	-84.45	723.46	-2613.87	122.82	-161.62	-1931.89	107.03	1270.36	0.00	0.00	0.00	-1949.71	30.21	1667.16	-1973.49	167.22	1678.55	-2084.69	-53.21	1707.50	-2175.72	58.60	1720.38	530.91	1228.11	72.43	1129.68	1241.95	78.84	504.44
4.84000	-2076.38	141.53	-4.51	-2131.41	147.44	8.31	-2507.48	346.95	41.24	-2478.94	334.28	153.74	-1557.80	36.23	72.22	-1581.66	26.70	70.06	-3464.78	-85.35	719.89	-2601.73	121.16	-159.66	-1924.51	106.62	1268.70	0.00	0.00	0.00	-1911.78	29.62	1664.41	-1964.90	165.35	1676.99	-2073.19	-52.73	1706.93	-2162.29	58.94	1719.80	530.31	1228.14	72.50	1130.56	1242.22	78.97	505.25
4.85000	-2084.36	140.51	-5.95	-2116.21	144.31	12.00	-2488.21	343.98	41.10	-2460.45	331.70	152.95	-1536.40	38.34	76.90	-1560.87	28.28	69.98	-3448.60	-86.22	716.27	-2589.52	119.49	-157.63	-1914.33	106.13	1267.17	0.00	0.00	0.00	-1903.83	28.37	1662.64	-1934.02	163.97	1674.36	-2061.65	-52.23	1706.35	-2148.85	59.31	1719.20	530.70	1228.37	72.45	1130.83	1242.08	79.18	504.61
4.86000	-2087.20	140.62	-6.83	-2129.47	144.41	8.74	-2468.72	341.01	40.97	-2441.73	329.11	152.17	-1517.05	40.46	81.16	-1543.15	30.02	69.39	-3432.22	-87.06	712.61	-2577.23	117.81	-155.53	-1898.77	106.25	1265.69	0.00	0.00	0.00	-1922.73	25.69	1662.31	-1926.85	162.46	1673.69	-2050.07	-51.72	1705.77	-2135.38	59.71	1718.57	530.32	1228.43	72.35	1130.46	1242.54	78.99	503.53
4.87000	-2083.78	141.58	-6.13	-2102.51	146.70	13.42	-2449.02	338.03	40.85	-2422.80	326.51	151.39	-1499.72	42.55	84.89	-1528.27	31.87	68.33	-3415.65	-87.88	708.90	-2564.86	116.13	-153.36	-1893.79	103.84	1264.29	0.00	0.00	0.00	-1922.33	22.69	1662.68	-1914.99	161.02	1672.32	-2038.45	-51.20	1705.17	-2121.90	60.14	1717.93	530.09	1228.39	72.29	1129.95	1242.34	78.87	506.51
4.88000	-2082.80	142.06	-6.17	-2130.02	145.94	7.72	-2429.10	335.04	40.73	-2403.63	323.90	150.61	-1484.35	44.59	87.99	-1515.98	33.79	66.88	-3398.89	-88.68	705.14	-2552.42	114.43	-151.12	-1871.94	103.70	1263.18	0.00	0.00	0.00	-1892.03	24.87	1658.75	-1902.09	159.00	1669.97	-2026.80	-50.67	1704.56	-2108.39	60.59	1717.25	530.29	1227.85	72.57	1130.11	1241.94	79.10	505.06
4.89000	-2086.71	140.65	-7.33	-2117.08	145.79	6.05	-2408.96	332.05	40.62	-2384.24	321.28	149.83	-1470.89	46.53	90.37	-1506.07	35.75	65.10	-3381.93	-89.44	701.34	-2539.90	112.72	-148.81	-1871.49	102.20	1261.91	0.00	0.00	0.00	-1885.90	18.81	1658.23	-1887.99	157.56	1669.00	-2015.11	-50.12	1703.94	-2094.87	61.08	1716.56	531.50	1227.56	72.77	1130.24	1241.87	79.29	503.65
4.90000	-2077.43	142.05	-5.86	-2121.18	147.10	5.62	-2388.60	329.05	40.52	-2364.63	318.65	149.05	-1459.31	48.35	91.93	-1498.30	37.71	63.03	-3364.77	-90.18	697.49	-2527.31	110.99	-146.43	-1848.95	101.42	1260.81	0.00	0.00	0.00	-1874.14	16.31	1655.39	-1865.06	155.28	1667.80	-2003.38	-49.56	1703.31	-2081.33	61.60	1715.84	531.88	1227.73	72.93	1130.18	1241.77	79.21	504.60
4.91000	-2092.87	140.50	-9.18	-2122.96	148.58	3.31	-2368.02	326.05	40.43	-2344.78	316.01	148.27	-1449.54	50.02	92.58	-1492.43	39.62	60.76	-3347.42	-90.89	693.59	-2514.64	109.26	-143.98	-1836.19	99.59	1259.91	0.00	0.00	0.00	-1852.82	15.71	1653.65	-1848.70	152.82	1667.18	-1991.62	-48.99	1702.67	-2067.77	62.15	1715.10	532.02	1227.54	72.96	1129.97	1242.00	78.96	505.32
4.92000	-2072.55	141.21	-4.77	-2151.97	146.34	-2.22	-2347.22	323.04	40.35	-2324.71	313.36	147.50	-1441.54	51.49	92.21	-1488.24	41.45	58.32	-3329.86	-91.58	689.65	-2501.89	107.52	-141.46	-1829.28	97.89	1258.21	0.00	0.00	0.00	-1806.13	15.06	1650.43	-1855.70	151.79	1666.59	-1979.82	-48.41	1702.01	-2054.20	62.73	1714.34	531.86	1227.30	73.02	1130.15	1242.40	79.01	502.06
4.93000	-2089.01	141.34	-8.22	-2122.90	148.87	2.40	-2326.20	320.03	40.27	-2304.40	310.71	146.72	-1435.28	52.74	90.73	-1485.49	43.16	55.79	-3312.11	-92.23	685.66	-2489.07	105.77	-138.86	-1822.06	96.81	1257.69	0.00	0.00	0.00	-1834.06	11.43	1652.06	-1837.34	148.22	1663.85	-1967.98	-47.81	1701.35	-2040.61	63.34	1713.55	531.68	1227.99	72.75	1129.76	1241.71	78.86	503.58
4.94000	-2079.01	142.17	-6.67	-2110.21	148.39	3.23	-2304.95	317.01	40.20	-2283.86	308.04	145.94	-1430.68	53.73	88.04	-1483.96	44.71	53.23	-3294.15	-92.86	681.62	-2476.16	104.00	-136.19	-1801.31	95.92	1257.55	0.00	0.00	0.00	-1820.53	11.34	1650.42	-1829.69	147.27	1662.75	-1956.10	-47.20	1700.68	-2027.00	63.99	1712.73	530.87	1228.29	72.45	1129.96	1242.21	78.89	502.75
4.95000	-2087.78	142.11	-8.74	-2122.87	147.19	0.07	-2283.48	313.99	40.14	-2263.09	305.37	145.17	-1427.72	54.43	84.05	-1483.40	46.06	50.69	-3276.00	-93.46	677.54	-2463.19	102.22	-133.45	-1784.91	93.74	1256.24	0.00	0.00	0.00	-1806.65	6.36	1649.89	-1827.15	143.49	1663.67	-1944.19	-46.58	1699.99	-2013.37	64.66	1711.90	531.11	1227.58	72.76	1130.00	1242.55	78.80	503.05
4.96000	-2076.36	142.40	-5.55	-2140.28	148.76	-2.23	-2261.78	310.97	40.08	-2242.08	302.69	144.40	-1426.35	54.80	78.65	-1483.60	47.17	48.23	-3257.64	-94.04	673.40	-2450.13	100.44	-130.63	-1781.44	92.06	1255.96	0.00	0.00	0.00	-1794.45	1.77	1648.14	-1808.84	141.59	1662.75	-1932.24	-45.95	1699.30	-1999.74	65.37	1711.03	531.52	1227.83	72.83	1130.08	1242.21	78.86	504.10
4.97000	-2088.63	142.17	-8.37	-2123.00	147.72	6.63	-2239.85	307.94	40.04	-2220.84	300.01	143.63	-1425.04	54.24	68.93	-1484.31	48.00	45.92	-3239.08	-94.58	669.22	-2437.00	98.64	-127.74	-1764.93	89.21	1256.51	0.00	0.00	0.00	-1757.71	0.07	1648.32	-1796.59	138.53	1663.00	-1920.25	-45.30	1698.60	-1986.08	66.11	1710.15	531.23	1227.69	72.82	1129.76	1241.98	78.90	502.99
4.98000	-2070.04	142.33	-4.88	-2124.77	147.37	8.80	-2217.69	304.91	40.00	-2199.36	297.32	142.86	-1424.87	53.55	61.00	-1485.30	48.52	43.81	-3220.32	-95.09	665.00	-2423.79	96.83	-124.77	-1759.62	87.89	1257.03	0.00	0.00	0.00	-1765.03	-2.77	1649.55	-1780.91	138.33	1663.46	-1908.23	-44.64	1697.88	-1972.42	66.88	1709.24	531.32	1228.01	72.85	1130.04	1242.63	78.67	501.91
4.99000	-2082.35	143.41	-7.87	-2129.61	146.99	9.83	-2195.31	301.88	39.98	-2177.64	294.62	142.09	-1422.54	57.45	56.09	-1485.90	49.88	40.29	-3201.35	-95.58	660.72	-2410.50	95.01	-121.73	-1750.53	85.18	1258.17	0.00	0.00	0.00	-1751.13	-3.37	1649.41	-1766.09	134.39	1664.71	-1896.17	-43.97	1697.15	-1958.74	67.69	1708.30	531.52	1227.89	72.80	1130.42	1242.07	79.01	504.78
5.00000	-2072.84	143.71	-7.27	-2135.20	146.66	10.10	-2172.69	298.85	39.96	-2155.68	291.91	141.33	-1422.91	57.64	50.64	-1482.12	51.21	36.98	-3182.17	-96.03	656.40	-2397.13	93.18	-118.61	-1727.61	84.08	1259.64	0.00	0.00	0.00	-1733.03	-4.84	1650.83	-1754.82	132.13	1665.63	-1884.07	-43.29	1696.41	-1945.04	68.53	1707.34	531.32	1227.83	72.59	1130.15	1242.63	78.78	507.76
5.01000	-2078.87	142.73	-9.15	-2139.24	146.49	10.02	-2149.85	295.81	39.95	-2133.47	289.20	140.56	-1422.64	56.62	47.14	-1492.21	50.75	33.55	-3162.79	-96.46	652.03	-2383.69	91.34	-115.41	-1703.38	82.30	1261.69	0.00	0.00	0.00	-1749.09	-9.85	1654.78	-1744.96	129.66	1667.36	-1871.94	-42.59	1695.66	-1931.34	69.40	1706.35	530.98	1227.83	72.64	1130.10	1242.58	78.74	504.71
5.02000	-2067.61	143.54	-8.21	-2139.42	146.59	9.98	-2126.77	292.77	39.95	-2111.03	286.49	139.80	-1422.50	55.81	44.13	-1509.11	50.95	27.55	-3143.20	-96.86	647.62	-2370.17	89.49	-112.14	-1706.19	80.13	1263.75	0.00	0.00	0.00	-1719.27	-12.27	1654.92	-1727.64	126.50	1668.79	-1859.77	-41.88	1694.90	-1917.62	70.31	1705.34	531.63	1227.65	72.88	1129.99	1242.08	78.93	503.44
5.03000	-2073.52	143.71	-11.70	-2133.42	147.04	10.38	-2103.46	289.73	39.96	-2088.34	283.76	139.05	-1421.25	57.22	42.79	-1494.13	50.84	30.37	-3123.41	-97.22	643.15	-2356.57	87.62	-108.78	-1691.42	79.77	1265.57	0.00	0.00	0.00	-1709.06	-14.12	1655.23	-1720.41	123.78	1670.70	-1847.57	-41.16	1694.13	-1903.89	71.25	1704.30	531.73	1227.76	72.88	1130.05	1242.36	78.70	505.29
5.04000	-2047.97	145.20	-9.79	-2118.94	147.96	11.61	-2079.91	286.69	39.98	-2065.41	281.04	138.29	-1425.43	56.52	37.01	-1497.09	51.58	28.59	-3103.40	-97.56	638.64	-2342.89	85.75	-105.35	-1675.73	79.07	1267.57	0.00	0.00	0.00	-1698.17	-17.56	1657.22	-1694.19	121.21	1671.26	-1835.33	-40.42	1693.35	-1890.15	72.23	1703.23	531.57	1227.94	72.83	1130.28	1242.10	79.02	504.82
5.05000	-2050.49	145.89	-13.70	-2093.66	149.43	14.07	-2056.12	283.65	40.01	-2042.23	278.30	137.54	-1424.06	53.69	37.35	-1500.85	51.20	26.81	-3083.19	-97.86	634.08	-2329.14	83.86	-101.85	-1671.08	77.49	1269.02	0.00	0.00	0.00	-1676.07	-15.61	1657.00	-1683.94	119.47	1672.09	-1823.05	-39.67	1692.56	-1876.40	73.24	1702.14	530.80	1227.59	72.66	1130.29	1242.22	79.23	504.01
5.06000	-2036.74	147.39	-13.04	-2058.17	149.94	12.20	-2032.10	280.61	40.05	-2018.80	275.56	136.79	-1422.11	55.44	35.13	-1484.06	49.79	37.14	-3062.76	-98.14	629.47	-2315.30	81.96	-98.26	-1657.90	76.30	1270.39	0.00	0.00	0.00	-1693.64	-17.95	1659.85	-1677.59	118.51	1674.01	-1810.74	-38.91	1691.75	-1862.64	74.29	1701.02	530.77	1227.83	72.67	1130.14	1241.68	79.03	505.06
5.07000	-2028.07	147.46	-16.98	-2042.54	152.19	16.37	-2007.84	277.57	40.10	-1995.12	272.82	136.04	-1427.47	53.34	34.85	-1483.47	48.26	38.15	-3042.12	-98.38	624.82	-2301.39	80.05	-94.59	-1643.21	75.60	1272.10	0.00	0.00	0.00	-1670.19	-21.53	1661.62	-1673.62	115.16	1676.28	-1798.39	-38.14	1690.93	-1848.87	75.37	1699.88	531.14	1227.87	72.79	1129.66	1242.04	78.74	505.20
5.08000	-2000.21	149.37	-12.86	-2018.86	153.90	24.49	-1983.34	274.53	40.15	-1971.19	270.08	135.30	-1422.88	52.64	35.08	-1477.04	48.10	39.49	-3021.27	-98.60	620.12	-2287.40	78.13	-90.84	-1634.48	75.49	1273.34	0.00	0.00	0.00	-1654.28	-23.15	1663.42	-1671.70	113.75	1678.39	-1786.00	-37.35	1690.11	-1835.09	76.49	1698.71	531.23	1228.09	72.62	1130.33	1242.40	78.92	505.26
5.09000	-1967.77	152.62	-6.25	-2003.70	156.00	28.89	-1958.60	271.49	40.22	-1947.01	267.32	134.56	-1430.10	52.17	33.58	-1485.18	48.58	36.72	-3000.21	-98.78	615.36	-2273.33	76.20	-87.02	-1620.08	76.22	1274.60	0.00	0.00	0.00	-1648.58	-25.46	1664.12	-1645.71	113.31	1678.62	-1773.58	-36.55	1689.27	-1821.30	77.64	1697.51	531.03	1227.94	72.69	1130.04	1241.82	79.03	505.99
5.10000	-1964.08	154.35	-5.84	-1971.36	157.78	35.29	-1933.62	268.46	40.30	-1922.58	264.57	133.82	-1423.49	52.48	34.48	-1484.49	47.74	37.11	-2978.94	-98.93	610.56	-2259.17	74.25	-83.11	-1607.36	75.86	1276.29	0.00	0.00	0.00	-1629.56	-25.02	1664.41	-1641.79	111.41	1681.59	-1761.13	-35.73	1688.42	-1807.51	78.83	1696.29	530.76	1228.00	72.74	1130.11	1242.07	79.02	503.77
5.11000	-1919.24	157.16	1.51	-1936.77	159.26	42.63	-1908.39	265.42	40.39	-1897.89	261.81	133.09	-1425.62	52.99	33.41	-1481.11	47.99	37.88	-2957.45	-99.04	605.72	-2244.95	72.30	-79.11	-1593.34	75.31	1277.78	0.00	0.00	0.00	-1604.30	-27.84	1666.39	-1617.79	111.45	1682.63	-1748.63	-34.90	1687.55	-1793.70	80.06	1695.04	530.67	1228.12	72.55	1131.16	1241.90	79.28	505.07
5.12000	-1894.78	158.74	4.27	-1916.86	159.57	45.81	-1882.92	262.39	40.49	-1872.95	259.05	132.36	-1427.52	51.66	32.84	-1481.17	47.66	37.42	-2935.74	-99.13	600.82	-2230.64	70.33	-75.04	-1582.00	75.48	1279.81	0.00	0.00	0.00	-1583.22	-26.00	1681.64	-1619.26	108.90	1685.54	-1736.11	-34.06	1686.68	-1779.89	81.33	1693.76	531.68	1227.44	72.90	1130.82	1242.24	79.08	502.55
5.13000	-1862.55	160.82	6.58	-1877.86	161.30	50.44	-1857.21	259.36	40.60	-1847.75	256.29	131.64	-1425.76	52.96	32.58	-1484.47	47.54	36.81	-2913.81	-99.18	595.87	-2216.25	68.36	-70.88	-1573.25	73.93	1281.20	0.00	0.00	0.00	-1578.66	-26.20	1685.84	-1591.43	108.60	1686.42	-1723.54	-33.21	1685.79	-1766.08	82.63	1692.45	531.28	1227.46	72.80	1130.59	1241.44	79.24	505.27
5.14000	-1819.81	161.50	10.87	-1843.69	162.88	53.50	-1831.25	256.33	40.72	-1822.29	253.52	130.91	-1426.84	53.18	32.13	-1484.89	46.62	36.50	-2891.67	-99.20	590.88	-2201.78	66.37	-66.64	-1560.68	73.56	1282.97	0.00	0.00	0.00	-1558.16	-26.61	1686.96	-1577.23	108.18	1687.57	-1710.94	-32.34	1684.90	-1752.26	83.97	1691.12	530.51	1228.35	72.38	1131.05	1241.93	79.14	504.77
5.15000	-1792.06	162.81	11.66	-1816.61	162.78	53.83	-1805.04	253.30	40.85	-1796.57	250.75	130.20	-1425.26	51.89	31.73	-1483.64	47.39	35.99	-2869.32	-99.19	585.84	-2187.23	64.37	-62.32	-1540.84	73.01	1284.46	0.00	0.00	0.00	-1546.36	-27.05	1688.72	-1574.51	108.12	1689.81	-1698.31	-31.46	1683.99	-1738.43	85.34	1689.75	530.72	1227.65	72.66	1130.21	1242.35	78.74	503.15
5.16000	-1767.43	163.09	11.17	-1789.17	162.22	53.65	-1778.59	250.28	41.00	-1770.59	247.98	129.48	-1428.27	52.15	30.77	-1481.48	46.08	36.91	-2846.74	-99.14	580.75	-2172.60	62.35	-57.91	-1531.10	71.93	1286.00	0.00	0.00	0.00	-1539.64	-28.10	1690.13	-1562.64	108.20	1691.47	-1685.64	-30.56	1683.07	-1724.59	86.76	1688.36	531.30	1227.90	72.81	1129.39	1242.58	78.58	504.09
5.17000	-1729.38	162.76	11.66	-1756.61	163.48	52.97	-1751.88	247.27	41.15	-1744.35	245.20	128.77	-1425.48	52.01	31.18	-1481.45	45.77	36.83	-2823.94	-99.06	575.61	-2157.90	60.33	-53.42	-1524.22	71.68	1286.86	0.00	0.00	0.00	-1527.92	-28.02	1691.42	-1555.40	107.77	1692.98	-1672.94	-29.66	1682.13	-1710.76	88.21	1686.95	531.77	1227.98	72.82	1129.90	1242.59	78.76	504.20
5.18000	-1690.90	162.27	12.20	-1717.08	161.40	52.70	-1724.93	244.25	41.32	-1717.85	242.43	128.07	-1422.87	51.31	31.39	-1476.65	45.57	37.67	-2800.92	-98.95	570.42	-2143.11	58.29	-48.85	-1513.65	69.92	1287.60	0.00	0.00	0.00	-1511.44	-26.80	1692.55	-1539.35	108.32	1693.28	-1660.20	-28.73	1681.19	-1696.92	89.70	1685.50	531.86	1227.53	72.89	1130.00	1241.86	78.91	504.20
5.19000	-1654.84	161.11	11.42	-1670.03	162.01	53.56	-1697.72	241.24	41.49	-1691.08	239.65	127.37	-1422.50	51.34	31.44	-1474.77	44.21	38.92	-2777.68	-98.80	565.18	-2128.24	56.25	-44.18	-1501.02	68.35	1288.75	0.00	0.00	0.00	-1500.97	-25.79	1693.54	-1533.21	108.44	1694.22	-1647.42	-27.80	1680.23	-1683.07	91.23	1684.02	531.38	1227.64	72.99	1130.76	1241.87	79.04	503.24
5.20000	-1600.35	160.60	13.62	-1634.58	160.14	52.15	-1670.26	238.24	41.68	-1664.05	236.87	126.68	-1426.90	51.67	30.17	-1480.79	45.18	37.48	-2754.22	-98.62	559.90	-2113.29	54.19	-39.43	-1483.90	68.18	1289.15	0.00	0.00	0.00	-1495.63	-25.95	1694.49	-1515.66	108.79	1694.51	-1634.61	-26.85	1679.27	-1669.22	92.80	1682.52	531.29	1228.22	72.56	1130.45	1242.27	78.94	503.83
5.21000	-1590.89	158.25	25.34	-1610.08	156.95	61.92	-1642.54	235.24	41.88	-1636.75	234.09	125.99	-1422.65	51.63	30.81	-1478.05	45.17	37.96	-2730.53	-98.40	554.56	-2098.26	52.12	-34.60	-1480.80	67.23	1289.41	0.00	0.00	0.00	-1482.34	-25.85	1695.10	-1487.62	110.27	1693.52	-1621.77	-25.89	1678.29	-1655.37	94.41	1680.99	531.44	1227.32	72.81	1129.78	1241.50	79.10	506.04
5.22000	-1547.52	156.53	24.99	-1574.79	155.23	58.89	-1614.58	232.25	42.10	-1609.18	231.31	125.30	-1422.51	51.62	30.49	-1478.41	45.43	38.02	-2706.62	-98.15	549.18	-2083.15	50.04	-29.67	-1457.55	73.14	1297.56	0.00	0.00	0.00	-1468.83	-25.04	1695.65	-1494.42	110.79	1694.44	-1608.89	-24.91	1677.29	-1641.52	96.06	1679.42	530.83	1228.29	72.41	1130.22	1242.17	78.86	505.91
5.23000	-1507.24	154.90	24.11	-1538.33	154.87	55.81	-1586.35	229.26	42.32	-1581.34	228.53	124.62	-1422.35	51.48	30.60	-1476.59	45.40	38.30	-2682.49	-97.87	543.74	-2067.96	47.94	-24.66	-1442.57	73.26	1298.72	0.00	0.00	0.00	-1458.76	-24.77	1696.06	-1474.73	110.78	1694.35	-1595.97	-23.92	1676.29	-1627.67	97.75	1677.83	530.97	1228.07	72.65	1130.60	1242.18	79.11	502.65
5.24000	-1464.96	155.48	22.59	-1493.41	152.65	54.99	-1557.87	226.28	42.56	-1553.23	225.75	123.95	-1421.79	51.07	30.85	-1476.74	45.22	38.56	-2658.13	-97.55	538.26	-2052.69	45.84	-19.56	-1434.92	72.07	1298.82	0.00	0.00	0.00	-1441.58	-24.01	1696.39	-1455.49	111.53	1693.72	-1583.03	-22.92	1675.27	-1613.82	99.48	1676.21	531.41	1227.64	72.80	1130.00	1242.02	78.97	503.70
5.25000	-1422.70	153.93	22.73	-1458.30	150.76	52.20	-1529.13	223.30	42.81	-1524.85	222.97	123.28	-1422.69	51.13	30.85	-1471.96	43.80	40.25	-2633.54	-97.19	532.73	-2037.34	43.72	-14.38	-1422.58	71.51	1298.09	0.00	0.00	0.00	-1429.67	-23.88	1696.21	-1450.89	110.91	1694.78	-1570.04	-21.90	1674.24	-1599.96	101.25	1674.56	531.29	1228.33	72.40	1130.08	1242.36	78.91	506.78
5.26000	-1379.92	152.64	23.88	-1422.58	150.25	49.02	-1500.13	220.33	43.07	-1496.19	220.19	122.62	-1422.78	49.77	31.09	-1472.67	40.71	41.29	-2608.73	-96.80	527.15	-2021.90	41.59	-9.10	-1408.16	70.98	1297.39	0.00	0.00	0.00	-1420.00	-22.82	1696.13	-1431.36	120.15	1703.49	-1557.03	-20.87	1673.20	-1586.11	103.06	1672.88	530.76	1228.45	72.54	1130.28	1242.20	79.01	506.34
5.27000	-1337.56	151.83	27.30	-1382.47	147.61	48.62	-1470.87	217.37	43.34	-1467.26	217.41	121.96	-1417.87	48.69	32.37	-1466.21	37.92	43.96	-2583.68	-96.38	521.52	-2006.38	39.45	-3.73	-1399.05	70.83	1296.49	0.00	0.00	0.00	-1409.11	-22.48	1695.77	-1414.42	123.15	1704.34	-1545.62	-19.75	1672.85	-1572.25	104.92	1671.17	531.39	1227.86	72.78	1130.35	1241.55	79.23	506.30
5.28000	-1294.31	149.54	30.01	-1339.14	149.63	50.00	-1441.35	214.42	43.63	-1438.06	214.63	121.31	-1415.32	41.66	34.11	-1467.23	37.12	43.50	-2558.41	-95.91	515.84	-1990.79	37.30	1.72	-1389.48	69.67	1295.51	0.00	0.00	0.00	-1392.00	-22.03	1694.60	-1397.25	123.80	1703.18	-1534.22	-18.39	1672.28	-1558.40	106.81	1669.43	531.18	1227.66	72.59	1129.95	1241.89	78.93	506.72
5.29000	-1254.62	148.04	33.11	-1293.81	148.38	51.82	-1411.56	211.47	43.93	-1408.57	211.85	120.66	-1416.60	40.19	33.45	-1465.58	37.98	42.58	-2532.91	-95.41	510.11	-1975.11	35.13	7.27	-1376.55	69.76	1294.66	0.00	0.00	0.00	-1381.80	-22.16	1694.08	-1386.61	124.56	1702.36	-1523.08	-16.54	1671.59	-1544.55	108.75	1667.66	530.64	1227.95	72.55	1130.04	1242.55	78.74	506.22
5.30000	-1213.61	145.04	37.60	-1256.59	147.41	52.06	-1381.51	208.54	44.24	-1378.81	209.07	120.02	-1415.78	41.43	31.59	-1471.11	39.97	39.78	-2507.18	-94.88	504.33	-1959.35	32.96	12.91	-1368.87	69.79	1292.94	0.00	0.00	0.00	-1372.27	-21.78	1693.12	-1377.25	123.61	1700.97	-1510.83	-16.14	1670.30	-1530.70	110.73	1665.86	531.34	1227.82	72.84	1130.40	1242.28	78.93	503.93
5.31000	-1172.00	141.40	43.26	-1218.78	141.89	52.96	-1351.20	205.61	44.57	-1348.76	206.30	119.39	-1418.45	41.96	28.87	-1470.14	41.28	38.60	-2481.21	-94.31	498.50	-1943.50	30.77	18.64	-1355.54	69.44	1291.41	0.00	0.00	0.00	-1357.67	-21.02	1691.61	-1364.21	123.83	1699.56	-1498.54	-15.82	1669.08	-1516.86	112.75	1664.02	532.01	1227.46	73.03	1130.63	1242.05	79.13	505.22
5.32000	-1133.40	139.22	50.08	-1180.62	140.87	55.91	-1320.62	202.69	44.91	-1318.44	203.52	118.76	-1423.70	43.56	26.01	-1474.94	41.08	36.78	-2455.01	-93.70	492.62	-1927.58	28.57	24.46	-1341.45	69.77	1289.99	0.00	0.00	0.00	-1346.53	-20.19	1690.19	-1352.68	124.28	1697.71	-1485.28	-16.38	1667.63	-1503.01	114.81	1662.16	530.24	1227.68	72.44	1129.78	1241.87	78.90	505.59
5.33000	-1091.83	138.37	58.95	-1141.67	140.55	60.70	-1289.77	199.78	45.26	-1287.83	200.75	118.14	-1422.63	48.73	26.78	-1473.88	40.77	36.69	-2428.58	-93.05	486.69	-1911.57	26.35	30.38	-1330.66	69.91	1288.15	0.00	0.00	0.00	-1329.10	-19.36	1688.68	-1339.04	125.51	1696.11	-1474.23	-13.60	1666.50	-1489.17	116.92	1660.27	530.25	1227.88	72.42	1130.31	1242.29	78.81	505.51
5.34000	-1051.63	138.41	69.02	-1101.66	140.44	68.59	-1258.66	196.88	45.63	-1256.94	197.98	117.52	-1422.67	49.90	26.60	-1473.95	40.11	36.66	-2401.92	-92.37	480.71	-1895.48	24.13	36.39	-1321.37	69.82	1286.28	0.00	0.00	0.00	-1321.02	-19.48	1687.21	-1329.21	125.95	1694.41	-1461.95	-13.12	1664.90	-1475.34	119.07	1658.34	531.25	1227.90	72.81	1129.93	1242.47	78.73	505.07
5.35000	-1015.85	139.75	79.81	-1054.23	141.44	79.25	-1227.26	193.99	46.01	-1222.88	195.71	114.68	-1424.54	49.46	25.47	-1472.00	40.04	36.53	-2375.02	-91.65	474.69	-1879.31	21.89	42.49	-1305.51	71.11	1284.56	0.00	0.00	0.00	-1306.52	-18.19	1685.54	-1314.72	126.73	1692.48	-1447.73	-15.19	1662.92	-1461.51	121.26	1656.38	530.67	1228.22	72.49	1129.64	1241.91	78.93	502.50
5.36000	-981.84	140.91	91.59	-1017.98	141.23	92.70	-1189.02	194.21	45.61	-1190.12	193.37	113.29	-1421.85	49.23	25.75	-1472.33	40.43	36.00	-2347.88	-90.89	468.61	-1863.05	19.64	48.68	-1294.04	70.83	1282.70	0.00	0.00	0.00	-1295.37	-17.51	1684.12	-1304.65	127.32	1690.51	-1437.02	-11.86	1661.62	-1447.68	123.50	1654.39	531.17	1228.06	72.66	1129.92	1242.25	78.83	506.07
5.37000	-948.82	143.60	103.89	-985.43	143.25	102.30	-1153.25	192.64	46.75	-1158.73	190.48	112.72	-1421.21	49.21	25.97	-1469.82	40.57	36.42	-2320.51	-90.09	462.48	-1846.72	17.38	54.98	-1282.54	71.12	1281.13	0.00	0.00	0.00	-1282.52	-16.81	1682.19	-1295.18	127.77	1688.91	-1425.23	-10.27	1659.98	-1433.86	125.78	1652.37	530.86	1227.98	72.60	1130.52	1242.10	78.97	506.79
5.38000	-915.19	147.82	117.74	-955.23	143.66	112.16	-1122.38	187.71	47.52	-1130.27	186.93	113.30	-1420.39	49.36	25.23	-1469.98	39.47	36.20	-2292.90	-89.26	456.30	-1830.30	15.11	61.36	-1272.39	70.84	1278.88	0.00	0.00	0.00	-1273.57	-16.34	1680.39	-1276.57	128.71	1686.57	-1414.55	-6.95	1658.55	-1420.05	128.11	1650.32	532.02	1227.76	72.87	1130.46	1242.40	78.92	502.98
5.39000	-889.41	147.91	128.69	-928.07	143.25	121.61	-1093.20	183.36	48.87	-1103.05	185.06	114.69	-1419.49	49.03	25.19	-1470.45	39.40	35.59	-2265.05	-88.38	450.07	-1813.79	12.82	67.84	-1256.37	71.90	1276.88	0.00	0.00	0.00	-1261.27	-14.66	1678.92	-1268.32	129.55	1684.89	-1401.84	-6.59	1656.25	-1406.24	130.48	1648.24	531.60	1227.61	72.86	1129.79	1241.86	78.93	504.51
5.40000	-864.67	147.51	138.10	-904.06	141.33	128.78	-1066.76	180.58	50.22	-1078.65	183.40	115.96	-1417.88	49.33	25.21	-1469.28	39.24	35.47	-2236.96	-87.47	443.79	-1797.20	10.53	74.42	-1246.60	72.68	1275.24	0.00	0.00	0.00	-1248.17	-14.15	1677.23	-1258.22	130.85	1683.12	-1389.19	-6.32	1654.24	-1392.44	132.89	1646.12	531.06	1227.74	72.64	1130.23	1241.79	79.18	506.01
5.41000	-843.87	145.81	143.95	-883.66	140.23	133.18	-1043.93	177.88	51.15	-1058.03	180.15	116.44	-1416.40	48.59	24.93	-1469.51	38.84	35.03	-2208.63	-86.52	437.46	-1780.53	8.22	81.10	-1236.28	73.05	1273.15	0.00	0.00	0.00	-1238.60	-12.85	1675.44	-1243.58	132.06	1681.09	-1377.95	-3.24	1652.39	-1379.65	135.30	1644.09	531.55	1227.91	72.65	1130.81	1242.15	79.08	505.80
5.42000	-830.93	141.51	145.75	-865.58	135.55	135.70	-1025.74	173.76	50.27	-1039.36	178.03	116.16	-1421.57	48.12	23.32	-1470.93	38.60	34.45	-2180.07	-85.53	431.08	-1763.78	5.90	87.87	-1222.17	73.28	1271.15	0.00	0.00	0.00	-1228.27	-11.39	1674.00	-1230.87	133.84	1679.13	-1366.40	-0.89	1650.80	-1367.35	136.70	1642.12	530.66	1227.81	72.46	1130.41	1242.24	79.11	507.85
5.43000	-814.86	136.66	145.35	-851.32	132.00	134.29	-1010.16	172.74	49.47	-1024.41	175.40	114.79	-1418.65	48.62	23.46	-1467.83	38.02	35.00	-2151.25	-84.50	424.65	-1746.94	3.56	94.74	-1207.02	73.80	1269.56	0.00	0.00	0.00	-1215.73	-9.45	1672.95	-1216.14	135.56	1677.27	-1354.30	1.28	1649.04	-1354.04	139.68	1639.90	530.46	1227.85	72.62	1130.02	1242.24	79.12	505.96
5.44000	-804.02	131.72	141.02	-838.97	126.26	131.24	-1000.66	167.56	46.29	-1012.41	172.91	112.73	-1417.78	48.40	22.97	-1468.43	37.70	34.52	-2122.20	-83.43	418.17	-1730.02	1.22	101.71	-1197.01	74.88	1267.83	0.00	0.00	0.00	-1204.07	-7.22	1671.65	-1203.51	136.92	1675.21	-1342.56	3.58	1647.58	-1340.25	143.60	1637.76	530.78	1228.06	72.50	1130.46	1242.77	78.91	503.16
5.45000	-791.98	125.83	135.05	-829.93	123.12	124.74	-991.75	165.23	43.28	-1003.35	169.35	109.78	-1419.27	48.62	22.91	-1464.82	37.88	34.61	-2092.90	-82.31	411.63	-1713.02	-1.14	108.77	-1184.25	74.34	1266.49	0.00	0.00	0.00	-1188.77	-5.61	1669.83	-1191.42	139.21	1673.85	-1330.07	5.11	1645.95	-1329.21	143.86	1636.14	530.64	1228.04	72.59	1130.58	1242.78	78.94	505.08
5.46000	-784.48	121.64	127.22	-822.26	118.00	118.00	-984.74	164.67	41.75	-996.08	165.93	106.21	-1419.65	48.10	22.87	-1462.97	37.48	34.39	-2063.36	-81.16	405.05	-1695.93	-3.51	115.94	-1168.49	75.16	1265.24	0.00	0.00	0.00	-1181.53	-3.36	1669.20	-1178.36	140.24	1672.38	-1317.42	6.35	1644.43	-1317.59	145.12	1634.24	530.80	1227.84	72.74	1130.68	1242.46	79.04	503.90
5.47000	-778.50	116.13	117.45	-815.68	110.16	110.10	-981.32	161.70	40.60	-990.41	162.75	102.67	-1415.37	48.37	23.43	-1462.45	36.80	34.01	-2033.58	-79.97	398.42	-1678.75	-5.90	123.20	-1157.22	76.15	1264.25	0.00	0.00	0.00	-1162.74	-1.66	1667.87	-1169.43	142.56	1670.72	-1305.83	9.14	1642.92	-1305.16	147.74	1632.46	531.05	1227.89	72.72	1130.36	1242.22	78.97	508.00
5.48000	-777.00	106.19	105.12	-811.81	106.55	99.75	-978.31	157.14	40.19	-986.00	159.55	98.83	-1418.92	48.19	22.47	-1464.28	36.60	33.35	-2003.54	-78.74	391.73	-1661.50	-8.29	130.57	-1144.61	77.74	1263.16	0.00	0.00	0.00	-1156.71	0.74	1667.31	-1157.38	144.78	1669.62	-1294.72	13.04	1641.72	-1292.61	150.46	1630.75	531.12	1228.28	72.64	1130.05	1242.11	78.93	503.51
5.49000	-769.62	102.09	94.17	-806.26	102.66	90.36	-974.58	156.05	40.59	-980.31	158.09	96.35	-1415.82	48.27	23.10	-1462.35	36.51	33.28	-1973.26	-77.47	385.00	-1644.15	-10.70	138.03	-1132.47	79.05	1262.40	0.00	0.00	0.00	-1143.21	3.78	1666.45	-1144.80	146.63	1668.30	-1282.61	15.70	1640.57	-1280.62	152.85	1629.23	531.27	1227.76	72.90	1130.07	1242.51	78.82	502.84
5.50000	-763.46	100.52	81.93	-801.01	100.92	81.09	-971.47	156.23	40.33	-973.81	156.27	94.62	-1416.32	48.45	23.02	-1460.59	36.02	33.42	-1942.74	-76.15	378.21	-1626.73	-13.12	145.60	-1117.08	80.53	1261.82	0.00	0.00	0.00	-1129.41	5.92	1665.57	-1132.76	148.41	1667.32	-1270.31	17.47	1639.43	-1268.17	155.56	1627.81	531.21	1227.49	72.97	1130.29	1242.32	78.91	503.29
5.51000	-756.06	101.37	70.38	-808.55	101.78	67.55	-970.10	156.72	39.37	-967.64	155.75	93.71	-1415.99	48.76	22.86	-1461.93	34.90	33.12	-1911.96	-74.80	371.37	-1609.22	-15.56	153.27	-1103.40	80.75	1261.51	0.00	0.00	0.00	-1113.34	8.58	1665.44	-1117.94	151.37	1666.46	-1258.52	20.39	1638.83	-1256.26	157.97	1626.91	531.17	1228.10	72.64	1130.73	1241.78	79.21	503.02
5.52000	-752.74	103.27	60.58	-792.58	103.14	63.13	-968.92	160.13	39.39	-962.54	156.54	93.59	-1412.68	48.24	23.76	-1458.60	34.62	33.70	-1880.93	-73.40	364.48	-1591.62	-18.00	161.04	-1086.91	81.03	1261.25	0.00	0.00	0.00	-1107.01	11.08	1666.21	-1105.31	153.69	1666.66	-1247.50	24.58	1638.97	-1243.62	161.71	1626.46	530.99	1228.21	72.62	1130.20	1241.25	79.36	501.82
5.53000	-749.02	104.46	55.06	-797.31	103.52	58.45	-968.84	159.78	38.60	-958.74	158.07	94.52	-1414.36	48.81	23.44	-1454.77	34.22	34.33	-1849.66	-71.96	357.54	-1573.94	-20.46	168.92	-1075.87	82.41	1261.85	0.00	0.00	0.00	-1101.46	13.67	1667.72	-1093.79	155.96	1667.22	-1235.22	27.22	1639.56	-1231.53	164.43	1626.66	531.68	1227.94	72.85	1130.30	1241.97	79.03	503.93
5.54000	-749.09	99.72	50.11	-804.85	99.93	52.81	-968.24	161.35	37.79	-957.07	156.34	94.77	-1414.58	48.20	22.84	-1452.92	33.78	34.66	-1818.13	-70.48	350.55	-1556.18	-22.93	176.89	-1062.12	82.37	1262.90	0.00	0.00	0.00	-1084.93	15.92	1668.48	-1080.93	159.33	1667.84	-1223.56	31.01	1640.66	-1219.37	166.92	1627.15	531.94	1227.79	72.86	1130.41	1241.73	79.28	500.84
5.55000	-748.34	97.32	46.26	-797.38	97.64	52.83	-967.78	160.56	37.85	-954.89	155.49	95.28	-1411.17	48.39	23.06	-1452.50	33.02	35.08	-1786.35	-68.96	343.50	-1544.50	-25.03	183.47	-1048.19	82.69	1264.15	0.00	0.00	0.00	-1072.02	19.27	1669.54	-1069.84	161.36	1669.12	-1211.81	33.84	1641.63	-1207.14	169.56	1627.85	530.83	1227.72	72.64	1130.19	1242.18	79.10	503.41
5.56000	-744.65	97.92	44.83	-797.11	98.73	51.20	-966.68	160.22	38.04	-953.94	155.02	95.45	-1413.91	47.90	21.24	-1444.46	36.77	38.39	-1754.32	-67.39	336.41	-1531.53	-27.24	190.36	-1039.37	83.10	1265.72	0.00	0.00	0.00	-1055.97	21.34	1671.11	-1058.34	164.01	1670.15	-1199.73	36.38	1642.87	-1194.79	172.44	1628.64	530.41	1228.19	72.36	1130.01	1242.66	78.81	502.52
5.57000	-745.50	98.37	43.50	-794.50	98.73	51.39	-965.46	160.94	38.69	-952.73	155.59	95.54	-1411.99	47.08	19.86	-1441.72	35.83	39.31	-1722.04	-65.78	329.26	-1516.29	-30.28	197.94	-1022.56	83.73	1267.70	0.00	0.00	0.00	-1049.10	23.58	1672.80	-1045.49	166.44	1671.16	-1187.35	38.46	1644.13	-1182.47	175.26	1629.41	530.40	1228.35	72.35	1129.84	1242.23	78.84	504.47
5.58000	-747.36	98.32	42.49	-794.04	97.83	50.13	-965.63	160.59	38.28	-952.11	155.77	95.56	-1409.69	44.95	17.89	-1434.37	34.08	41.22	-1689.50	-64.13	322.06	-1499.93	-32.65	205.79	-1012.06	84.68	1269.66	0.00	0.00	0.00	-1043.19	26.24	1675.02	-1030.43	169.37	1672.29	-1176.03	42.26	1645.51	-1170.11	178.42	1630.07	530.84	1227.86	72.64	1130.48	1241.44	79.24	504.29
5.59000	-748.75	98.03	40.81	-793.76	100.42	49.62	-965.75	160.39	38.11	-951.66	155.72	95.44	-1404.00	42.97	16.45	-1423.21	32.91	44.35	-1656.70	-62.44	314.81	-1481.89	-35.02	213.51	-999.02	85.42	1271.59	0.00	0.00	0.00	-1026.88	28.87	1676.54	-1018.80	172.85	1673.55	-1164.08	44.51	1646.99	-1158.04	181.11	1630.85	529.89	1227.95	72.32	1130.64	1241.28	79.42	503.44
5.60000	-746.43	97.75	40.14	-791.70	100.28	49.31	-966.22	159.82	37.68	-951.07	155.91	95.35	-1397.32	40.40	14.65	-1405.49	35.92	44.99	-1623.65	-60.70	307.51	-1462.16	-37.85	221.46	-985.50	85.67	1273.41	0.00	0.00	0.00	-1016.57	31.49	1678.89	-1007.32	174.85	1674.87	-1152.47	47.61	1648.63	-1145.84	183.80	1631.72	530.38	1227.87	72.59	1130.31	1241.76	79.13	501.33
5.61000	-747.87	98.15	38.97	-793.24	101.72	48.86	-966.10	160.18	38.00	-950.86	155.92	95.46	-1388.49	37.22	13.26	-1393.07	35.91	51.05	-1590.34	-58.92	300.16	-1442.15	-38.59	228.58	-974.24	86.69	1275.01	0.00	0.00	0.00	-999.83	33.88	1680.47	-995.46	177.27	1676.23	-1140.49	49.74	1650.33	-1134.04	185.41	1632.77	530.84	1227.54	72.82	1130.33	1242.23	78.95	504.17
5.62000	-745.90	98.32	38.82	-792.35	100.56	47.93	-966.09	160.04	38.01	-950.29	156.76	95.65	-1376.96	31.37	14.02	-1380.44	33.74	57.07	-1556.77	-57.09	292.75	-1419.88	-40.93	236.09	-962.57	86.79	1276.65	0.00	0.00	0.00	-985.92	35.73	1682.71	-983.82	179.60	1677.63	-1128.87	52.24	1652.17	-1121.99	187.66	1633.87	530.06	1227.71	72.54	1130.58	1241.95	79.09	505.47
5.63000	-745.30	100.06	38.65	-791.10	101.36	47.76	-965.46	161.11	38.59	-950.10	156.74	95.72	-1358.41	27.52	20.89	-1364.56	30.50	62.72	-1522.95	-55.22	285.29	-1397.71	-42.54	243.17	-949.21	86.25	1278.58	0.00	0.00	0.00	-977.64	38.02	1685.58	-972.02	181.85	1679.11	-1115.89	52.86	1653.84	-1109.92	189.86	1635.13	530.66	1227.62	72.63	1129.66	1241.73	78.87	505.40
5.64000	-744.27	98.93	37.85	-793.34	101.74	46.94	-964.99	162.01	38.93	-950.27	156.54	95.88	-1335.49	21.25	27.32	-1341.69	25.67	69.61	-1488.86	-53.30	277.78	-1375.25	-43.04	249.97	-935.65	86.00	1280.41	0.00	0.00	0.00	-967.87	39.43	1687.96	-963.76	183.42	1681.19	-1104.44	55.47	1655.91	-1098.01	191.65	1636.42	531.55	1227.72	72.88	1129.83	1241.90	79.04	504.47
5.65000	-744.02	99.62	37.98	-794.54	102.28	46.06	-966.55	159.70	38.11	-950.68	155.83	95.79	-1310.49	16.87	33.33	-1320.53	22.29	75.74	-1454.52	-51.34	270.22	-1352.23	-42.73	256.26	-924.82	84.80	1282.10	0.00	0.00	0.00	-958.08	41.11	1690.17	-951.14	185.17	1683.04	-1093.18	57.75	1658.05	-1085.84	193.50	1637.83	531.27	1227.68	72.84	1130.20	1241.94	79.13	503.52
5.66000	-743.74	99.67	37.77	-794.68	102.48	45.92	-965.40	161.68	39.05	-950.08	156.97	96.26	-1283.90	13.35	38.02	-1296.86	17.77	80.34	-1419.91	-49.34	262.61	-1327.64	-43.25	261.91	-913.92	83.23	1284.03	0.00	0.00	0.00	-946.51	42.99	1693.15	-938.14	186.46	1684.34	-1081.07	58.71	1660.17	-1074.06	194.53	1639.35	530.93	1228.03	72.50	1130.28	1242.31	79.04	504.52
5.67000	-745.09	99.52	37.08	-791.15	102.91	47.07	-965.96	160.53	38.77	-950.00	156.51	96.60	-1256.32	9.80	41.79	-1271.83	12.77	83.14	-1385.04	-47.29	254.94	-1302.06	-43.09	266.01	-903.10	82.60	1286.25	0.00	0.00	0.00	-936.94	43.91	1695.55	-925.16	187.63	1686.34	-1070.02	61.24	1662.38	-1061.86	195.89	1640.96	530.65	1228.27	72.44	1130.24	1241.44	79.19	503.14
5.68000	-743.74	100.88	37.28	-787.24	102.32	47.21	-965.06	161.58	39.77	-949.60	157.19	97.03	-1227.84	6.30	44.50	-1239.95	10.13	86.54	-1349.91	-45.19	247.22	-1277.09	-42.25	268.10	-890.85	81.84	1288.28	0.00	0.00	0.00	-922.22	44.75	1697.32	-912.01	188.76	1688.09	-1058.93	64.11	1664.74	-1049.68	197.37	1642.67	531.19	1228.17	72.77	1129.63	1242.21	78.84	504.98
5.69000	-745.23	100.33	36.42	-792.41	103.22	45.96	-964.76	162.03	40.19	-949.30	157.22	97.61	-1196.67	4.18	47.17	-1213.06	7.10	87.63	-1314.52	-43.05	239.45	-1251.47	-41.02	268.37	-882.05	81.13	1290.16	0.00	0.00	0.00	-909.02	46.62	1699.68	-902.46	189.09	1690.22	-1046.90	64.40	1666.86	-1038.08	197.75	1644.54	531.26	1227.55	72.82	1130.23	1242.10	79.16	504.73
5.70000	-744.81	100.08	35.82	-795.11	102.32	44.85	-964.73	161.53	40.50	-949.30	156.55	97.92	-1161.91	2.20	49.19	-1178.52	5.94	89.28	-1278.87	-40.86	231.63	-1224.11	-41.81	268.00	-872.90	81.23	1292.01	0.00	0.00	0.00	-896.77	47.18	1701.85	-891.72	190.00	1692.08	-1035.07	64.74	1668.86	-1026.13	198.80	1646.37	530.60	1228.47	72.47	1130.36	1242.05	79.03	505.38
5.71000	-742.64	100.79	36.18	-789.30	104.56	46.19	-965.35	160.04	40.62	-948.32	157.67	98.99	-1128.84	0.07	49.89	-1147.92	4.23	88.87	-1253.93	-39.87	227.60	-1196.66	-42.50	266.32	-861.71	81.58	1293.76	0.00	0.00	0.00	-879.32	47.35	1703.28	-876.52	190.61	1693.63	-1022.80	64.12	1670.56	-1014.36	199.50	1648.17	530.77	1228.12	72.59	1129.78	1242.19	78.81	505.54
5.72000	-745.53	99.76	34.63	-790.17	104.33	45.65	-965.32	159.35	40.86	-948.35	156.61	99.23	-1094.97	-1.18	49.91	-1114.05	3.27	88.29	-1232.23	-37.44	219.96	-1168.71	-42.70	263.33	-850.54	82.74	1295.45	0.00	0.00	0.00	-871.09	47.29	1704.94	-868.01	191.22	1695.57	-1011.10	65.14	1672.54	-1002.86	199.39	1650.11	531.72	1227.70	72.91	1129.50	1242.26	78.85	509.37
5.73000	-743.67	100.59	34.86	-792.12	103.84	45.08	-964.59	160.38	41.99	-947.52	157.30	100.22	-1059.17	-5.48	48.21	-1079.57	2.79	87.14	-1205.16	-38.81	215.33	-1140.68	-42.79	259.10	-839.02	82.92	1297.60	0.00	0.00	0.00	-856.71	47.58	1705.92	-852.70	191.58	1696.80	-999.93	66.06	1674.22	-991.15	199.34	1651.91	531.59	1227.80	72.90	1129.99	1241.91	79.10	505.28
5.74000	-742.84	100.73	34.17	-789.45	102.69	44.92	-965.05	159.13	42.26	-946.73	157.18	100.94	-1021.77	-6.03	47.77	-1056.57	-2.77	76.40	-1167.76	-43.23	209.59	-1111.99	-42.45	253.55	-828.65	83.16	1299.35	0.00	0.00	0.00	-850.04	47.37	1707.65	-840.11	191.14	1698.44	-988.23	66.22	1675.69	-979.20	199.57	1653.60	531.10	1227.64	72.82	1130.17	1241.44	79.20	505.06
5.75000	-744.62	100.63	33.44	-789.05	104.43	44.79	-964.65	159.09	43.23	-946.08	157.14	101.80	-980.95	-5.85	47.40	-1018.58	-2.17	74.23	-1129.03	-46.74	202.34	-1082.38	-43.09	247.24	-817.53	84.66	1300.97	0.00	0.00	0.00	-841.77	47.40	1708.62	-829.84	191.04	1699.88	-975.45	64.40	1676.58	-967.54	199.34	1655.21	530.52	1228.40	72.48	1129.66	1242.11	78.80	505.49
5.76000	-742.01	101.54	33.57	-787.09	102.89	44.63	-963.37	161.11	44.74	-945.87	156.21	102.24	-942.15	-5.35	46.22	-973.58	8.44	75.93	-1096.77	-46.13	193.10	-1052.70	-42.36	239.67	-806.64	85.61	1302.36	0.00	0.00	0.00	-825.80	47.23	1709.07	-818.60	190.41	1700.95	-963.63	64.23	1677.62	-956.24	198.89	1656.67	530.20	1228.25	72.32	1129.91	1242.36	78.85	504.43
5.77000	-741.50	101.47	33.10	-789.09	104.21	44.29	-963.51	159.58	45.15	-945.07	156.39	103.09	-897.90	-1.27	47.04	-928.41	3.72	79.14	-1063.35	-46.89	183.15	-1022.17	-41.82	231.25	-796.02	87.45	1303.10	0.00	0.00	0.00	-812.12	47.05	1709.67	-809.74	190.00	1702.26	-951.94	64.28	1678.54	-944.61	198.54	1657.89	530.99	1227.27	72.92	1130.64	1241.74	79.07	503.02
5.78000	-742.01	101.68	32.25	-786.48	104.59	44.88	-963.92	158.13	45.51	-944.54	155.75	103.75	-858.20	-0.25	45.49	-889.61	3.30	76.74	-1028.99	-47.18	172.34	-990.49	-42.69	222.84	-785.81	88.78	1303.94	0.00	0.00	0.00	-806.27	46.31	1710.31	-796.21	189.25	1703.13	-940.45	63.90	1679.08	-933.16	197.67	1659.05	531.43	1227.91	72.75	1130.74	1242.06	79.11	505.81
5.79000	-739.98	102.13	32.25	-789.25	104.43	43.83	-963.12	158.79	46.80	-943.24	157.05	105.15	-815.93	0.59	44.79	-850.61	2.94	73.84	-995.80	-44.95	159.83	-958.57	-42.27	213.42	-772.82	89.40	1304.43	0.00	0.00	0.00	-790.33	46.10	1710.54	-783.05	189.02	1703.68	-928.74	63.46	1679.54	-921.02	197.82	1659.85	531.18	1227.60	72.85	1130.76	1241.54	79.32	505.54
5.80000	-741.66	100.89	31.19	-787.38	105.63	44.87	-963.73	156.68	46.75	-943.58	154.93	105.16	-774.59	-0.03	44.03	-809.59	2.36	71.51	-959.83	-45.01	148.02	-925.89	-41.91	203.73	-760.33	89.68	1304.76	0.00	0.00	0.00	-775.79	45.54	1710.24	-768.98	188.33	1703.88	-916.93	63.09	1680.05	-909.12	197.55	1660.46	530.68	1227.89	72.53	1130.89	1242.00	79.21	502.93
5.81000	-739.61	101.74	31.86	-787.43	105.54	45.72	-962.83	157.08	48.31	-942.36	155.81	106.44	-732.40	-0.24	43.72	-769.99	1.95	68.83	-923.52	-43.67	135.52	-891.96	-42.51	193.94	-747.78	90.69	1304.72	0.00	0.00	0.00	-763.91	45.05	1710.16	-761.07	187.65	1704.35	-904.42	61.27	1680.02	-898.14	195.83	1661.08	530.63	1227.62	72.74	1130.87	1242.11	79.25	503.71
5.82000	-739.35	103.33	32.89	-786.03	110.61	46.87	-962.23	157.44	49.37	-941.80	155.44	107.23	-688.69	0.24	44.42	-728.69	2.12	66.84	-885.86	-43.86	123.94	-858.40	-41.45	183.42	-738.36	91.19	1304.44	0.00	0.00	0.00	-751.85	44.67	1710.16	-750.36	187.62	1704.73	-892.23	60.55	1679.99	-886.58	195.17	1661.40	530.75	1227.61	72.73	1130.91	1242.13	79.27	503.81
5.83000	-732.04	116.98	39.03	-781.59	111.08	48.50	-961.13	158.42	50.79	-940.67	156.03	108.36	-643.97	0.23	46.11	-687.73	2.81	65.40	-846.98	-45.93	112.77	-824.05	-40.67	173.18	-725.98	92.05	1303.83	0.00	0.00	0.00	-737.59	44.85	1709.62	-737.64	186.82	1704.75	-880.17	59.76	1679.91	-875.09	194.20	1661.50	530.79	1228.17	72.48	1130.68	1241.79	79.10	502.81
5.84000	-726.83	123.23	43.03	-784.41	111.80	46.88	-961.15	157.62	51.66	-940.69	154.79	108.94	-600.23	-0.49	48.91	-647.31	2.94	64.87	-805.41	-52.26	103.64	-789.19	-39.36	162.95	-717.03	92.62	1303.31	0.00	0.00	0.00	-726.92	43.59	1709.23	-726.34	186.21	1704.73	-868.21	58.79	1679.41	-863.35	193.55	1661.45	530.00	1228.44	72.32	1130.81	1241.49	79.32	503.87
5.85000	-726.62	125.88	43.73	-780.27	110.92	46.25	-961.77	155.45	51.95	-939.39	155.94	110.31	-559.53	0.01	52.25	-605.96	4.08	65.39	-759.65	-58.81	92.94	-753.78	-38.23	153.22	-704.92	92.46	1302.66	0.00	0.00	0.00	-715.31	43.32	1708.53	-713.90	186.03	1704.20	-856.43	58.53	1678.99	-851.61	192.64	1661.23	530.34	1228.04	72.57	1130.41	1242.30	78.97	501.80
5.86000	-727.60	120.98	40.44	-786.96	109.81	43.63	-960.96	156.01	53.42	-939.00	155.55	111.15	-515.63	1.13	57.68	-563.39	4.02	67.87	-719.94	-69.45	86.56	-718.25	-37.46	144.46	-695.31	93.12	1301.92	0.00	0.00	0.00	-704.92	43.45	1708.00	-701.97	185.82	1703.69	-843.69	56.59	1678.46	-839.85	191.58	1660.91	531.00	1227.55	72.80	1130.77	1242.26	79.17	504.86
5.87000	-729.70	116.03	36.20	-789.77	109.04	41.55	-960.40	156.03	54.40	-938.18	155.66	112.23	-474.97	2.53	64.05	-522.68	5.40	71.68	-684.71	-82.15	83.45	-682.61	-35.56	135.92	-681.34	93.90	1300.85	0.00	0.00	0.00	-688.15	41.95	1707.06	-690.00	185.13	1703.11	-831.64	56.15	1677.86	-828.56	189.90	1660.46	530.84	1228.11	72.63	1130.95	1241.83	79.28	504.02
5.88000	-738.50	112.90	31.30	-782.57	105.76	43.86	-960.26	155.73	55.54	-937.81	155.60	113.13	-433.40	4.35	72.13	-483.31	6.38	76.20	-652.39	-94.88	82.56	-646.49	-34.82	129.08	-669.81	94.39	1299.99	0.00	0.00	0.00	-677.68	41.64	1706.06	-679.10	184.27	1702.57	-818.98	54.23	1676.93	-816.89	188.73	1659.96	529.76	1227.74	72.43	1130.69	1241.81	79.09	505.46
5.89000	-737.77	105.18	31.17	-779.97	106.82	44.06	-959.79	155.95	56.94	-936.64	156.21	114.46	-394.07	6.50	80.48	-445.32	8.81	82.07	-621.42	-105.60	82.85	-611.13	-33.76	123.39	-657.48	94.66	1298.88	0.00	0.00	0.00	-664.27	40.97	1704.72	-667.18	183.19	1701.86	-807.39	54.11	1676.10	-805.15	187.19	1659.38	530.76	1228.18	72.55	1130.41	1241.90	79.19	504.61
5.90000	-740.71	104.82	29.67	-779.97	106.46	43.88	-958.76	156.60	58.24	-936.33	155.34	115.27	-356.49	9.02	90.20	-403.66	10.80	90.17	-590.23	-112.27	83.28	-576.04	-33.05	119.39	-646.02	94.63	1297.65	0.00	0.00	0.00	-655.86	39.86	1703.59	-652.98	182.54	1700.38	-794.48	51.38	1674.78	-793.30	186.02	1658.56	530.55	1227.53	72.64	1130.45	1241.72	79.33	504.56
5.91000	-738.04	103.17	29.77	-784.71	107.19	42.53	-958.99	155.43	59.15	-934.74	156.99	117.30	-320.84	10.28	101.24	-369.75	12.92	97.90	-557.25	-112.87	82.80	-542.30	-31.92	116.69	-634.34	94.53	1296.45	0.00	0.00	0.00	-641.16	38.43	1701.94	-642.90	181.91	1699.46	-782.48	51.08	1673.62	-781.51	184.28	1657.71	531.23	1227.33	72.77	1130.71	1241.80	79.20	504.76
5.92000	-737.90	103.48	29.82	-786.91	106.51	41.65	-957.66	156.54	61.15	-933.76	157.33	118.69	-287.55	10.53	112.95	-334.97	14.84	107.15	-520.91	-105.36	80.36	-509.80	-31.64	115.64	-621.55	94.81	1295.28	0.00	0.00	0.00	-628.26	38.02	1700.36	-631.91	180.53	1698.57	-769.81	48.71	1672.13	-769.74	182.87	1656.67	531.29	1227.38	72.84	1130.76	1241.48	79.33	502.65
5.93000	-738.41	103.91	29.24	-783.56	108.61	42.34	-957.12	156.14	62.78	-933.17	156.49	119.77	-257.28	11.87	124.38	-304.05	16.75	115.78	-479.65	-87.70	74.92	-480.16	-29.32	114.80	-613.56	94.79	1293.85	0.00	0.00	0.00	-617.44	37.25	1698.81	-621.64	178.47	1697.40	-757.40	47.05	1670.63	-758.10	181.01	1655.57	530.26	1227.54	72.66	1130.77	1241.64	79.24	505.14
5.94000	-739.27	103.76	28.77	-784.19	107.92	41.25	-956.27	155.93	64.33	-932.33	155.80	121.02	-230.74	12.51	134.44	-276.53	18.33	123.97	-425.17	-57.31	62.20	-452.56	-27.23	114.74	-596.01	95.47	1292.10	0.00	0.00	0.00	-603.16	35.55	1696.93	-607.98	177.22	1695.92	-744.84	44.68	1668.92	-746.27	179.22	1654.29	531.17	1227.46	72.81	1130.34	1242.42	78.90	506.71
5.95000	-739.14	103.73	28.21	-781.13	108.08	41.94	-955.71	155.36	66.13	-930.70	156.70	123.18	-206.69	19.68	141.31	-251.74	20.46	131.03	-401.98	-40.70	59.25	-427.16	-25.10	115.14	-585.39	95.00	1290.52	0.00	0.00	0.00	-592.54	34.25	1695.10	-595.16	176.01	1694.28	-732.10	42.33	1667.03	-734.33	177.16	1652.98	530.31	1227.92	72.49	1130.97	1242.67	79.01	503.98
5.96000	-738.29	104.11	28.40	-784.48	108.35	40.38	-955.13	154.45	67.83	-929.04	157.19	125.10	-185.19	22.24	147.97	-230.01	22.04	136.02	-378.87	-35.03	59.84	-404.59	-23.71	115.62	-575.32	95.36	1288.89	0.00	0.00	0.00	-578.74	32.45	1693.41	-584.00	174.02	1693.22	-719.92	40.53	1665.25	-722.42	174.86	1651.76	529.94	1227.84	72.42	1131.06	1241.53	79.38	501.58
5.97000	-736.73	103.60	28.70	-783.95	108.69	39.86	-954.89	153.15	69.56	-928.29	155.92	126.75	-166.71	24.04	151.94	-211.03	24.24	139.25	-358.79	-30.74	60.20	-385.14	-22.27	115.54	-563.11	95.14	1287.19	0.00	0.00	0.00	-564.53	31.30	1691.33	-573.48	172.60	1692.00	-707.28	38.33	1663.43	-710.51	172.45	1650.39	530.17	1227.83	72.31	1131.30	1241.56	79.35	501.87
5.98000	-735.90	103.33	28.60	-785.80	105.89	37.39	-953.24	153.64	72.33	-925.28	158.04	129.72	-150.62	27.08	153.54	-195.24	25.90	140.05	-342.14	-27.75	59.74	-369.02	-19.81	114.33	-550.13	95.19	1285.61	0.00	0.00	0.00	-555.65	28.99	1689.56	-559.06	170.20	1690.45	-695.03	36.39	1661.66	-698.68	170.10	1649.06	531.27	1227.34	72.83	1130.96	1242.26	79.03	500.21
5.99000	-736.39	103.73	28.46	-784.77	106.49	36.45	-951.75	154.64	75.38	-923.55	157.81	132.08	-137.97	27.33	151.49	-182.23	27.39	138.37	-329.24	-25.15	57.91	-355.86	-17.89	112.38	-538.30	94.30	1284.00	0.00	0.00	0.00	-542.51	26.98	1687.66	-546.70	168.80	1689.10	-682.66	34.16	1659.91	-686.76	167.64	1647.76	530.66	1227.60	72.64	1130.59	1242.08	79.12	502.64
6.00000	-735.56	103.98	28.48	-779.62	106.60	37.11	-950.06	155.16	78.31	-921.78	157.10	133.97	-127.09	24.37	149.12	-171.68	29.29	134.59	-319.56	-23.26	55.27	-345.48	-16.28	109.80	-527.16	93.95	1282.44	0.00	0.00	0.00	-529.98	24.79	1686.03	-536.45	166.23	1687.93	-670.27	31.84	1658.18	-674.95	164.74	1646.56	530.54	1227.85	72.47	1130.41	1241.78	78.99	500.58
6.01000	-736.72	103.95	28.01	-786.07	106.80	35.23	-948.06	156.32	81.68	-918.63	158.62	137.02	-118.83	27.03	142.37	-163.56	31.30	128.88	-312.87	-20.96	51.42	-337.61	-14.97	106.56	-514.42	93.28	1281.02	0.00	0.00	0.00	-516.93	23.24	1684.25	-523.49	163.91	1686.62	-657.64	29.12	1656.23	-662.82	162.42	1645.27	530.95	1228.54	72.44	1130.44	1242.07	78.90	503.77
6.02000	-736.82	104.69	28.22	-782.75	106.76	35.27	-946.44	156.37	84.77	-916.26	158.47	139.79	-112.67	29.04	134.40	-157.78	32.40	121.35	-308.82	-19.88	47.76	-332.23	-12.61	102.48	-502.30	92.18	1279.68	0.00	0.00	0.00	-505.43	21.24	1682.47	-511.49	161.99	1685.37	-645.21	26.41	1654.38	-650.91	159.69	1643.90	530.98	1228.20	72.55	1130.54	1242.27	78.89	502.83
6.03000	-736.40	104.77	28.24	-785.19	107.74	34.39	-943.99	157.66	88.59	-913.10	159.27	143.03	-107.81	30.38	124.06	-153.58	33.98	112.23	-306.29	-19.37	44.65	-328.09	-10.40	98.70	-487.86	91.69	1278.58	0.00	0.00	0.00	-490.50	19.09	1680.65	-500.17	159.35	1684.10	-633.06	24.19	1652.53	-639.06	156.78	1642.52	531.06	1227.96	72.62	1130.20	1241.47	79.24	504.60
6.04000	-737.54	104.66	28.03	-787.07	107.17	33.10	-941.34	158.23	92.59	-909.40	160.06	146.37	-103.20	32.05	113.04	-148.85	36.88	103.52	-303.60	-19.41	42.20	-324.32	-8.60	95.53	-474.09	90.80	1277.43	0.00	0.00	0.00	-479.45	16.12	1678.63	-485.79	157.20	1682.46	-620.62	21.51	1650.60	-627.21	153.96	1641.14	530.50	1227.72	72.69	1130.01	1241.65	79.09	503.57
6.05000	-735.78	104.88	28.51	-782.16	107.54	33.52	-937.99	159.15	97.34	-904.60	162.08	150.61	-96.06	34.04	102.49	-142.95	38.70	94.85	-300.41	-18.74	40.70	-318.98	-6.43	93.31	-462.78	90.17	1276.29	0.00	0.00	0.00	-469.87	13.91	1677.02	-475.63	154.04	1681.58	-608.05	18.07	1648.74	-615.22	151.24	1639.88	531.32	1227.61	72.86	1129.75	1242.12	78.94	503.52
6.06000	-736.77	105.13	28.42	-780.95	108.09	33.53	-933.82	160.38	102.73	-898.89	163.50	154.90	-89.19	35.89	90.02	-132.60	40.09	87.23	-297.47	-19.49	40.25	-311.62	-6.15	92.12	-449.13	89.12	1275.52	0.00	0.00	0.00	-456.19	11.54	1675.80	-462.60	151.72	1680.91	-595.61	15.24	1647.37	-603.27	148.16	1638.99	531.36	1227.14	72.88	1129.76	1242.21	78.80	502.67
6.07000	-736.21	105.07	28.57	-775.83	107.87	34.97	-929.13	161.50	108.66	-892.50	164.59	159.70	-84.81	37.94	78.56	-133.60	40.50	76.70	-295.78	-21.02	39.81	-305.61	-6.10	91.06	-434.43	87.53	1274.97	0.00	0.00	0.00	-440.83	8.74	1674.83	-450.53	149.14	1680.67	-583.27	12.70	1646.59	-591.02	145.43	1638.60	530.19	1228.26	72.40	1130.16	1241.95	79.12	503.08
6.08000	-736.21	105.21	28.51	-770.45	105.20	39.17	-922.96	162.44	115.17	-885.45	165.16	164.70	-81.97	39.79	70.03	-130.96	41.93	70.20	-294.19	-27.79	39.92	-302.07	-5.33	90.53	-420.15	87.08	1274.82	0.00	0.00	0.00	-427.56	6.07	1674.63	-439.40	146.18	1681.07	-570.77	9.55	1646.23	-579.03	142.26	1638.81	530.03	1227.96	72.53	1130.06	1241.75	79.26	501.82
6.09000	-736.46	105.51	28.30	-768.76	105.16	39.52	-915.74	163.18	122.44	-876.41	167.14	170.67	-80.06	42.15	63.48	-127.94	44.25	66.13	-292.26	-34.17	40.44	-299.57	-4.19	90.87	-406.09	86.36	1275.37	0.00	0.00	0.00	-416.67	3.36	1675.00	-428.32	143.14	1681.72	-558.13	6.42	1646.21	-567.14	138.78	1639.42	530.52	1227.28	72.68	1130.35	1241.42	79.39	502.63
6.10000	-737.45	105.18	27.61	-766.52	104.42	40.30	-907.34	163.51	130.49	-865.92	168.31	176.37	-79.28	46.69	57.18	-128.10	45.86	61.36	-291.22	-37.74	41.61	-297.32	-4.15	91.77	-394.31	84.98	1276.15	0.00	0.00	0.00	-405.88	0.77	1675.48	-417.05	140.78	1682.87	-545.47	3.08	1646.50	-555.29	135.07	1640.46	530.65	1227.75	72.65	1129.94	1242.05	78.91	503.54
6.11000	-736.70	106.23	27.27	-763.78	104.55	41.00	-897.29	164.19	139.59	-853.28	169.81	182.47	-73.18	48.01	55.40	-128.09	46.65	58.96	-290.90	-37.73	42.46	-295.53	-4.35	92.35	-379.86	84.55	1277.56	0.00	0.00	0.00	-396.49	-2.17	1676.27	-406.64	137.55	1684.40	-533.12	0.55	1647.00	-543.27	132.09	1641.58	530.18	1227.76	72.49	1130.56	1241.92	79.16	503.79
6.12000	-733.59	106.39	26.29	-759.43	103.80	42.55	-886.40	164.44	149.11	-839.01	171.71	188.97	-75.73	47.30	51.23	-126.66	46.45	57.33	-291.13	-33.37	42.05	-294.11	-3.75	92.12	-368.25	83.70	1279.46	0.00	0.00	0.00	-382.69	-4.53	1676.73	-387.56	137.13	1687.37	-520.35	-2.98	1647.33	-531.43	128.31	1642.86	531.35	1227.29	72.90	1130.19	1241.94	79.10	502.57
6.13000	-730.11	106.39	25.48	-753.82	104.65	43.31	-873.24	167.69	160.34	-822.80	175.41	196.35	-76.13	47.57	48.75	-128.07	46.42	55.47	-291.67	-27.34	40.91	-292.97	-4.11	92.08	-355.07	82.83	1281.24	0.00	0.00	0.00	-366.08	-7.12	1677.09	-374.01	134.89	1689.12	-507.84	-5.99	1647.64	-519.17	126.09	1643.92	530.73	1227.67	72.62	1130.67	1242.18	79.05	505.28
6.14000	-727.92	107.33	24.06	-747.22	105.08	45.28	-859.48	170.03	171.85	-806.89	175.86	202.68	-76.44	47.59	46.79	-125.68	46.74	54.98	-291.50	-25.85	40.49	-292.26	-4.51	92.16	-342.48	82.29	1282.87	0.00	0.00	0.00	-354.66	-9.56	1677.51	-361.95	132.82	1690.46	-495.56	-8.79	1648.07	-507.45	123.00	1645.17	530.95	1227.67	72.55	1130.22	1241.93	79.10	504.83
6.15000	-721.28	109.69	22.96	-747.73	114.51	44.44	-844.45	171.99	183.76	-788.45	178.62	210.16	-76.68	47.35	45.52	-128.27	46.32	53.33	-290.94	-26.59	40.39	-291.93	-4.38	92.13	-329.68	83.19	1284.32	0.00	0.00	0.00	-343.26	-11.91	1678.50	-350.11	130.16	1691.94	-483.47	-10.43	1648.56	-495.36	120.68	1646.46	531.05	1227.41	72.73	1130.57	1241.82	79.15	504.89
6.16000	-715.87	110.35	21.53	-740.36	115.52	46.77	-825.77	175.17	196.00	-768.30	181.06	217.72	-75.83	47.89	44.95	-125.89	46.36	53.37	-289.72	-29.64	40.85	-291.66	-4.33	92.17	-316.84	82.93	1285.51	0.00	0.00	0.00	-331.16	-14.21	1679.27	-338.08	127.72	1693.52	-471.39	-12.08	1649.32	-483.43	118.26	1647.84	530.94	1227.41	72.74	1130.11	1241.87	79.15	505.15
6.17000	-709.63	109.81	18.40	-728.09	118.43	51.52	-805.56	177.43	206.64	-747.15	183.21	225.20	-75.82	47.50	44.15	-127.37	46.34	52.55	-289.30	-29.33	40.74	-291.28	-5.08	92.46	-304.96	83.14	1286.90	0.00	0.00	0.00	-318.10	-16.17	1680.34	-325.70	126.45	1695.14	-459.14	-14.16	1650.08	-471.34	116.32	1649.30	531.08	1227.83	72.68	1130.74	1241.42	79.31	503.57
6.18000	-696.41	111.37	19.06	-715.44	121.31	55.97	-785.23	176.89	215.07	-725.97	185.31	232.53	-76.07	47.35	43.63	-127.49	45.88	51.95	-289.42	-26.87	40.63	-291.02	-4.98	92.69	-294.64	83.42	1288.08	0.00	0.00	0.00	-308.24	-18.03	1681.80	-313.89	123.47	1697.08	-446.99	-15.74	1651.16	-459.27	114.38	1651.08	531.46	1227.58	72.78	1130.15	1242.03	79.06	502.24
6.19000	-676.89	115.98	23.50	-697.89	124.95	61.43	-764.40	176.40	222.66	-704.95	185.15	239.04	-74.90	46.87	43.25	-127.13	45.90	51.77	-289.63	-25.08	40.73	-290.73	-4.94	92.89	-281.64	83.52	1289.56	0.00	0.00	0.00	-295.56	-19.71	1683.17	-301.90	122.29	1699.05	-434.84	-17.72	1652.31	-447.21	112.97	1652.96	531.40	1227.59	72.77	1129.74	1242.76	78.69	503.55
6.20000	-654.92	121.12	28.82	-674.88	129.17	66.53	-741.90	177.69	229.54	-682.34	185.94	245.42	-75.17	47.13	42.85	-127.12	46.09	51.69	-289.82	-24.15	40.89	-290.59	-5.13	93.32	-271.77	84.26	1291.04	0.00	0.00	0.00	-279.48	-20.80	1684.12	-290.24	120.59	1701.38	-422.61	-19.67	1653.57	-435.33	111.51	1655.00	530.56	1227.81	72.55	1130.29	1241.89	79.15	505.03
6.21000	-631.08	127.38	31.65	-648.50	133.94	70.81	-718.88	177.67	233.59	-659.24	186.37	250.89	-75.78	45.75	42.70	-127.06	45.58	51.30	-289.85	-23.97	41.02	-290.73	-4.70	93.48	-259.68	84.83	1292.93	0.00	0.00	0.00	-270.34	-21.65	1686.24	-278.18	120.09	1703.60	-410.52	-20.78	1655.06	-423.19	110.87	1657.06	531.50	1228.05	72.77	1129.94	1241.62	79.07	504.73
6.22000	-601.48	132.92	34.42	-616.75	138.08	75.30	-693.98	178.49	236.28	-635.56	186.49	254.87	-75.87	45.43	42.42	-126.43	45.16	51.19	-289.85	-24.45	41.16	-290.34	-5.45	94.28	-247.83	85.03	1294.96	0.00	0.00	0.00	-257.80	-23.03	1687.71	-266.20	119.17	1705.79	-398.53	-21.42	1656.54	-411.30	109.86	1659.17	531.95	1227.69	72.88	1130.49	1241.76	79.21	504.43
6.23000	-570.81	137.44	36.85	-588.47	141.66	77.58	-669.14	178.48	236.91	-610.81	187.03	257.52	-76.16	45.50	41.63	-127.51	45.53	50.76	-289.72	-25.46	41.44	-290.21	-5.03	94.55	-233.58	85.26	1297.14	0.00	0.00	0.00	-244.89	-24.01	1689.17	-254.92	116.94	1708.21	-386.32	-22.15	1658.09	-399.59	108.58	1661.39	531.28	1228.29	72.59	1130.61	1241.99	79.26	502.78
6.24000	-536.88	142.52	38.50	-554.57	145.37	79.64	-644.09	178.13	235.64	-585.64	188.03	258.71	-75.92	45.09	41.40	-125.83	45.26	50.71	-289.31	-26.90	41.80	-289.72	-5.95	95.49	-223.04	85.53	1299.37	0.00	0.00	0.00	-233.34	-24.52	1690.68	-242.97	116.91	1710.33	-374.31	-22.62	1659.64	-387.70	108.01	1663.41	531.28	1227.92	72.73	1130.42	1241.86	79.17	504.23
6.25000	-501.38	146.38	40.06	-523.37	148.20	80.53	-617.04	181.25	234.01	-559.88	188.97	258.33	-74.55	45.74	40.85	-125.21	45.22	50.82	-288.77	-28.85	42.67	-289.46	-5.89	96.20	-210.86	85.27	1301.37	0.00	0.00	0.00	-222.19	-24.41	1692.51	-231.36	116.42	1712.41	-362.49	-22.24	1661.26	-375.97	107.84	1665.35	531.48	1227.75	72.76	1129.93	1241.90	78.98	502.99
6.26000	-466.93	149.67	40.58	-491.26	150.65	80.21	-591.16	180.61	229.45	-533.44	189.68	256.32	-74.37	45.97	40.48	-124.41	45.48	50.67	-288.59	-29.07	43.27	-289.17	-5.55	97.08	-199.92	85.18	1303.17	0.00	0.00	0.00	-208.99	-24.41	1693.96	-219.76	115.88	1714.33	-350.60	-22.23	1662.79	-364.28	107.89	1667.10	530.61	1227.94	72.58	1130.50	1242.03	79.13	504.92
6.27000	-432.47	152.60	40.40	-455.16	153.12	79.91	-563.68	181.61	223.86	-507.19	189.51	252.72	-75.35	46.25	39.56	-123.77	44.98	49.62	-289.00	-26.55	43.26	-288.93	-5.18	97.95	-189.12	85.01	1304.60	0.00	0.00	0.00	-200.67	-24.37	1695.68	-208.11	116.05	1715.92	-338.37	-22.61	1664.13	-352.47	107.74	1668.61	531.45	1227.91	72.74	1130.15	1241.38	79.17	505.35
6.28000	-393.32	154.85	40.70	-419.48	154.61	78.73	-535.06	182.91	217.21	-479.41	190.41	247.81	-75.32	46.67	38.54	-124.22	45.28	48.70	-289.20	-25.50	43.64	-288.47	-5.32	99.01	-177.22	84.28	1305.70	0.00	0.00	0.00	-185.83	-23.66	1696.94	-196.17	116.94	1717.21	-326.32	-22.44	1665.46	-340.57	108.21	1669.87	532.02	1228.18	72.69	1129.72	1241.83	78.97	503.88
6.29000	-358.13	155.94	37.37	-379.78	156.79	78.00	-505.68	183.95	209.12	-451.54	190.69	241.94	-74.30	47.01	38.02	-124.51	45.36	48.16	-289.20	-24.14	44.19	-288.01	-5.29	100.06	-166.68	83.51	1306.62	0.00	0.00	0.00	-173.97	-22.81	1698.47	-184.48	118.00	1718.19	-314.35	-21.79	1666.72	-328.69	108.78	1670.84	531.38	1227.95	72.66	1130.91	1242.47	79.14	505.02
6.30000	-318.78	157.83	36.69	-347.28	157.08	73.86	-475.54	184.72	199.58	-422.52	191.57	235.34	-74.07	46.66	37.79	-124.28	44.51	47.90	-289.03	-22.96	44.63	-287.83	-4.98	100.95	-155.18	83.46	1307.30	0.00	0.00	0.00	-163.65	-22.35	1699.87	-172.68	118.87	1719.00	-302.37	-21.30	1667.87	-316.83	109.46	1671.48	530.79	1227.51	72.81	1130.50	1242.14	79.18	504.39
6.31000	-282.55	158.86	35.27	-307.51	159.16	72.41	-443.92	186.82	189.85	-393.11	192.31	227.76	-73.16	45.35	38.00	-123.85	43.55	48.31	-288.55	-23.04	45.34	-287.53	-4.22	101.72	-144.69	82.78	1307.89	0.00	0.00	0.00	-149.59	-20.48	1700.96	-161.01	119.84	1719.66	-290.65	-20.06	1668.86	-305.06	110.30	1671.84	530.29	1228.10	72.54	1130.78	1241.65	79.41	505.41
6.32000	-236.08	160.36	35.72	-270.14	159.86	69.22	-411.47	187.94	178.85	-362.84	193.01	219.45	-74.15	44.55	37.79	-124.05	42.70	48.48	-288.28	-22.52	46.00	-287.07	-4.37	102.84	-132.37	82.55	1308.10	0.00	0.00	0.00	-142.32	-19.66	1702.42	-149.19	121.85	1719.86	-278.78	-18.94	1669.70	-293.43	110.98	1672.04	530.49	1228.34	72.49	1130.77	1241.96	79.31	503.06
6.33000	-192.41	162.05	37.36	-228.75	160.68	67.54	-377.76	190.03	167.40	-331.71	193.90	210.53	-72.86	44.17	38.13	-123.13	41.27	48.98	-288.10	-21.96	46.73	-286.46	-4.84	103.98	-120.95	82.91	1308.36	0.00	0.00	0.00	-129.15	-18.13	1703.23	-137.51	122.94	1720.00	-266.60	-18.74	1670.15	-281.59	111.96	1671.98	531.06	1228.01	72.60	1130.60	1241.93	79.18	500.96
6.34000	-151.57	163.06	36.87	-188.75	162.48	64.92	-343.12	192.10	155.64	-300.29	194.61	201.25	-72.46	44.09	38.32	-122.96	41.56	49.21	-287.92	-21.76	47.56	-285.93	-5.22	105.10	-110.69	82.20	1308.35	0.00	0.00	0.00	-114.61	-16.62	1703.62	-125.94	124.03	1719.98	-254.74	-17.44	1670.49	-269.83	112.98	1671.74	530.64	1228.13	72.66	1130.75	1241.68	79.33	503.88
6.35000	-107.51	164.25	37.27	-149.10	162.50	61.71	-307.50	194.05	143.52	-267.05	196.52	191.65	-72.78	44.07	38.58	-121.12	41.66	50.26	-287.60	-21.35	48.37	-285.36	-4.96	105.94	-101.20	82.16	1308.09	0.00	0.00	0.00	-104.37	-15.47	1704.09	-114.30	124.70	1719.82	-242.86	-15.77	1670.70	-258.22	113.72	1671.37	531.12	1228.03	72.83	1130.20	1242.03	78.99	503.58
6.36000	-66.71	166.26	37.19	-108.35	163.57	59.66	-270.65	196.12	131.31	-233.66	198.06	181.94	-72.16	40.74	40.34	-121.40	39.58	50.94	-287.31	-20.86	49.14	-284.69	-5.14	107.01	-87.09	82.67	1307.88	0.00	0.00	0.00	-95.79	-13.84	1704.39	-102.34	127.32	1719.18	-230.94	-14.72	1670.67	-246.21	115.21	1670.69	531.36	1227.73	72.84	1130.41	1241.56	79.21	504.12
6.37000	-23.92	167.47	38.65	-64.56	165.81	59.30	-233.84	195.51	118.18	-199.78	199.21	171.92	-72.29	35.29	43.23	-121.83	31.94	54.74	-286.97	-21.19	50.18	-284.18	-4.83	107.82	-77.55	82.95	1307.13	0.00	0.00	0.00	-81.78	-11.79	1703.99	-90.60	129.02	1718.53	-219.05	-12.95	1670.43	-234.37	116.84	1669.93	530.61	1227.87	72.67	1130.15	1242.03	79.18	503.34
6.38000	19.80	169.87	40.67	-22.40	167.60	58.78	-196.03	198.06	106.30	-164.91	201.73	162.45	-70.41	17.56	55.92	-118.90	27.50	57.30	-286.73	-20.93	51.04	-283.46	-5.09	108.99	-66.67	83.10	1306.10	0.00	0.00	0.00	-71.15	-10.19	1703.72	-78.91	130.17	1717.54	-207.29	-10.90	1670.06	-222.55	118.30	1669.08	530.91	1227.89	72.65	1130.20	1241.43	79.35	503.95
6.39000	62.22	171.99	43.68	22.57	169.20	60.11	-157.48	199.59	94.37	-129.60	204.23	153.19	-67.34	13.08	58.85	-116.83	27.83	56.62	-286.33	-21.13	52.10	-282.72	-5.22	109.97	-53.92	83.72	1305.18	0.00	0.00	0.00	-56.94	-8.54	1702.85	-66.93	132.33	1716.47	-195.18	-9.89	1669.37	-210.64	119.69	1668.09	531.90	1227.78	72.85	1130.38	1242.62	79.02	503.84
6.40000	103.92	174.91	47.55	57.78	172.13	59.47	-118.38	201.29	83.24	-94.02	206.30	144.37	-63.58	15.20	57.04	-117.27	29.25	54.46	-285.99	-21.15	53.03	-281.97	-5.06	110.88	-45.39	83.68	1303.94	0.00	0.00	0.00	-44.83	-6.39	1702.22	-54.84	134.12	1715.20	-183.10	-8.13	1668.58	-198.56	121.18	1666.98	531.75	1227.50	72.88	1129.35	1242.77	78.70	501.74
6.41000	145.15	177.85	52.61	103.27	174.96	63.19	-78.36	204.06	73.46	-58.00	208.92	136.39	-62.78	21.16	51.94	-117.78	30.86	52.49	-285.80	-20.45	53.83	-281.17	-4.94	111.86	-34.30	85.26	1302.48	0.00	0.00	0.00	-34.14	-4.77	1701.28	-42.65	135.90	1713.75	-171.12	-6.16	1667.64	-186.71	122.19	1665.79	531.51	1227.63	72.84	1129.43	1242.49	78.67	502.57
6.42000	186.40	181.23	59.16	140.68	177.58	66.05	-38.22	207.32	65.28	-21.87	211.06	129.09	-61.89	26.32	47.43	-118.32	36.36	50.31	-285.37	-20.64	55.09	-280.14	-5.38	113.00	-21.04	85.42	1301.02	0.00	0.00	0.00	-22.64	-2.87	1700.24	-30.44	137.61	1712.19	-159.17	-4.45	1666.52	-174.54	124.08	1664.39	530.68	1227.76	72.49	1130.45	1242.71	78.92	503.19
6.43000	227.48	185.19	67.24	183.35	181.51	71.84	1.95	210.41	58.31	14.25	213.20	123.21	-67.40	38.24	38.50	-119.13	37.51	49.49	-285.01	-20.33	56.08	-279.35	-5.30	114.01	-10.14	86.44	1299.33	0.00	0.00	0.00	-8.02	-1.00	1698.48	-18.27	139.31	1710.53	-147.36	-2.32	1665.28	-162.44	125.85	1662.87	530.77	1227.66	72.74	1130.64	1242.39	79.02	502.89
6.44000	265.70	189.60	76.03	218.98	185.81	77.07	41.86	212.40	52.70	49.82	215.01	118.42	-69.27	40.74	36.25	-119.52	38.01	48.91	-284.69	-20.10	57.00	-278.44	-5.85	115.25	1.82	87.31	1297.44	0.00	0.00	0.00	2.61	0.73	1697.16	-6.06	141.39	1708.68	-135.50	-0.66	1663.90	-150.28	127.78	1661.26	530.64	1227.66	72.61	1130.29	1242.41	78.91	502.49
6.45000	303.09	194.09	86.33	258.94	190.70	84.99	80.96	216.57	49.67	85.08	218.35	115.45	-71.09	41.48	34.79	-119.90	38.44	48.23	-284.24	-20.27	58.19	-277.53	-5.88	116.33	11.57	88.13	1295.60	0.00	0.00	0.00	13.00	2.56	1695.65	5.95	142.70	1706.81	-123.66	1.55	1662.53	-138.15	129.56	1659.55	531.31	1227.83	72.64	1130.80	1242.26	79.08	503.36
6.46000	339.14	199.23	98.16	295.80	195.16	94.31	118.52	219.18	47.93	118.62	220.30	113.68	-71.33	42.61	34.36	-118.82	38.54	48.40	-283.98	-19.34	58.99	-276.68	-5.69	117.53	21.40	88.36	1293.53	0.00	0.00	0.00	26.76	4.27	1694.07	18.27	144.76	1704.78	-111.98	4.20	1661.08	-125.91	132.03	1657.74	531.03	1227.74	72.63	1130.17	1242.06	79.12	504.47
6.47000	371.11	204.34	110.11	329.47	198.47	104.64	154.65	222.40	48.40	151.38	223.00	113.70	-70.16	42.31	33.99	-118.57	37.73	47.75	-283.59	-18.70	60.02	-275.59	-5.85	118.83	34.02	90.44	1291.59	0.00	0.00	0.00	38.36	6.51	1692.40	30.42	146.88	1702.66	-100.23	6.37	1659.50	-113.88	134.22	1655.87	531.17	1227.81	72.61	1129.49	1242.46	78.82	503.21
6.48000	401.16	208.44	122.47	364.70	201.46	116.05	188.39	224.58	49.50	182.07	224.50	114.54	-69.79	42.16	34.18	-118.48	37.39	47.56	-283.12	-18.21	61.29	-274.33	-6.71	120.64	47.00	91.33	1289.70	0.00	0.00	0.00	50.03	8.93	1690.55	42.56	148.80	1700.51	-88.61	9.01	1657.90	-101.83	136.64	1653.89	531.13	1227.80	72.68	1129.96	1242.26	78.86	504.73
6.49000	431.11	211.32	135.02	387.60	204.04	122.69	219.24	225.61	51.05	209.92	225.54	115.82	-70.06	42.44	33.67	-117.43	37.06	47.45	-282.55	-17.63	62.78	-273.08	-7.03	122.41	58.88	92.34	1287.87	0.00	0.00	0.00	60.85	10.71	1688.87	54.58	150.93	1698.35	-77.22	11.61	1656.28	-89.91	139.11	1651.91	530.42	1227.92	72.48	1130.19	1242.08	78.98	503.87
6.50000	454.20	213.07	144.37	412.59	206.15	130.17	247.14	226.56	52.62	235.51	227.51	117.72	-70.38	42.13	33.04	-117.35	37.49	47.29	-281.98	-16.92	64.40	-271.42	-7.72	124.51	72.05	93.54	1286.35	0.00	0.00	0.00	73.24	13.19	1687.00	66.62	153.59	1696.21	-65.80	14.77	1654.71	-78.11	141.83	1649.93	531.36	1227.79	72.73	1130.17	1242.07	79.06	504.25
6.51000	477.01	213.02	152.00	434.36	204.92	136.28	270.99	226.88	53.44	257.42	227.26	118.35	-70.42	41.45	32.70	-117.07	36.66	47.04	-281.19	-16.36	66.28	-269.79	-7.58	126.47	82.47	95.42	1284.29	0.00	0.00	0.00	84.88	15.71	1685.28	78.54	156.18	1693.97	-54.32	17.73	1653.13	-66.30	144.59	1648.05	531.90	1227.25	73.07	1130.27	1242.04	79.07	504.92
6.52000	495.77	209.95	155.97	452.88	203.66	138.82	291.15	226.19	52.97	276.19	227.15	118.16	-69.08	42.03	32.67	-116.21	36.55	47.07	-280.15	-16.44	68.62	-267.76	-8.20	128.91	95.25	97.24	1282.62	0.00	0.00	0.00	94.62	18.43	1683.78	90.44	158.58	1691.90	-42.86	21.08	1651.71	-54.40	147.40	1646.16	531.36	1227.38	72.77	1129.90	1241.79	79.00	500.66
6.53000	510.43	206.06	155.33	468.24	201.37	138.42	307.60	227.14	52.17	291.83	227.67	117.35	-68.53	41.89	32.65	-116.29	36.04	46.77	-278.96	-16.27	71.11	-265.79	-8.21	131.36	108.35	99.29	1280.96	0.00	0.00	0.00	107.28	21.26	1682.10	102.24	160.61	1690.06	-31.44	24.37	1650.34	-42.55	150.26	1644.34	530.79	1227.53	72.69	1130.03	1241.94	79.05	502.63
6.54000	523.97	201.69	152.64	480.64	196.92	135.58	319.59	227.15	51.14	304.77	227.26	115.72	-69.58	41.27	32.00	-117.43	36.69	45.86	-277.62	-16.33	73.79	-263.36	-9.27	134.23	119.25	101.06	1279.44	0.00	0.00	0.00	119.91	24.20	1680.88	108.53	161.97	1687.50	-20.03	27.16	1648.88	-30.67	153.20	1642.52	531.55	1227.27	73.00	1130.02	1242.14	79.00	506.10
6.55000	531.09	194.49	144.56	490.52	191.77	130.30	328.31	225.68	49.26	314.95	226.43	113.58	-67.98	41.21	32.22	-116.70	36.78	45.66	-276.11	-16.44	76.62	-260.59	-9.94	137.17	130.91	102.28	1278.21	0.00	0.00	0.00	129.88	26.98	1679.68	118.46	164.20	1685.75	-8.80	30.44	1647.54	-19.04	155.94	1640.83	531.63	1228.02	72.77	1130.45	1242.11	78.97	506.22
6.56000	537.74	191.24	137.04	497.90	187.69	122.76	334.07	223.89	48.15	322.65	224.42	110.61	-68.36	41.32	31.89	-114.96	36.88	46.04	-274.52	-16.19	79.47	-257.48	-10.96	140.43	145.43	104.00	1276.92	0.00	0.00	0.00	139.48	30.08	1678.73	129.49	167.21	1684.12	2.57	33.47	1646.19	-7.47	159.30	1639.15	530.75	1228.14	72.59	1129.96	1241.98	78.89	505.36
6.57000	545.34	186.23	126.93	503.24	186.01	112.65	337.60	221.22	46.98	328.29	223.52	107.79	-68.56	41.37	31.61	-115.73	36.51	45.37	-272.50	-16.71	82.90	-254.05	-11.60	143.83	157.12	105.76	1275.82	0.00	0.00	0.00	153.98	32.55	1677.33	141.02	170.09	1682.75	13.69	36.62	1644.99	4.04	162.51	1637.55	531.02	1227.85	72.64	1130.06	1242.18	78.96	503.32
6.58000	549.68	181.80	114.87	508.25	181.22	103.68	340.62	220.14	46.47	333.03	221.16	104.64	-67.68	41.09	31.71	-114.88	36.15	45.10	-270.20	-16.65	86.60	-250.32	-12.53	147.72	169.16	107.22	1275.25	0.00	0.00	0.00	165.37	35.83	1676.25	153.15	172.78	1681.35	24.84	39.68	1643.80	15.45	165.52	1636.14	531.49	1227.56	72.92	1130.93	1241.50	79.33	503.09
6.59000	555.27	178.97	103.70	513.81	179.88	94.44	343.77	220.35	46.29	339.04	221.06	103.34	-67.62	41.56	31.72	-113.06	35.87	45.09	-267.51	-16.66	90.69	-246.03	-12.85	151.76	182.42	109.59	1274.83	0.00	0.00	0.00	174.65	39.02	1675.79	163.97	175.33	1680.12	35.93	42.96	1642.77	26.89	168.74	1634.99	532.41	1227.51	72.99	1130.03	1241.79	78.96	503.94
6.60000	560.91	178.76	92.39	515.12	177.27	87.94	345.95	221.13	45.69	345.20	220.71	102.50	-67.11	41.31	31.77	-113.11	36.04	45.00	-264.49	-16.68	95.30	-241.10	-13.52	156.25	194.34	111.66	1274.32	0.00	0.00	0.00	183.80	42.21	1675.45	175.73	178.76	1679.45	46.78	46.74	1642.17	38.35	172.28	1634.10	531.30	1227.98	72.64	1129.99	1242.49	78.84	501.87
6.61000	563.61	178.66	81.97	520.21	178.36	81.52	347.24	222.98	45.28	349.84	221.09	102.16	-67.18	41.49	31.66	-112.07	36.22	45.06	-260.63	-17.07	100.61	-235.16	-14.70	161.47	206.64	113.22	1274.25	0.00	0.00	0.00	195.83	45.21	1675.43	187.29	182.16	1679.21	57.59	50.20	1642.03	49.75	175.76	1633.71	531.23	1227.83	72.58	1130.28	1241.91	79.11	504.86
6.62000	567.16	181.36	74.98	517.99	179.96	74.83	347.66	224.86	45.14	353.06	222.20	102.50	-68.43	41.63	31.06	-109.91	36.38	45.29	-256.10	-17.38	106.65	-228.58	-15.29	167.00	219.51	115.19	1274.97	0.00	0.00	0.00	205.69	48.19	1675.92	197.76	184.93	1679.57	68.44	53.65	1642.42	60.95	179.28	1633.86	530.93	1227.98	72.59	1129.90	1241.73	78.99	506.50
6.63000	569.80	181.88	68.92	525.49	181.13	72.25	347.60	226.49	44.44	356.34	222.76	103.12	-67.70	41.04	31.40	-108.95	36.66	45.11	-251.23	-16.65	113.16	-221.02	-15.30	172.81	231.57	117.29	1275.85	0.00	0.00	0.00	218.51	51.72	1676.76	208.67	188.01	1680.01	79.23	57.35	1643.31	72.11	182.61	1634.39	530.09	1227.52	72.39	1130.95	1242.26	79.18	506.36
6.64000	569.80	180.23	62.23	522.93	179.28	66.19	348.01	227.01	44.18	359.50	222.29	103.31	-66.40	41.50	31.49	-107.01	36.51	45.10	-245.06	-15.95	120.30	-212.25	-15.86	179.56	243.97	118.84	1277.48	0.00	0.00	0.00	228.72	55.04	1677.80	219.16	191.19	1680.80	90.16	61.10	1644.33	83.29	185.96	1635.19	530.94	1227.89	72.55	1130.23	1242.68	78.85	504.91
6.65000	571.39	177.53	56.20	525.96	177.17	63.01	349.24	226.45	44.20	362.23	221.45	103.26	-65.55	41.63	31.40	-102.83	37.15	46.02	-237.67	-16.19	128.96	-202.01	-16.52	186.59	255.94	120.50	1279.33	0.00	0.00	0.00	239.23	57.52	1679.16	231.76	194.76	1681.76	101.12	64.52	1645.43	94.60	189.44	1636.03	531.09	1228.29	72.49	1130.12	1242.68	78.85	503.11
6.66000	572.36	177.25	53.77	525.05	176.97	61.47	350.27	225.48	44.51	363.78	221.70	103.43	-65.26	41.39	31.13	-99.65	38.13	46.98	-229.71	-15.17	137.65	-190.76	-16.62	193.56	268.86	122.84	1281.28	0.00	0.00	0.00	249.34	61.09	1680.54	242.31	197.53	1682.74	112.01	67.86	1646.72	105.94	193.03	1636.91	530.54	1228.45	72.36	1130.59	1242.63	78.95	504.58
6.67000	573.14	178.40	52.68	524.14	177.70	59.81	350.54	226.16	44.69	364.58	221.72	103.36	-63.92	41.26	30.90	-98.51	37.64	47.50	-220.16	-14.19	147.44	-177.86	-17.77	201.22	282.92	124.71	1283.61	0.00	0.00	0.00	260.67	63.85	1681.80	254.28	200.84	1683.88	122.89	71.63	1648.10	117.23	196.65	1637.83	531.57	1227.84	72.70	1130.17	1242.33	78.84	501.17
6.68000	571.67	177.94	50.86	523.92	177.29	59.04	350.60	225.46	44.33	365.22	221.49	103.19	-62.16	40.79	30.17	-92.67	35.00	49.74	-209.93	-13.31	157.90	-163.81	-18.08	208.84	294.13	126.20	1285.86	0.00	0.00	0.00	272.12	67.10	1683.70	264.05	204.06	1685.10	133.80	74.68	1649.53	128.45	199.88	1638.86	531.37	1227.60	72.77	1130.12	1241.69	79.09	500.00
6.69000	571.89	178.21	49.72	526.05	176.31	58.83	350.57	226.16	44.71	365.56	221.09	103.04	-59.37	40.02	29.43	-88.42	34.57	51.48	-198.63	-12.59	168.82	-148.18	-18.56	216.49	305.75	128.38	1287.92	0.00	0.00	0.00	281.87	69.89	1685.55	276.70	206.83	1686.25	144.61	77.89	1651.11	139.66	203.31	1639.90	530.78	1227.74	72.63	1130.55	1242.32	79.11	502.10
6.70000	572.19	177.91	48.27	524.87	177.37	57.23	350.73	225.40	44.42	366.01	221.01	103.03	-55.22	38.92	28.62	-80.94	33.74	54.02	-185.53	-12.53	180.37	-131.38	-18.50	224.19	318.59	130.73	1290.03	0.00	0.00	0.00	291.90	72.64	1687.41	287.54	209.84	1687.65	155.26	81.72	1652.79	150.81	206.46	1641.05	530.50	1227.90	72.64	1130.22	1242.55	78.90	503.03
6.71000	572.36	178.24	47.84	526.62	177.40	57.46	350.89	225.95	44.62	366.41	221.21	102.99	-50.01	37.69	27.72	-72.64	33.51	57.20	-171.54	-12.26	192.37	-112.70	-18.37	231.83	329.43	132.31	1292.05	0.00	0.00	0.00	301.96	75.62	1689.56	298.53	212.34	1689.17	165.93	84.68	1654.43	162.03	209.70	1642.21	530.89	1228.00	72.62	1130.06	1241.90	79.21	496.59
6.72000	572.76	178.38	46.79	525.15	177.98	56.36	350.89	225.08	44.28	366.75	221.60	103.02	-44.93	35.02	25.83	-62.43	33.89	61.11	-156.32	-11.48	204.41	-92.42	-17.51	239.23	343.23	133.32	1293.92	0.00	0.00	0.00	310.53	78.15	1691.73	309.58	215.08	1690.64	176.56	87.74	1656.18	173.27	212.59	1643.43	531.59	1227.76	72.93	1130.04	1241.95	79.09	502.77
6.73000	572.68	178.45	46.46	527.72	177.47	56.74	350.69	225.47	44.43	367.16	221.35	102.83	-35.87	32.66	25.91	-50.28	33.41	66.42	-133.89	-12.22	215.20	-70.88	-16.70	246.24	353.38	133.99	1295.87	0.00	0.00	0.00	321.64	80.67	1694.06	319.87	217.64	1692.24	187.02	90.83	1657.82	184.54	215.41	1644.60	530.88	1227.66	72.84	1130.68	1242.35	78.96	503.18
6.74000	572.66	178.38	45.95	525.49	177.96	55.57	350.86	226.05	44.73	367.50	221.37	102.93	-21.61	31.49	30.84	-35.99	32.20	70.94	-109.66	-12.11	223.87	-49.35	-15.20	252.38	365.44	134.66	1297.70	0.00	0.00	0.00	331.89	82.86	1696.03	331.94	220.03	1693.82	197.45	93.78	1659.51	195.85	218.54	1645.68	530.13	1228.17	72.46	1130.36	1242.58	78.92	492.32
6.75000	572.76	178.20	45.87	523.98	178.07	54.92	350.68	225.57	44.61	367.66	222.02	103.15	-1.95	29.77	35.76	-15.21	31.01	76.52	-86.22	-10.37	230.63	-27.60	-12.83	258.12	376.57	134.95	1299.49	0.00	0.00	0.00	344.55	85.56	1698.26	342.26	222.11	1695.58	207.93	96.69	1661.16	207.12	221.38	1646.67	531.34	1227.84	72.85	1130.53	1242.45	79.02	498.71
6.76000	572.44	178.43	45.55	525.42	178.57	55.08	350.78	226.41	45.12	368.04	222.72	103.57	21.96	28.92	40.50	9.83	30.54	82.40	-63.39	-8.73	235.84	-5.59	-10.07	263.53	387.71	134.59	1301.34	0.00	0.00	0.00	354.13	88.32	1700.75	353.36	224.24	1697.23	218.41	99.62	1662.73	218.25	224.15	1647.61	531.35	1227.68	72.80	1130.85	1242.91	78.92	508.01
6.77000	572.19	178.50	45.23	526.30	178.53	55.33	350.70	226.15	45.12	368.28	222.56	103.49	49.03	29.01	44.67	36.08	31.07	87.00	-39.88	-6.84	239.19	17.12	-7.05	268.02	399.00	135.19	1302.85	0.00	0.00	0.00	363.75	89.98	1703.21	365.28	226.53	1698.83	229.06	101.95	1664.20	229.35	226.45	1648.61	531.57	1227.44	72.79	1130.38	1242.56	78.82	503.75
6.78000	572.65	178.50	45.33	524.30	177.46	54.92	350.80	226.48	45.36	368.31	222.96	103.84	77.78	29.19	48.05	65.11	32.39	90.98	-15.05	-5.07	240.66	40.55	-3.91	271.10	408.78	135.36	1304.51	0.00	0.00	0.00	376.63	92.10	1705.30	374.62	228.09	1700.77	239.91	103.99	1665.71	240.53	228.61	1649.62	532.10	1227.47	73.06	1130.55	1241.79	79.17	500.33
6.79000	571.29	178.40	44.90	525.26	177.95	54.71	350.79	226.54	45.58	368.41	222.71	103.90	108.53	31.20	50.68	94.52	33.91	93.60	10.29	-2.83	240.36	64.94	-0.76	272.42	420.54	135.57	1306.11	0.00	0.00	0.00	388.17	94.32	1707.60	386.28	230.14	1702.54	250.87	106.24	1667.26	251.80	230.23	1650.72	532.06	1227.59	73.02	1129.98	1242.24	78.94	505.88
6.80000	572.40	178.68	44.94	526.70	178.89	54.94	350.82	226.23	45.91	368.60	221.74	103.84	141.04	33.14	53.04	124.37	35.80	94.78	36.55	-0.71	238.71	89.66	1.56	272.34	434.09	134.80	1307.91	0.00	0.00	0.00	394.11	95.29	1710.02	397.72	231.77	1704.18	261.95	108.03	1668.76	263.23	232.16	1651.80	531.82	1227.44	72.91	1130.02	1242.10	79.15	508.29
6.81000	572.18	178.47	44.65	525.43	178.68	54.11	350.98	225.49	46.03	368.88	222.16	104.41	174.68	34.95	54.24	157.39	38.90	95.85	63.34	1.27	235.76	115.10	4.40	270.58	442.13	137.28	1309.40	0.00	0.00	0.00	405.58	96.82	1712.22	408.48	232.98	1705.98	273.06	109.44	1670.23	274.66	233.84	1653.00	532.04	1227.48	73.07	1130.12	1241.85	79.24	507.22
6.82000	573.11	179.09	44.33	527.79	179.13	54.46	350.96	224.96	46.28	369.24	222.04	104.75	210.84	38.28	55.35	190.40	41.94	95.62	89.99	3.91	231.02	141.32	6.55	267.76	452.28	137.23	1310.83	0.00	0.00	0.00	418.08	99.16	1713.93	419.01	234.05	1707.73	284.38	111.24	1671.77	285.98	235.04	1654.27	532.41	1227.34	73.15	1130.16	1242.64	79.02	507.68
6.83000	573.03	179.50	43.90	526.68	179.83	53.91	351.19	225.72	46.98	369.45	221.70	105.11	248.85	41.14	56.81	224.46	46.04	95.08	117.65	5.84	225.04	167.98	8.72	263.76	456.01	138.15	1311.96	0.00	0.00	0.00	429.57	100.01	1715.27	429.95	235.28	1709.22	295.55	111.82	1673.12	297.27	235.98	1655.62	533.58	1227.29	73.52	1130.37	1242.00	79.21	502.81
6.84000	573.27	179.53	43.64	527.08	180.43	53.55	351.03	225.09	47.12	369.88	221.81	105.51	281.90	48.15	54.45	260.19	50.23	94.41	146.70	8.14	217.64	195.06	11.02	258.63	464.74	139.19	1313.46	0.00	0.00	0.00	440.27	100.74	1716.61	442.35	236.17	1710.44	306.73	112.57	1674.39	308.45	236.88	1656.97	532.58	1227.51	73.26	1129.92	1242.19	79.06	499.23
6.85000	572.61	180.21	42.89	527.54	180.41	53.45	351.31	225.12	47.45	370.19	221.72	105.87	321.89	41.69	61.00	294.07	53.60	92.66	176.53	10.51	209.11	222.66	13.61	252.34	475.30	140.38	1314.99	0.00	0.00	0.00	450.46	100.93	1717.68	452.52	236.56	1711.91	318.04	113.39	1675.63	319.64	237.74	1658.28	532.08	1227.74	73.14	1130.43	1242.13	79.06	500.59
6.86000	572.73	180.47	42.44	527.82	180.40	53.26	351.35	224.54	47.64	370.41	221.25	106.01	358.83	46.92	60.10	329.32	57.94	90.70	207.21	12.78	199.79	250.95	16.23	245.03	485.46	141.48	1316.32	0.00	0.00	0.00	461.38	101.56	1718.45	464.00	237.23	1713.03	329.43	113.59	1676.52	330.88	238.34	1659.60	532.67	1227.41	73.22	1130.24	1243.14	78.70	499.40
6.87000	573.18	180.92	42.20	525.84	180.45	52.50	351.48	224.96	48.34	370.61	221.23	106.46	393.28	61.04	53.19	365.96	61.93	88.46	238.64	15.88	189.39	280.43	18.41	237.03	497.11	142.63	1317.41	0.00	0.00	0.00	471.00	102.08	1719.31	475.70	237.80	1713.74	340.50	113.41	1677.29	342.12	238.66	1660.82	532.14	1227.34	72.95	1129.19	1242.23	78.79	501.37
6.88000	573.43	180.36	42.16	528.26	179.52	53.64	351.57	223.98	48.39	370.96	221.37	106.95	435.43	65.22	52.06	402.67	65.67	85.94	271.27	19.33	178.25	310.31	21.91	227.97	505.98	144.07	1318.33	0.00	0.00	0.00	484.56	102.59	1719.61	486.46	238.17	1714.58	351.77	113.75	1677.93	353.31	239.09	1661.87	531.85	1227.62	73.08	1130.54	1242.92	78.70	503.43
6.89000	574.15	180.47	41.99	525.25	179.81	52.50	351.78	224.06	49.01	371.37	220.92	107.41	477.11	69.88	49.85	444.69	68.87	83.12	304.74	22.52	166.63	340.64	24.04	218.95	516.07	145.38	1318.97	0.00	0.00	0.00	498.54	102.59	1719.51	497.53	237.95	1715.20	362.98	113.96	1678.45	364.44	239.21	1662.77	532.16	1227.54	73.23	1130.85	1242.91	78.93	508.89
6.90000	574.27	180.42	41.74	527.25	179.51	53.25	351.96	223.95	49.64	371.74	221.21	107.99	518.60	72.61	48.81	483.53	70.15	79.90	338.65	25.84	154.60	371.35	27.75	208.88	526.40	146.67	1318.99	0.00	0.00	0.00	508.23	102.66	1719.58	509.00	237.64	1715.76	374.29	114.42	1678.76	375.59	239.35	1663.45	531.92	1227.81	73.21	1129.72	1242.92	78.55	503.62
6.91000	574.12	179.82	41.58	525.48	179.73	52.50	352.14	222.76	49.80	372.08	220.70	108.45	558.36	74.67	47.89	522.52	72.31	77.47	373.03	28.52	142.75	402.89	30.48	198.88	538.15	147.67	1319.07	0.00	0.00	0.00	518.27	102.64	1719.41	521.12	237.57	1716.00	385.54	114.46	1678.83	386.87	239.67	1663.90	532.95	1227.48	73.49	1129.86	1242.73	78.64	508.02
6.92000	574.88	180.81	41.32	526.32	174.91	57.64	352.39	223.00	50.71	372.50	219.82	108.68	601.45	76.59	48.19	561.12	73.70	75.14	408.58	31.05	131.00	435.58	33.54	188.52	548.96	149.01	1319.00	0.00	0.00	0.00	532.27	103.05	1718.90	531.07	237.93	1716.11	396.97	114.64	1678.74	398.33	239.72	1664.17	532.50	1227.57	73.23	1130.26	1242.57	78.91	509.54
6.93000	568.37	175.53	44.22	526.28	176.11	57.97	352.73	222.15	51.16	372.98	219.70	109.23	643.37	76.48	48.94	602.07	74.22	73.61	445.21	33.47	119.47	468.79	37.20	177.78	560.10	149.59	1318.43	0.00	0.00	0.00	543.20	102.78	1718.66	542.76	237.46	1716.10	408.47	114.28	1678.39	409.91	240.02	1664.19	531.52	1227.72	72.97	1129.88	1242.47	78.86	505.89
6.94000	567.81	176.05	43.87	524.83	177.17	57.13	352.74	222.39	51.94	373.46	219.66	109.84	683.97	76.06	50.65	640.78	74.84	72.26	482.16	35.90	108.00	502.08	39.42	167.75	571.27	150.63	1317.81	0.00	0.00	0.00	554.68	102.67	1718.22	555.03	237.20	1715.96	419.97	114.54	1677.88	421.43	239.85	1664.08	533.10	1227.12	73.42	1129.69	1242.86	78.68	508.14
6.95000	568.18	176.77	43.59	523.77	177.83	55.92	352.83	221.62	52.41	373.81	219.39	110.42	725.37	75.86	53.34	680.61	74.95	72.20	519.54	37.57	97.04	535.95	41.00	158.32	580.50	151.23	1317.10	0.00	0.00	0.00	564.01	101.44	1717.47	566.54	237.24	1715.56	431.40	114.35	1677.14	432.95	239.73	1663.75	532.70	1227.34	73.27	1129.33	1242.23	78.75	511.33
6.96000	568.94	177.19	43.43	526.11	178.96	56.27	353.05	221.52	53.01	374.37	219.11	110.96	766.70	75.65	57.35	720.60	75.31	73.42	557.84	38.78	86.83	570.77	42.54	149.35	592.31	152.14	1316.24	0.00	0.00	0.00	576.38	101.73	1716.79	578.18	236.84	1715.17	442.94	113.88	1676.27	444.39	239.67	1663.18	532.69	1227.64	73.42	1129.41	1242.19	78.73	505.49
6.97000	569.09	177.61	43.24	528.57	180.62	52.52	353.36	221.72	53.81	374.82	219.02	111.61	808.10	76.20	62.56	760.90	75.89	75.89	596.36	37.63	78.05	606.16	43.32	141.48	602.08	152.63	1315.08	0.00	0.00	0.00	587.80	101.12	1715.74	589.35	236.56	1714.43	454.25	113.81	1675.29	455.81	239.21	1662.51	532.87	1227.54	73.50	1129.97	1242.64	78.67	504.45
6.98000	576.33	181.59	40.21	530.48	181.77	52.50	353.71	220.87	54.32	375.17	219.34	112.33	848.44	77.17	68.87	801.30	77.29	79.71	634.94	36.57	70.65	640.99	43.80	134.51	612.75	153.34	1313.90	0.00	0.00	0.00	598.33	100.54	1714.81	599.33	235.69	1713.81	465.72	114.03	1674.20	467.25	239.03	1661.65	533.66	1227.20	73.57	1130.49	1242.19	78.98	509.21
6.99000	576.20	181.46	39.93	528.21	182.05	51.37	354.01	221.29	55.35	375.79	218.83	112.93	887.50	79.31	76.39	838.00	78.69	83.78	673.41	36.14	64.46	675.63	45.02	128.22	623.11	153.95	1312.70	0.00	0.00	0.00	610.55	100.23	1713.58	612.02	235.52	1712.87	477.17	113.84	1672.97	478.69	238.40	1660.69	532.98	1227.22	73.36	1129.78	1242.32	78.75	502.34
7.00000	576.37	181.75	39.65	531.39	182.09	52.21	354.34	220.24	55.88	376.37	218.79	113.84	927.48	80.30	83.94	875.72	80.39	89.62	711.11	32.10	60.74	710.09	46.44	123.04	634.41	154.15	1311.38	0.00	0.00	0.00	621.79	99.22	1712.28	623.79	234.94	1711.85	488.53	113.13	1671.54	490.08	237.72	1659.61	532.22	1227.54	73.15	1129.79	1242.14	78.94	501.32
7.01000	575.66	182.19	39.11	530.67	182.70	51.76	354.74	220.48	57.16	376.97	218.93	114.85	963.26	82.22	93.22	911.80	82.49	96.53	747.77	26.44	59.36	743.80	45.77	120.34	646.87	154.51	1309.89	0.00	0.00	0.00	634.53	99.19	1710.84	634.30	234.02	1710.80	500.01	112.93	1670.14	501.40	237.01	1658.48	531.96	1227.60	73.09	1130.10	1242.69	78.77	499.79
7.02000	576.02	182.65	38.63	529.17	183.14	50.92	355.15	219.92	58.13	377.76	218.82	115.89	996.68	83.73	103.60	946.45	84.97	104.48	782.37	20.49	59.80	776.28	47.35	117.86	657.43	154.73	1308.54	0.00	0.00	0.00	646.43	98.18	1709.27	645.14	233.40	1709.68	511.48	112.32	1668.52	512.73	236.05	1657.24	532.04	1227.61	73.17	1129.79	1242.36	78.81	503.06
7.03000	576.75	182.76	38.51	531.26	183.08	51.27	355.70	219.85	59.45	378.42	218.71	117.08	1028.10	85.60	113.99	977.63	86.26	112.15	816.52	22.47	58.95	807.14	49.58	116.27	668.88	155.09	1306.95	0.00	0.00	0.00	656.32	96.91	1707.65	657.01	232.51	1708.39	523.17	111.36	1666.71	524.20	235.00	1655.88	531.90	1227.51	73.04	1129.95	1242.29	78.96	501.88
7.04000	575.72	182.65	37.89	530.14	183.15	50.79	356.31	219.78	60.82	379.24	219.09	118.43	1057.03	87.81	124.59	1009.33	87.80	121.09	850.00	31.17	57.18	835.87	50.66	116.09	679.04	154.98	1305.28	0.00	0.00	0.00	667.28	95.92	1705.83	668.59	231.35	1707.02	534.93	110.89	1664.96	535.67	234.05	1654.48	533.50	1227.29	73.58	1129.87	1242.15	78.82	497.29
7.05000	576.29	183.20	37.44	528.71	183.70	49.92	356.76	219.42	62.10	380.23	219.39	119.80	1083.85	89.72	133.83	1038.06	89.32	126.99	881.15	40.00	56.24	862.94	52.59	116.15	690.64	155.15	1303.51	0.00	0.00	0.00	680.41	95.15	1703.86	679.83	230.24	1705.53	546.86	110.12	1663.09	547.31	233.15	1653.06	532.34	1227.63	73.33	1130.08	1242.13	79.02	500.56
7.06000	576.82	183.01	37.23	531.09	183.85	50.20	357.49	220.10	64.01	381.27	219.52	121.30	1107.27	92.34	142.18	1062.15	91.52	133.51	908.76	44.24	57.44	887.63	53.78	116.67	701.49	155.35	1301.79	0.00	0.00	0.00	691.89	93.31	1702.05	691.47	228.88	1704.14	558.75	108.55	1661.24	558.99	231.82	1651.59	532.05	1227.65	73.16	1130.97	1241.30	79.79	502.68
7.07000	577.40	183.45	36.83	533.15	184.26	50.58	358.10	219.41	65.46	382.46	219.14	122.75	1127.53	95.41	149.08	1083.77	93.65	138.67	932.83	47.87	58.59	909.76	55.36	116.87	715.16	155.65	1300.19	0.00	0.00	0.00	702.84	92.15	1700.43	702.79	227.50	1702.76	570.84	107.78	1659.44	570.64	230.46	1650.13	532.65	1227.57	73.31	1130.29	1241.36	79.75	505.19
7.08000	577.25	183.41	36.42	533.45	184.44	50.24	358.92	219.81	67.60	383.95	220.32	124.86	1145.59	97.20	153.17	1102.09	95.37	142.03	953.35	51.71	59.07	928.72	57.27	116.50	725.12	155.55	1298.48	0.00	0.00	0.00	714.65	90.84	1698.41	715.38	226.44	1701.18	582.87	106.73	1657.65	582.33	228.92	1648.71	532.73	1227.52	73.34	1130.96	1241.33	80.04	498.44
7.09000	578.77	183.32	36.80	533.51	184.46	49.91	359.90	219.94	69.75	385.36	220.41	126.72	1160.99	98.25	154.70	1117.35	96.91	143.25	970.05	54.17	58.72	944.36	58.81	115.50	737.01	155.50	1296.78	0.00	0.00	0.00	728.01	89.66	1696.40	726.03	225.13	1699.76	594.84	105.04	1655.81	594.00	227.13	1647.37	531.99	1227.55	73.07	1130.83	1241.26	79.91	499.74
7.10000	578.36	183.83	36.14	532.26	184.42	49.31	360.95	219.94	72.01	387.14	220.84	128.87	1173.77	99.27	153.35	1129.99	97.62	141.71	983.00	56.47	57.07	957.05	60.37	113.74	747.62	155.14	1295.05	0.00	0.00	0.00	740.10	87.90	1694.53	737.43	223.11	1698.36	606.82	104.05	1654.12	605.59	225.18	1646.08	531.61	1227.61	72.91	1131.47	1241.07	80.19	501.65
7.11000	578.67	183.73	35.96	535.28	184.92	49.39	362.14	220.44	74.51	388.96	221.33	131.19	1184.20	99.80	149.01	1140.17	98.64	137.91	992.38	57.99	54.79	967.11	62.06	111.11	760.70	155.06	1293.59	0.00	0.00	0.00	750.79	86.22	1692.82	749.16	221.78	1697.04	618.70	102.51	1652.38	617.17	223.23	1644.87	532.25	1227.43	73.16	1131.32	1241.16	80.15	499.80
7.12000	578.48	183.92	35.73	535.22	185.40	48.62	363.42	220.97	77.37	391.04	223.03	134.12	1192.48	100.58	142.64	1148.02	99.59	132.40	998.96	59.17	51.59	974.81	63.74	107.84	772.78	154.69	1292.24	0.00	0.00	0.00	762.67	84.45	1691.04	759.79	219.57	1695.78	630.54	100.55	1650.57	628.71	221.07	1643.62	532.52	1227.42	73.29	1131.45	1241.13	80.20	502.65
7.13000	578.46	183.91	35.68	534.23	186.04	47.28	364.98	221.65	80.46	393.57	223.89	137.05	1198.79	101.06	134.74	1153.82	100.60	125.55	1003.06	60.27	47.72	980.52	65.96	103.83	783.98	154.33	1290.76	0.00	0.00	0.00	775.11	82.46	1688.93	771.77	217.97	1694.32	642.42	98.94	1648.90	640.15	219.14	1642.35	533.18	1227.25	73.48	1131.04	1241.18	79.98	507.03
7.14000	580.35	184.22	35.90	534.88	187.58	46.12	366.90	222.52	84.10	396.40	224.18	140.05	1203.31	102.71	125.76	1158.36	101.75	117.20	1005.28	61.23	44.45	984.55	67.27	100.38	797.08	153.90	1289.66	0.00	0.00	0.00	787.23	80.44	1686.97	783.73	216.25	1692.87	654.39	97.32	1647.18	651.64	216.99	1641.07	532.98	1227.30	73.43	1130.99	1241.39	80.04	504.04
7.15000	578.33	184.63	35.11	534.60	188.10	45.26	368.97	223.02	87.79	399.40	224.87	143.29	1207.66	104.88	115.64	1162.42	103.85	108.65	1006.83	61.92	41.18	987.83	69.29	96.81	810.39	153.51	1288.69	0.00	0.00	0.00	799.60	78.58	1685.14	794.90	213.94	1691.40	666.33	95.20	1645.47	663.03	215.13	1639.76	532.14	1227.57	73.25	1131.08	1241.35	80.07	499.57
7.16000	581.21	185.08	36.00	535.14	188.01	45.12	371.46	223.36	92.01	403.04	226.12	147.26	1213.61	107.48	105.75	1166.33	106.52	102.48	1009.51	62.84	39.06	992.21	71.56	94.17	821.79	152.90	1287.72	0.00	0.00	0.00	810.20	77.36	1683.59	806.58	211.95	1690.14	678.35	93.25	1643.88	674.53	212.75	1638.60	532.16	1227.40	73.18	1131.02	1241.41	80.06	502.55
7.17000	578.41	184.86	35.22	536.84	188.28	44.85	374.44	223.64	96.51	407.24	227.23	151.39	1221.06	109.32	94.88	1170.29	108.67	93.44	1012.82	63.52	37.82	998.80	72.62	92.52	835.22	152.34	1286.88	0.00	0.00	0.00	822.82	75.48	1682.15	818.08	210.04	1689.01	690.40	90.84	1642.54	686.03	210.08	1637.65	532.65	1227.39	73.36	1130.88	1241.34	79.86	504.43
7.18000	578.80	184.90	35.39	537.39	188.83	44.11	377.83	224.81	102.11	412.10	228.25	156.04	1226.93	110.39	83.15	1175.33	110.36	84.35	1015.08	62.31	37.43	1005.94	73.17	90.96	848.67	151.87	1286.33	0.00	0.00	0.00	834.69	73.39	1681.16	830.69	207.92	1688.32	702.68	88.55	1641.66	697.64	207.61	1637.08	532.48	1227.44	73.28	1130.27	1242.13	79.05	506.57
7.19000	578.57	185.14	35.18	538.08	187.88	44.39	382.05	225.23	108.00	417.83	229.70	161.26	1230.40	111.72	72.28	1178.31	111.39	76.05	1015.56	59.07	37.16	1010.99	73.88	89.74	860.63	151.23	1286.16	0.00	0.00	0.00	847.34	71.57	1680.61	841.26	205.83	1688.17	715.02	86.25	1641.24	709.27	204.83	1637.06	533.77	1227.29	73.67	1130.68	1242.00	79.08	506.71
7.20000	578.75	185.05	35.41	540.18	189.10	43.83	387.12	225.75	114.53	424.65	230.85	166.59	1231.03	114.63	65.00	1180.48	112.92	70.08	1012.13	45.81	38.46	1014.28	73.65	90.02	875.27	150.58	1286.41	0.00	0.00	0.00	859.12	69.13	1680.40	852.42	204.07	1688.27	727.50	83.51	1641.23	720.85	202.32	1637.37	533.42	1227.34	73.65	1130.28	1242.16	78.82	503.23
7.21000	578.72	185.47	35.48	550.25	187.50	48.31	393.42	226.97	121.85	432.84	232.09	172.32	1231.71	115.71	60.25	1181.37	115.49	65.32	992.49	-29.50	61.26	1017.02	74.89	90.40	887.05	150.12	1287.12	0.00	0.00	0.00	871.57	67.91	1680.58	863.81	202.30	1688.72	739.90	81.02	1641.57	732.33	199.17	1638.17	533.15	1227.30	73.50	1129.97	1242.86	78.61	503.99
7.22000	578.95	186.12	35.10	550.92	187.15	43.20	400.93	228.06	129.92	442.89	234.27	178.52	1232.82	117.93	56.07	1182.67	117.18	62.47	1003.65	7.76	50.65	1018.55	75.93	90.82	899.31	149.53	1288.32	0.00	0.00	0.00	883.58	65.78	1680.86	877.46	200.61	1689.45	752.18	78.27	1642.20	743.76	196.53	1639.19	531.71	1227.25	73.03	1130.28	1242.60	78.84	505.78
7.23000	580.57	186.71	34.68	553.40	187.30	43.64	409.84	230.01	138.93	454.63	237.28	185.11	1232.99	118.17	53.46	1182.41	116.88	60.59	1014.74	47.28	39.64	1019.69	75.70	91.49	911.72	149.04	1289.63	0.00	0.00	0.00	894.53	63.76	1681.62	896.96	200.06	1689.28	764.17	75.01	1642.75	755.08	193.89	1640.39	531.03	1227.68	72.82	1130.60	1242.82	78.91	505.71
7.24000	581.19	187.92	33.53	556.80	187.08	44.47	420.28	231.30	148.25	467.90	239.76	191.39	1233.03	117.83	50.90	1183.57	116.64	59.47	1017.51	54.60	38.58	1020.99	75.61	91.59	925.51	148.76	1291.35	0.00	0.00	0.00	907.80	62.87	1682.24	909.92	199.07	1690.05	776.28	72.26	1643.48	766.36	191.53	1641.58	532.20	1227.61	73.05	1130.68	1242.52	78.89	504.45
7.25000	584.11	189.58	32.22	560.89	186.26	46.12	432.01	234.39	158.86	482.63	242.39	197.84	1233.73	118.64	49.72	1183.57	117.36	58.57	1019.03	57.41	38.18	1022.07	75.55	91.43	937.59	148.58	1293.15	0.00	0.00	0.00	920.11	60.56	1682.72	921.21	196.99	1691.31	788.41	70.08	1644.03	777.58	189.08	1642.74	531.54	1227.74	72.92	1130.12	1241.67	79.05	506.71
7.26000	585.62	192.13	29.81	566.79	189.86	46.28	445.19	237.82	169.90	498.57	245.65	204.94	1233.88	118.57	48.29	1183.26	117.59	57.77	1019.51	57.56	38.06	1022.60	75.15	91.56	949.91	148.38	1294.60	0.00	0.00	0.00	931.62	59.34	1683.39	932.38	195.91	1692.50	800.45	68.07	1644.55	788.82	186.84	1643.79	530.79	1227.46	72.79	1130.02	1241.93	79.01	505.83
7.27000	583.62	185.98	33.29	562.93	190.00	52.07	460.08	241.02	181.58	515.96	248.40	211.95	1233.96	118.82	47.56	1183.94	117.87	57.73	1019.14	55.29	38.27	1022.97	75.61	91.33	960.44	148.36	1295.85	0.00	0.00	0.00	943.35	58.10	1684.28	943.72	193.57	1693.88	812.44	66.01	1645.05	800.21	184.45	1644.89	531.86	1227.48	72.92	1130.75	1242.67	78.87	503.20
7.28000	589.42	187.04	31.93	566.06	190.18	56.68	477.52	245.60	193.91	534.84	251.39	219.21	1233.88	119.06	46.93	1183.85	117.70	57.21	1019.01	53.74	38.24	1023.28	75.43	91.46	971.42	148.46	1296.91	0.00	0.00	0.00	956.02	56.86	1685.16	954.82	192.83	1695.15	824.45	63.92	1645.65	811.51	182.42	1646.02	531.70	1227.51	72.93	1131.20	1241.54	79.76	504.14
7.29000	593.79	188.75	29.97	574.67	192.26	60.43	496.67	247.99	205.21	554.74	253.46	226.18	1234.32	119.02	46.61	1183.45	117.61	56.75	1019.82	55.36	38.18	1023.44	75.14	91.66	982.40	148.57	1298.04	0.00	0.00	0.00	967.06	56.30	1686.47	966.08	191.17	1696.85	836.59	62.34	1646.45	822.77	180.64	1647.23	531.56	1227.45	73.00	1130.83	1241.30	79.94	503.20
7.30000	606.27	189.81	29.23	588.05	194.08	65.34	516.75	249.45	214.67	575.38	255.15	232.87	1233.65	119.19	46.08	1183.45	117.76	56.69	1020.39	56.78	38.39	1023.55	74.66	91.99	994.37	148.96	1299.08	0.00	0.00	0.00	978.40	55.19	1687.76	977.20	190.34	1698.50	848.71	60.71	1647.36	833.95	179.28	1648.56	531.47	1227.36	73.07	1131.19	1241.36	80.14	503.09
7.31000	620.51	193.14	31.78	602.75	197.25	70.61	536.58	249.97	222.66	596.36	256.86	239.58	1234.38	119.28	45.99	1184.07	117.64	56.72	1021.00	58.78	38.21	1023.82	74.78	92.20	1005.06	149.41	1300.28	0.00	0.00	0.00	990.92	54.45	1689.24	988.39	189.32	1700.46	860.96	59.07	1648.40	845.28	177.83	1650.11	531.91	1227.67	73.08	1130.91	1241.22	79.92	503.12
7.32000	641.72	198.37	37.24	620.41	201.93	74.92	557.51	250.20	229.35	618.01	258.52	246.05	1234.07	119.24	45.78	1183.76	117.66	56.47	1021.23	59.86	38.13	1024.07	74.75	92.48	1016.37	150.00	1301.74	0.00	0.00	0.00	1003.60	54.38	1690.62	999.64	188.47	1702.45	873.15	57.46	1649.59	856.59	176.44	1651.86	532.00	1227.67	72.82	1129.95	1241.49	79.64	502.74
7.33000	665.18	203.51	41.81	644.36	206.23	80.20	579.37	250.16	234.17	639.79	259.00	251.60	1234.66	119.11	45.60	1184.22	117.25	56.30	1020.99	59.30	38.41	1024.27	74.90	92.75	1027.60	150.54	1303.42	0.00	0.00	0.00	1015.14	53.72	1692.34	1010.72	188.03	1704.47	885.32	55.91	1650.86	868.00	175.35	1653.67	531.74	1227.56	72.92	1130.50	1241.30	79.72	508.68
7.34000	691.97	209.29	45.44	670.64	210.55	84.17	602.60	251.34	237.66	661.99	259.86	256.25	1234.43	119.58	45.39	1184.46	117.20	56.30	1020.67	58.75	38.52	1024.45	74.69	93.04	1038.27	151.23	1305.32	0.00	0.00	0.00	1026.11	53.90	1693.88	1022.03	187.40	1706.63	897.43	54.91	1652.22	879.37	174.44	1655.59	531.12	1227.76	72.80	1131.90	1240.97	80.35	506.66
7.35000	720.72	214.50	48.19	698.70	215.44	87.40	626.59	251.93	239.14	685.08	260.34	259.37	1234.82	119.36	45.21	1184.61	117.44	56.43	1020.39	58.17	38.68	1024.39	74.04	93.66	1049.59	151.78	1307.33	0.00	0.00	0.00	1037.39	53.65	1695.52	1023.59	185.74	1710.30	909.41	54.33	1653.69	890.55	173.47	1657.52	531.18	1228.29	72.51	1130.64	1241.30	79.92	503.94
7.36000	752.01	219.75	50.64	728.05	219.64	89.31	651.09	253.06	239.25	708.85	260.68	260.97	1234.62	119.22	44.64	1185.07	117.26	56.44	1020.14	57.36	39.11	1024.62	73.93	94.10	1059.94	152.28	1309.39	0.00	0.00	0.00	1050.87	54.54	1696.75	1032.61	185.86	1712.50	921.20	53.55	1655.22	901.65	172.78	1659.38	531.18	1227.84	72.71	1131.52	1241.09	80.24	505.34
7.37000	782.46	224.49	51.52	756.28	223.98	89.83	675.87	253.78	237.55	733.46	261.96	261.40	1234.83	119.16	44.49	1184.92	116.75	55.99	1020.28	58.20	39.01	1025.09	74.28	94.42	1071.18	152.64	1311.18	0.00	0.00	0.00	1062.07	55.34	1698.35	1043.75	186.10	1714.19	933.28	53.25	1656.86	912.55	172.49	1661.16	531.70	1227.83	72.88	1131.80	1240.86	80.28	503.66
7.38000	814.67	229.22	52.28	790.48	227.99	90.97	700.84	254.81	234.57	758.84	262.88	260.15	1235.12	119.04	44.07	1184.86	116.27	55.48	1020.35	58.74	39.25	1025.42	74.14	94.90	1081.65	152.79	1312.81	0.00	0.00	0.00	1073.77	56.80	1699.96	1054.05	187.46	1715.67	945.32	53.02	1658.53	923.58	171.66	1662.87	531.09	1228.08	72.66	1131.47	1241.05	80.24	503.08
7.39000	850.63	233.47	53.17	823.52	231.29	90.57	726.75	256.00	230.16	784.40	263.69	257.53	1235.04	119.02	43.76	1185.78	116.39	55.76	1020.27	58.72	39.72	1025.66	74.35	95.48	1092.44	152.91	1314.23	0.00	0.00	0.00	1085.05	57.98	1701.65	1064.01	188.68	1716.86	957.36	52.79	1660.22	934.56	171.62	1664.29	530.89	1227.74	72.70	1131.63	1241.12	80.15	504.50
7.40000	886.50	237.44	53.37	859.98	234.90	90.62	753.91	257.83	224.39	810.42	264.07	253.58	1235.34	118.59	43.11	1186.46	115.81	55.41	1020.49	59.74	39.90	1025.94	74.58	96.12	1102.64	152.88	1315.56	0.00	0.00	0.00	1097.72	59.14	1702.92	1075.86	190.21	1717.75	969.44	53.48	1661.96	945.50	171.32	1665.61	532.08	1227.98	72.75	1131.23	1241.14	80.09	505.25
7.41000	923.57	241.13	53.32	893.95	238.06	88.95	781.83	258.44	216.97	836.53	266.14	248.98	1236.22	118.73	43.10	1186.47	115.35	55.00	1020.69	60.33	40.33	1026.28	74.96	96.64	1114.26	152.95	1316.57	0.00	0.00	0.00	1109.64	61.03	1704.34	1086.82	191.15	1718.57	981.35	54.07	1663.54	956.48	171.72	1666.63	532.18	1227.99	72.97	1131.62	1241.09	80.30	504.68
7.42000	962.49	244.42	53.22	927.98	240.55	86.58	810.24	260.04	208.52	863.80	267.42	242.98	1235.47	118.28	42.20	1186.60	115.58	54.91	1020.95	60.66	40.86	1026.52	75.01	97.46	1124.61	153.11	1317.41	0.00	0.00	0.00	1121.07	62.29	1705.43	1097.68	192.97	1719.15	993.15	54.68	1664.96	967.49	172.16	1667.46	531.30	1228.81	72.68	1131.36	1240.97	80.14	506.05
7.43000	999.49	247.10	52.10	968.66	243.25	85.72	839.54	261.80	199.12	892.32	268.15	235.80	1235.86	118.28	42.01	1186.31	115.68	54.56	1021.38	61.40	41.22	1026.79	75.50	98.08	1135.52	153.46	1318.27	0.00	0.00	0.00	1133.88	63.84	1706.37	1108.45	194.76	1719.49	1004.90	55.65	1666.23	978.48	172.54	1668.13	531.65	1228.12	72.84	1131.41	1241.07	80.15	508.32
7.44000	1039.75	249.81	51.66	1002.45	245.23	82.13	870.09	263.93	188.81	921.08	269.23	227.95	1235.47	118.31	41.36	1186.86	115.37	54.49	1021.69	62.12	41.61	1027.08	75.75	98.84	1145.93	153.62	1318.98	0.00	0.00	0.00	1143.91	65.45	1707.58	1119.63	195.88	1719.74	1016.44	56.38	1667.28	989.64	173.34	1668.61	531.95	1227.82	72.92	1130.58	1241.32	79.50	507.40
7.45000	1077.29	252.55	50.11	1042.74	247.42	80.30	902.11	265.89	177.61	950.39	271.01	219.50	1236.41	118.01	41.24	1186.83	115.00	54.16	1022.06	62.48	42.16	1027.48	75.71	99.62	1156.25	153.86	1319.38	0.00	0.00	0.00	1155.23	67.32	1708.40	1130.84	197.74	1719.73	1027.87	57.02	1668.10	1000.77	174.40	1668.87	531.97	1227.49	73.20	1129.80	1242.36	78.88	501.93
7.46000	1118.44	255.11	49.76	1081.46	249.64	77.51	934.66	268.47	165.99	980.35	272.66	210.30	1236.71	118.53	41.32	1186.80	115.86	54.41	1022.30	62.80	42.73	1027.80	75.54	100.40	1166.95	154.29	1319.41	0.00	0.00	0.00	1166.66	68.42	1708.81	1141.85	199.32	1719.66	1039.48	58.90	1668.77	1012.02	175.53	1668.94	530.64	1227.89	72.60	1129.97	1242.21	78.95	500.30
7.47000	1158.67	257.67	49.41	1119.37	252.18	74.59	967.86	270.86	153.79	1011.22	274.50	200.58	1236.62	118.27	40.87	1186.74	115.87	54.34	1022.59	63.16	43.17	1028.40	75.87	101.06	1179.00	154.68	1319.36	0.00	0.00	0.00	1178.05	70.06	1708.93	1153.19	200.66	1719.38	1050.60	60.23	1669.08	1023.44	176.73	1668.81	530.81	1228.29	72.50	1130.70	1241.65	79.26	504.38
7.48000	1198.59	260.19	49.37	1159.21	254.99	72.63	1002.38	272.92	141.13	1043.01	277.76	191.02	1237.67	118.59	41.06	1186.14	115.38	53.87	1022.82	63.41	43.70	1028.78	75.92	101.76	1188.17	155.43	1319.09	0.00	0.00	0.00	1189.09	71.88	1708.99	1164.02	202.31	1718.95	1061.69	61.83	1669.17	1034.87	178.11	1668.47	532.01	1227.95	72.98	1130.16	1242.02	79.02	504.25
7.49000	1238.80	262.70	49.77	1196.97	257.58	70.14	1038.13	274.87	128.22	1074.81	281.02	181.33	1237.24	118.29	40.51	1182.52	116.64	56.87	1022.98	63.66	44.22	1029.24	76.03	102.40	1199.60	156.04	1318.44	0.00	0.00	0.00	1199.65	73.28	1709.11	1175.95	204.09	1718.28	1072.63	63.44	1669.03	1046.21	179.80	1667.97	530.75	1228.09	72.60	1130.10	1241.83	79.02	501.71
7.50000	1280.72	265.56	51.40	1239.58	260.48	69.89	1074.37	277.47	115.54	1107.50	283.48	171.25	1231.94	121.01	45.26	1182.71	116.55	57.33	1023.16	63.59	44.81	1029.72	76.26	103.08	1210.74	156.49	1317.66	0.00	0.00	0.00	1210.21	74.57	1708.79	1187.04	205.23	1717.64	1083.45	65.31	1668.65	1057.45	181.53	1667.25	531.19	1227.98	72.64	1130.31	1241.91	78.93	504.18
7.51000	1321.30	268.80	53.64	1279.79	263.45	69.78	1111.20	280.22	103.36	1141.03	286.18	161.55	1231.62	120.85	45.41	1182.83	116.23	57.39	1023.46	64.18	45.19	1030.06	75.93	103.89	1221.33	157.14	1316.72	0.00	0.00	0.00	1220.80	75.88	1708.45	1198.72	206.72	1716.80	1094.49	67.59	1668.11	1068.67	183.54	1666.31	531.49	1228.42	72.68	1130.88	1242.00	79.11	508.78
7.52000	1361.81	272.26	56.72	1320.14	267.46	70.45	1148.68	283.49	91.94	1175.23	288.93	152.10	1232.22	120.68	45.68	1183.16	115.65	57.25	1023.67	64.54	45.76	1030.57	75.93	104.68	1232.60	157.97	1315.53	0.00	0.00	0.00	1232.40	76.82	1707.67	1208.59	208.07	1715.99	1105.19	69.15	1667.28	1079.98	185.60	1665.27	531.47	1228.61	72.51	1130.63	1241.98	79.07	506.84
7.53000	1401.88	276.17	60.85	1360.84	271.01	72.33	1187.26	286.34	81.20	1209.83	292.03	143.39	1232.67	120.32	45.47	1183.63	115.21	57.14	1023.97	64.83	46.36	1031.28	76.18	105.37	1243.09	158.69	1314.28	0.00	0.00	0.00	1242.33	78.17	1706.98	1220.81	209.42	1714.91	1116.00	71.06	1666.28	1091.27	187.92	1664.08	531.35	1228.00	72.65	1130.52	1241.87	79.11	504.33
7.54000	1441.60	280.22	66.09	1400.66	277.37	70.47	1225.67	290.13	71.78	1243.98	295.75	135.57	1233.44	119.60	45.07	1187.59	114.20	54.03	1024.21	64.65	47.25	1031.70	75.58	106.39	1254.25	159.42	1312.95	0.00	0.00	0.00	1253.72	80.34	1706.06	1232.99	210.65	1713.63	1127.07	73.78	1665.38	1102.82	189.82	1662.84	531.05	1227.98	72.66	1130.70	1241.69	79.20	505.53
7.55000	1479.98	284.97	72.07	1439.67	281.27	73.86	1264.06	294.55	63.85	1278.68	299.51	128.82	1237.76	117.67	39.70	1187.66	113.65	53.25	1024.47	64.60	48.04	1032.38	75.66	107.20	1264.69	160.41	1311.53	0.00	0.00	0.00	1263.99	81.96	1705.00	1244.06	212.10	1712.34	1137.73	76.09	1664.25	1114.38	191.76	1661.63	531.42	1227.80	72.85	1130.07	1242.34	79.00	507.08
7.56000	1517.89	290.19	79.24	1476.29	286.35	77.84	1302.14	299.39	57.74	1313.63	302.30	122.91	1238.01	117.20	38.79	1187.99	113.06	53.02	1024.74	64.74	48.81	1033.01	74.99	108.30	1275.00	161.38	1310.08	0.00	0.00	0.00	1274.85	82.70	1703.77	1254.79	213.83	1711.18	1148.44	78.25	1663.10	1125.76	194.25	1660.27	530.88	1228.32	72.58	1130.51	1242.48	78.98	506.05
7.57000	1553.72	295.55	87.35	1515.06	292.32	83.50	1339.74	304.53	53.49	1347.75	305.99	118.86	1237.83	116.85	38.30	1188.41	112.59	52.98	1025.17	64.74	49.68	1033.80	75.39	108.96	1286.01	162.48	1308.57	0.00	0.00	0.00	1286.38	84.17	1702.55	1267.13	215.60	1709.51	1159.17	80.82	1661.97	1137.27	196.50	1658.91	531.10	1228.69	72.51	1130.37	1242.61	78.77	504.46
7.58000	1588.14	301.00	96.81	1548.81	297.12	90.03	1375.90	308.98	50.76	1379.91	310.58	116.76	1238.04	116.71	38.18	1188.29	112.60	52.92	1025.48	64.39	50.78	1034.64	75.13	110.07	1296.60	163.60	1307.24	0.00	0.00	0.00	1296.12	85.11	1701.25	1278.95	217.49	1707.96	1169.66	82.85	1660.65	1148.61	199.33	1657.48	531.17	1228.06	72.74	1130.48	1242.56	78.75	503.70
7.59000	1621.93	305.87	108.14	1582.03	300.82	98.50	1411.18	311.93	49.17	1411.82	313.28	115.50	1238.12	116.49	37.89	1188.76	112.52	53.00	1025.95	64.42	51.82	1035.43	74.61	111.37	1308.40	164.60	1305.81	0.00	0.00	0.00	1306.44	86.88	1700.08	1291.46	219.25	1706.11	1180.38	85.34	1659.43	1160.20	201.71	1656.08	531.67	1227.60	72.79	1130.59	1241.75	79.05	504.27
7.60000	1651.92	309.81	119.53	1613.69	305.30	107.41	1444.40	315.69	49.71	1441.92	315.83	115.42	1238.53	116.57	37.77	1189.17	111.75	52.69	1026.36	64.01	53.17	1036.48	74.35	112.67	1318.15	165.89	1304.32	0.00	0.00	0.00	1317.18	89.11	1698.69	1312.74	223.00	1701.72	1190.99	87.79	1658.18	1171.81	204.37	1654.63	531.65	1228.52	72.57	1130.28	1241.81	78.97	503.22
7.61000	1679.86	312.76	131.12	1643.63	308.00	116.90	1475.85	317.61	50.68	1470.21	317.74	116.25	1238.50	116.44	37.44	1188.67	111.73	52.45	1027.03	64.14	54.46	1037.59	73.93	114.21	1330.95	167.23	1302.84	0.00	0.00	0.00	1328.49	91.19	1697.22	1326.77	225.25	1699.38	1201.58	90.61	1656.93	1183.50	206.77	1653.20	531.33	1228.51	72.52	1130.44	1241.85	79.08	507.93
7.62000	1704.95	314.51	141.72	1668.80	311.12	124.45	1504.31	319.05	51.94	1495.84	319.41	117.51	1238.75	115.89	36.88	1189.29	111.26	52.30	1027.83	64.57	55.83	1038.97	73.79	115.81	1341.86	168.44	1301.27	0.00	0.00	0.00	1339.03	92.81	1695.79	1338.17	227.43	1697.61	1212.21	93.59	1655.66	1194.82	209.81	1651.58	531.54	1228.00	72.88	1129.83	1242.47	78.91	506.22
7.63000	1728.05	314.67	150.93	1691.32	311.13	131.28	1529.74	319.82	52.98	1518.51	320.73	118.79	1238.76	115.93	36.61	1189.98	111.43	52.55	1028.68	65.13	57.40	1040.34	73.64	117.64	1352.91	169.69	1299.82	0.00	0.00	0.00	1350.11	95.09	1694.31	1349.95	229.41	1695.84	1222.51	96.07	1654.41	1206.07	212.74	1650.05	531.43	1227.92	72.77	1129.51	1242.46	78.63	504.21
7.64000	1747.53	313.38	157.54	1711.25	309.87	136.71	1552.12	320.06	53.44	1538.97	320.83	119.28	1238.88	116.22	36.35	1190.74	110.67	52.20	1029.62	65.40	59.34	1041.84	73.04	119.91	1363.99	171.05	1298.43	0.00	0.00	0.00	1360.67	97.33	1693.16	1361.62	230.90	1694.12	1233.10	99.48	1653.32	1217.32	215.74	1648.55	531.26	1228.57	72.52	1130.17	1242.44	78.75	504.95
7.65000	1764.14	310.73	161.26	1734.85	314.76	129.47	1570.74	320.82	53.39	1556.65	320.77	119.09	1239.00	115.90	35.84	1190.85	110.99	52.30	1030.63	65.38	61.64	1043.73	72.95	122.07	1375.67	172.27	1297.08	0.00	0.00	0.00	1370.57	99.39	1692.04	1372.63	233.90	1692.40	1243.57	102.42	1652.22	1228.45	219.12	1647.01	531.95	1227.70	73.07	1129.75	1242.56	78.73	505.01
7.66000	1778.01	306.99	161.48	1748.80	311.63	129.26	1585.41	321.49	52.75	1571.82	319.62	117.93	1239.62	115.98	35.74	1191.74	110.27	52.03	1032.02	65.79	63.97	1045.58	72.27	124.67	1386.68	173.50	1295.85	0.00	0.00	0.00	1381.45	102.04	1690.69	1384.04	236.32	1690.66	1254.03	105.32	1651.19	1239.80	222.28	1645.59	531.15	1228.31	72.64	1129.62	1242.26	78.68	504.65
7.67000	1790.26	302.87	158.64	1759.54	305.02	127.67	1596.71	321.39	51.59	1583.41	319.67	116.76	1240.25	116.01	35.57	1192.26	110.41	52.26	1033.38	65.67	66.60	1047.83	71.78	127.40	1398.32	174.93	1294.66	0.00	0.00	0.00	1391.37	104.16	1689.82	1395.02	239.93	1688.88	1264.69	108.67	1650.35	1250.97	225.50	1644.22	531.90	1228.23	72.88	1130.20	1241.74	79.08	507.26
7.68000	1800.88	298.42	153.50	1769.52	303.12	122.15	1606.13	317.95	48.47	1593.02	318.25	114.73	1240.77	115.56	35.26	1192.32	110.24	52.02	1034.81	64.68	69.85	1050.48	71.26	130.40	1409.33	176.31	1293.64	0.00	0.00	0.00	1402.44	107.25	1688.92	1406.82	241.46	1687.63	1275.39	112.26	1649.55	1262.13	228.71	1642.94	530.73	1228.13	72.64	1130.31	1241.96	79.04	504.21
7.69000	1808.99	294.15	146.60	1776.66	298.33	116.15	1612.27	315.91	45.65	1600.61	316.39	111.99	1241.24	115.67	35.15	1193.44	109.37	51.81	1036.51	64.21	73.14	1053.23	70.61	133.72	1421.01	177.84	1292.74	0.00	0.00	0.00	1413.49	110.02	1688.14	1417.96	244.41	1686.16	1286.04	115.44	1648.78	1273.28	231.58	1641.77	529.92	1228.10	72.40	1130.17	1241.91	79.01	505.22
7.70000	1814.76	289.43	138.37	1782.59	293.46	109.45	1616.36	314.77	45.23	1606.97	313.88	109.11	1241.69	115.56	35.07	1193.59	109.46	51.72	1038.55	64.09	76.58	1056.39	70.00	137.09	1432.47	179.30	1292.03	0.00	0.00	0.00	1424.35	113.12	1687.16	1429.33	246.97	1684.79	1296.87	118.71	1648.10	1284.23	234.83	1640.54	531.19	1228.81	72.44	1130.60	1242.14	79.05	504.49
7.71000	1819.82	282.84	128.62	1787.79	288.77	100.64	1620.54	311.37	44.38	1612.10	311.34	106.02	1241.68	115.80	35.00	1194.68	108.86	51.52	1040.84	63.85	80.44	1059.99	69.28	140.93	1444.24	181.14	1291.48	0.00	0.00	0.00	1434.71	115.97	1686.25	1440.04	250.63	1683.17	1307.48	121.69	1647.38	1295.16	237.76	1639.43	530.56	1228.91	72.31	1130.91	1242.41	79.06	503.49
7.72000	1826.88	276.82	114.83	1786.76	277.10	103.20	1623.79	310.04	44.25	1616.90	309.39	103.02	1241.68	115.78	34.76	1196.08	108.66	51.58	1043.50	63.93	84.51	1063.81	68.50	145.01	1456.32	182.91	1291.10	0.00	0.00	0.00	1445.43	118.79	1685.33	1451.31	253.42	1681.82	1318.47	125.62	1646.82	1306.06	241.00	1638.34	530.90	1228.82	72.42	1130.64	1242.11	79.16	505.09
7.73000	1832.95	271.04	105.00	1791.73	272.24	95.12	1627.63	308.29	43.70	1622.44	308.74	101.21	1242.84	115.19	34.52	1196.32	108.96	51.58	1046.29	63.83	89.05	1068.44	68.27	149.18	1467.74	184.77	1290.89	0.00	0.00	0.00	1456.53	121.79	1684.32	1462.23	256.68	1680.34	1329.32	129.14	1646.32	1316.88	244.22	1637.32	531.45	1228.09	72.72	1130.68	1242.33	79.01	504.95
7.74000	1837.09	265.86	97.28	1796.11	269.28	85.85	1630.46	309.54	43.66	1628.25	308.98	101.97	1242.87	114.90	34.15	1197.15	108.13	50.99	1049.43	63.12	94.27	1073.48	67.78	153.83	1479.99	186.63	1290.89	0.00	0.00	0.00	1467.20	125.58	1683.80	1472.83	260.58	1678.89	1339.98	132.33	1645.97	1327.58	247.24	1636.60	531.53	1228.43	72.81	1130.95	1242.75	79.00	501.65
7.75000	1844.39	265.17	81.31	1800.34	267.64	76.87	1632.50	310.98	42.83	1634.26	309.29	101.61	1242.76	115.42	34.17	1198.71	108.73	51.20	1053.22	62.59	99.94	1079.32	67.57	158.60	1492.39	188.41	1291.01	0.00	0.00	0.00	1478.80	128.91	1683.50	1483.70	264.10	1677.86	1350.70	135.91	1646.16	1338.16	250.48	1636.23	530.76	1228.27	72.64	1130.85	1242.36	79.12	504.02
7.76000	1848.78	265.76	69.13	1804.06	268.09	69.15	1632.50	314.41	42.61	1638.57	309.33	100.94	1243.15	115.56	34.27	1199.61	108.93	51.33	1057.74	62.54	106.02	1085.85	66.84	164.15	1504.35	190.03	1291.41	0.00	0.00	0.00	1487.61	131.97	1683.74	1494.62	266.95	1677.36	1361.09	138.77	1646.66	1348.71	253.75	1636.31	530.76	1228.31	72.64	1130.97	1242.77	78.96	500.66
7.77000	1849.67	264.26	67.05	1804.91	268.04	65.51	1633.32	314.80	42.01	1640.96	309.87	101.05	1244.31	115.27	34.43	1200.52	108.59	51.05	1063.07	63.34	112.34	1093.03	65.61	170.43	1516.24	191.77	1292.26	0.00	0.00	0.00	1499.38	135.22	1683.98	1505.01	270.81	1676.93	1371.72	142.05	1647.69	1359.27	256.74	1636.87	531.54	1227.36	73.04	1130.47	1242.90	78.80	500.32
7.78000	1851.99	264.58	64.79	1807.23	268.56	64.33	1633.83	313.90	41.03	1643.22	310.07	101.67	1243.59	115.74	34.40	1202.79	109.60	51.75	1069.21	63.70	119.62	1101.54	64.97	177.04	1528.02	193.33	1293.46	0.00	0.00	0.00	1509.82	138.87	1684.57	1515.76	273.89	1676.98	1382.37	145.39	1648.98	1369.84	259.77	1637.73	531.25	1228.04	72.77	1130.56	1242.59	78.86	503.80
7.79000	1852.78	264.59	59.09	1807.61	268.03	63.08	1634.16	314.36	41.60	1644.86	309.49	101.92	1244.16	115.72	34.25	1204.10	112.00	53.52	1076.54	64.61	127.52	1111.54	65.25	183.52	1539.87	194.82	1294.97	0.00	0.00	0.00	1520.13	142.31	1685.51	1526.74	277.02	1677.13	1392.92	148.42	1650.40	1380.29	263.34	1638.72	531.02	1228.45	72.61	1130.33	1242.75	78.83	503.82
7.80000	1852.12	263.96	60.04	1808.15	268.16	61.73	1635.35	313.61	41.92	1645.54	309.57	101.99	1245.50	115.61	34.11	1204.09	109.06	54.09	1084.97	65.34	136.23	1122.80	65.55	190.40	1551.13	196.40	1296.73	0.00	0.00	0.00	1530.96	144.96	1686.29	1537.55	280.13	1677.66	1403.63	152.09	1652.06	1390.93	266.37	1639.88	531.14	1228.40	72.68	1130.32	1241.89	78.97	498.76
7.81000	1854.24	265.10	53.49	1808.33	268.25	60.67	1636.20	313.18	41.84	1647.92	309.05	102.27	1246.29	115.21	33.70	1207.24	108.95	55.18	1094.55	65.80	145.82	1135.28	64.80	198.05	1562.69	197.94	1298.50	0.00	0.00	0.00	1541.40	148.07	1687.43	1548.45	283.06	1678.29	1413.97	154.86	1653.55	1401.52	269.69	1640.95	531.21	1228.19	72.67	1130.49	1242.60	78.89	501.65
7.82000	1854.05	266.76	52.39	1809.22	267.87	60.11	1635.60	314.59	42.31	1647.95	309.53	102.24	1247.62	115.20	33.75	1211.37	108.76	56.83	1105.41	66.46	155.95	1149.15	64.60	205.58	1573.92	199.50	1300.35	0.00	0.00	0.00	1552.23	150.99	1688.63	1559.05	286.30	1678.78	1424.35	158.22	1655.10	1412.09	272.99	1641.89	530.92	1228.41	72.53	1130.27	1242.69	78.87	504.60
7.83000	1854.15	266.16	51.59	1809.52	267.52	59.83	1635.87	313.89	41.95	1648.29	309.40	101.93	1250.12	114.49	33.60	1216.50	108.72	59.00	1117.22	67.18	166.50	1164.44	64.66	213.08	1584.83	201.14	1302.11	0.00	0.00	0.00	1562.85	155.10	1689.98	1569.68	289.60	1679.16	1434.67	161.42	1656.55	1422.79	276.04	1642.72	531.10	1227.78	72.80	1129.92	1243.04	78.65	503.51
7.84000	1852.78	264.12	54.70	1808.61	267.20	58.94	1635.84	314.01	42.08	1649.91	308.81	101.85	1252.69	113.22	33.35	1224.41	108.73	62.29	1130.82	67.22	177.63	1180.89	64.38	220.76	1596.65	202.66	1303.70	0.00	0.00	0.00	1573.47	157.83	1691.40	1580.31	293.13	1679.67	1445.31	165.41	1657.96	1433.42	279.25	1643.35	531.12	1227.95	72.88	1130.24	1242.92	78.90	506.69
7.85000	1852.77	264.18	53.87	1810.41	267.71	58.85	1636.22	313.14	42.02	1650.12	309.39	102.09	1254.39	112.33	34.35	1232.92	108.14	66.09	1145.56	67.20	188.96	1198.56	64.47	228.37	1607.57	204.03	1305.16	0.00	0.00	0.00	1583.30	160.44	1692.94	1590.76	296.69	1680.35	1455.60	168.47	1659.21	1444.24	282.17	1643.96	531.33	1227.91	72.68	1130.59	1242.41	78.90	504.27
7.86000	1855.61	266.53	49.55	1810.17	267.94	58.17	1636.39	313.07	42.28	1650.28	309.89	102.06	1260.11	110.38	32.94	1242.49	107.62	70.41	1161.73	67.48	200.06	1217.76	65.78	235.29	1617.79	205.07	1306.44	0.00	0.00	0.00	1593.59	163.68	1694.57	1601.55	299.26	1681.13	1465.87	171.51	1660.46	1455.19	284.84	1644.59	531.36	1228.59	72.53	1130.02	1242.11	78.91	500.82
7.87000	1853.00	264.32	52.78	1810.16	268.01	57.88	1636.37	313.47	42.67	1650.09	309.53	101.93	1269.88	107.87	33.95	1255.15	107.21	75.09	1180.37	68.54	209.70	1237.96	67.58	241.51	1628.34	205.88	1307.60	0.00	0.00	0.00	1604.89	166.40	1696.39	1612.68	300.48	1682.37	1475.87	173.99	1661.64	1465.96	287.69	1645.15	530.70	1228.65	72.40	1130.47	1242.05	79.14	502.36
7.88000	1854.89	265.74	48.93	1810.36	268.17	57.68	1636.53	312.96	42.58	1650.84	310.11	102.47	1284.81	106.01	38.86	1270.85	106.21	80.02	1200.12	70.42	217.16	1257.79	69.02	247.39	1639.17	206.38	1308.79	0.00	0.00	0.00	1613.96	168.68	1698.51	1622.99	303.27	1683.37	1486.06	176.87	1662.85	1476.86	290.19	1645.76	532.37	1227.99	72.97	1130.59	1241.68	79.13	503.73
7.89000	1854.04	264.43	52.52	1810.85	267.88	58.12	1635.81	314.38	43.21	1650.64	310.39	102.42	1304.12	103.99	43.42	1290.98	104.78	85.39	1220.63	72.59	223.33	1277.71	72.04	252.83	1650.08	206.75	1309.96	0.00	0.00	0.00	1624.24	170.05	1700.36	1633.64	305.61	1684.44	1496.30	179.44	1664.07	1487.40	292.99	1646.31	532.12	1227.39	73.10	1130.21	1242.40	78.76	503.57
7.90000	1853.54	264.42	52.07	1810.21	268.49	57.25	1636.24	314.13	43.17	1650.96	310.81	102.84	1327.91	102.88	47.89	1314.00	104.41	90.41	1241.45	75.42	227.58	1298.57	75.89	257.51	1660.12	206.93	1311.21	0.00	0.00	0.00	1633.82	172.34	1702.28	1644.27	307.49	1685.72	1506.55	182.10	1665.39	1498.16	295.29	1646.98	530.68	1228.05	72.62	1130.68	1242.88	78.72	503.87
7.91000	1853.78	264.58	51.95	1811.24	269.18	57.14	1636.59	313.57	43.15	1652.43	310.09	103.06	1354.02	102.74	51.68	1338.54	105.19	94.27	1263.76	77.92	230.22	1320.05	78.89	261.31	1670.46	207.23	1312.50	0.00	0.00	0.00	1644.15	174.18	1704.04	1654.81	309.38	1686.93	1516.57	184.18	1666.72	1509.05	297.15	1647.83	530.95	1227.93	72.63	1129.84	1242.07	78.90	502.11
7.92000	1854.52	264.66	52.05	1812.18	269.34	57.40	1636.08	314.45	43.89	1653.37	310.27	103.70	1381.78	103.45	54.83	1365.92	106.37	97.50	1287.02	79.65	231.34	1342.53	82.21	263.56	1680.12	207.48	1313.72	0.00	0.00	0.00	1654.50	176.44	1705.99	1653.41	309.17	1693.29	1527.18	187.05	1668.20	1519.83	299.22	1648.74	531.14	1227.40	72.75	1130.39	1241.89	79.09	501.86
7.93000	1853.44	264.68	51.37	1811.13	269.98	56.29	1637.00	312.61	43.60	1652.32	310.09	103.50	1410.42	104.86	56.90	1393.55	108.04	99.28	1311.86	82.37	230.68	1365.68	85.50	263.94	1689.26	207.96	1314.91	0.00	0.00	0.00	1664.31	177.25	1707.63	1660.50	309.81	1695.97	1537.32	188.96	1669.55	1530.60	301.04	1649.80	531.67	1227.34	72.91	1130.30	1242.01	79.00	501.62
7.94000	1853.92	264.73	51.28	1811.07	269.64	56.49	1636.86	313.30	44.25	1653.58	309.48	103.88	1439.81	106.80	57.96	1422.04	110.39	100.03	1336.91	85.11	228.54	1389.79	88.85	262.68	1699.03	208.66	1316.19	0.00	0.00	0.00	1673.85	178.55	1709.45	1671.16	310.93	1697.47	1547.48	190.39	1670.76	1541.53	302.61	1650.99	530.92	1227.43	72.77	1130.53	1241.63	79.23	501.26
7.95000	1854.43	264.88	51.23	1811.35	268.71	57.03	1637.20	312.43	44.38	1653.29	309.50	104.10	1471.11	109.36	58.63	1451.77	112.95	100.02	1361.83	88.02	224.95	1413.94	91.54	260.37	1708.45	209.56	1317.45	0.00	0.00	0.00	1684.85	179.26	1710.72	1682.38	311.46	1699.05	1557.97	192.31	1672.00	1552.22	304.04	1652.19	530.83	1227.83	72.87	1130.24	1242.10	79.08	502.69
7.96000	1854.83	264.88	51.31	1813.41	270.14	56.81	1637.04	313.00	44.98	1653.11	309.46	104.58	1504.39	112.70	58.91	1482.30	116.13	99.07	1387.09	90.94	219.71	1438.16	93.85	256.95	1718.00	210.56	1318.67	0.00	0.00	0.00	1695.35	179.93	1711.92	1693.30	311.91	1700.64	1567.81	192.70	1672.87	1563.21	304.92	1653.50	531.21	1227.89	72.85	1130.69	1241.18	79.36	505.03
7.97000	1854.72	264.97	51.05	1812.96	269.85	56.72	1637.74	311.73	44.80	1653.47	309.87	105.06	1538.37	116.77	58.48	1514.76	119.88	97.80	1413.26	93.49	212.94	1463.09	96.60	252.28	1727.61	211.71	1319.92	0.00	0.00	0.00	1705.23	180.20	1713.05	1703.88	312.67	1702.05	1578.11	193.99	1673.79	1573.86	306.30	1654.66	530.91	1228.07	72.65	1130.24	1241.79	79.09	503.32
7.98000	1854.18	265.09	50.61	1812.11	269.26	56.57	1637.49	311.97	45.28	1653.20	310.10	105.27	1573.19	121.50	57.75	1548.21	124.16	96.23	1440.69	96.51	204.72	1489.05	99.83	246.32	1736.79	213.14	1320.99	0.00	0.00	0.00	1715.74	180.93	1714.14	1714.30	312.95	1703.54	1588.28	194.75	1674.55	1584.76	307.06	1655.86	531.90	1227.91	72.89	1130.28	1242.03	78.93	503.21
7.99000	1855.14	265.04	50.95	1813.40	269.26	57.10	1637.42	312.32	45.67	1653.97	309.93	106.04	1609.82	126.72	57.16	1581.03	128.79	93.75	1469.42	99.44	195.53	1515.25	102.21	239.52	1746.16	214.56	1321.99	0.00	0.00	0.00	1725.07	181.04	1714.87	1724.68	313.17	1704.78	1598.96	196.43	1675.38	1595.61	307.69	1657.07	530.66	1227.73	72.76	1131.08	1241.42	79.41	503.74
8.00000	1855.13	265.16	50.80	1812.41	269.33	56.62	1637.60	312.31	46.18	1655.12	309.43	106.23	1646.01	131.71	56.10	1617.33	133.42	91.99	1498.97	102.57	185.36	1542.04	104.08	231.99	1755.88	215.90	1322.92	0.00	0.00	0.00	1735.89	181.06	1715.47	1735.08	313.02	1706.06	1609.24	197.42	1676.09	1606.29	308.49	1658.12	530.31	1228.28	72.52	1130.99	1242.20	79.09	501.32
8.01000	1855.07	265.23	50.68	1812.86	269.02	56.79	1637.96	311.65	46.23	1655.48	309.94	106.95	1684.22	136.68	55.64	1653.10	137.78	89.64	1529.23	105.49	174.40	1570.01	107.47	223.19	1765.39	217.02	1323.73	0.00	0.00	0.00	1744.50	180.85	1716.25	1745.19	313.41	1707.11	1619.62	198.02	1676.58	1616.92	308.84	1659.11	530.60	1227.95	72.57	1130.46	1242.10	79.05	498.46
8.02000	1854.92	265.26	50.32	1811.69	268.79	56.08	1637.87	311.95	46.78	1656.54	309.71	107.46	1722.59	140.94	54.85	1689.86	141.70	87.29	1560.52	108.59	162.70	1598.12	110.16	213.81	1775.00	218.12	1324.25	0.00	0.00	0.00	1755.76	180.74	1716.55	1756.69	313.16	1707.98	1629.67	197.95	1676.87	1627.46	309.21	1660.03	531.07	1227.63	72.76	1130.93	1241.94	79.21	501.39
8.03000	1855.20	265.20	50.20	1810.84	266.88	61.19	1638.27	311.42	46.99	1656.16	309.77	107.63	1761.84	144.53	54.34	1727.19	144.97	84.68	1592.37	111.64	150.62	1626.79	111.80	204.19	1784.73	219.31	1324.72	0.00	0.00	0.00	1766.47	180.66	1716.67	1766.72	313.05	1708.77	1639.99	198.09	1677.13	1638.00	309.54	1660.81	530.63	1228.18	72.41	1130.63	1242.06	79.08	500.81
8.04000	1855.50	265.09	49.92	1811.86	266.97	61.62	1638.36	311.21	47.37	1655.00	309.70	107.50	1800.54	147.50	53.62	1764.99	147.62	82.25	1624.99	114.29	138.50	1656.88	115.00	193.68	1793.93	220.36	1325.05	0.00	0.00	0.00	1776.36	180.27	1716.81	1776.84	312.64	1709.59	1650.49	198.42	1677.28	1648.51	309.87	1661.47	530.54	1228.28	72.34	1130.89	1242.24	79.13	501.07
8.05000	1856.04	265.16	49.91	1812.75	266.30	61.71	1638.79	310.45	47.58	1656.00	309.85	108.26	1840.12	149.60	53.42	1802.20	149.55	79.64	1657.93	115.63	126.88	1687.34	117.96	183.02	1803.55	221.41	1325.04	0.00	0.00	0.00	1786.87	179.90	1716.77	1787.86	312.67	1710.08	1660.99	198.91	1677.39	1659.08	309.94	1662.05	530.84	1227.48	72.65	1130.96	1242.07	79.11	503.27
8.06000	1856.95	264.81	50.07	1812.70	266.35	61.69	1638.95	310.53	48.07	1656.60	309.50	108.66	1880.33	150.00	51.12	1840.19	150.83	77.64	1691.69	117.63	115.12	1718.23	119.69	172.71	1813.69	222.41	1324.95	0.00	0.00	0.00	1797.17	179.26	1716.57	1798.41	312.19	1710.55	1671.27	198.87	1677.22	1669.47	310.18	1662.37	530.04	1228.74	72.17	1130.75	1242.67	78.90	505.16
8.07000	1856.53	264.52	49.89	1812.78	266.72	61.77	1638.53	310.88	48.66	1656.62	309.79	109.23	1919.70	150.62	51.52	1878.16	151.53	76.04	1725.53	117.38	104.32	1750.24	122.72	162.03	1823.82	223.27	1324.63	0.00	0.00	0.00	1807.74	179.94	1716.28	1809.16	312.16	1710.70	1681.81	199.36	1676.88	1679.90	310.18	1662.56	530.25	1228.25	72.42	1131.00	1242.59	78.79	502.75
8.08000	1857.08	264.45	50.02	1808.93	272.56	63.22	1638.76	310.95	49.20	1656.07	309.81	109.24	1959.40	149.55	52.01	1916.56	151.84	75.42	1760.46	118.34	93.32	1781.51	123.19	152.48	1834.51	224.17	1324.20	0.00	0.00	0.00	1818.21	179.40	1715.81	1819.09	311.99	1710.89	1692.45	199.54	1676.40	1690.32	310.08	1662.56	530.80	1228.17	72.50	1131.27	1242.36	79.08	499.47
8.09000	1856.70	264.83	49.75	1807.60	273.28	62.27	1639.57	309.33	49.00	1656.75	309.64	109.64	1998.39	149.77	54.06	1953.64	152.13	75.12	1795.69	117.93	83.31	1813.44	123.59	143.21	1843.64	225.07	1323.75	0.00	0.00	0.00	1829.29	179.46	1715.25	1829.74	311.79	1710.96	1702.83	198.82	1675.54	1700.78	309.83	1662.35	530.63	1228.03	72.39	1130.08	1242.13	78.89	503.09
8.10000	1856.59	265.27	49.56	1809.49	272.41	61.51	1639.16	310.34	49.82	1657.24	309.46	110.00	2037.14	150.16	57.00	1992.56	151.76	73.51	1831.06	116.41	74.31	1846.26	124.54	134.25	1854.44	225.82	1323.02	0.00	0.00	0.00	1839.19	179.20	1714.77	1839.47	311.48	1710.95	1713.34	198.36	1674.57	1711.01	309.75	1661.96	530.41	1228.51	72.48	1129.62	1242.46	78.78	500.85
8.11000	1856.52	265.47	49.33	1813.38	272.03	56.11	1639.02	310.50	50.45	1657.46	308.88	110.28	2076.25	153.19	58.74	2029.46	152.21	74.84	1866.75	114.95	65.89	1878.93	123.79	126.67	1864.62	226.42	1322.13	0.00	0.00	0.00	1849.44	178.93	1714.18	1850.11	310.98	1710.67	1724.05	198.07	1673.61	1721.41	309.22	1661.50	530.86	1228.38	72.53	1129.71	1242.32	78.72	499.78
8.12000	1855.54	265.76	48.72	1813.25	272.59	56.09	1639.56	309.53	50.66	1657.39	308.74	110.49	2112.90	154.49	63.34	2066.11	153.04	77.65	1902.12	112.53	59.05	1911.60	123.36	119.97	1875.19	227.06	1321.10	0.00	0.00	0.00	1860.09	178.77	1713.44	1860.14	310.95	1710.35	1735.09	198.20	1672.46	1731.86	308.68	1660.82	531.15	1228.38	72.57	1130.19	1242.50	78.77	503.89
8.13000	1855.58	266.23	48.49	1814.59	273.81	55.45	1640.00	309.22	51.38	1658.60	308.72	111.38	2149.08	155.45	69.44	2101.15	153.58	81.07	1936.54	109.50	53.76	1943.45	122.49	114.56	1885.07	227.51	1319.90	0.00	0.00	0.00	1870.54	177.62	1712.43	1870.24	310.61	1709.84	1746.05	198.14	1671.26	1742.30	308.16	1659.95	532.23	1228.04	73.01	1130.16	1241.93	79.01	503.94
8.14000	1855.41	266.39	48.15	1812.61	270.76	54.69	1639.99	309.22	52.17	1659.03	307.97	111.67	2182.98	156.88	75.84	2134.63	154.59	85.40	1969.74	105.92	50.03	1975.16	122.45	110.07	1894.94	228.06	1318.64	0.00	0.00	0.00	1881.25	176.88	1711.24	1880.45	309.97	1709.18	1756.59	197.12	1669.74	1752.58	307.65	1658.94	532.01	1228.47	72.79	1130.08	1242.54	78.74	503.99
8.15000	1856.11	266.70	48.28	1813.64	271.17	54.56	1640.15	309.17	53.01	1659.15	308.54	112.70	2216.05	158.37	83.03	2166.65	155.85	90.92	2002.21	104.37	47.33	2004.93	121.89	107.16	1905.44	228.51	1317.25	0.00	0.00	0.00	1890.90	176.78	1710.18	1890.27	309.57	1708.34	1767.09	195.63	1668.17	1762.85	306.91	1657.85	531.18	1228.50	72.55	1129.88	1242.76	78.73	500.24
8.16000	1856.06	266.78	48.01	1813.20	271.71	54.11	1640.81	307.91	53.43	1659.56	307.01	112.58	2247.31	159.80	91.18	2197.51	156.66	97.07	2033.03	102.38	46.34	2033.93	122.26	105.10	1915.34	228.92	1315.79	0.00	0.00	0.00	1901.97	176.32	1708.88	1900.88	309.34	1707.31	1778.03	194.83	1666.65	1773.16	305.95	1656.68	532.03	1227.87	72.99	1130.08	1242.59	78.86	500.59
8.17000	1856.33	266.97	47.97	1813.83	270.92	54.53	1640.63	308.65	54.66	1660.75	306.96	113.80	2279.45	160.00	93.28	2225.47	157.23	103.32	2063.22	103.22	45.70	2061.53	123.49	103.70	1925.63	229.43	1314.30	0.00	0.00	0.00	1913.28	175.55	1707.45	1910.87	308.94	1706.21	1788.95	193.91	1665.05	1783.43	304.90	1655.46	531.36	1227.58	73.05	1130.15	1242.49	78.97	502.16
8.18000	1856.19	267.08	47.66	1813.82	272.32	53.77	1640.90	308.76	55.80	1661.60	307.42	115.03	2305.96	160.74	101.09	2251.82	157.73	109.63	2092.22	106.69	45.20	2085.85	123.61	103.46	1936.07	229.71	1312.73	0.00	0.00	0.00	1923.46	175.10	1706.11	1935.82	309.44	1698.10	1800.04	193.06	1663.61	1793.63	303.98	1654.24	531.95	1227.79	72.94	1130.02	1242.50	78.85	502.81
8.19000	1856.59	267.22	47.65	1814.58	272.57	53.34	1642.07	306.67	56.11	1661.22	307.25	115.51	2328.83	160.60	109.21	2275.68	158.21	115.56	2119.28	109.94	45.35	2109.51	125.27	103.00	1946.04	230.04	1311.26	0.00	0.00	0.00	1934.67	174.12	1704.67	1949.49	309.12	1695.20	1811.13	191.86	1662.08	1804.11	302.52	1653.14	532.27	1227.86	72.91	1130.04	1242.60	78.62	505.73
8.20000	1856.75	267.33	47.52	1814.46	272.40	53.58	1642.14	307.66	57.68	1661.35	307.32	116.41	2350.70	161.43	115.28	2296.84	158.63	120.52	2143.82	112.98	45.55	2130.99	125.97	103.05	1956.92	230.28	1309.71	0.00	0.00	0.00	1945.97	173.94	1703.43	1960.49	307.23	1694.20	1821.98	189.97	1660.68	1814.43	301.11	1651.99	531.31	1228.02	72.65	1130.11	1243.19	78.40	503.95
8.21000	1856.58	267.50	47.26	1815.20	272.33	54.06	1642.39	307.67	58.92	1663.51	307.50	118.17	2368.60	161.96	120.42	2316.56	158.98	124.30	2165.74	115.87	45.72	2150.03	126.50	102.93	1967.26	230.42	1308.24	0.00	0.00	0.00	1956.50	172.60	1701.86	1970.25	307.28	1692.71	1833.07	188.13	1659.20	1824.70	299.42	1650.86	531.51	1228.34	72.63	1129.94	1242.66	78.61	503.26
8.22000	1856.85	267.54	47.19	1815.60	272.85	53.73	1643.06	307.25	60.20	1664.32	306.97	119.15	2385.37	162.06	123.58	2332.90	159.74	126.88	2184.09	117.54	45.98	2167.69	128.23	102.10	1977.76	230.56	1306.74	0.00	0.00	0.00	1967.75	171.48	1700.24	1981.07	305.81	1691.47	1844.27	186.59	1657.80	1835.06	297.43	1649.82	531.36	1228.33	72.57	1130.26	1241.84	79.02	503.80
8.23000	1857.66	267.62	47.23	1815.26	271.84	54.06	1643.96	306.66	61.63	1664.54	306.98	120.16	2398.41	162.24	125.25	2346.82	159.96	127.79	2199.61	119.55	45.23	2182.34	129.12	101.53	1988.88	230.61	1305.39	0.00	0.00	0.00	1978.89	170.67	1698.87	1991.39	304.38	1690.02	1855.57	184.67	1656.43	1845.37	295.18	1648.80	530.91	1228.25	72.51	1131.08	1242.06	79.19	503.67
8.24000	1857.90	267.75	47.16	1815.51	272.64	53.73	1644.79	307.05	63.68	1665.55	307.37	121.95	2410.51	162.51	123.85	2357.42	159.94	126.44	2210.81	120.55	44.04	2189.84	129.25	100.10	1999.80	230.62	1304.00	0.00	0.00	0.00	1990.15	169.03	1697.58	2001.19	304.21	1688.83	1867.20	182.57	1655.12	1855.78	292.77	1647.81	530.67	1228.48	72.40	1130.93	1241.87	79.10	504.78
8.25000	1857.70	267.76	46.74	1815.57	272.63	53.57	1645.88	306.26	65.64	1667.97	307.21	124.21	2420.02	162.28	120.10	2366.78	160.27	123.82	2218.50	121.13	42.49	2199.31	128.82	98.82	2010.52	230.54	1302.73	0.00	0.00	0.00	2001.72	167.93	1696.17	2011.72	302.77	1687.67	1878.68	180.30	1653.86	1866.01	290.32	1646.84	531.20	1228.27	72.53	1130.47	1241.90	79.06	505.56
8.26000	1858.31	267.84	46.74	1813.66	271.15	57.18	1646.90	306.25	68.16	1670.51	307.25	126.68	2426.62	161.99	113.99	2372.97	161.14	118.42	2223.26	122.17	40.53	2206.10	130.64	96.19	2021.04	230.48	1301.56	0.00	0.00	0.00	2013.36	166.81	1694.67	2022.57	300.89	1686.49	1890.34	178.09	1652.65	1876.26	287.96	1645.88	529.94	1228.52	72.20	1130.66	1242.21	79.15	505.22
8.27000	1858.45	267.96	46.53	1813.92	271.52	56.48	1647.94	306.69	71.02	1671.98	307.18	128.98	2431.18	163.70	104.52	2377.73	161.96	110.98	2225.19	123.14	38.37	2209.75	130.86	93.86	2032.24	230.31	1300.52	0.00	0.00	0.00	2024.62	166.55	1693.53	2032.48	300.14	1685.33	1901.65	175.12	1651.40	1886.68	285.23	1645.02	530.30	1228.72	72.33	1130.00	1242.03	79.02	504.18
8.28000	1859.09	268.01	46.60	1815.53	271.73	55.90	1649.22	306.86	74.15	1672.68	308.30	131.60	2434.27	164.54	94.93	2380.20	163.78	103.11	2226.36	123.99	36.49	2212.88	132.97	91.10	2043.28	230.04	1299.61	0.00	0.00	0.00	2036.43	165.26	1692.30	2042.52	298.91	1684.19	1913.11	172.40	1650.32	1896.96	282.58	1644.18	531.19	1228.38	72.63	1130.30	1242.12	79.06	504.27
8.29000	1858.90	268.01	46.25	1816.65	271.73	55.32	1650.66	307.37	77.73	1676.00	308.82	135.24	2437.32	166.64	94.24	2384.05	164.85	96.48	2227.73	123.77	35.54	2216.36	134.12	89.71	2054.18	229.77	1298.89	0.00	0.00	0.00	2047.74	163.60	1691.09	2052.73	297.62	1683.33	1924.99	170.28	1649.46	1907.45	279.49	1643.57	531.22	1228.83	72.64	1130.17	1242.00	78.92	501.58
8.30000	1859.37	268.24	46.21	1817.31	271.99	54.76	1652.57	308.36	81.77	1679.42	309.33	138.97	2439.38	167.69	86.41	2387.69	165.92	90.42	2229.38	123.42	35.13	2220.23	133.56	89.40	2065.54	229.42	1298.34	0.00	0.00	0.00	2058.77	162.01	1690.59	2063.68	295.17	1683.02	1936.96	167.87	1648.97	1917.81	276.50	1643.26	530.97	1228.09	72.63	1130.68	1242.01	79.16	503.74
8.31000	1860.23	268.38	46.33	1818.20	272.29	54.28	1655.17	308.52	86.09	1683.88	309.62	142.96	2441.05	167.37	79.32	2390.95	166.71	84.63	2230.45	122.38	34.77	2225.34	134.62	88.30	2077.13	228.93	1298.09	0.00	0.00	0.00	2069.89	160.56	1690.47	2073.61	294.13	1682.70	1948.60	164.62	1648.76	1927.83	273.90	1643.39	530.55	1228.06	72.67	1130.96	1241.98	79.28	503.15
8.32000	1860.19	268.43	46.07	1818.69	272.55	53.73	1658.37	308.46	90.95	1687.85	310.62	147.42	2442.38	166.76	74.78	2392.87	167.10	80.10	2229.54	119.22	34.38	2228.17	134.43	88.11	2088.46	228.44	1298.26	0.00	0.00	0.00	2082.38	159.48	1690.59	2083.75	292.83	1682.97	1960.65	162.02	1649.14	1938.22	270.78	1644.06	530.56	1228.31	72.53	1130.62	1241.99	79.09	502.41
8.33000	1860.38	268.62	46.02	1819.42	272.89	53.06	1662.07	308.92	96.72	1691.80	312.42	152.61	2443.77	168.23	70.42	2393.73	168.41	76.83	2224.93	111.90	34.69	2230.00	134.48	88.52	2099.66	227.92	1298.88	0.00	0.00	0.00	2093.71	158.18	1691.10	2093.58	291.72	1683.48	1972.49	159.01	1649.92	1948.81	267.31	1645.23	530.85	1228.25	72.64	1130.91	1241.76	79.25	502.45
8.34000	1860.78	268.86	46.09	1821.54	273.04	52.88	1666.36	309.58	103.06	1699.03	313.42	158.30	2444.39	170.13	66.12	2394.56	170.16	73.67	2222.33	107.79	35.43	2232.82	136.37	88.32	2110.96	227.48	1300.13	0.00	0.00	0.00	2105.28	156.95	1691.87	2090.46	288.76	1692.16	1984.31	155.90	1651.06	1959.16	264.26	1646.65	530.01	1228.56	72.24	1130.35	1242.43	78.80	500.75
8.35000	1860.43	269.22	45.93	1823.24	273.21	52.79	1671.93	310.08	110.18	1705.50	314.79	163.93	2444.75	171.11	63.63	2394.97	170.97	72.01	2223.79	109.03	36.19	2234.15	137.12	88.49	2121.61	227.14	1301.72	0.00	0.00	0.00	2116.56	155.60	1692.97	2096.32	286.99	1695.63	1996.58	153.52	1652.21	1969.86	260.76	1648.37	531.15	1227.82	72.70	1130.26	1242.52	78.70	501.05
8.36000	1861.39	269.54	46.13	1827.69	273.17	54.90	1678.79	310.07	117.61	1715.06	315.97	170.28	2445.18	171.15	61.47	2395.49	170.76	70.84	2226.83	112.73	35.83	2234.22	136.02	89.21	2132.84	226.93	1303.66	0.00	0.00	0.00	2128.52	154.47	1693.90	2106.54	285.35	1697.25	2008.85	150.67	1653.47	1980.45	257.73	1650.28	531.63	1227.88	72.82	1130.03	1242.28	78.77	501.93
8.37000	1862.01	269.79	45.92	1856.69	275.43	70.15	1686.21	311.85	126.34	1724.61	317.95	176.64	2445.53	171.60	59.93	2395.82	171.26	70.03	2230.16	116.80	35.46	2235.28	135.93	89.25	2143.82	226.89	1305.84	0.00	0.00	0.00	2140.50	152.98	1694.75	2116.03	284.12	1698.89	2021.12	148.01	1654.80	1990.99	254.74	1652.17	531.25	1227.67	72.93	1131.03	1241.62	79.34	503.11
8.38000	1863.21	270.12	45.40	1867.52	278.12	77.92	1695.48	312.57	135.52	1739.87	318.87	180.80	2445.75	172.19	58.88	2395.56	172.06	69.46	2231.68	118.43	35.42	2235.82	135.89	89.27	2154.26	226.88	1308.03	0.00	0.00	0.00	2152.31	151.99	1695.63	2126.82	282.31	1700.38	2033.31	145.73	1656.14	2001.50	251.86	1654.01	531.32	1227.49	73.06	1130.16	1242.34	78.91	507.90
8.39000	1865.04	270.77	44.40	1871.51	278.05	79.03	1705.50	314.69	145.74	1753.09	320.26	186.87	2445.33	172.55	57.89	2395.57	171.77	68.60	2231.81	118.23	35.29	2235.60	135.20	89.42	2165.37	226.92	1310.12	0.00	0.00	0.00	2164.64	151.31	1696.42	2137.21	280.92	1701.77	2045.49	143.75	1657.35	2012.12	248.95	1655.87	531.42	1228.38	72.68	1130.54	1242.37	79.04	505.15
8.40000	1868.14	271.40	43.08	1857.32	275.72	68.50	1716.96	316.43	156.28	1767.00	322.32	193.79	2445.54	172.67	57.32	2395.75	171.81	68.19	2230.17	115.78	35.44	2236.17	135.64	89.23	2175.79	227.07	1311.90	0.00	0.00	0.00	2175.46	150.03	1697.39	2147.27	279.98	1703.01	2056.16	140.16	1658.25	2022.50	246.50	1657.53	531.25	1228.15	72.63	1130.95	1241.59	79.34	500.13
8.41000	1871.86	272.10	41.82	1844.03	274.78	59.90	1729.24	318.55	167.19	1781.82	323.32	200.63	2445.85	172.77	56.89	2395.62	172.15	68.12	2229.09	113.90	35.80	2236.57	135.77	89.00	2186.03	227.31	1313.39	0.00	0.00	0.00	2186.75	149.12	1698.11	2157.12	278.67	1704.26	2068.01	138.43	1659.40	2032.95	244.00	1659.16	531.18	1228.01	72.74	1129.89	1242.34	78.77	499.62
8.42000	1876.31	273.21	40.55	1848.55	275.32	61.36	1742.92	320.21	178.29	1797.30	324.25	207.64	2445.93	172.50	56.35	2395.66	171.91	67.79	2230.25	115.01	35.52	2236.16	134.96	89.32	2196.50	227.76	1314.58	0.00	0.00	0.00	2198.39	148.22	1698.86	2167.35	277.48	1705.35	2080.06	137.19	1660.53	2043.40	241.63	1660.75	530.45	1228.06	72.50	1130.12	1242.26	78.83	503.05
8.43000	1881.13	274.95	39.56	1853.53	276.30	63.91	1758.05	320.63	189.03	1813.78	324.95	214.84	2445.96	172.48	55.92	2396.11	171.52	67.49	2231.01	116.04	35.33	2236.42	135.20	89.18	2206.38	228.37	1315.60	0.00	0.00	0.00	2209.20	147.47	1699.70	2177.56	276.49	1706.70	2091.36	135.02	1661.45	2053.81	239.54	1662.25	531.27	1227.56	72.89	1130.69	1241.54	79.18	504.15
8.44000	1888.57	277.12	38.35	1863.91	278.51	68.25	1773.89	320.02	198.32	1830.65	325.51	221.90	2445.83	172.79	55.81	2396.14	171.50	67.44	2231.62	116.90	35.20	2236.61	134.92	89.25	2216.23	229.22	1316.54	0.00	0.00	0.00	2219.94	147.13	1700.49	2187.55	275.68	1708.06	2102.67	133.34	1662.35	2064.24	237.53	1663.75	530.83	1227.81	72.69	1130.73	1242.00	78.99	503.28
8.45000	1899.72	280.37	39.91	1875.52	281.53	72.92	1790.36	318.16	206.19	1847.33	326.01	228.94	2445.85	172.78	55.58	2396.37	170.89	67.05	2231.67	117.11	35.25	2236.91	135.47	89.13	2225.61	230.22	1317.51	0.00	0.00	0.00	2230.66	146.37	1701.33	2197.67	274.44	1709.54	2114.08	132.25	1663.14	2074.58	235.84	1665.21	531.29	1227.51	72.94	1130.54	1242.03	78.97	502.12
8.46000	1916.28	285.07	45.20	1890.16	285.64	77.90	1806.98	317.40	213.63	1864.71	326.06	235.80	2446.01	172.60	55.27	2396.34	171.01	67.01	2231.86	117.43	35.24	2236.55	134.80	89.54	2235.38	231.28	1318.51	0.00	0.00	0.00	2241.50	146.01	1702.16	2207.74	273.89	1710.94	2125.33	131.31	1663.85	2084.83	234.41	1666.54	532.55	1227.68	73.17	1130.38	1242.55	78.98	502.84
8.47000	1933.65	290.48	49.86	1909.42	290.02	83.15	1825.13	316.18	219.40	1882.76	325.61	241.62	2446.42	172.40	54.94	2396.21	171.16	67.07	2231.22	116.88	35.35	2237.02	135.43	89.54	2244.83	232.41	1319.57	0.00	0.00	0.00	2252.45	145.83	1703.05	2217.48	273.69	1712.54	2135.76	129.47	1664.30	2095.40	232.74	1668.01	531.80	1227.96	72.75	1130.58	1241.89	79.19	502.89
8.48000	1954.21	296.38	53.29	1929.84	294.43	87.53	1845.26	314.50	223.64	1901.53	325.49	246.70	2446.46	172.65	54.95	2396.42	171.07	66.96	2230.49	116.10	35.63	2236.39	134.63	90.10	2254.49	233.48	1320.72	0.00	0.00	0.00	2263.15	145.47	1703.75	2227.49	273.01	1714.13	2146.81	128.87	1664.84	2105.56	231.75	1669.41	531.92	1227.96	72.88	1130.87	1241.64	79.17	504.49
8.49000	1975.98	302.21	55.89	1952.13	298.71	91.19	1865.62	313.36	226.47	1921.55	324.69	250.18	2446.26	172.55	54.46	2396.75	170.72	66.82	2231.27	117.42	35.32	2237.51	136.18	89.72	2264.34	234.39	1321.86	0.00	0.00	0.00	2273.77	145.16	1704.46	2237.36	272.72	1715.72	2157.53	127.89	1665.27	2115.52	231.16	1670.73	530.51	1228.28	72.47	1130.35	1241.98	78.87	504.97
8.50000	1999.57	307.18	58.59	1975.86	302.88	94.07	1886.11	313.61	228.23	1941.86	324.41	252.35	2446.61	172.32	54.14	2396.90	170.59	66.88	2230.97	117.06	35.77	2237.27	135.45	90.35	2273.59	235.19	1322.91	0.00	0.00	0.00	2283.37	145.22	1705.14	2247.33	272.76	1717.17	2168.37	127.38	1665.78	2125.62	230.67	1672.05	530.45	1227.53	72.72	1130.59	1242.42	79.03	502.45
8.51000	2024.09	312.09	60.32	2000.87	306.82	96.19	1907.64	313.23	228.22	1962.85	324.09	253.33	2446.58	172.46	53.86	2396.55	170.96	67.04	2231.43	118.08	35.72	2237.50	135.59	90.65	2283.07	235.82	1323.82	0.00	0.00	0.00	2294.56	145.86	1705.66	2257.00	272.75	1718.80	2179.22	127.48	1666.27	2135.52	230.85	1673.29	531.03	1227.30	72.92	1130.26	1242.17	79.13	506.45
8.52000	2052.16	316.77	62.29	2027.51	310.57	97.62	1929.35	312.86	226.56	1983.45	325.79	253.54	2446.55	172.65	53.70	2396.87	170.70	66.94	2231.76	118.59	35.86	2237.08	134.61	91.63	2292.61	236.30	1324.58	0.00	0.00	0.00	2304.86	146.80	1706.38	2267.72	272.75	1719.96	2189.93	127.80	1666.69	2145.83	230.70	1674.50	531.96	1227.26	72.92	1129.79	1241.60	79.15	504.85
8.53000	2079.72	320.97	63.07	2054.43	313.99	98.01	1950.39	314.60	224.06	2005.28	326.50	252.08	2446.52	172.28	53.10	2396.87	170.47	66.70	2232.14	119.28	35.97	2238.06	136.05	91.57	2301.84	236.57	1325.24	0.00	0.00	0.00	2315.55	147.26	1706.90	2277.73	273.21	1721.19	2200.32	128.30	1667.21	2156.09	230.77	1675.51	532.32	1227.41	73.02	1130.17	1241.53	79.15	501.58
8.54000	2109.91	324.69	63.95	2083.42	317.15	98.14	1973.67	314.49	219.15	2028.04	326.42	249.04	2446.58	172.55	52.95	2397.09	170.39	66.71	2232.47	119.57	36.17	2238.20	135.53	92.32	2311.13	237.05	1325.88	0.00	0.00	0.00	2325.36	147.86	1707.36	2287.14	274.04	1722.15	2211.15	129.51	1667.68	2166.02	231.37	1676.39	531.26	1228.09	72.62	1130.64	1241.59	79.32	503.29
8.55000	2140.71	328.09	64.18	2113.55	320.04	97.90	1997.49	315.75	213.15	2051.15	327.87	245.33	2446.26	172.57	52.45	2396.96	170.37	66.60	2232.64	119.75	36.53	2238.73	136.07	92.61	2320.13	237.48	1326.40	0.00	0.00	0.00	2336.09	149.16	1707.80	2297.01	275.13	1722.71	2221.01	129.69	1668.12	2176.05	231.87	1677.10	531.00	1227.70	72.69	1131.02	1241.74	79.34	505.74
8.56000	2171.82	331.02	63.87	2145.15	322.68	97.49	2022.12	317.43	206.15	2074.60	329.14	240.49	2446.37	172.80	52.28	2395.46	170.99	68.62	2233.19	120.58	36.72	2239.48	136.72	92.92	2329.30	238.10	1326.77	0.00	0.00	0.00	2345.29	150.23	1708.51	2306.88	276.29	1723.14	2231.75	131.10	1668.68	2185.99	232.32	1677.70	531.48	1227.86	72.76	1130.61	1242.08	79.27	506.90
8.57000	2204.32	333.78	63.60	2177.13	325.27	96.39	2047.60	319.84	198.15	2098.95	330.23	234.62	2446.47	172.75	51.99	2395.60	170.87	68.68	2233.79	121.28	36.89	2239.49	136.28	93.80	2338.77	238.78	1326.97	0.00	0.00	0.00	2355.85	151.29	1708.67	2316.86	277.31	1723.45	2241.82	131.84	1669.06	2195.70	233.24	1678.10	531.20	1227.64	72.69	1130.50	1242.46	79.12	505.14
8.58000	2238.48	336.39	63.65	2210.11	327.75	95.24	2074.34	321.72	188.74	2123.46	332.73	228.29	2446.52	172.76	51.66	2395.53	170.74	68.41	2234.44	122.02	37.25	2240.39	137.00	94.13	2347.68	239.59	1326.91	0.00	0.00	0.00	2365.83	153.05	1709.11	2326.45	278.78	1723.57	2251.60	131.93	1669.39	2205.55	234.09	1678.33	531.65	1227.73	73.03	1130.80	1241.81	79.27	505.49
8.59000	2273.28	339.07	63.68	2243.18	330.37	93.53	2100.84	325.35	179.19	2148.82	334.91	220.87	2446.39	172.79	51.24	2395.46	170.58	68.04	2234.82	122.46	37.70	2241.03	137.50	94.67	2356.98	240.42	1326.74	0.00	0.00	0.00	2376.10	154.89	1709.34	2336.23	280.27	1723.48	2262.43	133.85	1669.81	2215.50	234.77	1678.52	531.23	1228.05	72.60	1131.35	1242.35	79.10	506.34
8.60000	2308.35	341.75	63.73	2276.98	333.30	92.04	2129.36	328.24	168.59	2175.20	336.92	212.76	2446.77	172.54	50.89	2395.62	170.43	67.75	2235.21	122.93	38.20	2241.19	137.16	95.44	2366.06	241.40	1326.66	0.00	0.00	0.00	2386.06	156.51	1709.31	2345.96	281.87	1723.37	2272.47	134.78	1669.99	2225.34	235.75	1678.58	530.68	1228.34	72.31	1130.78	1242.37	78.93	504.71
8.61000	2335.67	344.65	59.03	2309.23	336.21	89.24	2157.82	331.76	157.83	2201.27	341.05	204.71	2446.98	172.49	50.58	2395.90	170.29	67.49	2235.74	123.45	38.73	2242.11	137.45	96.07	2375.50	242.41	1326.45	0.00	0.00	0.00	2396.28	158.84	1709.41	2355.28	283.80	1723.15	2282.98	136.44	1670.18	2235.09	236.99	1678.42	530.68	1227.84	72.52	1130.52	1241.82	79.12	505.57
8.62000	2370.94	348.18	58.51	2342.15	339.80	87.00	2188.62	333.90	146.17	2227.57	344.74	196.28	2444.13	173.57	54.61	2396.41	170.14	67.33	2236.47	124.21	39.17	2242.95	138.12	96.74	2384.59	243.54	1326.08	0.00	0.00	0.00	2406.27	160.63	1709.15	2364.27	285.69	1722.87	2293.13	137.80	1670.07	2244.64	238.19	1678.20	530.95	1227.90	72.60	1130.19	1241.89	79.00	506.08
8.63000	2427.43	351.17	68.78	2376.93	343.50	85.43	2218.78	338.49	134.88	2255.88	347.64	186.94	2444.57	173.54	54.86	2396.80	170.01	67.14	2236.26	123.74	40.09	2243.37	137.88	97.43	2393.66	244.72	1325.63	0.00	0.00	0.00	2416.38	162.91	1708.89	2373.24	287.57	1722.49	2303.34	139.23	1669.95	2254.63	239.10	1678.00	531.87	1227.54	72.94	1130.47	1242.05	79.21	506.53
8.64000	2451.05	355.78	65.09	2411.15	347.84	83.80	2249.65	342.64	123.78	2283.86	351.64	177.85	2445.16	173.44	54.79	2397.02	169.90	66.95	2236.64	124.24	40.56	2243.60	137.23	98.29	2402.68	245.96	1325.02	0.00	0.00	0.00	2426.25	164.83	1708.48	2383.13	289.54	1721.92	2313.86	141.29	1669.77	2264.28	240.28	1677.68	530.90	1228.14	72.59	1131.24	1241.81	79.35	505.88
8.65000	2486.53	360.71	66.28	2445.93	352.51	82.78	2281.35	347.21	112.71	2313.37	354.67	168.56	2445.78	173.38	54.87	2397.39	169.76	66.96	2237.16	124.52	41.06	2244.86	138.21	98.67	2411.69	247.22	1324.41	0.00	0.00	0.00	2436.32	166.98	1708.03	2393.20	291.34	1721.36	2324.06	142.89	1669.47	2273.49	242.20	1677.24	530.74	1228.20	72.51	1131.09	1241.98	79.29	505.74
8.66000	2522.92	366.10	68.63	2481.26	357.73	82.62	2315.14	349.80	101.26	2342.49	359.27	159.72	2446.14	173.29	54.76	2397.64	169.67	66.89	2237.16	124.41	41.73	2245.46	138.18	99.49	2420.44	248.50	1323.74	0.00	0.00	0.00	2442.41	166.62	1709.99	2402.49	293.85	1720.52	2334.18	144.36	1668.99	2283.21	243.64	1676.76	531.51	1228.01	72.77	1130.86	1242.06	79.19	503.59
8.67000	2558.40	371.76	71.34	2516.24	363.07	82.97	2347.56	355.78	91.57	2371.94	363.12	151.11	2446.01	173.24	54.41	2397.76	169.63	66.72	2237.57	124.46	42.33	2245.80	137.74	100.41	2429.28	249.90	1323.02	0.00	0.00	0.00	2451.42	168.26	1709.81	2412.46	295.51	1719.91	2344.17	145.86	1668.33	2293.08	245.20	1676.33	531.85	1227.79	72.90	1130.32	1241.88	79.08	504.78
8.68000	2593.24	377.85	74.84	2550.95	368.94	84.26	2381.67	359.47	81.53	2402.83	366.22	142.60	2446.23	173.14	54.23	2397.66	169.41	66.40	2237.94	124.75	42.88	2246.78	138.41	100.87	2437.78	251.40	1322.26	0.00	0.00	0.00	2461.97	170.37	1708.89	2422.01	297.74	1719.13	2354.49	148.15	1667.79	2302.98	246.86	1675.88	530.75	1227.90	72.55	1129.86	1242.30	78.98	504.12
8.69000	2627.86	384.20	79.46	2585.81	374.91	86.63	2414.95	364.95	73.15	2433.18	370.61	135.27	2449.24	172.11	49.81	2397.73	169.31	66.20	2237.86	124.15	43.99	2246.98	137.69	102.06	2446.73	252.98	1321.49	0.00	0.00	0.00	2471.66	172.49	1707.99	2432.05	299.66	1718.28	2364.34	150.04	1667.14	2312.86	248.65	1675.32	530.23	1228.09	72.39	1130.12	1242.29	79.11	504.59
8.70000	2661.54	390.91	84.72	2619.65	381.17	89.59	2448.06	371.13	65.87	2462.83	376.28	129.35	2449.30	172.02	49.09	2398.28	169.19	66.23	2238.15	124.13	44.87	2247.50	137.31	103.03	2455.65	254.71	1320.68	0.00	0.00	0.00	2481.65	174.51	1706.90	2441.93	301.69	1717.47	2374.07	152.17	1666.28	2322.64	250.69	1674.71	530.54	1227.99	72.62	1129.83	1243.05	78.63	502.40
8.71000	2694.73	397.85	90.99	2652.30	387.82	93.20	2480.65	378.56	60.54	2493.46	380.51	123.92	2448.96	172.08	48.76	2398.27	169.05	66.00	2238.37	123.78	45.98	2248.53	137.48	104.02	2464.80	256.41	1319.88	0.00	0.00	0.00	2491.19	176.67	1705.83	2451.37	303.77	1716.80	2383.87	154.56	1665.43	2332.44	252.79	1674.10	531.25	1227.65	72.76	1130.29	1242.61	78.76	501.66
8.72000	2726.57	404.85	98.41	2684.22	394.15	98.38	2513.71	383.29	55.75	2523.59	384.56	119.79	2449.29	171.83	48.48	2398.50	168.84	65.87	2238.87	123.99	46.89	2250.23	138.29	104.70	2473.62	258.22	1319.00	0.00	0.00	0.00	2500.86	178.69	1704.66	2461.19	305.84	1715.87	2393.52	156.82	1664.45	2342.34	254.79	1673.44	531.52	1228.21	72.52	1130.67	1242.96	78.90	502.86
8.73000	2756.53	411.54	107.08	2714.26	400.31	104.87	2540.55	394.29	54.66	2551.30	390.46	117.86	2449.57	171.34	48.16	2398.74	168.69	65.80	2239.26	123.82	47.95	2251.07	138.30	105.88	2482.65	260.08	1318.08	0.00	0.00	0.00	2510.65	180.82	1703.41	2471.20	307.81	1715.01	2403.07	159.32	1663.41	2352.00	257.22	1672.51	530.60	1228.16	72.44	1130.46	1242.18	79.16	503.14
8.74000	2785.06	417.44	116.91	2743.05	405.69	112.53	2571.48	398.63	52.25	2578.58	394.93	116.43	2449.52	171.72	48.21	2399.17	168.46	65.74	2239.38	123.33	49.29	2252.22	138.32	106.98	2491.83	262.01	1317.08	0.00	0.00	0.00	2520.31	182.87	1702.02	2480.94	309.97	1714.01	2412.41	161.87	1662.24	2361.84	259.67	1671.65	530.54	1228.66	72.31	1130.65	1242.39	78.98	504.98
8.75000	2811.50	422.42	127.03	2769.34	410.17	120.36	2613.94	387.37	43.91	2605.19	398.14	115.82	2449.85	171.42	48.04	2399.63	168.21	65.73	2240.11	123.54	50.41	2252.68	137.65	108.45	2500.81	263.97	1316.04	0.00	0.00	0.00	2529.62	184.95	1700.54	2490.78	312.04	1713.01	2421.16	163.62	1660.58	2371.68	262.08	1670.70	531.03	1228.41	72.48	1130.41	1242.46	78.94	505.32
8.76000	2835.88	426.17	136.97	2794.38	413.37	128.63	2635.88	397.75	48.56	2630.25	400.30	115.65	2449.95	171.47	47.79	2400.13	167.97	65.70	2240.57	123.19	51.83	2252.57	135.92	110.56	2509.96	265.94	1314.91	0.00	0.00	0.00	2538.78	186.98	1699.05	2499.75	314.47	1712.04	2430.77	166.79	1659.12	2381.26	264.85	1669.63	531.26	1227.78	72.75	1130.32	1242.46	79.00	505.77
8.77000	2857.98	428.34	145.88	2816.73	415.58	135.71	2657.27	404.58	51.38	2651.04	404.45	116.64	2450.54	170.96	47.47	2400.49	167.70	65.59	2241.52	123.69	52.96	2255.25	137.93	111.01	2518.82	267.94	1313.69	0.00	0.00	0.00	2548.19	189.03	1697.36	2509.91	316.54	1710.97	2440.07	169.64	1657.54	2390.56	267.94	1668.42	531.94	1227.09	73.04	1130.24	1242.34	78.88	503.00
8.78000	2878.01	429.15	153.25	2836.94	416.66	141.60	2680.68	406.02	51.64	2671.33	406.55	117.23	2450.95	171.01	47.39	2400.97	167.51	65.57	2242.07	123.49	54.50	2255.85	136.73	113.17	2527.95	269.96	1312.48	0.00	0.00	0.00	2557.45	191.08	1695.64	2519.82	318.39	1709.95	2448.95	172.24	1655.74	2400.22	270.57	1667.30	530.56	1228.17	72.53	1129.79	1241.98	78.87	503.58
8.79000	2896.11	428.69	158.93	2854.40	416.55	145.58	2699.13	408.95	52.20	2689.97	407.74	117.06	2450.89	171.34	47.54	2401.01	167.33	65.31	2242.74	123.39	56.17	2257.75	137.53	114.39	2537.32	272.02	1311.22	0.00	0.00	0.00	2566.32	193.04	1693.92	2529.31	320.67	1708.87	2458.44	175.75	1653.97	2410.09	273.03	1666.26	531.44	1228.14	72.66	1130.46	1242.31	78.96	506.13
8.80000	2911.72	427.06	162.31	2870.31	415.71	148.25	2715.64	410.83	51.95	2705.64	409.31	116.77	2451.59	170.82	47.17	2401.36	167.16	65.21	2243.86	123.82	57.77	2258.82	137.01	116.36	2546.77	274.22	1310.02	0.00	0.00	0.00	2575.66	195.14	1692.02	2538.93	323.15	1707.69	2466.63	178.00	1652.08	2419.61	276.11	1665.13	531.52	1228.37	72.63	1130.22	1242.37	78.85	504.28
8.81000	2924.67	424.86	162.88	2883.06	414.36	148.33	2730.04	411.27	50.83	2718.48	410.65	116.20	2451.72	170.80	46.91	2401.96	166.91	65.23	2244.25	122.93	59.92	2260.32	136.83	118.13	2556.14	276.50	1308.89	0.00	0.00	0.00	2584.54	197.14	1690.26	2548.25	325.59	1706.79	2474.74	180.44	1650.16	2429.07	279.50	1664.09	530.97	1228.54	72.58	1130.58	1242.50	78.90	505.92
8.82000	2936.00	422.23	160.88	2893.97	412.57	146.15	2739.92	412.75	49.53	2729.67	410.72	114.49	2452.42	170.40	46.66	2402.13	166.74	65.07	2245.57	123.36	61.66	2261.61	136.32	120.17	2565.84	278.88	1307.80	0.00	0.00	0.00	2593.45	199.14	1688.57	2558.44	327.29	1705.94	2483.78	184.22	1648.65	2438.28	283.27	1663.01	530.67	1228.30	72.71	1130.57	1242.68	78.85	505.67
8.83000	2945.03	419.74	156.30	2905.22	412.73	137.69	2747.66	413.31	47.91	2738.99	410.58	112.50	2452.06	170.98	46.88	2402.32	166.50	64.87	2246.82	123.48	63.71	2262.24	133.08	128.26	2575.41	281.30	1306.82	0.00	0.00	0.00	2602.26	201.26	1686.91	2567.96	330.06	1704.84	2491.89	187.12	1646.96	2447.85	286.62	1662.03	530.90	1227.98	72.74	1129.89	1242.20	78.79	502.19
8.84000	2952.71	417.51	150.44	2912.49	410.77	132.57	2754.49	412.01	45.51	2746.01	409.99	109.98	2452.25	170.98	46.76	2402.81	166.32	64.80	2247.91	123.24	66.00	2264.84	132.89	131.19	2584.93	283.90	1305.85	0.00	0.00	0.00	2610.90	203.49	1685.23	2577.91	332.44	1703.65	2500.14	190.58	1645.24	2457.21	290.48	1661.01	531.76	1228.02	72.88	1130.93	1242.07	79.13	504.97
8.85000	2959.25	415.38	143.20	2918.03	407.92	126.85	2759.71	410.32	44.40	2749.98	411.58	108.58	2452.92	170.51	46.41	2403.04	166.10	64.63	2248.80	122.66	68.74	2265.53	132.62	133.08	2594.74	286.54	1305.00	0.00	0.00	0.00	2619.69	205.86	1683.63	2587.56	334.90	1702.66	2509.53	195.58	1643.93	2466.34	294.47	1659.97	531.67	1228.13	72.69	1130.68	1242.63	79.00	506.67
8.86000	2963.89	412.83	134.19	2921.97	404.77	123.98	2762.71	409.20	44.19	2756.70	408.36	104.76	2452.74	170.64	46.19	2403.33	165.96	64.45	2250.27	122.73	71.37	2267.64	132.43	135.40	2604.43	289.26	1304.18	0.00	0.00	0.00	2628.12	208.28	1682.15	2597.92	337.40	1701.38	2517.75	199.54	1642.62	2475.47	298.68	1658.80	531.56	1228.33	72.77	1130.28	1242.53	78.85	504.34
8.87000	2968.18	410.52	124.83	2925.94	403.15	116.16	2765.00	408.80	44.14	2760.00	408.61	102.33	2453.33	170.52	46.16	2404.10	165.89	64.41	2251.52	122.25	74.48	2270.33	131.94	138.90	2614.16	292.00	1303.41	0.00	0.00	0.00	2636.31	210.81	1680.76	2625.13	341.18	1687.78	2525.72	203.21	1641.22	2484.49	303.09	1657.56	531.44	1228.05	72.70	1130.26	1242.83	78.88	506.26
8.88000	2973.76	409.46	115.36	2930.50	402.29	108.56	2767.26	409.11	44.21	2764.74	408.90	100.68	2453.64	170.49	46.14	2404.53	165.79	64.23	2253.40	122.40	77.64	2273.19	131.60	142.66	2623.93	294.74	1302.74	0.00	0.00	0.00	2644.56	213.48	1679.43	2639.91	342.92	1683.84	2533.62	207.00	1639.93	2493.71	307.33	1656.50	530.86	1227.77	72.58	1130.16	1242.68	78.88	506.65
8.89000	2979.65	410.32	105.65	2935.16	402.36	101.21	2769.23	410.14	43.97	2770.22	409.67	99.76	2453.60	170.71	46.09	2405.31	165.71	64.13	2255.56	122.48	81.21	2273.46	130.73	145.17	2633.76	297.43	1302.20	0.00	0.00	0.00	2652.95	216.18	1678.45	2650.25	345.00	1682.98	2541.48	211.09	1639.00	2502.63	312.10	1655.54	530.19	1228.37	72.31	1130.62	1242.64	78.99	506.04
8.90000	2983.29	410.87	95.01	2938.79	402.73	94.16	2770.82	411.23	43.02	2774.59	411.40	99.59	2454.30	170.32	45.71	2406.58	165.64	64.11	2258.14	122.93	84.95	2278.04	131.75	148.89	2643.86	300.09	1301.93	0.00	0.00	0.00	2661.13	219.06	1677.93	2659.52	348.49	1682.58	2549.76	215.49	1638.47	2511.91	316.30	1655.08	530.89	1228.12	72.48	1130.47	1242.51	79.01	502.70
8.91000	2986.77	410.32	86.60	2941.22	402.76	88.81	2771.14	412.36	42.64	2779.71	410.34	98.61	2454.72	170.40	45.84	2407.72	165.67	64.01	2261.25	123.67	89.21	2283.13	131.81	153.62	2653.88	302.77	1302.06	0.00	0.00	0.00	2669.71	222.08	1677.70	2669.49	351.45	1682.21	2557.88	219.88	1638.38	2521.34	320.41	1655.15	530.75	1227.67	72.52	1130.58	1242.30	78.94	502.77
8.92000	2989.86	409.13	81.86	2942.76	401.45	85.80	2771.01	413.10	42.59	2765.27	419.95	119.27	2455.17	170.47	45.80	2408.99	165.81	64.00	2265.35	125.32	93.82	2287.30	131.34	158.46	2663.84	305.33	1302.67	0.00	0.00	0.00	2677.92	225.21	1677.98	2678.15	355.67	1681.97	2566.24	224.52	1639.04	2530.60	325.07	1655.68	530.00	1227.98	72.31	1131.10	1242.52	79.02	505.39
8.93000	2991.22	408.13	78.91	2943.69	400.23	84.20	2770.79	413.59	41.64	2766.30	420.37	120.94	2455.51	170.28	45.96	2410.62	165.98	64.20	2269.62	126.71	99.24	2293.66	133.02	163.14	2673.80	307.81	1303.78	0.00	0.00	0.00	2686.57	228.48	1678.62	2687.48	360.03	1682.17	2574.28	228.66	1640.15	2539.43	330.20	1656.49	530.93	1227.83	72.57	1130.98	1242.28	79.15	505.25
8.94000	2991.73	407.85	76.60	2944.26	400.44	82.77	2771.25	413.49	42.04	2768.44	420.51	121.92	2455.77	170.56	46.54	2412.46	166.19	64.37	2274.86	128.74	105.03	2299.43	133.00	168.89	2683.64	310.18	1305.38	0.00	0.00	0.00	2694.67	231.98	1679.66	2678.77	363.51	1695.14	2582.42	232.91	1641.61	2548.90	334.69	1657.69	530.64	1227.99	72.46	1130.91	1242.44	79.15	505.10
8.95000	2991.60	408.55	74.92	2944.55	400.71	81.46	2771.20	414.23	42.17	2770.14	420.60	122.73	2456.10	170.82	46.96	2414.22	166.50	64.38	2280.91	130.96	111.44	2306.86	133.56	175.07	2692.95	312.57	1307.27	0.00	0.00	0.00	2703.17	235.64	1680.96	2701.15	368.41	1685.88	2590.22	236.86	1643.44	2558.15	339.37	1659.00	530.62	1228.52	72.35	1131.34	1242.38	79.24	503.12
8.96000	2991.18	408.55	73.38	2944.73	400.68	80.25	2772.80	413.62	42.26	2772.38	420.75	123.64	2456.51	170.93	47.06	2416.57	166.82	64.61	2286.88	132.23	118.96	2316.54	134.99	181.51	2702.17	314.95	1309.30	0.00	0.00	0.00	2711.61	239.46	1682.46	2715.85	371.49	1683.82	2598.12	241.01	1645.40	2567.56	343.70	1660.36	530.50	1228.15	72.30	1130.92	1242.07	79.33	503.92
8.97000	2991.37	408.41	71.96	2945.13	400.85	79.37	2772.25	414.52	42.34	2773.55	420.92	123.84	2457.46	171.00	47.29	2419.24	167.18	65.25	2294.74	134.71	126.67	2330.62	140.45	182.66	2711.27	317.36	1311.40	0.00	0.00	0.00	2719.85	243.42	1684.19	2723.98	376.10	1684.30	2607.07	246.44	1647.72	2576.20	348.51	1661.46	530.21	1228.35	72.15	1131.04	1242.78	79.17	502.32
8.98000	2991.62	408.53	70.89	2945.44	400.99	78.60	2772.80	414.32	42.03	2773.68	421.18	123.44	2458.75	170.74	47.09	2422.48	167.50	66.46	2303.30	136.82	135.18	2341.86	142.52	188.64	2720.42	319.78	1313.42	0.00	0.00	0.00	2727.97	247.67	1685.97	2731.91	381.27	1684.70	2616.23	251.99	1649.97	2585.00	353.09	1662.36	530.55	1228.20	72.31	1131.15	1241.77	79.44	500.81
8.99000	2992.01	408.45	70.00	2945.91	401.16	78.07	2772.88	413.94	42.09	2772.77	421.60	122.53	2458.91	171.44	48.79	2425.87	167.89	67.89	2311.72	138.05	144.58	2352.26	141.95	196.41	2729.46	322.25	1315.32	0.00	0.00	0.00	2736.28	251.87	1687.89	2741.62	384.70	1685.57	2624.06	255.84	1651.88	2593.55	357.69	1663.07	530.53	1228.27	72.41	1130.95	1241.34	79.60	499.18
9.00000	2992.35	408.55	69.30	2945.97	401.38	77.42	2772.59	414.34	42.30	2770.16	422.12	120.78	2461.00	171.16	48.35	2431.54	168.29	70.43	2321.24	139.49	154.29	2364.86	143.26	203.76	2738.33	324.59	1317.04	0.00	0.00	0.00	2744.86	255.95	1689.84	2751.23	387.66	1686.22	2632.09	259.96	1653.73	2602.03	362.13	1663.70	530.33	1228.18	72.40	1130.99	1241.72	79.39	504.09
9.01000	2992.49	408.58	68.80	2946.34	401.55	77.19	2772.47	414.49	42.65	2772.55	422.14	122.03	2464.09	170.52	47.74	2435.98	168.66	72.83	2332.13	141.17	164.30	2377.56	143.44	211.58	2747.54	326.77	1318.62	0.00	0.00	0.00	2753.23	260.00	1691.86	2758.97	392.75	1686.78	2640.51	264.43	1655.57	2610.47	366.30	1664.24	529.73	1228.57	72.07	1131.50	1241.94	79.43	504.53
9.02000	2992.63	408.60	68.46	2946.50	401.63	76.85	2772.48	414.47	42.64	2772.20	422.75	121.73	2469.67	169.76	47.58	2442.39	168.95	76.55	2344.01	143.15	174.63	2391.54	144.82	219.02	2756.42	328.74	1320.03	0.00	0.00	0.00	2761.45	264.12	1693.89	2767.09	397.17	1688.09	2648.87	268.71	1657.26	2618.64	370.38	1664.74	530.47	1227.85	72.25	1131.85	1241.70	79.45	504.74
9.03000	2992.64	408.56	68.15	2946.27	401.88	76.54	2773.36	413.61	42.21	2773.13	422.69	121.83	2475.78	169.03	46.94	2450.12	169.54	80.92	2357.61	145.62	185.03	2407.55	147.97	225.99	2765.51	330.46	1321.31	0.00	0.00	0.00	2769.55	268.11	1695.93	2769.81	399.97	1690.23	2656.52	271.81	1658.81	2626.73	374.45	1665.12	529.71	1227.98	72.14	1131.33	1241.34	79.50	506.15
9.04000	2992.74	408.54	68.00	2946.54	402.03	76.51	2771.60	415.36	42.83	2774.23	423.52	122.58	2481.85	168.16	48.39	2459.84	170.30	85.59	2371.98	147.57	194.65	2421.90	148.85	233.49	2774.43	332.00	1322.42	0.00	0.00	0.00	2777.57	271.89	1698.00	2769.37	401.90	1693.07	2664.86	275.43	1660.35	2635.33	377.73	1665.47	530.35	1227.64	72.44	1130.70	1241.55	79.31	505.00
9.05000	2992.74	408.51	67.86	2946.14	402.13	76.15	2773.14	413.89	42.17	2772.15	423.71	121.35	2494.33	168.18	53.46	2472.99	170.76	91.19	2388.12	151.11	202.44	2436.96	150.89	240.44	2783.23	333.39	1323.32	0.00	0.00	0.00	2785.84	275.66	1700.01	2768.02	403.68	1696.48	2673.00	278.82	1661.68	2643.61	381.05	1665.72	529.87	1228.19	72.28	1131.01	1242.25	79.31	502.60
9.06000	2992.73	408.51	67.78	2946.22	402.31	76.09	2773.66	413.15	41.69	2774.11	423.34	122.29	2510.52	168.46	58.63	2489.71	171.68	97.26	2404.30	153.58	209.17	2453.43	154.68	246.35	2791.78	334.74	1324.02	0.00	0.00	0.00	2794.33	279.37	1701.87	2768.00	406.06	1700.34	2682.23	283.40	1662.99	2651.71	384.25	1665.86	529.93	1228.51	72.08	1131.46	1241.76	79.59	502.38
9.07000	2992.74	408.54	67.72	2946.10	402.51	75.93	2773.90	413.22	41.81	2774.61	423.63	122.55	2529.01	169.62	63.50	2508.45	173.57	102.65	2421.15	156.35	214.39	2470.94	158.88	251.43	2800.16	336.09	1324.60	0.00	0.00	0.00	2802.78	282.95	1703.62	2771.57	409.77	1704.52	2689.97	285.98	1663.90	2659.88	387.26	1666.03	529.51	1227.75	72.13	1131.66	1241.03	79.68	504.08
9.08000	2992.64	408.55	67.53	2946.07	402.58	75.80	2772.45	415.06	42.47	2775.18	423.45	122.81	2549.17	171.62	67.62	2528.46	176.05	106.98	2439.54	159.50	217.88	2489.50	163.55	254.94	2808.29	337.54	1325.09	0.00	0.00	0.00	2810.92	286.37	1705.26	2780.97	415.55	1708.89	2698.02	288.20	1664.76	2667.97	390.25	1666.12	530.10	1227.22	72.63	1130.63	1241.61	79.26	503.26
9.09000	2992.66	408.58	67.40	2946.19	402.74	75.73	2773.91	413.05	42.02	2774.68	423.38	122.17	2570.20	174.34	70.70	2549.68	179.01	110.31	2458.60	162.72	220.05	2507.68	166.79	257.69	2816.26	339.10	1325.52	0.00	0.00	0.00	2819.64	289.54	1706.76	2792.46	423.15	1714.67	2707.32	291.93	1665.84	2676.23	392.83	1666.42	530.76	1227.23	72.74	1130.53	1242.16	79.22	505.80
9.10000	2992.76	408.57	67.19	2945.97	402.79	75.45	2772.76	414.21	42.73	2774.00	423.54	122.36	2593.45	177.87	73.42	2572.04	182.58	112.63	2479.17	166.76	220.40	2527.13	170.51	258.91	2824.03	340.84	1325.91	0.00	0.00	0.00	2828.08	292.64	1708.12	2800.56	426.19	1715.53	2714.99	293.50	1666.61	2684.55	395.18	1666.89	530.25	1227.72	72.49	1131.04	1241.32	79.56	504.80
9.11000	2992.96	408.60	67.04	2946.34	402.81	75.41	2772.74	414.08	42.92	2776.68	423.20	123.79	2617.50	182.06	75.13	2595.85	186.71	114.25	2499.84	170.40	219.41	2546.76	173.72	258.81	2831.71	342.75	1326.33	0.00	0.00	0.00	2836.92	295.51	1709.25	2808.68	429.05	1716.37	2724.47	297.05	1667.56	2692.79	397.52	1667.43	530.12	1228.08	72.29	1131.00	1241.11	79.68	503.79
9.12000	2992.97	408.65	66.70	2946.48	402.81	75.20	2773.06	413.64	42.82	2777.09	423.90	123.82	2642.79	187.13	76.07	2620.68	191.49	114.98	2520.90	174.11	217.02	2568.07	178.49	257.05	2839.15	344.82	1326.81	0.00	0.00	0.00	2845.58	298.29	1710.25	2816.70	431.78	1717.26	2733.26	299.52	1668.50	2701.21	399.51	1668.22	530.70	1227.90	72.52	1130.34	1241.69	79.27	504.59
9.13000	2993.16	408.66	66.51	2946.41	402.99	74.97	2774.40	412.60	42.67	2774.84	424.25	122.65	2669.44	193.09	76.48	2646.44	196.94	114.89	2543.28	178.38	212.84	2588.60	181.38	254.70	2846.28	347.06	1327.40	0.00	0.00	0.00	2854.33	300.92	1711.15	2825.06	434.19	1718.06	2741.78	301.51	1669.44	2709.35	401.64	1668.97	529.39	1228.58	72.18	1130.99	1241.85	79.33	504.27
9.14000	2993.20	408.76	66.30	2946.76	403.08	74.92	2772.60	414.22	43.71	2775.18	424.14	122.65	2697.23	199.74	76.33	2673.21	202.92	114.15	2566.87	182.86	207.19	2610.94	185.92	250.78	2853.42	349.31	1328.05	0.00	0.00	0.00	2862.88	303.28	1711.92	2833.64	436.54	1718.70	2750.33	303.34	1670.16	2717.88	403.38	1669.83	530.15	1228.01	72.45	1131.05	1242.33	79.31	503.38
9.15000	2993.27	408.83	66.12	2946.60	403.32	74.66	2774.06	412.74	43.24	2778.53	423.23	124.90	2726.19	206.80	75.73	2701.12	209.22	112.98	2590.91	186.52	200.58	2633.09	189.91	245.56	2860.44	351.58	1328.69	0.00	0.00	0.00	2871.65	305.60	1712.46	2841.88	438.82	1719.42	2759.29	305.49	1671.06	2726.53	404.89	1670.84	531.04	1227.84	72.62	1131.27	1241.91	79.28	501.81
9.16000	2993.49	408.91	66.04	2947.17	403.39	74.74	2773.10	413.78	44.10	2775.05	423.82	123.25	2756.00	214.11	74.80	2729.71	215.70	111.24	2616.25	191.02	192.50	2655.17	192.99	239.71	2867.51	353.97	1329.31	0.00	0.00	0.00	2880.11	307.83	1712.93	2850.22	440.93	1719.95	2767.93	307.10	1671.72	2735.36	407.10	1671.52	530.93	1228.03	72.60	1130.74	1241.57	79.29	500.77
9.17000	2993.59	409.05	65.89	2947.27	403.60	74.68	2773.49	413.28	44.03	2777.07	423.73	124.02	2787.07	221.32	73.86	2759.06	222.14	109.06	2643.11	196.63	182.89	2679.35	197.77	232.51	2874.76	356.35	1329.85	0.00	0.00	0.00	2888.84	309.92	1713.22	2858.33	443.03	1720.50	2776.16	308.03	1672.36	2743.49	409.12	1672.08	530.41	1227.82	72.50	1130.35	1241.86	79.13	502.84
9.18000	2993.61	409.17	65.73	2947.17	403.84	74.48	2774.00	412.94	44.11	2776.26	423.59	123.87	2819.35	228.37	72.99	2789.42	228.44	106.69	2669.65	201.17	172.75	2704.85	202.89	223.99	2882.07	358.67	1330.31	0.00	0.00	0.00	2897.43	311.97	1713.43	2866.75	444.91	1720.91	2785.11	310.01	1672.92	2750.95	410.94	1672.52	531.11	1228.51	72.60	1130.38	1242.27	78.95	505.75
9.19000	2993.81	409.28	65.68	2947.48	403.99	74.60	2774.04	412.68	44.14	2777.59	423.17	124.79	2852.70	235.14	72.36	2820.16	234.51	103.94	2696.44	204.45	162.42	2728.30	205.46	215.78	2889.52	360.88	1330.61	0.00	0.00	0.00	2906.05	313.96	1713.54	2875.14	446.73	1721.21	2794.48	312.28	1673.50	2757.77	412.58	1672.87	531.90	1227.89	72.87	1130.70	1241.55	79.23	504.40
9.20000	2993.97	409.40	65.59	2947.47	404.11	74.47	2773.24	413.32	44.78	2777.31	423.44	124.72	2886.04	241.50	71.46	2852.17	240.27	101.43	2724.32	208.28	151.32	2749.13	204.47	216.96	2896.94	363.01	1330.79	0.00	0.00	0.00	2914.71	315.81	1713.55	2883.31	448.51	1721.52	2803.13	313.91	1673.88	2763.98	414.04	1673.10	531.97	1227.81	72.91	1130.38	1241.83	78.99	504.34
9.21000	2994.17	409.56	65.52	2947.29	404.42	74.29	2774.00	412.81	44.63	2777.21	423.33	124.71	2920.00	247.33	70.88	2884.76	245.64	98.95	2751.31	210.24	140.75	2774.92	208.60	208.07	2904.31	365.00	1330.81	0.00	0.00	0.00	2923.40	317.60	1713.47	2891.76	450.24	1721.66	2811.64	315.14	1674.18	2769.61	415.32	1673.24	531.65	1228.33	72.77	1129.60	1242.45	78.71	509.40
9.22000	2994.27	409.71	65.35	2947.48	404.48	74.29	2773.04	413.37	45.33	2777.93	422.77	125.06	2953.96	252.39	69.96	2917.40	250.45	96.32	2779.81	212.69	129.69	2801.68	211.93	198.96	2911.61	366.97	1330.72	0.00	0.00	0.00	2931.91	319.38	1713.37	2899.85	451.86	1721.89	2819.96	316.19	1674.20	2774.70	416.44	1673.29	531.50	1227.50	72.91	1129.98	1242.23	78.78	508.59
9.23000	2994.22	409.93	65.05	2947.17	404.63	73.97	2773.11	413.46	45.80	2778.89	422.74	125.50	2988.96	256.85	69.89	2950.33	254.76	93.77	2807.61	213.78	119.22	2829.11	215.43	189.16	2918.84	368.90	1330.55	0.00	0.00	0.00	2940.47	321.13	1713.23	2908.29	453.47	1721.97	2828.06	317.05	1674.18	2779.27	417.41	1673.25	531.40	1227.60	72.75	1130.67	1241.74	79.16	506.16
9.24000	2994.43	410.10	64.94	2947.44	404.71	73.96	2773.29	413.17	45.98	2778.81	422.48	125.62	3023.85	260.89	70.19	2983.65	258.67	91.56	2837.78	216.75	108.03	2856.42	218.97	178.76	2926.09	370.78	1330.30	0.00	0.00	0.00	2948.98	322.86	1713.08	2916.44	455.04	1721.99	2836.90	318.92	1674.30	2783.37	418.22	1673.12	531.33	1228.18	72.65	1131.07	1242.05	79.21	503.44
9.25000	2994.51	410.34	64.78	2947.71	404.65	73.89	2772.80	413.28	46.29	2779.60	422.35	126.03	3058.28	264.98	70.96	3017.29	262.55	90.09	2867.32	217.98	97.59	2884.42	222.66	168.71	2933.42	372.72	1330.03	0.00	0.00	0.00	2957.43	324.61	1712.92	2924.49	456.66	1721.98	2845.97	320.95	1674.28	2787.02	418.89	1672.92	532.89	1228.29	71.84	1130.58	1241.72	79.27	501.44
9.26000	2994.70	410.43	64.70	2948.15	404.62	73.96	2774.56	411.75	46.08	2779.25	422.35	126.02	3092.75	269.33	72.68	3050.89	266.63	89.73	2899.18	220.47	87.35	2912.79	224.02	160.25	2940.92	374.54	1329.71	0.00	0.00	0.00	2965.78	326.39	1712.74	2932.41	458.33	1721.96	2855.26	323.19	1674.22	2790.26	419.42	1672.64	533.41	1228.07	71.45	1130.61	1242.22	79.10	500.65
9.27000	2994.84	410.49	64.56	2948.09	404.59	73.80	2775.20	410.96	46.11	2779.20	422.07	125.92	3127.12	274.31	75.78	3083.69	270.97	90.08	2929.11	220.31	78.29	2940.48	224.90	152.34	2948.55	376.31	1329.35	0.00	0.00	0.00	2974.02	328.18	1712.64	2940.07	459.96	1721.88	2862.71	323.04	1673.89	2793.11	419.82	1672.29	533.45	1229.02	71.22	1130.76	1242.10	79.24	503.59
9.28000	2994.98	410.45	64.49	2948.30	404.47	73.78	2772.65	413.62	47.41	2779.12	421.80	126.34	3159.13	279.80	78.62	3116.11	275.88	91.20	2959.75	220.21	70.34	2969.03	226.63	145.68	2956.19	378.04	1329.01	0.00	0.00	0.00	2982.32	330.08	1712.42	2947.85	461.60	1721.71	2871.19	324.19	1673.58	2795.62	420.10	1671.88	533.51	1229.14	71.08	1130.07	1242.32	79.04	505.22
9.29000	2994.88	410.44	64.30	2948.47	404.45	73.71	2775.25	410.70	46.54	2779.76	422.28	126.66	3191.02	285.89	83.09	3148.18	281.04	93.65	2991.09	220.62	63.28	2997.54	228.11	139.55	2963.79	379.72	1328.68	0.00	0.00	0.00	2990.86	332.00	1712.18	2955.70	463.23	1721.43	2879.29	324.90	1673.33	2797.81	420.26	1671.40	533.44	1228.30	71.32	1129.79	1242.23	78.94	503.98
9.30000	2995.10	410.41	64.31	2948.22	404.48	73.44	2773.69	412.47	47.75	2780.30	421.69	127.30	3227.56	291.45	85.25	3177.78	286.58	96.13	3022.69	222.26	56.88	3025.90	228.91	135.31	2971.48	381.36	1328.30	0.00	0.00	0.00	2999.26	333.99	1711.92	2962.98	464.94	1721.12	2888.28	326.28	1673.14	2799.71	420.31	1670.88	533.49	1228.66	71.23	1129.64	1242.38	78.85	503.61
9.31000	2995.20	410.40	64.19	2948.65	404.41	73.58	2774.45	411.40	47.61	2780.06	421.68	127.32	3263.29	297.07	87.40	3206.07	292.31	99.53	3052.61	224.13	51.85	3052.32	229.82	132.31	2979.10	383.03	1327.85	0.00	0.00	0.00	3007.35	335.97	1711.50	2970.11	466.66	1720.71	2897.77	328.17	1672.77	2801.37	420.26	1670.30	533.50	1228.90	71.28	1130.03	1242.45	78.95	507.94
9.32000	2995.31	410.44	64.08	2948.06	404.50	73.10	2774.54	411.07	47.96	2780.44	421.12	127.51	3298.22	302.77	89.55	3233.95	298.24	104.56	3080.66	225.94	48.72	3078.70	231.50	131.86	2986.78	384.68	1327.36	0.00	0.00	0.00	3015.49	337.94	1711.00	2977.50	468.32	1720.14	2906.64	329.17	1672.40	2802.80	420.12	1669.67	533.46	1228.46	71.40	1130.55	1241.83	79.11	503.92
9.33000	2995.37	410.51	63.91	2948.28	404.53	73.11	2775.07	410.68	48.22	2782.71	421.25	129.05	3332.36	308.52	91.68	3259.25	304.08	109.79	3080.66	225.94	48.72	3103.53	235.00	128.70	2994.34	386.31	1326.79	0.00	0.00	0.00	3023.65	339.78	1710.44	2984.57	469.89	1719.50	2914.63	329.18	1671.65	2804.05	419.89	1669.01	533.46	1228.98	71.24	1130.45	1242.14	79.01	504.88
9.34000	2995.54	410.63	63.76	2948.67	404.56	73.16	2775.40	409.92	48.82	2782.81	421.00	128.69	3365.71	314.34	93.81	3259.25	304.08	109.79	3080.66	225.94	48.72	3122.56	233.39	138.29	3002.01	387.89	1326.15	0.00	0.00	0.00	3031.91	341.51	1709.79	2991.59	471.35	1718.80	2922.61	329.18	1671.09	2805.14	419.58	1668.31	533.39	1228.95	71.33	1130.11	1242.44	78.79	503.57
9.35000	2995.67	410.69	63.59	2948.67	404.62	72.95	2774.72	410.82	49.63	2780.57	420.56	128.01	3398.28	320.22	95.93	3259.25	304.08	109.79	3080.66	225.94	48.72	3143.32	236.01	139.57	3009.87	389.43	1325.44	0.00	0.00	0.00	3040.20	343.20	1709.11	2998.90	472.63	1718.05	2931.54	330.03	1670.39	2806.11	419.20	1667.58	533.44	1228.37	71.38	1130.66	1241.81	79.30	502.33
9.36000	2995.82	410.83	63.40	2948.89	404.68	72.90	2776.14	409.20	49.58	2780.71	420.28	128.23	3430.08	326.16	98.04	3259.25	304.08	109.79	3080.66	225.94	48.72	3161.92	239.34	139.03	3017.93	390.95	1324.71	0.00	0.00	0.00	3048.40	344.77	1708.40	3006.16	473.81	1717.33	2939.93	330.31	1669.69	2807.00	418.74	1666.82	533.47	1228.57	71.18	1130.95	1241.71	79.34	502.13
9.37000	2995.87	410.94	63.19	2948.73	404.73	72.57	2776.58	409.12	50.19	2781.01	419.93	128.50	3461.12	332.15	100.13	3259.25	304.08	109.79	3080.66	225.94	48.72	3179.23	242.26	139.25	3025.92	392.47	1324.02	0.00	0.00	0.00	3056.59	346.26	1707.75	3013.14	474.93	1716.62	2948.84	330.96	1669.11	2807.82	418.23	1666.04	533.42	1229.25	71.08	1130.95	1242.10	79.27	500.18
9.38000	2996.07	411.03	63.06	2949.17	404.79	72.68	2774.71	411.12	51.64	2781.47	419.51	128.84	3491.41	338.21	102.22	3259.25	304.08	109.79	3080.66	225.94	48.72	3195.46	245.42	139.88	3034.05	393.93	1323.32	0.00	0.00	0.00	3064.73	347.65	1707.13	3020.15	475.99	1715.97	2957.51	330.97	1668.27	2808.62	417.67	1665.25	533.34	1228.37	71.46	1130.77	1242.68	78.96	500.67
9.39000	2996.20	411.12	62.91	2949.16	404.97	72.44	2776.52	409.59	51.73	2782.09	419.01	129.23	3520.94	344.31	104.29	3259.25	304.08	109.79	3080.66	225.94	48.72	3208.53	248.09	139.50	3042.13	395.31	1322.69	0.00	0.00	0.00	3072.96	348.89	1706.51	3027.24	476.85	1715.34	2966.94	331.92	1667.53	2809.43	417.06	1664.44	533.38	1228.30	71.36	1130.01	1242.98	78.61	501.05
9.40000	2996.34	411.21	62.79	2949.37	405.04	72.36	2775.15	411.15	53.16	2782.88	418.45	129.69	3549.74	350.47	106.36	3259.25	304.08	109.79	3080.66	225.94	48.72	3215.98	250.61	137.89	3050.26	396.63	1322.01	0.00	0.00	0.00	3081.17	349.94	1705.94	3034.24	477.58	1714.76	2974.65	330.71	1666.62	2810.27	416.41	1663.62	533.51	1229.17	71.12	1130.17	1242.63	78.80	503.69
9.41000	2996.41	411.29	62.60	2949.38	405.25	72.21	2777.32	409.06	53.11	2783.82	417.82	130.19	3577.81	356.68	108.40	3259.25	304.08	109.79	3080.66	225.94	48.72	3226.32	253.59	136.88	3058.34	397.78	1321.32	0.00	0.00	0.00	3089.51	350.78	1705.36	3041.49	478.05	1714.20	2984.25	331.49	1665.86	2811.19	415.74	1662.80	533.45	1228.84	71.20	1130.70	1242.36	79.01	502.58
9.42000	2996.52	411.40	62.43	2949.55	405.37	72.07	2777.53	409.25	54.41	2784.91	417.13	130.76	3605.15	362.95	110.44	3259.25	304.08	109.79	3080.66	225.94	48.72	3232.98	256.19	135.43	3066.61	398.85	1320.59	0.00	0.00	0.00	3097.70	351.51	1704.79	3048.74	478.45	1713.65	2993.41	331.96	1665.00	2812.22	415.03	1661.99	533.36	1228.81	71.11	1130.54	1242.25	79.18	502.38
9.43000	2996.67	411.54	62.29	2949.54	405.50	71.89	2778.48	408.49	55.25	2786.16	416.37	131.37	3631.77	369.26	112.46	3259.25	304.08	109.79	3080.66	225.94	48.72	3237.25	258.68	133.21	3074.86	399.87	1319.85	0.00	0.00	0.00	3106.04	352.05	1704.19	3056.15	478.65	1713.12	3001.29	330.86	1663.96	2813.38	414.31	1661.18	533.41	1228.25	71.26	1130.89	1242.03	79.27	503.82
9.44000	2996.90	411.65	62.14	2949.76	405.66	71.73	2778.76	408.27	56.78	2787.57	415.56	132.05	3657.69	375.62	114.47	3259.25	304.08	109.79	3080.66	225.94	48.72	3240.34	261.10	131.07	3083.07	400.84	1319.14	0.00	0.00	0.00	3114.38	352.44	1703.53	3064.03	479.46	1712.47	3009.19	329.73	1663.00	2814.72	413.58	1660.38	533.44	1228.65	71.28	1130.59	1242.89	78.88	500.50
9.45000	2997.13	411.77	61.94	2950.23	405.78	71.74	2780.49	407.06	57.98	2789.12	414.68	132.77	3682.90	382.03	116.46	3259.25	304.08	109.79	3080.66	225.94	48.72	3242.66	263.39	128.98	3091.36	401.72	1318.48	0.00	0.00	0.00	3122.71	352.70	1702.84	3071.83	480.38	1711.83	3018.37	329.85	1662.09	2816.25	412.85	1659.60	533.47	1228.62	71.33	1130.58	1242.37	79.03	499.51
9.46000	2997.34	411.98	61.72	2950.68	406.01	71.73	2781.25	406.47	59.59	2790.82	413.75	133.54	3707.42	388.48	118.43	3259.25	304.08	109.79	3080.66	225.94	48.72	3242.33	265.07	126.03	3099.65	402.58	1317.92	0.00	0.00	0.00	3131.05	352.86	1702.11	3079.57	481.42	1711.20	3027.01	329.31	1661.05	2818.02	412.12	1658.84	533.57	1228.75	71.24	1130.65	1242.19	78.95	501.47
9.47000	2997.58	412.11	61.54	2951.07	406.16	71.55	2780.98	407.37	62.04	2792.67	412.76	134.36	3731.25	394.97	120.39	3259.25	304.08	109.79	3080.66	225.94	48.72	3243.67	266.75	124.41	3108.10	403.42	1317.43	0.00	0.00	0.00	3139.11	352.99	1701.47	3087.24	482.58	1710.58	3034.55	327.40	1659.88	2820.06	411.40	1658.11	533.49	1228.99	71.23	1131.57	1242.49	79.08	502.72
9.48000	2997.84	412.29	61.31	2951.25	406.50	71.24	2781.89	407.09	64.14	2794.66	411.72	135.24	3754.41	401.51	122.33	3259.25	304.08	109.79	3080.66	225.94	48.72	3246.72	268.13	123.51	3116.72	404.20	1317.07	0.00	0.00	0.00	3147.41	353.09	1700.98	3094.84	483.85	1709.98	3044.86	328.56	1659.50	2822.40	410.70	1657.41	533.45	1229.09	71.20	1131.01	1242.28	79.04	499.49
9.49000	2998.25	412.46	61.16	2952.18	406.70	71.18	2782.77	406.71	65.87	2796.79	410.63	136.15	3776.90	408.08	124.25	3259.25	304.08	109.79	3080.66	225.94	48.72	3250.34	269.29	122.71	3125.42	404.92	1316.89	0.00	0.00	0.00	3156.03	353.16	1700.69	3102.38	485.24	1709.39	3052.02	325.80	1658.89	2825.07	410.03	1656.75	533.40	1229.01	71.22	1131.05	1242.59	78.94	501.27
9.50000	2998.73	412.61	61.07	2952.59	407.22	70.57	2783.90	406.26	67.65	2799.06	409.50	137.12	3798.72	414.70	126.15	3259.25	304.08	109.79	3080.66	225.94	48.72	3253.78	270.12	122.51	3134.24	405.62	1316.96	0.00	0.00	0.00	3164.40	353.31	1700.72	3109.85	486.74	1708.80	3061.35	325.35	1658.64	2828.10	409.38	1656.12	533.46	1228.88	71.17	1130.98	1241.42	79.19	500.78
9.51000	2998.89	412.79	60.78	2953.66	407.73	69.85	2785.29	405.73	69.48	2801.48	408.31	138.13	3819.89	421.35	128.04	3259.25	304.08	109.79	3080.66	225.94	48.72	3255.40	270.97	122.19	3142.94	406.35	1317.34	0.00	0.00	0.00	3172.77	353.49	1700.94	3117.25	488.35	1708.23	3069.76	323.64	1658.96	2831.53	408.78	1655.54	533.46	1228.45	71.40	1130.78	1242.02	79.09	503.54
9.52000	2999.21	412.97	60.64	2954.68	408.42	69.24	2786.92	405.13	71.34	2804.02	407.08	139.18	3840.40	428.04	129.90	3259.25	304.08	109.79	3080.66	225.94	48.72	3256.59	271.62	122.34	3151.57	407.13	1318.06	0.00	0.00	0.00	3181.25	353.64	1701.43	3124.58	490.07	1707.67	3079.49	323.55	1659.72	2835.39	408.22	1655.01	533.52	1228.91	71.28	1130.46	1242.00	79.05	505.24
9.53000	2999.60	413.18	60.58	2955.54	408.98	68.80	2788.79	404.45	73.25	2806.71	405.80	140.28	3860.28	434.76	131.75	3259.25	304.08	109.79	3080.66	225.94	48.72	3257.64	271.94	122.83	3160.05	408.01	1319.13	0.00	0.00	0.00	3190.05	353.84	1702.10	3131.85	491.89	1707.13	3089.26	323.18	1660.60	2839.72	407.71	1654.53	533.48	1228.57	71.33	1130.85	1242.22	79.04	504.03
9.54000	2999.77	413.49	60.54	2956.56	409.56	68.49	2790.90	403.71	75.20	2809.52	404.49	141.42	3879.53	441.52	133.57	3259.25	304.08	109.79	3080.66	225.94	48.72	3258.10	272.03	122.95	3168.40	408.97	1320.56	0.00	0.00	0.00	3198.97	354.07	1702.91	3139.05	493.82	1706.59	3097.61	321.43	1661.65	2844.53	407.27	1654.12	533.44	1228.73	71.23	1130.57	1242.67	78.82	503.08
9.55000	3000.11	413.74	60.50	2957.54	410.09	68.13	2793.25	402.91	77.18	2812.47	403.13	142.60	3898.15	448.31	135.37	3259.25	304.08	109.79	3080.66	225.94	48.72	3259.41	271.77	123.39	3176.69	409.99	1322.27	0.00	0.00	0.00	3207.82	354.32	1703.79	3146.19	495.85	1706.06	3108.05	321.72	1663.10	2849.88	406.89	1653.77	533.47	1228.86	71.27	1130.62	1242.21	78.94	503.06
9.56000	3000.25	414.05	60.43	2958.63	410.81	67.82	2795.82	402.04	79.21	2815.54	401.74	143.82	3916.15	455.13	137.15	3259.25	304.08	109.79	3080.66	225.94	48.72	3259.18	271.39	122.96	3184.89	411.01	1324.11	0.00	0.00	0.00	3216.95	354.61	1704.62	3153.25	497.98	1705.55	3116.54	320.26	1664.40	2855.78	406.59	1653.49	533.49	1228.65	71.37	1130.94	1242.33	79.19	500.51
9.57000	3000.04	414.35	60.30	2959.80	411.28	67.44	2798.63	401.11	81.26	2818.74	400.31	145.08	3933.55	461.97	138.91	3259.25	304.08	109.79	3080.66	225.94	48.72	3260.28	271.49	123.53	3193.04	412.03	1325.98	0.00	0.00	0.00	3225.65	354.99	1705.45	3160.26	500.21	1705.04	3126.00	319.97	1665.55	2862.28	406.36	1653.28	533.48	1228.89	71.15	1130.91	1242.27	79.10	502.29
9.58000	3000.20	414.75	60.34	2961.63	411.48	67.44	2801.65	400.11	83.36	2822.07	398.85	146.38	3950.34	468.85	140.64	3259.25	304.08	109.79	3080.66	225.94	48.72	3260.83	271.42	123.83	3201.30	413.01	1327.76	0.00	0.00	0.00	3234.06	355.46	1706.31	3167.19	502.54	1704.54	3135.77	318.85	1666.96	2869.40	406.23	1653.15	533.39	1228.67	71.30	1130.92	1242.12	79.05	501.63
9.59000	3000.29	415.23	60.22	2963.62	411.58	67.83	2804.90	399.07	85.48	2825.52	397.36	147.71	3966.54	475.75	142.35	3259.25	304.08	109.79	3080.66	225.94	48.72	3261.17	271.56	123.87	3209.63	413.95	1329.36	0.00	0.00	0.00	3242.78	355.96	1707.11	3174.06	504.96	1704.06	3144.32	317.12	1668.75	2877.17	406.19	1653.10	533.31	1228.53	71.31	1130.26	1242.15	78.86	502.19
9.60000	3001.13	415.81	59.90	2966.75	411.91	69.21	2808.36	397.96	87.64	2829.09	395.84	149.08	3982.15	482.67	144.03	3259.25	304.08	109.79	3080.66	225.94	48.72	3260.94	271.81	123.38	3217.74	414.95	1330.70	0.00	0.00	0.00	3251.19	356.56	1707.85	3180.86	507.47	1703.58	3151.82	314.91	1670.87	2885.64	406.25	1653.15	533.39	1228.21	71.34	1130.77	1242.33	79.00	502.64
9.61000	3002.50	416.64	59.17	2969.25	412.84	70.14	2812.04	396.81	89.83	2832.78	394.29	150.48	3997.19	489.62	145.69	3259.25	304.08	109.79	3080.66	225.94	48.72	3260.54	272.04	122.97	3225.68	415.91	1331.75	0.00	0.00	0.00	3259.35	357.28	1708.57	3187.60	510.08	1703.11	3158.45	312.32	1673.25	2894.82	406.43	1653.28	533.45	1228.61	71.22	1130.22	1242.35	78.85	503.12
9.62000	3004.79	418.11	58.11	2972.60	414.15	71.50	2815.92	395.61	92.05	2836.58	392.71	151.92	4011.65	496.59	147.33	3259.25	304.08	109.79	3080.66	225.94	48.72	3261.05	271.76	123.13	3233.43	416.96	1332.52	0.00	0.00	0.00	3267.67	358.13	1709.26	3194.27	512.77	1702.66	3164.36	309.49	1675.84	2904.76	406.72	1653.51	533.40	1228.57	71.29	1129.93	1241.50	79.10	503.15
9.63000	3008.15	420.74	56.91	2976.45	416.43	73.21	2820.00	394.35	94.30	2840.50	391.11	153.39	4025.55	503.58	148.93	3259.25	304.08	109.79	3080.66	225.94	48.72	3261.54	271.42	123.34	3240.95	418.05	1332.98	0.00	0.00	0.00	3276.19	359.10	1709.99	3200.87	515.55	1702.21	3169.73	306.51	1678.58	2915.49	407.13	1653.85	533.50	1228.26	71.30	1130.45	1242.07	79.14	501.43
9.64000	3013.92	425.66	56.23	2982.57	420.33	76.26	2824.29	393.06	96.58	2844.54	389.49	154.88	4038.89	510.59	150.51	3259.25	304.08	109.79	3080.66	225.94	48.72	3261.11	271.37	122.74	3248.34	419.19	1333.18	0.00	0.00	0.00	3276.19	359.10	1709.99	3207.41	518.42	1701.77	3174.71	303.52	1681.40	2927.04	407.67	1654.29	533.49	1228.74	71.16	1130.79	1241.95	79.26	501.36
9.65000	3022.09	432.76	58.21	2991.03	426.35	80.35	2828.77	391.71	98.88	2848.68	387.85	156.41	4051.69	517.62	152.07	3259.25	304.08	109.79	3080.66	225.94	48.72	3262.37	271.18	123.62	3255.56	420.44	1333.18	0.00	0.00	0.00	3276.19	359.10	1709.99	3213.88	521.37	1701.34	3179.49	300.61	1684.26	2939.44	408.35	1654.85	533.48	1228.80	71.20	1130.51	1242.30	78.85	501.75
9.66000	3031.59	441.42	61.72	3001.27	433.46	84.63	2833.45	390.33	101.20	2852.94	386.19	157.97	4063.95	524.66	153.59	3259.25	304.08	109.79	3080.66	225.94	48.72	3262.58	271.30	123.76	3262.52	421.95	1333.09	0.00	0.00	0.00	3276.19	359.10	1709.99	3220.29	524.40	1700.92	3184.22	297.92	1687.10	2952.72	409.18	1655.52	533.49	1228.86	71.25	1131.07	1242.98	78.90	502.63
9.67000	3042.85	450.74	64.91	3013.23	441.27	88.81	2838.32	388.91	103.55	2857.30	384.52	159.55	4075.67	531.71	155.09	3259.25	304.08	109.79	3080.66	225.94	48.72	3262.26	271.53	123.65	3269.50	423.70	1332.99	0.00	0.00	0.00	3276.19	359.10	1709.99	3226.63	527.51	1700.50	3189.08	295.54	1689.85	2966.91	410.16	1656.32	533.47	1228.73	71.25	1130.23	1242.28	78.93	501.04
9.68000	3055.38	460.10	67.82	3026.16	449.21	92.36	2843.37	387.45	105.93	2861.77	382.83	161.17	4086.86	538.78	156.55	3259.25	304.08	109.79	3080.66	225.94	48.72	3262.47	271.57	123.72	3276.46	425.56	1332.85	0.00	0.00	0.00	3276.19	359.10	1709.99	3232.91	530.70	1700.10	3194.23	293.61	1692.46	2982.06	411.29	1657.24	533.42	1228.24	71.31	1129.98	1242.10	78.98	501.73
9.69000	3069.19	469.44	70.61	3040.34	457.20	95.59	2848.60	385.96	108.32	2866.34	381.13	162.80	4097.54	545.86	157.99	3259.25	304.08	109.79	3080.66	225.94	48.72	3263.31	271.76	124.79	3283.45	427.43	1332.79	0.00	0.00	0.00	3276.19	359.10	1709.99	3239.12	533.96	1699.70	3199.84	292.24	1694.87	2998.19	412.59	1658.29	533.38	1228.71	71.30	1130.48	1241.66	79.12	500.81
9.70000	3083.93	478.92	72.89	3055.12	465.30	98.06	2854.01	384.43	110.73	2871.01	379.42	164.46	4107.72	552.95	159.39	3259.25	304.08	109.79	3080.66	225.94	48.72	3263.70	272.11	125.22	3290.39	429.40	1333.01	0.00	0.00	0.00	3276.19	359.10	1709.99	3245.27	537.30	1699.31	3206.07	291.53	1697.02	3015.33	414.07	1659.48	533.39	1229.07	71.25	1130.51	1241.71	79.23	503.97
9.71000	3100.18	488.18	74.87	3070.93	473.29	99.77	2859.60	382.88	113.16	2875.78	377.70	166.15	4117.38	560.05	160.77	3259.25	304.08	109.79	3080.66	225.94	48.72	3263.20	272.70	125.15	3297.30	431.44	1333.41	0.00	0.00	0.00	3276.19	359.10	1709.99	3251.35	540.71	1698.93	3213.10	291.62	1698.86	3033.52	415.72	1660.81	533.37	1228.69	71.25	1130.16	1242.28	78.85	505.78
9.72000	3116.41	497.24	75.59	3087.87	481.05	100.77	2865.35	381.30	115.61	2880.65	375.97	167.85	4126.56	567.15	162.11	3259.25	304.08	109.79	3080.66	225.94	48.72	3263.42	272.94	125.84	3304.30	433.57	1333.97	0.00	0.00	0.00	3276.19	359.10	1709.99	3257.36	544.19	1698.55	3221.09	292.60	1700.32	3052.78	417.56	1662.28	533.47	1228.19	71.32	1129.79	1242.60	78.71	506.28
9.73000	3135.35	505.41	77.00	3106.28	488.69	101.47	2871.27	379.69	118.08	2885.62	374.24	169.58	4135.24	574.27	163.42	3259.25	304.08	109.79	3080.66	225.94	48.72	3263.49	273.12	126.16	3311.06	435.73	1334.64	0.00	0.00	0.00	3276.19	359.10	1709.99	3263.31	547.74	1698.19	3230.21	294.61	1701.35	3073.16	419.60	1663.91	533.48	1228.03	71.53	1129.95	1242.57	78.72	506.59
9.74000	3155.47	513.57	78.09	3126.62	496.07	102.17	2877.36	378.06	120.56	2890.68	372.51	171.33	4143.45	581.38	164.69	3259.25	304.08	109.79	3080.66	225.94	48.72	3263.86	273.39	127.00	3317.57	437.93	1335.32	0.00	0.00	0.00	3276.19	359.10	1709.99	3269.20	551.36	1697.83	3239.23	296.52	1701.70	3094.68	421.83	1665.69	533.49	1228.29	71.46	1129.40	1242.64	78.56	507.70
9.75000	3177.30	521.88	79.27	3146.92	503.32	101.84	2883.60	376.41	123.05	2895.83	370.78	173.09	4151.19	588.50	165.94	3259.25	304.08	109.79	3080.66	225.94	48.72	3264.62	273.49	128.15	3324.00	440.23	1335.95	0.00	0.00	0.00	3276.19	359.10	1709.99	3275.02	555.04	1697.47	3247.13	298.51	1702.49	3117.37	424.28	1667.63	533.40	1228.21	71.56	1130.07	1243.27	78.53	505.19
9.76000	3199.21	530.17	79.53	3167.84	510.93	100.83	2890.00	374.74	125.55	2901.07	369.05	174.88	4158.46	595.62	167.14	3259.25	304.08	109.79	3080.66	225.94	48.72	3264.59	273.88	128.54	3330.45	442.78	1336.58	0.00	0.00	0.00	3276.19	359.10	1709.99	3280.78	558.78	1697.13	3256.05	300.71	1703.24	3141.27	426.94	1669.73	533.34	1228.22	71.55	1129.90	1242.73	78.64	505.25
9.77000	3222.59	538.44	80.03	3191.21	518.56	100.91	2896.55	373.05	128.07	2906.40	367.32	176.68	4165.27	602.74	168.32	3259.25	304.08	109.79	3080.66	225.94	48.72	3265.35	274.04	129.60	3336.87	445.37	1337.23	0.00	0.00	0.00	3276.19	359.10	1709.99	3286.47	562.58	1696.79	3265.26	303.10	1703.91	3166.42	429.82	1672.00	533.44	1229.18	71.19	1129.70	1242.44	78.66	506.39
9.78000	3246.23	546.97	80.31	3214.94	526.28	100.65	2903.25	371.35	130.60	2911.81	365.60	178.49	4171.64	609.86	169.45	3259.25	304.08	109.79	3080.66	225.94	48.72	3264.99	274.56	130.09	3343.60	447.90	1337.94	0.00	0.00	0.00	3276.19	359.10	1709.99	3292.10	566.44	1696.45	3273.50	305.64	1704.88	3192.83	432.93	1674.45	533.42	1228.58	71.16	1130.46	1242.49	78.77	505.97
9.79000	3246.23	546.97	80.31	3214.94	526.28	100.65	2910.09	369.63	133.13	2917.31	363.88	180.32	4177.57	616.97	170.55	3259.25	304.08	109.79	3080.66	225.94	48.72	3266.45	274.85	131.71	3348.24	449.57	1338.48	0.00	0.00	0.00	3276.19	359.10	1709.99	3297.66	570.36	1696.13	3282.13	308.57	1705.83	3220.55	436.27	1677.08	533.42	1228.41	71.26	1130.28	1242.21	78.99	506.32
9.80000	3246.23	546.97	80.31	3214.94	526.28	100.65	2917.08	367.91	135.68	2922.90	362.17	182.17	4183.06	624.08	171.62	3259.25	304.08	109.79	3080.66	225.94	48.72	3266.82	275.31	132.35	3351.58	450.82	1338.86	0.00	0.00	0.00	3276.19	359.10	1709.99	3303.16	574.34	1695.81	3290.89	311.23	1706.70	3245.33	438.79	1679.62	533.39	1228.09	71.44	1130.73	1241.95	79.17	507.52
9.81000	3246.23	546.97	80.31	3214.94	526.28	100.65	2924.20	366.18	138.22	2928.56	360.48	184.02	4188.13	631.18	172.65	3259.25	304.08	109.79	3080.66	225.94	48.72	3266.89	275.77	133.00	3354.41	452.06	1339.11	0.00	0.00	0.00	3276.19	359.10	1709.99	3308.59	578.37	1695.49	3299.05	314.22	1707.39	3252.53	440.68	1679.98	533.42	1228.18	71.36	1130.38	1241.81	79.16	505.88
9.82000	3246.23	546.97	80.31	3214.94	526.28	100.65	2931.45	364.45	140.78	2934.30	358.80	185.89	4192.78	638.28	173.63	3259.25	304.08	109.79	3080.66	225.94	48.72	3267.21	276.04	133.59	3357.54	453.74	1339.23	0.00	0.00	0.00	3276.19	359.10	1709.99	3313.96	582.45	1695.18	3307.57	317.28	1708.02	3275.16	443.56	1681.93	533.45	1229.05	71.27	1131.81	1242.96	76.45	505.77
9.83000	3246.23	546.97	80.31	3214.94	526.28	100.65	2938.83	362.71	143.33	2940.12	357.13	187.77	4197.02	645.37	174.58	3259.25	304.08	109.79	3080.66	225.94	48.72	3267.40	276.09	134.40	3361.77	456.29	1339.26	0.00	0.00	0.00	3276.19	359.10	1709.99	3319.27	586.57	1694.88	3316.18	320.17	1708.81	3295.64	446.48	1683.54	533.53	1228.79	71.32	1132.43	1243.45	75.36	503.48
9.84000	3246.23	546.97	80.31	3214.94	526.28	100.65	2946.33	360.97	145.89	2946.01	355.48	189.65	4200.86	652.44	175.50	3259.25	304.08	109.79	3080.66	225.94	48.72	3268.28	276.23	135.36	3367.87	460.13	1339.20	0.00	0.00	0.00	3276.19	359.10	1709.99	3324.51	590.75	1694.58	3321.57	321.82	1709.37	3314.06	449.45	1684.84	533.41	1228.47	71.31	1132.18	1242.42	75.60	501.79
9.85000	3246.23	546.97	80.31	3214.94	526.28	100.65	2953.96	359.23	148.45	2951.97	353.85	191.54	4204.30	659.51	176.37	3259.25	304.08	109.79	3080.66	225.94	48.72	3268.30	276.03	135.88	3376.67	465.69	1339.08	0.00	0.00	0.00	3276.19	359.10	1709.99	3329.69	594.97	1694.29	3324.85	322.73	1709.69	3330.51	452.47	1685.82	533.50	1228.68	71.27	1132.24	1242.69	75.44	505.96
9.86000	3246.23	546.97	80.31	3214.94	526.28	100.65	2961.70	357.50	151.01	2958.01	352.24	193.44	4207.36	666.56	177.20	3259.25	304.08	109.79	3080.66	225.94	48.72	3268.83	276.39	136.52	3387.26	471.92	1339.18	0.00	0.00	0.00	3276.19	359.10	1709.99	3334.80	599.24	1694.00	3327.10	323.42	1709.76	3345.10	455.54	1686.53	533.47	1229.01	71.18	1132.25	1243.00	75.51	508.30
9.87000	3246.23	546.97	80.31	3214.94	526.28	100.65	2969.56	355.77	153.57	2964.11	350.65	195.35	4210.03	673.60	177.99	3259.25	304.08	109.79	3080.66	225.94	48.72	3269.63	276.51	137.63	3392.28	475.49	1338.89	0.00	0.00	0.00	3276.19	359.10	1709.99	3339.85	603.55	1693.72	3329.42	324.39	1709.56	3357.92	458.68	1686.96	533.49	1228.51	71.33	1132.08	1242.19	75.72	506.75
9.88000	3246.23	546.97	80.31	3214.94	526.28	100.65	2977.53	354.05	156.13	2970.28	349.09	197.26	4212.34	680.62	178.74	3259.25	304.08	109.79	3080.66	225.94	48.72	3270.35	276.38	138.44	3397.22	479.22	1338.52	0.00	0.00	0.00	3276.19	359.10	1709.99	3344.84	607.89	1693.44	3332.92	326.16	1709.09	3369.07	461.88	1687.14	533.43	1228.57	71.34	1132.24	1242.90	75.57	505.82
9.89000	3246.23	546.97	80.31	3214.94	526.28	100.65	2985.60	352.34	158.68	2976.52	347.55	199.17	4214.28	687.62	179.44	3259.25	304.08	109.79	3080.66	225.94	48.72	3270.47	276.36	138.81	3397.22	479.22	1338.52	0.00	0.00	0.00	3276.19	359.10	1709.99	3349.76	612.28	1693.16	3338.69	329.23	1708.34	3378.65	465.15	1687.09	533.43	1228.56	71.45	1132.28	1242.85	75.59	507.88
9.90000	3246.23	546.97	80.31	3214.94	526.28	100.65	2993.78	350.64	161.23	2982.81	346.04	201.09	4215.86	694.61	180.10	3259.25	304.08	109.79	3080.66	225.94	48.72	3271.19	276.38	139.65	3397.22	479.22	1338.52	0.00	0.00	0.00	3276.19	359.10	1709.99	3354.62	616.70	1692.89	3347.83	334.11	1707.30	3386.76	468.50	1686.83	533.55	1229.08	71.22	1132.28	1243.10	75.54	507.91
9.91000	3246.23	546.97	80.31	3214.94	526.28	100.65	3002.06	348.96	163.77	2989.17	344.56	203.01	4217.10	701.57	180.72	3259.25	304.08	109.79	3080.66	225.94	48.72	3271.48	276.44	140.36	3397.22	479.22	1338.52	0.00	0.00	0.00	3276.19	359.10	1709.99	3359.42	621.16	1692.63	3361.44	341.31	1705.96	3393.48	471.93	1686.37	533.43	1228.55	71.29	1132.17	1242.79	75.61	506.14
9.92000	3246.23	546.97	80.31	3214.94	526.28	100.65	3010.43	347.30	166.31	2995.59	343.12	204.92	4217.99	708.52	181.30	3259.25	304.08	109.79	3080.66	225.94	48.72	3271.81	276.43	140.98	3397.22	479.22	1338.52	0.00	0.00	0.00	3276.19	359.10	1709.99	3364.15	625.65	1692.36	3379.83	350.20	1704.68	3398.93	475.45	1685.73	533.42	1228.12	71.40	1132.16	1242.59	75.73	508.01
9.93000	3246.23	546.97	80.31	3214.94	526.28	100.65	3018.89	345.65	168.83	3002.06	341.71	206.84	4218.55	715.43	181.83	3259.25	304.08	109.79	3080.66	225.94	48.72	3272.48	276.39	141.79	3397.22	479.22	1338.52	0.00	0.00	0.00	3276.19	359.10	1709.99	3368.82	630.17	1692.11	3385.88	354.03	1703.71	3403.20	479.05	1684.93	533.54	1228.56	71.30	1132.24	1242.90	75.58	507.41
9.94000	3246.23	546.97	80.31	3214.94	526.28	100.65	3027.44	344.03	171.35	3008.59	340.33	208.75	4218.78	722.33	182.32	3259.25	304.08	109.79	3080.66	225.94	48.72	3273.66	276.27	143.03	3397.22	479.22	1338.52	0.00	0.00	0.00	3276.19	359.10	1709.99	3373.43	634.72	1691.85	3391.48	358.06	1702.73	3406.38	482.76	1683.99	533.45	1228.39	71.37	1131.95	1242.13	75.92	505.58
9.95000	3246.23	546.97	80.31	3214.94	526.28	100.65	3036.07	342.43	173.85	3015.18	339.00	210.66	4218.70	729.20	182.76	3259.25	304.08	109.79	3080.66	225.94	48.72	3274.08	276.51	143.77	3397.22	479.22	1338.52	0.00	0.00	0.00	3276.19	359.10	1709.99	3377.97	639.29	1691.60	3400.65	363.31	1701.62	3408.57	486.56	1682.92	533.37	1228.25	71.40	1131.97	1242.37	75.85	506.72
9.96000	3246.23	546.97	80.31	3214.94	526.28	100.65	3044.78	340.86	176.34	3021.81	337.70	212.57	4218.30	736.04	183.15	3259.25	304.08	109.79	3080.66	225.94	48.72	3274.42	276.39	144.41	3397.22	479.22	1338.52	0.00	0.00	0.00	3276.19	359.10	1709.99	3382.45	643.89	1691.35	3406.11	366.47	1700.87	3409.88	490.47	1681.75	533.30	1227.59	71.61	1132.17	1243.08	75.56	505.80
9.97000	3246.23	546.97	80.31	3214.94	526.28	100.65	3053.57	339.31	178.82	3028.50	336.45	214.47	4217.61	742.85	183.49	3259.25	304.08	109.79	3080.66	225.94	48.72	3275.97	276.44	145.97	3397.22	479.22	1338.52	0.00	0.00	0.00	3276.19	359.10	1709.99	3386.87	648.51	1691.10	3408.90	368.38	1700.36	3410.39	494.49	1680.49	533.36	1228.32	71.35	1132.29	1243.00	75.50	502.88
9.98000	3246.23	546.97	80.31	3214.94	526.28	100.65	3062.43	337.80	181.28	3035.23	335.24	216.36	4216.61	749.63	183.79	3259.25	304.08	109.79	3080.66	225.94	48.72	3276.98	276.11	147.08	3397.22	479.22	1338.52	0.00	0.00	0.00	3276.19	359.10	1709.99	3391.23	653.16	1690.86	3410.04	369.88	1699.95	3410.21	498.62	1679.15	533.49	1227.71	71.52	1132.17	1242.71	75.52	507.38
9.99000	3246.23	546.97	80.31	3214.94	526.28	100.65	3071.36	336.32	183.73	3042.00	334.08	218.25	4215.33	756.38	184.04	3259.25	304.08	109.79	3080.66	225.94	48.72	3277.72	276.14	148.21	3397.22	479.22	1338.52	0.00	0.00	0.00	3276.19	359.10	1709.99	3395.52	657.82	1690.62	3410.57	371.82	1699.51	3409.43	502.88	1677.77	533.52	1228.29	71.45	1132.09	1242.67	75.65	509.13
10.00000	3246.23	546.97	80.31	3214.94	526.28	100.65	3080.35	334.87	186.15	3048.82	332.96	220.13	4213.77	763.09	184.24	3259.25	304.08	109.79	3080.66	225.94	48.72	3279.01	276.07	149.70	3397.22	479.22	1338.52	0.00	0.00	0.00	3276.19	359.10	1709.99	3399.75	662.50	1690.38	3411.52	375.02	1698.92	3408.16	507.26	1676.35	533.46	1228.47	71.23	1132.24	1243.05	75.54	506.17
10.01000	3246.23	546.97	80.31	3214.94	526.28	100.65	3089.40	333.46	188.56	3055.69	331.89	222.00	4211.94	769.77	184.39	3259.25	304.08	109.79	3080.66	225.94	48.72	3279.91	276.10	151.01	3397.22	479.22	1338.52	0.00	0.00	0.00	3276.19	359.10	1709.99	3403.92	667.20	1690.15	3413.93	380.34	1698.03	3406.48	511.77	1674.92	533.37	1228.29	71.28	1132.18	1242.77	75.54	503.47
10.02000	3246.23	546.97	80.31	3214.94	526.28	100.65	3098.51	332.10	190.95	3062.59	330.88	223.85	4209.85	776.41	184.49	3259.25	304.08	109.79	3080.66	225.94	48.72	3281.72	275.97	152.97	3397.22	479.22	1338.52	0.00	0.00	0.00	3276.19	359.10	1709.99	3408.03	671.91	1689.91	3418.82	388.61	1696.73	3404.50	516.42	1673.49	533.44	1228.80	71.22	1132.03	1242.57	75.77	504.06
10.03000	3246.23	546.97	80.31	3214.94	526.28	100.65	3107.68	330.77	193.32	3069.53	329.92	225.70	4207.49	783.02	184.54	3259.25	304.08	109.79	3080.66	225.94	48.72	3282.78	275.75	154.56	3397.22	479.22	1338.52	0.00	0.00	0.00	3276.19	359.10	1709.99	3412.07	676.63	1689.68	3427.90	400.49	1694.60	3402.31	521.21	1672.07	533.56	1229.08	71.26	1131.99	1242.39	75.83	505.74
10.04000	3246.23	546.97	80.31	3214.94	526.28	100.65	3116.89	329.49	195.67	3076.50	329.02	227.53	4204.89	789.58	184.54	3259.25	304.08	109.79	3080.66	225.94	48.72	3284.47	275.59	156.66	3397.22	479.22	1338.52	0.00	0.00	0.00	3276.19	359.10	1709.99	3416.05	681.36	1689.45	3430.64	405.89	1693.87	3400.01	526.14	1670.70	533.47	1228.72	71.29	1132.16	1242.95	75.55	504.74
10.05000	3246.23	546.97	80.31	3214.94	526.28	100.65	3126.15	328.25	197.99	3083.51	328.17	229.35	4202.04	796.11	184.49	3259.25	304.08	109.79	3080.66	225.94	48.72	3286.65	275.41	159.05	3397.22	479.22	1338.52	0.00	0.00	0.00	3276.19	359.10	1709.99	3419.97	686.10	1689.22	3433.19	411.30	1693.22	3397.70	531.23	1669.38	533.46	1229.22	71.06	1132.10	1242.44	75.78	505.02
10.06000	3246.23	546.97	80.31	3214.94	526.28	100.65	3135.45	327.06	200.29	3090.55	327.38	231.15	4198.97	802.59	184.38	3259.25	304.08	109.79	3080.66	225.94	48.72	3288.79	275.28	161.59	3397.22	479.22	1338.52	0.00	0.00	0.00	3276.19	359.10	1709.99	3423.83	690.85	1688.99	3435.28	416.93	1692.79	3395.48	536.47	1668.13	533.47	1228.91	71.17	1132.39	1243.51	75.37	506.05
10.07000	3246.23	546.97	80.31	3214.94	526.28	100.65	3144.79	325.93	202.56	3097.62	326.66	232.94	4195.66	809.03	184.23	3259.25	304.08	109.79	3080.66	225.94	48.72	3290.67	275.30	164.07	3397.22	479.22	1338.52	0.00	0.00	0.00	3276.19	359.10	1709.99	3427.63	695.60	1688.77	3437.26	422.75	1692.61	3393.44	541.87	1666.98	533.51	1229.13	71.10	1132.31	1243.79	75.38	503.76
10.08000	3246.23	546.97	80.31	3214.94	526.28	100.65	3154.17	324.84	204.80	3104.72	325.99	234.70	4192.14	815.43	184.01	3259.25	304.08	109.79	3080.66	225.94	48.72	3293.56	275.41	167.38	3397.22	479.22	1338.52	0.00	0.00	0.00	3276.19	359.10	1709.99	3431.36	700.35	1688.54	3437.26	422.75	1692.61	3391.68	547.44	1665.93	533.44	1229.13	71.24	1132.24	1243.23	75.40	504.95
10.09000	3246.23	546.97	80.31	3214.94	526.28	100.65	3163.57	323.82	207.02	3111.85	325.40	236.45	4188.40	821.77	183.75	3259.25	304.08	109.79	3080.66	225.94	48.72	3296.34	276.06	170.73	3397.22	479.22	1338.52	0.00	0.00	0.00	3276.19	359.10	1709.99	3435.04	705.11	1688.32	3437.26	422.75	1692.61	3390.30	553.17	1665.01	533.43	1228.97	71.31	1132.08	1242.46	75.72	505.31
10.10000	3246.23	546.97	80.31	3214.94	526.28	100.65	3173.01	322.85	209.20	3118.99	324.87	238.18	4184.47	828.07	183.42	3259.25	304.08	109.79	3080.66	225.94	48.72	3299.81	276.71	174.69	3397.22	479.22	1338.52	0.00	0.00	0.00	3276.19	359.10	1709.99	3438.65	709.86	1688.10	3437.26	422.75	1692.61	3389.40	559.08	1664.24	533.39	1228.67	71.34	1132.20	1242.77	75.63	504.73
10.11000	3246.23	546.97	80.31	3214.94	526.28	100.65	3182.46	321.94	211.36	3126.17	324.41	239.89	4180.33	834.32	183.05	3259.25	304.08	109.79	3080.66	225.94	48.72	3303.90	277.61	179.14	3397.22	479.22	1338.52	0.00	0.00	0.00	3276.19	359.10	1709.99	3442.20	714.60	1687.87	3437.26	422.75	1692.61	3389.07	565.17	1663.64	533.49	1228.84	71.19	1132.37	1243.44	75.51	505.52
10.12000	3246.23	546.97	80.31	3214.94	526.28	100.65	3191.94	321.09	213.48	3133.36	324.02	241.58	4176.01	840.52	182.61	3259.25	304.08	109.79	3080.66	225.94	48.72	3308.70	278.41	184.05	3397.22	479.22	1338.52	0.00	0.00	0.00	3276.19	359.10	1709.99	3445.69	719.35	1687.65	3437.26	422.75	1692.61	3389.41	571.45	1663.21	533.39	1227.96	71.51	1132.40	1243.69	75.35	507.52
10.13000	3246.23	546.97	80.31	3214.94	526.28	100.65	3201.43	320.30	215.57	3140.57	323.70	243.24	4171.51	846.67	182.12	3259.25	304.08	109.79	3080.66	225.94	48.72	3314.51	279.45	189.68	3397.22	479.22	1338.52	0.00	0.00	0.00	3276.19	359.10	1709.99	3449.11	724.08	1687.43	3437.26	422.75	1692.61	3390.53	577.92	1662.98	533.41	1228.52	71.32	1132.23	1242.77	75.66	505.95
10.14000	3246.23	546.97	80.31	3214.94	526.28	100.65	3210.93	319.59	217.62	3147.79	323.46	244.88	4166.84	852.76	181.57	3259.25	304.08	109.79	3080.66	225.94	48.72	3321.20	280.69	195.47	3397.22	479.22	1338.52	0.00	0.00	0.00	3276.19	359.10	1709.99	3452.48	728.81	1687.20	3437.26	422.75	1692.61	3392.87	585.24	1663.47	533.43	1228.95	71.09	1132.30	1243.42	75.43	508.47
10.15000	3246.23	546.97	80.31	3214.94	526.28	100.65	3220.44	318.94	219.64	3155.03	323.30	246.49	4162.00	858.80	180.97	3259.25	304.08	109.79	3080.66	225.94	48.72	3328.78	281.81	201.53	3397.22	479.22	1338.52	0.00	0.00	0.00	3276.19	359.10	1709.99	3455.78	733.53	1686.98	3437.26	422.75	1692.61	3393.23	590.52	1664.02	533.37	1228.40	71.20	1132.43	1243.75	75.34	508.75
10.16000	3246.23	546.97	80.31	3214.94	526.28	100.65	3229.95	318.36	221.62	3162.29	323.21	248.08	4157.01	864.78	180.30	3259.25	304.08	109.79	3080.66	225.94	48.72	3337.16	283.29	207.84	3397.22	479.22	1338.52	0.00	0.00	0.00	3276.19	359.10	1709.99	3459.03	738.23	1686.75	3437.26	422.75	1692.61	3397.03	599.13	1664.44	533.48	1228.68	71.22	1132.38	1243.72	75.31	506.81
10.17000	3246.23	546.97	80.31	3214.94	526.28	100.65	3239.47	317.86	223.56	3169.55	323.21	249.64	4151.86	870.70	179.58	3259.25	304.08	109.79	3080.66	225.94	48.72	3346.87	284.71	214.51	3397.22	479.22	1338.52	0.00	0.00	0.00	3276.19	359.10	1709.99	3462.21	742.92	1686.53	3437.26	422.75	1692.61	3395.75	602.31	1663.93	533.49	1228.34	71.46	1132.18	1242.93	75.65	505.70
10.18000	3246.23	546.97	80.31	3214.94	526.28	100.65	3248.98	317.43	225.46	3176.82	323.29	251.17	4146.57	876.57	178.79	3259.25	304.08	109.79	3080.66	225.94	48.72	3356.96	286.54	221.28	3397.22	479.22	1338.52	0.00	0.00	0.00	3276.19	359.10	1709.99	3465.33	747.59	1686.30	3437.26	422.75	1692.61	3397.32	608.44	1663.48	533.42	1228.09	71.50	1132.20	1242.47	75.65	505.81
10.19000	3246.23	546.97	80.31	3214.94	526.28	100.65	3258.48	317.08	227.32	3184.10	323.45	252.68	4141.15	882.37	177.95	3259.25	304.08	109.79	3080.66	225.94	48.72	3367.56	288.62	228.17	3397.22	479.22	1338.52	0.00	0.00	0.00	3276.19	359.10	1709.99	3468.39	752.24	1686.08	3437.26	422.75	1692.61	3400.03	615.22	1662.97	533.51	1229.12	71.12	1132.01	1242.55	75.79	505.51
10.20000	3246.23	546.97	80.31	3214.94	526.28	100.65	3267.98	316.81	229.14	3191.39	323.70	254.15	4135.60	888.11	177.04	3259.25	304.08	109.79	3080.66	225.94	48.72	3378.95	291.18	235.27	3397.22	479.22	1338.52	0.00	0.00	0.00	3276.19	359.10	1709.99	3471.39	756.88	1685.85	3437.26	422.75	1692.61	3400.42	619.93	1662.04	533.49	1228.86	71.23	1132.25	1243.29	75.51	505.59
10.21000	3246.23	546.97	80.31	3214.94	526.28	100.65	3277.45	316.62	230.91	3198.68	324.04	255.59	4129.94	893.78	176.07	3259.25	304.08	109.79	3080.66	225.94	48.72	3389.91	294.39	242.07	3397.22	479.22	1338.52	0.00	0.00	0.00	3276.19	359.10	1709.99	3474.33	761.49	1685.62	3437.26	422.75	1692.61	3400.74	624.06	1660.88	533.42	1228.82	71.24	1132.00	1242.25	75.75	505.50
10.22000	3246.23	546.97	80.31	3214.94	526.28	100.65	3286.91	316.52	232.64	3205.96	324.47	256.99	4124.16	899.39	175.04	3259.25	304.08	109.79	3080.66	225.94	48.72	3401.36	298.15	248.90	3397.22	479.22	1338.52	0.00	0.00	0.00	3276.19	359.10	1709.99	3477.21	766.07	1685.39	3437.26	422.75	1692.61	3400.35	627.62	1659.71	533.44	1228.58	71.30	1132.08	1242.52	75.63	505.49
10.23000	3246.23	546.97	80.31	3214.94	526.28	100.65	3296.35	316.50	234.32	3213.25	324.99	258.36	4118.28	904.94	173.95	3259.25	304.08	109.79	3080.66	225.94	48.72	3401.36	298.15	248.90	3397.22	479.22	1338.52	0.00	0.00	0.00	3276.19	359.10	1709.99	3480.03	770.64	1685.16	3437.26	422.75	1692.61	3403.97	634.90	1658.85	533.44	1228.13	71.48	1132.24	1243.39	75.50	505.82
10.24000	3246.23	546.97	80.31	3214.94	526.28	100.65	3305.76	316.58	235.96	3220.53	325.61	259.70	4112.30	910.41	172.79	3259.25	304.08	109.79	3080.66	225.94	48.72	3401.36	298.15	248.90	3397.22	479.22	1338.52	0.00	0.00	0.00	3276.19	359.10	1709.99	3482.79	775.17	1684.92	3437.26	422.75	1692.61	3403.87	637.79	1657.74	533.36	1227.93	71.53	1132.21	1242.92	75.64	506.13
10.25000	3246.23	546.97	80.31	3214.94	526.28	100.65	3315.15	316.74	237.55	3227.81	326.32	261.00	4106.23	915.82	171.57	3259.25	304.08	109.79	3080.66	225.94	48.72	3401.36	298.15	248.90	3397.22	479.22	1338.52	0.00	0.00	0.00	3276.19	359.10	1709.99	3485.49	779.67	1684.68	3437.26	422.75	1692.61	3409.25	646.50	1657.30	533.35	1228.08	71.37	1132.22	1243.03	75.55	506.06
10.26000	3246.23	546.97	80.31	3214.94	526.28	100.65	3324.50	317.00	239.08	3235.09	327.13	262.27	4100.09	921.15	170.29	3259.25	304.08	109.79	3080.66	225.94	48.72	3401.36	298.15	248.90	3397.22	479.22	1338.52	0.00	0.00	0.00	3276.19	359.10	1709.99	3488.13	784.14	1684.44	3437.26	422.75	1692.61	3410.91	651.12	1656.55	533.41	1228.42	71.40	1132.10	1242.43	75.76	505.93
10.27000	3246.23	546.97	80.31	3214.94	526.28	100.65	3333.81	317.35	240.57	3242.35	328.04	263.49	4093.87	926.41	168.93	3259.25	304.08	109.79	3080.66	225.94	48.72	3401.36	298.15	248.90	3397.22	479.22	1338.52	0.00	0.00	0.00	3276.19	359.10	1709.99	3490.71	788.58	1684.20	3437.26	422.75	1692.61	3410.73	653.41	1655.66	533.54	1228.63	71.28	1132.00	1241.95	75.81	506.25
10.28000	3246.23	546.97	80.31	3214.94	526.28	100.65	3343.08	317.80	242.00	3249.60	329.06	264.68	4087.58	931.60	167.52	3259.25	304.08	109.79	3080.66	225.94	48.72	3401.36	298.15	248.90	3397.22	479.22	1338.52	0.00	0.00	0.00	3276.19	359.10	1709.99	3493.23	792.98	1683.96	3437.26	422.75	1692.61	3413.16	658.45	1655.20	533.48	1228.18	71.49	1131.99	1242.34	75.78	505.60
10.29000	3246.23	546.97	80.31	3214.94	526.28	100.65	3352.30	318.35	243.38	3256.84	330.18	265.82	4081.24	936.71	166.03	3259.25	304.08	109.79	3080.66	225.94	48.72	3401.36	298.15	248.90	3397.22	479.22	1338.52	0.00	0.00	0.00	3276.19	359.10	1709.99	3495.69	797.35	1683.71	3437.26	422.75	1692.61	3417.46	665.11	1655.16	533.40	1228.35	71.38	1132.15	1242.59	75.64	505.52
10.30000	3246.23	546.97	80.31	3214.94	526.28	100.65	3361.48	319.01	244.71	3264.07	331.40	266.92	4074.85	941.74	164.48	3259.25	304.08	109.79	3080.66	225.94	48.72	3401.36	298.15	248.90	3397.22	479.22	1338.52	0.00	0.00	0.00	3276.19	359.10	1709.99	3498.09	801.68	1683.46	3437.26	422.75	1692.61	3418.54	667.64	1654.84	533.44	1228.44	71.42	1132.32	1243.89	75.34	505.95
10.31000	3246.23	546.97	80.31	3214.94	526.28	100.65	3370.61	319.77	245.98	3271.28	332.73	267.98	4068.41	946.70	162.87	3259.25	304.08	109.79	3080.66	225.94	48.72	3401.36	298.15	248.90	3397.22	479.22	1338.52	0.00	0.00	0.00	3276.19	359.10	1709.99	3500.43	805.96	1683.21	3437.26	422.75	1692.61	3420.91	672.07	1655.31	533.51	1228.57	71.29	1132.14	1242.97	75.60	505.87
10.32000	3246.23	546.97	80.31	3214.94	526.28	100.65	3379.67	320.63	247.19	3278.47	334.17	269.00	4061.95	951.58	161.18	3259.25	304.08	109.79	3080.66	225.94	48.72	3401.36	298.15	248.90	3397.22	479.22	1338.52	0.00	0.00	0.00	3276.19	359.10	1709.99	3502.71	810.20	1682.95	3437.26	422.75	1692.61	3423.44	675.97	1655.71	533.40	1228.36	71.29	1132.12	1242.75	75.64	506.02
10.33000	3246.23	546.97	80.31	3214.94	526.28	100.65	3388.68	321.61	248.35	3285.64	335.73	269.97	4055.45	956.37	159.42	3259.25	304.08	109.79	3080.66	225.94	48.72	3401.36	298.15	248.90	3397.22	479.22	1338.52	0.00	0.00	0.00	3276.19	359.10	1709.99	3504.93	814.40	1682.69	3437.26	422.75	1692.61	3427.63	681.07	1656.11	533.46	1228.92	71.21	1132.12	1242.81	75.71	506.01
10.34000	3246.23	546.97	80.31	3214.94	526.28	100.65	3397.63	322.70	249.44	3292.79	337.40	270.89	4048.93	961.08	157.60	3259.25	304.08	109.79	3080.66	225.94	48.72	3401.36	298.15	248.90	3397.22	479.22	1338.52	0.00	0.00	0.00	3276.19	359.10	1709.99	3507.09	818.55	1682.42	3437.26	422.75	1692.61	3430.05	684.19	1656.72	533.44	1228.50	71.26	1132.09	1242.47	75.84	505.79
10.35000	3246.23	546.97	80.31	3214.94	526.28	100.65	3406.50	323.90	250.47	3299.91	339.18	271.77	4042.41	965.71	155.70	3259.25	304.08	109.79	3080.66	225.94	48.72	3401.36	298.15	248.90	3397.22	479.22	1338.52	0.00	0.00	0.00	3276.19	359.10	1709.99	3509.19	822.65	1682.16	3437.26	422.75	1692.61	3432.42	687.19	1657.41	533.49	1228.62	71.32	1132.19	1242.65	75.71	505.60
10.36000	3246.23	546.97	80.31	3214.94	526.28	100.65	3415.31	325.21	251.44	3307.01	341.08	272.60	4035.88	970.25	153.73	3259.25	304.08	109.79	3080.66	225.94	48.72	3401.36	298.15	248.90	3397.22	479.22	1338.52	0.00	0.00	0.00	3276.19	359.10	1709.99	3511.24	826.71	1681.88	3437.26	422.75	1692.61	3435.28	690.21	1657.90	533.51	1229.23	71.16	1132.04	1242.43	75.69	505.39
10.37000	3246.23	546.97	80.31	3214.94	526.28	100.65	3424.04	326.65	252.35	3314.08	343.10	273.38	4029.35	974.71	151.70	3259.25	304.08	109.79	3080.66	225.94	48.72	3401.36	298.15	248.90	3397.22	479.22	1338.52	0.00	0.00	0.00	3276.19	359.10	1709.99	3513.22	830.71	1681.61	3437.26	422.75	1692.61	3438.51	693.63	1658.46	533.49	1229.04	71.31	1132.13	1242.71	75.61	505.84
10.38000	3246.23	546.97	80.31	3214.94	526.28	100.65	3432.69	328.21	253.19	3321.12	345.25	274.10	4022.83	979.07	149.59	3259.25	304.08	109.79	3080.66	225.94	48.72	3401.36	298.15	248.90	3397.22	479.22	1338.52	0.00	0.00	0.00	3276.19	359.10	1709.99	3515.15	834.65	1681.33	3437.26	422.75	1692.61	3442.58	697.54	1658.89	533.42	1229.44	71.31	1132.17	1242.94	75.72	506.29
10.39000	3246.23	546.97	80.31	3214.94	526.28	100.65	3441.26	329.88	253.97	3328.13	347.51	274.78	4016.34	983.35	147.40	3259.25	304.08	109.79	3080.66	225.94	48.72	3401.36	298.15	248.90	3397.22	479.22	1338.52	0.00	0.00	0.00	3276.19	359.10	1709.99	3517.01	838.54	1681.04	3437.26	422.75	1692.61	3445.07	699.42	1659.35	533.47	1228.68	71.32	1131.95	1241.88	75.85	506.35
10.40000	3246.23	546.97	80.31	3214.94	526.28	100.65	3449.75	331.69	254.68	3335.11	349.90	275.40	4009.87	987.53	145.15	3259.25	304.08	109.79	3080.66	225.94	48.72	3401.36	298.15	248.90	3397.22	479.22	1338.52	0.00	0.00	0.00	3276.19	359.10	1709.99	3518.82	842.37	1680.75	3437.26	422.75	1692.61	3449.60	703.34	1659.69	533.47	1229.02	71.18	1131.99	1242.10	75.84	505.66
10.41000	3246.23	546.97	80.31	3214.94	526.28	100.65	3458.14	333.62	255.32	3342.04	352.42	275.97	4003.43	991.62	142.82	3259.25	304.08	109.79	3080.66	225.94	48.72	3401.36	298.15	248.90	3397.22	479.22	1338.52	0.00	0.00	0.00	3276.19	359.10	1709.99	3520.57	846.14	1680.45	3437.26	422.75	1692.61	3452.39	705.48	1660.03	533.49	1228.51	71.30	1132.04	1242.71	75.73	505.99
10.42000	3246.23	546.97	80.31	3214.94	526.28	100.65	3466.44	335.68	255.89	3348.95	355.07	276.49	3997.04	995.62	140.41	3259.25	304.08	109.79	3080.66	225.94	48.72	3401.36	298.15	248.90	3397.22	479.22	1338.52	0.00	0.00	0.00	3276.19	359.10	1709.99	3522.26	849.85	1680.15	3437.26	422.75	1692.61	3457.20	709.51	1660.23	533.48	1228.73	71.34	1131.91	1242.81	75.85	505.78
10.43000	3246.23	546.97	80.31	3214.94	526.28	100.65	3474.64	337.87	256.39	3355.81	357.85	276.95	3990.69	999.52	137.93	3259.25	304.08	109.79	3080.66	225.94	48.72	3401.36	298.15	248.90	3397.22	479.22	1338.52	0.00	0.00	0.00	3276.19	359.10	1709.99	3523.89	853.50	1679.84	3437.26	422.75	1692.61	3459.64	710.67	1660.19	533.54	1228.55	71.39	1132.02	1242.78	75.71	505.82
10.44000	3246.23	546.97	80.31	3214.94	526.28	100.65	3482.74	340.20	256.82	3362.63	360.76	277.35	3984.41	1003.33	135.38	3259.25	304.08	109.79	3080.66	225.94	48.72	3401.36	298.15	248.90	3397.22	479.22	1338.52	0.00	0.00	0.00	3276.19	359.10	1709.99	3525.46	857.08	1679.53	3437.26	422.75	1692.61	3462.37	712.20	1660.31	533.41	1228.74	71.27	1132.05	1242.56	75.71	505.43
10.45000	3246.23	546.97	80.31	3214.94	526.28	100.65	3490.74	342.66	257.17	3369.40	363.81	277.69	3978.18	1007.03	132.75	3259.25	304.08	109.79	3080.66	225.94	48.72	3401.36	298.15	248.90	3397.22	479.22	1338.52	0.00	0.00	0.00	3276.19	359.10	1709.99	3526.98	860.59	1679.21	3437.26	422.75	1692.61	3466.91	715.33	1660.36	533.55	1229.46	71.06	1132.23	1242.98	75.56	505.88
10.46000	3246.23	546.97	80.31	3214.94	526.28	100.65	3498.62	345.26	257.45	3376.13	367.00	277.97	3972.03	1010.64	130.04	3259.25	304.08	109.79	3080.66	225.94	48.72	3401.36	298.15	248.90	3397.22	479.22	1338.52	0.00	0.00	0.00	3276.19	359.10	1709.99	3528.44	864.03	1678.89	3437.26	422.75	1692.61	3470.77	717.54	1660.35	533.53	1228.95	71.23	1132.30	1243.30	75.42	505.97
10.47000	3246.23	546.97	80.31	3214.94	526.28	100.65	3506.39	348.00	257.66	3382.82	370.32	278.20	3965.97	1014.14	127.25	3259.25	304.08	109.79	3080.66	225.94	48.72	3401.36	298.15	248.90	3397.22	479.22	1338.52	0.00	0.00	0.00	3276.19	359.10	1709.99	3529.83	867.40	1678.56	3437.26	422.75	1692.61	3474.65	719.64	1660.38	533.39	1228.55	71.28	1132.27	1243.62	75.35	506.39
10.48000	3246.23	546.97	80.31	3214.94	526.28	100.65	3514.05	350.88	257.78	3389.45	373.78	278.36	3959.99	1017.54	124.39	3259.25	304.08	109.79	3080.66	225.94	48.72	3401.36	298.15	248.90	3397.22	479.22	1338.52	0.00	0.00	0.00	3276.19	359.10	1709.99	3531.18	870.70	1678.22	3437.26	422.75	1692.61	3479.17	722.06	1660.41	533.48	1228.92	71.22	1132.27	1243.87	75.38	506.02
10.49000	3246.23	546.97	80.31	3214.94	526.28	100.65	3521.59	353.91	257.83	3396.03	377.39	278.46	3954.10	1020.83	121.44	3259.25	304.08	109.79	3080.66	225.94	48.72	3401.36	298.15	248.90	3397.22	479.22	1338.52	0.00	0.00	0.00	3276.19	359.10	1709.99	3532.46	873.93	1677.88	3437.26	422.75	1692.61	3482.23	722.92	1660.14	533.45	1228.89	71.29	1132.17	1243.26	75.63	505.31
10.50000	3246.23	546.97	80.31	3214.94	526.28	100.65	3529.00	357.09	257.80	3402.56	381.15	278.49	3948.32	1024.02	118.42	3259.25	304.08	109.79	3080.66	225.94	48.72	3401.36	298.15	248.90	3397.22	479.22	1338.52	0.00	0.00	0.00	3276.19	359.10	1709.99	3533.68	877.07	1677.53	3437.26	422.75	1692.61	3485.98	724.42	1660.01	533.42	1228.70	71.28	1132.24	1243.10	75.57	505.47
10.51000	3246.23	546.97	80.31	3214.94	526.28	100.65	3536.28	360.42	257.69	3409.03	385.05	278.46	3942.65	1027.11	115.32	3259.25	304.08	109.79	3080.66	225.94	48.72	3401.36	298.15	248.90	3397.22	479.22	1338.52	0.00	0.00	0.00	3276.19	359.10	1709.99	3534.85	880.14	1677.17	3437.26	422.75	1692.61	3491.24	727.41	1660.15	533.43	1229.00	71.11	1132.11	1241.91	75.80	506.05
10.52000	3246.23	546.97	80.31	3214.94	526.28	100.65	3543.44	363.90	257.50	3415.45	389.09	278.36	3937.10	1030.08	112.14	3259.25	304.08	109.79	3080.66	225.94	48.72	3401.36	298.15	248.90	3397.22	479.22	1338.52	0.00	0.00	0.00	3276.19	359.10	1709.99	3535.96	883.13	1676.81	3437.26	422.75	1692.61	3494.87	728.69	1659.99	533.50	1228.32	71.29	1132.02	1242.22	75.75	505.66
10.53000	3246.23	546.97	80.31	3214.94	526.28	100.65	3550.45	367.53	257.22	3421.81	393.29	278.20	3931.67	1032.94	108.87	3259.25	304.08	109.79	3080.66	225.94	48.72	3401.36	298.15	248.90	3397.22	479.22	1338.52	0.00	0.00	0.00	3276.19	359.10	1709.99	3534.62	884.20	1675.70	3437.26	422.75	1692.61	3500.13	731.28	1659.89	533.41	1227.91	71.46	1132.16	1242.64	75.56	505.75
10.54000	3246.23	546.97	80.31	3214.94	526.28	100.65	3557.33	371.32	256.86	3428.11	397.64	277.97	3926.38	1035.69	105.52	3259.25	304.08	109.79	3080.66	225.94	48.72	3401.36	298.15	248.90	3397.22	479.22	1338.52	0.00	0.00	0.00	3276.19	359.10	1709.99	3532.12	883.66	1675.41	3437.26	422.75	1692.61	3505.30	733.74	1659.80	533.39	1228.10	71.45	1132.45	1243.73	75.32	505.58
10.55000	3246.23	546.97	80.31	3214.94	526.28	100.65	3564.06	375.27	256.41	3434.34	402.15	277.67	3921.23	1038.33	102.10	3259.25	304.08	109.79	3080.66	225.94	48.72	3401.36	298.15	248.90	3397.22	479.22	1338.52	0.00	0.00	0.00	3276.19	359.10	1709.99	3531.58	885.63	1675.38	3437.26	422.75	1692.61	3509.95	735.90	1659.71	533.46	1228.58	71.28	1132.41	1244.04	75.34	505.97
10.56000	3246.23	546.97	80.31	3214.94	526.28	100.65	3570.65	379.37	255.87	3440.51	406.81	277.29	3916.23	1040.85	98.59	3259.25	304.08	109.79	3080.66	225.94	48.72	3401.36	298.15	248.90	3397.22	479.22	1338.52	0.00	0.00	0.00	3276.19	359.10	1709.99	3540.83	896.58	1674.98	3437.26	422.75	1692.61	3514.56	737.71	1659.70	533.56	1228.93	71.24	1132.34	1243.88	75.41	505.92
10.57000	3246.23	546.97	80.31	3214.94	526.28	100.65	3577.09	383.65	255.25	3446.61	411.63	276.85	3911.38	1043.26	94.99	3259.25	304.08	109.79	3080.66	225.94	48.72	3401.36	298.15	248.90	3397.22	479.22	1338.52	0.00	0.00	0.00	3276.19	359.10	1709.99	3540.81	897.59	1674.76	3437.26	422.75	1692.61	3519.27	739.53	1659.50	533.48	1229.01	71.20	1132.27	1243.49	75.52	506.00
10.58000	3246.23	546.97	80.31	3214.94	526.28	100.65	3583.37	388.08	254.54	3452.64	416.62	276.33	3906.70	1045.55	91.31	3259.25	304.08	109.79	3080.66	225.94	48.72	3401.36	298.15	248.90	3397.22	479.22	1338.52	0.00	0.00	0.00	3276.19	359.10	1709.99	3542.44	899.70	1675.23	3437.26	422.75	1692.61	3524.62	742.03	1659.49	533.38	1228.74	71.19	1132.20	1243.14	75.56	505.47
10.59000	3246.23	546.97	80.31	3214.94	526.28	100.65	3589.50	392.69	253.73	3458.61	421.76	275.74	3902.20	1047.72	87.55	3259.25	304.08	109.79	3080.66	225.94	48.72	3401.36	298.15	248.90	3397.22	479.22	1338.52	0.00	0.00	0.00	3276.19	359.10	1709.99	3544.82	903.07	1674.39	3437.26	422.75	1692.61	3529.82	744.55	1659.43	533.39	1228.81	71.15	1132.24	1243.23	75.42	505.69
10.60000	3246.23	546.97	80.31	3214.94	526.28	100.65	3595.46	397.46	252.84	3464.50	427.07	275.08	3897.87	1049.77	83.70	3259.25	304.08	109.79	3080.66	225.94	48.72	3401.36	298.15	248.90	3397.22	479.22	1338.52	0.00	0.00	0.00	3276.19	359.10	1709.99	3545.88	906.04	1674.72	3437.26	422.75	1692.61	3535.22	747.32	1659.34	533.54	1229.37	71.06	1132.06	1242.49	75.57	506.06
10.61000	3246.23	546.97	80.31	3214.94	526.28	100.65	3601.26	402.41	251.85	3470.31	432.54	274.34	3893.73	1051.69	79.76	3259.25	304.08	109.79	3080.66	225.94	48.72	3401.36	298.15	248.90	3397.22	479.22	1338.52	0.00	0.00	0.00	3276.19	359.10	1709.99	3549.36	909.55	1674.70	3437.26	422.75	1692.61	3541.12	750.52	1659.28	533.47	1229.03	71.13	1132.22	1242.93	75.51	506.26
10.62000	3246.23	546.97	80.31	3214.94	526.28	100.65	3606.89	407.53	250.76	3476.05	438.18	273.52	3889.79	1053.50	75.74	3259.25	304.08	109.79	3080.66	225.94	48.72	3401.36	298.15	248.90	3397.22	479.22	1338.52	0.00	0.00	0.00	3276.19	359.10	1709.99	3551.16	912.59	1674.49	3437.26	422.75	1692.61	3545.82	752.67	1659.24	533.53	1228.92	71.18	1132.18	1243.21	75.60	505.83
10.63000	3246.23	546.97	80.31	3214.94	526.28	100.65	3612.34	412.83	249.58	3481.71	444.00	272.62	3886.05	1055.18	71.63	3259.25	304.08	109.79	3080.66	225.94	48.72	3401.36	298.15	248.90	3397.22	479.22	1338.52	0.00	0.00	0.00	3276.19	359.10	1709.99	3554.45	915.56	1674.26	3437.26	422.75	1692.61	3551.83	756.16	1659.21	533.51	1228.41	71.30	1132.24	1243.13	75.45	505.66
10.64000	3246.23	546.97	80.31	3214.94	526.28	100.65	3617.62	418.31	248.31	3487.29	449.98	271.65	3882.52	1056.73	67.43	3259.25	304.08	109.79	3080.66	225.94	48.72	3401.36	298.15	248.90	3397.22	479.22	1338.52	0.00	0.00	0.00	3276.19	359.10	1709.99	3552.46	913.57	1673.86	3437.26	422.75	1692.61	3556.77	758.53	1659.06	533.53	1228.50	71.34	1132.30	1242.90	75.63	505.51
10.65000	3246.23	546.97	80.31	3214.94	526.28	100.65	3622.71	423.97	246.93	3492.79	456.14	270.59	3879.20	1058.15	63.15	3259.25	304.08	109.79	3080.66	225.94	48.72	3401.36	298.15	248.90	3397.22	479.22	1338.52	0.00	0.00	0.00	3276.19	359.10	1709.99	3552.07	913.94	1673.81	3437.26	422.75	1692.61	3562.48	761.58	1659.03	533.50	1229.43	71.01	1132.35	1243.25	75.50	506.02
10.66000	3246.23	546.97	80.31	3214.94	526.28	100.65	3627.63	429.81	245.46	3498.21	462.47	269.46	3876.11	1059.45	58.77	3259.25	304.08	109.79	3080.66	225.94	48.72	3401.36	298.15	248.90	3397.22	479.22	1338.52	0.00	0.00	0.00	3276.19	359.10	1709.99	3556.76	918.60	1673.31	3437.26	422.75	1692.61	3569.56	765.76	1659.08	532.20	1228.37	72.23	1132.18	1242.79	75.60	505.44
10.67000	3246.23	546.97	80.31	3214.94	526.28	100.65	3632.35	435.84	243.88	3503.54	468.98	268.24	3864.89	1056.65	54.16	3259.25	304.08	109.79	3080.66	225.94	48.72	3401.36	298.15	248.90	3397.22	479.22	1338.52	0.00	0.00	0.00	3276.19	359.10	1709.99	3560.98	922.25	1673.31	3437.26	422.75	1692.61	3574.77	768.02	1658.86	531.72	1227.57	72.89	1132.23	1242.95	75.50	505.90
10.68000	3246.23	546.97	80.31	3214.94	526.28	100.65	3636.88	442.05	242.20	3508.78	475.68	266.93	3861.80	1058.42	48.63	3259.25	304.08	109.79	3080.66	225.94	48.72	3401.36	298.15	248.90	3397.22	479.22	1338.52	0.00	0.00	0.00	3276.19	359.10	1709.99	3561.71	922.99	1673.29	3437.26	422.75	1692.61	3581.00	771.28	1658.81	533.09	1228.77	71.60	1132.27	1242.77	75.53	505.75
10.69000	3246.23	546.97	80.31	3214.94	526.28	100.65	3641.22	448.46	240.42	3513.93	482.55	265.54	3864.96	1063.85	43.44	3259.25	304.08	109.79	3080.66	225.94	48.72	3401.36	298.15	248.90	3397.22	479.22	1338.52	0.00	0.00	0.00	3276.19	359.10	1709.99	3564.84	926.15	1672.80	3437.26	422.75	1692.61	3587.24	774.58	1658.81	533.40	1228.95	71.28	1132.17	1242.63	75.65	505.63
10.70000	3246.23	546.97	80.31	3214.94	526.28	100.65	3645.35	455.05	238.54	3518.98	489.61	264.07	3862.05	1061.75	42.50	3259.25	304.08	109.79	3080.66	225.94	48.72	3401.36	298.15	248.90	3397.22	479.22	1338.52	0.00	0.00	0.00	3276.19	359.10	1709.99	3565.10	925.42	1671.95	3437.26	422.75	1692.61	3593.50	777.93	1658.87	533.43	1228.43	71.40	1132.31	1243.00	75.39	506.00
10.71000	3246.23	546.97	80.31	3214.94	526.28	100.65	3649.29	461.85	236.55	3523.95	496.85	262.51	3868.51	1070.16	37.12	3259.25	304.08	109.79	3080.66	225.94	48.72	3401.36	298.15	248.90	3397.22	479.22	1338.52	0.00	0.00	0.00	3276.19	359.10	1709.99	3570.90	931.19	1672.35	3437.26	422.75	1692.61	3599.75	781.32	1658.97	533.44	1228.58	71.23	1132.24	1243.11	75.45	505.47
10.72000	3246.23	546.97	80.31	3214.94	526.28	100.65	3653.01	468.84	234.45	3528.82	504.28	260.86	3860.51	1063.78	37.56	3259.25	304.08	109.79	3080.66	225.94	48.72	3401.36	298.15	248.90	3397.22	479.22	1338.52	0.00	0.00	0.00	3276.19	359.10	1709.99	3571.54	931.39	1672.46	3437.26	422.75	1692.61	3605.98	784.76	1659.12	533.42	1228.85	71.14	1132.16	1242.48	75.68	505.26
10.73000	3246.23	546.97	80.31	3214.94	526.28	100.65	3656.53	476.02	232.24	3533.59	511.90	259.12	3863.12	1067.11	34.50	3259.25	304.08	109.79	3080.66	225.94	48.72	3401.36	298.15	248.90	3397.22	479.22	1338.52	0.00	0.00	0.00	3276.19	359.10	1709.99	3579.64	939.32	1673.16	3437.26	422.75	1692.61	3612.21	788.24	1659.31	533.40	1228.68	71.28	1130.37	1242.28	78.08	505.67
10.74000	3246.23	546.97	80.31	3214.94	526.28	100.65	3659.83	483.41	229.93	3538.26	519.71	257.29	3868.07	1073.28	30.84	3259.25	304.08	109.79	3080.66	225.94	48.72	3401.36	298.15	248.90	3397.22	479.22	1338.52	0.00	0.00	0.00	3276.19	359.10	1709.99	3578.94	938.31	1672.74	3437.26	422.75	1692.61	3618.40	791.75	1659.54	531.59	1228.19	72.18	1129.71	1242.29	78.77	506.36
10.75000	3246.23	546.97	80.31	3214.94	526.28	100.65	3662.91	491.01	227.50	3542.83	527.71	255.37	3868.07	1073.28	30.84	3259.25	304.08	109.79	3080.66	225.94	48.72	3401.36	298.15	248.90	3397.22	479.22	1338.52	0.00	0.00	0.00	3276.19	359.10	1709.99	3580.40	938.69	1672.86	3437.26	422.75	1692.61	3624.56	795.31	1659.81	532.15	1227.98	72.77	1131.64	1243.10	76.34	505.92
10.76000	3246.23	546.97	80.31	3214.94	526.28	100.65	3665.77	498.81	224.96	3547.29	535.91	253.36	3868.07	1073.28	30.84	3259.25	304.08	109.79	3080.66	225.94	48.72	3401.36	298.15	248.90	3397.22	479.22	1338.52	0.00	0.00	0.00	3276.19	359.10	1709.99	3583.94	941.70	1673.28	3437.26	422.75	1692.61	3630.68	798.90	1660.12	532.17	1227.49	72.92	1132.06	1242.36	75.79	505.23
10.77000	3246.23	546.97	80.31	3214.94	526.28	100.65	3668.40	506.81	222.31	3551.65	544.31	251.25	3868.07	1073.28	30.84	3259.25	304.08	109.79	3080.66	225.94	48.72	3401.36	298.15	248.90	3397.22	479.22	1338.52	0.00	0.00	0.00	3276.19	359.10	1709.99	3585.64	941.66	1673.64	3437.26	422.75	1692.61	3636.75	802.52	1660.46	530.91	1227.93	72.41	1130.72	1241.74	78.35	505.51
10.78000	3246.23	546.97	80.31	3214.94	526.28	100.65	3670.81	515.03	219.54	3555.91	552.90	249.05	3868.07	1073.28	30.84	3259.25	304.08	109.79	3080.66	225.94	48.72	3401.36	298.15	248.90	3397.22	479.22	1338.52	0.00	0.00	0.00	3276.19	359.10	1709.99	3591.07	946.13	1674.61	3437.26	422.75	1692.61	3642.76	806.18	1660.83	530.98	1228.61	72.38	1131.74	1243.03	76.40	505.76
10.79000	3246.23	546.97	80.31	3214.94	526.28	100.65	3672.98	523.46	216.66	3560.05	561.70	246.75	3868.07	1073.28	30.84	3259.25	304.08	109.79	3080.66	225.94	48.72	3401.36	298.15	248.90	3397.22	479.22	1338.52	0.00	0.00	0.00	3276.19	359.10	1709.99	3594.13	949.45	1675.46	3437.26	422.75	1692.61	3648.71	809.87	1661.22	531.55	1228.40	72.50	1132.28	1243.01	75.56	506.19
10.80000	3246.23	546.97	80.31	3214.94	526.28	100.65	3674.91	532.11	213.66	3564.08	570.70	244.36	3868.07	1073.28	30.84	3259.25	304.08	109.79	3080.66	225.94	48.72	3401.36	298.15	248.90	3397.22	479.22	1338.52	0.00	0.00	0.00	3276.19	359.10	1709.99	3593.66	948.17	1675.87	3437.26	422.75	1692.61	3654.59	813.59	1661.65	530.98	1228.30	72.37	1132.30	1243.03	75.49	506.07
10.81000	3246.23	546.97	80.31	3214.94	526.28	100.65	3676.60	540.97	210.55	3568.00	579.90	241.86	3868.07	1073.28	30.84	3259.25	304.08	109.79	3080.66	225.94	48.72	3401.36	298.15	248.90	3397.22	479.22	1338.52	0.00	0.00	0.00	3276.19	359.10	1709.99	3595.66	949.42	1676.43	3437.26	422.75	1692.61	3660.38	817.33	1662.09	530.87	1228.15	72.42	1132.10	1242.47	75.64	505.77
10.82000	3246.23	546.97	80.31	3214.94	526.28	100.65	3678.04	550.05	207.31	3571.80	589.31	239.27	3868.07	1073.28	30.84	3259.25	304.08	109.79	3080.66	225.94	48.72	3401.36	298.15	248.90	3397.22	479.22	1338.52	0.00	0.00	0.00	3276.19	359.10	1709.99	3599.21	952.55	1677.34	3437.26	422.75	1692.61	3666.08	821.10	1662.55	531.66	1228.01	72.86	1130.02	1242.82	77.76	505.86
10.83000	3246.23	546.97	80.31	3214.94	526.28	100.65	3679.24	559.35	203.95	3575.49	598.93	236.58	3868.07	1073.28	30.84	3259.25	304.08	109.79	3080.66	225.94	48.72	3401.36	298.15	248.90	3397.22	479.22	1338.52	0.00	0.00	0.00	3276.19	359.10	1709.99	3598.21	949.90	1677.29	3437.26	422.75	1692.61	3671.69	824.90	1663.03	532.40	1227.31	73.14	1129.81	1242.56	78.73	506.19
10.84000	3246.23	546.97	80.31	3214.94	526.28	100.65	3680.19	568.88	200.48	3579.06	608.77	233.79	3868.07	1073.28	30.84	3259.25	304.08	109.79	3080.66	225.94	48.72	3401.36	298.15	248.90	3397.22	479.22	1338.52	0.00	0.00	0.00	3276.19	359.10	1709.99	3605.90	956.66	1678.17	3437.26	422.75	1692.61	3677.20	828.72	1663.53	532.10	1228.30	72.69	1129.80	1242.22	78.77	506.35
10.85000	3246.23	546.97	80.31	3214.94	526.28	100.65	3680.88	578.63	196.87	3582.51	618.81	230.89	3868.07	1073.28	30.84	3259.25	304.08	109.79	3080.66	225.94	48.72	3401.36	298.15	248.90	3397.22	479.22	1338.52	0.00	0.00	0.00	3276.19	359.10	1709.99	3609.05	959.24	1678.27	3437.26	422.75	1692.61	3682.59	832.56	1664.03	531.08	1228.11	72.45	1130.02	1242.07	78.92	505.94
10.86000	3246.23	546.97	80.31	3214.94	526.28	100.65	3681.30	588.61	193.15	3585.83	629.07	227.89	3868.07	1073.28	30.84	3259.25	304.08	109.79	3080.66	225.94	48.72	3401.36	298.15	248.90	3397.22	479.22	1338.52	0.00	0.00	0.00	3276.19	359.10	1709.99	3607.82	957.33	1678.26	3437.26	422.75	1692.61	3687.86	836.41	1664.55	531.93	1227.65	72.78	1129.94	1242.88	78.70	505.62
10.87000	3246.23	546.97	80.31	3214.94	526.28	100.65	3681.47	598.82	189.29	3589.03	639.54	224.79	3868.07	1073.28	30.84	3259.25	304.08	109.79	3080.66	225.94	48.72	3401.36	298.15	248.90	3397.22	479.22	1338.52	0.00	0.00	0.00	3276.19	359.10	1709.99	3614.35	963.68	1678.46	3437.26	422.75	1692.61	3693.00	840.29	1665.07	531.57	1228.25	72.63	1129.77	1242.47	78.75	505.55
10.88000	3246.23	546.97	80.31	3214.94	526.28	100.65	3681.37	609.27	185.32	3592.10	650.24	221.58	3868.07	1073.28	30.84	3259.25	304.08	109.79	3080.66	225.94	48.72	3401.36	298.15	248.90	3397.22	479.22	1338.52	0.00	0.00	0.00	3276.19	359.10	1709.99	3614.11	962.67	1678.11	3437.26	422.75	1692.61	3698.00	844.18	1665.59	531.70	1228.14	72.66	1130.05	1242.25	78.81	505.45
10.89000	3246.23	546.97	80.31	3214.94	526.28	100.65	3680.99	619.95	181.21	3595.04	661.15	218.26	3868.07	1073.28	30.84	3259.25	304.08	109.79	3080.66	225.94	48.72	3401.36	298.15	248.90	3397.22	479.22	1338.52	0.00	0.00	0.00	3276.19	359.10	1709.99	3615.72	963.56	1677.88	3437.26	422.75	1692.61	3702.87	848.09	1666.11	531.62	1227.44	72.73	1129.67	1242.52	78.59	506.16
10.90000	3246.23	546.97	80.31	3214.94	526.28	100.65	3680.34	630.86	176.97	3597.86	672.28	214.84	3868.07	1073.28	30.84	3259.25	304.08	109.79	3080.66	225.94	48.72	3401.36	298.15	248.90	3397.22	479.22	1338.52	0.00	0.00	0.00	3276.19	359.10	1709.99	3619.44	968.10	1678.01	3437.26	422.75	1692.61	3707.57	852.00	1666.64	531.83	1227.92	72.75	1129.50	1242.60	78.72	505.71
10.91000	3246.23	546.97	80.31	3214.94	526.28	100.65	3679.41	642.02	172.61	3600.54	683.64	211.31	3868.07	1073.28	30.84	3259.25	304.08	109.79	3080.66	225.94	48.72	3401.36	298.15	248.90	3397.22	479.22	1338.52	0.00	0.00	0.00	3276.19	359.10	1709.99	3621.33	970.03	1678.42	3437.26	422.75	1692.61	3712.13	855.93	1667.15	531.80	1227.78	72.75	1129.51	1242.37	78.84	506.11
10.92000	3246.23	546.97	80.31	3214.94	526.28	100.65	3678.20	653.42	168.11	3603.08	695.23	207.66	3868.07	1073.28	30.84	3259.25	304.08	109.79	3080.66	225.94	48.72	3401.36	298.15	248.90	3397.22	479.22	1338.52	0.00	0.00	0.00	3276.19	359.10	1709.99	3624.91	973.85	1678.53	3437.26	422.75	1692.61	3716.51	859.87	1667.66	532.13	1227.22	72.98	1129.26	1242.43	78.57	505.97
10.93000	3246.23	546.97	80.31	3214.94	526.28	100.65	3676.71	665.06	163.47	3605.49	707.05	203.91	3868.07	1073.28	30.84	3259.25	304.08	109.79	3080.66	225.94	48.72	3401.36	298.15	248.90	3397.22	479.22	1338.52	0.00	0.00	0.00	3276.19	359.10	1709.99	3624.89	974.59	1678.86	3437.26	422.75	1692.61	3720.71	863.82	1668.16	531.47	1227.91	72.78	1129.47	1243.18	78.45	505.63
[truncated: 44 more rows]
[truncated: 35 more columns]
