# Supplementary material for: The impact of mobile phone use on where we look and how we walk when negotiating floor based obstacles
Source: PLoS One. 2017 Jun 30;12(6):e0179802. doi: 10.1371/journal.pone.0179802 (PMC5493336; doi:10.1371/journal.pone.0179802)
Supplement: S1 File — (ZIP) [file pone.0179802.s001.zip › Gait/PP1/MC no obs talk 2.txt]

CODAmotion Analysis Text
Codamotion Analysis Text Save of: MC no obs talk 2.mdf
Time	Markers
Time	1:LTOE.X	1:LTOE.Y	1:LTOE.Z	2:L2nd.X	2:L2nd.Y	2:L2nd.Z	3:LHEE.X	3:LHEE.Y	3:LHEE.Z	4:LANK.X	4:LANK.Y	4:LANK.Z	5:RTOE.X	5:RTOE.Y	5:RTOE.Z	6:R2nd.X	6:R2nd.Y	6:R2nd.Z	7:RHEE.X	7:RHEE.Y	7:RHEE.Z	8:RANK.X	8:RANK.Y	8:RANK.Z	9:STRN.X	9:STRN.Y	9:STRN.Z	10:Marker 10.X	10:Marker 10.Y	10:Marker 10.Z	11:FRHD.X	11:FRHD.Y	11:FRHD.Z	12:FLHD.X	12:FLHD.Y	12:FLHD.Z	13:BRHD.X	13:BRHD.Y	13:BRHD.Z	14:BLHD.X	14:BLHD.Y	14:BLHD.Z	15:BLSTEP.X	15:BLSTEP.Y	15:BLSTEP.Z	16:FLSTEP.X	16:FLSTEP.Y	16:FLSTEP.Z	17:BRSTEP.X
(s)	(mm)	(mm)	(mm)	(mm)	(mm)	(mm)	(mm)	(mm)	(mm)	(mm)	(mm)	(mm)	(mm)	(mm)	(mm)	(mm)	(mm)	(mm)	(mm)	(mm)	(mm)	(mm)	(mm)	(mm)	(mm)	(mm)	(mm)	(mm)	(mm)	(mm)	(mm)	(mm)	(mm)	(mm)	(mm)	(mm)	(mm)	(mm)	(mm)	(mm)	(mm)	(mm)	(mm)	(mm)	(mm)	(mm)	(mm)	(mm)	(mm)
0.00000	-3196.15	155.78	2.26	-3289.43	162.59	-10.49	-3419.70	55.43	4.58	-3471.94	66.69	66.94	-3691.71	-6.03	1.88	-3703.88	34.98	6.19	-1567.25	36.06	214.80	-3158.00	241.43	14.92	-3575.73	22.17	1229.06	0.00	0.00	0.00	-1835.33	26.91	1649.23	-3580.47	-31.42	1622.06	-3452.87	190.62	1633.42	-2704.19	50.36	1254.39	13.39	1022.11	54.96	455.90	998.45	55.87	18.34
0.01000	-3196.15	155.78	2.26	-3289.43	162.59	-10.49	-3419.70	55.43	4.58	-3471.94	66.69	66.94	-3691.71	-6.03	1.88	-3703.88	34.98	6.19	-1567.25	36.06	214.80	-3158.00	241.43	14.92	-3575.73	22.17	1229.06	0.00	0.00	0.00	-1835.33	26.91	1649.23	-3580.47	-31.42	1622.06	-3452.87	190.62	1633.42	-2704.19	50.36	1254.39	13.39	1022.11	54.96	455.90	998.45	55.87	18.34
0.02000	-3196.15	155.78	2.26	-3289.43	162.59	-10.49	-3419.70	55.43	4.58	-3471.94	66.69	66.94	-3691.71	-6.03	1.88	-3703.88	34.98	6.19	-1567.25	36.06	214.80	-3158.00	241.43	14.92	-3575.73	22.17	1229.06	0.00	0.00	0.00	-1835.33	26.91	1649.23	-3580.47	-31.42	1622.06	-3452.87	190.62	1633.42	-2704.19	50.36	1254.39	13.40	1022.44	54.98	455.90	998.45	55.87	18.34
0.03000	-3196.15	155.78	2.26	-3289.43	162.59	-10.49	-3419.70	55.43	4.58	-3471.94	66.69	66.94	-3691.71	-6.03	1.88	-3703.88	34.98	6.19	-1567.25	36.06	214.80	-3158.35	241.46	14.94	-3575.73	22.17	1229.06	0.00	0.00	0.00	-1835.33	26.91	1649.23	-3580.47	-31.42	1622.06	-3452.87	190.62	1633.42	-2704.99	50.37	1254.75	20.02	1347.89	72.49	456.05	998.80	55.89	18.35
0.04000	-3196.15	155.78	2.26	-3289.43	162.59	-10.49	-3419.70	55.43	4.58	-3471.94	66.69	66.94	-3691.71	-6.03	1.88	-3703.88	34.98	6.19	-1567.25	36.06	214.80	-3503.98	279.02	31.92	-3575.73	22.17	1229.06	0.00	0.00	0.00	-1835.33	26.91	1649.23	-3580.47	-31.42	1622.06	-3452.87	190.62	1633.42	-3497.35	64.98	1616.34	19.81	1349.72	72.10	610.44	1348.43	73.57	26.38
0.05000	-3196.15	155.78	2.26	-3289.43	162.59	-10.49	-3419.70	55.43	4.58	-3471.94	66.69	66.94	-3691.71	-6.03	1.88	-3703.88	34.98	6.19	-1567.25	36.06	214.80	-3464.36	280.10	36.79	-3575.73	22.17	1229.06	0.00	0.00	0.00	-1835.33	26.91	1649.23	-3580.47	-31.42	1622.06	-3452.87	190.62	1633.42	-3499.48	62.72	1616.08	18.05	1350.13	71.69	609.33	1347.91	73.40	21.75
0.06000	-3196.15	155.78	2.26	-3289.43	162.59	-10.49	-3419.70	55.43	4.58	-3471.94	66.69	66.94	-3691.71	-6.03	1.88	-3703.88	34.98	6.19	-1567.25	36.06	214.80	-3488.62	279.71	34.08	-3575.73	22.17	1229.06	0.00	0.00	0.00	-1835.33	26.91	1649.23	-3580.47	-31.42	1622.06	-3452.87	190.62	1633.42	-3474.70	63.28	1614.76	18.95	1352.42	71.17	610.43	1347.14	73.89	21.22
0.07000	-3196.15	155.78	2.26	-3289.43	162.59	-10.49	-3419.70	55.43	4.58	-3471.94	66.69	66.94	-3691.71	-6.03	1.88	-3703.88	34.98	6.19	-1567.25	36.06	214.80	-3452.20	280.02	39.82	-3575.73	22.17	1229.06	0.00	0.00	0.00	-1835.33	26.91	1649.23	-3580.47	-31.42	1622.06	-3452.87	190.62	1633.42	-3487.15	62.91	1615.98	18.18	1350.43	71.39	612.90	1349.17	73.69	26.13
0.08000	-3196.15	155.78	2.26	-3289.43	162.59	-10.49	-3419.70	55.43	4.58	-3471.94	66.69	66.94	-3691.71	-6.03	1.88	-3703.88	34.98	6.19	-1567.25	36.06	214.80	-3476.64	279.80	36.58	-3575.73	22.17	1229.06	0.00	0.00	0.00	-1835.33	26.91	1649.23	-3580.47	-31.42	1622.06	-3452.87	190.62	1633.42	-3479.94	64.56	1616.93	19.12	1348.76	71.82	613.49	1348.02	74.32	22.09
0.09000	-3196.15	155.78	2.26	-3289.43	162.59	-10.49	-3419.70	55.43	4.58	-3471.94	66.69	66.94	-3691.71	-6.03	1.88	-3703.88	34.98	6.19	-1567.25	36.06	214.80	-3439.33	280.62	41.10	-3575.73	22.17	1229.06	0.00	0.00	0.00	-1835.33	26.91	1649.23	-3580.47	-31.42	1622.06	-3452.87	190.62	1633.42	-3504.80	63.16	1617.43	19.42	1349.69	71.17	611.26	1347.51	73.73	23.76
0.10000	-3196.15	155.78	2.26	-3289.43	162.59	-10.49	-3419.70	55.43	4.58	-3471.94	66.69	66.94	-3691.71	-6.03	1.88	-3703.88	34.98	6.19	-1567.25	36.06	214.80	-3397.83	281.20	47.78	-3575.73	22.17	1229.06	0.00	0.00	0.00	-1835.33	26.91	1649.23	-3580.47	-31.42	1622.06	-3452.87	190.62	1633.42	-3510.83	63.99	1617.49	21.04	1351.79	71.47	612.39	1348.81	73.71	25.19
0.11000	-3196.15	155.78	2.26	-3289.43	162.59	-10.49	-3419.70	55.43	4.58	-3471.94	66.69	66.94	-3691.71	-6.03	1.88	-3703.88	34.98	6.19	-1567.25	36.06	214.80	-3462.08	278.77	39.21	-3575.73	22.17	1229.06	0.00	0.00	0.00	-1835.33	26.91	1649.23	-3580.47	-31.42	1622.06	-3452.87	190.62	1633.42	-3503.16	63.99	1616.89	20.37	1349.67	72.15	610.58	1349.27	73.31	25.51
0.12000	-3196.15	155.78	2.26	-3289.43	162.59	-10.49	-3419.70	55.43	4.58	-3471.94	66.69	66.94	-3691.71	-6.03	1.88	-3703.88	34.98	6.19	-1567.25	36.06	214.80	-3431.34	279.18	44.42	-3575.73	22.17	1229.06	0.00	0.00	0.00	-1835.33	26.91	1649.23	-3580.47	-31.42	1622.06	-3452.87	190.62	1633.42	-3509.44	62.96	1616.90	18.91	1349.83	71.69	609.00	1348.22	73.35	19.06
0.13000	-3196.15	155.78	2.26	-3289.43	162.59	-10.49	-3419.70	55.43	4.58	-3471.94	66.69	66.94	-3691.71	-6.03	1.88	-3703.88	34.98	6.19	-1567.25	36.06	214.80	-3450.44	283.51	40.93	-3575.73	22.17	1229.06	0.00	0.00	0.00	-1835.33	26.91	1649.23	-3580.47	-31.42	1622.06	-3452.87	190.62	1633.42	-3495.75	62.75	1615.37	18.70	1350.52	71.70	609.53	1346.29	74.03	17.27
0.14000	-3196.15	155.78	2.26	-3289.43	162.59	-10.49	-3419.70	55.43	4.58	-3471.94	66.69	66.94	-3691.71	-6.03	1.88	-3703.88	34.98	6.19	-1567.25	36.06	214.80	-3442.31	281.30	42.44	-3575.73	22.17	1229.06	0.00	0.00	0.00	-1835.33	26.91	1649.23	-3580.47	-31.42	1622.06	-3452.87	190.62	1633.42	-3491.99	63.19	1616.58	17.93	1351.36	71.21	610.24	1346.52	74.00	18.45
0.15000	-3196.15	155.78	2.26	-3289.43	162.59	-10.49	-3419.70	55.43	4.58	-3471.94	66.69	66.94	-3691.71	-6.03	1.88	-3703.88	34.98	6.19	-1567.25	36.06	214.80	-3456.57	279.26	39.81	-3575.73	22.17	1229.06	0.00	0.00	0.00	-1835.33	26.91	1649.23	-3580.47	-31.42	1622.06	-3452.87	190.62	1633.42	-3501.80	60.92	1617.05	18.22	1351.20	71.17	610.95	1347.54	73.83	22.56
0.16000	-3196.15	155.78	2.26	-3289.43	162.59	-10.49	-3419.70	55.43	4.58	-3471.94	66.69	66.94	-3691.71	-6.03	1.88	-3703.88	34.98	6.19	-1567.25	36.06	214.80	-3461.72	279.62	39.29	-3575.73	22.17	1229.06	0.00	0.00	0.00	-1835.33	26.91	1649.23	-3580.47	-31.42	1622.06	-3452.87	190.62	1633.42	-3481.15	63.28	1615.52	20.94	1350.94	71.96	610.09	1347.90	73.38	27.64
0.17000	-3196.15	155.78	2.26	-3289.43	162.59	-10.49	-3419.70	55.43	4.58	-3471.94	66.69	66.94	-3691.71	-6.03	1.88	-3703.88	34.98	6.19	-1567.25	36.06	214.80	-3443.52	282.81	42.50	-3575.73	22.17	1229.06	0.00	0.00	0.00	-1835.33	26.91	1649.23	-3580.47	-31.42	1622.06	-3452.87	190.62	1633.42	-3493.82	62.85	1616.23	19.81	1350.23	71.78	609.21	1350.55	72.62	28.70
0.18000	-3196.15	155.78	2.26	-3289.43	162.59	-10.49	-3419.70	55.43	4.58	-3471.94	66.69	66.94	-3691.71	-6.03	1.88	-3703.88	34.98	6.19	-1567.25	36.06	214.80	-3472.76	278.70	36.18	-3575.73	22.17	1229.06	0.00	0.00	0.00	-1835.33	26.91	1649.23	-3580.47	-31.42	1622.06	-3452.87	190.62	1633.42	-3493.02	63.14	1616.38	15.98	1350.80	70.98	612.09	1348.20	74.05	24.57
0.19000	-3196.15	155.78	2.26	-3289.43	162.59	-10.49	-3419.70	55.43	4.58	-3471.94	66.69	66.94	-3691.71	-6.03	1.88	-3703.88	34.98	6.19	-1567.25	36.06	214.80	-3425.46	277.60	44.59	-3575.73	22.17	1229.06	0.00	0.00	0.00	-1835.33	26.91	1649.23	-3580.47	-31.42	1622.06	-3452.87	190.62	1633.42	-3487.17	63.57	1616.92	16.83	1349.98	71.50	611.32	1346.44	74.35	26.83
0.20000	-3196.15	155.78	2.26	-3289.43	162.59	-10.49	-3419.70	55.43	4.58	-3471.94	66.69	66.94	-3691.71	-6.03	1.88	-3703.88	34.98	6.19	-1567.25	36.06	214.80	-3455.51	280.63	38.63	-3575.73	22.17	1229.06	0.00	0.00	0.00	-1835.33	26.91	1649.23	-3580.47	-31.42	1622.06	-3452.87	190.62	1633.42	-3505.92	64.17	1617.25	21.89	1348.53	72.54	612.92	1346.56	74.45	22.66
0.21000	-3196.15	155.78	2.26	-3289.43	162.59	-10.49	-3419.70	55.43	4.58	-3471.94	66.69	66.94	-3691.71	-6.03	1.88	-3703.88	34.98	6.19	-1567.25	36.06	214.80	-3433.57	282.72	42.33	-3575.73	22.17	1229.06	0.00	0.00	0.00	-1835.33	26.91	1649.23	-3580.47	-31.42	1622.06	-3452.87	190.62	1633.42	-3503.50	62.14	1617.32	22.47	1350.14	72.20	613.53	1347.78	74.48	19.61
0.22000	-3196.15	155.78	2.26	-3289.43	162.59	-10.49	-3419.70	55.43	4.58	-3471.94	66.69	66.94	-3691.71	-6.03	1.88	-3703.88	34.98	6.19	-1567.25	36.06	214.80	-3478.94	281.35	35.97	-3575.73	22.17	1229.06	0.00	0.00	0.00	-1835.33	26.91	1649.23	-3580.47	-31.42	1622.06	-3452.87	190.62	1633.42	-3521.77	61.57	1616.79	18.93	1347.72	72.33	610.67	1349.62	73.23	22.03
0.23000	-3196.15	155.78	2.26	-3289.43	162.59	-10.49	-3419.70	55.43	4.58	-3471.94	66.69	66.94	-3691.71	-6.03	1.88	-3703.88	34.98	6.19	-1567.25	36.06	214.80	-3473.22	278.45	38.45	-3575.73	22.17	1229.06	0.00	0.00	0.00	-1835.33	26.91	1649.23	-3580.47	-31.42	1622.06	-3452.87	190.62	1633.42	-3520.28	60.79	1616.99	20.91	1348.35	72.26	613.30	1346.39	74.84	25.48
0.24000	-3196.15	155.78	2.26	-3289.43	162.59	-10.49	-3419.70	55.43	4.58	-3471.94	66.69	66.94	-3691.71	-6.03	1.88	-3703.88	34.98	6.19	-1567.25	36.06	214.80	-3436.52	280.45	43.61	-3575.73	22.17	1229.06	0.00	0.00	0.00	-1835.33	26.91	1649.23	-3580.47	-31.42	1622.06	-3452.87	190.62	1633.42	-3510.34	62.65	1616.97	21.21	1349.69	72.14	610.66	1347.64	73.85	22.90
0.25000	-3196.15	155.78	2.26	-3289.43	162.59	-10.49	-3419.70	55.43	4.58	-3471.94	66.69	66.94	-3691.71	-6.03	1.88	-3703.88	34.98	6.19	-1567.25	36.06	214.80	-3469.15	278.43	37.77	-3575.73	22.17	1229.06	0.00	0.00	0.00	-1835.33	26.91	1649.23	-3580.47	-31.42	1622.06	-3452.87	190.62	1633.42	-3493.22	62.75	1616.64	20.21	1348.77	72.21	607.85	1350.27	72.19	18.33
0.26000	-3196.15	155.78	2.26	-3289.43	162.59	-10.49	-3419.70	55.43	4.58	-3471.94	66.69	66.94	-3691.71	-6.03	1.88	-3703.88	34.98	6.19	-1567.25	36.06	214.80	-3479.52	280.67	36.18	-3575.73	22.17	1229.06	0.00	0.00	0.00	-1835.33	26.91	1649.23	-3580.47	-31.42	1622.06	-3452.87	190.62	1633.42	-3502.67	64.05	1616.77	16.93	1350.16	71.22	608.68	1347.90	73.40	20.58
0.27000	-3196.15	155.78	2.26	-3289.43	162.59	-10.49	-3419.70	55.43	4.58	-3471.94	66.69	66.94	-3691.71	-6.03	1.88	-3703.88	34.98	6.19	-1567.25	36.06	214.80	-3470.39	281.25	37.85	-3575.73	22.17	1229.06	0.00	0.00	0.00	-1835.33	26.91	1649.23	-3580.47	-31.42	1622.06	-3452.87	190.62	1633.42	-3489.73	63.46	1616.84	20.55	1347.88	72.55	613.00	1347.26	74.45	23.62
0.28000	-3196.15	155.78	2.26	-3289.43	162.59	-10.49	-3419.70	55.43	4.58	-3471.94	66.69	66.94	-3691.71	-6.03	1.88	-3703.88	34.98	6.19	-1567.25	36.06	214.80	-3415.62	280.60	45.22	-3575.73	22.17	1229.06	0.00	0.00	0.00	-1835.33	26.91	1649.23	-3580.47	-31.42	1622.06	-3452.87	190.62	1633.42	-3504.71	63.62	1617.53	18.37	1349.39	71.52	613.59	1347.72	74.38	21.23
0.29000	-3196.15	155.78	2.26	-3289.43	162.59	-10.49	-3419.70	55.43	4.58	-3471.94	66.69	66.94	-3691.71	-6.03	1.88	-3703.88	34.98	6.19	-1567.25	36.06	214.80	-3491.74	281.43	33.21	-3575.73	22.17	1229.06	0.00	0.00	0.00	-1835.33	26.91	1649.23	-3580.47	-31.42	1622.06	-3452.87	190.62	1633.42	-3477.87	65.56	1617.09	16.76	1350.33	71.23	610.35	1348.03	73.39	21.47
0.30000	-3196.15	155.78	2.26	-3289.43	162.59	-10.49	-3419.70	55.43	4.58	-3471.94	66.69	66.94	-3691.71	-6.03	1.88	-3703.88	34.98	6.19	-1567.25	36.06	214.80	-3465.08	280.52	39.63	-3575.73	22.17	1229.06	0.00	0.00	0.00	-1835.33	26.91	1649.23	-3580.47	-31.42	1622.06	-3452.87	190.62	1633.42	-3481.67	66.06	1616.58	17.24	1350.15	71.42	610.46	1348.56	73.48	20.07
0.31000	-3196.15	155.78	2.26	-3289.43	162.59	-10.49	-3419.70	55.43	4.58	-3471.94	66.69	66.94	-3691.71	-6.03	1.88	-3703.88	34.98	6.19	-1567.25	36.06	214.80	-3444.83	279.29	42.35	-3575.73	22.17	1229.06	0.00	0.00	0.00	-1835.33	26.91	1649.23	-3580.47	-31.42	1622.06	-3452.87	190.62	1633.42	-3507.53	64.69	1617.76	15.41	1351.84	70.34	612.08	1347.68	74.16	22.97
0.32000	-3196.15	155.78	2.26	-3289.43	162.59	-10.49	-3419.70	55.43	4.58	-3471.94	66.69	66.94	-3691.71	-6.03	1.88	-3703.88	34.98	6.19	-1567.25	36.06	214.80	-3512.48	278.96	30.97	-3575.73	22.17	1229.06	0.00	0.00	0.00	-1835.33	26.91	1649.23	-3580.47	-31.42	1622.06	-3452.87	190.62	1633.42	-3486.45	65.01	1616.87	16.74	1349.77	71.39	612.79	1347.75	74.41	21.72
0.33000	-3196.15	155.78	2.26	-3289.43	162.59	-10.49	-3419.70	55.43	4.58	-3471.94	66.69	66.94	-3691.71	-6.03	1.88	-3703.88	34.98	6.19	-1567.25	36.06	214.80	-3443.37	279.95	42.32	-3575.73	22.17	1229.06	0.00	0.00	0.00	-1835.33	26.91	1649.23	-3580.47	-31.42	1622.06	-3452.87	190.62	1633.42	-3493.43	64.79	1617.77	20.83	1348.71	72.54	608.83	1348.51	73.22	21.38
0.34000	-3196.15	155.78	2.26	-3289.43	162.59	-10.49	-3419.70	55.43	4.58	-3471.94	66.69	66.94	-3691.71	-6.03	1.88	-3703.88	34.98	6.19	-1567.25	36.06	214.80	-3420.52	279.75	45.76	-3575.73	22.17	1229.06	0.00	0.00	0.00	-1835.33	26.91	1649.23	-3580.47	-31.42	1622.06	-3452.87	190.62	1633.42	-3521.47	63.10	1617.99	23.21	1347.54	73.15	608.34	1348.76	73.04	21.21
0.35000	-3196.15	155.78	2.26	-3289.43	162.59	-10.49	-3419.70	55.43	4.58	-3471.94	66.69	66.94	-3691.71	-6.03	1.88	-3703.88	34.98	6.19	-1567.25	36.06	214.80	-3425.71	281.51	44.36	-3575.73	22.17	1229.06	0.00	0.00	0.00	-1835.33	26.91	1649.23	-3580.47	-31.42	1622.06	-3452.87	190.62	1633.42	-3505.33	64.01	1617.69	20.23	1348.87	72.48	609.53	1348.23	73.31	19.86
0.36000	-3196.15	155.78	2.26	-3289.43	162.59	-10.49	-3419.70	55.43	4.58	-3471.94	66.69	66.94	-3691.71	-6.03	1.88	-3703.88	34.98	6.19	-1567.25	36.06	214.80	-3447.45	277.36	40.60	-3575.73	22.17	1229.06	0.00	0.00	0.00	-1835.33	26.91	1649.23	-3580.47	-31.42	1622.06	-3452.87	190.62	1633.42	-3502.29	65.02	1617.56	18.01	1348.11	71.99	611.95	1347.98	74.19	21.41
0.37000	-3196.15	155.78	2.26	-3289.43	162.59	-10.49	-3419.70	55.43	4.58	-3471.94	66.69	66.94	-3691.71	-6.03	1.88	-3703.88	34.98	6.19	-1567.25	36.06	214.80	-3423.89	280.05	43.39	-3575.73	22.17	1229.06	0.00	0.00	0.00	-1835.33	26.91	1649.23	-3580.47	-31.42	1622.06	-3452.87	190.62	1633.42	-3490.73	64.53	1615.30	19.00	1350.12	71.62	611.39	1347.23	74.09	23.86
0.38000	-3196.15	155.78	2.26	-3289.43	162.59	-10.49	-3419.70	55.43	4.58	-3471.94	66.69	66.94	-3691.71	-6.03	1.88	-3703.88	34.98	6.19	-1567.25	36.06	214.80	-3436.24	279.72	43.59	-3575.73	22.17	1229.06	0.00	0.00	0.00	-1835.33	26.91	1649.23	-3580.47	-31.42	1622.06	-3452.87	190.62	1633.42	-3482.80	63.73	1616.86	18.26	1348.73	72.15	611.37	1346.66	74.17	20.87
0.39000	-3196.15	155.78	2.26	-3289.43	162.59	-10.49	-3419.70	55.43	4.58	-3471.94	66.69	66.94	-3691.71	-6.03	1.88	-3703.88	34.98	6.19	-1567.25	36.06	214.80	-3468.08	281.47	37.96	-3575.73	22.17	1229.06	0.00	0.00	0.00	-1835.33	26.91	1649.23	-3580.47	-31.42	1622.06	-3452.87	190.62	1633.42	-3499.38	64.64	1617.78	18.56	1349.20	71.63	611.14	1347.46	74.03	21.76
0.40000	-3196.15	155.78	2.26	-3289.43	162.59	-10.49	-3419.70	55.43	4.58	-3471.94	66.69	66.94	-3691.71	-6.03	1.88	-3703.88	34.98	6.19	-1567.25	36.06	214.80	-3461.89	279.58	38.66	-3575.73	22.17	1229.06	0.00	0.00	0.00	-1835.33	26.91	1649.23	-3580.47	-31.42	1622.06	-3452.87	190.62	1633.42	-3505.40	66.25	1618.08	24.73	1349.32	73.12	610.26	1346.74	74.03	20.93
0.41000	-3196.15	155.78	2.26	-3289.43	162.59	-10.49	-3419.70	55.43	4.58	-3471.94	66.69	66.94	-3691.71	-6.03	1.88	-3703.88	34.98	6.19	-1567.25	36.06	214.80	-3474.07	282.32	36.96	-3575.73	22.17	1229.06	0.00	0.00	0.00	-1835.33	26.91	1649.23	-3580.47	-31.42	1622.06	-3452.87	190.62	1633.42	-3507.38	65.21	1617.98	19.38	1348.69	72.37	607.87	1347.96	73.09	21.59
0.42000	-3196.15	155.78	2.26	-3289.43	162.59	-10.49	-3419.70	55.43	4.58	-3471.94	66.69	66.94	-3691.71	-6.03	1.88	-3703.88	34.98	6.19	-1567.25	36.06	214.80	-3450.54	280.24	38.51	-3575.73	22.17	1229.06	0.00	0.00	0.00	-1835.33	26.91	1649.23	-3580.47	-31.42	1622.06	-3452.87	190.62	1633.42	-3534.88	64.69	1618.60	19.60	1347.34	72.64	609.56	1348.59	73.47	19.53
0.43000	-3196.15	155.78	2.26	-3289.43	162.59	-10.49	-3419.70	55.43	4.58	-3471.94	66.69	66.94	-3691.71	-6.03	1.88	-3703.88	34.98	6.19	-1567.25	36.06	214.80	-3460.60	278.93	36.63	-3575.73	22.17	1229.06	0.00	0.00	0.00	-1835.33	26.91	1649.23	-3580.47	-31.42	1622.06	-3452.87	190.62	1633.42	-3469.68	64.44	1616.84	23.03	1349.04	72.60	611.43	1348.06	73.92	21.29
0.44000	-3196.15	155.78	2.26	-3289.43	162.59	-10.49	-3419.70	55.43	4.58	-3471.94	66.69	66.94	-3691.71	-6.03	1.88	-3703.88	34.98	6.19	-1567.25	36.06	214.80	-3432.33	276.28	41.16	-3575.73	22.17	1229.06	0.00	0.00	0.00	-1835.33	26.91	1649.23	-3580.47	-31.42	1622.06	-3452.87	190.62	1633.42	-3486.38	64.10	1616.63	17.34	1349.78	71.38	611.90	1348.24	73.99	18.48
0.45000	-3196.15	155.78	2.26	-3289.43	162.59	-10.49	-3419.70	55.43	4.58	-3471.94	66.69	66.94	-3691.71	-6.03	1.88	-3703.88	34.98	6.19	-1567.25	36.06	214.80	-3418.94	280.67	46.51	-3575.73	22.17	1229.06	0.00	0.00	0.00	-1835.33	26.91	1649.23	-3580.47	-31.42	1622.06	-3452.87	190.62	1633.42	-3490.91	64.87	1617.14	16.68	1348.18	71.83	610.06	1347.72	73.82	16.02
0.46000	-3196.15	155.78	2.26	-3289.43	162.59	-10.49	-3419.70	55.43	4.58	-3471.94	66.69	66.94	-3691.71	-6.03	1.88	-3703.88	34.98	6.19	-1567.25	36.06	214.80	-3470.99	281.36	36.62	-3575.73	22.17	1229.06	0.00	0.00	0.00	-1835.33	26.91	1649.23	-3580.47	-31.42	1622.06	-3452.87	190.62	1633.42	-3514.58	65.58	1617.92	22.09	1347.89	73.01	610.64	1346.53	74.46	25.28
0.47000	-3196.15	155.78	2.26	-3289.43	162.59	-10.49	-3419.70	55.43	4.58	-3471.94	66.69	66.94	-3691.71	-6.03	1.88	-3703.88	34.98	6.19	-1567.25	36.06	214.80	-3486.83	282.62	36.72	-3575.73	22.17	1229.06	0.00	0.00	0.00	-1835.33	26.91	1649.23	-3580.47	-31.42	1622.06	-3452.87	190.62	1633.42	-3489.21	65.21	1616.65	21.31	1347.85	72.57	610.24	1347.77	73.82	22.99
0.48000	-3196.15	155.78	2.26	-3289.43	162.59	-10.49	-3419.70	55.43	4.58	-3471.94	66.69	66.94	-3691.71	-6.03	1.88	-3703.88	34.98	6.19	-1567.25	36.06	214.80	-3458.68	277.79	38.68	-3575.73	22.17	1229.06	0.00	0.00	0.00	-1835.33	26.91	1649.23	-3580.47	-31.42	1622.06	-3452.87	190.62	1633.42	-3501.31	66.12	1617.33	19.39	1349.89	71.56	611.04	1348.60	73.59	23.25
0.49000	-3196.15	155.78	2.26	-3289.43	162.59	-10.49	-3419.70	55.43	4.58	-3471.94	66.69	66.94	-3691.71	-6.03	1.88	-3703.88	34.98	6.19	-1567.25	36.06	214.80	-3428.52	279.57	46.65	-3575.73	22.17	1229.06	0.00	0.00	0.00	-1835.33	26.91	1649.23	-3580.47	-31.42	1622.06	-3452.87	190.62	1633.42	-3510.49	64.47	1617.99	17.29	1351.63	70.50	608.72	1349.46	73.15	25.32
0.50000	-3196.15	155.78	2.26	-3289.43	162.59	-10.49	-3419.70	55.43	4.58	-3471.94	66.69	66.94	-3691.71	-6.03	1.88	-3703.88	34.98	6.19	-1567.25	36.06	214.80	-3398.57	281.70	49.96	-3575.73	22.17	1229.06	0.00	0.00	0.00	-1835.33	26.91	1649.23	-3580.47	-31.42	1622.06	-3452.87	190.62	1633.42	-3503.83	63.69	1618.03	14.73	1350.33	70.60	609.53	1348.57	73.67	22.68
0.51000	-3196.15	155.78	2.26	-3289.43	162.59	-10.49	-3419.70	55.43	4.58	-3471.94	66.69	66.94	-3691.71	-6.03	1.88	-3703.88	34.98	6.19	-1567.25	36.06	214.80	-3473.30	282.24	36.69	-3575.73	22.17	1229.06	0.00	0.00	0.00	-1835.33	26.91	1649.23	-3580.47	-31.42	1622.06	-3452.87	190.62	1633.42	-3485.42	64.16	1617.68	18.47	1350.27	71.51	610.82	1347.20	73.99	23.02
0.52000	-3196.15	155.78	2.26	-3289.43	162.59	-10.49	-3419.70	55.43	4.58	-3471.94	66.69	66.94	-3691.71	-6.03	1.88	-3703.88	34.98	6.19	-1567.25	36.06	214.80	-3446.90	280.05	43.54	-3575.73	22.17	1229.06	0.00	0.00	0.00	-1835.33	26.91	1649.23	-3580.47	-31.42	1622.06	-3452.87	190.62	1633.42	-3505.86	65.74	1618.97	25.19	1348.34	73.55	608.85	1347.39	73.39	25.22
0.53000	-3196.15	155.78	2.26	-3289.43	162.59	-10.49	-3419.70	55.43	4.58	-3471.94	66.69	66.94	-3691.71	-6.03	1.88	-3703.88	34.98	6.19	-1567.25	36.06	214.80	-3481.33	279.35	35.86	-3575.73	22.17	1229.06	0.00	0.00	0.00	-1835.33	26.91	1649.23	-3580.47	-31.42	1622.06	-3452.87	190.62	1633.42	-3510.38	64.80	1619.50	18.02	1349.18	71.71	610.03	1347.38	73.76	22.77
0.54000	-3196.15	155.78	2.26	-3289.43	162.59	-10.49	-3419.70	55.43	4.58	-3471.94	66.69	66.94	-3691.71	-6.03	1.88	-3703.88	34.98	6.19	-1567.25	36.06	214.80	-3441.13	280.63	41.14	-3575.73	22.17	1229.06	0.00	0.00	0.00	-1835.33	26.91	1649.23	-3580.47	-31.42	1622.06	-3452.87	190.62	1633.42	-3507.38	63.14	1618.01	22.76	1350.41	72.21	612.54	1347.80	73.99	23.01
0.55000	-3196.15	155.78	2.26	-3289.43	162.59	-10.49	-3419.70	55.43	4.58	-3471.94	66.69	66.94	-3691.71	-6.03	1.88	-3703.88	34.98	6.19	-1567.25	36.06	214.80	-3482.55	281.67	35.25	-3575.73	22.17	1229.06	0.00	0.00	0.00	-1835.33	26.91	1649.23	-3580.47	-31.42	1622.06	-3452.87	190.62	1633.42	-3510.32	63.80	1617.89	19.37	1351.97	71.23	610.86	1348.77	73.46	24.10
0.56000	-3196.15	155.78	2.26	-3289.43	162.59	-10.49	-3419.70	55.43	4.58	-3471.94	66.69	66.94	-3691.71	-6.03	1.88	-3703.88	34.98	6.19	-1567.25	36.06	214.80	-3485.84	280.43	34.23	-3575.73	22.17	1229.06	0.00	0.00	0.00	-1835.33	26.91	1649.23	-3580.47	-31.42	1622.06	-3452.87	190.62	1633.42	-3515.62	63.04	1618.97	21.05	1351.87	71.70	611.47	1347.27	74.32	26.68
0.57000	-3196.15	155.78	2.26	-3289.43	162.59	-10.49	-3419.70	55.43	4.58	-3471.94	66.69	66.94	-3691.71	-6.03	1.88	-3703.88	34.98	6.19	-1567.25	36.06	214.80	-3447.49	280.68	40.60	-3575.73	22.17	1229.06	0.00	0.00	0.00	-1835.33	26.91	1649.23	-3580.47	-31.42	1622.06	-3452.87	190.62	1633.42	-3489.49	64.19	1617.02	18.22	1349.41	71.46	612.87	1346.71	74.48	23.70
0.58000	-3196.15	155.78	2.26	-3289.43	162.59	-10.49	-3419.70	55.43	4.58	-3471.94	66.69	66.94	-3691.71	-6.03	1.88	-3703.88	34.98	6.19	-1567.25	36.06	214.80	-3440.50	280.48	43.49	-3575.73	22.17	1229.06	0.00	0.00	0.00	-1835.33	26.91	1649.23	-3580.47	-31.42	1622.06	-3452.87	190.62	1633.42	-3469.41	64.94	1616.49	21.32	1349.25	71.93	611.72	1347.53	73.84	22.75
0.59000	-3196.15	155.78	2.26	-3289.43	162.59	-10.49	-3419.70	55.43	4.58	-3471.94	66.69	66.94	-3691.71	-6.03	1.88	-3703.88	34.98	6.19	-1567.25	36.06	214.80	-3497.66	279.58	32.56	-3575.73	22.17	1229.06	0.00	0.00	0.00	-1835.33	26.91	1649.23	-3580.47	-31.42	1622.06	-3452.87	190.62	1633.42	-3494.52	63.88	1618.19	21.37	1348.38	72.86	609.90	1347.75	73.50	25.94
0.60000	-3196.15	155.78	2.26	-3289.43	162.59	-10.49	-3419.70	55.43	4.58	-3471.94	66.69	66.94	-3691.71	-6.03	1.88	-3703.88	34.98	6.19	-1567.25	36.06	214.80	-3454.69	278.57	40.23	-3575.73	22.17	1229.06	0.00	0.00	0.00	-1835.33	26.91	1649.23	-3580.47	-31.42	1622.06	-3452.87	190.62	1633.42	-3496.15	65.25	1617.56	21.57	1349.87	72.74	609.78	1346.95	73.83	22.92
0.61000	-3196.15	155.78	2.26	-3289.43	162.59	-10.49	-3419.70	55.43	4.58	-3471.94	66.69	66.94	-3691.71	-6.03	1.88	-3703.88	34.98	6.19	-1567.25	36.06	214.80	-3470.08	278.77	37.15	-3575.73	22.17	1229.06	0.00	0.00	0.00	-1835.33	26.91	1649.23	-3580.47	-31.42	1622.06	-3452.87	190.62	1633.42	-3494.82	64.77	1617.60	21.45	1350.42	72.16	611.08	1347.72	73.68	21.98
0.62000	-3196.15	155.78	2.26	-3289.43	162.59	-10.49	-3419.70	55.43	4.58	-3471.94	66.69	66.94	-3691.71	-6.03	1.88	-3703.88	34.98	6.19	-1567.25	36.06	214.80	-3419.38	279.35	45.68	-3575.73	22.17	1229.06	0.00	0.00	0.00	-1835.33	26.91	1649.23	-3580.47	-31.42	1622.06	-3452.87	190.62	1633.42	-3507.44	64.39	1618.56	20.18	1352.22	71.43	610.24	1347.42	73.61	24.78
0.63000	-3196.15	155.78	2.26	-3289.43	162.59	-10.49	-3419.70	55.43	4.58	-3471.94	66.69	66.94	-3691.71	-6.03	1.88	-3703.88	34.98	6.19	-1567.25	36.06	214.80	-3444.29	280.63	40.90	-3575.73	22.17	1229.06	0.00	0.00	0.00	-1835.33	26.91	1649.23	-3580.47	-31.42	1622.06	-3452.87	190.62	1633.42	-3494.77	65.22	1618.09	23.11	1349.38	72.75	612.43	1345.93	74.85	23.41
0.64000	-3196.15	155.78	2.26	-3289.43	162.59	-10.49	-3419.70	55.43	4.58	-3471.94	66.69	66.94	-3691.71	-6.03	1.88	-3703.88	34.98	6.19	-1567.25	36.06	214.80	-3449.67	279.78	40.63	-3575.73	22.17	1229.06	0.00	0.00	0.00	-1835.33	26.91	1649.23	-3580.47	-31.42	1622.06	-3452.87	190.62	1633.42	-3497.79	63.92	1617.76	20.43	1349.86	71.69	610.33	1346.06	74.45	25.92
0.65000	-3196.15	155.78	2.26	-3289.43	162.59	-10.49	-3419.70	55.43	4.58	-3471.94	66.69	66.94	-3691.71	-6.03	1.88	-3703.88	34.98	6.19	-1567.25	36.06	214.80	-3409.63	278.46	44.98	-3575.73	22.17	1229.06	0.00	0.00	0.00	-1835.33	26.91	1649.23	-3580.47	-31.42	1622.06	-3452.87	190.62	1633.42	-3485.65	63.32	1616.79	20.82	1348.86	72.03	612.65	1348.31	73.75	24.08
0.66000	-3196.15	155.78	2.26	-3289.43	162.59	-10.49	-3419.70	55.43	4.58	-3471.94	66.69	66.94	-3691.71	-6.03	1.88	-3703.88	34.98	6.19	-1567.25	36.06	214.80	-3440.31	280.13	41.22	-3575.73	22.17	1229.06	0.00	0.00	0.00	-1835.33	26.91	1649.23	-3580.47	-31.42	1622.06	-3452.87	190.62	1633.42	-3489.39	62.31	1616.05	16.93	1350.50	71.03	612.30	1349.58	73.45	26.63
0.67000	-3196.15	155.78	2.26	-3289.43	162.59	-10.49	-3419.70	55.43	4.58	-3471.94	66.69	66.94	-3691.71	-6.03	1.88	-3703.88	34.98	6.19	-1567.25	36.06	214.80	-3452.89	282.03	43.38	-3575.73	22.17	1229.06	0.00	0.00	0.00	-1835.33	26.91	1649.23	-3580.47	-31.42	1622.06	-3452.87	190.62	1633.42	-3486.46	62.72	1617.65	14.99	1349.36	71.20	609.32	1349.21	72.70	22.02
0.68000	-3196.15	155.78	2.26	-3289.43	162.59	-10.49	-3419.70	55.43	4.58	-3471.94	66.69	66.94	-3691.71	-6.03	1.88	-3703.88	34.98	6.19	-1567.25	36.06	214.80	-3457.01	279.37	40.04	-3575.73	22.17	1229.06	0.00	0.00	0.00	-1835.33	26.91	1649.23	-3580.47	-31.42	1622.06	-3452.87	190.62	1633.42	-3495.62	62.33	1617.69	18.16	1347.89	72.16	609.99	1347.90	73.47	21.54
0.69000	-3196.15	155.78	2.26	-3289.43	162.59	-10.49	-3419.70	55.43	4.58	-3471.94	66.69	66.94	-3691.71	-6.03	1.88	-3703.88	34.98	6.19	-1567.25	36.06	214.80	-3409.95	280.13	47.94	-3575.73	22.17	1229.06	0.00	0.00	0.00	-1835.33	26.91	1649.23	-3580.47	-31.42	1622.06	-3452.87	190.62	1633.42	-3456.81	62.92	1616.82	19.36	1348.94	72.06	611.29	1346.50	74.28	17.04
0.70000	-3196.15	155.78	2.26	-3289.43	162.59	-10.49	-3419.70	55.43	4.58	-3471.94	66.69	66.94	-3691.71	-6.03	1.88	-3703.88	34.98	6.19	-1567.25	36.06	214.80	-3465.41	279.39	38.89	-3575.73	22.17	1229.06	0.00	0.00	0.00	-1835.33	26.91	1649.23	-3580.47	-31.42	1622.06	-3452.87	190.62	1633.42	-3495.37	61.88	1617.62	16.27	1349.03	71.59	607.10	1348.48	72.84	24.80
0.71000	-3196.15	155.78	2.26	-3289.43	162.59	-10.49	-3419.70	55.43	4.58	-3471.94	66.69	66.94	-3691.71	-6.03	1.88	-3703.88	34.98	6.19	-1567.25	36.06	214.80	-3484.27	280.29	36.63	-3575.73	22.17	1229.06	0.00	0.00	0.00	-1835.33	26.91	1649.23	-3580.47	-31.42	1622.06	-3452.87	190.62	1633.42	-3526.90	60.77	1618.93	21.12	1350.30	72.00	610.56	1348.45	73.59	23.09
0.72000	-3196.15	155.78	2.26	-3289.43	162.59	-10.49	-3419.70	55.43	4.58	-3471.94	66.69	66.94	-3691.71	-6.03	1.88	-3703.88	34.98	6.19	-1567.25	36.06	214.80	-3435.70	280.78	43.34	-3575.73	22.17	1229.06	0.00	0.00	0.00	-1835.33	26.91	1649.23	-3580.47	-31.42	1622.06	-3452.87	190.62	1633.42	-3531.26	61.03	1619.34	20.24	1348.90	71.96	611.87	1346.89	74.48	25.12
0.73000	-3196.15	155.78	2.26	-3289.43	162.59	-10.49	-3419.70	55.43	4.58	-3471.94	66.69	66.94	-3691.71	-6.03	1.88	-3703.88	34.98	6.19	-1567.25	36.06	214.80	-3448.11	279.92	41.68	-3575.73	22.17	1229.06	0.00	0.00	0.00	-1835.33	26.91	1649.23	-3580.47	-31.42	1622.06	-3452.87	190.62	1633.42	-3513.01	60.87	1618.36	18.17	1350.02	71.36	611.90	1345.59	74.83	26.88
0.74000	-3196.15	155.78	2.26	-3289.43	162.59	-10.49	-3419.70	55.43	4.58	-3471.94	66.69	66.94	-3691.71	-6.03	1.88	-3703.88	34.98	6.19	-1567.25	36.06	214.80	-3404.52	280.12	46.11	-3575.73	22.17	1229.06	0.00	0.00	0.00	-1835.33	26.91	1649.23	-3580.47	-31.42	1622.06	-3452.87	190.62	1633.42	-3490.92	59.32	1618.26	18.09	1348.75	72.10	609.35	1346.15	73.99	24.34
0.75000	-3196.15	155.78	2.26	-3289.43	162.59	-10.49	-3419.70	55.43	4.58	-3471.94	66.69	66.94	-3691.71	-6.03	1.88	-3703.88	34.98	6.19	-1567.25	36.06	214.80	-3426.66	279.32	45.39	-3575.73	22.17	1229.06	0.00	0.00	0.00	-1835.33	26.91	1649.23	-3580.47	-31.42	1622.06	-3452.87	190.62	1633.42	-3476.06	62.90	1618.14	18.13	1347.64	72.42	609.34	1346.10	73.73	20.90
0.76000	-3196.15	155.78	2.26	-3289.43	162.59	-10.49	-3419.70	55.43	4.58	-3471.94	66.69	66.94	-3691.71	-6.03	1.88	-3703.88	34.98	6.19	-1567.25	36.06	214.80	-3453.10	281.82	40.43	-3575.73	22.17	1229.06	0.00	0.00	0.00	-1835.33	26.91	1649.23	-3580.47	-31.42	1622.06	-3452.87	190.62	1633.42	-3492.24	61.40	1618.61	16.07	1349.07	71.02	608.84	1349.01	72.49	22.24
0.77000	-3196.15	155.78	2.26	-3289.43	162.59	-10.49	-3419.70	55.43	4.58	-3471.94	66.69	66.94	-3691.71	-6.03	1.88	-3703.88	34.98	6.19	-1567.25	36.06	214.80	-3461.20	279.87	39.81	-3575.73	22.17	1229.06	0.00	0.00	0.00	-1835.33	26.91	1649.23	-3580.47	-31.42	1622.06	-3452.87	190.62	1633.42	-3504.48	60.50	1618.48	16.86	1347.44	71.77	613.27	1347.09	74.48	23.53
0.78000	-3196.15	155.78	2.26	-3289.43	162.59	-10.49	-3419.70	55.43	4.58	-3471.94	66.69	66.94	-3691.71	-6.03	1.88	-3703.88	34.98	6.19	-1567.25	36.06	214.80	-3449.58	279.57	40.91	-3575.73	22.17	1229.06	0.00	0.00	0.00	-1835.33	26.91	1649.23	-3580.47	-31.42	1622.06	-3451.15	190.96	1632.79	-3499.71	61.96	1617.57	21.10	1347.51	72.82	613.56	1346.82	74.82	24.47
0.79000	-3196.15	155.78	2.26	-3289.43	162.59	-10.49	-3419.70	55.43	4.58	-3471.94	66.69	66.94	-3691.71	-6.03	1.88	-3703.88	34.98	6.19	-1567.25	36.06	214.80	-3470.05	279.64	39.36	-3575.73	22.17	1229.06	0.00	0.00	0.00	-1835.33	26.91	1649.23	-3580.47	-31.42	1622.06	-3464.75	187.99	1635.66	-3506.78	61.40	1619.37	19.14	1349.82	71.55	611.64	1347.73	73.92	21.86
0.80000	-3196.15	155.78	2.26	-3289.43	162.59	-10.49	-3419.70	55.43	4.58	-3471.94	66.69	66.94	-3691.71	-6.03	1.88	-3703.88	34.98	6.19	-1567.25	36.06	214.80	-3440.65	279.51	41.98	-3575.73	22.17	1229.06	0.00	0.00	0.00	-1835.33	26.91	1649.23	-3580.47	-31.42	1622.06	-3483.71	190.41	1635.38	-3509.78	59.40	1618.28	18.46	1348.07	71.72	612.32	1346.85	74.52	24.55
0.81000	-3196.15	155.78	2.26	-3289.43	162.59	-10.49	-3419.70	55.43	4.58	-3471.94	66.69	66.94	-3691.71	-6.03	1.88	-3703.88	34.98	6.19	-1567.25	36.06	214.80	-3465.35	277.43	38.38	-3575.73	22.17	1229.06	0.00	0.00	0.00	-1835.33	26.91	1649.23	-3580.47	-31.42	1622.06	-3520.91	190.42	1637.15	-3522.78	60.36	1619.01	18.96	1349.09	71.88	610.28	1347.87	73.55	23.52
0.82000	-3196.15	155.78	2.26	-3289.43	162.59	-10.49	-3419.70	55.43	4.58	-3471.94	66.69	66.94	-3691.71	-6.03	1.88	-3703.88	34.98	6.19	-1567.25	36.06	214.80	-3462.46	280.35	39.55	-3575.73	22.17	1229.06	0.00	0.00	0.00	-1835.33	26.91	1649.23	-3580.47	-31.42	1622.06	-3483.65	187.26	1635.43	-3516.41	61.62	1618.47	17.96	1349.00	71.63	609.77	1347.82	73.41	20.81
0.83000	-3196.15	155.78	2.26	-3289.43	162.59	-10.49	-3419.70	55.43	4.58	-3471.94	66.69	66.94	-3691.71	-6.03	1.88	-3703.88	34.98	6.19	-1567.25	36.06	214.80	-3451.18	278.83	40.67	-3575.73	22.17	1229.06	0.00	0.00	0.00	-1835.33	26.91	1649.23	-3580.47	-31.42	1622.06	-3487.12	188.34	1636.14	-3525.27	58.46	1618.90	20.07	1349.21	72.09	611.33	1347.34	74.04	20.45
0.84000	-3196.15	155.78	2.26	-3289.43	162.59	-10.49	-3419.70	55.43	4.58	-3471.94	66.69	66.94	-3691.71	-6.03	1.88	-3703.88	34.98	6.19	-1567.25	36.06	214.80	-3428.99	277.66	44.18	-3575.73	22.17	1229.06	0.00	0.00	0.00	-1835.33	26.91	1649.23	-3580.47	-31.42	1622.06	-3485.66	187.25	1634.94	-3528.48	59.50	1618.88	23.27	1349.26	72.73	610.52	1347.68	73.82	17.73
0.85000	-3196.15	155.78	2.26	-3289.43	162.59	-10.49	-3419.70	55.43	4.58	-3471.94	66.69	66.94	-3691.71	-6.03	1.88	-3703.88	34.98	6.19	-1567.25	36.06	214.80	-3442.50	279.56	43.25	-3575.73	22.17	1229.06	0.00	0.00	0.00	-1835.33	26.91	1649.23	-3580.47	-31.42	1622.06	-3492.19	186.13	1636.50	-3530.13	59.00	1618.76	18.59	1349.57	71.75	609.74	1347.48	73.60	22.25
0.86000	-3196.15	155.78	2.26	-3289.43	162.59	-10.49	-3419.70	55.43	4.58	-3471.94	66.69	66.94	-3691.71	-6.03	1.88	-3703.88	34.98	6.19	-1567.25	36.06	214.80	-3436.89	277.13	43.49	-3575.73	22.17	1229.06	0.00	0.00	0.00	-1835.33	26.91	1649.23	-3580.47	-31.42	1622.06	-3473.21	187.98	1635.43	-3533.77	58.33	1618.20	18.08	1349.64	71.48	609.66	1347.97	73.79	23.80
0.87000	-3196.15	155.78	2.26	-3289.43	162.59	-10.49	-3419.70	55.43	4.58	-3471.94	66.69	66.94	-3691.71	-6.03	1.88	-3703.88	34.98	6.19	-1567.25	36.06	214.80	-3454.10	278.63	40.99	-3575.73	22.17	1229.06	0.00	0.00	0.00	-1835.33	26.91	1649.23	-3580.47	-31.42	1622.06	-3485.65	189.42	1634.53	-3504.50	58.49	1617.51	19.06	1350.05	71.59	609.74	1347.25	73.84	19.90
0.88000	-3196.15	155.78	2.26	-3289.43	162.59	-10.49	-3419.70	55.43	4.58	-3471.94	66.69	66.94	-3691.71	-6.03	1.88	-3703.88	34.98	6.19	-1567.25	36.06	214.80	-3453.06	280.85	40.88	-3575.73	22.17	1229.06	0.00	0.00	0.00	-1835.33	26.91	1649.23	-3580.47	-31.42	1622.06	-3429.79	188.90	1632.20	-3543.34	57.12	1619.03	16.63	1352.38	70.75	611.30	1346.89	74.17	20.07
0.89000	-3196.15	155.78	2.26	-3289.43	162.59	-10.49	-3419.70	55.43	4.58	-3471.94	66.69	66.94	-3691.71	-6.03	1.88	-3703.88	34.98	6.19	-1567.25	36.06	214.80	-3433.64	278.29	43.74	-3575.73	22.17	1229.06	0.00	0.00	0.00	-1835.33	26.91	1649.23	-3580.47	-31.42	1622.06	-3473.61	187.17	1633.65	-3513.30	60.28	1618.06	19.57	1350.94	71.28	610.44	1347.81	73.74	22.01
0.90000	-3196.15	155.78	2.26	-3289.43	162.59	-10.49	-3419.70	55.43	4.58	-3471.94	66.69	66.94	-3691.71	-6.03	1.88	-3703.88	34.98	6.19	-1567.25	36.06	214.80	-3461.42	278.85	40.60	-3575.73	22.17	1229.06	0.00	0.00	0.00	-1835.33	26.91	1649.23	-3580.47	-31.42	1622.06	-3492.24	188.44	1636.90	-3501.04	60.00	1617.47	19.63	1349.93	71.69	608.77	1347.27	73.68	24.52
0.91000	-3196.15	155.78	2.26	-3289.43	162.59	-10.49	-3419.70	55.43	4.58	-3471.94	66.69	66.94	-3691.71	-6.03	1.88	-3703.88	34.98	6.19	-1567.25	36.06	214.80	-3476.14	280.09	37.91	-3575.73	22.17	1229.06	0.00	0.00	0.00	-1835.33	26.91	1649.23	-3580.47	-31.42	1622.06	-3515.18	188.82	1636.89	-3498.60	61.05	1617.39	19.94	1349.50	71.93	610.16	1346.42	74.28	17.66
0.92000	-3196.15	155.78	2.26	-3289.43	162.59	-10.49	-3419.70	55.43	4.58	-3471.94	66.69	66.94	-3691.71	-6.03	1.88	-3703.88	34.98	6.19	-1567.25	36.06	214.80	-3491.03	281.38	37.03	-3575.73	22.17	1229.06	0.00	0.00	0.00	-1835.33	26.91	1649.23	-3580.47	-31.42	1622.06	-3520.23	186.92	1635.65	-3510.36	59.25	1617.97	16.25	1350.26	71.00	612.24	1347.28	74.07	21.12
0.93000	-3196.15	155.78	2.26	-3289.43	162.59	-10.49	-3419.70	55.43	4.58	-3471.94	66.69	66.94	-3691.71	-6.03	1.88	-3703.88	34.98	6.19	-1567.25	36.06	214.80	-3483.12	281.08	36.78	-3575.73	22.17	1229.06	0.00	0.00	0.00	-1835.33	26.91	1649.23	-3580.47	-31.42	1622.06	-3452.28	186.13	1634.31	-3543.49	58.36	1620.94	17.93	1349.01	71.86	612.04	1348.38	73.76	22.79
0.94000	-3196.15	155.78	2.26	-3289.43	162.59	-10.49	-3419.70	55.43	4.58	-3471.94	66.69	66.94	-3691.71	-6.03	1.88	-3703.88	34.98	6.19	-1567.25	36.06	214.80	-3425.69	279.65	44.41	-3575.73	22.17	1229.06	0.00	0.00	0.00	-1835.33	26.91	1649.23	-3580.47	-31.42	1622.06	-3463.14	187.49	1634.75	-3504.50	59.46	1617.36	19.04	1349.77	71.83	610.47	1350.18	72.83	22.75
0.95000	-3196.15	155.78	2.26	-3289.43	162.59	-10.49	-3419.70	55.43	4.58	-3471.94	66.69	66.94	-3691.71	-6.03	1.88	-3703.88	34.98	6.19	-1567.25	36.06	214.80	-3487.31	277.78	37.31	-3575.73	22.17	1229.06	0.00	0.00	0.00	-1835.33	26.91	1649.23	-3580.47	-31.42	1622.06	-3488.04	186.26	1636.10	-3492.78	58.96	1616.55	17.51	1350.43	71.11	610.92	1349.50	73.20	18.81
0.96000	-3196.15	155.78	2.26	-3289.43	162.59	-10.49	-3419.70	55.43	4.58	-3471.94	66.69	66.94	-3691.71	-6.03	1.88	-3703.88	34.98	6.19	-1567.25	36.06	214.80	-3424.38	280.72	43.83	-3575.73	22.17	1229.06	0.00	0.00	0.00	-1835.33	26.91	1649.23	-3580.47	-31.42	1622.06	-3477.97	183.83	1636.12	-3504.83	57.88	1618.08	19.66	1351.97	71.56	612.21	1349.01	73.52	18.03
0.97000	-3196.15	155.78	2.26	-3289.43	162.59	-10.49	-3419.70	55.43	4.58	-3471.94	66.69	66.94	-3691.71	-6.03	1.88	-3703.88	34.98	6.19	-1567.25	36.06	214.80	-3453.84	279.38	40.25	-3575.73	22.17	1229.06	0.00	0.00	0.00	-1835.33	26.91	1649.23	-3580.47	-31.42	1622.06	-3493.81	187.90	1636.05	-3499.87	60.96	1617.48	20.52	1348.65	72.07	608.69	1349.12	73.02	23.37
0.98000	-3196.15	155.78	2.26	-3289.43	162.59	-10.49	-3419.70	55.43	4.58	-3471.94	66.69	66.94	-3691.71	-6.03	1.88	-3703.88	34.98	6.19	-1567.25	36.06	214.80	-3478.43	278.58	37.22	-3575.73	22.17	1229.06	0.00	0.00	0.00	-1835.33	26.91	1649.23	-3580.47	-31.42	1622.06	-3477.60	187.54	1633.16	-3505.57	59.53	1617.47	21.39	1347.44	72.68	608.49	1348.74	72.99	25.12
0.99000	-3196.15	155.78	2.26	-3289.43	162.59	-10.49	-3419.70	55.43	4.58	-3471.94	66.69	66.94	-3691.71	-6.03	1.88	-3703.88	34.98	6.19	-1567.25	36.06	214.80	-3456.65	281.07	38.79	-3575.73	22.17	1229.06	0.00	0.00	0.00	-1835.33	26.91	1649.23	-3580.47	-31.42	1622.06	-3499.84	186.53	1635.66	-3520.13	58.76	1617.38	18.42	1348.78	72.20	612.74	1348.77	73.83	23.92
1.00000	-3196.15	155.78	2.26	-3289.43	162.59	-10.49	-3419.70	55.43	4.58	-3471.94	66.69	66.94	-3691.71	-6.03	1.88	-3703.88	34.98	6.19	-1567.25	36.06	214.80	-3428.87	277.53	45.63	-3575.73	22.17	1229.06	0.00	0.00	0.00	-1835.33	26.91	1649.23	-3580.47	-31.42	1622.06	-3496.26	186.65	1637.06	-3486.54	59.40	1616.14	18.27	1348.98	71.71	611.50	1347.59	73.86	22.43
1.01000	-3196.15	155.78	2.26	-3289.43	162.59	-10.49	-3419.70	55.43	4.58	-3471.94	66.69	66.94	-3691.71	-6.03	1.88	-3703.88	34.98	6.19	-1567.25	36.06	214.80	-3451.25	281.58	41.03	-3575.73	22.17	1229.06	0.00	0.00	0.00	-1835.33	26.91	1649.23	-3580.47	-31.42	1622.06	-3518.79	187.31	1636.34	-3530.08	59.38	1618.82	15.69	1350.51	71.02	611.37	1348.01	73.92	23.20
1.02000	-3196.15	155.78	2.26	-3289.43	162.59	-10.49	-3419.70	55.43	4.58	-3471.94	66.69	66.94	-3691.71	-6.03	1.88	-3703.88	34.98	6.19	-1567.25	36.06	214.80	-3454.60	280.35	40.13	-3575.73	22.17	1229.06	0.00	0.00	0.00	-1835.33	26.91	1649.23	-3580.47	-31.42	1622.06	-3502.08	189.01	1634.47	-3513.05	59.74	1617.61	18.29	1348.30	72.03	612.05	1346.81	74.33	24.33
1.03000	-3196.15	155.78	2.26	-3289.43	162.59	-10.49	-3419.70	55.43	4.58	-3471.94	66.69	66.94	-3691.71	-6.03	1.88	-3703.88	34.98	6.19	-1567.25	36.06	214.80	-3413.51	279.92	45.94	-3575.73	22.17	1229.06	0.00	0.00	0.00	-1835.33	26.91	1649.23	-3580.47	-31.42	1622.06	-3447.74	187.80	1632.91	-3512.78	59.31	1617.25	19.02	1348.55	71.91	610.59	1348.72	73.33	25.14
1.04000	-3196.15	155.78	2.26	-3289.43	162.59	-10.49	-3419.70	55.43	4.58	-3471.94	66.69	66.94	-3691.71	-6.03	1.88	-3703.88	34.98	6.19	-1567.25	36.06	214.80	-3463.15	278.30	38.16	-3575.73	22.17	1229.06	0.00	0.00	0.00	-1835.33	26.91	1649.23	-3580.47	-31.42	1622.06	-3505.66	186.65	1637.10	-3514.38	58.39	1618.52	19.74	1351.01	71.24	612.60	1348.15	74.18	23.51
1.05000	-3196.15	155.78	2.26	-3289.43	162.59	-10.49	-3419.70	55.43	4.58	-3471.94	66.69	66.94	-3691.71	-6.03	1.88	-3703.88	34.98	6.19	-1567.25	36.06	214.80	-3501.49	278.14	34.02	-3575.73	22.17	1229.06	0.00	0.00	0.00	-1835.33	26.91	1649.23	-3580.47	-31.42	1622.06	-3512.19	187.54	1636.97	-3495.25	58.60	1618.95	21.48	1351.23	71.86	611.96	1347.34	74.17	24.70
1.06000	-3196.15	155.78	2.26	-3289.43	162.59	-10.49	-3419.70	55.43	4.58	-3471.94	66.69	66.94	-3691.71	-6.03	1.88	-3703.88	34.98	6.19	-1567.25	36.06	214.80	-3426.17	280.14	43.75	-3575.73	22.17	1229.06	0.00	0.00	0.00	-1835.33	26.91	1649.23	-3580.47	-31.42	1622.06	-3509.01	189.74	1636.98	-3479.04	59.90	1618.03	19.95	1352.28	71.04	610.98	1347.56	73.76	23.42
1.07000	-3196.15	155.78	2.26	-3289.43	162.59	-10.49	-3419.70	55.43	4.58	-3471.94	66.69	66.94	-3691.71	-6.03	1.88	-3703.88	34.98	6.19	-1567.25	36.06	214.80	-3466.71	282.15	38.39	-3575.73	22.17	1229.06	0.00	0.00	0.00	-1835.33	26.91	1649.23	-3580.47	-31.42	1622.06	-3484.90	188.10	1634.93	-3505.62	59.32	1617.34	18.14	1350.82	71.15	610.80	1349.12	73.33	23.81
1.08000	-3196.15	155.78	2.26	-3289.43	162.59	-10.49	-3419.70	55.43	4.58	-3471.94	66.69	66.94	-3691.71	-6.03	1.88	-3703.88	34.98	6.19	-1567.25	36.06	214.80	-3466.51	278.87	38.53	-3575.73	22.17	1229.06	0.00	0.00	0.00	-1835.33	26.91	1649.23	-3580.47	-31.42	1622.06	-3511.19	191.04	1634.10	-3524.37	61.57	1618.14	18.38	1350.49	71.28	611.11	1347.78	74.04	21.89
1.09000	-3196.15	155.78	2.26	-3289.43	162.59	-10.49	-3419.70	55.43	4.58	-3471.94	66.69	66.94	-3691.71	-6.03	1.88	-3703.88	34.98	6.19	-1567.25	36.06	214.80	-3464.14	281.74	37.50	-3575.73	22.17	1229.06	0.00	0.00	0.00	-1835.33	26.91	1649.23	-3580.47	-31.42	1622.06	-3502.47	189.00	1637.02	-3516.35	61.40	1619.05	16.15	1349.68	71.01	612.38	1346.70	74.61	18.65
1.10000	-3196.15	155.78	2.26	-3289.43	162.59	-10.49	-3419.70	55.43	4.58	-3471.94	66.69	66.94	-3691.71	-6.03	1.88	-3703.88	34.98	6.19	-1567.25	36.06	214.80	-3485.93	279.68	34.68	-3575.73	22.17	1229.06	0.00	0.00	0.00	-1835.33	26.91	1649.23	-3580.47	-31.42	1622.06	-3473.37	188.79	1636.39	-3507.93	61.66	1618.41	21.17	1348.43	72.41	611.71	1346.62	74.41	25.18
1.11000	-3196.15	155.78	2.26	-3289.43	162.59	-10.49	-3419.70	55.43	4.58	-3471.94	66.69	66.94	-3691.71	-6.03	1.88	-3703.88	34.98	6.19	-1567.25	36.06	214.80	-3467.65	280.00	38.12	-3575.73	22.17	1229.06	0.00	0.00	0.00	-1835.33	26.91	1649.23	-3580.47	-31.42	1622.06	-3501.14	188.31	1636.20	-3530.34	60.32	1619.52	20.04	1350.05	71.71	611.10	1348.58	73.62	26.13
1.12000	-3196.15	155.78	2.26	-3289.43	162.59	-10.49	-3419.70	55.43	4.58	-3471.94	66.69	66.94	-3691.71	-6.03	1.88	-3703.88	34.98	6.19	-1567.25	36.06	214.80	-3408.47	281.40	47.74	-3575.73	22.17	1229.06	0.00	0.00	0.00	-1835.33	26.91	1649.23	-3580.47	-31.42	1622.06	-3485.36	191.71	1634.90	-3534.58	60.22	1619.01	20.46	1348.51	72.42	611.26	1347.58	74.19	27.73
1.13000	-3196.15	155.78	2.26	-3289.43	162.59	-10.49	-3419.70	55.43	4.58	-3471.94	66.69	66.94	-3691.71	-6.03	1.88	-3703.88	34.98	6.19	-1567.25	36.06	214.80	-3455.62	279.19	41.60	-3575.73	22.17	1229.06	0.00	0.00	0.00	-1835.33	26.91	1649.23	-3580.47	-31.42	1622.06	-3489.58	190.63	1636.60	-3545.41	62.29	1619.05	21.70	1349.16	72.22	611.49	1347.32	74.07	23.30
1.14000	-3196.15	155.78	2.26	-3289.43	162.59	-10.49	-3419.70	55.43	4.58	-3471.94	66.69	66.94	-3691.71	-6.03	1.88	-3703.88	34.98	6.19	-1567.25	36.06	214.80	-3501.67	280.76	33.57	-3575.73	22.17	1229.06	0.00	0.00	0.00	-1835.33	26.91	1649.23	-3580.47	-31.42	1622.06	-3493.96	189.01	1636.55	-3543.44	60.01	1619.71	18.08	1350.31	71.14	609.17	1347.33	73.52	22.72
1.15000	-3196.15	155.78	2.26	-3289.43	162.59	-10.49	-3419.70	55.43	4.58	-3471.94	66.69	66.94	-3691.71	-6.03	1.88	-3703.88	34.98	6.19	-1567.25	36.06	214.80	-3444.07	281.77	42.21	-3575.73	22.17	1229.06	0.00	0.00	0.00	-1835.33	26.91	1649.23	-3580.47	-31.42	1622.06	-3483.30	192.70	1635.45	-3521.61	61.05	1619.33	21.14	1349.69	71.98	610.99	1348.45	73.70	24.29
1.16000	-3196.15	155.78	2.26	-3289.43	162.59	-10.49	-3419.70	55.43	4.58	-3471.94	66.69	66.94	-3691.71	-6.03	1.88	-3703.88	34.98	6.19	-1567.25	36.06	214.80	-3437.64	279.43	44.23	-3575.73	22.17	1229.06	0.00	0.00	0.00	-1835.33	26.91	1649.23	-3580.47	-31.42	1622.06	-3513.17	191.81	1638.01	-3546.19	64.15	1620.02	20.43	1346.90	72.66	609.77	1346.81	73.97	28.20
1.17000	-3196.15	155.78	2.26	-3289.43	162.59	-10.49	-3419.70	55.43	4.58	-3471.94	66.69	66.94	-3691.71	-6.03	1.88	-3703.88	34.98	6.19	-1567.25	36.06	214.80	-3495.32	277.95	35.46	-3575.73	22.17	1229.06	0.00	0.00	0.00	-1835.33	26.91	1649.23	-3580.47	-31.42	1622.06	-3510.81	192.02	1637.85	-3517.52	65.24	1618.75	20.78	1351.31	71.69	609.57	1346.78	73.92	24.13
1.18000	-3196.15	155.78	2.26	-3289.43	162.59	-10.49	-3419.70	55.43	4.58	-3471.94	66.69	66.94	-3691.71	-6.03	1.88	-3703.88	34.98	6.19	-1567.25	36.06	214.80	-3481.56	279.52	35.30	-3575.73	22.17	1229.06	0.00	0.00	0.00	-1835.33	26.91	1649.23	-3580.47	-31.42	1622.06	-3485.78	194.85	1634.35	-3512.90	64.46	1618.54	20.15	1349.71	71.85	611.42	1346.40	74.46	25.19
1.19000	-3196.15	155.78	2.26	-3289.43	162.59	-10.49	-3419.70	55.43	4.58	-3471.94	66.69	66.94	-3691.71	-6.03	1.88	-3703.88	34.98	6.19	-1567.25	36.06	214.80	-3479.26	278.31	35.45	-3575.73	22.17	1229.06	0.00	0.00	0.00	-1835.33	26.91	1649.23	-3580.47	-31.42	1622.06	-3504.39	194.53	1635.70	-3493.60	69.09	1617.71	18.63	1349.18	71.86	612.21	1346.99	74.26	23.67
1.20000	-3196.15	155.78	2.26	-3289.43	162.59	-10.49	-3419.70	55.43	4.58	-3471.94	66.69	66.94	-3691.71	-6.03	1.88	-3703.88	34.98	6.19	-1567.25	36.06	214.80	-3474.50	277.31	36.63	-3575.73	22.17	1229.06	0.00	0.00	0.00	-1835.33	26.91	1649.23	-3580.47	-31.42	1622.06	-3493.23	195.39	1635.33	-3510.81	70.54	1619.07	17.15	1349.17	71.64	608.96	1349.50	72.61	22.99
1.21000	-3196.15	155.78	2.26	-3289.43	162.59	-10.49	-3419.70	55.43	4.58	-3471.94	66.69	66.94	-3691.71	-6.03	1.88	-3703.88	34.98	6.19	-1567.25	36.06	214.80	-3474.07	278.80	36.58	-3575.73	22.17	1229.06	0.00	0.00	0.00	-1835.33	26.91	1649.23	-3580.47	-31.42	1622.06	-3504.40	197.90	1637.00	-3514.92	70.22	1618.65	17.35	1349.81	71.35	611.53	1347.89	73.88	22.77
1.22000	-3196.15	155.78	2.26	-3289.43	162.59	-10.49	-3419.70	55.43	4.58	-3471.94	66.69	66.94	-3691.71	-6.03	1.88	-3703.88	34.98	6.19	-1567.25	36.06	214.80	-3417.35	281.75	46.66	-3575.73	22.17	1229.06	0.00	0.00	0.00	-1835.33	26.91	1649.23	-3580.47	-31.42	1622.06	-3518.73	197.71	1635.87	-3534.78	69.86	1618.72	20.73	1349.85	72.08	609.00	1348.94	73.25	20.24
1.23000	-3196.15	155.78	2.26	-3289.43	162.59	-10.49	-3419.70	55.43	4.58	-3471.94	66.69	66.94	-3691.71	-6.03	1.88	-3703.88	34.98	6.19	-1567.25	36.06	214.80	-3480.08	278.92	37.12	-3575.73	22.17	1229.06	0.00	0.00	0.00	-1835.33	26.91	1649.23	-3580.47	-31.42	1622.06	-3485.96	198.87	1635.11	-3545.95	72.77	1619.43	18.08	1349.88	71.49	607.89	1349.20	72.75	20.08
1.24000	-3196.15	155.78	2.26	-3289.43	162.59	-10.49	-3419.70	55.43	4.58	-3471.94	66.69	66.94	-3691.71	-6.03	1.88	-3703.88	34.98	6.19	-1567.25	36.06	214.80	-3491.85	279.76	34.15	-3575.73	22.17	1229.06	0.00	0.00	0.00	-1835.33	26.91	1649.23	-3580.47	-31.42	1622.06	-3491.63	200.02	1637.30	-3534.28	74.71	1618.22	20.42	1347.55	72.50	610.31	1348.35	73.67	20.40
1.25000	-3196.15	155.78	2.26	-3289.43	162.59	-10.49	-3419.70	55.43	4.58	-3471.94	66.69	66.94	-3691.71	-6.03	1.88	-3703.88	34.98	6.19	-1567.25	36.06	214.80	-3451.39	276.91	42.49	-3575.73	22.17	1229.06	0.00	0.00	0.00	-1835.33	26.91	1649.23	-3580.47	-31.42	1622.06	-3468.89	203.16	1635.27	-3533.42	74.37	1618.90	19.66	1348.93	71.92	610.56	1348.54	73.61	20.87
1.26000	-3196.15	155.78	2.26	-3289.43	162.59	-10.49	-3419.70	55.43	4.58	-3471.94	66.69	66.94	-3691.71	-6.03	1.88	-3703.88	34.98	6.19	-1567.25	36.06	214.80	-3450.00	280.26	42.75	-3575.73	22.17	1229.06	0.00	0.00	0.00	-1835.33	26.91	1649.23	-3580.47	-31.42	1622.06	-3484.18	204.30	1635.09	-3527.34	75.20	1618.80	18.34	1349.61	71.73	611.26	1349.69	73.10	22.22
1.27000	-3196.15	155.78	2.26	-3289.43	162.59	-10.49	-3419.70	55.43	4.58	-3471.94	66.69	66.94	-3691.71	-6.03	1.88	-3703.88	34.98	6.19	-1567.25	36.06	214.80	-3454.20	279.83	40.71	-3575.73	22.17	1229.06	0.00	0.00	0.00	-1835.33	26.91	1649.23	-3580.47	-31.42	1622.06	-3490.61	206.74	1634.42	-3536.88	78.22	1619.09	20.56	1348.29	72.96	612.55	1348.08	73.85	26.47
1.28000	-3196.15	155.78	2.26	-3289.43	162.59	-10.49	-3419.70	55.43	4.58	-3471.94	66.69	66.94	-3691.71	-6.03	1.88	-3703.88	34.98	6.19	-1567.25	36.06	214.80	-3468.91	280.04	38.04	-3575.73	22.17	1229.06	0.00	0.00	0.00	-1835.33	26.91	1649.23	-3580.47	-31.42	1622.06	-3495.77	205.82	1634.07	-3525.67	80.03	1619.42	20.84	1350.75	71.87	610.89	1347.79	73.82	24.10
1.29000	-3196.15	155.78	2.26	-3289.43	162.59	-10.49	-3419.70	55.43	4.58	-3471.94	66.69	66.94	-3691.71	-6.03	1.88	-3703.88	34.98	6.19	-1567.25	36.06	214.80	-3470.62	282.11	37.93	-3575.73	22.17	1229.06	0.00	0.00	0.00	-1835.33	26.91	1649.23	-3580.47	-31.42	1622.06	-3473.16	209.21	1633.99	-3543.14	78.59	1620.36	20.95	1350.63	71.62	612.45	1348.63	73.94	22.66
1.30000	-3196.15	155.78	2.26	-3289.43	162.59	-10.49	-3419.70	55.43	4.58	-3471.94	66.69	66.94	-3691.71	-6.03	1.88	-3703.88	34.98	6.19	-1567.25	36.06	214.80	-3516.09	279.83	30.07	-3575.73	22.17	1229.06	0.00	0.00	0.00	-1835.33	26.91	1649.23	-3580.47	-31.42	1622.06	-3464.36	210.19	1634.18	-3557.27	82.35	1620.62	18.52	1350.82	71.53	609.16	1349.41	72.92	21.85
1.31000	-3196.15	155.78	2.26	-3289.43	162.59	-10.49	-3419.70	55.43	4.58	-3471.94	66.69	66.94	-3691.71	-6.03	1.88	-3703.88	34.98	6.19	-1567.25	36.06	214.80	-3454.06	277.46	38.96	-3575.73	22.17	1229.06	0.00	0.00	0.00	-1835.33	26.91	1649.23	-3580.47	-31.42	1622.06	-3469.13	212.12	1633.56	-3496.37	85.01	1618.88	19.66	1349.57	71.56	612.18	1347.96	74.11	22.00
1.32000	-3196.15	155.78	2.26	-3289.43	162.59	-10.49	-3419.70	55.43	4.58	-3471.94	66.69	66.94	-3691.71	-6.03	1.88	-3703.88	34.98	6.19	-1567.25	36.06	214.80	-3488.28	278.15	34.17	-3575.73	22.17	1229.06	0.00	0.00	0.00	-1835.33	26.91	1649.23	-3580.47	-31.42	1622.06	-3508.37	210.70	1635.57	-3502.33	88.87	1619.51	16.71	1351.26	70.97	611.94	1346.46	74.34	22.22
1.33000	-3196.15	155.78	2.26	-3289.43	162.59	-10.49	-3419.70	55.43	4.58	-3471.94	66.69	66.94	-3691.71	-6.03	1.88	-3703.88	34.98	6.19	-1567.25	36.06	214.80	-3430.93	280.17	43.03	-3575.73	22.17	1229.06	0.00	0.00	0.00	-1835.33	26.91	1649.23	-3580.47	-31.42	1622.06	-3527.50	214.12	1634.23	-3557.30	86.99	1620.16	23.96	1349.70	72.63	611.11	1347.50	74.28	21.82
1.34000	-3196.15	155.78	2.26	-3289.43	162.59	-10.49	-3419.70	55.43	4.58	-3471.94	66.69	66.94	-3691.71	-6.03	1.88	-3703.88	34.98	6.19	-1567.25	36.06	214.80	-3474.01	279.70	35.92	-3575.73	22.17	1229.06	0.00	0.00	0.00	-1835.33	26.91	1649.23	-3580.47	-31.42	1622.06	-3506.86	216.78	1635.27	-3527.09	88.16	1618.87	20.55	1349.40	72.14	611.05	1346.43	74.51	22.25
1.35000	-3196.15	155.78	2.26	-3289.43	162.59	-10.49	-3419.70	55.43	4.58	-3471.94	66.69	66.94	-3691.71	-6.03	1.88	-3703.88	34.98	6.19	-1567.25	36.06	214.80	-3429.47	280.01	43.22	-3575.73	22.17	1229.06	0.00	0.00	0.00	-1835.33	26.91	1649.23	-3580.47	-31.42	1622.06	-3499.32	217.06	1634.98	-3499.63	90.91	1618.56	19.40	1349.00	71.94	608.32	1346.33	73.81	23.38
1.36000	-3196.15	155.78	2.26	-3289.43	162.59	-10.49	-3419.70	55.43	4.58	-3471.94	66.69	66.94	-3691.71	-6.03	1.88	-3703.88	34.98	6.19	-1567.25	36.06	214.80	-3467.25	279.59	39.79	-3575.73	22.17	1229.06	0.00	0.00	0.00	-1835.33	26.91	1649.23	-3580.47	-31.42	1622.06	-3498.72	218.35	1634.75	-3523.22	92.33	1618.96	17.54	1350.27	71.12	612.27	1349.34	73.73	21.03
1.37000	-3196.15	155.78	2.26	-3289.43	162.59	-10.49	-3419.70	55.43	4.58	-3471.94	66.69	66.94	-3691.71	-6.03	1.88	-3703.88	34.98	6.19	-1567.25	36.06	214.80	-3455.16	278.80	38.11	-3575.73	22.17	1229.06	0.00	0.00	0.00	-1835.33	26.91	1649.23	-3580.47	-31.42	1622.06	-3455.01	222.02	1631.83	-3570.84	93.22	1620.39	18.41	1349.95	71.41	610.96	1348.24	73.69	21.86
1.38000	-3196.15	155.78	2.26	-3289.43	162.59	-10.49	-3419.70	55.43	4.58	-3471.94	66.69	66.94	-3691.71	-6.03	1.88	-3703.88	34.98	6.19	-1567.25	36.06	214.80	-3440.62	281.06	41.84	-3575.73	22.17	1229.06	0.00	0.00	0.00	-1835.33	26.91	1649.23	-3580.47	-31.42	1622.06	-3507.15	225.56	1634.03	-3529.19	95.50	1618.25	19.24	1349.78	71.83	611.25	1346.28	74.19	20.21
1.39000	-3196.15	155.78	2.26	-3289.43	162.59	-10.49	-3419.70	55.43	4.58	-3471.94	66.69	66.94	-3691.71	-6.03	1.88	-3703.88	34.98	6.19	-1567.25	36.06	214.80	-3446.78	280.32	37.51	-3575.73	22.17	1229.06	0.00	0.00	0.00	-1835.33	26.91	1649.23	-3580.47	-31.42	1622.06	-3504.86	224.92	1634.08	-3476.92	98.35	1616.29	17.09	1350.30	71.16	610.63	1345.92	73.92	22.24
1.40000	-3196.15	155.78	2.26	-3289.43	162.59	-10.49	-3419.70	55.43	4.58	-3471.94	66.69	66.94	-3691.71	-6.03	1.88	-3703.88	34.98	6.19	-1567.25	36.06	214.80	-3502.98	279.55	31.10	-3575.73	22.17	1229.06	0.00	0.00	0.00	-1835.33	26.91	1649.23	-3580.47	-31.42	1622.06	-3506.80	225.83	1634.13	-3513.73	99.06	1616.96	15.11	1349.71	71.08	612.11	1347.11	74.37	20.38
1.41000	-3196.15	155.78	2.26	-3289.43	162.59	-10.49	-3419.70	55.43	4.58	-3471.94	66.69	66.94	-3691.71	-6.03	1.88	-3703.88	34.98	6.19	-1567.25	36.06	214.80	-3481.04	278.86	33.69	-3575.73	22.17	1229.06	0.00	0.00	0.00	-1835.33	26.91	1649.23	-3580.47	-31.42	1622.06	-3504.74	227.31	1633.61	-3542.33	100.64	1617.80	20.48	1347.15	72.62	610.80	1349.22	73.52	20.64
1.42000	-3196.15	155.78	2.26	-3289.43	162.59	-10.49	-3419.70	55.43	4.58	-3471.94	66.69	66.94	-3691.71	-6.03	1.88	-3703.88	34.98	6.19	-1567.25	36.06	214.80	-3495.96	279.67	33.15	-3575.73	22.17	1229.06	0.00	0.00	0.00	-1835.33	26.91	1649.23	-3580.47	-31.42	1622.06	-3484.69	228.05	1633.51	-3548.22	102.06	1616.19	21.63	1349.19	72.51	612.90	1349.18	74.04	21.74
1.43000	-3196.15	155.78	2.26	-3289.43	162.59	-10.49	-3419.70	55.43	4.58	-3471.94	66.69	66.94	-3691.71	-6.03	1.88	-3703.88	34.98	6.19	-1567.25	36.06	214.80	-3496.57	279.96	30.93	-3575.73	22.17	1229.06	0.00	0.00	0.00	-1835.33	26.91	1649.23	-3580.47	-31.42	1622.06	-3486.73	230.38	1633.05	-3529.82	106.18	1615.51	23.07	1347.12	73.22	613.72	1347.20	74.67	16.49
1.44000	-3196.15	155.78	2.26	-3289.43	162.59	-10.49	-3419.70	55.43	4.58	-3471.94	66.69	66.94	-3691.71	-6.03	1.88	-3703.88	34.98	6.19	-1567.25	36.06	214.80	-3495.98	280.24	30.99	-3575.73	22.17	1229.06	0.00	0.00	0.00	-1835.33	26.91	1649.23	-3580.47	-31.42	1622.06	-3493.20	231.69	1633.00	-3523.15	106.04	1616.10	22.40	1349.58	72.90	614.25	1346.55	75.01	20.18
1.45000	-3196.15	155.78	2.26	-3289.43	162.59	-10.49	-3419.70	55.43	4.58	-3471.94	66.69	66.94	-3691.71	-6.03	1.88	-3703.88	34.98	6.19	-1567.25	36.06	214.80	-3490.65	281.63	31.08	-3575.73	22.17	1229.06	0.00	0.00	0.00	-1835.33	26.91	1649.23	-3580.47	-31.42	1622.06	-3534.44	233.40	1634.60	-3518.81	107.01	1614.53	21.80	1347.98	72.73	616.57	1346.74	75.36	20.80
1.46000	-3196.15	155.78	2.26	-3289.43	162.59	-10.49	-3419.70	55.43	4.58	-3471.94	66.69	66.94	-3691.71	-6.03	1.88	-3703.88	34.98	6.19	-1567.25	36.06	214.80	-3493.52	279.75	33.48	-3575.73	22.17	1229.06	0.00	0.00	0.00	-1835.33	26.91	1649.23	-3580.47	-31.42	1622.06	-3478.77	234.40	1632.20	-3541.58	108.11	1615.17	23.01	1347.70	72.82	611.87	1347.82	73.75	20.04
1.47000	-3196.15	155.78	2.26	-3289.43	162.59	-10.49	-3419.70	55.43	4.58	-3471.94	66.69	66.94	-3691.71	-6.03	1.88	-3703.88	34.98	6.19	-1567.25	36.06	214.80	-3451.41	281.13	37.79	-3575.73	22.17	1229.06	0.00	0.00	0.00	-1835.33	26.91	1649.23	-3580.47	-31.42	1622.06	-3512.71	233.48	1634.73	-3532.40	109.38	1614.84	21.13	1347.58	72.38	612.52	1348.63	73.75	23.41
1.48000	-3196.15	155.78	2.26	-3289.43	162.59	-10.49	-3419.70	55.43	4.58	-3471.94	66.69	66.94	-3691.71	-6.03	1.88	-3703.88	34.98	6.19	-1567.25	36.06	214.80	-3440.92	279.62	37.64	-3575.73	22.17	1229.06	0.00	0.00	0.00	-1835.33	26.91	1649.23	-3580.47	-31.42	1622.06	-3527.81	236.46	1636.15	-3530.53	112.52	1614.84	18.84	1349.74	71.66	611.90	1347.02	73.99	23.18
1.49000	-3196.15	155.78	2.26	-3289.43	162.59	-10.49	-3419.70	55.43	4.58	-3471.94	66.69	66.94	-3691.71	-6.03	1.88	-3703.88	34.98	6.19	-1567.25	36.06	214.80	-3454.17	277.36	33.79	-3575.73	22.17	1229.06	0.00	0.00	0.00	-1835.33	26.91	1649.23	-3580.47	-31.42	1622.06	-3501.95	240.37	1635.55	-3535.48	112.29	1615.21	17.51	1349.70	71.39	612.73	1347.53	74.27	20.45
1.50000	-3196.15	155.78	2.26	-3289.43	162.59	-10.49	-3419.70	55.43	4.58	-3471.94	66.69	66.94	-3691.71	-6.03	1.88	-3703.88	34.98	6.19	-1567.25	36.06	214.80	-3480.75	281.57	31.16	-3575.73	22.17	1229.06	0.00	0.00	0.00	-1835.33	26.91	1649.23	-3580.47	-31.42	1622.06	-3541.99	241.96	1636.52	-3516.61	115.17	1614.23	15.78	1351.98	70.45	609.52	1348.78	73.67	18.42
1.51000	-3196.15	155.78	2.26	-3289.43	162.59	-10.49	-3419.70	55.43	4.58	-3471.94	66.69	66.94	-3691.71	-6.03	1.88	-3703.88	34.98	6.19	-1567.25	36.06	214.80	-3456.07	281.47	35.46	-3575.73	22.17	1229.06	0.00	0.00	0.00	-1835.33	26.91	1649.23	-3580.47	-31.42	1622.06	-3549.72	243.91	1637.01	-3570.91	117.60	1614.29	17.13	1349.29	71.21	611.65	1348.49	73.91	20.67
1.52000	-3196.15	155.78	2.26	-3289.43	162.59	-10.49	-3419.70	55.43	4.58	-3471.94	66.69	66.94	-3691.71	-6.03	1.88	-3703.88	34.98	6.19	-1567.25	36.06	214.80	-3458.14	281.84	34.74	-3575.73	22.17	1229.06	0.00	0.00	0.00	-1835.33	26.91	1649.23	-3580.47	-31.42	1622.06	-3557.42	245.83	1637.49	-3533.87	118.47	1613.48	19.89	1350.01	71.50	611.41	1345.40	74.85	21.79
1.53000	-3196.15	155.78	2.26	-3289.43	162.59	-10.49	-3419.70	55.43	4.58	-3471.94	66.69	66.94	-3691.71	-6.03	1.88	-3703.88	34.98	6.19	-1567.25	36.06	214.80	-3466.71	284.13	33.33	-3575.73	22.17	1229.06	0.00	0.00	0.00	-1835.33	26.91	1649.23	-3580.47	-31.42	1622.06	-3565.07	247.72	1637.97	-3534.27	120.91	1613.21	16.75	1351.24	70.97	607.66	1347.00	73.45	25.94
1.54000	-3196.15	155.78	2.26	-3289.43	162.59	-10.49	-3419.70	55.43	4.58	-3471.94	66.69	66.94	-3691.71	-6.03	1.88	-3703.88	34.98	6.19	-1567.25	36.06	214.80	-3438.15	280.08	38.17	-3575.73	22.17	1229.06	0.00	0.00	0.00	-1835.33	26.91	1649.23	-3580.47	-31.42	1622.06	-3572.67	249.59	1638.44	-3574.25	121.31	1614.25	20.66	1349.99	72.10	611.54	1348.52	73.74	23.64
1.55000	-3196.15	155.78	2.26	-3289.43	162.59	-10.49	-3419.70	55.43	4.58	-3471.94	66.69	66.94	-3691.71	-6.03	1.88	-3703.88	34.98	6.19	-1567.25	36.06	214.80	-3463.89	280.21	33.85	-3575.73	22.17	1229.06	0.00	0.00	0.00	-1835.33	26.91	1649.23	-3580.47	-31.42	1622.06	-3580.23	251.42	1638.91	-3561.41	126.01	1614.14	21.49	1348.23	72.22	612.36	1348.20	74.18	23.75
1.56000	-3196.15	155.78	2.26	-3289.43	162.59	-10.49	-3419.70	55.43	4.58	-3471.94	66.69	66.94	-3691.71	-6.03	1.88	-3703.88	34.98	6.19	-1567.25	36.06	214.80	-3495.18	280.64	28.78	-3575.73	22.17	1229.06	0.00	0.00	0.00	-1835.33	26.91	1649.23	-3580.47	-31.42	1622.06	-3587.75	253.23	1639.37	-3533.23	126.20	1612.79	17.96	1350.99	70.88	611.18	1346.36	74.29	24.40
1.57000	-3196.15	155.78	2.26	-3289.43	162.59	-10.49	-3419.70	55.43	4.58	-3471.94	66.69	66.94	-3691.71	-6.03	1.88	-3703.88	34.98	6.19	-1567.25	36.06	214.80	-3488.98	280.56	30.31	-3575.73	22.17	1229.06	0.00	0.00	0.00	-1835.33	26.91	1649.23	-3580.47	-31.42	1622.06	-3595.22	255.01	1639.83	-3536.64	126.80	1613.13	16.69	1350.63	70.87	611.11	1347.40	73.95	27.36
1.58000	-3196.15	155.78	2.26	-3289.43	162.59	-10.49	-3419.70	55.43	4.58	-3471.94	66.69	66.94	-3691.71	-6.03	1.88	-3703.88	34.98	6.19	-1567.25	36.06	214.80	-3422.72	280.86	42.36	-3575.73	22.17	1229.06	0.00	0.00	0.00	-1835.33	26.91	1649.23	-3580.47	-31.42	1622.06	-3602.65	256.76	1640.27	-3509.09	129.17	1611.27	21.11	1350.43	71.92	609.48	1348.81	73.46	24.80
1.59000	-3196.15	155.78	2.26	-3289.43	162.59	-10.49	-3419.70	55.43	4.58	-3471.94	66.69	66.94	-3691.71	-6.03	1.88	-3703.88	34.98	6.19	-1567.25	36.06	214.80	-3436.85	282.03	37.97	-3575.73	22.17	1229.06	0.00	0.00	0.00	-1835.33	26.91	1649.23	-3580.47	-31.42	1622.06	-3610.03	258.49	1640.72	-3513.32	131.29	1611.80	21.14	1348.66	72.21	609.66	1349.06	73.20	21.61
1.60000	-3196.15	155.78	2.26	-3289.43	162.59	-10.49	-3419.70	55.43	4.58	-3471.94	66.69	66.94	-3691.71	-6.03	1.88	-3703.88	34.98	6.19	-1567.25	36.06	214.80	-3460.70	285.09	32.83	-3575.73	22.17	1229.06	0.00	0.00	0.00	-1835.33	26.91	1649.23	-3580.47	-31.42	1622.06	-3617.37	260.18	1641.15	-3521.68	132.70	1612.45	18.36	1349.79	71.53	611.92	1347.44	74.21	20.02
1.61000	-3196.15	155.78	2.26	-3289.43	162.59	-10.49	-3419.70	55.43	4.58	-3471.94	66.69	66.94	-3691.71	-6.03	1.88	-3703.88	34.98	6.19	-1567.25	36.06	214.80	-3446.01	278.46	36.66	-3575.73	22.17	1229.06	0.00	0.00	0.00	-1835.33	26.91	1649.23	-3580.47	-31.42	1622.06	-3624.66	261.85	1641.59	-3530.17	134.07	1612.55	20.75	1350.44	72.21	610.97	1347.48	73.91	21.38
1.62000	-3196.15	155.78	2.26	-3289.43	162.59	-10.49	-3419.70	55.43	4.58	-3471.94	66.69	66.94	-3691.71	-6.03	1.88	-3703.88	34.98	6.19	-1567.25	36.06	214.80	-3475.58	282.20	29.43	-3575.73	22.17	1229.06	0.00	0.00	0.00	-1835.33	26.91	1649.23	-3580.47	-31.42	1622.06	-3631.91	263.49	1642.01	-3505.41	132.80	1611.32	20.11	1350.19	71.87	610.80	1347.65	73.94	25.89
1.63000	-3196.15	155.78	2.26	-3289.43	162.59	-10.49	-3419.70	55.43	4.58	-3471.94	66.69	66.94	-3691.71	-6.03	1.88	-3703.88	34.98	6.19	-1567.25	36.06	214.80	-3474.58	282.34	30.19	-3575.73	22.17	1229.06	0.00	0.00	0.00	-1835.33	26.91	1649.23	-3580.47	-31.42	1622.06	-3639.12	265.10	1642.43	-3514.85	133.74	1611.57	18.79	1350.53	71.56	610.71	1347.03	74.16	19.14
1.64000	-3196.15	155.78	2.26	-3289.43	162.59	-10.49	-3419.70	55.43	4.58	-3471.94	66.69	66.94	-3691.71	-6.03	1.88	-3703.88	34.98	6.19	-1567.25	36.06	214.80	-3468.64	280.08	32.27	-3575.73	22.17	1229.06	0.00	0.00	0.00	-1835.33	26.91	1649.23	-3580.47	-31.42	1622.06	-3646.27	266.69	1642.85	-3525.18	134.77	1612.70	20.11	1349.99	71.85	609.69	1348.09	73.53	16.19
1.65000	-3196.15	155.78	2.26	-3289.43	162.59	-10.49	-3419.70	55.43	4.58	-3471.94	66.69	66.94	-3691.71	-6.03	1.88	-3703.88	34.98	6.19	-1567.25	36.06	214.80	-3466.05	282.11	31.38	-3575.73	22.17	1229.06	0.00	0.00	0.00	-1835.33	26.91	1649.23	-3580.47	-31.42	1622.06	-3653.39	268.25	1643.25	-3526.16	134.44	1611.61	19.24	1346.92	72.14	608.98	1346.97	73.72	19.17
1.66000	-3196.15	155.78	2.26	-3289.43	162.59	-10.49	-3419.71	55.43	4.58	-3471.94	66.69	66.94	-3691.71	-6.03	1.88	-3703.88	34.98	6.19	-1567.25	36.06	214.80	-3443.75	283.55	37.55	-3575.73	22.17	1229.06	0.00	0.00	0.00	-1835.33	26.91	1649.23	-3580.47	-31.42	1622.06	-3660.45	269.78	1643.66	-3526.42	135.15	1612.49	20.78	1346.88	72.99	612.29	1347.22	74.28	16.02
1.67000	-3196.15	155.78	2.26	-3289.43	162.59	-10.49	-3430.19	63.27	4.89	-3471.94	66.69	66.94	-3691.71	-6.03	1.88	-3703.88	34.98	6.19	-1567.25	36.06	214.80	-3419.70	280.46	39.55	-3575.73	22.17	1229.06	0.00	0.00	0.00	-1835.33	26.91	1649.23	-3580.47	-31.42	1622.06	-3667.47	271.29	1644.05	-3527.31	134.56	1612.12	18.80	1348.89	71.84	611.01	1347.44	74.03	20.13
1.68000	-3196.15	155.78	2.26	-3289.43	162.59	-10.49	-3429.60	67.83	3.25	-3471.94	66.69	66.94	-3691.71	-6.03	1.88	-3703.88	34.98	6.19	-1567.25	36.06	214.80	-3480.91	280.54	30.46	-3575.73	22.17	1229.06	0.00	0.00	0.00	-1835.33	26.91	1649.23	-3580.47	-31.42	1622.06	-3674.45	272.76	1644.45	-3545.50	132.59	1612.91	14.12	1350.06	70.56	609.71	1346.57	73.72	20.02
1.69000	-3196.15	155.78	2.26	-3289.43	162.59	-10.49	-3436.60	77.52	4.33	-3472.01	66.70	66.93	-3691.71	-6.03	1.88	-3703.88	34.98	6.19	-1567.25	36.06	214.80	-3465.76	282.61	32.47	-3575.73	22.17	1229.06	0.00	0.00	0.00	-1835.33	26.91	1649.23	-3580.47	-31.42	1622.06	-3681.38	274.22	1644.83	-3557.98	133.16	1613.74	18.50	1349.64	71.80	612.42	1347.28	74.48	20.70
1.70000	-3196.15	155.78	2.26	-3289.43	162.59	-10.49	-3452.47	85.00	0.45	-3535.16	73.31	57.09	-3691.71	-6.03	1.88	-3703.88	34.98	6.19	-1567.25	36.06	214.80	-3508.10	280.25	27.75	-3575.73	22.17	1229.06	0.00	0.00	0.00	-1835.33	26.91	1649.23	-3580.47	-31.42	1622.06	-3688.26	275.64	1645.21	-3523.67	132.33	1612.76	18.05	1349.44	71.86	612.76	1348.42	73.78	23.21
1.71000	-3196.15	155.78	2.26	-3289.43	162.59	-10.49	-3517.79	89.98	-10.99	-3514.01	79.40	59.80	-3691.71	-6.03	1.88	-3703.88	34.98	6.19	-1567.25	36.06	214.80	-3460.86	283.00	36.42	-3575.73	22.17	1229.06	0.00	0.00	0.00	-1835.33	26.91	1649.23	-3580.47	-31.42	1622.06	-3695.10	277.04	1645.59	-3531.77	131.72	1612.99	18.28	1349.22	71.86	611.18	1347.82	73.65	20.75
1.72000	-3196.15	155.78	2.26	-3289.43	162.59	-10.49	-3442.72	100.52	2.07	-3505.26	86.78	59.99	-3691.71	-6.03	1.88	-3703.88	34.98	6.19	-1567.25	36.06	214.80	-3462.74	281.80	35.52	-3575.73	22.17	1229.06	0.00	0.00	0.00	-1835.33	26.91	1649.23	-3580.47	-31.42	1622.06	-3701.89	278.41	1645.96	-3539.84	130.24	1613.92	19.15	1350.73	71.34	612.92	1346.96	74.43	18.69
1.73000	-3196.15	155.78	2.26	-3289.43	162.59	-10.49	-3495.59	106.84	-9.07	-3541.37	92.08	53.60	-3691.71	-6.03	1.88	-3703.88	34.98	6.19	-1567.25	36.06	214.80	-3450.41	283.40	37.92	-3575.73	22.17	1229.06	0.00	0.00	0.00	-1835.33	26.91	1649.23	-3580.47	-31.42	1622.06	-3708.64	279.76	1646.32	-3555.00	129.26	1613.93	16.70	1348.48	71.75	613.43	1346.58	74.66	24.36
1.74000	-3196.15	155.78	2.26	-3289.43	162.59	-10.49	-3464.06	113.40	-1.91	-3559.43	95.96	49.88	-3691.71	-6.03	1.88	-3703.88	34.98	6.19	-1567.25	36.06	214.80	-3450.95	282.24	37.51	-3575.73	22.17	1229.06	0.00	0.00	0.00	-1835.33	26.91	1649.23	-3580.47	-31.42	1622.06	-3715.34	281.08	1646.68	-3552.95	126.97	1613.05	18.89	1349.80	71.28	611.89	1345.34	74.96	21.89
1.75000	-3196.15	155.78	2.26	-3289.43	162.59	-10.49	-3462.86	118.45	-3.66	-3485.33	101.34	59.86	-3691.71	-6.03	1.88	-3703.88	34.98	6.19	-1567.25	36.06	214.80	-3447.77	282.97	39.30	-3575.73	22.17	1229.06	0.00	0.00	0.00	-1835.33	26.91	1649.23	-3580.47	-31.42	1622.06	-3721.99	282.37	1647.03	-3553.73	124.75	1613.24	20.98	1350.60	71.68	611.58	1348.12	73.65	19.47
1.76000	-3196.15	155.78	2.26	-3289.43	162.59	-10.49	-3472.39	121.53	-3.86	-3523.06	105.80	53.63	-3691.71	-6.03	1.88	-3703.88	34.98	6.19	-1567.25	36.06	214.80	-3462.34	282.71	37.40	-3575.73	22.17	1229.06	0.00	0.00	0.00	-1835.33	26.91	1649.23	-3580.47	-31.42	1622.06	-3728.59	283.64	1647.38	-3543.70	122.92	1611.42	17.48	1349.93	71.36	613.41	1348.49	74.04	22.02
1.77000	-3196.15	155.78	2.26	-3289.43	162.59	-10.49	-3520.68	125.36	-11.97	-3467.45	108.06	60.77	-3691.71	-6.03	1.88	-3703.88	34.98	6.19	-1567.25	36.06	214.80	-3481.98	281.42	35.71	-3575.73	22.17	1229.06	0.00	0.00	0.00	-1835.33	26.91	1649.23	-3580.47	-31.42	1622.06	-3735.15	284.88	1647.72	-3510.75	123.44	1610.04	15.97	1349.20	71.33	611.83	1347.43	74.02	24.93
1.78000	-3196.15	155.78	2.26	-3289.43	162.59	-10.49	-3514.43	127.37	-12.13	-3479.42	110.11	58.17	-3691.71	-6.03	1.88	-3703.88	34.98	6.19	-1567.25	36.06	214.80	-3467.14	282.98	38.16	-3575.73	22.17	1229.06	0.00	0.00	0.00	-1835.33	26.91	1649.23	-3580.47	-31.42	1622.06	-3741.67	286.10	1648.06	-3514.68	122.31	1610.47	21.75	1349.55	72.42	609.66	1348.67	73.11	25.64
1.79000	-3196.15	155.78	2.26	-3289.43	162.59	-10.49	-3501.03	128.61	-10.82	-3499.26	111.79	53.20	-3691.71	-6.03	1.88	-3703.88	34.98	6.19	-1567.25	36.06	214.80	-3443.97	282.77	41.71	-3575.73	22.17	1229.06	0.00	0.00	0.00	-1835.33	26.91	1649.23	-3580.47	-31.42	1622.06	-3748.13	287.29	1648.39	-3512.72	119.56	1610.09	20.30	1348.19	72.34	613.56	1346.69	74.80	23.91
1.80000	-3196.15	155.78	2.26	-3289.43	162.59	-10.49	-3485.58	127.34	-8.69	-3516.54	112.04	48.19	-3691.71	-6.03	1.88	-3703.88	34.98	6.19	-1567.25	36.06	214.80	-3452.44	281.45	43.19	-3575.73	22.17	1229.06	0.00	0.00	0.00	-1835.33	26.91	1649.23	-3580.47	-31.42	1622.06	-3754.55	288.46	1648.72	-3499.37	119.64	1609.07	21.39	1347.99	72.82	612.21	1347.10	74.46	23.23
1.81000	-3196.15	155.78	2.26	-3289.43	162.59	-10.49	-3503.43	128.90	-14.24	-3499.73	112.13	49.16	-3691.71	-6.03	1.88	-3703.88	34.98	6.19	-1567.25	36.06	214.80	-3421.12	284.00	47.51	-3575.73	22.17	1229.06	0.00	0.00	0.00	-1835.33	26.91	1649.23	-3580.47	-31.42	1622.06	-3760.92	289.60	1649.04	-3515.79	117.75	1609.04	20.89	1349.79	71.90	610.80	1347.57	74.25	23.64
1.82000	-3196.15	155.78	2.26	-3289.43	162.59	-10.49	-3503.21	128.53	-15.42	-3491.54	112.57	48.93	-3691.71	-6.03	1.88	-3703.88	34.98	6.19	-1567.25	36.06	214.80	-3460.11	282.76	42.47	-3575.73	22.17	1229.06	0.00	0.00	0.00	-1835.33	26.91	1649.23	-3580.47	-31.42	1622.06	-3767.25	290.72	1649.36	-3504.00	115.68	1608.56	21.30	1348.52	72.61	609.60	1347.47	73.83	23.25
1.83000	-3196.15	155.78	2.26	-3289.43	162.59	-10.49	-3488.99	127.77	-15.60	-3491.09	111.41	47.41	-3691.71	-6.03	1.88	-3703.88	34.98	6.19	-1567.25	36.06	214.80	-3471.84	283.95	43.90	-3575.73	22.17	1229.06	0.00	0.00	0.00	-1835.33	26.91	1649.23	-3580.47	-31.42	1622.06	-3773.52	291.81	1649.67	-3512.46	112.64	1608.50	20.48	1349.43	71.88	610.42	1347.33	74.08	23.11
1.84000	-3196.15	155.78	2.26	-3289.43	162.59	-10.49	-3459.72	126.50	-11.23	-3471.54	113.44	49.64	-3691.71	-6.03	1.88	-3703.88	34.98	6.19	-1567.25	36.06	214.80	-3460.39	285.89	47.19	-3575.73	22.17	1229.06	0.00	0.00	0.00	-1835.33	26.91	1649.23	-3580.47	-31.42	1622.06	-3779.75	292.88	1649.98	-3509.16	111.65	1608.34	18.78	1349.36	71.61	610.57	1347.64	73.82	22.05
1.85000	-3196.15	155.78	2.26	-3289.43	162.59	-10.49	-3470.94	126.45	-14.13	-3490.76	111.80	46.36	-3691.71	-6.03	1.88	-3703.88	34.98	6.19	-1567.25	36.06	214.80	-3477.45	284.02	47.10	-3575.73	22.17	1229.06	0.00	0.00	0.00	-1835.33	26.91	1649.23	-3580.47	-31.42	1622.06	-3785.93	293.92	1650.28	-3510.54	110.24	1608.38	17.24	1350.46	71.22	612.39	1347.68	74.12	17.29
1.86000	-3196.15	155.78	2.26	-3289.43	162.59	-10.49	-3515.28	124.70	-20.99	-3437.75	111.66	52.21	-3691.71	-6.03	1.88	-3703.88	34.98	6.19	-1567.25	36.06	214.80	-3482.98	287.45	48.09	-3575.73	22.17	1229.06	0.00	0.00	0.00	-1835.33	26.91	1649.23	-3580.47	-31.42	1622.06	-3792.07	294.94	1650.57	-3513.67	108.37	1608.13	18.81	1350.70	71.40	612.35	1346.02	74.46	17.97
1.87000	-3196.15	155.78	2.26	-3289.43	162.59	-10.49	-3479.95	126.57	-16.21	-3503.50	110.51	42.65	-3691.71	-6.03	1.88	-3703.88	34.98	6.19	-1567.25	36.06	214.80	-3476.35	285.53	53.62	-3575.73	22.17	1229.06	0.00	0.00	0.00	-1835.33	26.91	1649.23	-3580.47	-31.42	1622.06	-3798.15	295.93	1650.87	-3515.34	107.38	1607.82	17.98	1349.37	71.81	612.60	1346.96	74.34	20.36
1.88000	-3196.15	155.78	2.26	-3289.43	162.59	-10.49	-3493.64	126.90	-19.39	-3488.51	109.21	44.98	-3691.71	-6.03	1.88	-3703.88	34.98	6.19	-1567.25	36.06	214.80	-3470.02	279.69	57.89	-3575.73	22.17	1229.06	0.00	0.00	0.00	-1835.33	26.91	1649.23	-3580.47	-31.42	1622.06	-3804.19	296.90	1651.15	-3500.20	106.59	1607.47	16.61	1350.28	71.37	612.53	1348.01	73.94	23.92
1.89000	-3196.15	155.78	2.26	-3289.43	162.59	-10.49	-3500.99	124.51	-18.46	-3478.48	109.97	47.90	-3691.71	-6.03	1.88	-3703.88	34.98	6.19	-1567.25	36.06	214.80	-3471.75	278.81	60.39	-3575.73	22.17	1229.06	0.00	0.00	0.00	-1835.33	26.91	1649.23	-3580.47	-31.42	1622.06	-3810.18	297.85	1651.43	-3504.58	104.58	1607.20	20.04	1349.03	72.45	608.18	1350.43	72.49	27.61
1.90000	-3196.15	155.78	2.26	-3289.43	162.59	-10.49	-3460.17	126.26	-13.34	-3476.23	109.59	48.21	-3691.71	-6.03	1.88	-3703.88	34.98	6.19	-1567.25	36.06	214.80	-3473.50	277.93	62.87	-3575.73	22.17	1229.06	0.00	0.00	0.00	-1835.33	26.91	1649.23	-3580.47	-31.42	1622.06	-3816.12	298.77	1651.71	-3508.60	103.23	1607.75	20.76	1349.43	72.51	612.74	1346.99	74.31	26.99
1.91000	-3196.15	155.78	2.26	-3289.43	162.59	-10.49	-3484.66	126.66	-16.34	-3491.68	108.74	44.88	-3691.71	-6.03	1.88	-3703.88	34.98	6.19	-1567.25	36.06	214.80	-3475.25	277.04	65.32	-3575.73	22.17	1229.06	0.00	0.00	0.00	-1835.33	26.91	1649.23	-3580.47	-31.42	1622.06	-3822.02	299.67	1651.98	-3505.51	103.73	1607.76	17.30	1348.11	71.74	610.68	1347.95	73.47	23.48
1.92000	-3196.15	155.78	2.26	-3289.43	162.59	-10.49	-3485.33	127.50	-18.54	-3509.88	110.76	41.50	-3691.71	-6.03	1.88	-3703.88	34.98	6.19	-1567.25	36.06	214.80	-3477.00	276.15	67.74	-3575.73	22.17	1229.06	0.00	0.00	0.00	-1835.33	26.91	1649.23	-3580.47	-31.42	1622.06	-3827.86	300.54	1652.25	-3490.45	102.19	1607.79	18.09	1349.35	71.53	613.27	1347.88	74.24	23.30
1.93000	-3196.15	155.78	2.26	-3289.43	162.59	-10.49	-3507.74	127.77	-21.36	-3519.99	110.89	38.70	-3691.71	-6.03	1.88	-3703.88	34.98	6.19	-1567.25	36.06	214.80	-3478.77	275.25	70.13	-3575.73	22.17	1229.06	0.00	0.00	0.00	-1835.33	26.91	1649.23	-3580.47	-31.42	1622.06	-3833.66	301.39	1652.51	-3491.88	101.04	1608.40	19.94	1349.41	71.76	612.32	1348.70	73.95	22.98
1.94000	-3196.15	155.78	2.26	-3289.43	162.59	-10.49	-3488.15	127.01	-17.55	-3484.84	110.59	44.29	-3691.71	-6.03	1.88	-3703.88	34.98	6.19	-1567.25	36.06	214.80	-3480.54	274.34	72.49	-3575.73	22.17	1229.06	0.00	0.00	0.00	-1835.33	26.91	1649.23	-3580.47	-31.42	1622.06	-3839.41	302.22	1652.76	-3489.11	101.72	1608.63	18.97	1350.61	71.47	608.84	1347.95	73.23	22.87
1.95000	-3196.15	155.78	2.26	-3289.43	162.59	-10.49	-3506.70	125.05	-21.06	-3482.11	108.91	44.12	-3691.71	-6.03	1.88	-3703.88	34.98	6.19	-1567.25	36.06	214.80	-3482.32	273.44	74.83	-3575.73	22.17	1229.06	0.00	0.00	0.00	-1835.33	26.91	1649.23	-3580.47	-31.42	1622.06	-3845.11	303.02	1653.02	-3492.39	102.37	1608.65	19.68	1349.24	71.97	614.25	1346.12	74.98	18.30
1.96000	-3196.15	155.78	2.26	-3289.43	162.59	-10.49	-3496.96	125.59	-20.24	-3460.43	109.12	46.02	-3691.71	-6.03	1.88	-3703.88	34.98	6.19	-1567.25	36.06	214.80	-3484.10	272.52	77.14	-3575.73	22.17	1229.06	0.00	0.00	0.00	-1835.33	26.91	1649.23	-3580.47	-31.42	1622.06	-3850.76	303.80	1653.26	-3493.10	101.79	1609.01	19.25	1349.70	71.81	614.10	1347.02	74.75	25.89
1.97000	-3196.15	155.78	2.26	-3289.43	162.59	-10.49	-3486.99	126.43	-19.34	-3471.45	111.17	44.89	-3691.71	-6.03	1.88	-3703.88	34.98	6.19	-1567.25	36.06	214.80	-3485.89	271.61	79.42	-3575.73	22.17	1229.06	0.00	0.00	0.00	-1835.33	26.91	1649.23	-3580.47	-31.42	1622.06	-3856.36	304.56	1653.50	-3491.11	102.54	1608.87	20.64	1349.39	72.27	612.22	1346.20	74.76	28.13
1.98000	-3196.15	155.78	2.26	-3289.43	162.59	-10.49	-3509.77	125.05	-23.26	-3492.61	108.07	41.41	-3691.71	-6.03	1.88	-3703.88	34.98	6.19	-1567.25	36.06	214.80	-3487.69	270.69	81.68	-3575.73	22.17	1229.06	0.00	0.00	0.00	-1835.33	26.91	1649.23	-3580.47	-31.42	1622.06	-3861.91	305.29	1653.74	-3489.45	102.46	1608.37	20.90	1348.90	72.22	612.32	1347.53	74.15	25.65
1.99000	-3196.15	155.78	2.26	-3289.43	162.59	-10.49	-3485.13	124.23	-19.41	-3455.85	110.77	45.29	-3691.71	-6.03	1.88	-3703.88	34.98	6.19	-1567.25	36.06	214.80	-3489.50	269.76	83.91	-3575.73	22.17	1229.06	0.00	0.00	0.00	-1835.33	26.91	1649.23	-3580.47	-31.42	1622.06	-3867.41	306.01	1653.97	-3493.51	103.69	1608.42	17.92	1349.42	71.41	613.70	1347.15	74.56	22.04
2.00000	-3196.15	155.78	2.26	-3289.43	162.59	-10.49	-3475.10	125.26	-17.47	-3495.80	108.33	39.81	-3691.71	-6.03	1.88	-3703.88	34.98	6.19	-1567.25	36.06	214.80	-3491.30	268.83	86.11	-3575.73	22.17	1229.06	0.00	0.00	0.00	-1835.33	26.91	1649.23	-3580.50	-31.43	1622.06	-3872.87	306.69	1654.20	-3489.32	102.84	1607.04	19.76	1349.04	72.13	613.28	1349.31	73.84	22.70
2.01000	-3196.15	155.78	2.26	-3289.43	162.59	-10.49	-3488.51	123.41	-19.15	-3481.60	111.04	41.87	-3691.71	-6.03	1.88	-3703.88	34.98	6.19	-1567.25	36.06	214.80	-3493.12	267.90	88.28	-3575.73	22.17	1229.06	0.00	0.00	0.00	-1835.33	26.91	1649.23	-3611.82	-32.78	1622.80	-3878.27	307.36	1654.43	-3483.82	102.63	1606.81	21.08	1351.30	71.37	609.09	1346.98	73.69	22.82
2.02000	-3196.15	155.78	2.26	-3289.43	162.59	-10.49	-3467.99	127.22	-17.42	-3458.25	109.44	44.27	-3691.71	-6.03	1.88	-3703.88	34.98	6.19	-1567.25	36.06	214.80	-3494.94	266.96	90.43	-3575.73	22.17	1229.06	0.00	0.00	0.00	-1835.33	26.91	1649.23	-3584.13	-31.84	1620.13	-3883.63	308.00	1654.64	-3474.43	104.28	1606.41	21.29	1348.93	72.31	611.84	1347.03	74.20	23.04
2.03000	-3196.15	155.78	2.26	-3289.43	162.59	-10.49	-3516.04	124.42	-24.29	-3468.24	109.67	41.40	-3691.71	-6.03	1.88	-3703.88	34.98	6.19	-1567.25	36.06	214.80	-3496.76	266.02	92.55	-3575.73	22.17	1229.06	0.00	0.00	0.00	-1835.33	26.91	1649.23	-3550.69	-36.33	1619.03	-3888.93	308.62	1654.86	-3487.09	103.12	1606.65	18.67	1350.04	71.48	611.20	1346.78	74.20	22.76
2.04000	-3196.15	155.78	2.26	-3289.43	162.59	-10.49	-3491.25	125.57	-20.19	-3437.42	111.58	47.36	-3691.71	-6.03	1.88	-3703.88	34.98	6.19	-1567.25	36.06	214.80	-3498.59	265.08	94.64	-3575.73	22.17	1229.06	0.00	0.00	0.00	-1835.33	26.91	1649.23	-3560.32	-39.53	1618.84	-3894.19	309.22	1655.07	-3475.32	104.76	1605.75	18.83	1351.44	71.06	610.81	1346.00	74.29	17.97
2.05000	-3196.15	155.78	2.26	-3289.43	162.59	-10.49	-3489.72	125.48	-19.71	-3497.83	109.16	36.34	-3691.71	-6.03	1.88	-3703.88	34.98	6.19	-1567.25	36.06	214.80	-3500.42	264.13	96.71	-3575.73	22.17	1229.06	0.00	0.00	0.00	-1835.33	26.91	1649.23	-3563.24	-40.02	1619.24	-3899.40	309.80	1655.27	-3474.14	106.16	1606.30	16.52	1350.84	70.85	610.79	1346.74	74.07	18.59
2.06000	-3196.15	155.78	2.26	-3289.43	162.59	-10.49	-3479.31	125.76	-18.99	-3464.63	111.89	43.89	-3691.71	-6.03	1.88	-3703.88	34.98	6.19	-1567.25	36.06	214.80	-3502.26	263.17	98.76	-3575.73	22.17	1229.06	0.00	0.00	0.00	-1835.33	26.91	1649.23	-3593.88	-41.38	1619.95	-3904.55	310.35	1655.47	-3475.18	105.55	1606.74	17.98	1348.46	71.99	614.41	1347.44	74.68	22.97
2.07000	-3196.15	155.78	2.26	-3289.43	162.59	-10.49	-3489.82	124.62	-20.90	-3465.68	110.86	44.29	-3691.71	-6.03	1.88	-3703.88	34.98	6.19	-1567.25	36.06	214.80	-3504.09	262.21	100.77	-3575.73	22.17	1229.06	0.00	0.00	0.00	-1835.33	26.91	1649.23	-3601.07	-41.87	1618.81	-3909.66	310.89	1655.67	-3486.25	105.45	1607.23	18.40	1348.65	71.50	616.85	1347.18	75.46	20.95
2.08000	-3196.15	155.78	2.26	-3289.43	162.59	-10.49	-3465.54	124.78	-16.10	-3489.06	107.46	38.81	-3691.71	-6.03	1.88	-3703.88	34.98	6.19	-1567.25	36.06	214.80	-3505.94	261.25	102.76	-3575.73	22.17	1229.06	0.00	0.00	0.00	-1835.33	26.91	1649.23	-3557.25	-40.43	1618.11	-3914.71	311.40	1655.86	-3490.08	105.12	1607.80	17.66	1349.27	71.57	616.41	1345.77	75.47	18.44
2.09000	-3196.15	155.78	2.26	-3289.43	162.59	-10.49	-3467.59	124.41	-17.37	-3468.47	110.69	42.79	-3691.71	-6.03	1.88	-3703.88	34.98	6.19	-1567.25	36.06	214.80	-3507.78	260.29	104.73	-3575.73	22.17	1229.06	0.00	0.00	0.00	-1835.33	26.91	1649.23	-3530.79	-43.67	1615.48	-3919.72	311.89	1656.05	-3478.19	104.91	1608.50	19.34	1349.81	71.78	613.90	1347.27	74.33	22.52
2.10000	-3196.15	155.78	2.26	-3289.43	162.59	-10.49	-3506.13	124.91	-22.77	-3474.66	109.92	42.29	-3691.71	-6.03	1.88	-3703.88	34.98	6.19	-1567.25	36.06	214.80	-3509.63	259.32	106.67	-3575.73	22.17	1229.06	0.00	0.00	0.00	-1835.33	26.91	1649.23	-3529.62	-43.11	1615.86	-3924.68	312.36	1656.23	-3467.61	105.92	1608.76	18.74	1348.86	71.79	609.40	1349.84	72.66	20.54
2.11000	-3196.15	155.78	2.26	-3289.43	162.59	-10.49	-3497.16	125.62	-20.30	-3500.97	109.35	37.73	-3691.71	-6.03	1.88	-3703.88	34.98	6.19	-1567.25	36.06	214.80	-3511.47	258.35	108.58	-3575.73	22.17	1229.06	0.00	0.00	0.00	-1835.33	26.91	1649.23	-3516.14	-42.91	1614.58	-3929.58	312.80	1656.41	-3472.06	105.15	1609.84	21.56	1347.95	72.53	610.90	1347.70	73.67	19.46
2.12000	-3196.15	155.78	2.26	-3289.43	162.59	-10.49	-3499.59	124.43	-20.87	-3528.47	111.35	33.20	-3691.71	-6.03	1.88	-3703.88	34.98	6.19	-1567.25	36.06	214.80	-3513.32	257.37	110.47	-3575.73	22.17	1229.06	0.00	0.00	0.00	-1835.33	26.91	1649.23	-3517.46	-42.72	1613.33	-3934.44	313.23	1656.58	-3499.87	103.79	1612.01	20.28	1348.44	72.51	609.00	1348.79	72.70	22.44
2.13000	-3196.15	155.78	2.26	-3289.43	162.59	-10.49	-3515.43	123.47	-23.60	-3487.02	111.33	38.89	-3691.71	-6.03	1.88	-3703.88	34.98	6.19	-1567.25	36.06	214.80	-3515.18	256.39	112.33	-3575.73	22.17	1229.06	0.00	0.00	0.00	-1835.33	26.91	1649.23	-3475.91	-42.69	1612.92	-3939.24	313.63	1656.75	-3500.07	105.35	1613.09	18.53	1348.85	71.90	612.38	1346.72	74.12	22.51
2.14000	-3196.15	155.78	2.26	-3289.43	162.59	-10.49	-3481.25	124.58	-18.47	-3491.29	112.44	37.25	-3691.71	-6.03	1.88	-3703.88	34.98	6.19	-1567.25	36.06	214.80	-3517.03	255.40	114.17	-3575.73	22.17	1229.06	0.00	0.00	0.00	-1835.33	26.91	1649.23	-3521.18	-41.73	1613.81	-3943.99	314.02	1656.92	-3482.54	106.11	1613.61	16.93	1350.51	70.80	610.21	1346.63	74.05	22.38
2.15000	-3196.15	155.78	2.26	-3289.43	162.59	-10.49	-3521.15	123.95	-23.25	-3522.22	112.37	34.66	-3691.71	-6.03	1.88	-3703.88	34.98	6.19	-1567.25	36.06	214.80	-3518.88	254.42	115.98	-3575.73	22.17	1229.06	0.00	0.00	0.00	-1835.33	26.91	1649.23	-3508.94	-42.91	1613.85	-3948.69	314.38	1657.08	-3486.98	107.10	1614.38	20.62	1348.11	72.26	611.45	1347.23	74.09	24.68
2.16000	-3196.15	155.78	2.26	-3289.43	162.59	-10.49	-3504.21	127.00	-21.17	-3500.72	113.53	38.74	-3691.71	-6.03	1.88	-3703.88	34.98	6.19	-1567.25	36.06	214.80	-3520.74	253.42	117.77	-3575.73	22.17	1229.06	0.00	0.00	0.00	-1835.33	26.91	1649.23	-3484.30	-40.18	1611.90	-3953.34	314.72	1657.23	-3505.91	106.74	1616.51	18.00	1349.16	71.63	610.50	1349.03	73.15	20.58
2.17000	-3196.15	155.78	2.26	-3289.43	162.59	-10.49	-3501.58	126.50	-21.52	-3481.46	116.35	42.61	-3691.71	-6.03	1.88	-3703.88	34.98	6.19	-1567.25	36.06	214.80	-3522.59	252.43	119.54	-3575.73	22.17	1229.06	0.00	0.00	0.00	-1835.33	26.91	1649.23	-3511.60	-40.16	1612.46	-3957.94	315.04	1657.38	-3484.08	109.00	1615.69	20.80	1349.82	71.84	610.62	1348.52	73.34	20.66
2.18000	-3196.15	155.78	2.26	-3289.43	162.59	-10.49	-3514.99	126.01	-21.35	-3490.71	114.77	40.54	-3691.71	-6.03	1.88	-3703.88	34.98	6.19	-1567.25	36.06	214.80	-3524.45	251.43	121.27	-3575.73	22.17	1229.06	0.00	0.00	0.00	-1835.33	26.91	1649.23	-3471.36	-37.20	1610.32	-3962.49	315.34	1657.53	-3480.59	109.95	1615.69	19.23	1349.43	71.75	611.14	1346.52	73.99	25.11
2.19000	-3196.15	155.78	2.26	-3289.43	162.59	-10.49	-3467.68	125.64	-14.57	-3506.84	117.06	37.09	-3691.71	-6.03	1.88	-3703.88	34.98	6.19	-1567.25	36.06	214.80	-3526.30	250.43	122.99	-3575.73	22.17	1229.06	0.00	0.00	0.00	-1835.33	26.91	1649.23	-3482.28	-37.78	1610.01	-3966.99	315.62	1657.68	-3504.25	110.34	1616.89	20.35	1350.58	72.22	610.51	1345.98	74.42	27.70
2.20000	-3196.15	155.78	2.26	-3289.43	162.59	-10.49	-3511.29	126.14	-21.89	-3496.97	114.50	40.15	-3691.71	-6.03	1.88	-3703.88	34.98	6.19	-1567.25	36.06	214.80	-3528.15	249.43	124.68	-3575.73	22.17	1229.06	0.00	0.00	0.00	-1835.33	26.91	1649.23	-3450.53	-34.54	1608.84	-3971.44	315.89	1657.82	-3509.62	111.49	1617.12	22.33	1348.85	72.67	611.56	1349.98	73.08	28.65
2.21000	-3196.15	155.78	2.26	-3289.43	162.59	-10.49	-3507.48	125.86	-20.65	-3462.96	116.82	42.74	-3691.71	-6.03	1.88	-3703.88	34.98	6.19	-1567.25	36.06	214.80	-3530.01	248.42	126.35	-3575.73	22.17	1229.06	0.00	0.00	0.00	-1835.33	26.91	1649.23	-3480.14	-34.41	1609.25	-3975.83	316.13	1657.95	-3487.46	111.68	1616.03	18.22	1349.76	71.32	611.26	1348.15	73.80	24.15
2.22000	-3196.15	155.78	2.26	-3289.43	162.59	-10.49	-3519.06	126.67	-22.73	-3502.43	117.82	38.16	-3691.71	-6.03	1.88	-3703.88	34.98	6.19	-1567.25	36.06	214.80	-3531.86	247.41	127.99	-3575.73	22.17	1229.06	0.00	0.00	0.00	-1835.33	26.91	1649.23	-3482.78	-30.53	1607.85	-3980.17	316.35	1658.08	-3510.12	112.92	1616.03	21.55	1349.06	72.20	611.68	1347.33	73.75	24.14
2.23000	-3196.15	155.78	2.26	-3289.43	162.59	-10.49	-3475.04	126.56	-16.48	-3487.41	118.50	41.10	-3691.71	-6.03	1.88	-3703.88	34.98	6.19	-1567.25	36.06	214.80	-3533.71	246.39	129.61	-3575.73	22.17	1229.06	0.00	0.00	0.00	-1835.33	26.91	1649.23	-3460.83	-26.26	1605.15	-3984.46	316.55	1658.21	-3510.74	115.29	1616.12	17.32	1350.10	71.19	610.14	1347.67	73.57	22.37
2.24000	-3196.15	155.78	2.26	-3289.43	162.59	-10.49	-3496.35	126.00	-19.87	-3499.51	119.07	39.17	-3691.71	-6.03	1.88	-3703.88	34.98	6.19	-1567.25	36.06	214.80	-3535.56	245.37	131.20	-3575.73	22.17	1229.06	0.00	0.00	0.00	-1835.33	26.91	1649.23	-3465.94	-23.21	1603.42	-3988.70	316.73	1658.34	-3544.63	115.39	1617.92	16.26	1349.60	71.20	610.51	1350.12	73.04	20.60
2.25000	-3196.15	155.78	2.26	-3289.43	162.59	-10.49	-3499.36	127.50	-19.81	-3522.10	117.73	35.58	-3691.71	-6.03	1.88	-3703.88	34.98	6.19	-1567.25	36.06	214.80	-3537.40	244.35	132.78	-3575.73	22.17	1229.06	0.00	0.00	0.00	-1835.33	26.91	1649.23	-3463.03	-19.18	1603.17	-3992.89	316.89	1658.45	-3529.05	116.38	1616.85	20.76	1349.86	72.42	613.65	1348.87	74.14	21.66
2.26000	-3196.15	155.78	2.26	-3289.43	162.59	-10.49	-3468.00	127.19	-14.89	-3502.69	118.89	38.43	-3691.71	-6.03	1.88	-3703.88	34.98	6.19	-1567.25	36.06	214.80	-3539.25	243.33	134.33	-3575.73	22.17	1229.06	0.00	0.00	0.00	-1835.33	26.91	1649.23	-3470.02	-14.55	1602.60	-3997.02	317.03	1658.57	-3540.28	118.67	1616.45	17.74	1350.82	71.02	610.95	1347.76	73.77	22.01
2.27000	-3196.15	155.78	2.26	-3289.43	162.59	-10.49	-3495.27	126.45	-19.86	-3476.79	119.52	43.29	-3691.71	-6.03	1.88	-3703.88	34.98	6.19	-1567.25	36.06	214.80	-3541.09	242.30	135.85	-3575.73	22.17	1229.06	0.00	0.00	0.00	-1835.33	26.91	1649.23	-3462.86	-11.90	1600.97	-4001.10	317.15	1658.68	-3516.19	118.83	1616.14	18.40	1351.08	71.13	613.01	1347.23	74.45	28.16
2.28000	-3196.15	155.78	2.26	-3289.43	162.59	-10.49	-3491.72	124.54	-20.17	-3536.32	119.78	32.76	-3691.71	-6.03	1.88	-3703.88	34.98	6.19	-1567.25	36.06	214.80	-3542.92	241.27	137.35	-3575.73	22.17	1229.06	0.00	0.00	0.00	-1835.33	26.91	1649.23	-3461.52	-6.81	1598.07	-4005.13	317.26	1658.79	-3547.69	120.24	1616.60	22.04	1349.30	72.41	610.57	1348.94	73.24	20.51
2.29000	-3196.15	155.78	2.26	-3289.43	162.59	-10.49	-3504.20	127.77	-20.42	-3490.54	120.31	42.44	-3691.71	-6.03	1.88	-3703.88	34.98	6.19	-1567.25	36.06	214.80	-3544.76	240.24	138.83	-3575.73	22.17	1229.06	0.00	0.00	0.00	-1835.33	26.91	1649.23	-3467.72	-3.56	1596.83	-4009.11	317.34	1658.89	-3543.11	119.92	1617.04	18.40	1349.06	71.89	609.56	1347.15	73.76	19.72
2.30000	-3196.15	155.78	2.26	-3289.43	162.59	-10.49	-3483.40	126.29	-19.43	-3507.61	118.30	37.95	-3691.71	-6.03	1.88	-3703.88	34.98	6.19	-1567.25	36.06	214.80	-3546.59	239.20	140.29	-3575.73	22.17	1229.06	0.00	0.00	0.00	-1835.33	26.91	1649.23	-3459.48	0.99	1593.64	-4013.03	317.40	1658.99	-3530.44	117.60	1615.50	22.18	1347.47	73.22	609.75	1348.96	73.05	21.13
2.31000	-3196.15	155.78	2.26	-3289.43	162.59	-10.49	-3524.72	124.72	-24.58	-3481.16	119.97	41.91	-3691.71	-6.03	1.88	-3703.88	34.98	6.19	-1567.25	36.06	214.80	-3548.42	238.16	141.72	-3575.73	22.17	1229.06	0.00	0.00	0.00	-1835.33	26.91	1649.23	-3456.00	4.47	1591.83	-4016.91	317.45	1659.09	-3531.72	117.90	1615.27	21.96	1348.87	72.69	609.73	1349.26	72.97	22.22
2.32000	-3196.15	155.78	2.26	-3289.43	162.59	-10.49	-3482.82	128.00	-17.91	-3494.94	120.93	41.09	-3691.71	-6.03	1.88	-3703.88	34.98	6.19	-1567.25	36.06	214.80	-3550.24	237.12	143.13	-3575.73	22.17	1229.06	0.00	0.00	0.00	-1835.33	26.91	1649.23	-3468.09	8.07	1590.31	-4020.73	317.48	1659.18	-3532.93	118.20	1615.05	16.13	1351.78	70.44	609.73	1345.69	73.90	24.36
2.33000	-3196.15	155.78	2.26	-3289.43	162.59	-10.49	-3500.38	126.72	-21.30	-3484.20	121.85	42.62	-3691.71	-6.03	1.88	-3703.88	34.98	6.19	-1567.25	36.06	214.80	-3552.06	236.08	144.52	-3575.73	22.17	1229.06	0.00	0.00	0.00	-1835.33	26.91	1649.23	-3483.28	12.51	1588.78	-4024.49	317.49	1659.27	-3534.08	118.51	1614.83	17.13	1350.99	70.91	610.65	1346.13	74.13	20.97
2.34000	-3196.15	155.78	2.26	-3289.43	162.59	-10.49	-3485.99	126.58	-18.79	-3520.73	119.11	38.09	-3691.71	-6.03	1.88	-3703.88	34.98	6.19	-1567.25	36.06	214.80	-3553.87	235.03	145.89	-3575.73	22.17	1229.06	0.00	0.00	0.00	-1835.33	26.91	1649.23	-3456.20	15.63	1584.52	-4028.20	317.48	1659.36	-3535.16	118.81	1614.61	18.34	1349.06	72.20	609.35	1346.06	73.84	22.69
2.35000	-3196.15	155.78	2.26	-3289.43	162.59	-10.49	-3515.16	127.78	-23.81	-3518.99	120.58	38.23	-3691.71	-6.03	1.88	-3703.88	34.98	6.19	-1567.25	36.06	214.80	-3555.68	233.98	147.23	-3575.73	22.17	1229.06	0.00	0.00	0.00	-1835.33	26.91	1649.23	-3450.37	19.94	1581.64	-4031.86	317.45	1659.44	-3536.17	119.11	1614.39	18.19	1349.17	71.64	610.20	1347.60	73.45	22.39
2.36000	-3196.15	155.78	2.26	-3289.43	162.59	-10.49	-3506.17	129.44	-21.37	-3512.42	121.14	39.93	-3691.71	-6.03	1.88	-3703.88	34.98	6.19	-1567.25	36.06	214.80	-3557.48	232.93	148.55	-3575.73	22.17	1229.06	0.00	0.00	0.00	-1835.33	26.91	1649.23	-3466.35	21.56	1579.36	-4035.47	317.40	1659.51	-3537.12	119.41	1614.17	17.40	1348.57	71.66	608.67	1347.95	73.38	21.43
2.37000	-3196.15	155.78	2.26	-3289.43	162.59	-10.49	-3529.57	127.31	-26.19	-3496.39	122.91	42.15	-3691.71	-6.03	1.88	-3703.88	34.98	6.19	-1567.25	36.06	214.80	-3559.27	231.87	149.85	-3575.73	22.17	1229.06	0.00	0.00	0.00	-1835.33	26.91	1649.23	-3464.96	26.10	1577.01	-4039.02	317.34	1659.59	-3538.00	119.71	1613.95	17.65	1349.77	71.31	609.46	1346.77	74.17	18.03
2.38000	-3196.15	155.78	2.26	-3289.43	162.59	-10.49	-3498.70	128.45	-21.25	-3491.97	125.42	44.18	-3691.71	-6.03	1.88	-3703.88	34.98	6.19	-1567.25	36.06	214.80	-3561.06	230.81	151.13	-3575.73	22.17	1229.06	0.00	0.00	0.00	-1835.33	26.91	1649.23	-3460.22	31.62	1573.97	-4042.52	317.26	1659.66	-3538.82	120.00	1613.73	17.98	1351.23	71.22	613.09	1345.96	74.88	19.83
2.39000	-3196.15	155.78	2.26	-3289.43	162.59	-10.49	-3483.73	127.38	-18.77	-3505.97	122.86	42.34	-3691.71	-6.03	1.88	-3703.88	34.98	6.19	-1567.25	36.06	214.80	-3562.85	229.75	152.39	-3575.73	22.17	1229.06	0.00	0.00	0.00	-1835.33	26.91	1649.23	-3465.14	33.62	1571.15	-4045.97	317.16	1659.72	-3539.57	120.30	1613.52	18.38	1351.18	71.01	608.90	1348.29	73.20	23.93
2.40000	-3196.15	155.78	2.26	-3289.43	162.59	-10.49	-3493.80	128.82	-18.32	-3489.75	123.93	45.11	-3691.71	-6.03	1.88	-3703.88	34.98	6.19	-1567.25	36.06	214.80	-3564.63	228.69	153.62	-3575.73	22.17	1229.06	0.00	0.00	0.00	-1835.33	26.91	1649.23	-3457.62	33.97	1569.23	-4049.36	317.04	1659.79	-3540.26	120.60	1613.31	21.65	1350.08	72.07	609.34	1348.09	73.20	21.40
2.41000	-3196.15	155.78	2.26	-3289.43	162.59	-10.49	-3510.84	130.30	-21.78	-3481.76	126.56	46.71	-3691.71	-6.03	1.88	-3703.88	34.98	6.19	-1567.25	36.06	214.80	-3566.39	227.62	154.83	-3575.73	22.17	1229.06	0.00	0.00	0.00	-1835.33	26.91	1649.23	-3466.24	38.83	1568.62	-4052.70	316.91	1659.85	-3540.89	120.90	1613.09	21.56	1348.70	72.56	610.65	1346.11	74.17	22.52
2.42000	-3196.15	155.78	2.26	-3289.43	162.59	-10.49	-3476.46	130.87	-14.52	-3454.17	127.44	51.01	-3691.71	-6.03	1.88	-3703.88	34.98	6.19	-1567.25	36.06	214.80	-3568.16	226.56	156.03	-3575.73	22.17	1229.06	0.00	0.00	0.00	-1835.33	26.91	1649.23	-3469.71	41.21	1565.86	-4055.99	316.75	1659.90	-3541.45	121.19	1612.88	17.57	1352.84	70.71	609.80	1348.62	73.46	13.38
2.43000	-3196.15	155.78	2.26	-3289.43	162.59	-10.49	-3487.49	133.19	-17.14	-3478.01	128.56	48.62	-3691.71	-6.03	1.88	-3703.88	34.98	6.19	-1567.25	36.06	214.80	-3569.91	225.49	157.20	-3575.73	22.17	1229.06	0.00	0.00	0.00	-1835.33	26.91	1649.23	-3464.60	44.24	1563.72	-4059.22	316.58	1659.95	-3541.94	121.49	1612.67	16.86	1351.00	70.83	610.27	1349.13	73.25	19.02
2.44000	-3196.15	155.78	2.26	-3289.43	162.59	-10.49	-3500.92	134.51	-20.50	-3496.42	129.47	46.55	-3691.71	-6.03	1.88	-3703.88	34.98	6.19	-1567.25	36.06	214.80	-3571.66	224.41	158.35	-3575.73	22.17	1229.06	0.00	0.00	0.00	-1835.33	26.91	1649.23	-3440.89	47.05	1561.39	-4062.39	316.40	1660.00	-3542.37	121.78	1612.46	15.79	1350.30	70.80	609.36	1348.08	73.20	24.25
2.45000	-3196.15	155.78	2.26	-3289.43	162.59	-10.49	-3498.89	134.82	-19.15	-3486.11	129.28	48.43	-3691.71	-6.03	1.88	-3703.88	34.98	6.19	-1567.25	36.06	214.80	-3573.40	223.34	159.48	-3575.73	22.17	1229.06	0.00	0.00	0.00	-1835.33	26.91	1649.23	-3437.09	49.98	1559.60	-4065.52	316.19	1660.05	-3542.74	122.08	1612.26	14.70	1351.33	70.50	608.78	1349.14	72.85	22.78
2.46000	-3196.15	155.78	2.26	-3289.43	162.59	-10.49	-3506.09	135.29	-19.33	-3491.68	132.25	49.29	-3691.71	-6.03	1.88	-3703.88	34.98	6.19	-1567.25	36.06	214.80	-3575.13	222.26	160.59	-3575.73	22.17	1229.06	0.00	0.00	0.00	-1835.33	26.91	1649.23	-3445.77	51.32	1558.57	-4068.58	315.97	1660.09	-3543.05	122.37	1612.05	19.01	1349.73	71.53	610.94	1348.80	73.44	20.73
2.47000	-3196.15	155.78	2.26	-3289.43	162.59	-10.49	-3501.10	138.04	-18.81	-3478.03	133.07	52.84	-3691.71	-6.03	1.88	-3703.88	34.98	6.19	-1567.25	36.06	214.80	-3576.85	221.19	161.67	-3575.70	22.18	1229.06	0.00	0.00	0.00	-1835.33	26.91	1649.23	-3432.95	54.76	1557.28	-4071.60	315.73	1660.13	-3543.29	122.67	1611.85	21.39	1348.98	72.44	608.02	1349.80	72.46	19.80
2.48000	-3196.15	155.78	2.26	-3289.43	162.59	-10.49	-3523.63	137.28	-23.01	-3494.66	133.86	52.21	-3691.71	-6.03	1.88	-3703.88	34.98	6.19	-1567.25	36.06	214.80	-3578.56	220.10	162.74	-3548.21	28.54	1229.41	0.00	0.00	0.00	-1835.33	26.91	1649.23	-3439.38	56.75	1556.87	-4074.56	315.48	1660.16	-3543.47	122.96	1611.64	18.41	1349.19	71.63	610.88	1350.05	73.31	21.58
2.49000	-3196.15	155.78	2.26	-3289.43	162.59	-10.49	-3495.53	139.21	-16.60	-3501.84	134.92	52.04	-3691.71	-6.03	1.88	-3703.88	34.98	6.19	-1567.25	36.06	214.80	-3580.27	219.02	163.79	-3578.03	27.31	1229.30	0.00	0.00	0.00	-1835.33	26.91	1649.23	-3416.22	59.10	1553.72	-4077.46	315.21	1660.19	-3543.58	123.25	1611.44	20.29	1347.77	72.52	611.57	1349.02	73.73	23.26
2.50000	-3196.15	155.78	2.26	-3289.43	162.59	-10.49	-3515.37	142.20	-18.86	-3503.99	136.66	54.27	-3691.71	-6.03	1.88	-3703.88	34.98	6.19	-1567.25	36.06	214.80	-3581.96	217.94	164.82	-3576.16	27.81	1229.95	0.00	0.00	0.00	-1835.33	26.91	1649.23	-3466.32	60.34	1553.45	-4080.31	314.92	1660.22	-3543.64	123.54	1611.24	19.88	1349.88	72.02	611.57	1347.11	73.94	19.70
2.51000	-3196.15	155.78	2.26	-3289.43	162.59	-10.49	-3521.30	144.32	-16.02	-3468.67	140.23	59.26	-3691.71	-6.03	1.88	-3703.88	34.98	6.19	-1567.25	36.06	214.80	-3583.64	216.85	165.82	-3589.92	29.96	1230.21	0.00	0.00	0.00	-1835.33	26.91	1649.23	-3474.85	61.76	1552.77	-4083.10	314.62	1660.25	-3543.63	123.83	1611.04	15.73	1350.18	71.06	610.33	1347.26	74.11	22.97
2.52000	-3196.15	155.78	2.26	-3289.43	162.59	-10.49	-3544.83	144.18	-20.34	-3509.14	138.75	55.29	-3691.71	-6.03	1.88	-3703.88	34.98	6.19	-1567.25	36.06	214.80	-3585.31	215.76	166.81	-3591.48	30.01	1228.13	0.00	0.00	0.00	-1835.33	26.91	1649.23	-3479.84	62.11	1552.64	-4085.84	314.30	1660.27	-3543.56	124.13	1610.84	19.01	1350.11	71.54	610.36	1347.39	73.87	24.66
2.53000	-3196.15	155.78	2.26	-3289.43	162.59	-10.49	-3507.21	144.80	-14.04	-3525.26	140.86	53.88	-3691.71	-6.03	1.88	-3703.88	34.98	6.19	-1567.25	36.06	214.80	-3586.98	214.67	167.78	-3579.13	30.46	1228.99	0.00	0.00	0.00	-1835.33	26.91	1649.23	-3456.65	66.45	1550.41	-4088.53	313.96	1660.29	-3543.42	124.42	1610.65	18.69	1348.35	71.65	610.59	1349.96	73.02	24.46
2.54000	-3196.15	155.78	2.26	-3289.43	162.59	-10.49	-3541.39	147.95	-17.78	-3485.99	144.78	61.23	-3691.71	-6.03	1.88	-3703.88	34.98	6.19	-1567.25	36.06	214.80	-3588.63	213.58	168.73	-3582.08	32.30	1229.18	0.00	0.00	0.00	-1835.33	26.91	1649.23	-3420.50	68.55	1547.93	-4091.16	313.61	1660.30	-3543.23	124.71	1610.45	17.39	1349.92	71.63	609.81	1348.29	73.43	25.00
2.55000	-3196.15	155.78	2.26	-3289.43	162.59	-10.49	-3507.27	150.01	-10.26	-3501.78	145.82	60.11	-3691.71	-6.03	1.88	-3703.88	34.98	6.19	-1567.25	36.06	214.80	-3590.27	212.48	169.65	-3557.46	34.71	1230.58	0.00	0.00	0.00	-1835.33	26.91	1649.23	-3432.23	72.96	1547.54	-4093.73	313.24	1660.32	-3542.97	125.00	1610.26	18.55	1350.60	71.64	610.06	1346.36	73.95	21.98
2.56000	-3196.15	155.78	2.26	-3289.43	162.59	-10.49	-3546.56	152.52	-16.38	-3484.57	147.51	62.43	-3691.71	-6.03	1.88	-3703.88	34.98	6.19	-1567.25	36.06	214.80	-3591.90	211.39	170.56	-3595.24	35.51	1229.88	0.00	0.00	0.00	-1835.33	26.91	1649.23	-3476.68	74.75	1547.93	-4096.25	312.86	1660.33	-3542.65	125.29	1610.07	19.57	1350.37	71.90	611.25	1348.70	73.36	20.23
2.57000	-3196.15	155.78	2.26	-3289.43	162.59	-10.49	-3529.74	155.87	-10.48	-3535.98	148.45	56.38	-3691.71	-6.03	1.88	-3703.88	34.98	6.19	-1567.25	36.06	214.80	-3593.51	210.29	171.45	-3578.85	38.53	1231.71	0.00	0.00	0.00	-1835.33	26.91	1649.23	-3425.97	76.00	1545.55	-4098.71	312.46	1660.33	-3542.28	125.57	1609.87	19.41	1350.75	71.33	612.57	1348.60	73.80	22.15
2.58000	-3196.15	155.78	2.26	-3289.43	162.59	-10.49	-3529.77	157.00	-13.55	-3482.65	151.06	65.87	-3691.71	-6.03	1.88	-3703.88	34.98	6.19	-1567.25	36.06	214.80	-3595.12	209.19	172.32	-3574.10	38.85	1229.81	0.00	0.00	0.00	-1835.33	26.91	1649.23	-3452.01	77.27	1543.79	-4101.12	312.04	1660.33	-3541.84	125.86	1609.68	17.94	1350.30	71.65	611.96	1348.06	73.95	26.27
2.59000	-3196.15	155.78	2.26	-3289.43	162.59	-10.49	-3527.84	160.53	-12.28	-3497.99	157.32	66.64	-3691.71	-6.03	1.88	-3703.88	34.98	6.19	-1567.25	36.06	214.80	-3596.71	208.09	173.17	-3599.97	40.92	1229.02	0.00	0.00	0.00	-1835.33	26.91	1649.23	-3516.71	79.14	1545.40	-4103.47	311.61	1660.33	-3541.34	126.15	1609.50	17.65	1351.05	71.31	613.00	1346.50	74.46	24.43
2.60000	-3196.15	155.78	2.26	-3289.43	162.59	-10.49	-3521.07	163.71	-12.10	-3472.89	158.55	75.60	-3691.71	-6.03	1.88	-3703.88	34.98	6.19	-1567.25	36.06	214.80	-3598.29	206.99	174.01	-3602.30	43.59	1230.40	0.00	0.00	0.00	-1835.33	26.91	1649.23	-3487.07	79.90	1543.14	-4105.76	311.17	1660.33	-3540.78	126.44	1609.31	16.66	1350.02	71.19	613.23	1347.53	74.25	22.73
2.61000	-3196.15	155.78	2.26	-3289.43	162.59	-10.49	-3523.15	168.19	-12.70	-3467.52	161.23	78.80	-3691.71	-6.03	1.88	-3703.88	34.98	6.19	-1567.25	36.06	214.80	-3599.85	205.88	174.82	-3608.47	44.70	1229.32	0.00	0.00	0.00	-1835.33	26.91	1649.23	-3446.11	85.31	1541.35	-4108.00	310.71	1660.32	-3540.16	126.72	1609.12	17.18	1350.18	71.33	611.82	1348.80	73.70	23.88
2.62000	-3196.15	155.78	2.26	-3289.43	162.59	-10.49	-3501.99	172.49	-10.38	-3462.11	163.89	81.97	-3691.71	-6.03	1.88	-3703.88	34.98	6.19	-1567.25	36.06	214.80	-3601.41	204.78	175.62	-3606.55	44.02	1228.79	0.00	0.00	0.00	-1835.33	26.91	1649.23	-3446.17	86.92	1538.95	-4110.19	310.23	1660.32	-3539.47	127.01	1608.94	18.23	1349.02	71.74	611.16	1347.78	73.93	19.89
2.63000	-3196.15	155.78	2.26	-3289.43	162.59	-10.49	-3473.00	173.36	-5.26	-3456.65	166.53	85.12	-3691.71	-6.03	1.88	-3703.88	34.98	6.19	-1567.25	36.06	214.80	-3602.94	203.67	176.39	-3593.37	47.56	1228.31	0.00	0.00	0.00	-1835.33	26.91	1649.23	-3458.96	90.17	1538.86	-4112.31	309.74	1660.30	-3538.73	127.30	1608.76	16.38	1350.43	71.04	610.87	1348.00	73.73	15.55
2.64000	-3196.15	155.78	2.26	-3289.43	162.59	-10.49	-3574.96	177.92	-22.51	-3451.15	169.17	88.23	-3691.71	-6.03	1.88	-3703.88	34.98	6.19	-1567.25	36.06	214.80	-3604.47	202.56	177.15	-3622.91	48.60	1227.52	0.00	0.00	0.00	-1835.33	26.91	1649.23	-3438.16	91.39	1537.45	-4114.38	309.24	1660.29	-3537.93	127.58	1608.58	13.68	1349.58	70.63	609.23	1346.36	73.68	22.09
2.65000	-3196.15	155.78	2.26	-3289.43	162.59	-10.49	-3491.52	182.77	-7.83	-3445.60	171.79	91.33	-3691.71	-6.03	1.88	-3703.88	34.98	6.19	-1567.25	36.06	214.80	-3605.98	201.45	177.89	-3592.68	49.88	1227.47	0.00	0.00	0.00	-1835.33	26.91	1649.23	-3485.43	92.14	1537.16	-4116.40	308.72	1660.27	-3537.08	127.87	1608.40	15.11	1349.21	71.09	611.28	1346.91	74.07	19.44
2.66000	-3196.15	155.78	2.26	-3289.43	162.59	-10.49	-3516.91	190.77	-11.61	-3440.00	174.39	94.39	-3691.71	-6.03	1.88	-3703.88	34.98	6.19	-1567.25	36.06	214.80	-3607.48	200.34	178.62	-3566.79	49.18	1226.73	0.00	0.00	0.00	-1835.33	26.91	1649.23	-3472.55	95.42	1536.51	-4118.35	308.18	1660.25	-3536.16	128.15	1608.22	19.95	1350.85	71.46	612.28	1346.69	74.18	23.33
2.67000	-3196.15	155.78	2.26	-3289.43	162.59	-10.49	-3525.11	196.21	-12.86	-3434.36	176.98	97.43	-3691.71	-6.03	1.88	-3703.88	34.98	6.19	-1567.25	36.06	214.80	-3608.96	199.23	179.32	-3609.58	48.99	1226.80	0.00	0.00	0.00	-1835.33	26.91	1649.23	-3435.97	96.76	1532.93	-4120.25	307.64	1660.23	-3535.18	128.44	1608.04	20.85	1352.03	71.36	610.56	1346.49	74.06	22.00
2.68000	-3196.15	155.78	2.26	-3289.43	162.59	-10.49	-3526.25	201.37	-13.05	-3428.68	179.56	100.44	-3691.71	-6.03	1.88	-3703.88	34.98	6.19	-1567.25	36.06	214.80	-3610.42	198.11	180.01	-3579.27	49.84	1226.25	0.00	0.00	0.00	-1835.33	26.91	1649.23	-3422.53	97.24	1532.03	-4122.10	307.07	1660.20	-3534.14	128.72	1607.87	20.51	1351.62	71.33	609.65	1347.35	73.67	22.83
2.69000	-3196.15	155.78	2.26	-3289.43	162.59	-10.49	-3527.26	206.47	-13.23	-3422.95	182.12	103.43	-3691.71	-6.03	1.88	-3703.88	34.98	6.19	-1567.25	36.06	214.80	-3611.87	197.00	180.68	-3569.19	51.29	1226.83	0.00	0.00	0.00	-1835.33	26.91	1649.23	-3462.23	99.59	1532.89	-4123.88	306.50	1660.17	-3533.05	129.01	1607.69	22.19	1348.13	72.64	611.38	1346.65	74.32	22.26
2.70000	-3196.15	155.78	2.26	-3289.43	162.59	-10.49	-3528.11	211.53	-13.40	-3417.18	184.67	106.39	-3691.71	-6.03	1.88	-3702.93	36.68	6.08	-1567.25	36.06	214.80	-3613.31	195.88	181.33	-3549.15	53.96	1224.90	0.00	0.00	0.00	-1835.33	26.91	1649.23	-3435.93	101.40	1531.46	-4125.61	305.91	1660.14	-3531.90	129.29	1607.52	17.87	1350.21	70.90	609.60	1348.78	73.15	22.96
2.71000	-3196.15	155.78	2.26	-3289.43	162.59	-10.49	-3528.83	216.53	-13.57	-3411.36	187.20	109.32	-3691.71	-6.03	1.88	-3707.74	34.93	4.34	-1567.25	36.06	214.80	-3614.73	194.77	181.97	-3580.34	55.57	1225.18	0.00	0.00	0.00	-1835.33	26.91	1649.23	-3437.82	102.98	1529.93	-4127.29	305.30	1660.10	-3530.69	129.57	1607.35	15.88	1351.60	70.28	610.48	1349.37	73.24	20.16
2.72000	-3196.15	155.78	2.26	-3289.43	162.59	-10.49	-3529.40	221.47	-13.72	-3405.51	189.72	112.22	-3691.71	-6.03	1.88	-3694.92	35.64	4.07	-1567.25	36.06	214.80	-3616.13	193.65	182.58	-3550.72	56.14	1226.44	0.00	0.00	0.00	-1835.33	26.91	1649.23	-3412.59	109.09	1529.97	-4128.90	304.69	1660.07	-3529.42	129.86	1607.18	18.25	1350.38	71.42	613.21	1348.94	73.93	24.35
2.73000	-3196.15	155.78	2.26	-3289.43	162.59	-10.49	-3529.82	226.36	-13.86	-3399.60	192.23	115.10	-3691.71	-6.03	1.88	-3720.37	35.01	-5.47	-1567.25	36.06	214.80	-3617.51	192.53	183.19	-3585.51	56.64	1224.04	0.00	0.00	0.00	-1835.33	26.91	1649.23	-3420.15	107.17	1529.92	-4130.46	304.06	1660.03	-3528.09	130.14	1607.01	19.66	1349.23	71.91	612.55	1346.58	74.20	21.25
2.74000	-3196.15	155.78	2.26	-3289.43	162.59	-10.49	-3530.11	231.20	-13.99	-3393.66	194.72	117.96	-3691.71	-6.03	1.88	-3718.76	33.39	-9.52	-1567.25	36.06	214.80	-3618.88	191.41	183.77	-3552.06	58.66	1224.01	0.00	0.00	0.00	-1835.33	26.91	1649.23	-3421.03	110.14	1529.36	-4131.96	303.41	1659.98	-3526.71	130.42	1606.84	22.98	1349.09	72.68	615.90	1345.39	75.26	19.49
2.75000	-3196.15	155.78	2.26	-3289.43	162.59	-10.49	-3530.26	235.98	-14.10	-3387.68	197.20	120.78	-3691.71	-6.03	1.88	-3741.59	34.11	-11.93	-1567.25	36.06	214.80	-3620.23	190.29	184.34	-3559.76	56.55	1221.86	0.00	0.00	0.00	-1835.33	26.91	1649.23	-3406.99	111.76	1526.82	-4133.40	302.75	1659.94	-3525.27	130.71	1606.68	16.35	1349.90	71.17	614.20	1347.20	74.49	22.32
2.76000	-3196.15	155.78	2.26	-3289.43	162.59	-10.49	-3530.26	240.71	-14.21	-3381.65	199.67	123.59	-3691.71	-6.03	1.88	-3725.21	34.35	-10.48	-1567.25	36.06	214.80	-3621.56	189.17	184.89	-3568.13	59.03	1220.91	0.00	0.00	0.00	-1835.33	26.91	1649.23	-3403.67	111.50	1525.65	-4134.79	302.08	1659.89	-3523.77	130.99	1606.51	18.15	1347.53	72.02	613.67	1347.22	74.55	20.26
2.77000	-3196.15	155.78	2.26	-3289.43	162.59	-10.49	-3530.13	245.39	-14.31	-3375.58	202.12	126.36	-3691.71	-6.03	1.88	-3725.55	34.90	-11.12	-1567.25	36.06	214.80	-3622.88	188.04	185.42	-3558.47	60.44	1221.91	0.00	0.00	0.00	-1835.33	26.91	1649.23	-3439.46	111.98	1527.02	-4136.11	301.40	1659.84	-3522.22	131.27	1606.35	21.57	1351.06	71.52	611.92	1346.64	74.41	20.19
2.78000	-3196.15	155.78	2.26	-3289.43	162.59	-10.49	-3529.86	250.02	-14.40	-3369.47	204.55	129.11	-3691.71	-6.03	1.88	-3738.51	34.81	-13.05	-1567.25	36.06	214.80	-3624.18	186.92	185.94	-3560.12	59.37	1221.13	0.00	0.00	0.00	-1835.33	26.91	1649.23	-3410.81	113.06	1525.88	-4137.38	300.70	1659.79	-3520.61	131.55	1606.19	18.04	1349.38	71.24	612.18	1346.44	74.47	20.51
2.79000	-3196.15	155.78	2.26	-3289.43	162.59	-10.49	-3529.45	254.59	-14.48	-3363.32	206.97	131.83	-3691.71	-6.03	1.88	-3714.72	35.70	-10.43	-1567.25	36.06	214.80	-3625.46	185.80	186.44	-3537.86	63.15	1220.59	0.00	0.00	0.00	-1835.33	26.91	1649.23	-3414.31	115.62	1525.36	-4138.59	299.99	1659.73	-3518.94	131.83	1606.03	17.06	1349.08	71.53	613.70	1346.97	74.56	24.30
2.80000	-3196.15	155.78	2.26	-3289.43	162.59	-10.49	-3528.90	259.11	-14.55	-3357.13	209.38	134.53	-3691.71	-6.03	1.88	-3737.36	34.39	-13.01	-1567.25	36.06	214.80	-3626.71	184.67	186.92	-3546.42	64.46	1219.90	0.00	0.00	0.00	-1835.33	26.91	1649.23	-3408.06	117.28	1524.11	-4139.75	299.27	1659.67	-3517.22	132.11	1605.87	19.83	1346.79	72.65	613.51	1348.22	73.81	27.20
2.81000	-3196.15	155.78	2.26	-3289.43	162.59	-10.49	-3528.22	263.58	-14.61	-3350.90	211.78	137.20	-3691.71	-6.03	1.88	-3746.15	33.46	-14.28	-1567.25	36.06	214.80	-3627.96	183.55	187.39	-3545.39	65.12	1219.56	0.00	0.00	0.00	-1835.33	26.91	1649.23	-3418.39	120.42	1523.98	-4140.84	298.53	1659.61	-3515.44	132.39	1605.72	16.84	1348.79	71.40	611.20	1349.11	73.28	21.01
2.82000	-3196.15	155.78	2.26	-3289.43	162.59	-10.49	-3527.41	268.00	-14.66	-3344.63	214.15	139.85	-3691.71	-6.03	1.88	-3722.96	35.05	-11.51	-1567.25	36.06	214.80	-3629.18	182.42	187.85	-3525.24	67.01	1219.30	0.00	0.00	0.00	-1835.33	26.91	1649.23	-3399.29	121.92	1522.67	-4141.88	297.79	1659.55	-3513.60	132.67	1605.56	18.06	1350.80	71.46	609.69	1347.53	73.53	19.62
2.83000	-3196.15	155.78	2.26	-3289.43	162.59	-10.49	-3526.46	272.36	-14.70	-3338.32	216.52	142.47	-3691.71	-6.03	1.88	-3725.69	35.19	-11.88	-1567.25	36.06	214.80	-3630.38	181.29	188.28	-3538.29	66.66	1219.05	0.00	0.00	0.00	-1835.33	26.91	1649.23	-3392.81	122.51	1522.51	-4142.86	297.03	1659.48	-3511.71	132.95	1605.41	15.97	1350.38	71.17	611.58	1348.67	73.60	17.65
2.84000	-3196.15	155.78	2.26	-3289.43	162.59	-10.49	-3525.38	276.68	-14.74	-3331.98	218.87	145.07	-3691.71	-6.03	1.88	-3718.70	34.60	-11.45	-1567.25	36.06	214.80	-3631.56	180.17	188.71	-3553.10	66.90	1218.36	0.00	0.00	0.00	-1835.33	26.91	1649.23	-3432.15	123.99	1522.95	-4143.78	296.26	1659.41	-3509.76	133.24	1605.26	19.61	1349.77	71.89	610.57	1346.74	73.93	19.55
2.85000	-3196.15	155.78	2.26	-3289.43	162.59	-10.49	-3524.16	280.94	-14.76	-3325.59	221.21	147.64	-3691.71	-6.03	1.88	-3720.05	36.18	-11.31	-1567.25	36.06	214.80	-3632.72	179.04	189.11	-3576.03	67.46	1216.29	0.00	0.00	0.00	-1835.33	26.91	1649.23	-3413.42	126.49	1522.83	-4144.64	295.47	1659.34	-3507.76	133.52	1605.11	20.21	1349.22	72.04	612.46	1347.93	73.83	20.03
2.86000	-3196.15	155.78	2.26	-3289.43	162.59	-10.49	-3522.82	285.15	-14.77	-3319.16	223.53	150.18	-3691.71	-6.03	1.88	-3719.75	35.90	-10.86	-1567.25	36.06	214.80	-3633.86	177.91	189.50	-3541.47	70.59	1216.26	0.00	0.00	0.00	-1835.33	26.91	1649.23	-3406.79	126.53	1520.78	-4145.44	294.68	1659.27	-3505.71	133.79	1604.96	20.79	1347.72	72.27	611.57	1350.18	73.08	21.27
2.87000	-3196.15	155.78	2.26	-3289.43	162.59	-10.49	-3521.35	289.31	-14.78	-3312.70	225.84	152.70	-3691.71	-6.03	1.88	-3751.21	35.21	-16.09	-1567.25	36.06	214.80	-3634.98	176.78	189.88	-3538.38	71.41	1215.64	0.00	0.00	0.00	-1835.33	26.91	1649.23	-3425.86	128.92	1521.45	-4146.18	293.87	1659.20	-3503.60	134.07	1604.81	19.29	1350.42	71.44	610.70	1349.88	72.84	21.63
2.88000	-3196.15	155.78	2.26	-3289.43	162.59	-10.49	-3519.74	293.42	-14.77	-3306.20	228.13	155.19	-3691.71	-6.03	1.88	-3734.97	34.41	-13.52	-1567.25	36.06	214.80	-3636.08	175.66	190.24	-3520.70	73.85	1215.37	0.00	0.00	0.00	-1835.33	26.91	1649.23	-3395.16	130.95	1522.63	-4146.87	293.05	1659.12	-3501.43	134.35	1604.66	20.33	1349.25	72.02	612.45	1346.50	74.40	24.88
2.89000	-3196.15	155.78	2.26	-3289.43	162.59	-10.49	-3518.01	297.48	-14.76	-3299.66	230.41	157.66	-3691.71	-6.03	1.88	-3735.70	35.56	-14.79	-1567.25	36.06	214.80	-3637.15	174.53	190.59	-3498.68	75.60	1213.08	0.00	0.00	0.00	-1835.33	26.91	1649.23	-3413.33	133.09	1523.10	-4147.49	292.22	1659.04	-3499.22	134.63	1604.52	17.67	1349.11	71.32	612.78	1346.51	74.59	25.23
2.90000	-3196.15	155.78	2.26	-3289.43	162.59	-10.49	-3516.15	301.49	-14.73	-3293.09	232.67	160.10	-3691.71	-6.03	1.88	-3716.17	35.32	-11.40	-1567.25	36.06	214.80	-3638.21	173.40	190.92	-3523.76	76.84	1213.05	0.00	0.00	0.00	-1835.33	26.91	1649.23	-3402.21	135.26	1521.06	-4148.06	291.38	1658.96	-3496.94	134.91	1604.38	22.24	1347.97	72.56	613.84	1346.45	74.69	22.87
2.91000	-3196.15	155.78	2.26	-3289.43	162.59	-10.49	-3514.17	305.45	-14.70	-3286.48	234.92	162.52	-3691.71	-6.03	1.88	-3718.76	33.81	-11.70	-1567.25	36.06	214.80	-3639.24	172.27	191.24	-3496.34	77.17	1212.72	0.00	0.00	0.00	-1835.33	26.91	1649.23	-3424.99	137.94	1523.52	-4148.56	290.52	1658.87	-3494.62	135.19	1604.24	20.43	1348.50	72.11	611.81	1347.15	74.36	24.56
2.92000	-3196.15	155.78	2.26	-3289.43	162.59	-10.49	-3512.06	309.36	-14.66	-3279.83	237.16	164.92	-3691.71	-6.03	1.88	-3720.87	34.39	-11.28	-1567.25	36.06	214.80	-3640.25	171.14	191.54	-3534.51	77.94	1211.03	0.00	0.00	0.00	-1835.33	26.91	1649.23	-3393.85	141.45	1525.01	-4149.01	289.66	1658.79	-3492.24	135.47	1604.10	22.07	1349.48	72.27	613.13	1348.76	74.11	23.98
2.93000	-3196.15	155.78	2.26	-3289.43	162.59	-10.49	-3509.82	313.23	-14.61	-3273.15	239.38	167.28	-3691.71	-6.03	1.88	-3703.98	34.06	-9.99	-1567.25	36.06	214.80	-3641.24	170.01	191.83	-3549.99	79.71	1211.60	0.00	0.00	0.00	-1835.33	26.91	1649.23	-3382.01	144.77	1526.38	-4149.40	288.78	1658.70	-3489.80	135.75	1603.96	17.55	1348.23	71.62	612.69	1347.84	74.47	22.88
2.94000	-3196.15	155.78	2.26	-3289.43	162.59	-10.49	-3507.46	317.04	-14.55	-3266.43	241.59	169.63	-3691.71	-6.03	1.88	-3695.08	35.46	-8.36	-1567.25	36.06	214.80	-3642.20	168.88	192.10	-3472.86	81.31	1210.67	0.00	0.00	0.00	-1835.33	26.91	1649.23	-3353.33	148.73	1526.28	-4149.72	287.90	1658.61	-3487.32	136.03	1603.82	15.64	1349.28	71.28	610.82	1347.03	73.91	21.46
2.95000	-3196.15	155.78	2.26	-3289.43	162.59	-10.49	-3504.98	320.80	-14.49	-3259.67	243.78	171.95	-3691.71	-6.03	1.88	-3711.69	34.02	-11.22	-1567.25	36.06	214.80	-3643.14	167.75	192.36	-3496.14	84.41	1210.74	0.00	0.00	0.00	-1835.33	26.91	1649.23	-3338.22	152.19	1527.66	-4149.99	287.00	1658.52	-3484.78	136.31	1603.69	17.83	1350.20	71.25	607.58	1349.06	72.44	21.88
2.96000	-3196.15	155.78	2.26	-3289.43	162.59	-10.49	-3502.37	324.52	-14.41	-3252.88	245.96	174.24	-3691.71	-6.03	1.88	-3715.39	33.60	-11.72	-1567.25	36.06	214.80	-3644.06	166.62	192.61	-3493.20	83.06	1209.21	0.00	0.00	0.00	-1835.33	26.91	1649.23	-3363.97	152.53	1528.37	-4150.20	286.09	1658.42	-3482.18	136.58	1603.55	18.41	1350.26	71.69	606.49	1349.18	72.40	21.50
2.97000	-3196.15	155.78	2.26	-3289.43	162.59	-10.49	-3499.65	328.18	-14.33	-3246.06	248.12	176.51	-3691.71	-6.03	1.88	-3725.37	33.68	-14.09	-1567.25	36.06	214.80	-3644.95	165.49	192.84	-3490.70	86.26	1209.00	0.00	0.00	0.00	-1835.33	26.91	1649.23	-3388.71	156.41	1531.18	-4150.35	285.17	1658.33	-3479.54	136.86	1603.42	17.67	1349.14	71.58	609.89	1347.19	73.52	24.77
2.98000	-3196.15	155.78	2.26	-3289.43	162.59	-10.49	-3496.80	331.80	-14.24	-3239.20	250.27	178.75	-3691.71	-6.03	1.88	-3735.16	33.12	-14.02	-1567.25	36.06	214.80	-3645.82	164.36	193.06	-3461.88	88.91	1208.55	0.00	0.00	0.00	-1835.33	26.91	1649.23	-3360.70	160.66	1531.11	-4150.43	284.24	1658.23	-3476.84	137.14	1603.29	18.81	1346.99	72.37	610.38	1348.28	73.25	21.95
2.99000	-3196.15	155.78	2.26	-3289.43	162.59	-10.49	-3493.83	335.37	-14.14	-3232.31	252.41	180.97	-3691.71	-6.03	1.88	-3711.63	33.90	-11.27	-1567.25	36.06	214.80	-3646.66	163.24	193.26	-3490.15	89.03	1208.24	0.00	0.00	0.00	-1835.33	26.91	1649.23	-3375.57	162.22	1532.18	-4150.46	283.30	1658.13	-3474.09	137.42	1603.16	16.79	1350.17	71.06	609.84	1349.06	73.04	20.87
3.00000	-3196.15	155.78	2.26	-3289.43	162.59	-10.49	-3490.75	338.89	-14.03	-3225.39	254.53	183.17	-3691.71	-6.03	1.88	-3718.98	32.60	-13.10	-1567.25	36.06	214.80	-3647.48	162.11	193.45	-3474.03	92.87	1207.43	0.00	0.00	0.00	-1835.33	26.91	1649.23	-3332.28	168.56	1532.91	-4150.43	282.35	1658.03	-3471.29	137.70	1603.03	20.59	1348.73	72.53	609.80	1348.97	73.18	22.13
3.01000	-3196.15	155.78	2.26	-3289.43	162.59	-10.49	-3487.55	342.36	-13.92	-3218.43	256.63	185.34	-3691.71	-6.03	1.88	-3741.85	31.70	-17.34	-1567.25	36.06	214.80	-3648.27	160.98	193.63	-3432.61	93.77	1208.19	0.00	0.00	0.00	-1835.33	26.91	1649.23	-3324.35	170.75	1535.25	-4150.33	281.39	1657.92	-3468.44	137.98	1602.91	15.28	1350.76	70.70	612.30	1349.81	73.47	27.99
3.02000	-3196.15	155.78	2.26	-3289.43	162.59	-10.49	-3484.23	345.79	-13.79	-3211.44	258.72	187.49	-3691.71	-6.03	1.88	-3733.08	32.43	-15.30	-1567.25	36.06	214.80	-3649.04	159.85	193.79	-3432.26	96.71	1208.14	0.00	0.00	0.00	-1835.33	26.91	1649.23	-3317.69	174.35	1537.02	-4150.18	280.42	1657.82	-3465.54	138.25	1602.79	16.20	1348.61	71.30	612.43	1348.47	73.91	26.56
3.03000	-3196.15	155.78	2.26	-3289.43	162.59	-10.49	-3480.79	349.17	-13.66	-3204.41	260.80	189.61	-3691.71	-6.03	1.88	-3726.16	29.95	-14.26	-1567.25	36.06	214.80	-3649.78	158.72	193.95	-3430.73	100.00	1207.88	0.00	0.00	0.00	-1835.33	26.91	1649.23	-3301.00	177.30	1537.28	-4149.97	279.45	1657.71	-3462.58	138.53	1602.66	19.22	1348.30	72.05	609.66	1348.95	72.92	23.28
3.04000	-3196.15	155.78	2.26	-3289.43	162.59	-10.49	-3477.24	352.50	-13.52	-3197.36	262.86	191.71	-3691.71	-6.03	1.88	-3724.48	30.88	-13.53	-1567.25	36.06	214.80	-3650.50	157.60	194.09	-3441.85	101.55	1208.42	0.00	0.00	0.00	-1835.33	26.91	1649.23	-3309.91	181.49	1537.33	-4149.69	278.46	1657.60	-3459.58	138.81	1602.54	20.56	1349.45	72.15	609.47	1349.20	72.73	23.59
3.05000	-3196.15	155.78	2.26	-3289.43	162.59	-10.49	-3473.58	355.79	-13.38	-3190.27	264.91	193.78	-3691.71	-6.03	1.88	-3718.41	29.67	-11.52	-1567.25	36.06	214.80	-3651.19	156.47	194.21	-3438.54	104.58	1209.45	0.00	0.00	0.00	-1835.33	26.91	1649.23	-3308.39	184.01	1539.64	-4149.35	277.46	1657.49	-3456.52	139.09	1602.42	19.59	1348.20	72.66	611.39	1347.31	73.74	19.53
3.06000	-3196.15	155.78	2.26	-3289.43	162.59	-10.49	-3469.80	359.02	-13.22	-3183.15	266.94	195.83	-3691.72	-6.03	1.88	-3719.02	28.76	-12.67	-1567.25	36.06	214.80	-3651.85	155.34	194.33	-3426.18	105.37	1209.37	0.00	0.00	0.00	-1835.33	26.91	1649.23	-3291.99	187.71	1540.12	-4148.95	276.45	1657.38	-3453.41	139.37	1602.31	14.02	1350.50	70.61	611.27	1345.92	74.24	21.05
3.07000	-3196.15	155.78	2.26	-3289.43	162.59	-10.49	-3465.91	362.22	-13.06	-3176.00	268.96	197.86	-3701.60	-5.94	0.44	-3708.24	28.65	-10.85	-1567.25	36.06	214.80	-3652.49	154.22	194.43	-3439.84	107.37	1211.79	0.00	0.00	0.00	-1835.33	26.91	1649.23	-3329.36	190.83	1540.91	-4148.50	275.43	1657.26	-3450.25	139.64	1602.19	16.30	1352.94	70.37	609.85	1347.30	73.56	22.01
3.08000	-3196.15	155.78	2.26	-3289.43	162.59	-10.49	-3461.91	365.36	-12.89	-3168.82	270.96	199.86	-3724.70	-5.84	-2.99	-3692.95	27.43	-8.92	-1567.25	36.06	214.80	-3653.10	153.09	194.52	-3416.36	111.08	1212.10	0.00	0.00	0.00	-1835.33	26.91	1649.23	-3286.19	196.38	1539.10	-4147.98	274.41	1657.14	-3447.05	139.92	1602.08	18.35	1350.11	71.48	609.19	1347.05	73.36	25.42
3.09000	-3196.15	155.78	2.26	-3289.43	162.59	-10.49	-3457.80	368.46	-12.72	-3161.61	272.95	201.84	-3751.32	-6.02	-7.14	-3717.89	25.76	-12.59	-1567.25	36.06	214.80	-3653.68	151.97	194.59	-3398.96	114.55	1213.19	0.00	0.00	0.00	-1835.33	26.91	1649.23	-3285.71	198.64	1539.61	-4147.39	273.37	1657.03	-3443.79	140.20	1601.96	20.88	1348.12	72.29	608.92	1346.22	74.02	18.53
3.10000	-3196.15	155.78	2.26	-3289.43	162.59	-10.49	-3453.58	371.51	-12.53	-3154.37	274.93	203.79	-3771.71	-6.76	-10.69	-3708.64	26.92	-10.98	-1567.25	36.06	214.80	-3654.23	150.84	194.66	-3382.08	116.55	1213.58	0.00	0.00	0.00	-1835.33	26.91	1649.23	-3297.95	203.07	1539.50	-4146.75	272.33	1656.91	-3440.48	140.48	1601.85	19.39	1348.90	71.92	611.93	1346.86	74.47	20.75
3.11000	-3196.15	155.78	2.26	-3289.43	162.59	-10.49	-3449.25	374.52	-12.34	-3147.09	276.89	205.72	-3776.13	-8.34	-12.37	-3692.61	25.41	-9.04	-1567.25	36.06	214.80	-3654.75	149.72	194.71	-3393.24	118.79	1215.15	0.00	0.00	0.00	-1835.33	26.91	1649.23	-3288.98	203.77	1539.07	-4146.05	271.27	1656.78	-3437.12	140.75	1601.74	20.09	1349.93	71.87	609.87	1348.21	73.11	25.20
3.12000	-3196.15	155.78	2.26	-3289.43	162.59	-10.49	-3444.81	377.48	-12.14	-3139.79	278.83	207.63	-3724.92	-8.36	-4.71	-3715.42	23.62	-11.71	-1567.25	36.06	214.80	-3655.25	148.60	194.75	-3383.22	121.69	1216.53	0.00	0.00	0.00	-1835.33	26.91	1649.23	-3303.17	205.29	1539.86	-4145.28	270.21	1656.66	-3433.72	141.03	1601.63	16.51	1350.51	70.88	613.60	1349.85	73.55	27.74
3.13000	-3196.15	155.78	2.26	-3289.43	162.59	-10.49	-3440.26	380.40	-11.94	-3132.46	280.76	209.51	-3813.98	-12.50	-20.66	-3709.24	22.23	-10.54	-1567.25	36.06	214.80	-3655.72	147.48	194.78	-3369.32	125.06	1219.28	0.00	0.00	0.00	-1835.33	26.91	1649.23	-3258.92	208.71	1537.66	-4144.45	269.14	1656.54	-3430.26	141.31	1601.53	22.47	1352.30	71.66	612.12	1347.69	74.06	23.61
3.14000	-3196.15	155.78	2.26	-3289.43	162.59	-10.49	-3435.61	383.28	-11.73	-3125.10	282.68	211.37	-3745.10	-13.19	-11.69	-3720.60	21.02	-13.27	-1567.25	36.06	214.80	-3656.16	146.36	194.80	-3375.73	127.30	1220.75	0.00	0.00	0.00	-1835.33	26.91	1649.23	-3284.16	210.45	1538.08	-4143.56	268.06	1656.41	-3426.76	141.59	1601.42	21.09	1350.46	71.90	613.06	1348.34	74.18	18.87
3.15000	-3196.15	155.78	2.26	-3289.43	162.59	-10.49	-3430.86	386.10	-11.51	-3117.72	284.58	213.21	-3749.84	-17.00	-17.16	-3723.93	19.29	-14.88	-1567.25	36.06	214.80	-3656.56	145.24	194.81	-3388.08	127.12	1222.32	0.00	0.00	0.00	-1835.33	26.91	1649.23	-3283.19	215.41	1537.54	-4142.61	266.98	1656.28	-3423.20	141.87	1601.32	16.05	1350.48	70.94	610.06	1349.24	73.09	21.45
3.16000	-3196.15	155.78	2.26	-3289.43	162.59	-10.49	-3425.99	388.89	-11.28	-3110.30	286.46	215.02	-3726.01	-16.52	-11.92	-3711.94	19.27	-13.67	-1567.25	36.06	214.80	-3656.94	144.12	194.80	-3359.45	132.52	1224.12	0.00	0.00	0.00	-1835.33	26.91	1649.23	-3250.61	218.29	1536.41	-4141.60	265.88	1656.15	-3419.60	142.15	1601.22	16.92	1348.30	71.54	608.38	1348.58	72.88	22.26
3.17000	-3196.15	155.78	2.26	-3289.43	162.59	-10.49	-3421.03	391.63	-11.05	-3102.86	288.33	216.81	-3702.07	-18.65	-8.96	-3695.98	20.79	-11.10	-1567.25	36.06	214.80	-3657.29	143.00	194.78	-3360.52	133.41	1225.62	0.00	0.00	0.00	-1835.33	26.91	1649.23	-3231.72	219.38	1535.03	-4140.52	264.78	1656.02	-3415.95	142.42	1601.12	18.17	1350.45	71.65	608.05	1349.59	72.60	17.13
3.18000	-3196.15	155.78	2.26	-3289.43	162.59	-10.49	-3415.96	394.32	-10.81	-3095.39	290.19	218.58	-3688.56	-15.58	-6.82	-3689.65	19.03	-10.91	-1567.25	36.06	214.80	-3657.61	141.88	194.76	-3359.41	134.32	1225.90	0.00	0.00	0.00	-1835.33	26.91	1649.23	-3271.15	223.14	1536.64	-4139.38	263.67	1655.89	-3412.26	142.70	1601.02	21.43	1349.95	72.30	609.56	1348.20	73.25	20.71
3.19000	-3196.15	155.78	2.26	-3289.43	162.59	-10.49	-3410.79	396.97	-10.57	-3087.89	292.03	220.32	-3733.13	-17.85	-20.59	-3691.52	18.52	-10.58	-1567.25	36.06	214.80	-3657.90	140.77	194.72	-3358.94	136.37	1226.29	0.00	0.00	0.00	-1835.33	26.91	1649.23	-3228.69	223.53	1536.77	-4138.18	262.55	1655.75	-3408.51	142.98	1600.93	18.20	1350.31	71.66	609.60	1348.40	73.18	22.14
3.20000	-3196.15	155.78	2.26	-3289.43	162.59	-10.49	-3405.52	399.58	-10.32	-3080.37	293.86	222.04	-3703.55	-17.52	-20.14	-3679.75	17.51	-7.57	-1567.25	36.06	214.80	-3658.15	139.65	194.67	-3334.53	137.90	1228.42	0.00	0.00	0.00	-1835.33	26.91	1649.23	-3225.90	226.00	1536.63	-4136.91	261.42	1655.62	-3404.72	143.26	1600.83	20.29	1347.51	72.63	611.72	1347.21	74.20	22.50
3.21000	-3196.15	155.78	2.26	-3289.43	162.59	-10.49	-3400.15	402.14	-10.06	-3072.81	295.67	223.73	-3701.18	-17.99	-20.12	-3660.92	17.96	-2.39	-1567.25	36.06	214.80	-3658.38	138.54	194.61	-3358.68	140.42	1228.11	0.00	0.00	0.00	-1835.33	26.91	1649.23	-3203.51	224.09	1536.77	-4135.59	260.29	1655.48	-3400.88	143.54	1600.74	23.02	1346.57	73.28	612.44	1347.95	74.10	26.13
3.22000	-3196.15	155.78	2.26	-3289.43	162.59	-10.49	-3394.68	404.66	-9.80	-3065.24	297.47	225.41	-3698.75	-16.69	-19.75	-3687.05	17.31	-3.07	-1567.25	36.06	214.80	-3658.57	137.42	194.54	-3320.22	142.95	1230.12	0.00	0.00	0.00	-1835.33	26.91	1649.23	-3199.86	224.83	1536.12	-4134.20	259.15	1655.35	-3396.99	143.82	1600.65	17.58	1349.02	71.71	611.97	1347.13	74.27	25.51
3.23000	-3196.15	155.78	2.26	-3289.43	162.59	-10.49	-3389.12	407.14	-9.53	-3057.64	299.25	227.06	-3662.42	-14.56	-13.85	-3673.94	17.72	0.80	-1567.25	36.06	214.80	-3658.74	136.31	194.46	-3280.97	145.69	1231.15	0.00	0.00	0.00	-1835.33	26.91	1649.23	-3216.99	227.84	1538.93	-4132.75	258.00	1655.21	-3393.06	144.10	1600.56	22.15	1348.87	72.48	612.21	1344.86	74.78	22.03
3.24000	-3196.15	155.78	2.26	-3289.43	162.59	-10.49	-3383.45	409.58	-9.25	-3050.01	301.01	228.68	-3657.61	-12.77	-13.81	-3681.40	18.89	0.21	-1567.25	36.06	214.80	-3658.87	135.20	194.37	-3345.62	144.58	1231.35	0.00	0.00	0.00	-1835.33	26.91	1649.23	-3176.72	229.04	1538.95	-4131.23	256.85	1655.07	-3389.08	144.38	1600.47	17.84	1350.31	71.48	614.23	1348.75	74.14	22.76
3.25000	-3196.15	155.78	2.26	-3289.43	162.59	-10.49	-3377.69	411.97	-8.97	-3042.35	302.77	230.29	-3626.21	-8.17	-10.55	-3645.35	21.47	5.09	-1567.25	36.06	214.80	-3658.96	134.10	194.27	-3312.17	146.86	1231.90	0.00	0.00	0.00	-1835.33	26.91	1649.23	-3202.24	229.44	1540.22	-4129.65	255.68	1654.92	-3385.05	144.66	1600.39	15.86	1351.58	71.10	613.88	1348.81	74.02	20.74
3.26000	-3196.15	155.78	2.26	-3289.43	162.59	-10.49	-3371.83	414.32	-8.68	-3034.68	304.50	231.87	-3624.65	-9.41	-11.94	-3600.09	24.77	8.76	-1567.25	36.06	214.80	-3659.03	132.99	194.16	-3312.85	148.98	1232.32	0.00	0.00	0.00	-1835.33	26.91	1649.23	-3177.66	230.74	1540.52	-4128.01	254.51	1654.78	-3380.98	144.93	1600.30	19.99	1350.49	71.76	611.15	1350.35	73.11	22.55
3.27000	-3196.15	155.78	2.26	-3289.43	162.59	-10.49	-3365.88	416.63	-8.39	-3026.97	306.22	233.43	-3610.87	-4.27	-11.90	-3607.79	24.04	4.63	-1567.25	36.06	214.80	-3659.06	131.88	194.05	-3272.66	149.86	1233.34	0.00	0.00	0.00	-1835.33	26.91	1649.23	-3160.53	233.53	1542.36	-4126.31	253.34	1654.64	-3376.86	145.21	1600.22	18.09	1350.10	71.31	610.10	1350.01	72.95	22.48
3.28000	-3196.15	155.78	2.26	-3289.43	162.59	-10.49	-3359.84	418.89	-8.09	-3019.25	307.93	234.97	-3606.95	-4.32	-12.35	-3575.93	27.36	6.96	-1567.25	36.06	214.80	-3659.06	130.78	193.92	-3289.57	152.29	1234.18	0.00	0.00	0.00	-1835.33	26.91	1649.23	-3166.64	236.38	1544.62	-4124.54	252.15	1654.49	-3372.69	145.49	1600.14	14.45	1350.60	70.56	610.25	1349.48	73.33	22.20
3.29000	-3196.15	155.78	2.26	-3289.43	162.59	-10.49	-3353.70	421.12	-7.78	-3011.50	309.62	236.48	-3557.39	0.18	-7.27	-3556.26	28.11	7.66	-1567.25	36.06	214.80	-3659.02	129.68	193.78	-3293.65	153.24	1234.85	0.00	0.00	0.00	-1835.33	26.91	1649.23	-3153.90	235.89	1543.98	-4122.70	250.97	1654.35	-3368.48	145.77	1600.06	16.16	1349.76	70.96	607.69	1348.63	72.72	21.73
3.30000	-3196.15	155.78	2.26	-3289.43	162.59	-10.49	-3347.47	423.30	-7.47	-3003.73	311.30	237.97	-3577.61	-0.89	-12.07	-3542.80	29.52	8.86	-1567.25	36.06	214.80	-3658.95	128.58	193.63	-3283.79	153.20	1235.48	0.00	0.00	0.00	-1835.33	26.91	1649.23	-3154.15	235.03	1545.79	-4120.81	249.77	1654.20	-3364.22	146.05	1599.98	19.20	1349.83	71.29	611.70	1347.81	73.78	22.89
3.31000	-3196.15	155.78	2.26	-3289.43	162.59	-10.49	-3341.15	425.44	-7.16	-2995.93	312.96	239.44	-3562.22	1.26	-12.73	-3520.31	28.78	10.93	-1567.25	36.06	214.80	-3658.85	127.48	193.47	-3297.62	155.89	1235.20	0.00	0.00	0.00	-1835.33	26.91	1649.23	-3159.64	233.85	1546.67	-4118.85	248.57	1654.05	-3359.92	146.34	1599.91	17.93	1349.35	71.51	608.54	1348.89	73.04	21.59
3.32000	-3196.15	155.78	2.26	-3289.43	162.59	-10.49	-3334.74	427.54	-6.83	-2988.11	314.61	240.89	-3520.43	0.54	-8.33	-3495.03	27.29	12.35	-1567.25	36.06	214.80	-3658.71	126.38	193.31	-3283.01	157.46	1235.38	0.00	0.00	0.00	-1835.33	26.91	1649.23	-3164.55	233.82	1548.83	-4116.83	247.36	1653.90	-3355.57	146.62	1599.83	16.07	1350.40	70.98	609.34	1346.89	73.62	22.50
3.33000	-3196.15	155.78	2.26	-3289.43	162.59	-10.49	-3328.24	429.60	-6.51	-2980.27	316.24	242.31	-3496.02	-0.32	-5.32	-3459.61	27.15	15.85	-1567.25	36.06	214.80	-3658.53	125.28	193.13	-3273.32	159.85	1236.44	0.00	0.00	0.00	-1835.33	26.91	1649.23	-3192.65	236.94	1552.36	-4114.74	246.15	1653.75	-3351.18	146.90	1599.76	20.70	1347.77	72.42	609.26	1347.24	73.52	18.25
3.34000	-3196.15	155.78	2.26	-3289.43	162.59	-10.49	-3321.65	431.62	-6.18	-2972.41	317.86	243.71	-3499.73	-0.88	-9.24	-3451.67	26.88	12.15	-1567.25	36.06	214.80	-3658.32	124.19	192.95	-3261.11	160.35	1236.19	0.00	0.00	0.00	-1835.33	26.91	1649.23	-3176.24	238.24	1551.30	-4112.59	244.93	1653.60	-3346.75	147.18	1599.69	19.72	1349.18	72.36	611.77	1345.95	74.49	19.42
3.35000	-3196.15	155.78	2.26	-3289.43	162.59	-10.49	-3314.97	433.60	-5.84	-2964.52	319.46	245.09	-3472.42	-2.02	-8.31	-3427.62	25.83	12.63	-1567.25	36.06	214.80	-3658.08	123.10	192.75	-3260.15	161.35	1237.03	0.00	0.00	0.00	-1835.33	26.91	1649.23	-3181.64	237.74	1553.82	-4110.37	243.70	1653.45	-3342.27	147.46	1599.62	18.19	1348.33	72.23	612.96	1348.26	74.28	25.78
3.36000	-3196.15	155.78	2.26	-3289.43	162.59	-10.49	-3308.21	435.54	-5.50	-2956.62	321.05	246.45	-3458.53	-1.20	-6.50	-3432.63	22.90	7.06	-1567.25	36.06	214.80	-3657.80	122.00	192.55	-3252.51	163.20	1237.07	0.00	0.00	0.00	-1835.33	26.91	1649.23	-3141.56	239.13	1554.99	-4108.09	242.47	1653.29	-3337.74	147.74	1599.56	21.72	1349.25	72.24	610.94	1347.44	73.81	25.27
3.37000	-3196.15	155.78	2.26	-3289.43	162.59	-10.49	-3301.36	437.43	-5.15	-2948.69	322.62	247.78	-3406.01	-0.83	-1.60	-3407.24	23.58	6.66	-1567.25	36.06	214.80	-3657.48	120.92	192.34	-3250.37	164.31	1236.85	0.00	0.00	0.00	-1835.33	26.91	1649.23	-3119.09	237.61	1555.78	-4105.74	241.23	1653.14	-3333.17	148.02	1599.49	20.43	1348.86	72.26	608.88	1346.99	73.21	23.92
3.38000	-3196.15	155.78	2.26	-3289.43	162.59	-10.49	-3294.42	439.29	-4.80	-2940.74	324.18	249.10	-3390.42	-3.16	-1.59	-3392.33	22.36	6.26	-1567.25	36.06	214.80	-3657.13	119.83	192.13	-3246.78	165.00	1237.64	0.00	0.00	0.00	-1835.33	26.91	1649.23	-3117.79	237.82	1558.12	-4103.33	239.99	1652.98	-3328.56	148.31	1599.43	20.09	1348.57	71.91	610.61	1349.14	72.97	28.09
3.39000	-3196.15	155.78	2.26	-3289.43	162.59	-10.49	-3287.40	441.11	-4.44	-2932.77	325.72	250.39	-3374.44	-5.37	-0.75	-3375.18	18.99	4.64	-1567.25	36.06	214.80	-3656.74	118.74	191.90	-3244.01	164.19	1236.49	0.00	0.00	0.00	-1835.33	26.91	1649.23	-3106.29	237.56	1559.16	-4100.86	238.74	1652.83	-3323.90	148.59	1599.37	21.92	1349.16	72.03	611.84	1350.31	73.29	29.16
3.40000	-3196.15	155.78	2.26	-3289.43	162.59	-10.49	-3280.30	442.89	-4.08	-2924.79	327.24	251.66	-3367.98	-7.01	-0.96	-3320.19	18.58	11.13	-1567.25	36.06	214.80	-3656.31	117.66	191.67	-3244.56	165.20	1236.94	0.00	0.00	0.00	-1835.33	26.91	1649.23	-3137.56	237.14	1562.54	-4098.32	237.49	1652.67	-3319.21	148.87	1599.31	21.04	1348.91	72.05	608.33	1349.12	72.70	23.47
3.41000	-3196.15	155.78	2.26	-3289.43	162.59	-10.49	-3273.12	444.63	-3.71	-2916.78	328.75	252.91	-3337.29	-8.60	0.93	-3315.94	13.48	6.99	-1567.25	36.06	214.80	-3655.85	116.58	191.42	-3228.95	167.17	1236.38	0.00	0.00	0.00	-1835.33	26.91	1649.23	-3111.86	236.67	1562.70	-4095.72	236.23	1652.51	-3314.46	149.15	1599.25	21.10	1348.48	72.31	611.53	1346.99	73.80	20.03
3.42000	-3196.15	155.78	2.26	-3289.43	162.59	-10.49	-3265.85	446.33	-3.34	-2908.75	330.25	254.13	-3320.68	-10.85	2.12	-3320.29	9.02	3.49	-1567.25	36.06	214.80	-3655.35	115.50	191.18	-3233.46	166.74	1236.28	0.00	0.00	0.00	-1835.33	26.91	1649.23	-3107.99	238.43	1564.49	-4093.05	234.97	1652.35	-3309.68	149.44	1599.19	19.93	1348.30	72.36	614.90	1345.65	75.03	20.77
3.43000	-3196.15	155.78	2.26	-3289.43	162.59	-10.49	-3258.51	447.99	-2.97	-2900.71	331.73	255.34	-3284.15	-13.10	8.06	-3279.39	8.55	5.27	-1567.25	36.06	214.80	-3654.81	114.43	190.92	-3221.85	168.31	1236.47	0.00	0.00	0.00	-1835.33	26.91	1649.23	-3095.81	235.92	1566.05	-4090.31	233.70	1652.19	-3304.85	149.72	1599.14	22.61	1347.13	73.35	613.92	1346.47	74.90	22.50
3.44000	-3196.15	155.78	2.26	-3289.43	162.59	-10.49	-3251.08	449.62	-2.59	-2892.64	333.20	256.52	-3254.18	-9.12	11.07	-3278.49	6.20	2.51	-1567.25	36.06	214.80	-3654.23	113.35	190.65	-3212.52	167.12	1236.47	0.00	0.00	0.00	-1835.33	26.91	1649.23	-3112.51	235.28	1568.24	-4087.51	232.43	1652.03	-3299.98	150.01	1599.09	19.61	1348.57	72.02	611.90	1346.79	74.28	26.26
3.45000	-3196.15	155.78	2.26	-3289.43	162.59	-10.49	-3243.58	451.20	-2.20	-2884.56	334.65	257.68	-3227.38	-9.72	13.50	-3257.53	4.07	2.17	-1567.25	36.06	214.80	-3653.61	112.28	190.38	-3181.76	168.33	1236.81	0.00	0.00	0.00	-1835.33	26.91	1649.23	-3095.51	238.77	1571.28	-4084.65	231.15	1651.87	-3295.07	150.29	1599.04	20.03	1350.83	71.51	611.14	1345.32	74.46	26.00
3.46000	-3196.15	155.78	2.26	-3289.43	162.59	-10.49	-3235.99	452.75	-1.82	-2876.46	336.08	258.82	-3201.75	-9.98	15.65	-3214.98	3.04	5.31	-1567.25	36.06	214.80	-3652.96	111.21	190.10	-3197.59	168.47	1235.54	0.00	0.00	0.00	-1835.33	26.91	1649.23	-3055.16	238.93	1570.60	-4081.72	229.87	1651.71	-3290.11	150.57	1598.99	22.02	1349.35	72.60	610.56	1346.45	73.99	20.89
3.47000	-3196.15	155.78	2.26	-3289.43	162.59	-10.49	-3228.33	454.26	-1.42	-2868.34	337.50	259.94	-3177.24	-9.93	17.54	-3190.81	4.40	4.68	-1567.25	36.06	214.80	-3652.26	110.14	189.82	-3198.73	167.66	1235.43	0.00	0.00	0.00	-1835.33	26.91	1649.23	-3052.66	235.73	1572.23	-4078.72	228.59	1651.55	-3285.12	150.86	1598.94	16.10	1350.16	70.88	609.94	1348.68	73.22	21.99
3.48000	-3196.15	155.78	2.26	-3289.43	162.59	-10.49	-3220.60	455.73	-1.03	-2860.21	338.90	261.03	-3153.84	-9.58	19.17	-3151.71	3.41	7.25	-1567.25	36.06	214.80	-3651.53	109.08	189.52	-3189.50	168.43	1235.83	0.00	0.00	0.00	-1835.33	26.91	1649.23	-3058.17	236.02	1574.81	-4075.66	227.30	1651.39	-3280.08	151.14	1598.90	20.32	1347.11	72.56	608.45	1346.85	73.31	20.41
3.49000	-3196.15	155.78	2.26	-3289.43	162.59	-10.49	-3212.79	457.17	-0.63	-2852.06	340.29	262.11	-3131.49	-8.94	20.55	-3129.17	3.44	9.02	-1567.25	36.06	214.80	-3650.75	108.01	189.22	-3181.42	169.58	1234.70	0.00	0.00	0.00	-1835.33	26.91	1649.23	-3061.33	236.25	1577.48	-4072.53	226.01	1651.22	-3275.00	151.43	1598.85	22.55	1346.51	72.88	614.32	1346.61	74.64	19.18
3.50000	-3196.15	155.78	2.26	-3289.43	162.59	-10.49	-3204.90	458.57	-0.22	-2843.89	341.67	263.16	-3110.17	-8.03	21.70	-3094.10	5.86	12.63	-1567.25	36.06	214.80	-3649.94	106.95	188.92	-3162.45	168.62	1234.74	0.00	0.00	0.00	-1835.33	26.91	1649.23	-3059.81	236.88	1580.29	-4069.34	224.71	1651.06	-3269.88	151.72	1598.81	19.30	1348.70	71.93	612.83	1348.72	73.96	23.88
3.51000	-3196.15	155.78	2.26	-3289.43	162.59	-10.49	-3196.94	459.93	0.19	-2835.70	343.02	264.20	-3089.84	-6.87	22.62	-3106.39	8.62	7.27	-1567.25	36.06	214.80	-3649.08	105.90	188.60	-3160.45	168.04	1235.61	0.00	0.00	0.00	-1835.33	26.91	1649.23	-3033.02	236.14	1582.44	-4066.08	223.41	1650.89	-3264.72	152.00	1598.77	23.10	1349.05	72.64	610.28	1347.51	73.54	20.79
3.52000	-3196.15	155.78	2.26	-3289.43	162.59	-10.49	-3188.91	461.25	0.60	-2827.50	344.37	265.21	-3070.47	-5.45	23.34	-3070.75	7.82	10.76	-1567.25	36.06	214.80	-3648.19	104.84	188.28	-3177.06	168.73	1234.72	0.00	0.00	0.00	-1835.33	26.91	1649.23	-3076.00	237.77	1587.28	-4062.76	222.10	1650.73	-3259.52	152.29	1598.73	17.70	1348.23	71.88	612.08	1345.80	74.65	24.14
3.53000	-3196.15	155.78	2.26	-3289.43	162.59	-10.49	-3180.81	462.54	1.01	-2819.29	345.69	266.20	-3052.01	-3.81	23.85	-3029.40	11.32	17.93	-1567.25	36.06	214.80	-3647.25	103.79	187.96	-3149.83	168.67	1234.25	0.00	0.00	0.00	-1835.33	26.91	1649.23	-3030.85	237.42	1587.27	-4059.36	220.80	1650.56	-3254.28	152.58	1598.70	22.28	1348.06	72.46	611.63	1347.81	73.78	24.02
3.54000	-3196.15	155.78	2.26	-3289.43	162.59	-10.49	-3172.64	463.79	1.43	-2811.05	347.01	267.17	-3034.44	-1.95	24.18	-3026.96	9.98	15.88	-1567.25	36.06	214.80	-3646.27	102.74	187.63	-3148.85	167.80	1233.61	0.00	0.00	0.00	-1835.33	26.91	1649.23	-3019.76	239.95	1592.20	-4055.91	219.48	1650.40	-3248.99	152.87	1598.66	18.15	1348.53	71.46	612.41	1345.85	74.70	21.06
3.55000	-3196.15	155.78	2.26	-3289.43	162.59	-10.49	-3164.39	465.00	1.85	-2802.81	348.30	268.12	-3017.72	0.11	24.32	-2979.62	14.32	22.65	-1567.25	36.06	214.80	-3645.25	101.69	187.29	-3135.62	166.77	1234.03	0.00	0.00	0.00	-1835.33	26.91	1649.23	-3012.00	237.20	1594.92	-4052.38	218.17	1650.23	-3243.67	153.15	1598.63	15.98	1350.44	71.03	609.18	1346.11	74.23	24.16
3.56000	-3196.15	155.78	2.26	-3289.43	162.59	-10.49	-3156.08	466.18	2.28	-2794.55	349.58	269.05	-3001.81	2.35	24.30	-2994.50	13.95	19.99	-1567.25	36.06	214.80	-3644.19	100.65	186.95	-3131.72	167.22	1232.90	0.00	0.00	0.00	-1835.33	26.91	1649.23	-3020.13	236.21	1597.82	-4048.79	216.85	1650.06	-3238.31	153.44	1598.60	18.69	1349.52	71.98	612.62	1347.06	74.18	22.11
3.57000	-3196.15	155.78	2.26	-3289.43	162.59	-10.49	-3147.70	467.32	2.71	-2786.27	350.85	269.95	-2986.68	4.77	24.12	-2953.44	15.36	26.43	-1567.25	36.06	214.80	-3643.09	99.61	186.60	-3135.52	165.70	1232.47	0.00	0.00	0.00	-1835.33	26.91	1649.23	-2990.78	235.04	1599.11	-4045.13	215.53	1649.90	-3232.91	153.73	1598.57	17.54	1347.83	72.22	614.48	1345.67	75.06	22.90
3.58000	-3196.15	155.78	2.26	-3289.43	162.59	-10.49	-3139.25	468.43	3.14	-2777.98	352.10	270.84	-2972.30	7.35	23.79	-2930.64	15.46	35.09	-1567.25	36.06	214.80	-3641.94	98.57	186.24	-3145.68	165.07	1232.30	0.00	0.00	0.00	-1835.33	26.91	1649.23	-3002.61	234.03	1603.01	-4041.41	214.21	1649.73	-3227.47	154.02	1598.55	19.50	1349.46	71.92	610.09	1346.88	73.81	24.38
3.59000	-3196.15	155.78	2.26	-3289.43	162.59	-10.49	-3130.74	469.50	3.57	-2769.68	353.34	271.71	-2958.62	10.07	23.33	-2930.90	18.96	36.02	-1567.25	36.06	214.80	-3640.76	97.53	185.88	-3120.32	165.24	1232.18	0.00	0.00	0.00	-1835.33	26.91	1649.23	-2983.73	231.89	1604.25	-4037.61	212.88	1649.56	-3221.98	154.31	1598.52	19.57	1351.79	71.27	609.08	1349.53	72.82	22.88
3.60000	-3196.15	155.78	2.26	-3289.43	162.59	-10.49	-3122.16	470.54	4.01	-2761.37	354.55	272.55	-2945.62	12.92	22.75	-2943.69	14.37	38.32	-1567.25	36.06	214.80	-3639.52	96.50	185.52	-3119.55	163.48	1231.74	0.00	0.00	0.00	-1835.33	26.91	1649.23	-2980.69	231.55	1606.40	-4033.76	211.55	1649.39	-3216.46	154.60	1598.50	17.01	1351.78	70.51	610.52	1348.63	73.19	22.57
3.61000	-3196.15	155.78	2.26	-3289.43	162.59	-10.49	-3113.51	471.54	4.45	-2753.04	355.76	273.38	-2933.25	15.89	22.05	-2895.32	18.14	47.24	-1567.25	36.06	214.80	-3638.25	95.47	185.15	-3122.62	162.75	1231.11	0.00	0.00	0.00	-1835.33	26.91	1649.23	-3004.19	229.70	1610.26	-4029.83	210.22	1649.23	-3210.91	154.89	1598.48	18.47	1349.59	71.52	611.46	1345.91	74.38	24.01
3.62000	-3196.15	155.78	2.26	-3289.43	162.59	-10.49	-3104.81	472.51	4.90	-2744.70	356.95	274.18	-2921.48	18.96	21.25	-2858.25	21.76	59.37	-1567.25	36.06	214.80	-3636.93	94.44	184.77	-3090.83	162.15	1230.69	0.00	0.00	0.00	-1835.33	26.91	1649.23	-2999.72	227.27	1613.42	-4025.84	208.89	1649.06	-3205.31	155.18	1598.46	18.40	1350.74	70.89	612.38	1346.28	74.65	17.47
3.63000	-3196.15	155.78	2.26	-3289.43	162.59	-10.49	-3096.04	473.44	5.35	-2736.34	358.12	274.97	-2910.29	22.11	20.36	-2875.19	21.57	60.50	-1567.25	36.06	214.80	-3635.57	93.42	184.39	-3115.26	159.58	1230.57	0.00	0.00	0.00	-1835.33	26.91	1649.23	-3012.48	227.47	1617.46	-4021.78	207.55	1648.89	-3199.67	155.48	1598.44	17.67	1349.66	71.45	610.46	1348.23	73.66	20.88
3.64000	-3196.15	155.78	2.26	-3289.43	162.59	-10.49	-3087.20	474.34	5.79	-2727.98	359.28	275.73	-2899.62	25.34	19.39	-2836.64	27.53	67.99	-1567.25	36.06	214.80	-3634.16	92.40	184.01	-3095.45	161.13	1230.47	0.00	0.00	0.00	-1835.33	26.91	1649.23	-3003.91	226.22	1619.01	-4017.65	206.21	1648.72	-3194.00	155.77	1598.43	20.01	1347.27	72.80	610.02	1349.08	73.16	25.13
3.65000	-3196.15	155.78	2.26	-3289.43	162.59	-10.49	-3078.31	475.20	6.25	-2719.60	360.42	276.48	-2889.45	28.63	18.35	-2807.64	30.45	74.99	-1567.25	36.06	214.80	-3632.71	91.38	183.62	-3079.15	159.38	1229.85	0.00	0.00	0.00	-1835.33	26.91	1649.23	-2995.39	223.44	1619.92	-4013.45	204.87	1648.55	-3188.29	156.06	1598.41	18.91	1348.26	72.04	613.08	1348.10	73.90	23.16
3.66000	-3196.15	155.78	2.26	-3289.43	162.59	-10.49	-3069.35	476.03	6.70	-2711.22	361.54	277.20	-2879.74	31.96	17.26	-2785.46	32.89	81.67	-1567.25	36.06	214.80	-3631.21	90.36	183.22	-3069.85	158.40	1230.08	0.00	0.00	0.00	-1835.33	26.91	1649.23	-2967.91	218.24	1622.25	-4009.19	203.53	1648.38	-3182.54	156.35	1598.40	19.14	1348.79	71.60	610.83	1347.41	73.80	23.03
3.67000	-3196.15	155.78	2.26	-3289.43	162.59	-10.49	-3060.34	476.83	7.16	-2702.82	362.65	277.90	-2870.46	35.32	16.11	-2763.79	35.31	88.27	-1567.25	36.06	214.80	-3629.67	89.35	182.82	-3062.30	156.56	1229.58	0.00	0.00	0.00	-1835.33	26.91	1649.23	-2958.24	215.39	1622.56	-4004.86	202.19	1648.21	-3176.75	156.65	1598.39	19.49	1348.73	71.86	611.90	1348.63	73.66	25.35
3.68000	-3196.15	155.78	2.26	-3289.43	162.59	-10.49	-3051.27	477.59	7.62	-2694.41	363.75	278.59	-2861.57	38.70	14.93	-2742.61	37.71	94.79	-1567.25	36.06	214.80	-3628.08	88.34	182.42	-3033.70	156.77	1229.15	0.00	0.00	0.00	-1835.33	26.91	1649.23	-2972.18	214.85	1624.40	-4000.46	200.84	1648.04	-3170.93	156.94	1598.38	19.79	1350.04	71.91	609.59	1349.35	72.95	23.33
3.69000	-3196.15	155.78	2.26	-3289.43	162.59	-10.49	-3042.14	478.32	8.08	-2685.99	364.83	279.25	-2853.04	42.07	13.73	-2721.92	40.07	101.22	-1567.25	36.06	214.80	-3626.45	87.34	182.01	-3040.12	153.93	1229.02	0.00	0.00	0.00	-1835.33	26.91	1649.23	-2953.99	212.31	1625.04	-3995.99	199.50	1647.88	-3165.07	157.24	1598.38	19.22	1348.97	71.88	609.35	1348.73	72.90	18.30
3.70000	-3196.15	155.78	2.26	-3289.43	162.59	-10.49	-3032.95	479.02	8.54	-2677.56	365.89	279.89	-2844.82	45.44	12.51	-2701.72	42.41	107.57	-1567.25	36.06	214.80	-3624.77	86.34	181.60	-3029.09	152.47	1229.43	0.00	0.00	0.00	-1835.33	26.91	1649.23	-2930.82	210.28	1624.97	-3991.46	198.15	1647.71	-3159.17	157.53	1598.37	17.20	1350.30	70.96	609.64	1348.58	73.05	15.62
3.71000	-3196.15	155.78	2.26	-3289.43	162.59	-10.49	-3023.71	479.68	9.01	-2669.13	366.94	280.52	-2836.89	48.78	11.29	-2682.01	44.73	113.84	-1567.25	36.06	214.80	-3623.04	85.34	181.19	-3014.90	151.08	1229.29	0.00	0.00	0.00	-1835.33	26.91	1649.23	-2960.23	206.75	1626.30	-3986.85	196.80	1647.54	-3153.23	157.83	1598.37	16.85	1349.20	71.49	611.38	1347.81	73.92	20.51
3.72000	-3196.15	155.78	2.26	-3289.43	162.59	-10.49	-3014.42	480.32	9.48	-2660.68	367.97	281.12	-2829.21	52.07	10.08	-2662.77	47.02	120.02	-1567.25	36.06	214.80	-3621.27	84.35	180.77	-3015.78	151.26	1227.95	0.00	0.00	0.00	-1835.33	26.91	1649.23	-2956.12	206.06	1627.52	-3982.18	195.45	1647.37	-3147.26	158.13	1598.37	16.26	1349.75	71.40	611.03	1346.77	73.96	17.99
3.73000	-3196.15	155.78	2.26	-3289.43	162.59	-10.49	-3005.06	480.92	9.95	-2652.22	368.99	281.71	-2821.75	55.32	8.89	-2644.01	49.28	126.13	-1567.25	36.06	214.80	-3619.45	83.36	180.35	-3005.94	149.65	1227.12	0.00	0.00	0.00	-1835.33	26.91	1649.23	-2936.06	202.86	1628.35	-3977.44	194.10	1647.20	-3141.25	158.42	1598.38	15.62	1351.13	70.66	609.82	1348.29	73.32	18.57
3.74000	-3196.15	155.78	2.26	-3289.43	162.59	-10.49	-2995.66	481.48	10.42	-2643.76	369.99	282.27	-2814.46	58.49	7.73	-2625.72	51.51	132.15	-1567.25	36.06	214.80	-3617.58	82.37	179.92	-2993.38	148.50	1227.53	0.00	0.00	0.00	-1835.33	26.91	1649.23	-2922.44	197.89	1629.77	-3972.63	192.75	1647.03	-3135.21	158.72	1598.38	17.24	1350.80	70.97	609.44	1347.86	73.19	20.86
3.75000	-3196.15	155.78	2.26	-3289.43	162.59	-10.49	-2986.21	482.02	10.89	-2635.29	370.97	282.82	-2807.32	61.57	6.61	-2607.90	53.72	138.09	-1567.25	36.06	214.80	-3615.66	81.38	179.49	-2987.12	145.72	1228.03	0.00	0.00	0.00	-1835.33	26.91	1649.23	-2939.07	195.05	1630.14	-3967.76	191.39	1646.86	-3129.13	159.02	1598.39	19.69	1349.10	71.74	612.02	1348.37	73.79	21.49
3.76000	-3196.15	155.78	2.26	-3289.43	162.59	-10.49	-2976.70	482.52	11.37	-2626.81	371.94	283.34	-2800.28	64.56	5.54	-2590.53	55.91	143.95	-1567.25	36.06	214.80	-3613.70	80.40	179.06	-2989.74	146.14	1228.38	0.00	0.00	0.00	-1835.33	26.91	1649.23	-2923.77	193.31	1631.41	-3962.81	190.04	1646.69	-3123.02	159.32	1598.39	17.86	1351.54	71.01	611.16	1349.87	73.33	25.20
3.77000	-3196.15	155.78	2.26	-3289.43	162.59	-10.49	-2967.14	483.00	11.85	-2618.32	372.90	283.85	-2793.32	67.44	4.53	-2573.62	58.06	149.73	-1567.25	36.06	214.80	-3611.69	79.43	178.63	-2984.78	142.49	1227.84	0.00	0.00	0.00	-1835.33	26.91	1649.23	-2932.90	191.02	1635.12	-3957.79	188.68	1646.52	-3116.87	159.62	1598.40	18.16	1351.33	71.37	611.28	1349.68	73.30	22.68
3.78000	-3196.15	155.78	2.26	-3289.43	162.59	-10.49	-2957.53	483.44	12.33	-2609.83	373.83	284.33	-2786.40	70.19	3.60	-2557.16	60.20	155.43	-1567.25	36.06	214.80	-3609.63	78.45	178.19	-2970.00	141.07	1227.97	0.00	0.00	0.00	-1835.33	26.91	1649.23	-2908.33	187.04	1634.58	-3952.71	187.33	1646.35	-3110.68	159.92	1598.42	18.55	1349.29	71.75	610.87	1347.78	73.69	20.69
3.79000	-3196.15	155.78	2.26	-3289.43	162.59	-10.49	-2947.88	483.85	12.81	-2601.33	374.76	284.80	-2779.48	72.79	2.75	-2541.15	62.30	161.05	-1567.25	36.06	214.80	-3607.52	77.49	177.75	-2968.93	138.84	1228.93	0.00	0.00	0.00	-1835.33	26.91	1649.23	-2872.11	186.55	1635.48	-3947.56	185.98	1646.19	-3104.46	160.22	1598.43	21.60	1349.57	72.06	611.28	1347.46	73.77	20.71
3.80000	-3196.15	155.78	2.26	-3289.43	162.59	-10.49	-2938.17	484.23	13.29	-2592.82	375.66	285.25	-2772.53	75.24	2.00	-2525.58	64.38	166.59	-1567.25	36.06	214.80	-3605.36	76.52	177.31	-2939.24	139.41	1229.64	0.00	0.00	0.00	-1835.33	26.91	1649.23	-2855.82	182.28	1635.69	-3942.33	184.62	1646.02	-3098.21	160.52	1598.44	18.68	1350.47	71.43	611.77	1346.64	74.31	22.42
3.81000	-3196.15	155.78	2.26	-3289.39	162.59	-10.48	-2928.42	484.58	13.77	-2584.31	376.55	285.68	-2765.51	77.53	1.36	-2510.45	66.44	172.05	-1567.25	36.06	214.80	-3603.16	75.56	176.86	-2940.39	137.61	1230.44	0.00	0.00	0.00	-1835.33	26.91	1649.23	-2918.25	177.35	1640.84	-3937.04	183.27	1645.85	-3091.92	160.82	1598.46	15.58	1349.41	71.28	613.49	1345.73	75.25	24.18
3.82000	-3196.16	155.78	2.26	-3255.29	165.39	-5.82	-2918.63	484.90	14.25	-2575.79	377.43	286.09	-2758.39	79.62	0.84	-2495.74	68.47	177.43	-1567.25	36.06	214.80	-3600.90	74.60	176.41	-2944.96	136.88	1232.15	0.00	0.00	0.00	-1835.33	26.91	1649.23	-2897.93	174.52	1641.91	-3931.68	181.91	1645.68	-3085.59	161.12	1598.48	15.66	1349.88	70.91	612.86	1346.63	74.71	19.88
3.83000	-3212.64	154.80	-0.81	-3248.68	165.26	-5.61	-2908.78	485.18	14.74	-2567.26	378.28	286.48	-2751.13	81.52	0.44	-2481.47	70.47	182.73	-1567.25	36.06	214.80	-3598.59	73.65	175.96	-2936.83	135.79	1232.95	0.00	0.00	0.00	-1835.33	26.91	1649.23	-2885.19	172.59	1643.80	-3926.25	180.56	1645.52	-3079.24	161.43	1598.50	17.38	1351.62	70.73	612.33	1347.86	74.17	20.01
3.84000	-3192.64	154.30	1.25	-3283.82	163.36	-11.92	-2898.90	485.44	15.23	-2558.73	379.13	286.85	-2743.69	83.21	0.19	-2467.62	72.45	187.96	-1567.25	36.06	214.80	-3596.23	72.70	175.51	-2888.89	133.97	1235.04	0.00	0.00	0.00	-1835.33	26.91	1649.23	-2896.86	168.96	1646.68	-3920.75	179.20	1645.35	-3072.84	161.73	1598.53	21.32	1349.34	72.14	612.61	1349.27	73.78	23.78
3.85000	-3199.82	156.95	-2.87	-3262.99	167.32	-10.93	-2888.97	485.67	15.71	-2550.20	379.95	287.20	-2736.05	84.67	0.09	-2454.18	74.41	193.11	-1567.25	36.06	214.80	-3593.82	71.75	175.06	-2861.10	133.42	1237.82	0.00	0.00	0.00	-1835.33	26.91	1649.23	-2884.11	165.92	1648.84	-3915.18	177.85	1645.18	-3066.42	162.04	1598.55	17.32	1349.71	70.97	611.95	1348.84	73.48	24.35
3.86000	-3245.31	155.45	-12.99	-3220.42	164.32	-4.07	-2879.00	485.87	16.20	-2541.66	380.76	287.54	-2728.16	85.89	0.15	-2441.16	76.34	198.18	-1567.25	36.06	214.80	-3591.36	70.81	174.60	-2880.79	131.94	1240.25	0.00	0.00	0.00	-1835.33	26.91	1649.23	-2848.53	162.14	1649.00	-3909.54	176.50	1645.02	-3059.96	162.34	1598.58	17.69	1349.43	71.32	613.56	1347.11	74.40	27.56
3.87000	-3201.02	157.34	-4.29	-3244.52	167.11	-9.54	-2868.98	486.04	16.69	-2533.12	381.56	287.85	-2720.00	86.85	0.38	-2428.55	78.24	203.17	-1567.25	36.06	214.80	-3588.85	69.87	174.15	-2861.87	131.42	1242.57	0.00	0.00	0.00	-1835.33	26.91	1649.23	-2868.36	160.66	1653.02	-3903.83	175.15	1644.85	-3053.47	162.65	1598.61	17.23	1348.81	71.67	610.91	1347.07	74.08	26.77
3.88000	-3234.74	155.38	-11.55	-3236.66	165.57	-6.86	-2858.93	486.18	17.18	-2524.57	382.34	288.15	-2711.52	87.55	0.80	-2416.34	80.12	208.09	-1567.25	36.06	214.80	-3586.29	68.94	173.69	-2866.88	130.63	1243.68	0.00	0.00	0.00	-1835.33	26.91	1649.23	-2855.93	157.84	1654.45	-3898.05	173.79	1644.69	-3046.94	162.96	1598.64	17.04	1350.57	70.94	611.24	1348.12	73.71	24.37
3.89000	-3197.46	155.29	-8.50	-3206.68	168.08	-3.78	-2848.83	486.29	17.67	-2516.03	383.10	288.42	-2702.69	87.96	1.41	-2404.53	81.98	212.93	-1567.25	36.06	214.80	-3583.68	68.01	173.23	-2844.35	130.12	1245.91	0.00	0.00	0.00	-1835.33	26.91	1649.23	-2854.91	155.64	1656.01	-3892.19	172.44	1644.52	-3040.38	163.26	1598.68	19.90	1348.40	72.22	610.22	1348.78	73.59	22.61
3.90000	-3196.79	156.76	-10.69	-3196.41	168.62	-1.02	-2838.70	486.38	18.16	-2507.47	383.85	288.68	-2693.47	88.07	2.23	-2393.11	83.81	217.70	-1567.25	36.06	214.80	-3581.01	67.09	172.77	-2840.31	128.40	1246.78	0.00	0.00	0.00	-1835.33	26.91	1649.23	-2841.67	151.14	1658.33	-3886.27	171.10	1644.36	-3033.79	163.57	1598.71	21.81	1346.58	73.33	611.16	1346.95	74.15	23.61
3.91000	-3183.03	158.46	-13.32	-3199.64	171.21	0.10	-2828.53	486.43	18.65	-2498.92	384.58	288.92	-2683.85	87.87	3.26	-2382.09	85.62	222.39	-1567.25	36.06	214.80	-3578.29	66.17	172.30	-2835.35	126.07	1248.72	0.00	0.00	0.00	-1835.33	26.91	1649.23	-2817.07	150.56	1659.58	-3880.28	169.75	1644.20	-3027.17	163.88	1598.75	18.07	1349.28	71.65	612.74	1347.53	74.25	28.11
3.92000	-3178.67	161.61	-17.51	-3252.17	172.40	-5.45	-2818.32	486.46	19.14	-2490.36	385.29	289.15	-2678.90	87.69	3.84	-2371.45	87.40	227.00	-1567.25	36.06	214.80	-3575.52	65.25	171.84	-2838.46	126.73	1248.42	0.00	0.00	0.00	-1835.33	26.91	1649.23	-2836.74	149.04	1661.74	-3874.22	168.40	1644.04	-3020.52	164.19	1598.79	23.64	1347.70	73.30	609.83	1349.35	73.16	23.19
3.93000	-3176.54	163.64	-20.10	-3194.98	175.99	2.45	-2808.08	486.46	19.63	-2481.80	385.99	289.35	-2659.83	88.69	7.67	-2361.19	89.16	231.54	-1567.25	36.06	214.80	-3572.69	64.34	171.38	-2815.19	125.59	1249.91	0.00	0.00	0.00	-1835.33	26.91	1649.23	-2820.56	149.71	1662.75	-3868.09	167.06	1643.87	-3013.83	164.50	1598.83	21.85	1348.51	72.88	610.35	1348.30	73.51	20.21
3.94000	-3139.47	164.63	-15.67	-3194.55	177.39	4.75	-2797.80	486.43	20.12	-2473.24	386.68	289.54	-2658.69	88.63	8.25	-2351.30	90.89	236.01	-1567.25	36.06	214.80	-3569.81	63.43	170.91	-2818.05	124.06	1250.85	0.00	0.00	0.00	-1835.33	26.91	1649.23	-2811.28	149.13	1664.22	-3861.88	165.72	1643.71	-3007.11	164.81	1598.88	20.88	1350.16	72.10	608.96	1347.26	73.41	19.78
3.95000	-3138.23	167.84	-14.72	-3151.06	179.36	14.40	-2787.48	486.37	20.62	-2464.68	387.34	289.70	-2639.79	86.00	11.35	-2341.79	92.61	240.40	-1567.25	36.06	214.80	-3566.88	62.53	170.45	-2826.61	122.59	1251.65	0.00	0.00	0.00	-1835.33	26.91	1649.23	-2815.20	147.99	1665.76	-3855.61	164.37	1643.55	-3000.36	165.13	1598.92	17.15	1350.48	70.87	610.59	1347.02	73.69	20.88
3.96000	-3117.11	171.24	-10.68	-3129.17	178.95	20.75	-2777.13	486.28	21.11	-2456.12	387.99	289.85	-2730.00	86.48	-5.69	-2332.64	94.29	244.72	-1567.25	36.06	214.80	-3563.89	61.63	169.98	-2798.92	121.81	1253.11	0.00	0.00	0.00	-1835.33	26.91	1649.23	-2812.05	143.74	1666.95	-3849.26	163.03	1643.39	-2993.58	165.44	1598.97	19.75	1350.72	71.49	611.41	1346.32	74.06	20.85
3.97000	-3112.69	174.37	-10.29	-3156.18	184.57	16.13	-2766.75	486.17	21.60	-2447.55	388.63	289.98	-2618.54	87.18	14.28	-2323.85	95.96	248.96	-1567.25	36.06	214.80	-3560.85	60.74	169.51	-2792.44	122.02	1253.80	0.00	0.00	0.00	-1835.33	26.91	1649.23	-2783.71	143.25	1668.68	-3842.84	161.70	1643.23	-2986.77	165.75	1599.02	17.98	1349.38	71.81	612.04	1346.55	74.10	22.45
3.98000	-3076.52	177.82	-5.20	-3118.81	184.53	23.13	-2756.34	486.03	22.09	-2438.99	389.25	290.09	-2625.50	88.87	15.93	-2315.42	97.60	253.13	-1567.25	36.06	214.80	-3557.76	59.85	169.05	-2784.35	122.00	1254.48	0.00	0.00	0.00	-1835.33	26.91	1649.23	-2808.85	141.66	1669.83	-3836.35	160.36	1643.07	-2979.92	166.07	1599.07	14.68	1349.71	70.80	612.84	1346.32	74.47	21.32
3.99000	-3065.57	180.46	-4.76	-3095.70	189.10	25.41	-2745.89	485.87	22.58	-2430.43	389.85	290.19	-2662.94	83.02	6.82	-2307.34	99.21	257.23	-1567.25	36.06	214.80	-3554.61	58.97	168.58	-2780.60	120.40	1254.80	0.00	0.00	0.00	-1835.33	26.91	1649.23	-2809.23	142.20	1672.68	-3829.80	159.03	1642.92	-2973.05	166.38	1599.13	16.68	1351.26	70.62	612.09	1347.93	73.88	21.66
4.00000	-3037.26	185.57	-2.57	-3081.41	190.86	25.72	-2735.42	485.68	23.07	-2421.86	390.44	290.27	-2706.98	85.53	-1.25	-2299.61	100.80	261.26	-1567.25	36.06	214.80	-3551.40	58.09	168.11	-2769.02	121.73	1256.18	0.00	0.00	0.00	-1835.33	26.91	1649.23	-2788.00	142.08	1673.92	-3823.16	157.70	1642.76	-2966.14	166.70	1599.18	18.57	1350.18	71.41	610.15	1350.77	72.79	28.23
4.01000	-3029.15	191.45	-4.06	-3080.23	196.27	23.27	-2724.92	485.46	23.57	-2413.30	391.01	290.32	-2676.71	86.27	4.79	-2292.22	102.37	265.21	-1567.25	36.06	214.80	-3548.14	57.21	167.65	-2766.34	118.21	1256.09	0.00	0.00	0.00	-1835.33	26.91	1649.23	-2754.67	141.11	1672.92	-3816.46	156.37	1642.60	-2959.21	167.02	1599.24	17.31	1348.70	71.13	611.19	1347.85	73.58	27.44
4.02000	-2983.63	194.96	0.27	-3026.18	199.21	28.86	-2714.39	485.21	24.06	-2404.74	391.56	290.36	-2652.42	85.96	11.35	-2285.17	103.92	269.10	-1567.25	36.06	214.80	-3544.82	56.34	167.18	-2757.94	117.81	1257.49	0.00	0.00	0.00	-1835.33	26.91	1649.23	-2756.61	139.10	1674.01	-3809.69	155.05	1642.45	-2952.24	167.33	1599.30	18.36	1350.46	71.05	610.55	1347.48	73.88	26.37
4.03000	-2948.99	199.57	0.93	-2987.83	202.37	31.45	-2703.83	484.94	24.55	-2396.18	392.10	290.39	-2692.09	85.50	1.69	-2278.45	105.44	272.91	-1567.25	36.06	214.80	-3541.45	55.48	166.72	-2761.31	117.80	1258.53	0.00	0.00	0.00	-1835.33	26.91	1649.23	-2760.20	139.37	1676.35	-3802.84	153.72	1642.30	-2945.25	167.65	1599.37	20.02	1351.10	71.48	609.25	1348.85	73.38	24.10
4.04000	-2930.20	202.73	-1.21	-3009.59	204.52	21.18	-2693.24	484.65	25.03	-2387.62	392.62	290.39	-2678.26	87.15	5.07	-2272.06	106.94	276.65	-1567.25	36.06	214.80	-3538.02	54.62	166.25	-2729.67	117.92	1259.13	0.00	0.00	0.00	-1835.33	26.91	1649.23	-2735.86	137.37	1673.90	-3795.92	152.41	1642.14	-2938.22	167.97	1599.43	21.59	1346.68	72.93	609.82	1348.39	73.55	24.75
4.05000	-2893.30	206.95	-0.58	-2963.29	208.14	22.53	-2682.63	484.33	25.52	-2379.07	393.12	290.38	-2639.16	86.30	12.90	-2265.99	108.42	280.32	-1567.25	36.06	214.80	-3534.53	53.76	165.79	-2738.61	115.36	1259.20	0.00	0.00	0.00	-1835.33	26.91	1649.23	-2738.02	139.68	1674.21	-3788.93	151.09	1641.99	-2931.17	168.29	1599.50	22.50	1346.97	73.21	612.30	1347.34	74.52	27.33
4.06000	-2861.72	208.71	-1.14	-2932.93	209.82	21.64	-2671.99	483.98	26.01	-2370.51	393.61	290.35	-2640.61	87.43	14.36	-2260.25	109.87	283.92	-1567.25	36.06	214.80	-3530.99	52.91	165.33	-2721.87	116.50	1260.65	0.00	0.00	0.00	-1835.33	26.91	1649.23	-2732.79	138.74	1676.89	-3781.87	149.78	1641.84	-2924.09	168.61	1599.57	17.87	1349.19	71.65	610.86	1348.79	73.89	23.57
4.07000	-2846.96	212.45	-3.13	-2936.55	210.45	15.37	-2661.33	483.61	26.50	-2361.96	394.09	290.30	-2667.10	88.19	8.80	-2254.81	111.31	287.45	-1567.25	36.06	214.80	-3527.39	52.06	164.87	-2701.60	116.06	1261.27	0.00	0.00	0.00	-1835.33	26.91	1649.23	-2709.46	138.37	1677.24	-3774.74	148.47	1641.69	-2916.98	168.93	1599.64	17.17	1349.70	71.23	610.17	1346.51	74.06	21.71
4.08000	-2822.50	213.47	-4.91	-2869.85	214.06	20.56	-2650.65	483.21	26.98	-2353.42	394.54	290.24	-2672.96	88.64	8.45	-2249.69	112.72	290.91	-1567.25	36.06	214.80	-3523.73	51.22	164.41	-2706.62	115.65	1262.09	0.00	0.00	0.00	-1835.33	26.91	1649.23	-2696.38	138.14	1676.42	-3767.53	147.16	1641.54	-2909.84	169.26	1599.71	18.77	1349.43	71.33	613.41	1348.30	74.01	21.47
4.09000	-2786.79	215.14	-5.81	-2864.75	214.20	15.34	-2639.95	482.79	27.47	-2344.87	394.98	290.16	-2623.40	89.05	19.77	-2244.87	114.10	294.30	-1567.25	36.06	214.80	-3520.01	50.39	163.95	-2698.09	114.85	1261.45	0.00	0.00	0.00	-1835.33	26.91	1649.23	-2738.85	137.21	1679.06	-3760.25	145.86	1641.39	-2902.67	169.58	1599.79	22.85	1350.37	72.10	614.63	1347.69	74.83	23.47
4.10000	-2761.96	217.27	-7.49	-2813.29	216.72	16.85	-2629.22	482.35	27.95	-2336.33	395.41	290.06	-2669.69	90.01	10.48	-2240.35	115.47	297.62	-1567.25	36.06	214.80	-3516.24	49.56	163.49	-2694.94	115.49	1261.55	0.00	0.00	0.00	-1835.33	26.91	1649.23	-2730.29	137.75	1680.46	-3752.90	144.56	1641.24	-2895.47	169.91	1599.86	18.58	1350.41	71.48	610.87	1348.44	73.92	25.03
4.11000	-2714.19	217.64	-5.28	-2828.03	215.11	6.27	-2618.47	481.88	28.43	-2327.80	395.81	289.94	-2647.94	88.96	12.75	-2236.13	116.81	300.88	-1567.25	36.06	214.80	-3512.40	48.73	163.03	-2674.25	114.16	1261.59	0.00	0.00	0.00	-1835.33	26.91	1649.23	-2689.70	140.25	1678.33	-3745.47	143.26	1641.10	-2888.24	170.23	1599.94	19.06	1349.10	71.97	611.02	1347.73	74.13	24.03
4.12000	-2692.98	219.06	-7.47	-2726.58	215.29	16.37	-2607.71	481.38	28.91	-2319.26	396.20	289.81	-2611.37	88.08	20.20	-2232.19	118.13	304.06	-1567.25	36.06	214.80	-3508.51	47.92	162.58	-2664.38	112.51	1260.78	0.00	0.00	0.00	-1835.33	26.91	1649.23	-2694.34	140.94	1678.88	-3737.97	141.97	1640.95	-2880.99	170.56	1600.03	20.41	1350.10	71.72	611.37	1350.36	73.18	21.40
4.13000	-2661.53	219.47	-8.07	-2727.38	215.79	10.61	-2596.92	480.87	29.39	-2310.74	396.58	289.66	-2645.28	90.54	14.93	-2228.55	119.43	307.18	-1567.25	36.06	214.80	-3504.56	47.10	162.13	-2673.82	111.87	1260.09	0.00	0.00	0.00	-1835.33	26.91	1649.23	-2667.41	141.28	1677.90	-3730.40	140.68	1640.81	-2873.71	170.89	1600.11	20.20	1349.37	72.01	608.68	1350.59	72.55	22.44
4.14000	-2639.36	220.27	-8.96	-2673.57	217.87	13.69	-2586.12	480.32	29.87	-2302.22	396.94	289.49	-2622.09	91.27	19.13	-2225.18	120.70	310.23	-1567.25	36.06	214.80	-3500.55	46.29	161.68	-2685.34	110.10	1259.64	0.00	0.00	0.00	-1835.33	26.91	1649.23	-2687.80	141.48	1676.94	-3722.76	139.40	1640.67	-2866.40	171.21	1600.20	22.17	1347.76	73.01	608.90	1349.22	72.78	22.24
4.15000	-2602.55	220.90	-5.87	-2645.38	218.69	12.91	-2575.30	479.76	30.35	-2293.70	397.28	289.30	-2672.91	89.11	8.78	-2222.09	121.96	313.21	-1567.25	36.06	214.80	-3496.48	45.49	161.23	-2662.14	110.42	1259.15	0.00	0.00	0.00	-1835.33	26.91	1649.23	-2660.80	139.43	1677.00	-3715.04	138.12	1640.53	-2859.07	171.54	1600.28	20.86	1349.10	72.50	608.62	1349.55	72.80	18.60
4.16000	-2592.66	219.52	-7.58	-2677.64	216.99	2.87	-2564.46	479.17	30.82	-2285.19	397.61	289.10	-2660.01	87.59	9.30	-2219.27	123.19	316.13	-1567.25	36.06	214.80	-3492.35	44.69	160.78	-2656.94	109.98	1258.05	0.00	0.00	0.00	-1835.33	26.91	1649.23	-2631.15	141.02	1676.63	-3707.25	136.85	1640.39	-2851.70	171.87	1600.37	17.73	1350.08	71.51	610.22	1348.92	73.47	26.50
4.17000	-2545.27	220.66	-0.97	-2622.93	219.83	6.87	-2553.61	478.56	31.30	-2276.69	397.91	288.88	-2668.33	86.63	5.58	-2216.72	124.40	318.98	-1567.25	36.06	214.80	-3488.15	43.90	160.34	-2650.53	109.60	1257.32	0.00	0.00	0.00	-1835.33	26.91	1649.23	-2653.91	144.18	1676.94	-3699.39	135.58	1640.25	-2844.31	172.21	1600.47	19.48	1350.24	71.43	610.04	1346.52	74.17	24.11
4.18000	-2517.65	221.97	2.47	-2567.99	217.03	13.44	-2542.75	477.93	31.77	-2268.19	398.21	288.65	-2706.38	84.31	-0.32	-2214.43	125.59	321.77	-1567.25	36.06	214.80	-3483.90	43.11	159.90	-2658.96	108.15	1256.63	0.00	0.00	0.00	-1835.33	26.91	1649.23	-2657.99	140.82	1677.66	-3691.45	134.31	1640.11	-2836.90	172.54	1600.56	15.53	1353.49	69.93	612.78	1347.50	74.48	23.73
4.19000	-2488.77	221.12	7.60	-2533.36	217.04	13.74	-2531.87	477.27	32.24	-2259.70	398.48	288.40	-2671.67	83.47	4.83	-2212.40	126.75	324.48	-1567.25	36.06	214.80	-3479.59	42.33	159.46	-2631.94	108.55	1256.23	0.00	0.00	0.00	-1835.33	26.91	1649.23	-2652.23	143.51	1676.31	-3683.44	133.05	1639.98	-2829.45	172.87	1600.66	17.89	1351.05	71.02	610.81	1349.33	73.53	23.56
4.20000	-2461.61	220.98	12.71	-2500.26	216.87	14.15	-2520.98	476.60	32.70	-2251.22	398.74	288.13	-2684.88	81.73	0.14	-2210.63	127.90	327.14	-1567.25	36.06	214.80	-3475.21	41.55	159.02	-2600.30	108.72	1255.79	0.00	0.00	0.00	-1835.33	26.91	1649.23	-2608.36	145.18	1673.63	-3675.36	131.79	1639.84	-2821.99	173.21	1600.76	19.44	1349.03	71.60	611.43	1346.50	74.49	20.40
4.21000	-2425.75	222.00	20.73	-2468.64	216.52	14.65	-2510.08	475.90	33.17	-2242.74	398.99	287.84	-2662.33	81.49	5.75	-2209.10	129.02	329.73	-1567.25	36.06	214.80	-3470.78	40.78	158.59	-2602.43	110.32	1254.54	0.00	0.00	0.00	-1835.33	26.91	1649.23	-2619.34	145.77	1674.57	-3667.20	130.54	1639.71	-2814.49	173.54	1600.86	20.39	1348.92	72.03	612.66	1345.43	75.38	22.47
4.22000	-2410.66	221.99	27.90	-2438.50	216.00	15.24	-2499.16	475.17	33.63	-2234.27	399.21	287.54	-2663.07	77.93	2.64	-2207.81	130.13	332.25	-1567.25	36.06	214.80	-3466.28	40.02	158.16	-2604.35	109.21	1254.31	0.00	0.00	0.00	-1835.33	26.91	1649.23	-2608.95	148.76	1673.68	-3658.97	129.30	1639.58	-2806.97	173.88	1600.96	21.43	1347.99	72.56	609.70	1346.31	74.12	22.11
4.23000	-2368.80	222.89	39.53	-2409.82	215.32	15.91	-2488.24	474.43	34.09	-2225.81	399.42	287.22	-2656.44	79.60	3.47	-2206.76	131.21	334.71	-1567.25	36.06	214.80	-3461.72	39.26	157.74	-2575.92	109.55	1253.61	0.00	0.00	0.00	-1835.33	26.91	1649.23	-2593.28	147.18	1672.62	-3650.66	128.06	1639.45	-2799.43	174.21	1601.07	22.85	1349.96	72.09	609.37	1347.46	73.76	19.64
4.24000	-2324.39	222.18	51.96	-2382.56	214.49	16.65	-2477.31	473.67	34.55	-2217.36	399.62	286.89	-2634.29	80.09	7.27	-2205.95	132.27	337.11	-1567.25	36.06	214.80	-3457.10	38.51	157.31	-2578.86	110.56	1252.51	0.00	0.00	0.00	-1835.33	26.91	1649.23	-2566.19	148.88	1671.55	-3642.28	126.82	1639.32	-2791.85	174.55	1601.18	19.48	1350.62	71.37	610.08	1345.42	74.65	21.36
4.25000	-2289.78	222.06	60.20	-2356.72	213.53	17.45	-2466.37	472.88	35.01	-2208.92	399.80	286.54	-2680.99	78.62	-1.67	-2205.37	133.31	339.44	-1567.25	36.06	214.80	-3452.41	37.76	156.89	-2574.84	111.99	1251.79	0.00	0.00	0.00	-1835.33	26.91	1649.23	-2591.04	148.92	1672.20	-3633.83	125.59	1639.19	-2784.26	174.89	1601.29	20.14	1349.15	72.25	609.40	1348.34	73.44	19.45
4.26000	-2259.52	221.34	66.68	-2332.27	212.44	18.30	-2455.43	472.07	35.46	-2200.49	399.96	286.17	-2664.33	79.02	1.59	-2205.01	134.33	341.71	-1567.25	36.06	214.80	-3447.66	37.02	156.48	-2553.55	111.90	1250.78	0.00	0.00	0.00	-1835.33	26.91	1649.23	-2575.12	150.81	1670.87	-3625.30	124.37	1639.06	-2776.64	175.23	1601.40	20.67	1348.16	72.99	610.58	1349.31	73.29	20.11
4.27000	-2233.30	220.10	71.53	-2309.20	211.24	19.19	-2444.47	471.25	35.91	-2192.06	400.10	285.78	-2684.09	77.55	-2.58	-2204.87	135.33	343.91	-1567.25	36.06	214.80	-3442.85	36.28	156.07	-2556.45	111.68	1249.96	0.00	0.00	0.00	-1835.33	26.91	1649.23	-2559.53	151.84	1669.89	-3616.70	123.15	1638.94	-2768.99	175.57	1601.51	17.89	1347.32	72.24	610.23	1349.10	73.39	24.06
4.28000	-2210.82	218.39	74.89	-2287.47	209.94	20.11	-2433.51	470.40	36.36	-2183.65	400.23	285.39	-2644.56	78.89	2.50	-2204.95	136.31	346.06	-1567.25	36.06	214.80	-3437.97	35.55	155.66	-2545.79	112.57	1249.08	0.00	0.00	0.00	-1835.33	26.91	1649.23	-2562.88	154.67	1668.46	-3608.02	121.94	1638.82	-2761.32	175.92	1601.63	16.10	1350.73	70.64	610.51	1349.33	72.95	27.28
4.29000	-2191.77	216.27	76.88	-2267.08	208.54	21.04	-2422.55	469.53	36.81	-2175.25	400.34	284.97	-2624.64	79.17	5.46	-2205.23	137.27	348.14	-1567.25	36.06	214.80	-3433.03	34.83	155.25	-2542.54	112.66	1248.39	0.00	0.00	0.00	-1835.33	26.91	1649.23	-2548.27	157.16	1668.16	-3599.27	120.74	1638.70	-2753.63	176.26	1601.75	20.01	1350.15	71.63	612.11	1348.80	73.90	24.64
4.30000	-2175.84	213.80	77.64	-2248.00	207.06	21.99	-2411.59	468.64	37.25	-2166.86	400.43	284.54	-2713.78	75.43	-10.30	-2205.72	138.21	350.16	-1567.25	36.06	214.80	-3428.03	34.11	154.85	-2526.51	115.11	1247.25	0.00	0.00	0.00	-1835.33	26.91	1649.23	-2535.41	157.79	1667.62	-3590.44	119.54	1638.58	-2745.91	176.60	1601.87	22.01	1347.89	72.75	612.16	1347.97	74.15	22.28
4.31000	-2162.73	211.03	77.28	-2230.20	205.51	22.94	-2400.62	467.73	37.69	-2158.47	400.51	284.09	-2659.68	76.40	-0.31	-2206.42	139.13	352.12	-1567.25	36.06	214.80	-3422.96	33.40	154.46	-2511.23	115.23	1247.45	0.00	0.00	0.00	-1835.33	26.91	1649.23	-2511.30	160.76	1665.42	-3581.54	118.34	1638.46	-2738.16	176.95	1601.99	20.36	1349.40	72.04	611.61	1346.97	74.17	21.64
4.32000	-2152.12	208.03	75.94	-2213.68	203.90	23.89	-2389.65	466.81	38.12	-2150.10	400.57	283.63	-2672.91	75.45	-4.41	-2207.31	140.03	354.02	-1567.25	36.06	214.80	-3417.82	32.70	154.07	-2522.76	117.30	1246.48	0.00	0.00	0.00	-1835.33	26.91	1649.23	-2535.66	162.05	1666.10	-3572.56	117.16	1638.34	-2730.40	177.30	1602.12	16.56	1349.23	71.68	611.53	1345.64	74.68	23.97
4.33000	-2143.71	204.85	73.76	-2198.40	202.24	24.81	-2378.68	465.86	38.56	-2141.75	400.62	283.15	-2655.22	80.04	0.33	-2208.39	140.90	355.85	-1567.25	36.06	214.80	-3412.62	32.00	153.68	-2500.60	118.95	1245.70	0.00	0.00	0.00	-1835.33	26.91	1649.23	-2505.28	163.04	1662.58	-3563.51	115.98	1638.23	-2722.61	177.65	1602.25	17.59	1350.78	71.41	613.75	1346.99	74.58	24.74
4.34000	-2137.19	201.55	70.86	-2184.36	200.54	25.71	-2367.70	464.89	38.99	-2133.40	400.64	282.65	-2679.20	78.42	-2.87	-2209.66	141.76	357.63	-1567.25	36.06	214.80	-3407.36	31.31	153.30	-2506.87	117.95	1245.67	0.00	0.00	0.00	-1835.33	26.91	1649.23	-2504.47	166.79	1663.10	-3554.38	114.80	1638.12	-2714.80	177.99	1602.38	21.42	1348.32	72.39	612.49	1348.15	74.04	23.86
4.35000	-2132.25	198.19	67.36	-2171.52	198.81	26.56	-2356.73	463.90	39.42	-2125.07	400.66	282.14	-2685.03	74.32	-6.03	-2211.11	142.60	359.35	-1567.25	36.06	214.80	-3402.02	30.62	152.92	-2475.88	120.05	1245.27	0.00	0.00	0.00	-1835.33	26.91	1649.23	-2496.22	168.42	1661.71	-3545.18	113.64	1638.01	-2706.96	178.34	1602.51	17.51	1349.30	71.26	610.25	1348.66	73.36	21.08
4.36000	-2128.59	194.82	63.41	-2159.87	197.07	27.38	-2345.76	462.90	39.84	-2116.74	400.65	281.62	-2656.79	78.28	-0.73	-2212.74	143.42	361.00	-1567.25	36.06	214.80	-3396.63	29.94	152.55	-2469.01	122.21	1244.39	0.00	0.00	0.00	-1835.33	26.91	1649.23	-2476.47	171.91	1660.13	-3535.90	112.48	1637.90	-2699.10	178.70	1602.64	18.92	1350.01	71.65	610.10	1349.11	73.33	18.09
4.37000	-2125.90	191.52	59.12	-2149.38	195.31	28.13	-2334.80	461.88	40.26	-2108.44	400.63	281.07	-2652.14	76.09	1.15	-2214.54	144.22	362.60	-1567.25	36.06	214.80	-3391.16	29.27	152.18	-2461.42	122.81	1244.07	0.00	0.00	0.00	-1835.33	26.91	1649.23	-2461.15	173.66	1658.57	-3526.55	111.33	1637.79	-2691.22	179.05	1602.78	19.63	1349.12	72.12	609.04	1350.30	72.74	20.43
4.38000	-2123.87	188.33	54.64	-2140.05	193.56	28.82	-2323.84	460.83	40.68	-2100.14	400.59	280.52	-2631.26	76.03	5.87	-2216.51	145.00	364.14	-1567.25	36.06	214.80	-3385.63	28.60	151.82	-2449.21	124.34	1243.59	0.00	0.00	0.00	-1835.33	26.91	1649.23	-2459.94	176.55	1657.27	-3517.12	110.18	1637.68	-2683.32	179.40	1602.92	14.81	1352.11	70.09	610.56	1348.06	73.82	24.00
4.39000	-2122.19	185.31	50.08	-2131.83	191.83	29.43	-2312.88	459.77	41.09	-2091.86	400.53	279.94	-2690.40	73.93	-5.39	-2218.64	145.76	365.62	-1567.25	36.06	214.80	-3380.03	27.94	151.47	-2457.82	125.32	1243.17	0.00	0.00	0.00	-1835.33	26.91	1649.23	-2453.09	175.80	1655.87	-3507.61	109.04	1637.58	-2675.39	179.76	1603.06	17.55	1349.95	71.27	613.08	1347.21	74.53	22.56
4.40000	-2120.56	182.52	45.58	-2124.73	190.12	29.96	-2301.92	458.70	41.50	-2083.59	400.46	279.36	-2675.25	73.62	-2.24	-2220.93	146.50	367.04	-1567.25	36.06	214.80	-3374.37	27.28	151.12	-2444.76	127.68	1242.16	0.00	0.00	0.00	-1835.33	26.91	1649.23	-2411.75	180.53	1655.14	-3498.03	107.91	1637.48	-2667.45	180.11	1603.20	15.37	1351.34	70.51	611.51	1347.71	73.95	25.74
4.41000	-2118.67	180.02	41.27	-2118.71	188.45	30.39	-2290.98	457.60	41.91	-2075.34	400.37	278.75	-2632.48	77.58	7.29	-2223.38	147.22	368.41	-1567.25	36.06	214.80	-3368.64	26.64	150.77	-2434.91	130.02	1243.30	0.00	0.00	0.00	-1835.33	26.91	1649.23	-2423.27	182.86	1654.01	-3488.37	106.79	1637.38	-2659.48	180.47	1603.35	20.38	1349.72	72.29	610.13	1347.47	73.76	19.68
4.42000	-2116.21	177.87	37.28	-2113.75	186.82	30.72	-2280.04	456.49	42.31	-2067.10	400.26	278.13	-2666.68	74.89	1.91	-2225.97	147.92	369.71	-1567.25	36.06	214.80	-3362.84	26.00	150.43	-2414.78	131.49	1243.14	0.00	0.00	0.00	-1835.33	26.91	1649.23	-2423.83	185.69	1653.81	-3478.64	105.67	1637.28	-2651.49	180.83	1603.50	15.83	1351.51	70.88	611.18	1345.94	74.60	22.31
4.43000	-2112.88	176.13	33.73	-2109.84	185.25	30.93	-2269.11	455.36	42.71	-2058.88	400.14	277.50	-2645.15	79.63	6.27	-2228.71	148.61	370.96	-1567.25	36.06	214.80	-3356.97	25.36	150.10	-2416.50	132.06	1243.02	0.00	0.00	0.00	-1835.33	26.91	1649.23	-2442.07	188.98	1655.18	-3468.83	104.57	1637.19	-2643.48	181.19	1603.65	16.26	1350.40	70.98	611.01	1345.83	74.60	21.87
4.44000	-2122.04	175.27	27.20	-2106.96	183.75	31.02	-2258.18	454.21	43.10	-2050.67	400.00	276.85	-2644.25	77.10	6.20	-2231.59	149.27	372.16	-1567.25	36.06	214.80	-3351.03	24.73	149.77	-2387.02	133.96	1243.90	0.00	0.00	0.00	-1835.33	26.91	1649.23	-2396.67	191.71	1653.97	-3458.94	103.47	1637.09	-2635.44	181.55	1603.80	21.44	1349.11	72.22	611.86	1347.28	74.04	21.54
4.45000	-2096.06	174.63	26.35	-2105.07	182.33	30.98	-2247.27	453.04	43.49	-2042.48	399.84	276.19	-2649.44	75.07	1.06	-2234.60	149.92	373.29	-1567.25	36.06	214.80	-3345.02	24.11	149.45	-2386.56	135.34	1244.45	0.00	0.00	0.00	-1835.33	26.91	1649.23	-2365.34	194.44	1652.45	-3448.98	102.37	1637.00	-2627.39	181.91	1603.96	19.31	1349.49	71.75	612.51	1348.31	73.77	19.88
4.46000	-2084.16	170.78	26.69	-2104.17	181.00	30.79	-2236.37	451.86	43.88	-2034.30	399.67	275.51	-2655.70	75.79	-1.18	-2237.74	150.55	374.37	-1567.25	36.06	214.80	-3338.95	23.50	149.14	-2373.40	136.29	1245.79	0.00	0.00	0.00	-1835.33	26.91	1649.23	-2371.16	194.87	1653.25	-3438.94	101.29	1636.91	-2619.32	182.27	1604.11	21.16	1348.60	72.28	611.17	1348.93	73.51	19.75
4.47000	-2109.47	169.78	20.34	-2104.23	179.77	30.45	-2225.47	450.67	44.26	-2026.14	399.48	274.82	-2682.81	77.43	-8.30	-2241.01	151.16	375.40	-1567.25	36.06	214.80	-3332.80	22.89	148.83	-2372.74	137.30	1248.05	0.00	0.00	0.00	-1835.33	26.91	1649.23	-2340.14	198.58	1653.43	-3428.83	100.22	1636.83	-2611.22	182.64	1604.27	16.10	1349.25	71.10	611.70	1347.83	74.10	22.03
4.48000	-2088.45	170.69	21.83	-2105.24	178.65	29.94	-2214.60	449.45	44.64	-2018.00	399.27	274.11	-2693.22	75.48	-13.06	-2244.41	151.75	376.36	-1567.25	36.06	214.80	-3326.58	22.29	148.53	-2366.48	138.27	1249.72	0.00	0.00	0.00	-1835.33	26.91	1649.23	-2364.79	201.19	1655.80	-3418.63	99.15	1636.74	-2603.11	183.00	1604.44	18.58	1349.49	71.56	613.53	1346.32	74.43	22.38
4.49000	-2088.79	168.79	19.60	-2107.16	177.65	29.26	-2203.73	448.22	45.01	-2009.87	399.04	273.39	-2662.46	77.38	-8.76	-2247.91	152.32	377.28	-1567.25	36.06	214.80	-3320.30	21.70	148.23	-2356.33	139.59	1251.07	0.00	0.00	0.00	-1835.33	26.91	1649.23	-2342.01	204.22	1654.94	-3408.36	98.09	1636.66	-2594.97	183.37	1604.60	18.58	1348.71	71.80	610.02	1347.52	73.43	25.44
4.50000	-2106.12	165.73	13.79	-2109.99	176.79	28.40	-2192.88	446.97	45.38	-2001.76	398.80	272.65	-2663.83	76.19	-9.44	-2251.53	152.87	378.14	-1567.25	36.06	214.80	-3313.94	21.11	147.94	-2346.92	141.25	1253.46	0.00	0.00	0.00	-1835.33	26.91	1649.23	-2337.44	208.08	1656.07	-3398.02	97.04	1636.58	-2586.82	183.74	1604.77	21.14	1349.01	72.28	611.47	1347.96	73.94	26.23
4.51000	-2106.05	164.05	10.80	-2113.69	176.07	27.35	-2182.04	445.71	45.75	-1993.67	398.54	271.90	-2659.18	76.23	-11.94	-2255.26	153.41	378.94	-1567.25	36.06	214.80	-3307.52	20.53	147.66	-2349.70	141.76	1255.56	0.00	0.00	0.00	-1835.33	26.91	1649.23	-2336.07	209.73	1658.04	-3387.59	96.00	1636.50	-2578.64	184.11	1604.94	18.20	1350.04	71.21	610.99	1346.98	74.15	23.31
4.52000	-2105.71	162.56	8.27	-2118.26	175.51	26.10	-2171.22	444.44	46.11	-1985.60	398.27	271.13	-2674.53	73.38	-15.88	-2259.08	153.93	379.69	-1567.25	36.06	214.80	-3301.02	19.96	147.39	-2334.05	143.76	1256.86	0.00	0.00	0.00	-1835.33	26.91	1649.23	-2318.69	214.45	1658.87	-3377.09	94.97	1636.42	-2570.45	184.48	1605.11	17.82	1349.67	71.60	610.57	1348.36	73.57	24.11
4.53000	-2105.10	161.26	6.19	-2123.70	175.10	24.63	-2160.42	443.14	46.46	-1977.54	397.98	270.35	-2644.22	73.78	-13.84	-2263.01	154.43	380.39	-1567.25	36.06	214.80	-3294.45	19.39	147.12	-2316.01	142.56	1258.78	0.00	0.00	0.00	-1835.33	26.91	1649.23	-2332.20	215.74	1659.01	-3366.51	93.95	1636.35	-2562.24	184.85	1605.28	18.86	1348.87	72.06	609.63	1348.85	73.26	26.13
4.54000	-2104.27	160.13	4.53	-2162.42	171.75	15.68	-2149.63	441.84	46.81	-1969.51	397.67	269.55	-2639.18	72.85	-15.32	-2267.03	154.91	381.03	-1567.25	36.06	214.80	-3287.81	18.83	146.86	-2301.85	144.16	1260.62	0.00	0.00	0.00	-1835.33	26.91	1649.23	-2314.19	217.06	1659.27	-3355.86	92.93	1636.28	-2554.01	185.22	1605.46	17.64	1349.76	71.40	613.02	1348.36	74.05	23.53
4.55000	-2103.23	159.17	3.25	-2158.81	172.42	15.02	-2138.86	440.51	47.15	-1961.49	397.34	268.74	-2634.37	72.19	-17.41	-2271.13	155.37	381.62	-1567.25	36.06	214.80	-3281.10	18.28	146.61	-2291.41	144.76	1260.90	0.00	0.00	0.00	-1835.33	26.91	1649.23	-2308.70	218.60	1660.09	-3345.12	91.93	1636.21	-2545.76	185.60	1605.63	19.32	1350.38	71.62	613.36	1347.97	74.33	23.41
4.56000	-2102.02	158.38	2.34	-2163.26	173.43	13.26	-2128.11	439.18	47.49	-1953.49	397.00	267.92	-2618.93	67.91	-15.44	-2275.32	155.82	382.16	-1567.25	36.06	214.80	-3274.31	17.74	146.37	-2293.87	145.80	1262.57	0.00	0.00	0.00	-1835.33	26.91	1649.23	-2312.39	221.87	1661.52	-3334.31	90.94	1636.14	-2537.49	185.97	1605.82	20.49	1347.83	72.62	610.11	1349.19	73.09	21.25
4.57000	-2100.64	157.74	1.76	-2106.73	173.68	25.17	-2117.39	437.83	47.83	-1945.52	396.63	267.08	-2627.30	64.80	-15.86	-2279.59	156.25	382.65	-1567.25	36.06	214.80	-3267.45	17.20	146.13	-2297.42	145.08	1263.21	0.00	0.00	0.00	-1835.33	26.91	1649.23	-2278.91	223.12	1659.71	-3323.42	89.95	1636.08	-2529.20	186.35	1606.00	17.35	1349.30	71.42	611.54	1348.48	73.84	20.20
4.58000	-2099.13	157.26	1.48	-2147.81	174.84	18.87	-2106.68	436.46	48.16	-1937.56	396.26	266.22	-2605.85	62.22	-11.03	-2283.93	156.66	383.08	-1567.25	36.06	214.80	-3260.52	16.67	145.91	-2280.06	144.84	1263.80	0.00	0.00	0.00	-1835.33	26.91	1649.23	-2256.63	223.88	1659.92	-3312.46	88.98	1636.01	-2520.90	186.73	1606.18	16.78	1349.27	71.49	610.28	1348.53	73.48	18.02
4.59000	-2097.51	156.91	1.48	-2170.20	174.53	13.21	-2095.99	435.08	48.48	-1929.62	395.86	265.36	-2576.98	60.33	-5.79	-2288.34	157.06	383.46	-1567.25	36.06	214.80	-3253.52	16.15	145.69	-2259.19	145.02	1265.26	0.00	0.00	0.00	-1835.33	26.91	1649.23	-2262.21	224.74	1662.53	-3301.41	88.01	1635.95	-2512.58	187.11	1606.37	18.18	1349.51	71.53	608.99	1348.19	73.40	21.80
4.60000	-2095.81	156.69	1.73	-2154.05	172.54	17.45	-2085.33	433.69	48.80	-1921.71	395.45	264.48	-2575.81	57.71	-6.11	-2292.81	157.43	383.80	-1567.25	36.06	214.80	-3246.44	15.63	145.47	-2262.51	145.32	1265.51	0.00	0.00	0.00	-1835.33	26.91	1649.23	-2248.85	226.89	1662.29	-3290.29	87.06	1635.90	-2504.24	187.49	1606.56	19.32	1348.51	71.98	610.80	1348.22	73.91	26.64
4.61000	-2094.04	156.61	2.20	-2119.35	177.12	21.68	-2074.69	432.28	49.12	-1913.81	395.02	263.58	-2550.55	56.89	-2.82	-2297.35	157.79	384.08	-1567.25	36.06	214.80	-3239.29	15.13	145.27	-2245.70	144.98	1265.90	0.00	0.00	0.00	-1835.33	26.91	1649.23	-2236.27	226.44	1662.63	-3279.09	86.11	1635.84	-2495.88	187.87	1606.75	20.28	1349.04	72.44	608.29	1350.27	72.67	21.72
4.62000	-2092.24	156.64	2.86	-2153.50	172.45	16.93	-2064.08	430.86	49.42	-1905.94	394.57	262.67	-2542.86	55.63	-2.98	-2301.94	158.14	384.31	-1567.25	36.06	214.80	-3232.07	14.63	145.08	-2243.66	145.73	1265.92	0.00	0.00	0.00	-1835.33	26.91	1649.23	-2231.85	227.77	1663.69	-3267.81	85.18	1635.79	-2487.50	188.26	1606.95	19.85	1349.65	71.91	609.80	1350.00	72.86	21.65
4.63000	-2090.43	156.78	3.69	-2191.33	172.57	10.50	-2053.49	429.43	49.73	-1898.09	394.11	261.75	-2514.21	56.21	0.75	-2306.58	158.46	384.49	-1567.25	36.06	214.80	-3224.77	14.14	144.89	-2237.99	146.15	1267.09	0.00	0.00	0.00	-1835.33	26.91	1649.23	-2210.99	229.44	1664.03	-3256.45	84.25	1635.74	-2479.11	188.64	1607.15	21.77	1349.91	72.22	610.90	1349.26	73.53	26.55
4.64000	-2088.63	157.02	4.66	-2100.65	174.40	25.86	-2042.93	427.99	50.02	-1890.26	393.63	260.81	-2497.03	56.28	0.28	-2311.26	158.77	384.62	-1567.25	36.06	214.80	-3217.39	13.65	144.71	-2221.46	147.42	1266.75	0.00	0.00	0.00	-1835.33	26.91	1649.23	-2219.42	228.74	1665.94	-3245.01	83.34	1635.69	-2470.70	189.03	1607.35	18.98	1348.92	71.64	612.04	1348.14	74.48	21.86
4.65000	-2086.86	157.37	5.74	-2168.27	175.79	13.49	-2032.40	426.53	50.31	-1882.45	393.13	259.86	-2468.46	57.98	1.83	-2315.99	159.07	384.70	-1567.25	36.06	214.80	-3209.95	13.17	144.54	-2215.70	148.94	1267.48	0.00	0.00	0.00	-1835.33	26.91	1649.23	-2208.80	226.34	1666.06	-3233.50	82.43	1635.65	-2462.28	189.41	1607.55	17.40	1350.94	71.10	611.42	1347.41	74.22	23.83
4.66000	-2085.15	157.80	6.90	-2158.78	175.57	14.53	-2021.89	425.06	50.60	-1874.67	392.62	258.90	-2445.09	59.56	1.01	-2320.75	159.34	384.73	-1567.25	36.06	214.80	-3202.42	12.70	144.38	-2218.14	149.46	1267.81	0.00	0.00	0.00	-1835.33	26.91	1649.23	-2207.59	227.51	1667.17	-3221.90	81.54	1635.61	-2453.84	189.80	1607.75	15.78	1352.21	70.22	612.32	1347.79	73.96	25.47
4.67000	-2083.53	158.31	8.12	-2164.53	174.37	13.03	-2011.42	423.58	50.88	-1866.90	392.08	257.92	-2407.51	60.78	3.27	-2325.54	159.60	384.71	-1567.25	36.06	214.80	-3194.82	12.24	144.23	-2217.62	149.76	1269.34	0.00	0.00	0.00	-1835.33	26.91	1649.23	-2196.50	228.77	1667.51	-3210.23	80.66	1635.57	-2445.38	190.19	1607.96	18.95	1350.42	71.76	611.11	1347.39	74.17	22.66
4.68000	-2082.02	158.89	9.36	-2171.89	169.34	11.20	-2000.97	422.08	51.15	-1859.17	391.53	256.93	-2386.44	62.41	2.25	-2330.36	159.85	384.65	-1567.25	36.06	214.80	-3187.15	11.79	144.09	-2190.98	150.10	1269.94	0.00	0.00	0.00	-1835.33	26.91	1649.23	-2192.11	228.48	1669.52	-3198.48	79.79	1635.53	-2436.91	190.59	1608.17	17.76	1349.68	71.64	611.62	1348.00	74.21	24.12
4.69000	-2080.64	159.54	10.60	-2191.19	171.94	7.51	-1990.56	420.57	51.42	-1851.45	390.97	255.93	-2354.88	63.15	2.60	-2335.20	160.07	384.53	-1567.25	36.06	214.80	-3179.39	11.34	143.96	-2196.70	150.34	1270.52	0.00	0.00	0.00	-1835.33	26.91	1649.23	-2182.16	227.08	1669.30	-3186.65	78.93	1635.50	-2428.42	190.98	1608.38	19.49	1348.86	72.17	610.41	1346.97	73.83	20.88
4.70000	-2079.42	160.25	11.82	-2166.52	173.46	13.47	-1980.17	419.06	51.68	-1843.76	390.38	254.91	-2316.72	64.45	3.91	-2340.06	160.29	384.37	-1567.25	36.06	214.80	-3171.56	10.90	143.84	-2191.54	150.66	1270.67	0.00	0.00	0.00	-1835.33	26.91	1649.23	-2162.12	227.52	1669.43	-3174.74	78.08	1635.47	-2419.91	191.38	1608.59	18.62	1350.15	71.26	612.07	1346.66	74.53	18.93
4.71000	-2078.37	161.02	12.98	-2109.00	174.52	24.17	-1969.82	417.53	51.94	-1836.10	389.78	253.88	-2295.74	64.24	2.13	-2344.94	160.48	384.16	-1567.25	36.06	214.80	-3163.66	10.47	143.73	-2173.42	152.13	1271.21	0.00	0.00	0.00	-1835.33	26.91	1649.23	-2145.60	227.29	1670.20	-3162.75	77.24	1635.44	-2411.39	191.77	1608.81	20.00	1349.07	72.22	611.56	1347.61	74.30	22.70
4.72000	-2077.54	161.82	14.06	-2147.08	173.26	18.31	-1959.50	415.99	52.18	-1828.46	389.16	252.83	-2266.77	63.94	1.64	-2349.81	160.66	383.91	-1567.25	36.06	214.80	-3155.68	10.05	143.63	-2166.26	152.77	1271.01	0.00	0.00	0.00	-1835.33	26.91	1649.23	-2153.80	225.54	1671.91	-3150.68	76.41	1635.41	-2402.86	192.17	1609.03	15.22	1350.00	71.23	610.53	1347.94	73.76	25.58
4.73000	-2076.93	162.66	15.02	-2145.94	174.50	17.46	-1949.22	414.44	52.43	-1820.85	388.53	251.78	-2247.94	62.32	-1.24	-2354.70	160.82	383.61	-1567.25	36.06	214.80	-3147.62	9.64	143.53	-2163.10	152.94	1270.99	0.00	0.00	0.00	-1835.33	26.91	1649.23	-2138.85	225.86	1672.13	-3138.53	75.60	1635.39	-2394.31	192.57	1609.25	20.18	1347.77	72.81	610.09	1348.98	73.00	27.18
4.74000	-2076.58	163.54	15.85	-2128.96	172.68	21.01	-1938.97	412.87	52.66	-1813.26	387.87	250.71	-2204.42	61.17	1.46	-2359.58	160.97	383.26	-1567.25	36.06	214.80	-3139.48	9.23	143.45	-2149.33	153.73	1270.67	0.00	0.00	0.00	-1835.33	26.91	1649.23	-2149.50	225.58	1673.96	-3126.30	74.80	1635.37	-2385.75	192.97	1609.48	22.93	1348.78	72.89	609.83	1348.75	73.17	23.80
4.75000	-2076.50	164.43	16.51	-2171.18	173.74	12.53	-1928.76	411.30	52.89	-1805.69	387.20	249.62	-2186.58	58.47	-1.00	-2364.45	161.10	382.86	-1567.25	36.06	214.80	-3131.26	8.83	143.38	-2145.31	154.66	1270.75	0.00	0.00	0.00	-1835.33	26.91	1649.23	-2130.69	224.52	1673.00	-3113.99	74.01	1635.35	-2377.17	193.37	1609.70	19.63	1349.25	71.60	610.95	1348.36	73.74	23.56
4.76000	-2076.72	165.34	16.98	-2145.55	171.65	16.34	-1918.59	409.72	53.11	-1798.16	386.51	248.53	-2145.72	57.62	1.56	-2369.32	161.22	382.42	-1567.25	36.06	214.80	-3122.97	8.44	143.32	-2138.20	154.26	1270.42	0.00	0.00	0.00	-1835.33	26.91	1649.23	-2118.06	224.78	1673.23	-3101.60	73.23	1635.34	-2368.57	193.78	1609.93	20.04	1349.36	71.70	609.63	1348.37	73.40	23.89
4.77000	-2077.28	166.25	17.22	-2167.89	173.94	12.97	-1908.45	408.13	53.33	-1790.65	385.81	247.42	-2112.04	56.11	4.39	-2374.17	161.32	381.94	-1567.25	36.06	214.80	-3114.60	8.06	143.27	-2132.56	154.02	1269.74	0.00	0.00	0.00	-1835.33	26.91	1649.23	-2120.05	225.70	1675.05	-3089.13	72.46	1635.33	-2359.97	194.18	1610.16	23.13	1348.41	72.65	614.18	1346.08	75.02	27.43
4.78000	-2078.18	167.16	17.21	-2163.15	172.13	14.62	-1898.36	406.52	53.54	-1783.16	385.09	246.29	-2076.58	55.75	8.13	-2378.99	161.41	381.41	-1567.25	36.06	214.80	-3106.15	7.69	143.23	-2118.74	154.73	1269.91	0.00	0.00	0.00	-1835.33	26.91	1649.23	-2104.24	225.13	1674.96	-3076.59	71.71	1635.32	-2351.35	194.59	1610.40	20.64	1349.98	72.18	611.71	1348.22	73.81	26.15
4.79000	-2079.45	168.07	16.93	-2139.69	172.99	18.07	-1888.30	404.91	53.74	-1775.71	384.34	245.16	-2029.86	51.99	12.86	-2383.80	161.48	380.84	-1567.25	36.06	214.80	-3097.62	7.32	143.20	-2124.06	153.76	1269.78	0.00	0.00	0.00	-1835.33	26.91	1649.23	-2092.86	224.15	1674.93	-3063.96	70.96	1635.32	-2342.71	195.00	1610.63	20.44	1352.55	71.36	611.44	1347.63	74.07	24.84
4.80000	-2081.13	168.96	16.34	-2124.80	174.98	20.94	-1878.28	403.29	53.93	-1768.28	383.59	244.01	-1992.71	50.44	14.91	-2388.57	161.53	380.22	-1567.25	36.06	214.80	-3089.01	6.96	143.18	-2102.65	154.99	1268.65	0.00	0.00	0.00	-1835.33	26.91	1649.23	-2073.47	222.86	1674.73	-3051.25	70.23	1635.31	-2334.07	195.41	1610.87	19.01	1350.48	71.51	610.80	1347.88	73.56	25.65
4.81000	-2083.23	169.82	15.42	-2152.48	177.17	13.85	-1868.31	401.66	54.12	-1760.88	382.81	242.85	-1957.58	49.27	16.84	-2393.31	161.57	379.56	-1567.25	36.06	214.80	-3080.32	6.62	143.17	-2097.37	154.28	1269.03	0.00	0.00	0.00	-1835.33	26.91	1649.23	-2070.80	221.12	1674.99	-3038.46	69.52	1635.32	-2325.40	195.82	1611.11	21.01	1349.15	72.25	611.13	1346.91	74.02	23.32
4.82000	-2085.80	170.66	14.13	-2205.43	175.27	4.00	-1858.37	400.02	54.30	-1753.50	382.02	241.68	-1924.40	48.46	18.67	-2398.01	161.60	378.85	-1567.25	36.06	214.80	-3071.55	6.28	143.17	-2093.42	154.15	1269.84	0.00	0.00	0.00	-1835.33	26.91	1649.23	-2065.48	222.13	1676.12	-3025.59	68.81	1635.32	-2316.73	196.23	1611.36	23.45	1347.76	73.01	612.86	1346.27	74.75	16.49
4.83000	-2114.34	170.32	7.11	-2158.24	178.77	10.09	-1848.48	398.37	54.47	-1746.16	381.21	240.49	-1893.12	47.98	20.39	-2402.66	161.61	378.10	-1567.25	36.06	214.80	-3062.69	5.94	143.19	-2096.59	154.44	1268.27	0.00	0.00	0.00	-1835.33	26.91	1649.23	-2087.28	219.06	1677.53	-3012.64	68.12	1635.33	-2308.04	196.64	1611.60	24.18	1349.33	72.67	612.71	1347.31	74.53	18.13
4.84000	-2096.58	173.21	10.78	-2122.63	179.97	17.33	-1838.64	396.71	54.64	-1738.85	380.38	239.29	-1863.68	47.82	22.01	-2407.27	161.60	377.31	-1567.25	36.06	214.80	-3053.76	5.62	143.22	-2072.66	153.83	1267.99	0.00	0.00	0.00	-1835.33	26.91	1649.23	-2063.89	218.50	1675.52	-2999.61	67.44	1635.34	-2299.35	197.06	1611.85	20.97	1349.04	72.18	611.15	1346.92	74.41	19.42
4.85000	-2111.70	172.30	6.07	-2153.21	179.78	11.66	-1828.84	395.05	54.80	-1731.56	379.53	238.08	-1836.04	47.96	23.53	-2411.82	161.59	376.48	-1567.25	36.06	214.80	-3044.75	5.30	143.25	-2073.16	153.44	1267.47	0.00	0.00	0.00	-1835.33	26.91	1649.23	-2037.09	217.68	1674.49	-2986.49	66.78	1635.35	-2290.64	197.48	1612.10	16.48	1349.33	71.44	609.59	1347.85	73.71	20.96
4.86000	-2120.69	175.05	3.37	-2133.43	179.60	14.67	-1819.08	393.37	54.95	-1724.30	378.67	236.86	-1810.12	48.37	24.94	-2416.31	161.55	375.60	-1567.25	36.06	214.80	-3035.66	5.00	143.30	-2068.93	153.70	1266.53	0.00	0.00	0.00	-1835.33	26.91	1649.23	-2032.52	215.89	1674.60	-2973.30	66.12	1635.37	-2281.91	197.90	1612.35	19.72	1348.48	72.42	611.43	1346.63	74.44	19.21
4.87000	-2066.68	175.61	13.98	-2147.15	179.44	11.74	-1809.38	391.69	55.09	-1717.08	377.79	235.63	-1785.89	49.05	26.26	-2420.74	161.51	374.68	-1567.25	36.06	214.80	-3026.48	4.70	143.37	-2044.50	152.95	1266.23	0.00	0.00	0.00	-1835.33	26.91	1649.23	-2038.72	216.34	1674.97	-2960.02	65.49	1635.39	-2273.18	198.32	1612.61	17.64	1350.36	71.05	607.21	1346.89	73.65	24.02
4.88000	-2127.18	173.23	0.50	-2182.62	181.29	4.08	-1799.72	390.00	55.23	-1709.88	376.89	234.38	-1763.27	49.95	27.48	-2425.11	161.44	373.73	-1567.25	36.06	214.80	-3017.22	4.41	143.44	-2028.68	152.94	1264.92	0.00	0.00	0.00	-1835.33	26.91	1649.23	-2037.38	213.64	1675.20	-2946.67	64.86	1635.41	-2264.43	198.74	1612.87	18.24	1350.64	71.40	607.15	1350.50	72.54	22.89
4.89000	-2095.42	174.79	6.97	-2183.36	176.41	4.64	-1790.11	388.30	55.35	-1702.72	375.98	233.12	-1742.22	51.08	28.60	-2429.40	161.37	372.73	-1567.25	36.06	214.80	-3007.88	4.13	143.52	-2025.89	152.59	1263.98	0.00	0.00	0.00	-1835.33	26.91	1649.23	-2022.15	213.22	1675.38	-2933.23	64.25	1635.44	-2255.67	199.16	1613.13	19.77	1348.64	72.39	611.00	1349.39	73.51	21.14
4.90000	-2116.34	176.45	2.05	-2146.11	180.15	11.37	-1780.54	386.60	55.47	-1695.58	375.04	231.85	-1722.68	52.40	29.63	-2433.62	161.28	371.69	-1567.25	36.06	214.80	-2998.46	3.86	143.62	-2020.24	152.09	1263.87	0.00	0.00	0.00	-1835.33	26.91	1649.23	-2012.59	212.33	1674.88	-2919.71	63.65	1635.47	-2246.90	199.59	1613.39	20.64	1349.42	72.32	610.80	1349.63	73.46	18.57
4.91000	-2078.33	178.38	8.47	-2162.38	177.60	7.40	-1771.03	384.89	55.59	-1688.48	374.09	230.56	-1704.59	53.90	30.57	-2437.75	161.17	370.61	-1567.25	36.06	214.80	-2988.96	3.60	143.73	-2014.38	152.09	1262.72	0.00	0.00	0.00	-1835.33	26.91	1649.23	-2005.91	209.91	1673.71	-2906.11	63.07	1635.50	-2238.12	200.01	1613.66	20.85	1348.73	72.32	612.62	1348.60	74.15	22.28
4.92000	-2069.18	178.14	8.39	-2181.82	181.21	2.09	-1761.57	383.17	55.69	-1681.41	373.13	229.27	-1687.90	55.56	31.42	-2441.79	161.06	369.49	-1567.25	36.06	214.80	-2979.37	3.34	143.86	-2006.28	150.61	1262.41	0.00	0.00	0.00	-1835.33	26.91	1649.23	-2007.87	208.61	1674.55	-2892.43	62.50	1635.54	-2229.33	200.44	1613.93	21.28	1349.55	72.10	612.89	1346.72	74.53	25.96
4.93000	-2107.35	178.66	3.64	-2156.31	180.89	7.19	-1752.17	381.45	55.79	-1674.37	372.14	227.96	-1672.56	57.35	32.17	-2445.75	160.92	368.33	-1567.25	36.06	214.80	-2969.70	3.10	143.99	-2003.06	150.14	1261.24	0.00	0.00	0.00	-1835.33	26.91	1649.23	-1983.53	206.68	1673.43	-2878.67	61.94	1635.58	-2220.53	200.87	1614.20	19.03	1349.26	71.85	612.67	1346.52	74.46	25.81
4.94000	-2080.97	177.84	8.04	-2127.49	182.03	11.29	-1742.81	379.72	55.87	-1667.36	371.13	226.64	-1658.50	59.27	32.85	-2449.61	160.78	367.13	-1567.25	36.06	214.80	-2959.94	2.86	144.14	-1987.73	149.61	1260.73	0.00	0.00	0.00	-1835.33	26.91	1649.23	-1988.95	205.96	1672.67	-2864.82	61.40	1635.62	-2211.72	201.31	1614.47	17.00	1348.54	71.85	613.05	1345.91	74.80	23.21
4.95000	-2098.06	176.54	4.45	-2127.32	181.87	12.40	-1733.51	377.98	55.95	-1660.39	370.11	225.31	-1645.67	61.27	33.43	-2453.37	160.62	365.89	-1567.25	36.06	214.80	-2950.10	2.63	144.30	-1987.17	149.23	1259.77	0.00	0.00	0.00	-1835.33	26.91	1649.23	-1973.70	202.71	1672.51	-2850.89	60.87	1635.67	-2202.90	201.74	1614.75	20.31	1347.92	72.46	613.02	1346.05	74.75	24.31
4.96000	-2097.91	176.64	3.95	-2118.76	181.68	12.23	-1724.27	376.23	56.02	-1653.45	369.07	223.97	-1634.02	63.36	33.93	-2457.02	160.45	364.61	-1567.25	36.06	214.80	-2940.18	2.41	144.48	-1975.62	148.31	1259.54	0.00	0.00	0.00	-1835.33	26.91	1649.23	-1972.58	201.23	1672.10	-2836.88	60.36	1635.72	-2194.07	202.17	1615.03	22.46	1346.87	72.71	612.09	1347.15	74.43	24.10
4.97000	-2052.99	177.82	12.14	-2193.01	180.52	-0.60	-1715.08	374.49	56.09	-1646.54	368.02	222.61	-1623.48	65.50	34.35	-2460.57	160.26	363.30	-1567.25	36.06	214.80	-2930.17	2.21	144.67	-1969.31	147.05	1258.09	0.00	0.00	0.00	-1835.33	26.91	1649.23	-1962.62	199.98	1671.76	-2822.79	59.86	1635.77	-2185.23	202.61	1615.31	17.05	1348.88	71.17	612.52	1348.22	74.23	21.37
4.98000	-2059.52	179.94	12.13	-2157.19	180.93	5.82	-1705.94	372.73	56.14	-1639.67	366.94	221.25	-1614.01	67.68	34.69	-2464.00	160.06	361.95	-1567.25	36.06	214.80	-2920.07	2.01	144.87	-1957.22	147.11	1256.67	0.00	0.00	0.00	-1835.33	26.91	1649.23	-1968.38	199.12	1671.58	-2808.61	59.37	1635.83	-2176.37	203.05	1615.59	20.69	1347.02	72.57	613.04	1347.67	74.45	20.45
4.99000	-2094.58	178.13	4.47	-2179.14	181.80	1.84	-1696.87	370.97	56.18	-1632.83	365.85	219.87	-1605.55	69.87	34.96	-2467.30	159.85	360.56	-1567.25	36.06	214.80	-2909.90	1.81	145.08	-1942.12	144.92	1255.66	0.00	0.00	0.00	-1835.33	26.91	1649.23	-1967.12	196.95	1672.07	-2794.36	58.90	1635.89	-2167.52	203.49	1615.88	13.84	1350.19	70.86	612.10	1347.50	74.30	22.21
5.00000	-2096.40	177.69	2.97	-2156.51	180.52	7.07	-1687.85	369.21	56.22	-1626.02	364.74	218.48	-1598.03	72.06	35.14	-2470.49	159.63	359.13	-1567.25	36.06	214.80	-2899.63	1.63	145.31	-1946.11	144.41	1255.35	0.00	0.00	0.00	-1835.33	26.91	1649.23	-1948.07	194.99	1669.50	-2780.02	58.45	1635.95	-2158.65	203.93	1616.17	16.19	1350.88	70.84	608.74	1348.18	73.24	27.62
5.01000	-2075.78	177.55	7.62	-2173.70	181.85	2.97	-1678.89	367.43	56.25	-1619.25	363.61	217.08	-1591.42	74.23	35.25	-2473.55	159.39	357.67	-1567.25	36.06	214.80	-2889.28	1.46	145.55	-1936.06	143.17	1254.40	0.00	0.00	0.00	-1835.33	26.91	1649.23	-1925.91	191.18	1668.23	-2765.59	58.01	1636.02	-2149.77	204.38	1616.46	18.34	1349.82	71.07	608.67	1347.91	72.94	26.22
5.02000	-2083.93	180.23	6.21	-2170.02	180.02	2.33	-1669.99	365.66	56.27	-1612.51	362.47	215.67	-1585.64	76.35	35.29	-2476.47	159.14	356.17	-1567.25	36.06	214.80	-2878.84	1.30	145.81	-1916.94	142.67	1253.73	0.00	0.00	0.00	-1835.33	26.91	1649.23	-1906.77	187.46	1667.39	-2751.09	57.59	1636.09	-2140.88	204.82	1616.76	21.88	1348.17	72.65	609.13	1348.31	73.15	25.95
5.03000	-2105.46	177.10	2.10	-2150.57	179.77	6.40	-1661.15	363.88	56.28	-1605.81	361.30	214.25	-1580.65	78.41	35.25	-2479.25	158.87	354.63	-1567.25	36.06	214.80	-2868.32	1.14	146.08	-1907.47	141.50	1253.61	0.00	0.00	0.00	-1835.33	26.91	1649.23	-1912.21	185.14	1667.33	-2736.50	57.18	1636.17	-2131.99	205.27	1617.05	22.04	1348.63	72.32	606.60	1349.48	72.16	26.03
5.04000	-2079.30	179.60	8.75	-2121.27	179.97	10.94	-1652.38	362.10	56.28	-1599.15	360.12	212.82	-1576.38	80.39	35.15	-2481.90	158.60	353.06	-1567.25	36.06	214.80	-2857.71	1.00	146.36	-1895.55	140.02	1253.07	0.00	0.00	0.00	-1835.33	26.91	1649.23	-1914.61	182.52	1667.74	-2721.83	56.79	1636.25	-2123.08	205.72	1617.35	18.15	1350.51	71.17	612.07	1347.93	73.85	22.04
5.05000	-2049.83	176.08	15.47	-2142.76	181.42	7.99	-1643.66	360.31	56.27	-1592.52	358.92	211.37	-1572.79	82.26	34.97	-2484.39	158.31	351.45	-1567.25	36.06	214.80	-2847.01	0.86	146.66	-1898.80	138.33	1251.92	0.00	0.00	0.00	-1835.33	26.91	1649.23	-1905.68	180.11	1667.31	-2707.08	56.41	1636.33	-2114.17	206.17	1617.65	17.32	1348.92	71.71	613.54	1344.87	75.46	19.37
5.06000	-2042.71	175.32	16.57	-2147.39	182.99	6.19	-1635.02	358.52	56.25	-1585.93	357.70	209.92	-1569.82	84.01	34.73	-2486.73	158.01	349.81	-1567.25	36.06	214.80	-2836.23	0.74	146.97	-1895.05	137.84	1252.37	0.00	0.00	0.00	-1835.33	26.91	1649.23	-1896.84	176.74	1667.76	-2692.24	56.05	1636.41	-2105.25	206.62	1617.96	16.04	1349.85	71.14	609.95	1345.47	74.73	21.12
5.07000	-2069.17	176.70	10.25	-2119.72	183.45	9.94	-1626.43	356.72	56.23	-1579.37	356.47	208.45	-1567.41	85.62	34.43	-2488.92	157.69	348.13	-1567.25	36.06	214.80	-2825.36	0.62	147.30	-1869.00	135.36	1253.46	0.00	0.00	0.00	-1835.33	26.91	1649.23	-1891.23	175.37	1668.78	-2677.32	55.70	1636.50	-2096.33	207.07	1618.27	19.05	1349.56	71.91	607.67	1346.88	73.57	19.65
5.08000	-2099.84	178.01	3.81	-2143.08	181.14	4.53	-1617.91	354.92	56.19	-1572.85	355.22	206.97	-1565.50	87.06	34.06	-2490.94	157.37	346.42	-1567.25	36.06	214.80	-2814.39	0.52	147.65	-1864.63	134.10	1253.59	0.00	0.00	0.00	-1835.33	26.91	1649.23	-1868.90	173.53	1668.14	-2662.31	55.37	1636.60	-2087.39	207.53	1618.58	18.59	1348.75	72.06	609.36	1345.80	74.08	19.90
5.09000	-2087.73	179.43	7.05	-2149.31	183.57	1.99	-1609.46	353.12	56.15	-1566.37	353.95	205.48	-1564.04	88.32	33.63	-2492.80	157.03	344.68	-1567.25	36.06	214.80	-2803.35	0.42	148.00	-1850.37	132.99	1254.84	0.00	0.00	0.00	-1835.33	26.91	1649.23	-1863.27	170.56	1668.21	-2647.23	55.06	1636.70	-2078.45	207.99	1618.89	16.75	1346.94	72.04	607.78	1346.35	73.54	20.72
5.10000	-2094.38	175.96	3.04	-2130.51	184.61	5.82	-1601.07	351.32	56.09	-1559.93	352.66	203.98	-1562.98	89.37	33.14	-2494.48	156.68	342.90	-1567.25	36.06	214.80	-2792.21	0.33	148.37	-1838.63	130.73	1255.84	0.00	0.00	0.00	-1835.33	26.91	1649.23	-1848.63	167.13	1671.03	-2632.05	54.76	1636.80	-2069.50	208.45	1619.20	19.40	1349.58	71.98	610.40	1346.87	73.77	22.92
5.11000	-2089.60	177.96	5.96	-2144.09	183.68	3.54	-1592.76	349.51	56.03	-1553.53	351.35	202.47	-1562.25	90.20	32.60	-2495.99	156.32	341.09	-1567.25	36.06	214.80	-2780.98	0.25	148.76	-1839.97	129.58	1257.92	0.00	0.00	0.00	-1835.33	26.91	1649.23	-1837.50	164.00	1672.93	-2616.80	54.48	1636.90	-2060.55	208.91	1619.52	17.18	1349.93	71.32	614.32	1347.80	74.66	22.95
5.12000	-2090.50	179.23	5.00	-2128.81	183.46	5.51	-1584.51	347.70	55.95	-1547.16	350.03	200.95	-1561.81	90.79	31.99	-2497.32	155.95	339.24	-1567.25	36.06	214.80	-2769.67	0.19	149.16	-1829.67	128.29	1259.72	0.00	0.00	0.00	-1835.35	26.90	1649.24	-1830.10	161.32	1674.15	-2601.46	54.22	1637.01	-2051.59	209.37	1619.84	17.88	1349.80	71.33	611.13	1347.58	73.97	20.39
5.13000	-2102.13	177.28	2.69	-2149.80	183.05	3.86	-1576.33	345.89	55.87	-1540.83	348.68	199.42	-1561.59	91.11	31.34	-2498.46	155.56	337.37	-1567.25	36.06	214.80	-2758.26	0.13	149.58	-1815.08	127.07	1261.67	0.00	0.00	0.00	-1856.52	21.46	1652.91	-1837.12	159.27	1676.34	-2586.03	53.97	1637.13	-2042.62	209.83	1620.16	17.06	1348.32	71.55	610.19	1345.32	74.45	21.11
5.14000	-2095.93	179.08	3.83	-2155.26	182.67	4.82	-1568.22	344.07	55.77	-1534.54	347.32	197.88	-1561.55	91.15	30.63	-2499.41	155.16	335.46	-1567.25	36.06	214.80	-2746.77	0.08	150.02	-1814.77	125.99	1263.10	0.00	0.00	0.00	-1825.80	21.42	1653.30	-1819.40	157.68	1677.41	-2570.53	53.74	1637.24	-2033.65	210.30	1620.49	18.96	1347.98	72.10	609.66	1346.64	73.72	19.35
5.15000	-2102.40	177.77	0.97	-2152.64	182.67	8.34	-1560.18	342.25	55.67	-1528.29	345.94	196.33	-1564.63	90.16	29.02	-2500.17	154.76	333.52	-1567.25	36.06	214.80	-2735.18	0.04	150.47	-1805.14	124.86	1264.80	0.00	0.00	0.00	-1832.17	20.79	1652.58	-1802.68	155.62	1677.34	-2554.94	53.53	1637.36	-2024.67	210.77	1620.82	22.57	1349.34	72.53	611.59	1348.16	73.77	17.09
5.16000	-2111.55	178.00	-3.00	-2144.03	183.03	13.21	-1552.22	340.44	55.56	-1522.08	344.55	194.77	-1566.84	90.19	27.66	-2500.73	154.34	331.55	-1567.25	36.06	214.80	-2723.50	0.01	150.93	-1777.86	123.82	1266.42	0.00	0.00	0.00	-1798.38	17.85	1652.23	-1790.39	151.74	1679.34	-2539.26	53.33	1637.49	-2015.68	211.24	1621.15	20.92	1350.59	72.29	612.53	1346.69	74.58	16.89
5.17000	-2099.11	178.74	-2.48	-2131.56	183.75	18.22	-1544.33	338.62	55.43	-1515.92	343.13	193.19	-1562.17	90.85	27.13	-2501.08	153.90	329.54	-1567.25	36.06	214.80	-2711.74	-0.01	151.41	-1771.50	122.53	1267.90	0.00	0.00	0.00	-1789.66	16.27	1653.53	-1787.17	150.73	1679.55	-2523.50	53.15	1637.62	-2006.69	211.71	1621.48	22.61	1350.50	72.30	611.63	1349.52	73.51	22.03
5.18000	-2107.91	179.81	-6.84	-2117.33	184.80	22.14	-1536.51	336.80	55.30	-1509.79	341.70	191.61	-1558.15	90.49	28.24	-2501.23	153.46	327.51	-1567.25	36.06	214.80	-2699.88	-0.01	151.91	-1783.14	121.01	1269.24	0.00	0.00	0.00	-1762.77	15.49	1655.64	-1793.46	147.18	1681.24	-2507.65	52.99	1637.75	-1997.70	212.18	1621.82	21.78	1349.55	72.45	609.90	1348.18	73.58	24.22
5.19000	-2101.38	179.62	-9.74	-2103.45	186.17	23.76	-1528.77	334.97	55.15	-1503.70	340.25	190.02	-1561.31	89.43	27.54	-2501.16	153.01	325.45	-1567.25	36.06	214.80	-2687.93	-0.01	152.42	-1768.73	120.41	1270.63	0.00	0.00	0.00	-1759.43	15.64	1655.37	-1787.10	146.89	1682.51	-2491.72	52.84	1637.89	-1988.70	212.66	1622.16	22.25	1347.43	72.97	611.76	1347.34	74.12	22.74
5.20000	-2085.15	181.70	-9.58	-2092.07	187.86	21.87	-1521.11	333.15	55.00	-1497.65	338.78	188.42	-1566.29	90.95	25.33	-2500.87	152.55	323.35	-1567.25	36.06	214.80	-2675.89	-0.00	152.95	-1757.40	119.70	1270.52	0.00	0.00	0.00	-1771.86	12.20	1656.80	-1770.51	146.69	1683.74	-2475.71	52.71	1638.03	-1979.69	213.14	1622.50	22.02	1347.72	72.77	613.19	1347.52	74.33	23.13
5.21000	-2066.11	183.32	-9.49	-2115.74	188.42	12.82	-1513.52	331.33	54.83	-1491.65	337.29	186.80	-1562.30	91.09	26.19	-2500.36	152.07	321.23	-1567.25	36.06	214.80	-2663.76	0.02	153.50	-1746.98	119.96	1271.63	0.00	0.00	0.00	-1792.41	11.30	1659.95	-1773.20	145.03	1684.97	-2459.61	52.60	1638.18	-1970.68	213.62	1622.84	21.70	1347.83	72.78	611.02	1348.85	73.73	19.24
5.22000	-2048.82	185.45	-10.74	-2066.69	189.81	15.30	-1506.01	329.50	54.66	-1485.68	335.79	185.18	-1553.99	92.11	27.15	-2499.62	151.58	319.07	-1567.25	36.06	214.80	-2651.53	0.05	154.06	-1740.13	118.84	1272.07	0.00	0.00	0.00	-1787.67	8.87	1661.53	-1751.93	143.14	1684.75	-2443.42	52.51	1638.33	-1961.67	214.10	1623.19	21.62	1348.67	72.28	608.89	1348.27	73.35	20.01
5.23000	-2033.34	189.93	-10.65	-2051.02	193.61	19.31	-1498.58	327.68	54.47	-1479.76	334.26	183.55	-1563.67	90.27	25.43	-2498.65	151.09	316.89	-1567.25	36.06	214.80	-2639.22	0.09	154.64	-1744.19	117.93	1272.58	0.00	0.00	0.00	-1766.01	8.35	1662.02	-1751.52	142.43	1685.24	-2427.15	52.44	1638.48	-1952.65	214.58	1623.54	20.72	1347.98	72.35	611.05	1347.51	74.21	25.71
5.24000	-2018.24	195.46	-7.88	-2058.49	197.94	19.79	-1491.23	325.85	54.27	-1473.88	332.72	181.90	-1557.10	90.44	25.76	-2497.44	150.58	314.68	-1567.25	36.06	214.80	-2626.81	0.15	155.24	-1736.55	118.60	1272.77	0.00	0.00	0.00	-1745.02	9.48	1662.53	-1726.73	143.18	1686.04	-2410.80	52.38	1638.64	-1943.62	215.07	1623.89	20.70	1348.44	72.71	612.27	1346.05	74.82	23.25
5.25000	-1985.49	201.61	-2.56	-2023.21	201.89	27.48	-1483.95	324.03	54.07	-1468.05	331.16	180.25	-1561.20	90.17	25.10	-2496.00	150.06	312.44	-1567.25	36.06	214.80	-2614.30	0.21	155.85	-1714.46	117.66	1273.82	0.00	0.00	0.00	-1744.97	6.90	1663.75	-1724.82	141.33	1687.27	-2394.36	52.34	1638.80	-1934.60	215.55	1624.25	19.60	1348.05	72.35	608.90	1347.17	73.65	22.15
5.26000	-1972.04	207.75	-1.45	-1992.67	207.91	32.36	-1476.76	322.21	53.85	-1462.26	329.58	178.59	-1558.80	89.63	25.44	-2494.30	149.54	310.18	-1567.25	36.06	214.80	-2601.70	0.28	156.48	-1705.15	117.40	1274.35	0.00	0.00	0.00	-1757.49	4.26	1666.09	-1716.77	139.75	1688.34	-2377.83	52.32	1638.97	-1925.57	216.04	1624.60	15.21	1349.48	70.82	608.58	1347.52	73.36	18.78
5.27000	-1952.96	213.49	0.04	-1984.19	212.40	32.91	-1469.66	320.38	53.62	-1456.51	327.99	176.92	-1560.58	90.36	24.35	-2492.35	149.00	307.88	-1567.25	36.06	214.80	-2589.01	0.37	157.13	-1689.87	118.31	1285.84	0.00	0.00	0.00	-1724.53	6.67	1666.35	-1717.84	141.09	1689.21	-2361.22	52.32	1639.14	-1916.54	216.53	1624.96	18.08	1346.60	72.12	610.58	1346.54	74.21	21.42
5.28000	-1934.53	218.28	1.80	-1955.22	216.96	36.63	-1462.63	318.56	53.38	-1450.80	326.37	175.23	-1554.61	89.74	25.38	-2490.15	148.45	305.56	-1567.25	36.06	214.80	-2576.23	0.46	157.79	-1697.76	115.77	1276.37	0.00	0.00	0.00	-1725.18	3.95	1664.57	-1720.29	139.53	1690.82	-2344.52	52.34	1639.31	-1907.50	217.03	1625.33	17.81	1348.76	71.54	610.68	1346.02	74.62	22.80
5.29000	-1912.27	223.23	2.67	-1925.04	220.34	39.72	-1455.69	316.74	53.13	-1445.14	324.74	173.54	-1555.60	89.01	25.38	-2487.68	147.89	303.21	-1567.25	36.06	214.80	-2563.35	0.56	158.48	-1684.53	115.21	1275.92	0.00	0.00	0.00	-1718.69	4.66	1666.10	-1711.68	139.25	1692.24	-2327.74	52.37	1639.49	-1898.46	217.52	1625.69	17.00	1349.23	71.60	608.16	1348.83	72.85	21.83
5.30000	-1887.00	227.45	3.85	-1924.94	224.14	36.38	-1448.83	314.92	52.86	-1439.53	323.09	171.84	-1560.94	89.64	23.68	-2484.95	147.32	300.84	-1567.25	36.06	214.80	-2550.38	0.68	159.18	-1676.41	115.25	1276.92	0.00	0.00	0.00	-1693.40	5.48	1666.96	-1720.90	138.38	1693.56	-2310.87	52.43	1639.68	-1889.42	218.02	1626.06	15.05	1349.65	70.82	610.71	1346.04	74.38	20.73
5.31000	-1861.55	230.98	4.93	-1907.80	223.97	35.97	-1442.06	313.10	52.59	-1433.95	321.42	170.13	-1558.59	89.50	24.04	-2481.95	146.75	298.43	-1567.25	36.06	214.80	-2537.31	0.81	159.90	-1674.75	113.97	1277.35	0.00	0.00	0.00	-1696.39	3.56	1668.37	-1697.09	139.30	1694.25	-2293.92	52.50	1639.87	-1880.38	218.52	1626.43	21.09	1350.12	71.69	609.31	1346.40	73.92	20.40
5.32000	-1842.06	233.43	4.63	-1860.04	227.85	39.78	-1435.38	311.28	52.30	-1428.43	319.73	168.41	-1553.93	89.37	25.23	-2478.68	146.16	296.01	-1567.25	36.06	214.80	-2524.14	0.94	160.63	-1663.91	113.82	1277.73	0.00	0.00	0.00	-1691.28	2.55	1670.34	-1675.88	138.61	1693.92	-2276.88	52.59	1640.06	-1871.33	219.02	1626.81	19.76	1346.94	72.64	609.20	1346.35	73.80	25.06
5.33000	-1807.34	234.16	6.94	-1832.37	228.10	41.16	-1428.78	309.47	52.00	-1422.95	318.03	166.68	-1559.31	90.08	24.06	-2475.12	145.56	293.55	-1567.25	36.06	214.80	-2510.88	1.09	161.39	-1657.48	112.70	1277.82	0.00	0.00	0.00	-1677.11	4.24	1669.43	-1654.68	140.24	1693.31	-2259.75	52.70	1640.26	-1862.28	219.52	1627.18	18.24	1348.03	71.98	608.36	1347.60	73.53	19.23
5.34000	-1789.42	235.39	5.17	-1813.14	230.19	38.52	-1422.28	307.66	51.70	-1417.51	316.30	164.95	-1564.25	89.67	22.70	-2471.28	144.96	291.08	-1567.25	36.06	214.80	-2497.53	1.25	162.16	-1641.17	113.55	1278.42	0.00	0.00	0.00	-1647.08	7.83	1669.59	-1649.53	139.84	1694.91	-2242.54	52.83	1640.46	-1853.23	220.02	1627.56	16.09	1350.76	70.59	608.00	1347.78	73.43	20.80
5.35000	-1760.61	235.50	5.85	-1777.55	230.73	39.98	-1415.86	305.85	51.38	-1412.12	314.56	163.20	-1561.26	90.15	23.48	-2467.15	144.34	288.57	-1567.25	36.06	214.80	-2484.07	1.41	162.95	-1638.07	112.12	1279.01	0.00	0.00	0.00	-1638.30	6.06	1670.43	-1652.15	140.94	1694.46	-2225.24	52.98	1640.67	-1844.18	220.53	1627.94	16.88	1349.55	71.12	611.52	1346.97	74.13	19.67
5.36000	-1734.88	232.08	25.04	-1740.27	228.90	40.35	-1409.53	304.04	51.04	-1406.78	312.80	161.44	-1561.89	88.80	23.27	-2462.73	143.71	286.05	-1567.25	36.06	214.80	-2470.52	1.59	163.76	-1630.76	111.79	1279.11	0.00	0.00	0.00	-1642.52	8.19	1671.35	-1646.15	140.90	1694.76	-2207.85	53.15	1640.88	-1835.13	221.04	1628.33	16.56	1348.53	71.44	611.33	1346.58	74.08	21.25
5.37000	-1702.56	230.27	25.47	-1731.78	226.29	51.20	-1403.29	302.23	50.70	-1401.49	311.02	159.68	-1562.92	89.98	22.91	-2458.01	143.08	283.50	-1567.25	36.06	214.80	-2456.88	1.78	164.59	-1621.30	112.00	1279.25	0.00	0.00	0.00	-1653.60	5.81	1674.16	-1646.04	141.64	1695.11	-2190.38	53.34	1641.09	-1826.07	221.55	1628.72	16.97	1346.94	72.12	612.11	1347.32	74.13	22.06
5.38000	-1672.39	229.22	25.51	-1707.53	226.33	49.07	-1397.15	300.43	50.34	-1396.24	309.23	157.91	-1564.33	89.57	22.46	-2452.98	142.44	280.92	-1567.25	36.06	214.80	-2443.14	1.99	165.43	-1603.07	111.62	1279.39	0.00	0.00	0.00	-1615.74	9.54	1686.74	-1617.21	143.02	1695.45	-2172.81	53.55	1641.31	-1817.02	222.06	1629.11	20.31	1347.57	72.60	611.74	1347.56	74.19	23.27
5.39000	-1640.84	228.20	25.50	-1680.57	225.39	47.51	-1391.10	298.63	49.98	-1391.04	307.41	156.12	-1559.65	89.63	23.29	-2447.65	141.78	278.33	-1567.25	36.06	214.80	-2429.30	2.20	166.30	-1617.47	111.20	1278.88	0.00	0.00	0.00	-1596.12	8.74	1688.98	-1615.11	141.54	1694.95	-2155.17	53.78	1641.54	-1807.96	222.58	1629.50	22.83	1348.05	73.02	612.26	1346.36	74.26	18.74
5.40000	-1612.71	229.84	24.08	-1650.02	223.12	46.13	-1385.14	296.84	49.60	-1385.89	305.58	154.33	-1562.64	88.70	23.15	-2442.01	141.12	275.70	-1567.25	36.06	214.80	-2415.36	2.42	167.19	-1599.32	111.37	1279.88	0.00	0.00	0.00	-1590.30	8.50	1689.47	-1611.60	143.99	1696.07	-2137.43	54.03	1641.77	-1798.91	223.09	1629.90	18.01	1349.41	71.45	610.61	1345.74	74.28	26.32
5.41000	-1583.11	228.88	24.86	-1617.10	223.17	46.60	-1379.27	295.04	49.20	-1380.79	303.72	152.53	-1561.02	89.19	23.52	-2436.04	140.45	273.06	-1567.25	36.06	214.80	-2401.32	2.65	168.09	-1598.94	110.88	1279.36	0.00	0.00	0.00	-1583.60	9.48	1689.59	-1607.94	143.34	1696.54	-2119.61	54.29	1642.00	-1789.85	223.61	1630.29	19.72	1347.86	72.49	611.21	1346.83	73.94	25.43
5.42000	-1553.95	228.13	25.66	-1589.88	222.67	44.90	-1373.51	293.26	48.80	-1375.73	301.85	150.72	-1554.74	89.89	24.82	-2429.76	139.77	270.40	-1567.25	36.06	214.80	-2387.19	2.90	169.01	-1587.17	110.58	1279.59	0.00	0.00	0.00	-1575.99	9.53	1689.38	-1620.11	142.48	1696.60	-2101.70	54.58	1642.24	-1780.80	224.13	1630.70	21.71	1348.83	72.38	613.18	1347.36	74.10	20.43
5.43000	-1523.33	227.56	28.00	-1560.87	224.47	44.20	-1367.83	291.47	48.38	-1370.72	299.96	148.90	-1555.25	89.80	25.07	-2423.15	139.08	267.71	-1567.25	36.06	214.80	-2372.95	3.16	169.96	-1580.17	111.23	1279.17	0.00	0.00	0.00	-1567.85	9.89	1689.12	-1586.47	144.61	1695.56	-2083.71	54.89	1642.49	-1771.74	224.66	1631.10	20.50	1350.05	71.81	609.70	1349.27	73.06	21.69
5.44000	-1493.40	226.51	30.40	-1534.10	222.99	44.05	-1362.26	289.69	47.95	-1365.77	298.05	147.08	-1556.06	87.90	24.94	-2416.21	138.39	265.00	-1567.25	36.06	214.80	-2358.62	3.42	170.92	-1579.74	111.25	1278.44	0.00	0.00	0.00	-1553.04	10.11	1688.81	-1573.55	144.46	1694.50	-2065.62	55.22	1642.74	-1762.68	225.18	1631.51	18.62	1348.96	71.74	609.53	1346.80	74.00	19.64
5.45000	-1457.78	227.02	34.59	-1490.82	223.00	47.31	-1356.78	287.92	47.51	-1360.86	296.13	145.24	-1556.26	85.99	25.24	-2408.93	137.68	262.27	-1567.25	36.06	214.80	-2344.19	3.70	171.90	-1568.35	111.07	1277.59	0.00	0.00	0.00	-1545.97	9.95	1687.95	-1576.17	144.30	1694.99	-2047.45	55.57	1642.99	-1753.63	225.71	1631.92	17.06	1344.69	72.85	609.79	1347.99	73.53	22.41
5.46000	-1428.69	227.52	37.76	-1470.74	225.43	46.16	-1351.40	286.15	47.06	-1356.00	294.18	143.40	-1553.64	84.79	26.24	-2401.31	136.97	259.52	-1567.25	36.06	214.80	-2329.66	3.99	172.90	-1561.16	111.08	1277.26	0.00	0.00	0.00	-1538.24	11.12	1687.47	-1583.88	142.92	1694.87	-2029.20	55.94	1643.25	-1744.57	226.24	1632.33	22.73	1345.98	73.57	609.91	1349.31	73.18	20.63
5.47000	-1397.72	228.08	41.51	-1443.60	224.55	48.83	-1346.13	284.38	46.59	-1351.20	292.22	141.55	-1550.57	85.26	26.51	-2393.34	136.25	256.75	-1567.25	36.06	214.80	-2315.03	4.29	173.92	-1555.53	111.39	1276.66	0.00	0.00	0.00	-1536.22	10.43	1687.06	-1569.10	144.60	1694.95	-2010.85	56.34	1643.51	-1735.52	226.77	1632.74	18.80	1348.48	71.97	609.14	1347.14	73.59	22.82
5.48000	-1367.67	228.79	46.36	-1400.31	226.80	53.30	-1340.95	282.62	46.11	-1346.44	290.24	139.69	-1545.02	85.10	26.78	-2385.03	135.52	253.95	-1567.25	36.06	214.80	-2300.30	4.61	174.97	-1535.04	111.13	1276.17	0.00	0.00	0.00	-1533.57	11.81	1686.82	-1540.30	144.41	1692.95	-1992.41	56.75	1643.78	-1726.47	227.30	1633.16	16.62	1350.72	71.15	610.56	1347.91	73.54	24.68
5.49000	-1340.19	231.93	50.16	-1381.12	229.37	54.03	-1335.88	280.87	45.62	-1341.74	288.24	137.82	-1546.58	84.29	26.11	-2376.35	134.78	251.14	-1567.25	36.06	214.80	-2285.47	4.93	176.03	-1531.19	111.94	1275.30	0.00	0.00	0.00	-1519.06	12.27	1686.35	-1538.46	145.52	1692.65	-1973.89	57.18	1644.05	-1717.42	227.84	1633.58	19.47	1349.49	71.74	610.82	1349.12	73.21	21.72
5.50000	-1310.79	235.33	55.50	-1355.13	231.19	57.71	-1330.90	279.12	45.12	-1337.08	286.22	135.95	-1549.30	84.86	24.80	-2367.32	134.04	248.31	-1567.25	36.06	214.80	-2270.53	5.26	177.11	-1525.57	111.75	1274.01	0.00	0.00	0.00	-1513.70	11.82	1685.72	-1531.55	144.38	1692.26	-1955.28	57.64	1644.33	-1708.37	228.38	1634.01	19.93	1349.16	71.83	611.38	1348.18	74.01	21.67
5.51000	-1283.43	237.58	61.54	-1323.81	231.05	62.46	-1326.03	277.37	44.60	-1332.48	284.18	134.06	-1555.56	84.57	23.17	-2357.93	133.29	245.46	-1567.25	36.06	214.80	-2255.50	5.61	178.22	-1518.17	112.36	1273.30	0.00	0.00	0.00	-1501.55	12.58	1684.86	-1523.99	144.68	1691.89	-1936.58	58.12	1644.61	-1699.32	228.92	1634.43	19.42	1348.52	72.07	612.14	1347.52	74.20	22.04
5.52000	-1260.58	239.97	67.18	-1305.09	232.33	66.11	-1321.27	275.64	44.07	-1327.93	282.12	132.17	-1559.42	86.02	21.44	-2348.16	132.53	242.59	-1567.25	36.06	214.80	-2240.37	5.97	179.34	-1520.78	112.13	1272.86	0.00	0.00	0.00	-1495.08	12.78	1683.81	-1524.47	145.25	1690.45	-1917.80	58.62	1644.90	-1690.27	229.46	1634.86	20.86	1347.59	72.53	608.27	1347.59	73.37	23.02
5.53000	-1232.95	241.84	75.11	-1273.56	233.95	73.90	-1316.61	273.90	43.52	-1323.43	280.05	130.27	-1555.79	85.34	21.90	-2338.03	131.76	239.71	-1567.25	36.06	214.80	-2225.13	6.34	180.48	-1508.87	112.48	1271.87	0.00	0.00	0.00	-1488.52	14.19	1683.15	-1501.29	146.70	1689.65	-1898.92	59.14	1645.19	-1681.23	230.00	1635.30	15.13	1349.23	71.16	613.78	1345.53	75.34	23.87
5.54000	-1208.39	240.94	83.42	-1250.13	236.46	79.30	-1312.06	272.18	42.97	-1318.99	277.95	128.36	-1552.61	84.54	22.86	-2327.51	130.98	236.80	-1567.25	36.06	214.80	-2209.79	6.72	181.65	-1503.71	112.95	1270.42	0.00	0.00	0.00	-1481.08	14.33	1682.04	-1519.19	146.78	1689.83	-1879.96	59.68	1645.49	-1672.19	230.55	1635.73	16.25	1350.22	71.29	612.62	1347.10	74.55	24.46
5.55000	-1186.25	241.01	90.90	-1231.63	233.58	84.82	-1307.61	270.46	42.40	-1314.60	275.84	126.45	-1557.71	85.73	21.11	-2316.61	130.20	233.88	-1567.25	36.06	214.80	-2194.35	7.11	182.84	-1485.28	113.16	1270.22	0.00	0.00	0.00	-1480.81	14.98	1681.95	-1526.37	148.28	1690.23	-1860.90	60.24	1645.80	-1663.15	231.10	1636.17	18.06	1348.88	71.79	612.79	1346.95	74.44	22.63
5.56000	-1169.59	239.59	97.46	-1198.81	232.60	98.31	-1303.27	268.75	41.81	-1310.26	273.71	124.52	-1563.17	84.81	20.23	-2305.32	129.41	230.94	-1567.25	36.06	214.80	-2178.81	7.52	184.05	-1485.38	113.70	1268.89	0.00	0.00	0.00	-1467.73	16.36	1681.44	-1482.28	149.93	1687.51	-1841.76	60.83	1646.10	-1654.12	231.65	1636.61	17.80	1348.44	71.72	611.72	1346.83	74.21	20.29
5.57000	-1140.19	237.93	109.64	-1180.48	231.49	103.05	-1299.04	267.04	41.21	-1305.98	271.56	122.59	-1553.53	85.80	21.67	-2293.64	128.62	227.98	-1567.25	36.06	214.80	-2163.16	7.94	185.27	-1469.44	115.01	1268.10	0.00	0.00	0.00	-1467.89	16.82	1680.93	-1478.31	150.56	1686.80	-1822.53	61.44	1646.42	-1645.09	232.20	1637.05	23.09	1347.18	72.95	612.36	1347.09	74.47	23.80
5.58000	-1123.75	234.33	114.79	-1162.85	227.68	107.62	-1294.92	265.35	40.60	-1301.74	269.39	120.65	-1554.78	85.42	21.05	-2281.56	127.81	225.01	-1567.25	36.06	214.80	-2147.41	8.36	186.53	-1467.48	115.04	1267.40	0.00	0.00	0.00	-1456.48	18.19	1679.77	-1464.37	151.99	1685.86	-1803.21	62.07	1646.74	-1636.06	232.76	1637.50	19.62	1349.59	71.41	610.96	1348.57	73.62	22.98
5.59000	-1109.16	230.32	118.41	-1148.45	223.52	110.79	-1290.91	263.66	39.98	-1297.57	267.20	118.71	-1554.66	85.85	20.97	-2269.08	127.00	222.02	-1567.25	36.06	214.80	-2131.56	8.80	187.80	-1460.24	115.23	1266.22	0.00	0.00	0.00	-1449.58	20.04	1678.95	-1460.31	154.94	1685.31	-1783.80	62.72	1647.06	-1627.03	233.31	1637.95	19.94	1350.26	71.45	612.91	1347.48	74.32	21.71
5.60000	-1096.42	225.83	120.74	-1136.83	222.22	111.88	-1287.01	261.97	39.34	-1293.45	265.00	116.75	-1546.53	85.68	22.46	-2256.19	126.18	219.01	-1567.25	36.06	214.80	-2115.60	9.26	189.09	-1452.99	115.80	1265.32	0.00	0.00	0.00	-1443.47	21.82	1678.58	-1456.03	157.12	1684.68	-1764.30	63.39	1647.39	-1618.01	233.87	1638.40	18.26	1350.79	71.26	610.90	1347.01	73.81	27.83
5.61000	-1085.38	220.83	121.61	-1126.51	218.62	112.32	-1283.23	260.30	38.69	-1289.38	262.77	114.79	-1554.84	85.02	20.75	-2242.89	125.36	215.99	-1567.25	36.06	214.80	-2099.54	9.72	190.41	-1451.54	115.52	1264.19	0.00	0.00	0.00	-1441.49	23.94	1678.29	-1465.84	157.25	1684.79	-1744.72	64.09	1647.72	-1609.00	234.43	1638.86	19.98	1350.61	71.71	608.49	1347.16	73.31	28.33
5.62000	-1076.28	216.57	120.44	-1117.33	214.79	111.10	-1279.56	258.63	38.02	-1285.37	260.53	112.82	-1551.60	85.44	21.17	-2229.17	124.53	212.95	-1567.25	36.06	214.80	-2083.38	10.20	191.75	-1441.31	115.82	1263.61	0.00	0.00	0.00	-1432.51	26.09	1677.06	-1461.04	158.20	1684.19	-1725.04	64.81	1648.06	-1599.98	235.00	1639.31	17.50	1349.82	71.69	610.94	1348.55	73.69	21.20
5.63000	-1068.98	212.73	117.61	-1110.54	212.20	108.29	-1275.99	256.98	37.34	-1281.42	258.27	110.85	-1558.71	85.14	19.51	-2215.04	123.69	209.90	-1567.25	36.06	214.80	-2067.11	10.69	193.11	-1425.89	123.14	1270.78	0.00	0.00	0.00	-1419.47	27.76	1676.73	-1452.57	160.80	1683.29	-1705.27	65.56	1648.41	-1590.97	235.56	1639.78	18.42	1349.93	71.48	610.87	1349.17	73.64	18.94
5.64000	-1063.09	208.64	113.67	-1104.12	208.16	105.21	-1269.54	255.58	35.91	-1277.52	255.98	108.86	-1554.64	84.35	20.60	-2200.47	122.85	206.83	-1567.25	36.06	214.80	-2050.73	11.19	194.49	-1412.90	124.91	1271.20	0.00	0.00	0.00	-1413.54	29.81	1676.65	-1433.48	163.37	1682.97	-1685.42	66.32	1648.76	-1581.97	236.13	1640.24	19.51	1349.68	71.98	610.65	1348.32	73.60	21.80
5.65000	-1058.16	204.05	109.09	-1099.98	204.89	100.63	-1265.08	253.88	33.83	-1273.18	252.49	106.16	-1560.26	84.24	19.02	-2185.48	122.00	203.75	-1567.25	36.06	214.80	-2034.25	11.70	195.89	-1404.76	125.92	1270.36	0.00	0.00	0.00	-1407.65	32.48	1676.37	-1415.94	165.55	1680.64	-1665.47	67.11	1649.11	-1572.97	236.70	1640.71	22.36	1350.58	72.41	611.26	1348.59	73.59	20.21
5.66000	-1054.48	199.46	103.54	-1096.83	200.82	95.99	-1262.77	251.42	32.55	-1268.85	250.72	104.42	-1555.80	84.50	19.81	-2170.05	121.14	200.66	-1567.25	36.06	214.80	-2017.67	12.22	197.32	-1397.89	126.15	1269.82	0.00	0.00	0.00	-1396.41	35.51	1675.72	-1412.63	166.67	1679.93	-1645.44	67.93	1649.48	-1563.98	237.28	1641.18	20.07	1347.64	72.39	611.82	1349.05	73.34	20.71
5.67000	-1051.97	194.87	96.86	-1092.72	193.26	91.45	-1260.77	248.35	33.96	-1266.02	248.15	102.47	-1559.67	84.72	18.76	-2154.18	120.28	197.55	-1567.25	36.06	214.80	-2000.97	12.76	198.77	-1382.59	127.01	1269.54	0.00	0.00	0.00	-1387.65	37.51	1675.17	-1396.64	178.09	1688.18	-1625.31	68.76	1649.84	-1554.99	237.85	1641.65	15.63	1350.10	70.88	609.53	1350.16	72.62	23.93
5.68000	-1055.06	188.36	86.58	-1091.30	190.50	85.52	-1257.94	247.20	35.30	-1264.15	244.60	99.85	-1550.70	84.31	20.59	-2137.87	119.41	194.43	-1567.25	36.06	214.80	-1984.18	13.31	200.25	-1377.29	127.10	1269.07	0.00	0.00	0.00	-1385.50	39.10	1675.82	-1380.51	183.30	1689.27	-1605.09	69.62	1650.21	-1546.01	238.43	1642.12	19.04	1348.59	71.96	611.82	1348.04	74.04	23.41
5.69000	-1049.28	184.68	81.31	-1090.19	188.33	79.83	-1256.89	244.44	34.15	-1261.03	242.92	98.07	-1551.21	83.92	20.78	-2121.11	118.54	191.30	-1567.25	36.06	214.80	-1967.27	13.87	201.74	-1370.40	128.14	1268.67	0.00	0.00	0.00	-1377.29	42.15	1675.71	-1374.11	185.50	1688.81	-1584.79	70.51	1650.59	-1537.03	239.01	1642.60	19.87	1348.13	72.45	614.09	1345.85	75.10	19.61
5.70000	-1049.47	180.67	74.32	-1098.87	182.95	68.56	-1254.90	244.58	33.96	-1256.89	242.70	97.07	-1557.04	84.06	19.39	-2103.89	117.66	188.15	-1567.25	36.06	214.80	-1950.26	14.44	203.26	-1361.21	129.07	1268.45	0.00	0.00	0.00	-1370.17	43.60	1675.20	-1366.38	188.82	1688.22	-1564.39	71.41	1650.97	-1528.06	239.59	1643.08	20.49	1346.45	73.19	611.97	1346.70	74.18	21.82
5.71000	-1048.60	178.68	65.98	-1085.79	181.53	64.95	-1252.68	246.16	34.09	-1252.86	241.02	95.96	-1553.39	84.16	19.88	-2086.21	116.77	184.99	-1567.25	36.06	214.80	-1933.14	15.03	204.80	-1354.25	129.98	1268.21	0.00	0.00	0.00	-1366.57	45.85	1675.34	-1356.83	190.00	1687.49	-1543.90	72.35	1651.36	-1519.09	240.17	1643.57	14.80	1348.94	71.03	609.58	1346.98	73.83	22.82
5.72000	-1043.66	179.50	58.84	-1088.76	180.04	58.52	-1251.86	247.18	33.78	-1249.52	240.38	95.09	-1549.22	83.84	20.40	-2068.08	115.88	181.82	-1567.25	36.06	214.80	-1915.92	15.63	206.37	-1347.14	130.67	1268.36	0.00	0.00	0.00	-1355.69	49.34	1675.10	-1350.01	192.34	1687.28	-1523.33	73.30	1651.76	-1510.13	240.76	1644.05	13.87	1348.43	70.80	613.08	1343.51	75.54	21.67
5.73000	-1042.03	180.04	52.15	-1086.78	181.02	53.66	-1252.50	248.30	31.52	-1245.75	241.36	95.18	-1550.63	83.92	20.06	-2049.47	114.98	178.64	-1567.25	36.06	214.80	-1898.58	16.24	207.96	-1336.80	131.52	1268.79	0.00	0.00	0.00	-1346.84	51.56	1675.70	-1343.40	195.09	1687.17	-1502.66	74.28	1652.16	-1501.18	241.35	1644.54	18.21	1347.87	71.89	615.33	1346.23	75.09	26.36
5.74000	-1039.12	179.98	48.29	-1084.66	181.27	51.56	-1251.19	250.21	29.17	-1243.37	241.00	95.05	-1546.64	84.34	21.17	-2030.39	114.08	175.45	-1567.25	36.06	214.80	-1881.14	16.86	209.57	-1329.98	132.40	1269.40	0.00	0.00	0.00	-1347.50	53.04	1676.21	-1338.63	196.88	1687.69	-1481.91	75.28	1652.56	-1492.23	241.94	1645.04	20.75	1347.98	72.46	613.32	1348.43	73.91	23.07
5.75000	-1039.40	178.99	44.67	-1082.19	180.39	49.02	-1249.19	250.97	29.43	-1241.55	240.55	94.97	-1557.07	83.50	18.91	-2010.83	113.17	172.25	-1567.25	36.06	214.80	-1863.59	17.50	211.21	-1321.20	132.77	1270.14	0.00	0.00	0.00	-1339.14	55.46	1676.15	-1327.76	199.59	1687.78	-1471.50	75.79	1652.76	-1483.30	242.54	1645.53	19.85	1348.87	72.17	612.72	1346.13	74.72	22.11
5.76000	-1039.05	177.54	42.72	-1079.75	178.58	49.22	-1249.20	250.47	30.28	-1240.22	240.32	94.84	-1549.77	84.03	20.32	-1990.79	112.26	169.04	-1567.25	36.06	214.80	-1845.93	18.15	212.87	-1307.74	132.90	1271.38	0.00	0.00	0.00	-1328.23	57.97	1677.16	-1324.34	201.73	1688.76	-1458.08	76.70	1652.99	-1474.36	243.13	1646.03	20.06	1348.52	72.23	614.53	1346.17	74.86	18.84
5.77000	-1037.96	177.81	41.74	-1082.40	178.59	47.61	-1246.94	252.36	31.93	-1240.01	239.41	94.63	-1546.42	84.41	20.84	-1970.26	111.34	165.81	-1567.25	36.06	214.80	-1828.16	18.81	214.55	-1300.51	134.11	1273.01	0.00	0.00	0.00	-1322.30	58.71	1677.46	-1314.87	203.42	1689.06	-1454.84	77.82	1653.12	-1465.44	243.73	1646.53	22.89	1348.06	72.97	611.91	1345.12	75.01	21.73
5.78000	-1035.66	178.18	41.39	-1078.75	179.85	48.16	-1247.87	250.90	31.74	-1238.42	240.50	94.99	-1546.54	84.69	20.79	-1949.24	110.42	162.58	-1567.25	36.06	214.80	-1810.29	19.48	216.26	-1290.33	135.59	1274.10	0.00	0.00	0.00	-1311.37	61.58	1678.24	-1305.24	205.57	1689.95	-1455.00	79.78	1653.54	-1456.52	244.33	1647.04	18.49	1348.17	72.26	610.23	1344.92	74.49	21.50
5.79000	-1035.45	178.32	40.49	-1074.95	180.53	47.97	-1246.77	252.44	32.22	-1237.52	241.23	95.20	-1547.59	84.08	20.25	-1927.73	109.49	159.34	-1567.25	36.06	214.80	-1792.30	20.17	218.00	-1284.25	136.18	1275.83	0.00	0.00	0.00	-1308.22	64.83	1679.53	-1294.43	207.47	1690.67	-1451.81	83.19	1654.66	-1447.61	244.93	1647.54	11.77	1351.75	70.06	610.11	1347.60	73.69	18.93
5.80000	-1034.49	178.43	40.09	-1076.86	180.40	46.96	-1247.68	251.25	31.77	-1238.20	239.53	94.62	-1550.76	84.82	18.62	-1905.71	108.56	156.09	-1567.25	36.06	214.80	-1774.20	20.87	219.75	-1273.92	138.05	1277.53	0.00	0.00	0.00	-1300.41	67.16	1680.67	-1291.37	209.84	1691.79	-1438.50	88.68	1656.86	-1438.71	245.54	1648.05	17.42	1349.00	71.27	609.56	1348.15	73.49	23.39
5.81000	-1031.25	178.39	42.57	-1081.21	182.92	46.12	-1248.41	250.76	31.36	-1237.56	239.68	94.44	-1547.41	83.78	18.43	-1883.19	107.63	152.83	-1567.25	36.06	214.80	-1756.00	21.58	221.54	-1268.46	138.81	1278.92	0.00	0.00	0.00	-1287.05	69.62	1681.66	-1283.30	212.15	1692.64	-1428.19	92.05	1658.30	-1429.82	246.15	1648.57	17.78	1347.88	71.54	611.42	1346.80	74.25	21.71
5.82000	-1030.92	177.82	42.36	-1074.82	183.15	47.53	-1248.03	251.26	31.34	-1237.53	239.47	94.18	-1555.27	83.67	15.80	-1860.16	106.68	149.56	-1567.25	36.06	214.80	-1737.68	22.31	223.34	-1257.70	140.14	1280.41	0.00	0.00	0.00	-1281.86	70.82	1683.35	-1275.06	214.40	1693.29	-1421.16	96.00	1659.77	-1420.94	246.76	1649.08	20.10	1348.42	72.30	611.66	1345.52	74.75	19.74
5.83000	-1031.10	178.28	41.68	-1075.51	181.78	46.35	-1247.96	251.08	31.22	-1237.20	239.38	94.01	-1557.19	83.23	13.98	-1836.61	105.74	146.29	-1567.25	36.06	214.80	-1719.25	23.04	225.18	-1246.95	139.72	1285.13	0.00	0.00	0.00	-1272.46	73.52	1683.93	-1268.81	216.73	1693.99	-1416.13	98.44	1660.46	-1412.06	247.37	1649.60	22.62	1348.27	72.76	611.03	1346.88	74.20	21.77
5.84000	-1038.52	178.17	37.47	-1082.47	182.66	45.23	-1247.65	251.43	31.99	-1235.90	241.14	94.52	-1550.61	82.86	14.13	-1812.54	104.79	143.01	-1567.25	36.06	214.80	-1700.71	23.79	227.03	-1236.79	140.46	1287.00	0.00	0.00	0.00	-1266.33	75.50	1685.02	-1259.74	218.05	1694.77	-1405.75	98.83	1660.86	-1403.20	247.99	1650.13	21.19	1348.07	72.37	613.41	1346.66	74.82	20.67
5.85000	-1034.64	178.19	37.98	-1077.56	182.79	45.90	-1248.41	249.84	31.47	-1236.08	240.77	94.09	-1546.83	82.06	13.44	-1787.95	103.84	139.72	-1567.25	36.06	214.80	-1682.06	24.56	228.91	-1229.19	141.40	1288.14	0.00	0.00	0.00	-1260.05	77.59	1685.87	-1253.53	219.88	1695.31	-1400.58	104.22	1662.04	-1394.34	248.60	1650.65	22.35	1348.10	72.82	611.94	1347.12	74.03	22.54
5.86000	-1030.77	178.28	40.55	-1073.40	183.97	46.24	-1248.74	250.19	31.44	-1236.09	240.25	93.73	-1543.51	81.80	12.23	-1762.82	102.88	136.42	-1567.25	36.06	214.80	-1663.30	25.34	230.82	-1218.94	142.19	1289.17	0.00	0.00	0.00	-1249.38	78.90	1686.77	-1243.14	221.51	1695.42	-1392.87	105.37	1662.51	-1385.49	249.22	1651.18	20.31	1349.58	71.60	613.10	1346.86	74.45	20.55
5.87000	-1031.06	178.74	40.15	-1078.03	182.39	44.98	-1247.87	251.47	31.39	-1236.62	239.80	93.17	-1539.56	81.49	11.03	-1737.17	101.91	133.12	-1567.25	36.06	214.80	-1644.42	26.13	232.75	-1214.18	143.05	1289.83	0.00	0.00	0.00	-1245.44	80.51	1688.15	-1236.20	222.70	1695.89	-1384.02	105.38	1662.52	-1376.65	249.85	1651.71	19.34	1348.60	71.76	610.25	1348.02	73.24	22.43
5.88000	-1031.07	178.90	39.89	-1075.62	183.71	45.38	-1248.88	250.17	30.59	-1235.52	241.01	93.35	-1537.93	80.03	8.55	-1710.97	100.95	129.81	-1567.25	36.06	214.80	-1625.44	26.93	234.71	-1207.04	143.47	1290.61	0.00	0.00	0.00	-1240.88	82.77	1688.99	-1236.02	224.42	1696.77	-1376.59	106.53	1662.85	-1367.83	250.47	1652.25	23.53	1347.90	72.84	608.65	1348.46	72.85	17.57
5.89000	-1030.86	178.55	39.94	-1077.40	181.65	44.40	-1247.76	252.06	31.12	-1235.09	241.89	93.39	-1529.35	77.45	7.82	-1684.23	99.98	126.49	-1567.25	36.06	214.80	-1606.34	27.75	236.70	-1199.09	144.05	1291.13	0.00	0.00	0.00	-1229.07	83.88	1689.13	-1218.94	225.97	1696.93	-1368.90	108.12	1663.39	-1359.01	251.10	1652.78	19.52	1349.96	71.64	610.09	1347.38	73.71	16.32
5.90000	-1030.98	178.53	39.83	-1079.85	185.75	44.12	-1247.98	251.86	30.92	-1235.92	240.86	92.71	-1522.79	73.63	9.39	-1656.94	99.01	123.17	-1567.25	36.06	214.80	-1587.12	28.58	238.71	-1191.32	144.40	1291.41	0.00	0.00	0.00	-1222.65	84.90	1689.53	-1211.19	226.68	1697.42	-1362.04	110.17	1663.56	-1350.20	251.73	1653.32	17.47	1349.72	71.29	609.54	1346.88	73.79	20.21
5.91000	-1031.05	178.80	39.54	-1084.26	183.10	43.07	-1247.60	252.11	30.88	-1235.38	241.73	93.01	-1508.56	69.62	14.62	-1629.10	98.03	119.85	-1567.25	36.06	214.80	-1567.80	29.42	240.74	-1182.02	145.18	1291.75	0.00	0.00	0.00	-1216.52	85.42	1690.59	-1210.18	228.02	1698.54	-1354.69	111.92	1663.78	-1341.40	252.36	1653.87	18.01	1350.79	71.22	613.40	1347.19	74.64	21.62
5.92000	-1031.13	178.78	39.52	-1073.83	184.91	44.67	-1249.49	249.43	29.49	-1235.54	241.06	92.55	-1489.14	65.34	19.85	-1600.70	97.05	116.52	-1567.25	36.06	214.80	-1552.82	31.20	245.52	-1175.22	145.88	1292.00	0.00	0.00	0.00	-1211.57	85.19	1691.02	-1200.79	229.91	1698.66	-1347.32	113.85	1664.18	-1332.61	253.00	1654.41	19.14	1349.67	71.66	612.57	1348.04	74.07	23.05
5.93000	-1030.54	177.56	39.84	-1074.71	184.24	45.06	-1247.19	251.78	30.64	-1235.35	241.27	92.71	-1468.19	61.05	24.94	-1571.74	96.06	113.19	-1567.25	36.06	214.80	-1536.10	31.96	249.96	-1168.50	146.61	1292.28	0.00	0.00	0.00	-1203.71	87.53	1691.90	-1190.86	230.76	1699.10	-1339.69	115.07	1664.30	-1323.84	253.63	1654.96	17.86	1350.00	71.21	609.10	1348.51	73.28	23.72
5.94000	-1030.81	178.26	39.30	-1079.86	183.52	43.17	-1247.71	250.90	30.71	-1235.47	240.65	92.48	-1448.73	57.68	28.94	-1542.21	95.08	109.85	-1567.23	36.06	214.80	-1518.04	31.51	253.70	-1158.46	146.90	1292.55	0.00	0.00	0.00	-1188.56	88.86	1692.12	-1184.99	231.24	1700.08	-1330.91	114.62	1664.57	-1316.20	254.03	1655.33	19.09	1346.83	72.41	612.18	1347.26	74.40	22.36
5.95000	-1030.78	178.28	39.16	-1078.43	184.46	43.07	-1249.16	249.51	30.34	-1234.76	241.63	93.01	-1429.89	55.67	31.62	-1512.11	94.09	106.51	-1548.35	36.23	216.69	-1500.96	33.47	255.28	-1149.49	147.22	1292.67	0.00	0.00	0.00	-1186.78	89.78	1693.09	-1175.79	231.27	1700.56	-1323.81	116.62	1664.99	-1308.23	255.09	1655.62	18.63	1347.95	71.93	612.69	1347.24	74.32	21.42
5.96000	-1030.56	178.22	38.85	-1071.91	183.38	44.43	-1247.48	251.22	31.31	-1234.98	241.24	93.10	-1403.23	57.31	37.44	-1481.44	93.09	103.16	-1528.72	36.06	217.11	-1481.99	33.79	256.41	-1146.07	147.27	1293.02	0.00	0.00	0.00	-1174.48	89.95	1693.54	-1167.19	232.56	1701.59	-1315.51	116.65	1665.08	-1300.01	256.45	1656.09	20.86	1348.38	72.13	611.11	1348.36	73.75	21.00
5.97000	-1030.29	177.93	38.83	-1076.15	184.36	43.80	-1248.29	250.67	31.23	-1234.71	241.06	92.95	-1381.35	52.98	37.08	-1450.18	92.10	99.82	-1509.21	36.57	215.85	-1463.10	34.46	255.53	-1139.58	148.38	1293.26	0.00	0.00	0.00	-1174.16	91.02	1694.60	-1161.13	233.46	1702.22	-1307.58	117.40	1666.00	-1292.18	256.67	1656.70	18.33	1346.98	72.10	609.56	1348.17	73.35	19.61
5.98000	-1029.88	177.49	38.91	-1080.20	183.47	43.03	-1248.30	250.75	31.69	-1233.84	242.02	93.66	-1357.81	51.71	38.26	-1418.34	91.10	96.47	-1489.52	37.43	212.92	-1444.06	34.94	253.47	-1129.18	149.17	1293.74	0.00	0.00	0.00	-1161.89	90.58	1695.39	-1151.63	233.75	1702.69	-1298.39	116.04	1666.51	-1283.62	257.91	1657.14	18.56	1347.38	72.57	609.25	1348.54	73.26	20.05
5.99000	-1029.80	177.71	38.61	-1075.79	184.09	43.37	-1248.64	250.15	31.77	-1233.55	242.56	94.06	-1332.33	51.61	39.25	-1385.90	90.09	93.12	-1468.27	37.02	208.95	-1424.25	35.00	250.66	-1123.01	148.79	1294.18	0.00	0.00	0.00	-1155.51	91.41	1696.25	-1145.84	234.09	1703.55	-1290.80	117.08	1666.85	-1275.77	257.62	1657.84	15.24	1350.97	70.49	609.29	1347.19	73.78	23.98
6.00000	-1029.65	177.67	38.61	-1074.29	184.60	43.72	-1248.42	250.49	31.99	-1233.97	241.67	93.75	-1303.21	52.44	40.14	-1352.87	89.09	89.76	-1446.80	36.33	204.00	-1403.99	35.15	246.96	-1114.96	149.80	1294.74	0.00	0.00	0.00	-1145.41	91.30	1696.40	-1136.81	233.80	1704.16	-1282.66	117.94	1667.56	-1268.08	257.31	1658.56	20.11	1349.91	71.81	609.78	1347.80	73.57	24.43
6.01000	-1029.82	178.14	38.27	-1075.41	185.41	43.56	-1248.04	250.80	32.45	-1233.72	241.91	94.12	-1276.04	53.42	39.81	-1319.24	88.08	86.41	-1424.96	36.79	197.43	-1383.58	35.21	242.34	-1107.58	150.74	1295.35	0.00	0.00	0.00	-1139.36	92.36	1696.93	-1124.21	233.64	1704.64	-1274.96	119.08	1668.39	-1259.85	257.94	1659.27	21.84	1348.71	72.71	611.94	1348.31	73.75	20.35
6.02000	-1029.48	177.72	38.37	-1075.20	184.85	43.73	-1248.92	249.25	31.99	-1234.40	240.62	93.76	-1248.81	54.68	39.29	-1285.00	87.07	83.05	-1401.70	35.89	190.13	-1362.54	35.63	236.15	-1101.45	150.94	1295.93	0.00	0.00	0.00	-1128.87	91.84	1696.99	-1119.18	234.24	1705.05	-1266.70	119.21	1668.93	-1251.66	258.09	1659.91	23.67	1349.34	72.81	612.55	1346.92	74.41	23.68
6.03000	-1029.68	178.71	37.94	-1075.53	184.16	43.75	-1247.46	251.45	33.04	-1233.92	241.14	94.36	-1215.34	59.55	40.44	-1250.16	86.06	79.69	-1377.81	35.20	181.92	-1340.48	35.00	229.65	-1097.99	151.99	1293.01	0.00	0.00	0.00	-1114.19	92.72	1696.97	-1109.58	234.66	1705.26	-1259.34	120.62	1669.80	-1244.23	257.16	1660.73	21.80	1348.35	72.47	610.62	1347.09	73.83	23.36
6.04000	-1029.52	178.65	37.75	-1076.91	184.43	43.22	-1247.78	250.51	32.94	-1233.66	241.08	94.53	-1185.94	61.13	39.48	-1209.93	83.91	75.43	-1353.98	35.84	172.65	-1318.00	33.62	222.59	-1092.40	152.30	1292.85	0.00	0.00	0.00	-1112.13	92.26	1697.17	-1102.93	233.78	1705.60	-1249.70	117.63	1669.92	-1235.89	257.16	1661.41	22.08	1347.44	72.90	610.02	1347.50	73.57	20.44
6.05000	-1029.58	179.15	37.42	-1075.47	186.06	43.94	-1248.00	250.20	33.18	-1233.40	241.17	94.77	-1155.73	61.45	38.59	-1181.33	83.60	72.61	-1328.08	34.08	163.55	-1294.79	32.84	214.61	-1084.37	153.02	1293.00	0.00	0.00	0.00	-1107.42	92.07	1697.40	-1095.39	234.10	1706.15	-1243.47	120.31	1670.66	-1227.66	256.87	1661.99	18.96	1350.51	71.38	612.35	1349.25	73.49	21.91
6.06000	-1029.85	180.11	37.02	-1077.28	185.18	42.95	-1247.52	250.56	33.67	-1233.69	240.62	94.76	-1126.38	61.85	37.31	-1151.73	83.65	69.91	-1302.38	33.24	153.99	-1270.76	32.01	206.41	-1074.11	152.65	1293.40	0.00	0.00	0.00	-1096.56	91.45	1696.92	-1088.74	233.40	1706.23	-1234.52	118.61	1670.60	-1219.25	256.71	1662.49	18.43	1349.87	71.41	613.53	1347.45	74.31	23.97
6.07000	-1029.88	180.54	36.78	-1072.40	186.86	44.08	-1247.91	250.03	33.94	-1233.36	240.67	95.23	-1092.28	61.84	36.78	-1125.02	96.22	62.09	-1275.28	32.04	144.44	-1246.70	32.01	197.80	-1071.67	153.97	1293.29	0.00	0.00	0.00	-1091.43	90.39	1696.87	-1081.59	232.88	1706.21	-1226.52	118.38	1670.93	-1211.16	256.14	1662.87	19.06	1349.12	71.77	609.51	1346.84	73.84	24.63
6.08000	-1030.08	180.83	36.57	-1077.38	185.60	43.03	-1249.00	248.12	33.23	-1232.65	240.88	95.60	-1061.09	60.48	35.80	-1090.14	84.76	63.74	-1247.44	30.02	135.41	-1221.61	31.16	189.20	-1063.93	153.32	1293.41	0.00	0.00	0.00	-1082.92	90.65	1696.95	-1070.46	231.58	1706.35	-1218.48	118.39	1670.96	-1203.15	255.33	1663.16	22.48	1348.28	72.46	612.75	1346.18	74.63	21.54
6.09000	-1029.55	179.73	36.85	-1070.65	187.19	45.90	-1248.94	247.96	33.74	-1233.13	239.72	95.63	-1029.09	58.69	35.31	-1058.95	81.43	61.23	-1221.19	32.10	124.55	-1196.43	30.78	180.56	-1053.25	154.10	1293.37	0.00	0.00	0.00	-1071.63	89.69	1696.20	-1064.69	230.81	1706.55	-1209.61	117.20	1670.46	-1194.85	254.84	1663.40	19.77	1349.51	71.84	610.83	1347.67	73.88	21.39
6.10000	-1029.57	179.91	36.55	-1063.19	191.75	47.75	-1247.63	249.18	34.66	-1231.92	240.83	96.50	-995.33	56.84	35.60	-1028.43	78.50	58.46	-1193.96	33.14	113.73	-1171.75	31.63	171.24	-1045.37	154.05	1293.40	0.00	0.00	0.00	-1062.97	89.39	1695.65	-1056.43	230.05	1706.60	-1201.20	116.84	1670.13	-1186.21	254.97	1663.33	19.29	1349.23	72.08	608.78	1348.28	73.38	24.79
6.11000	-1017.48	178.20	38.56	-1074.24	188.91	45.10	-1248.08	248.55	34.92	-1232.57	239.18	96.25	-961.29	54.18	36.47	-997.29	75.59	56.37	-1166.74	34.55	102.54	-1145.94	31.12	162.41	-1038.99	155.08	1292.86	0.00	0.00	0.00	-1052.98	88.38	1695.06	-1046.87	229.87	1706.54	-1192.22	114.31	1669.63	-1177.79	254.68	1663.17	19.44	1347.20	72.36	609.72	1348.09	73.75	20.16
6.12000	-1013.64	180.07	39.18	-1064.99	193.56	47.26	-1248.06	248.46	35.38	-1231.65	240.15	96.82	-931.44	51.35	36.76	-966.36	72.49	54.97	-1136.99	32.45	92.83	-1119.17	29.46	154.15	-1030.48	154.39	1292.34	0.00	0.00	0.00	-1042.50	87.03	1694.74	-1036.61	228.64	1705.95	-1183.91	113.73	1669.14	-1170.06	253.31	1663.10	24.50	1346.98	73.60	609.45	1348.76	73.33	25.67
6.13000	-990.31	178.27	41.74	-1075.11	192.31	43.35	-1247.73	248.15	35.77	-1231.64	239.53	97.07	-896.73	48.44	39.09	-934.94	69.78	54.26	-1106.73	29.70	84.32	-1092.62	28.54	145.82	-1021.37	155.07	1291.66	0.00	0.00	0.00	-1037.91	87.19	1694.61	-1031.65	227.93	1705.89	-1176.11	114.21	1668.74	-1161.51	252.76	1662.76	21.63	1348.17	72.91	610.47	1347.39	73.84	22.22
6.14000	-997.65	180.00	38.15	-1065.49	191.75	44.25	-1248.44	247.04	35.65	-1231.61	238.97	97.47	-867.18	46.82	41.12	-903.86	67.23	54.35	-1075.87	26.35	76.92	-1065.43	27.27	138.25	-1014.15	155.83	1291.19	0.00	0.00	0.00	-1031.66	87.01	1694.34	-1022.86	227.36	1705.48	-1168.14	113.93	1667.92	-1153.30	251.55	1662.41	23.44	1348.53	73.10	614.88	1347.23	75.06	19.16
6.15000	-1005.67	181.11	33.53	-1074.29	192.43	42.56	-1248.00	247.24	36.27	-1231.24	238.64	97.84	-833.72	44.81	44.84	-873.05	64.56	55.07	-1045.22	22.89	70.45	-1038.81	25.86	131.32	-1004.18	155.57	1290.39	0.00	0.00	0.00	-1025.76	86.30	1694.16	-1013.18	225.64	1705.29	-1159.61	112.91	1667.33	-1144.66	251.18	1661.94	22.21	1347.81	72.82	613.47	1346.44	75.02	22.36
6.16000	-1027.47	182.44	26.93	-1074.01	192.63	41.88	-1248.01	246.59	36.64	-1230.18	239.57	99.01	-800.15	42.67	50.15	-842.67	62.92	56.65	-1014.95	19.90	64.67	-1012.35	25.49	124.62	-998.04	156.17	1289.43	0.00	0.00	0.00	-1017.48	85.04	1693.46	-1004.89	225.93	1704.75	-1151.37	113.07	1666.71	-1136.51	249.96	1661.49	18.84	1347.94	71.84	611.37	1345.88	74.45	23.51
6.17000	-1046.72	183.40	22.28	-1078.44	191.36	39.79	-1248.40	245.75	37.17	-1230.39	238.67	99.29	-769.91	41.54	54.53	-813.15	60.93	58.69	-985.33	17.65	59.49	-985.02	22.89	119.75	-989.33	155.44	1288.68	0.00	0.00	0.00	-1000.83	84.78	1692.31	-1000.33	224.78	1704.61	-1143.33	113.24	1666.11	-1128.10	248.93	1660.92	19.49	1348.70	72.25	610.22	1345.52	74.44	24.67
6.18000	-1047.11	183.45	23.50	-1082.71	186.59	39.91	-1248.33	245.26	37.61	-1229.80	238.82	100.02	-740.83	40.40	59.53	-784.72	59.21	61.64	-956.20	15.18	55.56	-959.10	21.87	115.28	-983.10	155.49	1288.03	0.00	0.00	0.00	-994.22	82.92	1692.01	-991.02	224.13	1704.29	-1134.01	110.86	1665.21	-1120.02	247.44	1660.40	21.64	1349.58	72.17	608.24	1347.75	73.36	22.32
6.19000	-1037.50	185.42	24.24	-1077.55	190.37	38.81	-1247.67	245.59	38.53	-1230.43	237.45	100.10	-712.70	40.50	65.54	-756.99	58.46	65.92	-927.46	12.96	52.54	-933.15	20.09	112.05	-974.42	154.46	1287.23	0.00	0.00	0.00	-983.34	83.16	1690.80	-982.89	223.03	1703.92	-1124.92	109.99	1664.31	-1111.79	245.92	1659.83	18.05	1349.66	71.66	610.95	1346.94	74.05	26.47
6.20000	-1027.78	180.27	33.71	-1076.48	187.89	41.26	-1247.94	244.76	39.02	-1229.77	237.17	100.79	-685.93	39.67	72.59	-730.39	57.76	71.10	-900.01	11.47	50.31	-908.60	19.20	109.51	-967.84	154.27	1286.18	0.00	0.00	0.00	-975.97	82.05	1690.24	-971.50	222.70	1703.14	-1116.29	108.99	1663.50	-1103.22	244.67	1659.10	19.19	1348.96	71.60	611.98	1346.03	74.68	25.18
6.21000	-1027.87	184.59	31.92	-1075.26	186.91	41.28	-1249.19	242.39	38.91	-1227.54	239.86	102.59	-660.52	39.55	80.17	-705.26	57.99	77.17	-873.91	10.94	48.73	-885.32	18.93	107.50	-956.65	153.75	1285.13	0.00	0.00	0.00	-969.82	80.00	1689.45	-958.04	221.64	1702.10	-1107.36	106.85	1662.44	-1094.46	243.58	1658.24	18.19	1350.28	71.15	610.77	1348.54	73.72	22.58
6.22000	-1028.47	180.28	32.57	-1073.46	187.63	41.24	-1247.16	244.72	40.86	-1226.70	240.11	103.48	-637.09	39.33	88.25	-682.58	56.63	82.96	-849.10	10.40	48.04	-863.70	18.79	106.48	-949.62	153.13	1284.29	0.00	0.00	0.00	-957.17	79.03	1688.55	-952.48	219.97	1701.40	-1098.09	104.66	1661.51	-1086.71	240.85	1657.50	20.19	1348.90	72.15	611.25	1348.20	73.80	23.17
6.23000	-1027.83	180.09	32.87	-1072.67	188.04	41.03	-1247.54	243.58	41.50	-1226.49	239.46	104.09	-615.70	38.18	96.36	-661.29	56.55	88.95	-826.11	9.81	47.93	-842.99	18.51	106.14	-944.09	152.25	1283.10	0.00	0.00	0.00	-947.36	77.83	1687.17	-943.30	219.59	1700.61	-1088.59	101.95	1660.51	-1078.24	239.14	1656.59	24.57	1346.12	73.91	609.39	1346.94	73.76	24.93
6.24000	-1032.85	179.79	31.81	-1077.75	188.53	39.37	-1247.02	243.96	42.85	-1226.88	237.58	104.32	-596.27	39.29	103.34	-642.26	57.30	94.61	-805.15	9.87	48.05	-824.35	18.61	105.88	-931.62	152.71	1282.09	0.00	0.00	0.00	-943.04	76.54	1686.17	-934.95	217.16	1699.81	-1080.25	101.36	1659.61	-1069.84	237.19	1655.86	24.09	1346.26	73.73	607.66	1347.06	73.72	23.35
6.25000	-1030.82	182.03	31.13	-1073.86	189.97	40.32	-1248.21	241.41	42.99	-1224.67	239.82	106.17	-579.49	46.00	108.88	-625.23	58.38	99.37	-786.10	9.76	48.46	-807.52	18.98	105.67	-925.75	151.72	1281.15	0.00	0.00	0.00	-932.45	75.71	1685.03	-926.62	216.31	1698.86	-1071.16	99.34	1658.60	-1061.31	235.29	1655.01	24.86	1347.78	73.40	611.41	1344.67	75.18	18.78
6.26000	-1030.33	182.07	30.85	-1071.11	189.43	40.95	-1246.55	243.32	45.05	-1223.89	240.11	107.11	-565.14	47.38	113.09	-610.11	59.68	102.94	-769.20	9.53	48.85	-792.60	19.51	105.33	-915.95	151.37	1279.97	0.00	0.00	0.00	-920.29	74.13	1683.97	-918.40	215.15	1697.99	-1061.94	97.60	1657.42	-1052.60	233.23	1654.22	21.73	1346.42	73.16	611.92	1345.47	74.87	23.42
6.27000	-1025.01	182.53	31.68	-1070.14	189.32	40.91	-1246.38	243.16	46.48	-1223.61	239.34	108.10	-552.40	49.29	116.36	-597.32	61.08	105.21	-754.97	10.09	48.65	-780.02	20.24	104.91	-908.77	150.60	1278.90	0.00	0.00	0.00	-911.67	72.79	1683.07	-909.19	212.68	1697.32	-1053.26	95.94	1656.34	-1044.22	230.55	1653.61	19.95	1346.88	72.90	610.94	1348.14	73.84	20.82
6.28000	-1030.90	182.87	30.15	-1072.69	189.04	39.86	-1245.07	244.08	48.51	-1222.71	239.42	109.29	-541.79	50.89	117.49	-586.53	62.89	106.07	-742.93	10.59	48.07	-768.72	19.77	104.52	-900.70	149.38	1277.91	0.00	0.00	0.00	-905.22	70.34	1682.37	-899.79	211.07	1696.48	-1044.79	95.16	1655.83	-1035.38	228.47	1652.82	19.69	1348.22	72.31	609.47	1347.79	73.81	21.43
6.29000	-1027.45	183.10	30.34	-1072.86	190.34	40.02	-1244.40	244.28	50.27	-1221.13	240.54	111.00	-533.31	51.67	116.38	-578.20	63.73	105.11	-733.63	11.92	46.71	-760.58	21.91	102.77	-889.90	148.39	1276.96	0.00	0.00	0.00	-892.77	67.89	1680.61	-896.06	208.38	1696.10	-1034.79	90.95	1654.46	-1026.85	225.82	1652.22	16.47	1346.74	72.22	608.90	1346.58	73.67	20.92
6.30000	-1027.70	182.42	30.49	-1072.67	188.39	39.34	-1244.29	243.72	51.96	-1219.69	241.20	112.77	-526.49	47.84	114.77	-571.74	65.17	102.63	-727.17	13.46	45.10	-754.24	23.88	100.81	-883.91	148.23	1275.96	0.00	0.00	0.00	-888.77	66.07	1680.11	-886.10	206.44	1695.20	-1025.27	87.74	1653.31	-1018.03	223.49	1651.61	17.18	1348.97	71.62	610.40	1346.51	73.81	21.73
6.31000	-1028.37	183.33	29.68	-1070.49	190.38	39.54	-1242.42	245.29	54.31	-1218.23	241.83	114.41	-521.03	48.66	110.44	-567.31	66.57	97.98	-723.46	14.84	43.58	-748.71	23.57	99.49	-874.55	147.00	1275.19	0.00	0.00	0.00	-878.32	63.99	1678.67	-876.31	203.97	1694.14	-1015.72	84.15	1652.33	-1009.37	220.98	1650.94	21.97	1348.13	72.61	609.94	1345.37	74.46	26.90
6.32000	-1028.11	182.83	29.77	-1072.80	191.27	38.53	-1242.93	243.35	55.39	-1217.36	241.62	116.19	-518.42	58.47	101.54	-564.28	69.63	91.75	-721.86	15.86	42.25	-745.79	25.76	97.06	-862.90	145.82	1274.38	0.00	0.00	0.00	-868.78	62.36	1677.18	-862.87	202.17	1693.13	-1007.12	82.13	1651.39	-1000.58	218.46	1650.30	23.96	1349.11	72.97	611.75	1348.75	73.58	24.93
6.33000	-1030.27	183.08	29.15	-1071.31	189.60	38.42	-1241.42	244.29	58.09	-1214.81	243.30	118.71	-516.31	61.27	93.77	-562.00	72.53	84.86	-721.37	17.30	40.47	-744.49	29.04	94.26	-854.39	144.39	1273.73	0.00	0.00	0.00	-861.09	59.52	1676.55	-855.16	199.52	1692.54	-998.74	81.10	1650.59	-991.90	215.61	1649.73	24.44	1347.98	73.28	612.67	1347.57	74.01	22.21
6.34000	-1027.51	183.00	29.70	-1073.76	190.81	36.83	-1242.31	241.59	59.64	-1213.78	242.71	120.57	-513.06	58.22	86.93	-559.33	74.65	78.26	-720.98	18.28	38.83	-741.78	29.75	93.04	-845.51	143.14	1273.34	0.00	0.00	0.00	-853.99	56.33	1675.62	-848.53	197.02	1691.97	-988.64	76.94	1649.75	-983.44	212.28	1649.34	21.83	1347.68	72.82	609.80	1348.55	73.14	26.24
6.35000	-1025.76	183.06	30.03	-1070.14	187.93	36.23	-1240.56	242.64	62.81	-1212.03	242.80	122.97	-509.48	62.85	78.96	-556.24	75.26	72.34	-720.23	18.52	38.02	-737.58	30.63	91.73	-836.94	142.51	1272.81	0.00	0.00	0.00	-839.04	54.41	1674.38	-842.22	194.39	1691.55	-980.30	75.50	1649.23	-974.75	209.22	1649.09	21.41	1346.15	73.16	612.03	1346.43	74.76	25.40
6.36000	-1026.34	182.73	29.75	-1077.31	188.22	33.49	-1239.16	242.90	66.34	-1209.53	243.79	126.17	-506.34	59.47	71.58	-553.29	75.71	66.71	-719.78	18.06	37.80	-733.18	30.51	90.66	-829.35	140.56	1272.47	0.00	0.00	0.00	-833.47	52.14	1673.94	-830.52	191.67	1691.15	-970.61	71.72	1648.72	-965.91	206.50	1648.95	22.74	1348.19	72.64	613.56	1346.50	74.61	26.51
6.37000	-1024.10	183.35	29.92	-1076.74	187.83	32.70	-1237.94	241.78	69.44	-1206.74	244.20	129.28	-504.75	57.22	64.90	-551.66	75.21	61.49	-719.56	17.17	37.95	-730.29	30.20	90.17	-817.99	139.02	1272.24	0.00	0.00	0.00	-820.60	49.15	1673.54	-821.08	188.70	1691.41	-960.40	66.88	1648.48	-957.15	203.56	1649.29	21.94	1348.53	72.11	610.16	1345.33	74.49	22.21
6.38000	-1025.83	183.04	29.05	-1073.20	189.01	32.67	-1234.87	243.73	74.22	-1203.37	245.28	133.11	-503.47	58.09	60.44	-550.92	74.34	58.17	-719.19	16.67	37.96	-728.13	29.30	90.48	-809.12	137.68	1272.51	0.00	0.00	0.00	-810.88	46.16	1673.43	-811.73	186.21	1691.91	-951.97	65.03	1648.72	-948.82	199.72	1650.16	20.55	1350.54	71.44	610.85	1345.27	74.80	18.18
6.39000	-1025.84	183.66	28.83	-1072.98	187.16	32.33	-1233.17	243.03	78.39	-1199.21	246.18	137.33	-502.20	59.48	57.11	-550.08	74.70	56.33	-718.63	16.18	38.08	-727.05	29.77	90.64	-798.98	136.07	1273.33	0.00	0.00	0.00	-803.02	43.43	1674.06	-806.69	182.71	1693.04	-942.91	61.93	1649.24	-939.92	196.72	1651.05	22.78	1347.63	72.89	608.59	1347.70	73.35	19.67
6.40000	-1024.85	184.71	29.56	-1072.32	188.54	31.70	-1232.24	240.24	82.35	-1195.70	245.86	141.24	-501.74	61.11	53.61	-549.79	74.84	53.90	-718.26	16.06	38.39	-726.12	30.59	90.84	-788.52	135.04	1274.25	0.00	0.00	0.00	-792.42	41.10	1674.42	-796.81	179.16	1694.14	-934.05	59.47	1650.01	-930.62	194.12	1652.31	23.44	1347.83	72.88	610.32	1346.80	74.12	27.16
6.41000	-1026.02	184.97	28.64	-1071.48	187.70	31.39	-1228.55	240.68	88.19	-1191.37	246.00	146.08	-500.79	60.32	51.69	-549.21	75.24	52.25	-717.90	15.78	38.73	-724.97	30.28	91.40	-781.87	133.05	1275.54	0.00	0.00	0.00	-785.36	38.47	1674.96	-786.01	176.20	1695.49	-925.02	56.13	1651.03	-921.75	190.52	1653.96	18.09	1349.90	71.60	611.10	1347.43	74.43	22.63
6.42000	-1024.73	185.09	29.00	-1062.85	188.13	33.01	-1224.33	241.61	93.89	-1185.93	246.36	150.85	-497.60	60.40	49.76	-548.33	75.59	51.38	-717.73	15.68	38.81	-723.95	30.64	91.35	-771.21	131.57	1277.32	0.00	0.00	0.00	-770.18	35.58	1675.23	-777.79	173.60	1696.95	-915.43	52.56	1651.95	-913.27	186.40	1655.87	18.75	1346.83	72.40	611.94	1345.39	74.84	23.62
6.43000	-1025.16	185.98	28.76	-1060.95	187.64	33.75	-1220.20	241.14	100.06	-1179.91	246.62	155.89	-498.15	61.45	47.24	-547.86	74.99	50.44	-717.47	15.40	38.94	-722.59	30.02	91.65	-762.42	130.85	1279.30	0.00	0.00	0.00	-771.60	32.25	1676.57	-767.63	170.01	1698.30	-906.21	49.52	1652.86	-904.40	183.45	1657.56	19.80	1347.68	72.32	612.22	1346.75	74.55	23.77
6.44000	-1025.52	185.51	28.61	-1057.39	184.73	38.64	-1213.88	242.88	107.45	-1173.42	246.80	161.13	-498.25	61.20	45.53	-547.48	75.13	49.83	-717.16	15.49	38.98	-721.75	29.89	91.75	-751.70	129.39	1281.30	0.00	0.00	0.00	-761.67	28.82	1677.23	-758.80	167.41	1699.60	-897.35	47.28	1653.97	-895.59	180.23	1659.35	19.29	1346.78	72.48	609.47	1346.98	73.82	20.94
6.45000	-1024.67	186.37	28.49	-1056.58	186.30	38.17	-1206.98	244.68	115.02	-1166.66	245.74	165.87	-500.00	61.37	43.78	-547.27	75.11	48.91	-716.91	15.68	39.01	-721.12	29.56	91.99	-740.90	127.24	1283.17	0.00	0.00	0.00	-745.18	26.28	1677.30	-752.45	163.82	1700.84	-888.01	43.91	1655.05	-886.56	177.88	1660.94	22.16	1346.76	73.07	607.88	1347.78	73.07	19.34
6.46000	-1025.25	187.18	27.96	-1054.45	185.79	38.55	-1200.08	245.01	122.60	-1158.05	246.74	171.52	-500.02	61.86	42.35	-546.61	75.81	48.59	-716.37	15.63	39.10	-720.87	30.29	91.95	-732.12	126.56	1284.87	0.00	0.00	0.00	-735.95	24.05	1677.78	-742.63	161.71	1701.82	-878.49	40.47	1655.98	-877.21	175.89	1662.35	21.73	1347.09	72.96	608.94	1347.16	73.60	23.24
6.47000	-1025.68	187.56	27.20	-1051.35	184.33	39.81	-1191.68	247.34	131.61	-1147.96	248.26	177.17	-498.86	62.08	41.77	-546.51	75.55	48.10	-715.70	15.56	39.12	-720.54	30.15	91.99	-725.79	124.54	1286.51	0.00	0.00	0.00	-726.17	20.89	1677.98	-737.03	158.76	1703.10	-869.47	37.93	1657.07	-868.35	173.02	1663.83	18.53	1345.92	72.90	612.99	1346.33	74.68	25.36
6.48000	-1022.88	187.70	26.83	-1048.36	184.22	40.49	-1184.19	247.21	139.56	-1137.24	249.43	182.89	-496.89	62.39	41.44	-546.20	75.89	47.85	-714.98	15.52	39.07	-720.43	30.59	91.64	-715.78	123.82	1287.93	0.00	0.00	0.00	-720.73	19.14	1678.87	-726.82	156.86	1703.51	-860.34	35.53	1658.12	-859.72	169.62	1665.18	20.36	1348.74	71.92	609.36	1346.76	73.74	22.13
6.49000	-1019.10	188.22	26.22	-1044.39	182.94	42.31	-1174.55	249.01	148.69	-1126.23	249.67	188.32	-498.33	62.24	40.73	-545.99	76.00	47.62	-714.57	15.49	39.00	-720.06	30.39	91.58	-705.53	122.71	1289.14	0.00	0.00	0.00	-709.98	17.38	1678.87	-713.77	154.42	1704.02	-851.62	33.90	1658.99	-850.93	167.13	1666.24	19.90	1348.38	72.09	609.88	1347.28	73.72	23.95
6.50000	-1017.36	189.02	24.94	-1037.66	192.38	43.43	-1165.76	249.14	157.03	-1115.04	249.49	193.90	-498.33	62.34	40.15	-545.72	76.53	47.68	-714.04	14.88	39.11	-720.35	31.12	91.05	-697.28	121.58	1290.10	0.00	0.00	0.00	-703.34	14.44	1679.09	-704.04	151.90	1704.42	-842.85	31.56	1659.47	-842.10	165.32	1666.95	19.35	1346.22	72.77	608.43	1347.47	73.60	23.03
6.51000	-1013.45	189.69	24.16	-1038.19	192.66	41.52	-1155.50	250.89	166.25	-1103.41	249.49	199.85	-498.44	62.45	39.82	-545.93	75.71	47.36	-714.06	14.89	38.95	-720.09	30.71	90.91	-688.93	120.69	1290.87	0.00	0.00	0.00	-694.93	12.29	1679.58	-694.55	150.58	1704.64	-833.59	28.99	1659.90	-833.27	163.70	1667.57	23.69	1348.41	72.59	609.26	1348.28	73.27	19.24
6.52000	-1007.29	191.26	23.51	-1032.16	191.91	43.56	-1146.51	247.86	174.01	-1091.20	249.15	205.78	-501.40	62.12	38.69	-545.79	75.78	47.30	-713.99	14.35	39.07	-719.77	30.07	91.02	-680.74	120.19	1291.40	0.00	0.00	0.00	-686.12	10.83	1679.60	-689.63	148.06	1705.53	-824.07	25.57	1660.13	-824.65	161.30	1668.27	19.92	1347.40	72.31	609.40	1348.39	73.55	22.90
6.53000	-1002.11	191.57	21.59	-1027.03	193.17	45.89	-1133.17	249.20	183.09	-1077.40	249.80	212.17	-500.77	62.59	38.62	-545.81	75.54	47.15	-714.26	14.51	38.98	-719.19	28.63	91.39	-672.46	119.91	1291.79	0.00	0.00	0.00	-672.61	9.48	1679.62	-681.73	146.54	1705.82	-815.76	25.14	1660.43	-816.14	159.06	1668.95	21.06	1347.56	72.58	610.36	1348.06	73.83	25.70
6.54000	-994.47	192.60	22.07	-1017.24	196.50	49.85	-1120.57	247.19	190.30	-1064.91	248.01	217.63	-500.47	62.91	38.15	-545.70	75.53	47.02	-714.47	14.71	38.81	-719.61	29.41	90.86	-662.12	119.57	1291.97	0.00	0.00	0.00	-664.08	7.78	1679.90	-670.77	144.40	1706.13	-806.96	23.70	1660.53	-807.46	157.07	1669.40	18.83	1348.61	71.76	609.19	1346.73	73.70	23.05
6.55000	-981.20	195.61	25.95	-1004.68	197.92	54.52	-1107.93	243.89	195.59	-1051.24	246.98	223.36	-497.77	62.84	38.41	-545.76	75.08	46.82	-714.67	14.83	38.70	-719.32	29.28	90.82	-654.60	118.76	1292.20	0.00	0.00	0.00	-657.02	5.53	1679.97	-660.63	142.80	1706.91	-797.96	21.80	1660.73	-798.78	155.32	1669.87	20.06	1347.63	72.65	608.51	1346.95	73.42	20.00
6.56000	-966.38	198.93	29.60	-990.74	199.64	58.68	-1094.46	240.73	200.39	-1036.62	245.69	228.68	-498.86	62.24	38.07	-545.71	75.00	46.61	-714.80	14.87	38.74	-718.92	28.51	91.16	-647.70	119.05	1292.17	0.00	0.00	0.00	-649.49	4.69	1680.39	-653.40	142.22	1707.71	-789.20	20.68	1660.67	-789.66	154.97	1670.23	21.32	1347.54	73.41	611.44	1346.40	74.39	20.25
6.57000	-948.65	201.24	33.02	-972.30	202.84	63.31	-1076.79	242.18	205.55	-1020.78	244.70	233.13	-498.67	63.03	37.55	-545.51	75.17	46.47	-715.00	15.27	38.69	-718.99	29.18	91.01	-638.36	118.79	1292.32	0.00	0.00	0.00	-643.61	3.62	1680.74	-647.10	139.94	1708.81	-780.15	18.96	1660.74	-781.35	153.06	1670.83	21.51	1348.27	72.50	608.41	1347.24	73.67	19.87
6.58000	-932.96	204.14	35.21	-953.55	205.65	66.26	-1061.90	237.29	207.41	-1003.92	243.54	236.55	-499.42	62.92	37.21	-545.30	75.65	46.58	-715.05	15.36	38.86	-718.55	28.69	91.43	-627.32	119.03	1292.47	0.00	0.00	0.00	-632.45	3.46	1680.87	-638.86	139.09	1709.38	-771.46	18.51	1660.65	-772.79	151.75	1671.56	22.89	1349.21	72.61	608.10	1349.46	72.81	23.77
6.59000	-911.67	207.34	37.96	-931.63	207.72	70.24	-1043.06	238.19	210.23	-985.58	244.18	239.65	-497.82	62.44	37.24	-545.12	75.70	46.42	-715.22	15.81	38.93	-718.32	29.02	91.68	-619.41	118.20	1292.77	0.00	0.00	0.00	-621.35	2.76	1680.66	-626.14	138.47	1709.81	-762.25	16.94	1660.99	-764.01	150.91	1672.27	21.25	1345.55	73.42	611.01	1348.07	73.92	21.74
6.60000	-891.61	210.16	39.58	-914.98	208.64	70.85	-1023.87	238.53	211.58	-966.63	244.99	241.72	-496.86	63.01	37.28	-545.09	75.33	46.06	-715.31	16.22	39.13	-717.76	28.04	92.36	-613.13	117.82	1293.08	0.00	0.00	0.00	-610.15	1.76	1681.07	-619.37	138.21	1710.65	-753.34	16.52	1661.40	-755.23	150.33	1673.01	17.96	1347.77	72.00	609.04	1348.30	73.30	20.18
6.61000	-867.92	212.62	41.37	-889.16	211.85	73.74	-1004.77	237.50	211.02	-948.25	244.13	242.06	-497.73	63.27	36.73	-545.14	74.75	45.76	-715.33	16.48	39.44	-717.83	28.97	92.33	-606.42	117.27	1293.44	0.00	0.00	0.00	-602.31	1.73	1681.50	-611.34	137.65	1711.43	-743.93	15.60	1661.81	-746.30	150.09	1673.76	13.69	1350.05	70.64	609.52	1346.34	74.13	18.57
6.62000	-861.04	214.96	31.12	-867.00	213.08	74.26	-985.31	236.06	209.00	-928.65	244.28	241.52	-497.21	63.37	36.39	-544.66	75.42	45.86	-715.31	16.74	39.65	-717.52	28.32	93.04	-597.57	117.29	1293.77	0.00	0.00	0.00	-594.30	1.26	1681.79	-602.31	137.86	1711.88	-735.04	16.06	1662.57	-737.63	149.43	1674.55	17.15	1350.81	71.16	611.90	1345.31	74.93	22.74
6.63000	-823.37	218.89	39.56	-843.35	216.25	73.04	-965.32	235.04	205.63	-908.98	243.92	239.83	-497.75	63.35	35.99	-544.59	75.22	45.66	-715.08	16.72	40.03	-717.48	29.49	93.02	-589.57	117.24	1294.36	0.00	0.00	0.00	-587.33	1.58	1682.38	-591.45	137.82	1712.38	-725.61	15.11	1663.11	-729.06	148.57	1675.40	19.14	1349.59	71.32	609.04	1347.01	73.43	19.26
6.64000	-796.47	220.99	39.99	-819.00	217.93	72.79	-942.74	236.77	201.94	-888.91	243.07	236.83	-496.00	63.07	36.18	-544.57	74.82	45.36	-715.01	17.37	40.18	-716.89	29.18	93.83	-582.71	116.18	1294.79	0.00	0.00	0.00	-572.97	2.61	1682.45	-586.97	137.56	1712.96	-716.15	13.56	1663.67	-720.48	148.24	1676.04	20.30	1351.52	71.22	608.89	1348.17	73.69	24.29
6.65000	-764.10	222.80	41.11	-789.13	219.73	72.93	-920.70	236.23	196.14	-868.26	241.79	232.87	-497.68	62.38	35.33	-544.20	75.12	45.29	-714.68	17.49	40.64	-716.24	28.96	94.44	-575.94	116.54	1295.07	0.00	0.00	0.00	-563.74	3.29	1683.09	-573.47	138.12	1713.02	-706.89	13.72	1664.36	-711.96	148.47	1676.49	21.67	1347.30	73.00	611.46	1346.17	74.41	19.39
6.66000	-731.07	224.87	41.80	-758.24	220.31	72.13	-897.63	236.99	189.86	-846.66	241.63	228.13	-497.58	62.58	35.09	-544.05	74.63	44.93	-714.60	18.25	40.85	-715.77	29.17	95.16	-564.77	115.76	1295.42	0.00	0.00	0.00	-558.49	4.01	1683.76	-562.99	139.64	1713.28	-698.25	15.00	1665.18	-703.61	147.59	1676.99	15.31	1347.90	71.28	608.91	1348.43	73.21	18.36
6.67000	-704.34	225.57	40.58	-730.51	220.51	70.35	-872.62	239.53	182.80	-823.73	243.48	222.87	-496.72	62.29	35.27	-543.57	75.16	44.92	-714.02	17.90	41.54	-715.37	29.45	95.77	-558.67	115.72	1295.39	0.00	0.00	0.00	-550.03	4.85	1684.13	-551.50	143.43	1715.51	-688.90	15.09	1665.89	-694.94	148.17	1677.13	18.05	1349.22	71.55	610.89	1346.94	74.06	21.60
6.68000	-668.86	224.54	43.29	-702.92	221.69	69.07	-847.89	240.51	174.30	-800.59	244.67	216.96	-497.00	62.03	34.98	-543.39	74.42	44.51	-713.84	18.65	41.82	-714.50	29.43	96.55	-547.95	116.60	1295.31	0.00	0.00	0.00	-537.82	6.07	1684.32	-542.31	145.08	1716.04	-679.52	14.90	1666.41	-686.52	147.76	1677.24	22.25	1349.43	71.93	610.92	1346.06	74.44	20.16
6.69000	-639.47	225.95	42.11	-673.61	222.23	67.83	-822.87	241.47	165.04	-777.24	245.08	210.11	-497.07	61.32	34.61	-542.82	75.22	44.63	-713.40	18.54	42.46	-714.19	30.09	97.00	-540.70	116.31	1295.10	0.00	0.00	0.00	-531.13	7.16	1684.78	-533.51	146.29	1715.85	-670.13	14.74	1666.76	-678.05	147.59	1677.42	20.29	1348.80	72.13	612.98	1348.12	74.24	20.21
6.70000	-605.84	226.83	41.98	-642.21	222.93	65.86	-795.60	244.39	155.96	-753.27	246.34	202.58	-494.74	62.23	34.87	-542.80	74.77	44.25	-713.00	18.68	43.07	-713.36	29.87	97.78	-532.66	117.06	1294.96	0.00	0.00	0.00	-520.26	8.14	1684.89	-525.01	147.53	1715.54	-661.28	15.90	1667.18	-669.64	147.51	1677.40	11.75	1350.05	70.27	611.55	1348.67	73.93	20.54
6.71000	-573.26	228.24	41.65	-611.02	223.86	63.54	-769.14	245.22	145.71	-727.92	248.11	194.88	-494.66	61.92	34.69	-542.64	74.97	44.16	-712.78	18.87	43.60	-713.06	30.58	98.06	-522.57	117.43	1294.72	0.00	0.00	0.00	-510.93	9.37	1684.92	-516.67	148.70	1715.33	-651.53	14.67	1667.22	-661.04	147.98	1677.19	14.93	1349.38	70.97	610.22	1347.34	73.82	24.13
6.72000	-540.32	229.87	41.60	-580.88	224.30	61.63	-740.74	248.87	135.89	-702.31	250.34	186.82	-493.12	61.18	35.01	-542.76	74.50	43.82	-712.51	18.87	44.04	-712.24	29.96	99.07	-515.33	117.83	1294.26	0.00	0.00	0.00	-501.69	10.08	1685.00	-507.91	150.48	1714.98	-642.32	14.78	1667.27	-652.69	147.97	1676.90	16.66	1348.41	71.74	607.45	1346.70	73.47	21.07
6.73000	-508.08	230.83	41.64	-545.51	227.21	60.47	-712.65	250.03	125.13	-675.52	254.08	179.17	-495.86	61.14	34.57	-542.52	74.23	43.74	-712.31	19.04	44.43	-711.46	29.02	100.03	-506.98	117.86	1293.93	0.00	0.00	0.00	-495.21	11.32	1684.91	-499.51	151.63	1714.63	-633.38	15.60	1667.15	-644.35	148.22	1676.56	17.12	1347.61	72.40	608.38	1345.93	74.03	18.61
6.74000	-474.87	231.98	42.15	-514.08	229.26	59.54	-683.93	252.37	114.60	-649.15	255.40	170.69	-494.59	60.39	35.11	-548.02	90.76	45.99	-712.00	18.83	45.01	-711.34	29.43	100.43	-499.13	117.49	1293.54	0.00	0.00	0.00	-484.59	12.51	1684.68	-491.41	151.96	1714.37	-624.63	16.69	1666.98	-635.79	148.97	1676.21	18.30	1348.26	71.73	608.55	1346.94	73.42	19.71
6.75000	-443.05	234.06	42.96	-484.58	230.81	58.32	-654.41	253.06	103.85	-622.14	257.77	162.71	-494.64	60.09	35.30	-542.60	75.31	43.96	-711.63	18.49	45.54	-711.26	29.97	100.92	-493.41	118.06	1292.77	0.00	0.00	0.00	-475.87	13.55	1684.69	-482.81	153.34	1713.90	-615.55	17.02	1666.70	-627.52	149.38	1675.75	19.90	1346.59	72.33	609.40	1347.88	73.50	23.12
6.76000	-410.61	236.50	44.98	-454.06	231.38	56.73	-623.93	256.93	94.61	-594.42	260.39	155.07	-492.54	58.44	35.89	-541.69	72.98	43.65	-711.50	18.59	46.05	-710.70	29.71	101.64	-483.75	118.77	1292.10	0.00	0.00	0.00	-468.06	15.37	1684.38	-474.36	153.81	1713.45	-606.43	17.60	1666.34	-618.93	149.92	1675.28	17.24	1347.75	71.35	609.95	1347.86	73.42	19.62
6.77000	-376.17	239.60	47.48	-420.70	233.05	57.57	-593.74	257.75	84.91	-566.54	263.25	147.77	-494.21	58.07	35.24	-541.31	71.81	43.45	-711.23	18.48	46.66	-710.17	29.62	102.45	-477.22	119.30	1291.33	0.00	0.00	0.00	-459.84	15.34	1683.95	-466.16	154.37	1712.97	-597.54	18.19	1665.85	-610.46	150.40	1674.80	17.30	1350.55	70.90	609.69	1348.79	72.96	22.23
6.78000	-344.23	242.23	50.03	-385.65	236.72	58.88	-562.08	262.31	77.25	-539.21	264.01	140.12	-491.44	53.73	37.13	-541.28	71.49	43.33	-711.08	18.56	47.23	-709.56	28.75	103.42	-468.95	120.13	1290.56	0.00	0.00	0.00	-445.70	16.98	1682.64	-457.55	155.56	1712.34	-588.53	18.53	1665.31	-601.72	151.37	1674.17	23.05	1348.80	72.78	610.61	1346.45	74.33	24.19
6.79000	-310.75	245.57	53.49	-353.89	240.19	60.28	-531.04	264.46	69.42	-509.98	267.29	134.19	-490.61	53.63	36.46	-541.45	71.71	43.25	-711.00	18.91	47.74	-709.06	28.72	104.22	-461.50	120.68	1289.76	0.00	0.00	0.00	-437.34	18.07	1682.45	-448.78	157.53	1711.66	-579.83	19.05	1664.55	-593.41	151.72	1673.55	22.75	1346.10	73.15	612.39	1346.68	74.67	21.77
6.80000	-277.95	249.23	57.83	-321.67	242.66	62.24	-498.75	268.94	63.55	-482.00	269.64	128.47	-490.01	53.92	35.69	-541.64	72.16	43.18	-710.93	19.06	48.38	-708.49	28.91	104.93	-452.38	121.60	1289.00	0.00	0.00	0.00	-430.07	19.29	1682.20	-440.24	158.72	1711.09	-571.29	20.70	1664.04	-584.72	153.02	1672.79	17.25	1346.50	71.75	610.01	1346.97	73.75	24.53
6.81000	-247.11	253.20	63.27	-291.48	247.22	65.20	-467.62	271.14	57.64	-453.89	272.19	123.92	-492.64	54.19	34.27	-541.71	72.54	43.08	-710.74	18.96	49.16	-708.87	30.40	105.15	-445.30	122.90	1288.29	0.00	0.00	0.00	-425.32	20.71	1681.71	-431.97	159.43	1710.38	-562.76	22.25	1663.38	-576.32	153.66	1672.00	20.08	1345.83	72.86	609.28	1349.07	73.10	26.56
6.82000	-216.09	255.87	70.74	-261.49	251.09	70.49	-436.80	273.30	53.06	-425.83	274.92	120.51	-490.18	55.16	34.33	-541.48	72.53	42.91	-710.53	18.97	49.94	-707.94	29.58	106.26	-438.53	123.11	1287.49	0.00	0.00	0.00	-414.18	22.03	1680.94	-423.36	160.67	1709.64	-553.98	23.03	1662.53	-567.89	154.82	1671.02	21.98	1348.45	72.89	612.73	1346.13	74.66	25.13
6.83000	-185.71	259.03	79.38	-232.64	251.84	76.97	-406.11	276.30	50.30	-398.97	276.97	118.20	-491.43	55.56	33.76	-541.24	72.03	42.64	-710.30	18.86	50.84	-707.38	29.01	107.38	-429.35	123.92	1286.48	0.00	0.00	0.00	-406.62	23.31	1680.54	-414.79	162.12	1708.84	-545.57	24.75	1661.63	-559.22	156.27	1670.16	20.96	1346.79	72.91	610.11	1347.47	73.77	29.35
6.84000	-158.84	261.48	88.18	-198.52	254.05	85.62	-376.19	278.58	48.65	-372.77	278.16	116.45	-492.92	58.39	32.49	-540.84	71.92	42.51	-710.05	18.73	51.70	-706.80	28.90	108.27	-418.75	124.71	1285.46	0.00	0.00	0.00	-395.28	24.45	1679.63	-413.12	160.92	1706.65	-537.06	26.08	1660.67	-550.43	158.13	1668.96	17.66	1348.69	71.59	610.10	1348.91	73.29	25.86
6.85000	-131.97	263.52	97.72	-174.01	257.28	92.58	-347.87	280.42	48.16	-347.81	278.85	115.56	-495.99	59.74	31.52	-540.41	72.27	42.64	-709.85	18.80	52.51	-705.62	27.60	109.82	-410.68	125.40	1284.46	0.00	0.00	0.00	-386.01	25.71	1678.98	-404.02	161.81	1705.25	-528.56	27.55	1659.59	-541.97	159.49	1667.79	15.57	1350.80	70.65	609.02	1349.68	72.71	22.37
6.86000	-107.19	264.31	106.53	-143.82	256.77	101.90	-321.83	280.83	48.10	-324.00	280.00	115.78	-493.84	59.52	31.81	-540.33	71.88	42.47	-709.60	18.68	53.45	-705.07	27.49	110.93	-404.52	126.23	1283.53	0.00	0.00	0.00	-380.39	27.96	1678.52	-394.24	163.16	1704.14	-520.39	29.45	1658.58	-533.41	161.35	1666.57	18.26	1349.04	71.72	608.85	1348.81	73.04	23.36
6.87000	-84.77	263.89	114.81	-124.83	255.51	107.30	-297.06	282.12	49.14	-301.79	280.66	116.35	-494.32	59.37	31.41	-540.07	71.75	42.46	-709.35	18.68	54.39	-704.28	27.39	111.93	-394.46	127.20	1282.35	0.00	0.00	0.00	-372.59	29.07	1677.58	-381.68	167.52	1704.71	-512.28	31.54	1657.52	-524.95	162.76	1665.34	21.37	1348.59	72.53	610.50	1348.69	73.34	22.32
6.88000	-66.54	262.68	121.24	-98.01	255.29	114.67	-275.14	281.49	49.62	-281.54	280.99	117.38	-492.35	59.54	31.63	-539.91	71.53	42.41	-708.97	18.74	55.33	-703.47	26.61	113.41	-386.46	127.50	1281.23	0.00	0.00	0.00	-365.47	30.44	1677.00	-372.09	170.53	1703.95	-504.06	32.92	1656.38	-516.03	165.34	1663.95	17.51	1349.83	71.24	610.74	1347.31	73.96	17.10
6.89000	-46.51	261.07	127.06	-83.64	254.74	118.52	-255.22	282.10	50.80	-263.19	281.69	118.47	-493.91	59.31	30.99	-539.81	71.25	42.34	-708.43	18.03	56.59	-702.09	25.58	115.01	-378.62	128.83	1280.01	0.00	0.00	0.00	-356.26	32.38	1676.35	-364.00	170.72	1703.09	-496.06	35.15	1655.19	-507.78	166.82	1662.63	18.39	1350.58	71.34	608.30	1347.35	73.28	19.80
6.90000	-30.15	257.77	131.36	-65.56	251.42	122.87	-238.19	280.97	50.92	-247.57	280.47	118.53	-493.71	59.15	30.91	-539.49	71.13	42.29	-707.91	17.80	57.88	-701.02	24.94	116.66	-370.82	129.00	1278.99	0.00	0.00	0.00	-344.17	33.81	1675.44	-355.52	172.95	1701.95	-487.85	37.70	1654.08	-499.17	169.18	1661.13	19.48	1349.44	71.94	609.58	1348.17	73.28	19.74
6.91000	-19.47	254.01	133.02	-57.91	247.47	123.25	-223.76	280.74	50.71	-234.07	279.35	118.12	-493.60	59.08	30.56	-539.44	70.39	42.01	-707.44	17.80	59.22	-699.84	24.39	118.24	-360.90	130.24	1277.70	0.00	0.00	0.00	-337.20	35.59	1675.03	-346.91	175.15	1700.84	-479.62	39.92	1652.98	-490.30	172.19	1659.59	18.65	1348.61	71.90	607.80	1348.22	72.90	21.99
6.92000	-6.51	249.83	133.14	-50.52	244.06	122.07	-212.35	279.10	49.42	-223.01	278.80	117.37	-492.44	59.03	30.61	-538.91	70.89	42.17	-706.79	17.47	60.82	-698.72	24.41	119.80	-352.12	130.74	1276.76	0.00	0.00	0.00	-329.64	37.53	1674.37	-338.54	176.81	1699.80	-471.59	42.58	1651.91	-481.87	174.47	1658.11	16.79	1349.78	71.26	609.17	1346.76	73.77	27.39
6.93000	2.01	245.30	130.27	-37.07	241.90	119.58	-203.67	277.37	47.76	-214.20	276.58	115.71	-493.70	59.16	29.89	-538.54	70.71	42.16	-706.41	17.95	62.25	-696.91	23.33	122.04	-343.97	132.01	1275.76	0.00	0.00	0.00	-321.63	39.38	1674.02	-329.85	179.21	1698.75	-463.69	45.40	1650.87	-473.27	177.08	1656.70	17.15	1348.83	71.43	608.26	1349.09	72.87	24.00
6.94000	8.97	240.46	125.55	-30.03	237.08	115.49	-197.21	275.66	45.91	-206.92	274.69	113.75	-493.51	58.93	29.78	-538.34	70.05	41.95	-705.50	17.47	64.19	-695.70	23.46	123.93	-336.54	132.93	1274.88	0.00	0.00	0.00	-315.40	41.33	1673.78	-321.28	180.81	1697.87	-455.62	48.08	1649.94	-464.62	179.41	1655.42	19.28	1348.61	71.79	610.05	1348.04	73.75	23.25
6.95000	15.76	235.39	120.22	-24.84	233.89	109.94	-192.18	273.91	43.49	-201.33	272.41	111.34	-493.33	58.91	29.53	-538.11	69.85	41.92	-704.55	17.15	66.24	-693.80	22.91	126.02	-325.50	133.49	1274.11	0.00	0.00	0.00	-309.67	43.26	1673.27	-312.51	183.18	1696.94	-447.69	50.93	1649.10	-455.86	182.20	1654.19	17.53	1348.34	71.38	610.83	1349.15	73.50	20.96
6.96000	22.78	229.96	114.33	-21.12	229.41	103.99	-189.15	272.62	42.57	-196.76	270.30	109.06	-492.12	58.65	29.69	-537.76	69.67	41.85	-703.64	16.86	68.44	-691.84	22.06	128.52	-315.46	134.24	1273.64	0.00	0.00	0.00	-299.58	45.55	1672.78	-303.74	185.51	1696.01	-440.12	54.92	1648.51	-447.08	184.97	1653.05	15.36	1349.27	70.87	612.12	1347.83	74.04	22.99
6.97000	21.97	224.92	105.10	-17.96	222.67	97.73	-186.69	269.33	43.85	-193.28	267.84	106.56	-492.36	58.36	29.24	-537.44	69.21	41.70	-702.77	17.24	70.51	-689.90	21.51	131.02	-308.17	135.44	1273.23	0.00	0.00	0.00	-293.43	47.66	1672.43	-294.93	187.83	1695.05	-432.22	58.08	1647.93	-438.27	188.05	1651.89	18.84	1349.00	72.03	611.58	1346.48	74.30	25.78
6.98000	27.04	219.36	97.96	-15.36	219.62	90.21	-184.17	267.27	43.39	-190.09	265.93	104.24	-491.50	58.21	29.29	-536.75	69.60	41.97	-701.54	16.81	73.06	-687.47	20.82	133.92	-299.21	136.17	1272.84	0.00	0.00	0.00	-285.89	50.21	1672.06	-286.60	189.79	1694.20	-424.30	61.08	1647.39	-429.55	190.97	1650.91	19.11	1350.52	71.63	607.32	1349.96	72.26	23.40
6.99000	31.41	214.97	89.94	-11.94	216.19	83.58	-181.78	267.12	43.18	-185.94	264.08	102.34	-492.85	58.10	28.86	-536.51	68.78	41.64	-700.25	16.92	75.72	-685.14	20.44	136.92	-287.97	138.06	1272.92	0.00	0.00	0.00	-277.16	52.24	1671.78	-277.88	192.47	1693.34	-416.25	63.82	1647.02	-420.96	194.05	1649.92	18.53	1351.30	71.28	609.02	1347.86	73.26	20.46
7.00000	36.60	213.37	80.69	-7.08	215.01	77.66	-179.75	268.08	43.26	-180.83	263.23	101.35	-491.84	58.41	28.97	-535.93	68.68	41.56	-698.56	16.61	78.88	-682.80	21.00	139.74	-278.08	139.49	1272.84	0.00	0.00	0.00	-265.77	55.08	1671.42	-274.13	192.84	1691.38	-408.47	67.27	1646.82	-412.41	197.05	1649.15	19.50	1349.60	71.90	610.77	1346.22	74.42	21.54
7.01000	39.57	213.96	70.63	-8.96	213.26	69.81	-179.00	268.77	42.98	-175.59	264.27	101.23	-490.93	58.12	29.21	-535.15	69.00	41.64	-696.67	16.41	82.40	-679.83	20.75	143.01	-271.93	140.57	1273.05	0.00	0.00	0.00	-262.08	57.51	1672.13	-266.50	194.76	1690.49	-400.42	70.24	1646.77	-403.85	199.98	1648.63	15.86	1351.70	70.47	612.18	1347.06	74.21	27.09
7.02000	43.05	215.52	62.51	-3.42	215.54	65.02	-179.09	271.58	42.07	-171.85	264.57	101.01	-490.76	58.55	29.13	-534.51	68.55	41.31	-694.60	16.66	86.06	-676.20	20.59	146.76	-259.18	141.43	1273.47	0.00	0.00	0.00	-253.28	60.51	1672.74	-259.19	196.95	1690.44	-392.55	73.79	1647.20	-395.07	203.44	1648.36	19.65	1350.79	71.38	610.73	1348.56	73.38	24.93
7.03000	44.52	216.51	57.87	4.82	217.19	63.81	-178.33	273.15	40.80	-169.09	264.39	101.11	-489.98	57.99	29.23	-533.61	68.64	41.18	-692.09	16.93	90.33	-671.47	19.07	151.54	-250.01	142.28	1274.05	0.00	0.00	0.00	-247.33	63.02	1673.71	-251.06	199.50	1690.57	-384.65	77.24	1648.09	-386.20	207.00	1648.37	19.39	1349.16	71.79	610.48	1348.85	73.37	23.58
7.04000	46.41	215.59	54.91	2.84	216.23	61.10	-178.07	271.31	39.86	-167.29	264.22	101.22	-492.87	58.16	28.37	-532.33	69.21	41.09	-688.91	16.80	95.28	-667.14	19.70	155.84	-239.94	143.50	1275.15	0.00	0.00	0.00	-237.31	66.20	1674.81	-240.97	202.96	1690.81	-376.42	80.23	1649.06	-377.46	210.27	1648.70	16.42	1348.78	71.18	609.73	1348.62	73.07	21.29
7.05000	48.22	214.68	52.85	1.37	215.18	58.98	-177.84	270.80	40.29	-165.81	263.66	101.43	-491.39	57.68	28.51	-530.99	70.05	41.15	-685.07	16.66	100.80	-661.48	19.07	160.90	-231.85	144.40	1276.73	0.00	0.00	0.00	-227.31	68.96	1676.01	-231.73	205.59	1691.15	-368.50	84.28	1650.47	-368.68	213.71	1649.12	18.29	1349.57	71.30	610.29	1346.90	74.01	20.47
7.06000	48.06	214.66	51.26	3.09	215.39	58.80	-177.11	270.50	40.96	-164.88	263.94	101.77	-489.99	58.10	28.75	-530.03	69.20	40.62	-680.85	16.91	106.70	-655.27	19.16	166.35	-221.94	145.33	1278.29	0.00	0.00	0.00	-217.88	72.00	1677.40	-222.72	208.90	1691.70	-360.41	87.67	1652.03	-359.90	217.17	1649.81	21.74	1348.74	72.57	610.28	1348.22	73.57	23.10
7.07000	47.12	215.24	49.67	-1.52	214.59	56.78	-176.51	270.98	41.71	-164.16	263.97	101.73	-490.76	58.03	28.30	-528.35	69.58	40.73	-675.96	17.55	113.05	-648.32	18.80	172.15	-208.39	146.42	1280.15	0.00	0.00	0.00	-212.43	74.39	1679.37	-215.20	211.79	1692.51	-352.05	91.18	1653.75	-351.17	220.28	1650.61	25.00	1348.20	73.34	612.19	1348.64	73.93	22.50
7.08000	46.30	214.25	48.93	3.96	215.65	57.41	-176.38	270.37	41.44	-163.78	263.27	101.51	-491.78	57.93	27.71	-526.74	69.40	40.68	-670.07	17.64	120.16	-640.62	19.22	177.97	-199.25	147.29	1282.14	0.00	0.00	0.00	-205.24	77.53	1681.33	-204.95	215.41	1693.12	-343.89	94.42	1655.63	-342.45	223.64	1651.34	17.38	1350.26	70.73	612.27	1346.70	74.56	23.81
7.09000	49.24	214.29	49.45	0.57	217.04	56.70	-176.41	270.86	41.61	-163.38	263.58	101.55	-491.12	57.77	27.55	-524.66	69.87	41.00	-663.28	17.70	127.78	-631.55	18.49	184.39	-191.72	148.46	1284.17	0.00	0.00	0.00	-199.11	80.43	1683.37	-196.70	218.29	1693.82	-335.45	97.43	1657.44	-333.86	226.80	1652.13	16.25	1350.59	70.66	610.40	1345.95	74.23	23.14
7.10000	48.93	214.43	48.64	6.52	215.78	57.43	-176.53	271.27	41.60	-162.75	264.18	101.73	-489.85	57.57	27.25	-522.19	70.33	41.65	-656.31	19.46	135.36	-622.10	18.66	190.61	-182.05	149.53	1286.33	0.00	0.00	0.00	-188.61	84.02	1685.29	-190.84	221.01	1695.18	-326.80	100.03	1659.33	-325.19	229.98	1652.86	17.85	1349.86	71.21	610.54	1346.27	74.26	22.45
7.11000	47.13	214.62	47.51	4.00	215.30	56.72	-176.49	271.88	41.68	-162.37	263.89	101.56	-489.25	57.36	26.87	-519.53	70.06	42.58	-648.50	20.45	143.66	-611.57	18.18	197.34	-173.48	150.82	1288.47	0.00	0.00	0.00	-180.00	87.05	1687.08	-181.02	224.73	1695.87	-318.26	103.17	1661.23	-316.65	232.67	1653.55	18.08	1348.21	71.44	610.32	1347.72	73.94	20.53
7.12000	48.69	214.89	47.25	3.98	215.42	56.04	-176.64	270.99	41.75	-161.94	263.71	101.49	-487.65	56.77	26.81	-516.05	69.79	44.07	-639.73	20.78	152.64	-600.41	17.97	204.21	-164.02	150.83	1290.23	0.00	0.00	0.00	-167.76	89.54	1688.73	-172.59	227.71	1696.66	-309.68	105.47	1662.88	-307.99	235.35	1654.20	21.33	1348.68	71.90	608.04	1348.46	73.03	24.75
7.13000	48.70	214.50	46.88	0.85	215.65	54.48	-176.69	270.64	41.88	-161.35	264.36	101.69	-485.13	56.04	26.40	-511.75	69.58	46.13	-630.21	21.86	161.73	-588.01	18.37	210.95	-156.46	151.95	1292.18	0.00	0.00	0.00	-158.93	92.72	1690.59	-164.98	230.87	1697.36	-301.32	107.91	1664.44	-299.41	237.85	1654.68	17.22	1351.50	70.63	609.27	1347.67	73.60	26.05
7.14000	49.40	214.35	46.63	3.04	215.61	54.63	-176.59	271.06	42.39	-161.08	264.24	101.53	-481.89	55.22	25.92	-506.86	69.13	48.57	-619.37	21.61	171.34	-575.04	18.82	217.74	-144.75	153.03	1293.80	0.00	0.00	0.00	-152.31	95.47	1692.41	-156.53	233.78	1697.92	-292.82	111.11	1665.91	-290.80	240.08	1655.10	20.23	1348.98	72.05	610.56	1345.93	74.37	24.30
7.15000	49.05	214.65	46.29	1.96	215.21	54.29	-177.02	270.10	41.96	-160.88	264.33	101.49	-479.31	54.24	24.88	-500.78	69.02	51.71	-607.57	21.73	181.09	-561.20	19.54	224.28	-134.39	154.27	1295.49	0.00	0.00	0.00	-147.56	97.66	1694.26	-147.00	236.06	1698.38	-284.43	113.64	1667.25	-282.27	242.11	1655.39	22.08	1346.88	72.90	612.57	1347.56	74.27	19.68
7.16000	49.52	214.40	46.33	1.62	215.87	53.92	-177.04	270.17	41.78	-160.45	264.93	101.61	-474.70	52.90	23.73	-493.46	69.65	56.03	-594.53	21.67	191.04	-546.76	20.42	230.94	-126.28	154.25	1296.50	0.00	0.00	0.00	-137.30	100.01	1695.79	-138.90	238.81	1698.76	-275.78	115.68	1668.22	-273.62	244.68	1655.47	23.47	1347.75	73.11	611.23	1346.57	74.06	22.98
7.17000	48.82	214.90	45.72	1.94	215.88	54.02	-177.02	270.60	41.81	-160.38	265.08	101.58	-469.12	51.52	22.06	-485.09	69.09	60.46	-580.48	22.32	200.52	-531.36	21.39	237.49	-118.35	154.29	1297.48	0.00	0.00	0.00	-129.13	102.77	1697.21	-130.00	241.18	1699.16	-267.10	117.34	1669.30	-265.10	246.82	1655.56	20.98	1349.12	72.05	610.26	1347.47	73.83	21.95
7.18000	49.35	214.68	45.68	-1.18	216.05	52.91	-176.75	270.92	41.96	-160.39	264.58	101.25	-460.15	48.55	24.28	-474.38	68.43	64.78	-565.47	23.99	207.99	-515.25	22.76	243.58	-109.10	153.66	1298.40	0.00	0.00	0.00	-121.47	104.91	1698.24	-122.73	243.19	1699.72	-258.68	120.05	1670.26	-256.74	248.42	1655.66	19.07	1351.23	70.94	610.96	1348.40	73.85	24.13
7.19000	48.88	214.57	45.33	3.80	216.61	54.02	-176.53	271.58	42.22	-160.06	264.90	101.37	-446.83	47.20	28.94	-459.86	67.81	69.80	-549.96	26.42	214.00	-499.64	24.56	249.11	-102.76	154.17	1298.82	0.00	0.00	0.00	-112.57	107.23	1699.62	-112.57	245.64	1700.09	-250.11	120.94	1671.02	-248.32	250.04	1655.74	21.83	1349.39	72.20	609.50	1348.31	73.37	26.06
7.20000	46.72	214.42	44.60	2.81	216.35	53.50	-176.58	270.81	42.14	-159.81	264.64	101.34	-428.90	45.95	33.76	-441.92	67.18	75.10	-533.52	28.32	218.93	-483.95	27.75	253.89	-94.61	154.43	1299.40	0.00	0.00	0.00	-104.73	109.02	1700.82	-105.16	247.37	1700.54	-241.70	123.36	1671.95	-239.85	251.69	1655.82	23.13	1348.15	72.92	610.46	1348.52	73.41	23.89
7.21000	47.65	214.13	44.62	1.84	216.12	53.02	-176.39	270.76	42.16	-159.50	264.79	101.49	-409.90	44.42	37.35	-422.06	66.76	79.66	-516.11	30.74	222.36	-466.87	30.13	257.84	-87.51	154.58	1299.81	0.00	0.00	0.00	-93.19	111.35	1701.73	-96.51	249.33	1701.06	-233.04	124.37	1672.55	-231.52	252.90	1655.94	19.66	1351.21	71.36	608.33	1348.89	73.20	22.16
7.22000	48.51	214.04	44.54	4.22	215.74	53.34	-176.51	270.02	42.27	-159.13	264.67	101.72	-388.46	44.60	40.79	-400.87	67.53	83.22	-497.68	32.79	224.45	-449.11	33.23	260.44	-78.47	155.35	1300.03	0.00	0.00	0.00	-85.63	112.23	1703.04	-87.79	251.02	1701.36	-224.39	125.46	1673.21	-223.30	253.61	1656.23	19.26	1351.28	71.11	608.55	1347.20	73.42	25.03
7.23000	47.99	214.27	43.90	2.59	215.18	52.72	-176.24	270.60	42.71	-158.48	265.15	102.10	-367.08	45.12	43.18	-378.91	67.86	85.33	-478.47	34.61	225.06	-430.37	34.81	261.90	-69.88	155.25	1300.39	0.00	0.00	0.00	-77.38	114.12	1704.09	-82.44	252.63	1702.25	-215.45	126.46	1673.94	-214.92	254.62	1656.66	18.77	1348.30	71.92	608.99	1346.74	73.67	25.28
7.24000	50.26	214.26	44.06	1.73	216.14	51.97	-176.42	270.14	42.97	-158.17	264.65	102.31	-342.88	47.07	45.21	-356.21	68.92	86.48	-458.43	36.52	224.19	-411.13	36.41	261.91	-62.91	155.54	1300.59	0.00	0.00	0.00	-66.59	115.43	1704.87	-72.21	254.02	1702.80	-206.59	126.79	1674.69	-206.51	255.67	1657.18	20.11	1348.32	72.16	609.90	1346.53	73.97	21.23
7.25000	46.40	214.31	42.41	4.23	216.21	52.22	-176.05	270.57	43.56	-157.60	264.57	102.74	-316.57	48.64	46.88	-332.18	70.45	87.07	-438.12	38.65	222.02	-391.44	37.89	260.58	-55.60	156.34	1300.90	0.00	0.00	0.00	-60.18	115.81	1705.50	-63.01	254.81	1703.52	-197.95	127.89	1675.51	-198.28	255.78	1657.91	15.47	1350.48	70.65	608.52	1348.22	73.12	19.47
7.26000	46.04	214.47	41.90	2.98	215.90	51.84	-175.90	270.69	43.95	-157.10	265.07	103.33	-291.46	49.62	46.84	-306.43	72.69	87.17	-417.37	40.50	218.49	-371.45	39.55	258.16	-49.15	155.97	1301.54	0.00	0.00	0.00	-50.42	116.91	1706.56	-54.33	255.70	1704.31	-189.04	127.93	1676.25	-190.09	255.83	1658.81	17.37	1349.93	71.28	607.37	1348.11	73.14	23.20
7.27000	48.42	214.82	42.35	6.26	217.05	52.15	-175.65	270.86	44.47	-156.69	264.84	103.79	-262.96	53.31	47.46	-279.82	74.88	86.66	-395.62	41.55	213.81	-350.72	39.85	255.05	-44.06	156.15	1302.00	0.00	0.00	0.00	-44.25	117.62	1707.28	-47.41	256.45	1705.18	-180.35	128.74	1677.08	-181.67	256.29	1659.60	17.21	1346.67	72.01	609.74	1348.29	73.46	24.21
7.28000	48.76	215.00	42.22	1.10	216.81	50.51	-175.68	269.83	44.50	-156.31	264.65	104.17	-231.05	54.44	47.64	-250.66	77.63	86.37	-373.01	42.80	207.76	-329.32	40.60	250.79	-33.17	157.13	1302.68	0.00	0.00	0.00	-33.53	117.89	1707.73	-38.40	257.07	1705.93	-171.45	128.24	1677.80	-173.28	256.29	1660.56	20.16	1345.35	72.98	608.98	1347.33	73.57	21.30
7.29000	49.18	215.53	41.71	3.75	218.62	50.03	-175.66	269.90	44.95	-155.63	265.07	104.88	-200.63	57.76	47.11	-228.87	80.17	85.72	-349.70	44.06	200.53	-307.58	42.02	245.24	-26.47	156.31	1303.46	0.00	0.00	0.00	-26.80	118.36	1708.19	-29.36	256.93	1706.64	-162.80	128.73	1678.64	-164.85	256.22	1661.62	20.53	1348.23	72.19	609.90	1346.28	74.07	21.93
7.30000	48.89	216.04	41.29	3.48	217.81	50.22	-175.37	269.89	45.45	-155.20	264.84	105.37	-170.71	60.50	46.30	-209.47	82.38	84.51	-325.19	44.12	192.63	-285.24	42.49	238.99	-17.03	156.64	1304.11	0.00	0.00	0.00	-16.52	118.26	1708.52	-22.47	256.69	1707.35	-154.17	127.80	1679.25	-156.37	256.19	1662.62	18.14	1346.85	72.00	610.11	1348.08	73.85	21.08
7.31000	47.53	216.17	40.41	4.80	217.86	50.74	-175.37	269.15	45.62	-154.69	265.30	106.18	-137.98	63.52	45.71	-187.46	84.13	82.57	-300.15	44.70	183.52	-262.21	42.58	231.97	-11.72	157.94	1304.67	0.00	0.00	0.00	-8.07	118.35	1708.99	-11.30	257.15	1707.89	-145.54	127.64	1680.01	-148.00	255.78	1663.63	18.49	1348.03	71.87	609.81	1348.06	73.62	22.83
7.32000	50.60	216.51	40.90	2.38	217.81	49.84	-175.24	268.75	46.19	-154.31	264.53	106.51	-104.56	65.52	45.25	-157.88	85.29	79.72	-274.57	45.57	173.51	-238.79	42.82	224.02	-3.83	158.30	1305.12	0.00	0.00	0.00	1.32	118.40	1709.07	-3.21	256.32	1708.66	-136.69	126.92	1680.59	-139.55	255.27	1664.65	17.65	1350.97	71.31	608.76	1348.25	73.35	20.67
7.33000	50.23	216.06	41.14	6.38	217.81	51.04	-174.96	269.45	47.10	-153.80	264.41	107.18	-71.36	67.81	44.93	-115.74	85.73	75.79	-248.19	46.46	162.82	-214.86	43.16	215.43	5.10	157.94	1305.76	0.00	0.00	0.00	10.74	117.06	1709.03	5.99	255.83	1709.29	-128.15	127.00	1681.25	-131.09	254.84	1665.63	27.26	1345.53	75.55	608.40	1348.21	73.33	21.01
7.34000	49.87	216.34	40.80	9.63	217.63	52.16	-174.44	269.65	47.90	-153.14	265.54	108.13	-37.76	67.77	44.25	-72.93	86.95	72.02	-221.21	47.07	151.72	-190.31	42.94	206.46	12.00	158.44	1306.09	0.00	0.00	0.00	13.91	116.48	1709.71	13.95	255.23	1709.81	-119.65	126.42	1681.81	-122.63	254.31	1666.52	28.59	1342.24	76.53	610.63	1348.59	73.76	30.08
7.35000	48.54	217.80	40.14	8.18	217.58	51.87	-174.14	269.63	48.71	-152.81	264.50	108.55	-3.16	66.86	43.71	-40.65	86.29	69.14	-193.42	47.37	140.43	-165.00	43.58	196.50	21.23	158.14	1306.48	0.00	0.00	0.00	24.37	116.68	1709.55	22.00	254.54	1710.27	-111.05	125.37	1682.14	-114.18	253.75	1667.35	17.29	1345.31	73.61	610.62	1349.55	73.57	30.86
7.36000	48.58	217.69	40.08	4.11	218.02	50.25	-174.22	268.72	49.01	-152.36	264.56	109.22	29.55	65.10	42.60	-8.30	84.06	65.76	-164.50	46.28	129.46	-138.93	42.11	187.15	29.89	158.28	1306.81	0.00	0.00	0.00	33.50	115.86	1709.73	32.20	253.29	1710.67	-102.79	124.85	1682.56	-105.91	252.87	1668.13	18.76	1345.70	73.88	611.17	1349.50	73.38	30.90
7.37000	48.70	217.67	39.88	5.13	217.54	50.76	-173.77	269.27	49.95	-151.96	264.72	109.90	64.48	63.31	42.60	25.71	80.95	63.54	-134.92	44.07	118.90	-112.49	42.39	177.02	35.72	157.75	1306.99	0.00	0.00	0.00	42.92	114.46	1709.62	39.84	252.68	1711.08	-94.65	125.05	1682.91	-97.57	251.98	1668.79	18.02	1345.93	74.10	611.20	1348.30	73.33	30.27
7.38000	53.29	215.81	42.00	-1.86	213.92	51.48	-173.54	268.82	50.47	-151.40	265.54	110.88	98.76	60.41	42.63	58.79	77.32	61.05	-104.77	42.05	108.33	-85.64	42.11	167.13	43.58	156.73	1307.12	0.00	0.00	0.00	50.66	113.94	1709.53	46.24	251.52	1711.65	-86.10	123.24	1682.94	-89.24	251.17	1669.27	20.26	1345.62	74.49	607.99	1347.62	72.77	24.08
7.39000	60.34	210.10	46.84	12.15	214.76	54.67	-173.54	268.61	51.22	-151.00	265.36	111.50	131.68	57.29	43.36	91.72	74.13	59.42	-74.22	39.35	98.34	-58.36	41.12	157.47	54.06	158.42	1306.91	0.00	0.00	0.00	60.73	113.23	1709.38	55.56	250.85	1711.90	-77.67	121.83	1683.03	-80.96	249.99	1669.71	27.37	1342.96	76.45	610.22	1346.47	73.74	21.51
7.40000	62.66	211.29	47.61	8.52	214.28	53.09	-173.38	267.64	51.69	-150.45	265.50	112.25	166.03	54.03	45.23	124.74	70.55	58.59	-43.33	37.46	88.60	-30.53	39.77	148.34	57.88	158.03	1306.79	0.00	0.00	0.00	69.23	111.97	1709.28	62.81	249.74	1712.04	-69.29	120.89	1683.06	-72.76	248.80	1670.02	23.85	1343.79	75.62	610.98	1346.40	74.36	31.34
7.41000	62.53	212.12	47.38	-0.06	215.83	50.85	-172.83	268.69	52.86	-150.04	265.56	112.99	199.90	51.64	48.16	157.82	67.58	58.86	-11.54	34.30	80.10	-2.02	37.74	139.91	66.19	156.99	1306.70	0.00	0.00	0.00	74.89	110.19	1709.31	72.27	248.20	1712.33	-60.79	119.34	1682.87	-64.75	247.32	1670.23	16.89	1345.18	73.37	609.81	1347.91	73.35	33.41
7.42000	64.41	213.68	46.91	9.28	217.74	53.12	-172.79	267.71	53.29	-150.00	264.47	113.31	232.64	48.87	51.77	190.38	64.79	60.08	20.42	30.38	72.72	26.50	35.70	132.40	75.04	156.50	1306.57	0.00	0.00	0.00	84.08	110.23	1708.89	82.48	246.67	1712.22	-52.40	118.51	1682.66	-56.66	246.12	1670.31	21.22	1344.99	74.53	609.26	1347.22	73.43	35.05
7.43000	71.79	214.40	49.29	1.84	218.52	50.10	-172.55	267.31	54.03	-149.26	265.90	114.63	265.59	46.61	56.35	222.55	62.73	62.55	52.21	26.75	66.35	55.10	32.80	126.07	82.93	155.93	1306.30	0.00	0.00	0.00	94.69	108.88	1708.53	88.25	245.46	1712.37	-43.99	116.95	1682.34	-48.59	244.57	1670.33	20.13	1345.03	74.57	610.30	1345.93	74.14	34.52
7.44000	62.87	215.15	45.71	8.38	220.02	50.49	-172.11	267.88	55.18	-149.11	264.96	115.01	297.52	45.63	62.40	253.35	61.07	66.24	83.48	23.25	61.25	83.12	29.67	121.14	91.88	156.91	1305.89	0.00	0.00	0.00	102.79	106.83	1707.99	96.47	244.54	1712.05	-35.64	115.42	1681.98	-40.54	242.84	1670.26	19.39	1346.06	74.51	611.63	1345.60	74.70	23.63
7.45000	62.25	216.22	45.55	7.71	219.51	50.43	-171.94	266.83	55.66	-148.64	265.04	115.98	328.32	44.19	69.25	283.55	58.60	70.69	114.25	19.76	57.47	110.62	26.73	117.27	98.27	154.86	1305.41	0.00	0.00	0.00	109.46	105.08	1707.53	109.59	245.28	1712.21	-27.19	113.34	1681.54	-32.34	241.55	1669.92	20.00	1345.03	74.92	608.48	1347.31	73.34	25.02
7.46000	54.18	217.62	41.16	12.05	220.10	51.06	-171.53	266.74	56.65	-148.30	264.27	116.47	357.33	42.38	77.11	312.31	57.01	76.49	144.29	16.79	54.83	137.35	24.67	114.33	108.86	154.90	1304.84	0.00	0.00	0.00	119.68	104.24	1706.90	118.95	244.01	1711.91	-19.02	112.28	1680.93	-24.12	239.70	1669.55	26.49	1343.71	76.34	607.82	1348.66	72.92	20.12
7.47000	53.19	218.36	40.68	10.98	219.84	50.80	-171.20	266.66	57.58	-147.75	264.40	117.54	384.44	41.76	85.79	339.50	55.91	83.02	172.98	14.86	53.04	162.68	23.07	112.21	114.97	153.66	1304.00	0.00	0.00	0.00	123.67	102.21	1706.43	127.02	242.24	1711.33	-10.57	110.59	1680.21	-16.10	237.50	1669.06	16.30	1346.32	73.87	607.93	1347.68	73.47	27.11
7.48000	52.69	218.34	40.32	6.42	220.16	49.48	-170.84	266.22	58.66	-147.51	263.58	118.05	409.35	40.21	94.22	364.57	54.29	89.64	199.76	13.34	52.04	186.39	21.94	110.88	121.18	153.07	1303.42	0.00	0.00	0.00	133.25	100.77	1705.45	135.06	240.26	1710.58	-2.01	108.36	1679.36	-7.93	235.52	1668.50	20.81	1345.07	74.59	612.51	1347.31	74.39	29.31
7.49000	51.28	218.06	39.97	3.23	220.16	48.68	-170.72	264.96	59.14	-146.88	263.52	118.95	432.36	39.14	102.22	387.24	53.26	96.19	224.41	11.80	51.85	208.46	21.03	110.22	129.93	153.19	1302.37	0.00	0.00	0.00	143.88	98.87	1704.25	143.07	238.65	1709.69	6.61	105.99	1678.47	0.11	232.93	1667.91	22.85	1344.68	75.39	611.09	1348.26	73.25	29.71
7.50000	51.95	218.57	39.81	8.02	220.38	49.84	-170.32	265.58	60.44	-146.30	263.97	120.01	453.20	39.59	109.83	407.79	52.38	101.76	246.86	10.42	52.03	228.63	19.97	110.05	138.68	152.02	1301.36	0.00	0.00	0.00	153.65	97.04	1703.15	151.05	236.50	1708.90	15.11	103.54	1677.45	8.02	230.92	1667.16	16.34	1345.67	74.23	610.32	1347.24	74.08	23.82
7.51000	51.19	218.70	39.41	6.58	220.54	49.24	-169.89	265.53	61.41	-145.86	263.10	120.64	471.51	38.60	115.26	426.14	52.88	106.60	267.29	9.36	52.48	246.75	18.94	110.03	145.07	151.09	1300.49	0.00	0.00	0.00	160.33	95.28	1701.80	159.06	234.37	1707.94	23.73	100.69	1676.32	15.94	228.11	1666.52	29.33	1342.61	76.94	612.07	1346.66	74.37	32.51
7.52000	53.29	218.62	40.13	8.49	220.58	49.43	-169.57	265.47	62.27	-145.24	263.30	121.65	487.40	37.90	119.86	442.42	52.15	109.75	285.68	8.44	52.63	263.03	18.25	109.80	154.48	149.79	1299.27	0.00	0.00	0.00	167.98	92.80	1700.53	166.91	232.15	1706.94	32.31	98.51	1675.24	23.90	225.19	1665.78	25.55	1345.80	74.47	610.18	1348.25	73.42	26.11
7.53000	52.58	218.52	39.79	8.32	221.99	48.83	-169.05	266.20	63.57	-144.38	264.15	122.98	500.89	38.61	122.73	456.32	51.63	111.82	301.33	7.74	52.33	276.83	17.77	109.18	163.91	149.30	1298.13	0.00	0.00	0.00	177.88	90.91	1699.07	174.89	229.19	1706.10	40.81	95.16	1673.93	31.68	221.81	1665.09	20.85	1346.82	73.11	610.05	1347.45	73.85	26.45
7.54000	54.34	218.61	40.42	2.39	222.04	46.74	-168.72	265.72	64.39	-143.64	264.27	123.97	512.01	36.76	123.29	467.88	50.48	112.26	314.36	7.50	51.46	288.32	17.47	108.22	172.39	147.64	1296.92	0.00	0.00	0.00	185.55	88.27	1697.71	182.92	226.93	1705.07	49.17	92.43	1672.79	39.66	218.81	1664.30	21.25	1348.09	72.68	611.45	1347.05	74.17	32.31
7.55000	52.49	218.74	39.70	7.20	222.12	47.75	-168.26	265.82	65.46	-142.86	264.23	124.97	521.19	35.54	122.09	477.17	49.84	111.15	324.01	7.56	50.30	297.61	18.23	106.64	182.09	145.84	1295.66	0.00	0.00	0.00	196.06	85.54	1696.02	190.87	224.41	1704.09	57.53	89.62	1671.44	47.57	215.44	1663.42	22.62	1347.61	73.03	610.02	1346.78	74.16	27.70
7.56000	52.18	218.61	39.59	3.23	220.71	46.84	-167.52	266.46	67.01	-141.92	263.84	126.07	528.48	33.59	117.96	484.37	48.44	107.69	330.53	7.79	49.00	304.65	17.54	105.32	190.20	144.69	1294.42	0.00	0.00	0.00	205.02	83.82	1694.70	199.03	221.85	1702.89	65.90	86.44	1670.03	55.52	212.05	1662.48	21.33	1347.20	72.74	611.15	1346.17	74.42	28.02
7.57000	52.50	219.22	39.52	3.10	222.16	45.58	-166.86	266.19	68.34	-140.70	264.92	127.74	533.64	33.09	111.74	489.41	48.57	102.64	334.12	8.23	47.58	309.64	20.89	101.80	197.16	143.53	1293.24	0.00	0.00	0.00	212.81	80.49	1693.39	206.85	218.50	1701.95	74.39	83.20	1668.62	63.42	208.89	1661.42	22.47	1348.17	72.69	613.93	1344.58	75.36	30.07
7.58000	52.99	218.98	39.67	6.65	221.87	45.98	-166.29	265.48	69.97	-139.69	263.83	128.97	536.84	32.49	103.43	492.40	47.66	95.31	335.14	9.25	45.95	312.80	21.20	99.82	206.45	141.97	1291.98	0.00	0.00	0.00	218.52	77.27	1691.93	214.72	215.26	1701.02	82.88	79.86	1667.04	71.31	205.26	1660.41	21.35	1347.53	73.08	613.29	1345.92	74.97	26.68
7.59000	54.65	218.85	39.96	10.51	222.89	45.89	-165.42	265.26	71.91	-138.18	263.82	130.82	539.50	33.07	94.72	494.89	48.19	88.03	335.03	9.39	44.23	314.69	21.31	98.27	216.51	140.53	1290.84	0.00	0.00	0.00	227.70	74.20	1690.65	222.48	211.61	1700.17	91.36	76.54	1665.65	79.26	201.82	1659.39	19.29	1347.59	72.35	611.36	1346.82	74.35	36.76
7.60000	52.38	218.70	39.41	7.49	221.75	45.29	-164.76	263.93	73.74	-136.62	264.21	133.02	543.06	33.02	87.10	497.64	49.01	81.76	334.87	9.36	42.82	317.35	22.33	96.77	225.18	137.85	1289.74	0.00	0.00	0.00	235.73	71.13	1689.25	230.51	208.74	1699.25	100.05	72.74	1664.35	87.14	197.88	1658.55	19.14	1350.06	71.21	612.41	1347.34	74.25	38.78
7.61000	53.98	218.98	39.79	8.61	223.14	44.47	-163.45	264.63	76.70	-134.72	264.28	135.54	547.06	32.76	79.20	500.87	48.24	75.90	334.82	9.43	42.01	321.34	22.89	95.52	234.23	136.36	1288.78	0.00	0.00	0.00	245.16	67.77	1688.32	238.48	205.36	1698.68	108.67	68.94	1663.24	95.17	193.70	1658.00	24.30	1345.73	75.30	609.79	1347.66	73.70	22.71
7.62000	54.01	218.95	39.60	8.05	222.33	44.20	-161.74	264.99	79.98	-132.41	264.13	138.37	549.66	32.93	72.14	503.32	47.96	70.39	334.69	9.25	41.94	325.18	22.21	94.84	242.26	134.12	1288.05	0.00	0.00	0.00	255.69	64.05	1687.79	246.64	202.03	1698.61	117.38	64.97	1662.51	103.34	189.79	1657.91	19.80	1344.42	74.77	609.88	1347.94	73.78	20.11
7.63000	51.78	219.00	38.83	8.15	222.71	43.29	-160.23	264.09	83.35	-129.89	263.38	141.36	551.42	33.67	66.25	504.89	48.59	66.00	335.13	8.85	42.32	327.69	22.71	94.43	252.38	132.49	1288.00	0.00	0.00	0.00	263.64	61.13	1687.76	254.93	198.58	1698.95	126.26	60.35	1662.29	111.68	185.80	1658.33	18.35	1345.17	73.88	609.02	1347.51	73.56	24.54
7.64000	50.29	219.07	38.29	8.93	222.19	43.30	-157.83	264.90	87.81	-126.82	262.42	144.73	552.88	35.38	62.12	505.91	50.50	63.04	335.79	8.01	42.60	329.43	22.21	95.03	261.33	130.69	1288.31	0.00	0.00	0.00	271.00	57.68	1688.09	263.44	194.40	1699.83	135.18	56.47	1662.55	120.07	181.66	1659.27	20.58	1344.30	74.89	611.56	1345.89	74.75	31.28
7.65000	52.44	219.09	38.83	12.02	223.30	43.60	-155.40	264.00	92.29	-123.20	262.26	148.88	551.48	38.17	58.71	506.79	52.43	59.99	336.53	7.29	43.02	330.99	22.36	95.50	269.04	128.35	1289.05	0.00	0.00	0.00	280.06	53.54	1688.24	271.75	189.90	1700.92	144.12	52.31	1663.12	128.47	177.65	1660.59	17.32	1345.83	73.81	611.05	1348.26	73.86	28.59
7.66000	50.90	219.30	38.18	14.83	222.17	43.53	-152.45	263.17	97.33	-118.79	261.87	153.35	552.30	38.16	55.34	507.62	53.79	57.88	337.18	7.09	43.34	332.38	21.96	96.12	278.47	125.97	1290.41	0.00	0.00	0.00	290.16	49.75	1688.47	280.26	186.60	1702.13	152.93	49.00	1664.02	136.89	173.67	1662.30	9.53	1346.69	71.55	609.75	1347.07	73.83	22.17
7.67000	51.52	219.46	38.37	11.99	222.57	42.43	-148.84	263.43	103.30	-113.90	261.21	157.99	551.85	38.16	52.57	508.33	53.64	56.77	337.48	7.24	43.48	333.48	22.14	96.17	287.38	124.66	1291.99	0.00	0.00	0.00	298.51	46.04	1688.87	288.81	183.44	1703.41	161.97	44.37	1664.88	145.28	169.57	1664.11	19.66	1344.92	74.39	610.97	1345.26	74.53	29.35
7.68000	53.55	219.91	38.58	14.93	222.14	43.11	-144.96	262.37	109.27	-108.18	260.71	162.99	553.93	38.25	51.49	509.03	52.52	56.01	337.42	7.41	43.43	334.29	22.05	96.08	296.75	122.96	1293.90	0.00	0.00	0.00	307.65	42.42	1689.44	297.39	179.60	1704.91	170.86	40.21	1665.79	153.71	165.73	1665.90	24.07	1344.65	75.24	608.51	1348.54	72.85	35.91
7.69000	53.20	220.10	38.16	19.79	219.75	45.65	-140.42	260.86	115.70	-101.85	259.61	168.13	553.79	38.14	50.04	509.40	51.77	55.33	337.43	7.09	43.38	334.78	21.14	96.32	306.02	121.12	1295.78	0.00	0.00	0.00	316.80	39.03	1689.86	305.80	175.63	1706.29	179.71	36.59	1666.87	162.10	161.63	1667.76	25.27	1342.81	76.11	609.48	1349.42	73.03	26.74
7.70000	52.01	220.33	37.50	20.41	219.81	44.38	-134.71	261.03	123.31	-94.23	259.67	173.70	553.69	38.14	49.23	509.66	51.83	54.67	337.54	6.88	43.45	334.96	21.50	96.27	314.57	118.62	1297.80	0.00	0.00	0.00	324.59	35.53	1690.58	314.13	171.64	1707.64	188.65	32.66	1667.85	170.43	157.70	1669.51	17.67	1345.06	74.02	607.84	1347.51	73.13	35.18
7.71000	53.36	220.50	37.47	21.98	218.82	44.81	-128.30	259.65	130.76	-85.84	257.94	178.85	553.00	37.71	47.96	509.83	51.34	54.08	337.90	6.64	43.34	335.16	20.80	96.52	321.80	117.29	1299.19	0.00	0.00	0.00	334.60	32.52	1691.04	322.39	168.03	1708.95	197.43	28.92	1668.92	178.80	154.21	1671.13	19.75	1345.09	74.67	608.87	1346.44	73.84	32.93
7.72000	53.93	220.42	37.18	24.12	218.63	45.02	-120.97	259.47	139.10	-76.33	257.39	184.30	553.94	37.63	47.76	510.08	51.23	53.98	338.43	6.43	43.20	335.41	20.78	96.43	333.27	114.29	1301.04	0.00	0.00	0.00	345.08	29.69	1691.72	330.54	165.09	1710.08	206.02	25.45	1669.99	186.99	150.39	1672.61	26.51	1343.94	76.37	611.59	1347.46	74.44	33.53
7.73000	55.69	220.78	36.71	27.17	217.24	45.90	-112.93	258.71	147.37	-66.07	257.12	190.06	553.46	37.69	46.98	510.17	50.75	53.68	339.11	5.69	43.32	335.53	19.89	96.65	341.84	112.62	1302.68	0.00	0.00	0.00	350.46	27.08	1692.65	338.80	161.95	1710.97	214.71	21.67	1670.98	195.11	146.51	1673.91	27.23	1344.36	76.27	610.75	1346.23	74.68	35.60
7.74000	56.82	221.66	35.61	34.24	216.41	49.67	-104.37	257.53	155.80	-54.98	257.06	195.95	553.69	37.32	46.71	510.23	50.66	53.53	339.63	5.13	43.24	335.56	19.80	96.57	351.45	111.86	1303.71	0.00	0.00	0.00	358.39	23.86	1693.12	346.77	158.82	1711.71	223.23	18.45	1671.86	203.16	143.19	1674.89	30.04	1343.62	77.24	609.73	1347.13	74.12	28.72
7.75000	59.64	221.74	34.38	32.43	217.89	49.00	-95.53	256.47	164.39	-43.92	255.47	201.43	552.86	37.94	46.38	510.25	50.60	53.57	339.93	4.75	43.14	335.55	20.09	96.32	357.74	110.35	1304.69	0.00	0.00	0.00	367.15	21.72	1693.58	354.68	155.91	1712.34	231.73	15.30	1672.57	210.91	139.92	1675.67	29.97	1343.00	76.97	610.37	1347.06	73.96	30.95
7.76000	63.45	221.55	33.30	38.29	218.41	50.55	-85.83	256.68	173.64	-32.33	253.34	207.10	553.96	37.33	46.59	510.21	49.79	53.40	340.01	4.36	43.04	335.51	19.51	96.32	366.27	108.79	1305.40	0.00	0.00	0.00	375.07	19.31	1694.07	362.38	153.74	1712.80	240.21	11.95	1673.02	218.71	136.37	1676.36	12.94	1346.59	72.35	611.96	1344.64	75.12	29.82
7.77000	69.32	221.42	32.49	39.09	219.05	51.29	-74.62	252.75	181.96	-19.62	252.49	213.67	553.97	37.09	46.60	510.23	49.31	53.30	339.94	4.23	42.89	335.38	19.26	96.10	374.79	107.56	1306.14	0.00	0.00	0.00	384.60	16.52	1694.31	370.18	150.97	1713.37	248.61	9.03	1673.39	226.44	133.77	1676.87	13.14	1346.51	72.57	610.72	1344.90	74.49	25.50
7.78000	79.07	221.77	33.01	50.80	219.19	56.21	-62.21	250.72	189.93	-6.87	250.35	219.64	553.02	36.43	46.34	510.14	49.79	53.54	339.75	4.24	42.76	335.53	18.98	95.94	383.94	107.93	1306.48	0.00	0.00	0.00	391.73	14.29	1694.78	377.91	148.49	1714.03	257.04	6.09	1673.53	234.38	131.16	1677.28	24.43	1343.49	75.75	611.64	1346.37	74.31	24.55
7.79000	89.36	223.49	35.57	62.51	220.11	60.65	-49.27	248.48	196.50	6.57	248.25	225.61	554.60	36.79	46.67	510.12	49.48	53.48	339.62	4.23	42.63	335.39	18.61	95.98	391.76	105.94	1306.64	0.00	0.00	0.00	400.51	12.06	1695.10	385.75	145.45	1714.80	265.42	3.63	1673.74	242.27	128.16	1677.84	32.23	1342.18	77.87	609.46	1346.89	73.77	27.10
7.80000	103.92	224.43	39.52	76.65	220.69	64.85	-35.57	243.47	201.13	20.79	246.22	231.05	553.93	36.78	46.55	510.13	48.95	53.34	339.44	4.47	42.48	335.51	18.27	96.07	398.46	105.34	1306.76	0.00	0.00	0.00	407.71	9.62	1695.31	393.62	143.69	1715.43	273.71	1.01	1673.72	250.25	125.20	1678.42	27.67	1342.15	76.35	612.43	1349.43	73.68	22.45
7.81000	120.35	226.07	42.90	90.87	220.96	68.74	-20.73	239.84	205.11	35.81	243.57	235.38	553.42	36.06	46.32	510.07	48.93	53.42	339.25	4.32	42.51	335.57	18.57	96.02	406.18	103.95	1306.74	0.00	0.00	0.00	415.31	7.19	1695.55	401.47	141.26	1716.30	281.98	-1.18	1673.65	258.43	123.45	1678.86	22.72	1344.44	74.96	614.65	1347.84	74.63	22.52
7.82000	137.02	227.01	45.30	106.28	222.42	71.11	-4.41	238.15	208.68	51.45	241.23	238.96	553.16	36.26	46.24	510.15	48.59	53.30	339.14	4.49	42.46	335.58	18.05	96.35	415.25	103.11	1307.00	0.00	0.00	0.00	424.18	5.70	1695.80	409.61	139.63	1717.09	290.06	-2.75	1673.65	266.49	121.39	1679.42	14.19	1346.05	73.24	612.60	1347.20	74.45	22.44
7.83000	155.48	226.06	47.90	126.53	220.89	75.01	12.68	235.93	210.95	68.06	238.76	241.22	553.78	36.51	46.13	510.15	48.81	53.34	339.01	4.50	42.58	335.72	18.14	96.47	423.56	101.97	1307.30	0.00	0.00	0.00	433.31	3.96	1696.02	411.66	134.55	1717.94	298.25	-4.96	1673.54	274.43	119.51	1679.99	21.92	1344.01	75.11	612.81	1346.88	74.62	23.71
7.84000	176.40	225.50	49.81	146.33	219.81	76.53	29.87	232.51	211.51	85.35	236.59	242.43	552.90	36.55	45.74	510.19	48.83	53.31	338.88	4.91	42.54	335.89	18.52	96.56	431.09	101.13	1307.41	0.00	0.00	0.00	440.23	2.53	1696.65	418.02	132.51	1718.94	306.31	-6.98	1673.48	282.47	117.63	1680.63	22.36	1345.53	73.88	613.46	1347.88	74.38	25.95
7.85000	195.83	224.12	50.75	168.31	217.89	78.60	47.75	230.31	211.13	103.17	234.99	242.72	553.48	36.63	45.55	510.27	48.54	53.18	338.75	4.88	42.71	336.07	17.41	97.22	439.18	100.60	1307.86	0.00	0.00	0.00	448.68	1.60	1697.11	424.42	130.76	1719.87	314.39	-8.09	1673.62	290.53	116.55	1681.11	20.12	1346.60	72.80	612.43	1347.37	74.51	25.46
7.86000	220.78	222.28	52.28	191.61	215.22	79.86	66.32	228.54	209.39	120.98	232.17	241.63	553.08	36.59	45.17	510.34	47.93	52.96	338.59	5.11	42.87	336.19	17.22	97.67	446.54	99.60	1308.27	0.00	0.00	0.00	456.73	0.01	1697.50	432.30	130.10	1720.61	322.53	-9.07	1673.79	298.56	114.99	1681.68	17.39	1348.44	72.20	610.72	1345.49	74.51	24.96
7.87000	242.15	219.85	52.28	210.43	213.29	79.07	85.56	226.01	205.84	139.81	230.50	239.85	553.63	36.43	45.02	510.43	48.07	53.02	338.64	5.39	42.99	336.36	16.57	98.30	453.38	98.15	1308.49	0.00	0.00	0.00	467.10	-0.64	1697.56	439.27	128.79	1721.53	330.67	-10.29	1674.00	306.48	113.62	1682.18	21.75	1347.32	73.15	607.53	1347.50	73.51	22.54
7.88000	267.38	217.47	52.79	236.54	211.48	79.52	105.68	224.43	201.55	159.46	229.33	237.28	553.30	36.77	44.46	510.56	48.03	52.88	338.77	5.64	43.07	336.70	17.17	98.44	462.80	97.63	1308.88	0.00	0.00	0.00	472.58	-1.26	1698.28	447.12	128.51	1721.94	338.73	-11.22	1674.26	314.41	112.77	1682.49	18.74	1346.08	72.43	609.42	1348.98	73.44	20.86
7.89000	291.58	212.59	53.75	262.63	208.73	79.51	126.82	223.18	196.14	179.32	227.54	233.66	553.73	36.07	44.18	510.74	47.81	52.76	338.84	5.74	43.29	336.89	16.22	99.15	470.98	96.25	1309.05	0.00	0.00	0.00	480.74	-1.90	1698.69	463.19	130.53	1722.28	346.80	-11.83	1674.55	322.32	111.97	1682.73	16.77	1347.25	72.00	611.59	1343.84	78.09	22.68
7.90000	319.10	209.32	53.89	289.91	204.10	79.73	148.84	220.94	189.36	199.96	225.17	228.95	553.93	36.24	43.79	510.88	47.91	52.76	339.00	5.84	43.40	337.15	17.05	99.30	478.47	95.93	1309.12	0.00	0.00	0.00	488.86	-1.99	1699.54	472.95	130.17	1722.55	354.95	-12.61	1674.84	330.22	111.31	1682.86	18.98	1348.79	71.96	606.29	1343.62	78.10	23.74
7.91000	347.50	206.23	54.00	315.06	201.13	79.61	172.09	220.58	182.22	221.31	223.92	223.72	553.77	36.45	43.52	510.99	47.14	52.40	339.25	5.93	43.63	337.43	17.07	99.68	486.22	95.41	1309.10	0.00	0.00	0.00	496.78	-2.35	1699.97	480.69	130.30	1722.69	363.00	-13.11	1675.13	338.16	110.69	1682.87	20.18	1347.82	72.08	605.13	1343.52	78.04	23.19
7.92000	376.61	203.66	53.73	343.73	197.74	78.75	195.47	218.48	173.86	243.12	222.39	217.85	554.33	35.98	43.03	511.16	46.90	52.21	339.51	5.80	43.93	337.87	17.14	100.11	494.45	94.90	1309.14	0.00	0.00	0.00	503.50	-2.00	1700.43	488.55	129.62	1723.00	371.15	-13.37	1675.31	345.99	110.06	1682.79	16.81	1348.87	71.44	608.99	1342.76	79.12	21.98
7.93000	403.89	201.04	52.64	367.91	195.30	75.88	219.93	217.59	165.51	265.51	221.03	211.19	554.12	36.24	42.89	511.30	46.77	52.04	339.88	6.01	44.21	338.22	16.41	100.96	503.63	93.82	1309.12	0.00	0.00	0.00	513.69	-2.15	1700.79	496.21	130.23	1722.87	379.31	-13.31	1675.52	353.75	109.47	1682.68	17.73	1350.44	71.30	612.99	1342.08	80.03	21.65
7.94000	436.20	201.21	50.77	396.67	193.81	73.59	245.05	216.82	156.60	288.99	219.42	204.01	554.28	36.44	42.61	511.50	46.62	51.84	340.22	5.99	44.65	338.68	16.75	101.38	509.81	93.26	1308.84	0.00	0.00	0.00	522.33	-2.76	1701.08	504.07	129.77	1722.88	387.53	-13.34	1675.62	361.64	109.05	1682.43	21.60	1349.04	72.47	607.19	1344.31	78.14	25.36
7.95000	466.10	199.72	50.08	428.87	193.34	71.07	270.89	217.19	147.96	312.94	217.89	196.46	554.48	36.20	42.48	511.72	46.07	51.56	340.53	5.75	45.12	339.09	16.81	101.94	518.87	92.23	1308.71	0.00	0.00	0.00	529.33	-1.78	1701.62	511.91	129.39	1722.94	395.71	-13.55	1675.61	369.56	108.76	1682.14	23.19	1349.56	72.71	610.65	1342.08	78.75	22.20
7.96000	490.55	197.98	50.26	459.13	191.91	69.58	297.37	214.59	137.90	337.48	217.13	189.01	554.95	35.94	42.44	512.02	45.95	51.41	340.68	5.97	45.42	339.48	16.83	102.55	525.42	91.81	1308.33	0.00	0.00	0.00	536.48	-2.45	1701.84	519.82	129.92	1722.80	403.91	-13.58	1675.56	377.59	109.15	1681.70	19.49	1350.03	71.65	608.16	1343.00	78.58	22.82
7.97000	526.66	199.80	49.16	492.91	193.19	68.28	324.55	215.38	128.88	362.42	216.71	181.29	554.98	36.02	42.11	512.00	48.56	51.89	340.90	6.29	45.60	339.80	16.36	103.43	531.44	90.19	1308.04	0.00	0.00	0.00	545.66	-1.67	1701.87	527.74	129.70	1722.53	412.11	-13.33	1675.47	385.68	109.39	1681.19	19.94	1348.67	72.12	610.49	1342.52	79.07	27.99
7.98000	557.93	200.26	49.80	517.93	194.23	65.22	352.68	214.22	118.97	387.70	216.17	173.64	554.71	36.18	42.00	510.58	48.85	51.60	341.05	6.61	45.78	340.10	16.26	104.00	540.13	89.89	1307.73	0.00	0.00	0.00	552.83	-2.42	1702.01	535.83	129.43	1722.39	420.27	-13.14	1675.28	393.93	109.33	1680.77	21.91	1348.09	72.73	609.44	1342.60	78.83	27.93
7.99000	588.18	201.62	50.42	548.46	194.30	64.79	381.00	212.53	109.06	413.34	215.85	165.97	554.39	35.10	41.87	488.42	100.44	65.08	341.25	6.14	46.35	340.41	16.45	104.60	547.59	89.74	1307.39	0.00	0.00	0.00	562.59	-1.98	1701.95	544.28	130.82	1721.87	428.29	-12.83	1675.08	402.37	110.19	1680.29	17.35	1347.91	71.91	608.42	1343.26	78.85	26.36
8.00000	621.74	202.55	52.71	581.35	194.67	65.58	409.81	212.50	99.87	439.77	215.45	158.39	550.73	34.80	42.56	498.40	115.47	64.01	341.35	6.18	46.68	340.82	16.57	105.16	554.68	89.70	1306.85	0.00	0.00	0.00	569.17	-1.26	1702.08	552.90	129.89	1721.57	436.27	-11.90	1674.95	410.90	111.13	1679.75	16.90	1349.72	71.10	612.26	1341.76	79.75	22.68
8.01000	653.24	203.81	55.12	611.67	196.88	65.00	439.45	212.60	91.13	466.71	215.73	151.34	552.53	32.78	44.08	499.23	77.72	54.93	341.53	6.30	46.98	341.18	17.11	105.58	562.29	89.74	1306.42	0.00	0.00	0.00	577.18	-1.74	1701.76	561.58	130.98	1721.09	444.13	-11.16	1674.84	419.45	111.84	1679.37	18.89	1346.39	72.24	608.06	1343.12	78.66	20.83
8.02000	683.79	204.75	57.87	642.64	197.96	65.77	469.76	213.88	83.38	494.01	216.33	144.79	552.13	32.62	43.75	515.41	104.00	64.16	341.60	6.13	47.43	341.56	16.42	106.48	571.06	89.59	1305.95	0.00	0.00	0.00	585.66	-0.99	1701.67	570.29	132.09	1720.44	451.89	-10.07	1674.71	428.08	113.01	1678.92	18.31	1347.49	72.01	608.35	1342.93	78.87	21.58
8.03000	715.17	206.38	61.24	673.37	198.58	67.22	500.31	214.85	76.09	521.50	216.57	138.72	552.51	31.87	43.45	502.86	72.58	49.44	341.73	5.91	48.00	342.08	16.75	106.99	578.73	90.44	1305.59	0.00	0.00	0.00	592.71	-1.44	1701.41	579.22	131.67	1720.04	459.55	-8.86	1674.54	436.76	113.74	1678.51	18.33	1348.38	72.12	610.08	1342.40	79.49	21.51
8.04000	746.18	207.85	64.81	705.76	200.10	69.50	530.82	215.73	69.93	548.83	216.86	133.27	553.71	31.82	42.75	498.30	64.49	45.76	341.80	5.90	48.56	342.44	16.64	107.82	585.79	90.01	1305.13	0.00	0.00	0.00	599.48	-1.18	1701.18	578.80	130.27	1719.77	467.20	-7.40	1674.44	445.49	115.53	1678.04	17.37	1350.30	71.44	608.13	1343.10	78.35	26.39
8.05000	778.45	209.18	69.72	736.32	201.88	72.15	561.20	216.44	64.42	576.56	216.92	128.55	555.10	31.86	42.22	512.19	45.76	50.04	341.96	5.76	49.25	343.02	15.91	108.94	593.77	89.77	1304.61	0.00	0.00	0.00	608.59	-0.43	1700.58	586.73	130.28	1718.96	474.78	-5.99	1674.23	454.14	117.39	1677.49	21.37	1348.82	72.69	605.96	1343.74	78.04	19.81
8.06000	807.10	210.83	74.92	769.00	203.65	76.15	591.84	216.57	59.70	604.54	217.33	124.87	558.12	33.06	41.01	513.93	44.26	50.57	342.21	6.34	49.64	343.51	15.32	109.95	601.23	89.73	1304.23	0.00	0.00	0.00	616.39	0.07	1700.20	604.33	132.85	1717.87	482.31	-4.42	1674.06	462.94	119.16	1676.86	19.13	1348.53	72.18	607.99	1343.67	79.03	16.85
8.07000	837.36	212.66	82.02	797.76	204.75	80.87	622.23	216.74	56.31	631.79	217.79	122.32	557.85	33.26	39.94	514.33	43.72	50.36	342.42	6.22	50.42	344.20	15.25	110.83	608.93	89.90	1303.77	0.00	0.00	0.00	624.01	0.34	1699.75	615.18	133.84	1716.99	489.84	-2.60	1673.90	471.73	121.18	1676.21	18.37	1350.22	71.49	603.61	1344.14	77.60	21.70
8.08000	864.94	213.87	90.13	824.82	205.81	87.11	651.91	216.81	53.93	657.91	217.85	120.49	558.35	33.94	39.37	514.60	43.63	50.32	342.64	6.07	51.28	344.91	14.62	112.00	617.74	89.64	1303.19	0.00	0.00	0.00	631.50	1.39	1699.29	624.13	134.85	1715.94	497.39	-0.67	1673.67	480.59	123.28	1675.46	22.18	1348.77	72.62	607.23	1344.13	78.77	24.14
8.09000	891.44	214.67	98.91	854.13	205.45	95.29	679.97	217.42	52.72	683.00	218.00	119.57	559.07	33.67	39.16	514.69	43.49	50.35	342.97	6.03	52.04	345.55	14.26	113.00	626.58	90.70	1302.55	0.00	0.00	0.00	640.07	1.81	1698.70	633.06	136.01	1714.74	504.90	1.97	1673.48	489.41	125.33	1674.75	20.78	1349.47	72.05	608.77	1343.44	79.15	22.17
8.10000	917.95	214.87	108.22	878.18	205.78	101.76	707.20	217.64	52.35	706.90	217.55	119.23	559.29	34.17	39.01	514.81	43.04	50.22	343.22	5.75	52.94	346.27	13.54	114.23	634.39	91.34	1301.78	0.00	0.00	0.00	648.82	3.41	1698.05	641.84	137.47	1713.51	512.52	3.62	1673.14	498.19	127.72	1673.85	21.88	1347.99	72.69	610.32	1342.69	79.41	19.12
8.11000	941.07	213.54	116.78	902.25	205.58	109.00	732.89	218.14	52.70	730.05	217.35	119.42	558.03	34.53	38.44	514.96	43.11	50.26	343.57	5.24	53.92	347.18	13.12	115.33	639.83	91.41	1300.77	0.00	0.00	0.00	654.18	4.21	1697.54	641.74	136.33	1712.75	520.16	6.09	1672.87	506.94	130.07	1672.94	17.70	1348.16	71.93	608.58	1343.16	78.77	24.87
8.12000	963.55	211.63	124.80	927.85	203.58	116.66	756.92	218.46	53.53	751.74	218.75	120.66	558.54	34.39	38.15	515.19	42.97	50.26	343.92	4.84	54.92	348.20	12.08	116.77	649.37	91.18	1299.94	0.00	0.00	0.00	662.21	5.71	1696.75	657.59	139.76	1710.83	527.86	8.12	1672.55	515.57	132.44	1672.03	17.04	1348.19	71.64	609.16	1342.75	79.34	22.74
8.13000	983.09	208.44	131.46	941.31	201.13	120.72	778.51	218.34	54.40	771.37	217.39	121.13	557.93	34.02	37.59	515.42	42.32	50.06	344.42	4.66	55.95	349.10	11.17	118.22	657.29	92.20	1298.96	0.00	0.00	0.00	672.34	6.75	1695.67	668.51	141.52	1709.15	535.61	10.60	1672.23	524.28	135.10	1671.02	18.75	1348.45	71.60	607.94	1343.41	79.27	23.82
8.14000	1000.36	205.25	136.45	961.72	198.96	125.27	797.21	218.63	55.47	788.64	217.85	122.12	557.53	33.80	37.13	515.72	42.13	50.06	344.95	4.33	57.05	350.05	10.83	119.48	664.23	91.88	1297.87	0.00	0.00	0.00	680.07	8.56	1694.83	677.46	143.04	1707.65	543.41	13.17	1671.88	533.00	137.54	1670.06	21.23	1349.39	71.65	606.78	1343.88	78.33	24.64
8.15000	1014.73	201.06	139.77	976.09	195.59	128.17	813.51	216.40	54.90	803.69	216.85	122.24	558.20	33.89	37.11	516.01	41.73	49.94	345.49	4.06	58.29	351.14	10.73	120.84	672.38	91.31	1296.98	0.00	0.00	0.00	685.85	9.93	1694.19	678.64	143.14	1706.54	551.15	15.39	1671.58	541.82	140.29	1669.10	18.29	1349.47	71.60	611.85	1341.92	80.06	24.99
8.16000	1027.64	197.17	140.81	990.30	191.29	129.87	826.74	215.80	54.47	816.28	216.02	121.83	557.09	33.96	36.47	516.31	41.54	49.92	346.06	3.79	59.59	352.29	9.78	122.46	680.34	91.74	1295.96	0.00	0.00	0.00	694.72	12.21	1693.23	684.05	144.48	1705.16	558.96	18.43	1671.36	550.72	143.28	1668.16	17.97	1349.96	71.53	615.16	1341.08	80.86	24.85
8.17000	1038.56	193.29	139.59	1002.92	190.70	124.69	837.33	214.54	53.36	826.71	215.16	121.03	557.61	33.86	36.34	516.65	40.90	49.67	346.62	3.66	60.93	353.56	9.57	123.99	689.33	92.28	1295.16	0.00	0.00	0.00	700.85	13.43	1692.24	693.95	145.75	1703.54	566.79	21.38	1671.15	559.60	146.34	1667.26	17.34	1350.43	71.30	612.31	1342.09	79.91	22.91
8.18000	1048.01	188.71	136.77	1011.56	186.87	121.56	845.62	212.72	51.71	835.45	212.81	119.23	557.66	33.68	36.05	516.96	40.70	49.73	347.24	3.27	62.45	354.87	8.72	125.75	690.39	92.69	1294.16	0.00	0.00	0.00	710.48	15.56	1691.23	703.34	148.16	1701.79	574.55	24.12	1670.91	568.48	149.51	1666.40	17.81	1348.88	71.42	605.76	1343.42	78.23	22.44
8.19000	1054.13	184.11	132.02	1018.71	183.33	117.17	852.02	210.90	49.67	842.51	211.26	117.33	558.44	33.56	35.91	517.31	40.52	49.71	347.95	3.03	64.07	356.30	7.88	127.51	697.10	93.27	1293.31	0.00	0.00	0.00	719.16	17.29	1690.25	710.30	150.52	1700.27	582.25	27.53	1670.76	577.32	152.44	1665.54	16.55	1348.55	71.28	605.92	1344.02	78.63	17.19
8.20000	1060.09	179.80	126.71	1023.93	179.51	112.59	856.71	209.68	47.44	848.23	209.94	115.13	558.37	33.39	35.87	517.65	39.84	49.51	348.71	2.54	65.94	357.91	6.61	129.75	706.77	93.85	1292.56	0.00	0.00	0.00	726.47	19.98	1689.41	720.76	152.51	1698.74	589.82	31.24	1670.53	586.16	155.97	1664.56	17.28	1348.64	71.67	603.69	1344.53	78.07	18.33
8.21000	1064.12	175.27	120.76	1028.01	175.77	107.30	860.33	207.69	44.50	852.92	207.89	112.36	558.44	33.19	35.46	517.97	39.76	49.49	349.60	2.29	67.90	359.65	5.31	132.15	716.73	94.54	1291.78	0.00	0.00	0.00	732.23	22.09	1688.72	729.45	154.81	1697.27	597.28	34.12	1670.10	594.98	159.83	1663.47	15.85	1350.24	70.91	608.31	1343.17	78.94	23.06
8.22000	1069.03	170.95	114.09	1030.45	167.85	102.74	862.82	206.10	44.67	856.51	206.44	110.04	559.01	33.09	35.23	518.40	39.42	49.36	350.59	1.98	70.05	361.52	5.03	134.27	722.71	95.20	1291.26	0.00	0.00	0.00	740.98	24.34	1687.93	738.30	157.46	1695.72	604.82	37.94	1669.66	603.75	163.21	1662.34	20.74	1349.37	72.14	607.35	1343.28	78.76	21.08
8.23000	1071.65	165.72	106.70	1033.80	166.82	94.74	865.32	203.16	45.88	859.47	204.67	107.41	559.65	32.89	35.27	518.81	39.28	49.31	351.82	1.85	72.33	363.61	4.23	136.82	731.84	95.94	1290.43	0.00	0.00	0.00	748.16	26.73	1687.26	746.90	159.75	1694.19	612.27	41.57	1669.11	612.48	166.74	1661.08	22.11	1349.44	72.40	606.93	1343.47	78.33	25.23
8.24000	1074.90	161.86	98.98	1037.32	163.90	88.00	867.82	201.64	44.95	863.22	201.85	104.52	559.45	33.30	35.21	519.23	38.91	49.15	353.04	1.67	74.93	365.87	3.99	139.38	741.46	96.86	1289.95	0.00	0.00	0.00	755.53	28.95	1686.50	755.53	162.30	1692.76	619.60	45.37	1668.55	621.11	170.41	1659.72	22.86	1349.71	72.26	610.46	1342.52	79.19	29.03
8.25000	1080.60	159.58	90.91	1038.66	158.64	86.01	869.97	202.34	44.73	867.75	201.97	103.35	560.16	32.51	35.22	519.70	39.08	49.09	354.50	1.21	77.89	368.41	2.79	142.50	749.73	97.62	1289.51	0.00	0.00	0.00	762.81	32.08	1686.02	763.32	165.24	1691.48	626.94	49.54	1668.01	629.68	174.36	1658.40	22.64	1347.36	72.68	604.76	1343.89	77.79	23.51
8.26000	1084.47	159.11	80.71	1042.06	158.50	78.22	871.56	203.08	44.55	873.50	201.26	102.40	559.95	32.51	35.02	520.32	38.71	48.81	356.17	0.97	81.03	371.34	2.13	145.62	759.75	98.19	1289.18	0.00	0.00	0.00	769.58	34.89	1685.89	773.24	168.15	1690.23	634.30	53.53	1667.56	638.19	178.27	1657.30	18.42	1349.38	71.36	607.26	1343.26	78.36	24.63
8.27000	1088.70	159.93	70.71	1046.15	158.77	71.50	871.82	205.16	44.41	878.17	200.59	101.84	560.71	32.73	34.82	520.95	38.73	48.65	358.12	0.62	84.54	374.63	1.42	149.10	770.23	99.05	1289.07	0.00	0.00	0.00	777.08	38.02	1685.98	781.56	170.51	1689.69	641.47	57.87	1667.48	646.79	182.49	1656.46	18.16	1349.07	71.80	610.17	1342.70	79.75	26.83
8.28000	1090.75	160.59	63.30	1046.76	159.94	65.97	871.62	207.40	43.13	881.58	200.42	101.78	560.77	32.87	34.52	521.81	38.57	48.41	360.49	0.51	88.34	378.32	0.07	153.08	780.45	99.79	1289.21	0.00	0.00	0.00	784.98	40.38	1686.30	790.09	173.19	1689.34	648.96	62.36	1667.81	655.37	186.39	1656.09	17.78	1349.02	71.59	609.02	1343.07	79.19	30.19
8.29000	1092.69	159.32	59.49	1048.17	158.26	64.01	872.30	207.49	42.28	883.85	199.88	101.97	560.74	32.80	34.76	522.68	38.48	48.20	363.17	0.31	92.53	382.60	-1.40	157.39	788.19	100.27	1289.88	0.00	0.00	0.00	791.79	43.69	1686.92	797.75	175.90	1689.28	656.23	66.49	1668.46	663.97	190.31	1656.08	20.34	1348.72	72.02	607.48	1343.58	78.81	28.54
8.30000	1093.55	158.00	56.79	1049.98	156.67	62.96	872.62	206.92	42.37	885.02	199.63	102.41	561.60	32.78	35.00	523.70	38.22	47.90	366.41	-0.12	97.28	387.47	-2.00	161.76	797.09	100.85	1290.83	0.00	0.00	0.00	799.40	46.49	1687.74	806.24	178.96	1689.45	663.73	70.91	1669.44	672.65	194.45	1656.41	14.70	1350.74	70.33	602.63	1344.02	77.24	25.15
8.31000	1094.09	157.93	54.77	1047.78	156.33	61.39	873.11	205.49	42.47	885.96	199.29	102.76	560.94	32.87	34.59	524.91	38.33	47.78	370.23	-0.84	102.67	393.15	-3.22	166.78	805.33	101.44	1292.29	0.00	0.00	0.00	805.16	49.14	1689.08	814.82	181.68	1689.81	671.13	75.10	1670.73	681.30	198.69	1656.99	16.12	1351.78	70.48	607.79	1342.83	78.67	23.04
8.32000	1094.13	158.22	53.06	1050.73	156.12	61.72	873.72	206.08	43.23	886.50	199.76	103.05	561.77	32.51	35.07	526.38	38.57	47.74	374.65	-1.78	108.62	399.63	-4.84	172.19	813.83	102.25	1294.08	0.00	0.00	0.00	813.98	52.05	1690.23	824.27	183.82	1690.64	678.67	79.16	1672.28	690.08	202.46	1657.85	17.41	1350.49	71.20	604.19	1344.17	77.56	23.69
8.33000	1093.95	158.09	51.63	1049.16	155.80	60.61	874.38	205.68	43.44	886.91	200.39	103.30	562.03	32.24	34.81	528.01	38.49	47.76	379.54	-2.17	114.91	406.94	-6.12	177.64	823.51	103.40	1296.07	0.00	0.00	0.00	821.15	54.81	1691.57	832.26	186.95	1691.31	686.40	83.78	1673.96	698.83	206.15	1658.81	16.66	1352.18	70.51	606.41	1343.76	78.18	24.82
8.34000	1094.64	157.97	51.01	1049.66	156.39	59.92	874.40	205.78	43.25	887.56	199.84	102.89	562.32	32.18	34.69	529.83	38.56	48.09	385.24	-3.09	122.02	415.00	-8.19	183.70	829.50	104.41	1298.15	0.00	0.00	0.00	829.25	58.85	1693.52	839.90	190.20	1692.12	694.09	87.89	1675.64	707.50	210.03	1659.69	14.86	1350.95	70.66	605.91	1343.46	78.15	22.34
8.35000	1093.75	158.12	50.01	1048.01	155.59	59.25	874.30	206.19	43.15	887.81	200.15	102.83	564.13	32.28	35.10	532.11	38.69	48.78	391.64	-4.05	129.56	424.07	-9.00	189.37	839.85	105.52	1300.27	0.00	0.00	0.00	838.09	61.88	1694.79	848.38	193.01	1692.89	701.89	91.50	1677.14	716.14	213.93	1660.46	18.24	1349.26	71.59	607.00	1343.10	78.56	21.64
8.36000	1094.16	158.08	49.47	1049.10	156.99	58.78	874.14	206.02	42.87	888.01	200.50	102.83	563.99	32.07	34.17	534.81	38.53	49.83	398.58	-4.44	137.31	433.75	-9.99	195.38	847.19	107.04	1302.32	0.00	0.00	0.00	844.46	64.64	1696.28	857.08	195.70	1693.68	709.80	95.26	1678.54	724.75	217.20	1661.12	21.67	1349.57	72.16	604.80	1344.39	77.87	23.08
8.37000	1093.49	158.33	48.51	1048.47	156.31	58.31	873.76	207.09	42.95	888.26	200.49	102.72	565.44	31.26	34.12	538.14	38.00	51.30	406.51	-5.53	145.87	444.21	-11.49	201.84	855.76	108.32	1304.18	0.00	0.00	0.00	850.86	67.71	1697.98	865.65	199.13	1694.16	717.66	98.54	1679.71	733.17	220.60	1661.58	17.27	1351.04	71.12	608.38	1346.10	75.16	18.94
8.38000	1093.50	158.16	47.93	1046.25	157.09	56.84	873.89	206.19	42.66	888.66	200.11	102.36	567.18	30.51	33.86	541.38	37.36	53.12	415.27	-6.52	154.71	455.56	-12.48	208.36	865.12	109.45	1305.91	0.00	0.00	0.00	857.82	70.81	1699.31	872.80	201.78	1694.98	725.64	102.15	1680.71	741.59	223.32	1661.97	18.85	1351.39	71.47	609.38	1346.42	74.29	17.63
8.39000	1094.69	158.03	47.89	1048.17	155.95	57.92	873.84	206.32	42.88	888.65	200.81	102.57	569.43	29.00	33.17	545.32	37.14	55.38	425.03	-7.51	163.73	467.69	-13.80	215.03	874.21	110.21	1307.40	0.00	0.00	0.00	865.94	72.80	1700.77	881.39	204.15	1695.69	733.49	104.97	1681.61	749.91	226.40	1662.17	20.26	1349.48	72.41	608.53	1345.88	74.31	17.88
8.40000	1095.48	158.34	47.59	1048.93	156.96	57.61	874.19	206.52	43.06	888.94	200.18	102.11	572.81	28.04	32.57	550.56	36.48	58.42	435.74	-9.24	173.28	480.59	-14.26	221.48	882.73	111.10	1308.74	0.00	0.00	0.00	875.65	76.25	1701.94	890.06	206.64	1696.22	741.37	108.35	1682.49	758.36	228.92	1662.39	20.24	1350.28	71.74	611.23	1346.14	74.87	21.14
8.41000	1094.48	157.96	47.30	1046.55	157.12	56.51	873.84	206.49	42.87	888.98	201.01	102.16	575.77	25.55	31.61	556.95	35.17	61.70	447.41	-10.51	182.80	494.26	-15.03	227.97	890.56	111.64	1309.79	0.00	0.00	0.00	881.35	78.09	1703.08	898.24	208.37	1697.02	749.29	111.34	1683.18	766.73	231.73	1662.50	18.68	1350.00	71.19	611.74	1346.63	74.91	25.18
8.42000	1093.05	157.72	46.73	1047.43	156.48	57.02	873.84	206.64	42.64	888.81	202.02	102.35	579.89	23.40	31.07	565.69	33.42	65.72	460.20	-10.60	191.79	508.54	-15.39	234.11	898.51	112.02	1310.79	0.00	0.00	0.00	890.32	81.19	1704.29	906.32	211.00	1697.49	757.21	114.27	1683.78	775.11	234.30	1662.59	20.33	1349.79	71.70	612.61	1344.34	75.52	23.72
8.43000	1093.58	157.76	46.82	1049.09	156.67	57.59	873.57	207.82	42.98	888.95	201.72	102.08	586.92	20.82	31.48	574.96	32.23	69.65	473.68	-10.87	199.98	523.42	-15.88	240.18	907.73	112.34	1311.32	0.00	0.00	0.00	898.35	83.53	1705.39	913.68	212.93	1698.22	764.88	117.01	1684.22	783.53	236.67	1662.58	19.36	1349.13	71.88	611.23	1344.57	75.44	24.40
8.44000	1093.36	157.90	46.58	1049.97	156.44	58.07	873.71	207.07	42.47	889.00	201.83	101.91	597.86	18.27	35.41	586.94	30.71	74.08	487.87	-10.05	206.41	538.57	-14.92	245.59	916.15	112.79	1311.68	0.00	0.00	0.00	906.15	85.07	1706.16	921.78	214.62	1698.71	772.74	119.45	1684.64	791.98	238.99	1662.51	20.91	1349.90	71.81	612.05	1344.81	75.53	24.75
8.45000	1093.56	158.00	46.65	1048.36	156.79	57.14	873.88	206.48	42.21	888.94	202.00	101.83	613.13	15.64	39.72	602.31	28.45	78.68	502.64	-8.48	211.70	553.77	-14.22	250.89	923.27	112.99	1312.10	0.00	0.00	0.00	911.93	86.87	1707.39	931.01	215.90	1699.11	780.70	122.39	1684.82	800.48	241.07	1662.51	18.90	1349.66	71.83	609.29	1344.70	74.66	26.33
8.46000	1093.05	158.08	46.21	1049.06	156.93	57.23	873.84	207.10	42.43	888.91	201.96	101.74	629.03	12.58	43.47	619.91	25.81	82.71	518.85	-7.05	215.88	570.01	-12.76	255.18	931.39	113.66	1312.15	0.00	0.00	0.00	921.80	89.26	1708.09	939.18	217.82	1699.56	788.63	124.58	1685.08	809.04	242.94	1662.51	19.61	1349.85	71.93	611.46	1345.64	74.81	24.92
8.47000	1094.61	158.30	46.50	1048.60	156.92	57.17	873.91	206.29	42.31	888.81	202.66	102.03	647.60	10.43	46.65	638.92	23.90	85.91	536.31	-6.37	218.98	587.04	-11.67	258.76	938.63	113.83	1312.25	0.00	0.00	0.00	929.59	90.70	1708.73	946.94	219.44	1700.19	796.79	127.12	1685.27	817.64	245.04	1662.46	18.60	1350.15	71.45	609.59	1344.53	74.83	24.93
8.48000	1093.86	158.59	45.94	1047.75	157.31	56.29	874.09	206.40	42.27	889.12	202.08	101.97	668.08	8.46	49.23	658.71	22.66	88.25	555.05	-5.37	220.61	604.96	-9.64	260.82	946.23	114.46	1312.27	0.00	0.00	0.00	936.24	92.18	1709.60	955.78	220.69	1700.77	804.98	128.91	1685.51	826.17	246.71	1662.55	21.61	1348.78	72.81	608.99	1344.25	75.22	22.16
8.49000	1094.29	158.75	45.71	1051.83	158.45	57.17	873.99	206.12	42.22	889.18	201.56	101.98	689.59	6.37	51.28	679.54	21.38	89.57	574.74	-4.51	220.99	623.39	-7.99	261.53	954.33	115.31	1312.44	0.00	0.00	0.00	945.12	92.43	1710.05	964.11	222.08	1701.26	813.27	130.56	1685.88	834.88	248.27	1662.71	19.67	1350.05	72.05	610.50	1347.08	74.62	23.35
8.50000	1094.14	158.99	45.25	1048.52	158.44	55.83	874.08	206.90	42.68	889.35	202.62	102.36	713.12	4.66	52.47	701.58	20.13	90.23	594.63	-3.36	219.93	642.18	-6.93	261.13	961.42	116.04	1312.47	0.00	0.00	0.00	952.31	94.13	1710.97	972.48	223.17	1701.88	821.51	131.49	1686.15	843.55	249.54	1663.01	17.76	1349.80	71.44	611.93	1347.54	74.36	25.43
8.51000	1094.61	159.09	45.16	1049.20	158.68	55.76	874.04	206.44	42.75	889.47	203.02	102.77	739.14	2.59	54.16	725.20	19.33	90.31	614.60	-1.83	217.45	661.24	-5.92	259.53	969.74	116.80	1312.61	0.00	0.00	0.00	960.55	95.13	1711.60	980.76	224.22	1702.50	830.02	132.59	1686.49	852.27	250.32	1663.44	18.69	1348.48	71.85	611.23	1350.30	73.20	25.37
8.52000	1094.42	159.66	44.45	1050.00	159.62	55.25	874.09	206.15	42.93	889.75	202.40	102.75	764.96	1.53	54.66	750.48	18.95	89.95	635.09	-1.13	213.96	680.85	-3.87	256.59	978.56	117.99	1313.12	0.00	0.00	0.00	970.61	96.20	1711.83	990.85	224.89	1702.93	838.67	133.78	1686.92	860.94	251.27	1663.92	21.13	1348.90	72.32	609.93	1349.09	73.01	22.81
8.53000	1094.92	159.85	44.14	1050.60	159.54	55.52	874.15	206.28	43.13	890.08	202.53	103.12	791.19	0.65	54.79	774.57	19.92	88.70	656.53	0.42	208.77	701.00	-2.26	252.72	985.59	119.20	1313.39	0.00	0.00	0.00	978.85	97.05	1712.22	998.53	225.95	1703.52	847.33	134.69	1687.35	869.49	251.95	1664.46	20.27	1349.37	72.06	612.49	1349.44	73.78	23.81
8.54000	1095.33	160.11	43.76	1051.72	159.98	55.10	874.06	207.23	43.88	890.37	202.58	103.35	820.64	1.19	54.86	802.84	20.25	87.45	678.80	1.19	202.63	722.03	-0.65	247.79	993.89	120.42	1313.75	0.00	0.00	0.00	987.79	97.55	1712.50	1006.93	226.41	1704.04	855.98	134.41	1687.68	878.02	252.09	1665.21	20.07	1351.06	71.12	611.90	1346.41	74.62	23.26
8.55000	1094.52	160.07	43.01	1049.46	159.44	54.39	874.41	205.32	43.52	890.75	202.58	103.63	850.00	2.21	54.37	819.57	29.12	85.02	702.01	1.47	195.48	743.66	0.41	241.92	999.42	121.72	1314.09	0.00	0.00	0.00	996.21	98.33	1712.65	1015.52	226.85	1704.56	864.93	134.98	1688.26	886.40	252.55	1665.96	22.56	1350.37	71.72	612.37	1345.98	74.51	18.49
8.56000	1096.13	160.23	43.08	1049.61	158.46	54.59	874.36	205.38	43.91	891.11	202.47	103.99	880.90	4.07	53.63	857.20	23.73	83.61	726.24	1.59	187.40	765.95	2.35	234.91	1008.25	122.84	1314.39	0.00	0.00	0.00	1003.88	99.28	1712.83	1023.79	227.52	1704.72	873.81	135.05	1688.78	894.66	252.63	1666.82	22.91	1348.83	72.42	609.34	1349.58	73.01	20.23
8.57000	1095.91	159.50	42.83	1051.81	158.97	55.12	874.31	206.04	44.69	891.63	202.11	104.18	913.09	7.85	51.78	873.10	35.96	80.71	751.32	2.22	178.22	788.39	3.00	227.49	1016.67	124.13	1314.69	0.00	0.00	0.00	1015.03	99.66	1712.60	1032.40	227.48	1705.15	882.78	134.58	1689.20	902.85	252.70	1667.66	19.27	1349.35	72.02	608.84	1349.33	72.80	26.40
8.58000	1095.65	159.38	42.33	1051.94	159.41	54.38	874.21	206.56	45.29	892.20	201.76	104.62	945.55	10.43	50.62	905.41	41.67	79.96	776.94	3.19	168.16	811.45	3.42	219.51	1024.74	124.99	1314.81	0.00	0.00	0.00	1023.30	98.83	1712.46	1040.47	227.86	1705.44	891.60	133.87	1689.63	911.07	252.47	1668.56	20.60	1350.21	72.25	608.96	1349.80	72.71	22.68
8.59000	1095.72	158.70	42.12	1051.32	158.80	54.14	874.71	205.47	45.46	892.76	202.03	105.20	977.76	12.31	49.33	936.30	46.56	77.94	803.27	3.41	157.82	835.37	4.10	210.84	1032.86	126.18	1314.80	0.00	0.00	0.00	1032.65	98.60	1712.16	1047.77	228.48	1705.85	900.51	133.85	1690.01	919.21	252.26	1669.35	22.63	1350.34	72.64	609.99	1349.20	73.12	27.34
8.60000	1095.93	159.12	41.46	1051.63	158.12	53.79	874.79	205.40	45.99	893.26	202.07	105.77	1012.79	14.13	48.43	978.94	33.46	74.22	830.49	3.80	147.13	860.14	4.41	201.87	1039.28	126.72	1314.97	0.00	0.00	0.00	1039.20	98.61	1712.31	1057.10	228.38	1706.08	909.47	134.18	1690.45	927.34	251.99	1670.05	17.12	1349.97	71.30	609.93	1349.46	73.16	24.24
8.61000	1096.91	158.99	41.34	1052.31	158.06	53.85	875.14	204.14	46.12	894.04	201.28	106.03	1045.92	16.43	47.64	1012.05	33.22	70.91	858.83	4.24	136.33	885.77	5.11	192.35	1047.98	127.66	1314.92	0.00	0.00	0.00	1049.48	98.78	1712.08	1065.93	228.90	1706.29	918.13	134.23	1690.65	935.49	251.59	1670.68	20.68	1349.17	71.91	611.45	1348.93	73.74	25.81
8.62000	1096.93	159.19	40.72	1045.78	154.18	57.33	875.09	205.23	47.04	894.58	201.07	106.48	1080.41	17.39	46.68	1043.05	34.42	67.70	888.09	4.66	125.40	911.97	6.51	182.37	1056.00	128.31	1314.79	0.00	0.00	0.00	1057.85	99.05	1711.90	1074.04	228.86	1706.69	926.60	133.05	1690.64	943.66	251.16	1671.21	20.94	1350.68	71.51	611.78	1347.08	74.04	27.41
8.63000	1092.13	152.40	47.11	1050.84	153.98	59.55	875.43	204.59	47.37	894.94	201.91	107.33	1114.41	17.65	46.87	1075.76	34.55	65.31	917.95	6.26	114.01	938.51	8.26	172.23	1062.55	129.12	1314.69	0.00	0.00	0.00	1067.96	99.17	1711.55	1082.10	228.49	1707.04	935.17	132.99	1690.57	951.90	250.43	1671.62	18.65	1350.75	71.07	611.57	1346.55	74.61	25.41
8.64000	1091.49	152.42	47.05	1049.28	154.29	59.18	875.49	204.58	47.89	895.49	201.87	107.86	1148.97	18.23	47.49	1110.52	34.42	63.91	947.94	7.10	103.31	965.65	9.43	162.61	1070.76	129.62	1314.51	0.00	0.00	0.00	1074.50	97.91	1711.58	1090.03	227.59	1707.42	943.57	132.20	1690.37	960.02	249.97	1671.83	19.54	1349.47	71.73	612.09	1347.82	74.37	28.34
8.65000	1091.27	152.32	47.37	1051.75	154.34	59.97	875.73	203.64	48.11	896.02	201.25	108.26	1182.19	17.87	48.84	1142.78	33.51	62.24	978.76	7.13	93.46	993.33	10.47	153.34	1079.73	130.23	1314.21	0.00	0.00	0.00	1083.67	98.13	1711.36	1098.28	227.53	1707.63	952.28	132.26	1690.20	968.19	249.63	1671.91	21.33	1349.26	72.28	612.32	1347.57	74.44	24.61
8.66000	1092.94	152.84	48.10	1048.47	154.86	58.56	875.94	203.67	48.62	896.55	201.21	108.84	1216.09	18.87	51.02	1176.06	33.59	62.22	1010.13	7.15	84.50	1021.41	10.83	145.00	1088.02	130.66	1313.97	0.00	0.00	0.00	1092.84	97.84	1710.98	1107.11	227.12	1707.71	960.81	131.71	1689.75	976.52	248.65	1671.94	19.99	1348.75	72.21	612.30	1347.88	74.19	21.51
8.67000	1095.39	153.63	48.68	1045.09	155.52	57.28	876.07	203.42	49.25	897.11	201.38	109.54	1249.89	19.23	54.64	1208.13	33.40	62.58	1041.94	6.77	76.59	1050.10	11.18	137.20	1096.15	130.86	1313.61	0.00	0.00	0.00	1101.41	97.17	1710.61	1115.00	226.94	1707.78	969.29	130.67	1689.27	984.83	247.91	1671.80	23.25	1348.54	72.89	608.00	1348.62	73.20	20.94
8.68000	1089.71	154.14	46.28	1047.54	156.94	57.37	876.35	203.32	49.85	897.59	201.19	110.03	1282.62	19.86	58.40	1241.79	32.85	64.60	1073.59	5.82	69.77	1078.78	11.68	130.29	1103.64	131.42	1313.21	0.00	0.00	0.00	1109.74	97.57	1710.56	1123.06	227.08	1707.70	977.78	129.98	1688.68	993.14	247.28	1671.55	16.70	1349.19	71.35	609.26	1348.07	73.63	25.16
8.69000	1091.17	155.10	46.22	1052.18	160.23	52.38	876.58	203.27	50.42	898.09	200.73	110.50	1315.30	20.09	63.39	1274.23	33.22	67.49	1105.01	5.11	63.89	1107.15	11.60	124.50	1111.64	131.39	1312.71	0.00	0.00	0.00	1117.60	96.70	1710.15	1131.27	226.31	1707.61	986.38	129.77	1688.01	1001.46	246.61	1671.16	16.85	1350.49	70.98	609.91	1348.44	73.73	27.96
8.70000	1097.37	160.39	39.55	1051.88	161.38	51.80	876.81	203.41	51.10	898.58	200.36	110.99	1347.19	20.72	69.24	1303.87	33.36	70.80	1136.38	4.35	59.23	1135.40	11.39	119.78	1119.68	131.48	1312.14	0.00	0.00	0.00	1125.21	95.99	1709.66	1139.84	225.45	1707.48	994.90	128.64	1687.23	1009.93	245.63	1670.66	17.95	1349.54	71.42	612.27	1347.68	74.31	26.35
8.71000	1096.94	160.83	39.07	1053.20	161.41	51.95	876.95	202.98	51.81	898.93	201.75	112.26	1380.35	20.79	73.76	1334.60	33.96	75.82	1166.97	3.56	55.86	1162.89	11.06	116.17	1128.82	131.61	1311.58	0.00	0.00	0.00	1134.18	95.42	1709.16	1148.00	225.00	1707.08	1003.65	128.12	1686.40	1018.34	244.70	1670.02	22.25	1347.79	73.13	612.03	1347.32	74.28	24.58
8.72000	1098.00	161.12	39.22	1052.42	161.29	51.80	877.22	203.36	52.66	899.54	200.81	112.65	1409.74	21.83	80.70	1364.58	33.64	81.03	1196.84	2.93	53.58	1189.74	11.21	113.44	1138.20	131.75	1310.68	0.00	0.00	0.00	1143.54	95.01	1708.48	1154.27	224.39	1707.03	1012.14	127.46	1685.46	1026.59	243.94	1669.27	19.07	1349.49	71.61	611.79	1347.36	74.29	28.03
8.73000	1096.95	161.56	38.46	1050.40	162.00	50.64	877.52	203.84	53.60	900.10	200.75	113.28	1436.88	22.95	88.73	1392.02	34.08	86.60	1225.39	3.04	52.05	1215.65	11.98	111.45	1146.67	131.68	1309.94	0.00	0.00	0.00	1151.52	94.25	1707.94	1162.94	223.43	1706.61	1020.73	126.52	1684.39	1034.81	243.01	1668.37	20.78	1350.02	71.67	608.76	1350.09	72.74	24.21
8.74000	1097.34	161.83	38.36	1052.13	162.24	51.04	877.98	202.86	54.14	900.65	201.04	114.12	1462.48	24.41	96.52	1417.70	35.52	92.81	1252.38	3.70	51.30	1239.91	12.48	110.35	1154.74	131.55	1309.03	0.00	0.00	0.00	1159.91	93.50	1707.35	1171.63	222.59	1706.00	1029.50	125.35	1683.20	1043.05	241.58	1667.42	19.69	1349.94	71.32	608.55	1349.29	73.07	25.92
8.75000	1097.36	162.05	38.20	1052.21	161.98	51.59	878.25	202.98	55.04	901.34	201.33	114.99	1486.53	25.12	103.80	1441.63	36.55	98.78	1278.08	4.71	51.07	1262.92	13.83	109.63	1163.93	131.43	1307.99	0.00	0.00	0.00	1169.30	92.74	1706.32	1179.43	221.89	1705.38	1038.19	123.75	1681.81	1051.10	240.40	1666.35	17.67	1351.45	70.84	609.21	1347.98	73.55	27.44
8.76000	1097.82	161.98	38.37	1052.26	162.11	51.17	878.67	202.93	55.92	901.93	201.98	116.04	1508.78	26.89	110.67	1463.45	38.43	104.52	1302.13	5.60	51.47	1284.45	14.71	109.49	1172.06	131.32	1306.89	0.00	0.00	0.00	1178.03	91.71	1705.28	1187.79	221.66	1704.56	1047.03	122.26	1680.38	1059.30	238.85	1665.28	16.83	1351.28	70.85	611.33	1346.70	74.41	22.69
8.77000	1096.85	161.96	37.76	1053.96	162.88	51.36	879.06	202.84	56.77	902.60	201.98	116.89	1528.98	28.38	116.89	1483.69	39.47	109.40	1324.32	6.68	51.93	1304.82	16.23	109.43	1180.65	131.22	1305.79	0.00	0.00	0.00	1185.78	90.35	1704.48	1195.81	219.81	1704.04	1055.86	120.98	1679.00	1067.50	237.03	1664.22	20.54	1349.78	71.83	614.28	1348.09	74.65	24.53
8.78000	1098.68	162.47	38.17	1053.54	163.47	50.90	879.33	202.99	57.94	903.52	201.96	117.72	1547.07	30.35	122.26	1502.00	41.19	113.63	1344.16	7.45	52.58	1323.21	17.05	109.68	1190.80	131.10	1304.67	0.00	0.00	0.00	1194.41	88.57	1703.50	1204.62	218.94	1703.22	1064.79	119.55	1677.62	1075.71	235.52	1663.13	20.33	1349.63	71.79	610.52	1349.88	72.92	29.73
8.79000	1097.94	162.18	37.92	1052.27	163.24	50.27	879.88	203.05	58.98	904.32	201.94	118.67	1563.22	32.02	126.42	1518.20	43.00	117.05	1362.19	8.57	52.91	1339.75	18.20	109.68	1199.35	130.75	1303.36	0.00	0.00	0.00	1204.10	87.33	1702.24	1212.34	217.29	1702.57	1073.29	117.18	1676.17	1083.96	233.66	1662.11	19.55	1348.02	72.25	609.87	1348.64	73.12	26.42
8.80000	1098.06	161.99	37.94	1053.68	163.78	50.35	880.27	203.57	60.45	905.37	201.79	119.64	1577.13	34.01	129.04	1532.33	44.70	119.03	1377.85	9.73	52.80	1353.87	18.97	109.57	1207.86	130.56	1302.15	0.00	0.00	0.00	1213.06	86.17	1701.08	1220.80	216.16	1701.78	1082.06	115.12	1674.83	1092.26	231.65	1661.12	21.23	1349.82	72.53	609.69	1347.96	73.48	25.66
8.81000	1098.61	162.87	37.52	1055.27	163.42	51.23	881.03	202.48	61.35	906.16	202.02	120.94	1589.58	35.30	129.43	1544.38	46.53	119.59	1391.26	11.37	52.16	1366.15	21.12	108.40	1217.35	130.35	1300.91	0.00	0.00	0.00	1223.16	84.94	1699.88	1229.69	214.57	1700.99	1090.96	113.00	1673.44	1100.61	229.32	1660.22	19.30	1349.28	72.09	610.51	1349.11	73.49	27.14
8.82000	1097.96	162.57	37.20	1053.02	163.61	50.01	881.44	202.77	62.94	907.27	202.12	122.25	1599.44	36.71	128.33	1554.87	47.16	118.08	1401.84	12.51	51.17	1376.80	22.09	107.78	1226.29	129.89	1299.74	0.00	0.00	0.00	1230.77	82.56	1698.64	1238.41	212.58	1700.22	1099.87	110.68	1672.03	1108.96	226.90	1659.35	19.44	1348.99	72.02	613.67	1348.43	74.24	25.54
8.83000	1097.72	162.73	36.84	1054.16	164.17	50.18	882.06	203.91	65.08	908.31	202.82	123.90	1607.58	38.31	125.40	1562.87	49.94	115.82	1410.11	13.99	49.57	1383.22	23.69	105.91	1234.69	129.69	1298.65	0.00	0.00	0.00	1239.23	80.78	1697.56	1246.69	210.41	1699.61	1108.99	108.88	1670.80	1117.32	224.35	1658.48	16.67	1351.20	71.06	609.58	1348.68	73.24	23.55
8.84000	1097.83	162.92	36.74	1054.13	164.49	49.84	882.91	202.89	66.47	909.52	202.68	125.46	1614.43	40.47	121.31	1569.56	51.98	112.09	1416.25	16.04	47.25	1391.20	26.10	103.61	1245.02	129.13	1297.68	0.00	0.00	0.00	1248.54	78.84	1696.30	1254.97	208.59	1698.87	1117.78	105.84	1669.29	1125.65	222.07	1657.56	21.94	1348.71	72.63	610.70	1346.82	74.33	22.65
8.85000	1098.93	163.00	36.99	1056.40	163.55	50.72	883.87	203.11	68.62	910.80	202.69	127.27	1620.05	42.48	116.15	1575.09	53.86	107.51	1420.37	18.02	44.72	1396.98	28.82	100.73	1253.83	128.78	1296.70	0.00	0.00	0.00	1256.35	76.98	1695.30	1262.85	206.57	1698.10	1126.88	103.29	1667.89	1134.01	219.77	1656.67	20.66	1351.13	71.67	609.01	1348.36	73.37	22.39
8.86000	1098.46	162.26	37.04	1055.47	163.95	49.97	884.96	202.01	70.53	912.48	202.21	129.09	1623.98	46.61	110.42	1579.52	55.92	101.89	1422.79	20.26	42.50	1401.15	30.36	98.68	1262.91	128.20	1295.79	0.00	0.00	0.00	1266.03	74.37	1693.87	1270.93	204.78	1697.27	1136.07	101.02	1666.57	1142.37	217.21	1655.78	17.91	1349.74	71.59	610.66	1347.60	73.99	27.76
8.87000	1098.66	162.75	36.67	1056.18	164.90	49.36	886.22	201.90	72.97	914.29	201.71	131.07	1627.44	49.94	102.54	1582.65	59.53	95.16	1424.31	22.52	40.76	1404.18	31.87	96.35	1272.68	127.80	1294.93	0.00	0.00	0.00	1274.43	72.80	1692.70	1279.68	202.33	1696.52	1145.02	98.10	1665.09	1150.83	214.47	1654.90	20.65	1348.72	72.21	608.10	1347.47	73.74	28.55
8.88000	1099.79	162.90	36.94	1057.33	164.50	49.39	887.39	201.91	75.81	916.35	201.71	133.43	1630.67	53.25	94.59	1585.10	63.71	88.27	1425.40	24.00	39.16	1407.21	33.89	93.99	1281.75	126.95	1294.27	0.00	0.00	0.00	1282.85	70.00	1691.33	1288.88	199.75	1695.70	1154.24	95.59	1663.83	1159.47	211.59	1654.10	24.35	1349.63	72.71	607.90	1346.61	73.60	30.53
8.89000	1100.82	162.95	37.15	1056.70	166.08	47.65	888.89	201.97	78.91	918.32	203.06	136.60	1634.53	57.04	87.19	1588.34	67.20	81.25	1426.51	25.07	37.55	1410.82	36.07	92.00	1292.62	126.53	1293.68	0.00	0.00	0.00	1293.15	67.63	1689.98	1297.50	197.36	1694.82	1163.34	92.82	1662.70	1168.03	208.80	1653.38	20.21	1347.57	72.38	608.84	1346.71	73.91	27.65
8.90000	1099.62	162.84	36.63	1058.02	165.49	47.91	890.75	202.25	82.43	921.23	202.01	139.14	1639.42	60.09	78.42	1591.72	70.18	74.50	1427.36	25.01	36.64	1415.39	36.36	90.86	1301.29	125.73	1293.18	0.00	0.00	0.00	1302.23	65.81	1689.04	1305.11	195.70	1694.13	1172.35	89.39	1661.64	1176.62	205.86	1652.80	21.63	1346.95	72.87	607.45	1348.52	73.21	29.53
8.91000	1100.31	162.92	36.61	1057.71	165.31	47.32	892.82	201.85	86.05	924.14	202.83	142.66	1642.86	60.24	69.01	1595.07	70.91	67.30	1428.52	25.36	36.33	1420.15	36.19	89.76	1311.37	125.19	1292.95	0.00	0.00	0.00	1312.52	64.03	1688.24	1313.90	193.14	1693.85	1181.67	86.60	1661.02	1185.17	203.07	1652.55	18.04	1348.58	71.63	608.48	1348.40	73.19	21.17
8.92000	1100.15	162.85	36.50	1058.74	165.80	47.01	895.11	202.99	90.58	927.75	203.05	146.27	1643.37	61.40	64.26	1596.97	71.68	60.39	1429.36	24.15	36.98	1423.46	36.02	89.22	1322.34	124.35	1292.96	0.00	0.00	0.00	1321.81	60.66	1687.75	1323.39	190.52	1693.74	1190.95	83.35	1660.68	1193.67	200.01	1652.66	19.27	1350.26	71.37	608.91	1347.05	73.52	23.48
8.93000	1101.01	162.86	36.69	1055.43	161.84	49.74	898.16	202.06	94.94	931.87	203.73	150.47	1644.02	62.90	59.30	1598.41	72.99	56.44	1430.07	23.08	37.45	1426.01	36.42	89.21	1331.21	123.54	1293.24	0.00	0.00	0.00	1330.75	58.82	1687.43	1331.69	187.95	1694.06	1200.46	80.37	1660.78	1202.30	196.70	1653.21	21.20	1351.04	71.76	609.27	1345.77	73.98	25.47
8.94000	1102.05	163.04	37.12	1058.48	161.98	50.07	901.59	202.76	100.39	936.60	204.39	155.08	1644.66	62.83	57.01	1599.12	74.66	54.65	1430.72	22.68	37.43	1427.49	37.17	89.13	1342.05	122.71	1293.99	0.00	0.00	0.00	1339.22	55.68	1687.65	1338.96	185.57	1694.71	1209.65	76.88	1661.16	1210.82	193.43	1654.15	24.35	1348.46	72.67	610.08	1345.33	74.33	21.41
8.95000	1100.18	163.11	36.56	1059.48	162.14	49.65	905.78	203.97	106.67	942.55	205.24	160.09	1643.95	63.03	54.69	1599.53	74.44	53.31	1431.32	23.23	37.32	1428.10	37.55	89.36	1351.85	121.88	1295.03	0.00	0.00	0.00	1348.83	53.56	1688.20	1348.27	182.68	1695.74	1218.89	73.20	1661.86	1219.33	190.42	1655.42	20.42	1348.67	72.14	609.30	1347.87	73.75	24.31
8.96000	1101.62	163.29	37.12	1061.68	162.33	49.84	910.90	204.73	113.29	949.58	206.92	165.65	1644.19	63.08	53.07	1599.72	73.93	52.23	1431.32	22.30	37.71	1428.49	37.52	89.73	1361.45	121.07	1296.57	0.00	0.00	0.00	1358.94	50.85	1688.71	1357.39	179.90	1696.90	1228.29	70.07	1662.93	1227.98	187.13	1657.08	21.81	1349.30	72.21	607.69	1349.21	72.79	24.56
8.97000	1101.94	162.98	37.51	1063.71	162.26	50.91	917.10	205.34	120.49	957.99	208.15	171.19	1644.54	62.83	51.67	1601.22	73.72	52.06	1431.39	21.50	38.03	1429.25	37.25	89.91	1371.47	120.52	1298.44	0.00	0.00	0.00	1368.88	48.07	1689.34	1366.70	178.02	1698.18	1237.68	66.88	1664.05	1236.48	184.20	1658.81	18.52	1350.23	71.36	608.35	1348.01	73.30	25.41
8.98000	1101.54	163.41	37.18	1067.06	162.41	52.31	924.28	206.46	128.36	967.42	210.31	177.17	1644.92	63.62	51.07	1600.94	73.11	51.03	1431.89	21.29	37.96	1429.72	36.03	90.42	1381.22	119.85	1300.40	0.00	0.00	0.00	1377.12	45.76	1690.23	1375.65	175.05	1699.66	1247.12	63.92	1665.24	1245.17	181.20	1660.65	20.53	1348.32	72.18	610.17	1345.63	74.12	22.41
8.99000	1102.70	163.53	37.30	1070.73	162.78	54.01	932.60	207.53	136.61	978.40	211.16	182.73	1644.99	63.70	50.09	1601.71	73.69	51.04	1432.29	21.33	37.94	1430.12	35.74	90.58	1389.45	119.27	1302.49	0.00	0.00	0.00	1385.75	42.65	1690.77	1384.45	172.18	1701.01	1256.67	61.30	1666.32	1253.97	178.29	1662.40	20.12	1347.10	72.74	610.47	1347.71	73.54	24.06
9.00000	1104.61	164.22	37.10	1074.57	163.34	55.70	942.21	208.33	145.38	990.30	214.40	188.97	1644.97	63.54	49.11	1602.57	73.39	50.58	1433.07	21.71	37.73	1430.60	35.81	90.67	1398.59	118.73	1304.35	0.00	0.00	0.00	1396.09	41.08	1691.32	1392.65	169.99	1702.36	1265.76	58.13	1667.06	1262.64	175.61	1663.92	21.13	1348.62	72.45	610.36	1349.01	73.42	20.86
9.01000	1105.69	165.26	35.94	1078.44	164.06	57.10	952.58	210.74	154.62	1003.37	215.74	194.60	1646.05	63.31	48.59	1602.52	73.47	50.39	1433.71	21.25	37.80	1431.17	36.21	90.62	1407.53	118.50	1305.90	0.00	0.00	0.00	1403.82	38.18	1691.65	1401.49	167.87	1703.35	1275.22	56.20	1667.80	1271.47	172.81	1665.20	16.79	1350.17	71.05	611.89	1348.92	73.51	22.85
9.02000	1109.36	167.62	34.88	1082.18	164.90	57.90	963.41	213.06	164.29	1017.29	217.53	200.55	1645.91	63.98	48.28	1602.67	73.47	50.05	1434.07	20.21	38.18	1431.31	36.13	90.68	1417.11	118.07	1307.19	0.00	0.00	0.00	1413.22	36.32	1692.12	1410.13	165.39	1704.38	1284.28	53.66	1668.19	1280.27	170.47	1666.22	18.30	1349.73	71.38	611.38	1350.14	73.12	23.59
9.03000	1109.07	164.06	39.10	1082.71	165.35	57.26	975.54	215.03	174.14	1032.17	219.28	206.93	1645.33	63.87	47.59	1601.47	73.30	49.26	1434.81	20.40	38.04	1431.03	36.10	90.65	1426.72	117.73	1308.19	0.00	0.00	0.00	1422.66	34.57	1692.40	1419.23	163.53	1705.29	1293.27	51.27	1668.64	1288.98	168.09	1667.13	17.63	1350.20	71.31	609.71	1349.75	73.03	18.47
9.04000	1113.66	165.02	37.65	1088.92	166.27	59.36	989.48	216.10	183.94	1047.74	221.23	213.41	1645.72	63.98	47.39	1602.26	73.62	49.39	1435.05	20.17	38.09	1431.23	36.16	90.66	1436.32	117.65	1308.91	0.00	0.00	0.00	1432.80	32.78	1692.90	1427.92	161.85	1706.16	1302.29	49.37	1668.96	1297.68	166.37	1667.93	19.11	1347.90	71.98	610.32	1348.66	73.37	23.56
9.05000	1122.51	166.18	36.85	1095.64	167.63	61.72	1004.48	217.18	193.31	1063.91	221.80	219.72	1645.74	63.73	46.93	1602.71	73.42	49.54	1435.32	20.37	38.04	1431.66	36.14	90.78	1444.45	117.43	1309.45	0.00	0.00	0.00	1440.44	30.11	1693.55	1436.87	160.14	1707.01	1311.30	47.59	1669.29	1306.59	164.43	1668.68	23.37	1347.29	73.45	611.71	1347.52	74.07	30.42
9.06000	1134.94	168.71	36.96	1108.00	170.54	65.91	1019.65	216.69	200.83	1079.72	222.68	226.01	1646.39	64.16	47.29	1602.49	73.36	49.40	1435.30	20.89	37.99	1431.92	35.95	90.96	1453.34	117.43	1309.83	0.00	0.00	0.00	1448.60	28.56	1694.18	1444.93	158.65	1708.14	1320.10	45.61	1669.64	1315.30	163.11	1669.33	22.66	1348.36	72.44	609.49	1346.02	73.85	26.86
9.07000	1148.13	173.17	39.74	1121.79	174.03	69.80	1036.16	215.13	207.20	1095.85	223.19	232.23	1646.23	64.16	47.01	1602.89	72.80	49.14	1435.14	21.05	38.06	1431.92	35.92	91.03	1462.06	117.43	1310.26	0.00	0.00	0.00	1458.97	28.04	1694.73	1454.01	157.38	1709.11	1329.37	44.90	1669.95	1324.20	161.74	1670.02	23.21	1349.34	72.33	612.49	1348.20	73.93	25.30
9.08000	1166.09	178.82	43.51	1137.74	178.41	73.42	1053.56	214.76	212.77	1112.75	222.54	237.42	1645.82	64.04	46.55	1603.03	72.59	49.02	1434.89	21.28	38.12	1432.75	36.79	90.64	1470.97	117.42	1310.73	0.00	0.00	0.00	1467.37	26.56	1695.36	1462.99	156.20	1710.19	1338.54	43.98	1670.23	1333.25	160.35	1670.71	22.58	1347.43	73.25	609.89	1347.61	73.77	21.32
9.09000	1184.57	184.76	45.95	1159.27	183.21	77.53	1071.90	213.80	216.75	1130.64	222.12	241.88	1646.21	63.67	46.17	1603.49	72.79	49.13	1434.68	21.48	38.34	1432.17	35.50	91.39	1479.52	117.43	1311.32	0.00	0.00	0.00	1476.28	25.46	1695.95	1471.12	155.33	1711.35	1347.57	42.78	1670.41	1342.11	159.58	1671.31	19.77	1349.00	72.30	610.58	1346.63	74.34	23.74
9.10000	1206.16	190.57	48.23	1180.22	187.62	80.36	1091.06	213.23	219.32	1148.98	221.73	245.27	1646.61	63.86	45.86	1603.68	72.62	48.93	1434.53	21.83	38.40	1432.79	36.39	91.52	1488.30	117.59	1311.88	0.00	0.00	0.00	1486.02	25.22	1696.57	1480.56	154.34	1712.38	1356.59	41.77	1670.52	1351.07	158.35	1671.96	21.95	1347.75	72.85	609.94	1346.37	74.04	30.91
9.11000	1229.07	196.40	50.05	1201.98	192.57	82.29	1110.77	212.33	220.50	1168.17	221.73	247.45	1646.60	63.86	45.47	1603.12	72.83	48.49	1434.67	22.73	38.35	1433.42	37.02	91.71	1496.95	117.66	1312.50	0.00	0.00	0.00	1494.01	24.72	1697.53	1490.10	153.95	1713.40	1365.95	41.15	1670.68	1359.86	157.58	1672.55	22.05	1348.90	72.13	609.80	1348.39	73.48	29.81
9.12000	1253.42	202.15	51.37	1227.45	196.79	84.24	1130.95	212.46	220.59	1187.95	221.49	248.20	1646.67	63.81	45.06	1603.87	72.68	48.42	1434.37	22.85	38.80	1433.61	36.62	92.33	1505.74	117.71	1313.11	0.00	0.00	0.00	1503.90	24.27	1698.21	1511.41	154.59	1710.43	1374.98	39.94	1670.79	1368.78	156.96	1673.07	21.28	1347.81	72.90	610.92	1347.49	73.97	27.81
9.13000	1280.05	207.52	52.44	1252.72	201.46	85.16	1151.65	212.15	219.10	1208.52	221.75	247.81	1646.89	64.12	44.80	1604.48	72.69	48.36	1434.16	23.16	39.19	1434.17	37.17	92.70	1513.73	117.60	1313.63	0.00	0.00	0.00	1512.63	23.98	1699.13	1522.70	156.09	1710.26	1384.44	40.06	1671.14	1377.55	156.31	1673.59	21.90	1348.36	72.43	612.02	1347.37	74.19	22.10
9.14000	1306.69	212.23	52.90	1278.36	205.05	85.13	1172.69	212.14	215.99	1229.53	221.05	245.80	1647.54	63.84	44.44	1605.36	72.70	48.30	1434.21	24.06	39.38	1434.59	37.43	93.17	1522.12	117.48	1314.23	0.00	0.00	0.00	1522.87	25.32	1699.96	1531.09	157.30	1710.87	1394.01	40.09	1671.47	1386.35	155.91	1674.05	21.73	1347.79	72.70	611.16	1349.16	73.59	25.91
9.15000	1336.48	216.50	53.71	1308.99	208.75	86.14	1195.26	212.07	211.40	1250.50	222.24	243.11	1647.25	63.59	43.83	1604.54	73.59	48.25	1434.21	24.48	39.85	1434.87	37.54	93.74	1529.72	117.37	1314.72	0.00	0.00	0.00	1532.61	25.71	1700.55	1539.51	157.90	1711.44	1403.33	39.73	1671.92	1394.94	155.97	1674.40	21.40	1347.64	72.54	611.75	1347.24	74.42	23.13
9.16000	1368.42	219.89	54.77	1339.18	211.73	86.20	1218.25	213.74	205.65	1272.37	223.15	239.08	1647.33	63.75	43.67	1604.61	73.03	48.01	1434.38	25.18	40.16	1435.25	37.77	94.37	1537.56	117.38	1315.24	0.00	0.00	0.00	1542.11	26.63	1701.27	1547.80	159.26	1711.89	1412.78	39.75	1672.50	1403.75	155.37	1674.78	20.21	1348.44	72.20	611.71	1345.26	74.92	25.41
9.17000	1398.36	222.62	54.48	1367.86	214.14	84.77	1242.05	215.43	198.39	1295.23	223.71	233.82	1647.42	63.78	43.49	1604.85	72.37	47.52	1434.67	25.77	40.36	1435.36	37.93	94.88	1545.97	117.46	1315.62	0.00	0.00	0.00	1551.68	27.10	1702.14	1557.27	158.74	1712.24	1422.30	39.68	1673.07	1412.47	155.39	1675.07	20.10	1349.09	72.21	610.32	1347.30	73.97	22.75
9.18000	1430.77	224.81	54.53	1400.18	216.13	84.13	1266.81	216.69	189.93	1318.37	225.66	228.03	1648.21	63.73	43.39	1605.05	72.98	47.85	1434.72	25.63	40.85	1435.87	38.08	95.41	1554.20	117.71	1315.99	0.00	0.00	0.00	1560.03	27.93	1702.82	1566.05	159.94	1712.26	1431.97	40.08	1673.80	1421.27	155.36	1675.28	19.44	1348.83	71.81	609.65	1348.73	73.45	23.12
9.19000	1463.49	226.75	54.48	1432.30	218.07	82.68	1292.52	218.81	180.61	1342.33	227.69	221.32	1647.63	64.40	43.32	1604.57	73.89	47.83	1434.95	25.61	41.29	1436.70	38.85	95.78	1562.76	118.10	1316.23	0.00	0.00	0.00	1570.01	29.36	1703.15	1575.14	160.16	1712.18	1441.48	40.49	1674.54	1429.85	155.69	1675.48	20.96	1349.20	72.26	609.97	1346.69	73.93	23.65
9.20000	1496.77	228.33	54.20	1463.37	219.59	80.63	1318.59	222.10	170.79	1366.87	230.04	214.01	1647.98	64.20	42.91	1604.60	73.33	47.38	1435.40	25.72	41.71	1436.80	38.15	96.71	1570.49	118.47	1316.41	0.00	0.00	0.00	1579.61	31.07	1703.61	1572.13	160.45	1716.05	1450.94	40.77	1675.30	1438.59	156.17	1675.68	19.98	1348.79	71.87	609.86	1346.40	74.08	20.58
9.21000	1530.28	229.71	53.90	1495.01	221.15	78.52	1345.88	225.93	160.42	1391.91	232.20	206.00	1647.92	63.62	42.20	1604.28	73.27	47.01	1435.80	26.11	41.98	1437.29	38.39	97.17	1579.12	119.14	1316.59	0.00	0.00	0.00	1589.01	32.35	1703.87	1577.45	161.25	1716.81	1460.32	40.90	1676.04	1447.40	156.35	1675.87	16.21	1349.57	70.78	610.76	1347.40	73.91	23.08
9.22000	1564.21	231.06	53.97	1530.10	222.99	77.31	1374.20	229.26	149.68	1417.43	235.02	197.60	1648.68	63.76	42.27	1604.77	73.87	47.28	1436.31	26.28	42.39	1437.74	38.39	97.78	1587.94	119.77	1316.56	0.00	0.00	0.00	1597.20	33.31	1704.18	1586.15	163.04	1716.22	1470.02	41.92	1676.80	1456.19	156.65	1676.07	18.71	1350.57	71.29	611.99	1346.82	74.21	21.11
9.23000	1597.66	232.54	53.90	1562.74	224.86	75.65	1402.87	232.50	138.34	1443.84	238.07	189.00	1649.16	63.73	42.09	1603.65	91.07	56.72	1436.69	26.57	42.74	1438.34	38.89	98.22	1596.52	120.46	1316.37	0.00	0.00	0.00	1608.31	34.91	1703.86	1594.89	164.37	1715.57	1479.69	42.71	1677.47	1464.96	157.15	1676.20	20.50	1348.06	72.32	610.10	1348.58	73.22	18.27
9.24000	1631.93	234.27	54.59	1596.22	227.17	74.38	1432.58	235.89	126.93	1470.97	240.35	179.72	1645.46	65.17	46.48	1599.13	95.54	55.69	1436.88	26.37	43.37	1438.95	39.31	98.72	1604.63	121.10	1316.17	0.00	0.00	0.00	1617.60	36.33	1703.55	1603.50	165.74	1714.94	1489.05	43.26	1677.90	1473.64	157.74	1676.24	15.99	1348.36	70.92	609.92	1348.16	73.64	20.84
9.25000	1665.55	236.73	55.37	1628.10	229.67	72.46	1463.28	238.68	115.35	1498.19	244.79	171.27	1645.28	65.15	46.54	1599.72	95.11	55.71	1437.42	26.82	43.64	1439.68	39.88	99.23	1612.55	121.84	1315.79	0.00	0.00	0.00	1626.76	37.94	1703.36	1612.38	167.47	1714.19	1498.18	43.74	1678.20	1482.37	158.59	1676.09	19.17	1348.35	71.61	608.78	1349.96	72.96	27.57
9.26000	1700.59	239.53	57.08	1661.29	232.96	71.91	1494.67	241.05	103.90	1525.89	248.40	162.59	1645.93	65.32	46.72	1593.21	94.55	53.93	1437.31	26.19	44.48	1440.10	39.79	100.05	1621.09	122.60	1315.35	0.00	0.00	0.00	1636.27	39.44	1702.97	1620.74	168.98	1713.45	1507.51	44.98	1678.41	1491.10	159.70	1675.83	17.37	1348.53	71.41	609.58	1349.25	73.23	25.36
9.27000	1733.80	242.89	58.88	1694.65	236.18	71.88	1526.06	245.77	93.58	1553.32	253.28	154.68	1645.28	65.05	46.23	1598.42	95.50	55.18	1437.94	27.04	44.68	1440.28	39.22	100.94	1628.83	123.49	1314.76	0.00	0.00	0.00	1643.40	40.41	1702.76	1630.35	170.17	1712.64	1516.86	46.77	1678.54	1499.93	160.63	1675.46	18.22	1350.31	71.00	608.06	1350.26	72.52	24.92
9.28000	1768.77	246.65	62.00	1727.75	239.86	72.29	1557.25	250.42	84.31	1581.80	256.77	146.69	1645.74	65.12	46.26	1602.79	93.54	55.62	1438.13	27.17	45.26	1440.66	39.35	101.65	1637.90	124.32	1314.08	0.00	0.00	0.00	1652.66	42.24	1702.52	1639.01	172.01	1711.87	1525.58	47.60	1678.40	1508.65	161.88	1675.00	18.32	1350.02	71.29	609.57	1346.96	73.84	21.68
9.29000	1801.81	250.72	65.26	1761.86	244.25	74.12	1588.64	256.16	75.97	1610.48	260.88	139.42	1646.18	65.01	46.26	1602.10	90.74	52.84	1438.27	27.25	45.81	1441.17	39.68	102.09	1645.76	125.42	1313.36	0.00	0.00	0.00	1661.82	43.97	1702.11	1647.82	173.78	1710.98	1534.31	48.52	1678.12	1517.40	163.10	1674.45	21.73	1348.61	72.38	610.14	1347.37	73.52	21.58
9.30000	1834.86	255.50	69.17	1794.00	248.98	75.66	1621.50	259.55	67.65	1640.56	262.79	132.02	1644.93	64.66	45.38	1606.75	73.11	45.90	1438.47	27.42	46.32	1441.81	39.91	102.77	1653.73	126.54	1312.61	0.00	0.00	0.00	1671.73	46.03	1701.54	1656.93	175.48	1710.02	1542.79	49.61	1677.76	1526.19	164.36	1673.85	24.02	1348.78	72.93	610.04	1348.65	73.38	23.96
9.31000	1867.06	260.63	74.03	1826.20	254.21	78.32	1653.36	265.03	61.26	1669.44	266.63	126.31	1644.82	64.47	45.02	1607.29	72.08	45.72	1438.55	27.30	47.01	1442.15	39.79	103.43	1662.40	127.76	1311.85	0.00	0.00	0.00	1681.63	47.96	1700.90	1665.50	177.21	1709.15	1551.87	52.20	1677.50	1534.87	165.72	1673.22	20.95	1348.72	72.57	610.00	1348.73	73.54	24.74
9.32000	1900.57	267.67	76.98	1857.46	259.74	82.21	1685.40	269.13	55.41	1697.22	271.78	122.11	1648.91	63.31	40.62	1606.93	71.44	45.27	1438.59	27.21	47.64	1442.82	39.85	104.20	1670.62	129.05	1311.06	0.00	0.00	0.00	1688.34	49.07	1700.40	1673.67	179.17	1708.22	1560.58	54.05	1677.19	1543.47	167.59	1672.49	22.85	1347.57	73.47	607.57	1348.89	72.84	24.49
9.33000	1930.72	274.24	83.62	1887.34	265.85	87.24	1716.67	273.42	51.05	1725.43	275.29	118.45	1649.28	63.05	40.07	1607.20	71.28	45.37	1438.87	27.43	48.25	1443.34	39.97	104.92	1678.72	130.43	1310.13	0.00	0.00	0.00	1696.93	50.95	1699.82	1683.10	180.90	1707.08	1568.88	55.55	1676.68	1552.04	169.51	1671.67	20.87	1349.74	71.89	609.90	1349.20	73.37	21.92
9.34000	1960.22	280.91	91.36	1919.63	273.21	89.22	1746.35	279.34	49.05	1752.65	278.24	115.78	1649.86	63.05	40.13	1607.08	70.41	45.16	1439.10	27.43	48.97	1443.95	39.86	105.80	1687.49	131.84	1309.18	0.00	0.00	0.00	1705.33	53.54	1699.22	1703.54	185.34	1700.72	1577.54	58.35	1676.27	1560.57	171.78	1670.80	19.48	1349.95	71.76	608.17	1348.93	72.85	22.60
9.35000	1987.45	287.19	99.88	1948.06	279.10	95.53	1776.08	282.70	47.41	1779.44	280.45	114.05	1649.88	63.01	40.10	1608.14	69.78	45.12	1439.33	27.53	49.77	1444.66	39.83	106.63	1695.62	133.32	1308.23	0.00	0.00	0.00	1713.22	55.12	1698.35	1715.23	187.64	1698.46	1585.84	60.47	1675.72	1569.15	174.30	1669.86	20.48	1349.38	71.83	610.79	1346.94	73.81	24.39
9.36000	2013.47	292.48	108.99	1974.12	283.25	103.30	1804.21	284.93	46.81	1804.01	284.30	114.17	1649.75	63.17	40.01	1607.16	69.76	44.92	1439.77	27.84	50.48	1445.33	39.71	107.67	1704.07	134.83	1307.23	0.00	0.00	0.00	1721.47	57.53	1697.69	1723.80	190.02	1697.31	1594.26	63.12	1674.97	1577.88	176.46	1668.85	21.37	1350.50	71.82	610.72	1347.18	73.92	22.97
9.37000	2037.36	297.07	118.05	1998.58	286.80	110.80	1829.89	288.45	47.79	1827.44	286.02	114.37	1649.41	62.50	39.41	1608.24	69.55	45.04	1439.91	27.46	51.58	1446.27	40.02	108.56	1712.68	136.41	1306.05	0.00	0.00	0.00	1730.36	60.62	1697.17	1732.90	191.40	1696.08	1602.63	65.90	1674.32	1586.47	179.23	1667.77	19.24	1350.69	71.45	609.88	1346.86	73.97	22.36
9.38000	2059.28	300.67	126.68	2020.66	290.11	117.87	1854.81	289.30	48.25	1849.96	286.56	114.60	1650.16	62.38	39.45	1608.02	69.53	44.90	1440.33	27.45	52.59	1447.16	39.88	109.79	1721.28	138.01	1304.91	0.00	0.00	0.00	1738.88	62.79	1696.36	1740.97	195.12	1694.59	1610.79	68.63	1673.44	1595.37	181.52	1666.65	20.59	1349.05	72.28	609.40	1347.48	73.45	26.41
9.39000	2079.53	302.37	135.11	2040.53	292.66	123.60	1877.60	290.13	48.89	1869.88	288.61	115.72	1650.00	62.03	39.11	1608.79	69.06	44.83	1440.89	27.61	53.63	1447.91	39.42	111.09	1730.56	139.75	1303.81	0.00	0.00	0.00	1747.17	64.74	1695.39	1750.39	196.22	1693.61	1619.16	72.08	1672.57	1604.01	184.48	1665.38	21.64	1350.46	72.05	607.42	1349.35	72.69	27.10
9.40000	2098.22	303.04	141.84	2059.47	293.11	129.50	1897.63	291.78	49.89	1888.58	289.41	116.30	1650.00	61.68	38.62	1608.44	68.59	44.47	1441.31	27.29	54.97	1449.15	39.66	112.25	1739.47	141.41	1302.65	0.00	0.00	0.00	1754.34	67.60	1694.79	1758.49	200.35	1692.24	1627.20	74.94	1671.58	1612.78	187.75	1664.03	21.75	1350.86	71.91	609.96	1350.20	72.77	24.86
9.41000	2114.08	301.31	147.05	2076.99	292.25	134.00	1915.69	293.04	50.51	1904.11	291.25	117.04	1650.12	61.26	38.11	1609.09	68.47	44.60	1441.78	27.21	56.20	1450.20	39.39	113.73	1747.66	143.09	1301.56	0.00	0.00	0.00	1761.82	70.25	1694.14	1767.33	203.09	1691.03	1635.22	78.14	1670.60	1621.47	191.25	1662.69	24.72	1349.26	72.51	610.75	1349.56	73.13	24.02
9.42000	2128.27	298.90	149.70	2088.58	289.74	135.82	1930.74	293.61	50.14	1918.13	292.08	117.16	1650.36	61.19	37.93	1609.42	68.56	44.79	1442.24	26.76	57.69	1451.06	38.80	115.45	1757.02	144.84	1300.45	0.00	0.00	0.00	1771.23	73.69	1693.36	1776.21	205.95	1689.96	1643.43	81.75	1669.65	1630.28	194.86	1661.39	21.62	1349.98	71.90	611.61	1348.09	73.78	25.64
9.43000	2139.97	295.97	149.56	2101.87	287.98	136.34	1942.18	294.65	49.61	1929.82	292.35	116.36	1650.96	61.11	37.99	1609.84	68.48	44.73	1442.90	26.52	59.19	1452.49	38.99	116.90	1765.32	146.62	1299.40	0.00	0.00	0.00	1778.88	76.20	1692.66	1785.26	209.01	1688.88	1651.35	85.23	1668.85	1639.06	198.71	1660.02	16.87	1351.68	70.57	610.19	1345.90	74.16	23.32
9.44000	2149.41	292.04	147.42	2108.93	285.23	132.80	1952.03	292.74	47.70	1939.31	292.19	115.14	1650.44	61.12	37.64	1609.91	68.49	44.82	1443.77	26.34	60.82	1454.21	38.97	118.56	1774.43	148.60	1298.42	0.00	0.00	0.00	1787.82	79.27	1692.12	1794.07	212.65	1687.66	1659.47	89.20	1667.98	1647.97	202.54	1658.71	22.69	1350.78	72.05	609.27	1347.66	73.64	20.31
9.45000	2156.83	287.96	143.49	2116.05	281.30	129.93	1958.86	291.88	45.75	1947.06	291.00	113.23	1651.13	61.79	38.15	1610.79	67.66	44.67	1444.33	25.79	62.78	1455.61	38.33	120.53	1782.75	150.44	1297.47	0.00	0.00	0.00	1794.52	82.43	1691.72	1802.89	215.47	1686.57	1667.52	93.12	1667.04	1656.68	206.67	1657.35	21.38	1350.21	71.79	607.44	1349.77	72.49	22.41
9.46000	2162.91	284.31	137.69	2122.68	277.99	125.53	1964.01	290.23	43.28	1953.55	289.17	110.63	1651.26	61.29	37.57	1609.96	67.51	44.29	1445.24	25.36	64.78	1456.98	37.26	122.96	1791.31	152.56	1296.59	0.00	0.00	0.00	1802.43	86.21	1691.05	1796.54	217.98	1690.99	1675.63	97.45	1666.19	1665.45	210.67	1655.99	22.31	1350.17	71.94	608.93	1349.00	73.17	26.94
9.47000	2167.82	280.50	131.35	2128.28	274.23	120.45	1967.49	288.60	41.19	1958.19	287.73	108.40	1651.43	60.82	37.26	1611.11	67.01	44.38	1446.30	25.17	66.89	1458.82	36.88	125.22	1800.12	154.77	1295.72	0.00	0.00	0.00	1811.21	90.08	1690.47	1802.06	221.18	1691.38	1683.73	101.91	1665.28	1674.08	215.11	1654.55	19.16	1351.11	71.32	613.47	1346.94	74.50	24.06
9.48000	2171.75	274.95	123.92	2130.16	269.30	113.12	1970.83	286.06	41.91	1962.22	285.95	105.80	1652.33	60.66	37.36	1611.86	66.98	44.62	1447.49	25.06	69.20	1460.95	36.93	127.58	1809.65	157.06	1294.98	0.00	0.00	0.00	1818.16	93.35	1690.00	1811.13	224.99	1690.42	1691.84	106.71	1664.36	1682.59	219.72	1653.06	23.13	1348.68	72.59	612.16	1349.87	73.38	24.80
9.49000	2175.10	269.28	116.57	2135.54	266.13	106.80	1973.40	284.54	42.50	1965.97	283.61	102.72	1652.34	60.52	37.00	1612.37	66.73	44.47	1448.63	24.57	71.95	1462.75	35.70	130.51	1818.00	159.42	1294.20	0.00	0.00	0.00	1826.99	97.85	1689.43	1819.25	228.81	1689.42	1700.02	111.69	1663.56	1691.36	223.94	1651.57	23.06	1350.09	71.98	610.11	1346.99	73.98	25.68
9.50000	2178.78	264.78	109.16	2139.48	262.25	100.47	1976.24	283.69	42.09	1969.28	283.69	101.10	1653.15	59.83	36.60	1611.83	66.84	44.33	1450.29	24.98	74.52	1465.55	36.56	132.97	1827.30	161.90	1293.56	0.00	0.00	0.00	1833.91	101.38	1689.09	1827.76	232.86	1688.28	1708.00	116.64	1662.80	1700.06	228.55	1650.06	20.33	1349.88	71.87	609.16	1347.52	73.77	25.84
9.51000	2185.31	262.19	101.08	2144.14	258.72	94.66	1979.00	283.78	41.41	1975.38	282.28	99.40	1654.31	60.95	35.02	1612.74	66.42	44.19	1451.78	24.60	77.75	1468.49	36.80	135.83	1836.03	164.43	1293.08	0.00	0.00	0.00	1841.52	106.03	1688.88	1836.71	236.54	1687.29	1715.88	121.31	1662.08	1708.61	233.16	1648.65	22.62	1347.72	73.09	610.43	1348.25	73.53	24.47
9.52000	2189.86	261.00	92.05	2148.30	258.17	87.42	1980.61	285.39	41.28	1980.24	284.88	102.36	1654.41	60.02	36.72	1613.53	66.68	44.40	1453.73	24.94	81.00	1471.21	36.24	139.28	1846.15	166.91	1292.83	0.00	0.00	0.00	1849.49	110.60	1688.77	1845.56	241.23	1686.25	1723.64	125.73	1661.55	1716.94	238.18	1647.51	21.19	1348.80	72.62	608.24	1348.75	73.01	26.59
9.53000	2194.07	261.82	83.40	2150.92	257.64	80.79	1980.97	287.40	41.31	1982.20	285.16	101.00	1654.71	59.90	36.75	1614.87	66.36	44.35	1455.75	24.80	84.86	1474.00	35.16	143.29	1855.22	169.47	1292.82	0.00	0.00	0.00	1857.73	114.64	1688.83	1853.46	245.63	1685.83	1731.93	131.32	1661.59	1725.52	242.86	1646.86	22.44	1350.50	71.98	610.31	1348.21	73.61	23.54
9.54000	2196.48	262.62	76.89	2153.33	259.17	76.21	1980.71	289.00	39.43	1985.75	285.16	101.13	1654.55	61.13	35.00	1615.68	66.58	44.29	1458.31	25.17	88.88	1478.13	35.74	147.11	1864.98	171.88	1293.16	0.00	0.00	0.00	1866.44	119.64	1689.27	1861.19	250.01	1685.64	1739.67	136.11	1661.97	1733.87	247.94	1646.54	23.64	1349.93	72.49	611.30	1346.09	74.24	23.16
9.55000	2197.30	261.43	72.12	2154.17	258.15	73.59	1980.20	290.41	37.77	1987.49	285.76	101.60	1655.42	60.08	36.09	1616.13	66.71	43.97	1461.54	26.06	93.28	1482.67	36.10	151.36	1874.18	174.17	1293.92	0.00	0.00	0.00	1873.52	123.26	1689.94	1870.25	254.40	1685.75	1747.54	141.17	1662.73	1742.44	252.92	1646.69	20.96	1349.49	72.16	611.15	1348.48	73.32	21.90
9.56000	2198.38	259.34	68.41	2154.80	255.87	71.14	1981.27	289.03	36.97	1988.18	285.30	101.27	1655.14	60.66	36.58	1617.09	67.06	43.67	1464.98	26.75	98.22	1487.90	36.62	155.96	1882.95	176.39	1295.19	0.00	0.00	0.00	1882.35	128.07	1690.93	1879.54	258.98	1686.05	1755.54	146.55	1663.91	1751.10	257.89	1647.27	20.79	1349.98	71.84	615.18	1348.07	74.24	20.13
9.57000	2198.97	258.72	65.90	2155.73	255.20	70.34	1981.64	289.31	37.88	1989.24	285.51	101.44	1655.64	60.53	36.89	1618.23	67.57	43.53	1468.99	28.10	103.51	1493.51	37.02	161.18	1892.34	178.72	1296.83	0.00	0.00	0.00	1888.92	132.38	1692.25	1887.90	263.10	1686.75	1763.49	152.16	1665.40	1759.56	263.31	1647.99	20.23	1352.00	71.27	612.87	1348.00	74.05	22.09
9.58000	2199.48	259.76	63.93	2155.67	256.48	69.00	1982.96	288.45	37.93	1991.15	285.65	101.84	1655.68	60.37	37.32	1618.94	67.32	43.14	1473.99	30.42	109.15	1499.83	37.58	166.84	1900.57	181.00	1298.73	0.00	0.00	0.00	1897.52	137.22	1693.60	1896.87	267.33	1687.64	1770.99	156.90	1666.92	1768.26	268.32	1648.94	20.06	1350.81	71.63	613.22	1348.29	74.26	23.06
9.59000	2199.34	259.71	62.53	2155.82	256.21	68.91	1983.43	288.69	38.27	1990.97	286.48	102.18	1655.51	60.64	37.56	1621.18	68.01	43.75	1479.46	32.61	115.30	1507.20	38.46	172.86	1909.77	183.33	1300.91	0.00	0.00	0.00	1905.29	141.79	1695.27	1904.68	271.79	1688.56	1779.19	162.76	1668.74	1776.70	273.32	1649.93	22.66	1348.88	72.35	611.55	1349.15	73.37	21.11
9.60000	2199.80	260.04	61.10	2155.81	255.50	68.76	1983.11	289.57	38.57	1990.61	286.36	101.28	1655.92	60.53	37.74	1622.77	68.45	43.90	1485.72	34.98	122.07	1515.50	39.21	179.08	1918.42	185.76	1302.98	0.00	0.00	0.00	1912.64	145.94	1697.12	1912.73	276.40	1689.54	1786.88	167.95	1670.43	1785.02	278.36	1650.79	19.05	1349.93	71.52	611.61	1349.10	73.28	19.01
9.61000	2199.26	259.34	60.56	2155.29	256.15	67.78	1984.13	287.56	37.47	1991.96	286.57	101.83	1655.97	60.69	38.08	1625.99	68.63	44.67	1492.27	36.94	129.64	1524.65	40.15	185.47	1926.95	188.30	1305.09	0.00	0.00	0.00	1920.85	150.76	1698.85	1921.23	280.98	1690.17	1794.51	172.57	1672.21	1793.24	283.25	1651.53	19.98	1350.19	71.44	611.31	1348.29	73.46	20.75
9.62000	2199.43	259.84	59.61	2156.39	256.47	67.84	1983.45	288.57	37.71	1991.97	286.24	101.38	1656.84	60.10	37.90	1628.34	68.97	45.48	1499.69	39.52	137.47	1534.23	40.74	192.18	1935.22	190.80	1307.06	0.00	0.00	0.00	1928.12	155.11	1700.72	1929.62	285.30	1690.87	1802.75	178.36	1673.97	1801.50	287.82	1652.10	21.11	1352.42	71.17	609.73	1347.59	73.39	17.57
9.63000	2199.90	259.95	59.11	2155.22	255.72	67.59	1983.64	288.13	37.26	1992.03	286.28	101.08	1657.64	58.86	37.16	1632.33	70.06	47.68	1507.51	41.34	146.07	1545.06	42.54	198.58	1943.29	193.23	1308.90	0.00	0.00	0.00	1936.80	160.00	1702.43	1936.96	290.10	1691.56	1810.53	182.94	1675.39	1809.90	292.00	1652.49	20.17	1351.83	71.33	607.68	1349.15	72.59	20.31
9.64000	2199.94	259.87	58.51	2156.57	256.27	67.43	1983.13	289.05	37.37	1990.13	287.69	100.76	1657.72	59.95	39.44	1636.27	69.40	49.03	1516.44	43.94	154.75	1556.25	44.01	205.44	1951.48	195.58	1310.66	0.00	0.00	0.00	1943.32	164.13	1704.36	1945.23	294.11	1691.96	1817.80	186.92	1676.63	1817.98	296.35	1652.74	15.16	1353.19	69.93	611.46	1347.90	74.13	21.66
9.65000	2199.59	259.74	58.24	2156.75	255.44	67.65	1983.36	288.50	37.38	1991.98	287.11	101.08	1660.14	59.37	38.88	1642.10	70.18	51.99	1526.17	46.06	163.99	1568.59	46.13	211.97	1959.89	197.72	1312.10	0.00	0.00	0.00	1951.13	167.78	1705.79	1953.71	297.93	1692.30	1826.06	192.22	1678.13	1826.11	300.37	1652.93	12.01	1351.26	69.63	609.13	1348.18	73.70	21.58
9.66000	2199.84	260.02	57.76	2155.55	255.83	66.90	1983.44	288.34	37.30	1990.42	287.70	100.59	1662.84	58.63	37.74	1647.26	70.51	54.71	1537.02	48.30	173.49	1581.15	47.38	218.82	1967.45	199.70	1313.45	0.00	0.00	0.00	1959.18	171.72	1707.06	1961.07	302.45	1692.48	1833.43	195.87	1679.15	1833.86	304.66	1652.98	18.64	1350.91	70.72	609.20	1348.55	73.18	20.50
9.67000	2199.80	260.26	57.53	2156.38	256.09	67.37	1983.67	288.08	37.21	1993.51	287.35	101.34	1666.85	58.02	36.50	1653.68	70.79	57.93	1548.77	50.30	183.16	1595.13	50.14	225.31	1976.17	201.57	1314.59	0.00	0.00	0.00	1966.52	175.94	1708.43	1968.71	306.54	1692.69	1840.77	199.44	1680.10	1841.82	308.34	1653.16	18.58	1350.85	71.00	609.00	1348.56	72.87	21.10
9.68000	2199.89	260.40	57.44	2156.46	256.09	67.08	1982.17	290.47	37.93	1992.66	288.03	101.00	1672.93	57.75	36.63	1661.29	71.76	61.81	1561.92	52.93	192.01	1609.87	53.59	231.35	1983.63	203.15	1315.38	0.00	0.00	0.00	1973.22	180.01	1709.64	1976.08	309.84	1693.07	1848.60	203.68	1681.12	1849.53	312.20	1653.24	19.42	1351.18	71.47	609.66	1350.01	72.93	26.95
9.69000	2199.73	260.13	57.46	2155.41	255.66	67.04	1983.01	289.27	37.21	1991.41	288.36	100.67	1682.85	57.47	40.33	1671.94	72.14	65.82	1576.23	56.56	198.74	1624.66	56.67	237.30	1992.04	204.82	1315.96	0.00	0.00	0.00	1982.18	183.56	1710.38	1983.95	313.40	1693.21	1855.84	206.90	1681.75	1857.39	315.61	1653.35	21.36	1349.49	72.40	609.99	1350.55	72.97	24.27
9.70000	2199.54	260.37	56.99	2156.43	256.73	66.80	1982.77	289.61	37.04	1992.05	288.28	100.39	1696.80	57.69	44.69	1685.47	72.88	70.56	1590.97	60.05	204.52	1639.86	60.92	242.33	1999.74	206.44	1316.30	0.00	0.00	0.00	1988.61	186.24	1711.21	1992.20	316.50	1693.44	1863.66	210.80	1682.37	1865.49	318.61	1653.53	19.32	1347.97	72.56	611.29	1348.68	73.80	19.49
9.71000	2199.68	260.55	57.01	2156.55	257.89	66.07	1982.93	289.36	36.79	1992.37	287.94	99.94	1712.97	58.38	48.67	1701.44	73.96	74.84	1606.83	63.97	208.80	1655.15	64.52	246.73	2008.11	208.18	1316.46	0.00	0.00	0.00	1997.23	189.40	1711.88	2000.11	319.48	1693.77	1870.79	213.41	1682.80	1873.30	321.86	1653.68	19.84	1347.08	72.68	610.95	1348.51	73.47	18.47
9.72000	2199.13	260.28	57.00	2153.16	255.09	70.64	1982.12	290.29	37.24	1991.64	288.49	99.98	1730.29	59.99	51.77	1719.60	75.88	78.38	1623.23	67.17	212.01	1671.95	68.93	249.61	2015.70	209.95	1316.60	0.00	0.00	0.00	2003.40	192.25	1712.59	2007.76	322.30	1694.09	1879.26	217.67	1683.40	1881.05	324.91	1653.87	23.09	1347.86	72.60	611.43	1347.40	74.32	17.50
9.73000	2199.59	260.38	57.02	2152.79	255.06	70.47	1982.38	290.14	37.21	1991.37	288.44	99.96	1748.94	62.61	54.13	1738.11	78.74	80.71	1640.68	70.39	213.71	1689.54	72.88	251.59	2022.64	211.86	1316.68	0.00	0.00	0.00	2011.92	195.67	1713.32	2015.40	324.93	1694.75	1887.12	220.59	1683.95	1888.93	327.38	1654.16	20.87	1349.38	71.85	608.23	1349.87	72.67	20.50
9.74000	2199.45	260.36	56.85	2153.29	255.03	70.69	1982.41	289.99	37.21	1991.45	289.24	100.22	1770.13	66.10	56.10	1758.85	82.56	82.97	1658.86	73.63	213.93	1707.42	75.93	252.29	2030.45	214.00	1316.83	0.00	0.00	0.00	2019.81	198.28	1714.04	2023.30	327.45	1695.32	1895.09	223.42	1684.34	1896.69	329.83	1654.53	20.57	1351.83	71.35	608.02	1349.73	72.52	22.31
9.75000	2199.45	260.34	56.76	2154.25	255.08	71.00	1982.92	289.37	37.03	1991.71	288.84	100.20	1793.68	70.33	57.81	1780.75	85.95	83.86	1678.02	77.46	212.46	1725.65	79.06	251.67	2037.96	216.17	1317.01	0.00	0.00	0.00	2027.20	200.86	1714.74	2031.04	329.33	1696.18	1902.34	224.34	1684.69	1904.36	332.10	1655.01	19.28	1349.97	71.59	610.56	1347.31	73.89	25.65
9.76000	2199.88	261.08	56.22	2153.19	255.25	70.41	1983.41	288.47	36.76	1992.54	288.70	100.51	1817.27	75.09	58.44	1803.27	90.43	83.95	1697.48	80.21	209.88	1744.51	82.17	249.96	2045.18	218.53	1317.29	0.00	0.00	0.00	2035.14	203.04	1715.34	2038.17	332.10	1696.97	1910.04	225.98	1685.02	1912.19	333.93	1655.58	15.17	1350.55	70.78	610.52	1347.76	73.92	23.65
9.77000	2199.30	260.87	55.89	2152.76	255.40	70.03	1983.24	288.89	37.13	1991.12	289.06	100.19	1843.34	80.64	58.92	1827.54	94.85	83.49	1718.02	83.59	205.82	1763.97	85.03	247.29	2052.34	221.01	1317.63	0.00	0.00	0.00	2042.32	204.99	1716.15	2045.73	334.53	1697.81	1919.33	229.78	1685.52	1920.00	335.50	1656.27	22.95	1349.35	72.56	613.66	1348.35	74.37	26.49
9.78000	2199.33	260.35	56.29	2153.01	255.25	70.11	1982.92	289.59	37.48	1991.32	289.67	100.54	1869.95	86.52	58.92	1852.59	100.98	82.90	1739.20	86.35	200.72	1783.97	87.72	243.46	2059.29	223.43	1318.04	0.00	0.00	0.00	2050.09	206.01	1716.59	2053.49	336.33	1698.62	1927.22	230.93	1685.76	1927.65	337.42	1656.99	18.97	1349.25	71.73	611.10	1348.46	73.83	23.94
9.79000	2199.20	260.82	55.66	2152.63	255.46	69.82	1982.60	290.06	37.89	1991.50	289.81	100.75	1897.53	92.84	58.41	1880.07	106.56	81.98	1761.31	89.18	194.44	1804.56	90.63	238.80	2067.19	225.91	1318.48	0.00	0.00	0.00	2058.89	208.53	1717.03	2060.92	338.09	1699.45	1934.92	231.79	1686.05	1935.49	339.13	1657.70	22.18	1349.05	72.43	612.02	1348.09	74.20	22.08
9.80000	2198.75	260.52	55.46	2153.07	255.46	69.79	1983.65	288.37	37.23	1992.54	289.96	101.20	1926.68	99.19	58.16	1906.80	111.99	80.10	1784.09	91.36	187.32	1824.97	92.43	233.35	2074.61	228.33	1318.75	0.00	0.00	0.00	2067.28	210.64	1717.35	2068.76	340.45	1700.08	1943.62	234.13	1686.48	1943.28	340.52	1658.41	21.18	1347.14	72.88	611.45	1348.68	73.85	26.81
9.81000	2199.30	260.71	55.39	2152.69	255.60	69.32	1982.58	289.97	38.10	1993.09	289.10	101.20	1956.38	105.42	57.78	1935.09	117.64	78.44	1807.63	93.88	179.11	1846.57	94.84	227.05	2081.81	230.79	1319.08	0.00	0.00	0.00	2074.89	211.72	1717.58	2076.65	341.80	1700.83	1951.49	234.49	1686.57	1951.12	341.52	1659.21	26.23	1346.32	74.13	610.51	1347.91	73.96	24.04
9.82000	2199.15	261.14	54.63	2152.85	255.61	69.16	1983.38	288.97	38.04	1993.87	289.31	101.93	1987.31	111.40	57.69	1963.27	123.35	76.61	1831.84	96.52	170.07	1869.23	98.05	219.86	2088.75	233.09	1319.24	0.00	0.00	0.00	2083.70	214.03	1717.90	2084.70	343.25	1701.49	1959.71	235.46	1686.84	1958.68	342.91	1659.84	21.26	1350.36	71.87	612.76	1347.82	74.23	28.20
9.83000	2199.41	260.93	54.34	2153.48	255.68	69.00	1983.49	288.94	38.27	1994.38	289.05	101.77	2018.37	117.08	57.51	1981.18	142.52	79.67	1857.12	99.10	160.37	1892.32	101.32	211.73	2096.03	235.19	1319.34	0.00	0.00	0.00	2091.55	215.37	1718.05	2092.08	345.34	1701.99	1967.96	236.46	1687.07	1966.31	343.94	1660.52	21.83	1351.70	72.05	611.45	1346.67	74.27	26.59
9.84000	2199.41	260.76	53.99	2154.50	255.59	69.17	1982.82	290.11	39.21	1993.78	289.57	102.14	2049.41	122.40	56.97	2009.88	150.93	78.97	1883.54	101.86	150.07	1915.26	103.46	203.22	2103.55	237.38	1319.40	0.00	0.00	0.00	2100.41	216.80	1717.98	2099.71	346.61	1702.52	1976.94	238.25	1687.41	1974.18	344.53	1661.27	23.55	1351.87	72.40	611.10	1348.37	73.77	15.72
9.85000	2200.29	260.87	53.92	2153.39	255.46	68.22	1982.98	290.03	39.23	1993.81	289.19	101.98	2080.87	127.20	56.42	2040.55	157.98	78.64	1910.12	104.49	139.75	1939.32	105.95	194.49	2110.89	239.52	1319.44	0.00	0.00	0.00	2108.27	217.64	1717.97	2107.33	347.97	1702.98	1985.19	238.84	1687.62	1981.96	345.21	1661.95	18.94	1349.21	71.79	610.96	1348.80	73.89	19.50
9.86000	2200.13	260.52	53.59	2155.42	255.49	68.71	1983.63	288.92	39.21	1997.32	288.62	99.89	2112.50	131.42	55.86	2070.55	163.87	76.37	1937.17	106.41	129.63	1964.63	109.66	185.03	2118.12	241.43	1319.39	0.00	0.00	0.00	2116.86	218.74	1717.71	2114.90	349.11	1703.36	1993.42	239.45	1687.80	1989.62	346.01	1662.68	19.59	1349.43	71.76	612.04	1349.27	73.61	20.03
9.87000	2200.69	260.25	53.59	2156.73	255.50	68.93	1983.77	288.77	39.59	1996.23	289.06	102.91	2144.59	135.30	55.82	2102.36	168.62	74.20	1964.94	108.29	119.61	1989.02	111.26	176.28	2125.47	243.36	1319.35	0.00	0.00	0.00	2125.45	220.49	1717.72	2123.51	350.25	1703.49	2001.73	240.46	1688.04	1997.40	346.78	1663.29	22.83	1352.05	71.94	613.36	1348.29	74.08	21.02
9.88000	2198.52	258.07	59.45	2157.05	255.32	68.75	1983.29	289.31	39.89	1998.33	288.20	100.34	2177.48	138.30	54.33	2138.28	171.00	73.04	1992.49	109.20	110.19	2014.82	114.17	167.06	2132.60	245.22	1319.16	0.00	0.00	0.00	2132.77	220.65	1717.58	2131.76	351.53	1703.67	2009.69	240.67	1687.99	2005.12	347.58	1663.85	16.75	1350.32	71.03	611.38	1348.52	73.49	21.95
9.89000	2199.22	257.69	59.43	2157.71	255.02	68.82	1983.97	288.58	39.87	1998.17	288.98	100.64	2210.57	140.76	54.68	2175.74	155.57	62.87	2020.57	109.94	101.05	2041.07	116.63	158.45	2140.02	247.04	1319.02	0.00	0.00	0.00	2141.15	221.55	1717.33	2139.47	352.36	1703.92	2017.76	241.24	1687.96	2012.84	348.32	1664.39	16.32	1352.22	70.38	611.48	1348.12	73.93	23.60
9.90000	2199.82	257.44	59.48	2156.97	255.13	68.35	1983.06	290.03	40.76	1999.01	288.63	100.72	2242.94	143.12	55.54	2206.91	155.02	60.53	2049.64	111.23	92.35	2067.19	118.69	150.16	2147.40	248.88	1318.82	0.00	0.00	0.00	2148.89	222.15	1717.08	2163.33	354.59	1695.24	2025.76	241.60	1687.81	2020.92	348.46	1664.79	17.64	1350.80	71.36	612.63	1347.26	74.64	24.54
9.91000	2200.38	257.24	59.48	2158.28	255.13	66.26	1983.58	289.01	40.73	1999.14	288.86	101.27	2275.87	145.09	57.20	2237.96	156.41	59.99	2078.62	112.28	84.19	2094.72	122.66	141.43	2154.81	250.66	1318.48	0.00	0.00	0.00	2157.21	223.71	1716.92	2174.71	355.77	1693.23	2033.83	241.97	1687.59	2028.66	349.01	1664.99	15.75	1351.35	70.86	613.44	1348.45	74.41	20.34
9.92000	2200.17	257.26	59.21	2157.69	256.08	66.38	1984.12	288.35	40.80	2000.05	288.06	101.14	2308.37	148.15	60.03	2268.85	158.03	60.00	2108.19	113.60	76.54	2121.35	124.38	134.32	2162.25	252.39	1318.12	0.00	0.00	0.00	2165.35	224.48	1716.52	2182.70	356.21	1693.34	2042.38	243.27	1687.34	2036.48	349.42	1665.10	19.18	1348.55	72.16	613.07	1348.69	74.23	26.53
9.93000	2199.70	257.70	58.76	2157.12	256.89	66.39	1983.62	289.31	41.48	1999.81	288.55	101.78	2341.50	152.27	60.32	2299.20	160.15	60.82	2138.21	115.17	69.81	2147.94	125.86	128.07	2169.90	254.17	1317.70	0.00	0.00	0.00	2173.84	225.25	1715.98	2189.94	357.87	1693.07	2050.05	242.77	1686.67	2044.21	349.93	1665.00	18.94	1349.40	71.68	610.45	1348.96	73.69	21.97
9.94000	2199.47	257.99	58.25	2157.21	257.18	66.01	1983.58	289.67	42.02	2000.20	288.75	102.08	2373.28	154.67	63.93	2330.74	161.86	62.54	2167.88	116.58	64.11	2175.23	128.79	122.32	2177.66	255.80	1317.19	0.00	0.00	0.00	2182.22	226.03	1715.49	2197.33	359.03	1692.95	2058.47	243.67	1686.23	2052.15	350.10	1664.93	20.17	1349.44	71.88	609.31	1349.15	73.28	21.90
9.95000	2199.15	258.49	57.77	2157.37	258.85	66.32	1984.95	287.33	41.40	2000.80	288.06	102.23	2403.91	157.92	67.94	2359.85	165.15	64.95	2198.13	119.49	59.02	2202.11	131.39	117.62	2184.89	257.40	1316.59	0.00	0.00	0.00	2189.54	226.45	1715.16	2204.97	359.81	1692.88	2066.84	244.18	1685.69	2060.03	350.52	1664.70	16.15	1348.94	71.49	612.38	1347.40	74.18	23.75
9.96000	2201.98	260.98	51.55	2157.57	258.10	65.14	1984.48	288.36	42.06	2000.86	288.57	102.79	2433.48	160.55	72.93	2389.55	167.87	67.84	2227.55	122.29	54.98	2229.22	134.84	113.34	2192.72	259.08	1315.93	0.00	0.00	0.00	2197.19	226.91	1714.65	2212.74	360.84	1692.52	2075.44	244.99	1685.19	2067.55	351.40	1664.31	19.33	1352.24	71.36	612.09	1350.10	73.08	26.14
9.97000	2202.15	261.14	51.28	2159.56	257.76	65.05	1984.50	288.04	42.45	2001.52	288.23	103.04	2462.73	164.08	77.84	2417.81	172.17	72.10	2256.11	125.79	51.77	2255.65	139.12	109.66	2200.24	260.73	1315.21	0.00	0.00	0.00	2206.45	228.21	1714.02	2203.27	359.86	1701.67	2083.40	244.63	1684.17	2075.66	351.40	1663.91	22.56	1351.73	71.88	607.35	1351.81	71.52	18.94
9.98000	2203.18	261.84	51.01	2160.20	258.17	64.74	1984.27	288.70	43.12	2001.55	288.72	103.76	2490.55	168.12	83.71	2446.35	175.31	76.46	2283.86	129.57	49.22	2280.58	142.60	107.05	2207.95	262.36	1314.42	0.00	0.00	0.00	2214.56	229.43	1713.42	2207.47	360.33	1703.63	2092.10	245.19	1683.46	2083.44	352.03	1663.40	18.36	1350.70	71.09	608.64	1350.11	72.67	18.24
9.99000	2202.75	261.99	50.38	2161.29	257.52	63.99	1984.65	288.71	43.57	2002.66	287.63	103.62	2517.92	173.04	90.43	2476.36	177.04	78.73	2310.88	133.80	47.33	2305.23	146.65	105.09	2215.74	263.97	1313.53	0.00	0.00	0.00	2222.33	229.42	1712.82	2215.94	360.47	1703.21	2100.60	245.75	1682.58	2091.10	352.55	1662.80	19.34	1350.99	71.11	611.35	1347.73	74.13	19.59
10.00000	2203.14	262.08	50.33	2161.15	257.76	63.54	1984.21	289.35	44.24	2001.87	289.77	104.98	2545.43	177.93	88.14	2501.20	181.87	84.19	2337.06	138.72	45.93	2330.25	152.13	102.91	2223.48	265.59	1312.63	0.00	0.00	0.00	2230.61	229.89	1711.88	2241.01	362.28	1693.00	2108.96	245.61	1681.53	2099.03	352.59	1662.23	19.64	1350.23	71.69	611.06	1346.24	74.04	17.70
10.01000	2203.56	262.49	50.05	2162.38	255.83	62.40	1985.83	286.74	43.74	2003.61	287.85	104.58	2568.91	183.86	94.71	2523.25	188.83	93.22	2361.83	142.82	45.42	2352.13	156.43	101.61	2231.17	267.24	1311.75	0.00	0.00	0.00	2239.19	230.66	1710.93	2252.63	363.06	1690.27	2116.89	244.78	1680.43	2107.05	352.43	1661.54	17.83	1350.00	71.83	612.07	1347.70	74.12	18.25
10.02000	2203.62	262.46	49.85	2161.53	256.73	62.77	1985.17	288.20	44.81	2003.21	289.34	105.94	2591.13	190.21	101.89	2544.78	194.39	99.15	2386.29	147.54	45.20	2371.34	157.93	102.60	2239.45	268.87	1310.82	0.00	0.00	0.00	2247.25	230.45	1709.84	2261.80	361.85	1689.64	2125.92	245.56	1679.56	2115.14	352.10	1661.01	17.79	1348.92	71.49	610.88	1348.46	73.80	19.69
10.03000	2203.42	262.83	49.33	2161.78	257.06	62.80	1985.13	288.31	45.31	2003.83	288.83	106.25	2610.81	195.74	109.49	2565.08	200.77	105.76	2409.45	151.63	45.55	2393.58	160.21	103.20	2247.32	270.65	1309.85	0.00	0.00	0.00	2255.50	230.15	1708.67	2269.56	362.59	1688.57	2134.07	244.68	1678.44	2122.93	352.31	1660.42	17.74	1349.14	71.79	612.00	1347.31	74.34	18.65
10.04000	2203.45	262.47	49.42	2161.91	257.62	63.01	1985.08	288.76	45.86	2004.51	289.22	106.95	2630.42	202.26	115.69	2583.14	206.22	110.83	2430.66	155.32	46.21	2406.09	161.29	104.02	2255.66	272.12	1308.94	0.00	0.00	0.00	2264.35	230.59	1707.59	2278.43	361.71	1688.24	2142.92	244.73	1677.32	2131.22	351.83	1659.89	15.75	1352.35	70.66	608.48	1348.01	73.26	18.00
10.05000	2203.68	262.69	49.17	2161.37	257.62	62.56	1984.81	289.19	46.59	2004.11	290.41	107.86	2647.15	208.36	121.61	2602.48	210.13	116.12	2449.61	158.40	47.08	2418.01	163.41	104.64	2263.70	273.75	1308.04	0.00	0.00	0.00	2273.26	230.68	1706.50	2286.65	361.95	1687.62	2151.77	244.47	1676.37	2139.59	351.30	1659.44	18.82	1352.45	71.00	611.77	1347.19	73.96	25.23
10.06000	2203.71	263.18	48.69	2161.46	258.35	62.58	1985.19	289.00	47.00	2005.56	289.38	108.03	2662.60	213.00	126.21	2619.38	212.49	118.62	2467.96	162.80	47.23	2438.44	168.82	104.65	2272.07	275.15	1307.10	0.00	0.00	0.00	2282.48	231.24	1705.30	2294.62	362.55	1686.73	2160.80	244.44	1675.45	2148.06	350.77	1658.94	17.25	1351.53	70.68	614.81	1346.15	75.15	25.55
10.07000	2204.52	263.27	48.65	2161.79	258.46	62.94	1985.93	288.28	47.43	2005.46	290.99	109.31	2677.00	216.78	129.07	2638.97	209.99	119.59	2482.42	165.23	47.82	2459.99	174.49	104.56	2279.97	276.57	1306.07	0.00	0.00	0.00	2290.77	230.83	1704.09	2302.59	362.79	1685.95	2169.46	243.76	1674.38	2156.21	350.63	1658.32	13.32	1352.07	69.78	612.30	1346.95	74.57	24.48
10.08000	2204.41	263.37	48.32	2161.19	258.70	62.59	1986.35	288.26	48.35	2006.89	290.04	109.67	2688.76	219.74	130.61	2656.32	206.85	118.61	2494.18	166.79	48.34	2472.34	178.75	103.87	2288.13	278.00	1305.03	0.00	0.00	0.00	2299.54	230.49	1702.98	2295.12	360.47	1694.54	2178.09	243.12	1673.26	2164.57	350.15	1657.70	17.76	1349.69	71.45	613.35	1347.34	74.55	26.40
10.09000	2204.58	263.52	48.02	2162.41	258.58	62.41	1986.81	287.93	49.11	2007.33	290.62	110.90	2700.03	223.50	130.01	2668.10	209.31	118.71	2504.39	169.16	48.23	2481.83	181.47	103.60	2296.36	279.40	1303.97	0.00	0.00	0.00	2307.96	229.87	1701.83	2315.04	361.59	1687.01	2186.74	242.26	1671.92	2172.87	349.65	1657.07	18.57	1350.45	71.59	612.63	1347.97	74.30	21.69
10.10000	2204.34	263.19	47.89	2161.80	259.94	62.79	1987.31	287.61	50.06	2008.14	290.63	112.01	2708.78	227.20	128.21	2673.46	216.35	118.01	2515.84	176.00	45.64	2490.46	184.70	102.42	2304.82	280.74	1302.93	0.00	0.00	0.00	2316.52	229.51	1700.66	2328.24	360.75	1684.26	2195.84	241.89	1670.78	2181.37	348.83	1656.54	14.85	1351.90	70.55	612.49	1347.43	74.47	20.95
10.11000	2204.24	263.49	47.28	2162.79	258.82	62.00	1987.49	288.06	51.48	2010.19	289.30	112.46	2716.15	231.50	125.24	2678.79	221.64	115.59	2520.28	177.33	44.91	2498.69	189.67	100.45	2313.49	282.04	1301.93	0.00	0.00	0.00	2325.87	228.62	1699.21	2336.63	360.62	1683.41	2204.65	241.04	1669.54	2189.78	348.11	1655.99	18.42	1352.81	71.03	613.69	1347.69	74.35	20.64
10.12000	2204.96	263.66	47.08	2163.37	258.94	61.73	1988.34	287.41	52.54	2009.99	291.30	114.54	2722.28	235.23	121.15	2680.30	230.98	113.37	2525.55	181.30	42.99	2503.59	191.81	99.32	2322.25	283.34	1301.05	0.00	0.00	0.00	2334.88	228.28	1698.14	2345.33	359.86	1683.00	2213.77	240.55	1668.45	2198.50	346.88	1655.63	16.85	1353.07	70.60	614.09	1346.89	74.90	24.96
10.13000	2207.30	263.75	48.15	2163.67	259.74	62.06	1988.25	288.49	54.64	2012.31	289.68	115.31	2726.46	240.47	116.25	2682.93	238.03	109.64	2529.58	185.45	41.21	2509.26	196.28	97.16	2330.75	284.67	1300.31	0.00	0.00	0.00	2343.42	227.47	1697.27	2353.63	359.57	1682.32	2222.21	238.58	1667.14	2206.77	346.33	1655.12	21.48	1348.33	72.62	613.90	1346.52	74.74	23.74
10.14000	2203.79	263.95	46.22	2162.51	260.84	64.85	1989.18	288.20	56.21	2013.19	290.41	117.12	2730.41	246.42	109.49	2680.27	250.98	107.47	2530.98	187.31	40.79	2512.41	198.96	95.57	2339.77	285.98	1299.70	0.00	0.00	0.00	2352.04	226.38	1696.04	2363.08	357.07	1681.99	2231.40	237.61	1666.09	2215.43	345.20	1654.81	20.71	1350.06	71.98	612.54	1347.33	74.06	22.12
10.15000	2213.38	269.96	30.06	2163.57	261.32	64.95	1989.88	288.59	58.20	2014.37	291.15	118.98	2732.89	252.08	102.00	2677.66	261.84	103.47	2533.03	191.11	39.30	2516.38	203.27	92.95	2348.66	287.26	1299.19	0.00	0.00	0.00	2361.49	225.28	1694.57	2371.29	357.04	1681.38	2240.24	235.82	1664.86	2224.36	343.71	1654.65	16.36	1351.11	70.89	610.20	1349.08	73.29	23.31
10.16000	2213.48	269.91	29.63	2164.32	261.61	64.86	1991.15	288.19	60.30	2016.13	291.43	121.07	2735.50	259.89	94.18	2681.19	266.11	95.74	2535.34	195.00	37.04	2517.86	204.55	91.37	2357.85	288.62	1298.83	0.00	0.00	0.00	2370.63	224.59	1693.44	2380.39	355.53	1681.15	2250.42	235.98	1664.15	2232.99	342.63	1654.47	14.19	1352.14	70.31	612.50	1348.03	73.82	22.25
10.17000	2214.85	271.51	28.73	2164.13	261.73	65.13	1991.85	288.94	62.77	2017.68	292.32	123.42	2733.80	266.44	97.48	2675.54	280.61	94.01	2533.64	193.00	36.98	2522.02	207.03	90.12	2367.09	289.93	1298.56	0.00	0.00	0.00	2380.16	223.83	1692.22	2388.90	355.13	1680.69	2259.16	234.13	1663.22	2241.79	341.17	1654.41	16.60	1351.03	70.88	611.67	1346.52	74.36	18.03
10.18000	2214.40	270.39	29.06	2162.98	261.29	65.20	1992.99	289.31	65.52	2019.45	293.25	126.03	2735.06	270.92	91.14	2685.06	276.26	83.73	2532.91	191.43	36.96	2524.84	204.15	97.35	2376.60	291.20	1298.47	0.00	0.00	0.00	2388.75	223.06	1691.42	2397.46	354.58	1680.33	2268.37	232.88	1662.47	2250.37	339.98	1654.48	15.41	1352.98	70.63	608.93	1348.10	73.30	21.73
10.19000	2214.65	270.76	28.91	2161.05	260.38	65.09	1994.66	289.60	68.77	2021.38	294.87	129.20	2737.54	272.69	83.64	2689.46	274.83	74.83	2536.56	194.88	35.81	2525.57	196.10	113.31	2386.29	292.48	1298.55	0.00	0.00	0.00	2397.70	222.15	1690.58	2405.49	354.32	1679.92	2278.39	232.71	1662.11	2259.14	338.48	1654.90	15.61	1351.64	70.84	610.02	1349.27	73.00	21.80
10.20000	2215.96	271.96	28.04	2158.57	259.13	64.84	1996.62	289.21	71.86	2024.00	295.45	132.26	2739.06	273.31	76.32	2693.76	272.81	68.56	2536.76	193.33	36.17	2529.20	202.80	99.77	2395.50	293.68	1298.85	0.00	0.00	0.00	2406.64	220.90	1690.04	2414.25	353.45	1680.13	2287.05	230.67	1661.93	2267.79	337.26	1655.53	19.09	1350.95	71.27	610.62	1348.26	73.87	20.60
10.21000	2215.72	271.02	28.49	2155.74	257.64	64.51	1999.43	288.93	75.16	2026.42	297.30	135.92	2740.65	272.73	71.02	2695.95	271.23	63.68	2536.11	190.22	36.85	2533.22	205.19	97.35	2405.32	294.89	1299.47	0.00	0.00	0.00	2415.87	219.94	1689.75	2423.67	351.63	1680.95	2296.11	228.92	1662.08	2276.22	336.09	1656.39	19.18	1350.75	71.53	611.42	1348.89	73.70	22.88
10.22000	2216.94	271.68	28.24	2152.77	256.03	64.12	2001.76	289.44	79.13	2029.70	298.78	139.69	2741.80	273.75	66.96	2698.56	271.19	60.46	2536.51	189.01	36.83	2535.29	205.00	98.18	2415.10	296.11	1300.40	0.00	0.00	0.00	2425.47	219.25	1689.68	2432.47	350.76	1681.62	2305.32	227.03	1662.32	2285.32	334.12	1657.67	20.24	1349.17	72.12	611.24	1346.42	74.43	22.20
10.23000	2217.62	273.31	27.43	2149.87	254.40	63.72	2003.87	291.28	84.19	2033.55	300.49	143.88	2741.89	274.54	64.94	2698.70	272.56	57.79	2535.67	186.72	37.67	2536.23	205.76	98.14	2424.48	297.42	1301.60	0.00	0.00	0.00	2435.00	218.09	1689.81	2442.27	348.73	1682.83	2314.95	225.82	1662.92	2294.32	332.40	1659.04	20.15	1347.09	72.95	609.23	1347.51	73.68	23.85
10.24000	2221.15	277.67	25.04	2147.24	252.86	63.34	2006.59	293.02	89.68	2037.95	302.52	148.39	2742.21	275.09	63.14	2699.05	273.10	56.49	2532.68	182.61	39.17	2537.83	206.18	98.60	2433.49	298.82	1303.06	0.00	0.00	0.00	2444.27	217.61	1690.30	2451.51	347.14	1684.15	2324.58	224.54	1663.53	2302.93	331.26	1660.55	16.79	1351.54	70.97	611.30	1348.01	73.96	21.05
10.25000	2222.12	278.88	24.63	2145.09	251.53	63.03	2010.35	294.18	95.18	2043.76	304.09	152.80	2742.32	275.48	61.59	2699.92	272.83	55.48	2529.47	177.73	40.79	2537.46	206.60	97.16	2442.84	300.22	1304.75	0.00	0.00	0.00	2453.51	216.54	1691.01	2459.37	347.58	1685.37	2334.64	223.81	1664.33	2311.70	329.95	1662.21	15.98	1350.65	70.94	610.41	1348.45	73.79	17.69
10.26000	2222.73	280.18	24.35	2143.63	250.51	62.83	2016.17	293.37	100.39	2049.50	306.89	157.88	2742.25	276.50	60.51	2700.13	272.83	54.62	2527.84	175.18	41.86	2538.47	206.72	97.94	2452.06	301.63	1306.55	0.00	0.00	0.00	2462.85	215.88	1691.65	2449.46	346.24	1697.94	2344.06	222.44	1665.06	2320.61	328.56	1663.90	18.70	1352.14	70.92	609.96	1347.21	73.88	18.59
10.27000	2220.93	279.13	25.86	2143.07	249.92	62.76	2020.15	296.75	107.68	2056.33	310.31	163.22	2742.66	276.58	58.99	2700.61	273.07	53.85	2529.03	176.45	41.80	2539.08	206.17	98.54	2460.89	303.08	1308.38	0.00	0.00	0.00	2472.03	215.13	1692.32	2453.95	345.36	1702.21	2352.33	220.07	1665.54	2329.95	326.78	1665.65	17.74	1351.22	71.06	608.70	1348.99	72.74	22.29
10.28000	2217.69	276.53	28.73	2143.61	249.87	62.89	2026.03	298.99	114.97	2064.89	312.15	168.16	2742.70	276.96	58.27	2701.64	272.89	53.48	2530.32	177.60	41.82	2539.14	206.08	98.33	2469.94	304.55	1310.17	0.00	0.00	0.00	2481.16	214.49	1692.80	2462.69	344.67	1703.89	2362.60	220.40	1666.42	2338.51	326.05	1667.16	22.35	1348.66	72.72	611.89	1349.54	73.49	14.16
10.29000	2213.99	273.15	32.51	2145.47	250.47	63.24	2032.92	300.90	122.48	2074.20	315.24	173.54	2742.88	277.05	57.52	2700.33	273.91	53.08	2529.62	175.63	42.53	2541.23	207.68	98.23	2478.73	306.13	1311.84	0.00	0.00	0.00	2491.11	214.42	1693.23	2471.20	344.03	1705.44	2371.43	219.01	1666.80	2347.22	324.92	1668.69	20.10	1349.80	71.97	612.36	1347.37	74.44	16.81
10.30000	2210.77	269.79	36.75	2148.85	251.82	63.85	2040.46	303.72	130.82	2083.61	318.80	179.04	2742.89	277.21	56.91	2700.70	273.87	52.89	2526.48	170.67	44.01	2540.53	206.74	98.42	2487.45	307.77	1313.32	0.00	0.00	0.00	2499.97	214.07	1693.50	2479.48	343.92	1706.81	2381.27	219.02	1667.15	2355.77	324.25	1670.00	17.95	1350.30	71.37	608.63	1348.30	73.06	18.65
10.31000	2209.02	267.23	41.02	2153.96	254.04	64.76	2048.45	306.82	139.25	2094.67	321.62	184.36	2742.81	277.52	56.56	2701.72	273.51	52.65	2524.36	166.71	45.00	2540.58	206.91	98.23	2495.99	309.52	1314.50	0.00	0.00	0.00	2508.87	214.40	1693.80	2488.12	343.66	1707.94	2390.24	218.19	1667.41	2364.67	323.21	1671.18	14.33	1351.68	70.32	612.08	1346.88	74.27	21.20
10.32000	2209.69	266.25	44.86	2161.01	257.24	66.02	2056.81	311.09	148.66	2105.81	325.21	190.05	2742.81	277.71	56.36	2701.81	272.85	51.84	2521.49	162.41	46.02	2540.65	206.87	98.05	2504.39	311.48	1315.35	0.00	0.00	0.00	2518.32	214.84	1694.02	2496.95	343.39	1708.97	2399.12	217.39	1667.56	2373.10	322.73	1672.18	17.76	1352.24	71.00	614.44	1347.46	74.41	22.95
10.33000	2213.76	267.65	47.84	2170.20	261.53	67.66	2066.14	314.33	157.46	2117.39	328.81	195.95	2743.10	277.32	55.80	2701.04	273.75	51.91	2542.77	177.36	60.23	2540.76	206.74	97.73	2512.97	313.49	1316.00	0.00	0.00	0.00	2526.58	214.98	1694.33	2504.71	344.43	1709.74	2408.58	217.48	1667.79	2381.45	322.46	1672.99	20.34	1349.17	72.17	613.23	1346.76	74.33	20.54
10.34000	2222.18	272.19	49.51	2181.75	267.02	69.72	2076.06	317.49	166.08	2130.21	331.84	201.83	2743.07	277.43	55.57	2701.18	273.92	52.09	2519.95	158.47	49.16	2542.43	207.38	98.15	2521.11	315.67	1316.42	0.00	0.00	0.00	2536.41	216.59	1694.86	2512.60	345.13	1710.66	2417.66	217.26	1667.99	2389.69	322.29	1673.74	18.92	1350.25	71.73	610.27	1347.93	73.56	23.04
10.35000	2229.40	276.45	50.48	2195.86	273.82	72.25	2086.33	320.02	174.84	2143.56	334.17	207.62	2742.93	277.60	55.45	2702.05	273.44	51.81	2519.28	159.82	46.64	2542.43	207.48	97.59	2529.23	317.86	1316.65	0.00	0.00	0.00	2545.20	217.21	1695.19	2520.76	346.05	1711.64	2426.79	217.45	1668.28	2398.05	321.93	1674.42	16.90	1352.22	70.77	610.44	1346.57	74.21	22.18
10.36000	2237.07	280.99	50.09	2212.72	282.04	75.27	2098.27	321.99	183.15	2156.45	337.68	213.77	2742.97	277.69	55.39	2702.29	273.46	51.93	2524.89	167.44	44.42	2540.04	206.83	96.87	2537.31	320.12	1316.82	0.00	0.00	0.00	2549.83	216.15	1698.77	2528.67	347.37	1712.43	2435.69	217.60	1668.63	2405.72	322.55	1674.93	17.16	1349.46	71.56	610.81	1349.24	73.43	19.21
10.37000	2248.28	287.09	50.80	2223.37	287.64	78.88	2112.46	321.84	189.60	2169.62	340.64	220.15	2743.06	277.56	55.18	2701.88	273.30	51.38	2524.88	167.76	44.54	2542.23	207.07	97.70	2545.01	322.33	1316.95	0.00	0.00	0.00	2557.80	217.70	1700.01	2536.24	349.20	1713.17	2445.16	218.26	1668.89	2413.92	322.46	1675.40	15.73	1350.19	70.95	611.97	1348.09	73.88	18.97
10.38000	2261.34	295.33	53.63	2236.42	294.60	82.61	2126.92	323.02	195.86	2184.50	341.83	225.79	2742.92	277.58	55.09	2701.35	273.87	51.47	2522.56	165.25	45.72	2542.53	206.63	98.46	2552.85	324.52	1317.11	0.00	0.00	0.00	2567.10	219.96	1700.82	2543.69	351.24	1713.96	2454.45	218.88	1669.05	2421.78	322.86	1675.87	19.83	1349.35	72.01	610.74	1347.08	73.90	22.02
10.39000	2277.04	304.56	56.54	2252.75	302.82	86.67	2143.03	323.71	200.60	2199.35	344.39	231.09	2743.13	277.43	54.90	2701.33	274.37	51.84	2527.26	171.94	43.55	2542.42	206.80	98.27	2560.57	326.76	1317.31	0.00	0.00	0.00	2575.92	222.47	1701.68	2551.08	353.63	1714.84	2464.11	220.16	1669.38	2430.00	322.81	1676.32	18.26	1349.92	71.64	612.98	1346.29	74.63	20.81
10.40000	2293.93	314.81	58.62	2274.29	311.44	92.22	2160.25	324.97	204.28	2216.69	344.55	234.74	2743.34	277.45	54.75	2701.27	273.78	51.17	2529.68	175.51	42.83	2542.55	207.66	97.80	2568.21	328.97	1317.51	0.00	0.00	0.00	2584.47	225.30	1702.63	2559.13	355.75	1715.70	2473.10	220.83	1669.75	2437.99	323.31	1676.75	20.88	1349.56	71.99	611.43	1347.09	74.19	19.13
10.41000	2311.80	325.52	60.03	2297.11	320.56	97.29	2177.10	328.92	207.41	2233.25	347.44	238.14	2743.70	277.07	54.30	2701.78	273.70	51.14	2529.81	176.36	42.66	2542.84	207.17	98.68	2575.71	331.15	1317.77	0.00	0.00	0.00	2593.80	228.43	1703.67	2566.47	358.22	1716.63	2482.92	222.61	1670.41	2445.78	324.19	1677.25	17.09	1350.62	70.86	612.26	1346.12	75.11	21.57
10.42000	2330.96	336.76	61.13	2310.61	330.39	95.35	2196.90	329.25	208.19	2250.69	349.79	239.82	2743.52	277.34	54.40	2701.69	274.02	51.16	2533.69	181.91	41.38	2542.86	207.51	99.12	2583.23	333.33	1318.13	0.00	0.00	0.00	2602.75	231.89	1704.82	2573.22	361.79	1717.35	2491.89	223.61	1671.16	2453.29	325.41	1677.83	16.26	1349.87	71.30	612.59	1344.82	75.28	21.04
10.43000	2339.50	348.78	54.50	2329.21	340.60	95.50	2214.67	332.93	208.59	2268.13	353.20	240.74	2744.24	276.85	54.11	2702.05	273.42	50.72	2537.70	187.69	39.86	2544.26	208.69	99.15	2590.63	335.54	1318.59	0.00	0.00	0.00	2611.21	235.55	1706.12	2580.83	364.76	1718.05	2501.20	225.54	1672.12	2461.08	326.53	1678.51	16.45	1349.51	70.95	613.67	1346.48	74.78	17.13
10.44000	2362.87	360.64	56.88	2349.10	350.53	95.77	2233.63	335.66	207.13	2286.31	357.06	240.41	2744.05	277.24	54.00	2701.97	274.25	51.10	2538.54	189.51	39.88	2543.51	209.15	99.01	2598.03	337.74	1319.11	0.00	0.00	0.00	2620.12	239.38	1707.45	2589.21	367.97	1718.49	2510.86	228.16	1673.44	2468.72	327.90	1679.17	13.28	1351.93	70.21	611.26	1348.12	73.90	21.42
10.45000	2396.92	371.51	63.22	2371.95	360.51	95.99	2253.70	338.41	204.20	2305.79	359.79	238.37	2744.53	276.92	53.54	2702.15	274.02	50.47	2540.31	191.59	39.83	2543.99	208.35	100.31	2605.44	339.95	1319.69	0.00	0.00	0.00	2629.02	243.51	1708.82	2597.36	371.73	1718.55	2519.76	230.10	1674.78	2476.33	329.48	1679.80	13.97	1350.63	70.07	610.20	1347.31	74.02	18.88
10.46000	2424.22	382.01	65.18	2398.87	369.89	96.92	2274.29	342.63	200.00	2324.75	364.81	235.95	2744.85	277.12	53.64	2703.34	273.80	50.77	2540.12	191.53	40.37	2545.03	208.88	101.28	2613.07	342.16	1320.28	0.00	0.00	0.00	2637.43	247.76	1710.20	2620.46	376.03	1707.32	2528.74	232.37	1676.11	2484.01	331.17	1680.37	16.04	1349.38	70.81	608.43	1349.33	73.00	17.57
10.47000	2448.64	392.31	64.92	2423.70	378.88	96.13	2295.34	347.48	194.78	2346.06	367.39	231.32	2745.21	276.95	53.46	2703.81	273.99	50.94	2541.27	192.93	40.46	2545.61	209.86	102.03	2620.65	344.45	1320.81	0.00	0.00	0.00	2645.75	252.17	1711.68	2614.47	379.73	1716.60	2537.62	234.85	1677.48	2491.37	333.10	1680.80	17.33	1350.78	70.75	610.82	1348.43	73.65	17.05
10.48000	2474.97	402.25	64.68	2449.51	387.74	94.89	2317.03	353.43	188.21	2366.70	371.91	226.44	2745.58	276.88	53.22	2703.66	274.47	50.71	2541.46	193.25	41.20	2547.45	211.37	102.80	2628.03	346.78	1321.21	0.00	0.00	0.00	2653.87	256.95	1713.12	2616.45	383.61	1719.78	2546.99	238.03	1678.98	2498.58	335.05	1681.06	16.97	1351.69	70.42	610.85	1347.19	73.98	20.00
10.49000	2503.33	411.63	64.77	2477.30	396.27	93.96	2340.65	357.89	179.80	2387.09	378.03	220.80	2745.68	276.95	53.08	2704.68	274.29	51.03	2542.70	194.52	41.61	2545.47	210.08	103.24	2635.41	349.22	1321.43	0.00	0.00	0.00	2662.31	261.90	1714.55	2640.26	387.86	1707.87	2555.65	240.45	1680.28	2505.58	337.18	1681.13	16.56	1351.09	70.54	609.78	1347.52	73.37	19.59
10.50000	2532.05	420.70	64.56	2504.54	404.63	92.29	2363.54	364.09	170.91	2408.91	382.99	214.04	2745.99	276.90	53.10	2704.41	275.01	51.13	2541.66	193.09	42.95	2546.32	210.72	104.44	2642.63	351.55	1321.52	0.00	0.00	0.00	2670.35	267.05	1716.00	2649.95	393.17	1704.90	2563.87	242.67	1681.43	2512.46	339.46	1680.97	15.92	1350.02	70.89	613.17	1344.97	75.01	19.02
10.51000	2561.77	429.24	64.43	2533.28	413.00	90.61	2388.60	369.65	160.47	2430.61	389.32	206.75	2745.88	277.25	53.10	2704.54	275.47	51.78	2542.70	193.99	43.33	2546.33	211.30	104.82	2649.91	353.95	1321.55	0.00	0.00	0.00	2678.23	272.29	1717.43	2655.99	397.43	1704.68	2572.56	245.65	1682.56	2519.34	341.71	1680.72	15.48	1350.37	70.70	612.85	1347.22	74.38	16.78
10.52000	2592.66	437.41	64.66	2562.30	420.91	88.83	2413.91	376.35	149.64	2452.90	396.35	199.17	2746.24	276.99	52.72	2704.59	275.08	51.38	2543.14	194.09	44.16	2546.79	211.07	106.11	2656.78	356.39	1321.40	0.00	0.00	0.00	2686.35	277.78	1718.78	2662.10	401.78	1704.18	2580.97	248.56	1683.81	2526.43	343.52	1680.46	16.11	1350.74	71.03	609.69	1348.34	73.48	19.28
10.53000	2623.22	445.65	64.73	2592.22	429.01	87.26	2440.64	382.40	138.22	2475.82	403.34	190.82	2746.56	276.74	52.38	2704.98	274.95	51.17	2542.64	193.25	45.22	2547.62	211.43	106.90	2663.57	358.87	1321.17	0.00	0.00	0.00	2694.39	283.34	1720.04	2667.85	406.26	1703.83	2590.18	252.34	1684.93	2533.11	345.91	1679.89	20.90	1348.26	72.55	613.55	1346.89	74.56	16.64
10.54000	2654.56	454.17	65.28	2621.48	437.08	85.35	2467.59	390.19	127.16	2500.64	409.09	181.65	2744.70	277.47	55.64	2705.77	274.39	50.46	2544.43	195.10	45.21	2548.25	211.02	108.60	2670.50	361.36	1320.91	0.00	0.00	0.00	2701.75	289.13	1721.29	2673.26	411.09	1703.36	2599.96	256.88	1685.82	2540.43	347.51	1679.43	15.86	1352.44	70.82	611.13	1347.26	73.91	22.07
10.55000	2686.53	463.21	66.61	2652.03	445.77	84.44	2494.37	398.32	116.17	2526.12	414.90	172.02	2744.62	277.39	55.59	2706.81	273.54	49.43	2545.25	195.57	45.63	2548.76	211.46	108.94	2677.29	364.09	1320.61	0.00	0.00	0.00	2709.23	295.01	1722.38	2680.10	414.44	1703.17	2607.84	259.16	1686.41	2546.90	350.01	1678.57	15.12	1350.39	71.09	612.14	1348.03	73.72	22.31
10.56000	2718.02	472.94	68.43	2682.39	455.14	83.85	2522.20	406.50	105.43	2551.24	421.70	162.93	2745.08	277.20	55.60	2707.91	272.55	48.28	2545.44	195.51	46.47	2548.33	210.65	109.73	2684.04	367.03	1320.31	0.00	0.00	0.00	2717.03	300.97	1723.32	2683.60	421.19	1702.10	2616.29	262.49	1687.07	2553.49	352.46	1677.72	16.37	1351.88	70.38	612.81	1347.33	74.33	21.89
10.57000	2749.18	483.34	70.95	2712.86	465.15	83.92	2552.44	412.46	93.78	2576.00	429.83	154.62	2745.42	277.06	55.56	2708.93	271.57	47.17	2541.30	190.06	48.95	2549.80	211.41	110.76	2691.04	370.14	1319.96	0.00	0.00	0.00	2724.08	307.11	1724.19	2688.42	426.91	1701.04	2624.90	266.27	1687.63	2560.52	354.27	1676.94	19.78	1349.85	72.16	614.10	1346.24	74.81	24.04
10.58000	2779.76	494.58	74.08	2742.54	475.77	84.36	2582.36	419.90	83.49	2602.94	435.89	145.72	2745.98	276.85	55.76	2709.70	270.73	46.31	2537.58	185.05	51.08	2550.06	211.76	111.06	2697.99	373.44	1319.56	0.00	0.00	0.00	2731.22	313.32	1724.88	2693.90	431.10	1700.30	2633.25	269.69	1687.90	2566.84	356.72	1675.95	17.58	1350.27	71.74	615.66	1348.80	74.44	22.83
10.59000	2809.15	506.90	77.80	2772.50	487.26	86.16	2608.98	431.83	75.35	2627.92	444.26	138.37	2746.09	276.68	55.69	2710.04	270.20	45.88	2536.90	183.75	52.13	2550.94	211.38	112.47	2705.16	376.93	1319.09	0.00	0.00	0.00	2738.66	319.62	1725.32	2698.09	436.79	1699.38	2642.35	274.26	1688.35	2573.04	359.62	1674.86	17.16	1348.77	72.14	612.73	1348.86	73.73	21.74
10.60000	2837.36	520.16	81.92	2801.00	499.59	88.11	2638.22	440.10	66.99	2655.80	449.74	130.46	2746.14	276.52	55.55	2709.80	270.11	46.05	2541.95	190.06	50.67	2550.14	210.30	113.85	2712.01	380.58	1318.54	0.00	0.00	0.00	2745.75	325.89	1725.66	2698.09	436.79	1699.38	2650.10	277.54	1688.34	2579.47	362.31	1673.70	17.64	1348.42	72.09	610.91	1346.20	74.33	20.67
10.61000	2863.96	534.52	86.25	2828.42	512.78	90.66	2666.71	449.40	60.14	2678.00	461.16	125.84	2748.13	275.67	52.20	2710.80	269.53	45.37	2544.45	193.07	50.35	2552.22	211.99	114.00	2718.95	384.36	1317.94	0.00	0.00	0.00	2752.46	332.22	1725.81	2698.09	436.79	1699.38	2658.70	281.98	1688.37	2586.18	364.83	1672.57	14.60	1350.81	70.47	613.91	1346.78	74.86	17.58
10.62000	2889.26	549.76	91.24	2854.79	526.63	94.04	2695.66	458.04	53.59	2704.42	468.27	120.24	2748.71	275.33	51.63	2710.87	269.93	45.42	2545.18	193.87	50.82	2551.68	211.32	114.75	2725.69	388.14	1317.30	0.00	0.00	0.00	2759.50	338.61	1725.76	2698.09	436.79	1699.38	2666.86	286.40	1688.36	2592.92	367.43	1671.46	17.10	1350.57	71.21	612.71	1348.89	74.06	19.50
10.63000	2913.05	565.65	97.09	2878.68	541.11	97.69	2724.92	465.89	47.96	2704.42	468.27	120.24	2748.37	275.56	51.31	2706.39	271.31	48.81	2547.85	196.75	50.61	2552.52	211.90	115.55	2732.39	392.03	1316.53	0.00	0.00	0.00	2766.00	344.80	1725.64	2698.09	436.79	1699.38	2674.46	290.23	1688.21	2599.22	370.54	1670.37	14.10	1350.90	70.24	613.82	1346.22	75.22	21.47
10.64000	2935.10	581.54	103.49	2901.41	556.11	102.21	2724.92	465.89	47.96	2704.42	468.27	120.24	2747.91	276.19	51.43	2706.44	271.08	48.97	2550.87	200.32	49.97	2553.15	210.73	117.64	2739.06	395.91	1315.59	0.00	0.00	0.00	2772.73	350.94	1725.29	2698.09	436.79	1699.38	2681.72	294.13	1687.80	2604.97	374.47	1669.03	18.76	1350.06	71.57	614.34	1347.30	74.56	18.75
10.65000	2955.91	596.95	110.55	2922.93	570.95	107.63	2724.92	465.89	47.96	2704.42	468.27	120.24	2747.92	276.16	51.30	2707.14	270.93	49.21	2548.90	197.47	51.93	2554.28	211.59	117.88	2745.63	399.86	1314.56	0.00	0.00	0.00	2779.48	357.05	1724.79	2698.09	436.79	1699.38	2689.36	298.81	1687.51	2611.79	377.44	1667.86	18.19	1351.23	71.13	614.09	1347.62	74.39	19.29
10.66000	2974.74	611.95	117.53	2942.54	585.30	113.04	2724.92	465.89	47.96	2704.42	468.27	120.24	2748.32	275.79	50.93	2707.71	271.22	49.46	2550.51	198.80	52.03	2554.20	210.34	119.45	2752.29	403.83	1313.38	0.00	0.00	0.00	2786.11	363.07	1724.23	2698.09	436.79	1699.38	2696.63	303.14	1686.78	2619.55	386.94	1665.93	12.53	1351.91	69.94	611.61	1345.14	74.68	15.83
10.67000	2991.71	625.99	124.39	2960.69	598.67	118.71	2724.92	465.89	47.96	2704.42	468.27	120.24	2748.36	275.78	50.61	2707.58	271.31	49.24	2551.48	199.49	52.64	2555.09	210.64	120.61	2758.66	407.95	1312.16	0.00	0.00	0.00	2792.41	368.94	1723.50	2698.09	436.79	1699.38	2703.20	307.22	1685.86	2625.76	391.89	1664.23	15.27	1351.23	70.57	612.46	1346.49	74.45	18.43
10.68000	3007.55	638.72	131.21	2977.23	610.73	124.30	2724.92	465.89	47.96	2704.42	468.27	120.24	2748.12	276.30	50.80	2708.18	270.40	48.64	2552.71	200.34	53.11	2555.47	210.64	121.05	2765.41	412.34	1310.84	0.00	0.00	0.00	2798.58	374.85	1722.64	2698.09	436.79	1699.38	2711.07	313.16	1684.97	2631.86	395.27	1662.71	13.50	1349.65	70.52	613.55	1347.40	74.11	19.49
10.69000	3021.72	649.63	137.26	2993.10	621.02	129.90	2724.92	465.89	47.96	2704.42	468.27	120.24	2748.39	275.95	50.44	2707.77	270.28	48.39	2553.32	200.47	53.88	2557.14	210.53	122.66	2772.20	416.92	1309.50	0.00	0.00	0.00	2804.67	380.62	1721.78	2698.09	436.79	1699.38	2718.62	319.11	1684.03	2637.26	394.65	1662.04	12.37	1349.51	70.27	610.76	1348.95	73.20	19.10
10.70000	3034.46	658.49	142.32	3007.36	629.46	134.49	2724.92	465.89	47.96	2704.42	468.27	120.24	2748.65	275.68	50.14	2707.85	270.41	48.32	2553.17	199.38	55.14	2556.85	209.80	123.66	2778.93	421.61	1308.12	0.00	0.00	0.00	2811.00	386.30	1720.85	2698.09	436.79	1699.38	2725.16	324.00	1682.87	2643.23	397.97	1660.72	17.26	1348.80	71.69	612.62	1349.05	73.73	20.93
10.71000	3047.03	665.07	146.24	3019.93	636.30	137.48	2724.92	465.89	47.96	2704.42	468.27	120.24	2748.37	275.86	49.89	2708.68	270.32	48.73	2554.25	199.95	55.79	2559.86	210.53	125.29	2786.05	426.43	1306.77	0.00	0.00	0.00	2817.10	392.05	1719.90	2698.09	436.79	1699.38	2731.63	329.49	1681.65	2648.68	403.61	1659.09	17.92	1350.26	71.06	612.48	1348.28	73.93	19.78
10.72000	3058.92	669.58	148.15	3030.87	640.81	138.49	2724.92	465.89	47.96	2704.42	468.27	120.24	2748.67	275.70	49.73	2708.83	269.62	48.38	2555.09	199.91	56.71	2560.08	210.04	126.59	2793.26	431.26	1305.55	0.00	0.00	0.00	2822.77	397.71	1719.03	2698.09	436.79	1699.38	2737.63	334.67	1680.60	2654.39	409.15	1657.52	17.44	1349.42	71.33	610.60	1347.94	73.95	19.47
10.73000	3069.52	672.23	147.37	3041.26	643.56	137.56	2724.92	465.89	47.96	2704.42	468.27	120.24	2748.62	275.71	49.55	2708.97	269.32	48.25	2555.64	199.66	57.89	2560.73	209.75	127.94	2800.28	436.00	1304.36	0.00	0.00	0.00	2828.69	403.61	1718.16	2698.09	436.79	1699.38	2743.27	339.69	1679.17	2660.53	414.27	1656.14	16.01	1351.40	70.31	610.19	1347.82	73.74	15.67
10.74000	3079.17	673.37	144.70	3050.72	644.66	135.17	2724.92	465.89	47.96	2704.42	468.27	120.24	2748.48	275.92	49.54	2709.04	269.08	48.27	2556.38	199.22	59.16	2562.41	209.22	130.04	2807.28	440.64	1303.29	0.00	0.00	0.00	2834.63	409.62	1717.32	2698.09	436.79	1699.38	2748.54	344.63	1678.11	2666.45	419.58	1654.75	17.71	1350.30	71.29	613.36	1347.21	74.44	18.30
10.75000	3087.46	673.32	139.98	3059.37	644.38	131.57	2724.92	465.89	47.96	2704.42	468.27	120.24	2748.67	275.58	49.16	2708.92	268.93	48.27	2556.61	198.20	60.89	2563.32	208.86	131.59	2814.03	445.13	1302.23	0.00	0.00	0.00	2840.47	415.63	1716.49	2698.09	436.79	1699.38	2755.67	352.22	1677.34	2671.71	425.99	1653.29	17.45	1348.86	71.51	616.54	1345.26	75.54	19.71
10.76000	3095.67	672.00	134.62	3066.06	643.28	126.29	2724.92	465.89	47.96	2704.42	468.27	120.24	2748.80	275.58	49.06	2709.55	268.39	48.26	2557.79	198.30	62.42	2564.99	208.36	134.23	2821.57	450.13	1301.15	0.00	0.00	0.00	2845.82	421.88	1715.65	2698.09	436.79	1699.38	2762.01	359.42	1676.61	2677.46	431.76	1651.99	15.24	1349.93	70.94	613.29	1345.81	74.92	21.65
10.77000	3102.01	669.90	127.45	3072.53	640.97	120.88	2724.92	465.89	47.96	2704.42	468.27	120.24	2749.06	275.05	48.71	2709.90	268.15	48.22	2559.13	198.50	63.96	2566.53	208.38	135.92	2828.98	454.99	1300.55	0.00	0.00	0.00	2851.28	428.23	1714.81	2698.09	436.79	1699.38	2766.59	364.78	1675.50	2682.63	438.32	1650.55	17.67	1351.21	70.99	610.07	1347.85	73.90	23.45
10.78000	3106.99	667.49	119.75	3077.31	639.02	114.11	2724.92	465.89	47.96	2704.42	468.27	120.24	2748.92	275.43	48.82	2710.10	268.03	48.49	2560.05	198.26	66.01	2566.83	207.89	137.68	2836.26	459.71	1300.38	0.00	0.00	0.00	2856.51	434.80	1714.01	2698.09	436.79	1699.38	2771.42	371.08	1674.58	2687.95	444.73	1649.17	20.03	1351.77	71.49	611.25	1349.04	73.72	22.50
10.79000	3112.33	666.35	112.47	3081.96	637.74	107.93	2724.92	465.89	47.96	2704.42	468.27	120.24	2749.74	274.87	48.44	2710.91	267.42	48.42	2561.14	198.16	68.02	2568.75	207.20	140.85	2843.41	464.31	1300.60	0.00	0.00	0.00	2861.38	441.61	1713.31	2698.09	436.79	1699.38	2775.82	377.35	1673.89	2693.42	451.27	1647.93	15.70	1351.20	70.61	612.02	1348.44	73.86	21.80
10.80000	3116.96	667.80	104.46	3085.92	638.17	102.11	2724.92	465.89	47.96	2704.42	468.27	120.24	2749.55	275.41	48.74	2711.14	267.70	48.78	2562.07	197.47	70.72	2570.80	207.18	143.52	2850.44	468.82	1301.16	0.00	0.00	0.00	2866.05	448.65	1712.89	2698.09	436.79	1699.38	2780.68	384.78	1673.52	2698.17	458.51	1646.70	15.39	1352.56	70.14	612.35	1345.73	74.74	19.22
10.81000	3120.39	670.13	96.11	3089.40	639.21	96.78	2724.92	465.89	47.96	2704.42	468.27	120.24	2749.68	275.29	48.41	2711.68	267.55	48.73	2564.78	199.35	72.80	2573.03	207.64	145.94	2857.34	473.24	1302.03	0.00	0.00	0.00	2870.70	455.92	1712.86	2698.09	436.79	1699.38	2784.89	392.03	1673.44	2703.92	465.63	1645.20	17.19	1350.33	71.47	613.44	1347.06	74.74	17.08
10.82000	3122.57	671.34	88.58	3092.09	639.80	91.96	2724.92	465.89	47.96	2704.42	468.27	120.24	2750.17	275.23	48.41	2712.05	267.70	48.84	2566.95	199.95	75.89	2576.62	208.67	149.44	2864.13	477.60	1303.16	0.00	0.00	0.00	2875.09	463.62	1713.31	2698.09	436.79	1699.38	2790.09	400.94	1674.34	2709.37	473.01	1643.66	18.07	1349.67	71.66	614.02	1347.31	74.79	22.06
10.83000	3125.13	670.76	83.91	3094.17	639.27	88.93	2724.92	465.89	47.96	2704.42	468.27	120.24	2750.69	275.22	48.21	2713.66	267.65	48.97	2570.04	201.75	79.03	2579.95	209.14	153.42	2870.79	481.92	1304.50	0.00	0.00	0.00	2879.20	471.46	1714.12	2698.09	436.79	1699.38	2793.54	408.30	1675.52	2714.55	480.64	1642.11	22.57	1350.20	72.42	610.76	1348.54	73.73	26.83
10.84000	3126.97	669.59	81.30	3095.77	638.20	87.22	2724.92	465.89	47.96	2704.42	468.27	120.24	2750.54	275.88	48.54	2713.97	267.92	48.72	2571.83	201.97	83.02	2583.80	210.73	156.73	2877.34	486.20	1306.03	0.00	0.00	0.00	2883.45	479.67	1715.20	2698.09	436.79	1699.38	2798.19	417.17	1677.31	2719.47	488.47	1640.54	18.11	1349.09	71.82	611.15	1347.68	73.94	22.69
10.85000	3127.84	669.36	78.93	3096.73	638.00	85.72	2724.92	465.89	47.96	2704.42	468.27	120.24	2751.70	274.99	47.82	2715.59	267.34	48.39	2574.73	203.42	87.42	2587.02	210.70	161.63	2883.77	490.48	1307.68	0.00	0.00	0.00	2887.50	488.18	1716.51	2698.09	436.79	1699.38	2802.98	426.77	1679.36	2724.16	496.49	1638.98	19.60	1348.04	72.70	611.82	1347.75	74.41	23.18
10.86000	3128.02	669.70	76.93	3097.57	638.28	84.67	2724.92	465.89	47.96	2704.42	468.27	120.24	2751.69	275.40	47.76	2716.26	268.44	48.46	2578.19	205.31	92.02	2592.86	211.66	167.10	2890.10	494.76	1309.43	0.00	0.00	0.00	2891.32	497.00	1717.95	2698.09	436.79	1699.38	2806.65	435.41	1681.55	2728.62	504.66	1637.43	22.28	1350.39	72.42	610.38	1347.88	74.27	22.14
10.87000	3128.29	669.84	75.14	3097.44	638.60	83.13	2724.92	465.89	47.96	2704.42	468.27	120.24	2752.19	275.43	47.61	2717.79	268.39	48.28	2580.97	205.60	97.68	2598.07	212.84	172.74	2896.31	499.07	1311.23	0.00	0.00	0.00	2894.94	505.91	1719.38	2698.09	436.79	1699.38	2809.87	443.62	1683.85	2732.89	512.95	1635.91	19.13	1351.60	71.25	612.46	1347.46	74.19	20.68
10.88000	3128.64	669.85	73.85	3097.96	638.65	82.31	2724.92	465.89	47.96	2704.42	468.27	120.24	2752.54	275.40	47.76	2719.56	269.00	48.40	2585.88	208.05	102.72	2605.98	215.48	178.38	2902.42	503.42	1313.03	0.00	0.00	0.00	2898.46	514.82	1720.85	2698.09	436.79	1699.38	2811.44	450.25	1686.11	2736.97	521.33	1634.42	19.25	1351.47	71.65	614.73	1346.57	75.14	19.99
10.89000	3128.84	669.87	72.86	3097.82	638.94	81.50	2724.92	465.89	47.96	2704.42	468.27	120.24	2752.57	276.02	48.61	2720.98	269.19	48.12	2590.78	209.82	108.62	2612.40	214.57	183.10	2908.42	507.83	1314.80	0.00	0.00	0.00	2901.74	523.75	1722.25	2698.09	436.79	1699.38	2815.52	459.84	1688.31	2740.89	529.77	1632.98	16.98	1349.87	70.25	613.47	1344.82	75.43	23.48
10.90000	3129.22	669.77	72.22	3098.37	638.99	81.20	2724.92	465.89	47.96	2704.42	468.27	120.24	2753.24	275.95	48.76	2722.35	270.17	48.55	2596.58	211.00	115.00	2619.66	214.54	188.35	2914.31	512.31	1316.49	0.00	0.00	0.00	2904.90	532.76	1723.55	2698.09	436.79	1699.38	2819.83	469.95	1690.47	2744.67	538.24	1631.60	15.97	1354.99	68.18	615.60	1345.84	75.38	21.54
10.91000	3129.50	669.69	71.63	3098.35	638.99	80.61	2724.92	465.89	47.96	2704.42	468.27	120.24	2753.90	276.23	48.95	2725.38	269.92	49.12	2602.84	211.78	121.75	2628.87	214.49	194.39	2920.11	516.90	1318.07	0.00	0.00	0.00	2907.81	541.75	1724.67	2698.09	436.79	1699.38	2821.93	476.89	1691.94	2748.32	546.72	1630.28	15.86	1352.52	68.98	613.28	1348.42	74.24	21.89
10.92000	3129.71	669.70	71.09	3098.80	638.96	80.37	2724.92	465.89	47.96	2704.42	468.27	120.24	2754.99	276.40	48.99	2727.99	270.16	50.05	2610.11	212.50	128.73	2637.80	213.85	201.05	2925.81	521.59	1319.48	0.00	0.00	0.00	2910.66	550.52	1725.61	2698.09	436.79	1699.38	2826.51	486.71	1693.62	2751.86	555.16	1629.05	15.92	1352.51	68.62	610.85	1347.21	74.13	21.44
10.93000	3129.97	669.62	70.66	3098.75	639.09	79.86	2724.92	465.89	47.96	2704.42	468.27	120.24	2755.22	277.27	50.85	2731.95	270.36	51.87	2618.35	213.70	136.08	2647.09	213.80	207.37	2931.41	526.42	1320.68	0.00	0.00	0.00	2913.59	559.03	1726.28	2698.09	436.79	1699.38	2829.40	494.35	1694.74	2755.31	563.55	1627.91	15.60	1355.59	68.02	612.44	1347.10	74.43	22.43
10.94000	3130.12	669.51	70.30	3098.94	639.14	79.65	2724.92	465.89	47.96	2704.42	468.27	120.24	2757.33	277.21	50.61	2734.78	270.91	53.80	2628.31	215.62	143.30	2656.80	213.35	214.31	2936.91	531.39	1321.64	0.00	0.00	0.00	2916.49	567.48	1726.75	2698.09	436.79	1699.38	2832.23	501.57	1695.38	2758.70	571.84	1626.88	15.64	1357.43	67.62	612.17	1347.59	74.19	22.85
10.95000	3130.22	669.41	70.03	3099.17	639.04	79.50	2724.92	465.89	47.96	2704.42	468.27	120.24	2760.38	276.86	50.32	2739.17	271.21	56.02	2637.52	215.95	151.40	2667.22	213.85	221.31	2942.33	536.53	1322.31	0.00	0.00	0.00	2919.52	575.65	1727.13	2698.09	436.79	1699.38	2834.14	507.47	1695.51	2762.04	580.02	1625.96	16.31	1352.79	68.58	614.42	1347.36	75.00	25.64
10.96000	3130.39	669.27	69.85	3099.02	639.09	79.15	2724.92	465.89	47.96	2704.42	468.27	120.24	2764.04	276.60	49.87	2742.79	271.94	58.60	2647.86	217.06	159.86	2677.89	214.74	229.07	2947.65	541.86	1322.65	0.00	0.00	0.00	2922.71	583.70	1727.36	2698.09	436.79	1699.38	2838.46	516.03	1695.96	2765.35	588.05	1625.17	15.99	1352.31	68.39	615.49	1354.19	69.60	23.08
10.97000	3130.40	669.15	69.60	3099.05	639.11	78.95	2724.92	465.89	47.96	2704.42	468.27	120.24	2767.98	276.46	49.21	2748.28	273.42	62.67	2658.42	217.90	168.57	2689.56	216.08	236.52	2952.88	547.38	1322.61	0.00	0.00	0.00	2925.81	591.63	1727.50	2698.09	436.79	1699.38	2843.30	525.00	1696.24	2768.64	595.90	1624.51	15.55	1354.17	68.44	616.07	1355.65	67.66	24.77
10.98000	3130.59	669.06	69.53	3099.05	639.07	78.76	2724.92	465.89	47.96	2704.42	468.27	120.24	2772.68	276.41	49.30	2754.41	274.46	65.89	2669.77	218.84	177.12	2702.40	218.92	243.43	2958.12	552.64	1322.49	0.00	0.00	0.00	2929.11	599.34	1727.52	2698.09	436.79	1699.38	2846.75	531.67	1696.07	2771.94	603.54	1624.01	15.83	1352.92	68.46	615.41	1348.86	69.37	25.42
10.99000	3130.55	669.04	69.34	3099.17	639.06	78.67	2724.92	465.89	47.96	2704.42	468.27	120.24	2780.34	277.38	52.26	2763.10	276.23	70.11	2681.25	220.36	184.40	2713.66	221.02	249.83	2963.25	557.90	1322.14	0.00	0.00	0.00	2932.21	606.99	1727.56	2698.09	436.79	1699.38	2851.02	538.87	1696.06	2775.27	610.94	1623.67	16.04	1351.22	68.92	615.88	1350.43	69.26	26.61
11.00000	3130.72	668.93	69.29	3099.22	638.99	78.63	2724.92	465.89	47.96	2704.42	468.27	120.24	2790.96	280.35	56.41	2773.97	278.27	74.00	2693.76	223.03	190.16	2726.79	224.84	254.46	2968.48	563.09	1321.70	0.00	0.00	0.00	2935.24	614.44	1727.56	2698.09	436.79	1699.38	2853.84	544.23	1695.69	2778.64	618.08	1623.49	15.94	1348.48	70.02	616.20	1354.31	68.44	26.46
11.01000	3130.86	668.87	69.23	3099.29	639.00	78.46	2724.92	465.89	47.96	2704.42	468.27	120.24	2803.97	283.88	60.30	2787.33	281.28	78.00	2706.75	225.48	195.07	2740.10	229.00	259.45	2973.24	568.19	1321.29	0.00	0.00	0.00	2938.42	621.91	1727.57	2698.09	436.79	1699.38	2858.74	551.81	1695.84	2782.07	624.91	1623.51	15.53	1351.58	68.73	613.56	1348.02	72.91	27.02
11.02000	3131.04	668.82	69.17	3099.03	639.04	78.21	2724.92	465.89	47.96	2704.42	468.27	120.24	2818.56	288.13	63.74	2802.38	284.71	81.41	2721.03	229.20	198.50	2753.65	234.10	262.88	2978.04	573.24	1320.97	0.00	0.00	0.00	2942.00	629.30	1727.52	2698.09	436.79	1699.38	2863.39	558.27	1695.57	2785.58	631.42	1623.71	16.13	1350.70	69.22	614.83	1347.75	74.73	23.99
11.03000	3130.99	668.84	68.95	3099.15	639.06	78.10	2724.92	465.89	47.96	2704.42	468.27	120.24	2834.44	293.08	66.48	2816.84	289.75	83.84	2735.43	232.37	201.36	2767.62	238.85	265.92	2982.37	578.19	1320.80	0.00	0.00	0.00	2945.66	636.43	1727.46	2698.09	436.79	1699.38	2866.21	562.57	1695.48	2789.20	637.57	1624.13	15.33	1353.93	68.25	615.50	1345.99	75.62	24.64
11.04000	3131.21	668.81	68.93	3099.53	639.01	78.18	2724.92	465.89	47.96	2704.42	468.27	120.24	2851.40	298.34	68.58	2834.14	294.61	86.04	2751.34	236.88	202.69	2783.15	244.43	267.58	2986.10	583.14	1320.76	0.00	0.00	0.00	2949.35	643.53	1727.38	2698.09	436.79	1699.38	2870.26	568.34	1695.50	2792.94	643.33	1624.76	16.16	1352.06	68.82	615.62	1345.95	75.49	22.40
11.05000	3131.24	668.82	68.78	3099.42	639.08	78.03	2724.92	465.89	47.96	2704.42	468.27	120.24	2869.40	304.06	69.93	2850.77	300.28	86.75	2767.69	241.69	202.76	2798.68	250.82	268.06	2989.58	588.02	1320.92	0.00	0.00	0.00	2953.29	650.25	1727.24	2698.09	436.79	1699.38	2876.00	575.82	1696.41	2796.81	648.67	1625.61	16.09	1351.55	69.20	615.64	1349.94	70.69	23.22
11.06000	3131.23	668.86	68.61	3099.30	639.16	77.78	2724.92	465.89	47.96	2704.42	468.27	120.24	2888.85	310.55	71.04	2868.06	307.20	87.07	2784.37	247.51	201.25	2814.34	256.74	267.74	2993.00	592.94	1321.27	0.00	0.00	0.00	2957.41	657.07	1726.98	2698.09	436.79	1699.38	2880.18	581.13	1697.18	2800.84	653.56	1626.71	15.36	1355.25	67.95	615.35	1351.73	69.02	29.94
11.07000	3131.22	668.92	68.47	3099.33	639.28	77.70	2724.92	465.89	47.96	2704.42	468.27	120.24	2908.74	317.76	71.33	2868.06	307.20	87.07	2801.58	253.15	198.84	2829.10	261.53	266.95	2996.25	598.09	1321.85	0.00	0.00	0.00	2961.47	663.66	1726.68	2698.09	436.79	1699.38	2885.00	586.88	1697.82	2803.55	656.95	1627.20	14.97	1356.47	67.91	615.55	1355.63	67.92	28.58
11.08000	3131.31	668.93	68.41	3099.25	639.42	77.56	2724.92	465.89	47.96	2704.42	468.27	120.24	2929.37	326.13	71.05	2868.06	307.20	87.07	2818.76	258.22	195.62	2843.17	266.73	270.19	2999.72	603.31	1322.62	0.00	0.00	0.00	2965.48	670.31	1726.36	2698.09	436.79	1699.38	2890.09	592.57	1698.90	2807.09	660.97	1628.08	15.92	1352.21	68.94	615.50	1355.86	67.66	23.92
11.09000	3131.29	668.97	68.28	3099.41	639.46	77.60	2724.92	465.89	47.96	2704.42	468.27	120.24	2950.71	335.55	70.30	2868.06	307.20	87.07	2838.41	265.40	190.83	2860.27	273.70	267.54	3003.28	608.75	1323.49	0.00	0.00	0.00	2969.84	676.81	1725.85	2698.09	436.79	1699.38	2895.77	599.21	1700.26	2811.05	665.39	1629.25	15.93	1351.28	69.12	615.83	1351.67	68.81	22.45
11.10000	3131.37	669.02	68.23	3099.50	639.58	77.58	2724.92	465.89	47.96	2704.42	468.27	120.24	2973.46	346.19	69.84	2868.06	307.20	87.07	2857.76	272.00	185.08	2877.50	280.84	263.06	3006.77	614.50	1324.36	0.00	0.00	0.00	2974.23	683.26	1725.25	2698.09	436.79	1699.38	2901.72	605.89	1701.02	2815.78	671.15	1630.79	15.68	1351.86	69.02	615.80	1354.06	68.13	19.34
[truncated: 33 more rows]
[truncated: 35 more columns]
