# Supplementary material for: The impact of mobile phone use on where we look and how we walk when negotiating floor based obstacles
Source: PLoS One. 2017 Jun 30;12(6):e0179802. doi: 10.1371/journal.pone.0179802 (PMC5493336; doi:10.1371/journal.pone.0179802)
Supplement: S1 File — (ZIP) [file pone.0179802.s001.zip › Gait/PP1/MC no obs talk 3.txt]

CODAmotion Analysis Text
Codamotion Analysis Text Save of: MC no obs talk 3.mdf
Time	Markers
Time	1:LTOE.X	1:LTOE.Y	1:LTOE.Z	2:L2nd.X	2:L2nd.Y	2:L2nd.Z	3:LHEE.X	3:LHEE.Y	3:LHEE.Z	4:LANK.X	4:LANK.Y	4:LANK.Z	5:RTOE.X	5:RTOE.Y	5:RTOE.Z	6:R2nd.X	6:R2nd.Y	6:R2nd.Z	7:RHEE.X	7:RHEE.Y	7:RHEE.Z	8:RANK.X	8:RANK.Y	8:RANK.Z	9:STRN.X	9:STRN.Y	9:STRN.Z	10:Marker 10.X	10:Marker 10.Y	10:Marker 10.Z	11:FRHD.X	11:FRHD.Y	11:FRHD.Z	12:FLHD.X	12:FLHD.Y	12:FLHD.Z	13:BRHD.X	13:BRHD.Y	13:BRHD.Z	14:BLHD.X	14:BLHD.Y	14:BLHD.Z	15:BLSTEP.X	15:BLSTEP.Y	15:BLSTEP.Z	16:FLSTEP.X	16:FLSTEP.Y	16:FLSTEP.Z	17:BRSTEP.X
(s)	(mm)	(mm)	(mm)	(mm)	(mm)	(mm)	(mm)	(mm)	(mm)	(mm)	(mm)	(mm)	(mm)	(mm)	(mm)	(mm)	(mm)	(mm)	(mm)	(mm)	(mm)	(mm)	(mm)	(mm)	(mm)	(mm)	(mm)	(mm)	(mm)	(mm)	(mm)	(mm)	(mm)	(mm)	(mm)	(mm)	(mm)	(mm)	(mm)	(mm)	(mm)	(mm)	(mm)	(mm)	(mm)	(mm)	(mm)	(mm)	(mm)
0.00000	-3118.84	126.29	48.34	-3159.99	159.93	15.87	-3431.06	47.78	12.62	-3501.57	62.15	63.62	-3746.67	-15.92	-9.12	-3654.84	40.16	25.03	-3010.14	238.97	-5.16	-3022.17	222.56	27.09	-3657.76	18.96	1236.95	0.00	0.00	0.00	-1736.91	13.31	1654.07	-3525.07	-45.90	1613.94	-3428.17	166.17	1642.19	-2688.01	29.16	1258.88	-168.28	860.59	53.86	280.31	842.82	54.48	-2492.42
0.01000	-3118.84	126.29	48.34	-3159.99	159.93	15.87	-3431.06	47.78	12.62	-3501.57	62.15	63.62	-3746.67	-15.92	-9.12	-3654.84	40.16	25.03	-3010.14	238.97	-5.16	-3022.17	222.56	27.09	-3657.76	18.96	1236.95	0.00	0.00	0.00	-1736.91	13.31	1654.07	-3525.07	-45.90	1613.94	-3428.17	166.17	1642.19	-2688.01	29.16	1258.88	-168.28	860.59	53.86	280.31	842.82	54.48	-2492.42
0.02000	-3118.84	126.29	48.34	-3159.99	159.93	15.87	-3431.06	47.78	12.62	-3501.57	62.15	63.62	-3746.67	-15.92	-9.12	-3654.84	40.16	25.03	-3010.14	238.97	-5.16	-3022.17	222.56	27.09	-3657.76	18.96	1236.95	0.00	0.00	0.00	-1736.91	13.31	1654.07	-3525.07	-45.90	1613.94	-3428.17	166.17	1642.19	-2688.01	29.16	1258.88	-168.33	860.87	53.87	280.40	843.11	54.50	-2491.04
0.03000	-3118.84	126.29	48.34	-3159.99	159.93	15.87	-3431.06	47.78	12.62	-3501.57	62.15	63.62	-3746.67	-15.92	-9.12	-3654.84	40.16	25.03	-3010.45	239.00	-5.15	-3022.52	222.59	27.11	-3657.76	18.96	1236.95	0.00	0.00	0.00	-1736.91	13.31	1654.07	-3525.07	-45.90	1613.94	-3428.17	166.17	1642.19	-2688.74	29.17	1259.24	-221.59	1132.87	71.15	374.67	1135.81	73.57	-1104.61
0.04000	-3118.84	126.29	48.34	-3159.99	159.93	15.87	-3431.06	47.78	12.62	-3501.57	62.15	63.62	-3746.67	-15.92	-9.12	-3654.84	40.16	25.03	-3323.00	270.88	-0.57	-3369.40	258.32	42.15	-3657.76	18.96	1236.95	0.00	0.00	0.00	-1736.91	13.31	1654.07	-3525.07	-45.90	1613.94	-3428.17	166.17	1642.19	-3423.60	40.79	1619.79	-221.66	1133.01	71.20	374.61	1135.61	73.95	-229.68
0.05000	-3118.84	126.29	48.34	-3159.99	159.93	15.87	-3431.06	47.78	12.62	-3501.57	62.15	63.62	-3746.67	-15.92	-9.12	-3654.84	40.16	25.03	-3340.15	270.63	-6.51	-3367.53	261.44	42.42	-3657.76	18.96	1236.95	0.00	0.00	0.00	-1736.91	13.31	1654.07	-3525.07	-45.90	1613.94	-3428.17	166.17	1642.19	-3422.74	42.85	1619.52	-223.25	1133.92	70.58	374.75	1135.71	74.06	-228.15
0.06000	-3118.84	126.29	48.34	-3159.99	159.93	15.87	-3431.06	47.78	12.62	-3501.57	62.15	63.62	-3746.67	-15.92	-9.12	-3654.84	40.16	25.03	-3366.32	272.97	-10.37	-3538.55	282.35	50.18	-3657.76	18.96	1236.95	0.00	0.00	0.00	-1736.91	13.31	1654.07	-3525.07	-45.90	1613.94	-3428.17	166.17	1642.19	-3431.01	41.54	1620.45	-222.19	1133.23	70.91	375.19	1135.33	74.20	-228.51
0.07000	-3118.84	126.29	48.34	-3159.99	159.93	15.87	-3431.06	47.78	12.62	-3501.57	62.15	63.62	-3746.67	-15.92	-9.12	-3654.84	40.16	25.03	-3374.06	270.40	-9.53	-3708.50	303.13	57.89	-3657.76	18.96	1236.95	0.00	0.00	0.00	-1736.91	13.31	1654.07	-3525.07	-45.90	1613.94	-3428.17	166.17	1642.19	-3417.32	40.66	1620.40	-221.06	1132.99	71.18	374.51	1135.19	73.96	-229.76
0.08000	-3118.84	126.29	48.34	-3159.99	159.93	15.87	-3431.06	47.78	12.62	-3501.57	62.15	63.62	-3746.67	-15.92	-9.12	-3654.84	40.16	25.03	-3355.45	274.07	-7.56	-3877.36	323.76	65.55	-3657.76	18.96	1236.95	0.00	0.00	0.00	-1736.91	13.31	1654.07	-3525.07	-45.90	1613.94	-3428.17	166.17	1642.19	-3410.43	42.95	1620.09	-221.24	1132.74	71.30	374.47	1135.45	74.01	-231.61
0.09000	-3118.84	126.29	48.34	-3159.99	159.93	15.87	-3431.06	47.78	12.62	-3501.57	62.15	63.62	-3746.67	-15.92	-9.12	-3654.84	40.16	25.03	-3366.55	269.93	-9.21	-4045.15	344.24	73.15	-3657.76	18.96	1236.95	0.00	0.00	0.00	-1736.91	13.31	1654.07	-3525.07	-45.90	1613.94	-3428.17	166.17	1642.19	-3424.57	43.18	1620.65	-220.31	1132.39	71.30	375.11	1135.56	73.98	-227.54
0.10000	-3118.84	126.29	48.34	-3159.99	159.93	15.87	-3431.06	47.78	12.62	-3501.57	62.15	63.62	-3746.67	-15.92	-9.12	-3654.84	40.16	25.03	-3367.42	270.51	-10.04	-4211.86	364.59	80.70	-3657.76	18.96	1236.95	0.00	0.00	0.00	-1736.91	13.31	1654.07	-3525.07	-45.90	1613.94	-3428.17	166.17	1642.19	-3413.14	43.34	1619.97	-221.06	1132.72	71.17	375.49	1135.36	74.32	-225.79
0.11000	-3118.84	126.29	48.34	-3159.99	159.93	15.87	-3431.06	47.78	12.62	-3501.57	62.15	63.62	-3746.67	-15.92	-9.12	-3654.84	40.16	25.03	-3361.82	270.19	-8.98	-4377.51	384.80	88.20	-3657.76	18.96	1236.95	0.00	0.00	0.00	-1736.91	13.31	1654.07	-3525.07	-45.90	1613.94	-3428.17	166.17	1642.19	-3425.61	43.52	1619.49	-221.67	1133.55	71.00	374.84	1134.86	74.35	-226.97
0.12000	-3118.84	126.29	48.34	-3159.99	159.93	15.87	-3431.06	47.78	12.62	-3501.57	62.15	63.62	-3746.67	-15.92	-9.12	-3654.84	40.16	25.03	-3365.03	270.95	-8.32	-4542.08	404.86	95.65	-3657.76	18.96	1236.95	0.00	0.00	0.00	-1736.91	13.31	1654.07	-3525.07	-45.90	1613.94	-3428.17	166.17	1642.19	-3434.40	44.62	1619.98	-222.48	1133.49	70.93	375.16	1134.68	74.31	-227.67
0.13000	-3118.84	126.29	48.34	-3159.99	159.93	15.87	-3431.06	47.78	12.62	-3501.57	62.15	63.62	-3746.67	-15.92	-9.12	-3654.84	40.16	25.03	-3379.03	270.45	-10.26	-4705.58	424.79	103.05	-3657.76	18.96	1236.95	0.00	0.00	0.00	-1736.91	13.31	1654.07	-3525.07	-45.90	1613.94	-3428.17	166.17	1642.19	-3435.90	44.04	1620.32	-220.43	1133.17	71.34	375.57	1135.16	74.23	-231.12
0.14000	-3118.84	126.29	48.34	-3159.99	159.93	15.87	-3431.06	47.78	12.62	-3501.57	62.15	63.62	-3746.67	-15.92	-9.12	-3654.84	40.16	25.03	-3357.87	270.03	-6.37	-4868.02	444.57	110.39	-3657.76	18.96	1236.95	0.00	0.00	0.00	-1736.91	13.31	1654.07	-3525.07	-45.90	1613.94	-3428.17	166.17	1642.19	-3429.76	43.56	1619.47	-220.11	1132.82	71.57	374.48	1135.47	73.72	-228.16
0.15000	-3118.84	126.29	48.34	-3159.99	159.93	15.87	-3431.06	47.78	12.62	-3501.57	62.15	63.62	-3746.67	-15.92	-9.12	-3654.84	40.16	25.03	-3351.00	271.34	-6.65	-5029.40	464.22	117.68	-3657.76	18.96	1236.95	0.00	0.00	0.00	-1736.91	13.31	1654.07	-3525.07	-45.90	1613.94	-3428.17	166.17	1642.19	-3430.18	41.96	1620.01	-222.19	1133.20	70.93	373.40	1136.31	73.39	-233.55
0.16000	-3118.84	126.29	48.34	-3159.99	159.93	15.87	-3431.06	47.78	12.62	-3501.57	62.15	63.62	-3746.67	-15.92	-9.12	-3654.84	40.16	25.03	-3363.23	272.36	-8.53	-5189.72	483.72	124.92	-3657.76	18.96	1236.95	0.00	0.00	0.00	-1736.91	13.31	1654.07	-3525.07	-45.90	1613.94	-3428.17	166.17	1642.19	-3423.69	42.08	1619.13	-220.66	1132.72	71.23	375.80	1135.23	74.19	-234.20
0.17000	-3118.84	126.29	48.34	-3159.99	159.93	15.87	-3431.06	47.78	12.62	-3501.57	62.15	63.62	-3746.67	-15.92	-9.12	-3654.84	40.16	25.03	-3289.97	270.36	2.76	-5348.99	503.09	132.11	-3657.76	18.96	1236.95	0.00	0.00	0.00	-1736.91	13.31	1654.07	-3525.07	-45.90	1613.94	-3428.17	166.17	1642.19	-3397.38	43.50	1618.07	-221.54	1133.22	70.96	375.39	1135.26	74.30	-226.08
0.18000	-3118.84	126.29	48.34	-3159.99	159.93	15.87	-3431.06	47.78	12.62	-3501.57	62.15	63.62	-3746.67	-15.92	-9.12	-3654.84	40.16	25.03	-3359.08	269.73	-8.83	-5507.20	522.32	139.25	-3657.76	18.96	1236.95	0.00	0.00	0.00	-1736.91	13.31	1654.07	-3525.07	-45.90	1613.94	-3428.17	166.17	1642.19	-3415.70	43.27	1618.86	-221.02	1132.92	71.17	374.18	1135.91	73.68	-229.53
0.19000	-3118.84	126.29	48.34	-3159.99	159.93	15.87	-3431.06	47.78	12.62	-3501.57	62.15	63.62	-3746.67	-15.92	-9.12	-3654.84	40.16	25.03	-3367.37	268.71	-7.27	-5664.35	541.42	146.33	-3657.76	18.96	1236.95	0.00	0.00	0.00	-1736.91	13.31	1654.07	-3525.07	-45.90	1613.94	-3428.17	166.17	1642.19	-3405.58	41.59	1619.13	-220.74	1132.98	71.40	374.71	1135.69	73.86	-232.47
0.20000	-3118.84	126.29	48.34	-3159.99	159.93	15.87	-3431.06	47.78	12.62	-3501.57	62.15	63.62	-3746.67	-15.92	-9.12	-3654.84	40.16	25.03	-3333.14	269.38	-4.93	-5820.46	560.37	153.37	-3657.76	18.96	1236.95	0.00	0.00	0.00	-1736.91	13.31	1654.07	-3525.07	-45.90	1613.94	-3428.17	166.17	1642.19	-3402.56	44.87	1617.95	-223.03	1133.46	70.68	375.11	1135.14	74.25	-229.95
0.21000	-3118.84	126.29	48.34	-3159.99	159.93	15.87	-3431.06	47.78	12.62	-3501.57	62.15	63.62	-3746.67	-15.92	-9.12	-3654.84	40.16	25.03	-3354.62	271.09	-5.72	-5975.53	579.19	160.35	-3657.76	18.96	1236.95	0.00	0.00	0.00	-1736.91	13.31	1654.07	-3525.07	-45.90	1613.94	-3428.17	166.17	1642.19	-3426.24	44.93	1619.03	-221.26	1133.25	71.18	375.57	1134.96	74.35	-228.02
0.22000	-3118.84	126.29	48.34	-3159.99	159.93	15.87	-3431.06	47.78	12.62	-3501.57	62.15	63.62	-3746.67	-15.92	-9.12	-3654.84	40.16	25.03	-3337.00	269.60	-5.61	-6129.54	597.87	167.28	-3657.76	18.96	1236.95	0.00	0.00	0.00	-1736.91	13.31	1654.07	-3525.07	-45.90	1613.94	-3428.17	166.17	1642.19	-3434.27	43.10	1619.21	-220.54	1132.79	71.42	375.84	1135.45	74.22	-231.03
0.23000	-3118.84	126.29	48.34	-3159.99	159.93	15.87	-3431.06	47.78	12.62	-3501.57	62.15	63.62	-3746.67	-15.92	-9.12	-3654.84	40.16	25.03	-3345.16	270.49	-5.69	-6282.52	616.41	174.17	-3657.76	18.96	1236.95	0.00	0.00	0.00	-1736.91	13.31	1654.07	-3525.07	-45.90	1613.94	-3428.17	166.17	1642.19	-3434.36	43.99	1619.60	-220.02	1132.87	71.46	375.41	1135.82	74.01	-231.71
0.24000	-3118.84	126.29	48.34	-3159.99	159.93	15.87	-3431.06	47.78	12.62	-3501.57	62.15	63.62	-3746.67	-15.92	-9.12	-3654.84	40.16	25.03	-3354.23	268.58	-7.23	-6434.46	634.82	181.00	-3657.76	18.96	1236.95	0.00	0.00	0.00	-1736.91	13.31	1654.07	-3525.07	-45.90	1613.94	-3428.17	166.17	1642.19	-3416.79	44.36	1618.90	-221.73	1133.31	71.08	374.65	1135.74	74.02	-226.35
0.25000	-3118.84	126.29	48.34	-3159.99	159.93	15.87	-3431.06	47.78	12.62	-3501.57	62.15	63.62	-3746.67	-15.92	-9.12	-3654.84	40.16	25.03	-3342.22	270.65	-2.72	-6585.36	653.09	187.78	-3657.76	18.96	1236.95	0.00	0.00	0.00	-1736.91	13.31	1654.07	-3525.07	-45.90	1613.94	-3428.17	166.17	1642.19	-3422.22	43.42	1618.69	-222.23	1133.61	70.68	374.97	1135.99	73.87	-224.38
0.26000	-3118.84	126.29	48.34	-3159.99	159.93	15.87	-3431.06	47.78	12.62	-3501.57	62.15	63.62	-3746.67	-15.92	-9.12	-3654.84	40.16	25.03	-3379.25	272.27	-12.17	-6735.22	671.23	194.51	-3657.76	18.96	1236.95	0.00	0.00	0.00	-1736.91	13.31	1654.07	-3525.07	-45.90	1613.94	-3428.17	166.17	1642.19	-3426.03	42.69	1618.93	-219.97	1132.61	71.65	374.84	1135.45	73.99	-227.77
0.27000	-3118.84	126.29	48.34	-3159.99	159.93	15.87	-3431.06	47.78	12.62	-3501.57	62.15	63.62	-3746.67	-15.92	-9.12	-3654.84	40.16	25.03	-3348.30	271.94	-4.80	-6884.06	689.23	201.20	-3657.76	18.96	1236.95	0.00	0.00	0.00	-1736.91	13.31	1654.07	-3525.07	-45.90	1613.94	-3428.17	166.17	1642.19	-3421.79	43.05	1617.88	-221.13	1132.44	71.45	374.54	1135.96	73.77	-226.88
0.28000	-3118.84	126.29	48.34	-3159.99	159.93	15.87	-3431.06	47.78	12.62	-3501.57	62.15	63.62	-3746.67	-15.92	-9.12	-3654.84	40.16	25.03	-3351.32	273.23	-7.01	-7031.86	707.10	207.83	-3657.76	18.96	1236.95	0.00	0.00	0.00	-1736.91	13.31	1654.07	-3525.07	-45.90	1613.94	-3428.17	166.17	1642.19	-3409.74	43.22	1617.97	-223.04	1133.02	70.80	375.15	1135.12	74.05	-226.95
0.29000	-3118.84	126.29	48.34	-3159.99	159.93	15.87	-3431.06	47.78	12.62	-3501.57	62.15	63.62	-3746.67	-15.92	-9.12	-3654.84	40.16	25.03	-3344.63	269.57	-5.26	-7178.64	724.83	214.41	-3657.76	18.96	1236.95	0.00	0.00	0.00	-1736.91	13.31	1654.07	-3525.07	-45.90	1613.94	-3428.17	166.17	1642.19	-3422.44	41.47	1618.13	-220.93	1133.36	71.29	375.59	1135.45	74.21	-231.80
0.30000	-3118.84	126.29	48.34	-3159.99	159.93	15.87	-3431.06	47.78	12.62	-3501.57	62.15	63.62	-3746.67	-15.92	-9.12	-3654.84	40.16	25.03	-3319.00	269.88	-0.94	-7324.40	742.43	220.94	-3657.76	18.96	1236.95	0.00	0.00	0.00	-1736.91	13.31	1654.07	-3525.07	-45.90	1613.94	-3428.17	166.17	1642.19	-3434.09	41.66	1618.88	-221.18	1133.00	71.24	374.44	1136.16	73.76	-231.60
0.31000	-3118.84	126.29	48.34	-3159.99	159.93	15.87	-3431.06	47.78	12.62	-3501.57	62.15	63.62	-3746.67	-15.92	-9.12	-3654.84	40.16	25.03	-3347.36	269.62	-5.59	-7469.13	759.89	227.43	-3657.76	18.96	1236.95	0.00	0.00	0.00	-1736.91	13.31	1654.07	-3525.07	-45.90	1613.94	-3428.17	166.17	1642.19	-3433.98	41.99	1619.06	-220.82	1132.88	71.30	375.24	1135.64	74.05	-230.98
0.32000	-3118.84	126.29	48.34	-3159.99	159.93	15.87	-3431.06	47.78	12.62	-3501.57	62.15	63.62	-3746.67	-15.92	-9.12	-3654.84	40.16	25.03	-3390.23	271.31	-11.65	-7612.84	777.22	233.86	-3657.76	18.96	1236.95	0.00	0.00	0.00	-1736.91	13.31	1654.07	-3525.07	-45.90	1613.94	-3428.17	166.17	1642.19	-3439.52	42.74	1618.53	-221.69	1134.11	70.76	374.19	1135.57	73.76	-233.42
0.33000	-3118.84	126.29	48.34	-3159.99	159.93	15.87	-3431.06	47.78	12.62	-3501.57	62.15	63.62	-3746.67	-15.92	-9.12	-3654.84	40.16	25.03	-3393.62	271.28	-13.49	-7755.54	794.42	240.24	-3657.76	18.96	1236.95	0.00	0.00	0.00	-1736.91	13.31	1654.07	-3525.07	-45.90	1613.94	-3428.17	166.17	1642.19	-3422.85	42.81	1617.59	-224.48	1133.66	70.29	375.01	1135.74	73.86	-230.44
0.34000	-3118.84	126.29	48.34	-3159.99	159.93	15.87	-3431.06	47.78	12.62	-3501.57	62.15	63.62	-3746.67	-15.92	-9.12	-3654.84	40.16	25.03	-3304.53	269.88	1.22	-7897.23	811.49	246.58	-3657.76	18.96	1236.95	0.00	0.00	0.00	-1736.91	13.31	1654.07	-3525.07	-45.90	1613.94	-3428.17	166.17	1642.19	-3429.12	41.65	1619.06	-223.55	1133.04	70.76	375.35	1135.45	74.15	-227.71
0.35000	-3118.84	126.29	48.34	-3159.99	159.93	15.87	-3431.06	47.78	12.62	-3501.57	62.15	63.62	-3746.67	-15.92	-9.12	-3654.84	40.16	25.03	-3318.46	271.60	-1.13	-8037.90	828.42	252.87	-3657.76	18.96	1236.95	0.00	0.00	0.00	-1736.91	13.31	1654.07	-3525.07	-45.90	1613.94	-3428.17	166.17	1642.19	-3413.18	41.87	1618.94	-222.21	1133.38	70.91	374.49	1135.84	73.83	-229.93
0.36000	-3118.84	126.29	48.34	-3159.99	159.93	15.87	-3431.06	47.78	12.62	-3501.57	62.15	63.62	-3746.67	-15.92	-9.12	-3654.84	40.16	25.03	-3381.66	271.66	-10.67	-8177.56	845.22	259.10	-3657.76	18.96	1236.95	0.00	0.00	0.00	-1736.91	13.31	1654.07	-3525.07	-45.90	1613.94	-3428.17	166.17	1642.19	-3399.70	42.23	1617.80	-221.33	1133.18	70.99	374.57	1135.33	73.97	-228.98
0.37000	-3118.84	126.29	48.34	-3159.99	159.93	15.87	-3431.06	47.78	12.62	-3501.57	62.15	63.62	-3746.67	-15.92	-9.12	-3654.84	40.16	25.03	-3333.41	269.11	-4.75	-8316.22	861.90	265.29	-3657.76	18.96	1236.95	0.00	0.00	0.00	-1736.91	13.31	1654.07	-3525.07	-45.90	1613.94	-3428.17	166.17	1642.19	-3411.51	41.94	1617.75	-221.73	1133.12	71.11	374.80	1135.44	74.09	-225.25
0.38000	-3118.84	126.29	48.34	-3159.99	159.93	15.87	-3431.06	47.78	12.62	-3501.57	62.15	63.62	-3746.67	-15.92	-9.12	-3654.84	40.16	25.03	-3365.13	270.65	-9.40	-8453.87	878.43	271.43	-3657.76	18.96	1236.95	0.00	0.00	0.00	-1736.91	13.31	1654.07	-3525.07	-45.90	1613.94	-3428.17	166.17	1642.19	-3428.96	41.88	1618.91	-219.80	1132.89	71.53	374.16	1135.50	73.79	-226.55
0.39000	-3118.84	126.29	48.34	-3159.99	159.93	15.87	-3431.06	47.78	12.62	-3501.57	62.15	63.62	-3746.67	-15.92	-9.12	-3654.84	40.16	25.03	-3383.05	272.03	-12.53	-8590.53	894.84	277.53	-3657.76	18.96	1236.95	0.00	0.00	0.00	-1736.91	13.31	1654.07	-3525.07	-45.90	1613.94	-3428.17	166.17	1642.19	-3432.00	41.47	1618.51	-221.92	1133.75	70.77	374.63	1135.09	73.99	-227.56
0.40000	-3118.84	126.29	48.34	-3159.99	159.93	15.87	-3431.06	47.78	12.62	-3501.57	62.15	63.62	-3746.67	-15.92	-9.12	-3654.84	40.16	25.03	-3308.45	269.24	-0.76	-8726.18	911.12	283.57	-3657.76	18.96	1236.95	0.00	0.00	0.00	-1736.91	13.31	1654.07	-3525.07	-45.90	1613.94	-3428.17	166.17	1642.19	-3406.60	41.33	1616.86	-222.60	1134.00	70.53	374.53	1135.69	73.84	-228.55
0.41000	-3118.84	126.29	48.34	-3159.99	159.93	15.87	-3431.06	47.78	12.62	-3501.57	62.15	63.62	-3746.67	-15.92	-9.12	-3654.84	40.16	25.03	-3321.12	270.99	-2.41	-8860.84	927.27	289.57	-3657.76	18.96	1236.95	0.00	0.00	0.00	-1736.91	13.31	1654.07	-3525.07	-45.90	1613.94	-3428.17	166.17	1642.19	-3412.35	40.62	1617.08	-220.54	1133.02	70.99	374.61	1135.77	73.79	-231.83
0.42000	-3118.84	126.29	48.34	-3159.99	159.93	15.87	-3431.06	47.78	12.62	-3501.57	62.15	63.62	-3746.67	-15.92	-9.12	-3654.84	40.16	25.03	-3388.27	268.88	-13.47	-8994.50	943.29	295.51	-3657.76	18.96	1236.95	0.00	0.00	0.00	-1736.91	13.31	1654.07	-3525.07	-45.90	1613.94	-3428.17	166.17	1642.19	-3421.16	41.09	1618.18	-220.57	1133.05	71.30	375.08	1135.66	73.94	-230.27
0.43000	-3118.84	126.29	48.34	-3159.99	159.93	15.87	-3431.06	47.78	12.62	-3501.57	62.15	63.62	-3746.67	-15.92	-9.12	-3654.84	40.16	25.03	-3412.58	269.43	-18.11	-9127.17	959.18	301.41	-3657.76	18.96	1236.95	0.00	0.00	0.00	-1736.91	13.31	1654.07	-3525.07	-45.90	1613.94	-3428.17	166.17	1642.19	-3447.29	41.54	1618.56	-220.72	1133.02	71.41	374.78	1135.17	73.91	-229.50
0.44000	-3118.84	126.29	48.34	-3159.99	159.93	15.87	-3431.06	47.78	12.62	-3501.57	62.15	63.62	-3746.67	-15.92	-9.12	-3654.84	40.16	25.03	-3400.19	269.04	-14.07	-9258.86	974.94	307.27	-3657.76	18.96	1236.95	0.00	0.00	0.00	-1736.91	13.31	1654.07	-3525.07	-45.90	1613.94	-3428.17	166.17	1642.19	-3421.82	41.36	1617.57	-220.29	1133.31	71.52	375.97	1135.53	74.14	-233.87
0.45000	-3118.84	126.29	48.34	-3159.99	159.93	15.87	-3431.06	47.78	12.62	-3501.57	62.15	63.62	-3746.67	-15.92	-9.12	-3654.84	40.16	25.03	-3369.52	272.28	-10.10	-9389.55	990.57	313.07	-3657.76	18.96	1236.95	0.00	0.00	0.00	-1736.91	13.31	1654.07	-3525.07	-45.90	1613.94	-3428.17	166.17	1642.19	-3406.36	41.87	1617.50	-219.92	1133.21	71.46	375.11	1135.79	73.92	-231.05
0.46000	-3118.84	126.29	48.34	-3159.99	159.93	15.87	-3431.06	47.78	12.62	-3501.57	62.15	63.62	-3746.67	-15.92	-9.12	-3654.84	40.16	25.03	-3334.88	272.22	-3.66	-9519.27	1006.07	318.83	-3657.76	18.96	1236.95	0.00	0.00	0.00	-1736.91	13.31	1654.07	-3525.07	-45.90	1613.94	-3428.17	166.17	1642.19	-3414.82	40.49	1617.05	-221.56	1133.19	71.06	374.43	1135.97	73.77	-230.94
0.47000	-3118.84	126.29	48.34	-3159.99	159.93	15.87	-3431.06	47.78	12.62	-3501.57	62.15	63.62	-3746.67	-15.92	-9.12	-3654.84	40.16	25.03	-3360.04	270.68	-10.40	-9648.00	1021.44	324.54	-3657.76	18.96	1236.95	0.00	0.00	0.00	-1736.91	13.31	1654.07	-3525.07	-45.90	1613.94	-3428.17	166.17	1642.19	-3428.01	41.96	1617.23	-220.27	1132.90	71.45	374.54	1135.30	73.87	-235.63
0.48000	-3118.84	126.29	48.34	-3159.99	159.93	15.87	-3431.06	47.78	12.62	-3501.57	62.15	63.62	-3746.67	-15.92	-9.12	-3654.84	40.16	25.03	-3372.54	269.42	-8.66	-9775.75	1036.69	330.20	-3657.76	18.96	1236.95	0.00	0.00	0.00	-1736.91	13.31	1654.07	-3525.07	-45.90	1613.94	-3428.17	166.17	1642.19	-3435.67	42.01	1617.12	-220.28	1133.13	71.46	374.18	1135.39	73.88	-229.02
0.49000	-3118.84	126.29	48.34	-3159.99	159.93	15.87	-3431.06	47.78	12.62	-3501.57	62.15	63.62	-3746.67	-15.92	-9.12	-3654.84	40.16	25.03	-3402.21	270.17	-15.27	-9902.53	1051.81	335.82	-3657.76	18.96	1236.95	0.00	0.00	0.00	-1736.91	13.31	1654.07	-3525.07	-45.90	1613.94	-3428.17	166.17	1642.19	-3421.46	42.57	1616.83	-221.65	1132.76	71.19	374.80	1134.77	74.25	-228.90
0.50000	-3118.84	126.29	48.34	-3159.99	159.93	15.87	-3431.06	47.78	12.62	-3501.57	62.15	63.62	-3746.67	-15.92	-9.12	-3654.84	40.16	25.03	-3375.86	267.03	-11.02	-10028.33	1066.80	341.39	-3657.76	18.96	1236.95	0.00	0.00	0.00	-1736.91	13.31	1654.07	-3525.07	-45.90	1613.94	-3428.17	166.17	1642.19	-3413.39	43.02	1617.07	-222.35	1133.25	70.93	374.16	1135.39	73.86	-230.67
0.51000	-3118.84	126.29	48.34	-3159.99	159.93	15.87	-3431.06	47.78	12.62	-3501.57	62.15	63.62	-3746.67	-15.92	-9.12	-3654.84	40.16	25.03	-3367.41	267.31	-9.29	-10153.16	1081.67	346.91	-3657.76	18.96	1236.95	0.00	0.00	0.00	-1736.91	13.31	1654.07	-3525.07	-45.90	1613.94	-3428.17	166.17	1642.19	-3430.24	43.40	1617.14	-222.14	1133.33	70.96	374.13	1135.32	73.89	-231.38
0.52000	-3118.84	126.29	48.34	-3159.99	159.93	15.87	-3431.06	47.78	12.62	-3501.57	62.15	63.62	-3746.67	-15.92	-9.12	-3654.84	40.16	25.03	-3320.47	269.53	-2.08	-10277.03	1096.41	352.39	-3657.76	18.96	1236.95	0.00	0.00	0.00	-1736.91	13.31	1654.07	-3525.07	-45.90	1613.94	-3428.17	166.17	1642.19	-3404.57	43.75	1616.49	-220.65	1132.70	71.28	375.28	1134.95	74.05	-230.37
0.53000	-3118.84	126.29	48.34	-3159.99	159.93	15.87	-3431.06	47.78	12.62	-3501.57	62.15	63.62	-3746.67	-15.92	-9.12	-3654.84	40.16	25.03	-3315.43	270.61	-0.64	-10399.93	1111.03	357.82	-3657.76	18.96	1236.95	0.00	0.00	0.00	-1736.91	13.31	1654.07	-3525.07	-45.90	1613.94	-3428.17	166.17	1642.19	-3407.87	42.45	1616.89	-219.85	1133.13	71.46	374.65	1135.26	73.89	-233.05
0.54000	-3118.84	126.29	48.34	-3159.99	159.93	15.87	-3431.06	47.78	12.62	-3501.57	62.15	63.62	-3746.67	-15.92	-9.12	-3654.84	40.16	25.03	-3355.50	269.92	-7.48	-10521.86	1125.52	363.20	-3657.76	18.96	1236.95	0.00	0.00	0.00	-1736.91	13.31	1654.07	-3525.07	-45.90	1613.94	-3428.17	166.17	1642.19	-3404.01	43.58	1617.07	-220.65	1132.86	71.35	374.52	1135.25	74.06	-228.61
0.55000	-3118.84	126.29	48.34	-3159.99	159.93	15.87	-3431.06	47.78	12.62	-3501.57	62.15	63.62	-3746.67	-15.92	-9.12	-3654.84	40.16	25.03	-3360.26	270.59	-8.75	-10642.83	1139.88	368.54	-3657.76	18.96	1236.95	0.00	0.00	0.00	-1736.91	13.31	1654.07	-3525.07	-45.90	1613.94	-3428.17	166.17	1642.19	-3398.22	43.61	1615.80	-221.78	1133.29	71.09	375.63	1135.48	74.24	-228.71
0.56000	-3118.84	126.29	48.34	-3159.99	159.93	15.87	-3431.06	47.78	12.62	-3501.57	62.15	63.62	-3746.67	-15.92	-9.12	-3654.84	40.16	25.03	-3373.48	270.27	-10.38	-10762.85	1154.12	373.83	-3657.76	18.96	1236.95	0.00	0.00	0.00	-1736.91	13.31	1654.07	-3525.07	-45.90	1613.94	-3428.17	166.17	1642.19	-3421.29	43.52	1617.24	-221.36	1132.54	71.29	376.11	1135.62	74.22	-232.48
0.57000	-3118.84	126.29	48.34	-3159.99	159.93	15.87	-3431.06	47.78	12.62	-3501.57	62.15	63.62	-3746.67	-15.92	-9.12	-3654.84	40.16	25.03	-3354.41	270.40	-6.82	-10881.91	1168.23	379.08	-3657.76	18.96	1236.95	0.00	0.00	0.00	-1736.91	13.31	1654.07	-3525.07	-45.90	1613.94	-3428.17	166.17	1642.19	-3438.75	43.19	1617.97	-220.75	1132.92	71.18	374.50	1135.91	73.74	-227.42
0.58000	-3118.84	126.29	48.34	-3159.99	159.93	15.87	-3431.06	47.78	12.62	-3501.57	62.15	63.62	-3746.67	-15.92	-9.12	-3654.84	40.16	25.03	-3333.31	271.02	-6.04	-11000.01	1182.22	384.28	-3657.76	18.96	1236.95	0.00	0.00	0.00	-1736.91	13.31	1654.07	-3525.07	-45.90	1613.94	-3428.17	166.17	1642.19	-3398.91	44.56	1617.15	-219.42	1132.69	71.54	375.21	1135.76	73.98	-228.71
0.59000	-3118.84	126.29	48.34	-3159.99	159.93	15.87	-3431.06	47.78	12.62	-3501.57	62.15	63.62	-3746.67	-15.92	-9.12	-3654.84	40.16	25.03	-3367.65	271.02	-9.76	-11117.16	1196.09	389.43	-3657.76	18.96	1236.95	0.00	0.00	0.00	-1736.91	13.31	1654.07	-3525.07	-45.90	1613.94	-3428.17	166.17	1642.19	-3397.83	44.33	1617.31	-220.93	1132.18	71.40	375.15	1134.96	74.17	-232.63
0.60000	-3118.84	126.29	48.34	-3159.99	159.93	15.87	-3431.06	47.78	12.62	-3501.57	62.15	63.62	-3746.67	-15.92	-9.12	-3654.84	40.16	25.03	-3345.39	271.01	-5.99	-11233.37	1209.84	394.54	-3657.76	18.96	1236.95	0.00	0.00	0.00	-1736.91	13.31	1654.07	-3525.07	-45.90	1613.94	-3428.17	166.17	1642.19	-3413.54	44.04	1618.26	-221.68	1133.11	70.99	375.42	1135.26	74.16	-225.47
0.61000	-3118.84	126.29	48.34	-3159.99	159.93	15.87	-3431.06	47.78	12.62	-3501.57	62.15	63.62	-3746.67	-15.92	-9.12	-3654.84	40.16	25.03	-3371.00	269.59	-9.04	-11348.63	1223.46	399.61	-3657.76	18.96	1236.95	0.00	0.00	0.00	-1736.91	13.31	1654.07	-3525.07	-45.90	1613.94	-3428.17	166.17	1642.19	-3420.26	43.48	1618.13	-218.96	1132.37	71.92	374.94	1135.37	73.97	-231.39
0.62000	-3118.84	126.29	48.34	-3159.99	159.93	15.87	-3431.06	47.78	12.62	-3501.57	62.15	63.62	-3746.67	-15.92	-9.12	-3654.84	40.16	25.03	-3359.61	271.19	-7.95	-11462.95	1236.96	404.63	-3657.76	18.96	1236.95	0.00	0.00	0.00	-1736.91	13.31	1654.07	-3525.07	-45.90	1613.94	-3428.17	166.17	1642.19	-3417.86	43.67	1618.39	-220.66	1132.67	71.61	374.98	1135.24	74.05	-229.67
0.63000	-3118.84	126.29	48.34	-3159.99	159.93	15.87	-3431.06	47.78	12.62	-3501.57	62.15	63.62	-3746.67	-15.92	-9.12	-3654.84	40.16	25.03	-3324.50	269.19	-2.99	-11576.32	1250.33	409.60	-3657.76	18.96	1236.95	0.00	0.00	0.00	-1736.91	13.31	1654.07	-3525.07	-45.90	1613.94	-3428.17	166.17	1642.19	-3419.91	42.79	1618.37	-223.42	1133.12	70.69	375.26	1134.98	74.15	-233.44
0.64000	-3118.84	126.29	48.34	-3159.99	159.93	15.87	-3431.06	47.78	12.62	-3501.57	62.15	63.62	-3746.67	-15.92	-9.12	-3654.84	40.16	25.03	-3337.61	269.42	-5.03	-11688.76	1263.59	414.53	-3657.76	18.96	1236.95	0.00	0.00	0.00	-1736.91	13.31	1654.07	-3525.07	-45.90	1613.94	-3428.17	166.17	1642.19	-3416.46	43.01	1617.87	-222.94	1133.53	70.65	375.22	1135.03	74.30	-230.57
0.65000	-3118.84	126.29	48.34	-3159.99	159.93	15.87	-3431.06	47.78	12.62	-3501.57	62.15	63.62	-3746.67	-15.92	-9.12	-3654.84	40.16	25.03	-3386.80	273.20	-12.44	-11800.26	1276.72	419.41	-3657.76	18.96	1236.95	0.00	0.00	0.00	-1736.91	13.31	1654.07	-3525.07	-45.90	1613.94	-3428.17	166.17	1642.19	-3406.07	43.39	1617.43	-222.06	1133.98	70.77	374.70	1135.45	73.93	-232.93
0.66000	-3118.84	126.29	48.34	-3159.99	159.93	15.87	-3431.06	47.78	12.62	-3501.57	62.15	63.62	-3746.67	-15.92	-9.12	-3654.84	40.16	25.03	-3332.30	273.10	-3.91	-11910.82	1289.73	424.25	-3657.76	18.96	1236.95	0.00	0.00	0.00	-1736.91	13.31	1654.07	-3525.07	-45.90	1613.94	-3428.17	166.17	1642.19	-3424.63	43.34	1618.81	-221.45	1133.52	70.92	374.50	1134.88	73.87	-228.20
0.67000	-3118.84	126.29	48.34	-3159.99	159.93	15.87	-3431.06	47.78	12.62	-3501.57	62.15	63.62	-3746.67	-15.92	-9.12	-3654.84	40.16	25.03	-3383.35	272.67	-11.20	-12020.46	1302.62	429.05	-3657.76	18.96	1236.95	0.00	0.00	0.00	-1736.91	13.31	1654.07	-3525.07	-45.90	1613.94	-3428.17	166.17	1642.19	-3437.81	42.41	1620.22	-222.97	1133.78	70.56	374.63	1134.91	73.92	-228.00
0.68000	-3118.84	126.29	48.34	-3159.99	159.93	15.87	-3431.06	47.78	12.62	-3501.57	62.15	63.62	-3746.67	-15.92	-9.12	-3654.84	40.16	25.03	-3374.63	270.99	-9.60	-12129.17	1315.39	433.80	-3657.76	18.96	1236.95	0.00	0.00	0.00	-1736.91	13.31	1654.07	-3525.07	-45.90	1613.94	-3428.17	166.17	1642.19	-3414.31	43.60	1619.52	-222.76	1133.88	70.82	373.80	1135.69	73.65	-230.38
0.69000	-3118.84	126.29	48.34	-3159.99	159.93	15.87	-3431.06	47.78	12.62	-3501.57	62.15	63.62	-3746.67	-15.92	-9.12	-3654.84	40.16	25.03	-3354.63	272.05	-6.81	-12236.95	1328.04	438.51	-3657.76	18.96	1236.95	0.00	0.00	0.00	-1736.91	13.31	1654.07	-3525.07	-45.90	1613.94	-3428.17	166.17	1642.19	-3396.41	43.38	1618.94	-222.40	1133.58	71.00	374.70	1135.23	74.00	-232.84
0.70000	-3118.84	126.29	48.34	-3159.99	159.93	15.87	-3431.06	47.78	12.62	-3501.57	62.15	63.62	-3746.67	-15.92	-9.12	-3654.84	40.16	25.03	-3323.26	269.83	-2.62	-12343.81	1340.57	443.17	-3657.76	18.96	1236.95	0.00	0.00	0.00	-1736.91	13.31	1654.07	-3525.07	-45.90	1613.94	-3428.17	166.17	1642.19	-3406.54	44.22	1618.57	-222.04	1133.29	71.05	375.39	1135.60	74.13	-227.85
0.71000	-3118.84	126.29	48.34	-3159.99	159.93	15.87	-3431.06	47.78	12.62	-3501.57	62.15	63.62	-3746.67	-15.92	-9.12	-3654.84	40.16	25.03	-3346.95	269.73	-6.70	-12449.75	1352.98	447.79	-3657.76	18.96	1236.95	0.00	0.00	0.00	-1736.91	13.31	1654.07	-3525.07	-45.90	1613.94	-3428.17	166.17	1642.19	-3428.25	43.60	1618.97	-221.01	1133.30	71.23	375.05	1135.54	74.13	-229.97
0.72000	-3118.84	126.29	48.34	-3159.99	159.93	15.87	-3431.06	47.78	12.62	-3501.57	62.15	63.62	-3746.67	-15.92	-9.12	-3654.84	40.16	25.03	-3330.19	269.88	-4.18	-12554.77	1365.27	452.36	-3657.76	18.96	1236.95	0.00	0.00	0.00	-1736.91	13.31	1654.07	-3525.07	-45.90	1613.94	-3428.17	166.17	1642.19	-3409.27	45.15	1620.26	-222.93	1133.69	70.87	374.58	1135.25	74.09	-234.47
0.73000	-3118.84	126.29	48.34	-3159.99	159.93	15.87	-3431.06	47.78	12.62	-3501.57	62.15	63.62	-3746.67	-15.92	-9.12	-3654.84	40.16	25.03	-3329.17	270.55	-3.96	-12658.87	1377.45	456.90	-3657.76	18.96	1236.95	0.00	0.00	0.00	-1736.91	13.31	1654.07	-3525.07	-45.90	1613.94	-3428.17	166.17	1642.19	-3395.94	46.76	1618.70	-222.85	1133.21	70.75	374.22	1135.91	73.72	-228.40
0.74000	-3118.84	126.29	48.34	-3159.99	159.93	15.87	-3431.06	47.78	12.62	-3501.57	62.15	63.62	-3746.67	-15.92	-9.12	-3654.84	40.16	25.03	-3335.95	268.57	-4.26	-12762.06	1389.50	461.39	-3657.76	18.96	1236.95	0.00	0.00	0.00	-1736.91	13.31	1654.07	-3525.07	-45.90	1613.94	-3428.17	166.17	1642.19	-3411.45	45.34	1618.76	-221.61	1132.93	71.01	375.28	1135.49	74.10	-228.54
0.75000	-3118.84	126.29	48.34	-3159.99	159.93	15.87	-3431.06	47.78	12.62	-3501.57	62.15	63.62	-3746.67	-15.92	-9.12	-3654.84	40.16	25.03	-3356.12	269.70	-7.53	-12864.34	1401.44	465.83	-3657.76	18.96	1236.95	0.00	0.00	0.00	-1736.91	13.31	1654.07	-3525.07	-45.90	1613.94	-3428.17	166.17	1642.19	-3419.28	43.36	1618.76	-220.02	1133.00	71.31	374.69	1135.79	73.87	-233.72
0.76000	-3118.84	126.29	48.34	-3159.99	159.93	15.87	-3431.06	47.78	12.62	-3501.57	62.15	63.62	-3746.67	-15.92	-9.12	-3654.84	40.16	25.03	-3342.99	271.79	-6.41	-12965.71	1413.26	470.23	-3657.76	18.96	1236.95	0.00	0.00	0.00	-1736.91	13.31	1654.07	-3525.07	-45.90	1613.94	-3428.17	166.17	1642.19	-3431.93	43.68	1619.60	-222.15	1133.50	70.71	374.85	1135.91	73.89	-231.68
0.77000	-3118.84	126.29	48.34	-3159.99	159.93	15.87	-3431.06	47.78	12.62	-3501.57	62.15	63.62	-3746.67	-15.92	-9.12	-3654.84	40.16	25.03	-3371.44	269.54	-8.89	-13066.18	1424.96	474.59	-3657.76	18.96	1236.95	0.00	0.00	0.00	-1736.91	13.31	1654.07	-3525.07	-45.90	1613.94	-3428.17	166.17	1642.19	-3435.15	44.11	1620.39	-221.22	1133.69	71.10	375.96	1135.71	74.27	-226.01
0.78000	-3118.84	126.29	48.34	-3159.99	159.93	15.87	-3431.06	47.78	12.62	-3501.57	62.15	63.62	-3746.67	-15.92	-9.12	-3654.84	40.16	25.03	-3341.06	270.14	-3.81	-13165.74	1436.55	478.91	-3657.76	18.96	1236.95	0.00	0.00	0.00	-1736.91	13.31	1654.07	-3525.07	-45.90	1613.94	-3428.17	166.17	1642.19	-3434.92	45.75	1620.32	-221.87	1133.11	71.13	376.13	1135.70	74.21	-226.10
0.79000	-3118.84	126.29	48.34	-3159.99	159.93	15.87	-3431.06	47.78	12.62	-3501.57	62.15	63.62	-3746.67	-15.92	-9.12	-3654.84	40.16	25.03	-3321.38	270.71	-0.51	-13264.41	1448.02	483.18	-3657.76	18.96	1236.95	0.00	0.00	0.00	-1736.91	13.31	1654.07	-3525.07	-45.90	1613.94	-3428.17	166.17	1642.19	-3415.79	45.38	1619.48	-221.16	1132.97	71.19	375.62	1135.79	74.03	-229.04
0.80000	-3118.84	126.29	48.34	-3159.99	159.93	15.87	-3431.06	47.78	12.62	-3501.57	62.15	63.62	-3746.67	-15.92	-9.12	-3654.84	40.16	25.03	-3336.88	269.80	-3.14	-13362.17	1459.37	487.41	-3657.76	18.96	1236.95	0.00	0.00	0.00	-1736.91	13.31	1654.07	-3525.07	-45.90	1613.94	-3428.17	166.17	1642.19	-3403.05	44.98	1619.38	-221.75	1133.36	70.87	374.52	1135.36	73.98	-227.09
0.81000	-3118.84	126.29	48.34	-3159.99	159.93	15.87	-3431.06	47.78	12.62	-3501.57	62.15	63.62	-3746.67	-15.92	-9.12	-3654.84	40.16	25.03	-3365.57	269.72	-9.23	-13459.04	1470.60	491.60	-3657.76	18.96	1236.95	0.00	0.00	0.00	-1736.91	13.31	1654.07	-3525.07	-45.90	1613.94	-3428.17	166.17	1642.19	-3407.75	44.66	1618.84	-220.73	1133.68	70.97	374.95	1135.91	74.05	-233.10
0.82000	-3118.84	126.29	48.34	-3159.99	159.93	15.87	-3431.06	47.78	12.62	-3501.57	62.15	63.62	-3746.67	-15.92	-9.12	-3654.84	40.16	25.03	-3357.09	270.55	-7.01	-13555.01	1481.73	495.75	-3657.76	18.96	1236.95	0.00	0.00	0.00	-1736.91	13.31	1654.07	-3525.07	-45.90	1613.94	-3428.17	166.17	1642.19	-3417.45	44.19	1619.34	-221.26	1133.44	71.07	375.37	1134.88	74.27	-230.20
0.83000	-3118.84	126.29	48.34	-3159.99	159.93	15.87	-3431.06	47.78	12.62	-3501.57	62.15	63.62	-3746.67	-15.92	-9.12	-3654.84	40.16	25.03	-3347.32	271.23	-5.01	-13650.10	1492.73	499.85	-3657.76	18.96	1236.95	0.00	0.00	0.00	-1736.91	13.31	1654.07	-3525.07	-45.90	1613.94	-3428.17	166.17	1642.19	-3399.44	43.85	1619.52	-222.12	1133.64	70.99	374.73	1135.71	73.87	-229.15
0.84000	-3118.84	126.29	48.34	-3159.99	159.93	15.87	-3431.06	47.78	12.62	-3501.57	62.15	63.62	-3746.67	-15.92	-9.12	-3654.84	40.16	25.03	-3384.40	270.73	-11.69	-13744.30	1503.62	503.91	-3657.76	18.96	1236.95	0.00	0.00	0.00	-1736.91	13.31	1654.07	-3525.07	-45.90	1613.94	-3428.17	166.17	1642.19	-3411.70	44.66	1618.65	-221.75	1132.86	71.25	375.53	1136.02	73.92	-223.42
0.85000	-3118.84	126.29	48.34	-3159.99	159.93	15.87	-3431.06	47.78	12.62	-3501.57	62.15	63.62	-3746.67	-15.92	-9.12	-3654.84	40.16	25.03	-3327.09	271.92	-3.04	-13837.61	1514.40	507.93	-3657.76	18.96	1236.95	0.00	0.00	0.00	-1736.91	13.31	1654.07	-3525.07	-45.90	1613.94	-3428.17	166.17	1642.19	-3433.09	43.88	1619.01	-222.41	1133.99	70.76	375.47	1135.48	74.00	-227.89
0.86000	-3118.84	126.29	48.34	-3159.99	159.93	15.87	-3431.06	47.78	12.62	-3501.57	62.15	63.62	-3746.67	-15.92	-9.12	-3654.84	40.16	25.03	-3349.36	270.86	-5.16	-13930.03	1525.06	511.91	-3657.76	18.96	1236.95	0.00	0.00	0.00	-1736.91	13.31	1654.07	-3525.07	-45.90	1613.94	-3428.17	166.17	1642.19	-3447.09	43.27	1620.12	-220.53	1133.67	71.14	374.46	1135.55	73.81	-227.61
0.87000	-3118.84	126.29	48.34	-3159.99	159.93	15.87	-3431.06	47.78	12.62	-3501.57	62.15	63.62	-3746.67	-15.92	-9.12	-3654.84	40.16	25.03	-3354.28	270.16	-8.22	-14021.58	1535.61	515.85	-3657.76	18.96	1236.95	0.00	0.00	0.00	-1736.91	13.31	1654.07	-3525.07	-45.90	1613.94	-3428.17	166.17	1642.19	-3424.06	43.22	1618.43	-221.59	1132.86	71.05	374.92	1135.35	74.03	-231.65
0.88000	-3118.84	126.29	48.34	-3159.99	159.93	15.87	-3431.06	47.78	12.62	-3501.57	62.15	63.62	-3746.67	-15.92	-9.12	-3654.84	40.16	25.03	-3388.44	269.90	-11.75	-14112.25	1546.05	519.74	-3657.76	18.96	1236.95	0.00	0.00	0.00	-1736.91	13.31	1654.07	-3525.07	-45.90	1613.94	-3428.17	166.17	1642.19	-3430.86	43.09	1618.43	-223.40	1132.89	70.76	374.42	1135.72	73.70	-230.06
0.89000	-3118.84	126.29	48.34	-3159.99	159.93	15.87	-3431.06	47.78	12.62	-3501.57	62.15	63.62	-3746.67	-15.92	-9.12	-3654.84	40.16	25.03	-3344.10	270.47	-5.06	-14202.05	1556.37	523.60	-3657.76	18.96	1236.95	0.00	0.00	0.00	-1736.91	13.31	1654.07	-3525.07	-45.90	1613.94	-3428.17	166.17	1642.19	-3424.27	40.60	1617.69	-223.17	1133.15	70.63	373.40	1136.25	73.30	-230.22
0.90000	-3118.84	126.29	48.34	-3159.99	159.93	15.87	-3431.06	47.78	12.62	-3501.57	62.15	63.62	-3746.67	-15.92	-9.12	-3654.84	40.16	25.03	-3341.80	271.16	-4.70	-14290.97	1566.58	527.41	-3657.76	18.96	1236.95	0.00	0.00	0.00	-1736.91	13.31	1654.07	-3525.07	-45.90	1613.94	-3428.17	166.17	1642.19	-3409.87	43.34	1617.49	-222.18	1133.45	70.82	374.22	1135.99	73.74	-227.61
0.91000	-3118.84	126.29	48.34	-3159.99	159.93	15.87	-3431.06	47.78	12.62	-3501.57	62.15	63.62	-3746.67	-15.92	-9.12	-3654.84	40.16	25.03	-3357.73	269.94	-6.67	-14379.02	1576.68	531.18	-3657.76	18.96	1236.95	0.00	0.00	0.00	-1736.91	13.31	1654.07	-3525.07	-45.90	1613.94	-3428.17	166.17	1642.19	-3421.36	44.95	1618.19	-222.37	1133.16	70.85	374.51	1135.43	74.01	-236.70
0.92000	-3118.84	126.29	48.34	-3159.99	159.93	15.87	-3431.06	47.78	12.62	-3501.57	62.15	63.62	-3746.67	-15.92	-9.12	-3654.84	40.16	25.03	-3357.15	271.61	-8.72	-14466.20	1586.67	534.91	-3657.76	18.96	1236.95	0.00	0.00	0.00	-1736.91	13.31	1654.07	-3525.07	-45.90	1613.94	-3428.17	166.17	1642.19	-3418.34	41.09	1618.13	-221.75	1133.51	70.97	374.31	1135.45	73.71	-238.06
0.93000	-3118.84	126.29	48.34	-3159.99	159.93	15.87	-3431.06	47.78	12.62	-3501.57	62.15	63.62	-3746.67	-15.92	-9.12	-3654.84	40.16	25.03	-3393.62	270.48	-12.42	-14552.52	1596.54	538.60	-3657.76	18.96	1236.95	0.00	0.00	0.00	-1736.91	13.31	1654.07	-3525.07	-45.90	1613.94	-3428.17	166.17	1642.19	-3418.22	41.72	1616.86	-220.60	1132.93	71.43	373.70	1135.50	73.76	-231.30
0.94000	-3118.84	126.29	48.34	-3159.99	159.93	15.87	-3431.06	47.78	12.62	-3501.57	62.15	63.62	-3746.67	-15.92	-9.12	-3654.84	40.16	25.03	-3375.54	271.51	-10.28	-14637.97	1606.30	542.25	-3657.76	18.96	1236.95	0.00	0.00	0.00	-1736.91	13.31	1654.07	-3525.07	-45.90	1613.94	-3428.17	166.17	1642.19	-3394.89	41.59	1616.63	-221.29	1132.63	71.22	373.76	1135.92	73.79	-229.48
0.95000	-3118.84	126.29	48.34	-3159.99	159.93	15.87	-3431.06	47.78	12.62	-3501.57	62.15	63.62	-3746.67	-15.92	-9.12	-3654.84	40.16	25.03	-3346.87	270.35	-5.87	-14722.57	1615.96	545.86	-3657.76	18.96	1236.95	0.00	0.00	0.00	-1736.91	13.31	1654.07	-3525.07	-45.90	1613.94	-3428.17	166.17	1642.19	-3401.90	39.45	1617.52	-222.76	1133.77	70.60	375.03	1135.40	74.07	-232.67
0.96000	-3118.84	126.29	48.34	-3159.99	159.93	15.87	-3431.06	47.78	12.62	-3501.57	62.15	63.62	-3746.67	-15.92	-9.12	-3654.84	40.16	25.03	-3377.39	270.29	-10.68	-14806.30	1625.50	549.43	-3657.76	18.96	1236.95	0.00	0.00	0.00	-1736.91	13.31	1654.07	-3525.07	-45.90	1613.94	-3428.17	166.17	1642.19	-3420.68	37.79	1618.10	-222.42	1133.10	70.84	376.08	1135.12	74.35	-231.62
0.97000	-3118.84	126.29	48.34	-3159.99	159.93	15.87	-3431.06	47.78	12.62	-3501.57	62.15	63.62	-3746.67	-15.92	-9.12	-3654.84	40.16	25.03	-3401.45	269.40	-12.83	-14889.18	1634.93	552.96	-3657.76	18.96	1236.95	0.00	0.00	0.00	-1736.91	13.31	1654.07	-3525.07	-45.90	1613.94	-3428.17	166.17	1642.19	-3452.62	36.48	1617.28	-222.22	1133.44	70.99	374.82	1134.38	74.25	-230.78
0.98000	-3118.84	126.29	48.34	-3159.99	159.93	15.87	-3431.06	47.78	12.62	-3501.57	62.15	63.62	-3746.67	-15.92	-9.12	-3654.84	40.16	25.03	-3344.97	269.43	-5.01	-14971.21	1644.25	556.45	-3657.76	18.96	1236.95	0.00	0.00	0.00	-1736.91	13.31	1654.07	-3525.07	-45.90	1613.94	-3428.17	166.17	1642.19	-3459.16	37.61	1619.64	-222.41	1133.03	71.05	373.71	1135.80	73.64	-228.15
0.99000	-3118.84	126.29	48.34	-3159.99	159.93	15.87	-3431.06	47.78	12.62	-3501.57	62.15	63.62	-3746.67	-15.92	-9.12	-3654.84	40.16	25.03	-3395.41	270.08	-12.09	-15052.39	1653.47	559.89	-3657.76	18.96	1236.95	0.00	0.00	0.00	-1736.91	13.31	1654.07	-3525.07	-45.90	1613.94	-3428.17	166.17	1642.19	-3445.03	37.97	1618.37	-221.74	1132.95	71.14	373.23	1135.89	73.51	-230.06
1.00000	-3118.84	126.29	48.34	-3159.99	159.93	15.87	-3431.06	47.78	12.62	-3501.57	62.15	63.62	-3746.67	-15.92	-9.12	-3654.84	40.16	25.03	-3382.37	270.96	-10.77	-15132.72	1662.57	563.30	-3657.76	18.96	1236.95	0.00	0.00	0.00	-1736.91	13.31	1654.07	-3525.07	-45.90	1613.94	-3428.17	166.17	1642.19	-3409.84	39.37	1616.61	-222.26	1133.40	70.78	374.07	1135.53	73.78	-233.33
1.01000	-3118.84	126.29	48.34	-3159.99	159.93	15.87	-3431.06	47.78	12.62	-3501.57	62.15	63.62	-3746.67	-15.92	-9.12	-3654.84	40.16	25.03	-3361.07	271.20	-6.82	-15212.20	1671.57	566.67	-3657.76	18.96	1236.95	0.00	0.00	0.00	-1736.91	13.31	1654.07	-3525.07	-45.90	1613.94	-3428.14	166.17	1642.18	-3433.43	38.51	1619.12	-221.42	1133.10	71.10	373.80	1135.68	73.63	-232.44
1.02000	-3118.84	126.29	48.34	-3159.99	159.93	15.87	-3431.06	47.78	12.62	-3501.57	62.15	63.62	-3746.67	-15.92	-9.12	-3654.84	40.16	25.03	-3375.35	269.86	-9.68	-15290.85	1680.45	570.00	-3657.76	18.96	1236.95	0.00	0.00	0.00	-1736.91	13.31	1654.07	-3525.07	-45.90	1613.94	-3404.66	164.29	1641.12	-3444.95	38.82	1618.79	-220.94	1133.21	71.22	374.51	1135.78	73.93	-229.06
1.03000	-3118.84	126.29	48.34	-3159.99	159.93	15.87	-3431.06	47.78	12.62	-3501.57	62.15	63.62	-3746.67	-15.92	-9.12	-3654.84	40.16	25.03	-3362.68	271.78	-8.50	-15368.65	1689.23	573.29	-3657.76	18.96	1236.95	0.00	0.00	0.00	-1736.91	13.31	1654.07	-3525.07	-45.90	1613.94	-3402.90	166.34	1640.25	-3428.42	37.56	1618.63	-221.97	1133.69	70.99	374.07	1135.83	73.80	-227.68
1.04000	-3118.84	126.29	48.34	-3159.99	159.93	15.87	-3431.06	47.78	12.62	-3501.57	62.15	63.62	-3746.67	-15.92	-9.12	-3654.84	40.16	25.03	-3384.13	270.34	-11.84	-15445.61	1697.90	576.54	-3657.76	18.96	1236.95	0.00	0.00	0.00	-1736.91	13.31	1654.07	-3525.07	-45.90	1613.94	-3397.91	162.66	1640.26	-3430.33	39.47	1619.24	-220.76	1133.19	71.37	374.81	1135.98	74.00	-225.40
1.05000	-3118.84	126.29	48.34	-3159.99	159.93	15.87	-3431.06	47.78	12.62	-3501.57	62.15	63.62	-3746.67	-15.92	-9.12	-3654.84	40.16	25.03	-3358.66	268.16	-8.23	-15521.74	1706.47	579.75	-3657.76	18.96	1236.95	0.00	0.00	0.00	-1736.91	13.31	1654.07	-3525.07	-45.90	1613.94	-3380.01	164.26	1639.85	-3433.25	38.90	1618.92	-221.28	1132.80	71.29	374.90	1135.46	73.92	-228.92
1.06000	-3118.84	126.29	48.34	-3159.99	159.93	15.87	-3431.06	47.78	12.62	-3501.57	62.15	63.62	-3746.67	-15.92	-9.12	-3654.84	40.16	25.03	-3357.71	267.90	-9.32	-15597.04	1714.92	582.93	-3657.76	18.96	1236.95	0.00	0.00	0.00	-1736.91	13.31	1654.07	-3525.07	-45.90	1613.94	-3464.37	165.37	1642.04	-3423.19	39.98	1618.53	-221.56	1132.74	71.35	374.06	1135.58	73.72	-231.65
1.07000	-3118.84	126.29	48.34	-3159.99	159.93	15.87	-3431.06	47.78	12.62	-3501.57	62.15	63.62	-3746.67	-15.92	-9.12	-3654.84	40.16	25.03	-3394.66	267.34	-15.22	-15671.50	1723.27	586.06	-3657.76	18.96	1236.95	0.00	0.00	0.00	-1736.91	13.31	1654.07	-3525.07	-45.90	1613.94	-3423.36	164.73	1642.12	-3455.20	39.85	1619.82	-221.71	1132.73	71.08	375.50	1135.00	74.22	-230.50
1.08000	-3118.84	126.29	48.34	-3159.99	159.93	15.87	-3431.06	47.78	12.62	-3501.57	62.15	63.62	-3746.67	-15.92	-9.12	-3654.84	40.16	25.03	-3384.76	269.18	-11.82	-15745.14	1731.52	589.16	-3657.76	18.96	1236.95	0.00	0.00	0.00	-1736.91	13.31	1654.07	-3525.07	-45.90	1613.94	-3434.21	166.37	1641.41	-3456.52	36.36	1620.97	-222.97	1132.94	70.70	376.28	1135.05	74.44	-231.44
1.09000	-3118.84	126.29	48.34	-3159.99	159.93	15.87	-3431.06	47.78	12.62	-3501.57	62.15	63.62	-3746.67	-15.92	-9.12	-3654.84	40.16	25.03	-3351.86	269.94	-7.55	-15817.95	1739.66	592.21	-3657.76	18.96	1236.95	0.00	0.00	0.00	-1736.91	13.31	1654.07	-3525.07	-45.90	1613.94	-3407.31	165.93	1639.18	-3434.46	37.87	1620.06	-223.89	1133.25	70.45	375.22	1135.93	73.91	-231.59
1.10000	-3118.84	126.29	48.34	-3159.99	159.93	15.87	-3431.06	47.78	12.62	-3501.57	62.15	63.62	-3746.67	-15.92	-9.12	-3654.84	40.16	25.03	-3404.66	270.13	-13.89	-15889.94	1747.69	595.23	-3657.76	18.96	1236.95	0.00	0.00	0.00	-1736.91	13.31	1654.07	-3525.07	-45.90	1613.94	-3406.69	165.12	1638.76	-3447.61	37.80	1619.12	-222.53	1133.37	70.81	374.51	1136.13	73.75	-236.39
1.11000	-3118.84	126.29	48.34	-3159.99	159.93	15.87	-3431.06	47.78	12.62	-3501.57	62.15	63.62	-3746.67	-15.92	-9.12	-3654.84	40.16	25.03	-3325.30	271.86	-1.36	-15961.11	1755.62	598.21	-3657.76	18.96	1236.95	0.00	0.00	0.00	-1736.91	13.31	1654.07	-3525.07	-45.90	1613.94	-3408.83	166.16	1638.59	-3461.09	38.81	1620.52	-221.66	1133.02	71.11	374.86	1135.49	74.05	-229.33
1.12000	-3118.84	126.29	48.34	-3159.99	159.93	15.87	-3431.06	47.78	12.62	-3501.57	62.15	63.62	-3746.67	-15.92	-9.12	-3654.84	40.16	25.03	-3347.10	270.67	-5.03	-16031.47	1763.44	601.16	-3657.76	18.96	1236.95	0.00	0.00	0.00	-1736.91	13.31	1654.07	-3525.07	-45.90	1613.94	-3426.26	166.37	1639.71	-3409.78	38.99	1617.44	-221.22	1133.33	71.14	374.55	1135.91	73.83	-231.45
1.13000	-3118.84	126.29	48.34	-3159.99	159.93	15.87	-3431.06	47.78	12.62	-3501.57	62.15	63.62	-3746.67	-15.92	-9.12	-3654.84	40.16	25.03	-3369.80	270.74	-8.09	-16101.00	1771.16	604.06	-3657.76	18.96	1236.95	0.00	0.00	0.00	-1736.91	13.31	1654.07	-3525.07	-45.90	1613.94	-3428.81	166.15	1639.79	-3426.01	38.69	1617.44	-221.43	1133.54	70.93	374.86	1135.60	73.91	-226.55
1.14000	-3118.84	126.29	48.34	-3159.99	159.93	15.87	-3431.06	47.78	12.62	-3501.57	62.15	63.62	-3746.67	-15.92	-9.12	-3654.84	40.16	25.03	-3387.05	270.19	-13.24	-16169.73	1778.77	606.93	-3657.76	18.96	1236.95	0.00	0.00	0.00	-1736.91	13.31	1654.07	-3525.07	-45.90	1613.94	-3422.88	167.62	1639.21	-3451.62	40.36	1620.11	-221.37	1133.49	70.97	374.46	1135.50	73.86	-230.85
1.15000	-3118.84	126.29	48.34	-3159.99	159.93	15.87	-3431.06	47.78	12.62	-3501.57	62.15	63.62	-3746.67	-15.92	-9.12	-3654.84	40.16	25.03	-3363.00	269.43	-8.49	-16237.64	1786.28	609.76	-3657.76	18.96	1236.95	0.00	0.00	0.00	-1736.91	13.31	1654.07	-3525.07	-45.90	1613.94	-3421.83	166.29	1638.83	-3422.73	40.89	1618.82	-222.46	1133.34	70.86	374.47	1135.79	73.66	-232.46
1.16000	-3118.84	126.29	48.34	-3159.99	159.93	15.87	-3431.06	47.78	12.62	-3501.57	62.15	63.62	-3746.67	-15.92	-9.12	-3654.84	40.16	25.03	-3312.93	268.43	-1.88	-16304.75	1793.69	612.55	-3657.76	18.96	1236.95	0.00	0.00	0.00	-1736.91	13.31	1654.07	-3525.07	-45.90	1613.94	-3377.68	167.90	1636.95	-3455.85	39.82	1618.46	-222.55	1133.02	70.87	375.49	1135.27	74.14	-230.86
1.17000	-3118.84	126.29	48.34	-3159.99	159.93	15.87	-3431.06	47.78	12.62	-3501.57	62.15	63.62	-3746.67	-15.92	-9.12	-3654.84	40.16	25.03	-3318.67	269.77	-0.82	-16371.05	1801.00	615.30	-3657.76	18.96	1236.95	0.00	0.00	0.00	-1736.91	13.31	1654.07	-3525.07	-45.90	1613.94	-3421.46	166.34	1638.93	-3438.89	40.47	1617.55	-222.92	1133.22	70.98	375.16	1135.15	74.28	-229.41
1.18000	-3118.84	126.29	48.34	-3159.99	159.93	15.87	-3431.06	47.78	12.62	-3501.57	62.15	63.62	-3746.67	-15.92	-9.12	-3654.84	40.16	25.03	-3339.20	269.63	-3.39	-16436.55	1808.20	618.02	-3657.76	18.96	1236.95	0.00	0.00	0.00	-1736.91	13.31	1654.07	-3525.07	-45.90	1613.94	-3429.27	168.51	1638.60	-3455.02	41.29	1619.50	-221.29	1133.12	71.14	374.08	1135.47	73.97	-231.87
1.19000	-3118.84	126.29	48.34	-3159.99	159.93	15.87	-3431.06	47.78	12.62	-3501.57	62.15	63.62	-3746.67	-15.92	-9.12	-3654.84	40.16	25.03	-3318.21	267.46	1.57	-16501.25	1815.30	620.70	-3657.76	18.96	1236.95	0.00	0.00	0.00	-1736.91	13.31	1654.07	-3525.07	-45.90	1613.94	-3398.79	167.79	1636.43	-3447.25	41.37	1620.12	-222.09	1133.08	70.96	374.46	1135.54	74.05	-229.52
1.20000	-3118.84	126.29	48.34	-3159.99	159.93	15.87	-3431.06	47.78	12.62	-3501.57	62.15	63.62	-3746.67	-15.92	-9.12	-3654.84	40.16	25.03	-3377.77	268.72	-7.52	-16565.16	1822.30	623.34	-3657.76	18.96	1236.95	0.00	0.00	0.00	-1736.91	13.31	1654.07	-3525.07	-45.90	1613.94	-3409.51	170.16	1638.10	-3425.48	41.49	1619.13	-223.11	1133.55	70.41	374.75	1135.36	74.11	-231.24
1.21000	-3118.84	126.29	48.34	-3159.99	159.93	15.87	-3431.06	47.78	12.62	-3501.57	62.15	63.62	-3746.67	-15.92	-9.12	-3654.84	40.16	25.03	-3382.05	268.89	-10.32	-16628.26	1829.19	625.95	-3657.76	18.96	1236.95	0.00	0.00	0.00	-1736.91	13.31	1654.07	-3525.07	-45.90	1613.94	-3401.55	171.57	1637.64	-3442.75	42.79	1618.46	-223.06	1133.63	70.63	375.15	1135.57	73.94	-229.82
1.22000	-3118.84	126.29	48.34	-3159.99	159.93	15.87	-3431.06	47.78	12.62	-3501.57	62.15	63.62	-3746.67	-15.92	-9.12	-3654.84	40.16	25.03	-3333.08	267.70	-3.75	-16690.58	1835.99	628.52	-3657.76	18.96	1236.95	0.00	0.00	0.00	-1736.91	13.31	1654.07	-3525.07	-45.90	1613.94	-3434.43	171.15	1638.22	-3461.23	42.55	1619.48	-222.00	1133.12	71.09	375.07	1135.24	74.11	-229.42
1.23000	-3118.84	126.29	48.34	-3159.99	159.93	15.87	-3431.06	47.78	12.62	-3501.57	62.15	63.62	-3746.67	-15.92	-9.12	-3654.84	40.16	25.03	-3382.93	267.38	-9.70	-16752.10	1842.68	631.05	-3657.76	18.96	1236.95	0.00	0.00	0.00	-1736.91	13.31	1654.07	-3525.07	-45.90	1613.94	-3427.54	173.13	1637.15	-3442.60	43.30	1618.11	-221.50	1132.73	71.17	374.59	1135.37	74.04	-231.65
1.24000	-3118.84	126.29	48.34	-3159.99	159.93	15.87	-3431.06	47.78	12.62	-3501.57	62.15	63.62	-3746.67	-15.92	-9.12	-3654.84	40.16	25.03	-3327.08	268.95	0.00	-16812.84	1849.27	633.55	-3657.76	18.96	1236.95	0.00	0.00	0.00	-1736.91	13.31	1654.07	-3525.07	-45.90	1613.94	-3389.41	170.80	1635.57	-3442.97	44.02	1617.16	-223.41	1133.74	70.51	374.51	1135.72	73.90	-232.12
1.25000	-3118.84	126.29	48.34	-3159.99	159.93	15.87	-3431.06	47.78	12.62	-3501.57	62.15	63.62	-3746.67	-15.92	-9.12	-3654.84	40.16	25.03	-3362.64	269.30	-6.03	-16872.80	1855.77	636.01	-3657.76	18.96	1236.95	0.00	0.00	0.00	-1736.91	13.31	1654.07	-3525.07	-45.90	1613.94	-3417.23	171.19	1634.95	-3469.31	44.37	1618.66	-221.34	1133.45	71.14	374.63	1136.01	73.79	-229.62
1.26000	-3118.84	126.29	48.34	-3159.99	159.93	15.87	-3431.06	47.78	12.62	-3501.57	62.15	63.62	-3746.67	-15.92	-9.12	-3654.84	40.16	25.03	-3360.06	270.56	-6.37	-16931.97	1862.16	638.43	-3657.76	18.96	1236.95	0.00	0.00	0.00	-1736.91	13.31	1654.07	-3525.07	-45.90	1613.94	-3443.43	173.56	1636.47	-3412.84	48.31	1616.05	-220.43	1132.92	71.34	375.36	1135.78	73.98	-224.17
1.27000	-3118.84	126.29	48.34	-3159.99	159.93	15.87	-3431.06	47.78	12.62	-3501.57	62.15	63.62	-3746.67	-15.92	-9.12	-3654.84	40.16	25.03	-3360.51	267.97	-7.22	-16990.36	1868.46	640.82	-3657.76	18.96	1236.95	0.00	0.00	0.00	-1736.91	13.31	1654.07	-3525.07	-45.90	1613.94	-3444.71	172.61	1638.19	-3436.05	47.56	1617.22	-220.62	1133.09	71.33	374.87	1136.12	73.76	-226.36
1.28000	-3118.84	126.29	48.34	-3159.99	159.93	15.87	-3431.06	47.78	12.62	-3501.57	62.15	63.62	-3746.67	-15.92	-9.12	-3654.84	40.16	25.03	-3355.84	267.52	-7.35	-17047.97	1874.65	643.17	-3657.76	18.96	1236.95	0.00	0.00	0.00	-1736.91	13.31	1654.07	-3525.07	-45.90	1613.94	-3413.60	175.73	1635.53	-3428.28	47.28	1616.86	-222.91	1133.81	70.75	374.38	1135.85	73.86	-229.63
1.29000	-3118.84	126.29	48.34	-3159.99	159.93	15.87	-3431.06	47.78	12.62	-3501.57	62.15	63.62	-3746.67	-15.92	-9.12	-3654.84	40.16	25.03	-3360.24	266.31	-6.91	-17104.81	1880.75	645.49	-3657.76	18.96	1236.95	0.00	0.00	0.00	-1736.91	13.31	1654.07	-3525.07	-45.90	1613.94	-3437.25	177.12	1636.01	-3425.50	51.23	1617.20	-224.21	1133.89	70.47	373.64	1135.45	73.59	-226.41
1.30000	-3118.84	126.29	48.34	-3159.99	159.93	15.87	-3431.06	47.78	12.62	-3501.57	62.15	63.62	-3746.67	-15.92	-9.12	-3654.84	40.16	25.03	-3347.78	267.40	-6.34	-17160.88	1886.75	647.77	-3657.76	18.96	1236.95	0.00	0.00	0.00	-1736.91	13.31	1654.07	-3525.07	-45.90	1613.94	-3399.99	178.91	1634.13	-3408.41	53.48	1614.80	-222.43	1133.34	70.92	374.38	1135.66	73.65	-226.74
1.31000	-3118.84	126.29	48.34	-3159.99	159.93	15.87	-3431.06	47.78	12.62	-3501.57	62.15	63.62	-3746.67	-15.92	-9.12	-3654.84	40.16	25.03	-3362.44	267.51	-7.62	-17216.17	1892.65	650.01	-3657.76	18.96	1236.95	0.00	0.00	0.00	-1736.91	13.31	1654.07	-3525.07	-45.90	1613.94	-3410.10	179.76	1633.57	-3447.77	52.67	1614.44	-220.76	1132.96	71.27	375.05	1135.48	74.11	-232.75
1.32000	-3118.84	126.29	48.34	-3159.99	159.93	15.87	-3431.06	47.78	12.62	-3501.57	62.15	63.62	-3746.67	-15.92	-9.12	-3654.84	40.16	25.03	-3377.56	265.53	-9.87	-17270.70	1898.45	652.22	-3657.76	18.96	1236.95	0.00	0.00	0.00	-1736.91	13.31	1654.07	-3525.07	-45.90	1613.94	-3432.73	178.76	1635.06	-3460.91	50.62	1616.17	-224.13	1133.59	70.48	374.93	1134.97	74.20	-230.31
1.33000	-3118.84	126.29	48.34	-3159.99	159.93	15.87	-3431.06	47.78	12.62	-3501.57	62.15	63.62	-3746.67	-15.92	-9.12	-3654.84	40.16	25.03	-3379.06	270.51	-9.21	-17324.46	1904.15	654.40	-3657.76	18.96	1236.95	0.00	0.00	0.00	-1736.91	13.31	1654.07	-3525.07	-45.90	1613.94	-3423.16	181.39	1634.72	-3438.00	54.24	1615.79	-222.49	1133.23	70.72	374.91	1135.34	74.08	-229.85
1.34000	-3118.84	126.29	48.34	-3159.99	159.93	15.87	-3431.06	47.78	12.62	-3501.57	62.15	63.62	-3746.67	-15.92	-9.12	-3654.84	40.16	25.03	-3365.20	271.06	-7.53	-17377.47	1909.76	656.54	-3657.76	18.96	1236.95	0.00	0.00	0.00	-1736.91	13.31	1654.07	-3525.07	-45.90	1613.94	-3426.86	183.76	1634.12	-3434.95	55.16	1616.36	-222.84	1132.94	70.82	374.54	1135.47	73.83	-231.02
1.35000	-3118.84	126.29	48.34	-3159.99	159.93	15.87	-3431.06	47.78	12.62	-3501.57	62.15	63.62	-3746.67	-15.92	-9.12	-3654.84	40.16	25.03	-3328.65	268.06	-2.03	-17429.71	1915.27	658.64	-3657.76	18.96	1236.95	0.00	0.00	0.00	-1736.91	13.31	1654.07	-3525.07	-45.90	1613.94	-3434.56	184.31	1633.67	-3429.09	57.86	1615.28	-223.57	1133.13	70.55	374.60	1135.41	73.93	-228.24
1.36000	-3118.84	126.29	48.34	-3159.99	159.93	15.87	-3431.06	47.78	12.62	-3501.57	62.15	63.62	-3746.67	-15.92	-9.12	-3654.84	40.16	25.03	-3429.91	269.11	-18.16	-17481.20	1920.69	660.71	-3657.76	18.96	1236.95	0.00	0.00	0.00	-1736.91	13.31	1654.07	-3525.07	-45.90	1613.94	-3455.49	183.87	1634.37	-3438.19	59.47	1611.96	-221.26	1132.94	70.99	375.00	1135.29	74.10	-229.02
1.37000	-3118.84	126.29	48.34	-3159.99	159.93	15.87	-3431.06	47.78	12.62	-3501.57	62.15	63.62	-3746.67	-15.92	-9.12	-3654.84	40.16	25.03	-3345.49	267.14	-4.72	-17531.93	1926.01	662.75	-3657.76	18.96	1236.95	0.00	0.00	0.00	-1736.91	13.31	1654.07	-3525.07	-45.90	1613.94	-3423.71	186.57	1632.38	-3430.44	60.12	1613.96	-220.93	1133.02	71.16	375.35	1135.89	74.04	-231.12
1.38000	-3118.84	126.29	48.34	-3159.99	159.93	15.87	-3431.06	47.78	12.62	-3501.57	62.15	63.62	-3746.67	-15.92	-9.12	-3654.84	40.16	25.03	-3351.04	266.94	-5.77	-17581.91	1931.23	664.75	-3657.76	18.96	1236.95	0.00	0.00	0.00	-1736.91	13.31	1654.07	-3525.07	-45.90	1613.94	-3434.64	190.11	1633.31	-3433.77	64.01	1613.95	-220.65	1133.53	71.19	375.77	1135.78	74.16	-229.18
1.39000	-3118.84	126.29	48.34	-3159.99	159.93	15.87	-3431.06	47.78	12.62	-3501.57	62.15	63.62	-3746.67	-15.92	-9.12	-3654.84	40.16	25.03	-3282.42	269.90	3.62	-17631.13	1936.36	666.72	-3657.76	18.96	1236.95	0.00	0.00	0.00	-1736.91	13.31	1654.07	-3525.07	-45.90	1613.94	-3415.46	190.17	1631.62	-3466.04	62.01	1614.58	-222.57	1133.28	70.87	375.14	1135.91	73.94	-229.65
1.40000	-3118.84	126.29	48.34	-3159.99	159.93	15.87	-3431.06	47.78	12.62	-3501.57	62.15	63.62	-3746.67	-15.92	-9.12	-3654.84	40.16	25.03	-3337.37	270.98	-2.88	-17679.62	1941.40	668.65	-3657.76	18.96	1236.95	0.00	0.00	0.00	-1736.91	13.31	1654.07	-3525.07	-45.90	1613.94	-3409.00	191.68	1630.11	-3437.04	65.02	1611.01	-222.80	1132.96	70.72	374.90	1136.07	73.73	-228.75
1.41000	-3118.84	126.29	48.34	-3159.99	159.93	15.87	-3431.06	47.78	12.62	-3501.57	62.15	63.62	-3746.67	-15.92	-9.12	-3654.84	40.16	25.03	-3370.38	267.38	-9.97	-17727.35	1946.34	670.55	-3657.76	18.96	1236.95	0.00	0.00	0.00	-1736.91	13.31	1654.07	-3525.07	-45.90	1613.94	-3398.96	194.38	1631.52	-3419.00	67.29	1609.18	-220.13	1132.39	71.64	375.10	1135.50	74.09	-227.03
1.42000	-3118.84	126.29	48.34	-3159.99	159.93	15.87	-3431.06	47.78	12.62	-3501.57	62.15	63.62	-3746.67	-15.92	-9.12	-3654.84	40.16	25.03	-3355.89	270.55	-6.93	-17774.35	1951.18	672.42	-3657.76	18.96	1236.95	0.00	0.00	0.00	-1736.91	13.31	1654.07	-3525.07	-45.90	1613.94	-3438.15	196.74	1633.21	-3408.21	68.10	1608.38	-221.58	1132.52	71.23	375.36	1135.83	74.01	-232.55
1.43000	-3118.84	126.29	48.34	-3159.99	159.93	15.87	-3431.06	47.78	12.62	-3501.57	62.15	63.62	-3746.67	-15.92	-9.12	-3654.84	40.16	25.03	-3329.35	271.65	-3.54	-17820.61	1955.93	674.25	-3657.76	18.96	1236.95	0.00	0.00	0.00	-1736.91	13.31	1654.07	-3525.07	-45.90	1613.94	-3435.26	196.28	1633.43	-3387.34	71.16	1606.42	-221.46	1133.26	71.13	375.54	1135.35	74.12	-228.36
1.44000	-3118.84	126.29	48.34	-3159.99	159.93	15.87	-3431.06	47.78	12.62	-3501.57	62.15	63.62	-3746.67	-15.92	-9.12	-3654.84	40.16	25.03	-3311.10	271.16	-1.71	-17866.12	1960.59	676.05	-3657.76	18.96	1236.95	0.00	0.00	0.00	-1736.91	13.31	1654.07	-3525.07	-45.90	1613.94	-3444.15	197.55	1632.95	-3448.94	74.65	1610.85	-222.85	1133.44	70.94	375.29	1135.44	74.08	-226.55
1.45000	-3118.84	126.29	48.34	-3159.99	159.93	15.87	-3431.06	47.78	12.62	-3501.57	62.15	63.62	-3746.67	-15.92	-9.12	-3654.84	40.16	25.03	-3292.17	267.64	0.86	-17910.91	1965.16	677.81	-3657.76	18.96	1236.95	0.00	0.00	0.00	-1736.91	13.31	1654.07	-3525.07	-45.90	1613.94	-3425.29	199.64	1632.83	-3495.76	75.60	1610.95	-219.86	1132.21	71.69	374.82	1135.53	73.90	-228.56
1.46000	-3118.84	126.29	48.34	-3159.99	159.93	15.87	-3431.06	47.78	12.62	-3501.57	62.15	63.62	-3746.67	-15.92	-9.12	-3654.84	40.16	25.03	-3343.28	270.65	-5.80	-17954.96	1969.63	679.54	-3657.76	18.96	1236.95	0.00	0.00	0.00	-1736.91	13.31	1654.07	-3525.07	-45.90	1613.94	-3388.27	203.65	1631.42	-3457.46	78.21	1607.18	-221.14	1133.57	70.92	374.80	1134.94	74.03	-228.41
1.47000	-3118.84	126.29	48.34	-3159.99	159.93	15.87	-3431.06	47.78	12.62	-3501.57	62.15	63.62	-3746.67	-15.92	-9.12	-3654.84	40.16	25.03	-3291.06	269.81	2.87	-17998.28	1974.01	681.24	-3657.76	18.96	1236.95	0.00	0.00	0.00	-1736.91	13.31	1654.07	-3525.07	-45.90	1613.94	-3402.58	206.14	1631.19	-3432.50	80.01	1607.63	-221.60	1133.34	70.69	374.91	1135.15	74.04	-229.84
1.48000	-3118.84	126.29	48.34	-3159.99	159.93	15.87	-3431.06	47.78	12.62	-3501.57	62.15	63.62	-3746.67	-15.92	-9.12	-3654.84	40.16	25.03	-3320.17	271.52	-3.64	-18040.88	1978.30	682.91	-3657.76	18.96	1236.95	0.00	0.00	0.00	-1736.91	13.31	1654.07	-3525.07	-45.90	1613.94	-3437.28	208.21	1633.03	-3420.44	82.45	1606.30	-221.36	1133.22	70.89	374.83	1135.30	74.05	-228.57
1.49000	-3118.84	126.29	48.34	-3159.99	159.93	15.87	-3431.06	47.78	12.62	-3501.57	62.15	63.62	-3746.67	-15.92	-9.12	-3654.84	40.16	25.03	-3308.45	271.38	-1.42	-18082.75	1982.50	684.54	-3657.76	18.96	1236.95	0.00	0.00	0.00	-1736.91	13.31	1654.07	-3525.07	-45.90	1613.94	-3432.30	206.73	1632.55	-3453.15	83.09	1606.74	-223.89	1133.07	70.50	375.43	1135.37	74.18	-229.01
1.50000	-3118.84	126.29	48.34	-3159.99	159.93	15.87	-3431.06	47.78	12.62	-3501.57	62.15	63.62	-3746.67	-15.92	-9.12	-3654.84	40.16	25.03	-3315.92	270.40	-2.20	-18123.90	1986.60	686.14	-3657.76	18.96	1236.95	0.00	0.00	0.00	-1736.91	13.31	1654.07	-3525.07	-45.90	1613.94	-3429.65	210.56	1631.78	-3436.15	87.40	1605.26	-220.74	1132.60	71.20	374.47	1135.75	73.83	-230.27
1.51000	-3118.84	126.29	48.34	-3159.99	159.93	15.87	-3431.06	47.78	12.62	-3501.57	62.15	63.62	-3746.67	-15.92	-9.12	-3654.84	40.16	25.03	-3348.84	269.55	-7.39	-18164.33	1990.62	687.70	-3657.76	18.96	1236.95	0.00	0.00	0.00	-1736.91	13.31	1654.07	-3525.07	-45.90	1613.94	-3405.92	214.54	1630.50	-3439.90	88.46	1607.17	-220.54	1132.90	71.13	375.05	1135.03	74.08	-236.44
1.52000	-3118.84	126.29	48.34	-3159.99	159.93	15.87	-3431.06	47.78	12.62	-3501.57	62.15	63.62	-3746.67	-15.92	-9.12	-3654.84	40.16	25.03	-3357.13	271.37	-8.62	-18204.04	1994.54	689.24	-3657.76	18.96	1236.95	0.00	0.00	0.00	-1736.91	13.31	1654.07	-3525.07	-45.90	1613.94	-3401.72	216.81	1629.47	-3437.25	89.64	1606.01	-221.56	1133.67	70.90	374.51	1135.43	73.95	-232.42
1.53000	-3118.84	126.29	48.34	-3159.99	159.93	15.87	-3431.06	47.78	12.62	-3501.57	62.15	63.62	-3746.67	-15.92	-9.12	-3654.84	40.16	25.03	-3348.12	271.72	-6.94	-18243.04	1998.38	690.74	-3657.76	18.96	1236.95	0.00	0.00	0.00	-1736.91	13.31	1654.07	-3525.07	-45.90	1613.94	-3388.46	220.28	1629.49	-3442.62	92.09	1605.98	-221.66	1133.16	71.12	374.26	1135.68	73.91	-230.97
1.54000	-3118.84	126.29	48.34	-3159.99	159.93	15.87	-3431.06	47.78	12.62	-3501.57	62.15	63.62	-3746.67	-15.92	-9.12	-3654.84	40.16	25.03	-3357.00	270.20	-8.90	-18281.33	2002.12	692.21	-3657.76	18.96	1236.95	0.00	0.00	0.00	-1736.91	13.31	1654.07	-3525.07	-45.90	1613.94	-3368.65	222.02	1628.25	-3422.09	95.07	1604.09	-222.60	1133.49	70.89	373.79	1135.73	73.72	-230.13
1.55000	-3118.84	126.29	48.34	-3159.99	159.93	15.87	-3431.06	47.78	12.62	-3501.57	62.15	63.62	-3746.67	-15.92	-9.12	-3654.84	40.16	25.03	-3312.67	272.54	-3.45	-18318.91	2005.78	693.65	-3657.76	18.96	1236.95	0.00	0.00	0.00	-1736.91	13.31	1654.07	-3525.07	-45.90	1613.94	-3432.31	221.81	1631.34	-3430.22	100.37	1604.47	-221.80	1132.89	71.17	374.94	1135.31	74.12	-226.89
1.56000	-3118.84	126.29	48.34	-3159.99	159.93	15.87	-3431.06	47.78	12.62	-3501.57	62.15	63.62	-3746.67	-15.92	-9.12	-3654.84	40.16	25.03	-3366.02	271.93	-10.26	-18355.78	2009.34	695.05	-3657.76	18.96	1236.95	0.00	0.00	0.00	-1736.91	13.31	1654.07	-3525.07	-45.90	1613.94	-3436.85	224.32	1630.12	-3459.11	98.62	1605.38	-222.78	1133.30	70.83	374.81	1135.27	73.95	-228.59
1.57000	-3118.84	126.29	48.34	-3159.99	159.93	15.87	-3431.06	47.78	12.62	-3501.57	62.15	63.62	-3746.67	-15.92	-9.12	-3654.84	40.16	25.03	-3361.00	272.37	-11.13	-18391.94	2012.82	696.43	-3657.76	18.96	1236.95	0.00	0.00	0.00	-1736.91	13.31	1654.07	-3525.07	-45.90	1613.94	-3412.72	227.27	1629.20	-3445.08	100.36	1605.11	-222.03	1133.32	70.98	374.43	1135.79	73.84	-228.89
1.58000	-3118.84	126.29	48.34	-3159.99	159.93	15.87	-3431.06	47.78	12.62	-3501.57	62.15	63.62	-3746.67	-15.92	-9.12	-3654.84	40.16	25.03	-3370.96	270.18	-10.84	-18427.41	2016.21	697.77	-3657.76	18.96	1236.95	0.00	0.00	0.00	-1736.91	13.31	1654.07	-3525.07	-45.90	1613.94	-3406.91	227.70	1626.86	-3423.23	103.05	1603.76	-220.60	1132.84	71.48	375.20	1135.74	74.01	-231.00
1.59000	-3118.84	126.29	48.34	-3159.99	159.93	15.87	-3431.06	47.78	12.62	-3501.57	62.15	63.62	-3746.67	-15.92	-9.12	-3654.84	40.16	25.03	-3342.19	270.96	-6.61	-18462.17	2019.51	699.08	-3657.76	18.96	1236.95	0.00	0.00	0.00	-1736.91	13.31	1654.07	-3525.07	-45.90	1613.94	-3432.38	228.89	1628.98	-3414.91	106.21	1604.04	-221.13	1132.71	71.43	376.15	1135.52	74.45	-230.97
1.60000	-3118.84	126.29	48.34	-3159.99	159.93	15.87	-3431.06	47.78	12.62	-3501.57	62.15	63.62	-3746.67	-15.92	-9.12	-3654.84	40.16	25.03	-3375.75	270.41	-12.32	-18496.24	2022.72	700.36	-3657.76	18.96	1236.95	0.00	0.00	0.00	-1736.91	13.31	1654.07	-3525.07	-45.90	1613.94	-3438.51	233.26	1627.19	-3444.91	110.18	1604.41	-220.17	1132.93	71.34	375.93	1134.43	74.53	-229.28
1.61000	-3118.84	126.29	48.34	-3159.99	159.93	15.87	-3431.06	47.78	12.62	-3501.57	62.15	63.62	-3746.67	-15.92	-9.12	-3654.84	40.16	25.03	-3357.88	268.42	-8.72	-18529.61	2025.85	701.61	-3657.76	18.96	1236.95	0.00	0.00	0.00	-1736.91	13.31	1654.07	-3525.07	-45.90	1613.94	-3448.44	237.20	1627.90	-3431.18	110.97	1601.68	-220.60	1133.52	70.99	374.28	1135.57	73.90	-230.57
1.62000	-3118.84	126.29	48.34	-3159.99	159.93	15.87	-3431.06	47.78	12.62	-3501.57	62.15	63.62	-3746.67	-15.92	-9.12	-3654.84	40.16	25.03	-3304.73	271.47	-0.55	-18562.30	2028.89	702.83	-3657.76	18.96	1236.95	0.00	0.00	0.00	-1736.91	13.31	1654.07	-3525.07	-45.90	1613.94	-3471.80	237.83	1626.94	-3433.17	111.80	1600.97	-221.55	1133.19	71.04	374.47	1135.17	74.09	-233.74
1.63000	-3118.84	126.29	48.34	-3159.99	159.93	15.87	-3431.06	47.78	12.62	-3501.57	62.15	63.62	-3746.67	-15.92	-9.12	-3654.84	40.16	25.03	-3364.28	269.67	-6.61	-18594.29	2031.84	704.02	-3657.76	18.96	1236.95	0.00	0.00	0.00	-1736.91	13.31	1654.07	-3525.07	-45.90	1613.94	-3486.91	240.41	1626.49	-3455.79	115.32	1602.92	-222.03	1133.42	71.13	373.77	1135.17	73.89	-228.17
1.64000	-3118.84	126.29	48.34	-3159.99	159.93	15.87	-3431.06	47.78	12.62	-3501.57	62.15	63.62	-3746.67	-15.92	-9.12	-3654.84	40.16	25.03	-3315.17	269.00	-2.81	-18625.60	2034.71	705.17	-3657.76	18.96	1236.95	0.00	0.00	0.00	-1736.91	13.31	1654.07	-3525.07	-45.90	1613.94	-3493.38	242.21	1625.98	-3461.63	117.58	1603.25	-221.11	1133.02	71.23	374.00	1135.02	74.05	-228.26
1.65000	-3118.84	126.29	48.34	-3159.99	159.93	15.87	-3431.06	47.78	12.62	-3501.57	62.15	63.62	-3746.67	-15.92	-9.12	-3654.84	40.16	25.03	-3328.19	270.67	-4.35	-18656.22	2037.49	706.30	-3657.76	18.96	1236.95	0.00	0.00	0.00	-1736.91	13.31	1654.07	-3525.07	-45.90	1613.94	-3493.24	243.40	1625.47	-3451.28	118.34	1601.76	-222.64	1133.15	70.87	375.44	1135.48	74.24	-231.65
1.66000	-3118.84	126.29	48.34	-3159.99	159.93	15.87	-3431.06	47.78	12.62	-3501.57	62.15	63.62	-3746.67	-15.92	-9.12	-3654.84	40.16	25.03	-3336.16	268.84	-6.54	-18686.16	2040.18	707.39	-3657.76	18.96	1236.95	0.00	0.00	0.00	-1736.91	13.31	1654.07	-3525.07	-45.90	1613.94	-3488.52	244.14	1625.01	-3459.84	118.56	1601.90	-223.70	1133.39	70.61	374.73	1135.61	73.97	-231.87
1.67000	-3118.84	126.29	48.34	-3159.99	159.93	15.87	-3431.06	47.78	12.62	-3501.57	62.15	63.62	-3746.67	-15.92	-9.12	-3654.84	40.16	25.03	-3363.82	271.50	-9.72	-18715.42	2042.79	708.46	-3657.76	18.96	1236.95	0.00	0.00	0.00	-1736.91	13.31	1654.07	-3525.07	-45.90	1613.94	-3481.24	244.60	1624.65	-3468.37	118.95	1601.17	-221.20	1132.42	71.26	374.52	1135.41	74.02	-235.67
1.68000	-3118.84	126.29	48.34	-3159.99	159.93	15.87	-3431.06	47.78	12.62	-3501.57	62.15	63.62	-3746.67	-15.92	-9.12	-3654.84	40.16	25.03	-3371.08	269.91	-9.68	-18744.01	2045.32	709.49	-3657.76	18.96	1236.95	0.00	0.00	0.00	-1736.91	13.31	1654.07	-3525.07	-45.90	1613.94	-3473.45	244.96	1624.47	-3462.78	119.24	1601.12	-221.93	1133.22	70.72	375.13	1135.64	74.01	-230.91
1.69000	-3118.84	126.29	48.34	-3159.99	159.93	15.87	-3431.06	47.78	12.62	-3501.57	62.15	63.62	-3746.67	-15.92	-9.12	-3654.84	40.16	25.03	-3372.32	268.19	-10.47	-18771.92	2047.76	710.49	-3657.76	18.96	1236.95	0.00	0.00	0.00	-1736.91	13.31	1654.07	-3525.07	-45.90	1613.94	-3467.17	245.38	1624.51	-3478.20	121.46	1602.08	-221.63	1133.49	70.89	374.63	1135.12	74.05	-234.03
1.70000	-3118.84	126.29	48.34	-3159.99	159.93	15.87	-3431.06	47.78	12.62	-3501.57	62.15	63.62	-3746.67	-15.92	-9.12	-3654.84	40.16	25.03	-3364.52	268.64	-8.81	-18799.16	2050.12	711.47	-3657.76	18.96	1236.95	0.00	0.00	0.00	-1736.91	13.31	1654.07	-3525.07	-45.90	1613.94	-3464.43	246.04	1624.83	-3446.88	122.67	1601.72	-221.91	1133.17	70.93	374.71	1134.87	74.25	-224.45
1.71000	-3118.84	126.29	48.34	-3159.99	159.93	15.87	-3431.06	47.78	12.62	-3501.57	62.15	63.62	-3746.67	-15.92	-9.12	-3654.84	40.16	25.03	-3380.13	269.25	-12.88	-18825.73	2052.39	712.41	-3657.76	18.96	1236.95	0.00	0.00	0.00	-1736.91	13.31	1654.07	-3525.07	-45.90	1613.94	-3467.24	247.09	1625.49	-3442.32	121.05	1602.39	-221.98	1133.47	70.83	374.92	1135.32	74.01	-229.74
1.72000	-3118.84	126.29	48.34	-3159.99	159.93	15.87	-3431.06	47.78	12.62	-3501.57	62.15	63.62	-3746.67	-15.92	-9.12	-3654.84	40.16	25.03	-3369.64	268.88	-9.89	-18851.63	2054.58	713.33	-3657.76	18.96	1236.95	0.00	0.00	0.00	-1736.91	13.31	1654.07	-3525.07	-45.90	1613.94	-3458.28	248.73	1626.53	-3454.84	123.58	1602.27	-221.88	1133.03	70.80	375.03	1135.52	74.02	-226.59
1.73000	-3118.84	126.29	48.34	-3159.99	159.93	15.87	-3431.06	47.78	12.62	-3501.57	62.15	63.62	-3746.67	-15.92	-9.12	-3654.84	40.16	25.03	-3390.27	269.77	-14.95	-18876.87	2056.68	714.21	-3657.76	18.96	1236.95	0.00	0.00	0.00	-1736.91	13.31	1654.07	-3525.07	-45.90	1613.94	-3475.38	250.44	1626.07	-3461.94	124.35	1601.86	-221.90	1133.09	70.91	374.36	1135.99	73.74	-230.60
1.74000	-3118.84	126.29	48.34	-3159.99	159.93	15.87	-3431.06	47.78	12.62	-3501.57	62.15	63.62	-3746.67	-15.92	-9.12	-3654.84	40.16	25.03	-3350.10	270.34	-7.43	-18901.45	2058.71	715.07	-3657.76	18.96	1236.95	0.00	0.00	0.00	-1736.91	13.31	1654.07	-3525.07	-45.90	1613.94	-3504.10	250.97	1629.07	-3447.11	123.55	1602.66	-220.94	1132.51	71.21	374.70	1135.72	73.81	-226.36
1.75000	-3118.84	126.29	48.34	-3159.99	159.93	15.87	-3431.06	47.78	12.62	-3501.57	62.15	63.62	-3746.67	-15.92	-9.12	-3654.84	40.16	25.03	-3357.56	270.11	-8.67	-18925.37	2060.65	715.90	-3657.76	18.96	1236.95	0.00	0.00	0.00	-1736.91	13.31	1654.07	-3525.07	-45.90	1613.94	-3481.55	248.72	1627.08	-3459.77	123.98	1603.34	-222.62	1133.48	70.75	375.34	1135.60	74.09	-228.67
1.76000	-3118.84	126.29	48.34	-3159.99	159.93	15.87	-3431.05	47.78	12.62	-3501.57	62.15	63.62	-3746.67	-15.92	-9.12	-3654.84	40.16	25.03	-3338.86	268.71	-5.13	-18948.63	2062.51	716.69	-3657.76	18.96	1236.95	0.00	0.00	0.00	-1736.91	13.31	1654.07	-3525.07	-45.90	1613.94	-3475.64	248.70	1628.43	-3456.22	124.62	1603.99	-221.81	1133.28	71.09	374.55	1136.43	73.70	-230.32
1.77000	-3118.84	126.29	48.34	-3159.99	159.93	15.87	-3418.75	54.29	15.50	-3501.57	62.15	63.62	-3746.67	-15.92	-9.12	-3654.84	40.16	25.03	-3339.45	270.01	-5.65	-18971.24	2064.29	717.46	-3657.76	18.96	1236.95	0.00	0.00	0.00	-1736.91	13.31	1654.07	-3525.07	-45.90	1613.94	-3468.08	248.25	1627.81	-3443.24	123.66	1603.97	-222.39	1133.87	70.82	373.88	1135.88	73.71	-232.38
1.78000	-3118.84	126.29	48.34	-3159.99	159.93	15.87	-3421.73	59.24	12.11	-3501.57	62.15	63.62	-3746.67	-15.92	-9.12	-3654.84	40.16	25.03	-3346.10	266.86	-5.60	-18993.20	2065.98	718.20	-3657.76	18.96	1236.95	0.00	0.00	0.00	-1736.91	13.31	1654.07	-3525.07	-45.90	1613.94	-3462.22	249.02	1626.62	-3455.33	123.22	1604.50	-222.83	1133.24	70.85	375.63	1135.11	74.31	-232.35
1.79000	-3118.84	126.29	48.34	-3159.99	159.93	15.87	-3453.87	64.46	6.91	-3501.57	62.15	63.62	-3746.67	-15.92	-9.12	-3654.84	40.16	25.03	-3319.44	270.08	-1.29	-19014.50	2067.60	718.91	-3657.76	18.96	1236.95	0.00	0.00	0.00	-1736.91	13.31	1654.07	-3525.07	-45.90	1613.94	-3512.23	245.95	1628.59	-3457.48	122.11	1604.30	-221.36	1133.63	71.24	375.03	1135.36	74.06	-233.20
1.80000	-3118.84	126.29	48.34	-3159.99	159.93	15.87	-3463.12	69.89	0.60	-3501.57	62.15	63.62	-3746.67	-15.92	-9.12	-3654.84	40.16	25.03	-3325.68	272.55	-3.44	-19035.16	2069.13	719.60	-3657.76	18.96	1236.95	0.00	0.00	0.00	-1736.91	13.31	1654.07	-3525.07	-45.90	1613.94	-3520.15	245.46	1628.98	-3469.36	122.28	1604.90	-221.68	1133.41	71.05	374.63	1135.46	73.92	-231.73
1.81000	-3118.84	126.29	48.34	-3159.99	159.93	15.87	-3450.73	74.12	2.77	-3501.55	62.16	63.62	-3746.67	-15.92	-9.12	-3654.84	40.16	25.03	-3372.55	271.89	-10.09	-19055.18	2070.59	720.25	-3657.76	18.96	1236.95	0.00	0.00	0.00	-1736.91	13.31	1654.07	-3525.07	-45.90	1613.94	-3527.96	244.96	1629.37	-3470.59	121.08	1603.69	-221.95	1133.81	70.88	375.28	1135.32	74.01	-230.44
1.82000	-3118.84	126.29	48.34	-3159.99	159.93	15.87	-3499.18	79.13	-7.62	-3486.89	66.22	63.56	-3746.67	-15.92	-9.12	-3654.84	40.16	25.03	-3384.46	270.70	-12.45	-19074.56	2071.97	720.88	-3657.76	18.96	1236.95	0.00	0.00	0.00	-1736.91	13.31	1654.07	-3525.07	-45.90	1613.94	-3535.66	244.44	1629.75	-3468.99	119.36	1603.35	-221.27	1132.99	71.25	374.52	1135.57	73.83	-229.95
1.83000	-3118.84	126.29	48.34	-3159.99	159.93	15.87	-3461.47	86.00	-0.88	-3528.63	68.13	56.47	-3746.67	-15.92	-9.12	-3654.84	40.16	25.03	-3398.57	272.07	-13.42	-19093.30	2073.26	721.48	-3657.76	18.96	1236.95	0.00	0.00	0.00	-1736.91	13.31	1654.07	-3525.07	-45.90	1613.94	-3543.27	243.90	1630.12	-3460.15	117.92	1602.37	-221.39	1132.96	71.19	374.68	1136.08	73.53	-223.96
1.84000	-3118.84	126.29	48.34	-3159.99	159.93	15.87	-3462.81	87.62	-0.61	-3532.68	73.60	53.72	-3746.67	-15.92	-9.12	-3654.84	40.16	25.03	-3388.21	273.77	-11.43	-19111.40	2074.48	722.05	-3657.76	18.96	1236.95	0.00	0.00	0.00	-1736.91	13.31	1654.07	-3525.07	-45.90	1613.94	-3550.77	243.35	1630.50	-3450.52	118.16	1601.97	-220.19	1133.13	71.34	374.66	1135.95	73.69	-225.55
1.85000	-3118.84	126.29	48.34	-3159.99	159.93	15.87	-3494.60	91.61	-5.53	-3509.04	76.01	55.30	-3746.67	-15.92	-9.12	-3654.84	40.16	25.03	-3357.55	270.19	-6.10	-19128.86	2075.62	722.59	-3657.76	18.96	1236.95	0.00	0.00	0.00	-1736.91	13.31	1654.07	-3525.07	-45.90	1613.94	-3558.17	242.78	1630.87	-3466.44	116.00	1601.05	-219.83	1133.17	71.56	375.44	1135.51	74.12	-227.31
1.86000	-3118.84	126.29	48.34	-3159.99	159.93	15.87	-3523.05	96.33	-11.11	-3528.83	79.69	50.48	-3746.67	-15.92	-9.12	-3654.84	40.16	25.03	-3339.75	268.26	-2.47	-19145.70	2076.68	723.10	-3657.76	18.96	1236.95	0.00	0.00	0.00	-1736.91	13.31	1654.07	-3525.07	-45.90	1613.94	-3565.47	242.19	1631.24	-3466.15	113.80	1601.23	-221.73	1133.27	71.02	373.97	1135.37	73.74	-231.58
1.87000	-3118.84	126.29	48.34	-3159.99	159.93	15.87	-3488.77	100.82	-4.85	-3487.94	82.85	56.26	-3746.67	-15.92	-9.12	-3654.84	40.16	25.03	-3325.36	271.13	-4.25	-19161.91	2077.66	723.59	-3657.76	18.96	1236.95	0.00	0.00	0.00	-1736.91	13.31	1654.07	-3525.07	-45.90	1613.94	-3572.67	241.59	1631.61	-3486.53	111.90	1601.20	-222.04	1132.70	71.21	374.96	1135.44	73.99	-232.22
1.88000	-3118.84	126.29	48.34	-3159.99	159.93	15.87	-3501.72	98.91	-7.14	-3526.25	83.34	50.31	-3746.67	-15.92	-9.12	-3654.84	40.16	25.03	-3345.63	268.42	-3.60	-19177.49	2078.56	724.05	-3657.76	18.96	1236.95	0.00	0.00	0.00	-1736.91	13.31	1654.07	-3525.07	-45.90	1613.94	-3579.77	240.98	1631.97	-3477.34	111.11	1600.28	-222.11	1132.79	71.16	375.48	1135.55	74.16	-233.35
1.89000	-3118.84	126.29	48.34	-3159.99	159.93	15.87	-3487.26	99.84	-8.76	-3488.18	81.86	52.19	-3746.67	-15.92	-9.12	-3654.84	40.16	25.03	-3341.04	270.52	-2.53	-19192.45	2079.39	724.48	-3657.76	18.96	1236.95	0.00	0.00	0.00	-1736.91	13.31	1654.07	-3525.07	-45.90	1613.94	-3586.77	240.34	1632.33	-3462.90	109.52	1598.67	-222.98	1133.41	70.88	374.78	1135.46	74.05	-230.70
1.90000	-3118.84	126.29	48.34	-3159.99	159.93	15.87	-3519.23	99.42	-15.88	-3481.54	85.82	52.67	-3746.67	-15.92	-9.12	-3654.84	40.16	25.03	-3352.52	271.40	-1.38	-19206.78	2080.14	724.89	-3657.76	18.96	1236.95	0.00	0.00	0.00	-1736.91	13.31	1654.07	-3525.07	-45.90	1613.94	-3593.66	239.69	1632.68	-3468.96	107.76	1597.56	-222.64	1132.95	71.09	373.92	1135.80	73.84	-226.91
1.91000	-3118.84	126.29	48.34	-3159.99	159.93	15.87	-3541.50	98.70	-20.93	-3520.37	83.99	42.93	-3746.67	-15.92	-9.12	-3654.84	40.16	25.03	-3308.21	272.17	5.05	-19220.50	2080.81	725.27	-3657.76	18.96	1236.95	0.00	0.00	0.00	-1736.91	13.31	1654.07	-3525.07	-45.90	1613.94	-3600.46	239.03	1633.03	-3458.74	106.58	1597.02	-222.24	1133.20	70.79	374.02	1135.67	73.83	-230.68
1.92000	-3118.84	126.29	48.34	-3159.99	159.93	15.87	-3491.60	99.03	-13.80	-3519.67	84.54	41.44	-3746.67	-15.92	-9.12	-3654.84	40.16	25.03	-3287.37	269.08	9.66	-19233.60	2081.41	725.62	-3657.76	18.96	1236.95	0.00	0.00	0.00	-1736.91	13.31	1654.07	-3525.07	-45.90	1613.94	-3607.16	238.35	1633.38	-3443.20	104.60	1596.17	-220.65	1133.09	71.28	374.85	1135.48	74.01	-227.93
1.93000	-3118.84	126.29	48.34	-3159.99	159.93	15.87	-3493.16	98.53	-14.94	-3490.64	83.23	46.17	-3746.67	-15.92	-9.12	-3654.84	40.16	25.03	-3360.69	267.51	0.69	-19246.09	2081.93	725.94	-3657.76	18.96	1236.95	0.00	0.00	0.00	-1736.91	13.31	1654.07	-3525.07	-45.90	1613.94	-3613.76	237.65	1633.73	-3468.78	102.55	1596.11	-221.16	1133.39	71.03	374.04	1135.63	73.72	-224.84
1.94000	-3118.84	126.29	48.34	-3159.99	159.93	15.87	-3498.05	97.86	-16.75	-3500.38	85.18	44.26	-3746.67	-15.92	-9.12	-3654.84	40.16	25.03	-3319.63	269.86	10.78	-19257.96	2082.37	726.24	-3657.76	18.96	1236.95	0.00	0.00	0.00	-1736.91	13.31	1654.07	-3525.07	-45.90	1613.94	-3620.25	236.94	1634.07	-3478.61	99.65	1595.42	-222.28	1133.31	70.78	375.02	1135.56	73.88	-224.81
1.95000	-3118.84	126.29	48.34	-3159.99	159.93	15.87	-3482.21	98.37	-13.03	-3458.85	82.23	50.10	-3746.67	-15.92	-9.12	-3654.84	40.16	25.03	-3373.07	267.28	5.29	-19269.23	2082.74	726.51	-3657.76	18.96	1236.95	0.00	0.00	0.00	-1736.91	13.31	1654.07	-3525.07	-45.90	1613.94	-3626.65	236.22	1634.41	-3463.49	99.53	1595.47	-222.48	1133.44	70.70	375.36	1135.55	74.26	-228.10
1.96000	-3118.84	126.29	48.34	-3159.99	159.93	15.87	-3470.57	97.69	-12.33	-3508.24	81.91	41.48	-3746.67	-15.92	-9.12	-3654.84	40.16	25.03	-3353.10	270.81	12.15	-19279.89	2083.04	726.76	-3657.76	18.96	1236.95	0.00	0.00	0.00	-1736.91	13.31	1654.07	-3525.07	-45.90	1613.94	-3632.96	235.48	1634.75	-3486.35	97.86	1595.30	-222.79	1132.95	70.67	374.08	1135.42	73.98	-225.63
1.97000	-3118.84	126.29	48.34	-3159.99	159.93	15.87	-3482.78	99.52	-12.66	-3459.85	83.93	49.90	-3746.67	-15.92	-9.12	-3654.84	40.16	25.03	-3374.84	271.80	12.46	-19289.95	2083.26	726.98	-3657.76	18.96	1236.95	0.00	0.00	0.00	-1736.91	13.31	1654.07	-3525.07	-45.90	1613.94	-3639.16	234.72	1635.08	-3476.93	96.00	1595.48	-221.29	1133.13	71.11	373.86	1135.72	73.70	-222.92
1.98000	-3118.84	126.29	48.34	-3159.99	159.93	15.87	-3491.42	96.60	-15.17	-3489.99	83.68	44.48	-3746.67	-15.92	-9.12	-3654.84	40.16	25.03	-3382.47	272.19	14.32	-19299.41	2083.41	727.17	-3657.76	18.96	1236.95	0.00	0.00	0.00	-1736.91	13.31	1654.07	-3525.07	-45.90	1613.94	-3645.27	233.95	1635.41	-3471.65	95.71	1595.17	-223.38	1133.32	70.55	375.64	1135.48	74.17	-226.24
1.99000	-3118.84	126.29	48.34	-3159.99	159.93	15.87	-3509.62	97.00	-19.65	-3493.42	83.57	45.62	-3746.67	-15.92	-9.12	-3654.84	40.16	25.03	-3390.08	272.57	16.17	-19308.27	2083.48	727.34	-3657.76	18.96	1236.95	0.00	0.00	0.00	-1736.91	13.31	1654.07	-3525.07	-45.90	1613.94	-3651.27	233.16	1635.74	-3475.72	94.11	1594.10	-222.27	1132.75	71.02	375.05	1135.28	74.08	-227.86
2.00000	-3118.84	126.29	48.34	-3159.99	159.93	15.87	-3507.27	96.51	-17.72	-3458.08	84.20	49.48	-3746.67	-15.92	-9.12	-3654.84	40.16	25.03	-3397.68	272.94	18.03	-19316.53	2083.48	727.48	-3657.76	18.96	1236.95	0.00	0.00	0.00	-1736.91	13.31	1654.07	-3525.07	-45.90	1613.94	-3657.19	232.36	1636.07	-3469.28	93.27	1594.41	-222.51	1132.86	70.95	374.36	1135.96	73.77	-229.10
2.01000	-3118.84	126.29	48.34	-3159.99	159.93	15.87	-3487.34	97.29	-14.33	-3462.73	82.12	48.01	-3746.67	-15.92	-9.12	-3654.84	40.16	25.03	-3405.25	273.31	19.89	-19324.19	2083.41	727.60	-3657.76	18.96	1236.95	0.00	0.00	0.00	-1736.91	13.31	1654.07	-3525.07	-45.90	1613.94	-3663.00	231.55	1636.39	-3466.97	93.89	1594.40	-221.66	1133.11	71.03	374.71	1135.31	73.97	-231.48
2.02000	-3118.84	126.29	48.34	-3159.99	159.93	15.87	-3492.92	99.04	-15.62	-3482.46	82.91	45.69	-3746.67	-15.92	-9.12	-3654.84	40.16	25.03	-3412.81	273.66	21.75	-19331.27	2083.26	727.69	-3657.76	18.96	1236.95	0.00	0.00	0.00	-1736.91	13.31	1654.07	-3525.07	-45.90	1613.94	-3668.72	230.72	1636.71	-3470.61	95.21	1594.19	-220.11	1132.64	71.61	375.00	1135.41	73.93	-231.20
2.03000	-3118.84	126.29	48.34	-3159.99	159.93	15.87	-3464.21	98.09	-10.17	-3527.32	81.10	37.89	-3746.67	-15.92	-9.12	-3654.84	40.16	25.03	-3420.36	274.00	23.61	-19337.76	2083.04	727.75	-3657.76	18.96	1236.95	0.00	0.00	0.00	-1736.91	13.31	1654.07	-3525.07	-45.90	1613.94	-3674.34	229.88	1637.02	-3471.47	94.31	1594.72	-222.10	1133.00	70.95	374.32	1135.38	73.84	-232.41
2.04000	-3118.84	126.29	48.34	-3159.99	159.93	15.87	-3498.35	97.77	-16.17	-3480.86	82.94	44.61	-3746.67	-15.92	-9.12	-3654.84	40.16	25.03	-3427.88	274.33	25.48	-19343.66	2082.75	727.79	-3657.76	18.96	1236.95	0.00	0.00	0.00	-1736.91	13.31	1654.07	-3525.07	-45.90	1613.94	-3679.86	229.02	1637.33	-3470.86	93.19	1594.48	-222.45	1133.48	70.60	374.34	1135.85	73.67	-233.83
2.05000	-3118.84	126.29	48.34	-3159.99	159.93	15.87	-3516.75	97.59	-19.85	-3502.43	82.78	42.20	-3746.67	-15.92	-9.12	-3654.84	40.16	25.03	-3435.39	274.65	27.34	-19348.98	2082.39	727.81	-3657.76	18.96	1236.95	0.00	0.00	0.00	-1736.91	13.31	1654.07	-3525.07	-45.90	1613.94	-3685.29	228.15	1637.64	-3478.62	92.88	1594.71	-221.92	1133.53	70.81	373.89	1135.57	73.77	-230.85
2.06000	-3118.84	126.29	48.34	-3159.99	159.93	15.87	-3494.29	98.74	-15.29	-3504.75	83.10	41.95	-3746.67	-15.92	-9.12	-3654.84	40.16	25.03	-3442.87	274.96	29.21	-19353.72	2081.96	727.80	-3657.76	18.96	1236.95	0.00	0.00	0.00	-1736.91	13.31	1654.07	-3525.07	-45.90	1613.94	-3690.63	227.27	1637.95	-3466.47	92.88	1594.83	-220.19	1132.73	71.39	374.52	1135.56	73.95	-229.09
2.07000	-3118.84	126.29	48.34	-3159.99	159.93	15.87	-3472.97	97.56	-13.44	-3517.57	82.70	37.59	-3746.67	-15.92	-9.12	-3654.84	40.16	25.03	-3450.34	275.26	31.07	-19357.88	2081.45	727.77	-3657.76	18.96	1236.95	0.00	0.00	0.00	-1736.91	13.31	1654.07	-3525.07	-45.90	1613.94	-3695.86	226.37	1638.25	-3450.45	92.83	1595.07	-222.79	1133.38	70.73	375.39	1135.61	74.22	-226.81
2.08000	-3118.84	126.29	48.34	-3159.99	159.93	15.87	-3487.25	97.96	-15.12	-3513.05	81.89	37.74	-3746.67	-15.92	-9.12	-3654.84	40.16	25.03	-3457.79	275.55	32.94	-19361.47	2080.88	727.71	-3657.76	18.96	1236.95	0.00	0.00	0.00	-1736.91	13.31	1654.07	-3525.07	-45.90	1613.94	-3701.01	225.46	1638.55	-3473.60	91.85	1596.70	-222.37	1133.09	70.78	375.33	1135.53	74.17	-228.71
2.09000	-3118.84	126.29	48.34	-3159.99	159.93	15.87	-3511.91	96.53	-19.89	-3538.02	83.83	32.72	-3746.67	-15.92	-9.12	-3654.84	40.16	25.03	-3465.22	275.83	34.81	-19364.48	2080.23	727.63	-3657.76	18.96	1236.95	0.00	0.00	0.00	-1736.91	13.31	1654.07	-3525.07	-45.90	1613.94	-3706.06	224.53	1638.85	-3463.10	91.82	1596.86	-222.58	1132.87	70.88	374.84	1135.25	74.19	-228.74
2.10000	-3118.84	126.29	48.34	-3159.99	159.93	15.87	-3515.16	94.21	-20.61	-3522.93	84.10	37.10	-3746.67	-15.92	-9.12	-3654.84	40.16	25.03	-3472.63	276.10	36.67	-19366.92	2079.52	727.52	-3657.76	18.96	1236.95	0.00	0.00	0.00	-1736.91	13.31	1654.07	-3525.07	-45.90	1613.94	-3711.01	223.60	1639.14	-3468.40	91.07	1596.91	-222.90	1133.22	70.89	374.95	1135.32	74.10	-230.61
2.11000	-3118.84	126.29	48.34	-3159.99	159.93	15.87	-3479.58	97.20	-14.32	-3550.42	81.15	32.02	-3746.67	-15.92	-9.12	-3654.84	40.16	25.03	-3480.02	276.36	38.54	-19368.79	2078.73	727.39	-3657.76	18.96	1236.95	0.00	0.00	0.00	-1736.91	13.31	1654.07	-3525.07	-45.90	1613.94	-3715.87	222.65	1639.44	-3470.33	91.10	1598.30	-220.28	1133.02	71.29	374.20	1135.54	73.68	-234.24
2.12000	-3118.84	126.29	48.34	-3159.99	159.93	15.87	-3505.88	98.07	-18.40	-3485.15	84.00	41.48	-3746.67	-15.92	-9.12	-3654.84	40.16	25.03	-3487.39	276.61	40.41	-19370.09	2077.88	727.23	-3657.76	18.96	1236.95	0.00	0.00	0.00	-1736.91	13.31	1654.07	-3525.05	-45.90	1613.94	-3720.64	221.68	1639.72	-3466.21	92.23	1598.33	-222.29	1132.93	71.03	375.33	1135.56	74.09	-228.07
2.13000	-3118.84	126.29	48.34	-3159.99	159.93	15.87	-3523.63	95.88	-19.32	-3463.71	83.39	46.56	-3746.67	-15.92	-9.12	-3654.84	40.16	25.03	-3494.74	276.86	42.28	-19370.83	2076.96	727.05	-3657.76	18.96	1236.95	0.00	0.00	0.00	-1736.91	13.31	1654.07	-3499.49	-44.10	1614.22	-3725.31	220.70	1640.01	-3472.19	92.10	1598.91	-222.28	1132.89	71.16	374.83	1135.50	74.07	-231.05
2.14000	-3118.84	126.29	48.34	-3159.99	159.93	15.87	-3512.08	96.07	-20.80	-3490.48	84.38	41.09	-3746.67	-15.92	-9.12	-3654.84	40.16	25.03	-3502.07	277.09	44.15	-19371.02	2075.97	726.85	-3657.76	18.96	1236.95	0.00	0.00	0.00	-1736.91	13.31	1654.07	-3551.85	-47.25	1615.95	-3729.89	219.71	1640.29	-3474.56	91.64	1600.05	-222.01	1132.97	71.03	373.83	1135.52	73.77	-233.51
2.15000	-3118.84	126.29	48.34	-3159.99	159.93	15.87	-3510.93	97.99	-20.15	-3538.53	83.76	34.46	-3746.67	-15.92	-9.12	-3654.84	40.16	25.03	-3509.38	277.31	46.02	-19370.64	2074.91	726.62	-3657.76	18.96	1236.95	0.00	0.00	0.00	-1736.91	13.31	1654.07	-3557.00	-48.10	1616.64	-3734.38	218.71	1640.57	-3457.30	93.10	1600.80	-222.14	1132.68	71.02	375.18	1135.11	74.30	-234.91
2.16000	-3118.84	126.29	48.34	-3159.99	159.93	15.87	-3460.83	96.56	-12.47	-3540.35	82.51	32.13	-3746.67	-15.92	-9.12	-3654.84	40.16	25.03	-3516.67	277.53	47.89	-19369.71	2073.79	726.37	-3657.76	18.96	1236.95	0.00	0.00	0.00	-1736.91	13.31	1654.07	-3498.39	-46.70	1613.34	-3738.78	217.70	1640.85	-3457.57	93.27	1601.35	-221.74	1133.20	70.97	374.09	1136.04	73.65	-228.61
2.17000	-3118.84	126.29	48.34	-3159.99	159.93	15.87	-3506.18	97.05	-19.68	-3528.63	85.69	34.03	-3746.67	-15.92	-9.12	-3654.84	40.16	25.03	-3523.93	277.73	49.77	-19368.22	2072.59	726.10	-3657.76	18.96	1236.95	0.00	0.00	0.00	-1736.91	13.31	1654.07	-3487.96	-45.20	1612.04	-3743.08	216.67	1641.12	-3457.72	94.58	1602.51	-221.88	1132.79	71.16	374.51	1135.49	73.83	-225.53
2.18000	-3118.84	126.29	48.34	-3159.99	159.93	15.87	-3517.88	97.60	-20.50	-3527.07	84.53	36.23	-3746.67	-15.92	-9.12	-3654.84	40.16	25.03	-3531.17	277.92	51.64	-19366.18	2071.33	725.80	-3657.76	18.96	1236.95	0.00	0.00	0.00	-1736.91	13.31	1654.07	-3482.61	-47.72	1614.10	-3747.29	215.63	1641.40	-3447.48	94.80	1603.48	-222.02	1133.58	70.84	374.00	1135.18	73.91	-227.13
2.19000	-3118.84	126.29	48.34	-3159.99	159.93	15.87	-3490.69	97.39	-15.70	-3471.49	85.74	41.91	-3746.67	-15.92	-9.12	-3654.84	40.16	25.03	-3538.39	278.11	53.51	-19363.60	2070.00	725.48	-3657.76	18.96	1236.95	0.00	0.00	0.00	-1736.91	13.31	1654.07	-3544.93	-46.70	1616.67	-3751.41	214.58	1641.66	-3435.62	95.94	1604.43	-223.35	1133.84	70.50	373.66	1135.65	73.73	-229.20
2.20000	-3118.84	126.29	48.34	-3159.99	159.93	15.87	-3476.24	97.41	-14.40	-3473.17	86.66	44.82	-3746.67	-15.92	-9.12	-3654.84	40.16	25.03	-3545.59	278.29	55.38	-19360.47	2068.61	725.14	-3657.76	18.96	1236.95	0.00	0.00	0.00	-1736.91	13.31	1654.07	-3520.70	-44.87	1617.61	-3755.44	213.51	1641.93	-3451.29	98.45	1605.24	-223.12	1133.34	70.67	373.99	1135.62	73.76	-237.98
2.21000	-3118.84	126.29	48.34	-3159.99	159.93	15.87	-3512.71	96.32	-20.00	-3550.24	84.64	31.28	-3746.67	-15.92	-9.12	-3654.84	40.16	25.03	-3552.76	278.45	57.26	-19356.79	2067.15	724.77	-3657.76	18.96	1236.95	0.00	0.00	0.00	-1736.91	13.31	1654.07	-3510.87	-48.66	1617.88	-3759.37	212.44	1642.19	-3446.38	97.89	1606.03	-221.03	1133.16	71.10	374.41	1135.73	73.84	-230.88
2.22000	-3118.84	126.29	48.34	-3159.99	159.93	15.87	-3495.11	96.52	-16.14	-3494.93	86.92	38.90	-3746.67	-15.92	-9.12	-3654.84	40.16	25.03	-3559.91	278.61	59.13	-19352.58	2065.63	724.39	-3657.76	18.96	1236.95	0.00	0.00	0.00	-1736.91	13.31	1654.07	-3508.31	-45.63	1616.35	-3763.22	211.35	1642.45	-3453.49	100.08	1607.35	-221.05	1133.19	71.34	374.65	1135.70	73.85	-232.48
2.23000	-3118.84	126.29	48.34	-3159.99	159.93	15.87	-3497.66	98.07	-17.12	-3491.13	86.81	42.72	-3746.67	-15.92	-9.12	-3654.84	40.16	25.03	-3567.04	278.76	61.00	-19347.82	2064.04	723.98	-3657.76	18.96	1236.95	0.00	0.00	0.00	-1736.91	13.31	1654.07	-3499.32	-44.38	1617.55	-3766.97	210.25	1642.71	-3450.74	101.57	1607.70	-222.98	1133.54	70.72	374.65	1135.61	73.96	-226.40
2.24000	-3118.84	126.29	48.34	-3159.99	159.93	15.87	-3501.19	97.98	-18.13	-3516.28	85.42	36.59	-3746.67	-15.92	-9.12	-3654.84	40.16	25.03	-3574.14	278.90	62.87	-19342.54	2062.38	723.54	-3657.76	18.96	1236.95	0.00	0.00	0.00	-1736.91	13.31	1654.07	-3453.82	-41.31	1617.89	-3770.64	209.14	1642.96	-3462.38	103.24	1608.35	-223.39	1133.35	70.59	373.83	1135.71	73.68	-230.10
2.25000	-3118.84	126.29	48.34	-3159.99	159.93	15.87	-3506.51	98.77	-18.57	-3472.19	88.36	42.21	-3746.67	-15.92	-9.12	-3654.84	40.16	25.03	-3581.22	279.02	64.75	-19336.71	2060.66	723.09	-3657.76	18.96	1236.95	0.00	0.00	0.00	-1736.91	13.31	1654.07	-3515.21	-44.35	1618.22	-3774.21	208.02	1643.22	-3454.99	105.13	1608.46	-222.35	1132.79	71.00	374.87	1134.87	74.19	-232.29
2.26000	-3118.84	126.29	48.34	-3159.99	159.93	15.87	-3496.63	97.35	-16.86	-3562.68	86.83	29.54	-3746.67	-15.92	-9.12	-3654.84	40.16	25.03	-3588.28	279.15	66.62	-19330.36	2058.88	722.61	-3657.76	18.96	1236.95	0.00	0.00	0.00	-1736.91	13.31	1654.07	-3501.74	-38.37	1618.52	-3777.70	206.89	1643.46	-3456.58	107.99	1609.32	-221.26	1133.62	71.02	375.43	1135.41	74.08	-230.53
2.27000	-3118.84	126.29	48.34	-3159.99	159.93	15.87	-3527.11	99.03	-22.39	-3481.74	87.61	42.04	-3746.67	-15.92	-9.12	-3654.84	40.16	25.03	-3595.31	279.26	68.49	-19323.48	2057.03	722.11	-3657.76	18.96	1236.95	0.00	0.00	0.00	-1736.91	13.31	1654.07	-3486.92	-36.95	1619.75	-3781.10	205.74	1643.71	-3451.14	110.82	1609.90	-221.07	1132.93	71.20	376.17	1135.35	74.30	-228.76
2.28000	-3118.84	126.29	48.34	-3159.99	159.93	15.87	-3508.26	97.20	-18.84	-3528.05	86.97	34.29	-3746.67	-15.92	-9.12	-3654.84	40.16	25.03	-3602.31	279.36	70.36	-19316.07	2055.12	721.59	-3657.76	18.96	1236.95	0.00	0.00	0.00	-1736.91	13.31	1654.07	-3494.85	-36.21	1620.48	-3784.40	204.59	1643.95	-3499.89	111.64	1612.57	-222.69	1133.02	70.84	375.44	1135.55	74.08	-222.57
2.29000	-3118.84	126.29	48.34	-3159.99	159.93	15.87	-3518.31	98.35	-20.49	-3535.77	85.67	33.92	-3746.67	-15.92	-9.12	-3654.84	40.16	25.03	-3609.29	279.45	72.23	-19308.14	2053.15	721.05	-3657.76	18.96	1236.95	0.00	0.00	0.00	-1736.91	13.31	1654.07	-3492.21	-33.65	1621.39	-3787.62	203.42	1644.19	-3466.64	116.13	1611.13	-222.63	1133.40	70.72	375.75	1135.91	74.04	-229.93
2.30000	-3118.84	126.29	48.34	-3159.99	159.93	15.87	-3519.10	97.72	-20.26	-3504.43	87.66	38.98	-3746.67	-15.92	-9.12	-3654.84	40.16	25.03	-3616.25	279.54	74.10	-19299.69	2051.11	720.49	-3657.76	18.96	1236.95	0.00	0.00	0.00	-1736.91	13.31	1654.07	-3461.16	-31.48	1618.87	-3790.75	202.24	1644.43	-3474.16	117.34	1611.71	-222.82	1133.30	70.74	375.15	1135.73	74.04	-230.94
2.31000	-3118.84	126.29	48.34	-3159.99	159.93	15.87	-3519.80	98.84	-21.40	-3515.22	88.83	36.92	-3746.67	-15.92	-9.12	-3654.84	40.16	25.03	-3623.17	279.61	75.97	-19290.73	2049.02	719.90	-3657.76	18.96	1236.95	0.00	0.00	0.00	-1736.91	13.31	1654.07	-3513.16	-28.37	1620.26	-3793.79	201.05	1644.67	-3496.17	118.79	1612.54	-222.90	1133.45	70.81	374.65	1135.80	73.96	-229.41
2.32000	-3118.84	126.29	48.34	-3159.99	159.93	15.87	-3463.41	99.41	-12.18	-3483.16	87.29	41.75	-3746.67	-15.92	-9.12	-3654.84	40.16	25.03	-3630.08	279.68	77.84	-19281.24	2046.86	719.30	-3657.76	18.96	1236.95	0.00	0.00	0.00	-1736.91	13.31	1654.07	-3501.27	-27.02	1620.04	-3796.75	199.86	1644.90	-3496.97	120.48	1612.53	-222.19	1133.60	70.81	375.22	1135.74	74.09	-232.77
2.33000	-3118.84	126.29	48.34	-3159.99	159.93	15.87	-3497.35	98.18	-18.66	-3519.22	87.31	35.50	-3746.67	-15.92	-9.12	-3654.84	40.16	25.03	-3636.95	279.74	79.71	-19271.25	2044.63	718.67	-3657.76	18.96	1236.95	0.00	0.00	0.00	-1736.91	13.31	1654.07	-3474.85	-23.11	1619.01	-3799.62	198.65	1645.13	-3495.32	122.16	1612.76	-222.19	1132.92	71.00	375.25	1135.06	74.17	-234.18
2.34000	-3118.84	126.29	48.34	-3159.99	159.93	15.87	-3489.29	97.63	-15.76	-3503.91	89.56	38.69	-3746.67	-15.92	-9.12	-3654.84	40.16	25.03	-3643.80	279.78	81.58	-19260.74	2042.35	718.02	-3657.76	18.96	1236.95	0.00	0.00	0.00	-1736.91	13.31	1654.07	-3457.99	-20.31	1618.86	-3802.39	197.43	1645.36	-3507.15	125.20	1613.27	-221.41	1133.02	71.24	374.91	1135.57	73.99	-228.19
2.35000	-3118.84	126.29	48.34	-3159.99	159.93	15.87	-3492.88	97.34	-16.69	-3523.25	89.65	36.03	-3746.67	-15.92	-9.12	-3654.84	40.16	25.03	-3650.62	279.82	83.45	-19249.72	2040.01	717.35	-3657.76	18.96	1236.95	0.00	0.00	0.00	-1736.91	13.31	1654.07	-3482.04	-17.23	1618.58	-3805.09	196.20	1645.58	-3488.64	128.93	1612.76	-223.54	1133.99	70.41	374.95	1135.68	74.01	-232.67
2.36000	-3118.84	126.29	48.34	-3159.99	159.93	15.87	-3502.16	97.69	-16.72	-3529.93	90.73	34.56	-3746.67	-15.92	-9.12	-3654.84	40.16	25.03	-3657.41	279.86	85.32	-19238.20	2037.60	716.66	-3657.76	18.96	1236.95	0.00	0.00	0.00	-1736.91	13.31	1654.07	-3501.31	-14.16	1619.62	-3807.69	194.96	1645.80	-3494.06	130.38	1612.67	-221.92	1133.79	70.85	375.71	1135.17	74.21	-237.15
2.37000	-3118.84	126.29	48.34	-3159.99	159.93	15.87	-3517.76	99.04	-20.75	-3517.24	91.31	37.33	-3746.67	-15.92	-9.12	-3654.84	40.16	25.03	-3664.18	279.88	87.18	-19226.18	2035.14	715.95	-3657.76	18.96	1236.95	0.00	0.00	0.00	-1736.91	13.31	1654.07	-3489.61	-8.49	1617.42	-3810.21	193.71	1646.02	-3497.85	133.73	1611.93	-222.17	1133.88	70.91	375.68	1135.21	74.26	-234.34
2.38000	-3118.84	126.29	48.34	-3159.99	159.93	15.87	-3512.19	97.24	-19.93	-3539.82	90.49	33.36	-3746.67	-15.92	-9.12	-3654.84	40.16	25.03	-3670.92	279.89	89.05	-19213.66	2032.61	715.22	-3657.76	18.96	1236.95	0.00	0.00	0.00	-1736.91	13.31	1654.07	-3456.52	-4.66	1615.60	-3812.65	192.45	1646.24	-3503.04	136.21	1611.98	-220.54	1132.76	71.53	374.79	1135.53	73.88	-228.15
2.39000	-3118.84	126.29	48.34	-3159.99	159.93	15.87	-3514.40	98.82	-20.94	-3496.86	90.72	41.19	-3746.67	-15.92	-9.12	-3654.84	40.16	25.03	-3677.63	279.90	90.91	-19200.64	2030.03	714.47	-3657.76	18.96	1236.95	0.00	0.00	0.00	-1736.91	13.31	1654.07	-3464.09	-1.17	1616.09	-3814.99	191.18	1646.45	-3509.83	138.42	1612.83	-221.01	1132.70	71.29	375.23	1135.84	73.90	-230.39
2.40000	-3118.84	126.29	48.34	-3159.99	159.93	15.87	-3502.69	97.59	-17.76	-3484.64	90.89	42.15	-3746.67	-15.92	-9.12	-3654.84	40.16	25.03	-3684.31	279.89	92.78	-19187.12	2027.38	713.70	-3657.76	18.96	1236.95	0.00	0.00	0.00	-1736.91	13.31	1654.07	-3469.16	0.93	1615.59	-3817.26	189.90	1646.66	-3517.44	139.49	1612.91	-222.27	1132.76	71.06	374.61	1135.77	73.65	-227.70
2.41000	-3118.84	126.29	48.34	-3159.99	159.93	15.87	-3491.34	100.09	-16.20	-3525.12	90.61	35.23	-3746.67	-15.92	-9.12	-3654.84	40.16	25.03	-3690.96	279.88	94.64	-19173.11	2024.68	712.91	-3657.76	18.96	1236.95	0.00	0.00	0.00	-1736.91	13.31	1654.07	-3471.44	7.12	1615.58	-3819.43	188.62	1646.87	-3549.77	141.11	1612.42	-221.61	1132.53	71.10	375.13	1135.40	73.96	-228.75
2.42000	-3118.84	126.29	48.34	-3159.99	159.93	15.87	-3498.62	98.75	-16.75	-3530.67	90.83	35.20	-3746.67	-15.92	-9.12	-3654.84	40.16	25.03	-3697.58	279.86	96.50	-19158.61	2021.92	712.10	-3657.76	18.96	1236.95	0.00	0.00	0.00	-1736.91	13.31	1654.07	-3480.49	11.73	1613.04	-3821.53	187.32	1647.08	-3566.06	144.49	1612.61	-223.38	1134.25	70.21	374.68	1135.29	73.96	-230.30
2.43000	-3118.84	126.29	48.34	-3159.99	159.93	15.87	-3504.13	99.01	-17.83	-3523.97	93.30	34.52	-3746.67	-15.92	-9.12	-3654.84	40.16	25.03	-3704.18	279.83	98.36	-19143.62	2019.10	711.27	-3657.76	18.96	1236.95	0.00	0.00	0.00	-1736.91	13.31	1654.07	-3460.93	15.61	1611.51	-3823.53	186.01	1647.28	-3541.67	144.39	1611.16	-222.06	1134.29	70.67	375.06	1135.52	74.09	-229.39
2.44000	-3118.84	126.29	48.34	-3159.99	159.93	15.87	-3508.09	99.31	-18.69	-3480.25	95.66	41.13	-3746.67	-15.92	-9.12	-3654.84	40.16	25.03	-3710.74	279.80	100.22	-19128.15	2016.23	710.42	-3657.76	18.96	1236.95	0.00	0.00	0.00	-1736.91	13.31	1654.07	-3478.88	17.26	1613.15	-3825.46	184.70	1647.48	-3509.16	145.32	1609.20	-222.31	1133.59	70.60	374.89	1135.12	74.21	-229.61
2.45000	-3118.84	126.29	48.34	-3159.99	159.93	15.87	-3490.75	100.49	-16.02	-3524.19	91.75	35.19	-3746.67	-15.92	-9.12	-3654.84	40.16	25.03	-3717.27	279.75	102.08	-19112.19	2013.29	709.55	-3657.76	18.96	1236.95	0.00	0.00	0.00	-1736.91	13.31	1654.07	-3484.42	21.92	1612.68	-3827.30	183.37	1647.68	-3557.38	146.16	1611.30	-222.25	1133.25	70.94	375.06	1135.13	74.33	-224.59
2.46000	-3118.84	126.29	48.34	-3159.99	159.93	15.87	-3507.57	96.90	-18.95	-3480.76	94.89	42.73	-3746.67	-15.92	-9.12	-3654.84	40.16	25.03	-3723.78	279.70	103.94	-19095.75	2010.30	708.66	-3657.76	18.96	1236.95	0.00	0.00	0.00	-1736.91	13.31	1654.07	-3498.44	25.04	1613.21	-3829.05	182.04	1647.88	-3600.75	147.45	1613.06	-222.14	1133.81	70.86	374.95	1135.23	74.07	-227.91
2.47000	-3118.84	126.29	48.34	-3159.99	159.93	15.87	-3473.37	101.35	-11.70	-3526.39	92.88	34.29	-3746.67	-15.92	-9.12	-3654.84	40.16	25.03	-3730.25	279.64	105.79	-19078.84	2007.25	707.76	-3657.76	18.96	1236.95	0.00	0.00	0.00	-1736.91	13.31	1654.07	-3492.06	30.53	1611.41	-3830.72	180.70	1648.07	-3557.80	146.51	1610.53	-222.00	1133.46	70.91	375.03	1135.56	74.10	-228.31
2.48000	-3118.84	126.29	48.34	-3159.99	159.93	15.87	-3482.81	98.21	-14.28	-3497.27	95.22	41.08	-3746.67	-15.92	-9.12	-3654.84	40.16	25.03	-3736.69	279.57	107.65	-19061.45	2004.15	706.83	-3657.76	18.96	1236.95	0.00	0.00	0.00	-1736.91	13.31	1654.07	-3455.15	35.02	1609.08	-3832.31	179.35	1648.26	-3562.26	147.47	1610.25	-221.70	1132.98	71.07	375.40	1135.21	74.05	-228.79
2.49000	-3118.84	126.29	48.34	-3159.99	159.93	15.87	-3489.96	98.70	-13.57	-3485.57	97.05	42.96	-3746.67	-15.92	-9.12	-3654.84	40.16	25.03	-3743.10	279.49	109.50	-19043.59	2000.99	705.88	-3657.76	18.96	1236.95	0.00	0.00	0.00	-1736.91	13.31	1654.07	-3462.98	38.41	1608.10	-3833.82	177.99	1648.45	-3566.61	148.40	1609.97	-223.84	1133.76	70.67	375.96	1135.10	74.21	-228.67
2.50000	-3118.84	126.29	48.34	-3159.99	159.93	15.87	-3502.04	99.54	-17.43	-3504.53	97.78	39.69	-3746.67	-15.92	-9.12	-3654.84	40.16	25.03	-3749.48	279.40	111.35	-19025.26	1997.78	704.92	-3657.76	18.96	1236.95	0.00	0.00	0.00	-1736.91	13.31	1654.07	-3481.30	41.28	1607.56	-3835.24	176.62	1648.64	-3570.87	149.32	1609.69	-222.87	1133.12	70.91	373.95	1135.43	73.76	-230.70
2.51000	-3118.84	126.29	48.34	-3159.99	159.93	15.87	-3505.20	99.42	-18.35	-3516.72	96.30	37.30	-3746.67	-15.92	-9.12	-3654.84	40.16	25.03	-3755.83	279.31	113.20	-19006.46	1994.51	703.94	-3657.76	18.96	1236.95	0.00	0.00	0.00	-1736.91	13.31	1654.07	-3481.42	43.73	1607.08	-3836.58	175.25	1648.82	-3575.02	150.22	1609.42	-223.08	1133.14	70.66	373.59	1135.95	73.46	-231.58
2.52000	-3118.84	126.29	48.34	-3159.99	159.93	15.87	-3508.75	98.69	-18.36	-3498.01	97.09	40.97	-3746.67	-15.92	-9.12	-3654.84	40.16	25.03	-3762.14	279.20	115.05	-18987.19	1991.18	702.94	-3657.76	18.96	1236.95	0.00	0.00	0.00	-1736.91	13.31	1654.07	-3477.39	48.44	1604.70	-3837.84	173.86	1649.00	-3579.08	151.10	1609.16	-222.17	1133.71	70.82	374.31	1135.84	73.80	-228.10
2.53000	-3118.84	126.29	48.34	-3159.99	159.93	15.87	-3499.09	99.00	-16.39	-3501.48	98.43	41.33	-3746.67	-15.92	-9.12	-3654.84	40.16	25.03	-3768.42	279.09	116.90	-18967.46	1987.80	701.92	-3657.76	18.96	1236.95	0.00	0.00	0.00	-1736.91	13.31	1654.07	-3472.68	50.87	1603.32	-3839.02	172.47	1649.18	-3583.05	151.96	1608.89	-223.14	1133.37	70.68	375.43	1135.60	74.03	-226.90
2.54000	-3118.84	126.29	48.34	-3159.99	159.93	15.87	-3536.58	98.18	-23.56	-3501.32	99.28	42.44	-3746.67	-15.92	-9.12	-3654.84	40.16	25.03	-3774.67	278.97	118.74	-18947.27	1984.37	700.88	-3657.76	18.96	1236.95	0.00	0.00	0.00	-1736.91	13.31	1654.07	-3455.55	54.98	1602.19	-3840.12	171.07	1649.36	-3586.91	152.79	1608.63	-221.27	1133.24	70.97	374.04	1135.96	73.65	-232.49
2.55000	-3118.84	126.29	48.34	-3159.99	159.93	15.87	-3499.99	99.15	-17.94	-3452.75	101.07	51.44	-3746.67	-15.92	-9.12	-3654.84	40.16	25.03	-3780.89	278.85	120.58	-18926.63	1980.88	699.83	-3657.76	18.96	1236.95	0.00	0.00	0.00	-1736.91	13.31	1654.07	-3467.05	58.54	1600.83	-3841.13	169.67	1649.53	-3590.68	153.61	1608.37	-220.72	1132.69	71.23	374.01	1135.37	73.87	-230.21
2.56000	-3118.84	126.29	48.34	-3159.99	159.93	15.87	-3476.66	101.23	-15.15	-3491.65	101.01	44.49	-3746.67	-15.92	-9.12	-3654.84	40.16	25.03	-3787.07	278.71	122.42	-18905.53	1977.34	698.75	-3657.76	18.96	1236.95	0.00	0.00	0.00	-1736.91	13.31	1654.07	-3479.07	60.55	1601.62	-3842.07	168.25	1649.70	-3594.35	154.42	1608.12	-222.06	1133.52	70.81	374.56	1135.39	73.93	-230.54
2.57000	-3118.84	126.29	48.34	-3159.99	159.93	15.87	-3506.00	101.59	-18.82	-3473.75	101.90	46.80	-3746.67	-15.92	-9.12	-3654.84	40.16	25.03	-3793.22	278.57	124.26	-18883.97	1973.75	697.66	-3657.76	18.96	1236.95	0.00	0.00	0.00	-1736.91	13.31	1654.07	-3485.97	64.62	1602.14	-3842.92	166.83	1649.87	-3597.93	155.20	1607.86	-223.50	1133.92	70.56	374.60	1135.08	74.02	-227.83
2.58000	-3118.84	126.29	48.34	-3159.99	159.93	15.87	-3524.67	101.93	-21.78	-3511.72	103.09	42.66	-3746.67	-15.92	-9.12	-3654.84	40.16	25.03	-3799.34	278.42	126.10	-18861.97	1970.10	696.56	-3657.76	18.96	1236.95	0.00	0.00	0.00	-1736.91	13.31	1654.07	-3468.79	67.41	1601.33	-3843.70	165.40	1650.04	-3601.41	155.96	1607.61	-223.89	1133.81	70.65	374.33	1135.47	73.95	-226.30
2.59000	-3118.84	126.29	48.34	-3159.99	159.93	15.87	-3483.43	104.78	-15.36	-3493.69	107.77	46.28	-3746.67	-15.92	-9.12	-3654.84	40.16	25.03	-3805.42	278.26	127.94	-18839.52	1966.40	695.43	-3657.76	18.96	1236.95	0.00	0.00	0.00	-1736.91	13.31	1654.07	-3470.72	68.41	1601.47	-3844.39	163.97	1650.20	-3604.79	156.71	1607.37	-222.47	1133.96	70.66	375.35	1135.31	74.15	-226.54
2.60000	-3118.84	126.29	48.34	-3159.99	159.93	15.87	-3536.33	106.29	-24.43	-3500.62	107.88	46.05	-3746.67	-15.92	-9.12	-3654.84	40.16	25.03	-3811.46	278.09	129.77	-18816.62	1962.65	694.29	-3657.75	18.96	1236.94	0.00	0.00	0.00	-1736.91	13.31	1654.07	-3504.87	70.12	1600.89	-3845.00	162.52	1650.37	-3608.08	157.43	1607.13	-221.53	1133.60	70.89	374.83	1135.47	74.07	-229.92
2.61000	-3118.84	126.29	48.34	-3159.99	159.93	15.87	-3522.90	108.92	-22.29	-3494.88	111.72	46.88	-3746.67	-15.92	-9.12	-3654.84	40.16	25.03	-3817.48	277.92	131.60	-18793.29	1958.85	693.13	-3650.75	19.75	1235.45	0.00	0.00	0.00	-1736.91	13.31	1654.07	-3487.86	73.03	1600.57	-3845.54	161.07	1650.53	-3611.28	158.14	1606.89	-222.65	1133.74	70.64	373.91	1135.54	73.89	-228.56
2.62000	-3118.84	126.29	48.34	-3159.99	159.93	15.87	-3481.17	112.35	-15.39	-3501.64	113.49	48.54	-3746.67	-15.92	-9.12	-3654.84	40.16	25.03	-3823.45	277.74	133.43	-18769.51	1954.99	691.95	-3608.23	23.13	1235.44	0.00	0.00	0.00	-1736.91	13.31	1654.07	-3471.15	75.18	1601.58	-3846.00	159.62	1650.68	-3614.38	158.83	1606.65	-221.83	1133.09	71.00	374.31	1135.83	73.83	-228.47
2.63000	-3118.84	126.29	48.34	-3159.99	159.93	15.87	-3497.73	115.43	-17.56	-3497.67	114.92	48.84	-3746.67	-15.92	-9.12	-3654.84	40.16	25.03	-3829.39	277.55	135.26	-18745.29	1951.09	690.76	-3637.30	27.08	1235.40	0.00	0.00	0.00	-1736.91	13.31	1654.07	-3477.70	78.90	1601.70	-3846.37	158.15	1650.84	-3617.39	159.50	1606.42	-221.30	1133.20	71.03	374.20	1135.89	73.84	-227.31
2.64000	-3118.84	126.29	48.34	-3159.99	159.93	15.87	-3462.35	119.48	-12.17	-3487.32	120.64	52.11	-3746.67	-15.92	-9.12	-3654.84	40.16	25.03	-3835.30	277.35	137.08	-18720.64	1947.13	689.55	-3620.08	27.19	1235.04	0.00	0.00	0.00	-1736.91	13.31	1654.07	-3505.76	78.13	1602.36	-3846.67	156.68	1650.99	-3620.30	160.15	1606.19	-220.99	1133.45	71.00	374.30	1135.28	73.93	-230.41
2.65000	-3118.84	126.29	48.34	-3159.99	159.93	15.87	-3506.60	122.56	-20.92	-3478.67	122.77	54.88	-3746.67	-15.92	-9.12	-3654.84	40.16	25.03	-3841.17	277.15	138.90	-18695.55	1943.13	688.32	-3627.87	28.39	1236.67	0.00	0.00	0.00	-1736.91	13.31	1654.07	-3524.20	80.79	1601.94	-3846.90	155.20	1651.14	-3623.12	160.79	1605.96	-221.03	1133.17	71.37	373.97	1135.88	73.68	-228.38
2.66000	-3118.84	126.29	48.34	-3159.99	159.93	15.87	-3516.76	125.99	-20.03	-3472.25	128.08	56.27	-3746.67	-15.92	-9.12	-3654.84	40.16	25.03	-3847.00	276.94	140.72	-18670.04	1939.07	687.08	-3650.16	32.45	1235.37	0.00	0.00	0.00	-1736.91	13.31	1654.07	-3477.79	83.33	1600.97	-3847.04	153.72	1651.29	-3625.85	161.41	1605.74	-221.56	1133.84	71.03	373.96	1135.95	73.62	-231.71
2.67000	-3118.84	126.29	48.34	-3159.99	159.93	15.87	-3501.31	129.42	-15.72	-3481.42	129.69	56.69	-3746.67	-15.92	-9.12	-3654.84	40.16	25.03	-3852.80	276.72	142.54	-18644.10	1934.97	685.82	-3608.53	33.14	1234.24	0.00	0.00	0.00	-1736.91	13.31	1654.07	-3495.97	87.15	1599.52	-3847.10	152.23	1651.44	-3628.48	162.01	1605.51	-221.32	1132.71	71.11	374.47	1135.54	73.90	-225.13
2.68000	-3118.84	126.29	48.34	-3159.99	159.93	15.87	-3520.23	132.96	-19.11	-3475.41	133.20	57.62	-3746.67	-15.92	-9.12	-3654.84	40.16	25.03	-3858.56	276.49	144.35	-18617.74	1930.81	684.54	-3637.77	33.95	1233.98	0.00	0.00	0.00	-1736.91	13.31	1654.07	-3483.89	89.59	1597.89	-3847.09	150.74	1651.58	-3631.02	162.59	1605.30	-222.15	1133.66	70.57	374.62	1135.58	74.09	-225.69
2.69000	-3118.84	126.29	48.34	-3159.99	159.93	15.87	-3506.97	137.32	-15.31	-3463.29	137.09	61.50	-3746.67	-15.92	-9.12	-3654.84	40.16	25.03	-3864.28	276.26	146.16	-18590.95	1926.61	683.25	-3592.98	36.48	1234.71	0.00	0.00	0.00	-1736.91	13.31	1654.07	-3460.51	91.66	1597.64	-3847.00	149.24	1651.72	-3633.47	163.16	1605.08	-221.94	1134.06	70.61	374.30	1135.76	73.88	-226.14
2.70000	-3118.84	126.29	48.34	-3159.99	159.93	15.87	-3488.33	142.91	-11.79	-3491.89	141.40	57.29	-3746.67	-15.92	-9.12	-3654.84	40.16	25.03	-3869.96	276.02	147.97	-18563.74	1922.36	681.94	-3616.81	38.90	1235.05	0.00	0.00	0.00	-1736.91	13.31	1654.07	-3484.41	90.93	1597.25	-3846.84	147.73	1651.86	-3635.83	163.71	1604.87	-220.80	1132.97	71.33	374.87	1135.33	74.13	-227.94
2.71000	-3118.84	126.29	48.34	-3159.99	159.93	15.87	-3524.57	146.81	-17.33	-3507.04	145.48	57.44	-3746.67	-15.92	-9.12	-3654.84	40.16	25.03	-3875.61	275.77	149.78	-18536.11	1918.06	680.62	-3630.15	38.92	1236.32	0.00	0.00	0.00	-1736.91	13.31	1654.07	-3493.91	94.47	1596.07	-3846.60	146.22	1652.00	-3638.09	164.24	1604.66	-220.31	1132.52	71.45	374.83	1135.41	73.93	-226.29
2.72000	-3118.84	126.29	48.34	-3159.99	159.93	15.87	-3498.30	148.76	-11.85	-3511.49	149.50	58.12	-3746.67	-15.92	-9.12	-3654.84	40.16	25.03	-3881.22	275.51	151.58	-18508.07	1913.71	679.28	-3637.10	38.93	1236.38	0.00	0.00	0.00	-1736.91	13.31	1654.07	-3506.49	95.24	1595.22	-3846.28	144.70	1652.13	-3640.27	164.75	1604.45	-220.59	1132.89	71.39	375.57	1135.35	74.15	-229.63
2.73000	-3118.84	126.29	48.34	-3159.99	159.93	15.87	-3505.54	151.60	-13.58	-3515.79	153.49	58.81	-3746.67	-15.92	-9.12	-3654.84	40.16	25.03	-3886.79	275.25	153.38	-18479.62	1909.32	677.93	-3598.30	41.90	1235.20	0.00	0.00	0.00	-1736.91	13.31	1654.07	-3486.06	98.15	1594.11	-3845.89	143.17	1652.26	-3642.35	165.25	1604.25	-220.92	1133.45	71.16	375.43	1135.47	74.27	-233.47
2.74000	-3118.84	126.29	48.34	-3159.99	159.93	15.87	-3511.94	156.92	-12.59	-3519.94	157.45	59.50	-3746.67	-15.92	-9.12	-3654.84	40.16	25.03	-3892.32	274.98	155.18	-18450.76	1904.87	676.56	-3620.71	44.34	1235.70	0.00	0.00	0.00	-1736.91	13.31	1654.07	-3500.73	100.32	1593.43	-3845.42	141.64	1652.39	-3644.34	165.73	1604.05	-220.58	1132.95	71.29	374.94	1135.51	73.98	-230.25
2.75000	-3118.84	126.29	48.34	-3159.99	159.93	15.87	-3516.44	162.09	-11.23	-3523.96	161.38	60.20	-3746.67	-15.92	-9.12	-3654.84	40.16	25.03	-3897.81	274.70	156.98	-18421.49	1900.39	675.17	-3651.42	46.48	1235.29	0.00	0.00	0.00	-1736.91	13.31	1654.07	-3478.92	104.62	1590.99	-3844.88	140.11	1652.52	-3646.24	166.20	1603.86	-221.60	1133.42	70.92	375.40	1135.47	74.09	-231.14
2.76000	-3118.84	126.29	48.34	-3159.99	159.93	15.87	-3531.92	167.84	-16.33	-3527.83	165.28	60.91	-3746.67	-15.92	-9.12	-3654.84	40.16	25.03	-3903.27	274.42	158.77	-18391.81	1895.85	673.77	-3644.22	44.35	1236.02	0.00	0.00	0.00	-1736.91	13.31	1654.07	-3489.54	105.17	1588.53	-3844.26	138.57	1652.65	-3648.06	166.64	1603.66	-223.50	1134.20	70.52	374.33	1135.73	73.78	-225.77
2.77000	-3118.84	126.29	48.34	-3159.99	159.93	15.87	-3487.19	174.16	-6.60	-3531.55	169.15	61.63	-3746.67	-15.92	-9.12	-3654.84	40.16	25.03	-3908.68	274.13	160.56	-18361.74	1891.27	672.36	-3637.88	47.35	1235.69	0.00	0.00	0.00	-1736.91	13.31	1654.07	-3467.28	106.00	1585.48	-3843.57	137.03	1652.77	-3649.78	167.08	1603.47	-222.89	1133.57	70.76	374.15	1135.30	73.92	-228.72
2.78000	-3118.84	126.29	48.34	-3159.99	159.93	15.87	-3482.50	179.44	-5.02	-3535.14	172.99	62.35	-3746.67	-15.92	-9.12	-3654.84	40.16	25.03	-3914.06	273.83	162.35	-18331.26	1886.65	670.93	-3652.63	46.58	1236.22	0.00	0.00	0.00	-1736.91	13.31	1654.07	-3476.23	108.23	1584.61	-3842.80	135.48	1652.89	-3651.42	167.49	1603.28	-221.79	1133.43	71.12	375.11	1135.46	74.11	-225.90
2.79000	-3118.84	126.29	48.34	-3159.99	159.93	15.87	-3477.79	184.66	-3.46	-3538.58	176.80	63.08	-3746.67	-15.92	-9.12	-3654.84	40.16	25.03	-3919.39	273.52	164.13	-18300.39	1881.97	669.49	-3632.20	51.19	1235.88	0.00	0.00	0.00	-1736.91	13.31	1654.07	-3492.15	108.15	1581.77	-3841.96	133.92	1653.01	-3652.96	167.89	1603.10	-223.55	1133.38	70.62	375.21	1135.48	74.11	-229.92
2.80000	-3118.84	126.29	48.34	-3159.99	159.93	15.87	-3473.06	189.83	-1.90	-3541.88	180.58	63.82	-3746.67	-15.92	-9.12	-3654.84	40.16	25.03	-3924.68	273.21	165.91	-18269.12	1877.26	668.03	-3625.09	52.20	1236.45	0.00	0.00	0.00	-1736.91	13.31	1654.07	-3453.95	110.69	1579.50	-3841.04	132.36	1653.13	-3654.42	168.28	1602.92	-222.44	1133.05	70.78	375.19	1135.87	73.98	-227.06
2.81000	-3118.84	126.29	48.34	-3159.99	159.93	15.87	-3468.30	194.95	-0.36	-3545.05	184.33	64.56	-3746.67	-15.92	-9.12	-3654.84	40.16	25.03	-3929.94	272.89	167.69	-18237.46	1872.50	666.56	-3612.02	52.72	1235.31	0.00	0.00	0.00	-1736.91	13.31	1654.07	-3489.77	112.06	1578.37	-3840.05	130.80	1653.24	-3655.79	168.65	1602.74	-220.42	1132.42	71.41	375.05	1135.56	74.05	-231.66
2.82000	-3118.84	126.29	48.34	-3159.99	159.93	15.87	-3463.52	200.03	1.18	-3548.07	188.05	65.31	-3746.67	-15.92	-9.12	-3654.84	40.16	25.03	-3935.15	272.56	169.46	-18205.41	1867.69	665.07	-3620.75	55.60	1233.88	0.00	0.00	0.00	-1736.91	13.31	1654.07	-3477.94	114.30	1575.82	-3838.99	129.23	1653.36	-3657.07	169.00	1602.56	-222.20	1132.17	71.10	374.48	1135.31	74.00	-233.83
2.83000	-3118.84	126.29	48.34	-3159.99	159.93	15.87	-3458.72	205.05	2.71	-3550.96	191.74	66.07	-3746.67	-15.92	-9.12	-3654.84	40.16	25.03	-3940.32	272.23	171.23	-18172.97	1862.85	663.57	-3599.71	55.73	1234.64	0.00	0.00	0.00	-1736.91	13.31	1654.07	-3495.21	114.69	1574.83	-3837.86	127.66	1653.47	-3658.26	169.34	1602.39	-222.07	1133.19	70.92	375.67	1135.14	74.28	-229.69
2.84000	-3118.84	126.29	48.34	-3159.99	159.93	15.87	-3453.89	210.02	4.24	-3553.71	195.40	66.83	-3746.67	-15.92	-9.12	-3654.84	40.16	25.03	-3945.45	271.89	172.99	-18140.15	1857.95	662.05	-3614.20	56.91	1234.21	0.00	0.00	0.00	-1736.91	13.31	1654.07	-3458.61	117.57	1572.06	-3836.65	126.09	1653.58	-3659.37	169.66	1602.22	-223.36	1133.88	70.68	375.72	1135.75	74.16	-229.27
2.85000	-3118.84	126.29	48.34	-3159.99	159.93	15.87	-3449.04	214.94	5.75	-3556.32	199.03	67.60	-3746.67	-15.92	-9.12	-3654.84	40.16	25.03	-3950.53	271.54	174.76	-18106.95	1853.02	660.53	-3603.87	59.07	1232.50	0.00	0.00	0.00	-1736.91	13.31	1654.07	-3469.60	121.65	1570.14	-3835.37	124.51	1653.68	-3660.39	169.97	1602.05	-221.19	1132.40	71.42	374.22	1135.84	73.72	-231.33
2.86000	-3118.84	126.29	48.34	-3159.99	159.93	15.87	-3444.17	219.81	7.25	-3558.79	202.63	68.38	-3746.67	-15.92	-9.12	-3654.84	40.16	25.03	-3955.58	271.19	176.52	-18073.36	1848.04	658.98	-3585.41	59.96	1232.45	0.00	0.00	0.00	-1736.91	13.31	1654.07	-3490.21	119.38	1567.58	-3834.02	122.92	1653.79	-3661.32	170.26	1601.89	-221.11	1132.50	71.23	375.26	1135.26	74.14	-230.95
2.87000	-3118.84	126.29	48.34	-3159.99	159.93	15.87	-3439.27	224.63	8.75	-3561.13	206.20	69.16	-3746.67	-15.92	-9.12	-3654.84	40.16	25.03	-3960.58	270.83	178.27	-18039.40	1843.02	657.43	-3609.14	59.12	1231.43	0.00	0.00	0.00	-1736.91	13.31	1654.07	-3473.54	120.16	1566.46	-3832.60	121.33	1653.89	-3662.17	170.54	1601.72	-222.56	1132.96	70.75	375.17	1135.59	74.01	-230.98
2.88000	-3118.84	126.29	48.34	-3159.99	159.93	15.87	-3434.35	229.41	10.24	-3563.33	209.74	69.95	-3746.67	-15.92	-9.12	-3654.84	40.16	25.03	-3965.54	270.46	180.03	-18005.07	1837.96	655.86	-3586.03	64.44	1231.86	0.00	0.00	0.00	-1736.91	13.31	1654.07	-3456.42	126.14	1564.56	-3831.11	119.74	1653.99	-3662.93	170.80	1601.57	-222.95	1133.45	70.78	375.16	1135.61	74.14	-230.98
2.89000	-3118.84	126.29	48.34	-3159.99	159.93	15.87	-3429.41	234.13	11.72	-3565.40	213.25	70.74	-3746.67	-15.92	-9.12	-3654.84	40.16	25.03	-3970.45	270.09	181.77	-17970.36	1832.86	654.28	-3563.62	64.02	1230.94	0.00	0.00	0.00	-1736.91	13.31	1654.07	-3449.73	126.69	1565.01	-3829.54	118.15	1654.09	-3663.60	171.05	1601.41	-222.63	1133.00	71.01	374.31	1135.59	73.73	-229.36
2.90000	-3118.84	126.29	48.34	-3159.99	159.93	15.87	-3424.44	238.80	13.19	-3567.34	216.74	71.54	-3746.67	-15.92	-9.12	-3654.84	40.16	25.03	-3975.32	269.71	183.52	-17935.28	1827.71	652.68	-3592.31	62.56	1230.26	0.00	0.00	0.00	-1736.91	13.31	1654.07	-3447.99	128.14	1562.40	-3827.91	116.55	1654.19	-3664.19	171.28	1601.26	-221.78	1133.32	70.81	373.76	1135.86	73.68	-231.34
2.91000	-3118.84	126.29	48.34	-3159.99	159.93	15.87	-3419.45	243.43	14.65	-3569.14	220.19	72.34	-3746.67	-15.92	-9.12	-3654.84	40.16	25.03	-3980.15	269.32	185.26	-17899.84	1822.52	651.07	-3572.23	65.11	1231.35	0.00	0.00	0.00	-1736.91	13.31	1654.07	-3427.09	130.37	1561.82	-3826.20	114.95	1654.28	-3664.70	171.50	1601.11	-221.70	1133.41	70.80	373.50	1135.75	73.79	-227.93
2.92000	-3118.84	126.29	48.34	-3159.99	159.93	15.87	-3414.44	248.01	16.10	-3570.81	223.61	73.16	-3746.67	-15.92	-9.12	-3654.84	40.16	25.03	-3984.94	268.93	187.00	-17864.03	1817.30	649.45	-3593.05	65.31	1229.31	0.00	0.00	0.00	-1736.91	13.31	1654.07	-3422.03	128.98	1560.03	-3824.42	113.35	1654.38	-3665.12	171.71	1600.96	-223.66	1133.74	70.19	374.76	1135.36	74.18	-228.82
2.93000	-3118.84	126.29	48.34	-3159.99	159.93	15.87	-3409.40	252.54	17.54	-3572.35	227.01	73.97	-3746.67	-15.92	-9.12	-3654.84	40.16	25.03	-3989.68	268.53	188.73	-17827.86	1812.03	647.82	-3591.63	66.79	1229.60	0.00	0.00	0.00	-1736.91	13.31	1654.07	-3449.01	130.45	1559.48	-3822.58	111.74	1654.47	-3665.46	171.90	1600.81	-223.70	1133.45	70.42	374.57	1135.82	73.85	-228.00
2.94000	-3118.84	126.29	48.34	-3159.99	159.93	15.87	-3404.35	257.02	18.98	-3573.76	230.37	74.79	-3746.67	-15.92	-9.12	-3654.84	40.16	25.03	-3994.37	268.13	190.46	-17791.33	1806.72	646.17	-3590.02	66.86	1229.06	0.00	0.00	0.00	-1736.91	13.31	1654.07	-3442.02	133.06	1558.23	-3820.66	110.13	1654.56	-3665.71	172.08	1600.67	-222.85	1132.93	70.90	374.61	1135.71	73.92	-232.45
2.95000	-3118.84	126.29	48.34	-3159.99	159.93	15.87	-3399.26	261.45	20.41	-3575.04	233.71	75.62	-3746.67	-15.92	-9.12	-3654.87	40.16	25.02	-3999.02	267.72	192.19	-17754.44	1801.38	644.52	-3573.34	70.77	1229.25	0.00	0.00	0.00	-1736.91	13.31	1654.07	-3446.06	133.72	1558.92	-3818.68	108.52	1654.64	-3665.88	172.24	1600.53	-220.10	1132.79	71.51	374.87	1135.58	74.00	-229.37
2.96000	-3118.84	126.29	48.34	-3159.99	159.93	15.87	-3394.16	265.83	21.83	-3576.19	237.02	76.45	-3746.67	-15.92	-9.12	-3686.37	41.52	20.86	-4003.63	267.30	193.91	-17717.20	1795.99	642.85	-3588.49	70.76	1228.46	0.00	0.00	0.00	-1736.91	13.31	1654.07	-3430.74	137.63	1558.28	-3816.62	106.90	1654.73	-3665.96	172.39	1600.40	-222.25	1132.74	71.09	374.52	1135.35	74.01	-228.77
2.97000	-3118.84	126.29	48.34	-3159.99	159.93	15.87	-3389.03	270.17	23.24	-3577.21	240.30	77.29	-3746.67	-15.92	-9.12	-3707.49	41.19	17.87	-4008.19	266.87	195.62	-17679.61	1790.57	641.16	-3554.83	72.15	1227.56	0.00	0.00	0.00	-1736.91	13.31	1654.07	-3440.94	138.54	1557.65	-3814.50	105.28	1654.81	-3665.97	172.52	1600.27	-222.85	1133.28	70.91	374.42	1135.45	73.80	-229.34
2.98000	-3118.84	126.29	48.34	-3159.99	159.93	15.87	-3383.89	274.46	24.64	-3578.10	243.55	78.13	-3746.67	-15.92	-9.12	-3729.70	38.39	15.27	-4012.70	266.44	197.34	-17641.66	1785.11	639.47	-3578.19	72.61	1227.30	0.00	0.00	0.00	-1736.91	13.31	1654.07	-3463.74	138.33	1556.36	-3812.31	103.66	1654.89	-3665.89	172.65	1600.14	-224.40	1133.45	70.28	375.06	1135.35	74.13	-232.08
2.99000	-3118.84	126.29	48.34	-3159.99	159.93	15.87	-3378.72	278.70	26.03	-3578.87	246.77	78.97	-3746.67	-15.92	-9.12	-3643.68	37.26	25.21	-4017.17	266.01	199.04	-17603.38	1779.61	637.76	-3570.01	71.25	1227.19	0.00	0.00	0.00	-1736.91	13.31	1654.07	-3424.75	138.87	1555.67	-3810.05	102.04	1654.97	-3665.72	172.76	1600.01	-222.38	1133.82	70.57	375.10	1135.09	74.37	-232.03
3.00000	-3118.84	126.29	48.34	-3159.99	159.93	15.87	-3373.52	282.89	27.41	-3579.50	249.96	79.82	-3746.67	-15.92	-9.12	-3710.57	37.39	13.42	-4021.59	265.56	200.75	-17564.74	1774.07	636.05	-3602.75	73.08	1226.56	0.00	0.00	0.00	-1736.91	13.31	1654.07	-3409.71	141.70	1553.13	-3807.73	100.42	1655.05	-3665.48	172.85	1599.88	-222.87	1133.28	70.74	374.23	1135.46	73.93	-228.81
3.01000	-3118.84	126.29	48.34	-3159.99	159.93	15.87	-3368.31	287.04	28.79	-3580.02	253.12	80.68	-3746.67	-15.92	-9.12	-3706.30	36.83	16.48	-4025.97	265.11	202.45	-17525.77	1768.49	634.32	-3552.94	73.35	1226.99	0.00	0.00	0.00	-1736.91	13.31	1654.07	-3462.58	142.35	1552.15	-3805.33	98.79	1655.13	-3665.16	172.94	1599.76	-220.15	1132.11	71.65	374.21	1135.75	73.72	-232.27
3.02000	-3118.84	126.29	48.34	-3159.99	159.93	15.87	-3363.07	291.14	30.15	-3580.40	256.26	81.54	-3746.67	-15.92	-9.12	-3711.74	36.09	15.55	-4030.30	264.66	204.14	-17486.45	1762.88	632.58	-3557.65	76.03	1225.99	0.00	0.00	0.00	-1736.91	13.31	1654.07	-3438.12	144.65	1551.49	-3802.87	97.16	1655.20	-3664.75	173.01	1599.64	-220.14	1132.16	71.61	375.17	1135.55	73.99	-232.89
3.03000	-3118.84	126.29	48.34	-3159.99	159.93	15.87	-3357.81	295.19	31.51	-3580.66	259.37	82.41	-3746.67	-15.92	-9.12	-3716.43	35.53	14.85	-4034.58	264.20	205.84	-17446.80	1757.23	630.83	-3556.61	76.51	1225.69	0.00	0.00	0.00	-1736.91	13.31	1654.07	-3398.11	146.25	1551.94	-3800.34	95.53	1655.27	-3664.26	173.07	1599.52	-221.21	1132.94	71.15	374.54	1135.68	73.78	-225.01
3.04000	-3118.84	126.29	48.34	-3159.99	159.93	15.87	-3352.53	299.20	32.86	-3580.80	262.44	83.27	-3746.67	-15.92	-9.12	-3720.41	35.13	14.35	-4038.81	263.73	207.52	-17406.81	1751.54	629.06	-3589.16	76.10	1224.19	0.00	0.00	0.00	-1736.91	13.31	1654.07	-3435.80	146.05	1550.40	-3797.75	93.90	1655.34	-3663.69	173.11	1599.41	-221.98	1133.20	70.98	374.33	1135.20	73.94	-223.03
3.05000	-3118.84	126.29	48.34	-3159.99	159.93	15.87	-3347.22	303.16	34.20	-3580.81	265.49	84.15	-3746.67	-15.92	-9.12	-3723.74	34.87	14.03	-4043.00	263.26	209.20	-17366.50	1745.82	627.29	-3565.74	76.01	1224.18	0.00	0.00	0.00	-1736.91	13.31	1654.07	-3469.77	146.79	1551.17	-3795.09	92.27	1655.41	-3663.04	173.14	1599.30	-222.55	1133.81	70.60	374.43	1135.52	73.91	-232.81
3.06000	-3118.84	126.29	48.34	-3159.99	159.93	15.87	-3341.89	307.08	35.53	-3580.71	268.52	85.02	-3746.67	-15.92	-9.12	-3726.49	34.74	13.87	-4047.13	262.78	210.88	-17325.85	1740.07	625.50	-3542.22	79.03	1224.75	0.00	0.00	0.00	-1736.91	13.31	1654.07	-3435.63	146.10	1549.78	-3792.36	90.63	1655.48	-3662.32	173.16	1599.19	-221.54	1134.15	70.82	374.11	1135.62	73.65	-233.23
3.07000	-3118.84	126.29	48.34	-3159.99	159.93	15.87	-3336.55	310.94	36.85	-3580.47	271.51	85.90	-3746.67	-15.92	-9.12	-3728.70	34.71	13.83	-4051.22	262.29	212.55	-17284.87	1734.27	623.71	-3537.25	77.09	1223.53	0.00	0.00	0.00	-1736.91	13.31	1654.07	-3429.86	148.68	1549.36	-3789.57	89.00	1655.54	-3661.51	173.17	1599.09	-221.26	1133.78	71.06	374.88	1135.41	73.98	-229.38
3.08000	-3118.84	126.29	48.34	-3159.99	159.93	15.87	-3331.18	314.77	38.17	-3580.12	274.47	86.79	-3746.67	-15.92	-9.12	-3730.43	34.76	13.91	-4055.26	261.80	214.22	-17243.58	1728.45	621.90	-3537.11	79.33	1224.02	0.00	0.00	0.00	-1736.91	13.31	1654.07	-3413.95	153.54	1548.16	-3786.71	87.36	1655.60	-3660.62	173.17	1598.98	-220.46	1133.00	71.48	375.27	1135.26	74.23	-229.01
3.09000	-3118.84	126.29	48.34	-3159.99	159.93	15.87	-3325.78	318.54	39.47	-3579.65	277.41	87.68	-3746.67	-15.92	-9.12	-3731.73	34.89	14.07	-4059.25	261.31	215.88	-17201.96	1722.58	620.09	-3535.54	79.28	1222.17	0.00	0.00	0.00	-1736.91	13.31	1654.07	-3418.02	154.35	1548.63	-3783.78	85.72	1655.66	-3659.65	173.15	1598.88	-220.33	1132.72	71.53	375.45	1135.54	74.07	-228.95
3.10000	-3118.84	126.29	48.34	-3159.99	159.93	15.87	-3320.37	322.27	40.77	-3579.06	280.32	88.57	-3746.67	-15.92	-9.12	-3732.67	35.06	14.30	-4063.19	260.80	217.54	-17160.02	1716.69	618.26	-3529.99	79.06	1221.91	0.00	0.00	0.00	-1736.91	13.31	1654.07	-3433.85	157.31	1548.04	-3780.80	84.09	1655.72	-3658.61	173.13	1598.79	-221.31	1132.74	71.15	374.65	1135.60	73.82	-227.40
3.11000	-3118.84	126.29	48.34	-3159.99	159.93	15.87	-3314.94	325.96	42.06	-3578.34	283.20	89.47	-3746.67	-15.92	-9.12	-3733.30	35.27	14.57	-4067.09	260.30	219.19	-17117.76	1710.76	616.43	-3514.64	82.27	1220.99	0.00	0.00	0.00	-1736.91	13.31	1654.07	-3418.94	159.35	1546.90	-3777.74	82.45	1655.78	-3657.49	173.09	1598.69	-221.01	1132.71	71.12	374.47	1135.44	73.90	-229.39
3.12000	-3118.84	126.29	48.34	-3159.99	159.93	15.87	-3309.48	329.60	43.34	-3577.51	286.05	90.37	-3746.67	-15.92	-9.12	-3733.67	35.48	14.85	-4070.93	259.78	220.84	-17075.19	1704.80	614.58	-3532.89	80.28	1220.16	0.00	0.00	0.00	-1736.91	13.31	1654.07	-3381.03	160.33	1545.44	-3774.63	80.81	1655.84	-3656.28	173.04	1598.60	-222.27	1132.68	70.96	374.88	1135.37	74.06	-227.30
3.13000	-3118.84	126.29	48.34	-3159.99	159.93	15.87	-3304.00	333.20	44.61	-3576.57	288.88	91.27	-3746.67	-15.92	-9.12	-3733.83	35.70	15.13	-4074.72	259.26	222.49	-17032.31	1698.80	612.72	-3519.12	81.01	1219.73	0.00	0.00	0.00	-1736.91	13.31	1654.07	-3411.66	163.77	1545.59	-3771.45	79.17	1655.89	-3655.01	172.97	1598.51	-220.85	1132.53	71.18	376.06	1135.40	74.23	-228.24
3.14000	-3118.84	126.29	48.34	-3159.99	159.93	15.87	-3298.50	336.75	45.87	-3575.50	291.67	92.18	-3746.67	-15.92	-9.12	-3733.86	35.89	15.39	-4078.46	258.74	224.12	-16989.12	1692.77	610.86	-3528.82	80.87	1218.16	0.00	0.00	0.00	-1736.91	13.31	1654.07	-3399.26	163.18	1543.97	-3768.20	77.52	1655.94	-3653.65	172.90	1598.42	-220.33	1132.25	71.49	375.24	1135.81	73.91	-231.26
3.15000	-3118.84	126.29	48.34	-3159.99	159.93	15.87	-3292.98	340.25	47.12	-3574.32	294.44	93.08	-3746.67	-15.92	-9.12	-3733.79	36.05	15.59	-4082.15	258.21	225.76	-16945.63	1686.71	608.98	-3523.21	82.37	1219.29	0.00	0.00	0.00	-1736.91	13.31	1654.07	-3398.47	164.95	1543.50	-3764.89	75.88	1655.99	-3652.22	172.82	1598.34	-220.94	1133.43	71.15	375.24	1135.16	74.25	-230.95
3.16000	-3118.84	126.29	48.34	-3159.99	159.93	15.87	-3287.44	343.72	48.36	-3573.02	297.19	94.00	-3746.67	-15.92	-9.12	-3733.69	36.14	15.72	-4085.79	257.67	227.38	-16901.83	1680.62	607.10	-3499.72	83.08	1220.14	0.00	0.00	0.00	-1736.91	13.31	1654.07	-3357.61	168.45	1544.12	-3761.52	74.24	1656.04	-3650.71	172.72	1598.26	-220.75	1132.60	71.33	374.86	1135.24	74.11	-234.05
3.17000	-3118.84	126.29	48.34	-3159.99	159.93	15.87	-3281.87	347.13	49.60	-3571.61	299.90	94.91	-3746.67	-15.92	-9.12	-3733.61	36.16	15.76	-4089.38	257.13	229.01	-16857.72	1674.49	605.20	-3513.97	84.04	1218.18	0.00	0.00	0.00	-1736.91	13.31	1654.07	-3361.26	171.53	1545.05	-3758.09	72.60	1656.09	-3649.12	172.61	1598.18	-220.10	1132.64	71.43	374.63	1135.39	73.99	-232.68
3.18000	-3118.84	126.29	48.34	-3159.99	159.93	15.87	-3276.29	350.51	50.83	-3570.08	302.59	95.83	-3746.67	-15.92	-9.12	-3733.61	36.08	15.67	-4092.91	256.59	230.62	-16813.32	1668.33	603.30	-3488.38	85.63	1218.16	0.00	0.00	0.00	-1736.91	13.31	1654.07	-3331.27	174.39	1543.30	-3754.59	70.96	1656.13	-3647.46	172.50	1598.10	-221.65	1133.08	71.19	375.12	1135.26	74.18	-231.93
3.19000	-3118.84	126.29	48.34	-3159.99	159.93	15.87	-3270.68	353.84	52.04	-3568.44	305.24	96.75	-3746.67	-15.92	-9.12	-3733.74	35.89	15.45	-4096.40	256.03	232.24	-16768.62	1662.15	601.39	-3482.29	86.16	1218.62	0.00	0.00	0.00	-1736.91	13.31	1654.07	-3360.22	175.72	1546.10	-3751.03	69.32	1656.18	-3645.72	172.37	1598.03	-221.30	1133.30	71.10	374.91	1135.54	74.19	-229.93
3.20000	-3118.84	126.29	48.34	-3159.99	159.93	15.87	-3265.06	357.12	53.25	-3566.68	307.88	97.67	-3746.67	-15.92	-9.12	-3734.06	35.57	15.05	-4099.83	255.48	233.84	-16723.63	1655.93	599.47	-3455.40	87.66	1218.25	0.00	0.00	0.00	-1736.91	13.31	1654.07	-3359.30	178.91	1543.19	-3747.41	67.68	1656.22	-3643.91	172.23	1597.96	-220.57	1132.67	71.20	375.36	1135.10	74.43	-228.33
3.21000	-3118.84	126.29	48.34	-3159.99	159.93	15.87	-3259.41	360.36	54.45	-3564.82	310.48	98.60	-3746.67	-15.92	-9.12	-3734.62	35.10	14.48	-4103.21	254.91	235.44	-16678.35	1649.68	597.54	-3464.55	87.92	1218.09	0.00	0.00	0.00	-1736.91	13.31	1654.07	-3357.87	180.22	1544.30	-3743.73	66.04	1656.26	-3642.02	172.08	1597.89	-220.90	1133.10	71.28	375.14	1136.03	74.01	-229.19
3.22000	-3118.84	126.29	48.34	-3159.99	159.93	15.87	-3253.74	363.56	55.64	-3562.84	313.06	99.53	-3746.67	-15.92	-9.12	-3735.48	34.47	13.69	-4106.53	254.35	237.04	-16632.77	1643.40	595.60	-3449.72	90.60	1216.33	0.00	0.00	0.00	-1736.91	13.31	1654.07	-3354.71	185.04	1547.41	-3739.99	64.40	1656.30	-3640.06	171.92	1597.82	-219.99	1132.57	71.47	375.16	1135.94	74.05	-226.81
3.23000	-3118.84	126.29	48.34	-3159.99	159.93	15.87	-3248.05	366.72	56.82	-3560.75	315.61	100.46	-3746.67	-15.92	-9.12	-3736.71	33.64	12.66	-4109.80	253.77	238.63	-16586.91	1637.10	593.65	-3436.38	90.67	1217.45	0.00	0.00	0.00	-1736.91	13.31	1654.07	-3333.07	186.04	1549.18	-3736.19	62.76	1656.34	-3638.02	171.76	1597.76	-220.95	1132.34	71.46	375.14	1135.27	73.98	-227.25
3.24000	-3118.84	126.29	48.34	-3159.99	159.93	15.87	-3242.34	369.83	58.00	-3558.55	318.13	101.39	-3746.67	-15.92	-9.12	-3738.34	32.62	11.39	-4113.02	253.20	240.21	-16540.77	1630.76	591.70	-3427.93	95.18	1216.37	0.00	0.00	0.00	-1736.91	13.31	1654.07	-3312.74	188.70	1550.09	-3732.32	61.12	1656.37	-3635.91	171.58	1597.70	-221.35	1133.58	70.98	374.93	1135.18	73.92	-229.50
3.25000	-3118.84	126.29	48.34	-3159.99	159.93	15.87	-3236.61	372.90	59.16	-3556.24	320.62	102.33	-3746.67	-15.92	-9.12	-3740.44	31.37	9.83	-4116.19	252.61	241.79	-16494.35	1624.39	589.74	-3443.57	95.44	1217.01	0.00	0.00	0.00	-1736.91	13.31	1654.07	-3306.28	192.12	1552.03	-3728.40	59.48	1656.41	-3633.72	171.39	1597.64	-221.20	1133.42	71.08	374.80	1135.21	74.16	-229.53
3.26000	-3118.84	126.29	48.34	-3159.99	159.93	15.87	-3230.86	375.93	60.32	-3553.82	323.09	103.26	-3746.67	-15.92	-9.12	-3743.13	29.88	7.96	-4119.30	252.02	243.36	-16447.64	1618.00	587.77	-3426.40	98.45	1218.17	0.00	0.00	0.00	-1736.91	13.31	1654.07	-3295.42	194.07	1553.67	-3724.41	57.85	1656.44	-3631.47	171.19	1597.58	-221.90	1133.56	70.93	374.28	1135.41	74.20	-228.31
3.27000	-3118.84	126.29	48.34	-3159.99	159.93	15.87	-3225.09	378.91	61.46	-3551.29	325.53	104.20	-3746.67	-15.92	-9.12	-3822.50	23.69	-7.17	-4122.36	251.43	244.93	-16400.67	1611.58	585.79	-3424.64	99.33	1218.30	0.00	0.00	0.00	-1736.91	13.31	1654.07	-3321.51	199.26	1557.34	-3720.36	56.21	1656.47	-3629.13	170.98	1597.53	-222.72	1133.13	70.66	374.24	1135.95	73.78	-233.04
3.28000	-3118.84	126.29	48.34	-3159.99	159.93	15.87	-3219.30	381.85	62.60	-3548.65	327.95	105.14	-3746.67	-15.92	-9.12	-3738.90	27.42	5.70	-4125.36	250.83	246.49	-16353.41	1605.13	583.80	-3422.10	101.31	1220.27	0.00	0.00	0.00	-1736.91	13.31	1654.07	-3327.28	202.63	1560.70	-3716.26	54.58	1656.50	-3626.73	170.77	1597.48	-220.65	1132.99	71.19	374.22	1135.06	73.88	-229.74
3.29000	-3118.84	126.29	48.34	-3159.99	159.93	15.87	-3213.48	384.75	63.73	-3545.91	330.33	106.09	-3746.67	-15.92	-9.12	-3719.15	24.75	9.17	-4128.31	250.23	248.04	-16305.89	1598.65	581.81	-3396.62	104.22	1222.32	0.00	0.00	0.00	-1736.91	13.31	1654.07	-3308.93	203.44	1562.83	-3712.10	52.95	1656.53	-3624.25	170.54	1597.43	-220.62	1133.29	71.18	375.58	1135.20	74.20	-230.42
3.30000	-3118.84	126.29	48.34	-3159.99	159.93	15.87	-3207.65	387.61	64.85	-3543.06	332.69	107.03	-3746.67	-15.92	-9.12	-3758.99	26.18	1.76	-4131.20	249.62	249.59	-16258.09	1592.15	579.81	-3404.33	103.92	1223.82	0.00	0.00	0.00	-1736.91	13.31	1654.07	-3269.75	207.69	1562.59	-3707.87	51.32	1656.56	-3621.71	170.31	1597.39	-221.19	1133.01	71.36	374.30	1135.23	73.95	-230.52
3.31000	-3118.84	126.29	48.34	-3159.99	159.93	15.87	-3201.80	390.43	65.96	-3540.11	335.03	107.98	-3746.69	-15.93	-9.12	-3709.39	23.16	7.94	-4134.03	249.01	251.14	-16210.03	1585.61	577.80	-3395.92	109.55	1225.82	0.00	0.00	0.00	-1736.91	13.31	1654.07	-3278.38	211.03	1565.91	-3703.59	49.69	1656.58	-3619.09	170.06	1597.34	-221.03	1132.67	71.30	374.09	1135.62	73.81	-227.45
3.32000	-3118.84	126.29	48.34	-3159.99	159.93	15.87	-3195.92	393.20	67.06	-3537.05	337.33	108.92	-3768.37	-20.78	-13.18	-3794.25	21.95	-8.23	-4136.81	248.39	252.67	-16161.71	1579.06	575.78	-3382.50	109.23	1227.64	0.00	0.00	0.00	-1736.91	13.31	1654.07	-3290.49	215.07	1569.83	-3699.25	48.06	1656.60	-3616.39	169.81	1597.30	-220.98	1132.80	71.23	374.96	1135.75	73.88	-224.23
3.33000	-3118.84	126.29	48.34	-3159.99	159.93	15.87	-3190.03	395.94	68.16	-3533.89	339.61	109.87	-3726.23	-17.19	-11.05	-3762.50	22.11	-5.82	-4139.54	247.77	254.20	-16113.12	1572.47	573.76	-3381.72	114.74	1229.57	0.00	0.00	0.00	-1736.91	13.31	1654.07	-3274.08	220.96	1574.07	-3694.85	46.44	1656.63	-3613.63	169.55	1597.26	-221.99	1132.52	71.08	375.42	1135.22	74.05	-229.24
3.34000	-3118.84	126.29	48.34	-3159.99	159.93	15.87	-3184.12	398.63	69.24	-3530.62	341.87	110.82	-3769.73	-19.81	-18.12	-3748.59	18.13	-6.87	-4142.21	247.14	255.73	-16064.28	1565.86	571.73	-3369.42	115.84	1231.58	0.00	0.00	0.00	-1736.91	13.31	1654.07	-3293.30	222.80	1578.24	-3690.40	44.82	1656.65	-3610.80	169.28	1597.23	-222.27	1133.17	70.87	375.36	1135.26	74.21	-227.91
3.35000	-3118.84	126.29	48.34	-3159.99	159.93	15.87	-3178.18	401.28	70.32	-3527.25	344.09	111.77	-3684.59	-16.27	-3.57	-3752.48	17.53	-7.28	-4144.82	246.51	257.25	-16015.18	1559.23	569.70	-3368.13	118.31	1234.08	0.00	0.00	0.00	-1736.91	13.31	1654.07	-3299.14	226.69	1580.19	-3685.89	43.20	1656.67	-3607.90	169.00	1597.20	-220.55	1133.13	71.21	375.74	1134.85	74.45	-226.86
3.36000	-3118.84	126.29	48.34	-3159.99	159.93	15.87	-3172.23	403.89	71.38	-3523.78	346.30	112.72	-3716.71	-18.26	-13.35	-3768.78	13.34	-10.35	-4147.37	245.87	258.76	-15965.83	1552.57	567.65	-3360.87	119.87	1235.11	0.00	0.00	0.00	-1736.91	13.31	1654.07	-3269.81	230.40	1582.29	-3681.32	41.58	1656.68	-3604.92	168.71	1597.16	-221.98	1133.40	70.83	376.00	1134.73	74.37	-227.30
3.37000	-3118.84	126.29	48.34	-3159.99	159.93	15.87	-3166.26	406.46	72.44	-3520.21	348.47	113.68	-3693.43	-20.12	-12.83	-3740.97	11.29	-6.36	-4149.87	245.23	260.26	-15916.22	1545.89	565.60	-3356.88	121.13	1236.89	0.00	0.00	0.00	-1736.91	13.31	1654.07	-3265.94	235.47	1585.79	-3676.69	39.96	1656.70	-3601.88	168.42	1597.14	-223.49	1133.68	70.27	374.87	1135.57	73.89	-229.14
3.38000	-3118.84	126.29	48.34	-3159.99	159.93	15.87	-3160.26	408.98	73.49	-3516.53	350.62	114.63	-3700.12	-21.00	-19.39	-3717.59	11.48	-2.70	-4152.31	244.58	261.76	-15866.37	1539.18	563.55	-3352.34	123.26	1237.18	0.00	0.00	0.00	-1736.91	13.31	1654.07	-3260.71	239.57	1588.87	-3672.00	38.35	1656.71	-3598.77	168.11	1597.11	-220.16	1132.79	71.28	374.94	1135.52	74.02	-230.10
3.39000	-3118.84	126.29	48.34	-3159.99	159.93	15.87	-3154.25	411.47	74.53	-3512.76	352.74	115.58	-3706.40	-21.40	-22.93	-3722.73	10.48	-1.34	-4154.69	243.93	263.25	-15816.27	1532.45	561.49	-3341.47	124.65	1238.17	0.00	0.00	0.00	-1736.91	13.31	1654.07	-3243.82	239.74	1591.17	-3667.26	36.74	1656.73	-3595.58	167.80	1597.09	-219.52	1132.53	71.50	374.30	1135.59	73.72	-236.44
3.40000	-3118.84	126.29	48.34	-3159.99	159.93	15.87	-3148.22	413.92	75.56	-3508.89	354.84	116.54	-3701.28	-21.40	-19.90	-3723.75	9.42	0.87	-4157.01	243.28	264.74	-15765.92	1525.69	559.42	-3323.31	128.01	1240.02	0.00	0.00	0.00	-1736.91	13.31	1654.07	-3231.22	243.79	1595.55	-3662.47	35.13	1656.74	-3592.33	167.48	1597.07	-220.44	1132.70	71.29	373.46	1135.70	73.60	-235.54
3.41000	-3118.84	126.29	48.34	-3159.99	159.93	15.87	-3142.16	416.33	76.58	-3504.91	356.90	117.49	-3663.13	-18.29	-13.29	-3712.34	10.14	3.46	-4159.27	242.62	266.22	-15715.34	1518.92	557.35	-3346.87	127.66	1239.41	0.00	0.00	0.00	-1736.91	13.31	1654.07	-3264.24	247.08	1597.85	-3657.62	33.53	1656.75	-3589.02	167.16	1597.05	-220.21	1132.85	71.44	373.68	1135.42	73.71	-231.26
3.42000	-3118.84	126.29	48.34	-3159.99	159.93	15.87	-3136.09	418.70	77.59	-3500.84	358.95	118.45	-3624.53	-17.71	-8.45	-3672.37	10.22	9.50	-4161.48	241.95	267.69	-15664.52	1512.12	555.27	-3338.59	130.36	1239.66	0.00	0.00	0.00	-1736.91	13.31	1654.07	-3258.88	249.71	1600.80	-3652.71	31.93	1656.76	-3585.63	166.82	1597.03	-219.93	1133.20	71.24	374.86	1135.38	74.09	-228.70
3.43000	-3118.84	126.29	48.34	-3159.99	159.93	15.87	-3130.00	421.02	78.60	-3496.68	360.97	119.40	-3619.35	-16.17	-7.68	-3688.80	9.62	7.75	-4163.63	241.28	269.16	-15613.46	1505.29	553.18	-3313.34	132.47	1241.29	0.00	0.00	0.00	-1736.91	13.31	1654.07	-3246.25	255.27	1603.01	-3647.75	30.33	1656.77	-3582.17	166.48	1597.02	-222.88	1132.81	71.00	374.75	1135.65	73.98	-231.34
3.44000	-3118.84	126.29	48.34	-3159.99	159.93	15.87	-3123.89	423.31	79.59	-3492.41	362.96	120.36	-3625.72	-14.57	-10.67	-3647.45	11.60	11.96	-4165.71	240.61	270.62	-15562.16	1498.45	551.09	-3338.96	132.70	1240.50	0.00	0.00	0.00	-1736.91	13.31	1654.07	-3223.56	256.50	1605.02	-3642.73	28.74	1656.77	-3578.65	166.13	1597.01	-223.37	1133.45	70.68	375.26	1135.46	74.20	-227.18
3.45000	-3118.84	126.29	48.34	-3159.99	159.93	15.87	-3117.76	425.56	80.58	-3488.05	364.92	121.32	-3601.06	-9.99	-9.21	-3638.10	12.11	12.97	-4167.74	239.93	272.07	-15510.64	1491.58	549.00	-3327.03	135.46	1241.84	0.00	0.00	0.00	-1736.91	13.31	1654.07	-3188.02	255.72	1605.52	-3637.66	27.15	1656.78	-3575.06	165.78	1597.00	-220.92	1132.60	71.33	374.76	1135.39	73.98	-229.00
3.46000	-3118.84	126.29	48.34	-3159.99	159.93	15.87	-3111.61	427.77	81.56	-3483.59	366.86	122.27	-3592.09	-9.20	-8.95	-3605.27	13.02	15.15	-4169.71	239.25	273.51	-15458.89	1484.69	546.90	-3300.75	136.88	1242.48	0.00	0.00	0.00	-1736.91	13.31	1654.07	-3178.20	258.81	1608.60	-3632.53	25.56	1656.78	-3571.41	165.41	1596.99	-221.11	1132.54	71.25	374.10	1135.64	73.83	-230.07
3.47000	-3118.84	126.29	48.34	-3159.99	159.93	15.87	-3105.45	429.94	82.52	-3479.04	368.78	123.23	-3587.95	-8.79	-9.80	-3597.63	12.24	14.79	-4171.61	238.57	274.95	-15406.91	1477.78	544.79	-3299.30	139.45	1243.66	0.00	0.00	0.00	-1736.91	13.31	1654.07	-3193.65	260.68	1612.04	-3627.35	23.97	1656.78	-3567.68	165.04	1596.99	-221.77	1133.07	71.08	374.93	1135.11	74.08	-227.73
3.48000	-3118.84	126.29	48.34	-3159.99	159.93	15.87	-3099.26	432.07	83.48	-3474.40	370.67	124.18	-3560.56	-7.70	-7.74	-3543.31	12.92	21.94	-4173.46	237.88	276.38	-15354.70	1470.85	542.68	-3310.05	140.64	1244.80	0.00	0.00	0.00	-1736.91	13.31	1654.07	-3207.35	262.19	1615.31	-3622.12	22.40	1656.78	-3563.90	164.67	1596.98	-222.34	1133.10	70.98	373.26	1135.42	73.41	-224.99
3.49000	-3118.84	126.29	48.34	-3159.99	159.93	15.87	-3093.05	434.17	84.43	-3469.66	372.53	125.14	-3538.73	-7.96	-7.57	-3566.27	11.55	15.14	-4175.24	237.18	277.81	-15302.28	1463.90	540.57	-3308.99	142.99	1243.80	0.00	0.00	0.00	-1736.91	13.31	1654.07	-3198.34	263.25	1617.10	-3616.83	20.82	1656.78	-3560.04	164.28	1596.99	-221.06	1132.97	71.17	373.27	1135.31	73.50	-229.53
3.50000	-3118.84	126.29	48.34	-3159.99	159.93	15.87	-3086.83	436.22	85.37	-3464.83	374.37	126.09	-3513.77	-7.34	-5.29	-3516.24	11.99	21.65	-4176.97	236.48	279.23	-15249.64	1456.93	538.45	-3290.92	144.10	1243.83	0.00	0.00	0.00	-1736.91	13.31	1654.07	-3201.42	265.32	1618.51	-3611.49	19.25	1656.78	-3556.12	163.89	1596.99	-220.89	1132.84	71.48	374.75	1135.34	74.04	-230.30
3.51000	-3118.84	126.29	48.34	-3159.99	159.93	15.87	-3080.58	438.24	86.30	-3459.91	376.18	127.05	-3500.65	-8.11	-6.20	-3497.39	10.34	19.97	-4178.63	235.78	280.64	-15196.78	1449.94	536.32	-3279.90	146.22	1244.82	0.00	0.00	0.00	-1736.91	13.31	1654.07	-3191.92	264.72	1619.68	-3606.10	17.68	1656.78	-3552.14	163.50	1596.99	-222.38	1132.99	71.10	375.22	1135.02	74.17	-226.33
3.52000	-3118.84	126.29	48.34	-3159.99	159.93	15.87	-3074.32	440.22	87.23	-3454.89	377.96	128.00	-3466.76	-6.97	-2.45	-3497.41	8.27	17.54	-4180.23	235.07	282.04	-15143.71	1442.93	534.19	-3285.27	147.14	1245.47	0.00	0.00	0.00	-1736.91	13.31	1654.07	-3203.29	268.66	1624.07	-3600.66	16.12	1656.78	-3548.09	163.10	1597.00	-222.51	1133.16	70.92	375.63	1134.70	74.34	-229.73
3.53000	-3118.84	126.29	48.34	-3159.99	159.93	15.87	-3068.04	442.16	88.14	-3449.79	379.73	128.95	-3446.69	-6.95	-3.22	-3462.12	8.03	18.97	-4181.77	234.36	283.44	-15090.43	1435.91	532.06	-3265.16	149.58	1245.56	0.00	0.00	0.00	-1736.91	13.31	1654.07	-3181.28	268.95	1626.17	-3595.16	14.56	1656.77	-3543.97	162.69	1597.01	-220.70	1132.64	71.37	374.33	1135.00	74.12	-228.55
3.54000	-3118.84	126.29	48.34	-3159.99	159.93	15.87	-3061.74	444.06	89.04	-3444.60	381.46	129.90	-3437.83	-9.55	-4.29	-3441.89	6.49	19.04	-4183.24	233.65	284.82	-15036.94	1428.86	529.92	-3274.30	150.78	1246.33	0.00	0.00	0.00	-1736.91	13.31	1654.07	-3184.47	269.68	1627.38	-3589.61	13.00	1656.76	-3539.79	162.28	1597.02	-222.69	1133.19	70.89	374.26	1135.62	73.99	-230.04
3.55000	-3118.84	126.29	48.34	-3159.99	159.93	15.87	-3055.42	445.93	89.94	-3439.31	383.17	130.85	-3461.40	-9.97	-11.40	-3430.14	4.72	17.51	-4184.66	232.93	286.20	-14983.24	1421.80	527.78	-3261.62	153.37	1246.31	0.00	0.00	0.00	-1736.91	13.31	1654.07	-3198.29	271.60	1629.34	-3584.01	11.45	1656.76	-3535.55	161.86	1597.04	-221.71	1133.00	71.37	374.25	1136.21	73.67	-229.83
3.56000	-3118.84	126.29	48.34	-3159.99	159.93	15.87	-3049.08	447.75	90.83	-3433.94	384.86	131.80	-3388.32	-8.70	-0.70	-3424.08	2.97	14.09	-4186.01	232.21	287.58	-14929.34	1414.71	525.64	-3259.45	155.75	1244.59	0.00	0.00	0.00	-1736.91	13.31	1654.07	-3218.22	271.00	1632.36	-3578.36	9.91	1656.75	-3531.25	161.43	1597.05	-221.90	1132.97	71.21	373.71	1135.77	73.71	-229.57
3.57000	-3118.84	126.29	48.34	-3159.99	159.93	15.87	-3042.73	449.54	91.70	-3428.48	386.52	132.75	-3409.96	-11.15	-8.17	-3400.85	0.11	15.19	-4187.29	231.48	288.94	-14875.24	1407.62	523.49	-3238.98	157.61	1244.76	0.00	0.00	0.00	-1736.91	13.31	1654.07	-3191.32	270.49	1633.13	-3572.66	8.37	1656.74	-3526.88	161.00	1597.07	-221.72	1133.35	71.00	374.12	1134.98	73.97	-233.03
3.58000	-3118.84	126.29	48.34	-3159.99	159.93	15.87	-3036.35	451.30	92.57	-3422.93	388.15	133.70	-3379.31	-8.18	-4.57	-3386.17	-1.30	13.27	-4188.52	230.75	290.30	-14820.94	1400.50	521.34	-3217.80	158.82	1243.48	0.00	0.00	0.00	-1736.91	13.31	1654.07	-3196.18	271.69	1635.16	-3566.90	6.83	1656.72	-3522.45	160.56	1597.09	-221.77	1132.94	71.12	375.38	1134.95	74.20	-233.86
3.59000	-3118.84	126.29	48.34	-3159.99	159.93	15.87	-3029.96	453.01	93.43	-3417.30	389.76	134.64	-3352.61	-9.56	-3.67	-3350.00	-0.43	15.70	-4189.68	230.02	291.65	-14766.45	1393.37	519.18	-3244.90	159.74	1243.23	0.00	0.00	0.00	-1736.91	13.31	1654.07	-3210.14	272.60	1638.49	-3561.10	5.31	1656.71	-3517.95	160.12	1597.12	-220.56	1133.44	71.11	374.89	1135.61	73.84	-229.60
3.60000	-3118.84	126.29	48.34	-3159.99	159.93	15.87	-3023.55	454.69	94.28	-3411.58	391.35	135.59	-3250.01	-8.61	13.59	-3347.64	-2.42	11.07	-4190.77	229.28	293.00	-14711.76	1386.22	517.03	-3259.35	159.56	1244.09	0.00	0.00	0.00	-1736.91	13.31	1654.07	-3185.11	274.06	1638.15	-3555.25	3.78	1656.70	-3513.40	159.68	1597.14	-222.10	1133.29	70.93	374.74	1135.06	74.02	-226.11
3.61000	-3118.84	126.29	48.34	-3159.99	159.93	15.87	-3017.12	456.34	95.12	-3405.78	392.91	136.53	-3276.23	-9.78	7.56	-3308.46	-4.36	13.20	-4191.80	228.54	294.33	-14656.88	1379.05	514.86	-3240.23	161.50	1243.75	0.00	0.00	0.00	-1736.91	13.31	1654.07	-3185.74	272.53	1640.63	-3549.34	2.26	1656.68	-3508.78	159.23	1597.17	-222.11	1132.57	70.92	374.23	1135.41	73.90	-226.19
3.62000	-3118.84	126.29	48.34	-3159.99	159.93	15.87	-3010.68	457.94	95.95	-3399.89	394.45	137.47	-3271.12	-10.06	7.49	-3329.03	-4.92	4.95	-4192.77	227.80	295.66	-14601.81	1371.87	512.70	-3215.07	163.07	1244.21	0.00	0.00	0.00	-1736.91	13.31	1654.07	-3183.16	271.53	1640.73	-3543.39	0.75	1656.67	-3504.10	158.77	1597.20	-222.52	1133.30	70.87	375.82	1135.44	74.28	-232.83
3.63000	-3118.84	126.29	48.34	-3159.99	159.93	15.87	-3004.21	459.51	96.78	-3393.92	395.96	138.41	-3248.14	-10.19	9.29	-3277.48	-4.58	8.97	-4193.67	227.05	296.98	-14546.56	1364.67	510.53	-3200.98	164.76	1242.84	0.00	0.00	0.00	-1736.91	13.31	1654.07	-3184.19	273.77	1641.76	-3537.39	-0.76	1656.65	-3499.36	158.31	1597.23	-223.21	1133.20	70.74	375.36	1135.55	74.23	-227.39
3.64000	-3118.84	126.29	48.34	-3159.99	159.93	15.87	-2997.73	461.05	97.59	-3387.86	397.44	139.35	-3225.51	-10.14	11.00	-3243.41	-4.67	12.45	-4194.51	226.30	298.29	-14491.12	1357.46	508.36	-3216.24	163.55	1242.04	0.00	0.00	0.00	-1736.91	13.31	1654.07	-3154.35	272.02	1641.44	-3531.34	-2.26	1656.63	-3494.56	157.84	1597.27	-221.26	1132.66	71.28	375.74	1135.48	74.26	-223.01
3.65000	-3118.84	126.29	48.34	-3159.99	159.93	15.87	-2991.23	462.55	98.40	-3381.72	398.91	140.28	-3203.23	-9.90	12.62	-3229.47	-3.96	11.23	-4195.28	225.54	299.59	-14435.51	1350.24	506.19	-3213.86	166.04	1242.08	0.00	0.00	0.00	-1736.91	13.31	1654.07	-3165.36	269.88	1642.94	-3525.24	-3.76	1656.61	-3489.70	157.37	1597.30	-220.81	1133.23	71.19	374.81	1135.74	74.07	-233.95
3.66000	-3118.84	126.29	48.34	-3159.99	159.93	15.87	-2984.71	464.01	99.19	-3375.50	400.34	141.22	-3181.31	-9.48	14.15	-3212.03	-2.61	11.41	-4195.98	224.78	300.89	-14379.71	1343.00	504.02	-3202.29	167.42	1241.99	0.00	0.00	0.00	-1736.91	13.31	1654.07	-3153.17	272.18	1643.62	-3519.09	-5.24	1656.59	-3484.77	156.90	1597.34	-219.38	1132.95	71.58	375.41	1135.27	74.25	-232.18
3.67000	-3118.83	126.29	48.34	-3159.99	159.93	15.87	-2978.17	465.44	99.98	-3369.20	401.76	142.15	-3159.74	-8.89	15.60	-3183.34	-0.84	13.87	-4196.62	224.02	302.18	-14323.74	1335.74	501.84	-3206.82	168.07	1240.26	0.00	0.00	0.00	-1736.91	13.31	1654.07	-3113.29	271.43	1641.81	-3512.89	-6.73	1656.57	-3479.79	156.42	1597.38	-220.95	1133.02	71.30	375.95	1135.48	74.33	-233.70
3.68000	-3102.31	128.08	46.75	-3159.99	159.93	15.87	-2971.62	466.83	100.75	-3362.82	403.14	143.07	-3138.53	-8.14	16.97	-3148.07	2.35	19.35	-4197.19	223.26	303.46	-14267.60	1328.48	499.66	-3177.07	169.40	1240.74	0.00	0.00	0.00	-1736.91	13.31	1654.07	-3117.95	271.22	1641.24	-3506.65	-8.21	1656.55	-3474.75	155.94	1597.43	-222.31	1133.83	70.86	375.50	1135.80	74.10	-231.24
3.69000	-3119.67	126.45	45.00	-3159.99	159.93	15.87	-2965.05	468.19	101.52	-3356.36	404.51	144.00	-3117.69	-7.23	18.26	-3151.53	4.41	16.90	-4197.69	222.49	304.73	-14211.28	1321.20	497.48	-3185.97	167.90	1240.17	0.00	0.00	0.00	-1736.91	13.31	1654.07	-3100.72	270.22	1640.16	-3500.36	-9.68	1656.52	-3469.65	155.45	1597.47	-220.80	1132.91	71.33	374.02	1135.65	73.79	-229.52
3.70000	-3117.75	131.84	43.72	-3159.99	159.93	15.87	-2958.46	469.51	102.28	-3349.82	405.85	144.92	-3097.20	-6.17	19.47	-3089.84	8.71	24.56	-4198.13	221.72	305.99	-14154.80	1313.90	495.30	-3168.15	169.01	1239.97	0.00	0.00	0.00	-1736.91	13.31	1654.07	-3120.72	267.97	1641.16	-3494.02	-11.14	1656.50	-3464.49	154.96	1597.52	-221.03	1132.75	71.23	374.56	1135.23	73.99	-230.05
3.71000	-3120.87	134.89	41.75	-3159.99	159.93	15.87	-2951.85	470.79	103.03	-3343.20	407.16	145.84	-3077.07	-4.95	20.60	-3056.43	14.91	30.59	-4198.50	220.94	307.25	-14098.15	1306.60	493.12	-3170.39	170.27	1238.52	0.00	0.00	0.00	-1736.91	13.31	1654.07	-3119.12	266.40	1640.11	-3487.63	-12.60	1656.47	-3459.27	154.47	1597.57	-221.18	1132.52	71.39	374.74	1135.96	73.98	-232.53
3.72000	-3124.69	137.52	39.79	-3159.99	159.93	15.87	-2945.22	472.05	103.77	-3336.51	408.46	146.76	-3057.31	-3.60	21.65	-3044.36	15.31	32.92	-4198.80	220.16	308.50	-14041.34	1299.28	490.93	-3174.42	171.47	1237.74	0.00	0.00	0.00	-1736.91	13.31	1654.07	-3095.58	264.62	1639.18	-3481.20	-14.05	1656.45	-3454.00	153.97	1597.62	-219.88	1132.87	71.56	374.50	1135.93	73.75	-227.13
3.73000	-3129.14	139.75	37.86	-3159.99	159.93	15.87	-2938.58	473.26	104.50	-3329.73	409.72	147.68	-3037.91	-2.11	22.63	-3025.38	18.63	35.55	-4199.04	219.38	309.73	-13984.36	1291.95	488.75	-3149.74	171.05	1237.41	0.00	0.00	0.00	-1736.91	13.31	1654.07	-3086.13	265.62	1637.07	-3474.72	-15.49	1656.42	-3448.66	153.47	1597.68	-222.32	1133.02	70.91	373.66	1135.98	73.60	-230.42
3.74000	-3134.17	141.61	35.94	-3159.99	159.93	15.87	-2931.92	474.45	105.22	-3322.89	410.97	148.59	-3018.88	-0.49	23.55	-2972.89	18.77	42.88	-4199.20	218.59	310.96	-13927.23	1284.61	486.56	-3159.16	170.62	1237.85	0.00	0.00	0.00	-1736.91	13.31	1654.07	-3060.00	261.41	1633.01	-3468.20	-16.93	1656.39	-3443.27	152.97	1597.73	-221.07	1132.98	71.11	374.72	1135.84	74.01	-230.22
3.75000	-3139.73	143.10	34.05	-3159.99	159.93	15.87	-2925.25	475.60	105.94	-3315.96	412.19	149.50	-3000.21	1.26	24.39	-2957.68	20.70	44.76	-4199.30	217.81	312.18	-13869.95	1277.26	484.37	-3158.28	171.32	1237.09	0.00	0.00	0.00	-1736.91	13.31	1654.07	-3053.45	261.79	1631.72	-3461.63	-18.36	1656.36	-3437.82	152.46	1597.79	-222.01	1132.93	71.17	374.22	1135.38	73.83	-223.97
3.76000	-3145.76	144.25	32.19	-3159.99	159.93	15.87	-2918.55	476.71	106.64	-3308.96	413.38	150.41	-2981.91	3.13	25.16	-2925.97	24.23	49.81	-4199.33	217.02	313.40	-13812.51	1269.90	482.18	-3152.67	172.33	1236.08	0.00	0.00	0.00	-1736.91	13.31	1654.07	-3087.71	259.74	1630.87	-3455.01	-19.78	1656.33	-3432.32	151.95	1597.85	-222.56	1133.13	70.98	374.24	1135.05	73.97	-226.18
3.77000	-3152.21	145.09	30.35	-3159.99	159.93	15.87	-2911.84	477.80	107.34	-3301.89	414.56	151.31	-2963.98	5.11	25.87	-2895.79	27.25	53.96	-4199.28	216.22	314.60	-13754.92	1262.52	479.99	-3149.55	171.80	1234.72	0.00	0.00	0.00	-1736.91	13.31	1654.07	-3055.71	256.73	1627.32	-3448.35	-21.19	1656.30	-3426.75	151.44	1597.92	-222.13	1132.44	71.05	374.64	1135.62	73.78	-229.30
3.78000	-3159.02	145.63	28.53	-3159.99	159.93	15.87	-2905.12	478.84	108.02	-3294.74	415.70	152.21	-2946.43	7.20	26.51	-2868.42	30.61	57.44	-4199.17	215.42	315.80	-13697.18	1255.14	477.80	-3154.22	171.89	1233.89	0.00	0.00	0.00	-1736.91	13.31	1654.07	-3064.17	256.16	1625.65	-3441.65	-22.60	1656.26	-3421.14	150.93	1597.98	-220.86	1132.38	71.37	375.07	1135.53	74.02	-231.68
3.79000	-3166.14	145.89	26.75	-3159.99	159.93	15.87	-2898.37	479.86	108.70	-3287.52	416.83	153.10	-2929.24	9.39	27.09	-2843.72	34.28	60.27	-4198.99	214.62	316.98	-13639.30	1247.75	475.60	-3116.71	170.76	1233.99	0.00	0.00	0.00	-1736.91	13.31	1654.07	-3054.21	252.79	1622.43	-3434.90	-24.00	1656.23	-3415.46	150.41	1598.05	-221.83	1132.17	71.31	373.99	1135.70	73.66	-229.14
3.80000	-3173.52	145.90	24.99	-3159.99	159.93	15.87	-2891.61	480.84	109.36	-3280.23	417.93	154.00	-2912.44	11.68	27.61	-2821.56	38.21	62.50	-4198.74	213.82	318.16	-13581.27	1240.35	473.41	-3109.79	171.60	1233.32	0.00	0.00	0.00	-1736.91	13.31	1654.07	-3027.86	250.90	1618.63	-3428.11	-25.39	1656.19	-3409.73	149.89	1598.12	-219.83	1132.83	71.46	374.06	1135.81	73.80	-232.14
3.81000	-3181.10	145.68	23.27	-3159.99	159.93	15.87	-2884.83	481.79	110.02	-3272.87	419.01	154.88	-2896.00	14.06	28.08	-2801.78	42.37	64.15	-4198.42	213.02	319.33	-13523.11	1232.94	471.22	-3125.66	170.04	1232.16	0.00	0.00	0.00	-1736.91	13.31	1654.07	-3000.32	247.91	1615.53	-3421.27	-26.78	1656.16	-3403.95	149.37	1598.19	-222.43	1132.99	70.82	373.77	1136.07	73.53	-229.55
3.82000	-3188.82	145.23	21.57	-3159.99	159.93	15.87	-2878.04	482.71	110.67	-3265.44	420.06	155.77	-2879.94	16.52	28.48	-2784.26	46.72	65.27	-4198.03	212.21	320.49	-13464.80	1225.52	469.03	-3116.97	171.29	1231.13	0.00	0.00	0.00	-1736.91	13.31	1654.07	-3003.77	243.88	1610.91	-3414.39	-28.15	1656.12	-3398.11	148.84	1598.26	-221.43	1132.48	71.27	374.86	1135.59	73.87	-223.14
3.83000	-3196.64	144.60	19.91	-3159.99	159.93	15.87	-2871.23	483.59	111.31	-3257.93	421.09	156.65	-2864.26	19.07	28.83	-2768.85	51.24	65.88	-4197.57	211.40	321.64	-13406.36	1218.09	466.84	-3138.77	170.25	1230.83	0.00	0.00	0.00	-1736.91	13.31	1654.07	-2984.08	242.68	1607.07	-3407.46	-29.52	1656.08	-3392.21	148.32	1598.33	-222.33	1133.49	70.96	375.09	1135.61	73.94	-230.96
3.84000	-3204.49	143.79	18.28	-3159.99	159.93	15.87	-2864.40	484.44	111.94	-3250.36	422.10	157.53	-2848.96	21.69	29.13	-2755.42	55.88	66.04	-4197.03	210.58	322.78	-13347.79	1210.66	464.64	-3100.16	169.04	1230.09	0.00	0.00	0.00	-1736.91	13.31	1654.07	-2981.32	240.21	1603.22	-3400.49	-30.88	1656.05	-3386.26	147.79	1598.41	-221.05	1133.70	70.95	374.83	1135.22	74.17	-230.40
3.85000	-3212.33	142.82	16.69	-3159.99	159.93	15.87	-2857.55	485.26	112.56	-3242.72	423.08	158.40	-2834.04	24.38	29.38	-2743.81	60.60	65.76	-4196.43	209.76	323.92	-13289.09	1203.22	462.45	-3104.87	168.32	1228.56	0.00	0.00	0.00	-1736.91	13.31	1654.07	-2975.24	236.26	1599.90	-3393.48	-32.23	1656.01	-3380.26	147.26	1598.49	-221.91	1133.49	70.85	374.61	1135.80	73.81	-226.49
3.86000	-3220.10	141.73	15.13	-3159.99	159.93	15.87	-2850.69	486.04	113.17	-3235.01	424.04	159.27	-2819.51	27.13	29.57	-2733.90	65.37	65.09	-4195.75	208.95	325.04	-13230.25	1195.77	460.26	-3065.56	168.59	1228.12	0.00	0.00	0.00	-1736.91	13.31	1654.07	-2952.42	231.98	1596.14	-3386.43	-33.57	1655.97	-3374.20	146.73	1598.57	-219.75	1133.06	71.24	375.52	1136.01	73.97	-230.36
3.87000	-3227.74	140.52	13.61	-3159.99	159.93	15.87	-2843.82	486.80	113.77	-3227.23	424.98	160.13	-2805.35	29.94	29.72	-2725.55	70.16	64.06	-4195.00	208.12	326.16	-13171.30	1188.31	458.07	-3097.66	168.06	1227.64	0.00	0.00	0.00	-1736.91	13.31	1654.07	-2948.89	228.21	1593.50	-3379.34	-34.90	1655.93	-3368.09	146.19	1598.65	-220.16	1133.16	71.35	373.56	1136.02	73.58	-233.81
3.88000	-3235.20	139.22	12.13	-3159.99	159.93	15.87	-2836.92	487.52	114.36	-3219.38	425.89	160.99	-2791.58	32.80	29.83	-2718.61	74.92	62.71	-4194.18	207.30	327.26	-13112.22	1180.85	455.88	-3076.98	167.51	1225.99	0.00	0.00	0.00	-1736.91	13.31	1654.07	-2920.85	224.87	1588.99	-3372.20	-36.23	1655.88	-3361.93	145.66	1598.74	-220.72	1133.29	71.35	373.91	1135.48	73.77	-231.21
3.89000	-3242.43	137.85	10.69	-3159.99	159.93	15.87	-2830.01	488.21	114.95	-3211.47	426.78	161.85	-2778.20	35.71	29.89	-2712.94	79.62	61.08	-4193.28	206.47	328.36	-13053.02	1173.38	453.69	-3028.04	167.43	1226.54	0.00	0.00	0.00	-1736.91	13.31	1654.07	-2904.19	221.74	1584.69	-3365.02	-37.54	1655.84	-3355.72	145.12	1598.83	-220.83	1133.44	71.29	375.21	1135.60	74.09	-229.20
3.90000	-3249.38	136.42	9.30	-3159.99	159.93	15.87	-2823.09	488.87	115.52	-3203.50	427.65	162.70	-2765.21	38.66	29.91	-2708.40	84.23	59.20	-4192.31	205.64	329.45	-12993.70	1165.91	451.50	-3059.13	167.95	1225.16	0.00	0.00	0.00	-1736.91	13.31	1654.07	-2896.21	218.39	1582.55	-3357.80	-38.85	1655.80	-3349.45	144.59	1598.92	-222.66	1132.97	70.81	374.76	1135.89	73.93	-229.18
3.91000	-3255.98	134.97	7.94	-3159.99	159.93	15.87	-2816.14	489.50	116.09	-3195.46	428.50	163.55	-2752.60	41.64	29.88	-2704.86	88.71	57.10	-4191.27	204.81	330.52	-12934.27	1158.43	449.31	-3046.33	166.90	1224.53	0.00	0.00	0.00	-1736.91	13.31	1654.07	-2892.72	215.01	1582.04	-3350.54	-40.15	1655.75	-3343.13	144.05	1599.01	-220.28	1132.94	71.36	374.45	1135.94	73.94	-231.45
3.92000	-3262.18	133.51	6.63	-3159.99	159.93	15.87	-2809.19	490.09	116.64	-3187.36	429.32	164.39	-2740.39	44.66	29.82	-2702.18	93.02	54.82	-4190.16	203.97	331.59	-12874.72	1150.95	447.13	-3019.22	165.28	1224.28	0.00	0.00	0.00	-1736.91	13.31	1654.07	-2874.83	210.45	1580.02	-3343.24	-41.44	1655.71	-3336.76	143.51	1599.10	-220.52	1133.61	71.22	374.64	1135.30	73.98	-231.89
3.93000	-3267.93	132.06	5.36	-3159.99	159.93	15.87	-2802.21	490.66	117.19	-3179.19	430.12	165.22	-2728.56	47.69	29.73	-2700.21	97.12	52.40	-4188.97	203.14	332.65	-12815.07	1143.46	444.94	-3017.93	162.73	1223.39	0.00	0.00	0.00	-1736.91	13.31	1654.07	-2866.73	206.13	1578.89	-3335.90	-42.72	1655.66	-3330.34	142.97	1599.20	-220.47	1133.18	71.21	374.25	1135.06	74.00	-229.09
3.94000	-3273.18	130.64	4.15	-3159.99	159.93	15.87	-2795.22	491.20	117.72	-3170.96	430.90	166.05	-2717.13	50.75	29.60	-2698.81	100.99	49.87	-4187.71	202.30	333.70	-12755.31	1135.97	442.76	-3008.95	163.94	1221.52	0.00	0.00	0.00	-1736.91	13.31	1654.07	-2864.14	201.61	1578.42	-3328.52	-43.98	1655.62	-3323.86	142.43	1599.29	-221.30	1133.64	71.13	374.21	1135.13	73.97	-225.52
3.95000	-3277.87	129.28	2.97	-3159.99	159.93	15.87	-2788.21	491.70	118.25	-3162.67	431.65	166.88	-2706.10	53.82	29.43	-2697.85	104.57	47.27	-4186.37	201.46	334.74	-12695.44	1128.47	440.58	-3024.02	163.31	1221.77	0.00	0.00	0.00	-1736.91	13.31	1654.07	-2866.45	198.47	1578.96	-3321.10	-45.24	1655.57	-3317.34	141.89	1599.39	-223.03	1133.39	70.86	374.50	1134.83	74.11	-229.67
3.96000	-3281.95	127.98	1.85	-3159.99	159.93	15.87	-2781.19	492.17	118.77	-3154.31	432.38	167.70	-2695.45	56.89	29.24	-2697.19	107.85	44.64	-4184.95	200.61	335.77	-12635.47	1120.97	438.40	-2995.88	162.74	1221.19	0.00	0.00	0.00	-1736.91	13.31	1654.07	-2864.20	196.10	1579.33	-3313.64	-46.49	1655.52	-3310.77	141.35	1599.49	-221.40	1133.07	70.96	374.58	1134.72	74.03	-233.75
3.97000	-3285.36	126.78	0.78	-3159.99	159.93	15.87	-2774.16	492.62	119.28	-3145.90	433.09	168.52	-2685.21	59.97	29.01	-2696.68	110.77	42.00	-4183.47	199.77	336.79	-12575.39	1113.47	436.22	-2976.43	160.95	1221.00	0.00	0.00	0.00	-1736.91	13.31	1654.07	-2854.21	193.18	1578.36	-3306.14	-47.73	1655.47	-3304.14	140.81	1599.59	-221.50	1133.42	71.01	374.77	1135.06	74.05	-228.55
3.98000	-3288.04	125.69	-0.24	-3159.99	159.93	15.87	-2767.10	493.03	119.78	-3137.43	433.78	169.33	-2675.37	63.04	28.76	-2696.18	113.31	39.40	-4181.90	198.92	337.80	-12515.22	1105.96	434.05	-2976.76	159.24	1220.95	0.00	0.00	0.00	-1736.91	13.31	1654.07	-2815.48	191.41	1578.69	-3298.60	-48.96	1655.42	-3297.47	140.27	1599.70	-222.06	1133.17	70.84	373.87	1135.89	73.63	-228.98
3.99000	-3289.95	124.74	-1.21	-3159.99	159.93	15.87	-2760.03	493.42	120.27	-3128.90	434.44	170.13	-2665.92	66.10	28.48	-2695.56	115.43	36.87	-4180.26	198.07	338.80	-12454.96	1098.46	431.88	-2960.63	157.64	1220.87	0.00	0.00	0.00	-1736.91	13.31	1654.07	-2807.91	190.00	1578.82	-3291.02	-50.18	1655.37	-3290.74	139.73	1599.81	-221.40	1132.95	71.13	373.98	1135.32	73.92	-230.21
4.00000	-3291.03	123.94	-2.13	-3159.99	159.93	15.87	-2752.95	493.77	120.75	-3120.31	435.08	170.93	-2656.88	69.14	28.18	-2694.68	117.09	34.45	-4178.55	197.22	339.79	-12394.60	1090.95	429.71	-2979.83	157.62	1221.55	0.00	0.00	0.00	-1736.91	13.31	1654.07	-2821.12	186.70	1580.11	-3283.41	-51.39	1655.32	-3283.97	139.19	1599.91	-222.58	1132.89	70.91	374.16	1135.39	73.91	-226.49
4.01000	-3291.23	123.32	-2.99	-3159.99	159.93	15.87	-2745.85	494.09	121.22	-3111.66	435.70	171.72	-2648.24	72.16	27.86	-2693.40	118.26	32.17	-4176.76	196.36	340.77	-12334.16	1083.43	427.54	-2977.30	156.81	1222.67	0.00	0.00	0.00	-1736.91	13.31	1654.07	-2833.23	179.80	1582.12	-3275.75	-52.59	1655.27	-3277.15	138.65	1600.02	-223.29	1133.37	70.66	374.67	1135.10	74.01	-223.52
4.02000	-3290.49	122.89	-3.79	-3159.99	159.93	15.87	-2738.73	494.39	121.68	-3102.95	436.30	172.51	-2640.00	75.16	27.52	-2691.53	118.89	30.08	-4174.89	195.50	341.74	-12273.62	1075.92	425.37	-2977.24	155.62	1222.67	0.00	0.00	0.00	-1736.91	13.31	1654.07	-2804.61	179.58	1582.41	-3268.06	-53.78	1655.22	-3270.28	138.11	1600.14	-222.79	1133.35	70.75	375.11	1135.06	74.12	-228.48
4.03000	-3288.75	122.68	-4.54	-3159.99	159.93	15.87	-2731.60	494.65	122.13	-3094.19	436.88	173.29	-2632.17	78.12	27.16	-2654.39	117.61	33.06	-4172.94	194.65	342.70	-12213.00	1068.41	423.21	-2950.68	156.50	1223.32	0.00	0.00	0.00	-1736.91	13.31	1654.07	-2798.43	178.51	1584.60	-3260.33	-54.96	1655.16	-3263.37	137.57	1600.25	-221.60	1133.30	71.22	374.97	1135.31	74.16	-228.30
4.04000	-3285.96	122.71	-5.23	-3159.99	159.93	15.87	-2724.46	494.89	122.58	-3085.37	437.43	174.07	-2624.74	81.05	26.78	-2664.49	120.32	29.21	-4170.92	193.78	343.65	-12152.30	1060.89	421.05	-2928.76	168.50	1220.73	0.00	0.00	0.00	-1736.91	13.31	1654.07	-2800.96	176.25	1586.34	-3252.57	-56.12	1655.11	-3256.40	137.03	1600.37	-222.57	1133.49	70.82	375.40	1135.56	74.12	-226.69
4.05000	-3282.08	122.99	-5.86	-3159.99	159.93	15.87	-2717.30	495.10	123.01	-3076.50	437.96	174.84	-2617.73	83.93	26.39	-2689.05	119.88	21.83	-4168.82	192.92	344.59	-12091.52	1053.38	418.90	-2910.11	157.19	1225.13	0.00	0.00	0.00	-1736.91	13.31	1654.07	-2799.25	174.49	1588.25	-3244.77	-57.28	1655.06	-3249.39	136.50	1600.49	-222.12	1132.74	71.08	374.57	1135.31	74.06	-229.35
4.06000	-3277.03	123.55	-6.42	-3159.99	159.93	15.87	-2710.12	495.28	123.44	-3067.57	438.47	175.60	-2611.12	86.76	25.99	-2684.23	122.07	20.81	-4166.64	192.06	345.52	-12030.66	1045.86	416.74	-2912.95	154.23	1226.43	0.00	0.00	0.00	-1736.91	13.31	1654.07	-2774.37	174.42	1589.40	-3236.93	-58.43	1655.00	-3242.33	135.96	1600.60	-220.85	1132.17	71.42	375.26	1135.64	74.07	-230.70
4.07000	-3270.78	124.41	-6.93	-3159.99	159.93	15.87	-2702.93	495.43	123.85	-3058.59	438.96	176.36	-2604.92	89.54	25.58	-2699.38	119.28	16.07	-4164.39	191.19	346.44	-11969.72	1038.35	414.59	-2886.71	154.05	1229.62	0.00	0.00	0.00	-1736.91	13.31	1654.07	-2766.30	174.19	1592.43	-3229.05	-59.56	1654.95	-3235.23	135.43	1600.73	-219.70	1132.72	71.61	376.08	1135.13	74.61	-234.30
4.08000	-3263.26	125.59	-7.37	-3159.99	159.93	15.87	-2695.72	495.55	124.26	-3049.56	439.42	177.11	-2599.14	92.25	25.15	-2635.31	121.25	27.21	-4162.05	190.32	347.35	-11908.72	1030.83	412.45	-2872.00	154.06	1231.07	0.00	0.00	0.00	-1736.91	13.31	1654.07	-2782.70	172.72	1596.30	-3221.14	-60.68	1654.89	-3228.07	134.89	1600.85	-221.42	1132.89	71.32	374.86	1135.31	74.29	-230.88
4.09000	-3254.42	127.11	-7.74	-3159.99	159.93	15.87	-2688.50	495.65	124.65	-3040.47	439.86	177.85	-2593.76	94.90	24.72	-2688.87	121.85	14.52	-4159.64	189.45	348.25	-11847.64	1023.32	410.31	-2876.72	153.00	1231.86	0.00	0.00	0.00	-1736.91	13.31	1654.07	-2767.74	172.70	1599.14	-3213.19	-61.79	1654.83	-3220.88	134.36	1600.97	-222.61	1133.12	70.90	374.81	1135.37	74.01	-225.03
4.10000	-3244.21	128.99	-8.05	-3159.99	159.93	15.87	-2681.27	495.71	125.04	-3031.33	440.29	178.59	-2588.81	97.47	24.29	-2704.52	121.67	12.80	-4157.15	188.58	349.14	-11786.49	1015.81	408.17	-2837.07	151.09	1233.83	0.00	0.00	0.00	-1736.91	13.31	1654.07	-2745.30	172.76	1602.31	-3205.21	-62.89	1654.78	-3213.63	133.83	1601.10	-221.25	1132.65	71.37	374.08	1136.12	73.55	-227.82
4.11000	-3232.57	131.25	-8.30	-3159.99	159.93	15.87	-2674.02	495.75	125.42	-3022.14	440.69	179.32	-2584.27	99.97	23.85	-2682.84	122.48	14.90	-4154.58	187.71	350.01	-11725.28	1008.30	406.04	-2822.89	151.47	1236.11	0.00	0.00	0.00	-1736.91	13.31	1654.07	-2745.54	171.95	1606.52	-3197.19	-63.98	1654.72	-3206.34	133.30	1601.23	-220.64	1132.44	71.53	373.89	1135.98	73.63	-227.52
4.12000	-3219.45	133.91	-8.47	-3159.99	159.93	15.87	-2666.75	495.76	125.78	-3012.91	441.06	180.04	-2580.15	102.39	23.41	-2705.35	120.51	10.34	-4151.93	186.84	350.88	-11664.01	1000.79	403.91	-2828.56	150.04	1236.98	0.00	0.00	0.00	-1736.91	13.31	1654.07	-2739.80	170.66	1610.18	-3189.14	-65.06	1654.66	-3199.01	132.78	1601.36	-221.01	1132.23	71.57	373.84	1136.39	73.57	-225.30
4.13000	-3204.79	137.00	-8.57	-3159.99	159.93	15.87	-2659.47	495.75	126.14	-3003.62	441.42	180.76	-2576.44	104.71	22.97	-2702.59	120.28	9.60	-4149.20	185.96	351.74	-11602.68	993.29	401.78	-2825.05	148.90	1238.06	0.00	0.00	0.00	-1736.91	13.31	1654.07	-2744.79	169.84	1614.90	-3181.05	-66.12	1654.60	-3191.63	132.25	1601.49	-222.27	1133.58	70.75	373.81	1135.87	73.55	-230.92
4.14000	-3188.55	140.52	-8.61	-3159.99	159.93	15.87	-2652.18	495.70	126.49	-2994.28	441.76	181.47	-2573.16	106.94	22.54	-2670.24	121.63	15.57	-4146.39	185.08	352.58	-11541.29	985.79	399.66	-2820.08	148.97	1238.65	0.00	0.00	0.00	-1736.91	13.31	1654.07	-2750.25	171.23	1619.22	-3172.93	-67.17	1654.54	-3184.21	131.73	1601.63	-221.01	1132.91	71.33	375.02	1135.89	73.90	-231.96
4.15000	-3170.65	144.51	-8.57	-3159.99	159.93	15.87	-2644.87	495.63	126.83	-2984.89	442.07	182.17	-2570.30	109.07	22.10	-2670.97	120.53	14.24	-4143.50	184.20	353.42	-11479.85	978.29	397.54	-2806.79	147.95	1239.48	0.00	0.00	0.00	-1736.91	13.31	1654.07	-2725.54	169.88	1623.12	-3164.78	-68.21	1654.48	-3176.74	131.21	1601.76	-222.55	1133.74	70.76	373.96	1136.20	73.49	-229.92
4.16000	-3151.06	148.98	-8.45	-3159.99	159.93	15.87	-2637.55	495.54	127.16	-2975.46	442.36	182.86	-2567.86	111.09	21.68	-2677.33	120.80	12.27	-4140.52	183.32	354.24	-11418.35	970.79	395.43	-2813.78	147.57	1239.75	0.00	0.00	0.00	-1736.91	13.31	1654.07	-2732.00	169.07	1627.77	-3156.59	-69.24	1654.42	-3169.23	130.69	1601.90	-221.83	1133.06	71.12	374.89	1135.70	73.83	-230.53
4.17000	-3129.72	153.95	-8.27	-3159.94	159.94	15.88	-2630.21	495.41	127.48	-2965.98	442.64	183.55	-2565.84	113.01	21.26	-2695.58	121.73	8.34	-4137.47	182.44	355.06	-11356.80	963.30	393.32	-2776.51	147.88	1241.33	0.00	0.00	0.00	-1736.91	13.31	1654.07	-2699.97	167.76	1631.31	-3148.37	-70.26	1654.36	-3161.68	130.18	1602.04	-222.00	1133.58	71.10	373.76	1136.09	73.47	-229.70
4.18000	-3106.56	159.45	-8.00	-3110.35	166.56	22.55	-2622.86	495.26	127.79	-2956.46	442.89	184.23	-2564.26	114.80	20.85	-2688.21	122.23	11.19	-4134.34	181.56	355.86	-11295.21	955.82	391.22	-2789.78	147.80	1242.06	0.00	0.00	0.00	-1736.91	13.31	1654.07	-2733.44	170.07	1634.50	-3140.12	-71.26	1654.30	-3154.08	129.67	1602.18	-221.08	1133.10	71.19	374.26	1135.37	74.00	-233.19
4.19000	-3081.55	165.50	-7.66	-3099.39	172.66	23.59	-2615.49	495.08	128.09	-2946.88	443.12	184.90	-2563.09	116.47	20.45	-2711.33	122.44	7.45	-4131.12	180.67	356.65	-11233.57	948.33	389.12	-2783.17	148.19	1243.47	0.00	0.00	0.00	-1736.91	13.31	1654.07	-2703.75	169.87	1636.87	-3131.83	-72.25	1654.24	-3146.44	129.16	1602.32	-225.14	1133.87	70.09	375.69	1135.17	74.40	-229.12
4.20000	-3054.62	172.11	-7.24	-3058.83	176.33	31.02	-2608.11	494.88	128.38	-2937.27	443.32	185.57	-2562.36	118.01	20.07	-2665.77	124.29	13.93	-4127.82	179.79	357.43	-11171.89	940.86	387.03	-2757.19	148.15	1244.07	0.00	0.00	0.00	-1736.91	13.31	1654.07	-2709.65	169.02	1640.66	-3123.51	-73.23	1654.17	-3138.76	128.65	1602.47	-223.86	1133.61	70.40	374.26	1135.24	73.94	-234.91
4.21000	-3025.72	179.30	-6.74	-3068.00	185.10	27.90	-2600.72	494.65	128.67	-2927.61	443.51	186.22	-2562.06	119.42	19.70	-2676.77	121.36	12.16	-4124.44	178.90	358.20	-11110.17	933.39	384.94	-2775.67	147.80	1244.36	0.00	0.00	0.00	-1736.91	13.31	1654.07	-2712.54	166.67	1644.89	-3115.16	-74.19	1654.11	-3131.03	128.15	1602.62	-219.99	1132.79	71.47	373.77	1135.17	73.80	-231.57
4.22000	-2994.67	185.40	-4.74	-3040.30	191.14	29.40	-2593.31	494.40	128.94	-2917.90	443.68	186.87	-2562.19	120.69	19.34	-2685.70	120.87	10.43	-4120.98	178.01	358.96	-11048.41	925.92	382.86	-2733.06	147.08	1245.40	0.00	0.00	0.00	-1736.91	13.31	1654.07	-2671.82	167.48	1645.41	-3106.77	-75.15	1654.05	-3123.27	127.65	1602.76	-221.09	1133.22	71.19	375.03	1135.15	74.16	-227.48
4.23000	-2946.93	194.58	-0.53	-3009.38	196.12	31.64	-2585.89	494.11	129.20	-2908.16	443.82	187.51	-2562.75	121.81	19.01	-2685.70	120.05	11.37	-4117.43	177.12	359.71	-10986.62	918.46	380.79	-2732.76	146.82	1247.51	0.00	0.00	0.00	-1736.91	13.31	1654.07	-2669.19	165.86	1647.35	-3098.36	-76.08	1653.98	-3115.46	127.15	1602.91	-220.86	1132.87	71.41	375.17	1135.43	74.08	-228.19
4.24000	-2939.90	202.25	-2.89	-3006.75	202.13	29.98	-2578.46	493.81	129.45	-2898.37	443.95	188.14	-2563.74	122.78	18.70	-2682.70	120.27	11.61	-4113.80	176.23	360.44	-10924.80	911.01	378.72	-2738.23	146.99	1248.46	0.00	0.00	0.00	-1736.91	13.31	1654.07	-2724.77	165.68	1652.82	-3089.91	-77.01	1653.92	-3107.61	126.66	1603.06	-221.06	1132.68	71.37	374.19	1135.30	73.90	-227.11
4.25000	-2909.39	209.75	-1.11	-3005.93	210.51	23.81	-2571.01	493.48	129.70	-2888.54	444.05	188.77	-2565.17	123.59	18.41	-2685.32	122.05	10.65	-4110.09	175.34	361.17	-10862.94	903.56	376.66	-2716.28	146.42	1250.87	0.00	0.00	0.00	-1736.91	13.31	1654.07	-2683.44	165.04	1653.64	-3081.44	-77.92	1653.85	-3099.72	126.17	1603.22	-222.39	1133.42	70.96	375.46	1135.73	74.08	-226.74
4.26000	-2915.37	215.75	-7.72	-2944.26	215.79	29.90	-2563.54	493.12	129.93	-2878.67	444.13	189.38	-2567.04	124.25	18.14	-2720.05	120.36	4.43	-4106.29	174.45	361.88	-10801.06	896.12	374.60	-2705.82	145.45	1251.36	0.00	0.00	0.00	-1736.91	13.31	1654.07	-2670.96	163.99	1655.34	-3072.93	-78.82	1653.79	-3091.79	125.68	1603.37	-222.21	1133.36	71.06	374.22	1135.59	73.80	-229.20
4.27000	-2872.22	222.10	-4.70	-2929.78	221.82	26.27	-2556.07	492.74	130.16	-2868.76	444.20	189.99	-2569.38	124.73	17.89	-2659.82	121.90	15.61	-4102.41	173.55	362.58	-10739.15	888.69	372.55	-2724.74	143.64	1252.56	0.00	0.00	0.00	-1736.91	13.31	1654.07	-2646.51	163.79	1657.14	-3064.39	-79.70	1653.72	-3083.82	125.20	1603.53	-221.35	1132.65	71.23	374.39	1135.14	74.00	-230.56
4.28000	-2839.46	227.77	-3.73	-2930.97	226.02	20.17	-2548.58	492.33	130.37	-2858.81	444.24	190.59	-2610.63	124.22	11.11	-2691.84	119.27	8.40	-4098.45	172.66	363.27	-10677.22	881.27	370.50	-2692.06	143.94	1253.66	0.00	0.00	0.00	-1736.91	13.31	1654.07	-2659.55	165.21	1659.70	-3055.82	-80.58	1653.66	-3075.82	124.72	1603.69	-221.53	1132.81	71.21	374.89	1135.80	74.00	-228.12
4.29000	-2823.77	232.40	-6.81	-2868.03	232.27	25.65	-2541.07	491.90	130.58	-2848.82	444.26	191.18	-2549.96	126.88	22.15	-2664.69	122.44	14.21	-4094.40	171.76	363.95	-10615.27	873.85	368.46	-2672.12	144.68	1254.70	0.00	0.00	0.00	-1736.91	13.31	1654.07	-2618.25	162.71	1659.75	-3047.22	-81.43	1653.59	-3067.77	124.24	1603.85	-221.73	1133.67	70.91	374.43	1136.22	73.85	-231.63
4.30000	-2754.45	236.87	-0.64	-2841.57	233.78	23.42	-2533.55	491.44	130.78	-2838.79	444.26	191.76	-2566.04	130.62	17.65	-2674.47	121.67	12.73	-4090.27	170.87	364.62	-10553.31	866.45	366.43	-2685.73	144.74	1255.19	0.00	0.00	0.00	-1736.91	13.31	1654.07	-2650.53	163.50	1663.58	-3038.60	-82.28	1653.53	-3059.68	123.77	1604.01	-223.47	1133.64	70.64	375.16	1136.07	73.98	-232.36
4.31000	-2765.91	240.90	-7.62	-2828.43	237.18	19.97	-2526.02	490.96	130.96	-2828.73	444.24	192.33	-2579.42	124.36	15.68	-2685.83	120.71	10.10	-4086.05	169.97	365.27	-10491.33	859.05	364.41	-2686.60	144.61	1255.20	0.00	0.00	0.00	-1736.91	13.31	1654.07	-2624.61	161.93	1663.51	-3029.94	-83.10	1653.46	-3051.55	123.31	1604.17	-222.71	1133.09	70.75	375.34	1135.59	74.24	-231.96
4.32000	-2727.37	244.76	-7.00	-2746.14	240.59	26.96	-2518.48	490.46	131.14	-2818.62	444.20	192.90	-2569.63	125.39	18.66	-2683.33	121.61	12.01	-4081.74	169.07	365.92	-10429.34	851.66	362.39	-2673.28	144.43	1256.24	0.00	0.00	0.00	-1736.91	13.31	1654.07	-2628.05	164.64	1666.77	-3021.26	-83.92	1653.39	-3043.39	122.85	1604.34	-222.56	1132.95	70.88	374.95	1135.36	74.14	-232.38
4.33000	-2703.21	249.31	-8.53	-2766.09	242.56	17.11	-2510.92	489.93	131.31	-2808.49	444.14	193.45	-2551.54	127.41	23.68	-2676.08	121.74	13.31	-4077.35	168.17	366.55	-10367.34	844.28	360.38	-2671.27	144.11	1255.20	0.00	0.00	0.00	-1736.91	13.31	1654.07	-2628.47	165.17	1667.72	-3012.54	-84.72	1653.33	-3035.18	122.39	1604.50	-222.27	1133.87	70.82	373.86	1135.90	73.66	-230.90
4.34000	-2654.35	252.12	-5.12	-2722.43	246.26	18.66	-2503.35	489.38	131.47	-2798.32	444.06	194.00	-2616.04	126.47	11.96	-2677.01	121.94	13.91	-4072.87	167.27	367.17	-10305.33	836.92	358.38	-2655.79	143.61	1256.23	0.00	0.00	0.00	-1736.91	13.31	1654.07	-2603.80	165.28	1666.74	-3003.80	-85.51	1653.26	-3026.94	121.94	1604.67	-220.11	1133.44	71.10	374.67	1136.04	73.83	-228.55
4.35000	-2652.55	254.51	-9.85	-2705.10	248.24	14.72	-2495.77	488.80	131.61	-2788.11	443.96	194.53	-2596.55	125.71	15.39	-2669.73	121.99	14.56	-4068.31	166.37	367.78	-10243.31	829.56	356.38	-2649.26	143.59	1256.39	0.00	0.00	0.00	-1736.91	13.31	1654.07	-2588.65	166.94	1667.82	-2995.03	-86.28	1653.19	-3018.67	121.49	1604.84	-219.76	1133.25	71.16	375.20	1135.60	74.02	-229.90
4.36000	-2619.38	258.04	-7.81	-2640.35	252.37	22.55	-2488.17	488.20	131.75	-2777.87	443.84	195.06	-2557.83	127.79	23.10	-2676.70	122.91	11.53	-4063.66	165.47	368.37	-10181.30	822.21	354.39	-2645.67	144.40	1256.11	0.00	0.00	0.00	-1736.91	13.31	1654.07	-2604.98	162.98	1669.40	-2986.23	-87.03	1653.12	-3010.35	121.05	1605.01	-221.54	1132.80	71.09	373.65	1135.35	73.74	-230.21
4.37000	-2571.75	260.45	-3.16	-2630.23	257.44	17.62	-2480.56	487.58	131.88	-2767.60	443.70	195.58	-2621.96	128.29	8.34	-2674.56	120.92	12.24	-4058.92	164.57	368.96	-10119.29	814.88	352.41	-2650.06	144.40	1255.39	0.00	0.00	0.00	-1736.91	13.31	1654.07	-2577.59	165.32	1668.76	-2977.41	-87.77	1653.05	-3002.00	120.62	1605.18	-223.16	1133.20	70.79	374.03	1134.85	73.96	-225.75
4.38000	-2562.52	263.15	-4.23	-2560.45	257.20	23.52	-2472.94	486.94	132.00	-2757.29	443.54	196.08	-2588.95	126.27	16.52	-2651.32	121.93	17.68	-4054.10	163.67	369.53	-10057.27	807.55	350.44	-2643.72	143.92	1255.31	0.00	0.00	0.00	-1736.91	13.31	1654.07	-2574.36	168.61	1669.99	-2968.55	-88.50	1652.98	-2993.61	120.19	1605.36	-224.76	1133.61	70.39	375.40	1134.53	74.46	-227.03
4.39000	-2527.87	263.99	-0.92	-2519.79	260.24	24.07	-2465.31	486.27	132.11	-2746.95	443.36	196.58	-2618.97	125.82	7.74	-2677.34	119.18	9.80	-4049.19	162.76	370.09	-9995.27	800.24	348.47	-2609.43	145.12	1255.33	0.00	0.00	0.00	-1736.91	13.31	1654.07	-2578.70	168.64	1671.23	-2959.68	-89.21	1652.92	-2985.18	119.76	1605.53	-223.77	1133.46	70.52	375.10	1134.95	74.14	-230.57
4.40000	-2497.47	266.41	3.19	-2480.79	263.14	24.59	-2457.66	485.58	132.21	-2736.58	443.16	197.07	-2628.89	123.40	5.12	-2658.94	119.79	13.75	-4044.19	161.86	370.64	-9933.27	792.94	346.51	-2599.73	146.18	1255.29	0.00	0.00	0.00	-1736.91	13.31	1654.07	-2562.59	168.95	1670.57	-2950.77	-89.91	1652.85	-2976.72	119.34	1605.71	-222.18	1132.89	71.02	374.49	1136.09	73.83	-231.40
4.41000	-2469.00	267.96	7.20	-2443.41	265.91	25.08	-2450.00	484.86	132.30	-2726.18	442.94	197.55	-2640.65	121.48	0.96	-2706.90	115.58	3.93	-4039.10	160.96	371.18	-9871.28	785.65	344.56	-2593.42	146.87	1254.53	0.00	0.00	0.00	-1736.91	13.31	1654.07	-2553.52	169.76	1671.57	-2941.84	-90.59	1652.78	-2968.23	118.93	1605.89	-222.94	1133.16	70.83	373.40	1135.79	73.63	-232.15
4.42000	-2438.86	269.20	11.94	-2407.62	268.55	25.54	-2442.33	484.13	132.38	-2715.75	442.70	198.02	-2598.26	123.27	9.28	-2688.09	115.91	6.95	-4033.92	160.05	371.70	-9809.31	778.37	342.62	-2594.30	147.17	1253.36	0.00	0.00	0.00	-1736.91	13.31	1654.07	-2540.20	170.51	1671.28	-2932.88	-91.26	1652.71	-2959.70	118.52	1606.07	-222.38	1132.87	71.02	374.01	1135.51	73.92	-231.07
4.43000	-2393.39	270.82	21.32	-2373.40	271.06	25.97	-2434.64	483.37	132.45	-2705.30	442.44	198.47	-2584.27	123.73	11.70	-2699.18	115.39	4.47	-4028.66	159.15	372.21	-9747.35	771.11	340.69	-2583.40	147.32	1253.36	0.00	0.00	0.00	-1736.91	13.31	1654.07	-2566.15	171.23	1672.54	-2923.90	-91.91	1652.64	-2951.13	118.12	1606.25	-222.54	1133.56	70.68	374.69	1135.12	74.06	-230.40
4.44000	-2386.83	272.37	25.06	-2340.72	273.44	26.36	-2426.94	482.59	132.52	-2694.81	442.16	198.92	-2591.85	120.02	9.79	-2675.62	115.29	6.81	-4023.30	158.24	372.71	-9685.41	763.87	338.77	-2571.41	147.76	1252.61	0.00	0.00	0.00	-1736.91	13.31	1654.07	-2523.19	172.42	1671.11	-2914.89	-92.54	1652.57	-2942.53	117.72	1606.43	-223.22	1133.07	70.69	374.14	1135.70	73.85	-230.31
4.45000	-2348.73	274.87	36.02	-2309.56	275.70	26.73	-2419.23	481.79	132.57	-2684.30	441.86	199.36	-2598.06	120.50	6.34	-2676.70	114.62	7.60	-4017.86	157.34	373.20	-9623.49	756.63	336.85	-2572.40	149.95	1253.02	0.00	0.00	0.00	-1736.91	13.31	1654.07	-2516.48	174.64	1670.68	-2905.86	-93.16	1652.50	-2933.90	117.33	1606.62	-222.73	1133.68	70.87	375.08	1135.92	73.79	-228.88
4.46000	-2344.41	276.06	40.87	-2279.87	277.84	27.07	-2411.51	480.96	132.61	-2673.75	441.55	199.79	-2604.89	119.81	2.57	-2674.55	115.22	6.85	-4012.33	156.43	373.67	-9561.59	749.41	334.95	-2554.67	149.44	1252.18	0.00	0.00	0.00	-1736.91	13.31	1654.07	-2517.29	175.44	1670.34	-2896.80	-93.76	1652.43	-2925.23	116.95	1606.81	-222.26	1132.87	70.90	375.20	1135.56	73.97	-227.57
4.47000	-2313.01	278.62	51.44	-2251.63	279.86	27.38	-2403.77	480.12	132.64	-2663.19	441.21	200.20	-2605.11	117.74	1.83	-2667.47	112.89	7.38	-4006.70	155.53	374.13	-9499.72	742.21	333.05	-2551.86	150.78	1251.99	0.00	0.00	0.00	-1736.91	13.31	1654.07	-2520.59	176.85	1670.34	-2887.71	-94.35	1652.36	-2916.53	116.57	1606.99	-220.34	1132.75	71.26	374.92	1135.35	74.10	-228.37
4.48000	-2286.97	279.81	62.24	-2224.82	281.76	27.66	-2396.03	479.25	132.66	-2652.59	440.85	200.61	-2601.75	117.14	2.58	-2676.16	113.66	7.53	-4000.99	154.62	374.58	-9437.88	735.02	331.16	-2560.72	151.13	1251.07	0.00	0.00	0.00	-1736.91	13.31	1654.07	-2522.47	177.58	1669.61	-2878.61	-94.92	1652.29	-2907.79	116.20	1607.18	-219.88	1133.14	71.23	373.47	1136.57	73.40	-228.62
4.49000	-2246.80	280.46	73.89	-2199.40	283.55	27.92	-2388.27	478.37	132.68	-2641.98	440.48	201.00	-2564.92	117.43	11.13	-2689.15	112.41	3.72	-3995.18	153.72	375.02	-9376.07	727.84	329.29	-2547.04	152.17	1250.66	0.00	0.00	0.00	-1736.91	13.31	1654.07	-2524.06	178.92	1669.67	-2869.48	-95.47	1652.22	-2899.02	115.84	1607.37	-221.31	1133.25	71.12	373.92	1135.83	73.62	-230.69
4.50000	-2223.29	282.45	82.62	-2175.35	285.22	28.14	-2380.49	477.46	132.68	-2631.33	440.08	201.39	-2613.16	117.15	0.37	-2707.06	113.47	1.40	-3989.29	152.81	375.44	-9314.29	720.68	327.42	-2527.94	153.61	1249.85	0.00	0.00	0.00	-1736.91	13.31	1654.07	-2486.75	180.38	1668.47	-2860.32	-96.01	1652.15	-2890.22	115.48	1607.57	-219.95	1132.60	71.54	374.81	1135.54	73.99	-230.97
4.51000	-2179.87	282.89	92.72	-2152.64	286.78	28.34	-2372.71	476.53	132.67	-2620.67	439.67	201.76	-2612.97	115.20	2.40	-2684.01	112.09	3.70	-3983.30	151.91	375.85	-9252.55	713.54	325.56	-2506.46	154.93	1249.61	0.00	0.00	0.00	-1736.91	13.31	1654.07	-2479.34	181.27	1667.90	-2851.14	-96.53	1652.08	-2881.39	115.13	1607.76	-221.18	1133.61	70.91	374.70	1136.07	73.90	-229.13
4.52000	-2169.08	283.27	95.30	-2131.24	288.24	28.52	-2364.92	475.58	132.66	-2609.98	439.24	202.13	-2589.66	117.13	5.58	-2682.41	112.09	4.67	-3977.23	151.00	376.25	-9190.84	706.41	323.71	-2515.13	154.82	1248.44	0.00	0.00	0.00	-1736.91	13.31	1654.07	-2460.10	182.83	1666.60	-2841.94	-97.03	1652.00	-2872.53	114.79	1607.95	-223.43	1133.77	70.48	374.24	1135.54	73.99	-227.90
4.53000	-2146.08	279.09	100.50	-2111.12	289.59	28.67	-2357.11	474.61	132.63	-2599.27	438.79	202.48	-2609.25	113.96	1.82	-2683.31	112.30	4.28	-3971.06	150.09	376.64	-9129.18	699.30	321.87	-2503.29	157.15	1247.94	0.00	0.00	0.00	-1736.91	13.31	1654.07	-2480.50	184.93	1668.86	-2832.72	-97.52	1651.93	-2863.63	114.46	1608.15	-223.31	1129.20	71.73	376.39	1135.11	74.56	-233.33
4.54000	-2122.31	276.62	104.21	-2092.25	290.84	28.80	-2349.29	473.62	132.60	-2588.53	438.32	202.82	-2624.93	114.68	-1.99	-2680.27	112.94	4.32	-3964.79	149.19	377.01	-9067.55	692.21	320.04	-2495.18	159.01	1247.42	0.00	0.00	0.00	-1736.91	13.31	1654.07	-2458.41	187.10	1667.14	-2823.48	-97.99	1651.86	-2854.70	114.13	1608.35	-222.02	1131.30	71.55	375.56	1135.17	74.40	-233.32
4.55000	-2138.23	276.10	99.66	-2074.60	291.99	28.90	-2341.46	472.61	132.55	-2577.78	437.83	203.15	-2619.22	113.90	-1.44	-2673.34	113.49	6.19	-3958.44	148.28	377.37	-9005.98	685.14	318.22	-2490.22	158.67	1246.82	0.00	0.00	0.00	-1736.91	13.31	1654.07	-2443.56	189.82	1665.70	-2814.21	-98.44	1651.79	-2845.74	113.81	1608.55	-221.20	1133.28	71.17	374.62	1135.44	74.00	-230.96
4.56000	-2124.13	273.10	98.93	-2058.15	293.04	28.98	-2333.62	471.58	132.50	-2567.00	437.32	203.46	-2569.02	113.67	9.17	-2682.46	111.27	3.37	-3951.99	147.38	377.71	-8944.45	678.08	316.41	-2482.30	161.05	1246.40	0.00	0.00	0.00	-1736.91	13.31	1654.07	-2434.12	191.81	1666.47	-2804.92	-98.87	1651.72	-2836.76	113.50	1608.75	-221.52	1133.30	71.09	375.49	1135.45	74.11	-226.47
4.57000	-2121.77	268.44	94.38	-2042.87	293.99	29.04	-2325.76	470.53	132.43	-2556.21	436.79	203.77	-2584.61	114.82	4.35	-2708.23	110.30	-1.57	-3945.45	146.47	378.05	-8882.98	671.04	314.61	-2464.60	162.88	1245.28	0.00	0.00	0.00	-1736.91	13.31	1654.07	-2435.85	191.99	1666.00	-2795.61	-99.29	1651.65	-2827.74	113.20	1608.95	-222.65	1133.18	70.78	373.85	1135.61	73.64	-231.66
4.58000	-2129.51	264.95	85.94	-2028.72	294.85	29.07	-2317.90	469.46	132.36	-2545.40	436.25	204.06	-2615.98	114.76	-0.83	-2691.48	111.14	0.38	-3938.82	145.57	378.37	-8821.56	664.02	312.82	-2483.92	164.45	1245.54	0.00	0.00	0.00	-1736.91	13.31	1654.07	-2445.75	194.70	1664.76	-2786.28	-99.69	1651.58	-2818.69	112.90	1609.16	-222.12	1132.66	71.29	374.90	1135.45	74.04	-230.51
4.59000	-2096.03	261.29	84.18	-2015.68	295.62	29.08	-2310.02	468.37	132.27	-2534.57	435.68	204.34	-2584.38	115.30	4.47	-2680.29	112.41	2.14	-3932.10	144.66	378.67	-8760.19	657.02	311.05	-2465.34	166.61	1244.65	0.00	0.00	0.00	-1736.91	13.31	1654.07	-2432.19	199.07	1663.25	-2776.92	-100.08	1651.51	-2809.61	112.62	1609.36	-221.39	1132.44	71.52	375.28	1135.08	74.27	-226.64
4.60000	-2119.56	258.94	70.36	-2003.72	296.30	29.07	-2302.13	467.26	132.18	-2523.72	435.10	204.62	-2618.89	115.34	-1.40	-2675.36	112.49	2.36	-3925.28	143.76	378.97	-8698.88	650.04	309.28	-2440.00	168.13	1244.53	0.00	0.00	0.00	-1736.91	13.31	1654.07	-2432.58	200.02	1663.04	-2767.55	-100.44	1651.44	-2800.50	112.34	1609.57	-220.59	1132.79	71.42	374.95	1135.21	74.12	-228.32
4.61000	-2106.69	258.82	66.19	-1992.82	296.89	29.04	-2294.23	466.13	132.07	-2512.85	434.50	204.87	-2624.18	112.63	-2.11	-2691.85	112.83	-0.20	-3918.36	142.86	379.25	-8637.63	643.08	307.52	-2454.54	168.76	1244.45	0.00	0.00	0.00	-1736.91	13.31	1654.07	-2427.21	202.67	1663.56	-2758.16	-100.79	1651.36	-2791.37	112.07	1609.77	-220.89	1133.87	71.02	374.22	1135.67	73.81	-229.86
4.62000	-2122.26	258.23	52.93	-1982.94	297.39	28.99	-2286.32	464.99	131.96	-2501.97	433.88	205.12	-2626.36	115.46	-0.32	-2677.53	111.30	0.59	-3911.35	141.95	379.51	-8576.45	636.14	305.78	-2415.85	172.00	1244.21	0.00	0.00	0.00	-1736.91	13.31	1654.07	-2405.80	205.89	1662.89	-2748.74	-101.12	1651.29	-2782.20	111.80	1609.98	-221.26	1133.14	71.10	374.11	1135.38	73.75	-233.89
4.63000	-2101.42	258.25	46.68	-1974.05	297.82	28.92	-2278.40	463.82	131.84	-2491.08	433.24	205.35	-2584.97	116.15	5.80	-2661.60	112.25	2.31	-3904.25	141.05	379.77	-8515.33	629.21	304.05	-2431.94	173.53	1244.06	0.00	0.00	0.00	-1736.91	13.31	1654.07	-2391.09	209.21	1662.47	-2739.31	-101.43	1651.22	-2773.01	111.55	1610.19	-221.57	1132.76	71.05	374.91	1135.72	73.92	-230.50
4.64000	-2120.24	258.67	33.58	-1966.12	298.16	28.83	-2270.47	462.64	131.70	-2480.17	432.59	205.58	-2633.55	112.99	-2.94	-2661.35	112.78	2.18	-3897.05	140.15	380.01	-8454.28	622.31	302.33	-2396.78	175.20	1244.15	0.00	0.00	0.00	-1736.91	13.31	1654.07	-2394.79	211.90	1662.47	-2729.85	-101.72	1651.15	-2763.79	111.31	1610.41	-221.94	1132.93	71.05	375.17	1135.92	73.93	-233.38
4.65000	-2130.11	257.81	26.42	-1959.14	298.43	28.72	-2262.52	461.44	131.56	-2469.24	431.91	205.79	-2581.76	114.44	6.51	-2668.76	112.26	-0.31	-3889.76	139.24	380.23	-8393.30	615.43	300.62	-2392.13	176.75	1245.34	0.00	0.00	0.00	-1736.91	13.31	1654.07	-2383.54	216.16	1663.16	-2720.38	-102.00	1651.08	-2754.54	111.07	1610.62	-221.43	1132.92	71.21	375.52	1135.57	74.14	-232.05
4.66000	-2097.31	254.50	28.26	-1953.06	298.62	28.60	-2254.57	460.22	131.41	-2458.30	431.22	205.98	-2589.82	113.84	5.91	-2667.23	112.42	-1.26	-3882.37	138.34	380.45	-8332.40	608.58	298.92	-2397.15	177.35	1245.02	0.00	0.00	0.00	-1736.91	13.31	1654.07	-2360.18	217.42	1663.41	-2710.89	-102.25	1651.01	-2745.27	110.84	1610.83	-220.28	1133.21	71.34	374.24	1135.74	73.91	-228.99
4.67000	-2112.34	252.80	23.18	-1947.86	298.73	28.45	-2246.60	458.98	131.25	-2447.35	430.51	206.17	-2593.47	115.75	4.32	-2649.97	112.33	0.97	-3874.88	137.44	380.65	-8271.57	601.74	297.23	-2389.52	178.48	1246.33	0.00	0.00	0.00	-1736.91	13.31	1654.07	-2376.21	220.29	1665.64	-2701.38	-102.49	1650.94	-2735.96	110.63	1611.05	-220.10	1132.91	71.39	373.96	1135.53	73.85	-229.09
4.68000	-2108.49	252.65	20.74	-1943.51	298.78	28.29	-2238.63	457.73	131.07	-2436.39	429.78	206.34	-2619.57	116.75	-4.70	-2645.21	112.37	1.33	-3867.30	136.54	380.83	-8210.82	594.93	295.56	-2386.55	179.49	1248.22	0.00	0.00	0.00	-1736.91	13.31	1654.07	-2369.11	223.00	1668.26	-2691.85	-102.71	1650.87	-2726.64	110.42	1611.27	-220.39	1132.65	71.51	375.08	1135.29	73.94	-229.26
4.69000	-2113.60	252.24	18.81	-1939.99	298.76	28.12	-2230.64	456.45	130.89	-2425.41	429.03	206.50	-2610.59	115.14	-5.80	-2648.77	112.34	0.14	-3859.62	135.64	381.00	-8150.15	588.13	293.90	-2383.24	180.19	1250.48	0.00	0.00	0.00	-1736.91	13.31	1654.07	-2341.04	227.19	1667.68	-2682.31	-102.91	1650.80	-2717.28	110.22	1611.48	-220.79	1132.88	71.39	374.52	1135.52	73.74	-225.20
4.70000	-2101.75	251.52	20.42	-1937.26	298.67	27.92	-2222.64	455.16	130.70	-2414.43	428.27	206.64	-2599.73	115.31	-5.18	-2666.89	111.91	-4.27	-3851.85	134.74	381.16	-8089.57	581.37	292.25	-2369.92	183.40	1252.28	0.00	0.00	0.00	-1736.91	13.31	1654.07	-2336.43	229.81	1670.21	-2672.75	-103.09	1650.73	-2707.90	110.03	1611.70	-221.64	1133.32	71.12	374.43	1135.36	73.80	-232.76
4.71000	-2107.72	250.52	18.86	-1935.30	298.52	27.71	-2214.63	453.85	130.50	-2403.43	427.49	206.78	-2636.79	115.99	-12.34	-2654.34	112.64	-1.97	-3843.98	133.85	381.30	-8029.07	574.62	290.61	-2360.48	185.20	1254.59	0.00	0.00	0.00	-1736.91	13.31	1654.07	-2333.91	231.97	1670.18	-2663.16	-103.25	1650.66	-2698.49	109.85	1611.92	-222.19	1133.82	70.94	374.18	1135.43	73.84	-228.26
4.72000	-2093.76	249.98	23.66	-1934.07	298.30	27.49	-2206.61	452.53	130.28	-2392.43	426.69	206.90	-2634.54	115.10	-12.59	-2651.19	112.44	-3.36	-3836.01	132.95	381.43	-7968.66	567.90	288.98	-2348.17	186.58	1257.37	0.00	0.00	0.00	-1736.91	13.31	1654.07	-2310.56	233.84	1672.21	-2653.57	-103.40	1650.59	-2689.06	109.68	1612.15	-221.21	1133.58	71.15	375.12	1135.97	73.99	-226.01
4.73000	-2113.63	250.74	18.19	-1933.55	298.03	27.25	-2198.58	451.19	130.06	-2381.42	425.87	207.00	-2632.53	115.34	-12.45	-2673.81	113.15	-8.00	-3827.94	132.05	381.55	-7908.34	561.20	287.37	-2338.73	187.37	1259.15	0.00	0.00	0.00	-1736.91	13.31	1654.07	-2348.05	235.45	1675.05	-2643.95	-103.52	1650.52	-2679.60	109.53	1612.37	-221.80	1133.63	70.93	374.68	1135.87	73.95	-227.37
4.74000	-2114.75	250.14	16.64	-1933.71	297.70	27.00	-2190.54	449.83	129.83	-2370.39	425.04	207.10	-2615.29	114.23	-10.08	-2640.02	113.08	-1.42	-3819.78	131.16	381.65	-7848.11	554.53	285.77	-2320.30	189.02	1261.33	0.00	0.00	0.00	-1736.91	13.31	1654.07	-2333.32	239.67	1674.92	-2634.32	-103.63	1650.45	-2670.12	109.38	1612.59	-222.05	1133.39	70.80	373.95	1135.18	74.01	-232.37
4.75000	-2116.13	249.59	15.14	-1934.51	297.31	26.74	-2182.49	448.45	129.59	-2359.37	424.18	207.18	-2612.73	113.84	-10.33	-2633.16	114.04	-0.59	-3811.51	130.26	381.74	-7787.98	547.88	284.19	-2323.87	190.45	1262.72	0.00	0.00	0.00	-1736.91	13.31	1654.07	-2320.56	241.36	1675.38	-2624.67	-103.71	1650.38	-2660.62	109.24	1612.82	-220.62	1133.29	71.15	375.20	1135.24	74.13	-231.77
4.76000	-2117.75	249.10	13.70	-1935.95	296.87	26.46	-2174.43	447.06	129.34	-2348.33	423.31	207.24	-2592.81	113.14	-8.89	-2620.51	114.17	1.47	-3803.15	129.37	381.81	-7727.95	541.25	282.61	-2311.21	190.78	1264.61	0.00	0.00	0.00	-1736.91	13.31	1654.07	-2309.10	243.37	1674.78	-2615.01	-103.78	1650.31	-2651.09	109.11	1613.05	-220.76	1132.53	71.29	372.95	1136.39	73.33	-229.23
4.77000	-2119.58	248.66	12.30	-1937.97	296.38	26.17	-2166.36	445.66	129.07	-2337.29	422.42	207.30	-2599.44	112.35	-12.99	-2614.21	113.98	4.06	-3794.69	128.48	381.87	-7668.02	534.66	281.05	-2311.63	192.79	1264.64	0.00	0.00	0.00	-1736.91	13.31	1654.07	-2309.06	246.06	1677.44	-2605.33	-103.82	1650.24	-2641.53	108.99	1613.28	-219.42	1132.28	71.63	374.85	1135.92	73.97	-228.14
4.78000	-2121.59	248.27	10.96	-1940.56	295.85	25.87	-2158.28	444.23	128.80	-2326.25	421.52	207.34	-2582.46	111.60	-13.13	-2610.40	113.12	5.98	-3786.13	127.59	381.92	-7608.19	528.08	279.51	-2286.58	192.74	1265.59	0.00	0.00	0.00	-1736.91	13.31	1654.07	-2286.28	247.70	1676.68	-2595.64	-103.85	1650.17	-2631.96	108.89	1613.51	-222.79	1132.89	70.74	375.05	1135.60	73.92	-228.84
4.79000	-2123.78	247.94	9.67	-1943.69	295.26	25.56	-2150.19	442.79	128.52	-2315.20	420.60	207.36	-2581.32	109.31	-15.64	-2597.89	112.66	10.97	-3777.47	126.70	381.95	-7548.47	521.54	277.97	-2281.00	193.74	1266.23	0.00	0.00	0.00	-1736.91	13.31	1654.07	-2299.08	247.46	1679.00	-2585.93	-103.85	1650.10	-2622.36	108.79	1613.74	-222.02	1133.39	70.97	374.57	1135.71	73.74	-227.41
4.80000	-2126.11	247.65	8.43	-1947.32	294.64	25.23	-2142.09	441.34	128.23	-2304.14	419.66	207.37	-2585.26	107.48	-17.39	-2583.71	112.20	15.57	-3768.72	125.81	381.97	-7488.86	515.02	276.45	-2275.76	195.10	1266.90	0.00	0.00	0.00	-1736.91	13.31	1654.07	-2258.03	251.55	1678.57	-2576.21	-103.83	1650.04	-2612.74	108.71	1613.97	-221.64	1133.30	70.89	374.72	1136.20	73.69	-230.39
4.81000	-2128.56	247.40	7.25	-1951.43	293.97	24.90	-2133.98	439.87	127.93	-2293.08	418.70	207.37	-2574.07	105.31	-13.42	-2588.62	111.92	16.66	-3759.86	124.92	381.97	-7429.36	508.52	274.95	-2266.74	196.85	1266.45	0.00	0.00	0.00	-1736.91	13.31	1654.07	-2282.89	250.55	1680.44	-2566.47	-103.80	1649.97	-2603.09	108.63	1614.20	-221.54	1133.05	71.01	374.81	1135.30	74.03	-231.08
4.82000	-2131.12	247.20	6.12	-1956.00	293.27	24.56	-2125.86	438.38	127.62	-2282.03	417.73	207.35	-2549.08	104.18	-8.54	-2582.69	111.46	20.12	-3750.90	124.03	381.96	-7369.98	502.06	273.46	-2263.56	196.43	1266.78	0.00	0.00	0.00	-1736.91	13.31	1654.07	-2267.68	251.51	1680.18	-2556.72	-103.74	1649.90	-2593.43	108.57	1614.44	-222.59	1133.50	70.67	375.60	1135.20	74.31	-229.88
4.83000	-2133.76	247.04	5.05	-1960.98	292.52	24.21	-2117.73	436.88	127.30	-2270.96	416.74	207.32	-2542.68	103.56	-7.71	-2568.55	111.20	24.07	-3741.84	123.15	381.93	-7310.70	495.62	271.98	-2249.01	198.62	1267.03	0.00	0.00	0.00	-1736.91	13.31	1654.07	-2260.72	252.79	1679.89	-2546.95	-103.67	1649.83	-2583.74	108.52	1614.67	-220.52	1133.43	71.14	374.79	1135.69	73.87	-228.80
4.84000	-2136.45	246.93	4.03	-1966.36	291.75	23.85	-2109.59	435.36	126.97	-2259.90	415.73	207.28	-2532.08	102.85	-5.72	-2536.63	111.63	29.44	-3732.68	122.26	381.89	-7251.56	489.21	270.52	-2256.11	198.44	1265.86	0.00	0.00	0.00	-1736.91	13.31	1654.07	-2249.68	254.60	1680.92	-2537.17	-103.57	1649.77	-2574.03	108.48	1614.91	-221.56	1132.99	71.06	374.95	1135.97	73.90	-228.71
4.85000	-2139.18	246.85	3.08	-1972.10	290.94	23.48	-2101.44	433.83	126.62	-2248.84	414.70	207.22	-2501.02	105.05	-1.00	-2514.55	112.26	32.75	-3723.42	121.38	381.83	-7192.52	482.83	269.07	-2241.57	199.61	1266.79	0.00	0.00	0.00	-1736.91	13.31	1654.07	-2229.65	254.22	1681.04	-2527.38	-103.45	1649.70	-2564.30	108.45	1615.15	-220.32	1132.27	71.37	373.89	1135.53	73.85	-222.71
4.86000	-2141.93	246.81	2.18	-1978.18	290.10	23.11	-2093.28	432.29	126.27	-2237.78	413.66	207.14	-2488.46	105.30	-0.95	-2496.64	114.37	33.39	-3714.05	120.50	381.76	-7133.62	476.47	267.64	-2237.77	200.42	1266.82	0.00	0.00	0.00	-1736.91	13.31	1654.07	-2228.45	254.80	1682.00	-2517.57	-103.31	1649.63	-2554.55	108.43	1615.38	-221.04	1132.84	71.37	376.40	1135.06	74.53	-226.55
4.87000	-2144.67	246.81	1.33	-1984.56	289.24	22.73	-2085.11	430.73	125.91	-2226.71	412.60	207.05	-2477.57	106.63	-1.89	-2474.07	115.98	35.31	-3704.59	119.62	381.67	-7074.84	470.15	266.22	-2234.94	201.75	1266.48	0.00	0.00	0.00	-1736.91	13.31	1654.07	-2225.31	254.53	1682.18	-2507.75	-103.15	1649.57	-2544.78	108.43	1615.63	-221.41	1133.04	71.40	375.28	1135.44	74.10	-232.65
4.88000	-2147.38	246.84	0.55	-1991.22	288.35	22.34	-2076.93	429.15	125.54	-2215.65	411.53	206.95	-2445.40	108.91	0.28	-2443.34	117.26	36.75	-3695.02	118.74	381.57	-7016.19	463.85	264.81	-2221.46	202.74	1266.63	0.00	0.00	0.00	-1736.91	13.31	1654.07	-2221.41	254.16	1683.72	-2497.92	-102.97	1649.50	-2534.98	108.44	1615.87	-221.87	1133.19	71.04	375.00	1135.19	74.07	-233.58
4.89000	-2150.04	246.90	-0.17	-1998.13	287.44	21.95	-2068.74	427.56	125.16	-2204.60	410.44	206.83	-2412.11	111.18	2.90	-2420.85	119.57	36.52	-3685.35	117.86	381.46	-6957.67	457.59	263.42	-2212.07	203.93	1266.66	0.00	0.00	0.00	-1736.91	13.31	1654.07	-2237.35	253.61	1685.72	-2488.08	-102.77	1649.43	-2525.17	108.46	1616.11	-222.41	1133.38	70.84	374.91	1135.42	74.04	-228.14
4.90000	-2152.63	247.00	-0.83	-2005.27	286.51	21.55	-2060.54	425.96	124.77	-2193.54	409.33	206.70	-2390.59	113.87	3.16	-2391.67	122.09	37.45	-3675.58	116.99	381.33	-6899.28	451.35	262.05	-2209.88	204.06	1266.48	0.00	0.00	0.00	-1736.91	13.31	1654.07	-2213.57	256.27	1685.60	-2478.22	-102.54	1649.37	-2515.34	108.49	1616.35	-222.83	1133.52	70.86	375.02	1135.41	74.11	-232.42
4.91000	-2155.12	247.12	-1.43	-2012.59	285.56	21.14	-2052.34	424.34	124.37	-2182.49	408.20	206.55	-2367.37	117.14	2.70	-2397.38	123.43	31.85	-3665.70	116.11	381.18	-6841.03	445.14	260.69	-2209.83	204.79	1267.82	0.00	0.00	0.00	-1736.91	13.31	1654.07	-2198.36	257.67	1685.93	-2468.36	-102.30	1649.30	-2505.50	108.54	1616.60	-221.90	1133.60	70.98	374.79	1135.56	73.80	-229.97
4.92000	-2157.50	247.27	-1.97	-2020.08	284.59	20.74	-2044.12	422.71	123.96	-2171.45	407.06	206.38	-2334.48	120.58	4.42	-2375.15	126.30	30.89	-3655.72	115.24	381.02	-6782.92	438.97	259.34	-2202.80	205.33	1267.61	0.00	0.00	0.00	-1736.91	13.31	1654.07	-2202.41	256.86	1685.90	-2458.48	-102.03	1649.24	-2495.63	108.59	1616.84	-219.88	1132.99	71.49	375.23	1135.60	74.12	-227.08
4.93000	-2159.73	247.45	-2.45	-2027.71	283.61	20.33	-2035.90	421.07	123.54	-2160.40	405.90	206.21	-2321.67	121.59	2.23	-2349.90	127.58	29.69	-3645.64	114.37	380.85	-6724.96	432.83	258.02	-2184.55	206.55	1267.97	0.00	0.00	0.00	-1736.91	13.31	1654.07	-2179.56	256.76	1684.88	-2448.59	-101.74	1649.18	-2485.74	108.66	1617.09	-221.33	1132.99	71.28	376.13	1135.55	74.31	-230.61
4.94000	-2161.81	247.65	-2.86	-2035.44	282.62	19.91	-2027.66	419.41	123.11	-2149.37	404.73	206.01	-2271.48	125.31	7.36	-2303.41	128.52	31.47	-3635.45	113.50	380.65	-6667.13	426.71	256.70	-2185.91	206.55	1268.53	0.00	0.00	0.00	-1736.91	13.31	1654.07	-2162.97	257.67	1683.69	-2438.70	-101.43	1649.11	-2475.84	108.75	1617.34	-224.58	1129.44	71.66	375.65	1136.05	74.05	-230.79
4.95000	-2163.70	247.88	-3.21	-2043.25	281.62	19.50	-2019.42	417.74	122.67	-2138.34	403.54	205.80	-2251.65	126.30	6.56	-2283.74	130.44	29.08	-3625.16	112.63	380.45	-6609.45	420.63	255.41	-2179.99	207.62	1267.71	0.00	0.00	0.00	-1736.91	13.31	1654.07	-2159.46	256.94	1684.40	-2428.79	-101.10	1649.05	-2465.92	108.84	1617.59	-221.55	1132.29	71.37	374.69	1136.17	73.78	-229.11
4.96000	-2165.39	248.12	-3.49	-2051.11	280.61	19.08	-2011.17	416.06	122.21	-2127.32	402.33	205.57	-2233.06	125.45	5.85	-2261.24	129.31	26.63	-3614.77	111.77	380.23	-6551.92	414.59	254.13	-2159.14	207.45	1268.63	0.00	0.00	0.00	-1736.91	13.31	1654.07	-2157.24	255.93	1683.54	-2418.87	-100.74	1648.99	-2455.98	108.95	1617.84	-221.34	1133.97	71.00	374.61	1136.05	73.95	-230.25
4.97000	-2166.86	248.39	-3.71	-2058.99	279.60	18.66	-2002.91	414.37	121.75	-2116.30	401.11	205.33	-2219.29	126.82	2.98	-2225.64	129.13	26.02	-3604.27	110.90	379.99	-6494.55	408.57	252.86	-2161.33	207.17	1268.52	0.00	0.00	0.00	-1736.91	13.31	1654.07	-2141.10	256.17	1684.53	-2408.94	-100.36	1648.92	-2446.02	109.07	1618.09	-222.33	1133.14	70.93	375.22	1135.89	74.15	-228.41
4.98000	-2168.07	248.67	-3.86	-2066.86	278.59	18.24	-1994.64	412.66	121.28	-2105.30	399.87	205.08	-2179.15	124.50	6.67	-2206.61	127.73	22.78	-3593.66	110.04	379.74	-6437.32	402.59	251.61	-2155.86	208.17	1268.12	0.00	0.00	0.00	-1736.91	13.31	1654.07	-2157.65	256.66	1685.32	-2399.00	-99.96	1648.86	-2436.05	109.21	1618.34	-221.23	1132.86	71.22	375.54	1135.42	74.10	-224.44
4.99000	-2169.02	248.97	-3.95	-2074.69	277.58	17.82	-1986.36	410.94	120.80	-2094.30	398.61	204.80	-2157.32	122.70	5.65	-2180.03	124.64	21.04	-3582.95	109.18	379.47	-6380.26	396.64	250.38	-2146.85	207.95	1268.38	0.00	0.00	0.00	-1736.91	13.31	1654.07	-2133.95	256.39	1685.16	-2389.05	-99.54	1648.80	-2426.06	109.36	1618.59	-220.27	1132.92	71.36	375.39	1134.79	74.38	-227.87
5.00000	-2169.67	249.28	-3.97	-2082.46	276.57	17.40	-1978.08	409.21	120.31	-2083.32	397.34	204.51	-2093.67	120.82	14.23	-2156.32	122.55	19.47	-3572.14	108.33	379.19	-6323.35	390.72	249.16	-2149.15	208.17	1268.28	0.00	0.00	0.00	-1736.91	13.31	1654.07	-2137.26	254.94	1684.61	-2379.10	-99.10	1648.74	-2416.05	109.52	1618.85	-221.37	1132.83	71.22	375.79	1134.92	74.35	-229.61
5.01000	-2170.01	249.61	-3.92	-2090.14	275.57	16.99	-1969.78	407.46	119.81	-2072.34	396.05	204.21	-2095.46	117.85	10.04	-2138.76	118.42	17.64	-3561.21	107.47	378.89	-6266.60	384.84	247.97	-2154.09	207.36	1267.12	0.00	0.00	0.00	-1736.91	13.31	1654.07	-2124.03	253.93	1684.77	-2369.13	-98.63	1648.68	-2406.03	109.70	1619.10	-219.60	1132.97	71.48	375.25	1135.38	74.08	-228.11
5.02000	-2170.02	249.94	-3.80	-2097.69	274.57	16.57	-1961.48	405.71	119.30	-2061.37	394.75	203.89	-2030.14	115.70	21.44	-2102.52	115.21	18.97	-3550.19	106.62	378.58	-6210.02	378.99	246.78	-2124.50	207.81	1267.23	0.00	0.00	0.00	-1736.91	13.31	1654.07	-2142.32	255.07	1684.54	-2359.16	-98.14	1648.62	-2396.00	109.89	1619.36	-220.97	1133.39	71.17	374.80	1135.49	73.94	-233.03
5.03000	-2169.66	250.29	-3.61	-2105.09	273.58	16.15	-1953.17	403.94	118.78	-2050.42	393.43	203.55	-1994.01	114.14	24.38	-2060.18	111.33	22.32	-3539.05	105.76	378.25	-6153.61	373.18	245.62	-2130.77	206.30	1266.82	0.00	0.00	0.00	-1736.91	13.31	1654.07	-2124.01	254.70	1684.10	-2349.18	-97.62	1648.56	-2385.95	110.09	1619.61	-220.45	1133.87	71.28	375.57	1135.09	74.42	-230.13
5.04000	-2168.93	250.64	-3.35	-2112.31	272.61	15.74	-1944.84	402.16	118.24	-2039.48	392.10	203.19	-1959.78	112.49	27.24	-2046.92	106.87	21.07	-3527.81	104.91	377.90	-6097.36	367.40	244.47	-2111.39	206.74	1266.23	0.00	0.00	0.00	-1736.91	13.31	1654.07	-2107.55	252.04	1684.22	-2339.19	-97.09	1648.50	-2375.88	110.31	1619.87	-220.60	1133.15	71.51	376.20	1135.25	74.51	-234.40
5.05000	-2167.80	251.00	-3.02	-2119.33	271.65	15.33	-1936.52	400.37	117.70	-2028.55	390.75	202.82	-1927.43	110.74	30.04	-2020.40	101.96	23.09	-3516.46	104.07	377.54	-6041.29	361.66	243.34	-2095.82	206.42	1265.56	0.00	0.00	0.00	-1736.91	13.31	1654.07	-2092.80	251.64	1684.26	-2329.20	-96.53	1648.45	-2365.80	110.55	1620.13	-221.80	1133.15	71.17	374.63	1135.32	74.15	-227.70
5.06000	-2166.24	251.37	-2.62	-2126.10	270.70	14.92	-1928.18	398.57	117.15	-2017.64	389.38	202.44	-1896.89	108.91	32.75	-1995.45	97.75	24.71	-3505.00	103.22	377.16	-5985.38	355.95	242.22	-2101.81	205.92	1265.61	0.00	0.00	0.00	-1736.91	13.31	1654.07	-2100.64	251.85	1684.10	-2319.20	-95.94	1648.39	-2355.71	110.79	1620.39	-221.31	1132.32	71.17	374.47	1135.68	73.86	-226.77
5.07000	-2164.24	251.73	-2.15	-2132.61	269.78	14.52	-1919.84	396.76	116.59	-2006.74	388.00	202.03	-1868.13	107.01	35.37	-1967.86	94.62	28.35	-3493.44	102.38	376.77	-5929.66	350.28	241.13	-2090.99	205.79	1264.54	0.00	0.00	0.00	-1736.91	13.31	1654.07	-2087.30	249.79	1683.07	-2309.19	-95.33	1648.33	-2345.60	111.06	1620.65	-220.87	1133.13	71.15	374.49	1135.97	73.86	-230.08
5.08000	-2161.77	252.10	-1.60	-2138.83	268.87	14.12	-1911.48	394.93	116.02	-1995.86	386.60	201.61	-1841.08	105.04	37.91	-1924.82	90.57	35.62	-3481.77	101.54	376.36	-5874.12	344.65	240.05	-2088.48	205.16	1264.26	0.00	0.00	0.00	-1736.91	13.31	1654.07	-2072.53	247.49	1682.56	-2299.17	-94.70	1648.27	-2335.48	111.33	1620.91	-222.78	1133.88	70.73	373.75	1135.70	73.85	-232.57
5.09000	-2158.81	252.47	-0.98	-2144.72	267.99	13.73	-1903.12	393.10	115.44	-1984.99	385.19	201.17	-1815.70	103.03	40.34	-1902.70	89.10	39.72	-3469.99	100.70	375.93	-5818.76	339.05	238.99	-2075.62	204.60	1263.27	0.00	0.00	0.00	-1736.91	13.31	1654.07	-2075.35	248.16	1682.34	-2289.15	-94.05	1648.22	-2325.34	111.62	1621.18	-222.28	1133.85	70.93	374.46	1135.84	73.85	-226.97
5.10000	-2155.34	252.83	-0.29	-2150.26	267.14	13.34	-1894.75	391.25	114.84	-1974.14	383.76	200.72	-1791.93	100.98	42.67	-1847.09	86.86	50.51	-3458.10	99.86	375.49	-5763.58	333.49	237.95	-2061.57	204.42	1262.75	0.00	0.00	0.00	-1736.91	13.31	1654.07	-2069.98	248.59	1681.66	-2279.12	-93.37	1648.16	-2315.19	111.93	1621.44	-222.10	1133.32	70.94	375.01	1135.10	74.09	-227.83
5.11000	-2151.34	253.19	0.48	-2155.42	266.31	12.96	-1886.38	389.40	114.24	-1963.31	382.32	200.25	-1769.74	98.91	44.89	-1840.05	83.38	52.52	-3446.10	99.03	375.04	-5708.59	327.97	236.92	-2053.45	203.07	1261.64	0.00	0.00	0.00	-1736.91	13.31	1654.07	-2036.74	246.84	1680.22	-2269.09	-92.67	1648.11	-2305.04	112.25	1621.71	-222.02	1132.65	70.93	374.35	1135.74	73.86	-233.48
5.12000	-2146.78	253.55	1.33	-2160.18	265.51	12.59	-1877.99	387.53	113.63	-1952.49	380.86	199.76	-1749.07	96.81	46.99	-1827.33	83.10	53.87	-3433.99	98.20	374.56	-5653.78	322.48	235.91	-2049.03	202.75	1261.40	0.00	0.00	0.00	-1736.91	13.31	1654.07	-2043.59	245.03	1679.99	-2259.05	-91.94	1648.05	-2294.86	112.59	1621.97	-221.48	1132.55	71.30	374.43	1135.96	73.68	-233.44
5.13000	-2141.65	253.89	2.25	-2164.49	264.75	12.22	-1869.60	385.66	113.01	-1941.70	379.39	199.25	-1729.87	94.71	48.97	-1814.17	82.07	57.64	-3421.78	97.37	374.07	-5599.17	317.03	234.93	-2042.52	201.54	1260.02	0.00	0.00	0.00	-1736.91	13.31	1654.07	-2054.83	244.22	1679.50	-2249.01	-91.19	1648.00	-2284.68	112.94	1622.24	-221.92	1133.67	70.84	374.74	1135.28	73.94	-228.13
5.14000	-2135.92	254.23	3.24	-2168.34	264.02	11.86	-1861.20	383.78	112.37	-1930.92	377.90	198.73	-1712.09	92.61	50.82	-1805.26	79.43	60.34	-3409.45	96.54	373.57	-5544.76	311.62	233.96	-2031.00	200.40	1259.30	0.00	0.00	0.00	-1736.91	13.31	1654.07	-2038.35	243.94	1678.62	-2238.96	-90.41	1647.95	-2274.49	113.31	1622.51	-222.83	1133.65	70.58	374.32	1135.82	73.82	-231.91
5.15000	-2129.57	254.56	4.32	-2171.69	263.33	11.51	-1852.79	381.88	111.73	-1920.16	376.40	198.18	-1695.68	90.53	52.54	-1728.85	83.96	78.87	-3397.01	95.72	373.04	-5490.54	306.26	233.01	-2027.48	199.99	1257.52	0.00	0.00	0.00	-1736.91	13.31	1654.07	-2026.07	242.13	1677.20	-2228.90	-89.61	1647.90	-2264.28	113.70	1622.77	-221.09	1132.62	71.27	374.55	1135.75	73.74	-225.09
5.16000	-2122.53	254.87	5.48	-2174.52	262.67	11.17	-1844.38	379.98	111.08	-1909.43	374.88	197.63	-1680.59	88.47	54.11	-1698.31	84.00	86.13	-3384.46	94.90	372.51	-5436.52	300.93	232.07	-2014.92	199.70	1256.31	0.00	0.00	0.00	-1736.91	13.31	1654.07	-2010.31	239.20	1676.06	-2218.85	-88.78	1647.85	-2254.06	114.10	1623.04	-221.12	1132.87	71.20	375.80	1135.22	74.37	-227.95
5.17000	-2069.63	256.34	14.64	-2176.80	262.06	10.84	-1835.96	378.07	110.41	-1898.71	373.35	197.05	-1666.77	86.45	55.54	-1682.76	83.43	89.33	-3371.81	94.08	371.95	-5382.70	295.64	231.16	-2015.67	197.54	1256.16	0.00	0.00	0.00	-1736.91	13.31	1654.07	-1991.55	237.83	1674.28	-2208.79	-87.93	1647.79	-2243.84	114.51	1623.31	-220.89	1132.75	71.22	374.81	1135.32	73.96	-227.36
5.18000	-2086.95	257.68	12.17	-2178.50	261.50	10.52	-1827.53	376.14	109.74	-1888.02	371.80	196.45	-1654.18	84.48	56.82	-1678.86	82.42	89.23	-3359.04	93.26	371.38	-5329.09	290.39	230.27	-1995.44	196.65	1255.22	0.00	0.00	0.00	-1736.91	13.31	1654.07	-2004.42	236.90	1674.04	-2198.72	-87.06	1647.74	-2233.60	114.94	1623.58	-221.03	1132.83	71.20	375.06	1135.39	73.97	-231.26
5.19000	-2102.44	256.91	8.20	-2179.58	260.98	10.21	-1819.09	374.21	109.06	-1877.35	370.24	195.84	-1642.76	82.57	57.93	-1683.23	81.12	86.60	-3346.16	92.45	370.79	-5275.68	285.18	229.39	-1991.15	195.44	1253.81	0.00	0.00	0.00	-1736.91	13.31	1654.07	-1982.05	233.45	1673.96	-2188.66	-86.16	1647.70	-2223.35	115.39	1623.86	-220.14	1132.97	71.28	374.17	1135.81	73.72	-229.90
5.20000	-2070.64	255.08	15.30	-2180.03	260.50	9.91	-1810.65	372.28	108.36	-1866.71	368.66	195.21	-1632.46	80.72	58.89	-1692.54	79.71	82.21	-3333.17	91.64	370.19	-5222.48	280.01	228.53	-1981.58	193.83	1252.60	0.00	0.00	0.00	-1736.91	13.31	1654.07	-1975.96	231.51	1672.01	-2178.59	-85.24	1647.65	-2213.10	115.86	1624.13	-221.70	1132.70	71.10	374.68	1135.80	73.90	-228.56
5.21000	-2131.33	258.22	2.98	-2179.82	260.08	9.62	-1802.19	370.33	107.66	-1856.09	367.07	194.56	-1623.23	78.95	59.67	-1703.42	78.34	76.83	-3320.06	90.83	369.56	-5169.50	274.88	227.70	-1979.62	191.33	1251.91	0.00	0.00	0.00	-1736.91	13.31	1654.07	-1968.11	231.06	1671.49	-2168.51	-84.28	1647.60	-2202.83	116.34	1624.40	-221.64	1133.63	71.01	374.59	1134.89	74.22	-229.55
5.22000	-2096.42	254.89	8.61	-2178.90	259.72	9.34	-1793.74	368.37	106.95	-1845.49	365.46	193.89	-1615.03	77.27	60.28	-1712.52	77.18	71.22	-3306.85	90.03	368.93	-5116.73	269.79	226.88	-1968.93	189.70	1251.45	0.00	0.00	0.00	-1736.91	13.31	1654.07	-1950.58	226.21	1670.78	-2158.44	-83.31	1647.55	-2192.56	116.83	1624.68	-220.89	1132.82	71.28	374.89	1134.98	74.18	-229.46
5.23000	-2078.80	254.26	13.27	-2177.27	259.40	9.08	-1785.27	366.41	106.22	-1834.92	363.84	193.21	-1607.80	75.70	60.70	-1716.50	76.39	66.14	-3293.52	89.23	368.27	-5064.17	264.75	226.08	-1964.68	189.37	1250.28	0.00	0.00	0.00	-1736.91	13.31	1654.07	-1932.21	225.38	1668.94	-2148.36	-82.31	1647.51	-2182.27	117.35	1624.95	-219.73	1133.35	71.42	374.42	1135.63	73.83	-230.30
5.24000	-2095.41	259.59	9.81	-2174.88	259.15	8.83	-1776.80	364.44	105.49	-1824.37	362.21	192.50	-1601.50	74.23	60.93	-1711.98	76.14	62.38	-3280.08	88.43	367.60	-5011.84	259.74	225.31	-1961.48	187.10	1249.73	0.00	0.00	0.00	-1736.91	13.31	1654.07	-1942.52	222.55	1670.19	-2138.28	-81.28	1647.46	-2171.98	117.88	1625.23	-222.67	1133.59	70.80	374.92	1136.02	73.78	-231.92
5.25000	-2066.26	255.97	16.04	-2171.71	258.96	8.59	-1768.32	362.46	104.74	-1813.85	360.56	191.78	-1596.07	72.89	60.97	-1695.60	76.59	60.70	-3266.52	87.63	366.91	-4959.72	254.78	224.55	-1943.91	184.62	1248.84	0.00	0.00	0.00	-1736.91	13.31	1654.07	-1926.70	218.74	1668.80	-2128.20	-80.23	1647.42	-2161.68	118.43	1625.50	-223.00	1133.99	70.78	375.38	1134.86	74.39	-229.66
5.26000	-2061.89	255.19	13.36	-2167.72	258.82	8.37	-1759.83	360.47	103.99	-1803.36	358.89	191.04	-1591.47	71.68	60.81	-1634.99	80.79	65.58	-3252.85	86.84	366.20	-4907.84	249.87	223.81	-1943.27	182.67	1248.31	0.00	0.00	0.00	-1736.91	13.31	1654.07	-1923.88	216.70	1667.65	-2118.12	-79.15	1647.37	-2151.38	118.99	1625.78	-219.85	1133.51	71.51	376.40	1134.61	74.62	-230.29
5.27000	-2090.45	256.89	10.02	-2155.00	256.56	9.49	-1751.34	358.47	103.22	-1792.90	357.21	190.28	-1587.64	70.61	60.45	-1642.87	81.61	57.90	-3239.07	86.05	365.48	-4856.18	244.99	223.09	-1940.29	180.61	1247.76	0.00	0.00	0.00	-1736.91	13.31	1654.07	-1924.55	213.94	1668.44	-2108.04	-78.04	1647.33	-2141.06	119.57	1626.06	-222.84	1133.80	70.57	374.83	1135.51	74.06	-227.71
5.28000	-2083.35	257.31	10.84	-2128.63	258.56	14.78	-1742.84	356.47	102.45	-1782.47	355.52	189.50	-1584.54	69.70	59.87	-1637.82	76.54	62.84	-3225.18	85.26	364.74	-4804.75	240.16	222.40	-1925.00	178.28	1247.08	0.00	0.00	0.00	-1736.91	13.31	1654.07	-1897.34	209.88	1666.15	-2097.96	-76.91	1647.29	-2130.75	120.17	1626.34	-223.07	1133.90	70.63	374.85	1135.50	73.91	-231.14
5.29000	-2084.22	256.14	11.50	-2150.30	261.85	10.19	-1734.33	354.46	101.66	-1772.07	353.81	188.70	-1582.11	68.95	59.07	-1631.75	77.60	58.87	-3211.17	84.48	363.98	-4753.55	235.37	221.72	-1909.66	175.57	1247.31	0.00	0.00	0.00	-1736.91	13.31	1654.07	-1905.36	209.33	1666.95	-2087.87	-75.76	1647.25	-2120.42	120.79	1626.62	-220.87	1133.47	71.16	374.80	1135.52	73.94	-228.40
5.30000	-2074.49	259.25	13.14	-2133.58	256.84	11.05	-1725.82	352.45	100.86	-1761.69	352.09	187.88	-1580.32	68.38	58.05	-1638.74	77.08	53.29	-3197.04	83.70	363.21	-4702.58	230.63	221.07	-1896.64	172.75	1248.04	0.00	0.00	0.00	-1736.91	13.31	1654.07	-1900.90	205.55	1668.15	-2077.79	-74.57	1647.21	-2110.09	121.43	1626.90	-221.37	1133.12	71.20	373.83	1135.47	73.93	-227.44
5.31000	-2081.52	256.22	12.23	-2168.30	258.85	3.59	-1717.30	350.42	100.06	-1751.35	350.36	187.04	-1579.09	67.99	56.79	-1640.53	76.06	49.77	-3182.80	82.92	362.42	-4651.86	225.93	220.43	-1897.10	169.51	1248.76	0.00	0.00	0.00	-1736.91	13.31	1654.07	-1895.42	200.29	1669.10	-2067.71	-73.36	1647.17	-2099.75	122.08	1627.18	-222.62	1133.57	70.72	373.87	1135.69	73.71	-231.04
5.32000	-2072.49	256.18	12.59	-2162.49	258.90	3.31	-1708.78	348.39	99.24	-1741.04	348.61	186.19	-1578.40	67.80	55.30	-1635.50	77.92	47.73	-3168.45	82.14	361.61	-4601.37	221.28	219.82	-1875.22	167.17	1249.75	0.00	0.00	0.00	-1736.91	13.31	1654.07	-1888.15	196.80	1670.53	-2057.63	-72.13	1647.13	-2089.40	122.75	1627.46	-221.23	1133.23	71.08	374.30	1135.48	74.06	-226.94
5.33000	-2078.12	255.20	12.12	-2150.28	258.83	3.82	-1700.24	346.36	98.41	-1730.76	346.85	185.31	-1578.18	67.82	53.57	-1638.20	77.86	45.78	-3153.98	81.37	360.78	-4551.12	216.67	219.23	-1871.57	164.85	1250.17	0.00	0.00	0.00	-1736.91	13.31	1654.07	-1881.28	194.85	1671.19	-2047.55	-70.86	1647.09	-2079.05	123.44	1627.75	-221.32	1133.08	71.18	373.70	1135.27	73.94	-232.74
5.34000	-2100.35	258.39	7.73	-2134.02	258.78	5.71	-1691.71	344.32	97.58	-1720.52	345.07	184.42	-1578.40	68.06	51.59	-1633.00	77.83	45.64	-3139.39	80.61	359.94	-4501.12	212.11	218.66	-1857.50	162.43	1251.83	0.00	0.00	0.00	-1736.91	13.31	1654.07	-1851.00	190.89	1671.19	-2037.47	-69.57	1647.05	-2068.70	124.15	1628.03	-221.32	1133.48	70.98	373.07	1135.74	73.61	-233.37
5.35000	-2073.74	256.77	14.30	-2164.61	256.80	-1.36	-1683.16	342.27	96.73	-1710.31	343.28	183.50	-1578.99	68.53	49.36	-1639.93	76.62	43.04	-3124.69	79.84	359.08	-4451.37	207.60	218.11	-1850.29	158.56	1253.70	0.00	0.00	0.00	-1736.91	13.31	1654.07	-1860.50	186.83	1672.90	-2027.39	-68.26	1647.02	-2058.34	124.87	1628.31	-222.55	1133.10	70.95	374.97	1135.65	74.06	-233.45
5.36000	-2087.41	256.54	11.50	-2110.35	257.33	12.42	-1674.61	340.21	95.87	-1700.13	341.48	182.57	-1577.85	67.46	48.45	-1637.73	77.46	42.46	-3109.87	79.08	358.20	-4401.87	203.13	217.58	-1838.42	156.21	1255.37	0.00	0.00	0.00	-1736.91	13.31	1654.07	-1835.54	184.98	1673.77	-2017.31	-66.91	1646.98	-2047.98	125.62	1628.60	-222.67	1133.43	70.80	374.77	1135.06	74.10	-228.86
5.37000	-2092.13	256.44	8.62	-2127.90	258.53	14.43	-1666.05	338.16	95.00	-1689.99	339.66	181.61	-1579.57	70.33	45.74	-1640.81	77.23	40.83	-3094.94	78.32	357.30	-4352.61	198.71	217.08	-1833.84	154.17	1257.52	0.00	0.00	0.00	-1736.91	13.31	1654.07	-1822.66	181.23	1674.80	-2007.24	-65.54	1646.95	-2037.61	126.38	1628.88	-219.88	1133.78	71.13	374.60	1135.36	73.93	-229.14
5.38000	-2078.26	257.83	12.56	-2116.97	258.73	20.47	-1657.49	336.09	94.12	-1679.88	337.83	180.64	-1578.23	69.09	45.10	-1632.13	76.38	42.47	-3079.89	77.57	356.39	-4303.61	194.33	216.59	-1817.53	150.80	1258.70	0.00	0.00	0.00	-1736.91	13.31	1654.07	-1819.12	176.95	1676.62	-1997.16	-64.14	1646.91	-2027.24	127.16	1629.17	-221.74	1133.16	70.95	375.19	1135.32	74.02	-231.25
5.39000	-2084.70	256.60	10.62	-2099.24	258.31	26.13	-1648.92	334.02	93.24	-1669.81	335.99	179.64	-1577.51	68.61	44.35	-1628.31	77.74	42.39	-3064.72	76.82	355.46	-4254.88	190.00	216.13	-1804.90	147.42	1260.11	0.00	0.00	0.00	-1736.91	13.31	1654.07	-1821.68	172.12	1678.62	-1987.10	-62.71	1646.88	-2016.87	127.96	1629.46	-222.30	1132.79	70.93	374.60	1135.79	73.80	-228.48
5.40000	-2085.48	257.03	9.49	-2080.41	257.55	30.35	-1640.35	331.94	92.34	-1659.78	334.13	178.63	-1580.90	73.84	35.32	-1627.76	77.99	41.15	-3049.43	76.07	354.51	-4206.40	185.72	215.69	-1809.09	145.68	1261.29	0.00	0.00	0.00	-1736.91	13.31	1654.07	-1810.72	169.21	1678.96	-1977.03	-61.26	1646.85	-2006.50	128.78	1629.75	-222.26	1132.86	71.06	375.01	1135.24	74.13	-228.53
5.41000	-2103.29	256.30	4.57	-2066.23	256.72	32.10	-1631.77	329.86	91.43	-1649.79	332.26	177.59	-1585.07	73.60	33.20	-1636.76	77.27	39.16	-3034.03	75.33	353.54	-4158.18	181.49	215.27	-1803.55	142.49	1263.50	0.00	0.00	0.00	-1736.91	13.31	1654.07	-1791.22	167.02	1679.56	-1966.97	-59.78	1646.82	-1996.12	129.62	1630.03	-222.01	1132.89	71.03	374.49	1135.35	74.05	-228.43
5.42000	-2093.49	257.79	2.92	-2062.40	256.08	30.31	-1623.18	327.78	90.51	-1639.83	330.37	176.54	-1581.99	72.86	33.04	-1636.81	77.06	38.46	-3018.51	74.59	352.56	-4110.23	177.31	214.88	-1777.98	139.29	1264.19	0.00	0.00	0.00	-1736.91	13.31	1654.07	-1796.01	164.14	1680.33	-1956.91	-58.27	1646.79	-1985.74	130.48	1630.32	-220.05	1133.28	71.39	374.36	1136.06	73.78	-225.36
5.43000	-2107.24	258.61	-4.42	-2074.65	255.91	23.94	-1614.59	325.69	89.58	-1629.92	328.47	175.46	-1580.48	73.25	32.56	-1629.46	76.84	39.99	-3002.87	73.85	351.56	-4062.54	173.18	214.50	-1777.80	137.62	1265.11	0.00	0.00	0.00	-1736.91	13.31	1654.07	-1804.62	161.26	1681.85	-1946.85	-56.73	1646.76	-1975.35	131.35	1630.61	-222.10	1133.45	70.77	374.48	1135.67	73.78	-226.38
5.44000	-2094.51	258.60	-6.22	-2120.92	256.25	10.71	-1605.99	323.59	88.64	-1620.04	326.56	174.37	-1593.63	72.56	28.90	-1634.98	77.00	38.22	-2987.11	73.12	350.54	-4015.12	169.09	214.15	-1768.49	136.02	1265.95	0.00	0.00	0.00	-1736.91	13.31	1654.07	-1788.89	159.17	1681.49	-1936.80	-55.16	1646.73	-1964.97	132.25	1630.90	-223.06	1133.36	70.70	374.74	1135.68	74.04	-230.79
5.45000	-2077.11	258.56	-7.33	-2116.42	256.23	8.64	-1597.39	321.49	87.69	-1610.20	324.64	173.25	-1592.81	72.93	28.68	-1637.74	75.91	37.92	-2971.23	72.39	349.50	-3967.98	165.06	213.83	-1761.78	134.76	1266.18	0.00	0.00	0.00	-1736.91	13.31	1654.07	-1768.14	157.48	1682.07	-1926.75	-53.57	1646.71	-1954.59	133.17	1631.19	-226.34	1130.77	70.51	374.52	1135.42	73.93	-230.72
5.46000	-2075.39	258.22	-11.43	-2086.18	255.94	12.03	-1588.78	319.39	86.72	-1600.41	322.70	172.11	-1585.97	72.74	30.31	-1634.96	76.12	38.23	-2955.23	71.67	348.44	-3921.11	161.07	213.52	-1752.69	132.18	1267.07	0.00	0.00	0.00	-1736.91	13.31	1654.07	-1753.02	155.76	1682.80	-1916.71	-51.95	1646.68	-1944.20	134.10	1631.49	-222.81	1132.48	71.03	374.48	1134.84	74.04	-229.89
5.47000	-2044.29	258.73	-11.04	-2073.74	257.79	15.23	-1580.17	317.28	85.75	-1590.66	320.75	170.95	-1579.29	72.91	31.49	-1633.84	75.26	38.21	-2939.11	70.95	347.37	-3874.52	157.14	213.24	-1723.23	130.26	1267.55	0.00	0.00	0.00	-1736.91	13.31	1654.07	-1740.49	153.99	1683.06	-1906.67	-50.29	1646.66	-1933.81	135.06	1631.78	-222.34	1133.71	70.89	375.16	1135.37	74.18	-234.62
5.48000	-2028.51	259.97	-8.41	-2040.44	257.05	23.50	-1571.55	315.17	84.77	-1580.95	318.79	169.77	-1592.14	72.36	28.67	-1636.68	75.00	37.77	-2922.87	70.23	346.27	-3828.21	153.25	212.98	-1718.38	129.31	1267.94	0.00	0.00	0.00	-1736.91	13.31	1654.07	-1749.68	151.70	1684.49	-1896.64	-48.61	1646.63	-1923.43	136.03	1632.07	-221.42	1133.73	70.94	375.21	1135.46	74.18	-231.93
5.49000	-2019.00	261.60	-6.10	-2032.21	257.01	27.41	-1562.93	313.06	83.78	-1571.28	316.81	168.57	-1582.19	72.37	30.40	-1635.49	76.10	37.56	-2906.52	69.52	345.16	-3782.18	149.42	212.75	-1723.10	127.42	1268.33	0.00	0.00	0.00	-1737.71	15.48	1654.59	-1727.35	149.65	1684.86	-1886.62	-46.91	1646.61	-1913.04	137.03	1632.36	-223.90	1133.75	70.60	373.80	1135.50	73.73	-222.61
5.50000	-1992.35	262.00	-1.82	-2027.62	257.07	28.78	-1554.30	310.94	82.78	-1561.66	314.83	167.35	-1578.29	72.89	30.48	-1632.82	74.99	37.59	-2890.04	68.81	344.03	-3736.44	145.64	212.54	-1714.59	126.47	1268.69	0.00	0.00	0.00	-1723.79	12.35	1657.75	-1710.87	147.85	1685.84	-1876.59	-45.17	1646.59	-1902.65	138.05	1632.66	-223.40	1132.84	70.87	374.57	1135.61	73.82	-227.39
5.51000	-1960.01	264.11	3.70	-1979.83	258.96	37.74	-1545.66	308.82	81.76	-1552.08	312.82	166.11	-1584.47	72.42	29.36	-1630.17	75.48	37.86	-2873.44	68.10	342.88	-3690.99	141.91	212.35	-1693.58	127.01	1279.95	0.00	0.00	0.00	-1684.48	9.81	1656.45	-1693.32	146.19	1686.00	-1866.58	-43.40	1646.57	-1892.27	139.08	1632.95	-222.06	1133.05	71.00	374.71	1135.39	73.98	-227.90
5.52000	-1928.19	264.07	8.30	-1944.17	257.43	44.48	-1537.02	306.70	80.74	-1542.55	310.81	164.84	-1577.35	71.71	30.38	-1635.25	74.98	36.95	-2856.72	67.40	341.72	-3645.82	138.23	212.19	-1685.14	125.35	1281.70	0.00	0.00	0.00	-1670.79	10.30	1655.12	-1701.33	144.23	1688.31	-1856.57	-41.61	1646.55	-1881.88	140.14	1633.25	-222.18	1133.32	70.88	375.62	1135.14	74.30	-227.90
5.53000	-1913.57	262.56	8.80	-1975.10	257.65	35.64	-1528.38	304.57	79.70	-1533.06	308.78	163.56	-1575.87	71.96	30.43	-1632.38	75.03	37.24	-2839.88	66.71	340.53	-3600.95	134.60	212.05	-1679.30	123.33	1281.91	0.00	0.00	0.00	-1692.86	8.14	1657.29	-1701.52	143.06	1689.98	-1846.57	-39.78	1646.53	-1871.50	141.22	1633.54	-222.07	1133.39	70.75	375.41	1135.58	74.20	-228.28
5.54000	-1890.19	261.26	9.84	-1926.90	254.00	42.91	-1519.73	302.44	78.66	-1523.62	306.74	162.25	-1587.00	72.31	27.71	-1627.37	74.14	38.58	-2822.92	66.01	339.33	-3556.37	131.03	211.93	-1666.59	122.45	1282.75	0.00	0.00	0.00	-1685.48	9.30	1658.41	-1663.87	141.72	1689.35	-1836.58	-37.93	1646.52	-1861.12	142.32	1633.84	-221.64	1133.28	71.02	374.71	1135.70	73.89	-230.13
5.55000	-1865.17	258.81	11.69	-1909.05	252.08	42.19	-1511.08	300.31	77.61	-1514.23	304.69	160.92	-1586.62	70.64	27.80	-1627.06	73.89	38.64	-2805.83	65.33	338.11	-3512.09	127.51	211.84	-1658.50	120.78	1282.77	0.00	0.00	0.00	-1666.13	6.00	1661.00	-1671.54	141.72	1690.14	-1826.59	-36.04	1646.50	-1850.74	143.44	1634.14	-220.72	1132.56	71.21	374.30	1135.52	73.87	-232.02
5.56000	-1830.11	255.50	14.32	-1870.69	249.39	45.61	-1502.42	298.17	76.54	-1504.89	302.63	159.57	-1585.04	71.48	27.44	-1637.57	73.58	35.79	-2788.62	64.64	336.87	-3468.10	124.05	211.78	-1658.94	117.72	1272.17	0.00	0.00	0.00	-1659.48	7.07	1659.21	-1671.50	141.09	1691.20	-1816.61	-34.13	1646.49	-1840.37	144.58	1634.43	-221.61	1132.77	70.88	374.24	1135.46	73.88	-232.72
5.57000	-1821.99	251.65	11.10	-1835.87	246.67	46.73	-1493.76	296.04	75.46	-1495.59	300.55	158.20	-1579.96	71.81	28.42	-1634.61	74.02	36.44	-2771.29	63.96	335.61	-3424.43	120.64	211.73	-1652.29	117.03	1271.22	0.00	0.00	0.00	-1670.16	7.38	1661.59	-1650.92	140.78	1690.64	-1806.64	-32.19	1646.47	-1829.99	145.75	1634.73	-223.41	1133.28	70.75	375.07	1135.23	73.97	-227.09
5.58000	-1792.17	247.91	11.88	-1811.56	242.36	46.96	-1485.09	293.90	74.38	-1486.35	298.46	156.80	-1579.39	70.63	28.38	-1628.02	74.19	37.67	-2753.84	63.29	334.33	-3381.05	117.28	211.72	-1651.86	114.96	1271.10	0.00	0.00	0.00	-1665.25	5.17	1661.88	-1652.68	141.10	1692.18	-1796.68	-30.21	1646.46	-1819.62	146.93	1635.03	-222.51	1132.88	70.85	374.38	1136.15	73.48	-233.42
5.59000	-1754.60	244.08	13.50	-1794.32	238.44	43.00	-1476.42	291.76	73.28	-1477.15	296.36	155.38	-1589.06	71.16	26.11	-1629.82	73.82	37.35	-2736.27	62.61	333.03	-3337.99	113.98	211.72	-1633.15	114.87	1271.82	0.00	0.00	0.00	-1644.34	5.53	1662.74	-1643.04	139.43	1692.45	-1786.73	-28.21	1646.45	-1809.25	148.14	1635.33	-222.38	1133.19	71.06	375.60	1136.10	74.03	-231.03
5.60000	-1735.37	238.17	30.61	-1768.12	234.11	41.62	-1467.74	289.62	72.17	-1468.01	294.25	153.95	-1582.13	71.41	27.39	-1628.28	74.32	37.56	-2718.57	61.95	331.72	-3295.23	110.73	211.76	-1630.91	113.73	1272.03	0.00	0.00	0.00	-1611.06	8.29	1676.65	-1617.41	141.70	1690.09	-1776.78	-26.18	1646.44	-1798.89	149.36	1635.63	-224.09	1133.49	70.51	375.32	1135.63	74.12	-230.76
5.61000	-1703.88	233.32	30.40	-1734.42	232.15	56.33	-1459.06	287.47	71.06	-1458.91	292.13	152.48	-1579.57	70.49	28.02	-1634.96	74.51	35.99	-2700.74	61.28	330.38	-3252.79	107.54	211.81	-1621.61	111.57	1271.88	0.00	0.00	0.00	-1602.41	8.52	1680.02	-1613.81	142.03	1690.13	-1766.85	-24.11	1646.43	-1788.53	150.61	1635.93	-222.10	1133.60	70.97	374.33	1135.55	73.86	-229.08
5.62000	-1671.36	230.37	30.10	-1707.51	226.29	54.10	-1450.37	285.33	69.93	-1449.87	289.99	151.00	-1588.87	71.33	25.73	-1628.66	73.75	37.49	-2682.80	60.63	329.03	-3210.66	104.40	211.90	-1606.42	111.64	1272.50	0.00	0.00	0.00	-1594.76	8.01	1680.16	-1609.59	140.74	1690.79	-1756.92	-22.02	1646.42	-1778.18	151.89	1636.23	-221.63	1133.47	71.10	373.97	1135.80	73.79	-231.95
5.63000	-1641.75	226.83	29.12	-1669.00	221.67	54.79	-1441.68	283.18	68.79	-1440.88	287.84	149.49	-1574.83	70.97	28.66	-1630.94	74.40	36.76	-2664.73	59.97	327.66	-3168.85	101.32	212.00	-1609.42	110.32	1271.78	0.00	0.00	0.00	-1589.14	8.26	1680.59	-1591.25	141.27	1690.10	-1747.01	-19.89	1646.42	-1767.83	153.18	1636.53	-224.07	1133.99	70.41	374.21	1135.75	73.81	-232.58
5.64000	-1610.02	223.54	28.97	-1648.99	218.24	50.59	-1432.99	281.03	67.64	-1431.95	285.68	147.96	-1576.80	71.24	28.38	-1628.22	73.93	37.42	-2646.53	59.32	326.26	-3127.36	98.29	212.14	-1599.36	108.68	1271.35	0.00	0.00	0.00	-1580.39	7.89	1680.55	-1579.01	140.94	1689.91	-1737.10	-17.74	1646.41	-1757.48	154.50	1636.83	-222.06	1133.45	70.89	374.21	1136.13	73.59	-230.91
5.65000	-1578.00	219.94	29.85	-1608.37	217.38	51.02	-1424.29	278.89	66.48	-1423.07	283.51	146.41	-1583.37	70.13	27.31	-1632.97	73.35	36.45	-2628.21	58.68	324.85	-3086.19	95.33	212.30	-1591.76	108.12	1270.86	0.00	0.00	0.00	-1562.66	7.49	1680.14	-1564.24	140.88	1690.35	-1727.20	-15.55	1646.41	-1747.14	155.83	1637.13	-221.25	1133.33	71.09	374.03	1136.13	73.52	-235.36
5.66000	-1544.91	216.18	31.28	-1587.40	213.74	47.51	-1415.59	276.74	65.31	-1414.24	281.32	144.84	-1579.36	69.96	27.84	-1630.36	73.65	36.86	-2609.76	58.04	323.42	-3045.35	92.42	212.48	-1593.56	107.50	1270.53	0.00	0.00	0.00	-1555.26	7.73	1680.18	-1588.29	140.79	1691.18	-1717.32	-13.34	1646.41	-1736.81	157.19	1637.43	-221.53	1133.59	71.21	374.58	1135.75	73.82	-234.19
5.67000	-1513.01	213.86	33.06	-1549.65	212.04	48.06	-1406.88	274.59	64.13	-1405.47	279.13	143.24	-1576.90	69.19	28.12	-1629.76	72.03	37.21	-2591.19	57.40	321.97	-3004.84	89.56	212.69	-1574.47	107.51	1270.02	0.00	0.00	0.00	-1540.25	9.06	1679.99	-1567.21	141.27	1690.85	-1707.44	-11.09	1646.41	-1726.48	158.58	1637.74	-222.49	1133.16	70.98	374.49	1135.15	74.12	-236.82
5.68000	-1481.21	211.73	34.92	-1533.00	210.36	45.54	-1398.17	272.44	62.94	-1396.76	276.92	141.62	-1576.26	67.75	28.40	-1627.75	70.55	38.25	-2572.49	56.77	320.50	-2964.66	86.77	212.93	-1566.14	106.58	1269.38	0.00	0.00	0.00	-1535.83	8.00	1680.06	-1560.27	140.42	1689.08	-1697.58	-8.81	1646.41	-1716.16	159.98	1638.04	-220.15	1133.56	71.25	374.30	1135.30	73.98	-235.66
5.69000	-1445.05	210.85	38.73	-1491.78	209.30	47.54	-1389.45	270.29	61.74	-1388.11	274.70	139.97	-1575.64	67.90	28.58	-1629.05	70.00	37.58	-2553.67	56.15	319.02	-2924.80	84.03	213.19	-1559.43	106.55	1268.49	0.00	0.00	0.00	-1528.87	7.21	1679.82	-1561.98	139.65	1688.74	-1687.73	-6.50	1646.41	-1705.84	161.41	1638.34	-221.39	1133.45	71.21	374.95	1135.43	74.11	-230.70
5.70000	-1415.01	210.89	41.37	-1458.47	209.15	48.96	-1380.74	268.14	60.52	-1379.51	272.47	138.31	-1575.25	68.57	28.34	-1626.57	70.17	37.71	-2534.72	55.53	317.51	-2885.29	81.35	213.48	-1546.82	106.17	1268.02	0.00	0.00	0.00	-1521.86	8.48	1679.57	-1522.47	141.13	1687.16	-1677.89	-4.16	1646.41	-1695.53	162.87	1638.65	-221.84	1133.50	70.77	373.69	1136.11	73.65	-234.42
5.71000	-1383.81	211.32	45.08	-1435.57	206.79	49.51	-1372.01	265.99	59.30	-1370.97	270.23	136.61	-1567.45	66.21	29.59	-1631.80	69.59	36.47	-2515.64	54.91	315.98	-2846.11	78.73	213.80	-1548.42	105.35	1266.95	0.00	0.00	0.00	-1513.70	8.13	1678.20	-1527.73	142.78	1687.11	-1668.06	-1.79	1646.42	-1685.23	164.34	1638.95	-220.04	1133.60	71.30	373.11	1136.15	73.48	-234.65
5.72000	-1350.26	211.33	50.00	-1394.17	208.59	53.18	-1363.29	263.84	58.07	-1362.49	267.97	134.90	-1571.01	66.28	28.13	-1625.37	69.20	37.55	-2496.44	54.30	314.44	-2807.27	76.17	214.14	-1545.40	105.31	1266.08	0.00	0.00	0.00	-1502.37	7.96	1677.52	-1523.57	142.74	1686.80	-1658.25	0.62	1646.42	-1674.94	165.84	1639.26	-221.77	1133.21	70.86	374.37	1135.32	74.05	-232.82
5.73000	-1317.30	215.99	55.67	-1369.93	208.24	55.04	-1354.56	261.70	56.82	-1354.06	265.71	133.16	-1569.02	66.63	27.85	-1627.41	69.94	36.57	-2477.10	53.69	312.87	-2768.78	73.67	214.51	-1522.51	105.27	1265.25	0.00	0.00	0.00	-1489.44	8.45	1676.88	-1517.95	141.83	1686.23	-1648.45	3.05	1646.43	-1664.66	167.36	1639.56	-221.19	1133.20	71.08	374.86	1135.19	74.02	-230.90
5.74000	-1285.63	217.69	61.56	-1334.97	213.25	60.13	-1345.83	259.55	55.57	-1345.70	263.43	131.40	-1577.65	66.89	25.59	-1629.20	70.59	35.24	-2457.65	53.09	311.28	-2730.63	71.23	214.91	-1512.61	106.38	1264.30	0.00	0.00	0.00	-1490.46	8.29	1676.71	-1506.86	143.77	1685.77	-1638.66	5.52	1646.44	-1654.38	168.91	1639.87	-222.76	1133.40	70.64	374.04	1135.62	73.86	-228.41
5.75000	-1253.93	217.94	69.49	-1299.79	215.12	66.51	-1337.09	257.40	54.30	-1337.40	261.14	129.62	-1581.61	66.21	24.68	-1627.47	70.00	35.56	-2438.06	52.49	309.68	-2692.83	68.85	215.33	-1510.56	106.49	1263.14	0.00	0.00	0.00	-1476.42	9.03	1675.93	-1483.37	143.67	1682.99	-1628.88	8.02	1646.45	-1644.11	170.48	1640.17	-222.38	1132.90	70.94	373.82	1135.80	73.74	-228.69
5.76000	-1223.83	218.24	78.68	-1266.16	216.56	73.83	-1328.35	255.26	53.03	-1329.17	258.84	127.81	-1577.28	67.02	25.11	-1628.93	70.00	34.85	-2418.34	51.90	308.05	-2655.38	66.53	215.78	-1500.76	106.62	1262.51	0.00	0.00	0.00	-1466.61	9.76	1674.45	-1485.96	144.30	1682.42	-1619.12	10.55	1646.46	-1633.85	172.07	1640.48	-222.49	1133.15	70.91	372.93	1135.69	73.64	-225.11
5.77000	-1196.62	219.82	88.14	-1233.33	217.08	85.48	-1319.61	253.12	51.74	-1320.99	256.54	125.97	-1575.78	67.05	25.42	-1625.47	70.56	35.28	-2398.50	51.32	306.41	-2618.28	64.28	216.26	-1490.88	107.22	1261.49	0.00	0.00	0.00	-1454.30	10.41	1673.52	-1469.63	143.84	1681.66	-1609.37	13.12	1646.47	-1623.60	173.69	1640.78	-218.25	1132.82	71.77	373.57	1136.22	73.45	-233.57
5.78000	-1170.59	219.19	98.29	-1205.04	217.01	94.50	-1310.86	250.97	50.44	-1312.88	254.21	124.12	-1569.83	67.30	25.80	-1627.39	70.14	34.68	-2378.53	50.73	304.74	-2581.54	62.08	216.77	-1475.35	106.95	1260.64	0.00	0.00	0.00	-1442.96	11.55	1672.15	-1461.90	144.85	1680.72	-1599.64	15.71	1646.49	-1613.36	175.33	1641.09	-221.37	1133.23	71.11	374.50	1135.31	73.90	-227.14
5.79000	-1143.82	218.37	108.66	-1179.95	214.26	102.43	-1302.11	248.83	49.14	-1304.83	251.88	122.23	-1578.07	67.50	23.64	-1631.39	69.11	33.65	-2358.43	50.16	303.06	-2545.15	59.94	217.30	-1468.43	107.48	1259.58	0.00	0.00	0.00	-1438.90	12.59	1671.36	-1451.35	146.29	1679.15	-1589.92	18.34	1646.50	-1603.14	176.99	1641.40	-224.64	1133.78	70.22	374.41	1135.22	73.91	-230.85
5.80000	-1120.06	217.25	117.99	-1156.18	215.86	110.19	-1293.36	246.69	47.82	-1296.85	249.54	120.33	-1582.69	66.73	22.37	-1631.07	69.06	33.37	-2338.20	49.59	301.35	-2509.13	57.87	217.86	-1468.72	108.14	1258.11	0.00	0.00	0.00	-1432.44	13.19	1670.48	-1452.77	145.47	1679.05	-1580.21	21.00	1646.52	-1592.92	178.68	1641.71	-221.65	1133.02	70.99	374.77	1135.11	74.12	-236.33
5.81000	-1104.90	214.48	124.72	-1136.78	212.89	115.76	-1284.61	244.56	46.49	-1288.93	247.19	118.40	-1576.71	67.08	23.81	-1626.28	68.91	34.45	-2317.84	49.02	299.63	-2473.47	55.86	218.45	-1458.97	108.18	1256.15	0.00	0.00	0.00	-1420.58	14.30	1669.70	-1433.23	148.45	1676.61	-1570.52	23.70	1646.54	-1582.71	180.40	1642.01	-220.96	1133.34	71.22	374.66	1135.00	74.09	-231.02
5.82000	-1087.55	211.40	131.37	-1118.38	207.78	121.95	-1275.85	242.42	45.15	-1281.07	244.82	116.44	-1576.83	67.50	22.78	-1628.90	68.87	33.55	-2297.34	48.46	297.88	-2438.17	53.91	219.07	-1445.66	108.83	1255.87	0.00	0.00	0.00	-1414.74	15.59	1668.61	-1434.31	149.14	1676.55	-1560.85	26.43	1646.56	-1572.51	182.14	1642.32	-222.62	1133.32	70.86	374.83	1135.27	73.95	-230.54
5.83000	-1063.20	208.54	140.27	-1103.16	204.85	124.65	-1267.08	240.29	43.80	-1273.29	242.45	114.46	-1577.68	67.68	22.48	-1628.98	68.14	33.20	-2276.72	47.91	296.12	-2403.24	52.03	219.71	-1421.26	116.26	1262.65	0.00	0.00	0.00	-1404.98	17.44	1667.38	-1407.31	157.55	1683.63	-1551.19	29.19	1646.58	-1562.32	183.90	1642.63	-219.89	1132.71	71.61	374.48	1135.20	74.07	-228.43
5.84000	-1049.84	204.89	142.30	-1088.96	201.10	126.43	-1251.23	240.33	43.81	-1265.57	240.06	112.46	-1577.52	67.83	21.63	-1626.86	68.03	33.45	-2255.97	47.36	294.33	-2368.69	50.21	220.38	-1416.00	118.15	1262.40	0.00	0.00	0.00	-1396.99	18.99	1666.49	-1399.08	160.58	1684.93	-1541.55	31.98	1646.60	-1552.15	185.69	1642.94	-222.93	1133.16	70.83	374.43	1134.69	74.19	-227.21
5.85000	-1039.14	199.02	140.96	-1078.27	199.28	125.41	-1241.77	235.95	41.60	-1254.98	236.98	111.10	-1574.47	66.74	22.87	-1632.78	68.05	32.11	-2235.09	46.81	292.53	-2334.50	48.45	221.09	-1406.12	118.41	1261.29	0.00	0.00	0.00	-1384.09	20.25	1665.62	-1390.15	163.35	1683.86	-1531.92	34.81	1646.62	-1541.99	187.50	1643.25	-222.93	1133.71	70.90	373.84	1135.44	73.92	-231.37
5.86000	-1030.38	193.56	137.26	-1069.56	193.01	122.67	-1232.65	234.73	40.40	-1244.80	236.10	110.30	-1578.72	66.00	21.57	-1628.54	67.42	33.13	-2214.08	46.27	290.70	-2300.69	46.76	221.82	-1396.54	119.87	1260.10	0.00	0.00	0.00	-1378.62	21.73	1664.97	-1379.61	164.46	1682.62	-1522.31	37.67	1646.65	-1531.84	189.34	1643.56	-221.70	1133.65	71.08	374.37	1135.18	73.90	-232.47
5.87000	-1022.16	189.41	133.51	-1062.33	188.40	118.65	-1227.32	230.43	37.44	-1237.62	233.51	108.12	-1576.00	66.66	21.71	-1627.64	67.13	32.82	-2192.93	45.74	288.86	-2267.26	45.13	222.58	-1389.88	120.67	1258.80	0.00	0.00	0.00	-1366.23	25.06	1663.77	-1367.99	165.71	1681.26	-1512.71	40.56	1646.68	-1521.70	191.21	1643.87	-221.83	1133.59	70.98	374.28	1136.09	73.54	-227.57
5.88000	-1025.83	183.30	123.00	-1056.90	183.96	113.52	-1221.38	229.83	35.53	-1231.53	231.16	105.96	-1578.80	68.33	20.35	-1626.27	67.10	32.84	-2171.66	45.21	286.99	-2234.21	43.57	223.36	-1382.59	120.40	1257.64	0.00	0.00	0.00	-1361.00	26.00	1663.36	-1360.78	168.20	1680.76	-1503.14	43.49	1646.71	-1511.57	193.10	1644.18	-222.63	1133.41	70.91	373.63	1136.45	73.53	-228.27
5.89000	-1019.06	177.26	116.89	-1052.07	178.96	108.52	-1217.19	228.00	34.80	-1226.75	228.79	103.81	-1579.88	66.59	20.26	-1629.74	66.78	32.02	-2150.25	44.69	285.10	-2201.55	42.07	224.18	-1368.83	122.83	1256.94	0.00	0.00	0.00	-1350.56	26.96	1662.56	-1353.76	169.78	1680.05	-1493.58	46.45	1646.74	-1501.46	195.01	1644.49	-222.02	1133.37	70.96	374.72	1135.54	73.99	-227.06
5.90000	-1016.98	172.15	108.89	-1049.90	174.16	101.00	-1213.73	227.17	34.70	-1222.83	226.10	101.32	-1580.22	66.59	19.72	-1623.79	66.02	32.68	-2128.70	44.17	283.20	-2169.26	40.64	225.03	-1359.64	123.12	1256.47	0.00	0.00	0.00	-1350.50	28.89	1662.67	-1345.16	171.66	1679.36	-1484.04	49.44	1646.77	-1491.36	196.95	1644.80	-223.43	1133.94	70.36	375.76	1135.00	74.37	-230.73
5.91000	-1011.90	164.35	100.79	-1046.12	170.56	94.64	-1211.79	223.91	34.44	-1219.97	223.29	98.39	-1580.17	65.82	19.86	-1621.85	65.45	32.89	-2107.03	43.66	281.27	-2137.37	39.27	225.90	-1351.04	123.80	1255.98	0.00	0.00	0.00	-1338.61	31.93	1661.44	-1336.68	174.03	1678.40	-1475.22	51.97	1646.34	-1481.28	198.92	1645.11	-222.89	1132.66	70.87	375.11	1135.37	74.10	-230.68
5.92000	-1008.29	159.77	93.76	-1043.19	166.11	88.31	-1209.26	222.96	33.83	-1215.82	222.63	96.23	-1579.78	66.94	20.05	-1622.10	65.47	32.20	-2085.22	43.15	279.32	-2105.87	37.97	226.81	-1340.94	125.07	1255.58	0.00	0.00	0.00	-1330.17	33.47	1660.50	-1324.19	175.68	1677.33	-1466.93	55.46	1646.03	-1471.21	200.91	1645.42	-223.04	1133.11	70.82	374.21	1135.44	73.74	-229.91
5.93000	-1006.51	156.00	85.83	-1039.46	162.84	82.17	-1206.49	223.05	33.69	-1210.45	222.50	95.21	-1579.28	65.91	19.96	-1624.59	65.14	31.24	-2063.28	42.65	277.35	-2074.76	36.74	227.74	-1332.12	126.12	1255.49	0.00	0.00	0.00	-1319.46	35.93	1660.24	-1313.68	178.44	1676.35	-1457.87	57.55	1645.52	-1461.16	202.93	1645.73	-222.56	1133.54	70.97	373.29	1135.04	73.78	-232.74
5.94000	-1000.57	155.09	76.55	-1035.76	161.99	75.28	-1205.10	222.94	32.97	-1206.69	220.06	93.35	-1578.59	66.63	19.72	-1621.13	64.33	31.46	-2041.21	42.16	275.36	-2044.05	35.57	228.71	-1320.75	126.11	1255.61	0.00	0.00	0.00	-1304.74	38.64	1660.34	-1304.90	180.98	1676.10	-1449.66	60.68	1645.47	-1451.11	204.98	1646.04	-219.96	1132.95	71.43	373.91	1135.54	73.92	-231.16
5.95000	-994.18	158.77	67.62	-1040.76	161.25	64.76	-1203.24	224.86	32.87	-1202.15	220.04	92.79	-1581.61	65.87	19.28	-1617.08	64.22	31.61	-2019.00	41.67	273.35	-2013.73	34.47	229.70	-1310.32	127.40	1255.80	0.00	0.00	0.00	-1296.90	41.10	1660.11	-1295.99	184.43	1675.91	-1440.54	62.66	1645.42	-1441.09	207.05	1646.35	-221.17	1132.96	71.07	373.61	1135.70	73.65	-229.38
5.96000	-990.18	159.76	60.51	-1030.29	162.34	61.29	-1202.69	226.80	32.70	-1198.80	219.82	92.39	-1571.47	65.94	21.46	-1617.26	63.95	30.91	-1996.66	41.19	271.32	-1983.82	33.44	230.73	-1300.29	128.09	1256.23	0.00	0.00	0.00	-1291.37	42.87	1660.70	-1287.41	186.02	1676.39	-1432.16	66.26	1646.08	-1431.08	209.15	1646.66	-223.00	1133.70	70.57	374.45	1135.77	73.63	-228.16
5.97000	-989.58	158.43	55.98	-1035.14	160.01	58.07	-1203.03	227.94	31.48	-1196.16	219.75	92.48	-1575.43	66.43	20.61	-1618.32	63.16	30.66	-1974.19	40.71	269.26	-1954.31	32.48	231.78	-1287.20	129.54	1257.28	0.00	0.00	0.00	-1280.64	45.33	1661.74	-1276.83	188.74	1676.93	-1423.51	68.82	1646.90	-1421.09	211.27	1646.97	-221.91	1133.78	70.89	374.64	1135.64	73.88	-231.04
5.98000	-987.60	155.96	52.46	-1035.77	160.59	54.78	-1201.29	229.99	31.71	-1193.50	219.93	93.09	-1582.21	66.28	18.42	-1614.03	63.19	30.90	-1951.58	40.24	267.19	-1925.20	31.59	232.87	-1277.30	128.68	1258.70	0.00	0.00	0.00	-1274.20	48.58	1663.00	-1269.49	190.76	1677.85	-1414.38	70.86	1647.77	-1411.11	213.42	1647.28	-223.67	1134.41	70.30	373.76	1135.72	73.59	-228.18
5.99000	-987.30	151.88	48.84	-1039.30	157.52	51.41	-1200.12	230.54	32.35	-1192.19	218.99	93.17	-1573.20	65.96	20.43	-1614.69	62.98	30.26	-1928.83	39.77	265.09	-1896.50	30.76	233.98	-1269.33	129.77	1260.00	0.00	0.00	0.00	-1268.00	51.11	1664.42	-1260.84	193.58	1678.37	-1406.47	74.52	1649.14	-1401.15	215.60	1647.60	-224.05	1133.77	70.39	374.78	1135.23	73.95	-226.94
6.00000	-987.57	151.48	46.34	-1031.19	157.02	51.97	-1200.76	228.00	31.73	-1191.30	218.44	93.06	-1578.37	66.47	18.43	-1615.47	62.71	29.22	-1905.95	39.32	262.98	-1868.22	30.01	235.13	-1262.62	130.33	1261.47	0.00	0.00	0.00	-1263.34	53.54	1666.54	-1251.18	195.50	1679.42	-1397.06	76.22	1650.64	-1391.21	217.81	1647.91	-222.30	1133.96	70.80	375.04	1135.07	74.12	-227.47
6.01000	-981.72	151.55	48.22	-1030.51	157.32	51.03	-1200.92	226.57	31.35	-1190.62	218.00	92.83	-1580.79	65.41	16.61	-1616.98	62.92	28.34	-1882.93	38.86	260.84	-1840.35	29.32	236.30	-1248.73	131.75	1263.69	0.00	0.00	0.00	-1255.43	56.46	1667.96	-1243.08	198.30	1680.88	-1389.21	80.70	1651.99	-1381.28	220.04	1648.22	-220.74	1133.96	71.24	374.43	1135.56	73.75	-228.13
6.02000	-981.54	151.14	47.46	-1035.68	157.50	48.88	-1199.76	227.88	31.97	-1189.13	219.36	93.47	-1572.41	66.10	17.57	-1609.35	62.71	29.72	-1859.78	38.42	258.68	-1812.89	28.70	237.51	-1238.16	132.65	1265.58	0.00	0.00	0.00	-1241.56	58.18	1669.57	-1236.70	201.86	1682.23	-1379.87	82.37	1653.25	-1371.37	222.30	1648.53	-220.61	1133.25	71.24	373.86	1135.76	73.64	-232.27
6.03000	-981.78	151.81	46.25	-1039.42	157.87	47.66	-1200.35	227.28	31.37	-1188.45	219.87	93.49	-1577.35	65.65	16.22	-1608.08	62.14	30.14	-1836.49	37.97	256.50	-1785.85	28.16	238.75	-1228.68	133.37	1267.70	0.00	0.00	0.00	-1234.84	61.23	1671.81	-1224.31	204.23	1683.36	-1370.94	84.78	1654.22	-1361.48	224.59	1648.85	-220.96	1132.91	71.21	374.03	1136.34	73.61	-236.67
6.04000	-981.44	150.97	45.36	-1024.29	158.65	49.97	-1199.30	228.60	31.80	-1189.02	218.47	92.95	-1575.18	64.75	15.94	-1596.98	62.04	32.88	-1813.07	37.54	254.30	-1759.23	27.68	240.02	-1219.74	135.04	1269.61	0.00	0.00	0.00	-1216.69	64.35	1672.92	-1212.60	206.27	1684.40	-1363.75	89.19	1655.89	-1351.61	226.90	1649.16	-221.03	1133.34	71.15	373.92	1135.72	73.69	-230.85
6.05000	-981.70	151.36	44.04	-1033.19	156.79	47.27	-1199.58	228.09	31.53	-1187.60	220.20	93.43	-1572.89	64.02	15.56	-1592.81	61.36	33.85	-1789.50	37.11	252.08	-1733.04	27.28	241.32	-1207.00	134.89	1271.44	0.00	0.00	0.00	-1211.85	66.18	1675.21	-1208.87	209.71	1685.83	-1354.56	90.62	1656.68	-1341.76	229.25	1649.47	-222.38	1133.86	70.74	374.21	1135.19	73.98	-230.48
6.06000	-981.21	150.97	43.65	-1034.51	158.41	46.92	-1200.16	227.41	31.34	-1188.00	219.36	93.05	-1567.45	63.68	14.59	-1585.08	61.04	36.66	-1765.80	36.69	249.83	-1707.27	26.95	242.65	-1196.50	135.49	1273.05	0.00	0.00	0.00	-1210.89	67.42	1677.14	-1200.27	211.26	1687.28	-1346.57	94.30	1658.10	-1332.41	232.34	1649.70	-221.66	1133.58	70.95	374.19	1136.22	73.91	-233.24
6.07000	-981.08	151.06	43.12	-1031.72	158.08	46.84	-1199.29	228.40	31.59	-1187.53	219.65	92.88	-1567.91	62.65	11.56	-1574.91	59.39	40.44	-1741.97	36.27	247.57	-1681.93	26.69	244.02	-1188.77	136.32	1274.35	0.00	0.00	0.00	-1195.92	71.06	1678.46	-1189.22	213.19	1688.03	-1336.87	95.16	1658.68	-1323.76	234.39	1650.14	-222.19	1133.40	70.84	374.65	1135.76	73.96	-228.59
6.08000	-981.02	150.75	42.59	-1033.17	158.76	46.61	-1199.23	228.71	31.64	-1187.64	219.34	92.68	-1560.95	61.22	9.95	-1566.77	57.62	44.41	-1717.99	35.86	245.28	-1657.02	26.50	245.41	-1177.57	135.44	1276.00	0.00	0.00	0.00	-1188.89	72.62	1680.78	-1181.43	215.40	1689.05	-1328.90	98.36	1659.65	-1315.12	236.55	1650.59	-221.43	1133.87	71.06	374.38	1135.43	73.99	-231.57
6.09000	-981.00	151.15	42.18	-1032.77	158.61	45.40	-1198.48	229.70	31.80	-1187.78	219.56	92.48	-1557.36	58.30	7.15	-1555.21	55.22	50.12	-1693.88	35.46	242.97	-1632.55	26.38	246.84	-1164.26	136.48	1277.01	0.00	0.00	0.00	-1177.15	74.55	1681.79	-1170.68	217.62	1690.22	-1320.13	100.80	1660.50	-1306.50	238.24	1650.88	-220.42	1132.94	71.13	373.88	1135.86	73.85	-230.16
6.10000	-980.92	150.71	41.94	-1030.76	158.71	46.41	-1199.71	228.40	31.26	-1188.38	218.74	92.01	-1546.40	54.49	8.67	-1543.20	53.67	55.15	-1669.63	35.06	240.64	-1608.51	26.34	248.30	-1152.55	136.79	1277.90	0.00	0.00	0.00	-1168.34	76.03	1683.09	-1168.55	219.19	1691.39	-1311.15	101.81	1660.72	-1297.36	240.42	1651.05	-221.65	1133.55	71.07	373.85	1135.60	73.85	-231.33
6.11000	-981.03	151.07	41.48	-1040.17	158.26	43.42	-1199.54	228.62	31.24	-1187.42	220.22	92.44	-1532.25	52.05	14.05	-1527.85	51.24	61.28	-1645.24	34.67	238.29	-1584.90	26.37	249.79	-1148.11	136.82	1278.94	0.00	0.00	0.00	-1162.00	78.17	1684.82	-1156.33	220.71	1692.13	-1301.76	102.31	1661.66	-1288.23	242.59	1651.23	-220.05	1133.13	71.71	374.57	1135.76	73.92	-230.78
6.12000	-981.09	151.30	41.24	-1034.99	157.71	44.89	-1199.54	228.72	31.18	-1188.00	219.22	92.03	-1512.07	49.13	19.68	-1510.46	49.64	67.26	-1620.71	34.29	235.92	-1561.75	26.47	251.32	-1141.67	136.49	1279.90	0.00	0.00	0.00	-1160.09	78.84	1686.71	-1150.64	222.33	1693.26	-1294.19	106.00	1662.49	-1279.14	244.24	1651.35	-221.95	1132.99	71.15	374.93	1135.44	74.07	-233.84
6.13000	-981.06	151.39	40.92	-1033.82	158.29	44.18	-1199.70	228.16	31.35	-1187.44	219.74	92.21	-1492.10	45.87	24.87	-1485.64	47.87	73.41	-1596.05	33.91	233.52	-1541.51	25.34	256.93	-1132.01	134.84	1280.50	0.00	0.00	0.00	-1148.30	81.51	1688.11	-1136.33	223.34	1694.05	-1284.86	106.76	1662.89	-1269.71	246.18	1651.46	-222.96	1133.75	70.64	374.46	1135.95	73.81	-231.46
6.14000	-980.82	150.92	40.91	-1032.37	158.98	44.36	-1200.38	226.84	30.97	-1186.89	220.56	92.69	-1467.85	42.54	29.81	-1466.81	46.81	77.10	-1571.24	33.54	231.11	-1522.27	26.61	260.76	-1123.79	134.91	1281.16	0.00	0.00	0.00	-1140.20	82.01	1689.52	-1129.38	223.89	1695.20	-1277.68	111.18	1663.52	-1260.83	247.55	1651.79	-222.91	1133.34	70.70	375.27	1135.60	74.00	-226.11
6.15000	-980.87	151.19	40.48	-1036.51	158.83	43.52	-1199.73	227.66	31.85	-1187.02	219.94	92.71	-1441.76	44.33	36.54	-1446.68	45.00	80.33	-1550.65	33.88	232.89	-1501.88	27.37	263.41	-1112.56	135.63	1281.89	0.00	0.00	0.00	-1135.17	83.30	1691.51	-1122.04	225.17	1696.50	-1268.04	111.06	1663.86	-1252.28	247.79	1652.14	-220.80	1132.73	71.34	374.40	1135.83	73.71	-224.51
6.16000	-980.83	151.42	40.04	-1032.75	160.38	44.13	-1199.67	227.25	31.84	-1186.38	220.56	93.32	-1416.71	42.91	39.64	-1424.38	51.18	85.26	-1529.38	34.12	233.32	-1481.62	28.62	264.17	-1102.74	135.07	1282.39	0.00	0.00	0.00	-1128.20	83.58	1692.62	-1111.84	226.35	1697.53	-1259.85	113.53	1664.40	-1242.42	249.91	1652.44	-221.45	1133.36	71.20	374.11	1135.92	73.66	-225.20
6.17000	-980.28	150.84	39.98	-1035.15	160.26	43.70	-1198.91	228.35	32.68	-1185.69	221.20	93.91	-1388.82	41.84	42.15	-1397.87	51.09	87.43	-1507.61	34.26	232.25	-1460.71	28.97	263.94	-1095.02	134.89	1283.04	0.00	0.00	0.00	-1117.00	84.01	1693.66	-1103.62	226.61	1698.62	-1250.72	114.40	1665.11	-1233.24	250.49	1652.99	-219.14	1132.89	71.78	373.85	1135.39	73.84	-228.01
6.18000	-979.93	150.33	39.86	-1033.61	159.54	43.71	-1198.61	228.79	33.33	-1186.20	220.07	93.86	-1363.05	41.81	43.16	-1378.11	49.78	86.74	-1484.68	33.17	230.28	-1438.21	27.74	263.26	-1089.41	135.46	1283.76	0.00	0.00	0.00	-1105.77	84.77	1694.62	-1093.52	226.34	1699.82	-1241.52	114.63	1665.48	-1223.73	251.37	1653.52	-220.85	1132.88	71.30	374.45	1135.48	74.00	-230.67
6.19000	-979.80	150.42	39.48	-1031.05	159.03	44.04	-1199.52	227.04	32.88	-1185.41	220.78	94.49	-1334.67	41.39	43.92	-1354.49	44.28	83.85	-1461.18	32.04	226.71	-1415.67	27.19	260.80	-1082.66	134.92	1284.45	0.00	0.00	0.00	-1094.31	84.97	1696.06	-1085.31	226.90	1700.61	-1232.75	115.63	1665.97	-1214.50	251.79	1654.30	-221.76	1133.07	71.17	374.27	1135.52	73.81	-232.66
6.20000	-979.75	150.75	39.13	-1030.87	160.52	44.09	-1199.31	227.14	33.25	-1184.45	221.34	95.10	-1306.11	39.01	42.65	-1325.50	49.14	84.63	-1438.11	32.35	221.35	-1393.06	26.90	257.12	-1074.80	136.22	1285.37	0.00	0.00	0.00	-1090.52	85.86	1696.81	-1075.04	228.23	1701.45	-1223.07	115.44	1666.57	-1204.83	252.72	1654.94	-220.35	1133.19	71.54	374.57	1135.33	74.03	-235.28
6.21000	-979.38	150.56	38.82	-1029.71	159.26	44.05	-1199.56	226.22	33.32	-1184.24	221.29	95.73	-1277.64	39.49	42.21	-1300.26	46.76	81.27	-1413.17	31.18	215.19	-1369.76	26.70	252.57	-1062.08	136.69	1286.17	0.00	0.00	0.00	-1075.94	85.86	1697.21	-1064.45	227.63	1702.07	-1214.14	115.99	1667.11	-1195.65	252.81	1655.83	-219.96	1132.49	71.65	376.56	1134.59	74.56	-230.42
6.22000	-979.20	150.78	38.41	-1026.35	159.22	44.63	-1198.60	227.52	34.56	-1184.29	220.74	96.17	-1244.25	42.21	41.85	-1270.46	47.91	79.14	-1387.38	29.48	207.97	-1345.89	26.27	247.13	-1056.51	137.06	1286.93	0.00	0.00	0.00	-1067.75	85.34	1697.66	-1054.64	227.40	1702.93	-1205.25	117.03	1668.12	-1186.09	253.04	1656.72	-220.43	1132.77	71.45	374.74	1135.83	73.88	-236.11
6.23000	-978.74	150.65	38.04	-1026.53	160.90	44.19	-1199.34	225.96	34.57	-1183.39	221.33	97.04	-1211.87	44.18	40.92	-1240.24	49.92	76.45	-1361.37	28.33	199.60	-1322.97	27.71	239.64	-1050.20	137.54	1287.55	0.00	0.00	0.00	-1053.95	85.54	1697.49	-1046.75	227.01	1703.72	-1194.91	115.36	1668.62	-1176.87	252.88	1657.72	-221.04	1132.95	71.28	374.58	1135.68	73.91	-232.71
6.24000	-978.67	151.23	37.28	-1031.03	159.05	42.71	-1199.92	224.89	34.83	-1181.86	223.00	98.39	-1179.36	46.02	39.46	-1207.73	52.53	73.55	-1335.06	28.22	190.04	-1298.12	26.89	232.15	-1036.32	138.35	1288.35	0.00	0.00	0.00	-1046.91	85.17	1697.81	-1035.71	226.78	1704.14	-1186.01	115.84	1669.27	-1167.33	252.78	1658.68	-222.23	1132.95	71.22	374.74	1135.18	73.96	-226.82
6.25000	-978.63	151.69	36.75	-1025.32	160.66	44.31	-1199.11	225.61	35.48	-1182.22	221.46	98.33	-1147.65	47.26	38.03	-1173.30	57.48	72.76	-1307.79	27.44	180.05	-1271.99	25.25	224.26	-1030.22	139.53	1288.52	0.00	0.00	0.00	-1038.29	84.79	1698.02	-1029.18	226.65	1704.45	-1176.89	116.56	1669.83	-1157.75	252.56	1659.68	-221.92	1132.29	71.23	375.04	1135.11	74.06	-228.37
6.26000	-978.15	151.61	36.39	-1029.17	159.90	42.08	-1197.55	227.73	37.23	-1181.60	221.91	99.08	-1107.57	52.20	38.85	-1141.00	58.27	69.61	-1279.46	26.26	169.63	-1245.69	24.36	215.56	-1022.12	139.47	1288.95	0.00	0.00	0.00	-1028.58	84.24	1697.83	-1022.37	225.79	1705.05	-1168.04	117.04	1670.91	-1148.29	251.92	1660.60	-220.60	1132.80	71.47	375.24	1135.33	74.30	-232.42
6.27000	-978.10	152.36	35.74	-1022.11	162.05	44.75	-1198.63	225.23	36.84	-1181.81	220.40	99.23	-1072.50	54.31	37.75	-1106.16	59.24	66.88	-1250.44	24.86	159.20	-1217.97	22.23	206.86	-1011.76	140.34	1289.65	0.00	0.00	0.00	-1015.48	84.33	1697.58	-1007.31	224.60	1704.92	-1157.00	114.34	1670.95	-1138.49	251.90	1661.52	-222.38	1133.80	70.79	374.44	1135.13	74.13	-231.18
6.28000	-978.18	152.77	35.30	-1024.02	162.48	44.53	-1198.22	225.46	37.75	-1180.38	221.48	100.36	-1036.45	55.43	37.04	-1073.05	59.19	63.69	-1220.64	23.82	148.37	-1192.22	23.99	196.54	-1003.35	139.90	1289.63	0.00	0.00	0.00	-1011.77	83.31	1697.42	-998.95	224.37	1704.99	-1147.90	114.69	1671.35	-1128.95	251.37	1662.32	-223.73	1134.47	70.46	374.25	1135.14	74.06	-229.11
6.29000	-978.03	152.84	34.96	-1027.43	161.42	43.47	-1197.05	226.62	39.07	-1178.09	224.63	102.32	-1002.26	55.71	36.04	-1040.85	58.97	60.61	-1191.02	24.37	137.01	-1164.87	24.39	186.48	-994.42	141.42	1289.80	0.00	0.00	0.00	-999.40	82.98	1696.89	-989.25	223.07	1704.93	-1138.45	115.03	1671.83	-1119.35	250.70	1663.04	-222.56	1133.68	70.70	374.41	1135.10	73.99	-233.76
6.30000	-974.99	151.87	34.42	-1023.73	161.62	44.55	-1197.23	225.71	39.74	-1178.25	223.03	102.52	-965.40	56.07	36.22	-1005.80	58.94	58.05	-1161.85	26.40	124.68	-1136.12	22.98	177.06	-988.32	140.95	1289.77	0.00	0.00	0.00	-988.63	82.90	1696.04	-976.16	222.42	1704.22	-1127.09	111.91	1671.84	-1110.24	249.31	1663.86	-222.06	1133.57	70.76	374.69	1135.17	73.93	-232.13
6.31000	-979.87	152.05	32.97	-1020.82	165.34	45.29	-1196.08	226.99	41.03	-1177.76	223.32	103.47	-929.86	55.77	36.55	-971.40	58.50	56.20	-1130.36	25.62	113.43	-1107.91	23.31	167.02	-978.05	141.65	1289.69	0.00	0.00	0.00	-978.52	80.84	1695.23	-969.28	221.22	1704.30	-1118.65	113.66	1672.07	-1100.58	248.31	1664.45	-221.38	1133.48	71.19	375.43	1135.51	74.04	-227.22
6.32000	-977.80	152.60	32.88	-1020.27	164.32	44.50	-1196.57	225.68	41.46	-1177.41	222.66	103.93	-896.06	54.54	37.11	-936.25	57.49	54.86	-1099.02	25.76	102.26	-1078.32	22.20	157.63	-972.21	141.88	1289.39	0.00	0.00	0.00	-968.12	80.87	1694.41	-960.75	221.27	1703.78	-1108.75	112.87	1672.28	-1090.82	247.50	1664.94	-219.72	1133.52	71.34	374.97	1135.67	74.02	-229.52
6.33000	-985.96	152.60	26.26	-1025.72	165.28	43.08	-1194.90	228.11	43.43	-1175.93	224.46	105.61	-859.00	53.66	39.02	-902.93	56.79	54.21	-1066.69	25.61	91.73	-1049.68	23.14	148.00	-960.74	142.67	1289.19	0.00	0.00	0.00	-962.76	79.99	1694.00	-948.66	219.89	1703.44	-1097.54	109.19	1671.73	-1080.27	247.99	1665.18	-221.65	1133.41	71.04	374.52	1135.36	73.88	-228.93
6.34000	-966.12	152.88	29.87	-1025.14	166.55	42.54	-1195.21	227.16	43.70	-1175.89	223.65	105.81	-820.32	53.44	42.99	-866.53	56.23	54.73	-1033.64	23.73	82.99	-1019.61	21.76	139.74	-952.35	142.22	1288.58	0.00	0.00	0.00	-949.86	79.69	1692.76	-938.33	219.08	1702.70	-1088.44	109.68	1671.68	-1070.56	246.95	1665.50	-221.04	1133.32	71.28	374.72	1135.37	73.91	-230.85
6.35000	-990.29	155.25	23.67	-1025.60	167.30	42.25	-1195.73	225.76	44.19	-1175.47	223.95	106.71	-783.69	53.15	46.87	-834.24	55.00	55.63	-1000.23	22.05	75.10	-990.20	22.11	131.81	-942.92	143.22	1288.36	0.00	0.00	0.00	-940.01	77.27	1691.81	-927.09	218.60	1701.81	-1077.55	107.18	1671.48	-1061.03	245.86	1665.70	-220.73	1133.22	71.27	373.38	1135.82	73.53	-227.41
6.36000	-975.42	156.48	26.77	-1014.67	167.38	42.88	-1194.83	226.60	45.22	-1174.40	224.59	107.89	-750.42	52.10	51.68	-800.15	54.34	57.54	-967.29	20.71	68.34	-960.87	22.62	124.66	-934.80	144.76	1287.98	0.00	0.00	0.00	-932.09	76.34	1690.88	-915.66	217.41	1701.07	-1068.49	108.24	1671.32	-1051.44	244.65	1665.75	-222.41	1133.31	71.05	374.19	1134.87	74.08	-234.23
6.37000	-1002.61	157.08	19.98	-1024.12	166.21	40.27	-1194.22	226.81	46.62	-1174.57	223.61	108.08	-716.94	52.44	56.88	-767.59	54.30	60.50	-934.11	19.46	62.83	-930.42	21.49	119.23	-925.92	144.70	1287.63	0.00	0.00	0.00	-920.58	76.21	1689.55	-909.31	217.69	1700.14	-1059.13	108.72	1671.33	-1041.28	243.79	1665.59	-220.18	1133.09	71.39	375.77	1135.90	74.10	-228.71
6.38000	-990.53	157.28	20.82	-1030.43	167.62	39.35	-1193.82	226.72	47.50	-1174.04	223.38	108.83	-684.64	52.00	62.74	-734.74	54.37	64.51	-901.78	18.79	58.39	-901.68	23.12	114.04	-913.61	143.96	1287.07	0.00	0.00	0.00	-913.00	75.30	1688.29	-897.85	217.24	1698.84	-1047.75	105.10	1670.67	-1031.28	242.72	1665.31	-219.48	1132.66	71.69	374.38	1135.53	73.85	-226.87
6.39000	-983.32	154.53	29.22	-1028.08	165.59	40.57	-1195.05	224.31	47.57	-1173.63	222.86	109.30	-652.70	51.63	69.76	-702.69	55.02	69.57	-870.30	19.02	54.82	-873.32	24.01	110.21	-903.74	145.01	1286.14	0.00	0.00	0.00	-900.65	74.65	1686.79	-886.24	215.67	1697.65	-1038.01	104.65	1670.05	-1021.21	241.79	1664.97	-222.84	1133.41	70.91	374.59	1134.69	74.07	-231.39
6.40000	-975.92	161.58	32.62	-1025.15	163.32	40.99	-1194.38	224.56	48.46	-1172.96	223.22	110.45	-622.95	51.76	77.43	-676.17	55.98	74.64	-839.68	19.62	52.35	-845.23	24.63	107.60	-896.20	144.24	1285.37	0.00	0.00	0.00	-889.09	75.09	1685.60	-876.14	215.19	1696.28	-1028.73	105.66	1669.58	-1011.72	239.87	1664.65	-222.45	1133.85	70.84	375.47	1134.89	74.16	-230.14
6.41000	-978.90	159.55	29.76	-1019.84	162.00	43.09	-1194.01	224.64	49.95	-1172.53	222.77	110.96	-594.29	53.69	85.83	-644.66	56.92	81.55	-810.35	21.39	50.48	-818.97	27.38	105.11	-884.65	144.44	1284.57	0.00	0.00	0.00	-880.51	74.19	1683.93	-866.65	213.71	1694.68	-1017.77	102.84	1668.64	-1001.87	238.45	1664.05	-221.95	1133.69	70.89	375.66	1134.77	74.38	-228.44
6.42000	-977.02	156.85	30.81	-1025.63	164.32	40.80	-1194.97	222.31	50.07	-1171.46	222.92	112.32	-567.94	52.42	94.60	-618.25	57.91	88.35	-782.42	23.34	49.43	-794.01	30.24	103.56	-877.76	144.96	1283.76	0.00	0.00	0.00	-867.30	72.70	1681.67	-857.85	212.45	1693.00	-1007.53	102.05	1668.05	-991.93	237.11	1663.31	-221.46	1133.74	70.98	375.03	1135.30	74.13	-226.99
6.43000	-976.45	157.91	30.59	-1024.10	163.52	40.76	-1194.34	222.62	51.45	-1171.33	222.34	112.80	-543.10	53.53	103.79	-595.46	58.33	94.35	-756.52	26.23	48.73	-770.15	31.88	103.06	-868.91	144.07	1282.64	0.00	0.00	0.00	-858.90	71.02	1680.16	-845.09	211.44	1691.16	-996.82	100.28	1667.08	-982.19	234.97	1662.57	-218.86	1132.95	71.74	373.30	1135.49	73.69	-228.27
6.44000	-978.55	156.80	28.99	-1020.53	163.55	41.79	-1193.19	223.84	53.19	-1170.47	222.50	114.05	-520.96	55.09	111.15	-571.28	60.21	101.12	-732.22	28.69	48.64	-748.32	34.97	102.32	-858.32	144.44	1281.55	0.00	0.00	0.00	-840.87	70.15	1677.83	-832.87	210.04	1689.22	-985.69	97.38	1666.00	-972.47	232.61	1661.86	-220.35	1133.56	71.30	374.18	1134.84	74.04	-232.12
6.45000	-978.56	155.03	28.67	-1023.72	164.50	40.25	-1193.19	223.04	54.08	-1169.83	222.78	115.18	-500.78	57.56	117.31	-547.03	62.78	107.75	-709.80	30.72	49.05	-727.65	36.96	102.37	-850.32	144.18	1280.40	0.00	0.00	0.00	-836.84	68.79	1676.07	-826.14	207.95	1687.61	-976.13	97.73	1665.18	-962.14	231.10	1660.90	-220.70	1133.64	71.37	374.59	1135.05	74.06	-230.78
6.46000	-975.51	155.60	29.43	-1025.14	163.65	39.67	-1192.86	222.86	55.14	-1168.96	222.92	116.33	-482.49	58.78	123.45	-528.16	64.34	112.97	-689.84	33.18	49.18	-708.59	38.70	102.48	-839.65	143.72	1279.05	0.00	0.00	0.00	-829.17	67.40	1673.73	-814.77	205.82	1685.74	-965.17	95.00	1664.02	-952.01	229.06	1659.99	-221.43	1133.71	71.01	373.69	1135.74	73.70	-230.30
6.47000	-980.67	155.35	27.95	-1023.43	166.08	40.01	-1192.31	222.65	56.57	-1167.69	223.38	117.62	-466.94	61.64	126.25	-512.34	67.58	115.29	-672.68	35.86	49.16	-691.84	39.73	102.76	-827.41	144.33	1277.72	0.00	0.00	0.00	-813.41	65.81	1671.23	-800.94	205.02	1683.58	-954.58	91.94	1662.41	-941.97	226.88	1659.07	-221.90	1133.58	70.67	374.50	1135.41	74.05	-234.20
6.48000	-974.47	155.76	29.20	-1025.79	165.69	39.12	-1192.08	222.51	57.85	-1166.13	224.68	119.37	-453.09	61.12	127.92	-498.62	68.77	116.24	-658.48	38.02	49.02	-678.63	43.85	101.49	-818.54	143.39	1276.40	0.00	0.00	0.00	-803.33	63.78	1669.50	-792.54	203.04	1681.79	-943.95	90.04	1661.20	-931.94	224.42	1658.14	-221.65	1133.54	70.76	374.41	1135.48	73.94	-232.54
6.49000	-982.11	155.38	27.72	-1022.19	165.72	39.77	-1190.66	223.16	60.02	-1165.29	224.31	120.60	-442.17	68.11	124.09	-487.63	73.11	113.99	-647.94	40.60	48.28	-667.25	46.42	99.96	-805.95	143.15	1275.18	0.00	0.00	0.00	-793.90	62.20	1667.22	-783.11	201.33	1680.06	-933.50	87.70	1660.05	-921.87	221.66	1657.22	-221.38	1133.34	70.81	374.83	1135.34	73.97	-228.16
6.50000	-974.89	155.98	28.94	-1024.28	166.33	39.41	-1189.83	223.34	61.92	-1163.54	225.48	122.62	-432.80	66.01	121.42	-478.97	76.71	109.78	-640.65	42.79	47.34	-658.42	48.85	98.26	-795.97	143.02	1274.06	0.00	0.00	0.00	-784.23	59.56	1665.39	-772.46	198.78	1678.38	-923.42	85.96	1658.80	-911.98	218.46	1656.31	-221.45	1133.17	71.02	375.07	1135.33	74.09	-223.92
6.51000	-976.29	155.50	28.60	-1025.69	166.09	38.03	-1189.32	222.41	63.80	-1162.13	225.38	124.25	-426.79	72.30	112.51	-477.61	80.24	101.67	-636.43	44.35	45.90	-652.27	51.13	95.67	-789.92	140.96	1272.71	0.00	0.00	0.00	-770.44	56.80	1663.16	-766.13	197.01	1676.60	-912.54	83.06	1657.42	-901.56	216.16	1655.21	-220.11	1133.24	71.25	374.60	1135.47	73.94	-229.27
6.52000	-972.18	155.67	29.55	-1020.43	165.06	39.12	-1189.02	221.46	65.79	-1159.64	226.70	126.59	-422.07	75.71	102.49	-474.03	83.16	92.26	-633.98	45.37	43.69	-648.27	52.18	93.49	-779.04	140.81	1271.54	0.00	0.00	0.00	-757.95	54.73	1660.70	-753.34	193.60	1675.05	-902.16	80.68	1655.99	-891.41	213.32	1654.29	-220.57	1133.45	71.12	374.03	1136.11	73.78	-231.43
6.53000	-981.15	155.99	27.39	-1021.13	166.54	37.68	-1188.43	220.29	67.85	-1158.68	225.06	128.18	-418.07	77.82	92.35	-466.01	85.48	84.26	-631.93	45.35	41.43	-645.09	53.98	91.23	-768.11	140.45	1270.16	0.00	0.00	0.00	-749.42	52.51	1658.97	-742.62	191.08	1673.50	-890.74	76.41	1654.34	-881.53	210.16	1653.34	-223.55	1133.43	70.60	374.21	1135.96	73.71	-232.02
6.54000	-972.31	155.55	29.21	-1022.03	165.75	36.94	-1186.66	221.07	71.02	-1156.34	225.52	130.81	-413.91	80.51	82.36	-465.80	85.93	76.65	-629.50	44.24	40.90	-640.30	53.85	90.37	-756.77	139.26	1269.30	0.00	0.00	0.00	-735.95	50.22	1657.42	-732.69	188.32	1672.80	-880.35	73.70	1653.41	-871.25	207.48	1652.73	-223.04	1133.37	70.76	375.61	1135.99	74.11	-230.66
6.55000	-969.85	155.27	30.08	-1018.53	166.60	36.78	-1185.74	219.75	73.89	-1153.12	226.46	133.75	-411.04	80.92	73.30	-463.51	85.90	69.58	-628.11	43.74	40.87	-635.90	52.98	90.25	-745.29	138.26	1268.42	0.00	0.00	0.00	-727.51	47.57	1656.40	-722.24	185.68	1672.25	-868.96	69.39	1652.27	-860.88	204.29	1652.58	-221.82	1133.72	70.76	375.43	1135.42	73.96	-227.64
6.56000	-971.21	155.64	29.81	-1022.13	166.80	35.28	-1182.46	221.87	78.62	-1150.57	226.15	136.95	-409.38	79.57	65.58	-459.14	84.81	63.94	-627.48	42.88	40.98	-633.37	53.35	89.79	-733.75	136.90	1268.10	0.00	0.00	0.00	-717.04	44.59	1655.61	-710.73	182.77	1672.38	-857.86	65.50	1651.94	-850.62	200.76	1652.98	-222.04	1132.62	71.22	374.18	1135.27	73.69	-227.22
6.57000	-969.40	155.95	30.14	-1017.08	166.53	35.22	-1179.81	222.55	83.48	-1146.49	227.22	141.10	-407.61	80.02	61.03	-458.07	83.91	61.08	-627.05	42.44	41.49	-631.87	53.56	89.91	-724.53	135.46	1268.16	0.00	0.00	0.00	-709.81	41.78	1655.89	-699.90	179.83	1672.78	-847.72	63.47	1652.15	-840.48	196.85	1653.84	-220.86	1132.86	71.30	375.54	1135.29	74.13	-228.56
6.58000	-974.24	156.48	28.09	-1018.46	165.86	34.27	-1176.36	222.76	88.41	-1142.17	226.95	145.18	-406.39	81.09	56.70	-457.57	87.38	56.94	-626.43	42.72	42.18	-629.35	51.55	91.09	-714.12	134.61	1268.94	0.00	0.00	0.00	-695.85	38.64	1655.12	-689.52	175.88	1673.46	-837.18	61.04	1652.59	-830.02	193.52	1654.95	-222.43	1133.64	70.70	375.36	1135.63	74.21	-231.47
6.59000	-973.81	157.29	28.40	-1016.64	166.71	34.17	-1172.64	222.80	94.16	-1137.15	227.46	149.86	-404.89	83.20	52.60	-457.04	86.83	55.05	-625.65	42.38	43.09	-627.64	51.88	91.58	-704.40	133.36	1270.40	0.00	0.00	0.00	-684.88	36.06	1655.20	-680.73	173.18	1674.32	-826.16	57.40	1653.31	-819.60	190.30	1656.48	-221.58	1133.71	71.04	374.37	1135.70	73.71	-232.14
6.60000	-972.88	158.63	29.29	-1014.63	166.11	34.08	-1167.78	224.14	100.71	-1130.83	227.92	154.98	-402.04	83.88	49.83	-453.92	87.29	53.97	-625.02	42.00	43.84	-625.90	52.25	92.04	-693.54	132.13	1272.03	0.00	0.00	0.00	-677.32	33.44	1655.64	-668.25	170.16	1675.36	-815.13	53.40	1653.88	-809.43	186.53	1658.21	-223.37	1133.49	70.69	374.09	1135.31	73.72	-232.00
6.61000	-974.60	158.52	29.02	-1013.08	165.66	34.38	-1161.68	225.02	107.66	-1123.64	229.03	160.32	-402.11	83.81	46.86	-454.70	87.46	51.77	-624.53	42.05	44.07	-624.33	52.61	92.00	-682.93	131.47	1274.17	0.00	0.00	0.00	-662.77	30.23	1655.41	-659.74	167.65	1676.35	-804.21	49.77	1654.80	-798.82	183.86	1659.91	-223.29	1134.05	70.60	374.85	1135.17	74.14	-229.32
6.62000	-973.49	157.00	29.03	-1003.67	166.02	38.94	-1155.46	225.50	115.21	-1114.22	231.62	166.22	-401.18	84.61	44.71	-453.30	88.32	50.57	-624.01	42.23	44.24	-623.06	52.25	92.32	-670.09	130.44	1276.63	0.00	0.00	0.00	-650.72	27.71	1655.69	-648.35	164.41	1677.12	-793.92	47.18	1655.82	-788.59	180.37	1661.96	-224.59	1134.01	70.49	374.93	1135.01	74.14	-227.31
6.63000	-978.09	155.42	27.94	-1002.51	157.26	41.33	-1146.14	229.57	124.17	-1104.55	233.24	171.82	-403.92	85.02	42.08	-452.07	87.59	50.25	-623.50	42.43	44.56	-622.85	53.97	91.87	-661.16	129.84	1278.79	0.00	0.00	0.00	-641.48	25.44	1655.95	-639.33	161.44	1678.15	-783.83	45.40	1657.17	-778.37	177.81	1663.89	-223.28	1133.23	70.70	375.71	1134.87	74.30	-225.55
6.64000	-973.68	155.69	28.41	-999.39	156.63	42.85	-1138.21	230.30	132.45	-1094.06	233.95	177.14	-404.08	85.13	40.65	-452.71	88.45	49.09	-623.26	43.35	44.35	-622.59	54.57	91.94	-650.94	129.02	1281.08	0.00	0.00	0.00	-630.77	23.40	1656.40	-631.05	159.75	1679.22	-773.04	41.72	1658.51	-768.66	174.60	1665.79	-222.69	1133.29	70.65	374.43	1135.21	73.99	-232.59
6.65000	-968.31	155.93	28.85	-994.98	155.42	44.54	-1128.41	232.45	141.58	-1081.79	236.88	183.31	-400.49	85.67	40.73	-451.08	88.22	49.04	-622.77	43.83	44.32	-621.95	54.10	92.38	-640.43	127.54	1283.09	0.00	0.00	0.00	-620.04	20.64	1656.58	-618.39	157.82	1679.85	-762.48	39.13	1659.72	-758.47	172.83	1667.34	-220.76	1132.86	71.43	376.05	1135.45	74.34	-231.62
6.66000	-969.66	158.53	26.77	-989.65	165.92	43.89	-1118.05	234.96	151.01	-1069.58	237.17	188.64	-401.06	85.76	39.82	-450.31	87.55	48.61	-622.51	43.87	44.52	-621.54	53.49	92.63	-628.69	126.72	1284.95	0.00	0.00	0.00	-607.80	18.89	1656.91	-605.96	155.72	1680.51	-752.58	37.44	1660.87	-748.58	170.67	1668.72	-222.49	1133.67	70.82	375.36	1135.41	74.33	-228.75
6.67000	-967.02	160.41	25.51	-991.28	167.84	42.15	-1107.52	236.46	160.43	-1055.54	240.21	195.33	-402.25	85.13	38.99	-451.98	87.55	47.88	-622.56	44.05	44.47	-621.52	53.84	92.68	-618.37	125.82	1286.49	0.00	0.00	0.00	-598.40	18.03	1658.06	-597.19	154.04	1681.59	-742.26	34.70	1662.03	-738.93	168.41	1669.98	-222.17	1133.76	70.74	375.49	1135.07	74.23	-224.89
6.68000	-961.07	163.47	25.32	-986.59	169.49	43.45	-1095.38	239.16	170.42	-1041.72	241.07	201.67	-401.22	84.50	38.36	-451.74	87.43	47.68	-622.32	43.55	44.67	-621.18	53.50	92.86	-608.46	126.22	1287.97	0.00	0.00	0.00	-589.26	16.11	1658.80	-590.16	152.58	1682.91	-732.39	33.04	1663.20	-729.43	166.51	1671.04	-221.58	1133.58	70.90	375.16	1134.58	74.30	-228.45
6.69000	-957.97	165.39	24.01	-982.47	171.38	45.78	-1082.49	239.86	179.59	-1027.91	240.26	207.59	-401.36	85.08	38.20	-451.80	86.42	47.59	-622.27	43.33	44.72	-621.23	54.08	92.70	-599.19	125.89	1289.14	0.00	0.00	0.00	-580.37	14.80	1659.89	-580.96	151.82	1683.86	-722.63	31.60	1664.06	-719.99	164.80	1672.06	-219.39	1132.66	71.39	375.04	1135.10	74.23	-230.92
6.70000	-945.67	168.46	22.33	-969.86	174.07	50.36	-1068.96	238.16	187.28	-1012.75	241.12	214.14	-400.91	84.83	37.98	-452.39	85.84	47.22	-622.35	43.20	44.72	-620.62	52.71	93.50	-591.02	125.21	1290.08	0.00	0.00	0.00	-569.53	13.64	1660.75	-573.39	150.28	1685.23	-712.41	29.04	1664.74	-710.72	162.84	1672.92	-220.33	1132.47	71.29	375.18	1135.15	74.20	-227.97
6.71000	-932.98	172.67	25.42	-957.27	177.28	54.61	-1054.39	235.63	193.74	-997.98	240.30	220.54	-399.24	85.03	37.99	-452.22	85.70	46.90	-622.51	43.61	44.59	-620.08	51.50	94.06	-579.17	126.15	1290.83	0.00	0.00	0.00	-560.29	12.07	1661.56	-563.30	148.38	1686.24	-702.67	27.57	1665.31	-701.25	161.69	1673.81	-222.51	1133.71	70.75	375.08	1135.33	74.07	-230.32
6.72000	-917.01	178.67	28.87	-942.18	182.04	58.40	-1037.88	236.36	200.57	-981.26	240.79	226.97	-402.20	84.95	36.76	-449.51	85.81	47.39	-622.45	43.63	44.78	-620.37	52.77	93.95	-571.30	126.86	1291.44	0.00	0.00	0.00	-552.59	11.29	1662.60	-551.09	147.65	1687.54	-692.66	25.92	1665.79	-692.33	159.55	1674.79	-221.24	1133.20	70.93	374.79	1135.38	74.01	-234.13
6.73000	-897.60	185.00	31.68	-919.95	186.96	62.92	-1021.31	234.16	205.31	-964.67	240.15	232.03	-400.13	84.41	37.12	-451.05	86.05	46.86	-622.37	44.20	44.96	-620.00	53.43	94.18	-560.56	126.03	1292.26	0.00	0.00	0.00	-541.17	11.43	1663.46	-541.46	147.16	1688.65	-683.14	25.18	1666.42	-682.82	158.75	1675.64	-223.05	1133.55	70.59	375.77	1135.71	74.11	-230.64
6.74000	-876.53	192.03	34.28	-900.99	192.67	66.37	-1003.59	232.34	208.63	-946.26	240.69	236.60	-400.79	84.24	36.53	-452.98	85.89	45.95	-622.08	44.23	45.50	-619.56	53.39	94.71	-552.16	126.52	1293.06	0.00	0.00	0.00	-532.20	11.86	1664.37	-533.14	146.76	1689.96	-673.55	24.51	1666.85	-673.39	157.64	1676.57	-223.07	1133.46	70.80	375.53	1135.72	74.10	-229.32
6.75000	-856.13	198.33	35.66	-880.12	198.40	68.56	-983.86	233.41	211.64	-927.18	241.21	239.86	-399.53	84.49	36.48	-450.99	85.80	46.17	-622.06	44.69	45.83	-619.05	53.08	95.52	-542.46	126.53	1293.93	0.00	0.00	0.00	-526.21	10.54	1665.44	-524.34	146.79	1691.04	-663.40	23.20	1667.48	-664.06	156.78	1677.52	-221.54	1133.50	70.85	374.90	1135.85	73.72	-233.72
6.76000	-834.29	204.32	37.07	-859.31	203.47	69.77	-964.55	233.10	212.88	-907.66	241.83	242.10	-401.05	84.36	35.72	-451.84	85.97	45.79	-621.83	44.87	46.26	-618.40	52.80	96.26	-533.69	126.32	1294.70	0.00	0.00	0.00	-511.40	10.06	1665.87	-512.68	146.71	1692.08	-653.56	23.04	1668.35	-654.88	155.85	1678.65	-221.94	1133.68	71.12	373.68	1135.89	73.44	-232.26
6.77000	-809.32	210.76	38.32	-833.89	208.24	71.77	-943.47	234.67	213.32	-887.00	243.36	243.28	-400.62	84.44	35.39	-450.84	85.96	45.74	-621.63	44.96	46.73	-618.27	53.50	96.49	-523.46	125.88	1295.69	0.00	0.00	0.00	-500.32	10.53	1666.61	-505.26	146.29	1693.27	-643.71	22.41	1669.14	-645.52	155.63	1679.75	-222.41	1133.95	70.97	374.13	1135.37	73.91	-232.10
6.78000	-783.85	215.15	39.24	-808.59	211.81	72.88	-923.52	233.91	211.63	-866.78	242.96	242.32	-400.63	85.03	34.97	-450.39	85.53	45.58	-621.46	45.12	47.15	-617.65	52.88	97.40	-515.54	126.66	1296.55	0.00	0.00	0.00	-490.99	11.12	1667.40	-496.18	146.27	1694.22	-633.66	21.82	1670.15	-636.36	155.03	1680.96	-223.15	1133.81	70.44	374.46	1135.58	73.91	-227.71
6.79000	-756.43	218.80	39.82	-782.11	214.49	73.13	-901.01	236.66	209.17	-845.17	244.40	240.75	-398.94	84.75	35.31	-451.01	85.62	44.96	-621.34	45.66	47.50	-617.47	53.65	97.81	-509.07	125.83	1297.09	0.00	0.00	0.00	-483.58	11.72	1668.01	-487.64	146.89	1694.93	-623.54	21.18	1671.24	-627.25	154.55	1681.99	-222.74	1134.20	70.63	373.03	1135.52	73.36	-232.04
6.80000	-732.03	221.93	37.58	-755.71	217.44	72.59	-878.64	237.01	204.58	-823.87	244.76	237.58	-400.92	84.15	34.48	-448.67	85.73	45.42	-621.07	45.63	48.09	-616.90	52.97	98.74	-502.14	125.78	1297.93	0.00	0.00	0.00	-471.72	13.06	1668.82	-479.14	147.75	1695.44	-613.43	20.87	1672.47	-618.22	154.06	1683.17	-219.69	1133.23	71.34	374.11	1135.07	73.78	-230.07
6.81000	-696.36	223.71	38.97	-728.50	220.68	70.63	-854.91	239.19	198.75	-801.72	245.17	233.24	-398.64	84.63	34.78	-448.50	85.11	45.45	-620.84	45.74	48.67	-616.64	52.76	99.41	-494.65	125.07	1298.90	0.00	0.00	0.00	-462.13	13.34	1669.32	-467.10	149.28	1695.50	-603.13	20.60	1673.68	-609.09	153.59	1684.13	-222.01	1133.13	71.01	374.68	1135.08	73.93	-229.49
6.82000	-666.65	225.34	38.50	-701.39	220.71	68.66	-830.65	241.57	191.85	-778.95	245.97	228.14	-398.60	84.47	34.46	-449.41	84.57	44.76	-620.37	45.34	49.45	-616.10	52.83	100.16	-484.49	124.76	1299.49	0.00	0.00	0.00	-450.14	14.97	1669.84	-459.00	150.78	1695.74	-593.46	21.38	1675.02	-599.83	153.82	1685.09	-223.18	1133.58	70.51	373.70	1135.47	73.62	-228.74
6.83000	-636.41	225.34	37.57	-672.85	222.07	66.83	-804.71	244.88	184.14	-755.09	248.05	222.27	-399.55	83.95	33.96	-448.71	84.73	45.06	-620.34	45.90	49.82	-615.72	52.56	100.98	-475.34	125.15	1300.00	0.00	0.00	0.00	-443.51	15.40	1670.50	-450.09	151.78	1695.94	-583.69	21.69	1676.28	-590.45	154.67	1685.76	-222.73	1133.73	70.65	374.27	1136.11	73.52	-228.30
6.84000	-602.73	225.39	37.14	-633.97	222.05	66.32	-778.98	245.98	174.45	-731.30	248.74	215.35	-398.11	83.98	34.25	-449.14	84.36	44.94	-620.10	46.07	50.38	-615.23	52.82	101.45	-467.22	124.86	1300.50	0.00	0.00	0.00	-432.82	17.27	1670.75	-440.21	152.61	1695.74	-573.96	22.32	1677.33	-581.66	154.41	1686.56	-223.62	1133.88	70.21	374.30	1136.24	73.60	-226.97
6.85000	-567.44	225.79	37.40	-602.78	221.44	64.20	-751.95	248.66	164.90	-706.71	250.03	207.82	-398.33	84.03	34.06	-448.00	84.32	45.13	-619.80	46.17	51.02	-614.61	52.57	102.29	-456.48	125.43	1300.75	0.00	0.00	0.00	-420.72	18.97	1670.61	-431.76	154.28	1695.60	-564.40	23.18	1678.46	-572.50	155.43	1687.03	-222.41	1133.25	70.66	374.24	1135.49	73.96	-230.84
6.86000	-533.68	225.61	38.23	-573.71	221.54	62.27	-724.63	249.77	154.23	-680.95	252.56	200.14	-399.12	83.46	33.73	-449.81	83.69	44.55	-619.66	46.54	51.53	-614.10	52.52	103.00	-451.13	124.98	1301.07	0.00	0.00	0.00	-414.13	19.79	1671.14	-420.70	156.07	1694.89	-554.86	23.52	1679.26	-563.59	156.06	1687.48	-223.42	1133.81	70.44	374.64	1135.72	73.95	-230.18
6.87000	-501.83	225.68	37.41	-538.19	221.94	60.48	-696.39	251.42	143.45	-654.16	255.33	192.40	-400.69	83.01	33.19	-448.48	83.75	44.59	-619.27	46.20	52.24	-614.05	53.56	103.20	-443.14	124.93	1300.83	0.00	0.00	0.00	-405.23	20.48	1671.34	-412.05	157.13	1694.70	-545.12	23.47	1679.90	-554.65	156.31	1687.84	-222.50	1133.08	70.87	374.78	1135.75	73.95	-227.86
6.88000	-466.91	226.02	37.55	-506.89	222.51	57.85	-666.87	254.59	133.45	-628.14	256.12	183.61	-397.97	83.29	33.81	-449.71	83.79	44.24	-619.16	46.57	52.69	-612.86	51.64	104.52	-434.17	125.96	1300.80	0.00	0.00	0.00	-395.11	22.21	1671.11	-406.32	158.28	1694.57	-536.16	25.24	1680.59	-545.72	157.06	1687.93	-221.82	1133.23	70.74	374.93	1135.73	73.72	-230.08
6.89000	-434.78	227.01	37.37	-472.15	224.01	56.90	-637.69	254.53	121.98	-600.64	258.45	175.42	-397.68	83.73	33.79	-449.59	83.98	44.46	-618.97	46.74	53.16	-612.40	51.39	105.24	-424.53	126.70	1300.63	0.00	0.00	0.00	-386.96	23.63	1671.01	-397.82	158.94	1694.24	-527.05	26.12	1680.81	-536.85	157.88	1687.92	-221.47	1133.08	70.97	374.60	1135.94	73.59	-231.39
6.90000	-398.30	228.97	38.64	-439.30	226.14	55.68	-607.47	257.18	111.84	-572.75	260.62	167.42	-397.61	83.39	34.14	-450.36	83.95	44.36	-618.82	46.79	53.72	-612.18	51.81	105.72	-414.13	126.84	1300.20	0.00	0.00	0.00	-375.26	24.70	1670.72	-388.82	160.28	1693.54	-517.97	26.83	1680.94	-527.75	159.41	1687.62	-220.55	1133.48	71.13	373.90	1135.64	73.66	-227.53
6.91000	-365.09	231.68	39.77	-408.49	228.95	53.99	-577.93	256.72	100.91	-545.47	261.60	159.12	-399.73	83.06	33.84	-448.18	82.69	45.16	-618.63	46.81	54.25	-612.09	52.79	105.87	-407.55	127.05	1299.75	0.00	0.00	0.00	-366.28	25.21	1670.33	-379.14	161.71	1692.82	-509.27	28.32	1680.93	-518.75	160.52	1687.24	-220.41	1134.25	70.89	375.80	1135.25	74.43	-231.09
6.92000	-331.73	233.78	41.37	-371.17	231.23	55.06	-547.02	258.98	91.64	-517.59	262.23	150.91	-398.45	81.72	34.52	-446.76	80.15	45.49	-618.46	46.95	54.76	-611.54	52.18	106.74	-401.12	127.77	1299.21	0.00	0.00	0.00	-359.53	26.55	1669.97	-368.49	162.69	1692.02	-500.61	29.59	1680.83	-509.98	161.45	1686.88	-220.00	1133.68	71.25	375.44	1135.59	73.94	-232.51
6.93000	-297.64	237.27	44.32	-338.09	235.37	55.11	-516.06	259.70	82.42	-489.43	263.87	143.50	-395.44	77.65	37.00	-447.24	78.21	45.92	-618.12	46.73	55.41	-611.06	51.94	107.37	-392.42	127.32	1298.68	0.00	0.00	0.00	-351.52	27.40	1669.53	-359.14	163.86	1691.23	-491.54	29.62	1680.46	-501.37	162.14	1686.42	-223.18	1134.22	70.39	374.57	1136.00	73.59	-233.11
6.94000	-262.64	240.37	47.78	-307.59	236.59	55.75	-484.95	261.86	74.06	-460.63	266.63	136.91	-397.20	76.14	36.89	-444.02	76.85	47.00	-617.97	46.91	55.86	-610.67	51.91	108.11	-384.59	127.97	1297.91	0.00	0.00	0.00	-337.74	28.75	1668.78	-349.48	164.80	1690.46	-482.97	31.75	1680.19	-492.59	163.64	1685.77	-223.67	1134.21	70.31	374.69	1135.86	73.76	-229.44
6.95000	-231.32	243.55	51.28	-273.05	239.55	57.43	-453.14	263.71	66.51	-431.86	268.31	130.53	-391.90	75.55	37.64	-443.80	76.05	46.63	-618.03	47.34	56.19	-610.56	52.43	108.44	-376.63	129.45	1297.17	0.00	0.00	0.00	-331.51	29.61	1668.05	-342.15	166.04	1689.54	-474.52	33.76	1679.91	-483.72	165.02	1685.22	-222.16	1133.93	70.63	373.74	1135.98	73.59	-227.37
6.96000	-198.57	246.06	55.78	-239.18	242.70	60.41	-420.56	269.43	61.28	-403.25	270.41	125.09	-396.04	76.22	35.49	-445.25	76.62	45.83	-617.82	47.43	56.68	-609.83	51.81	109.27	-370.00	129.64	1296.41	0.00	0.00	0.00	-323.99	31.56	1667.49	-333.22	166.90	1688.57	-465.64	34.48	1679.40	-474.76	166.40	1684.54	-220.99	1132.55	71.31	375.31	1135.89	73.94	-227.68
6.97000	-166.51	249.52	60.40	-209.36	245.99	62.99	-389.01	270.62	55.37	-374.45	271.50	120.13	-392.22	75.50	35.97	-444.88	76.80	45.77	-617.66	47.40	57.15	-609.30	51.34	109.99	-361.27	130.34	1295.56	0.00	0.00	0.00	-318.43	32.00	1666.87	-325.29	168.15	1687.57	-457.09	35.96	1678.85	-466.18	167.40	1683.87	-219.86	1132.73	71.56	375.00	1135.53	73.96	-229.21
6.98000	-134.59	251.99	65.79	-177.72	248.87	66.91	-357.44	272.68	51.25	-345.81	273.97	116.74	-390.93	76.00	35.91	-445.84	80.04	45.18	-617.40	47.29	57.73	-609.01	51.62	110.61	-353.64	130.53	1294.82	0.00	0.00	0.00	-306.11	33.06	1665.75	-314.33	169.46	1686.34	-448.67	37.57	1678.33	-457.15	169.13	1683.16	-221.18	1132.49	71.33	375.14	1135.00	74.19	-223.90
6.99000	-105.51	255.64	72.00	-148.83	251.70	70.83	-326.61	275.12	48.32	-317.80	275.56	113.96	-395.94	76.55	33.85	-448.48	78.17	44.23	-617.09	47.10	58.35	-608.50	51.25	111.32	-344.60	132.42	1293.96	0.00	0.00	0.00	-301.39	34.18	1664.95	-304.49	170.95	1685.19	-440.38	39.21	1677.73	-448.07	171.33	1682.25	-223.80	1133.47	70.65	375.80	1135.34	74.24	-225.72
7.00000	-75.98	258.99	79.67	-121.31	254.35	75.46	-296.30	277.81	46.96	-290.53	277.31	112.31	-394.29	81.03	33.49	-447.01	80.28	44.43	-617.05	47.40	58.85	-607.82	50.51	112.20	-340.25	132.22	1293.04	0.00	0.00	0.00	-290.30	35.99	1664.14	-298.04	172.27	1684.04	-431.98	41.22	1677.02	-439.29	172.84	1681.39	-223.31	1133.53	70.78	374.70	1136.15	73.70	-225.48
7.01000	-47.73	260.75	88.16	-87.66	256.07	84.01	-267.38	279.30	45.89	-264.40	278.14	111.34	-397.49	80.89	32.24	-448.11	80.82	43.89	-616.75	47.05	59.66	-607.29	49.76	113.15	-328.58	132.97	1292.02	0.00	0.00	0.00	-283.95	36.73	1663.10	-288.41	173.28	1682.84	-423.63	42.59	1676.20	-430.35	175.17	1680.31	-221.53	1133.76	70.87	374.44	1135.73	73.72	-232.01
7.02000	-22.07	261.99	97.38	-62.12	258.73	90.83	-239.23	281.07	45.79	-239.21	279.29	111.06	-397.68	81.14	32.07	-448.45	81.03	43.66	-616.59	47.37	60.22	-607.03	50.93	113.66	-320.23	134.20	1290.90	0.00	0.00	0.00	-272.90	38.43	1662.00	-279.96	174.56	1681.68	-415.34	44.44	1675.41	-421.64	176.92	1679.24	-221.56	1132.96	71.00	374.73	1135.37	73.96	-231.49
7.03000	-0.26	262.61	106.41	-39.91	258.74	97.86	-212.79	282.91	46.31	-215.87	280.28	111.39	-395.83	81.77	32.50	-447.52	80.60	43.65	-616.15	47.00	61.20	-606.35	50.54	114.57	-312.36	135.89	1289.88	0.00	0.00	0.00	-266.43	39.49	1660.94	-270.22	176.40	1680.19	-407.26	46.65	1674.48	-412.79	179.19	1678.09	-221.57	1132.91	70.89	373.76	1135.54	73.69	-235.71
7.04000	24.04	261.47	115.83	-18.31	257.74	105.10	-188.27	284.10	46.90	-193.82	281.73	112.24	-395.36	81.44	32.48	-447.23	80.27	43.42	-616.02	47.53	61.84	-605.50	50.25	115.56	-302.46	135.77	1288.79	0.00	0.00	0.00	-256.99	41.34	1660.04	-261.06	177.43	1678.93	-399.20	49.30	1673.73	-404.14	181.00	1676.90	-220.72	1132.93	71.17	374.36	1135.35	73.74	-230.29
7.05000	44.82	260.63	123.56	5.76	257.69	113.12	-166.17	284.09	47.38	-173.45	282.86	113.28	-395.96	81.53	32.11	-447.16	80.35	43.51	-615.49	46.97	62.96	-604.43	49.25	117.04	-294.78	137.05	1287.37	0.00	0.00	0.00	-251.01	42.93	1659.30	-254.41	178.73	1677.70	-391.03	51.84	1672.93	-395.28	183.58	1675.62	-221.52	1133.57	70.72	373.64	1135.89	73.55	-231.10
7.06000	63.76	257.86	130.29	23.56	254.90	118.07	-145.77	285.39	48.57	-154.72	284.81	114.61	-395.73	81.15	31.96	-448.07	80.19	43.28	-615.18	46.96	64.03	-604.02	50.03	117.89	-286.59	137.72	1286.34	0.00	0.00	0.00	-243.97	44.83	1658.61	-246.41	181.18	1676.26	-382.95	54.57	1672.15	-386.41	186.39	1674.35	-223.16	1134.51	70.46	374.48	1135.66	73.97	-230.54
7.07000	80.64	254.69	135.34	39.71	253.51	120.84	-127.75	287.24	49.72	-138.28	285.20	115.15	-396.75	81.52	31.48	-445.98	79.79	43.40	-614.72	46.96	65.14	-603.48	50.95	118.92	-278.68	138.68	1285.16	0.00	0.00	0.00	-231.69	47.25	1657.29	-236.99	182.33	1675.11	-374.91	57.34	1671.33	-377.82	188.53	1673.23	-222.00	1133.26	71.02	374.57	1135.13	73.88	-227.90
7.08000	92.83	252.38	137.13	53.70	251.74	123.51	-112.30	287.26	49.67	-123.78	285.34	115.33	-395.25	81.18	31.68	-446.99	79.73	42.94	-614.23	46.85	66.44	-602.58	51.07	120.14	-268.61	139.19	1283.92	0.00	0.00	0.00	-223.80	49.35	1656.39	-227.82	184.84	1673.72	-366.70	59.80	1670.58	-368.92	191.43	1672.01	-222.24	1133.48	70.88	373.59	1135.58	73.77	-231.62
7.09000	104.86	249.48	138.16	65.36	250.56	123.01	-99.90	286.19	48.84	-111.66	285.22	114.94	-396.75	81.03	31.28	-446.00	79.54	43.10	-613.62	47.01	67.74	-601.22	50.11	122.07	-262.17	140.78	1282.91	0.00	0.00	0.00	-218.14	51.17	1656.23	-220.16	186.43	1672.73	-358.60	62.99	1669.93	-360.28	194.02	1670.93	-220.84	1132.84	71.24	374.06	1135.69	73.88	-232.27
7.10000	118.58	246.85	138.08	75.02	248.29	122.23	-89.49	285.34	47.62	-101.25	284.56	114.03	-397.26	80.86	30.92	-446.60	79.49	42.81	-612.87	46.62	69.47	-600.13	50.40	123.45	-252.39	141.25	1282.04	0.00	0.00	0.00	-212.51	53.92	1655.86	-211.75	188.69	1671.80	-350.64	66.82	1669.53	-351.68	196.52	1669.90	-219.91	1133.74	71.15	374.95	1136.04	73.95	-225.70
7.11000	126.33	243.60	134.57	83.20	245.77	119.39	-81.59	285.88	47.13	-92.94	283.75	112.61	-395.91	80.67	31.03	-446.31	79.47	42.81	-612.02	46.28	71.24	-598.77	50.29	125.30	-241.63	142.86	1281.18	0.00	0.00	0.00	-201.43	56.53	1655.15	-200.21	191.40	1670.50	-342.15	68.91	1668.79	-343.09	199.45	1668.82	-221.79	1134.83	70.58	375.01	1135.50	74.07	-228.33
7.12000	130.62	240.81	128.80	89.57	242.52	114.89	-75.60	284.67	46.47	-85.82	282.93	111.13	-396.37	80.56	30.72	-445.56	78.97	42.95	-611.18	46.13	73.08	-597.06	49.58	127.51	-234.08	143.56	1280.57	0.00	0.00	0.00	-195.43	58.83	1654.84	-192.31	194.02	1669.45	-333.97	72.12	1668.41	-334.29	203.03	1667.69	-221.44	1134.92	70.63	375.79	1135.55	74.07	-233.15
7.13000	137.09	238.95	122.32	94.88	239.79	109.29	-71.28	283.73	45.82	-80.15	282.26	109.55	-394.52	80.78	31.07	-445.66	78.89	42.54	-610.16	45.93	75.06	-595.39	48.94	129.74	-226.50	144.78	1279.81	0.00	0.00	0.00	-184.39	61.90	1654.28	-184.59	196.63	1668.48	-325.67	75.47	1667.78	-325.65	206.09	1666.66	-220.79	1134.59	70.79	374.81	1135.10	74.10	-231.09
7.14000	139.20	235.44	114.23	98.40	237.81	102.71	-68.82	282.04	45.04	-76.18	280.25	107.12	-394.64	80.17	30.99	-444.62	78.44	42.64	-609.14	45.85	77.28	-593.63	48.89	131.94	-217.63	146.52	1279.08	0.00	0.00	0.00	-178.49	64.09	1654.12	-174.59	199.65	1667.26	-317.52	77.91	1667.32	-317.08	209.21	1665.64	-220.93	1134.41	70.71	373.97	1135.63	73.67	-228.37
7.15000	143.10	232.44	106.25	101.65	235.92	95.86	-66.81	280.74	44.30	-72.72	279.79	105.17	-395.20	80.59	30.62	-442.79	78.38	42.67	-607.72	45.44	79.84	-591.46	48.06	134.63	-207.06	147.54	1278.87	0.00	0.00	0.00	-172.11	67.21	1653.89	-166.38	202.40	1666.26	-309.41	81.94	1667.15	-308.17	213.35	1664.51	-220.70	1134.60	70.96	374.28	1135.85	73.66	-231.48
7.16000	147.29	230.35	98.26	104.77	231.93	89.15	-64.66	280.85	44.14	-69.13	278.77	103.58	-394.74	80.71	30.53	-443.62	78.50	42.39	-606.25	45.34	82.49	-588.84	47.41	137.48	-200.35	148.94	1278.58	0.00	0.00	0.00	-162.78	70.21	1653.81	-157.82	205.76	1665.46	-301.53	86.53	1666.97	-299.45	216.61	1663.58	-220.43	1134.49	70.88	375.64	1135.34	74.17	-232.04
7.17000	152.73	228.98	91.02	108.40	231.51	84.01	-62.62	280.95	43.74	-64.70	278.61	102.70	-394.46	80.65	30.40	-442.44	78.07	42.33	-604.79	45.60	85.32	-586.77	48.76	139.93	-191.87	150.23	1278.27	0.00	0.00	0.00	-152.98	73.71	1653.74	-149.58	208.59	1664.80	-293.21	88.84	1666.75	-290.97	219.54	1662.92	-220.39	1134.47	70.92	374.96	1135.96	73.77	-237.84
7.18000	156.04	229.40	82.72	114.23	230.38	79.23	-61.33	282.71	43.78	-60.06	279.39	102.54	-394.60	80.11	30.37	-443.13	77.57	41.74	-602.65	44.77	89.00	-583.76	48.12	143.26	-181.13	152.19	1278.46	0.00	0.00	0.00	-144.87	76.22	1653.83	-140.59	211.10	1664.24	-285.27	93.55	1667.09	-282.33	223.32	1662.34	-222.31	1134.61	70.44	374.69	1135.92	73.79	-227.48
7.19000	159.54	230.95	75.70	113.09	231.67	73.50	-60.87	283.96	43.61	-56.74	279.72	102.31	-394.80	80.44	30.15	-442.12	77.62	41.64	-600.34	44.31	92.89	-580.15	47.46	147.08	-171.31	152.94	1278.65	0.00	0.00	0.00	-134.54	79.44	1654.14	-132.79	214.58	1664.05	-276.91	96.75	1667.57	-273.63	226.88	1662.20	-220.52	1134.29	70.95	373.30	1135.96	73.43	-224.70
7.20000	162.67	231.51	70.67	118.14	232.95	71.67	-61.06	284.10	43.04	-54.33	279.06	102.07	-393.92	80.68	30.53	-440.84	77.20	41.49	-597.65	44.20	97.08	-575.97	46.23	151.44	-161.37	154.78	1279.11	0.00	0.00	0.00	-128.15	82.39	1654.95	-122.82	217.85	1663.92	-268.77	100.92	1668.37	-265.01	230.43	1662.37	-222.00	1134.54	70.49	373.51	1135.91	73.47	-224.85
7.21000	163.52	230.55	66.38	119.11	231.73	68.64	-61.09	285.26	42.12	-52.10	279.15	102.32	-395.00	80.63	29.89	-439.44	77.49	41.60	-594.32	43.56	101.88	-571.31	45.37	155.74	-151.21	156.06	1280.13	0.00	0.00	0.00	-119.17	85.83	1655.75	-113.22	220.98	1663.95	-260.33	104.30	1669.39	-256.27	234.02	1662.67	-221.32	1134.95	70.70	374.02	1135.80	73.64	-231.80
7.22000	163.84	228.01	62.26	117.55	229.47	64.34	-60.55	284.72	42.17	-50.12	278.06	102.14	-394.67	80.28	29.72	-438.30	77.19	41.35	-590.59	43.36	107.05	-566.39	45.54	160.30	-144.68	157.33	1281.11	0.00	0.00	0.00	-110.62	88.72	1656.87	-105.50	224.21	1664.29	-252.14	107.97	1670.65	-247.49	237.86	1663.21	-221.57	1134.69	70.59	375.67	1135.31	74.12	-237.27
7.23000	165.86	226.65	59.56	117.04	226.76	63.46	-59.61	285.31	42.82	-48.42	278.19	102.30	-393.83	80.20	29.66	-436.12	78.01	41.46	-586.22	43.18	112.78	-560.57	44.78	165.52	-136.16	159.07	1282.68	0.00	0.00	0.00	-102.27	92.11	1657.96	-96.70	227.95	1664.73	-243.85	111.58	1672.04	-238.83	241.40	1663.94	-222.04	1129.90	71.52	374.74	1136.05	73.67	-237.63
7.24000	164.71	226.77	57.39	120.01	227.38	62.70	-58.87	284.41	42.84	-47.41	277.84	102.26	-393.21	80.47	29.43	-435.31	77.68	41.37	-581.53	43.95	118.76	-554.12	45.31	170.67	-126.70	160.34	1284.25	0.00	0.00	0.00	-93.49	95.95	1659.16	-89.48	230.96	1665.50	-235.44	115.18	1673.61	-230.19	245.12	1664.75	-220.14	1133.07	71.30	375.52	1135.52	74.01	-240.73
7.25000	165.87	226.43	56.21	119.29	227.27	62.12	-58.72	284.08	42.75	-46.85	277.73	102.19	-395.49	80.45	28.73	-434.12	78.27	41.08	-576.09	44.90	125.11	-546.69	45.02	176.41	-118.37	162.73	1285.92	0.00	0.00	0.00	-86.58	99.44	1660.93	-80.79	234.85	1666.11	-226.94	118.87	1675.14	-221.45	248.69	1665.67	-219.86	1134.62	71.14	374.29	1135.78	73.62	-236.01
7.26000	167.74	226.67	55.69	118.87	227.80	61.17	-58.70	283.90	42.57	-46.31	277.97	102.06	-393.47	80.26	28.94	-432.24	77.73	41.10	-569.74	46.02	131.90	-538.25	44.68	182.40	-107.55	164.76	1287.75	0.00	0.00	0.00	-78.01	102.44	1662.26	-72.08	237.98	1666.70	-218.67	123.58	1676.95	-212.73	252.78	1666.53	-221.70	1134.63	70.73	374.81	1135.89	73.80	-228.75
7.27000	165.24	226.61	54.01	118.31	228.27	60.73	-58.57	285.01	42.96	-46.02	277.73	101.95	-393.93	79.62	28.90	-429.89	78.30	41.50	-562.55	47.10	139.26	-528.56	43.87	188.72	-97.99	165.87	1289.79	0.00	0.00	0.00	-69.97	105.68	1663.81	-63.43	241.55	1667.54	-210.12	126.90	1678.58	-204.24	255.67	1667.58	-221.86	1134.84	70.70	374.76	1136.07	73.67	-219.41
7.28000	166.15	226.58	53.15	119.46	227.80	60.40	-58.44	284.83	42.75	-45.81	278.16	102.02	-392.28	79.76	29.03	-426.68	78.77	42.66	-554.67	48.17	147.14	-518.72	44.78	194.61	-88.66	168.32	1291.66	0.00	0.00	0.00	-59.90	108.59	1665.57	-56.40	244.33	1668.37	-201.68	131.09	1680.32	-195.72	259.15	1668.46	-221.90	1134.87	70.55	374.73	1135.77	73.86	-224.65
7.29000	166.85	226.41	52.49	117.21	227.83	59.18	-58.50	284.42	42.47	-45.53	278.15	101.67	-391.10	79.30	28.73	-424.92	78.17	43.14	-545.85	48.83	155.47	-508.12	45.02	200.98	-81.36	169.42	1293.26	0.00	0.00	0.00	-51.91	112.20	1666.93	-45.65	247.50	1669.04	-193.24	134.18	1681.85	-187.18	262.89	1669.19	-220.11	1134.26	70.90	375.19	1135.45	74.01	-226.74
7.30000	167.97	226.85	52.10	118.94	227.48	58.71	-58.39	284.66	42.57	-45.29	277.94	101.35	-389.47	78.50	28.26	-421.55	78.17	44.53	-536.03	49.04	164.57	-496.46	44.82	207.80	-70.57	170.89	1294.95	0.00	0.00	0.00	-44.17	115.22	1668.17	-37.54	250.96	1669.69	-184.92	137.77	1683.32	-178.69	266.05	1669.87	-219.10	1134.25	71.33	374.69	1135.93	73.65	-233.32
7.31000	165.48	226.78	50.63	119.59	228.09	58.56	-58.42	284.96	42.54	-45.14	278.34	101.22	-387.71	77.74	27.49	-416.75	77.71	46.49	-525.11	49.11	173.93	-483.81	44.81	214.61	-63.15	171.99	1296.42	0.00	0.00	0.00	-35.88	118.02	1669.73	-30.39	253.91	1670.42	-176.62	141.09	1684.64	-170.16	269.30	1670.45	-221.65	1134.69	70.83	374.93	1136.57	73.52	-222.08
7.32000	165.79	227.10	50.00	120.68	229.12	58.29	-58.40	284.63	42.31	-44.91	278.77	101.20	-384.74	76.70	26.50	-411.68	77.61	48.92	-513.43	49.11	183.71	-470.37	44.87	221.47	-52.84	173.21	1297.97	0.00	0.00	0.00	-30.70	120.27	1671.46	-20.18	256.14	1670.87	-168.61	144.18	1685.89	-161.60	272.50	1670.89	-223.74	1134.50	70.11	374.07	1136.27	73.53	-235.09
7.33000	163.40	227.12	48.77	115.98	228.72	56.78	-58.53	285.29	42.45	-44.76	279.54	101.32	-379.40	75.43	25.58	-405.67	76.42	51.45	-501.03	50.36	193.09	-456.09	45.88	228.12	-44.90	175.04	1298.99	0.00	0.00	0.00	-19.72	123.33	1672.65	-13.84	258.64	1671.63	-160.41	146.85	1686.88	-153.12	275.16	1671.27	-220.11	1133.99	70.81	373.55	1135.73	73.57	-231.10
7.34000	165.00	227.05	48.97	117.40	229.45	56.96	-58.41	285.83	42.33	-44.59	279.70	101.17	-374.67	73.98	23.62	-399.44	75.41	55.05	-487.43	51.64	202.60	-440.90	47.31	234.66	-38.99	176.14	1300.12	0.00	0.00	0.00	-10.29	125.76	1673.79	-5.13	261.35	1672.32	-152.25	150.18	1687.92	-144.63	277.82	1671.59	-219.20	1134.10	71.21	373.87	1135.98	73.56	-227.83
7.35000	165.09	227.30	48.72	120.09	228.63	57.57	-58.62	285.25	41.96	-44.47	280.41	101.22	-370.21	71.65	21.68	-391.81	75.85	57.63	-472.49	52.84	211.64	-424.99	47.72	241.21	-29.12	177.50	1300.81	0.00	0.00	0.00	-1.60	129.40	1675.17	5.37	263.78	1672.70	-143.75	151.88	1688.65	-136.14	280.34	1671.88	-220.27	1134.51	70.93	374.54	1135.78	73.72	-228.87
7.36000	164.08	227.07	48.14	118.62	229.77	56.86	-58.49	286.05	42.22	-44.39	280.26	100.86	-360.19	70.03	24.94	-379.83	77.17	62.35	-456.50	54.43	218.75	-408.72	49.21	247.11	-22.45	178.29	1301.39	0.00	0.00	0.00	3.54	130.75	1676.64	11.81	265.79	1673.43	-135.52	154.95	1689.45	-127.46	283.31	1672.00	-221.47	1134.60	70.73	374.34	1135.37	73.74	-231.95
7.37000	164.04	227.51	48.09	120.57	229.63	57.24	-58.45	285.13	41.93	-44.54	279.51	100.51	-344.67	68.56	30.28	-364.59	74.44	68.29	-440.63	56.92	224.56	-392.87	51.86	252.33	-10.78	179.04	1301.75	0.00	0.00	0.00	14.05	132.66	1677.42	20.15	267.58	1673.95	-127.30	157.44	1690.23	-119.02	285.03	1672.29	-220.72	1134.57	70.90	374.98	1135.60	73.94	-226.64
7.38000	165.34	227.26	48.28	118.11	229.30	56.70	-58.18	286.15	42.45	-44.34	279.57	100.46	-327.79	66.83	34.30	-343.92	74.36	74.36	-423.92	59.11	229.04	-376.39	54.50	257.05	-5.94	180.05	1301.98	0.00	0.00	0.00	22.66	134.43	1678.73	29.36	269.35	1674.46	-119.07	159.29	1690.94	-110.48	286.94	1672.59	-223.54	1134.97	70.31	374.50	1136.06	73.91	-223.47
7.39000	164.81	226.77	47.82	116.79	229.60	55.70	-58.26	285.00	42.16	-44.08	280.22	100.77	-307.83	65.88	38.04	-323.64	74.91	78.65	-406.35	61.60	231.91	-359.32	57.24	260.81	3.85	180.50	1302.29	0.00	0.00	0.00	27.43	136.29	1679.76	39.49	270.87	1675.01	-110.81	160.98	1691.65	-101.78	289.15	1672.87	-220.68	1134.61	71.01	374.25	1135.46	73.81	-223.31
7.40000	161.62	226.50	46.59	116.69	228.71	55.58	-58.16	285.05	42.29	-44.01	280.03	100.85	-285.08	66.37	41.54	-302.11	75.92	82.05	-387.72	63.47	233.54	-341.47	60.35	263.02	10.38	180.93	1302.86	0.00	0.00	0.00	35.20	137.85	1680.66	47.53	272.34	1675.63	-102.50	162.78	1692.39	-93.14	290.53	1673.34	-221.05	1134.68	70.89	375.97	1135.14	74.30	-227.74
7.41000	164.90	227.21	47.15	119.00	229.48	56.06	-57.98	285.55	42.60	-43.88	280.27	101.05	-263.13	67.33	43.49	-281.39	76.82	83.93	-368.54	65.27	233.62	-322.59	62.74	263.95	19.60	181.94	1303.27	0.00	0.00	0.00	45.16	139.08	1681.47	53.91	273.83	1676.36	-94.12	165.36	1693.32	-84.36	292.30	1673.94	-221.38	1134.68	70.74	375.05	1135.16	74.12	-231.04
7.42000	163.22	227.06	46.58	117.48	229.26	55.17	-58.10	284.95	42.54	-43.62	280.67	101.34	-237.58	69.86	45.69	-258.40	78.74	85.25	-348.94	66.99	232.32	-303.18	64.16	263.71	23.93	181.62	1303.70	0.00	0.00	0.00	53.44	140.28	1682.23	63.14	274.36	1676.93	-85.63	166.89	1694.11	-75.65	293.54	1674.65	-221.24	1134.51	70.71	374.28	1135.34	73.94	-229.09
7.43000	165.45	226.83	47.03	118.44	229.28	55.43	-58.01	285.51	42.99	-43.67	279.90	101.29	-211.54	72.08	46.98	-232.58	81.05	86.32	-328.61	68.65	229.59	-283.57	66.20	261.92	33.02	183.69	1304.24	0.00	0.00	0.00	61.38	141.05	1682.83	73.31	275.03	1677.48	-76.81	166.96	1694.88	-67.01	294.09	1675.55	-219.39	1134.01	71.14	374.32	1135.51	73.95	-228.27
7.44000	163.21	227.27	45.99	115.80	229.40	54.24	-58.20	284.83	42.82	-43.33	280.56	101.67	-184.71	73.62	47.30	-206.70	84.76	86.29	-307.48	69.92	225.63	-263.47	67.33	259.41	39.68	184.26	1304.80	0.00	0.00	0.00	69.00	141.77	1683.21	81.50	275.66	1678.04	-68.41	168.83	1695.72	-58.21	295.24	1676.41	-219.95	1134.38	71.19	374.37	1135.34	73.89	-224.30
7.45000	162.64	227.74	45.59	119.17	230.32	55.05	-58.11	285.26	43.16	-43.23	280.61	101.89	-153.80	78.23	48.23	-179.66	87.33	85.44	-285.71	70.88	220.49	-243.05	69.07	255.65	47.36	184.90	1305.73	0.00	0.00	0.00	78.46	142.21	1683.48	90.93	276.36	1678.28	-59.71	169.49	1696.36	-49.54	295.87	1677.38	-220.32	1134.37	71.01	374.17	1135.64	73.72	-226.27
7.46000	165.29	227.57	46.23	121.16	231.23	55.23	-57.94	285.32	43.39	-43.15	280.44	102.05	-122.58	80.91	48.06	-149.54	92.12	84.74	-263.17	72.14	213.95	-221.90	70.07	251.04	56.32	185.77	1306.27	0.00	0.00	0.00	86.16	142.14	1683.64	99.00	276.75	1678.79	-50.88	170.49	1697.14	-40.72	297.01	1678.19	-217.88	1133.85	71.44	374.83	1135.63	73.88	-229.61
7.47000	163.64	227.96	45.46	117.36	231.46	54.37	-57.98	285.15	43.50	-42.84	281.39	102.65	-92.22	85.38	47.41	-117.74	95.72	82.91	-239.97	73.48	206.38	-200.16	70.37	245.68	62.97	186.71	1307.31	0.00	0.00	0.00	93.96	143.11	1684.03	107.38	276.85	1679.10	-42.30	170.29	1697.79	-32.03	297.04	1679.16	-220.41	1134.37	70.82	375.35	1135.52	74.06	-227.74
7.48000	165.13	230.32	44.86	119.69	231.75	54.72	-58.02	284.74	43.55	-42.57	281.11	102.74	-58.48	89.73	47.54	-90.82	98.69	80.59	-216.37	74.54	197.99	-177.73	71.02	239.29	59.29	186.00	1306.31	0.00	0.00	0.00	102.16	142.96	1683.75	115.44	276.64	1679.38	-33.81	170.93	1698.31	-23.20	297.57	1680.03	-218.52	1134.14	71.36	375.21	1135.69	74.13	-227.23
7.49000	162.03	228.71	44.25	118.83	231.65	54.40	-58.05	284.80	43.84	-42.57	280.56	102.75	-29.62	94.36	46.05	-60.35	101.32	78.76	-191.95	76.38	188.42	-154.87	72.03	231.95	67.97	186.90	1306.38	0.00	0.00	0.00	111.49	142.45	1683.46	125.44	276.59	1679.63	-25.30	170.94	1698.79	-14.33	297.75	1680.83	-220.54	1134.54	70.97	374.96	1135.05	74.23	-239.69
7.50000	164.46	228.86	44.92	121.02	233.25	54.93	-57.91	284.63	44.14	-42.33	280.71	103.07	3.23	97.89	45.73	-31.04	104.74	75.97	-166.38	77.45	178.52	-131.54	72.99	224.00	74.65	187.95	1306.89	0.00	0.00	0.00	120.12	142.32	1683.17	132.79	276.46	1679.65	-17.05	171.28	1699.12	-5.48	297.88	1681.52	-222.44	1134.66	70.48	374.73	1134.99	73.95	-234.62
7.51000	165.45	230.21	44.61	119.44	231.85	54.39	-58.15	283.57	43.94	-41.99	280.84	103.44	37.05	101.69	45.61	3.67	107.17	75.33	-140.20	78.68	167.99	-107.51	74.18	215.38	82.27	188.29	1307.08	0.00	0.00	0.00	126.50	142.26	1683.37	142.28	276.16	1679.80	-8.64	171.54	1699.31	3.28	298.06	1682.06	-222.61	1132.25	71.17	374.75	1135.81	73.75	-225.11
7.52000	165.40	230.41	44.32	120.13	230.40	54.77	-57.83	284.50	44.51	-41.73	280.91	103.70	71.27	103.83	45.42	35.54	108.14	73.01	-113.29	80.12	157.17	-82.91	75.58	206.19	91.57	189.49	1306.93	0.00	0.00	0.00	135.54	141.61	1682.93	149.98	275.26	1679.93	-0.38	172.58	1699.51	12.01	298.16	1682.44	-222.72	1133.85	70.76	375.25	1135.74	74.11	-227.60
7.53000	165.37	230.22	44.21	122.59	232.28	55.61	-57.67	284.71	45.03	-41.46	280.57	103.92	103.31	105.00	44.65	67.10	109.38	70.42	-85.86	81.79	146.00	-57.89	76.59	196.82	98.75	190.16	1307.06	0.00	0.00	0.00	146.19	141.16	1682.40	159.12	275.35	1680.02	8.00	172.09	1699.36	20.65	298.30	1682.71	-219.61	1132.82	71.67	374.87	1135.57	74.00	-229.16
7.54000	165.34	230.55	43.85	120.42	231.48	55.06	-57.89	283.34	44.71	-41.24	279.98	103.92	136.80	105.93	43.89	98.54	109.06	67.78	-58.03	83.03	134.95	-32.17	78.25	186.99	107.97	190.97	1306.61	0.00	0.00	0.00	153.25	141.38	1681.93	167.09	274.36	1680.08	16.42	171.07	1699.05	29.25	298.18	1682.87	-221.46	1133.64	70.88	374.18	1135.22	73.75	-219.27
7.55000	165.65	230.06	43.79	121.32	231.26	56.46	-57.69	284.07	45.18	-40.86	280.56	104.52	170.72	105.58	43.90	130.57	108.76	65.73	-29.10	83.64	124.19	-5.72	78.85	177.60	113.15	191.60	1306.36	0.00	0.00	0.00	163.06	140.79	1681.63	176.04	273.81	1680.07	24.68	171.59	1698.73	37.84	297.61	1682.97	-223.26	1133.91	70.78	375.14	1135.07	73.98	-219.35
7.56000	168.66	228.57	45.54	127.23	231.73	58.60	-57.66	283.96	45.54	-40.61	280.20	104.76	204.24	104.71	44.12	163.84	108.54	64.42	0.42	83.51	113.89	20.89	78.76	168.44	121.12	192.15	1306.03	0.00	0.00	0.00	171.57	139.85	1681.20	184.73	273.27	1679.92	33.10	171.17	1698.36	46.47	297.67	1682.83	-222.43	1133.84	70.63	374.68	1136.02	73.67	-231.34
7.57000	186.11	224.59	54.00	122.14	231.83	57.22	-57.52	283.26	45.55	-40.37	279.37	104.72	237.78	103.13	45.15	194.91	107.05	62.73	30.48	82.49	104.32	48.00	79.33	159.29	130.23	192.83	1305.28	0.00	0.00	0.00	178.54	139.00	1680.73	193.10	272.77	1679.93	41.14	171.70	1698.07	55.06	297.15	1682.78	-222.68	1133.59	70.84	374.97	1136.51	73.63	-231.95
7.58000	194.02	223.68	57.56	125.06	232.38	57.62	-57.38	283.61	46.05	-39.99	279.53	105.21	270.98	101.59	47.03	227.90	105.57	62.72	60.82	81.51	95.08	75.12	81.10	149.99	138.73	193.16	1304.89	0.00	0.00	0.00	186.25	139.45	1680.42	201.26	272.06	1679.90	49.51	171.46	1697.55	63.58	296.62	1682.55	-221.71	1133.55	70.96	375.10	1136.19	73.65	-219.88
7.59000	186.67	225.71	54.37	126.44	233.60	57.92	-57.25	284.13	46.49	-39.60	279.97	105.77	304.74	99.66	49.98	261.06	103.49	63.48	91.17	79.90	86.76	102.89	80.85	142.00	146.70	193.04	1304.24	0.00	0.00	0.00	194.14	138.46	1679.82	208.78	271.91	1679.65	57.89	170.47	1696.86	72.17	296.35	1682.20	-221.71	1133.39	71.06	375.62	1135.10	74.18	-228.42
7.60000	173.20	225.91	50.24	124.34	232.76	56.28	-57.40	283.28	46.63	-39.49	279.59	106.06	336.81	96.74	53.23	292.10	101.24	64.67	122.33	78.79	79.04	131.03	80.40	134.79	153.31	193.81	1303.70	0.00	0.00	0.00	202.58	137.70	1679.36	219.27	271.03	1679.25	66.39	170.27	1696.17	80.60	295.58	1681.92	-221.46	1133.82	71.19	374.66	1136.30	73.70	-228.47
7.61000	177.04	227.85	50.17	127.14	233.49	56.37	-57.19	283.36	47.11	-38.98	280.06	106.69	369.71	94.12	58.20	323.42	99.09	66.53	153.60	76.94	72.80	159.29	80.42	128.35	161.94	193.98	1302.91	0.00	0.00	0.00	209.85	137.37	1678.84	227.90	270.89	1678.73	74.94	169.74	1695.52	88.99	294.97	1681.49	-223.79	1133.29	70.87	374.92	1135.73	73.92	-222.48
7.62000	166.45	229.32	46.56	122.95	234.12	54.97	-57.04	282.81	47.43	-38.56	279.36	106.86	401.28	92.41	62.83	355.30	98.33	69.41	184.50	75.68	67.49	187.46	79.75	123.06	172.36	194.17	1302.14	0.00	0.00	0.00	218.91	136.81	1677.89	234.60	270.07	1678.48	83.60	169.12	1694.68	97.39	294.34	1681.00	-223.61	1133.79	70.36	375.16	1135.44	74.16	-228.53
7.63000	186.34	230.38	51.24	124.77	233.79	54.80	-56.91	282.42	47.83	-37.97	280.10	107.70	432.29	89.78	69.49	384.93	97.60	73.34	214.88	74.80	63.30	215.22	79.63	118.69	178.33	194.52	1301.61	0.00	0.00	0.00	230.77	136.89	1677.00	241.76	269.59	1678.02	92.45	168.16	1693.98	105.81	293.49	1680.44	-222.71	1133.98	70.41	373.87	1136.18	73.64	-222.74
7.64000	167.05	230.16	43.20	122.77	233.50	53.99	-56.51	282.88	48.68	-37.78	279.25	108.02	462.29	87.56	77.20	413.67	97.02	77.88	244.36	74.75	59.94	242.06	79.49	115.47	187.15	194.20	1300.56	0.00	0.00	0.00	240.65	135.97	1676.20	252.07	268.95	1677.50	101.34	167.23	1693.08	114.22	292.31	1679.83	-220.70	1134.19	71.01	374.15	1135.75	73.75	-223.29
7.65000	167.99	230.75	43.07	124.53	233.98	54.30	-56.36	282.16	49.15	-37.37	278.82	108.55	490.82	86.69	85.34	442.37	95.00	84.74	273.52	75.22	57.51	268.45	79.12	113.27	195.04	194.30	1299.72	0.00	0.00	0.00	246.67	134.49	1675.43	260.07	267.69	1677.02	110.12	165.91	1692.14	122.70	291.02	1679.19	-221.55	1134.22	70.67	375.31	1135.13	74.22	-228.12
7.66000	166.50	230.50	42.30	122.02	233.56	53.38	-56.54	280.91	49.37	-36.84	278.97	109.18	517.21	84.99	94.50	470.08	94.09	92.28	301.56	76.25	55.82	293.72	80.49	111.49	200.03	193.88	1298.86	0.00	0.00	0.00	255.55	134.00	1674.33	268.53	267.21	1676.39	118.89	164.75	1691.08	131.21	289.87	1678.46	-222.40	1133.10	70.81	374.68	1135.91	73.77	-221.39
7.67000	169.70	231.00	43.17	121.66	233.98	52.57	-56.07	281.52	50.25	-36.28	279.28	109.98	541.83	83.76	103.10	495.44	92.94	99.98	327.96	77.09	55.17	317.62	80.81	110.87	213.59	193.71	1297.82	0.00	0.00	0.00	264.82	133.45	1673.46	276.40	266.73	1675.58	127.84	163.59	1689.88	139.56	288.52	1677.68	-221.75	1133.83	70.93	373.88	1136.24	73.67	-219.52
7.68000	169.08	231.79	42.33	121.47	233.29	52.61	-55.77	282.43	51.16	-35.47	279.95	110.87	564.59	84.91	112.44	519.39	95.20	106.94	352.63	77.69	55.14	339.73	81.09	111.00	219.35	193.17	1296.71	0.00	0.00	0.00	272.70	131.78	1672.37	284.51	265.55	1675.06	136.75	161.86	1688.74	147.90	287.03	1676.87	-223.21	1134.22	70.43	375.02	1135.94	73.99	-226.21
7.69000	165.05	231.10	41.20	124.38	233.49	53.19	-55.63	281.46	51.40	-34.90	280.19	111.67	585.54	86.64	120.43	540.62	95.59	114.21	375.33	78.74	55.44	360.32	82.20	111.13	229.30	193.07	1295.68	0.00	0.00	0.00	280.31	130.89	1671.32	293.86	264.56	1674.23	145.56	160.20	1687.60	156.09	285.07	1676.05	-222.38	1133.13	70.86	376.50	1135.59	74.48	-222.95
7.70000	168.02	231.48	41.78	122.98	234.68	52.35	-55.29	282.13	52.42	-34.08	280.80	112.51	604.63	89.32	127.56	559.52	96.82	120.29	396.10	79.68	56.05	379.23	82.43	111.94	240.23	192.62	1294.60	0.00	0.00	0.00	289.88	129.58	1670.45	301.71	263.43	1673.58	154.35	158.13	1686.37	164.40	283.39	1675.20	-222.57	1133.15	70.76	375.02	1135.81	74.03	-224.99
7.71000	167.97	231.54	41.49	121.43	234.80	52.06	-55.03	281.74	52.90	-33.25	280.84	113.29	621.37	92.77	133.08	577.33	98.88	125.29	414.81	80.14	56.83	396.19	83.66	112.33	246.66	192.08	1293.35	0.00	0.00	0.00	299.00	128.32	1669.31	310.74	262.15	1672.87	163.20	155.87	1685.17	172.81	281.59	1674.34	-222.71	1133.69	70.69	375.61	1135.46	74.06	-230.93
7.72000	166.94	231.64	40.83	124.20	235.76	51.81	-54.84	281.72	53.55	-32.67	281.32	114.22	635.81	95.85	136.49	591.35	101.23	127.26	430.93	81.75	56.95	411.11	84.41	112.56	252.16	191.67	1292.44	0.00	0.00	0.00	308.87	127.18	1668.33	319.51	260.39	1672.25	172.13	153.53	1683.92	181.11	279.36	1673.53	-221.34	1133.19	70.98	374.68	1135.85	73.89	-230.47
7.73000	171.20	231.70	41.96	120.86	235.51	51.50	-54.46	281.73	54.38	-31.92	281.15	115.01	647.93	97.94	138.09	603.70	102.99	127.95	444.20	83.36	56.62	423.84	85.90	112.26	263.89	191.17	1291.48	0.00	0.00	0.00	318.12	125.24	1667.34	327.62	258.47	1671.68	180.91	151.92	1682.79	189.45	277.14	1672.80	-221.81	1132.97	71.05	376.21	1135.66	74.38	-229.86
7.74000	170.56	231.98	41.34	124.71	236.17	51.52	-53.99	282.28	55.54	-30.84	282.02	116.29	658.15	100.98	137.32	613.90	106.19	127.51	454.50	85.34	55.70	434.41	87.48	111.51	273.65	190.29	1290.20	0.00	0.00	0.00	327.84	122.96	1666.09	335.50	256.99	1671.10	189.80	148.93	1681.59	197.88	274.42	1672.11	-220.51	1132.91	71.23	377.46	1135.46	74.69	-230.74
7.75000	170.16	232.12	41.01	123.18	235.81	51.55	-53.57	282.17	56.64	-29.88	282.36	117.64	666.45	103.67	134.65	622.55	109.69	124.23	462.55	87.87	54.14	442.88	89.90	109.92	282.08	189.80	1289.25	0.00	0.00	0.00	334.74	121.42	1665.16	344.12	254.99	1670.48	198.54	146.80	1680.43	206.33	272.12	1671.40	-222.83	1133.69	70.75	375.83	1135.70	74.22	-232.94
7.76000	168.72	231.85	40.74	123.19	236.77	51.28	-53.10	281.81	58.04	-28.68	282.66	118.94	673.10	106.32	130.70	629.35	112.17	120.04	468.58	90.23	52.22	449.72	91.94	108.19	292.68	188.36	1288.09	0.00	0.00	0.00	346.34	119.91	1663.77	353.54	253.02	1669.87	207.31	144.67	1679.26	214.70	269.68	1670.68	-222.33	1133.63	70.89	375.05	1135.74	73.94	-230.68
7.77000	167.75	232.00	39.80	123.82	236.81	50.99	-52.31	282.38	59.92	-27.46	283.26	120.65	678.66	109.38	125.44	635.06	116.50	117.51	473.01	92.46	50.59	455.16	94.24	106.24	301.44	187.64	1287.09	0.00	0.00	0.00	352.84	117.00	1663.03	361.72	250.90	1669.43	216.00	142.17	1678.01	222.98	266.76	1670.03	-220.89	1133.22	71.29	375.97	1135.69	74.30	-226.98
7.78000	168.92	232.35	39.72	125.41	236.59	50.64	-51.39	283.21	62.11	-26.10	283.10	122.20	682.95	113.89	119.07	638.63	118.94	111.21	475.92	94.67	49.18	459.51	96.42	104.31	310.50	186.69	1286.38	0.00	0.00	0.00	361.38	114.57	1661.83	368.62	248.05	1669.07	224.80	139.08	1676.78	231.26	263.72	1669.38	-223.05	1133.77	70.72	377.63	1135.30	74.67	-226.31
7.79000	170.53	233.39	39.46	126.46	237.47	50.39	-50.49	282.66	64.03	-24.80	282.99	124.05	686.10	119.07	111.38	637.00	123.61	105.26	477.90	96.51	47.94	462.70	99.60	101.67	320.65	185.60	1285.61	0.00	0.00	0.00	372.02	112.47	1660.66	379.32	245.56	1668.59	233.61	135.77	1675.38	239.66	261.26	1668.55	-222.53	1133.09	70.72	375.41	1135.74	74.11	-230.92
7.80000	170.75	232.80	39.38	124.50	237.84	49.89	-49.63	282.20	66.31	-22.92	283.26	126.33	689.11	123.44	104.24	642.33	127.59	99.72	480.01	98.52	46.04	465.64	101.47	99.85	327.79	184.42	1284.89	0.00	0.00	0.00	380.14	110.02	1659.80	387.62	243.55	1668.08	242.43	132.55	1674.01	248.07	258.38	1667.83	-221.95	1133.25	70.86	376.57	1135.62	74.48	-236.22
7.81000	171.52	232.97	39.24	126.83	236.58	49.92	-48.47	282.39	69.11	-21.08	283.69	128.90	693.34	127.71	97.18	645.10	130.93	93.44	482.37	99.17	44.52	469.18	102.78	98.40	339.42	183.13	1284.45	0.00	0.00	0.00	386.85	107.49	1658.97	395.72	240.31	1667.91	251.38	129.92	1672.76	256.53	254.92	1667.22	-222.89	1133.38	70.72	375.66	1135.75	74.24	-231.12
7.82000	170.88	232.75	38.74	125.07	237.32	48.97	-47.01	282.35	72.25	-19.05	283.85	131.61	698.18	131.11	89.33	647.86	133.71	87.09	484.79	99.48	43.50	474.24	104.17	96.82	347.79	181.80	1283.92	0.00	0.00	0.00	397.76	104.75	1658.06	404.16	236.91	1667.91	260.24	126.03	1671.65	265.16	251.96	1666.71	-223.30	1134.07	70.47	376.22	1135.61	74.27	-232.82
7.83000	171.33	232.65	38.40	126.12	238.33	48.08	-45.71	281.67	75.33	-16.67	283.24	134.32	701.91	133.12	80.84	650.30	135.04	80.45	486.35	99.13	43.07	478.86	104.18	95.65	357.07	180.69	1283.76	0.00	0.00	0.00	408.04	102.12	1657.44	411.79	234.48	1667.93	269.32	122.90	1670.88	273.74	248.76	1666.49	-222.83	1133.20	70.77	375.10	1135.85	73.91	-232.79
7.84000	171.80	232.77	38.35	129.57	238.65	48.20	-43.87	281.57	78.93	-13.95	283.80	138.01	704.25	133.89	72.89	651.95	134.99	74.64	487.16	98.05	43.22	482.11	103.29	95.28	367.21	179.28	1283.74	0.00	0.00	0.00	415.62	99.01	1657.28	420.01	231.51	1668.36	278.34	119.14	1670.30	282.29	245.43	1666.61	-221.16	1133.68	71.04	374.22	1135.90	73.75	-227.58
7.85000	171.69	232.52	38.21	130.12	238.58	46.96	-41.56	281.69	83.27	-10.61	284.42	142.00	706.32	134.15	67.25	653.61	134.46	70.94	487.87	97.56	43.64	484.33	103.94	94.98	378.51	177.86	1284.01	0.00	0.00	0.00	426.33	95.88	1657.11	429.88	228.99	1668.97	287.45	116.06	1670.13	290.94	241.46	1667.21	-220.57	1133.47	71.16	374.29	1136.81	73.52	-226.76
7.86000	173.35	232.76	38.27	128.40	238.36	45.21	-38.73	282.34	88.27	-6.69	285.40	146.44	707.91	135.32	62.92	653.70	135.68	67.89	488.73	97.32	44.45	486.11	103.97	95.14	388.49	176.75	1284.67	0.00	0.00	0.00	433.24	92.37	1657.36	438.68	226.10	1669.82	296.49	112.15	1670.25	299.69	237.98	1668.01	-221.10	1133.65	70.88	374.38	1136.89	73.47	-229.69
7.87000	172.78	232.54	38.20	131.90	238.48	45.66	-35.51	283.24	93.71	-2.34	285.23	150.67	706.67	137.65	59.73	655.85	137.03	65.05	489.55	96.80	45.43	487.73	104.22	95.36	402.40	175.46	1285.89	0.00	0.00	0.00	441.02	89.14	1657.65	447.73	222.78	1671.10	305.80	108.22	1670.53	308.25	233.91	1669.13	-222.12	1134.21	70.56	374.55	1136.09	73.70	-226.89
7.88000	169.72	232.35	37.55	133.02	239.95	45.09	-32.09	283.22	99.38	2.75	285.98	155.79	708.03	139.32	56.84	656.91	138.60	63.21	490.23	96.60	45.91	489.20	104.54	95.54	409.25	174.04	1287.42	0.00	0.00	0.00	451.89	86.70	1658.35	455.13	219.64	1672.69	314.97	103.58	1670.82	316.75	230.01	1670.47	-223.16	1133.65	70.56	375.20	1136.19	73.85	-227.50
7.89000	171.48	233.30	37.73	135.47	240.29	44.54	-27.57	283.95	105.97	8.83	286.98	161.35	707.79	139.48	54.00	656.93	138.91	61.56	490.85	96.44	46.13	490.25	104.26	95.72	420.63	172.86	1289.01	0.00	0.00	0.00	461.00	83.54	1659.23	463.12	216.50	1674.38	324.22	100.51	1671.40	325.33	226.60	1671.86	-221.89	1133.68	70.91	375.12	1136.07	74.01	-232.27
7.90000	172.89	233.63	38.09	139.07	238.01	45.15	-22.29	284.18	112.81	16.41	288.50	167.19	708.00	139.20	51.61	656.67	138.49	59.90	491.31	96.67	45.89	491.34	104.06	95.79	431.29	171.52	1290.77	0.00	0.00	0.00	470.94	80.42	1659.92	471.97	214.28	1676.27	333.30	96.35	1671.79	333.90	222.49	1673.36	-220.59	1132.67	71.32	375.05	1136.17	73.92	-234.62
7.91000	173.37	233.15	38.34	139.82	237.34	45.30	-15.77	286.11	120.90	25.08	289.88	173.06	708.98	139.53	50.08	658.04	139.16	59.24	491.75	96.18	46.09	492.00	103.96	95.76	439.04	170.52	1292.68	0.00	0.00	0.00	480.29	77.42	1660.68	482.03	210.48	1678.11	342.40	92.57	1672.35	342.42	219.05	1674.81	-221.08	1132.73	71.26	374.68	1135.96	73.72	-229.97
7.92000	170.95	232.55	37.62	142.76	237.45	45.57	-8.44	287.23	129.24	35.03	291.58	179.04	709.11	139.73	48.64	658.03	139.11	58.03	492.14	96.66	46.04	492.59	104.23	95.77	451.57	169.16	1294.53	0.00	0.00	0.00	488.36	74.34	1661.93	489.96	206.99	1680.31	351.38	89.51	1672.79	350.84	215.46	1676.15	-220.37	1132.70	71.18	375.46	1135.50	74.06	-226.21
7.93000	174.36	232.73	37.93	145.48	236.67	45.88	-0.00	287.95	137.83	45.90	292.39	184.60	708.45	139.84	47.33	656.85	139.26	57.00	492.49	96.85	46.00	493.07	104.51	95.73	461.14	168.06	1296.22	0.00	0.00	0.00	497.92	71.76	1662.92	499.01	204.06	1682.06	360.21	86.24	1673.07	359.22	211.69	1677.46	-221.72	1133.73	70.72	374.15	1135.16	73.88	-227.47
7.94000	175.04	233.95	36.70	149.15	237.75	46.78	9.55	289.99	147.15	58.03	294.31	190.66	708.98	139.85	46.67	658.49	139.29	56.84	492.52	96.54	46.16	493.31	104.46	95.83	472.58	166.79	1297.60	0.00	0.00	0.00	507.04	69.42	1664.02	506.67	200.93	1684.06	369.00	82.95	1673.37	367.44	208.67	1678.48	-222.19	1132.84	70.86	374.86	1135.17	74.02	-228.22
7.95000	176.64	233.79	36.05	153.38	239.03	48.41	20.27	292.45	156.95	71.21	295.67	196.62	709.44	140.12	45.69	658.60	139.46	56.31	492.65	97.00	46.00	493.52	104.47	95.87	480.15	165.67	1298.81	0.00	0.00	0.00	514.79	65.92	1665.10	515.82	198.99	1685.70	377.66	79.86	1673.56	375.69	205.31	1679.40	-220.94	1132.67	71.22	375.05	1135.83	73.92	-229.97
7.96000	179.66	235.32	34.84	157.08	238.74	50.89	31.90	295.13	167.15	85.08	297.62	202.97	709.85	139.95	45.33	657.83	139.27	55.67	492.72	96.79	46.05	493.78	104.00	95.93	488.57	164.77	1300.14	0.00	0.00	0.00	524.80	63.96	1666.17	523.27	196.10	1687.38	386.55	76.87	1673.80	384.00	202.65	1680.14	-222.91	1132.87	70.90	375.49	1135.66	74.04	-231.54
7.97000	185.29	237.95	34.58	161.77	239.32	52.48	44.46	296.53	177.38	99.77	297.74	209.03	708.89	140.13	44.77	657.94	139.32	55.40	492.77	96.79	45.98	493.90	103.68	96.05	498.95	164.06	1300.94	0.00	0.00	0.00	533.84	61.50	1667.22	531.32	193.65	1689.09	395.46	74.09	1673.98	392.38	200.09	1680.78	-223.74	1133.72	70.46	374.61	1135.88	73.89	-230.51
7.98000	189.95	238.85	33.00	167.11	240.84	54.65	58.59	298.16	187.37	114.81	298.15	215.30	708.46	140.06	43.98	657.81	139.49	55.22	492.79	96.96	45.86	493.95	103.33	96.30	506.74	163.71	1301.67	0.00	0.00	0.00	539.33	59.23	1668.30	539.26	191.81	1690.53	404.28	72.50	1674.26	400.87	197.76	1681.34	-222.02	1132.97	70.77	374.29	1136.01	73.75	-232.50
7.99000	199.29	241.45	30.56	177.32	243.70	58.55	72.82	296.62	195.12	130.03	297.81	221.68	709.32	140.07	44.27	657.00	139.15	54.60	492.81	96.94	45.93	494.07	103.15	96.37	516.10	163.37	1302.35	0.00	0.00	0.00	549.76	57.09	1669.34	547.36	189.89	1691.97	413.29	69.76	1674.40	409.38	195.19	1681.93	-219.89	1132.98	71.26	374.96	1135.99	73.92	-234.64
8.00000	214.02	247.73	33.61	190.50	248.03	62.79	87.97	294.50	201.75	145.65	297.81	228.26	709.08	140.15	43.54	658.08	139.52	54.92	492.75	96.74	46.02	494.18	103.35	96.48	523.41	162.88	1302.85	0.00	0.00	0.00	558.35	55.28	1670.36	556.15	187.72	1693.57	422.27	67.13	1674.32	418.05	192.92	1682.55	-220.89	1132.93	71.15	375.48	1135.83	74.07	-231.29
8.01000	229.86	253.96	36.30	206.77	249.38	67.43	104.17	292.63	207.60	162.05	297.29	234.19	709.38	139.81	43.54	658.41	139.44	54.67	492.75	96.73	46.09	494.39	102.27	96.95	536.14	162.77	1303.04	0.00	0.00	0.00	568.45	53.98	1671.20	564.30	186.14	1695.02	431.22	65.11	1674.36	426.65	190.95	1683.15	-219.54	1133.08	71.54	375.71	1135.64	74.12	-230.29
8.02000	246.77	260.22	38.25	226.02	253.94	73.06	121.17	290.14	211.83	179.16	296.24	239.21	708.75	139.98	43.02	658.75	139.68	54.57	492.78	96.82	46.16	494.68	103.13	96.75	543.36	162.41	1303.66	0.00	0.00	0.00	576.42	52.55	1672.03	572.79	184.50	1696.37	440.28	63.57	1674.46	435.29	188.97	1683.85	-221.24	1133.69	71.03	375.86	1135.69	74.27	-231.45
8.03000	268.35	258.12	45.08	245.05	257.59	76.01	139.94	289.26	215.31	197.01	295.46	243.33	709.23	140.08	42.85	657.51	139.15	53.84	492.94	97.18	46.23	495.03	103.77	96.73	550.48	161.89	1304.14	0.00	0.00	0.00	586.38	51.10	1672.69	582.04	182.89	1697.82	449.38	61.44	1674.49	444.03	186.80	1684.64	-222.38	1133.81	70.75	376.10	1135.41	74.29	-232.93
8.04000	289.81	262.88	47.24	268.64	259.67	78.84	159.23	287.57	217.31	215.98	295.08	246.37	709.97	139.90	42.64	657.81	139.33	53.66	493.11	97.31	46.46	495.13	103.29	97.43	559.51	161.67	1304.38	0.00	0.00	0.00	595.71	49.43	1673.49	588.96	181.59	1699.40	458.51	59.64	1674.61	452.73	185.24	1685.46	-222.78	1134.22	70.63	376.52	1135.46	74.38	-230.43
8.05000	313.68	266.92	49.14	293.34	264.11	81.76	179.27	286.81	218.30	235.49	293.74	247.77	709.77	140.46	41.98	657.16	139.02	53.13	493.26	97.38	46.78	495.42	103.19	97.92	573.35	162.08	1304.88	0.00	0.00	0.00	604.35	48.99	1674.26	598.27	180.05	1700.99	467.74	58.29	1674.77	461.50	183.86	1686.27	-222.82	1133.86	70.65	375.46	1135.77	74.21	-232.65
8.06000	336.50	270.48	49.80	314.27	265.66	81.52	199.70	286.50	218.08	255.61	293.50	248.17	708.91	139.99	41.27	658.05	139.29	53.24	493.40	97.27	47.17	495.72	102.41	98.83	584.23	161.61	1305.36	0.00	0.00	0.00	613.76	47.93	1674.86	607.36	179.45	1702.18	477.00	56.56	1675.01	470.22	182.09	1687.16	-223.14	1133.59	70.61	374.25	1135.95	73.81	-229.09
8.07000	362.89	273.21	50.71	339.63	268.38	82.40	220.56	285.59	215.97	276.10	292.31	246.84	709.40	140.21	41.01	658.52	138.93	52.96	493.61	97.56	47.48	496.06	103.60	98.91	593.90	160.23	1305.83	0.00	0.00	0.00	622.25	47.51	1675.73	615.56	178.71	1703.44	486.21	55.82	1675.33	479.02	180.89	1687.93	-222.83	1133.54	70.61	375.45	1135.70	73.98	-232.21
8.08000	388.21	275.19	50.77	367.89	269.82	82.66	242.57	286.24	212.94	297.39	292.27	244.75	710.36	140.28	40.67	657.87	138.71	52.45	493.78	97.36	48.01	496.29	103.13	99.68	601.49	160.44	1306.37	0.00	0.00	0.00	631.48	47.20	1676.43	623.59	178.08	1704.53	495.50	55.25	1675.77	487.74	179.85	1688.74	-220.38	1133.38	71.08	376.88	1135.62	74.59	-231.16
8.09000	416.64	276.28	50.93	394.80	270.80	82.05	264.85	286.19	208.11	319.36	291.27	241.09	709.78	140.45	39.93	659.27	138.23	52.43	494.00	97.68	48.36	496.49	102.30	100.56	609.41	159.05	1306.93	0.00	0.00	0.00	642.34	47.23	1677.07	633.25	177.87	1705.43	504.78	54.41	1676.28	496.39	178.96	1689.42	-219.56	1132.76	71.49	376.88	1135.37	74.52	-230.57
8.10000	446.19	276.41	50.75	423.23	270.33	81.07	288.27	286.18	201.72	341.89	290.63	236.58	710.43	140.63	39.58	658.43	137.62	51.81	494.18	97.69	48.89	496.85	102.96	101.10	616.98	159.20	1307.40	0.00	0.00	0.00	651.39	47.79	1677.79	641.68	177.76	1706.19	514.14	54.08	1676.88	505.02	177.91	1690.07	-219.73	1132.67	71.43	376.42	1135.83	74.48	-226.81
8.11000	473.01	275.67	49.53	453.34	269.84	79.65	312.87	286.65	194.25	364.84	290.82	231.38	711.07	140.31	39.13	659.40	137.59	51.95	494.47	97.96	49.31	497.19	102.53	102.00	625.38	158.41	1307.93	0.00	0.00	0.00	660.14	47.82	1678.41	650.23	178.39	1706.64	523.39	53.65	1677.48	513.48	177.71	1690.54	-221.13	1133.01	71.22	376.25	1135.15	74.49	-228.97
8.12000	504.91	274.39	48.99	482.34	269.30	78.09	338.28	287.44	185.69	388.38	290.89	225.09	711.81	140.12	39.03	659.05	137.25	51.51	494.68	98.11	49.80	497.59	103.12	102.35	633.02	158.41	1308.21	0.00	0.00	0.00	670.03	48.93	1679.06	658.41	178.92	1706.83	532.67	53.46	1678.21	522.04	177.30	1690.97	-222.08	1133.21	71.04	375.40	1135.55	74.12	-228.51
8.13000	538.26	272.62	49.00	511.67	266.93	75.35	364.43	288.07	176.01	412.18	290.98	218.00	711.31	140.24	38.52	660.65	137.68	51.98	494.86	98.53	50.22	497.92	102.83	103.10	641.13	157.36	1308.31	0.00	0.00	0.00	677.46	49.39	1679.68	667.64	179.18	1707.06	541.99	52.99	1678.97	530.48	176.78	1691.31	-221.73	1133.05	71.05	374.19	1135.80	73.68	-231.27
8.14000	573.63	270.21	49.58	543.64	264.85	73.22	391.31	288.45	165.61	437.24	291.01	210.25	711.25	139.76	38.47	660.37	137.57	51.84	495.11	98.64	50.67	498.39	102.99	103.67	648.77	156.97	1308.49	0.00	0.00	0.00	688.66	49.86	1680.27	674.14	180.11	1707.18	551.25	53.03	1679.76	538.99	176.70	1691.48	-224.01	1134.23	70.27	374.22	1135.86	73.81	-232.05
8.15000	603.20	268.35	48.58	574.74	264.47	71.73	419.29	289.28	154.80	462.98	291.35	202.08	711.69	139.85	38.67	659.82	137.48	51.57	495.31	98.63	51.18	498.74	102.78	104.40	648.32	156.05	1308.62	0.00	0.00	0.00	698.51	50.71	1680.69	682.87	180.87	1707.10	560.37	52.75	1680.43	547.49	177.10	1691.51	-222.92	1133.40	70.74	374.31	1135.38	73.96	-237.01
8.16000	636.83	265.89	48.82	605.62	260.89	68.55	448.22	288.96	143.47	489.43	291.19	193.41	711.91	139.60	38.59	660.03	136.84	51.50	495.50	98.80	51.67	499.23	103.06	104.85	656.24	155.31	1308.52	0.00	0.00	0.00	705.41	51.06	1681.51	691.41	182.12	1706.83	569.40	53.09	1681.04	555.90	177.02	1691.50	-223.58	1133.28	70.71	374.60	1135.84	73.95	-234.85
8.17000	672.84	263.34	49.79	641.67	259.43	67.92	478.09	289.45	132.35	516.30	290.95	184.48	712.61	138.96	38.87	661.38	137.40	52.00	495.75	98.98	52.13	499.77	102.87	105.61	664.96	154.76	1308.45	0.00	0.00	0.00	714.34	52.02	1681.86	700.02	182.40	1706.73	578.23	53.25	1681.44	564.29	177.26	1691.23	-223.59	1133.13	70.81	374.55	1135.66	73.90	-229.67
8.18000	709.27	266.86	46.95	675.93	258.17	66.14	508.46	288.63	121.03	543.41	290.49	175.42	711.66	138.49	38.71	654.32	137.46	52.77	495.95	99.02	52.63	500.25	102.54	106.26	675.21	154.39	1308.21	0.00	0.00	0.00	721.25	53.30	1682.21	709.00	183.40	1706.24	587.16	53.97	1681.85	572.63	177.65	1690.88	-220.40	1133.06	71.25	374.11	1135.98	73.71	-227.79
8.19000	743.94	263.28	49.37	706.93	256.13	64.84	539.17	287.47	109.98	571.10	289.92	166.69	711.71	137.66	39.96	653.93	137.55	53.03	496.17	99.38	52.98	500.64	103.28	106.54	681.52	153.98	1307.83	0.00	0.00	0.00	729.90	53.88	1682.62	717.96	184.49	1705.68	595.79	53.82	1681.91	581.01	177.70	1690.42	-221.87	1133.43	70.85	375.02	1136.02	73.85	-236.45
8.20000	778.79	261.01	52.15	742.69	256.24	64.66	570.08	287.62	99.79	599.60	290.31	158.61	706.71	133.44	43.91	653.24	137.04	52.60	496.37	99.21	53.48	501.07	103.64	106.94	690.70	153.47	1307.35	0.00	0.00	0.00	738.57	54.20	1682.55	724.72	185.53	1705.35	604.35	54.04	1681.82	589.36	178.13	1689.85	-221.95	1133.34	70.90	374.48	1135.61	73.84	-233.77
8.21000	814.17	258.81	55.49	775.47	255.04	65.27	602.01	286.59	89.95	628.36	289.15	150.52	706.87	129.71	46.67	653.65	136.48	52.79	496.56	99.09	53.91	501.44	102.94	107.75	698.23	152.96	1306.65	0.00	0.00	0.00	747.87	54.57	1682.46	733.63	186.20	1704.77	612.79	54.44	1681.67	597.64	178.79	1689.16	-221.66	1133.97	71.01	375.00	1135.94	73.87	-226.93
8.22000	847.39	257.77	58.87	809.37	254.58	66.16	634.16	285.81	81.11	657.07	288.53	143.16	706.96	128.58	46.97	654.84	135.79	52.72	496.71	99.56	54.08	501.70	103.11	108.10	704.70	152.51	1305.94	0.00	0.00	0.00	755.95	56.16	1682.51	742.39	187.20	1704.13	621.19	55.37	1681.49	605.79	179.08	1688.47	-221.87	1132.99	71.11	375.10	1136.16	73.94	-225.98
8.23000	881.47	257.66	62.76	841.84	253.80	67.41	666.18	285.10	73.18	685.73	287.49	136.51	707.38	128.01	46.60	654.67	134.89	52.61	496.84	99.56	54.49	502.16	102.88	108.64	714.06	152.05	1305.39	0.00	0.00	0.00	764.64	56.92	1682.19	749.31	188.29	1703.43	629.41	55.62	1681.08	613.97	179.64	1687.65	-222.08	1133.22	70.82	375.36	1136.39	73.95	-228.52
8.24000	913.73	257.83	66.78	874.46	253.89	69.35	697.93	284.56	66.42	714.54	287.10	130.76	711.39	129.71	45.63	661.32	135.48	51.61	497.00	99.00	55.10	502.46	102.54	109.26	721.27	151.65	1304.51	0.00	0.00	0.00	772.79	57.25	1682.10	757.47	188.66	1702.79	637.61	56.17	1680.73	622.09	180.40	1686.83	-223.07	1134.09	70.63	374.48	1136.05	73.80	-228.52
8.25000	947.33	258.47	72.44	906.62	255.23	72.81	730.13	283.85	60.58	743.73	286.77	126.20	711.61	131.12	43.59	655.24	134.04	51.87	497.19	99.05	55.43	502.94	102.72	109.74	729.37	151.50	1303.66	0.00	0.00	0.00	780.58	57.77	1681.80	766.95	189.37	1701.92	645.75	56.69	1680.20	630.28	180.62	1686.01	-221.69	1133.72	70.93	374.82	1135.04	74.11	-228.42
8.26000	978.45	260.00	78.37	938.52	255.17	77.04	762.15	282.85	56.06	772.41	285.04	122.08	714.15	134.21	39.96	661.15	134.80	51.30	497.40	99.43	55.68	503.25	102.35	110.36	737.31	151.28	1302.71	0.00	0.00	0.00	790.71	58.65	1681.22	774.77	189.94	1701.30	653.89	57.01	1679.53	638.51	181.09	1685.14	-222.12	1133.66	70.82	374.97	1135.32	74.21	-232.57
8.27000	1007.37	261.29	85.57	969.26	255.82	82.52	792.93	282.13	52.99	799.87	284.95	119.83	714.26	135.81	38.54	661.99	134.44	51.07	497.58	99.05	56.31	503.72	102.00	110.97	752.82	152.86	1301.77	0.00	0.00	0.00	797.06	59.57	1680.93	783.68	190.64	1700.49	662.03	58.00	1678.89	646.66	182.03	1684.19	-221.84	1133.89	70.94	375.69	1135.17	74.22	-229.10
8.28000	1037.00	262.78	94.13	998.09	257.74	88.42	822.57	280.77	51.17	826.47	282.95	117.87	714.86	136.21	37.50	662.15	134.25	51.03	497.79	99.32	56.73	504.10	101.84	111.70	755.37	151.32	1300.91	0.00	0.00	0.00	805.23	59.85	1680.38	791.21	190.95	1699.68	670.14	59.09	1678.21	654.83	183.28	1683.05	-221.10	1132.81	71.20	374.43	1135.91	73.78	-231.13
8.29000	1064.72	263.93	102.97	1026.33	256.73	95.88	850.91	279.81	50.64	852.13	280.67	116.93	714.71	137.18	36.98	663.97	137.17	49.11	498.07	99.02	57.43	504.53	100.32	112.97	763.15	151.08	1299.99	0.00	0.00	0.00	813.57	61.34	1679.88	799.59	192.36	1698.74	678.15	60.06	1677.33	663.01	183.90	1682.00	-221.19	1132.39	71.21	373.69	1136.14	73.65	-227.55
8.30000	1089.83	264.12	111.88	1052.51	256.85	103.35	878.30	277.46	50.63	876.58	279.04	117.06	714.85	138.04	36.53	662.35	134.65	50.92	498.32	98.77	58.16	505.19	100.99	113.51	771.39	150.72	1298.97	0.00	0.00	0.00	821.47	61.57	1679.35	808.54	192.74	1697.84	686.29	61.54	1676.48	671.33	184.73	1680.87	-219.42	1133.15	71.49	374.19	1135.86	73.72	-232.29
8.31000	1112.71	262.90	120.61	1073.71	255.81	109.72	904.07	274.88	51.23	899.97	276.03	117.29	714.62	138.26	36.08	664.76	137.99	48.43	498.64	98.98	58.75	505.79	100.11	114.64	778.67	150.60	1297.87	0.00	0.00	0.00	829.96	62.45	1678.56	816.86	193.53	1697.01	694.30	62.27	1675.50	679.64	186.30	1679.55	-220.19	1133.12	71.36	374.53	1135.37	73.99	-234.14
8.32000	1134.88	261.90	128.45	1096.08	254.37	116.23	927.52	271.52	51.57	920.90	274.08	118.26	714.50	138.10	35.80	664.37	138.16	47.91	498.94	98.67	59.63	506.38	100.41	115.37	787.86	150.52	1296.72	0.00	0.00	0.00	838.07	63.77	1678.03	824.34	194.93	1696.03	702.38	63.91	1674.55	688.01	187.96	1678.20	-220.18	1132.93	71.52	375.47	1135.59	74.07	-230.28
8.33000	1153.02	258.83	134.99	1117.15	251.41	122.60	948.77	268.78	52.42	940.29	270.86	118.87	715.14	138.29	35.76	663.98	137.53	48.03	499.30	98.62	60.48	507.21	100.29	116.35	796.58	150.35	1295.65	0.00	0.00	0.00	844.46	64.86	1677.75	832.00	196.22	1694.91	710.60	65.55	1673.56	696.50	189.47	1676.86	-220.81	1133.84	71.20	374.09	1135.87	73.77	-230.00
8.34000	1170.50	255.10	140.37	1133.79	247.50	126.82	967.54	266.06	53.03	957.45	268.76	119.73	714.36	138.52	35.26	664.21	136.90	47.55	499.71	98.61	61.33	507.90	99.47	117.69	805.29	150.13	1294.35	0.00	0.00	0.00	853.67	66.09	1676.98	840.72	198.07	1693.71	718.66	67.54	1672.67	704.92	190.92	1675.49	-221.05	1133.54	71.26	374.50	1135.83	73.83	-220.90
8.35000	1186.98	250.73	144.49	1150.00	243.63	130.00	983.87	263.73	53.52	972.68	266.39	120.19	714.37	138.15	35.16	665.02	136.45	47.80	500.15	98.60	62.25	508.81	99.17	118.77	815.48	150.03	1293.23	0.00	0.00	0.00	862.33	67.90	1676.36	848.97	199.38	1692.66	726.80	69.39	1671.77	713.36	192.94	1674.10	-220.80	1134.10	70.97	375.68	1135.05	74.17	-223.68
8.36000	1198.76	244.51	146.00	1163.20	237.63	131.41	997.43	260.75	53.38	985.54	263.97	120.17	714.59	138.18	34.92	664.86	137.24	47.61	500.62	98.09	63.40	509.71	98.23	120.20	822.51	150.02	1292.13	0.00	0.00	0.00	872.37	69.60	1675.54	858.07	200.90	1691.51	734.94	71.52	1670.93	721.94	194.91	1672.70	-220.97	1133.73	71.13	376.09	1134.45	74.54	-233.01
8.37000	1209.98	238.51	145.43	1172.61	232.43	131.05	1008.93	256.69	52.20	996.72	259.87	119.20	713.93	137.55	34.42	665.56	135.31	47.80	501.05	97.46	64.80	510.73	97.93	121.46	831.57	149.52	1291.16	0.00	0.00	0.00	879.35	71.04	1675.18	866.52	202.40	1690.45	743.01	73.93	1670.25	730.44	196.90	1671.32	-220.69	1133.39	71.15	374.57	1135.21	74.03	-233.37
8.38000	1218.27	232.11	143.01	1183.01	228.94	126.99	1017.53	254.43	51.56	1005.98	256.93	118.28	714.01	137.68	34.24	664.30	135.03	47.02	501.75	97.47	66.00	511.96	97.51	122.98	840.00	149.32	1290.17	0.00	0.00	0.00	887.03	73.07	1674.90	875.69	204.49	1689.32	751.16	76.11	1669.55	739.02	198.62	1670.06	-221.07	1133.09	71.09	374.80	1135.33	74.04	-228.75
8.39000	1227.03	226.08	139.79	1190.63	223.43	123.09	1024.28	250.37	49.86	1013.52	253.29	116.87	714.29	137.22	34.37	665.04	134.94	47.30	502.46	97.05	67.51	513.14	97.32	124.36	849.66	149.51	1289.48	0.00	0.00	0.00	894.19	74.75	1674.58	882.04	206.24	1688.33	759.14	78.07	1668.80	747.39	200.94	1668.79	-222.18	1133.59	70.75	375.52	1135.40	74.24	-225.48
8.40000	1232.53	219.45	134.81	1196.75	217.07	119.11	1029.92	244.99	47.42	1020.19	248.63	114.62	715.17	137.63	34.08	665.60	135.07	47.20	503.19	96.42	69.18	514.46	97.05	125.95	862.21	148.62	1288.96	0.00	0.00	0.00	900.06	76.90	1674.41	891.56	207.96	1687.20	767.19	80.61	1668.29	755.79	202.94	1667.63	-222.19	1133.71	70.80	375.38	1135.25	74.33	-225.15
8.41000	1237.30	213.23	129.41	1201.51	211.10	114.46	1034.06	241.61	45.71	1025.15	244.26	112.41	714.23	137.35	33.78	665.48	134.93	47.33	503.94	95.78	71.07	515.95	95.82	128.13	871.99	148.41	1288.55	0.00	0.00	0.00	910.46	78.99	1674.05	899.74	209.98	1686.20	775.17	83.13	1667.83	764.16	205.41	1666.37	-222.81	1133.39	70.85	374.36	1135.60	73.83	-231.50
8.42000	1241.71	205.81	123.53	1205.24	205.39	109.13	1037.40	236.95	45.32	1029.71	240.46	110.60	714.49	137.14	33.69	666.63	134.32	47.19	504.89	95.58	72.92	517.56	95.79	129.95	882.01	149.11	1288.23	0.00	0.00	0.00	919.25	80.83	1673.60	907.55	212.31	1685.09	783.18	85.82	1667.39	772.45	207.77	1665.21	-223.94	1133.43	70.41	375.27	1136.05	73.80	-234.92
8.43000	1244.06	196.44	116.21	1208.21	197.02	102.66	1039.91	234.87	46.16	1033.45	236.97	108.56	715.88	137.03	33.71	667.49	134.19	47.06	505.87	95.26	75.07	519.33	94.46	132.48	891.26	149.75	1287.93	0.00	0.00	0.00	927.46	83.39	1673.38	915.37	214.67	1683.95	791.27	88.88	1667.06	780.66	210.42	1664.03	-221.18	1133.71	70.87	374.55	1136.21	73.70	-232.87
8.44000	1245.82	187.22	108.08	1210.24	187.94	96.79	1042.67	232.50	46.74	1036.81	233.67	106.42	715.20	136.87	33.36	667.87	133.10	46.75	507.09	94.87	77.40	521.26	94.45	134.66	894.84	149.72	1287.41	0.00	0.00	0.00	934.75	85.20	1672.96	924.87	216.58	1682.84	799.20	91.25	1666.72	788.85	213.00	1662.90	-221.18	1133.26	71.19	374.38	1136.16	73.70	-229.00
8.45000	1249.24	178.42	101.72	1212.81	180.10	91.16	1046.09	229.07	45.95	1040.89	231.43	104.72	715.64	136.93	33.42	667.71	133.09	46.77	508.40	94.45	79.96	523.31	93.91	137.19	903.27	150.04	1287.42	0.00	0.00	0.00	943.15	87.18	1672.70	933.72	219.10	1681.67	807.15	94.45	1666.55	796.96	215.67	1661.81	-221.67	1133.65	70.96	373.94	1136.20	73.55	-232.61
8.46000	1252.92	171.90	93.57	1211.88	173.50	87.85	1048.73	229.08	46.29	1046.29	230.02	103.76	716.24	136.83	33.06	669.02	132.78	46.70	509.83	94.12	82.63	525.63	92.50	140.26	911.93	150.19	1287.42	0.00	0.00	0.00	950.46	90.30	1672.86	940.86	221.41	1681.11	815.03	96.81	1666.39	805.10	218.04	1660.90	-221.43	1134.00	70.88	374.36	1136.44	73.72	-229.33
8.47000	1258.11	168.44	85.45	1215.43	170.21	81.82	1050.97	229.52	45.74	1048.40	229.36	103.17	716.90	136.28	32.97	668.50	132.57	46.75	511.50	93.22	85.72	528.30	92.00	143.12	923.42	150.41	1287.72	0.00	0.00	0.00	957.00	92.39	1673.14	949.81	223.77	1680.21	822.86	99.15	1666.32	813.26	220.13	1660.20	-221.72	1134.06	70.72	374.24	1136.32	73.67	-228.86
8.48000	1260.92	168.20	77.69	1217.75	170.79	74.39	1051.94	231.16	45.60	1053.59	228.96	103.02	716.82	136.82	32.90	666.74	132.32	46.33	513.38	92.15	89.26	531.34	91.39	146.29	932.86	150.47	1288.30	0.00	0.00	0.00	966.81	95.46	1673.40	958.58	226.50	1679.61	830.77	102.68	1666.73	821.37	222.75	1659.67	-221.49	1133.29	70.97	375.80	1135.75	74.10	-226.21
8.49000	1264.86	169.58	70.96	1220.16	171.47	69.09	1051.77	233.07	45.30	1058.04	228.77	103.03	716.79	136.80	32.71	666.00	130.52	46.36	515.69	91.68	92.94	534.68	90.53	149.70	943.19	150.49	1289.12	0.00	0.00	0.00	974.16	96.86	1673.77	965.63	228.34	1679.53	838.58	105.11	1667.18	829.48	225.32	1659.48	-222.32	1133.45	70.77	375.27	1136.41	73.82	-224.03
8.50000	1265.62	170.39	65.46	1224.09	172.37	66.30	1052.29	234.76	45.80	1060.54	229.35	103.15	718.03	136.86	32.94	663.67	127.12	48.72	518.37	90.57	97.24	538.69	89.36	153.63	952.81	150.74	1290.15	0.00	0.00	0.00	980.35	99.25	1674.84	973.77	230.75	1679.53	846.39	108.00	1667.97	837.72	227.92	1659.55	-222.38	1134.21	70.49	374.93	1136.69	73.79	-231.53
8.51000	1266.95	168.09	61.56	1224.27	171.38	64.69	1050.66	234.47	45.41	1064.56	227.88	103.07	717.76	136.55	32.81	666.54	126.59	49.20	521.42	89.73	101.79	543.52	88.28	157.76	963.59	150.89	1291.58	0.00	0.00	0.00	988.26	101.57	1675.89	981.21	232.90	1679.82	854.21	110.84	1669.02	845.96	230.48	1659.87	-220.78	1134.20	70.86	376.40	1135.89	74.27	-227.60
8.52000	1267.62	167.25	58.07	1224.50	169.93	62.49	1051.25	234.36	45.57	1063.94	228.41	103.04	718.41	136.44	32.72	664.99	126.18	48.11	525.14	89.28	106.67	548.80	86.87	162.36	972.69	150.96	1293.19	0.00	0.00	0.00	996.60	103.61	1676.89	990.45	234.86	1680.23	862.04	113.67	1670.26	854.22	233.00	1660.36	-219.86	1133.82	71.15	375.42	1136.28	74.01	-229.91
8.53000	1268.75	168.16	54.86	1223.82	170.10	61.04	1052.53	234.43	46.08	1065.49	228.53	103.41	718.86	136.09	32.94	667.50	125.83	48.15	529.53	88.92	111.83	554.90	85.33	167.24	982.17	151.19	1294.98	0.00	0.00	0.00	1003.70	106.03	1678.28	998.51	237.18	1680.70	869.85	116.04	1671.59	862.58	235.62	1661.01	-222.01	1133.35	70.92	375.42	1136.31	73.93	-229.51
8.54000	1269.16	168.34	52.22	1223.64	170.97	60.69	1051.18	234.00	45.26	1066.34	228.37	103.19	719.08	136.29	32.68	668.02	125.43	47.51	534.53	87.83	117.72	562.13	83.53	172.29	991.87	151.25	1296.77	0.00	0.00	0.00	1011.33	108.29	1679.89	1006.31	240.13	1681.43	877.71	118.61	1673.07	870.81	238.26	1661.75	-220.01	1132.35	71.67	374.97	1135.98	73.89	-227.27
8.55000	1268.39	168.37	50.67	1225.01	171.09	59.58	1052.38	233.94	45.38	1065.01	228.86	102.86	719.68	136.51	32.72	671.74	125.39	48.16	540.30	87.13	123.91	570.23	81.29	177.62	1002.46	151.69	1298.53	0.00	0.00	0.00	1018.97	110.39	1681.47	1014.73	241.74	1682.30	885.53	121.13	1674.68	879.01	240.81	1662.53	-222.21	1132.90	70.85	375.62	1135.67	74.08	-229.42
8.56000	1269.70	168.54	49.94	1225.28	170.46	58.64	1052.47	234.66	45.67	1066.72	228.28	102.73	720.82	135.49	33.32	677.06	130.81	44.42	547.30	86.17	130.65	579.40	78.98	183.20	1010.38	151.74	1300.28	0.00	0.00	0.00	1026.74	111.80	1683.04	1023.08	244.11	1683.26	893.35	123.60	1676.09	887.20	243.62	1663.20	-222.64	1133.38	70.53	374.98	1135.64	73.94	-233.38
8.57000	1270.16	168.38	48.10	1225.33	170.34	58.55	1053.04	234.42	45.69	1067.45	228.19	102.76	720.60	135.24	32.76	675.62	125.23	48.27	555.05	85.30	137.57	589.74	76.62	188.65	1019.96	152.03	1301.99	0.00	0.00	0.00	1034.72	114.15	1684.96	1032.09	246.42	1683.95	901.15	126.17	1677.41	895.44	246.02	1663.73	-220.67	1132.83	71.07	375.40	1135.60	73.94	-225.99
8.58000	1270.90	167.95	47.26	1226.14	169.54	57.88	1054.61	233.90	46.25	1067.45	227.84	102.64	721.76	135.01	32.20	678.43	123.77	49.69	563.58	83.12	145.61	600.78	73.71	194.58	1029.19	152.22	1303.54	0.00	0.00	0.00	1043.90	115.85	1686.36	1039.26	248.30	1684.80	908.77	128.62	1678.67	903.67	248.13	1664.15	-221.28	1133.07	71.03	376.71	1135.10	74.42	-228.10
8.59000	1270.70	168.35	46.51	1225.89	169.70	57.11	1053.81	233.95	45.99	1068.44	227.62	102.67	723.98	133.33	32.73	683.85	122.94	51.85	572.96	80.85	154.14	612.48	71.31	200.56	1036.47	152.08	1304.96	0.00	0.00	0.00	1050.79	118.55	1688.05	1046.94	250.09	1685.67	916.26	130.46	1679.64	911.78	250.79	1664.34	-221.51	1133.45	70.92	374.88	1135.42	73.99	-229.17
8.60000	1271.15	168.14	46.16	1226.83	170.42	57.02	1052.57	233.93	45.84	1070.15	228.16	103.10	726.49	131.33	31.74	687.86	121.53	53.96	583.38	78.94	162.84	625.00	69.29	206.72	1045.51	152.26	1306.31	0.00	0.00	0.00	1058.83	120.57	1689.69	1055.30	251.53	1686.29	923.98	133.48	1680.62	920.10	252.96	1664.45	-221.21	1133.87	70.78	375.34	1135.55	74.05	-227.18
8.61000	1271.39	168.58	45.63	1225.33	169.96	56.04	1053.08	234.00	46.19	1068.74	228.17	102.49	729.14	128.93	31.12	693.58	119.67	56.88	594.74	76.05	172.05	638.52	67.37	212.90	1054.93	152.15	1307.41	0.00	0.00	0.00	1066.02	122.07	1691.15	1063.14	253.02	1687.08	931.61	136.38	1681.57	928.38	255.15	1664.47	-220.02	1132.75	71.25	375.59	1135.83	74.23	-228.76
8.62000	1270.96	168.28	45.57	1226.40	170.91	56.43	1052.41	234.30	45.78	1069.57	228.32	102.72	732.73	125.59	30.86	701.43	117.56	60.86	607.26	73.91	181.15	652.82	65.27	219.33	1063.95	152.11	1308.29	0.00	0.00	0.00	1074.39	122.99	1692.71	1071.84	254.89	1687.74	939.22	138.46	1682.43	936.67	257.37	1664.50	-220.23	1132.66	71.39	375.84	1135.29	74.38	-226.39
8.63000	1271.46	167.92	45.71	1227.28	170.55	56.53	1052.63	234.82	45.86	1069.87	228.26	102.52	736.53	122.01	29.89	709.14	115.60	64.66	620.93	72.41	189.90	668.08	63.20	225.71	1070.68	151.85	1309.06	0.00	0.00	0.00	1079.61	125.28	1694.65	1079.56	256.72	1688.35	946.88	140.62	1683.31	945.12	259.19	1664.58	-219.92	1132.70	71.44	374.78	1135.84	73.98	-229.16
8.64000	1271.30	168.46	45.55	1226.37	169.89	55.92	1051.72	234.51	45.37	1069.31	229.16	102.76	745.56	118.74	30.46	719.55	113.53	68.97	635.51	70.67	198.19	683.92	60.47	232.23	1081.13	151.67	1309.83	0.00	0.00	0.00	1087.21	126.38	1696.02	1089.24	258.03	1688.88	954.64	142.52	1684.10	953.60	261.01	1664.70	-220.68	1132.99	71.19	374.62	1135.88	73.90	-229.72
8.65000	1270.47	167.81	45.27	1226.78	170.97	56.31	1053.03	235.06	45.97	1070.58	228.39	102.56	756.95	115.07	34.01	731.03	110.02	73.23	650.48	70.04	205.21	699.85	58.77	238.65	1088.46	151.22	1310.40	0.00	0.00	0.00	1095.30	127.50	1697.17	1096.40	259.08	1689.61	962.37	144.03	1684.74	962.13	262.71	1664.85	-220.51	1132.18	71.55	375.09	1135.27	74.19	-225.67
8.66000	1271.38	168.24	45.20	1225.94	170.00	55.69	1051.76	234.62	45.53	1070.89	229.09	102.65	772.49	110.15	38.23	747.33	106.10	78.22	666.51	70.76	210.91	716.01	58.13	244.47	1097.23	150.91	1310.86	0.00	0.00	0.00	1104.19	128.73	1698.42	1104.33	260.11	1690.30	970.33	146.09	1685.56	970.72	263.96	1665.09	-220.96	1132.93	71.30	376.25	1134.63	74.56	-226.47
8.67000	1271.06	168.11	44.93	1226.72	171.12	55.70	1053.41	233.85	45.75	1069.51	229.24	102.65	791.15	104.23	41.97	766.56	101.61	82.78	683.69	70.43	215.76	732.74	57.86	249.78	1105.87	150.60	1311.33	0.00	0.00	0.00	1113.51	130.05	1699.41	1113.83	260.40	1691.00	978.48	147.52	1686.19	979.28	265.22	1665.35	-221.19	1132.51	71.40	375.08	1134.20	74.32	-230.83
8.68000	1271.40	168.28	44.45	1225.66	170.99	54.49	1053.16	234.31	46.14	1070.74	228.64	102.59	810.43	98.19	45.16	786.05	96.61	86.20	701.98	70.01	219.45	750.66	58.32	253.75	1114.33	150.57	1311.67	0.00	0.00	0.00	1119.37	130.01	1700.67	1121.31	261.78	1691.74	986.58	148.66	1686.86	987.87	266.38	1665.65	-217.94	1131.97	72.23	374.31	1135.03	74.06	-229.76
8.69000	1271.72	168.15	44.27	1227.16	170.38	54.95	1053.71	233.38	46.30	1070.82	229.32	103.18	831.34	92.36	47.65	806.45	92.22	88.71	721.31	69.21	221.91	769.08	57.76	256.98	1119.91	150.38	1312.17	0.00	0.00	0.00	1127.68	130.56	1701.71	1130.09	262.17	1692.46	994.84	149.56	1687.53	996.63	267.00	1666.15	-220.30	1125.87	73.20	375.36	1135.52	74.27	-227.49
8.70000	1271.44	168.61	43.56	1227.57	170.93	54.98	1052.58	233.72	46.29	1071.86	229.27	103.63	854.02	86.28	49.59	829.89	88.05	90.79	741.52	68.40	222.97	788.40	58.81	258.09	1127.91	150.42	1312.72	0.00	0.00	0.00	1136.96	131.13	1702.66	1138.75	262.45	1693.47	1003.07	150.15	1688.29	1005.34	267.72	1666.75	-221.37	1131.21	71.59	375.32	1135.33	74.33	-223.72
8.71000	1271.68	168.74	43.30	1226.99	171.82	54.65	1052.31	233.75	46.58	1071.13	229.46	103.73	878.37	80.95	50.90	851.82	83.66	91.47	762.32	68.14	222.48	807.94	58.06	258.38	1134.32	150.42	1313.24	0.00	0.00	0.00	1144.74	131.59	1703.63	1147.78	262.55	1694.28	1011.41	150.12	1688.88	1014.08	268.17	1667.46	-221.43	1132.62	71.30	374.30	1135.15	73.94	-229.53
8.72000	1272.54	168.91	43.14	1227.90	170.91	53.99	1053.09	233.97	47.09	1073.09	229.38	104.60	900.13	75.06	53.14	875.52	79.81	91.60	783.18	67.83	220.61	828.14	57.63	257.16	1142.17	150.57	1313.71	0.00	0.00	0.00	1153.41	132.55	1704.37	1155.94	263.01	1695.14	1020.17	151.17	1689.61	1022.80	268.42	1668.25	-220.77	1132.99	71.34	375.18	1135.25	74.23	-227.35
8.73000	1272.75	169.44	42.67	1226.88	171.57	53.07	1052.02	234.32	46.98	1072.41	229.37	104.65	931.16	70.22	53.11	901.83	76.25	91.44	804.54	66.70	217.61	848.99	58.33	254.30	1150.50	151.04	1314.26	0.00	0.00	0.00	1161.99	132.13	1704.95	1164.51	262.61	1696.15	1028.79	151.49	1690.35	1031.33	268.66	1669.10	-220.60	1133.25	71.25	374.41	1134.90	74.11	-223.11
8.74000	1271.62	169.48	41.89	1228.49	171.12	52.96	1055.28	234.36	48.41	1072.82	229.21	104.82	958.01	64.39	54.02	927.94	73.84	90.36	826.69	65.73	213.02	870.12	57.35	250.85	1157.19	151.50	1314.85	0.00	0.00	0.00	1171.60	131.83	1705.43	1173.17	262.45	1696.96	1037.40	151.28	1690.97	1039.91	268.36	1670.02	-220.37	1132.66	71.41	374.88	1134.41	74.36	-229.03
8.75000	1271.27	169.36	41.48	1227.55	173.09	52.75	1054.33	233.47	48.08	1073.71	229.47	105.73	986.57	59.99	54.74	956.76	71.57	89.33	849.48	63.99	207.32	892.20	57.39	245.99	1166.14	152.00	1315.48	0.00	0.00	0.00	1179.72	131.36	1706.03	1182.09	261.96	1697.74	1046.15	150.96	1691.48	1048.43	268.03	1670.99	-221.32	1132.41	71.49	374.99	1134.96	74.22	-228.31
8.76000	1272.69	169.52	41.55	1228.99	171.72	53.04	1053.71	234.34	48.73	1073.45	229.32	105.97	1015.57	57.45	54.54	985.25	69.92	87.44	873.15	62.11	200.43	914.35	56.20	240.43	1173.26	153.09	1315.99	0.00	0.00	0.00	1188.35	130.85	1706.21	1190.13	261.09	1698.58	1054.88	150.02	1691.93	1057.03	267.56	1671.96	-220.07	1133.39	71.37	374.30	1135.56	73.79	-229.48
8.77000	1271.89	169.43	40.79	1227.42	171.00	51.88	1053.98	233.78	48.84	1073.75	229.09	106.40	1044.94	62.45	51.30	1016.20	69.38	86.05	897.76	60.14	192.35	936.58	54.55	234.07	1181.51	153.67	1316.44	0.00	0.00	0.00	1195.63	130.23	1706.48	1198.72	260.37	1699.29	1063.94	149.99	1692.46	1065.65	267.17	1672.90	-220.63	1132.88	71.28	374.87	1135.68	73.93	-231.31
8.78000	1272.71	169.44	40.90	1227.46	170.54	51.37	1053.87	234.09	49.43	1075.57	229.49	107.28	1078.07	60.01	51.01	1047.07	68.89	84.20	922.97	58.18	183.18	959.97	54.53	226.00	1189.13	154.33	1316.88	0.00	0.00	0.00	1205.55	130.43	1706.35	1206.61	260.67	1699.75	1072.76	149.49	1692.90	1074.20	266.89	1673.80	-224.03	1133.19	70.72	375.18	1135.35	74.29	-232.34
8.79000	1273.62	169.07	41.07	1228.03	171.28	52.31	1055.90	233.13	50.18	1074.97	228.52	107.23	1111.81	62.52	48.79	1078.85	68.94	82.07	948.87	57.14	172.83	983.92	53.23	217.83	1197.14	155.01	1317.19	0.00	0.00	0.00	1214.44	129.74	1706.37	1215.65	260.27	1700.23	1081.51	148.91	1693.28	1082.85	266.18	1674.74	-222.06	1133.18	70.99	376.16	1135.25	74.40	-229.15
8.80000	1272.87	168.49	40.86	1229.03	171.71	52.57	1054.21	233.72	50.15	1075.29	228.61	107.65	1145.74	65.09	46.57	1110.65	69.17	79.74	975.68	55.52	161.91	1008.36	51.35	209.17	1203.33	155.71	1317.45	0.00	0.00	0.00	1224.11	128.89	1706.16	1223.91	259.84	1700.71	1090.06	147.94	1693.61	1091.33	265.81	1675.63	-221.29	1132.29	71.63	374.85	1135.69	74.04	-232.53
8.81000	1271.67	168.53	40.05	1230.39	169.75	52.88	1055.61	232.87	50.89	1075.34	229.18	108.26	1181.39	66.23	46.03	1142.78	69.11	77.13	1003.28	53.61	150.89	1033.67	50.40	199.51	1211.31	156.11	1317.62	0.00	0.00	0.00	1231.04	128.10	1706.22	1233.11	258.62	1701.25	1098.69	147.16	1693.94	1099.75	265.24	1676.37	-220.86	1132.91	71.27	375.41	1134.97	74.09	-228.11
8.82000	1272.80	168.17	40.32	1229.57	170.52	52.40	1053.98	233.20	51.10	1075.01	228.42	108.38	1215.31	67.38	44.73	1175.84	69.26	74.80	1031.65	51.79	139.60	1059.43	48.33	189.99	1219.69	156.72	1317.75	0.00	0.00	0.00	1239.89	127.13	1706.02	1241.91	257.71	1701.70	1107.25	146.03	1693.95	1108.19	264.42	1677.04	-221.22	1133.15	71.10	375.62	1135.25	74.12	-222.99
8.83000	1273.96	168.84	40.36	1228.23	167.00	54.86	1055.22	232.32	51.72	1074.95	228.61	108.96	1251.01	67.82	44.12	1207.20	69.25	71.98	1060.96	50.47	128.07	1086.35	48.73	179.51	1227.70	157.27	1317.72	0.00	0.00	0.00	1248.17	126.93	1705.88	1249.93	256.57	1702.31	1115.80	145.12	1693.80	1116.67	263.27	1677.57	-222.29	1133.85	70.78	376.09	1135.42	74.28	-222.01
8.84000	1270.60	162.59	47.65	1227.04	169.53	56.86	1054.79	232.41	51.91	1076.61	228.16	109.84	1285.85	68.11	44.32	1241.20	69.11	70.50	1090.54	48.45	117.09	1113.02	47.33	169.58	1234.69	157.58	1317.65	0.00	0.00	0.00	1256.77	126.45	1705.85	1257.31	256.23	1702.77	1124.54	144.93	1693.75	1124.97	262.47	1677.91	-223.01	1133.78	70.61	375.84	1135.01	74.31	-222.99
8.85000	1271.80	162.48	48.37	1227.54	169.65	58.09	1055.04	232.39	52.51	1076.74	228.09	110.06	1320.12	67.12	45.09	1274.56	68.86	69.62	1120.66	46.87	106.28	1140.59	46.44	159.55	1242.69	158.16	1317.52	0.00	0.00	0.00	1264.34	125.76	1705.79	1265.68	255.80	1703.12	1132.91	143.61	1693.31	1133.24	261.56	1678.07	-220.65	1133.66	71.16	374.97	1135.09	74.23	-228.41
8.86000	1271.08	163.16	47.96	1227.46	171.13	58.69	1054.89	231.78	52.67	1076.43	228.78	110.42	1353.47	66.38	46.61	1307.94	68.14	69.39	1151.57	45.31	95.96	1168.57	45.52	150.18	1250.35	158.73	1317.30	0.00	0.00	0.00	1274.56	124.96	1705.37	1273.36	255.32	1703.51	1141.62	143.17	1692.86	1141.57	260.54	1678.11	-222.15	1132.94	71.12	376.01	1135.55	74.35	-231.71
8.87000	1252.66	199.12	71.95	1227.07	173.44	59.41	1055.03	232.34	53.45	1077.28	228.68	111.05	1388.86	65.77	49.40	1340.63	67.28	69.68	1182.56	43.10	86.64	1197.07	45.49	141.07	1257.25	159.15	1316.99	0.00	0.00	0.00	1282.09	123.68	1705.17	1281.50	254.65	1703.70	1150.06	142.47	1692.44	1149.88	259.49	1678.00	-219.72	1132.89	71.65	375.12	1135.86	73.88	-229.45
8.88000	1256.27	199.75	71.87	1228.09	171.80	57.75	1054.88	231.91	53.64	1076.78	228.60	111.41	1421.95	65.66	52.53	1372.89	66.42	70.91	1213.64	39.92	78.76	1225.26	43.29	133.70	1266.46	159.45	1316.55	0.00	0.00	0.00	1289.79	123.49	1705.19	1290.01	253.59	1703.89	1158.60	142.11	1691.93	1158.15	258.59	1677.81	-220.10	1132.73	71.45	375.43	1135.62	73.99	-232.61
8.89000	1272.31	165.82	48.03	1228.75	172.47	57.17	1054.57	232.31	53.82	1076.71	228.60	111.53	1454.95	64.60	56.65	1404.68	65.41	72.88	1244.59	37.09	71.80	1253.68	42.29	126.67	1275.10	159.76	1316.02	0.00	0.00	0.00	1297.84	122.79	1704.90	1299.12	252.99	1703.81	1167.02	140.81	1691.23	1166.36	257.78	1677.42	-221.15	1132.88	71.17	375.15	1136.95	73.63	-234.37
8.90000	1271.88	166.35	47.51	1229.29	175.11	53.24	1056.13	231.86	54.78	1076.85	227.85	111.78	1487.07	64.77	61.78	1438.17	64.36	73.82	1275.63	35.08	65.75	1281.77	41.05	120.81	1281.59	159.94	1315.56	0.00	0.00	0.00	1306.97	121.92	1704.34	1306.87	252.41	1703.76	1175.45	139.57	1690.50	1174.55	256.51	1677.00	-222.48	1133.10	70.92	374.79	1136.31	73.72	-226.47
8.91000	1273.52	170.21	39.61	1231.29	175.02	53.49	1056.51	231.66	55.49	1076.57	228.18	112.31	1518.09	64.04	67.08	1469.07	63.87	77.10	1306.46	33.10	60.98	1309.77	39.87	115.96	1290.05	160.15	1314.94	0.00	0.00	0.00	1314.87	121.00	1704.02	1314.04	251.94	1703.70	1184.09	139.19	1689.75	1182.73	255.01	1676.49	-220.40	1133.17	71.44	373.85	1135.95	73.48	-230.84
8.92000	1274.67	171.24	39.27	1231.09	174.55	52.12	1055.81	231.77	55.76	1077.93	228.31	113.02	1548.60	63.80	73.08	1498.94	63.16	81.10	1336.29	31.16	57.48	1336.85	38.26	112.45	1298.93	160.17	1314.15	0.00	0.00	0.00	1324.05	120.14	1703.30	1322.38	250.93	1703.42	1192.76	137.92	1688.74	1190.64	254.00	1675.81	-219.61	1132.92	71.54	376.21	1135.69	74.17	-231.01
8.93000	1274.38	171.12	39.27	1231.60	174.75	52.18	1055.83	231.39	56.14	1078.78	227.73	113.43	1579.61	63.25	76.27	1528.35	61.41	85.10	1365.39	30.20	54.91	1363.28	37.82	109.69	1306.24	160.15	1313.29	0.00	0.00	0.00	1333.45	120.04	1702.62	1330.16	250.13	1702.97	1201.45	136.44	1687.79	1198.62	252.68	1675.06	-222.46	1133.87	70.64	375.25	1135.37	74.28	-230.68
8.94000	1275.61	171.78	39.11	1231.91	174.94	51.82	1056.59	230.57	56.69	1079.98	228.40	114.47	1606.69	62.21	82.97	1555.05	61.05	90.13	1393.04	29.75	53.21	1388.46	37.14	107.97	1315.10	160.10	1312.37	0.00	0.00	0.00	1342.18	119.12	1701.81	1338.26	249.58	1702.33	1210.18	134.99	1686.74	1206.51	251.45	1674.25	-222.91	1133.67	70.60	374.24	1135.79	73.87	-229.27
8.95000	1275.11	172.06	38.96	1230.58	173.98	50.98	1056.37	230.95	57.30	1080.28	227.76	114.88	1632.51	61.30	89.86	1579.92	60.88	95.61	1419.04	30.02	52.29	1412.27	37.23	106.90	1322.67	160.12	1311.38	0.00	0.00	0.00	1350.86	118.69	1700.72	1346.86	248.88	1701.40	1218.78	133.23	1685.59	1214.49	249.51	1673.47	-222.68	1133.62	70.72	374.49	1135.80	73.88	-222.20
8.96000	1275.45	172.18	38.88	1231.02	173.96	51.89	1057.41	230.06	57.71	1080.75	228.60	115.62	1656.31	60.13	97.18	1604.64	60.20	101.76	1443.72	31.11	51.83	1434.68	38.10	106.19	1331.14	159.93	1310.33	0.00	0.00	0.00	1357.94	117.22	1700.05	1354.24	247.82	1700.92	1227.43	131.16	1684.40	1222.43	247.69	1672.62	-221.43	1133.48	70.93	375.34	1135.42	74.05	-227.69
8.97000	1274.53	172.25	38.51	1230.31	173.62	50.92	1056.48	230.43	58.46	1081.52	227.87	116.27	1677.82	59.68	104.91	1626.11	60.09	107.44	1466.72	32.71	51.57	1455.91	40.36	105.58	1340.15	159.78	1309.20	0.00	0.00	0.00	1367.18	115.77	1698.94	1361.49	246.79	1700.38	1236.22	129.24	1683.35	1230.39	245.84	1671.82	-219.73	1133.36	71.38	374.79	1135.65	74.00	-229.19
8.98000	1274.86	172.27	38.48	1231.15	175.10	50.65	1056.56	230.60	59.15	1080.83	228.26	116.68	1697.51	59.43	112.07	1646.75	60.06	113.09	1488.09	34.58	51.37	1475.00	41.32	105.76	1349.87	159.62	1308.20	0.00	0.00	0.00	1375.66	114.33	1697.83	1369.02	245.97	1699.54	1245.03	127.37	1682.22	1238.27	244.02	1671.11	-221.71	1133.45	70.95	373.64	1136.42	73.43	-227.97
8.99000	1274.07	172.15	38.27	1231.78	174.67	50.40	1057.55	230.82	60.21	1081.36	228.21	117.34	1715.89	59.25	117.78	1664.84	60.84	117.89	1507.61	35.92	51.42	1492.74	42.09	105.90	1357.92	159.42	1307.12	0.00	0.00	0.00	1385.36	114.28	1696.57	1377.68	244.06	1698.72	1253.69	125.09	1681.06	1246.23	241.94	1670.42	-224.03	1134.21	70.30	375.33	1135.27	73.96	-229.29
9.00000	1274.15	172.18	38.19	1230.42	174.39	49.86	1057.37	230.52	60.71	1081.53	228.63	118.16	1731.87	60.94	122.46	1680.70	62.37	121.68	1525.30	37.31	51.42	1509.23	43.97	105.49	1366.29	159.10	1306.15	0.00	0.00	0.00	1393.75	112.77	1695.38	1385.28	242.91	1698.01	1262.62	123.45	1680.16	1254.32	239.55	1669.76	-222.22	1133.93	70.63	376.23	1135.47	74.42	-229.72
9.01000	1274.68	172.65	38.14	1231.70	175.66	50.31	1058.07	229.69	61.29	1081.69	228.54	118.75	1745.85	62.49	125.25	1695.53	63.79	123.89	1540.49	38.60	51.25	1523.60	44.81	105.43	1374.85	158.84	1305.07	0.00	0.00	0.00	1401.57	110.72	1694.29	1394.44	241.90	1696.98	1271.46	121.14	1678.97	1262.31	237.16	1669.07	-222.16	1132.98	70.99	375.86	1135.99	74.20	-226.64
9.02000	1274.38	172.38	38.16	1231.57	174.86	50.04	1059.36	230.16	62.52	1083.27	228.71	120.06	1757.73	64.71	126.37	1707.78	66.49	124.89	1553.04	39.97	50.75	1536.17	46.80	104.43	1384.05	158.45	1304.07	0.00	0.00	0.00	1410.21	109.88	1693.30	1403.14	240.29	1696.19	1280.24	118.41	1677.79	1270.41	234.48	1668.36	-221.85	1132.93	71.16	375.74	1135.85	73.93	-232.51
9.03000	1274.79	173.13	37.72	1230.47	175.46	49.94	1061.77	229.42	62.27	1084.13	228.00	120.88	1767.90	66.72	125.23	1717.38	67.85	123.25	1562.94	41.64	49.60	1546.18	48.61	103.26	1392.37	157.90	1303.01	0.00	0.00	0.00	1418.78	107.42	1691.94	1410.94	238.72	1695.52	1289.34	116.40	1676.63	1278.41	232.01	1667.63	-222.64	1133.41	70.92	376.06	1135.64	74.10	-233.22
9.04000	1274.26	173.07	37.40	1230.78	176.35	50.33	1062.29	229.17	63.54	1085.59	229.21	122.75	1775.99	69.28	122.47	1725.44	70.12	120.83	1570.98	44.59	47.53	1554.17	50.29	101.77	1401.25	157.50	1301.95	0.00	0.00	0.00	1428.88	106.13	1690.61	1418.12	236.72	1694.84	1298.14	113.56	1675.35	1286.60	229.20	1666.95	-220.64	1132.95	71.52	374.92	1135.62	74.10	-228.66
9.05000	1276.27	172.71	38.16	1232.40	176.35	50.19	1062.77	229.25	65.19	1085.48	229.59	123.85	1782.17	73.08	118.65	1732.53	72.91	117.80	1576.66	46.70	45.59	1560.65	52.74	99.57	1410.57	156.90	1300.93	0.00	0.00	0.00	1437.65	103.85	1689.49	1427.43	234.19	1694.01	1307.08	111.17	1674.23	1294.66	226.53	1666.16	-221.78	1133.80	70.86	375.69	1135.95	74.10	-229.78
9.06000	1275.66	173.15	37.72	1232.56	175.62	50.07	1063.37	229.44	66.96	1086.69	229.23	125.30	1787.71	76.07	112.81	1736.22	76.26	112.52	1580.86	48.92	44.15	1565.80	54.68	97.70	1419.65	156.20	1299.98	0.00	0.00	0.00	1447.30	101.91	1688.18	1435.04	231.80	1693.37	1315.80	108.04	1672.82	1302.77	224.12	1665.39	-221.83	1133.31	70.92	375.11	1136.03	74.06	-230.57
9.07000	1275.73	172.84	37.63	1233.40	175.99	49.18	1064.09	229.54	68.97	1088.31	228.95	126.74	1791.72	79.89	105.39	1739.77	80.78	106.50	1583.28	50.77	42.92	1569.83	56.86	95.54	1428.79	155.55	1299.04	0.00	0.00	0.00	1452.90	99.70	1687.26	1444.35	230.17	1692.44	1324.67	105.28	1671.56	1310.97	221.20	1664.65	-222.00	1133.01	71.03	374.66	1135.67	73.92	-230.15
9.08000	1275.25	172.74	37.39	1233.02	176.84	49.40	1065.01	229.38	71.10	1090.02	228.88	128.82	1794.05	85.50	97.92	1741.99	84.23	99.37	1585.10	52.48	41.31	1572.45	58.36	93.40	1438.20	154.84	1298.11	0.00	0.00	0.00	1462.54	97.12	1686.02	1463.16	229.63	1688.15	1333.42	102.12	1670.31	1319.19	218.31	1663.89	-222.14	1133.61	71.02	373.41	1135.75	73.50	-230.41
9.09000	1275.80	172.77	37.16	1233.68	176.02	49.40	1066.29	228.49	73.05	1090.38	229.09	130.64	1797.98	89.41	89.98	1745.83	88.09	93.52	1587.13	53.72	39.48	1575.24	60.31	91.60	1447.68	154.15	1297.45	0.00	0.00	0.00	1471.66	95.22	1684.93	1473.90	227.42	1686.71	1342.37	99.41	1669.12	1327.45	215.26	1663.19	-221.91	1133.66	70.90	374.30	1135.19	73.93	-226.02
9.10000	1275.79	172.93	36.93	1235.26	176.28	48.90	1067.52	228.26	75.46	1091.94	228.49	132.66	1802.44	93.03	82.11	1749.31	90.82	87.53	1589.06	53.74	38.58	1579.84	62.29	89.98	1457.53	153.45	1296.82	0.00	0.00	0.00	1479.79	92.09	1684.27	1482.29	224.36	1686.35	1351.15	96.33	1667.98	1335.61	212.25	1662.61	-221.35	1133.40	71.05	375.22	1135.97	73.88	-232.09
9.11000	1276.14	172.72	37.10	1235.07	177.11	48.26	1068.86	228.63	78.27	1094.99	228.65	135.51	1806.39	94.14	73.41	1750.94	92.21	80.42	1590.68	53.29	38.45	1584.55	62.64	88.90	1467.85	152.55	1296.56	0.00	0.00	0.00	1489.16	89.61	1683.47	1490.65	221.24	1686.26	1360.03	93.16	1667.11	1343.72	209.24	1662.29	-219.87	1132.59	71.41	374.28	1136.29	73.67	-230.64
9.12000	1276.34	173.51	36.54	1233.66	174.57	49.85	1070.60	228.44	81.33	1096.59	229.54	138.60	1809.12	93.86	64.70	1754.07	91.83	74.37	1591.68	52.13	38.78	1588.20	62.90	88.04	1477.09	151.78	1296.53	0.00	0.00	0.00	1497.22	87.19	1683.19	1498.70	218.78	1686.42	1369.04	90.38	1666.60	1351.95	205.81	1662.32	-220.29	1132.62	71.39	374.93	1135.49	74.13	-230.91
9.13000	1276.89	173.20	36.90	1233.92	175.08	49.64	1072.64	227.96	84.67	1099.47	229.63	141.73	1808.38	93.98	62.57	1755.21	92.44	70.74	1592.70	51.34	39.51	1590.97	63.36	87.75	1487.28	150.89	1296.86	0.00	0.00	0.00	1507.18	85.42	1683.05	1506.70	216.68	1686.75	1377.94	87.03	1666.45	1360.10	202.40	1662.72	-222.27	1133.04	70.93	374.02	1135.77	73.77	-227.84
9.14000	1276.38	172.91	36.72	1236.13	174.13	48.83	1075.03	228.86	88.93	1102.39	230.42	145.44	1809.25	95.18	59.84	1756.74	92.62	67.46	1593.64	51.47	40.25	1592.59	63.13	87.97	1497.17	149.98	1297.52	0.00	0.00	0.00	1514.49	81.88	1683.22	1514.62	213.85	1687.57	1386.73	83.48	1666.42	1368.30	198.70	1663.48	-220.15	1133.21	71.26	375.93	1135.76	74.13	-229.89
9.15000	1277.10	173.19	36.64	1236.63	175.31	48.74	1078.16	228.30	93.27	1106.27	231.76	149.65	1808.82	94.31	58.51	1757.86	94.25	65.65	1594.60	52.38	40.41	1593.73	63.69	88.01	1507.03	149.01	1298.59	0.00	0.00	0.00	1523.15	79.66	1683.88	1522.80	211.01	1688.60	1395.53	79.86	1666.73	1376.45	195.23	1664.51	-221.76	1133.19	70.87	373.58	1135.95	73.36	-227.62
9.16000	1276.47	172.87	36.77	1238.36	175.17	48.15	1081.48	228.41	98.33	1111.93	232.35	154.15	1809.33	94.42	56.53	1758.15	94.51	64.27	1595.02	52.24	40.74	1594.54	63.93	88.39	1516.26	148.22	1300.05	0.00	0.00	0.00	1532.24	76.87	1684.73	1531.26	207.11	1690.16	1404.38	76.53	1667.35	1384.57	191.65	1665.80	-219.22	1133.02	71.64	375.22	1135.19	74.13	-228.95
9.17000	1277.36	173.11	37.16	1239.44	175.59	48.05	1085.34	228.93	104.34	1117.13	233.20	158.86	1809.62	94.64	54.25	1758.43	94.40	62.87	1595.35	51.83	41.02	1595.65	64.05	88.70	1526.91	147.52	1301.83	0.00	0.00	0.00	1541.16	73.71	1685.56	1538.93	205.00	1691.76	1413.09	72.84	1668.01	1392.77	187.98	1667.29	-220.46	1133.48	71.35	375.17	1135.16	74.10	-228.70
9.18000	1277.26	173.51	36.78	1242.74	174.78	48.40	1090.24	229.55	110.82	1124.49	233.14	163.79	1810.24	94.98	52.39	1758.77	95.01	61.82	1595.93	51.83	41.12	1596.73	63.75	88.86	1536.44	146.67	1303.87	0.00	0.00	0.00	1550.82	70.01	1686.50	1546.85	202.43	1693.44	1421.97	69.61	1668.76	1400.93	184.70	1668.79	-220.14	1133.57	71.28	373.88	1135.34	73.92	-227.90
9.19000	1278.67	173.91	36.97	1238.43	176.08	50.50	1096.07	230.59	117.95	1129.79	234.59	168.59	1810.18	95.49	50.98	1759.09	95.12	61.02	1596.25	51.74	41.31	1597.40	63.27	89.25	1545.35	145.88	1305.79	0.00	0.00	0.00	1559.67	67.76	1687.37	1542.73	197.60	1699.50	1430.79	66.48	1669.39	1409.19	181.45	1670.27	-221.44	1133.03	71.09	374.54	1135.66	73.90	-230.21
9.20000	1278.91	173.20	36.97	1240.32	176.77	53.08	1102.58	231.67	125.41	1139.82	235.33	173.90	1810.14	95.84	49.81	1759.00	95.64	60.47	1596.33	51.61	41.42	1598.20	63.80	89.07	1554.64	145.18	1307.77	0.00	0.00	0.00	1567.39	65.62	1688.69	1548.45	193.63	1702.45	1439.47	63.47	1669.93	1417.33	178.27	1671.68	-223.57	1133.31	70.58	374.09	1136.04	73.58	-226.91
9.21000	1279.66	173.79	36.49	1247.80	177.17	55.68	1110.19	233.05	133.46	1150.98	236.55	179.94	1809.89	96.40	49.14	1759.45	95.63	60.10	1596.50	51.79	41.33	1598.14	63.42	89.30	1564.70	144.48	1309.58	0.00	0.00	0.00	1576.59	62.32	1689.41	1556.24	191.30	1704.02	1448.21	61.03	1670.47	1425.37	175.41	1672.89	-223.03	1133.30	70.71	373.83	1136.42	73.45	-228.10
9.22000	1280.19	173.25	36.08	1255.65	177.45	57.45	1118.79	233.88	141.66	1162.46	238.40	185.89	1810.26	96.50	48.57	1759.89	95.91	60.02	1596.87	52.27	41.19	1598.71	63.51	89.33	1573.61	143.60	1311.17	0.00	0.00	0.00	1584.18	59.81	1690.09	1563.94	188.14	1705.67	1456.34	57.78	1670.66	1433.73	171.95	1674.01	-222.74	1132.52	71.02	374.95	1135.97	73.99	-228.45
9.23000	1282.47	174.02	35.61	1258.65	177.76	57.55	1127.94	235.81	150.46	1174.42	239.14	191.03	1810.73	96.48	48.15	1759.55	95.69	59.40	1596.99	52.40	41.19	1599.00	63.69	89.12	1582.72	142.96	1312.52	0.00	0.00	0.00	1593.06	57.51	1690.83	1584.26	187.24	1702.59	1464.88	55.48	1670.80	1441.85	169.34	1674.81	-221.94	1132.80	70.95	375.35	1135.48	74.10	-229.05
9.24000	1284.92	174.66	35.48	1255.92	177.52	55.82	1137.89	237.81	159.57	1187.16	240.13	196.84	1810.40	97.05	47.88	1760.05	95.59	59.31	1597.03	52.54	41.19	1599.05	63.53	89.29	1591.99	142.65	1313.51	0.00	0.00	0.00	1599.95	54.84	1691.55	1595.09	185.04	1702.79	1473.07	52.83	1670.83	1449.76	167.11	1675.40	-220.54	1132.45	71.33	375.39	1135.54	74.05	-229.94
9.25000	1288.40	177.66	34.87	1259.08	178.78	57.21	1148.52	238.34	168.06	1202.54	241.45	201.87	1810.53	96.51	47.17	1759.87	96.21	59.37	1597.09	52.68	41.14	1599.34	63.39	89.34	1600.50	142.22	1314.16	0.00	0.00	0.00	1608.08	52.68	1692.41	1603.01	182.78	1703.94	1481.50	51.00	1670.78	1457.98	164.66	1675.97	-221.52	1133.33	71.05	375.16	1135.53	74.01	-230.88
9.26000	1289.47	176.73	39.72	1267.25	180.29	60.45	1159.96	238.59	176.54	1215.98	242.13	207.69	1810.67	96.82	47.06	1759.98	95.79	59.02	1597.12	52.55	41.16	1599.13	62.81	89.49	1608.33	142.13	1314.65	0.00	0.00	0.00	1616.32	50.11	1692.78	1611.35	180.00	1705.32	1489.75	48.79	1670.67	1466.11	162.40	1676.42	-220.02	1132.93	71.36	373.78	1136.53	73.38	-232.52
9.27000	1300.29	180.12	39.64	1275.90	182.81	63.76	1172.34	238.03	184.24	1229.52	242.62	213.65	1810.86	96.27	46.50	1759.89	95.72	58.91	1597.17	52.70	41.04	1599.46	62.87	89.51	1617.29	142.29	1314.99	0.00	0.00	0.00	1624.42	48.19	1693.47	1607.92	176.49	1710.64	1497.95	46.82	1670.52	1474.18	160.35	1676.85	-219.78	1133.07	71.40	374.68	1136.19	73.59	-230.85
9.28000	1313.66	183.68	39.53	1287.10	186.28	67.19	1185.57	235.97	190.62	1242.96	242.92	219.59	1810.88	96.97	46.70	1760.07	95.30	58.67	1597.03	52.35	41.20	1599.99	63.60	89.32	1625.34	142.40	1315.38	0.00	0.00	0.00	1632.09	46.42	1694.28	1624.17	176.50	1708.72	1506.01	44.52	1670.03	1482.36	158.37	1677.29	-222.08	1133.12	70.79	375.20	1135.43	74.11	-228.45
9.29000	1326.50	189.27	42.34	1300.22	190.64	70.72	1200.20	234.65	196.62	1257.29	242.87	225.48	1811.20	96.76	46.46	1760.12	95.29	58.63	1597.10	52.68	41.06	1600.00	62.80	89.68	1633.71	142.70	1315.70	0.00	0.00	0.00	1639.59	44.56	1695.05	1634.77	175.04	1708.94	1514.49	43.56	1669.77	1490.49	157.01	1677.63	-222.11	1133.63	70.62	375.63	1135.88	74.14	-230.81
9.30000	1343.06	195.63	45.16	1315.29	195.42	73.75	1215.91	232.94	201.53	1272.47	242.07	230.53	1811.35	96.36	46.10	1760.64	94.99	58.57	1597.04	52.54	41.30	1600.29	62.82	89.94	1642.81	143.05	1316.12	0.00	0.00	0.00	1648.10	42.81	1695.42	1642.82	173.52	1710.36	1522.44	41.69	1669.27	1498.72	155.26	1678.04	-223.01	1134.39	70.36	374.57	1136.00	73.75	-231.44
9.31000	1360.94	202.28	47.14	1333.20	200.82	76.56	1232.51	231.76	205.35	1288.89	240.58	234.34	1811.44	96.11	45.64	1760.52	95.17	58.48	1597.23	52.79	41.43	1600.53	63.39	90.18	1651.59	143.46	1316.56	0.00	0.00	0.00	1656.96	41.53	1695.83	1651.19	171.68	1711.70	1530.69	40.29	1668.86	1507.00	153.67	1678.58	-221.82	1133.71	70.74	374.90	1135.47	73.95	-231.37
9.32000	1379.51	209.24	48.65	1352.01	206.25	78.87	1250.02	229.93	207.69	1305.72	240.07	237.40	1811.25	96.81	45.86	1760.81	94.99	58.35	1597.05	52.37	41.99	1600.61	63.01	90.86	1659.51	143.83	1317.19	0.00	0.00	0.00	1665.53	40.47	1696.41	1658.88	170.72	1713.01	1538.96	39.49	1668.54	1515.11	152.93	1679.14	-221.14	1132.98	71.27	373.80	1135.85	73.65	-228.82
9.33000	1399.95	216.42	49.81	1375.17	209.99	78.25	1268.09	229.09	209.16	1323.10	239.82	239.17	1812.00	96.31	45.54	1760.70	94.66	57.86	1597.31	52.79	42.29	1600.81	63.25	91.36	1667.77	144.12	1317.84	0.00	0.00	0.00	1673.26	39.12	1697.05	1654.07	166.81	1719.44	1547.12	38.25	1668.34	1523.44	151.55	1679.89	-222.41	1133.19	70.87	374.25	1135.50	73.93	-230.13
9.34000	1422.65	223.22	51.18	1397.92	216.26	80.08	1286.55	228.75	209.58	1341.36	239.91	239.98	1812.37	96.06	45.18	1761.27	94.39	57.66	1597.71	53.44	42.54	1600.98	62.79	92.30	1676.46	144.26	1318.43	0.00	0.00	0.00	1681.10	37.97	1697.57	1659.94	164.77	1722.01	1555.39	37.35	1668.25	1531.74	150.62	1680.63	-221.73	1132.80	71.08	374.86	1135.13	73.99	-231.18
9.35000	1446.04	229.94	52.04	1420.09	220.50	79.87	1305.61	227.44	208.06	1360.38	238.84	239.01	1812.30	95.88	44.77	1761.35	94.80	57.93	1597.77	53.28	43.19	1601.77	64.02	92.64	1684.10	144.33	1319.13	0.00	0.00	0.00	1689.67	36.78	1697.94	1667.43	163.26	1723.53	1563.76	36.62	1668.42	1540.01	149.72	1681.53	-220.99	1132.87	71.17	374.36	1135.81	73.75	-230.65
9.36000	1469.30	235.80	52.14	1445.68	226.94	81.40	1325.07	227.97	205.88	1379.89	238.26	237.17	1812.63	95.67	44.38	1761.35	94.54	57.75	1598.11	53.54	43.65	1601.65	63.36	93.74	1691.97	144.15	1319.83	0.00	0.00	0.00	1697.56	36.15	1698.53	1674.91	163.24	1724.65	1572.36	36.76	1668.86	1548.00	149.91	1682.27	-222.87	1134.37	70.40	374.13	1135.77	73.91	-230.35
9.37000	1494.76	241.11	52.31	1471.39	230.54	81.13	1346.02	227.15	201.36	1399.60	238.31	234.32	1812.93	95.65	44.27	1761.37	93.34	56.76	1598.22	53.48	44.32	1601.92	62.79	94.79	1699.80	143.95	1320.58	0.00	0.00	0.00	1706.97	36.45	1699.15	1683.70	162.67	1725.52	1580.65	36.47	1669.26	1556.26	149.14	1683.21	-223.16	1133.64	70.74	372.04	1135.56	73.23	-226.21
9.38000	1522.58	245.33	52.68	1497.42	234.15	80.64	1367.16	228.72	196.24	1419.24	240.39	231.01	1813.00	95.25	43.88	1761.78	94.26	57.47	1598.40	53.29	45.01	1602.68	63.32	95.46	1707.01	143.82	1321.27	0.00	0.00	0.00	1713.82	36.23	1700.01	1691.93	161.71	1726.52	1589.06	36.34	1669.82	1564.51	148.86	1684.01	-221.41	1132.82	71.41	373.21	1135.55	73.66	-223.51
9.39000	1550.52	248.58	52.63	1522.81	236.97	79.28	1389.54	229.56	189.41	1440.42	241.04	226.20	1812.63	95.48	43.61	1761.49	93.54	56.93	1598.64	53.43	45.61	1602.93	63.40	96.37	1714.73	143.75	1321.83	0.00	0.00	0.00	1722.70	36.02	1700.45	1700.97	162.25	1727.08	1597.42	36.42	1670.50	1572.81	148.52	1684.75	-221.71	1133.53	70.89	373.34	1135.81	73.50	-227.49
9.40000	1579.96	250.98	52.32	1550.93	238.81	77.79	1412.41	230.68	181.44	1462.10	242.00	220.29	1812.53	96.23	43.76	1762.17	93.00	56.71	1599.13	53.77	46.13	1603.46	63.35	97.09	1721.77	143.69	1322.39	0.00	0.00	0.00	1730.85	36.08	1701.17	1708.94	162.14	1727.58	1605.52	36.01	1671.16	1581.07	148.28	1685.30	-221.56	1133.23	70.99	374.06	1135.65	73.70	-229.06
9.41000	1609.57	252.83	51.98	1580.37	240.95	76.54	1436.19	233.08	172.75	1484.50	243.20	213.66	1812.94	95.73	43.32	1763.22	93.78	57.56	1599.37	53.87	46.75	1604.00	63.28	97.92	1729.34	143.66	1322.86	0.00	0.00	0.00	1738.57	36.61	1702.00	1717.29	163.15	1727.80	1614.03	36.41	1671.95	1589.04	148.62	1685.73	-221.55	1132.93	70.86	374.65	1135.70	73.78	-225.09
9.42000	1641.38	254.17	52.30	1608.93	242.79	74.84	1460.65	235.93	163.20	1507.17	245.51	206.76	1813.51	95.56	43.22	1762.57	94.44	57.63	1599.60	53.92	47.39	1604.84	63.74	98.58	1736.90	143.85	1323.20	0.00	0.00	0.00	1748.15	37.49	1702.50	1725.37	163.67	1728.08	1622.47	36.85	1672.66	1596.97	149.08	1686.04	-219.97	1133.85	71.17	373.77	1135.62	73.64	-222.15
9.43000	1671.58	255.25	52.10	1639.30	243.10	72.55	1485.97	239.37	153.29	1530.68	247.07	198.94	1813.35	95.47	42.93	1763.25	94.18	57.44	1599.96	54.10	47.97	1604.93	62.86	99.61	1744.82	143.99	1323.32	0.00	0.00	0.00	1756.34	38.18	1702.84	1731.96	164.08	1728.35	1630.83	37.16	1673.38	1605.17	149.20	1686.33	-219.13	1133.55	71.64	373.70	1135.46	73.70	-223.64
9.44000	1704.23	255.80	52.58	1669.64	244.40	70.69	1512.67	241.28	142.50	1554.51	249.24	190.72	1813.88	95.44	42.84	1761.53	94.04	59.06	1600.20	54.00	48.60	1605.46	63.00	100.42	1752.60	144.16	1323.49	0.00	0.00	0.00	1763.35	38.84	1703.23	1739.98	164.79	1728.26	1639.04	37.44	1673.96	1613.17	149.50	1686.51	-220.34	1133.42	71.23	374.40	1135.20	74.00	-224.26
9.45000	1735.49	256.38	52.91	1700.58	246.00	69.32	1539.04	245.16	132.13	1578.69	252.72	182.62	1814.06	95.08	42.37	1761.71	94.00	59.07	1600.67	54.46	49.07	1606.08	62.97	101.07	1760.00	144.34	1323.42	0.00	0.00	0.00	1772.51	39.30	1703.51	1748.09	165.57	1728.18	1647.19	37.52	1674.24	1620.99	150.04	1686.57	-222.23	1133.92	70.69	374.84	1135.31	74.02	-226.22
9.46000	1767.58	257.32	53.78	1731.53	247.76	68.46	1567.28	247.27	121.09	1603.36	256.56	174.57	1814.57	95.15	42.32	1762.35	93.88	59.31	1600.82	54.39	49.70	1606.69	63.25	101.56	1767.43	144.58	1323.26	0.00	0.00	0.00	1780.65	40.02	1703.65	1756.10	166.84	1727.83	1655.71	38.56	1674.53	1628.96	150.61	1686.43	-220.40	1132.99	71.37	374.63	1135.14	74.04	-226.39
9.47000	1800.28	258.88	55.41	1763.96	248.33	66.94	1595.63	250.13	110.22	1628.50	260.22	166.45	1813.86	99.14	42.65	1761.88	93.80	58.97	1600.88	53.94	50.49	1606.78	62.41	102.58	1775.14	144.97	1323.05	0.00	0.00	0.00	1788.79	40.87	1703.71	1763.52	167.53	1727.62	1663.93	39.27	1674.66	1637.07	150.86	1686.28	-220.18	1132.88	71.38	375.09	1135.25	73.97	-226.34
9.48000	1832.08	261.13	57.35	1795.39	250.95	66.90	1624.33	253.71	100.04	1654.38	263.48	158.22	1812.94	96.85	44.37	1762.09	93.72	59.07	1601.23	54.32	50.80	1608.03	63.66	102.65	1781.87	145.49	1322.67	0.00	0.00	0.00	1795.05	42.06	1703.83	1771.91	168.72	1727.10	1672.07	39.92	1674.70	1645.10	151.25	1686.06	-221.66	1133.50	70.81	374.22	1135.46	73.72	-226.18
9.49000	1862.69	264.17	59.16	1826.40	254.73	67.41	1653.10	258.15	90.76	1679.89	267.02	150.65	1811.01	93.20	46.66	1761.67	93.74	58.92	1601.25	53.92	51.46	1608.63	63.92	103.08	1789.67	146.13	1322.15	0.00	0.00	0.00	1803.58	42.94	1703.71	1779.95	169.73	1726.59	1679.90	40.11	1674.50	1653.15	151.75	1685.66	-220.85	1133.32	70.96	375.10	1135.61	74.08	-227.29
9.50000	1893.98	267.94	61.83	1857.52	257.87	67.25	1681.93	262.72	81.99	1706.40	269.97	143.15	1808.11	89.41	48.72	1761.06	93.60	58.62	1601.58	54.28	51.71	1608.61	63.25	103.75	1796.82	146.93	1321.51	0.00	0.00	0.00	1811.82	44.01	1703.40	1788.15	170.59	1726.07	1688.07	40.88	1674.05	1661.07	152.52	1685.12	-219.69	1133.35	71.32	374.62	1135.73	73.75	-227.15
9.51000	1924.33	272.25	64.85	1887.60	263.28	68.85	1711.12	267.21	74.19	1733.19	273.23	136.27	1810.99	96.14	47.06	1761.76	93.48	58.75	1601.69	54.18	52.17	1609.45	64.03	103.90	1803.93	147.76	1320.85	0.00	0.00	0.00	1819.16	44.51	1702.96	1796.49	171.22	1725.47	1696.17	41.86	1673.65	1669.09	152.94	1684.64	-220.11	1133.17	71.36	375.06	1135.98	73.93	-229.92
9.52000	1954.13	277.17	68.32	1916.95	266.98	69.31	1740.68	271.63	67.04	1759.78	277.21	130.20	1811.81	96.57	47.00	1761.37	93.22	58.49	1601.96	54.58	52.48	1609.46	63.00	104.71	1811.17	148.67	1319.98	0.00	0.00	0.00	1826.77	45.49	1702.40	1803.83	172.60	1724.79	1704.37	43.10	1673.04	1677.03	153.56	1684.00	-220.96	1133.42	70.89	374.74	1135.41	74.06	-228.11
9.53000	1983.59	282.80	72.26	1946.60	272.05	71.25	1769.71	277.19	61.12	1786.94	280.24	124.61	1811.67	96.61	46.74	1761.49	93.09	58.33	1602.07	54.66	52.84	1610.07	63.59	104.97	1818.58	149.71	1319.04	0.00	0.00	0.00	1835.14	46.69	1701.50	1811.38	174.07	1724.03	1712.12	43.28	1672.20	1684.75	154.61	1683.21	-219.81	1133.37	71.31	374.51	1135.49	73.92	-224.50
9.54000	2011.67	288.87	76.52	1974.04	278.77	73.96	1799.24	281.00	55.89	1813.17	284.18	120.21	1815.04	94.49	41.65	1760.82	92.84	57.87	1602.12	54.24	53.54	1610.41	63.35	105.62	1826.09	150.77	1318.05	0.00	0.00	0.00	1843.74	47.66	1700.71	1819.16	175.07	1723.29	1719.83	43.79	1671.30	1692.65	155.50	1682.44	-219.39	1133.37	71.38	374.42	1136.11	73.66	-223.85
9.55000	2040.68	294.96	82.12	2002.95	283.92	77.41	1827.79	285.76	52.28	1839.62	287.22	116.55	1816.11	93.82	41.10	1761.70	92.75	58.05	1602.30	54.43	53.92	1610.67	63.15	106.28	1833.74	151.89	1317.04	0.00	0.00	0.00	1851.74	48.97	1699.73	1827.11	175.81	1722.59	1728.15	45.65	1670.43	1700.49	156.52	1681.60	-221.65	1133.08	70.96	375.08	1135.48	74.04	-219.93
9.56000	2067.15	301.24	87.78	2030.16	289.65	81.23	1855.73	289.86	49.51	1864.89	291.13	114.33	1815.40	94.48	41.08	1761.83	92.61	57.96	1602.70	54.89	54.25	1611.63	64.35	106.29	1841.60	153.06	1315.90	0.00	0.00	0.00	1859.52	50.60	1698.85	1834.65	177.14	1721.83	1735.95	46.64	1669.39	1708.31	157.82	1680.72	-220.92	1132.67	71.22	375.44	1134.98	74.12	-223.51
9.57000	2093.08	307.09	94.28	2056.99	295.28	86.28	1883.22	292.80	47.52	1889.92	293.42	112.45	1815.76	94.46	41.21	1761.70	92.45	57.71	1602.67	54.44	54.91	1611.46	63.31	107.28	1848.89	154.22	1314.74	0.00	0.00	0.00	1866.54	51.53	1697.77	1842.79	178.54	1720.84	1743.68	48.03	1668.43	1716.20	159.20	1679.89	-220.24	1132.36	71.33	374.58	1135.83	73.78	-224.69
9.58000	2117.97	312.71	101.56	2081.78	299.30	91.17	1910.16	294.98	46.34	1914.44	294.95	111.19	1815.45	94.18	40.78	1762.14	92.27	57.73	1603.04	54.72	55.36	1611.80	62.98	108.14	1856.34	155.40	1313.54	0.00	0.00	0.00	1873.64	52.67	1697.07	1850.17	179.71	1719.97	1751.40	49.45	1667.36	1724.11	160.64	1679.00	-220.63	1133.30	71.26	374.30	1135.43	73.68	-230.70
9.59000	2141.09	317.67	109.20	2106.35	304.40	98.05	1935.13	297.47	45.91	1936.44	298.48	111.45	1815.24	94.14	40.51	1761.95	92.00	57.57	1603.24	54.55	55.95	1612.71	63.66	108.44	1863.79	156.57	1312.35	0.00	0.00	0.00	1881.67	54.29	1695.96	1858.59	181.58	1718.90	1759.16	51.15	1666.31	1732.06	162.24	1678.08	-219.37	1133.35	71.44	373.94	1135.99	73.62	-230.11
9.60000	2163.43	321.56	117.41	2128.55	308.09	104.16	1958.83	299.80	45.98	1957.91	300.04	111.62	1814.90	94.40	40.53	1762.57	91.89	57.67	1603.55	54.49	56.57	1613.18	63.31	109.22	1870.85	157.89	1311.13	0.00	0.00	0.00	1890.26	55.98	1694.67	1866.94	183.32	1717.89	1766.59	52.46	1665.13	1740.01	163.95	1677.19	-221.91	1133.08	71.04	373.59	1135.91	73.77	-230.45
9.61000	2184.31	324.33	125.45	2150.36	310.17	110.87	1982.01	300.50	46.09	1978.23	301.69	112.16	1815.39	94.19	40.52	1763.10	91.74	57.87	1603.82	54.46	57.24	1613.70	62.97	110.05	1878.62	159.07	1309.91	0.00	0.00	0.00	1897.46	57.26	1693.50	1874.22	184.68	1717.02	1774.20	54.50	1664.14	1747.64	166.21	1676.19	-221.63	1132.80	71.28	373.84	1135.78	73.87	-228.26
9.62000	2203.94	325.50	132.90	2169.34	311.29	116.06	2003.15	302.42	46.70	1997.74	302.85	112.56	1815.59	93.70	40.11	1762.71	91.54	57.56	1604.16	54.17	58.07	1614.51	63.25	110.77	1886.90	160.26	1308.73	0.00	0.00	0.00	1904.95	59.75	1692.49	1882.34	186.88	1715.90	1782.25	57.17	1663.19	1755.47	168.31	1675.22	-221.31	1133.43	71.11	374.80	1135.73	73.92	-235.19
9.63000	2221.52	325.20	139.27	2186.66	311.99	121.06	2022.43	304.67	47.80	2015.54	304.28	113.21	1814.89	94.07	40.08	1763.03	91.18	57.48	1604.60	54.30	58.80	1615.21	62.73	111.81	1894.73	161.42	1307.53	0.00	0.00	0.00	1912.68	61.88	1691.63	1889.95	189.28	1714.79	1789.65	59.13	1662.18	1763.34	170.45	1674.26	-220.65	1133.30	71.36	374.35	1136.22	73.65	-234.58
9.64000	2237.96	323.82	144.57	2204.73	312.41	122.50	2040.82	305.39	48.01	2031.46	306.19	114.24	1815.65	92.91	39.48	1763.09	91.04	57.36	1605.09	54.22	59.81	1615.78	62.27	113.07	1902.41	162.66	1306.33	0.00	0.00	0.00	1920.73	64.38	1690.83	1897.82	192.01	1713.71	1797.78	62.15	1661.34	1771.11	172.97	1673.20	-221.87	1133.14	71.05	373.86	1135.89	73.75	-229.80
9.65000	2253.17	322.04	145.30	2218.97	311.59	125.25	2055.33	307.92	48.95	2046.17	306.76	114.58	1816.11	93.50	39.89	1762.74	90.90	57.05	1605.42	53.86	61.03	1616.99	62.57	113.99	1909.72	164.03	1305.17	0.00	0.00	0.00	1928.18	67.24	1690.03	1905.42	194.45	1712.89	1805.65	65.20	1660.44	1778.89	175.52	1672.12	-220.12	1132.69	71.38	374.15	1135.89	73.78	-225.43
9.66000	2265.95	320.24	146.76	2231.86	309.41	126.98	2069.27	307.71	48.83	2059.46	306.80	114.49	1815.68	93.34	39.51	1763.47	90.74	57.25	1606.12	54.11	62.07	1618.38	63.07	115.11	1917.60	165.38	1304.03	0.00	0.00	0.00	1935.92	69.51	1689.25	1913.25	197.43	1711.78	1813.20	67.86	1659.67	1786.74	178.19	1671.13	-220.44	1132.87	71.42	375.60	1135.95	73.94	-229.46
9.67000	2277.51	318.19	146.68	2243.18	308.01	128.16	2080.07	308.32	48.67	2070.08	307.36	114.35	1816.28	93.52	39.57	1763.87	90.74	57.31	1606.54	53.66	63.57	1619.25	62.53	116.72	1925.31	166.74	1303.03	0.00	0.00	0.00	1944.42	72.95	1688.62	1921.16	200.47	1710.81	1820.87	70.82	1659.00	1794.52	181.15	1670.15	-220.47	1132.98	71.53	374.80	1135.89	73.85	-231.29
9.68000	2287.26	315.66	145.06	2251.64	305.05	126.28	2089.13	307.71	47.78	2080.07	306.17	113.32	1816.10	93.19	39.05	1764.24	90.47	57.24	1607.13	53.47	65.10	1620.20	62.23	118.37	1933.24	168.30	1302.14	0.00	0.00	0.00	1951.35	75.56	1688.13	1929.04	203.13	1709.97	1828.35	73.96	1658.37	1802.31	184.33	1669.19	-218.62	1133.06	71.73	374.46	1135.72	73.84	-230.95
9.69000	2294.71	311.25	142.96	2260.16	301.92	123.39	2097.24	306.23	46.37	2088.36	305.03	111.79	1817.97	94.36	37.05	1764.25	90.19	57.06	1608.01	53.72	66.52	1621.31	61.77	120.15	1940.73	169.87	1301.29	0.00	0.00	0.00	1958.22	78.53	1687.65	1936.74	206.07	1709.24	1835.96	77.24	1657.82	1810.25	187.25	1668.29	-219.41	1133.12	71.58	374.64	1136.07	73.82	-228.32
9.70000	2301.66	306.82	139.63	2267.31	299.82	120.77	2103.01	306.02	45.17	2094.85	304.40	110.61	1817.46	92.67	38.80	1765.20	90.04	57.30	1608.80	53.50	68.22	1622.52	61.38	122.04	1949.01	171.50	1300.62	0.00	0.00	0.00	1966.13	82.04	1687.08	1943.64	210.23	1708.23	1843.26	80.54	1657.36	1817.86	190.86	1667.45	-220.81	1133.06	71.31	374.47	1136.22	73.78	-228.82
9.71000	2307.47	302.13	135.49	2273.42	295.36	117.14	2108.92	303.85	43.75	2100.71	303.42	109.10	1817.46	92.27	38.51	1765.45	89.74	57.23	1609.87	53.60	69.92	1624.53	61.72	123.74	1956.89	173.20	1299.99	0.00	0.00	0.00	1974.14	86.04	1686.76	1951.00	213.69	1707.38	1850.74	84.54	1657.03	1825.36	194.67	1666.58	-220.92	1133.69	70.99	374.00	1136.34	73.38	-226.38
9.72000	2311.83	297.68	132.64	2277.45	290.74	112.50	2112.99	302.51	43.47	2105.40	303.11	107.57	1818.55	93.43	36.86	1766.25	89.69	57.40	1610.89	53.42	71.91	1625.95	61.33	125.77	1964.90	175.05	1299.48	0.00	0.00	0.00	1980.30	89.51	1686.69	1959.08	217.10	1706.25	1858.19	88.64	1656.71	1832.93	198.54	1665.75	-221.92	1134.55	70.50	374.73	1135.85	73.83	-227.66
9.73000	2315.92	292.54	126.24	2280.70	286.00	106.99	2116.13	300.97	43.23	2110.28	301.10	105.35	1817.94	92.67	38.70	1765.80	89.36	56.99	1611.85	53.00	74.10	1627.18	60.22	128.31	1972.98	176.79	1299.11	0.00	0.00	0.00	1988.20	92.90	1686.02	1967.32	220.93	1705.17	1865.44	92.71	1656.61	1840.38	202.66	1664.89	-222.05	1133.73	70.70	375.14	1135.35	74.07	-228.24
9.74000	2320.60	288.07	116.21	2284.02	282.31	101.65	2118.55	300.52	43.13	2113.42	300.35	103.34	1818.96	92.63	39.15	1766.66	89.21	57.03	1613.25	52.98	76.33	1629.57	60.59	130.40	1981.46	178.62	1298.90	0.00	0.00	0.00	1996.08	96.88	1685.65	1974.58	225.21	1704.06	1872.64	96.79	1656.55	1847.96	206.69	1664.05	-222.35	1133.46	70.76	374.60	1135.50	73.94	-230.20
9.75000	2325.68	285.15	108.95	2286.70	279.05	96.33	2120.99	299.66	42.45	2117.22	299.73	101.57	1818.58	92.15	38.59	1767.29	88.92	57.06	1614.60	52.80	78.91	1631.59	60.15	133.02	1990.15	180.45	1298.67	0.00	0.00	0.00	2003.19	100.47	1685.47	1981.46	229.44	1702.99	1879.85	100.96	1656.43	1855.54	210.86	1663.21	-222.28	1133.78	70.74	374.81	1135.85	73.98	-228.59
9.76000	2330.18	283.48	101.36	2291.30	277.68	90.64	2122.77	300.35	42.21	2121.76	299.06	100.16	1819.84	93.62	36.46	1767.67	88.87	56.85	1616.29	52.90	81.50	1634.34	60.32	135.58	1998.04	182.28	1298.62	0.00	0.00	0.00	2009.96	104.36	1685.44	1990.03	232.27	1702.03	1886.80	105.02	1656.50	1863.04	215.16	1662.50	-220.65	1133.37	70.96	375.29	1135.95	74.13	-229.61
9.77000	2332.85	283.96	96.32	2293.46	278.99	85.29	2124.28	300.88	41.73	2125.56	300.29	99.93	1820.37	93.02	36.62	1768.46	88.68	56.82	1618.22	52.87	84.44	1636.90	59.58	138.73	2006.54	184.24	1298.67	0.00	0.00	0.00	2016.47	107.97	1685.67	2010.87	239.75	1693.63	1893.64	109.11	1656.74	1870.64	219.35	1661.95	-220.30	1133.10	71.20	374.86	1135.62	74.05	-232.74
9.78000	2336.90	286.26	88.93	2296.52	281.67	80.00	2124.20	302.21	41.74	2126.80	301.73	103.14	1819.81	93.97	36.26	1768.88	88.48	56.53	1620.22	52.71	87.82	1640.29	59.76	141.81	2015.10	185.99	1298.93	0.00	0.00	0.00	2024.03	111.63	1685.97	2022.95	242.23	1691.89	1900.70	113.62	1657.32	1878.02	223.86	1661.68	-219.98	1133.24	71.42	374.97	1135.96	73.89	-232.82
9.79000	2339.02	287.58	83.46	2297.02	284.32	78.90	2123.59	304.09	41.40	2128.81	302.91	103.29	1820.42	94.24	35.80	1769.41	88.30	56.18	1622.67	52.91	91.26	1643.56	59.45	145.33	2023.10	187.74	1299.43	0.00	0.00	0.00	2030.97	115.59	1686.46	2030.67	246.19	1691.59	1907.70	118.37	1658.15	1885.50	228.42	1661.69	-221.19	1133.27	70.97	375.45	1136.08	73.82	-232.98
9.80000	2340.53	286.26	79.98	2295.19	280.84	81.69	2124.56	303.06	40.35	2131.89	302.30	103.71	1821.15	93.11	36.06	1770.50	88.16	56.14	1625.75	53.59	95.04	1647.40	58.96	149.37	2031.61	189.48	1300.28	0.00	0.00	0.00	2037.46	119.36	1687.33	2037.77	251.29	1691.21	1914.82	123.18	1659.23	1893.01	233.00	1661.95	-221.24	1133.08	71.17	374.44	1136.13	73.58	-228.35
9.81000	2341.57	283.56	76.72	2295.64	278.68	79.08	2124.13	304.32	40.79	2131.64	301.57	102.83	1821.04	93.10	36.38	1771.88	88.17	56.13	1628.85	53.71	99.39	1651.92	59.21	153.30	2039.82	191.17	1301.41	0.00	0.00	0.00	2044.83	122.71	1688.06	2045.14	255.49	1691.41	1921.54	127.67	1660.42	1900.31	237.92	1662.38	-221.30	1133.08	71.22	373.56	1135.91	73.47	-223.13
9.82000	2344.00	284.15	71.52	2298.89	279.13	73.74	2124.79	303.87	40.77	2131.93	302.27	103.14	1821.32	92.37	38.05	1773.26	88.27	56.16	1632.34	53.91	104.13	1656.51	58.60	158.05	2047.74	192.98	1302.91	0.00	0.00	0.00	2051.70	126.82	1689.32	2052.75	259.63	1691.72	1928.33	132.40	1661.71	1907.89	242.74	1662.98	-219.97	1133.16	71.21	373.79	1135.75	73.63	-229.60
9.83000	2344.43	284.88	68.85	2298.42	280.01	72.38	2125.89	303.37	40.63	2134.08	302.54	103.89	1821.56	92.50	38.72	1774.73	88.32	56.01	1636.43	54.85	109.16	1662.43	59.39	162.57	2055.90	194.70	1304.58	0.00	0.00	0.00	2057.84	130.79	1690.85	2046.87	261.19	1699.58	1934.35	135.92	1663.14	1915.53	247.29	1663.71	-220.95	1133.26	70.95	374.27	1135.65	73.84	-235.30
9.84000	2344.82	284.70	66.88	2296.99	278.16	76.74	2125.44	304.33	40.76	2135.33	301.95	103.28	1821.68	92.19	38.89	1776.13	88.45	55.83	1641.18	56.06	114.47	1668.30	59.12	167.91	2064.10	196.64	1306.42	0.00	0.00	0.00	2064.56	135.16	1692.62	2064.91	267.29	1694.69	1941.30	141.31	1664.86	1923.05	252.04	1664.45	-220.01	1133.34	71.36	374.03	1135.74	73.72	-236.74
9.85000	2344.31	284.34	67.23	2297.18	277.90	76.23	2125.56	304.49	40.83	2135.40	303.03	103.97	1821.57	92.85	39.53	1778.09	88.68	55.79	1646.41	57.25	120.35	1675.47	59.63	173.24	2071.83	198.66	1308.21	0.00	0.00	0.00	2071.70	138.98	1694.24	2076.13	270.54	1693.95	1947.88	145.95	1666.46	1930.51	256.73	1665.08	-220.53	1133.15	71.30	374.37	1135.28	73.87	-231.32
9.86000	2344.62	284.19	65.78	2297.57	277.91	75.88	2125.16	305.40	41.16	2136.02	303.27	103.93	1822.06	92.46	39.31	1780.14	89.11	55.94	1652.02	58.02	126.84	1683.55	60.77	178.47	2079.40	200.59	1310.04	0.00	0.00	0.00	2078.40	142.68	1696.18	2083.84	273.96	1694.76	1954.62	150.66	1668.11	1937.68	261.56	1665.56	-218.66	1132.38	71.68	374.80	1135.59	73.85	-226.79
9.87000	2344.65	284.69	63.38	2297.63	278.09	75.32	2125.11	305.41	40.97	2135.92	302.68	103.45	1822.44	92.58	39.73	1781.95	89.57	56.33	1658.79	59.67	133.48	1692.13	61.26	184.11	2087.66	202.49	1311.78	0.00	0.00	0.00	2084.24	146.19	1698.06	2090.66	278.48	1695.27	1961.16	155.22	1669.65	1944.90	265.98	1665.92	-219.03	1132.46	71.76	374.61	1135.76	73.68	-228.59
9.88000	2345.75	285.05	62.36	2296.98	278.08	74.33	2125.50	304.99	40.70	2135.73	303.01	103.24	1823.04	92.03	39.62	1784.95	89.67	57.36	1665.98	61.05	140.80	1701.47	61.81	189.82	2095.09	204.43	1313.50	0.00	0.00	0.00	2090.85	149.60	1699.84	2097.90	282.53	1695.96	1967.56	159.38	1670.90	1952.52	269.67	1666.32	-219.37	1132.28	71.47	373.27	1135.53	73.71	-231.40
9.89000	2345.32	284.99	61.78	2296.99	278.18	73.76	2125.63	305.21	40.83	2135.87	303.49	103.22	1824.27	92.45	40.15	1787.75	89.93	58.51	1673.76	62.86	148.30	1710.96	62.36	195.86	2102.76	206.32	1315.02	0.00	0.00	0.00	2097.28	153.55	1701.43	2105.78	284.96	1696.84	1974.40	164.00	1672.10	1959.59	274.15	1666.42	-220.75	1133.20	70.80	374.75	1135.49	73.95	-232.56
9.90000	2345.38	284.98	60.87	2297.57	278.27	73.32	2125.43	305.66	41.09	2135.84	303.87	103.22	1826.04	91.19	39.39	1791.44	89.90	60.15	1682.19	64.13	156.42	1721.06	62.39	202.33	2110.58	208.09	1316.40	0.00	0.00	0.00	2104.20	157.17	1702.85	2111.90	290.00	1696.92	1980.88	168.17	1673.15	1966.69	278.37	1666.48	-221.86	1132.79	70.90	373.87	1135.77	73.58	-224.90
9.91000	2345.04	285.04	59.79	2298.49	278.60	73.38	2127.12	303.24	39.93	2136.53	304.32	103.36	1825.91	91.93	41.12	1796.50	90.04	62.46	1691.30	65.32	164.96	1732.44	63.88	208.36	2117.78	209.78	1317.55	0.00	0.00	0.00	2110.78	160.95	1704.24	2119.38	293.09	1697.35	1987.24	172.24	1673.95	1973.85	282.25	1666.37	-221.42	1132.77	71.05	373.38	1135.28	73.55	-229.56
9.92000	2345.03	284.81	59.85	2297.31	278.59	72.41	2126.16	304.44	40.27	2137.00	304.52	103.04	1828.63	91.16	40.35	1800.68	90.04	64.82	1701.50	67.04	173.64	1744.01	64.55	214.87	2125.37	211.38	1318.43	0.00	0.00	0.00	2116.59	163.56	1705.56	2127.47	294.70	1697.98	1993.65	176.01	1674.56	1980.82	286.34	1666.19	-221.09	1133.32	70.98	374.49	1135.47	73.79	-233.48
9.93000	2344.85	284.99	58.97	2297.69	278.60	72.40	2125.83	305.19	40.42	2136.48	304.77	103.00	1832.80	90.21	39.27	1807.16	90.02	68.61	1712.41	68.61	182.72	1756.48	66.02	221.55	2132.54	212.94	1319.15	0.00	0.00	0.00	2123.92	166.91	1706.58	2134.12	298.45	1698.34	1999.91	179.49	1674.97	1988.07	289.95	1665.98	-220.27	1133.10	71.35	373.51	1135.75	73.52	-230.90
9.94000	2344.95	285.39	58.66	2298.09	278.80	72.26	2125.98	305.16	40.07	2135.28	304.61	102.16	1837.67	89.27	38.16	1814.19	90.39	72.62	1724.17	70.00	191.95	1770.42	69.37	227.40	2139.71	214.51	1319.65	0.00	0.00	0.00	2130.69	169.97	1707.64	2140.46	302.49	1698.69	2006.59	183.53	1675.24	1995.31	293.03	1665.74	-220.13	1132.81	71.58	373.44	1135.76	73.50	-226.41
9.95000	2344.54	284.83	58.78	2298.12	278.79	72.13	2126.22	304.75	39.86	2138.70	304.32	99.26	1844.11	87.95	39.13	1822.96	90.68	76.74	1737.59	72.79	199.71	1784.25	71.29	233.61	2147.17	216.03	1319.86	0.00	0.00	0.00	2136.56	172.38	1708.49	2147.35	305.26	1698.80	2013.11	186.87	1675.32	2002.41	296.41	1665.37	-220.58	1132.53	71.40	373.44	1135.67	73.47	-223.12
9.96000	2344.96	285.28	58.50	2298.12	278.80	72.02	2126.62	303.97	39.29	2139.16	303.99	98.68	1854.71	87.44	43.27	1834.07	90.68	81.29	1751.26	75.97	206.19	1798.61	74.37	239.01	2154.18	217.57	1319.91	0.00	0.00	0.00	2143.06	174.38	1709.22	2154.20	307.72	1699.14	2019.76	190.38	1675.38	2009.91	299.12	1665.11	-220.98	1132.76	71.29	373.04	1135.10	73.61	-225.72
9.97000	2345.06	285.54	58.23	2298.27	278.75	72.01	2125.80	305.44	39.80	2139.22	303.63	98.23	1868.28	86.94	47.26	1848.31	91.01	86.10	1765.52	78.76	211.77	1813.49	77.85	243.85	2161.10	218.99	1319.85	0.00	0.00	0.00	2149.15	176.47	1709.94	2160.92	310.72	1699.63	2026.11	193.01	1675.21	2017.18	302.06	1664.82	-218.79	1132.57	71.71	373.83	1135.12	73.75	-233.38
9.98000	2345.08	285.30	58.28	2297.24	278.94	71.61	2125.66	305.71	39.90	2138.54	304.81	98.70	1884.94	87.01	51.26	1864.16	91.75	90.25	1781.15	82.05	215.89	1828.78	81.50	247.92	2168.26	220.40	1319.74	0.00	0.00	0.00	2155.39	178.82	1710.71	2167.93	313.16	1699.93	2032.89	195.97	1675.13	2024.67	304.78	1664.53	-220.21	1132.88	71.38	373.76	1135.67	73.62	-231.15
9.99000	2345.27	285.87	57.90	2297.71	278.98	71.64	2125.89	305.38	39.85	2139.07	304.09	98.35	1902.53	88.04	54.38	1881.60	93.19	93.58	1797.90	85.66	218.64	1845.06	84.80	251.01	2175.78	221.83	1319.63	0.00	0.00	0.00	2161.95	180.77	1711.43	2175.75	314.49	1700.63	2040.02	199.16	1675.16	2032.30	307.21	1664.40	-222.49	1132.86	70.75	373.59	1135.34	73.80	-231.73
10.00000	2345.13	285.25	58.11	2296.36	278.95	70.95	2125.73	305.78	39.84	2139.33	303.98	98.26	1921.41	89.73	56.78	1900.65	95.27	96.26	1815.21	88.25	220.27	1861.67	87.07	253.26	2182.94	223.23	1319.62	0.00	0.00	0.00	2168.86	182.80	1712.20	2183.75	315.57	1701.25	2046.85	201.59	1675.21	2039.57	309.81	1664.39	-223.30	1132.95	70.55	375.12	1134.92	74.08	-229.37
10.01000	2345.24	285.52	57.80	2297.11	279.11	71.06	2126.56	304.32	39.50	2139.77	303.42	98.09	1942.57	92.06	58.85	1921.80	97.89	98.46	1833.37	91.72	220.22	1880.07	91.20	253.46	2189.75	224.71	1319.78	0.00	0.00	0.00	2174.62	183.19	1712.72	2190.93	317.07	1702.03	2053.60	203.49	1675.32	2047.06	312.04	1664.60	-223.02	1132.72	70.76	375.40	1135.53	74.16	-228.84
10.02000	2345.43	285.38	57.70	2297.67	279.24	71.24	2125.82	305.45	40.03	2138.68	305.58	98.91	1964.07	95.09	59.92	1943.07	100.99	99.52	1851.90	94.46	219.14	1897.67	93.77	253.14	2196.61	226.33	1320.01	0.00	0.00	0.00	2182.54	185.53	1713.51	2198.33	319.02	1702.92	2060.83	205.49	1675.67	2054.54	314.04	1664.94	-221.39	1132.80	71.19	375.50	1135.24	74.26	-229.93
10.03000	2345.09	285.18	57.61	2298.20	279.04	71.42	2125.65	305.32	40.07	2139.37	304.86	98.87	1987.92	98.95	60.91	1965.61	104.59	99.87	1871.41	97.64	216.37	1915.82	96.40	251.54	2203.17	228.00	1320.42	0.00	0.00	0.00	2189.20	187.09	1714.20	2206.55	319.23	1703.70	2068.23	207.64	1676.03	2061.96	316.06	1665.40	-223.48	1132.79	70.69	375.51	1135.04	74.49	-229.09
10.04000	2344.73	284.76	57.51	2298.04	279.31	71.16	2126.23	304.70	40.04	2139.96	304.12	98.77	2012.95	103.57	61.42	1989.77	108.93	99.92	1891.50	100.87	212.32	1935.22	99.97	248.72	2210.06	229.80	1320.96	0.00	0.00	0.00	2196.17	188.06	1714.85	2213.58	321.43	1704.17	2075.47	209.29	1676.36	2069.34	317.92	1665.94	-222.56	1133.02	71.01	375.52	1135.68	74.13	-229.74
10.05000	2344.98	285.81	56.72	2297.91	279.52	70.89	2126.27	304.76	40.14	2140.71	303.62	98.88	2040.29	108.85	61.99	2015.00	113.71	99.40	1912.35	104.06	206.99	1955.00	103.31	244.93	2216.91	231.69	1321.51	0.00	0.00	0.00	2203.45	189.01	1715.30	2219.93	323.91	1704.91	2082.46	210.27	1676.78	2077.00	319.33	1666.56	-221.65	1132.56	71.28	374.93	1135.11	74.01	-229.11
10.06000	2345.99	286.06	56.84	2296.90	279.41	70.31	2126.43	304.34	40.10	2139.98	304.74	99.55	2068.00	114.62	62.05	2041.95	118.93	98.88	1933.61	106.53	200.76	1974.73	105.83	240.43	2223.65	233.51	1322.08	0.00	0.00	0.00	2211.07	190.98	1715.96	2227.07	325.85	1705.04	2090.33	212.40	1677.33	2084.65	320.63	1667.21	-221.89	1132.31	71.27	374.64	1134.98	74.05	-231.63
10.07000	2345.23	285.63	56.48	2298.49	279.49	70.79	2125.95	305.28	40.84	2140.38	304.73	99.79	2096.66	120.64	62.02	2068.60	124.11	97.61	1955.87	109.20	193.45	1995.06	108.63	234.90	2230.34	235.34	1322.56	0.00	0.00	0.00	2218.15	192.08	1716.35	2234.82	326.82	1705.77	2097.66	213.33	1677.72	2092.29	321.88	1667.97	-223.57	1133.33	70.97	373.68	1135.16	73.88	-227.88
10.08000	2345.57	285.73	56.29	2298.49	279.63	70.68	2125.69	305.54	41.20	2140.72	304.50	99.93	2126.61	126.65	62.14	2096.65	129.47	96.24	1978.56	111.95	185.28	2016.21	111.35	228.56	2236.82	237.17	1323.00	0.00	0.00	0.00	2225.91	192.86	1716.52	2242.85	327.84	1706.31	2105.58	215.00	1678.11	2099.97	323.01	1668.65	-220.85	1133.11	71.32	373.25	1135.36	73.46	-230.74
10.09000	2345.79	285.64	56.14	2298.42	279.59	70.44	2126.44	304.33	41.07	2141.19	304.40	100.25	2156.79	132.46	62.12	2126.12	134.65	95.23	2002.33	115.50	175.98	2038.04	114.40	221.16	2243.51	238.94	1323.29	0.00	0.00	0.00	2233.37	194.21	1716.80	2250.88	328.30	1706.66	2112.97	215.68	1678.55	2107.86	323.49	1669.50	-219.81	1132.98	71.53	374.76	1135.35	73.97	-225.23
10.10000	2346.09	286.00	55.79	2299.30	279.75	70.60	2126.81	303.91	41.01	2140.96	304.89	100.73	2187.29	137.91	61.85	2155.33	139.50	93.58	2026.58	118.39	166.39	2060.11	116.92	213.40	2250.29	240.73	1323.53	0.00	0.00	0.00	2241.43	195.39	1716.67	2258.72	329.03	1706.87	2120.67	216.47	1678.91	2115.13	324.82	1670.21	-220.70	1132.64	71.41	375.35	1135.05	74.18	-227.87
10.11000	2345.67	285.50	55.60	2299.60	279.68	70.45	2126.45	304.48	41.62	2141.86	304.22	100.79	2218.48	142.96	61.74	2184.57	144.04	91.45	2051.62	121.22	156.58	2084.30	122.31	203.97	2256.65	242.38	1323.66	0.00	0.00	0.00	2249.07	195.88	1716.45	2267.59	328.40	1707.33	2128.59	217.38	1679.28	2122.87	325.46	1670.97	-223.39	1133.42	70.47	375.53	1135.06	74.15	-232.50
10.12000	2345.70	285.63	55.47	2299.49	279.87	70.12	2126.09	304.94	42.13	2142.26	304.02	100.84	2249.20	147.51	61.27	2214.54	148.15	89.52	2076.83	123.73	146.60	2108.10	126.14	194.93	2263.71	244.02	1323.67	0.00	0.00	0.00	2256.65	196.51	1716.15	2274.64	329.76	1707.37	2136.09	217.79	1679.55	2130.48	326.06	1671.65	-221.94	1133.52	70.89	375.45	1135.25	74.19	-228.74
10.13000	2343.72	283.54	60.63	2299.83	279.61	70.01	2126.33	304.82	42.31	2142.64	304.07	101.23	2280.73	151.41	61.31	2244.02	151.71	87.26	2103.23	126.86	136.36	2131.04	126.81	186.73	2270.20	245.63	1323.60	0.00	0.00	0.00	2264.78	197.01	1715.71	2282.87	329.84	1707.46	2144.17	218.56	1679.74	2137.73	327.12	1672.23	-221.14	1132.48	71.23	374.86	1135.49	73.99	-230.06
10.14000	2343.52	283.41	60.21	2300.90	279.44	70.12	2127.34	303.34	41.88	2143.64	303.35	101.08	2312.20	154.46	61.46	2274.64	154.75	85.72	2130.28	129.82	126.28	2155.55	129.87	177.69	2276.92	247.28	1323.50	0.00	0.00	0.00	2272.84	197.90	1715.31	2289.97	331.18	1707.30	2151.94	219.11	1679.90	2145.62	327.22	1672.83	-220.94	1131.76	71.48	374.80	1135.33	73.88	-229.63
10.15000	2343.72	283.26	60.04	2300.08	279.49	69.56	2127.35	303.44	42.17	2143.32	303.82	101.52	2343.04	156.82	61.72	2304.94	157.13	84.29	2157.07	131.59	116.85	2180.18	132.54	169.10	2283.64	248.79	1323.30	0.00	0.00	0.00	2280.74	198.26	1714.81	2280.55	330.34	1717.38	2159.46	219.10	1679.81	2153.36	327.53	1673.33	-222.52	1132.38	70.88	374.45	1135.51	73.89	-233.66
10.16000	2343.92	283.19	59.89	2300.61	279.35	69.63	2126.94	304.16	42.90	2144.03	303.39	101.61	2374.67	158.43	62.80	2334.33	158.85	82.64	2184.65	134.01	107.39	2205.38	134.94	160.60	2290.37	250.21	1323.08	0.00	0.00	0.00	2288.40	198.53	1714.28	2283.73	330.62	1719.73	2167.59	220.15	1679.79	2161.05	327.92	1673.73	-221.90	1132.94	70.85	375.06	1134.85	74.18	-229.57
10.17000	2344.24	283.10	59.80	2301.18	279.23	69.77	2127.27	303.24	42.64	2143.57	304.05	102.22	2406.96	158.73	61.98	2364.38	160.12	81.91	2212.12	134.78	98.83	2231.01	137.22	152.38	2297.36	251.61	1322.76	0.00	0.00	0.00	2296.16	198.93	1713.76	2291.69	330.88	1719.71	2175.12	220.24	1679.50	2168.53	328.57	1673.92	-222.02	1133.78	70.73	374.84	1134.87	74.25	-228.60
10.18000	2344.80	282.99	59.93	2300.99	279.39	69.55	2127.20	303.64	43.21	2144.44	303.34	102.27	2441.48	160.61	60.42	2395.27	161.00	82.18	2240.78	136.47	90.34	2256.92	139.62	144.51	2304.14	253.01	1322.42	0.00	0.00	0.00	2304.90	200.32	1713.15	2299.38	331.32	1719.50	2183.01	220.90	1679.17	2176.34	328.69	1674.12	-220.77	1132.77	71.23	373.95	1135.98	73.63	-230.49
10.19000	2344.22	283.02	59.42	2301.33	280.10	67.35	2126.42	304.44	43.71	2144.96	302.75	102.16	2473.39	160.98	62.63	2425.13	161.42	82.62	2267.67	135.52	83.48	2283.21	141.84	137.10	2311.43	254.21	1321.99	0.00	0.00	0.00	2312.81	201.13	1712.49	2306.47	331.85	1719.38	2190.68	221.08	1678.87	2184.10	329.00	1674.11	-223.61	1133.49	70.57	374.82	1136.06	73.68	-233.59
10.20000	2344.79	283.03	59.51	2299.94	281.19	67.39	2127.47	302.99	43.38	2144.49	303.84	102.85	2504.25	161.07	66.48	2455.36	161.81	83.99	2296.26	136.03	76.83	2310.17	143.89	130.30	2318.62	255.42	1321.52	0.00	0.00	0.00	2320.27	200.97	1711.72	2333.00	332.19	1708.68	2198.72	221.96	1678.63	2191.73	329.41	1673.96	-225.38	1134.41	70.06	375.13	1135.48	74.06	-235.15
10.21000	2344.47	283.29	59.07	2300.25	280.79	66.40	2126.73	303.96	44.25	2145.18	303.16	102.85	2534.47	160.84	69.86	2485.41	162.13	86.23	2325.29	136.81	70.89	2335.42	143.68	125.05	2325.30	256.53	1320.95	0.00	0.00	0.00	2327.62	201.46	1711.07	2344.81	333.36	1705.68	2206.74	222.36	1678.01	2199.13	329.93	1673.64	-222.27	1133.24	71.05	375.07	1135.68	73.96	-234.95
10.22000	2346.42	285.92	53.19	2302.67	280.28	66.45	2127.80	302.15	43.70	2142.89	304.55	106.77	2564.43	160.67	74.14	2514.77	162.52	88.95	2353.80	137.32	65.86	2361.33	144.47	120.19	2332.74	257.56	1320.30	0.00	0.00	0.00	2335.20	201.89	1710.40	2352.38	334.19	1705.02	2214.41	222.30	1677.30	2206.75	330.19	1673.18	-223.46	1133.38	70.51	374.36	1135.69	73.66	-225.44
10.23000	2346.85	286.02	53.19	2301.86	281.14	66.20	2127.42	302.70	44.15	2142.15	304.87	107.39	2594.20	161.17	78.49	2543.51	163.01	92.43	2382.81	138.68	61.46	2387.73	146.32	115.89	2339.98	258.56	1319.50	0.00	0.00	0.00	2343.47	201.93	1709.71	2359.75	334.68	1704.53	2223.03	223.41	1676.72	2214.25	330.50	1672.62	-223.67	1133.64	70.41	375.42	1134.97	74.11	-228.83
10.24000	2346.84	286.28	52.91	2303.58	279.88	65.31	2128.01	301.94	44.16	2142.55	304.75	107.50	2622.07	161.41	83.99	2571.37	163.81	96.53	2410.94	139.78	58.00	2413.29	147.48	112.49	2346.98	259.54	1318.64	0.00	0.00	0.00	2350.42	202.60	1709.26	2367.23	335.76	1703.39	2230.49	222.65	1675.72	2222.02	330.30	1671.99	-223.11	1132.98	70.56	376.03	1135.42	74.26	-233.34
10.25000	2347.72	286.86	52.64	2303.55	280.23	64.97	2127.26	303.43	45.24	2143.93	303.47	107.56	2650.15	161.98	89.24	2597.95	164.75	101.03	2437.88	140.89	55.35	2438.66	149.87	109.11	2354.01	260.43	1317.81	0.00	0.00	0.00	2358.97	203.64	1708.43	2375.82	334.66	1702.84	2238.96	222.89	1674.92	2229.66	330.15	1671.28	-223.02	1133.04	70.58	375.16	1136.55	73.70	-230.77
10.26000	2347.67	286.77	52.47	2303.74	280.33	64.84	2127.77	302.47	44.99	2143.95	304.53	108.55	2676.04	163.17	95.88	2623.28	166.10	106.16	2464.53	142.52	53.34	2461.22	149.41	108.03	2361.26	261.36	1316.81	0.00	0.00	0.00	2367.39	204.37	1707.59	2381.51	337.51	1701.52	2247.15	222.78	1674.11	2236.79	330.50	1670.35	-222.67	1133.94	70.57	374.90	1135.28	73.87	-229.64
10.27000	2347.86	286.96	52.31	2303.48	280.88	64.82	2127.80	302.50	45.38	2144.54	304.30	108.69	2705.55	164.77	92.82	2649.16	167.60	110.04	2490.01	143.59	52.24	2483.36	149.33	107.30	2368.34	262.33	1315.77	0.00	0.00	0.00	2375.78	204.94	1706.73	2389.97	337.30	1701.21	2255.24	222.44	1672.95	2244.33	330.16	1669.46	-223.14	1133.98	70.61	374.37	1135.55	73.71	-229.67
10.28000	2347.34	287.18	51.92	2303.72	280.99	64.48	2127.59	303.26	46.13	2144.93	304.05	109.13	2728.47	167.38	100.05	2673.05	169.11	115.76	2514.66	145.12	51.56	2506.77	151.62	106.05	2376.02	263.23	1314.78	0.00	0.00	0.00	2383.48	205.16	1705.72	2398.21	336.75	1700.30	2262.81	220.83	1671.76	2251.69	330.07	1668.45	-220.85	1132.95	71.10	375.71	1135.63	74.06	-231.65
10.29000	2347.61	287.51	51.93	2304.50	280.58	64.27	2127.81	303.07	46.41	2144.56	303.88	108.93	2750.85	170.66	107.69	2695.50	171.52	122.08	2538.32	146.47	51.62	2528.14	152.83	105.85	2383.49	264.13	1313.75	0.00	0.00	0.00	2391.94	205.53	1704.64	2405.31	337.48	1699.41	2271.89	221.26	1670.80	2259.47	329.03	1667.57	-222.91	1133.98	70.37	375.12	1135.26	74.11	-233.89
10.30000	2347.15	287.24	51.77	2304.96	280.36	64.20	2128.28	302.46	46.60	2145.35	303.95	109.71	2770.20	173.12	115.82	2716.33	173.91	127.89	2561.07	147.75	52.04	2548.19	153.38	106.31	2391.30	265.08	1312.73	0.00	0.00	0.00	2400.44	206.59	1703.81	2413.64	337.02	1698.38	2279.95	220.14	1669.63	2267.11	328.14	1666.67	-221.18	1133.04	70.90	373.95	1135.62	73.68	-226.46
10.31000	2347.61	287.67	51.43	2304.65	280.16	63.77	2128.37	302.70	47.35	2145.28	305.50	110.98	2789.80	176.45	122.56	2735.42	177.04	133.59	2582.26	148.20	52.99	2568.87	155.78	106.16	2398.87	265.95	1311.70	0.00	0.00	0.00	2408.99	206.35	1702.63	2421.13	337.09	1697.28	2288.85	219.78	1668.60	2274.44	327.59	1665.73	-222.73	1133.35	70.42	374.37	1135.42	73.78	-227.84
10.32000	2348.04	287.82	51.37	2303.28	281.36	64.24	2128.83	302.16	47.45	2145.64	304.86	111.11	2807.27	180.93	128.60	2753.13	179.69	138.36	2602.27	149.84	53.64	2586.42	155.59	107.20	2406.49	266.79	1310.65	0.00	0.00	0.00	2418.02	207.25	1701.77	2427.20	339.15	1696.28	2297.73	218.96	1667.63	2281.97	326.57	1664.84	-222.31	1133.36	70.70	374.67	1135.62	73.84	-236.01
10.33000	2348.34	288.17	51.08	2304.09	280.86	63.83	2129.41	301.47	47.87	2145.71	304.27	111.12	2822.41	184.42	133.74	2768.71	182.33	142.36	2618.92	150.00	54.90	2602.07	155.86	108.14	2414.43	267.61	1309.60	0.00	0.00	0.00	2425.75	206.23	1700.71	2416.51	337.87	1706.65	2306.90	218.52	1666.57	2289.32	325.79	1663.86	-223.04	1133.04	70.83	374.38	1135.93	73.75	-225.61
10.34000	2348.13	288.06	50.79	2302.87	281.91	67.35	2128.25	303.49	49.23	2147.90	304.34	112.07	2836.12	186.70	137.37	2782.80	184.66	145.34	2634.06	150.95	55.57	2615.94	156.26	108.57	2422.37	268.30	1308.59	0.00	0.00	0.00	2434.67	206.46	1700.13	2419.53	337.50	1708.57	2316.00	217.55	1665.42	2297.19	324.34	1663.00	-223.12	1133.79	70.59	374.82	1135.79	73.91	-228.88
10.35000	2348.75	288.53	50.60	2304.82	280.94	63.78	2129.30	302.12	49.50	2146.57	305.37	112.79	2848.04	188.32	139.41	2795.37	186.35	146.93	2647.07	152.19	55.55	2630.09	159.79	107.86	2430.28	268.90	1307.58	0.00	0.00	0.00	2442.84	206.17	1699.31	2427.49	337.25	1707.85	2324.47	215.91	1664.24	2305.09	322.79	1662.10	-221.52	1133.11	71.05	374.15	1135.28	73.91	-223.65
10.36000	2348.23	287.90	50.80	2303.18	282.27	67.02	2130.16	301.19	49.98	2147.36	304.49	113.23	2859.17	189.71	139.41	2805.77	188.15	147.19	2657.79	153.30	55.22	2640.89	160.99	107.51	2438.30	269.50	1306.58	0.00	0.00	0.00	2451.60	205.64	1698.34	2435.81	336.41	1707.31	2333.38	214.66	1663.08	2313.00	321.23	1661.29	-220.95	1133.23	71.23	374.53	1135.23	73.99	-230.96
10.37000	2348.73	288.10	50.58	2303.15	282.52	66.80	2130.05	302.09	51.30	2149.53	304.36	114.77	2867.98	192.79	137.99	2814.41	189.54	145.76	2666.69	154.85	54.18	2648.94	161.22	107.04	2446.57	270.06	1305.60	0.00	0.00	0.00	2460.26	204.91	1697.45	2443.24	335.82	1706.77	2342.40	213.40	1661.94	2321.24	319.13	1660.56	-221.69	1134.03	70.66	373.81	1134.95	73.96	-233.66
10.38000	2348.68	288.20	50.26	2304.04	282.68	66.97	2130.67	301.70	52.26	2151.41	304.17	115.79	2875.12	194.88	135.32	2821.54	191.30	143.55	2673.80	156.37	52.78	2655.43	161.22	106.14	2454.70	270.56	1304.71	0.00	0.00	0.00	2470.24	204.99	1696.56	2451.38	334.79	1706.24	2350.63	210.76	1660.61	2329.30	317.35	1659.86	-222.24	1134.01	70.77	373.98	1135.31	73.86	-234.72
10.39000	2349.30	288.61	50.01	2303.31	282.91	66.34	2130.99	301.54	53.57	2150.76	305.13	117.22	2881.14	196.02	131.57	2827.31	193.55	140.50	2679.04	157.52	51.14	2662.75	161.79	105.01	2462.94	271.09	1303.89	0.00	0.00	0.00	2478.68	204.27	1695.76	2458.96	334.39	1705.80	2359.76	209.23	1659.54	2337.39	315.48	1659.20	-223.07	1133.00	70.58	373.57	1136.00	73.66	-235.08
10.40000	2349.47	288.44	50.10	2303.33	282.99	66.08	2131.06	302.12	55.21	2154.70	303.14	114.50	2886.84	197.09	126.90	2831.27	195.90	136.64	2683.66	159.68	48.87	2666.27	163.39	103.34	2471.37	271.52	1303.15	0.00	0.00	0.00	2487.43	203.20	1695.05	2467.38	332.84	1705.44	2369.21	207.95	1658.51	2345.79	313.30	1658.54	-223.26	1132.84	70.51	373.56	1135.63	73.87	-230.13
10.41000	2349.29	288.74	49.67	2304.37	283.37	66.23	2132.93	300.40	56.22	2156.11	302.87	115.78	2889.70	201.31	122.09	2835.26	198.25	132.41	2686.66	161.29	46.29	2669.87	166.22	100.27	2479.78	271.98	1302.55	0.00	0.00	0.00	2496.25	202.71	1694.20	2475.60	331.76	1705.05	2378.72	206.48	1657.47	2354.36	310.83	1658.05	-223.78	1133.56	70.35	373.53	1135.74	73.79	-232.20
10.42000	2349.56	288.51	49.76	2304.57	283.56	65.93	2132.94	301.21	58.46	2157.43	302.87	117.40	2893.49	203.93	116.11	2837.40	201.41	127.45	2688.07	162.24	44.81	2673.41	168.54	97.55	2488.40	272.40	1302.08	0.00	0.00	0.00	2505.35	200.96	1693.18	2483.38	330.95	1704.79	2388.03	204.59	1656.36	2362.14	309.33	1657.44	-221.99	1133.67	70.73	373.02	1135.71	73.49	-233.95
10.43000	2350.11	289.01	49.52	2305.45	283.44	65.98	2133.76	301.22	60.57	2159.41	301.89	119.00	2895.55	207.72	109.74	2839.93	204.94	121.98	2689.15	163.41	43.32	2676.21	170.94	94.91	2497.43	272.83	1301.71	0.00	0.00	0.00	2514.07	199.69	1692.41	2491.16	330.00	1704.38	2397.38	202.72	1655.42	2370.61	306.80	1657.05	-221.98	1132.91	70.90	372.57	1135.90	73.26	-231.33
10.44000	2350.11	288.44	49.65	2305.67	283.82	65.56	2134.59	301.11	62.83	2160.79	301.81	121.03	2897.12	211.93	103.72	2842.27	208.16	116.42	2692.25	166.67	40.99	2679.03	173.49	92.64	2506.56	273.24	1301.41	0.00	0.00	0.00	2518.99	196.10	1694.59	2499.20	328.31	1704.20	2406.69	200.54	1654.36	2378.78	304.71	1656.65	-221.52	1132.35	71.14	373.48	1135.26	73.58	-232.56
10.45000	2351.18	289.78	48.97	2305.26	284.06	65.07	2135.65	301.16	65.62	2158.85	304.10	127.27	2901.36	215.74	96.91	2845.52	211.48	110.95	2694.32	167.67	39.71	2681.85	174.74	91.13	2515.52	273.65	1301.26	0.00	0.00	0.00	2527.31	194.39	1694.33	2507.61	326.71	1704.03	2415.78	198.17	1653.48	2386.98	302.50	1656.39	-220.90	1132.32	71.22	373.46	1135.04	73.61	-228.96
10.46000	2350.37	288.59	49.28	2306.23	284.32	64.85	2137.23	300.84	68.16	2161.02	304.49	130.49	2901.84	218.16	101.45	2849.14	214.63	105.62	2696.82	168.48	38.66	2686.16	175.84	89.85	2524.59	273.98	1301.19	0.00	0.00	0.00	2535.79	193.07	1693.75	2515.87	325.64	1703.75	2424.85	195.64	1652.74	2395.57	299.78	1656.39	-221.35	1133.22	71.03	373.13	1135.70	73.50	-232.38
10.47000	2351.08	288.86	48.87	2307.18	284.75	64.69	2138.78	300.70	71.31	2163.63	304.35	133.15	2903.93	220.60	95.07	2852.32	216.83	99.75	2698.23	168.38	37.92	2690.17	176.25	88.79	2534.11	274.25	1301.24	0.00	0.00	0.00	2545.77	191.90	1693.13	2524.56	323.68	1703.80	2434.28	193.80	1652.27	2403.99	297.27	1656.56	-220.89	1133.45	71.11	373.73	1136.43	73.61	-228.11
10.48000	2351.81	289.49	48.29	2307.91	284.96	64.14	2139.43	302.10	75.07	2164.81	306.14	137.15	2906.41	221.76	87.93	2855.22	217.49	93.70	2699.01	167.70	37.72	2692.48	175.40	88.33	2543.53	274.45	1301.46	0.00	0.00	0.00	2555.10	190.59	1692.79	2533.62	321.76	1704.09	2443.25	191.14	1652.00	2412.12	295.25	1656.82	-222.29	1133.65	70.71	374.97	1135.54	74.11	-226.85
10.49000	2351.84	289.39	48.11	2308.38	285.12	63.19	2141.41	302.14	78.79	2170.88	303.77	135.61	2909.08	221.51	81.45	2856.61	218.17	88.65	2700.53	167.56	37.42	2696.68	177.82	87.16	2553.07	274.63	1301.90	0.00	0.00	0.00	2564.20	189.33	1692.77	2541.59	320.37	1704.59	2452.98	189.14	1651.92	2420.61	292.56	1657.48	-221.76	1133.19	71.22	375.06	1135.47	74.09	-229.50
10.50000	2352.70	289.74	48.24	2309.52	285.38	62.42	2143.84	302.31	82.49	2172.77	306.56	139.79	2910.17	221.82	76.88	2858.71	217.88	84.63	2701.07	166.02	38.46	2697.64	176.68	87.57	2562.53	274.78	1302.60	0.00	0.00	0.00	2573.37	187.96	1692.97	2549.94	318.77	1705.34	2462.80	187.11	1652.23	2428.89	290.25	1658.27	-223.57	1133.13	70.47	374.75	1135.69	74.08	-228.38
10.51000	2352.72	289.63	48.57	2310.55	285.66	61.81	2146.08	302.87	86.89	2176.90	306.57	143.23	2911.21	223.44	73.07	2860.00	219.26	82.15	2702.56	166.64	38.93	2700.34	177.92	87.23	2571.92	274.90	1303.59	0.00	0.00	0.00	2582.68	186.60	1693.34	2557.97	316.95	1706.51	2472.31	184.81	1652.66	2437.56	287.47	1659.34	-223.74	1133.23	70.61	374.69	1135.59	73.90	-229.26
10.52000	2352.55	289.32	48.59	2311.39	285.93	61.33	2148.56	303.92	91.62	2180.52	307.90	147.56	2911.17	223.40	72.73	2860.94	219.94	80.06	2703.50	167.23	39.16	2701.28	177.81	87.12	2581.38	275.08	1304.86	0.00	0.00	0.00	2591.82	185.26	1694.01	2566.41	315.18	1707.89	2481.62	182.25	1653.21	2446.36	284.60	1660.65	-222.53	1132.79	70.83	375.75	1135.91	74.03	-226.57
10.53000	2352.84	289.45	48.62	2312.26	286.27	60.72	2152.28	303.95	96.59	2184.55	309.88	152.30	2911.53	223.63	71.39	2861.20	220.49	79.08	2704.23	167.75	39.31	2701.34	177.70	87.69	2590.69	275.29	1306.43	0.00	0.00	0.00	2601.51	183.89	1694.86	2574.95	313.70	1709.31	2490.85	179.77	1653.97	2454.85	282.04	1662.15	-221.96	1133.19	70.90	375.65	1135.84	74.04	-231.34
10.54000	2353.30	289.76	48.73	2313.48	286.55	60.43	2156.33	304.05	101.69	2189.94	311.22	157.06	2912.09	223.49	69.63	2861.85	220.00	77.79	2704.19	167.27	39.73	2701.58	177.15	88.09	2599.94	275.55	1308.23	0.00	0.00	0.00	2610.84	182.60	1695.88	2583.26	311.94	1711.13	2501.03	178.21	1655.02	2463.87	278.97	1663.79	-223.87	1133.60	70.52	374.90	1135.64	73.91	-236.32
10.55000	2353.61	290.66	48.20	2315.14	286.58	60.35	2159.84	305.95	107.97	2195.76	313.10	161.99	2912.22	224.03	68.50	2862.35	220.23	77.01	2704.61	167.30	39.65	2703.08	178.03	87.98	2609.03	275.78	1310.17	0.00	0.00	0.00	2619.87	181.24	1697.01	2592.06	310.31	1712.78	2510.11	175.74	1655.89	2472.25	276.91	1665.43	-222.66	1133.48	70.77	374.34	1135.61	73.78	-232.80
10.56000	2353.32	289.93	48.48	2316.13	286.57	60.01	2164.77	306.44	114.22	2202.12	314.58	166.96	2912.17	224.62	67.27	2862.31	220.74	76.15	2705.45	167.60	39.77	2704.69	178.83	87.77	2617.97	276.02	1312.14	0.00	0.00	0.00	2628.90	179.96	1698.11	2601.02	308.72	1714.28	2519.48	173.47	1656.87	2480.80	274.62	1667.06	-221.85	1132.66	71.21	374.51	1135.48	73.85	-237.33
10.57000	2354.22	290.16	48.69	2320.20	286.64	61.52	2171.14	306.25	120.55	2210.50	315.51	171.73	2912.41	224.89	66.43	2862.79	220.63	75.49	2705.13	167.04	39.99	2704.13	177.16	88.60	2626.94	276.24	1313.99	0.00	0.00	0.00	2637.86	178.84	1699.10	2627.65	306.36	1704.69	2528.31	171.13	1657.50	2489.32	272.44	1668.46	-221.41	1133.07	71.06	374.80	1135.32	73.92	-237.05
10.58000	2353.88	289.56	48.90	2322.70	286.79	62.39	2177.57	307.05	127.94	2218.35	317.78	177.18	2913.15	224.66	65.46	2861.78	221.77	77.22	2705.82	167.86	39.73	2706.24	178.94	87.92	2635.67	276.39	1315.68	0.00	0.00	0.00	2647.22	177.85	1699.90	2639.62	305.56	1703.06	2537.72	169.50	1657.96	2497.93	270.41	1669.70	-223.77	1133.82	70.43	376.10	1134.84	74.44	-236.54
10.59000	2355.20	290.59	48.55	2327.82	287.12	64.74	2183.87	309.43	136.12	2227.89	319.15	182.32	2913.02	225.16	64.73	2861.72	222.06	76.86	2705.87	167.83	39.86	2705.20	177.75	88.68	2644.43	276.56	1317.15	0.00	0.00	0.00	2656.24	176.81	1700.59	2647.67	304.90	1704.19	2547.52	168.82	1658.45	2506.77	268.44	1670.76	-224.21	1133.76	70.38	374.88	1136.10	73.87	-230.64
10.60000	2353.94	288.79	52.24	2328.44	287.22	64.32	2191.47	311.45	144.25	2238.16	320.87	187.49	2912.92	225.36	64.16	2861.83	222.14	76.39	2705.55	167.48	40.07	2706.60	179.42	88.09	2653.02	276.72	1318.27	0.00	0.00	0.00	2664.75	176.02	1701.15	2655.98	303.65	1705.13	2556.82	167.56	1658.72	2515.20	267.00	1671.46	-225.16	1133.95	70.03	375.46	1135.33	74.17	-232.62
10.61000	2356.00	289.63	51.71	2331.28	287.67	64.79	2199.99	312.97	152.77	2249.43	322.16	192.29	2912.88	225.66	63.78	2861.96	222.12	76.03	2706.08	168.07	39.73	2707.05	179.83	87.62	2661.55	276.98	1319.05	0.00	0.00	0.00	2673.99	175.39	1701.48	2663.73	303.12	1705.85	2565.56	166.15	1658.74	2523.59	265.62	1671.95	-222.61	1133.30	70.77	374.77	1135.41	73.92	-237.95
10.62000	2359.02	290.88	50.88	2334.56	288.53	65.55	2209.46	314.51	161.29	2260.34	324.48	197.84	2913.56	225.00	63.09	2862.07	222.10	75.77	2705.90	167.77	39.66	2707.58	180.52	86.91	2670.24	277.38	1319.54	0.00	0.00	0.00	2682.71	174.89	1701.84	2671.45	302.94	1706.39	2574.79	165.69	1658.66	2532.16	264.09	1672.31	-222.36	1133.13	70.91	375.43	1135.45	74.03	-236.95
10.63000	2362.16	292.41	50.01	2338.45	289.65	66.76	2219.73	315.45	169.76	2273.31	325.16	202.99	2913.32	225.23	63.05	2862.06	221.97	75.53	2704.65	166.37	40.12	2707.23	179.92	86.84	2678.44	277.87	1319.70	0.00	0.00	0.00	2691.02	174.54	1702.23	2679.69	302.07	1706.80	2582.70	163.78	1658.31	2540.91	262.68	1672.49	-224.71	1134.76	69.93	375.22	1135.97	73.88	-237.54
10.64000	2367.15	294.30	49.71	2342.97	290.95	68.55	2231.06	316.65	178.72	2285.97	326.93	208.73	2912.96	225.47	62.90	2861.89	221.86	75.24	2705.67	167.52	39.40	2705.88	177.88	87.67	2686.46	278.43	1319.61	0.00	0.00	0.00	2699.93	174.40	1702.50	2687.84	302.09	1707.29	2592.03	163.52	1658.32	2548.71	262.38	1672.45	-222.17	1133.63	70.83	374.44	1135.89	73.84	-234.00
10.65000	2372.67	296.58	48.23	2349.61	292.81	71.16	2243.29	316.93	186.78	2299.26	328.30	214.26	2912.97	225.48	62.84	2862.03	221.79	75.22	2705.41	166.88	39.42	2705.32	176.64	88.09	2694.35	279.11	1319.33	0.00	0.00	0.00	2708.81	174.47	1702.72	2695.15	302.39	1707.56	2601.85	164.12	1658.33	2556.97	261.49	1672.53	-224.41	1133.54	70.31	373.17	1136.20	73.50	-233.96
10.66000	2377.22	300.38	43.35	2357.62	295.86	73.80	2256.23	316.05	193.32	2312.95	328.59	219.72	2912.88	225.55	62.72	2862.03	221.73	75.14	2705.05	166.38	39.53	2705.20	176.09	88.20	2701.91	279.93	1319.02	0.00	0.00	0.00	2717.15	174.65	1703.01	2703.70	301.18	1708.17	2610.13	162.83	1657.95	2565.30	260.66	1672.64	-225.34	1133.73	70.01	373.80	1135.30	73.84	-235.18
10.67000	2392.10	305.56	48.14	2371.99	300.06	78.98	2270.46	314.64	199.09	2326.83	328.77	225.60	2913.03	225.44	62.57	2861.94	221.67	74.99	2705.96	167.51	38.90	2706.30	177.04	87.53	2709.58	280.98	1318.78	0.00	0.00	0.00	2725.78	175.03	1703.26	2712.48	300.17	1708.90	2619.07	162.46	1657.75	2573.33	260.32	1672.74	-222.47	1132.88	70.89	374.62	1135.24	74.01	-235.34
10.68000	2403.55	311.97	46.96	2387.54	305.11	83.23	2286.12	313.24	203.64	2341.37	329.37	230.65	2913.05	225.34	62.46	2861.94	221.69	74.90	2704.92	166.16	39.35	2706.37	176.81	87.49	2717.18	282.17	1318.63	0.00	0.00	0.00	2734.63	175.75	1703.45	2720.00	301.50	1709.33	2627.57	161.69	1657.47	2581.69	259.45	1672.99	-224.24	1133.59	70.34	375.31	1135.63	73.96	-237.53
10.69000	2437.04	318.23	60.39	2404.78	310.39	86.79	2302.60	312.53	207.10	2357.24	329.25	234.65	2912.95	225.42	62.22	2862.14	221.67	74.89	2705.61	166.93	39.13	2706.45	176.65	87.49	2724.34	283.47	1318.62	0.00	0.00	0.00	2743.51	176.68	1703.69	2729.65	299.37	1710.33	2637.50	162.75	1657.48	2590.28	258.38	1673.50	-224.76	1133.44	70.30	375.03	1135.51	73.88	-234.81
10.70000	2453.21	324.75	61.93	2423.19	315.80	89.89	2319.22	313.14	209.85	2373.67	328.98	237.30	2912.51	225.89	62.38	2862.28	221.68	74.81	2705.94	167.42	39.02	2706.57	176.57	87.53	2731.71	284.91	1318.81	0.00	0.00	0.00	2752.23	177.84	1703.97	2735.35	302.72	1710.26	2646.82	163.04	1657.61	2597.84	258.59	1673.92	-224.10	1134.10	70.04	375.49	1135.57	74.01	-234.91
10.71000	2466.64	331.45	61.59	2443.09	321.18	92.47	2336.63	313.31	211.01	2390.86	328.90	239.13	2913.11	225.55	62.09	2862.28	221.67	74.63	2705.56	167.13	39.27	2706.70	176.55	87.61	2739.14	286.27	1319.17	0.00	0.00	0.00	2760.81	179.20	1704.35	2743.87	303.20	1711.45	2655.90	163.20	1657.62	2605.79	258.46	1674.59	-223.89	1134.19	70.05	375.79	1135.64	73.99	-236.21
10.72000	2487.36	337.80	63.05	2463.74	326.19	94.12	2355.19	313.41	210.81	2409.08	328.78	239.59	2913.09	225.57	61.87	2862.46	221.69	74.59	2705.79	167.36	39.39	2706.86	176.58	87.73	2746.31	287.56	1319.68	0.00	0.00	0.00	2769.70	180.87	1704.73	2752.00	303.43	1712.28	2664.56	163.46	1658.07	2614.17	258.23	1675.49	-223.60	1132.86	70.57	375.47	1135.49	74.06	-235.15
10.73000	2509.97	343.66	64.29	2486.47	331.03	95.48	2375.24	312.23	208.89	2427.49	329.78	239.13	2913.31	225.35	61.60	2862.63	221.70	74.50	2705.10	166.75	39.68	2707.03	176.66	87.89	2753.50	288.75	1320.32	0.00	0.00	0.00	2778.21	182.72	1705.24	2759.45	305.18	1713.01	2673.88	164.25	1658.57	2621.84	258.58	1676.42	-224.01	1133.20	70.64	374.45	1135.86	73.82	-237.04
10.74000	2533.17	348.97	64.77	2509.74	335.48	96.02	2393.65	314.03	206.29	2446.71	330.39	237.28	2913.51	225.18	61.33	2862.83	221.68	74.43	2705.39	167.07	39.75	2707.22	176.79	88.09	2760.53	289.80	1321.10	0.00	0.00	0.00	2786.93	184.91	1705.83	2766.16	307.23	1713.74	2683.08	165.17	1659.38	2629.94	258.71	1677.48	-223.40	1133.69	70.49	375.44	1135.78	74.07	-231.83
10.75000	2558.62	353.72	65.39	2534.70	339.51	96.31	2414.52	314.09	201.53	2465.93	331.93	234.51	2912.80	226.00	61.42	2862.97	221.64	74.30	2705.70	167.34	39.87	2707.43	176.95	88.32	2767.41	290.84	1321.93	0.00	0.00	0.00	2795.61	187.38	1706.41	2773.26	309.27	1714.22	2691.80	165.84	1660.33	2638.00	258.80	1678.52	-224.23	1133.30	70.49	375.68	1135.53	74.02	-233.62
10.76000	2584.68	357.87	65.34	2560.41	343.13	95.91	2435.60	315.67	195.91	2486.71	332.80	230.64	2913.37	225.55	61.20	2862.99	221.59	74.14	2705.45	167.03	40.27	2707.65	177.14	88.60	2774.33	291.83	1322.72	0.00	0.00	0.00	2804.11	189.98	1707.07	2781.61	310.80	1714.62	2700.67	166.71	1661.34	2645.22	259.90	1679.39	-224.49	1133.88	69.95	374.77	1135.46	73.85	-236.45
10.77000	2613.00	361.48	65.74	2586.36	346.38	94.79	2456.36	318.97	189.37	2507.48	334.41	225.79	2913.51	225.62	61.07	2863.33	221.53	74.08	2705.06	166.79	40.71	2707.89	177.35	88.91	2781.38	292.80	1323.47	0.00	0.00	0.00	2812.61	192.77	1707.76	2787.57	314.20	1714.78	2709.40	167.72	1662.61	2652.74	260.74	1680.18	-224.49	1133.78	70.17	374.69	1135.57	74.10	-240.32
10.78000	2642.40	364.74	66.02	2614.32	349.52	93.92	2478.97	321.41	181.66	2528.26	336.77	220.16	2913.76	225.49	60.71	2863.55	221.51	73.90	2706.10	167.97	40.54	2708.13	177.57	89.26	2788.41	293.78	1324.14	0.00	0.00	0.00	2820.55	195.80	1708.52	2796.69	314.68	1715.18	2719.10	170.17	1664.07	2660.26	261.71	1680.82	-224.36	1134.35	70.13	373.87	1135.76	73.70	-235.94
10.79000	2672.21	367.80	66.11	2643.29	352.61	92.93	2502.67	324.15	172.81	2549.23	339.88	214.13	2914.00	225.49	60.41	2863.64	221.43	73.62	2705.91	167.90	41.18	2708.39	177.80	89.65	2795.19	294.78	1324.63	0.00	0.00	0.00	2828.89	198.88	1709.16	2803.62	317.31	1714.97	2728.27	172.27	1665.37	2668.20	262.19	1681.52	-224.21	1134.10	70.14	375.47	1135.81	74.06	-232.06
10.80000	2703.38	370.70	66.57	2672.98	355.50	91.80	2527.23	326.92	163.19	2571.24	342.67	207.18	2913.69	226.28	60.61	2863.95	221.42	73.50	2706.70	168.88	41.23	2708.66	178.03	90.07	2802.20	295.75	1325.06	0.00	0.00	0.00	2837.09	202.09	1709.76	2810.27	320.36	1714.82	2735.82	172.81	1666.38	2675.56	263.46	1681.94	-223.19	1133.99	70.51	375.74	1135.91	74.08	-232.49
10.81000	2734.89	373.69	67.08	2702.57	358.61	90.24	2552.87	329.44	152.61	2594.12	345.97	199.56	2914.27	225.71	59.96	2863.93	221.34	73.19	2706.21	168.46	41.87	2708.94	178.25	90.53	2809.19	296.76	1325.33	0.00	0.00	0.00	2844.75	205.26	1710.36	2816.32	323.66	1714.36	2744.07	174.36	1667.55	2683.10	264.56	1682.24	-222.24	1133.56	70.76	375.57	1136.07	73.94	-230.87
10.82000	2766.64	376.85	67.70	2732.36	361.98	88.48	2580.09	331.48	141.78	2617.98	348.04	191.07	2914.22	226.17	60.00	2864.07	221.27	72.98	2706.70	169.02	42.10	2709.22	178.45	91.02	2816.27	297.82	1325.44	0.00	0.00	0.00	2852.91	208.42	1710.82	2805.03	326.77	1726.93	2752.15	176.35	1668.70	2689.99	266.41	1682.35	-224.37	1133.57	69.99	375.46	1135.53	74.10	-227.02
10.83000	2798.51	380.41	68.54	2762.43	365.60	86.83	2607.79	333.61	130.16	2640.42	353.44	183.69	2914.54	225.77	59.46	2864.13	221.18	72.78	2706.62	169.02	42.60	2709.51	178.63	91.55	2823.48	299.02	1325.44	0.00	0.00	0.00	2860.46	211.52	1711.21	2801.18	329.79	1733.82	2760.95	179.15	1669.64	2697.24	268.00	1682.33	-222.43	1133.36	70.78	375.50	1134.99	74.38	-226.10
10.84000	2830.51	384.70	69.77	2793.08	369.71	85.78	2649.63	320.55	114.90	2666.91	354.82	174.53	2912.85	226.50	62.26	2864.21	221.01	72.59	2706.71	168.95	42.86	2709.80	178.79	92.11	2830.40	300.28	1325.34	0.00	0.00	0.00	2868.04	214.56	1711.55	2806.20	332.70	1734.41	2768.05	180.25	1670.05	2704.49	269.62	1682.23	-223.07	1133.11	70.61	375.62	1135.04	74.39	-230.50
10.85000	2861.90	389.80	71.07	2824.30	374.63	85.36	2682.12	319.40	102.58	2694.07	355.39	164.97	2913.06	226.49	62.43	2864.52	220.85	72.54	2706.81	169.15	43.04	2710.10	178.90	92.70	2837.26	301.64	1325.08	0.00	0.00	0.00	2875.35	217.56	1711.81	2812.88	335.25	1733.92	2775.34	181.74	1670.45	2711.97	270.72	1682.05	-224.06	1133.66	70.33	374.64	1135.00	74.17	-236.58
10.86000	2893.24	395.67	73.03	2855.42	380.06	85.31	2692.01	344.57	99.14	2718.90	360.03	156.97	2913.22	226.36	62.35	2864.76	220.73	72.51	2707.37	169.62	43.14	2710.39	178.97	93.32	2844.13	303.03	1324.79	0.00	0.00	0.00	2882.84	220.46	1711.96	2819.24	337.99	1733.45	2783.42	184.34	1670.65	2719.07	272.43	1681.66	-224.21	1133.82	70.33	374.93	1136.17	73.93	-237.98
10.87000	2923.61	402.56	75.07	2885.86	386.39	85.39	2719.33	350.67	90.18	2745.89	361.99	148.18	2913.51	226.30	62.41	2865.00	220.61	72.53	2707.17	169.14	43.53	2710.69	179.00	93.98	2851.01	304.50	1324.44	0.00	0.00	0.00	2889.98	223.30	1712.10	2826.22	340.55	1732.78	2790.89	186.38	1670.81	2726.32	274.15	1681.23	-223.38	1133.67	70.64	374.10	1135.81	73.71	-234.34
10.88000	2953.37	410.49	77.53	2915.61	393.50	85.90	2749.61	353.38	80.53	2771.43	366.42	140.61	2913.77	226.24	62.54	2865.29	220.50	72.64	2707.38	169.30	43.64	2710.98	178.96	94.67	2857.96	306.16	1324.05	0.00	0.00	0.00	2897.06	226.09	1712.08	2832.86	343.21	1732.16	2798.93	189.13	1670.76	2733.18	276.28	1680.62	-225.03	1134.02	70.38	375.15	1135.30	74.16	-236.62
10.89000	2982.84	419.30	80.74	2944.79	401.52	86.79	2777.52	359.57	72.85	2795.61	372.74	134.94	2914.14	226.13	62.74	2865.55	220.40	72.70	2706.97	168.98	43.96	2711.27	178.86	95.39	2865.01	307.97	1323.57	0.00	0.00	0.00	2904.28	228.86	1711.94	2839.87	345.92	1731.38	2805.26	190.17	1670.47	2739.97	278.58	1679.84	-225.89	1134.24	70.03	374.73	1136.19	73.93	-232.74
[truncated: 102 more rows]
[truncated: 35 more columns]
