# Supplementary material for: The impact of mobile phone use on where we look and how we walk when negotiating floor based obstacles
Source: PLoS One. 2017 Jun 30;12(6):e0179802. doi: 10.1371/journal.pone.0179802 (PMC5493336; doi:10.1371/journal.pone.0179802)
Supplement: S1 File — (ZIP) [file pone.0179802.s001.zip › Gait/PP1/MC no obs write 1.txt]

CODAmotion Analysis Text
Codamotion Analysis Text Save of: MC no obs write 1.mdf
Time	Markers
Time	1:LTOE.X	1:LTOE.Y	1:LTOE.Z	2:L2nd.X	2:L2nd.Y	2:L2nd.Z	3:LHEE.X	3:LHEE.Y	3:LHEE.Z	4:LANK.X	4:LANK.Y	4:LANK.Z	5:RTOE.X	5:RTOE.Y	5:RTOE.Z	6:R2nd.X	6:R2nd.Y	6:R2nd.Z	7:RHEE.X	7:RHEE.Y	7:RHEE.Z	8:RANK.X	8:RANK.Y	8:RANK.Z	9:STRN.X	9:STRN.Y	9:STRN.Z	10:Marker 10.X	10:Marker 10.Y	10:Marker 10.Z	11:FRHD.X	11:FRHD.Y	11:FRHD.Z	12:FLHD.X	12:FLHD.Y	12:FLHD.Z	13:BRHD.X	13:BRHD.Y	13:BRHD.Z	14:BLHD.X	14:BLHD.Y	14:BLHD.Z	15:BLSTEP.X	15:BLSTEP.Y	15:BLSTEP.Z	16:FLSTEP.X	16:FLSTEP.Y	16:FLSTEP.Z	17:BRSTEP.X
(s)	(mm)	(mm)	(mm)	(mm)	(mm)	(mm)	(mm)	(mm)	(mm)	(mm)	(mm)	(mm)	(mm)	(mm)	(mm)	(mm)	(mm)	(mm)	(mm)	(mm)	(mm)	(mm)	(mm)	(mm)	(mm)	(mm)	(mm)	(mm)	(mm)	(mm)	(mm)	(mm)	(mm)	(mm)	(mm)	(mm)	(mm)	(mm)	(mm)	(mm)	(mm)	(mm)	(mm)	(mm)	(mm)	(mm)	(mm)	(mm)	(mm)
0.00000	-3449.47	42.55	32.61	-3282.84	183.62	-8.07	-3490.43	82.23	-0.43	-3589.88	95.22	50.23	-3836.09	-38.18	-5.30	-3813.74	31.36	27.82	-3106.39	272.21	-13.33	-3147.97	253.04	19.52	-3677.51	27.93	1233.11	0.00	0.00	0.00	-1654.61	116.73	1548.53	-3627.62	-26.57	1626.25	-2724.95	178.02	1279.02	-2723.55	74.04	1243.12	334.31	1131.36	55.21	773.45	1132.42	48.33	300.47
0.01000	-3449.47	42.55	32.61	-3282.84	183.62	-8.07	-3490.43	82.23	-0.43	-3589.88	95.22	50.23	-3836.09	-38.18	-5.30	-3813.74	31.36	27.82	-3106.39	272.21	-13.33	-3147.97	253.04	19.52	-3677.51	27.93	1233.11	0.00	0.00	0.00	-1654.61	116.73	1548.53	-3627.62	-26.57	1626.25	-2724.95	178.02	1279.02	-2723.55	74.04	1243.12	334.31	1131.36	55.21	773.45	1132.42	48.33	300.47
0.02000	-3449.47	42.55	32.61	-3282.84	183.62	-8.07	-3490.43	82.23	-0.43	-3589.88	95.22	50.23	-3836.09	-38.18	-5.30	-3813.74	31.36	27.82	-3106.39	272.21	-13.33	-3147.97	253.04	19.52	-3677.51	27.93	1233.11	0.00	0.00	0.00	-1654.61	116.73	1548.53	-3627.62	-26.57	1626.25	-2724.95	178.02	1279.02	-2723.55	74.04	1243.12	334.31	1131.36	55.21	773.45	1132.42	48.33	300.47
0.03000	-3449.47	42.55	32.61	-3282.84	183.62	-8.07	-3490.43	82.23	-0.43	-3589.88	95.22	50.23	-3836.09	-38.18	-5.30	-3813.74	31.36	27.82	-3106.74	272.24	-13.33	-3148.30	253.08	19.54	-3677.51	27.93	1233.11	0.00	0.00	0.00	-1654.61	116.73	1548.53	-3627.62	-26.57	1626.25	-2725.68	178.07	1279.35	-2724.33	74.06	1243.48	334.42	1131.72	55.23	773.72	1132.82	48.35	300.58
0.04000	-3449.47	42.55	32.61	-3282.84	183.62	-8.07	-3490.43	82.23	-0.43	-3589.88	95.22	50.23	-3836.09	-38.18	-5.30	-3813.74	31.36	27.82	-3455.87	306.00	-12.72	-3480.78	292.86	38.47	-3677.51	27.93	1233.11	0.00	0.00	0.00	-1654.61	116.73	1548.53	-3627.62	-26.57	1626.25	-3456.96	222.16	1612.79	-3507.66	95.73	1601.15	440.25	1491.05	72.75	1042.22	1523.99	65.98	413.75
0.05000	-3449.47	42.55	32.61	-3282.84	183.62	-8.07	-3490.43	82.23	-0.43	-3589.88	95.22	50.23	-3836.09	-38.18	-5.30	-3813.74	31.36	27.82	-3447.87	305.85	-11.88	-3461.19	291.94	40.38	-3677.51	27.93	1233.11	0.00	0.00	0.00	-1654.61	116.73	1548.53	-3627.62	-26.57	1626.25	-3466.59	224.26	1613.40	-3482.28	96.20	1601.07	442.78	1489.93	73.48	1042.70	1527.07	64.86	415.77
0.06000	-3449.47	42.55	32.61	-3282.84	183.62	-8.07	-3490.43	82.23	-0.43	-3589.88	95.22	50.23	-3836.09	-38.18	-5.30	-3813.74	31.36	27.82	-3462.06	306.87	-15.51	-3501.33	291.20	33.50	-3677.51	27.93	1233.11	0.00	0.00	0.00	-1654.61	116.73	1548.53	-3627.62	-26.57	1626.25	-3486.47	224.79	1613.26	-3497.90	96.28	1600.65	440.86	1491.42	72.55	1042.25	1524.21	65.70	414.26
0.07000	-3449.47	42.55	32.61	-3282.84	183.62	-8.07	-3490.43	82.23	-0.43	-3589.88	95.22	50.23	-3836.09	-38.18	-5.30	-3813.74	31.36	27.82	-3448.70	307.08	-12.82	-3483.65	294.05	34.56	-3677.51	27.93	1233.11	0.00	0.00	0.00	-1654.61	116.73	1548.53	-3627.62	-26.57	1626.25	-3472.86	227.09	1612.99	-3515.11	99.92	1602.19	441.82	1491.83	72.43	1042.61	1525.47	65.53	413.27
0.08000	-3449.47	42.55	32.61	-3282.84	183.62	-8.07	-3490.43	82.23	-0.43	-3589.88	95.22	50.23	-3836.09	-38.18	-5.30	-3813.74	31.36	27.82	-3442.58	307.18	-11.79	-3441.01	292.98	42.04	-3677.51	27.93	1233.11	0.00	0.00	0.00	-1654.61	116.73	1548.53	-3627.62	-26.57	1626.25	-3450.92	226.44	1611.99	-3501.64	99.44	1600.53	441.99	1490.60	73.01	1043.84	1529.42	64.11	413.39
0.09000	-3449.47	42.55	32.61	-3282.84	183.62	-8.07	-3490.43	82.23	-0.43	-3589.88	95.22	50.23	-3836.09	-38.18	-5.30	-3813.74	31.36	27.82	-3429.78	307.43	-9.50	-3476.74	292.11	37.49	-3677.51	27.93	1233.11	0.00	0.00	0.00	-1654.61	116.73	1548.53	-3627.62	-26.57	1626.25	-3444.69	227.54	1612.07	-3497.29	103.61	1601.11	439.37	1490.91	72.52	1043.14	1525.92	65.00	411.29
0.10000	-3449.47	42.55	32.61	-3282.84	183.62	-8.07	-3490.43	82.23	-0.43	-3589.88	95.22	50.23	-3836.09	-38.18	-5.30	-3813.74	31.36	27.82	-3431.98	305.27	-11.31	-3456.19	292.68	40.27	-3677.51	27.93	1233.11	0.00	0.00	0.00	-1654.61	116.73	1548.53	-3627.62	-26.57	1626.25	-3441.53	227.44	1612.87	-3497.04	104.84	1600.99	437.91	1490.69	72.33	1043.50	1528.75	64.33	412.89
0.11000	-3449.47	42.55	32.61	-3282.84	183.62	-8.07	-3490.43	82.23	-0.43	-3589.88	95.22	50.23	-3836.09	-38.18	-5.30	-3813.74	31.36	27.82	-3462.26	305.57	-15.57	-3449.19	293.28	40.28	-3677.51	27.93	1233.11	0.00	0.00	0.00	-1654.61	116.73	1548.53	-3627.62	-26.57	1626.25	-3436.26	230.61	1613.24	-3486.55	102.50	1599.81	440.39	1488.63	73.38	1042.59	1526.45	65.42	407.91
0.12000	-3449.47	42.55	32.61	-3282.84	183.62	-8.07	-3490.43	82.23	-0.43	-3589.88	95.22	50.23	-3836.09	-38.18	-5.30	-3813.74	31.36	27.82	-3443.07	306.66	-10.34	-3455.87	292.11	41.86	-3677.51	27.93	1233.11	0.00	0.00	0.00	-1654.61	116.73	1548.53	-3627.62	-26.57	1626.25	-3460.43	233.43	1613.07	-3501.58	103.93	1600.68	442.19	1489.74	73.26	1042.46	1525.72	65.41	413.74
0.13000	-3449.47	42.55	32.61	-3282.84	183.62	-8.07	-3490.43	82.23	-0.43	-3589.88	95.22	50.23	-3836.09	-38.18	-5.30	-3813.74	31.36	27.82	-3464.68	305.88	-14.74	-3448.62	291.47	41.66	-3677.51	27.93	1233.11	0.00	0.00	0.00	-1654.61	116.73	1548.53	-3627.62	-26.57	1626.25	-3461.89	232.72	1613.63	-3491.59	106.27	1600.79	441.46	1490.18	73.12	1042.21	1524.50	65.70	415.92
0.14000	-3449.47	42.55	32.61	-3282.84	183.62	-8.07	-3490.43	82.23	-0.43	-3589.88	95.22	50.23	-3836.09	-38.18	-5.30	-3813.74	31.36	27.82	-3450.39	304.34	-13.40	-3433.90	293.20	44.95	-3677.51	27.93	1233.11	0.00	0.00	0.00	-1654.61	116.73	1548.53	-3627.62	-26.57	1626.25	-3448.59	234.07	1613.28	-3541.32	106.54	1601.81	441.04	1490.59	72.96	1043.07	1525.23	65.37	417.63
0.15000	-3449.47	42.55	32.61	-3282.84	183.62	-8.07	-3490.43	82.23	-0.43	-3589.88	95.22	50.23	-3836.09	-38.18	-5.30	-3813.74	31.36	27.82	-3434.98	303.96	-10.37	-3474.01	294.21	37.81	-3677.51	27.93	1233.11	0.00	0.00	0.00	-1654.61	116.73	1548.53	-3627.62	-26.57	1626.25	-3465.58	236.54	1613.88	-3513.49	108.79	1601.61	441.23	1490.25	73.08	1043.01	1527.73	64.28	417.03
0.16000	-3449.47	42.55	32.61	-3282.84	183.62	-8.07	-3490.43	82.23	-0.43	-3589.88	95.22	50.23	-3836.09	-38.18	-5.30	-3813.74	31.36	27.82	-3445.96	306.41	-12.06	-3493.79	294.04	33.40	-3677.51	27.93	1233.11	0.00	0.00	0.00	-1654.61	116.73	1548.53	-3627.62	-26.57	1626.25	-3496.04	239.29	1615.56	-3523.06	111.97	1600.83	441.88	1489.54	73.26	1043.54	1530.58	63.70	416.39
0.17000	-3449.47	42.55	32.61	-3282.84	183.62	-8.07	-3490.43	82.23	-0.43	-3589.88	95.22	50.23	-3836.09	-38.18	-5.30	-3813.74	31.36	27.82	-3478.67	305.13	-17.83	-3412.61	292.80	45.36	-3677.51	27.93	1233.11	0.00	0.00	0.00	-1654.61	116.73	1548.53	-3627.62	-26.57	1626.25	-3483.09	242.11	1615.59	-3500.49	113.68	1599.97	441.86	1488.71	73.61	1042.84	1527.95	64.54	414.05
0.18000	-3449.47	42.55	32.61	-3282.84	183.62	-8.07	-3490.43	82.23	-0.43	-3589.88	95.22	50.23	-3836.09	-38.18	-5.30	-3813.74	31.36	27.82	-3453.31	306.27	-13.48	-3448.22	294.24	39.06	-3677.51	27.93	1233.11	0.00	0.00	0.00	-1654.61	116.73	1548.53	-3627.62	-26.57	1626.25	-3454.53	242.95	1614.68	-3528.02	115.02	1601.48	440.54	1491.44	72.92	1042.89	1527.89	64.30	412.30
0.19000	-3449.47	42.55	32.61	-3282.84	183.62	-8.07	-3490.43	82.23	-0.43	-3589.88	95.22	50.23	-3836.09	-38.18	-5.30	-3813.74	31.36	27.82	-3440.55	307.06	-11.13	-3449.57	293.75	40.85	-3677.51	27.93	1233.11	0.00	0.00	0.00	-1654.61	116.73	1548.53	-3627.62	-26.57	1626.25	-3438.40	243.35	1613.12	-3491.76	115.85	1599.57	439.68	1492.73	72.10	1042.59	1526.98	64.74	415.26
0.20000	-3449.47	42.55	32.61	-3282.84	183.62	-8.07	-3490.43	82.23	-0.43	-3589.88	95.22	50.23	-3836.09	-38.18	-5.30	-3813.74	31.36	27.82	-3433.96	305.91	-11.35	-3448.10	294.27	39.51	-3677.51	27.93	1233.11	0.00	0.00	0.00	-1654.61	116.73	1548.53	-3627.62	-26.57	1626.25	-3474.54	245.95	1615.08	-3491.95	116.73	1600.08	439.76	1491.48	72.40	1042.96	1527.38	64.40	414.82
0.21000	-3449.47	42.55	32.61	-3282.84	183.62	-8.07	-3490.43	82.23	-0.43	-3589.88	95.22	50.23	-3836.09	-38.18	-5.30	-3813.74	31.36	27.82	-3441.32	305.71	-12.85	-3444.85	293.10	41.01	-3677.51	27.93	1233.11	0.00	0.00	0.00	-1654.61	116.73	1548.53	-3627.62	-26.57	1626.25	-3469.88	248.14	1615.57	-3512.87	123.02	1600.54	440.48	1492.02	72.61	1042.93	1527.18	64.40	415.24
0.22000	-3449.47	42.55	32.61	-3282.84	183.62	-8.07	-3490.43	82.23	-0.43	-3589.88	95.22	50.23	-3836.09	-38.18	-5.30	-3813.74	31.36	27.82	-3440.79	304.88	-12.01	-3468.40	293.38	36.37	-3677.51	27.93	1233.11	0.00	0.00	0.00	-1654.61	116.73	1548.53	-3627.62	-26.57	1626.25	-3502.59	249.77	1617.04	-3488.92	125.57	1600.05	440.50	1491.91	72.42	1042.31	1524.47	65.70	411.56
0.23000	-3449.47	42.55	32.61	-3282.84	183.62	-8.07	-3490.43	82.23	-0.43	-3589.88	95.22	50.23	-3836.09	-38.18	-5.30	-3813.74	31.36	27.82	-3431.20	308.03	-10.45	-3460.71	294.62	37.94	-3677.51	27.93	1233.11	0.00	0.00	0.00	-1654.61	116.73	1548.53	-3627.62	-26.57	1626.25	-3488.15	251.72	1616.81	-3521.17	125.29	1600.46	439.56	1491.41	72.20	1043.59	1531.74	63.22	415.25
0.24000	-3449.47	42.55	32.61	-3282.84	183.62	-8.07	-3490.43	82.23	-0.43	-3589.88	95.22	50.23	-3836.09	-38.18	-5.30	-3813.74	31.36	27.82	-3467.45	308.21	-16.96	-3443.76	294.78	41.52	-3677.51	27.93	1233.11	0.00	0.00	0.00	-1654.61	116.73	1548.53	-3627.62	-26.57	1626.25	-3479.56	252.74	1616.26	-3484.95	128.75	1599.27	440.97	1488.89	73.31	1042.94	1527.18	64.86	412.93
0.25000	-3449.47	42.55	32.61	-3282.84	183.62	-8.07	-3490.43	82.23	-0.43	-3589.88	95.22	50.23	-3836.09	-38.18	-5.30	-3813.74	31.36	27.82	-3450.38	307.25	-14.02	-3497.18	294.91	30.87	-3677.51	27.93	1233.11	0.00	0.00	0.00	-1654.61	116.73	1548.53	-3627.62	-26.57	1626.25	-3502.75	254.89	1618.01	-3494.25	131.73	1600.20	438.52	1489.45	72.68	1043.02	1529.75	63.97	411.91
0.26000	-3449.47	42.55	32.61	-3282.84	183.62	-8.07	-3490.43	82.23	-0.43	-3589.88	95.22	50.23	-3836.09	-38.18	-5.30	-3813.74	31.36	27.82	-3443.33	307.05	-13.42	-3471.91	294.39	36.31	-3677.51	27.93	1233.11	0.00	0.00	0.00	-1654.61	116.73	1548.53	-3627.62	-26.57	1626.25	-3485.12	259.50	1616.61	-3512.31	133.29	1600.27	439.38	1488.16	73.44	1042.54	1526.02	64.90	413.60
0.27000	-3449.47	42.55	32.61	-3282.84	183.62	-8.07	-3490.43	82.23	-0.43	-3589.88	95.22	50.23	-3836.09	-38.18	-5.30	-3813.74	31.36	27.82	-3449.38	306.22	-13.16	-3467.28	294.26	35.58	-3677.51	27.93	1233.11	0.00	0.00	0.00	-1654.61	116.73	1548.53	-3627.62	-26.57	1626.25	-3483.55	260.67	1617.06	-3529.00	133.88	1599.80	440.51	1491.04	72.53	1042.69	1526.15	64.87	411.37
0.28000	-3449.47	42.55	32.61	-3282.84	183.62	-8.07	-3490.43	82.23	-0.43	-3589.88	95.22	50.23	-3836.09	-38.18	-5.30	-3813.74	31.36	27.82	-3454.63	307.61	-15.10	-3469.84	295.14	35.61	-3677.51	27.93	1233.11	0.00	0.00	0.00	-1654.61	116.73	1548.53	-3627.62	-26.57	1626.25	-3491.84	262.53	1617.88	-3532.34	136.88	1600.05	438.33	1491.92	71.82	1043.51	1530.47	63.92	411.04
0.29000	-3449.47	42.55	32.61	-3282.84	183.62	-8.07	-3490.43	82.23	-0.43	-3589.88	95.22	50.23	-3836.09	-38.18	-5.30	-3813.74	31.36	27.82	-3455.91	308.75	-15.37	-3459.48	296.22	38.06	-3677.51	27.93	1233.11	0.00	0.00	0.00	-1654.61	116.73	1548.53	-3627.62	-26.57	1626.25	-3509.27	265.39	1618.84	-3516.41	139.45	1601.62	438.99	1490.97	72.22	1043.47	1530.90	63.57	410.94
0.30000	-3449.47	42.55	32.61	-3282.84	183.62	-8.07	-3490.43	82.23	-0.43	-3589.88	95.22	50.23	-3836.09	-38.18	-5.30	-3813.74	31.36	27.82	-3436.34	308.09	-12.04	-3442.94	293.84	38.69	-3677.51	27.93	1233.11	0.00	0.00	0.00	-1654.61	116.73	1548.53	-3627.62	-26.57	1626.25	-3513.63	269.38	1619.30	-3516.15	141.63	1600.76	442.35	1489.58	73.80	1042.68	1526.13	65.02	414.57
0.31000	-3449.47	42.55	32.61	-3282.84	183.62	-8.07	-3490.43	82.23	-0.43	-3589.88	95.22	50.23	-3836.09	-38.18	-5.30	-3813.74	31.36	27.82	-3449.70	307.77	-13.67	-3429.91	295.82	40.79	-3677.51	27.93	1233.11	0.00	0.00	0.00	-1654.61	116.73	1548.53	-3627.62	-26.57	1626.25	-3510.56	272.18	1619.18	-3514.58	142.97	1600.94	440.65	1489.59	73.12	1042.68	1526.32	65.08	412.97
0.32000	-3449.47	42.55	32.61	-3282.84	183.62	-8.07	-3490.43	82.23	-0.43	-3589.88	95.22	50.23	-3836.09	-38.18	-5.30	-3813.74	31.36	27.82	-3483.76	309.19	-19.63	-3465.03	296.46	36.29	-3677.51	27.93	1233.11	0.00	0.00	0.00	-1654.61	116.73	1548.53	-3627.62	-26.57	1626.25	-3512.99	271.79	1618.52	-3535.54	145.28	1600.84	440.61	1489.64	73.24	1042.42	1524.50	65.57	413.99
0.33000	-3449.47	42.55	32.61	-3282.84	183.62	-8.07	-3490.43	82.23	-0.43	-3589.88	95.22	50.23	-3836.09	-38.18	-5.30	-3813.74	31.36	27.82	-3454.40	308.92	-14.15	-3415.89	293.83	43.76	-3677.51	27.93	1233.11	0.00	0.00	0.00	-1654.61	116.73	1548.53	-3627.62	-26.57	1626.25	-3514.64	273.76	1619.43	-3525.20	147.67	1600.20	443.14	1490.34	73.54	1042.30	1525.53	65.10	419.69
0.34000	-3449.47	42.55	32.61	-3282.84	183.62	-8.07	-3490.43	82.23	-0.43	-3589.88	95.22	50.23	-3836.09	-38.18	-5.30	-3813.74	31.36	27.82	-3449.65	310.03	-15.37	-3447.67	297.61	36.20	-3677.51	27.93	1233.11	0.00	0.00	0.00	-1654.61	116.73	1548.53	-3627.62	-26.57	1626.25	-3523.68	276.96	1618.28	-3507.82	149.58	1600.69	441.34	1491.21	73.15	1043.45	1529.11	64.43	416.29
0.35000	-3449.47	42.55	32.61	-3282.84	183.62	-8.07	-3490.43	82.23	-0.43	-3589.88	95.22	50.23	-3836.09	-38.18	-5.30	-3813.74	31.36	27.82	-3459.36	308.53	-15.65	-3480.40	297.57	33.89	-3677.51	27.93	1233.11	0.00	0.00	0.00	-1654.61	116.73	1548.53	-3627.62	-26.57	1626.25	-3510.34	282.38	1618.24	-3512.95	151.72	1601.44	438.63	1492.72	71.99	1043.08	1528.04	64.59	415.51
0.36000	-3449.47	42.55	32.61	-3282.84	183.62	-8.07	-3490.43	82.23	-0.43	-3589.88	95.22	50.23	-3836.09	-38.18	-5.30	-3813.74	31.36	27.82	-3453.99	308.33	-15.22	-3417.02	296.83	41.96	-3677.51	27.93	1233.11	0.00	0.00	0.00	-1654.61	116.73	1548.53	-3627.62	-26.57	1626.25	-3504.42	285.55	1618.39	-3503.56	155.55	1600.10	440.94	1492.21	72.51	1043.25	1528.67	64.36	414.47
0.37000	-3449.47	42.55	32.61	-3282.84	183.62	-8.07	-3490.43	82.23	-0.43	-3589.88	95.22	50.23	-3836.09	-38.18	-5.30	-3813.74	31.36	27.82	-3468.61	309.58	-17.72	-3458.24	297.00	34.49	-3677.51	27.93	1233.11	0.00	0.00	0.00	-1654.61	116.73	1548.53	-3627.62	-26.57	1626.25	-3502.60	288.88	1618.30	-3524.71	158.58	1600.77	441.57	1490.38	73.14	1042.37	1522.13	66.42	415.49
0.38000	-3449.47	42.55	32.61	-3282.84	183.62	-8.07	-3490.43	82.23	-0.43	-3589.88	95.22	50.23	-3836.09	-38.18	-5.30	-3813.74	31.36	27.82	-3462.57	308.87	-16.28	-3440.63	295.60	39.56	-3677.51	27.93	1233.11	0.00	0.00	0.00	-1654.61	116.73	1548.53	-3627.62	-26.57	1626.25	-3502.27	291.78	1618.26	-3527.75	160.48	1600.63	440.30	1491.43	72.67	1042.61	1524.54	65.16	413.26
0.39000	-3449.47	42.55	32.61	-3282.84	183.62	-8.07	-3490.43	82.23	-0.43	-3589.88	95.22	50.23	-3836.09	-38.18	-5.30	-3813.74	31.36	27.82	-3431.13	308.26	-12.47	-3444.70	296.15	38.34	-3677.51	27.93	1233.11	0.00	0.00	0.00	-1654.61	116.73	1548.53	-3627.62	-26.57	1626.25	-3503.24	294.29	1618.28	-3534.43	161.73	1600.86	438.91	1492.49	72.02	1042.69	1527.00	64.74	412.90
0.40000	-3449.47	42.55	32.61	-3282.84	183.62	-8.07	-3490.43	82.23	-0.43	-3589.88	95.22	50.23	-3836.09	-38.18	-5.30	-3813.74	31.36	27.82	-3438.10	307.84	-14.64	-3425.27	297.00	42.16	-3677.51	27.93	1233.11	0.00	0.00	0.00	-1654.61	116.73	1548.53	-3627.62	-26.57	1626.25	-3505.35	296.41	1618.33	-3518.29	164.81	1601.15	441.80	1488.77	73.34	1043.06	1528.53	64.20	414.87
0.41000	-3449.47	42.55	32.61	-3282.84	183.62	-8.07	-3490.43	82.23	-0.43	-3589.88	95.22	50.23	-3836.09	-38.18	-5.30	-3813.74	31.36	27.82	-3456.45	307.94	-16.54	-3437.98	295.97	37.48	-3677.51	27.93	1233.11	0.00	0.00	0.00	-1654.61	116.73	1548.53	-3627.62	-26.57	1626.25	-3508.43	298.16	1618.43	-3522.78	164.58	1601.53	441.65	1491.03	72.70	1042.41	1527.04	64.54	414.23
0.42000	-3449.47	42.55	32.61	-3282.84	183.62	-8.07	-3490.43	82.23	-0.43	-3589.88	95.22	50.23	-3836.09	-38.18	-5.30	-3813.74	31.36	27.82	-3437.67	308.42	-12.79	-3443.70	298.50	38.62	-3677.51	27.93	1233.11	0.00	0.00	0.00	-1654.61	116.73	1548.53	-3627.62	-26.57	1626.25	-3512.30	299.57	1618.56	-3546.86	164.87	1602.24	440.78	1491.71	72.47	1043.39	1529.42	64.07	416.14
0.43000	-3449.47	42.55	32.61	-3282.84	183.62	-8.07	-3490.43	82.23	-0.43	-3589.88	95.22	50.23	-3836.09	-38.18	-5.30	-3813.74	31.36	27.82	-3454.12	309.67	-16.67	-3426.62	297.58	40.41	-3677.51	27.93	1233.11	0.00	0.00	0.00	-1654.61	116.73	1548.53	-3627.62	-26.57	1626.25	-3516.81	300.65	1618.72	-3539.35	167.83	1602.40	440.40	1491.66	72.69	1042.88	1527.98	64.64	416.30
0.44000	-3449.47	42.55	32.61	-3282.84	183.62	-8.07	-3490.43	82.23	-0.43	-3589.88	95.22	50.23	-3836.09	-38.18	-5.30	-3813.74	31.36	27.82	-3472.35	309.19	-18.75	-3451.41	295.44	37.11	-3677.51	27.93	1233.11	0.00	0.00	0.00	-1654.61	116.73	1548.53	-3627.62	-26.57	1626.25	-3521.77	301.42	1618.90	-3502.17	168.96	1601.54	442.14	1491.56	73.12	1042.20	1522.16	66.05	410.91
0.45000	-3449.47	42.55	32.61	-3282.84	183.62	-8.07	-3490.43	82.23	-0.43	-3589.88	95.22	50.23	-3836.09	-38.18	-5.30	-3813.74	31.36	27.82	-3439.91	307.99	-12.81	-3454.04	297.04	36.86	-3677.51	27.93	1233.11	0.00	0.00	0.00	-1654.61	116.73	1548.53	-3627.62	-26.57	1626.25	-3527.02	301.91	1619.09	-3540.63	171.02	1602.86	442.54	1491.22	72.95	1042.94	1529.20	64.19	413.77
0.46000	-3449.47	42.55	32.61	-3282.84	183.62	-8.07	-3490.43	82.23	-0.43	-3589.88	95.22	50.23	-3836.09	-38.18	-5.30	-3813.74	31.36	27.82	-3424.10	307.68	-10.92	-3437.33	296.82	39.28	-3677.51	27.93	1233.11	0.00	0.00	0.00	-1654.61	116.73	1548.53	-3627.62	-26.57	1626.25	-3532.38	302.13	1619.30	-3500.90	172.20	1601.90	441.87	1490.56	72.84	1042.47	1528.57	64.48	414.64
0.47000	-3449.47	42.55	32.61	-3282.84	183.62	-8.07	-3490.43	82.23	-0.43	-3589.88	95.22	50.23	-3836.09	-38.18	-5.30	-3813.74	31.36	27.82	-3439.02	308.67	-12.97	-3504.90	297.52	29.84	-3677.51	27.93	1233.11	0.00	0.00	0.00	-1654.61	116.73	1548.53	-3627.62	-26.57	1626.25	-3537.69	302.10	1619.51	-3513.12	171.76	1602.64	441.95	1491.25	72.85	1042.29	1526.62	64.87	412.54
0.48000	-3449.47	42.55	32.61	-3282.84	183.62	-8.07	-3490.43	82.23	-0.43	-3589.88	95.22	50.23	-3836.09	-38.18	-5.30	-3813.74	31.36	27.82	-3439.93	308.40	-12.81	-3476.32	296.06	33.36	-3677.51	27.93	1233.11	0.00	0.00	0.00	-1654.61	116.73	1548.53	-3627.62	-26.57	1626.25	-3542.77	301.84	1619.72	-3524.98	172.01	1603.18	441.00	1491.06	72.78	1042.95	1528.68	64.66	410.01
0.49000	-3449.47	42.55	32.61	-3282.84	183.62	-8.07	-3490.43	82.23	-0.43	-3589.88	95.22	50.23	-3836.09	-38.18	-5.30	-3813.74	31.36	27.82	-3437.49	308.51	-12.66	-3436.38	299.30	39.72	-3677.51	27.93	1233.11	0.00	0.00	0.00	-1654.61	116.73	1548.53	-3627.62	-26.57	1626.25	-3547.46	301.37	1619.92	-3500.36	173.88	1602.92	440.46	1490.72	72.60	1043.01	1527.76	64.39	414.31
0.50000	-3449.47	42.55	32.61	-3282.84	183.62	-8.07	-3490.43	82.23	-0.43	-3589.88	95.22	50.23	-3836.09	-38.18	-5.30	-3813.74	31.36	27.82	-3447.96	307.73	-13.97	-3450.42	295.45	38.60	-3677.51	27.93	1233.11	0.00	0.00	0.00	-1654.61	116.73	1548.53	-3627.62	-26.57	1626.25	-3551.58	300.71	1620.11	-3527.29	175.40	1603.67	441.32	1490.39	72.98	1043.73	1531.03	63.37	415.65
0.51000	-3449.47	42.55	32.61	-3282.84	183.62	-8.07	-3490.43	82.23	-0.43	-3589.88	95.22	50.23	-3836.09	-38.18	-5.30	-3813.74	31.36	27.82	-3456.13	307.34	-14.88	-3442.96	295.19	38.04	-3677.51	27.93	1233.11	0.00	0.00	0.00	-1654.61	116.73	1548.53	-3627.62	-26.57	1626.25	-3554.95	299.89	1620.28	-3537.31	174.62	1604.03	443.41	1491.03	73.01	1043.32	1531.46	63.27	409.87
0.52000	-3449.47	42.55	32.61	-3282.84	183.62	-8.07	-3490.43	82.23	-0.43	-3589.88	95.22	50.23	-3836.09	-38.18	-5.30	-3813.74	31.36	27.82	-3438.01	309.06	-11.71	-3487.27	296.48	31.52	-3677.51	27.93	1233.11	0.00	0.00	0.00	-1654.61	116.73	1548.53	-3627.62	-26.57	1626.25	-3545.59	299.42	1617.63	-3543.74	175.03	1604.43	442.96	1490.16	73.58	1043.10	1528.62	64.24	411.91
0.53000	-3449.47	42.55	32.61	-3282.84	183.62	-8.07	-3490.43	82.23	-0.43	-3589.88	95.22	50.23	-3836.09	-38.18	-5.30	-3813.74	31.36	27.82	-3458.42	309.35	-16.55	-3430.95	296.30	42.19	-3677.51	27.93	1233.11	0.00	0.00	0.00	-1654.61	116.73	1548.53	-3627.62	-26.57	1626.25	-3579.88	298.77	1621.44	-3547.94	171.10	1605.03	439.98	1490.16	73.00	1042.62	1525.34	65.21	417.60
0.54000	-3449.47	42.55	32.61	-3282.84	183.62	-8.07	-3490.43	82.23	-0.43	-3589.88	95.22	50.23	-3836.09	-38.18	-5.30	-3813.74	31.36	27.82	-3452.22	306.58	-14.36	-3457.94	296.96	37.44	-3677.51	27.93	1233.11	0.00	0.00	0.00	-1654.61	116.73	1548.53	-3627.62	-26.57	1626.25	-3574.96	296.85	1622.11	-3541.22	170.74	1604.97	440.46	1491.13	72.77	1042.59	1524.91	65.27	416.19
0.55000	-3449.47	42.55	32.61	-3282.84	183.62	-8.07	-3490.39	82.23	-0.42	-3589.88	95.22	50.23	-3836.09	-38.18	-5.30	-3813.74	31.36	27.82	-3442.59	306.95	-13.67	-3451.52	294.52	37.94	-3677.51	27.93	1233.11	0.00	0.00	0.00	-1654.61	116.73	1548.53	-3627.62	-26.57	1626.25	-3581.89	296.43	1621.00	-3545.57	170.38	1604.80	439.96	1492.80	72.06	1042.04	1522.89	65.97	415.08
0.56000	-3449.47	42.55	32.61	-3282.84	183.62	-8.07	-3458.56	86.97	6.98	-3589.88	95.22	50.23	-3836.09	-38.18	-5.30	-3813.74	31.36	27.82	-3450.23	308.00	-13.98	-3438.42	294.82	40.76	-3677.51	27.93	1233.11	0.00	0.00	0.00	-1654.61	116.73	1548.53	-3627.62	-26.57	1626.25	-3576.97	298.46	1621.73	-3538.90	170.87	1603.29	438.70	1492.17	72.20	1043.26	1528.33	64.33	411.93
0.57000	-3449.47	42.55	32.61	-3282.84	183.62	-8.07	-3501.22	91.57	0.81	-3589.88	95.22	50.23	-3836.09	-38.18	-5.30	-3813.74	31.36	27.82	-3467.99	306.68	-17.78	-3448.42	294.00	39.63	-3677.51	27.93	1233.11	0.00	0.00	0.00	-1654.61	116.73	1548.53	-3627.62	-26.57	1626.25	-3559.84	294.27	1621.91	-3545.94	169.36	1604.79	441.81	1491.16	73.15	1043.00	1530.24	63.91	414.95
0.58000	-3449.47	42.55	32.61	-3282.84	183.62	-8.07	-3545.11	98.29	-9.18	-3589.88	95.22	50.23	-3836.09	-38.18	-5.30	-3813.74	31.36	27.82	-3454.99	308.42	-15.89	-3463.73	294.93	36.21	-3677.51	27.93	1233.11	0.00	0.00	0.00	-1654.61	116.73	1548.53	-3627.62	-26.57	1626.25	-3538.05	292.80	1620.15	-3548.42	166.38	1604.47	440.51	1491.57	72.74	1043.26	1532.69	63.31	415.81
0.59000	-3449.47	42.55	32.61	-3282.84	183.62	-8.07	-3484.43	104.42	1.18	-3589.88	95.22	50.23	-3836.09	-38.18	-5.30	-3813.74	31.36	27.82	-3474.30	308.44	-18.06	-3461.32	296.41	37.15	-3677.51	27.93	1233.11	0.00	0.00	0.00	-1654.61	116.73	1548.53	-3627.62	-26.57	1626.25	-3577.43	289.37	1622.34	-3549.01	165.02	1603.20	437.93	1492.96	71.53	1043.91	1531.34	63.41	416.99
0.60000	-3449.47	42.55	32.61	-3282.84	183.62	-8.07	-3512.43	106.23	-3.18	-3589.85	95.23	50.24	-3836.09	-38.18	-5.30	-3813.74	31.36	27.82	-3454.52	305.38	-14.61	-3451.21	296.51	38.83	-3677.51	27.93	1233.11	0.00	0.00	0.00	-1654.61	116.73	1548.53	-3627.62	-26.57	1626.25	-3578.39	289.59	1623.32	-3529.87	164.64	1602.12	440.68	1490.65	72.63	1043.00	1528.77	64.39	412.00
0.61000	-3449.47	42.55	32.61	-3282.84	183.62	-8.07	-3546.21	107.37	-9.49	-3557.18	99.75	52.71	-3836.09	-38.18	-5.30	-3813.74	31.36	27.82	-3462.88	307.76	-15.43	-3427.07	294.39	43.54	-3677.51	27.93	1233.11	0.00	0.00	0.00	-1654.61	116.73	1548.53	-3627.62	-26.57	1626.25	-3581.91	287.09	1622.22	-3565.57	163.05	1602.98	441.81	1491.70	72.57	1042.84	1528.20	64.29	413.11
0.62000	-3449.47	42.55	32.61	-3282.84	183.62	-8.07	-3552.62	113.93	-11.30	-3527.42	101.38	57.06	-3836.09	-38.18	-5.30	-3813.74	31.36	27.82	-3464.35	306.47	-16.44	-3465.77	291.87	38.24	-3677.51	27.93	1233.11	0.00	0.00	0.00	-1654.61	116.73	1548.53	-3627.62	-26.57	1626.25	-3590.88	283.23	1623.50	-3554.00	162.63	1602.19	440.05	1491.34	72.19	1042.78	1525.85	65.15	413.72
0.63000	-3449.47	42.55	32.61	-3282.84	183.62	-8.07	-3549.15	118.46	-8.87	-3528.10	106.00	57.46	-3836.09	-38.18	-5.30	-3813.74	31.36	27.82	-3443.76	309.08	-11.72	-3435.32	295.03	44.25	-3677.51	27.93	1233.11	0.00	0.00	0.00	-1654.61	116.73	1548.53	-3627.62	-26.57	1626.25	-3600.96	282.72	1623.90	-3572.94	159.52	1600.35	441.34	1491.47	72.74	1042.28	1524.01	65.70	413.70
0.64000	-3449.47	42.55	32.61	-3282.84	183.62	-8.07	-3572.84	119.37	-12.35	-3563.48	108.96	48.38	-3836.09	-38.18	-5.30	-3813.74	31.36	27.82	-3451.77	307.71	-14.26	-3444.09	294.30	43.95	-3677.51	27.93	1233.11	0.00	0.00	0.00	-1654.61	116.73	1548.53	-3627.62	-26.57	1626.25	-3577.24	282.99	1622.18	-3566.52	157.13	1600.59	439.15	1492.82	71.99	1042.45	1524.72	65.45	414.89
0.65000	-3449.47	42.55	32.61	-3282.84	183.62	-8.07	-3548.65	125.08	-10.16	-3548.94	111.58	50.94	-3836.09	-38.18	-5.30	-3813.74	31.36	27.82	-3437.62	308.18	-10.85	-3454.65	294.00	42.23	-3677.51	27.93	1233.11	0.00	0.00	0.00	-1654.61	116.73	1548.53	-3627.62	-26.57	1626.25	-3604.83	280.90	1621.72	-3566.36	154.25	1599.57	440.50	1490.71	72.83	1042.85	1525.46	65.21	413.02
0.66000	-3449.47	42.55	32.61	-3282.84	183.62	-8.07	-3560.58	121.37	-11.91	-3550.90	110.23	51.00	-3836.09	-38.18	-5.30	-3813.74	31.36	27.82	-3419.10	307.15	-8.84	-3475.33	294.24	39.97	-3677.51	27.93	1233.11	0.00	0.00	0.00	-1654.61	116.73	1548.53	-3627.62	-26.57	1626.25	-3605.88	275.06	1622.09	-3555.01	151.45	1597.38	442.41	1490.01	73.42	1042.80	1526.28	64.88	416.50
0.67000	-3449.47	42.55	32.61	-3282.84	183.62	-8.07	-3581.87	124.88	-14.60	-3547.11	112.53	48.58	-3836.09	-38.18	-5.30	-3813.74	31.36	27.82	-3436.56	306.77	-9.58	-3460.38	295.41	42.70	-3677.51	27.93	1233.11	0.00	0.00	0.00	-1654.61	116.73	1548.53	-3627.62	-26.57	1626.25	-3622.75	273.52	1622.34	-3553.86	150.02	1596.33	442.34	1489.97	73.29	1042.79	1527.41	64.90	415.04
0.68000	-3449.47	42.55	32.61	-3282.84	183.62	-8.07	-3553.52	123.82	-12.65	-3576.95	112.29	44.77	-3836.09	-38.18	-5.30	-3813.74	31.36	27.82	-3423.14	307.99	-7.53	-3514.52	294.52	36.57	-3677.51	27.93	1233.11	0.00	0.00	0.00	-1654.61	116.73	1548.53	-3627.62	-26.57	1626.25	-3604.91	271.32	1623.05	-3548.44	146.20	1595.68	442.92	1490.17	73.73	1043.11	1529.34	64.27	413.12
0.69000	-3449.47	42.55	32.61	-3282.84	183.62	-8.07	-3543.35	122.91	-12.32	-3555.37	114.61	47.73	-3836.09	-38.18	-5.30	-3813.74	31.36	27.82	-3476.96	308.35	-15.83	-3457.01	293.98	44.94	-3677.51	27.93	1233.11	0.00	0.00	0.00	-1654.61	116.73	1548.53	-3627.62	-26.57	1626.25	-3608.29	268.85	1623.18	-3546.51	144.26	1594.52	440.42	1490.75	72.96	1042.69	1527.21	64.26	413.06
0.70000	-3449.47	42.55	32.61	-3282.84	183.62	-8.07	-3525.64	123.45	-10.07	-3549.73	112.82	44.99	-3836.09	-38.18	-5.30	-3813.74	31.36	27.82	-3475.09	307.78	-14.69	-3476.94	293.77	42.21	-3677.51	27.93	1233.11	0.00	0.00	0.00	-1654.61	116.73	1548.53	-3627.62	-26.57	1626.25	-3611.58	266.41	1623.31	-3565.63	140.68	1593.26	443.05	1489.46	73.37	1043.84	1531.99	63.49	413.16
0.71000	-3449.47	42.55	32.61	-3282.84	183.62	-8.07	-3528.25	123.41	-11.84	-3565.13	110.03	40.77	-3836.09	-38.18	-5.30	-3813.74	31.36	27.82	-3453.67	306.80	-10.44	-3468.37	294.86	44.90	-3677.51	27.93	1233.11	0.00	0.00	0.00	-1654.61	116.73	1548.53	-3627.62	-26.57	1626.25	-3614.78	263.98	1623.44	-3553.10	139.29	1591.76	442.34	1489.08	73.29	1042.39	1525.64	65.22	415.77
0.72000	-3449.47	42.55	32.61	-3282.84	183.62	-8.07	-3542.92	123.83	-15.93	-3531.31	113.88	46.71	-3836.09	-38.18	-5.30	-3813.74	31.36	27.82	-3444.61	305.61	-7.97	-3468.34	295.54	48.10	-3677.51	27.93	1233.11	0.00	0.00	0.00	-1654.61	116.73	1548.53	-3627.62	-26.57	1626.25	-3617.90	261.59	1623.56	-3537.53	137.03	1590.21	440.64	1490.22	72.86	1043.06	1528.58	63.95	413.13
0.73000	-3449.47	42.55	32.61	-3282.84	183.62	-8.07	-3582.89	119.98	-20.77	-3519.27	110.06	47.67	-3836.09	-38.18	-5.30	-3813.74	31.36	27.82	-3479.10	307.64	-11.94	-3469.92	294.39	46.44	-3677.51	27.93	1233.11	0.00	0.00	0.00	-1654.61	116.73	1548.53	-3627.62	-26.57	1626.25	-3620.94	259.21	1623.69	-3522.68	134.80	1588.66	441.19	1490.43	72.95	1043.24	1527.27	64.39	414.02
0.74000	-3449.47	42.55	32.61	-3282.84	183.62	-8.07	-3578.62	120.64	-21.90	-3578.98	107.73	38.89	-3836.09	-38.18	-5.30	-3813.74	31.36	27.82	-3459.54	307.48	-6.64	-3430.95	294.25	57.23	-3677.51	27.93	1233.11	0.00	0.00	0.00	-1654.61	116.73	1548.53	-3627.62	-26.57	1626.25	-3623.90	256.86	1623.81	-3552.41	131.35	1588.10	443.21	1490.96	73.08	1042.92	1526.76	65.13	415.93
0.75000	-3449.47	42.55	32.61	-3282.84	183.62	-8.07	-3563.45	121.59	-17.42	-3548.43	108.76	42.11	-3836.09	-38.18	-5.30	-3813.74	31.36	27.82	-3482.29	306.37	-9.07	-3505.62	292.98	48.57	-3677.51	27.93	1233.11	0.00	0.00	0.00	-1654.61	116.73	1548.53	-3627.62	-26.57	1626.25	-3626.77	254.53	1623.93	-3557.68	128.43	1588.22	441.57	1491.82	72.60	1042.33	1525.12	65.44	412.70
0.76000	-3449.47	42.55	32.61	-3282.84	183.62	-8.07	-3530.29	122.06	-13.60	-3525.49	107.94	49.31	-3836.09	-38.18	-5.30	-3813.74	31.36	27.82	-3454.37	308.75	-2.76	-3497.16	296.88	52.71	-3677.51	27.93	1233.11	0.00	0.00	0.00	-1654.61	116.73	1548.53	-3627.62	-26.57	1626.25	-3629.55	252.23	1624.05	-3538.69	126.95	1586.75	440.98	1490.28	72.84	1042.13	1524.89	65.60	412.43
0.77000	-3449.47	42.55	32.61	-3282.84	183.62	-8.07	-3539.85	122.54	-15.06	-3530.67	108.17	47.12	-3836.09	-38.18	-5.30	-3813.74	31.36	27.82	-3472.36	308.02	-1.94	-3495.79	295.92	59.16	-3677.51	27.93	1233.11	0.00	0.00	0.00	-1654.61	116.73	1548.53	-3627.62	-26.57	1626.25	-3632.26	249.95	1624.16	-3548.51	124.32	1587.54	439.62	1490.67	72.60	1042.94	1527.44	64.46	413.19
0.78000	-3449.47	42.55	32.61	-3282.84	183.62	-8.07	-3579.39	121.94	-20.27	-3565.71	105.30	41.15	-3836.09	-38.18	-5.30	-3813.74	31.36	27.82	-3467.57	309.07	1.54	-3472.96	297.85	66.97	-3677.51	27.93	1233.11	0.00	0.00	0.00	-1654.61	116.73	1548.53	-3627.62	-26.57	1626.25	-3634.88	247.69	1624.27	-3547.95	122.00	1586.60	440.17	1491.08	72.86	1043.08	1528.05	64.43	413.82
0.79000	-3449.47	42.55	32.61	-3282.84	183.62	-8.07	-3535.70	121.66	-14.36	-3547.64	109.51	44.62	-3836.09	-38.18	-5.30	-3813.74	31.36	27.82	-3439.79	309.96	11.09	-3516.24	298.84	66.46	-3677.51	27.93	1233.11	0.00	0.00	0.00	-1654.61	116.73	1548.53	-3627.62	-26.57	1626.25	-3637.42	245.45	1624.39	-3542.90	120.02	1585.76	439.63	1492.02	72.00	1042.86	1527.93	64.95	414.10
0.80000	-3449.47	42.55	32.61	-3282.84	183.62	-8.07	-3564.22	120.95	-17.79	-3566.42	108.48	40.09	-3836.09	-38.18	-5.30	-3813.74	31.36	27.82	-3500.25	308.58	6.54	-3492.64	300.41	74.29	-3677.51	27.93	1233.11	0.00	0.00	0.00	-1654.61	116.73	1548.53	-3627.62	-26.57	1626.25	-3639.88	243.24	1624.49	-3556.46	118.46	1587.22	441.14	1492.61	72.20	1043.68	1532.23	63.61	414.60
0.81000	-3449.47	42.55	32.61	-3282.84	183.62	-8.07	-3538.25	121.09	-14.33	-3559.40	108.03	40.94	-3836.09	-38.18	-5.30	-3813.74	31.36	27.82	-3494.23	310.46	10.33	-3527.68	300.09	76.98	-3677.51	27.93	1233.11	0.00	0.00	0.00	-1654.61	116.73	1548.53	-3627.62	-26.57	1626.25	-3642.26	241.05	1624.60	-3555.96	115.66	1586.90	439.91	1493.26	71.87	1043.16	1529.04	64.40	413.31
0.82000	-3449.47	42.55	32.61	-3282.84	183.62	-8.07	-3533.31	119.13	-13.74	-3539.95	109.62	44.10	-3836.09	-38.18	-5.30	-3813.74	31.36	27.82	-3469.49	312.87	20.74	-3521.06	302.32	83.18	-3677.51	27.93	1233.11	0.00	0.00	0.00	-1654.61	116.73	1548.53	-3627.62	-26.57	1626.25	-3644.55	238.88	1624.71	-3544.97	113.59	1586.86	439.36	1490.84	72.60	1043.07	1529.00	64.36	412.77
0.83000	-3449.47	42.55	32.61	-3282.84	183.62	-8.07	-3553.98	119.31	-17.07	-3528.93	107.97	46.32	-3836.09	-38.18	-5.30	-3813.74	31.36	27.82	-3464.33	315.22	28.61	-3532.65	304.17	87.06	-3677.51	27.93	1233.11	0.00	0.00	0.00	-1654.61	116.73	1548.53	-3627.62	-26.57	1626.25	-3646.77	236.74	1624.81	-3552.85	111.93	1587.67	439.33	1490.24	72.54	1042.44	1527.02	64.65	412.55
0.84000	-3449.47	42.55	32.61	-3282.84	183.62	-8.07	-3528.23	119.99	-15.58	-3534.54	108.59	45.70	-3836.09	-38.18	-5.30	-3813.74	31.36	27.82	-3477.86	312.85	31.60	-3540.55	305.51	91.81	-3677.51	27.93	1233.11	0.00	0.00	0.00	-1654.61	116.73	1548.53	-3627.62	-26.57	1626.25	-3648.90	234.62	1624.91	-3535.09	110.09	1587.78	438.08	1491.15	71.97	1041.57	1523.73	66.16	411.93
0.85000	-3449.47	42.55	32.61	-3282.84	183.62	-8.07	-3538.64	118.16	-16.89	-3553.30	104.20	41.96	-3836.09	-38.18	-5.30	-3813.74	31.36	27.82	-3469.16	314.73	41.61	-3548.36	306.84	96.49	-3677.51	27.93	1233.11	0.00	0.00	0.00	-1654.61	116.73	1548.53	-3627.62	-26.57	1626.25	-3650.96	232.51	1625.01	-3539.18	108.83	1587.73	437.95	1492.11	71.44	1041.67	1523.39	66.19	412.02
0.86000	-3449.47	42.55	32.61	-3282.84	183.62	-8.07	-3548.49	120.31	-17.22	-3541.93	105.67	43.45	-3836.09	-38.18	-5.30	-3813.74	31.36	27.82	-3490.27	319.65	48.19	-3556.10	308.16	101.13	-3677.51	27.93	1233.11	0.00	0.00	0.00	-1654.61	116.73	1548.53	-3627.62	-26.57	1626.25	-3652.93	230.44	1625.10	-3551.33	105.36	1588.38	441.28	1491.97	72.53	1042.32	1526.05	65.42	410.30
0.87000	-3449.47	42.55	32.61	-3282.84	183.62	-8.07	-3555.09	116.90	-19.64	-3512.53	105.20	46.70	-3836.09	-38.18	-5.30	-3813.74	31.36	27.82	-3468.49	318.52	59.71	-3563.76	309.46	105.71	-3677.51	27.93	1233.11	0.00	0.00	0.00	-1654.61	116.73	1548.53	-3627.62	-26.57	1626.25	-3654.83	228.38	1625.20	-3566.63	103.68	1589.25	439.19	1492.64	71.75	1042.35	1526.92	64.94	412.07
0.88000	-3449.47	42.55	32.61	-3282.84	183.62	-8.07	-3523.76	123.26	-14.98	-3513.80	106.43	47.65	-3836.09	-38.18	-5.30	-3813.74	31.36	27.82	-3467.29	319.79	67.65	-3571.34	310.74	110.23	-3677.51	27.93	1233.11	0.00	0.00	0.00	-1654.61	116.73	1548.53	-3627.62	-26.57	1626.25	-3656.64	226.35	1625.29	-3553.19	104.22	1588.65	439.29	1491.46	72.21	1041.75	1523.90	65.78	411.28
0.89000	-3449.47	42.55	32.61	-3282.84	183.62	-8.07	-3523.65	120.22	-14.40	-3522.40	106.34	45.31	-3836.09	-38.18	-5.30	-3813.74	31.36	27.82	-3466.13	321.05	75.53	-3578.84	312.00	114.70	-3677.51	27.93	1233.11	0.00	0.00	0.00	-1654.61	116.73	1548.53	-3627.62	-26.57	1626.25	-3658.38	224.33	1625.38	-3545.16	101.87	1589.78	438.78	1493.44	71.44	1042.77	1527.68	64.57	412.71
0.90000	-3449.47	42.55	32.61	-3282.84	183.62	-8.07	-3546.76	118.25	-18.73	-3548.92	107.06	40.86	-3836.09	-38.18	-5.30	-3813.74	31.36	27.82	-3464.99	322.31	83.35	-3586.27	313.25	119.12	-3677.51	27.93	1233.11	0.00	0.00	0.00	-1654.61	116.73	1548.53	-3627.62	-26.57	1626.25	-3660.04	222.34	1625.47	-3520.63	101.19	1590.03	437.57	1492.40	71.63	1042.67	1525.25	65.08	414.71
0.91000	-3449.47	42.55	32.61	-3282.84	183.62	-8.07	-3537.49	118.71	-18.60	-3570.48	105.80	38.72	-3836.09	-38.18	-5.30	-3813.74	31.36	27.82	-3463.89	323.55	91.11	-3593.62	314.48	123.48	-3677.51	27.93	1233.11	0.00	0.00	0.00	-1654.61	116.73	1548.53	-3627.62	-26.57	1626.25	-3661.62	220.37	1625.56	-3531.11	101.40	1590.35	437.85	1492.44	71.73	1042.93	1525.27	65.27	418.14
0.92000	-3449.47	42.55	32.61	-3282.84	183.62	-8.07	-3524.30	120.13	-14.78	-3535.74	106.23	43.44	-3836.09	-38.18	-5.30	-3813.74	31.36	27.82	-3462.81	324.78	98.80	-3600.89	315.70	127.79	-3677.51	27.93	1233.11	0.00	0.00	0.00	-1654.61	116.73	1548.53	-3627.62	-26.57	1626.25	-3663.12	218.43	1625.65	-3519.52	101.72	1590.90	439.67	1492.40	71.89	1042.66	1526.23	64.99	413.76
0.93000	-3449.47	42.55	32.61	-3282.84	183.62	-8.07	-3566.02	118.73	-23.13	-3530.54	106.39	42.86	-3836.09	-38.18	-5.30	-3813.74	31.36	27.82	-3461.76	326.00	106.43	-3608.09	316.90	132.05	-3677.51	27.93	1233.11	0.00	0.00	0.00	-1654.61	116.73	1548.53	-3627.62	-26.57	1626.25	-3664.54	216.50	1625.73	-3529.96	100.47	1592.17	440.36	1491.95	72.26	1042.72	1527.69	64.83	411.28
0.94000	-3449.47	42.55	32.61	-3282.84	183.62	-8.07	-3539.34	121.69	-16.41	-3568.83	105.42	35.42	-3836.09	-38.18	-5.30	-3813.74	31.36	27.82	-3460.74	327.22	113.99	-3615.21	318.09	136.25	-3677.51	27.93	1233.11	0.00	0.00	0.00	-1654.61	116.73	1548.53	-3627.62	-26.57	1626.25	-3665.89	214.60	1625.81	-3545.39	99.76	1592.76	439.86	1491.56	72.29	1043.41	1532.31	63.40	413.62
0.95000	-3449.47	42.55	32.61	-3282.84	183.62	-8.07	-3550.83	120.91	-18.33	-3552.22	106.99	41.45	-3836.09	-38.18	-5.30	-3813.74	31.36	27.82	-3459.74	328.42	121.50	-3622.26	319.25	140.40	-3677.51	27.93	1233.11	0.00	0.00	0.00	-1654.61	116.73	1548.53	-3627.62	-26.57	1626.25	-3667.16	212.71	1625.89	-3544.71	100.16	1594.46	439.90	1490.26	72.79	1042.75	1529.11	64.36	410.36
0.96000	-3449.47	42.55	32.61	-3282.84	183.62	-8.07	-3557.54	118.09	-20.53	-3555.62	105.86	38.07	-3836.09	-38.18	-5.30	-3813.74	31.36	27.82	-3458.78	329.62	128.94	-3629.22	320.41	144.50	-3677.51	27.93	1233.11	0.00	0.00	0.00	-1654.61	116.73	1548.53	-3627.62	-26.57	1626.25	-3668.35	210.85	1625.97	-3534.75	101.09	1595.39	441.86	1489.43	73.32	1042.49	1525.09	65.33	413.04
0.97000	-3449.47	42.55	32.61	-3282.84	183.62	-8.07	-3538.83	121.43	-17.28	-3536.26	105.30	42.53	-3836.09	-38.18	-5.30	-3813.74	31.36	27.82	-3457.84	330.80	136.32	-3636.11	321.54	148.54	-3677.51	27.93	1233.11	0.00	0.00	0.00	-1654.61	116.73	1548.53	-3627.63	-26.58	1626.25	-3669.46	209.01	1626.04	-3524.31	100.57	1596.65	440.51	1491.67	72.35	1042.64	1525.99	65.34	411.72
0.98000	-3449.47	42.55	32.61	-3282.84	183.62	-8.07	-3527.83	118.55	-15.09	-3512.83	107.65	47.43	-3836.09	-38.18	-5.30	-3813.74	31.36	27.82	-3456.92	331.98	143.64	-3642.93	322.67	152.53	-3677.51	27.93	1233.11	0.00	0.00	0.00	-1654.61	116.73	1548.53	-3635.92	-30.17	1625.21	-3670.50	207.19	1626.12	-3530.71	101.01	1598.71	441.51	1490.67	73.11	1043.67	1532.37	63.61	416.49
0.99000	-3449.47	42.55	32.61	-3282.84	183.62	-8.07	-3523.58	120.80	-13.32	-3550.90	107.53	40.80	-3836.09	-38.18	-5.30	-3813.74	31.36	27.82	-3456.04	333.15	150.90	-3649.67	323.77	156.47	-3677.51	27.93	1233.11	0.00	0.00	0.00	-1654.61	116.73	1548.53	-3592.60	-34.89	1623.12	-3671.46	205.39	1626.19	-3536.68	100.93	1599.46	439.81	1491.55	72.37	1043.64	1530.14	63.86	413.09
1.00000	-3449.47	42.55	32.61	-3282.84	183.62	-8.07	-3541.99	118.57	-17.59	-3570.39	106.07	37.95	-3836.09	-38.18	-5.30	-3813.74	31.36	27.82	-3455.17	334.30	158.10	-3656.33	324.86	160.36	-3677.51	27.93	1233.11	0.00	0.00	0.00	-1654.61	116.73	1548.53	-3618.89	-37.98	1624.82	-3672.35	203.61	1626.26	-3544.80	101.64	1601.22	442.24	1491.01	72.99	1043.30	1529.99	63.89	412.25
1.01000	-3449.47	42.55	32.61	-3282.84	183.62	-8.07	-3521.25	121.18	-14.96	-3543.28	107.57	41.84	-3836.09	-38.18	-5.30	-3813.74	31.36	27.82	-3454.34	335.45	165.24	-3662.92	325.94	164.20	-3677.51	27.93	1233.11	0.00	0.00	0.00	-1654.61	116.73	1548.53	-3579.45	-39.62	1621.75	-3673.16	201.86	1626.33	-3539.56	101.50	1602.07	441.10	1490.98	72.58	1043.04	1528.72	64.54	415.88
1.02000	-3449.47	42.55	32.61	-3282.84	183.62	-8.07	-3523.94	119.47	-13.44	-3517.71	109.22	45.31	-3836.09	-38.18	-5.30	-3813.74	31.36	27.82	-3453.53	336.59	172.31	-3669.43	327.00	167.99	-3677.51	27.93	1233.11	0.00	0.00	0.00	-1654.61	116.73	1548.53	-3594.64	-39.49	1621.42	-3673.90	200.12	1626.40	-3535.30	102.54	1603.24	439.39	1491.11	72.51	1043.06	1528.22	64.65	412.49
1.03000	-3449.47	42.55	32.61	-3282.84	183.62	-8.07	-3529.72	120.12	-14.37	-3557.23	107.15	38.25	-3836.09	-38.18	-5.30	-3813.74	31.36	27.82	-3452.74	337.72	179.33	-3675.87	328.04	171.72	-3677.51	27.93	1233.11	0.00	0.00	0.00	-1654.61	116.73	1548.53	-3604.57	-39.10	1621.70	-3674.56	198.40	1626.47	-3536.13	104.12	1604.13	443.76	1490.08	73.63	1042.76	1528.36	64.73	413.12
1.04000	-3449.47	42.55	32.61	-3282.84	183.62	-8.07	-3575.42	120.79	-22.58	-3550.21	107.70	40.09	-3836.09	-38.18	-5.30	-3813.74	31.36	27.82	-3451.98	338.84	186.28	-3682.23	329.07	175.41	-3677.51	27.93	1233.11	0.00	0.00	0.00	-1654.61	116.73	1548.53	-3617.18	-39.20	1622.42	-3675.15	196.70	1626.53	-3520.57	104.13	1604.28	442.00	1489.76	73.31	1043.42	1530.42	63.93	413.42
1.05000	-3449.47	42.55	32.61	-3282.84	183.62	-8.07	-3542.76	119.36	-17.24	-3509.48	110.76	45.69	-3836.09	-38.18	-5.30	-3813.74	31.36	27.82	-3451.24	339.95	193.18	-3688.52	330.08	179.05	-3677.51	27.93	1233.11	0.00	0.00	0.00	-1654.61	116.73	1548.53	-3606.94	-39.84	1621.28	-3675.66	195.03	1626.60	-3512.66	104.86	1604.60	440.14	1488.50	73.41	1042.81	1524.92	65.41	412.97
1.06000	-3449.47	42.55	32.61	-3282.84	183.62	-8.07	-3537.22	121.86	-16.55	-3533.50	111.51	43.38	-3836.09	-38.18	-5.30	-3813.74	31.36	27.82	-3450.53	341.05	200.01	-3694.73	331.08	182.63	-3677.51	27.93	1233.11	0.00	0.00	0.00	-1654.61	116.73	1548.53	-3593.22	-39.43	1620.96	-3676.10	193.37	1626.66	-3528.97	106.80	1606.20	439.58	1490.08	72.90	1043.98	1528.46	63.98	412.87
1.07000	-3449.47	42.55	32.61	-3282.84	183.62	-8.07	-3553.34	119.81	-18.31	-3531.03	111.41	42.59	-3836.09	-38.18	-5.30	-3813.74	31.36	27.82	-3449.84	342.14	206.79	-3700.87	332.06	186.17	-3677.51	27.93	1233.11	0.00	0.00	0.00	-1654.61	116.73	1548.53	-3600.00	-41.95	1620.33	-3676.47	191.74	1626.72	-3529.65	106.96	1607.38	438.84	1490.66	72.37	1043.21	1527.54	64.34	414.02
1.08000	-3449.47	42.55	32.61	-3282.84	183.62	-8.07	-3590.59	120.88	-23.48	-3577.49	110.66	36.56	-3836.09	-38.18	-5.30	-3813.74	31.36	27.82	-3449.18	343.22	213.51	-3706.93	333.03	189.65	-3677.51	27.93	1233.11	0.00	0.00	0.00	-1654.61	116.73	1548.53	-3594.17	-43.58	1618.43	-3676.76	190.12	1626.77	-3530.23	107.27	1608.35	439.73	1491.41	72.40	1042.74	1526.48	64.94	412.95
1.09000	-3449.47	42.55	32.61	-3282.84	183.62	-8.07	-3533.70	120.98	-15.75	-3539.61	109.89	40.79	-3836.09	-38.18	-5.30	-3813.74	31.36	27.82	-3448.53	344.29	220.16	-3712.92	333.98	193.09	-3677.51	27.93	1233.11	0.00	0.00	0.00	-1654.61	116.73	1548.53	-3599.41	-43.69	1619.03	-3676.98	188.52	1626.83	-3537.99	109.59	1609.06	440.48	1493.07	71.91	1043.02	1527.25	64.24	411.22
1.10000	-3449.47	42.55	32.61	-3282.84	183.62	-8.07	-3568.33	119.55	-20.59	-3542.88	112.27	41.05	-3836.09	-38.18	-5.30	-3813.74	31.36	27.82	-3447.91	345.36	226.76	-3718.83	334.92	196.47	-3677.51	27.93	1233.11	0.00	0.00	0.00	-1654.61	116.73	1548.53	-3571.69	-41.46	1616.02	-3677.13	186.95	1626.89	-3550.22	108.98	1610.40	440.91	1491.57	72.65	1042.53	1527.63	64.22	413.51
1.11000	-3449.47	42.55	32.61	-3282.84	183.62	-8.07	-3544.74	119.13	-16.29	-3524.04	111.70	42.85	-3836.09	-38.18	-5.30	-3813.74	31.36	27.82	-3447.31	346.41	233.30	-3724.67	335.84	199.81	-3677.51	27.93	1233.11	0.00	0.00	0.00	-1654.61	116.73	1548.53	-3566.62	-41.13	1615.68	-3677.20	185.39	1626.94	-3563.30	109.00	1611.36	440.62	1490.84	72.55	1043.62	1534.31	62.77	414.21
1.12000	-3449.47	42.55	32.61	-3282.84	183.62	-8.07	-3552.20	122.61	-18.66	-3538.37	113.04	39.37	-3836.09	-38.18	-5.30	-3813.74	31.36	27.82	-3446.74	347.46	239.78	-3730.43	336.75	203.10	-3677.51	27.93	1233.11	0.00	0.00	0.00	-1654.61	116.73	1548.53	-3560.39	-40.05	1614.63	-3677.20	183.85	1626.99	-3558.80	110.62	1613.06	441.36	1489.93	72.88	1043.47	1531.44	63.56	412.10
1.13000	-3449.47	42.55	32.61	-3282.84	183.62	-8.07	-3545.56	120.20	-16.49	-3603.28	113.83	31.04	-3836.09	-38.18	-5.30	-3813.74	31.36	27.82	-3446.18	348.49	246.20	-3736.12	337.64	206.34	-3677.51	27.93	1233.11	0.00	0.00	0.00	-1654.61	116.73	1548.53	-3584.29	-41.07	1613.71	-3677.13	182.33	1627.04	-3559.43	111.32	1613.50	439.98	1491.52	72.40	1043.17	1529.37	63.98	414.54
1.14000	-3449.47	42.55	32.61	-3282.84	183.62	-8.07	-3519.77	122.09	-13.74	-3569.53	113.83	36.02	-3836.09	-38.18	-5.30	-3813.74	31.36	27.82	-3445.65	349.52	252.56	-3741.74	338.52	209.54	-3677.51	27.93	1233.11	0.00	0.00	0.00	-1654.61	116.73	1548.53	-3558.74	-38.38	1610.42	-3676.99	180.83	1627.09	-3547.94	112.45	1613.56	439.41	1493.71	72.02	1043.66	1533.18	63.03	416.30
1.15000	-3449.47	42.55	32.61	-3282.84	183.62	-8.07	-3558.48	120.52	-19.39	-3546.55	113.27	41.40	-3836.09	-38.18	-5.30	-3813.75	31.35	27.82	-3445.14	350.53	258.86	-3747.28	339.38	212.68	-3677.51	27.93	1233.11	0.00	0.00	0.00	-1654.61	116.73	1548.53	-3497.55	-33.55	1608.29	-3676.78	179.35	1627.14	-3568.99	112.01	1615.81	439.68	1491.43	72.45	1042.49	1526.01	65.23	415.53
1.16000	-3449.47	42.55	32.61	-3282.84	183.62	-8.07	-3547.61	122.48	-17.44	-3523.21	115.49	43.75	-3836.09	-38.18	-5.30	-3818.41	24.31	25.88	-3444.65	351.54	265.11	-3752.75	340.23	215.78	-3677.51	27.93	1233.11	0.00	0.00	0.00	-1654.61	116.73	1548.53	-3533.99	-35.73	1608.39	-3676.50	177.89	1627.19	-3581.27	112.26	1616.54	440.23	1488.91	72.68	1043.71	1530.38	63.88	415.85
1.17000	-3449.47	42.55	32.61	-3282.84	183.62	-8.07	-3527.19	122.35	-13.04	-3510.11	116.69	45.64	-3836.09	-38.18	-5.30	-3860.00	14.72	17.68	-3444.17	352.54	271.30	-3758.14	341.06	218.83	-3677.51	27.93	1233.11	0.00	0.00	0.00	-1654.61	116.73	1548.53	-3505.29	-32.28	1605.44	-3676.14	176.45	1627.23	-3567.49	113.61	1617.55	440.94	1490.16	72.63	1043.24	1529.39	64.13	412.46
1.18000	-3449.47	42.55	32.61	-3282.84	183.62	-8.07	-3547.07	121.84	-16.67	-3539.65	114.84	40.92	-3836.09	-38.18	-5.30	-3859.52	9.14	15.51	-3443.72	353.53	277.43	-3763.47	341.88	221.83	-3677.51	27.93	1233.11	0.00	0.00	0.00	-1654.61	116.73	1548.53	-3500.57	-29.18	1604.34	-3675.72	175.03	1627.28	-3543.60	114.53	1617.44	440.80	1490.78	72.50	1042.25	1525.45	65.04	411.81
1.19000	-3449.47	42.55	32.61	-3282.84	183.62	-8.07	-3525.90	123.58	-12.24	-3507.90	113.64	46.07	-3836.09	-38.18	-5.30	-3832.47	5.14	19.94	-3443.29	354.51	283.50	-3768.71	342.68	224.79	-3677.51	27.93	1233.11	0.00	0.00	0.00	-1654.61	116.73	1548.53	-3527.67	-27.75	1603.21	-3675.22	173.62	1627.32	-3573.16	114.36	1619.17	440.89	1488.72	73.29	1042.79	1528.36	64.23	413.24
1.20000	-3449.47	42.55	32.61	-3282.84	183.62	-8.07	-3551.54	121.47	-16.97	-3544.28	115.84	40.91	-3836.09	-38.18	-5.30	-3819.28	2.37	21.08	-3442.88	355.48	289.52	-3773.89	343.47	227.70	-3677.51	27.93	1233.11	0.00	0.00	0.00	-1654.61	116.73	1548.53	-3544.86	-25.77	1602.34	-3674.66	172.24	1627.36	-3565.89	114.31	1619.26	442.19	1489.10	73.27	1043.04	1528.68	64.26	413.22
1.21000	-3449.47	42.55	32.61	-3282.84	183.62	-8.07	-3563.76	121.53	-19.31	-3504.50	114.67	46.73	-3836.09	-38.18	-5.30	-3801.27	-1.33	21.28	-3442.48	356.44	295.48	-3778.99	344.25	230.56	-3677.51	27.93	1233.11	0.00	0.00	0.00	-1654.61	116.73	1548.53	-3512.76	-20.56	1600.24	-3674.03	170.87	1627.40	-3574.00	114.97	1619.63	442.38	1490.29	73.24	1043.25	1529.24	63.92	414.45
1.22000	-3449.47	42.55	32.61	-3282.84	183.62	-8.07	-3573.16	123.29	-20.75	-3543.30	115.88	40.65	-3836.09	-38.18	-5.30	-3789.14	-1.80	20.10	-3442.11	357.39	301.38	-3784.02	345.01	233.38	-3677.51	27.93	1233.11	0.00	0.00	0.00	-1654.61	116.73	1548.53	-3530.41	-18.42	1598.34	-3673.33	169.52	1627.44	-3562.54	116.73	1619.60	439.90	1492.03	72.26	1044.01	1531.69	63.22	413.43
1.23000	-3449.47	42.55	32.61	-3282.84	183.62	-8.07	-3546.96	122.64	-16.88	-3535.52	117.26	39.98	-3836.09	-38.18	-5.30	-3796.57	-3.29	16.71	-3441.75	358.33	307.22	-3788.97	345.75	236.15	-3677.51	27.93	1233.11	0.00	0.00	0.00	-1654.61	116.73	1548.53	-3537.16	-15.91	1596.52	-3672.55	168.19	1627.48	-3601.66	116.05	1620.30	437.76	1491.11	72.06	1043.49	1530.84	63.67	416.26
1.24000	-3449.47	42.55	32.61	-3282.84	183.62	-8.07	-3538.05	123.17	-14.03	-3503.05	119.31	48.06	-3836.09	-38.18	-5.30	-3807.86	-1.96	14.21	-3441.41	359.26	313.01	-3793.85	346.48	238.87	-3677.51	27.93	1233.11	0.00	0.00	0.00	-1654.61	116.73	1548.53	-3531.47	-11.42	1594.70	-3671.72	166.88	1627.51	-3582.30	116.31	1618.28	440.75	1490.81	72.78	1043.19	1529.31	64.19	416.91
1.25000	-3449.47	42.55	32.61	-3282.84	183.62	-8.07	-3573.00	121.39	-20.60	-3522.12	116.46	44.54	-3836.09	-38.18	-5.30	-3785.22	0.08	16.60	-3441.09	360.19	318.74	-3798.66	347.20	241.55	-3677.51	27.93	1233.11	0.00	0.00	0.00	-1654.61	116.73	1548.53	-3547.43	-8.54	1593.89	-3670.81	165.59	1627.55	-3586.62	116.05	1618.82	444.60	1487.40	74.59	1042.95	1525.69	65.37	415.65
1.26000	-3449.47	42.55	32.61	-3282.84	183.62	-8.07	-3562.32	124.16	-18.19	-3499.04	118.25	47.30	-3836.09	-38.18	-5.30	-3787.91	-1.09	15.98	-3440.79	361.10	324.42	-3803.40	347.91	244.19	-3677.51	27.93	1233.11	0.00	0.00	0.00	-1654.61	116.73	1548.53	-3550.93	-4.25	1592.32	-3669.83	164.31	1627.58	-3615.85	119.75	1619.30	441.00	1490.19	73.05	1043.05	1529.93	64.19	416.54
1.27000	-3449.47	42.55	32.61	-3282.84	183.62	-8.07	-3544.24	123.88	-14.74	-3528.43	120.49	44.08	-3836.09	-38.18	-5.30	-3806.24	-1.14	12.03	-3440.50	362.01	330.04	-3808.07	348.60	246.78	-3677.51	27.93	1233.11	0.00	0.00	0.00	-1654.61	116.73	1548.53	-3542.06	2.01	1590.78	-3668.79	163.05	1627.62	-3600.58	117.17	1619.25	442.89	1490.61	73.24	1042.88	1528.60	64.20	414.09
1.28000	-3449.47	42.55	32.61	-3282.84	183.62	-8.07	-3543.68	123.05	-13.57	-3504.07	117.77	46.15	-3836.09	-38.18	-5.30	-3788.55	-1.01	15.49	-3440.23	362.90	335.60	-3812.66	349.27	249.32	-3677.51	27.93	1233.11	0.00	0.00	0.00	-1654.61	116.73	1548.53	-3522.49	6.71	1589.70	-3667.68	161.81	1627.65	-3605.18	117.47	1619.32	443.48	1489.69	73.45	1042.25	1525.27	65.18	416.46
1.29000	-3449.47	42.55	32.61	-3282.84	183.62	-8.07	-3548.91	122.58	-15.63	-3557.59	119.10	39.36	-3836.09	-38.18	-5.30	-3800.66	0.27	12.92	-3439.98	363.79	341.11	-3817.18	349.93	251.82	-3677.51	27.93	1233.11	0.00	0.00	0.00	-1654.61	116.73	1548.53	-3546.49	9.21	1588.81	-3666.50	160.59	1627.68	-3609.65	117.78	1619.38	441.89	1489.64	73.29	1042.86	1527.74	64.36	417.39
1.30000	-3449.47	42.55	32.61	-3282.84	183.62	-8.07	-3555.16	121.25	-17.14	-3557.05	119.82	38.66	-3836.09	-38.18	-5.30	-3800.02	0.42	12.18	-3439.74	364.67	346.57	-3821.63	350.58	254.28	-3677.51	27.93	1233.11	0.00	0.00	0.00	-1654.61	116.73	1548.53	-3542.99	16.82	1586.80	-3665.26	159.38	1627.71	-3614.02	118.09	1619.44	440.51	1490.70	72.98	1042.76	1526.57	64.52	415.01
1.31000	-3449.47	42.55	32.61	-3282.84	183.62	-8.07	-3528.47	121.29	-11.20	-3540.15	121.27	43.41	-3836.09	-38.18	-5.30	-3798.46	0.59	11.70	-3439.52	365.54	351.96	-3826.00	351.21	256.69	-3677.51	27.93	1233.11	0.00	0.00	0.00	-1654.61	116.73	1548.53	-3538.87	21.56	1584.45	-3663.95	158.20	1627.73	-3618.26	118.41	1619.50	439.26	1492.93	71.96	1043.13	1529.13	63.63	413.65
1.32000	-3449.47	42.55	32.61	-3282.84	183.62	-8.07	-3526.24	123.53	-9.60	-3515.15	121.51	47.75	-3836.09	-38.18	-5.30	-3796.06	0.80	11.47	-3439.31	366.40	357.31	-3830.31	351.83	259.06	-3677.51	27.93	1233.11	0.00	0.00	0.00	-1654.61	116.73	1548.53	-3549.94	24.10	1583.67	-3662.57	157.03	1627.76	-3622.39	118.73	1619.56	441.57	1493.10	72.19	1043.13	1529.33	63.65	413.54
1.33000	-3449.47	42.55	32.61	-3282.84	183.62	-8.07	-3545.05	123.24	-14.14	-3533.21	125.08	44.39	-3836.09	-38.18	-5.30	-3792.93	1.03	11.46	-3439.12	367.24	362.60	-3834.54	352.44	261.39	-3677.51	27.93	1233.11	0.00	0.00	0.00	-1654.61	116.73	1548.53	-3520.43	30.36	1582.48	-3661.13	155.87	1627.79	-3626.40	119.06	1619.61	441.41	1491.08	72.45	1042.24	1525.55	65.20	415.47
1.34000	-3449.47	42.55	32.61	-3282.84	183.62	-8.07	-3557.34	124.48	-16.07	-3505.84	123.93	49.84	-3836.09	-38.18	-5.30	-3789.14	1.28	11.64	-3438.94	368.09	367.83	-3838.70	353.03	263.67	-3677.51	27.93	1233.11	0.00	0.00	0.00	-1654.61	116.73	1548.53	-3513.76	35.89	1580.94	-3659.62	154.74	1627.81	-3630.30	119.39	1619.67	439.30	1490.54	72.41	1042.59	1524.88	65.18	416.09
1.35000	-3449.47	42.55	32.61	-3282.84	183.62	-8.07	-3552.73	125.39	-15.47	-3506.12	125.53	51.02	-3836.09	-38.18	-5.30	-3784.78	1.55	12.01	-3438.78	368.92	373.01	-3842.79	353.61	265.91	-3677.51	27.93	1233.11	0.00	0.00	0.00	-1654.61	116.73	1548.53	-3525.71	39.60	1580.20	-3658.05	153.62	1627.84	-3634.09	119.72	1619.72	440.81	1490.04	72.90	1042.48	1525.25	64.89	415.62
1.36000	-3449.47	42.55	32.61	-3282.84	183.62	-8.07	-3577.11	129.40	-20.60	-3517.19	126.09	50.41	-3836.09	-38.18	-5.30	-3779.93	1.83	12.53	-3438.63	369.74	378.13	-3846.81	354.17	268.10	-3677.51	27.93	1233.11	0.00	0.00	0.00	-1654.61	116.73	1548.53	-3508.10	43.86	1578.19	-3656.41	152.52	1627.86	-3637.76	120.06	1619.78	440.06	1490.87	72.71	1042.38	1523.66	65.55	415.46
1.37000	-3449.47	42.55	32.61	-3282.84	183.62	-8.07	-3608.08	127.55	-25.08	-3512.27	127.25	52.47	-3836.09	-38.18	-5.30	-3774.69	2.13	13.18	-3438.49	370.55	383.20	-3850.76	354.72	270.26	-3677.51	27.93	1233.11	0.00	0.00	0.00	-1654.61	116.73	1548.53	-3526.70	48.76	1577.92	-3654.71	151.44	1627.88	-3641.31	120.41	1619.83	437.97	1490.63	72.31	1043.61	1529.37	63.91	414.28
1.38000	-3449.47	42.55	32.61	-3282.84	183.62	-8.07	-3581.71	132.53	-19.21	-3515.96	128.10	53.02	-3836.09	-38.18	-5.30	-3769.13	2.44	13.93	-3438.37	371.36	388.22	-3854.64	355.26	272.37	-3677.51	27.93	1233.11	0.00	0.00	0.00	-1654.61	116.73	1548.53	-3535.92	52.38	1579.11	-3652.95	150.37	1627.90	-3644.76	120.75	1619.88	439.93	1490.92	72.33	1042.78	1525.76	65.21	412.25
1.39000	-3449.47	42.55	32.61	-3282.84	183.62	-8.07	-3539.32	134.38	-13.08	-3520.37	132.05	53.64	-3836.09	-38.18	-5.30	-3763.36	2.75	14.78	-3438.26	372.15	393.18	-3858.44	355.79	274.44	-3677.51	27.93	1233.11	0.00	0.00	0.00	-1654.61	116.73	1548.53	-3542.54	56.14	1578.52	-3651.12	149.32	1627.92	-3648.09	121.11	1619.93	439.97	1489.53	72.92	1042.37	1526.04	65.42	412.90
1.40000	-3449.47	42.55	32.61	-3282.84	183.62	-8.07	-3549.92	135.85	-16.54	-3563.90	130.31	49.21	-3836.09	-38.18	-5.30	-3757.44	3.07	15.68	-3438.17	372.94	398.09	-3862.18	356.30	276.47	-3677.51	27.93	1233.11	0.00	0.00	0.00	-1654.61	116.73	1548.53	-3562.67	59.04	1578.74	-3649.22	148.28	1627.94	-3651.31	121.47	1619.98	440.50	1490.88	72.60	1042.49	1525.65	65.29	415.32
1.41000	-3449.47	42.55	32.61	-3282.84	183.62	-8.07	-3541.59	138.42	-14.13	-3535.51	134.37	53.29	-3836.09	-38.18	-5.30	-3751.47	3.39	16.63	-3438.08	373.71	402.95	-3865.84	356.79	278.45	-3677.51	27.93	1233.11	0.00	0.00	0.00	-1654.61	116.73	1548.53	-3537.15	62.39	1576.44	-3647.27	147.27	1627.96	-3654.42	121.83	1620.03	442.10	1490.23	73.41	1042.79	1526.53	65.04	417.28
1.42000	-3449.47	42.55	32.61	-3282.84	183.62	-8.07	-3562.93	139.94	-15.02	-3554.87	136.24	52.68	-3836.09	-38.18	-5.30	-3745.54	3.71	17.60	-3438.01	374.48	407.75	-3869.43	357.28	280.40	-3677.55	27.94	1233.11	0.00	0.00	0.00	-1654.61	116.73	1548.53	-3483.71	67.92	1575.01	-3645.25	146.26	1627.98	-3657.41	122.20	1620.08	440.98	1490.97	72.81	1043.07	1528.24	64.39	417.48
1.43000	-3449.47	42.55	32.61	-3282.84	183.62	-8.07	-3596.73	141.57	-19.94	-3578.65	137.86	51.12	-3836.09	-38.18	-5.30	-3739.73	4.03	18.56	-3437.95	375.24	412.51	-3872.96	357.75	282.30	-3716.67	31.76	1232.24	0.00	0.00	0.00	-1654.61	116.73	1548.53	-3531.01	72.49	1577.37	-3643.17	145.28	1627.99	-3660.30	122.57	1620.12	441.18	1491.83	72.36	1043.66	1528.95	63.83	415.33
1.44000	-3449.47	42.55	32.61	-3282.84	183.62	-8.07	-3573.40	143.14	-14.82	-3546.41	141.56	57.86	-3836.09	-38.18	-5.30	-3734.12	4.34	19.49	-3437.90	375.99	417.20	-3876.41	358.21	284.17	-3664.53	36.45	1232.79	0.00	0.00	0.00	-1654.61	116.73	1548.53	-3514.76	75.57	1576.13	-3641.02	144.31	1628.01	-3663.08	122.94	1620.17	439.26	1492.72	71.84	1042.59	1525.45	65.04	412.68
1.45000	-3449.47	42.55	32.61	-3282.84	183.62	-8.07	-3577.45	146.89	-14.26	-3552.63	143.17	58.62	-3836.09	-38.18	-5.30	-3728.81	4.64	20.37	-3437.87	376.73	421.85	-3879.79	358.65	285.99	-3663.63	35.36	1232.63	0.00	0.00	0.00	-1654.61	116.73	1548.53	-3514.56	76.75	1576.89	-3638.81	143.36	1628.02	-3665.74	123.32	1620.21	437.82	1491.03	72.08	1041.83	1523.54	65.54	411.64
1.46000	-3449.47	42.55	32.61	-3282.84	183.62	-8.07	-3604.14	147.88	-16.78	-3575.10	145.04	56.67	-3836.09	-38.18	-5.30	-3723.89	4.93	21.18	-3437.84	377.46	426.44	-3883.10	359.08	287.77	-3685.38	37.33	1231.09	0.00	0.00	0.00	-1654.61	116.73	1548.53	-3496.25	82.54	1575.58	-3636.55	142.42	1628.04	-3668.30	123.71	1620.25	437.91	1492.24	71.69	1042.07	1523.95	65.53	416.05
1.47000	-3449.47	42.55	32.61	-3282.84	183.62	-8.07	-3581.19	148.92	-12.29	-3544.89	146.57	60.70	-3836.09	-38.18	-5.30	-3719.43	5.21	21.89	-3437.82	378.18	430.98	-3886.35	359.50	289.52	-3691.46	39.54	1233.22	0.00	0.00	0.00	-1654.61	116.73	1548.53	-3506.19	85.74	1576.06	-3634.21	141.50	1628.05	-3670.75	124.10	1620.29	439.92	1492.09	72.33	1042.50	1527.64	64.86	414.13
1.48000	-3449.47	42.55	32.61	-3282.84	183.62	-8.07	-3579.44	153.56	-10.94	-3582.83	148.21	55.78	-3836.09	-38.18	-5.30	-3715.52	5.47	22.49	-3437.82	378.89	435.47	-3889.52	359.91	291.22	-3697.70	40.49	1232.79	0.00	0.00	0.00	-1654.61	116.73	1548.53	-3528.09	85.83	1576.10	-3631.82	140.60	1628.06	-3673.09	124.49	1620.33	443.85	1491.09	73.47	1042.86	1528.22	64.56	414.62
1.49000	-3449.47	42.55	32.61	-3282.84	183.62	-8.07	-3568.51	154.92	-8.75	-3569.02	153.29	59.39	-3836.09	-38.18	-5.30	-3712.25	5.71	22.94	-3437.82	379.59	439.91	-3892.62	360.30	292.88	-3670.05	41.11	1232.67	0.00	0.00	0.00	-1654.61	116.73	1548.53	-3524.21	89.33	1576.31	-3629.37	139.71	1628.07	-3675.32	124.89	1620.37	439.11	1491.65	72.14	1043.09	1527.10	64.89	413.07
1.50000	-3449.47	42.55	32.61	-3282.84	183.62	-8.07	-3578.16	158.53	-11.14	-3559.97	153.27	61.06	-3836.09	-38.18	-5.30	-3709.71	5.92	23.23	-3437.83	380.29	444.30	-3895.66	360.68	294.51	-3677.58	41.26	1232.78	0.00	0.00	0.00	-1654.61	116.73	1548.53	-3543.02	94.02	1577.34	-3626.86	138.83	1628.09	-3677.45	125.29	1620.41	438.05	1491.74	71.86	1043.73	1529.97	63.90	411.89
1.51000	-3449.47	42.55	32.61	-3282.84	183.62	-8.07	-3582.84	159.72	-10.93	-3602.56	157.67	56.50	-3836.09	-38.18	-5.30	-3707.98	6.12	23.34	-3437.85	380.97	448.63	-3898.62	361.05	296.09	-3686.39	45.26	1233.68	0.00	0.00	0.00	-1654.61	116.73	1548.53	-3534.24	96.01	1576.16	-3624.28	137.97	1628.10	-3679.46	125.69	1620.45	441.94	1492.03	72.51	1043.01	1527.83	64.34	415.35
1.52000	-3449.47	42.55	32.61	-3282.84	183.62	-8.07	-3554.93	163.54	-6.42	-3555.63	159.66	61.39	-3836.09	-38.18	-5.30	-3707.16	6.28	23.24	-3437.88	381.65	452.91	-3901.52	361.40	297.64	-3662.16	50.14	1233.09	0.00	0.00	0.00	-1654.61	116.73	1548.53	-3540.94	97.28	1576.18	-3621.65	137.13	1628.10	-3681.38	126.10	1620.48	442.52	1490.33	73.14	1043.51	1530.07	64.02	414.76
1.53000	-3449.47	42.55	32.61	-3282.84	183.62	-8.07	-3587.14	167.39	-11.28	-3581.93	161.51	59.39	-3836.09	-38.18	-5.30	-3707.32	6.41	22.90	-3437.92	382.32	457.15	-3904.34	361.74	299.15	-3665.92	48.04	1234.40	0.00	0.00	0.00	-1654.61	116.73	1548.53	-3533.64	101.39	1576.25	-3618.96	136.30	1628.11	-3683.18	126.52	1620.52	440.17	1490.60	72.53	1043.01	1527.17	64.86	413.64
1.54000	-3449.47	42.55	32.61	-3282.84	183.62	-8.07	-3588.64	170.53	-11.90	-3584.92	164.08	59.67	-3836.09	-38.18	-5.30	-3708.55	6.51	22.31	-3437.97	382.98	461.33	-3907.10	362.07	300.62	-3695.66	50.76	1233.04	0.00	0.00	0.00	-1654.61	116.73	1548.53	-3548.06	102.03	1575.44	-3616.21	135.49	1628.12	-3684.88	126.93	1620.55	440.38	1488.99	72.70	1042.86	1527.74	64.52	412.44
1.55000	-3449.47	42.55	32.61	-3282.84	183.62	-8.07	-3581.59	174.11	-11.18	-3587.82	166.61	59.93	-3836.09	-38.18	-5.30	-3710.94	6.57	21.45	-3438.02	383.62	465.46	-3909.79	362.39	302.05	-3655.88	52.79	1234.47	0.00	0.00	0.00	-1654.61	116.73	1548.53	-3555.46	106.28	1575.10	-3613.40	134.69	1628.13	-3686.48	127.36	1620.59	442.79	1491.64	72.73	1042.37	1524.15	65.66	415.81
1.56000	-3449.47	42.55	32.61	-3282.84	183.62	-8.07	-3580.35	177.46	-10.45	-3590.62	169.13	60.16	-3836.09	-38.18	-5.30	-3714.57	6.59	20.28	-3438.09	384.26	469.54	-3912.41	362.69	303.44	-3671.12	53.34	1233.37	0.00	0.00	0.00	-1654.61	116.73	1548.53	-3535.86	111.21	1572.40	-3610.53	133.91	1628.14	-3687.97	127.78	1620.62	441.49	1492.16	72.34	1042.51	1526.32	64.80	415.68
1.57000	-3449.47	42.55	32.61	-3282.84	183.62	-8.07	-3606.37	181.69	-13.76	-3593.34	171.61	60.37	-3836.09	-38.18	-5.30	-3719.54	6.57	18.80	-3438.16	384.90	473.57	-3914.96	362.98	304.80	-3706.85	55.21	1233.02	0.00	0.00	0.00	-1654.61	116.73	1548.53	-3553.02	114.41	1571.81	-3607.60	133.14	1628.14	-3689.36	128.21	1620.65	442.18	1491.63	72.71	1042.68	1528.85	64.38	411.19
1.58000	-3449.47	42.55	32.61	-3282.84	183.62	-8.07	-3583.45	185.94	-10.54	-3595.97	174.07	60.55	-3836.09	-38.18	-5.30	-3725.93	6.51	16.96	-3438.23	385.52	477.55	-3917.44	363.26	306.12	-3632.05	58.38	1233.43	0.00	0.00	0.00	-1654.61	116.73	1548.53	-3551.63	115.36	1571.62	-3604.61	132.39	1628.15	-3690.64	128.65	1620.68	441.72	1490.31	73.03	1042.64	1524.58	65.58	410.95
1.59000	-3449.47	42.55	32.61	-3282.84	183.62	-8.07	-3561.25	193.10	-6.42	-3598.50	176.51	60.70	-3836.09	-38.18	-5.30	-3733.82	6.40	14.76	-3438.31	386.13	481.48	-3919.85	363.53	307.40	-3673.63	57.80	1232.13	0.00	0.00	0.00	-1654.61	116.73	1548.53	-3537.69	119.75	1572.31	-3601.57	131.65	1628.15	-3691.82	129.08	1620.71	440.56	1490.76	72.85	1042.50	1526.27	65.15	412.26
1.60000	-3449.47	42.55	32.61	-3282.84	183.62	-8.07	-3609.87	198.86	-14.06	-3600.95	178.92	60.83	-3836.09	-38.18	-5.30	-3743.30	6.24	12.18	-3438.40	386.73	485.36	-3922.20	363.78	308.65	-3661.19	60.44	1233.76	0.00	0.00	0.00	-1654.61	116.73	1548.53	-3485.90	122.67	1569.84	-3598.46	130.93	1628.16	-3692.90	129.53	1620.74	440.32	1491.93	72.59	1042.65	1524.81	65.73	415.04
1.61000	-3449.47	42.55	32.61	-3282.84	183.62	-8.07	-3544.41	203.23	-3.96	-3603.31	181.30	60.94	-3836.09	-38.18	-5.30	-3748.44	6.70	10.24	-3438.50	387.33	489.19	-3924.47	364.03	309.86	-3671.40	63.58	1233.61	0.00	0.00	0.00	-1654.61	116.73	1548.53	-3497.03	124.77	1568.97	-3595.30	130.22	1628.16	-3693.88	129.97	1620.76	438.60	1490.80	72.46	1042.79	1528.63	64.33	417.87
1.62000	-3449.47	42.55	32.61	-3282.84	183.62	-8.07	-3560.61	206.15	-4.80	-3605.59	183.66	61.03	-3836.09	-38.18	-5.30	-3769.89	6.32	5.44	-3438.60	387.91	492.97	-3926.68	364.26	311.03	-3681.58	63.77	1233.04	0.00	0.00	0.00	-1654.61	116.73	1548.53	-3520.79	125.31	1569.46	-3592.09	129.52	1628.17	-3694.75	130.42	1620.79	438.78	1491.39	72.04	1042.63	1528.32	64.26	418.49
1.63000	-3449.47	42.55	32.61	-3282.84	183.62	-8.07	-3562.52	210.28	-7.54	-3607.77	185.99	61.08	-3836.09	-38.18	-5.30	-3773.55	4.99	2.80	-3438.70	388.49	496.70	-3928.82	364.47	312.16	-3673.50	63.39	1232.30	0.00	0.00	0.00	-1654.61	116.73	1548.53	-3549.98	126.91	1568.63	-3588.81	128.84	1628.17	-3695.52	130.88	1620.82	440.03	1492.54	71.90	1043.17	1529.26	63.84	414.27
1.64000	-3449.47	42.55	32.61	-3282.84	183.62	-8.07	-3533.59	213.94	-3.11	-3609.87	188.30	61.12	-3836.09	-38.18	-5.30	-3804.87	4.35	-3.28	-3438.81	389.06	500.39	-3930.90	364.68	313.27	-3686.18	65.91	1231.48	0.00	0.00	0.00	-1654.61	116.73	1548.53	-3528.10	130.98	1568.24	-3585.48	128.17	1628.17	-3696.20	131.33	1620.84	439.22	1490.38	72.68	1042.39	1525.97	65.21	414.29
1.65000	-3449.47	42.55	32.61	-3282.84	183.62	-8.07	-3524.75	218.67	-1.86	-3611.88	190.58	61.13	-3836.09	-38.18	-5.30	-3800.13	5.28	-4.03	-3438.92	389.62	504.02	-3932.90	364.87	314.33	-3659.71	68.79	1232.26	0.00	0.00	0.00	-1654.61	116.73	1548.53	-3521.91	134.39	1567.21	-3582.10	127.52	1628.17	-3696.77	131.79	1620.86	441.95	1491.55	72.70	1043.50	1529.74	63.88	415.22
1.66000	-3449.41	42.56	32.62	-3282.84	183.62	-8.07	-3515.97	223.37	-0.63	-3613.81	192.84	61.12	-3836.09	-38.18	-5.30	-3806.14	4.28	-5.05	-3439.04	390.17	507.61	-3934.84	365.05	315.36	-3638.32	68.78	1232.18	0.00	0.00	0.00	-1654.61	116.73	1548.53	-3514.00	135.40	1569.19	-3578.66	126.88	1628.18	-3697.24	132.26	1620.89	442.59	1491.45	72.71	1043.03	1525.87	65.20	414.06
1.67000	-3385.34	48.58	43.37	-3282.84	183.62	-8.07	-3507.23	228.02	0.56	-3615.64	195.08	61.08	-3836.09	-38.18	-5.30	-3814.24	5.31	-6.42	-3439.16	390.71	511.15	-3936.71	365.22	316.35	-3607.04	67.74	1232.73	0.00	0.00	0.00	-1654.61	116.73	1548.53	-3550.89	136.53	1567.88	-3575.16	126.26	1628.18	-3697.62	132.73	1620.91	441.10	1490.74	72.51	1043.16	1528.06	64.50	414.77
1.68000	-3363.59	56.12	46.14	-3282.84	183.62	-8.07	-3498.55	232.63	1.72	-3617.40	197.29	61.02	-3836.09	-38.18	-5.30	-3792.88	5.86	-2.72	-3439.29	391.24	514.64	-3938.51	365.38	317.31	-3641.06	69.53	1231.74	0.00	0.00	0.00	-1654.61	116.73	1548.53	-3539.88	138.95	1566.73	-3571.61	125.64	1628.18	-3697.89	133.20	1620.93	440.36	1490.28	72.68	1043.13	1528.83	63.93	414.24
1.69000	-3455.43	57.02	28.83	-3282.84	183.62	-8.07	-3489.91	237.20	2.86	-3619.06	199.47	60.94	-3836.09	-38.18	-5.30	-3824.04	4.58	-7.96	-3439.42	391.76	518.08	-3940.25	365.53	318.24	-3615.71	71.00	1231.06	0.00	0.00	0.00	-1654.61	116.73	1548.53	-3509.69	140.39	1566.60	-3568.00	125.05	1628.18	-3698.07	133.68	1620.95	443.05	1489.85	73.39	1043.89	1532.04	63.24	413.95
1.70000	-3440.43	61.39	31.63	-3282.84	183.62	-8.07	-3481.32	241.73	3.96	-3620.64	201.63	60.84	-3836.09	-38.18	-5.30	-3814.06	5.42	-6.80	-3439.55	392.28	521.47	-3941.92	365.66	319.13	-3642.92	70.61	1231.58	0.00	0.00	0.00	-1654.61	116.73	1548.53	-3521.89	142.74	1564.62	-3564.34	124.46	1628.18	-3698.14	134.16	1620.97	443.27	1491.05	73.22	1042.84	1527.40	64.66	415.12
1.71000	-3366.07	71.33	45.78	-3282.84	183.62	-8.07	-3472.79	246.21	5.03	-3622.14	203.77	60.71	-3836.09	-38.18	-5.30	-3806.80	6.67	-5.41	-3439.68	392.78	524.82	-3943.52	365.79	319.99	-3635.61	72.02	1229.70	0.00	0.00	0.00	-1654.61	116.73	1548.53	-3479.40	143.04	1564.89	-3560.63	123.89	1628.18	-3698.13	134.64	1620.99	441.65	1491.22	72.79	1042.63	1527.09	65.04	414.06
1.72000	-3381.83	73.88	40.66	-3282.84	183.62	-8.07	-3464.30	250.66	6.08	-3623.55	205.88	60.56	-3836.09	-38.18	-5.30	-3810.36	6.01	-6.45	-3439.82	393.28	528.12	-3945.06	365.90	320.81	-3627.32	74.23	1230.22	0.00	0.00	0.00	-1654.61	116.73	1548.53	-3477.91	145.57	1563.76	-3556.86	123.33	1628.18	-3698.01	135.13	1621.00	441.32	1491.23	72.79	1043.82	1530.46	63.75	412.34
1.73000	-3359.85	79.07	45.19	-3282.84	183.62	-8.07	-3455.86	255.06	7.09	-3624.88	207.97	60.39	-3836.09	-38.18	-5.30	-3810.86	5.50	-6.41	-3439.96	393.76	531.37	-3946.52	366.00	321.60	-3611.25	74.08	1230.73	0.00	0.00	0.00	-1654.61	116.73	1548.53	-3497.78	148.18	1564.42	-3553.03	122.79	1628.18	-3697.80	135.62	1621.02	442.37	1492.17	72.86	1043.36	1528.25	64.31	414.41
1.74000	-3371.26	88.31	41.52	-3282.84	183.62	-8.07	-3447.47	259.42	8.08	-3626.13	210.03	60.19	-3836.09	-38.18	-5.30	-3816.02	6.59	-7.85	-3440.10	394.24	534.58	-3947.93	366.08	322.36	-3603.33	74.65	1228.44	0.00	0.00	0.00	-1654.61	116.73	1548.53	-3495.98	151.74	1565.14	-3549.16	122.26	1628.18	-3697.49	136.12	1621.04	443.65	1490.57	73.37	1043.28	1528.80	64.47	414.47
1.75000	-3393.47	92.49	38.62	-3282.84	183.62	-8.07	-3439.13	263.74	9.04	-3627.29	212.07	59.97	-3836.09	-38.18	-5.30	-3798.46	5.79	-4.27	-3440.24	394.71	537.74	-3949.26	366.16	323.08	-3638.50	74.35	1229.17	0.00	0.00	0.00	-1654.61	116.73	1548.53	-3523.44	150.57	1564.79	-3545.23	121.74	1628.18	-3697.08	136.62	1621.05	442.43	1490.81	73.16	1042.77	1528.24	64.44	414.22
1.76000	-3325.07	99.17	53.76	-3282.84	183.62	-8.07	-3430.84	268.02	9.97	-3628.36	214.09	59.74	-3836.09	-38.18	-5.30	-3785.27	5.78	-2.82	-3440.38	395.17	540.85	-3950.53	366.23	323.77	-3612.52	76.00	1227.49	0.00	0.00	0.00	-1654.61	116.73	1548.53	-3508.09	154.05	1562.66	-3541.25	121.23	1628.17	-3696.59	137.12	1621.07	442.14	1490.50	72.99	1043.44	1530.20	64.24	414.89
1.77000	-3351.28	103.82	50.62	-3282.84	183.62	-8.07	-3422.59	272.25	10.87	-3629.36	216.08	59.48	-3836.09	-38.18	-5.30	-3822.96	4.17	-8.62	-3440.52	395.62	543.91	-3951.73	366.28	324.43	-3589.13	77.64	1228.49	0.00	0.00	0.00	-1654.61	116.73	1548.53	-3454.68	156.82	1559.92	-3537.21	120.74	1628.17	-3695.99	137.62	1621.08	443.49	1489.88	73.42	1043.04	1529.57	63.79	415.12
1.78000	-3405.45	109.39	40.35	-3282.84	183.62	-8.07	-3414.40	276.45	11.74	-3630.27	218.05	59.20	-3836.09	-38.18	-5.30	-3829.29	5.44	-10.29	-3440.66	396.07	546.93	-3952.87	366.32	325.05	-3619.90	78.43	1226.78	0.00	0.00	0.00	-1654.61	116.73	1548.53	-3474.16	158.27	1560.97	-3533.12	120.26	1628.17	-3695.31	138.13	1621.09	441.82	1490.75	73.16	1043.32	1528.77	64.32	415.63
1.79000	-3302.74	116.47	58.40	-3282.84	183.62	-8.07	-3406.25	280.60	12.58	-3631.10	220.00	58.89	-3836.09	-38.18	-5.30	-3812.39	4.39	-7.40	-3440.80	396.50	549.91	-3953.94	366.35	325.65	-3594.22	79.54	1225.84	0.00	0.00	0.00	-1654.61	116.73	1548.53	-3489.45	160.67	1560.93	-3528.99	119.79	1628.17	-3694.52	138.64	1621.10	438.06	1491.82	71.70	1042.68	1523.31	65.70	412.85
1.80000	-3328.55	124.45	53.05	-3282.84	183.62	-8.07	-3398.15	284.72	13.40	-3631.85	221.92	58.57	-3836.09	-38.18	-5.30	-3803.68	4.75	-6.04	-3440.94	396.92	552.83	-3954.95	366.37	326.21	-3605.24	80.42	1225.46	0.00	0.00	0.00	-1654.61	116.73	1548.53	-3496.72	161.32	1559.42	-3524.80	119.34	1628.17	-3693.65	139.16	1621.12	439.40	1492.50	72.10	1042.57	1524.27	65.46	410.11
1.81000	-3306.69	130.74	57.43	-3282.84	183.62	-8.07	-3390.09	288.79	14.19	-3632.52	223.82	58.23	-3836.09	-38.18	-5.30	-3810.27	4.83	-7.11	-3441.08	397.34	555.72	-3955.89	366.38	326.74	-3602.54	81.22	1225.32	0.00	0.00	0.00	-1654.61	116.73	1548.53	-3454.65	165.31	1558.57	-3520.55	118.89	1628.16	-3692.68	139.68	1621.13	440.60	1490.49	72.89	1043.16	1526.70	65.18	412.42
1.82000	-3339.96	133.00	50.33	-3282.84	183.62	-8.07	-3382.08	292.83	14.95	-3633.11	225.70	57.86	-3836.09	-38.18	-5.30	-3812.87	5.70	-8.03	-3441.22	397.75	558.55	-3956.76	366.38	327.24	-3597.56	80.10	1224.78	0.00	0.00	0.00	-1654.61	116.73	1548.53	-3458.45	166.48	1557.65	-3516.26	118.46	1628.16	-3691.62	140.20	1621.14	441.96	1490.17	73.46	1042.87	1524.29	65.56	413.91
1.83000	-3229.82	142.94	66.76	-3282.84	183.62	-8.07	-3374.12	296.82	15.68	-3633.61	227.55	57.48	-3836.09	-38.18	-5.30	-3817.19	4.43	-9.50	-3441.36	398.14	561.34	-3957.57	366.37	327.70	-3545.86	81.68	1224.78	0.00	0.00	0.00	-1654.61	116.73	1548.53	-3435.56	169.59	1557.55	-3511.92	118.04	1628.16	-3690.47	140.73	1621.14	442.71	1490.52	73.13	1043.17	1529.92	63.81	414.10
1.84000	-3298.96	145.47	55.39	-3282.84	183.62	-8.07	-3366.20	300.78	16.39	-3634.04	229.39	57.07	-3836.09	-38.18	-5.30	-3820.82	4.73	-10.02	-3441.49	398.53	564.09	-3958.31	366.34	328.14	-3584.49	84.13	1223.80	0.00	0.00	0.00	-1654.61	116.73	1548.53	-3470.38	170.25	1557.01	-3507.53	117.64	1628.16	-3689.23	141.26	1621.15	437.97	1492.16	71.72	1043.03	1527.91	64.23	413.74
1.85000	-3293.38	149.87	56.03	-3282.84	183.62	-8.07	-3358.33	304.69	17.07	-3634.39	231.19	56.65	-3836.09	-38.18	-5.30	-3811.56	3.91	-7.97	-3441.63	398.91	566.79	-3958.99	366.31	328.54	-3585.09	84.73	1223.26	0.00	0.00	0.00	-1654.61	116.73	1548.53	-3484.19	174.90	1557.35	-3503.08	117.24	1628.15	-3687.90	141.79	1621.16	436.75	1491.62	71.49	1043.49	1531.33	63.27	416.72
1.86000	-3292.14	152.59	52.78	-3282.84	183.62	-8.07	-3350.50	308.57	17.72	-3634.65	232.98	56.20	-3836.09	-38.18	-5.30	-3814.58	4.62	-9.86	-3441.76	399.29	569.45	-3959.61	366.26	328.92	-3548.16	86.88	1223.64	0.00	0.00	0.00	-1654.61	116.73	1548.53	-3424.57	177.09	1555.86	-3498.59	116.86	1628.15	-3686.48	142.33	1621.17	438.34	1490.40	72.21	1042.93	1527.51	64.42	414.22
1.87000	-3285.64	156.95	51.79	-3282.84	183.62	-8.07	-3342.72	312.40	18.35	-3634.84	234.74	55.74	-3836.09	-38.18	-5.30	-3813.41	3.61	-9.59	-3441.89	399.65	572.06	-3960.15	366.20	329.27	-3565.67	87.31	1222.54	0.00	0.00	0.00	-1654.61	116.73	1548.53	-3428.44	179.68	1554.68	-3494.05	116.49	1628.15	-3684.96	142.87	1621.17	436.21	1490.87	71.96	1042.80	1526.18	65.03	414.69
1.88000	-3273.90	158.41	53.19	-3282.84	183.62	-8.07	-3334.99	316.20	18.95	-3634.95	236.48	55.26	-3836.09	-38.18	-5.30	-3826.46	2.92	-12.13	-3442.01	400.00	574.63	-3960.64	366.14	329.58	-3548.68	87.47	1222.94	0.00	0.00	0.00	-1654.61	116.73	1548.53	-3431.71	182.72	1554.47	-3489.46	116.13	1628.15	-3683.36	143.41	1621.18	438.87	1490.88	72.50	1043.09	1525.89	65.17	417.94
1.89000	-3266.86	160.79	49.06	-3282.84	183.62	-8.07	-3327.30	319.95	19.53	-3634.98	238.20	54.75	-3836.09	-38.18	-5.30	-3821.39	3.13	-10.90	-3442.13	400.35	577.15	-3961.06	366.06	329.87	-3538.75	89.88	1221.50	0.00	0.00	0.00	-1654.61	116.73	1548.53	-3442.18	184.86	1555.18	-3484.82	115.78	1628.14	-3681.67	143.96	1621.18	440.39	1489.87	72.97	1043.32	1528.12	64.43	415.38
1.90000	-3257.97	163.12	46.33	-3282.84	183.62	-8.07	-3319.65	323.67	20.08	-3634.93	239.90	54.23	-3836.09	-38.18	-5.30	-3823.09	3.18	-10.55	-3442.25	400.68	579.63	-3961.41	365.97	330.12	-3549.09	90.45	1219.69	0.00	0.00	0.00	-1654.61	116.73	1548.53	-3470.85	189.14	1555.77	-3480.13	115.45	1628.14	-3679.89	144.50	1621.19	443.14	1489.61	73.59	1043.18	1528.95	64.22	413.99
1.91000	-3294.20	168.38	35.11	-3282.84	183.62	-8.07	-3312.05	327.35	20.60	-3634.80	241.58	53.69	-3836.04	-38.18	-5.29	-3810.71	1.29	-9.08	-3442.36	401.01	582.07	-3961.70	365.87	330.35	-3550.05	89.89	1219.96	0.00	0.00	0.00	-1654.61	116.73	1548.53	-3446.11	191.28	1555.16	-3475.39	115.12	1628.14	-3678.02	145.06	1621.19	443.02	1487.73	74.12	1042.49	1526.47	64.76	415.36
1.92000	-3230.23	171.25	42.21	-3282.84	183.62	-8.07	-3304.49	330.99	21.10	-3634.60	243.23	53.13	-3777.48	-34.61	4.14	-3813.82	1.47	-9.11	-3442.47	401.33	584.46	-3961.93	365.76	330.55	-3544.58	92.25	1220.11	0.00	0.00	0.00	-1654.61	116.73	1548.53	-3419.19	196.39	1555.26	-3470.61	114.81	1628.13	-3676.07	145.61	1621.19	441.75	1490.62	73.02	1042.59	1525.14	65.33	414.23
1.93000	-3285.35	169.78	24.93	-3282.84	183.62	-8.07	-3296.98	334.59	21.57	-3634.32	244.86	52.55	-3703.16	-30.22	16.03	-3816.11	2.03	-9.78	-3442.58	401.64	586.81	-3962.09	365.64	330.72	-3513.71	94.07	1219.52	0.00	0.00	0.00	-1654.61	116.73	1548.53	-3412.52	203.32	1553.84	-3465.77	114.50	1628.13	-3674.03	146.17	1621.20	440.98	1491.53	72.50	1043.43	1530.78	63.46	412.73
1.94000	-3290.35	174.51	22.76	-3282.84	183.62	-8.07	-3289.51	338.16	22.02	-3633.96	246.47	51.96	-3764.57	-34.45	5.81	-3809.92	1.98	-9.55	-3442.68	401.94	589.11	-3962.19	365.51	330.86	-3509.41	96.31	1219.06	0.00	0.00	0.00	-1654.61	116.73	1548.53	-3391.46	203.84	1552.13	-3460.89	114.21	1628.13	-3671.90	146.73	1621.20	442.06	1493.33	72.05	1044.40	1533.82	62.59	412.45
1.95000	-3253.82	172.92	23.59	-3282.84	183.62	-8.07	-3282.08	341.68	22.44	-3633.53	248.06	51.34	-3854.39	-40.30	-8.90	-3827.10	1.63	-12.35	-3442.77	402.23	591.37	-3962.22	365.37	330.97	-3528.88	96.97	1217.45	0.00	0.00	0.00	-1654.61	116.73	1548.53	-3429.96	205.99	1553.43	-3455.97	113.93	1628.13	-3669.68	147.30	1621.20	441.71	1489.91	73.47	1043.09	1529.25	64.27	412.17
1.96000	-3295.00	170.70	10.51	-3282.84	183.62	-8.07	-3274.70	345.17	22.83	-3633.02	249.62	50.71	-3836.51	-39.69	-5.76	-3808.05	1.63	-9.51	-3442.86	402.51	593.59	-3962.19	365.21	331.06	-3517.51	98.86	1218.08	0.00	0.00	0.00	-1654.61	116.73	1548.53	-3395.62	211.64	1553.90	-3450.99	113.66	1628.13	-3667.39	147.86	1621.20	439.84	1489.32	73.18	1042.43	1525.14	65.71	414.06
1.97000	-3229.90	173.02	13.64	-3282.84	183.62	-8.07	-3267.35	348.62	23.21	-3632.43	251.17	50.06	-3782.04	-38.24	1.85	-3822.38	-0.30	-12.23	-3442.94	402.79	595.77	-3962.09	365.05	331.11	-3517.30	101.52	1217.80	0.00	0.00	0.00	-1654.61	116.73	1548.53	-3417.01	214.88	1554.23	-3445.97	113.40	1628.12	-3665.00	148.44	1621.20	442.69	1489.93	73.26	1042.63	1526.88	64.94	414.35
1.98000	-3272.05	169.67	1.93	-3282.84	183.62	-8.07	-3260.05	352.03	23.56	-3631.77	252.69	49.39	-3805.60	-41.38	-3.57	-3814.44	-0.59	-11.06	-3443.01	403.06	597.91	-3961.94	364.88	331.14	-3490.61	102.80	1218.26	0.00	0.00	0.00	-1654.61	116.73	1548.53	-3430.59	218.07	1554.10	-3440.91	113.15	1628.12	-3662.53	149.01	1621.20	443.85	1489.04	73.81	1042.84	1527.32	65.00	414.75
1.99000	-3264.28	166.78	0.96	-3282.84	183.62	-8.07	-3252.80	355.40	23.88	-3631.04	254.19	48.70	-3788.98	-42.57	-2.63	-3823.88	-1.43	-11.16	-3443.08	403.31	600.00	-3961.72	364.70	331.15	-3465.68	107.45	1217.71	0.00	0.00	0.00	-1654.61	116.73	1548.53	-3407.01	220.19	1552.80	-3435.80	112.92	1628.12	-3659.98	149.59	1621.19	442.57	1491.41	72.86	1043.20	1529.15	64.50	415.69
2.00000	-3239.94	167.17	2.15	-3282.84	183.62	-8.07	-3245.58	358.74	24.18	-3630.23	255.68	48.00	-3757.81	-42.07	1.41	-3816.07	-1.83	-10.43	-3443.14	403.56	602.05	-3961.43	364.51	331.12	-3496.62	105.86	1217.17	0.00	0.00	0.00	-1654.61	116.73	1548.53	-3373.13	225.20	1553.24	-3430.64	112.69	1628.12	-3657.34	150.17	1621.19	440.60	1491.47	72.42	1043.17	1531.41	63.43	409.37
2.01000	-3245.86	165.38	-0.29	-3282.84	183.62	-8.07	-3238.41	362.03	24.46	-3629.34	257.14	47.28	-3728.99	-41.04	5.57	-3813.56	-3.84	-10.16	-3443.20	403.80	604.06	-3961.08	364.30	331.07	-3481.66	110.55	1217.73	0.00	0.00	0.00	-1654.61	116.73	1548.53	-3360.06	229.25	1553.26	-3425.44	112.47	1628.12	-3654.62	150.75	1621.19	438.38	1492.17	71.93	1042.37	1526.72	64.78	414.22
2.02000	-3222.73	166.56	2.14	-3282.84	183.62	-8.07	-3231.28	365.29	24.71	-3628.38	258.58	46.55	-3719.44	-40.62	6.84	-3820.06	-4.26	-11.03	-3443.24	404.03	606.03	-3960.67	364.09	330.99	-3459.87	113.34	1218.06	0.00	0.00	0.00	-1654.61	116.73	1548.53	-3410.29	232.10	1554.38	-3420.19	112.26	1628.12	-3651.82	151.33	1621.19	439.25	1490.69	72.42	1044.37	1534.51	62.60	416.59
2.03000	-3251.12	164.42	-3.50	-3282.84	183.62	-8.07	-3224.18	368.52	24.94	-3627.35	260.00	45.79	-3746.04	-41.97	2.24	-3813.03	-4.57	-10.22	-3443.28	404.25	607.95	-3960.20	363.87	330.89	-3468.06	115.36	1218.99	0.00	0.00	0.00	-1654.61	116.73	1548.53	-3365.48	235.59	1554.96	-3414.90	112.06	1628.12	-3648.93	151.92	1621.18	439.22	1492.62	71.86	1043.77	1531.52	63.31	421.56
2.04000	-3215.55	168.00	2.24	-3282.84	183.62	-8.07	-3217.13	371.71	25.15	-3626.25	261.40	45.02	-3795.54	-44.05	-5.39	-3825.00	-6.86	-12.46	-3443.31	404.47	609.84	-3959.66	363.64	330.76	-3464.95	117.14	1219.95	0.00	0.00	0.00	-1654.61	116.73	1548.53	-3348.43	236.89	1557.13	-3409.56	111.88	1628.12	-3645.96	152.51	1621.18	441.79	1490.22	73.26	1043.06	1529.53	63.90	419.06
2.05000	-3224.72	166.34	0.21	-3282.84	183.62	-8.07	-3210.12	374.86	25.33	-3625.07	262.77	44.24	-3797.03	-45.10	-7.21	-3836.92	-9.04	-14.71	-3443.33	404.67	611.68	-3959.06	363.39	330.61	-3434.04	119.79	1220.73	0.00	0.00	0.00	-1654.61	116.73	1548.53	-3365.41	239.76	1557.79	-3404.18	111.70	1628.12	-3642.91	153.11	1621.17	441.57	1491.31	72.98	1042.61	1525.79	64.87	415.16
2.06000	-3246.00	164.58	-1.96	-3282.84	183.62	-8.07	-3203.16	377.97	25.49	-3623.82	264.13	43.43	-3806.65	-45.76	-8.24	-3823.10	-9.39	-12.73	-3443.34	404.87	613.48	-3958.40	363.14	330.43	-3411.16	124.78	1223.19	0.00	0.00	0.00	-1654.61	116.73	1548.53	-3369.39	241.81	1558.79	-3398.76	111.53	1628.12	-3639.78	153.70	1621.17	442.13	1491.55	72.64	1042.71	1526.02	64.85	413.33
2.07000	-3257.77	166.72	-4.33	-3282.84	183.62	-8.07	-3196.23	381.05	25.63	-3622.50	265.47	42.62	-3830.58	-48.64	-13.16	-3819.17	-10.47	-12.89	-3443.35	405.05	615.24	-3957.68	362.88	330.22	-3434.78	126.80	1224.67	0.00	0.00	0.00	-1654.61	116.73	1548.53	-3372.22	246.25	1560.26	-3393.29	111.37	1628.12	-3636.57	154.30	1621.16	438.09	1492.92	71.38	1042.47	1526.66	64.62	413.47
2.08000	-3253.24	166.56	-4.56	-3282.84	183.62	-8.07	-3189.34	384.09	25.74	-3621.10	266.79	41.78	-3790.34	-48.32	-8.54	-3804.70	-9.91	-11.89	-3443.34	405.23	616.96	-3956.89	362.61	329.99	-3430.24	129.52	1225.61	0.00	0.00	0.00	-1654.61	116.73	1548.53	-3316.81	252.61	1561.35	-3387.78	111.23	1628.12	-3633.28	154.91	1621.16	442.40	1489.99	72.83	1042.41	1524.43	65.32	414.71
2.09000	-3243.46	166.76	-2.18	-3282.84	183.62	-8.07	-3182.49	387.09	25.84	-3619.64	268.08	40.93	-3802.43	-47.50	-9.77	-3816.91	-11.64	-14.92	-3443.32	405.40	618.65	-3956.04	362.33	329.73	-3417.04	131.66	1226.52	0.00	0.00	0.00	-1654.61	116.73	1548.53	-3305.51	254.27	1562.50	-3382.23	111.09	1628.12	-3629.92	155.51	1621.15	443.01	1490.07	73.14	1043.33	1527.68	64.42	414.12
2.10000	-3220.99	168.99	2.24	-3282.84	183.62	-8.07	-3175.68	390.06	25.91	-3618.10	269.36	40.07	-3797.88	-48.58	-9.30	-3799.78	-11.61	-13.07	-3443.29	405.56	620.29	-3955.13	362.04	329.45	-3401.62	135.42	1228.74	0.00	0.00	0.00	-1654.61	116.73	1548.53	-3325.86	257.18	1565.60	-3376.64	110.96	1628.12	-3626.47	156.12	1621.14	443.31	1489.63	73.59	1043.22	1530.80	63.65	414.74
2.11000	-3225.28	167.15	0.99	-3282.84	183.62	-8.07	-3168.90	392.99	25.96	-3616.49	270.62	39.19	-3814.88	-48.84	-17.63	-3798.24	-11.98	-12.52	-3443.25	405.72	621.89	-3954.16	361.74	329.15	-3388.98	137.08	1229.90	0.00	0.00	0.00	-1654.61	116.73	1548.53	-3317.61	258.61	1565.69	-3371.00	110.84	1628.13	-3622.94	156.73	1621.13	442.87	1489.81	73.54	1042.71	1526.97	64.87	414.33
2.12000	-3212.10	168.50	2.46	-3282.84	183.62	-8.07	-3162.17	395.89	25.98	-3614.81	271.86	38.30	-3804.22	-49.46	-21.09	-3781.43	-12.25	-7.71	-3443.20	405.86	623.45	-3953.13	361.43	328.82	-3397.61	138.03	1230.03	0.00	0.00	0.00	-1654.61	116.73	1548.53	-3333.50	261.68	1567.46	-3365.32	110.72	1628.13	-3619.34	157.34	1621.12	441.23	1490.77	72.96	1042.89	1529.61	64.42	413.11
2.13000	-3234.59	166.40	-1.18	-3282.84	183.62	-8.07	-3155.48	398.75	25.99	-3613.06	273.08	37.39	-3788.14	-49.51	-19.76	-3770.66	-13.05	-5.25	-3443.14	405.99	624.97	-3952.03	361.11	328.47	-3402.19	142.46	1231.91	0.00	0.00	0.00	-1654.61	116.73	1548.53	-3308.10	263.62	1570.40	-3359.60	110.62	1628.13	-3615.65	157.96	1621.11	439.67	1491.58	72.37	1043.09	1527.64	64.61	414.25
2.14000	-3242.96	168.19	-1.80	-3282.84	183.62	-8.07	-3148.82	401.58	25.98	-3611.25	274.28	36.46	-3788.47	-48.65	-20.16	-3781.28	-12.77	-5.61	-3443.07	406.12	626.45	-3950.88	360.78	328.09	-3408.91	142.45	1233.29	0.00	0.00	0.00	-1654.61	116.73	1548.53	-3328.41	268.86	1571.80	-3353.84	110.53	1628.14	-3611.89	158.58	1621.11	441.89	1490.61	73.04	1043.03	1527.04	64.78	416.24
2.15000	-3226.78	167.04	1.19	-3282.84	183.62	-8.07	-3142.20	404.37	25.94	-3609.36	275.46	35.52	-3762.06	-45.60	-17.31	-3747.66	-9.84	1.08	-3442.98	406.24	627.89	-3949.66	360.45	327.70	-3406.10	142.14	1234.25	0.00	0.00	0.00	-1654.61	116.73	1548.53	-3299.56	268.89	1571.36	-3348.03	110.44	1628.14	-3608.06	159.20	1621.10	440.61	1489.81	73.11	1042.98	1526.79	64.96	415.69
2.16000	-3254.17	164.91	-3.08	-3282.84	183.62	-8.07	-3135.62	407.12	25.88	-3607.40	276.62	34.57	-3731.50	-41.90	-14.31	-3736.29	-8.32	2.55	-3442.89	406.35	629.30	-3948.38	360.10	327.27	-3359.56	147.45	1236.47	0.00	0.00	0.00	-1654.61	116.73	1548.53	-3263.38	271.59	1572.80	-3342.19	110.37	1628.15	-3604.15	159.82	1621.09	440.19	1490.35	72.64	1043.25	1528.02	64.26	417.43
2.17000	-3255.97	166.71	-6.15	-3282.84	183.62	-8.07	-3129.08	409.85	25.81	-3605.38	277.76	33.60	-3699.73	-37.53	-9.81	-3723.37	-6.43	4.47	-3442.78	406.45	630.66	-3947.03	359.75	326.83	-3381.42	149.77	1236.73	0.00	0.00	0.00	-1654.61	116.73	1548.53	-3302.14	272.60	1577.86	-3336.31	110.30	1628.15	-3600.16	160.45	1621.07	442.10	1490.51	73.00	1042.61	1527.56	64.47	416.67
2.18000	-3262.00	166.95	-6.30	-3282.84	183.62	-8.07	-3122.57	412.53	25.71	-3603.28	278.88	32.62	-3684.37	-36.18	-9.60	-3692.84	-4.59	7.39	-3442.65	406.54	631.99	-3945.63	359.38	326.36	-3374.54	150.39	1237.01	0.00	0.00	0.00	-1654.61	116.73	1548.53	-3276.30	276.99	1577.26	-3330.38	110.24	1628.16	-3596.10	161.08	1621.06	440.47	1491.23	72.53	1043.07	1529.14	64.10	410.56
2.19000	-3237.96	166.57	-1.96	-3282.84	183.62	-8.07	-3116.10	415.18	25.59	-3601.12	279.98	31.63	-3672.70	-32.51	-9.63	-3664.61	0.04	9.44	-3442.52	406.62	633.28	-3944.17	359.01	325.87	-3361.29	151.20	1237.57	0.00	0.00	0.00	-1654.61	116.73	1548.53	-3283.11	275.96	1579.23	-3324.42	110.19	1628.17	-3591.96	161.71	1621.05	442.67	1490.92	72.90	1042.56	1527.59	64.66	415.42
2.20000	-3242.36	166.68	-4.97	-3282.84	183.62	-8.07	-3109.67	417.80	25.45	-3598.90	281.07	30.62	-3663.47	-29.03	-10.69	-3685.58	-0.87	4.60	-3442.37	406.70	634.53	-3942.65	358.63	325.36	-3329.60	155.36	1239.65	0.00	0.00	0.00	-1654.61	116.73	1548.53	-3276.72	279.19	1580.66	-3318.42	110.15	1628.17	-3587.75	162.34	1621.04	441.44	1492.43	72.25	1042.71	1528.64	64.46	412.20
2.21000	-3230.60	166.66	-3.91	-3282.84	183.62	-8.07	-3103.28	420.38	25.29	-3596.60	282.14	29.60	-3667.31	-30.58	-14.15	-3671.44	0.07	5.45	-3442.20	406.76	635.74	-3941.06	358.23	324.83	-3323.15	157.31	1240.64	0.00	0.00	0.00	-1654.61	116.73	1548.53	-3280.94	281.11	1582.39	-3312.37	110.12	1628.18	-3583.46	162.97	1621.03	441.63	1490.67	72.85	1042.71	1526.62	64.79	409.64
2.22000	-3238.68	167.13	-4.79	-3282.84	183.62	-8.07	-3096.92	422.93	25.11	-3594.24	283.18	28.57	-3612.44	-25.99	-7.79	-3612.58	2.01	11.10	-3442.02	406.82	636.92	-3939.42	357.83	324.28	-3350.15	157.93	1241.67	0.00	0.00	0.00	-1654.61	116.73	1548.53	-3277.08	283.46	1584.10	-3306.29	110.09	1628.19	-3579.10	163.61	1621.01	441.86	1490.83	72.96	1042.76	1527.52	64.61	412.13
2.23000	-3233.00	168.07	-3.98	-3282.84	183.62	-8.07	-3090.59	425.44	24.92	-3591.81	284.21	27.52	-3636.01	-26.35	-14.47	-3624.59	2.44	6.05	-3441.83	406.87	638.05	-3937.71	357.42	323.70	-3308.63	160.79	1242.95	0.00	0.00	0.00	-1654.61	116.73	1548.53	-3260.75	282.00	1585.35	-3300.17	110.07	1628.20	-3574.67	164.25	1621.00	441.49	1491.73	72.87	1042.88	1528.93	64.22	410.80
2.24000	-3248.60	164.76	-6.79	-3282.84	183.62	-8.07	-3084.30	427.92	24.70	-3589.31	285.22	26.46	-3582.74	-24.02	-7.78	-3575.16	4.25	10.42	-3441.62	406.91	639.15	-3935.94	357.01	323.10	-3335.29	162.40	1244.46	0.00	0.00	0.00	-1654.61	116.73	1548.53	-3229.59	280.04	1584.93	-3294.02	110.06	1628.21	-3570.17	164.90	1620.99	439.72	1491.24	72.52	1043.79	1533.57	62.72	410.35
2.25000	-3223.91	168.09	-3.61	-3282.84	183.62	-8.07	-3078.05	430.37	24.46	-3586.75	286.22	25.39	-3559.82	-23.38	-8.81	-3557.79	3.78	9.17	-3441.40	406.94	640.21	-3934.12	356.58	322.49	-3326.90	163.23	1245.69	0.00	0.00	0.00	-1654.61	116.73	1548.53	-3249.82	284.09	1588.00	-3287.82	110.06	1628.22	-3565.59	165.54	1620.97	442.63	1491.97	72.67	1042.63	1526.66	64.82	409.97
2.26000	-3240.19	167.59	-5.90	-3282.84	183.62	-8.07	-3071.83	432.78	24.21	-3584.12	287.19	24.30	-3532.37	-19.98	-5.56	-3528.66	5.50	10.18	-3441.16	406.96	641.24	-3932.23	356.15	321.85	-3316.12	163.72	1246.06	0.00	0.00	0.00	-1654.61	116.73	1548.53	-3223.25	284.86	1588.46	-3281.59	110.07	1628.23	-3560.94	166.19	1620.96	437.64	1492.69	71.54	1043.12	1528.95	64.51	411.09
2.27000	-3248.82	165.14	-6.96	-3282.84	183.62	-8.07	-3065.65	435.16	23.94	-3581.43	288.15	23.21	-3488.45	-20.02	-1.68	-3510.19	5.48	10.08	-3440.90	406.98	642.23	-3930.29	355.70	321.19	-3306.39	164.77	1247.39	0.00	0.00	0.00	-1654.61	116.73	1548.53	-3201.48	283.89	1589.28	-3275.32	110.08	1628.24	-3556.23	166.84	1620.95	437.53	1493.13	71.55	1042.84	1529.09	64.28	414.09
2.28000	-3252.18	168.59	-7.29	-3282.84	183.62	-8.07	-3059.50	437.51	23.64	-3578.67	289.09	22.10	-3503.87	-19.86	-7.16	-3468.29	6.10	14.83	-3440.63	406.99	643.18	-3928.28	355.25	320.51	-3286.72	166.09	1246.61	0.00	0.00	0.00	-1654.61	116.73	1548.53	-3224.69	282.42	1591.45	-3269.01	110.10	1628.26	-3551.44	167.49	1620.93	440.27	1492.22	72.23	1042.35	1529.47	64.28	409.55
2.29000	-3243.87	169.14	-5.19	-3282.84	183.62	-8.07	-3053.39	439.82	23.33	-3575.85	290.01	20.98	-3452.92	-17.35	-1.31	-3454.51	5.38	13.54	-3440.34	406.98	644.09	-3926.21	354.79	319.82	-3282.94	165.95	1247.61	0.00	0.00	0.00	-1654.61	116.73	1548.53	-3222.02	286.07	1592.25	-3262.67	110.13	1628.27	-3546.58	168.14	1620.92	441.18	1490.49	72.88	1042.71	1526.92	65.13	412.76
2.30000	-3244.14	166.33	-6.33	-3282.84	183.62	-8.07	-3047.31	442.10	23.00	-3572.97	290.91	19.85	-3436.62	-16.17	-2.11	-3423.98	6.89	13.53	-3440.04	406.97	644.97	-3924.09	354.32	319.10	-3273.44	166.59	1248.00	0.00	0.00	0.00	-1654.61	116.73	1548.53	-3229.59	284.34	1594.41	-3256.28	110.17	1628.29	-3541.65	168.80	1620.90	440.85	1489.63	73.12	1042.56	1524.79	65.62	412.69
2.31000	-3286.32	168.40	-12.69	-3282.84	183.62	-8.07	-3041.26	444.34	22.66	-3570.02	291.79	18.70	-3425.70	-15.42	-1.21	-3403.72	5.92	12.68	-3439.71	406.95	645.81	-3921.90	353.84	318.36	-3262.14	168.56	1248.49	0.00	0.00	0.00	-1654.61	116.73	1548.53	-3198.02	283.33	1594.61	-3249.87	110.21	1628.30	-3536.65	169.46	1620.88	441.40	1489.61	73.29	1042.49	1525.63	65.17	412.86
2.32000	-3221.99	167.15	-1.80	-3282.84	183.62	-8.07	-3035.25	446.56	22.29	-3567.01	292.66	17.55	-3393.90	-13.74	1.90	-3390.52	5.60	10.99	-3439.37	406.92	646.62	-3919.66	353.36	317.61	-3276.05	168.90	1248.41	0.00	0.00	0.00	-1654.61	116.73	1548.53	-3217.79	285.23	1597.19	-3243.42	110.26	1628.32	-3531.59	170.12	1620.87	439.50	1492.17	72.26	1042.08	1525.38	65.15	414.13
2.33000	-3211.37	168.07	0.71	-3282.84	183.62	-8.07	-3029.27	448.74	21.91	-3563.93	293.51	16.38	-3343.95	-11.99	7.91	-3376.76	5.52	9.11	-3439.01	406.89	647.39	-3917.36	352.86	316.83	-3274.81	168.89	1248.05	0.00	0.00	0.00	-1654.61	116.73	1548.53	-3219.26	283.78	1596.51	-3236.93	110.32	1628.34	-3526.45	170.78	1620.85	444.82	1490.88	73.35	1042.45	1526.09	64.94	413.86
2.34000	-3267.09	165.91	-8.49	-3282.84	183.62	-8.07	-3023.32	450.89	21.51	-3560.79	294.35	15.21	-3316.87	-11.08	11.34	-3335.91	7.43	11.92	-3438.64	406.84	648.12	-3914.99	352.36	316.04	-3249.28	170.14	1248.29	0.00	0.00	0.00	-1654.61	116.73	1548.53	-3202.28	283.41	1597.26	-3230.40	110.38	1628.35	-3521.25	171.45	1620.83	442.28	1489.69	73.24	1043.00	1528.06	64.65	410.58
2.35000	-3270.24	165.57	-7.98	-3282.84	183.62	-8.07	-3017.41	453.00	21.10	-3557.59	295.16	14.02	-3293.36	-8.74	13.32	-3330.97	8.22	9.83	-3438.24	406.79	648.82	-3912.57	351.85	315.23	-3238.91	169.26	1248.15	0.00	0.00	0.00	-1654.61	116.73	1548.53	-3165.09	284.28	1596.33	-3223.85	110.45	1628.37	-3515.99	172.11	1620.82	439.83	1490.78	72.66	1042.61	1527.70	64.59	414.31
2.36000	-3257.82	163.98	-5.67	-3282.84	183.62	-8.07	-3011.53	455.09	20.66	-3554.33	295.96	12.82	-3255.75	-5.64	19.67	-3309.26	8.43	8.89	-3437.83	406.72	649.49	-3910.09	351.33	314.40	-3254.47	171.74	1246.98	0.00	0.00	0.00	-1654.61	116.73	1548.53	-3151.89	284.55	1595.95	-3217.25	110.53	1628.39	-3510.65	172.78	1620.80	439.39	1492.25	72.20	1042.56	1526.98	64.67	415.26
2.37000	-3242.24	166.06	-3.90	-3282.84	183.62	-8.07	-3005.68	457.14	20.21	-3551.01	296.75	11.61	-3223.07	-3.59	23.31	-3273.58	8.68	11.07	-3437.39	406.65	650.12	-3907.56	350.80	313.55	-3234.48	171.79	1246.90	0.00	0.00	0.00	-1654.61	116.73	1548.53	-3143.37	284.90	1595.62	-3210.63	110.61	1628.41	-3505.25	173.45	1620.78	441.05	1489.66	72.81	1042.38	1525.20	65.56	412.94
2.38000	-3250.13	165.38	-5.50	-3282.84	183.62	-8.07	-2999.86	459.16	19.75	-3547.62	297.51	10.40	-3190.27	-1.37	26.96	-3257.63	10.43	11.51	-3436.94	406.57	650.71	-3904.96	350.27	312.68	-3224.11	171.90	1246.37	0.00	0.00	0.00	-1654.61	116.73	1548.53	-3148.95	283.66	1597.13	-3203.97	110.70	1628.44	-3499.78	174.13	1620.77	438.98	1492.48	71.71	1042.05	1523.84	65.79	413.21
2.39000	-3213.49	165.93	1.42	-3282.84	183.62	-8.07	-2994.08	461.15	19.26	-3544.18	298.26	9.17	-3157.41	1.02	30.63	-3242.22	12.31	11.34	-3436.46	406.49	651.27	-3902.30	349.73	311.80	-3209.49	173.06	1246.98	0.00	0.00	0.00	-1654.61	116.73	1548.53	-3154.44	281.42	1596.84	-3197.27	110.80	1628.46	-3494.25	174.80	1620.75	438.95	1491.82	72.05	1042.07	1525.45	64.95	413.19
2.40000	-3257.78	164.42	-7.72	-3282.84	183.62	-8.07	-2988.33	463.11	18.76	-3540.67	298.99	7.93	-3124.53	3.56	34.30	-3191.35	14.21	17.34	-3435.97	406.39	651.80	-3899.59	349.17	310.90	-3210.48	171.21	1245.24	0.00	0.00	0.00	-1654.61	116.73	1548.53	-3122.71	281.26	1594.92	-3190.54	110.90	1628.48	-3488.65	175.48	1620.73	438.44	1490.64	72.33	1042.75	1527.00	64.63	415.12
2.41000	-3247.47	165.22	-3.99	-3282.84	183.62	-8.07	-2982.60	465.03	18.25	-3537.11	299.71	6.68	-3091.68	6.24	37.96	-3169.13	17.42	19.46	-3435.46	406.29	652.29	-3896.82	348.62	309.99	-3204.94	172.82	1245.00	0.00	0.00	0.00	-1654.61	116.73	1548.53	-3130.23	280.07	1595.26	-3183.78	111.01	1628.51	-3482.99	176.16	1620.71	440.29	1491.23	72.62	1042.01	1523.28	65.79	413.11
2.42000	-3201.80	166.10	0.39	-3282.84	183.62	-8.07	-2976.91	466.93	17.72	-3533.48	300.41	5.43	-3058.91	9.06	41.61	-3124.49	17.89	25.40	-3434.92	406.17	652.75	-3893.99	348.05	309.05	-3191.26	171.77	1244.69	0.00	0.00	0.00	-1654.61	116.73	1548.53	-3132.65	278.41	1594.89	-3176.99	111.12	1628.53	-3477.27	176.84	1620.69	445.08	1489.98	73.67	1041.93	1522.07	66.29	416.35
2.43000	-3234.72	168.58	-5.88	-3282.84	183.62	-8.07	-2971.25	468.79	17.17	-3529.79	301.09	4.16	-3026.27	12.00	45.24	-3122.14	22.25	26.88	-3434.36	406.05	653.17	-3891.10	347.48	308.11	-3178.92	173.65	1245.50	0.00	0.00	0.00	-1654.61	116.73	1548.53	-3130.02	275.60	1593.22	-3170.16	111.24	1628.56	-3471.48	177.52	1620.67	443.42	1490.86	73.13	1042.44	1525.78	65.17	414.91
2.44000	-3230.19	167.30	-5.69	-3282.84	183.62	-8.07	-2965.62	470.62	16.61	-3526.05	301.76	2.89	-2993.80	15.06	48.83	-3095.08	23.80	32.56	-3433.78	405.92	653.56	-3888.15	346.89	307.14	-3196.52	173.95	1244.89	0.00	0.00	0.00	-1654.61	116.73	1548.53	-3094.13	274.83	1591.57	-3163.30	111.37	1628.59	-3465.63	178.20	1620.66	438.50	1491.97	72.01	1042.18	1525.36	65.36	411.41
2.45000	-3269.63	169.73	-13.80	-3282.84	183.62	-8.07	-2960.02	472.43	16.03	-3522.24	302.41	1.60	-2961.56	18.21	52.39	-3065.92	29.12	40.75	-3433.18	405.78	653.92	-3885.15	346.31	306.16	-3200.69	173.33	1244.74	0.00	0.00	0.00	-1654.61	116.73	1548.53	-3096.53	272.56	1590.76	-3156.41	111.50	1628.62	-3459.71	178.89	1620.64	439.24	1490.07	72.68	1041.94	1524.13	65.77	414.17
2.46000	-3225.25	170.46	-5.83	-3282.84	183.62	-8.07	-2954.45	474.20	15.44	-3518.38	303.05	0.31	-2929.59	21.46	55.90	-3057.75	27.68	45.22	-3432.56	405.63	654.24	-3882.09	345.71	305.16	-3210.54	173.17	1243.29	0.00	0.00	0.00	-1654.61	116.73	1548.53	-3074.12	272.22	1588.26	-3149.49	111.64	1628.65	-3453.74	179.58	1620.62	442.41	1488.44	73.82	1042.77	1526.13	65.19	417.27
2.47000	-3277.44	172.28	-16.78	-3282.84	183.62	-8.07	-2948.91	475.94	14.83	-3514.46	303.67	-0.99	-2897.95	24.79	59.36	-2998.50	32.80	57.84	-3431.91	405.48	654.53	-3878.97	345.10	304.15	-3167.47	171.64	1242.46	0.00	0.00	0.00	-1654.61	116.73	1548.53	-3060.35	271.13	1586.09	-3142.54	111.79	1628.68	-3447.70	180.27	1620.60	440.85	1489.72	73.18	1042.08	1522.88	66.06	415.21
2.48000	-3273.26	169.67	-14.07	-3282.84	183.62	-8.07	-2943.40	477.65	14.21	-3510.48	304.27	-2.30	-2866.67	28.20	62.75	-2941.12	36.85	69.19	-3431.25	405.31	654.79	-3875.79	344.49	303.13	-3168.98	171.58	1240.97	0.00	0.00	0.00	-1654.61	116.73	1548.53	-3043.98	266.77	1585.19	-3135.55	111.93	1628.71	-3441.60	180.96	1620.58	440.56	1493.37	71.87	1042.95	1528.64	64.28	414.75
2.49000	-3222.03	172.86	-5.75	-3282.84	183.62	-8.07	-2937.92	479.33	13.57	-3506.45	304.86	-3.62	-2835.81	31.66	66.07	-2904.24	40.02	76.61	-3430.55	405.14	655.01	-3872.56	343.87	302.08	-3144.11	172.99	1241.69	0.00	0.00	0.00	-1654.61	116.73	1548.53	-3066.98	265.33	1583.79	-3128.54	112.09	1628.74	-3435.44	181.65	1620.56	440.28	1491.51	72.43	1042.60	1528.21	64.35	415.42
2.50000	-3265.37	173.25	-14.40	-3282.84	183.62	-8.07	-2932.46	480.98	12.92	-3502.36	305.43	-4.94	-2805.41	35.18	69.31	-2870.10	43.13	82.76	-3429.84	404.96	655.21	-3869.27	343.25	301.03	-3138.47	173.13	1241.45	0.00	0.00	0.00	-1654.61	116.73	1548.53	-3043.67	264.11	1582.95	-3121.49	112.25	1628.78	-3429.22	182.35	1620.54	439.90	1491.78	72.40	1042.11	1525.13	65.20	416.78
2.51000	-3248.94	173.64	-10.47	-3282.84	183.62	-8.07	-2927.04	482.60	12.25	-3498.21	305.99	-6.27	-2775.53	38.74	72.47	-2838.64	46.16	87.72	-3429.10	404.77	655.37	-3865.92	342.61	299.96	-3140.31	170.49	1239.55	0.00	0.00	0.00	-1654.61	116.73	1548.53	-3048.03	263.93	1580.92	-3114.42	112.41	1628.82	-3422.95	183.04	1620.52	440.20	1493.21	72.01	1043.59	1532.06	63.10	414.45
2.52000	-3252.20	172.82	-14.07	-3282.84	183.62	-8.07	-2921.64	484.19	11.57	-3494.00	306.53	-7.61	-2746.22	42.33	75.53	-2809.80	49.13	91.54	-3428.34	404.57	655.49	-3862.52	341.97	298.87	-3118.97	171.12	1239.42	0.00	0.00	0.00	-1654.61	116.73	1548.53	-3015.87	258.52	1579.18	-3107.31	112.58	1628.85	-3416.61	183.74	1620.50	441.03	1490.89	72.75	1043.73	1533.74	62.76	415.34
2.53000	-3245.74	174.61	-11.97	-3282.84	183.62	-8.07	-2916.27	485.75	10.88	-3489.74	307.06	-8.96	-2717.52	45.94	78.48	-2783.54	52.03	94.28	-3427.55	404.37	655.59	-3859.06	341.33	297.77	-3143.84	171.96	1238.85	0.00	0.00	0.00	-1654.61	116.73	1548.53	-2997.17	258.96	1575.38	-3100.18	112.76	1628.89	-3410.21	184.44	1620.48	440.23	1492.42	72.02	1043.06	1528.61	64.49	415.93
2.54000	-3263.14	172.29	-15.18	-3282.84	183.62	-8.07	-2910.93	487.28	10.18	-3485.42	307.57	-10.31	-2689.47	49.57	81.32	-2759.81	54.86	96.02	-3426.73	404.15	655.65	-3855.54	340.67	296.66	-3131.63	169.86	1238.22	0.00	0.00	0.00	-1654.61	116.73	1548.53	-3001.91	252.40	1573.34	-3093.02	112.94	1628.93	-3403.76	185.14	1620.46	440.39	1493.27	71.93	1042.59	1526.17	65.02	415.62
2.55000	-3261.89	173.57	-16.27	-3282.84	183.62	-8.07	-2905.62	488.78	9.46	-3481.05	308.07	-11.67	-2662.14	53.19	84.04	-2738.54	57.63	96.81	-3425.89	403.93	655.69	-3851.97	340.01	295.53	-3142.25	171.43	1236.66	0.00	0.00	0.00	-1654.61	116.73	1548.53	-3005.15	251.60	1571.76	-3085.82	113.12	1628.97	-3397.25	185.84	1620.44	441.11	1491.21	72.62	1043.07	1526.64	64.87	414.17
2.56000	-3248.27	174.85	-13.02	-3282.84	183.62	-8.07	-2900.33	490.26	8.72	-3476.62	308.55	-13.04	-2635.56	56.80	86.64	-2719.69	60.34	96.71	-3425.03	403.70	655.69	-3848.34	339.34	294.40	-3129.42	170.89	1237.46	0.00	0.00	0.00	-1654.61	116.73	1548.53	-3007.66	248.63	1570.24	-3078.60	113.31	1629.02	-3390.68	186.55	1620.42	441.78	1491.06	72.86	1042.51	1523.23	65.92	413.25
2.57000	-3244.36	173.81	-13.76	-3282.84	183.62	-8.07	-2895.07	491.70	7.98	-3472.14	309.02	-14.42	-2609.78	60.40	89.09	-2703.21	62.98	95.79	-3424.14	403.46	655.66	-3844.65	338.66	293.24	-3103.78	169.15	1235.68	0.00	0.00	0.00	-1654.61	116.73	1548.53	-3003.55	245.21	1569.31	-3071.35	113.50	1629.06	-3384.05	187.25	1620.40	439.52	1492.85	71.81	1042.89	1525.79	65.08	416.28
2.58000	-3239.76	173.05	-12.19	-3282.84	183.62	-8.07	-2889.84	493.12	7.22	-3467.61	309.47	-15.80	-2584.86	63.96	91.41	-2689.05	65.56	94.12	-3423.22	403.21	655.60	-3840.91	337.98	292.08	-3112.03	168.93	1235.02	0.00	0.00	0.00	-1654.61	116.73	1548.53	-2999.27	244.96	1566.52	-3064.08	113.70	1629.10	-3377.37	187.96	1620.38	439.18	1492.83	71.60	1043.04	1528.61	63.85	415.99
2.59000	-3247.01	173.54	-14.63	-3282.84	183.62	-8.07	-2884.64	494.50	6.45	-3463.02	309.91	-17.18	-2560.85	67.49	93.56	-2677.14	68.08	91.75	-3422.28	402.96	655.51	-3837.12	337.29	290.90	-3098.92	168.22	1234.11	0.00	0.00	0.00	-1654.61	116.73	1548.53	-2973.05	242.18	1562.76	-3056.77	113.90	1629.15	-3370.63	188.67	1620.36	439.94	1491.60	72.26	1042.34	1525.68	64.97	415.01
2.60000	-3259.78	173.21	-18.13	-3282.84	183.62	-8.07	-2879.46	495.86	5.67	-3458.37	310.34	-18.58	-2537.78	70.96	95.56	-2667.45	70.54	88.74	-3421.31	402.69	655.38	-3833.26	336.60	289.71	-3078.31	168.79	1233.48	0.00	0.00	0.00	-1654.61	116.73	1548.53	-2990.36	240.30	1561.41	-3049.44	114.11	1629.20	-3363.84	189.38	1620.34	439.89	1490.93	72.43	1042.42	1525.88	65.11	414.46
2.61000	-3251.05	172.93	-16.01	-3282.84	183.62	-8.07	-2874.30	497.19	4.87	-3453.68	310.75	-19.98	-2515.71	74.37	97.39	-2659.91	72.94	85.17	-3420.31	402.42	655.23	-3829.35	335.89	288.51	-3075.37	167.51	1233.20	0.00	0.00	0.00	-1654.61	116.73	1548.53	-2929.62	232.39	1557.54	-3042.08	114.32	1629.25	-3356.99	190.09	1620.31	440.89	1492.15	72.23	1042.26	1523.06	66.03	412.86
2.62000	-3260.65	173.78	-18.69	-3282.84	183.62	-8.07	-2869.18	498.49	4.06	-3448.93	311.15	-21.38	-2494.69	77.72	99.04	-2654.48	75.29	81.10	-3419.29	402.14	655.05	-3825.39	335.18	287.30	-3063.69	165.74	1231.51	0.00	0.00	0.00	-1654.61	116.73	1548.53	-2947.64	231.04	1554.25	-3034.69	114.53	1629.30	-3350.09	190.80	1620.29	444.44	1492.16	72.90	1042.75	1526.67	64.85	413.70
2.63000	-3237.66	174.75	-14.65	-3282.84	183.62	-8.07	-2864.07	499.76	3.24	-3444.13	311.53	-22.79	-2474.77	80.98	100.51	-2651.11	77.58	76.58	-3418.24	401.85	654.84	-3821.37	334.47	286.08	-3077.86	164.22	1231.07	0.00	0.00	0.00	-1654.61	116.73	1548.53	-2929.10	228.30	1550.69	-3027.28	114.75	1629.35	-3343.13	191.52	1620.27	442.49	1489.33	73.79	1043.14	1529.70	64.11	413.48
2.64000	-3228.64	175.39	-13.74	-3282.84	183.62	-8.07	-2859.00	501.01	2.41	-3439.27	311.90	-24.20	-2455.99	84.15	101.78	-2649.74	79.81	71.68	-3417.16	401.55	654.59	-3817.29	333.74	284.84	-3041.98	163.58	1229.37	0.00	0.00	0.00	-1654.61	116.73	1548.53	-2925.16	225.51	1548.08	-3019.84	114.97	1629.41	-3336.12	192.23	1620.25	440.40	1490.28	72.90	1043.88	1531.75	63.52	416.67
2.65000	-3250.41	173.29	-18.97	-3282.84	183.62	-8.07	-2853.94	502.23	1.57	-3434.37	312.25	-25.62	-2438.40	87.22	102.84	-2650.31	81.99	66.46	-3416.05	401.24	654.32	-3813.16	333.01	283.60	-3044.90	161.28	1229.71	0.00	0.00	0.00	-1654.61	116.73	1548.53	-2911.99	224.88	1544.05	-3012.38	115.20	1629.46	-3329.06	192.95	1620.23	439.33	1489.82	72.83	1043.02	1529.42	64.12	413.16
2.66000	-3259.06	174.37	-20.63	-3282.84	183.62	-8.07	-2848.92	503.42	0.72	-3429.41	312.59	-27.05	-2422.05	90.18	103.70	-2652.79	84.11	60.99	-3414.91	400.93	654.02	-3808.98	332.28	282.34	-3038.84	160.54	1229.16	0.00	0.00	0.00	-1654.61	116.73	1548.53	-2905.12	221.26	1540.36	-3004.89	115.42	1629.52	-3321.94	193.67	1620.21	436.45	1491.34	71.61	1042.84	1527.26	64.72	414.95
2.67000	-3242.19	173.72	-16.15	-3282.84	183.62	-8.07	-2843.91	504.58	-0.15	-3424.40	312.92	-28.48	-2406.99	93.01	104.34	-2657.11	86.18	55.33	-3413.74	400.61	653.69	-3804.73	331.53	281.07	-3012.75	158.51	1227.70	0.00	0.00	0.00	-1654.61	116.73	1548.53	-2900.91	218.00	1537.14	-2997.37	115.66	1629.58	-3314.78	194.38	1620.19	440.37	1491.26	72.60	1042.64	1524.90	65.37	412.38
2.68000	-3267.36	173.40	-21.98	-3282.84	183.62	-8.07	-2838.93	505.71	-1.02	-3419.34	313.24	-29.91	-2393.27	95.72	104.75	-2663.22	88.20	49.54	-3412.54	400.28	653.33	-3800.44	330.79	279.80	-3008.77	156.71	1227.76	0.00	0.00	0.00	-1654.61	116.73	1548.53	-2880.34	216.61	1532.65	-2989.83	115.89	1629.64	-3307.56	195.11	1620.17	439.53	1491.71	72.33	1041.99	1522.63	66.32	413.75
2.69000	-3255.18	175.03	-21.19	-3282.84	183.62	-8.07	-2833.98	506.82	-1.91	-3414.23	313.54	-31.35	-2380.94	98.28	104.93	-2671.08	90.17	43.69	-3411.32	399.94	652.94	-3796.09	330.03	278.51	-2999.76	156.19	1226.67	0.00	0.00	0.00	-1654.61	116.73	1548.53	-2891.88	213.76	1530.10	-2982.27	116.13	1629.70	-3300.29	195.83	1620.15	440.87	1489.67	73.03	1043.12	1527.68	64.77	414.96
2.70000	-3254.51	173.81	-21.58	-3282.84	183.62	-8.07	-2829.05	507.90	-2.80	-3409.08	313.82	-32.79	-2370.04	100.69	104.87	-2680.62	92.10	37.84	-3410.06	399.59	652.52	-3791.68	329.27	277.21	-2991.61	155.09	1226.66	0.00	0.00	0.00	-1654.61	116.73	1548.53	-2878.15	210.61	1525.81	-2974.68	116.37	1629.76	-3292.97	196.55	1620.13	440.27	1491.18	72.42	1042.92	1526.74	64.95	414.96
2.71000	-3217.33	175.03	-15.08	-3282.84	183.62	-8.07	-2824.14	508.96	-3.71	-3403.87	314.10	-34.24	-2360.62	102.94	104.55	-2691.80	93.97	32.05	-3408.77	399.23	652.08	-3787.22	328.50	275.91	-2979.53	152.63	1227.54	0.00	0.00	0.00	-1654.61	116.73	1548.53	-2890.16	208.55	1523.46	-2967.07	116.62	1629.82	-3285.60	197.27	1620.11	443.91	1491.72	73.08	1042.09	1522.36	66.19	415.58
2.72000	-3242.50	175.00	-18.50	-3282.83	183.62	-8.07	-2819.25	509.98	-4.62	-3398.61	314.36	-35.69	-2352.73	105.01	103.97	-2704.58	95.80	26.38	-3407.45	398.87	651.60	-3782.71	327.73	274.59	-2973.63	150.62	1227.69	0.00	0.00	0.00	-1654.61	116.73	1548.53	-2853.35	205.56	1518.90	-2959.43	116.87	1629.89	-3278.17	198.00	1620.09	441.22	1491.74	72.91	1042.15	1523.43	65.74	415.48
2.73000	-3226.63	174.99	-16.44	-3272.89	185.71	-6.52	-2814.39	510.98	-5.55	-3393.30	314.61	-37.14	-2346.43	106.90	103.13	-2729.60	96.14	20.13	-3406.10	398.49	651.10	-3778.14	326.95	273.27	-2970.69	151.16	1228.45	0.00	0.00	0.00	-1654.61	116.73	1548.53	-2844.89	204.08	1515.30	-2951.77	117.12	1629.96	-3270.71	198.72	1620.07	439.90	1490.51	73.01	1042.49	1525.98	64.84	413.12
2.74000	-3256.11	175.42	-21.68	-3274.34	187.90	-7.98	-2809.55	511.96	-6.49	-3387.95	314.84	-38.60	-2341.75	108.60	102.01	-2725.60	99.01	19.33	-3404.72	398.11	650.57	-3773.52	326.16	271.94	-2980.90	147.13	1229.07	0.00	0.00	0.00	-1654.61	116.73	1548.53	-2859.84	201.23	1513.52	-2944.09	117.37	1630.03	-3263.19	199.45	1620.05	441.23	1489.87	73.03	1042.93	1525.95	65.00	412.30
2.75000	-3233.28	176.02	-19.50	-3298.57	185.12	-7.46	-2804.74	512.91	-7.43	-3382.54	315.07	-40.06	-2338.75	110.09	100.61	-2719.34	100.36	14.58	-3403.31	397.73	650.01	-3768.85	325.37	270.59	-2955.87	145.92	1230.30	0.00	0.00	0.00	-1654.61	116.73	1548.53	-2845.12	199.58	1510.93	-2936.38	117.63	1630.10	-3255.62	200.18	1620.03	438.29	1490.85	72.16	1043.30	1528.74	64.33	412.28
2.76000	-3241.65	177.03	-19.37	-3311.88	184.65	-7.69	-2799.94	513.83	-8.39	-3377.09	315.28	-41.52	-2337.47	111.37	98.91	-2679.59	103.43	19.82	-3401.86	397.33	649.43	-3764.12	324.58	269.25	-2937.22	146.73	1231.07	0.00	0.00	0.00	-1654.61	116.73	1548.53	-2834.76	197.43	1507.95	-2928.65	117.89	1630.17	-3248.01	200.91	1620.01	439.50	1491.34	72.33	1042.80	1527.98	64.04	413.42
2.77000	-3237.52	177.61	-18.30	-3321.95	184.18	-8.25	-2795.17	514.72	-9.35	-3371.59	315.48	-42.99	-2337.97	112.43	96.92	-2660.49	103.09	25.01	-3400.38	396.92	648.81	-3759.33	323.77	267.89	-2936.02	142.65	1232.24	0.00	0.00	0.00	-1654.61	116.73	1548.53	-2817.40	197.92	1505.84	-2920.90	118.15	1630.25	-3240.34	201.64	1619.99	442.36	1491.60	72.69	1042.08	1524.98	65.52	415.02
2.78000	-3223.65	177.66	-18.32	-3327.76	183.92	-8.81	-2790.41	515.59	-10.32	-3366.05	315.66	-44.46	-2340.29	113.25	94.61	-2706.86	99.51	17.11	-3398.87	396.51	648.17	-3754.50	322.96	266.52	-2940.38	141.30	1233.08	0.00	0.00	0.00	-1654.61	116.73	1548.53	-2795.15	195.27	1504.96	-2913.13	118.41	1630.32	-3232.64	202.37	1619.97	439.26	1492.78	71.45	1042.75	1527.39	64.89	412.89
2.79000	-3223.41	177.11	-20.28	-3328.30	184.04	-9.06	-2785.68	516.44	-11.30	-3360.45	315.84	-45.93	-2344.48	113.83	91.99	-2680.02	98.63	22.37	-3397.33	396.09	647.51	-3749.61	322.15	265.15	-2912.27	139.49	1234.53	0.00	0.00	0.00	-1654.61	116.73	1548.53	-2791.33	193.38	1503.70	-2905.34	118.68	1630.40	-3224.88	203.10	1619.95	439.90	1491.69	72.44	1043.57	1528.91	64.54	413.43
2.80000	-3217.17	178.13	-20.82	-3322.52	184.74	-8.67	-2780.97	517.25	-12.29	-3354.82	316.00	-47.40	-2350.58	114.16	89.04	-2724.52	98.33	14.01	-3395.75	395.66	646.81	-3744.66	321.33	263.77	-2893.60	137.98	1235.51	0.00	0.00	0.00	-1654.61	116.73	1548.53	-2773.99	190.13	1501.45	-2897.52	118.94	1630.48	-3217.08	203.84	1619.93	441.53	1490.94	73.11	1042.91	1529.41	64.46	413.38
2.81000	-3179.59	178.99	-16.46	-3309.42	186.22	-7.34	-2776.29	518.05	-13.29	-3349.13	316.15	-48.88	-2358.66	114.22	85.76	-2712.75	99.92	15.10	-3394.14	395.22	646.09	-3739.67	320.50	262.38	-2876.45	136.75	1236.50	0.00	0.00	0.00	-1654.61	116.73	1548.53	-2760.79	189.04	1500.70	-2889.69	119.21	1630.56	-3209.24	204.57	1619.91	440.67	1491.13	72.62	1043.32	1530.98	64.06	411.10
2.82000	-3199.12	180.85	-21.69	-3287.96	188.65	-4.72	-2771.62	518.82	-14.29	-3343.40	316.29	-50.35	-2368.75	114.00	82.14	-2743.30	101.56	8.78	-3392.49	394.77	645.35	-3734.62	319.67	260.99	-2893.35	134.49	1236.46	0.00	0.00	0.00	-1654.61	116.73	1548.53	-2730.26	189.60	1499.77	-2881.83	119.49	1630.64	-3201.34	205.30	1619.89	437.33	1492.54	71.36	1043.38	1530.88	64.11	412.66
2.83000	-3168.62	183.53	-17.90	-3257.11	192.22	-0.51	-2766.97	519.56	-15.31	-3337.62	316.41	-51.83	-2380.90	113.50	78.17	-2758.56	97.86	4.29	-3390.81	394.32	644.57	-3729.51	318.83	259.59	-2879.39	134.33	1236.20	0.00	0.00	0.00	-1654.61	116.73	1548.53	-2745.45	186.79	1501.48	-2873.95	119.76	1630.73	-3193.41	206.04	1619.87	437.66	1492.26	71.71	1043.01	1527.37	64.96	413.26
2.84000	-3164.85	186.03	-20.09	-3198.64	197.11	5.70	-2762.34	520.28	-16.33	-3331.80	316.53	-53.31	-2395.17	112.71	73.85	-2686.08	101.86	17.43	-3389.10	393.85	643.77	-3724.36	317.99	258.18	-2866.15	133.51	1237.14	0.00	0.00	0.00	-1654.61	116.73	1548.53	-2747.19	186.68	1502.53	-2866.05	120.03	1630.82	-3185.43	206.78	1619.85	440.09	1490.83	72.29	1043.16	1527.93	64.68	413.98
2.85000	-3155.61	190.44	-19.77	-3209.76	198.28	4.61	-2757.73	520.97	-17.36	-3325.93	316.63	-54.80	-2411.60	111.61	69.15	-2713.88	100.92	12.40	-3387.35	393.38	642.95	-3719.15	317.14	256.77	-2874.83	132.76	1237.11	0.00	0.00	0.00	-1654.61	116.73	1548.53	-2731.35	185.35	1503.34	-2858.14	120.31	1630.91	-3177.41	207.51	1619.84	441.72	1489.32	73.46	1043.13	1528.90	64.18	417.91
2.86000	-3129.32	195.10	-15.60	-3164.28	202.51	13.88	-2753.14	521.64	-18.39	-3320.02	316.72	-56.28	-2430.23	110.19	64.09	-2718.31	99.51	12.63	-3385.56	392.90	642.10	-3713.89	316.29	255.35	-2852.98	132.29	1238.27	0.00	0.00	0.00	-1654.61	116.73	1548.53	-2729.00	183.30	1504.04	-2850.20	120.59	1631.00	-3169.34	208.25	1619.82	440.70	1490.27	73.15	1042.30	1524.51	65.64	412.53
2.87000	-3121.75	198.42	-14.56	-3169.07	204.68	14.63	-2748.57	522.28	-19.44	-3314.07	316.80	-57.76	-2451.12	108.45	58.64	-2712.01	97.63	15.75	-3383.74	392.42	641.22	-3708.58	315.43	253.93	-2829.11	131.31	1238.49	0.00	0.00	0.00	-1654.61	116.73	1548.53	-2725.26	183.99	1503.60	-2842.25	120.87	1631.09	-3161.23	208.99	1619.80	443.06	1491.45	73.13	1042.87	1526.43	65.39	411.96
2.88000	-3092.04	203.80	-11.37	-3148.51	208.39	17.45	-2744.02	522.90	-20.49	-3308.07	316.87	-59.25	-2474.32	106.37	52.80	-2707.62	99.78	13.99	-3381.88	391.92	640.32	-3703.21	314.57	252.50	-2859.02	128.10	1239.73	0.00	0.00	0.00	-1654.61	116.73	1548.53	-2727.86	183.24	1505.85	-2834.27	121.15	1631.18	-3153.08	209.73	1619.78	443.38	1490.19	73.33	1043.35	1527.48	64.59	412.48
2.89000	-3078.22	207.49	-10.89	-3138.29	212.42	17.56	-2739.49	523.50	-21.54	-3302.03	316.93	-60.73	-2499.88	103.94	46.56	-2737.51	95.76	8.83	-3379.99	391.42	639.39	-3697.79	313.70	251.07	-2824.17	129.35	1240.33	0.00	0.00	0.00	-1654.61	116.73	1548.53	-2718.35	183.44	1506.63	-2826.28	121.43	1631.28	-3144.89	210.47	1619.76	442.57	1490.67	73.57	1043.91	1533.17	62.97	414.09
2.90000	-3068.73	211.16	-11.23	-3116.60	213.45	20.00	-2734.98	524.07	-22.61	-3295.94	316.97	-62.22	-2527.83	101.16	39.91	-2714.57	99.59	10.20	-3378.06	390.90	638.44	-3692.32	312.83	249.63	-2820.61	127.66	1240.93	0.00	0.00	0.00	-1654.61	116.73	1548.53	-2704.59	180.24	1507.02	-2818.27	121.72	1631.38	-3136.66	211.21	1619.75	440.78	1491.43	72.67	1043.93	1534.41	62.42	414.14
2.91000	-3042.32	214.30	-9.54	-3100.08	217.36	23.25	-2730.48	524.61	-23.68	-3289.82	317.01	-63.70	-2558.24	98.01	32.85	-2648.68	95.55	24.95	-3376.09	390.38	637.47	-3686.80	311.95	248.19	-2815.20	127.59	1241.93	0.00	0.00	0.00	-1654.61	116.73	1548.53	-2686.92	182.17	1507.45	-2810.24	122.00	1631.48	-3128.38	211.95	1619.73	442.58	1491.16	72.87	1043.15	1530.68	63.29	415.48
2.92000	-2989.97	217.41	-3.68	-3066.76	218.33	23.62	-2726.00	525.14	-24.75	-3283.65	317.04	-65.19	-2591.14	94.49	25.37	-2738.58	96.77	10.72	-3374.08	389.86	636.47	-3681.23	311.06	246.74	-2820.03	126.09	1242.99	0.00	0.00	0.00	-1654.61	116.73	1548.53	-2682.70	179.89	1508.14	-2802.19	122.28	1631.58	-3120.07	212.69	1619.71	441.32	1491.31	72.89	1042.85	1527.25	65.05	414.53
2.93000	-2975.13	219.58	-4.64	-3027.25	219.46	27.96	-2721.54	525.64	-25.83	-3277.44	317.05	-66.67	-2626.58	90.58	17.46	-2715.46	100.07	14.40	-3372.04	389.32	635.44	-3675.60	310.18	245.29	-2778.40	125.26	1243.97	0.00	0.00	0.00	-1654.61	116.73	1548.53	-2678.12	183.32	1509.39	-2794.13	122.57	1631.69	-3111.71	213.44	1619.69	438.88	1491.49	72.48	1041.75	1520.57	66.48	415.61
2.94000	-2958.90	221.97	-6.00	-3056.67	221.74	19.21	-2717.10	526.12	-26.92	-3271.18	317.05	-68.16	-2644.92	88.53	13.40	-2710.55	100.55	15.04	-3369.96	388.77	634.40	-3669.93	309.28	243.84	-2781.55	125.16	1245.41	0.00	0.00	0.00	-1654.61	116.73	1548.53	-2677.41	184.13	1511.20	-2786.04	122.86	1631.79	-3103.32	214.18	1619.68	441.36	1491.22	72.64	1043.10	1526.49	64.99	413.73
2.95000	-2935.24	223.33	-5.76	-3037.08	223.42	17.47	-2712.67	526.57	-28.01	-3264.89	317.05	-69.64	-2638.86	86.96	12.12	-2718.61	98.32	14.27	-3367.83	388.22	633.32	-3664.20	308.38	242.38	-2779.38	124.77	1245.53	0.00	0.00	0.00	-1654.61	116.73	1548.53	-2653.45	181.80	1510.97	-2777.95	123.14	1631.90	-3094.89	214.92	1619.66	442.98	1490.03	73.54	1043.33	1528.96	64.23	413.01
2.96000	-2911.54	223.43	-6.97	-2987.93	223.30	20.50	-2708.26	527.00	-29.11	-3258.56	317.03	-71.12	-2613.32	89.87	18.35	-2698.13	100.95	19.05	-3365.68	387.66	632.23	-3658.42	307.48	240.92	-2788.08	123.28	1245.88	0.00	0.00	0.00	-1654.61	116.73	1548.53	-2658.67	183.87	1511.40	-2769.83	123.43	1632.01	-3086.42	215.67	1619.65	443.69	1490.23	73.78	1042.92	1528.05	64.19	413.53
2.97000	-2876.12	224.14	-5.24	-2967.54	224.05	18.19	-2703.87	527.41	-30.22	-3252.18	317.00	-72.61	-2611.86	92.34	21.84	-2750.83	97.95	8.18	-3363.48	387.09	631.11	-3652.59	306.57	239.45	-2771.35	122.58	1246.86	0.00	0.00	0.00	-1654.61	116.73	1548.53	-2660.80	181.49	1511.91	-2761.70	123.72	1632.13	-3077.91	216.41	1619.63	443.17	1491.52	73.06	1042.71	1524.77	65.12	413.24
2.98000	-2856.60	224.12	-5.98	-2912.12	225.44	22.95	-2699.50	527.79	-31.32	-3245.76	316.97	-74.09	-2607.08	92.25	23.24	-2694.30	96.92	19.82	-3361.24	386.52	629.96	-3646.71	305.66	237.98	-2756.58	122.56	1247.07	0.00	0.00	0.00	-1654.61	116.73	1548.53	-2631.04	182.27	1511.87	-2753.55	124.01	1632.24	-3069.37	217.16	1619.62	441.30	1491.29	72.91	1042.89	1525.35	65.30	409.91
2.99000	-2838.55	225.74	-7.55	-2926.38	225.59	15.66	-2695.14	528.15	-32.44	-3239.31	316.92	-75.57	-2617.08	91.71	20.02	-2697.99	100.41	18.44	-3358.96	385.93	628.80	-3640.78	304.74	236.51	-2763.92	120.59	1246.57	0.00	0.00	0.00	-1654.61	116.73	1548.53	-2636.61	183.61	1512.97	-2745.39	124.30	1632.36	-3060.78	217.90	1619.60	442.76	1489.23	73.64	1043.03	1527.86	64.89	413.21
3.00000	-2820.16	226.10	-10.33	-2825.67	225.50	22.12	-2690.79	528.49	-33.56	-3232.81	316.86	-77.05	-2617.49	96.04	20.94	-2703.19	101.78	18.93	-3356.64	385.34	627.61	-3634.79	303.82	235.04	-2758.05	119.34	1247.40	0.00	0.00	0.00	-1654.61	116.73	1548.53	-2618.73	182.66	1513.36	-2737.21	124.58	1632.48	-3052.16	218.65	1619.59	441.17	1490.76	72.78	1042.82	1525.86	65.25	411.07
3.01000	-2773.61	227.77	-8.03	-2879.96	226.59	9.48	-2686.46	528.81	-34.68	-3226.28	316.80	-78.52	-2647.38	93.46	13.80	-2735.07	100.02	12.98	-3354.29	384.74	626.40	-3628.76	302.89	233.57	-2740.87	119.22	1248.08	0.00	0.00	0.00	-1654.61	116.73	1548.53	-2613.06	183.58	1513.13	-2729.02	124.87	1632.60	-3043.51	219.40	1619.57	439.13	1490.48	72.44	1043.49	1529.93	64.07	411.63
3.02000	-2754.23	230.19	-10.08	-2820.08	224.77	12.37	-2682.15	529.10	-35.80	-3219.71	316.72	-80.00	-2623.60	94.64	20.10	-2722.18	102.12	19.01	-3351.89	384.13	625.16	-3622.67	301.96	232.09	-2731.55	118.86	1247.83	0.00	0.00	0.00	-1654.61	116.73	1548.53	-2627.69	182.81	1514.83	-2720.81	125.16	1632.72	-3034.82	220.14	1619.56	441.83	1490.87	72.68	1042.49	1526.08	64.84	413.61
3.03000	-2739.38	231.99	-12.65	-2799.56	227.37	8.02	-2677.85	529.37	-36.93	-3213.10	316.63	-81.47	-2589.64	97.09	29.09	-2693.56	102.71	22.04	-3349.45	383.51	623.90	-3616.54	301.03	230.61	-2722.72	119.24	1247.06	0.00	0.00	0.00	-1654.61	116.73	1548.53	-2600.67	182.99	1513.48	-2712.59	125.45	1632.85	-3026.09	220.89	1619.54	440.35	1489.57	72.97	1042.63	1527.69	64.56	416.28
3.04000	-2689.87	234.63	-8.83	-2771.22	229.98	10.73	-2673.57	529.62	-38.07	-3206.45	316.54	-82.94	-2619.65	97.78	20.23	-2722.85	103.51	17.37	-3346.97	382.88	622.63	-3610.35	300.09	229.14	-2730.68	118.82	1246.56	0.00	0.00	0.00	-1654.61	116.73	1548.53	-2580.61	184.65	1512.04	-2704.36	125.74	1632.98	-3017.33	221.64	1619.53	440.97	1490.31	73.06	1043.08	1527.73	64.89	384.81
3.05000	-2664.10	237.12	-8.00	-2728.23	232.77	10.35	-2669.30	529.85	-39.21	-3199.76	316.43	-84.41	-2615.10	96.80	20.96	-2707.83	106.47	19.88	-3344.44	382.25	621.32	-3604.12	299.14	227.66	-2708.27	119.51	1246.21	0.00	0.00	0.00	-1654.61	116.73	1548.53	-2571.16	186.07	1511.55	-2696.11	126.02	1633.11	-3008.54	222.38	1619.52	442.45	1491.16	73.09	1043.00	1525.33	65.40	404.65
3.06000	-2628.83	239.37	-6.14	-2690.03	235.12	14.17	-2665.04	530.06	-40.35	-3193.04	316.32	-85.88	-2616.71	94.86	21.75	-2721.67	102.09	17.27	-3341.88	381.61	620.00	-3597.83	298.19	226.18	-2694.12	119.70	1245.06	0.00	0.00	0.00	-1654.61	116.73	1548.53	-2575.76	185.56	1512.90	-2687.85	126.31	1633.24	-2999.71	223.13	1619.51	440.63	1491.89	72.35	1042.39	1524.45	65.62	415.64
3.07000	-2616.71	243.55	-6.49	-2677.77	239.51	11.31	-2660.80	530.24	-41.49	-3186.28	316.20	-87.34	-2639.39	94.04	18.17	-2704.77	102.04	18.31	-3339.27	380.96	618.66	-3591.50	297.24	224.69	-2679.70	120.55	1244.17	0.00	0.00	0.00	-1654.61	116.73	1548.53	-2569.58	185.29	1512.96	-2679.57	126.59	1633.38	-2990.85	223.88	1619.49	440.27	1491.34	72.63	1043.10	1528.25	64.96	415.91
3.08000	-2591.95	245.56	-5.15	-2634.34	239.29	13.14	-2656.57	530.41	-42.64	-3179.48	316.07	-88.80	-2644.65	95.62	16.92	-2710.79	103.38	18.52	-3336.62	380.30	617.29	-3585.11	296.29	223.21	-2675.55	120.90	1244.52	0.00	0.00	0.00	-1654.61	116.73	1548.53	-2557.79	182.84	1512.66	-2671.28	126.88	1633.51	-2981.96	224.63	1619.48	439.59	1489.16	73.29	1043.00	1527.37	64.76	414.99
3.09000	-2563.65	248.02	-2.20	-2596.27	242.43	18.98	-2652.36	530.55	-43.79	-3172.65	315.93	-90.26	-2625.86	95.54	19.88	-2698.81	103.36	18.36	-3333.92	379.64	615.90	-3578.68	295.33	221.73	-2675.02	119.55	1244.67	0.00	0.00	0.00	-1654.61	116.73	1548.53	-2562.32	185.80	1511.18	-2662.98	127.16	1633.65	-2973.03	225.38	1619.47	438.51	1490.29	72.41	1043.01	1527.51	64.71	416.13
3.10000	-2544.10	251.22	-0.13	-2561.14	244.72	20.21	-2648.16	530.67	-44.94	-3165.78	315.78	-91.71	-2618.23	95.03	19.06	-2712.89	100.64	15.01	-3331.19	378.96	614.50	-3572.19	294.36	220.25	-2668.16	119.63	1243.07	0.00	0.00	0.00	-1654.61	116.73	1548.53	-2531.10	189.13	1509.70	-2654.67	127.45	1633.79	-2964.08	226.13	1619.46	440.02	1490.40	72.70	1042.63	1525.96	65.01	415.10
3.11000	-2515.07	253.64	3.89	-2527.32	246.87	21.42	-2643.97	530.77	-46.10	-3158.87	315.62	-93.16	-2664.43	90.68	8.67	-2734.88	95.59	7.87	-3328.41	378.28	613.07	-3565.66	293.39	218.77	-2661.93	120.79	1243.12	0.00	0.00	0.00	-1654.61	116.73	1548.53	-2519.82	189.79	1508.38	-2646.34	127.73	1633.94	-2955.09	226.87	1619.45	439.84	1492.83	71.86	1043.26	1526.99	64.51	416.61
3.12000	-2495.67	255.55	7.63	-2494.82	248.88	22.60	-2639.80	530.85	-47.26	-3151.93	315.45	-94.61	-2632.87	89.39	14.49	-2743.26	96.02	6.45	-3325.58	377.59	611.62	-3559.07	292.42	217.29	-2659.78	122.08	1242.95	0.00	0.00	0.00	-1654.61	116.73	1548.53	-2533.31	188.04	1508.37	-2638.01	128.01	1634.09	-2946.07	227.62	1619.44	442.62	1492.24	72.59	1043.61	1530.79	63.43	415.18
3.13000	-2462.90	258.98	13.33	-2463.59	250.76	23.75	-2635.63	530.91	-48.42	-3144.96	315.28	-96.05	-2637.62	88.77	11.41	-2721.96	95.29	9.14	-3322.71	376.90	610.15	-3552.44	291.44	215.81	-2649.80	122.75	1242.17	0.00	0.00	0.00	-1654.61	116.73	1548.53	-2526.57	191.22	1506.45	-2629.66	128.29	1634.23	-2937.02	228.37	1619.43	441.64	1489.72	73.51	1042.96	1527.26	64.68	417.27
3.14000	-2449.26	262.83	17.26	-2433.62	252.50	24.87	-2631.48	530.95	-49.58	-3137.95	315.09	-97.49	-2645.71	86.68	9.59	-2714.55	96.48	11.07	-3319.80	376.19	608.66	-3545.76	290.46	214.33	-2650.93	123.49	1241.44	0.00	0.00	0.00	-1654.61	116.73	1548.53	-2492.37	191.34	1505.09	-2621.30	128.57	1634.39	-2927.94	229.12	1619.42	442.59	1491.05	73.45	1042.70	1525.32	65.00	416.97
3.15000	-2393.95	264.19	31.12	-2404.90	254.13	25.96	-2627.34	530.97	-50.74	-3130.91	314.90	-98.92	-2643.06	86.68	9.04	-2692.11	93.48	14.26	-3316.84	375.48	607.15	-3539.03	289.48	212.86	-2639.81	123.73	1240.12	0.00	0.00	0.00	-1654.61	116.73	1548.53	-2529.51	192.92	1505.18	-2612.93	128.84	1634.54	-2918.83	229.87	1619.41	443.67	1490.49	73.38	1043.02	1525.98	65.06	413.82
3.16000	-2387.18	266.04	38.21	-2377.39	255.63	27.03	-2623.22	530.97	-51.91	-3123.83	314.70	-100.35	-2645.13	87.46	8.02	-2749.78	92.98	2.29	-3313.83	374.76	605.62	-3532.25	288.49	211.38	-2616.53	125.86	1239.70	0.00	0.00	0.00	-1654.61	116.73	1548.53	-2535.73	194.28	1505.65	-2604.55	129.12	1634.70	-2909.69	230.62	1619.40	440.87	1490.58	72.66	1042.88	1526.83	65.04	414.15
3.17000	-2351.92	268.03	51.58	-2351.07	257.00	28.06	-2619.10	530.95	-53.07	-3116.72	314.49	-101.77	-2684.02	85.76	-0.51	-2747.79	88.68	3.65	-3310.78	374.03	604.07	-3525.42	287.50	209.91	-2603.41	126.09	1240.05	0.00	0.00	0.00	-1654.61	116.73	1548.53	-2487.24	195.34	1502.89	-2596.16	129.39	1634.86	-2900.53	231.37	1619.40	440.36	1491.21	72.36	1043.03	1527.31	64.57	418.10
3.18000	-2328.85	268.86	61.50	-2325.93	258.27	29.07	-2615.00	530.91	-54.24	-3109.57	314.28	-103.19	-2645.85	87.49	7.93	-2731.13	91.05	7.50	-3307.69	373.29	602.50	-3518.55	286.51	208.44	-2595.51	127.23	1238.89	0.00	0.00	0.00	-1654.61	116.73	1548.53	-2475.73	199.05	1500.36	-2587.76	129.66	1635.02	-2891.34	232.12	1619.39	441.60	1491.99	72.60	1042.39	1525.57	65.32	416.80
3.19000	-2292.04	269.31	73.88	-2301.93	259.41	30.04	-2610.90	530.85	-55.41	-3102.40	314.06	-104.61	-2628.40	84.85	9.46	-2712.93	90.79	9.52	-3304.54	372.54	600.91	-3511.62	285.51	206.97	-2588.18	129.00	1237.35	0.00	0.00	0.00	-1654.61	116.73	1548.53	-2461.32	202.49	1499.40	-2579.35	129.93	1635.18	-2882.11	232.87	1619.38	442.87	1491.01	73.49	1043.25	1529.29	64.52	417.49
3.20000	-2273.31	267.11	84.02	-2279.07	260.45	30.99	-2606.82	530.77	-56.58	-3095.19	313.82	-106.02	-2687.63	84.35	-0.36	-2730.36	90.24	7.25	-3301.35	371.79	599.30	-3504.65	284.51	205.50	-2582.35	129.41	1236.53	0.00	0.00	0.00	-1654.61	116.73	1548.53	-2455.68	203.00	1499.67	-2570.93	130.20	1635.35	-2872.87	233.61	1619.38	442.31	1490.72	73.48	1042.80	1527.75	64.49	413.75
3.21000	-2266.25	268.58	89.01	-2257.31	261.38	31.90	-2602.75	530.67	-57.75	-3087.95	313.59	-107.42	-2668.02	84.36	3.56	-2724.00	88.61	6.79	-3298.12	371.03	597.67	-3497.63	283.50	204.04	-2591.99	129.33	1236.03	0.00	0.00	0.00	-1654.61	116.73	1548.53	-2471.00	203.25	1499.41	-2562.50	130.46	1635.52	-2863.59	234.36	1619.37	439.25	1491.35	72.40	1042.49	1526.28	65.20	415.35
3.22000	-2252.07	266.26	93.76	-2236.64	262.20	32.79	-2598.68	530.55	-58.92	-3080.67	313.34	-108.82	-2639.13	84.40	6.88	-2724.60	91.27	7.53	-3294.83	370.26	596.03	-3490.56	282.49	202.58	-2575.58	131.15	1235.76	0.00	0.00	0.00	-1654.61	116.73	1548.53	-2451.03	203.63	1496.81	-2554.07	130.73	1635.69	-2854.29	235.11	1619.37	439.73	1491.17	72.56	1042.89	1527.96	64.38	415.00
3.23000	-2221.96	266.77	100.51	-2217.03	262.93	33.64	-2594.63	530.41	-60.09	-3073.37	313.09	-110.21	-2596.84	85.24	14.95	-2730.72	89.24	5.47	-3291.50	369.48	594.36	-3483.44	281.48	201.12	-2569.89	132.55	1234.30	0.00	0.00	0.00	-1654.61	116.73	1548.53	-2428.91	206.70	1496.38	-2545.62	130.99	1635.86	-2844.96	235.86	1619.36	439.41	1490.71	72.40	1043.06	1526.15	64.67	413.69
3.24000	-2214.84	264.35	102.15	-2198.46	263.55	34.46	-2590.59	530.25	-61.26	-3066.04	312.83	-111.60	-2638.57	85.71	7.15	-2769.51	88.32	-2.13	-3288.12	368.70	592.68	-3476.27	280.47	199.67	-2569.41	133.29	1233.51	0.00	0.00	0.00	-1654.61	116.73	1548.53	-2422.06	209.38	1495.71	-2537.17	131.25	1636.04	-2835.61	236.61	1619.36	440.88	1491.38	72.63	1043.72	1529.27	63.97	412.61
3.25000	-2190.83	264.68	104.09	-2180.92	264.09	35.26	-2586.55	530.07	-62.43	-3058.67	312.56	-112.98	-2584.12	84.92	15.81	-2741.15	88.63	4.41	-3284.69	367.91	590.98	-3469.06	279.45	198.22	-2558.50	134.86	1232.93	0.00	0.00	0.00	-1654.61	116.73	1548.53	-2421.76	211.39	1494.86	-2528.71	131.50	1636.22	-2826.24	237.36	1619.35	440.45	1491.24	72.42	1043.54	1528.36	64.32	412.09
3.26000	-2201.53	263.52	99.67	-2164.37	264.53	36.02	-2582.53	529.88	-63.60	-3051.27	312.29	-114.35	-2584.85	84.34	14.62	-2724.57	87.74	5.38	-3281.21	367.10	589.26	-3461.80	278.43	196.78	-2559.95	135.44	1232.45	0.00	0.00	0.00	-1654.61	116.73	1548.53	-2405.31	211.73	1493.19	-2520.24	131.75	1636.40	-2816.84	238.10	1619.35	441.19	1491.51	72.57	1042.93	1529.73	63.92	413.08
3.27000	-2163.30	260.32	102.14	-2148.79	264.88	36.75	-2578.51	529.67	-64.76	-3043.85	312.00	-115.72	-2621.23	85.95	8.64	-2711.74	87.94	9.71	-3277.69	366.30	587.52	-3454.49	277.40	195.34	-2558.07	136.91	1232.03	0.00	0.00	0.00	-1654.61	116.73	1548.53	-2400.23	214.92	1492.38	-2511.77	132.00	1636.59	-2807.41	238.85	1619.35	439.42	1492.11	72.60	1043.58	1532.70	63.02	416.54
3.28000	-2186.24	260.63	93.02	-2134.17	265.14	37.45	-2574.50	529.44	-65.93	-3036.39	311.72	-117.08	-2659.55	81.94	3.00	-2742.16	86.91	3.48	-3274.11	365.48	585.77	-3447.14	276.38	193.90	-2542.98	139.99	1230.82	0.00	0.00	0.00	-1654.61	116.73	1548.53	-2375.98	217.35	1492.74	-2503.29	132.25	1636.77	-2797.97	239.60	1619.35	441.42	1492.32	72.71	1043.67	1530.55	63.93	413.42
3.29000	-2172.60	257.94	90.58	-2120.48	265.33	38.11	-2570.50	529.19	-67.10	-3028.91	311.42	-118.43	-2678.01	81.88	-0.97	-2741.92	86.78	2.08	-3270.49	364.66	583.99	-3439.74	275.35	192.47	-2546.40	140.82	1229.83	0.00	0.00	0.00	-1654.61	116.73	1548.53	-2367.19	220.28	1492.59	-2494.80	132.50	1636.96	-2788.50	240.34	1619.34	441.72	1492.37	72.45	1042.06	1521.42	66.65	410.35
3.30000	-2176.95	256.09	83.32	-2107.70	265.43	38.75	-2566.51	528.92	-68.26	-3021.40	311.12	-119.78	-2655.58	84.71	1.10	-2710.17	87.43	6.82	-3266.81	363.82	582.21	-3432.29	274.31	191.05	-2520.70	142.77	1229.22	0.00	0.00	0.00	-1654.61	116.73	1548.53	-2369.40	222.98	1491.75	-2486.30	132.74	1637.16	-2779.01	241.09	1619.34	439.36	1492.19	72.22	1042.86	1525.14	65.28	412.46
3.31000	-2148.09	254.32	83.91	-2095.81	265.46	39.35	-2562.53	528.63	-69.43	-3013.85	310.81	-121.12	-2635.44	84.91	5.32	-2701.54	87.39	7.46	-3263.09	362.98	580.40	-3424.79	273.28	189.62	-2503.58	145.39	1229.50	0.00	0.00	0.00	-1654.61	116.73	1548.53	-2364.70	225.20	1490.94	-2477.80	132.98	1637.35	-2769.49	241.84	1619.34	441.43	1490.12	73.57	1043.33	1528.55	64.27	414.83
3.32000	-2162.84	251.26	74.27	-2084.79	265.41	39.92	-2558.55	528.33	-70.59	-3006.28	310.50	-122.45	-2659.23	84.63	-0.72	-2700.71	86.57	7.96	-3259.31	362.13	578.58	-3417.25	272.24	188.21	-2504.14	146.78	1229.49	0.00	0.00	0.00	-1654.61	116.73	1548.53	-2364.54	227.89	1489.65	-2469.30	133.21	1637.55	-2759.96	242.58	1619.34	439.84	1491.38	72.65	1043.26	1530.47	63.76	415.21
3.33000	-2150.58	247.77	67.78	-2074.61	265.30	40.46	-2554.58	528.01	-71.75	-2998.69	310.18	-123.77	-2663.15	84.79	-0.93	-2752.36	86.02	-1.40	-3255.48	361.28	576.74	-3409.66	271.20	186.80	-2491.62	150.04	1228.99	0.00	0.00	0.00	-1654.61	116.73	1548.53	-2339.17	230.74	1489.33	-2460.79	133.44	1637.75	-2750.40	243.33	1619.35	442.00	1491.48	73.09	1042.96	1528.16	64.21	419.18
3.34000	-2173.32	244.40	56.40	-2065.25	265.12	40.97	-2550.62	527.67	-72.91	-2991.06	309.85	-125.09	-2646.16	83.37	3.50	-2721.54	85.07	3.94	-3251.60	360.42	574.88	-3402.02	270.15	185.40	-2485.35	151.44	1228.82	0.00	0.00	0.00	-1654.61	116.73	1548.53	-2333.54	233.69	1488.88	-2452.27	133.67	1637.96	-2740.82	244.07	1619.35	440.82	1490.72	73.01	1042.14	1522.41	65.97	418.38
3.35000	-2162.72	238.60	49.13	-2056.69	264.88	41.44	-2546.66	527.31	-74.07	-2983.41	309.52	-126.40	-2650.79	83.56	0.59	-2699.00	85.74	6.15	-3247.67	359.54	573.01	-3394.34	269.11	184.00	-2487.03	153.39	1228.12	0.00	0.00	0.00	-1654.61	116.73	1548.53	-2339.99	236.11	1489.24	-2443.75	133.90	1638.17	-2731.23	244.82	1619.35	439.82	1491.63	72.62	1043.00	1526.80	64.63	415.19
3.36000	-2137.48	237.32	44.51	-2048.91	264.57	41.88	-2542.71	526.94	-75.22	-2975.73	309.18	-127.70	-2660.02	82.96	-1.44	-2706.82	85.75	4.02	-3243.69	358.66	571.12	-3386.61	268.06	182.61	-2460.04	156.77	1229.07	0.00	0.00	0.00	-1654.61	116.73	1548.53	-2332.27	237.58	1489.62	-2435.23	134.12	1638.38	-2721.61	245.56	1619.35	441.74	1490.06	73.15	1042.89	1528.54	64.26	415.25
3.37000	-2135.31	237.88	33.63	-2041.89	264.21	42.28	-2538.77	526.55	-76.37	-2968.02	308.84	-128.99	-2635.47	83.87	2.11	-2722.10	83.58	0.60	-3239.66	357.78	569.22	-3378.83	267.01	181.23	-2467.24	159.23	1228.72	0.00	0.00	0.00	-1654.61	116.73	1548.53	-2345.25	240.93	1490.18	-2426.70	134.33	1638.59	-2711.98	246.30	1619.36	440.70	1491.65	72.59	1042.38	1524.28	65.76	413.85
3.38000	-2133.60	238.02	24.47	-2035.61	263.80	42.66	-2534.83	526.14	-77.52	-2960.29	308.49	-130.27	-2649.64	83.58	-0.82	-2726.29	83.39	-0.80	-3235.57	356.88	567.29	-3371.01	265.95	179.85	-2460.23	160.85	1228.81	0.00	0.00	0.00	-1654.61	116.73	1548.53	-2328.04	243.04	1489.19	-2418.17	134.55	1638.80	-2702.33	247.05	1619.36	440.55	1490.49	72.92	1041.74	1522.05	66.09	412.91
3.39000	-2136.58	238.16	19.08	-2030.03	263.33	43.00	-2530.90	525.72	-78.67	-2952.53	308.13	-131.55	-2624.52	83.00	5.54	-2718.66	85.03	0.97	-3231.43	355.98	565.36	-3363.14	264.90	178.49	-2449.83	162.89	1229.10	0.00	0.00	0.00	-1654.61	116.73	1548.53	-2318.46	244.67	1488.87	-2409.63	134.76	1639.02	-2692.66	247.79	1619.37	442.27	1491.94	73.03	1042.05	1521.93	66.22	414.55
3.40000	-2138.38	236.78	14.79	-2025.15	262.82	43.30	-2526.97	525.28	-79.81	-2944.75	307.77	-132.81	-2666.57	80.89	-0.91	-2713.72	85.13	1.63	-3227.24	355.07	563.41	-3355.23	263.84	177.12	-2433.73	165.73	1229.68	0.00	0.00	0.00	-1654.61	116.73	1548.53	-2307.28	248.26	1489.56	-2401.09	134.96	1639.24	-2682.97	248.53	1619.37	440.19	1491.40	72.47	1043.01	1525.64	65.21	416.17
3.41000	-2131.14	235.02	13.45	-2020.93	262.26	43.57	-2523.05	524.82	-80.95	-2936.94	307.41	-134.07	-2621.52	85.40	7.89	-2707.24	84.95	1.30	-3222.99	354.15	561.44	-3347.27	262.77	175.77	-2425.25	168.76	1230.67	0.00	0.00	0.00	-1654.61	116.73	1548.53	-2286.23	253.41	1490.09	-2392.55	135.16	1639.47	-2673.26	249.27	1619.38	442.19	1490.48	73.35	1044.01	1532.29	62.98	415.60
3.42000	-2120.79	233.91	13.60	-2017.37	261.67	43.81	-2519.13	524.35	-82.08	-2929.11	307.04	-135.31	-2636.99	81.97	4.24	-2694.83	86.24	3.29	-3218.69	353.22	559.46	-3339.27	261.71	174.43	-2411.72	170.92	1232.07	0.00	0.00	0.00	-1654.61	116.73	1548.53	-2300.64	258.49	1491.68	-2384.01	135.36	1639.70	-2663.54	250.01	1619.39	440.13	1491.11	72.39	1042.81	1525.61	65.07	413.39
3.43000	-2131.79	233.94	10.91	-2014.43	261.03	44.01	-2515.22	523.86	-83.22	-2921.26	306.66	-136.55	-2662.27	82.00	-3.66	-2703.69	85.32	2.17	-3214.33	352.29	557.47	-3331.22	260.65	173.09	-2399.60	174.45	1232.63	0.00	0.00	0.00	-1654.61	116.73	1548.53	-2304.58	257.37	1493.81	-2375.46	135.55	1639.93	-2653.80	250.75	1619.40	440.62	1489.91	73.11	1042.59	1524.13	65.77	414.27
3.44000	-2123.38	235.24	11.29	-2012.09	260.36	44.18	-2511.31	523.36	-84.34	-2913.38	306.28	-137.78	-2657.83	83.51	-7.28	-2688.92	84.92	5.00	-3209.92	351.35	555.45	-3323.12	259.58	171.76	-2388.87	176.84	1234.53	0.00	0.00	0.00	-1654.61	116.73	1548.53	-2277.71	258.76	1494.43	-2366.91	135.74	1640.16	-2644.05	251.49	1619.40	440.27	1489.70	73.09	1043.57	1529.49	63.83	413.79
3.45000	-2140.81	233.35	7.43	-2010.33	259.66	44.31	-2507.41	522.83	-85.47	-2905.47	305.90	-139.00	-2675.57	83.35	-13.25	-2691.56	84.82	3.91	-3205.45	350.40	553.43	-3314.98	258.51	170.44	-2381.61	180.56	1237.02	0.00	0.00	0.00	-1654.61	116.73	1548.53	-2250.55	262.15	1495.68	-2358.36	135.92	1640.40	-2634.28	252.23	1619.41	440.76	1489.11	73.40	1042.62	1527.33	64.84	413.81
3.46000	-2135.49	233.68	7.92	-2009.14	258.93	44.41	-2503.51	522.30	-86.59	-2897.54	305.51	-140.20	-2659.06	81.94	-10.94	-2691.58	85.58	4.06	-3200.93	349.44	551.39	-3306.80	257.44	169.13	-2366.51	181.12	1237.72	0.00	0.00	0.00	-1654.61	116.73	1548.53	-2247.63	265.99	1498.93	-2349.81	136.10	1640.64	-2624.50	252.96	1619.42	441.30	1490.22	73.13	1042.23	1527.56	64.66	415.01
3.47000	-2148.25	235.14	6.06	-2008.48	258.17	44.47	-2499.61	521.75	-87.70	-2889.59	305.11	-141.40	-2648.75	82.49	-11.22	-2684.94	85.39	3.12	-3196.36	348.48	549.34	-3298.57	256.36	167.83	-2362.56	183.86	1238.87	0.00	0.00	0.00	-1654.61	116.73	1548.53	-2274.64	269.17	1500.81	-2341.26	136.27	1640.88	-2614.70	253.70	1619.43	440.61	1492.71	72.28	1042.84	1527.50	64.43	414.19
3.48000	-2146.92	234.47	5.34	-2008.34	257.40	44.50	-2495.72	521.18	-88.81	-2881.62	304.71	-142.59	-2644.13	81.20	-12.14	-2689.34	85.07	1.13	-3191.72	347.50	547.27	-3290.29	255.29	166.54	-2360.86	185.40	1240.54	0.00	0.00	0.00	-1654.61	116.73	1548.53	-2228.09	270.41	1500.29	-2332.70	136.44	1641.12	-2604.89	254.43	1619.45	438.53	1492.91	71.75	1042.49	1525.16	65.40	412.21
3.49000	-2135.52	234.64	7.92	-2008.69	256.60	44.49	-2491.82	520.60	-89.92	-2873.63	304.31	-143.76	-2643.56	80.49	-14.77	-2686.53	85.99	2.71	-3187.04	346.52	545.19	-3281.97	254.21	165.26	-2358.65	189.32	1242.18	0.00	0.00	0.00	-1654.61	116.73	1548.53	-2224.64	271.98	1501.55	-2324.15	136.61	1641.37	-2595.06	255.17	1619.46	441.90	1489.84	73.07	1042.58	1525.90	65.15	411.70
3.50000	-2128.00	235.50	8.97	-2009.51	255.79	44.45	-2487.94	520.00	-91.02	-2865.61	303.90	-144.93	-2636.21	78.98	-16.23	-2673.62	86.45	6.49	-3182.29	345.53	543.10	-3273.61	253.13	163.99	-2352.66	190.03	1242.79	0.00	0.00	0.00	-1654.61	116.73	1548.53	-2225.23	274.11	1503.85	-2315.59	136.76	1641.63	-2585.22	255.90	1619.47	443.01	1489.27	73.42	1042.62	1525.33	65.28	413.38
3.51000	-2140.89	234.55	6.27	-2010.79	254.96	44.37	-2484.05	519.39	-92.11	-2857.57	303.49	-146.08	-2629.58	78.73	-16.40	-2660.69	86.04	10.12	-3177.49	344.54	540.99	-3265.20	252.05	162.73	-2352.74	193.01	1243.56	0.00	0.00	0.00	-1654.61	116.73	1548.53	-2212.14	277.52	1505.94	-2307.04	136.92	1641.88	-2575.37	256.64	1619.49	441.68	1491.78	72.54	1043.38	1528.93	64.45	413.90
3.52000	-2152.28	235.98	4.15	-2012.49	254.13	44.25	-2480.17	518.76	-93.20	-2849.51	303.07	-147.22	-2623.84	77.36	-15.47	-2660.06	86.71	14.15	-3172.63	343.53	538.87	-3256.74	250.96	161.48	-2341.11	194.65	1244.89	0.00	0.00	0.00	-1654.61	116.73	1548.53	-2188.40	278.61	1506.76	-2298.49	137.07	1642.14	-2565.51	257.37	1619.50	440.62	1490.96	72.87	1042.91	1524.89	65.44	416.86
3.53000	-2132.05	235.49	8.54	-2014.60	253.29	44.10	-2476.29	518.12	-94.29	-2841.43	302.65	-148.35	-2612.80	78.09	-10.91	-2666.54	87.32	16.19	-3167.71	342.52	536.74	-3248.25	249.88	160.24	-2329.44	195.08	1245.40	0.00	0.00	0.00	-1654.61	116.73	1548.53	-2188.81	282.18	1508.25	-2289.94	137.21	1642.40	-2555.64	258.10	1619.52	440.47	1489.93	72.70	1042.47	1525.95	65.07	414.56
3.54000	-2129.15	236.32	8.69	-2017.09	252.44	43.91	-2472.41	517.46	-95.36	-2833.33	302.22	-149.47	-2596.13	79.24	-7.70	-2632.12	88.27	24.48	-3162.74	341.50	534.59	-3239.70	248.79	159.01	-2319.82	196.96	1246.11	0.00	0.00	0.00	-1654.61	116.73	1548.53	-2180.26	283.50	1509.80	-2281.38	137.34	1642.66	-2545.75	258.83	1619.53	444.61	1489.99	73.89	1043.26	1529.19	64.14	414.46
3.55000	-2137.65	235.34	7.52	-2019.95	251.60	43.68	-2468.53	516.79	-96.44	-2825.21	301.80	-150.58	-2577.68	81.38	-3.14	-2621.43	89.76	27.99	-3157.70	340.48	532.43	-3231.12	247.71	157.79	-2317.73	199.06	1246.57	0.00	0.00	0.00	-1654.61	116.73	1548.53	-2174.77	283.73	1511.47	-2272.83	137.48	1642.93	-2535.86	259.56	1619.55	441.85	1489.94	73.44	1043.57	1530.19	63.90	415.08
3.56000	-2134.56	235.99	8.24	-2023.15	250.76	43.41	-2464.65	516.11	-97.50	-2817.07	301.37	-151.68	-2580.03	84.39	-3.59	-2603.17	92.42	31.78	-3152.61	339.44	530.26	-3222.49	246.62	156.58	-2306.21	200.67	1247.84	0.00	0.00	0.00	-1654.61	116.73	1548.53	-2192.11	284.20	1513.69	-2264.29	137.60	1643.20	-2525.96	260.29	1619.57	439.62	1491.14	72.47	1043.46	1528.18	64.60	415.81
3.57000	-2127.53	235.88	10.15	-2026.66	249.93	43.11	-2460.78	515.41	-98.56	-2808.91	300.93	-152.76	-2542.50	86.56	2.73	-2595.67	94.99	32.55	-3147.46	338.40	528.08	-3213.82	245.53	155.39	-2272.09	202.23	1249.41	0.00	0.00	0.00	-1654.61	116.73	1548.53	-2146.65	287.16	1513.47	-2255.74	137.72	1643.48	-2516.04	261.01	1619.59	440.88	1490.33	73.05	1042.82	1525.17	65.20	415.57
3.58000	-2140.17	236.19	7.38	-2030.48	249.10	42.77	-2456.90	514.69	-99.61	-2800.73	300.49	-153.83	-2545.01	89.12	0.75	-2566.03	97.37	36.25	-3142.25	337.35	525.89	-3205.10	244.44	154.21	-2265.01	203.45	1250.69	0.00	0.00	0.00	-1654.61	116.73	1548.53	-2158.20	287.33	1515.01	-2247.20	137.83	1643.76	-2506.12	261.74	1619.61	441.70	1489.74	73.37	1042.73	1524.76	65.41	417.53
3.59000	-2132.75	236.50	9.21	-2034.57	248.29	42.40	-2453.03	513.97	-100.66	-2792.54	300.05	-154.89	-2516.21	93.57	4.14	-2548.12	101.60	37.09	-3136.98	336.29	523.68	-3196.34	243.34	153.04	-2275.64	204.62	1251.32	0.00	0.00	0.00	-1654.61	116.73	1548.53	-2126.44	288.94	1516.03	-2238.65	137.94	1644.04	-2496.19	262.46	1619.63	442.60	1489.79	73.56	1042.49	1525.02	65.26	419.03
3.60000	-2142.22	236.94	7.31	-2038.91	247.49	41.98	-2449.15	513.23	-101.70	-2784.32	299.60	-155.94	-2508.83	97.04	2.54	-2520.32	104.02	37.68	-3131.65	335.23	521.46	-3187.54	242.25	151.88	-2268.11	206.59	1252.54	0.00	0.00	0.00	-1654.61	116.73	1548.53	-2111.47	290.98	1516.76	-2230.12	138.04	1644.32	-2486.25	263.19	1619.65	443.05	1490.76	73.47	1041.88	1521.70	66.42	418.18
3.61000	-2137.19	234.94	7.50	-2043.48	246.71	41.53	-2445.28	512.47	-102.73	-2776.09	299.16	-156.97	-2479.02	100.07	3.73	-2483.34	108.06	40.22	-3126.26	334.15	519.24	-3178.69	241.15	150.74	-2254.56	207.65	1253.14	0.00	0.00	0.00	-1654.61	116.73	1548.53	-2144.42	294.70	1517.51	-2221.58	138.14	1644.61	-2476.30	263.91	1619.67	441.48	1490.14	72.92	1041.89	1524.61	65.71	414.62
3.62000	-2141.89	236.53	6.90	-2048.26	245.96	41.04	-2441.40	511.71	-103.75	-2767.84	298.71	-157.99	-2446.91	103.87	5.88	-2458.34	111.33	39.40	-3120.81	333.07	517.00	-3169.80	240.06	149.60	-2256.15	209.77	1254.13	0.00	0.00	0.00	-1654.61	116.73	1548.53	-2123.13	292.32	1517.75	-2213.05	138.23	1644.90	-2466.35	264.63	1619.70	442.74	1489.02	73.47	1042.78	1527.54	64.63	416.03
3.63000	-2128.82	237.32	9.75	-2053.23	245.23	40.51	-2437.53	510.93	-104.77	-2759.57	298.25	-159.00	-2417.42	107.95	6.67	-2428.30	115.37	39.88	-3115.30	331.98	514.74	-3160.87	238.96	148.49	-2245.21	210.98	1254.46	0.00	0.00	0.00	-1654.61	116.73	1548.53	-2103.69	295.14	1518.21	-2204.52	138.31	1645.19	-2456.38	265.35	1619.72	443.68	1488.67	73.86	1043.95	1531.21	63.53	413.88
3.64000	-2136.41	237.75	7.86	-2058.37	244.53	39.94	-2433.65	510.14	-105.78	-2751.28	297.79	-159.99	-2392.88	110.93	5.83	-2412.41	118.71	37.86	-3109.72	330.89	512.48	-3151.89	237.86	147.38	-2254.69	212.27	1254.73	0.00	0.00	0.00	-1654.61	116.73	1548.53	-2092.22	295.79	1518.83	-2196.00	138.39	1645.49	-2446.42	266.07	1619.75	441.39	1489.37	73.30	1042.77	1528.00	64.22	398.13
3.65000	-2137.78	236.74	7.93	-2063.65	243.86	39.34	-2429.77	509.33	-106.78	-2742.98	297.34	-160.97	-2370.47	113.47	5.92	-2406.17	120.83	33.51	-3104.09	329.78	510.21	-3142.88	236.76	146.29	-2225.88	213.66	1255.47	0.00	0.00	0.00	-1654.61	116.73	1548.53	-2092.38	295.45	1519.41	-2187.48	138.46	1645.79	-2436.44	266.79	1619.77	438.42	1490.36	72.68	1043.07	1527.96	64.19	411.29
3.66000	-2123.03	237.64	10.56	-2069.05	243.22	38.69	-2425.89	508.51	-107.77	-2734.66	296.87	-161.93	-2338.75	115.74	7.53	-2386.45	124.19	31.02	-3098.39	328.67	507.93	-3133.82	235.66	145.21	-2230.73	214.91	1255.50	0.00	0.00	0.00	-1654.61	116.73	1548.53	-2091.31	295.44	1519.77	-2178.96	138.52	1646.10	-2426.47	267.51	1619.80	441.94	1492.02	72.65	1043.00	1527.56	64.24	416.03
3.67000	-2142.25	237.51	6.72	-2074.56	242.63	38.01	-2422.01	507.68	-108.76	-2726.33	296.41	-162.88	-2326.29	118.41	4.16	-2364.09	127.02	29.34	-3092.63	327.55	505.64	-3124.71	234.56	144.15	-2238.43	216.50	1255.12	0.00	0.00	0.00	-1654.61	116.73	1548.53	-2079.81	294.77	1520.10	-2170.45	138.57	1646.41	-2416.48	268.22	1619.83	442.07	1491.34	72.76	1042.59	1525.27	65.29	413.54
3.68000	-2133.37	238.31	8.02	-2080.14	242.07	37.28	-2418.13	506.84	-109.73	-2717.98	295.94	-163.82	-2308.82	120.26	2.94	-2336.59	129.27	27.14	-3086.81	326.43	503.33	-3115.57	233.45	143.10	-2210.83	217.41	1255.77	0.00	0.00	0.00	-1654.61	116.73	1548.53	-2097.03	296.72	1522.08	-2161.95	138.62	1646.72	-2406.50	268.93	1619.86	440.28	1491.59	72.59	1042.85	1526.49	64.76	413.95
3.69000	-2133.60	237.48	7.70	-2085.77	241.56	36.52	-2414.24	505.98	-110.70	-2709.62	295.47	-164.75	-2276.84	121.72	4.25	-2297.39	130.76	28.42	-3080.93	325.29	501.02	-3106.38	232.35	142.07	-2204.34	218.09	1255.51	0.00	0.00	0.00	-1654.61	116.73	1548.53	-2093.60	299.21	1521.91	-2153.45	138.66	1647.03	-2396.51	269.65	1619.89	439.58	1491.00	72.77	1042.37	1526.13	64.90	413.55
3.70000	-2143.29	237.20	6.94	-2091.44	241.10	35.72	-2410.35	505.12	-111.66	-2701.24	295.00	-165.65	-2237.73	123.12	5.83	-2267.60	131.44	27.68	-3074.98	324.15	498.70	-3097.15	231.25	141.05	-2192.10	219.20	1255.53	0.00	0.00	0.00	-1654.61	116.73	1548.53	-2072.81	299.38	1521.01	-2144.96	138.70	1647.35	-2386.51	270.36	1619.92	443.97	1490.16	73.57	1042.68	1525.45	65.03	414.67
3.71000	-2140.75	237.06	6.39	-2097.13	240.68	34.87	-2406.46	504.24	-112.60	-2692.84	294.53	-166.55	-2203.43	122.82	8.32	-2231.05	131.91	27.61	-3068.97	323.00	496.37	-3087.88	230.14	140.05	-2194.03	220.18	1255.49	0.00	0.00	0.00	-1654.61	116.73	1548.53	-2045.68	296.38	1521.57	-2136.47	138.72	1647.67	-2376.51	271.07	1619.95	444.74	1488.45	74.10	1043.53	1527.87	64.16	417.28
3.72000	-2144.26	237.14	6.35	-2102.80	240.32	33.99	-2402.57	503.34	-113.54	-2684.44	294.06	-167.43	-2187.08	124.58	7.04	-2204.79	130.83	26.29	-3062.89	321.84	494.03	-3078.57	229.04	139.06	-2173.11	220.30	1255.06	0.00	0.00	0.00	-1654.61	116.73	1548.53	-2053.45	296.34	1521.77	-2127.99	138.74	1648.00	-2366.51	271.78	1619.98	443.38	1489.84	73.62	1043.09	1527.78	64.23	416.50
3.73000	-2139.86	237.36	7.13	-2108.44	240.02	33.06	-2398.67	502.44	-114.47	-2676.02	293.58	-168.29	-2140.68	125.93	11.84	-2176.71	131.94	24.99	-3056.75	320.68	491.68	-3069.21	227.93	138.09	-2172.45	221.62	1254.46	0.00	0.00	0.00	-1654.61	116.73	1548.53	-2026.12	298.06	1520.62	-2119.52	138.75	1648.33	-2356.51	272.48	1620.02	443.30	1491.43	73.08	1043.36	1527.50	64.50	417.96
3.74000	-2143.86	236.77	6.58	-2114.03	239.78	32.10	-2394.77	501.53	-115.39	-2667.58	293.10	-169.14	-2114.78	127.50	13.35	-2152.26	131.82	23.66	-3050.55	319.51	489.32	-3059.82	226.83	137.13	-2172.18	222.39	1253.18	0.00	0.00	0.00	-1654.61	116.73	1548.53	-2009.29	298.62	1520.48	-2111.05	138.76	1648.66	-2346.51	273.19	1620.05	441.72	1490.79	73.02	1043.30	1526.90	64.58	394.17
3.75000	-2129.52	235.96	10.34	-2119.55	239.60	31.09	-2390.87	500.60	-116.30	-2659.13	292.62	-169.97	-2082.66	129.15	14.71	-2123.24	131.22	24.09	-3044.28	318.33	486.95	-3050.38	225.72	136.19	-2163.34	222.87	1253.51	0.00	0.00	0.00	-1654.61	116.73	1548.53	-2000.91	298.28	1520.31	-2102.59	138.76	1649.00	-2336.51	273.89	1620.09	443.06	1489.16	73.79	1042.25	1523.60	65.42	407.16
3.76000	-2146.27	236.56	7.59	-2124.96	239.49	30.04	-2386.96	499.67	-117.20	-2650.67	292.14	-170.79	-2051.68	130.96	15.99	-2092.25	131.38	24.13	-3037.95	317.14	484.58	-3040.90	224.61	135.27	-2149.28	224.06	1252.84	0.00	0.00	0.00	-1654.61	116.73	1548.53	-1995.38	298.59	1519.41	-2094.14	138.74	1649.34	-2326.50	274.60	1620.12	441.64	1489.94	73.47	1042.47	1527.39	64.44	415.81
3.77000	-2133.17	236.49	9.92	-2130.26	239.45	28.96	-2383.05	498.72	-118.09	-2642.20	291.66	-171.59	-2021.83	132.92	17.20	-2077.73	131.84	23.39	-3031.55	315.95	482.19	-3031.38	223.51	134.36	-2136.74	223.71	1252.44	0.00	0.00	0.00	-1654.61	116.73	1548.53	-1993.38	297.78	1518.96	-2085.70	138.73	1649.68	-2316.50	275.30	1620.16	442.13	1490.39	73.40	1042.95	1528.24	64.20	413.39
3.78000	-2128.95	236.45	9.48	-2135.42	239.48	27.83	-2379.13	497.76	-118.97	-2633.72	291.18	-172.37	-1993.10	135.01	18.33	-2023.30	133.34	30.93	-3025.08	314.74	479.80	-3021.82	222.40	133.47	-2137.28	222.87	1252.06	0.00	0.00	0.00	-1654.61	116.73	1548.53	-1965.81	297.36	1517.78	-2077.27	138.70	1650.03	-2306.49	276.00	1620.20	439.62	1491.86	72.06	1043.07	1527.71	64.39	413.79
3.79000	-2143.92	236.65	5.83	-2140.41	239.58	26.66	-2375.21	496.79	-119.84	-2625.22	290.69	-173.14	-1965.47	137.23	19.39	-1994.45	132.04	33.40	-3018.55	313.53	477.40	-3012.21	221.29	132.60	-2135.50	224.01	1251.87	0.00	0.00	0.00	-1654.61	116.73	1548.53	-1958.23	298.48	1516.92	-2068.84	138.66	1650.38	-2296.49	276.69	1620.24	437.91	1491.62	71.93	1042.67	1526.50	65.07	414.89
3.80000	-2139.81	238.15	5.70	-2145.23	239.77	25.44	-2371.28	495.81	-120.70	-2616.71	290.21	-173.89	-1938.93	139.56	20.37	-1973.23	132.96	35.63	-3011.95	312.32	474.99	-3002.57	220.18	131.74	-2114.38	223.80	1250.33	0.00	0.00	0.00	-1654.61	116.73	1548.53	-1964.13	299.38	1516.93	-2060.42	138.62	1650.73	-2286.49	277.39	1620.28	442.13	1491.03	72.99	1043.10	1529.31	63.76	415.52
3.81000	-2141.23	237.52	3.87	-2149.83	240.03	24.19	-2367.35	494.82	-121.54	-2608.19	289.72	-174.63	-1913.47	141.99	21.29	-1954.40	135.29	38.41	-3005.29	311.09	472.58	-2992.89	219.08	130.90	-2116.56	223.24	1249.93	0.00	0.00	0.00	-1654.61	116.73	1548.53	-1971.95	299.49	1517.75	-2052.02	138.57	1651.09	-2276.49	278.08	1620.32	439.72	1491.39	72.39	1043.28	1531.02	63.52	415.78
3.82000	-2152.98	237.49	0.61	-2154.21	240.39	22.89	-2363.41	493.82	-122.38	-2599.67	289.23	-175.35	-1889.07	144.50	22.14	-1905.39	134.80	46.38	-2998.56	309.86	470.15	-2983.16	217.97	130.09	-2105.06	225.40	1249.18	0.00	0.00	0.00	-1654.61	116.73	1548.53	-1953.11	296.76	1516.80	-2043.62	138.51	1651.45	-2266.49	278.78	1620.37	441.32	1489.83	73.37	1043.09	1528.59	64.37	411.73
3.83000	-2150.13	238.48	0.06	-2158.33	240.83	21.55	-2359.47	492.81	-123.20	-2591.13	288.75	-176.05	-1865.73	147.08	22.92	-1854.35	138.37	55.72	-2991.76	308.62	467.72	-2973.40	216.86	129.28	-2108.46	224.65	1249.00	0.00	0.00	0.00	-1654.61	116.73	1548.53	-1937.72	298.48	1515.70	-2035.23	138.44	1651.82	-2256.49	279.47	1620.41	444.32	1489.99	73.72	1042.38	1524.94	65.30	411.06
3.84000	-2140.91	237.62	1.31	-2162.17	241.36	20.17	-2355.52	491.79	-124.01	-2582.58	288.26	-176.73	-1843.42	149.72	23.63	-1838.34	137.67	58.63	-2984.89	307.37	465.29	-2963.59	215.75	128.50	-2082.79	224.06	1248.46	0.00	0.00	0.00	-1654.61	116.73	1548.53	-1932.73	297.33	1515.54	-2026.85	138.36	1652.19	-2246.50	280.16	1620.45	442.26	1490.76	73.15	1042.33	1524.84	65.50	412.02
3.85000	-2162.13	238.18	-3.46	-2146.10	244.97	24.28	-2351.56	490.76	-124.81	-2574.02	287.77	-177.40	-1822.13	152.41	24.28	-1805.15	138.77	63.03	-2977.95	306.12	462.84	-2953.75	214.65	127.74	-2074.21	224.23	1247.23	0.00	0.00	0.00	-1654.61	116.73	1548.53	-1932.38	295.97	1515.30	-2018.48	138.27	1652.56	-2236.51	280.84	1620.50	442.16	1489.20	73.65	1043.20	1529.89	64.28	414.39
3.86000	-2132.34	240.15	1.23	-2187.86	245.05	15.00	-2347.60	489.72	-125.60	-2565.45	287.28	-178.05	-1801.85	155.12	24.87	-1776.08	140.28	66.26	-2970.95	304.85	460.40	-2943.86	213.54	126.99	-2069.55	224.46	1246.82	0.00	0.00	0.00	-1654.61	116.73	1548.53	-1925.09	296.96	1514.59	-2010.13	138.18	1652.94	-2226.53	281.53	1620.55	439.67	1490.59	72.66	1043.59	1531.74	63.71	414.46
3.87000	-2144.45	238.80	-2.10	-2218.66	242.44	8.98	-2343.63	488.67	-126.37	-2556.88	286.79	-178.68	-1782.57	157.86	25.39	-1750.87	142.17	68.42	-2963.87	303.58	457.94	-2933.94	212.43	126.27	-2063.43	224.56	1245.95	0.00	0.00	0.00	-1654.61	116.73	1548.53	-1908.63	294.82	1512.52	-2001.78	138.07	1653.32	-2216.55	282.21	1620.60	439.50	1491.37	72.07	1043.96	1532.42	63.33	414.62
3.88000	-2148.07	238.74	-3.74	-2203.67	243.60	7.69	-2339.65	487.61	-127.14	-2548.29	286.30	-179.29	-1764.28	160.59	25.85	-1729.26	144.40	69.59	-2956.73	302.31	455.48	-2923.97	211.33	125.56	-2048.72	224.01	1244.68	0.00	0.00	0.00	-1654.61	116.73	1548.53	-1915.61	293.63	1512.76	-1993.45	137.96	1653.71	-2206.58	282.90	1620.65	441.75	1490.69	72.92	1043.06	1528.54	64.33	414.28
3.89000	-2130.67	237.98	-1.39	-2197.80	244.58	8.54	-2335.66	486.54	-127.89	-2539.70	285.81	-179.89	-1746.95	163.32	26.26	-1711.00	146.93	69.87	-2949.52	301.02	453.01	-2913.97	210.22	124.87	-2042.69	222.47	1244.71	0.00	0.00	0.00	-1654.61	116.73	1548.53	-1909.41	292.93	1512.31	-1985.13	137.84	1654.10	-2196.61	283.58	1620.70	438.25	1490.62	72.22	1042.96	1526.53	64.85	412.70
3.90000	-2157.54	238.90	-6.58	-2158.60	243.55	18.31	-2331.67	485.47	-128.63	-2531.10	285.32	-180.46	-1730.57	166.03	26.61	-1695.83	149.71	69.33	-2942.24	299.73	450.53	-2903.92	209.11	124.20	-2034.80	223.12	1243.88	0.00	0.00	0.00	-1654.61	116.73	1548.53	-1894.43	292.67	1511.65	-1976.81	137.71	1654.49	-2186.65	284.26	1620.75	440.23	1489.67	73.22	1042.94	1525.64	65.10	412.03
3.91000	-2142.76	238.92	-4.61	-2147.39	243.62	17.87	-2327.67	484.38	-129.35	-2522.49	284.84	-181.02	-1715.14	168.71	26.90	-1683.49	152.70	68.07	-2934.89	298.43	448.05	-2893.84	208.01	123.56	-2037.19	222.78	1243.12	0.00	0.00	0.00	-1654.61	116.73	1548.53	-1878.84	291.78	1510.69	-1968.52	137.57	1654.89	-2176.69	284.93	1620.80	441.62	1492.30	72.93	1042.11	1522.83	65.62	412.61
3.92000	-2164.24	239.24	-9.57	-2196.34	245.82	7.33	-2323.66	483.28	-130.06	-2513.87	284.35	-181.56	-1700.64	171.34	27.14	-1673.72	155.88	66.17	-2927.46	297.12	445.57	-2883.71	206.90	122.93	-2016.97	222.33	1242.09	0.00	0.00	0.00	-1654.61	116.73	1548.53	-1872.38	290.78	1510.16	-1960.23	137.42	1655.29	-2166.74	285.61	1620.86	439.22	1492.12	72.30	1042.73	1525.90	65.10	414.57
3.93000	-2149.78	238.52	-6.12	-2159.46	245.43	15.29	-2319.64	482.18	-130.76	-2505.25	283.86	-182.08	-1687.06	173.90	27.32	-1666.26	159.18	63.73	-2919.97	295.81	443.08	-2873.55	205.80	122.33	-2004.35	221.99	1241.78	0.00	0.00	0.00	-1654.61	116.73	1548.53	-1848.71	288.83	1507.70	-1951.96	137.26	1655.69	-2156.80	286.28	1620.91	436.73	1492.56	71.40	1041.94	1524.37	65.26	410.83
3.94000	-2156.64	239.00	-8.71	-2191.50	243.53	8.18	-2315.62	481.07	-131.44	-2496.62	283.37	-182.58	-1674.37	176.40	27.45	-1660.86	162.59	60.82	-2912.41	294.48	440.58	-2863.35	204.69	121.74	-2002.62	222.58	1240.89	0.00	0.00	0.00	-1654.61	116.73	1548.53	-1834.96	288.50	1507.66	-1943.70	137.09	1656.10	-2146.87	286.95	1620.97	437.06	1491.56	71.71	1041.75	1523.06	65.59	409.32
3.95000	-2140.53	239.57	-5.63	-2188.89	244.65	8.15	-2311.58	479.95	-132.11	-2487.99	282.89	-183.07	-1662.58	178.80	27.54	-1657.26	166.04	57.55	-2904.77	293.15	438.08	-2853.11	203.59	121.18	-1997.41	220.69	1240.60	0.00	0.00	0.00	-1654.61	116.73	1548.53	-1832.13	287.59	1508.05	-1935.45	136.91	1656.51	-2136.94	287.62	1621.03	439.88	1490.69	72.71	1042.07	1523.64	65.46	409.96
3.96000	-2143.05	238.64	-6.42	-2203.51	244.36	6.42	-2307.54	478.82	-132.77	-2479.35	282.40	-183.53	-1651.66	181.11	27.57	-1655.20	169.51	54.00	-2897.06	291.82	435.58	-2842.83	202.49	120.63	-1982.26	220.02	1239.94	0.00	0.00	0.00	-1654.61	116.73	1548.53	-1821.01	284.68	1506.02	-1927.22	136.72	1656.93	-2127.03	288.28	1621.09	440.48	1490.89	72.75	1042.82	1527.46	64.29	409.74
3.97000	-2134.39	238.54	-5.33	-2158.37	243.89	14.14	-2303.49	477.68	-133.41	-2470.71	281.92	-183.97	-1641.60	183.30	27.55	-1654.41	172.96	50.25	-2889.28	290.47	433.07	-2832.51	201.39	120.11	-1970.21	219.38	1238.20	0.00	0.00	0.00	-1654.61	116.73	1548.53	-1833.25	283.28	1506.39	-1919.00	136.52	1657.35	-2117.12	288.95	1621.15	438.79	1490.51	72.53	1042.40	1527.37	64.60	413.30
3.98000	-2140.80	238.67	-7.15	-2180.52	244.15	9.69	-2299.42	476.54	-134.04	-2462.06	281.43	-184.40	-1632.39	185.37	27.49	-1654.65	176.34	46.40	-2881.43	289.12	430.56	-2822.16	200.29	119.61	-1969.81	217.47	1237.30	0.00	0.00	0.00	-1654.61	116.73	1548.53	-1820.17	281.64	1505.92	-1910.80	136.31	1657.77	-2107.23	289.61	1621.21	441.01	1488.79	73.37	1043.52	1529.67	63.88	414.44
3.99000	-2136.68	238.63	-6.83	-2186.74	244.60	7.57	-2295.35	475.39	-134.65	-2453.40	280.95	-184.80	-1624.02	187.30	27.39	-1655.66	179.61	42.52	-2873.50	287.76	428.04	-2811.76	199.19	119.14	-1963.70	217.13	1236.55	0.00	0.00	0.00	-1654.61	116.73	1548.53	-1801.53	281.07	1505.05	-1902.61	136.09	1658.20	-2097.34	290.27	1621.27	442.13	1490.62	73.37	1042.50	1526.74	64.97	415.68
4.00000	-2133.51	239.65	-6.45	-2211.38	242.79	2.98	-2291.26	474.23	-135.25	-2444.74	280.47	-185.18	-1616.46	189.07	27.24	-1657.17	182.73	38.72	-2865.51	286.39	425.52	-2801.33	198.09	118.68	-1942.71	217.08	1236.36	0.00	0.00	0.00	-1654.61	116.73	1548.53	-1788.90	279.36	1504.20	-1894.43	135.86	1658.64	-2087.47	290.93	1621.34	443.33	1491.89	73.13	1042.87	1529.27	64.11	414.71
4.01000	-2150.62	238.77	-9.71	-2178.59	245.62	9.51	-2287.17	473.06	-135.83	-2436.08	279.99	-185.54	-1609.72	190.68	27.05	-1658.93	185.67	35.08	-2857.43	285.02	422.99	-2790.86	196.99	118.25	-1944.74	215.47	1235.03	0.00	0.00	0.00	-1654.61	116.73	1548.53	-1799.73	275.41	1504.30	-1886.27	135.62	1659.07	-2077.60	291.59	1621.40	442.45	1490.25	73.07	1043.32	1531.71	63.41	413.68
4.02000	-2141.93	239.15	-8.84	-2161.96	245.40	10.18	-2283.06	471.89	-136.40	-2427.41	279.51	-185.89	-1603.76	192.11	26.82	-1660.68	188.37	31.68	-2849.29	283.64	420.46	-2780.35	195.89	117.84	-1929.86	213.91	1234.57	0.00	0.00	0.00	-1654.61	116.73	1548.53	-1788.08	274.04	1503.58	-1878.13	135.37	1659.51	-2067.75	292.24	1621.47	442.05	1490.20	72.97	1043.21	1529.42	64.04	412.77
4.03000	-2137.65	238.95	-8.35	-2165.45	246.22	9.27	-2278.95	470.71	-136.95	-2418.75	279.04	-186.21	-1598.59	193.35	26.54	-1662.16	190.81	28.62	-2841.07	282.25	417.93	-2769.80	194.80	117.46	-1926.07	212.32	1233.79	0.00	0.00	0.00	-1654.61	116.73	1548.53	-1802.25	272.19	1504.55	-1870.00	135.11	1659.96	-2057.91	292.89	1621.54	441.28	1490.73	72.82	1043.05	1526.06	65.14	413.32
4.04000	-2125.95	238.84	-6.30	-2169.01	244.96	7.27	-2274.82	469.52	-137.49	-2410.07	278.56	-186.51	-1594.19	194.38	26.24	-1663.12	192.94	25.98	-2832.77	280.85	415.40	-2759.21	193.70	117.09	-1920.62	211.00	1232.87	0.00	0.00	0.00	-1654.61	116.73	1548.53	-1794.58	270.84	1504.17	-1861.89	134.83	1660.41	-2048.08	293.54	1621.60	438.84	1492.06	71.96	1042.71	1523.24	66.02	415.10
4.05000	-2129.92	239.68	-7.41	-2164.27	246.72	8.69	-2270.68	468.32	-138.01	-2401.40	278.09	-186.79	-1590.54	195.20	25.89	-1663.29	194.72	23.85	-2824.40	279.45	412.86	-2748.59	192.61	116.76	-1916.83	209.80	1232.14	0.00	0.00	0.00	-1654.61	116.73	1548.53	-1774.56	269.10	1503.79	-1853.80	134.55	1660.86	-2038.27	294.19	1621.67	442.07	1490.62	72.97	1042.17	1522.74	66.04	416.06
4.06000	-2130.79	239.53	-8.01	-2166.96	246.42	7.21	-2266.53	467.12	-138.52	-2392.72	277.62	-187.04	-1587.63	195.78	25.51	-1662.42	196.11	22.32	-2815.96	278.04	410.32	-2737.93	191.52	116.44	-1898.66	208.90	1232.60	0.00	0.00	0.00	-1654.61	116.73	1548.53	-1771.00	266.35	1504.57	-1845.72	134.26	1661.32	-2028.47	294.83	1621.75	439.02	1492.58	71.87	1041.95	1524.05	65.27	415.38
4.07000	-2128.51	239.03	-8.30	-2177.87	247.48	4.54	-2262.37	465.91	-139.01	-2384.05	277.15	-187.28	-1585.45	196.12	25.10	-1660.24	197.07	21.48	-2807.44	276.62	407.77	-2727.23	190.43	116.15	-1875.25	207.32	1233.26	0.00	0.00	0.00	-1654.61	116.73	1548.53	-1745.32	265.22	1504.19	-1837.66	133.95	1661.78	-2018.68	295.48	1621.82	440.84	1491.28	72.83	1041.13	1521.68	66.16	413.65
4.08000	-2138.10	238.50	-11.15	-2180.44	244.92	2.66	-2258.19	464.70	-139.48	-2375.37	276.68	-187.50	-1583.98	196.20	24.65	-1656.51	197.56	21.41	-2798.84	275.19	405.23	-2716.50	189.34	115.88	-1881.16	206.14	1234.02	0.00	0.00	0.00	-1654.61	116.73	1548.53	-1749.93	263.02	1505.66	-1829.61	133.64	1662.25	-2008.91	296.12	1621.89	440.62	1489.90	73.21	1041.61	1524.02	65.36	413.73
4.09000	-2130.46	240.08	-10.01	-2164.94	244.91	5.52	-2254.00	463.48	-139.94	-2366.68	276.22	-187.69	-1583.21	196.01	24.17	-1643.97	199.44	23.06	-2790.17	273.76	402.68	-2705.73	188.25	115.64	-1868.33	204.43	1235.27	0.00	0.00	0.00	-1654.61	116.73	1548.53	-1742.48	260.77	1506.75	-1821.59	133.31	1662.72	-1999.15	296.75	1621.97	441.66	1488.84	73.81	1042.15	1527.03	64.80	412.82
4.10000	-2122.74	240.48	-9.27	-2164.57	247.26	6.35	-2249.80	462.25	-140.38	-2358.00	275.76	-187.86	-1583.14	195.53	23.67	-1656.53	199.66	18.72	-2781.42	272.32	400.13	-2694.92	187.17	115.42	-1851.91	204.27	1236.86	0.00	0.00	0.00	-1654.61	116.73	1548.53	-1730.52	258.47	1508.28	-1813.58	132.97	1663.19	-1989.41	297.39	1622.05	442.17	1491.42	72.90	1042.79	1527.49	64.55	412.91
4.11000	-2126.39	241.41	-10.62	-2163.08	248.26	7.24	-2245.59	461.02	-140.80	-2349.32	275.30	-188.01	-1588.99	193.25	21.85	-1618.23	201.08	27.57	-2772.60	270.87	397.58	-2684.07	186.08	115.23	-1846.26	203.08	1238.93	0.00	0.00	0.00	-1654.61	116.73	1548.53	-1715.03	255.68	1509.41	-1805.59	132.62	1663.67	-1979.69	298.02	1622.12	442.51	1489.21	73.65	1043.58	1532.06	63.27	414.42
4.12000	-2136.27	241.66	-13.47	-2161.96	248.59	6.32	-2241.36	459.78	-141.21	-2340.64	274.84	-188.13	-1588.29	191.86	22.09	-1622.31	199.69	26.20	-2763.70	269.42	395.03	-2673.19	185.00	115.07	-1832.74	202.30	1240.55	0.00	0.00	0.00	-1654.61	116.73	1548.53	-1711.49	255.57	1511.44	-1797.62	132.26	1664.16	-1969.98	298.65	1622.20	438.07	1490.73	72.23	1042.05	1525.92	65.16	413.85
4.13000	-2112.00	243.80	-10.50	-2140.92	251.48	9.83	-2237.12	458.53	-141.60	-2331.96	274.38	-188.24	-1589.18	193.37	20.96	-1636.64	198.45	22.11	-2754.72	267.95	392.47	-2662.27	183.92	114.92	-1818.06	201.45	1241.85	0.00	0.00	0.00	-1654.61	116.73	1548.53	-1701.36	253.19	1513.03	-1789.67	131.88	1664.64	-1960.29	299.28	1622.28	441.24	1490.44	73.04	1043.59	1530.42	63.76	416.87
4.14000	-2117.10	245.22	-12.43	-2133.41	252.87	11.99	-2232.86	457.28	-141.97	-2323.28	273.93	-188.32	-1582.92	192.76	21.98	-1630.65	197.70	21.41	-2745.66	266.48	389.92	-2651.31	182.84	114.81	-1812.73	200.03	1242.92	0.00	0.00	0.00	-1654.61	116.73	1548.53	-1702.16	252.95	1514.98	-1781.74	131.50	1665.14	-1950.62	299.91	1622.37	439.06	1490.32	72.54	1043.81	1531.34	63.62	414.82
4.15000	-2104.51	249.85	-10.66	-2132.75	256.86	14.35	-2228.59	456.03	-142.32	-2314.60	273.48	-188.37	-1583.86	193.03	20.91	-1634.02	198.63	22.41	-2736.53	265.01	387.36	-2640.32	181.76	114.72	-1794.69	199.22	1244.54	0.00	0.00	0.00	-1654.61	116.73	1548.53	-1695.69	252.40	1516.97	-1773.82	131.10	1665.63	-1940.96	300.53	1622.45	438.71	1490.52	72.45	1043.23	1529.21	64.28	412.98
4.16000	-2095.65	252.59	-10.17	-2107.47	258.78	20.69	-2224.31	454.77	-142.65	-2305.92	273.04	-188.41	-1581.28	192.10	21.61	-1626.95	196.11	25.63	-2727.31	263.52	384.80	-2629.29	180.69	114.66	-1793.06	199.19	1245.42	0.00	0.00	0.00	-1654.61	116.73	1548.53	-1678.60	249.89	1518.48	-1765.93	130.69	1666.13	-1931.32	301.15	1622.54	442.29	1489.42	73.56	1042.65	1526.37	64.99	414.69
4.17000	-2087.04	256.83	-10.28	-2108.31	261.26	20.85	-2220.01	453.50	-142.97	-2297.24	272.60	-188.42	-1581.95	192.97	20.69	-1633.27	198.26	21.53	-2718.02	262.03	382.24	-2618.22	179.61	114.62	-1788.12	198.34	1246.50	0.00	0.00	0.00	-1654.60	116.73	1548.53	-1659.85	248.80	1520.89	-1758.06	130.27	1666.64	-1921.70	301.77	1622.62	443.22	1489.44	73.40	1042.17	1522.65	65.82	412.12
4.18000	-2065.78	261.10	-6.92	-2083.64	266.11	28.27	-2215.69	452.23	-143.27	-2288.57	272.16	-188.41	-1582.71	191.98	20.68	-1632.92	198.68	22.97	-2708.65	260.53	379.68	-2607.12	178.54	114.61	-1778.42	199.16	1247.83	0.00	0.00	0.00	-1646.47	116.06	1550.10	-1645.42	247.77	1523.25	-1750.20	129.84	1667.15	-1912.10	302.38	1622.71	440.91	1489.57	73.11	1042.71	1525.31	65.18	413.53
4.19000	-2058.43	265.40	-4.88	-2059.50	267.48	34.01	-2211.36	450.96	-143.55	-2279.90	271.72	-188.37	-1580.12	192.04	20.62	-1648.85	199.60	19.26	-2699.20	259.03	377.13	-2595.98	177.47	114.63	-1765.84	197.19	1248.68	0.00	0.00	0.00	-1638.10	115.14	1552.53	-1639.27	248.44	1525.22	-1742.37	129.39	1667.66	-1902.52	303.00	1622.80	441.04	1490.03	73.17	1042.54	1525.07	65.35	414.68
4.20000	-2048.14	269.56	-2.92	-2062.23	272.15	35.01	-2207.02	449.68	-143.81	-2271.23	271.29	-188.31	-1584.84	190.89	19.32	-1628.10	196.63	23.28	-2689.67	257.51	374.57	-2584.81	176.40	114.68	-1757.78	197.04	1251.08	0.00	0.00	0.00	-1630.83	113.92	1553.00	-1641.35	248.80	1527.08	-1734.56	128.94	1668.18	-1892.96	303.61	1622.89	441.68	1490.03	73.19	1042.51	1525.40	65.29	411.07
4.21000	-2023.99	275.26	0.06	-2032.93	277.49	40.31	-2202.66	448.39	-144.06	-2262.56	270.86	-188.22	-1584.29	191.34	19.27	-1656.12	198.91	16.75	-2680.06	255.99	372.01	-2573.60	175.34	114.75	-1767.20	196.03	1251.96	0.00	0.00	0.00	-1620.60	112.45	1554.85	-1644.01	247.52	1529.60	-1726.77	128.47	1668.70	-1883.43	304.21	1622.98	440.65	1489.42	73.37	1043.17	1529.16	64.24	414.21
4.22000	-2003.50	279.96	3.25	-2007.76	281.37	43.68	-2198.28	447.10	-144.28	-2253.90	270.44	-188.11	-1584.97	191.48	19.07	-1635.60	197.90	21.65	-2670.36	254.46	369.45	-2562.36	174.27	114.85	-1740.23	193.92	1263.75	0.00	0.00	0.00	-1612.91	111.58	1549.51	-1624.01	245.66	1531.22	-1719.00	127.98	1669.23	-1873.91	304.82	1623.08	437.66	1491.33	72.43	1043.04	1525.54	64.89	412.89
4.23000	-1980.62	285.03	5.11	-1997.98	284.41	43.37	-2193.89	445.81	-144.49	-2245.24	270.02	-187.98	-1573.44	191.18	20.84	-1644.80	198.76	19.90	-2660.59	252.93	366.89	-2551.08	173.21	114.98	-1732.24	191.94	1266.58	0.00	0.00	0.00	-1604.96	112.24	1556.50	-1616.91	246.27	1532.47	-1711.26	127.49	1669.76	-1864.41	305.42	1623.17	440.86	1489.28	73.23	1043.38	1527.92	64.34	417.33
4.24000	-1959.44	289.76	6.82	-1994.62	288.85	43.06	-2189.48	444.52	-144.67	-2236.59	269.60	-187.82	-1583.01	191.78	18.15	-1608.84	196.70	26.03	-2650.74	251.39	364.33	-2539.76	172.15	115.13	-1725.88	190.95	1268.34	0.00	0.00	0.00	-1600.56	112.01	1554.97	-1609.08	246.74	1533.95	-1703.54	126.98	1670.30	-1854.94	306.02	1623.27	440.22	1490.80	72.98	1043.51	1530.05	63.70	415.18
4.25000	-1929.91	293.47	9.00	-1956.55	292.10	44.85	-2185.05	443.22	-144.84	-2227.94	269.19	-187.64	-1585.22	191.53	17.36	-1620.96	197.13	24.31	-2640.80	249.84	361.78	-2528.41	171.10	115.32	-1719.71	190.38	1269.80	0.00	0.00	0.00	-1595.85	112.29	1553.79	-1606.73	247.25	1535.20	-1695.83	126.46	1670.84	-1845.49	306.62	1623.36	439.68	1491.41	72.35	1043.33	1530.88	63.45	414.79
4.26000	-1913.08	296.42	8.84	-1958.92	294.46	40.32	-2180.61	441.91	-144.98	-2219.29	268.78	-187.43	-1585.09	191.05	17.33	-1627.47	196.63	23.11	-2630.79	248.28	359.22	-2517.02	170.04	115.53	-1712.92	189.40	1271.08	0.00	0.00	0.00	-1584.25	114.24	1560.63	-1606.54	247.33	1536.51	-1688.16	125.92	1671.39	-1836.06	307.21	1623.46	442.50	1488.70	73.62	1043.06	1529.65	63.84	417.46
4.27000	-1886.58	300.01	9.31	-1899.89	298.76	47.63	-2176.14	440.60	-145.11	-2210.65	268.37	-187.20	-1585.81	190.78	16.78	-1636.52	196.93	21.40	-2620.69	246.72	356.67	-2505.60	168.99	115.78	-1706.28	187.84	1272.70	0.00	0.00	0.00	-1582.57	112.77	1556.99	-1594.60	246.66	1537.08	-1680.50	125.38	1671.94	-1826.66	307.80	1623.56	441.01	1489.31	72.98	1042.88	1528.03	64.21	412.92
4.28000	-1867.62	303.21	7.64	-1890.41	301.74	43.10	-2171.67	439.29	-145.21	-2202.02	267.97	-186.94	-1582.66	190.99	17.63	-1634.01	196.21	22.60	-2610.51	245.14	354.11	-2494.15	167.94	116.05	-1699.05	188.03	1273.62	0.00	0.00	0.00	-1570.00	114.33	1562.83	-1599.44	247.69	1539.04	-1672.87	124.82	1672.49	-1817.28	308.39	1623.67	439.47	1488.37	73.17	1042.46	1524.67	65.21	414.00
4.29000	-1831.06	305.55	8.90	-1857.15	304.31	44.70	-2167.17	437.98	-145.30	-2193.39	267.58	-186.65	-1583.94	190.58	16.97	-1639.94	198.36	21.03	-2600.25	243.57	351.56	-2482.66	166.89	116.35	-1688.46	186.69	1274.32	0.00	0.00	0.00	-1565.71	113.62	1561.45	-1594.90	246.36	1539.60	-1665.11	123.38	1673.46	-1807.92	308.97	1623.77	437.74	1490.18	72.38	1042.04	1523.44	65.67	414.08
4.30000	-1799.64	308.56	10.54	-1845.84	306.24	40.84	-2162.65	436.66	-145.36	-2184.77	267.19	-186.34	-1580.81	190.28	17.67	-1625.32	199.47	24.78	-2589.90	241.98	349.01	-2471.13	165.85	116.68	-1683.90	185.47	1275.24	0.00	0.00	0.00	-1561.08	112.58	1559.69	-1583.51	245.51	1539.71	-1659.36	125.01	1674.24	-1798.59	309.56	1623.88	438.62	1491.91	71.89	1042.19	1524.80	65.38	412.94
4.31000	-1776.32	310.26	10.10	-1810.48	308.79	41.34	-2158.12	435.34	-145.41	-2176.16	266.80	-186.01	-1583.79	191.66	16.97	-1625.86	197.23	24.37	-2579.47	240.39	346.47	-2459.57	164.81	117.04	-1679.01	184.05	1275.70	0.00	0.00	0.00	-1547.94	113.40	1565.21	-1569.66	247.33	1540.57	-1652.40	124.52	1674.89	-1789.28	310.14	1623.98	442.69	1491.28	73.13	1043.18	1528.05	64.63	413.00
4.32000	-1752.75	312.86	10.07	-1793.37	312.19	38.99	-2153.57	434.02	-145.43	-2167.55	266.42	-185.64	-1585.57	190.14	16.60	-1632.81	197.95	24.40	-2568.96	238.79	343.92	-2447.98	163.77	117.44	-1672.60	183.66	1276.22	0.00	0.00	0.00	-1546.05	112.05	1560.66	-1567.72	246.99	1541.58	-1643.76	121.82	1675.25	-1780.01	310.71	1624.09	439.80	1492.17	72.47	1042.46	1523.53	65.52	411.94
4.33000	-1731.65	314.74	9.29	-1772.24	312.75	50.02	-2149.00	432.69	-145.43	-2158.95	266.04	-185.25	-1577.92	190.23	18.59	-1635.69	198.39	24.48	-2558.36	237.18	341.38	-2436.35	162.74	117.86	-1666.92	182.65	1276.40	0.00	0.00	0.00	-1534.19	112.43	1565.91	-1562.41	246.52	1541.83	-1637.40	121.80	1675.74	-1770.75	311.29	1624.20	439.71	1491.19	72.88	1042.01	1524.44	65.42	412.98
4.34000	-1715.39	315.30	26.34	-1750.34	312.58	49.20	-2144.41	431.37	-145.41	-2150.36	265.67	-184.84	-1578.16	191.04	18.67	-1613.62	201.38	30.13	-2547.68	235.57	338.84	-2424.69	161.70	118.31	-1659.71	181.50	1276.88	0.00	0.00	0.00	-1529.32	111.67	1563.96	-1563.84	245.92	1542.41	-1632.13	122.95	1676.08	-1761.53	311.86	1624.31	439.32	1491.26	72.49	1042.78	1526.84	64.58	413.87
4.35000	-1692.20	318.20	25.76	-1730.64	314.61	46.73	-2139.80	430.04	-145.37	-2141.77	265.31	-184.40	-1586.28	190.50	17.40	-1627.28	199.91	28.00	-2536.91	233.94	336.30	-2413.00	160.67	118.80	-1651.15	181.21	1277.05	0.00	0.00	0.00	-1525.17	111.13	1561.53	-1560.95	245.10	1542.49	-1623.78	120.33	1675.93	-1752.33	312.42	1624.43	443.03	1489.90	73.28	1043.38	1527.98	64.18	415.61
4.36000	-1665.24	320.71	25.79	-1699.06	318.16	46.98	-2135.17	428.70	-145.31	-2133.20	264.94	-183.93	-1584.66	191.44	17.57	-1618.54	201.11	30.37	-2526.06	232.31	333.77	-2401.27	159.65	119.31	-1645.81	180.57	1277.10	0.00	0.00	0.00	-1514.75	112.18	1566.03	-1545.04	244.24	1542.13	-1617.02	119.68	1675.89	-1743.16	312.99	1624.54	443.89	1490.15	73.73	1042.70	1525.59	64.92	415.60
4.37000	-1637.45	324.78	26.09	-1672.44	320.04	46.02	-2130.52	427.37	-145.22	-2124.63	264.59	-183.43	-1580.37	191.90	18.36	-1616.81	202.38	31.65	-2515.12	230.68	331.24	-2389.50	158.62	119.86	-1641.57	180.69	1277.01	0.00	0.00	0.00	-1512.87	110.40	1560.98	-1547.08	243.77	1542.42	-1611.18	119.89	1675.71	-1734.01	313.55	1624.66	439.59	1489.82	72.86	1041.73	1522.62	65.81	415.99
4.38000	-1609.77	327.83	27.03	-1659.75	322.27	43.15	-2125.85	426.03	-145.12	-2116.07	264.24	-182.91	-1581.01	191.85	18.65	-1637.99	203.81	27.44	-2504.10	229.04	328.71	-2377.71	157.60	120.44	-1633.94	178.63	1276.65	0.00	0.00	0.00	-1504.91	109.84	1559.11	-1527.21	243.16	1540.74	-1605.56	120.44	1675.61	-1724.90	314.11	1624.77	440.60	1487.70	73.67	1041.82	1523.64	65.48	414.97
4.39000	-1585.72	330.22	27.75	-1628.80	325.88	43.82	-2121.16	424.70	-144.99	-2107.52	263.89	-182.35	-1582.72	192.53	18.26	-1628.13	205.21	29.60	-2492.99	227.39	326.18	-2365.88	156.58	121.05	-1628.61	178.34	1276.56	0.00	0.00	0.00	-1500.27	109.37	1557.60	-1525.02	241.72	1539.83	-1598.64	119.62	1675.15	-1715.82	314.66	1624.89	442.04	1488.41	74.16	1042.43	1527.63	64.33	414.28
4.40000	-1556.11	332.82	30.19	-1605.48	328.62	43.27	-2116.45	423.36	-144.83	-2098.99	263.56	-181.78	-1576.58	191.96	19.75	-1612.79	203.01	33.80	-2481.79	225.73	323.66	-2354.01	155.57	121.69	-1622.34	178.32	1276.02	0.00	0.00	0.00	-1494.80	108.79	1557.81	-1522.90	241.10	1539.35	-1592.23	118.87	1674.67	-1706.76	315.22	1625.01	445.65	1490.36	74.02	1042.92	1528.85	63.97	415.35
4.41000	-1534.59	334.94	31.37	-1575.34	328.44	45.09	-2111.72	422.01	-144.66	-2090.46	263.22	-181.17	-1583.21	190.82	18.86	-1627.17	202.81	30.55	-2470.51	224.06	321.15	-2342.12	154.56	122.37	-1617.24	178.51	1275.57	0.00	0.00	0.00	-1489.19	107.61	1557.29	-1502.71	241.61	1538.77	-1586.25	119.14	1674.19	-1697.74	315.76	1625.14	441.62	1491.51	72.87	1041.69	1521.52	65.98	416.78
4.42000	-1505.17	336.29	35.33	-1556.91	332.14	45.20	-2106.96	420.67	-144.46	-2081.94	262.90	-180.53	-1580.20	190.04	19.95	-1637.64	202.94	27.79	-2459.14	222.39	318.64	-2330.19	153.55	123.07	-1611.79	177.42	1275.19	0.00	0.00	0.00	-1479.32	106.68	1556.45	-1505.76	242.15	1538.56	-1579.52	118.17	1673.50	-1688.74	316.31	1625.26	440.40	1491.03	72.49	1042.83	1524.15	65.34	414.53
4.43000	-1480.48	337.76	39.08	-1529.76	333.35	48.01	-2102.19	419.33	-144.24	-2073.43	262.58	-179.87	-1572.76	189.18	21.75	-1626.28	203.31	28.98	-2447.69	220.71	316.13	-2318.22	152.54	123.82	-1602.70	177.11	1274.72	0.00	0.00	0.00	-1472.71	107.10	1555.49	-1506.02	240.49	1538.60	-1573.96	118.82	1672.89	-1679.78	316.85	1625.39	441.39	1490.06	73.06	1042.52	1524.68	65.34	412.58
4.44000	-1456.74	339.13	43.35	-1507.86	334.45	49.93	-2097.39	417.98	-144.00	-2064.94	262.26	-179.18	-1576.20	188.08	21.32	-1610.99	203.19	31.44	-2436.14	219.03	313.62	-2306.23	151.54	124.59	-1600.14	175.87	1273.91	0.00	0.00	0.00	-1465.93	106.20	1554.06	-1498.30	239.52	1537.97	-1567.57	118.47	1672.39	-1670.85	317.39	1625.51	439.96	1491.39	72.72	1042.22	1525.22	65.22	414.29
4.45000	-1429.71	340.01	48.67	-1480.77	336.52	52.79	-2092.57	416.64	-143.73	-2056.45	261.95	-178.46	-1573.11	187.97	22.25	-1618.98	201.68	28.10	-2424.51	217.33	311.13	-2294.20	150.54	125.40	-1596.32	175.67	1273.57	0.00	0.00	0.00	-1461.85	105.93	1554.39	-1484.06	239.92	1536.84	-1561.54	118.36	1671.87	-1661.95	317.93	1625.64	439.52	1491.58	72.19	1042.24	1526.30	64.84	415.87
4.46000	-1409.35	339.92	53.29	-1455.53	335.67	56.73	-2087.73	415.29	-143.44	-2047.98	261.65	-177.71	-1569.37	186.16	23.33	-1615.84	199.97	28.08	-2412.79	215.63	308.63	-2282.14	149.55	126.24	-1591.15	176.86	1273.05	0.00	0.00	0.00	-1453.69	107.80	1559.12	-1482.04	241.05	1536.79	-1555.08	117.60	1671.07	-1653.09	318.46	1625.77	442.92	1489.75	73.68	1043.62	1530.20	63.62	411.91
4.47000	-1384.94	339.39	58.67	-1423.85	333.78	62.86	-2082.87	413.95	-143.12	-2039.52	261.36	-176.93	-1570.73	185.90	22.87	-1640.94	197.88	22.47	-2400.98	213.93	306.14	-2270.05	148.56	127.12	-1583.30	175.57	1272.45	0.00	0.00	0.00	-1457.75	106.46	1553.92	-1463.53	241.51	1534.74	-1549.45	118.04	1670.48	-1644.25	318.99	1625.91	440.65	1489.44	73.24	1042.68	1528.21	64.35	415.69
4.48000	-1366.51	339.36	62.91	-1398.88	333.81	66.86	-2077.98	412.60	-142.78	-2031.07	261.07	-176.12	-1568.11	186.89	22.90	-1621.86	197.14	26.42	-2389.08	212.21	303.66	-2257.92	147.57	128.03	-1582.96	175.69	1271.85	0.00	0.00	0.00	-1450.98	105.89	1552.09	-1469.16	240.19	1534.87	-1543.09	117.69	1669.85	-1635.45	319.51	1626.04	440.72	1491.04	72.90	1043.12	1529.26	63.91	416.44
4.49000	-1347.28	338.53	67.47	-1388.51	333.71	67.61	-2073.07	411.25	-142.42	-2022.64	260.79	-175.28	-1570.85	186.88	22.04	-1611.74	193.83	28.13	-2377.10	210.49	301.18	-2245.76	146.59	128.97	-1576.48	176.13	1271.16	0.00	0.00	0.00	-1444.90	105.38	1549.60	-1459.66	239.87	1534.04	-1536.58	117.20	1669.06	-1626.69	320.04	1626.18	437.99	1489.67	72.45	1043.62	1532.15	63.08	414.72
4.50000	-1329.10	337.92	71.80	-1377.01	334.03	68.88	-2068.14	409.91	-142.03	-2014.22	260.51	-174.42	-1577.13	186.64	20.53	-1626.02	193.86	25.04	-2365.02	208.76	298.71	-2233.57	145.61	129.95	-1568.63	175.66	1270.81	0.00	0.00	0.00	-1435.74	105.70	1550.53	-1449.45	240.03	1532.94	-1531.95	118.85	1668.65	-1617.95	320.56	1626.31	440.55	1490.58	72.70	1043.65	1531.80	63.33	411.92
4.51000	-1306.85	335.99	77.05	-1346.75	330.58	76.14	-2063.19	408.56	-141.62	-2005.81	260.24	-173.52	-1579.55	186.69	19.66	-1610.10	191.91	29.41	-2352.85	207.03	296.24	-2221.35	144.63	130.96	-1564.82	175.72	1270.44	0.00	0.00	0.00	-1424.87	106.82	1555.31	-1451.60	239.21	1532.27	-1525.94	118.63	1667.89	-1609.26	321.07	1626.45	440.49	1490.47	72.67	1042.70	1524.83	65.55	412.24
4.52000	-1288.48	334.07	81.86	-1337.87	327.94	77.66	-2058.21	407.21	-141.18	-1997.42	259.98	-172.60	-1575.94	187.62	19.40	-1611.15	191.18	27.84	-2340.59	205.29	293.78	-2209.10	143.66	132.01	-1561.17	175.96	1269.49	0.00	0.00	0.00	-1424.80	105.37	1550.58	-1437.18	240.60	1530.73	-1519.87	118.25	1667.08	-1600.60	321.58	1626.59	441.30	1490.69	73.03	1042.64	1525.87	65.26	410.63
4.53000	-1270.88	331.43	86.51	-1301.41	326.31	85.64	-2053.20	405.87	-140.72	-1989.04	259.73	-171.64	-1573.28	187.72	20.46	-1636.95	188.72	22.66	-2328.25	203.54	291.33	-2196.81	142.69	133.10	-1551.57	175.93	1269.06	0.00	0.00	0.00	-1419.23	106.18	1548.50	-1435.67	240.13	1530.57	-1514.72	119.73	1666.65	-1591.97	322.09	1626.74	438.74	1492.78	72.00	1042.89	1527.26	64.40	413.85
4.54000	-1253.09	329.19	91.68	-1309.81	324.01	84.24	-2048.17	404.52	-140.23	-1980.68	259.48	-170.65	-1578.75	186.87	19.00	-1633.85	190.31	23.27	-2315.81	201.78	288.88	-2184.50	141.73	134.22	-1548.21	175.98	1268.73	0.00	0.00	0.00	-1414.82	106.83	1547.08	-1430.01	240.96	1529.85	-1508.56	119.56	1666.12	-1583.38	322.60	1626.88	440.39	1491.73	72.53	1042.90	1526.98	64.39	414.51
4.55000	-1235.53	331.89	97.48	-1287.57	321.15	89.54	-2043.12	403.17	-139.72	-1972.33	259.24	-169.64	-1578.83	188.89	18.75	-1613.52	190.13	26.98	-2303.28	200.02	286.44	-2172.15	140.77	135.37	-1544.14	177.38	1268.15	0.00	0.00	0.00	-1409.27	107.97	1547.74	-1425.45	241.95	1529.45	-1504.17	122.11	1665.75	-1574.83	323.10	1627.03	440.11	1491.88	72.20	1042.90	1526.37	64.70	408.56
4.56000	-1221.33	329.12	101.55	-1260.01	321.77	100.86	-2038.04	401.83	-139.18	-1964.00	259.01	-168.59	-1575.17	188.32	19.28	-1632.54	188.52	23.59	-2290.66	198.24	284.00	-2159.77	139.81	136.57	-1536.03	177.38	1267.62	0.00	0.00	0.00	-1407.16	108.35	1547.69	-1416.82	242.06	1529.51	-1498.23	122.26	1665.30	-1566.32	323.60	1627.17	441.68	1491.65	72.73	1043.65	1529.31	63.76	409.76
4.57000	-1209.52	327.13	105.29	-1246.94	320.48	103.50	-2032.94	400.49	-138.61	-1955.68	258.79	-167.51	-1578.42	187.72	18.61	-1619.02	187.29	26.13	-2277.94	196.47	281.58	-2147.36	138.86	137.79	-1532.55	178.20	1267.00	0.00	0.00	0.00	-1395.57	109.74	1547.20	-1421.06	242.92	1528.77	-1492.75	123.18	1664.88	-1557.84	324.09	1627.32	439.81	1490.16	72.89	1042.60	1525.87	64.98	411.55
4.58000	-1194.31	323.72	108.77	-1232.96	315.60	107.08	-2027.81	399.14	-138.02	-1947.38	258.57	-166.40	-1575.04	188.34	19.21	-1618.41	187.72	25.65	-2265.14	194.68	279.16	-2134.92	137.91	139.06	-1523.00	178.17	1266.70	0.00	0.00	0.00	-1398.27	110.04	1547.02	-1392.11	243.81	1527.53	-1487.58	124.78	1664.36	-1549.40	324.58	1627.48	442.31	1490.86	73.06	1042.09	1524.67	65.20	412.88
4.59000	-1184.88	321.19	110.58	-1221.28	312.48	108.60	-2022.65	397.80	-137.40	-1939.10	258.36	-165.26	-1579.61	189.09	17.45	-1626.86	187.53	24.00	-2252.24	192.89	276.74	-2122.44	136.97	140.36	-1514.41	179.62	1266.20	0.00	0.00	0.00	-1391.74	111.71	1546.72	-1400.38	244.32	1528.58	-1481.87	125.33	1663.78	-1541.00	325.07	1627.63	442.11	1491.95	73.08	1042.88	1525.70	65.28	414.88
4.60000	-1171.84	318.38	112.20	-1209.48	307.87	110.70	-2017.47	396.46	-136.76	-1930.83	258.16	-164.08	-1581.03	187.45	17.78	-1643.94	188.09	20.37	-2239.24	191.09	274.34	-2109.94	136.03	141.70	-1514.43	179.79	1265.74	0.00	0.00	0.00	-1377.97	112.48	1546.49	-1390.61	245.40	1527.81	-1476.24	126.43	1663.54	-1532.64	325.55	1627.78	441.74	1491.75	72.92	1042.73	1524.74	65.62	415.98
4.61000	-1163.36	314.08	112.62	-1200.68	306.57	110.18	-2012.26	395.12	-136.09	-1922.58	257.97	-162.88	-1574.05	188.03	18.96	-1631.51	189.18	23.53	-2226.16	189.29	271.94	-2097.40	135.09	143.08	-1507.70	180.25	1264.73	0.00	0.00	0.00	-1375.09	113.54	1546.58	-1387.60	245.01	1527.80	-1470.98	128.09	1663.14	-1524.32	326.03	1627.94	443.87	1490.60	73.67	1042.19	1525.05	65.31	413.03
4.62000	-1154.68	310.44	112.63	-1191.22	301.40	110.75	-2007.03	393.79	-135.39	-1914.35	257.78	-161.64	-1581.91	189.41	16.90	-1625.13	186.82	24.20	-2212.98	187.47	269.55	-2084.84	134.16	144.49	-1500.22	181.65	1264.28	0.00	0.00	0.00	-1370.18	114.41	1546.46	-1374.82	246.52	1526.86	-1465.51	129.31	1662.76	-1516.04	326.51	1628.10	444.49	1489.42	73.82	1042.33	1526.06	64.89	415.41
4.63000	-1145.10	306.08	112.72	-1185.09	301.31	108.93	-2001.77	392.45	-134.67	-1906.13	257.61	-160.38	-1577.46	188.99	17.63	-1628.22	189.00	22.89	-2199.71	185.65	267.17	-2072.24	133.24	145.95	-1494.40	181.37	1263.89	0.00	0.00	0.00	-1358.11	115.93	1546.60	-1371.20	248.66	1527.32	-1459.95	130.55	1662.43	-1507.80	326.98	1628.26	440.37	1489.70	73.04	1042.90	1527.17	64.82	415.99
4.64000	-1138.50	302.18	111.65	-1177.41	295.55	108.87	-1996.48	391.12	-133.92	-1897.94	257.44	-159.08	-1580.82	188.61	16.80	-1626.77	187.62	23.61	-2186.34	183.83	264.80	-2059.62	132.31	147.44	-1485.38	182.28	1262.88	0.00	0.00	0.00	-1357.93	116.26	1546.11	-1378.41	249.72	1526.79	-1454.03	131.93	1662.36	-1499.60	327.45	1628.42	442.52	1488.99	73.66	1042.99	1528.96	64.47	414.82
4.65000	-1129.91	297.82	110.94	-1168.39	287.41	109.29	-1991.17	389.79	-133.14	-1889.76	257.28	-157.74	-1578.80	187.49	17.50	-1604.97	188.16	29.05	-2172.88	181.99	262.43	-2046.96	131.40	148.97	-1482.63	183.68	1262.48	0.00	0.00	0.00	-1357.55	117.94	1546.94	-1380.43	251.01	1526.01	-1448.74	134.15	1662.01	-1491.44	327.92	1628.59	442.98	1488.98	73.80	1042.82	1529.77	64.08	411.93
4.66000	-1127.21	292.50	108.85	-1162.64	282.65	107.90	-1985.83	388.46	-132.33	-1881.60	257.13	-156.38	-1572.86	187.84	18.63	-1638.69	188.88	21.55	-2159.32	180.15	260.08	-2034.28	130.48	150.54	-1475.15	183.92	1262.16	0.00	0.00	0.00	-1342.87	121.99	1551.62	-1373.54	253.27	1525.59	-1442.83	135.55	1661.60	-1483.32	328.38	1628.75	442.55	1488.39	73.99	1043.09	1528.96	63.98	410.55
4.67000	-1122.05	287.16	106.57	-1158.02	277.73	106.09	-1980.46	387.14	-131.50	-1873.46	256.99	-154.98	-1577.98	187.47	17.76	-1647.75	186.22	19.01	-2145.67	178.31	257.73	-2021.56	129.58	152.14	-1471.17	184.69	1261.94	0.00	0.00	0.00	-1342.48	123.14	1547.65	-1346.57	255.44	1525.45	-1437.58	138.49	1661.43	-1475.25	328.83	1628.92	442.18	1489.14	73.72	1042.75	1529.92	63.45	412.51
4.68000	-1116.86	281.66	103.77	-1155.38	275.61	101.92	-1975.06	385.81	-130.64	-1865.34	256.86	-153.55	-1571.70	188.20	18.44	-1616.34	186.68	26.16	-2131.93	176.45	255.39	-2008.82	128.67	153.79	-1465.23	185.04	1261.32	0.00	0.00	0.00	-1330.82	123.68	1546.17	-1345.04	255.53	1524.87	-1432.59	141.69	1661.33	-1467.22	329.29	1629.09	440.40	1490.81	72.99	1042.46	1527.34	64.26	412.52
4.69000	-1116.34	276.01	100.38	-1153.13	272.22	98.15	-1969.63	384.49	-129.75	-1857.24	256.73	-152.09	-1577.99	188.20	17.07	-1623.93	186.07	23.57	-2118.08	174.59	253.06	-1996.04	127.77	155.47	-1457.45	186.07	1260.94	0.00	0.00	0.00	-1327.54	124.73	1544.80	-1332.18	261.16	1528.47	-1426.03	142.55	1660.92	-1459.23	329.74	1629.26	441.30	1491.50	72.78	1042.98	1528.80	63.92	413.20
4.70000	-1111.97	270.89	96.75	-1150.70	266.93	94.63	-1964.18	383.18	-128.83	-1849.16	256.62	-150.59	-1575.79	188.80	17.03	-1619.82	186.68	26.06	-2104.14	172.72	250.74	-1983.24	126.88	157.20	-1453.21	187.22	1260.35	0.00	0.00	0.00	-1323.45	127.36	1546.62	-1323.18	268.75	1533.20	-1420.31	145.16	1660.52	-1451.29	330.18	1629.43	440.85	1493.29	71.91	1043.43	1530.51	63.60	415.11
4.71000	-1110.01	263.24	91.26	-1147.27	258.22	91.40	-1958.69	381.86	-127.88	-1841.11	256.51	-149.06	-1573.49	187.25	18.14	-1632.78	184.32	21.97	-2090.11	170.85	248.43	-1970.40	125.99	158.96	-1444.44	188.00	1259.97	0.00	0.00	0.00	-1312.53	131.88	1551.51	-1318.07	272.86	1535.01	-1414.71	147.82	1660.12	-1443.39	330.62	1629.61	440.47	1490.44	72.59	1042.95	1529.65	64.03	414.49
4.72000	-1108.85	257.02	85.94	-1149.14	258.83	83.92	-1953.18	380.55	-126.91	-1833.07	256.42	-147.49	-1578.85	186.93	17.16	-1625.04	184.41	24.13	-2075.97	168.97	246.13	-1957.54	125.11	160.77	-1435.89	188.92	1259.67	0.00	0.00	0.00	-1307.42	131.41	1547.48	-1313.64	274.89	1534.59	-1408.78	149.82	1659.91	-1435.54	331.06	1629.78	439.68	1489.70	72.77	1042.74	1528.21	64.34	410.83
4.73000	-1105.28	251.94	81.48	-1145.59	249.59	80.91	-1947.64	379.24	-125.90	-1825.05	256.33	-145.89	-1577.36	187.13	17.09	-1621.87	186.32	24.47	-2061.74	167.08	243.84	-1944.64	124.23	162.61	-1430.57	190.04	1259.12	0.00	0.00	0.00	-1300.73	133.46	1546.23	-1302.81	276.44	1533.86	-1402.43	151.57	1659.50	-1427.73	331.49	1629.96	438.76	1490.36	72.60	1043.47	1529.26	64.24	412.44
4.74000	-1105.56	244.86	74.50	-1143.39	245.32	76.33	-1942.07	377.94	-124.87	-1817.06	256.25	-144.26	-1574.77	187.22	17.59	-1625.48	183.86	23.34	-2047.42	165.18	241.57	-1931.72	123.36	164.50	-1421.88	191.30	1258.52	0.00	0.00	0.00	-1299.90	134.85	1544.63	-1294.73	278.51	1533.24	-1397.33	155.25	1659.11	-1419.97	331.92	1630.14	439.66	1490.81	73.01	1043.23	1526.52	65.32	413.76
4.75000	-1103.63	242.89	67.76	-1150.58	244.21	64.53	-1936.46	376.64	-123.81	-1809.09	256.18	-142.59	-1572.63	186.97	18.41	-1624.91	184.12	23.74	-2032.99	163.28	239.30	-1918.77	122.49	166.43	-1413.26	191.80	1257.69	0.00	0.00	0.00	-1295.38	137.15	1546.06	-1289.00	280.76	1532.65	-1391.62	158.12	1658.55	-1412.25	332.35	1630.33	441.66	1489.42	73.43	1042.76	1524.91	65.77	413.51
4.76000	-1097.90	245.28	61.64	-1141.71	244.94	60.24	-1930.83	375.34	-122.71	-1801.14	256.13	-140.89	-1575.38	187.72	17.81	-1614.55	185.05	26.21	-2018.47	161.37	237.04	-1905.79	121.62	168.40	-1409.58	192.64	1257.68	0.00	0.00	0.00	-1281.40	140.48	1550.61	-1283.70	282.60	1532.03	-1384.61	159.33	1658.08	-1404.58	332.77	1630.51	444.82	1490.59	73.81	1042.60	1525.82	65.15	413.28
4.77000	-1096.32	246.33	55.29	-1151.87	246.51	53.63	-1925.17	374.05	-121.59	-1793.21	256.08	-139.16	-1573.79	187.79	17.71	-1626.77	184.37	22.77	-2003.84	159.45	234.79	-1892.78	120.77	170.40	-1401.64	193.63	1257.52	0.00	0.00	0.00	-1276.17	141.07	1547.01	-1277.65	284.74	1531.50	-1378.30	162.54	1658.16	-1396.96	333.19	1630.70	439.51	1492.26	71.97	1043.23	1529.22	63.94	414.69
4.78000	-1096.46	247.10	50.23	-1148.16	245.13	51.01	-1919.48	372.76	-120.44	-1785.31	256.04	-137.39	-1568.88	188.24	18.88	-1621.50	185.02	23.66	-1989.12	157.53	232.55	-1879.75	119.91	172.46	-1395.76	194.79	1256.75	0.00	0.00	0.00	-1279.95	142.82	1546.11	-1272.33	286.12	1531.07	-1371.89	165.74	1658.40	-1389.38	333.60	1630.89	438.05	1493.19	71.34	1042.93	1529.11	63.76	414.47
4.79000	-1093.92	244.23	46.78	-1140.46	243.84	50.72	-1913.75	371.48	-119.26	-1777.43	256.01	-135.58	-1572.18	187.72	17.94	-1626.31	184.41	22.10	-1974.30	155.60	230.33	-1866.68	119.07	174.55	-1390.21	196.27	1257.18	0.00	0.00	0.00	-1273.98	144.16	1544.65	-1265.75	287.43	1530.59	-1364.17	167.52	1658.57	-1381.86	334.01	1631.08	442.87	1492.35	72.66	1042.27	1526.10	64.62	413.72
4.80000	-1093.84	240.75	43.35	-1147.61	241.64	46.43	-1908.00	370.20	-118.05	-1769.58	255.99	-133.74	-1568.47	187.70	19.05	-1622.94	184.14	22.66	-1959.38	153.66	228.11	-1853.59	118.22	176.68	-1380.80	196.96	1257.68	0.00	0.00	0.00	-1260.01	146.48	1546.56	-1258.81	289.22	1530.52	-1358.12	171.51	1659.32	-1374.38	334.42	1631.27	441.15	1490.35	72.75	1041.66	1522.50	65.81	413.41
4.81000	-1096.41	240.08	40.84	-1137.48	244.26	48.79	-1902.21	368.92	-116.80	-1761.75	255.99	-131.86	-1570.87	186.70	18.49	-1629.45	183.99	20.34	-1944.36	151.72	225.91	-1840.47	117.39	178.86	-1375.10	197.33	1258.70	0.00	0.00	0.00	-1247.80	150.11	1552.02	-1256.17	291.75	1530.56	-1352.11	175.96	1660.29	-1366.95	334.82	1631.46	442.10	1490.24	72.99	1041.72	1522.80	65.68	414.47
4.82000	-1097.75	239.73	38.51	-1142.93	244.57	46.46	-1896.39	367.65	-115.53	-1753.94	255.99	-129.95	-1577.19	186.73	17.54	-1618.92	183.76	22.17	-1929.24	149.77	223.72	-1827.32	116.56	181.08	-1367.23	197.89	1260.12	0.00	0.00	0.00	-1242.56	150.87	1549.17	-1243.29	293.51	1530.71	-1345.00	178.82	1661.09	-1359.57	335.21	1631.66	438.78	1491.74	72.10	1041.87	1523.03	65.72	415.68
4.83000	-1094.48	241.91	38.33	-1135.63	244.82	47.26	-1890.54	366.39	-114.22	-1746.16	256.00	-128.00	-1573.35	186.06	18.48	-1635.81	183.54	17.88	-1914.02	147.81	221.54	-1814.14	115.73	183.34	-1357.88	204.36	1263.17	0.00	0.00	0.00	-1236.87	152.48	1549.12	-1237.00	295.89	1530.79	-1337.29	180.09	1661.76	-1352.24	335.61	1631.86	439.98	1491.51	72.50	1042.58	1525.72	65.12	414.84
4.84000	-1093.26	241.82	37.88	-1136.79	246.20	46.05	-1884.66	365.12	-112.89	-1738.40	256.03	-126.02	-1573.52	186.62	18.13	-1619.34	182.75	22.00	-1898.70	145.84	219.38	-1800.93	114.91	185.65	-1348.36	205.81	1264.61	0.00	0.00	0.00	-1232.58	153.90	1548.69	-1232.27	297.47	1530.92	-1331.07	183.85	1662.83	-1344.96	335.99	1632.06	442.04	1490.42	73.27	1042.71	1526.06	65.00	414.01
4.85000	-1097.44	239.63	36.06	-1131.11	243.70	47.23	-1878.74	363.87	-111.52	-1730.67	256.06	-124.00	-1568.44	186.69	19.73	-1624.96	182.17	20.46	-1883.27	143.87	217.22	-1787.70	114.10	188.00	-1343.90	206.34	1265.72	0.00	0.00	0.00	-1227.07	156.85	1551.62	-1226.64	299.10	1531.50	-1324.55	186.43	1663.99	-1337.73	336.38	1632.26	442.87	1489.51	73.89	1042.70	1525.88	64.91	412.13
4.86000	-1092.97	241.52	37.14	-1134.90	244.25	46.30	-1872.80	362.62	-110.12	-1722.97	256.11	-121.94	-1565.63	186.66	19.87	-1619.86	181.88	21.05	-1867.75	141.89	215.08	-1774.44	113.29	190.39	-1340.61	207.14	1266.81	0.00	0.00	0.00	-1215.93	161.30	1557.84	-1216.33	301.99	1532.19	-1318.01	188.84	1665.08	-1330.56	336.76	1632.47	438.88	1492.66	72.08	1042.83	1525.67	65.00	412.37
4.87000	-1092.57	240.98	36.51	-1143.38	244.70	43.60	-1866.81	361.37	-108.69	-1715.29	256.16	-119.85	-1571.89	186.37	17.88	-1608.72	181.12	23.27	-1852.12	139.91	212.95	-1761.15	112.48	192.83	-1333.16	207.80	1267.78	0.00	0.00	0.00	-1216.81	162.47	1555.88	-1207.90	302.90	1532.88	-1311.36	191.20	1666.24	-1323.43	337.13	1632.67	440.05	1490.86	72.67	1043.58	1529.65	63.83	414.03
4.88000	-1093.46	239.98	35.87	-1139.31	243.55	44.09	-1860.80	360.13	-107.23	-1707.64	256.23	-117.72	-1567.60	186.03	18.50	-1615.92	181.65	20.50	-1836.39	137.92	210.83	-1747.83	111.69	195.31	-1324.18	208.70	1268.41	0.00	0.00	0.00	-1204.47	163.96	1556.00	-1204.75	304.24	1533.79	-1305.78	194.70	1667.36	-1316.36	337.50	1632.88	442.24	1489.71	73.22	1043.14	1530.02	63.49	413.58
4.89000	-1092.18	240.14	35.97	-1143.18	243.80	43.17	-1854.75	358.90	-105.74	-1700.02	256.31	-115.56	-1572.91	185.75	16.00	-1607.37	179.89	21.91	-1820.56	135.92	208.73	-1734.49	110.90	197.83	-1320.14	209.45	1269.02	0.00	0.00	0.00	-1197.61	163.91	1556.63	-1198.16	306.35	1534.63	-1299.60	196.49	1668.26	-1309.34	337.87	1633.09	440.61	1490.21	72.71	1042.40	1527.18	64.67	414.11
4.90000	-1094.06	240.55	35.33	-1136.28	243.95	44.87	-1848.67	357.67	-104.21	-1692.42	256.40	-113.35	-1573.50	183.93	14.96	-1596.07	178.93	23.32	-1804.63	133.91	206.64	-1721.12	110.11	200.40	-1313.86	209.72	1269.35	0.00	0.00	0.00	-1195.57	166.03	1558.36	-1187.32	308.03	1535.35	-1293.63	198.58	1669.01	-1302.37	338.23	1633.30	440.32	1489.92	72.97	1041.96	1524.21	65.61	413.96
4.91000	-1093.11	240.81	35.58	-1138.16	243.89	44.18	-1842.55	356.45	-102.65	-1684.85	256.50	-111.11	-1572.53	183.96	13.11	-1599.67	177.79	22.69	-1788.59	131.90	204.57	-1707.72	109.33	203.02	-1306.37	210.51	1269.95	0.00	0.00	0.00	-1191.82	167.14	1559.33	-1184.72	309.42	1536.08	-1287.79	200.79	1669.78	-1295.46	338.59	1633.52	440.97	1490.72	72.89	1043.08	1530.30	63.48	416.18
4.92000	-1091.04	240.84	35.94	-1137.85	244.06	44.50	-1836.40	355.24	-101.06	-1677.31	256.61	-108.84	-1568.10	181.89	13.03	-1580.59	177.02	26.70	-1772.45	129.88	202.50	-1694.30	108.56	205.68	-1304.60	210.80	1270.25	0.00	0.00	0.00	-1184.17	168.66	1560.23	-1179.89	310.51	1536.66	-1281.40	201.26	1670.25	-1288.61	338.94	1633.74	442.23	1490.68	73.12	1042.53	1525.53	64.97	414.55
4.93000	-1093.23	240.21	35.20	-1141.53	243.57	43.11	-1830.22	354.03	-99.44	-1669.80	256.74	-106.52	-1558.55	180.18	13.55	-1571.15	174.78	29.76	-1756.21	127.86	200.45	-1680.85	107.79	208.38	-1295.97	211.38	1270.49	0.00	0.00	0.00	-1175.00	169.70	1561.12	-1177.05	310.52	1537.51	-1276.20	203.50	1670.86	-1281.80	339.29	1633.95	440.43	1491.11	72.66	1043.44	1527.54	64.52	416.83
4.94000	-1094.15	239.70	34.99	-1144.17	244.38	42.49	-1824.00	352.83	-97.78	-1662.32	256.88	-104.17	-1557.81	178.60	12.42	-1560.82	173.13	33.56	-1739.86	125.82	198.42	-1667.37	107.03	211.13	-1288.27	212.15	1270.83	0.00	0.00	0.00	-1173.97	170.28	1562.17	-1171.15	311.28	1537.94	-1270.51	204.58	1671.25	-1275.05	339.64	1634.18	442.68	1490.17	73.45	1041.89	1523.55	64.48	414.90
4.95000	-1092.84	240.34	35.44	-1136.75	244.21	44.37	-1817.75	351.63	-96.09	-1654.86	257.02	-101.78	-1551.46	176.01	12.40	-1552.09	170.66	36.97	-1723.40	123.78	196.40	-1653.87	106.28	213.93	-1283.86	213.37	1270.99	0.00	0.00	0.00	-1171.35	170.98	1562.37	-1162.44	312.21	1537.93	-1263.63	204.19	1671.45	-1268.36	339.98	1634.40	437.89	1492.47	71.65	1041.89	1522.02	65.53	414.39
4.96000	-1093.96	239.62	34.88	-1134.70	243.20	44.74	-1811.46	350.44	-94.37	-1647.44	257.18	-99.35	-1542.97	172.16	13.96	-1545.64	168.94	40.65	-1706.85	121.74	194.39	-1640.34	105.53	216.77	-1276.49	213.89	1271.25	0.00	0.00	0.00	-1159.06	172.58	1561.75	-1156.31	312.61	1538.29	-1258.06	206.03	1671.76	-1262.71	340.20	1634.72	440.32	1491.00	72.74	1042.50	1524.50	65.05	415.39
4.97000	-1090.92	239.50	35.86	-1141.70	244.43	43.11	-1805.13	349.26	-92.61	-1640.04	257.36	-96.88	-1536.03	166.65	15.74	-1536.86	165.57	43.94	-1690.18	119.68	192.40	-1629.51	104.03	222.37	-1269.74	214.51	1271.49	0.00	0.00	0.00	-1151.37	173.44	1562.23	-1146.82	313.65	1538.01	-1251.66	205.33	1671.94	-1256.21	341.40	1634.81	442.15	1490.71	73.09	1042.05	1523.73	65.74	416.23
4.98000	-1093.64	239.85	35.60	-1139.49	244.44	43.53	-1798.77	348.08	-90.82	-1632.68	257.54	-94.37	-1526.28	160.96	19.12	-1534.41	161.34	46.46	-1673.41	117.63	190.42	-1618.86	104.25	226.53	-1264.09	214.79	1271.54	0.00	0.00	0.00	-1154.23	173.25	1562.72	-1142.36	314.08	1537.94	-1246.58	207.10	1672.17	-1250.21	341.72	1634.99	439.63	1492.08	72.60	1042.72	1525.41	64.84	416.27
4.99000	-1095.63	238.91	35.32	-1140.84	244.04	43.12	-1792.37	346.92	-89.00	-1625.35	257.74	-91.83	-1512.28	155.47	22.41	-1515.19	156.83	51.33	-1656.54	115.56	188.46	-1607.78	104.48	230.18	-1261.18	215.21	1271.58	0.00	0.00	0.00	-1148.38	173.67	1562.50	-1136.74	314.47	1538.00	-1240.67	207.79	1672.05	-1244.15	342.06	1635.14	441.30	1490.89	73.14	1042.65	1526.60	64.46	412.09
5.00000	-1093.92	239.32	35.85	-1141.98	243.91	43.26	-1785.94	345.76	-87.14	-1618.04	257.95	-89.24	-1496.46	148.69	25.99	-1495.11	152.28	55.64	-1639.56	113.49	186.52	-1594.63	103.13	233.32	-1255.66	215.85	1271.97	0.00	0.00	0.00	-1137.62	173.59	1561.77	-1131.55	314.11	1538.01	-1234.68	208.09	1672.36	-1238.25	342.08	1635.36	440.63	1489.90	73.22	1042.49	1526.89	64.53	412.22
5.01000	-1094.58	239.36	36.29	-1137.06	244.76	44.86	-1779.47	344.60	-85.24	-1610.77	258.17	-86.62	-1481.72	142.69	28.07	-1479.06	147.89	58.04	-1625.92	112.22	188.19	-1581.28	102.29	235.35	-1252.00	215.83	1272.02	0.00	0.00	0.00	-1133.52	173.17	1561.73	-1127.57	313.85	1537.74	-1228.93	208.22	1672.41	-1232.46	341.61	1635.58	440.80	1490.37	73.05	1042.77	1527.72	64.47	415.02
5.02000	-1094.07	238.61	36.56	-1141.28	244.81	44.10	-1772.96	343.46	-83.32	-1603.53	258.40	-83.96	-1463.53	136.78	29.97	-1468.70	142.77	58.88	-1611.66	110.60	188.72	-1567.70	101.35	236.10	-1246.50	216.16	1272.30	0.00	0.00	0.00	-1120.05	172.52	1561.23	-1118.82	313.27	1537.68	-1222.36	207.28	1672.41	-1226.00	341.92	1635.78	440.61	1491.96	72.32	1042.72	1525.01	65.29	412.07
5.03000	-1095.07	238.13	36.05	-1140.10	244.17	44.39	-1766.41	342.32	-81.35	-1596.33	258.65	-81.25	-1450.40	130.76	30.54	-1457.71	138.08	58.82	-1596.80	109.02	187.99	-1553.68	100.93	235.41	-1240.70	215.66	1272.75	0.00	0.00	0.00	-1113.47	173.16	1561.40	-1113.50	313.68	1537.65	-1217.02	207.95	1672.63	-1219.63	342.11	1635.95	441.25	1492.22	72.50	1043.04	1527.84	64.33	415.93
5.04000	-1093.91	238.66	36.59	-1138.16	245.13	44.92	-1759.83	341.19	-79.36	-1589.15	258.91	-78.51	-1428.10	125.70	31.80	-1435.03	134.06	60.15	-1581.29	107.10	186.18	-1539.64	100.75	233.32	-1234.95	216.33	1273.19	0.00	0.00	0.00	-1110.36	173.31	1560.73	-1106.13	313.38	1537.54	-1210.60	206.91	1672.81	-1213.67	341.61	1636.33	441.17	1490.49	72.91	1042.99	1527.64	64.40	415.11
5.05000	-1093.44	238.13	36.62	-1135.25	240.72	44.45	-1753.21	340.07	-77.32	-1582.01	259.18	-75.73	-1409.85	120.97	31.77	-1410.10	130.46	61.13	-1565.57	105.46	182.93	-1524.02	98.67	231.04	-1230.31	216.02	1273.50	0.00	0.00	0.00	-1108.71	172.70	1561.43	-1099.99	312.38	1537.54	-1205.01	206.84	1672.91	-1207.15	341.90	1636.54	442.79	1489.54	74.00	1042.59	1525.81	65.01	413.51
5.06000	-1094.16	238.52	36.55	-1145.15	240.76	42.50	-1746.55	338.96	-75.26	-1574.90	259.47	-72.91	-1391.41	116.73	31.99	-1401.69	127.04	58.87	-1548.13	101.95	179.29	-1509.11	98.15	227.32	-1224.72	216.30	1273.91	0.00	0.00	0.00	-1098.62	172.52	1565.50	-1093.06	310.94	1537.46	-1199.16	206.76	1673.06	-1201.60	340.85	1637.02	443.55	1489.85	73.65	1042.22	1525.30	64.99	416.92
5.07000	-1094.00	238.35	36.42	-1137.07	244.22	45.32	-1739.85	337.86	-73.15	-1567.83	259.77	-70.05	-1368.01	113.51	32.28	-1375.46	125.49	59.39	-1531.00	99.97	173.73	-1492.74	95.37	223.07	-1220.06	216.73	1274.09	0.00	0.00	0.00	-1098.02	170.45	1562.62	-1092.51	311.22	1538.00	-1193.83	206.73	1673.44	-1195.45	340.56	1637.29	443.08	1490.45	73.43	1042.15	1522.70	66.15	416.40
5.08000	-1093.72	237.68	35.62	-1139.60	244.67	44.89	-1733.12	336.76	-71.01	-1560.78	260.08	-67.15	-1339.30	111.02	34.01	-1358.08	123.19	58.79	-1513.00	97.31	167.67	-1476.80	93.85	217.98	-1215.47	216.73	1274.53	0.00	0.00	0.00	-1089.84	169.94	1561.65	-1081.68	310.66	1538.07	-1187.67	206.10	1673.75	-1189.80	339.77	1637.65	439.98	1489.12	73.15	1041.46	1518.17	67.28	416.20
5.09000	-1093.58	238.96	35.66	-1135.77	243.03	45.00	-1726.35	335.67	-68.84	-1553.78	260.41	-64.20	-1317.78	109.50	33.56	-1338.79	121.94	57.82	-1494.84	95.09	160.53	-1460.01	91.82	212.04	-1206.89	216.73	1274.69	0.00	0.00	0.00	-1088.30	169.28	1560.33	-1076.89	310.19	1538.24	-1181.97	204.54	1673.88	-1183.69	339.43	1637.98	439.29	1492.01	72.10	1041.33	1518.79	67.24	413.80
5.10000	-1092.81	238.97	35.48	-1134.99	242.78	44.58	-1719.53	334.60	-66.63	-1546.80	260.75	-61.22	-1290.17	108.95	34.57	-1326.40	120.81	55.35	-1475.65	92.32	152.97	-1442.36	89.14	205.67	-1203.89	216.84	1274.75	0.00	0.00	0.00	-1084.23	168.77	1561.43	-1072.75	309.05	1538.46	-1175.76	202.99	1674.11	-1178.06	338.19	1638.43	437.97	1493.11	71.79	1042.00	1524.03	65.69	410.56
5.11000	-1093.61	239.02	34.61	-1138.10	243.76	43.99	-1712.68	333.53	-64.38	-1539.86	261.10	-58.19	-1269.19	111.54	35.46	-1300.96	123.71	62.94	-1456.20	90.33	144.81	-1424.65	86.86	198.74	-1200.37	217.39	1274.85	0.00	0.00	0.00	-1072.80	169.64	1565.64	-1065.30	307.95	1538.82	-1171.90	204.69	1673.96	-1172.40	336.98	1638.79	440.95	1492.51	72.47	1042.86	1527.63	64.15	413.14
5.12000	-1094.10	239.06	34.16	-1140.27	243.80	43.11	-1705.79	332.47	-62.09	-1532.96	261.47	-55.13	-1245.69	111.12	35.25	-1279.55	122.44	61.89	-1434.61	85.87	137.36	-1405.68	83.77	191.76	-1194.69	216.94	1274.75	0.00	0.00	0.00	-1068.58	165.37	1562.04	-1060.65	306.64	1538.95	-1165.59	202.04	1674.00	-1166.25	336.46	1639.07	441.26	1492.77	72.55	1042.89	1527.26	64.62	415.96
5.13000	-1091.54	239.12	33.91	-1137.56	243.90	43.12	-1698.86	331.42	-59.77	-1526.09	261.85	-52.02	-1221.46	109.23	34.93	-1255.29	121.25	60.83	-1413.47	83.15	129.24	-1386.48	81.09	184.51	-1189.00	217.04	1274.76	0.00	0.00	0.00	-1062.34	163.76	1560.89	-1055.68	305.09	1539.18	-1160.55	202.34	1674.22	-1160.61	335.27	1639.37	443.17	1488.44	73.84	1042.52	1525.93	65.17	410.97
5.14000	-1091.39	238.94	33.48	-1141.91	242.99	42.19	-1691.89	330.38	-57.42	-1519.26	262.24	-48.87	-1195.57	107.53	35.36	-1233.57	118.69	58.44	-1390.36	78.22	122.26	-1367.52	79.62	176.74	-1184.18	216.66	1274.54	0.00	0.00	0.00	-1058.89	162.85	1560.15	-1049.50	304.09	1539.27	-1155.33	201.65	1674.16	-1154.43	334.69	1639.43	441.84	1490.41	73.16	1042.44	1525.61	65.10	412.29
5.15000	-1088.88	239.06	34.07	-1136.84	243.60	42.87	-1684.87	329.34	-55.02	-1512.47	262.65	-45.68	-1170.66	106.15	35.48	-1209.52	116.80	56.89	-1367.64	74.97	114.63	-1348.02	77.75	169.38	-1180.46	216.74	1274.29	0.00	0.00	0.00	-1055.63	162.61	1560.80	-1043.95	303.50	1539.23	-1149.26	199.65	1674.03	-1149.00	333.04	1639.66	439.34	1491.31	72.25	1042.79	1526.42	64.65	413.97
5.16000	-1091.96	239.97	32.94	-1127.70	243.74	45.00	-1677.82	328.32	-52.59	-1505.71	263.08	-42.45	-1142.36	104.35	36.97	-1184.67	114.43	56.05	-1344.80	71.44	107.56	-1328.13	75.98	162.12	-1175.75	216.93	1274.31	0.00	0.00	0.00	-1054.85	160.59	1560.71	-1041.49	302.51	1539.46	-1143.31	197.85	1673.64	-1143.20	331.99	1639.76	438.35	1491.65	71.98	1043.13	1527.22	64.53	412.61
5.17000	-1091.30	239.63	32.78	-1139.96	244.19	42.41	-1670.73	327.31	-50.12	-1498.99	263.51	-39.17	-1121.28	101.44	37.01	-1159.71	112.00	55.26	-1321.73	68.40	100.51	-1307.59	74.11	155.52	-1170.71	216.57	1274.15	0.00	0.00	0.00	-1040.44	159.82	1560.58	-1034.37	301.66	1539.11	-1137.96	197.08	1673.56	-1137.09	331.36	1639.70	439.43	1491.77	72.45	1043.52	1527.13	64.80	412.76
5.18000	-1090.49	239.81	32.89	-1135.70	244.32	43.40	-1663.59	326.31	-47.61	-1492.30	263.97	-35.86	-1092.84	98.14	39.03	-1136.56	108.65	54.41	-1298.72	66.07	93.31	-1286.55	71.85	149.34	-1164.56	216.27	1273.93	0.00	0.00	0.00	-1037.06	159.35	1560.53	-1029.99	299.51	1539.16	-1132.93	196.98	1673.47	-1131.29	330.23	1639.61	441.62	1489.18	73.53	1042.17	1524.41	65.43	413.26
5.19000	-1090.89	239.78	32.81	-1131.76	244.18	44.16	-1656.42	325.32	-45.07	-1485.66	264.43	-32.50	-1065.83	95.45	41.54	-1108.22	105.91	55.29	-1276.47	64.95	85.96	-1265.36	68.92	143.59	-1159.08	215.47	1273.93	0.00	0.00	0.00	-1036.31	158.48	1560.30	-1025.09	298.48	1538.99	-1127.53	196.37	1673.24	-1125.36	329.19	1639.55	436.33	1488.99	72.04	1041.98	1525.72	64.81	413.16
5.20000	-1090.68	239.81	33.07	-1137.19	245.66	43.14	-1649.20	324.34	-42.49	-1479.05	264.91	-29.10	-1044.87	92.09	42.81	-1086.49	102.89	55.00	-1253.48	63.47	78.42	-1244.95	68.05	137.61	-1152.40	215.36	1273.96	0.00	0.00	0.00	-1033.33	157.05	1559.60	-1018.52	297.62	1538.50	-1120.37	192.43	1672.83	-1119.56	327.94	1639.45	440.95	1489.01	73.18	1042.60	1527.77	64.24	416.17
5.21000	-1088.52	240.77	34.10	-1134.41	245.71	43.28	-1641.94	323.37	-39.86	-1472.48	265.41	-25.65	-1019.59	89.52	45.62	-1063.20	99.92	55.94	-1238.78	62.54	74.25	-1224.08	66.63	132.33	-1147.54	214.73	1273.85	0.00	0.00	0.00	-1020.57	155.84	1558.49	-1008.78	296.29	1537.93	-1115.24	192.13	1672.86	-1113.93	326.54	1639.30	440.94	1490.22	72.91	1042.87	1526.24	65.37	413.94
5.22000	-1089.62	241.42	34.16	-1132.24	245.00	43.91	-1634.64	322.41	-37.21	-1465.95	265.92	-22.16	-993.09	86.44	50.37	-1039.70	97.19	57.75	-1212.60	60.53	68.30	-1203.67	65.51	127.64	-1142.54	214.46	1273.62	0.00	0.00	0.00	-1016.02	154.32	1558.58	-1005.71	294.48	1537.56	-1110.03	191.98	1672.62	-1108.22	325.16	1639.18	441.80	1489.61	73.14	1043.23	1526.74	64.88	415.54
5.23000	-1086.41	242.37	35.15	-1125.41	246.42	45.61	-1627.30	321.46	-34.51	-1459.45	266.45	-18.63	-969.10	83.45	54.56	-1014.44	94.74	60.30	-1185.84	59.36	61.40	-1182.91	63.11	123.55	-1137.05	213.10	1273.41	0.00	0.00	0.00	-1011.13	152.83	1558.32	-1001.57	292.43	1537.48	-1103.91	190.03	1672.23	-1102.43	323.85	1639.02	441.27	1491.36	72.85	1042.96	1526.49	64.38	411.06
5.24000	-1089.05	250.09	33.58	-1126.36	250.92	43.32	-1619.91	320.52	-31.77	-1453.00	266.99	-15.06	-945.96	81.62	58.68	-992.88	93.26	62.84	-1162.34	55.50	58.06	-1163.02	62.00	119.67	-1133.73	212.98	1273.21	0.00	0.00	0.00	-1009.61	151.73	1557.60	-996.34	291.35	1537.24	-1098.90	189.27	1671.95	-1096.81	322.51	1638.92	442.05	1489.94	73.53	1043.00	1525.63	64.58	411.81
5.25000	-1085.44	252.15	35.13	-1132.14	250.34	42.17	-1612.48	319.60	-28.99	-1446.59	267.54	-11.44	-924.12	80.70	62.71	-971.92	91.57	65.67	-1139.81	52.75	55.38	-1143.50	61.43	116.16	-1127.27	211.37	1273.05	0.00	0.00	0.00	-1004.52	150.90	1557.69	-989.37	290.74	1536.99	-1093.27	188.17	1671.64	-1091.18	320.99	1638.80	440.41	1490.81	73.24	1042.87	1524.45	65.32	416.24
5.26000	-1083.73	251.64	34.70	-1132.57	250.41	41.87	-1605.01	318.68	-26.18	-1440.21	268.12	-7.78	-903.28	79.62	66.94	-953.22	89.54	68.32	-1118.11	50.33	53.97	-1124.74	60.93	113.62	-1119.60	211.05	1272.82	0.00	0.00	0.00	-990.83	150.03	1560.76	-982.40	289.43	1536.62	-1087.51	186.28	1671.32	-1085.65	319.65	1638.60	439.70	1491.27	72.33	1042.89	1525.18	65.18	417.81
5.27000	-1082.66	254.11	35.88	-1135.76	250.17	41.08	-1597.49	317.78	-23.32	-1433.88	268.70	-4.07	-883.07	78.05	71.21	-931.40	88.82	72.04	-1098.09	50.30	52.09	-1106.18	60.02	111.60	-1116.48	210.01	1272.14	0.00	0.00	0.00	-989.61	148.33	1557.43	-978.06	288.02	1536.74	-1081.40	183.46	1670.79	-1080.14	318.29	1638.43	438.12	1490.20	72.57	1042.04	1522.46	66.08	414.89
5.28000	-1084.44	253.05	34.29	-1137.16	250.17	40.47	-1589.93	316.89	-20.43	-1427.59	269.30	-0.32	-864.45	77.32	75.21	-913.51	88.40	75.16	-1079.06	50.46	50.67	-1088.19	58.61	110.46	-1111.19	208.90	1271.71	0.00	0.00	0.00	-981.74	145.39	1556.24	-970.91	287.10	1536.40	-1076.12	182.32	1670.64	-1074.88	316.25	1638.36	438.31	1490.00	72.43	1042.39	1525.98	64.89	413.41
5.29000	-1084.04	252.17	34.10	-1140.81	248.85	38.79	-1582.33	316.01	-17.50	-1421.34	269.92	3.47	-844.95	81.59	80.60	-894.08	87.92	78.86	-1061.01	50.11	49.77	-1071.10	57.32	109.72	-1104.08	208.75	1271.16	0.00	0.00	0.00	-978.93	144.26	1555.26	-966.56	285.91	1536.30	-1070.14	180.40	1670.07	-1069.79	314.07	1638.29	435.87	1492.18	71.44	1042.82	1527.88	64.21	413.13
5.30000	-1085.30	251.10	32.86	-1134.09	248.68	39.43	-1574.68	315.14	-14.52	-1415.13	270.56	7.31	-828.75	81.64	85.10	-879.32	88.18	81.93	-1043.73	49.21	49.58	-1055.72	57.21	108.76	-1100.19	207.71	1270.74	0.00	0.00	0.00	-974.42	143.46	1555.31	-961.93	284.32	1536.24	-1064.86	178.69	1669.69	-1064.25	312.49	1638.09	436.66	1490.68	72.05	1043.08	1528.17	64.16	414.64
5.31000	-1085.12	250.13	31.92	-1129.31	250.09	41.25	-1566.98	314.28	-11.51	-1408.96	271.21	11.20	-814.02	80.63	88.73	-860.91	88.63	86.32	-1027.86	48.81	49.27	-1041.09	56.34	108.51	-1092.78	206.16	1270.34	0.00	0.00	0.00	-963.83	141.08	1554.57	-954.20	282.50	1536.01	-1058.83	175.70	1669.20	-1058.78	310.64	1637.96	443.28	1488.11	73.99	1042.96	1528.68	64.20	413.86
5.32000	-1089.56	250.49	30.85	-1139.55	249.97	38.25	-1559.25	313.44	-8.45	-1402.84	271.87	15.13	-800.23	80.50	92.31	-847.60	88.64	89.21	-1013.11	48.39	49.24	-1027.21	55.39	108.31	-1087.65	205.42	1270.08	0.00	0.00	0.00	-961.24	139.56	1554.45	-949.95	281.28	1536.08	-1052.68	172.80	1668.64	-1053.47	308.58	1637.90	443.72	1487.99	74.49	1042.37	1525.52	65.15	412.58
5.33000	-1090.54	249.99	30.48	-1134.58	248.70	39.34	-1551.46	312.61	-5.36	-1396.76	272.55	19.10	-786.80	82.98	96.62	-837.94	88.95	91.25	-999.86	48.14	49.26	-1015.38	56.23	107.69	-1082.94	204.14	1269.64	0.00	0.00	0.00	-957.23	138.31	1554.12	-945.30	279.41	1535.95	-1047.91	171.69	1668.33	-1048.20	306.57	1637.71	440.49	1490.24	73.35	1042.31	1525.06	65.31	409.94
5.34000	-1092.92	249.32	29.02	-1134.47	246.60	41.19	-1543.64	311.79	-2.22	-1390.72	273.25	23.12	-776.11	82.72	98.54	-826.41	89.05	93.43	-987.89	47.87	49.18	-1003.78	55.20	107.67	-1075.42	203.22	1269.28	0.00	0.00	0.00	-951.83	136.84	1553.79	-940.97	278.45	1535.90	-1043.12	171.33	1667.87	-1042.97	304.22	1637.61	440.72	1489.85	73.26	1042.38	1525.79	65.16	412.49
5.35000	-1092.52	249.18	28.58	-1140.68	249.19	37.20	-1535.76	310.98	0.95	-1384.72	273.97	27.18	-766.09	83.37	100.77	-813.87	90.09	95.37	-977.44	48.09	48.78	-994.26	55.78	106.97	-1071.12	201.96	1268.70	0.00	0.00	0.00	-944.09	135.04	1553.33	-934.07	277.07	1535.80	-1037.40	169.34	1667.60	-1037.69	301.95	1637.52	439.73	1490.49	72.44	1042.54	1526.59	64.89	414.04
5.36000	-1096.88	248.86	27.14	-1134.32	246.87	40.07	-1527.84	310.19	4.17	-1378.77	274.70	31.29	-757.42	84.34	102.05	-806.42	90.48	95.87	-968.25	48.24	48.35	-985.64	55.54	106.61	-1064.33	200.78	1268.34	0.00	0.00	0.00	-937.74	133.21	1553.17	-924.41	274.53	1535.67	-1032.22	167.66	1667.11	-1032.52	299.60	1637.31	441.86	1490.47	72.66	1042.12	1523.78	65.58	411.20
5.37000	-1098.23	246.67	25.45	-1136.53	246.34	40.46	-1519.88	309.41	7.43	-1372.86	275.44	35.45	-750.50	83.84	101.62	-797.95	91.41	96.37	-960.56	48.56	47.60	-978.58	56.36	105.73	-1061.18	198.42	1267.75	0.00	0.00	0.00	-930.51	131.56	1552.24	-919.86	272.97	1535.50	-1025.96	164.43	1666.52	-1027.15	297.50	1637.12	442.14	1491.63	72.94	1042.63	1525.66	65.01	411.88
5.38000	-1091.76	247.67	26.95	-1131.23	246.21	40.62	-1511.87	308.64	10.73	-1367.00	276.21	39.65	-743.83	86.56	101.57	-792.30	91.69	95.16	-954.33	49.14	46.61	-972.63	57.11	104.58	-1055.60	197.56	1267.24	0.00	0.00	0.00	-930.85	129.33	1552.21	-915.48	270.65	1535.30	-1020.33	162.11	1665.87	-1021.89	295.10	1636.93	439.98	1491.15	72.64	1043.60	1530.52	63.57	412.90
5.39000	-1089.42	242.79	30.05	-1133.98	247.34	40.09	-1503.81	307.89	14.07	-1361.18	276.99	43.90	-739.64	86.41	99.29	-788.79	92.90	93.52	-949.66	50.12	45.12	-968.01	57.93	103.31	-1046.42	196.81	1266.82	0.00	0.00	0.00	-926.51	128.15	1551.77	-911.73	269.19	1535.22	-1014.10	157.86	1665.18	-1016.41	293.02	1636.69	436.88	1490.71	72.35	1043.81	1531.40	63.15	412.71
5.40000	-1088.50	242.44	29.60	-1134.72	245.59	39.35	-1495.70	307.15	17.46	-1355.40	277.79	48.20	-735.51	88.32	97.13	-783.78	93.93	91.45	-946.01	50.55	43.62	-963.75	57.29	102.15	-1038.88	195.26	1266.18	0.00	0.00	0.00	-918.49	126.09	1551.19	-907.18	267.44	1535.28	-1009.26	156.58	1664.68	-1011.24	290.19	1636.50	437.16	1490.96	72.01	1043.10	1527.85	64.08	412.53
5.41000	-1086.36	243.07	30.11	-1136.01	246.14	39.43	-1487.55	306.42	20.89	-1349.67	278.60	52.54	-732.85	89.92	93.49	-784.91	95.12	87.49	-944.17	51.88	42.19	-960.85	57.98	100.60	-1034.39	193.72	1265.48	0.00	0.00	0.00	-909.84	122.18	1550.74	-902.82	264.43	1535.35	-1003.76	153.84	1664.12	-1005.97	287.68	1636.22	441.18	1490.00	73.28	1042.30	1523.26	65.24	413.01
5.42000	-1087.33	242.72	29.79	-1135.31	246.39	39.34	-1479.35	305.70	24.35	-1343.99	279.43	56.93	-731.39	92.01	89.02	-784.71	96.83	83.16	-943.04	52.16	41.29	-959.17	58.74	98.63	-1027.69	191.42	1264.99	0.00	0.00	0.00	-905.79	120.36	1550.14	-895.06	263.16	1535.22	-998.18	150.56	1663.39	-1000.77	285.21	1635.87	440.97	1490.70	72.99	1042.66	1526.30	64.85	412.36
5.43000	-1088.51	242.76	28.81	-1137.33	245.69	39.07	-1471.10	305.00	27.87	-1338.35	280.28	61.36	-730.72	93.14	84.06	-779.18	97.73	79.62	-942.47	53.28	39.89	-958.47	60.52	96.61	-1021.01	189.80	1264.40	0.00	0.00	0.00	-897.84	118.26	1549.73	-890.80	260.84	1535.09	-993.18	148.81	1662.95	-995.87	282.14	1635.59	442.13	1489.14	73.43	1042.50	1522.46	65.84	410.24
5.44000	-1086.74	242.71	29.46	-1136.20	246.49	39.14	-1462.81	304.32	31.42	-1332.76	281.15	65.84	-729.91	92.52	78.31	-776.32	98.57	75.81	-941.25	52.73	38.71	-957.57	62.28	94.59	-1014.97	187.61	1263.79	0.00	0.00	0.00	-893.40	116.67	1549.25	-885.74	258.81	1534.96	-988.40	147.07	1662.29	-990.71	279.82	1635.13	441.98	1489.41	73.56	1041.73	1518.65	67.07	412.57
5.45000	-1088.10	243.16	28.75	-1132.51	246.18	40.20	-1454.46	303.65	35.02	-1327.22	282.03	70.37	-727.14	93.66	72.68	-776.24	98.96	70.99	-939.80	51.71	38.06	-954.31	61.98	93.82	-1010.43	185.81	1263.06	0.00	0.00	0.00	-889.00	114.70	1548.89	-880.27	256.35	1534.94	-982.86	144.42	1661.66	-985.92	276.57	1634.85	440.22	1489.81	72.96	1041.67	1519.30	66.97	415.97
5.46000	-1088.40	243.13	28.63	-1134.26	246.04	39.48	-1446.07	302.99	38.66	-1321.72	282.93	74.95	-724.81	93.15	65.85	-774.48	99.11	65.74	-939.11	51.20	37.70	-951.25	63.28	92.25	-1006.11	183.66	1262.36	0.00	0.00	0.00	-879.45	111.81	1548.31	-872.12	253.72	1534.96	-977.16	140.45	1660.99	-981.17	273.27	1634.65	440.48	1487.40	73.73	1042.75	1525.27	65.17	415.10
5.47000	-1087.90	243.21	28.08	-1128.75	247.31	40.07	-1437.63	302.35	42.34	-1316.28	283.85	79.58	-723.94	91.95	58.52	-772.05	99.20	60.43	-938.29	50.21	38.23	-947.70	62.05	91.79	-997.17	181.65	1261.66	0.00	0.00	0.00	-878.72	110.02	1548.58	-870.48	251.35	1534.96	-972.14	137.99	1660.66	-976.11	270.58	1634.43	441.09	1489.57	73.08	1043.48	1526.53	65.04	411.96
5.48000	-1087.15	243.30	27.88	-1130.25	246.72	39.38	-1429.14	301.72	46.07	-1310.88	284.79	84.25	-721.91	91.18	54.48	-773.73	99.17	56.28	-937.80	50.61	38.35	-945.94	63.16	91.15	-993.23	179.64	1261.11	0.00	0.00	0.00	-874.25	107.10	1548.11	-863.85	248.74	1535.17	-966.55	135.08	1660.33	-970.62	268.07	1634.29	439.05	1490.63	72.27	1042.74	1528.65	64.16	409.93
5.49000	-1086.00	243.28	27.78	-1129.71	246.35	39.50	-1420.60	301.10	49.84	-1305.52	285.74	88.97	-720.37	94.68	50.85	-774.03	100.61	54.02	-937.51	51.40	38.72	-944.67	64.14	90.81	-986.68	177.59	1260.88	0.00	0.00	0.00	-868.42	104.93	1548.09	-858.67	246.67	1535.37	-960.34	131.43	1660.12	-965.51	264.71	1634.51	437.48	1493.35	71.51	1043.05	1530.44	63.75	412.68
5.50000	-1088.52	243.64	27.13	-1131.21	246.93	38.62	-1412.01	300.51	53.65	-1300.22	286.71	93.74	-718.97	97.02	48.89	-772.58	101.84	52.75	-937.32	51.89	39.09	-943.70	64.64	90.82	-979.68	176.43	1260.95	0.00	0.00	0.00	-859.91	102.62	1548.49	-852.60	244.37	1535.93	-955.26	129.29	1660.30	-959.93	262.09	1634.83	441.38	1489.53	73.37	1043.10	1528.07	64.49	412.30
5.51000	-1086.65	242.90	26.93	-1131.73	247.43	38.50	-1403.38	299.92	57.51	-1294.96	287.70	98.56	-718.41	95.67	46.19	-769.42	101.90	52.19	-937.20	51.98	39.25	-943.23	64.44	91.02	-972.02	173.29	1261.30	0.00	0.00	0.00	-851.09	99.77	1548.77	-845.33	241.39	1536.47	-948.83	124.89	1660.39	-954.40	258.93	1635.43	441.04	1489.31	73.47	1042.59	1524.29	65.35	413.98
5.52000	-1084.80	243.76	27.46	-1136.40	246.79	37.55	-1394.69	299.35	61.41	-1289.76	288.71	103.43	-720.33	94.30	44.72	-769.28	102.47	51.31	-936.88	51.43	39.35	-942.73	64.32	91.17	-966.60	171.37	1261.82	0.00	0.00	0.00	-848.36	97.27	1549.24	-841.38	238.83	1537.22	-942.86	121.77	1660.75	-948.80	255.84	1636.16	436.17	1492.52	71.39	1041.81	1520.70	66.31	415.66
5.53000	-1083.58	244.31	27.31	-1133.29	246.85	37.67	-1385.95	298.80	65.36	-1284.60	289.74	108.34	-720.04	94.38	43.55	-768.40	102.12	50.96	-936.76	51.20	39.27	-942.38	63.75	91.28	-958.71	168.70	1262.69	0.00	0.00	0.00	-842.30	94.36	1549.49	-836.53	236.55	1538.26	-936.96	118.43	1661.31	-943.37	252.57	1637.08	440.41	1489.11	73.06	1042.34	1523.51	65.32	414.48
5.54000	-1083.66	243.44	26.89	-1124.78	247.90	39.61	-1377.16	298.26	69.35	-1279.50	290.79	113.31	-718.90	94.19	42.87	-767.49	102.00	50.54	-936.53	50.93	39.08	-942.26	63.86	91.16	-953.92	167.35	1263.95	0.00	0.00	0.00	-836.39	91.92	1549.74	-831.42	234.67	1539.02	-930.96	114.93	1661.85	-937.89	249.48	1638.19	440.65	1490.03	72.78	1042.07	1523.08	65.57	414.29
5.55000	-1091.25	247.02	22.06	-1124.48	247.04	38.90	-1368.32	297.74	73.39	-1274.44	291.85	118.32	-718.96	93.78	42.03	-769.24	101.36	49.58	-936.09	50.31	39.10	-942.02	63.38	91.36	-949.16	165.24	1265.31	0.00	0.00	0.00	-829.72	89.62	1550.57	-825.21	232.26	1540.21	-925.05	111.47	1662.59	-932.73	246.11	1639.47	439.64	1491.21	72.54	1041.90	1523.29	65.75	413.80
5.56000	-1086.24	247.68	23.16	-1123.32	249.21	38.18	-1359.43	297.24	77.47	-1269.44	292.93	123.38	-718.20	93.62	41.05	-769.60	101.36	48.91	-935.91	50.11	39.11	-940.95	61.64	91.95	-943.85	162.76	1266.74	0.00	0.00	0.00	-822.89	87.20	1551.81	-818.33	229.13	1541.76	-920.56	110.57	1663.58	-927.16	243.73	1640.66	440.63	1490.75	72.90	1042.24	1526.56	64.73	415.64
5.57000	-1090.38	248.46	22.14	-1126.05	249.46	36.05	-1350.49	296.75	81.59	-1266.07	294.24	127.45	-719.99	93.51	39.63	-768.82	101.41	48.38	-935.62	49.80	39.31	-941.04	62.46	91.53	-939.25	160.64	1268.18	0.00	0.00	0.00	-818.68	84.31	1552.67	-814.04	226.10	1543.23	-914.75	106.83	1664.54	-921.87	241.03	1641.99	440.11	1491.42	72.47	1042.23	1524.55	65.49	410.42
5.58000	-1090.54	248.68	22.22	-1128.89	250.22	35.62	-1341.49	296.27	85.77	-1262.70	294.49	131.45	-719.49	93.14	39.00	-768.17	101.77	48.12	-935.65	50.23	39.18	-940.97	62.63	91.50	-932.49	158.02	1269.52	0.00	0.00	0.00	-814.80	81.75	1553.96	-807.43	223.63	1544.69	-909.36	104.19	1665.73	-916.79	238.19	1643.36	439.67	1489.71	73.00	1041.82	1522.41	66.06	410.08
5.59000	-1087.39	248.33	22.84	-1122.72	249.15	36.08	-1332.45	295.81	89.98	-1258.31	295.89	136.10	-719.15	93.23	38.73	-768.20	101.59	47.84	-935.57	50.18	39.22	-940.92	62.99	91.30	-926.28	155.67	1270.68	0.00	0.00	0.00	-810.06	79.62	1555.02	-804.01	221.69	1545.95	-904.30	101.72	1666.88	-911.73	235.67	1644.68	438.94	1491.12	72.18	1041.36	1520.55	66.48	412.83
5.60000	-1087.57	249.19	22.70	-1122.37	246.63	33.97	-1323.35	295.37	94.25	-1253.40	297.72	141.07	-720.79	92.88	37.74	-768.52	101.47	47.43	-935.69	50.30	39.11	-940.63	62.08	91.69	-920.81	153.74	1271.94	0.00	0.00	0.00	-803.90	77.68	1556.61	-800.05	219.88	1547.54	-899.53	99.51	1668.11	-907.05	232.83	1646.11	438.70	1490.60	72.18	1041.48	1520.80	66.40	411.73
5.61000	-1087.00	250.23	22.89	-1130.47	246.54	32.71	-1314.20	294.95	98.56	-1247.14	300.74	146.54	-717.91	93.06	38.13	-768.86	101.10	47.25	-935.61	50.21	39.06	-940.42	60.97	92.17	-915.07	151.56	1273.02	0.00	0.00	0.00	-798.07	75.42	1558.62	-793.37	217.31	1549.56	-894.64	96.88	1669.22	-902.45	230.50	1647.36	437.96	1491.37	71.92	1042.27	1522.24	66.30	411.53
5.62000	-1079.51	246.79	27.02	-1129.57	246.61	32.33	-1305.00	294.54	102.91	-1242.66	300.54	151.13	-719.19	92.69	37.65	-767.43	101.40	47.69	-935.63	50.15	38.96	-940.32	61.09	91.79	-909.63	149.69	1274.21	0.00	0.00	0.00	-792.02	72.77	1560.14	-787.01	215.02	1551.19	-890.01	94.62	1670.41	-897.82	228.73	1648.43	439.63	1488.70	72.88	1042.17	1521.55	66.40	409.13
5.63000	-1080.16	247.78	26.57	-1114.04	250.19	38.07	-1295.74	294.15	107.31	-1236.65	301.61	156.48	-718.33	92.57	37.51	-765.64	101.40	47.95	-935.44	49.72	39.02	-940.72	61.31	91.62	-901.60	148.18	1275.12	0.00	0.00	0.00	-789.62	72.50	1561.77	-783.55	213.24	1553.02	-885.55	92.52	1671.40	-893.68	226.30	1649.50	437.51	1490.88	71.92	1043.05	1527.90	64.41	409.30
5.64000	-1076.49	249.31	26.93	-1113.51	252.26	39.37	-1286.44	293.77	111.76	-1231.87	300.24	161.03	-719.08	92.20	36.71	-768.37	101.01	47.18	-935.33	49.33	39.11	-940.74	61.27	91.44	-897.90	146.64	1275.72	0.00	0.00	0.00	-782.97	71.00	1562.90	-779.44	211.63	1554.50	-880.81	89.93	1672.25	-889.88	223.70	1650.44	440.61	1490.55	72.85	1042.76	1529.05	63.91	413.82
5.65000	-1073.25	250.42	27.42	-1112.67	253.24	41.07	-1277.07	293.42	116.26	-1226.42	299.48	165.97	-719.72	92.40	35.93	-766.99	101.36	47.22	-935.58	49.86	38.78	-940.94	61.35	91.37	-893.15	143.64	1276.33	0.00	0.00	0.00	-774.47	68.91	1563.89	-775.93	210.28	1555.67	-876.56	88.15	1673.03	-885.97	221.65	1651.23	442.31	1490.10	73.50	1042.70	1527.30	64.54	413.85
5.66000	-1069.25	251.97	29.67	-1104.56	253.40	45.32	-1267.66	293.08	120.80	-1220.13	298.97	171.00	-719.38	92.56	35.70	-766.95	100.92	47.14	-935.46	49.66	38.79	-940.75	60.90	91.37	-887.08	142.46	1276.69	0.00	0.00	0.00	-767.76	67.07	1565.51	-772.27	208.61	1557.17	-872.06	86.39	1673.66	-882.02	219.67	1651.93	437.83	1489.67	72.76	1042.58	1526.86	64.45	410.85
5.67000	-1065.80	251.98	31.91	-1104.17	253.71	47.48	-1258.19	292.75	125.39	-1213.99	297.43	175.71	-719.10	92.61	35.16	-766.27	100.96	47.17	-935.39	49.43	38.89	-940.72	60.93	91.34	-881.82	141.60	1276.64	0.00	0.00	0.00	-762.93	65.22	1566.51	-768.66	207.22	1558.23	-867.55	84.06	1674.19	-877.99	218.01	1652.53	438.71	1491.72	72.19	1042.15	1524.13	65.20	411.55
5.68000	-1067.34	254.84	30.04	-1097.55	256.27	49.80	-1251.83	291.62	130.74	-1206.50	297.24	180.56	-719.00	92.36	34.77	-767.23	100.59	46.70	-935.43	49.72	38.87	-940.51	60.67	91.42	-877.12	139.62	1276.83	0.00	0.00	0.00	-760.91	64.08	1567.52	-763.70	205.66	1559.33	-863.12	82.28	1674.77	-874.10	215.88	1653.16	439.77	1493.01	72.06	1042.87	1526.06	65.00	412.81
5.69000	-1058.09	255.24	33.07	-1087.93	256.43	53.46	-1243.82	291.82	136.31	-1198.35	297.33	184.99	-719.89	92.43	34.25	-767.19	100.59	46.65	-935.54	50.01	38.79	-940.54	60.72	91.46	-873.67	138.17	1276.89	0.00	0.00	0.00	-758.75	62.85	1568.14	-758.19	204.79	1559.98	-858.30	80.51	1675.05	-869.98	214.09	1653.52	441.24	1491.65	72.56	1042.64	1524.58	65.66	413.51
5.70000	-1051.99	256.11	35.45	-1082.81	255.38	57.37	-1234.42	293.53	142.01	-1190.52	296.35	188.86	-719.89	92.39	34.27	-767.42	100.65	46.52	-935.37	49.99	38.95	-940.00	59.68	92.02	-868.81	137.37	1276.98	0.00	0.00	0.00	-753.85	61.81	1568.24	-753.94	203.82	1560.23	-853.34	78.40	1675.48	-865.71	212.55	1653.96	439.64	1490.08	72.60	1042.29	1523.57	65.89	411.78
5.71000	-1045.09	256.41	37.22	-1071.08	255.64	61.10	-1224.99	293.10	146.40	-1182.07	295.70	192.63	-718.58	92.79	34.26	-766.03	100.73	46.66	-935.44	50.12	39.02	-940.43	60.67	91.70	-865.01	135.76	1277.21	0.00	0.00	0.00	-743.44	61.04	1568.49	-752.00	201.87	1560.96	-849.16	77.97	1675.81	-861.48	210.91	1654.40	437.02	1489.05	72.29	1042.39	1524.31	65.43	414.36
5.72000	-1034.90	257.95	39.81	-1066.40	256.26	61.13	-1217.03	291.71	149.78	-1172.78	294.84	195.90	-718.39	92.56	34.14	-767.67	101.01	46.53	-935.42	50.38	38.97	-941.10	61.86	91.39	-860.20	134.29	1277.43	0.00	0.00	0.00	-744.37	59.25	1568.92	-747.44	200.85	1561.14	-844.12	76.31	1676.14	-857.06	209.53	1654.66	440.53	1491.16	72.38	1042.80	1525.87	65.01	414.45
5.73000	-1025.88	259.17	41.47	-1056.60	259.04	63.67	-1207.10	291.84	153.25	-1162.96	295.29	198.91	-717.47	92.28	34.30	-766.18	100.39	46.56	-935.40	50.53	39.04	-940.29	60.34	92.08	-858.51	133.47	1277.90	0.00	0.00	0.00	-740.30	58.43	1569.05	-742.78	200.93	1561.06	-839.30	74.66	1676.26	-852.63	208.42	1654.93	438.20	1491.59	71.97	1043.31	1529.09	64.20	413.54
5.74000	-1016.55	259.87	42.57	-1046.87	258.57	64.77	-1198.83	289.02	154.54	-1153.94	293.35	200.32	-717.47	92.54	34.16	-768.70	100.28	45.97	-935.26	50.42	39.17	-940.32	60.81	92.08	-852.75	131.31	1278.60	0.00	0.00	0.00	-737.01	57.86	1569.14	-738.30	200.26	1561.07	-833.99	72.38	1676.18	-848.30	207.25	1655.00	438.15	1492.48	71.88	1043.08	1528.42	64.36	417.43
5.75000	-1003.56	262.71	44.08	-1040.02	259.62	65.50	-1187.30	290.24	156.85	-1143.83	292.77	202.07	-718.61	92.34	33.61	-767.28	100.68	46.31	-935.44	51.08	39.06	-940.11	60.84	92.39	-846.97	130.90	1279.25	0.00	0.00	0.00	-731.21	57.61	1568.85	-734.89	199.09	1560.88	-829.15	71.30	1676.38	-844.10	205.97	1655.21	439.92	1491.83	72.47	1042.76	1528.50	64.35	414.77
5.76000	-993.90	263.66	44.21	-1022.91	261.59	67.53	-1176.09	290.25	157.52	-1133.00	292.91	202.84	-720.55	92.26	33.11	-766.90	100.94	46.32	-935.15	50.79	39.40	-940.11	61.32	92.31	-841.93	129.26	1279.59	0.00	0.00	0.00	-723.85	57.23	1568.60	-730.90	197.92	1560.61	-825.09	71.98	1676.64	-839.89	204.62	1655.34	441.77	1491.81	72.82	1042.92	1527.08	64.66	414.33
5.77000	-982.61	266.07	44.27	-1015.52	263.54	67.09	-1165.66	288.74	157.12	-1122.05	292.69	202.99	-717.88	92.18	33.58	-766.63	100.18	46.12	-935.17	51.13	39.50	-940.51	62.74	91.98	-837.60	127.49	1280.02	0.00	0.00	0.00	-721.34	55.82	1568.25	-729.28	197.36	1560.41	-820.11	70.23	1676.45	-835.44	203.78	1655.33	444.19	1488.63	74.08	1042.35	1525.30	65.40	413.89
5.78000	-968.46	269.20	44.88	-1001.23	266.11	67.96	-1152.60	289.85	156.62	-1110.27	293.11	202.56	-717.83	92.12	33.46	-767.01	101.00	46.10	-934.92	51.18	39.69	-939.66	61.42	92.83	-834.84	126.71	1280.21	0.00	0.00	0.00	-716.10	54.72	1567.99	-721.82	196.68	1560.17	-815.32	68.96	1676.50	-830.98	203.25	1655.29	441.64	1489.18	73.67	1042.46	1526.51	64.85	412.08
5.79000	-954.34	271.41	44.86	-987.95	268.61	67.87	-1140.76	289.63	154.82	-1099.29	291.51	200.79	-717.58	92.17	33.23	-766.17	100.49	46.02	-934.99	51.71	39.68	-939.77	62.13	92.74	-832.29	125.78	1280.54	0.00	0.00	0.00	-712.51	53.82	1567.73	-718.13	196.45	1559.79	-810.87	68.71	1676.58	-827.08	201.92	1655.34	441.17	1490.44	73.41	1042.39	1524.44	65.35	411.43
5.80000	-938.08	273.65	44.68	-972.50	270.08	66.89	-1128.58	288.47	151.71	-1087.13	291.51	198.67	-719.77	92.11	32.84	-766.71	100.90	45.91	-935.10	52.16	39.68	-939.21	61.65	93.17	-828.68	125.00	1280.54	0.00	0.00	0.00	-707.06	53.53	1567.42	-714.94	196.03	1559.40	-806.44	67.95	1676.51	-823.01	200.97	1655.30	440.76	1492.12	72.86	1043.15	1527.94	64.31	412.22
5.81000	-921.62	274.88	46.68	-956.60	272.86	66.60	-1115.78	287.58	148.02	-1073.27	293.77	196.85	-717.29	92.54	33.20	-765.69	100.78	45.95	-934.90	52.00	39.89	-939.51	62.85	92.78	-824.71	123.45	1280.58	0.00	0.00	0.00	-699.22	52.99	1566.84	-709.88	195.22	1559.13	-801.84	66.52	1676.48	-818.97	200.09	1655.20	439.56	1491.00	73.00	1043.14	1529.22	64.03	414.81
5.82000	-905.98	277.20	46.09	-942.75	272.58	66.51	-1100.80	289.91	144.36	-1061.10	292.70	193.02	-719.40	92.42	32.82	-765.42	101.00	46.12	-934.82	51.97	40.03	-939.23	62.97	92.64	-821.77	123.03	1280.52	0.00	0.00	0.00	-694.51	52.87	1566.89	-705.48	194.22	1559.00	-797.56	66.22	1676.30	-814.55	199.97	1654.99	439.54	1492.84	71.99	1042.52	1526.48	65.16	414.76
5.83000	-889.37	279.73	44.94	-928.45	273.03	64.83	-1085.23	292.10	140.21	-1047.60	293.24	189.29	-719.27	92.55	32.47	-766.51	100.85	45.88	-935.04	52.79	39.78	-938.58	62.08	93.10	-816.26	122.95	1280.41	0.00	0.00	0.00	-689.57	53.03	1566.81	-701.84	193.63	1558.73	-793.45	66.07	1676.11	-810.67	198.85	1654.84	441.24	1492.00	72.37	1041.60	1521.13	66.62	412.88
5.84000	-871.12	281.83	44.29	-909.36	276.89	63.65	-1071.90	290.63	133.80	-1032.68	295.55	185.35	-717.04	92.56	33.06	-765.50	101.12	46.08	-934.91	52.63	39.92	-938.46	62.36	93.03	-813.25	121.71	1280.21	0.00	0.00	0.00	-689.26	52.85	1566.73	-698.25	193.03	1558.38	-789.26	65.91	1675.96	-806.78	197.87	1654.67	440.75	1492.59	72.05	1042.39	1525.56	65.39	413.89
5.85000	-854.15	283.21	43.41	-893.83	277.83	62.05	-1055.83	292.08	128.41	-1017.65	296.68	181.09	-719.23	93.06	32.42	-765.02	101.51	46.30	-934.88	52.74	39.96	-938.61	63.20	92.79	-808.67	120.82	1280.06	0.00	0.00	0.00	-687.53	52.10	1566.25	-694.55	192.90	1557.98	-784.48	64.30	1675.62	-802.51	197.82	1654.41	439.13	1492.48	71.86	1042.56	1524.87	65.50	411.96
5.86000	-834.74	284.70	43.05	-869.12	279.18	61.64	-1040.28	292.46	121.79	-1002.02	299.32	176.86	-716.43	92.90	33.00	-766.47	101.45	45.87	-935.13	53.11	39.89	-937.99	62.37	93.00	-804.96	120.64	1279.81	0.00	0.00	0.00	-679.75	51.46	1565.46	-691.25	192.70	1557.77	-780.12	63.43	1675.39	-798.51	197.25	1654.22	439.10	1491.58	71.90	1042.83	1526.23	64.69	416.42
5.87000	-815.64	285.66	42.87	-856.74	280.03	59.31	-1024.15	292.75	114.87	-988.08	298.18	170.95	-716.97	92.95	32.77	-763.98	101.77	46.51	-935.09	53.04	39.88	-938.33	63.02	92.85	-800.94	120.00	1279.62	0.00	0.00	0.00	-675.07	50.69	1565.27	-685.76	192.78	1557.38	-775.99	63.63	1675.14	-794.66	196.64	1653.97	437.98	1490.69	72.04	1042.64	1525.47	64.89	415.69
5.88000	-794.83	286.29	43.16	-833.12	281.17	59.63	-1007.47	292.65	107.73	-971.13	300.73	165.90	-719.27	93.16	32.23	-763.65	101.79	46.65	-934.83	52.76	39.95	-938.34	63.54	92.65	-797.37	119.36	1279.31	0.00	0.00	0.00	-673.18	51.54	1564.82	-681.31	192.76	1557.01	-771.69	63.01	1674.76	-790.60	196.36	1653.75	436.29	1492.04	71.46	1042.65	1526.66	64.49	413.33
5.89000	-775.88	287.13	43.19	-816.53	281.03	57.81	-988.43	296.79	102.18	-954.29	303.32	161.21	-719.49	93.14	32.09	-764.25	101.71	46.53	-934.98	52.97	39.85	-937.99	62.79	92.91	-791.88	119.00	1279.15	0.00	0.00	0.00	-671.23	51.42	1564.65	-678.74	192.58	1556.76	-767.65	63.24	1674.56	-786.61	195.78	1653.54	437.30	1491.04	71.99	1042.29	1525.50	64.90	412.90
5.90000	-756.17	287.70	43.78	-796.92	281.69	57.07	-969.98	298.48	95.74	-937.89	304.73	155.93	-717.48	92.76	32.60	-765.19	101.44	46.52	-934.95	52.83	39.90	-938.05	63.19	92.74	-789.07	118.83	1279.03	0.00	0.00	0.00	-666.55	51.27	1564.38	-675.51	192.39	1556.48	-763.13	62.24	1674.14	-782.72	195.31	1653.43	438.73	1490.91	72.56	1042.26	1524.79	65.22	414.48
5.91000	-733.43	287.40	45.17	-780.27	282.07	56.60	-950.46	301.76	90.06	-920.61	307.11	150.98	-719.13	92.59	32.55	-766.08	101.63	46.41	-935.12	53.04	39.80	-938.25	63.46	92.43	-786.07	119.16	1278.77	0.00	0.00	0.00	-659.27	51.96	1563.97	-668.86	192.32	1556.03	-758.86	62.19	1673.99	-778.37	195.90	1653.24	440.21	1490.15	73.02	1042.27	1523.32	65.84	411.32
5.92000	-714.93	288.13	46.23	-757.56	283.69	56.37	-932.58	301.47	82.89	-903.44	308.26	145.68	-717.98	92.89	32.88	-766.79	101.55	46.29	-935.31	53.32	39.67	-937.81	62.49	92.90	-783.26	119.61	1278.61	0.00	0.00	0.00	-654.47	51.42	1563.30	-665.18	192.49	1555.69	-754.92	62.62	1673.77	-774.74	195.16	1653.12	440.70	1492.06	72.52	1043.43	1529.69	63.64	411.98
5.93000	-693.39	288.38	47.78	-740.22	283.71	56.11	-913.30	303.03	77.03	-886.29	309.09	140.82	-719.01	92.62	32.61	-766.09	101.72	46.50	-935.26	53.21	39.75	-937.78	62.67	92.74	-779.03	119.56	1278.37	0.00	0.00	0.00	-650.74	51.31	1562.75	-663.48	192.52	1555.61	-750.81	62.82	1673.47	-770.72	195.39	1652.89	441.54	1491.72	73.06	1043.06	1529.21	64.08	415.04
5.94000	-674.10	288.78	49.30	-722.14	281.04	55.61	-892.95	305.52	72.07	-869.14	309.74	135.87	-719.03	92.35	33.10	-767.14	101.76	46.21	-935.47	53.75	39.45	-937.94	63.10	92.53	-775.95	119.37	1278.28	0.00	0.00	0.00	-646.27	51.30	1562.42	-658.52	192.83	1555.37	-746.52	62.85	1673.23	-766.99	194.91	1652.81	441.71	1490.65	73.42	1043.36	1529.59	64.15	416.71
5.95000	-652.86	288.61	51.70	-695.56	282.98	57.76	-872.41	309.28	67.91	-852.08	309.79	131.44	-718.72	92.71	33.34	-766.71	101.27	46.21	-935.38	53.51	39.61	-938.35	63.82	92.27	-771.12	120.05	1277.90	0.00	0.00	0.00	-643.84	52.00	1562.49	-652.67	193.36	1555.16	-742.01	62.23	1673.06	-762.96	195.28	1652.67	441.02	1489.64	73.27	1042.23	1524.99	65.46	418.29
5.96000	-633.20	289.82	54.13	-682.52	283.77	57.84	-853.46	309.70	63.13	-834.13	311.11	127.87	-715.96	92.12	34.18	-766.40	101.31	46.23	-935.37	53.60	39.61	-938.15	63.84	92.36	-768.21	120.11	1277.72	0.00	0.00	0.00	-644.06	52.78	1562.55	-649.03	193.66	1555.16	-737.62	61.38	1672.68	-758.98	195.66	1652.48	442.06	1489.28	73.14	1042.58	1524.26	65.09	415.80
5.97000	-613.72	290.62	57.22	-659.75	283.41	60.80	-834.11	309.94	58.68	-816.74	311.65	124.33	-717.75	91.70	34.08	-766.63	100.95	46.12	-935.35	53.58	39.71	-938.14	64.72	92.15	-764.16	119.61	1277.49	0.00	0.00	0.00	-639.49	53.31	1562.26	-645.67	194.16	1554.77	-733.56	62.08	1672.50	-755.26	195.56	1652.36	438.70	1491.48	71.89	1042.80	1527.18	64.30	414.08
5.98000	-594.17	292.41	60.97	-637.04	285.76	63.69	-814.15	311.94	55.78	-799.91	311.93	121.22	-716.61	91.59	34.18	-765.50	101.30	46.43	-935.37	53.67	39.79	-937.11	63.15	92.79	-760.34	119.75	1277.33	0.00	0.00	0.00	-630.15	54.57	1561.87	-641.94	194.75	1554.58	-729.94	63.79	1672.44	-751.17	196.27	1652.11	438.34	1491.55	72.02	1042.47	1524.78	65.20	413.04
5.99000	-574.27	294.41	65.12	-619.81	287.27	66.47	-794.78	313.42	53.07	-782.89	312.26	118.72	-714.15	91.09	34.73	-779.15	101.07	39.02	-935.15	53.45	39.96	-937.28	63.56	92.71	-756.24	120.41	1276.98	0.00	0.00	0.00	-625.63	55.10	1561.63	-636.84	195.45	1554.11	-725.75	64.61	1672.19	-747.04	197.23	1651.80	438.05	1490.54	72.23	1044.09	1531.79	62.92	414.08
6.00000	-555.74	295.75	69.26	-606.96	287.88	68.29	-775.40	315.48	51.33	-766.13	312.42	116.70	-716.83	91.21	34.32	-777.31	99.68	38.64	-935.12	53.63	39.90	-936.89	63.32	93.05	-751.56	120.93	1276.70	0.00	0.00	0.00	-623.55	55.66	1561.43	-632.91	196.32	1553.73	-721.18	64.21	1671.97	-743.26	197.45	1651.53	438.75	1489.33	72.68	1042.47	1525.91	64.93	413.00
6.01000	-537.38	297.57	73.42	-584.46	289.15	71.94	-757.34	315.52	49.37	-749.02	313.90	115.74	-713.79	86.07	34.96	-788.67	99.59	35.57	-935.19	53.84	39.93	-936.59	62.97	93.38	-747.94	120.92	1276.34	0.00	0.00	0.00	-619.40	56.46	1561.00	-632.11	197.03	1553.77	-717.18	65.32	1671.79	-739.26	198.06	1651.30	440.22	1489.16	73.16	1042.90	1527.59	64.92	408.26
6.02000	-518.66	299.59	77.94	-565.31	292.14	75.42	-738.96	316.72	48.52	-732.82	314.36	114.65	-714.88	85.63	34.76	-788.27	99.19	35.41	-935.20	54.14	39.89	-936.21	62.49	93.54	-743.65	121.28	1276.18	0.00	0.00	0.00	-614.23	58.01	1560.94	-627.52	198.02	1553.33	-712.96	66.25	1671.49	-734.80	199.56	1650.86	437.18	1491.02	72.13	1042.29	1522.89	65.88	412.27
6.03000	-504.73	301.09	80.84	-549.89	294.53	77.44	-721.70	317.19	47.82	-716.68	315.28	114.35	-714.66	85.65	34.74	-782.13	98.80	36.41	-935.07	54.01	40.11	-937.04	64.58	92.77	-741.55	122.16	1275.79	0.00	0.00	0.00	-609.83	58.58	1560.56	-624.06	199.48	1552.80	-708.79	67.56	1671.21	-730.71	200.28	1650.55	441.67	1489.74	73.43	1042.53	1525.92	64.92	411.31
6.04000	-486.51	301.51	85.22	-532.34	294.57	80.97	-704.75	318.50	47.91	-700.96	315.73	114.25	-712.56	85.85	34.90	-782.69	97.46	36.70	-935.09	54.23	40.08	-936.58	63.79	93.41	-736.50	123.23	1275.34	0.00	0.00	0.00	-606.10	59.21	1560.50	-619.13	199.87	1552.43	-704.62	69.00	1670.83	-726.44	201.48	1650.07	441.81	1489.59	73.59	1042.84	1524.75	65.28	413.39
6.05000	-471.68	302.07	88.89	-524.24	293.90	82.68	-688.52	318.78	48.08	-685.68	316.62	114.46	-711.92	85.44	35.16	-772.71	98.07	38.23	-935.06	54.31	40.13	-936.10	63.72	93.67	-733.97	123.56	1274.88	0.00	0.00	0.00	-601.77	60.35	1560.12	-613.65	200.29	1551.93	-700.15	69.77	1670.45	-722.13	202.56	1649.62	440.68	1489.84	73.24	1042.39	1524.27	65.62	417.57
6.06000	-455.76	301.75	93.55	-500.55	293.40	88.95	-673.05	319.26	48.05	-671.51	317.85	115.11	-716.08	86.03	34.03	-771.29	97.84	38.82	-935.00	54.32	40.26	-935.74	63.46	94.04	-729.97	123.15	1274.49	0.00	0.00	0.00	-595.53	62.13	1559.33	-608.44	201.65	1551.29	-695.94	71.41	1670.09	-717.85	203.70	1649.09	442.37	1489.82	73.42	1042.26	1524.38	65.29	414.71
6.07000	-441.91	301.52	98.52	-486.87	294.90	92.78	-658.21	320.34	48.62	-658.60	317.79	115.23	-715.87	85.93	33.72	-775.84	96.73	37.75	-935.01	54.65	40.35	-936.58	65.34	93.39	-725.51	124.18	1274.03	0.00	0.00	0.00	-591.64	63.24	1558.74	-605.12	202.97	1550.57	-691.56	72.02	1669.47	-713.84	204.43	1648.51	439.85	1490.80	72.63	1041.78	1521.54	65.83	414.26
6.08000	-429.39	301.52	103.50	-473.73	293.41	96.52	-644.67	319.95	48.65	-646.22	317.90	115.59	-715.69	85.98	33.40	-787.07	96.19	35.16	-934.81	54.62	40.57	-935.73	64.42	94.10	-721.78	124.65	1273.54	0.00	0.00	0.00	-588.30	64.41	1558.27	-601.22	204.21	1549.91	-687.43	73.81	1669.06	-709.56	205.84	1647.84	442.15	1491.52	72.70	1042.66	1523.63	65.74	413.95
6.09000	-418.76	300.40	107.34	-456.53	295.89	102.31	-631.85	319.94	49.03	-634.93	316.98	115.51	-715.60	86.02	33.53	-781.58	95.38	36.16	-934.96	55.12	40.59	-935.56	64.39	94.39	-718.18	126.22	1273.05	0.00	0.00	0.00	-584.12	65.25	1557.62	-597.43	205.33	1549.16	-683.41	76.20	1668.64	-705.03	207.64	1647.06	442.07	1492.91	72.34	1042.61	1524.09	65.61	413.19
6.10000	-406.07	299.62	111.19	-445.16	292.81	106.30	-619.79	319.85	49.24	-623.99	317.50	116.12	-720.19	86.24	32.05	-769.84	95.81	42.82	-934.89	55.30	40.68	-934.93	63.93	94.90	-714.19	126.97	1272.35	0.00	0.00	0.00	-579.43	66.28	1556.95	-593.08	206.59	1548.26	-678.78	76.59	1668.17	-700.68	209.04	1646.38	440.74	1492.61	72.39	1042.61	1523.54	65.85	413.92
6.11000	-398.00	298.32	113.81	-434.78	289.86	109.57	-609.44	319.40	49.30	-613.97	318.25	116.70	-716.22	86.60	33.12	-764.14	98.93	45.19	-934.45	55.02	40.99	-935.23	64.92	94.75	-709.62	127.18	1271.74	0.00	0.00	0.00	-574.43	67.70	1556.48	-589.35	208.26	1547.48	-674.34	78.44	1667.66	-696.34	210.36	1645.68	439.95	1490.02	73.09	1043.96	1532.95	62.81	412.87
6.12000	-387.75	297.11	116.05	-425.99	291.09	110.00	-599.50	320.85	49.99	-605.15	318.25	116.84	-718.08	87.63	32.26	-782.85	94.89	36.30	-934.52	55.10	41.18	-934.89	64.95	95.09	-705.68	127.88	1271.24	0.00	0.00	0.00	-571.88	69.06	1555.82	-583.41	209.31	1546.42	-670.34	80.91	1667.20	-691.88	212.18	1644.93	438.66	1490.84	72.64	1042.76	1526.76	64.70	412.96
6.13000	-380.65	295.02	116.88	-418.02	288.56	111.48	-591.22	320.85	50.14	-597.28	318.21	116.92	-721.25	86.72	31.61	-768.67	98.78	43.57	-934.46	55.44	41.22	-934.43	64.83	95.25	-699.23	129.07	1270.85	0.00	0.00	0.00	-569.28	70.43	1555.42	-581.34	211.17	1545.55	-665.93	82.55	1666.75	-687.30	214.16	1644.21	442.78	1489.91	73.71	1042.75	1526.78	64.87	415.93
6.14000	-373.41	293.26	117.23	-411.29	288.40	111.45	-583.72	321.49	50.35	-589.66	318.84	117.08	-719.23	86.33	32.43	-766.61	98.84	44.39	-934.36	55.50	41.53	-934.32	65.16	95.57	-697.21	130.65	1270.28	0.00	0.00	0.00	-568.00	71.68	1555.01	-578.27	212.50	1544.80	-661.83	84.70	1666.34	-683.14	215.49	1643.48	443.52	1490.46	73.74	1042.30	1524.83	65.63	414.01
6.15000	-366.53	291.57	117.05	-405.05	286.69	110.80	-577.96	320.21	49.64	-583.52	318.51	116.84	-719.33	86.53	32.05	-767.37	98.81	44.15	-934.22	55.74	41.67	-933.99	64.96	96.14	-691.43	131.70	1269.64	0.00	0.00	0.00	-563.32	73.43	1554.64	-573.20	214.11	1544.15	-657.85	87.63	1665.97	-678.66	217.53	1642.78	440.53	1491.45	72.78	1043.40	1527.56	64.59	415.14
6.16000	-361.32	289.93	116.07	-400.56	288.19	108.69	-572.43	320.42	49.40	-577.97	318.82	116.59	-716.54	91.21	32.28	-767.62	98.89	43.96	-933.93	55.63	42.09	-933.60	65.12	96.46	-686.74	132.98	1269.38	0.00	0.00	0.00	-554.36	75.48	1554.13	-566.13	216.47	1543.31	-652.99	88.21	1665.49	-674.15	219.46	1642.11	436.37	1492.53	71.61	1043.56	1527.24	64.66	415.96
6.17000	-357.02	287.38	114.13	-395.72	285.03	108.07	-568.07	320.22	48.79	-573.62	317.88	115.73	-716.46	90.70	32.51	-764.77	98.88	44.43	-934.14	56.44	42.11	-933.04	64.85	97.02	-681.40	133.73	1268.83	0.00	0.00	0.00	-550.95	77.47	1553.81	-562.19	217.57	1542.66	-648.65	90.07	1665.04	-669.54	221.84	1641.42	436.75	1491.06	71.70	1043.63	1528.81	64.05	414.32
6.18000	-354.73	284.91	111.59	-391.97	283.59	105.88	-564.29	320.13	48.10	-569.81	317.30	114.74	-716.57	87.22	31.94	-764.35	98.81	44.45	-933.74	55.95	42.73	-932.59	64.98	97.42	-679.55	135.04	1268.40	0.00	0.00	0.00	-552.06	79.24	1553.80	-556.72	219.00	1541.98	-644.60	92.67	1664.86	-665.15	223.96	1640.81	437.84	1492.08	71.46	1043.06	1526.64	64.86	412.33
6.19000	-350.26	282.84	109.44	-388.97	280.98	104.14	-561.98	319.09	46.86	-566.66	316.18	113.46	-720.07	86.76	30.78	-764.34	98.77	44.27	-933.69	56.39	43.04	-932.29	65.22	98.04	-675.97	136.38	1268.05	0.00	0.00	0.00	-546.13	80.48	1553.18	-552.00	220.40	1541.46	-640.52	95.05	1664.51	-660.65	226.12	1640.19	438.65	1492.27	71.54	1042.83	1529.56	63.89	415.53
6.20000	-348.28	281.00	106.49	-386.88	279.64	101.07	-559.82	318.80	45.51	-563.92	316.47	112.66	-718.09	90.27	31.64	-765.41	98.29	43.85	-933.47	56.63	43.44	-932.65	66.78	98.06	-672.26	137.66	1267.70	0.00	0.00	0.00	-537.68	82.04	1552.79	-547.91	222.29	1541.14	-636.37	97.23	1664.17	-656.12	228.51	1639.62	439.00	1491.16	72.22	1042.43	1527.73	64.22	414.07
6.21000	-343.93	278.43	103.79	-385.39	276.30	98.86	-558.80	318.15	44.16	-562.03	316.18	111.44	-717.23	90.72	31.64	-765.64	98.79	43.83	-933.21	56.71	43.91	-931.57	65.92	99.09	-666.34	139.27	1267.34	0.00	0.00	0.00	-530.92	84.32	1552.89	-543.68	224.23	1540.93	-632.11	99.90	1663.95	-651.55	230.97	1639.02	439.18	1488.52	73.13	1042.13	1525.18	65.26	414.12
6.22000	-347.90	275.96	98.77	-384.84	276.49	94.58	-557.84	318.30	43.04	-560.74	315.17	109.65	-715.99	90.96	31.87	-766.05	98.64	43.38	-933.11	56.93	44.38	-931.82	67.09	99.45	-661.93	140.95	1266.92	0.00	0.00	0.00	-533.20	86.62	1553.29	-539.81	226.29	1540.18	-628.15	102.81	1663.92	-647.06	233.37	1638.46	439.51	1489.16	73.25	1042.78	1525.80	65.18	411.76
6.23000	-344.24	273.85	95.35	-385.08	275.73	90.39	-557.43	318.87	41.81	-559.78	315.07	108.29	-717.28	90.48	31.41	-765.51	98.45	43.58	-933.07	57.49	44.71	-930.52	65.39	100.69	-656.07	142.40	1266.64	0.00	0.00	0.00	-530.24	88.36	1553.19	-532.91	228.12	1539.87	-624.16	105.56	1663.62	-642.69	235.60	1637.87	436.85	1491.62	71.86	1042.83	1526.49	64.71	408.99
6.24000	-345.68	270.77	90.81	-384.97	273.58	86.52	-557.29	318.30	41.69	-559.36	314.16	106.73	-714.63	90.60	31.90	-763.12	98.61	44.07	-932.87	57.63	45.27	-930.44	66.72	101.11	-649.57	144.11	1266.25	0.00	0.00	0.00	-524.77	90.23	1553.10	-528.66	229.72	1539.55	-619.44	106.73	1663.33	-638.25	238.02	1637.36	433.59	1493.33	70.69	1042.83	1528.99	63.90	412.80
6.25000	-344.27	268.23	86.85	-384.81	272.41	82.49	-556.81	316.35	41.69	-558.43	314.12	105.58	-716.21	90.33	31.32	-765.63	98.34	43.23	-932.83	57.96	45.85	-929.68	66.45	101.92	-646.10	145.59	1266.05	0.00	0.00	0.00	-517.25	92.39	1553.15	-524.55	231.64	1539.28	-615.51	109.78	1663.23	-633.73	240.82	1636.83	434.28	1492.43	71.00	1042.65	1528.07	64.59	415.04
6.26000	-344.12	266.52	82.80	-383.05	269.84	79.59	-555.04	316.74	41.70	-557.06	313.27	104.21	-721.26	86.24	29.62	-765.39	98.21	43.02	-932.41	57.86	46.61	-928.76	65.70	103.18	-640.65	146.96	1266.00	0.00	0.00	0.00	-511.92	94.73	1553.34	-519.28	233.77	1538.90	-611.67	112.81	1663.06	-629.02	243.85	1636.26	437.36	1490.53	72.07	1043.15	1527.54	64.56	413.70
6.27000	-341.72	264.38	79.18	-381.55	265.91	75.96	-553.44	316.53	41.37	-554.27	313.46	103.38	-717.26	86.71	30.39	-766.33	98.24	42.75	-932.30	58.28	47.34	-928.27	65.92	104.07	-633.97	148.81	1265.77	0.00	0.00	0.00	-510.69	97.01	1553.69	-512.78	236.48	1538.55	-607.83	116.29	1663.02	-624.56	246.40	1635.88	442.06	1489.45	73.23	1043.25	1530.18	63.61	416.21
6.28000	-338.39	264.09	74.17	-383.00	266.40	71.32	-552.36	316.64	41.33	-551.52	312.14	101.96	-715.30	89.28	30.93	-764.83	97.86	42.92	-931.69	57.97	48.52	-927.42	66.06	105.19	-628.49	150.72	1265.47	0.00	0.00	0.00	-506.27	98.57	1553.68	-510.85	238.41	1538.58	-603.66	118.99	1663.08	-619.86	249.18	1635.46	438.42	1492.45	71.90	1043.01	1527.27	64.83	413.75
6.29000	-335.72	264.45	68.80	-382.59	267.02	66.11	-551.71	317.17	41.19	-548.69	312.66	101.52	-715.06	90.15	30.59	-764.68	97.92	42.88	-931.61	58.66	49.36	-926.32	65.39	106.81	-624.28	153.19	1265.31	0.00	0.00	0.00	-502.04	100.17	1553.67	-506.94	240.51	1538.44	-599.54	121.79	1663.07	-615.30	251.69	1635.22	440.41	1491.17	72.46	1042.44	1524.88	65.00	412.81
6.30000	-333.94	265.37	63.89	-378.36	266.00	63.91	-551.72	317.38	40.81	-547.10	311.35	100.54	-715.86	89.68	30.11	-763.60	97.60	42.83	-931.13	58.61	50.72	-925.59	65.80	108.06	-619.78	155.46	1265.42	0.00	0.00	0.00	-496.74	102.32	1554.17	-501.66	242.55	1538.58	-595.06	124.29	1663.27	-610.39	254.66	1635.08	442.12	1489.47	73.11	1041.57	1521.96	65.84	409.74
6.31000	-332.50	266.46	60.40	-380.91	268.11	60.55	-551.99	318.06	40.15	-545.47	311.70	100.59	-714.77	89.90	30.10	-762.67	97.76	43.13	-930.74	58.89	52.06	-924.44	65.10	109.94	-616.27	156.80	1265.53	0.00	0.00	0.00	-491.80	104.49	1554.88	-495.14	244.61	1538.89	-591.11	128.23	1663.66	-605.61	257.40	1635.09	439.87	1490.14	72.49	1043.28	1527.68	64.32	411.75
6.32000	-331.06	266.21	58.12	-377.37	266.84	60.03	-552.00	318.74	39.47	-544.03	311.99	100.69	-715.13	89.56	29.69	-761.98	97.20	42.95	-930.15	58.84	53.73	-923.23	65.00	111.86	-610.41	159.01	1265.66	0.00	0.00	0.00	-487.33	107.74	1555.84	-492.37	246.84	1539.15	-586.77	131.31	1664.06	-600.77	260.05	1635.24	440.72	1491.99	72.66	1043.09	1527.04	64.46	416.19
6.33000	-330.13	265.26	55.14	-380.18	264.98	58.22	-551.52	318.16	39.45	-542.96	311.84	100.86	-714.08	89.47	29.48	-762.98	97.02	42.62	-929.70	59.12	55.45	-921.58	63.89	114.20	-605.73	161.04	1266.26	0.00	0.00	0.00	-486.31	109.97	1556.19	-485.85	249.16	1539.42	-581.82	133.62	1664.48	-595.47	263.53	1635.46	436.52	1491.50	71.38	1042.51	1527.52	64.25	417.19
6.34000	-329.03	264.20	53.12	-374.73	264.80	57.71	-550.85	318.26	39.92	-542.25	310.93	100.67	-716.15	89.09	28.75	-762.05	96.77	42.76	-929.05	59.14	57.34	-920.96	65.58	115.78	-598.36	164.12	1266.85	0.00	0.00	0.00	-483.98	111.67	1556.79	-481.25	251.23	1539.73	-577.56	137.54	1665.15	-590.56	266.09	1635.81	434.56	1490.44	72.68	1042.88	1527.69	64.78	415.73
6.35000	-330.08	263.96	51.31	-377.66	264.99	56.39	-549.94	319.03	40.36	-541.68	310.28	100.60	-714.63	89.51	28.98	-761.35	96.79	42.80	-928.26	58.95	59.48	-919.88	66.08	117.67	-592.98	166.34	1267.57	0.00	0.00	0.00	-476.41	113.90	1557.66	-476.77	253.63	1540.43	-572.54	140.05	1665.80	-585.39	269.31	1636.17	436.47	1488.13	75.73	1042.93	1527.88	64.61	411.82
6.36000	-328.71	264.90	49.93	-377.05	264.08	56.21	-550.30	317.96	40.06	-540.66	311.20	100.97	-713.10	89.29	29.17	-760.10	96.88	43.08	-927.33	58.65	61.71	-917.46	63.95	120.97	-587.40	168.74	1268.61	0.00	0.00	0.00	-464.76	117.36	1558.56	-472.41	256.38	1541.29	-567.79	143.07	1666.70	-580.29	272.36	1636.67	441.34	1485.87	78.63	1042.38	1527.79	64.44	412.04
6.37000	-327.24	264.87	48.90	-377.06	265.68	54.55	-550.36	318.41	39.99	-540.11	310.91	100.82	-713.49	89.29	28.66	-760.54	96.26	42.71	-926.38	58.31	64.07	-916.14	64.22	123.30	-583.94	170.44	1269.55	0.00	0.00	0.00	-460.58	120.27	1559.51	-465.80	259.05	1541.92	-562.95	146.14	1667.51	-575.28	275.30	1637.23	439.47	1486.26	77.45	1042.79	1526.54	65.00	413.32
6.38000	-327.58	264.58	47.77	-378.92	265.04	53.95	-550.57	318.35	39.97	-539.86	310.29	100.44	-713.35	88.66	28.42	-759.10	96.24	42.91	-925.31	58.04	66.45	-914.80	64.90	125.42	-577.66	173.34	1270.55	0.00	0.00	0.00	-458.94	122.77	1560.72	-461.29	261.64	1542.57	-558.16	148.56	1668.24	-570.28	278.18	1637.78	440.83	1489.26	74.15	1043.05	1529.65	64.15	413.89
6.39000	-328.60	264.49	46.57	-372.74	265.12	54.62	-550.30	318.56	39.93	-539.38	310.37	100.31	-711.93	88.85	28.31	-760.57	95.69	42.28	-924.24	57.90	69.02	-912.63	64.02	128.21	-572.89	175.36	1271.42	0.00	0.00	0.00	-457.23	125.24	1561.70	-455.48	263.78	1542.98	-553.61	152.11	1669.22	-565.23	281.00	1638.37	440.83	1490.98	72.63	1044.18	1534.50	62.54	413.27
6.40000	-327.43	264.68	45.88	-375.29	267.32	53.82	-550.13	319.01	40.20	-539.06	310.55	100.19	-712.34	88.88	28.19	-758.10	96.13	42.85	-923.05	57.66	71.65	-909.85	62.11	131.60	-568.34	177.68	1272.26	0.00	0.00	0.00	-451.86	127.78	1562.65	-450.20	266.36	1543.64	-548.78	155.38	1670.05	-560.20	284.07	1638.99	441.23	1490.69	73.11	1043.23	1526.34	65.19	410.58
6.41000	-326.03	264.82	45.26	-372.67	267.33	52.98	-549.90	318.56	39.96	-538.52	311.06	100.18	-713.20	88.23	27.95	-759.33	95.32	42.28	-921.76	57.27	74.45	-907.88	62.36	134.33	-562.99	181.25	1273.05	0.00	0.00	0.00	-444.54	130.64	1563.92	-445.17	269.88	1544.66	-544.27	158.64	1670.97	-555.16	287.12	1639.59	443.12	1490.03	73.33	1042.74	1525.33	65.28	414.18
6.42000	-326.94	264.75	44.26	-371.86	267.79	52.82	-549.92	318.64	40.15	-538.47	310.68	99.80	-712.85	88.70	27.85	-758.61	95.25	42.26	-920.31	57.00	77.35	-905.49	61.99	137.23	-556.77	183.34	1273.76	0.00	0.00	0.00	-437.02	133.11	1564.59	-441.65	272.48	1545.49	-539.28	161.43	1671.84	-550.10	290.01	1640.23	441.79	1489.71	73.15	1042.00	1521.67	66.01	412.99
6.43000	-326.60	265.38	43.39	-374.63	267.37	51.47	-549.84	318.06	39.86	-537.86	311.35	99.95	-713.39	88.49	27.68	-756.47	94.94	42.50	-918.73	56.63	80.37	-902.93	61.45	140.33	-553.47	185.80	1274.41	0.00	0.00	0.00	-436.63	135.34	1565.65	-436.77	275.21	1546.16	-534.49	163.91	1672.48	-544.89	293.24	1640.83	437.63	1490.42	72.04	1042.09	1524.90	64.80	407.95
6.44000	-325.84	265.12	42.75	-374.00	267.59	51.86	-549.38	319.13	40.36	-537.61	311.63	99.90	-711.53	88.46	27.98	-758.58	95.03	41.67	-916.95	56.24	83.57	-900.27	61.19	143.34	-549.95	187.62	1275.09	0.00	0.00	0.00	-433.64	137.46	1566.45	-432.08	277.57	1546.70	-529.76	167.50	1673.28	-539.84	295.99	1641.50	439.80	1489.38	72.75	1042.56	1527.16	64.51	411.30
6.45000	-326.53	265.03	41.96	-371.90	267.98	51.52	-549.46	318.99	40.19	-537.48	311.10	99.42	-711.18	88.83	27.88	-757.85	95.05	41.61	-914.94	55.69	87.02	-897.77	61.71	146.12	-544.03	189.91	1275.82	0.00	0.00	0.00	-428.20	140.34	1567.16	-426.42	280.00	1547.23	-524.88	170.47	1673.90	-534.63	299.04	1642.07	442.40	1489.30	73.38	1042.83	1526.86	64.79	412.78
6.46000	-328.25	265.48	40.95	-369.98	267.51	51.56	-549.51	318.44	39.91	-537.14	311.61	99.41	-711.13	88.47	27.78	-754.39	94.66	41.99	-912.76	55.15	90.56	-894.07	60.31	149.66	-537.67	192.63	1276.58	0.00	0.00	0.00	-420.23	143.68	1568.02	-420.77	283.08	1548.02	-519.78	172.94	1674.39	-529.43	302.20	1642.50	439.28	1492.15	72.03	1043.07	1525.30	65.25	417.04
6.47000	-326.75	264.77	40.95	-371.89	268.64	50.84	-549.53	318.50	39.83	-536.98	311.97	99.36	-710.43	88.57	28.06	-754.35	94.57	41.72	-910.64	55.20	94.05	-890.09	58.82	153.36	-533.36	194.77	1276.97	0.00	0.00	0.00	-418.10	146.93	1568.68	-414.89	285.27	1548.57	-514.93	175.83	1674.88	-524.46	304.73	1643.03	437.62	1491.30	72.03	1042.37	1524.90	65.40	415.03
6.48000	-325.10	264.86	41.05	-370.27	268.23	50.90	-549.35	318.43	39.88	-537.20	311.21	98.83	-711.77	88.86	27.34	-753.87	94.40	41.67	-908.21	54.75	97.84	-886.66	58.42	156.75	-528.37	197.63	1277.62	0.00	0.00	0.00	-413.69	149.38	1569.29	-408.08	288.46	1549.00	-510.13	179.05	1675.47	-519.37	307.57	1643.41	435.91	1492.29	71.33	1042.65	1525.38	64.78	414.31
6.49000	-326.65	264.58	40.64	-373.86	267.37	49.67	-549.37	318.63	39.94	-537.13	310.81	98.59	-708.87	88.43	27.98	-754.22	94.21	41.47	-905.75	54.72	101.54	-882.83	57.45	160.37	-521.81	200.81	1278.02	0.00	0.00	0.00	-409.69	151.99	1569.68	-402.39	290.86	1549.22	-505.28	182.35	1676.06	-514.14	310.77	1643.64	435.81	1492.14	71.37	1043.10	1526.99	64.21	411.76
6.50000	-324.16	264.93	40.94	-375.47	267.44	49.44	-549.76	317.97	39.61	-537.20	310.81	98.33	-710.49	88.17	27.19	-750.76	94.39	42.09	-902.92	54.20	105.59	-878.78	56.57	164.17	-518.02	203.18	1278.40	0.00	0.00	0.00	-404.00	154.54	1569.87	-398.79	293.15	1549.30	-500.42	185.00	1676.33	-508.99	313.72	1643.88	437.75	1492.20	71.71	1042.62	1526.35	64.88	411.64
6.51000	-325.44	264.56	40.65	-375.67	268.52	49.47	-549.27	319.20	39.99	-536.90	311.41	98.33	-709.57	88.32	27.27	-749.17	94.26	42.46	-900.30	54.48	109.46	-874.93	56.94	167.54	-510.11	206.07	1278.88	0.00	0.00	0.00	-396.41	157.60	1570.24	-395.28	296.28	1549.61	-495.74	188.31	1676.74	-503.91	316.62	1644.13	440.95	1493.35	71.86	1042.02	1523.94	65.39	411.46
6.52000	-325.11	264.58	40.53	-371.02	267.00	50.29	-549.36	318.74	39.74	-536.71	311.41	98.13	-710.32	88.31	26.75	-750.77	94.22	42.02	-896.77	53.43	113.94	-870.72	56.82	171.11	-507.27	207.75	1279.31	0.00	0.00	0.00	-393.88	159.41	1570.60	-391.19	298.16	1549.87	-490.72	190.40	1677.11	-498.89	319.44	1644.30	437.61	1493.01	71.30	1042.88	1528.63	64.27	414.09
6.53000	-326.65	264.96	39.93	-373.30	267.20	49.25	-549.47	318.87	39.75	-536.68	311.81	98.12	-709.30	88.10	26.67	-748.06	94.29	42.60	-893.55	53.58	118.20	-866.29	56.61	174.74	-503.43	210.28	1279.62	0.00	0.00	0.00	-388.24	161.87	1570.88	-385.52	300.62	1549.74	-485.97	194.04	1677.50	-493.93	322.09	1644.52	437.27	1493.21	71.11	1043.05	1528.64	64.31	412.20
6.54000	-325.98	264.73	40.02	-371.51	268.13	50.07	-549.69	318.10	39.28	-536.55	311.83	97.92	-708.06	87.73	26.70	-748.45	94.03	42.59	-890.09	53.75	122.66	-861.14	55.27	179.16	-499.15	212.57	1280.04	0.00	0.00	0.00	-387.68	164.42	1571.16	-380.21	302.90	1549.91	-481.12	196.00	1677.70	-489.05	324.60	1644.66	440.15	1493.78	71.97	1043.35	1531.03	63.47	411.69
6.55000	-324.46	264.61	40.31	-371.52	267.46	49.88	-549.22	319.17	39.77	-536.26	312.43	97.99	-708.14	87.68	26.35	-745.90	93.90	43.17	-886.48	53.98	127.19	-856.31	55.47	183.00	-492.59	215.84	1280.30	0.00	0.00	0.00	-380.89	166.38	1571.02	-375.03	305.25	1549.83	-476.60	199.45	1678.03	-484.19	327.26	1644.76	437.51	1493.93	71.32	1042.62	1526.74	64.67	414.48
6.56000	-325.38	264.86	39.93	-371.10	268.64	50.16	-549.46	318.81	39.59	-536.39	312.21	97.63	-708.62	87.40	25.74	-745.02	93.75	43.63	-882.63	54.29	131.89	-850.74	54.60	187.22	-489.92	218.20	1280.62	0.00	0.00	0.00	-372.11	169.20	1571.19	-371.29	307.63	1550.02	-472.19	202.97	1678.23	-479.30	329.76	1644.85	441.65	1492.27	72.40	1042.62	1526.18	65.01	414.55
6.57000	-326.27	264.75	39.56	-373.14	268.17	49.32	-549.68	318.46	39.28	-536.11	312.51	97.58	-706.67	86.85	25.70	-743.82	93.74	44.46	-878.12	53.82	137.21	-845.22	54.87	191.21	-485.07	220.17	1280.83	0.00	0.00	0.00	-365.82	171.49	1571.23	-366.31	309.70	1549.79	-467.59	204.92	1678.43	-474.58	332.13	1644.98	437.36	1488.24	76.12	1042.59	1525.76	65.02	410.87
6.58000	-325.64	264.49	39.67	-373.82	267.16	49.24	-549.56	318.39	39.35	-535.96	312.76	97.39	-704.33	87.13	25.74	-741.24	93.77	45.62	-873.56	53.73	142.56	-839.27	55.01	195.28	-481.01	222.75	1281.04	0.00	0.00	0.00	-363.47	174.00	1571.53	-361.00	312.13	1549.88	-462.67	206.42	1678.63	-469.73	334.85	1645.00	439.13	1485.89	77.75	1042.78	1528.46	64.33	409.39
6.59000	-325.34	264.42	39.77	-368.76	268.59	50.22	-549.37	319.16	39.42	-536.17	312.45	97.22	-707.66	82.91	23.90	-738.51	93.55	46.80	-868.92	54.56	147.74	-833.38	55.64	199.25	-476.98	225.14	1281.35	0.00	0.00	0.00	-359.52	176.13	1571.95	-357.94	314.04	1550.04	-458.64	210.30	1678.91	-465.08	337.10	1645.06	437.49	1487.15	77.63	1043.29	1529.63	63.72	411.05
6.60000	-324.42	264.87	39.75	-374.00	268.39	49.23	-549.58	318.60	39.19	-536.17	312.22	96.96	-705.43	82.11	23.79	-735.36	93.67	48.15	-864.00	55.46	153.03	-826.51	54.81	203.84	-472.24	227.99	1281.41	0.00	0.00	0.00	-356.14	177.86	1572.10	-352.10	315.78	1550.01	-454.16	212.32	1678.96	-460.36	339.58	1645.07	442.52	1485.62	78.54	1043.09	1528.56	63.87	414.23
6.61000	-324.90	264.27	39.71	-372.46	267.24	48.92	-549.55	318.58	38.97	-535.62	313.48	97.29	-704.58	82.02	22.96	-731.93	93.49	50.03	-858.40	55.25	158.93	-819.50	54.77	208.12	-469.19	229.77	1281.28	0.00	0.00	0.00	-351.16	180.28	1572.18	-347.27	317.81	1549.99	-449.27	213.07	1679.02	-455.76	341.90	1645.01	439.85	1489.86	73.83	1043.22	1527.95	64.10	416.53
6.62000	-326.28	264.38	39.39	-369.61	267.83	49.92	-549.45	319.04	39.13	-535.73	313.40	97.13	-699.51	84.73	23.82	-728.80	93.95	52.00	-852.51	55.35	164.90	-813.05	56.59	212.06	-465.55	231.94	1281.53	0.00	0.00	0.00	-347.19	181.99	1572.39	-341.23	319.80	1549.90	-445.17	216.64	1679.35	-451.28	344.02	1644.96	438.76	1492.70	71.68	1043.17	1529.31	63.80	415.47
6.63000	-324.92	264.28	39.72	-372.31	268.23	49.21	-549.12	319.66	39.43	-535.78	313.41	96.99	-696.81	84.31	23.47	-724.84	94.28	54.40	-846.54	56.14	170.49	-806.10	57.44	216.37	-461.22	234.32	1281.35	0.00	0.00	0.00	-342.29	184.09	1572.40	-338.62	321.91	1549.87	-440.51	217.82	1679.29	-446.69	346.34	1644.86	440.62	1493.48	71.81	1043.82	1531.88	63.26	412.80
6.64000	-326.08	264.36	39.19	-373.98	268.21	48.16	-549.27	319.63	39.23	-535.48	313.67	96.98	-693.42	83.45	23.99	-721.17	93.98	56.59	-840.12	56.89	175.57	-799.16	58.63	220.37	-456.21	235.02	1281.22	0.00	0.00	0.00	-339.40	185.67	1572.39	-334.33	323.85	1549.69	-436.45	220.34	1679.38	-442.22	348.65	1644.70	440.55	1492.36	72.04	1043.16	1529.30	63.79	414.02
6.65000	-325.84	263.90	39.30	-369.91	267.77	49.52	-549.36	319.02	39.16	-535.47	313.49	96.88	-687.65	82.68	26.63	-714.55	94.19	59.98	-833.58	58.70	179.26	-792.44	60.76	223.87	-451.88	236.96	1281.11	0.00	0.00	0.00	-336.98	187.96	1572.70	-330.75	325.63	1549.50	-432.56	223.67	1679.41	-437.96	350.39	1644.52	442.81	1492.44	72.60	1042.05	1525.09	65.11	414.90
6.66000	-323.83	264.07	39.55	-371.15	267.94	48.80	-549.03	319.79	39.44	-535.27	313.83	96.99	-682.11	78.61	28.90	-706.71	93.77	63.50	-825.97	60.24	182.11	-784.98	61.91	227.12	-448.28	238.75	1281.04	0.00	0.00	0.00	-331.78	189.74	1572.63	-326.61	327.33	1549.19	-428.54	226.14	1679.45	-433.51	352.36	1644.31	444.13	1491.81	73.37	1042.47	1524.86	65.46	414.07
6.67000	-325.01	264.11	39.02	-373.10	267.21	48.06	-549.19	319.48	39.25	-535.30	313.59	96.70	-671.47	78.54	31.97	-694.96	94.86	67.20	-817.35	61.55	184.05	-776.96	63.77	229.22	-443.34	240.54	1280.98	0.00	0.00	0.00	-326.45	191.21	1572.47	-322.90	328.40	1548.98	-424.08	227.72	1679.46	-428.93	354.76	1644.01	438.10	1492.50	71.60	1042.21	1524.32	65.85	413.66
6.68000	-325.41	264.20	38.59	-372.59	268.31	48.39	-549.43	318.61	39.02	-535.10	314.06	96.95	-661.20	79.31	34.32	-684.19	95.61	69.58	-807.77	63.06	184.97	-768.77	66.78	230.02	-441.28	241.33	1280.84	0.00	0.00	0.00	-321.00	192.55	1572.25	-316.98	329.96	1548.52	-419.68	230.05	1679.48	-424.48	356.50	1643.79	437.52	1490.93	71.86	1043.37	1528.91	64.04	414.14
6.69000	-324.33	264.28	38.86	-370.18	268.23	48.60	-549.08	319.80	39.69	-535.33	313.78	96.95	-647.77	80.16	36.90	-671.72	96.74	71.37	-797.70	64.53	184.87	-758.98	67.67	230.69	-436.63	242.92	1280.86	0.00	0.00	0.00	-319.19	193.70	1572.36	-314.97	331.22	1548.28	-415.43	231.65	1679.47	-420.22	357.61	1643.72	440.13	1491.53	72.05	1042.90	1527.97	64.37	414.01
6.70000	-323.44	264.49	38.94	-371.37	266.73	48.18	-549.28	319.11	39.45	-535.44	313.20	96.70	-635.90	81.60	37.88	-678.40	94.40	63.65	-787.22	65.84	183.80	-748.95	69.06	230.23	-433.65	244.34	1280.94	0.00	0.00	0.00	-314.85	195.18	1572.11	-309.69	332.47	1547.88	-410.84	232.44	1679.45	-415.67	359.37	1643.52	437.54	1491.83	71.61	1042.97	1528.05	64.39	413.63
6.71000	-322.64	264.18	39.19	-372.43	267.20	47.75	-549.39	318.78	39.36	-535.18	313.71	96.89	-620.38	82.44	39.35	-665.44	95.69	64.03	-776.46	67.74	181.51	-738.46	70.69	228.52	-432.00	246.08	1281.08	0.00	0.00	0.00	-312.27	196.25	1572.06	-305.59	333.71	1547.37	-406.88	235.62	1679.77	-411.00	361.30	1643.32	440.71	1489.74	73.07	1041.71	1520.59	66.87	412.68
6.72000	-325.37	264.07	38.43	-371.79	268.07	47.90	-549.31	318.88	39.58	-534.89	314.61	97.33	-606.43	84.55	39.80	-653.66	97.15	63.84	-765.11	70.17	178.24	-727.89	72.71	225.99	-426.16	247.17	1281.23	0.00	0.00	0.00	-307.80	197.65	1571.79	-301.06	334.84	1547.05	-402.24	236.33	1679.79	-406.59	362.46	1643.26	440.34	1492.15	72.24	1042.48	1526.43	65.28	411.57
6.73000	-324.06	264.27	38.61	-371.56	268.17	48.39	-549.32	318.58	39.30	-535.05	314.07	97.19	-587.82	87.29	40.64	-638.02	100.10	63.56	-752.77	72.05	174.40	-716.63	74.29	223.09	-423.32	248.32	1281.53	0.00	0.00	0.00	-304.59	199.06	1571.75	-296.12	335.68	1546.72	-397.47	235.94	1679.60	-402.14	363.91	1643.20	438.46	1495.38	70.78	1042.78	1529.23	63.87	414.06
6.74000	-324.65	264.67	38.34	-369.56	268.37	48.53	-549.18	318.99	39.62	-535.36	313.68	97.05	-571.26	89.25	40.81	-619.85	102.44	63.85	-739.80	73.64	169.87	-704.71	75.79	219.44	-420.14	249.49	1281.67	0.00	0.00	0.00	-298.89	200.15	1571.42	-292.19	336.55	1546.35	-393.64	238.82	1679.81	-397.70	365.14	1643.13	438.20	1493.79	71.17	1042.06	1528.03	64.15	415.69
6.75000	-323.03	264.42	38.80	-373.18	268.12	47.36	-549.20	318.95	39.61	-535.09	314.25	97.23	-554.96	91.68	40.34	-598.28	105.61	64.14	-726.32	75.28	164.68	-692.29	77.33	215.16	-415.63	251.04	1281.89	0.00	0.00	0.00	-295.17	200.84	1571.59	-288.33	337.50	1546.29	-389.60	240.72	1680.08	-393.29	366.45	1643.10	440.74	1492.54	72.13	1042.49	1530.58	63.56	414.30
6.76000	-325.19	264.63	38.32	-374.29	268.46	47.58	-549.29	318.90	39.60	-535.34	313.90	97.21	-537.00	94.69	40.15	-580.55	108.26	63.74	-712.33	77.10	158.92	-679.72	79.31	210.15	-412.02	252.15	1282.09	0.00	0.00	0.00	-291.89	201.07	1571.44	-285.47	338.13	1546.25	-384.98	240.12	1679.82	-389.00	367.44	1643.08	440.18	1492.08	71.97	1043.17	1530.61	63.81	416.37
6.77000	-323.95	264.85	38.55	-373.25	268.86	47.60	-549.12	318.98	39.69	-535.14	314.43	97.36	-518.97	96.95	39.86	-562.12	110.52	62.91	-697.82	79.15	152.38	-666.05	79.96	205.34	-408.65	252.90	1282.12	0.00	0.00	0.00	-289.53	201.64	1571.44	-279.21	338.99	1546.00	-381.46	242.39	1680.00	-384.56	368.59	1643.07	438.69	1490.81	71.89	1042.87	1529.55	63.58	414.00
6.78000	-326.00	264.57	38.00	-373.19	268.63	47.53	-549.71	318.09	39.41	-535.46	313.97	97.30	-497.99	102.22	40.27	-547.61	113.11	61.44	-682.47	80.90	145.68	-652.30	81.31	199.76	-405.70	253.86	1282.09	0.00	0.00	0.00	-282.35	202.65	1571.33	-275.68	339.34	1546.03	-377.39	244.04	1680.10	-380.39	369.27	1643.06	434.69	1493.92	70.28	1042.47	1526.93	64.45	410.03
6.79000	-324.63	265.06	38.03	-372.30	269.21	48.20	-549.56	317.81	39.40	-535.30	314.70	97.67	-478.98	104.07	40.01	-516.28	115.44	65.25	-666.61	82.46	138.87	-638.43	83.48	193.65	-402.88	255.13	1281.93	0.00	0.00	0.00	-276.13	203.09	1571.34	-271.41	340.23	1546.07	-373.25	244.18	1680.01	-376.12	370.07	1643.06	436.93	1493.37	70.99	1043.63	1531.47	62.97	409.71
6.80000	-324.77	265.17	37.59	-368.26	269.89	49.00	-549.50	317.88	39.45	-535.42	313.77	97.30	-458.89	105.55	39.69	-496.16	116.65	64.14	-650.45	83.90	131.88	-623.50	84.26	187.85	-399.14	256.02	1281.79	0.00	0.00	0.00	-275.57	205.10	1571.73	-266.96	340.94	1546.10	-369.04	243.94	1679.84	-371.72	371.29	1642.92	439.55	1489.59	72.70	1043.38	1531.49	63.07	412.43
6.81000	-323.68	264.77	37.72	-369.46	268.97	47.94	-549.40	317.88	39.55	-535.04	314.70	97.88	-439.09	106.71	39.52	-477.12	117.60	62.61	-633.74	85.50	124.66	-608.22	85.38	181.57	-395.64	255.89	1281.50	0.00	0.00	0.00	-274.97	205.58	1571.41	-262.95	341.77	1545.90	-365.09	245.40	1679.73	-367.44	372.10	1642.84	440.26	1490.02	72.91	1043.04	1529.08	63.61	412.18
6.82000	-325.15	265.27	37.09	-368.53	270.24	48.54	-549.40	317.78	39.63	-535.39	314.35	97.76	-418.38	107.19	39.27	-456.11	117.90	61.52	-616.45	86.30	117.70	-593.05	87.43	174.99	-389.93	257.00	1281.11	0.00	0.00	0.00	-268.21	205.77	1571.12	-258.51	342.24	1545.62	-360.94	245.53	1679.53	-363.23	372.59	1642.80	443.44	1491.45	72.96	1042.90	1530.05	63.19	412.70
6.83000	-324.22	265.47	37.23	-370.98	269.05	47.54	-549.50	318.12	39.86	-535.52	314.28	97.83	-399.65	107.17	39.05	-439.10	118.03	59.69	-598.42	86.43	111.10	-577.23	88.38	168.85	-387.74	257.37	1280.89	0.00	0.00	0.00	-264.98	205.43	1571.01	-253.85	342.34	1545.40	-357.27	247.81	1679.39	-358.93	373.21	1642.72	444.07	1491.04	72.97	1042.23	1526.14	65.10	411.86
6.84000	-324.41	265.76	36.94	-371.88	269.62	47.32	-549.21	318.45	39.95	-535.59	314.15	97.89	-379.70	107.12	39.52	-418.83	118.09	58.83	-580.57	87.53	104.24	-561.23	89.35	162.82	-383.73	258.60	1280.54	0.00	0.00	0.00	-259.89	206.62	1570.68	-249.43	342.13	1545.15	-353.25	248.51	1679.28	-354.60	373.73	1642.55	440.74	1489.91	72.83	1043.21	1530.98	63.71	415.24
6.85000	-325.12	266.10	36.77	-372.25	269.82	47.58	-549.24	318.39	39.79	-535.35	314.72	98.12	-357.36	106.55	40.58	-398.16	117.78	58.27	-562.28	88.06	97.74	-545.05	90.86	156.61	-380.47	258.97	1280.28	0.00	0.00	0.00	-256.11	206.72	1570.30	-245.50	342.81	1544.71	-348.72	247.48	1678.87	-350.23	374.43	1642.30	440.54	1491.23	72.29	1042.70	1527.62	64.67	415.68
6.86000	-325.02	265.73	37.03	-371.03	270.51	48.32	-548.98	318.80	40.01	-535.21	315.08	98.46	-337.04	106.26	41.74	-377.54	117.42	58.08	-543.55	87.95	91.78	-528.65	91.81	150.83	-377.64	259.70	1279.99	0.00	0.00	0.00	-256.24	206.94	1569.92	-240.48	343.48	1544.12	-344.43	248.08	1678.74	-345.98	374.53	1642.09	442.28	1489.80	73.24	1041.60	1522.78	66.11	414.94
6.87000	-324.17	266.14	37.24	-371.10	270.60	48.28	-549.38	317.98	39.64	-535.63	313.97	98.15	-315.30	105.95	43.08	-358.76	116.82	57.54	-525.25	89.03	85.66	-512.41	93.49	145.15	-373.44	260.09	1279.88	0.00	0.00	0.00	-249.87	207.12	1569.03	-237.98	343.59	1543.75	-340.23	248.96	1678.46	-341.55	374.91	1641.74	440.00	1492.31	71.94	1041.59	1524.78	65.21	411.51
6.88000	-325.69	266.11	37.03	-370.94	270.43	48.69	-549.03	318.78	40.20	-535.85	313.54	97.97	-295.71	105.94	44.29	-336.96	116.75	58.07	-506.56	89.00	80.43	-495.84	94.59	139.99	-369.31	261.16	1279.49	0.00	0.00	0.00	-242.07	207.50	1568.38	-233.46	343.42	1543.20	-336.04	248.33	1678.01	-337.13	375.37	1641.32	438.61	1492.10	71.87	1041.75	1525.01	65.27	409.50
6.89000	-324.19	265.85	37.59	-368.77	270.61	48.91	-549.14	318.29	39.98	-535.04	315.29	98.82	-275.55	105.81	45.89	-319.01	116.37	57.91	-488.03	89.77	75.34	-478.73	94.53	135.43	-365.69	260.98	1279.32	0.00	0.00	0.00	-237.86	207.74	1567.87	-229.05	343.05	1542.47	-331.59	249.17	1677.62	-332.69	375.64	1640.92	439.38	1491.46	72.29	1041.82	1525.90	64.99	414.79
6.90000	-324.24	265.79	37.46	-372.77	271.64	48.35	-548.77	318.86	40.36	-534.79	315.12	98.89	-256.49	106.74	47.28	-300.74	116.58	58.11	-469.32	90.42	70.80	-461.93	95.54	131.15	-362.22	261.56	1279.17	0.00	0.00	0.00	-236.54	207.19	1567.59	-225.89	343.91	1541.82	-327.32	250.13	1677.20	-328.24	375.99	1640.45	440.78	1491.85	72.56	1042.52	1527.94	64.28	413.81
6.91000	-320.24	264.08	36.62	-368.83	271.99	49.53	-549.19	318.01	40.18	-534.95	314.78	99.01	-235.00	107.07	49.46	-280.10	116.89	59.09	-450.71	90.99	66.79	-445.12	96.41	127.14	-359.05	261.39	1278.75	0.00	0.00	0.00	-232.23	207.07	1566.56	-221.29	343.97	1541.15	-323.14	250.35	1676.75	-323.80	376.04	1640.00	439.96	1490.44	72.67	1042.65	1525.13	65.02	411.78
6.92000	-324.30	265.97	37.52	-369.27	272.06	49.04	-549.02	317.73	40.20	-535.02	314.37	98.82	-213.47	108.48	52.39	-262.74	117.36	59.89	-432.28	91.25	63.36	-428.84	97.67	123.53	-356.93	261.40	1278.17	0.00	0.00	0.00	-230.93	207.69	1566.02	-217.14	343.97	1540.36	-318.40	250.08	1676.30	-319.41	375.93	1639.57	439.05	1490.77	72.42	1042.97	1528.94	63.70	410.27
6.93000	-323.35	264.14	36.49	-365.35	272.19	49.98	-549.19	317.28	40.15	-534.96	313.85	98.84	-199.41	108.37	53.00	-244.75	118.19	61.09	-414.20	91.91	60.19	-412.58	99.14	120.33	-352.19	262.65	1277.73	0.00	0.00	0.00	-222.01	207.84	1565.34	-213.80	343.14	1539.76	-314.00	249.69	1675.71	-315.00	375.80	1639.08	439.49	1491.93	72.03	1042.55	1524.48	65.34	412.58
6.94000	-327.34	263.75	35.38	-367.42	273.40	49.78	-548.97	317.85	40.38	-534.28	314.59	99.20	-181.93	110.00	55.80	-226.26	119.68	63.19	-396.54	92.86	57.46	-396.53	99.96	117.80	-348.47	262.16	1277.30	0.00	0.00	0.00	-218.27	207.68	1564.67	-210.01	342.95	1539.12	-309.96	251.32	1675.35	-310.49	375.88	1638.62	440.57	1491.60	72.45	1042.57	1527.38	64.46	412.87
6.95000	-331.15	264.08	33.96	-367.56	273.74	49.55	-548.87	318.30	40.80	-534.33	314.23	99.33	-164.46	111.37	59.18	-209.30	121.12	65.36	-379.19	93.47	55.25	-380.69	99.85	115.98	-344.93	261.63	1276.68	0.00	0.00	0.00	-216.23	207.05	1563.77	-205.65	343.06	1538.42	-305.40	250.22	1674.71	-306.15	375.59	1638.11	441.78	1490.20	73.15	1042.12	1524.29	65.40	414.65
6.96000	-321.20	264.29	36.25	-366.65	274.06	49.66	-548.51	318.70	40.98	-534.23	314.08	99.32	-147.66	113.23	62.76	-193.38	122.79	67.58	-362.57	94.42	53.35	-365.74	101.25	114.05	-340.76	261.87	1276.21	0.00	0.00	0.00	-211.54	206.55	1562.68	-201.35	343.11	1537.66	-300.85	249.70	1674.04	-301.85	375.15	1637.72	442.77	1488.26	73.72	1042.10	1523.44	65.93	412.27
6.97000	-326.87	264.02	34.56	-365.39	272.96	49.32	-548.93	317.53	40.75	-533.77	314.74	99.65	-131.68	114.99	66.00	-177.65	124.01	69.93	-346.25	95.61	51.76	-350.95	102.39	112.48	-337.28	261.93	1275.72	0.00	0.00	0.00	-208.59	206.55	1562.04	-196.82	342.59	1536.94	-296.18	248.17	1673.37	-297.52	374.78	1637.22	441.33	1490.54	72.64	1042.58	1524.97	65.76	413.49
6.98000	-325.93	264.47	34.78	-365.80	274.45	49.51	-548.54	318.19	41.13	-533.39	315.19	100.12	-116.20	116.35	69.41	-161.57	125.61	72.69	-330.21	96.31	50.73	-336.53	103.80	111.30	-333.19	262.12	1275.27	0.00	0.00	0.00	-201.73	206.41	1561.15	-193.46	342.39	1536.28	-291.76	249.19	1672.95	-293.18	374.30	1636.76	442.37	1489.73	73.45	1041.56	1521.45	66.26	412.20
6.99000	-329.25	264.66	33.60	-364.24	274.70	49.60	-548.48	318.52	41.20	-533.23	314.98	100.16	-101.29	117.05	72.83	-147.06	127.03	75.11	-314.88	97.28	50.00	-322.59	105.18	110.20	-330.48	262.20	1274.87	0.00	0.00	0.00	-196.09	205.99	1560.31	-189.94	342.04	1535.59	-287.33	249.17	1672.45	-288.76	373.93	1636.33	443.48	1491.10	73.26	1044.10	1534.64	61.97	411.88
7.00000	-328.30	265.10	33.64	-365.91	274.00	49.16	-548.66	317.75	41.15	-533.47	314.09	99.96	-86.88	119.01	75.94	-132.59	128.41	77.63	-300.30	98.72	49.35	-309.05	106.92	109.29	-326.17	261.93	1274.44	0.00	0.00	0.00	-192.81	205.17	1559.57	-185.38	341.46	1534.98	-282.71	247.14	1671.73	-284.46	372.91	1636.04	443.41	1491.69	72.92	1043.12	1528.33	64.19	413.73
7.01000	-325.65	265.17	33.97	-368.03	273.99	48.15	-548.86	316.64	40.88	-533.50	313.79	99.99	-73.35	119.66	78.38	-117.33	129.18	80.22	-286.21	100.11	48.95	-296.00	107.73	109.04	-323.62	261.52	1274.04	0.00	0.00	0.00	-192.39	204.54	1559.09	-179.70	340.80	1534.41	-278.24	245.85	1671.18	-280.06	372.30	1635.62	442.31	1490.60	72.97	1042.60	1525.38	64.77	416.73
7.02000	-327.91	265.73	33.68	-367.03	271.50	48.32	-548.38	317.55	41.24	-533.02	314.66	100.50	-60.08	120.70	81.54	-105.63	129.90	82.15	-272.60	101.06	48.97	-283.20	108.61	109.01	-319.97	261.42	1273.56	0.00	0.00	0.00	-185.94	203.97	1558.07	-175.65	340.30	1533.87	-273.75	245.40	1670.70	-275.54	371.62	1635.22	440.38	1490.36	72.83	1042.77	1525.47	64.87	414.56
7.03000	-323.05	265.80	34.61	-372.59	272.54	47.02	-548.41	317.31	41.41	-532.79	314.67	100.66	-47.61	120.97	84.61	-92.59	130.25	84.63	-259.76	102.76	48.82	-271.16	110.02	108.75	-315.38	260.69	1273.13	0.00	0.00	0.00	-180.55	203.47	1557.37	-171.02	339.84	1533.24	-269.62	245.40	1670.24	-271.22	370.37	1634.93	442.04	1489.86	73.15	1043.00	1526.16	64.46	416.91
7.04000	-330.25	265.95	32.94	-371.27	272.11	47.13	-548.47	317.09	41.50	-532.52	314.49	100.89	-35.64	121.06	87.79	-80.55	130.68	87.25	-247.50	104.11	48.88	-259.62	111.03	108.90	-311.56	260.92	1272.74	0.00	0.00	0.00	-175.03	203.14	1556.60	-168.09	339.28	1532.82	-265.09	244.33	1669.55	-266.77	369.52	1634.57	441.91	1490.49	72.92	1042.70	1527.91	64.24	415.59
7.05000	-327.46	266.17	33.04	-371.88	272.59	46.78	-548.65	316.41	41.41	-532.64	313.96	100.90	-24.29	120.38	90.94	-68.60	131.68	90.23	-235.88	106.04	48.79	-248.71	112.00	108.85	-308.49	260.44	1272.22	0.00	0.00	0.00	-171.50	202.30	1555.97	-164.39	338.22	1532.50	-260.39	242.87	1668.98	-262.23	368.69	1634.23	441.00	1491.04	72.60	1041.59	1523.47	65.58	413.00
7.06000	-323.18	266.93	36.25	-371.33	271.66	47.39	-548.21	317.13	42.01	-532.02	314.28	101.22	-13.65	121.05	94.14	-57.07	132.01	92.84	-224.86	107.35	48.94	-238.65	114.08	108.59	-300.64	260.25	1271.72	0.00	0.00	0.00	-170.42	200.92	1555.29	-158.25	336.85	1531.98	-255.86	242.05	1668.62	-257.67	367.66	1633.89	440.19	1489.72	72.84	1041.66	1525.04	64.99	411.27
7.07000	-323.99	267.73	35.69	-372.67	271.27	46.90	-548.54	315.79	41.88	-531.73	314.35	101.78	-3.46	121.39	96.70	-47.68	132.20	94.78	-214.49	109.21	48.92	-229.04	116.02	108.43	-297.47	259.88	1271.26	0.00	0.00	0.00	-163.29	200.11	1554.78	-154.15	336.18	1531.65	-251.31	240.86	1667.94	-253.19	366.25	1633.66	440.04	1490.81	72.53	1042.56	1525.93	64.75	413.69
7.08000	-323.49	267.50	35.66	-370.45	271.00	47.33	-548.32	315.79	42.07	-531.51	314.24	102.09	5.88	122.30	98.97	-39.42	132.80	96.39	-204.70	110.93	48.96	-219.87	117.73	108.28	-296.00	259.69	1270.77	0.00	0.00	0.00	-160.50	198.99	1554.31	-147.73	334.94	1531.09	-246.62	239.89	1667.45	-248.67	364.70	1633.44	440.24	1490.70	72.55	1042.36	1526.49	65.05	416.04
7.09000	-323.59	268.88	35.25	-370.13	270.21	47.58	-547.78	316.79	42.87	-531.70	313.01	101.97	14.73	123.00	101.11	-29.71	133.60	98.31	-195.47	112.65	48.94	-211.12	118.96	108.29	-290.28	259.32	1270.29	0.00	0.00	0.00	-157.55	198.00	1553.76	-143.29	334.28	1530.72	-241.69	237.45	1666.91	-244.05	363.50	1633.18	441.43	1497.36	67.37	1042.27	1526.88	64.74	415.83
7.10000	-322.90	267.71	35.44	-370.01	271.07	47.23	-547.89	316.27	42.98	-531.06	313.72	102.67	22.91	123.47	102.97	-21.27	134.84	99.65	-186.78	113.79	49.01	-203.24	121.44	107.82	-286.43	257.56	1270.08	0.00	0.00	0.00	-153.01	197.00	1553.08	-140.22	333.12	1530.49	-236.74	235.48	1666.48	-239.50	361.80	1632.98	436.20	1496.00	69.48	1041.35	1522.22	66.01	415.20
7.11000	-323.59	267.94	35.07	-370.18	271.63	47.11	-548.07	315.66	43.18	-530.65	313.99	103.22	30.35	124.65	104.12	-13.77	136.06	100.58	-178.88	115.70	48.70	-195.86	122.12	107.80	-281.57	257.47	1269.60	0.00	0.00	0.00	-145.94	196.02	1552.39	-137.83	331.21	1530.15	-232.05	234.08	1665.86	-234.93	360.24	1632.79	437.34	1493.57	71.32	1041.80	1522.94	65.66	412.89
7.12000	-322.39	267.45	35.38	-372.58	273.21	46.27	-547.74	315.45	43.46	-530.38	313.65	103.49	37.12	126.18	104.76	-8.29	137.51	100.91	-171.63	116.72	48.59	-188.89	124.03	107.20	-276.56	256.51	1269.33	0.00	0.00	0.00	-140.96	194.87	1551.80	-131.14	329.84	1529.89	-227.29	232.53	1665.44	-230.30	358.69	1632.61	437.60	1489.81	72.23	1042.22	1522.81	65.86	409.73
7.13000	-321.23	267.16	35.72	-366.96	272.96	47.33	-547.59	315.58	43.97	-529.71	314.20	104.17	43.38	127.44	105.23	-2.20	139.57	101.41	-165.05	118.12	48.18	-182.61	124.26	107.15	-272.43	256.10	1268.96	0.00	0.00	0.00	-135.90	193.72	1551.21	-127.67	328.53	1529.70	-222.51	230.28	1665.05	-225.73	357.00	1632.40	440.08	1490.18	72.50	1041.94	1522.70	65.92	410.83
7.14000	-322.05	266.32	35.56	-371.87	272.60	46.08	-547.33	315.50	44.49	-529.82	313.02	104.23	49.04	130.21	105.14	5.71	141.63	101.87	-159.27	119.91	47.40	-177.07	126.45	106.12	-266.21	255.06	1268.56	0.00	0.00	0.00	-131.36	192.15	1550.76	-124.57	327.59	1529.53	-217.67	228.23	1664.58	-221.01	355.31	1632.15	438.58	1490.21	72.35	1041.69	1520.65	66.76	413.99
7.15000	-321.02	266.44	35.71	-368.45	271.78	46.65	-546.97	315.35	44.94	-529.07	313.55	104.96	53.79	132.81	104.88	11.12	143.97	101.58	-154.25	121.34	46.53	-171.89	126.34	105.76	-262.76	253.71	1268.16	0.00	0.00	0.00	-126.43	190.29	1550.35	-119.67	326.04	1529.31	-213.23	227.12	1664.15	-216.43	353.41	1631.94	437.73	1490.65	72.27	1042.34	1524.93	65.24	416.01
7.16000	-320.15	265.42	36.22	-364.31	272.17	47.72	-547.44	314.12	45.00	-528.78	313.14	105.46	58.10	135.94	104.11	13.56	146.51	100.17	-149.95	122.38	45.56	-167.91	128.56	104.25	-257.74	253.26	1267.62	0.00	0.00	0.00	-119.66	188.81	1549.83	-113.01	323.78	1529.05	-208.53	225.31	1663.71	-211.78	351.54	1631.73	442.25	1489.68	73.33	1042.94	1527.16	64.14	414.74
7.17000	-321.09	266.19	35.55	-368.73	272.55	46.47	-547.24	314.14	45.65	-528.31	313.19	106.02	61.79	139.60	102.82	17.56	149.36	98.80	-146.45	123.55	44.52	-164.35	130.12	102.83	-254.10	252.72	1267.09	0.00	0.00	0.00	-116.54	187.23	1549.27	-105.50	321.95	1528.75	-203.55	222.60	1663.12	-207.34	349.12	1631.55	440.97	1490.19	72.89	1042.29	1524.92	65.16	414.71
7.18000	-321.98	267.29	34.56	-370.98	272.43	46.15	-546.78	314.27	46.25	-527.81	313.34	106.66	64.53	142.68	99.61	20.82	152.60	96.75	-144.03	124.90	43.72	-161.23	130.75	101.76	-248.04	250.74	1266.65	0.00	0.00	0.00	-112.68	184.95	1548.55	-103.53	320.39	1528.64	-198.67	218.54	1662.31	-202.86	346.83	1631.34	440.11	1491.31	72.32	1042.27	1524.52	65.13	414.72
7.19000	-322.11	267.80	34.00	-369.09	272.66	46.12	-546.58	314.06	47.07	-527.61	312.70	106.91	66.37	146.58	95.94	22.26	155.55	92.98	-142.54	125.71	43.14	-159.25	132.37	100.19	-242.43	249.90	1266.14	0.00	0.00	0.00	-108.80	183.49	1548.12	-100.40	318.96	1528.56	-194.04	216.75	1661.76	-198.29	344.82	1631.07	439.28	1491.73	71.85	1041.85	1521.65	65.58	413.28
7.20000	-321.56	267.98	33.91	-369.01	272.47	45.60	-546.43	314.43	47.65	-526.95	312.83	107.60	67.19	149.73	91.48	23.04	158.31	89.05	-141.68	126.67	42.35	-157.84	133.10	99.01	-238.30	248.48	1265.55	0.00	0.00	0.00	-103.06	181.82	1547.72	-95.96	316.98	1528.45	-189.44	215.19	1661.34	-193.67	342.69	1630.82	439.09	1491.18	71.93	1042.51	1523.54	65.06	411.81
7.21000	-322.21	268.72	33.37	-369.65	273.37	45.46	-546.15	314.47	48.35	-526.18	313.35	108.55	68.59	153.00	87.60	24.88	160.89	85.90	-140.81	127.59	41.29	-156.98	134.75	97.50	-233.14	247.06	1265.08	0.00	0.00	0.00	-97.65	179.73	1547.05	-90.28	314.35	1528.24	-184.69	212.52	1660.73	-189.26	340.16	1630.68	438.98	1491.31	72.09	1043.38	1528.75	64.00	407.23
7.22000	-320.80	268.61	33.73	-366.54	272.98	46.53	-546.04	314.08	49.09	-525.64	313.32	109.34	70.90	154.79	83.43	25.53	162.62	82.26	-139.63	128.06	40.48	-155.05	135.34	96.57	-226.03	245.85	1264.67	0.00	0.00	0.00	-90.17	176.90	1546.48	-85.00	312.42	1528.05	-180.02	210.98	1660.16	-184.83	337.29	1630.57	438.82	1489.92	72.39	1042.94	1525.72	65.06	410.69
7.23000	-321.05	268.41	33.16	-367.56	273.18	46.30	-545.98	313.01	49.48	-524.98	313.08	109.96	73.52	155.83	79.12	28.18	163.32	78.66	-138.64	128.23	39.84	-152.27	136.07	95.59	-220.45	244.57	1264.24	0.00	0.00	0.00	-86.19	175.46	1545.85	-79.57	310.41	1528.08	-175.11	207.95	1659.63	-180.33	334.76	1630.50	440.14	1489.48	72.82	1043.32	1528.08	64.16	411.59
7.24000	-321.62	268.35	32.88	-370.56	273.47	45.10	-545.19	314.14	50.93	-524.28	313.07	111.13	75.21	156.17	73.18	30.23	163.73	74.54	-138.04	127.56	39.62	-149.74	136.07	94.56	-215.18	243.08	1263.71	0.00	0.00	0.00	-80.15	173.22	1544.98	-75.54	308.75	1528.03	-169.89	203.64	1658.97	-175.73	331.93	1630.54	443.03	1490.01	73.05	1042.93	1526.18	64.80	413.39
7.25000	-320.83	268.49	32.75	-366.73	273.53	45.81	-544.86	313.67	51.96	-523.54	312.85	111.98	76.86	155.74	68.52	32.52	163.18	70.87	-137.81	127.34	39.21	-148.22	136.95	93.81	-210.78	240.31	1263.65	0.00	0.00	0.00	-75.08	170.72	1544.57	-71.52	306.84	1528.29	-164.88	200.93	1658.67	-171.03	329.17	1630.71	440.41	1490.42	72.59	1042.11	1519.85	66.67	412.42
7.26000	-320.26	268.42	32.77	-366.72	273.62	45.58	-544.25	313.46	53.38	-522.59	313.17	113.47	78.10	156.43	64.10	32.39	162.79	67.68	-137.59	127.03	39.17	-146.85	136.86	93.69	-205.14	239.53	1263.43	0.00	0.00	0.00	-70.98	168.56	1544.79	-65.25	304.64	1528.53	-159.80	198.43	1658.39	-166.37	326.09	1631.06	440.59	1491.10	72.55	1042.52	1523.69	65.70	410.31
7.27000	-319.52	268.52	32.38	-371.17	273.43	44.39	-543.71	313.31	54.92	-521.34	312.69	114.72	79.55	157.62	60.57	33.79	163.11	65.83	-136.98	126.19	39.72	-145.79	137.75	93.23	-199.54	238.04	1263.52	0.00	0.00	0.00	-67.57	166.11	1544.41	-61.71	302.06	1529.11	-154.71	195.97	1658.43	-161.59	322.99	1631.51	440.70	1489.93	72.74	1042.52	1524.42	65.51	415.78
7.28000	-318.10	268.50	32.52	-366.97	274.05	45.04	-542.73	313.47	56.85	-519.87	313.17	116.53	80.64	158.84	57.87	34.33	163.57	63.61	-136.64	126.70	39.99	-144.29	136.54	93.92	-194.86	236.92	1263.77	0.00	0.00	0.00	-61.65	164.39	1544.47	-55.50	299.54	1529.62	-149.55	193.45	1658.65	-156.56	320.26	1632.12	442.70	1491.48	72.62	1042.16	1520.98	66.49	417.10
7.29000	-317.88	268.55	32.26	-367.33	273.48	44.55	-542.02	313.08	58.78	-518.24	313.26	118.45	81.37	160.51	55.33	34.75	164.82	62.51	-136.20	126.25	40.43	-143.56	136.98	93.73	-189.74	235.18	1264.38	0.00	0.00	0.00	-57.50	162.09	1544.51	-50.91	297.42	1530.04	-144.21	190.08	1658.80	-151.46	317.26	1632.88	444.37	1492.39	72.86	1044.24	1533.28	62.34	414.84
7.30000	-317.89	271.89	33.68	-363.16	272.91	45.22	-541.27	312.47	60.87	-516.83	313.37	120.63	82.12	158.88	54.85	34.20	165.36	61.03	-135.95	126.00	40.67	-142.78	136.90	93.91	-183.48	233.30	1264.95	0.00	0.00	0.00	-52.12	159.19	1544.90	-46.24	295.09	1530.94	-138.67	185.65	1658.99	-146.48	314.01	1633.85	442.83	1492.56	72.67	1043.35	1528.09	63.74	413.00
7.31000	-316.00	272.66	34.18	-364.88	274.83	44.95	-540.36	312.82	63.64	-514.86	314.20	123.42	86.24	161.59	54.21	35.60	166.13	60.48	-135.76	125.96	40.74	-142.38	137.07	93.94	-177.28	231.37	1265.89	0.00	0.00	0.00	-44.37	156.73	1545.17	-41.23	292.53	1532.12	-133.60	183.29	1659.47	-141.31	311.18	1634.86	439.39	1492.29	71.89	1041.69	1521.55	66.03	414.73
7.32000	-317.44	272.87	33.59	-362.27	274.12	44.90	-539.29	312.73	66.19	-512.99	314.33	125.90	85.23	161.88	51.99	35.71	166.19	59.69	-135.66	126.14	40.83	-141.88	136.80	93.95	-172.29	229.90	1266.94	0.00	0.00	0.00	-39.65	153.36	1545.74	-34.93	289.17	1533.29	-128.35	180.01	1660.13	-136.23	308.08	1635.98	437.54	1491.80	71.66	1042.35	1525.99	64.71	418.00
7.33000	-317.18	271.71	32.99	-362.25	273.95	44.51	-537.77	313.47	69.25	-510.65	315.76	128.86	87.29	160.50	52.90	35.33	165.84	58.97	-135.43	126.03	40.90	-141.29	136.41	93.97	-167.28	227.49	1268.04	0.00	0.00	0.00	-31.52	151.00	1546.41	-30.02	287.06	1534.54	-123.46	178.01	1660.87	-131.23	304.98	1637.14	442.87	1489.60	73.47	1042.00	1523.98	65.20	413.94
7.34000	-316.07	272.22	33.24	-362.41	274.99	43.45	-536.17	314.60	72.46	-508.23	316.67	131.84	85.29	161.92	50.21	36.31	165.76	58.80	-135.20	125.87	40.92	-140.94	136.72	93.88	-160.69	226.77	1269.19	0.00	0.00	0.00	-29.05	148.47	1547.24	-26.36	284.51	1535.88	-118.55	174.44	1661.58	-126.30	301.91	1638.39	441.71	1490.48	73.17	1042.23	1527.10	64.45	417.30
7.35000	-316.74	272.07	32.84	-363.29	275.74	42.41	-534.60	315.60	75.78	-505.82	317.58	134.84	86.36	160.33	50.47	36.79	165.52	58.22	-135.05	125.70	41.00	-140.53	137.46	93.62	-153.43	223.73	1270.39	0.00	0.00	0.00	-24.36	145.47	1548.14	-20.94	281.74	1537.03	-113.72	171.24	1662.37	-121.48	298.65	1639.71	440.96	1489.70	73.00	1042.00	1527.41	64.68	417.72
7.36000	-317.43	270.85	32.26	-364.09	274.88	41.08	-532.89	315.60	78.71	-502.95	318.87	138.06	84.53	159.87	48.73	36.68	165.83	57.56	-134.82	125.62	41.18	-139.84	136.20	94.20	-149.74	221.28	1271.50	0.00	0.00	0.00	-17.16	143.35	1549.13	-14.02	279.26	1538.43	-109.05	168.60	1663.23	-116.65	295.88	1640.93	440.63	1490.96	72.28	1041.56	1522.71	65.94	413.56
7.37000	-317.46	271.26	32.03	-363.22	275.33	40.20	-530.64	317.54	82.66	-499.86	320.78	141.39	84.26	161.93	46.21	37.45	165.97	57.05	-134.54	125.70	41.34	-139.54	137.27	93.72	-142.85	219.50	1272.70	0.00	0.00	0.00	-13.58	140.59	1550.15	-10.81	277.09	1539.94	-104.44	165.67	1664.04	-111.88	293.05	1642.20	438.58	1491.85	71.92	1041.62	1522.50	65.76	411.93
7.38000	-315.57	271.86	32.30	-369.15	274.45	38.91	-528.78	317.45	85.87	-496.02	323.09	145.11	84.96	161.69	45.31	36.86	166.11	56.16	-134.38	125.79	41.40	-139.12	137.40	93.72	-137.97	217.50	1273.60	0.00	0.00	0.00	-11.17	137.37	1551.46	-5.76	274.31	1541.67	-100.11	163.44	1665.01	-107.30	290.42	1643.39	438.58	1489.38	72.53	1042.68	1526.14	64.70	414.76
7.39000	-317.14	271.95	32.08	-362.74	275.31	39.36	-526.29	318.86	89.80	-492.52	324.40	148.52	85.72	161.95	44.87	37.58	166.25	56.11	-134.33	126.01	41.40	-138.84	138.45	93.22	-131.11	215.12	1274.40	0.00	0.00	0.00	-3.60	135.30	1552.56	-0.51	271.64	1543.19	-95.56	160.83	1666.00	-102.79	287.57	1644.54	440.18	1490.54	72.75	1043.33	1529.71	63.58	418.17
7.40000	-315.73	272.06	32.23	-362.39	275.42	39.11	-523.86	319.84	93.90	-488.15	326.43	152.13	85.28	161.99	44.19	36.81	166.29	55.54	-134.25	125.90	41.38	-138.46	137.30	93.49	-125.96	212.96	1275.28	0.00	0.00	0.00	2.31	133.20	1553.89	5.80	269.50	1544.60	-91.12	157.66	1666.83	-98.45	284.96	1645.65	438.38	1492.17	71.82	1042.27	1525.67	64.72	413.90
7.41000	-316.93	271.78	31.69	-362.76	276.24	38.18	-520.93	320.50	98.13	-483.70	328.21	156.06	84.85	161.31	43.17	37.74	166.23	55.60	-134.26	125.85	41.31	-138.36	137.46	93.24	-121.11	210.69	1276.03	0.00	0.00	0.00	6.06	130.88	1555.23	10.17	267.01	1546.05	-86.80	154.85	1667.59	-94.08	282.71	1646.59	439.27	1492.30	71.84	1041.49	1523.23	65.67	412.45
7.42000	-315.50	271.93	31.93	-364.62	276.19	37.72	-517.23	322.01	102.98	-478.71	330.36	160.00	85.57	160.56	43.29	38.18	166.13	55.52	-134.20	125.74	41.22	-138.45	137.87	92.82	-115.07	208.32	1276.62	0.00	0.00	0.00	8.50	127.80	1556.43	13.01	264.44	1547.67	-82.60	152.74	1668.36	-89.90	280.09	1647.52	440.16	1489.74	72.71	1042.20	1522.66	65.77	408.04
7.43000	-315.61	272.16	31.47	-361.36	276.60	38.13	-513.51	322.94	107.86	-473.73	330.68	163.38	85.32	160.95	42.96	37.35	166.10	55.02	-134.27	125.68	41.09	-138.07	136.47	93.12	-109.69	206.51	1277.19	0.00	0.00	0.00	14.06	126.15	1557.65	17.69	262.48	1548.93	-78.17	150.03	1669.12	-85.74	277.25	1648.37	442.25	1491.00	72.71	1042.90	1525.40	65.15	411.17
7.44000	-315.25	272.75	31.39	-356.24	276.27	39.82	-508.90	325.13	113.59	-467.99	332.21	167.34	85.49	160.21	42.76	38.21	166.21	55.19	-134.37	125.67	40.94	-138.26	137.39	92.53	-104.28	204.76	1277.60	0.00	0.00	0.00	21.52	123.96	1558.68	23.82	260.32	1550.01	-73.88	147.68	1669.71	-81.56	274.80	1649.09	439.98	1489.69	72.64	1041.87	1520.39	66.46	410.90
7.45000	-314.02	272.76	31.02	-352.67	276.42	41.46	-504.43	326.15	119.08	-461.53	334.15	171.66	85.93	160.38	42.86	37.82	165.79	54.72	-134.35	125.55	40.88	-138.07	136.61	92.57	-97.91	202.91	1277.98	0.00	0.00	0.00	24.87	121.42	1559.45	27.24	258.24	1551.01	-69.61	145.77	1670.23	-77.32	272.66	1649.67	441.17	1490.07	72.87	1041.82	1522.38	65.55	410.06
7.46000	-313.56	273.23	30.35	-353.53	276.35	41.59	-498.84	329.09	125.47	-454.66	335.90	176.02	85.41	161.06	42.03	37.61	165.60	54.51	-134.33	125.22	40.96	-138.14	137.10	92.20	-92.18	200.48	1278.29	0.00	0.00	0.00	28.82	119.79	1560.40	32.24	256.13	1552.07	-65.24	143.13	1670.62	-73.10	270.35	1650.22	439.67	1490.58	72.32	1041.86	1524.87	65.47	414.75
7.47000	-311.93	272.98	29.90	-348.78	277.53	42.76	-493.23	330.85	131.94	-447.85	336.88	180.22	86.09	159.88	42.01	38.09	165.28	54.44	-134.28	125.30	40.87	-138.07	137.10	92.21	-88.80	199.75	1278.45	0.00	0.00	0.00	33.26	116.91	1560.72	36.30	254.11	1552.72	-60.85	141.08	1670.98	-68.90	267.88	1650.82	439.01	1489.57	72.74	1042.12	1526.84	64.95	415.60
7.48000	-309.24	274.25	29.57	-351.92	277.63	42.09	-487.34	332.71	138.46	-440.26	338.49	184.88	84.64	159.55	41.02	38.01	165.38	54.31	-134.27	125.51	40.81	-137.84	137.06	92.13	-85.76	197.24	1278.61	0.00	0.00	0.00	39.67	115.02	1561.06	41.70	251.94	1553.37	-56.33	138.83	1671.22	-64.70	265.64	1651.25	439.36	1492.37	71.88	1042.65	1528.34	64.01	414.80
7.49000	-309.21	274.81	28.44	-345.58	278.28	43.94	-481.10	334.38	145.11	-432.89	339.46	189.50	85.26	159.59	41.16	37.15	165.19	53.89	-134.16	125.25	40.93	-137.76	136.85	92.12	-80.36	195.80	1278.75	0.00	0.00	0.00	46.24	113.19	1561.26	46.44	250.19	1553.92	-52.00	136.60	1671.50	-60.48	263.67	1651.65	444.99	1486.94	76.34	1042.73	1525.85	65.09	414.05
7.50000	-307.43	275.76	27.56	-343.94	278.77	44.45	-474.83	336.01	151.79	-425.03	340.25	193.91	85.82	159.88	40.74	37.68	165.22	53.91	-134.17	125.35	40.98	-137.48	136.31	92.35	-74.13	194.15	1279.05	0.00	0.00	0.00	50.05	111.84	1561.43	50.71	248.67	1554.28	-47.39	134.29	1671.60	-56.34	261.26	1652.11	442.31	1488.85	73.96	1043.52	1526.89	64.89	415.63
7.51000	-302.99	275.23	26.48	-345.44	281.34	44.91	-468.00	338.01	158.36	-417.05	341.61	198.61	85.70	159.35	40.73	39.23	165.57	54.34	-134.14	125.70	40.87	-137.46	136.86	92.28	-69.74	192.71	1279.32	0.00	0.00	0.00	51.28	110.35	1561.89	55.01	246.57	1554.76	-43.04	132.69	1671.72	-52.16	259.00	1652.49	438.90	1491.93	71.90	1042.93	1527.01	64.50	415.04
7.52000	-301.17	277.04	26.10	-340.33	282.42	47.32	-461.42	338.13	163.94	-409.26	341.93	202.88	84.65	159.32	40.00	38.82	165.40	54.05	-134.07	125.53	41.02	-137.12	136.33	92.51	-65.73	191.57	1279.54	0.00	0.00	0.00	55.10	108.62	1561.90	59.32	245.35	1555.02	-38.53	130.45	1671.84	-47.87	257.04	1652.88	439.39	1491.42	72.26	1042.62	1526.92	64.82	417.03
7.53000	-295.22	279.99	25.36	-325.59	285.59	53.30	-454.01	338.69	168.84	-401.35	342.75	207.15	85.78	159.54	40.09	38.51	165.22	53.84	-134.02	125.49	41.09	-137.05	136.74	92.58	-62.03	189.95	1279.83	0.00	0.00	0.00	62.74	106.56	1561.77	62.50	243.58	1555.24	-34.12	128.64	1671.94	-43.49	255.14	1653.15	441.47	1488.80	73.07	1042.68	1525.84	64.79	413.70
7.54000	-286.97	282.88	26.17	-318.02	287.83	56.03	-445.70	339.76	172.88	-393.53	342.36	210.61	85.87	159.49	40.19	38.34	165.15	53.74	-134.01	125.87	41.05	-137.02	136.93	92.60	-59.85	189.01	1280.13	0.00	0.00	0.00	66.01	104.91	1561.67	65.94	242.20	1555.35	-29.61	127.05	1671.99	-23.25	232.43	1640.58	441.61	1492.68	68.57	1042.99	1525.57	65.17	412.86
7.55000	-276.48	285.55	29.99	-308.49	289.90	59.18	-436.91	339.80	176.00	-384.53	343.21	214.07	85.51	159.68	39.95	39.03	165.16	53.95	-133.98	126.00	41.10	-136.70	136.90	92.81	-54.40	187.91	1280.53	0.00	0.00	0.00	67.92	103.84	1561.71	70.84	241.01	1555.31	-25.20	125.75	1672.07	-30.16	246.31	1649.98	438.10	1491.46	70.66	1042.89	1524.74	65.16	410.28
7.56000	-265.63	289.14	32.21	-298.59	293.40	61.48	-427.12	340.52	178.09	-375.32	343.79	216.60	85.88	159.76	39.93	39.08	165.27	53.95	-133.93	125.99	41.26	-136.97	137.47	92.66	-50.69	186.36	1280.68	0.00	0.00	0.00	73.54	102.71	1561.91	77.17	239.55	1555.31	-20.73	123.86	1672.09	-30.51	250.61	1653.97	438.75	1490.73	72.30	1043.40	1527.86	64.08	413.68
7.57000	-252.00	293.23	33.91	-285.98	296.60	64.12	-416.94	340.55	179.24	-365.20	344.34	218.33	87.01	159.68	40.24	39.29	165.09	53.95	-133.89	126.12	41.28	-136.72	136.65	93.28	-45.48	184.72	1281.25	0.00	0.00	0.00	75.92	101.45	1561.77	80.95	238.48	1555.37	-16.34	122.46	1672.30	-26.23	249.26	1654.14	441.03	1492.13	72.49	1042.86	1523.69	65.52	413.01
7.58000	-239.75	296.53	35.43	-273.32	299.80	65.90	-406.32	341.21	179.69	-354.89	344.35	218.89	86.03	160.26	39.78	38.88	165.30	53.80	-133.91	126.79	41.08	-136.77	136.85	93.28	-41.73	183.55	1281.45	0.00	0.00	0.00	79.72	100.50	1561.89	82.89	237.37	1555.48	-12.02	121.78	1672.57	-21.87	248.55	1654.20	439.82	1490.26	72.63	1042.84	1523.47	65.47	415.25
7.59000	-227.79	301.07	35.91	-259.91	302.50	66.53	-395.42	341.83	179.18	-344.22	344.63	218.63	86.39	160.03	40.06	38.87	165.16	53.89	-133.94	126.88	41.12	-136.79	137.15	93.29	-38.07	182.00	1281.87	0.00	0.00	0.00	84.10	99.35	1561.90	85.80	235.87	1555.55	-7.78	120.42	1672.75	7.18	209.65	1631.14	440.69	1497.57	67.11	1043.70	1530.09	63.29	416.32
7.60000	-211.45	302.75	36.10	-246.14	306.00	66.73	-383.69	342.26	177.58	-332.94	345.30	217.78	86.37	160.05	40.00	38.18	164.99	53.61	-133.93	126.92	41.21	-136.67	136.27	93.90	-35.38	180.28	1282.00	0.00	0.00	0.00	89.80	98.48	1562.02	90.46	234.78	1555.61	-3.67	120.07	1673.00	-6.55	235.49	1647.77	442.18	1492.68	71.22	1042.60	1526.47	64.72	415.57
7.61000	-200.61	306.04	35.46	-229.08	308.45	66.92	-371.18	342.89	175.29	-320.94	346.38	216.18	86.27	160.12	39.93	38.90	165.49	53.97	-133.94	126.77	41.28	-136.78	136.45	93.99	-30.97	179.67	1282.27	0.00	0.00	0.00	94.85	97.93	1562.23	95.95	234.42	1555.65	0.45	118.89	1673.15	-9.84	245.15	1654.61	439.61	1490.81	72.26	1043.40	1528.85	64.01	412.73
7.62000	-187.49	308.82	34.86	-213.59	310.93	67.12	-358.13	343.74	171.96	-308.65	346.91	213.71	84.74	159.84	39.78	38.13	165.46	53.71	-133.95	126.95	41.21	-136.77	136.68	93.93	-28.04	178.20	1282.54	0.00	0.00	0.00	99.97	96.98	1562.37	99.64	233.51	1555.78	4.53	117.95	1673.32	-5.99	244.21	1654.72	441.02	1490.81	72.71	1042.32	1524.89	65.35	413.71
7.63000	-168.27	310.95	35.75	-196.61	313.20	66.85	-344.30	345.21	168.03	-295.79	348.08	210.93	86.05	159.58	40.43	38.43	165.69	53.95	-134.03	127.33	41.02	-136.90	137.76	93.67	-23.39	176.89	1282.77	0.00	0.00	0.00	101.14	95.98	1562.66	103.53	232.75	1555.80	8.67	117.34	1673.54	-2.11	243.51	1654.76	441.98	1489.21	73.48	1041.83	1522.25	66.15	415.14
7.64000	-144.48	312.28	37.45	-189.38	310.04	62.80	-330.26	345.90	162.95	-282.71	348.85	207.17	86.05	159.51	40.64	38.92	165.47	54.03	-134.10	127.15	41.10	-137.01	137.08	94.00	-17.17	175.19	1282.75	0.00	0.00	0.00	103.98	95.57	1562.86	106.92	232.10	1555.87	12.70	116.12	1673.60	17.51	221.70	1641.98	441.89	1496.90	67.81	1042.69	1524.77	64.67	416.04
7.65000	-128.34	313.87	36.76	-167.72	311.38	63.19	-315.17	347.90	157.66	-269.36	349.20	202.97	86.04	159.30	40.89	39.41	165.41	54.05	-134.11	127.31	40.97	-136.99	137.07	93.99	-13.81	174.30	1282.79	0.00	0.00	0.00	108.67	95.32	1563.10	110.27	231.54	1556.06	16.63	115.68	1673.72	9.84	235.58	1651.19	443.96	1489.37	72.63	1042.69	1524.63	65.17	413.42
7.66000	-111.87	315.00	36.52	-157.38	312.32	60.50	-300.00	348.01	151.02	-255.55	349.66	198.29	85.04	159.08	40.69	37.90	165.33	53.76	-134.09	126.97	41.08	-137.02	136.42	94.15	-10.77	173.36	1282.77	0.00	0.00	0.00	113.05	94.31	1563.63	113.57	230.83	1556.41	20.57	115.11	1673.80	8.96	240.93	1654.89	440.78	1489.27	73.07	1043.11	1526.96	64.44	413.72
7.67000	-87.22	315.80	37.92	-136.36	311.84	60.31	-284.00	348.34	144.13	-240.98	350.57	193.41	85.72	158.75	40.92	37.41	165.41	53.68	-134.12	127.19	40.96	-137.10	137.22	94.02	-6.01	171.74	1282.51	0.00	0.00	0.00	119.19	94.03	1563.47	118.31	230.17	1556.41	24.42	114.38	1673.84	12.63	240.02	1654.88	440.62	1489.95	72.74	1042.74	1524.49	65.54	413.55
7.68000	-66.38	316.33	38.67	-118.77	313.21	59.45	-267.67	349.17	137.08	-225.48	353.07	188.72	85.15	158.25	40.92	37.52	165.27	53.82	-134.19	127.14	40.99	-137.08	137.05	94.01	-5.79	175.46	1282.60	0.00	0.00	0.00	123.76	93.51	1563.38	121.48	229.19	1556.52	28.46	113.37	1673.70	16.34	239.31	1654.77	439.74	1488.63	73.16	1043.61	1526.98	64.49	411.86
7.69000	-46.65	318.19	39.32	-91.11	314.06	60.79	-251.03	348.71	129.50	-209.90	353.94	183.36	86.33	158.36	41.23	37.84	165.36	53.89	-134.21	127.42	40.90	-137.04	137.13	93.99	-1.90	175.91	1282.51	0.00	0.00	0.00	127.19	92.84	1563.41	124.16	228.44	1556.64	32.37	112.69	1673.58	47.18	201.20	1631.81	440.89	1496.63	67.18	1043.09	1527.11	64.62	416.29
7.70000	-26.29	318.26	40.22	-68.86	314.66	60.06	-233.28	349.37	122.37	-194.02	354.88	177.94	84.95	158.01	40.82	39.12	165.59	54.32	-134.14	127.24	40.99	-136.92	136.84	94.13	3.01	175.11	1282.17	0.00	0.00	0.00	130.39	92.21	1563.38	128.25	228.16	1556.47	36.10	112.66	1673.48	31.72	227.31	1647.98	440.29	1494.35	70.39	1042.32	1525.72	65.04	415.15
7.71000	-4.21	319.12	41.33	-45.34	316.66	60.31	-214.99	350.44	115.29	-178.05	355.33	172.22	86.18	157.75	41.24	38.55	165.96	54.22	-134.12	127.12	41.00	-136.69	136.53	94.16	6.00	173.83	1281.84	0.00	0.00	0.00	136.80	91.76	1563.20	135.65	227.86	1556.11	40.16	111.73	1673.32	27.87	237.78	1654.35	444.60	1491.46	73.44	1042.47	1524.64	65.68	412.25
7.72000	15.82	320.10	42.21	-29.11	317.69	59.07	-196.58	351.37	108.45	-161.46	356.24	166.77	85.98	158.34	41.16	38.06	165.83	54.23	-134.12	127.31	40.91	-136.73	136.71	94.24	9.43	173.99	1281.60	0.00	0.00	0.00	138.34	91.49	1563.03	137.60	227.74	1555.88	44.04	112.03	1673.17	31.86	237.31	1654.15	440.07	1492.49	71.99	1042.44	1525.37	65.17	412.17
7.73000	36.54	321.16	43.39	-4.43	318.67	59.81	-178.20	351.48	101.70	-144.94	356.46	161.44	85.32	158.68	40.82	39.09	166.02	54.48	-134.17	127.28	40.97	-136.49	136.59	94.22	12.79	172.63	1281.56	0.00	0.00	0.00	143.88	90.67	1562.69	141.36	226.82	1555.58	48.13	111.23	1672.92	35.87	236.90	1653.89	437.60	1491.24	71.86	1043.42	1530.24	63.53	415.70
7.74000	58.31	322.39	45.28	15.78	318.48	60.02	-159.51	351.67	95.29	-128.13	356.65	156.12	85.93	158.67	41.17	37.93	165.81	54.15	-134.07	126.97	41.12	-136.71	137.70	93.82	17.04	172.66	1281.40	0.00	0.00	0.00	147.40	90.28	1562.45	144.30	226.58	1555.35	52.17	110.73	1672.68	56.15	216.06	1641.03	439.67	1492.87	68.46	1043.13	1529.32	64.25	413.79
7.75000	78.17	324.28	46.62	32.25	320.65	58.96	-140.25	353.30	89.82	-111.34	355.89	150.85	85.41	158.76	41.03	38.91	165.86	54.45	-134.16	127.30	41.00	-136.44	137.62	93.92	21.48	173.23	1281.26	0.00	0.00	0.00	151.24	90.32	1562.15	148.20	226.56	1554.97	56.20	110.97	1672.58	48.70	230.15	1649.81	442.91	1488.94	72.40	1043.07	1527.20	64.96	409.24
7.76000	99.74	326.62	48.74	56.01	324.62	59.56	-121.08	353.90	84.31	-93.95	356.46	146.34	86.13	158.97	41.11	38.83	165.83	54.54	-134.07	127.28	41.06	-136.42	137.43	94.15	24.38	171.80	1281.07	0.00	0.00	0.00	155.63	90.26	1561.86	152.55	226.28	1554.52	60.38	109.88	1672.20	48.15	235.70	1653.17	441.61	1490.55	72.78	1043.74	1529.00	64.21	414.40
7.77000	120.07	328.54	50.77	73.66	324.45	60.59	-101.86	354.03	78.94	-76.54	356.05	141.76	86.00	158.71	41.34	39.88	165.95	54.82	-134.11	127.46	41.00	-136.29	137.11	94.34	28.53	171.76	1280.96	0.00	0.00	0.00	160.75	90.20	1561.38	157.13	225.81	1554.03	64.44	110.42	1672.02	52.29	235.73	1652.81	439.38	1492.44	71.80	1042.70	1524.28	65.53	416.49
7.78000	140.08	330.33	52.67	98.71	325.76	62.77	-82.08	355.04	74.46	-59.03	355.97	137.60	86.39	158.50	41.65	37.81	165.85	54.17	-134.05	127.10	41.25	-136.19	137.16	94.60	31.74	171.77	1280.71	0.00	0.00	0.00	164.93	90.09	1561.12	161.24	225.97	1553.69	68.59	110.73	1671.80	56.50	235.90	1652.42	437.87	1491.93	71.64	1042.57	1525.31	65.03	416.74
7.79000	160.65	333.25	54.72	116.91	327.72	62.70	-62.44	355.27	70.17	-41.63	355.11	133.61	86.04	158.26	41.61	39.59	166.38	54.86	-134.06	127.45	41.17	-136.09	136.88	94.78	35.23	170.66	1280.54	0.00	0.00	0.00	168.98	90.14	1560.82	165.06	226.27	1553.30	72.82	111.12	1671.55	94.80	189.08	1622.81	440.22	1496.87	67.47	1042.65	1527.91	64.17	412.91
7.80000	181.31	334.20	57.49	139.50	330.34	64.42	-43.14	354.78	66.00	-23.84	355.40	130.45	85.64	157.97	41.75	36.20	168.78	56.09	-134.04	127.49	41.22	-135.96	136.72	95.05	39.48	170.48	1280.06	0.00	0.00	0.00	172.20	90.52	1560.57	168.98	226.52	1552.83	77.10	111.12	1671.25	74.70	222.80	1643.22	440.49	1493.65	70.51	1042.86	1528.01	64.20	414.39
7.81000	200.51	337.69	59.31	156.00	331.98	64.94	-23.38	354.98	62.54	-6.26	354.84	127.30	85.02	157.41	41.60	36.42	169.34	55.59	-134.02	127.59	41.29	-135.71	136.59	95.24	43.31	170.61	1279.77	0.00	0.00	0.00	175.19	90.90	1560.33	173.17	226.27	1552.33	81.34	112.17	1671.07	68.96	236.45	1651.28	439.49	1492.46	71.69	1043.27	1529.36	63.77	415.09
7.82000	219.44	339.43	62.52	178.75	332.86	67.46	-4.04	354.77	59.37	11.23	355.08	124.96	85.40	155.94	43.38	41.62	168.40	56.59	-134.01	127.76	41.34	-135.49	136.45	95.43	46.53	170.60	1279.46	0.00	0.00	0.00	179.38	91.16	1559.96	177.93	226.40	1551.80	85.82	112.07	1670.72	73.13	236.75	1650.93	441.79	1490.95	72.88	1043.05	1526.36	65.00	413.86
7.83000	239.08	341.01	66.60	194.56	334.35	69.55	15.43	354.78	56.75	28.66	353.90	122.33	89.14	154.92	44.81	33.11	168.31	53.51	-133.91	127.93	41.42	-135.63	137.50	95.22	52.90	170.75	1279.07	0.00	0.00	0.00	182.99	91.63	1559.59	182.21	226.60	1551.40	90.17	112.75	1670.43	77.28	236.88	1650.52	441.14	1490.89	72.73	1043.15	1526.86	64.79	411.63
7.84000	256.43	342.67	70.72	216.64	334.99	73.47	34.75	353.82	54.21	46.13	353.46	120.50	89.70	154.81	44.70	35.69	167.03	53.85	-133.83	127.58	41.62	-135.46	137.62	95.45	54.91	170.90	1278.68	0.00	0.00	0.00	185.98	92.23	1559.31	185.55	227.06	1551.02	94.57	112.89	1670.03	98.20	216.34	1637.05	441.03	1495.93	67.56	1043.35	1529.96	63.56	412.21
7.85000	275.85	343.44	75.93	239.01	335.53	78.10	54.27	354.47	52.83	63.14	352.57	118.77	88.60	153.63	44.37	43.29	166.27	55.65	-133.78	128.00	41.57	-135.22	137.38	95.67	58.52	171.09	1278.20	0.00	0.00	0.00	190.39	93.01	1558.91	189.58	227.88	1550.53	99.09	113.12	1669.68	90.52	231.89	1645.92	442.89	1494.11	70.70	1042.90	1528.43	64.13	414.19
7.86000	294.29	344.07	81.32	252.99	335.19	81.30	72.69	352.82	50.90	79.87	352.09	117.64	90.02	153.31	44.43	35.42	165.60	53.26	-133.76	128.50	41.58	-135.25	137.47	95.98	63.39	171.12	1277.95	0.00	0.00	0.00	195.29	93.29	1558.34	195.50	228.69	1549.81	103.59	113.67	1669.16	89.98	238.49	1649.20	444.55	1490.39	73.06	1042.37	1525.00	65.38	416.66
7.87000	312.09	344.01	86.81	272.18	336.97	85.15	91.14	351.80	49.48	96.57	352.29	116.97	88.89	154.04	43.24	38.56	164.72	53.94	-133.62	128.41	41.82	-134.99	137.87	96.09	67.63	171.32	1277.44	0.00	0.00	0.00	202.59	94.65	1557.89	199.78	229.03	1549.42	108.08	113.71	1668.77	94.23	239.05	1648.72	443.12	1488.62	73.55	1042.28	1525.25	65.15	417.13
7.88000	331.15	343.67	92.86	286.08	335.27	89.58	109.37	351.59	48.88	112.66	350.88	116.11	90.23	153.48	43.18	39.75	164.26	53.42	-133.50	128.34	41.99	-134.54	137.19	96.65	70.27	171.52	1277.03	0.00	0.00	0.00	206.74	95.40	1557.37	203.74	229.94	1548.77	112.68	114.42	1668.37	98.54	239.83	1648.17	438.13	1493.06	71.43	1042.30	1526.32	64.45	416.54
7.89000	345.54	343.39	97.22	305.62	335.46	94.15	126.89	351.21	48.68	128.34	350.35	115.95	90.39	153.75	42.50	39.54	163.12	53.67	-133.36	128.24	42.27	-134.43	137.33	96.82	74.83	171.59	1276.51	0.00	0.00	0.00	209.12	96.32	1556.99	206.39	230.70	1548.34	117.14	115.74	1667.92	136.97	194.66	1619.00	439.42	1498.25	66.66	1043.30	1529.64	64.21	413.73
7.90000	361.97	342.81	102.01	326.25	334.72	98.53	143.65	350.84	48.77	143.59	350.12	116.14	91.74	153.30	42.55	39.50	163.28	53.06	-133.21	128.30	42.44	-134.18	136.88	97.43	77.11	171.51	1276.01	0.00	0.00	0.00	212.22	97.33	1556.60	210.20	231.75	1547.75	121.68	116.66	1667.49	117.05	228.08	1638.85	440.72	1492.72	71.01	1042.72	1527.02	65.13	415.59
7.91000	377.14	341.69	106.32	334.76	334.55	100.52	160.01	351.30	49.53	158.48	349.76	116.66	90.57	155.70	41.26	39.83	163.46	53.11	-133.14	128.39	42.61	-133.91	137.13	97.47	83.72	172.50	1275.61	0.00	0.00	0.00	220.02	98.65	1555.97	215.74	232.94	1546.89	126.13	117.47	1667.04	111.59	242.30	1646.54	442.32	1490.59	73.20	1043.16	1529.58	63.94	415.21
7.92000	390.66	340.61	109.83	347.15	332.88	103.34	175.56	350.47	50.13	173.00	349.27	117.23	87.86	155.50	40.18	39.76	163.45	53.00	-132.95	128.66	42.83	-133.60	136.30	98.20	88.48	173.41	1275.10	0.00	0.00	0.00	222.93	99.26	1555.69	221.46	233.89	1546.29	130.71	118.86	1666.62	116.05	243.26	1645.97	439.98	1490.94	72.24	1042.13	1522.89	65.88	414.69
7.93000	405.14	340.24	113.84	364.82	331.49	107.58	190.19	349.92	50.93	186.55	348.97	118.04	92.64	153.67	41.67	39.34	163.47	52.82	-132.85	128.59	43.09	-133.18	136.26	98.71	91.21	173.70	1274.58	0.00	0.00	0.00	227.71	100.52	1555.38	225.81	234.73	1545.59	135.36	120.33	1666.29	120.49	244.20	1645.37	441.97	1491.03	72.56	1042.47	1524.45	65.62	414.19
7.94000	418.19	339.18	117.85	377.96	332.07	110.65	204.00	349.02	51.41	199.17	348.25	118.78	88.85	155.89	39.88	39.83	163.05	52.86	-132.68	128.86	43.30	-133.20	137.68	98.54	95.02	174.06	1274.01	0.00	0.00	0.00	233.08	101.47	1554.84	229.02	235.47	1545.10	139.98	120.55	1665.81	140.72	225.93	1632.55	441.06	1496.61	67.63	1043.31	1528.20	64.52	417.33
7.95000	430.16	337.40	122.11	394.57	330.60	115.29	216.80	347.69	51.98	210.81	347.19	119.25	88.86	155.70	39.69	39.38	163.07	52.62	-132.63	129.09	43.55	-132.81	137.22	99.20	99.90	174.67	1273.54	0.00	0.00	0.00	238.05	102.46	1554.25	232.59	236.71	1544.49	144.44	121.86	1665.27	134.08	241.41	1640.53	441.35	1493.26	70.98	1043.29	1529.08	63.75	415.49
7.96000	438.95	336.42	125.45	402.69	326.55	119.12	228.66	346.31	52.42	221.65	346.70	120.02	88.10	155.45	39.13	40.42	163.20	52.94	-132.43	129.12	43.82	-132.53	137.62	99.33	102.92	175.09	1273.11	0.00	0.00	0.00	240.51	103.58	1554.00	238.39	238.34	1543.66	148.91	123.68	1664.88	134.11	248.57	1643.35	439.75	1492.33	72.07	1042.24	1525.50	64.83	412.53
7.97000	450.58	334.99	128.65	408.01	326.38	120.04	239.86	345.16	52.75	231.69	345.22	120.27	88.75	155.59	39.13	40.99	163.13	52.90	-132.37	129.27	44.13	-132.08	137.10	100.06	109.30	176.14	1272.58	0.00	0.00	0.00	246.54	104.60	1553.41	242.63	239.64	1542.87	153.44	124.84	1664.43	138.58	249.60	1642.71	438.00	1492.03	71.64	1042.87	1526.13	64.96	410.29
7.98000	459.92	332.39	130.99	421.66	325.94	121.92	249.48	344.15	53.26	240.96	344.45	120.72	89.25	155.71	39.11	40.96	163.13	52.80	-132.14	129.22	44.50	-131.85	138.06	100.21	113.46	177.01	1271.96	0.00	0.00	0.00	250.96	106.04	1553.30	246.71	240.73	1542.29	158.03	126.38	1664.03	143.06	251.10	1641.97	440.17	1490.76	72.68	1043.82	1528.06	64.43	410.84
7.99000	469.61	330.10	132.65	431.34	323.61	124.00	258.20	342.84	53.36	249.30	344.12	121.14	89.57	155.61	38.89	40.93	162.47	52.48	-131.99	129.57	44.80	-131.23	136.75	101.12	116.38	177.62	1271.39	0.00	0.00	0.00	255.92	107.26	1552.95	251.47	241.75	1541.68	162.44	128.59	1663.74	172.62	216.54	1619.76	440.90	1498.97	66.76	1043.51	1529.12	64.21	415.68
8.00000	475.29	328.14	132.38	435.64	321.82	123.07	265.72	341.98	53.47	256.62	342.24	120.91	89.77	155.85	38.60	40.82	162.68	52.50	-131.74	129.52	45.27	-130.99	137.41	101.58	121.71	177.71	1270.97	0.00	0.00	0.00	260.11	108.31	1552.54	256.37	242.95	1541.12	166.93	129.89	1663.39	159.30	243.62	1634.48	440.38	1492.39	70.78	1042.68	1526.19	65.23	411.94
8.01000	482.14	325.89	132.07	441.49	318.86	121.28	272.16	340.85	53.23	263.20	340.88	120.54	89.24	155.18	38.29	40.99	162.73	52.48	-131.58	129.64	45.67	-130.86	138.46	101.78	126.99	179.04	1270.49	0.00	0.00	0.00	264.23	108.72	1552.12	260.31	244.50	1540.56	171.54	131.24	1662.91	156.69	255.53	1640.01	443.02	1489.02	73.68	1043.29	1528.72	64.13	413.71
8.02000	487.03	323.06	131.01	447.56	315.79	120.37	277.71	339.00	52.63	269.06	339.55	120.11	89.41	155.47	38.12	40.91	162.35	52.16	-131.42	129.85	46.09	-130.25	136.96	102.94	130.66	179.81	1269.97	0.00	0.00	0.00	267.84	111.13	1551.94	265.42	245.60	1539.94	176.03	132.46	1662.64	161.30	257.14	1639.37	440.08	1490.03	72.97	1042.70	1524.47	65.49	415.81
8.03000	492.59	320.84	129.33	452.71	314.64	118.50	282.46	337.29	51.93	274.12	338.10	119.57	88.37	155.29	37.67	40.92	162.05	51.98	-131.23	129.85	46.61	-129.87	137.17	103.68	135.80	180.77	1269.50	0.00	0.00	0.00	274.59	113.19	1551.65	269.97	247.24	1539.34	180.49	134.13	1662.31	165.86	258.76	1638.77	440.25	1491.49	72.32	1042.58	1524.71	65.70	413.30
8.04000	497.59	318.90	127.46	457.25	311.84	117.02	286.68	335.18	51.00	278.36	336.28	118.64	89.06	155.09	37.67	41.75	162.00	52.16	-131.03	130.05	47.03	-129.56	137.37	104.29	141.14	181.04	1269.07	0.00	0.00	0.00	277.21	114.57	1551.58	273.27	248.50	1538.91	185.12	136.86	1661.98	186.36	240.76	1626.35	440.61	1499.91	66.24	1041.49	1521.74	66.27	415.33
8.05000	500.32	315.72	124.92	460.62	310.14	114.72	289.92	333.55	49.99	282.13	334.39	117.57	90.07	155.03	37.79	41.68	161.68	52.12	-130.79	129.87	47.65	-128.96	136.36	105.40	144.01	181.89	1268.64	0.00	0.00	0.00	279.99	115.69	1551.55	277.31	250.06	1538.64	189.62	138.83	1661.73	179.67	256.72	1634.29	441.91	1493.12	71.15	1042.39	1527.03	64.56	414.08
8.06000	503.52	312.73	122.25	463.39	307.28	112.37	292.48	331.75	48.83	285.30	333.13	116.73	89.56	154.61	37.39	41.36	161.65	52.01	-130.59	129.83	48.26	-128.52	136.78	106.03	149.50	182.33	1268.42	0.00	0.00	0.00	289.00	117.52	1551.19	283.29	252.09	1538.21	194.14	140.57	1661.50	179.68	264.39	1637.20	443.63	1489.79	73.43	1042.30	1525.19	65.09	413.90
8.07000	505.74	308.61	119.58	465.21	303.38	109.93	294.52	329.56	47.46	287.76	331.29	115.36	89.34	154.41	36.98	41.50	161.22	51.78	-130.36	129.87	48.91	-128.05	136.48	106.99	153.68	183.02	1268.17	0.00	0.00	0.00	288.71	119.39	1551.33	288.50	253.68	1537.89	198.83	141.90	1661.33	184.33	266.35	1636.73	442.68	1489.47	73.50	1041.91	1521.98	65.96	413.81
8.08000	508.24	304.82	116.04	467.71	303.67	105.28	295.99	328.83	47.01	289.83	329.05	114.00	89.67	154.61	36.92	42.42	161.17	51.96	-130.08	129.86	49.66	-127.42	136.04	108.15	158.56	184.62	1267.91	0.00	0.00	0.00	295.34	121.01	1551.42	293.09	255.65	1537.51	203.33	143.61	1661.09	189.02	268.48	1636.23	440.05	1492.74	71.96	1042.71	1524.17	65.08	415.86
8.09000	508.92	299.93	112.23	468.67	298.35	102.40	296.86	327.74	47.00	291.65	327.54	112.76	88.37	154.08	36.31	42.32	160.99	51.88	-129.86	130.09	50.47	-127.12	136.94	108.76	164.78	185.92	1267.97	0.00	0.00	0.00	299.44	122.43	1551.34	297.23	256.95	1537.19	207.76	146.24	1661.10	226.29	225.03	1610.07	439.96	1497.09	66.86	1042.72	1525.29	65.21	415.79
8.10000	510.03	295.73	107.88	469.85	294.20	98.84	297.92	325.65	47.39	293.01	326.28	111.61	89.69	154.16	36.54	41.53	160.83	51.56	-129.55	130.30	51.27	-126.32	136.49	109.94	169.47	186.84	1267.63	0.00	0.00	0.00	304.60	124.32	1551.52	301.53	258.41	1537.08	212.16	148.77	1661.13	207.69	259.36	1628.01	439.73	1492.20	70.60	1042.86	1525.19	65.60	416.22
8.11000	510.27	290.55	103.86	470.88	289.66	95.89	299.37	324.73	47.61	294.43	324.88	110.25	89.82	154.11	36.24	43.07	160.73	51.88	-129.27	130.71	52.13	-125.70	137.19	110.76	173.02	188.25	1267.51	0.00	0.00	0.00	311.08	127.00	1552.16	306.11	260.44	1537.00	216.73	151.42	1661.06	203.00	274.62	1635.09	439.28	1490.30	72.35	1042.40	1522.05	66.20	414.04
8.12000	511.61	285.65	99.99	472.34	285.84	92.66	301.19	323.78	47.58	296.58	323.18	109.08	90.15	153.96	35.87	44.17	160.46	51.95	-128.86	130.32	53.32	-124.89	137.00	112.03	179.20	189.66	1267.33	0.00	0.00	0.00	315.31	128.68	1552.30	312.02	262.52	1536.89	221.30	152.56	1660.99	207.67	276.86	1634.76	440.44	1490.16	72.49	1042.83	1525.82	64.80	415.43
8.13000	514.21	281.14	96.09	474.36	282.88	88.65	303.15	322.66	47.32	299.44	322.63	108.23	89.90	154.05	35.81	43.26	159.66	51.51	-128.56	130.53	54.30	-123.93	135.95	113.64	186.31	190.95	1267.16	0.00	0.00	0.00	319.89	130.43	1552.81	317.80	264.32	1536.95	225.84	154.74	1661.08	212.42	278.97	1634.49	441.91	1490.78	72.65	1042.96	1527.35	64.56	410.28
8.14000	515.98	278.31	90.71	474.61	278.65	86.86	304.86	322.76	47.54	302.78	321.96	107.39	89.54	153.83	35.44	44.56	159.83	51.85	-128.14	130.68	55.39	-122.92	134.85	115.31	191.15	191.86	1267.13	0.00	0.00	0.00	324.62	132.33	1553.19	322.29	265.98	1536.97	230.48	157.95	1661.27	232.55	261.54	1623.54	440.77	1496.28	67.61	1043.98	1532.73	63.02	409.70
8.15000	518.86	276.77	84.65	475.71	276.69	81.93	305.85	321.93	47.06	306.13	321.02	106.66	91.02	153.77	35.52	44.35	159.89	51.77	-127.67	130.45	56.70	-121.91	134.65	116.89	196.21	194.12	1267.11	0.00	0.00	0.00	330.15	134.61	1553.74	326.53	267.85	1537.30	235.27	160.01	1661.48	226.47	277.94	1631.06	441.28	1493.11	71.27	1042.93	1528.88	64.26	412.68
8.16000	521.36	276.05	78.86	477.13	277.94	76.55	306.46	322.60	47.08	308.86	320.72	106.21	89.83	153.96	35.20	44.62	159.84	51.66	-127.24	130.36	58.11	-120.89	134.28	118.42	201.23	195.31	1267.15	0.00	0.00	0.00	336.61	137.36	1554.33	331.39	269.96	1537.80	240.15	162.66	1661.82	226.93	285.72	1634.14	440.54	1491.68	72.55	1042.20	1525.23	65.21	414.85
8.17000	522.57	276.63	73.75	479.68	277.96	73.54	306.57	323.55	46.97	310.90	320.20	105.82	90.25	153.77	34.95	44.33	159.01	51.34	-126.53	129.48	59.97	-119.79	134.57	120.01	206.54	197.19	1267.26	0.00	0.00	0.00	340.30	138.51	1555.00	338.14	272.29	1538.09	245.15	164.11	1662.00	231.95	287.81	1634.25	440.46	1489.98	72.92	1042.50	1526.49	64.78	413.29
8.18000	523.76	277.85	70.19	479.71	278.03	71.26	306.48	324.67	46.77	312.50	320.54	105.81	90.38	153.36	34.94	44.48	159.12	51.36	-125.92	129.59	61.61	-118.40	133.64	122.14	212.79	199.14	1267.31	0.00	0.00	0.00	344.37	141.07	1555.57	343.48	274.10	1538.65	250.11	167.27	1662.41	237.15	290.22	1634.40	439.95	1489.84	72.70	1043.20	1528.90	63.94	414.90
8.19000	525.57	277.89	67.36	481.05	278.00	69.52	306.53	325.02	46.45	313.77	319.72	105.50	90.50	152.95	34.57	45.57	158.69	51.51	-125.19	129.14	63.60	-117.02	133.40	124.16	220.05	201.00	1267.71	0.00	0.00	0.00	348.46	142.69	1556.12	348.19	275.82	1539.05	255.32	169.49	1662.91	274.06	247.71	1611.45	440.44	1497.16	67.28	1042.60	1526.59	64.74	412.91
8.20000	526.31	276.02	63.74	480.51	276.58	66.69	306.65	325.45	45.93	315.05	319.53	105.65	90.82	153.49	34.52	46.27	158.36	51.59	-124.43	129.03	65.68	-115.52	132.46	126.56	226.64	202.67	1268.03	0.00	0.00	0.00	354.66	144.71	1556.89	353.34	277.87	1539.58	260.56	172.06	1663.39	256.98	281.99	1628.34	442.64	1492.44	71.46	1042.91	1528.45	64.19	413.45
8.21000	526.23	275.01	60.33	481.99	276.12	65.37	307.07	325.26	45.68	316.37	319.14	105.70	90.73	153.31	34.13	45.50	158.17	51.18	-123.45	128.68	68.04	-113.68	131.80	128.94	231.40	203.81	1268.66	0.00	0.00	0.00	360.65	147.52	1557.85	359.96	280.67	1540.24	265.81	174.18	1663.99	253.43	297.29	1635.45	443.23	1491.32	73.06	1043.30	1529.97	63.74	418.21
8.22000	526.10	274.77	58.40	478.94	275.33	63.90	307.44	324.02	45.64	317.34	318.96	105.87	90.55	152.86	34.06	46.88	158.13	51.48	-122.39	128.34	70.48	-111.85	131.38	131.43	236.10	205.24	1269.37	0.00	0.00	0.00	368.95	149.71	1558.59	365.95	282.38	1540.78	271.34	175.62	1664.62	259.09	299.79	1635.85	440.87	1492.30	72.28	1043.27	1528.71	64.08	418.30
8.23000	528.04	274.62	57.00	483.33	275.79	63.69	307.52	324.87	45.94	318.22	319.11	106.01	91.48	153.04	33.88	47.51	158.05	51.50	-121.22	128.07	73.08	-109.79	130.52	134.21	242.61	207.38	1270.17	0.00	0.00	0.00	372.09	150.83	1559.49	372.98	284.32	1541.39	276.88	179.12	1665.36	264.83	301.98	1636.28	443.19	1490.83	73.21	1042.86	1529.44	64.04	410.16
8.24000	527.49	274.66	55.57	484.69	276.61	62.88	307.58	324.98	45.92	319.12	319.18	105.99	91.90	153.21	33.81	48.29	157.59	51.43	-119.91	127.71	75.84	-107.23	129.36	137.21	249.97	208.83	1270.83	0.00	0.00	0.00	376.17	152.72	1560.32	378.25	286.01	1541.89	282.35	181.46	1665.99	284.22	286.75	1627.72	441.47	1492.27	68.97	1042.91	1528.37	64.29	410.39
8.25000	528.55	274.69	54.26	482.80	276.07	61.43	307.70	324.50	45.80	320.06	319.26	106.00	92.94	152.75	33.90	47.72	157.35	51.05	-118.43	127.12	78.74	-104.77	127.93	140.46	255.96	209.76	1271.66	0.00	0.00	0.00	381.75	155.15	1561.12	382.77	287.88	1542.52	287.77	183.35	1666.72	280.28	301.43	1634.71	439.59	1489.87	71.42	1043.07	1528.89	64.23	414.89
8.26000	528.63	274.82	52.89	485.92	276.85	61.40	307.91	324.59	45.93	320.64	318.39	105.65	91.68	152.80	33.31	47.96	157.06	50.99	-116.87	126.52	81.83	-102.30	128.08	143.18	261.61	211.83	1272.28	0.00	0.00	0.00	389.22	157.79	1561.96	388.16	289.99	1543.32	293.42	185.83	1667.35	282.19	308.97	1637.86	440.70	1490.04	72.83	1042.53	1529.96	63.68	413.54
8.27000	528.61	274.48	51.95	483.57	276.40	60.17	307.99	324.05	45.86	321.12	319.23	105.88	92.47	152.72	33.36	49.76	157.03	51.23	-115.34	126.60	84.82	-99.35	126.80	146.50	266.42	213.11	1273.00	0.00	0.00	0.00	394.94	159.14	1562.71	394.49	292.06	1543.98	298.97	187.76	1668.07	287.95	311.20	1638.43	439.09	1492.33	71.73	1042.71	1529.08	64.00	413.15
8.28000	528.67	274.66	50.66	485.51	275.84	60.25	308.28	324.01	46.06	321.67	318.87	105.61	93.50	152.45	33.35	49.27	156.75	50.80	-113.40	125.66	88.42	-96.28	125.32	149.99	271.95	215.28	1273.82	0.00	0.00	0.00	399.46	160.90	1563.65	401.02	294.16	1544.53	304.46	190.32	1668.80	293.76	313.54	1638.98	443.91	1490.04	73.55	1042.10	1525.68	64.93	416.06
8.29000	528.92	274.53	49.58	484.78	275.28	59.56	308.59	324.10	46.18	322.06	318.55	105.44	93.50	152.63	33.17	50.29	156.24	50.67	-111.27	124.67	92.13	-93.21	124.51	153.56	277.45	217.12	1274.79	0.00	0.00	0.00	405.46	162.90	1564.19	406.78	295.74	1544.95	310.01	192.58	1669.55	299.58	315.57	1639.59	442.14	1496.40	68.20	1042.44	1527.28	64.38	419.69
8.30000	529.86	274.48	49.03	481.63	275.97	57.85	308.59	323.88	45.99	322.44	318.69	105.30	93.23	152.84	33.26	52.19	155.99	50.89	-109.02	124.14	95.84	-89.60	123.25	157.12	283.76	217.85	1275.78	0.00	0.00	0.00	411.47	165.32	1564.71	411.82	297.48	1545.52	315.60	195.30	1670.36	305.38	317.79	1640.21	442.45	1495.50	70.98	1043.19	1528.78	63.93	417.00
8.31000	530.29	274.75	48.39	483.97	275.76	57.97	308.78	323.70	45.85	322.72	318.04	104.93	93.51	153.04	33.23	51.30	155.72	50.44	-106.49	123.60	99.72	-85.71	122.15	160.95	287.32	220.05	1276.37	0.00	0.00	0.00	416.14	167.96	1565.58	417.40	299.95	1546.39	321.20	196.73	1670.92	311.21	320.00	1640.86	441.77	1493.61	72.58	1042.80	1527.11	64.86	412.48
8.32000	530.58	274.78	48.18	483.57	276.08	57.84	308.75	324.22	46.10	323.02	318.25	104.80	93.63	152.38	33.12	52.80	155.53	50.73	-103.81	122.90	103.88	-81.60	120.37	164.98	294.45	221.76	1277.37	0.00	0.00	0.00	421.63	169.24	1566.44	422.81	301.92	1547.03	326.71	199.12	1671.71	316.92	322.05	1641.53	441.70	1493.35	72.47	1042.56	1524.87	65.51	408.70
8.33000	529.06	274.71	47.47	485.02	275.78	58.07	308.86	323.71	45.88	323.08	318.25	104.64	93.98	152.72	32.89	54.39	154.77	51.03	-100.82	121.98	108.32	-77.19	118.39	169.34	299.95	223.10	1278.40	0.00	0.00	0.00	428.24	171.25	1567.35	428.34	303.85	1547.74	332.12	201.98	1672.52	322.63	324.35	1642.14	442.78	1486.95	76.96	1042.51	1526.59	64.79	415.45
8.34000	531.41	274.60	47.95	484.73	276.77	57.24	308.96	323.71	45.81	323.33	318.44	104.63	94.47	152.66	33.00	55.56	154.55	51.28	-97.42	120.92	112.97	-72.30	117.21	173.35	306.07	224.93	1279.21	0.00	0.00	0.00	434.24	173.02	1567.95	434.25	305.48	1548.32	337.39	204.00	1673.24	328.29	326.32	1642.79	447.39	1483.00	80.57	1043.45	1529.62	63.46	413.91
8.35000	530.48	274.25	47.60	485.54	277.27	57.12	308.88	323.30	45.67	323.43	318.88	104.64	94.96	152.36	32.98	56.20	154.12	51.36	-93.80	119.66	117.94	-67.17	115.70	177.52	314.82	227.10	1280.10	0.00	0.00	0.00	439.36	175.00	1568.66	440.25	307.01	1549.05	342.71	206.13	1673.93	333.90	328.36	1643.40	447.29	1483.64	80.38	1043.68	1530.49	63.06	414.90
8.36000	529.83	274.87	47.10	483.60	277.35	56.41	308.94	323.69	45.79	323.54	317.92	104.05	95.09	151.73	32.93	58.89	153.90	52.11	-89.87	118.08	123.23	-61.80	114.23	181.87	318.22	228.61	1280.73	0.00	0.00	0.00	444.70	176.99	1569.79	445.73	308.84	1549.99	347.92	208.07	1674.63	339.48	330.44	1643.96	440.37	1486.16	77.80	1043.17	1527.32	64.34	411.18
8.37000	529.63	274.99	46.73	482.48	275.42	56.91	308.85	324.04	45.78	323.69	318.28	104.13	96.23	151.67	33.01	60.41	153.28	52.60	-85.65	116.87	128.57	-55.99	112.90	186.42	321.89	230.98	1281.41	0.00	0.00	0.00	449.20	179.13	1570.66	451.61	310.63	1550.74	353.13	209.98	1675.36	344.99	332.43	1644.53	437.47	1486.43	76.65	1042.92	1525.97	64.78	408.91
8.38000	529.46	274.61	46.66	483.78	276.11	56.85	308.86	324.03	45.69	323.94	319.02	104.20	96.93	151.80	32.63	61.03	152.83	53.03	-80.92	115.44	134.29	-49.36	109.84	191.62	327.17	232.68	1282.01	0.00	0.00	0.00	453.90	180.74	1571.23	457.36	312.31	1551.28	358.15	211.87	1675.98	350.33	334.30	1645.06	439.36	1486.30	77.67	1043.90	1533.26	63.20	409.47
8.39000	529.15	274.71	46.35	487.02	275.89	57.36	308.80	323.69	45.70	324.06	318.48	103.91	98.40	150.92	32.74	63.49	152.20	54.06	-75.72	113.44	140.44	-42.69	108.90	196.17	335.92	234.28	1282.54	0.00	0.00	0.00	458.47	181.74	1571.79	462.15	313.92	1551.80	363.29	214.14	1676.53	355.63	336.12	1645.52	445.05	1490.54	82.89	1042.75	1528.32	64.30	413.24
8.40000	529.27	274.68	46.02	484.49	275.76	56.66	308.81	324.02	45.79	324.37	318.89	103.86	99.53	149.95	32.61	67.20	151.51	55.64	-70.27	111.54	146.69	-35.34	107.21	200.97	340.51	236.41	1282.88	0.00	0.00	0.00	464.17	182.85	1572.34	466.57	315.42	1552.36	368.54	215.40	1677.01	360.83	337.83	1645.98	438.21	1487.97	78.73	1043.21	1529.64	63.60	417.81
8.41000	530.02	274.41	46.07	482.80	275.57	56.15	308.83	323.95	45.71	324.58	318.31	103.49	100.97	149.56	32.32	70.50	150.91	57.27	-64.20	109.98	153.19	-27.53	105.87	205.74	345.04	237.45	1283.28	0.00	0.00	0.00	470.92	184.79	1573.03	471.86	316.96	1553.15	373.52	218.03	1677.57	365.99	339.58	1646.42	437.26	1486.07	77.11	1043.53	1531.21	63.06	418.41
8.42000	529.26	274.40	45.69	485.06	276.49	56.22	309.07	324.21	45.79	324.76	319.21	103.74	103.07	148.84	32.00	73.99	150.12	59.08	-57.70	109.05	159.60	-19.24	104.14	210.89	349.08	238.84	1283.63	0.00	0.00	0.00	475.81	186.72	1573.58	477.14	318.56	1553.61	378.51	219.63	1677.94	371.06	341.06	1646.83	438.48	1485.62	77.06	1042.90	1529.48	63.83	412.96
8.43000	530.09	274.42	45.72	482.34	275.58	55.68	308.99	324.05	45.64	325.00	319.40	103.64	105.06	148.15	31.57	77.93	149.29	61.30	-50.79	107.63	166.32	-10.57	102.54	215.99	347.36	232.90	1285.00	0.00	0.00	0.00	479.97	187.92	1574.14	481.91	320.02	1554.03	383.51	220.85	1678.31	376.18	342.43	1647.19	442.52	1484.85	78.39	1043.56	1531.37	63.52	408.12
8.44000	528.98	274.06	45.46	484.43	276.16	55.84	308.98	323.71	45.57	325.14	319.72	103.61	107.23	146.37	31.28	81.73	148.53	63.63	-43.37	106.03	173.20	-1.83	101.96	220.80	351.26	233.57	1285.16	0.00	0.00	0.00	483.67	189.18	1574.64	487.07	321.21	1554.37	388.36	221.56	1678.50	394.46	326.15	1638.80	439.92	1485.83	77.78	1042.98	1529.09	63.96	416.46
8.45000	529.96	274.11	45.59	485.67	275.77	56.09	309.10	324.79	45.90	325.20	319.45	103.36	110.83	144.26	31.34	87.66	147.40	66.55	-35.50	104.77	179.79	7.24	101.50	225.57	356.85	234.62	1285.53	0.00	0.00	0.00	489.20	190.28	1574.84	492.32	322.13	1554.66	393.38	223.09	1678.78	390.05	340.17	1645.33	437.21	1486.56	77.15	1042.67	1527.51	64.46	423.87
8.46000	528.93	274.13	45.23	484.28	276.00	55.44	309.06	324.23	45.64	325.26	318.83	103.03	114.74	142.10	32.38	92.94	146.44	69.42	-27.06	104.39	185.45	16.52	100.72	230.41	360.74	236.00	1285.88	0.00	0.00	0.00	497.14	191.85	1574.92	497.33	323.30	1555.07	398.22	224.99	1679.21	391.24	346.55	1648.08	438.33	1485.94	77.63	1042.96	1530.51	63.43	428.47
8.47000	530.77	273.84	45.80	485.03	277.00	55.34	308.99	324.09	45.61	325.39	318.64	102.87	123.12	139.54	34.94	101.72	144.99	72.92	-17.97	103.57	190.40	25.91	101.31	234.54	366.34	237.23	1286.05	0.00	0.00	0.00	501.75	192.38	1575.21	502.51	324.44	1555.30	403.17	225.31	1679.34	396.26	347.65	1648.34	444.92	1484.19	79.25	1043.60	1534.12	62.59	415.08
8.48000	527.98	273.91	44.96	483.42	276.10	55.11	309.13	324.00	45.46	325.44	319.05	102.99	132.77	137.62	38.04	112.02	143.21	76.93	-7.82	103.37	194.19	35.97	101.23	238.32	372.76	238.29	1286.18	0.00	0.00	0.00	505.19	193.74	1575.61	508.58	325.46	1555.49	407.91	226.65	1679.63	401.25	348.82	1648.53	439.57	1485.79	77.72	1042.13	1522.82	65.86	413.80
8.49000	530.40	273.99	45.49	483.20	276.67	54.88	309.04	323.98	45.46	325.55	319.38	103.01	145.65	135.88	41.35	123.82	141.93	80.21	3.37	102.96	196.86	46.58	102.59	240.79	375.34	239.33	1286.46	0.00	0.00	0.00	507.46	194.93	1575.98	513.59	326.21	1555.69	412.97	227.76	1679.85	428.92	316.46	1633.19	440.30	1485.76	77.93	1042.73	1527.81	64.42	413.68
8.50000	528.73	273.93	44.84	485.31	275.78	55.93	309.12	324.20	45.60	325.67	319.37	102.92	158.98	133.83	44.00	137.66	141.09	82.96	15.56	102.67	198.46	57.99	103.21	242.58	380.23	240.03	1286.79	0.00	0.00	0.00	511.16	195.64	1576.16	518.09	326.73	1555.82	417.77	228.37	1680.11	417.77	340.92	1644.59	440.77	1485.61	77.93	1042.65	1527.96	64.46	418.62
8.51000	530.27	273.97	45.24	486.25	276.57	55.34	309.14	323.25	45.35	325.87	319.90	103.14	175.05	132.66	46.47	151.50	140.04	84.51	28.49	102.24	199.09	69.98	103.83	243.31	383.94	240.63	1287.27	0.00	0.00	0.00	517.97	196.15	1576.21	523.10	327.76	1555.98	422.75	230.13	1680.45	416.22	351.33	1649.34	438.48	1485.62	76.61	1043.68	1533.62	62.76	420.09
8.52000	529.71	273.97	44.91	484.27	277.18	54.74	309.20	323.88	45.70	326.12	320.26	103.39	191.39	131.13	48.07	167.55	139.53	85.86	41.85	102.21	198.33	82.45	105.16	242.65	386.76	241.54	1287.43	0.00	0.00	0.00	521.60	196.42	1576.41	528.41	328.01	1555.98	427.60	230.35	1680.63	421.17	352.22	1649.59	437.86	1486.61	77.00	1043.07	1531.18	63.67	417.33
8.53000	528.80	274.16	44.43	483.12	275.77	54.66	309.10	323.94	45.96	326.14	319.56	103.18	208.88	129.71	49.35	183.64	138.64	86.43	55.60	102.69	196.34	95.56	105.10	241.34	392.47	242.02	1287.97	0.00	0.00	0.00	528.35	197.32	1576.65	531.96	328.88	1556.10	432.40	230.63	1680.93	426.07	352.90	1649.87	437.97	1486.31	77.73	1043.68	1531.17	63.70	413.65
8.54000	529.27	274.26	44.43	485.95	276.57	54.94	309.12	323.21	45.85	326.30	319.03	103.08	226.25	127.90	50.16	199.99	137.71	86.30	69.94	102.91	193.49	109.27	105.19	239.19	396.12	242.96	1288.43	0.00	0.00	0.00	534.44	197.61	1576.57	535.11	329.28	1556.21	437.16	231.53	1681.43	430.93	353.40	1650.19	439.14	1486.14	78.11	1043.66	1530.68	63.81	410.18
8.55000	529.42	274.15	44.40	488.35	276.76	55.56	309.15	323.80	46.23	326.46	319.48	103.43	246.04	128.60	50.11	218.09	137.68	86.04	84.93	102.85	189.77	123.62	104.63	236.43	399.14	243.44	1288.83	0.00	0.00	0.00	538.21	197.74	1576.65	539.38	329.32	1556.45	441.77	232.02	1681.80	435.72	353.79	1650.56	442.21	1485.21	78.52	1041.68	1523.74	66.16	420.22
8.56000	529.67	274.44	44.34	484.41	276.46	54.74	309.18	323.49	46.16	326.60	319.93	103.57	265.10	128.46	50.64	232.50	136.87	85.15	100.78	103.36	184.88	138.41	103.79	233.07	403.40	244.18	1289.44	0.00	0.00	0.00	540.73	198.27	1577.17	545.67	329.49	1556.69	446.25	232.85	1682.11	440.49	354.46	1650.88	444.96	1483.73	79.19	1042.31	1526.83	65.36	416.44
8.57000	529.54	274.49	44.10	483.54	277.87	53.59	309.18	323.00	46.12	326.77	319.96	103.70	284.96	129.50	50.11	253.42	137.87	84.90	117.56	103.59	179.36	153.78	104.71	228.45	408.67	245.09	1289.75	0.00	0.00	0.00	543.54	198.60	1577.44	549.97	329.68	1556.95	450.79	233.64	1682.44	445.14	354.70	1651.26	446.67	1483.96	79.78	1042.54	1526.71	65.02	415.09
8.58000	529.79	274.48	44.21	484.64	276.49	54.37	309.27	323.27	46.29	326.78	319.20	103.46	306.52	130.84	49.90	273.20	139.14	83.66	134.95	103.88	173.11	169.58	104.76	223.41	413.04	245.76	1290.20	0.00	0.00	0.00	548.12	198.50	1577.56	553.69	329.91	1557.28	455.20	233.03	1682.68	449.73	354.97	1651.62	445.41	1483.98	78.94	1042.96	1528.20	64.51	418.01
8.59000	529.75	274.42	44.07	485.27	277.25	54.27	309.22	323.18	46.35	326.86	319.16	103.46	326.29	132.18	48.84	295.92	139.78	82.87	153.07	104.56	166.12	185.81	104.86	217.87	417.58	246.73	1290.61	0.00	0.00	0.00	551.22	198.81	1577.80	557.54	329.79	1557.59	459.34	232.95	1682.98	454.23	355.22	1651.97	446.74	1483.38	79.41	1043.62	1530.58	63.81	412.06
8.60000	529.37	274.17	44.07	487.45	276.92	55.07	309.18	323.06	46.46	326.91	319.73	103.67	347.94	134.10	47.62	316.06	141.31	81.24	171.62	105.12	158.73	202.61	104.55	211.92	420.75	247.30	1290.90	0.00	0.00	0.00	555.48	198.98	1578.08	561.97	329.69	1558.02	463.75	233.92	1683.33	458.65	355.59	1652.36	445.76	1483.63	79.39	1043.83	1531.38	63.38	417.81
8.61000	529.16	274.43	43.85	482.97	276.55	53.89	309.14	323.21	46.55	327.05	319.32	103.49	370.85	134.76	47.17	336.39	142.21	79.43	190.81	105.06	151.20	219.69	105.67	205.11	425.06	247.75	1290.92	0.00	0.00	0.00	561.68	198.84	1578.32	566.82	329.85	1558.57	467.85	233.92	1683.44	463.00	355.63	1652.78	441.95	1485.17	78.07	1043.66	1531.19	63.36	417.80
8.62000	529.66	274.70	43.70	484.86	276.47	54.54	309.27	323.33	46.55	326.90	319.69	103.71	394.97	135.31	46.60	359.14	142.69	78.00	210.43	105.92	143.20	237.40	106.35	198.31	429.79	248.52	1291.14	0.00	0.00	0.00	565.92	198.66	1578.49	571.13	330.20	1558.89	471.92	234.31	1683.79	467.34	355.38	1653.16	439.56	1485.75	77.67	1043.63	1531.59	63.30	410.80
8.63000	529.82	274.75	43.73	486.14	276.31	55.15	309.24	323.88	46.80	326.96	319.74	103.69	421.36	135.24	46.85	386.15	141.03	74.73	230.51	106.47	135.15	255.64	106.18	191.59	431.25	248.92	1291.03	0.00	0.00	0.00	573.07	198.39	1578.56	574.61	329.79	1559.24	475.95	233.81	1683.82	471.65	355.39	1653.47	437.78	1486.25	76.81	1043.00	1529.73	64.19	408.47
8.64000	530.90	275.10	43.84	485.81	276.39	55.02	309.25	322.64	46.26	326.94	319.03	103.41	445.15	134.93	46.76	409.51	140.62	73.14	251.17	107.15	127.04	274.35	107.29	184.17	436.99	249.43	1291.11	0.00	0.00	0.00	577.32	198.26	1578.72	578.69	329.77	1559.55	480.19	233.76	1683.88	504.06	312.35	1633.07	434.50	1486.99	75.84	1042.59	1528.56	64.27	411.28
8.65000	529.01	274.70	43.62	485.12	276.71	54.69	309.07	322.37	46.17	326.98	319.31	103.50	469.45	134.06	46.66	433.22	140.72	71.92	272.61	107.27	119.17	293.40	107.97	177.02	439.49	250.15	1291.26	0.00	0.00	0.00	579.28	198.38	1578.82	583.36	329.90	1559.69	484.18	233.83	1683.99	488.20	343.16	1647.98	434.21	1487.02	75.91	1043.75	1533.33	62.64	418.31
8.66000	529.99	274.75	43.81	485.43	276.37	55.00	309.08	323.42	46.58	326.88	319.42	103.47	493.43	133.44	47.13	456.57	139.51	70.57	294.35	107.65	111.37	312.90	107.83	170.24	443.16	249.82	1291.30	0.00	0.00	0.00	582.48	198.43	1578.86	587.44	330.06	1559.86	488.20	233.97	1684.04	484.29	355.38	1654.06	437.84	1485.98	77.12	1043.21	1530.23	63.39	419.45
8.67000	529.37	274.93	43.60	486.05	276.38	55.49	309.17	323.14	46.45	326.83	319.26	103.39	518.68	132.51	47.91	480.11	138.14	69.46	316.41	107.07	104.17	332.43	108.72	163.14	449.33	250.34	1291.14	0.00	0.00	0.00	585.49	198.64	1578.85	592.90	329.90	1559.85	492.39	234.25	1684.09	488.43	355.37	1654.15	436.61	1486.79	76.79	1042.96	1528.33	64.21	409.76
8.68000	530.90	274.61	44.39	483.90	277.53	54.29	309.15	323.11	46.46	326.76	318.79	103.23	542.33	131.90	48.63	503.77	136.80	68.79	338.39	106.81	97.17	352.08	109.80	156.24	453.75	250.38	1291.15	0.00	0.00	0.00	589.72	198.25	1578.90	597.20	329.20	1560.03	496.40	234.39	1684.00	492.56	355.15	1654.18	439.69	1486.06	78.09	1043.49	1530.66	63.54	413.30
8.69000	528.67	274.65	43.89	486.74	274.27	59.50	309.06	323.43	46.53	326.73	319.35	103.42	566.77	130.85	49.96	526.39	136.05	68.45	360.39	106.56	90.49	371.97	109.45	150.18	456.17	250.49	1290.97	0.00	0.00	0.00	594.02	197.92	1578.68	600.78	328.92	1560.16	500.69	234.51	1683.84	523.88	311.47	1633.22	439.07	1486.00	77.63	1043.23	1530.89	63.30	415.64
8.70000	523.99	273.14	45.39	481.07	274.32	57.99	309.08	323.06	46.34	326.65	319.00	103.26	591.44	129.79	51.57	549.57	135.34	68.62	382.55	106.38	84.27	391.83	109.28	144.61	460.69	250.32	1290.83	0.00	0.00	0.00	598.72	197.77	1578.35	604.20	329.11	1560.00	504.79	233.86	1683.69	508.61	342.32	1647.99	437.76	1486.13	76.97	1043.39	1530.20	63.46	415.42
8.71000	520.82	273.15	44.81	484.86	274.94	59.12	308.99	323.30	46.57	326.57	318.92	103.25	615.20	129.59	53.51	572.03	134.56	69.04	404.70	106.60	78.43	411.89	109.74	139.17	465.40	250.52	1290.79	0.00	0.00	0.00	602.83	197.87	1578.43	608.66	329.42	1559.71	509.04	233.32	1683.46	504.87	354.67	1653.88	440.23	1485.58	78.12	1043.29	1529.06	64.28	423.37
8.72000	524.62	272.41	46.13	484.16	274.54	58.81	309.07	323.10	46.42	326.40	318.40	103.09	637.96	129.19	56.35	595.13	134.14	70.38	427.17	105.86	73.54	432.03	109.51	134.41	467.61	250.39	1290.49	0.00	0.00	0.00	607.62	197.76	1577.89	613.12	329.11	1559.49	513.24	233.28	1683.18	509.00	354.03	1653.78	437.43	1486.75	77.24	1043.59	1532.49	63.32	410.78
8.73000	522.16	272.73	45.68	481.10	275.10	57.81	308.97	323.40	46.66	326.40	318.94	103.32	660.69	128.53	59.91	617.26	134.48	72.42	449.40	105.76	69.10	451.97	109.76	130.21	472.83	250.35	1290.55	0.00	0.00	0.00	612.45	198.07	1577.69	617.79	329.05	1559.21	517.49	233.41	1682.91	513.10	354.03	1653.56	437.47	1486.55	77.19	1044.10	1532.00	63.09	416.43
8.74000	522.93	272.50	45.83	479.49	275.98	57.09	308.95	322.69	46.36	326.33	318.57	103.19	683.48	129.42	64.35	637.52	134.97	74.54	471.12	106.35	65.03	471.36	109.30	126.85	478.36	250.41	1290.19	0.00	0.00	0.00	614.89	197.96	1577.52	622.02	328.87	1558.92	521.63	233.20	1682.54	529.65	336.36	1644.41	441.01	1485.12	78.19	1043.41	1529.54	63.98	407.68
8.75000	523.68	272.69	46.09	476.79	276.72	56.48	309.01	322.68	46.31	326.40	318.64	103.28	704.47	130.52	69.18	658.70	135.20	77.34	492.13	106.54	61.87	490.23	109.68	123.81	480.64	250.15	1289.90	0.00	0.00	0.00	617.31	197.19	1577.19	625.72	328.55	1558.60	525.82	232.82	1682.21	524.91	348.23	1650.46	444.60	1483.92	79.27	1042.59	1525.41	64.95	413.89
8.76000	522.74	273.38	45.86	481.97	276.06	57.12	308.86	323.10	46.70	326.45	318.56	103.39	725.48	130.34	72.31	678.14	136.33	80.42	512.30	106.85	59.25	508.21	109.63	121.49	486.15	249.94	1289.44	0.00	0.00	0.00	621.62	196.17	1576.62	629.69	328.33	1558.29	530.08	233.01	1682.06	525.45	353.07	1652.68	445.68	1484.34	79.39	1043.49	1529.35	63.95	419.28
8.77000	523.51	273.61	45.92	479.39	277.01	56.75	308.92	323.41	46.79	326.50	318.89	103.51	744.91	131.19	77.37	696.86	136.95	83.57	531.70	107.12	57.30	525.65	109.98	119.55	488.03	249.63	1289.11	0.00	0.00	0.00	627.42	196.05	1576.12	633.37	327.80	1557.96	534.31	232.87	1681.59	529.63	352.58	1652.34	440.98	1485.19	78.53	1042.49	1526.40	64.81	418.47
8.78000	522.00	273.45	45.33	484.46	277.86	54.91	308.83	322.63	46.59	326.44	318.11	103.35	763.38	131.98	82.07	714.77	138.03	87.03	550.29	107.19	55.91	542.51	110.46	117.99	492.72	249.31	1288.78	0.00	0.00	0.00	632.67	195.89	1575.66	638.55	327.15	1557.65	538.59	231.94	1681.16	533.86	351.84	1651.95	436.90	1486.34	77.30	1042.40	1524.63	65.30	413.75
8.79000	524.09	273.90	45.94	483.37	278.30	54.57	309.07	323.18	46.87	326.63	318.32	103.52	780.52	132.49	86.99	732.05	138.93	90.66	568.21	107.92	54.73	558.49	110.56	116.95	499.90	249.24	1288.31	0.00	0.00	0.00	635.18	195.34	1575.45	642.45	326.74	1557.38	542.67	231.21	1680.75	565.48	307.98	1630.49	432.38	1487.40	76.08	1043.21	1532.10	63.18	416.00
8.80000	529.42	274.52	44.50	484.20	277.70	54.65	308.98	322.51	46.68	326.65	318.57	103.64	796.51	133.10	91.56	747.87	139.53	94.04	585.25	108.92	53.72	573.88	110.72	116.22	502.19	248.82	1287.97	0.00	0.00	0.00	637.90	194.43	1575.20	646.27	326.27	1557.07	547.04	231.15	1680.42	550.16	338.06	1645.15	434.28	1486.90	76.59	1042.12	1525.20	64.97	417.59
8.81000	529.95	274.93	44.46	485.23	277.69	54.97	308.92	322.63	46.84	326.76	318.56	103.79	811.46	133.41	95.87	763.61	140.24	97.65	601.41	109.93	52.94	588.59	111.63	115.56	506.02	248.43	1287.52	0.00	0.00	0.00	643.88	193.91	1574.68	651.16	325.83	1556.60	551.32	229.16	1679.77	546.52	349.71	1650.87	440.24	1485.38	78.18	1041.22	1520.75	66.23	420.08
8.82000	529.00	274.94	44.05	485.25	278.18	54.95	309.02	322.23	46.77	326.91	318.46	103.81	825.37	134.24	99.96	776.65	139.97	100.14	616.09	109.03	53.62	602.05	111.16	115.58	509.37	248.00	1287.10	0.00	0.00	0.00	649.03	193.06	1574.16	655.14	324.68	1556.40	555.54	228.48	1679.43	550.79	348.78	1650.52	441.18	1485.29	78.54	1042.74	1530.26	63.20	410.80
8.83000	530.09	275.08	44.21	485.02	279.04	54.57	308.89	321.86	46.77	327.01	318.32	103.88	838.34	134.00	103.44	790.34	140.35	103.31	629.63	109.28	53.81	614.68	111.56	115.46	515.62	247.59	1286.82	0.00	0.00	0.00	654.04	192.25	1573.81	659.37	324.21	1556.17	559.98	228.39	1678.89	555.11	347.75	1650.22	444.46	1484.36	79.60	1043.50	1533.50	62.43	411.51
8.84000	530.46	275.30	44.05	486.42	278.02	55.23	309.03	322.68	47.31	327.11	318.08	104.11	850.20	134.05	106.90	801.72	140.39	106.02	642.06	109.58	54.09	626.28	111.96	115.52	519.89	246.77	1286.20	0.00	0.00	0.00	658.14	191.30	1573.43	662.99	323.63	1556.01	564.51	227.25	1678.45	572.40	328.66	1640.56	443.97	1484.35	79.19	1042.72	1530.62	63.68	414.81
8.85000	529.48	275.34	43.65	486.01	277.90	55.09	308.99	321.73	47.10	327.40	318.51	104.34	860.97	132.86	109.98	813.45	140.27	108.74	653.36	110.42	54.20	636.62	112.24	115.56	523.90	246.18	1285.71	0.00	0.00	0.00	661.57	190.37	1573.10	667.42	322.71	1555.78	569.04	225.82	1677.91	567.51	340.18	1646.98	441.55	1484.92	78.18	1042.54	1527.57	64.20	415.32
8.86000	529.46	275.84	43.22	487.03	278.03	55.24	309.06	322.07	47.49	327.62	317.45	104.21	870.70	132.85	112.79	823.32	140.03	111.00	663.58	111.62	54.08	646.01	112.94	115.44	529.13	245.60	1285.30	0.00	0.00	0.00	665.32	189.49	1572.79	672.70	321.38	1555.46	573.42	224.74	1677.53	568.09	344.72	1649.33	443.93	1484.63	78.97	1043.34	1529.64	63.93	415.32
8.87000	531.20	275.88	43.45	486.73	278.16	54.83	309.14	321.86	47.64	327.96	318.37	104.81	879.52	132.80	114.75	831.30	139.94	112.51	672.53	112.75	53.96	654.45	113.92	115.26	534.62	244.82	1284.75	0.00	0.00	0.00	670.29	188.82	1572.36	677.81	320.60	1555.22	578.05	223.88	1677.06	572.54	343.25	1649.09	438.94	1485.62	77.41	1043.28	1531.17	63.34	411.38
8.88000	530.85	275.77	43.29	486.56	278.68	54.81	309.19	320.80	47.49	328.17	317.68	104.90	887.11	132.32	116.25	839.32	139.97	113.45	680.44	113.62	53.76	661.84	114.84	114.91	537.33	243.89	1284.24	0.00	0.00	0.00	676.76	187.49	1571.71	681.80	319.22	1555.05	582.62	222.81	1676.70	576.95	341.83	1648.78	439.95	1485.11	77.99	1042.96	1526.25	64.97	413.05
8.89000	531.11	275.91	43.03	488.81	278.54	55.17	309.32	320.63	47.78	328.49	317.39	105.20	893.71	133.34	116.79	845.43	140.91	113.82	687.26	114.25	53.48	668.48	116.22	114.30	543.48	243.22	1283.90	0.00	0.00	0.00	680.64	186.29	1571.33	685.24	318.46	1554.83	587.39	221.56	1676.26	603.06	307.12	1631.87	437.38	1486.16	77.38	1042.70	1526.11	65.00	417.04
8.90000	531.53	276.05	42.94	487.01	278.83	54.45	309.46	321.32	48.44	328.79	317.57	105.64	899.53	134.99	116.41	851.92	142.28	113.81	693.03	115.29	52.84	673.83	116.61	113.77	548.18	242.15	1283.61	0.00	0.00	0.00	684.28	184.91	1571.09	689.38	317.48	1554.66	591.93	219.43	1675.69	592.11	329.45	1643.48	437.90	1486.36	77.56	1043.15	1529.20	63.97	419.74
8.91000	530.77	276.36	42.42	487.07	279.18	54.08	309.57	321.58	49.00	329.18	317.36	106.02	904.19	137.02	115.43	855.43	143.83	112.55	697.73	116.50	51.87	678.39	117.48	112.87	552.00	241.38	1283.43	0.00	0.00	0.00	690.12	183.85	1570.68	695.24	316.04	1554.44	596.57	217.99	1675.34	590.32	337.48	1648.05	443.18	1484.61	79.28	1043.34	1530.85	63.33	411.28
8.92000	530.50	276.26	42.16	487.32	278.34	54.45	309.78	320.36	48.93	329.50	317.15	106.49	907.81	138.85	113.96	859.20	145.66	111.04	701.24	117.42	50.74	682.14	118.84	111.66	557.91	240.53	1283.15	0.00	0.00	0.00	695.41	181.91	1570.33	699.39	314.49	1554.50	601.20	216.44	1675.00	594.78	335.83	1647.82	441.97	1484.68	78.59	1043.41	1532.80	63.21	411.60
8.93000	532.85	276.10	42.65	488.72	278.64	54.60	309.74	320.03	49.31	329.91	317.41	107.06	910.51	141.47	111.58	862.72	148.05	109.09	703.81	118.78	49.14	684.91	120.55	109.95	562.02	239.61	1282.92	0.00	0.00	0.00	699.19	180.69	1570.05	704.44	313.30	1554.25	606.08	215.40	1674.59	599.20	334.37	1647.57	439.68	1485.41	78.00	1043.62	1531.38	63.54	405.74
8.94000	532.10	276.70	42.15	491.12	278.17	55.34	309.92	320.99	50.10	330.21	316.80	107.37	912.41	145.01	108.51	864.81	150.93	106.63	705.43	119.97	47.45	686.84	121.59	108.42	566.14	238.58	1282.50	0.00	0.00	0.00	703.38	179.53	1569.75	708.51	311.98	1554.25	610.64	213.63	1674.13	625.79	299.01	1630.42	443.59	1484.58	78.90	1043.05	1526.65	64.80	413.32
8.95000	531.71	276.87	41.74	489.31	278.81	54.19	310.22	320.31	50.35	330.59	316.72	107.88	913.35	148.31	104.83	864.56	153.65	103.11	706.17	121.17	45.49	687.80	122.46	106.68	572.82	237.36	1282.02	0.00	0.00	0.00	708.06	178.14	1569.44	712.86	310.48	1554.32	615.16	211.26	1673.57	614.47	321.28	1642.32	445.57	1484.29	79.49	1043.30	1530.25	63.35	419.33
8.96000	531.92	276.18	42.03	488.07	278.85	54.06	310.35	320.45	50.94	331.10	316.30	108.36	913.34	151.82	100.97	864.41	156.63	99.49	706.05	122.33	43.39	688.11	122.97	104.98	578.86	236.04	1281.54	0.00	0.00	0.00	712.49	176.47	1569.16	718.22	308.92	1554.24	619.90	210.36	1673.07	612.43	328.94	1646.86	443.33	1485.04	79.26	1043.53	1531.33	63.42	414.43
8.97000	531.68	276.65	41.56	487.24	279.41	53.32	310.56	319.74	51.39	331.43	315.23	108.57	912.83	155.44	96.68	864.29	159.52	95.60	705.80	123.22	42.17	688.04	124.43	102.99	583.51	235.11	1280.99	0.00	0.00	0.00	718.47	174.50	1568.74	722.86	307.35	1554.24	624.36	208.57	1672.47	616.73	327.23	1646.46	434.28	1487.29	76.61	1042.90	1527.70	64.77	414.43
8.98000	532.37	276.87	41.40	486.81	279.49	52.99	310.89	319.95	52.16	331.97	315.52	109.38	912.93	159.11	93.11	864.17	162.42	91.69	706.40	124.61	40.81	688.12	125.19	101.49	586.89	233.80	1280.46	0.00	0.00	0.00	723.84	172.62	1568.26	727.41	305.59	1554.14	628.81	205.38	1671.74	621.05	324.97	1646.06	440.02	1486.21	78.12	1043.32	1529.49	64.00	416.01
8.99000	533.32	276.76	41.51	488.15	278.89	53.48	311.16	318.64	52.68	332.39	315.57	110.14	914.81	162.70	89.57	865.28	165.05	88.50	707.91	125.91	39.56	689.55	126.88	99.68	595.37	232.69	1279.78	0.00	0.00	0.00	728.35	171.52	1567.83	731.23	304.03	1554.01	633.28	203.15	1671.03	654.92	280.03	1623.46	440.36	1486.32	78.15	1042.99	1528.86	63.95	417.83
9.00000	533.15	277.16	41.16	488.31	279.41	53.56	311.35	317.82	53.26	333.08	315.76	111.09	918.12	165.06	85.54	867.64	167.74	85.30	709.86	126.87	38.54	692.72	128.28	97.93	600.60	231.25	1279.05	0.00	0.00	0.00	733.24	170.49	1567.43	735.56	302.60	1553.77	638.05	202.17	1670.35	638.08	308.56	1638.78	440.88	1486.00	78.38	1042.29	1525.48	65.14	413.92
9.01000	534.44	277.16	41.30	487.78	278.17	53.45	311.66	317.32	54.13	333.64	315.20	111.81	921.35	165.95	79.45	872.05	169.73	81.10	711.13	126.93	37.58	696.36	128.61	96.55	608.02	229.83	1278.41	0.00	0.00	0.00	740.48	168.44	1566.92	740.81	301.06	1553.54	642.78	200.35	1669.78	633.83	318.66	1644.74	440.04	1485.72	78.23	1043.10	1525.47	64.86	412.53
9.02000	533.00	277.18	40.77	487.88	278.79	53.01	312.03	316.90	55.02	334.18	314.56	112.50	923.72	167.40	72.64	874.17	171.10	75.54	711.66	126.28	37.01	698.93	127.95	95.80	613.55	228.53	1277.76	0.00	0.00	0.00	744.27	167.10	1566.67	746.06	299.58	1553.35	647.49	197.44	1669.16	638.18	316.42	1644.37	444.90	1484.66	79.78	1043.37	1529.15	63.91	412.47
9.03000	533.60	276.94	40.87	488.70	278.85	53.31	312.46	317.97	56.56	334.75	314.35	113.51	925.58	167.95	66.09	875.20	171.02	70.36	712.15	125.27	37.12	700.80	128.64	94.93	617.55	227.09	1277.29	0.00	0.00	0.00	748.71	165.09	1566.14	750.80	298.57	1553.07	652.34	194.79	1668.56	642.54	314.05	1644.10	440.50	1485.86	78.69	1043.42	1529.42	63.74	410.06
9.04000	533.12	277.39	40.32	487.66	278.72	52.92	312.91	316.75	57.29	335.58	314.09	114.54	923.78	169.18	62.44	877.33	170.68	68.40	712.87	124.82	37.33	702.23	128.62	94.74	622.96	225.58	1277.08	0.00	0.00	0.00	753.28	163.29	1565.78	754.43	297.40	1552.94	656.53	193.42	1668.11	658.04	305.68	1633.60	446.54	1483.40	79.93	1043.16	1527.37	64.76	413.09
9.05000	532.91	277.16	40.16	486.70	279.30	52.28	313.49	317.19	58.78	336.52	313.81	115.81	925.21	170.53	60.18	876.87	171.11	66.27	713.54	124.55	37.74	703.49	129.94	94.04	628.60	224.16	1276.99	0.00	0.00	0.00	758.97	161.93	1565.68	758.30	295.61	1553.21	661.65	192.11	1668.12	654.73	307.84	1641.06	445.63	1484.28	79.86	1042.82	1524.84	65.35	411.08
9.06000	534.53	277.10	40.55	490.88	278.43	53.99	314.07	316.87	60.31	337.62	314.03	117.46	925.01	171.98	57.75	877.53	171.88	64.61	713.95	124.33	38.21	704.19	130.85	93.84	634.45	222.69	1277.11	0.00	0.00	0.00	764.85	161.00	1565.46	763.57	293.67	1553.40	668.09	189.50	1668.02	656.22	307.27	1644.31	444.81	1484.68	79.66	1043.28	1526.71	64.88	424.71
9.07000	533.70	277.73	39.76	489.45	279.94	52.67	314.79	316.72	62.32	338.90	314.32	119.40	925.90	172.41	56.56	877.96	173.01	63.81	714.23	124.05	38.49	704.40	129.98	94.36	637.76	220.91	1277.41	0.00	0.00	0.00	770.21	159.21	1565.60	768.74	291.49	1553.86	673.39	186.75	1668.21	661.02	304.81	1644.82	445.60	1484.15	79.94	1042.14	1524.10	65.62	412.53
9.08000	534.46	277.54	39.88	491.58	279.10	53.42	315.64	316.20	64.45	340.45	313.87	121.32	926.00	172.01	55.36	878.00	173.71	62.71	714.32	123.67	38.56	704.84	130.17	94.26	644.63	219.28	1278.17	0.00	0.00	0.00	776.54	156.77	1565.70	774.59	289.37	1554.49	678.62	183.29	1668.37	665.87	302.16	1645.52	439.09	1485.66	77.96	1043.03	1526.73	64.46	417.56
9.09000	534.06	277.22	39.56	490.70	279.02	52.95	316.61	316.51	67.42	342.27	314.50	124.01	925.24	172.91	54.20	878.43	173.98	61.81	714.55	123.40	38.48	705.05	129.12	94.62	651.39	217.81	1278.97	0.00	0.00	0.00	780.90	155.06	1565.98	779.04	287.97	1555.02	720.16	154.46	1593.82	688.29	287.92	1630.71	441.80	1484.76	78.57	1043.83	1531.18	63.60	419.63
9.10000	535.09	277.90	39.40	490.75	279.52	52.37	317.93	316.33	70.45	344.26	314.13	126.61	925.17	173.07	53.77	877.93	174.13	61.12	714.72	123.28	38.40	705.73	129.23	94.57	656.74	216.47	1279.91	0.00	0.00	0.00	784.88	153.39	1566.63	783.00	286.38	1555.97	698.65	171.19	1649.82	680.63	293.65	1642.77	445.84	1483.39	79.63	1043.66	1530.00	63.83	422.44
9.11000	534.85	277.82	39.15	492.27	279.68	52.01	319.28	316.04	73.85	346.60	314.93	129.92	925.76	173.32	52.92	878.10	174.12	60.86	714.88	122.73	38.47	705.99	128.88	94.57	662.32	214.88	1281.11	0.00	0.00	0.00	790.03	151.17	1567.20	788.00	283.95	1557.11	694.52	175.95	1670.00	680.43	294.57	1648.27	443.76	1484.10	79.15	1044.12	1532.35	63.19	415.88
9.12000	535.56	277.66	39.15	492.23	280.05	50.64	320.66	316.02	77.62	349.04	315.04	133.20	926.03	173.61	52.23	878.03	173.87	60.58	715.12	123.27	38.13	706.30	128.46	94.74	666.28	213.42	1282.17	0.00	0.00	0.00	796.19	149.18	1567.88	792.96	281.67	1558.22	699.41	172.61	1670.54	685.33	292.16	1649.33	441.94	1485.61	78.97	1042.52	1526.46	64.59	415.78
9.13000	536.84	278.20	39.21	492.69	281.04	49.55	322.42	315.00	81.18	351.79	315.35	136.77	926.01	174.08	51.69	878.55	174.03	60.35	715.18	123.23	38.23	706.58	128.76	94.69	670.94	212.10	1283.00	0.00	0.00	0.00	801.79	147.13	1568.55	797.89	279.83	1559.37	704.67	170.88	1671.34	690.24	289.60	1650.47	439.71	1486.28	78.39	1042.40	1525.34	65.02	417.32
9.14000	536.61	278.32	39.04	494.08	280.19	49.45	324.35	315.64	85.54	354.73	315.11	140.29	925.48	174.76	50.50	878.66	174.81	59.95	715.26	123.25	38.34	706.86	128.54	94.80	675.09	210.54	1283.92	0.00	0.00	0.00	807.01	145.60	1569.15	801.41	278.20	1560.40	722.91	196.17	1665.32	708.13	280.01	1640.40	439.53	1485.79	77.63	1042.97	1524.49	65.53	416.65
9.15000	537.79	278.45	39.32	495.64	279.97	49.38	326.54	314.69	89.43	358.03	315.76	144.36	926.16	175.44	49.69	878.12	174.75	59.02	715.30	123.22	38.51	706.94	127.90	95.05	680.26	208.93	1285.02	0.00	0.00	0.00	811.02	144.03	1570.03	805.25	276.50	1561.60	717.78	172.01	1671.05	703.53	282.84	1649.53	437.63	1486.75	77.21	1042.94	1523.88	65.73	416.76
9.16000	536.27	278.97	38.54	494.56	282.41	47.59	328.90	315.14	94.07	361.41	316.35	148.42	925.92	175.61	49.07	878.30	175.40	58.71	715.26	123.22	38.62	707.23	128.77	94.84	687.33	207.21	1285.83	0.00	0.00	0.00	815.16	141.54	1571.14	810.78	274.40	1563.06	719.22	162.10	1673.53	704.38	282.75	1653.80	439.74	1486.02	77.93	1042.91	1523.25	65.94	414.67
9.17000	536.24	279.41	38.48	493.99	282.14	47.25	331.64	315.42	98.74	365.27	317.38	152.64	926.21	175.27	48.62	878.93	175.28	58.43	715.40	123.92	38.37	707.35	128.91	94.73	691.33	205.68	1286.68	0.00	0.00	0.00	819.34	140.28	1572.01	815.84	272.35	1564.23	723.93	159.78	1674.25	708.94	280.54	1654.72	439.94	1486.24	77.92	1042.87	1522.60	66.16	417.12
9.18000	536.94	279.87	38.59	496.19	281.71	47.70	334.58	316.42	103.63	369.45	318.34	156.82	926.33	175.75	48.16	878.43	175.26	57.95	715.47	123.86	38.38	707.35	128.52	94.91	696.56	204.13	1287.50	0.00	0.00	0.00	825.12	138.31	1572.90	820.85	271.07	1565.31	728.59	157.33	1674.82	713.37	278.28	1655.53	441.20	1485.95	78.43	1042.82	1521.94	66.38	416.79
9.19000	537.57	280.41	38.50	496.71	282.73	47.26	338.04	316.69	108.15	374.07	319.12	160.84	926.25	175.37	47.56	879.35	175.22	58.01	715.34	123.45	38.44	707.46	128.83	94.55	700.46	202.56	1288.27	0.00	0.00	0.00	829.90	136.43	1573.68	824.53	269.84	1566.26	733.41	156.48	1675.53	751.11	234.94	1631.72	442.29	1487.38	77.00	1042.78	1521.25	66.61	418.92
9.20000	536.59	280.89	37.99	498.06	282.65	47.14	341.67	318.16	113.40	379.07	320.78	165.14	926.49	175.38	47.28	879.77	175.09	57.91	715.38	123.63	38.28	707.57	129.22	94.15	705.50	200.79	1288.96	0.00	0.00	0.00	834.39	135.05	1574.34	828.31	268.24	1566.97	737.92	153.74	1675.96	731.40	262.62	1649.75	442.09	1488.98	74.79	1042.72	1520.56	66.84	413.24
9.21000	537.17	281.80	37.65	498.97	282.29	47.38	345.60	319.19	118.50	384.46	322.17	169.16	926.17	175.40	47.12	878.35	174.95	57.10	715.31	123.31	38.25	707.66	129.28	93.89	711.01	199.24	1289.60	0.00	0.00	0.00	838.85	134.08	1575.25	833.08	265.77	1567.93	742.37	151.73	1676.29	725.79	272.77	1657.21	443.39	1489.11	74.23	1042.66	1519.85	67.08	411.46
9.22000	536.91	284.63	35.50	505.17	283.02	48.86	349.90	320.38	123.74	390.27	323.90	173.36	925.86	175.07	46.97	879.37	174.96	57.24	715.26	123.19	38.13	707.80	128.74	93.85	714.35	197.60	1289.83	0.00	0.00	0.00	844.53	132.77	1575.64	839.05	264.63	1568.36	746.80	150.20	1676.61	729.85	270.93	1657.54	438.36	1489.14	73.25	1042.60	1519.13	67.33	413.53
9.23000	539.87	283.97	36.46	504.75	281.44	49.74	354.33	321.67	129.13	396.26	325.35	177.50	926.04	175.53	46.71	878.99	174.76	56.88	715.24	123.02	38.14	707.70	128.18	93.80	720.06	196.02	1289.85	0.00	0.00	0.00	848.68	130.98	1576.04	842.92	263.67	1568.89	751.38	148.70	1676.89	733.87	268.92	1657.80	439.88	1488.69	73.46	1042.53	1518.39	67.57	414.01
9.24000	536.29	280.88	38.12	507.42	281.84	50.63	359.18	323.93	135.22	402.58	327.43	181.87	925.98	175.69	46.22	879.51	175.04	57.06	715.31	123.63	37.78	707.74	128.01	93.74	725.85	194.45	1289.80	0.00	0.00	0.00	852.99	129.84	1576.38	846.64	262.56	1569.24	768.80	173.24	1671.02	749.51	259.45	1646.66	441.49	1489.19	73.66	1042.46	1517.64	67.83	413.52
9.25000	537.37	281.40	37.23	508.83	283.45	50.64	364.26	326.15	141.26	409.28	329.47	186.20	926.69	175.94	46.11	879.72	174.71	56.83	715.25	123.47	37.80	707.82	128.10	93.53	727.42	192.99	1289.69	0.00	0.00	0.00	857.22	129.12	1576.45	850.17	261.18	1569.25	763.30	152.06	1675.49	745.28	263.51	1654.81	439.29	1487.86	73.60	1042.39	1516.88	68.08	413.22
9.26000	538.23	282.10	36.19	508.11	283.77	50.98	369.79	327.89	147.01	416.15	330.83	190.25	926.13	175.64	45.73	879.84	175.12	56.87	715.23	123.22	37.88	708.10	127.99	93.37	733.46	191.64	1289.70	0.00	0.00	0.00	861.47	128.26	1576.50	854.64	259.53	1569.35	764.17	143.58	1677.02	745.99	264.11	1658.20	441.53	1487.25	74.47	1042.31	1516.11	68.35	411.55
9.27000	542.92	282.41	36.14	511.81	284.52	52.67	375.39	330.34	153.10	423.24	332.05	194.29	926.46	175.77	45.43	879.80	175.22	56.70	715.30	123.33	37.87	708.59	128.87	92.85	736.75	190.24	1289.69	0.00	0.00	0.00	866.59	126.78	1576.50	858.65	258.67	1569.34	768.39	142.15	1677.02	750.07	262.38	1658.21	443.83	1484.59	75.72	1042.22	1515.33	68.61	410.47
9.28000	542.27	283.07	34.94	512.99	284.77	53.65	381.31	331.75	158.75	430.34	334.42	198.71	926.06	176.25	44.87	879.54	174.90	56.17	715.32	123.21	38.01	708.89	129.08	92.66	741.33	188.77	1289.60	0.00	0.00	0.00	869.67	125.55	1576.58	862.88	257.82	1569.16	772.85	141.05	1677.03	754.23	261.04	1658.17	442.27	1487.04	74.42	1042.14	1514.54	68.88	415.12
9.29000	546.97	283.75	34.97	516.87	286.49	55.30	387.64	333.20	163.82	437.56	335.60	202.68	925.80	175.78	44.58	879.78	175.20	56.08	715.35	123.21	38.05	709.06	128.67	92.95	744.50	187.53	1289.63	0.00	0.00	0.00	873.40	124.51	1576.56	865.91	257.26	1569.04	808.25	120.10	1604.71	776.00	247.09	1641.92	441.23	1486.59	74.43	1042.05	1513.74	69.15	417.66
9.30000	552.68	285.73	35.00	515.54	287.91	57.77	393.97	333.49	167.50	444.71	336.79	206.47	926.53	175.80	44.24	880.02	175.05	55.86	715.42	123.61	38.04	709.36	128.57	93.02	748.00	186.58	1289.67	0.00	0.00	0.00	878.45	123.48	1576.10	869.39	256.27	1568.73	789.55	133.12	1658.07	767.45	255.05	1653.38	441.35	1487.42	74.01	1041.95	1512.94	69.42	414.52
9.31000	560.88	288.70	37.42	527.65	290.52	62.29	401.39	334.12	170.62	452.31	338.37	209.92	925.98	175.04	44.73	879.63	174.95	55.39	715.43	123.46	38.20	709.73	128.99	92.89	754.18	185.47	1289.86	0.00	0.00	0.00	884.66	121.91	1575.53	874.30	254.55	1568.38	785.83	137.07	1676.74	766.39	257.76	1657.97	439.92	1487.97	73.76	1041.86	1512.12	69.70	413.32
9.32000	570.85	291.59	40.82	536.59	293.03	65.27	409.25	334.77	172.95	460.10	338.89	212.47	925.92	174.99	44.37	880.73	175.00	55.57	715.51	123.85	38.22	710.05	129.55	92.60	757.34	184.39	1290.07	0.00	0.00	0.00	888.73	121.12	1575.09	878.73	253.68	1567.99	790.06	136.26	1676.64	770.53	256.11	1658.02	437.71	1488.81	73.31	1041.76	1511.31	69.98	416.37
9.33000	580.75	295.19	43.00	541.65	295.95	66.45	418.10	336.43	174.94	468.77	339.92	214.60	926.61	174.60	43.95	880.26	175.20	55.23	715.62	124.13	38.30	710.25	128.97	92.95	759.54	183.22	1290.13	0.00	0.00	0.00	890.84	120.03	1574.79	882.62	252.57	1567.66	794.29	135.00	1676.66	774.60	255.09	1657.96	443.15	1484.99	75.51	1041.66	1510.48	70.26	416.91
9.34000	591.84	298.72	44.96	557.52	298.85	69.97	427.27	337.51	175.79	477.69	341.06	215.78	926.04	174.96	43.36	880.09	175.56	55.04	715.62	124.06	38.49	710.62	129.16	92.93	762.13	181.94	1290.02	0.00	0.00	0.00	894.78	119.14	1574.47	885.66	251.80	1567.37	808.44	154.21	1672.29	789.51	247.62	1647.76	440.73	1488.51	73.59	1041.55	1509.65	70.54	413.43
9.35000	602.46	302.38	46.29	566.06	302.07	70.84	437.02	339.07	175.97	487.11	342.84	216.41	926.89	174.47	43.01	880.47	175.01	54.65	715.74	124.11	38.68	710.87	129.67	93.02	767.63	181.04	1290.36	0.00	0.00	0.00	899.38	118.68	1574.25	889.01	251.15	1567.06	805.33	138.49	1675.44	785.80	251.25	1654.96	441.74	1491.82	72.60	1041.44	1508.82	70.82	412.89
9.36000	615.76	306.00	47.69	580.77	304.84	72.61	447.31	341.06	175.51	497.13	343.92	216.11	926.86	174.59	42.75	881.30	175.66	54.98	715.84	124.64	38.61	711.17	129.71	93.03	770.20	179.79	1290.36	0.00	0.00	0.00	902.82	118.51	1574.04	893.60	250.10	1566.65	806.89	132.77	1676.66	786.65	252.37	1657.78	439.27	1491.04	72.32	1041.33	1507.99	71.11	414.39
9.37000	627.63	309.26	48.23	590.84	307.77	72.87	458.00	342.07	173.93	507.45	345.26	215.16	926.48	174.75	42.34	880.73	175.39	54.54	715.92	124.65	38.73	711.38	129.49	93.22	773.72	178.86	1290.55	0.00	0.00	0.00	906.87	117.59	1573.83	897.80	249.62	1566.34	811.10	131.91	1676.56	790.55	251.71	1657.71	442.11	1489.17	73.68	1041.22	1507.15	71.40	410.89
9.38000	641.26	312.01	48.83	604.91	310.03	73.06	469.35	344.76	172.07	518.23	347.13	213.77	926.77	174.50	42.27	881.25	175.27	54.59	715.95	124.62	38.81	711.61	129.99	93.09	776.83	177.99	1290.60	0.00	0.00	0.00	908.96	116.30	1573.87	900.62	249.02	1566.03	815.05	131.37	1676.58	794.40	251.15	1657.57	441.65	1488.87	73.61	1041.11	1506.31	71.68	412.47
9.39000	656.25	314.58	49.38	618.36	312.39	73.00	481.41	346.16	168.94	529.28	348.81	211.80	927.06	174.30	42.10	881.27	175.32	54.50	716.03	125.23	38.66	711.58	129.60	93.22	781.67	177.06	1290.87	0.00	0.00	0.00	913.57	116.14	1573.61	903.39	248.60	1565.71	809.98	110.68	1608.82	816.82	238.55	1641.11	440.84	1490.48	72.66	1040.99	1505.47	71.97	411.12
9.40000	671.08	316.43	49.57	633.02	314.22	73.19	493.74	348.31	165.44	540.77	350.31	209.02	926.69	174.65	42.10	882.17	175.07	54.65	716.00	125.20	38.74	711.71	129.69	93.27	784.45	176.39	1291.12	0.00	0.00	0.00	918.65	116.06	1573.23	906.78	248.01	1565.47	820.71	125.39	1658.93	807.17	246.14	1652.77	439.73	1489.97	72.73	1040.87	1504.63	72.26	412.82
9.41000	687.75	318.48	50.20	649.06	316.04	72.79	506.73	350.84	161.38	552.45	352.49	206.16	927.45	174.10	42.01	881.52	175.29	54.52	715.97	125.09	38.83	711.68	129.32	93.48	789.70	175.53	1291.20	0.00	0.00	0.00	922.06	114.52	1572.98	910.70	247.22	1565.29	826.87	129.78	1676.53	805.34	249.09	1657.40	439.42	1490.89	72.36	1040.75	1503.79	72.55	411.36
9.42000	703.43	320.49	49.98	663.34	317.71	71.83	520.07	352.30	156.34	564.77	354.29	202.68	928.10	173.72	42.01	881.66	175.24	54.51	716.03	125.09	38.91	711.76	129.97	93.32	790.24	174.75	1291.38	0.00	0.00	0.00	925.38	114.47	1572.81	915.08	246.48	1565.08	830.47	129.33	1676.51	808.72	248.69	1657.32	438.73	1491.74	72.03	1040.63	1502.95	72.84	414.78
9.43000	719.77	321.85	49.94	681.02	319.64	71.84	533.81	354.57	151.25	577.50	355.97	198.75	927.21	173.72	41.69	881.09	175.29	54.25	715.95	125.07	38.91	711.80	129.70	93.46	794.14	173.92	1291.53	0.00	0.00	0.00	929.50	114.16	1572.62	917.61	246.56	1564.89	834.33	129.47	1676.49	812.11	248.16	1657.27	440.86	1491.41	72.64	1040.51	1502.12	73.12	414.30
9.44000	737.14	323.01	49.87	696.57	320.75	70.62	548.00	356.07	145.65	590.65	357.45	194.56	927.17	173.75	41.63	880.68	175.10	54.00	715.94	125.14	38.93	711.86	130.15	93.19	796.54	173.51	1291.61	0.00	0.00	0.00	932.39	113.81	1572.60	920.56	246.14	1564.75	848.43	149.82	1672.17	826.64	240.92	1647.12	442.71	1487.34	73.95	1040.39	1501.28	73.41	415.79
9.45000	754.93	324.66	49.99	714.24	322.15	70.14	562.34	357.42	139.73	604.04	359.42	190.29	927.29	173.82	41.59	881.70	175.17	54.44	715.92	125.15	39.03	711.94	130.01	93.37	800.21	172.81	1291.56	0.00	0.00	0.00	935.05	113.49	1572.66	923.56	245.77	1564.77	843.91	133.10	1675.25	821.95	244.82	1654.36	440.53	1488.56	73.21	1040.26	1500.45	73.69	414.34
9.46000	771.89	326.06	49.89	728.49	323.15	68.11	577.33	358.49	133.50	617.67	361.36	185.85	927.44	173.92	41.65	881.61	175.06	54.40	715.98	125.34	39.00	711.90	130.31	93.31	803.36	172.24	1291.60	0.00	0.00	0.00	939.20	113.26	1572.62	926.85	245.80	1564.78	844.71	127.47	1676.28	821.88	246.25	1657.26	442.03	1487.48	73.99	1040.14	1499.63	73.98	416.11
9.47000	788.40	327.77	49.75	749.09	324.95	68.27	592.65	360.03	127.34	631.42	362.52	180.93	926.95	173.72	41.37	881.64	175.21	54.42	715.96	125.50	38.97	712.00	130.35	93.41	807.55	171.76	1291.60	0.00	0.00	0.00	941.52	113.11	1572.50	929.94	245.38	1564.75	848.06	126.56	1676.28	824.98	245.67	1657.26	441.34	1487.96	73.71	1040.01	1498.81	74.26	412.89
9.48000	807.69	328.95	50.54	765.44	326.38	67.29	608.40	361.15	121.15	645.16	364.45	176.35	928.33	173.88	41.89	881.24	175.25	54.39	715.92	125.52	38.97	711.90	130.11	93.59	810.78	170.97	1291.46	0.00	0.00	0.00	945.59	112.26	1572.40	934.15	244.94	1564.53	851.30	125.81	1676.12	828.17	244.99	1657.30	440.10	1490.17	73.02	1039.88	1497.99	74.54	414.81
9.49000	824.61	330.50	50.57	784.14	327.61	67.02	624.32	363.04	115.40	659.29	365.87	171.54	928.83	176.66	40.33	881.29	175.21	54.43	715.91	125.51	39.03	711.97	129.71	93.85	812.79	170.40	1291.35	0.00	0.00	0.00	949.83	112.13	1572.42	937.28	244.46	1564.58	838.55	107.49	1609.40	849.56	232.83	1640.77	440.48	1491.28	72.61	1039.75	1497.19	74.82	414.87
9.50000	844.27	331.99	51.44	806.37	331.01	64.72	640.23	364.89	109.58	673.45	367.40	166.84	928.00	174.10	41.65	882.22	175.16	54.83	715.92	125.86	38.88	711.99	129.98	93.72	817.25	170.20	1291.42	0.00	0.00	0.00	953.45	112.25	1572.44	940.07	244.12	1564.73	853.78	121.07	1658.71	839.69	240.51	1652.60	440.41	1493.66	72.06	1039.63	1496.39	75.10	412.68
9.51000	863.14	333.70	52.42	824.39	330.94	65.32	656.30	365.22	103.39	687.80	368.92	162.29	927.83	176.64	39.49	881.23	175.33	54.58	715.87	125.57	38.99	711.86	130.35	93.63	821.06	169.78	1291.26	0.00	0.00	0.00	955.04	112.31	1572.32	943.43	243.90	1564.70	861.34	125.25	1676.06	837.64	243.67	1657.33	439.06	1491.36	72.30	1039.50	1495.59	75.37	411.12
9.52000	879.11	335.56	52.53	839.22	333.83	63.23	672.06	368.31	98.57	702.30	369.76	157.66	928.96	175.86	40.56	881.39	175.49	54.77	715.90	125.77	38.89	711.90	129.75	93.95	823.03	169.32	1291.28	0.00	0.00	0.00	959.86	111.27	1572.24	946.88	243.62	1564.69	864.58	124.96	1675.90	840.81	243.22	1657.29	435.48	1492.13	71.20	1039.37	1494.81	75.64	413.19
9.53000	897.96	337.75	54.01	857.09	335.65	63.30	688.17	369.48	93.36	717.02	371.75	153.73	928.50	175.74	40.33	882.38	175.51	55.11	715.94	125.92	38.87	711.92	129.87	94.05	826.48	169.05	1291.17	0.00	0.00	0.00	961.66	111.08	1572.33	949.62	243.20	1564.75	867.63	123.64	1675.74	843.98	242.68	1657.25	439.89	1492.18	72.08	1039.24	1494.04	75.91	415.92
9.54000	914.93	339.64	54.76	875.23	337.09	63.87	704.32	370.74	88.58	731.77	373.25	149.93	928.62	175.83	40.57	881.27	175.60	54.73	715.90	125.95	38.95	712.01	129.84	94.19	827.58	168.60	1291.15	0.00	0.00	0.00	964.60	111.14	1572.32	951.79	243.08	1564.84	884.34	147.09	1670.69	859.69	235.83	1645.72	441.97	1491.65	72.89	1039.12	1493.28	76.17	415.69
9.55000	931.87	342.09	56.06	891.92	339.14	63.67	720.81	371.52	83.93	746.65	374.33	146.26	928.81	174.67	41.04	881.70	175.46	54.77	715.97	126.14	39.00	711.99	129.86	94.38	831.16	168.32	1290.98	0.00	0.00	0.00	968.18	111.45	1572.15	954.79	242.93	1564.75	877.88	130.45	1674.41	854.09	240.25	1653.73	441.41	1492.83	72.43	1038.99	1492.52	76.43	412.89
9.56000	948.98	344.38	57.60	908.81	342.67	63.71	737.14	373.61	80.23	761.07	375.81	143.14	927.61	174.12	41.26	874.52	179.25	58.79	716.06	126.10	39.12	712.12	129.98	94.54	834.69	168.23	1290.99	0.00	0.00	0.00	971.96	111.21	1571.95	959.27	242.42	1564.50	877.63	123.90	1675.55	853.73	242.36	1656.90	439.63	1491.37	72.45	1038.86	1491.78	76.69	413.38
9.57000	964.09	346.76	59.05	925.52	343.94	65.41	753.07	376.15	77.16	775.45	375.85	139.74	928.95	173.80	41.54	872.44	179.91	58.82	716.15	126.56	39.05	712.23	129.66	94.88	839.01	168.17	1290.69	0.00	0.00	0.00	975.47	111.21	1571.82	962.63	242.20	1564.47	880.78	122.88	1675.39	857.12	242.10	1656.85	440.93	1493.97	71.78	1038.74	1491.06	76.94	414.11
9.58000	981.00	349.41	61.50	940.38	347.16	65.55	768.92	376.52	73.63	789.61	376.11	136.93	927.74	173.76	40.97	873.90	179.09	58.86	716.21	126.66	39.15	712.53	130.55	94.67	841.08	168.01	1290.63	0.00	0.00	0.00	978.82	111.07	1571.66	965.65	242.34	1564.21	884.25	123.33	1675.13	860.58	241.95	1656.62	441.69	1491.56	72.91	1038.61	1490.34	77.19	415.52
9.59000	997.08	351.76	64.08	958.54	348.38	68.19	784.27	377.64	70.79	803.41	377.25	134.75	921.08	174.77	43.89	873.75	179.01	59.00	716.25	126.54	39.30	712.57	130.17	95.04	845.42	168.00	1290.57	0.00	0.00	0.00	981.04	110.68	1571.52	968.17	242.23	1563.98	864.86	103.91	1608.68	936.88	237.85	1587.11	437.42	1490.72	72.09	1038.49	1489.64	77.43	413.38
9.60000	1013.67	354.00	67.17	972.52	350.53	69.37	799.60	377.79	68.08	817.05	377.46	132.57	922.16	174.86	44.44	871.95	179.01	58.44	716.31	126.68	39.37	712.66	130.13	95.24	847.97	167.90	1290.43	0.00	0.00	0.00	983.56	110.25	1571.20	971.29	242.04	1563.70	885.13	118.00	1657.55	888.45	240.45	1636.42	439.28	1490.40	72.56	1038.37	1488.96	77.67	412.16
9.61000	1028.95	356.09	69.93	988.06	352.91	70.86	814.47	378.49	65.94	830.56	377.64	130.67	922.94	174.65	44.64	872.16	178.72	58.16	716.43	126.99	39.37	712.80	130.03	95.47	849.11	167.95	1290.24	0.00	0.00	0.00	988.31	110.37	1570.71	975.19	242.04	1563.51	894.41	122.64	1674.55	870.99	241.26	1656.34	443.63	1491.27	73.48	1038.25	1488.29	77.90	413.78
9.62000	1044.05	358.22	72.78	1004.08	354.28	72.78	829.15	378.13	63.73	843.97	377.97	129.04	919.50	174.48	43.50	872.02	178.81	58.11	716.50	126.94	39.49	712.91	130.51	95.56	853.43	167.99	1290.19	0.00	0.00	0.00	990.18	109.68	1570.53	979.19	241.77	1563.13	897.98	123.15	1674.29	874.39	241.59	1656.13	440.36	1492.40	72.37	1038.13	1487.64	78.13	413.70
9.63000	1058.49	360.13	75.54	1019.12	357.40	74.22	843.58	379.08	62.31	857.27	378.17	127.69	921.80	174.30	44.25	873.18	178.48	58.05	716.57	127.35	39.47	713.05	130.71	95.74	855.20	168.14	1290.09	0.00	0.00	0.00	994.01	109.80	1570.04	982.69	241.62	1562.84	901.38	123.33	1674.12	877.91	241.46	1655.96	443.72	1489.59	73.70	1038.01	1487.00	78.35	414.72
9.64000	1072.01	361.92	78.27	1034.57	357.52	77.47	857.89	379.44	61.07	870.40	378.15	126.51	921.27	174.05	43.78	874.59	178.29	58.18	716.54	126.90	39.75	713.13	130.90	95.81	858.56	167.92	1289.89	0.00	0.00	0.00	996.32	109.65	1569.69	985.64	241.57	1562.57	916.28	143.25	1669.21	892.60	235.93	1644.67	442.64	1490.94	72.85	1037.90	1486.38	78.57	414.57
9.65000	1085.59	363.49	81.16	1046.69	360.16	78.17	872.02	379.44	59.75	883.31	378.55	125.63	921.04	174.05	43.67	873.42	177.59	57.55	716.67	127.43	39.70	713.31	130.28	96.17	861.66	168.10	1289.81	0.00	0.00	0.00	998.94	109.87	1569.35	988.56	241.83	1562.27	911.00	128.79	1672.34	888.01	240.20	1652.32	445.76	1487.66	74.74	1037.78	1485.78	78.78	412.46
9.66000	1099.61	365.16	84.27	1060.02	359.89	81.28	886.02	379.20	58.52	895.79	377.94	124.60	920.36	173.90	43.43	874.23	177.37	57.69	716.70	127.38	39.80	713.35	130.38	96.34	864.99	168.34	1289.67	0.00	0.00	0.00	1002.43	110.24	1568.92	992.49	242.00	1561.91	911.31	124.36	1673.31	888.16	242.04	1655.28	442.14	1489.76	73.72	1037.67	1485.20	78.98	413.64
9.67000	1112.27	366.56	87.45	1073.28	361.26	83.74	899.41	380.08	58.13	907.82	378.07	124.07	922.09	173.92	43.66	881.87	174.64	54.26	716.75	127.61	39.85	713.59	130.94	96.26	869.40	168.68	1289.46	0.00	0.00	0.00	1006.24	110.50	1568.63	995.53	242.37	1561.48	914.65	124.83	1673.01	891.52	242.28	1655.06	442.67	1492.09	72.78	1037.56	1484.64	79.18	414.82
9.68000	1125.72	367.69	91.10	1085.82	362.20	85.85	912.27	379.70	57.35	919.54	377.59	123.51	921.10	173.47	43.23	882.83	174.27	53.93	716.84	127.75	39.92	713.74	131.24	96.34	870.55	168.85	1289.26	0.00	0.00	0.00	1010.07	110.77	1568.25	998.77	242.73	1561.24	917.96	125.56	1672.65	894.80	242.76	1654.75	441.71	1490.94	72.90	1037.46	1484.10	79.36	413.64
9.69000	1137.09	369.00	94.42	1096.89	362.61	88.91	924.87	379.81	57.02	930.81	378.13	123.43	922.63	173.59	43.75	873.25	176.28	56.13	716.86	128.05	39.95	713.90	130.87	96.67	874.62	168.96	1289.03	0.00	0.00	0.00	1013.47	110.65	1567.88	1001.69	243.04	1560.98	902.37	106.14	1605.17	916.33	232.18	1637.18	442.25	1492.70	72.39	1037.35	1483.59	79.55	416.03
9.70000	1148.95	369.99	97.92	1111.20	365.16	91.57	937.01	379.58	56.62	941.75	377.79	123.18	922.46	173.52	43.64	882.39	174.06	53.91	716.85	127.61	40.26	714.30	131.36	96.61	876.74	169.15	1288.66	0.00	0.00	0.00	1016.26	110.87	1567.60	1004.87	243.30	1560.64	919.29	121.16	1654.75	906.65	240.54	1649.15	442.59	1488.26	73.98	1037.25	1483.09	79.72	411.55
9.71000	1159.48	371.04	101.08	1120.32	364.13	94.40	948.81	379.18	56.45	952.51	377.36	122.95	928.40	173.21	40.40	882.82	173.61	53.34	716.94	128.06	40.19	714.30	131.04	96.85	880.90	169.48	1288.39	0.00	0.00	0.00	1019.43	111.86	1567.30	1008.75	243.67	1560.19	927.18	126.71	1671.96	904.73	244.07	1653.84	441.86	1490.14	72.99	1037.15	1482.62	79.89	414.78
9.72000	1170.76	371.89	104.49	1131.92	366.17	96.55	960.07	378.73	56.28	962.73	377.20	123.03	928.44	172.79	39.80	883.23	173.69	53.51	716.95	128.27	40.25	714.51	130.89	97.03	883.54	170.02	1287.97	0.00	0.00	0.00	1022.10	112.08	1567.19	1011.54	243.84	1559.92	930.14	126.73	1671.49	907.98	244.71	1653.53	442.14	1489.99	73.19	1037.06	1482.17	80.04	414.47
9.73000	1181.84	372.67	107.83	1141.85	366.77	98.95	970.68	379.00	56.51	972.48	377.03	123.13	928.27	172.78	39.63	882.53	173.81	53.30	717.00	128.19	40.35	714.64	131.10	97.00	886.22	170.37	1287.62	0.00	0.00	0.00	1025.57	113.01	1567.06	1014.18	244.51	1559.67	933.33	128.06	1671.27	911.21	245.52	1653.18	443.78	1490.26	73.54	1036.97	1481.75	80.19	415.88
9.74000	1190.62	373.39	110.27	1153.11	366.57	101.93	980.96	378.77	56.67	982.05	376.51	123.16	929.22	172.89	39.95	883.46	173.77	53.56	717.03	128.79	40.18	714.74	131.43	97.01	890.12	170.82	1287.31	0.00	0.00	0.00	1028.40	113.38	1566.68	1017.46	245.10	1559.43	949.63	150.34	1665.38	926.28	240.02	1641.24	441.54	1489.36	73.62	1036.88	1481.35	80.33	413.94
9.75000	1198.55	373.94	112.40	1162.98	367.37	103.63	991.05	377.76	56.57	991.06	376.50	123.43	929.04	172.94	39.94	883.49	173.57	53.43	717.01	128.28	40.53	714.89	131.48	97.28	896.50	181.76	1284.76	0.00	0.00	0.00	1031.73	113.97	1566.36	1021.24	245.83	1559.12	942.89	135.79	1669.28	921.14	245.36	1649.08	439.86	1491.18	72.65	1036.79	1480.98	80.47	411.68
9.76000	1208.31	374.12	114.94	1172.05	367.55	105.74	1000.22	377.11	56.68	999.63	376.16	123.58	928.87	172.89	39.75	883.77	173.43	53.50	717.01	128.57	40.59	714.90	131.53	97.40	897.72	173.77	1286.18	0.00	0.00	0.00	1036.17	115.43	1566.42	1024.95	246.61	1558.69	942.32	130.55	1670.44	921.03	248.03	1652.02	441.00	1489.91	72.94	1036.71	1480.64	80.59	411.86
9.77000	1216.78	374.21	116.99	1179.12	368.92	106.36	1008.93	377.66	57.14	1008.05	375.01	123.41	928.99	172.63	39.56	883.61	173.60	53.47	717.11	128.98	40.58	715.20	131.92	97.44	900.23	172.88	1286.13	0.00	0.00	0.00	1038.88	115.45	1566.17	1027.61	247.14	1558.45	945.57	132.07	1670.25	924.38	248.94	1651.63	439.39	1489.93	72.61	1036.64	1480.32	80.70	414.86
9.78000	1224.40	374.34	118.63	1186.57	368.97	107.59	1017.14	376.86	57.06	1015.69	375.07	123.60	929.14	172.67	39.56	883.09	173.45	53.18	717.05	128.51	40.93	715.30	132.10	97.61	903.36	173.66	1285.67	0.00	0.00	0.00	1041.47	115.68	1565.84	1031.33	248.06	1558.08	948.85	133.31	1669.90	927.68	250.23	1651.11	440.69	1489.51	72.89	1036.56	1480.03	80.81	416.87
9.79000	1232.69	374.11	120.37	1193.93	367.66	109.03	1025.18	376.34	57.03	1023.11	374.53	123.61	929.91	172.64	39.73	883.38	173.41	53.15	717.21	128.72	41.02	715.45	131.89	98.02	909.01	184.00	1283.19	0.00	0.00	0.00	1044.31	116.52	1565.73	1033.87	248.72	1557.82	940.40	113.19	1601.87	949.40	241.06	1633.61	439.46	1489.27	72.99	1036.49	1479.77	80.90	414.85
9.80000	1239.54	373.45	121.59	1200.11	367.36	109.59	1032.57	375.03	56.65	1030.02	374.12	123.59	929.37	172.47	39.34	883.78	173.27	53.18	717.23	129.00	41.09	715.67	131.90	98.31	913.27	184.93	1282.67	0.00	0.00	0.00	1048.16	118.05	1565.60	1037.20	249.69	1557.43	952.13	129.91	1651.63	939.72	249.54	1645.36	439.74	1490.59	72.79	1036.43	1479.54	80.98	415.05
9.81000	1245.78	372.84	122.77	1208.89	366.50	111.71	1039.11	376.38	57.34	1036.48	373.71	123.54	930.30	172.62	39.60	883.58	173.47	53.16	717.26	129.12	41.23	715.74	131.58	98.72	916.40	185.81	1282.25	0.00	0.00	0.00	1053.32	119.18	1565.23	1041.74	251.04	1556.95	958.67	137.36	1668.98	937.88	253.77	1649.90	443.03	1489.96	73.43	1036.37	1479.34	81.06	412.77
9.82000	1251.73	371.43	123.64	1214.25	365.02	112.07	1045.56	375.47	57.04	1042.43	373.80	123.67	929.51	172.44	39.23	883.41	172.98	52.84	717.43	129.42	41.24	716.12	132.90	98.48	918.73	187.12	1281.93	0.00	0.00	0.00	1054.96	120.18	1564.98	1045.90	252.00	1556.43	961.99	138.21	1668.69	941.39	254.95	1649.54	442.79	1489.89	73.50	1036.31	1479.17	81.12	418.33
9.83000	1258.52	369.84	124.52	1220.87	363.85	113.02	1051.74	374.76	56.86	1048.31	373.23	123.45	929.57	172.38	39.19	883.18	173.20	52.89	717.47	129.47	41.49	716.30	132.62	98.99	923.11	187.23	1281.71	0.00	0.00	0.00	1059.10	121.65	1564.69	1049.01	253.30	1556.06	965.55	140.27	1668.49	945.00	256.45	1649.12	441.17	1491.61	72.69	1036.26	1479.04	81.17	416.78
9.84000	1264.64	368.03	125.41	1221.96	361.24	112.15	1057.51	373.80	56.32	1053.60	373.08	123.42	929.06	172.20	38.81	883.43	173.05	52.89	717.49	129.35	41.71	716.41	132.18	99.54	927.49	188.72	1281.41	0.00	0.00	0.00	1061.86	122.95	1564.56	1052.05	254.28	1555.71	983.06	164.39	1662.03	961.72	251.66	1636.67	439.41	1491.92	72.13	1036.21	1478.94	81.21	419.90
9.85000	1270.17	365.77	126.03	1229.11	359.08	113.45	1063.06	372.67	55.82	1058.94	371.84	122.82	929.19	172.47	38.93	883.75	172.71	52.79	717.65	129.54	41.86	716.51	132.07	99.90	930.22	189.32	1281.13	0.00	0.00	0.00	1064.75	124.15	1564.42	1055.29	255.44	1555.37	976.24	149.60	1666.37	955.96	257.52	1644.89	440.13	1490.84	72.70	1036.17	1478.87	81.24	418.98
9.86000	1274.77	363.40	126.20	1232.96	357.83	112.79	1067.93	373.28	55.92	1063.72	370.86	122.31	929.97	171.99	38.73	884.01	173.08	53.06	717.80	129.73	42.06	716.81	132.56	100.20	933.48	190.22	1280.96	0.00	0.00	0.00	1067.74	125.14	1564.15	1058.87	256.83	1554.96	976.19	145.82	1667.79	955.84	260.83	1647.98	442.26	1489.47	73.64	1036.13	1478.83	81.26	416.05
9.87000	1279.03	360.84	125.94	1237.22	355.76	112.62	1072.61	372.38	55.35	1068.27	370.60	121.99	929.57	172.10	38.57	884.32	172.85	52.90	717.85	129.80	42.36	716.96	132.65	100.62	937.38	191.07	1280.66	0.00	0.00	0.00	1072.21	126.78	1563.84	1062.95	258.29	1554.58	979.62	146.78	1667.53	959.49	262.60	1647.57	438.60	1490.26	72.36	1036.10	1478.83	81.26	411.60
9.88000	1283.29	358.19	125.78	1242.77	354.73	112.08	1076.83	371.73	54.77	1072.29	370.43	121.55	928.50	172.11	38.15	883.67	172.93	52.72	717.92	129.69	42.79	717.15	132.30	101.10	941.08	192.34	1280.44	0.00	0.00	0.00	1075.21	128.10	1563.60	1067.82	259.65	1554.16	983.16	148.49	1667.12	963.30	264.06	1647.15	439.77	1489.37	73.02	1036.08	1478.87	81.25	415.71
9.89000	1286.79	355.64	125.10	1247.43	351.74	112.41	1080.95	370.37	53.87	1076.32	369.07	120.65	929.83	171.95	38.48	883.96	172.82	52.69	718.12	130.25	42.96	717.70	133.37	101.12	944.03	193.51	1280.15	0.00	0.00	0.00	1079.81	129.11	1563.37	1071.27	260.98	1553.84	1012.35	126.79	1594.14	1038.95	258.81	1577.42	440.07	1489.32	73.22	1036.06	1478.94	81.23	415.91
9.90000	1289.64	352.84	124.08	1251.13	348.88	111.80	1084.29	370.37	53.47	1079.73	368.46	120.02	930.60	171.90	38.56	884.04	173.13	52.72	718.24	130.25	43.37	717.96	132.49	101.95	947.49	194.68	1279.81	0.00	0.00	0.00	1083.91	130.65	1563.33	1074.41	262.46	1553.57	997.22	146.63	1647.94	991.51	265.51	1626.42	436.46	1491.30	71.84	1036.04	1479.05	81.20	414.03
9.91000	1293.13	350.26	123.13	1252.75	347.60	109.87	1087.28	369.10	52.32	1082.87	367.31	119.04	930.42	171.62	38.25	884.81	172.70	52.60	718.35	130.40	43.79	718.35	133.18	102.22	951.89	196.36	1279.57	0.00	0.00	0.00	1086.48	133.08	1563.36	1078.45	264.08	1553.26	993.89	154.45	1666.73	974.56	269.42	1645.99	441.57	1490.15	72.78	1036.04	1479.20	81.16	415.13
9.92000	1295.54	347.72	121.65	1256.63	345.04	108.84	1089.99	368.00	51.38	1085.51	366.66	118.13	930.22	171.74	37.93	884.54	172.62	52.45	718.55	130.61	44.07	718.86	133.47	102.69	954.84	197.50	1279.38	0.00	0.00	0.00	1089.79	134.68	1563.27	1082.95	265.64	1552.88	997.53	156.28	1666.59	978.35	271.54	1645.54	438.34	1493.54	71.10	1036.03	1479.39	81.10	414.93
9.93000	1298.74	345.13	119.99	1258.08	342.47	107.22	1091.86	367.91	50.57	1088.00	365.47	116.99	930.55	171.56	37.87	884.91	172.60	52.42	718.73	130.98	44.37	719.16	133.19	103.40	958.67	199.60	1278.97	0.00	0.00	0.00	1092.33	136.31	1563.33	1086.66	267.49	1552.67	1001.23	158.60	1666.39	982.28	273.58	1645.15	439.94	1491.37	72.24	1036.04	1479.61	81.02	414.77
9.94000	1300.05	342.66	117.64	1259.42	340.07	104.94	1093.63	366.34	49.20	1089.93	364.79	115.88	930.56	171.69	37.77	885.26	172.42	52.45	718.84	130.60	44.94	719.48	133.10	103.99	960.54	192.25	1280.81	0.00	0.00	0.00	1095.82	138.08	1563.43	1089.29	268.97	1552.39	1019.02	181.35	1659.53	998.94	269.20	1633.27	441.00	1492.13	72.27	1036.05	1479.88	80.94	414.62
9.95000	1300.91	340.36	114.93	1262.21	339.89	102.64	1095.04	364.95	47.65	1091.61	363.45	114.51	930.63	171.64	37.62	885.35	172.13	52.33	719.02	130.83	45.26	719.91	133.73	104.45	963.75	192.34	1280.84	0.00	0.00	0.00	1100.20	140.03	1563.43	1092.62	270.70	1552.08	1011.99	167.58	1664.24	993.81	275.94	1641.06	442.47	1490.14	73.12	1036.07	1480.19	80.84	418.24
9.96000	1302.50	337.67	112.55	1264.45	336.05	101.46	1095.67	364.25	46.34	1092.68	362.83	113.22	930.52	171.96	37.81	885.28	172.06	52.17	719.18	130.96	45.67	720.20	133.09	105.37	967.72	194.05	1280.65	0.00	0.00	0.00	1104.64	142.35	1563.26	1098.19	272.81	1551.76	1012.08	164.97	1666.00	994.06	280.14	1643.97	444.36	1488.30	74.10	1036.09	1480.54	80.72	416.25
9.97000	1302.95	335.26	109.67	1262.49	334.55	97.99	1096.10	363.23	44.69	1093.50	362.13	111.85	930.61	171.36	37.32	884.44	171.84	51.77	719.34	130.91	46.23	720.60	133.23	105.89	972.86	195.74	1280.30	0.00	0.00	0.00	1107.70	143.35	1563.19	1101.73	274.82	1551.50	1015.79	167.53	1665.87	998.10	282.44	1643.58	441.23	1488.61	73.66	1036.12	1480.93	80.59	416.87
9.98000	1303.29	332.98	106.62	1263.45	332.29	95.50	1096.51	362.27	43.55	1094.23	360.67	110.23	931.35	171.29	37.35	884.77	171.62	51.77	719.50	131.04	46.70	721.08	133.70	106.42	976.68	197.36	1280.07	0.00	0.00	0.00	1111.56	145.27	1563.15	1105.72	276.98	1551.39	1019.75	170.12	1665.65	1002.15	284.98	1643.16	439.05	1492.07	72.12	1036.16	1481.37	80.45	416.27
9.99000	1305.94	330.29	100.64	1263.47	329.18	92.84	1096.64	362.41	44.46	1094.74	360.11	108.97	931.68	171.59	37.43	885.66	171.67	51.98	719.76	131.10	47.22	721.44	133.51	107.19	980.92	199.16	1279.81	0.00	0.00	0.00	1115.57	146.62	1563.01	1109.03	278.71	1551.15	1022.86	172.34	1665.47	1005.56	286.96	1642.80	440.54	1491.69	72.19	1036.20	1481.85	80.29	413.90
10.00000	1306.19	328.32	97.02	1264.56	327.22	90.10	1097.88	361.03	44.39	1095.66	359.37	107.59	933.21	173.39	35.53	886.03	171.70	52.06	719.88	131.24	47.75	721.82	133.52	107.90	984.66	201.21	1279.65	0.00	0.00	0.00	1119.81	148.76	1563.03	1112.91	280.61	1550.89	1026.27	174.72	1665.30	1009.47	289.21	1642.41	439.40	1491.39	71.84	1036.26	1482.38	80.11	414.96
10.01000	1307.29	325.25	94.58	1265.50	324.84	88.10	1099.40	360.18	44.40	1097.17	358.69	106.39	931.28	171.86	36.92	885.65	171.55	51.84	720.13	131.40	48.34	722.49	133.95	108.58	989.21	203.22	1279.41	0.00	0.00	0.00	1122.69	151.71	1563.29	1118.10	283.00	1550.65	1030.92	177.71	1665.11	1014.55	292.03	1641.92	439.10	1488.75	73.02	1036.32	1482.95	79.92	416.33
10.02000	1310.28	324.31	90.75	1268.64	323.83	85.02	1100.74	360.16	44.36	1099.58	357.62	105.27	931.55	171.16	36.73	885.54	171.61	51.74	720.42	131.66	48.94	722.96	133.13	109.74	993.68	205.08	1279.00	0.00	0.00	0.00	1128.66	153.88	1563.22	1121.56	285.23	1550.55	1034.47	180.12	1664.95	1018.59	294.79	1641.52	443.39	1490.57	73.30	1036.38	1483.56	79.72	412.27
10.03000	1313.81	322.94	87.17	1270.50	323.78	81.12	1101.73	360.15	44.13	1102.10	357.62	104.45	933.26	172.59	35.17	886.23	171.15	51.77	720.73	131.80	49.71	723.62	133.67	110.49	997.54	207.18	1278.73	0.00	0.00	0.00	1132.34	156.49	1563.35	1126.51	286.88	1550.48	1038.15	182.25	1664.78	1022.77	297.59	1641.14	440.11	1490.61	72.55	1036.46	1484.23	79.49	413.29
10.04000	1314.97	323.06	81.40	1270.31	323.44	76.28	1102.26	360.12	43.92	1104.37	357.63	104.02	934.42	172.85	34.98	886.74	171.02	51.79	721.01	131.71	50.66	724.29	133.50	111.63	1002.63	209.13	1278.50	0.00	0.00	0.00	1135.62	158.73	1563.44	1130.56	288.68	1550.32	1036.20	177.50	1667.81	1026.03	301.05	1641.92	441.84	1490.12	72.84	1036.54	1484.94	79.25	418.17
10.05000	1317.54	324.87	75.33	1272.76	325.28	71.64	1102.29	361.04	43.92	1106.69	356.66	103.34	933.12	171.47	36.67	886.87	170.76	51.59	721.35	131.56	51.78	725.04	133.38	112.81	1007.08	211.33	1278.36	0.00	0.00	0.00	1139.24	161.21	1563.70	1135.01	291.40	1550.18	1044.71	186.26	1665.55	1030.97	303.21	1640.96	441.51	1490.49	72.71	1036.63	1485.70	79.00	419.78
10.06000	1317.14	324.11	75.19	1275.48	325.07	70.53	1102.12	361.52	43.16	1108.23	356.33	102.96	933.60	172.70	34.70	886.18	170.86	51.29	721.79	131.54	52.92	726.02	133.50	114.04	1011.79	213.38	1278.40	0.00	0.00	0.00	1144.56	163.89	1563.96	1140.28	294.63	1550.13	1050.48	191.14	1664.86	1035.62	305.90	1640.48	443.28	1490.82	73.03	1036.73	1486.51	78.72	413.35
10.07000	1317.98	324.47	73.56	1275.96	324.44	69.69	1101.68	362.68	42.33	1109.16	356.11	102.69	933.83	172.89	34.26	888.22	170.95	51.95	722.34	131.62	54.15	726.94	132.95	115.64	1015.76	215.54	1278.58	0.00	0.00	0.00	1148.56	166.87	1564.32	1144.72	297.38	1550.06	1054.78	194.16	1665.02	1040.04	308.90	1640.42	442.37	1489.72	73.15	1036.84	1487.37	78.43	411.21
10.08000	1319.74	323.77	72.20	1276.50	323.89	69.05	1101.84	362.69	42.54	1109.90	355.76	102.60	934.38	172.64	34.55	887.74	170.61	51.57	722.82	131.30	55.77	728.12	133.72	116.89	1021.66	217.63	1278.86	0.00	0.00	0.00	1153.05	169.05	1564.57	1148.93	299.86	1550.24	1059.20	197.40	1665.34	1044.65	311.60	1640.50	439.90	1490.45	72.61	1036.96	1488.28	78.12	415.10
10.09000	1319.82	322.69	70.39	1275.06	323.55	66.91	1102.21	362.41	42.56	1110.43	355.81	102.72	935.10	172.74	34.29	888.16	170.45	51.57	723.47	131.23	57.38	729.17	133.52	118.71	1026.19	219.56	1279.35	0.00	0.00	0.00	1156.49	171.23	1564.89	1152.26	302.26	1550.41	1065.42	202.81	1664.96	1050.27	313.49	1639.86	439.98	1489.85	72.93	1037.08	1489.25	77.80	417.44
10.10000	1320.29	322.50	69.33	1276.39	323.72	66.77	1102.47	362.00	42.46	1110.83	356.23	103.06	934.36	172.40	33.96	888.17	170.10	51.25	724.05	130.96	59.34	730.48	133.15	120.71	1029.47	221.92	1279.99	0.00	0.00	0.00	1160.29	174.30	1565.60	1156.54	304.94	1550.72	1068.59	203.94	1666.16	1054.15	317.60	1640.62	443.04	1486.92	74.21	1037.22	1490.26	77.46	415.51
10.11000	1319.58	322.92	68.18	1277.66	323.37	66.63	1102.52	362.12	42.63	1111.47	356.18	103.02	935.38	172.14	34.25	888.69	170.52	51.63	724.86	130.96	61.33	732.03	134.12	122.39	1034.95	224.13	1280.75	0.00	0.00	0.00	1164.85	178.19	1566.44	1162.37	308.13	1550.94	1072.79	207.01	1667.08	1058.46	321.26	1641.12	439.94	1490.17	72.39	1037.36	1491.33	77.09	416.34
10.12000	1319.80	323.14	67.38	1277.95	323.93	66.22	1102.72	361.83	42.36	1111.92	356.36	102.91	935.31	172.71	33.91	888.60	170.43	51.41	725.75	130.60	63.56	733.54	133.55	124.74	1040.18	226.43	1281.56	0.00	0.00	0.00	1170.19	181.32	1567.22	1167.35	310.57	1551.36	1077.44	210.97	1667.87	1063.04	324.72	1641.48	441.85	1490.54	72.71	1037.51	1492.45	76.71	417.75
10.13000	1319.97	323.04	66.70	1276.36	323.94	65.48	1102.31	362.99	42.43	1112.75	355.71	102.55	935.83	171.97	34.15	889.56	170.20	51.55	726.69	130.39	65.82	735.26	133.78	126.77	1044.47	228.62	1282.41	0.00	0.00	0.00	1175.37	184.13	1567.98	1172.01	313.45	1551.83	1081.93	213.92	1668.64	1067.62	327.88	1641.89	442.78	1490.36	73.42	1037.67	1493.63	76.31	418.43
10.14000	1320.77	322.80	66.50	1277.22	322.86	65.76	1102.34	363.57	42.55	1112.86	356.68	102.72	936.65	171.83	34.42	890.34	169.97	51.58	727.63	129.83	68.29	736.98	133.65	129.12	1048.70	231.31	1283.36	0.00	0.00	0.00	1178.73	186.42	1568.78	1175.17	316.06	1552.21	1098.83	231.88	1662.71	1082.75	325.48	1632.53	444.06	1488.48	74.02	1037.84	1494.86	75.89	416.04
10.15000	1321.47	322.93	66.16	1276.62	324.21	64.58	1102.57	362.90	41.86	1113.15	356.90	102.71	936.18	172.03	33.92	890.79	169.67	51.52	728.80	129.77	70.60	738.94	133.40	131.58	1053.30	233.57	1284.26	0.00	0.00	0.00	1181.83	188.97	1569.80	1178.79	319.11	1552.84	1093.96	224.28	1668.51	1079.62	332.65	1640.06	443.81	1490.33	73.38	1038.02	1496.15	75.46	413.55
10.16000	1320.76	322.95	65.31	1277.55	324.05	64.98	1102.85	362.26	41.60	1113.42	356.92	102.48	936.77	171.37	33.80	890.74	169.77	51.38	729.93	129.21	73.23	741.14	133.60	133.88	1056.95	236.22	1285.15	0.00	0.00	0.00	1186.94	192.22	1570.89	1184.18	322.55	1553.72	1094.94	223.26	1671.06	1080.91	337.40	1643.48	441.94	1491.97	72.72	1038.21	1497.50	75.00	416.33
10.17000	1321.16	322.82	64.91	1277.15	324.48	64.22	1102.89	362.81	41.74	1113.56	357.26	102.36	935.06	170.70	34.57	891.88	169.80	51.56	731.19	127.94	76.21	743.22	132.63	136.63	1061.73	238.79	1285.86	0.00	0.00	0.00	1191.33	195.58	1571.82	1189.49	325.58	1554.34	1099.26	226.75	1671.84	1085.23	340.65	1644.03	441.27	1491.79	72.29	1038.41	1498.90	74.52	417.22
10.18000	1321.33	322.67	64.22	1276.75	324.90	63.46	1103.07	363.28	41.82	1113.80	357.15	102.08	936.75	171.30	33.43	892.13	169.31	51.31	732.42	126.78	79.32	745.66	132.46	139.11	1065.94	241.32	1286.59	0.00	0.00	0.00	1195.18	198.81	1572.89	1192.32	328.80	1555.13	1103.52	229.70	1672.64	1089.62	343.74	1644.61	442.04	1490.52	72.88	1038.62	1500.36	74.02	417.03
10.19000	1320.08	322.67	63.02	1278.35	323.56	64.29	1103.17	362.81	41.55	1113.78	357.71	102.00	937.04	171.12	33.66	892.81	169.37	51.34	733.79	125.87	82.35	748.12	131.69	141.93	1070.93	243.94	1287.36	0.00	0.00	0.00	1198.72	201.51	1573.77	1196.61	331.24	1555.76	1135.17	201.01	1603.90	1111.98	337.40	1630.09	442.89	1490.12	73.34	1038.84	1501.88	73.51	416.31
10.20000	1321.81	322.52	62.96	1277.43	322.92	63.93	1103.33	362.82	41.43	1114.10	357.11	101.57	937.48	171.01	33.64	893.20	168.95	51.10	735.30	125.03	85.48	750.91	131.42	144.57	1075.81	246.41	1287.98	0.00	0.00	0.00	1203.38	204.43	1574.62	1202.04	333.88	1556.47	1119.11	228.63	1656.02	1103.46	347.44	1641.38	442.34	1490.85	73.21	1039.07	1503.46	72.97	413.52
10.21000	1321.22	322.46	62.17	1276.27	324.05	62.71	1103.20	362.93	41.39	1114.15	357.44	101.42	936.37	170.29	34.26	893.73	168.90	51.00	737.04	124.29	88.69	753.60	130.02	147.77	1081.13	248.92	1288.67	0.00	0.00	0.00	1209.67	208.31	1575.71	1207.16	337.58	1557.40	1116.28	240.23	1674.84	1102.66	353.44	1646.21	442.00	1490.70	72.70	1039.31	1505.10	72.41	413.26
10.22000	1320.95	322.42	61.58	1278.75	323.93	63.19	1103.11	363.44	41.48	1114.11	357.63	101.22	937.18	170.65	34.60	894.74	168.88	51.14	738.89	123.42	91.96	756.64	129.27	150.76	1085.15	251.60	1289.08	0.00	0.00	0.00	1213.63	211.23	1576.49	1212.46	340.38	1558.09	1120.58	243.79	1675.49	1107.07	356.65	1646.65	442.71	1491.24	72.66	1039.56	1506.80	71.83	415.30
10.23000	1323.37	323.92	58.57	1278.29	324.47	62.62	1102.92	363.81	41.49	1114.21	357.51	100.99	936.21	170.18	33.82	895.49	168.78	51.17	740.91	122.60	95.33	759.94	128.60	153.83	1089.44	254.20	1289.68	0.00	0.00	0.00	1217.99	213.98	1577.43	1216.78	343.64	1558.50	1124.64	246.71	1675.97	1111.53	359.77	1647.04	444.31	1491.58	73.36	1039.83	1508.57	71.23	417.51
10.24000	1322.99	325.15	57.24	1277.47	323.79	62.65	1103.00	363.17	41.17	1114.12	357.45	100.74	936.86	170.27	33.95	896.06	168.35	51.06	743.17	122.46	98.51	763.21	127.85	156.96	1094.10	256.72	1290.23	0.00	0.00	0.00	1222.55	216.53	1577.96	1220.35	346.03	1559.02	1128.14	249.22	1676.48	1115.24	362.44	1647.33	439.80	1489.48	72.90	1040.10	1510.40	70.60	413.90
10.25000	1322.98	323.72	57.72	1277.49	324.13	62.15	1102.88	363.55	41.11	1114.06	357.36	100.38	937.41	170.43	34.12	896.09	168.23	51.06	745.55	122.55	101.83	766.76	127.42	160.24	1098.55	259.47	1290.77	0.00	0.00	0.00	1226.79	219.17	1578.26	1223.89	348.41	1559.44	1132.11	251.87	1676.89	1119.52	365.32	1647.56	442.04	1492.12	72.43	1040.38	1512.29	69.96	415.29
10.26000	1323.05	324.18	57.32	1277.46	324.37	62.36	1102.78	363.58	41.03	1113.92	357.99	100.40	937.72	170.52	34.26	897.35	167.57	51.16	748.22	122.81	105.28	770.68	127.17	163.47	1102.24	262.07	1291.23	0.00	0.00	0.00	1229.86	221.88	1578.90	1228.68	351.59	1559.86	1137.24	255.74	1677.45	1125.08	368.95	1647.91	442.25	1491.48	72.60	1040.68	1514.25	69.29	414.94
10.27000	1323.33	323.02	57.80	1277.89	323.90	62.33	1102.65	363.74	40.82	1113.85	358.84	100.46	937.55	170.26	33.96	898.50	167.52	51.40	751.14	122.57	109.17	774.75	125.88	167.18	1107.51	264.67	1291.62	0.00	0.00	0.00	1235.17	225.26	1579.37	1232.93	354.49	1560.09	1141.23	257.95	1677.55	1129.63	371.94	1648.14	442.04	1490.96	72.77	1041.37	1518.45	67.74	415.77
10.28000	1323.41	322.62	57.97	1277.70	323.25	62.69	1102.64	363.94	40.73	1113.97	357.98	99.91	938.46	170.34	34.19	900.21	167.38	51.67	754.26	121.94	113.41	779.34	125.40	170.78	1111.58	267.29	1291.88	0.00	0.00	0.00	1238.77	227.71	1579.71	1238.31	356.63	1560.34	1145.36	261.10	1677.80	1134.22	374.85	1648.24	444.67	1489.26	74.04	1041.35	1519.84	67.46	413.29
10.29000	1323.49	323.10	57.76	1278.95	324.16	62.50	1102.64	363.67	40.33	1113.78	358.66	99.78	938.95	170.28	34.13	900.68	167.10	51.62	757.73	121.72	117.81	784.18	124.58	174.48	1114.69	269.93	1292.26	0.00	0.00	0.00	1242.42	229.95	1580.09	1242.15	358.75	1560.53	1196.20	231.09	1606.90	1208.29	361.00	1583.70	443.63	1490.23	73.44	1041.55	1523.12	66.28	411.76
10.30000	1323.94	324.06	57.25	1276.80	323.92	61.99	1102.68	363.50	40.09	1113.80	358.87	99.56	939.01	170.14	33.87	902.59	167.06	52.45	761.45	121.53	122.43	789.34	124.24	178.45	1119.81	272.53	1292.58	0.00	0.00	0.00	1246.37	232.44	1580.25	1245.93	361.19	1560.58	1166.08	259.29	1659.94	1162.96	375.75	1629.86	441.02	1493.25	72.16	1042.05	1524.80	65.53	412.47
10.31000	1322.18	323.08	57.21	1277.53	324.61	61.72	1102.76	363.49	39.84	1113.77	359.09	99.40	940.20	170.05	33.90	904.40	166.90	53.18	765.65	122.17	127.02	794.89	123.81	182.50	1124.35	275.31	1292.71	0.00	0.00	0.00	1251.18	235.57	1580.25	1251.28	364.14	1560.60	1157.99	270.41	1678.73	1147.24	383.29	1648.56	442.43	1492.72	72.30	1042.14	1522.37	66.30	416.86
10.32000	1323.57	323.68	56.99	1275.51	324.47	61.05	1102.69	364.29	39.92	1113.57	360.41	99.62	940.63	169.88	33.62	906.32	166.86	54.13	769.97	122.12	132.11	800.78	123.41	186.66	1128.03	277.74	1292.83	0.00	0.00	0.00	1255.28	238.57	1580.59	1255.35	366.71	1560.74	1161.93	272.74	1678.60	1151.41	386.28	1648.48	440.69	1493.15	72.04	1043.22	1529.95	64.11	412.90
10.33000	1322.61	323.02	57.09	1277.46	324.24	62.02	1102.61	364.63	39.94	1113.61	360.01	99.18	942.04	169.66	33.79	909.02	166.69	55.37	774.50	122.25	137.42	806.83	123.19	191.01	1131.73	280.11	1292.88	0.00	0.00	0.00	1259.39	240.26	1580.58	1259.05	369.28	1560.71	1165.82	275.05	1678.63	1155.62	388.89	1648.34	442.31	1494.43	72.15	1043.17	1526.90	64.83	414.32
10.34000	1322.83	323.70	56.72	1278.15	324.39	62.17	1102.81	363.79	39.35	1113.71	359.96	98.93	943.54	169.32	33.72	910.90	166.54	56.60	779.40	122.40	142.84	813.47	123.51	195.10	1135.20	282.62	1292.87	0.00	0.00	0.00	1262.69	241.98	1580.72	1262.92	371.09	1560.69	1227.15	243.81	1606.19	1231.94	373.39	1583.85	445.33	1491.13	73.63	1043.17	1527.56	65.03	416.19
10.35000	1323.69	323.37	56.99	1278.23	323.28	62.49	1102.79	364.20	39.37	1113.70	360.54	98.93	944.62	168.97	33.73	914.65	166.40	58.66	784.65	122.64	148.45	820.12	123.01	199.73	1139.01	285.07	1292.81	0.00	0.00	0.00	1266.13	244.26	1580.78	1266.99	373.01	1560.53	1188.35	271.19	1659.81	1184.63	388.81	1629.58	439.26	1493.95	71.69	1042.03	1525.15	65.80	414.68
10.36000	1323.20	323.48	56.35	1278.20	324.22	62.03	1102.60	365.04	39.49	1113.92	360.41	98.62	947.09	167.85	33.87	918.54	166.31	60.96	790.00	122.76	154.18	826.86	122.72	204.47	1142.72	287.28	1292.56	0.00	0.00	0.00	1269.43	247.49	1580.94	1271.18	375.90	1560.36	1177.53	283.60	1678.72	1167.87	396.63	1647.94	439.19	1493.48	71.65	1041.82	1523.65	65.84	411.92
10.37000	1323.55	324.49	55.96	1277.07	324.38	61.25	1102.65	364.90	39.28	1113.60	361.40	98.79	949.18	166.71	34.36	921.67	165.77	63.00	795.48	123.22	159.78	833.85	123.12	208.99	1146.76	289.43	1292.43	0.00	0.00	0.00	1275.69	249.64	1580.63	1275.01	378.28	1560.21	1181.21	284.89	1678.52	1171.88	399.07	1647.73	441.49	1491.21	72.75	1042.97	1528.14	64.47	411.08
10.38000	1322.94	323.85	56.20	1276.34	325.05	60.89	1102.41	365.46	39.41	1113.83	361.17	98.55	950.98	163.93	34.13	926.57	165.44	65.83	801.34	124.24	165.10	840.82	123.73	213.33	1150.03	291.22	1292.25	0.00	0.00	0.00	1278.13	251.30	1580.60	1278.53	380.35	1560.03	1185.46	288.18	1678.45	1175.88	401.46	1647.50	441.63	1489.05	73.76	1043.01	1527.18	64.94	415.34
10.39000	1323.21	323.89	56.32	1277.78	325.65	60.77	1102.54	365.65	39.37	1113.95	361.00	98.29	956.47	162.26	35.29	932.18	164.46	68.64	807.52	125.64	169.52	847.79	124.45	217.64	1154.22	293.22	1292.22	0.00	0.00	0.00	1281.50	253.33	1580.58	1281.82	382.21	1559.88	1189.52	291.15	1678.64	1180.33	403.23	1647.02	441.60	1490.93	73.12	1042.87	1527.59	64.47	415.77
10.40000	1324.48	325.40	55.82	1278.98	325.03	61.67	1102.64	365.11	39.10	1114.26	360.99	98.15	964.40	161.97	36.99	939.34	163.38	71.98	814.42	127.07	173.34	854.85	125.12	221.54	1157.63	294.98	1292.04	0.00	0.00	0.00	1285.17	255.64	1580.45	1285.87	383.98	1559.56	1193.48	293.94	1678.43	1184.12	405.69	1647.04	444.26	1490.63	73.55	1042.35	1526.40	65.25	413.48
10.41000	1323.73	324.87	56.01	1277.69	325.48	61.20	1102.62	365.82	39.29	1114.11	361.80	98.34	971.94	159.19	40.69	947.71	162.40	75.35	822.40	128.56	176.27	862.58	126.64	224.63	1160.43	296.87	1291.97	0.00	0.00	0.00	1289.66	258.52	1580.18	1291.02	386.22	1559.08	1196.85	294.69	1678.03	1188.02	407.86	1646.93	445.01	1491.41	73.55	1041.40	1523.27	66.20	414.42
10.42000	1323.70	324.82	56.05	1277.80	324.98	61.62	1102.62	365.39	39.13	1114.15	362.00	98.45	979.03	157.82	45.21	958.22	161.72	77.99	831.27	129.35	178.48	871.21	128.71	226.69	1164.55	298.55	1292.03	0.00	0.00	0.00	1293.00	259.36	1579.94	1294.60	387.89	1558.83	1200.70	296.08	1678.01	1192.04	409.69	1646.77	442.41	1491.43	72.87	1041.30	1523.63	66.32	415.30
10.43000	1323.52	325.77	55.79	1278.36	324.80	61.84	1102.64	365.71	39.30	1114.13	362.31	98.53	990.07	156.75	47.53	969.65	161.66	79.95	841.05	130.63	179.58	880.15	129.63	228.24	1168.80	300.16	1292.18	0.00	0.00	0.00	1296.07	262.19	1580.06	1298.48	389.51	1558.65	1204.57	298.27	1677.97	1195.96	411.76	1646.61	440.51	1492.49	72.26	1041.74	1525.64	65.40	417.30
10.44000	1323.27	324.46	56.53	1278.01	325.28	61.35	1102.92	365.14	39.07	1114.15	362.20	98.53	1001.14	156.03	48.79	981.11	161.45	80.85	851.34	131.94	179.54	890.01	131.62	228.36	1172.17	301.80	1292.18	0.00	0.00	0.00	1299.67	263.59	1579.85	1301.57	391.16	1558.33	1221.00	314.64	1671.57	1209.42	409.82	1637.77	439.12	1492.05	72.26	1043.50	1532.98	63.21	419.16
10.45000	1320.60	323.41	59.09	1277.53	325.71	61.07	1102.76	364.88	39.05	1114.34	361.86	98.43	1017.08	155.54	49.57	993.69	161.67	81.72	862.04	133.61	178.40	900.17	133.48	227.54	1174.55	303.31	1292.40	0.00	0.00	0.00	1303.72	264.70	1579.65	1304.73	392.84	1558.04	1215.81	306.53	1676.58	1206.59	414.31	1643.97	441.11	1489.81	73.33	1043.93	1537.00	62.34	416.33
10.46000	1320.93	323.28	59.24	1277.39	325.50	61.05	1102.84	365.41	39.35	1114.52	361.91	98.60	1029.73	154.61	49.58	1007.03	161.60	82.06	873.16	134.83	176.50	910.81	134.96	225.85	1177.83	304.98	1292.72	0.00	0.00	0.00	1308.87	266.84	1579.48	1308.66	394.64	1557.85	1216.28	304.54	1678.35	1207.67	417.37	1646.47	445.23	1488.64	74.34	1042.20	1526.23	65.25	414.88
10.47000	1320.76	323.36	59.08	1278.33	325.72	61.30	1102.90	364.58	39.17	1114.61	361.40	98.39	1043.29	154.97	51.20	1020.49	161.74	81.73	885.02	136.35	173.53	921.92	136.12	223.47	1180.83	306.55	1293.01	0.00	0.00	0.00	1309.85	267.88	1579.81	1312.44	396.09	1557.72	1219.93	305.96	1678.47	1211.41	419.12	1646.49	444.96	1490.54	73.67	1042.32	1524.76	65.21	415.69
10.48000	1323.68	325.60	55.54	1276.64	325.03	61.02	1102.89	365.17	39.65	1114.68	362.06	98.68	1058.43	155.78	51.35	1034.54	162.23	80.88	897.56	137.48	169.85	933.30	137.37	220.38	1184.57	308.20	1293.40	0.00	0.00	0.00	1314.58	269.78	1579.85	1316.65	397.25	1557.68	1223.59	307.40	1678.72	1215.20	420.67	1646.54	443.32	1489.81	73.33	1042.73	1528.76	64.45	415.50
10.49000	1323.55	326.68	54.61	1278.45	325.73	61.08	1102.97	364.66	39.50	1114.74	362.49	99.11	1076.21	155.74	49.27	1050.20	163.54	79.90	910.70	138.27	165.51	945.27	139.28	216.28	1187.86	309.71	1293.75	0.00	0.00	0.00	1317.49	271.01	1579.98	1320.11	398.74	1557.55	1227.17	309.43	1678.84	1218.88	422.43	1646.64	443.30	1490.78	73.12	1043.24	1531.78	63.37	413.41
10.50000	1323.11	323.91	55.66	1278.13	325.72	60.73	1102.93	364.84	39.71	1114.92	362.44	99.08	1090.55	158.21	50.51	1066.69	165.07	78.70	924.57	139.27	160.43	957.66	141.31	211.60	1190.93	311.21	1293.84	0.00	0.00	0.00	1320.34	272.16	1580.17	1323.30	400.37	1557.73	1230.41	310.94	1678.94	1222.48	423.89	1646.78	440.56	1491.18	72.72	1044.21	1535.16	62.47	415.74
10.51000	1322.95	325.18	54.38	1278.23	325.96	60.21	1102.67	365.89	40.18	1115.25	361.93	98.97	1108.10	160.02	50.45	1082.41	166.89	77.28	938.82	140.62	154.59	970.22	142.60	206.64	1193.38	312.69	1293.98	0.00	0.00	0.00	1323.67	273.76	1580.35	1326.82	401.93	1558.12	1234.02	312.74	1679.11	1226.05	425.34	1646.95	444.54	1491.27	73.46	1044.10	1534.41	62.84	414.68
10.52000	1323.43	324.95	54.30	1277.58	324.63	60.36	1103.18	364.58	39.79	1115.44	361.69	98.95	1126.28	161.77	50.33	1099.43	168.44	75.90	953.43	141.61	148.30	983.26	143.51	201.33	1197.69	314.05	1294.11	0.00	0.00	0.00	1327.24	275.13	1580.64	1330.89	403.13	1558.32	1237.32	314.66	1679.43	1229.47	426.89	1647.01	443.90	1492.09	73.41	1042.64	1527.94	64.69	411.28
10.53000	1323.89	325.91	53.38	1277.84	325.59	59.93	1103.12	364.52	39.91	1115.35	362.91	99.51	1144.76	163.47	50.15	1110.54	171.63	77.69	968.48	142.78	141.62	996.89	144.84	195.58	1199.86	315.66	1294.11	0.00	0.00	0.00	1332.36	276.16	1580.97	1335.30	404.46	1558.46	1240.60	315.63	1679.64	1232.91	428.44	1647.09	442.34	1492.33	72.89	1042.34	1523.01	65.62	414.88
10.54000	1323.42	324.83	53.51	1278.98	324.53	60.65	1103.21	364.37	39.97	1115.62	362.39	99.39	1166.38	165.56	48.08	1127.78	173.32	76.63	984.17	143.80	134.85	1010.91	145.32	189.79	1204.18	316.96	1294.18	0.00	0.00	0.00	1335.97	277.35	1581.24	1338.50	405.35	1558.70	1248.08	322.62	1678.21	1237.55	428.89	1646.36	443.34	1489.30	73.58	1042.77	1525.59	65.07	415.98
10.55000	1324.34	325.75	52.83	1277.78	324.62	59.91	1103.21	364.74	40.18	1115.80	362.40	99.49	1187.30	168.80	46.93	1145.47	174.69	75.00	1000.37	144.71	127.99	1025.19	146.03	183.86	1206.90	318.28	1294.03	0.00	0.00	0.00	1338.41	278.80	1581.55	1340.95	406.53	1558.93	1248.37	320.19	1679.31	1240.19	430.79	1646.99	442.91	1492.02	72.68	1044.17	1530.93	63.81	416.05
10.56000	1324.08	324.88	53.03	1280.16	324.94	60.31	1103.60	363.82	39.94	1115.99	362.26	99.51	1206.45	170.67	45.72	1164.12	176.20	73.61	1017.14	145.89	120.91	1040.30	148.19	177.27	1210.56	319.19	1293.95	0.00	0.00	0.00	1340.54	280.25	1582.06	1344.59	408.29	1559.14	1250.42	319.19	1679.80	1243.28	432.37	1647.22	441.95	1494.11	72.06	1043.97	1534.38	62.85	412.82
10.57000	1324.28	325.13	52.58	1278.31	324.10	59.90	1103.48	364.20	40.11	1116.17	362.45	99.68	1226.63	172.21	45.34	1183.51	177.30	72.58	1033.89	145.99	114.31	1055.51	149.25	171.05	1214.00	320.26	1293.93	0.00	0.00	0.00	1345.43	281.83	1582.14	1347.24	409.78	1559.18	1253.95	320.54	1679.84	1246.66	433.60	1647.17	441.72	1491.87	72.45	1044.09	1534.14	62.68	415.54
10.58000	1323.36	325.60	51.52	1278.97	324.54	59.75	1103.62	364.17	40.28	1116.28	362.65	99.79	1246.71	172.62	45.78	1202.82	178.09	71.64	1051.09	146.45	107.74	1070.81	150.17	165.04	1216.95	321.21	1293.83	0.00	0.00	0.00	1347.95	282.85	1582.19	1351.03	411.07	1559.13	1257.39	322.83	1680.05	1250.00	435.07	1647.06	441.07	1491.02	72.76	1043.40	1532.28	63.49	414.10
10.59000	1323.61	325.22	51.52	1274.48	323.35	62.46	1103.61	364.29	40.46	1116.55	363.07	100.01	1268.46	172.71	45.09	1228.86	176.37	66.87	1068.56	147.28	101.13	1086.32	150.55	159.29	1219.82	322.23	1293.73	0.00	0.00	0.00	1351.71	283.75	1582.27	1354.24	412.27	1559.11	1260.82	323.78	1679.93	1253.33	436.50	1646.90	443.80	1490.08	73.43	1043.30	1528.89	64.34	413.18
10.60000	1323.53	325.77	50.78	1277.81	325.88	58.29	1103.52	364.71	40.64	1116.68	363.19	100.12	1289.27	173.56	45.76	1248.54	177.00	66.07	1086.37	148.03	94.81	1101.95	151.58	153.55	1222.76	323.02	1293.66	0.00	0.00	0.00	1355.43	284.82	1582.34	1357.67	413.24	1559.06	1264.09	324.02	1679.73	1256.68	437.57	1646.79	443.24	1489.59	73.56	1042.91	1524.66	65.48	415.19
10.61000	1324.34	325.72	50.99	1281.65	326.12	59.72	1103.85	363.81	40.33	1116.80	362.93	100.12	1308.69	174.25	46.70	1267.03	177.50	65.76	1103.91	148.29	89.08	1117.49	152.30	148.22	1227.08	323.88	1293.50	0.00	0.00	0.00	1358.38	286.63	1582.53	1361.40	414.39	1559.04	1267.79	325.79	1679.83	1260.12	438.40	1646.67	444.34	1491.81	73.10	1042.77	1526.16	64.83	417.49
10.62000	1321.65	323.41	53.97	1278.67	323.06	63.38	1103.80	364.21	40.56	1116.97	363.01	100.26	1326.90	173.86	47.53	1285.42	177.46	65.34	1121.57	149.22	83.45	1133.51	154.40	142.65	1230.95	324.53	1293.38	0.00	0.00	0.00	1362.24	287.37	1582.25	1365.07	415.21	1558.93	1271.19	326.30	1679.67	1263.37	439.64	1646.46	442.67	1492.01	72.94	1042.64	1526.84	65.11	417.50
10.63000	1322.90	323.21	54.15	1277.76	323.23	63.25	1103.81	364.40	40.86	1117.10	363.08	100.41	1346.97	174.27	49.27	1304.17	177.85	65.70	1139.08	150.16	78.20	1149.18	155.44	137.85	1234.68	325.02	1293.14	0.00	0.00	0.00	1366.71	288.28	1581.98	1368.57	416.80	1558.60	1274.81	327.12	1679.68	1266.70	440.52	1646.25	440.79	1488.01	73.65	1042.78	1527.29	64.56	415.42
10.64000	1321.97	323.26	53.66	1278.61	323.14	63.64	1103.78	364.63	40.89	1117.17	363.00	100.47	1364.96	173.45	50.97	1322.43	177.74	65.95	1156.69	150.84	73.50	1164.84	156.09	133.67	1237.07	325.73	1293.10	0.00	0.00	0.00	1369.15	289.25	1581.88	1371.44	417.64	1558.38	1278.77	329.11	1679.52	1270.11	441.31	1646.04	442.71	1489.87	73.37	1043.35	1527.90	64.12	417.71
10.65000	1322.25	323.14	53.57	1277.80	323.34	63.41	1103.95	364.14	41.05	1117.17	363.39	100.77	1383.04	173.32	52.88	1340.47	177.73	66.43	1174.44	152.34	69.05	1180.71	157.12	129.74	1240.24	326.30	1292.93	0.00	0.00	0.00	1371.98	290.40	1581.84	1374.55	418.21	1558.14	1282.66	330.79	1679.44	1273.62	441.83	1645.86	442.22	1490.71	72.69	1042.58	1525.65	64.85	415.99
10.66000	1322.35	323.12	53.62	1279.80	323.26	63.90	1103.90	364.51	41.29	1117.53	363.05	100.84	1401.27	173.51	54.55	1357.51	177.86	67.01	1191.77	153.38	65.25	1196.39	158.60	126.19	1243.45	326.67	1292.85	0.00	0.00	0.00	1377.51	291.78	1581.64	1378.40	419.23	1557.84	1286.70	332.05	1679.39	1277.02	442.73	1645.64	444.08	1490.71	73.13	1042.50	1527.07	64.48	414.07
10.67000	1322.38	322.90	53.55	1278.19	323.64	63.46	1103.77	364.64	41.47	1117.76	362.32	100.60	1418.45	173.08	56.57	1374.86	178.03	67.88	1208.81	154.68	61.97	1211.86	160.15	122.92	1246.48	327.03	1292.60	0.00	0.00	0.00	1380.82	292.25	1581.49	1382.32	420.17	1557.59	1290.02	331.99	1679.12	1280.38	443.35	1645.45	441.27	1493.19	72.12	1042.23	1524.19	65.10	417.23
10.68000	1323.40	322.67	53.77	1277.91	323.52	63.19	1103.93	364.09	41.45	1117.77	362.43	100.75	1436.48	173.45	58.46	1391.65	178.67	69.02	1225.41	156.00	59.12	1227.05	161.28	120.36	1250.20	327.48	1292.37	0.00	0.00	0.00	1383.59	292.95	1581.12	1384.99	420.96	1557.31	1293.33	331.56	1678.69	1283.85	443.82	1645.19	439.47	1491.73	72.10	1043.41	1526.80	64.69	416.49
10.69000	1323.13	322.43	53.62	1279.64	323.92	63.60	1104.18	363.37	41.30	1117.79	362.86	101.08	1452.11	174.26	60.55	1407.33	179.37	70.16	1241.64	157.52	56.60	1241.74	162.85	117.98	1253.19	327.93	1292.20	0.00	0.00	0.00	1386.32	293.57	1580.87	1387.75	421.61	1557.12	1317.96	295.67	1611.93	1308.54	433.61	1627.03	443.10	1491.54	72.88	1043.44	1529.91	64.01	418.01
10.70000	1322.98	322.24	53.17	1279.17	323.88	63.21	1104.22	363.56	41.58	1117.95	362.74	101.17	1468.65	175.14	63.52	1423.47	180.13	72.02	1257.73	159.50	54.22	1256.47	165.03	115.86	1256.67	328.39	1291.98	0.00	0.00	0.00	1390.46	294.24	1580.61	1391.43	421.94	1556.88	1306.34	323.24	1661.11	1296.81	441.59	1639.60	439.97	1492.33	71.99	1042.70	1526.97	64.60	417.99
10.71000	1322.98	322.30	52.88	1278.03	324.34	62.43	1104.24	363.24	41.76	1118.16	362.29	101.20	1483.93	176.33	66.34	1438.34	181.69	73.96	1272.81	160.38	52.93	1270.52	166.55	114.23	1260.09	328.55	1291.80	0.00	0.00	0.00	1395.07	295.06	1580.41	1396.53	422.34	1556.45	1304.66	332.90	1678.19	1294.07	445.09	1644.55	440.81	1491.32	72.72	1042.95	1529.21	64.01	417.41
10.72000	1323.82	322.17	52.80	1277.32	324.44	61.95	1104.23	363.54	42.23	1118.48	361.95	101.33	1499.63	176.78	69.21	1453.34	182.94	75.95	1287.70	161.79	51.68	1284.20	168.12	112.75	1263.33	328.80	1291.57	0.00	0.00	0.00	1400.33	295.44	1579.88	1399.27	422.74	1556.27	1308.06	332.17	1677.77	1297.58	445.18	1644.35	441.41	1489.93	72.87	1042.74	1525.70	65.14	415.69
10.73000	1324.21	322.27	52.45	1280.14	326.42	57.98	1104.44	362.79	42.08	1118.84	361.53	101.47	1515.53	178.51	68.97	1467.76	184.55	78.05	1302.08	163.50	50.50	1297.56	170.31	111.42	1266.89	329.00	1291.39	0.00	0.00	0.00	1402.59	295.63	1579.94	1403.22	423.18	1555.86	1312.14	333.28	1677.50	1301.15	445.00	1644.18	441.86	1489.47	73.13	1043.48	1529.94	64.10	417.44
10.74000	1323.28	322.30	51.67	1280.95	326.21	57.93	1104.44	363.12	42.41	1119.12	361.52	101.65	1529.67	180.61	71.87	1482.15	186.27	80.46	1316.19	165.65	49.50	1310.64	172.89	110.27	1270.11	329.31	1291.21	0.00	0.00	0.00	1405.04	295.70	1579.66	1405.81	423.59	1555.63	1347.63	363.38	1637.97	1304.65	445.14	1644.01	439.89	1490.67	72.43	1044.24	1532.49	63.43	412.06
10.75000	1323.95	322.35	51.40	1280.71	327.74	57.15	1104.69	362.52	42.36	1119.19	362.00	102.04	1543.18	181.98	74.69	1495.69	187.74	82.70	1329.94	167.67	48.80	1323.04	174.67	109.74	1273.54	329.30	1291.03	0.00	0.00	0.00	1408.36	295.69	1579.14	1408.63	423.78	1555.43	1328.38	341.87	1666.88	1308.29	444.86	1643.97	440.71	1491.04	72.30	1043.61	1531.07	63.51	411.42
10.76000	1324.54	322.42	51.24	1279.32	326.76	56.88	1104.84	362.33	42.57	1119.41	361.53	102.10	1556.14	183.81	77.54	1508.00	189.81	84.80	1343.21	169.79	48.33	1334.94	176.14	109.36	1277.23	329.21	1290.90	0.00	0.00	0.00	1413.34	296.06	1578.66	1412.20	423.94	1555.14	1323.88	333.12	1676.89	1312.01	444.38	1643.92	439.13	1490.79	72.32	1043.26	1526.84	64.85	413.56
10.77000	1326.62	325.25	46.24	1280.54	327.72	56.68	1104.82	362.33	42.81	1119.61	361.79	102.44	1568.23	185.44	80.55	1520.64	191.69	87.19	1355.97	172.03	47.99	1346.80	178.39	109.05	1280.49	329.23	1290.73	0.00	0.00	0.00	1416.66	295.80	1578.26	1416.57	424.02	1554.83	1327.31	331.95	1676.45	1315.48	444.49	1643.78	442.45	1490.16	73.18	1043.91	1529.07	64.15	413.53
10.78000	1326.74	324.93	46.05	1281.14	328.02	56.54	1105.02	362.03	42.90	1119.88	361.70	102.74	1580.38	187.36	83.05	1532.48	193.50	89.50	1367.98	173.89	47.90	1358.31	181.07	108.49	1284.31	329.21	1290.63	0.00	0.00	0.00	1420.40	295.72	1577.89	1420.40	423.68	1554.76	1331.52	332.48	1676.32	1319.09	444.21	1643.69	440.02	1490.94	72.61	1043.08	1527.05	64.91	413.54
10.79000	1326.31	324.95	45.53	1279.24	327.52	56.06	1104.93	362.31	43.37	1119.97	361.44	102.82	1591.42	189.83	85.89	1543.62	195.52	91.72	1379.67	175.89	47.99	1368.87	182.26	108.76	1287.71	329.11	1290.42	0.00	0.00	0.00	1423.19	295.51	1577.59	1426.58	319.31	1573.20	1369.47	381.63	1613.61	1322.65	443.93	1643.58	442.47	1491.84	73.08	1043.70	1529.98	64.05	415.26
10.80000	1327.18	325.24	45.33	1281.94	327.98	56.19	1105.10	361.66	43.33	1120.08	361.39	102.97	1602.26	191.16	88.36	1554.25	197.67	93.88	1390.87	178.19	48.00	1379.25	184.06	108.82	1291.86	329.08	1290.28	0.00	0.00	0.00	1426.59	295.23	1577.45	1427.96	399.28	1558.73	1347.85	344.04	1659.64	1326.33	443.25	1643.52	439.29	1491.71	72.05	1043.12	1527.32	64.85	413.24
10.81000	1326.98	325.11	45.06	1280.83	328.17	55.89	1105.19	361.02	43.36	1120.43	360.75	103.04	1612.20	192.77	90.86	1564.56	199.27	95.72	1401.45	180.66	47.98	1389.28	186.60	108.69	1295.15	328.88	1290.00	0.00	0.00	0.00	1430.88	295.17	1577.15	1430.83	423.18	1554.28	1342.76	330.71	1675.68	1330.10	442.23	1643.49	443.82	1490.50	73.16	1042.55	1525.75	65.37	415.31
10.82000	1326.56	325.42	44.50	1282.48	328.42	56.18	1105.06	361.43	43.79	1120.48	360.68	103.26	1621.84	195.00	93.04	1573.88	201.27	97.48	1411.31	182.39	48.25	1398.61	188.67	108.55	1298.23	328.73	1289.78	0.00	0.00	0.00	1435.53	294.56	1577.26	1433.86	422.64	1554.24	1346.76	330.05	1675.48	1333.78	441.62	1643.37	443.57	1491.41	73.01	1043.10	1526.33	64.89	413.54
10.83000	1327.12	325.02	44.64	1282.75	328.42	56.09	1105.48	360.78	43.92	1120.82	360.00	103.35	1630.91	197.21	95.00	1582.85	202.86	98.91	1420.69	184.40	48.42	1407.04	189.76	108.95	1301.98	328.58	1289.45	0.00	0.00	0.00	1439.74	294.30	1576.87	1438.22	422.09	1554.13	1350.62	329.42	1675.13	1337.50	440.72	1643.28	442.20	1492.01	72.57	1043.45	1528.45	64.41	412.73
10.84000	1326.20	325.31	43.92	1282.47	328.86	55.82	1105.48	360.76	44.27	1120.96	359.74	103.54	1639.44	198.71	96.76	1591.30	205.34	100.80	1429.44	186.20	48.57	1415.32	191.79	108.98	1306.83	328.44	1289.24	0.00	0.00	0.00	1443.45	293.87	1576.75	1441.74	421.72	1554.02	1386.02	360.19	1634.05	1341.17	440.04	1643.19	441.24	1491.37	72.38	1044.18	1533.99	62.48	412.69
10.85000	1327.40	325.78	43.86	1281.52	327.05	56.12	1105.44	360.63	44.61	1121.24	359.65	103.80	1647.11	200.86	98.76	1599.14	206.88	101.85	1437.77	188.35	48.54	1423.66	194.85	108.29	1310.37	328.08	1288.80	0.00	0.00	0.00	1447.09	293.06	1576.49	1445.37	421.05	1553.94	1366.65	335.89	1664.25	1344.92	439.02	1643.13	439.83	1490.49	72.01	1043.65	1532.87	62.55	416.33
10.86000	1327.18	325.78	43.52	1281.71	328.14	55.82	1105.91	359.73	44.54	1121.27	360.19	104.43	1654.51	202.71	100.15	1606.52	209.18	103.38	1445.66	190.43	48.39	1430.62	196.07	108.40	1313.91	327.78	1288.56	0.00	0.00	0.00	1450.78	292.17	1576.13	1449.21	420.13	1553.98	1362.61	327.54	1674.65	1348.56	438.15	1643.07	439.42	1489.10	72.65	1043.95	1533.67	62.58	416.44
10.87000	1327.61	325.44	43.91	1280.48	328.58	54.73	1105.78	359.89	44.84	1121.71	359.08	104.30	1661.56	205.03	101.27	1613.71	210.91	104.38	1452.75	192.39	48.26	1437.52	198.18	107.96	1317.63	327.31	1288.28	0.00	0.00	0.00	1456.17	291.32	1575.59	1453.75	419.09	1553.84	1366.70	326.29	1674.35	1352.34	437.05	1643.00	440.36	1491.80	72.21	1044.03	1533.47	62.67	416.84
10.88000	1327.32	325.54	43.51	1282.42	327.71	55.89	1105.80	359.98	45.15	1121.76	359.46	104.54	1667.92	207.44	102.22	1619.74	213.31	105.24	1459.37	194.28	47.96	1443.34	199.03	107.99	1320.90	326.93	1287.94	0.00	0.00	0.00	1459.73	289.88	1575.31	1457.55	418.21	1553.81	1369.98	323.09	1673.61	1356.08	435.91	1642.91	441.24	1492.34	72.50	1043.30	1530.20	63.81	414.70
10.89000	1327.68	325.83	43.44	1281.77	327.39	55.71	1105.78	360.10	45.50	1121.92	359.44	104.93	1673.48	209.09	103.00	1625.37	215.41	105.69	1465.31	195.56	47.81	1449.37	201.22	107.34	1324.76	326.41	1287.77	0.00	0.00	0.00	1464.27	289.41	1574.91	1464.16	313.67	1570.81	1406.10	373.30	1612.18	1359.90	434.47	1642.86	444.72	1489.78	73.76	1043.27	1528.58	64.35	414.36
10.90000	1327.00	326.11	42.74	1281.68	328.83	54.96	1105.99	360.04	45.65	1122.29	358.75	104.89	1678.85	211.47	103.18	1631.08	217.28	105.74	1470.64	197.13	47.43	1454.57	202.53	106.88	1329.20	325.64	1287.49	0.00	0.00	0.00	1468.35	288.81	1574.58	1465.63	392.45	1557.63	1387.09	335.65	1657.29	1363.88	432.93	1642.85	442.81	1491.33	73.07	1043.32	1528.93	64.50	417.03
10.91000	1326.99	326.00	42.77	1282.06	328.51	55.34	1105.92	360.05	45.94	1122.41	359.27	105.41	1683.55	213.95	103.17	1635.86	219.45	105.53	1475.54	198.63	46.89	1459.09	203.57	106.41	1333.45	325.07	1287.25	0.00	0.00	0.00	1471.30	287.27	1574.38	1468.66	415.44	1553.50	1382.40	319.83	1672.78	1367.72	431.51	1642.75	442.31	1491.76	73.03	1043.07	1529.71	64.06	413.41
10.92000	1327.26	326.27	42.47	1281.87	327.76	55.30	1106.14	359.77	46.11	1122.77	358.68	105.52	1687.68	216.04	102.92	1639.75	221.82	105.17	1479.92	200.10	46.21	1463.62	205.36	105.67	1337.69	324.64	1286.89	0.00	0.00	0.00	1476.09	286.09	1573.92	1472.02	414.26	1553.48	1386.66	318.71	1672.37	1371.55	429.97	1642.66	440.65	1490.32	72.97	1043.63	1530.77	63.65	411.91
10.93000	1327.27	326.32	42.38	1283.58	328.42	55.48	1106.29	359.28	46.19	1122.78	359.47	106.20	1691.56	218.65	102.03	1643.43	223.93	104.18	1483.71	201.47	45.37	1467.42	206.81	104.67	1341.90	323.78	1286.65	0.00	0.00	0.00	1479.69	284.83	1573.57	1476.25	413.18	1553.38	1391.17	317.61	1672.11	1375.40	428.40	1642.59	442.66	1490.42	73.45	1043.77	1531.86	63.36	414.08
10.94000	1327.30	326.53	42.11	1281.82	328.18	55.11	1106.47	359.11	46.58	1123.21	358.65	106.10	1694.86	221.21	100.77	1647.31	226.18	103.14	1486.93	202.61	44.52	1470.68	208.26	103.47	1346.29	323.07	1286.25	0.00	0.00	0.00	1483.98	283.85	1573.25	1479.99	412.10	1553.28	1425.77	347.41	1632.87	1379.35	426.81	1642.43	441.37	1490.23	73.01	1043.99	1533.62	62.89	415.63
10.95000	1327.46	326.21	42.26	1284.43	328.74	55.61	1106.45	359.80	47.24	1123.13	359.81	106.95	1697.46	224.55	99.24	1649.79	228.62	101.55	1489.50	203.47	43.51	1473.39	209.10	102.53	1350.32	322.25	1285.97	0.00	0.00	0.00	1488.33	282.60	1572.89	1483.95	410.73	1553.25	1406.80	321.29	1661.13	1383.23	425.10	1642.31	440.65	1491.35	72.67	1043.91	1533.01	63.08	415.74
[truncated: 905 more rows]
[truncated: 35 more columns]
