# Supplementary material for: The impact of mobile phone use on where we look and how we walk when negotiating floor based obstacles
Source: PLoS One. 2017 Jun 30;12(6):e0179802. doi: 10.1371/journal.pone.0179802 (PMC5493336; doi:10.1371/journal.pone.0179802)
Supplement: S1 File — (ZIP) [file pone.0179802.s001.zip › Gait/PP1/MC no obs write 2.txt]

CODAmotion Analysis Text
Codamotion Analysis Text Save of: MC no obs write 2.mdf
Time	Markers
Time	1:LTOE.X	1:LTOE.Y	1:LTOE.Z	2:L2nd.X	2:L2nd.Y	2:L2nd.Z	3:LHEE.X	3:LHEE.Y	3:LHEE.Z	4:LANK.X	4:LANK.Y	4:LANK.Z	5:RTOE.X	5:RTOE.Y	5:RTOE.Z	6:R2nd.X	6:R2nd.Y	6:R2nd.Z	7:RHEE.X	7:RHEE.Y	7:RHEE.Z	8:RANK.X	8:RANK.Y	8:RANK.Z	9:STRN.X	9:STRN.Y	9:STRN.Z	10:Marker 10.X	10:Marker 10.Y	10:Marker 10.Z	11:FRHD.X	11:FRHD.Y	11:FRHD.Z	12:FLHD.X	12:FLHD.Y	12:FLHD.Z	13:BRHD.X	13:BRHD.Y	13:BRHD.Z	14:BLHD.X	14:BLHD.Y	14:BLHD.Z	15:BLSTEP.X	15:BLSTEP.Y	15:BLSTEP.Z	16:FLSTEP.X	16:FLSTEP.Y	16:FLSTEP.Z	17:BRSTEP.X
(s)	(mm)	(mm)	(mm)	(mm)	(mm)	(mm)	(mm)	(mm)	(mm)	(mm)	(mm)	(mm)	(mm)	(mm)	(mm)	(mm)	(mm)	(mm)	(mm)	(mm)	(mm)	(mm)	(mm)	(mm)	(mm)	(mm)	(mm)	(mm)	(mm)	(mm)	(mm)	(mm)	(mm)	(mm)	(mm)	(mm)	(mm)	(mm)	(mm)	(mm)	(mm)	(mm)	(mm)	(mm)	(mm)	(mm)	(mm)	(mm)	(mm)
0.00000	-3221.65	122.49	2.47	-3292.45	132.83	-6.42	-3372.99	53.92	-5.46	-3452.91	65.17	54.92	-3723.77	63.35	-19.57	-3749.09	96.20	5.74	-3115.41	251.72	4.99	-1586.39	55.48	176.53	-3660.80	74.21	1234.81	0.00	0.00	0.00	-1642.66	27.62	1536.32	-3524.58	-44.23	1611.28	-2826.37	114.16	1299.48	-2712.49	15.95	1239.76	-168.04	860.52	54.48	277.94	842.08	55.31	-2546.39
0.01000	-3221.65	122.49	2.47	-3292.45	132.83	-6.42	-3372.99	53.92	-5.46	-3452.91	65.17	54.92	-3723.77	63.35	-19.57	-3749.09	96.20	5.74	-3115.41	251.72	4.99	-1586.39	55.48	176.53	-3660.80	74.21	1234.81	0.00	0.00	0.00	-1642.66	27.62	1536.32	-3524.58	-44.23	1611.28	-2826.37	114.16	1299.48	-2712.49	15.95	1239.76	-168.04	860.52	54.48	277.94	842.08	55.31	-2546.39
0.02000	-3221.65	122.49	2.47	-3292.45	132.83	-6.42	-3372.99	53.92	-5.46	-3452.91	65.17	54.92	-3723.77	63.35	-19.57	-3749.09	96.20	5.74	-3115.41	251.72	4.99	-1586.39	55.48	176.53	-3660.80	74.21	1234.81	0.00	0.00	0.00	-1642.66	27.62	1536.32	-3524.58	-44.23	1611.28	-2826.37	114.16	1299.48	-2712.49	15.95	1239.76	-168.04	860.52	54.48	277.94	842.08	55.31	-2544.97
0.03000	-3221.65	122.49	2.47	-3292.45	132.83	-6.42	-3372.99	53.92	-5.46	-3452.91	65.17	54.92	-3723.77	63.35	-19.57	-3749.09	96.20	5.74	-3115.74	251.75	5.00	-1586.39	55.48	176.53	-3660.80	74.21	1234.81	0.00	0.00	0.00	-1642.66	27.62	1536.32	-3524.58	-44.23	1611.28	-2827.07	114.18	1299.81	-2713.28	15.96	1240.12	-168.09	860.79	54.49	278.03	842.37	55.33	-1126.16
0.04000	-3221.65	122.49	2.47	-3292.45	132.83	-6.42	-3372.99	53.92	-5.46	-3452.91	65.17	54.92	-3723.77	63.35	-19.57	-3749.09	96.20	5.74	-3443.45	287.75	15.27	-1586.39	55.48	176.53	-3660.80	74.21	1234.81	0.00	0.00	0.00	-1642.66	27.62	1536.32	-3524.58	-44.23	1611.28	-3527.42	143.16	1635.45	-3503.07	20.62	1596.15	-221.03	1133.22	71.33	374.90	1135.41	74.13	-228.56
0.05000	-3221.65	122.49	2.47	-3292.45	132.83	-6.42	-3372.99	53.92	-5.46	-3452.91	65.17	54.92	-3723.77	63.35	-19.57	-3749.09	96.20	5.74	-3407.18	286.92	24.27	-1586.39	55.48	176.53	-3660.80	74.21	1234.81	0.00	0.00	0.00	-1642.66	27.62	1536.32	-3524.58	-44.23	1611.28	-3484.72	142.02	1632.94	-3512.66	17.69	1594.96	-221.31	1133.06	71.15	375.41	1135.45	74.12	-230.39
0.06000	-3221.65	122.49	2.47	-3292.45	132.83	-6.42	-3372.99	53.92	-5.46	-3452.91	65.17	54.92	-3723.77	63.35	-19.57	-3749.09	96.20	5.74	-3415.52	288.03	27.24	-1586.39	55.48	176.53	-3660.80	74.21	1234.81	0.00	0.00	0.00	-1642.66	27.62	1536.32	-3524.58	-44.23	1611.28	-3516.86	139.49	1634.38	-3520.19	16.47	1594.62	-219.49	1132.81	71.51	374.83	1135.71	73.93	-229.92
0.07000	-3221.65	122.49	2.47	-3292.45	132.83	-6.42	-3372.99	53.92	-5.46	-3452.91	65.17	54.92	-3723.77	63.35	-19.57	-3749.09	96.20	5.74	-3429.09	289.30	30.90	-1586.39	55.48	176.53	-3660.80	74.21	1234.81	0.00	0.00	0.00	-1642.66	27.62	1536.32	-3524.58	-44.23	1611.28	-3472.98	141.08	1631.85	-3506.21	13.73	1592.80	-220.51	1133.40	71.16	375.13	1135.41	74.07	-229.56
0.08000	-3221.65	122.49	2.47	-3292.45	132.83	-6.42	-3372.99	53.92	-5.46	-3452.91	65.17	54.92	-3723.77	63.35	-19.57	-3749.09	96.20	5.74	-3460.19	288.99	31.31	-1586.39	55.48	176.53	-3660.80	74.21	1234.81	0.00	0.00	0.00	-1642.66	27.62	1536.32	-3524.58	-44.23	1611.28	-3476.72	137.81	1633.74	-3495.52	11.74	1593.67	-220.63	1132.63	71.38	375.14	1135.35	74.09	-230.38
0.09000	-3221.65	122.49	2.47	-3292.45	132.83	-6.42	-3372.99	53.92	-5.46	-3452.91	65.17	54.92	-3723.77	63.35	-19.57	-3749.09	96.20	5.74	-3499.24	292.26	35.62	-1586.39	55.48	176.53	-3660.80	74.21	1234.81	0.00	0.00	0.00	-1642.66	27.62	1536.32	-3524.58	-44.23	1611.28	-3509.02	135.43	1635.42	-3450.24	13.85	1593.77	-220.69	1132.81	71.32	374.70	1136.33	73.72	-222.89
0.10000	-3221.65	122.49	2.47	-3292.45	132.83	-6.42	-3372.99	53.92	-5.46	-3452.91	65.17	54.92	-3723.77	63.35	-19.57	-3749.09	96.20	5.74	-3537.97	295.50	39.94	-1586.39	55.48	176.53	-3660.80	74.21	1234.81	0.00	0.00	0.00	-1642.66	27.62	1536.32	-3524.58	-44.23	1611.28	-3521.23	134.84	1635.18	-3459.73	11.73	1594.48	-223.46	1133.43	70.42	373.80	1136.22	73.58	-224.38
0.11000	-3221.65	122.49	2.47	-3292.45	132.83	-6.42	-3372.99	53.92	-5.46	-3452.91	65.17	54.92	-3723.77	63.35	-19.57	-3749.09	96.20	5.74	-3576.40	298.69	44.26	-1586.39	55.48	176.53	-3660.80	74.21	1234.81	0.00	0.00	0.00	-1642.66	27.62	1536.32	-3524.58	-44.23	1611.28	-3487.77	134.31	1634.17	-3493.45	9.68	1594.05	-223.28	1133.71	70.64	374.04	1135.47	73.72	-228.32
0.12000	-3221.65	122.49	2.47	-3292.45	132.83	-6.42	-3372.99	53.92	-5.46	-3452.91	65.17	54.92	-3723.77	63.35	-19.57	-3749.09	96.20	5.74	-3614.51	301.85	48.57	-1586.39	55.48	176.53	-3660.80	74.21	1234.81	0.00	0.00	0.00	-1642.66	27.62	1536.32	-3524.58	-44.23	1611.28	-3494.65	132.27	1636.12	-3484.82	9.40	1593.40	-220.68	1132.74	71.42	374.15	1135.87	73.78	-232.48
0.13000	-3221.65	122.49	2.47	-3292.45	132.83	-6.42	-3372.99	53.92	-5.46	-3452.91	65.17	54.92	-3723.77	63.35	-19.57	-3749.09	96.20	5.74	-3652.31	304.97	52.90	-1586.39	55.48	176.53	-3660.80	74.21	1234.81	0.00	0.00	0.00	-1642.66	27.62	1536.32	-3524.58	-44.23	1611.28	-3508.06	131.30	1635.15	-3505.49	9.50	1592.95	-220.59	1132.44	71.44	373.99	1135.55	73.79	-230.78
0.14000	-3221.65	122.49	2.47	-3292.45	132.83	-6.42	-3372.99	53.92	-5.46	-3452.91	65.17	54.92	-3723.77	63.35	-19.57	-3749.09	96.20	5.74	-3689.80	308.05	57.22	-1586.39	55.48	176.53	-3660.80	74.21	1234.81	0.00	0.00	0.00	-1642.66	27.62	1536.32	-3524.58	-44.23	1611.28	-3508.37	131.55	1635.38	-3512.88	6.37	1593.06	-221.00	1133.06	71.25	373.57	1135.52	73.72	-227.37
0.15000	-3221.65	122.49	2.47	-3292.45	132.83	-6.42	-3372.99	53.92	-5.46	-3452.91	65.17	54.92	-3723.77	63.35	-19.57	-3749.09	96.20	5.74	-3726.98	311.09	61.54	-1586.39	55.48	176.53	-3660.80	74.21	1234.81	0.00	0.00	0.00	-1642.66	27.62	1536.32	-3524.58	-44.23	1611.28	-3498.86	130.54	1635.70	-3494.95	7.06	1592.71	-220.70	1133.34	71.38	374.49	1134.93	74.11	-224.56
0.16000	-3221.65	122.49	2.47	-3292.45	132.83	-6.42	-3372.99	53.92	-5.46	-3452.91	65.17	54.92	-3723.77	63.35	-19.57	-3749.09	96.20	5.74	-3763.86	314.09	65.87	-1586.39	55.48	176.53	-3660.80	74.21	1234.81	0.00	0.00	0.00	-1642.66	27.62	1536.32	-3524.58	-44.23	1611.28	-3491.09	129.68	1635.64	-3526.36	5.25	1593.79	-221.15	1133.32	71.21	375.51	1135.20	74.21	-234.11
0.17000	-3221.65	122.49	2.47	-3292.45	132.83	-6.42	-3372.99	53.92	-5.46	-3452.91	65.17	54.92	-3723.77	63.35	-19.57	-3749.09	96.20	5.74	-3800.42	317.05	70.19	-1586.39	55.48	176.53	-3660.80	74.21	1234.81	0.00	0.00	0.00	-1642.66	27.62	1536.32	-3524.58	-44.23	1611.28	-3477.59	128.70	1635.34	-3505.66	5.58	1592.93	-221.57	1133.20	71.12	375.58	1135.63	74.06	-227.57
0.18000	-3221.65	122.49	2.47	-3292.45	132.83	-6.42	-3372.99	53.92	-5.46	-3452.91	65.17	54.92	-3723.77	63.35	-19.57	-3749.09	96.20	5.74	-3836.68	319.97	74.52	-1586.39	55.48	176.53	-3660.80	74.21	1234.81	0.00	0.00	0.00	-1642.66	27.62	1536.32	-3524.58	-44.23	1611.28	-3463.40	127.71	1634.94	-3512.95	4.89	1591.98	-219.41	1132.56	71.62	374.31	1135.79	73.86	-229.34
0.19000	-3221.65	122.49	2.47	-3292.45	132.83	-6.42	-3372.99	53.92	-5.46	-3452.91	65.17	54.92	-3723.77	63.35	-19.57	-3749.09	96.20	5.74	-3872.63	322.86	78.85	-1586.39	55.48	176.53	-3660.80	74.21	1234.81	0.00	0.00	0.00	-1642.66	27.62	1536.32	-3524.58	-44.23	1611.28	-3453.54	126.84	1634.54	-3511.79	4.55	1591.89	-220.15	1132.84	71.46	375.02	1135.51	73.98	-230.55
0.20000	-3221.65	122.49	2.47	-3292.45	132.83	-6.42	-3372.99	53.92	-5.46	-3452.91	65.17	54.92	-3723.77	63.35	-19.57	-3749.09	96.20	5.74	-3908.27	325.70	83.18	-1586.39	55.48	176.53	-3660.80	74.21	1234.81	0.00	0.00	0.00	-1642.66	27.62	1536.32	-3524.58	-44.23	1611.28	-3453.06	126.17	1634.28	-3486.46	4.53	1590.45	-222.83	1133.06	71.00	375.51	1135.80	74.00	-231.66
0.21000	-3221.65	122.49	2.47	-3292.45	132.83	-6.42	-3372.99	53.92	-5.46	-3452.91	65.17	54.92	-3723.77	63.35	-19.57	-3749.09	96.20	5.74	-3943.61	328.51	87.51	-1586.39	55.48	176.53	-3660.80	74.21	1234.81	0.00	0.00	0.00	-1642.66	27.62	1536.32	-3524.58	-44.23	1611.28	-3466.98	125.82	1634.28	-3482.77	6.02	1589.38	-223.19	1133.64	70.47	375.58	1135.73	74.11	-230.56
0.22000	-3221.65	122.49	2.47	-3292.45	132.83	-6.42	-3372.99	53.92	-5.46	-3452.91	65.17	54.92	-3723.77	63.35	-19.57	-3749.09	96.20	5.74	-3978.65	331.28	91.84	-1586.39	55.48	176.53	-3660.80	74.21	1234.81	0.00	0.00	0.00	-1642.66	27.62	1536.32	-3524.58	-44.23	1611.28	-3501.00	123.19	1635.08	-3475.47	5.14	1588.40	-221.38	1134.00	70.95	375.53	1135.18	74.33	-230.27
0.23000	-3221.65	122.49	2.47	-3292.45	132.83	-6.42	-3372.99	53.92	-5.46	-3452.91	65.17	54.92	-3723.77	63.35	-19.57	-3749.09	96.20	5.74	-4013.38	334.02	96.17	-1586.39	55.48	176.53	-3660.80	74.21	1234.81	0.00	0.00	0.00	-1642.66	27.62	1536.32	-3524.58	-44.23	1611.28	-3509.77	126.81	1634.02	-3500.72	5.27	1588.57	-222.09	1133.63	70.93	374.40	1135.87	73.76	-229.02
0.24000	-3221.65	122.49	2.47	-3292.45	132.83	-6.42	-3372.99	53.92	-5.46	-3452.91	65.17	54.92	-3723.77	63.35	-19.57	-3749.09	96.20	5.74	-4047.80	336.71	100.50	-1586.39	55.48	176.53	-3660.80	74.21	1234.81	0.00	0.00	0.00	-1642.66	27.62	1536.32	-3524.58	-44.23	1611.28	-3492.61	126.77	1634.47	-3487.72	5.91	1587.80	-220.96	1133.02	71.14	375.63	1135.64	74.11	-227.75
0.25000	-3221.65	122.49	2.47	-3292.45	132.83	-6.42	-3372.99	53.92	-5.46	-3452.91	65.17	54.92	-3723.77	63.35	-19.57	-3749.09	96.20	5.74	-4081.93	339.37	104.83	-1586.39	55.48	176.53	-3660.80	74.21	1234.81	0.00	0.00	0.00	-1642.66	27.62	1536.32	-3524.58	-44.23	1611.28	-3535.82	126.23	1634.87	-3503.99	6.75	1588.26	-221.60	1133.06	70.96	375.03	1135.68	73.83	-231.30
0.26000	-3221.65	122.49	2.47	-3292.45	132.83	-6.42	-3372.99	53.92	-5.46	-3452.91	65.17	54.92	-3723.77	63.35	-19.57	-3749.09	96.20	5.74	-4115.75	341.99	109.16	-1586.39	55.48	176.53	-3660.80	74.21	1234.81	0.00	0.00	0.00	-1642.66	27.62	1536.32	-3524.58	-44.23	1611.28	-3535.59	126.62	1634.11	-3482.23	8.06	1586.38	-220.99	1133.45	71.30	374.05	1135.96	73.73	-230.34
0.27000	-3221.65	122.49	2.47	-3292.45	132.83	-6.42	-3372.99	53.92	-5.46	-3452.91	65.17	54.92	-3723.77	63.35	-19.57	-3749.09	96.20	5.74	-4149.28	344.57	113.49	-1586.39	55.48	176.53	-3660.80	74.21	1234.81	0.00	0.00	0.00	-1642.66	27.62	1536.32	-3524.58	-44.23	1611.28	-3515.53	130.30	1633.00	-3488.65	10.70	1584.69	-222.08	1133.38	71.24	374.91	1135.76	74.08	-225.23
0.28000	-3221.65	122.49	2.47	-3292.45	132.83	-6.42	-3372.99	53.92	-5.46	-3452.91	65.17	54.92	-3723.77	63.35	-19.57	-3749.09	96.20	5.74	-4182.50	347.12	117.82	-1586.39	55.48	176.53	-3660.80	74.21	1234.81	0.00	0.00	0.00	-1642.66	27.62	1536.32	-3524.58	-44.23	1611.28	-3485.80	128.61	1631.60	-3496.33	10.22	1584.20	-221.38	1132.96	71.20	374.26	1136.10	73.83	-229.37
0.29000	-3221.65	122.49	2.47	-3292.45	132.83	-6.42	-3372.99	53.92	-5.46	-3452.91	65.17	54.92	-3723.77	63.35	-19.57	-3749.09	96.20	5.74	-4215.43	349.63	122.15	-1586.39	55.48	176.53	-3660.80	74.21	1234.81	0.00	0.00	0.00	-1642.66	27.62	1536.32	-3524.58	-44.23	1611.28	-3484.39	128.98	1631.05	-3513.10	11.67	1584.42	-222.23	1133.32	71.01	374.21	1135.67	73.78	-232.93
0.30000	-3221.65	122.49	2.47	-3292.45	132.83	-6.42	-3372.99	53.92	-5.46	-3452.91	65.17	54.92	-3723.77	63.35	-19.57	-3749.09	96.20	5.74	-4248.05	352.10	126.48	-1586.39	55.48	176.53	-3660.80	74.21	1234.81	0.00	0.00	0.00	-1642.66	27.62	1536.32	-3524.58	-44.23	1611.28	-3482.94	129.33	1630.51	-3494.57	14.06	1582.67	-221.65	1132.83	71.26	374.17	1135.98	73.90	-230.62
0.31000	-3221.65	122.49	2.47	-3292.45	132.83	-6.42	-3372.99	53.92	-5.46	-3452.91	65.17	54.92	-3723.77	63.35	-19.57	-3749.09	96.20	5.74	-4280.38	354.53	130.80	-1586.39	55.48	176.53	-3660.80	74.21	1234.81	0.00	0.00	0.00	-1642.66	27.62	1536.32	-3524.58	-44.23	1611.28	-3481.44	129.65	1629.98	-3481.60	18.91	1582.07	-219.97	1132.73	71.67	374.69	1135.49	74.17	-229.98
0.32000	-3221.65	122.49	2.47	-3292.45	132.83	-6.42	-3372.99	53.92	-5.46	-3452.91	65.17	54.92	-3723.77	63.35	-19.57	-3749.09	96.20	5.74	-4312.41	356.93	135.13	-1586.39	55.48	176.53	-3660.80	74.21	1234.81	0.00	0.00	0.00	-1642.66	27.62	1536.32	-3524.58	-44.23	1611.28	-3479.90	129.95	1629.47	-3472.01	22.17	1580.72	-220.28	1133.20	71.32	374.49	1135.77	73.96	-230.00
0.33000	-3221.65	122.49	2.47	-3292.45	132.83	-6.42	-3372.99	53.92	-5.46	-3452.91	65.17	54.92	-3723.77	63.35	-19.57	-3749.09	96.20	5.74	-4344.15	359.30	139.45	-1586.39	55.48	176.53	-3660.80	74.21	1234.81	0.00	0.00	0.00	-1642.66	27.62	1536.32	-3524.58	-44.23	1611.28	-3478.31	130.22	1628.96	-3493.14	23.86	1581.02	-221.81	1133.45	70.97	374.52	1135.82	73.85	-227.47
0.34000	-3221.65	122.49	2.47	-3292.45	132.83	-6.42	-3372.99	53.92	-5.46	-3452.91	65.17	54.92	-3723.77	63.35	-19.57	-3749.09	96.20	5.74	-4375.59	361.62	143.78	-1586.39	55.48	176.53	-3660.80	74.21	1234.81	0.00	0.00	0.00	-1642.66	27.62	1536.32	-3524.58	-44.23	1611.28	-3476.68	130.45	1628.46	-3482.22	26.11	1580.23	-222.73	1133.46	70.84	374.77	1135.23	74.21	-225.75
0.35000	-3221.65	122.49	2.47	-3292.45	132.83	-6.42	-3372.99	53.92	-5.46	-3452.91	65.17	54.92	-3723.77	63.35	-19.57	-3749.09	96.20	5.74	-4406.73	363.92	148.10	-1586.39	55.48	176.53	-3660.80	74.21	1234.81	0.00	0.00	0.00	-1642.66	27.62	1536.32	-3524.58	-44.23	1611.28	-3475.01	130.67	1627.97	-3457.17	31.15	1579.34	-220.79	1132.99	71.35	374.59	1135.26	74.10	-229.22
0.36000	-3221.65	122.49	2.47	-3292.45	132.83	-6.42	-3372.99	53.92	-5.46	-3452.91	65.17	54.92	-3723.77	63.35	-19.57	-3749.09	96.20	5.74	-4437.58	366.17	152.42	-1586.39	55.48	176.53	-3660.80	74.21	1234.81	0.00	0.00	0.00	-1642.66	27.62	1536.32	-3524.58	-44.23	1611.28	-3473.29	130.85	1627.49	-3481.11	35.23	1579.97	-221.85	1133.11	71.08	374.59	1136.06	73.72	-230.34
0.37000	-3221.65	122.49	2.47	-3292.45	132.83	-6.42	-3372.99	53.92	-5.46	-3452.91	65.17	54.92	-3723.77	63.35	-19.57	-3749.09	96.20	5.74	-4468.14	368.39	156.73	-1586.39	55.48	176.53	-3660.80	74.21	1234.81	0.00	0.00	0.00	-1642.66	27.62	1536.32	-3524.58	-44.23	1611.28	-3471.52	131.01	1627.03	-3496.03	38.84	1580.09	-221.17	1133.03	71.05	375.14	1135.16	74.14	-225.32
0.38000	-3221.65	122.49	2.47	-3292.45	132.83	-6.42	-3372.99	53.92	-5.46	-3452.91	65.17	54.92	-3723.77	63.35	-19.57	-3749.09	96.20	5.74	-4498.41	370.58	161.05	-1586.39	55.48	176.53	-3660.80	74.21	1234.81	0.00	0.00	0.00	-1642.66	27.62	1536.32	-3524.58	-44.23	1611.28	-3469.72	131.14	1626.57	-3498.80	42.34	1580.47	-222.83	1133.01	70.88	375.04	1135.59	73.90	-224.43
0.39000	-3221.65	122.49	2.47	-3292.45	132.83	-6.42	-3372.99	53.92	-5.46	-3452.91	65.17	54.92	-3723.77	63.35	-19.57	-3749.09	96.20	5.74	-4528.38	372.72	165.36	-1586.39	55.48	176.53	-3660.80	74.21	1234.81	0.00	0.00	0.00	-1642.66	27.62	1536.32	-3524.58	-44.23	1611.28	-3467.87	131.25	1626.12	-3511.31	47.84	1581.19	-221.12	1132.27	71.50	374.38	1135.64	73.76	-223.78
0.40000	-3221.65	122.49	2.47	-3292.45	132.83	-6.42	-3372.99	53.92	-5.46	-3452.91	65.17	54.92	-3723.77	63.35	-19.57	-3749.09	96.20	5.74	-4558.06	374.84	169.67	-1586.39	55.48	176.53	-3660.80	74.21	1234.81	0.00	0.00	0.00	-1642.66	27.62	1536.32	-3524.58	-44.23	1611.28	-3465.97	131.33	1625.68	-3512.50	53.09	1580.86	-220.66	1132.87	71.36	373.20	1135.85	73.58	-225.06
0.41000	-3221.65	122.49	2.47	-3292.45	132.83	-6.42	-3372.99	53.92	-5.46	-3452.91	65.17	54.92	-3723.77	63.35	-19.57	-3749.09	96.20	5.74	-4587.46	376.92	173.98	-1586.39	55.48	176.53	-3660.80	74.21	1234.81	0.00	0.00	0.00	-1642.66	27.62	1536.32	-3524.58	-44.23	1611.28	-3464.04	131.38	1625.25	-3506.04	59.78	1580.44	-222.49	1133.83	70.77	374.43	1135.82	73.89	-230.12
0.42000	-3221.65	122.49	2.47	-3292.45	132.83	-6.42	-3372.99	53.92	-5.46	-3452.91	65.17	54.92	-3723.77	63.35	-19.57	-3749.09	96.20	5.74	-4616.56	378.96	178.28	-1586.39	55.48	176.53	-3660.80	74.21	1234.81	0.00	0.00	0.00	-1642.66	27.62	1536.32	-3524.58	-44.23	1611.28	-3462.06	131.41	1624.82	-3497.37	64.71	1580.48	-221.19	1132.92	71.31	374.47	1135.37	74.01	-228.36
0.43000	-3221.65	122.49	2.47	-3292.45	132.83	-6.42	-3372.99	53.92	-5.46	-3452.91	65.17	54.92	-3723.77	63.35	-19.57	-3749.09	96.20	5.74	-4645.37	380.97	182.58	-1586.39	55.48	176.53	-3660.80	74.21	1234.81	0.00	0.00	0.00	-1642.66	27.62	1536.32	-3524.58	-44.23	1611.28	-3460.04	131.41	1624.41	-3497.08	70.88	1580.97	-222.13	1132.83	71.03	374.09	1135.98	73.75	-227.25
0.44000	-3221.65	122.49	2.47	-3292.45	132.83	-6.42	-3372.99	53.92	-5.46	-3452.91	65.17	54.92	-3723.77	63.35	-19.57	-3749.09	96.20	5.74	-4673.90	382.94	186.88	-1586.39	55.48	176.53	-3660.80	74.21	1234.81	0.00	0.00	0.00	-1642.66	27.62	1536.32	-3524.58	-44.23	1611.28	-3457.97	131.39	1624.01	-3499.91	76.46	1581.27	-222.54	1133.46	70.80	373.74	1136.31	73.76	-229.82
0.45000	-3221.65	122.49	2.47	-3292.45	132.83	-6.42	-3372.99	53.92	-5.46	-3452.91	65.17	54.92	-3723.77	63.35	-19.57	-3749.09	96.20	5.74	-4702.14	384.88	191.18	-1586.39	55.48	176.53	-3660.80	74.21	1234.81	0.00	0.00	0.00	-1642.66	27.62	1536.32	-3524.58	-44.23	1611.28	-3455.87	131.35	1623.62	-3497.65	82.06	1581.14	-221.06	1133.36	71.22	374.27	1135.90	73.80	-232.79
0.46000	-3221.65	122.49	2.47	-3292.45	132.83	-6.42	-3372.99	53.92	-5.46	-3452.91	65.17	54.92	-3723.77	63.35	-19.57	-3749.09	96.20	5.74	-4730.09	386.79	195.47	-1586.39	55.48	176.53	-3660.80	74.21	1234.81	0.00	0.00	0.00	-1642.66	27.62	1536.32	-3524.58	-44.23	1611.28	-3453.72	131.27	1623.23	-3506.72	87.10	1582.36	-219.83	1132.92	71.44	375.03	1135.12	74.03	-228.58
0.47000	-3221.65	122.49	2.47	-3292.45	132.83	-6.42	-3372.99	53.92	-5.46	-3452.91	65.17	54.92	-3723.77	63.35	-19.57	-3749.09	96.20	5.74	-4757.76	388.66	199.76	-1586.39	55.48	176.53	-3660.80	74.21	1234.81	0.00	0.00	0.00	-1642.66	27.62	1536.32	-3524.64	-44.23	1611.28	-3451.53	131.18	1622.86	-3505.70	92.96	1583.28	-221.64	1133.18	71.12	374.72	1135.57	73.81	-229.44
0.48000	-3221.65	122.49	2.47	-3292.45	132.83	-6.42	-3372.99	53.92	-5.46	-3452.91	65.17	54.92	-3723.77	63.35	-19.57	-3749.09	96.20	5.74	-4785.14	390.50	204.04	-1586.39	55.48	176.53	-3660.80	74.21	1234.81	0.00	0.00	0.00	-1642.66	27.62	1536.32	-3587.91	-42.74	1610.60	-3449.30	131.06	1622.49	-3518.81	98.91	1584.47	-220.96	1132.83	71.42	376.41	1135.08	74.60	-229.42
0.49000	-3221.65	122.49	2.47	-3292.45	132.83	-6.42	-3372.99	53.92	-5.46	-3452.91	65.17	54.92	-3723.77	63.35	-19.57	-3749.09	96.20	5.74	-4812.24	392.30	208.32	-1586.39	55.48	176.53	-3660.80	74.21	1234.81	0.00	0.00	0.00	-1642.66	27.62	1536.32	-3612.03	-40.53	1610.77	-3447.03	130.92	1622.13	-3515.09	104.49	1585.83	-221.46	1133.68	71.05	375.16	1135.48	74.20	-231.21
0.50000	-3221.65	122.49	2.47	-3292.45	132.83	-6.42	-3372.99	53.92	-5.46	-3452.91	65.17	54.92	-3723.77	63.35	-19.57	-3749.09	96.20	5.74	-4839.05	394.07	212.60	-1586.39	55.48	176.53	-3660.80	74.21	1234.81	0.00	0.00	0.00	-1642.66	27.62	1536.32	-3552.86	-35.68	1608.39	-3444.71	130.75	1621.78	-3527.24	109.56	1587.76	-222.83	1133.72	70.86	375.54	1135.52	74.35	-226.66
0.51000	-3221.65	122.49	2.47	-3292.45	132.83	-6.42	-3372.99	53.92	-5.46	-3452.91	65.17	54.92	-3723.77	63.35	-19.57	-3749.09	96.20	5.74	-4865.58	395.81	216.87	-1586.39	55.48	176.53	-3660.80	74.21	1234.81	0.00	0.00	0.00	-1642.66	27.62	1536.32	-3532.26	-30.82	1607.98	-3442.36	130.56	1621.44	-3543.38	113.62	1590.16	-220.69	1133.10	71.36	375.33	1135.29	74.27	-229.21
0.52000	-3221.65	122.49	2.47	-3292.45	132.83	-6.42	-3372.99	53.92	-5.46	-3452.91	65.17	54.92	-3723.77	63.35	-19.57	-3749.09	96.20	5.74	-4891.83	397.51	221.14	-1586.39	55.48	176.53	-3660.80	74.21	1234.81	0.00	0.00	0.00	-1642.66	27.62	1536.32	-3517.36	-25.35	1606.55	-3439.96	130.34	1621.11	-3533.04	119.73	1591.83	-220.55	1133.49	71.32	374.21	1135.51	73.80	-233.15
0.53000	-3221.65	122.49	2.47	-3292.45	132.83	-6.42	-3372.99	53.92	-5.46	-3452.91	65.17	54.92	-3723.77	63.35	-19.57	-3749.09	96.20	5.74	-4917.80	399.19	225.40	-1586.39	55.48	176.53	-3660.80	74.21	1234.81	0.00	0.00	0.00	-1642.66	27.62	1536.32	-3591.54	-24.43	1608.75	-3437.52	130.10	1620.79	-3531.10	123.70	1593.45	-221.17	1133.99	71.05	373.86	1135.24	73.79	-230.99
0.54000	-3221.65	122.49	2.47	-3292.45	132.83	-6.42	-3372.99	53.92	-5.46	-3452.91	65.17	54.92	-3723.77	63.35	-19.57	-3749.09	96.20	5.74	-4943.48	400.82	229.66	-1586.39	55.48	176.53	-3660.80	74.21	1234.81	0.00	0.00	0.00	-1642.66	27.62	1536.32	-3529.87	-20.67	1607.14	-3435.05	129.84	1620.48	-3537.07	127.76	1596.20	-223.11	1133.38	70.89	373.87	1135.36	73.59	-229.14
0.55000	-3221.65	122.49	2.47	-3292.45	132.83	-6.42	-3372.99	53.92	-5.46	-3452.91	65.17	54.92	-3723.77	63.35	-19.57	-3749.09	96.20	5.74	-4968.89	402.43	233.91	-1586.39	55.48	176.53	-3660.80	74.21	1234.81	0.00	0.00	0.00	-1642.66	27.62	1536.32	-3570.29	-18.61	1608.60	-3432.53	129.56	1620.17	-3548.76	131.90	1598.56	-221.94	1133.33	71.00	374.10	1135.45	73.84	-224.70
0.56000	-3221.65	122.49	2.47	-3292.45	132.83	-6.42	-3372.99	53.92	-5.46	-3452.91	65.17	54.92	-3723.77	63.35	-19.57	-3749.09	96.20	5.74	-4994.02	404.00	238.16	-1586.39	55.48	176.53	-3660.80	74.21	1234.81	0.00	0.00	0.00	-1642.66	27.62	1536.32	-3594.75	-16.16	1609.40	-3429.97	129.25	1619.88	-3536.21	135.06	1600.37	-221.80	1133.57	70.97	372.77	1136.05	73.38	-228.85
0.57000	-3221.65	122.49	2.47	-3292.45	132.83	-6.42	-3372.99	53.92	-5.46	-3452.91	65.17	54.92	-3723.77	63.35	-19.57	-3749.09	96.20	5.74	-5018.87	405.54	242.41	-1586.39	55.48	176.53	-3660.80	74.21	1234.81	0.00	0.00	0.00	-1642.66	27.62	1536.32	-3566.97	-12.40	1609.54	-3427.38	128.93	1619.59	-3557.29	137.67	1602.35	-221.71	1132.88	71.13	374.51	1134.99	74.11	-229.68
0.58000	-3221.65	122.49	2.47	-3292.45	132.83	-6.42	-3372.99	53.92	-5.46	-3452.91	65.17	54.92	-3723.77	63.35	-19.57	-3749.09	96.20	5.74	-5043.44	407.05	246.64	-1586.39	55.48	176.53	-3660.80	74.21	1234.81	0.00	0.00	0.00	-1642.66	27.62	1536.32	-3560.14	-8.35	1609.69	-3424.74	128.58	1619.31	-3562.57	140.50	1603.49	-221.98	1132.96	71.12	375.48	1135.33	74.22	-235.33
0.59000	-3221.65	122.49	2.47	-3292.45	132.83	-6.42	-3373.04	53.92	-5.47	-3452.91	65.17	54.92	-3723.77	63.35	-19.57	-3749.09	96.20	5.74	-5067.74	408.52	250.88	-1586.39	55.48	176.53	-3660.80	74.21	1234.81	0.00	0.00	0.00	-1642.66	27.62	1536.32	-3591.66	-5.93	1610.96	-3422.06	128.21	1619.04	-3566.96	142.26	1606.29	-222.00	1133.36	70.88	374.76	1136.38	73.72	-233.07
0.60000	-3221.65	122.49	2.47	-3292.45	132.83	-6.42	-3415.93	58.20	-11.77	-3452.91	65.17	54.92	-3723.77	63.35	-19.57	-3749.09	96.20	5.74	-5091.76	409.96	255.10	-1586.39	55.48	176.53	-3660.80	74.21	1234.81	0.00	0.00	0.00	-1642.66	27.62	1536.32	-3535.24	0.09	1610.33	-3419.35	127.81	1618.78	-3559.86	145.31	1606.05	-223.02	1133.40	70.71	376.06	1135.88	74.21	-233.51
0.61000	-3221.65	122.49	2.47	-3292.45	132.83	-6.42	-3377.25	68.56	-4.28	-3452.90	65.17	54.93	-3723.77	63.35	-19.57	-3749.09	96.20	5.74	-5115.50	411.37	259.32	-1586.39	55.48	176.53	-3660.80	74.21	1234.81	0.00	0.00	0.00	-1642.66	27.62	1536.32	-3528.58	3.63	1609.14	-3416.59	127.40	1618.52	-3582.97	146.35	1607.55	-222.55	1133.54	70.80	374.50	1135.35	74.06	-234.69
0.62000	-3221.65	122.49	2.47	-3292.45	132.83	-6.42	-3412.31	76.89	-9.28	-3446.61	71.23	56.64	-3723.77	63.35	-19.57	-3749.09	96.20	5.74	-5138.97	412.75	263.54	-1586.39	55.48	176.53	-3660.80	74.21	1234.81	0.00	0.00	0.00	-1642.66	27.62	1536.32	-3569.45	6.56	1610.65	-3413.80	126.96	1618.28	-3603.69	148.95	1609.59	-220.98	1133.77	71.21	374.30	1135.49	73.90	-228.85
0.63000	-3221.65	122.49	2.47	-3292.45	132.83	-6.42	-3393.73	84.60	-4.18	-3442.20	80.62	57.61	-3723.77	63.35	-19.57	-3749.09	96.20	5.74	-5162.17	414.10	267.75	-1586.39	55.48	176.53	-3660.80	74.21	1234.81	0.00	0.00	0.00	-1642.66	27.62	1536.32	-3543.46	8.10	1610.18	-3410.96	126.51	1618.04	-3611.54	151.27	1610.10	-221.88	1133.93	70.97	374.16	1136.19	73.79	-228.32
0.64000	-3221.65	122.49	2.47	-3292.45	132.83	-6.42	-3453.30	92.79	-13.72	-3459.40	87.80	55.67	-3723.77	63.35	-19.57	-3749.09	96.20	5.74	-5185.09	415.41	271.95	-1586.39	55.48	176.53	-3660.80	74.21	1234.81	0.00	0.00	0.00	-1642.66	27.62	1536.32	-3517.00	14.88	1609.35	-3408.09	126.03	1617.81	-3614.68	152.79	1611.69	-221.72	1133.44	70.79	373.74	1136.13	73.74	-228.96
0.65000	-3221.65	122.49	2.47	-3292.45	132.83	-6.42	-3423.33	102.25	-8.69	-3479.15	96.26	54.05	-3723.77	63.35	-19.57	-3749.09	96.20	5.74	-5207.74	416.70	276.14	-1586.39	55.48	176.53	-3660.80	74.21	1234.81	0.00	0.00	0.00	-1642.66	27.62	1536.32	-3534.82	19.61	1609.10	-3405.18	125.53	1617.59	-3573.62	156.90	1611.72	-221.88	1133.41	70.68	374.33	1135.71	73.98	-229.72
0.66000	-3221.65	122.49	2.47	-3292.45	132.83	-6.42	-3403.53	111.75	-3.44	-3425.66	104.61	63.22	-3723.77	63.35	-19.57	-3749.09	96.20	5.74	-5230.12	417.95	280.33	-1586.39	55.48	176.53	-3660.80	74.21	1234.81	0.00	0.00	0.00	-1642.66	27.62	1536.32	-3500.49	24.10	1607.79	-3402.24	125.01	1617.37	-3587.01	156.19	1612.61	-222.73	1133.26	70.82	374.61	1135.17	74.06	-228.62
0.67000	-3221.65	122.49	2.47	-3292.45	132.83	-6.42	-3446.87	121.51	-10.05	-3461.19	111.84	57.45	-3723.77	63.35	-19.57	-3749.09	96.20	5.74	-5252.22	419.17	284.51	-1586.39	55.48	176.53	-3660.80	74.21	1234.81	0.00	0.00	0.00	-1642.66	27.62	1536.32	-3519.81	26.85	1609.13	-3399.25	124.48	1617.17	-3589.54	157.00	1611.73	-222.95	1133.44	70.73	374.56	1135.88	73.89	-233.51
0.68000	-3221.65	122.49	2.47	-3292.45	132.83	-6.42	-3440.61	127.84	-8.88	-3445.35	120.22	61.20	-3723.77	63.35	-19.57	-3749.09	96.20	5.74	-5274.06	420.37	288.69	-1586.39	55.48	176.53	-3660.80	74.21	1234.81	0.00	0.00	0.00	-1642.66	27.62	1536.32	-3528.08	30.14	1607.85	-3396.23	123.92	1616.97	-3616.37	157.89	1612.98	-220.05	1133.15	71.53	374.02	1135.40	73.98	-231.64
0.69000	-3221.65	122.49	2.47	-3292.45	132.83	-6.42	-3440.43	136.91	-7.41	-3435.18	129.33	63.03	-3723.77	63.35	-19.57	-3749.09	96.20	5.74	-5295.63	421.53	292.86	-1586.39	55.48	176.53	-3660.80	74.21	1234.81	0.00	0.00	0.00	-1642.66	27.62	1536.32	-3494.80	33.26	1606.60	-3393.17	123.34	1616.78	-3587.55	160.05	1612.45	-221.74	1133.58	70.93	375.29	1135.64	74.08	-225.29
0.70000	-3221.65	122.49	2.47	-3292.45	132.83	-6.42	-3450.39	143.91	-9.77	-3462.53	134.50	58.95	-3723.77	63.35	-19.57	-3749.09	96.20	5.74	-5316.93	422.66	297.02	-1586.39	55.48	176.53	-3660.80	74.21	1234.81	0.00	0.00	0.00	-1642.66	27.62	1536.32	-3508.09	38.86	1605.84	-3390.07	122.74	1616.60	-3590.49	162.01	1612.87	-220.75	1133.36	71.07	375.40	1135.61	74.04	-227.63
0.71000	-3221.65	122.49	2.47	-3292.45	132.83	-6.42	-3428.08	153.32	-4.82	-3461.72	143.72	59.58	-3723.77	63.35	-19.57	-3749.09	96.20	5.74	-5337.96	423.76	301.17	-1586.39	55.48	176.53	-3660.80	74.21	1234.81	0.00	0.00	0.00	-1642.66	27.62	1536.32	-3503.54	40.58	1605.30	-3386.93	122.13	1616.42	-3627.35	161.05	1611.87	-220.74	1132.97	71.30	374.34	1135.46	73.86	-226.49
0.72000	-3221.65	122.49	2.47	-3292.45	132.83	-6.42	-3421.20	161.32	-4.60	-3458.88	150.44	60.33	-3723.77	63.35	-19.57	-3749.09	96.20	5.74	-5358.73	424.82	305.31	-1586.39	55.48	176.53	-3660.80	74.21	1234.81	0.00	0.00	0.00	-1642.66	27.62	1536.32	-3513.96	45.56	1604.54	-3383.76	121.49	1616.26	-3623.33	161.59	1613.43	-220.76	1133.31	71.23	374.54	1136.05	73.93	-225.20
0.73000	-3221.65	122.49	2.47	-3292.45	132.83	-6.42	-3435.79	172.35	-7.14	-3453.68	158.33	62.37	-3723.77	63.35	-19.57	-3749.09	96.20	5.74	-5379.22	425.86	309.45	-1586.39	55.48	176.53	-3660.80	74.21	1234.81	0.00	0.00	0.00	-1642.66	27.62	1536.32	-3508.86	49.97	1604.02	-3380.55	120.84	1616.10	-3627.89	162.63	1613.76	-221.90	1133.21	71.00	375.09	1135.68	74.20	-229.18
0.74000	-3221.65	122.49	2.47	-3292.45	132.83	-6.42	-3407.58	180.74	-3.05	-3451.21	169.13	62.46	-3723.77	63.35	-19.57	-3749.09	96.20	5.74	-5399.46	426.87	313.58	-1586.39	55.48	176.53	-3660.80	74.21	1234.81	0.00	0.00	0.00	-1642.66	27.62	1536.32	-3501.43	54.60	1603.75	-3377.31	120.17	1615.95	-3632.34	163.67	1614.09	-221.28	1132.59	71.45	375.22	1135.39	74.23	-235.73
0.75000	-3221.65	122.49	2.47	-3292.45	132.83	-6.42	-3430.46	190.58	-4.85	-3463.85	175.47	61.65	-3723.77	63.35	-19.57	-3749.09	96.20	5.74	-5419.42	427.85	317.70	-1586.39	55.48	176.53	-3660.80	74.21	1234.81	0.00	0.00	0.00	-1642.66	27.62	1536.32	-3496.79	58.15	1602.48	-3374.02	119.48	1615.80	-3636.66	164.71	1614.42	-219.98	1132.96	71.59	374.84	1135.32	74.04	-234.44
0.76000	-3221.65	122.49	2.47	-3292.45	132.83	-6.42	-3402.76	200.07	0.65	-3436.86	188.19	66.81	-3723.77	63.35	-19.57	-3749.09	96.20	5.74	-5439.13	428.80	321.82	-1586.39	55.48	176.53	-3660.80	74.21	1234.81	0.00	0.00	0.00	-1642.66	27.62	1536.32	-3502.13	61.21	1602.82	-3370.71	118.77	1615.67	-3640.86	165.76	1614.75	-220.59	1133.22	71.29	373.83	1136.12	73.69	-228.85
0.77000	-3221.65	122.49	2.47	-3292.45	132.83	-6.42	-3420.43	208.39	-0.72	-3466.20	195.08	63.49	-3723.77	63.35	-19.57	-3749.09	96.20	5.74	-5458.57	429.72	325.92	-1586.39	55.48	176.53	-3660.80	74.21	1234.81	0.00	0.00	0.00	-1642.66	27.62	1536.32	-3501.84	65.10	1602.85	-3367.35	118.05	1615.54	-3644.94	166.81	1615.07	-220.10	1132.60	71.50	374.32	1135.28	73.96	-228.73
0.78000	-3221.65	122.49	2.47	-3292.45	132.83	-6.42	-3435.43	217.80	-2.76	-3457.44	203.40	64.54	-3723.77	63.35	-19.57	-3749.09	96.20	5.74	-5477.75	430.61	330.02	-1586.39	55.48	176.53	-3660.80	74.21	1234.81	0.00	0.00	0.00	-1642.66	27.62	1536.32	-3515.76	68.75	1602.65	-3363.96	117.30	1615.42	-3648.89	167.87	1615.40	-222.17	1133.11	70.90	373.29	1135.45	73.58	-230.24
0.79000	-3221.65	122.49	2.47	-3292.45	132.83	-6.42	-3408.15	227.04	2.53	-3460.38	211.14	65.74	-3723.77	63.35	-19.57	-3749.09	96.20	5.74	-5496.66	431.48	334.10	-1586.39	55.48	176.53	-3660.80	74.21	1234.81	0.00	0.00	0.00	-1642.66	27.62	1536.32	-3495.43	73.54	1602.22	-3360.53	116.54	1615.30	-3652.73	168.93	1615.72	-220.85	1133.23	71.08	375.30	1134.95	74.29	-230.52
0.80000	-3221.65	122.49	2.47	-3292.45	132.83	-6.42	-3434.39	236.63	0.97	-3455.28	218.43	66.62	-3723.77	63.35	-19.57	-3749.09	96.20	5.74	-5515.32	432.31	338.18	-1586.39	55.48	176.53	-3660.80	74.21	1234.81	0.00	0.00	0.00	-1642.66	27.62	1536.32	-3466.81	77.66	1600.24	-3357.07	115.77	1615.20	-3656.45	169.99	1616.05	-219.64	1132.89	71.53	374.93	1136.00	74.05	-229.03
0.81000	-3221.65	122.49	2.47	-3292.45	132.83	-6.42	-3452.78	244.32	-1.08	-3442.01	225.87	69.48	-3723.77	63.35	-19.57	-3749.09	96.20	5.74	-5533.71	433.11	342.25	-1586.39	55.48	176.53	-3660.80	74.21	1234.81	0.00	0.00	0.00	-1642.66	27.62	1536.32	-3506.67	80.17	1601.07	-3353.58	114.97	1615.10	-3660.05	171.05	1616.37	-219.64	1133.08	71.63	374.53	1135.48	73.94	-231.61
0.82000	-3221.65	122.49	2.47	-3292.45	132.83	-6.42	-3389.89	251.63	8.70	-3441.96	232.00	70.46	-3723.77	63.35	-19.57	-3749.09	96.20	5.74	-5551.84	433.89	346.31	-1586.39	55.48	176.53	-3660.80	74.21	1234.81	0.00	0.00	0.00	-1642.66	27.62	1536.32	-3485.36	84.53	1599.70	-3350.04	114.16	1615.00	-3663.53	172.12	1616.69	-220.46	1133.83	71.32	374.13	1134.98	73.95	-231.47
0.83000	-3221.65	122.49	2.47	-3292.45	132.83	-6.42	-3404.99	257.74	8.34	-3488.14	237.49	64.23	-3723.77	63.35	-19.57	-3749.09	96.20	5.74	-5569.72	434.63	350.36	-1586.39	55.48	176.53	-3660.80	74.21	1234.81	0.00	0.00	0.00	-1642.66	27.62	1536.32	-3473.74	85.47	1598.73	-3346.48	113.33	1614.92	-3666.89	173.20	1617.01	-221.05	1133.12	71.17	374.74	1134.81	74.17	-227.63
0.84000	-3221.65	122.49	2.47	-3292.45	132.83	-6.42	-3414.76	261.68	7.82	-3508.85	242.39	62.98	-3723.77	63.35	-19.57	-3749.09	96.20	5.74	-5587.34	435.35	354.40	-1586.39	55.48	176.53	-3660.80	74.21	1234.81	0.00	0.00	0.00	-1642.66	27.62	1536.32	-3477.78	91.26	1598.33	-3342.88	112.49	1614.84	-3670.14	174.27	1617.33	-220.79	1133.04	71.32	373.53	1135.05	73.76	-228.57
0.85000	-3221.65	122.49	2.47	-3292.45	132.83	-6.42	-3429.40	264.91	4.79	-3516.05	250.06	63.05	-3723.77	63.35	-19.57	-3749.09	96.20	5.74	-5604.70	436.04	358.43	-1586.39	55.48	176.53	-3660.80	74.21	1234.81	0.00	0.00	0.00	-1642.66	27.62	1536.32	-3487.41	95.76	1598.82	-3339.24	111.63	1614.77	-3673.26	175.35	1617.64	-220.21	1133.09	71.39	374.20	1135.23	73.92	-230.97
0.86000	-3221.65	122.49	2.47	-3292.45	132.83	-6.42	-3443.88	268.21	2.49	-3467.91	250.90	73.27	-3723.77	63.35	-19.57	-3749.09	96.20	5.74	-5621.80	436.71	362.45	-1586.39	55.48	176.53	-3660.80	74.21	1234.81	0.00	0.00	0.00	-1642.66	27.62	1536.32	-3499.67	97.58	1598.66	-3335.57	110.75	1614.71	-3676.28	176.43	1617.96	-220.38	1133.63	71.22	374.57	1135.65	73.88	-225.12
0.87000	-3221.65	122.49	2.47	-3292.45	132.83	-6.42	-3427.22	271.21	4.82	-3468.04	256.96	74.78	-3723.77	63.35	-19.57	-3749.09	96.20	5.74	-5638.65	437.34	366.46	-1586.39	55.48	176.53	-3660.80	74.21	1234.81	0.00	0.00	0.00	-1642.66	27.62	1536.32	-3490.58	101.58	1598.37	-3331.87	109.86	1614.65	-3679.17	177.52	1618.27	-220.76	1133.64	71.04	374.24	1135.98	73.65	-224.03
0.88000	-3221.65	122.49	2.47	-3292.45	132.83	-6.42	-3451.20	274.27	4.50	-3468.16	262.97	76.31	-3723.77	63.35	-19.57	-3749.09	96.20	5.74	-5655.24	437.95	370.46	-1586.39	55.48	176.53	-3660.80	74.21	1234.81	0.00	0.00	0.00	-1642.66	27.62	1536.32	-3438.55	104.43	1596.84	-3328.13	108.96	1614.60	-3681.95	178.60	1618.59	-221.27	1133.56	71.17	373.87	1135.38	73.79	-226.42
0.89000	-3221.65	122.49	2.47	-3292.45	132.83	-6.42	-3493.36	276.75	-5.28	-3468.30	268.91	77.85	-3723.77	63.35	-19.57	-3749.09	96.20	5.74	-5671.58	438.52	374.45	-1586.39	55.48	176.53	-3660.80	74.21	1234.81	0.00	0.00	0.00	-1642.66	27.62	1536.32	-3462.28	106.41	1597.46	-3324.36	108.03	1614.55	-3684.62	179.70	1618.90	-221.57	1133.40	71.08	375.14	1135.67	74.07	-227.11
0.90000	-3221.65	122.49	2.47	-3292.45	132.83	-6.42	-3422.87	276.08	7.31	-3468.44	274.80	79.41	-3723.77	63.35	-19.57	-3749.09	96.20	5.74	-5687.66	439.08	378.43	-1586.39	55.48	176.53	-3660.74	74.22	1234.80	0.00	0.00	0.00	-1642.66	27.62	1536.32	-3476.14	111.37	1597.93	-3320.55	107.10	1614.52	-3687.17	180.79	1619.21	-221.09	1133.64	71.03	375.02	1135.90	74.06	-231.63
0.91000	-3221.65	122.49	2.47	-3292.45	132.83	-6.42	-3440.21	276.59	4.30	-3468.58	280.62	80.98	-3723.77	63.35	-19.57	-3749.09	96.20	5.74	-5703.49	439.60	382.40	-1586.39	55.48	176.53	-3600.79	76.86	1234.27	0.00	0.00	0.00	-1642.66	27.62	1536.32	-3475.27	115.90	1597.60	-3316.71	106.15	1614.48	-3689.60	181.88	1619.52	-221.03	1133.42	71.13	374.98	1135.20	74.20	-232.98
0.92000	-3221.65	122.49	2.47	-3292.45	132.83	-6.42	-3414.94	278.67	5.90	-3468.73	286.38	82.57	-3723.77	63.35	-19.57	-3749.09	96.20	5.74	-5719.07	440.10	386.36	-1586.39	55.48	176.53	-3562.29	76.28	1235.01	0.00	0.00	0.00	-1642.66	27.62	1536.32	-3459.47	118.40	1598.17	-3312.84	105.18	1614.46	-3691.93	182.98	1619.82	-221.79	1133.86	70.73	375.46	1135.42	74.22	-228.92
0.93000	-3221.65	122.49	2.47	-3292.45	132.83	-6.42	-3411.59	280.81	6.14	-3468.88	292.08	84.17	-3723.77	63.35	-19.57	-3749.09	96.20	5.74	-5734.40	440.57	390.31	-1586.39	55.48	176.53	-3635.35	75.22	1235.12	0.00	0.00	0.00	-1642.66	27.62	1536.32	-3440.81	122.68	1597.69	-3308.94	104.20	1614.44	-3694.14	184.09	1620.13	-221.51	1132.97	71.19	375.04	1135.98	73.97	-231.53
0.94000	-3221.65	122.49	2.47	-3292.45	132.83	-6.42	-3408.30	282.93	6.42	-3469.04	297.72	85.79	-3723.77	63.35	-19.57	-3749.09	96.20	5.74	-5749.47	441.01	394.24	-1586.39	55.48	176.53	-3588.19	77.89	1235.32	0.00	0.00	0.00	-1642.66	27.62	1536.32	-3461.75	126.28	1598.40	-3305.00	103.21	1614.43	-3696.23	185.19	1620.43	-222.19	1133.47	70.92	375.05	1135.82	73.93	-235.72
0.95000	-3221.65	122.49	2.47	-3292.45	132.83	-6.42	-3405.07	285.03	6.73	-3469.20	303.30	87.42	-3723.77	63.35	-19.57	-3749.09	96.20	5.74	-5764.30	441.42	398.17	-1586.39	55.48	176.53	-3563.65	79.03	1234.62	0.00	0.00	0.00	-1642.66	27.62	1536.32	-3470.53	128.02	1597.79	-3301.03	102.20	1614.43	-3698.22	186.30	1620.74	-222.47	1133.99	70.81	374.13	1135.64	73.84	-234.50
0.96000	-3221.65	122.49	2.47	-3292.45	132.83	-6.42	-3401.88	287.11	7.07	-3469.36	308.82	89.06	-3723.77	63.35	-19.57	-3749.09	96.20	5.74	-5778.88	441.81	402.08	-1586.39	55.48	176.53	-3554.13	80.06	1234.36	0.00	0.00	0.00	-1642.66	27.62	1536.32	-3459.26	128.95	1597.31	-3297.03	101.18	1614.43	-3700.10	187.41	1621.04	-222.78	1133.44	70.93	373.98	1135.27	73.90	-229.66
0.97000	-3221.65	122.49	2.47	-3292.45	132.83	-6.42	-3398.74	289.17	7.45	-3469.53	314.28	90.72	-3723.77	63.35	-19.57	-3749.09	96.20	5.74	-5793.21	442.18	405.98	-1586.39	55.48	176.53	-3551.10	79.45	1235.28	0.00	0.00	0.00	-1642.66	27.62	1536.32	-3415.95	131.77	1598.07	-3292.99	100.14	1614.44	-3701.86	188.52	1621.34	-221.39	1132.55	71.49	373.57	1135.35	73.71	-230.19
0.98000	-3221.65	122.49	2.47	-3292.45	132.83	-6.42	-3395.66	291.20	7.86	-3469.70	319.68	92.39	-3723.77	63.35	-19.57	-3749.09	96.20	5.74	-5807.29	442.51	409.87	-1586.39	55.48	176.53	-3557.94	80.63	1235.36	0.00	0.00	0.00	-1642.66	27.62	1536.32	-3433.09	136.50	1600.92	-3288.93	99.10	1614.45	-3703.51	189.63	1621.64	-220.05	1132.45	71.64	373.93	1136.05	73.80	-230.03
0.99000	-3221.65	122.49	2.47	-3292.45	132.83	-6.42	-3392.62	293.21	8.31	-3469.88	325.02	94.07	-3723.77	63.35	-19.57	-3749.09	96.20	5.74	-5821.12	442.82	413.75	-1586.39	55.48	176.53	-3524.80	80.99	1235.21	0.00	0.00	0.00	-1642.66	27.62	1536.32	-3427.48	138.97	1599.57	-3284.83	98.04	1614.47	-3705.06	190.75	1621.94	-220.21	1132.61	71.27	373.70	1136.11	73.66	-227.09
1.00000	-3221.65	122.49	2.47	-3292.45	132.83	-6.42	-3389.63	295.21	8.79	-3470.05	330.31	95.77	-3723.77	63.35	-19.57	-3749.09	96.20	5.74	-5834.71	443.11	417.61	-1586.39	55.48	176.53	-3554.80	79.75	1234.65	0.00	0.00	0.00	-1642.66	27.62	1536.32	-3409.90	141.55	1600.23	-3280.70	96.96	1614.50	-3706.49	191.87	1622.23	-221.38	1132.86	71.18	373.57	1135.84	73.67	-223.26
1.01000	-3221.65	122.49	2.47	-3292.45	132.83	-6.42	-3386.70	297.18	9.30	-3470.23	335.53	97.48	-3723.77	63.35	-19.57	-3749.09	96.20	5.74	-5848.05	443.37	421.47	-1586.39	55.48	176.53	-3549.98	79.76	1235.74	0.00	0.00	0.00	-1642.66	27.62	1536.32	-3421.15	142.80	1601.84	-3276.54	95.88	1614.53	-3707.82	192.99	1622.53	-221.93	1133.66	70.99	374.63	1135.61	73.97	-229.79
1.02000	-3221.65	122.49	2.47	-3292.45	132.83	-6.42	-3383.81	299.13	9.85	-3470.42	340.70	99.21	-3723.77	63.35	-19.57	-3749.09	96.20	5.74	-5861.15	443.60	425.31	-1586.39	55.48	176.53	-3484.24	80.40	1235.40	0.00	0.00	0.00	-1642.66	27.62	1536.32	-3427.15	144.18	1601.55	-3272.34	94.78	1614.57	-3709.03	194.11	1622.82	-221.36	1133.44	71.04	375.08	1135.53	73.98	-232.56
1.03000	-3221.65	122.49	2.47	-3292.45	132.83	-6.42	-3380.96	301.05	10.43	-3470.60	345.80	100.95	-3723.77	63.35	-19.57	-3749.09	96.20	5.74	-5874.00	443.81	429.13	-1586.39	55.48	176.53	-3528.53	81.43	1235.38	0.00	0.00	0.00	-1642.66	27.62	1536.32	-3416.05	147.45	1603.22	-3268.12	93.67	1614.61	-3710.14	195.24	1623.12	-222.77	1133.81	70.56	374.42	1135.68	73.79	-231.24
1.04000	-3221.65	122.49	2.47	-3292.45	132.83	-6.42	-3378.17	302.96	11.04	-3470.78	350.85	102.70	-3723.77	63.35	-19.57	-3749.09	96.20	5.74	-5886.61	443.99	432.95	-1586.39	55.48	176.53	-3508.16	82.04	1236.10	0.00	0.00	0.00	-1642.66	27.62	1536.32	-3399.39	150.83	1602.08	-3263.87	92.55	1614.67	-3711.15	196.36	1623.41	-220.70	1132.34	71.37	373.77	1135.68	73.72	-227.52
1.05000	-3221.65	122.49	2.47	-3292.45	132.83	-6.42	-3375.42	304.85	11.68	-3470.97	355.85	104.46	-3723.77	63.35	-19.57	-3749.09	96.20	5.74	-5898.98	444.15	436.75	-1586.39	55.48	176.53	-3530.18	82.99	1234.00	0.00	0.00	0.00	-1642.66	27.62	1536.32	-3374.26	153.79	1602.74	-3259.58	91.41	1614.72	-3712.04	197.49	1623.70	-220.11	1132.19	71.60	374.05	1135.58	73.80	-231.51
1.06000	-3221.65	122.49	2.47	-3292.45	132.83	-6.42	-3372.72	306.72	12.35	-3471.16	360.78	106.24	-3723.77	63.35	-19.57	-3749.09	96.20	5.74	-5911.11	444.28	440.54	-1586.39	55.48	176.53	-3518.90	85.37	1235.54	0.00	0.00	0.00	-1642.66	27.62	1536.32	-3404.11	157.91	1605.11	-3255.27	90.27	1614.78	-3712.83	198.62	1623.99	-220.39	1132.90	71.30	375.31	1136.09	73.93	-231.22
1.07000	-3221.65	122.49	2.47	-3292.45	132.83	-6.42	-3370.06	308.56	13.06	-3471.35	365.66	108.02	-3723.77	63.35	-19.57	-3749.09	96.20	5.74	-5922.99	444.39	444.31	-1586.39	55.48	176.53	-3517.73	83.81	1236.80	0.00	0.00	0.00	-1642.66	27.62	1536.32	-3381.63	159.09	1606.46	-3250.92	89.11	1614.85	-3713.52	199.76	1624.27	-221.59	1133.27	70.96	374.02	1135.87	73.69	-229.00
1.08000	-3221.65	122.49	2.47	-3292.45	132.83	-6.42	-3367.45	310.39	13.79	-3471.54	370.48	109.82	-3723.77	63.35	-19.57	-3749.09	96.20	5.74	-5934.64	444.47	448.08	-1586.39	55.48	176.53	-3540.62	84.66	1235.01	0.00	0.00	0.00	-1642.66	27.62	1536.32	-3374.50	161.34	1607.47	-3246.54	87.95	1614.93	-3714.10	200.89	1624.56	-221.94	1132.53	71.16	375.49	1135.40	74.11	-228.48
1.09000	-3221.65	122.49	2.47	-3292.45	132.83	-6.42	-3364.89	312.19	14.56	-3471.73	375.24	111.63	-3723.77	63.35	-19.57	-3749.09	96.20	5.74	-5946.04	444.53	451.82	-1586.39	55.48	176.53	-3496.14	85.47	1234.79	0.00	0.00	0.00	-1642.66	27.62	1536.32	-3382.97	164.16	1607.45	-3242.14	86.77	1615.01	-3714.57	202.03	1624.85	-220.79	1132.50	71.39	375.36	1135.05	74.17	-224.57
1.10000	-3221.65	122.49	2.47	-3292.45	132.83	-6.42	-3362.37	313.98	15.36	-3471.92	379.95	113.46	-3723.77	63.35	-19.57	-3749.09	96.20	5.74	-5957.21	444.56	455.56	-1586.39	55.48	176.53	-3488.59	86.41	1235.38	0.00	0.00	0.00	-1642.66	27.62	1536.32	-3373.36	166.55	1606.30	-3237.70	85.58	1615.09	-3714.94	203.16	1625.13	-220.84	1132.93	71.32	374.30	1135.37	74.01	-224.52
1.11000	-3221.65	122.49	2.47	-3292.45	132.83	-6.42	-3359.89	315.74	16.19	-3472.12	384.60	115.29	-3723.77	63.35	-19.57	-3749.09	96.20	5.74	-5968.14	444.57	459.28	-1586.39	55.48	176.53	-3488.41	86.42	1234.68	0.00	0.00	0.00	-1642.66	27.62	1536.32	-3352.83	169.94	1609.30	-3233.24	84.38	1615.18	-3715.21	204.30	1625.41	-220.88	1133.27	71.31	374.67	1135.75	73.87	-225.34
1.12000	-3221.65	122.49	2.47	-3292.45	132.83	-6.42	-3357.46	317.49	17.05	-3472.31	389.20	117.14	-3723.77	63.35	-19.57	-3749.09	96.20	5.74	-5978.83	444.56	462.98	-1586.39	55.48	176.53	-3493.49	88.67	1234.46	0.00	0.00	0.00	-1642.66	27.62	1536.32	-3354.76	173.39	1610.36	-3228.74	83.17	1615.28	-3715.37	205.45	1625.69	-222.60	1133.67	70.72	374.93	1135.85	73.95	-224.68
1.13000	-3221.65	122.49	2.47	-3292.45	132.83	-6.42	-3355.08	319.21	17.93	-3472.50	393.74	119.00	-3723.77	63.35	-19.57	-3749.09	96.20	5.74	-5989.28	444.52	466.68	-1586.39	55.48	176.53	-3480.58	87.91	1232.78	0.00	0.00	0.00	-1642.66	27.62	1536.32	-3382.47	173.89	1611.28	-3224.22	81.96	1615.38	-3715.43	206.59	1625.97	-222.39	1133.36	70.99	375.78	1135.53	74.34	-229.13
1.14000	-3221.65	122.49	2.47	-3292.45	132.83	-6.42	-3352.73	320.91	18.85	-3472.69	398.22	120.87	-3723.77	63.35	-19.57	-3749.09	96.20	5.74	-5999.50	444.46	470.35	-1586.39	55.48	176.53	-3476.64	90.98	1233.11	0.00	0.00	0.00	-1642.66	27.62	1536.32	-3355.29	177.12	1609.45	-3219.67	80.73	1615.49	-3715.39	207.73	1626.25	-221.35	1133.23	71.02	374.17	1135.71	73.93	-233.03
1.15000	-3221.65	122.49	2.47	-3292.45	132.83	-6.42	-3350.43	322.60	19.80	-3472.88	402.65	122.75	-3723.77	63.35	-19.57	-3749.09	96.20	5.74	-6009.48	444.37	474.02	-1586.39	55.48	176.53	-3466.43	91.81	1234.60	0.00	0.00	0.00	-1642.66	27.62	1536.32	-3370.70	177.10	1610.55	-3215.09	79.49	1615.60	-3715.25	208.88	1626.53	-222.31	1133.06	70.92	375.67	1135.67	74.07	-233.40
1.16000	-3221.65	122.49	2.47	-3292.45	132.83	-6.42	-3348.17	324.26	20.78	-3473.07	407.03	124.64	-3723.77	63.35	-19.57	-3749.09	96.20	5.74	-6019.23	444.26	477.66	-1586.39	55.48	176.53	-3428.60	92.32	1232.84	0.00	0.00	0.00	-1642.66	27.62	1536.32	-3346.82	179.65	1612.21	-3210.48	78.25	1615.72	-3715.00	210.03	1626.80	-221.19	1133.04	71.27	373.77	1135.53	73.75	-234.50
1.17000	-3221.65	122.49	2.47	-3292.45	132.83	-6.42	-3345.95	325.91	21.78	-3473.26	411.35	126.54	-3723.77	63.35	-19.57	-3749.09	96.20	5.74	-6028.75	444.13	481.30	-1586.39	55.48	176.53	-3450.03	93.34	1233.29	0.00	0.00	0.00	-1642.66	27.62	1536.32	-3340.21	182.41	1612.44	-3205.84	76.99	1615.84	-3714.66	211.17	1627.07	-221.29	1132.58	71.19	374.58	1135.60	73.86	-228.40
1.18000	-3221.65	122.49	2.47	-3292.45	132.83	-6.42	-3343.77	327.53	22.82	-3473.45	415.61	128.45	-3723.77	63.35	-19.57	-3749.09	96.20	5.74	-6038.03	443.98	484.92	-1586.39	55.48	176.53	-3450.85	95.86	1232.02	0.00	0.00	0.00	-1642.66	27.62	1536.32	-3349.99	188.40	1614.10	-3201.18	75.73	1615.97	-3714.22	212.32	1627.35	-219.60	1132.79	71.55	375.35	1135.74	73.93	-226.00
1.19000	-3221.65	122.49	2.47	-3292.45	132.83	-6.42	-3341.63	329.14	23.88	-3473.63	419.82	130.38	-3723.77	63.35	-19.57	-3749.09	96.20	5.74	-6047.08	443.80	488.52	-1586.39	55.48	176.53	-3405.70	97.35	1232.15	0.00	0.00	0.00	-1642.66	27.62	1536.32	-3376.07	185.10	1616.63	-3196.48	74.46	1616.10	-3713.67	213.48	1627.62	-221.04	1133.20	71.17	375.07	1134.94	74.14	-227.59
1.20000	-3221.65	122.49	2.47	-3292.45	132.83	-6.42	-3339.53	330.72	24.97	-3473.81	423.98	132.31	-3723.77	63.35	-19.57	-3749.09	96.20	5.74	-6055.90	443.60	492.11	-1586.39	55.48	176.53	-3424.91	98.38	1232.85	0.00	0.00	0.00	-1642.66	27.62	1536.32	-3378.98	190.02	1617.48	-3191.76	73.18	1616.24	-3713.03	214.63	1627.89	-221.77	1132.59	71.26	375.60	1134.93	74.23	-227.52
1.21000	-3221.65	122.49	2.47	-3292.45	132.83	-6.42	-3337.48	332.29	26.09	-3473.99	428.08	134.25	-3723.77	63.35	-19.57	-3749.09	96.20	5.74	-6064.49	443.37	495.68	-1586.39	55.48	176.53	-3436.99	99.98	1233.21	0.00	0.00	0.00	-1642.66	27.62	1536.32	-3361.10	192.01	1617.61	-3187.01	71.89	1616.38	-3712.29	215.78	1628.16	-223.40	1133.76	70.58	374.98	1135.45	74.01	-228.99
1.22000	-3221.65	122.49	2.47	-3292.45	132.83	-6.42	-3335.46	333.84	27.24	-3474.17	432.13	136.21	-3723.77	63.35	-19.57	-3749.09	96.20	5.74	-6072.85	443.12	499.23	-1586.39	55.48	176.53	-3449.64	99.23	1233.12	0.00	0.00	0.00	-1642.66	27.62	1536.32	-3340.21	194.06	1618.21	-3182.24	70.59	1616.53	-3711.45	216.93	1628.42	-221.70	1132.66	71.13	373.86	1135.48	73.83	-228.35
1.23000	-3221.65	122.49	2.47	-3292.45	132.83	-6.42	-3333.48	335.37	28.42	-3474.35	436.13	138.17	-3723.77	63.35	-19.57	-3749.09	96.20	5.74	-6080.98	442.86	502.77	-1586.39	55.48	176.53	-3408.06	101.88	1233.06	0.00	0.00	0.00	-1642.66	27.62	1536.32	-3347.30	195.51	1618.39	-3177.43	69.29	1616.68	-3710.51	218.09	1628.69	-221.79	1132.96	71.17	374.79	1134.86	74.12	-233.15
1.24000	-3221.65	122.49	2.47	-3292.45	132.83	-6.42	-3331.54	336.87	29.62	-3474.52	440.07	140.14	-3723.77	63.35	-19.57	-3749.09	96.20	5.74	-6088.88	442.56	506.30	-1586.39	55.48	176.53	-3397.60	104.86	1233.61	0.00	0.00	0.00	-1642.66	27.62	1536.32	-3322.68	195.63	1618.54	-3172.60	67.98	1616.84	-3709.48	219.25	1628.95	-220.68	1133.37	71.26	375.85	1135.39	74.25	-227.52
1.25000	-3221.65	122.49	2.47	-3292.45	132.83	-6.42	-3329.64	338.36	30.85	-3474.69	443.96	142.13	-3723.77	63.35	-19.57	-3749.09	96.20	5.74	-6096.56	442.25	509.81	-1586.39	55.48	176.53	-3403.15	107.25	1234.31	0.00	0.00	0.00	-1642.66	27.62	1536.32	-3305.39	200.75	1618.39	-3167.75	66.66	1617.00	-3708.35	220.40	1629.22	-220.55	1132.79	71.34	375.48	1135.44	74.14	-229.39
1.26000	-3221.65	122.49	2.47	-3292.45	132.83	-6.42	-3327.77	339.84	32.10	-3474.86	447.80	144.12	-3723.77	63.35	-19.57	-3749.09	96.20	5.74	-6104.01	441.91	513.30	-1586.39	55.48	176.53	-3394.55	107.85	1235.20	0.00	0.00	0.00	-1642.66	27.62	1536.32	-3300.04	205.22	1618.94	-3162.86	65.33	1617.17	-3707.13	221.56	1629.48	-223.11	1132.97	70.77	374.33	1135.05	74.03	-228.56
1.27000	-3221.65	122.49	2.47	-3292.45	132.83	-6.42	-3325.94	341.29	33.38	-3475.02	451.58	146.12	-3723.77	63.35	-19.57	-3749.09	96.20	5.74	-6111.23	441.56	516.77	-1586.39	55.48	176.53	-3359.01	109.35	1237.31	0.00	0.00	0.00	-1642.66	27.62	1536.32	-3316.01	203.09	1619.64	-3157.95	64.00	1617.34	-3705.81	222.72	1629.74	-221.47	1133.02	71.12	374.08	1135.93	73.73	-227.36
1.28000	-3221.65	122.49	2.47	-3292.45	132.83	-6.42	-3324.15	342.72	34.69	-3475.18	455.32	148.13	-3723.77	63.35	-19.57	-3749.09	96.20	5.74	-6118.22	441.18	520.23	-1586.39	55.48	176.53	-3356.92	110.77	1236.37	0.00	0.00	0.00	-1642.66	27.62	1536.32	-3299.71	203.05	1620.15	-3153.02	62.66	1617.52	-3704.39	223.88	1630.00	-220.74	1133.78	71.07	374.58	1135.60	73.72	-227.92
1.29000	-3221.65	122.49	2.47	-3292.45	132.83	-6.42	-3322.39	344.14	36.03	-3475.33	459.00	150.15	-3723.77	63.35	-19.57	-3749.09	96.20	5.74	-6124.99	440.78	523.67	-1586.39	55.48	176.53	-3387.57	110.67	1237.35	0.00	0.00	0.00	-1642.66	27.62	1536.32	-3291.21	205.37	1620.80	-3148.05	61.32	1617.70	-3702.88	225.04	1630.26	-221.88	1133.55	71.04	375.36	1135.98	73.81	-231.94
1.30000	-3221.65	122.49	2.47	-3292.45	132.83	-6.42	-3320.67	345.53	37.38	-3475.49	462.63	152.18	-3723.77	63.35	-19.57	-3749.09	96.20	5.74	-6131.54	440.36	527.10	-1586.39	55.48	176.53	-3362.74	114.46	1237.70	0.00	0.00	0.00	-1642.66	27.62	1536.32	-3290.08	207.85	1620.57	-3143.07	59.97	1617.88	-3701.28	226.20	1630.51	-220.74	1133.44	71.31	374.60	1135.59	73.95	-226.04
1.31000	-3221.65	122.49	2.47	-3292.45	132.83	-6.42	-3318.99	346.91	38.77	-3475.63	466.21	154.21	-3723.77	63.35	-19.57	-3749.09	96.20	5.74	-6137.87	439.91	530.50	-1586.39	55.48	176.53	-3306.55	114.96	1240.30	0.00	0.00	0.00	-1642.66	27.62	1536.32	-3283.26	211.07	1619.43	-3138.05	58.61	1618.07	-3699.58	227.36	1630.77	-222.10	1133.54	70.75	374.46	1135.70	73.87	-232.32
1.32000	-3221.65	122.49	2.47	-3292.45	132.83	-6.42	-3317.34	348.27	40.18	-3475.77	469.74	156.26	-3723.77	63.35	-19.57	-3749.09	96.20	5.74	-6143.97	439.45	533.89	-1586.39	55.48	176.53	-3317.54	115.25	1240.45	0.00	0.00	0.00	-1642.66	27.62	1536.32	-3254.61	213.19	1618.18	-3133.01	57.25	1618.27	-3697.79	228.52	1631.02	-221.64	1133.41	71.02	374.56	1135.95	73.91	-236.66
1.33000	-3221.65	122.49	2.47	-3292.45	132.83	-6.42	-3315.72	349.61	41.62	-3475.91	473.21	158.31	-3723.77	63.35	-19.57	-3749.09	96.20	5.74	-6149.85	438.96	537.27	-1586.39	55.48	176.53	-3332.75	116.18	1240.91	0.00	0.00	0.00	-1642.66	27.62	1536.32	-3266.43	213.64	1620.42	-3127.95	55.88	1618.47	-3695.91	229.68	1631.27	-220.85	1133.00	71.36	374.50	1135.86	73.97	-229.68
1.34000	-3221.65	122.49	2.47	-3292.45	132.83	-6.42	-3314.14	350.93	43.07	-3476.04	476.64	160.37	-3723.76	63.34	-19.57	-3749.13	96.19	5.73	-6155.51	438.46	540.62	-1586.39	55.48	176.53	-3329.05	118.04	1242.29	0.00	0.00	0.00	-1642.66	27.62	1536.32	-3255.21	212.63	1619.14	-3122.86	54.51	1618.67	-3693.94	230.84	1631.52	-220.45	1132.52	71.45	374.11	1135.56	73.82	-229.15
1.35000	-3221.65	122.49	2.47	-3292.45	132.83	-6.42	-3312.59	352.24	44.56	-3476.17	480.01	162.44	-3708.92	59.07	-21.05	-3788.95	88.16	-4.41	-6160.95	437.93	543.96	-1586.39	55.48	176.53	-3346.51	119.07	1242.20	0.00	0.00	0.00	-1642.66	27.62	1536.32	-3227.71	212.78	1617.63	-3117.74	53.13	1618.87	-3691.87	232.00	1631.77	-220.03	1132.84	71.52	374.50	1135.82	73.72	-227.24
1.36000	-3221.65	122.49	2.47	-3292.45	132.83	-6.42	-3311.08	353.52	46.07	-3476.29	483.34	164.52	-3682.76	56.74	-20.32	-3736.55	85.58	-0.00	-6166.17	437.39	547.28	-1586.39	55.48	176.53	-3321.12	119.77	1242.06	0.00	0.00	0.00	-1642.66	27.62	1536.32	-3264.79	217.00	1619.62	-3112.61	51.75	1619.09	-3689.72	233.17	1632.02	-221.38	1132.90	71.36	374.14	1135.67	73.76	-230.18
1.37000	-3221.65	122.49	2.47	-3292.45	132.83	-6.42	-3309.59	354.79	47.60	-3476.40	486.61	166.60	-3667.47	55.08	-20.96	-3709.77	83.94	1.08	-6171.17	436.82	550.58	-1586.39	55.48	176.53	-3315.83	119.18	1243.05	0.00	0.00	0.00	-1642.66	27.62	1536.32	-3236.30	215.73	1618.80	-3107.44	50.36	1619.30	-3687.47	234.33	1632.27	-221.91	1133.30	71.05	374.66	1135.75	73.82	-226.84
1.38000	-3221.65	122.49	2.47	-3292.45	132.83	-6.42	-3308.14	356.04	49.16	-3476.51	489.84	168.69	-3658.22	53.17	-22.42	-3695.05	80.35	2.08	-6175.95	436.23	553.86	-1586.39	55.48	176.53	-3302.81	118.97	1245.08	0.00	0.00	0.00	-1642.66	27.62	1536.32	-3244.00	212.99	1617.90	-3102.25	48.97	1619.52	-3685.14	235.49	1632.51	-222.64	1133.44	70.87	374.70	1135.91	73.87	-226.16
1.39000	-3221.65	122.49	2.47	-3292.45	132.83	-6.42	-3306.72	357.27	50.74	-3476.61	493.02	170.79	-3650.55	48.61	-23.14	-3672.91	76.54	3.59	-6180.52	435.63	557.12	-1586.39	55.48	176.53	-3296.25	121.88	1245.03	0.00	0.00	0.00	-1642.66	27.62	1536.32	-3228.08	213.36	1615.62	-3097.04	47.58	1619.74	-3682.71	236.65	1632.75	-222.78	1132.35	70.90	375.07	1135.64	74.10	-228.32
1.40000	-3221.65	122.49	2.47	-3292.45	132.83	-6.42	-3305.34	358.49	52.34	-3476.70	496.14	172.90	-3644.16	44.79	-24.38	-3647.10	71.27	5.01	-6184.87	435.00	560.37	-1586.39	55.48	176.53	-3277.78	121.57	1246.44	0.00	0.00	0.00	-1642.66	27.62	1536.32	-3196.38	214.88	1615.27	-3091.81	46.18	1619.97	-3680.20	237.82	1633.00	-221.85	1132.85	70.95	374.55	1135.74	73.95	-227.80
1.41000	-3221.65	122.49	2.47	-3292.45	132.83	-6.42	-3303.98	359.69	53.96	-3476.79	499.22	175.02	-3602.37	41.11	-17.56	-3625.73	66.03	5.98	-6189.00	434.35	563.59	-1586.39	55.48	176.53	-3277.44	121.11	1247.68	0.00	0.00	0.00	-1642.66	27.62	1536.32	-3177.20	211.45	1615.16	-3086.55	44.78	1620.20	-3677.60	238.98	1633.24	-222.21	1133.79	70.68	375.11	1135.61	73.97	-227.13
1.42000	-3221.65	122.49	2.47	-3292.45	132.83	-6.42	-3302.65	360.87	55.61	-3476.87	502.25	177.14	-3573.68	36.64	-14.89	-3612.23	61.00	7.28	-6192.92	433.69	566.80	-1586.39	55.48	176.53	-3288.44	123.34	1247.64	0.00	0.00	0.00	-1642.66	27.62	1536.32	-3194.29	212.64	1613.53	-3081.26	43.37	1620.44	-3674.91	240.14	1633.48	-220.49	1133.38	71.28	376.14	1135.61	74.18	-231.72
1.43000	-3221.65	122.49	2.47	-3292.45	132.83	-6.42	-3301.35	362.03	57.28	-3476.94	505.23	179.26	-3586.93	30.31	-20.66	-3570.87	56.34	12.68	-6196.63	433.00	569.99	-1586.39	55.48	176.53	-3283.67	122.57	1248.64	0.00	0.00	0.00	-1642.66	27.62	1536.32	-3168.09	213.52	1611.92	-3075.96	41.96	1620.68	-3672.13	241.30	1633.71	-220.11	1133.24	71.34	374.86	1135.59	74.03	-232.36
1.44000	-3221.65	122.49	2.47	-3292.45	132.83	-6.42	-3300.09	363.17	58.97	-3477.01	508.16	181.40	-3557.91	24.03	-16.82	-3544.58	50.10	13.76	-6200.12	432.30	573.16	-1586.39	55.48	176.53	-3277.09	124.46	1249.06	0.00	0.00	0.00	-1642.66	27.62	1536.32	-3147.26	213.73	1610.25	-3070.63	40.55	1620.92	-3669.27	242.46	1633.95	-221.91	1133.14	71.00	375.13	1135.38	74.29	-229.88
1.45000	-3221.65	122.49	2.47	-3292.45	132.83	-6.42	-3298.85	364.30	60.69	-3477.07	511.05	183.54	-3511.16	18.65	-10.85	-3502.08	42.99	18.16	-6203.40	431.58	576.31	-1586.39	55.48	176.53	-3267.02	123.40	1250.20	0.00	0.00	0.00	-1642.66	27.62	1536.32	-3158.86	211.38	1608.91	-3065.28	39.14	1621.16	-3666.32	243.63	1634.19	-220.67	1132.91	71.03	374.92	1135.46	73.99	-226.60
1.46000	-3221.65	122.49	2.47	-3292.45	132.83	-6.42	-3297.64	365.41	62.42	-3477.12	513.89	185.69	-3492.69	12.53	-11.58	-3468.95	37.61	19.44	-6206.46	430.83	579.44	-1586.39	55.48	176.53	-3244.75	123.77	1250.68	0.00	0.00	0.00	-1642.66	27.62	1536.32	-3171.40	210.85	1606.98	-3059.90	37.72	1621.41	-3663.29	244.79	1634.42	-220.97	1132.75	71.15	374.96	1135.48	74.00	-232.15
1.47000	-3221.65	122.49	2.47	-3292.45	132.83	-6.42	-3296.45	366.50	64.18	-3477.16	516.68	187.84	-3495.32	5.92	-14.58	-3473.29	28.62	16.00	-6209.32	430.07	582.55	-1586.39	55.48	176.53	-3268.56	122.77	1249.76	0.00	0.00	0.00	-1642.66	27.62	1536.32	-3161.13	208.29	1605.53	-3054.51	36.30	1621.67	-3660.17	245.95	1634.65	-221.72	1132.78	71.14	374.72	1135.28	74.13	-230.56
1.48000	-3221.65	122.49	2.47	-3292.45	132.83	-6.42	-3295.30	367.58	65.96	-3477.19	519.42	190.00	-3426.55	0.66	-6.12	-3445.93	20.99	15.80	-6211.96	429.30	585.64	-1586.39	55.48	176.53	-3263.60	121.28	1250.22	0.00	0.00	0.00	-1642.66	27.62	1536.32	-3174.25	207.74	1604.94	-3049.09	34.88	1621.92	-3656.97	247.11	1634.88	-220.67	1132.41	71.50	373.88	1135.46	73.85	-227.01
1.49000	-3221.65	122.49	2.47	-3292.45	132.83	-6.42	-3294.17	368.64	67.76	-3477.21	522.11	192.16	-3426.59	-7.16	-9.25	-3458.78	13.43	10.72	-6214.40	428.50	588.71	-1586.39	55.48	176.53	-3261.33	122.26	1249.87	0.00	0.00	0.00	-1642.66	27.62	1536.32	-3132.05	207.38	1601.32	-3043.64	33.46	1622.18	-3653.68	248.27	1635.11	-219.78	1132.20	71.71	374.73	1136.10	73.88	-227.29
1.50000	-3221.65	122.49	2.47	-3292.45	132.83	-6.42	-3293.07	369.68	69.58	-3477.23	524.76	194.33	-3395.91	-13.66	-8.45	-3408.35	6.63	15.49	-6216.63	427.68	591.76	-1586.39	55.48	176.53	-3237.63	122.33	1251.08	0.00	0.00	0.00	-1642.66	27.62	1536.32	-3143.82	205.60	1599.10	-3038.18	32.03	1622.45	-3650.31	249.43	1635.34	-219.99	1132.51	71.57	374.96	1135.75	74.07	-228.96
1.51000	-3221.65	122.49	2.47	-3292.45	132.83	-6.42	-3291.99	370.71	71.42	-3477.24	527.36	196.51	-3356.96	-20.95	-4.02	-3405.56	-1.12	11.72	-6218.65	426.85	594.79	-1586.39	55.48	176.53	-3221.72	120.82	1249.34	0.00	0.00	0.00	-1642.66	27.62	1536.32	-3123.61	204.77	1596.04	-3032.69	30.61	1622.71	-3646.86	250.59	1635.57	-220.54	1133.16	71.42	375.19	1135.33	74.13	-229.01
1.52000	-3221.65	122.49	2.47	-3292.45	132.83	-6.42	-3290.95	371.72	73.28	-3477.23	529.92	198.69	-3354.47	-31.17	-5.79	-3372.64	-9.79	12.93	-6220.46	426.00	597.80	-1586.39	55.48	176.53	-3232.89	121.90	1249.18	0.00	0.00	0.00	-1642.66	27.62	1536.32	-3149.11	202.33	1594.30	-3027.19	29.18	1622.98	-3643.32	251.74	1635.79	-223.20	1133.39	70.64	375.19	1135.86	73.96	-225.90
1.53000	-3221.65	122.49	2.47	-3292.45	132.83	-6.42	-3289.92	372.71	75.16	-3477.22	532.43	200.88	-3344.19	-35.40	-7.26	-3352.72	-18.46	11.01	-6222.06	425.13	600.78	-1586.39	55.48	176.53	-3214.90	120.39	1250.62	0.00	0.00	0.00	-1642.66	27.62	1536.32	-3138.72	200.39	1593.01	-3021.66	27.75	1623.26	-3639.70	252.90	1636.02	-222.65	1133.44	70.80	374.71	1136.22	73.77	-228.37
1.54000	-3221.65	122.49	2.47	-3292.45	132.83	-6.42	-3288.92	373.68	77.06	-3477.19	534.89	203.07	-3313.64	-43.84	-4.24	-3327.21	-26.62	10.91	-6223.46	424.24	603.75	-1586.39	55.48	176.53	-3207.53	119.24	1250.02	0.00	0.00	0.00	-1642.66	27.62	1536.32	-3148.98	198.31	1588.71	-3016.11	26.32	1623.53	-3636.01	254.06	1636.24	-221.81	1133.37	70.91	374.91	1135.42	73.80	-230.23
1.55000	-3221.65	122.49	2.47	-3292.45	132.83	-6.42	-3287.95	374.64	78.98	-3477.16	537.31	205.27	-3240.62	-46.08	6.87	-3283.58	-32.74	13.44	-6224.65	423.33	606.70	-1586.39	55.48	176.53	-3187.46	119.60	1248.90	0.00	0.00	0.00	-1642.66	27.62	1536.32	-3136.05	195.51	1586.10	-3010.54	24.89	1623.81	-3632.23	255.21	1636.46	-221.03	1132.64	71.29	374.64	1135.40	73.87	-229.63
1.56000	-3221.65	122.49	2.47	-3292.45	132.83	-6.42	-3287.00	375.59	80.92	-3477.12	539.69	207.47	-3203.69	-50.93	13.18	-3266.18	-41.13	12.91	-6225.64	422.41	609.62	-1586.39	55.48	176.53	-3200.46	117.93	1247.79	0.00	0.00	0.00	-1642.66	27.62	1536.32	-3081.08	195.00	1581.40	-3004.95	23.46	1624.10	-3628.36	256.37	1636.68	-221.19	1132.79	71.18	374.94	1135.03	74.22	-230.12
1.57000	-3221.65	122.49	2.47	-3292.45	132.83	-6.42	-3286.07	376.51	82.88	-3477.06	542.01	209.68	-3168.29	-57.22	16.94	-3237.76	-46.70	14.11	-6226.43	421.47	612.52	-1586.39	55.48	176.53	-3193.95	118.65	1247.48	0.00	0.00	0.00	-1642.66	27.62	1536.32	-3091.49	194.42	1578.86	-2999.33	22.03	1624.38	-3624.42	257.52	1636.90	-220.49	1133.25	71.35	374.55	1134.90	74.13	-228.97
1.58000	-3221.65	122.49	2.47	-3292.45	132.83	-6.42	-3285.16	377.42	84.85	-3477.00	544.30	211.89	-3134.45	-62.90	20.37	-3244.77	-51.88	10.38	-6227.01	420.52	615.41	-1586.39	55.48	176.53	-3184.09	117.98	1246.71	0.00	0.00	0.00	-1642.66	27.62	1536.32	-3092.00	192.35	1576.56	-2993.70	20.60	1624.67	-3620.41	258.67	1637.12	-222.09	1133.32	70.92	375.00	1135.42	74.10	-225.53
1.59000	-3221.65	122.49	2.47	-3292.45	132.83	-6.42	-3284.28	378.32	86.85	-3476.92	546.54	214.10	-3102.15	-67.99	23.50	-3189.49	-54.84	17.35	-6227.39	419.54	618.27	-1586.39	55.48	176.53	-3186.51	116.83	1246.22	0.00	0.00	0.00	-1642.66	27.62	1536.32	-3059.71	188.72	1571.76	-2988.05	19.18	1624.96	-3616.31	259.82	1637.33	-223.49	1133.55	70.73	375.52	1135.16	74.19	-229.22
1.60000	-3221.65	122.49	2.47	-3292.45	132.83	-6.42	-3283.42	379.20	88.86	-3476.83	548.73	216.32	-3071.35	-72.51	26.32	-3144.73	-57.79	23.50	-6227.57	418.55	621.10	-1586.39	55.48	176.53	-3171.01	114.93	1246.09	0.00	0.00	0.00	-1642.66	27.62	1536.32	-3062.42	187.58	1569.79	-2982.38	17.75	1625.26	-3612.13	260.97	1637.55	-221.35	1132.87	71.21	375.08	1135.64	73.95	-229.32
1.61000	-3221.65	122.49	2.47	-3292.45	132.83	-6.42	-3282.58	380.06	90.89	-3476.73	550.88	218.54	-3042.03	-76.49	28.84	-3130.00	-58.60	23.09	-6227.54	417.55	623.92	-1586.39	55.48	176.53	-3203.03	112.24	1244.96	0.00	0.00	0.00	-1642.66	27.62	1536.32	-3055.28	183.88	1567.99	-2976.68	16.32	1625.55	-3607.88	262.12	1637.76	-222.12	1132.78	70.93	374.44	1136.17	73.69	-225.25
1.62000	-3221.65	122.49	2.47	-3292.45	132.83	-6.42	-3281.77	380.90	92.94	-3476.62	552.99	220.77	-3014.16	-79.96	31.09	-3106.57	-59.68	27.37	-6227.32	416.53	626.72	-1586.39	55.48	176.53	-3178.99	111.58	1244.63	0.00	0.00	0.00	-1642.66	27.62	1536.32	-3079.43	181.84	1565.71	-2970.97	14.89	1625.85	-3603.54	263.27	1637.97	-221.75	1132.87	71.07	374.21	1135.63	73.91	-228.85
1.63000	-3221.65	122.49	2.47	-3292.45	132.83	-6.42	-3280.97	381.74	95.00	-3476.50	555.05	223.00	-2987.69	-82.93	33.06	-3048.24	-57.05	39.26	-6226.90	415.49	629.49	-1586.39	55.48	176.53	-3160.15	111.66	1244.14	0.00	0.00	0.00	-1642.66	27.62	1536.32	-3042.87	181.84	1561.33	-2965.24	13.47	1626.16	-3599.14	264.42	1638.18	-220.91	1132.58	71.39	374.19	1135.41	73.89	-228.26
1.64000	-3221.65	122.49	2.47	-3292.45	132.83	-6.42	-3280.20	382.55	97.08	-3476.36	557.07	225.23	-2962.61	-85.42	34.77	-3004.33	-57.03	50.75	-6226.28	414.43	632.24	-1586.39	55.48	176.53	-3138.82	112.64	1243.25	0.00	0.00	0.00	-1642.66	27.62	1536.32	-3043.74	176.06	1560.91	-2959.49	12.04	1626.46	-3594.65	265.56	1638.39	-220.27	1132.92	71.57	374.21	1135.80	73.91	-230.11
1.65000	-3221.65	122.49	2.47	-3292.45	132.83	-6.42	-3279.44	383.35	99.18	-3476.21	559.05	227.47	-2938.89	-87.47	36.22	-2958.57	-56.57	57.37	-6225.46	413.36	634.96	-1586.39	55.48	176.53	-3138.72	110.91	1241.83	0.00	0.00	0.00	-1642.66	27.62	1536.32	-3029.20	174.11	1558.67	-2953.72	10.62	1626.77	-3590.09	266.71	1638.60	-220.30	1132.99	71.49	373.39	1135.60	73.66	-229.18
1.66000	-3221.65	122.49	2.47	-3292.45	132.83	-6.42	-3278.70	384.13	101.30	-3476.05	560.98	229.71	-2916.48	-89.09	37.44	-2919.38	-57.42	63.52	-6224.45	412.27	637.67	-1586.39	55.48	176.53	-3140.27	107.25	1240.67	0.00	0.00	0.00	-1642.66	27.62	1536.32	-3024.10	173.79	1557.07	-2947.93	9.20	1627.08	-3585.46	267.85	1638.80	-221.52	1132.81	71.21	373.65	1135.38	73.79	-228.06
1.67000	-3221.65	122.49	2.47	-3292.45	132.83	-6.42	-3277.99	384.90	103.43	-3475.88	562.87	231.96	-2895.37	-90.31	38.41	-2884.46	-58.06	68.37	-6223.24	411.17	640.35	-1586.39	55.48	176.53	-3134.90	107.93	1240.37	0.00	0.00	0.00	-1642.66	27.62	1536.32	-3003.01	169.91	1554.96	-2942.12	7.79	1627.39	-3580.75	268.99	1639.01	-221.05	1132.82	71.35	374.53	1135.33	73.94	-226.82
1.68000	-3221.65	122.49	2.47	-3292.45	132.83	-6.42	-3277.29	385.66	105.58	-3475.69	564.72	234.20	-2875.51	-91.14	39.17	-2853.61	-58.51	72.01	-6221.83	410.05	643.00	-1586.39	55.48	176.53	-3119.70	105.44	1240.12	0.00	0.00	0.00	-1642.66	27.62	1536.32	-2981.44	170.23	1553.11	-2936.30	6.37	1627.71	-3575.96	270.13	1639.21	-222.34	1133.07	71.05	374.94	1135.61	74.06	-228.78
1.69000	-3221.65	122.49	2.47	-3292.45	132.83	-6.42	-3276.61	386.39	107.74	-3475.49	566.53	236.45	-2856.89	-91.63	39.71	-2826.63	-58.80	74.51	-6220.23	408.92	645.64	-1586.39	55.48	176.53	-3108.18	105.11	1239.59	0.00	0.00	0.00	-1642.66	27.62	1536.32	-2963.88	166.58	1549.69	-2930.45	4.96	1628.02	-3571.10	271.26	1639.41	-220.37	1132.77	71.54	374.81	1135.26	74.11	-229.22
1.70000	-3221.65	122.49	2.47	-3292.45	132.83	-6.42	-3275.94	387.12	109.92	-3475.27	568.29	238.71	-2839.47	-91.77	40.05	-2803.31	-58.93	75.96	-6218.43	407.77	648.25	-1586.39	55.48	176.53	-3114.94	103.28	1238.24	0.00	0.00	0.00	-1642.66	27.62	1536.32	-2979.60	163.58	1549.12	-2924.59	3.55	1628.34	-3566.17	272.40	1639.61	-221.41	1133.71	71.03	375.17	1135.85	73.99	-231.34
1.71000	-3221.65	122.49	2.47	-3292.45	132.83	-6.42	-3275.30	387.83	112.12	-3475.04	570.01	240.96	-2823.21	-91.61	40.19	-2783.46	-58.94	76.45	-6216.44	406.61	650.83	-1586.39	55.48	176.53	-3108.75	99.47	1237.73	0.00	0.00	0.00	-1642.66	27.62	1536.32	-2962.02	160.74	1548.16	-2918.71	2.14	1628.67	-3561.17	273.53	1639.81	-220.61	1132.95	71.29	374.81	1135.67	73.94	-230.86
1.72000	-3221.65	122.49	2.47	-3292.45	132.83	-6.42	-3274.67	388.52	114.33	-3474.80	571.69	243.22	-2808.09	-91.16	40.15	-2766.87	-58.84	76.07	-6214.26	405.43	653.40	-1586.39	55.48	176.53	-3096.37	98.29	1236.07	0.00	0.00	0.00	-1642.66	27.62	1536.32	-2951.99	159.49	1545.66	-2912.81	0.74	1628.99	-3556.09	274.67	1640.00	-220.61	1132.67	71.43	374.52	1135.87	73.86	-233.35
1.73000	-3221.65	122.49	2.47	-3292.45	132.83	-6.42	-3274.05	389.20	116.55	-3474.54	573.33	245.48	-2794.08	-90.45	39.94	-2753.35	-58.66	74.90	-6211.89	404.24	655.94	-1586.39	55.48	176.53	-3089.31	98.29	1235.03	0.00	0.00	0.00	-1642.66	27.62	1536.32	-2962.17	157.46	1544.83	-2906.89	-0.66	1629.32	-3550.95	275.80	1640.20	-222.87	1133.34	70.87	374.39	1135.73	73.71	-232.06
1.74000	-3221.65	122.49	2.47	-3292.45	132.83	-6.42	-3273.46	389.86	118.79	-3474.27	574.93	247.74	-2781.14	-89.50	39.57	-2742.69	-58.42	73.01	-6209.32	403.03	658.45	-1586.39	55.48	176.53	-3068.90	96.97	1235.16	0.00	0.00	0.00	-1642.66	27.62	1536.32	-2939.60	155.52	1544.56	-2900.96	-2.06	1629.64	-3545.73	276.92	1640.39	-220.33	1132.46	71.45	374.78	1135.54	73.94	-230.55
1.75000	-3221.65	122.49	2.47	-3292.45	132.83	-6.42	-3272.87	390.51	121.04	-3473.98	576.49	250.00	-2769.25	-88.33	39.04	-2734.69	-58.14	70.51	-6206.57	401.81	660.94	-1586.39	55.48	176.53	-3073.92	94.42	1232.89	0.00	0.00	0.00	-1642.66	27.62	1536.32	-2919.12	152.98	1543.36	-2895.01	-3.45	1629.97	-3540.44	278.05	1640.59	-222.08	1133.05	70.83	374.46	1135.68	73.92	-228.36
1.76000	-3221.65	122.49	2.47	-3292.45	132.83	-6.42	-3272.31	391.14	123.31	-3473.68	578.01	252.27	-2758.38	-86.97	38.36	-2729.15	-57.85	67.47	-6203.63	400.57	663.41	-1586.39	55.48	176.53	-3073.14	91.88	1232.64	0.00	0.00	0.00	-1642.66	27.62	1536.32	-2939.19	148.31	1541.99	-2889.04	-4.84	1630.31	-3535.08	279.17	1640.78	-221.32	1132.53	71.25	373.48	1135.46	73.70	-232.69
1.77000	-3221.65	122.49	2.47	-3292.45	132.83	-6.42	-3271.75	391.76	125.59	-3473.36	579.49	254.53	-2748.49	-85.43	37.55	-2725.87	-57.55	63.98	-6200.49	399.32	665.85	-1586.39	55.48	176.53	-3045.82	91.54	1231.82	0.00	0.00	0.00	-1642.66	27.62	1536.32	-2949.14	147.58	1541.10	-2883.06	-6.22	1630.64	-3529.65	280.30	1640.97	-222.26	1132.89	70.76	374.74	1135.71	73.88	-230.16
1.78000	-3221.65	122.49	2.47	-3292.45	132.83	-6.42	-3271.21	392.37	127.89	-3473.03	580.92	256.80	-2739.55	-83.75	36.62	-2724.66	-57.28	60.13	-6197.17	398.06	668.27	-1586.39	55.48	176.53	-3045.34	89.63	1231.43	0.00	0.00	0.00	-1642.66	27.62	1536.32	-2938.53	145.17	1540.05	-2877.06	-7.60	1630.98	-3524.15	281.42	1641.16	-221.99	1133.27	70.86	373.92	1135.59	73.69	-227.16
1.79000	-3221.65	122.49	2.47	-3292.45	132.83	-6.42	-3270.69	392.96	130.19	-3472.68	582.32	259.07	-2731.54	-81.94	35.57	-2725.30	-57.06	55.99	-6193.66	396.78	670.66	-1586.39	55.48	176.53	-3055.72	86.94	1230.36	0.00	0.00	0.00	-1642.66	27.62	1536.32	-2912.43	142.22	1538.19	-2871.04	-8.98	1631.31	-3518.59	282.53	1641.34	-221.33	1133.18	71.10	374.43	1135.15	74.07	-230.20
1.80000	-3221.65	122.49	2.47	-3292.45	132.83	-6.42	-3270.18	393.54	132.52	-3472.31	583.68	261.34	-2724.42	-80.03	34.42	-2727.60	-56.90	51.66	-6189.97	395.49	673.02	-1586.39	55.48	176.53	-3056.59	84.22	1230.01	0.00	0.00	0.00	-1642.66	27.62	1536.32	-2928.63	140.32	1538.91	-2865.01	-10.35	1631.65	-3512.96	283.65	1641.53	-223.68	1133.86	70.51	375.07	1135.46	74.16	-228.37
1.81000	-3221.65	122.49	2.47	-3292.45	132.83	-6.42	-3269.68	394.10	134.85	-3471.93	585.00	263.61	-2718.16	-78.05	33.18	-2731.35	-56.83	47.22	-6186.09	394.19	675.37	-1586.39	55.48	176.53	-3049.44	80.26	1229.16	0.00	0.00	0.00	-1642.66	27.62	1536.32	-2910.28	136.73	1537.42	-2858.96	-11.71	1631.99	-3507.25	284.76	1641.71	-223.09	1133.43	70.67	374.11	1135.88	73.67	-226.90
1.82000	-3221.65	122.49	2.47	-3292.45	132.83	-6.42	-3269.19	394.65	137.20	-3471.53	586.28	265.88	-2712.73	-76.00	31.85	-2736.36	-56.88	42.75	-6182.02	392.87	677.68	-1586.39	55.48	176.53	-3052.18	78.93	1228.27	0.00	0.00	0.00	-1642.66	27.62	1536.32	-2908.22	134.92	1536.62	-2852.90	-13.07	1632.34	-3501.49	285.87	1641.89	-222.00	1133.17	71.18	374.83	1135.69	74.06	-231.17
1.83000	-3221.65	122.49	2.47	-3292.45	132.83	-6.42	-3268.71	395.18	139.55	-3471.12	587.52	268.15	-2708.11	-73.93	30.44	-2742.43	-57.05	38.34	-6177.77	391.54	679.97	-1586.39	55.48	176.53	-3040.52	75.53	1228.46	0.00	0.00	0.00	-1642.66	27.62	1536.32	-2901.10	131.70	1536.27	-2846.82	-14.42	1632.68	-3495.65	286.98	1642.08	-220.62	1132.96	71.37	373.94	1135.97	73.76	-230.55
1.84000	-3221.65	122.49	2.47	-3292.45	132.83	-6.42	-3268.25	395.70	141.93	-3470.69	588.73	270.43	-2704.25	-71.85	28.98	-2749.35	-57.38	34.07	-6173.34	390.19	682.24	-1586.39	55.48	176.53	-3039.97	71.55	1228.20	0.00	0.00	0.00	-1642.66	27.62	1536.32	-2868.26	130.13	1533.82	-2840.72	-15.77	1633.03	-3489.75	288.08	1642.25	-221.55	1133.38	71.10	375.69	1135.60	74.13	-229.91
1.85000	-3221.65	122.49	2.47	-3292.45	132.83	-6.42	-3267.80	396.21	144.31	-3470.24	589.89	272.70	-2701.13	-69.78	27.45	-2756.94	-57.89	30.03	-6168.72	388.84	684.48	-1586.39	55.48	176.53	-3016.81	70.18	1229.65	0.00	0.00	0.00	-1642.66	27.62	1536.32	-2868.77	125.60	1534.11	-2834.61	-17.11	1633.37	-3483.79	289.19	1642.43	-222.91	1133.09	70.63	376.13	1134.95	74.49	-225.65
1.86000	-3221.65	122.49	2.47	-3292.45	132.83	-6.42	-3267.35	396.70	146.70	-3469.77	591.02	274.97	-2698.72	-67.75	25.89	-2781.40	-61.45	21.24	-6163.92	387.47	686.69	-1586.39	55.48	176.53	-2990.94	68.01	1229.77	0.00	0.00	0.00	-1642.66	27.62	1536.32	-2852.98	123.19	1533.44	-2828.48	-18.44	1633.72	-3477.75	290.29	1642.61	-222.61	1133.78	70.86	374.07	1135.33	73.82	-226.76
1.87000	-3221.65	122.49	2.47	-3292.45	132.83	-6.42	-3266.92	397.18	149.11	-3469.29	592.11	277.24	-2696.99	-65.79	24.28	-2790.72	-58.85	16.69	-6158.94	386.08	688.87	-1586.39	55.48	176.53	-3005.33	65.95	1228.77	0.00	0.00	0.00	-1642.66	27.62	1536.32	-2859.21	119.21	1532.23	-2822.34	-19.77	1634.07	-3471.66	291.38	1642.78	-222.38	1133.56	70.93	374.68	1135.48	73.86	-226.11
1.88000	-3221.65	122.49	2.47	-3292.45	132.83	-6.42	-3266.50	397.64	151.52	-3468.78	593.16	279.52	-2695.90	-63.90	22.66	-2798.70	-60.76	13.42	-6153.78	384.69	691.03	-1586.39	55.48	176.53	-3004.96	62.28	1230.36	0.00	0.00	0.00	-1642.66	27.62	1536.32	-2863.65	116.01	1533.38	-2816.19	-21.09	1634.42	-3465.50	292.48	1642.96	-221.93	1133.38	71.12	374.84	1135.69	74.00	-227.26
1.89000	-3221.65	122.49	2.47	-3292.45	132.83	-6.42	-3266.08	398.10	153.95	-3468.26	594.17	281.79	-2695.44	-62.13	21.01	-2785.82	-59.20	13.31	-6148.44	383.28	693.17	-1586.39	55.48	176.53	-2991.21	60.80	1230.48	0.00	0.00	0.00	-1642.66	27.62	1536.32	-2838.73	113.21	1533.86	-2810.02	-22.41	1634.78	-3459.28	293.57	1643.13	-222.28	1133.34	70.98	374.61	1135.42	73.91	-230.70
1.90000	-3221.65	122.49	2.47	-3292.45	132.83	-6.42	-3265.68	398.53	156.39	-3467.72	595.15	284.06	-2695.55	-60.48	19.37	-2773.92	-58.89	13.43	-6142.92	381.86	695.27	-1586.39	55.48	176.53	-2977.45	57.90	1233.53	0.00	0.00	0.00	-1642.66	27.62	1536.32	-2827.09	109.16	1533.98	-2803.83	-23.71	1635.13	-3452.99	294.66	1643.30	-222.53	1132.97	70.82	374.64	1135.50	74.02	-233.73
1.91000	-3221.65	122.49	2.47	-3292.45	132.83	-6.42	-3265.28	398.96	158.84	-3467.16	596.09	286.33	-2696.23	-58.99	17.73	-2794.86	-61.20	8.44	-6137.23	380.43	697.35	-1586.39	55.48	176.53	-2958.32	54.67	1235.58	0.00	0.00	0.00	-1642.66	27.62	1536.32	-2846.73	104.40	1533.77	-2797.64	-25.01	1635.48	-3446.65	295.75	1643.47	-221.41	1133.15	71.11	374.69	1135.77	73.91	-228.94
1.92000	-3221.65	122.49	2.47	-3292.45	132.83	-6.42	-3264.89	399.37	161.29	-3466.59	596.99	288.61	-2697.42	-57.67	16.10	-2816.16	-62.40	4.66	-6131.35	378.99	699.41	-1586.39	55.48	176.53	-2940.54	52.21	1236.80	0.00	0.00	0.00	-1642.66	27.62	1536.32	-2817.90	103.68	1533.66	-2791.42	-26.30	1635.84	-3440.24	296.83	1643.64	-221.92	1133.30	70.82	374.46	1136.16	73.57	-227.15
1.93000	-3221.65	122.49	2.47	-3292.45	132.83	-6.42	-3264.50	399.77	163.76	-3465.99	597.86	290.88	-2699.11	-56.56	14.50	-2811.27	-62.59	4.32	-6125.30	377.54	701.43	-1586.39	55.48	176.53	-2940.93	49.96	1237.61	0.00	0.00	0.00	-1642.66	27.62	1536.32	-2809.14	101.03	1534.14	-2785.20	-27.59	1636.20	-3433.77	297.91	1643.80	-222.46	1132.92	70.83	374.43	1136.87	73.60	-229.91
1.94000	-3221.65	122.49	2.47	-3292.45	132.83	-6.42	-3264.13	400.16	166.24	-3465.38	598.69	293.14	-2701.27	-55.67	12.93	-2810.53	-62.46	3.94	-6119.07	376.07	703.43	-1586.39	55.48	176.53	-2938.44	48.05	1238.78	0.00	0.00	0.00	-1642.66	27.62	1536.32	-2766.56	97.57	1533.75	-2778.96	-28.86	1636.55	-3427.24	298.99	1643.97	-221.91	1132.69	71.19	374.63	1135.95	73.99	-228.53
1.95000	-3221.69	122.49	2.45	-3292.45	132.83	-6.42	-3263.76	400.53	168.73	-3464.74	599.48	295.41	-2703.86	-55.02	11.41	-2797.33	-61.06	6.28	-6112.67	374.59	705.40	-1586.39	55.48	176.53	-2919.87	44.09	1239.91	0.00	0.00	0.00	-1642.66	27.62	1536.32	-2775.87	95.41	1534.89	-2772.71	-30.13	1636.91	-3420.65	300.06	1644.13	-222.22	1132.62	71.11	374.35	1135.19	74.07	-227.93
1.96000	-3268.40	120.24	-14.80	-3292.41	132.83	-6.41	-3263.39	400.89	171.22	-3464.09	600.24	297.68	-2706.85	-54.64	9.94	-2783.02	-60.41	8.40	-6106.09	373.10	707.34	-1586.39	55.48	176.53	-2910.88	45.52	1241.19	0.00	0.00	0.00	-1642.66	27.62	1536.32	-2784.13	90.55	1535.27	-2766.44	-31.39	1637.27	-3414.00	301.13	1644.29	-221.82	1132.45	71.26	374.63	1135.71	73.78	-231.68
1.97000	-3256.23	122.66	-18.37	-3255.80	129.67	-4.84	-3263.03	401.24	173.73	-3463.41	600.97	299.94	-2719.66	-51.63	7.77	-2773.53	-62.24	8.77	-6099.34	371.61	709.26	-1586.39	55.48	176.53	-2920.20	42.05	1242.15	0.00	0.00	0.00	-1642.66	27.62	1536.32	-2758.10	88.98	1535.98	-2760.16	-32.64	1637.63	-3407.29	302.20	1644.46	-222.00	1133.85	70.91	374.58	1135.97	73.70	-231.76
1.98000	-3232.30	123.47	-20.70	-3204.95	129.44	2.81	-3262.68	401.57	176.24	-3462.72	601.66	302.21	-2682.90	-51.49	11.60	-2744.04	-60.05	14.81	-6092.41	370.10	711.15	-1586.39	55.48	176.53	-2878.13	42.29	1242.56	0.00	0.00	0.00	-1642.66	27.62	1536.32	-2765.25	86.92	1538.12	-2753.87	-33.88	1637.99	-3400.52	303.26	1644.61	-222.98	1134.07	70.70	375.62	1136.06	74.10	-228.23
1.99000	-3183.90	122.59	-20.91	-3189.59	131.39	5.89	-3262.33	401.89	178.76	-3462.00	602.31	304.47	-2712.36	-53.51	4.34	-2782.95	-61.46	7.05	-6085.31	368.57	713.00	-1586.39	55.48	176.53	-2883.48	41.28	1242.70	0.00	0.00	0.00	-1642.66	27.62	1536.32	-2767.15	87.23	1539.75	-2747.57	-35.11	1638.35	-3393.69	304.32	1644.77	-220.44	1132.88	71.36	374.90	1135.66	74.07	-224.99
2.00000	-3172.45	123.14	-23.44	-3219.44	131.39	2.77	-3261.98	402.20	181.29	-3461.26	602.93	306.73	-2696.43	-55.92	8.77	-2793.94	-63.07	4.22	-6078.04	367.04	714.84	-1586.39	55.48	176.53	-2863.21	39.28	1242.29	0.00	0.00	0.00	-1642.66	27.62	1536.32	-2732.63	84.54	1538.96	-2741.25	-36.33	1638.72	-3386.81	305.38	1644.93	-221.55	1133.51	71.14	374.13	1135.96	73.79	-224.88
2.01000	-3141.37	126.42	-18.30	-3169.65	130.26	12.68	-3261.64	402.50	183.82	-3460.50	603.52	308.98	-2769.82	-55.27	-4.43	-2785.14	-61.37	5.87	-6070.60	365.50	716.64	-1586.39	55.48	176.53	-2866.03	37.74	1243.44	0.00	0.00	0.00	-1642.66	27.62	1536.32	-2731.76	84.23	1540.16	-2734.92	-37.54	1639.08	-3379.86	306.43	1645.08	-219.49	1133.11	71.46	373.98	1136.07	73.73	-229.41
2.02000	-3111.79	126.77	-14.39	-3160.04	131.99	17.03	-3261.30	402.78	186.37	-3459.73	604.07	311.24	-2717.10	-55.86	5.73	-2779.70	-62.42	6.39	-6062.99	363.95	718.41	-1586.39	55.48	176.53	-2844.19	38.12	1244.10	0.00	0.00	0.00	-1642.66	27.62	1536.32	-2747.00	82.31	1541.30	-2728.58	-38.74	1639.44	-3372.87	307.48	1645.24	-218.52	1132.16	71.91	374.32	1136.08	73.85	-231.39
2.03000	-3101.58	125.65	-13.53	-3153.65	126.94	19.66	-3260.97	403.05	188.92	-3458.92	604.58	313.49	-2714.97	-57.67	5.71	-2803.44	-62.08	3.04	-6055.21	362.39	720.15	-1586.39	55.48	176.53	-2842.28	37.16	1245.41	0.00	0.00	0.00	-1642.66	27.62	1536.32	-2729.85	82.31	1541.23	-2722.23	-39.94	1639.81	-3365.81	308.53	1645.39	-219.93	1133.16	71.27	375.08	1136.68	73.62	-234.28
2.04000	-3080.96	125.01	-11.50	-3150.36	125.23	17.27	-3260.63	403.31	191.48	-3458.10	605.07	315.74	-2720.97	-58.08	4.65	-2791.15	-62.86	4.69	-6047.26	360.82	721.87	-1586.39	55.48	176.53	-2837.32	35.84	1245.16	0.00	0.00	0.00	-1642.66	27.62	1536.32	-2720.96	81.39	1540.77	-2715.87	-41.12	1640.17	-3358.70	309.57	1645.54	-220.69	1133.01	71.26	374.17	1136.46	73.47	-233.40
2.05000	-3062.37	123.40	-10.85	-3125.20	122.42	19.67	-3260.30	403.56	194.04	-3457.26	605.52	317.99	-2720.06	-54.71	5.26	-2787.96	-62.38	6.47	-6039.15	359.23	723.56	-1586.39	55.48	176.53	-2829.56	34.53	1245.81	0.00	0.00	0.00	-1642.66	27.62	1536.32	-2722.60	81.25	1541.42	-2709.49	-42.29	1640.53	-3351.54	310.61	1645.69	-220.34	1132.97	71.41	373.78	1135.82	73.65	-233.09
2.06000	-3012.84	122.42	-6.02	-3100.72	121.70	20.05	-3259.97	403.80	196.61	-3456.39	605.93	320.23	-2722.45	-56.42	6.96	-2774.53	-61.07	9.49	-6030.86	357.64	725.21	-1586.39	55.48	176.53	-2814.53	34.90	1246.50	0.00	0.00	0.00	-1642.66	27.62	1536.32	-2716.99	83.85	1541.60	-2703.11	-43.45	1640.90	-3344.32	311.65	1645.83	-220.73	1133.31	71.02	374.61	1135.28	74.02	-229.46
2.07000	-2990.11	119.61	-5.26	-3062.67	117.40	24.94	-3259.64	404.02	199.19	-3455.50	606.32	322.47	-2713.45	-55.17	5.05	-2790.63	-60.14	6.35	-6022.41	356.04	726.84	-1586.39	55.48	176.53	-2796.67	34.47	1246.79	0.00	0.00	0.00	-1642.66	27.62	1536.32	-2706.85	81.66	1541.16	-2696.71	-44.60	1641.26	-3337.05	312.68	1645.98	-221.38	1133.17	71.02	373.87	1135.23	73.74	-230.89
2.08000	-2964.57	118.23	-5.08	-3050.66	116.30	21.97	-3259.31	404.23	201.78	-3454.59	606.67	324.71	-2724.99	-55.97	5.14	-2777.73	-61.27	8.85	-6013.80	354.43	728.44	-1586.39	55.48	176.53	-2799.30	34.41	1247.74	0.00	0.00	0.00	-1642.66	27.62	1536.32	-2717.94	84.04	1541.57	-2690.30	-45.74	1641.63	-3329.72	313.71	1646.12	-221.76	1133.37	70.90	374.68	1135.09	73.99	-229.55
2.09000	-2940.84	114.41	-5.59	-3029.00	112.19	19.07	-3258.98	404.43	204.37	-3453.66	606.99	326.95	-2696.50	-56.41	10.38	-2811.67	-63.67	1.94	-6005.02	352.81	730.01	-1586.39	55.48	176.53	-2797.72	33.10	1248.70	0.00	0.00	0.00	-1642.66	27.62	1536.32	-2690.08	82.96	1541.24	-2683.89	-46.86	1641.99	-3322.34	314.73	1646.26	-219.73	1132.86	71.52	376.03	1135.07	74.43	-232.46
2.10000	-2923.66	113.01	-7.45	-2981.31	110.89	22.43	-3258.65	404.62	206.96	-3452.70	607.27	329.18	-2731.94	-56.31	4.23	-2780.30	-63.71	7.53	-5996.07	351.18	731.54	-1586.39	55.48	176.53	-2787.54	32.30	1248.65	0.00	0.00	0.00	-1642.66	27.62	1536.32	-2682.90	83.81	1541.71	-2677.46	-47.98	1642.36	-3314.91	315.75	1646.41	-220.09	1133.11	71.46	374.86	1134.97	74.21	-229.31
2.11000	-2888.64	111.54	-6.94	-2964.49	107.85	19.15	-3258.32	404.80	209.56	-3451.72	607.53	331.40	-2720.73	-55.45	3.74	-2781.92	-62.59	7.73	-5986.96	349.55	733.05	-1586.39	55.48	176.53	-2790.49	31.37	1249.04	0.00	0.00	0.00	-1642.66	27.62	1536.32	-2662.89	86.65	1540.54	-2671.02	-49.08	1642.73	-3307.42	316.77	1646.55	-220.93	1132.86	71.24	374.64	1135.26	74.05	-232.23
2.12000	-2845.10	109.29	-5.01	-2919.84	107.47	19.43	-3257.99	404.97	212.16	-3450.71	607.75	333.63	-2669.09	-52.28	17.74	-2790.86	-62.56	7.30	-5977.69	347.90	734.53	-1586.39	55.48	176.53	-2753.13	32.73	1249.88	0.00	0.00	0.00	-1642.66	27.62	1536.32	-2668.17	85.24	1541.15	-2664.57	-50.17	1643.09	-3299.89	317.78	1646.68	-221.01	1133.57	71.05	374.82	1135.48	73.88	-229.72
2.13000	-2826.48	110.34	-7.46	-2861.06	107.15	24.37	-3257.66	405.12	214.77	-3449.68	607.94	335.85	-2692.84	-54.22	14.00	-2809.92	-61.24	4.07	-5968.26	346.25	735.98	-1586.39	55.48	176.53	-2765.80	30.70	1249.74	0.00	0.00	0.00	-1642.66	27.62	1536.32	-2648.15	86.19	1540.99	-2658.11	-51.25	1643.46	-3292.30	318.78	1646.82	-221.60	1133.04	71.06	374.68	1136.18	73.88	-229.23
2.14000	-2790.98	111.71	-7.38	-2866.01	109.84	17.23	-3257.32	405.26	217.39	-3448.63	608.10	338.06	-2718.54	-54.05	7.55	-2786.05	-59.23	8.43	-5958.66	344.58	737.39	-1586.39	55.48	176.53	-2776.51	29.22	1249.51	0.00	0.00	0.00	-1642.66	27.62	1536.32	-2652.22	87.08	1541.34	-2651.64	-52.31	1643.82	-3284.66	319.79	1646.96	-221.07	1132.39	71.36	374.42	1135.41	73.96	-229.34
2.15000	-2756.32	111.70	-6.59	-2799.60	113.27	21.00	-3256.98	405.39	220.01	-3447.55	608.23	340.27	-2729.30	-53.56	6.39	-2777.94	-60.74	10.71	-5948.91	342.91	738.78	-1586.39	55.48	176.53	-2753.76	31.64	1250.26	0.00	0.00	0.00	-1642.66	27.62	1536.32	-2652.63	87.01	1540.47	-2645.17	-53.37	1644.19	-3276.98	320.79	1647.09	-222.88	1132.69	70.95	375.28	1135.67	73.98	-231.55
2.16000	-2709.10	115.73	-4.17	-2791.30	114.62	14.84	-3256.64	405.51	222.63	-3446.45	608.33	342.48	-2728.38	-53.98	6.91	-2762.43	-60.10	13.17	-5938.99	341.23	740.14	-1586.39	55.48	176.53	-2739.71	30.53	1249.50	0.00	0.00	0.00	-1642.66	27.62	1536.32	-2652.62	88.85	1539.72	-2638.68	-54.40	1644.55	-3269.24	321.78	1647.22	-221.16	1132.74	71.41	374.71	1135.48	73.98	-233.22
2.17000	-2693.24	118.25	-7.29	-2717.65	114.99	21.78	-3256.29	405.62	225.26	-3445.32	608.40	344.68	-2681.98	-51.76	14.50	-2787.98	-61.03	7.54	-5928.92	339.55	741.46	-1586.39	55.48	176.53	-2722.67	30.41	1248.42	0.00	0.00	0.00	-1642.66	27.62	1536.32	-2624.56	91.48	1539.95	-2632.18	-55.43	1644.91	-3261.46	322.77	1647.35	-222.07	1132.89	71.25	375.03	1135.52	74.04	-229.58
2.18000	-2657.30	123.28	-5.88	-2682.23	119.17	20.42	-3255.94	405.72	227.88	-3444.17	608.43	346.88	-2689.78	-52.02	14.16	-2763.49	-59.71	12.43	-5918.69	337.85	742.75	-1586.39	55.48	176.53	-2725.90	31.19	1248.21	0.00	0.00	0.00	-1642.66	27.62	1536.32	-2650.58	92.65	1539.90	-2625.68	-56.44	1645.28	-3253.62	323.76	1647.48	-220.86	1133.12	71.39	374.85	1135.69	73.89	-229.12
2.19000	-2612.99	128.06	-2.74	-2709.60	124.25	9.34	-3255.59	405.81	230.52	-3442.99	608.44	349.07	-2694.90	-53.27	12.02	-2809.63	-61.83	3.63	-5908.30	336.15	744.01	-1586.39	55.48	176.53	-2726.48	30.82	1247.85	0.00	0.00	0.00	-1642.66	27.62	1536.32	-2605.89	96.28	1537.59	-2619.17	-57.44	1645.64	-3245.74	324.74	1647.61	-219.96	1132.03	71.70	374.05	1136.02	73.54	-232.74
2.20000	-2593.25	135.26	-3.86	-2688.52	127.84	7.88	-3255.23	405.89	233.15	-3441.79	608.42	351.26	-2682.70	-55.13	14.05	-2800.55	-61.86	5.62	-5897.75	334.44	745.24	-1586.39	55.48	176.53	-2721.54	32.14	1247.13	0.00	0.00	0.00	-1642.66	27.62	1536.32	-2579.98	97.13	1535.89	-2612.64	-58.43	1646.00	-3237.81	325.71	1647.73	-220.55	1132.46	71.51	375.81	1135.15	74.22	-231.40
2.21000	-2572.50	141.37	-2.84	-2623.98	137.17	15.69	-3254.86	405.95	235.79	-3440.56	608.37	353.44	-2699.70	-54.93	7.42	-2792.97	-61.40	7.62	-5887.05	332.72	746.44	-1586.39	55.48	176.53	-2706.01	32.32	1246.67	0.00	0.00	0.00	-1642.66	27.62	1536.32	-2586.32	96.19	1535.83	-2606.11	-59.40	1646.37	-3229.84	326.68	1647.86	-221.26	1132.53	71.34	374.99	1135.85	73.86	-228.29
2.22000	-2539.00	149.18	2.05	-2589.86	141.57	15.32	-3254.49	406.01	238.43	-3439.31	608.29	355.62	-2658.31	-55.52	15.74	-2802.62	-62.54	4.01	-5876.19	331.00	747.61	-1586.39	55.48	176.53	-2706.11	32.74	1246.04	0.00	0.00	0.00	-1642.66	27.62	1536.32	-2586.03	99.85	1535.39	-2599.58	-60.36	1646.73	-3221.82	327.65	1647.98	-220.00	1132.57	71.47	374.24	1135.61	73.80	-228.80
2.23000	-2506.15	157.41	8.85	-2557.89	145.74	14.97	-3254.12	406.05	241.07	-3438.03	608.18	357.79	-2709.49	-55.81	6.60	-2782.05	-62.28	7.12	-5865.18	329.27	748.74	-1586.39	55.48	176.53	-2689.84	34.23	1246.22	0.00	0.00	0.00	-1642.66	27.62	1536.32	-2555.53	102.25	1535.07	-2593.03	-61.30	1647.09	-3213.75	328.61	1648.10	-223.41	1133.72	70.67	373.86	1135.32	73.70	-233.92
2.24000	-2485.30	164.83	13.73	-2527.99	149.70	14.63	-3253.73	406.09	243.72	-3436.72	608.04	359.95	-2704.19	-57.71	7.49	-2771.97	-64.24	8.58	-5854.02	327.53	749.84	-1586.39	55.48	176.53	-2684.50	33.84	1244.87	0.00	0.00	0.00	-1642.66	27.62	1536.32	-2569.72	102.23	1534.82	-2586.48	-62.23	1647.45	-3205.64	329.57	1648.22	-220.71	1132.61	71.36	375.08	1135.36	74.14	-233.31
2.25000	-2441.39	173.07	25.30	-2500.11	153.45	14.31	-3253.34	406.11	246.37	-3435.39	607.87	362.11	-2712.29	-60.92	4.77	-2783.39	-62.73	6.76	-5842.70	325.79	750.91	-1586.39	55.48	176.53	-2674.68	34.85	1244.65	0.00	0.00	0.00	-1642.66	27.62	1536.32	-2536.16	103.63	1532.59	-2579.91	-63.14	1647.81	-3197.48	330.52	1648.34	-221.59	1133.38	70.90	374.83	1135.09	73.87	-224.98
2.26000	-2424.97	180.84	33.45	-2474.16	157.00	14.00	-3252.94	406.13	249.01	-3434.03	607.67	364.27	-2700.98	-58.22	6.17	-2755.64	-62.60	10.65	-5831.23	324.03	751.95	-1586.39	55.48	176.53	-2663.80	36.22	1244.95	0.00	0.00	0.00	-1642.66	27.62	1536.32	-2541.68	105.98	1531.80	-2573.35	-64.04	1648.17	-3189.28	331.47	1648.46	-220.68	1132.70	71.32	375.44	1135.36	74.13	-224.47
2.27000	-2375.25	187.32	48.29	-2450.09	160.35	13.70	-3252.53	406.13	251.66	-3432.64	607.45	366.42	-2723.91	-61.42	1.14	-2790.34	-63.40	5.52	-5819.61	322.28	752.95	-1586.39	55.48	176.53	-2655.76	37.96	1244.22	0.00	0.00	0.00	-1642.66	27.62	1536.32	-2538.19	108.28	1531.71	-2566.77	-64.92	1648.53	-3181.04	332.41	1648.57	-221.84	1133.20	70.96	374.98	1135.71	74.02	-227.40
2.28000	-2355.32	192.03	59.92	-2427.82	163.51	13.41	-3252.12	406.12	254.31	-3431.22	607.19	368.56	-2734.18	-58.66	-0.49	-2780.89	-63.16	6.69	-5807.83	320.51	753.92	-1586.39	55.48	176.53	-2641.81	38.81	1243.17	0.00	0.00	0.00	-1642.66	27.62	1536.32	-2559.45	110.13	1531.97	-2560.19	-65.78	1648.88	-3172.75	333.35	1648.69	-221.65	1133.12	71.04	374.30	1135.60	73.76	-229.86
2.29000	-2320.61	197.59	73.10	-2407.29	166.49	13.14	-3251.69	406.11	256.96	-3429.78	606.91	370.69	-2681.56	-59.57	7.50	-2795.35	-64.47	5.39	-5795.91	318.74	754.86	-1586.39	55.48	176.53	-2632.48	40.61	1241.70	0.00	0.00	0.00	-1642.66	27.62	1536.32	-2524.61	113.68	1529.90	-2553.60	-66.63	1649.24	-3164.42	334.29	1648.80	-218.80	1132.52	71.58	374.53	1135.63	73.83	-234.70
2.30000	-2316.85	199.99	81.82	-2388.43	169.28	12.88	-3251.26	406.08	259.61	-3428.31	606.61	372.82	-2694.12	-61.15	5.65	-2790.66	-62.52	5.94	-5783.84	316.97	755.77	-1586.39	55.48	176.53	-2627.37	42.70	1240.94	0.00	0.00	0.00	-1642.66	27.62	1536.32	-2528.69	115.17	1530.46	-2547.00	-67.47	1649.59	-3156.05	335.21	1648.91	-220.26	1133.14	71.24	374.95	1135.44	74.09	-234.60
2.31000	-2277.30	202.84	93.90	-2371.18	171.90	12.62	-3250.81	406.04	262.26	-3426.81	606.27	374.94	-2735.51	-62.61	-2.33	-2769.22	-62.45	8.51	-5771.62	315.19	756.64	-1586.39	55.48	176.53	-2616.41	43.37	1240.46	0.00	0.00	0.00	-1642.66	27.62	1536.32	-2527.70	114.90	1528.79	-2540.40	-68.28	1649.95	-3147.63	336.13	1649.02	-220.24	1133.33	71.37	375.82	1135.06	74.31	-228.44
2.32000	-2259.91	200.38	98.85	-2355.46	174.35	12.38	-3250.36	406.00	264.92	-3425.28	605.91	377.06	-2700.21	-63.21	4.63	-2779.20	-63.21	7.35	-5759.25	313.40	757.48	-1586.39	55.48	176.53	-2620.98	45.86	1238.04	0.00	0.00	0.00	-1642.66	27.62	1536.32	-2524.94	118.24	1527.48	-2533.79	-69.08	1650.30	-3139.18	337.05	1649.13	-220.94	1132.14	71.35	374.81	1134.75	74.11	-229.51
2.33000	-2238.49	199.17	104.10	-2341.21	176.64	12.15	-3249.89	405.94	267.57	-3423.73	605.52	379.16	-2715.47	-63.99	2.39	-2803.60	-66.77	1.32	-5746.73	311.61	758.28	-1586.39	55.48	176.53	-2611.70	46.42	1236.95	0.00	0.00	0.00	-1642.66	27.62	1536.32	-2523.72	120.30	1525.50	-2527.18	-69.87	1650.65	-3130.68	337.96	1649.23	-222.71	1132.97	70.84	375.05	1135.10	74.19	-230.16
2.34000	-2234.43	196.19	102.13	-2328.36	178.77	11.93	-3249.42	405.87	270.22	-3422.14	605.11	381.26	-2703.99	-61.57	3.32	-2777.59	-64.78	7.76	-5734.07	309.81	759.05	-1586.39	55.48	176.53	-2582.54	49.61	1236.15	0.00	0.00	0.00	-1642.66	27.62	1536.32	-2506.45	123.62	1523.80	-2520.56	-70.64	1651.00	-3122.14	338.87	1649.34	-221.86	1132.76	71.16	374.83	1135.85	73.88	-233.49
2.35000	-2244.33	195.27	95.54	-2316.85	180.75	11.72	-3248.93	405.80	272.87	-3420.53	604.67	383.36	-2683.06	-62.83	7.61	-2777.55	-63.77	5.38	-5721.26	308.00	759.79	-1586.39	55.48	176.53	-2573.71	50.49	1235.15	0.00	0.00	0.00	-1642.66	27.62	1536.32	-2480.59	127.44	1521.65	-2513.93	-71.39	1651.35	-3113.57	339.77	1649.44	-220.64	1132.83	71.34	374.90	1135.67	73.91	-225.50
2.36000	-2235.95	192.67	88.83	-2306.60	182.58	11.52	-3248.43	405.72	275.51	-3418.88	604.20	385.44	-2683.35	-62.72	6.99	-2793.79	-64.91	1.98	-5708.31	306.20	760.49	-1586.39	55.48	176.53	-2576.31	52.05	1233.81	0.00	0.00	0.00	-1642.66	27.62	1536.32	-2480.21	129.72	1521.71	-2507.30	-72.12	1651.70	-3104.95	340.67	1649.54	-219.81	1132.66	71.54	375.02	1134.89	74.15	-223.40
2.37000	-2213.09	193.63	86.07	-2297.56	184.27	11.33	-3247.91	405.62	278.16	-3417.21	603.71	387.52	-2683.49	-63.13	4.93	-2786.26	-64.28	4.72	-5695.21	304.38	761.16	-1586.39	55.48	176.53	-2570.06	55.47	1232.97	0.00	0.00	0.00	-1642.66	27.62	1536.32	-2460.32	131.03	1521.03	-2500.66	-72.83	1652.05	-3096.30	341.56	1649.64	-219.72	1132.80	71.53	374.82	1135.26	74.05	-224.77
2.38000	-2249.92	194.87	70.59	-2289.64	185.83	11.14	-3247.39	405.52	280.81	-3415.51	603.19	389.59	-2721.14	-61.84	-0.09	-2781.23	-63.72	4.43	-5681.97	302.57	761.79	-1586.39	55.48	176.53	-2557.97	58.34	1231.86	0.00	0.00	0.00	-1642.66	27.62	1536.32	-2455.35	132.85	1519.43	-2494.02	-73.53	1652.39	-3087.61	342.44	1649.74	-219.74	1133.05	71.62	375.94	1135.17	74.44	-227.43
2.39000	-2244.45	195.62	65.77	-2282.79	187.25	10.97	-3246.85	405.41	283.45	-3413.77	602.65	391.65	-2728.17	-62.00	-3.53	-2788.59	-65.10	2.74	-5668.59	300.74	762.39	-1586.39	55.48	176.53	-2547.61	60.73	1231.42	0.00	0.00	0.00	-1642.66	27.62	1536.32	-2463.33	135.86	1517.05	-2487.38	-74.21	1652.73	-3078.88	343.32	1649.84	-219.44	1133.31	71.51	376.18	1135.58	74.39	-238.77
2.40000	-2243.55	198.61	59.16	-2276.93	188.55	10.80	-3246.29	405.29	286.09	-3412.01	602.08	393.71	-2694.34	-62.39	4.78	-2760.42	-63.17	7.90	-5655.07	298.92	762.95	-1586.39	55.48	176.53	-2542.69	63.88	1230.74	0.00	0.00	0.00	-1642.66	27.62	1536.32	-2456.66	140.49	1516.23	-2480.73	-74.87	1653.07	-3070.11	344.19	1649.94	-220.16	1133.46	71.42	374.39	1135.53	73.92	-237.44
2.41000	-2223.63	200.18	52.50	-2272.01	189.73	10.64	-3245.72	405.15	288.73	-3410.22	601.49	395.75	-2712.06	-62.12	0.97	-2782.27	-64.02	2.70	-5641.40	297.09	763.48	-1586.39	55.48	176.53	-2550.53	66.08	1229.79	0.00	0.00	0.00	-1642.66	27.62	1536.32	-2446.86	143.11	1515.05	-2474.07	-75.51	1653.41	-3061.31	345.06	1650.03	-220.87	1133.56	71.16	373.52	1135.79	73.54	-229.19
2.42000	-2245.10	200.35	38.40	-2267.94	190.80	10.49	-3245.14	405.02	291.36	-3408.39	600.87	397.79	-2700.05	-62.35	2.59	-2790.38	-65.07	-0.51	-5627.60	295.25	763.98	-1586.39	55.48	176.53	-2536.57	69.86	1229.11	0.00	0.00	0.00	-1642.66	27.62	1536.32	-2415.91	145.78	1513.85	-2467.41	-76.13	1653.75	-3052.47	345.92	1650.12	-220.61	1133.01	71.27	374.98	1135.28	74.07	-232.91
2.43000	-2207.77	200.74	38.59	-2264.68	191.76	10.34	-3244.54	404.87	294.00	-3406.54	600.23	399.82	-2715.34	-62.19	-0.07	-2766.25	-64.43	3.13	-5613.65	293.41	764.44	-1586.39	55.48	176.53	-2524.79	73.08	1229.65	0.00	0.00	0.00	-1642.66	27.62	1536.32	-2416.72	149.00	1514.51	-2460.75	-76.74	1654.09	-3043.60	346.78	1650.21	-220.15	1132.86	71.42	375.69	1135.19	74.20	-232.39
2.44000	-2206.05	199.22	33.58	-2262.13	192.62	10.21	-3243.93	404.71	296.63	-3404.65	599.57	401.84	-2717.10	-63.21	0.25	-2759.33	-63.95	1.72	-5599.57	291.57	764.86	-1586.39	55.48	176.53	-2508.59	76.35	1230.61	0.00	0.00	0.00	-1642.66	27.62	1536.32	-2413.99	153.06	1514.61	-2454.08	-77.32	1654.42	-3034.69	347.62	1650.30	-221.09	1133.07	71.17	376.28	1135.19	74.32	-229.29
2.45000	-2200.75	198.54	30.07	-2260.25	193.39	10.07	-3243.29	404.55	299.25	-3402.74	598.88	403.85	-2712.72	-61.83	-0.34	-2755.60	-63.78	-0.52	-5585.35	289.72	765.25	-1586.39	55.48	176.53	-2488.67	78.64	1230.84	0.00	0.00	0.00	-1642.66	27.62	1536.32	-2403.73	156.24	1514.08	-2447.41	-77.89	1654.76	-3025.75	348.47	1650.39	-221.72	1132.65	71.26	373.87	1135.79	73.75	-228.59
2.46000	-2218.10	197.98	21.95	-2258.96	194.06	9.95	-3242.65	404.37	301.88	-3400.79	598.16	405.85	-2696.48	-62.67	2.40	-2766.81	-65.16	-3.94	-5570.99	287.87	765.60	-1586.39	55.48	176.53	-2493.91	81.31	1232.67	0.00	0.00	0.00	-1642.66	27.62	1536.32	-2390.63	159.25	1514.43	-2440.74	-78.43	1655.09	-3016.77	349.31	1650.48	-222.39	1133.45	70.80	374.12	1135.99	73.76	-224.79
2.47000	-2208.53	197.61	20.67	-2258.20	194.65	9.82	-3241.98	404.19	304.50	-3398.80	597.43	407.84	-2700.68	-64.22	-3.47	-2761.92	-64.40	-3.73	-5556.49	286.02	765.92	-1586.39	55.48	176.53	-2490.00	85.04	1233.26	0.00	0.00	0.00	-1642.66	27.62	1536.32	-2386.95	162.69	1515.94	-2434.06	-78.96	1655.42	-3007.76	350.14	1650.56	-222.72	1133.69	70.87	376.04	1135.64	74.31	-224.51
2.48000	-2208.19	196.21	18.96	-2257.89	195.16	9.71	-3241.30	404.00	307.11	-3396.79	596.67	409.83	-2729.41	-65.70	-8.34	-2765.87	-62.93	-5.34	-5541.86	284.17	766.19	-1586.39	55.48	176.53	-2479.06	88.02	1234.81	0.00	0.00	0.00	-1642.66	27.62	1536.32	-2394.42	164.96	1517.23	-2427.38	-79.46	1655.74	-2998.72	350.96	1650.64	-221.06	1133.36	71.27	375.16	1135.62	74.13	-224.91
2.49000	-2212.73	196.59	16.68	-2257.98	195.59	9.60	-3240.60	403.80	309.72	-3394.75	595.89	411.80	-2713.66	-64.50	-5.17	-2759.21	-63.29	-6.40	-5527.09	282.31	766.44	-1586.39	55.48	176.53	-2460.71	90.34	1237.20	0.00	0.00	0.00	-1642.66	27.62	1536.32	-2373.21	168.08	1518.75	-2420.70	-79.95	1656.07	-2989.65	351.78	1650.72	-218.81	1133.16	71.57	375.09	1135.71	74.03	-230.02
2.50000	-2216.72	195.52	14.67	-2258.38	195.96	9.49	-3239.88	403.59	312.33	-3392.67	595.08	413.77	-2711.10	-65.50	-6.64	-2759.85	-62.11	-6.14	-5512.19	280.44	766.65	-1586.39	55.48	176.53	-2461.50	94.54	1239.00	0.00	0.00	0.00	-1642.66	27.62	1536.32	-2353.99	171.86	1519.57	-2414.01	-80.41	1656.39	-2980.54	352.59	1650.80	-220.04	1132.98	71.34	375.35	1135.85	74.08	-232.36
2.51000	-2225.33	195.50	13.23	-2259.05	196.26	9.39	-3239.14	403.38	314.93	-3390.56	594.26	415.72	-2717.78	-65.28	-7.96	-2765.89	-62.93	-7.71	-5497.16	278.58	766.82	-1586.39	55.48	176.53	-2438.45	96.85	1240.86	0.00	0.00	0.00	-1642.66	27.62	1536.32	-2352.46	175.33	1522.17	-2407.32	-80.86	1656.71	-2971.40	353.40	1650.88	-220.93	1132.70	71.23	375.26	1135.99	74.09	-229.42
2.52000	-2211.69	193.57	14.82	-2259.90	196.51	9.29	-3238.38	403.15	317.53	-3388.41	593.41	417.67	-2710.29	-66.71	-7.22	-2750.01	-61.25	-4.91	-5481.99	276.71	766.95	-1586.39	55.48	176.53	-2431.03	99.70	1242.25	0.00	0.00	0.00	-1642.66	27.62	1536.32	-2349.76	177.17	1523.48	-2400.63	-81.28	1657.03	-2962.23	354.20	1650.96	-222.00	1132.68	71.14	375.13	1135.93	73.95	-233.51
2.53000	-2214.01	193.66	15.77	-2260.87	196.70	9.19	-3237.60	402.92	320.12	-3386.23	592.54	419.60	-2721.79	-65.54	-12.70	-2737.94	-60.18	-3.24	-5466.69	274.84	767.05	-1586.39	55.48	176.53	-2444.33	103.29	1243.50	0.00	0.00	0.00	-1642.66	27.62	1536.32	-2333.86	179.64	1525.24	-2393.94	-81.68	1657.34	-2953.03	354.99	1651.04	-220.98	1133.73	71.13	374.76	1135.58	74.13	-231.48
2.54000	-2196.53	192.13	19.88	-2261.89	196.85	9.10	-3236.80	402.68	322.70	-3384.02	591.65	421.52	-2730.75	-66.76	-16.53	-2721.51	-59.02	-0.90	-5451.26	272.97	767.11	-1586.39	55.48	176.53	-2421.33	105.42	1244.35	0.00	0.00	0.00	-1642.66	27.62	1536.32	-2309.82	182.72	1527.41	-2387.24	-82.06	1657.66	-2943.80	355.78	1651.11	-222.44	1133.43	70.90	374.70	1135.33	73.94	-229.21
2.55000	-2202.40	191.07	18.47	-2262.90	196.96	9.01	-3235.98	402.44	325.28	-3381.78	590.73	423.44	-2705.55	-66.11	-16.29	-2718.92	-57.60	-1.36	-5435.70	271.10	767.13	-1586.39	55.48	176.53	-2415.91	107.68	1245.87	0.00	0.00	0.00	-1642.66	27.62	1536.32	-2300.49	186.76	1529.10	-2380.55	-82.42	1657.97	-2934.55	356.56	1651.18	-221.37	1134.17	70.91	375.37	1135.68	74.08	-229.18
2.56000	-2230.95	190.75	10.21	-2263.82	197.04	8.92	-3235.14	402.18	327.85	-3379.50	589.80	425.34	-2695.57	-64.96	-16.19	-2711.88	-56.24	1.70	-5420.01	269.22	767.11	-1586.39	55.48	176.53	-2412.68	110.84	1246.74	0.00	0.00	0.00	-1642.66	27.62	1536.32	-2284.60	188.03	1530.24	-2373.85	-82.75	1658.28	-2925.26	357.33	1651.25	-219.64	1132.79	71.68	374.92	1135.52	73.99	-233.38
2.57000	-2249.73	190.98	2.84	-2264.60	197.08	8.83	-3234.28	401.92	330.42	-3377.19	588.84	427.23	-2676.11	-63.56	-16.66	-2706.11	-55.05	5.19	-5404.19	267.34	767.06	-1586.39	55.48	176.53	-2409.89	113.78	1247.11	0.00	0.00	0.00	-1642.66	27.62	1536.32	-2296.13	189.53	1532.72	-2367.15	-83.07	1658.58	-2915.94	358.10	1651.32	-221.01	1132.94	71.40	376.21	1134.34	74.62	-229.50
2.58000	-2226.34	191.58	4.06	-2265.16	197.10	8.75	-3233.40	401.65	332.98	-3374.84	587.87	429.11	-2672.67	-62.43	-18.26	-2704.92	-52.50	7.12	-5388.24	265.47	766.97	-1586.39	55.48	176.53	-2391.46	116.31	1248.03	0.00	0.00	0.00	-1642.66	27.62	1536.32	-2298.13	193.15	1533.77	-2360.45	-83.36	1658.88	-2906.60	358.86	1651.39	-221.08	1132.78	71.40	375.30	1135.17	74.22	-230.12
2.59000	-2168.98	190.97	12.67	-2265.44	197.11	8.67	-3232.49	401.37	335.53	-3372.46	586.87	430.98	-2654.40	-59.31	-12.62	-2698.34	-49.67	11.60	-5372.16	263.58	766.84	-1586.39	55.48	176.53	-2396.46	117.81	1248.90	0.00	0.00	0.00	-1642.66	27.62	1536.32	-2282.10	195.55	1534.71	-2353.75	-83.63	1659.19	-2897.23	359.61	1651.45	-220.57	1133.02	71.35	373.60	1136.13	73.59	-227.49
2.60000	-2173.27	193.67	11.61	-2265.37	197.10	8.58	-3231.56	401.09	338.08	-3370.04	585.86	432.84	-2651.40	-56.03	-11.02	-2680.05	-44.58	17.86	-5355.96	261.70	766.68	-1586.39	55.48	176.53	-2386.24	117.77	1250.02	0.00	0.00	0.00	-1642.66	27.62	1536.32	-2270.46	198.93	1536.46	-2347.04	-83.88	1659.48	-2887.84	360.36	1651.52	-220.81	1132.48	71.28	373.37	1136.15	73.49	-223.12
2.61000	-2167.12	194.89	11.50	-2264.89	197.09	8.50	-3230.61	400.80	340.62	-3367.59	584.82	434.69	-2634.25	-49.19	-7.68	-2663.09	-38.07	22.05	-5339.63	259.82	766.47	-1586.39	55.48	176.53	-2366.07	120.70	1249.82	0.00	0.00	0.00	-1642.66	27.62	1536.32	-2277.93	200.09	1537.25	-2340.34	-84.10	1659.78	-2878.41	361.10	1651.58	-221.25	1133.26	71.07	374.35	1135.46	73.90	-231.99
2.62000	-2184.28	194.51	7.31	-2284.20	196.09	5.30	-3229.63	400.50	343.15	-3365.10	583.76	436.53	-2625.87	-43.15	-6.55	-2644.05	-31.51	26.19	-5323.17	257.94	766.23	-1586.39	55.48	176.53	-2347.31	122.43	1250.33	0.00	0.00	0.00	-1642.66	27.62	1536.32	-2259.87	202.32	1537.66	-2333.64	-84.30	1660.07	-2868.97	361.83	1651.64	-221.74	1133.43	71.02	374.04	1135.23	73.87	-234.94
2.63000	-2205.01	193.62	2.94	-2248.14	196.60	11.31	-3228.63	400.19	345.67	-3362.57	582.69	438.35	-2600.95	-34.71	-3.80	-2601.53	-23.09	33.20	-5306.59	256.05	765.95	-1586.39	55.48	176.53	-2360.64	124.35	1251.75	0.00	0.00	0.00	-1642.66	27.62	1536.32	-2245.82	204.67	1537.80	-2326.93	-84.48	1660.36	-2859.49	362.56	1651.70	-222.67	1133.31	70.88	374.05	1135.03	73.87	-233.32
2.64000	-2209.59	193.30	2.33	-2251.10	198.12	11.58	-3227.60	399.88	348.18	-3360.01	581.60	440.17	-2580.16	-26.31	-2.09	-2599.60	-16.18	32.15	-5289.89	254.17	765.63	-1586.39	55.48	176.53	-2352.32	126.19	1253.08	0.00	0.00	0.00	-1642.66	27.62	1536.32	-2235.15	205.62	1536.66	-2320.23	-84.63	1660.65	-2849.99	363.28	1651.76	-220.78	1133.23	71.14	374.14	1135.35	73.80	-229.07
2.65000	-2207.05	192.99	3.80	-2262.72	195.26	6.19	-3226.55	399.56	350.69	-3357.42	580.48	441.97	-2552.78	-17.79	0.10	-2570.01	-8.94	34.06	-5273.06	252.28	765.27	-1586.39	55.48	176.53	-2332.48	130.01	1253.45	0.00	0.00	0.00	-1642.66	27.62	1536.32	-2212.17	207.17	1536.74	-2313.53	-84.76	1660.93	-2840.47	363.99	1651.82	-221.57	1132.99	71.15	375.02	1135.45	74.05	-230.28
2.66000	-2191.97	194.29	5.97	-2253.41	196.78	11.17	-3225.47	399.23	353.19	-3354.79	579.35	443.75	-2532.78	-9.05	-0.16	-2546.38	-0.62	34.39	-5256.11	250.39	764.87	-1586.39	55.48	176.53	-2335.47	130.75	1254.11	0.00	0.00	0.00	-1642.66	27.62	1536.32	-2197.60	206.26	1536.16	-2306.82	-84.86	1661.21	-2830.93	364.69	1651.87	-221.48	1133.47	71.25	375.44	1135.25	74.25	-229.26
2.67000	-2175.47	193.94	7.58	-2249.06	196.76	11.06	-3224.37	398.90	355.67	-3352.12	578.20	445.53	-2504.13	0.95	1.94	-2532.49	6.81	32.96	-5239.04	248.51	764.44	-1586.39	55.48	176.53	-2307.96	132.20	1255.82	0.00	0.00	0.00	-1642.66	27.62	1536.32	-2191.57	206.53	1536.05	-2300.12	-84.94	1661.49	-2821.36	365.39	1651.93	-220.17	1132.58	71.58	375.20	1135.36	74.05	-227.92
2.68000	-2187.17	195.16	7.26	-2219.64	197.58	14.99	-3223.23	398.56	358.15	-3349.41	577.03	447.30	-2488.37	8.70	-0.28	-2502.26	15.75	33.17	-5221.85	246.62	763.96	-1586.39	55.48	176.53	-2319.44	133.87	1255.94	0.00	0.00	0.00	-1642.66	27.62	1536.32	-2158.41	207.71	1534.74	-2293.42	-85.00	1661.76	-2811.77	366.08	1651.98	-221.68	1132.48	71.21	374.45	1136.19	73.76	-230.86
2.69000	-2218.65	195.87	0.85	-2281.44	195.56	3.36	-3222.08	398.21	360.62	-3346.67	575.85	449.05	-2463.20	17.26	0.21	-2477.57	23.98	32.41	-5204.54	244.73	763.45	-1586.39	55.48	176.53	-2301.21	135.43	1257.05	0.00	0.00	0.00	-1642.66	27.62	1536.32	-2215.33	208.95	1536.13	-2286.72	-85.03	1662.03	-2802.16	366.76	1652.03	-222.09	1132.45	71.34	373.76	1135.78	73.80	-230.88
2.70000	-2218.56	195.05	-0.32	-2266.23	199.27	6.69	-3220.89	397.86	363.08	-3343.89	574.64	450.79	-2426.04	25.32	3.00	-2460.46	29.98	29.13	-5187.10	242.85	762.89	-1586.39	55.48	176.53	-2308.66	137.71	1257.11	0.00	0.00	0.00	-1642.66	27.62	1536.32	-2185.16	209.65	1535.30	-2280.02	-85.04	1662.30	-2792.52	367.43	1652.08	-222.11	1132.91	71.18	374.46	1135.47	74.04	-227.14
2.71000	-2190.40	196.40	5.22	-2296.51	198.05	-0.72	-3219.68	397.50	365.53	-3341.07	573.42	452.51	-2401.41	33.89	2.60	-2444.70	37.74	26.02	-5169.55	240.96	762.30	-1586.39	55.48	176.53	-2299.43	138.41	1257.80	0.00	0.00	0.00	-1642.66	27.62	1536.32	-2187.88	211.06	1534.88	-2273.32	-85.02	1662.57	-2782.87	368.10	1652.12	-222.78	1132.63	70.94	375.24	1135.21	74.21	-228.38
2.72000	-2197.79	194.49	4.62	-2219.81	198.01	16.81	-3218.44	397.13	367.97	-3338.22	572.18	454.22	-2393.27	40.05	-0.82	-2413.77	44.46	25.21	-5151.88	239.08	761.66	-1586.39	55.48	176.53	-2281.60	139.38	1258.82	0.00	0.00	0.00	-1642.66	27.62	1536.32	-2182.07	211.70	1534.41	-2266.63	-84.97	1662.83	-2773.19	368.76	1652.17	-221.57	1132.51	71.31	376.21	1134.96	74.57	-226.15
2.73000	-2166.72	193.55	9.62	-2239.35	196.10	12.75	-3217.16	396.76	370.40	-3335.32	570.93	455.92	-2354.09	46.49	1.49	-2384.06	48.96	23.88	-5134.10	237.19	760.98	-1586.39	55.48	176.53	-2290.79	140.98	1259.07	0.00	0.00	0.00	-1642.66	27.62	1536.32	-2153.27	211.42	1534.51	-2259.93	-84.90	1663.09	-2763.49	369.41	1652.21	-221.82	1132.59	71.25	375.23	1135.33	74.26	-227.37
2.74000	-2156.39	194.79	11.92	-2241.71	193.13	11.98	-3215.86	396.38	372.82	-3332.39	569.65	457.61	-2333.65	51.37	0.36	-2351.78	54.18	22.40	-5116.20	235.31	760.27	-1586.39	55.48	176.53	-2277.67	143.01	1258.76	0.00	0.00	0.00	-1642.66	27.62	1536.32	-2150.73	212.22	1534.55	-2253.24	-84.81	1663.34	-2753.78	370.06	1652.25	-219.82	1132.65	71.70	375.15	1135.69	73.99	-236.58
2.75000	-2211.85	193.46	2.35	-2241.51	195.71	11.03	-3214.53	396.00	375.23	-3329.42	568.36	459.28	-2315.11	56.58	-0.19	-2319.20	57.96	22.06	-5098.18	233.43	759.51	-1586.39	55.48	176.53	-2286.13	143.24	1259.31	0.00	0.00	0.00	-1642.66	27.62	1536.32	-2152.29	213.83	1535.00	-2246.55	-84.69	1663.59	-2744.05	370.69	1652.29	-220.51	1132.89	71.35	374.10	1135.71	73.78	-231.53
2.76000	-2191.36	193.19	6.36	-2234.52	196.97	13.05	-3213.17	395.61	377.62	-3326.41	567.06	460.94	-2279.97	59.46	1.23	-2291.45	60.19	20.24	-5080.05	231.54	758.72	-1586.39	55.48	176.53	-2263.97	144.67	1259.10	0.00	0.00	0.00	-1642.66	27.62	1536.32	-2128.98	213.41	1534.85	-2239.86	-84.54	1663.84	-2734.29	371.32	1652.33	-221.62	1133.28	71.18	374.76	1135.55	73.94	-226.74
2.77000	-2184.98	194.35	8.47	-2254.91	196.67	10.20	-3211.78	395.21	380.01	-3323.36	565.74	462.59	-2223.12	61.42	9.11	-2276.96	62.24	16.65	-5061.80	229.66	757.88	-1586.39	55.48	176.53	-2259.05	144.56	1259.52	0.00	0.00	0.00	-1642.66	27.62	1536.32	-2135.30	213.82	1535.49	-2233.17	-84.36	1664.08	-2724.52	371.94	1652.37	-221.32	1133.65	71.02	375.45	1135.12	74.23	-230.34
2.78000	-2161.38	195.56	13.00	-2249.39	194.66	11.71	-3210.36	394.81	382.38	-3320.28	564.40	464.22	-2191.76	62.30	11.43	-2258.54	62.19	14.23	-5043.44	227.78	757.00	-1586.39	55.48	176.53	-2241.06	145.46	1259.50	0.00	0.00	0.00	-1642.66	27.62	1536.32	-2115.72	214.47	1534.89	-2226.49	-84.16	1664.32	-2714.74	372.56	1652.41	-220.85	1132.94	71.25	374.88	1135.08	74.10	-227.01
2.79000	-2198.80	193.99	7.36	-2245.93	197.15	13.63	-3208.90	394.41	384.74	-3317.15	563.05	465.84	-2152.29	66.33	17.79	-2210.36	63.61	18.90	-5024.97	225.91	756.08	-1586.39	55.48	176.53	-2240.68	145.79	1259.43	0.00	0.00	0.00	-1642.66	27.62	1536.32	-2123.81	215.86	1535.67	-2219.81	-83.93	1664.56	-2704.93	373.16	1652.44	-220.86	1133.02	71.30	375.35	1135.66	73.87	-229.03
2.80000	-2185.33	191.96	10.52	-2223.25	198.34	18.53	-3207.42	393.99	387.09	-3313.98	561.68	467.44	-2116.37	70.31	20.60	-2184.61	63.94	19.14	-5006.38	224.03	755.12	-1586.39	55.48	176.53	-2242.28	145.02	1259.74	0.00	0.00	0.00	-1642.66	27.62	1536.32	-2115.63	216.36	1535.04	-2213.13	-83.68	1664.79	-2695.11	373.76	1652.47	-221.59	1132.92	71.05	374.35	1135.38	73.78	-230.81
2.81000	-2202.53	192.18	7.35	-2270.04	195.88	9.25	-3205.90	393.57	389.43	-3310.78	560.30	469.03	-2082.90	73.92	23.07	-2168.47	63.35	18.16	-4987.69	222.16	754.12	-1586.39	55.48	176.53	-2240.09	145.19	1258.76	0.00	0.00	0.00	-1642.66	27.62	1536.32	-2087.45	214.87	1534.79	-2206.46	-83.39	1665.02	-2685.28	374.35	1652.50	-221.54	1132.78	71.20	375.21	1136.23	73.79	-227.10
2.82000	-2180.56	194.45	10.82	-2252.89	198.24	11.87	-3204.35	393.15	391.75	-3307.53	558.90	470.60	-2051.78	77.16	25.20	-2136.29	64.76	21.06	-4968.88	220.29	753.07	-1586.39	55.48	176.53	-2220.16	146.25	1258.16	0.00	0.00	0.00	-1642.66	27.62	1536.32	-2099.54	215.11	1535.30	-2199.79	-83.08	1665.24	-2675.42	374.93	1652.53	-221.18	1132.78	71.18	374.93	1135.73	74.02	-226.83
2.83000	-2199.37	193.45	5.77	-2259.98	198.42	9.65	-3202.76	392.72	394.06	-3304.24	557.49	472.16	-2022.95	80.06	27.02	-2108.92	65.80	23.87	-4949.96	218.42	751.99	-1586.39	55.48	176.53	-2213.79	147.01	1257.61	0.00	0.00	0.00	-1642.66	27.62	1536.32	-2085.48	216.58	1533.76	-2193.12	-82.74	1665.46	-2665.56	375.50	1652.56	-221.29	1132.51	71.23	374.91	1135.23	74.13	-230.52
2.84000	-2182.38	196.07	8.37	-2267.14	197.57	7.45	-3201.14	392.29	396.36	-3300.92	556.06	473.71	-1996.29	82.62	28.55	-2078.30	67.72	28.30	-4930.94	216.55	750.86	-1586.39	55.48	176.53	-2189.02	147.57	1257.84	0.00	0.00	0.00	-1642.66	27.62	1536.32	-2089.96	216.49	1534.49	-2186.46	-82.38	1665.68	-2655.68	376.07	1652.59	-222.11	1132.79	70.91	375.35	1135.36	74.08	-228.93
2.85000	-2206.97	197.13	3.37	-2271.97	197.01	5.89	-3199.49	391.85	398.65	-3297.55	554.62	475.24	-1971.74	84.86	29.78	-2058.75	67.70	30.78	-4911.80	214.69	749.69	-1586.39	55.48	176.53	-2196.01	146.57	1256.46	0.00	0.00	0.00	-1642.66	27.62	1536.32	-2082.44	216.87	1534.53	-2179.80	-81.98	1665.89	-2645.78	376.62	1652.61	-220.45	1132.64	71.55	375.10	1135.78	74.09	-225.72
2.86000	-2162.53	198.76	10.80	-2272.07	198.04	5.61	-3197.80	391.40	400.92	-3294.14	553.17	476.75	-1949.20	86.79	30.75	-2013.64	69.69	37.78	-4892.56	212.83	748.48	-1586.39	55.48	176.53	-2192.10	147.47	1256.01	0.00	0.00	0.00	-1642.66	27.62	1536.32	-2072.26	216.56	1533.79	-2173.15	-81.56	1666.10	-2635.88	377.17	1652.64	-222.13	1132.52	70.99	374.46	1135.70	73.90	-228.65
2.87000	-2188.61	198.92	6.92	-2274.58	198.41	5.43	-3196.07	390.95	403.17	-3290.69	551.70	478.25	-1928.59	88.44	31.47	-1993.33	69.82	43.32	-4873.22	210.97	747.23	-1586.39	55.48	176.53	-2173.88	147.87	1256.22	0.00	0.00	0.00	-1642.66	27.62	1536.32	-2073.24	216.04	1532.99	-2166.50	-81.10	1666.30	-2625.96	377.71	1652.66	-221.80	1133.31	71.11	375.61	1134.81	74.38	-232.65
2.88000	-2175.35	198.01	7.33	-2263.44	202.19	6.90	-3194.31	390.50	405.41	-3287.20	550.22	479.73	-1909.82	89.82	31.95	-1967.64	70.92	48.24	-4853.76	209.11	745.93	-1586.39	55.48	176.53	-2194.24	148.34	1255.31	0.00	0.00	0.00	-1642.66	27.62	1536.32	-2066.64	216.44	1533.48	-2159.85	-80.62	1666.50	-2616.02	378.24	1652.68	-220.88	1132.49	71.36	374.88	1135.40	74.23	-231.89
2.89000	-2218.56	197.38	-0.50	-2262.03	200.83	5.03	-3192.52	390.04	407.64	-3283.66	548.72	481.20	-1892.80	90.93	32.20	-1941.84	72.66	52.87	-4834.20	207.26	744.59	-1586.39	55.48	176.53	-2167.41	147.63	1255.14	0.00	0.00	0.00	-1642.66	27.62	1536.32	-2050.95	216.01	1532.10	-2153.21	-80.11	1666.70	-2606.08	378.77	1652.69	-221.25	1133.04	71.12	374.88	1135.78	74.02	-225.51
2.90000	-2222.80	196.48	-2.06	-2239.20	203.14	11.04	-3190.69	389.57	409.86	-3280.09	547.22	482.65	-1877.44	91.81	32.25	-1937.67	75.17	53.20	-4814.54	205.41	743.21	-1586.39	55.48	176.53	-2164.04	148.13	1254.16	0.00	0.00	0.00	-1642.66	27.62	1536.32	-2021.09	215.24	1530.51	-2146.58	-79.57	1666.89	-2596.12	379.28	1652.71	-220.00	1132.61	71.50	375.20	1135.86	74.15	-229.40
2.91000	-2211.00	197.92	-0.31	-2245.02	201.97	10.25	-3188.82	389.10	412.05	-3276.47	545.70	484.09	-1863.67	92.45	32.11	-1921.33	76.55	56.96	-4794.77	203.56	741.78	-1586.39	55.48	176.53	-2162.38	147.42	1253.46	0.00	0.00	0.00	-1642.66	27.62	1536.32	-2001.39	215.30	1528.36	-2139.95	-79.00	1667.08	-2586.16	379.78	1652.73	-219.84	1132.31	71.67	373.98	1135.54	73.90	-230.01
2.92000	-2209.66	197.64	-1.42	-2275.52	200.39	3.01	-3186.91	388.63	414.24	-3272.81	544.16	485.51	-1851.38	92.88	31.79	-1923.61	77.46	56.47	-4774.90	201.72	740.31	-1586.39	55.48	176.53	-2158.75	146.63	1251.81	0.00	0.00	0.00	-1642.66	27.62	1536.32	-1984.45	213.79	1528.44	-2133.32	-78.40	1667.26	-2576.18	380.28	1652.74	-221.83	1133.19	71.00	374.37	1135.76	73.92	-229.75
2.93000	-2191.03	200.20	4.07	-2284.46	205.36	2.44	-3184.96	388.15	416.40	-3269.10	542.62	486.91	-1840.51	93.12	31.30	-1896.35	78.94	61.68	-4754.93	199.88	738.80	-1586.39	55.48	176.53	-2140.95	146.73	1252.30	0.00	0.00	0.00	-1642.66	27.62	1536.32	-1986.47	213.22	1528.37	-2126.70	-77.77	1667.44	-2566.20	380.77	1652.75	-221.15	1132.87	71.12	374.69	1135.84	73.95	-228.10
2.94000	-2183.46	200.00	5.14	-2271.18	200.01	3.75	-3182.98	387.67	418.55	-3265.36	541.06	488.30	-1830.95	93.18	30.67	-1902.82	78.25	60.35	-4734.85	198.05	737.25	-1586.39	55.48	176.53	-2135.49	147.28	1251.09	0.00	0.00	0.00	-1642.66	27.62	1536.32	-2011.16	214.01	1528.79	-2120.09	-77.11	1667.61	-2556.20	381.25	1652.76	-221.59	1133.30	71.05	375.25	1135.54	74.24	-231.79
2.95000	-2197.08	201.02	1.83	-2268.36	198.45	5.87	-3180.96	387.18	420.69	-3261.57	539.50	489.67	-1822.62	93.06	29.91	-1838.15	80.36	74.76	-4714.68	196.22	735.65	-1586.39	55.48	176.53	-2138.21	146.97	1250.63	0.00	0.00	0.00	-1642.66	27.62	1536.32	-1987.29	213.64	1527.34	-2113.48	-76.42	1667.78	-2546.20	381.72	1652.77	-221.64	1133.15	71.09	375.03	1135.37	74.12	-227.88
2.96000	-2239.75	198.20	-5.46	-2279.17	202.58	4.68	-3178.90	386.69	422.81	-3257.73	537.92	491.02	-1815.44	92.80	29.04	-1836.51	77.38	72.59	-4694.40	194.39	734.00	-1586.39	55.48	176.53	-2132.03	146.20	1249.22	0.00	0.00	0.00	-1642.66	27.62	1536.32	-1981.76	213.44	1526.06	-2106.88	-75.70	1667.94	-2536.19	382.18	1652.78	-222.37	1132.93	70.82	375.76	1135.02	74.29	-227.64
2.97000	-2197.76	201.33	2.61	-2269.03	199.03	5.23	-3176.79	386.20	424.91	-3253.86	536.33	492.36	-1809.32	92.40	28.06	-1855.00	80.74	69.79	-4674.03	192.57	732.32	-1586.39	55.48	176.53	-2129.56	146.06	1248.38	0.00	0.00	0.00	-1642.66	27.62	1536.32	-1984.15	210.56	1525.72	-2100.29	-74.94	1668.10	-2526.17	382.63	1652.78	-223.27	1134.13	70.56	374.44	1135.63	73.79	-229.68
2.98000	-2200.60	204.16	2.21	-2238.77	201.17	8.87	-3174.65	385.70	427.00	-3249.93	534.73	493.68	-1804.17	91.87	27.00	-1828.76	78.04	72.98	-4653.55	190.75	730.59	-1586.39	55.48	176.53	-2114.00	145.21	1247.79	0.00	0.00	0.00	-1642.66	27.62	1536.32	-1982.17	210.63	1525.74	-2093.70	-74.16	1668.26	-2516.14	383.08	1652.79	-222.70	1133.67	70.87	374.49	1135.27	74.03	-230.15
2.99000	-2208.18	201.97	0.35	-2230.62	201.34	11.58	-3172.47	385.19	429.07	-3245.97	533.11	494.98	-1799.90	91.25	25.86	-1832.28	79.61	68.18	-4632.98	188.94	728.81	-1586.39	55.48	176.53	-2113.96	144.29	1247.27	0.00	0.00	0.00	-1642.66	27.62	1536.32	-1969.83	208.81	1525.08	-2087.12	-73.35	1668.41	-2506.11	383.51	1652.79	-221.07	1133.37	71.14	374.84	1135.71	74.01	-229.95
3.00000	-2189.89	202.01	3.60	-2218.48	201.37	12.96	-3170.25	384.69	431.12	-3241.96	531.49	496.27	-1796.43	90.53	24.68	-1829.80	78.69	64.57	-4612.32	187.14	726.99	-1586.39	55.48	176.53	-2104.15	144.43	1246.33	0.00	0.00	0.00	-1642.66	27.62	1536.32	-1970.31	206.60	1524.69	-2080.54	-72.50	1668.55	-2496.07	383.94	1652.79	-221.89	1133.04	71.13	374.37	1135.51	73.84	-229.54
3.01000	-2167.26	199.88	9.74	-2265.96	203.92	6.38	-3167.98	384.18	433.15	-3237.91	529.86	497.54	-1793.68	89.73	23.45	-1807.34	78.09	63.82	-4591.55	185.33	725.12	-1586.39	55.48	176.53	-2087.11	141.96	1245.27	0.00	0.00	0.00	-1642.66	27.62	1536.32	-1967.01	205.48	1523.56	-2073.98	-71.62	1668.69	-2486.03	384.35	1652.79	-221.74	1133.27	71.04	374.64	1135.04	74.07	-231.19
3.02000	-2204.13	202.72	1.32	-2268.23	203.80	3.46	-3165.67	383.66	435.17	-3233.81	528.22	498.79	-1791.55	88.88	22.20	-1813.46	78.89	56.78	-4570.69	183.54	723.21	-1586.39	55.48	176.53	-2085.47	141.30	1244.35	0.00	0.00	0.00	-1642.66	27.62	1536.32	-1954.34	205.43	1522.49	-2067.42	-70.71	1668.82	-2475.98	384.76	1652.78	-220.80	1132.67	71.35	374.55	1134.93	74.04	-228.07
3.03000	-2194.69	198.55	3.49	-2253.17	201.87	5.99	-3163.32	383.14	437.16	-3229.66	526.56	500.02	-1789.95	87.98	20.94	-1824.59	77.33	49.39	-4549.74	181.74	721.26	-1586.39	55.48	176.53	-2070.36	141.15	1243.88	0.00	0.00	0.00	-1642.66	27.62	1536.32	-1940.43	203.80	1521.50	-2060.86	-69.77	1668.95	-2465.93	385.16	1652.78	-220.58	1133.09	71.30	374.84	1135.62	73.83	-227.77
3.04000	-2201.70	202.15	1.96	-2242.26	202.09	7.13	-3160.93	382.62	439.14	-3225.47	524.90	501.23	-1788.81	87.04	19.69	-1818.36	76.72	45.11	-4528.69	179.96	719.26	-1586.39	55.48	176.53	-2066.47	139.84	1243.04	0.00	0.00	0.00	-1642.66	27.62	1536.32	-1932.09	201.46	1521.27	-2054.32	-68.79	1669.08	-2455.87	385.54	1652.77	-221.26	1133.06	71.25	375.25	1135.60	74.01	-229.19
3.05000	-2187.74	199.70	4.41	-2243.86	201.28	7.90	-3158.49	382.10	441.11	-3221.24	523.23	502.43	-1788.03	86.10	18.46	-1813.02	77.84	41.18	-4507.55	178.18	717.22	-1586.39	55.48	176.53	-2056.44	137.93	1242.56	0.00	0.00	0.00	-1642.66	27.62	1536.32	-1942.22	201.29	1521.80	-2047.78	-67.78	1669.20	-2445.81	385.92	1652.76	-220.56	1132.57	71.50	374.09	1135.88	73.68	-228.60
3.06000	-2208.05	200.72	1.97	-2259.74	203.52	4.25	-3156.01	381.57	443.05	-3216.96	521.55	503.61	-1787.53	85.15	17.26	-1805.44	78.33	37.10	-4486.31	176.40	715.12	-1586.39	55.48	176.53	-2055.55	137.35	1242.97	0.00	0.00	0.00	-1642.66	27.62	1536.32	-1940.61	198.72	1520.35	-2041.25	-66.74	1669.31	-2435.75	386.29	1652.75	-219.99	1133.01	71.64	374.36	1135.94	73.88	-229.59
3.07000	-2204.53	202.93	1.81	-2257.39	206.04	4.81	-3153.49	381.04	444.97	-3212.63	519.86	504.77	-1787.22	84.22	16.12	-1803.27	79.48	34.04	-4464.99	174.63	712.99	-1586.39	55.48	176.53	-2062.38	135.35	1242.16	0.00	0.00	0.00	-1642.66	27.62	1536.32	-1919.46	197.33	1519.29	-2034.73	-65.66	1669.42	-2425.68	386.65	1652.74	-220.02	1133.42	71.35	374.80	1135.45	74.04	-230.62
3.08000	-2167.06	201.57	9.93	-2229.92	205.98	8.89	-3150.92	380.50	446.88	-3208.26	518.17	505.91	-1787.02	83.33	15.05	-1816.98	80.25	28.71	-4443.57	172.87	710.81	-1586.39	55.48	176.53	-2036.13	134.92	1242.59	0.00	0.00	0.00	-1642.66	27.62	1536.32	-1909.23	193.12	1519.95	-2028.22	-64.56	1669.52	-2415.62	387.00	1652.73	-221.87	1133.60	70.74	374.16	1135.75	73.88	-233.06
3.09000	-2192.96	200.70	5.13	-2239.97	204.80	5.43	-3148.30	379.96	448.76	-3203.84	516.46	507.03	-1786.83	82.47	14.06	-1801.09	81.66	29.82	-4422.06	171.11	708.58	-1586.39	55.48	176.53	-2031.60	133.35	1243.21	0.00	0.00	0.00	-1642.66	27.62	1536.32	-1904.35	192.26	1520.35	-2021.72	-63.41	1669.62	-2405.55	387.34	1652.72	-221.31	1133.33	71.03	374.36	1135.62	73.88	-227.51
3.10000	-2202.06	201.34	2.09	-2239.13	204.51	4.25	-3145.64	379.42	450.62	-3199.37	514.75	508.14	-1786.57	81.68	13.16	-1818.22	80.19	24.38	-4400.46	169.36	706.30	-1586.39	55.48	176.53	-2011.96	131.83	1244.21	0.00	0.00	0.00	-1642.66	27.62	1536.32	-1886.55	189.76	1520.31	-2015.22	-62.24	1669.71	-2395.48	387.67	1652.70	-220.72	1133.54	71.24	374.11	1135.52	73.89	-231.60
3.11000	-2209.91	199.32	1.05	-2243.06	206.07	2.74	-3142.94	378.88	452.47	-3194.86	513.03	509.22	-1786.16	80.97	12.38	-1800.85	80.36	26.87	-4378.78	167.62	703.98	-1586.39	55.48	176.53	-2022.36	131.56	1244.34	0.00	0.00	0.00	-1642.66	27.62	1536.32	-1889.86	188.22	1520.68	-2008.74	-61.03	1669.80	-2385.41	387.99	1652.68	-221.13	1133.93	70.93	374.44	1135.50	73.86	-230.63
3.12000	-2203.93	201.83	2.82	-2233.26	205.87	4.32	-3140.18	378.33	454.29	-3190.30	511.30	510.29	-1785.50	80.34	11.73	-1811.78	79.85	23.28	-4357.00	165.88	701.62	-1586.39	55.48	176.53	-2014.58	129.56	1245.61	0.00	0.00	0.00	-1642.66	27.62	1536.32	-1884.82	183.71	1521.11	-2002.26	-59.78	1669.88	-2375.34	388.30	1652.66	-221.62	1133.81	70.77	375.40	1135.44	74.04	-234.85
3.13000	-2220.37	200.24	-0.96	-2262.55	204.82	-1.57	-3137.38	377.78	456.10	-3185.69	509.56	511.33	-1784.52	79.82	11.22	-1810.39	80.60	22.23	-4335.14	164.15	699.20	-1586.39	55.48	176.53	-2007.72	127.58	1247.30	0.00	0.00	0.00	-1642.66	27.62	1536.32	-1879.94	181.16	1522.32	-1995.80	-58.50	1669.96	-2365.27	388.61	1652.64	-220.38	1133.03	71.34	374.82	1135.47	74.10	-231.47
3.14000	-2190.01	200.57	5.16	-2254.89	204.15	-0.59	-3134.54	377.23	457.88	-3181.03	507.82	512.36	-1783.11	79.43	10.88	-1807.81	79.42	23.14	-4313.19	162.43	696.74	-1586.39	55.48	176.53	-1990.68	127.23	1249.47	0.00	0.00	0.00	-1642.66	27.62	1536.32	-1869.56	178.61	1523.51	-1989.34	-57.19	1670.03	-2355.20	388.90	1652.62	-221.59	1133.31	71.22	374.97	1135.90	73.99	-225.40
3.15000	-2186.54	202.52	8.26	-2222.24	202.80	11.48	-3131.64	376.68	459.64	-3176.33	506.07	513.37	-1781.21	79.17	10.70	-1803.48	80.84	23.49	-4291.16	160.71	694.24	-1586.39	55.48	176.53	-1988.86	124.94	1250.56	0.00	0.00	0.00	-1642.66	27.62	1536.32	-1863.72	176.77	1525.30	-1982.89	-55.84	1670.09	-2345.14	389.18	1652.59	-221.61	1133.24	71.11	374.61	1135.54	73.95	-228.01
3.16000	-2219.65	202.66	1.24	-2218.09	202.72	15.25	-3128.70	376.12	461.38	-3171.58	504.31	514.35	-1778.71	79.07	10.72	-1815.46	80.80	19.96	-4269.04	159.00	691.68	-1586.39	55.48	176.53	-1993.11	123.29	1251.17	0.00	0.00	0.00	-1642.66	27.62	1536.32	-1873.66	175.63	1527.07	-1976.45	-54.46	1670.15	-2335.08	389.45	1652.57	-222.32	1133.43	70.89	375.05	1136.15	73.87	-232.84
3.17000	-2206.72	202.67	2.74	-2204.91	202.11	21.63	-3125.70	375.56	463.10	-3166.78	502.55	515.32	-1775.53	79.13	10.94	-1819.54	79.45	18.13	-4246.83	157.30	689.08	-1586.39	55.48	176.53	-1977.82	122.00	1252.22	0.00	0.00	0.00	-1642.66	27.62	1536.32	-1857.01	171.16	1528.78	-1970.03	-53.04	1670.20	-2325.02	389.71	1652.54	-222.22	1133.60	70.71	375.68	1135.39	74.04	-232.60
3.18000	-2214.37	200.72	0.67	-2200.97	201.93	24.92	-3122.66	375.00	464.80	-3161.93	500.78	516.27	-1763.46	80.08	12.26	-1806.29	79.65	20.36	-4224.55	155.61	686.43	-1586.39	55.48	176.53	-1975.15	120.45	1252.86	0.00	0.00	0.00	-1642.66	27.62	1536.32	-1842.53	171.12	1530.04	-1963.61	-51.58	1670.25	-2314.96	389.96	1652.51	-221.44	1133.36	71.17	374.69	1135.25	73.91	-226.93
3.19000	-2215.36	202.39	-1.59	-2202.82	202.19	25.63	-3119.57	374.43	466.47	-3157.03	499.01	517.19	-1761.50	81.56	12.57	-1819.15	79.67	17.54	-4202.18	153.92	683.74	-1586.39	55.48	176.53	-1962.39	119.72	1253.87	0.00	0.00	0.00	-1642.66	27.62	1536.32	-1841.65	169.81	1532.12	-1957.21	-50.09	1670.29	-2304.90	390.20	1652.48	-219.86	1133.44	71.30	374.95	1135.34	74.09	-223.77
3.20000	-2209.99	203.66	-3.29	-2206.97	202.92	24.25	-3116.43	373.87	468.13	-3152.08	497.23	518.10	-1747.84	78.30	15.00	-1806.85	79.84	19.69	-4179.72	152.25	680.99	-1586.39	55.48	176.53	-1958.22	118.64	1254.32	0.00	0.00	0.00	-1642.66	27.62	1536.32	-1842.26	167.88	1533.53	-1950.81	-48.57	1670.32	-2294.86	390.43	1652.45	-220.66	1133.37	71.20	375.24	1135.42	74.01	-223.76
3.21000	-2205.49	204.55	-5.28	-2209.96	204.15	21.29	-3113.24	373.30	469.76	-3147.08	495.44	518.99	-1748.66	80.41	14.42	-1815.67	79.14	17.70	-4157.19	150.58	678.20	-1586.39	55.48	176.53	-1944.15	117.46	1254.38	0.00	0.00	0.00	-1642.66	27.62	1536.32	-1829.47	164.82	1533.15	-1944.43	-47.00	1670.35	-2284.81	390.65	1652.41	-222.91	1133.64	70.63	374.62	1135.44	74.09	-225.92
3.22000	-2197.01	205.42	-6.54	-2208.31	205.90	17.25	-3109.99	372.73	471.36	-3142.04	493.65	519.85	-1763.17	78.69	11.26	-1807.75	79.00	19.01	-4134.57	148.91	675.36	-1586.39	55.48	176.53	-1936.79	116.28	1254.05	0.00	0.00	0.00	-1642.66	27.62	1536.32	-1815.47	163.90	1535.45	-1938.05	-45.40	1670.37	-2274.77	390.86	1652.38	-221.16	1132.98	71.17	374.66	1134.90	74.26	-228.35
3.23000	-2187.91	207.66	-9.08	-2213.10	206.23	9.94	-3106.70	372.16	472.95	-3136.94	491.86	520.70	-1756.62	80.25	13.17	-1819.84	79.94	16.27	-4111.88	147.26	672.47	-1586.39	55.48	176.53	-1939.03	115.48	1254.05	0.00	0.00	0.00	-1642.66	27.62	1536.32	-1809.01	161.41	1536.14	-1931.69	-43.77	1670.39	-2264.74	391.06	1652.34	-220.40	1133.15	71.37	375.31	1135.14	74.43	-230.08
3.24000	-2176.09	210.33	-13.24	-2198.96	208.09	10.27	-3103.35	371.58	474.51	-3131.80	490.06	521.52	-1754.29	80.41	12.71	-1813.65	79.18	17.33	-4089.11	145.62	669.53	-1586.39	55.48	176.53	-1931.89	115.28	1254.84	0.00	0.00	0.00	-1642.66	27.62	1536.32	-1792.79	159.29	1536.24	-1925.34	-42.09	1670.40	-2254.71	391.25	1652.30	-218.74	1132.77	71.83	374.51	1135.64	73.98	-227.73
3.25000	-2162.10	214.36	-10.54	-2189.76	212.48	11.68	-3099.95	371.01	476.05	-3126.60	488.25	522.32	-1766.22	79.99	11.71	-1825.33	78.16	15.04	-4066.25	143.98	666.55	-1586.39	55.48	176.53	-1916.83	115.03	1255.03	0.00	0.00	0.00	-1642.66	27.62	1536.32	-1789.10	158.15	1536.57	-1919.01	-40.38	1670.40	-2244.69	391.43	1652.26	-219.34	1132.64	71.72	375.12	1135.00	74.16	-231.92
3.26000	-2154.71	218.43	-9.26	-2177.59	215.41	15.28	-3096.50	370.43	477.56	-3121.35	486.44	523.10	-1760.50	80.26	11.08	-1806.49	77.02	18.55	-4043.32	142.35	663.51	-1586.39	55.48	176.53	-1921.60	113.09	1255.36	0.00	0.00	0.00	-1642.66	27.62	1536.32	-1807.13	157.85	1538.63	-1912.68	-38.64	1670.40	-2234.68	391.60	1652.22	-221.32	1133.06	71.25	375.80	1135.20	74.32	-231.80
3.27000	-2136.79	223.06	-6.10	-2162.00	218.29	18.94	-3092.99	369.85	479.05	-3116.06	484.63	523.86	-1756.12	78.88	11.71	-1813.51	78.59	16.56	-4020.32	140.74	660.43	-1586.39	55.48	176.53	-1916.51	112.85	1255.75	0.00	0.00	0.00	-1642.66	27.62	1536.32	-1794.25	156.45	1539.11	-1906.37	-36.85	1670.39	-2224.68	391.75	1652.17	-219.44	1132.48	71.79	374.74	1135.96	73.93	-230.94
3.28000	-2123.22	226.47	-4.72	-2164.39	223.06	17.93	-3089.43	369.27	480.51	-3110.71	482.81	524.60	-1759.37	80.61	11.30	-1814.54	78.13	16.83	-3997.23	139.13	657.30	-1586.39	55.48	176.53	-1909.42	111.78	1256.13	0.00	0.00	0.00	-1642.66	27.62	1536.32	-1785.33	155.26	1539.74	-1900.06	-35.03	1670.38	-2214.68	391.90	1652.13	-221.26	1133.04	71.26	374.13	1135.77	73.88	-229.93
3.29000	-2094.58	228.76	-0.55	-2139.14	224.00	22.60	-3085.82	368.69	481.95	-3105.31	480.99	525.32	-1765.50	79.39	9.76	-1812.60	78.62	17.83	-3974.08	137.53	654.12	-1586.39	55.48	176.53	-1904.85	110.54	1256.50	0.00	0.00	0.00	-1642.66	27.62	1536.32	-1771.27	155.37	1539.41	-1893.78	-33.16	1670.35	-2204.70	392.03	1652.08	-221.10	1133.12	71.36	374.43	1135.29	74.07	-233.02
3.30000	-2080.61	232.45	0.39	-2098.23	225.86	28.54	-3082.15	368.11	483.37	-3099.86	479.17	526.01	-1773.16	80.00	7.50	-1815.22	78.60	17.54	-3950.84	135.94	650.89	-1586.39	55.48	176.53	-1906.03	109.52	1257.02	0.00	0.00	0.00	-1642.66	27.62	1536.32	-1764.03	155.59	1538.84	-1887.50	-31.26	1670.32	-2194.72	392.16	1652.03	-221.67	1133.16	70.95	374.16	1135.07	73.92	-232.40
3.31000	-2062.31	234.84	1.68	-2089.97	227.10	28.24	-3078.43	367.52	484.76	-3094.35	477.35	526.68	-1767.73	78.75	10.48	-1800.47	78.07	19.60	-3927.54	134.36	647.61	-1586.39	55.48	176.53	-1889.64	109.34	1257.20	0.00	0.00	0.00	-1642.66	27.62	1536.32	-1760.88	153.86	1539.20	-1881.24	-29.33	1670.29	-2184.75	392.27	1651.98	-220.77	1133.08	71.50	375.93	1135.25	74.37	-232.14
3.32000	-2059.00	236.62	0.22	-2080.20	229.25	28.79	-3074.65	366.94	486.12	-3088.80	475.52	527.33	-1767.42	79.53	9.91	-1814.04	78.96	16.89	-3904.16	132.79	644.28	-1586.39	55.48	176.53	-1883.55	108.82	1257.81	0.00	0.00	0.00	-1642.66	27.62	1536.32	-1763.69	153.96	1539.20	-1874.99	-27.35	1670.25	-2174.80	392.37	1651.93	-221.69	1133.64	71.23	374.20	1135.75	73.93	-230.45
3.33000	-2026.74	237.87	3.70	-2067.11	230.50	27.60	-3070.81	366.35	487.46	-3083.19	473.69	527.96	-1766.31	79.41	9.66	-1816.50	77.58	17.22	-3880.70	131.23	640.90	-1586.39	55.48	176.53	-1876.78	106.95	1257.77	0.00	0.00	0.00	-1642.66	27.62	1536.32	-1744.88	155.54	1538.16	-1868.75	-25.33	1670.20	-2164.85	392.47	1651.87	-221.29	1133.38	71.22	374.00	1135.62	73.85	-227.29
3.34000	-2009.32	238.91	4.46	-2038.95	230.55	29.04	-3066.92	365.76	488.78	-3077.53	471.85	528.56	-1763.76	79.74	9.70	-1819.68	78.82	15.17	-3857.18	129.68	637.47	-1586.39	55.48	176.53	-1874.94	106.95	1258.43	0.00	0.00	0.00	-1642.66	27.62	1536.32	-1743.04	155.00	1537.16	-1862.53	-23.28	1670.14	-2154.92	392.55	1651.82	-221.42	1133.37	71.14	374.90	1135.24	74.18	-230.00
3.35000	-1986.94	239.31	4.93	-2017.49	232.32	30.22	-3062.97	365.18	490.06	-3071.82	470.02	529.15	-1765.18	80.72	8.71	-1820.63	78.76	15.93	-3833.58	128.14	633.99	-1586.39	55.48	176.53	-1881.46	105.29	1258.56	0.00	0.00	0.00	-1642.66	27.62	1536.32	-1747.03	154.02	1536.95	-1856.32	-21.18	1670.08	-2145.00	392.61	1651.76	-220.53	1132.40	71.58	374.11	1135.80	73.78	-228.39
3.36000	-1971.00	239.78	4.32	-1998.23	233.05	30.06	-3058.96	364.59	491.32	-3066.05	468.18	529.71	-1737.38	81.95	15.33	-1817.85	78.10	16.64	-3809.92	126.61	630.46	-1586.39	55.48	176.53	-1870.65	104.91	1258.33	0.00	0.00	0.00	-1642.66	27.62	1536.32	-1741.18	154.92	1537.31	-1850.12	-19.05	1670.01	-2135.09	392.67	1651.70	-221.21	1132.46	71.23	374.90	1135.42	74.11	-224.92
3.37000	-1947.37	240.70	5.41	-1973.71	233.55	29.93	-3054.90	364.00	492.56	-3060.23	466.34	530.24	-1761.99	80.75	10.06	-1806.23	79.15	18.71	-3786.18	125.09	626.88	-1586.39	55.48	176.53	-1871.42	104.38	1257.93	0.00	0.00	0.00	-1642.66	27.62	1536.32	-1741.48	154.57	1537.69	-1843.94	-16.87	1669.93	-2125.19	392.72	1651.64	-222.00	1133.21	70.92	374.77	1135.23	74.07	-227.22
3.38000	-1926.81	241.85	5.54	-1971.69	233.74	26.42	-3050.78	363.41	493.77	-3054.36	464.51	530.75	-1767.54	80.51	8.52	-1822.38	78.90	15.30	-3762.38	123.58	623.25	-1586.39	55.48	176.53	-1860.78	104.22	1258.48	0.00	0.00	0.00	-1642.66	27.62	1536.32	-1727.65	155.44	1536.28	-1837.77	-14.66	1669.85	-2115.31	392.76	1651.57	-220.34	1132.76	71.61	374.73	1136.18	73.80	-227.78
3.39000	-1904.22	243.50	6.11	-1948.94	234.43	25.51	-3046.59	362.82	494.95	-3048.44	462.67	531.24	-1771.92	80.57	8.29	-1816.04	80.42	16.93	-3738.51	122.08	619.57	-1586.39	55.48	176.53	-1849.43	103.61	1258.20	0.00	0.00	0.00	-1642.66	27.62	1536.32	-1706.72	156.58	1535.86	-1831.62	-12.40	1669.76	-2105.44	392.78	1651.51	-220.98	1133.09	71.37	375.64	1135.92	74.05	-227.84
3.40000	-1873.02	243.86	8.16	-1898.50	236.76	29.98	-3042.35	362.23	496.10	-3042.46	460.82	531.71	-1777.42	80.30	6.67	-1807.02	79.48	18.84	-3714.57	120.59	615.83	-1586.39	55.48	176.53	-1851.81	103.76	1257.66	0.00	0.00	0.00	-1642.66	27.62	1536.32	-1696.88	157.21	1535.77	-1825.48	-10.11	1669.66	-2095.59	392.79	1651.44	-223.00	1133.22	70.87	375.14	1135.72	73.94	-232.26
3.41000	-1864.99	245.59	6.44	-1885.98	238.55	28.40	-3038.05	361.63	497.22	-3036.43	458.98	532.15	-1759.80	81.71	10.39	-1820.68	78.42	15.87	-3690.57	119.12	612.05	-1586.39	55.48	176.53	-1838.42	102.72	1257.79	0.00	0.00	0.00	-1642.66	27.62	1536.32	-1708.86	156.70	1535.31	-1819.36	-7.77	1669.56	-2085.75	392.79	1651.38	-223.86	1133.08	70.53	374.65	1135.52	73.97	-228.62
3.42000	-1839.03	247.30	7.93	-1861.15	241.38	27.68	-3033.69	361.04	498.32	-3030.34	457.14	532.57	-1774.65	81.91	7.07	-1819.07	79.78	16.25	-3666.49	117.65	608.22	-1586.39	55.48	176.53	-1835.58	102.51	1257.26	0.00	0.00	0.00	-1642.66	27.62	1536.32	-1701.85	157.08	1535.18	-1813.25	-5.40	1669.45	-2075.93	392.78	1651.31	-221.55	1132.86	71.10	374.61	1135.23	74.12	-230.04
3.43000	-1823.78	249.95	8.12	-1875.93	242.42	22.04	-3029.27	360.45	499.39	-3024.20	455.30	532.97	-1783.50	81.91	6.17	-1798.42	80.36	21.30	-3642.36	116.20	604.33	-1586.39	55.48	176.53	-1836.08	102.36	1257.23	0.00	0.00	0.00	-1642.66	27.62	1536.32	-1692.45	159.90	1533.91	-1807.16	-2.98	1669.33	-2066.12	392.76	1651.24	-221.03	1131.94	71.25	375.11	1134.84	74.26	-231.49
3.44000	-1807.32	252.02	9.40	-1850.82	242.69	21.13	-3024.79	359.86	500.43	-3018.00	453.46	533.34	-1770.44	81.66	9.07	-1812.68	79.27	18.93	-3618.16	114.76	600.39	-1586.39	55.48	176.53	-1827.67	102.58	1256.67	0.00	0.00	0.00	-1642.66	27.62	1536.32	-1689.75	160.23	1533.81	-1801.08	-0.52	1669.20	-2056.33	392.73	1651.16	-220.36	1132.66	71.23	374.83	1135.11	74.09	-229.77
3.45000	-1769.74	251.97	32.32	-1810.13	246.59	27.44	-3020.24	359.27	501.44	-3011.75	451.62	533.68	-1758.07	81.73	12.60	-1826.09	78.88	16.14	-3593.89	113.33	596.40	-1586.39	55.48	176.53	-1823.95	103.43	1256.78	0.00	0.00	0.00	-1642.66	27.62	1536.32	-1693.92	159.52	1534.25	-1795.02	1.98	1669.07	-2046.56	392.68	1651.09	-220.75	1133.18	71.22	375.50	1134.80	74.31	-233.81
3.46000	-1741.26	254.45	35.71	-1789.31	248.12	26.77	-3015.64	358.68	502.43	-3005.44	449.78	534.01	-1768.43	82.44	10.73	-1799.80	79.08	21.35	-3569.57	111.91	592.36	-1586.39	55.48	176.53	-1825.63	102.52	1256.81	0.00	0.00	0.00	-1642.66	27.62	1536.32	-1690.56	159.86	1534.08	-1788.97	4.53	1668.93	-2036.81	392.63	1651.01	-222.56	1132.94	70.99	375.44	1134.93	74.32	-231.73
3.47000	-1717.49	257.84	38.52	-1768.37	248.71	42.16	-3010.97	358.09	503.38	-2999.08	447.94	534.30	-1748.52	82.77	13.91	-1803.19	79.66	20.99	-3545.18	110.51	588.26	-1586.39	55.48	176.53	-1814.88	104.14	1256.45	0.00	0.00	0.00	-1642.66	27.62	1536.32	-1698.97	161.01	1533.94	-1782.94	7.11	1668.78	-2027.07	392.56	1650.93	-221.15	1133.15	71.29	375.38	1135.56	74.00	-230.56
3.48000	-1699.97	260.61	40.24	-1743.56	251.57	43.80	-3006.24	357.49	504.31	-2992.66	446.10	534.58	-1765.40	82.19	10.35	-1811.60	79.47	18.23	-3520.73	109.12	584.12	-1586.39	55.48	176.53	-1807.10	104.00	1256.43	0.00	0.00	0.00	-1642.66	27.62	1536.32	-1664.82	163.29	1532.64	-1776.93	9.74	1668.62	-2017.35	392.48	1650.85	-221.50	1132.94	71.29	374.09	1135.67	73.74	-229.71
3.49000	-1674.90	263.95	43.58	-1712.77	257.12	46.84	-3001.45	356.90	505.20	-2986.19	444.26	534.82	-1755.57	81.98	12.63	-1807.53	79.28	19.25	-3496.22	107.74	579.92	-1586.39	55.48	176.53	-1806.14	104.65	1256.00	0.00	0.00	0.00	-1642.66	27.62	1536.32	-1665.53	164.26	1532.22	-1770.93	12.41	1668.46	-2007.65	392.38	1650.77	-223.45	1133.80	70.60	374.33	1135.73	73.79	-232.96
3.50000	-1652.14	266.07	47.28	-1689.66	256.42	49.97	-2996.59	356.31	506.07	-2979.65	442.43	535.05	-1738.92	81.54	16.98	-1813.90	79.54	18.15	-3471.65	106.37	575.67	-1586.39	55.48	176.53	-1801.36	105.23	1255.85	0.00	0.00	0.00	-1642.66	27.62	1536.32	-1671.71	164.68	1531.89	-1764.95	15.12	1668.28	-1997.98	392.28	1650.69	-224.50	1133.47	70.60	373.94	1135.51	73.90	-227.96
3.51000	-1632.51	268.41	50.49	-1662.21	258.73	52.87	-2991.67	355.72	506.90	-2973.07	440.59	535.25	-1756.72	81.69	12.36	-1812.80	79.30	18.65	-3447.02	105.01	571.36	-1586.39	55.48	176.53	-1803.22	104.93	1255.13	0.00	0.00	0.00	-1641.78	28.00	1536.71	-1662.49	165.83	1531.26	-1758.98	17.88	1668.10	-1988.32	392.16	1650.60	-221.77	1133.59	71.11	375.07	1135.13	74.29	-229.84
3.52000	-1612.94	270.44	54.30	-1662.55	263.41	50.78	-2986.68	355.13	507.71	-2966.42	438.76	535.42	-1754.34	81.12	12.95	-1814.04	78.42	18.68	-3422.33	103.67	567.01	-1586.39	55.48	176.53	-1797.68	105.02	1254.66	0.00	0.00	0.00	-1639.16	29.09	1538.03	-1642.94	167.08	1530.12	-1753.04	20.68	1667.92	-1978.68	392.03	1650.52	-221.99	1133.04	70.91	375.31	1135.46	74.22	-232.98
3.53000	-1585.48	272.09	59.36	-1617.45	265.02	59.34	-2981.63	354.55	508.48	-2959.72	436.93	535.57	-1756.19	80.13	12.98	-1807.00	79.18	19.41	-3397.59	102.34	562.60	-1586.39	55.48	176.53	-1792.45	105.59	1254.31	0.00	0.00	0.00	-1634.80	30.84	1540.54	-1659.57	168.07	1530.35	-1747.11	23.52	1667.72	-1969.07	391.89	1650.43	-222.42	1133.02	70.87	375.01	1135.64	74.15	-229.34
3.54000	-1570.49	274.05	63.15	-1594.04	264.44	64.10	-2976.51	353.96	509.22	-2952.97	435.11	535.69	-1779.58	79.87	6.86	-1804.65	79.18	19.68	-3372.79	101.02	558.13	-1586.39	55.48	176.53	-1778.35	106.10	1253.94	0.00	0.00	0.00	-1628.72	33.20	1544.48	-1651.22	168.92	1529.53	-1741.19	26.40	1667.52	-1959.47	391.74	1650.34	-220.74	1132.90	71.42	375.34	1135.02	74.33	-230.87
3.55000	-1545.82	274.99	69.04	-1595.30	265.41	63.20	-2971.32	353.37	509.93	-2946.15	433.28	535.78	-1760.27	78.69	10.91	-1813.78	77.92	17.35	-3347.93	99.72	553.62	-1586.39	55.48	176.53	-1784.86	107.03	1253.14	0.00	0.00	0.00	-1620.93	36.12	1550.10	-1638.46	170.50	1528.48	-1735.30	29.33	1667.31	-1949.90	391.57	1650.25	-221.37	1132.93	71.26	374.48	1135.43	73.88	-234.08
3.56000	-1528.21	275.20	74.62	-1566.97	268.49	68.55	-2966.07	352.79	510.61	-2939.28	431.46	535.85	-1761.65	78.93	10.15	-1805.06	77.62	19.30	-3323.02	98.43	549.04	-1586.39	55.48	176.53	-1772.46	107.31	1252.30	0.00	0.00	0.00	-1615.43	39.17	1559.58	-1643.11	172.11	1528.33	-1729.42	32.31	1667.09	-1940.36	391.39	1650.15	-221.13	1133.50	71.09	373.99	1135.91	73.61	-231.98
3.57000	-1504.50	275.57	81.38	-1545.33	269.81	81.99	-2960.76	352.20	511.26	-2932.35	429.65	535.90	-1752.43	77.95	12.61	-1807.69	77.28	18.65	-3298.05	97.16	544.42	-1586.39	55.48	176.53	-1759.52	108.45	1252.39	0.00	0.00	0.00	-1609.12	39.40	1553.68	-1629.82	175.08	1527.01	-1723.56	35.33	1666.86	-1930.83	391.20	1650.06	-222.51	1133.33	70.76	375.70	1135.40	74.05	-226.50
3.58000	-1490.79	274.97	85.96	-1524.64	267.54	87.60	-2955.37	351.62	511.88	-2925.36	427.83	535.91	-1761.91	80.45	10.01	-1814.34	76.96	16.61	-3273.03	95.89	539.74	-1586.39	55.48	176.53	-1769.38	108.30	1252.04	0.00	0.00	0.00	-1604.98	41.51	1558.98	-1629.54	175.90	1527.37	-1717.72	38.39	1666.63	-1921.33	391.00	1649.96	-223.30	1132.70	70.72	375.23	1135.89	73.90	-233.41
3.59000	-1478.80	274.34	89.92	-1509.19	269.55	90.89	-2949.92	351.04	512.46	-2918.31	426.03	535.90	-1754.35	75.90	12.02	-1818.60	77.27	16.06	-3247.95	94.65	535.01	-1586.39	55.48	176.53	-1757.40	108.80	1251.23	0.00	0.00	0.00	-1600.35	42.75	1555.94	-1624.65	177.29	1526.59	-1711.90	41.50	1666.38	-1911.85	390.79	1649.86	-223.01	1132.97	70.87	375.37	1135.45	74.06	-229.26
3.60000	-1461.50	274.50	95.17	-1493.90	271.63	93.49	-2944.40	350.46	513.02	-2911.21	424.22	535.87	-1764.80	76.39	8.85	-1804.95	76.94	18.67	-3222.83	93.41	530.22	-1586.39	55.48	176.53	-1749.25	109.57	1250.58	0.00	0.00	0.00	-1597.19	44.34	1553.03	-1620.35	178.89	1525.88	-1706.09	44.65	1666.13	-1902.40	390.56	1649.76	-220.88	1133.22	71.34	375.91	1135.61	74.24	-228.69
3.61000	-1449.07	272.79	99.10	-1477.40	268.72	97.80	-2938.81	349.88	513.54	-2904.04	422.42	535.81	-1757.19	77.33	11.71	-1820.80	75.72	15.79	-3197.65	92.19	525.38	-1586.39	55.48	176.53	-1749.47	110.75	1250.01	0.00	0.00	0.00	-1591.06	47.32	1558.26	-1618.26	181.80	1526.10	-1700.31	47.85	1665.87	-1892.98	390.32	1649.66	-220.16	1132.90	71.42	374.77	1135.82	73.95	-228.98
3.62000	-1425.14	271.57	104.82	-1462.41	266.79	101.70	-2933.15	349.30	514.02	-2896.82	420.62	535.72	-1758.41	75.54	10.75	-1804.20	75.76	18.70	-3172.42	90.99	520.49	-1586.39	55.48	176.53	-1736.49	111.06	1249.57	0.00	0.00	0.00	-1594.67	47.21	1553.00	-1610.93	181.39	1525.39	-1694.54	51.09	1665.60	-1883.58	390.07	1649.56	-220.19	1132.58	71.50	374.70	1135.60	73.79	-227.02
3.63000	-1422.20	271.56	106.05	-1449.16	265.86	104.98	-2927.42	348.72	514.47	-2889.54	418.83	535.60	-1756.85	76.29	11.54	-1805.56	75.23	18.60	-3147.14	89.80	515.54	-1586.39	55.48	176.53	-1740.97	112.33	1248.66	0.00	0.00	0.00	-1582.32	50.32	1557.82	-1626.67	184.01	1525.33	-1688.79	54.38	1665.33	-1874.21	389.80	1649.45	-221.80	1132.95	71.19	375.69	1135.11	74.13	-229.77
3.64000	-1396.94	270.58	117.98	-1435.81	262.43	108.52	-2921.63	348.15	514.89	-2882.20	417.05	535.46	-1742.57	74.98	15.47	-1823.17	75.06	15.79	-3121.81	88.62	510.53	-1586.39	55.48	176.53	-1730.42	113.33	1248.53	0.00	0.00	0.00	-1579.71	52.23	1554.77	-1622.24	185.43	1524.01	-1683.06	57.71	1665.04	-1864.86	389.52	1649.34	-222.17	1133.20	71.08	375.34	1135.48	73.89	-228.80
3.65000	-1386.59	269.61	119.90	-1426.54	263.12	109.35	-2915.76	347.57	515.28	-2874.79	415.27	535.29	-1775.00	75.63	7.89	-1816.59	75.52	17.37	-3096.44	87.46	505.48	-1586.39	55.48	176.53	-1728.61	114.35	1247.75	0.00	0.00	0.00	-1576.56	54.27	1551.79	-1604.90	187.61	1523.12	-1677.36	61.09	1664.75	-1855.54	389.23	1649.24	-221.73	1133.10	71.18	373.77	1135.41	73.78	-230.05
3.66000	-1377.61	268.58	120.93	-1418.57	264.57	109.31	-2909.82	347.00	515.63	-2867.33	413.49	535.09	-1753.33	74.43	12.43	-1809.13	75.36	19.09	-3071.01	86.31	500.36	-1586.39	55.48	176.53	-1718.96	114.77	1247.24	0.00	0.00	0.00	-1566.59	56.98	1556.72	-1588.47	189.87	1523.20	-1671.67	64.52	1664.45	-1846.25	388.92	1649.13	-222.34	1133.69	70.87	374.55	1135.66	73.86	-233.81
3.67000	-1368.37	266.03	121.44	-1409.36	261.66	110.63	-2903.81	346.43	515.95	-2859.81	411.72	534.86	-1767.04	74.43	9.97	-1802.10	75.50	20.29	-3045.54	85.18	495.19	-1586.39	55.48	176.53	-1710.72	115.72	1246.32	0.00	0.00	0.00	-1563.37	58.19	1551.52	-1593.89	193.19	1523.89	-1666.00	67.99	1664.13	-1836.99	388.61	1649.01	-220.26	1133.48	71.29	374.71	1135.06	74.00	-232.98
3.68000	-1361.38	264.44	120.37	-1403.86	263.74	108.15	-2897.72	345.87	516.23	-2852.23	409.96	534.61	-1758.22	76.29	10.69	-1820.57	75.08	16.45	-3020.02	84.07	489.96	-1586.39	55.48	176.53	-1709.85	117.88	1245.89	0.00	0.00	0.00	-1555.64	60.87	1556.00	-1586.06	195.88	1522.37	-1660.35	71.51	1663.81	-1827.76	388.28	1648.90	-222.61	1133.83	70.70	374.68	1135.54	74.01	-229.96
3.69000	-1354.65	262.08	119.03	-1396.62	260.59	107.39	-2891.57	345.30	516.48	-2844.58	408.20	534.33	-1749.20	74.60	12.14	-1810.00	75.62	18.58	-2994.46	82.97	484.68	-1586.39	55.48	176.53	-1692.18	124.75	1241.94	0.00	0.00	0.00	-1552.96	62.86	1553.25	-1582.47	197.51	1521.41	-1654.72	75.08	1663.49	-1818.56	387.93	1648.78	-221.42	1133.03	71.09	374.57	1135.51	73.92	-229.29
3.70000	-1350.06	261.89	116.41	-1391.23	258.63	105.79	-2885.34	344.74	516.70	-2836.88	406.45	534.02	-1766.71	74.35	9.02	-1817.51	74.92	16.70	-2968.85	81.88	479.35	-1586.39	55.48	176.53	-1685.85	121.14	1254.34	0.00	0.00	0.00	-1549.96	65.07	1550.58	-1575.63	198.74	1520.19	-1649.11	78.70	1663.15	-1809.38	387.58	1648.67	-221.76	1132.87	71.27	374.45	1135.18	73.96	-232.47
3.71000	-1345.32	259.71	113.86	-1388.54	259.81	102.10	-2879.04	344.18	516.87	-2829.12	404.70	533.68	-1750.77	75.01	11.99	-1810.13	76.39	18.41	-2943.20	80.82	473.95	-1586.39	55.48	176.53	-1682.91	121.01	1256.17	0.00	0.00	0.00	-1540.24	68.19	1555.04	-1565.27	201.04	1519.09	-1643.52	82.36	1662.80	-1800.24	387.21	1648.55	-220.90	1133.12	71.31	375.19	1135.04	74.24	-231.65
3.72000	-1340.11	255.64	111.55	-1383.35	255.17	100.88	-2872.66	343.62	517.02	-2821.29	402.97	533.32	-1764.59	74.54	10.15	-1798.37	75.85	19.53	-2917.50	79.76	468.50	-1586.39	55.48	176.53	-1675.07	122.92	1255.38	0.00	0.00	0.00	-1539.73	69.47	1550.14	-1562.74	203.51	1517.93	-1638.83	85.92	1662.30	-1791.13	386.82	1648.42	-218.99	1133.08	71.54	374.44	1135.09	73.97	-228.94
3.73000	-1336.86	253.47	108.05	-1379.10	251.23	98.69	-2866.22	343.06	517.12	-2813.40	401.24	532.92	-1748.40	74.41	11.92	-1804.10	75.27	19.27	-2891.76	78.73	463.00	-1586.39	55.48	176.53	-1668.97	124.51	1254.58	0.00	0.00	0.00	-1537.16	72.66	1548.48	-1554.78	205.58	1518.56	-1633.08	88.39	1661.97	-1782.05	386.43	1648.30	-221.92	1133.29	70.99	374.01	1135.15	73.75	-231.10
3.74000	-1341.89	250.35	97.48	-1376.41	248.81	95.86	-2859.69	342.51	517.20	-2805.45	399.52	532.50	-1757.76	73.84	10.59	-1804.56	74.57	19.39	-2865.98	77.71	457.44	-1586.39	55.48	176.53	-1657.80	136.04	1239.00	0.00	0.00	0.00	-1532.44	74.55	1546.47	-1562.49	207.20	1517.80	-1628.55	92.64	1661.89	-1773.01	386.02	1648.18	-222.56	1133.31	70.89	374.37	1135.42	73.88	-230.01
3.75000	-1341.50	247.95	92.97	-1375.44	248.06	91.73	-2853.09	341.96	517.23	-2797.44	397.80	532.05	-1748.82	73.87	13.11	-1801.98	75.47	19.78	-2840.16	76.70	451.82	-1586.39	55.48	176.53	-1655.58	128.56	1251.75	0.00	0.00	0.00	-1522.73	77.10	1548.12	-1559.78	210.47	1516.50	-1623.87	96.62	1661.70	-1763.99	385.60	1648.05	-222.08	1133.09	71.04	375.02	1135.86	73.94	-230.30
3.76000	-1340.45	244.86	89.25	-1373.72	245.23	88.28	-2846.42	341.41	517.23	-2789.36	396.09	531.57	-1744.67	74.95	14.73	-1810.14	75.08	18.18	-2814.30	75.71	446.14	-1586.39	55.48	176.53	-1655.74	129.27	1253.30	0.00	0.00	0.00	-1512.69	80.93	1553.85	-1533.91	215.23	1515.86	-1618.50	99.48	1661.15	-1755.01	385.16	1647.92	-221.08	1133.04	71.20	375.02	1135.49	74.08	-225.69
3.77000	-1338.26	241.53	85.20	-1372.20	241.24	84.66	-2839.67	340.87	517.19	-2781.23	394.40	531.06	-1773.65	74.06	6.95	-1798.48	75.25	19.92	-2788.39	74.74	440.41	-1586.39	55.48	176.53	-1646.51	131.71	1253.17	0.00	0.00	0.00	-1507.18	83.60	1548.73	-1525.58	218.93	1515.11	-1612.42	101.55	1660.73	-1746.06	384.71	1647.79	-221.31	1133.00	71.24	373.89	1135.57	73.85	-230.21
3.78000	-1338.60	238.06	80.14	-1371.72	238.77	80.25	-2832.84	340.33	517.12	-2773.03	392.71	530.52	-1756.61	74.49	10.71	-1802.15	75.82	19.30	-2762.45	73.79	434.62	-1586.39	55.48	176.53	-1640.39	132.55	1253.17	0.00	0.00	0.00	-1503.31	87.29	1547.49	-1532.90	220.52	1514.92	-1609.07	107.29	1660.74	-1737.15	384.24	1647.66	-219.84	1132.78	71.46	374.30	1135.79	73.86	-233.32
3.79000	-1342.23	234.49	74.64	-1371.36	238.05	75.61	-2825.94	339.79	517.00	-2764.77	391.03	529.95	-1758.13	72.94	10.14	-1815.51	73.66	16.51	-2736.47	72.85	428.77	-1586.39	55.48	176.53	-1634.16	134.13	1253.04	0.00	0.00	0.00	-1494.55	89.89	1545.50	-1539.14	222.73	1514.29	-1602.43	108.61	1660.35	-1728.28	383.77	1647.53	-222.40	1133.39	70.70	374.78	1135.48	74.12	-225.76
3.80000	-1340.13	232.76	69.24	-1369.86	236.37	71.06	-2818.96	339.25	516.85	-2756.44	389.35	529.35	-1759.85	74.41	10.01	-1813.03	74.07	17.01	-2710.46	71.93	422.87	-1586.39	55.48	176.53	-1628.79	136.22	1252.94	0.00	0.00	0.00	-1488.87	92.41	1547.48	-1527.94	225.24	1513.77	-1597.36	111.92	1659.87	-1719.43	383.28	1647.39	-223.08	1133.21	70.74	375.11	1135.19	74.17	-229.66
3.81000	-1327.99	231.40	64.93	-1379.10	231.75	58.78	-2811.90	338.72	516.67	-2748.05	387.69	528.72	-1735.48	74.60	14.62	-1806.87	72.93	17.71	-2684.41	71.03	416.91	-1586.39	55.48	176.53	-1620.62	138.34	1252.99	0.00	0.00	0.00	-1486.09	96.87	1553.80	-1499.97	227.45	1513.16	-1592.23	115.41	1659.83	-1710.63	382.77	1647.26	-221.17	1133.11	71.44	374.95	1135.69	73.95	-236.24
3.82000	-1327.46	232.22	57.05	-1365.83	233.10	56.34	-2804.76	338.19	516.44	-2739.60	386.04	528.06	-1741.03	75.57	12.51	-1797.03	75.19	19.11	-2658.32	70.15	410.89	-1586.39	55.48	176.53	-1619.01	140.29	1252.88	0.00	0.00	0.00	-1490.71	97.71	1549.43	-1492.41	231.06	1513.70	-1587.76	120.08	1660.23	-1701.86	382.25	1647.12	-220.73	1133.27	71.35	374.79	1135.79	73.97	-233.47
3.83000	-1329.15	233.19	49.58	-1359.27	232.02	53.34	-2797.54	337.66	516.18	-2731.08	384.39	527.37	-1749.75	73.83	10.83	-1806.00	73.61	16.53	-2632.19	69.28	404.81	-1586.39	55.48	176.53	-1609.87	142.80	1252.93	0.00	0.00	0.00	-1481.88	100.64	1548.69	-1493.78	233.02	1514.17	-1580.53	121.17	1660.15	-1693.12	381.72	1646.98	-220.71	1132.83	71.40	374.76	1135.75	74.00	-230.92
3.84000	-1324.95	235.18	45.64	-1372.51	233.18	48.86	-2790.25	337.14	515.87	-2722.50	382.76	526.65	-1764.04	73.83	8.05	-1810.32	73.81	15.33	-2606.04	68.43	398.68	-1586.39	55.48	176.53	-1605.98	145.17	1252.93	0.00	0.00	0.00	-1476.17	102.98	1547.38	-1485.31	235.05	1514.30	-1574.53	123.70	1660.49	-1684.43	381.17	1646.84	-221.13	1133.45	71.12	375.60	1135.84	74.15	-233.33
3.85000	-1319.86	232.87	44.12	-1363.61	232.39	48.62	-2782.88	336.62	515.53	-2713.85	381.13	525.91	-1765.93	74.24	7.80	-1811.90	72.78	14.77	-2579.84	67.60	392.48	-1586.39	55.48	176.53	-1600.92	147.31	1253.49	0.00	0.00	0.00	-1467.84	106.28	1550.10	-1477.89	237.66	1514.32	-1570.16	128.59	1660.94	-1675.77	380.61	1646.69	-220.36	1132.75	71.43	374.78	1135.77	73.99	-233.11
3.86000	-1318.78	231.34	42.22	-1378.92	232.01	43.52	-2775.42	336.10	515.15	-2705.14	379.52	525.13	-1751.97	73.62	9.94	-1802.67	72.92	16.26	-2553.62	66.79	386.23	-1586.39	55.48	176.53	-1594.95	148.80	1253.96	0.00	0.00	0.00	-1459.50	111.12	1557.00	-1488.68	241.35	1515.00	-1565.40	132.97	1661.95	-1667.15	380.04	1646.55	-221.62	1133.29	70.95	374.80	1135.50	74.17	-225.29
3.87000	-1317.79	231.19	40.20	-1370.08	229.38	44.82	-2767.89	335.59	514.73	-2696.37	377.92	524.32	-1752.39	74.63	10.04	-1803.65	72.67	15.15	-2527.36	65.99	379.92	-1586.39	55.48	176.53	-1582.33	151.88	1255.25	0.00	0.00	0.00	-1452.69	112.00	1553.42	-1466.43	243.84	1514.65	-1558.17	134.10	1662.43	-1658.57	379.45	1646.40	-220.64	1133.33	71.25	375.25	1135.71	73.93	-228.41
3.88000	-1312.96	231.96	43.64	-1370.83	230.84	43.39	-2760.27	335.08	514.27	-2687.52	376.33	523.47	-1756.65	74.44	8.88	-1812.86	71.74	12.64	-2501.07	65.22	373.55	-1586.39	55.48	176.53	-1574.34	153.93	1256.16	0.00	0.00	0.00	-1450.21	114.72	1553.51	-1463.12	246.76	1515.80	-1553.26	138.98	1663.68	-1650.03	378.85	1646.25	-221.56	1133.28	71.03	375.03	1135.68	74.02	-232.74
3.89000	-1312.27	231.33	42.81	-1375.09	232.35	41.30	-2752.57	334.58	513.78	-2678.62	374.75	522.60	-1746.63	74.22	11.16	-1800.67	72.15	13.89	-2474.75	64.46	367.12	-1586.39	55.48	176.53	-1554.50	165.52	1242.57	0.00	0.00	0.00	-1449.83	116.95	1553.04	-1460.44	248.32	1516.43	-1548.56	143.50	1664.76	-1641.53	378.23	1646.10	-222.45	1132.56	71.23	374.87	1135.45	74.18	-228.27
3.90000	-1313.17	233.26	41.08	-1379.03	231.60	40.17	-2744.79	334.08	513.24	-2669.65	373.18	521.70	-1760.61	72.42	8.94	-1802.92	72.17	12.36	-2448.40	63.72	360.64	-1586.39	55.48	176.53	-1564.72	160.66	1256.15	0.00	0.00	0.00	-1444.91	120.00	1556.44	-1458.37	250.43	1517.72	-1542.85	146.59	1666.11	-1633.07	377.60	1645.95	-222.01	1133.12	71.19	374.71	1135.85	73.98	-227.49
3.91000	-1312.46	232.03	40.61	-1369.54	232.67	41.50	-2736.93	333.58	512.66	-2660.61	371.62	520.76	-1760.17	74.22	8.93	-1788.12	71.99	13.93	-2422.03	63.00	354.09	-1586.39	55.48	176.53	-1560.41	160.70	1259.92	0.00	0.00	0.00	-1431.95	124.17	1563.67	-1445.14	254.31	1519.26	-1537.41	149.51	1667.26	-1624.65	376.95	1645.79	-221.37	1133.02	71.13	373.76	1135.48	73.89	-230.28
3.92000	-1312.25	231.89	39.84	-1362.84	232.53	43.13	-2728.99	333.09	512.04	-2651.51	370.07	519.80	-1739.80	73.53	12.32	-1789.05	71.66	13.49	-2395.62	62.30	347.48	-1586.39	55.48	176.53	-1551.64	162.81	1261.26	0.00	0.00	0.00	-1427.98	125.42	1561.24	-1445.21	257.15	1520.73	-1531.60	152.39	1668.50	-1616.27	376.29	1645.64	-221.37	1132.50	71.22	373.76	1135.42	73.87	-232.18
3.93000	-1311.64	231.12	39.38	-1371.29	231.02	40.73	-2720.96	332.60	511.38	-2642.34	368.54	518.80	-1749.88	73.05	9.15	-1792.28	71.83	12.11	-2369.19	61.62	340.82	-1586.39	55.48	176.53	-1548.60	165.57	1262.59	0.00	0.00	0.00	-1423.30	127.56	1561.15	-1430.08	257.25	1521.09	-1526.10	155.45	1669.93	-1607.94	375.62	1645.48	-223.17	1133.74	70.69	373.23	1135.65	73.52	-229.04
3.94000	-1325.23	231.06	31.83	-1364.53	231.34	41.61	-2712.85	332.11	510.68	-2633.10	367.02	517.77	-1763.00	72.94	4.12	-1797.06	71.40	10.40	-2342.72	60.95	334.09	-1586.39	55.48	176.53	-1539.08	173.83	1250.74	0.00	0.00	0.00	-1420.48	130.14	1560.64	-1429.09	260.01	1522.48	-1520.14	157.54	1671.14	-1599.64	374.93	1645.32	-221.96	1133.54	70.98	374.44	1136.14	73.70	-229.21
3.95000	-1317.53	230.85	33.19	-1363.61	231.75	40.85	-2704.66	331.63	509.93	-2623.80	365.51	516.71	-1760.62	73.91	2.49	-1787.93	71.56	11.69	-2316.24	60.31	327.31	-1586.39	55.48	176.53	-1529.03	170.85	1262.89	0.00	0.00	0.00	-1415.39	133.70	1563.79	-1432.70	264.08	1524.56	-1516.15	162.50	1672.42	-1591.40	374.23	1645.16	-221.23	1134.03	70.91	374.81	1135.93	73.95	-229.14
3.96000	-1310.62	230.12	38.27	-1355.71	231.57	42.51	-2696.38	331.16	509.15	-2614.42	364.01	515.62	-1754.09	72.33	1.59	-1793.30	71.81	9.90	-2289.72	59.69	320.46	-1586.39	55.48	176.53	-1531.84	171.72	1265.95	0.00	0.00	0.00	-1404.09	137.84	1571.19	-1436.31	267.52	1527.06	-1511.32	165.65	1673.38	-1583.19	373.51	1644.99	-219.73	1132.45	71.60	374.24	1135.60	73.94	-229.94
3.97000	-1314.38	230.31	32.98	-1364.73	232.00	40.20	-2688.01	330.69	508.32	-2604.99	362.53	514.49	-1771.84	72.15	-3.05	-1792.12	70.63	9.36	-2263.19	59.08	313.56	-1586.39	55.48	176.53	-1524.50	174.29	1266.83	0.00	0.00	0.00	-1404.29	139.01	1568.41	-1417.26	268.95	1527.09	-1505.08	166.58	1674.53	-1575.03	372.77	1644.83	-221.97	1133.55	70.96	374.50	1135.22	74.03	-230.90
3.98000	-1322.61	231.09	30.77	-1368.50	232.69	39.58	-2679.56	330.22	507.46	-2595.48	361.06	513.33	-1763.98	72.01	-2.19	-1781.27	71.79	11.66	-2236.62	58.50	306.59	-1586.39	55.48	176.53	-1519.93	176.23	1267.65	0.00	0.00	0.00	-1392.55	140.27	1568.16	-1419.56	272.43	1528.74	-1500.55	169.39	1675.09	-1566.91	372.03	1644.66	-220.97	1132.61	71.25	374.80	1135.36	74.07	-230.37
3.99000	-1320.70	230.74	30.99	-1364.54	232.76	40.43	-2671.02	329.76	506.54	-2585.91	359.60	512.14	-1757.25	71.84	-2.70	-1774.36	71.46	13.21	-2210.04	57.93	299.57	-1586.39	55.48	176.53	-1510.19	183.11	1256.60	0.00	0.00	0.00	-1390.67	142.49	1567.73	-1398.72	273.85	1529.51	-1496.00	172.51	1676.07	-1558.84	371.26	1644.49	-221.82	1133.62	71.22	374.32	1136.08	73.75	-233.09
4.00000	-1311.16	231.01	37.28	-1365.07	232.30	40.50	-2662.40	329.30	505.59	-2576.27	358.16	510.92	-1760.27	71.53	-5.21	-1767.30	71.18	14.48	-2183.43	57.39	292.48	-1586.39	55.48	176.53	-1504.75	180.39	1266.99	0.00	0.00	0.00	-1388.70	145.54	1570.56	-1384.27	275.32	1530.23	-1490.95	174.74	1676.45	-1550.81	370.49	1644.32	-221.96	1133.99	71.12	374.05	1135.33	73.86	-232.23
4.01000	-1318.04	231.03	32.05	-1365.42	231.47	40.18	-2653.69	328.85	504.60	-2566.56	356.73	509.66	-1745.39	70.04	-3.95	-1767.65	70.88	15.48	-2156.80	56.87	285.33	-1586.39	55.48	176.53	-1501.77	182.11	1269.15	0.00	0.00	0.00	-1378.42	149.17	1577.23	-1386.42	278.83	1531.08	-1486.54	177.98	1677.01	-1542.83	369.70	1644.15	-220.29	1134.02	71.21	373.89	1136.14	73.59	-225.96
4.02000	-1311.06	230.66	37.61	-1358.23	233.15	41.49	-2644.90	328.40	503.56	-2556.78	355.32	508.38	-1739.14	69.51	-4.11	-1750.14	71.43	20.88	-2130.15	56.37	278.12	-1586.39	55.48	176.53	-1497.09	183.87	1269.60	0.00	0.00	0.00	-1375.42	148.94	1573.59	-1393.18	280.30	1532.55	-1481.46	179.56	1677.50	-1534.90	368.89	1643.98	-221.11	1133.46	71.14	375.59	1135.59	74.28	-226.55
4.03000	-1311.23	230.68	37.79	-1357.56	231.26	42.02	-2636.01	327.96	502.48	-2546.93	353.92	507.05	-1743.02	67.27	-7.77	-1749.59	70.41	22.77	-2103.48	55.88	270.85	-1586.39	55.48	176.53	-1489.18	185.70	1269.57	0.00	0.00	0.00	-1364.99	150.68	1572.41	-1380.87	282.26	1533.14	-1475.55	180.05	1677.71	-1527.01	368.07	1643.80	-221.67	1132.70	71.12	376.04	1135.50	74.43	-226.22
4.04000	-1311.14	230.13	38.27	-1363.30	232.21	40.56	-2627.04	327.52	501.35	-2537.02	352.53	505.70	-1730.10	66.46	-5.89	-1735.77	70.24	27.75	-2076.79	55.42	263.52	-1586.39	55.48	176.53	-1484.58	187.70	1268.22	0.00	0.00	0.00	-1362.79	151.36	1571.32	-1372.57	283.04	1533.12	-1471.44	183.64	1678.08	-1519.17	367.23	1643.62	-221.41	1132.37	71.33	375.02	1135.75	74.21	-223.47
4.05000	-1311.60	230.76	38.31	-1366.01	232.06	40.98	-2617.98	327.09	500.18	-2527.03	351.16	504.31	-1730.24	64.49	-5.13	-1715.89	69.44	33.99	-2050.09	54.98	256.13	-1586.39	55.48	176.53	-1482.27	189.05	1269.65	0.00	0.00	0.00	-1360.74	152.68	1573.36	-1370.01	283.70	1533.02	-1466.62	185.49	1678.35	-1511.38	366.38	1643.45	-223.14	1133.09	70.77	375.14	1135.24	74.29	-228.84
4.06000	-1311.38	229.86	39.01	-1367.14	232.31	40.43	-2608.83	326.67	498.97	-2516.98	349.81	502.89	-1714.49	63.59	-0.71	-1712.81	68.54	36.64	-2023.36	54.56	248.68	-1586.39	55.48	176.53	-1471.30	191.02	1269.90	0.00	0.00	0.00	-1352.08	155.70	1578.86	-1372.74	285.19	1533.75	-1460.49	185.94	1678.51	-1503.64	365.51	1643.26	-223.07	1132.96	70.75	375.91	1135.23	74.38	-231.45
4.07000	-1312.00	230.44	39.13	-1363.02	231.62	41.96	-2599.59	326.25	497.71	-2506.86	348.47	501.43	-1702.74	62.32	2.15	-1698.32	68.26	40.71	-1996.62	54.17	241.16	-1586.39	55.48	176.53	-1469.14	192.47	1270.20	0.00	0.00	0.00	-1346.13	155.45	1574.39	-1372.36	287.06	1534.58	-1455.19	187.72	1678.39	-1495.95	364.63	1643.08	-221.96	1133.80	70.86	375.91	1135.40	74.42	-229.67
4.08000	-1312.28	230.37	39.72	-1365.48	231.58	41.09	-2590.26	325.83	496.41	-2496.66	347.14	499.94	-1688.19	61.90	5.17	-1682.60	67.85	44.00	-1969.86	53.79	233.58	-1586.39	55.48	176.53	-1461.08	193.72	1270.55	0.00	0.00	0.00	-1344.88	155.90	1573.56	-1362.38	286.81	1533.97	-1449.67	188.83	1678.48	-1488.30	363.73	1642.90	-221.03	1133.25	71.39	374.68	1135.29	74.14	-228.81
4.09000	-1312.34	229.84	40.47	-1374.63	231.55	39.98	-2580.84	325.42	495.06	-2486.40	345.84	498.42	-1668.42	62.39	8.43	-1672.03	68.60	46.24	-1943.08	53.44	225.94	-1586.39	55.48	176.53	-1448.20	194.85	1278.95	0.00	0.00	0.00	-1345.38	155.93	1571.98	-1350.25	287.17	1533.70	-1443.91	188.92	1678.54	-1480.71	362.81	1642.71	-221.36	1134.02	71.13	374.04	1135.87	73.71	-227.31
4.10000	-1312.56	229.62	40.93	-1370.63	231.52	40.75	-2571.33	325.02	493.67	-2476.07	344.55	496.86	-1656.14	62.66	9.46	-1654.08	69.51	48.43	-1916.29	53.10	218.24	-1586.39	55.48	176.53	-1451.52	196.05	1272.36	0.00	0.00	0.00	-1340.91	156.94	1573.46	-1342.17	287.66	1533.51	-1438.44	190.04	1678.40	-1473.17	361.89	1642.52	-221.10	1133.45	71.12	374.78	1135.58	73.93	-234.43
4.11000	-1312.76	229.81	41.27	-1362.12	232.38	42.54	-2561.73	324.62	492.23	-2465.66	343.27	495.26	-1646.63	63.60	10.05	-1641.44	69.82	48.88	-1889.48	52.79	210.47	-1586.39	55.48	176.53	-1451.46	197.06	1271.47	0.00	0.00	0.00	-1328.01	159.64	1578.38	-1345.95	288.61	1533.46	-1433.34	191.63	1678.82	-1465.68	360.94	1642.33	-222.49	1133.72	70.83	374.19	1135.48	73.93	-230.64
4.12000	-1312.60	229.04	41.90	-1373.45	230.23	40.86	-2552.03	324.22	490.75	-2455.19	342.01	493.64	-1621.85	63.76	26.47	-1625.68	71.94	48.96	-1862.66	52.51	202.65	-1586.39	55.48	176.53	-1451.23	198.81	1271.82	0.00	0.00	0.00	-1325.53	158.83	1574.64	-1334.22	288.58	1533.47	-1428.89	194.17	1679.11	-1458.24	359.98	1642.14	-221.70	1133.45	71.04	373.64	1135.73	73.71	-228.05
4.13000	-1313.14	229.72	41.74	-1373.47	230.68	40.88	-2542.25	323.84	489.22	-2444.64	340.77	491.98	-1598.89	65.27	28.89	-1616.27	70.66	63.30	-1835.83	52.24	194.76	-1586.39	55.48	176.53	-1441.91	200.04	1272.68	0.00	0.00	0.00	-1321.91	158.60	1573.08	-1332.43	288.29	1533.64	-1423.50	194.09	1679.37	-1450.86	359.01	1641.95	-220.83	1132.74	71.27	375.82	1135.68	74.23	-227.87
4.14000	-1312.82	228.95	42.01	-1360.60	231.84	43.42	-2532.37	323.46	487.64	-2434.02	339.55	490.28	-1581.92	67.00	28.54	-1604.05	72.34	62.76	-1808.99	52.00	186.80	-1586.39	55.48	176.53	-1431.90	207.41	1260.90	0.00	0.00	0.00	-1315.20	159.23	1572.48	-1321.67	292.47	1537.68	-1419.49	196.58	1679.69	-1443.52	358.02	1641.75	-221.22	1133.46	70.95	375.57	1135.25	74.36	-223.85
4.15000	-1312.77	228.79	42.05	-1362.46	230.95	43.43	-2522.40	323.08	486.02	-2423.33	338.34	488.55	-1560.56	69.98	28.24	-1580.43	74.44	62.24	-1782.13	51.78	178.79	-1586.39	55.48	176.53	-1430.32	202.61	1271.05	0.00	0.00	0.00	-1307.65	160.15	1573.57	-1308.62	298.05	1542.74	-1413.44	196.27	1679.47	-1436.24	357.01	1641.55	-223.09	1133.79	70.68	374.79	1135.99	73.91	-226.26
4.16000	-1312.91	229.25	41.58	-1362.54	230.25	42.79	-2512.33	322.71	484.35	-2412.57	337.15	486.78	-1540.57	72.47	27.95	-1562.21	76.30	60.46	-1755.27	51.58	170.71	-1586.39	55.48	176.53	-1426.03	203.82	1273.17	0.00	0.00	0.00	-1303.90	160.53	1573.58	-1298.86	300.54	1544.81	-1408.83	197.95	1679.82	-1429.02	355.99	1641.35	-223.15	1133.53	70.62	374.86	1135.71	74.07	-225.82
4.17000	-1312.49	228.64	41.47	-1364.63	230.50	42.55	-2502.17	322.35	482.64	-2401.74	335.98	484.98	-1517.11	75.03	27.98	-1539.77	78.82	59.34	-1728.39	51.40	162.57	-1586.39	55.48	176.53	-1418.23	204.33	1273.15	0.00	0.00	0.00	-1298.26	159.72	1573.49	-1293.87	300.52	1545.15	-1403.34	198.00	1679.98	-1421.85	354.95	1641.15	-221.20	1133.75	70.92	374.80	1135.55	74.17	-230.07
4.18000	-1312.88	229.37	40.72	-1365.53	229.75	42.13	-2491.92	322.00	480.87	-2390.83	334.83	483.14	-1495.65	76.72	27.78	-1520.65	80.87	57.15	-1701.51	51.25	154.36	-1586.39	55.48	176.53	-1420.09	205.24	1273.12	0.00	0.00	0.00	-1297.37	161.02	1573.95	-1286.11	300.34	1545.03	-1397.38	197.64	1679.99	-1414.73	353.89	1640.95	-221.85	1133.11	71.01	373.86	1135.52	73.87	-229.27
4.19000	-1311.88	228.25	40.78	-1364.29	232.15	41.90	-2481.57	321.65	479.07	-2379.85	333.69	481.27	-1472.10	78.69	27.86	-1497.84	82.10	55.45	-1674.62	51.12	146.09	-1586.39	55.48	176.53	-1407.52	205.04	1273.47	0.00	0.00	0.00	-1287.44	161.33	1573.81	-1284.08	300.81	1545.49	-1392.26	198.07	1679.99	-1407.67	352.82	1640.75	-221.20	1132.88	71.26	373.19	1135.88	73.53	-221.66
4.20000	-1312.22	229.35	39.86	-1351.90	231.06	44.39	-2471.12	321.30	477.21	-2368.80	332.58	479.36	-1455.65	79.72	26.97	-1474.66	82.85	53.65	-1647.72	51.01	137.76	-1586.39	55.48	176.53	-1404.14	206.61	1273.26	0.00	0.00	0.00	-1283.03	159.60	1573.92	-1277.70	300.56	1545.57	-1387.77	199.89	1680.25	-1400.67	351.74	1640.54	-221.67	1133.31	71.17	374.08	1136.16	73.74	-226.21
4.21000	-1312.07	229.33	39.57	-1368.42	230.20	41.35	-2460.58	320.97	475.30	-2357.68	331.48	477.41	-1419.08	84.80	30.97	-1452.72	83.77	51.63	-1620.81	50.93	129.36	-1586.37	55.48	176.53	-1402.25	207.10	1273.04	0.00	0.00	0.00	-1280.56	160.22	1573.93	-1273.28	300.94	1545.80	-1381.65	199.25	1680.11	-1393.72	350.63	1640.33	-222.46	1133.60	70.84	374.54	1136.18	73.72	-227.74
4.22000	-1312.26	230.22	38.85	-1357.05	231.39	42.95	-2449.95	320.64	473.35	-2346.48	330.40	475.43	-1392.15	85.19	31.81	-1426.79	83.25	50.66	-1593.90	50.87	120.90	-1567.44	56.52	169.08	-1393.42	208.02	1272.96	0.00	0.00	0.00	-1274.20	160.06	1573.84	-1266.83	300.70	1545.78	-1375.92	199.15	1679.81	-1386.83	349.52	1640.12	-222.07	1133.46	70.97	374.76	1135.96	73.81	-226.84
4.23000	-1312.04	230.25	38.42	-1367.32	230.73	41.58	-2439.21	320.32	471.35	-2335.21	329.34	473.41	-1367.99	84.30	31.90	-1403.12	86.96	52.03	-1566.98	50.84	112.37	-1548.06	57.37	161.86	-1390.91	207.86	1272.69	0.00	0.00	0.00	-1274.69	159.98	1573.68	-1260.44	300.55	1545.64	-1370.19	198.97	1679.67	-1379.99	348.38	1639.91	-221.02	1133.78	71.01	374.25	1135.99	73.80	-227.38
4.24000	-1312.07	230.56	37.91	-1372.87	232.53	39.39	-2428.38	320.00	469.30	-2323.87	328.30	471.36	-1343.10	82.97	33.14	-1380.33	86.52	50.83	-1545.32	51.42	104.71	-1528.17	57.73	154.65	-1384.89	208.82	1272.43	0.00	0.00	0.00	-1268.30	159.12	1572.77	-1256.99	300.40	1545.57	-1363.95	197.37	1679.27	-1373.22	347.23	1639.70	-221.74	1133.77	70.79	373.62	1136.39	73.56	-231.96
4.25000	-1311.97	230.58	37.52	-1353.22	232.61	43.28	-2417.46	319.69	467.20	-2312.45	327.29	469.27	-1317.49	80.26	34.22	-1357.30	84.82	50.13	-1523.44	52.23	97.23	-1507.12	56.87	148.35	-1380.14	209.88	1272.22	0.00	0.00	0.00	-1259.01	159.16	1572.83	-1252.79	300.36	1545.25	-1359.08	198.62	1679.10	-1366.50	346.06	1639.48	-222.32	1132.90	71.06	374.03	1136.40	73.50	-228.02
4.26000	-1312.21	231.26	36.70	-1359.14	232.46	41.99	-2406.43	319.39	465.05	-2300.96	326.29	467.14	-1290.90	79.03	36.54	-1334.12	82.86	50.12	-1500.01	51.16	90.57	-1487.30	58.07	141.55	-1379.23	209.88	1272.00	0.00	0.00	0.00	-1249.77	161.21	1576.88	-1243.75	300.91	1544.72	-1352.96	197.80	1678.71	-1359.84	344.88	1639.27	-223.29	1133.92	70.47	374.02	1135.51	73.77	-225.29
4.27000	-1310.00	230.54	34.38	-1364.46	232.93	40.10	-2395.30	319.09	462.86	-2289.40	325.31	464.98	-1266.66	77.63	38.78	-1309.40	81.36	50.65	-1476.74	50.39	83.96	-1467.18	58.78	135.70	-1372.25	210.81	1271.97	0.00	0.00	0.00	-1251.22	160.40	1572.22	-1239.67	299.72	1544.45	-1348.24	198.90	1678.55	-1353.25	343.68	1639.05	-223.42	1134.01	70.36	374.48	1135.78	73.84	-228.30
4.28000	-1306.13	230.16	34.13	-1367.45	231.87	39.86	-2384.08	318.81	460.61	-2277.76	324.35	462.78	-1237.94	75.23	43.68	-1284.91	80.35	51.65	-1452.88	48.70	78.40	-1443.68	55.19	131.94	-1361.09	211.00	1271.98	0.00	0.00	0.00	-1246.41	159.22	1570.81	-1233.78	300.22	1544.05	-1343.73	200.46	1678.33	-1346.71	342.47	1638.83	-221.99	1134.22	70.80	374.87	1136.16	73.77	-227.09
4.29000	-1316.83	230.81	31.28	-1353.71	234.76	41.04	-2372.76	318.53	458.31	-2266.04	323.41	460.54	-1213.47	72.78	46.57	-1261.73	78.08	52.69	-1430.04	46.15	73.45	-1421.81	54.01	127.58	-1356.18	214.10	1272.73	0.00	0.00	0.00	-1236.20	158.73	1568.49	-1227.08	300.21	1543.58	-1337.78	199.80	1678.02	-1340.23	341.23	1638.60	-222.10	1134.51	70.70	375.40	1135.37	74.12	-231.19
4.30000	-1311.72	230.31	31.90	-1360.02	234.12	39.79	-2361.33	318.25	455.96	-2254.25	322.50	458.27	-1189.61	71.00	49.78	-1239.81	77.61	54.16	-1406.97	45.09	69.06	-1401.47	54.52	123.07	-1352.80	217.54	1273.40	0.00	0.00	0.00	-1225.82	158.65	1569.14	-1220.35	299.66	1542.89	-1331.54	198.88	1677.20	-1333.82	339.98	1638.38	-221.73	1134.27	70.93	374.42	1136.12	73.64	-234.98
4.31000	-1313.77	230.08	30.87	-1372.97	234.27	28.83	-2349.81	317.99	453.57	-2242.38	321.60	455.95	-1165.75	70.90	54.15	-1216.43	77.06	56.79	-1382.77	46.53	63.08	-1381.26	55.52	118.85	-1345.49	218.68	1273.30	0.00	0.00	0.00	-1221.40	158.90	1573.44	-1215.29	298.33	1542.15	-1325.47	197.76	1676.75	-1327.46	338.72	1638.15	-222.60	1133.30	70.77	374.02	1135.77	73.77	-229.58
4.32000	-1325.90	230.20	19.20	-1371.93	235.21	28.66	-2338.19	317.73	451.12	-2230.44	320.73	453.61	-1143.02	71.62	58.77	-1194.90	77.02	59.62	-1359.26	45.48	59.56	-1361.34	56.16	115.63	-1336.92	219.05	1273.19	0.00	0.00	0.00	-1221.34	156.87	1569.19	-1209.40	298.63	1541.67	-1318.58	195.43	1676.21	-1321.17	337.43	1637.92	-223.36	1133.62	70.64	373.17	1135.11	73.67	-226.04
4.33000	-1310.89	233.21	21.78	-1399.53	232.97	20.99	-2326.46	317.48	448.62	-2218.43	319.88	451.22	-1121.69	72.35	63.47	-1171.15	77.39	63.83	-1338.00	47.13	55.46	-1340.73	54.89	113.91	-1333.02	218.50	1272.76	0.00	0.00	0.00	-1217.12	156.31	1567.26	-1201.69	297.20	1540.72	-1314.86	198.19	1675.99	-1314.94	336.14	1637.69	-221.61	1133.94	70.84	374.76	1134.74	74.08	-229.71
4.34000	-1332.44	234.10	15.40	-1343.28	237.01	32.87	-2314.63	317.24	446.07	-2206.33	319.05	448.79	-1100.39	73.06	69.04	-1153.08	78.74	67.13	-1316.35	46.68	53.05	-1322.11	55.99	111.91	-1330.35	218.61	1272.47	0.00	0.00	0.00	-1212.91	155.43	1566.78	-1200.97	296.81	1540.53	-1309.06	196.92	1675.61	-1308.77	334.82	1637.46	-220.99	1133.37	71.04	373.97	1135.68	73.74	-229.70
4.35000	-1332.29	233.96	16.73	-1392.79	235.91	23.37	-2302.70	317.00	443.47	-2194.16	318.24	446.33	-1080.89	74.92	74.15	-1133.62	80.12	71.30	-1295.92	47.82	50.64	-1303.15	55.59	110.81	-1325.98	218.77	1272.17	0.00	0.00	0.00	-1203.79	155.38	1565.80	-1195.32	296.19	1540.23	-1303.11	195.63	1675.02	-1302.67	333.49	1637.23	-222.34	1134.40	70.67	374.08	1135.75	73.81	-232.43
4.36000	-1330.52	234.08	15.09	-1372.22	236.19	24.99	-2290.67	316.78	440.82	-2181.92	317.45	443.83	-1061.38	75.10	80.15	-1110.04	83.06	77.13	-1277.28	50.00	48.36	-1286.63	58.51	108.89	-1318.52	218.06	1271.90	0.00	0.00	0.00	-1196.36	155.57	1570.07	-1190.13	295.63	1539.56	-1297.94	195.85	1674.54	-1296.63	332.14	1636.99	-222.00	1133.55	71.05	374.51	1136.23	73.80	-229.07
4.37000	-1305.91	250.05	29.64	-1371.41	237.03	25.62	-2278.54	316.56	438.11	-2169.59	316.69	441.29	-1043.44	77.66	85.94	-1097.12	83.68	80.20	-1258.53	50.78	47.46	-1268.97	57.77	108.92	-1314.85	218.47	1271.61	0.00	0.00	0.00	-1194.51	153.92	1565.68	-1184.70	294.59	1539.21	-1292.84	195.55	1674.31	-1290.66	330.77	1636.76	-223.05	1133.20	70.80	374.67	1136.21	73.89	-229.22
4.38000	-1304.93	248.68	29.37	-1386.76	237.80	21.82	-2266.30	316.35	435.35	-2157.19	315.95	438.71	-1028.97	73.80	91.15	-1078.67	85.33	84.89	-1240.87	51.70	47.05	-1252.90	58.39	108.55	-1310.52	218.41	1271.24	0.00	0.00	0.00	-1186.29	153.48	1564.14	-1178.84	293.53	1538.43	-1286.41	192.30	1673.94	-1284.75	329.39	1636.52	-222.62	1133.73	70.80	375.39	1135.59	74.19	-230.06
4.39000	-1303.52	247.45	29.08	-1384.59	238.90	21.92	-2253.95	316.14	432.54	-2144.72	315.24	436.09	-1013.38	76.14	95.63	-1065.53	87.33	87.83	-1224.68	53.42	46.73	-1238.48	60.75	107.85	-1306.16	218.40	1270.68	0.00	0.00	0.00	-1181.03	152.91	1563.86	-1171.68	292.42	1538.20	-1281.48	192.00	1673.17	-1278.91	327.99	1636.28	-222.44	1133.70	70.83	375.11	1135.99	74.04	-230.74
4.40000	-1312.67	245.49	25.73	-1367.85	235.34	35.52	-2241.51	315.95	429.68	-2132.16	314.54	433.43	-998.10	76.08	100.86	-1049.63	89.00	92.06	-1209.65	55.52	46.51	-1225.01	63.45	107.22	-1300.23	217.84	1270.33	0.00	0.00	0.00	-1179.12	151.49	1563.34	-1167.58	292.28	1538.01	-1276.32	190.81	1672.54	-1273.13	326.57	1636.03	-221.04	1132.85	71.25	374.27	1136.01	73.84	-227.29
4.41000	-1313.49	246.67	25.65	-1365.65	237.92	35.29	-2228.95	315.76	426.77	-2119.53	313.88	430.74	-985.90	80.36	103.45	-1036.21	90.53	95.32	-1195.70	57.35	46.75	-1212.49	66.04	106.55	-1293.87	217.31	1269.91	0.00	0.00	0.00	-1172.80	150.72	1562.40	-1161.93	291.38	1537.81	-1272.78	192.75	1672.34	-1267.66	325.87	1635.68	-221.41	1133.57	70.81	374.65	1135.69	73.95	-232.28
4.42000	-1316.19	245.32	24.07	-1367.82	235.30	35.28	-2216.30	315.59	423.80	-2106.82	313.23	428.00	-972.40	78.50	108.83	-1017.25	91.26	101.96	-1182.46	58.82	46.92	-1201.04	68.90	106.24	-1289.83	217.70	1269.12	0.00	0.00	0.00	-1165.51	149.88	1562.24	-1156.44	290.11	1537.69	-1267.02	190.40	1671.73	-1262.78	324.29	1635.55	-220.68	1133.16	71.43	374.66	1135.34	73.98	-228.21
4.43000	-1309.09	238.76	28.18	-1366.32	237.46	34.91	-2203.53	315.42	420.78	-2094.03	312.61	425.23	-959.99	76.34	113.43	-1005.59	91.82	104.76	-1170.24	59.85	47.34	-1190.68	71.62	105.64	-1286.45	217.59	1268.62	0.00	0.00	0.00	-1162.54	147.91	1561.67	-1147.66	288.46	1537.31	-1260.75	187.81	1671.26	-1257.28	323.44	1635.27	-220.95	1132.99	71.47	373.63	1135.74	73.83	-226.90
4.44000	-1310.06	238.01	27.76	-1362.97	236.69	35.56	-2190.66	315.26	417.70	-2081.17	312.01	422.42	-951.23	80.44	114.04	-995.64	92.67	106.53	-1158.53	59.89	48.34	-1181.48	74.60	105.07	-1280.79	216.33	1268.24	0.00	0.00	0.00	-1156.36	146.88	1561.28	-1145.44	287.76	1537.07	-1256.29	188.12	1670.80	-1252.42	321.52	1635.10	-219.99	1133.40	71.40	374.60	1135.86	73.97	-230.46
4.45000	-1316.81	244.12	23.28	-1354.47	235.61	37.67	-2177.69	315.11	414.57	-2068.22	311.44	419.56	-942.28	82.14	115.48	-986.29	94.02	108.17	-1148.31	60.62	49.05	-1171.69	75.59	105.27	-1273.61	215.98	1267.75	0.00	0.00	0.00	-1147.74	146.60	1561.04	-1138.98	286.85	1536.79	-1253.06	190.24	1670.54	-1246.91	320.53	1634.89	-220.16	1132.84	71.54	374.57	1136.28	73.74	-225.66
4.46000	-1310.79	238.53	27.37	-1366.71	236.47	35.38	-2164.60	314.96	411.39	-2055.20	310.90	416.67	-932.35	79.38	118.15	-978.27	94.99	108.73	-1139.10	60.85	49.86	-1163.24	77.22	104.90	-1270.00	215.18	1267.19	0.00	0.00	0.00	-1148.74	146.02	1561.04	-1136.23	285.81	1536.48	-1246.51	186.55	1669.82	-1241.98	318.67	1634.74	-220.60	1133.28	71.35	375.94	1135.40	74.20	-227.72
4.47000	-1308.73	237.98	27.14	-1366.50	236.71	35.45	-2151.41	314.83	408.15	-2042.10	310.37	413.74	-926.67	84.82	116.09	-971.33	97.14	108.43	-1131.62	62.22	49.93	-1155.86	79.01	104.37	-1261.41	214.77	1266.83	0.00	0.00	0.00	-1148.47	144.59	1560.86	-1130.32	284.41	1536.56	-1240.00	182.95	1669.38	-1236.67	317.42	1634.55	-220.21	1133.46	71.27	376.43	1135.70	74.23	-228.42
4.48000	-1310.33	237.63	26.96	-1355.44	235.65	37.68	-2138.11	314.70	404.86	-2028.92	309.88	410.77	-919.97	85.65	116.14	-965.03	98.94	107.55	-1125.60	64.83	49.41	-1149.25	80.32	103.92	-1256.55	214.95	1266.42	0.00	0.00	0.00	-1138.82	142.16	1559.87	-1125.14	283.17	1536.46	-1234.52	181.38	1668.93	-1231.53	315.74	1634.30	-219.75	1133.32	71.47	374.81	1136.13	73.90	-227.07
4.49000	-1310.54	238.37	26.86	-1363.24	238.00	34.83	-2124.71	314.59	401.51	-2015.65	309.41	407.75	-914.99	89.27	113.94	-958.90	101.61	107.11	-1120.29	67.14	48.63	-1143.65	81.83	103.25	-1252.25	213.87	1265.73	0.00	0.00	0.00	-1130.65	141.04	1559.28	-1119.83	282.17	1536.27	-1228.30	178.21	1668.30	-1226.17	314.12	1634.13	-221.74	1133.39	71.04	374.99	1136.05	73.86	-225.72
4.50000	-1311.43	237.66	26.06	-1359.99	236.84	36.57	-2111.19	314.48	398.11	-2002.31	308.96	404.70	-910.68	92.63	111.56	-954.30	104.79	105.01	-1115.76	69.44	47.60	-1139.17	84.65	101.79	-1245.67	213.02	1265.38	0.00	0.00	0.00	-1126.34	139.33	1558.83	-1110.60	281.39	1536.01	-1224.43	178.91	1667.78	-1220.83	312.75	1633.93	-220.45	1133.12	71.35	375.51	1135.80	74.02	-226.11
4.51000	-1311.63	237.91	26.37	-1361.23	237.16	36.07	-2097.56	314.38	394.65	-1988.89	308.54	401.61	-906.39	95.29	109.61	-956.19	107.35	99.20	-1112.52	72.37	45.97	-1135.19	86.62	100.58	-1240.30	213.18	1264.88	0.00	0.00	0.00	-1119.05	138.25	1558.18	-1104.79	279.94	1535.85	-1219.19	176.85	1667.19	-1216.03	310.45	1633.75	-220.74	1133.01	71.30	375.61	1135.32	74.22	-230.75
4.52000	-1308.95	237.95	26.40	-1364.87	237.00	35.06	-2083.83	314.30	391.14	-1975.39	308.15	398.47	-901.75	96.20	108.06	-951.43	109.90	97.28	-1109.70	75.02	44.38	-1131.09	87.43	99.43	-1233.97	212.49	1264.32	0.00	0.00	0.00	-1112.95	136.46	1557.91	-1104.62	278.18	1536.03	-1214.02	174.77	1666.41	-1210.52	309.15	1633.51	-219.85	1133.30	71.22	375.15	1135.38	74.17	-232.01
4.53000	-1308.89	238.43	26.54	-1363.64	237.27	35.60	-2069.98	314.22	387.57	-1961.81	307.79	395.30	-900.48	103.87	102.67	-950.27	113.96	93.63	-1107.74	77.64	43.46	-1128.54	89.78	97.77	-1229.80	211.11	1263.84	0.00	0.00	0.00	-1114.09	134.91	1557.14	-1100.30	276.84	1536.01	-1208.43	172.32	1665.77	-1205.21	307.52	1633.25	-219.92	1133.16	71.28	375.53	1135.16	74.35	-232.40
4.54000	-1309.65	239.03	26.64	-1361.93	236.47	35.45	-2056.02	314.15	383.94	-1948.14	307.45	392.08	-898.84	108.63	98.12	-946.83	118.57	90.12	-1106.82	80.54	42.60	-1126.73	92.20	96.03	-1228.00	213.21	1261.07	0.00	0.00	0.00	-1110.21	133.96	1556.53	-1095.05	275.94	1535.81	-1203.06	170.65	1665.28	-1200.75	304.45	1633.11	-220.88	1132.98	71.22	374.80	1135.62	73.93	-229.14
4.55000	-1308.71	238.26	26.88	-1344.39	237.19	39.02	-2041.96	314.09	380.26	-1934.40	307.14	388.83	-897.30	113.81	93.20	-949.83	122.45	84.57	-1105.62	82.39	41.77	-1124.19	92.55	95.24	-1218.70	210.26	1262.41	0.00	0.00	0.00	-1101.33	132.61	1555.84	-1087.94	274.66	1535.44	-1197.39	167.54	1664.72	-1195.79	302.00	1632.99	-222.69	1133.49	70.84	374.14	1135.92	73.74	-229.59
4.56000	-1310.71	236.85	25.94	-1356.45	239.36	35.94	-2027.78	314.04	376.52	-1920.58	306.85	385.53	-895.39	117.08	89.69	-943.26	126.45	82.17	-1104.22	84.12	40.82	-1122.74	94.37	93.37	-1211.40	209.10	1262.36	0.00	0.00	0.00	-1092.90	130.41	1555.09	-1084.02	272.18	1535.42	-1192.73	166.58	1664.18	-1190.43	300.31	1632.72	-222.90	1133.06	70.75	374.40	1135.62	73.87	-227.13
4.57000	-1314.05	237.88	25.23	-1368.93	236.92	32.89	-2013.48	314.00	372.72	-1906.67	306.60	382.19	-892.27	126.49	83.86	-943.42	130.56	77.61	-1102.89	85.55	40.01	-1121.04	97.22	91.82	-1206.26	206.62	1261.98	0.00	0.00	0.00	-1085.95	128.27	1554.45	-1075.56	271.17	1534.95	-1186.31	162.45	1663.41	-1185.66	297.51	1632.59	-220.33	1132.20	71.67	374.84	1135.87	73.97	-224.65
4.58000	-1309.85	238.97	26.36	-1362.02	237.00	35.10	-1999.08	313.96	368.87	-1892.68	306.37	378.81	-888.88	132.67	77.50	-941.99	134.45	71.99	-1101.15	84.87	39.89	-1118.10	99.21	90.61	-1201.49	205.76	1261.66	0.00	0.00	0.00	-1083.38	127.59	1553.85	-1072.96	268.89	1535.37	-1182.66	162.72	1663.14	-1180.89	294.77	1632.59	-220.82	1132.89	71.35	374.25	1135.66	73.93	-227.81
4.59000	-1305.74	238.49	26.99	-1360.22	238.17	35.29	-1984.56	313.94	364.96	-1878.61	306.17	375.38	-885.45	138.05	69.85	-937.83	136.45	66.74	-1100.02	84.51	39.95	-1114.71	100.09	89.85	-1194.53	203.90	1261.44	0.00	0.00	0.00	-1076.22	125.12	1553.48	-1066.85	267.33	1535.23	-1175.80	157.79	1662.29	-1175.86	292.37	1632.63	-219.79	1133.06	71.54	374.30	1136.12	73.75	-228.35
4.60000	-1308.33	236.17	26.70	-1364.75	238.46	33.91	-1969.93	313.93	360.99	-1864.46	306.00	371.92	-884.46	134.65	61.78	-937.15	136.23	60.84	-1100.21	85.75	39.73	-1111.80	100.57	88.93	-1186.41	203.81	1261.50	0.00	0.00	0.00	-1078.22	123.47	1553.98	-1062.94	266.08	1535.60	-1170.63	155.73	1662.09	-1170.38	290.61	1632.68	-220.07	1133.14	71.31	374.54	1135.72	74.05	-227.52
4.61000	-1306.39	236.17	27.43	-1355.45	238.10	35.95	-1955.19	313.93	356.96	-1850.22	305.85	368.41	-882.52	135.57	56.47	-936.55	136.48	56.32	-1099.79	86.01	40.39	-1109.99	101.85	88.33	-1182.10	202.48	1261.39	0.00	0.00	0.00	-1070.46	121.23	1553.84	-1055.09	264.35	1535.76	-1164.20	152.04	1662.11	-1165.25	288.06	1632.93	-223.03	1133.53	70.57	374.88	1135.87	74.06	-228.28
4.62000	-1307.02	237.46	27.51	-1359.97	238.48	34.65	-1940.33	313.94	352.88	-1835.91	305.74	364.86	-880.94	135.26	53.26	-935.40	138.33	54.04	-1099.71	87.66	40.43	-1108.71	102.09	88.21	-1174.68	200.77	1261.72	0.00	0.00	0.00	-1060.30	119.89	1553.46	-1051.90	261.98	1536.56	-1158.44	149.21	1662.05	-1160.44	284.84	1633.50	-222.14	1133.93	70.84	374.33	1135.69	73.84	-230.26
4.63000	-1301.53	236.90	28.08	-1358.56	236.98	34.55	-1925.35	313.96	348.74	-1821.51	305.65	361.27	-880.56	137.32	51.05	-932.46	139.33	53.18	-1099.80	88.86	40.30	-1108.13	101.86	88.17	-1167.92	200.05	1261.96	0.00	0.00	0.00	-1054.14	117.39	1553.72	-1045.18	260.35	1537.26	-1152.46	146.14	1662.23	-1155.52	281.64	1634.31	-221.25	1133.25	71.09	374.65	1135.39	74.11	-227.18
4.64000	-1305.77	237.20	26.57	-1364.72	238.42	33.30	-1910.26	313.99	344.54	-1807.02	305.60	357.64	-880.70	136.95	49.43	-932.42	138.80	52.63	-1099.70	89.05	40.28	-1108.09	101.69	88.44	-1163.32	199.05	1262.72	0.00	0.00	0.00	-1047.77	116.16	1554.39	-1041.92	258.28	1538.39	-1146.56	143.51	1662.70	-1150.08	278.83	1635.18	-221.68	1133.47	71.17	374.06	1135.62	73.89	-232.92
4.65000	-1307.72	238.18	26.58	-1356.32	238.10	34.53	-1895.06	314.03	340.27	-1792.46	305.57	353.96	-880.45	137.72	48.73	-933.14	138.64	51.72	-1099.52	88.70	40.40	-1108.39	102.68	88.20	-1156.49	197.27	1263.64	0.00	0.00	0.00	-1038.03	113.79	1554.90	-1034.47	255.58	1539.52	-1141.11	141.35	1663.47	-1144.46	276.25	1636.25	-221.02	1133.30	71.24	373.85	1136.03	73.58	-230.77
4.66000	-1308.28	237.52	25.97	-1354.56	238.69	33.68	-1879.74	314.08	335.95	-1777.81	305.57	350.24	-880.16	137.74	47.88	-933.24	138.89	51.13	-1099.11	87.99	40.63	-1108.11	102.01	88.53	-1153.23	195.78	1264.78	0.00	0.00	0.00	-1036.93	111.30	1555.63	-1028.76	253.68	1540.75	-1134.75	137.49	1664.12	-1139.07	273.05	1637.55	-220.74	1132.82	71.44	374.10	1135.66	73.89	-225.62
4.67000	-1307.46	237.50	26.39	-1353.84	237.77	34.04	-1864.30	314.14	331.57	-1763.07	305.60	346.48	-880.17	136.72	46.96	-934.61	138.80	50.15	-1099.45	88.45	40.31	-1106.95	100.31	89.14	-1144.11	194.56	1266.01	0.00	0.00	0.00	-1032.28	108.83	1556.64	-1024.33	251.75	1542.28	-1129.18	134.76	1664.94	-1134.08	269.44	1639.00	-221.71	1133.26	71.23	373.17	1135.89	73.62	-229.36
4.68000	-1306.12	236.80	26.35	-1342.15	239.50	35.03	-1848.74	314.22	327.14	-1748.26	305.67	342.67	-880.14	137.71	46.09	-932.07	138.82	50.17	-1099.37	88.44	40.31	-1106.88	100.39	89.19	-1137.14	192.84	1267.36	0.00	0.00	0.00	-1026.75	106.53	1557.79	-1020.15	248.81	1544.23	-1123.02	130.53	1665.71	-1128.45	266.64	1640.44	-221.52	1133.72	70.92	375.49	1135.85	74.10	-230.59
4.69000	-1305.62	237.01	26.47	-1353.50	239.33	31.56	-1833.07	314.30	322.64	-1733.35	305.76	338.82	-880.11	138.13	45.09	-932.96	138.71	49.40	-1099.30	88.38	40.38	-1106.12	99.60	89.38	-1131.21	190.96	1268.79	0.00	0.00	0.00	-1014.19	103.77	1558.30	-1011.52	246.75	1545.63	-1117.84	127.76	1666.51	-1123.30	263.22	1642.05	-221.10	1133.92	70.95	375.33	1135.46	74.08	-229.93
4.70000	-1307.07	236.95	26.04	-1352.69	238.81	30.87	-1817.28	314.39	318.08	-1718.37	305.89	334.93	-879.64	137.29	44.46	-933.95	138.61	48.88	-1098.90	87.94	40.62	-1105.71	99.79	89.39	-1126.31	189.24	1269.88	0.00	0.00	0.00	-1009.26	100.94	1559.14	-1004.97	244.17	1547.47	-1112.36	124.84	1667.42	-1118.11	260.25	1643.63	-219.54	1132.70	71.43	373.85	1136.35	73.47	-223.00
4.71000	-1304.15	236.89	26.81	-1349.89	240.95	30.93	-1801.37	314.50	313.46	-1703.30	306.04	330.99	-879.46	137.55	43.47	-932.60	138.93	48.71	-1099.02	88.60	40.47	-1105.90	100.70	89.09	-1117.80	187.66	1271.07	0.00	0.00	0.00	-1002.90	98.55	1560.02	-1000.28	241.85	1549.24	-1107.08	121.55	1668.15	-1112.64	257.46	1645.07	-220.97	1133.59	71.04	374.49	1136.21	73.59	-230.34
4.72000	-1303.41	237.00	26.93	-1350.88	240.39	29.89	-1785.34	314.61	308.78	-1688.14	306.23	327.01	-880.05	138.02	41.31	-933.70	138.12	47.86	-1098.68	88.27	40.71	-1105.59	100.71	89.19	-1110.04	186.56	1272.17	0.00	0.00	0.00	-994.87	95.79	1560.81	-997.57	239.27	1551.13	-1102.00	118.75	1668.86	-1107.24	254.81	1646.59	-220.56	1133.49	71.26	373.98	1135.98	73.66	-231.07
4.73000	-1307.20	236.66	25.97	-1352.88	240.90	29.13	-1769.19	314.74	304.03	-1672.90	306.44	322.99	-885.15	138.66	38.84	-932.40	139.00	47.51	-1098.65	88.50	40.75	-1104.51	100.04	89.56	-1105.87	184.81	1272.80	0.00	0.00	0.00	-996.81	94.08	1562.49	-992.45	236.68	1553.18	-1096.73	115.66	1669.48	-1102.60	250.98	1648.09	-221.03	1133.79	71.18	375.12	1135.62	74.03	-226.25
4.74000	-1307.86	237.26	26.32	-1345.23	241.49	29.85	-1752.93	314.88	299.23	-1657.57	306.69	318.92	-880.07	138.65	39.50	-931.33	138.55	47.46	-1098.69	88.99	40.65	-1104.98	101.12	88.92	-1102.56	183.53	1273.37	0.00	0.00	0.00	-989.17	91.07	1563.02	-984.16	233.91	1554.59	-1091.25	112.35	1670.17	-1097.10	248.71	1649.30	-220.55	1133.29	71.38	375.83	1135.68	74.17	-225.71
4.75000	-1303.56	238.09	27.12	-1351.64	240.12	29.20	-1736.54	315.03	294.37	-1642.16	306.98	314.81	-881.63	138.74	38.40	-932.50	138.47	46.97	-1098.55	89.03	40.66	-1104.16	100.20	89.23	-1094.87	181.33	1273.99	0.00	0.00	0.00	-980.90	89.25	1563.98	-981.95	231.95	1556.29	-1086.33	110.16	1670.74	-1092.05	245.62	1650.47	-220.59	1133.22	71.34	373.83	1135.23	73.81	-226.84
4.76000	-1299.70	238.12	28.41	-1348.70	239.09	29.63	-1720.03	315.19	289.44	-1626.66	307.29	310.66	-880.00	138.85	38.23	-931.16	138.46	46.95	-1098.35	88.83	40.75	-1103.59	99.69	89.55	-1087.56	180.63	1274.60	0.00	0.00	0.00	-981.13	86.95	1565.02	-976.58	229.59	1557.72	-1080.26	106.21	1671.02	-1087.03	242.93	1651.38	-221.50	1132.90	71.20	373.48	1136.10	73.61	-229.91
4.77000	-1302.47	238.51	27.77	-1340.09	239.74	31.21	-1703.40	315.36	284.45	-1611.08	307.64	306.45	-882.77	139.02	37.00	-932.35	138.63	46.37	-1098.25	88.84	40.71	-1103.34	99.58	89.44	-1082.29	178.62	1275.06	0.00	0.00	0.00	-968.00	84.90	1565.78	-972.40	227.31	1559.02	-1075.53	104.71	1671.55	-1082.21	240.07	1652.26	-221.12	1133.43	71.19	374.46	1136.18	73.72	-230.37
4.78000	-1302.72	237.91	27.70	-1335.43	238.47	32.83	-1686.65	315.54	279.40	-1595.40	308.02	302.21	-884.86	138.75	36.21	-930.83	138.99	46.79	-1098.03	88.35	40.75	-1103.52	99.94	88.78	-1073.83	176.67	1275.44	0.00	0.00	0.00	-961.76	83.80	1566.65	-964.62	225.36	1559.84	-1069.60	100.50	1671.82	-1077.06	238.01	1652.85	-221.73	1132.32	71.23	374.94	1135.45	74.09	-228.24
4.79000	-1299.22	238.13	28.56	-1334.67	236.22	39.41	-1669.78	315.74	274.29	-1579.65	308.43	297.92	-882.39	139.52	36.88	-934.14	138.70	45.67	-1098.00	88.33	40.54	-1104.34	101.25	88.26	-1064.84	183.06	1278.58	0.00	0.00	0.00	-957.39	81.53	1567.24	-958.61	224.06	1560.57	-1065.26	100.52	1672.12	-1071.95	236.05	1653.29	-221.05	1132.63	71.40	375.11	1135.47	74.11	-225.80
4.80000	-1299.28	237.89	28.15	-1334.69	239.18	38.74	-1652.78	315.95	269.11	-1563.80	308.87	293.58	-884.37	139.49	36.23	-931.71	138.07	46.15	-1098.23	88.48	40.35	-1104.13	100.52	88.35	-1064.44	174.69	1276.18	0.00	0.00	0.00	-954.99	79.57	1567.34	-953.45	222.83	1560.89	-1059.40	97.68	1672.19	-1067.09	233.89	1653.46	-221.21	1133.53	71.18	375.64	1135.45	74.21	-228.94
4.81000	-1300.35	237.86	27.20	-1331.23	237.64	40.27	-1635.66	316.16	263.88	-1547.87	309.35	289.20	-882.86	139.33	36.41	-932.66	138.56	45.99	-1098.65	89.05	39.92	-1103.77	100.17	88.21	-1060.11	171.92	1275.65	0.00	0.00	0.00	-945.53	78.91	1567.28	-948.90	220.60	1561.58	-1053.74	94.89	1672.02	-1061.94	231.92	1653.67	-221.07	1133.35	71.26	375.35	1136.35	73.95	-231.55
4.82000	-1298.51	238.04	27.12	-1327.70	235.35	42.48	-1618.42	316.40	258.57	-1531.85	309.86	284.78	-882.67	139.17	36.38	-931.44	138.35	46.02	-1098.47	88.73	39.97	-1104.22	100.58	88.06	-1054.87	170.73	1275.46	0.00	0.00	0.00	-946.71	77.26	1567.95	-941.61	219.22	1561.51	-1048.74	94.34	1672.12	-1057.00	229.53	1653.84	-221.17	1132.75	71.31	375.18	1135.68	73.87	-230.99
4.83000	-1300.34	239.12	25.25	-1326.25	241.18	37.06	-1601.06	316.64	253.21	-1515.74	310.41	280.31	-882.57	139.52	36.05	-932.23	138.57	45.68	-1098.43	88.57	39.87	-1104.54	101.37	87.13	-1049.37	169.32	1275.28	0.00	0.00	0.00	-936.39	75.59	1567.50	-933.86	218.15	1561.47	-1043.18	92.24	1671.97	-1051.64	228.00	1653.76	-221.59	1133.58	71.07	374.13	1135.72	73.74	-227.95
4.84000	-1296.04	240.86	24.94	-1333.94	243.35	35.03	-1583.57	316.89	247.78	-1499.55	310.99	275.79	-885.06	139.39	35.45	-932.00	138.41	45.69	-1098.37	88.40	39.83	-1104.49	101.13	87.26	-1037.89	177.41	1278.11	0.00	0.00	0.00	-932.56	73.51	1567.29	-929.84	217.22	1561.56	-1037.58	90.68	1671.77	-1046.30	226.14	1653.76	-220.90	1133.52	71.09	374.06	1136.01	73.78	-225.16
4.85000	-1294.68	241.76	23.65	-1330.07	242.90	36.06	-1565.95	317.16	242.29	-1483.27	311.60	271.23	-884.08	139.76	35.61	-931.68	138.12	45.63	-1098.18	87.84	40.08	-1104.39	101.11	87.07	-1039.18	168.22	1275.30	0.00	0.00	0.00	-930.42	72.20	1566.80	-927.26	216.31	1561.32	-1031.69	88.69	1671.52	-1040.68	224.86	1653.67	-220.73	1133.60	71.19	374.69	1135.80	73.92	-223.33
4.86000	-1292.81	245.01	22.57	-1323.84	245.43	37.61	-1548.21	317.44	236.73	-1466.90	312.25	266.62	-882.08	140.01	35.80	-933.08	137.86	45.24	-1098.48	88.30	39.74	-1103.65	99.55	87.62	-1035.54	165.76	1274.58	0.00	0.00	0.00	-925.17	71.51	1566.32	-921.10	214.99	1560.83	-1025.60	86.82	1671.29	-1035.06	223.37	1653.64	-221.61	1133.35	71.11	374.70	1135.16	74.11	-228.01
4.87000	-1286.25	248.65	20.75	-1322.03	246.40	39.34	-1530.34	317.73	231.11	-1450.44	312.94	261.97	-880.51	139.57	36.16	-933.76	138.12	44.97	-1098.55	88.56	39.61	-1103.55	99.61	87.77	-1030.33	164.73	1274.42	0.00	0.00	0.00	-922.99	71.00	1565.92	-916.37	214.27	1560.36	-1019.78	85.61	1670.97	-1029.73	221.75	1653.56	-222.23	1133.97	70.84	375.33	1136.03	73.94	-231.27
4.88000	-1274.43	253.13	18.09	-1299.96	255.52	46.82	-1512.35	318.03	225.42	-1433.89	313.65	257.27	-882.78	139.30	35.43	-932.21	137.97	45.28	-1098.22	88.01	40.00	-1103.00	99.03	87.96	-1025.42	163.63	1274.41	0.00	0.00	0.00	-909.91	69.58	1564.94	-912.35	213.01	1559.95	-1014.52	85.18	1670.76	-1024.33	220.44	1653.51	-219.99	1133.54	71.52	374.47	1135.81	73.80	-228.34
4.89000	-1264.89	257.71	19.80	-1293.95	259.67	48.84	-1494.23	318.35	219.67	-1417.25	314.41	252.52	-881.53	139.80	35.46	-932.64	137.77	45.05	-1098.61	88.81	39.75	-1102.88	98.85	88.07	-1015.01	171.11	1277.46	0.00	0.00	0.00	-903.43	69.10	1564.19	-909.07	212.42	1559.59	-1008.66	84.10	1670.54	-1019.12	218.83	1653.50	-220.56	1132.60	71.44	374.97	1135.62	73.89	-229.39
4.90000	-1254.26	261.43	20.35	-1281.03	263.54	52.43	-1475.99	318.68	213.85	-1400.53	315.20	247.73	-881.70	139.22	34.90	-932.00	137.82	44.65	-1098.44	88.59	39.89	-1102.65	99.15	88.17	-1015.89	163.37	1274.97	0.00	0.00	0.00	-898.85	68.82	1563.52	-904.09	212.14	1559.04	-1002.36	82.49	1670.22	-1013.33	218.53	1653.42	-223.19	1133.93	70.61	375.09	1135.28	74.11	-227.43
4.91000	-1240.68	266.27	25.61	-1267.14	266.87	55.10	-1457.61	319.02	207.97	-1383.71	316.02	242.89	-883.35	139.27	34.36	-934.22	137.64	44.19	-1098.53	89.02	39.87	-1102.51	99.66	88.19	-1013.32	160.98	1274.24	0.00	0.00	0.00	-892.35	67.14	1562.78	-897.37	211.06	1558.33	-996.12	80.92	1670.03	-1007.98	217.64	1653.45	-220.28	1133.13	71.27	374.56	1135.77	73.94	-228.10
4.92000	-1225.72	268.96	28.70	-1255.83	270.12	56.58	-1439.11	319.38	202.02	-1366.81	316.89	238.00	-881.75	139.21	34.35	-933.62	137.26	44.32	-1098.43	89.25	40.00	-1101.62	98.00	89.00	-1008.10	160.41	1274.38	0.00	0.00	0.00	-884.63	67.95	1562.22	-891.24	211.23	1557.68	-990.45	80.71	1670.01	-1003.37	215.69	1653.59	-220.12	1133.34	71.16	374.83	1135.59	73.99	-232.36
4.93000	-1213.33	275.79	27.47	-1245.38	272.79	57.73	-1420.48	319.74	196.00	-1349.81	317.78	233.07	-882.17	139.08	34.04	-932.71	137.46	44.28	-1098.44	89.57	40.13	-1101.82	99.11	88.89	-1003.85	159.57	1274.67	0.00	0.00	0.00	-884.29	67.36	1561.55	-885.44	210.26	1557.06	-984.58	79.81	1669.91	-997.51	216.20	1653.41	-223.03	1133.84	70.61	375.05	1135.21	74.24	-233.38
4.94000	-1200.33	279.76	28.43	-1222.67	277.13	59.80	-1401.73	320.12	189.92	-1332.72	318.72	228.09	-883.13	139.04	33.37	-931.75	137.68	44.45	-1098.43	90.08	40.21	-1102.10	100.48	88.65	-992.89	167.39	1278.14	0.00	0.00	0.00	-883.04	67.34	1561.37	-879.65	209.90	1556.53	-978.94	79.46	1670.00	-992.13	216.04	1653.41	-222.06	1133.23	70.98	374.17	1135.85	73.89	-230.54
4.95000	-1184.30	283.82	29.79	-1213.54	281.27	57.30	-1382.84	320.52	183.77	-1315.55	319.69	223.06	-881.51	138.85	33.33	-930.12	138.24	44.83	-1098.32	90.13	40.39	-1101.92	100.51	88.79	-994.48	158.83	1275.71	0.00	0.00	0.00	-878.29	67.37	1561.47	-875.30	210.24	1556.17	-973.56	79.64	1670.05	-987.04	215.59	1653.33	-220.84	1132.73	71.46	373.56	1135.99	73.52	-232.63
4.96000	-1165.13	285.94	30.54	-1194.39	283.76	58.24	-1363.82	320.92	177.56	-1298.28	320.70	217.98	-880.26	138.55	33.49	-931.29	137.46	44.28	-1098.01	89.84	40.78	-1101.36	100.36	89.11	-990.01	156.56	1275.33	0.00	0.00	0.00	-871.99	67.40	1561.45	-872.23	210.73	1555.68	-968.39	79.95	1670.27	-981.91	215.81	1653.31	-221.60	1133.39	71.07	374.65	1135.50	74.00	-229.17
4.97000	-1149.93	287.59	30.16	-1176.97	286.28	58.34	-1344.67	321.34	171.28	-1280.93	321.75	212.86	-882.11	138.71	32.91	-931.23	137.12	44.25	-1097.91	90.08	40.97	-1102.01	102.41	88.50	-985.94	156.03	1275.56	0.00	0.00	0.00	-862.17	67.21	1560.70	-866.45	210.79	1555.44	-963.46	80.41	1670.44	-977.09	215.75	1653.22	-222.49	1133.68	70.74	373.15	1135.47	73.56	-230.79
4.98000	-1132.61	289.07	30.60	-1164.76	287.44	56.86	-1325.39	321.78	164.93	-1263.48	322.83	207.69	-880.70	138.57	32.79	-929.98	137.37	44.46	-1098.08	90.70	40.89	-1100.89	100.86	89.44	-983.97	155.16	1275.66	0.00	0.00	0.00	-860.23	67.88	1560.85	-862.71	210.38	1555.33	-958.26	80.22	1670.64	-972.37	215.40	1653.15	-223.02	1133.43	70.83	374.53	1135.26	73.94	-227.87
4.99000	-1111.75	290.49	31.50	-1144.49	288.31	56.78	-1305.99	322.22	158.51	-1245.94	323.95	202.47	-878.08	139.18	33.14	-931.39	136.98	43.73	-1097.98	90.81	40.95	-1100.73	101.25	89.48	-968.88	145.44	1280.18	0.00	0.00	0.00	-857.03	68.36	1561.21	-858.22	210.80	1555.15	-953.38	80.13	1670.90	-968.15	214.95	1653.11	-222.51	1133.85	70.73	374.07	1135.84	73.59	-229.47
5.00000	-1092.34	291.02	31.54	-1127.44	288.23	55.18	-1286.44	322.68	152.03	-1228.31	325.11	197.21	-878.38	138.66	32.99	-930.47	137.39	44.21	-1097.97	91.06	41.11	-1100.55	101.70	89.44	-974.96	152.03	1276.50	0.00	0.00	0.00	-852.07	68.77	1561.67	-854.13	211.45	1555.07	-948.21	79.33	1670.93	-963.44	215.58	1653.00	-219.95	1133.34	71.40	373.58	1135.82	73.54	-228.34
5.01000	-1073.79	290.83	31.33	-1105.07	288.44	55.34	-1266.77	323.16	145.48	-1212.88	327.08	192.92	-878.31	139.12	32.89	-931.15	137.31	43.81	-1097.61	90.86	41.43	-1100.13	101.89	89.46	-969.79	152.66	1275.69	0.00	0.00	0.00	-843.10	68.88	1561.60	-851.34	211.33	1555.14	-943.94	80.58	1671.14	-959.34	215.34	1653.01	-223.78	1133.62	70.71	374.33	1136.50	73.52	-225.83
5.02000	-1050.16	288.26	34.86	-1087.46	287.01	55.61	-1246.97	323.64	138.86	-1197.51	328.01	188.29	-881.48	138.70	31.89	-928.67	137.17	44.23	-1097.99	91.56	41.22	-1099.27	100.71	90.33	-966.39	152.57	1275.54	0.00	0.00	0.00	-840.37	69.53	1561.70	-845.28	211.73	1554.97	-939.70	81.44	1671.17	-955.09	215.21	1652.90	-221.93	1133.84	70.98	373.99	1136.04	73.52	-233.07
5.03000	-1028.81	287.76	35.38	-1066.03	288.06	55.36	-1227.03	324.14	132.17	-1181.63	328.93	183.26	-879.69	139.07	32.36	-929.43	137.27	43.78	-1097.89	91.66	41.36	-1098.57	100.02	90.62	-962.35	152.12	1275.47	0.00	0.00	0.00	-835.72	68.58	1561.57	-841.76	211.63	1555.01	-935.28	81.99	1671.36	-950.58	215.67	1652.73	-222.61	1133.36	70.86	374.17	1135.81	73.80	-234.53
5.04000	-1008.61	288.24	35.82	-1046.06	287.05	54.76	-1206.96	324.66	125.41	-1164.98	330.81	178.56	-879.99	138.82	31.96	-929.07	137.24	43.76	-1097.78	91.79	41.47	-1098.58	101.44	90.19	-955.25	153.68	1274.93	0.00	0.00	0.00	-833.44	68.65	1562.06	-838.19	211.87	1554.98	-930.37	81.37	1671.34	-946.42	215.79	1652.63	-222.07	1133.24	70.92	374.80	1136.12	73.93	-230.60
5.05000	-987.29	288.34	36.35	-1027.78	287.99	53.74	-1189.94	324.21	118.15	-1149.20	330.85	173.19	-879.73	138.92	32.00	-928.81	137.24	43.78	-1097.74	91.86	41.59	-1098.43	101.12	90.35	-951.81	151.46	1275.25	0.00	0.00	0.00	-829.70	69.13	1562.40	-833.93	212.21	1554.87	-926.42	82.51	1671.46	-942.13	216.07	1652.54	-221.73	1133.24	70.98	374.74	1135.96	73.79	-224.13
5.06000	-967.93	288.96	36.68	-1008.14	289.08	52.98	-1171.34	325.57	111.85	-1131.57	332.85	168.49	-878.32	138.98	32.19	-929.08	137.70	43.47	-1097.57	91.94	41.71	-1098.16	101.05	90.66	-947.44	150.29	1274.98	0.00	0.00	0.00	-822.98	68.76	1561.95	-827.64	212.68	1554.72	-921.95	82.61	1671.46	-937.76	216.54	1652.40	-220.70	1133.92	71.16	375.28	1135.57	74.06	-225.94
5.07000	-946.21	290.12	37.62	-986.51	289.10	52.83	-1153.68	325.39	105.22	-1115.64	332.51	163.06	-879.55	138.94	31.71	-929.66	137.23	43.36	-1097.61	92.35	41.63	-1097.86	100.87	90.76	-944.02	150.93	1274.86	0.00	0.00	0.00	-818.53	69.86	1562.08	-824.33	212.34	1554.61	-917.51	82.83	1671.46	-933.61	216.59	1652.18	-220.10	1132.98	71.33	373.56	1136.16	73.46	-233.41
5.08000	-926.49	290.87	38.25	-966.18	290.21	52.31	-1134.46	327.26	99.55	-1098.35	333.63	158.53	-879.92	138.52	31.85	-928.94	137.25	43.53	-1097.51	92.00	41.87	-1097.90	101.21	90.95	-941.55	151.05	1274.63	0.00	0.00	0.00	-814.26	70.23	1562.11	-820.75	213.29	1554.36	-913.57	83.97	1671.48	-929.47	216.51	1652.14	-222.43	1133.31	70.95	374.27	1136.85	73.50	-226.63
5.09000	-905.80	292.13	39.37	-947.09	291.02	51.62	-1116.06	327.12	93.14	-1082.08	332.77	153.16	-877.21	138.10	32.38	-929.94	137.38	43.17	-1097.83	92.59	41.74	-1097.51	101.07	91.15	-938.96	151.56	1274.20	0.00	0.00	0.00	-810.07	70.25	1561.99	-816.11	213.31	1554.28	-908.67	83.23	1671.20	-924.83	217.38	1652.05	-222.49	1133.91	70.78	373.71	1136.77	73.37	-221.34
5.10000	-886.41	293.06	40.14	-925.92	292.56	52.25	-1097.20	328.22	87.83	-1065.39	332.55	148.07	-879.78	138.50	31.95	-929.37	137.00	43.27	-1097.60	92.53	41.93	-1098.39	102.94	90.49	-933.05	151.00	1274.33	0.00	0.00	0.00	-804.78	70.19	1561.78	-810.97	213.21	1554.13	-904.29	83.65	1671.27	-920.70	217.31	1651.90	-223.10	1133.49	70.84	373.48	1136.29	73.45	-220.75
5.11000	-863.30	294.75	42.25	-908.29	293.50	51.23	-1078.41	328.25	82.10	-1048.78	332.14	143.07	-880.77	137.65	31.55	-929.09	136.60	43.13	-1097.66	92.80	41.93	-1097.67	101.95	91.06	-928.57	150.69	1274.28	0.00	0.00	0.00	-798.11	70.63	1561.61	-805.26	213.53	1553.71	-900.22	84.62	1671.22	-916.60	217.68	1651.77	-222.96	1133.35	70.80	372.93	1136.20	73.34	-233.43
5.12000	-844.50	295.81	43.77	-889.27	294.48	51.91	-1059.38	328.70	76.88	-1032.31	331.78	138.76	-878.07	137.84	32.19	-929.95	137.17	42.92	-1097.61	92.82	42.10	-1097.40	101.68	91.53	-922.57	151.17	1274.07	0.00	0.00	0.00	-794.07	71.27	1561.75	-804.28	213.99	1553.61	-896.07	84.98	1671.07	-912.40	217.99	1651.57	-221.95	1132.92	70.84	374.80	1135.73	73.88	-232.10
5.13000	-825.52	297.22	45.73	-866.39	295.42	52.98	-1040.40	329.07	72.24	-1015.75	330.73	134.22	-877.66	137.09	32.33	-928.46	136.63	43.41	-1097.54	93.10	42.22	-1096.87	101.16	91.98	-920.44	151.37	1273.99	0.00	0.00	0.00	-791.14	72.61	1561.45	-804.40	214.15	1553.52	-891.29	84.73	1670.95	-907.62	219.32	1651.24	-219.56	1133.36	71.52	374.88	1135.57	73.98	-228.82
5.14000	-804.48	299.09	47.67	-843.36	296.28	55.28	-1021.79	328.84	67.54	-998.71	330.57	130.55	-877.86	137.33	32.26	-927.92	136.22	43.61	-1097.24	92.84	42.57	-1096.50	100.98	92.44	-907.58	144.59	1277.79	0.00	0.00	0.00	-787.84	73.04	1561.28	-801.00	214.49	1553.39	-887.32	86.01	1670.85	-903.31	219.77	1651.00	-218.63	1133.73	71.75	375.33	1134.97	74.27	-229.13
5.15000	-785.36	300.20	49.39	-831.34	297.84	53.60	-1002.64	328.56	63.53	-982.06	329.79	126.78	-877.70	136.85	32.16	-926.87	136.02	43.79	-1097.26	93.32	42.71	-1096.16	100.97	92.87	-911.31	150.75	1274.05	0.00	0.00	0.00	-783.74	73.24	1561.09	-792.59	215.27	1553.02	-883.11	86.96	1670.69	-898.86	220.56	1650.71	-221.20	1133.15	71.12	374.11	1135.52	73.80	-230.62
5.16000	-767.37	301.74	51.45	-807.28	298.95	55.96	-984.23	328.46	60.05	-965.40	328.90	123.30	-875.98	136.45	32.56	-931.02	132.12	42.10	-1097.02	93.39	42.95	-1095.80	100.88	93.25	-907.17	152.31	1273.32	0.00	0.00	0.00	-779.26	74.17	1560.85	-782.54	216.48	1552.50	-878.89	87.97	1670.60	-894.60	221.04	1650.57	-220.87	1133.41	71.03	374.87	1134.84	74.09	-227.74
5.17000	-748.37	302.30	54.00	-788.83	299.94	57.47	-965.03	328.71	56.93	-948.66	328.01	120.47	-876.15	136.12	32.35	-929.45	130.71	42.27	-1097.12	93.97	43.06	-1095.29	100.45	93.74	-903.75	152.35	1273.01	0.00	0.00	0.00	-775.15	74.68	1560.79	-781.84	216.57	1552.25	-874.13	87.73	1670.37	-890.07	222.00	1650.32	-219.26	1133.35	71.47	375.21	1135.38	73.94	-227.72
5.18000	-729.81	303.17	56.67	-769.64	299.18	58.94	-946.89	327.50	53.82	-930.86	328.68	118.61	-874.01	131.40	32.97	-930.98	130.42	41.82	-1096.91	93.79	43.53	-1095.63	101.59	93.87	-900.91	153.22	1272.75	0.00	0.00	0.00	-769.89	74.78	1560.86	-778.48	217.45	1552.03	-869.64	88.46	1670.29	-885.60	222.95	1650.14	-221.99	1133.60	70.93	374.35	1136.32	73.48	-227.13
5.19000	-709.47	303.97	60.14	-756.36	299.89	59.84	-928.08	327.16	51.47	-914.64	327.87	116.59	-874.98	130.41	32.77	-929.00	129.79	42.32	-1096.85	93.98	43.86	-1096.09	103.11	93.57	-894.38	153.98	1272.83	0.00	0.00	0.00	-768.34	75.00	1560.98	-774.12	217.95	1551.80	-865.28	89.70	1670.25	-881.41	223.22	1650.00	-222.26	1133.25	71.11	374.36	1135.80	73.75	-227.00
5.20000	-692.28	304.12	63.10	-735.96	300.68	62.61	-911.07	325.09	48.95	-898.57	326.96	114.62	-877.06	129.73	32.02	-931.58	129.20	41.84	-1096.88	94.35	44.07	-1094.81	100.97	94.84	-890.78	154.49	1272.65	0.00	0.00	0.00	-765.20	76.25	1560.75	-768.39	218.73	1551.51	-860.66	90.09	1670.08	-876.69	224.96	1649.66	-221.54	1132.84	71.34	374.97	1135.17	74.14	-225.86
5.21000	-675.40	303.97	66.19	-721.59	300.79	64.03	-893.03	325.23	47.48	-882.05	326.80	113.45	-874.63	129.66	32.13	-930.70	128.73	41.94	-1096.66	94.42	44.39	-1094.30	101.17	95.15	-888.53	155.80	1272.58	0.00	0.00	0.00	-756.04	78.31	1560.11	-763.14	219.89	1551.11	-856.79	92.29	1670.10	-872.52	225.69	1649.55	-221.42	1132.58	71.21	373.59	1136.04	73.51	-222.82
5.22000	-657.62	303.68	69.46	-700.73	299.95	67.28	-875.78	324.83	46.08	-866.25	326.67	112.55	-880.06	129.71	30.59	-929.86	128.89	42.25	-1096.62	94.81	44.62	-1094.56	102.18	95.25	-885.28	155.59	1272.58	0.00	0.00	0.00	-753.40	79.06	1560.07	-760.76	220.57	1551.02	-852.27	93.16	1670.05	-868.20	226.68	1649.33	-221.91	1132.60	71.11	373.29	1136.14	73.40	-227.16
5.23000	-642.76	302.13	72.60	-681.27	298.80	70.63	-859.38	324.41	45.31	-851.71	325.27	111.30	-876.26	129.33	30.98	-929.67	129.23	41.75	-1096.54	95.13	44.92	-1094.18	102.49	95.52	-879.41	157.20	1272.52	0.00	0.00	0.00	-748.18	79.64	1560.14	-754.81	221.60	1550.72	-848.19	95.07	1669.98	-863.76	227.90	1649.06	-223.45	1134.48	70.44	374.96	1135.82	73.97	-227.78
5.24000	-627.50	301.62	75.64	-670.22	298.88	71.86	-842.67	325.29	45.12	-837.06	324.75	110.75	-879.67	129.20	30.02	-928.51	129.97	41.67	-1096.27	95.02	45.38	-1093.00	100.71	96.67	-874.36	157.77	1272.30	0.00	0.00	0.00	-745.18	80.39	1560.13	-750.14	222.51	1550.51	-844.00	96.39	1669.85	-859.20	229.71	1648.63	-221.25	1133.36	71.08	374.95	1135.65	74.05	-229.06
5.25000	-610.07	299.99	79.40	-652.48	298.19	74.82	-828.03	323.38	44.08	-822.95	324.47	110.45	-877.43	129.45	29.72	-930.42	129.71	41.18	-1096.34	95.57	45.51	-1092.98	101.48	96.83	-868.47	158.57	1271.94	0.00	0.00	0.00	-742.32	81.95	1560.06	-745.92	223.68	1550.23	-839.31	97.01	1669.55	-854.78	231.18	1648.27	-222.07	1133.52	70.89	373.11	1135.89	73.59	-227.71
5.26000	-598.33	298.57	81.31	-639.05	295.87	77.29	-813.04	324.20	44.33	-809.31	324.02	110.32	-876.16	129.54	29.76	-929.25	130.46	41.16	-1096.22	95.80	45.82	-1092.99	102.38	96.91	-864.72	159.27	1271.51	0.00	0.00	0.00	-739.60	83.26	1559.88	-741.26	224.71	1549.91	-835.61	99.24	1669.49	-850.80	231.95	1648.01	-219.79	1133.64	71.36	374.73	1135.82	73.97	-228.16
5.27000	-581.66	297.10	84.85	-627.32	294.85	78.45	-799.44	324.02	44.35	-796.83	323.58	110.12	-875.88	129.67	29.52	-933.39	130.21	40.12	-1096.04	95.96	46.29	-1093.48	104.04	96.89	-860.48	160.07	1271.10	0.00	0.00	0.00	-732.55	85.77	1560.09	-738.09	226.41	1549.63	-831.46	101.70	1669.39	-846.24	233.89	1647.58	-217.59	1133.10	71.94	375.09	1136.19	74.00	-228.55
5.28000	-571.12	295.68	87.36	-610.87	292.57	82.22	-786.77	323.04	44.03	-784.71	323.97	110.54	-880.15	130.04	28.12	-928.29	133.58	41.82	-1096.00	96.45	46.49	-1092.40	103.19	97.82	-857.65	160.79	1270.58	0.00	0.00	0.00	-728.28	86.40	1560.02	-732.16	227.35	1549.29	-826.98	102.79	1669.12	-841.77	235.76	1647.07	-220.14	1133.03	71.40	374.79	1136.05	73.99	-228.05
5.29000	-559.53	293.52	90.43	-601.26	292.29	84.39	-774.51	323.05	44.11	-773.68	323.36	110.32	-876.24	129.74	29.02	-930.37	130.55	40.65	-1095.61	96.12	47.02	-1092.10	103.32	98.25	-854.61	162.44	1270.15	0.00	0.00	0.00	-725.11	87.71	1559.80	-729.10	228.72	1548.99	-822.73	104.28	1668.81	-837.17	237.87	1646.47	-221.40	1133.48	71.09	374.71	1135.79	74.00	-227.00
5.30000	-548.80	291.94	93.16	-590.01	288.44	86.32	-763.64	322.26	43.95	-763.66	322.85	110.37	-880.12	130.11	27.59	-927.88	133.56	41.73	-1095.53	96.52	47.31	-1091.39	102.45	99.25	-849.03	163.17	1269.72	0.00	0.00	0.00	-720.80	89.29	1559.46	-724.80	230.58	1548.43	-818.66	106.71	1668.53	-832.71	239.89	1645.97	-222.22	1133.70	70.74	373.93	1135.74	73.86	-227.02
5.31000	-540.51	289.34	94.85	-577.96	290.60	89.38	-753.76	321.25	43.64	-754.64	321.91	110.11	-875.21	134.39	28.92	-927.22	133.34	41.87	-1095.51	96.72	47.69	-1091.02	102.37	99.66	-843.53	164.22	1269.19	0.00	0.00	0.00	-713.63	90.78	1559.43	-716.26	232.43	1547.72	-814.24	108.22	1668.26	-828.23	241.88	1645.36	-221.47	1133.71	71.01	373.69	1136.44	73.49	-223.51
5.32000	-532.08	287.58	96.49	-570.06	287.07	90.13	-744.67	320.80	43.40	-746.65	321.07	109.87	-877.26	134.55	28.17	-925.43	133.93	42.21	-1095.43	97.03	48.00	-1091.72	104.33	99.52	-839.06	165.85	1268.75	0.00	0.00	0.00	-707.82	92.69	1559.06	-713.37	234.29	1547.15	-810.25	111.26	1668.12	-823.74	243.90	1644.71	-220.99	1133.21	71.22	373.59	1136.21	73.39	-227.16
5.33000	-526.46	285.80	96.43	-562.20	285.90	91.04	-736.90	320.29	43.22	-739.25	320.12	109.42	-875.98	134.34	28.36	-926.44	133.79	41.88	-1095.38	97.39	48.28	-1090.69	102.89	100.52	-834.18	167.08	1268.42	0.00	0.00	0.00	-707.49	94.68	1558.87	-711.49	236.12	1546.60	-805.76	113.37	1667.81	-819.37	245.78	1644.15	-220.17	1133.63	71.34	374.26	1134.97	73.97	-226.01
5.34000	-516.07	283.19	97.32	-555.70	283.21	90.70	-730.84	319.06	42.31	-732.71	319.46	108.97	-877.25	134.30	27.91	-928.92	134.23	41.14	-1095.11	96.98	48.88	-1093.56	107.41	98.16	-831.71	166.05	1267.90	0.00	0.00	0.00	-702.41	96.31	1558.75	-707.60	237.41	1545.97	-801.36	115.63	1667.58	-814.70	248.49	1643.47	-218.49	1133.39	71.73	374.20	1135.89	73.61	-231.02
5.35000	-512.17	280.51	95.45	-550.67	280.97	89.35	-724.90	319.08	42.05	-726.59	319.90	108.74	-879.26	134.59	27.58	-927.74	133.73	41.21	-1094.81	97.00	49.34	-1089.82	102.41	101.55	-826.92	169.29	1267.72	0.00	0.00	0.00	-695.62	98.15	1558.59	-701.75	239.14	1545.28	-796.94	118.10	1667.20	-810.02	251.22	1642.76	-220.80	1132.80	71.45	374.50	1136.09	73.60	-227.87
5.36000	-506.37	276.92	93.43	-545.49	279.88	88.14	-720.25	318.89	41.45	-722.06	318.33	107.67	-876.90	134.23	27.98	-927.71	133.54	41.20	-1094.69	96.98	49.80	-1090.25	104.07	101.60	-821.68	171.23	1267.29	0.00	0.00	0.00	-690.58	100.14	1558.32	-696.69	241.35	1544.73	-792.49	120.44	1666.89	-805.50	253.71	1642.06	-221.42	1132.91	71.09	374.61	1135.80	73.87	-212.13
5.37000	-503.80	273.04	90.73	-541.71	277.32	86.07	-716.52	318.25	40.58	-717.51	318.61	107.00	-879.09	131.51	26.50	-928.11	133.67	41.04	-1094.70	97.49	50.18	-1089.27	102.87	102.89	-817.69	172.39	1266.99	0.00	0.00	0.00	-687.34	102.82	1557.97	-692.32	244.20	1543.94	-788.85	125.03	1666.63	-800.89	256.51	1641.32	-221.54	1132.63	71.30	373.08	1135.72	73.52	-219.74
5.38000	-502.36	270.30	86.97	-539.52	273.40	82.55	-713.55	318.60	40.64	-714.27	317.35	105.85	-878.51	133.87	27.09	-926.58	133.08	41.22	-1094.66	97.97	50.50	-1088.94	103.10	103.35	-813.22	173.82	1266.68	0.00	0.00	0.00	-688.76	104.98	1558.25	-688.04	246.40	1543.41	-784.02	125.99	1666.27	-796.62	258.86	1640.61	-220.34	1132.58	71.40	373.75	1135.88	73.52	-229.80
5.39000	-499.41	268.63	82.51	-537.89	272.97	78.38	-711.60	318.36	40.31	-712.11	316.37	104.49	-877.00	134.72	27.65	-925.89	133.73	41.30	-1094.24	97.82	51.31	-1088.57	103.61	103.87	-799.46	169.53	1269.87	0.00	0.00	0.00	-685.78	107.15	1558.00	-683.26	248.52	1542.75	-779.74	129.00	1666.07	-792.03	262.04	1639.85	-221.85	1133.41	70.89	373.67	1135.77	73.53	-229.17
5.40000	-498.86	265.68	77.84	-537.42	269.21	74.14	-711.15	316.75	40.19	-709.58	316.96	103.83	-879.83	133.80	26.52	-928.16	133.65	40.52	-1093.82	97.58	52.11	-1088.18	104.19	104.60	-801.31	175.60	1266.33	0.00	0.00	0.00	-679.67	109.66	1557.64	-678.24	250.70	1542.14	-775.45	132.10	1665.80	-787.47	264.97	1639.11	-223.19	1133.84	70.65	373.95	1136.21	73.52	-223.13
5.41000	-497.87	264.40	73.08	-536.59	267.93	69.68	-709.80	317.47	40.53	-708.85	315.22	102.21	-874.48	134.40	27.67	-927.16	133.78	41.02	-1093.52	97.60	52.87	-1087.49	103.81	105.63	-797.94	178.09	1265.30	0.00	0.00	0.00	-678.29	112.60	1557.63	-672.73	253.35	1541.59	-770.87	134.61	1665.46	-783.21	267.49	1638.41	-222.42	1133.75	70.64	374.72	1135.94	73.85	-226.93
5.42000	-492.97	263.12	70.12	-539.88	265.48	65.75	-709.20	317.65	40.49	-707.89	313.83	100.77	-878.99	130.58	25.84	-926.35	133.27	41.03	-1093.55	98.29	53.39	-1087.14	104.17	106.64	-794.49	179.78	1264.89	0.00	0.00	0.00	-668.02	115.09	1557.42	-669.81	255.55	1541.06	-767.01	138.59	1665.26	-778.68	270.52	1637.69	-221.86	1133.10	71.20	374.68	1135.84	73.76	-233.69
5.43000	-493.89	263.29	65.34	-540.95	265.67	62.81	-709.16	317.58	40.28	-705.73	313.90	100.26	-877.99	133.31	26.25	-926.16	133.01	40.93	-1093.30	98.14	54.33	-1086.53	104.05	107.58	-789.20	180.69	1264.76	0.00	0.00	0.00	-666.40	117.19	1557.83	-665.59	258.80	1540.57	-762.73	142.47	1665.16	-774.02	273.75	1637.09	-220.27	1133.07	71.45	374.88	1135.91	73.77	-225.47
5.44000	-492.28	265.13	61.45	-539.51	266.12	60.36	-709.04	317.83	39.74	-703.90	312.81	99.60	-879.27	133.60	26.30	-925.08	132.92	40.95	-1092.78	97.85	55.44	-1086.25	104.33	108.40	-774.99	177.37	1267.87	0.00	0.00	0.00	-664.72	119.60	1557.93	-661.94	261.44	1540.06	-758.34	145.99	1665.24	-769.00	277.22	1636.51	-222.41	1133.59	70.97	374.36	1136.01	73.59	-226.94
5.45000	-489.09	265.56	58.16	-534.46	266.64	59.68	-708.90	318.24	39.64	-701.96	313.29	99.53	-876.20	133.56	26.81	-925.73	132.57	40.52	-1092.36	97.86	56.64	-1085.37	104.15	109.89	-777.34	183.91	1264.83	0.00	0.00	0.00	-658.21	122.86	1558.03	-656.50	263.92	1539.67	-753.48	148.88	1665.24	-764.14	280.41	1636.14	-221.97	1133.56	70.98	373.37	1136.30	73.23	-228.39
5.46000	-486.89	265.77	56.00	-533.34	267.34	58.24	-708.20	319.48	39.96	-700.40	313.42	99.68	-875.27	133.65	26.64	-923.64	132.69	41.26	-1091.90	97.88	58.06	-1084.06	103.61	111.61	-773.84	186.16	1264.17	0.00	0.00	0.00	-643.43	126.83	1558.39	-650.38	266.65	1539.37	-749.15	153.74	1665.73	-759.19	283.68	1635.85	-221.96	1134.08	70.79	374.17	1135.34	73.85	-228.28
5.47000	-486.59	264.38	53.81	-531.09	265.61	58.40	-707.99	319.67	39.92	-700.01	311.86	99.17	-876.97	130.02	25.98	-924.60	132.26	40.85	-1091.56	98.42	59.37	-1082.67	102.93	113.73	-770.65	187.84	1264.42	0.00	0.00	0.00	-640.20	129.01	1558.35	-644.11	269.27	1538.96	-744.26	157.68	1666.04	-754.17	286.94	1635.71	-221.39	1133.17	71.12	374.27	1135.82	73.81	-228.09
5.48000	-485.98	263.55	52.78	-531.21	267.12	57.44	-708.43	318.44	39.51	-699.14	311.72	99.36	-880.79	129.80	24.56	-921.76	132.60	41.51	-1091.15	98.84	60.91	-1081.23	102.58	115.69	-763.36	189.20	1265.02	0.00	0.00	0.00	-636.29	132.50	1559.15	-638.40	272.62	1538.87	-739.18	160.76	1666.50	-748.92	290.73	1635.58	-219.57	1133.41	71.48	374.70	1136.05	73.74	-231.92
5.49000	-486.06	264.28	50.89	-532.43	265.77	55.66	-707.45	319.26	39.99	-698.30	311.87	99.40	-877.05	133.16	25.73	-922.51	132.30	41.08	-1090.53	99.19	62.70	-1080.60	103.40	117.12	-750.77	185.70	1269.23	0.00	0.00	0.00	-631.84	135.21	1559.52	-635.91	275.02	1538.87	-734.08	164.51	1667.22	-743.80	294.22	1635.61	-219.82	1133.18	71.60	374.97	1135.86	73.83	-236.44
5.50000	-484.09	263.71	49.93	-530.99	266.13	55.84	-707.44	318.43	39.88	-697.25	312.79	99.88	-873.93	133.53	26.08	-923.45	132.00	40.75	-1089.59	98.98	64.77	-1079.76	104.02	119.08	-752.09	192.11	1266.99	0.00	0.00	0.00	-628.65	138.30	1560.30	-632.33	277.80	1539.09	-728.60	167.69	1667.69	-738.55	298.02	1635.62	-222.52	1133.07	70.93	374.84	1135.76	73.78	-231.75
5.51000	-483.26	263.66	49.27	-528.72	265.76	54.81	-707.01	318.93	40.25	-697.01	311.71	99.49	-873.38	132.75	26.23	-923.94	132.25	40.49	-1088.73	98.87	66.84	-1078.15	103.60	121.83	-750.24	194.59	1267.19	0.00	0.00	0.00	-627.50	142.28	1561.48	-624.49	281.73	1539.20	-723.90	171.55	1668.35	-733.55	301.47	1635.76	-224.52	1134.45	70.00	374.38	1135.86	73.77	-230.97
5.52000	-484.15	263.58	47.86	-531.52	266.23	53.67	-707.71	317.21	39.71	-696.04	312.86	99.79	-875.20	133.51	25.59	-922.20	131.29	40.81	-1087.66	98.53	69.05	-1076.26	102.27	124.52	-743.66	196.43	1268.22	0.00	0.00	0.00	-623.82	145.02	1562.27	-618.11	284.65	1539.29	-718.64	174.73	1669.35	-728.59	304.97	1635.92	-222.89	1134.41	70.30	374.97	1135.22	74.01	-227.96
5.53000	-477.13	263.25	49.17	-528.95	266.01	54.21	-707.67	317.29	39.63	-696.24	311.93	99.43	-872.97	132.90	26.05	-920.93	131.76	40.96	-1086.80	98.54	71.17	-1075.57	104.12	126.34	-738.26	198.62	1269.14	0.00	0.00	0.00	-616.13	147.54	1563.21	-614.67	287.97	1539.52	-713.62	178.26	1670.10	-723.77	308.24	1636.20	-222.73	1134.23	70.39	374.71	1135.28	73.96	-229.04
5.54000	-482.55	263.32	47.33	-534.33	266.57	53.11	-707.39	318.29	39.89	-695.97	312.22	99.40	-873.12	132.41	25.93	-920.78	131.15	40.78	-1085.75	98.35	73.45	-1074.06	103.86	128.47	-726.25	194.48	1273.69	0.00	0.00	0.00	-610.49	149.66	1563.94	-609.11	290.20	1539.73	-709.38	183.49	1671.00	-718.52	312.39	1636.47	-221.59	1134.25	70.74	374.97	1135.41	73.95	-227.60
5.55000	-480.28	263.51	47.63	-530.30	265.97	53.77	-707.45	317.68	39.58	-695.84	311.87	99.14	-872.68	133.05	25.90	-922.65	131.19	40.23	-1084.81	98.28	75.74	-1071.42	101.72	131.39	-728.05	201.59	1271.36	0.00	0.00	0.00	-604.99	152.94	1564.73	-604.03	292.93	1540.22	-704.32	186.90	1671.75	-713.82	315.36	1636.86	-221.61	1134.03	70.83	373.33	1135.93	73.47	-221.20
5.56000	-483.48	263.23	46.89	-529.78	265.71	53.67	-707.25	318.43	39.84	-695.57	312.80	99.26	-874.53	132.76	25.59	-918.37	130.76	41.00	-1082.86	96.26	78.80	-1068.98	100.20	134.58	-725.49	204.62	1271.68	0.00	0.00	0.00	-599.19	157.31	1566.01	-600.91	297.34	1540.88	-699.47	190.06	1672.71	-708.91	318.74	1637.28	-221.15	1133.72	70.96	373.90	1135.57	73.67	-216.78
5.57000	-480.92	263.09	47.07	-531.20	265.40	53.13	-707.27	318.25	39.65	-696.05	312.01	98.78	-872.47	132.87	25.99	-920.03	130.28	40.71	-1081.66	96.03	81.26	-1066.05	98.01	137.75	-720.34	206.43	1272.49	0.00	0.00	0.00	-592.32	160.92	1566.40	-595.79	300.04	1541.22	-694.64	193.19	1673.39	-704.12	322.01	1637.68	-223.67	1133.68	70.43	374.36	1135.83	73.71	-222.17
5.58000	-481.40	263.50	47.08	-531.39	265.96	53.16	-707.26	318.52	39.59	-695.91	312.19	98.54	-871.31	132.87	26.49	-920.87	129.89	40.23	-1080.13	95.43	84.02	-1063.67	97.55	140.20	-713.86	208.32	1273.35	0.00	0.00	0.00	-596.37	163.83	1568.17	-591.93	302.89	1542.00	-689.73	196.41	1674.38	-699.14	325.44	1638.06	-221.70	1133.27	71.03	374.51	1135.36	73.94	-226.40
5.59000	-479.31	263.35	47.18	-529.20	265.87	53.05	-706.98	318.95	39.63	-695.73	312.44	98.45	-871.19	133.14	26.46	-917.06	129.97	40.82	-1078.67	95.18	86.64	-1061.47	96.91	142.60	-700.80	203.69	1277.54	0.00	0.00	0.00	-590.86	166.45	1569.14	-586.62	305.32	1542.59	-685.11	199.47	1674.95	-694.31	328.45	1638.53	-220.24	1133.43	71.27	374.87	1135.56	73.78	-228.96
5.60000	-484.38	263.48	46.96	-532.30	265.42	51.93	-707.05	318.78	39.56	-695.50	313.01	98.47	-872.61	132.68	26.24	-917.96	130.34	40.26	-1076.79	94.34	89.71	-1058.93	96.50	145.25	-702.65	211.39	1275.30	0.00	0.00	0.00	-582.18	169.08	1569.81	-580.90	307.89	1543.23	-680.46	202.74	1675.78	-689.52	331.60	1638.97	-220.81	1133.41	71.12	375.05	1136.01	73.91	-231.73
5.61000	-475.04	262.79	48.43	-531.97	266.11	52.84	-707.41	318.03	39.09	-696.11	311.70	97.72	-871.50	133.12	26.23	-917.26	130.09	40.39	-1074.79	93.33	92.83	-1055.68	95.59	148.41	-700.66	214.90	1275.56	0.00	0.00	0.00	-581.41	172.99	1571.11	-576.77	310.98	1544.04	-675.77	206.00	1676.59	-684.65	334.65	1639.39	-222.43	1134.00	70.79	374.27	1135.92	73.74	-233.77
5.62000	-477.33	262.65	47.64	-530.10	265.92	52.94	-707.98	317.63	38.64	-695.88	312.47	97.92	-869.77	132.85	26.68	-917.43	129.79	39.99	-1072.63	92.50	96.06	-1053.13	95.18	151.15	-693.11	217.39	1276.10	0.00	0.00	0.00	-571.50	174.58	1571.28	-570.55	313.76	1544.46	-671.12	209.66	1677.15	-679.81	337.78	1639.70	-221.89	1133.32	71.02	373.92	1136.21	73.62	-224.08
5.63000	-481.18	263.13	46.39	-529.57	265.97	52.93	-707.17	318.86	39.18	-695.69	313.05	97.85	-873.45	133.28	25.86	-914.68	129.35	40.54	-1070.46	91.76	99.37	-1049.46	93.01	154.65	-687.79	219.30	1276.68	0.00	0.00	0.00	-568.18	177.84	1572.14	-565.53	316.07	1544.92	-666.77	213.31	1677.62	-674.97	340.78	1639.99	-222.43	1133.87	70.87	375.30	1136.23	73.86	-222.27
5.64000	-484.55	263.68	46.29	-532.25	265.84	52.21	-707.69	318.24	38.73	-696.07	312.46	97.35	-871.13	133.27	26.36	-914.77	129.02	40.37	-1068.22	91.26	102.89	-1046.55	91.98	157.61	-676.19	215.97	1280.52	0.00	0.00	0.00	-560.48	180.43	1572.80	-563.22	318.22	1545.40	-662.05	215.15	1678.05	-670.19	343.59	1640.13	-221.37	1133.24	71.25	374.83	1135.98	73.88	-229.65
5.65000	-484.36	262.72	46.49	-530.21	265.83	52.39	-707.83	317.99	38.43	-695.88	313.45	97.61	-875.11	133.28	25.15	-915.11	128.68	40.09	-1065.89	91.18	106.42	-1042.76	91.27	160.85	-677.40	222.46	1277.83	0.00	0.00	0.00	-555.01	182.96	1573.34	-559.70	320.58	1545.60	-657.55	217.90	1678.38	-665.17	346.66	1640.24	-222.51	1133.64	70.66	374.76	1135.39	74.00	-228.21
5.66000	-483.08	262.98	45.34	-528.66	265.94	52.38	-707.35	318.92	38.81	-696.12	313.05	97.13	-870.47	132.76	26.21	-913.70	128.79	40.19	-1062.99	90.63	110.29	-1038.12	89.86	164.58	-674.64	225.35	1277.37	0.00	0.00	0.00	-549.88	185.76	1573.72	-551.80	323.54	1545.72	-652.89	221.04	1678.63	-660.47	349.13	1640.35	-221.86	1133.35	70.88	374.55	1135.12	74.14	-229.19
5.67000	-476.03	263.17	46.91	-532.81	265.36	51.34	-707.75	318.41	38.26	-695.86	313.73	97.14	-874.18	128.10	25.00	-912.67	128.15	40.21	-1060.13	90.55	114.24	-1034.02	89.22	167.99	-668.56	227.96	1277.62	0.00	0.00	0.00	-552.49	188.07	1574.36	-546.53	325.89	1545.74	-648.41	223.91	1678.62	-655.73	351.61	1640.29	-220.72	1132.71	71.35	374.54	1133.33	74.70	-228.43
5.68000	-484.62	263.26	45.69	-534.23	265.82	51.32	-707.54	318.75	38.26	-696.16	313.47	96.72	-878.07	128.75	23.19	-910.27	128.01	40.78	-1056.57	89.61	118.67	-1029.04	87.59	171.75	-664.86	230.26	1277.69	0.00	0.00	0.00	-544.63	189.63	1573.94	-542.84	327.38	1545.69	-643.55	225.82	1678.59	-650.87	354.23	1640.09	-221.07	1133.27	71.27	374.58	1131.65	75.43	-227.27
5.69000	-481.71	263.06	45.20	-534.74	266.78	50.74	-707.64	318.90	38.09	-696.43	313.13	96.34	-871.60	132.28	24.65	-910.06	127.53	40.83	-1053.01	89.65	123.12	-1023.93	86.50	175.84	-661.34	232.70	1277.69	0.00	0.00	0.00	-539.37	191.76	1573.89	-539.26	329.29	1545.64	-639.43	229.24	1678.68	-646.01	356.91	1639.82	-222.10	1133.65	70.76	374.60	1131.89	75.39	-225.16
5.70000	-480.49	263.25	45.04	-532.70	265.97	50.68	-707.96	318.21	37.72	-696.02	314.32	96.40	-873.11	128.49	23.45	-907.56	127.18	42.03	-1049.28	89.54	128.04	-1018.83	86.25	179.73	-658.81	234.33	1277.46	0.00	0.00	0.00	-534.81	193.93	1573.78	-534.92	331.50	1545.18	-634.73	231.13	1678.69	-641.04	359.60	1639.48	-221.66	1133.18	70.95	375.34	1131.93	75.65	-229.59
5.71000	-484.48	263.12	45.03	-530.72	266.36	51.30	-707.26	319.95	38.26	-696.14	314.06	95.95	-871.12	127.68	23.09	-905.89	126.53	43.12	-1045.15	89.25	133.40	-1013.37	85.65	184.07	-652.66	236.84	1277.49	0.00	0.00	0.00	-532.80	195.85	1573.76	-529.59	333.56	1544.63	-629.86	232.90	1678.37	-636.20	362.01	1639.09	-219.34	1132.94	71.68	374.61	1132.22	75.31	-228.52
5.72000	-484.68	263.40	44.68	-529.62	266.79	50.89	-707.28	319.65	37.88	-696.02	314.62	95.84	-866.66	130.48	24.26	-902.82	126.24	44.54	-1040.46	88.73	138.94	-1007.26	84.84	188.49	-649.01	238.44	1277.07	0.00	0.00	0.00	-526.50	197.61	1573.35	-524.55	335.98	1543.99	-625.83	236.98	1678.21	-631.47	364.14	1638.72	-220.57	1133.25	71.31	374.41	1132.77	75.10	-227.98
5.73000	-482.60	262.82	43.91	-535.75	266.88	49.98	-707.53	319.48	37.69	-695.80	315.22	95.81	-864.41	130.45	24.05	-899.14	126.02	46.49	-1035.20	87.99	144.72	-1001.42	85.17	192.81	-645.38	240.23	1276.94	0.00	0.00	0.00	-520.93	199.21	1572.73	-520.22	337.50	1543.49	-621.01	238.06	1677.75	-626.76	366.26	1638.30	-220.61	1132.81	71.26	374.03	1133.12	74.93	-230.64
5.74000	-482.32	263.18	43.46	-533.06	265.70	50.12	-707.25	320.29	37.90	-696.22	314.60	95.32	-863.74	129.07	23.23	-898.07	125.72	48.05	-1029.94	87.79	150.56	-994.25	83.67	197.90	-639.67	242.93	1276.71	0.00	0.00	0.00	-516.18	201.01	1572.39	-516.59	339.40	1542.94	-616.31	239.75	1677.50	-622.04	368.33	1637.85	-220.53	1133.91	71.21	373.75	1133.07	75.01	-229.30
5.75000	-481.16	262.33	43.56	-530.14	265.51	50.42	-707.65	319.20	37.29	-696.20	314.81	95.29	-861.94	127.81	22.83	-894.35	124.85	50.31	-1023.69	86.65	156.85	-987.09	83.05	202.99	-635.32	244.17	1276.51	0.00	0.00	0.00	-513.48	202.77	1571.76	-511.39	340.36	1542.26	-611.95	241.98	1677.13	-617.52	369.90	1637.40	-222.01	1133.84	70.86	374.21	1132.49	75.25	-227.60
5.76000	-478.45	262.52	44.19	-533.40	266.86	49.64	-707.82	319.04	37.16	-695.97	315.25	94.95	-861.99	123.48	21.48	-891.72	124.28	52.33	-1017.92	87.09	162.53	-980.54	84.59	206.90	-630.92	246.04	1276.25	0.00	0.00	0.00	-510.50	205.30	1571.38	-506.18	342.45	1541.45	-607.13	243.23	1676.74	-612.94	371.51	1637.01	-221.43	1133.88	70.91	374.77	1132.31	75.21	-227.36
5.77000	-482.02	262.44	43.07	-529.56	266.89	50.39	-707.92	319.52	37.29	-695.99	315.35	95.01	-859.57	121.07	21.32	-886.56	123.98	54.98	-1011.47	86.99	168.31	-973.09	84.31	211.55	-627.99	246.98	1276.10	0.00	0.00	0.00	-506.15	206.34	1570.42	-501.93	343.81	1540.73	-602.65	245.27	1676.32	-608.26	373.16	1636.64	-222.52	1133.56	70.85	374.54	1132.59	75.04	-229.09
5.78000	-484.58	262.79	43.48	-527.86	266.50	50.77	-707.24	320.68	37.73	-695.66	315.96	95.24	-852.82	121.71	23.63	-882.06	122.90	57.34	-1005.09	88.09	173.07	-965.82	85.28	215.77	-622.84	249.63	1275.90	0.00	0.00	0.00	-501.00	207.12	1569.91	-497.65	344.87	1540.26	-598.21	246.78	1676.06	-603.59	374.83	1636.25	-222.49	1133.55	70.85	374.59	1133.12	75.00	-225.82
5.79000	-477.78	262.94	43.58	-532.67	266.14	49.16	-708.03	319.01	37.06	-695.43	316.45	95.47	-846.20	118.75	25.94	-875.43	121.64	60.45	-997.71	88.65	177.28	-958.28	86.14	219.72	-619.58	250.55	1275.81	0.00	0.00	0.00	-497.38	208.40	1569.38	-491.89	346.20	1539.60	-593.32	247.31	1675.71	-598.93	376.44	1635.92	-222.64	1133.40	70.83	374.54	1133.38	74.92	-227.56
5.80000	-482.18	262.48	42.09	-530.77	267.03	49.34	-707.27	320.46	37.83	-695.47	315.71	95.11	-836.76	116.70	28.92	-865.09	120.25	64.03	-989.89	90.16	180.33	-950.19	87.13	222.76	-616.13	251.86	1275.64	0.00	0.00	0.00	-492.96	209.95	1568.59	-488.58	347.50	1538.85	-589.00	249.14	1675.32	-594.47	377.51	1635.68	-220.88	1133.00	71.26	373.89	1133.97	74.48	-230.74
5.81000	-483.68	262.45	41.22	-531.37	266.63	48.75	-707.54	319.65	37.62	-695.70	314.56	94.76	-831.60	111.68	29.82	-860.20	116.05	64.80	-980.96	91.06	182.61	-941.39	87.75	225.37	-612.60	253.28	1275.74	0.00	0.00	0.00	-486.76	210.67	1567.95	-485.70	348.11	1538.48	-584.84	250.71	1675.09	-589.86	378.93	1635.48	-221.68	1133.19	70.97	374.50	1135.09	74.18	-230.71
5.82000	-482.12	262.48	40.85	-531.89	267.19	48.98	-707.31	319.55	37.91	-694.96	315.84	95.50	-821.30	109.08	31.92	-847.27	116.72	68.18	-971.49	92.26	183.83	-932.37	89.24	226.82	-609.65	254.22	1275.82	0.00	0.00	0.00	-483.96	211.64	1567.67	-481.19	349.41	1537.96	-580.94	252.83	1674.97	-585.32	380.28	1635.35	-221.65	1133.47	71.16	374.41	1135.06	73.94	-232.93
5.83000	-480.57	262.27	40.94	-533.26	266.46	47.59	-706.91	319.88	38.22	-694.27	316.82	96.05	-807.41	107.52	34.06	-835.35	115.66	69.86	-961.17	92.56	184.38	-922.58	89.50	227.46	-604.59	256.39	1275.95	0.00	0.00	0.00	-482.97	213.20	1567.50	-474.12	350.55	1537.45	-576.36	253.35	1675.10	-580.94	381.10	1635.33	-220.14	1133.43	71.55	375.33	1135.46	74.15	-232.08
5.84000	-479.45	262.75	40.75	-527.94	267.70	48.58	-707.18	319.26	37.99	-694.72	315.40	95.75	-797.05	105.51	34.91	-827.40	111.62	68.96	-950.85	93.60	183.53	-912.25	89.94	227.23	-601.96	257.90	1276.29	0.00	0.00	0.00	-476.22	213.97	1566.89	-472.24	350.71	1537.27	-572.29	254.56	1675.04	-576.53	382.13	1635.40	-222.08	1133.53	71.01	374.85	1135.46	74.04	-230.90
5.85000	-482.27	262.32	39.68	-527.53	267.56	48.86	-706.98	319.49	38.27	-694.29	315.45	95.97	-785.27	104.04	35.41	-814.03	110.72	69.20	-939.66	93.55	182.08	-901.49	89.79	226.36	-598.31	259.07	1276.49	0.00	0.00	0.00	-473.10	214.81	1566.71	-469.77	351.80	1537.24	-568.27	255.37	1674.98	-572.44	382.67	1635.57	-220.39	1133.16	71.46	375.33	1135.22	74.06	-230.05
5.86000	-483.64	263.04	39.08	-533.07	267.02	47.20	-706.58	319.70	38.59	-694.20	315.55	96.09	-767.06	103.08	36.77	-799.68	110.21	69.39	-927.79	93.24	179.84	-890.39	89.95	224.55	-595.52	260.39	1276.85	0.00	0.00	0.00	-471.59	215.09	1566.66	-465.98	352.16	1537.05	-564.73	257.34	1675.29	-568.15	383.70	1635.76	-221.84	1133.16	71.24	374.64	1136.05	73.83	-232.91
5.87000	-480.72	263.34	39.38	-530.50	267.22	47.66	-706.23	319.73	38.85	-694.03	315.40	96.33	-750.10	102.53	37.51	-784.86	110.01	69.31	-915.43	92.84	176.65	-879.39	90.91	221.52	-590.60	261.62	1277.24	0.00	0.00	0.00	-469.10	215.83	1566.58	-460.94	352.59	1537.04	-560.80	258.88	1675.46	-563.84	384.97	1635.93	-222.63	1132.98	71.05	374.72	1135.60	73.79	-227.60
5.88000	-485.29	263.25	38.01	-527.90	267.14	48.35	-706.70	318.79	38.55	-693.55	316.26	96.92	-736.19	103.31	36.99	-768.77	109.97	68.75	-902.63	92.62	172.60	-867.22	90.46	218.57	-588.04	262.65	1277.56	0.00	0.00	0.00	-464.20	216.66	1566.78	-458.27	353.73	1537.27	-557.10	259.49	1675.56	-559.72	385.98	1636.18	-219.63	1132.72	71.49	374.09	1135.74	73.71	-228.60
5.89000	-482.29	263.30	38.58	-526.37	268.63	48.55	-706.70	319.02	38.76	-693.36	316.05	97.03	-717.16	103.48	37.50	-754.07	110.68	67.48	-889.38	92.54	167.69	-855.45	91.39	214.30	-585.66	264.63	1277.97	0.00	0.00	0.00	-461.59	216.62	1566.83	-453.63	354.21	1537.58	-553.26	259.29	1675.81	-555.79	386.90	1636.43	-221.10	1133.31	71.07	374.31	1136.28	73.48	-226.09
5.90000	-481.86	263.82	38.30	-526.18	267.21	48.45	-706.67	318.73	38.89	-693.40	316.17	97.32	-701.28	104.08	37.17	-736.41	111.13	66.68	-875.61	91.87	162.43	-842.52	90.03	210.41	-582.16	265.63	1278.11	0.00	0.00	0.00	-454.87	217.74	1567.02	-447.86	354.26	1537.63	-549.91	260.35	1676.16	-551.99	387.75	1636.64	-220.53	1133.07	71.15	374.15	1135.78	73.77	-227.07
5.91000	-481.42	263.60	38.61	-530.86	267.86	47.69	-706.80	318.26	38.71	-693.03	316.61	97.47	-680.59	104.59	37.53	-720.50	111.46	65.01	-861.66	91.76	156.49	-829.34	89.34	205.66	-577.65	266.09	1278.38	0.00	0.00	0.00	-451.15	217.94	1567.46	-446.25	354.98	1537.90	-546.34	261.02	1676.44	-548.32	388.33	1636.91	-220.30	1132.66	71.45	374.40	1135.83	73.74	-227.81
5.92000	-478.42	264.43	39.14	-526.43	268.07	48.24	-706.14	319.54	39.42	-692.60	316.77	97.66	-660.47	108.35	38.47	-703.34	112.10	63.58	-847.21	91.48	150.16	-816.08	89.12	200.32	-577.18	267.34	1278.49	0.00	0.00	0.00	-451.18	218.34	1567.90	-443.07	354.79	1538.25	-542.45	259.64	1676.32	-544.72	389.16	1637.07	-222.58	1133.42	70.86	375.55	1135.77	73.97	-230.86
5.93000	-482.00	264.20	37.92	-529.89	268.50	47.25	-706.59	318.20	38.95	-692.65	316.13	97.52	-646.42	106.27	36.40	-682.96	114.06	63.55	-832.26	91.09	143.58	-802.73	89.42	194.54	-572.30	268.85	1278.59	0.00	0.00	0.00	-452.27	219.08	1568.34	-439.78	355.64	1538.49	-539.82	261.84	1676.63	-541.13	390.07	1637.26	-222.06	1133.08	70.77	374.32	1136.42	73.63	-226.59
5.94000	-482.94	264.53	37.40	-529.89	268.54	47.57	-706.27	318.61	39.15	-692.46	316.08	97.72	-628.31	106.69	35.89	-664.21	114.45	62.26	-816.95	90.42	137.04	-789.05	88.70	188.96	-568.58	269.71	1278.56	0.00	0.00	0.00	-443.57	219.26	1568.49	-432.48	356.13	1538.73	-536.38	262.21	1676.69	-537.69	390.70	1637.37	-221.14	1132.91	71.19	373.61	1135.43	73.92	-226.48
5.95000	-480.14	264.85	37.77	-526.38	268.89	48.62	-706.08	319.17	39.41	-692.18	316.41	97.93	-607.76	109.04	37.09	-646.75	114.01	60.83	-801.60	90.25	130.03	-774.78	87.41	183.19	-564.64	270.64	1278.56	0.00	0.00	0.00	-442.27	219.51	1568.74	-428.53	356.69	1538.76	-533.04	262.51	1676.74	-534.28	391.42	1637.43	-220.76	1133.38	71.15	374.29	1134.79	74.28	-232.66
5.96000	-482.19	264.68	37.42	-526.88	268.67	48.43	-706.21	318.39	39.35	-691.73	317.32	98.51	-586.70	109.17	37.42	-628.79	113.61	59.59	-786.05	89.69	123.14	-761.04	88.12	176.78	-563.88	271.96	1278.43	0.00	0.00	0.00	-437.35	220.15	1568.70	-426.62	356.99	1539.20	-530.06	263.87	1676.88	-530.84	392.19	1637.45	-220.52	1132.85	71.35	375.18	1134.06	74.74	-225.69
5.97000	-478.93	265.34	37.98	-529.16	268.73	47.24	-706.13	318.69	39.34	-692.12	316.12	98.11	-568.74	109.31	37.50	-610.53	112.60	58.32	-769.77	87.80	116.84	-746.13	86.37	171.17	-557.37	272.37	1278.41	0.00	0.00	0.00	-438.37	221.17	1569.10	-424.54	357.84	1539.21	-527.12	265.82	1676.91	-527.64	392.37	1637.50	-220.83	1132.87	71.32	374.81	1133.91	74.66	-230.74
5.98000	-478.24	265.74	38.28	-526.19	270.29	48.34	-706.02	318.87	39.55	-691.59	316.95	98.36	-548.30	108.34	38.08	-591.84	112.26	57.27	-753.51	86.85	110.37	-731.46	85.42	165.68	-554.69	272.26	1278.37	0.00	0.00	0.00	-432.26	221.39	1568.77	-422.57	358.03	1539.29	-524.18	266.53	1676.86	-524.34	393.14	1637.48	-220.74	1133.07	71.31	373.59	1134.29	74.23	-232.21
5.99000	-479.26	265.34	37.84	-528.94	268.69	48.26	-706.14	318.61	39.56	-692.53	315.29	97.79	-530.18	107.69	38.47	-574.68	111.77	56.44	-737.00	85.19	104.27	-716.95	85.07	159.97	-552.34	272.94	1278.42	0.00	0.00	0.00	-429.09	221.83	1568.88	-418.73	358.57	1539.20	-520.61	266.54	1676.75	-521.12	393.59	1637.46	-220.98	1133.43	71.10	374.83	1133.11	74.95	-229.80
6.00000	-479.80	265.11	37.88	-527.56	269.32	48.00	-706.30	317.98	39.29	-692.48	315.42	97.84	-511.10	106.15	39.39	-556.40	110.49	55.95	-720.65	83.70	98.43	-702.48	84.60	154.44	-547.12	273.08	1278.33	0.00	0.00	0.00	-425.59	222.82	1568.77	-414.41	358.84	1539.13	-517.68	267.14	1676.68	-517.84	394.28	1637.39	-220.55	1133.46	71.18	374.52	1132.64	75.24	-230.20
6.01000	-481.56	264.63	37.79	-527.99	268.86	48.01	-706.47	318.05	39.33	-691.80	316.66	98.27	-491.84	105.29	40.59	-538.88	108.89	55.59	-704.02	82.10	92.95	-688.13	84.82	149.04	-545.61	273.31	1278.28	0.00	0.00	0.00	-420.83	222.70	1568.58	-411.32	359.39	1539.02	-514.39	266.81	1676.52	-514.71	394.70	1637.23	-223.96	1133.91	70.50	376.06	1134.72	74.58	-230.23
6.02000	-481.85	264.70	37.86	-532.26	269.61	47.12	-705.92	318.73	39.66	-691.21	317.49	98.62	-474.74	103.87	41.88	-521.90	107.55	55.41	-687.54	80.72	87.90	-673.41	84.17	144.29	-543.63	274.49	1278.17	0.00	0.00	0.00	-421.32	223.54	1568.58	-408.80	359.79	1538.89	-511.04	266.71	1676.31	-511.46	395.27	1637.12	-221.99	1134.04	70.96	376.01	1135.63	74.31	-229.60
6.03000	-479.05	264.64	38.44	-526.81	268.36	48.55	-705.94	318.80	39.79	-692.11	315.72	97.97	-457.14	102.42	43.20	-504.32	106.35	55.52	-671.25	79.95	83.10	-658.76	83.70	139.82	-538.67	275.16	1277.94	0.00	0.00	0.00	-415.53	223.03	1568.44	-406.97	359.92	1538.93	-507.89	266.66	1676.22	-508.45	395.34	1637.03	-221.02	1133.64	71.11	375.42	1134.13	74.64	-225.04
6.04000	-477.84	264.87	38.88	-525.22	269.87	48.69	-706.13	318.35	39.64	-691.79	316.49	98.30	-440.11	101.89	44.68	-485.91	105.11	56.00	-655.12	79.28	78.78	-644.36	83.95	135.62	-535.66	275.45	1277.86	0.00	0.00	0.00	-411.61	223.99	1568.44	-403.68	360.05	1538.77	-505.66	268.68	1676.25	-505.39	395.45	1636.83	-221.36	1133.16	71.04	375.99	1134.88	74.38	-229.92
6.05000	-477.82	265.05	38.95	-527.41	270.02	48.17	-705.94	318.75	39.81	-691.87	316.00	98.32	-420.41	100.13	46.95	-470.13	103.75	56.53	-639.13	78.31	75.10	-629.88	83.41	131.94	-531.81	275.08	1277.92	0.00	0.00	0.00	-409.40	224.10	1568.38	-399.93	360.27	1538.69	-502.24	267.84	1676.01	-502.34	395.52	1636.68	-220.20	1133.67	71.18	374.89	1136.04	73.88	-227.42
6.06000	-479.14	264.36	38.75	-525.99	269.67	48.70	-706.13	318.52	39.79	-691.39	316.73	98.48	-405.26	98.42	48.12	-453.48	103.10	57.10	-623.26	77.94	71.59	-615.13	83.33	128.53	-529.26	275.87	1277.65	0.00	0.00	0.00	-403.44	223.46	1568.21	-397.23	360.82	1538.71	-499.51	268.47	1676.06	-499.37	395.76	1636.48	-222.06	1133.75	70.93	375.12	1136.08	73.84	-229.80
6.07000	-478.79	265.21	38.75	-527.62	270.17	48.26	-705.76	319.08	40.08	-691.80	315.66	98.16	-389.15	97.49	49.93	-437.15	101.92	57.94	-607.34	77.47	68.39	-600.69	83.16	125.64	-526.72	275.70	1277.53	0.00	0.00	0.00	-401.16	224.00	1568.17	-393.83	360.89	1538.65	-496.94	269.85	1676.06	-496.37	395.99	1636.27	-221.85	1134.07	70.91	375.47	1135.87	73.96	-228.68
6.08000	-479.85	265.36	38.13	-528.38	271.61	47.14	-706.16	318.40	39.89	-691.76	315.89	98.42	-373.72	95.59	51.85	-420.68	101.32	59.05	-591.75	77.35	65.49	-586.25	82.54	123.16	-523.14	276.47	1277.42	0.00	0.00	0.00	-400.57	224.32	1568.80	-390.86	360.52	1538.64	-493.96	269.07	1675.89	-493.30	396.31	1636.02	-222.30	1132.76	70.95	374.71	1135.79	73.79	-226.47
6.09000	-471.06	262.58	39.71	-529.89	271.32	46.74	-706.08	318.58	40.14	-691.65	315.57	98.35	-357.77	95.20	54.20	-404.81	100.58	60.53	-576.36	77.40	62.89	-573.33	82.38	120.79	-511.41	268.86	1280.14	0.00	0.00	0.00	-398.88	223.85	1568.83	-389.35	360.53	1538.66	-491.12	269.36	1675.80	-490.44	396.03	1635.92	-221.92	1133.09	71.00	374.87	1135.89	73.78	-230.96
6.10000	-462.85	262.96	42.66	-526.91	271.42	47.36	-706.49	317.18	39.64	-691.71	315.58	98.35	-342.40	94.62	56.52	-389.42	100.97	62.16	-561.21	77.86	60.43	-560.32	83.21	118.69	-514.92	274.30	1277.39	0.00	0.00	0.00	-395.35	223.38	1568.77	-386.48	360.44	1538.75	-488.03	269.94	1675.89	-487.51	395.84	1635.84	-222.60	1133.54	70.61	375.45	1135.40	74.01	-230.38
6.11000	-467.47	262.81	40.96	-526.38	272.06	47.46	-706.14	318.05	40.04	-691.26	315.78	98.62	-327.47	94.38	58.97	-375.03	100.46	63.58	-546.30	78.15	58.31	-545.33	84.58	116.01	-514.03	276.43	1276.65	0.00	0.00	0.00	-391.87	223.71	1569.20	-380.17	360.14	1538.74	-484.93	269.10	1675.65	-484.56	395.61	1635.74	-222.03	1133.82	70.78	375.09	1135.64	73.90	-232.15
6.12000	-463.82	263.87	41.68	-523.29	272.40	48.41	-706.15	317.80	40.09	-690.97	316.22	98.94	-312.89	93.79	61.45	-359.26	100.34	65.78	-531.52	78.66	56.48	-531.64	84.38	114.63	-510.84	276.33	1276.51	0.00	0.00	0.00	-387.95	224.25	1569.24	-378.03	359.72	1538.91	-482.10	269.33	1675.57	-481.71	395.28	1635.64	-221.17	1133.34	71.04	375.21	1135.66	74.00	-229.56
6.13000	-475.59	263.52	38.20	-523.95	272.98	48.08	-705.68	318.34	40.48	-691.08	315.60	98.62	-298.47	94.90	64.15	-347.06	100.22	67.20	-517.35	79.82	54.70	-518.86	85.69	113.00	-504.83	276.20	1276.41	0.00	0.00	0.00	-384.32	224.00	1569.19	-375.58	359.91	1539.00	-478.78	268.01	1675.43	-478.78	394.76	1635.67	-221.07	1133.69	70.90	373.91	1136.08	73.72	-233.48
6.14000	-458.67	264.33	42.59	-528.06	271.86	46.80	-706.23	317.50	40.18	-691.25	315.28	98.73	-284.56	94.93	66.91	-333.02	100.86	69.43	-503.60	80.61	53.43	-506.36	87.14	111.49	-501.54	276.24	1276.17	0.00	0.00	0.00	-381.55	223.07	1569.12	-372.92	359.78	1539.24	-476.05	268.87	1675.62	-475.86	394.12	1635.75	-222.29	1133.75	70.79	374.22	1136.27	73.58	-231.22
6.15000	-459.99	265.70	42.12	-526.51	272.79	46.84	-705.84	317.88	40.69	-690.91	315.28	98.84	-271.34	94.09	69.48	-320.66	101.47	71.19	-490.00	81.36	52.51	-493.81	87.96	110.67	-500.65	275.67	1275.95	0.00	0.00	0.00	-379.90	222.41	1569.19	-367.83	359.20	1539.33	-472.87	268.06	1675.44	-472.82	393.54	1635.83	-220.38	1132.98	71.48	375.39	1135.68	74.00	-229.49
6.16000	-480.83	265.51	35.93	-518.51	271.23	48.69	-706.49	316.63	40.23	-690.78	315.06	98.88	-258.08	94.60	72.72	-304.83	101.73	73.89	-476.70	82.35	51.79	-481.51	88.60	109.89	-494.88	274.80	1275.78	0.00	0.00	0.00	-372.52	222.91	1569.00	-366.94	358.97	1539.49	-469.63	266.85	1675.29	-469.95	392.40	1635.97	-221.99	1133.84	70.89	375.95	1135.62	74.31	-229.14
6.17000	-467.55	265.58	38.80	-524.05	272.12	47.71	-706.12	317.28	40.56	-690.60	315.15	99.18	-245.51	94.85	75.84	-291.41	101.92	76.46	-463.88	83.53	51.30	-469.88	89.98	109.32	-494.13	274.66	1275.51	0.00	0.00	0.00	-368.18	221.91	1568.71	-363.44	357.83	1539.91	-466.26	266.18	1675.17	-466.82	391.65	1636.11	-220.53	1133.33	71.46	374.64	1135.72	73.89	-229.15
6.18000	-463.30	265.72	39.61	-527.75	272.00	46.53	-706.02	317.12	40.82	-690.35	315.31	99.45	-233.67	95.25	78.89	-281.07	102.68	78.40	-451.33	84.26	51.16	-458.28	90.86	109.00	-488.87	274.34	1275.14	0.00	0.00	0.00	-364.54	222.25	1568.59	-359.74	357.26	1540.28	-463.13	265.21	1674.91	-463.58	391.11	1636.13	-220.28	1133.70	71.26	373.95	1135.94	73.58	-227.63
6.19000	-464.32	265.90	39.40	-526.48	271.51	47.13	-705.90	317.27	41.21	-690.12	315.68	99.83	-222.31	95.72	81.94	-269.22	103.41	81.34	-439.46	85.35	51.09	-447.25	91.57	109.03	-486.02	274.04	1274.82	0.00	0.00	0.00	-361.26	220.59	1568.56	-356.72	357.18	1540.37	-459.19	262.42	1674.59	-460.36	390.19	1636.24	-220.34	1133.53	71.52	374.70	1135.28	73.84	-227.10
6.20000	-478.88	265.68	35.10	-523.55	270.66	48.17	-705.81	316.82	41.18	-690.22	314.37	99.58	-211.39	96.90	84.93	-258.45	104.09	83.60	-428.13	87.10	50.83	-436.73	93.32	108.76	-483.25	274.27	1274.59	0.00	0.00	0.00	-359.57	220.32	1568.58	-353.42	356.71	1540.43	-455.63	261.67	1674.38	-457.05	389.27	1636.33	-221.43	1133.52	71.19	374.36	1135.60	73.92	-230.47
6.21000	-467.18	266.58	38.12	-524.49	271.29	46.69	-705.41	317.64	41.79	-690.03	314.63	100.11	-200.65	98.31	88.41	-247.91	104.85	85.87	-417.32	88.57	50.81	-426.85	95.48	108.47	-480.66	272.70	1274.45	0.00	0.00	0.00	-357.52	218.56	1568.16	-348.23	355.83	1540.39	-452.40	261.61	1674.36	-453.92	387.73	1636.48	-222.28	1133.27	70.85	375.32	1135.83	73.97	-229.24
6.22000	-461.69	267.54	39.32	-525.57	270.59	47.01	-705.45	316.98	41.65	-690.06	313.78	99.93	-191.08	98.33	90.24	-238.29	106.12	87.84	-406.88	89.77	50.98	-416.92	95.86	108.76	-475.92	272.15	1274.14	0.00	0.00	0.00	-353.20	217.99	1567.88	-345.19	355.06	1540.33	-448.57	259.46	1674.02	-450.57	386.42	1636.57	-224.16	1134.13	70.26	375.02	1135.42	74.00	-231.93
6.23000	-479.93	266.65	36.09	-528.32	270.47	46.79	-705.37	317.11	42.08	-689.10	315.38	100.93	-181.51	99.14	92.74	-227.79	107.44	90.25	-397.14	91.17	51.05	-407.56	97.00	108.81	-471.26	272.39	1273.87	0.00	0.00	0.00	-349.43	217.06	1567.48	-342.18	353.93	1540.49	-445.03	258.75	1673.91	-447.15	385.21	1636.64	-223.14	1133.93	70.64	375.05	1135.50	74.05	-230.45
6.24000	-482.10	266.78	35.50	-530.24	272.05	46.21	-705.53	316.39	41.90	-689.55	314.00	100.58	-172.50	100.50	94.74	-218.66	109.36	91.76	-387.84	92.73	51.07	-399.06	99.08	108.57	-468.18	271.40	1273.79	0.00	0.00	0.00	-344.96	216.33	1567.24	-337.37	353.36	1540.37	-441.40	257.34	1673.51	-443.55	383.99	1636.69	-221.84	1133.78	70.94	374.09	1136.40	73.58	-231.22
6.25000	-478.47	266.43	36.48	-530.01	270.88	45.94	-705.56	316.22	42.20	-689.15	314.29	101.01	-164.15	102.89	96.81	-212.05	111.16	92.83	-379.19	93.98	51.19	-391.28	101.73	108.06	-464.55	270.28	1273.41	0.00	0.00	0.00	-343.02	215.41	1566.90	-334.80	352.32	1540.50	-437.93	256.43	1673.38	-439.92	382.64	1636.73	-221.36	1133.59	70.96	374.23	1136.38	73.56	-231.05
6.26000	-476.10	267.12	34.31	-525.24	271.27	47.10	-705.78	315.87	42.30	-688.59	314.51	101.41	-156.46	105.36	98.18	-204.06	112.63	94.11	-371.20	95.42	51.16	-383.47	101.55	108.54	-461.26	269.44	1273.16	0.00	0.00	0.00	-337.61	214.73	1566.39	-329.70	351.39	1540.42	-433.60	253.56	1672.98	-436.35	380.92	1636.81	-221.38	1134.16	70.90	374.97	1136.25	73.76	-229.15
6.27000	-480.15	267.43	35.19	-530.62	270.96	46.09	-705.23	316.53	42.83	-688.54	314.34	101.63	-149.25	107.16	99.34	-194.32	115.09	96.07	-363.77	96.80	51.10	-376.24	102.94	108.40	-457.76	269.04	1272.91	0.00	0.00	0.00	-334.09	213.69	1566.25	-326.85	350.35	1540.36	-429.87	252.51	1672.76	-432.81	379.09	1636.81	-221.82	1134.06	71.00	375.11	1135.75	73.98	-227.77
6.28000	-481.38	267.58	35.08	-527.08	271.13	47.08	-705.50	315.90	42.89	-688.45	313.71	101.81	-142.63	110.14	100.47	-188.04	117.74	96.53	-356.88	98.02	50.97	-369.84	104.17	108.14	-452.47	268.14	1272.50	0.00	0.00	0.00	-332.16	211.21	1565.85	-322.87	348.87	1540.22	-426.00	250.58	1672.42	-429.02	377.59	1636.71	-223.23	1133.69	70.58	374.86	1136.33	73.74	-229.87
6.29000	-478.87	266.84	35.59	-526.90	270.76	46.90	-705.40	315.22	43.01	-687.50	314.94	102.61	-136.79	113.00	100.84	-182.64	119.81	96.90	-350.64	99.37	50.67	-364.04	106.06	107.35	-450.42	266.96	1271.92	0.00	0.00	0.00	-327.34	210.34	1565.66	-318.70	347.75	1539.98	-422.19	249.15	1672.04	-425.41	375.53	1636.64	-221.79	1134.50	70.74	374.10	1136.73	73.48	-232.61
6.30000	-478.95	266.96	35.30	-528.96	270.47	45.85	-705.40	315.06	43.25	-687.64	314.17	102.71	-130.98	116.89	101.31	-179.56	122.90	96.23	-344.91	100.42	50.35	-358.23	105.86	107.40	-445.52	265.74	1271.58	0.00	0.00	0.00	-324.89	208.04	1565.10	-314.23	346.06	1539.96	-418.20	247.58	1671.71	-421.53	373.90	1636.48	-219.41	1133.27	71.43	374.16	1136.01	73.68	-225.60
6.31000	-481.25	267.77	34.36	-528.46	270.58	46.01	-704.91	315.77	43.95	-686.65	315.19	103.48	-126.24	119.60	101.26	-174.61	125.39	96.27	-339.86	101.71	49.76	-353.75	108.26	106.37	-441.93	264.89	1271.16	0.00	0.00	0.00	-316.88	206.90	1564.24	-310.44	344.30	1539.75	-413.81	244.67	1671.16	-417.65	372.00	1636.32	-221.96	1133.94	70.69	375.55	1135.11	74.16	-225.48
6.32000	-480.77	267.69	34.32	-525.90	271.53	46.30	-705.42	314.40	43.75	-686.87	314.41	103.72	-122.23	122.32	100.01	-169.61	128.34	95.47	-335.52	103.04	48.99	-349.31	109.28	105.70	-439.13	263.60	1270.64	0.00	0.00	0.00	-314.92	205.11	1563.93	-308.63	342.41	1539.51	-409.73	242.59	1670.74	-413.72	370.02	1636.16	-221.78	1134.01	70.70	375.14	1135.57	73.93	-229.55
6.33000	-478.73	271.59	36.08	-525.35	271.02	46.44	-705.12	314.50	44.27	-686.50	314.12	104.07	-118.56	125.95	98.82	-164.73	131.50	94.56	-331.74	104.04	48.18	-345.49	110.24	104.88	-436.51	262.85	1270.10	0.00	0.00	0.00	-311.08	202.74	1563.13	-303.92	340.43	1539.23	-405.74	240.91	1670.31	-409.58	367.99	1636.00	-220.81	1133.64	71.15	375.05	1136.22	73.86	-231.53
6.34000	-478.17	271.36	35.59	-526.24	270.87	46.06	-705.15	313.63	44.45	-686.42	313.68	104.24	-115.34	129.98	97.32	-163.26	133.62	92.67	-328.55	105.00	47.31	-342.13	110.84	104.00	-432.21	261.93	1269.63	0.00	0.00	0.00	-307.00	201.47	1562.49	-299.00	339.01	1539.01	-401.51	238.98	1669.62	-405.53	365.68	1635.81	-222.87	1133.49	70.71	374.93	1135.66	74.03	-228.71
6.35000	-478.42	270.38	35.47	-528.04	271.57	45.45	-704.49	314.56	45.05	-686.05	314.03	104.73	-112.81	132.58	95.11	-158.88	136.79	91.09	-326.01	106.22	46.39	-339.23	111.62	102.92	-427.49	260.75	1269.15	0.00	0.00	0.00	-302.67	199.43	1561.83	-296.66	336.97	1538.76	-397.21	236.21	1669.09	-401.43	363.47	1635.65	-222.81	1133.79	70.56	375.26	1135.76	74.25	-230.19
6.36000	-477.49	270.82	35.48	-526.48	272.01	45.75	-704.71	314.03	45.07	-685.94	313.31	104.84	-110.79	136.01	92.32	-158.76	140.56	88.15	-324.34	107.44	45.74	-337.09	112.64	102.04	-422.42	259.57	1268.85	0.00	0.00	0.00	-298.18	197.72	1561.23	-291.36	334.93	1538.48	-393.04	234.23	1668.62	-397.29	361.00	1635.47	-221.26	1133.62	71.07	374.81	1135.87	73.82	-228.79
6.37000	-479.36	270.55	35.12	-527.80	272.15	45.57	-704.38	314.38	45.82	-685.54	313.52	105.46	-109.79	139.56	88.37	-157.74	143.58	84.94	-323.40	108.57	45.19	-335.54	113.97	100.70	-417.04	257.39	1268.52	0.00	0.00	0.00	-294.77	195.37	1560.55	-287.11	332.87	1538.11	-388.40	231.04	1668.02	-392.91	359.28	1635.19	-220.98	1134.27	70.89	374.20	1135.59	73.85	-227.99
6.38000	-478.65	269.59	34.81	-528.97	271.84	44.74	-704.53	313.66	46.02	-685.13	313.58	106.02	-109.24	143.09	84.89	-155.39	145.52	82.52	-322.68	109.37	44.75	-334.43	114.87	99.59	-413.52	256.52	1268.16	0.00	0.00	0.00	-288.30	192.87	1559.60	-283.70	330.86	1537.85	-383.84	228.02	1667.38	-388.79	356.65	1635.00	-220.82	1133.02	71.37	376.26	1135.67	74.16	-226.96
6.39000	-478.80	270.64	35.15	-529.73	273.21	45.04	-703.82	314.75	46.93	-684.89	313.50	106.46	-108.11	146.23	81.51	-155.14	148.76	78.91	-321.84	110.29	44.06	-334.09	117.54	97.97	-409.03	255.49	1267.94	0.00	0.00	0.00	-284.77	191.14	1559.19	-279.94	329.23	1537.68	-379.93	226.66	1666.94	-384.65	354.10	1634.85	-221.03	1133.73	70.96	375.17	1135.85	73.90	-229.76
6.40000	-480.21	271.23	34.41	-529.67	272.34	44.54	-703.72	313.90	47.03	-683.97	314.13	107.17	-106.40	148.64	78.16	-153.25	149.59	77.41	-320.69	110.77	43.61	-332.17	117.57	97.40	-403.53	253.41	1267.59	0.00	0.00	0.00	-278.78	188.49	1558.70	-276.37	327.11	1537.66	-375.88	224.83	1666.61	-380.64	351.29	1634.75	-221.27	1133.73	71.03	375.42	1135.73	74.13	-234.15
6.41000	-478.74	270.70	34.65	-527.13	271.89	45.19	-703.98	312.82	47.24	-683.54	313.94	107.87	-104.67	148.81	73.63	-152.29	149.77	74.15	-319.79	111.10	43.30	-329.96	117.81	96.67	-398.58	251.93	1267.14	0.00	0.00	0.00	-275.90	186.93	1558.15	-269.40	324.62	1537.43	-371.16	221.62	1666.11	-376.37	348.81	1634.70	-221.71	1133.53	71.05	375.03	1136.10	73.86	-230.55
6.42000	-478.32	270.60	34.37	-523.16	271.94	45.88	-703.40	313.66	48.24	-683.15	313.41	108.50	-103.09	148.88	69.46	-149.16	150.25	71.17	-319.26	110.83	43.08	-328.06	118.88	95.46	-395.35	250.10	1266.78	0.00	0.00	0.00	-272.04	184.57	1557.81	-265.45	322.84	1537.54	-366.56	218.39	1665.75	-372.16	346.17	1634.81	-219.36	1133.18	71.61	374.40	1136.21	73.75	-227.49
6.43000	-478.81	270.24	34.05	-526.88	271.64	45.09	-703.83	312.04	48.44	-682.59	313.32	109.41	-101.68	148.43	65.18	-148.67	149.84	67.59	-318.99	110.47	42.81	-326.39	118.36	95.36	-389.98	248.63	1266.54	0.00	0.00	0.00	-267.56	182.43	1557.61	-262.91	320.71	1537.73	-362.06	215.54	1665.40	-368.14	342.85	1635.03	-220.51	1133.95	71.05	375.02	1136.54	73.78	-232.17
6.44000	-477.12	270.17	34.37	-523.81	272.10	45.69	-703.39	312.19	49.50	-682.44	312.68	110.11	-100.58	148.43	61.51	-148.59	149.01	64.79	-318.81	109.86	42.91	-324.99	118.04	95.22	-376.28	239.73	1268.61	0.00	0.00	0.00	-263.64	180.52	1557.29	-259.15	319.03	1537.73	-357.12	211.70	1665.38	-363.82	340.11	1635.35	-221.61	1133.64	71.03	375.72	1136.01	73.84	-227.51
6.45000	-478.71	270.07	33.83	-525.37	272.87	44.88	-702.26	313.30	50.86	-682.00	312.10	110.93	-99.64	148.88	58.54	-147.10	149.90	63.17	-318.36	109.68	43.14	-324.28	118.21	95.18	-379.16	243.96	1266.99	0.00	0.00	0.00	-258.94	178.27	1557.37	-253.97	316.81	1538.23	-352.48	209.38	1665.41	-359.38	337.44	1635.84	-219.96	1133.16	71.49	375.76	1135.24	74.22	-227.62
6.46000	-478.02	270.34	33.35	-526.66	271.96	44.61	-701.92	313.11	52.05	-681.20	312.31	112.08	-98.92	151.00	55.60	-146.93	149.63	60.64	-317.96	109.94	43.25	-323.48	118.94	94.82	-376.09	243.65	1266.87	0.00	0.00	0.00	-253.08	175.84	1557.72	-248.65	313.87	1539.05	-348.13	207.55	1665.59	-354.97	334.49	1636.46	-221.85	1133.93	70.94	375.64	1135.33	74.18	-224.26
6.47000	-476.94	270.15	33.83	-525.93	272.38	45.00	-701.21	313.29	53.35	-679.70	313.62	113.93	-98.49	151.44	52.90	-147.58	150.89	58.73	-317.46	109.75	43.58	-322.57	119.44	94.53	-371.41	241.34	1267.54	0.00	0.00	0.00	-248.87	172.72	1557.85	-244.60	311.63	1539.87	-343.57	204.80	1666.01	-350.45	331.62	1637.19	-220.06	1133.16	71.38	375.00	1135.84	73.82	-226.09
6.48000	-474.83	270.73	34.48	-525.05	272.20	44.69	-701.22	312.48	54.40	-679.00	313.04	115.15	-94.53	152.28	52.07	-146.60	151.25	57.75	-317.23	110.18	43.71	-321.50	118.50	94.92	-365.97	239.84	1267.97	0.00	0.00	0.00	-243.36	170.66	1558.51	-238.54	309.12	1540.64	-338.73	201.22	1666.43	-345.88	328.85	1638.08	-220.56	1133.87	71.13	375.36	1135.63	74.05	-228.99
6.49000	-477.94	269.79	32.79	-524.41	272.73	44.78	-700.41	312.76	55.68	-677.97	313.62	116.85	-95.81	151.86	49.84	-145.14	151.51	57.22	-316.79	109.44	44.10	-320.85	118.54	94.90	-351.16	229.02	1271.24	0.00	0.00	0.00	-239.25	168.52	1558.88	-234.24	306.96	1541.41	-333.82	197.84	1666.89	-341.41	325.59	1639.13	-220.19	1133.98	71.11	376.47	1135.56	74.40	-227.75
6.50000	-476.70	270.64	33.50	-526.75	271.37	44.16	-699.59	313.29	57.49	-677.30	312.97	118.01	-94.17	151.63	48.33	-145.11	151.17	56.01	-316.60	109.60	44.15	-320.47	118.78	94.76	-353.49	234.61	1269.95	0.00	0.00	0.00	-234.47	166.06	1559.51	-230.22	304.38	1542.69	-329.21	194.95	1667.44	-336.79	322.71	1640.20	-220.94	1134.06	70.88	375.64	1135.91	74.01	-224.21
6.51000	-477.73	270.35	32.99	-521.59	272.86	45.55	-698.81	314.01	59.26	-675.55	314.19	119.93	-94.61	151.48	46.95	-144.55	151.40	55.63	-316.37	109.38	44.40	-319.76	118.31	94.87	-350.41	234.29	1270.43	0.00	0.00	0.00	-227.55	162.71	1560.33	-224.43	301.39	1544.20	-324.19	190.13	1667.95	-332.52	319.14	1641.38	-221.28	1133.96	71.05	374.31	1136.29	73.54	-229.00
6.52000	-476.37	270.39	33.35	-520.04	273.71	45.33	-697.61	314.93	61.39	-674.46	314.79	121.78	-96.06	151.41	45.31	-145.53	151.20	54.63	-316.14	109.43	44.46	-319.27	118.70	94.71	-345.86	232.52	1271.27	0.00	0.00	0.00	-223.48	160.92	1561.16	-220.93	298.42	1545.61	-319.90	188.19	1668.73	-328.08	315.86	1642.58	-220.20	1133.45	71.50	374.50	1136.23	73.81	-232.72
6.53000	-476.94	270.47	32.75	-523.20	273.05	44.36	-697.01	314.88	63.11	-673.03	315.31	123.73	-93.70	151.44	44.94	-144.35	151.88	54.56	-315.95	109.73	44.43	-318.87	118.36	94.93	-342.53	230.34	1271.92	0.00	0.00	0.00	-217.95	157.93	1561.65	-216.61	295.99	1547.22	-315.46	185.27	1669.30	-323.47	313.08	1643.74	-222.05	1134.41	70.92	374.91	1136.05	73.88	-230.99
6.54000	-474.95	270.49	33.21	-521.17	273.94	44.37	-696.61	314.24	64.63	-671.35	316.22	125.89	-94.73	151.76	43.64	-143.00	151.38	54.21	-315.82	109.74	44.56	-318.64	119.10	94.52	-337.30	228.31	1272.46	0.00	0.00	0.00	-213.11	154.83	1562.42	-211.35	293.67	1548.45	-311.12	183.07	1670.04	-319.07	309.76	1644.90	-222.22	1133.73	70.84	374.19	1136.17	73.60	-231.89
6.55000	-476.36	270.15	32.79	-520.49	274.43	44.57	-695.81	314.73	66.71	-669.94	316.94	127.95	-94.90	151.22	42.92	-144.61	151.26	53.35	-315.61	109.48	44.81	-318.38	119.44	94.50	-333.68	226.49	1273.18	0.00	0.00	0.00	-208.95	152.04	1563.15	-207.82	290.79	1549.73	-306.53	179.56	1670.58	-314.65	306.82	1645.92	-222.37	1134.08	70.79	374.99	1135.96	73.70	-231.05
6.56000	-477.64	270.77	32.60	-519.82	274.86	44.20	-694.77	315.34	68.94	-667.78	318.73	130.46	-93.68	151.24	42.37	-143.59	151.92	53.45	-315.43	110.04	44.64	-318.13	118.89	94.53	-325.65	224.62	1273.94	0.00	0.00	0.00	-207.08	149.40	1564.32	-200.65	288.00	1550.75	-301.78	175.68	1671.13	-310.33	303.42	1646.99	-222.17	1133.35	71.02	375.43	1135.98	73.80	-227.42
6.57000	-477.48	269.59	32.35	-519.44	274.76	43.69	-693.58	315.95	71.19	-666.56	318.28	132.08	-94.07	151.19	41.89	-144.44	151.78	52.86	-315.31	109.66	44.90	-317.84	119.40	94.39	-320.72	222.34	1274.60	0.00	0.00	0.00	-197.51	146.58	1564.97	-197.59	285.46	1552.04	-297.09	172.37	1671.74	-305.85	300.63	1647.99	-221.83	1133.12	71.19	375.74	1136.08	73.80	-227.90
6.58000	-478.23	270.80	32.47	-520.93	275.69	42.74	-692.34	316.86	73.68	-664.57	319.38	134.32	-94.31	151.37	41.35	-143.95	151.51	52.71	-315.31	109.97	44.77	-317.50	118.50	94.59	-315.82	220.54	1275.13	0.00	0.00	0.00	-194.68	144.10	1565.42	-192.60	282.76	1553.17	-292.55	169.54	1672.19	-301.38	297.78	1648.90	-220.95	1133.53	71.08	374.80	1136.04	73.88	-229.55
6.59000	-475.97	271.15	33.37	-519.05	275.22	42.66	-690.95	317.59	76.11	-662.37	320.77	136.85	-93.56	151.54	41.34	-143.04	151.86	52.82	-315.33	110.15	44.68	-317.25	118.16	94.63	-299.69	205.41	1277.58	0.00	0.00	0.00	-189.90	141.91	1566.08	-188.34	280.65	1554.10	-287.99	166.61	1672.78	-296.88	294.77	1649.75	-221.42	1133.71	70.99	375.10	1135.78	73.86	-231.98
6.60000	-474.75	270.90	33.42	-523.03	275.63	40.81	-689.77	317.85	78.35	-660.75	320.38	138.75	-93.77	151.28	41.04	-144.35	151.55	52.32	-315.32	109.87	44.69	-317.35	118.43	94.31	-303.39	214.31	1276.76	0.00	0.00	0.00	-184.65	139.55	1566.80	-184.30	278.31	1554.92	-283.50	164.13	1673.42	-292.53	291.65	1650.61	-222.56	1134.13	70.51	374.44	1135.92	73.83	-228.21
6.61000	-475.02	270.82	33.51	-516.74	276.46	41.96	-688.54	317.99	80.87	-658.40	321.51	141.10	-94.49	151.23	40.58	-142.84	151.60	52.66	-315.38	109.97	44.43	-317.52	118.90	93.88	-300.66	213.49	1277.23	0.00	0.00	0.00	-178.01	136.16	1567.33	-180.76	275.36	1555.99	-278.57	160.25	1673.86	-288.06	288.83	1651.32	-222.34	1133.48	70.94	373.83	1135.64	73.68	-229.18
6.62000	-476.33	270.69	32.89	-515.47	276.23	41.77	-686.46	319.11	83.77	-655.63	322.98	143.89	-93.21	151.34	41.08	-143.45	151.74	52.39	-315.49	109.99	44.26	-317.63	119.12	93.56	-296.27	211.33	1277.81	0.00	0.00	0.00	-174.18	134.49	1568.04	-175.66	272.37	1556.90	-274.04	157.74	1674.35	-283.61	285.75	1652.05	-221.08	1132.61	71.41	374.41	1136.12	73.70	-228.99
6.63000	-478.67	270.54	32.55	-519.02	276.72	40.43	-684.90	319.60	86.71	-653.24	323.76	146.48	-93.94	151.14	40.92	-143.65	153.88	50.81	-315.44	109.58	44.14	-317.86	118.76	93.47	-291.21	209.85	1278.30	0.00	0.00	0.00	-172.60	131.70	1568.55	-169.56	270.69	1557.60	-269.25	154.20	1674.65	-279.14	282.69	1652.78	-220.66	1132.88	71.55	375.33	1135.75	74.01	-232.87
6.64000	-475.57	270.34	33.02	-518.53	276.18	40.16	-682.64	320.88	90.06	-649.71	325.54	149.32	-93.75	151.28	40.95	-144.66	153.08	50.78	-315.68	109.87	43.82	-318.03	118.95	93.19	-275.11	194.30	1280.30	0.00	0.00	0.00	-167.86	129.67	1569.04	-165.04	268.52	1558.25	-264.79	151.64	1675.05	-274.73	279.59	1653.43	-222.15	1133.68	70.88	375.18	1135.82	73.91	-230.45
6.65000	-474.75	270.88	33.54	-515.77	275.99	40.91	-681.15	319.96	92.77	-646.83	326.03	152.05	-94.50	151.55	40.69	-143.65	152.78	51.38	-315.67	109.52	43.80	-318.00	118.65	93.17	-278.78	203.49	1279.43	0.00	0.00	0.00	-161.30	127.31	1569.36	-160.87	265.77	1558.82	-260.38	149.13	1675.37	-270.29	276.74	1654.04	-221.35	1133.83	71.10	375.04	1136.12	73.85	-226.69
6.66000	-475.52	270.65	33.62	-513.56	276.68	40.67	-678.63	321.02	96.62	-643.26	327.36	155.07	-93.41	151.24	41.08	-144.62	152.28	51.30	-315.67	109.18	43.77	-317.61	116.69	93.78	-276.48	202.89	1279.59	0.00	0.00	0.00	-156.68	124.24	1569.80	-155.02	262.63	1559.48	-255.85	146.56	1675.69	-265.98	273.78	1654.62	-220.29	1133.75	71.32	374.30	1136.00	73.75	-229.78
6.67000	-473.53	271.48	34.00	-513.84	276.63	40.22	-675.96	321.60	100.41	-638.94	328.70	158.19	-95.24	150.89	40.58	-144.57	152.14	51.20	-315.65	109.01	43.74	-318.16	118.15	93.12	-271.95	200.63	1279.77	0.00	0.00	0.00	-151.60	121.81	1569.93	-150.84	260.31	1560.16	-251.15	142.60	1675.76	-261.54	271.31	1655.06	-221.06	1134.14	70.99	374.21	1135.45	74.00	-232.15
6.68000	-476.12	271.08	33.54	-513.98	276.51	40.31	-673.50	320.98	104.06	-634.55	329.73	161.28	-93.83	151.35	40.74	-144.83	151.31	51.23	-315.60	108.86	43.63	-318.15	117.91	93.12	-266.19	199.05	1280.15	0.00	0.00	0.00	-148.75	119.18	1570.16	-147.68	257.66	1560.67	-246.69	140.11	1676.06	-257.26	268.28	1655.56	-221.37	1134.04	70.95	374.93	1135.68	73.94	-233.05
6.69000	-476.13	270.82	33.51	-512.91	275.63	40.35	-669.88	322.96	108.89	-629.90	330.67	164.57	-93.89	150.98	40.70	-143.54	151.18	51.65	-315.67	108.70	43.52	-318.13	117.57	93.02	-252.31	184.96	1281.86	0.00	0.00	0.00	-143.66	117.15	1570.37	-144.52	255.57	1561.20	-242.35	137.88	1676.15	-252.86	265.65	1655.89	-221.56	1133.90	71.04	374.47	1135.85	73.79	-228.09
6.70000	-474.50	271.53	33.92	-507.94	276.63	42.05	-665.94	324.28	113.95	-624.69	331.76	168.05	-94.63	151.10	40.33	-144.38	151.64	51.40	-315.69	108.57	43.44	-318.04	116.87	93.06	-256.33	192.68	1280.84	0.00	0.00	0.00	-138.19	115.25	1570.45	-139.90	253.44	1561.47	-237.72	133.97	1676.04	-248.58	262.94	1656.19	-221.37	1134.17	70.99	375.67	1135.49	74.17	-226.30
6.71000	-475.46	271.63	33.50	-505.90	276.21	42.71	-661.87	325.39	118.90	-618.95	333.28	171.75	-94.25	151.40	40.56	-143.19	151.62	51.74	-315.82	108.78	43.25	-318.27	116.98	92.96	-255.30	192.58	1280.64	0.00	0.00	0.00	-135.00	112.92	1570.36	-133.27	250.83	1561.68	-233.31	131.20	1676.04	-244.35	260.49	1656.43	-220.76	1133.47	71.45	374.71	1135.99	73.87	-231.15
6.72000	-473.80	272.14	33.28	-503.65	276.22	43.44	-657.44	326.29	124.17	-612.88	335.11	175.86	-93.71	151.20	40.71	-143.06	151.38	51.54	-315.74	108.40	43.25	-318.06	116.27	93.07	-249.42	190.82	1280.65	0.00	0.00	0.00	-129.05	110.48	1570.61	-130.23	248.30	1561.89	-229.04	129.21	1676.07	-240.04	258.07	1656.53	-220.08	1133.82	71.18	374.36	1136.37	73.55	-235.85
6.73000	-472.76	272.64	33.41	-501.88	277.00	43.74	-652.03	329.24	130.46	-606.74	335.73	179.33	-94.44	151.31	40.54	-144.13	151.27	51.47	-315.86	108.65	43.05	-318.17	117.04	92.51	-246.63	189.90	1280.59	0.00	0.00	0.00	-123.08	107.50	1570.17	-125.41	246.00	1561.89	-224.86	127.51	1676.11	-235.79	255.76	1656.60	-220.63	1133.56	71.03	374.46	1136.55	73.58	-229.89
6.74000	-471.19	272.56	32.40	-500.13	277.32	44.56	-646.05	332.04	136.82	-600.24	336.53	183.40	-94.47	151.26	40.38	-144.00	150.80	51.38	-315.88	108.58	43.02	-318.24	117.19	92.42	-244.44	179.50	1279.59	0.00	0.00	0.00	-117.94	105.83	1570.03	-122.12	244.02	1562.07	-220.37	124.72	1675.90	-231.81	252.84	1656.72	-220.99	1133.99	71.03	375.05	1136.05	74.09	-231.56
6.75000	-468.88	273.78	31.81	-497.62	277.81	45.41	-641.29	332.28	142.34	-593.47	337.82	187.62	-94.03	151.75	40.34	-144.61	151.25	51.07	-315.86	108.42	43.05	-318.26	116.99	92.47	-239.93	185.07	1280.25	0.00	0.00	0.00	-114.23	104.58	1569.79	-118.48	242.26	1562.01	-215.87	122.43	1675.60	-227.45	251.10	1656.63	-221.59	1133.42	70.90	374.53	1135.38	73.98	-229.74
6.76000	-467.51	275.46	31.11	-497.07	279.15	46.17	-635.87	333.23	148.25	-586.97	337.84	191.24	-93.26	151.52	40.35	-143.22	151.35	51.39	-315.93	108.64	42.91	-318.22	116.77	92.29	-234.53	185.14	1280.24	0.00	0.00	0.00	-109.60	102.01	1569.45	-113.43	240.12	1561.75	-211.61	121.36	1675.60	-223.13	249.15	1656.65	-223.07	1133.30	70.80	375.47	1135.30	74.17	-231.11
6.77000	-466.19	277.26	30.06	-493.61	280.52	48.13	-629.74	334.64	153.89	-580.26	338.04	195.11	-94.83	151.26	39.86	-143.95	151.57	51.09	-315.92	108.58	42.96	-318.08	116.69	92.27	-230.74	183.13	1279.97	0.00	0.00	0.00	-106.70	100.44	1569.09	-109.45	238.08	1561.55	-207.23	119.41	1675.38	-218.89	247.26	1656.54	-222.71	1133.69	70.77	374.43	1135.39	73.94	-230.96
6.78000	-458.00	279.58	31.19	-489.85	282.28	49.84	-623.58	335.17	158.92	-573.65	338.62	199.15	-95.93	151.78	39.56	-143.36	151.77	51.30	-315.92	108.77	42.88	-317.96	116.43	92.44	-226.76	180.81	1279.78	0.00	0.00	0.00	-103.59	98.58	1568.95	-104.52	236.58	1561.20	-202.59	116.99	1675.03	-214.62	245.37	1656.45	-220.61	1133.19	71.39	374.74	1136.09	73.75	-233.08
6.79000	-452.89	282.06	30.45	-481.47	283.24	53.50	-617.08	334.51	162.53	-566.44	339.45	203.28	-95.22	151.93	39.46	-142.86	151.83	51.44	-315.88	108.54	43.03	-318.10	120.94	90.53	-223.04	179.12	1279.92	0.00	0.00	0.00	-100.67	97.02	1568.72	-100.60	235.15	1560.95	-198.15	114.96	1674.77	-210.33	243.41	1656.37	-219.68	1133.21	71.46	375.84	1135.75	74.23	-225.68
6.80000	-443.03	284.40	33.53	-474.13	285.79	56.31	-610.20	333.40	165.79	-558.91	339.80	206.64	-93.91	151.81	39.75	-144.38	151.69	50.58	-315.85	108.52	43.03	-317.95	117.01	92.33	-220.49	178.70	1279.64	0.00	0.00	0.00	-95.00	95.73	1567.97	-96.79	233.85	1560.53	-193.57	112.79	1674.38	-206.31	241.36	1656.33	-219.93	1133.41	71.34	373.62	1135.87	73.76	-229.59
6.81000	-434.75	287.53	36.25	-465.85	288.28	59.33	-601.90	333.84	168.36	-551.12	339.26	209.38	-94.21	151.76	39.56	-144.04	151.40	50.83	-315.79	108.33	43.15	-317.90	116.23	92.65	-216.39	177.38	1279.46	0.00	0.00	0.00	-87.30	94.57	1566.89	-91.94	232.33	1559.90	-189.28	111.58	1674.23	-202.10	240.11	1656.23	-221.00	1133.86	71.24	375.07	1135.69	73.94	-228.92
6.82000	-423.79	289.79	38.45	-454.95	289.69	62.11	-592.75	335.21	170.80	-542.39	339.84	211.86	-94.98	151.49	39.13	-144.51	151.19	50.73	-315.87	108.70	43.06	-317.91	116.14	92.77	-211.75	176.22	1279.50	0.00	0.00	0.00	-82.61	92.62	1566.33	-88.22	230.91	1559.55	-184.88	110.44	1674.13	-197.77	238.95	1656.10	-222.28	1133.85	70.75	374.79	1135.41	73.95	-227.58
6.83000	-419.12	289.53	34.85	-444.40	291.69	64.24	-583.40	335.31	171.89	-533.55	339.84	213.13	-94.37	151.76	39.28	-144.31	151.65	50.47	-315.73	108.44	43.20	-317.77	115.36	93.22	-209.31	174.57	1279.61	0.00	0.00	0.00	-82.07	91.40	1566.16	-85.79	229.48	1559.12	-180.46	109.24	1673.94	-193.69	237.11	1656.09	-221.24	1134.05	70.88	374.49	1135.96	73.80	-230.30
6.84000	-404.32	292.48	39.46	-434.31	294.51	65.19	-573.89	335.03	171.92	-524.00	340.17	213.87	-93.69	151.29	39.55	-143.59	151.85	50.67	-315.72	108.61	43.24	-318.10	118.00	92.36	-206.58	173.27	1279.82	0.00	0.00	0.00	-79.79	89.97	1565.84	-82.78	228.13	1558.78	-175.96	107.33	1673.69	-189.51	236.05	1656.03	-219.63	1134.26	71.20	373.59	1136.58	73.33	-228.84
6.85000	-399.91	294.69	36.17	-423.42	297.65	65.41	-563.17	337.10	172.26	-513.90	340.48	213.81	-94.65	151.52	39.14	-143.33	151.65	50.43	-315.81	109.23	43.10	-318.08	117.10	92.93	-203.08	172.20	1280.04	0.00	0.00	0.00	-75.87	89.12	1565.40	-78.62	227.17	1558.40	-171.77	106.00	1673.57	-185.40	235.12	1655.96	-220.54	1133.67	71.18	374.27	1136.09	73.67	-227.71
6.86000	-376.20	303.78	43.66	-411.60	298.95	65.47	-552.08	338.19	171.39	-503.16	341.45	213.26	-95.22	151.09	38.80	-144.55	151.22	50.08	-315.69	109.00	43.36	-317.92	116.53	93.27	-198.98	170.40	1280.29	0.00	0.00	0.00	-70.65	88.64	1564.91	-73.89	226.31	1557.87	-167.60	105.35	1673.57	-181.44	233.73	1655.97	-221.18	1133.82	70.81	375.44	1135.45	74.11	-227.85
6.87000	-358.65	306.02	44.76	-396.92	301.52	66.05	-540.91	338.24	169.15	-492.19	342.33	212.10	-94.59	151.43	38.69	-144.09	151.20	49.88	-315.73	109.40	43.34	-317.86	117.52	93.11	-195.68	169.31	1280.54	0.00	0.00	0.00	-68.70	87.52	1564.55	-70.18	225.34	1557.61	-163.46	104.21	1673.57	-177.62	232.49	1655.90	-222.04	1134.07	70.79	374.81	1135.68	73.96	-230.79
6.88000	-344.31	307.83	44.94	-382.19	303.11	66.35	-529.55	338.56	166.33	-481.19	342.14	210.07	-95.73	151.30	38.37	-145.10	150.80	49.98	-315.60	109.25	43.55	-317.43	116.09	93.81	-192.70	167.85	1280.62	0.00	0.00	0.00	-65.82	86.65	1564.76	-66.77	224.03	1557.28	-159.62	103.66	1673.69	-173.83	231.29	1655.88	-222.24	1133.78	70.86	375.48	1135.60	74.20	-230.97
6.89000	-333.59	310.56	44.82	-364.94	304.68	66.50	-516.93	339.94	163.14	-469.82	342.85	207.77	-95.92	151.08	38.23	-145.17	151.02	49.70	-315.64	109.66	43.54	-317.94	118.49	93.10	-188.62	167.15	1280.87	0.00	0.00	0.00	-61.63	86.23	1564.65	-64.13	223.21	1557.15	-155.70	102.54	1673.76	-170.12	230.36	1655.83	-221.52	1133.36	70.99	375.19	1136.03	74.07	-232.08
6.90000	-313.87	310.93	45.55	-351.00	306.00	65.98	-503.48	341.18	159.29	-457.63	343.68	204.92	-95.01	151.12	38.38	-143.64	151.08	50.17	-315.48	109.54	43.66	-317.35	117.41	93.56	-186.06	165.69	1280.97	0.00	0.00	0.00	-56.60	85.59	1564.61	-60.97	222.73	1557.22	-151.86	101.47	1673.78	-166.43	229.60	1655.82	-221.79	1133.59	70.91	374.46	1135.98	73.70	-228.88
6.91000	-297.27	312.12	45.67	-335.58	308.11	65.83	-490.05	341.04	154.15	-445.14	343.87	201.25	-95.36	150.99	38.17	-144.74	150.51	49.78	-315.46	109.74	43.72	-317.10	116.87	93.79	-182.27	164.33	1280.79	0.00	0.00	0.00	-51.97	84.50	1564.64	-56.89	221.91	1557.21	-148.41	100.91	1673.97	-162.80	228.61	1655.80	-221.88	1134.25	70.70	374.99	1135.72	73.92	-232.65
6.92000	-282.01	311.40	44.43	-320.65	308.83	64.28	-475.88	342.10	149.12	-432.21	344.17	197.36	-94.33	150.79	38.27	-144.73	150.03	49.98	-315.47	109.71	43.78	-317.09	117.36	93.78	-178.82	163.99	1280.64	0.00	0.00	0.00	-50.10	82.87	1564.92	-52.46	221.33	1557.12	-144.74	100.41	1674.00	-159.22	227.90	1655.74	-221.69	1133.39	70.79	374.04	1135.69	73.76	-230.44
6.93000	-263.91	313.44	44.93	-301.32	309.22	63.70	-461.77	341.38	143.00	-418.65	344.94	193.32	-94.63	150.66	38.22	-143.63	149.79	49.93	-315.42	109.75	43.83	-316.94	116.88	93.98	-175.36	162.62	1280.51	0.00	0.00	0.00	-46.38	82.09	1565.18	-48.39	220.20	1557.15	-141.18	99.58	1674.04	-155.48	227.34	1655.67	-220.47	1133.05	71.20	373.90	1136.26	73.50	-225.67
6.94000	-246.30	311.30	44.33	-284.75	309.86	62.62	-446.18	342.99	137.37	-404.10	346.74	189.02	-94.24	150.14	38.13	-144.75	150.05	49.53	-315.43	110.12	43.75	-316.93	117.24	93.94	-171.51	161.32	1280.14	0.00	0.00	0.00	-41.79	81.23	1565.19	-45.58	219.17	1557.17	-137.68	99.17	1674.03	-151.92	226.38	1655.69	-220.36	1133.41	71.30	374.79	1136.34	73.82	-225.05
6.95000	-228.52	311.81	43.65	-266.43	309.22	61.96	-430.82	342.58	130.90	-389.57	347.86	184.34	-94.61	150.27	37.94	-143.82	149.76	49.77	-315.35	110.22	43.87	-316.88	118.20	93.67	-168.22	161.14	1279.98	0.00	0.00	0.00	-37.06	80.75	1565.02	-42.56	218.38	1557.13	-134.04	98.48	1674.06	-148.20	225.57	1655.62	-221.53	1133.81	70.83	375.14	1135.79	74.10	-226.68
6.96000	-211.18	311.52	42.28	-248.57	310.54	60.67	-414.26	343.93	124.78	-374.51	348.84	179.42	-96.02	149.82	37.29	-143.34	149.61	49.78	-315.32	110.34	43.98	-316.56	117.69	93.82	-164.90	160.58	1279.60	0.00	0.00	0.00	-33.66	80.05	1565.15	-38.21	217.63	1557.21	-130.55	97.45	1673.93	-144.39	225.44	1655.46	-222.29	1133.38	70.92	374.29	1136.35	73.71	-232.00
6.97000	-191.48	310.66	43.15	-228.45	309.65	60.13	-397.49	344.69	118.41	-359.39	349.04	174.24	-94.11	150.06	37.65	-143.84	149.45	49.82	-315.26	110.56	43.99	-316.18	117.13	94.19	-161.68	160.16	1279.45	0.00	0.00	0.00	-30.67	79.78	1564.96	-33.52	217.24	1556.83	-127.02	98.14	1673.93	-140.61	224.95	1655.30	-221.19	1133.49	71.06	374.15	1136.26	73.53	-229.85
6.98000	-171.86	310.28	43.48	-210.93	309.78	59.18	-380.41	345.56	112.13	-343.75	349.43	168.99	-95.03	149.96	37.09	-144.59	149.95	49.11	-315.19	110.64	44.14	-316.01	117.47	94.18	-159.29	159.83	1279.09	0.00	0.00	0.00	-27.66	78.66	1564.80	-30.57	216.00	1556.82	-123.08	97.02	1673.68	-136.66	224.52	1655.16	-221.83	1134.41	70.82	374.15	1135.98	73.56	-233.36
6.99000	-152.16	310.59	44.28	-190.93	309.94	58.25	-362.69	346.26	105.86	-327.63	351.22	164.36	-93.57	150.27	37.25	-144.71	149.98	49.13	-315.09	110.78	44.22	-315.73	117.69	94.19	-155.94	159.04	1278.70	0.00	0.00	0.00	-20.94	77.87	1564.30	-25.63	215.46	1556.36	-119.48	97.10	1673.55	-132.78	223.79	1655.03	-221.78	1133.59	71.06	374.78	1135.83	73.84	-224.84
7.00000	-133.28	309.95	44.55	-170.49	310.28	58.68	-344.52	347.26	99.85	-311.83	350.76	159.01	-92.62	150.66	37.34	-143.71	150.29	49.00	-315.03	111.07	44.29	-315.49	118.27	94.20	-151.54	158.88	1278.35	0.00	0.00	0.00	-17.74	77.02	1563.87	-22.33	215.39	1555.92	-115.58	96.23	1673.22	-128.79	223.35	1654.78	-220.72	1133.44	71.16	374.90	1135.41	73.98	-230.40
7.01000	-112.24	310.15	46.00	-153.09	310.60	57.64	-326.93	346.85	93.39	-295.83	350.38	153.82	-93.72	150.60	36.86	-144.37	150.17	49.00	-314.97	111.24	44.36	-315.11	117.29	94.65	-148.46	157.71	1278.28	0.00	0.00	0.00	-14.82	77.15	1563.46	-18.17	214.56	1555.37	-111.74	96.05	1672.85	-124.66	223.32	1654.42	-220.33	1133.78	71.06	375.00	1135.72	73.89	-232.69
7.02000	-91.45	309.95	47.83	-133.12	311.18	58.15	-308.53	347.50	87.69	-279.17	351.03	149.21	-94.53	150.42	36.61	-144.48	150.35	48.86	-314.82	111.00	44.59	-314.75	117.00	94.94	-145.25	158.26	1277.96	0.00	0.00	0.00	-14.33	76.86	1563.04	-14.16	214.37	1554.75	-107.88	95.63	1672.47	-120.60	223.18	1654.10	-221.50	1133.94	70.88	375.11	1135.42	74.02	-222.55
7.03000	-73.07	310.44	49.20	-112.74	311.57	58.75	-289.60	348.91	82.52	-263.04	350.50	144.47	-94.34	149.95	36.71	-144.56	150.08	48.57	-314.89	111.63	44.47	-314.67	117.66	94.94	-141.38	158.26	1277.87	0.00	0.00	0.00	-8.68	76.70	1562.40	-11.27	213.88	1554.26	-104.01	96.13	1672.26	-116.50	223.03	1653.81	-221.90	1133.91	70.80	374.87	1135.56	74.10	-217.74
7.04000	-53.15	311.29	51.05	-95.63	312.32	58.99	-271.27	348.21	77.02	-246.43	350.24	140.04	-94.20	149.48	36.62	-142.95	149.94	49.09	-314.73	111.30	44.80	-314.47	117.37	95.28	-138.52	157.77	1277.51	0.00	0.00	0.00	-6.41	77.10	1561.96	-7.91	213.54	1553.62	-100.04	96.16	1672.01	-112.39	223.09	1653.35	-219.65	1134.17	71.23	376.00	1135.39	74.19	-215.18
7.05000	-32.14	312.08	53.75	-74.37	312.22	59.61	-252.72	348.42	72.43	-229.76	349.42	135.77	-92.55	149.52	37.45	-144.29	150.22	48.74	-314.73	111.51	44.85	-314.53	118.26	95.03	-136.46	157.37	1277.43	0.00	0.00	0.00	-0.75	76.77	1561.30	-3.52	213.60	1552.86	-96.12	96.63	1671.61	-108.20	223.42	1652.91	-220.40	1134.42	71.01	375.65	1135.68	74.03	-217.47
7.06000	-13.89	312.76	55.74	-57.73	313.59	59.97	-233.84	348.64	68.34	-213.04	348.50	131.80	-93.87	149.28	36.78	-142.41	149.56	49.27	-314.70	111.77	44.93	-314.19	118.36	95.29	-132.31	157.21	1277.20	0.00	0.00	0.00	3.93	77.38	1560.51	0.52	213.70	1552.08	-92.01	96.88	1671.18	-104.04	223.74	1652.43	-221.81	1134.36	70.39	375.06	1136.04	73.91	-222.59
7.07000	5.91	314.29	58.09	-37.33	314.90	61.84	-215.35	347.61	64.10	-196.49	347.65	128.45	-94.42	149.27	36.61	-144.07	148.82	48.54	-314.67	111.98	44.98	-314.10	118.51	95.41	-128.25	157.31	1276.96	0.00	0.00	0.00	4.89	77.26	1560.14	5.78	213.98	1551.32	-88.02	97.79	1670.93	-99.96	224.14	1651.93	-220.19	1134.08	70.81	374.86	1135.74	73.87	-221.81
7.08000	25.79	314.82	60.97	-18.14	314.69	63.56	-196.95	347.33	60.64	-179.90	347.37	125.81	-90.11	146.85	38.70	-143.77	147.55	48.91	-314.57	111.80	45.18	-313.80	118.26	95.76	-125.47	157.38	1276.69	0.00	0.00	0.00	10.83	77.59	1559.40	10.38	214.55	1550.51	-83.97	98.09	1670.51	-95.82	224.92	1651.34	-221.22	1134.69	70.85	373.77	1136.02	73.54	-225.99
7.09000	42.63	316.23	63.19	1.12	316.18	64.93	-178.83	346.73	57.78	-163.46	346.61	123.09	-92.68	146.85	37.76	-143.55	147.29	49.03	-314.48	112.05	45.27	-313.77	118.85	95.67	-121.87	157.04	1276.46	0.00	0.00	0.00	12.70	77.88	1558.99	12.93	214.42	1549.72	-79.92	98.83	1670.15	-91.66	225.82	1650.83	-220.87	1134.64	70.83	374.40	1135.65	73.78	-225.50
7.10000	59.84	316.51	65.82	19.23	316.11	67.13	-160.76	346.30	55.42	-147.17	345.67	120.89	-93.34	145.89	37.78	-142.83	147.00	49.03	-314.27	111.83	45.60	-313.41	118.19	96.15	-118.70	157.66	1276.19	0.00	0.00	0.00	16.05	78.49	1558.56	16.19	215.06	1549.05	-75.76	99.83	1669.89	-87.66	226.30	1650.30	-218.57	1134.02	71.18	375.21	1136.33	73.83	-221.54
7.11000	79.44	317.51	69.14	37.46	316.40	68.74	-143.20	345.94	53.61	-131.16	345.04	119.26	-91.30	145.25	38.11	-140.58	145.71	49.94	-314.22	112.03	45.69	-313.35	118.33	96.38	-115.99	157.95	1275.84	0.00	0.00	0.00	17.95	79.36	1558.17	19.76	215.59	1548.26	-71.68	100.75	1669.55	-83.57	227.20	1649.70	-219.65	1134.32	71.10	375.15	1135.90	73.98	-224.76
7.12000	96.13	318.17	72.16	54.65	316.53	71.15	-125.60	345.50	52.25	-115.35	343.27	117.38	-89.73	144.83	38.33	-140.58	145.44	49.83	-314.16	112.09	45.87	-312.99	118.40	96.61	-113.60	158.32	1275.54	0.00	0.00	0.00	23.39	79.49	1557.86	25.22	216.66	1547.43	-67.63	101.69	1669.25	-79.54	228.24	1649.10	-220.33	1134.36	70.96	375.02	1136.09	73.92	-226.51
7.13000	111.54	317.62	75.16	73.01	315.92	74.33	-108.41	344.86	51.02	-99.59	343.07	116.64	-91.25	144.75	37.65	-143.69	145.10	48.93	-314.12	112.54	45.90	-312.77	119.13	96.59	-110.03	158.35	1275.12	0.00	0.00	0.00	30.81	81.15	1557.20	27.02	217.26	1546.57	-63.64	103.08	1668.97	-75.47	229.41	1648.43	-221.14	1134.50	70.74	375.69	1135.56	74.11	-220.83
7.14000	129.18	317.06	79.74	91.71	315.04	77.91	-91.65	344.10	50.17	-84.49	342.06	115.81	-89.56	144.66	37.60	-141.71	144.73	49.54	-314.03	112.66	46.10	-312.80	119.63	96.73	-106.26	158.36	1274.77	0.00	0.00	0.00	34.40	82.30	1556.90	31.97	218.05	1545.82	-59.42	103.45	1668.52	-71.49	230.32	1647.83	-219.11	1134.25	71.23	375.19	1135.75	73.86	-228.49
7.15000	146.47	317.00	84.35	104.87	314.88	80.67	-75.46	343.32	49.43	-70.18	340.76	115.26	-88.21	144.89	37.62	-140.02	145.28	49.58	-314.00	112.75	46.24	-312.49	119.32	97.16	-101.88	158.68	1274.33	0.00	0.00	0.00	37.85	82.81	1556.23	35.96	218.79	1545.03	-55.57	105.39	1668.17	-67.53	231.48	1647.17	-220.83	1134.46	70.80	374.84	1135.65	73.76	-233.47
7.16000	159.54	315.77	88.34	120.98	314.44	84.51	-59.60	343.33	49.37	-56.07	340.29	115.01	-87.39	143.71	37.99	-140.99	146.61	49.77	-313.92	112.72	46.45	-312.28	119.50	97.37	-99.06	159.03	1273.83	0.00	0.00	0.00	38.60	83.64	1555.96	38.86	220.16	1544.19	-51.52	106.82	1667.82	-63.55	233.00	1646.45	-220.15	1134.64	70.99	374.63	1136.08	73.84	-223.52
7.17000	174.87	314.12	92.62	131.79	313.85	86.51	-45.20	340.48	48.33	-42.81	338.74	114.65	-88.79	144.30	37.24	-141.17	146.75	49.50	-313.88	112.90	46.56	-311.99	119.48	97.47	-94.17	160.33	1273.47	0.00	0.00	0.00	44.77	84.91	1555.16	42.44	221.16	1543.48	-47.47	108.14	1667.37	-59.55	234.40	1645.78	-220.97	1134.83	70.77	374.98	1135.78	74.03	-220.47
7.18000	187.77	313.24	95.93	145.43	311.37	90.31	-30.89	340.37	48.89	-29.84	338.50	115.00	-87.36	144.08	37.29	-140.15	145.13	49.39	-313.75	112.90	46.78	-312.05	120.16	97.51	-90.69	160.65	1273.03	0.00	0.00	0.00	49.26	86.59	1554.76	46.62	222.09	1542.59	-43.54	109.60	1666.88	-55.64	235.52	1645.08	-219.46	1134.52	71.29	374.15	1135.77	73.70	-219.76
7.19000	200.75	310.79	99.51	159.47	308.69	92.85	-17.66	339.13	49.08	-17.67	337.66	115.42	-90.37	146.76	36.01	-141.20	146.55	49.23	-313.71	113.05	46.89	-311.94	119.78	97.94	-87.36	161.25	1272.83	0.00	0.00	0.00	52.74	87.74	1554.32	51.23	222.87	1541.78	-39.73	111.18	1666.51	-51.63	236.97	1644.37	-219.88	1134.74	71.10	374.21	1136.29	73.59	-219.91
7.20000	213.94	308.75	102.55	169.81	307.33	94.90	-5.62	338.29	49.41	-6.26	337.79	116.21	-89.25	146.71	36.18	-139.87	146.64	49.46	-313.63	113.11	47.06	-311.62	119.72	98.25	-83.80	161.61	1272.32	0.00	0.00	0.00	55.81	88.99	1553.60	54.41	224.73	1540.97	-35.75	112.46	1666.02	-47.65	238.39	1643.63	-219.56	1134.38	71.23	374.72	1135.71	73.86	-214.01
7.21000	223.01	306.26	104.44	182.88	305.16	97.06	5.68	337.87	50.11	4.09	335.56	116.18	-89.76	147.03	35.75	-140.11	146.22	49.50	-313.48	113.03	47.32	-311.40	119.93	98.26	-82.40	162.47	1271.96	0.00	0.00	0.00	60.16	90.56	1553.18	57.71	225.32	1540.16	-31.94	113.83	1665.47	-43.72	239.98	1642.89	-218.67	1133.95	71.34	375.42	1135.34	74.12	-221.59
7.22000	231.40	303.51	105.82	190.87	304.36	97.20	15.68	336.81	50.46	13.76	335.01	116.81	-89.51	144.98	35.93	-141.81	146.80	48.87	-313.50	113.24	47.48	-311.10	119.92	98.61	-76.24	163.54	1271.40	0.00	0.00	0.00	60.86	91.37	1552.78	61.65	227.10	1539.17	-28.19	115.39	1665.02	-39.71	241.61	1642.16	-220.15	1134.33	70.88	375.39	1135.33	74.05	-219.53
7.23000	242.32	301.46	107.54	199.74	302.39	98.52	24.96	335.61	50.56	22.69	334.14	116.80	-88.64	144.44	36.11	-141.36	146.32	48.84	-313.48	113.66	47.55	-310.81	119.61	99.13	-75.20	163.31	1270.96	0.00	0.00	0.00	65.02	92.58	1552.12	66.01	228.21	1538.46	-24.47	117.48	1664.57	-35.76	243.49	1641.39	-219.48	1134.40	71.21	374.20	1135.33	73.78	-227.28
7.24000	249.97	299.05	108.63	207.30	299.84	98.99	32.92	334.37	50.36	30.47	333.84	117.04	-89.74	146.91	35.38	-140.32	146.58	49.06	-313.35	113.58	47.87	-310.83	120.33	99.09	-70.88	164.03	1270.55	0.00	0.00	0.00	68.99	93.75	1551.66	69.63	230.00	1537.61	-20.63	119.33	1664.14	-31.85	245.36	1640.62	-220.11	1132.99	71.27	374.07	1135.43	73.86	-221.22
7.25000	258.33	296.15	109.44	213.58	297.80	99.19	40.15	333.84	50.24	37.11	332.66	116.74	-90.24	147.16	35.10	-140.46	146.82	49.03	-313.21	113.56	48.15	-310.27	119.49	99.95	-66.26	165.02	1270.05	0.00	0.00	0.00	75.02	95.75	1551.38	73.54	230.73	1536.91	-16.96	120.94	1663.76	-27.85	247.52	1639.81	-221.19	1133.33	70.99	374.64	1135.80	73.84	-228.69
7.26000	263.53	293.71	109.20	219.36	294.47	99.54	45.96	332.77	49.71	42.93	331.52	116.20	-90.75	146.83	35.16	-140.70	146.28	48.75	-313.13	113.72	48.37	-310.33	121.11	99.62	-61.85	166.52	1269.63	0.00	0.00	0.00	77.97	97.39	1551.12	77.32	232.06	1536.19	-13.38	122.60	1663.32	-23.99	249.08	1639.09	-221.75	1134.11	70.78	374.34	1135.38	73.87	-228.54
7.27000	267.84	290.47	108.25	223.90	293.10	98.25	50.72	331.77	49.12	47.78	330.53	115.57	-90.85	146.63	35.07	-141.37	146.73	48.57	-313.00	113.85	48.58	-310.25	120.90	100.11	-58.35	167.10	1269.12	0.00	0.00	0.00	81.05	98.78	1550.69	81.81	233.47	1535.55	-9.88	124.91	1662.85	-20.01	251.07	1638.36	-221.49	1133.60	71.14	374.37	1135.76	73.70	-219.08
7.28000	270.91	288.29	106.19	227.94	291.05	97.33	54.77	330.82	48.21	51.87	329.86	114.90	-90.52	146.99	34.90	-141.97	146.16	48.33	-312.93	113.86	48.88	-309.72	120.20	100.77	-55.01	168.53	1268.58	0.00	0.00	0.00	82.64	100.02	1550.55	84.78	234.87	1534.87	-6.12	127.33	1662.54	-16.20	252.80	1637.69	-221.16	1133.11	71.21	374.21	1135.97	73.62	-221.42
7.29000	275.94	285.76	105.03	230.78	287.77	95.41	57.85	330.33	47.43	55.35	328.88	113.93	-89.48	147.05	35.28	-140.89	146.60	48.56	-312.85	114.08	49.09	-309.70	121.38	100.75	-49.86	168.19	1268.40	0.00	0.00	0.00	84.81	101.32	1550.42	87.92	236.29	1534.26	-2.39	129.67	1662.23	-12.18	255.49	1636.89	-222.30	1133.74	70.85	374.22	1135.71	73.71	-212.37
7.30000	273.47	282.96	100.86	233.03	285.97	92.49	60.41	330.42	46.86	58.26	328.73	113.19	-89.48	146.67	34.78	-140.01	146.19	48.75	-312.78	114.19	49.39	-309.24	120.28	101.62	-46.95	170.56	1267.98	0.00	0.00	0.00	88.97	103.25	1550.28	91.64	238.09	1533.70	1.16	132.32	1662.06	-8.20	257.81	1636.15	-220.78	1133.16	71.09	374.36	1135.93	73.77	-221.87
7.31000	275.76	280.61	97.57	234.57	285.19	89.59	61.77	329.39	46.49	60.51	327.46	112.04	-90.73	146.82	34.28	-140.63	146.71	48.56	-312.67	114.41	49.72	-308.92	120.57	102.00	-42.75	172.48	1267.76	0.00	0.00	0.00	94.77	105.58	1549.90	96.19	239.87	1533.04	4.79	134.12	1661.72	-4.40	259.79	1635.50	-222.15	1132.93	70.99	374.54	1135.69	73.71	-224.77
7.32000	279.28	278.49	93.94	236.25	280.16	87.45	62.84	329.24	46.57	62.00	327.17	111.11	-90.44	146.82	34.51	-141.07	146.29	48.23	-312.42	114.41	50.15	-308.42	120.19	102.73	-39.06	173.54	1267.40	0.00	0.00	0.00	97.36	107.37	1549.91	99.82	242.05	1532.57	8.40	136.59	1661.51	-0.59	262.08	1634.89	-222.17	1134.22	70.73	374.51	1136.17	73.64	-220.39
7.33000	278.84	277.13	89.52	235.10	279.24	83.21	63.42	327.91	46.27	63.12	326.26	109.74	-90.57	146.91	34.29	-140.56	146.06	48.33	-312.31	114.48	50.63	-308.14	120.75	103.12	-33.77	174.78	1267.16	0.00	0.00	0.00	102.09	109.90	1549.72	104.84	243.84	1532.07	11.92	138.49	1661.30	3.28	264.55	1634.27	-219.74	1133.05	71.62	376.16	1135.15	74.36	-215.17
7.34000	278.03	274.60	85.14	236.08	278.02	79.92	64.25	327.09	46.16	64.25	325.93	108.83	-89.37	146.63	34.53	-141.24	145.92	48.15	-312.08	114.74	51.08	-307.71	121.24	103.49	-29.76	176.15	1267.00	0.00	0.00	0.00	105.85	111.54	1549.62	107.38	245.20	1531.69	15.50	141.65	1661.17	7.09	266.79	1633.76	-220.81	1132.77	71.37	375.35	1135.37	74.08	-218.99
7.35000	281.06	273.19	82.13	238.20	276.07	77.26	64.94	327.06	46.00	66.03	325.28	107.87	-88.05	146.61	34.89	-141.08	146.03	48.05	-311.85	114.62	51.71	-307.38	120.90	104.36	-25.09	177.03	1266.68	0.00	0.00	0.00	109.72	113.05	1549.88	110.39	246.77	1531.54	19.01	144.02	1661.08	10.99	269.33	1633.17	-222.45	1133.22	70.88	374.25	1136.15	73.51	-224.90
7.36000	282.75	273.34	78.40	240.17	276.33	74.47	65.63	326.91	45.69	68.00	324.26	106.93	-90.07	146.90	34.09	-139.91	146.09	48.07	-311.64	114.73	52.36	-307.01	121.36	104.97	-19.88	178.48	1266.44	0.00	0.00	0.00	114.33	114.95	1550.20	116.38	248.86	1531.34	22.73	147.00	1661.14	14.95	271.68	1632.76	-220.95	1133.92	71.14	374.28	1136.02	73.62	-235.23
7.37000	283.04	273.93	73.90	241.78	276.58	72.15	66.07	328.16	45.89	69.87	323.76	106.32	-89.61	146.23	34.09	-140.21	146.06	47.87	-311.38	114.89	53.04	-306.26	120.33	106.35	-15.09	180.03	1266.32	0.00	0.00	0.00	117.69	117.46	1550.64	119.93	251.25	1531.16	26.45	148.90	1661.04	18.97	274.37	1632.38	-222.00	1134.32	70.85	375.24	1135.55	74.00	-222.62
7.38000	284.55	274.71	70.87	240.48	278.11	69.31	65.99	328.02	45.38	71.31	323.65	105.87	-89.41	146.25	33.95	-140.51	146.08	47.67	-311.04	114.77	54.02	-305.79	121.41	106.98	-10.42	182.05	1266.39	0.00	0.00	0.00	121.66	119.88	1551.13	124.18	253.46	1531.02	30.29	152.06	1661.24	23.09	276.92	1632.15	-222.50	1133.75	70.76	374.92	1135.79	73.83	-225.22
7.39000	285.86	275.25	68.74	242.53	278.04	69.00	65.83	328.95	45.09	72.37	323.14	105.60	-90.41	146.26	33.57	-140.35	145.88	47.49	-305.59	109.35	55.92	-304.97	121.09	108.27	-6.48	183.52	1266.40	0.00	0.00	0.00	125.76	121.67	1551.50	127.76	254.97	1530.90	34.09	154.91	1661.50	27.30	279.45	1631.99	-220.82	1133.41	71.21	374.48	1135.79	73.93	-236.08
7.40000	285.65	275.21	66.50	242.75	278.31	67.79	65.68	329.48	44.84	73.47	323.36	105.69	-90.27	146.24	33.54	-140.21	145.96	47.54	-309.67	114.18	56.38	-303.98	119.87	110.03	-2.52	184.84	1266.49	0.00	0.00	0.00	129.37	123.49	1551.94	131.59	256.73	1531.14	37.99	157.93	1661.89	31.58	282.04	1631.95	-220.64	1133.96	71.02	373.90	1135.81	73.79	-237.38
7.41000	287.53	274.07	65.09	240.73	276.73	66.08	65.98	329.40	44.95	74.25	322.99	105.65	-90.66	146.07	33.10	-139.65	145.96	47.52	-309.77	114.92	57.54	-303.21	120.74	111.23	3.21	186.55	1266.69	0.00	0.00	0.00	132.56	126.25	1552.36	135.25	259.34	1531.45	42.13	159.87	1662.32	35.98	284.67	1631.98	-221.17	1133.58	71.03	374.09	1135.75	73.63	-232.69
7.42000	286.91	273.71	62.85	243.21	276.04	65.88	66.45	329.11	45.03	75.02	322.78	105.74	-90.62	145.80	33.02	-139.84	145.87	47.46	-309.30	115.26	58.92	-302.20	120.76	112.93	7.38	187.84	1267.29	0.00	0.00	0.00	135.50	128.21	1553.27	140.95	261.89	1531.76	46.37	161.84	1662.72	40.36	287.07	1632.16	-222.05	1133.18	70.81	374.53	1135.65	73.78	-227.76
7.43000	287.91	273.32	62.03	242.79	275.49	64.77	66.60	328.91	45.18	75.65	321.62	105.32	-88.59	146.68	33.50	-138.26	145.89	47.76	-308.73	115.49	60.45	-301.11	120.67	114.55	11.28	188.84	1268.02	0.00	0.00	0.00	143.24	130.15	1553.96	145.63	263.56	1532.20	50.48	164.89	1663.34	44.72	289.59	1632.39	-222.04	1133.85	70.65	374.77	1135.84	73.63	-224.82
7.44000	287.34	273.33	60.72	243.38	276.35	64.72	66.65	329.03	45.27	76.32	321.92	105.49	-88.21	145.81	33.05	-138.88	145.35	47.21	-306.91	114.78	62.22	-300.09	120.80	116.40	15.78	191.47	1268.77	0.00	0.00	0.00	145.77	132.05	1554.60	149.60	265.35	1532.50	54.65	168.08	1664.05	49.12	292.32	1632.69	-219.09	1133.99	71.24	373.50	1136.01	73.49	-227.54
7.45000	287.60	273.41	59.60	244.34	276.74	64.55	66.82	329.08	45.31	77.06	322.13	105.48	-88.62	145.57	32.88	-139.34	145.54	47.02	-307.17	114.84	64.19	-298.78	120.58	118.37	20.03	192.14	1269.60	0.00	0.00	0.00	147.97	134.45	1555.40	153.71	267.64	1532.95	58.82	171.13	1664.79	53.52	294.85	1633.06	-219.19	1134.28	71.34	374.64	1135.80	73.81	-226.45
7.46000	288.33	273.39	58.55	242.75	275.13	63.20	66.75	328.32	44.85	77.35	321.63	105.31	-89.03	145.61	32.59	-139.18	145.03	46.99	-306.67	115.20	65.86	-297.54	120.01	120.50	25.63	195.52	1270.34	0.00	0.00	0.00	154.59	137.13	1556.45	159.29	270.50	1533.52	63.18	172.87	1665.45	57.93	297.35	1633.53	-219.66	1134.29	71.08	374.72	1136.03	73.59	-222.01
7.47000	288.22	272.99	57.43	241.97	275.85	62.31	66.94	328.78	45.06	77.82	322.37	105.42	-88.40	145.57	32.46	-135.48	144.91	48.02	-305.91	115.25	67.65	-296.22	119.53	122.56	28.84	196.73	1271.16	0.00	0.00	0.00	158.39	139.60	1557.32	163.78	272.67	1534.18	67.36	175.71	1666.26	62.27	299.71	1634.09	-220.54	1134.53	71.01	374.22	1136.00	73.60	-217.63
7.48000	289.49	272.50	56.51	242.90	275.16	61.98	67.01	328.38	44.86	78.15	322.37	105.35	-87.40	145.57	32.77	-137.28	144.69	47.33	-305.05	114.72	69.63	-294.59	118.49	124.92	32.79	198.49	1272.23	0.00	0.00	0.00	166.37	141.79	1558.14	168.27	274.66	1534.79	71.79	178.45	1667.16	66.64	302.09	1634.73	-218.65	1134.05	71.43	375.11	1136.35	73.77	-222.75
7.49000	290.79	272.14	55.88	245.14	275.99	61.32	67.20	328.21	44.88	78.60	322.36	105.24	-87.11	145.70	32.65	-134.20	146.50	48.06	-304.12	113.80	71.86	-293.15	118.34	126.82	38.81	199.65	1273.04	0.00	0.00	0.00	169.08	143.79	1559.14	171.04	276.57	1535.52	75.96	180.63	1667.99	71.03	304.43	1635.35	-218.06	1133.71	71.52	374.62	1136.56	73.61	-215.95
7.50000	291.80	272.24	54.86	245.90	275.78	61.02	67.45	328.43	45.04	78.97	321.91	104.88	-86.92	145.52	32.31	-135.08	144.79	47.80	-303.27	113.66	73.72	-291.67	117.98	128.91	43.20	201.92	1273.94	0.00	0.00	0.00	170.86	145.86	1560.33	174.75	278.73	1536.46	80.05	183.39	1668.97	75.39	307.04	1636.01	-218.72	1133.93	71.48	374.16	1136.13	73.53	-214.80
7.51000	289.25	272.46	52.51	243.73	275.72	59.62	67.45	328.11	44.98	79.17	321.74	104.69	-88.11	145.46	31.70	-136.14	143.84	47.46	-302.25	113.06	75.72	-290.00	116.97	131.21	49.12	204.30	1274.80	0.00	0.00	0.00	175.80	148.16	1561.36	180.07	281.41	1537.38	84.12	186.33	1669.99	79.65	309.63	1636.71	-220.26	1134.16	70.99	374.89	1135.93	73.88	-242.36
7.52000	293.35	272.91	52.71	243.89	275.63	59.13	67.65	328.96	45.46	79.56	322.08	104.70	-88.40	145.41	31.64	-135.40	143.88	47.50	-301.15	112.10	77.98	-288.35	116.69	133.18	53.60	206.21	1275.61	0.00	0.00	0.00	181.94	150.66	1562.49	186.69	283.17	1538.28	88.24	188.02	1670.78	83.98	312.05	1637.44	-220.80	1134.67	70.83	374.15	1136.45	73.45	-233.49
7.53000	291.31	272.95	51.39	245.21	276.10	59.15	67.48	327.92	45.17	80.01	322.20	104.68	-87.54	145.67	31.98	-134.85	143.79	47.41	-299.81	111.79	81.27	-286.23	115.39	136.33	57.59	207.07	1276.38	0.00	0.00	0.00	185.47	152.48	1563.66	190.28	285.32	1539.40	92.42	190.79	1671.64	88.30	314.69	1638.10	-218.47	1133.94	71.41	374.79	1136.06	73.66	-225.69
7.54000	289.92	272.86	50.31	242.92	275.46	58.06	67.46	327.74	45.13	80.08	321.64	104.45	-86.83	145.32	31.98	-135.18	143.20	47.24	119.38	141.68	1409.96	-51.23	199.03	827.70	61.84	209.00	1277.17	0.00	0.00	0.00	190.08	154.27	1564.61	194.47	287.17	1540.24	96.50	193.28	1672.44	92.55	316.78	1638.78	-218.09	1133.73	71.32	375.07	1135.59	73.94	-220.96
7.55000	290.21	272.38	50.31	245.87	275.63	58.45	67.50	327.87	45.28	80.36	321.93	104.46	-86.37	145.27	31.87	-135.11	142.83	47.11	-249.81	114.20	237.02	-250.62	124.33	234.88	66.73	210.76	1277.85	0.00	0.00	0.00	193.71	156.23	1565.57	198.80	289.28	1540.98	100.77	195.34	1673.19	96.83	319.03	1639.37	-220.93	1134.48	70.69	374.69	1136.02	73.67	-219.35
7.56000	290.20	272.82	49.56	245.58	274.85	57.72	67.47	327.38	45.31	80.45	321.33	104.16	-85.76	145.57	31.87	-134.37	142.58	47.25	-296.76	110.16	86.44	-280.57	112.46	142.58	71.58	213.33	1278.68	0.00	0.00	0.00	194.82	158.66	1567.08	203.70	291.83	1542.00	104.91	197.53	1674.01	101.14	321.59	1639.90	-220.40	1134.60	70.98	374.62	1136.11	73.70	-224.35
7.57000	290.52	272.42	49.40	247.83	275.20	58.35	67.63	328.19	45.59	80.68	322.27	104.47	-87.31	145.32	31.31	-133.05	142.21	47.26	-295.36	109.09	88.86	-278.25	109.91	145.54	76.47	215.65	1279.21	0.00	0.00	0.00	201.86	160.64	1567.62	208.22	293.79	1542.63	108.98	199.46	1674.62	105.46	323.75	1640.43	-220.27	1134.51	71.06	373.95	1135.86	73.58	-222.54
7.58000	289.07	272.89	48.73	245.24	274.93	57.66	67.54	327.85	45.41	80.82	321.92	104.19	-86.59	145.00	31.55	-132.69	141.60	47.12	-294.03	108.69	91.00	-276.24	109.77	147.48	81.24	216.74	1279.95	0.00	0.00	0.00	207.29	163.53	1568.33	212.40	295.40	1543.24	113.21	202.23	1675.29	109.76	325.93	1640.90	-219.84	1134.35	71.26	374.27	1136.37	73.63	-222.22
7.59000	289.79	272.29	49.15	245.87	275.07	57.88	67.66	327.95	45.54	80.85	321.15	103.81	-86.95	145.33	31.49	-138.68	141.59	45.30	-292.61	107.95	93.33	-273.97	108.20	150.08	85.09	218.49	1280.42	0.00	0.00	0.00	210.55	165.19	1568.96	216.46	296.92	1543.69	117.13	204.59	1675.66	114.14	328.16	1641.29	-220.44	1134.44	70.93	375.68	1136.31	73.86	-221.63
7.60000	291.18	272.65	48.89	244.90	275.61	57.13	67.66	327.42	45.29	81.07	321.92	103.96	-85.66	145.03	31.61	-133.01	141.60	46.75	-291.02	106.94	95.85	-271.50	106.64	152.57	91.19	220.29	1281.15	0.00	0.00	0.00	213.17	166.49	1569.61	220.57	298.78	1544.04	121.38	205.88	1676.29	118.44	330.18	1641.68	-220.06	1134.30	71.01	375.80	1136.34	73.71	-222.23
7.61000	290.81	272.37	48.76	245.52	275.99	57.37	67.63	327.69	45.30	81.23	321.48	103.68	-86.04	145.14	31.47	-130.88	141.40	47.60	-289.51	106.56	98.19	-269.19	105.71	154.99	92.62	222.50	1281.65	0.00	0.00	0.00	218.56	168.86	1570.30	225.51	301.17	1544.49	125.33	208.74	1676.71	122.68	332.05	1642.04	-220.48	1134.40	71.07	374.66	1136.52	73.59	-221.30
7.62000	286.92	272.58	47.32	244.09	275.79	56.68	67.74	327.73	45.27	81.36	322.19	103.75	-85.38	145.54	31.48	-130.40	141.04	47.23	-287.85	106.00	100.71	-266.93	105.98	157.01	96.68	225.55	1282.23	0.00	0.00	0.00	223.10	170.45	1570.93	228.71	302.88	1545.01	129.53	210.19	1677.04	127.06	334.23	1642.26	-221.29	1134.69	70.87	375.91	1136.27	73.87	-220.32
7.63000	290.64	272.37	48.61	245.09	274.94	57.10	67.89	327.87	45.26	81.47	322.18	103.45	-84.77	145.11	31.84	-130.64	140.31	47.16	-285.72	105.48	104.63	-264.17	105.25	160.33	103.18	227.35	1282.56	0.00	0.00	0.00	225.34	172.34	1571.26	233.81	304.91	1545.17	133.66	212.23	1677.43	131.33	336.36	1642.56	-220.99	1134.57	70.87	374.73	1136.01	73.66	-230.29
7.64000	288.41	272.64	47.65	243.17	274.97	56.63	68.02	328.69	45.47	81.55	322.71	103.51	-85.94	144.99	31.55	-129.96	140.54	47.17	158.10	159.78	1418.76	24.63	219.78	952.42	106.34	228.59	1282.94	0.00	0.00	0.00	228.78	174.22	1571.67	237.31	306.56	1545.41	137.45	214.50	1677.80	135.61	338.47	1642.74	-218.30	1133.97	71.65	374.62	1136.41	73.64	-224.55
7.65000	289.34	272.58	48.00	243.60	275.44	56.81	67.81	328.01	45.06	81.57	322.81	103.30	-85.02	144.22	31.59	-128.68	140.47	47.36	-231.41	111.75	259.80	-219.56	119.22	273.17	111.82	229.81	1283.22	0.00	0.00	0.00	233.78	175.95	1572.05	241.03	308.19	1545.66	141.35	217.58	1678.29	139.81	340.15	1642.93	-220.00	1134.22	71.17	375.21	1136.39	73.79	-230.34
7.66000	289.89	272.29	48.20	245.82	275.64	57.17	67.94	328.68	45.23	81.62	322.63	102.97	-84.60	144.62	31.77	-128.31	140.17	47.47	-279.90	104.90	112.08	-255.25	102.33	168.01	116.64	231.35	1283.48	0.00	0.00	0.00	239.14	177.40	1572.48	246.31	310.47	1545.88	145.07	218.80	1678.36	143.95	342.39	1643.08	-221.45	1134.31	70.77	374.89	1135.99	73.76	-230.17
7.67000	289.56	272.13	48.14	245.92	276.25	57.27	67.81	328.83	45.15	81.62	322.78	102.87	-85.34	144.84	31.21	-126.00	140.14	47.95	-277.46	104.79	115.39	-251.80	101.76	171.04	119.72	233.85	1283.73	0.00	0.00	0.00	243.70	179.31	1572.76	249.96	311.59	1546.26	149.19	220.21	1678.72	148.05	344.35	1643.20	-221.16	1134.47	70.79	374.96	1135.74	73.71	-223.57
7.68000	289.38	272.58	47.89	243.20	275.76	56.95	67.90	328.80	45.08	81.85	323.73	103.04	-83.03	144.48	31.69	-125.84	139.45	48.00	-274.74	104.26	119.16	-248.40	101.56	174.07	124.81	236.01	1283.90	0.00	0.00	0.00	244.94	180.78	1573.23	254.15	313.34	1546.50	153.01	222.60	1678.93	152.15	346.51	1643.32	-219.54	1134.21	71.14	374.69	1136.08	73.59	-210.14
7.69000	288.76	271.56	47.96	245.01	275.26	56.87	67.92	328.98	45.04	81.78	323.17	102.55	-82.69	144.22	31.65	-123.68	139.57	48.62	-271.87	104.15	123.09	-244.23	101.05	177.40	127.03	237.40	1284.05	0.00	0.00	0.00	248.45	183.00	1573.51	256.83	314.89	1546.67	156.72	225.52	1679.30	156.17	348.57	1643.35	-218.70	1133.99	71.45	374.00	1136.66	73.40	-226.63
7.70000	291.05	271.83	48.60	244.16	274.87	56.71	67.94	328.83	44.88	81.96	323.33	102.56	-82.72	143.90	31.32	-122.73	139.57	48.74	-268.45	103.52	127.42	-240.02	100.84	180.80	131.03	239.60	1284.12	0.00	0.00	0.00	254.12	184.43	1573.72	261.63	316.90	1546.64	160.52	226.56	1679.43	160.14	350.51	1643.42	-223.97	1130.04	71.91	375.08	1135.87	73.86	-221.71
7.71000	290.34	271.95	48.42	245.16	275.30	56.93	67.90	328.76	44.77	81.84	322.96	102.11	-81.90	143.77	31.13	-121.19	139.36	49.47	-264.95	103.60	131.81	-235.31	100.01	184.60	136.44	240.92	1284.13	0.00	0.00	0.00	255.64	186.71	1574.18	265.41	317.99	1546.91	164.32	227.27	1679.49	164.02	352.33	1643.43	-223.47	1133.20	70.77	374.09	1136.04	73.55	-219.16
7.72000	288.93	271.87	47.86	244.37	275.48	56.68	67.78	328.74	44.71	81.91	323.38	102.04	-81.82	143.49	30.63	-118.71	139.06	50.43	-261.11	103.22	136.64	-230.28	99.67	188.48	139.50	242.01	1284.36	0.00	0.00	0.00	260.61	188.54	1574.54	270.40	320.04	1546.94	168.11	230.34	1679.69	167.97	354.28	1643.38	-217.73	1133.68	71.50	375.26	1135.62	73.96	-217.42
7.73000	287.79	271.59	47.59	243.33	276.30	56.66	67.80	328.83	44.58	81.87	323.46	101.89	-80.48	143.18	30.41	-117.93	139.17	51.36	-257.05	103.30	141.62	-224.76	99.30	192.53	143.50	244.15	1284.39	0.00	0.00	0.00	263.42	189.04	1574.48	274.10	321.80	1546.87	171.75	233.95	1680.03	171.96	356.36	1643.30	-216.95	1133.65	71.77	375.43	1135.82	74.06	-224.75
7.74000	288.25	271.46	47.52	245.14	275.41	56.49	67.96	329.20	44.76	82.07	324.24	102.05	-79.48	142.70	29.81	-115.60	138.72	52.84	-253.06	102.60	146.59	-218.99	99.37	196.62	145.51	246.14	1284.33	0.00	0.00	0.00	266.95	190.71	1574.66	276.72	323.22	1546.86	175.54	235.01	1680.08	175.79	357.88	1643.24	-216.45	1133.53	71.73	374.56	1135.81	73.89	-219.35
7.75000	289.74	271.42	47.91	246.08	275.64	56.70	67.83	328.48	44.28	82.02	323.85	101.70	-76.54	142.16	30.04	-113.03	138.56	54.57	-247.99	102.34	152.29	-212.94	99.03	201.08	150.04	247.16	1284.11	0.00	0.00	0.00	270.57	192.64	1574.77	279.72	324.29	1546.78	179.11	236.53	1679.87	179.67	359.39	1643.14	-218.18	1133.72	71.58	373.27	1136.34	73.31	-223.53
7.76000	290.28	271.96	47.70	245.60	275.79	56.24	67.91	328.60	44.31	81.99	324.09	101.61	-75.33	141.58	29.53	-109.44	138.59	56.76	-242.52	102.88	158.31	-206.67	99.48	205.33	151.46	249.94	1284.24	0.00	0.00	0.00	274.08	193.78	1574.86	284.88	325.60	1546.74	182.81	237.78	1679.85	183.48	361.15	1642.98	-219.64	1133.91	71.21	374.13	1136.14	73.47	-227.21
7.77000	288.51	271.10	47.28	245.98	275.56	56.69	67.89	328.51	44.04	82.16	324.24	101.55	-72.64	140.20	29.55	-106.70	137.96	58.56	-237.18	103.35	163.95	-200.05	99.48	209.83	156.83	249.96	1284.07	0.00	0.00	0.00	278.01	195.38	1574.65	288.49	327.16	1546.40	186.46	239.22	1679.69	187.35	362.79	1642.83	-218.06	1133.81	71.47	374.28	1136.28	73.54	-225.77
7.78000	288.83	271.41	47.18	245.10	275.88	56.25	67.98	328.92	44.09	82.22	324.80	101.58	-69.30	138.01	29.54	-101.28	137.67	61.24	-231.58	104.35	169.44	-193.39	100.36	214.04	158.71	251.23	1283.81	0.00	0.00	0.00	279.66	197.06	1574.58	293.26	328.38	1546.16	190.13	241.22	1679.81	191.12	364.17	1642.66	-217.28	1133.85	71.77	373.90	1135.68	73.60	-223.21
7.79000	288.48	271.43	46.93	243.94	275.19	55.58	67.96	329.54	44.22	82.28	324.67	101.33	-67.45	136.15	29.59	-98.17	137.00	63.29	-226.59	105.32	174.65	-186.22	101.11	218.18	158.74	245.75	1283.95	0.00	0.00	0.00	283.12	198.09	1574.44	295.89	329.62	1545.97	193.68	242.56	1679.51	194.95	365.73	1642.42	-220.01	1134.32	71.08	375.33	1135.55	73.99	-228.75
7.80000	287.68	271.50	46.76	245.19	276.21	56.13	67.99	329.90	44.36	82.31	325.00	101.41	-63.02	133.58	30.83	-91.91	137.76	66.48	-219.71	106.81	178.47	-179.00	102.36	222.22	165.70	253.52	1283.60	0.00	0.00	0.00	287.76	198.92	1574.15	298.43	330.56	1545.72	197.14	244.42	1679.43	198.76	367.02	1642.19	-220.59	1134.40	71.06	375.01	1135.64	73.95	-230.06
7.81000	288.21	271.78	46.71	244.40	276.38	55.13	67.87	328.74	43.78	82.15	324.39	101.03	-55.97	132.15	33.45	-85.43	136.67	69.33	-211.78	108.28	182.67	-171.74	104.12	225.56	164.98	248.30	1283.87	0.00	0.00	0.00	293.37	200.74	1573.89	303.41	331.78	1545.34	200.89	245.25	1679.20	202.59	368.27	1641.97	-220.98	1134.46	70.78	375.09	1135.41	74.05	-221.98
7.82000	289.44	271.82	46.84	243.11	276.52	55.07	67.89	329.45	44.06	82.23	325.35	101.34	-46.02	130.89	36.57	-75.98	136.26	72.49	-203.52	109.84	185.35	-163.60	105.69	228.30	166.99	248.24	1283.61	0.00	0.00	0.00	294.05	201.30	1573.50	306.25	332.15	1545.05	204.21	247.32	1679.17	206.39	369.30	1641.76	-218.18	1133.93	71.67	374.32	1135.08	73.92	-224.79
7.83000	288.58	271.76	46.52	244.43	276.62	55.04	67.98	329.83	44.16	82.07	324.65	101.07	-36.51	128.80	39.18	-65.57	135.96	74.67	-194.19	110.69	187.31	-154.79	107.69	230.04	172.07	249.27	1283.44	0.00	0.00	0.00	297.29	202.00	1573.45	309.57	333.17	1544.75	207.82	247.86	1678.93	210.26	370.55	1641.54	-217.96	1133.72	71.47	375.89	1135.69	74.02	-220.42
7.84000	290.29	272.06	46.92	243.89	276.01	54.77	67.81	329.21	44.03	82.10	325.16	101.31	-24.35	128.63	41.43	-54.43	135.27	76.91	-183.45	114.52	187.68	-145.49	108.88	231.22	173.58	249.95	1283.74	0.00	0.00	0.00	301.22	202.72	1573.20	312.63	333.73	1544.54	211.31	248.62	1678.88	214.13	371.89	1641.33	-220.06	1134.12	71.09	376.15	1135.74	74.08	-230.61
7.85000	288.07	271.89	46.01	244.81	276.46	55.08	67.97	329.89	44.41	82.08	325.19	101.30	-11.91	128.41	43.49	-44.92	135.22	77.45	-173.69	113.05	187.98	-135.66	110.18	231.25	175.37	251.48	1283.79	0.00	0.00	0.00	305.62	203.57	1573.06	316.55	334.33	1544.34	215.02	249.82	1678.86	217.91	372.83	1641.19	-219.17	1133.71	71.18	375.08	1135.55	74.05	-231.76
7.86000	289.40	272.10	46.38	244.38	277.09	54.63	67.84	329.65	44.33	82.09	325.61	101.60	0.82	127.26	44.68	-28.84	136.26	79.13	-162.90	113.89	186.83	-125.28	111.32	230.41	179.75	252.28	1283.81	0.00	0.00	0.00	308.64	204.76	1573.13	320.62	335.40	1544.01	218.40	251.26	1678.91	221.65	373.68	1641.14	-219.03	1133.85	71.40	375.50	1135.77	74.00	-234.09
7.87000	290.87	272.35	46.48	246.52	276.63	55.27	67.80	329.69	44.39	81.90	325.58	101.62	15.69	127.56	45.61	-15.76	136.81	79.29	-151.61	115.43	184.49	-114.47	112.62	228.72	183.03	252.66	1283.87	0.00	0.00	0.00	311.60	204.84	1572.99	325.36	335.80	1543.83	221.90	252.39	1678.97	225.37	374.55	1641.11	-220.95	1134.35	70.87	374.50	1136.11	73.48	-231.56
7.88000	288.72	272.19	45.59	246.08	276.64	54.77	67.77	329.24	44.32	81.95	325.44	101.72	30.99	128.10	46.05	0.33	137.27	79.50	-139.50	116.20	181.49	-103.14	112.71	226.64	186.58	253.77	1284.20	0.00	0.00	0.00	314.33	205.40	1572.96	328.33	336.44	1543.76	225.33	253.74	1679.14	228.99	375.47	1641.13	-221.64	1132.22	71.36	375.37	1136.24	73.65	-228.54
7.89000	288.67	273.00	44.95	246.75	275.60	54.87	67.79	329.04	44.39	81.94	325.70	101.89	47.19	128.35	46.30	13.17	136.57	77.83	-126.85	116.86	177.68	-91.47	113.87	223.44	187.76	254.23	1284.40	0.00	0.00	0.00	318.04	206.19	1573.16	332.44	336.72	1543.85	228.72	253.74	1679.23	232.53	376.52	1641.14	-222.87	1132.41	71.14	374.96	1136.51	73.57	-227.68
7.90000	288.39	273.26	44.68	246.13	278.17	54.44	67.95	329.63	44.69	82.04	325.31	101.87	63.11	129.39	46.12	29.19	137.34	77.07	-113.69	117.81	173.07	-79.49	114.00	219.93	193.67	255.17	1284.70	0.00	0.00	0.00	319.62	207.28	1573.51	334.96	337.46	1543.88	231.92	255.50	1679.39	236.03	376.97	1641.26	-221.77	1132.31	71.12	376.08	1135.04	74.48	-228.66
7.91000	289.34	273.29	44.67	247.76	277.06	54.56	67.73	328.22	44.18	82.16	325.50	102.09	79.18	129.93	45.66	45.66	137.82	75.98	-99.99	118.13	167.94	-66.86	114.27	215.68	194.92	255.29	1284.63	0.00	0.00	0.00	322.38	207.66	1573.68	337.18	337.54	1544.35	235.20	256.21	1679.52	239.50	377.75	1641.37	-222.40	1132.97	71.05	374.93	1135.46	73.99	-228.87
7.92000	289.49	273.23	44.61	245.97	277.98	54.40	67.97	328.98	44.58	82.20	324.75	101.94	96.91	130.39	45.61	63.23	138.76	74.68	-85.86	118.88	162.14	-54.01	115.30	210.72	199.38	256.45	1284.85	0.00	0.00	0.00	325.87	207.94	1573.96	341.87	338.05	1544.30	238.43	256.58	1679.72	242.94	378.69	1641.42	-221.14	1133.30	71.16	374.46	1135.87	73.84	-229.36
7.93000	287.80	272.98	43.95	246.66	277.77	53.84	68.05	329.01	44.54	82.27	325.17	102.11	114.46	130.84	45.06	79.39	138.92	73.14	-71.28	119.30	155.83	-40.33	115.77	205.73	199.52	258.37	1284.67	0.00	0.00	0.00	328.85	208.78	1574.39	344.72	338.52	1544.57	241.78	257.41	1679.88	246.29	379.20	1641.55	-220.21	1132.53	71.65	374.43	1135.71	73.61	-231.43
7.94000	287.60	273.20	43.68	248.18	277.29	54.83	68.05	328.74	44.66	82.34	324.82	102.13	132.27	131.36	44.62	97.15	139.13	71.66	-53.02	110.57	151.09	69.22	174.06	537.70	203.12	257.84	1284.58	0.00	0.00	0.00	331.27	209.20	1574.53	348.07	338.93	1544.72	244.85	256.89	1679.79	249.62	379.79	1641.65	-221.70	1132.64	71.22	374.84	1135.80	73.83	-231.17
7.95000	289.19	273.65	43.99	245.97	277.79	53.76	68.14	329.17	44.85	82.45	325.55	102.43	152.91	131.10	44.87	115.36	138.90	70.25	-39.83	117.54	143.01	0.64	123.85	240.21	205.54	258.00	1284.61	0.00	0.00	0.00	334.81	209.42	1574.61	351.17	339.23	1544.93	247.83	258.22	1680.05	252.92	380.09	1641.76	-222.42	1133.50	70.78	374.32	1136.45	73.55	-231.43
7.96000	289.12	273.20	43.79	247.57	277.50	54.51	68.15	328.90	44.79	82.67	325.64	102.60	172.65	131.55	45.17	134.58	138.48	69.97	-24.12	119.42	135.40	2.06	115.72	188.04	211.83	258.82	1284.60	0.00	0.00	0.00	340.33	209.69	1574.95	352.80	339.42	1545.33	250.98	258.64	1680.16	256.24	380.73	1641.82	-221.83	1133.49	70.95	374.75	1135.82	73.83	-223.17
7.97000	290.72	273.32	44.39	246.05	277.67	54.22	68.12	328.35	44.74	82.65	325.33	102.56	190.83	130.12	44.73	154.24	137.09	68.92	-7.57	118.79	128.47	16.80	116.48	181.39	215.88	260.09	1284.69	0.00	0.00	0.00	343.22	210.33	1575.20	358.98	340.05	1545.25	254.34	260.15	1680.38	259.51	381.13	1641.90	-221.78	1133.19	71.16	374.98	1135.63	73.84	-234.21
7.98000	288.55	273.01	43.73	246.75	277.15	54.25	68.16	328.11	44.72	82.75	325.35	102.61	211.81	130.02	45.56	172.69	135.44	67.53	9.56	118.14	122.78	32.10	116.00	175.96	216.70	259.61	1284.65	0.00	0.00	0.00	346.55	210.75	1575.33	363.22	340.05	1545.35	257.40	260.03	1680.42	262.82	381.52	1641.93	-221.15	1133.19	71.39	374.41	1136.39	73.53	-232.59
7.99000	293.15	273.40	44.98	248.49	277.13	54.94	68.16	328.60	45.02	82.84	325.10	102.62	232.48	128.61	46.39	191.63	134.40	66.69	301.34	194.36	1423.51	217.77	237.64	915.06	218.87	258.89	1284.62	0.00	0.00	0.00	349.24	210.80	1575.44	365.70	340.14	1545.44	260.70	261.61	1680.44	266.11	381.77	1641.96	-222.32	1134.08	70.65	374.61	1135.64	73.77	-228.29
8.00000	290.97	273.40	44.23	246.96	277.95	54.91	68.19	328.23	45.01	83.12	324.94	102.60	250.85	127.31	46.84	210.85	133.49	65.87	75.47	125.14	258.35	86.30	130.76	265.32	223.39	260.28	1284.43	0.00	0.00	0.00	351.98	210.85	1575.38	367.49	340.35	1545.56	263.89	261.65	1680.44	269.43	381.95	1641.99	-222.85	1133.93	70.64	375.05	1136.49	73.55	-226.97
8.01000	292.29	273.53	44.82	247.17	277.75	54.21	68.07	328.32	45.16	83.10	325.03	102.66	270.32	125.98	47.62	229.27	131.68	64.80	61.34	114.63	101.45	78.41	113.57	157.18	224.91	260.83	1284.38	0.00	0.00	0.00	355.24	211.66	1575.25	371.44	340.56	1545.67	267.27	261.34	1680.38	272.76	382.27	1641.99	-220.18	1133.22	71.44	374.82	1136.29	73.46	-227.68
8.02000	291.92	273.13	44.81	246.18	277.87	54.47	68.04	328.36	45.16	83.07	324.80	102.59	289.56	124.25	48.23	247.35	129.87	64.48	78.85	112.74	95.60	94.23	113.09	151.48	230.09	260.75	1284.36	0.00	0.00	0.00	358.46	211.55	1575.37	375.48	341.22	1545.71	270.43	261.63	1680.41	276.08	382.68	1641.93	-221.80	1133.63	70.92	375.44	1136.24	73.76	-229.55
8.03000	290.94	272.96	44.68	247.68	278.50	55.05	68.22	328.38	45.25	83.29	324.97	102.80	310.64	122.56	49.85	265.54	127.65	64.50	96.52	110.92	90.05	110.25	111.64	146.47	234.17	261.64	1284.10	0.00	0.00	0.00	363.66	211.19	1575.19	379.01	341.42	1545.69	273.74	261.92	1680.32	279.37	382.69	1641.91	-223.70	1134.05	70.38	375.49	1136.15	73.93	-229.08
8.04000	291.67	273.08	44.98	246.92	278.20	54.96	68.05	328.03	45.29	83.18	323.98	102.41	329.15	121.11	51.32	286.45	125.40	65.26	114.44	108.93	85.02	126.42	110.43	141.51	237.76	260.69	1284.03	0.00	0.00	0.00	366.27	211.44	1575.18	381.07	341.48	1545.78	277.26	262.32	1680.17	282.66	382.50	1641.90	-223.10	1134.74	70.60	375.36	1135.87	73.82	-227.57
8.05000	292.16	273.41	44.84	243.81	277.68	55.20	68.17	328.21	45.49	83.36	324.01	102.52	348.52	119.35	53.16	303.78	124.58	65.18	132.47	106.69	80.64	142.56	110.33	136.82	238.98	260.57	1283.94	0.00	0.00	0.00	368.59	211.89	1575.09	383.25	341.37	1545.82	280.72	261.97	1680.08	285.93	382.35	1641.88	-222.47	1133.57	70.95	375.80	1136.13	73.93	-226.74
8.06000	296.83	269.26	50.58	245.70	278.68	56.14	68.10	327.92	45.47	83.68	324.79	103.02	366.16	117.47	54.73	320.78	123.25	65.76	150.26	105.15	76.57	158.66	109.70	132.68	243.54	260.03	1283.60	0.00	0.00	0.00	374.02	211.82	1574.91	387.62	341.66	1545.72	283.97	260.60	1679.76	289.18	382.27	1641.83	-221.52	1133.12	71.20	376.31	1135.16	74.31	-228.24
8.07000	301.17	270.08	51.74	250.35	277.12	56.90	68.18	327.79	45.54	83.59	324.47	102.82	384.52	115.66	56.89	339.73	122.29	66.94	167.90	103.72	73.01	174.68	107.54	129.60	246.50	259.68	1283.25	0.00	0.00	0.00	375.59	211.90	1574.75	390.45	341.43	1545.71	287.45	260.40	1679.56	292.48	381.77	1641.82	-220.94	1133.11	71.23	375.27	1136.03	73.98	-229.26
8.08000	297.62	269.71	50.84	249.29	278.46	57.07	67.98	327.52	45.46	83.81	324.73	103.04	402.46	114.54	59.36	356.52	120.65	67.93	185.04	102.50	69.75	190.28	107.16	126.38	251.08	260.14	1283.04	0.00	0.00	0.00	379.26	211.88	1574.26	394.12	341.31	1545.53	290.96	260.09	1679.31	295.83	381.70	1641.74	-221.93	1134.12	70.68	374.40	1136.01	73.84	-233.77
8.09000	295.17	269.92	50.53	250.85	279.10	57.42	68.26	327.69	45.74	83.75	324.12	102.95	419.80	113.51	61.31	373.61	120.95	69.12	201.93	102.27	66.61	205.63	107.42	123.25	252.39	259.99	1282.64	0.00	0.00	0.00	384.00	211.47	1573.86	398.38	341.34	1545.29	294.54	260.41	1678.97	299.19	381.04	1641.66	-222.00	1133.31	70.97	374.78	1135.75	73.87	-232.87
8.10000	298.17	270.01	51.35	249.39	279.02	56.70	68.14	327.97	45.86	83.88	323.74	102.86	436.62	112.86	63.97	389.96	120.26	70.52	218.50	101.30	64.09	220.78	106.97	120.90	257.08	260.18	1282.60	0.00	0.00	0.00	385.19	211.42	1573.68	401.73	341.25	1545.13	298.04	260.50	1678.75	302.55	380.44	1641.59	-221.08	1133.27	71.03	374.91	1134.52	74.31	-227.31
8.11000	298.94	270.86	51.17	250.83	279.28	57.09	68.06	326.70	45.43	83.93	323.07	102.65	453.19	112.04	66.69	406.33	120.44	72.12	234.64	100.77	61.86	235.53	106.79	118.64	259.61	259.81	1282.11	0.00	0.00	0.00	391.66	211.20	1572.98	405.58	340.65	1545.04	301.69	259.46	1678.44	305.94	379.97	1641.46	-221.55	1133.65	70.96	374.04	1135.50	73.89	-230.74
8.12000	295.74	270.87	50.11	251.08	280.34	57.15	68.20	327.29	45.75	84.09	323.60	102.85	469.03	111.80	69.60	421.23	120.56	73.55	250.43	100.44	59.97	249.86	106.74	116.90	264.14	258.71	1281.90	0.00	0.00	0.00	396.40	210.41	1572.48	407.77	340.54	1544.92	305.33	259.03	1678.17	309.39	379.41	1641.32	-221.89	1133.82	70.93	376.27	1135.53	74.34	-234.17
8.13000	296.57	271.63	50.05	253.61	278.82	57.19	68.17	327.71	45.97	84.26	323.93	103.14	484.36	112.03	72.60	435.87	120.54	75.84	266.10	100.03	58.42	264.19	106.14	115.55	267.08	258.86	1281.68	0.00	0.00	0.00	397.75	209.89	1572.38	411.00	340.05	1544.60	309.05	258.29	1677.83	312.87	378.64	1641.17	-225.29	1130.77	70.80	375.16	1135.72	73.97	-231.23
8.14000	293.32	271.62	48.15	253.35	279.23	56.83	68.08	327.22	45.95	84.34	323.84	103.15	499.09	111.67	75.98	451.29	119.26	78.89	281.51	99.83	57.01	278.21	105.68	114.52	267.92	258.52	1281.36	0.00	0.00	0.00	402.01	209.32	1571.73	414.22	339.63	1544.36	312.75	256.97	1677.33	316.32	377.76	1641.04	-222.56	1132.50	70.99	376.90	1135.55	74.69	-229.25
8.15000	295.76	272.76	49.13	253.04	279.66	56.59	68.07	326.30	45.73	84.51	323.60	103.20	513.36	111.44	78.83	465.79	118.89	80.90	296.21	99.88	55.88	291.81	105.68	113.52	274.11	258.53	1281.10	0.00	0.00	0.00	406.80	208.99	1571.28	418.29	339.08	1544.08	316.47	255.66	1677.05	319.80	377.02	1640.91	-221.42	1133.67	71.05	376.42	1135.44	74.32	-229.26
8.16000	294.53	272.88	48.93	249.86	280.06	55.20	68.12	326.66	45.96	84.63	323.79	103.37	527.09	110.60	81.40	479.40	118.44	82.82	310.49	99.97	55.00	304.88	106.35	112.49	276.53	257.10	1280.88	0.00	0.00	0.00	409.50	208.18	1571.04	422.10	338.66	1543.89	320.23	254.39	1676.83	323.28	375.65	1640.87	-222.51	1133.74	70.72	376.44	1135.41	74.37	-226.17
8.17000	295.93	273.28	48.73	249.78	279.53	54.93	68.04	326.37	45.94	84.80	323.18	103.34	540.32	109.69	84.48	492.12	117.91	85.26	324.06	100.30	54.35	317.57	105.13	112.56	280.64	257.09	1280.46	0.00	0.00	0.00	416.34	207.92	1570.51	425.39	337.96	1543.83	324.02	254.56	1676.47	326.83	374.73	1640.70	-221.20	1133.31	71.10	375.99	1135.69	74.46	-221.59
8.18000	294.42	273.68	47.73	247.90	279.56	53.75	68.11	326.63	46.21	84.96	323.31	103.54	552.97	109.12	87.35	505.05	117.57	87.71	337.06	100.06	54.22	329.58	105.33	112.00	283.99	257.09	1280.10	0.00	0.00	0.00	416.47	206.87	1570.30	429.57	337.31	1543.72	327.90	253.50	1676.10	330.42	373.72	1640.59	-220.66	1133.64	71.01	374.63	1135.93	74.05	-225.26
8.19000	290.69	274.19	43.78	249.89	279.98	54.78	68.36	327.65	46.73	85.24	323.44	103.82	565.02	108.90	90.50	517.80	117.17	90.09	348.96	99.80	54.15	341.07	106.21	111.59	287.10	255.84	1279.83	0.00	0.00	0.00	419.16	206.22	1570.02	432.26	337.04	1543.53	331.72	251.98	1675.72	334.03	372.50	1640.50	-220.81	1133.41	71.16	374.33	1135.75	73.74	-232.42
8.20000	290.58	274.34	43.75	248.18	279.13	54.22	68.15	326.60	46.46	85.33	323.42	103.98	576.38	109.28	94.13	529.84	117.42	92.67	359.85	100.15	54.19	351.96	105.65	111.74	290.79	255.02	1279.45	0.00	0.00	0.00	424.03	205.38	1569.59	435.63	336.27	1543.32	335.36	250.81	1675.37	337.64	371.08	1640.42	-221.09	1133.66	71.13	375.70	1135.63	74.23	-229.19
8.21000	291.27	274.83	43.75	246.63	279.52	53.26	68.37	326.54	46.57	85.38	322.80	103.91	587.39	108.77	96.99	540.78	117.81	95.55	372.39	101.02	53.96	362.23	106.15	111.56	291.84	254.72	1279.36	0.00	0.00	0.00	429.27	204.02	1569.09	440.65	334.90	1543.26	339.24	249.43	1674.91	341.33	369.86	1640.31	-221.11	1133.59	70.99	375.53	1135.94	74.21	-229.11
8.22000	292.12	274.97	43.93	248.31	280.42	53.74	68.39	326.29	46.81	85.61	323.52	104.50	597.68	108.88	99.87	551.21	117.95	97.78	382.83	101.55	53.93	372.09	106.80	111.35	297.77	254.40	1278.87	0.00	0.00	0.00	434.58	203.66	1568.54	444.91	333.56	1543.02	343.31	248.24	1674.68	345.05	368.56	1640.21	-221.83	1133.36	70.87	375.39	1135.61	73.88	-226.01
8.23000	291.28	274.57	43.61	247.43	279.28	53.84	68.26	325.74	46.80	85.73	322.57	104.34	607.57	110.04	102.36	559.52	118.80	99.22	392.78	101.97	53.92	381.12	107.12	111.40	301.40	253.37	1278.44	0.00	0.00	0.00	437.92	201.87	1568.00	448.06	332.37	1542.96	347.24	246.65	1674.31	348.76	367.18	1640.10	-220.29	1133.67	71.09	374.54	1135.93	73.72	-226.69
8.24000	290.52	274.75	43.07	248.77	279.25	53.88	68.45	326.11	47.19	86.14	322.96	104.80	616.33	110.79	104.10	570.00	119.46	101.79	401.89	102.46	53.90	389.66	107.37	111.30	305.42	252.90	1278.21	0.00	0.00	0.00	440.89	200.96	1567.79	450.79	331.51	1542.93	351.12	244.20	1673.85	352.42	365.70	1640.04	-221.20	1133.06	71.10	375.41	1135.65	74.05	-226.88
8.25000	292.51	274.39	43.84	248.67	277.94	53.55	68.54	325.43	47.14	86.25	322.18	104.82	624.39	111.87	106.17	576.23	121.27	102.59	409.55	103.12	53.70	397.49	108.09	110.98	309.91	252.09	1277.92	0.00	0.00	0.00	444.66	199.97	1567.62	454.78	330.54	1542.94	355.14	241.96	1673.54	356.14	364.14	1640.00	-219.84	1132.22	71.43	375.44	1135.73	74.21	-228.60
8.26000	291.10	274.72	43.07	246.14	279.59	52.39	68.54	325.63	47.64	86.76	323.42	105.53	631.99	113.59	107.46	583.62	121.81	103.79	418.33	103.70	53.50	404.75	108.23	110.88	314.13	251.27	1277.64	0.00	0.00	0.00	450.43	198.94	1567.16	459.88	329.01	1542.91	358.96	241.05	1673.14	359.86	362.22	1639.98	-221.77	1133.36	70.77	374.93	1135.69	74.04	-230.82
8.27000	289.77	275.12	42.21	249.11	279.15	53.50	68.73	325.27	47.71	86.84	322.34	105.47	638.44	115.57	108.39	590.18	123.34	104.37	425.36	104.54	53.12	411.60	108.87	110.50	313.61	252.29	1277.68	0.00	0.00	0.00	454.07	196.73	1566.63	465.24	327.93	1542.78	362.74	239.61	1672.83	363.58	360.56	1639.94	-220.55	1133.30	71.29	375.27	1135.47	73.97	-228.97
8.28000	292.13	274.87	43.06	248.90	279.16	53.51	68.72	325.01	47.87	87.14	322.04	105.71	644.40	117.21	108.57	595.69	124.74	104.39	431.75	104.85	52.85	417.46	109.82	109.90	317.12	252.08	1277.35	0.00	0.00	0.00	456.70	195.04	1566.57	468.07	326.52	1542.86	367.03	237.48	1672.40	367.33	358.81	1639.92	-221.75	1134.27	70.83	375.58	1135.62	74.20	-229.32
8.29000	291.01	275.53	42.46	249.74	278.42	53.57	68.97	325.47	48.38	87.55	322.26	106.08	649.72	118.85	107.96	600.43	127.29	103.42	437.16	105.69	52.27	422.74	109.87	109.55	318.92	250.89	1277.07	0.00	0.00	0.00	463.39	194.16	1566.00	471.17	325.57	1542.90	371.18	235.71	1672.12	371.08	356.85	1639.89	-220.19	1133.13	71.23	375.77	1135.83	74.35	-230.97
8.30000	290.39	275.59	42.14	247.23	279.53	53.02	68.94	325.24	48.51	87.80	321.94	106.42	654.39	120.91	106.83	605.58	128.56	102.92	441.75	106.54	51.58	427.36	111.05	108.74	323.08	249.61	1276.55	0.00	0.00	0.00	468.10	192.70	1565.70	475.81	323.67	1542.98	375.29	234.26	1671.68	374.92	354.97	1639.82	-221.44	1133.65	70.74	376.90	1135.41	74.58	-229.48
8.31000	291.99	275.03	42.51	247.91	279.52	53.02	69.01	324.66	48.67	88.12	322.78	107.16	657.97	123.20	105.64	609.39	132.20	100.75	445.59	107.50	50.61	431.29	111.33	108.03	330.26	248.26	1276.27	0.00	0.00	0.00	468.31	190.95	1565.46	480.87	322.27	1542.86	379.31	231.97	1671.21	378.75	352.74	1639.82	-222.02	1134.01	70.74	376.18	1135.65	74.48	-224.61
8.32000	290.42	275.49	41.72	248.87	279.56	53.01	69.17	324.46	48.90	88.52	322.69	107.61	660.97	126.47	103.87	611.46	133.87	99.00	448.59	108.53	49.54	434.42	112.46	106.86	332.83	247.29	1275.73	0.00	0.00	0.00	475.77	189.54	1565.06	485.34	320.58	1542.77	383.64	229.82	1670.87	382.65	350.47	1639.75	-221.16	1134.14	70.77	376.65	1135.63	74.51	-226.79
8.33000	293.72	275.62	42.70	247.92	278.97	52.76	69.30	324.88	49.51	88.78	322.28	107.96	663.28	129.26	101.34	612.08	133.23	98.79	450.71	110.05	48.74	437.01	112.98	106.13	339.42	245.79	1275.37	0.00	0.00	0.00	479.53	188.10	1564.40	488.97	318.81	1542.77	387.98	227.38	1670.49	386.66	348.52	1639.68	-221.15	1133.43	70.95	375.58	1135.74	74.17	-226.23
8.34000	292.03	275.99	41.71	250.99	279.52	53.20	69.44	324.71	49.91	88.97	322.33	108.47	664.86	132.87	97.78	614.88	136.04	96.42	451.93	111.17	48.23	438.79	115.36	104.54	344.35	244.66	1275.09	0.00	0.00	0.00	485.26	185.76	1563.97	492.39	316.92	1542.97	392.24	225.58	1670.13	390.65	346.21	1639.60	-222.58	1133.99	70.57	375.73	1135.75	74.34	-229.06
8.35000	293.03	275.86	41.87	248.17	279.36	52.66	69.71	324.55	50.22	89.28	321.59	108.75	665.60	135.86	93.74	615.10	138.65	92.64	452.62	111.90	47.80	439.86	115.46	103.77	346.99	243.40	1274.70	0.00	0.00	0.00	488.26	184.20	1563.88	496.23	315.25	1542.96	396.72	222.05	1669.69	394.73	343.77	1639.54	-220.75	1133.83	70.99	374.96	1135.55	73.94	-231.95
8.36000	291.73	276.12	41.21	249.54	279.15	52.40	69.89	324.96	50.91	89.68	322.09	109.45	666.69	139.16	89.83	615.83	141.13	89.16	453.54	113.30	47.00	440.74	117.36	102.28	352.73	241.94	1274.16	0.00	0.00	0.00	493.14	182.18	1563.45	501.16	314.10	1542.83	401.11	220.57	1669.15	398.84	341.57	1639.47	-220.07	1133.59	71.17	375.25	1135.60	74.08	-231.43
8.37000	292.08	275.77	41.27	247.82	279.51	51.76	70.10	324.37	51.19	90.08	321.53	109.89	668.42	142.31	86.10	619.51	143.78	86.54	454.92	114.03	46.31	442.31	117.98	101.65	357.01	240.18	1273.86	0.00	0.00	0.00	499.29	180.28	1562.76	505.84	311.94	1542.80	405.45	217.97	1668.82	402.99	338.98	1639.45	-222.22	1133.72	70.90	376.13	1135.37	74.22	-230.99
8.38000	291.55	275.76	40.76	250.97	279.03	52.85	70.39	324.48	51.76	90.57	322.44	110.87	671.02	145.61	81.58	620.61	146.47	82.94	456.64	114.76	45.69	445.04	118.94	100.77	362.91	238.94	1273.71	0.00	0.00	0.00	502.92	178.15	1562.59	509.25	310.00	1542.98	410.08	214.35	1668.32	407.18	336.52	1639.41	-220.44	1133.30	71.30	376.03	1135.75	74.26	-229.74
8.39000	292.81	276.44	40.77	247.31	280.12	51.52	70.72	324.35	52.51	91.15	321.83	111.41	673.45	148.16	75.52	622.11	147.95	78.30	454.27	112.74	45.41	447.96	118.96	99.99	365.46	237.67	1273.45	0.00	0.00	0.00	506.17	176.40	1562.28	512.32	308.34	1543.10	414.86	212.46	1667.95	411.41	334.05	1639.42	-221.23	1134.05	71.00	375.78	1135.52	74.15	-226.83
8.40000	292.75	276.37	40.57	248.57	279.85	51.69	70.91	324.39	53.20	91.73	322.60	112.57	675.30	149.77	68.70	622.44	148.60	72.78	458.32	113.88	45.07	450.69	119.33	99.05	371.99	235.72	1273.18	0.00	0.00	0.00	510.65	174.46	1562.05	516.32	306.56	1543.25	419.57	209.57	1667.61	415.70	331.62	1639.47	-221.89	1133.37	71.02	375.77	1135.81	74.30	-230.89
8.41000	292.92	276.58	40.40	251.87	279.48	52.49	71.27	324.22	54.21	92.34	322.55	113.58	676.95	150.84	62.35	623.70	149.55	68.60	459.21	113.44	45.24	452.63	119.51	98.39	378.71	234.06	1273.15	0.00	0.00	0.00	516.72	171.95	1561.79	522.14	304.15	1543.32	424.15	207.62	1667.48	420.09	328.89	1639.63	-220.92	1133.53	71.14	377.13	1135.41	74.45	-232.93
8.42000	293.32	276.60	40.22	249.80	280.16	51.70	71.75	323.91	55.13	93.23	322.71	114.84	678.54	150.37	58.46	625.55	148.91	66.09	459.86	112.99	45.48	454.31	119.62	98.11	384.18	232.63	1273.01	0.00	0.00	0.00	522.93	170.08	1561.57	525.75	302.45	1543.61	429.07	204.96	1667.25	424.41	326.03	1639.89	-221.06	1133.06	71.18	375.44	1135.51	73.91	-231.39
8.43000	291.76	276.71	39.57	248.03	280.70	51.28	72.28	324.22	56.47	93.94	322.56	116.00	677.88	151.56	56.63	626.30	149.55	64.47	460.40	113.09	45.68	455.32	120.51	97.37	388.74	230.71	1273.31	0.00	0.00	0.00	527.03	167.53	1561.35	530.80	300.04	1544.01	434.10	201.45	1667.14	428.83	323.24	1640.24	-222.53	1133.22	70.77	374.85	1135.71	74.01	-229.11
8.44000	293.84	276.86	39.82	248.90	280.50	51.59	72.87	324.53	57.88	94.80	322.79	117.50	676.67	152.26	53.47	626.14	150.37	62.83	459.72	112.73	45.84	455.86	120.13	97.50	394.77	229.19	1273.54	0.00	0.00	0.00	531.58	166.19	1561.19	535.20	298.16	1544.27	439.08	198.06	1667.16	433.33	320.58	1640.69	-221.08	1133.26	70.91	375.82	1135.67	74.31	-228.16
8.45000	294.96	277.21	39.70	250.27	280.44	51.60	73.38	324.70	59.65	95.94	322.89	119.13	677.52	152.65	51.55	627.38	150.52	61.75	461.07	113.23	46.00	456.34	119.88	97.74	397.41	227.74	1273.79	0.00	0.00	0.00	536.18	164.56	1561.56	540.02	296.10	1544.89	444.04	195.13	1667.37	437.90	317.46	1641.37	-222.02	1133.78	70.92	375.28	1135.78	74.06	-224.09
8.46000	294.50	278.32	39.43	253.56	279.67	52.47	74.21	324.71	61.40	97.16	322.76	120.93	676.17	152.75	49.33	626.93	150.61	60.62	461.54	113.20	46.26	456.95	119.63	97.99	401.11	225.92	1274.37	0.00	0.00	0.00	540.33	161.90	1562.10	545.18	293.32	1545.72	449.15	192.79	1667.83	442.54	314.46	1642.21	-221.26	1133.27	71.12	374.48	1135.80	73.81	-231.81
8.47000	294.56	278.08	39.60	250.64	279.96	51.33	74.81	323.52	63.06	98.46	322.85	122.98	677.64	153.48	48.20	626.71	150.45	59.61	461.84	113.25	46.22	457.49	120.21	97.73	406.53	224.15	1275.14	0.00	0.00	0.00	546.63	159.07	1562.46	550.20	291.70	1546.59	454.23	190.17	1668.29	447.13	311.71	1643.11	-220.86	1133.18	71.24	374.19	1136.10	73.64	-229.75
8.48000	295.25	277.85	39.78	252.89	280.46	51.54	75.77	324.14	65.71	100.00	323.29	125.32	677.47	153.26	46.87	627.90	150.37	59.14	461.99	113.00	46.33	457.93	119.82	97.84	413.78	222.39	1276.12	0.00	0.00	0.00	550.72	156.73	1562.96	555.38	289.03	1547.51	459.30	186.30	1668.75	451.72	308.91	1644.14	-221.03	1133.04	71.20	373.73	1136.43	73.43	-229.77
8.49000	297.57	278.37	40.22	252.44	279.79	51.21	76.79	323.75	68.07	101.56	323.03	127.53	677.33	152.94	45.88	630.78	149.56	57.52	462.16	112.74	46.46	458.28	119.73	97.89	419.75	220.52	1277.08	0.00	0.00	0.00	554.81	154.74	1563.27	558.20	287.15	1548.48	464.15	182.48	1669.25	456.20	305.98	1645.23	-222.24	1133.47	70.89	374.65	1135.95	73.69	-223.51
8.50000	296.60	278.92	39.63	254.21	280.59	51.20	77.84	322.72	70.40	103.38	323.19	130.04	678.22	153.18	45.20	628.01	150.69	58.10	462.30	112.78	46.35	458.52	119.58	97.95	424.08	218.47	1277.92	0.00	0.00	0.00	560.09	152.57	1563.84	561.80	285.00	1549.75	468.88	179.12	1669.85	460.69	302.90	1646.41	-220.64	1133.84	71.01	374.40	1135.97	73.79	-226.53
8.51000	294.83	277.13	38.63	254.09	281.11	50.97	79.16	323.58	73.35	105.46	324.24	132.95	677.65	153.32	44.36	628.56	150.68	57.98	462.42	112.93	46.25	458.76	119.14	98.26	429.31	216.54	1278.99	0.00	0.00	0.00	567.18	149.38	1564.64	568.03	282.01	1551.15	473.73	176.50	1670.58	465.10	299.59	1647.66	-221.84	1134.43	70.59	375.04	1136.01	73.86	-228.03
8.52000	297.56	276.82	39.60	254.26	281.56	50.66	80.49	323.72	76.36	107.64	324.56	135.78	677.94	153.80	43.49	628.15	150.62	57.50	462.42	112.69	46.39	459.06	120.70	97.67	434.32	214.55	1279.99	0.00	0.00	0.00	572.25	147.52	1565.43	574.12	280.01	1552.32	478.29	173.63	1671.39	469.44	296.81	1648.84	-221.11	1133.59	71.07	376.17	1135.19	74.19	-233.71
8.53000	296.02	277.00	39.04	254.44	282.01	49.52	81.85	323.76	79.56	109.93	324.74	138.53	678.14	153.70	43.26	628.27	150.54	57.22	462.50	112.44	46.46	459.26	119.84	97.86	438.94	212.80	1280.78	0.00	0.00	0.00	578.24	145.79	1566.42	578.95	277.91	1553.73	482.74	170.66	1672.16	473.67	294.06	1650.04	-221.64	1133.14	71.16	375.49	1135.71	73.97	-227.54
8.54000	296.76	276.93	38.85	255.27	282.42	48.72	83.68	324.28	82.87	112.56	325.49	141.58	677.35	154.06	42.19	631.25	151.06	56.49	462.55	112.18	46.60	459.56	120.00	97.80	444.85	210.80	1281.68	0.00	0.00	0.00	582.51	143.71	1567.15	582.41	275.83	1554.92	487.07	168.08	1672.84	477.82	291.21	1651.08	-222.02	1133.50	70.84	374.83	1136.15	73.90	-230.24
8.55000	296.86	276.99	39.12	256.89	282.72	48.23	85.37	324.18	86.02	115.28	326.20	144.70	678.18	154.37	41.86	628.89	150.75	56.60	462.65	112.60	46.42	459.62	119.73	97.75	448.98	208.46	1282.39	0.00	0.00	0.00	585.64	141.13	1568.16	585.76	273.60	1556.17	491.26	164.22	1673.60	481.90	288.22	1652.12	-220.33	1133.68	71.22	375.69	1135.66	74.30	-226.65
8.56000	297.20	276.78	39.03	257.74	282.58	48.13	87.18	324.17	89.49	118.40	327.17	147.97	678.50	153.93	42.02	628.58	150.78	56.48	462.68	112.78	46.37	459.82	120.02	97.53	453.14	206.29	1283.18	0.00	0.00	0.00	588.55	138.43	1569.61	591.22	271.26	1557.69	495.51	162.08	1674.39	485.82	285.72	1653.03	-219.99	1133.47	71.34	374.65	1135.62	73.87	-228.42
8.57000	296.15	277.12	38.54	258.72	283.50	47.37	89.30	324.69	93.25	121.50	326.94	150.83	677.90	153.98	41.05	628.57	150.99	56.29	462.73	112.69	46.41	459.96	119.91	97.42	458.22	204.51	1283.77	0.00	0.00	0.00	595.23	136.50	1570.57	595.57	269.20	1558.83	499.74	159.99	1675.11	489.66	283.56	1653.80	-219.81	1133.17	71.39	373.43	1135.79	73.63	-229.63
8.58000	297.38	277.64	38.71	258.37	282.41	46.70	91.76	325.89	97.43	125.17	328.74	154.51	678.58	154.22	40.98	627.52	150.70	55.63	462.76	112.74	46.27	460.10	120.20	97.09	465.98	202.22	1284.32	0.00	0.00	0.00	599.65	135.05	1571.57	600.23	267.34	1559.92	503.86	157.54	1675.70	493.49	280.98	1654.53	-222.36	1133.88	70.76	375.46	1135.63	74.00	-226.87
8.59000	295.72	277.99	38.15	257.91	283.83	45.69	94.32	325.69	101.12	129.11	330.00	157.89	678.22	154.77	40.56	630.80	151.57	55.85	462.78	112.74	46.18	460.14	119.73	96.96	468.60	200.40	1284.94	0.00	0.00	0.00	604.23	133.41	1572.40	604.04	265.36	1560.91	507.90	154.87	1676.35	497.27	278.43	1655.19	-220.09	1133.32	71.05	374.65	1135.58	73.89	-228.03
8.60000	296.79	277.71	38.82	261.00	284.06	46.77	97.38	326.60	105.20	133.35	331.35	161.48	677.74	154.38	40.50	629.32	150.78	56.03	462.78	112.44	46.15	460.11	118.89	97.08	473.80	198.32	1285.44	0.00	0.00	0.00	608.55	131.40	1573.11	607.74	263.36	1561.74	511.68	151.73	1676.78	501.01	276.52	1655.72	-220.19	1133.45	71.14	373.74	1136.16	73.56	-227.80
8.61000	298.46	277.97	39.22	263.00	283.90	46.92	100.63	327.75	109.80	137.92	331.75	164.74	679.26	154.27	40.73	629.72	150.70	56.11	462.77	112.61	45.90	460.29	119.47	96.46	477.12	196.66	1285.52	0.00	0.00	0.00	614.29	129.38	1574.05	612.92	261.30	1562.70	515.92	149.90	1677.23	504.74	274.09	1656.27	-222.07	1133.33	70.78	375.00	1136.33	73.80	-225.83
8.62000	297.36	278.20	38.51	264.27	282.79	47.23	104.12	328.83	114.48	142.85	333.81	168.76	678.56	153.81	40.76	629.25	150.66	56.09	462.71	112.32	45.85	460.11	119.34	96.23	483.15	195.10	1285.97	0.00	0.00	0.00	617.27	127.14	1574.61	615.75	259.57	1563.47	520.14	147.71	1677.56	508.47	271.67	1656.69	-223.63	1133.31	70.56	374.80	1135.87	73.85	-231.70
8.63000	297.70	277.65	38.71	265.82	283.40	47.45	108.18	330.59	119.71	148.22	334.71	172.52	677.85	153.86	40.66	628.30	150.39	55.75	462.65	112.23	45.75	460.12	119.40	96.03	488.13	193.21	1286.41	0.00	0.00	0.00	622.82	125.87	1574.96	619.39	257.65	1564.18	524.29	144.97	1677.89	512.21	269.38	1657.11	-223.22	1133.78	70.69	375.19	1135.69	74.02	-226.74
8.64000	298.05	278.12	38.39	266.86	283.59	47.98	112.60	332.23	125.12	154.19	335.90	176.28	678.20	154.12	40.54	628.11	150.77	56.04	462.66	111.97	45.67	460.21	119.61	95.68	497.00	196.60	1285.85	0.00	0.00	0.00	626.34	124.43	1575.39	622.85	255.82	1564.78	528.43	144.17	1678.32	516.02	267.40	1657.49	-222.32	1133.76	70.77	376.02	1135.58	74.26	-231.18
8.65000	297.77	277.93	37.88	268.32	283.19	48.70	117.26	333.63	130.66	160.53	337.65	180.39	677.70	154.20	40.58	628.22	150.47	55.76	462.56	111.83	45.58	460.01	118.72	95.88	501.87	195.82	1286.05	0.00	0.00	0.00	629.98	122.75	1575.69	626.98	254.18	1565.13	532.51	140.94	1678.39	519.74	265.12	1657.90	-222.14	1133.53	70.77	375.37	1135.61	74.04	-227.31
8.66000	300.13	278.35	37.89	272.16	284.39	49.44	122.18	335.44	136.57	166.97	338.27	184.19	678.20	153.66	40.88	628.64	150.17	55.82	462.49	111.77	45.51	459.98	118.90	95.70	500.57	189.08	1286.99	0.00	0.00	0.00	635.04	120.70	1575.96	631.40	252.65	1565.60	536.63	138.52	1678.49	523.47	263.11	1658.23	-221.80	1133.91	70.91	375.53	1135.76	74.19	-229.38
8.67000	300.51	278.91	37.30	273.50	283.15	50.42	127.39	336.75	142.40	173.79	339.05	188.22	677.69	153.80	40.95	628.77	150.46	56.00	462.47	111.87	45.41	459.98	118.70	95.57	504.08	186.79	1287.28	0.00	0.00	0.00	639.47	119.05	1576.11	635.32	250.88	1565.86	540.84	137.40	1678.70	527.20	261.31	1658.52	-220.98	1133.01	71.40	375.56	1135.80	74.15	-233.50
8.68000	301.94	279.56	36.96	276.65	283.56	51.58	132.87	338.90	148.76	180.73	340.67	192.40	678.31	153.54	41.00	628.97	150.18	55.83	462.40	111.85	45.34	459.95	118.21	95.52	509.72	185.50	1287.65	0.00	0.00	0.00	642.78	117.52	1576.44	638.56	249.56	1566.44	544.99	135.02	1678.71	530.88	259.30	1658.80	-221.69	1133.30	71.05	375.85	1136.08	74.33	-234.00
8.69000	304.04	279.90	36.83	278.15	284.40	52.48	138.32	339.35	154.42	187.74	341.04	196.21	677.70	153.56	41.11	628.11	150.53	55.75	462.39	111.81	45.28	459.97	117.66	95.78	512.24	183.93	1287.87	0.00	0.00	0.00	645.90	116.17	1576.60	641.31	248.24	1566.68	549.20	133.61	1678.81	534.62	257.45	1659.02	-221.56	1133.21	71.13	376.16	1135.69	74.30	-230.10
8.70000	306.17	281.10	36.16	277.54	285.33	52.93	144.06	339.77	159.83	194.54	340.88	199.90	678.24	154.00	40.98	627.59	150.24	55.47	462.27	111.45	45.39	460.00	117.96	95.54	517.34	182.41	1287.83	0.00	0.00	0.00	649.95	115.13	1576.51	645.11	247.11	1566.68	553.27	131.58	1678.77	538.39	255.74	1659.27	-222.94	1133.67	70.83	376.22	1135.42	74.34	-227.95
8.71000	311.21	282.76	36.30	284.45	286.67	55.97	149.95	339.94	164.55	201.15	341.40	203.83	677.62	153.86	41.12	627.63	150.00	55.37	462.29	111.62	45.34	460.04	117.95	95.59	520.30	181.13	1288.02	0.00	0.00	0.00	654.96	113.88	1576.43	650.65	245.84	1566.86	557.45	129.86	1678.85	542.12	253.88	1659.50	-220.94	1132.74	71.38	376.03	1135.45	74.25	-227.18
8.72000	318.85	285.01	35.89	291.16	287.09	59.47	156.04	339.12	168.06	207.66	342.09	207.66	677.22	153.70	40.80	628.12	150.21	55.50	462.34	111.83	45.28	460.20	117.48	95.69	524.61	180.17	1288.18	0.00	0.00	0.00	659.76	112.94	1576.39	654.23	244.74	1566.95	561.58	127.83	1678.82	545.74	252.45	1659.62	-222.69	1133.55	70.77	375.01	1135.74	73.90	-230.75
8.73000	326.90	287.69	37.94	297.55	288.80	62.37	163.05	338.71	171.09	214.71	342.59	211.16	677.37	153.91	40.43	627.95	150.35	55.50	462.39	111.77	45.36	460.41	117.96	95.53	528.49	178.91	1288.30	0.00	0.00	0.00	663.34	111.92	1576.45	657.34	243.82	1567.06	565.74	126.96	1678.91	549.38	250.90	1659.81	-221.33	1133.53	71.08	375.93	1135.54	74.22	-234.21
8.74000	335.60	289.80	40.59	306.38	290.61	65.17	170.88	338.97	173.57	222.16	342.23	213.71	678.00	153.99	40.52	629.49	151.00	55.60	462.44	111.87	45.39	460.68	118.86	95.19	534.67	177.97	1288.33	0.00	0.00	0.00	667.38	111.19	1576.32	659.85	243.12	1567.13	569.74	125.58	1678.89	553.06	249.58	1659.95	-220.80	1133.63	71.16	375.00	1135.59	73.96	-231.38
8.75000	345.65	292.21	42.78	317.11	292.17	67.60	179.43	339.15	175.31	230.29	342.28	215.76	677.30	154.08	40.02	628.51	150.68	55.44	462.55	112.47	45.26	460.83	117.81	95.68	536.92	176.63	1288.35	0.00	0.00	0.00	671.46	110.69	1576.26	663.19	242.51	1567.18	574.01	124.91	1679.05	556.64	248.48	1660.06	-222.29	1133.40	71.02	374.59	1135.76	73.80	-228.33
8.76000	356.06	294.48	44.66	328.40	294.20	70.05	188.30	338.83	176.24	238.92	342.08	217.05	678.65	154.02	40.18	628.84	150.85	55.52	462.54	112.09	45.53	461.01	117.87	95.77	539.60	175.86	1288.44	0.00	0.00	0.00	675.45	109.92	1576.56	668.46	241.55	1567.22	577.90	122.82	1679.07	560.26	247.18	1660.18	-219.88	1132.90	71.46	375.82	1135.33	74.02	-226.43
8.77000	367.61	297.11	46.13	339.11	296.17	71.13	197.55	339.08	176.51	247.93	341.90	217.52	678.23	154.02	40.01	629.08	150.47	55.28	462.62	112.22	45.57	461.16	117.63	96.04	540.35	174.44	1288.48	0.00	0.00	0.00	679.62	109.37	1576.36	671.01	240.90	1567.37	581.91	121.57	1679.18	563.93	245.86	1660.35	-221.75	1133.75	71.09	375.73	1135.69	74.20	-226.94
8.78000	379.18	299.45	47.17	351.77	298.62	72.68	207.18	339.06	175.99	257.25	341.95	217.37	678.88	154.34	40.02	629.16	150.24	55.06	462.67	112.63	45.53	461.37	117.58	96.20	546.60	173.47	1288.76	0.00	0.00	0.00	683.50	108.26	1576.24	673.39	239.78	1567.49	586.02	121.22	1679.27	567.51	244.94	1660.48	-220.99	1133.26	71.32	374.31	1135.99	73.87	-230.26
8.79000	391.31	301.13	47.98	362.69	299.91	72.77	217.38	339.40	174.78	267.07	342.25	216.60	678.33	154.23	39.51	628.29	150.66	54.85	462.65	112.25	45.72	461.65	118.28	95.84	550.11	172.45	1289.06	0.00	0.00	0.00	684.98	107.73	1576.32	676.35	239.15	1567.50	590.07	119.72	1679.28	571.02	243.72	1660.61	-222.10	1133.65	70.74	376.04	1135.59	74.19	-230.39
8.80000	403.85	302.63	48.29	374.50	301.60	72.52	227.99	339.54	172.60	277.09	342.51	215.20	678.69	154.08	39.58	629.33	149.49	54.67	462.71	112.52	45.65	461.79	118.35	95.76	553.75	171.12	1289.35	0.00	0.00	0.00	687.76	107.30	1576.46	680.32	238.72	1567.39	593.90	118.51	1679.39	574.51	242.58	1660.77	-222.25	1133.39	70.89	376.22	1135.65	74.31	-223.72
8.81000	414.21	302.19	49.93	388.08	302.44	72.59	239.38	340.75	170.18	287.82	343.37	213.46	678.50	154.68	39.41	628.88	150.07	54.74	462.70	112.41	45.76	461.86	118.73	95.76	556.81	170.17	1289.58	0.00	0.00	0.00	693.81	106.10	1576.43	684.26	237.94	1567.36	597.51	117.06	1679.40	578.01	241.65	1660.85	-220.94	1133.74	71.03	375.50	1135.67	74.09	-224.95
8.82000	427.14	302.96	49.91	400.64	303.44	72.49	251.12	341.02	166.75	298.73	343.31	210.91	679.26	154.36	39.20	629.29	150.12	54.78	462.72	112.76	45.68	461.99	118.13	96.00	559.38	169.34	1289.89	0.00	0.00	0.00	698.78	106.11	1576.32	687.68	237.34	1567.35	601.29	117.05	1679.65	581.43	241.02	1660.87	-221.12	1133.81	71.02	373.92	1136.17	73.73	-228.09
8.83000	442.01	303.57	50.17	415.45	303.27	71.95	263.16	342.30	163.01	310.22	344.35	208.37	678.51	154.68	38.81	628.91	150.16	54.75	462.73	112.46	45.80	462.10	117.92	96.03	564.89	168.36	1290.10	0.00	0.00	0.00	700.53	105.35	1576.56	690.95	236.55	1567.37	605.09	116.86	1679.73	584.76	240.50	1660.81	-220.49	1132.92	71.35	375.37	1135.87	74.11	-228.34
8.84000	455.51	304.16	49.94	430.71	304.09	71.81	275.87	343.16	158.58	321.84	344.69	205.08	678.21	154.93	38.49	636.83	154.15	56.06	462.77	112.78	45.75	462.11	117.50	96.20	567.27	167.63	1290.20	0.00	0.00	0.00	703.37	104.82	1576.73	693.23	235.85	1567.48	608.70	116.23	1679.77	588.17	239.50	1660.85	-222.10	1132.83	71.03	376.21	1135.28	74.19	-228.48
8.85000	473.14	304.56	50.65	444.80	304.29	70.95	288.99	343.85	153.66	333.83	345.68	201.59	678.55	154.90	38.67	628.67	150.80	54.52	462.77	112.93	45.74	462.27	117.85	96.05	569.25	166.32	1290.24	0.00	0.00	0.00	707.54	104.35	1576.89	696.44	235.37	1567.49	612.08	114.87	1679.87	591.53	238.84	1660.80	-222.69	1133.40	70.78	377.18	1135.58	74.66	-228.09
8.86000	487.63	305.05	50.40	459.59	305.02	70.16	302.66	344.58	148.54	346.14	346.32	197.74	678.50	154.92	38.53	627.80	149.54	53.86	462.72	112.72	45.87	462.41	118.39	95.87	571.94	165.62	1290.05	0.00	0.00	0.00	712.46	103.82	1577.12	701.84	234.92	1567.27	615.60	113.91	1679.82	594.86	238.10	1660.75	-221.56	1133.49	71.10	376.17	1135.74	74.41	-233.30
8.87000	503.39	305.44	50.63	475.61	305.68	69.59	316.58	345.29	143.12	358.77	346.81	193.60	679.13	155.05	38.64	628.53	149.76	54.18	462.76	113.07	45.82	462.48	117.57	96.17	575.08	164.83	1290.08	0.00	0.00	0.00	716.38	103.60	1576.97	704.71	234.53	1567.29	619.02	113.37	1679.84	598.25	237.27	1660.73	-224.17	1133.82	70.49	376.29	1135.31	74.33	-229.66
8.88000	519.77	305.96	50.89	491.06	305.48	68.55	330.89	344.75	136.99	371.82	347.03	189.20	678.25	154.75	38.21	629.01	149.61	54.07	462.79	113.09	45.85	462.69	117.93	96.02	578.95	164.13	1290.09	0.00	0.00	0.00	718.96	102.31	1576.89	707.79	233.93	1567.14	622.58	112.97	1679.86	601.61	236.89	1660.63	-222.14	1133.81	70.94	375.50	1135.72	74.05	-228.33
8.89000	537.45	306.57	51.78	509.10	306.15	68.57	345.63	345.47	131.32	384.98	347.65	184.78	679.04	154.20	38.54	635.64	149.66	53.89	462.77	112.96	45.96	462.85	117.66	96.17	582.29	163.33	1290.09	0.00	0.00	0.00	721.44	101.92	1576.98	710.16	233.50	1567.21	626.14	112.71	1679.90	605.05	235.86	1660.62	-221.15	1133.50	71.10	375.38	1135.83	73.93	-230.68
8.90000	553.97	307.13	51.84	523.88	306.96	67.48	360.72	346.31	125.65	398.27	347.68	180.05	678.92	154.67	38.62	629.29	149.87	53.95	462.82	113.20	45.93	462.94	117.85	96.10	586.25	162.43	1290.02	0.00	0.00	0.00	724.76	101.59	1577.10	713.42	232.96	1567.22	629.50	112.24	1679.94	608.50	235.29	1660.53	-220.13	1132.77	71.45	375.00	1135.63	73.98	-227.90
8.91000	577.83	308.54	52.17	542.07	307.62	66.93	376.10	345.78	119.56	412.03	348.54	175.58	679.16	154.32	38.84	629.17	149.93	54.23	462.81	113.16	46.04	463.04	117.47	96.36	588.99	161.75	1289.96	0.00	0.00	0.00	728.79	100.55	1577.03	717.72	232.53	1567.04	632.98	112.20	1679.84	611.93	235.10	1660.33	-221.41	1133.89	71.14	373.99	1136.29	73.57	-229.00
8.92000	594.76	309.12	52.76	559.56	308.21	66.78	391.60	346.26	113.99	425.96	348.59	170.87	677.74	154.41	38.30	629.38	150.23	54.32	462.90	113.38	46.07	463.19	118.00	96.26	592.96	161.59	1289.81	0.00	0.00	0.00	733.16	100.06	1576.95	721.73	231.35	1566.89	636.42	111.50	1679.78	615.46	234.57	1660.23	-222.05	1133.82	71.08	374.56	1135.89	73.80	-226.75
8.93000	612.84	310.57	53.16	575.98	309.24	65.50	407.20	346.68	108.47	440.36	348.88	166.40	678.17	154.20	38.48	629.49	150.29	54.40	462.89	113.19	46.25	463.43	118.13	96.34	595.51	160.91	1289.81	0.00	0.00	0.00	736.41	99.55	1576.84	725.21	230.84	1566.76	639.77	111.23	1679.80	619.03	234.21	1660.07	-220.42	1132.97	71.57	373.94	1136.66	73.49	-225.89
8.94000	630.83	311.79	54.08	592.55	309.32	64.80	423.22	346.59	102.85	454.95	348.89	161.83	680.18	152.63	40.90	630.20	149.39	53.95	462.95	113.62	46.19	463.52	118.68	96.19	598.92	160.25	1289.67	0.00	0.00	0.00	740.76	99.36	1576.53	728.88	230.48	1566.53	643.26	111.25	1679.78	622.60	233.86	1659.89	-220.36	1133.55	71.32	374.18	1135.94	73.62	-225.94
8.95000	648.11	313.03	54.93	611.42	311.05	65.14	439.63	346.62	97.42	469.59	348.90	157.38	678.33	153.37	38.68	629.47	149.71	53.91	463.01	113.52	46.38	463.68	118.46	96.44	601.71	159.70	1289.62	0.00	0.00	0.00	744.69	99.00	1576.22	732.49	230.22	1566.18	646.74	110.92	1679.56	626.16	233.25	1659.75	-220.57	1133.77	71.14	375.08	1135.87	73.82	-227.73
8.96000	665.99	314.02	56.09	631.22	311.97	66.05	456.35	346.94	92.40	484.52	348.84	153.10	678.76	153.39	38.70	629.25	149.60	53.86	463.03	113.65	46.38	463.85	117.33	97.09	604.17	159.28	1289.53	0.00	0.00	0.00	746.82	98.04	1576.25	736.54	229.42	1565.97	650.13	109.54	1679.32	629.70	233.30	1659.50	-220.67	1133.18	71.23	375.54	1135.68	74.05	-226.85
8.97000	683.02	315.42	57.36	647.36	314.53	65.30	473.14	348.45	88.11	499.52	349.05	149.29	679.20	153.72	38.64	628.73	149.69	53.71	463.11	113.77	46.43	464.04	117.74	97.12	608.22	159.06	1289.48	0.00	0.00	0.00	751.71	97.83	1575.87	739.17	229.20	1565.51	653.73	109.32	1679.10	633.34	232.99	1659.31	-220.43	1133.75	71.01	374.81	1135.99	73.86	-223.78
8.98000	701.35	316.37	59.26	664.21	314.86	66.00	489.80	347.79	83.37	514.49	348.88	145.53	678.59	153.62	38.00	628.95	149.61	53.71	463.21	113.77	46.60	464.09	118.27	97.19	612.32	158.96	1289.27	0.00	0.00	0.00	755.68	97.71	1575.35	742.78	229.17	1565.17	657.29	109.97	1679.03	636.92	232.85	1659.12	-221.63	1133.33	70.99	375.03	1135.24	74.17	-225.23
8.99000	718.31	317.57	60.93	680.98	315.48	66.76	506.67	347.02	78.70	529.25	349.09	142.09	677.69	152.94	38.07	642.61	160.00	59.41	463.27	114.14	46.61	464.30	118.06	97.39	613.89	158.39	1289.11	0.00	0.00	0.00	758.36	98.07	1575.24	746.11	228.78	1564.93	661.00	109.83	1678.87	640.53	232.81	1658.90	-220.44	1132.47	71.59	375.24	1135.68	74.04	-227.64
9.00000	736.94	318.49	63.33	699.31	315.92	68.61	523.30	347.83	75.24	544.06	348.06	138.49	675.29	154.67	38.08	623.91	150.92	54.90	463.33	113.99	46.83	464.45	118.25	97.67	617.26	158.46	1288.95	0.00	0.00	0.00	760.22	97.89	1575.25	749.98	228.42	1564.65	664.59	110.06	1678.77	644.22	232.79	1658.67	-220.73	1132.66	71.41	375.15	1136.30	73.78	-227.82
9.01000	753.50	319.37	65.30	714.00	316.78	68.18	539.79	347.90	71.70	558.96	348.17	135.82	674.96	153.60	38.78	622.08	149.59	54.49	463.44	114.56	46.74	464.78	118.73	97.69	620.73	158.18	1288.96	0.00	0.00	0.00	764.32	96.78	1574.87	754.14	228.38	1564.21	667.96	109.40	1678.48	647.92	232.75	1658.50	-220.48	1132.35	71.40	373.82	1136.24	73.54	-230.36
9.02000	770.23	320.50	67.32	733.72	317.21	70.25	556.07	347.32	68.42	573.89	347.31	132.75	672.72	152.97	38.18	621.53	149.49	54.21	463.53	114.46	46.97	464.91	118.14	98.23	624.86	157.98	1289.00	0.00	0.00	0.00	765.66	96.38	1574.74	757.78	228.33	1563.82	671.64	110.31	1678.36	651.51	233.09	1658.24	-221.52	1133.05	70.91	374.31	1136.16	73.68	-229.14
9.03000	787.03	321.20	69.38	750.16	317.06	71.68	572.35	347.51	65.66	588.82	346.54	130.15	673.06	153.17	38.29	623.38	149.58	54.89	463.65	114.39	47.17	465.08	118.58	98.41	627.25	157.86	1288.85	0.00	0.00	0.00	769.68	96.67	1574.34	760.45	228.27	1563.60	675.40	110.75	1678.23	655.12	233.21	1657.97	-220.55	1133.05	71.20	375.51	1135.30	74.23	-225.77
9.04000	804.75	322.08	72.03	765.44	317.81	72.44	588.78	346.92	62.85	603.69	346.26	127.98	707.02	165.21	54.16	623.30	149.48	54.80	463.70	114.88	47.14	465.37	118.98	98.55	630.86	157.71	1288.59	0.00	0.00	0.00	773.30	97.01	1574.06	763.51	228.20	1563.37	678.90	111.06	1678.05	658.76	233.38	1657.77	-219.20	1133.54	71.39	375.26	1135.80	73.93	-223.75
9.05000	820.84	322.31	74.52	782.34	318.21	73.67	604.99	346.43	60.52	618.43	346.16	126.27	675.80	151.07	40.87	622.51	149.20	54.32	463.77	114.75	47.38	465.58	119.52	98.55	635.43	157.60	1288.37	0.00	0.00	0.00	777.45	97.31	1573.77	767.42	228.43	1563.02	682.39	111.06	1677.76	662.38	233.74	1657.48	-220.91	1133.29	71.24	374.49	1135.75	73.71	-224.99
9.06000	835.54	322.33	76.99	799.16	318.68	75.97	621.11	346.32	58.72	632.87	345.65	124.62	675.61	148.55	40.99	622.12	148.96	53.98	463.89	115.03	47.53	465.71	118.92	99.08	638.14	157.75	1288.15	0.00	0.00	0.00	781.22	97.24	1573.45	770.93	228.72	1562.61	686.08	111.49	1677.42	665.98	234.03	1657.23	-222.80	1134.14	70.62	375.22	1135.33	74.08	-224.70
9.07000	852.30	322.74	80.14	812.30	318.36	78.24	636.54	345.59	57.10	646.92	345.06	123.25	674.98	149.01	40.41	623.14	148.83	54.13	464.02	115.42	47.53	465.89	119.16	99.27	642.69	157.72	1288.19	0.00	0.00	0.00	785.21	97.38	1573.07	776.26	229.18	1562.12	689.56	112.03	1677.26	669.55	234.51	1656.91	-221.32	1133.53	71.23	373.92	1136.09	73.51	-225.98
9.08000	867.19	323.49	82.76	827.65	319.51	79.10	651.82	345.13	55.82	660.68	344.36	122.17	672.25	150.82	40.42	620.80	148.58	53.28	464.03	115.21	47.83	466.06	119.09	99.56	646.70	158.02	1287.95	0.00	0.00	0.00	789.36	97.66	1572.80	777.91	229.62	1561.91	693.00	112.53	1677.02	673.13	234.85	1656.61	-222.63	1133.77	70.64	374.76	1135.85	73.93	-229.84
9.09000	881.49	323.77	85.50	842.28	318.85	82.03	666.61	344.44	54.87	674.12	344.37	121.56	673.32	150.38	40.12	625.81	148.43	52.83	464.14	115.20	48.08	466.22	119.38	99.66	648.49	158.13	1287.63	0.00	0.00	0.00	791.77	97.77	1572.49	781.10	229.92	1561.65	696.56	113.50	1676.76	676.75	235.53	1656.29	-222.21	1133.43	70.69	375.03	1135.33	73.98	-225.62
9.10000	895.54	324.07	88.36	855.04	319.03	83.63	681.01	343.97	54.33	687.24	343.70	121.03	676.31	148.56	39.80	629.20	148.28	53.07	464.25	115.51	48.16	466.39	119.94	99.81	652.90	158.38	1287.61	0.00	0.00	0.00	794.55	98.28	1572.26	784.99	230.23	1561.27	700.21	113.74	1676.47	680.30	236.24	1655.90	-219.92	1132.54	71.43	374.79	1135.78	73.81	-228.05
9.11000	908.87	325.07	90.74	869.84	319.06	86.14	694.84	343.24	53.69	700.11	342.63	120.44	676.38	147.72	39.53	623.44	148.07	53.39	464.31	115.99	48.22	466.59	119.60	100.26	656.46	158.52	1287.17	0.00	0.00	0.00	800.14	99.34	1571.93	789.87	230.36	1560.77	703.80	114.85	1676.28	683.94	236.71	1655.56	-220.64	1133.50	71.06	374.81	1135.32	73.93	-233.75
9.12000	922.13	325.33	93.55	884.26	320.37	89.16	708.37	342.02	53.24	712.54	342.10	120.17	677.80	147.93	39.43	624.83	147.79	53.95	464.44	116.06	48.43	466.74	119.54	100.68	658.62	158.70	1287.00	0.00	0.00	0.00	802.73	99.53	1572.03	791.54	231.49	1560.42	707.33	115.71	1675.97	687.62	237.47	1655.12	-220.59	1133.40	71.10	374.44	1135.37	73.74	-229.12
9.13000	936.01	325.60	96.80	897.60	319.30	91.34	721.77	341.03	53.02	724.86	341.39	120.26	680.49	149.03	38.00	629.39	147.62	52.62	464.53	116.09	48.61	466.95	119.92	100.84	661.73	159.05	1286.75	0.00	0.00	0.00	804.81	100.49	1571.81	795.94	231.52	1560.02	710.83	116.20	1675.66	691.32	238.25	1654.68	-221.84	1134.16	70.73	374.95	1135.97	73.95	-232.61
9.14000	947.62	326.34	99.41	909.98	320.06	93.64	734.49	340.41	53.10	736.60	340.88	120.38	681.78	149.28	37.86	631.41	148.78	53.16	464.55	115.90	48.93	467.16	119.39	101.39	665.94	159.28	1286.40	0.00	0.00	0.00	807.04	101.00	1571.66	798.77	232.01	1559.60	714.13	116.96	1675.47	695.00	239.20	1654.21	-221.17	1133.37	71.05	375.14	1135.68	74.09	-226.76
9.15000	958.99	325.50	102.74	919.69	320.08	95.98	746.92	338.84	52.99	747.83	339.75	120.42	681.51	149.67	37.11	630.29	148.08	52.61	464.66	115.96	49.10	467.36	119.60	101.62	671.44	159.86	1286.17	0.00	0.00	0.00	810.76	101.55	1571.38	802.15	232.91	1559.11	717.86	117.92	1675.17	698.67	240.17	1653.72	-220.53	1133.03	71.19	375.08	1135.27	74.21	-229.07
9.16000	970.13	326.01	105.48	931.87	318.67	98.45	758.48	338.30	53.38	758.46	338.22	120.41	681.89	149.34	37.09	630.31	147.23	52.36	464.78	115.94	49.38	467.61	119.99	101.80	673.47	160.31	1285.83	0.00	0.00	0.00	815.68	102.51	1571.04	806.50	234.16	1558.64	721.56	119.85	1674.97	702.40	241.69	1653.21	-221.20	1133.13	70.99	374.63	1135.80	73.75	-229.87
9.17000	981.69	325.10	108.93	944.05	318.79	101.36	769.23	338.02	53.97	768.38	337.51	120.78	682.38	149.75	36.92	630.24	147.27	52.26	464.97	116.34	49.53	467.83	119.60	102.33	676.83	160.84	1285.58	0.00	0.00	0.00	818.60	102.86	1570.89	810.40	234.51	1558.12	725.14	121.91	1674.84	706.17	242.72	1652.73	-220.65	1133.01	71.24	374.41	1136.47	73.62	-228.56
9.18000	991.19	324.71	110.99	953.44	316.95	103.32	779.49	336.75	54.04	777.87	336.64	121.05	682.69	149.87	36.81	631.74	147.89	52.95	465.15	116.43	50.15	468.23	120.48	102.31	682.16	161.39	1285.40	0.00	0.00	0.00	821.56	103.85	1570.75	814.94	235.17	1557.65	728.72	123.22	1674.55	709.96	243.68	1652.27	-222.91	1133.43	70.55	375.68	1135.53	74.13	-228.20
9.19000	998.84	323.62	112.62	962.13	315.82	104.65	789.01	334.96	54.02	786.84	335.55	121.21	683.02	149.61	36.85	623.49	145.74	50.57	548.33	143.51	398.85	468.42	120.47	102.75	685.11	161.92	1285.07	0.00	0.00	0.00	823.25	104.38	1570.66	817.86	236.00	1557.27	732.27	124.04	1674.21	713.75	245.21	1651.79	-221.26	1132.71	70.97	375.54	1135.66	74.09	-225.58
9.20000	1007.21	322.62	113.80	969.24	315.39	105.80	797.77	333.37	54.04	795.05	334.04	121.05	683.30	150.14	36.39	629.86	147.58	52.08	474.89	119.83	90.40	468.65	119.47	103.46	689.36	162.50	1284.78	0.00	0.00	0.00	826.77	105.42	1570.45	820.86	237.18	1556.92	735.81	125.52	1673.99	717.51	246.36	1651.30	-219.97	1133.92	71.09	374.71	1135.35	73.84	-225.34
9.21000	1014.65	320.31	115.19	977.74	313.81	106.98	805.78	332.90	54.44	802.71	333.38	121.29	683.07	150.17	36.33	634.18	148.82	51.50	465.48	117.11	50.42	469.11	119.98	103.61	692.21	163.36	1284.42	0.00	0.00	0.00	832.23	107.12	1570.05	825.49	238.06	1556.50	739.31	127.01	1673.75	721.27	247.66	1650.84	-219.93	1133.94	71.21	373.61	1135.76	73.37	-218.62
9.22000	1022.95	319.47	116.00	984.05	312.59	107.51	812.99	331.77	54.30	809.72	331.98	121.22	682.64	149.84	36.00	634.10	148.87	50.93	465.56	116.83	50.78	469.40	119.57	104.03	697.03	164.09	1284.23	0.00	0.00	0.00	837.46	108.07	1569.93	829.50	239.42	1556.00	742.96	128.47	1673.43	724.96	249.12	1650.33	-220.24	1133.38	71.35	374.72	1135.73	73.80	-223.41
9.23000	1031.09	316.93	117.35	990.92	309.75	107.97	819.70	330.45	53.99	816.20	330.63	120.85	682.86	149.51	35.84	632.02	147.70	52.17	465.80	116.96	51.55	469.68	120.15	104.13	701.95	164.85	1283.80	0.00	0.00	0.00	839.47	109.02	1569.90	832.89	240.82	1555.68	746.35	130.04	1673.16	728.65	250.66	1649.85	-220.44	1133.09	71.29	375.27	1136.11	73.73	-227.92
9.24000	1034.60	314.59	116.80	998.02	308.02	108.66	825.62	329.25	53.68	821.89	329.84	120.67	682.91	149.67	35.64	613.34	143.74	47.31	587.93	157.28	541.39	469.98	119.29	104.91	709.80	173.95	1281.70	0.00	0.00	0.00	844.08	110.17	1569.68	836.28	241.88	1555.28	749.99	131.77	1672.81	732.45	251.80	1649.39	-222.76	1134.13	70.75	375.12	1136.31	73.74	-226.66
9.25000	1040.59	312.36	116.88	1002.44	306.13	108.14	830.95	327.46	52.96	826.86	329.21	120.35	683.23	149.79	35.66	632.36	148.48	50.43	480.01	121.72	108.05	470.27	119.74	105.28	713.98	174.96	1281.18	0.00	0.00	0.00	848.00	111.52	1569.47	840.05	242.98	1554.91	753.69	134.65	1672.63	736.24	253.92	1648.80	-220.51	1132.91	71.36	374.07	1136.37	73.64	-228.10
9.26000	1045.34	309.93	116.13	1006.44	304.40	107.12	835.29	326.19	52.35	831.40	327.83	119.71	682.26	149.58	34.98	634.06	148.69	50.46	466.09	116.93	52.16	470.44	120.30	105.57	717.49	176.52	1280.77	0.00	0.00	0.00	849.71	112.61	1569.59	844.43	244.24	1554.59	757.37	136.62	1672.43	740.12	255.44	1648.32	-218.59	1132.36	71.90	373.76	1136.32	73.44	-228.62
9.27000	1049.15	307.02	114.91	1010.38	301.71	105.88	839.25	324.91	51.57	835.44	326.06	118.82	682.84	149.68	35.22	633.35	148.76	50.32	466.29	117.36	52.41	470.86	120.53	106.06	716.09	169.59	1282.11	0.00	0.00	0.00	852.82	114.02	1569.29	847.93	246.02	1554.21	760.98	137.93	1672.04	743.96	257.09	1647.75	-220.25	1133.44	71.26	374.48	1135.72	73.83	-226.11
9.28000	1054.61	304.27	114.29	1014.65	299.51	105.39	842.48	323.30	50.52	838.88	324.88	118.00	682.97	149.58	34.78	633.75	148.38	50.55	466.42	117.48	52.78	471.20	120.01	106.84	722.38	169.28	1282.04	0.00	0.00	0.00	858.35	115.78	1569.18	851.05	247.63	1553.77	764.67	139.85	1671.78	747.83	258.92	1647.20	-222.14	1133.78	70.82	375.23	1135.63	74.14	-226.87
9.29000	1055.65	300.96	112.03	1016.16	297.07	103.43	845.10	322.81	49.88	841.82	323.45	116.93	691.82	150.45	39.38	644.39	145.14	52.04	466.60	117.19	53.33	471.50	120.33	107.28	729.78	180.19	1279.93	0.00	0.00	0.00	861.89	116.87	1568.88	853.91	249.22	1553.35	768.38	142.51	1671.53	751.70	261.04	1646.64	-221.78	1133.73	70.80	375.81	1135.65	74.22	-229.86
9.30000	1058.19	297.81	109.93	1019.69	293.98	101.31	847.09	321.65	48.88	844.37	322.40	115.97	684.18	150.02	35.36	634.55	147.80	50.03	466.80	117.27	53.71	471.86	120.16	108.04	733.74	181.45	1279.39	0.00	0.00	0.00	865.24	118.49	1568.68	858.32	250.73	1552.89	772.11	144.07	1671.32	755.63	263.19	1646.11	-223.59	1133.94	70.41	375.70	1135.25	74.21	-226.86
9.31000	1060.52	294.53	107.56	1021.40	290.61	99.81	849.01	320.36	47.63	846.51	320.65	114.63	684.16	149.66	35.12	633.99	148.36	50.22	466.98	117.58	54.03	472.04	120.45	108.68	737.52	181.43	1279.46	0.00	0.00	0.00	869.77	120.90	1568.62	864.25	252.44	1552.29	775.92	146.85	1671.07	759.56	265.12	1645.57	-220.26	1133.22	71.36	375.08	1135.59	74.20	-223.18
9.32000	1062.76	292.07	104.44	1022.22	286.54	96.39	850.08	319.76	46.71	848.31	320.06	113.61	683.14	149.04	34.44	634.20	148.56	50.02	467.18	117.54	54.54	472.25	120.06	109.45	742.43	182.80	1279.17	0.00	0.00	0.00	874.12	123.11	1568.59	868.31	253.68	1551.99	779.57	148.96	1670.87	763.51	267.05	1645.07	-221.11	1132.68	71.37	374.75	1135.73	73.83	-224.86
9.33000	1061.67	288.18	100.80	1022.99	285.56	93.28	850.81	318.27	45.09	849.70	318.63	112.12	683.72	149.51	34.47	634.25	148.50	50.21	467.53	117.39	55.79	472.82	120.13	110.21	745.59	183.27	1279.21	0.00	0.00	0.00	878.60	124.82	1568.60	871.70	255.55	1551.65	783.38	151.48	1670.74	767.51	268.96	1644.62	-220.85	1133.64	70.97	374.87	1135.54	73.89	-227.36
9.34000	1061.86	284.97	96.58	1023.18	281.57	90.03	851.46	317.17	44.01	850.73	317.84	110.86	684.52	149.62	34.58	639.51	146.96	50.54	640.50	176.55	688.02	473.12	119.94	111.04	750.14	184.71	1279.06	0.00	0.00	0.00	881.96	126.18	1568.64	875.15	256.96	1551.35	787.03	153.56	1670.51	771.46	271.03	1644.16	-221.03	1133.45	71.11	375.94	1135.40	74.15	-230.20
9.35000	1063.53	281.20	93.27	1023.58	279.03	86.71	852.21	316.40	44.36	851.76	316.96	109.67	683.67	148.97	34.02	634.78	148.42	49.90	487.83	124.41	129.09	473.69	120.11	111.77	754.66	186.59	1278.70	0.00	0.00	0.00	885.21	127.51	1568.75	879.35	258.70	1551.18	790.74	156.20	1670.38	775.36	273.36	1643.66	-220.83	1133.83	71.06	374.14	1136.12	73.65	-227.62
9.36000	1063.28	277.71	89.53	1024.31	275.25	83.79	853.37	315.53	44.22	852.92	316.18	108.21	684.57	149.11	34.25	634.67	148.69	49.69	468.17	117.83	57.03	474.35	120.15	112.64	759.75	187.91	1278.45	0.00	0.00	0.00	889.63	128.99	1568.76	883.98	260.89	1550.99	794.17	157.86	1670.12	779.36	275.89	1643.15	-221.86	1133.11	70.87	375.01	1135.89	73.79	-224.62
9.37000	1065.66	275.17	86.19	1024.91	273.08	81.02	854.55	315.15	44.59	854.51	314.90	106.88	684.55	148.95	34.00	635.57	148.23	49.76	468.56	117.90	57.86	474.90	119.73	113.84	764.57	188.98	1278.29	0.00	0.00	0.00	893.71	131.59	1569.05	888.58	262.78	1550.92	797.90	161.02	1670.14	783.35	278.07	1642.67	-221.83	1133.49	70.86	375.68	1135.51	74.31	-230.18
9.38000	1066.65	271.97	82.28	1026.36	271.21	78.30	855.68	314.50	44.35	856.70	313.95	105.71	684.02	148.84	33.73	635.03	148.08	49.73	468.90	117.55	58.89	475.57	119.91	114.83	768.37	191.40	1277.93	0.00	0.00	0.00	897.27	133.64	1569.27	892.60	264.50	1550.75	801.51	163.21	1670.00	787.44	280.19	1642.29	-220.12	1134.14	70.99	374.93	1136.20	73.87	-229.35
9.39000	1068.38	271.16	77.75	1028.38	270.31	74.85	856.17	314.99	44.28	859.18	312.98	104.67	677.71	146.78	32.55	620.99	152.85	45.62	469.27	117.44	59.97	476.33	119.92	115.89	774.04	193.15	1277.68	0.00	0.00	0.00	900.26	135.11	1569.46	895.87	266.25	1550.72	805.13	165.93	1669.91	791.51	282.82	1641.88	-220.25	1133.87	70.96	371.79	1135.18	73.25	-228.91
9.40000	1071.50	271.42	73.95	1030.63	270.11	71.19	856.17	315.52	44.23	861.11	311.94	103.87	684.81	149.14	33.46	634.78	148.81	49.33	469.67	117.07	61.19	477.09	118.69	117.61	773.60	186.31	1279.35	0.00	0.00	0.00	904.18	136.92	1569.84	900.00	268.27	1550.88	809.04	169.04	1669.95	795.72	285.13	1641.59	-222.02	1133.90	70.73	374.37	1136.02	73.52	-224.99
9.41000	1071.56	272.86	69.77	1029.37	270.99	69.07	856.05	316.19	43.90	862.57	311.62	103.63	685.84	148.51	33.40	635.76	147.29	49.09	470.25	117.39	62.33	478.05	119.64	118.71	778.26	186.08	1279.58	0.00	0.00	0.00	909.87	140.01	1570.36	905.89	270.52	1550.90	812.79	171.76	1670.05	800.05	287.70	1641.43	-222.10	1133.40	70.90	375.18	1136.10	73.89	-225.03
9.42000	1073.16	273.28	66.71	1031.27	271.94	66.93	856.16	315.74	43.45	863.92	310.84	103.34	684.82	148.42	33.15	634.88	147.51	48.69	470.80	117.15	63.82	479.12	119.48	120.20	783.40	187.90	1279.47	0.00	0.00	0.00	913.48	141.87	1570.79	910.26	272.38	1551.23	816.97	174.85	1670.39	804.53	290.50	1641.35	-220.76	1133.09	71.15	375.75	1135.83	74.10	-229.80
9.43000	1074.38	272.35	63.42	1033.04	271.40	65.35	856.34	315.78	43.48	865.24	310.31	103.24	686.00	148.60	33.24	635.32	147.20	48.60	471.50	116.34	65.72	480.31	119.18	122.09	788.36	189.64	1279.92	0.00	0.00	0.00	917.65	143.44	1571.45	915.22	274.56	1551.44	821.14	177.51	1670.73	809.14	292.88	1641.52	-222.28	1133.96	70.66	376.38	1135.84	74.10	-230.37
9.44000	1075.74	271.46	60.76	1031.44	269.67	63.14	856.75	316.08	43.78	866.48	309.67	103.11	685.90	148.26	32.80	636.54	147.83	48.89	472.21	116.79	67.36	481.60	119.25	123.94	794.13	191.21	1280.43	0.00	0.00	0.00	920.44	146.34	1572.30	918.79	276.45	1551.82	825.41	180.37	1671.31	813.80	295.25	1641.75	-221.46	1133.86	70.92	375.08	1136.18	73.69	-229.88
9.45000	1075.59	271.18	58.34	1031.67	268.59	62.96	857.23	315.48	43.78	867.14	309.99	103.37	685.93	148.44	32.95	637.37	146.63	48.88	473.12	116.77	69.35	483.05	119.37	125.88	799.45	193.11	1281.10	0.00	0.00	0.00	926.07	148.48	1573.05	923.92	278.49	1552.29	829.65	182.62	1671.91	818.51	297.92	1642.03	-222.20	1133.55	70.92	375.33	1136.25	73.76	-228.64
9.46000	1077.10	271.34	56.83	1032.83	270.21	62.73	857.31	315.23	43.73	867.61	309.88	103.36	686.14	148.62	32.81	637.63	147.07	48.85	474.03	116.44	71.63	484.76	119.34	128.07	803.82	194.67	1281.84	0.00	0.00	0.00	930.27	150.83	1573.84	928.09	281.09	1552.71	834.07	185.56	1672.67	823.26	300.71	1642.37	-222.04	1133.84	70.74	375.24	1136.05	73.80	-226.99
9.47000	1076.21	271.18	54.96	1033.94	269.10	62.09	857.44	315.47	43.80	868.13	310.26	103.46	686.95	148.50	32.58	637.93	147.26	48.99	475.09	116.05	74.02	486.43	118.20	130.83	808.71	196.46	1282.91	0.00	0.00	0.00	934.00	152.87	1574.82	933.24	283.36	1553.34	838.44	188.63	1673.48	827.95	303.67	1642.74	-220.47	1133.29	71.32	374.93	1135.16	74.03	-228.87
9.48000	1075.50	270.25	53.73	1032.27	268.82	60.29	857.66	315.32	43.54	868.74	310.07	103.28	686.94	148.07	32.60	638.22	147.27	48.98	476.22	115.91	76.37	488.33	118.39	133.06	813.02	197.90	1284.08	0.00	0.00	0.00	937.52	155.39	1575.75	937.17	285.75	1554.06	842.87	191.46	1674.35	832.63	306.68	1643.20	-223.81	1131.38	70.97	374.62	1135.69	73.81	-229.82
9.49000	1075.97	270.54	52.70	1033.06	269.31	60.27	857.47	315.91	43.75	868.82	311.13	103.51	687.54	148.25	32.46	638.12	146.84	48.80	477.48	115.14	79.02	490.34	117.29	135.88	819.99	199.83	1284.95	0.00	0.00	0.00	942.16	157.60	1576.87	942.49	287.84	1554.68	847.21	193.55	1675.18	837.27	309.38	1643.73	-221.51	1132.99	71.15	374.88	1136.17	73.71	-227.11
9.50000	1076.57	270.68	51.83	1032.61	269.34	59.92	857.77	315.44	43.30	869.08	310.74	103.19	687.81	148.42	32.35	638.61	147.62	49.19	478.74	114.36	81.78	492.45	116.67	138.41	824.03	201.60	1285.95	0.00	0.00	0.00	945.80	159.80	1578.21	947.20	290.28	1555.50	851.63	197.16	1676.26	841.91	312.02	1644.32	-221.11	1134.47	70.91	375.73	1135.81	73.94	-227.71
9.51000	1075.60	270.56	51.13	1032.12	269.10	59.07	857.75	315.85	43.34	869.17	311.65	103.37	687.62	148.09	32.35	638.76	147.94	49.04	480.14	113.66	84.51	494.80	115.75	141.15	828.74	203.28	1286.90	0.00	0.00	0.00	952.73	163.58	1579.36	951.52	292.22	1556.39	855.91	199.06	1677.06	846.50	314.83	1644.91	-220.81	1133.66	71.07	376.29	1135.45	74.33	-227.40
9.52000	1075.97	270.14	50.62	1033.32	268.29	58.91	858.09	315.42	42.94	869.48	311.65	103.09	687.79	147.88	32.16	639.15	146.48	48.88	481.72	112.86	87.33	497.24	115.23	143.75	834.54	205.36	1287.87	0.00	0.00	0.00	957.50	165.30	1580.36	955.69	294.86	1557.33	860.24	202.26	1677.99	851.14	317.67	1645.53	-221.06	1133.31	70.99	374.29	1135.91	73.93	-224.81
9.53000	1075.49	270.48	49.57	1033.72	268.89	58.32	858.01	316.19	43.17	869.68	311.16	102.72	687.66	147.85	31.99	639.79	146.39	49.01	483.38	111.81	90.32	499.87	113.95	146.55	838.40	207.60	1288.70	0.00	0.00	0.00	959.92	167.66	1581.82	960.87	297.24	1558.20	864.27	204.61	1678.93	855.62	320.27	1646.18	-222.03	1133.87	70.70	374.08	1135.78	73.68	-226.48
9.54000	1076.04	270.13	49.18	1032.10	268.11	58.29	857.92	316.61	43.35	869.84	311.56	102.68	688.70	147.89	32.17	639.18	145.29	48.46	485.09	110.82	93.30	502.54	112.59	149.44	843.27	209.33	1289.38	0.00	0.00	0.00	965.14	170.70	1582.99	965.44	299.40	1559.14	868.72	207.72	1679.79	860.06	322.91	1646.79	-221.82	1133.61	70.73	373.55	1136.04	73.51	-225.43
9.55000	1076.83	270.63	48.60	1034.77	269.21	58.03	858.08	315.98	42.90	870.03	311.66	102.47	688.34	147.08	32.57	637.38	145.12	48.05	486.97	110.13	96.22	505.59	111.97	152.16	846.65	211.19	1290.14	0.00	0.00	0.00	969.96	172.40	1583.76	969.90	301.91	1560.06	872.82	210.17	1680.42	864.51	325.35	1647.33	-223.00	1133.58	70.65	374.68	1136.25	73.63	-227.53
9.56000	1075.76	270.12	47.83	1035.28	269.10	58.67	858.23	315.17	42.82	870.20	311.04	102.03	688.60	146.86	32.40	640.15	144.35	48.94	489.04	109.03	99.42	508.74	110.80	154.97	852.26	213.32	1290.75	0.00	0.00	0.00	974.66	174.50	1584.93	974.42	303.98	1560.92	876.94	213.04	1681.10	868.89	327.95	1647.81	-222.92	1134.01	70.63	375.32	1136.48	73.75	-230.22
9.57000	1076.60	270.41	47.52	1033.40	269.37	57.63	858.15	315.41	42.94	870.38	310.49	101.72	689.46	146.47	32.60	634.32	141.25	49.78	491.21	107.89	102.70	511.92	109.28	157.96	856.40	215.11	1291.19	0.00	0.00	0.00	977.26	176.49	1586.14	979.24	306.17	1561.63	881.18	215.47	1681.77	873.33	330.28	1648.22	-219.88	1133.04	71.35	375.54	1136.46	73.78	-227.19
9.58000	1077.25	269.46	47.71	1034.09	269.71	57.39	858.07	315.15	42.95	870.39	311.38	101.97	688.62	146.46	32.53	637.06	140.65	50.51	493.53	107.14	105.85	515.31	107.93	160.97	860.64	217.25	1291.51	0.00	0.00	0.00	981.78	178.38	1586.75	984.12	308.25	1562.33	885.35	217.63	1682.29	877.68	332.52	1648.55	-220.20	1133.30	71.33	374.12	1136.03	73.69	-223.73
9.59000	1076.78	269.68	47.28	1034.35	269.65	56.66	858.04	315.66	43.27	870.39	310.95	101.66	688.68	145.86	32.46	637.07	140.38	50.27	495.92	106.17	109.13	518.77	105.85	164.39	865.48	219.24	1291.82	0.00	0.00	0.00	985.51	180.46	1587.45	988.28	310.27	1562.95	889.55	220.04	1682.51	882.07	334.70	1648.88	-221.87	1133.56	70.72	374.26	1136.48	73.62	-232.38
9.60000	1077.37	270.04	46.87	1034.44	268.91	56.46	858.05	315.89	43.36	870.47	310.75	101.45	689.17	145.73	32.88	637.55	140.10	50.31	498.53	104.97	112.61	522.53	104.66	167.32	870.61	221.37	1292.31	0.00	0.00	0.00	991.40	183.42	1587.95	993.31	312.59	1563.20	893.98	222.57	1682.89	886.47	336.70	1649.13	-221.62	1133.84	70.72	375.08	1136.10	73.81	-226.12
9.61000	1075.98	269.79	46.37	1035.52	269.20	56.63	858.11	315.00	43.02	870.70	310.38	101.11	689.87	145.59	33.18	639.78	139.60	50.74	501.33	104.10	116.00	526.39	102.96	170.62	876.53	223.20	1292.51	0.00	0.00	0.00	995.95	184.97	1588.09	996.53	314.72	1563.59	898.24	224.07	1683.14	890.77	339.20	1649.26	-221.73	1133.36	70.91	375.19	1135.62	74.01	-229.17
9.62000	1076.39	269.90	46.39	1034.27	269.22	56.82	857.92	316.13	43.41	870.83	310.66	101.09	688.95	146.27	32.58	639.91	139.26	50.61	504.26	102.97	119.68	530.57	101.47	173.77	879.73	225.08	1292.62	0.00	0.00	0.00	999.86	186.94	1588.29	1001.00	316.70	1563.66	902.77	226.55	1683.33	895.15	341.31	1649.41	-221.59	1132.67	71.18	375.30	1135.26	74.10	-227.99
9.63000	1076.58	270.12	46.17	1034.21	269.06	56.31	858.20	315.08	43.02	870.86	310.93	100.94	689.58	146.31	32.57	639.20	138.54	50.44	507.33	101.60	123.57	534.65	99.53	177.24	884.70	226.96	1293.01	0.00	0.00	0.00	1002.93	189.61	1588.37	1005.75	318.50	1563.58	907.30	229.00	1683.43	899.53	343.20	1649.48	-221.62	1133.07	71.11	374.32	1135.62	73.85	-232.60
9.64000	1076.49	269.51	46.24	1034.85	270.44	56.27	858.17	315.47	42.98	871.07	311.46	100.92	689.33	145.77	32.18	641.72	138.26	51.25	510.65	100.90	127.41	539.19	98.65	180.50	888.69	229.01	1293.20	0.00	0.00	0.00	1008.76	191.32	1588.24	1010.29	320.60	1563.43	911.70	231.20	1683.46	903.82	345.41	1649.52	-222.20	1133.42	71.07	375.18	1135.38	73.99	-227.78
9.65000	1077.03	269.69	45.99	1034.52	269.51	56.18	858.08	315.71	43.07	871.22	311.63	100.82	690.22	146.06	32.33	645.32	138.08	52.47	514.24	99.75	131.61	544.04	97.04	184.14	893.25	230.93	1293.32	0.00	0.00	0.00	1012.91	192.95	1588.09	1014.81	321.93	1563.31	916.11	233.44	1683.49	908.13	347.13	1649.57	-220.93	1133.18	71.43	375.09	1135.21	73.98	-227.22
9.66000	1077.16	269.43	45.93	1033.83	270.38	55.48	858.20	316.21	43.17	871.50	311.39	100.59	691.53	145.98	32.40	645.23	137.40	52.52	518.13	99.01	135.87	549.25	96.42	187.54	897.02	232.62	1293.53	0.00	0.00	0.00	1016.09	195.25	1588.25	1017.95	323.67	1563.24	920.34	234.69	1683.45	912.44	348.88	1649.59	-221.20	1132.77	71.20	374.74	1135.45	73.94	-231.18
9.67000	1075.54	269.53	45.18	1034.03	269.11	55.64	858.24	316.00	42.99	871.71	311.59	100.53	692.39	145.62	32.35	649.84	137.18	54.23	522.26	97.97	140.44	554.69	95.18	191.20	900.82	234.70	1293.63	0.00	0.00	0.00	1020.50	197.07	1588.15	1021.67	325.83	1563.15	924.81	237.05	1683.54	916.63	350.89	1649.53	-223.07	1133.49	70.61	374.96	1135.62	73.89	-232.62
9.68000	1077.83	269.55	45.86	1034.18	270.23	55.85	858.16	316.03	42.94	871.80	312.13	100.66	693.48	145.13	32.15	649.21	136.64	54.58	526.61	97.12	145.17	560.36	93.28	195.31	903.96	236.33	1293.58	0.00	0.00	0.00	1024.91	198.69	1588.03	1027.27	327.62	1562.94	929.07	239.63	1683.57	920.80	352.57	1649.50	-222.29	1133.36	70.73	374.12	1135.90	73.57	-227.22
9.69000	1077.02	269.81	45.40	1035.38	269.27	56.14	858.20	316.24	43.05	872.04	312.08	100.47	694.00	144.95	31.94	653.76	136.29	56.52	531.29	96.20	150.15	566.58	92.59	199.12	908.69	238.10	1293.54	0.00	0.00	0.00	1027.67	200.36	1587.85	1030.46	328.91	1562.96	932.87	240.58	1683.36	924.95	354.48	1649.44	-221.73	1133.29	71.08	374.64	1135.47	73.89	-222.70
9.70000	1076.03	269.99	44.98	1034.95	269.25	55.65	858.25	316.64	43.18	872.08	312.08	100.38	695.60	144.43	31.81	655.61	135.88	57.97	536.34	95.74	155.21	572.94	92.47	202.74	912.27	239.75	1293.64	0.00	0.00	0.00	1031.96	202.02	1587.92	1034.79	330.43	1562.91	936.89	241.66	1683.32	929.05	355.93	1649.37	-221.96	1133.58	71.03	376.69	1135.48	74.43	-223.54
9.71000	1076.00	269.88	44.62	1033.27	269.77	54.70	858.41	315.45	42.66	872.41	312.24	100.27	696.87	143.99	31.78	659.49	135.83	60.21	541.52	95.10	160.35	579.47	92.03	206.70	916.66	241.32	1293.43	0.00	0.00	0.00	1036.26	203.26	1587.72	1039.01	332.38	1562.72	941.25	245.35	1683.53	933.06	357.56	1649.30	-220.82	1133.04	71.25	375.59	1135.97	74.04	-226.77
9.72000	1077.14	269.87	44.83	1033.75	269.42	55.77	858.42	315.90	42.82	872.55	312.30	100.26	700.59	139.25	32.70	663.72	135.23	62.62	546.89	94.26	165.69	586.10	91.67	210.66	920.88	242.94	1293.44	0.00	0.00	0.00	1039.57	204.89	1587.72	1043.05	333.54	1562.64	945.16	246.60	1683.55	936.99	359.08	1649.21	-219.44	1132.42	71.70	375.50	1135.59	74.09	-226.00
9.73000	1077.25	269.71	44.92	1035.65	269.62	55.58	858.38	316.05	42.84	872.82	312.08	100.18	702.18	139.26	32.08	667.14	134.84	64.96	552.35	93.83	170.89	592.80	92.31	214.32	924.01	244.13	1293.16	0.00	0.00	0.00	1043.10	205.89	1587.80	1046.21	334.99	1562.59	948.79	247.03	1683.31	940.96	360.40	1649.13	-219.46	1132.48	71.76	375.89	1135.29	74.24	-224.28
9.74000	1077.02	269.91	44.50	1034.90	269.79	55.03	858.47	316.08	42.96	872.90	312.66	100.29	703.08	138.29	31.64	671.66	134.43	67.56	558.07	94.30	175.56	599.50	92.16	218.27	928.44	245.77	1293.14	0.00	0.00	0.00	1048.26	207.09	1587.44	1050.12	336.69	1562.33	952.53	248.14	1683.20	944.84	361.81	1649.01	-220.66	1132.96	71.50	375.55	1134.70	74.52	-230.36
9.75000	1077.16	269.50	44.57	1035.17	270.03	55.51	858.36	316.40	43.05	873.08	312.71	100.20	709.73	136.80	32.80	678.24	133.79	70.46	564.34	95.31	179.30	606.22	93.37	221.63	931.96	246.82	1292.97	0.00	0.00	0.00	1052.22	208.84	1587.35	1054.95	337.98	1562.10	956.16	248.44	1683.03	948.68	363.28	1648.83	-220.60	1132.49	71.44	375.42	1135.08	74.32	-231.06
9.76000	1077.12	270.20	44.14	1034.69	270.26	55.25	858.45	315.70	42.85	873.37	312.50	99.96	716.60	136.32	35.01	682.29	133.12	72.69	571.37	96.32	182.41	613.11	93.81	224.98	934.72	247.99	1292.82	0.00	0.00	0.00	1055.46	210.26	1587.22	1057.58	339.38	1561.89	960.43	251.26	1683.04	952.54	364.70	1648.69	-221.79	1133.02	70.94	375.20	1135.13	74.20	-232.64
9.77000	1076.74	270.10	43.95	1035.84	269.89	54.78	858.47	316.02	43.02	873.63	312.12	99.89	725.47	134.84	38.19	690.69	132.47	75.61	579.33	96.73	184.84	620.48	94.38	227.64	938.93	249.39	1292.76	0.00	0.00	0.00	1059.55	211.60	1587.09	1061.30	340.41	1561.66	964.44	252.74	1682.88	956.33	365.91	1648.60	-220.30	1132.19	71.48	375.52	1135.23	74.05	-235.90
9.78000	1077.11	270.10	43.86	1035.14	270.55	55.01	858.47	315.89	43.02	873.63	312.61	100.10	736.21	133.62	41.04	702.45	132.02	78.91	588.11	97.64	186.28	628.42	95.51	229.49	940.80	250.40	1292.77	0.00	0.00	0.00	1063.77	211.83	1586.59	1065.25	341.55	1561.35	968.21	253.82	1682.86	960.29	366.62	1648.53	-221.03	1132.85	71.14	374.65	1136.04	73.81	-229.15
9.79000	1077.23	270.53	43.76	1034.89	270.25	55.22	858.76	315.01	42.71	873.78	312.53	100.02	747.26	132.90	43.21	712.72	131.44	80.84	597.51	98.39	186.99	637.05	97.21	230.22	945.13	251.58	1292.65	0.00	0.00	0.00	1067.31	212.46	1586.28	1068.67	342.57	1561.16	972.05	255.06	1682.77	964.03	367.89	1648.44	-221.45	1133.11	70.88	375.70	1135.61	74.25	-235.45
9.80000	1077.26	270.12	43.84	1035.33	270.48	55.05	858.63	315.33	42.95	873.97	312.45	100.08	759.47	131.11	45.45	723.52	130.90	82.06	607.29	99.24	186.69	646.16	98.48	230.20	947.84	252.78	1292.69	0.00	0.00	0.00	1070.61	214.60	1586.25	1071.56	343.85	1560.99	975.96	254.97	1682.57	967.82	368.95	1648.43	-221.57	1133.53	70.94	374.08	1135.62	73.74	-229.88
9.81000	1077.19	270.33	43.69	1036.54	270.36	55.16	858.54	316.14	43.28	874.07	312.55	100.10	771.20	130.29	46.14	737.06	130.43	83.29	617.49	100.10	185.52	655.67	99.08	229.45	951.86	253.95	1292.69	0.00	0.00	0.00	1073.16	215.70	1586.01	1076.71	344.91	1560.56	980.33	257.60	1682.68	971.66	369.69	1648.48	-220.44	1132.71	71.23	375.36	1135.45	74.09	-226.26
9.82000	1076.84	270.35	43.41	1036.31	271.31	54.70	858.60	315.73	43.24	874.21	312.54	100.16	785.33	129.56	47.31	748.36	130.01	83.18	628.03	101.03	183.51	665.68	100.41	227.70	956.25	254.80	1292.81	0.00	0.00	0.00	1077.98	217.44	1585.72	1079.28	346.00	1560.41	983.80	257.03	1682.66	975.50	370.35	1648.55	-221.27	1133.05	70.83	374.73	1135.36	74.06	-229.28
9.83000	1079.22	270.46	44.39	1036.17	270.19	54.17	858.63	315.75	43.21	874.26	312.64	100.24	798.07	128.64	47.63	761.61	129.90	82.84	639.26	101.85	180.75	676.23	101.21	225.42	958.43	256.06	1292.93	0.00	0.00	0.00	1081.15	218.11	1585.43	1082.68	347.20	1560.31	987.56	257.91	1682.59	979.25	371.03	1648.68	-221.52	1133.33	70.99	375.29	1135.46	74.12	-225.80
9.84000	1078.31	270.56	43.83	1036.28	269.97	55.43	858.57	315.93	43.46	874.42	312.29	100.23	813.67	128.63	48.17	774.90	129.87	82.70	651.07	102.49	177.28	687.22	102.37	222.41	960.48	257.15	1292.99	0.00	0.00	0.00	1083.38	218.33	1585.28	1085.40	347.87	1560.23	991.39	258.40	1682.58	982.97	371.83	1648.80	-222.04	1133.41	70.98	375.11	1135.23	74.07	-228.26
9.85000	1076.26	270.26	43.27	1036.41	270.59	54.83	858.46	315.70	43.45	874.50	312.11	100.21	830.14	127.15	47.50	790.52	130.39	81.93	663.53	103.09	173.13	698.61	103.54	218.79	963.85	258.31	1293.09	0.00	0.00	0.00	1086.64	218.67	1585.21	1088.97	348.13	1560.26	995.36	260.05	1682.67	986.67	372.51	1648.99	-220.45	1133.26	71.42	375.26	1135.02	74.11	-233.36
9.86000	1078.23	270.23	43.89	1035.60	271.11	54.31	858.59	315.14	43.27	874.76	311.75	100.02	844.36	128.81	48.06	805.89	130.92	80.78	676.37	103.23	168.50	710.47	104.42	214.69	967.71	259.20	1293.20	0.00	0.00	0.00	1090.90	219.82	1585.06	1093.78	348.57	1560.32	998.72	259.84	1682.60	990.32	373.07	1649.11	-220.12	1133.43	71.56	375.42	1135.21	74.26	-228.16
9.87000	1077.38	270.51	43.36	1036.31	270.03	54.10	858.53	315.12	43.34	874.58	312.90	100.46	862.68	129.70	48.49	822.30	131.37	79.76	690.03	104.25	162.87	722.81	105.00	210.16	970.73	260.20	1293.23	0.00	0.00	0.00	1097.70	221.07	1584.85	1096.94	349.55	1560.28	1002.15	259.95	1682.49	993.91	373.59	1649.26	-221.52	1133.31	71.20	374.80	1135.04	74.19	-227.06
9.88000	1077.38	270.92	43.02	1037.65	270.08	54.87	858.60	315.03	43.30	874.81	312.27	100.16	879.55	130.32	47.91	838.75	131.90	78.57	704.20	105.43	156.75	735.65	105.99	205.16	973.09	261.10	1293.25	0.00	0.00	0.00	1098.76	220.82	1584.85	1100.09	350.35	1560.22	1005.78	261.18	1682.69	997.49	374.20	1649.38	-219.13	1132.30	71.85	374.66	1135.04	74.15	-228.04
9.89000	1077.47	270.49	43.14	1037.29	270.69	54.56	858.66	314.38	43.08	874.69	312.74	100.39	898.30	131.53	47.62	856.78	132.64	77.48	718.96	106.56	150.35	749.21	106.78	199.78	976.65	261.81	1293.09	0.00	0.00	0.00	1101.88	221.92	1584.92	1104.38	350.68	1560.31	1009.38	261.66	1682.62	1000.97	374.96	1649.43	-220.04	1132.77	71.46	375.17	1135.48	73.89	-227.37
9.90000	1077.15	270.49	43.05	1037.21	269.53	54.85	858.78	313.97	43.01	874.77	312.18	100.22	916.66	132.49	46.91	875.17	133.01	76.33	734.15	106.06	144.41	763.00	107.44	194.20	979.33	262.81	1292.98	0.00	0.00	0.00	1104.79	222.14	1584.84	1108.24	351.19	1560.34	1012.80	261.81	1682.56	1004.52	375.26	1649.52	-222.93	1133.52	70.58	374.54	1135.40	73.88	-228.71
9.91000	1077.81	270.27	43.26	1036.77	270.28	54.40	858.67	314.99	43.50	875.04	311.81	100.19	936.35	133.24	46.49	893.18	133.38	74.98	749.88	105.95	138.09	776.96	107.49	188.65	981.77	263.51	1293.01	0.00	0.00	0.00	1109.11	222.05	1584.83	1111.02	351.41	1560.54	1016.18	261.62	1682.60	1007.96	375.81	1649.57	-221.13	1133.66	71.06	374.87	1134.83	74.29	-225.54
9.92000	1077.07	269.72	43.15	1035.95	270.09	54.17	858.85	314.10	43.27	875.00	312.34	100.44	955.33	134.00	45.92	912.69	133.52	74.00	766.04	106.11	131.51	791.40	108.60	182.45	984.42	264.08	1292.91	0.00	0.00	0.00	1112.62	222.83	1584.68	1113.96	352.01	1560.42	1019.32	260.92	1682.41	1011.44	376.04	1649.67	-219.12	1132.94	71.67	375.29	1135.82	74.07	-228.35
9.93000	1077.40	269.83	43.26	1036.60	269.10	54.39	858.79	314.55	43.53	875.22	311.98	100.25	974.79	134.38	45.72	931.85	133.76	72.95	782.35	106.14	125.02	806.11	109.63	176.30	988.09	264.77	1292.90	0.00	0.00	0.00	1115.46	223.64	1584.52	1117.71	352.35	1560.43	1023.34	262.75	1682.44	1014.87	376.35	1649.70	-221.48	1133.07	71.11	375.54	1135.53	74.25	-228.42
9.94000	1078.09	270.24	43.10	1036.38	270.50	54.18	858.81	314.56	43.57	875.35	312.61	100.57	996.98	134.40	45.70	949.34	133.71	71.81	798.85	106.27	118.40	821.02	109.96	170.40	991.97	265.40	1292.92	0.00	0.00	0.00	1118.88	224.19	1584.34	1121.07	352.79	1560.33	1026.50	262.33	1682.34	1018.33	376.55	1649.75	-222.16	1133.81	70.97	373.83	1136.22	73.71	-228.54
9.95000	1077.23	269.88	42.75	1037.21	269.93	54.48	858.67	314.68	43.70	875.44	312.31	100.45	1015.20	135.55	46.04	968.18	134.09	71.07	815.67	106.18	111.94	835.98	109.14	165.03	994.25	265.77	1292.78	0.00	0.00	0.00	1122.59	224.16	1583.97	1124.35	353.04	1560.12	1030.20	262.68	1682.23	1021.73	376.78	1649.75	-220.38	1132.97	71.31	375.17	1135.98	73.94	-232.21
9.96000	1077.35	269.88	42.73	1037.12	269.72	53.77	858.71	314.32	43.69	875.52	311.90	100.43	1036.18	134.23	46.74	988.84	134.10	70.41	832.76	105.91	105.70	851.53	110.07	158.94	996.01	266.16	1292.71	0.00	0.00	0.00	1126.22	223.60	1583.47	1127.50	353.19	1560.00	1033.55	262.51	1681.95	1025.22	376.85	1649.74	-221.14	1133.29	71.10	375.00	1136.07	73.96	-234.93
9.97000	1078.20	269.95	43.08	1035.62	267.32	55.34	858.72	314.37	43.65	875.51	312.09	100.37	1056.89	134.32	47.78	1010.79	136.42	70.25	850.20	106.07	99.57	867.32	110.47	153.33	999.80	266.64	1292.70	0.00	0.00	0.00	1129.30	224.79	1583.30	1131.34	353.40	1559.71	1037.21	263.17	1681.90	1028.57	377.38	1649.66	-221.62	1133.53	70.85	375.26	1135.18	74.06	-226.12
9.98000	1077.68	270.16	42.78	1035.10	267.86	55.89	858.70	313.88	43.54	875.54	312.01	100.44	1075.66	134.46	48.59	1029.79	135.06	68.87	867.98	106.56	93.45	883.39	111.33	147.87	1003.27	267.17	1292.60	0.00	0.00	0.00	1133.15	225.00	1583.03	1133.72	353.80	1559.61	1040.75	262.92	1681.65	1032.04	377.31	1649.63	-224.04	1133.99	69.98	374.89	1135.42	73.85	-227.40
9.99000	1073.61	266.46	47.29	1034.73	267.81	55.94	858.78	314.12	43.68	875.56	312.19	100.56	1095.29	134.95	49.34	1047.96	135.43	68.71	886.00	107.00	87.68	899.39	111.22	142.97	1006.84	267.53	1292.64	0.00	0.00	0.00	1136.08	225.14	1582.72	1137.54	353.85	1559.38	1044.46	263.64	1681.58	1035.45	377.32	1649.56	-222.08	1133.96	70.75	376.00	1136.24	73.80	-235.33
10.00000	1070.69	266.24	46.50	1034.67	267.59	55.75	858.86	314.17	43.89	875.58	312.14	100.59	1114.69	135.37	51.16	1067.04	134.55	68.30	904.18	108.04	82.18	915.66	111.72	138.32	1008.81	267.72	1292.51	0.00	0.00	0.00	1138.20	224.43	1582.38	1140.66	353.56	1559.16	1047.53	262.91	1681.32	1038.88	377.27	1649.47	-221.31	1133.51	71.05	374.97	1136.34	73.66	-227.37
10.01000	1072.34	266.37	47.38	1036.03	268.82	57.19	858.79	314.13	43.89	875.66	312.28	100.72	1132.96	134.62	52.40	1085.45	134.10	68.33	922.26	108.93	77.25	931.74	112.16	133.93	1011.93	267.74	1292.40	0.00	0.00	0.00	1140.92	224.43	1582.23	1143.69	353.77	1558.89	1050.85	262.91	1681.15	1042.24	377.36	1649.35	-222.11	1133.37	70.81	373.90	1135.66	73.60	-226.28
10.02000	1075.66	266.33	48.38	1034.98	267.87	56.59	858.80	314.19	43.94	875.72	312.22	100.88	1151.35	134.71	54.07	1103.46	134.36	68.93	939.74	109.33	73.17	947.63	113.11	129.96	1013.63	268.02	1292.06	0.00	0.00	0.00	1146.02	224.30	1581.54	1147.75	353.95	1558.77	1054.65	263.72	1680.97	1045.64	377.29	1649.29	-220.60	1133.25	71.11	375.55	1135.38	74.13	-230.73
10.03000	1076.18	266.43	48.72	1033.25	270.11	56.82	859.02	313.16	43.72	875.85	311.78	100.72	1169.49	135.08	56.41	1120.89	134.71	69.88	956.79	110.16	69.33	963.12	113.42	126.68	1016.86	268.27	1291.84	0.00	0.00	0.00	1149.91	224.46	1581.30	1151.53	353.66	1558.45	1057.98	263.71	1680.63	1049.10	377.06	1649.19	-221.53	1133.41	70.92	376.28	1135.42	74.39	-231.64
10.04000	1070.93	266.71	46.72	1034.17	271.13	57.80	858.93	313.61	44.04	875.98	311.26	100.64	1186.88	135.32	58.24	1140.69	130.92	73.75	973.55	110.91	66.19	978.48	114.51	123.60	1019.87	268.35	1291.65	0.00	0.00	0.00	1152.56	224.82	1581.01	1154.65	353.82	1558.13	1061.23	262.45	1680.37	1052.48	376.89	1649.09	-220.51	1132.94	71.05	374.77	1135.65	73.95	-231.80
10.05000	1076.11	266.79	48.85	1032.90	272.44	57.87	858.99	313.47	44.07	876.06	311.86	101.00	1203.77	135.94	60.72	1155.27	135.50	72.68	990.08	112.12	63.17	993.36	114.94	121.06	1023.17	268.81	1291.41	0.00	0.00	0.00	1154.96	224.80	1580.67	1157.27	353.88	1557.90	1064.83	262.79	1680.29	1055.85	376.80	1648.97	-221.03	1133.16	71.06	375.64	1135.98	74.04	-228.76
10.06000	1073.95	267.27	47.89	1034.91	271.72	58.30	859.02	313.18	44.23	876.22	311.87	101.18	1220.13	136.34	63.18	1171.10	136.92	74.17	1006.41	113.47	60.57	1008.32	116.77	118.59	1025.97	269.04	1291.21	0.00	0.00	0.00	1159.85	224.41	1580.16	1160.25	353.44	1557.85	1068.15	262.29	1680.00	1059.22	376.63	1648.87	-220.14	1133.46	71.16	375.31	1135.61	73.97	-229.03
10.07000	1074.70	267.31	47.88	1034.72	273.37	58.52	859.02	313.02	44.23	876.20	311.07	101.06	1235.93	137.62	65.84	1187.11	138.27	76.20	1022.20	115.12	58.30	1022.47	117.65	116.79	1030.33	269.04	1290.97	0.00	0.00	0.00	1161.92	223.86	1579.77	1163.93	353.49	1557.61	1071.69	262.44	1679.70	1062.57	376.33	1648.76	-221.19	1133.30	70.91	374.41	1135.33	73.83	-227.01
10.08000	1073.17	267.70	47.02	1035.89	271.94	57.65	859.04	313.18	44.43	875.97	312.10	101.62	1254.06	139.07	67.22	1202.11	139.79	78.44	1037.65	116.50	56.44	1036.59	119.56	114.92	1031.32	269.17	1290.81	0.00	0.00	0.00	1165.06	223.66	1579.39	1167.20	353.14	1557.37	1075.03	262.24	1679.55	1065.95	376.12	1648.61	-221.89	1133.65	70.83	375.28	1135.33	74.03	-227.89
10.09000	1073.79	267.90	46.84	1038.10	272.60	58.27	859.00	313.44	44.56	875.86	311.86	101.62	1268.67	140.11	70.40	1220.39	138.62	82.59	1052.59	118.37	54.66	1050.15	121.29	113.45	1035.54	269.24	1290.49	0.00	0.00	0.00	1167.51	223.64	1579.10	1169.96	353.19	1557.12	1078.47	261.60	1679.17	1069.25	375.97	1648.45	-221.54	1133.70	70.86	375.20	1135.36	74.05	-226.08
10.10000	1075.70	268.38	47.44	1037.92	273.35	55.44	859.06	312.54	44.28	875.85	311.86	101.70	1282.80	141.53	73.48	1231.08	142.39	83.25	1066.99	119.78	53.37	1063.16	122.36	112.41	1039.83	269.04	1290.37	0.00	0.00	0.00	1171.28	223.59	1578.81	1172.87	353.03	1556.87	1081.72	261.26	1678.97	1072.65	375.59	1648.27	-221.43	1133.70	70.99	375.15	1135.57	74.10	-227.51
10.11000	1074.77	269.01	46.97	1036.34	274.07	55.07	859.01	313.77	44.81	875.93	311.50	101.71	1296.28	142.78	76.83	1243.92	143.64	85.14	1081.09	121.64	52.24	1076.39	125.54	110.81	1043.31	269.21	1290.20	0.00	0.00	0.00	1176.92	223.21	1578.26	1176.70	352.59	1556.60	1085.01	260.23	1678.64	1076.00	375.27	1648.07	-222.41	1133.97	70.52	376.22	1135.77	74.21	-231.84
10.12000	1075.76	269.25	46.87	1036.97	273.61	54.02	858.93	313.68	44.96	875.78	312.17	102.15	1309.36	144.02	80.03	1256.52	144.83	87.54	1094.52	123.16	51.53	1088.57	126.52	110.28	1045.48	269.12	1289.88	0.00	0.00	0.00	1179.28	222.92	1578.15	1179.82	352.04	1556.42	1088.56	260.60	1678.50	1079.36	374.93	1647.90	-220.10	1133.79	71.11	375.90	1135.85	74.09	-233.67
10.13000	1080.31	271.49	41.99	1038.58	274.03	55.11	859.21	312.99	44.71	875.87	312.37	102.39	1321.82	144.57	83.28	1269.65	145.77	89.99	1107.28	124.56	51.08	1100.32	128.19	109.61	1047.92	268.84	1289.59	0.00	0.00	0.00	1182.46	222.98	1578.07	1183.65	352.03	1556.14	1092.25	261.31	1678.41	1082.82	374.52	1647.70	-223.28	1133.56	70.54	376.33	1135.83	74.18	-235.98
10.14000	1080.67	271.81	41.89	1038.30	273.88	54.12	859.12	313.24	44.89	875.94	311.63	102.25	1333.82	145.67	86.15	1283.31	145.98	93.42	1119.48	126.48	50.66	1111.47	129.71	109.31	1052.30	268.64	1289.27	0.00	0.00	0.00	1184.85	222.80	1577.91	1186.45	351.72	1555.96	1095.51	260.18	1678.11	1086.21	374.14	1647.43	-222.48	1133.47	70.64	375.38	1135.99	73.86	-234.12
10.15000	1078.95	271.99	41.06	1037.90	273.21	53.84	859.08	313.89	45.34	876.13	312.32	102.66	1345.24	146.10	89.14	1293.08	147.74	94.87	1131.08	128.23	50.44	1122.43	131.78	108.87	1055.80	268.46	1289.08	0.00	0.00	0.00	1188.42	222.22	1577.62	1189.62	351.18	1555.70	1098.96	259.95	1677.75	1089.69	373.50	1647.18	-221.37	1132.79	71.04	375.27	1135.49	73.87	-227.35
10.16000	1078.33	272.04	40.72	1039.20	272.59	54.08	859.28	312.70	45.02	876.21	312.07	102.85	1356.19	146.86	91.82	1303.07	148.58	96.65	1142.04	129.93	50.35	1132.38	132.72	108.82	1057.90	268.21	1288.77	0.00	0.00	0.00	1193.05	221.76	1577.33	1194.23	350.66	1555.33	1102.35	259.19	1677.55	1093.10	373.01	1646.92	-221.16	1133.02	70.95	375.03	1135.39	73.85	-226.86
10.17000	1080.64	272.35	41.31	1039.63	273.50	53.59	859.35	312.87	45.30	876.40	312.01	102.98	1366.36	148.33	94.62	1313.28	150.79	99.37	1152.54	131.57	50.38	1141.93	134.17	108.81	1062.89	268.07	1288.47	0.00	0.00	0.00	1197.27	220.89	1577.07	1197.25	350.18	1554.98	1105.99	258.74	1677.25	1096.52	372.38	1646.66	-220.92	1133.51	71.21	374.79	1135.70	73.74	-230.26
10.18000	1079.37	272.62	40.69	1038.78	272.64	53.04	859.54	311.91	45.13	876.63	311.60	103.07	1375.70	149.63	97.39	1322.75	151.55	101.23	1162.51	133.49	50.32	1150.95	135.43	108.72	1066.02	267.73	1288.26	0.00	0.00	0.00	1200.12	220.28	1576.54	1200.40	349.32	1554.88	1109.41	257.95	1676.89	1099.94	371.61	1646.42	-221.63	1133.97	70.95	375.74	1135.68	74.06	-232.30
10.19000	1080.16	272.23	41.18	1040.52	272.74	53.54	859.38	313.05	45.77	876.71	311.80	103.36	1384.71	150.60	99.60	1332.94	152.69	103.59	1171.78	135.09	50.37	1159.85	137.61	108.42	1068.48	267.38	1287.91	0.00	0.00	0.00	1202.79	219.90	1576.24	1203.04	349.09	1554.65	1112.96	257.48	1676.52	1103.23	371.04	1646.16	-222.54	1133.62	70.66	374.86	1136.17	73.83	-228.74
10.20000	1080.04	272.45	40.92	1038.29	272.97	52.71	859.36	312.90	45.91	877.02	311.38	103.38	1392.70	152.46	101.62	1340.47	154.07	104.55	1180.44	136.47	50.37	1168.06	139.85	107.90	1072.71	267.20	1287.67	0.00	0.00	0.00	1206.15	219.58	1576.02	1206.49	348.70	1554.37	1116.59	256.93	1676.30	1106.63	370.28	1645.92	-223.97	1133.44	70.25	374.93	1136.27	73.84	-230.90
10.21000	1079.53	272.44	40.82	1038.45	273.71	52.66	859.46	312.49	45.99	877.09	311.41	103.52	1400.04	154.45	103.49	1347.88	156.29	106.18	1188.40	138.23	50.15	1175.29	140.51	108.14	1076.24	267.05	1287.47	0.00	0.00	0.00	1210.82	219.39	1575.75	1211.63	347.53	1554.06	1119.59	254.85	1675.86	1110.06	369.34	1645.74	-222.54	1133.13	70.80	375.53	1135.83	74.00	-233.52
10.22000	1079.21	272.44	40.54	1039.48	273.28	53.64	859.53	312.01	45.85	877.31	311.08	103.49	1407.18	156.24	104.62	1353.99	158.00	106.93	1195.42	139.07	50.18	1181.87	141.92	107.72	1079.08	266.65	1287.05	0.00	0.00	0.00	1214.19	217.91	1575.32	1213.85	347.02	1553.87	1123.26	254.43	1675.50	1113.46	368.41	1645.58	-222.05	1133.61	70.72	376.36	1135.31	74.26	-229.24
10.23000	1080.36	272.96	40.76	1039.30	272.98	52.65	859.42	312.92	46.55	877.50	311.22	103.72	1412.90	158.07	105.94	1360.76	159.70	107.90	1201.85	140.16	50.04	1187.77	143.11	107.28	1082.22	266.43	1286.79	0.00	0.00	0.00	1217.28	217.48	1575.18	1216.57	346.44	1553.71	1126.89	254.01	1675.21	1116.90	367.52	1645.32	-220.10	1133.77	71.28	375.26	1135.73	74.03	-230.75
10.24000	1079.73	273.00	40.28	1039.50	273.51	52.94	859.38	312.52	46.50	877.65	311.17	103.86	1418.40	160.44	106.28	1366.91	161.16	108.29	1207.69	141.55	49.57	1193.58	144.99	106.58	1084.86	265.99	1286.37	0.00	0.00	0.00	1219.72	216.75	1574.92	1218.96	345.88	1553.63	1130.18	252.57	1674.79	1120.28	366.41	1645.16	-221.81	1133.73	70.74	374.87	1135.54	73.99	-229.11
10.25000	1080.68	273.05	40.72	1038.03	273.11	52.64	859.60	312.16	46.56	877.88	311.08	104.06	1423.12	162.46	106.38	1370.99	163.67	108.29	1212.56	142.53	49.11	1198.38	145.61	106.23	1089.16	265.51	1286.00	0.00	0.00	0.00	1223.13	215.99	1574.57	1222.71	345.11	1553.51	1133.75	251.65	1674.53	1123.72	365.31	1644.91	-223.65	1133.11	70.48	374.23	1135.57	73.93	-226.22
10.26000	1079.41	273.54	39.97	1038.95	272.37	52.79	859.58	311.64	46.56	877.99	311.28	104.27	1427.28	164.04	105.66	1373.86	165.68	107.31	1216.71	143.24	48.54	1202.57	146.51	105.41	1094.44	265.11	1285.55	0.00	0.00	0.00	1227.68	214.96	1574.15	1227.60	344.44	1553.19	1137.21	251.13	1674.08	1127.15	364.20	1644.63	-220.83	1132.82	71.03	375.14	1135.75	73.99	-228.47
10.27000	1080.01	273.39	40.25	1037.20	272.82	51.83	859.67	311.66	46.62	878.26	310.58	104.23	1430.51	166.84	104.77	1378.49	166.79	106.53	1220.05	144.18	47.78	1206.22	147.87	104.47	1097.22	264.62	1285.24	0.00	0.00	0.00	1232.01	214.55	1573.89	1230.94	343.24	1553.12	1140.40	248.65	1673.57	1130.64	362.96	1644.42	-222.09	1133.09	70.80	376.62	1135.66	74.43	-232.83
10.28000	1079.98	272.67	40.45	1039.49	273.02	52.30	859.61	312.20	47.28	878.34	311.19	104.69	1433.31	168.79	103.14	1381.38	169.14	105.44	1222.75	144.92	46.88	1208.48	147.73	103.72	1100.86	263.93	1284.78	0.00	0.00	0.00	1235.78	213.28	1573.46	1234.54	341.60	1553.09	1144.18	247.66	1673.20	1134.07	361.63	1644.15	-221.79	1133.26	70.97	375.22	1135.40	74.11	-231.79
10.29000	1080.86	273.12	40.54	1038.37	274.26	51.72	859.78	311.74	47.22	878.50	310.91	104.79	1435.27	170.89	101.24	1384.32	171.05	104.25	1224.63	145.32	45.89	1210.66	148.51	102.62	1104.93	263.38	1284.39	0.00	0.00	0.00	1238.88	212.90	1573.20	1237.54	340.74	1552.94	1147.71	245.73	1672.77	1137.50	360.32	1643.89	-223.13	1133.52	70.71	374.70	1135.45	73.98	-230.92
10.30000	1080.09	273.34	40.08	1037.88	273.38	51.64	859.83	311.17	47.32	878.90	310.41	104.91	1436.14	172.98	99.32	1384.49	172.99	101.70	1225.78	146.08	44.82	1212.39	149.88	101.32	1109.28	262.73	1283.99	0.00	0.00	0.00	1242.19	212.12	1572.82	1240.95	340.26	1552.64	1151.47	244.51	1672.18	1140.94	358.81	1643.65	-220.84	1133.26	71.20	375.98	1135.20	74.47	-231.70
10.31000	1080.59	273.05	40.61	1039.16	272.36	52.76	860.04	310.91	47.56	878.95	310.63	105.29	1437.01	175.33	96.02	1384.97	174.55	98.81	1226.36	147.02	44.01	1213.16	150.29	100.21	1113.24	262.00	1283.57	0.00	0.00	0.00	1247.01	210.50	1572.18	1245.77	339.29	1552.31	1155.46	243.91	1671.78	1144.46	357.24	1643.42	-220.79	1133.95	70.97	374.49	1135.98	73.68	-231.42
10.32000	1080.45	273.12	40.49	1039.55	273.88	52.52	860.17	310.07	47.46	879.09	310.25	105.38	1437.38	177.38	92.86	1386.06	177.28	96.93	1226.60	147.48	43.49	1213.62	151.37	98.91	1116.44	261.28	1283.17	0.00	0.00	0.00	1250.08	209.21	1571.91	1248.32	338.27	1552.25	1158.97	241.38	1671.20	1147.90	355.68	1643.21	-221.30	1133.75	70.90	374.19	1136.30	73.59	-231.30
10.33000	1080.73	273.34	40.26	1039.81	273.62	52.38	860.16	309.72	47.64	879.40	309.62	105.49	1437.90	179.83	90.16	1387.04	177.64	93.87	1227.19	148.41	42.88	1213.89	151.71	98.15	1120.41	260.41	1282.68	0.00	0.00	0.00	1252.66	207.38	1571.50	1251.97	337.03	1552.04	1162.82	240.01	1670.81	1151.35	354.22	1642.97	-222.29	1133.60	70.89	375.04	1135.77	73.90	-230.33
10.34000	1080.13	273.17	40.14	1038.82	273.06	52.58	860.01	310.98	48.49	879.54	309.77	105.92	1439.12	181.39	87.58	1389.10	180.15	92.29	1228.08	149.34	42.32	1215.23	152.92	97.15	1126.04	259.68	1282.38	0.00	0.00	0.00	1255.76	206.27	1571.15	1255.10	335.69	1551.95	1166.79	238.67	1670.34	1154.95	352.40	1642.77	-221.22	1133.36	71.12	373.42	1135.88	73.42	-230.52
10.35000	1080.41	273.74	39.94	1037.59	273.39	51.63	860.23	310.56	48.76	879.75	309.60	106.14	1440.80	182.47	84.64	1390.18	180.98	89.14	1229.48	150.50	41.71	1217.24	154.45	96.11	1129.85	258.92	1281.99	0.00	0.00	0.00	1260.53	205.37	1570.75	1259.13	334.23	1551.91	1170.79	236.62	1669.73	1158.54	350.78	1642.57	-220.43	1133.22	71.34	373.80	1135.96	73.68	-231.08
10.36000	1080.07	274.17	39.52	1039.05	273.46	52.26	860.29	310.56	49.15	880.02	309.61	106.63	1442.84	183.76	80.92	1391.19	182.63	86.18	1230.49	150.81	41.36	1219.32	154.90	95.31	1133.08	258.05	1281.65	0.00	0.00	0.00	1265.43	204.09	1570.34	1264.15	332.76	1551.79	1174.87	235.04	1669.39	1162.23	348.89	1642.42	-221.96	1133.83	70.64	375.22	1135.12	74.07	-232.54
10.37000	1080.37	273.53	39.72	1037.65	272.66	51.66	860.52	310.11	49.57	880.54	308.96	106.88	1444.29	185.14	76.67	1392.55	183.93	82.99	1231.41	150.85	41.19	1221.20	155.57	94.38	1138.29	257.21	1281.37	0.00	0.00	0.00	1270.55	202.51	1569.89	1267.57	331.74	1551.72	1179.13	233.99	1669.12	1165.93	347.08	1642.30	-221.30	1133.88	70.79	374.86	1135.83	73.91	-229.54
10.38000	1080.59	273.32	39.83	1038.34	272.70	51.77	860.71	309.82	50.07	880.83	308.71	107.44	1445.59	185.42	72.40	1394.24	184.29	79.65	1232.16	151.13	40.88	1222.87	155.86	93.85	1142.47	256.22	1281.05	0.00	0.00	0.00	1274.92	201.24	1569.58	1271.34	330.41	1551.60	1182.68	230.39	1668.61	1169.69	345.29	1642.22	-221.31	1133.48	71.09	373.91	1136.05	73.63	-230.80
10.39000	1079.42	273.41	39.29	1040.35	272.93	52.52	860.97	309.76	50.81	881.33	309.03	108.16	1447.36	186.47	67.81	1395.10	184.46	76.33	1232.71	151.39	40.35	1224.28	156.49	93.24	1147.23	255.36	1280.88	0.00	0.00	0.00	1278.85	199.89	1569.33	1274.45	329.12	1551.65	1186.85	228.62	1668.35	1173.60	343.29	1642.22	-222.12	1133.26	70.91	374.29	1135.81	73.77	-228.40
10.40000	1081.25	273.34	39.96	1040.30	272.01	52.40	861.25	309.65	51.38	881.81	308.49	108.71	1448.61	185.96	63.29	1395.83	184.72	73.21	1233.02	150.82	40.18	1225.53	156.54	92.96	1151.73	254.52	1280.74	0.00	0.00	0.00	1282.45	198.31	1569.36	1278.42	327.51	1552.00	1191.03	226.75	1668.13	1177.59	341.13	1642.37	-222.87	1133.33	70.69	375.93	1135.76	74.20	-226.03
10.41000	1080.89	273.07	39.82	1038.50	272.60	51.62	861.70	308.83	51.81	882.13	308.38	109.61	1447.47	186.75	61.56	1397.11	184.89	70.11	1233.29	149.61	40.49	1227.16	157.29	92.50	1155.70	253.42	1280.74	0.00	0.00	0.00	1286.16	196.43	1569.48	1283.79	325.84	1552.34	1195.56	225.19	1668.03	1181.64	338.91	1642.54	-221.04	1132.71	71.22	375.27	1136.11	73.93	-223.40
10.42000	1082.62	273.96	40.04	1038.56	272.59	51.43	861.75	309.31	52.86	882.72	308.45	110.48	1448.79	187.35	58.37	1398.44	185.94	67.52	1234.08	149.79	40.62	1228.34	156.21	92.61	1159.41	252.39	1281.04	0.00	0.00	0.00	1291.29	195.20	1569.26	1287.44	324.28	1552.60	1199.91	223.00	1667.90	1185.63	336.95	1642.76	-222.24	1133.08	70.86	374.48	1136.17	73.61	-227.17
10.43000	1082.04	273.80	39.82	1039.57	272.38	51.79	862.06	309.48	53.62	883.30	308.52	111.42	1448.97	189.77	54.54	1398.98	187.16	64.84	1234.75	149.49	41.23	1230.21	157.67	91.94	1164.99	251.31	1281.03	0.00	0.00	0.00	1295.50	193.18	1569.39	1292.39	322.53	1552.87	1204.48	221.35	1667.93	1189.70	335.03	1643.08	-223.50	1133.78	70.41	374.54	1136.09	73.74	-231.19
10.44000	1082.31	274.13	39.43	1039.11	272.90	51.88	862.63	308.45	54.06	883.92	308.46	112.44	1447.76	188.99	53.05	1400.64	183.94	61.68	1235.37	150.01	41.38	1230.80	157.10	92.14	1169.23	250.30	1281.33	0.00	0.00	0.00	1299.58	191.23	1569.33	1295.85	320.94	1553.22	1208.79	218.66	1667.98	1193.86	333.10	1643.41	-221.57	1133.26	71.12	375.18	1135.28	74.13	-228.47
10.45000	1083.62	274.02	39.89	1041.66	273.33	52.40	862.98	308.42	54.95	884.61	309.10	113.81	1449.05	190.48	50.52	1400.18	187.63	62.46	1235.66	150.19	41.52	1231.51	157.75	91.84	1173.37	249.12	1281.57	0.00	0.00	0.00	1304.52	189.53	1569.46	1299.72	319.31	1553.74	1212.98	215.62	1667.98	1198.11	330.99	1643.80	-220.21	1132.87	71.48	375.61	1135.89	74.23	-233.77
10.46000	1083.44	274.30	39.51	1041.02	271.73	51.33	863.45	308.72	56.10	885.47	309.12	114.93	1449.89	190.00	49.47	1400.25	187.62	61.72	1235.88	150.21	41.60	1231.80	157.79	91.99	1178.99	248.17	1281.95	0.00	0.00	0.00	1310.38	188.47	1569.80	1304.85	317.48	1554.30	1217.65	213.92	1668.17	1202.49	329.00	1644.29	-220.42	1133.23	71.49	375.54	1136.25	74.04	-230.14
10.47000	1083.05	274.46	39.31	1041.12	272.10	51.71	863.99	308.96	57.35	886.38	308.99	116.15	1450.15	190.42	48.71	1400.53	187.67	60.98	1235.97	149.99	41.75	1232.51	157.75	91.88	1183.18	247.07	1282.41	0.00	0.00	0.00	1315.72	186.37	1569.93	1309.79	315.95	1554.71	1222.12	211.06	1668.44	1207.00	326.70	1644.81	-220.84	1133.46	71.13	376.02	1136.01	74.20	-228.91
10.48000	1083.72	274.96	39.19	1041.08	274.16	51.55	864.31	309.94	58.86	887.38	309.59	117.73	1449.74	191.32	46.90	1400.53	188.20	60.63	1236.14	149.98	41.81	1232.78	157.22	91.94	1187.21	245.79	1282.79	0.00	0.00	0.00	1320.74	185.33	1570.34	1313.16	314.21	1555.40	1226.66	208.40	1668.73	1211.46	324.87	1645.37	-220.04	1132.47	71.58	375.65	1135.70	74.15	-228.90
10.49000	1083.21	274.55	39.12	1041.76	274.60	51.69	865.05	310.05	60.28	888.46	310.35	119.42	1447.83	189.64	45.81	1394.49	181.97	61.54	1236.48	150.42	41.61	1233.43	158.01	91.64	1192.56	244.48	1283.28	0.00	0.00	0.00	1324.07	183.49	1570.65	1316.72	312.90	1555.89	1231.72	207.43	1669.04	1216.06	322.68	1645.99	-220.66	1132.27	71.49	374.43	1135.79	73.91	-229.83
10.50000	1085.53	274.19	40.06	1042.21	273.79	51.95	865.54	310.78	61.88	889.57	311.42	121.29	1450.63	191.39	45.43	1400.38	187.15	59.60	1236.34	149.65	42.03	1233.74	157.55	91.75	1197.67	243.46	1283.84	0.00	0.00	0.00	1327.53	181.24	1570.83	1321.45	311.29	1556.36	1236.50	205.79	1669.51	1220.59	320.57	1646.57	-223.49	1133.95	70.53	373.92	1135.99	73.69	-234.17
10.51000	1084.46	274.72	39.27	1043.22	274.16	51.78	866.41	310.75	63.26	890.70	312.55	123.23	1450.09	190.93	44.67	1401.66	188.10	59.43	1236.52	149.84	42.04	1234.02	157.54	91.78	1201.30	242.15	1284.29	0.00	0.00	0.00	1332.94	179.26	1571.00	1327.38	308.94	1556.97	1241.30	203.82	1669.79	1225.10	318.50	1647.18	-222.98	1134.53	70.46	374.33	1135.20	73.97	-231.48
10.52000	1084.41	275.20	38.85	1041.96	274.08	51.63	867.31	310.54	64.73	891.78	313.58	125.15	1449.69	189.54	45.64	1401.84	188.13	59.10	1236.70	150.07	42.05	1234.30	157.56	91.84	1205.76	240.72	1284.91	0.00	0.00	0.00	1338.09	177.39	1571.12	1331.86	307.48	1557.51	1245.89	202.11	1670.09	1229.67	316.46	1647.80	-221.24	1133.83	71.02	375.66	1135.54	74.06	-230.20
10.53000	1084.43	275.40	38.76	1044.40	275.17	51.73	868.02	311.27	66.44	893.07	314.30	126.93	1450.13	189.57	45.40	1401.93	187.95	58.68	1236.86	150.18	42.18	1234.65	158.00	91.74	1210.48	239.46	1285.71	0.00	0.00	0.00	1343.32	175.43	1571.36	1336.46	305.16	1558.11	1250.38	199.75	1670.36	1234.13	314.41	1648.35	-223.64	1133.48	70.78	375.06	1135.58	73.97	-231.80
10.54000	1084.24	275.38	38.52	1042.73	274.15	51.37	868.74	312.44	68.60	894.49	313.99	128.38	1454.96	188.08	40.05	1401.92	187.98	58.31	1236.94	150.23	42.26	1235.11	158.45	91.52	1214.50	238.06	1286.34	0.00	0.00	0.00	1347.12	173.38	1571.53	1340.57	303.54	1558.54	1255.23	198.39	1670.77	1238.60	312.42	1648.96	-222.13	1133.48	70.97	374.65	1135.88	73.74	-228.08
10.55000	1084.34	275.52	38.33	1043.89	275.66	51.42	869.75	312.13	70.20	896.00	314.92	130.35	1450.62	189.05	43.91	1401.99	188.05	58.13	1237.08	150.58	42.18	1235.43	158.66	91.32	1219.46	236.59	1286.86	0.00	0.00	0.00	1350.22	171.48	1572.01	1344.72	302.03	1558.99	1259.46	195.60	1670.97	1243.05	310.35	1649.51	-221.78	1133.57	71.02	374.68	1135.77	73.59	-231.14
10.56000	1082.58	275.13	37.89	1042.44	274.78	51.55	870.86	312.71	72.16	897.58	315.68	132.35	1450.59	189.48	44.23	1402.17	188.07	57.98	1237.03	150.31	42.27	1235.28	157.89	91.57	1224.04	235.23	1287.56	0.00	0.00	0.00	1354.43	169.43	1572.69	1349.70	300.43	1559.59	1264.15	194.51	1671.39	1247.37	308.38	1650.03	-225.31	1130.58	70.96	374.78	1135.82	73.80	-232.54
10.57000	1084.87	275.31	38.48	1044.66	275.12	51.94	871.72	313.66	74.35	899.07	316.54	134.25	1450.91	189.44	44.07	1402.50	187.84	57.90	1237.06	150.18	42.30	1235.45	157.81	91.48	1229.30	233.67	1288.05	0.00	0.00	0.00	1358.76	168.34	1573.14	1353.60	297.96	1560.23	1268.38	192.03	1671.76	1251.66	306.61	1650.50	-224.58	1132.85	70.40	375.36	1135.79	73.96	-231.24
10.58000	1084.41	275.67	37.99	1043.75	275.25	50.92	872.74	313.87	76.35	900.67	317.58	136.28	1450.45	189.29	43.71	1401.54	187.88	57.44	1237.15	150.36	42.10	1235.65	158.30	91.19	1233.46	232.26	1288.48	0.00	0.00	0.00	1364.19	166.48	1573.28	1358.41	296.41	1560.75	1272.76	190.35	1672.13	1256.01	304.55	1651.03	-223.84	1133.62	70.30	374.55	1135.96	73.82	-233.07
10.59000	1084.39	275.03	38.24	1043.71	275.60	50.49	873.94	314.00	78.35	902.44	318.09	138.23	1454.98	188.67	39.15	1401.78	188.14	57.62	1237.17	150.12	42.14	1235.80	158.19	91.11	1238.81	230.79	1288.96	0.00	0.00	0.00	1368.64	165.01	1573.59	1361.72	294.76	1561.33	1276.55	187.13	1672.23	1260.12	302.88	1651.40	-222.89	1133.70	70.56	374.24	1135.52	73.65	-227.13
10.60000	1084.13	275.11	38.18	1046.09	275.88	50.80	874.96	314.55	80.68	904.26	318.96	140.44	1451.02	189.50	43.56	1402.39	188.26	57.90	1237.20	150.43	41.97	1235.84	158.02	90.94	1242.69	229.18	1289.27	0.00	0.00	0.00	1372.67	163.23	1574.09	1365.37	293.11	1561.92	1281.09	186.18	1672.76	1264.37	300.78	1651.91	-221.86	1133.11	70.85	374.24	1135.90	73.55	-230.27
10.61000	1086.30	275.33	38.79	1046.17	276.62	50.87	876.27	315.49	83.24	906.24	320.03	142.76	1450.09	189.37	43.49	1402.13	187.90	57.53	1237.28	150.61	41.75	1235.79	158.02	90.88	1247.28	227.82	1289.70	0.00	0.00	0.00	1377.90	161.36	1574.64	1370.62	291.19	1562.49	1284.87	183.33	1673.02	1268.59	298.71	1652.40	-221.45	1133.46	71.02	375.96	1135.44	74.18	-226.07
10.62000	1085.45	275.32	38.54	1046.41	276.29	49.93	877.96	315.54	85.66	908.52	320.32	144.81	1450.31	189.14	43.31	1402.58	187.95	57.72	1237.12	150.02	41.85	1235.89	157.97	90.68	1251.74	226.24	1290.03	0.00	0.00	0.00	1380.99	159.07	1575.09	1375.03	289.48	1563.05	1289.25	182.02	1673.33	1272.73	296.82	1652.83	-220.74	1133.51	71.07	375.88	1135.81	74.28	-230.35
10.63000	1085.06	275.87	38.10	1046.01	276.70	49.88	879.41	316.54	88.52	910.75	321.09	147.29	1450.47	189.27	43.28	1402.37	187.53	57.54	1237.07	149.86	41.84	1235.76	157.90	90.58	1255.82	224.67	1290.45	0.00	0.00	0.00	1386.04	157.63	1575.37	1378.55	287.74	1563.58	1293.40	180.35	1673.59	1276.81	295.09	1653.25	-221.43	1133.50	70.96	375.00	1135.55	74.04	-229.45
10.64000	1085.91	275.91	38.33	1046.53	276.37	49.07	881.20	316.78	91.40	913.23	322.57	149.98	1454.97	189.16	38.92	1402.48	187.70	57.72	1237.09	149.81	41.70	1235.56	157.43	90.66	1260.63	223.11	1290.70	0.00	0.00	0.00	1389.23	156.16	1575.80	1381.60	286.32	1564.03	1297.55	178.34	1673.83	1280.88	293.37	1653.59	-222.14	1133.58	70.88	374.60	1135.35	73.84	-225.78
10.65000	1086.09	276.02	38.37	1048.09	277.13	49.38	883.20	317.35	94.56	916.16	323.74	152.75	1450.28	189.18	42.70	1402.39	188.07	57.99	1237.13	149.75	41.59	1235.57	157.32	90.61	1265.38	221.66	1291.11	0.00	0.00	0.00	1392.64	154.47	1576.09	1385.43	284.76	1564.40	1301.53	176.03	1673.97	1284.94	291.40	1653.98	-221.03	1133.45	71.09	375.06	1135.77	73.75	-229.40
10.66000	1085.25	275.57	38.33	1049.56	277.59	49.62	885.47	317.85	97.94	919.46	324.02	155.28	1450.41	189.46	43.37	1402.28	188.06	58.07	1237.17	150.17	41.23	1235.69	157.40	90.40	1269.36	220.29	1291.40	0.00	0.00	0.00	1397.76	151.92	1576.18	1390.94	282.79	1564.85	1305.80	174.88	1674.35	1288.96	289.63	1654.37	-223.22	1134.52	70.57	374.90	1135.59	73.99	-225.86
10.67000	1085.77	276.10	38.33	1050.22	277.68	49.08	887.96	318.72	101.70	923.02	325.16	158.20	1450.15	189.54	43.38	1401.70	188.06	58.13	1236.88	149.40	41.37	1235.62	157.52	90.25	1272.18	218.75	1291.75	0.00	0.00	0.00	1401.57	150.96	1576.47	1394.54	280.97	1565.29	1309.87	173.20	1674.61	1292.92	287.79	1654.73	-223.27	1133.61	70.62	375.35	1135.53	74.09	-227.39
10.68000	1085.08	276.45	38.05	1051.56	278.01	49.67	890.72	319.83	105.67	927.07	325.32	160.87	1450.29	189.82	43.58	1401.02	187.81	57.92	1236.87	149.56	41.15	1235.14	156.53	90.50	1276.81	217.19	1292.14	0.00	0.00	0.00	1404.28	148.94	1576.85	1398.00	279.80	1565.51	1313.36	170.68	1674.76	1296.76	286.22	1654.94	-222.71	1132.98	70.76	375.00	1135.70	73.86	-228.82
10.69000	1086.65	276.62	38.31	1052.95	277.35	49.27	893.65	320.04	109.48	931.30	326.78	164.09	1454.34	197.43	34.21	1401.49	187.79	58.13	1236.81	149.35	41.08	1234.84	155.99	90.74	1280.33	215.85	1292.45	0.00	0.00	0.00	1407.65	148.07	1577.23	1401.62	278.44	1565.80	1317.39	168.89	1674.89	1300.55	284.54	1655.19	-222.10	1133.17	70.87	376.65	1135.95	74.18	-231.15
10.70000	1086.56	277.16	37.95	1054.19	277.79	49.54	896.86	320.62	113.68	935.48	328.38	167.38	1451.43	191.97	40.55	1401.65	187.77	58.52	1236.66	148.98	41.11	1234.66	155.93	90.66	1283.58	214.50	1292.75	0.00	0.00	0.00	1412.08	147.14	1577.36	1405.55	276.92	1566.02	1321.19	167.45	1674.94	1304.18	283.20	1655.30	-223.04	1133.84	70.52	375.86	1135.94	73.98	-234.66
10.71000	1086.98	277.24	37.85	1054.30	278.29	49.45	900.14	321.75	118.21	940.17	329.96	170.96	1450.18	189.96	43.38	1401.91	187.92	58.83	1236.71	149.19	40.82	1234.74	156.09	90.42	1287.26	213.03	1292.98	0.00	0.00	0.00	1417.09	145.48	1577.37	1409.88	275.02	1566.31	1324.92	165.60	1674.98	1307.94	281.24	1655.50	-222.01	1133.54	70.82	375.93	1135.21	74.15	-236.16
10.72000	1087.97	277.74	37.59	1057.99	278.56	50.70	903.58	323.74	123.24	945.18	330.70	174.17	1450.25	189.58	43.37	1401.39	188.05	58.89	1236.72	149.32	40.65	1234.81	156.57	90.12	1290.06	211.69	1293.09	0.00	0.00	0.00	1420.50	143.54	1577.46	1413.00	274.06	1566.32	1328.90	164.91	1675.04	1311.39	279.85	1655.61	-222.91	1132.56	70.83	375.98	1136.04	74.11	-231.12
10.73000	1088.89	278.05	37.67	1057.95	279.66	51.10	907.49	324.79	128.18	950.40	331.92	177.77	1449.82	189.59	43.25	1401.25	188.04	58.78	1236.71	149.29	40.58	1234.61	155.57	90.37	1295.12	210.62	1293.10	0.00	0.00	0.00	1423.55	142.52	1577.60	1416.73	272.97	1566.50	1332.71	164.02	1675.16	1314.75	278.58	1655.66	-221.36	1133.21	71.28	375.87	1135.47	74.37	-230.27
10.74000	1090.46	278.20	38.03	1060.71	280.29	52.32	911.33	326.02	133.13	955.61	332.97	181.21	1450.46	193.09	42.14	1400.92	188.09	58.58	1236.71	149.15	40.56	1234.74	155.57	90.16	1298.96	209.54	1293.08	0.00	0.00	0.00	1426.16	141.48	1577.65	1419.55	271.83	1566.65	1336.12	162.19	1674.94	1318.10	276.95	1655.72	-220.98	1132.46	71.25	373.96	1135.92	73.62	-233.87
10.75000	1091.06	279.58	37.44	1062.03	280.58	53.36	915.47	326.41	137.97	960.97	334.45	185.14	1450.36	189.74	43.30	1400.98	187.96	58.40	1236.46	148.68	40.68	1234.90	155.73	89.93	1302.21	208.40	1293.07	0.00	0.00	0.00	1429.95	140.45	1577.44	1422.36	270.74	1566.71	1339.27	159.75	1674.80	1321.46	275.48	1655.74	-222.29	1133.24	70.84	374.71	1135.85	73.85	-234.75
10.76000	1094.66	281.72	38.28	1065.05	281.78	54.67	919.39	327.89	143.08	966.66	334.47	188.33	1450.65	191.35	41.66	1401.38	187.66	58.41	1236.56	148.84	40.61	1235.23	156.57	89.53	1307.36	207.32	1293.07	0.00	0.00	0.00	1435.32	138.85	1577.12	1426.01	269.86	1566.69	1342.97	158.59	1674.63	1324.71	274.26	1655.74	-222.92	1133.85	70.70	374.84	1135.92	73.89	-230.55
10.77000	1094.84	281.97	41.56	1068.81	282.95	56.67	923.81	327.69	147.27	972.18	335.45	192.07	1449.96	189.79	43.09	1401.30	187.67	58.27	1236.64	149.07	40.49	1235.24	156.13	89.53	1309.02	206.36	1292.97	0.00	0.00	0.00	1438.82	138.08	1577.14	1429.25	268.68	1566.73	1346.66	157.87	1674.48	1327.84	273.17	1655.74	-222.09	1133.15	70.91	374.95	1135.45	73.96	-231.95
10.78000	1098.75	284.37	41.84	1074.04	284.32	58.88	929.09	326.83	150.96	977.68	336.25	195.50	1449.49	189.71	43.05	1401.53	187.28	58.13	1236.56	148.81	40.58	1235.28	155.99	89.59	1312.45	205.42	1292.93	0.00	0.00	0.00	1442.14	137.61	1577.11	1433.97	267.72	1566.55	1350.03	156.55	1674.32	1331.14	271.83	1655.75	-221.73	1133.31	70.82	375.03	1135.14	74.01	-237.32
10.79000	1106.33	287.20	42.70	1079.42	286.94	61.37	934.85	327.21	154.49	983.77	336.33	198.61	1450.53	191.47	42.23	1395.99	182.80	58.48	1236.67	148.93	40.59	1235.31	155.70	89.69	1316.06	204.52	1293.00	0.00	0.00	0.00	1444.41	137.28	1577.02	1437.01	266.97	1566.42	1353.72	156.06	1674.27	1334.36	270.54	1655.72	-222.86	1133.12	70.57	375.77	1135.49	74.13	-228.82
10.80000	1113.92	290.24	44.56	1085.70	288.89	63.16	941.40	327.97	157.53	990.39	336.54	201.39	1449.86	189.55	42.65	1399.99	186.93	57.67	1236.64	149.03	40.57	1235.40	155.70	89.61	1319.30	203.59	1293.05	0.00	0.00	0.00	1447.34	136.59	1576.77	1439.29	266.36	1566.34	1357.21	154.56	1674.17	1337.45	269.48	1655.71	-221.79	1133.06	71.00	375.22	1136.65	73.71	-226.64
10.81000	1122.16	293.41	46.53	1095.02	291.50	65.67	948.61	328.19	159.66	997.60	337.01	203.56	1449.59	189.26	42.50	1400.99	187.19	57.56	1236.65	149.03	40.60	1235.65	155.92	89.56	1321.69	202.70	1293.08	0.00	0.00	0.00	1451.35	135.57	1576.58	1442.77	265.46	1566.23	1360.60	153.33	1673.99	1340.58	268.38	1655.76	-221.02	1133.64	71.08	373.42	1136.49	73.44	-230.29
10.82000	1130.09	297.15	47.59	1102.94	294.72	67.12	956.37	328.87	161.30	1005.12	337.84	205.23	1449.84	189.20	42.40	1401.39	187.02	57.43	1236.71	149.31	40.51	1235.75	155.73	89.57	1325.33	201.91	1293.20	0.00	0.00	0.00	1456.05	134.39	1576.22	1445.39	264.74	1566.31	1364.09	152.87	1673.92	1343.69	267.32	1655.76	-219.68	1133.05	71.37	374.85	1135.70	74.06	-229.99
10.83000	1140.09	300.71	48.94	1111.14	298.01	67.84	964.33	330.06	162.35	1013.37	338.43	206.20	1449.77	189.22	42.42	1401.63	186.74	57.19	1236.79	149.29	40.67	1235.91	155.65	89.64	1328.62	201.05	1293.30	0.00	0.00	0.00	1459.11	133.63	1576.00	1447.77	263.76	1566.19	1367.35	151.69	1673.84	1346.70	266.48	1655.78	-221.54	1133.20	71.08	375.59	1135.33	74.22	-231.83
10.84000	1149.73	304.62	49.56	1122.55	301.44	69.24	972.88	330.95	162.54	1021.92	339.69	206.56	1450.28	189.40	42.00	1402.27	187.73	57.73	1236.77	149.27	40.89	1236.22	155.95	89.69	1331.79	200.13	1293.41	0.00	0.00	0.00	1461.41	132.82	1575.85	1450.05	263.39	1566.04	1370.61	150.92	1673.84	1349.56	265.80	1655.82	-222.43	1132.92	70.81	375.63	1135.62	74.02	-232.26
10.85000	1158.96	308.36	49.68	1132.26	305.28	70.26	981.88	332.45	162.10	1030.86	340.86	206.32	1450.00	189.12	41.83	1401.08	187.01	57.03	1236.90	149.53	40.98	1236.47	156.08	89.82	1333.78	199.22	1293.54	0.00	0.00	0.00	1463.89	132.45	1575.82	1452.92	263.04	1566.00	1373.86	150.04	1673.80	1352.47	264.84	1655.90	-219.90	1132.41	71.65	375.70	1135.87	73.91	-230.49
10.86000	1170.38	311.93	50.25	1143.44	308.48	70.60	991.41	334.57	161.07	1040.03	342.54	205.61	1450.33	188.92	41.85	1400.86	186.97	56.68	1237.02	149.77	41.04	1236.72	156.48	89.77	1337.74	198.44	1293.58	0.00	0.00	0.00	1468.53	132.40	1575.63	1456.38	261.94	1566.17	1377.09	149.53	1673.79	1355.23	264.18	1655.99	-220.43	1132.73	71.30	375.81	1134.81	74.29	-232.66
10.87000	1182.07	315.05	50.60	1153.54	311.17	70.34	1001.48	336.73	159.22	1049.72	343.50	204.16	1450.50	188.80	41.59	1401.52	186.68	56.65	1237.12	150.28	41.02	1236.84	156.54	90.07	1340.48	197.55	1293.67	0.00	0.00	0.00	1470.75	131.59	1575.69	1459.27	261.55	1566.13	1380.05	148.54	1673.80	1358.17	262.98	1656.14	-220.34	1132.83	71.17	375.33	1135.34	74.04	-231.71
10.88000	1195.59	318.28	51.49	1165.59	314.51	70.27	1012.28	338.46	156.66	1059.42	345.59	202.55	1450.37	189.26	41.79	1401.62	187.02	56.78	1237.12	150.11	41.28	1236.69	155.80	90.39	1343.38	196.73	1293.78	0.00	0.00	0.00	1474.82	131.41	1575.71	1461.85	261.31	1566.22	1383.06	147.57	1673.83	1360.88	262.23	1656.15	-219.93	1133.10	71.25	374.81	1135.08	74.16	-232.26
10.89000	1207.50	321.20	51.40	1178.54	316.53	69.88	1023.49	340.99	153.76	1069.63	347.67	200.38	1455.87	198.76	31.63	1401.70	186.65	56.38	1237.24	150.56	41.25	1236.93	155.66	90.55	1345.45	195.97	1293.79	0.00	0.00	0.00	1477.02	131.07	1575.76	1464.49	261.06	1566.26	1386.02	146.95	1673.85	1363.54	261.53	1656.22	-222.50	1132.86	70.89	375.03	1135.43	74.01	-230.01
10.90000	1221.04	323.94	51.58	1191.78	319.26	69.94	1035.30	342.61	149.84	1080.03	349.42	197.74	1451.34	189.75	40.79	1402.22	186.34	56.36	1237.27	150.65	41.34	1237.40	156.85	90.18	1348.33	195.25	1293.83	0.00	0.00	0.00	1478.94	130.62	1575.84	1467.38	260.64	1566.31	1389.03	146.79	1673.90	1366.07	261.10	1656.24	-222.33	1132.67	71.08	374.89	1135.76	73.78	-230.43
10.91000	1235.34	326.78	51.99	1203.28	322.77	69.37	1047.00	345.55	146.05	1090.97	351.62	195.04	1450.50	188.82	41.28	1402.69	186.76	56.57	1237.18	150.50	41.52	1237.27	156.04	90.58	1351.66	194.57	1293.88	0.00	0.00	0.00	1482.78	129.86	1575.86	1470.97	260.14	1566.33	1391.76	145.74	1673.92	1368.69	260.43	1656.30	-221.74	1133.35	70.93	375.94	1135.37	74.32	-231.20
10.92000	1250.57	329.45	52.47	1218.18	325.64	69.44	1059.28	347.56	141.61	1102.04	353.95	191.85	1451.22	189.05	41.48	1401.66	186.55	56.01	1237.21	150.41	41.67	1237.39	156.02	90.65	1354.24	193.80	1293.83	0.00	0.00	0.00	1484.37	129.76	1576.05	1472.91	259.56	1566.55	1394.65	145.23	1673.94	1371.32	259.71	1656.38	-223.60	1133.45	70.63	375.34	1135.62	74.14	-230.07
10.93000	1266.11	331.96	52.96	1232.31	327.56	68.54	1071.60	350.08	137.02	1113.34	356.40	188.49	1450.96	188.87	41.18	1402.33	186.65	56.37	1237.34	150.75	41.68	1238.00	157.07	90.39	1357.44	193.28	1293.80	0.00	0.00	0.00	1488.81	129.40	1575.86	1476.17	259.37	1566.58	1396.99	144.25	1673.77	1373.97	258.99	1656.43	-222.95	1133.75	70.74	375.43	1135.44	74.08	-230.88
10.94000	1279.92	334.42	52.79	1247.93	330.12	68.28	1084.64	351.90	132.03	1125.02	358.40	184.74	1456.57	187.12	35.65	1402.75	186.52	56.38	1237.48	151.03	41.72	1238.28	157.73	90.39	1359.23	192.72	1293.75	0.00	0.00	0.00	1491.50	129.21	1575.91	1477.67	259.08	1566.80	1399.56	143.21	1673.60	1376.46	258.39	1656.49	-222.29	1133.44	70.88	375.63	1135.70	74.06	-233.80
10.95000	1294.03	337.05	52.65	1263.06	332.53	67.86	1097.53	354.77	127.27	1137.19	360.23	180.79	1451.71	188.71	40.53	1402.86	186.48	56.22	1237.49	151.21	41.83	1238.08	156.80	90.80	1361.20	192.41	1293.74	0.00	0.00	0.00	1493.72	128.95	1575.93	1479.46	258.78	1566.91	1402.48	143.04	1673.60	1378.90	258.21	1656.50	-221.33	1133.12	71.06	375.23	1135.54	73.99	-231.70
10.96000	1309.95	339.39	53.02	1276.43	334.86	66.68	1111.10	356.51	121.99	1149.45	362.05	176.68	1451.49	188.29	40.58	1402.27	186.93	56.15	1237.58	151.53	41.87	1238.60	157.99	90.50	1364.10	191.86	1293.73	0.00	0.00	0.00	1496.86	128.50	1575.89	1483.14	258.39	1566.85	1405.58	143.43	1673.58	1381.46	257.54	1656.59	-222.52	1133.57	70.51	375.40	1135.40	74.11	-230.35
10.97000	1325.68	341.36	53.39	1290.94	337.99	66.28	1124.45	359.66	117.22	1161.63	365.53	173.07	1451.18	188.44	40.40	1402.51	186.37	55.78	1237.60	151.51	42.06	1238.39	157.38	90.89	1367.21	191.55	1293.63	0.00	0.00	0.00	1499.16	128.27	1575.69	1485.37	258.24	1566.85	1408.24	142.86	1673.52	1383.83	257.18	1656.59	-221.13	1133.08	71.00	375.00	1135.69	73.91	-228.94
10.98000	1341.91	343.57	54.02	1307.77	339.00	65.35	1138.31	362.27	112.25	1174.15	367.83	169.00	1451.40	188.86	40.74	1402.33	186.90	55.89	1237.68	151.78	42.07	1238.68	157.87	90.77	1369.68	191.15	1293.66	0.00	0.00	0.00	1501.15	128.44	1575.92	1488.19	258.12	1566.88	1410.62	141.65	1673.33	1386.37	256.70	1656.63	-221.37	1132.87	71.06	375.44	1135.49	74.02	-229.50
10.99000	1356.90	345.88	54.35	1323.28	341.27	65.05	1152.58	364.14	106.98	1186.63	370.35	165.10	1457.09	185.90	34.57	1402.28	187.38	56.12	1237.78	151.93	42.11	1238.82	157.91	90.88	1371.84	190.86	1293.66	0.00	0.00	0.00	1503.14	128.43	1575.88	1490.50	257.81	1566.94	1413.49	142.10	1673.35	1388.75	256.53	1656.53	-222.16	1132.83	70.94	374.55	1135.39	73.82	-226.82
[truncated: 446 more rows]
[truncated: 35 more columns]
