# Supplementary material for: The impact of mobile phone use on where we look and how we walk when negotiating floor based obstacles
Source: PLoS One. 2017 Jun 30;12(6):e0179802. doi: 10.1371/journal.pone.0179802 (PMC5493336; doi:10.1371/journal.pone.0179802)
Supplement: S1 File — (ZIP) [file pone.0179802.s001.zip › Gait/PP1/MC no obs write 3.txt]

CODAmotion Analysis Text
Codamotion Analysis Text Save of: MC no obs write 3.mdf
Time	Markers
Time	1:LTOE.X	1:LTOE.Y	1:LTOE.Z	2:L2nd.X	2:L2nd.Y	2:L2nd.Z	3:LHEE.X	3:LHEE.Y	3:LHEE.Z	4:LANK.X	4:LANK.Y	4:LANK.Z	5:RTOE.X	5:RTOE.Y	5:RTOE.Z	6:R2nd.X	6:R2nd.Y	6:R2nd.Z	7:RHEE.X	7:RHEE.Y	7:RHEE.Z	8:RANK.X	8:RANK.Y	8:RANK.Z	9:STRN.X	9:STRN.Y	9:STRN.Z	10:Marker 10.X	10:Marker 10.Y	10:Marker 10.Z	11:FRHD.X	11:FRHD.Y	11:FRHD.Z	12:FLHD.X	12:FLHD.Y	12:FLHD.Z	13:BRHD.X	13:BRHD.Y	13:BRHD.Z	14:BLHD.X	14:BLHD.Y	14:BLHD.Z	15:BLSTEP.X	15:BLSTEP.Y	15:BLSTEP.Z	16:FLSTEP.X	16:FLSTEP.Y	16:FLSTEP.Z	17:BRSTEP.X
(s)	(mm)	(mm)	(mm)	(mm)	(mm)	(mm)	(mm)	(mm)	(mm)	(mm)	(mm)	(mm)	(mm)	(mm)	(mm)	(mm)	(mm)	(mm)	(mm)	(mm)	(mm)	(mm)	(mm)	(mm)	(mm)	(mm)	(mm)	(mm)	(mm)	(mm)	(mm)	(mm)	(mm)	(mm)	(mm)	(mm)	(mm)	(mm)	(mm)	(mm)	(mm)	(mm)	(mm)	(mm)	(mm)	(mm)	(mm)	(mm)	(mm)
0.00000	-3230.14	102.78	6.26	-3261.62	116.38	3.12	-3399.25	-5.59	8.35	-3503.50	35.61	62.89	-3688.90	-95.51	-10.56	-3678.11	-44.42	10.37	-1571.88	40.30	48.80	-1586.97	65.94	109.72	-3577.36	-34.55	1225.70	0.00	0.00	0.00	-1657.21	99.54	1569.39	-3561.10	-34.82	1628.28	-2723.83	120.21	1281.62	-2719.47	16.56	1240.97	-114.39	1465.79	54.11	-114.76	988.98	51.46	316.32
0.01000	-3230.14	102.78	6.26	-3261.62	116.38	3.12	-3399.25	-5.59	8.35	-3503.50	35.61	62.89	-3688.90	-95.51	-10.56	-3678.11	-44.42	10.37	-1571.88	40.30	48.80	-1586.97	65.94	109.72	-3577.36	-34.55	1225.70	0.00	0.00	0.00	-1657.21	99.54	1569.39	-3561.10	-34.82	1628.28	-2723.83	120.21	1281.62	-2719.47	16.56	1240.97	-114.39	1465.79	54.11	-114.76	988.98	51.46	316.32
0.02000	-3230.14	102.78	6.26	-3261.62	116.38	3.12	-3399.25	-5.59	8.35	-3503.50	35.61	62.89	-3688.90	-95.51	-10.56	-3678.11	-44.42	10.37	-1571.88	40.30	48.80	-1586.97	65.94	109.72	-3577.36	-34.55	1225.70	0.00	0.00	0.00	-1657.21	99.54	1569.39	-3561.10	-34.82	1628.28	-2723.83	120.21	1281.62	-2719.47	16.56	1240.97	-114.39	1465.79	54.11	-114.76	988.98	51.46	316.32
0.03000	-3230.14	102.78	6.26	-3261.62	116.38	3.12	-3399.25	-5.59	8.35	-3503.50	35.61	62.89	-3688.90	-95.51	-10.56	-3678.11	-44.42	10.37	-1571.88	40.30	48.80	-1586.97	65.94	109.72	-3577.36	-34.55	1225.70	0.00	0.00	0.00	-1657.21	99.54	1569.39	-3561.10	-34.82	1628.28	-2724.53	120.24	1281.95	-2720.24	16.57	1241.33	-114.43	1466.25	54.13	-114.80	989.33	51.47	316.44
0.04000	-3230.14	102.78	6.26	-3261.62	116.38	3.12	-3399.25	-5.59	8.35	-3503.50	35.61	62.89	-3688.90	-95.51	-10.56	-3678.11	-44.42	10.37	-1571.88	40.30	48.80	-1586.97	65.94	109.72	-3577.36	-34.55	1225.70	0.00	0.00	0.00	-1657.21	99.54	1569.39	-3561.10	-34.82	1628.28	-3428.31	151.64	1614.05	-3492.03	23.65	1598.75	-153.16	1928.74	71.48	-158.45	1336.01	67.42	437.46
0.05000	-3230.14	102.78	6.26	-3261.62	116.38	3.12	-3399.25	-5.59	8.35	-3503.50	35.61	62.89	-3688.90	-95.51	-10.56	-3678.11	-44.42	10.37	-1571.88	40.30	48.80	-1586.97	65.94	109.72	-3577.36	-34.55	1225.70	0.00	0.00	0.00	-1657.21	99.54	1569.39	-3561.10	-34.82	1628.28	-3486.30	152.40	1615.92	-3519.74	23.16	1598.90	-154.28	1927.64	71.54	-154.94	1334.39	68.55	436.27
0.06000	-3230.14	102.78	6.26	-3261.62	116.38	3.12	-3399.25	-5.59	8.35	-3503.50	35.61	62.89	-3688.90	-95.51	-10.56	-3678.11	-44.42	10.37	-1571.88	40.30	48.80	-1586.97	65.94	109.72	-3577.36	-34.55	1225.70	0.00	0.00	0.00	-1657.21	99.54	1569.39	-3561.10	-34.82	1628.28	-3443.91	152.75	1614.48	-3473.24	27.03	1596.85	-151.04	1926.75	72.34	-157.38	1337.92	67.55	435.77
0.07000	-3230.14	102.78	6.26	-3261.62	116.38	3.12	-3399.25	-5.59	8.35	-3503.50	35.61	62.89	-3688.90	-95.51	-10.56	-3678.11	-44.42	10.37	-1571.88	40.30	48.80	-1586.97	65.94	109.72	-3577.36	-34.55	1225.70	0.00	0.00	0.00	-1657.21	99.54	1569.39	-3561.10	-34.82	1628.28	-3426.22	151.35	1615.03	-3475.83	24.57	1597.72	-153.78	1928.83	71.65	-155.05	1336.25	68.42	433.94
0.08000	-3230.14	102.78	6.26	-3261.62	116.38	3.12	-3399.25	-5.59	8.35	-3503.50	35.61	62.89	-3688.90	-95.51	-10.56	-3678.11	-44.42	10.37	-1571.88	40.30	48.80	-1586.97	65.94	109.72	-3577.36	-34.55	1225.70	0.00	0.00	0.00	-1657.21	99.54	1569.39	-3561.10	-34.82	1628.28	-3442.87	151.73	1614.42	-3492.44	22.64	1598.90	-151.97	1924.50	72.80	-149.29	1333.89	69.64	436.87
0.09000	-3230.14	102.78	6.26	-3261.62	116.38	3.12	-3399.25	-5.59	8.35	-3503.50	35.61	62.89	-3688.90	-95.51	-10.56	-3678.11	-44.42	10.37	-1571.88	40.30	48.80	-1586.97	65.94	109.72	-3577.36	-34.55	1225.70	0.00	0.00	0.00	-1657.21	99.54	1569.39	-3561.10	-34.82	1628.28	-3437.31	150.91	1614.52	-3483.60	22.66	1597.79	-151.09	1926.91	72.65	-156.62	1336.86	67.26	436.87
0.10000	-3230.14	102.78	6.26	-3261.62	116.38	3.12	-3399.25	-5.59	8.35	-3503.50	35.61	62.89	-3688.90	-95.51	-10.56	-3678.11	-44.42	10.37	-1571.88	40.30	48.80	-1586.97	65.94	109.72	-3577.36	-34.55	1225.70	0.00	0.00	0.00	-1657.21	99.54	1569.39	-3561.10	-34.82	1628.28	-3476.76	150.02	1616.19	-3491.15	23.85	1598.35	-156.27	1928.18	71.66	-154.87	1337.07	68.04	436.50
0.11000	-3230.14	102.78	6.26	-3261.62	116.38	3.12	-3399.25	-5.59	8.35	-3503.50	35.61	62.89	-3688.90	-95.51	-10.56	-3678.11	-44.42	10.37	-1571.88	40.30	48.80	-1586.97	65.94	109.72	-3577.36	-34.55	1225.70	0.00	0.00	0.00	-1657.21	99.54	1569.39	-3561.10	-34.82	1628.28	-3467.50	151.99	1615.30	-3502.31	22.26	1598.11	-155.78	1927.73	71.30	-151.45	1336.50	69.41	437.73
0.12000	-3230.14	102.78	6.26	-3261.62	116.38	3.12	-3399.25	-5.59	8.35	-3503.50	35.61	62.89	-3688.90	-95.51	-10.56	-3678.11	-44.42	10.37	-1571.88	40.30	48.80	-1586.97	65.94	109.72	-3577.36	-34.55	1225.70	0.00	0.00	0.00	-1657.21	99.54	1569.39	-3561.10	-34.82	1628.28	-3477.03	150.68	1616.80	-3500.77	23.95	1598.84	-154.70	1926.69	71.81	-152.11	1335.25	69.22	435.49
0.13000	-3230.14	102.78	6.26	-3261.62	116.38	3.12	-3399.25	-5.59	8.35	-3503.50	35.61	62.89	-3688.90	-95.51	-10.56	-3678.11	-44.42	10.37	-1571.88	40.30	48.80	-1586.97	65.94	109.72	-3577.36	-34.55	1225.70	0.00	0.00	0.00	-1657.21	99.54	1569.39	-3561.10	-34.82	1628.28	-3468.70	149.83	1616.12	-3531.07	22.03	1600.15	-152.77	1926.93	72.14	-153.46	1335.33	68.80	432.48
0.14000	-3230.14	102.78	6.26	-3261.62	116.38	3.12	-3399.25	-5.59	8.35	-3503.50	35.61	62.89	-3688.90	-95.51	-10.56	-3678.11	-44.42	10.37	-1571.88	40.30	48.80	-1586.97	65.94	109.72	-3577.36	-34.55	1225.70	0.00	0.00	0.00	-1657.21	99.54	1569.39	-3561.10	-34.82	1628.28	-3454.53	150.57	1616.17	-3508.20	24.05	1599.87	-154.77	1927.46	71.76	-149.88	1335.98	69.11	435.85
0.15000	-3230.14	102.78	6.26	-3261.62	116.38	3.12	-3399.25	-5.59	8.35	-3503.50	35.61	62.89	-3688.90	-95.51	-10.56	-3678.11	-44.42	10.37	-1571.88	40.30	48.80	-1586.97	65.94	109.72	-3577.36	-34.55	1225.70	0.00	0.00	0.00	-1657.21	99.54	1569.39	-3561.10	-34.82	1628.28	-3450.13	150.37	1614.57	-3477.81	25.28	1597.03	-150.77	1926.46	72.43	-149.24	1334.18	69.57	433.82
0.16000	-3230.14	102.78	6.26	-3261.62	116.38	3.12	-3399.25	-5.59	8.35	-3503.50	35.61	62.89	-3688.90	-95.51	-10.56	-3678.11	-44.42	10.37	-1571.88	40.30	48.80	-1586.97	65.94	109.72	-3577.36	-34.55	1225.70	0.00	0.00	0.00	-1657.21	99.54	1569.39	-3561.10	-34.82	1628.28	-3474.72	149.61	1616.35	-3482.04	25.85	1597.44	-152.59	1927.20	72.11	-148.08	1333.88	69.89	433.31
0.17000	-3230.14	102.78	6.26	-3261.62	116.38	3.12	-3399.25	-5.59	8.35	-3503.50	35.61	62.89	-3688.90	-95.51	-10.56	-3678.11	-44.42	10.37	-1571.88	40.30	48.80	-1586.97	65.94	109.72	-3577.36	-34.55	1225.70	0.00	0.00	0.00	-1657.21	99.54	1569.39	-3561.10	-34.82	1628.28	-3458.02	151.15	1615.77	-3513.03	24.89	1598.66	-154.94	1930.20	71.34	-155.17	1337.45	67.69	437.34
0.18000	-3230.14	102.78	6.26	-3261.62	116.38	3.12	-3399.25	-5.59	8.35	-3503.50	35.61	62.89	-3688.90	-95.51	-10.56	-3678.11	-44.42	10.37	-1571.88	40.30	48.80	-1586.97	65.94	109.72	-3577.36	-34.55	1225.70	0.00	0.00	0.00	-1657.21	99.54	1569.39	-3561.10	-34.82	1628.28	-3440.18	152.93	1614.87	-3507.54	23.12	1598.93	-151.86	1928.07	72.08	-154.74	1337.85	68.05	432.86
0.19000	-3230.14	102.78	6.26	-3261.62	116.38	3.12	-3399.25	-5.59	8.35	-3503.50	35.61	62.89	-3688.90	-95.51	-10.56	-3678.11	-44.42	10.37	-1571.88	40.30	48.80	-1586.97	65.94	109.72	-3577.36	-34.55	1225.70	0.00	0.00	0.00	-1657.21	99.54	1569.39	-3561.10	-34.82	1628.28	-3408.19	151.47	1613.21	-3465.90	25.69	1596.68	-152.04	1928.13	72.43	-153.17	1336.30	68.52	435.00
0.20000	-3230.14	102.78	6.26	-3261.62	116.38	3.12	-3399.25	-5.59	8.35	-3503.50	35.61	62.89	-3688.90	-95.51	-10.56	-3678.11	-44.42	10.37	-1571.88	40.30	48.80	-1586.97	65.94	109.72	-3577.36	-34.55	1225.70	0.00	0.00	0.00	-1657.21	99.54	1569.39	-3561.10	-34.82	1628.28	-3432.68	150.46	1615.60	-3487.98	22.58	1598.84	-151.94	1925.33	72.89	-155.00	1335.14	68.51	438.19
0.21000	-3230.14	102.78	6.26	-3261.62	116.38	3.12	-3399.25	-5.59	8.35	-3503.50	35.61	62.89	-3688.90	-95.51	-10.56	-3678.11	-44.42	10.37	-1571.88	40.30	48.80	-1586.97	65.94	109.72	-3577.36	-34.55	1225.70	0.00	0.00	0.00	-1657.21	99.54	1569.39	-3561.10	-34.82	1628.28	-3448.24	151.10	1615.65	-3487.58	23.83	1599.14	-147.11	1922.81	73.98	-152.35	1335.06	68.88	434.74
0.22000	-3230.14	102.78	6.26	-3261.62	116.38	3.12	-3399.25	-5.59	8.35	-3503.50	35.61	62.89	-3688.90	-95.51	-10.56	-3678.11	-44.42	10.37	-1571.88	40.30	48.80	-1586.97	65.94	109.72	-3577.36	-34.55	1225.70	0.00	0.00	0.00	-1657.21	99.54	1569.39	-3561.10	-34.82	1628.28	-3477.86	150.05	1616.25	-3462.68	24.45	1597.55	-152.81	1924.89	72.43	-150.43	1334.37	69.42	433.76
0.23000	-3230.14	102.78	6.26	-3261.62	116.38	3.12	-3399.25	-5.59	8.35	-3503.50	35.61	62.89	-3688.90	-95.51	-10.56	-3678.11	-44.42	10.37	-1571.88	40.30	48.80	-1586.97	65.94	109.72	-3577.36	-34.55	1225.70	0.00	0.00	0.00	-1657.21	99.54	1569.39	-3561.10	-34.82	1628.28	-3443.16	152.66	1613.93	-3450.71	26.17	1598.34	-158.72	1927.90	70.72	-154.45	1336.37	68.29	432.86
0.24000	-3230.14	102.78	6.26	-3261.62	116.38	3.12	-3399.25	-5.59	8.35	-3503.50	35.61	62.89	-3688.90	-95.51	-10.56	-3678.11	-44.42	10.37	-1571.88	40.30	48.80	-1586.97	65.94	109.72	-3577.36	-34.55	1225.70	0.00	0.00	0.00	-1657.21	99.54	1569.39	-3561.10	-34.82	1628.28	-3465.31	150.97	1615.55	-3455.47	23.47	1599.19	-155.64	1926.32	72.10	-153.66	1335.62	68.84	433.90
0.25000	-3230.14	102.78	6.26	-3261.62	116.38	3.12	-3399.25	-5.59	8.35	-3503.50	35.61	62.89	-3688.90	-95.51	-10.56	-3678.11	-44.42	10.37	-1571.88	40.30	48.80	-1586.97	65.94	109.72	-3577.36	-34.55	1225.70	0.00	0.00	0.00	-1657.21	99.54	1569.39	-3561.10	-34.82	1628.28	-3449.55	151.84	1615.35	-3462.34	24.16	1598.58	-153.95	1927.13	72.16	-155.26	1335.34	68.20	436.42
0.26000	-3230.14	102.78	6.26	-3261.62	116.38	3.12	-3399.25	-5.59	8.35	-3503.50	35.61	62.89	-3688.90	-95.51	-10.56	-3678.11	-44.42	10.37	-1571.88	40.30	48.80	-1586.97	65.94	109.72	-3577.36	-34.55	1225.70	0.00	0.00	0.00	-1657.21	99.54	1569.39	-3561.10	-34.82	1628.28	-3464.11	149.67	1615.60	-3466.92	25.70	1597.27	-148.08	1924.49	73.49	-157.70	1334.98	68.05	437.04
0.27000	-3230.14	102.78	6.26	-3261.62	116.38	3.12	-3399.25	-5.59	8.35	-3503.50	35.61	62.89	-3688.90	-95.51	-10.56	-3678.11	-44.42	10.37	-1571.88	40.30	48.80	-1586.97	65.94	109.72	-3577.36	-34.55	1225.70	0.00	0.00	0.00	-1657.21	99.54	1569.39	-3561.10	-34.82	1628.28	-3490.24	151.84	1616.48	-3462.99	26.33	1598.27	-151.14	1928.25	71.62	-153.59	1334.85	68.76	438.30
0.28000	-3230.14	102.78	6.26	-3261.62	116.38	3.12	-3399.25	-5.59	8.35	-3503.50	35.61	62.89	-3688.90	-95.51	-10.56	-3678.11	-44.42	10.37	-1571.88	40.30	48.80	-1586.97	65.94	109.72	-3577.36	-34.55	1225.70	0.00	0.00	0.00	-1657.21	99.54	1569.39	-3561.10	-34.82	1628.28	-3463.42	151.60	1616.05	-3453.85	26.33	1598.36	-154.31	1930.61	70.92	-152.69	1334.71	68.83	439.19
0.29000	-3230.14	102.78	6.26	-3261.62	116.38	3.12	-3399.25	-5.59	8.35	-3503.50	35.61	62.89	-3688.90	-95.51	-10.56	-3678.11	-44.42	10.37	-1571.88	40.30	48.80	-1586.97	65.94	109.72	-3577.36	-34.55	1225.70	0.00	0.00	0.00	-1657.21	99.54	1569.39	-3561.10	-34.82	1628.28	-3463.41	150.20	1616.22	-3439.22	23.70	1597.55	-156.77	1933.40	69.98	-155.04	1335.38	68.27	437.12
0.30000	-3230.14	102.78	6.26	-3261.62	116.38	3.12	-3399.25	-5.59	8.35	-3503.50	35.61	62.89	-3688.90	-95.51	-10.56	-3678.11	-44.42	10.37	-1571.88	40.30	48.80	-1586.97	65.94	109.72	-3577.36	-34.55	1225.70	0.00	0.00	0.00	-1657.21	99.54	1569.39	-3561.10	-34.82	1628.28	-3462.27	150.13	1615.99	-3499.28	23.93	1600.63	-158.09	1931.60	70.29	-155.61	1337.26	67.91	433.82
0.31000	-3230.14	102.78	6.26	-3261.62	116.38	3.12	-3399.25	-5.59	8.35	-3503.50	35.61	62.89	-3688.90	-95.51	-10.56	-3678.11	-44.42	10.37	-1571.88	40.30	48.80	-1586.97	65.94	109.72	-3577.36	-34.55	1225.70	0.00	0.00	0.00	-1657.21	99.54	1569.39	-3561.10	-34.82	1628.28	-3449.98	150.08	1615.89	-3503.00	23.59	1600.76	-151.82	1929.05	71.91	-154.44	1337.11	68.24	435.59
0.32000	-3230.14	102.78	6.26	-3261.62	116.38	3.12	-3399.25	-5.59	8.35	-3503.50	35.61	62.89	-3688.90	-95.51	-10.56	-3678.11	-44.42	10.37	-1571.88	40.30	48.80	-1586.97	65.94	109.72	-3577.36	-34.55	1225.70	0.00	0.00	0.00	-1657.21	99.54	1569.39	-3561.10	-34.82	1628.28	-3498.75	149.72	1617.41	-3515.80	23.56	1599.61	-155.69	1930.33	70.66	-152.21	1335.69	68.85	432.78
0.33000	-3230.14	102.78	6.26	-3261.62	116.38	3.12	-3399.25	-5.59	8.35	-3503.50	35.61	62.89	-3688.90	-95.51	-10.56	-3678.11	-44.42	10.37	-1571.88	40.30	48.80	-1586.97	65.94	109.72	-3577.36	-34.55	1225.70	0.00	0.00	0.00	-1657.21	99.54	1569.39	-3561.10	-34.82	1628.28	-3460.39	148.97	1615.66	-3519.64	21.74	1599.95	-154.75	1927.57	71.34	-153.75	1335.48	68.63	432.48
0.34000	-3230.14	102.78	6.26	-3261.62	116.38	3.12	-3399.25	-5.59	8.35	-3503.50	35.61	62.89	-3688.90	-95.51	-10.56	-3678.11	-44.42	10.37	-1571.88	40.30	48.80	-1586.97	65.94	109.72	-3577.36	-34.55	1225.70	0.00	0.00	0.00	-1657.21	99.54	1569.39	-3561.10	-34.82	1628.28	-3451.01	152.20	1615.88	-3491.50	25.32	1599.86	-155.59	1927.24	71.54	-153.91	1333.21	68.96	436.24
0.35000	-3230.14	102.78	6.26	-3261.62	116.38	3.12	-3399.25	-5.59	8.35	-3503.50	35.61	62.89	-3688.90	-95.51	-10.56	-3678.11	-44.42	10.37	-1571.88	40.30	48.80	-1586.97	65.94	109.72	-3577.36	-34.55	1225.70	0.00	0.00	0.00	-1657.21	99.54	1569.39	-3561.10	-34.82	1628.28	-3438.94	150.21	1615.64	-3478.46	25.28	1598.96	-152.39	1927.44	71.72	-151.52	1333.84	69.24	436.38
0.36000	-3230.14	102.78	6.26	-3261.62	116.38	3.12	-3399.25	-5.59	8.35	-3503.50	35.61	62.89	-3688.90	-95.51	-10.56	-3678.11	-44.42	10.37	-1571.88	40.30	48.80	-1586.97	65.94	109.72	-3577.36	-34.55	1225.70	0.00	0.00	0.00	-1657.21	99.54	1569.39	-3561.10	-34.82	1628.28	-3432.54	150.13	1615.89	-3478.33	23.06	1598.69	-151.73	1923.98	72.78	-148.50	1335.11	69.56	435.06
0.37000	-3230.14	102.78	6.26	-3261.62	116.38	3.12	-3399.25	-5.59	8.35	-3503.50	35.61	62.89	-3688.90	-95.51	-10.56	-3678.11	-44.42	10.37	-1571.88	40.30	48.80	-1586.97	65.94	109.72	-3577.36	-34.55	1225.70	0.00	0.00	0.00	-1657.21	99.54	1569.39	-3561.10	-34.82	1628.28	-3457.83	150.57	1617.94	-3532.83	24.85	1600.14	-152.90	1927.82	71.72	-150.28	1334.83	69.14	437.39
0.38000	-3230.14	102.78	6.26	-3261.62	116.38	3.12	-3399.25	-5.59	8.35	-3503.50	35.61	62.89	-3688.90	-95.51	-10.56	-3678.11	-44.42	10.37	-1571.88	40.30	48.80	-1586.97	65.94	109.72	-3577.36	-34.55	1225.70	0.00	0.00	0.00	-1657.21	99.54	1569.39	-3561.10	-34.82	1628.28	-3446.18	151.13	1617.47	-3462.54	25.40	1598.60	-157.32	1930.94	70.29	-153.15	1335.32	68.81	437.56
0.39000	-3230.14	102.78	6.26	-3261.62	116.38	3.12	-3399.25	-5.59	8.35	-3503.50	35.61	62.89	-3688.90	-95.51	-10.56	-3678.11	-44.42	10.37	-1571.88	40.30	48.80	-1586.97	65.94	109.72	-3577.36	-34.55	1225.70	0.00	0.00	0.00	-1657.21	99.54	1569.39	-3561.10	-34.82	1628.28	-3441.42	151.86	1617.19	-3464.89	25.03	1598.57	-151.63	1926.55	72.36	-155.67	1336.83	67.93	433.33
0.40000	-3230.14	102.78	6.26	-3261.62	116.38	3.12	-3399.25	-5.59	8.35	-3503.50	35.61	62.89	-3688.90	-95.51	-10.56	-3678.11	-44.42	10.37	-1571.88	40.30	48.80	-1586.97	65.94	109.72	-3577.36	-34.55	1225.70	0.00	0.00	0.00	-1657.21	99.54	1569.39	-3561.10	-34.82	1628.28	-3429.61	150.15	1617.08	-3477.68	25.80	1598.90	-151.66	1930.34	71.14	-153.63	1337.72	67.68	438.16
0.41000	-3230.14	102.78	6.26	-3261.62	116.38	3.12	-3399.25	-5.59	8.35	-3503.50	35.61	62.89	-3688.90	-95.51	-10.56	-3678.11	-44.42	10.37	-1571.88	40.30	48.80	-1586.97	65.94	109.72	-3577.36	-34.55	1225.70	0.00	0.00	0.00	-1657.21	99.54	1569.39	-3561.10	-34.82	1628.28	-3464.13	150.58	1617.49	-3507.92	22.76	1601.14	-152.58	1928.23	71.68	-154.24	1336.44	68.04	436.78
0.42000	-3230.14	102.78	6.26	-3261.62	116.38	3.12	-3399.25	-5.59	8.35	-3503.50	35.61	62.89	-3688.90	-95.51	-10.56	-3678.11	-44.42	10.37	-1571.88	40.30	48.80	-1586.97	65.94	109.72	-3577.36	-34.55	1225.70	0.00	0.00	0.00	-1657.21	99.54	1569.39	-3561.10	-34.82	1628.28	-3471.02	150.05	1617.55	-3496.93	25.61	1599.43	-156.93	1927.53	71.12	-152.34	1335.03	69.18	436.74
0.43000	-3230.14	102.78	6.26	-3261.62	116.38	3.12	-3399.25	-5.59	8.35	-3503.50	35.61	62.89	-3688.90	-95.51	-10.56	-3678.11	-44.42	10.37	-1571.88	40.30	48.80	-1586.97	65.94	109.72	-3577.36	-34.55	1225.70	0.00	0.00	0.00	-1657.21	99.54	1569.39	-3561.10	-34.82	1628.28	-3462.73	151.73	1617.24	-3475.86	25.74	1597.85	-155.03	1926.56	71.63	-154.05	1335.91	68.71	438.34
0.44000	-3230.14	102.78	6.26	-3261.62	116.38	3.12	-3399.25	-5.59	8.35	-3503.50	35.61	62.89	-3688.90	-95.51	-10.56	-3678.11	-44.42	10.37	-1571.88	40.30	48.80	-1586.97	65.94	109.72	-3577.36	-34.55	1225.70	0.00	0.00	0.00	-1657.21	99.54	1569.39	-3561.10	-34.82	1628.28	-3443.45	151.44	1616.52	-3460.38	26.81	1598.78	-153.44	1924.92	72.50	-155.70	1336.98	67.93	435.03
0.45000	-3230.14	102.78	6.26	-3261.62	116.38	3.12	-3399.25	-5.59	8.35	-3503.50	35.61	62.89	-3688.90	-95.51	-10.56	-3678.11	-44.42	10.37	-1571.88	40.30	48.80	-1586.97	65.94	109.72	-3577.36	-34.55	1225.70	0.00	0.00	0.00	-1657.21	99.54	1569.39	-3561.10	-34.82	1628.28	-3477.54	151.39	1618.54	-3434.93	25.37	1598.93	-152.57	1927.16	72.01	-150.15	1335.46	69.33	431.53
0.46000	-3230.14	102.78	6.26	-3261.62	116.38	3.12	-3399.25	-5.59	8.35	-3503.50	35.61	62.89	-3688.90	-95.51	-10.56	-3678.11	-44.42	10.37	-1571.88	40.30	48.80	-1586.97	65.94	109.72	-3577.36	-34.55	1225.70	0.00	0.00	0.00	-1657.21	99.54	1569.39	-3561.10	-34.82	1628.28	-3475.48	152.49	1618.66	-3523.65	25.30	1600.99	-151.70	1928.20	71.84	-155.71	1335.80	68.15	433.49
0.47000	-3230.14	102.78	6.26	-3261.62	116.38	3.12	-3399.25	-5.59	8.35	-3503.50	35.61	62.89	-3688.90	-95.51	-10.56	-3678.11	-44.42	10.37	-1571.88	40.30	48.80	-1586.97	65.94	109.72	-3577.36	-34.55	1225.70	0.00	0.00	0.00	-1657.21	99.54	1569.39	-3561.10	-34.82	1628.28	-3468.74	153.21	1617.97	-3513.07	26.30	1600.06	-151.78	1928.41	71.99	-161.82	1336.98	66.27	435.84
0.48000	-3230.14	102.78	6.26	-3261.62	116.38	3.12	-3399.25	-5.59	8.35	-3503.50	35.61	62.89	-3688.90	-95.51	-10.56	-3678.11	-44.42	10.37	-1571.88	40.30	48.80	-1586.97	65.94	109.72	-3577.36	-34.55	1225.70	0.00	0.00	0.00	-1657.21	99.54	1569.39	-3561.10	-34.82	1628.28	-3482.39	153.65	1618.24	-3504.85	26.10	1601.65	-148.31	1922.38	73.86	-155.68	1336.45	67.85	438.41
0.49000	-3230.14	102.78	6.26	-3261.62	116.38	3.12	-3399.25	-5.59	8.35	-3503.50	35.61	62.89	-3688.90	-95.51	-10.56	-3678.11	-44.42	10.37	-1571.88	40.30	48.80	-1586.97	65.94	109.72	-3577.36	-34.55	1225.70	0.00	0.00	0.00	-1657.21	99.54	1569.39	-3561.10	-34.82	1628.28	-3464.64	151.81	1618.83	-3500.56	26.15	1599.88	-149.91	1921.30	73.60	-155.06	1335.46	68.53	436.13
0.50000	-3230.14	102.78	6.26	-3261.62	116.38	3.12	-3399.25	-5.59	8.35	-3503.50	35.61	62.89	-3688.90	-95.51	-10.56	-3678.11	-44.42	10.37	-1571.88	40.30	48.80	-1586.97	65.94	109.72	-3577.36	-34.55	1225.70	0.00	0.00	0.00	-1657.21	99.54	1569.39	-3561.10	-34.82	1628.28	-3443.54	154.34	1617.58	-3483.39	24.14	1600.22	-151.87	1923.62	72.50	-154.86	1335.89	68.43	433.28
0.51000	-3230.14	102.78	6.26	-3261.62	116.38	3.12	-3399.25	-5.59	8.35	-3503.50	35.61	62.89	-3688.90	-95.51	-10.56	-3678.11	-44.42	10.37	-1571.88	40.30	48.80	-1586.97	65.94	109.72	-3577.36	-34.55	1225.70	0.00	0.00	0.00	-1657.21	99.54	1569.39	-3561.10	-34.82	1628.28	-3428.01	153.04	1617.87	-3482.91	25.71	1600.21	-152.71	1928.10	71.46	-149.16	1335.74	69.56	438.10
0.52000	-3230.14	102.78	6.26	-3261.62	116.38	3.12	-3399.25	-5.59	8.35	-3503.50	35.61	62.89	-3688.90	-95.51	-10.56	-3678.11	-44.42	10.37	-1571.88	40.30	48.80	-1586.97	65.94	109.72	-3577.36	-34.55	1225.70	0.00	0.00	0.00	-1657.21	99.54	1569.39	-3561.10	-34.82	1628.28	-3466.82	152.12	1619.42	-3477.91	26.46	1600.68	-155.32	1931.76	70.31	-148.37	1333.88	70.34	436.76
0.53000	-3230.14	102.78	6.26	-3261.62	116.38	3.12	-3399.25	-5.59	8.35	-3503.50	35.61	62.89	-3688.90	-95.51	-10.56	-3678.11	-44.42	10.37	-1571.88	40.30	48.80	-1586.97	65.94	109.72	-3577.36	-34.55	1225.70	0.00	0.00	0.00	-1657.21	99.54	1569.39	-3561.10	-34.82	1628.28	-3446.28	153.22	1618.35	-3484.29	28.35	1600.97	-154.47	1927.90	71.56	-151.67	1334.24	69.28	437.74
0.54000	-3230.14	102.78	6.26	-3261.62	116.38	3.12	-3399.25	-5.59	8.35	-3503.50	35.61	62.89	-3688.90	-95.51	-10.56	-3678.11	-44.42	10.37	-1571.88	40.30	48.80	-1586.97	65.94	109.72	-3577.36	-34.55	1225.70	0.00	0.00	0.00	-1657.21	99.54	1569.39	-3561.10	-34.82	1628.28	-3443.60	156.40	1618.26	-3476.49	30.16	1599.58	-151.15	1925.28	72.74	-151.56	1334.12	69.36	435.52
0.55000	-3230.14	102.78	6.26	-3261.62	116.38	3.12	-3399.25	-5.59	8.35	-3503.50	35.61	62.89	-3688.90	-95.51	-10.56	-3678.11	-44.42	10.37	-1571.88	40.30	48.80	-1586.97	65.94	109.72	-3577.36	-34.55	1225.70	0.00	0.00	0.00	-1657.21	99.54	1569.39	-3561.10	-34.82	1628.28	-3450.54	158.44	1617.81	-3461.19	30.66	1599.46	-154.42	1925.89	72.00	-153.77	1336.81	67.81	435.87
0.56000	-3230.14	102.78	6.26	-3261.62	116.38	3.12	-3399.25	-5.59	8.35	-3503.50	35.61	62.89	-3688.90	-95.51	-10.56	-3678.11	-44.42	10.37	-1571.88	40.30	48.80	-1586.97	65.94	109.72	-3577.36	-34.55	1225.70	0.00	0.00	0.00	-1657.21	99.54	1569.39	-3561.10	-34.82	1628.28	-3445.39	158.14	1618.64	-3486.47	29.77	1600.18	-151.95	1928.23	72.31	-154.13	1336.18	68.01	438.13
0.57000	-3230.14	102.78	6.26	-3261.62	116.38	3.12	-3399.25	-5.59	8.35	-3503.50	35.61	62.89	-3688.90	-95.51	-10.56	-3678.11	-44.42	10.37	-1571.88	40.30	48.80	-1586.97	65.94	109.72	-3577.36	-34.55	1225.70	0.00	0.00	0.00	-1657.21	99.54	1569.39	-3561.10	-34.82	1628.28	-3423.25	158.75	1617.47	-3484.66	30.32	1599.11	-150.30	1929.21	71.89	-149.57	1334.44	69.44	436.12
0.58000	-3230.14	102.78	6.26	-3261.62	116.38	3.12	-3399.25	-5.59	8.35	-3503.50	35.61	62.89	-3688.90	-95.51	-10.56	-3678.11	-44.42	10.37	-1571.88	40.30	48.80	-1586.97	65.94	109.72	-3577.36	-34.55	1225.70	0.00	0.00	0.00	-1657.21	99.54	1569.39	-3561.10	-34.82	1628.28	-3412.03	158.12	1616.55	-3512.81	30.21	1599.37	-154.45	1928.88	71.64	-149.94	1333.87	69.55	436.82
0.59000	-3230.14	102.78	6.26	-3261.62	116.38	3.12	-3399.25	-5.59	8.35	-3503.50	35.61	62.89	-3688.90	-95.51	-10.56	-3678.11	-44.42	10.37	-1571.88	40.30	48.80	-1586.97	65.94	109.72	-3577.36	-34.55	1225.70	0.00	0.00	0.00	-1657.21	99.54	1569.39	-3561.10	-34.82	1628.28	-3455.32	158.42	1618.05	-3525.87	30.21	1602.24	-151.66	1928.29	72.06	-152.92	1335.29	68.70	434.77
0.60000	-3230.14	102.78	6.26	-3261.62	116.38	3.12	-3399.25	-5.59	8.35	-3503.50	35.61	62.89	-3688.90	-95.51	-10.56	-3678.11	-44.42	10.37	-1571.88	40.30	48.80	-1586.97	65.94	109.72	-3577.36	-34.55	1225.70	0.00	0.00	0.00	-1657.21	99.54	1569.39	-3561.10	-34.82	1628.28	-3470.69	160.10	1619.66	-3476.23	32.39	1600.13	-152.36	1927.56	71.93	-153.69	1335.38	68.84	437.83
0.61000	-3230.14	102.78	6.26	-3261.62	116.38	3.12	-3399.25	-5.59	8.35	-3503.50	35.61	62.89	-3688.90	-95.51	-10.56	-3678.11	-44.42	10.37	-1571.88	40.30	48.80	-1586.97	65.94	109.72	-3577.36	-34.55	1225.70	0.00	0.00	0.00	-1657.21	99.54	1569.39	-3561.10	-34.82	1628.28	-3465.52	160.76	1619.52	-3487.61	32.43	1600.27	-151.38	1928.06	71.87	-152.51	1336.59	68.64	438.20
0.62000	-3230.14	102.78	6.26	-3261.62	116.38	3.12	-3399.25	-5.59	8.35	-3503.50	35.61	62.89	-3688.90	-95.51	-10.56	-3678.11	-44.42	10.37	-1571.88	40.30	48.80	-1586.97	65.94	109.72	-3577.36	-34.55	1225.70	0.00	0.00	0.00	-1657.21	99.54	1569.39	-3561.10	-34.82	1628.28	-3475.17	161.31	1620.49	-3474.09	34.73	1598.40	-153.93	1927.68	71.40	-154.62	1337.44	67.80	435.57
0.63000	-3230.14	102.78	6.26	-3261.62	116.38	3.12	-3399.25	-5.59	8.35	-3503.50	35.61	62.89	-3688.90	-95.51	-10.56	-3678.11	-44.42	10.37	-1571.88	40.30	48.80	-1586.97	65.94	109.72	-3577.36	-34.55	1225.70	0.00	0.00	0.00	-1657.21	99.54	1569.39	-3561.10	-34.82	1628.28	-3476.44	163.19	1620.19	-3462.64	36.37	1597.24	-153.49	1928.09	71.73	-149.37	1335.89	68.94	436.32
0.64000	-3230.14	102.78	6.26	-3261.62	116.38	3.12	-3399.25	-5.59	8.35	-3503.50	35.61	62.89	-3688.90	-95.51	-10.56	-3678.11	-44.42	10.37	-1571.88	40.30	48.80	-1586.97	65.94	109.72	-3577.36	-34.55	1225.70	0.00	0.00	0.00	-1657.21	99.54	1569.39	-3561.10	-34.82	1628.28	-3492.22	162.79	1621.34	-3504.30	37.43	1599.72	-154.15	1925.11	72.34	-151.04	1335.50	69.05	435.37
0.65000	-3230.14	102.78	6.26	-3261.62	116.38	3.12	-3399.25	-5.59	8.35	-3503.50	35.61	62.89	-3688.90	-95.51	-10.56	-3678.11	-44.42	10.37	-1571.88	40.30	48.80	-1586.97	65.94	109.72	-3577.36	-34.55	1225.70	0.00	0.00	0.00	-1657.21	99.54	1569.39	-3561.10	-34.82	1628.28	-3469.24	164.60	1622.04	-3482.08	39.66	1598.65	-153.06	1924.85	72.38	-156.09	1335.96	68.49	435.80
0.66000	-3230.14	102.78	6.26	-3261.62	116.38	3.12	-3399.25	-5.59	8.35	-3503.50	35.61	62.89	-3688.90	-95.51	-10.56	-3678.11	-44.42	10.37	-1571.88	40.30	48.80	-1586.97	65.94	109.72	-3577.36	-34.55	1225.70	0.00	0.00	0.00	-1657.21	99.54	1569.39	-3561.10	-34.82	1628.28	-3443.69	165.75	1620.80	-3501.65	39.03	1600.26	-152.39	1925.42	72.51	-155.60	1333.99	68.97	438.58
0.67000	-3230.14	102.78	6.26	-3261.62	116.38	3.12	-3399.25	-5.59	8.35	-3503.50	35.61	62.89	-3688.90	-95.51	-10.56	-3678.11	-44.42	10.37	-1571.88	40.30	48.80	-1586.97	65.94	109.72	-3577.36	-34.55	1225.70	0.00	0.00	0.00	-1657.21	99.54	1569.39	-3561.10	-34.82	1628.28	-3447.52	166.88	1621.51	-3476.73	40.06	1599.20	-150.07	1926.06	73.21	-154.25	1335.72	68.65	437.51
0.68000	-3230.14	102.78	6.26	-3261.62	116.38	3.12	-3399.25	-5.59	8.35	-3503.50	35.61	62.89	-3688.90	-95.51	-10.56	-3678.11	-44.42	10.37	-1571.88	40.30	48.80	-1586.97	65.94	109.72	-3577.36	-34.55	1225.70	0.00	0.00	0.00	-1657.21	99.54	1569.39	-3561.10	-34.82	1628.28	-3443.47	168.95	1621.63	-3503.48	42.01	1599.87	-154.15	1927.52	71.63	-153.57	1334.40	69.16	437.10
0.69000	-3230.14	102.78	6.26	-3261.62	116.38	3.12	-3399.25	-5.59	8.35	-3503.50	35.61	62.89	-3688.90	-95.51	-10.56	-3678.11	-44.42	10.37	-1571.88	40.30	48.80	-1586.97	65.94	109.72	-3577.36	-34.55	1225.70	0.00	0.00	0.00	-1657.21	99.54	1569.39	-3561.10	-34.82	1628.28	-3444.22	169.06	1620.89	-3487.94	44.14	1598.17	-153.72	1925.82	72.30	-151.80	1334.48	68.90	435.74
0.70000	-3230.14	102.78	6.26	-3261.62	116.38	3.12	-3399.25	-5.59	8.35	-3503.50	35.61	62.89	-3688.90	-95.51	-10.56	-3678.11	-44.42	10.37	-1571.88	40.30	48.80	-1586.97	65.94	109.72	-3577.36	-34.55	1225.70	0.00	0.00	0.00	-1657.21	99.54	1569.39	-3561.10	-34.82	1628.28	-3439.81	170.61	1621.76	-3504.38	42.20	1597.78	-150.23	1924.70	73.17	-151.35	1335.46	68.84	434.05
0.71000	-3230.14	102.78	6.26	-3261.62	116.38	3.12	-3399.25	-5.59	8.35	-3503.50	35.61	62.89	-3688.90	-95.51	-10.56	-3678.11	-44.42	10.37	-1571.88	40.30	48.80	-1586.97	65.94	109.72	-3577.36	-34.55	1225.70	0.00	0.00	0.00	-1657.21	99.54	1569.39	-3561.10	-34.82	1628.28	-3460.16	171.33	1623.07	-3492.02	44.56	1598.15	-150.12	1924.57	73.41	-153.82	1335.77	68.71	433.55
0.72000	-3230.14	102.78	6.26	-3261.62	116.38	3.12	-3399.25	-5.59	8.35	-3503.50	35.61	62.89	-3688.90	-95.51	-10.56	-3678.11	-44.42	10.37	-1571.88	40.30	48.80	-1586.97	65.94	109.72	-3577.36	-34.55	1225.70	0.00	0.00	0.00	-1657.21	99.54	1569.39	-3561.10	-34.82	1628.28	-3458.72	175.40	1622.75	-3517.73	46.92	1598.92	-151.35	1924.79	73.15	-154.28	1335.92	68.36	435.99
0.73000	-3230.14	102.78	6.26	-3261.62	116.38	3.12	-3399.25	-5.59	8.35	-3503.50	35.61	62.89	-3688.90	-95.51	-10.56	-3678.11	-44.42	10.37	-1571.88	40.30	48.80	-1586.97	65.94	109.72	-3577.36	-34.55	1225.70	0.00	0.00	0.00	-1657.21	99.54	1569.39	-3561.10	-34.82	1628.28	-3451.49	174.36	1623.16	-3523.51	49.84	1598.78	-157.40	1925.84	71.82	-156.28	1336.14	67.66	437.63
0.74000	-3230.14	102.78	6.26	-3261.62	116.38	3.12	-3399.25	-5.59	8.35	-3503.50	35.61	62.89	-3688.90	-95.51	-10.56	-3678.11	-44.42	10.37	-1571.88	40.30	48.80	-1586.97	65.94	109.72	-3577.36	-34.55	1225.70	0.00	0.00	0.00	-1657.21	99.54	1569.39	-3561.10	-34.82	1628.28	-3500.16	176.81	1625.29	-3516.78	49.81	1598.65	-152.66	1929.44	71.76	-151.38	1335.39	68.79	435.35
0.75000	-3230.14	102.78	6.26	-3261.62	116.38	3.12	-3399.25	-5.59	8.35	-3503.50	35.61	62.89	-3688.90	-95.51	-10.56	-3678.11	-44.42	10.37	-1571.88	40.30	48.80	-1586.97	65.94	109.72	-3577.36	-34.55	1225.70	0.00	0.00	0.00	-1657.21	99.54	1569.39	-3561.10	-34.82	1628.28	-3516.10	178.41	1626.14	-3484.08	52.97	1598.08	-150.83	1927.12	72.27	-156.63	1335.38	67.87	435.63
0.76000	-3230.14	102.78	6.26	-3261.62	116.38	3.12	-3399.25	-5.59	8.35	-3503.50	35.61	62.89	-3688.90	-95.51	-10.56	-3678.11	-44.42	10.37	-1571.88	40.30	48.80	-1586.97	65.94	109.72	-3577.36	-34.55	1225.70	0.00	0.00	0.00	-1657.21	99.54	1569.39	-3561.10	-34.82	1628.28	-3519.00	179.51	1626.26	-3476.05	53.55	1597.11	-151.63	1926.79	72.46	-151.57	1335.69	68.82	434.52
0.77000	-3230.14	102.78	6.26	-3261.62	116.38	3.12	-3399.25	-5.59	8.35	-3503.50	35.61	62.89	-3688.90	-95.51	-10.56	-3678.11	-44.42	10.37	-1571.88	40.30	48.80	-1586.97	65.94	109.72	-3577.36	-34.55	1225.70	0.00	0.00	0.00	-1657.21	99.54	1569.39	-3561.10	-34.82	1628.28	-3512.82	180.36	1625.91	-3492.44	57.67	1597.62	-151.38	1928.88	71.73	-155.62	1336.95	67.74	437.08
0.78000	-3230.14	102.78	6.26	-3261.62	116.38	3.12	-3399.25	-5.59	8.35	-3503.50	35.61	62.89	-3688.90	-95.51	-10.56	-3678.11	-44.42	10.37	-1571.88	40.30	48.80	-1586.97	65.94	109.72	-3577.36	-34.55	1225.70	0.00	0.00	0.00	-1657.21	99.54	1569.39	-3561.10	-34.82	1628.28	-3501.52	181.24	1625.33	-3504.69	57.03	1598.39	-151.39	1925.87	72.56	-156.29	1336.00	67.94	438.16
0.79000	-3230.14	102.78	6.26	-3261.62	116.38	3.12	-3399.25	-5.59	8.35	-3503.50	35.61	62.89	-3688.90	-95.51	-10.56	-3678.11	-44.42	10.37	-1571.88	40.30	48.80	-1586.97	65.94	109.72	-3577.36	-34.55	1225.70	0.00	0.00	0.00	-1657.21	99.54	1569.39	-3561.10	-34.82	1628.28	-3489.09	182.41	1624.76	-3491.04	60.97	1598.37	-151.82	1926.89	71.98	-156.78	1335.59	68.25	434.72
0.80000	-3230.14	102.78	6.26	-3261.62	116.38	3.12	-3399.25	-5.59	8.35	-3503.50	35.61	62.89	-3688.90	-95.51	-10.56	-3678.11	-44.42	10.37	-1571.88	40.30	48.80	-1586.97	65.94	109.72	-3577.36	-34.55	1225.70	0.00	0.00	0.00	-1657.21	99.54	1569.39	-3561.10	-34.82	1628.28	-3479.48	184.14	1624.47	-3473.70	63.84	1598.05	-151.18	1929.19	71.79	-155.65	1336.60	68.04	439.13
0.81000	-3230.14	102.78	6.26	-3261.62	116.38	3.12	-3399.25	-5.59	8.35	-3503.50	35.61	62.89	-3688.90	-95.51	-10.56	-3678.11	-44.42	10.37	-1571.88	40.30	48.80	-1586.97	65.94	109.72	-3577.36	-34.55	1225.70	0.00	0.00	0.00	-1657.21	99.54	1569.39	-3561.10	-34.82	1628.28	-3476.67	186.69	1624.70	-3480.72	66.34	1597.68	-150.89	1925.44	72.84	-153.57	1336.07	68.59	438.89
0.82000	-3230.14	102.78	6.26	-3261.62	116.38	3.12	-3399.25	-5.59	8.35	-3503.50	35.61	62.89	-3688.90	-95.51	-10.56	-3678.11	-44.42	10.37	-1571.88	40.30	48.80	-1586.97	65.94	109.72	-3577.36	-34.55	1225.70	0.00	0.00	0.00	-1657.21	99.54	1569.39	-3561.10	-34.82	1628.28	-3484.61	190.34	1625.70	-3502.35	69.23	1597.45	-149.31	1925.69	73.29	-153.21	1335.62	68.77	437.70
0.83000	-3230.14	102.78	6.26	-3261.62	116.38	3.12	-3399.25	-5.59	8.35	-3503.50	35.61	62.89	-3688.90	-95.51	-10.56	-3678.11	-44.42	10.37	-1571.88	40.30	48.80	-1586.97	65.94	109.72	-3577.36	-34.55	1225.70	0.00	0.00	0.00	-1657.21	99.54	1569.39	-3561.10	-34.82	1628.28	-3493.52	194.85	1627.42	-3492.46	72.65	1597.34	-154.27	1930.25	71.23	-151.07	1337.14	68.80	434.11
0.84000	-3230.14	102.78	6.26	-3261.62	116.38	3.12	-3399.25	-5.59	8.35	-3503.50	35.61	62.89	-3688.90	-95.51	-10.56	-3678.11	-44.42	10.37	-1571.88	40.30	48.80	-1586.97	65.94	109.72	-3577.36	-34.55	1225.70	0.00	0.00	0.00	-1657.21	99.54	1569.39	-3561.10	-34.82	1628.28	-3535.24	199.65	1630.09	-3498.44	72.32	1597.86	-151.52	1926.81	72.15	-153.66	1336.12	68.34	435.07
0.85000	-3230.14	102.78	6.26	-3261.62	116.38	3.12	-3399.25	-5.59	8.35	-3503.50	35.61	62.89	-3688.90	-95.51	-10.56	-3678.11	-44.42	10.37	-1571.88	40.30	48.80	-1586.97	65.94	109.72	-3577.36	-34.55	1225.70	0.00	0.00	0.00	-1657.21	99.54	1569.39	-3561.10	-34.82	1628.28	-3528.16	199.25	1628.71	-3496.60	75.11	1597.47	-152.19	1926.00	72.54	-151.49	1334.11	69.25	434.26
0.86000	-3230.14	102.78	6.26	-3261.62	116.38	3.12	-3399.25	-5.59	8.35	-3503.50	35.61	62.89	-3688.90	-95.51	-10.56	-3678.11	-44.42	10.37	-1571.88	40.30	48.80	-1586.97	65.94	109.72	-3577.36	-34.55	1225.70	0.00	0.00	0.00	-1657.21	99.54	1569.39	-3561.10	-34.82	1628.28	-3498.68	201.84	1628.29	-3486.18	76.97	1597.88	-151.85	1927.59	71.64	-147.52	1334.75	70.10	435.88
0.87000	-3230.14	102.78	6.26	-3261.62	116.38	3.12	-3399.25	-5.59	8.35	-3503.50	35.61	62.89	-3688.90	-95.51	-10.56	-3678.11	-44.42	10.37	-1571.88	40.30	48.80	-1586.97	65.94	109.72	-3577.36	-34.55	1225.70	0.00	0.00	0.00	-1657.21	99.54	1569.39	-3561.10	-34.82	1628.28	-3492.78	201.06	1630.23	-3505.62	79.19	1599.07	-159.02	1930.96	69.60	-151.05	1336.49	68.80	437.09
0.88000	-3230.14	102.78	6.26	-3261.62	116.38	3.12	-3399.25	-5.59	8.35	-3503.50	35.61	62.89	-3688.90	-95.51	-10.56	-3678.11	-44.42	10.37	-1571.88	40.30	48.80	-1586.97	65.94	109.72	-3577.36	-34.55	1225.70	0.00	0.00	0.00	-1657.21	99.54	1569.39	-3561.10	-34.82	1628.28	-3473.71	206.09	1628.76	-3485.82	80.07	1597.99	-152.83	1926.79	71.81	-150.56	1336.42	68.90	437.55
0.89000	-3230.14	102.78	6.26	-3261.62	116.38	3.12	-3399.25	-5.59	8.35	-3503.50	35.61	62.89	-3688.90	-95.51	-10.56	-3678.11	-44.42	10.37	-1571.88	40.30	48.80	-1586.97	65.94	109.72	-3577.36	-34.55	1225.70	0.00	0.00	0.00	-1657.21	99.54	1569.39	-3561.10	-34.82	1628.28	-3479.87	209.16	1628.33	-3493.12	82.54	1597.97	-155.39	1925.10	71.94	-153.10	1335.98	68.60	435.76
0.90000	-3230.14	102.78	6.26	-3261.62	116.38	3.12	-3399.25	-5.59	8.35	-3503.50	35.61	62.89	-3688.90	-95.51	-10.56	-3678.11	-44.42	10.37	-1571.88	40.30	48.80	-1586.97	65.94	109.72	-3577.36	-34.55	1225.70	0.00	0.00	0.00	-1657.21	99.54	1569.39	-3561.10	-34.82	1628.28	-3486.23	211.38	1628.28	-3496.86	85.33	1597.63	-156.35	1924.84	71.69	-152.52	1334.16	69.24	436.91
0.91000	-3230.14	102.78	6.26	-3261.62	116.38	3.12	-3399.25	-5.59	8.35	-3503.50	35.61	62.89	-3688.90	-95.51	-10.56	-3678.11	-44.42	10.37	-1571.88	40.30	48.80	-1586.97	65.94	109.72	-3577.36	-34.55	1225.70	0.00	0.00	0.00	-1657.21	99.54	1569.39	-3561.10	-34.82	1628.28	-3527.24	210.95	1629.49	-3468.08	89.54	1596.94	-155.10	1930.52	70.59	-152.06	1335.40	68.73	436.91
0.92000	-3230.14	102.78	6.26	-3261.62	116.38	3.12	-3399.25	-5.59	8.35	-3503.50	35.61	62.89	-3688.90	-95.51	-10.56	-3678.11	-44.42	10.37	-1571.88	40.30	48.80	-1586.97	65.94	109.72	-3577.36	-34.55	1225.70	0.00	0.00	0.00	-1657.21	99.54	1569.39	-3561.10	-34.82	1628.28	-3543.05	215.91	1630.28	-3482.53	92.97	1597.45	-147.91	1926.31	72.52	-156.43	1337.02	67.59	434.25
0.93000	-3230.14	102.78	6.26	-3261.62	116.38	3.12	-3399.25	-5.59	8.35	-3503.50	35.61	62.89	-3688.90	-95.51	-10.56	-3678.11	-44.42	10.37	-1571.88	40.30	48.80	-1586.97	65.94	109.72	-3577.36	-34.55	1225.70	0.00	0.00	0.00	-1657.21	99.54	1569.39	-3561.10	-34.82	1628.28	-3486.22	218.34	1627.16	-3521.29	94.23	1598.49	-151.12	1923.94	72.76	-155.52	1336.94	68.27	435.84
0.94000	-3230.14	102.78	6.26	-3261.62	116.38	3.12	-3399.25	-5.59	8.35	-3503.50	35.61	62.89	-3688.90	-95.51	-10.56	-3678.11	-44.42	10.37	-1571.88	40.30	48.80	-1586.97	65.94	109.72	-3577.36	-34.55	1225.70	0.00	0.00	0.00	-1657.21	99.54	1569.39	-3561.10	-34.82	1628.28	-3482.30	220.99	1626.79	-3508.34	97.43	1597.76	-152.01	1924.45	72.89	-154.55	1335.76	68.24	436.88
0.95000	-3230.14	102.78	6.26	-3261.62	116.38	3.12	-3399.25	-5.59	8.35	-3503.50	35.61	62.89	-3688.90	-95.51	-10.56	-3678.11	-44.42	10.37	-1571.88	40.30	48.80	-1586.97	65.94	109.72	-3577.36	-34.55	1225.70	0.00	0.00	0.00	-1657.21	99.54	1569.39	-3561.10	-34.82	1628.28	-3478.39	223.61	1626.44	-3509.21	97.96	1598.07	-153.94	1928.73	71.86	-151.49	1335.68	68.95	438.12
0.96000	-3230.14	102.78	6.26	-3261.62	116.38	3.12	-3399.25	-5.59	8.35	-3503.50	35.61	62.89	-3688.90	-95.51	-10.56	-3678.11	-44.42	10.37	-1571.88	40.30	48.80	-1586.97	65.94	109.72	-3577.36	-34.55	1225.70	0.00	0.00	0.00	-1657.21	99.54	1569.39	-3561.10	-34.82	1628.28	-3474.48	226.19	1626.08	-3504.62	101.05	1597.76	-154.25	1927.75	71.58	-153.37	1334.93	68.79	437.95
0.97000	-3230.14	102.78	6.26	-3261.62	116.38	3.12	-3399.25	-5.59	8.35	-3503.50	35.61	62.89	-3688.90	-95.51	-10.56	-3678.11	-44.42	10.37	-1571.88	40.30	48.80	-1586.97	65.94	109.72	-3577.36	-34.55	1225.70	0.00	0.00	0.00	-1657.21	99.54	1569.39	-3561.10	-34.82	1628.28	-3470.58	228.74	1625.73	-3514.30	103.50	1598.54	-153.52	1928.14	71.52	-155.90	1333.84	68.28	438.14
0.98000	-3230.14	102.78	6.26	-3261.62	116.38	3.12	-3399.25	-5.59	8.35	-3503.50	35.61	62.89	-3688.90	-95.51	-10.56	-3678.11	-44.42	10.37	-1571.88	40.30	48.80	-1586.97	65.94	109.72	-3577.36	-34.55	1225.70	0.00	0.00	0.00	-1657.21	99.54	1569.39	-3561.10	-34.82	1628.28	-3466.69	231.27	1625.39	-3528.12	106.30	1599.41	-152.28	1928.21	71.70	-153.86	1336.37	68.03	437.50
0.99000	-3230.14	102.78	6.26	-3261.62	116.38	3.12	-3399.25	-5.59	8.35	-3503.50	35.61	62.89	-3688.90	-95.51	-10.56	-3678.11	-44.42	10.37	-1571.88	40.30	48.80	-1586.97	65.94	109.72	-3577.36	-34.55	1225.70	0.00	0.00	0.00	-1657.21	99.54	1569.39	-3561.10	-34.82	1628.28	-3462.81	233.76	1625.05	-3510.36	106.92	1599.63	-155.93	1930.01	70.46	-150.26	1334.82	69.52	434.33
1.00000	-3230.14	102.78	6.26	-3261.62	116.38	3.12	-3399.25	-5.59	8.35	-3503.50	35.61	62.89	-3688.90	-95.51	-10.56	-3678.11	-44.42	10.37	-1571.88	40.30	48.80	-1586.97	65.94	109.72	-3577.36	-34.55	1225.70	0.00	0.00	0.00	-1657.21	99.54	1569.39	-3561.10	-34.82	1628.28	-3458.94	236.21	1624.72	-3483.11	109.93	1598.97	-151.54	1926.71	72.13	-149.73	1333.61	69.99	435.69
1.01000	-3230.14	102.78	6.26	-3261.62	116.38	3.12	-3399.25	-5.59	8.35	-3503.50	35.61	62.89	-3688.90	-95.51	-10.56	-3678.11	-44.42	10.37	-1571.88	40.30	48.80	-1586.97	65.94	109.72	-3577.36	-34.55	1225.70	0.00	0.00	0.00	-1657.21	99.54	1569.39	-3561.10	-34.82	1628.28	-3455.07	238.64	1624.39	-3519.20	110.69	1599.11	-155.13	1928.85	70.91	-154.16	1335.68	68.32	437.09
1.02000	-3230.14	102.78	6.26	-3261.62	116.38	3.12	-3399.25	-5.59	8.35	-3503.50	35.61	62.89	-3688.90	-95.51	-10.56	-3678.11	-44.42	10.37	-1571.88	40.30	48.80	-1586.97	65.94	109.72	-3577.36	-34.55	1225.70	0.00	0.00	0.00	-1657.21	99.54	1569.39	-3561.10	-34.82	1628.28	-3451.22	241.04	1624.07	-3519.55	112.24	1599.23	-154.48	1928.62	71.25	-151.64	1335.55	68.94	431.34
1.03000	-3230.14	102.78	6.26	-3261.62	116.38	3.12	-3399.25	-5.59	8.35	-3503.50	35.61	62.89	-3688.90	-95.51	-10.56	-3678.11	-44.42	10.37	-1571.88	40.30	48.80	-1586.97	65.94	109.72	-3577.36	-34.55	1225.70	0.00	0.00	0.00	-1657.21	99.54	1569.39	-3561.10	-34.82	1628.28	-3447.37	243.40	1623.75	-3528.45	113.50	1598.80	-152.61	1926.17	72.05	-153.92	1336.23	68.63	432.40
1.04000	-3230.14	102.78	6.26	-3261.62	116.38	3.12	-3399.29	-5.58	8.35	-3503.50	35.61	62.89	-3688.90	-95.51	-10.56	-3678.11	-44.42	10.37	-1571.88	40.30	48.80	-1586.97	65.94	109.72	-3577.36	-34.55	1225.70	0.00	0.00	0.00	-1657.21	99.54	1569.39	-3561.10	-34.82	1628.28	-3443.52	245.74	1623.44	-3522.19	115.15	1598.44	-152.76	1926.15	72.10	-151.35	1334.45	69.50	435.03
1.05000	-3230.14	102.78	6.26	-3261.62	116.38	3.12	-3433.51	3.01	4.53	-3503.50	35.61	62.89	-3688.90	-95.51	-10.56	-3678.11	-44.42	10.37	-1571.88	40.30	48.80	-1586.97	65.94	109.72	-3577.36	-34.55	1225.70	0.00	0.00	0.00	-1657.21	99.54	1569.39	-3561.10	-34.82	1628.28	-3439.69	248.04	1623.13	-3500.46	118.48	1598.35	-148.69	1927.87	72.89	-152.77	1335.18	68.93	434.69
1.06000	-3230.14	102.78	6.26	-3261.62	116.38	3.12	-3439.76	12.36	2.04	-3503.50	35.61	62.89	-3688.90	-95.51	-10.56	-3678.11	-44.42	10.37	-1571.88	40.30	48.80	-1586.97	65.94	109.72	-3577.36	-34.55	1225.70	0.00	0.00	0.00	-1657.21	99.54	1569.39	-3561.10	-34.82	1628.28	-3435.86	250.32	1622.82	-3497.21	119.27	1597.90	-147.30	1924.87	73.80	-153.52	1337.01	68.03	435.05
1.07000	-3230.14	102.78	6.26	-3261.62	116.38	3.12	-3390.32	21.93	10.81	-3503.50	35.61	62.89	-3688.90	-95.51	-10.56	-3678.11	-44.42	10.37	-1571.88	40.30	48.80	-1586.97	65.94	109.72	-3577.36	-34.55	1225.70	0.00	0.00	0.00	-1657.21	99.54	1569.39	-3561.10	-34.82	1628.28	-3432.04	252.56	1622.52	-3486.61	119.98	1597.50	-148.32	1926.50	72.96	-150.69	1337.31	68.61	433.28
1.08000	-3230.14	102.78	6.26	-3261.62	116.38	3.12	-3459.28	31.33	1.42	-3503.50	35.61	62.89	-3688.90	-95.51	-10.56	-3678.11	-44.42	10.37	-1571.88	40.30	48.80	-1586.97	65.94	109.72	-3577.36	-34.55	1225.70	0.00	0.00	0.00	-1657.21	99.54	1569.39	-3561.10	-34.82	1628.28	-3428.23	254.77	1622.23	-3500.40	119.74	1597.52	-151.64	1926.23	72.19	-152.66	1334.65	68.95	437.44
1.09000	-3230.14	102.78	6.26	-3261.62	116.38	3.12	-3436.15	39.95	4.81	-3503.50	35.61	62.89	-3688.90	-95.51	-10.56	-3678.11	-44.42	10.37	-1571.88	40.30	48.80	-1586.97	65.94	109.72	-3577.36	-34.55	1225.70	0.00	0.00	0.00	-1657.21	99.54	1569.39	-3561.10	-34.82	1628.28	-3424.43	256.95	1621.94	-3505.95	120.02	1597.98	-153.71	1930.57	70.80	-156.52	1337.46	67.55	438.90
1.10000	-3230.14	102.78	6.26	-3261.62	116.38	3.12	-3431.94	48.91	6.06	-3503.54	35.62	62.88	-3688.90	-95.51	-10.56	-3678.11	-44.42	10.37	-1571.88	40.30	48.80	-1586.97	65.94	109.72	-3577.36	-34.55	1225.70	0.00	0.00	0.00	-1657.21	99.54	1569.39	-3561.10	-34.82	1628.28	-3420.63	259.11	1621.66	-3503.61	122.13	1597.50	-149.07	1927.22	72.18	-154.38	1336.47	68.26	435.19
1.11000	-3230.14	102.78	6.26	-3261.62	116.38	3.12	-3462.35	58.10	0.99	-3542.78	42.58	57.30	-3688.90	-95.51	-10.56	-3678.11	-44.42	10.37	-1571.88	40.30	48.80	-1586.97	65.94	109.72	-3577.36	-34.55	1225.70	0.00	0.00	0.00	-1657.21	99.54	1569.39	-3561.10	-34.82	1628.28	-3416.84	261.23	1621.38	-3493.74	123.00	1596.59	-150.19	1926.43	72.29	-151.34	1334.34	69.15	433.84
1.12000	-3230.14	102.78	6.26	-3261.62	116.38	3.12	-3458.18	65.51	2.14	-3482.15	51.40	66.59	-3688.90	-95.51	-10.56	-3678.11	-44.42	10.37	-1571.88	40.30	48.80	-1586.97	65.94	109.72	-3577.36	-34.55	1225.70	0.00	0.00	0.00	-1657.21	99.54	1569.39	-3561.10	-34.82	1628.28	-3413.06	263.32	1621.10	-3484.52	122.12	1595.97	-150.05	1926.11	72.62	-154.64	1335.89	68.45	433.15
1.13000	-3230.14	102.78	6.26	-3261.62	116.38	3.12	-3425.28	75.13	6.17	-3534.55	55.71	56.73	-3688.90	-95.51	-10.56	-3678.11	-44.42	10.37	-1571.88	40.30	48.80	-1586.97	65.94	109.72	-3577.36	-34.55	1225.70	0.00	0.00	0.00	-1657.21	99.54	1569.39	-3561.10	-34.82	1628.28	-3409.28	265.38	1620.83	-3505.68	121.73	1596.20	-153.20	1929.86	71.17	-151.76	1335.31	68.94	432.18
1.14000	-3230.14	102.78	6.26	-3261.62	116.38	3.12	-3471.62	83.16	-0.29	-3513.74	65.62	58.94	-3688.90	-95.51	-10.56	-3678.11	-44.42	10.37	-1571.88	40.30	48.80	-1586.97	65.94	109.72	-3577.36	-34.55	1225.70	0.00	0.00	0.00	-1657.21	99.54	1569.39	-3561.10	-34.82	1628.28	-3405.52	267.42	1620.57	-3509.58	120.41	1596.33	-153.72	1929.00	71.54	-153.29	1335.89	68.50	434.49
1.15000	-3230.14	102.78	6.26	-3261.62	116.38	3.12	-3448.80	91.42	2.81	-3511.36	71.88	59.62	-3688.90	-95.51	-10.56	-3678.11	-44.42	10.37	-1571.88	40.30	48.80	-1586.97	65.94	109.72	-3577.36	-34.55	1225.70	0.00	0.00	0.00	-1657.21	99.54	1569.39	-3561.10	-34.82	1628.28	-3401.75	269.42	1620.31	-3506.14	121.33	1595.57	-152.40	1926.07	72.44	-153.38	1334.82	68.84	436.98
1.16000	-3230.14	102.78	6.26	-3261.62	116.38	3.12	-3455.31	98.55	1.58	-3526.90	79.00	57.69	-3688.90	-95.51	-10.56	-3678.11	-44.42	10.37	-1571.88	40.30	48.80	-1586.97	65.94	109.72	-3577.36	-34.55	1225.70	0.00	0.00	0.00	-1657.21	99.54	1569.39	-3561.10	-34.82	1628.28	-3398.00	271.39	1620.05	-3484.86	121.48	1595.22	-153.43	1930.29	71.25	-154.42	1338.89	67.69	432.06
1.17000	-3230.14	102.78	6.26	-3261.62	116.38	3.12	-3437.71	102.02	2.43	-3500.91	82.88	60.16	-3688.90	-95.51	-10.56	-3678.11	-44.42	10.37	-1571.88	40.30	48.80	-1586.97	65.94	109.72	-3577.36	-34.55	1225.70	0.00	0.00	0.00	-1657.21	99.54	1569.39	-3561.10	-34.82	1628.28	-3394.26	273.34	1619.80	-3485.35	120.67	1594.70	-147.03	1928.57	72.47	-153.18	1336.18	68.46	436.89
1.18000	-3230.14	102.78	6.26	-3261.62	116.38	3.12	-3491.20	106.85	-5.71	-3537.01	89.02	52.68	-3688.90	-95.51	-10.56	-3678.11	-44.42	10.37	-1571.88	40.30	48.80	-1586.97	65.94	109.72	-3577.36	-34.55	1225.70	0.00	0.00	0.00	-1657.21	99.54	1569.39	-3561.10	-34.82	1628.28	-3390.52	275.25	1619.56	-3488.86	120.69	1594.54	-152.16	1926.90	71.76	-151.84	1334.55	69.40	438.21
1.19000	-3230.14	102.78	6.26	-3261.62	116.38	3.12	-3489.19	109.31	-6.08	-3498.13	90.64	56.76	-3688.90	-95.51	-10.56	-3678.11	-44.42	10.37	-1571.88	40.30	48.80	-1586.97	65.94	109.72	-3577.36	-34.55	1225.70	0.00	0.00	0.00	-1657.21	99.54	1569.39	-3561.10	-34.82	1628.28	-3386.79	277.14	1619.31	-3495.26	119.12	1594.74	-159.14	1929.35	70.00	-151.10	1334.85	69.33	438.05
1.20000	-3230.14	102.78	6.26	-3261.62	116.38	3.12	-3489.66	113.34	-7.36	-3500.96	91.73	53.91	-3688.90	-95.51	-10.56	-3678.11	-44.42	10.37	-1571.88	40.30	48.80	-1586.97	65.94	109.72	-3577.36	-34.55	1225.70	0.00	0.00	0.00	-1657.21	99.54	1569.39	-3561.10	-34.82	1628.28	-3383.06	279.00	1619.08	-3505.35	118.15	1594.37	-153.27	1927.50	71.99	-155.45	1335.97	67.80	438.65
1.21000	-3230.14	102.78	6.26	-3261.62	116.38	3.12	-3498.54	112.45	-7.72	-3498.86	92.52	50.81	-3688.90	-95.51	-10.56	-3678.11	-44.42	10.37	-1571.88	40.30	48.80	-1586.97	65.94	109.72	-3577.36	-34.55	1225.70	0.00	0.00	0.00	-1657.21	99.54	1569.39	-3561.10	-34.82	1628.28	-3379.34	280.83	1618.84	-3499.34	117.06	1594.33	-151.72	1925.01	72.89	-152.34	1335.16	68.51	434.57
1.22000	-3230.14	102.78	6.26	-3261.62	116.38	3.12	-3494.12	113.69	-8.77	-3509.00	92.39	48.38	-3688.90	-95.51	-10.56	-3678.11	-44.42	10.37	-1571.88	40.30	48.80	-1586.97	65.94	109.72	-3577.36	-34.55	1225.70	0.00	0.00	0.00	-1657.21	99.54	1569.39	-3561.10	-34.82	1628.28	-3375.63	282.63	1618.62	-3503.11	116.99	1594.40	-154.03	1923.83	72.41	-149.47	1333.28	69.84	434.92
1.23000	-3230.14	102.78	6.26	-3261.62	116.38	3.12	-3510.79	112.51	-13.75	-3492.10	93.46	50.04	-3688.90	-95.51	-10.56	-3678.11	-44.42	10.37	-1571.88	40.30	48.80	-1586.97	65.94	109.72	-3577.36	-34.55	1225.70	0.00	0.00	0.00	-1657.21	99.54	1569.39	-3561.10	-34.82	1628.28	-3371.93	284.40	1618.39	-3502.11	114.54	1594.19	-156.26	1927.21	71.44	-150.00	1334.27	69.72	433.04
1.24000	-3230.14	102.78	6.26	-3261.62	116.38	3.12	-3480.43	115.16	-11.35	-3502.30	95.26	45.62	-3688.90	-95.51	-10.56	-3678.11	-44.42	10.37	-1571.88	40.30	48.80	-1586.97	65.94	109.72	-3577.36	-34.55	1225.70	0.00	0.00	0.00	-1657.21	99.54	1569.39	-3561.10	-34.82	1628.28	-3368.23	286.14	1618.17	-3491.54	114.12	1593.91	-154.60	1928.19	71.68	-155.23	1335.30	68.37	435.92
1.25000	-3230.14	102.78	6.26	-3261.62	116.38	3.12	-3494.59	112.38	-15.54	-3480.49	96.43	48.55	-3688.90	-95.51	-10.56	-3678.11	-44.42	10.37	-1571.88	40.30	48.80	-1586.97	65.94	109.72	-3577.36	-34.55	1225.70	0.00	0.00	0.00	-1657.21	99.54	1569.39	-3561.10	-34.82	1628.28	-3364.55	287.86	1617.96	-3515.02	111.55	1594.29	-151.22	1923.78	73.00	-157.37	1337.85	67.27	438.05
1.26000	-3230.14	102.78	6.26	-3261.62	116.38	3.12	-3496.02	113.44	-16.50	-3460.95	96.07	50.13	-3688.90	-95.51	-10.56	-3678.11	-44.42	10.37	-1571.88	40.30	48.80	-1586.97	65.94	109.72	-3577.36	-34.55	1225.70	0.00	0.00	0.00	-1657.21	99.54	1569.39	-3561.10	-34.82	1628.28	-3360.86	289.55	1617.75	-3490.20	111.02	1593.70	-155.68	1928.57	71.10	-156.50	1336.52	67.67	435.67
1.27000	-3230.14	102.78	6.26	-3261.62	116.38	3.12	-3481.14	114.08	-15.43	-3498.15	95.59	43.72	-3688.90	-95.51	-10.56	-3678.11	-44.42	10.37	-1571.88	40.30	48.80	-1586.97	65.94	109.72	-3577.36	-34.55	1225.70	0.00	0.00	0.00	-1657.21	99.54	1569.39	-3561.10	-34.82	1628.28	-3357.19	291.21	1617.55	-3478.11	108.94	1593.52	-152.12	1928.89	71.71	-157.45	1337.70	67.11	438.37
1.28000	-3230.14	102.78	6.26	-3261.62	116.38	3.12	-3491.15	114.97	-17.07	-3472.19	93.30	47.39	-3688.90	-95.51	-10.56	-3678.11	-44.42	10.37	-1571.88	40.30	48.80	-1586.97	65.94	109.72	-3577.36	-34.55	1225.70	0.00	0.00	0.00	-1657.21	99.54	1569.39	-3561.10	-34.82	1628.28	-3353.52	292.84	1617.34	-3492.36	107.80	1594.39	-146.16	1925.76	73.59	-156.45	1337.33	67.44	436.98
1.29000	-3230.14	102.78	6.26	-3261.62	116.38	3.12	-3491.98	113.12	-18.13	-3485.08	92.62	43.38	-3688.90	-95.51	-10.56	-3678.11	-44.42	10.37	-1571.88	40.30	48.80	-1586.97	65.94	109.72	-3577.36	-34.55	1225.70	0.00	0.00	0.00	-1657.21	99.54	1569.39	-3561.10	-34.82	1628.28	-3349.86	294.44	1617.15	-3487.27	106.56	1594.39	-155.07	1928.93	71.08	-153.79	1335.57	68.64	432.77
1.30000	-3230.14	102.78	6.26	-3261.62	116.38	3.12	-3472.38	111.95	-13.93	-3506.61	93.80	41.45	-3688.90	-95.51	-10.56	-3678.11	-44.42	10.37	-1571.88	40.30	48.80	-1586.97	65.94	109.72	-3577.36	-34.55	1225.70	0.00	0.00	0.00	-1657.21	99.54	1569.39	-3561.10	-34.82	1628.28	-3346.20	296.02	1616.96	-3481.32	105.62	1594.39	-152.16	1927.22	72.23	-152.10	1336.42	68.78	435.74
1.31000	-3230.14	102.78	6.26	-3261.62	116.38	3.12	-3489.72	111.36	-17.32	-3496.27	95.24	42.44	-3688.90	-95.51	-10.56	-3678.11	-44.42	10.37	-1571.88	40.30	48.80	-1586.97	65.94	109.72	-3577.36	-34.55	1225.70	0.00	0.00	0.00	-1657.21	99.54	1569.39	-3561.10	-34.82	1628.28	-3342.55	297.57	1616.77	-3484.97	104.14	1595.48	-150.05	1926.10	72.91	-154.76	1335.11	68.57	434.54
1.32000	-3230.14	102.78	6.26	-3261.62	116.38	3.12	-3478.75	112.60	-15.70	-3480.97	93.89	44.03	-3688.90	-95.51	-10.56	-3678.11	-44.42	10.37	-1571.88	40.30	48.80	-1586.97	65.94	109.72	-3577.36	-34.55	1225.70	0.00	0.00	0.00	-1657.21	99.54	1569.39	-3561.10	-34.82	1628.28	-3338.91	299.09	1616.59	-3490.27	103.04	1595.19	-157.03	1931.13	71.00	-150.30	1334.52	69.69	435.42
1.33000	-3230.14	102.78	6.26	-3261.62	116.38	3.12	-3486.52	112.23	-17.21	-3508.74	95.04	40.86	-3688.90	-95.51	-10.56	-3678.11	-44.42	10.37	-1571.88	40.30	48.80	-1586.97	65.94	109.72	-3577.36	-34.55	1225.70	0.00	0.00	0.00	-1657.21	99.54	1569.39	-3561.10	-34.82	1628.28	-3335.27	300.58	1616.41	-3469.15	101.35	1594.46	-153.21	1929.03	71.51	-150.19	1332.90	69.90	432.47
1.34000	-3230.14	102.78	6.26	-3261.62	116.38	3.12	-3470.11	111.34	-15.16	-3506.28	96.40	40.08	-3688.90	-95.51	-10.56	-3678.11	-44.42	10.37	-1571.88	40.30	48.80	-1586.97	65.94	109.72	-3577.36	-34.55	1225.70	0.00	0.00	0.00	-1657.21	99.54	1569.39	-3561.10	-34.82	1628.28	-3331.64	302.05	1616.23	-3484.66	99.58	1595.33	-152.56	1923.24	73.02	-151.32	1332.04	70.13	433.29
1.35000	-3230.14	102.78	6.26	-3261.62	116.38	3.12	-3497.91	112.70	-19.73	-3481.33	94.73	44.00	-3688.90	-95.51	-10.56	-3678.11	-44.42	10.37	-1571.88	40.30	48.80	-1586.97	65.94	109.72	-3577.36	-34.55	1225.70	0.00	0.00	0.00	-1657.21	99.54	1569.39	-3561.10	-34.82	1628.28	-3328.02	303.49	1616.06	-3457.02	99.48	1594.49	-153.68	1927.39	71.68	-154.16	1334.58	69.04	435.97
1.36000	-3230.14	102.78	6.26	-3261.62	116.38	3.12	-3518.54	113.78	-22.49	-3495.93	94.71	40.34	-3688.90	-95.51	-10.56	-3678.11	-44.42	10.37	-1571.88	40.30	48.80	-1586.97	65.94	109.72	-3577.36	-34.55	1225.70	0.00	0.00	0.00	-1657.21	99.54	1569.39	-3561.10	-34.82	1628.28	-3324.41	304.90	1615.90	-3470.31	96.62	1594.82	-153.73	1928.50	71.41	-154.49	1337.20	68.09	438.15
1.37000	-3230.14	102.78	6.26	-3261.62	116.38	3.12	-3485.60	112.60	-17.40	-3488.94	94.71	42.82	-3688.90	-95.51	-10.56	-3678.11	-44.42	10.37	-1571.88	40.30	48.80	-1586.97	65.94	109.72	-3577.36	-34.55	1225.70	0.00	0.00	0.00	-1657.21	99.54	1569.39	-3561.10	-34.82	1628.28	-3320.80	306.29	1615.74	-3465.81	97.25	1594.38	-147.58	1925.96	73.23	-156.69	1336.87	67.86	434.49
1.38000	-3230.14	102.78	6.26	-3261.62	116.38	3.12	-3483.21	112.24	-17.84	-3476.37	95.18	43.76	-3688.90	-95.51	-10.56	-3678.11	-44.42	10.37	-1571.88	40.30	48.80	-1586.97	65.94	109.72	-3577.36	-34.55	1225.70	0.00	0.00	0.00	-1657.21	99.54	1569.39	-3561.10	-34.82	1628.28	-3317.19	307.65	1615.58	-3458.51	96.85	1594.01	-151.58	1926.19	72.75	-151.76	1335.09	68.95	435.09
1.39000	-3230.14	102.78	6.26	-3261.62	116.38	3.12	-3493.96	111.66	-18.14	-3483.64	94.88	40.95	-3688.90	-95.51	-10.56	-3678.11	-44.42	10.37	-1571.88	40.30	48.80	-1586.97	65.94	109.72	-3577.36	-34.55	1225.70	0.00	0.00	0.00	-1657.21	99.54	1569.39	-3561.10	-34.82	1628.28	-3313.60	308.98	1615.43	-3439.92	96.00	1593.53	-156.15	1928.54	70.97	-152.93	1335.96	68.40	435.06
1.40000	-3230.14	102.78	6.26	-3261.62	116.38	3.12	-3496.56	111.15	-19.55	-3502.32	94.42	36.95	-3688.90	-95.51	-10.56	-3678.11	-44.42	10.37	-1571.88	40.30	48.80	-1586.97	65.94	109.72	-3577.36	-34.55	1225.70	0.00	0.00	0.00	-1657.21	99.54	1569.39	-3561.10	-34.82	1628.28	-3310.01	310.29	1615.28	-3445.93	95.43	1594.23	-153.61	1925.91	72.44	-158.40	1338.06	67.18	436.59
1.41000	-3230.14	102.78	6.26	-3261.62	116.38	3.12	-3492.96	112.65	-20.69	-3501.45	93.64	37.73	-3688.90	-95.51	-10.56	-3678.11	-44.42	10.37	-1571.88	40.30	48.80	-1586.97	65.94	109.72	-3577.36	-34.55	1225.70	0.00	0.00	0.00	-1657.21	99.54	1569.39	-3561.10	-34.82	1628.28	-3306.42	311.57	1615.13	-3463.74	95.10	1594.47	-154.31	1926.66	72.09	-159.77	1336.44	67.37	437.67
1.42000	-3230.14	102.78	6.26	-3261.62	116.38	3.12	-3490.80	111.84	-19.57	-3482.52	95.00	40.01	-3688.90	-95.51	-10.56	-3678.11	-44.42	10.37	-1571.88	40.30	48.80	-1586.97	65.94	109.72	-3577.36	-34.55	1225.70	0.00	0.00	0.00	-1657.21	99.54	1569.39	-3561.10	-34.82	1628.28	-3302.84	312.83	1614.99	-3443.45	94.54	1593.47	-155.48	1926.00	71.89	-152.86	1335.18	68.98	436.71
1.43000	-3230.14	102.78	6.26	-3261.62	116.38	3.12	-3462.24	113.67	-15.26	-3516.87	93.31	33.87	-3688.90	-95.51	-10.56	-3678.11	-44.42	10.37	-1571.88	40.30	48.80	-1586.97	65.94	109.72	-3577.36	-34.55	1225.70	0.00	0.00	0.00	-1657.21	99.54	1569.39	-3561.08	-34.82	1628.28	-3299.27	314.05	1614.86	-3453.57	93.10	1593.28	-157.28	1929.47	71.11	-152.67	1336.11	68.56	434.65
1.44000	-3230.14	102.78	6.26	-3261.62	116.38	3.12	-3473.10	112.49	-18.77	-3485.42	94.07	37.57	-3688.90	-95.51	-10.56	-3678.11	-44.42	10.37	-1571.88	40.30	48.80	-1586.97	65.94	109.72	-3577.36	-34.55	1225.70	0.00	0.00	0.00	-1657.21	99.54	1569.39	-3540.51	-37.71	1628.27	-3295.71	315.26	1614.72	-3449.25	93.22	1593.17	-154.41	1928.66	71.37	-150.04	1336.80	68.98	434.82
1.45000	-3230.14	102.78	6.26	-3261.62	116.38	3.12	-3491.02	109.99	-20.52	-3484.65	96.55	38.48	-3688.90	-95.51	-10.56	-3678.11	-44.42	10.37	-1571.88	40.30	48.80	-1586.97	65.94	109.72	-3577.36	-34.55	1225.70	0.00	0.00	0.00	-1657.21	99.54	1569.39	-3559.46	-38.64	1627.32	-3292.15	316.43	1614.60	-3451.13	92.87	1592.85	-150.77	1926.36	72.29	-149.21	1335.47	69.43	435.37
1.46000	-3230.14	102.78	6.26	-3261.62	116.38	3.12	-3462.37	111.52	-15.17	-3491.85	95.09	35.24	-3688.90	-95.51	-10.56	-3678.11	-44.42	10.37	-1571.88	40.30	48.80	-1586.97	65.94	109.72	-3577.36	-34.55	1225.70	0.00	0.00	0.00	-1657.21	99.54	1569.39	-3501.39	-40.03	1625.03	-3288.59	317.59	1614.47	-3443.88	93.09	1592.30	-156.22	1931.87	70.55	-147.03	1335.18	69.90	436.54
1.47000	-3230.14	102.78	6.26	-3261.62	116.38	3.12	-3502.40	109.71	-23.23	-3462.63	94.79	40.75	-3688.90	-95.51	-10.56	-3678.11	-44.42	10.37	-1571.88	40.30	48.80	-1586.97	65.94	109.72	-3577.36	-34.55	1225.70	0.00	0.00	0.00	-1657.21	99.54	1569.39	-3466.36	-38.50	1621.40	-3285.05	318.71	1614.35	-3454.66	92.12	1592.19	-155.40	1931.42	70.80	-151.75	1335.27	68.69	435.82
1.48000	-3230.14	102.78	6.26	-3261.62	116.38	3.12	-3468.57	111.98	-18.24	-3454.52	96.97	40.57	-3688.90	-95.51	-10.56	-3678.11	-44.42	10.37	-1571.88	40.30	48.80	-1586.97	65.94	109.72	-3577.36	-34.55	1225.70	0.00	0.00	0.00	-1657.21	99.54	1569.39	-3522.85	-42.13	1622.34	-3281.50	319.81	1614.24	-3474.63	91.01	1591.33	-154.41	1926.97	72.01	-153.14	1335.92	68.54	433.05
1.49000	-3230.14	102.78	6.26	-3261.62	116.38	3.12	-3479.49	110.25	-20.93	-3469.01	96.44	39.52	-3688.90	-95.51	-10.56	-3678.11	-44.42	10.37	-1571.88	40.30	48.80	-1586.97	65.94	109.72	-3577.36	-34.55	1225.70	0.00	0.00	0.00	-1657.21	99.54	1569.39	-3514.53	-44.10	1623.21	-3277.97	320.89	1614.13	-3458.37	91.05	1590.78	-156.10	1930.11	70.97	-153.81	1336.52	68.19	434.42
1.50000	-3230.14	102.78	6.26	-3261.62	116.38	3.12	-3442.44	113.84	-13.34	-3468.15	95.19	39.45	-3688.90	-95.51	-10.56	-3678.11	-44.42	10.37	-1571.88	40.30	48.80	-1586.97	65.94	109.72	-3577.36	-34.55	1225.70	0.00	0.00	0.00	-1657.21	99.54	1569.39	-3442.64	-42.11	1619.99	-3274.44	321.94	1614.02	-3450.36	91.28	1591.04	-155.32	1928.75	71.11	-149.86	1334.82	69.51	438.50
1.51000	-3230.14	102.78	6.26	-3261.62	116.38	3.12	-3472.04	112.38	-17.04	-3485.53	95.62	35.33	-3688.90	-95.51	-10.56	-3678.11	-44.42	10.37	-1571.88	40.30	48.80	-1586.97	65.94	109.72	-3577.36	-34.55	1225.70	0.00	0.00	0.00	-1657.21	99.54	1569.39	-3486.23	-43.89	1623.05	-3270.92	322.96	1613.92	-3457.31	91.08	1591.47	-150.03	1927.43	72.81	-151.20	1334.33	69.39	437.69
1.52000	-3230.14	102.78	6.26	-3261.62	116.38	3.12	-3460.97	113.70	-17.45	-3495.88	95.95	34.46	-3688.90	-95.51	-10.56	-3678.11	-44.42	10.37	-1571.88	40.30	48.80	-1586.97	65.94	109.72	-3577.36	-34.55	1225.70	0.00	0.00	0.00	-1657.21	99.54	1569.39	-3526.12	-47.64	1622.03	-3267.40	323.97	1613.82	-3466.62	90.53	1591.96	-153.49	1927.00	71.92	-153.47	1335.70	69.12	436.74
1.53000	-3230.14	102.78	6.26	-3261.62	116.38	3.12	-3508.74	111.38	-24.31	-3516.69	93.40	31.43	-3688.90	-95.51	-10.56	-3678.11	-44.42	10.37	-1571.88	40.30	48.80	-1586.97	65.94	109.72	-3577.36	-34.55	1225.70	0.00	0.00	0.00	-1657.21	99.54	1569.39	-3505.49	-49.06	1621.27	-3263.89	324.94	1613.72	-3447.14	90.56	1592.13	-159.74	1930.95	69.92	-151.65	1336.71	69.00	434.79
1.54000	-3230.14	102.78	6.26	-3261.62	116.38	3.12	-3473.25	111.72	-19.10	-3471.78	95.31	37.27	-3688.90	-95.51	-10.56	-3678.11	-44.42	10.37	-1571.88	40.30	48.80	-1586.97	65.94	109.72	-3577.36	-34.55	1225.70	0.00	0.00	0.00	-1657.21	99.54	1569.39	-3496.66	-49.49	1620.76	-3260.38	325.89	1613.63	-3459.62	90.32	1593.52	-155.81	1929.90	70.70	-157.61	1337.42	67.78	434.62
1.55000	-3230.14	102.78	6.26	-3261.62	116.38	3.12	-3469.10	111.55	-17.94	-3494.99	95.39	33.77	-3688.90	-95.51	-10.56	-3678.11	-44.42	10.37	-1571.88	40.30	48.80	-1586.97	65.94	109.72	-3577.36	-34.55	1225.70	0.00	0.00	0.00	-1657.21	99.54	1569.39	-3513.08	-52.15	1622.25	-3256.88	326.82	1613.54	-3464.22	91.32	1594.25	-153.32	1927.99	71.66	-155.03	1335.74	68.77	439.14
1.56000	-3230.14	102.78	6.26	-3261.62	116.38	3.12	-3481.13	111.16	-19.30	-3474.68	95.69	37.96	-3688.90	-95.51	-10.56	-3678.11	-44.42	10.37	-1571.88	40.30	48.80	-1586.97	65.94	109.72	-3577.36	-34.55	1225.70	0.00	0.00	0.00	-1657.21	99.54	1569.39	-3476.94	-47.77	1618.74	-3253.39	327.72	1613.46	-3453.47	91.93	1594.56	-153.10	1926.86	72.14	-155.38	1334.30	68.81	436.29
1.57000	-3230.14	102.78	6.26	-3261.62	116.38	3.12	-3491.56	108.30	-20.59	-3492.78	96.72	35.29	-3688.90	-95.51	-10.56	-3678.11	-44.42	10.37	-1571.88	40.30	48.80	-1586.97	65.94	109.72	-3577.36	-34.55	1225.70	0.00	0.00	0.00	-1657.21	99.54	1569.39	-3478.55	-50.06	1618.99	-3249.90	328.60	1613.38	-3439.88	91.83	1594.20	-147.58	1927.23	73.05	-157.55	1335.20	67.88	435.54
1.58000	-3230.14	102.78	6.26	-3261.62	116.38	3.12	-3498.77	110.38	-21.91	-3496.60	96.01	34.89	-3688.90	-95.51	-10.56	-3678.11	-44.42	10.37	-1571.88	40.30	48.80	-1586.97	65.94	109.72	-3577.36	-34.55	1225.70	0.00	0.00	0.00	-1657.21	99.54	1569.39	-3438.65	-50.30	1615.77	-3246.41	329.45	1613.30	-3434.59	92.18	1595.76	-150.15	1928.16	71.93	-155.81	1335.00	67.65	432.82
1.59000	-3230.14	102.78	6.26	-3261.62	116.38	3.12	-3452.15	112.53	-15.46	-3506.84	96.08	31.94	-3688.90	-95.51	-10.56	-3678.11	-44.42	10.37	-1571.88	40.30	48.80	-1586.97	65.94	109.72	-3577.36	-34.55	1225.70	0.00	0.00	0.00	-1657.21	99.54	1569.39	-3426.25	-49.41	1617.69	-3242.94	330.28	1613.23	-3435.64	92.16	1596.34	-151.05	1925.88	72.54	-156.26	1338.51	66.92	435.70
1.60000	-3230.14	102.78	6.26	-3261.62	116.38	3.12	-3456.99	111.10	-15.37	-3524.54	94.75	29.57	-3688.90	-95.51	-10.56	-3678.11	-44.42	10.37	-1571.88	40.30	48.80	-1586.97	65.94	109.72	-3577.36	-34.55	1225.70	0.00	0.00	0.00	-1657.21	99.54	1569.39	-3486.20	-51.16	1619.76	-3239.46	331.09	1613.16	-3440.56	93.49	1597.59	-151.62	1926.48	72.62	-158.32	1336.94	67.24	438.29
1.61000	-3230.14	102.78	6.26	-3261.62	116.38	3.12	-3462.21	111.70	-15.43	-3468.23	95.45	39.33	-3688.90	-95.51	-10.56	-3678.11	-44.42	10.37	-1571.88	40.30	48.80	-1586.97	65.94	109.72	-3577.36	-34.55	1225.70	0.00	0.00	0.00	-1657.21	99.54	1569.39	-3480.16	-51.57	1619.66	-3236.00	331.87	1613.10	-3448.58	92.33	1599.18	-147.31	1926.38	73.44	-152.70	1335.15	68.81	434.03
1.62000	-3230.14	102.78	6.26	-3261.62	116.38	3.12	-3472.24	112.41	-18.56	-3511.31	95.74	32.82	-3688.90	-95.51	-10.56	-3678.11	-44.42	10.37	-1571.88	40.30	48.80	-1586.97	65.94	109.72	-3577.36	-34.55	1225.70	0.00	0.00	0.00	-1657.21	99.54	1569.39	-3481.74	-52.36	1619.33	-3232.54	332.63	1613.04	-3450.26	92.60	1600.09	-150.36	1930.26	72.14	-148.06	1335.97	69.51	435.51
1.63000	-3230.14	102.78	6.26	-3261.62	116.38	3.12	-3477.34	110.92	-18.35	-3496.92	97.38	34.77	-3688.90	-95.51	-10.56	-3678.11	-44.42	10.37	-1571.88	40.30	48.80	-1586.97	65.94	109.72	-3577.36	-34.55	1225.70	0.00	0.00	0.00	-1657.21	99.54	1569.39	-3482.34	-52.74	1620.31	-3229.08	333.37	1612.98	-3445.86	93.43	1599.63	-155.08	1928.12	71.42	-152.14	1335.22	68.94	436.85
1.64000	-3230.14	102.78	6.26	-3261.62	116.38	3.12	-3481.35	113.73	-18.96	-3486.42	97.03	37.11	-3688.90	-95.51	-10.56	-3678.11	-44.42	10.37	-1571.88	40.30	48.80	-1586.97	65.94	109.72	-3577.36	-34.55	1225.70	0.00	0.00	0.00	-1657.21	99.54	1569.39	-3469.06	-49.33	1618.11	-3225.63	334.08	1612.93	-3429.18	93.86	1599.58	-152.67	1926.76	72.08	-154.23	1335.17	68.57	436.10
1.65000	-3230.14	102.78	6.26	-3261.62	116.38	3.12	-3495.48	111.49	-20.64	-3474.57	97.27	38.19	-3688.90	-95.51	-10.56	-3678.11	-44.42	10.37	-1571.88	40.30	48.80	-1586.97	65.94	109.72	-3577.36	-34.55	1225.70	0.00	0.00	0.00	-1657.21	99.54	1569.39	-3483.89	-51.28	1619.65	-3222.19	334.77	1612.88	-3430.13	94.69	1600.18	-154.87	1926.39	71.73	-153.12	1333.46	69.09	436.50
1.66000	-3230.14	102.78	6.26	-3261.62	116.38	3.12	-3493.78	112.91	-21.31	-3526.60	97.03	31.18	-3688.90	-95.51	-10.56	-3678.11	-44.42	10.37	-1571.88	40.30	48.80	-1586.97	65.94	109.72	-3577.36	-34.55	1225.70	0.00	0.00	0.00	-1657.21	99.54	1569.39	-3454.63	-53.56	1616.86	-3218.75	335.44	1612.83	-3430.62	95.25	1600.02	-154.77	1926.69	71.96	-154.49	1334.97	68.40	433.83
1.67000	-3230.14	102.78	6.26	-3261.62	116.38	3.12	-3487.15	110.89	-19.20	-3491.41	96.87	35.53	-3688.90	-95.51	-10.56	-3678.11	-44.42	10.37	-1571.88	40.30	48.80	-1586.97	65.94	109.72	-3577.36	-34.55	1225.70	0.00	0.00	0.00	-1657.21	99.54	1569.39	-3457.66	-52.22	1617.68	-3215.31	336.08	1612.79	-3435.84	95.34	1600.56	-151.35	1927.15	71.97	-153.42	1335.42	68.93	434.19
1.68000	-3230.14	102.78	6.26	-3261.62	116.38	3.12	-3493.30	113.04	-21.50	-3474.29	99.88	38.18	-3688.90	-95.51	-10.56	-3678.11	-44.42	10.37	-1571.88	40.30	48.80	-1586.97	65.94	109.72	-3577.36	-34.55	1225.70	0.00	0.00	0.00	-1657.21	99.54	1569.39	-3444.99	-52.44	1616.64	-3211.88	336.70	1612.75	-3441.60	95.73	1600.17	-154.55	1926.46	71.84	-153.01	1334.49	69.27	435.52
1.69000	-3230.14	102.78	6.26	-3261.62	116.38	3.12	-3495.32	112.39	-20.12	-3505.18	96.14	33.80	-3688.90	-95.51	-10.56	-3678.11	-44.42	10.37	-1571.88	40.30	48.80	-1586.97	65.94	109.72	-3577.36	-34.55	1225.70	0.00	0.00	0.00	-1657.21	99.54	1569.39	-3453.08	-49.48	1617.18	-3208.46	337.30	1612.72	-3455.03	96.13	1600.99	-154.56	1926.39	71.83	-152.59	1335.04	69.38	437.48
1.70000	-3230.14	102.78	6.26	-3261.62	116.38	3.12	-3501.31	111.19	-21.14	-3470.42	98.59	37.36	-3688.90	-95.51	-10.56	-3678.11	-44.42	10.37	-1571.88	40.30	48.80	-1586.97	65.94	109.72	-3577.36	-34.55	1225.70	0.00	0.00	0.00	-1657.21	99.54	1569.39	-3467.46	-48.44	1618.70	-3205.04	337.87	1612.69	-3439.14	99.65	1600.03	-156.02	1928.57	70.74	-154.16	1335.69	68.37	437.31
1.71000	-3230.14	102.78	6.26	-3261.62	116.38	3.12	-3489.75	111.70	-20.59	-3490.54	97.47	35.11	-3688.90	-95.51	-10.56	-3678.11	-44.42	10.37	-1571.88	40.30	48.80	-1586.97	65.94	109.72	-3577.36	-34.55	1225.70	0.00	0.00	0.00	-1657.21	99.54	1569.39	-3402.30	-45.56	1615.40	-3201.63	338.42	1612.66	-3427.69	98.59	1599.50	-154.89	1927.32	71.35	-157.87	1336.99	67.45	437.19
1.72000	-3230.14	102.78	6.26	-3261.62	116.38	3.12	-3477.57	112.60	-17.29	-3477.04	97.44	39.10	-3688.90	-95.51	-10.56	-3678.11	-44.42	10.37	-1571.88	40.30	48.80	-1586.97	65.94	109.72	-3577.36	-34.55	1225.70	0.00	0.00	0.00	-1657.21	99.54	1569.39	-3426.79	-45.36	1614.57	-3198.22	338.95	1612.64	-3424.29	98.64	1598.25	-153.77	1925.70	71.99	-155.70	1336.81	67.77	436.48
1.73000	-3230.14	102.78	6.26	-3261.62	116.38	3.12	-3441.71	111.85	-12.40	-3509.32	99.19	33.41	-3688.90	-95.51	-10.56	-3678.11	-44.42	10.37	-1571.88	40.30	48.80	-1586.97	65.94	109.72	-3577.36	-34.55	1225.70	0.00	0.00	0.00	-1657.21	99.54	1569.39	-3471.55	-46.48	1615.90	-3194.82	339.46	1612.62	-3452.14	98.62	1599.28	-152.97	1924.85	72.50	-153.08	1336.66	68.24	434.79
1.74000	-3230.14	102.78	6.26	-3261.62	116.38	3.12	-3501.47	111.60	-20.48	-3482.89	99.94	37.26	-3688.90	-95.51	-10.56	-3678.11	-44.42	10.37	-1571.88	40.30	48.80	-1586.97	65.94	109.72	-3577.36	-34.55	1225.70	0.00	0.00	0.00	-1657.21	99.54	1569.39	-3437.50	-43.98	1613.44	-3191.42	339.95	1612.60	-3451.43	99.04	1598.93	-152.76	1926.69	71.83	-155.45	1336.25	67.88	435.50
1.75000	-3230.14	102.78	6.26	-3261.62	116.38	3.12	-3470.06	112.19	-16.27	-3475.76	99.73	39.04	-3688.90	-95.51	-10.56	-3678.11	-44.42	10.37	-1571.88	40.30	48.80	-1586.97	65.94	109.72	-3577.36	-34.55	1225.70	0.00	0.00	0.00	-1657.21	99.54	1569.39	-3433.97	-40.90	1613.36	-3188.02	340.41	1612.59	-3454.00	101.80	1599.06	-152.36	1927.41	72.19	-158.10	1335.27	67.77	436.09
1.76000	-3230.14	102.78	6.26	-3261.62	116.38	3.12	-3468.82	112.32	-16.15	-3482.81	100.16	38.20	-3688.90	-95.51	-10.56	-3678.11	-44.42	10.37	-1571.88	40.30	48.80	-1586.97	65.94	109.72	-3577.36	-34.55	1225.70	0.00	0.00	0.00	-1657.21	99.54	1569.39	-3410.33	-39.26	1610.79	-3184.64	340.85	1612.58	-3457.77	101.33	1598.50	-159.03	1928.55	70.91	-152.60	1334.77	69.21	433.33
1.77000	-3230.14	102.78	6.26	-3261.62	116.38	3.12	-3520.90	111.60	-23.88	-3484.15	97.62	38.18	-3688.90	-95.51	-10.56	-3678.11	-44.42	10.37	-1571.88	40.30	48.80	-1586.97	65.94	109.72	-3577.36	-34.55	1225.70	0.00	0.00	0.00	-1657.21	99.54	1569.39	-3420.32	-37.28	1610.52	-3181.25	341.27	1612.57	-3470.97	100.22	1600.17	-159.54	1928.90	70.69	-151.52	1334.77	69.40	430.61
1.78000	-3230.14	102.78	6.26	-3261.62	116.38	3.12	-3514.38	113.14	-22.55	-3462.14	99.10	41.36	-3688.90	-95.51	-10.56	-3678.11	-44.42	10.37	-1571.88	40.30	48.80	-1586.97	65.94	109.72	-3577.36	-34.55	1225.70	0.00	0.00	0.00	-1657.21	99.54	1569.39	-3405.97	-33.43	1609.00	-3177.87	341.67	1612.57	-3467.11	102.35	1599.12	-159.03	1931.43	69.88	-155.32	1335.97	68.47	436.43
1.79000	-3230.14	102.78	6.26	-3261.62	116.38	3.12	-3492.70	112.82	-18.69	-3456.60	100.64	43.52	-3688.90	-95.51	-10.56	-3678.11	-44.42	10.37	-1571.88	40.30	48.80	-1586.97	65.94	109.72	-3577.36	-34.55	1225.70	0.00	0.00	0.00	-1657.21	99.54	1569.39	-3406.94	-30.78	1609.29	-3174.50	342.05	1612.57	-3470.87	104.14	1598.99	-151.82	1927.49	72.14	-154.28	1336.17	68.41	435.51
1.80000	-3230.14	102.78	6.26	-3261.62	116.38	3.12	-3483.39	113.68	-17.94	-3498.30	100.45	35.22	-3688.90	-95.51	-10.56	-3678.11	-44.42	10.37	-1571.88	40.30	48.80	-1586.97	65.94	109.72	-3577.36	-34.55	1225.70	0.00	0.00	0.00	-1657.21	99.54	1569.39	-3417.60	-29.48	1606.70	-3171.13	342.40	1612.58	-3471.87	105.28	1599.07	-150.98	1927.25	72.13	-154.09	1333.81	69.07	434.40
1.81000	-3230.14	102.78	6.26	-3261.62	116.38	3.12	-3504.22	110.70	-21.53	-3452.72	100.83	44.99	-3688.90	-95.51	-10.56	-3678.11	-44.42	10.37	-1571.88	40.30	48.80	-1586.97	65.94	109.72	-3577.36	-34.55	1225.70	0.00	0.00	0.00	-1657.21	99.54	1569.39	-3411.50	-27.72	1606.32	-3167.77	342.74	1612.59	-3463.29	105.28	1597.59	-151.95	1924.99	72.36	-152.80	1335.55	68.68	435.09
1.82000	-3230.14	102.78	6.26	-3261.62	116.38	3.12	-3482.25	112.01	-18.73	-3481.37	100.00	39.46	-3688.90	-95.51	-10.56	-3678.11	-44.42	10.37	-1571.88	40.30	48.80	-1586.97	65.94	109.72	-3577.36	-34.55	1225.70	0.00	0.00	0.00	-1657.21	99.54	1569.39	-3394.52	-25.05	1604.78	-3164.41	343.05	1612.60	-3496.93	105.14	1598.93	-152.95	1926.68	72.44	-158.01	1335.86	67.64	433.37
1.83000	-3230.14	102.78	6.26	-3261.62	116.38	3.12	-3498.04	112.81	-19.40	-3436.36	101.83	46.05	-3688.90	-95.51	-10.56	-3678.11	-44.42	10.37	-1571.88	40.30	48.80	-1586.97	65.94	109.72	-3577.36	-34.55	1225.70	0.00	0.00	0.00	-1657.21	99.54	1569.39	-3406.51	-21.70	1604.09	-3161.05	343.34	1612.61	-3496.03	104.84	1599.33	-155.88	1927.34	71.62	-154.90	1335.11	68.44	433.47
1.84000	-3230.14	102.78	6.26	-3261.62	116.38	3.12	-3481.02	112.12	-17.62	-3501.46	97.87	37.68	-3688.90	-95.51	-10.56	-3678.11	-44.42	10.37	-1571.88	40.30	48.80	-1586.97	65.94	109.72	-3577.36	-34.55	1225.70	0.00	0.00	0.00	-1657.21	99.54	1569.39	-3403.82	-18.47	1603.92	-3157.70	343.62	1612.63	-3461.53	107.65	1596.29	-151.77	1926.87	72.18	-154.92	1336.55	67.88	431.67
1.85000	-3230.14	102.78	6.26	-3261.62	116.38	3.12	-3469.95	112.47	-15.69	-3502.22	99.40	36.79	-3688.90	-95.51	-10.56	-3678.11	-44.42	10.37	-1571.88	40.30	48.80	-1586.97	65.94	109.72	-3577.36	-34.55	1225.70	0.00	0.00	0.00	-1657.21	99.54	1569.39	-3391.79	-16.24	1602.37	-3154.36	343.87	1612.65	-3490.08	105.35	1596.43	-154.78	1929.12	71.46	-154.06	1337.59	68.30	433.06
1.86000	-3230.14	102.78	6.26	-3261.62	116.38	3.12	-3476.69	111.75	-16.12	-3495.65	100.12	38.17	-3688.90	-95.51	-10.56	-3678.11	-44.42	10.37	-1571.88	40.30	48.80	-1586.97	65.94	109.72	-3577.36	-34.55	1225.70	0.00	0.00	0.00	-1657.21	99.54	1569.39	-3392.04	-13.33	1601.52	-3151.02	344.10	1612.68	-3474.80	107.30	1595.85	-155.04	1927.89	71.65	-156.72	1337.32	67.84	435.54
1.87000	-3230.14	102.78	6.26	-3261.62	116.38	3.12	-3505.00	109.70	-20.42	-3483.55	98.20	40.30	-3688.90	-95.51	-10.56	-3678.11	-44.42	10.37	-1571.88	40.30	48.80	-1586.97	65.94	109.72	-3577.36	-34.55	1225.70	0.00	0.00	0.00	-1657.21	99.54	1569.39	-3376.92	-9.35	1600.69	-3147.68	344.31	1612.71	-3512.79	105.20	1596.68	-152.13	1926.51	72.41	-155.93	1335.96	68.21	438.32
1.88000	-3230.14	102.78	6.26	-3261.62	116.38	3.12	-3489.42	111.66	-17.42	-3464.46	100.24	45.51	-3688.90	-95.51	-10.56	-3678.11	-44.42	10.37	-1571.88	40.30	48.80	-1586.97	65.94	109.72	-3577.36	-34.55	1225.70	0.00	0.00	0.00	-1657.21	99.54	1569.39	-3420.18	-7.71	1602.27	-3144.35	344.50	1612.74	-3520.03	105.30	1596.38	-154.87	1928.76	71.32	-148.12	1335.54	69.84	434.48
1.89000	-3230.14	102.78	6.26	-3261.62	116.38	3.12	-3496.96	112.64	-17.92	-3496.72	100.92	39.88	-3688.90	-95.51	-10.56	-3678.11	-44.42	10.37	-1571.88	40.30	48.80	-1586.97	65.94	109.72	-3577.36	-34.55	1225.70	0.00	0.00	0.00	-1657.21	99.54	1569.39	-3428.51	-3.38	1601.72	-3141.02	344.67	1612.77	-3527.18	105.40	1596.08	-154.03	1925.58	72.12	-150.10	1335.64	69.21	434.98
1.90000	-3230.14	102.78	6.26	-3261.62	116.38	3.12	-3505.02	112.69	-18.64	-3498.14	99.87	40.94	-3688.90	-95.51	-10.56	-3678.11	-44.42	10.37	-1571.88	40.30	48.80	-1586.97	65.94	109.72	-3577.36	-34.55	1225.70	0.00	0.00	0.00	-1657.21	99.54	1569.39	-3419.77	-1.99	1600.53	-3137.70	344.82	1612.81	-3534.24	105.51	1595.79	-152.61	1927.90	71.92	-148.67	1333.97	69.98	438.53
1.91000	-3230.14	102.78	6.26	-3261.62	116.38	3.12	-3491.23	113.22	-15.69	-3496.33	100.00	41.55	-3688.90	-95.51	-10.56	-3678.11	-44.42	10.37	-1571.88	40.30	48.80	-1586.97	65.94	109.72	-3577.36	-34.55	1225.70	0.00	0.00	0.00	-1657.21	99.54	1569.39	-3433.41	0.34	1602.49	-3134.38	344.95	1612.85	-3541.21	105.64	1595.49	-152.64	1927.56	71.72	-152.38	1335.46	68.99	436.75
1.92000	-3230.14	102.78	6.26	-3261.62	116.38	3.12	-3503.40	113.94	-17.58	-3514.26	98.44	39.35	-3688.90	-95.51	-10.56	-3678.11	-44.42	10.37	-1571.88	40.30	48.80	-1586.97	65.94	109.72	-3577.36	-34.55	1225.70	0.00	0.00	0.00	-1657.21	99.54	1569.39	-3416.69	1.91	1601.46	-3131.06	345.06	1612.90	-3548.09	105.77	1595.19	-151.27	1926.68	72.94	-151.95	1334.86	69.03	436.51
1.93000	-3230.14	102.78	6.26	-3261.62	116.38	3.12	-3516.93	115.07	-18.93	-3491.86	100.63	45.91	-3688.90	-95.51	-10.56	-3678.11	-44.42	10.37	-1571.88	40.30	48.80	-1586.97	65.94	109.72	-3577.36	-34.55	1225.70	0.00	0.00	0.00	-1657.21	99.54	1569.39	-3430.22	6.83	1601.98	-3127.75	345.14	1612.94	-3554.89	105.90	1594.90	-153.04	1929.34	71.76	-151.43	1334.21	69.32	435.27
1.94000	-3230.14	102.78	6.26	-3261.62	116.38	3.12	-3491.26	114.17	-15.13	-3485.34	100.47	47.22	-3688.90	-95.51	-10.56	-3678.11	-44.42	10.37	-1571.88	40.30	48.80	-1586.97	65.94	109.72	-3577.36	-34.55	1225.70	0.00	0.00	0.00	-1657.21	99.54	1569.39	-3432.25	7.93	1602.73	-3124.45	345.22	1613.00	-3561.59	106.05	1594.60	-153.18	1930.11	71.11	-153.83	1335.39	68.44	437.42
1.95000	-3230.14	102.78	6.26	-3261.62	116.38	3.12	-3492.67	114.05	-13.93	-3479.90	101.37	49.64	-3688.90	-95.51	-10.56	-3678.11	-44.42	10.37	-1571.88	40.30	48.80	-1586.97	65.94	109.72	-3577.36	-34.55	1225.70	0.00	0.00	0.00	-1657.21	99.54	1569.39	-3405.89	10.13	1603.56	-3121.15	345.27	1613.05	-3568.20	106.21	1594.31	-150.75	1931.62	71.15	-152.06	1334.66	69.28	437.12
1.96000	-3230.14	102.78	6.26	-3261.62	116.38	3.12	-3499.72	113.06	-14.18	-3486.49	101.28	50.91	-3688.90	-95.51	-10.56	-3678.11	-44.42	10.37	-1571.88	40.30	48.80	-1586.97	65.94	109.72	-3577.36	-34.55	1225.70	0.00	0.00	0.00	-1657.21	99.54	1569.39	-3417.07	13.19	1604.07	-3117.85	345.30	1613.11	-3574.73	106.37	1594.02	-155.28	1929.55	70.82	-151.11	1334.36	69.62	437.28
1.97000	-3230.14	102.78	6.26	-3261.62	116.38	3.12	-3512.19	114.92	-17.95	-3478.90	101.37	52.50	-3688.90	-95.51	-10.56	-3678.11	-44.42	10.37	-1571.88	40.30	48.80	-1586.97	65.94	109.72	-3577.36	-34.55	1225.70	0.00	0.00	0.00	-1657.21	99.54	1569.39	-3430.53	15.13	1604.97	-3114.55	345.31	1613.17	-3581.17	106.54	1593.72	-153.97	1929.76	70.83	-151.34	1336.33	69.05	435.21
1.98000	-3230.14	102.78	6.26	-3261.62	116.38	3.12	-3507.45	113.12	-14.37	-3503.30	100.59	50.48	-3688.90	-95.51	-10.56	-3678.11	-44.42	10.37	-1571.88	40.30	48.80	-1586.97	65.94	109.72	-3577.36	-34.55	1225.70	0.00	0.00	0.00	-1657.21	99.54	1569.39	-3407.04	17.04	1605.55	-3111.27	345.30	1613.23	-3587.52	106.73	1593.43	-152.74	1925.66	72.32	-152.03	1338.10	68.57	432.54
1.99000	-3230.14	102.78	6.26	-3261.62	116.38	3.12	-3532.14	113.60	-20.97	-3485.33	100.92	54.84	-3688.90	-95.51	-10.56	-3678.11	-44.42	10.37	-1571.88	40.30	48.80	-1586.97	65.94	109.72	-3577.36	-34.55	1225.70	0.00	0.00	0.00	-1657.21	99.54	1569.39	-3450.06	18.57	1608.12	-3107.98	345.28	1613.30	-3593.78	106.92	1593.14	-151.77	1926.75	72.44	-153.41	1337.63	68.09	434.05
2.00000	-3230.14	102.78	6.26	-3261.62	116.38	3.12	-3495.84	115.14	-12.75	-3474.14	102.92	58.52	-3688.90	-95.51	-10.56	-3678.11	-44.42	10.37	-1571.88	40.30	48.80	-1586.97	65.94	109.72	-3577.27	-34.55	1225.70	0.00	0.00	0.00	-1657.21	99.54	1569.39	-3471.97	19.81	1609.83	-3104.70	345.23	1613.37	-3599.95	107.11	1592.85	-150.51	1927.24	72.26	-152.44	1334.12	69.26	435.76
2.01000	-3230.14	102.78	6.26	-3261.62	116.38	3.12	-3487.88	115.15	-12.16	-3461.37	104.51	58.89	-3688.90	-95.51	-10.56	-3678.11	-44.42	10.37	-1571.88	40.30	48.80	-1586.97	65.94	109.72	-3487.89	-29.73	1224.70	0.00	0.00	0.00	-1657.21	99.54	1569.39	-3426.15	23.91	1608.64	-3101.42	345.17	1613.44	-3606.04	107.32	1592.56	-156.75	1929.75	70.39	-154.29	1334.53	68.66	436.52
2.02000	-3230.14	102.78	6.26	-3261.62	116.38	3.12	-3521.37	112.92	-15.24	-3514.26	103.67	51.35	-3688.90	-95.51	-10.56	-3678.11	-44.42	10.37	-1571.88	40.30	48.80	-1586.97	65.94	109.72	-3541.30	-31.26	1225.23	0.00	0.00	0.00	-1657.21	99.54	1569.39	-3434.90	24.60	1610.25	-3098.15	345.09	1613.51	-3612.04	107.54	1592.28	-153.14	1927.05	71.66	-153.57	1335.10	68.51	436.42
2.03000	-3230.14	102.78	6.26	-3261.62	116.38	3.12	-3518.10	114.42	-14.93	-3456.39	106.12	61.75	-3688.90	-95.51	-10.56	-3678.11	-44.42	10.37	-1571.88	40.30	48.80	-1586.97	65.94	109.72	-3557.44	-28.04	1224.67	0.00	0.00	0.00	-1657.21	99.54	1569.39	-3427.58	27.62	1610.80	-3094.88	344.99	1613.59	-3617.95	107.76	1591.99	-151.28	1926.51	71.99	-151.87	1334.82	69.38	433.00
2.04000	-3230.14	102.78	6.26	-3261.62	116.38	3.12	-3510.47	113.99	-13.41	-3464.36	107.00	62.13	-3688.90	-95.51	-10.56	-3678.11	-44.42	10.37	-1571.88	40.30	48.80	-1586.97	65.94	109.72	-3525.98	-31.91	1225.77	0.00	0.00	0.00	-1657.21	99.54	1569.39	-3412.81	29.16	1611.27	-3091.61	344.87	1613.68	-3623.78	107.99	1591.70	-154.89	1930.78	70.68	-151.87	1335.34	69.02	436.03
2.05000	-3230.14	102.78	6.26	-3261.62	116.38	3.12	-3549.10	115.12	-18.65	-3478.60	107.51	61.21	-3688.90	-95.51	-10.56	-3678.11	-44.42	10.37	-1571.88	40.30	48.80	-1586.97	65.94	109.72	-3526.71	-28.59	1226.48	0.00	0.00	0.00	-1657.21	99.54	1569.39	-3440.75	31.35	1610.45	-3088.35	344.73	1613.76	-3629.52	108.23	1591.42	-155.80	1928.86	70.97	-151.19	1334.97	69.30	434.74
2.06000	-3230.14	102.78	6.26	-3261.62	116.38	3.12	-3507.79	116.35	-11.74	-3498.96	108.46	58.97	-3688.90	-95.51	-10.56	-3678.11	-44.42	10.37	-1571.88	40.30	48.80	-1586.97	65.94	109.72	-3508.36	-25.55	1227.48	0.00	0.00	0.00	-1657.21	99.54	1569.39	-3472.82	30.40	1612.76	-3085.09	344.58	1613.85	-3635.18	108.48	1591.13	-152.46	1924.14	72.98	-155.82	1336.44	68.19	431.46
2.07000	-3230.14	102.78	6.26	-3261.62	116.38	3.12	-3466.51	120.39	-4.90	-3472.63	110.90	61.77	-3688.90	-95.51	-10.56	-3678.11	-44.42	10.37	-1571.88	40.30	48.80	-1586.97	65.94	109.72	-3547.06	-28.13	1226.85	0.00	0.00	0.00	-1657.21	99.54	1569.39	-3435.06	32.06	1611.23	-3081.84	344.40	1613.94	-3640.74	108.73	1590.85	-155.20	1928.40	71.33	-154.12	1334.53	68.70	437.96
2.08000	-3230.14	102.78	6.26	-3261.62	116.38	3.12	-3506.36	121.02	-10.21	-3504.97	113.94	57.43	-3688.90	-95.51	-10.56	-3678.11	-44.42	10.37	-1571.88	40.30	48.80	-1586.97	65.94	109.72	-3514.85	-25.71	1225.41	0.00	0.00	0.00	-1657.21	99.54	1569.39	-3465.07	36.17	1612.86	-3078.59	344.21	1614.03	-3646.23	109.00	1590.56	-153.23	1925.88	72.31	-151.49	1334.49	69.25	439.34
2.09000	-3230.14	102.78	6.26	-3261.62	116.38	3.12	-3532.04	123.54	-15.11	-3536.86	115.59	52.04	-3688.90	-95.51	-10.56	-3678.11	-44.42	10.37	-1571.88	40.30	48.80	-1586.97	65.94	109.72	-3504.19	-23.36	1224.11	0.00	0.00	0.00	-1657.21	99.54	1569.39	-3447.30	40.65	1611.48	-3075.34	344.00	1614.13	-3651.63	109.27	1590.28	-151.82	1927.63	71.84	-151.73	1337.16	68.47	435.92
2.10000	-3230.14	102.78	6.26	-3261.62	116.38	3.12	-3528.84	128.50	-11.43	-3455.29	120.34	63.66	-3688.90	-95.51	-10.56	-3678.11	-44.42	10.37	-1571.88	40.30	48.80	-1586.97	65.94	109.72	-3564.37	-23.52	1225.91	0.00	0.00	0.00	-1657.21	99.54	1569.39	-3444.34	42.72	1609.69	-3072.10	343.78	1614.23	-3656.94	109.55	1590.00	-152.31	1925.01	72.64	-154.23	1337.28	68.11	434.24
2.11000	-3230.14	102.78	6.26	-3261.62	116.38	3.12	-3532.70	130.82	-11.13	-3449.13	122.79	64.71	-3688.90	-95.51	-10.56	-3678.11	-44.42	10.37	-1571.88	40.30	48.80	-1586.97	65.94	109.72	-3517.13	-21.78	1224.25	0.00	0.00	0.00	-1657.21	99.54	1569.39	-3410.47	44.60	1608.84	-3068.86	343.53	1614.33	-3662.17	109.84	1589.72	-149.87	1925.35	73.47	-154.77	1337.26	67.90	435.75
2.12000	-3230.14	102.78	6.26	-3261.62	116.38	3.12	-3536.54	133.13	-10.82	-3443.04	125.22	65.76	-3688.90	-95.51	-10.56	-3678.11	-44.42	10.37	-1571.88	40.30	48.80	-1586.97	65.94	109.72	-3507.85	-19.24	1224.15	0.00	0.00	0.00	-1657.21	99.54	1569.39	-3468.71	45.56	1610.00	-3065.63	343.27	1614.43	-3667.31	110.13	1589.44	-153.00	1927.94	72.10	-154.38	1335.71	68.50	433.83
2.13000	-3230.14	102.78	6.26	-3261.62	116.38	3.12	-3540.37	135.42	-10.51	-3437.01	127.63	66.82	-3688.90	-95.51	-10.56	-3678.11	-44.42	10.37	-1571.88	40.30	48.80	-1586.97	65.94	109.72	-3544.00	-17.07	1224.20	0.00	0.00	0.00	-1657.21	99.54	1569.39	-3442.62	48.72	1607.99	-3062.39	342.99	1614.54	-3672.37	110.44	1589.16	-150.93	1928.29	72.41	-155.51	1334.55	68.56	434.04
2.14000	-3230.14	102.78	6.26	-3261.62	116.38	3.12	-3544.20	137.69	-10.20	-3431.04	130.03	67.87	-3688.90	-95.51	-10.56	-3678.11	-44.42	10.37	-1571.88	40.30	48.80	-1586.97	65.94	109.72	-3503.66	-17.38	1222.97	0.00	0.00	0.00	-1657.21	99.54	1569.39	-3409.74	51.29	1606.53	-3059.16	342.70	1614.65	-3677.35	110.75	1588.88	-149.49	1927.85	72.70	-155.16	1336.56	67.91	437.55
2.15000	-3230.14	102.78	6.26	-3261.62	116.38	3.12	-3548.01	139.94	-9.88	-3425.14	132.41	68.92	-3688.90	-95.51	-10.56	-3678.11	-44.42	10.37	-1571.88	40.30	48.80	-1586.97	65.94	109.72	-3522.78	-18.66	1224.00	0.00	0.00	0.00	-1657.21	99.54	1569.39	-3415.31	51.81	1606.42	-3055.94	342.39	1614.77	-3682.24	111.07	1588.61	-153.66	1929.30	71.89	-154.86	1335.55	68.48	436.91
2.16000	-3230.14	102.78	6.26	-3261.62	116.38	3.12	-3551.81	142.17	-9.56	-3419.29	134.78	69.98	-3688.90	-95.51	-10.56	-3678.11	-44.42	10.37	-1571.88	40.30	48.80	-1586.97	65.94	109.72	-3531.19	-17.16	1223.32	0.00	0.00	0.00	-1657.21	99.54	1569.39	-3425.00	58.59	1605.58	-3052.72	342.06	1614.88	-3687.05	111.39	1588.33	-153.89	1928.74	71.55	-153.92	1334.37	69.25	436.09
2.17000	-3230.14	102.78	6.26	-3261.62	116.38	3.12	-3555.60	144.38	-9.23	-3413.51	137.13	71.03	-3688.90	-95.51	-10.56	-3678.11	-44.42	10.37	-1571.88	40.30	48.80	-1586.97	65.94	109.72	-3525.29	-13.86	1224.56	0.00	0.00	0.00	-1657.21	99.54	1569.39	-3411.13	61.36	1603.58	-3049.50	341.71	1615.00	-3691.78	111.73	1588.06	-154.02	1926.92	71.38	-154.43	1333.58	69.11	437.58
2.18000	-3230.14	102.78	6.26	-3261.62	116.38	3.12	-3559.39	146.57	-8.90	-3407.80	139.46	72.09	-3688.90	-95.51	-10.56	-3678.11	-44.42	10.37	-1571.88	40.30	48.80	-1586.97	65.94	109.72	-3508.87	-13.96	1225.22	0.00	0.00	0.00	-1657.21	99.54	1569.39	-3409.44	63.23	1602.62	-3046.28	341.35	1615.12	-3696.42	112.07	1587.78	-155.46	1927.69	71.41	-153.99	1334.17	68.74	436.51
2.19000	-3230.14	102.78	6.26	-3261.62	116.38	3.12	-3563.15	148.75	-8.56	-3402.14	141.77	73.15	-3688.90	-95.51	-10.56	-3678.11	-44.42	10.37	-1571.88	40.30	48.80	-1586.97	65.94	109.72	-3503.91	-11.25	1225.14	0.00	0.00	0.00	-1657.21	99.54	1569.39	-3403.34	67.81	1601.39	-3043.07	340.97	1615.25	-3700.98	112.42	1587.51	-149.62	1926.61	72.63	-152.35	1334.41	69.30	437.00
2.20000	-3230.14	102.78	6.26	-3261.62	116.38	3.12	-3566.91	150.90	-8.22	-3396.55	144.08	74.20	-3688.90	-95.51	-10.56	-3674.98	-41.90	12.18	-1571.88	40.30	48.80	-1586.97	65.94	109.72	-3509.00	-10.98	1223.02	0.00	0.00	0.00	-1657.21	99.54	1569.39	-3432.66	67.77	1602.88	-3039.86	340.58	1615.37	-3705.46	112.77	1587.24	-156.93	1929.64	70.78	-151.52	1334.32	69.50	437.51
2.21000	-3230.14	102.78	6.26	-3261.62	116.38	3.12	-3570.66	153.03	-7.88	-3391.01	146.36	75.26	-3688.90	-95.51	-10.56	-3676.59	-41.19	13.49	-1571.88	40.30	48.80	-1586.97	65.94	109.72	-3510.48	-12.17	1222.45	0.00	0.00	0.00	-1657.21	99.54	1569.39	-3428.20	70.99	1602.74	-3036.66	340.17	1615.50	-3709.85	113.14	1586.96	-156.31	1929.07	70.90	-151.54	1334.37	69.39	435.86
2.22000	-3230.14	102.78	6.26	-3261.62	116.38	3.12	-3574.40	155.15	-7.53	-3385.54	148.63	76.32	-3688.90	-95.51	-10.56	-3706.95	-45.69	8.56	-1571.88	40.30	48.80	-1586.97	65.94	109.72	-3536.87	-10.62	1222.08	0.00	0.00	0.00	-1657.21	99.54	1569.39	-3443.50	73.90	1602.59	-3033.45	339.74	1615.63	-3714.17	113.51	1586.69	-151.91	1929.76	71.06	-153.23	1335.48	68.47	434.11
2.23000	-3230.14	102.78	6.26	-3261.62	116.38	3.12	-3578.12	157.24	-7.17	-3380.13	150.88	77.38	-3688.90	-95.51	-10.56	-3664.98	-43.93	16.50	-1571.88	40.30	48.80	-1586.97	65.94	109.72	-3504.66	-8.53	1222.84	0.00	0.00	0.00	-1657.21	99.54	1569.39	-3388.31	77.41	1601.94	-3030.25	339.29	1615.77	-3718.40	113.89	1586.42	-154.40	1930.62	70.63	-153.26	1336.22	68.54	432.60
2.24000	-3230.14	102.78	6.26	-3261.62	116.38	3.12	-3581.83	159.32	-6.81	-3374.78	153.12	78.44	-3688.90	-95.51	-10.56	-3647.46	-42.38	19.82	-1571.88	40.30	48.80	-1586.97	65.94	109.72	-3497.90	-6.77	1222.27	0.00	0.00	0.00	-1657.21	99.54	1569.39	-3376.54	79.85	1599.59	-3027.06	338.84	1615.91	-3722.55	114.27	1586.15	-148.06	1926.93	72.46	-152.03	1335.25	69.31	435.20
2.25000	-3230.14	102.78	6.26	-3261.62	116.38	3.12	-3585.53	161.38	-6.45	-3369.49	155.34	79.50	-3688.90	-95.51	-10.56	-3711.89	-40.78	7.56	-1571.88	40.30	48.80	-1586.97	65.94	109.72	-3494.08	-7.09	1223.56	0.00	0.00	0.00	-1657.21	99.54	1569.39	-3411.33	82.01	1601.62	-3023.87	338.36	1616.05	-3726.62	114.66	1585.89	-149.11	1928.11	72.32	-158.17	1336.21	67.53	438.14
2.26000	-3230.14	102.78	6.26	-3261.62	116.38	3.12	-3589.22	163.42	-6.08	-3364.25	157.54	80.56	-3688.90	-95.51	-10.56	-3669.07	-41.99	14.68	-1571.88	40.30	48.80	-1586.97	65.94	109.72	-3491.43	-6.84	1222.77	0.00	0.00	0.00	-1657.21	99.54	1569.39	-3395.93	87.54	1600.53	-3020.68	337.87	1616.19	-3730.61	115.06	1585.62	-155.28	1928.59	71.14	-156.44	1335.13	68.17	436.58
2.27000	-3230.14	102.78	6.26	-3261.62	116.38	3.12	-3592.89	165.44	-5.71	-3359.08	159.73	81.62	-3688.90	-95.51	-10.56	-3682.15	-40.05	13.97	-1571.88	40.30	48.80	-1586.97	65.94	109.72	-3474.99	-2.63	1221.59	0.00	0.00	0.00	-1657.21	99.54	1569.39	-3394.33	86.48	1599.13	-3017.49	337.36	1616.33	-3734.52	115.47	1585.35	-151.35	1926.28	72.32	-152.33	1336.12	68.91	437.28
2.28000	-3230.14	102.78	6.26	-3261.62	116.38	3.12	-3596.56	167.44	-5.33	-3353.97	161.90	82.68	-3688.90	-95.51	-10.56	-3675.04	-40.03	13.41	-1571.88	40.30	48.80	-1586.97	65.94	109.72	-3466.93	0.51	1223.19	0.00	0.00	0.00	-1657.21	99.54	1569.39	-3390.39	89.17	1597.42	-3014.30	336.84	1616.48	-3738.35	115.89	1585.09	-151.87	1925.74	72.68	-147.58	1334.32	69.83	433.57
2.29000	-3230.14	102.78	6.26	-3261.62	116.38	3.12	-3600.21	169.42	-4.95	-3348.91	164.06	83.74	-3688.90	-95.51	-10.56	-3625.61	-37.75	23.93	-1571.88	40.30	48.80	-1586.97	65.94	109.72	-3470.37	-1.02	1222.84	0.00	0.00	0.00	-1657.21	99.54	1569.39	-3372.65	93.78	1597.06	-3011.12	336.31	1616.63	-3742.10	116.31	1584.82	-151.04	1926.22	72.84	-152.41	1334.37	69.26	434.89
2.30000	-3230.14	102.78	6.26	-3261.62	116.38	3.12	-3603.85	171.39	-4.56	-3343.91	166.20	84.81	-3688.90	-95.51	-10.56	-3650.87	-45.18	18.41	-1571.88	40.30	48.80	-1586.97	65.94	109.72	-3493.80	0.07	1222.10	0.00	0.00	0.00	-1657.21	99.54	1569.39	-3396.26	96.79	1597.64	-3007.95	335.76	1616.78	-3745.77	116.74	1584.56	-153.14	1926.64	72.48	-152.44	1335.07	69.40	439.07
2.31000	-3230.14	102.78	6.26	-3261.62	116.38	3.12	-3607.47	173.33	-4.18	-3338.97	168.33	85.87	-3688.90	-95.51	-10.56	-3693.97	-41.92	9.24	-1571.88	40.30	48.80	-1586.97	65.94	109.72	-3474.31	1.10	1221.39	0.00	0.00	0.00	-1657.21	99.54	1569.39	-3407.61	97.07	1596.31	-3004.77	335.19	1616.94	-3749.36	117.17	1584.30	-152.05	1925.51	72.66	-151.65	1333.98	69.44	435.96
2.32000	-3230.14	102.78	6.26	-3261.62	116.38	3.12	-3611.09	175.26	-3.78	-3334.09	170.44	86.93	-3688.90	-95.51	-10.56	-3711.04	-45.36	6.16	-1571.88	40.30	48.80	-1586.97	65.94	109.72	-3501.05	3.24	1220.92	0.00	0.00	0.00	-1657.21	99.54	1569.39	-3430.04	97.98	1595.26	-3001.60	334.61	1617.09	-3752.87	117.61	1584.04	-153.86	1927.99	71.63	-152.48	1333.65	69.55	438.99
2.33000	-3230.14	102.78	6.26	-3261.62	116.38	3.12	-3614.69	177.17	-3.38	-3329.26	172.54	87.99	-3688.90	-95.51	-10.56	-3706.59	-44.51	6.31	-1571.88	40.30	48.80	-1586.97	65.94	109.72	-3499.32	4.28	1221.73	0.00	0.00	0.00	-1657.21	99.54	1569.39	-3410.32	102.33	1594.63	-2998.43	334.01	1617.25	-3756.30	118.06	1583.78	-153.89	1927.66	71.59	-156.91	1335.32	68.21	435.07
2.34000	-3230.14	102.78	6.26	-3261.62	116.38	3.12	-3618.27	179.06	-2.98	-3324.49	174.62	89.05	-3688.90	-95.51	-10.56	-3708.11	-43.96	6.44	-1571.88	40.30	48.80	-1586.97	65.94	109.72	-3455.35	7.09	1221.67	0.00	0.00	0.00	-1657.21	99.54	1569.39	-3384.64	104.95	1593.67	-2995.26	333.40	1617.42	-3759.66	118.52	1583.52	-156.61	1927.31	71.39	-157.84	1336.77	67.76	433.45
2.35000	-3230.14	102.78	6.26	-3261.62	116.38	3.12	-3621.85	180.93	-2.58	-3319.78	176.68	90.12	-3688.90	-95.51	-10.56	-3734.14	-44.76	4.53	-1571.88	40.30	48.80	-1586.97	65.94	109.72	-3457.43	5.45	1221.08	0.00	0.00	0.00	-1657.21	99.54	1569.39	-3402.46	106.70	1592.25	-2992.10	332.78	1617.58	-3762.93	118.98	1583.26	-154.31	1926.54	71.98	-153.39	1333.65	69.64	437.62
2.36000	-3230.14	102.78	6.26	-3261.62	116.38	3.12	-3625.41	182.79	-2.17	-3315.12	178.73	91.18	-3688.90	-95.51	-10.56	-3730.51	-42.68	3.53	-1571.88	40.30	48.80	-1586.97	65.94	109.72	-3469.39	7.83	1221.55	0.00	0.00	0.00	-1657.21	99.54	1569.39	-3378.67	109.39	1589.74	-2988.93	332.14	1617.75	-3766.13	119.45	1583.00	-155.29	1928.20	71.40	-152.13	1335.81	68.82	437.14
2.37000	-3230.14	102.78	6.26	-3261.62	116.38	3.12	-3628.95	184.63	-1.75	-3310.52	180.77	92.24	-3688.90	-95.51	-10.56	-3690.13	-42.19	10.91	-1571.88	40.30	48.80	-1586.97	65.94	109.72	-3451.17	10.05	1221.09	0.00	0.00	0.00	-1657.21	99.54	1569.39	-3334.94	116.49	1586.39	-2985.77	331.48	1617.92	-3769.25	119.92	1582.74	-156.98	1929.13	70.47	-152.69	1336.11	68.36	434.84
2.38000	-3230.14	102.78	6.26	-3261.62	116.38	3.12	-3632.49	186.45	-1.33	-3305.97	182.78	93.31	-3688.90	-95.51	-10.56	-3697.27	-41.25	9.07	-1571.88	40.30	48.80	-1586.97	65.94	109.72	-3454.58	13.21	1220.38	0.00	0.00	0.00	-1657.21	99.54	1569.39	-3362.25	112.36	1586.50	-2982.62	330.82	1618.09	-3772.29	120.41	1582.49	-154.99	1930.05	71.02	-151.26	1334.45	69.22	434.29
2.39000	-3230.14	102.78	6.26	-3261.62	116.38	3.12	-3636.00	188.25	-0.91	-3301.48	184.79	94.37	-3688.90	-95.51	-10.56	-3644.35	-42.39	17.52	-1571.88	40.30	48.80	-1586.97	65.94	109.72	-3460.12	13.64	1220.41	0.00	0.00	0.00	-1657.21	99.54	1569.39	-3367.37	114.15	1585.58	-2979.46	330.13	1618.26	-3775.25	120.89	1582.23	-158.42	1928.91	71.10	-154.46	1335.22	68.14	435.65
2.40000	-3230.14	102.78	6.26	-3261.62	116.38	3.12	-3639.51	190.03	-0.49	-3297.04	186.78	95.43	-3688.90	-95.51	-10.56	-3622.81	-43.27	21.71	-1571.88	40.30	48.80	-1586.97	65.94	109.72	-3428.85	14.18	1222.56	0.00	0.00	0.00	-1657.21	99.54	1569.39	-3353.00	119.57	1584.71	-2976.31	329.44	1618.44	-3778.14	121.39	1581.98	-157.20	1928.56	70.44	-155.78	1336.37	67.93	435.46
2.41000	-3230.14	102.78	6.26	-3261.62	116.38	3.12	-3643.00	191.80	-0.06	-3292.66	188.75	96.50	-3688.90	-95.51	-10.56	-3659.93	-38.37	17.84	-1571.88	40.30	48.80	-1586.97	65.94	109.72	-3453.56	16.92	1221.51	0.00	0.00	0.00	-1657.21	99.54	1569.39	-3353.64	121.03	1581.88	-2973.16	328.73	1618.62	-3780.95	121.89	1581.73	-154.49	1927.13	71.54	-153.42	1336.34	68.14	430.63
2.42000	-3230.14	102.78	6.26	-3261.62	116.38	3.12	-3646.48	193.55	0.38	-3288.33	190.71	97.56	-3688.90	-95.51	-10.56	-3684.97	-44.82	12.22	-1571.88	40.30	48.80	-1586.97	65.94	109.72	-3437.25	19.42	1221.65	0.00	0.00	0.00	-1657.21	99.54	1569.39	-3319.45	122.67	1579.48	-2970.02	328.01	1618.80	-3783.68	122.40	1581.48	-151.98	1923.15	73.30	-152.66	1336.43	68.49	434.19
2.43000	-3230.14	102.78	6.26	-3261.62	116.38	3.12	-3649.94	195.28	0.81	-3284.05	192.65	98.62	-3688.90	-95.51	-10.56	-3687.18	-45.32	10.27	-1571.88	40.30	48.80	-1586.97	65.94	109.72	-3427.67	22.28	1221.84	0.00	0.00	0.00	-1657.21	99.54	1569.39	-3311.68	123.20	1578.23	-2966.87	327.27	1618.98	-3786.34	122.91	1581.23	-150.63	1924.85	73.20	-156.46	1337.91	67.60	436.69
2.44000	-3230.14	102.78	6.26	-3261.62	116.38	3.12	-3653.39	196.99	1.26	-3279.83	194.58	99.69	-3688.90	-95.51	-10.56	-3722.03	-46.20	5.60	-1571.88	40.30	48.80	-1586.97	65.94	109.72	-3437.33	23.00	1222.07	0.00	0.00	0.00	-1657.21	99.54	1569.39	-3341.84	125.85	1576.87	-2963.73	326.52	1619.16	-3788.92	123.43	1580.98	-152.78	1928.09	71.83	-154.28	1336.44	68.43	435.84
2.45000	-3230.14	102.78	6.26	-3261.62	116.38	3.12	-3656.82	198.69	1.70	-3275.66	196.50	100.75	-3688.90	-95.51	-10.56	-3656.37	-47.23	14.01	-1571.88	40.30	48.80	-1586.97	65.94	109.72	-3415.03	25.85	1222.75	0.00	0.00	0.00	-1657.21	99.54	1569.39	-3339.69	126.42	1575.14	-2960.59	325.76	1619.35	-3791.43	123.96	1580.73	-152.29	1925.15	72.41	-151.04	1335.45	69.02	435.97
2.46000	-3230.14	102.78	6.26	-3261.62	116.38	3.12	-3660.24	200.37	2.15	-3271.54	198.40	101.81	-3688.90	-95.51	-10.56	-3726.01	-49.84	3.24	-1571.88	40.30	48.80	-1586.97	65.94	109.72	-3404.15	28.96	1225.17	0.00	0.00	0.00	-1657.21	99.54	1569.39	-3309.14	127.89	1572.16	-2957.45	324.98	1619.54	-3793.86	124.49	1580.48	-153.61	1929.19	71.33	-157.04	1335.02	68.13	437.64
2.47000	-3230.14	102.78	6.26	-3261.62	116.38	3.12	-3663.64	202.03	2.60	-3267.47	200.28	102.88	-3688.90	-95.51	-10.56	-3692.53	-52.19	8.05	-1571.88	40.30	48.80	-1586.97	65.94	109.72	-3418.79	31.63	1224.86	0.00	0.00	0.00	-1657.21	99.54	1569.39	-3362.09	129.80	1571.71	-2954.32	324.20	1619.73	-3796.21	125.03	1580.23	-157.27	1928.88	70.88	-157.70	1337.25	67.25	435.42
2.48000	-3230.14	102.78	6.26	-3261.62	116.38	3.12	-3667.03	203.67	3.06	-3263.46	202.15	103.94	-3688.90	-95.51	-10.56	-3730.17	-50.47	3.15	-1571.88	40.30	48.80	-1586.97	65.94	109.72	-3398.17	33.06	1224.70	0.00	0.00	0.00	-1657.21	99.54	1569.39	-3333.64	131.77	1569.30	-2951.18	323.39	1619.93	-3798.49	125.58	1579.99	-156.69	1926.71	71.59	-157.42	1336.67	67.42	435.25
2.49000	-3230.14	102.78	6.26	-3261.62	116.38	3.12	-3670.40	205.30	3.52	-3259.50	204.01	105.00	-3688.90	-95.51	-10.56	-3732.21	-52.37	1.28	-1571.88	40.30	48.80	-1586.97	65.94	109.72	-3413.06	36.80	1227.27	0.00	0.00	0.00	-1657.21	99.54	1569.39	-3307.32	134.78	1566.61	-2948.05	322.58	1620.12	-3800.70	126.13	1579.74	-151.54	1926.88	72.32	-153.97	1334.40	69.18	433.90
2.50000	-3230.14	102.78	6.26	-3261.62	116.38	3.12	-3673.76	206.91	3.98	-3255.59	205.85	106.06	-3688.90	-95.51	-10.56	-3700.50	-52.23	5.67	-1571.88	40.30	48.80	-1586.97	65.94	109.72	-3389.13	40.42	1226.56	0.00	0.00	0.00	-1657.21	99.54	1569.39	-3301.41	133.99	1564.03	-2944.93	321.75	1620.32	-3802.83	126.69	1579.50	-153.21	1927.68	72.10	-153.60	1335.33	69.01	433.52
2.51000	-3230.14	102.78	6.26	-3261.62	116.38	3.12	-3677.10	208.50	4.45	-3251.73	207.68	107.13	-3688.90	-95.51	-10.56	-3658.19	-51.71	14.33	-1571.88	40.30	48.80	-1586.97	65.94	109.72	-3373.80	43.38	1228.32	0.00	0.00	0.00	-1657.21	99.54	1569.39	-3315.30	135.05	1562.28	-2941.80	320.92	1620.52	-3804.88	127.25	1579.26	-156.74	1930.35	70.86	-152.39	1335.77	68.75	433.22
2.52000	-3230.14	102.78	6.26	-3261.62	116.38	3.12	-3680.42	210.08	4.92	-3247.92	209.49	108.19	-3688.90	-95.51	-10.56	-3688.41	-51.86	8.60	-1571.88	40.30	48.80	-1586.97	65.94	109.72	-3375.21	44.12	1228.38	0.00	0.00	0.00	-1657.21	99.54	1569.39	-3314.19	139.56	1561.04	-2938.67	320.06	1620.72	-3806.87	127.82	1579.02	-151.03	1926.90	72.38	-156.93	1335.45	67.96	436.83
2.53000	-3230.14	102.78	6.26	-3261.62	116.38	3.12	-3683.73	211.64	5.39	-3244.16	211.29	109.25	-3688.90	-95.51	-10.56	-3722.48	-57.30	-0.10	-1571.88	40.30	48.80	-1586.97	65.94	109.72	-3387.54	47.81	1228.47	0.00	0.00	0.00	-1657.21	99.54	1569.39	-3284.57	139.31	1558.60	-2935.55	319.20	1620.93	-3808.77	128.39	1578.78	-149.98	1927.13	72.37	-151.91	1334.72	69.17	435.90
2.54000	-3230.14	102.78	6.26	-3261.62	116.38	3.12	-3687.03	213.18	5.87	-3240.45	213.07	110.31	-3688.90	-95.51	-10.56	-3690.88	-56.73	5.30	-1571.88	40.30	48.80	-1586.97	65.94	109.72	-3404.09	50.91	1231.70	0.00	0.00	0.00	-1657.21	99.54	1569.39	-3289.49	141.41	1557.11	-2932.43	318.32	1621.13	-3810.61	128.97	1578.54	-150.88	1929.27	71.67	-154.22	1336.22	68.22	437.15
2.55000	-3230.14	102.78	6.26	-3261.62	116.38	3.12	-3690.31	214.71	6.35	-3236.79	214.84	111.37	-3688.90	-95.51	-10.56	-3751.69	-60.26	-7.46	-1571.88	40.30	48.80	-1586.97	65.94	109.72	-3388.28	54.10	1232.27	0.00	0.00	0.00	-1657.21	99.54	1569.39	-3261.90	143.01	1553.79	-2929.31	317.44	1621.34	-3812.37	129.56	1578.30	-154.74	1930.25	70.77	-155.25	1335.75	68.07	437.90
2.56000	-3230.14	102.78	6.26	-3261.62	116.38	3.12	-3693.57	216.22	6.83	-3233.18	216.59	112.43	-3688.90	-95.51	-10.56	-3776.69	-60.36	-13.64	-1571.88	40.30	48.80	-1586.97	65.94	109.72	-3378.09	57.87	1233.17	0.00	0.00	0.00	-1657.21	99.54	1569.39	-3252.52	141.84	1552.84	-2926.19	316.54	1621.55	-3814.06	130.15	1578.06	-152.78	1930.44	71.40	-153.06	1334.90	68.63	435.98
2.57000	-3230.14	102.78	6.26	-3261.62	116.38	3.12	-3696.81	217.71	7.32	-3229.62	218.33	113.49	-3690.04	-94.16	-8.81	-3735.13	-58.79	-9.88	-1571.88	40.30	48.80	-1586.97	65.94	109.72	-3353.11	60.03	1233.89	0.00	0.00	0.00	-1657.21	99.54	1569.39	-3291.05	144.04	1550.46	-2923.08	315.63	1621.76	-3815.68	130.75	1577.83	-153.11	1928.69	71.52	-154.36	1335.42	68.51	432.89
2.58000	-3230.14	102.78	6.26	-3261.62	116.38	3.12	-3700.04	219.19	7.81	-3226.10	220.06	114.55	-3714.42	-98.70	-14.40	-3732.91	-60.19	-10.87	-1571.88	40.30	48.80	-1586.97	65.94	109.72	-3359.93	63.46	1235.15	0.00	0.00	0.00	-1657.21	99.54	1569.39	-3253.13	146.22	1547.35	-2919.97	314.70	1621.98	-3817.22	131.35	1577.59	-153.20	1927.67	71.70	-155.09	1336.21	68.29	432.66
2.59000	-3230.14	102.78	6.26	-3261.62	116.38	3.12	-3703.25	220.65	8.30	-3222.64	221.77	115.61	-3689.19	-98.93	-13.67	-3722.99	-61.37	-8.55	-1571.88	40.30	48.80	-1586.97	65.94	109.72	-3331.68	65.10	1235.53	0.00	0.00	0.00	-1657.21	99.54	1569.39	-3243.69	146.87	1544.36	-2916.85	313.77	1622.19	-3818.69	131.96	1577.36	-155.83	1929.43	70.70	-153.67	1333.53	68.98	438.07
2.60000	-3230.14	102.78	6.26	-3261.62	116.38	3.12	-3706.45	222.10	8.80	-3219.22	223.47	116.67	-3694.86	-99.05	-16.14	-3740.02	-63.02	-10.82	-1571.88	40.30	48.80	-1586.97	65.94	109.72	-3345.54	69.15	1236.62	0.00	0.00	0.00	-1657.21	99.54	1569.39	-3206.72	150.71	1541.51	-2913.74	312.82	1622.41	-3820.09	132.58	1577.13	-155.66	1928.11	71.02	-156.60	1335.23	67.91	436.31
2.61000	-3230.14	102.78	6.26	-3261.62	116.38	3.12	-3709.63	223.52	9.30	-3215.85	225.16	117.73	-3685.99	-98.70	-16.90	-3740.32	-63.25	-10.74	-1571.88	40.30	48.80	-1586.97	65.94	109.72	-3348.29	71.23	1236.73	0.00	0.00	0.00	-1657.21	99.54	1569.39	-3196.28	152.10	1539.18	-2910.64	311.87	1622.63	-3821.42	133.20	1576.89	-152.82	1927.12	72.06	-153.78	1335.10	68.88	438.13
2.62000	-3230.14	102.78	6.26	-3261.62	116.38	3.12	-3712.79	224.94	9.80	-3212.52	226.83	118.78	-3674.42	-98.33	-20.49	-3701.63	-61.40	-3.47	-1571.88	40.30	48.80	-1586.97	65.94	109.72	-3335.61	72.96	1236.27	0.00	0.00	0.00	-1657.21	99.54	1569.39	-3214.61	150.48	1537.06	-2907.53	310.90	1622.85	-3822.68	133.82	1576.66	-153.79	1930.53	71.12	-152.59	1333.64	69.43	439.36
2.63000	-3230.14	102.78	6.26	-3261.62	116.38	3.12	-3715.93	226.33	10.31	-3209.25	228.48	119.84	-3657.16	-94.29	-17.65	-3686.44	-59.41	-2.58	-1571.88	40.30	48.80	-1586.97	65.94	109.72	-3314.02	75.84	1237.29	0.00	0.00	0.00	-1657.21	99.54	1569.39	-3190.92	154.01	1532.83	-2904.43	309.92	1623.07	-3823.86	134.46	1576.43	-153.13	1927.87	72.04	-151.06	1334.24	69.48	435.56
2.64000	-3230.14	102.78	6.26	-3261.62	116.38	3.12	-3719.06	227.71	10.82	-3206.02	230.12	120.90	-3650.71	-91.88	-16.96	-3690.04	-56.82	-1.97	-1571.88	40.30	48.80	-1586.97	65.94	109.72	-3307.79	76.93	1236.53	0.00	0.00	0.00	-1657.21	99.54	1569.39	-3166.42	155.93	1530.56	-2901.32	308.93	1623.30	-3824.98	135.09	1576.21	-150.80	1926.56	72.87	-156.98	1336.39	67.75	434.83
2.65000	-3230.14	102.78	6.26	-3261.62	116.38	3.12	-3722.17	229.08	11.33	-3202.83	231.75	121.95	-3642.75	-85.47	-16.90	-3648.99	-53.45	3.90	-1571.88	40.30	48.80	-1586.97	65.94	109.72	-3334.55	79.16	1236.63	0.00	0.00	0.00	-1657.21	99.54	1569.39	-3223.10	154.33	1529.42	-2898.22	307.93	1623.52	-3826.02	135.73	1575.98	-150.83	1927.86	72.65	-158.21	1336.68	67.64	437.64
2.66000	-3230.14	102.78	6.26	-3261.62	116.38	3.12	-3725.26	230.42	11.85	-3199.69	233.37	123.01	-3630.93	-79.93	-16.93	-3633.87	-49.86	4.56	-1571.88	40.30	48.80	-1586.97	65.94	109.72	-3355.49	80.71	1235.76	0.00	0.00	0.00	-1657.21	99.54	1569.39	-3232.21	156.64	1526.35	-2895.12	306.92	1623.75	-3827.00	136.38	1575.75	-153.64	1926.62	72.58	-150.12	1334.67	69.43	438.67
2.67000	-3230.14	102.78	6.26	-3261.62	116.38	3.12	-3728.34	231.76	12.37	-3196.60	234.97	124.06	-3607.98	-72.65	-16.83	-3632.06	-45.73	2.15	-1571.88	40.30	48.80	-1586.97	65.94	109.72	-3324.61	83.38	1236.11	0.00	0.00	0.00	-1657.21	99.54	1569.39	-3180.21	157.98	1524.18	-2892.02	305.90	1623.98	-3827.90	137.03	1575.53	-150.74	1926.19	72.42	-151.96	1333.86	69.52	437.49
2.68000	-3230.14	102.78	6.26	-3261.62	116.38	3.12	-3731.39	233.07	12.89	-3193.55	236.56	125.12	-3580.34	-67.85	-12.82	-3618.33	-42.77	3.53	-1571.88	40.30	48.80	-1586.97	65.94	109.72	-3303.93	84.03	1235.75	0.00	0.00	0.00	-1657.21	99.54	1569.39	-3167.22	158.56	1522.54	-2888.92	304.87	1624.22	-3828.73	137.69	1575.31	-154.58	1928.37	71.05	-155.79	1336.13	68.20	438.32
2.69000	-3230.14	102.78	6.26	-3261.62	116.38	3.12	-3734.43	234.38	13.42	-3190.55	238.13	126.17	-3588.43	-64.39	-16.35	-3603.28	-37.71	3.32	-1571.88	40.30	48.80	-1586.97	65.94	109.72	-3297.59	85.37	1237.02	0.00	0.00	0.00	-1657.21	99.54	1569.39	-3155.97	160.78	1518.75	-2885.83	303.83	1624.45	-3829.50	138.35	1575.08	-150.75	1927.88	72.19	-154.17	1335.56	68.72	437.19
2.70000	-3230.14	102.78	6.26	-3261.62	116.38	3.12	-3737.45	235.66	13.94	-3187.59	239.69	127.22	-3542.46	-57.84	-9.79	-3585.42	-36.94	3.70	-1571.88	40.30	48.80	-1586.97	65.94	109.72	-3289.06	86.83	1237.13	0.00	0.00	0.00	-1657.21	99.54	1569.39	-3138.95	165.20	1517.21	-2882.73	302.78	1624.68	-3830.19	139.02	1574.86	-154.38	1927.48	71.98	-155.35	1334.00	68.75	433.93
2.71000	-3230.14	102.78	6.26	-3261.62	116.38	3.12	-3740.45	236.93	14.48	-3184.67	241.24	128.27	-3515.76	-53.96	-7.31	-3540.77	-32.66	9.90	-1571.88	40.30	48.80	-1586.97	65.94	109.72	-3299.82	86.60	1237.83	0.00	0.00	0.00	-1657.21	99.54	1569.39	-3141.40	163.91	1516.92	-2879.64	301.71	1624.92	-3830.82	139.69	1574.64	-158.59	1930.27	70.45	-145.99	1332.96	70.75	434.88
2.72000	-3230.14	102.78	6.26	-3261.62	116.38	3.12	-3743.44	238.19	15.01	-3181.80	242.78	129.32	-3508.92	-50.58	-7.10	-3524.57	-31.43	11.08	-1571.88	40.30	48.80	-1586.97	65.94	109.72	-3310.59	90.30	1237.66	0.00	0.00	0.00	-1657.21	99.54	1569.39	-3132.51	164.34	1515.26	-2876.55	300.64	1625.16	-3831.38	140.37	1574.42	-154.55	1929.68	71.11	-149.83	1335.57	69.34	434.51
2.73000	-3230.14	102.78	6.26	-3261.62	116.38	3.12	-3746.40	239.43	15.55	-3178.97	244.30	130.37	-3494.57	-50.35	-6.40	-3483.78	-30.68	16.29	-1571.88	40.30	48.80	-1586.97	65.94	109.72	-3289.41	91.90	1238.46	0.00	0.00	0.00	-1657.21	99.54	1569.39	-3183.16	164.10	1516.01	-2873.46	299.56	1625.40	-3831.87	141.05	1574.20	-155.46	1927.53	71.26	-151.31	1334.05	69.51	437.12
2.74000	-3230.14	102.78	6.26	-3261.62	116.38	3.12	-3749.35	240.65	16.09	-3176.18	245.80	131.42	-3452.62	-48.91	0.32	-3454.86	-29.19	18.92	-1571.88	40.30	48.80	-1586.97	65.94	109.72	-3290.48	92.73	1239.04	0.00	0.00	0.00	-1657.21	99.54	1569.39	-3201.93	163.89	1513.81	-2870.37	298.47	1625.64	-3832.29	141.74	1573.99	-154.54	1929.25	71.29	-149.68	1333.89	70.02	441.33
2.75000	-3230.14	102.78	6.26	-3261.62	116.38	3.12	-3752.28	241.86	16.63	-3173.44	247.30	132.47	-3448.33	-46.89	-2.95	-3453.81	-30.68	16.95	-1571.88	40.30	48.80	-1586.97	65.94	109.72	-3278.17	93.19	1238.85	0.00	0.00	0.00	-1657.21	99.54	1569.39	-3155.03	163.89	1513.75	-2867.28	297.37	1625.89	-3832.64	142.43	1573.77	-150.69	1925.84	72.82	-154.39	1335.86	68.45	439.57
2.76000	-3230.14	102.78	6.26	-3261.62	116.38	3.12	-3755.18	243.05	17.17	-3170.74	248.78	133.52	-3430.77	-46.84	-2.10	-3450.72	-30.71	15.28	-1571.88	40.30	48.80	-1586.97	65.94	109.72	-3290.76	92.33	1238.45	0.00	0.00	0.00	-1657.21	99.54	1569.39	-3159.32	162.86	1512.55	-2864.19	296.26	1626.13	-3832.93	143.12	1573.56	-154.70	1923.95	72.46	-153.00	1336.68	68.52	437.13
2.77000	-3230.14	102.78	6.26	-3261.62	116.38	3.12	-3758.07	244.23	17.72	-3168.08	250.25	134.56	-3411.81	-48.36	0.31	-3415.41	-30.90	17.56	-1571.88	40.30	48.80	-1586.97	65.94	109.72	-3287.48	94.33	1238.47	0.00	0.00	0.00	-1657.21	99.54	1569.39	-3115.66	164.97	1511.38	-2861.10	295.14	1626.38	-3833.15	143.82	1573.34	-159.86	1929.51	70.46	-155.62	1333.74	68.73	435.99
2.78000	-3230.14	102.78	6.26	-3261.62	116.38	3.12	-3760.94	245.40	18.27	-3165.46	251.70	135.61	-3377.23	-48.61	5.97	-3419.38	-33.36	14.28	-1571.88	40.30	48.80	-1586.97	65.94	109.72	-3256.72	94.96	1238.54	0.00	0.00	0.00	-1657.21	99.54	1569.39	-3125.68	164.82	1511.96	-2858.02	294.01	1626.63	-3833.30	144.53	1573.13	-155.40	1926.50	71.97	-153.10	1334.55	68.99	434.66
2.79000	-3230.14	102.78	6.26	-3261.62	116.38	3.12	-3763.79	246.55	18.82	-3162.88	253.14	136.65	-3391.81	-50.12	0.37	-3394.31	-35.67	14.60	-1571.88	40.30	48.80	-1586.97	65.94	109.72	-3246.04	95.29	1239.46	0.00	0.00	0.00	-1657.21	99.54	1569.39	-3142.67	164.14	1510.26	-2854.93	292.88	1626.88	-3833.38	145.24	1572.92	-154.10	1927.67	71.85	-150.00	1335.24	69.50	434.10
2.80000	-3230.14	102.78	6.26	-3261.62	116.38	3.12	-3766.62	247.68	19.38	-3160.35	254.57	137.70	-3332.86	-48.11	9.37	-3380.19	-36.86	14.10	-1571.88	40.30	48.80	-1586.97	65.94	109.72	-3241.19	96.12	1239.53	0.00	0.00	0.00	-1657.21	99.54	1569.39	-3105.21	165.71	1509.54	-2851.85	291.73	1627.13	-3833.40	145.96	1572.71	-154.82	1928.60	71.40	-153.51	1336.42	68.34	433.16
2.81000	-3230.14	102.78	6.26	-3261.62	116.38	3.12	-3769.43	248.80	19.94	-3157.85	255.99	138.74	-3339.77	-53.48	4.24	-3370.45	-39.42	12.92	-1571.88	40.30	48.80	-1586.97	65.94	109.72	-3257.40	95.64	1239.32	0.00	0.00	0.00	-1657.21	99.54	1569.39	-3109.45	161.30	1509.83	-2848.77	290.58	1627.38	-3833.35	146.67	1572.50	-152.10	1929.12	71.20	-154.47	1335.91	68.26	436.51
2.82000	-3230.14	102.78	6.26	-3261.62	116.38	3.12	-3772.23	249.91	20.50	-3155.40	257.39	139.78	-3275.48	-51.94	14.87	-3328.98	-40.69	15.34	-1571.88	40.30	48.80	-1586.97	65.94	109.72	-3254.76	96.37	1237.92	0.00	0.00	0.00	-1657.21	99.54	1569.39	-3121.72	163.35	1509.29	-2845.69	289.42	1627.63	-3833.23	147.40	1572.30	-152.41	1929.44	71.34	-152.09	1334.66	69.17	436.16
2.83000	-3230.14	102.78	6.26	-3261.62	116.38	3.12	-3775.00	251.00	21.06	-3152.98	258.78	140.82	-3229.45	-48.50	22.40	-3323.21	-43.97	13.20	-1571.88	40.30	48.80	-1586.97	65.94	109.72	-3247.13	96.86	1238.09	0.00	0.00	0.00	-1657.21	99.54	1569.39	-3091.63	163.69	1508.27	-2842.61	288.24	1627.89	-3833.05	148.13	1572.09	-153.10	1927.48	71.87	-155.55	1335.63	67.94	435.99
2.84000	-3230.14	102.78	6.26	-3261.62	116.38	3.12	-3777.75	252.07	21.63	-3150.61	260.16	141.86	-3197.25	-48.30	26.20	-3289.99	-45.62	15.76	-1571.88	40.30	48.80	-1586.97	65.94	109.72	-3242.66	95.74	1238.68	0.00	0.00	0.00	-1657.21	99.54	1569.39	-3096.22	162.42	1507.77	-2839.53	287.07	1628.15	-3832.81	148.86	1571.88	-158.17	1927.60	70.94	-152.13	1334.26	69.22	434.09
2.85000	-3230.14	102.78	6.26	-3261.62	116.38	3.12	-3780.48	253.14	22.19	-3148.27	261.52	142.89	-3167.03	-48.05	29.60	-3283.36	-46.67	13.44	-1571.88	40.30	48.80	-1586.97	65.94	109.72	-3234.47	96.08	1237.78	0.00	0.00	0.00	-1657.21	99.54	1569.39	-3096.38	163.02	1509.58	-2836.45	285.88	1628.41	-3832.49	149.60	1571.68	-155.90	1930.88	70.34	-151.06	1334.27	69.56	435.07
2.86000	-3230.14	102.78	6.26	-3261.62	116.38	3.12	-3783.19	254.18	22.76	-3145.97	262.87	143.93	-3138.74	-47.75	32.63	-3264.73	-48.34	13.97	-1571.88	40.30	48.80	-1586.97	65.94	109.72	-3231.21	98.19	1238.71	0.00	0.00	0.00	-1657.21	99.54	1569.39	-3080.86	162.62	1506.82	-2833.37	284.68	1628.67	-3832.12	150.34	1571.48	-156.08	1929.83	70.40	-152.78	1336.24	68.48	433.93
2.87000	-3230.14	102.78	6.26	-3261.62	116.38	3.12	-3785.88	255.22	23.34	-3143.71	264.21	144.97	-3112.31	-47.40	35.30	-3240.33	-49.30	15.34	-1571.88	40.30	48.80	-1586.97	65.94	109.72	-3222.12	98.15	1238.66	0.00	0.00	0.00	-1657.21	99.54	1569.39	-3091.98	162.73	1507.57	-2830.29	283.48	1628.93	-3831.67	151.08	1571.28	-154.68	1930.04	70.97	-158.38	1335.65	67.76	435.90
2.88000	-3230.14	102.78	6.26	-3261.62	116.38	3.12	-3788.55	256.24	23.91	-3141.49	265.54	146.00	-3087.68	-47.00	37.62	-3222.69	-48.98	16.12	-1571.88	40.30	48.80	-1586.97	65.94	109.72	-3200.31	97.74	1238.49	0.00	0.00	0.00	-1657.21	99.54	1569.39	-3101.55	160.25	1507.47	-2827.21	282.27	1629.19	-3831.17	151.83	1571.08	-156.85	1930.38	70.31	-156.21	1334.88	68.31	437.01
2.89000	-3230.14	102.78	6.26	-3261.62	116.38	3.12	-3791.20	257.24	24.49	-3139.31	266.85	147.03	-3064.79	-46.56	39.59	-3200.51	-48.62	18.58	-1571.88	40.30	48.80	-1586.97	65.94	109.72	-3222.06	96.81	1237.84	0.00	0.00	0.00	-1657.21	99.54	1569.39	-3100.41	164.14	1509.05	-2824.14	281.05	1629.45	-3830.60	152.59	1570.88	-152.63	1928.09	71.73	-151.68	1335.64	68.65	435.53
2.90000	-3230.14	102.78	6.26	-3261.62	116.38	3.12	-3793.82	258.23	25.07	-3137.16	268.16	148.06	-3043.59	-46.08	41.24	-3189.98	-48.66	21.83	-1571.88	40.30	48.80	-1586.97	65.94	109.72	-3212.38	96.67	1237.91	0.00	0.00	0.00	-1657.21	99.54	1569.39	-3101.15	160.24	1508.78	-2821.06	279.82	1629.72	-3829.96	153.34	1570.68	-150.67	1927.26	71.97	-150.54	1332.92	69.73	436.07
2.91000	-3230.14	102.78	6.26	-3261.62	116.38	3.12	-3796.43	259.21	25.65	-3135.05	269.45	149.09	-3024.01	-45.56	42.59	-3114.74	-46.98	34.78	-1571.88	40.30	48.80	-1586.97	65.94	109.72	-3209.51	96.27	1237.07	0.00	0.00	0.00	-1657.21	99.54	1569.39	-3051.15	160.82	1506.43	-2817.99	278.59	1629.98	-3829.26	154.11	1570.48	-151.65	1929.91	71.35	-153.84	1334.80	68.82	437.38
2.92000	-3230.14	102.78	6.26	-3261.62	116.38	3.12	-3799.01	260.17	26.23	-3132.98	270.72	150.12	-3006.00	-45.00	43.63	-3089.28	-43.19	38.17	-1571.88	40.30	48.80	-1586.97	65.94	109.72	-3222.85	95.96	1236.71	0.00	0.00	0.00	-1657.21	99.54	1569.39	-3077.11	161.26	1506.21	-2814.91	277.35	1630.25	-3828.50	154.87	1570.29	-150.45	1931.78	71.14	-152.70	1335.19	68.86	439.06
2.93000	-3230.14	102.78	6.26	-3261.62	116.38	3.12	-3801.58	261.12	26.82	-3130.95	271.99	151.15	-2989.48	-44.40	44.39	-3085.00	-42.84	40.32	-1571.88	40.30	48.80	-1586.97	65.94	109.72	-3206.46	96.48	1235.77	0.00	0.00	0.00	-1657.21	99.54	1569.39	-3078.45	161.57	1506.98	-2811.84	276.10	1630.52	-3827.68	155.64	1570.10	-150.84	1927.79	72.35	-151.59	1334.98	69.30	437.71
2.94000	-3230.14	102.78	6.26	-3261.62	116.38	3.12	-3804.12	262.06	27.41	-3128.95	273.24	152.18	-2974.41	-43.77	44.88	-3076.55	-40.34	43.92	-1571.88	40.30	48.80	-1586.97	65.94	109.72	-3185.82	96.83	1235.99	0.00	0.00	0.00	-1657.21	99.54	1569.39	-3071.38	159.09	1506.76	-2808.76	274.84	1630.79	-3826.79	156.41	1569.90	-152.07	1923.56	73.27	-151.86	1334.90	69.01	437.33
2.95000	-3230.14	102.78	6.26	-3261.62	116.38	3.12	-3806.64	262.98	28.00	-3126.98	274.48	153.20	-2960.72	-43.10	45.11	-2963.71	-38.21	63.73	-1571.88	40.30	48.80	-1586.97	65.94	109.72	-3175.91	96.52	1235.91	0.00	0.00	0.00	-1657.21	99.54	1569.39	-3074.61	159.59	1506.37	-2805.69	273.58	1631.06	-3825.84	157.19	1569.71	-153.47	1926.58	72.26	-153.16	1334.94	68.69	435.64
2.96000	-3230.14	102.78	6.26	-3261.62	116.38	3.12	-3809.14	263.89	28.59	-3125.05	275.71	154.22	-2948.36	-42.41	45.09	-2999.31	-37.30	60.62	-1571.88	40.30	48.80	-1586.97	65.94	109.72	-3198.03	93.78	1234.71	0.00	0.00	0.00	-1657.21	99.54	1569.39	-3054.45	157.81	1505.93	-2802.62	272.31	1631.34	-3824.82	157.97	1569.52	-153.73	1926.27	72.23	-152.57	1334.48	69.16	434.76
2.97000	-3230.14	102.78	6.26	-3261.62	116.38	3.12	-3811.62	264.78	29.19	-3123.16	276.92	155.24	-2937.25	-41.69	44.84	-2961.03	-34.26	66.83	-1571.88	40.30	48.80	-1586.97	65.94	109.72	-3180.02	96.50	1234.83	0.00	0.00	0.00	-1657.21	99.54	1569.39	-3057.79	159.62	1505.07	-2799.54	271.03	1631.61	-3823.75	158.76	1569.33	-150.49	1927.12	72.39	-153.57	1335.86	68.86	434.20
2.98000	-3230.14	102.78	6.26	-3261.62	116.38	3.12	-3814.07	265.66	29.78	-3121.30	278.13	156.26	-2927.35	-40.94	44.38	-2930.79	-32.14	72.93	-1571.88	40.30	48.80	-1586.97	65.94	109.72	-3205.33	94.61	1233.21	0.00	0.00	0.00	-1657.21	99.54	1569.39	-3058.59	158.06	1504.22	-2796.47	269.75	1631.88	-3822.61	159.55	1569.15	-156.18	1927.89	70.74	-152.73	1335.66	68.83	434.92
2.99000	-3230.14	102.78	6.26	-3261.62	116.38	3.12	-3816.50	266.53	30.38	-3119.48	279.32	157.28	-2918.59	-40.16	43.71	-2903.79	-30.05	78.22	-1571.88	40.30	48.80	-1586.97	65.94	109.72	-3188.41	95.16	1233.91	0.00	0.00	0.00	-1657.21	99.54	1569.39	-3064.97	156.53	1503.93	-2793.40	268.46	1632.16	-3821.41	160.34	1568.96	-156.42	1930.92	70.47	-153.40	1335.15	69.10	436.96
3.00000	-3230.14	102.78	6.26	-3261.62	116.38	3.12	-3818.91	267.39	30.98	-3117.69	280.50	158.30	-2910.92	-39.36	42.85	-2879.93	-28.01	82.72	-1571.88	40.30	48.80	-1586.97	65.94	109.72	-3187.07	93.83	1233.07	0.00	0.00	0.00	-1657.21	99.54	1569.39	-3053.18	154.92	1503.07	-2790.33	267.17	1632.44	-3820.15	161.13	1568.77	-157.93	1929.27	70.74	-152.25	1335.44	69.15	436.12
3.01000	-3230.14	102.78	6.26	-3261.62	116.38	3.12	-3821.30	268.23	31.59	-3115.93	281.67	159.31	-2904.26	-38.54	41.81	-2859.07	-26.04	86.42	-1571.88	40.30	48.80	-1586.97	65.94	109.72	-3154.33	93.29	1232.50	0.00	0.00	0.00	-1657.21	99.54	1569.39	-3006.28	154.76	1500.71	-2787.25	265.87	1632.72	-3818.83	161.93	1568.59	-153.73	1930.13	71.19	-147.74	1335.13	69.67	436.00
3.02000	-3230.14	102.78	6.26	-3261.62	116.38	3.12	-3823.67	269.06	32.19	-3114.21	282.82	160.33	-2898.57	-37.71	40.60	-2841.11	-24.15	89.32	-1571.88	40.30	48.80	-1586.97	65.94	109.72	-3159.47	91.63	1232.12	0.00	0.00	0.00	-1657.21	99.54	1569.39	-3032.58	153.43	1500.66	-2784.18	264.56	1633.00	-3817.44	162.74	1568.41	-153.84	1930.93	70.81	-148.93	1333.97	69.77	436.90
3.03000	-3230.14	102.78	6.26	-3261.62	116.38	3.12	-3826.01	269.87	32.80	-3112.52	283.97	161.34	-2893.78	-36.85	39.24	-2825.92	-22.35	91.43	-1571.88	40.30	48.80	-1586.97	65.94	109.72	-3175.84	89.77	1229.55	0.00	0.00	0.00	-1657.21	99.54	1569.39	-3034.69	150.74	1502.11	-2781.11	263.24	1633.28	-3816.00	163.54	1568.23	-150.11	1926.89	72.05	-150.28	1333.88	69.78	435.15
3.04000	-3230.14	102.78	6.26	-3261.62	116.38	3.12	-3828.33	270.67	33.41	-3110.86	285.10	162.35	-2889.83	-35.98	37.75	-2813.37	-20.65	92.75	-1571.88	40.30	48.80	-1586.97	65.94	109.72	-3145.64	89.02	1230.19	0.00	0.00	0.00	-1657.21	99.54	1569.39	-3039.25	149.73	1502.45	-2778.04	261.92	1633.56	-3814.50	164.35	1568.05	-150.59	1927.43	72.25	-153.66	1333.17	69.02	432.02
3.05000	-3230.14	102.78	6.26	-3261.62	116.38	3.12	-3830.62	271.46	34.02	-3109.23	286.22	163.36	-2886.67	-35.10	36.13	-2803.36	-19.07	93.28	-1571.88	40.30	48.80	-1586.97	65.94	109.72	-3128.97	88.56	1229.15	0.00	0.00	0.00	-1657.21	99.54	1569.39	-3018.42	148.61	1500.71	-2774.97	260.60	1633.84	-3812.93	165.17	1567.87	-153.11	1927.45	72.13	-150.31	1336.31	68.90	433.18
3.06000	-3230.14	102.78	6.26	-3261.62	116.38	3.12	-3832.90	272.24	34.63	-3107.64	287.33	164.37	-2884.22	-34.21	34.40	-2795.76	-17.63	93.03	-1571.88	40.30	48.80	-1586.97	65.94	109.72	-3135.95	87.83	1228.33	0.00	0.00	0.00	-1657.21	99.54	1569.39	-2996.99	145.55	1498.76	-2771.89	259.27	1634.12	-3811.31	165.98	1567.69	-152.27	1924.50	72.53	-153.99	1336.55	68.35	437.13
3.07000	-3230.14	102.78	6.26	-3261.62	116.38	3.12	-3835.15	273.00	35.24	-3106.08	288.43	165.37	-2882.44	-33.30	32.56	-2790.45	-16.32	92.00	-1571.88	40.30	48.80	-1586.97	65.94	109.72	-3139.68	86.40	1227.27	0.00	0.00	0.00	-1657.21	99.54	1569.39	-2968.78	144.54	1497.22	-2768.82	257.93	1634.41	-3809.62	166.80	1567.52	-153.15	1926.22	71.90	-154.69	1335.42	68.33	435.65
3.08000	-3230.14	102.78	6.26	-3261.62	116.38	3.12	-3837.37	273.75	35.86	-3104.55	289.51	166.37	-2881.26	-32.39	30.65	-2787.32	-15.18	90.19	-1571.88	40.30	48.80	-1586.97	65.94	109.72	-3129.33	85.25	1225.89	0.00	0.00	0.00	-1657.21	99.54	1569.39	-2979.54	144.18	1498.23	-2765.75	256.59	1634.69	-3807.88	167.63	1567.34	-157.16	1930.77	70.48	-149.79	1334.19	69.84	435.53
3.09000	-3230.14	102.78	6.26	-3261.62	116.38	3.12	-3839.58	274.49	36.47	-3103.05	290.59	167.38	-2880.62	-31.47	28.66	-2786.23	-14.21	87.60	-1571.88	40.30	48.80	-1586.97	65.94	109.72	-3122.55	85.01	1225.33	0.00	0.00	0.00	-1657.21	99.54	1569.39	-2987.79	143.25	1499.04	-2762.68	255.25	1634.98	-3806.08	168.45	1567.17	-155.27	1927.97	71.11	-156.73	1337.23	67.68	437.87
3.10000	-3230.14	102.78	6.26	-3261.62	116.38	3.12	-3841.76	275.22	37.09	-3101.58	291.65	168.38	-2880.46	-30.55	26.61	-2787.08	-13.42	84.23	-1571.88	40.30	48.80	-1586.97	65.94	109.72	-3123.46	83.36	1223.91	0.00	0.00	0.00	-1657.21	99.54	1569.39	-2989.80	141.22	1498.89	-2759.61	253.89	1635.27	-3804.22	169.28	1567.00	-153.67	1927.68	71.55	-153.04	1336.33	68.42	436.48
3.11000	-3230.14	102.78	6.26	-3261.62	116.38	3.12	-3843.91	275.93	37.71	-3100.14	292.70	169.37	-2880.72	-29.63	24.52	-2789.74	-12.82	80.10	-1571.88	40.30	48.80	-1586.97	65.94	109.72	-3092.32	82.08	1223.55	0.00	0.00	0.00	-1657.21	99.54	1569.39	-2978.66	139.47	1497.85	-2756.53	252.54	1635.55	-3802.30	170.11	1566.83	-150.34	1928.06	72.39	-150.00	1335.69	69.39	431.98
3.12000	-3230.14	102.78	6.26	-3261.62	116.38	3.12	-3846.04	276.63	38.33	-3098.73	293.74	170.37	-2881.35	-28.71	22.39	-2794.09	-12.44	75.20	-1571.88	40.30	48.80	-1586.97	65.94	109.72	-3105.96	80.30	1222.97	0.00	0.00	0.00	-1657.21	99.54	1569.39	-2969.37	136.84	1496.59	-2753.46	251.18	1635.84	-3800.32	170.95	1566.66	-154.33	1928.36	71.40	-150.57	1335.30	69.53	436.55
3.13000	-3230.14	102.78	6.26	-3261.62	116.38	3.12	-3848.15	277.32	38.96	-3097.35	294.77	171.36	-2882.27	-27.79	20.25	-2800.01	-12.29	69.53	-1571.88	40.30	48.80	-1586.97	65.94	109.72	-3088.70	78.63	1222.88	0.00	0.00	0.00	-1657.21	99.54	1569.39	-2990.65	135.82	1496.11	-2750.39	249.81	1636.13	-3798.28	171.79	1566.49	-152.34	1927.57	71.72	-149.87	1334.22	69.70	434.85
3.14000	-3230.14	102.78	6.26	-3261.62	116.38	3.12	-3850.23	277.99	39.58	-3096.00	295.79	172.36	-2883.44	-26.88	18.10	-2807.38	-12.37	63.10	-1571.88	40.30	48.80	-1586.97	65.94	109.72	-3088.08	76.10	1221.88	0.00	0.00	0.00	-1657.21	99.54	1569.39	-2990.14	135.51	1495.84	-2747.31	248.44	1636.42	-3796.19	172.63	1566.32	-150.15	1928.14	72.06	-159.13	1336.76	67.27	432.55
3.15000	-3230.14	102.78	6.26	-3261.62	116.38	3.12	-3852.29	278.66	40.21	-3094.68	296.80	173.35	-2884.79	-25.97	15.96	-2816.09	-12.69	55.91	-1571.88	40.30	48.80	-1586.97	65.94	109.72	-3063.51	75.32	1222.71	0.00	0.00	0.00	-1657.21	99.54	1569.39	-2968.45	136.16	1496.21	-2744.24	247.07	1636.71	-3794.04	173.47	1566.16	-153.77	1930.86	71.17	-159.48	1336.81	67.28	435.69
3.16000	-3230.14	102.78	6.26	-3261.62	116.38	3.12	-3854.32	279.31	40.83	-3093.38	297.80	174.33	-2886.26	-25.07	13.84	-2824.73	-9.47	47.69	-1571.88	40.30	48.80	-1586.97	65.94	109.72	-3078.21	73.38	1223.10	0.00	0.00	0.00	-1657.21	99.54	1569.39	-2945.09	133.15	1495.62	-2741.16	245.69	1637.01	-3791.83	174.32	1566.00	-159.11	1930.57	70.11	-151.55	1333.43	69.88	436.59
3.17000	-3230.14	102.78	6.26	-3261.62	116.38	3.12	-3856.33	279.95	41.46	-3092.12	298.78	175.32	-2887.79	-24.18	11.75	-2814.56	-10.80	42.21	-1571.88	40.30	48.80	-1586.97	65.94	109.72	-3079.93	71.83	1223.33	0.00	0.00	0.00	-1657.21	99.54	1569.39	-2939.12	128.38	1494.27	-2738.09	244.30	1637.30	-3789.57	175.17	1565.83	-160.33	1926.70	70.72	-156.13	1334.69	68.56	435.20
3.18000	-3230.14	102.78	6.26	-3261.62	116.38	3.12	-3858.32	280.58	42.09	-3090.88	299.75	176.31	-2889.32	-23.30	9.71	-2869.50	-13.61	25.44	-1571.88	40.30	48.80	-1586.97	65.94	109.72	-3082.96	68.27	1222.99	0.00	0.00	0.00	-1657.21	99.54	1569.39	-2915.64	125.12	1493.79	-2735.01	242.92	1637.59	-3787.24	176.02	1565.67	-157.00	1926.87	71.09	-148.90	1333.36	70.29	435.79
3.19000	-3230.14	102.78	6.26	-3261.62	116.38	3.12	-3860.28	281.19	42.72	-3089.67	300.72	177.29	-2890.79	-22.44	7.73	-2888.66	-15.80	18.50	-1571.88	40.30	48.80	-1586.97	65.94	109.72	-3084.23	68.49	1223.49	0.00	0.00	0.00	-1657.21	99.54	1569.39	-2916.56	122.51	1492.80	-2731.94	241.52	1637.89	-3784.87	176.87	1565.51	-157.08	1929.61	70.49	-152.36	1334.05	69.60	436.29
3.20000	-3230.14	102.78	6.26	-3261.62	116.38	3.12	-3862.21	281.80	43.36	-3088.49	301.67	178.27	-2892.14	-21.59	5.83	-2884.43	-18.23	13.72	-1571.88	40.30	48.80	-1586.97	65.94	109.72	-3069.34	65.60	1223.76	0.00	0.00	0.00	-1657.21	99.54	1569.39	-2924.09	120.86	1493.90	-2728.86	240.13	1638.18	-3782.43	177.73	1565.35	-157.54	1930.52	70.39	-147.54	1335.10	70.01	435.29
3.21000	-3230.14	102.78	6.26	-3261.62	116.38	3.12	-3864.12	282.39	43.99	-3087.34	302.61	179.25	-2893.31	-20.76	4.01	-2844.76	-15.37	17.53	-1571.88	40.30	48.80	-1586.97	65.94	109.72	-3070.09	63.67	1224.67	0.00	0.00	0.00	-1657.21	99.54	1569.39	-2909.61	119.23	1496.02	-2725.78	238.73	1638.48	-3779.94	178.59	1565.20	-156.36	1931.29	70.37	-151.70	1334.96	68.99	438.83
3.22000	-3230.14	102.78	6.26	-3261.62	116.38	3.12	-3866.00	282.97	44.63	-3086.21	303.54	180.22	-2894.25	-19.95	2.30	-2837.84	-14.53	16.74	-1571.88	40.30	48.80	-1586.97	65.94	109.72	-3032.75	62.43	1225.33	0.00	0.00	0.00	-1657.21	99.54	1569.39	-2912.15	115.12	1497.81	-2722.71	237.33	1638.78	-3777.39	179.45	1565.04	-152.75	1927.88	71.58	-157.07	1334.59	68.68	437.60
3.23000	-3230.14	102.78	6.26	-3261.62	116.38	3.12	-3867.86	283.54	45.26	-3085.10	304.46	181.19	-2894.88	-19.16	0.69	-2871.27	-17.04	9.08	-1571.88	40.30	48.80	-1586.97	65.94	109.72	-3052.41	59.16	1225.13	0.00	0.00	0.00	-1657.21	99.54	1569.39	-2901.31	110.91	1497.70	-2719.63	235.92	1639.07	-3774.79	180.32	1564.89	-150.11	1924.27	72.94	-147.55	1333.85	70.47	439.02
3.24000	-3230.14	102.78	6.26	-3261.62	116.38	3.12	-3869.69	284.10	45.90	-3084.03	305.37	182.17	-2895.16	-18.39	-0.78	-2886.96	-18.06	5.75	-1571.88	40.30	48.80	-1586.97	65.94	109.72	-3052.26	58.06	1225.69	0.00	0.00	0.00	-1657.21	99.54	1569.39	-2895.61	108.01	1498.45	-2716.55	234.51	1639.37	-3772.13	181.19	1564.74	-150.85	1927.41	72.14	-149.57	1335.59	69.59	436.28
3.25000	-3230.14	102.78	6.26	-3261.62	116.38	3.12	-3871.50	284.64	46.54	-3082.98	306.27	183.13	-2895.01	-17.65	-2.11	-2859.90	-14.94	9.98	-1571.88	40.30	48.80	-1586.97	65.94	109.72	-3043.55	54.35	1226.01	0.00	0.00	0.00	-1657.21	99.54	1569.39	-2901.11	105.58	1499.80	-2713.47	233.10	1639.67	-3769.42	182.06	1564.59	-152.73	1931.33	70.93	-152.83	1335.91	68.93	433.99
3.26000	-3230.14	102.78	6.26	-3261.62	116.38	3.12	-3873.28	285.18	47.18	-3081.95	307.15	184.10	-2894.39	-16.94	-3.30	-2856.32	-16.49	8.82	-1571.88	40.30	48.80	-1586.97	65.94	109.72	-3035.16	53.10	1227.80	0.00	0.00	0.00	-1657.21	99.54	1569.39	-2933.33	101.91	1501.23	-2710.39	231.69	1639.97	-3766.66	182.93	1564.44	-151.56	1927.40	71.84	-155.64	1334.51	68.31	436.03
3.27000	-3230.14	102.78	6.26	-3261.62	116.38	3.12	-3875.03	285.70	47.82	-3080.95	308.03	185.07	-2893.22	-16.26	-4.31	-2856.01	-14.12	7.54	-1571.88	40.30	48.80	-1586.97	65.94	109.72	-3019.01	51.65	1227.98	0.00	0.00	0.00	-1657.21	99.54	1569.39	-2894.38	98.57	1502.30	-2707.31	230.27	1640.27	-3763.84	183.80	1564.29	-152.15	1924.63	72.52	-151.27	1335.60	68.85	436.68
3.28000	-3230.14	102.78	6.26	-3261.62	116.38	3.12	-3876.76	286.21	48.46	-3079.97	308.90	186.03	-2891.46	-15.60	-5.14	-2855.14	-15.02	7.19	-1571.88	40.30	48.80	-1586.97	65.94	109.72	-3003.53	50.36	1229.15	0.00	0.00	0.00	-1657.21	99.54	1569.39	-2853.72	97.91	1502.55	-2704.22	228.85	1640.57	-3760.96	184.68	1564.14	-154.80	1928.49	71.30	-152.09	1335.16	68.93	436.61
3.29000	-3230.14	102.78	6.26	-3261.62	116.38	3.12	-3878.46	286.71	49.11	-3079.02	309.75	186.99	-2889.04	-14.99	-5.78	-2857.19	-16.49	6.83	-1571.88	40.30	48.80	-1586.97	65.94	109.72	-3007.44	46.90	1230.11	0.00	0.00	0.00	-1657.21	99.54	1569.39	-2851.76	96.88	1504.33	-2701.14	227.42	1640.87	-3758.03	185.56	1563.99	-151.85	1925.45	72.35	-158.36	1337.62	67.38	432.99
3.30000	-3230.14	102.78	6.26	-3261.62	116.38	3.12	-3880.14	287.20	49.75	-3078.09	310.60	187.95	-2885.89	-14.40	-6.21	-2884.95	-17.26	2.03	-1571.88	40.30	48.80	-1586.97	65.94	109.72	-3012.45	45.11	1231.28	0.00	0.00	0.00	-1657.21	99.54	1569.39	-2880.36	94.66	1506.15	-2698.06	226.00	1641.17	-3755.05	186.44	1563.85	-151.53	1926.48	72.39	-154.20	1335.52	68.66	435.97
3.31000	-3230.15	102.78	6.26	-3261.62	116.38	3.12	-3881.79	287.68	50.39	-3077.18	311.44	188.90	-2881.97	-13.86	-6.43	-2860.36	-15.17	6.20	-1571.88	40.30	48.80	-1586.97	65.94	109.72	-2992.16	43.35	1232.56	0.00	0.00	0.00	-1657.21	99.54	1569.39	-2899.75	90.67	1507.21	-2694.97	224.57	1641.47	-3752.01	187.32	1563.71	-155.99	1928.38	71.15	-158.70	1337.96	67.19	432.08
3.32000	-3246.91	103.76	4.54	-3261.62	116.38	3.12	-3883.41	288.15	51.04	-3076.30	312.26	189.85	-2877.21	-13.35	-6.40	-2854.09	-14.97	7.22	-1571.88	40.30	48.80	-1586.97	65.94	109.72	-2999.46	40.51	1233.68	0.00	0.00	0.00	-1657.21	99.54	1569.39	-2862.94	89.15	1506.85	-2691.89	223.14	1641.77	-3748.92	188.21	1563.57	-150.10	1925.34	72.72	-156.43	1338.06	67.54	431.45
3.33000	-3163.59	106.41	16.02	-3261.62	116.38	3.12	-3885.00	288.61	51.69	-3075.44	313.08	190.80	-2871.54	-12.88	-6.14	-2865.51	-15.64	4.34	-1571.88	40.30	48.80	-1586.97	65.94	109.72	-2992.14	38.91	1235.36	0.00	0.00	0.00	-1657.21	99.54	1569.39	-2872.14	87.93	1509.17	-2688.80	221.70	1642.08	-3745.78	189.10	1563.43	-148.48	1924.52	73.40	-149.81	1334.06	69.75	433.60
3.34000	-3191.89	108.97	11.45	-3261.62	116.38	3.12	-3886.57	289.05	52.33	-3074.60	313.88	191.75	-2864.92	-12.46	-5.61	-2849.99	-15.40	6.00	-1571.88	40.30	48.80	-1586.97	65.94	109.72	-2984.73	38.71	1235.00	0.00	0.00	0.00	-1657.21	99.54	1569.39	-2857.01	86.64	1509.91	-2685.71	220.27	1642.38	-3742.59	189.99	1563.29	-148.14	1923.69	74.02	-154.06	1335.74	68.58	433.53
3.35000	-3180.03	110.22	13.23	-3261.62	116.38	3.12	-3888.11	289.49	52.98	-3073.78	314.68	192.70	-2857.27	-12.08	-4.81	-2875.10	-15.49	2.57	-1571.88	40.30	48.80	-1586.97	65.94	109.72	-2973.27	35.31	1236.57	0.00	0.00	0.00	-1657.21	99.54	1569.39	-2841.26	85.03	1509.45	-2682.62	218.83	1642.68	-3739.34	190.88	1563.15	-150.28	1926.17	72.63	-156.26	1337.53	67.53	433.75
3.36000	-3178.42	108.30	13.68	-3261.62	116.38	3.12	-3889.62	289.91	53.63	-3072.99	315.46	193.64	-2848.55	-11.75	-3.72	-2857.28	-14.84	6.06	-1571.88	40.30	48.80	-1586.97	65.94	109.72	-2961.47	34.06	1237.40	0.00	0.00	0.00	-1657.21	99.54	1569.39	-2840.36	82.59	1508.89	-2679.53	217.39	1642.99	-3736.04	191.77	1563.02	-153.17	1930.00	71.49	-155.17	1334.80	68.55	436.07
3.37000	-3197.84	106.40	8.91	-3261.62	116.38	3.12	-3891.11	290.33	54.28	-3072.22	316.23	194.58	-2838.67	-11.46	-2.33	-2864.99	-16.14	4.71	-1571.88	40.30	48.80	-1586.97	65.94	109.72	-2957.22	32.97	1237.01	0.00	0.00	0.00	-1657.21	99.54	1569.39	-2821.18	82.27	1509.48	-2676.44	215.95	1643.29	-3732.69	192.67	1562.88	-153.29	1927.06	71.97	-150.87	1333.69	69.28	435.88
3.38000	-3208.56	105.28	6.88	-3261.62	116.38	3.12	-3892.56	290.73	54.93	-3071.46	317.00	195.52	-2818.67	-10.32	0.41	-2877.89	-16.41	2.38	-1571.88	40.30	48.80	-1586.97	65.94	109.72	-2974.38	30.79	1237.55	0.00	0.00	0.00	-1657.21	99.54	1569.39	-2831.75	81.06	1511.63	-2673.34	214.51	1643.60	-3729.29	193.56	1562.75	-146.72	1922.96	73.96	-150.64	1334.53	69.00	434.95
3.39000	-3254.28	105.83	-6.42	-3261.62	116.38	3.12	-3893.99	291.13	55.58	-3070.73	317.75	196.45	-2836.34	-11.83	-2.47	-2859.16	-15.92	4.70	-1571.88	40.30	48.80	-1586.97	65.94	109.72	-2960.71	29.11	1237.46	0.00	0.00	0.00	-1657.21	99.54	1569.39	-2815.98	80.72	1512.65	-2670.25	213.07	1643.90	-3725.84	194.46	1562.62	-150.86	1926.59	72.49	-150.49	1334.99	69.44	436.04
3.40000	-3249.76	106.70	-14.61	-3261.60	116.38	3.12	-3895.40	291.51	56.24	-3070.02	318.50	197.38	-2817.18	-13.41	3.42	-2853.47	-15.85	5.24	-1571.88	40.30	48.80	-1586.97	65.94	109.72	-2952.92	27.45	1238.01	0.00	0.00	0.00	-1657.21	99.54	1569.39	-2805.57	79.79	1512.85	-2667.15	211.62	1644.21	-3722.33	195.36	1562.49	-152.14	1926.06	72.33	-154.21	1336.52	68.10	436.77
3.41000	-3222.39	110.82	-14.31	-3242.29	117.89	1.45	-3896.77	291.88	56.89	-3069.33	319.23	198.31	-2753.36	-6.28	12.49	-2867.13	-15.47	2.54	-1571.88	40.30	48.80	-1586.97	65.94	109.72	-2930.89	27.25	1237.02	0.00	0.00	0.00	-1657.21	99.54	1569.39	-2810.15	77.38	1512.67	-2664.06	210.18	1644.51	-3718.78	196.26	1562.36	-149.92	1926.13	72.87	-156.36	1337.67	67.66	434.85
3.42000	-3216.62	113.39	-20.55	-3228.17	119.69	1.90	-3898.12	292.25	57.54	-3068.66	319.96	199.24	-2744.40	-7.72	12.61	-2852.27	-16.19	4.66	-1571.88	40.30	48.80	-1586.97	65.94	109.72	-2944.87	25.34	1238.06	0.00	0.00	0.00	-1657.21	99.54	1569.39	-2824.41	77.09	1514.66	-2660.96	208.73	1644.82	-3715.17	197.17	1562.24	-153.36	1929.08	71.37	-153.68	1335.34	68.82	437.72
3.43000	-3186.60	117.78	-20.80	-3193.13	122.80	7.34	-3899.43	292.60	58.20	-3068.01	320.67	200.17	-2760.99	-10.04	7.55	-2867.83	-16.21	3.03	-1571.88	40.30	48.80	-1586.97	65.94	109.72	-2949.36	24.93	1237.57	0.00	0.00	0.00	-1657.21	99.54	1569.39	-2792.11	77.20	1512.72	-2657.86	207.28	1645.13	-3711.52	198.07	1562.11	-155.42	1926.99	71.60	-153.28	1334.08	68.82	438.44
3.44000	-3166.46	123.39	-17.67	-3223.85	127.63	1.98	-3900.72	292.94	58.85	-3067.37	321.38	201.09	-2800.57	-12.09	2.25	-2871.97	-16.53	2.13	-1571.88	40.30	48.80	-1586.97	65.94	109.72	-2946.90	25.05	1238.12	0.00	0.00	0.00	-1657.21	99.54	1569.39	-2777.95	76.51	1512.17	-2654.75	205.83	1645.43	-3707.81	198.98	1561.99	-155.82	1927.86	71.28	-152.05	1333.75	69.29	437.96
3.45000	-3151.46	129.46	-15.70	-3198.24	133.24	7.80	-3901.98	293.27	59.50	-3066.76	322.08	202.01	-2787.33	-9.98	4.26	-2856.61	-17.27	4.15	-1571.88	40.30	48.80	-1586.97	65.94	109.72	-2930.96	23.42	1238.87	0.00	0.00	0.00	-1657.21	99.54	1569.39	-2778.40	75.17	1512.27	-2651.65	204.38	1645.74	-3704.06	199.88	1561.87	-155.61	1928.41	70.70	-154.26	1335.84	68.30	437.72
3.46000	-3146.33	136.01	-17.91	-3190.27	133.14	8.91	-3903.22	293.60	60.16	-3066.16	322.76	202.92	-2773.30	-10.14	6.37	-2864.26	-16.12	2.07	-1571.88	40.30	48.80	-1586.97	65.94	109.72	-2926.35	22.89	1239.07	0.00	0.00	0.00	-1657.21	99.54	1569.39	-2782.40	74.20	1512.80	-2648.55	202.93	1646.05	-3700.25	200.79	1561.74	-154.84	1928.27	71.17	-155.91	1335.68	68.05	437.32
3.47000	-3121.38	142.10	-14.73	-3194.98	140.21	6.43	-3904.42	293.91	60.81	-3065.58	323.44	203.83	-2772.10	-9.93	6.90	-2860.75	-16.04	3.08	-1571.88	40.30	48.80	-1586.97	65.94	109.72	-2916.50	22.59	1239.72	0.00	0.00	0.00	-1657.21	99.54	1569.39	-2778.91	74.57	1513.52	-2645.44	201.48	1646.35	-3696.40	201.70	1561.63	-151.04	1926.19	72.65	-154.34	1336.42	68.35	437.29
3.48000	-3096.67	147.07	-12.45	-3129.27	145.60	16.04	-3905.59	294.21	61.47	-3065.02	324.11	204.75	-2828.13	-13.63	-2.50	-2854.30	-14.77	5.03	-1571.88	40.30	48.80	-1586.97	65.94	109.72	-2918.35	20.91	1239.76	0.00	0.00	0.00	-1657.21	99.54	1569.39	-2773.43	75.25	1513.89	-2642.33	200.03	1646.66	-3692.50	202.62	1561.51	-152.30	1926.53	72.23	-150.21	1333.43	69.91	435.04
3.49000	-3095.49	151.81	-14.57	-3165.39	147.16	9.23	-3906.74	294.51	62.13	-3064.48	324.77	205.65	-2772.41	-11.77	4.92	-2862.05	-17.07	3.57	-1571.88	40.30	48.80	-1586.97	65.94	109.72	-2910.49	20.69	1240.89	0.00	0.00	0.00	-1657.21	99.54	1569.39	-2748.55	75.08	1513.71	-2639.22	198.58	1646.97	-3688.54	203.53	1561.39	-156.17	1927.44	71.27	-150.30	1334.80	69.75	434.24
3.50000	-3069.08	155.56	-12.66	-3171.24	150.25	5.08	-3907.85	294.79	62.78	-3063.95	325.42	206.56	-2829.97	-12.11	-3.73	-2858.33	-15.05	4.14	-1571.88	40.30	48.80	-1586.97	65.94	109.72	-2935.71	19.06	1240.25	0.00	0.00	0.00	-1657.21	99.54	1569.39	-2711.79	73.68	1512.51	-2636.11	197.13	1647.28	-3684.55	204.44	1561.28	-153.43	1926.39	72.63	-151.40	1335.68	68.82	435.72
3.51000	-3052.52	159.78	-12.08	-3131.17	151.85	10.67	-3908.94	295.06	63.44	-3063.44	326.06	207.46	-2838.20	-13.92	-5.41	-2863.98	-15.58	2.87	-1571.88	40.30	48.80	-1586.97	65.94	109.72	-2915.22	17.61	1241.31	0.00	0.00	0.00	-1657.21	99.54	1569.39	-2698.30	72.34	1511.50	-2633.00	195.68	1647.58	-3680.50	205.36	1561.17	-152.20	1926.64	72.42	-150.68	1333.92	69.86	437.64
3.52000	-3011.63	159.59	-8.61	-3071.03	154.01	16.95	-3909.99	295.33	64.10	-3062.95	326.69	208.36	-2796.18	-9.07	2.48	-2858.78	-16.97	2.61	-1571.88	40.30	48.80	-1586.97	65.94	109.72	-2909.25	16.06	1241.80	0.00	0.00	0.00	-1657.21	99.54	1569.39	-2743.08	72.34	1511.91	-2629.88	194.23	1647.89	-3676.40	206.27	1561.05	-154.95	1926.80	72.08	-154.83	1334.99	68.61	439.01
3.53000	-3011.18	161.13	-11.00	-3053.58	154.52	16.61	-3911.02	295.58	64.75	-3062.47	327.31	209.25	-2767.69	-9.50	7.10	-2882.59	-16.39	-0.09	-1571.88	40.30	48.80	-1586.97	65.94	109.72	-2894.44	16.45	1241.57	0.00	0.00	0.00	-1657.21	99.54	1569.39	-2785.90	72.89	1512.67	-2626.76	192.78	1648.20	-3672.26	207.19	1560.94	-152.49	1923.70	73.02	-153.74	1335.02	68.77	436.41
3.54000	-2979.11	160.82	-10.55	-3023.09	154.11	16.74	-3912.02	295.83	65.41	-3062.01	327.92	210.15	-2773.51	-8.92	6.00	-2845.20	-15.98	4.39	-1571.88	40.30	48.80	-1586.97	65.94	109.72	-2888.32	16.39	1241.07	0.00	0.00	0.00	-1657.21	99.54	1569.39	-2812.63	73.73	1513.11	-2623.65	191.33	1648.51	-3668.07	208.11	1560.84	-153.18	1926.87	72.08	-154.97	1336.01	68.29	437.69
3.55000	-2958.94	159.85	-11.47	-3025.38	152.61	11.32	-3912.98	296.07	66.07	-3061.56	328.52	211.04	-2759.58	-8.58	7.50	-2843.45	-14.73	5.19	-1571.88	40.30	48.80	-1586.97	65.94	109.72	-2886.72	15.82	1242.09	0.00	0.00	0.00	-1657.21	99.54	1569.39	-2787.70	74.64	1512.95	-2620.52	189.88	1648.82	-3663.83	209.03	1560.73	-147.79	1923.92	73.80	-154.03	1335.27	68.86	436.83
3.56000	-2944.47	157.76	-11.64	-2970.22	153.74	14.04	-3913.92	296.29	66.73	-3061.13	329.12	211.92	-2800.39	-10.22	1.68	-2835.86	-14.70	7.40	-1571.88	40.30	48.80	-1586.97	65.94	109.72	-2878.23	13.79	1241.29	0.00	0.00	0.00	-1657.21	99.54	1569.39	-2748.92	74.84	1512.87	-2617.40	188.43	1649.12	-3659.55	209.95	1560.62	-152.97	1928.20	71.65	-152.69	1334.69	69.24	436.29
3.57000	-2909.47	158.11	-8.60	-2984.51	149.57	10.41	-3914.83	296.51	67.39	-3060.71	329.70	212.81	-2762.75	-8.32	7.75	-2848.41	-14.86	6.15	-1571.88	40.30	48.80	-1586.97	65.94	109.72	-2888.00	13.68	1240.69	0.00	0.00	0.00	-1657.21	99.54	1569.39	-2734.07	73.58	1513.55	-2614.28	186.98	1649.43	-3655.21	210.87	1560.52	-152.37	1927.43	71.87	-151.29	1335.04	69.33	435.29
3.58000	-2895.95	156.39	-9.77	-2950.40	152.04	10.48	-3915.70	296.72	68.04	-3060.30	330.28	213.69	-2763.93	-10.57	7.78	-2853.81	-15.26	5.21	-1571.88	40.30	48.80	-1586.97	65.94	109.72	-2866.41	13.72	1241.63	0.00	0.00	0.00	-1657.21	99.54	1569.39	-2738.91	72.46	1514.19	-2611.15	185.54	1649.74	-3650.84	211.79	1560.42	-151.83	1925.69	72.68	-155.41	1337.93	67.67	438.12
3.59000	-2875.01	155.61	-10.12	-2922.23	152.40	11.06	-3916.55	296.92	68.70	-3059.91	330.85	214.56	-2753.55	-10.27	10.27	-2840.45	-15.77	6.77	-1571.88	40.30	48.80	-1586.97	65.94	109.72	-2852.62	14.01	1241.95	0.00	0.00	0.00	-1657.21	99.54	1569.39	-2734.09	72.45	1515.21	-2608.02	184.09	1650.05	-3646.41	212.72	1560.32	-151.14	1926.39	72.45	-156.55	1337.40	67.54	433.37
3.60000	-2848.87	155.57	-7.72	-2908.86	152.90	9.60	-3917.36	297.12	69.36	-3059.54	331.41	215.44	-2766.73	-9.86	7.44	-2845.13	-15.20	7.15	-1571.88	40.30	48.80	-1586.97	65.94	109.72	-2840.77	15.13	1241.29	0.00	0.00	0.00	-1657.21	99.54	1569.39	-2727.93	74.33	1516.04	-2604.89	182.65	1650.36	-3641.94	213.64	1560.22	-151.39	1926.64	72.20	-154.44	1336.53	67.94	433.31
3.61000	-2837.55	155.73	-7.83	-2874.73	152.51	12.04	-3918.15	297.30	70.02	-3059.17	331.96	216.31	-2769.74	-5.86	9.74	-2849.26	-14.86	7.44	-1571.88	40.30	48.80	-1586.97	65.94	109.72	-2847.97	12.50	1241.60	0.00	0.00	0.00	-1657.21	99.54	1569.39	-2725.08	75.67	1516.32	-2601.76	181.20	1650.66	-3637.43	214.56	1560.12	-147.67	1925.58	73.18	-153.44	1337.08	68.11	435.58
3.62000	-2818.21	157.13	-5.40	-2881.51	151.64	7.74	-3918.90	297.47	70.68	-3058.82	332.50	217.18	-2796.55	-9.01	3.81	-2860.83	-15.28	4.67	-1571.88	40.30	48.80	-1586.97	65.94	109.72	-2861.04	13.48	1240.32	0.00	0.00	0.00	-1657.21	99.54	1569.39	-2730.16	74.06	1515.69	-2598.62	179.76	1650.97	-3632.87	215.49	1560.03	-151.34	1927.98	71.97	-154.42	1335.61	68.00	435.49
3.63000	-2805.70	157.96	-6.33	-2848.01	153.85	7.38	-3919.62	297.64	71.33	-3058.48	333.03	218.04	-2774.94	-7.26	6.62	-2866.52	-15.14	3.98	-1571.88	40.30	48.80	-1586.97	65.94	109.72	-2833.32	13.62	1241.21	0.00	0.00	0.00	-1657.21	99.54	1569.39	-2735.45	72.12	1515.09	-2595.48	178.32	1651.28	-3628.27	216.41	1559.93	-153.92	1927.94	71.53	-154.43	1335.75	68.51	437.17
3.64000	-2783.18	161.23	-3.43	-2819.01	154.85	12.31	-3920.31	297.80	71.99	-3058.16	333.55	218.90	-2786.34	-10.44	4.69	-2849.87	-15.46	5.90	-1571.88	40.30	48.80	-1586.97	65.94	109.72	-2805.44	14.86	1242.07	0.00	0.00	0.00	-1657.21	99.54	1569.39	-2726.79	73.46	1515.77	-2592.35	176.88	1651.59	-3623.62	217.34	1559.84	-155.90	1926.65	71.21	-155.10	1335.81	68.21	440.69
3.65000	-2751.73	162.88	-0.12	-2795.29	155.30	12.57	-3920.97	297.95	72.65	-3057.84	334.07	219.76	-2780.48	-7.71	7.66	-2869.38	-17.85	2.97	-1571.88	40.30	48.80	-1586.97	65.94	109.72	-2850.28	13.53	1240.46	0.00	0.00	0.00	-1657.21	99.54	1569.39	-2706.12	76.17	1515.46	-2589.20	175.45	1651.89	-3618.92	218.26	1559.75	-146.62	1925.79	73.34	-149.12	1334.93	69.72	438.13
3.66000	-2720.04	166.92	6.00	-2772.06	155.74	12.84	-3921.60	298.09	73.31	-3057.54	334.58	220.61	-2782.05	-6.93	5.27	-2851.52	-15.95	6.33	-1571.88	40.30	48.80	-1586.97	65.94	109.72	-2820.68	13.32	1240.29	0.00	0.00	0.00	-1657.21	99.54	1569.39	-2690.92	75.99	1512.90	-2586.06	174.01	1652.20	-3614.18	219.19	1559.66	-153.40	1926.06	71.99	-155.70	1337.29	67.53	436.83
3.67000	-2709.09	172.50	8.32	-2749.33	156.16	13.12	-3922.19	298.22	73.96	-3057.25	335.07	221.46	-2774.65	-9.29	7.41	-2872.42	-16.65	2.39	-1571.88	40.30	48.80	-1586.97	65.94	109.72	-2819.70	13.59	1239.83	0.00	0.00	0.00	-1657.21	99.54	1569.39	-2688.93	76.42	1512.22	-2582.91	172.58	1652.51	-3609.40	220.12	1559.57	-154.39	1925.39	72.00	-155.51	1335.95	68.13	437.08
3.68000	-2687.66	174.89	11.34	-2727.10	156.57	13.42	-3922.76	298.34	74.62	-3056.96	335.56	222.31	-2774.94	-12.54	6.14	-2873.33	-15.45	2.63	-1571.88	40.30	48.80	-1586.97	65.94	109.72	-2792.12	16.13	1240.23	0.00	0.00	0.00	-1657.21	99.54	1569.39	-2666.61	76.98	1512.70	-2579.76	171.15	1652.81	-3604.58	221.04	1559.49	-157.27	1930.11	70.61	-153.46	1334.61	68.74	433.59
3.69000	-2669.60	180.58	15.03	-2705.34	156.96	13.73	-3923.29	298.46	75.28	-3056.69	336.05	223.16	-2743.95	-7.77	14.32	-2848.33	-13.95	6.32	-1571.88	40.30	48.80	-1586.97	65.94	109.72	-2809.99	15.14	1239.56	0.00	0.00	0.00	-1657.21	99.54	1569.39	-2647.83	76.04	1512.61	-2576.61	169.72	1653.12	-3599.71	221.97	1559.40	-156.06	1929.21	71.39	-151.70	1335.02	69.42	436.77
3.70000	-2632.84	184.89	21.99	-2684.08	157.33	14.06	-3923.79	298.56	75.93	-3056.43	336.52	224.00	-2754.63	-9.34	11.57	-2853.64	-14.94	6.18	-1571.88	40.30	48.80	-1586.97	65.94	109.72	-2805.97	15.59	1239.03	0.00	0.00	0.00	-1657.21	99.54	1569.39	-2640.57	73.69	1512.37	-2573.46	168.30	1653.43	-3594.79	222.90	1559.32	-148.30	1927.98	72.55	-154.64	1336.74	67.96	434.04
3.71000	-2618.23	189.34	26.49	-2663.29	157.69	14.40	-3924.25	298.66	76.59	-3056.18	336.98	224.83	-2781.59	-10.30	5.87	-2850.42	-17.59	6.26	-1571.88	40.30	48.80	-1586.97	65.94	109.72	-2816.74	15.15	1239.32	0.00	0.00	0.00	-1657.21	99.54	1569.39	-2648.58	73.04	1512.36	-2570.30	166.88	1653.73	-3589.84	223.83	1559.24	-152.10	1928.57	72.17	-151.96	1337.11	68.35	437.85
3.72000	-2615.94	192.69	29.75	-2642.97	158.04	14.75	-3924.69	298.76	77.24	-3055.94	337.44	225.67	-2827.19	-12.35	-4.06	-2852.31	-16.77	4.98	-1571.88	40.30	48.80	-1586.97	65.94	109.72	-2810.71	15.81	1238.58	0.00	0.00	0.00	-1657.21	99.54	1569.39	-2675.56	77.15	1512.98	-2567.14	165.46	1654.04	-3584.84	224.76	1559.16	-152.09	1929.71	71.43	-157.00	1336.61	67.63	436.10
3.73000	-2541.68	199.11	46.93	-2623.13	158.37	15.11	-3925.09	298.84	77.90	-3055.71	337.89	226.50	-2785.18	-14.27	4.73	-2841.12	-17.03	6.99	-1571.88	40.30	48.80	-1586.97	65.94	109.72	-2795.01	15.29	1237.21	0.00	0.00	0.00	-1657.21	99.54	1569.39	-2694.44	80.92	1513.51	-2563.98	164.04	1654.34	-3579.80	225.68	1559.08	-150.33	1928.22	71.89	-156.04	1336.82	67.77	435.94
3.74000	-2539.01	200.85	50.06	-2603.75	158.68	15.48	-3925.46	298.91	78.55	-3055.48	338.33	227.33	-2794.13	-12.78	2.12	-2854.70	-18.12	4.76	-1571.88	40.30	48.80	-1586.97	65.94	109.72	-2789.58	18.05	1237.35	0.00	0.00	0.00	-1657.21	99.54	1569.39	-2721.81	84.09	1514.05	-2560.81	162.62	1654.65	-3574.72	226.61	1559.00	-153.62	1927.98	71.77	-152.55	1334.53	69.36	434.10
3.75000	-2499.97	199.85	60.69	-2584.83	158.98	15.87	-3925.80	298.98	79.21	-3055.26	338.76	228.15	-2753.50	-13.58	9.94	-2871.69	-18.95	2.15	-1571.88	40.30	48.80	-1586.97	65.94	109.72	-2790.31	19.45	1237.01	0.00	0.00	0.00	-1657.21	99.54	1569.39	-2733.22	83.99	1513.93	-2557.65	161.21	1654.95	-3569.59	227.54	1558.93	-155.08	1927.55	71.67	-150.98	1334.70	69.52	435.07
3.76000	-2491.17	200.66	65.81	-2566.37	159.27	16.26	-3926.10	299.04	79.86	-3055.06	339.19	228.97	-2758.38	-11.57	9.99	-2883.42	-19.53	0.00	-1571.88	40.30	48.80	-1586.97	65.94	109.72	-2769.90	19.79	1236.68	0.00	0.00	0.00	-1657.21	99.54	1569.39	-2719.66	83.58	1513.11	-2554.48	159.81	1655.26	-3564.43	228.47	1558.86	-156.45	1926.62	71.41	-151.30	1333.48	69.43	437.41
3.77000	-2507.08	199.94	64.57	-2548.36	159.55	16.67	-3926.38	299.10	80.51	-3054.86	339.60	229.78	-2799.57	-15.89	1.58	-2854.99	-16.56	4.76	-1571.88	40.30	48.80	-1586.97	65.94	109.72	-2781.43	20.47	1235.64	0.00	0.00	0.00	-1657.21	99.54	1569.39	-2672.20	85.85	1511.54	-2551.31	158.40	1655.56	-3559.22	229.40	1558.79	-154.25	1927.19	71.91	-152.55	1335.37	68.66	438.21
3.78000	-2490.12	201.32	70.43	-2530.80	159.81	17.09	-3926.61	299.14	81.16	-3054.66	340.01	230.60	-2809.44	-16.19	-0.24	-2860.99	-17.40	3.32	-1571.88	40.30	48.80	-1586.97	65.94	109.72	-2780.12	21.56	1234.64	0.00	0.00	0.00	-1657.21	99.54	1569.39	-2638.49	88.16	1510.56	-2548.13	157.00	1655.86	-3553.97	230.32	1558.72	-149.89	1924.94	73.00	-152.02	1336.01	68.81	439.00
3.79000	-2473.80	202.26	75.52	-2513.69	160.06	17.51	-3926.82	299.18	81.82	-3054.48	340.41	231.41	-2757.50	-11.75	9.29	-2867.07	-17.65	2.50	-1571.88	40.30	48.80	-1586.97	65.94	109.72	-2782.08	21.01	1234.17	0.00	0.00	0.00	-1657.21	99.54	1569.39	-2626.06	89.87	1510.40	-2544.95	155.60	1656.17	-3548.68	231.25	1558.65	-151.83	1930.39	71.08	-149.25	1333.19	70.09	437.07
3.80000	-2458.21	202.78	79.84	-2497.02	160.30	17.94	-3926.99	299.21	82.47	-3054.30	340.81	232.21	-2747.46	-14.71	11.90	-2832.47	-16.58	7.40	-1571.88	40.30	48.80	-1586.97	65.94	109.72	-2757.65	22.46	1233.24	0.00	0.00	0.00	-1657.21	99.54	1569.39	-2664.91	89.79	1511.94	-2541.77	154.21	1656.47	-3543.35	232.18	1558.58	-153.56	1930.96	70.57	-149.82	1334.32	69.79	438.96
3.81000	-2443.45	202.93	83.40	-2480.78	160.52	18.38	-3927.13	299.23	83.12	-3054.12	341.19	233.01	-2785.24	-12.80	4.35	-2881.14	-20.12	0.66	-1571.88	40.30	48.80	-1586.97	65.94	109.72	-2758.50	24.03	1233.22	0.00	0.00	0.00	-1657.21	99.54	1569.39	-2697.06	90.45	1512.95	-2538.59	152.82	1656.77	-3537.98	233.10	1558.52	-155.66	1926.81	71.61	-151.31	1337.53	68.82	438.79
3.82000	-2429.61	202.72	86.19	-2464.98	160.73	18.83	-3927.23	299.25	83.77	-3053.96	341.57	233.81	-2760.64	-12.60	9.61	-2857.65	-18.25	4.47	-1571.88	40.30	48.80	-1586.97	65.94	109.72	-2775.61	24.67	1232.67	0.00	0.00	0.00	-1657.21	99.54	1569.39	-2664.68	94.33	1511.19	-2535.40	151.43	1657.07	-3532.57	234.03	1558.45	-154.02	1928.99	71.36	-153.46	1337.13	68.06	436.53
3.83000	-2416.78	202.18	88.20	-2449.60	160.93	19.29	-3927.30	299.26	84.41	-3053.79	341.94	234.60	-2769.72	-10.29	6.80	-2858.91	-19.76	3.11	-1571.88	40.30	48.80	-1586.97	65.94	109.72	-2758.60	27.36	1232.30	0.00	0.00	0.00	-1657.21	99.54	1569.39	-2622.69	97.49	1509.24	-2532.21	150.05	1657.38	-3527.12	234.96	1558.39	-151.56	1927.18	72.20	-154.90	1337.13	67.89	435.49
3.84000	-2405.07	201.35	89.45	-2434.65	161.12	19.75	-3927.34	299.26	85.06	-3053.64	342.30	235.39	-2776.27	-10.69	4.92	-2848.15	-17.36	4.57	-1571.88	40.30	48.80	-1586.97	65.94	109.72	-2745.22	26.53	1231.86	0.00	0.00	0.00	-1657.21	99.54	1569.39	-2592.17	100.66	1508.05	-2529.02	148.67	1657.68	-3521.63	235.88	1558.33	-150.13	1929.67	72.05	-152.35	1334.68	69.31	438.11
3.85000	-2394.56	200.25	89.92	-2420.12	161.30	20.22	-3927.34	299.25	85.71	-3053.48	342.66	236.18	-2756.35	-15.09	9.85	-2859.10	-17.31	3.67	-1571.88	40.30	48.80	-1586.97	65.94	109.72	-2735.56	28.40	1231.28	0.00	0.00	0.00	-1657.21	99.54	1569.39	-2598.38	101.54	1508.73	-2525.82	147.30	1657.98	-3516.11	236.81	1558.28	-157.34	1928.25	70.97	-151.00	1332.09	70.28	438.68
3.86000	-2385.35	198.91	89.62	-2406.00	161.47	20.70	-3927.31	299.24	86.36	-3053.34	343.01	236.96	-2774.74	-14.74	6.59	-2860.89	-19.21	3.75	-1571.88	40.30	48.80	-1586.97	65.94	109.72	-2763.38	30.76	1230.47	0.00	0.00	0.00	-1657.21	99.54	1569.39	-2613.56	102.52	1509.27	-2522.62	145.93	1658.27	-3510.54	237.73	1558.22	-154.73	1929.32	71.10	-150.91	1333.48	69.93	440.18
3.87000	-2377.54	197.37	88.55	-2392.29	161.63	21.17	-3927.24	299.22	87.00	-3053.19	343.35	237.74	-2760.66	-16.98	8.28	-2857.79	-19.07	4.77	-1571.88	40.30	48.80	-1586.97	65.94	109.72	-2720.41	32.03	1229.72	0.00	0.00	0.00	-1657.21	99.54	1569.39	-2609.97	105.96	1507.60	-2519.42	144.57	1658.57	-3504.93	238.66	1558.16	-149.53	1925.52	73.01	-154.72	1334.44	68.73	438.13
3.88000	-2371.21	195.64	86.71	-2378.99	161.78	21.66	-3927.14	299.19	87.65	-3053.05	343.68	238.51	-2769.26	-14.64	6.12	-2870.79	-18.63	2.20	-1571.88	40.30	48.80	-1586.97	65.94	109.72	-2732.27	32.93	1229.83	0.00	0.00	0.00	-1657.21	99.54	1569.39	-2598.85	108.69	1505.88	-2516.21	143.21	1658.87	-3499.29	239.58	1558.11	-151.67	1928.96	71.64	-150.20	1334.90	69.43	436.34
3.89000	-2366.47	193.76	84.09	-2366.10	161.92	22.15	-3927.00	299.16	88.29	-3052.92	344.01	239.28	-2798.38	-18.64	0.51	-2872.81	-19.62	1.22	-1571.88	40.30	48.80	-1586.97	65.94	109.72	-2735.07	35.73	1228.94	0.00	0.00	0.00	-1657.21	99.54	1569.39	-2575.79	111.02	1503.60	-2513.00	141.85	1659.17	-3493.60	240.50	1558.06	-155.81	1927.40	71.30	-151.31	1335.70	69.35	435.70
3.90000	-2363.41	191.76	80.69	-2353.60	162.05	22.64	-3926.83	299.12	88.93	-3052.79	344.32	240.05	-2817.10	-14.70	-2.83	-2833.78	-19.15	8.48	-1571.88	40.30	48.80	-1586.97	65.94	109.72	-2727.47	37.18	1228.35	0.00	0.00	0.00	-1657.21	99.54	1569.39	-2548.79	111.19	1502.17	-2509.79	140.50	1659.47	-3487.88	241.43	1558.01	-158.12	1929.10	70.45	-152.81	1336.89	68.87	436.80
3.91000	-2362.12	189.67	76.52	-2341.50	162.17	23.14	-3926.62	299.08	89.57	-3052.66	344.64	240.81	-2841.67	-16.00	-8.99	-2852.26	-18.98	4.16	-1571.88	40.30	48.80	-1586.97	65.94	109.72	-2708.56	39.16	1228.15	0.00	0.00	0.00	-1657.21	99.54	1569.39	-2542.41	112.31	1502.09	-2506.58	139.16	1659.76	-3482.13	242.35	1557.96	-152.85	1924.88	72.80	-153.30	1336.90	68.62	438.92
3.92000	-2362.70	187.51	71.57	-2329.78	162.28	23.64	-3926.38	299.02	90.21	-3052.53	344.94	241.57	-2779.11	-16.55	3.33	-2840.20	-18.68	6.48	-1571.88	40.30	48.80	-1586.97	65.94	109.72	-2722.19	41.37	1228.44	0.00	0.00	0.00	-1657.21	99.54	1569.39	-2581.09	117.51	1503.86	-2503.36	137.82	1660.06	-3476.33	243.27	1557.92	-152.55	1929.05	71.31	-156.14	1336.13	67.87	435.77
3.93000	-2365.23	185.32	65.85	-2318.46	162.38	24.14	-3926.11	298.97	90.85	-3052.40	345.24	242.33	-2792.30	-16.23	1.14	-2848.33	-19.17	4.36	-1571.88	40.30	48.80	-1586.97	65.94	109.72	-2697.78	44.15	1228.29	0.00	0.00	0.00	-1657.21	99.54	1569.39	-2615.77	121.65	1505.29	-2500.14	136.48	1660.35	-3470.50	244.19	1557.87	-153.85	1925.98	71.89	-152.69	1334.64	69.20	431.48
3.94000	-2355.68	184.39	64.82	-2307.51	162.47	24.64	-3925.79	298.90	91.49	-3052.28	345.53	243.08	-2765.03	-15.50	6.52	-2848.90	-20.44	4.68	-1571.88	40.30	48.80	-1586.97	65.94	109.72	-2682.38	45.50	1228.36	0.00	0.00	0.00	-1657.21	99.54	1569.39	-2606.20	124.09	1504.65	-2496.91	135.16	1660.65	-3464.63	245.11	1557.83	-155.84	1927.19	71.81	-150.62	1334.88	69.36	432.51
3.95000	-2387.99	179.21	52.60	-2296.94	162.56	25.15	-3925.45	298.83	92.13	-3052.16	345.81	243.82	-2771.31	-12.49	5.26	-2856.51	-19.82	2.76	-1571.88	40.30	48.80	-1586.97	65.94	109.72	-2691.30	48.45	1227.45	0.00	0.00	0.00	-1657.21	99.54	1569.39	-2572.20	124.83	1502.62	-2493.68	133.83	1660.94	-3458.72	246.02	1557.79	-154.46	1928.53	71.40	-153.13	1334.91	68.65	435.00
3.96000	-2401.21	173.24	45.22	-2286.75	162.64	25.65	-3925.06	298.75	92.76	-3052.04	346.09	244.56	-2788.21	-16.43	-0.38	-2861.56	-21.00	2.18	-1571.88	40.30	48.80	-1586.97	65.94	109.72	-2661.56	50.39	1227.77	0.00	0.00	0.00	-1657.21	99.54	1569.39	-2584.63	126.06	1503.11	-2490.45	132.52	1661.23	-3452.78	246.94	1557.75	-157.24	1927.36	70.74	-157.71	1334.40	68.26	437.07
3.97000	-2372.49	172.59	46.88	-2276.92	162.71	26.16	-3924.64	298.67	93.40	-3051.92	346.35	245.30	-2777.42	-14.52	1.90	-2867.33	-21.49	0.51	-1571.88	40.30	48.80	-1586.97	65.94	109.72	-2673.92	51.54	1225.91	0.00	0.00	0.00	-1657.21	99.54	1569.39	-2569.90	130.29	1501.16	-2487.21	131.20	1661.52	-3446.80	247.86	1557.71	-154.70	1926.52	71.37	-152.53	1334.58	69.66	437.82
3.98000	-2374.41	173.12	38.35	-2267.46	162.77	26.66	-3924.19	298.58	94.03	-3051.80	346.62	246.04	-2760.95	-14.82	5.47	-2851.44	-18.65	1.76	-1571.88	40.30	48.80	-1586.97	65.94	109.72	-2656.66	55.31	1226.19	0.00	0.00	0.00	-1657.21	99.54	1569.39	-2571.11	133.75	1501.41	-2483.97	129.90	1661.82	-3440.78	248.77	1557.68	-150.15	1925.03	72.91	-153.63	1336.83	68.67	437.66
3.99000	-2368.77	174.55	33.44	-2258.36	162.83	27.17	-3923.70	298.48	94.66	-3051.68	346.87	246.77	-2794.55	-16.96	-2.24	-2857.78	-19.43	1.92	-1571.88	40.30	48.80	-1586.97	65.94	109.72	-2671.60	57.48	1227.84	0.00	0.00	0.00	-1657.21	99.54	1569.39	-2585.85	136.68	1502.08	-2480.73	128.60	1662.11	-3434.73	249.68	1557.65	-157.81	1927.77	70.79	-151.94	1334.98	69.00	435.82
4.00000	-2394.82	176.49	24.37	-2249.62	162.88	27.68	-3923.17	298.38	95.29	-3051.56	347.12	247.49	-2748.63	-13.05	9.26	-2848.29	-19.66	2.52	-1571.88	40.30	48.80	-1586.97	65.94	109.72	-2661.61	58.86	1226.99	0.00	0.00	0.00	-1657.21	99.54	1569.39	-2588.68	139.06	1502.97	-2477.48	127.31	1662.40	-3428.65	250.59	1557.61	-154.17	1926.21	71.79	-153.57	1337.08	68.15	435.12
4.01000	-2380.38	178.52	25.45	-2241.23	162.93	28.18	-3922.60	298.27	95.92	-3051.44	347.36	248.21	-2778.50	-17.58	0.45	-2867.69	-21.26	0.48	-1571.88	40.30	48.80	-1586.97	65.94	109.72	-2669.19	60.92	1227.16	0.00	0.00	0.00	-1657.21	99.54	1569.39	-2583.67	141.53	1503.18	-2474.23	126.02	1662.68	-3422.53	251.51	1557.58	-154.01	1927.40	71.38	-153.66	1337.91	67.85	436.54
4.02000	-2381.51	178.31	20.29	-2233.18	162.96	28.68	-3922.00	298.16	96.55	-3051.32	347.60	248.93	-2744.52	-13.24	8.22	-2873.36	-22.05	-0.73	-1571.88	40.30	48.80	-1586.97	65.94	109.72	-2648.88	64.52	1227.08	0.00	0.00	0.00	-1657.21	99.54	1569.39	-2533.68	145.53	1502.21	-2470.98	124.74	1662.97	-3416.37	252.41	1557.56	-154.97	1927.83	71.22	-153.58	1336.20	68.57	435.53
4.03000	-2382.56	178.10	15.42	-2225.48	163.00	29.18	-3921.37	298.04	97.18	-3051.19	347.83	249.64	-2762.50	-14.72	3.69	-2858.78	-21.65	0.46	-1571.88	40.30	48.80	-1586.97	65.94	109.72	-2646.87	67.81	1228.11	0.00	0.00	0.00	-1657.21	99.54	1569.39	-2522.73	147.18	1503.54	-2467.72	123.47	1663.26	-3410.18	253.32	1557.53	-156.44	1929.92	70.44	-152.67	1336.17	68.54	435.99
4.04000	-2383.54	177.91	10.83	-2218.12	163.02	29.68	-3920.69	297.92	97.80	-3051.07	348.05	250.35	-2772.79	-13.54	2.03	-2835.76	-19.89	4.72	-1571.88	40.30	48.80	-1586.97	65.94	109.72	-2628.92	71.30	1229.12	0.00	0.00	0.00	-1657.21	99.54	1569.39	-2514.98	149.86	1504.19	-2464.46	122.20	1663.54	-3403.96	254.23	1557.50	-155.54	1932.00	70.35	-151.95	1337.09	68.57	438.21
4.05000	-2384.44	177.72	6.51	-2211.10	163.05	30.17	-3919.98	297.79	98.43	-3050.94	348.27	251.05	-2770.41	-16.15	0.96	-2858.68	-21.30	0.66	-1571.88	40.30	48.80	-1586.97	65.94	109.72	-2612.23	73.68	1230.15	0.00	0.00	0.00	-1657.21	99.54	1569.39	-2520.76	153.83	1504.80	-2461.20	120.94	1663.83	-3397.70	255.13	1557.48	-152.79	1931.63	71.14	-153.68	1336.60	68.04	437.48
4.06000	-2385.27	177.54	2.46	-2204.41	163.06	30.66	-3919.23	297.65	99.05	-3050.82	348.48	251.75	-2810.27	-16.97	-5.85	-2862.13	-22.27	-1.05	-1571.88	40.30	48.80	-1586.97	65.94	109.72	-2615.38	76.34	1231.93	0.00	0.00	0.00	-1657.21	99.54	1569.39	-2512.44	157.96	1505.13	-2457.93	119.69	1664.11	-3391.40	256.04	1557.46	-155.38	1928.65	71.13	-152.14	1334.56	69.18	438.60
4.07000	-2386.03	177.37	-1.33	-2198.04	163.08	31.14	-3918.45	297.51	99.67	-3050.68	348.68	252.45	-2796.42	-14.37	-4.17	-2847.74	-22.11	-0.06	-1571.88	40.30	48.80	-1586.97	65.94	109.72	-2614.35	78.93	1232.49	0.00	0.00	0.00	-1657.21	99.54	1569.39	-2511.42	162.15	1505.98	-2454.65	118.44	1664.40	-3385.08	256.94	1557.44	-150.73	1924.13	72.97	-148.81	1333.86	70.07	436.18
4.08000	-2386.72	177.21	-4.86	-2192.00	163.09	31.62	-3917.62	297.36	100.29	-3050.55	348.88	253.14	-2780.08	-15.08	1.29	-2840.29	-22.11	0.65	-1571.88	40.30	48.80	-1586.97	65.94	109.72	-2617.42	80.41	1234.31	0.00	0.00	0.00	-1657.21	99.54	1569.39	-2494.59	164.14	1507.40	-2451.38	117.20	1664.68	-3378.72	257.84	1557.42	-154.08	1926.22	71.86	-157.70	1335.37	67.68	434.27
4.09000	-2387.35	177.06	-8.15	-2186.27	163.09	32.10	-3916.76	297.21	100.91	-3050.41	349.07	253.82	-2763.91	-15.22	3.74	-2815.16	-21.04	3.40	-1571.88	40.30	48.80	-1586.97	65.94	109.72	-2587.70	83.29	1236.32	0.00	0.00	0.00	-1657.21	99.54	1569.39	-2491.10	166.18	1508.12	-2448.09	115.97	1664.96	-3372.33	258.74	1557.41	-156.37	1928.72	71.23	-154.03	1333.96	68.82	431.86
4.10000	-2387.90	176.91	-11.20	-2180.86	163.09	32.57	-3915.87	297.06	101.52	-3050.27	349.25	254.50	-2757.34	-15.12	5.60	-2824.64	-21.67	0.80	-1571.88	40.30	48.80	-1586.97	65.94	109.72	-2584.51	87.35	1236.87	0.00	0.00	0.00	-1657.21	99.54	1569.39	-2492.31	169.43	1509.01	-2444.81	114.75	1665.24	-3365.90	259.64	1557.39	-155.99	1928.83	71.29	-151.93	1334.54	69.39	432.35
4.11000	-2388.39	176.77	-14.00	-2175.76	163.09	33.03	-3914.93	296.89	102.14	-3050.13	349.43	255.18	-2740.00	-12.83	8.73	-2852.52	-21.01	-4.03	-1571.88	40.30	48.80	-1586.97	65.94	109.72	-2582.77	90.32	1238.04	0.00	0.00	0.00	-1657.21	99.54	1569.39	-2486.04	173.95	1510.40	-2441.52	113.53	1665.52	-3359.45	260.53	1557.38	-154.55	1928.27	71.54	-152.91	1334.42	69.23	439.12
4.12000	-2388.81	176.64	-16.58	-2170.97	163.09	33.49	-3913.96	296.73	102.75	-3049.98	349.60	255.85	-2766.88	-16.45	4.81	-2837.75	-21.41	-2.76	-1571.88	40.30	48.80	-1586.97	65.94	109.72	-2580.34	93.02	1239.63	0.00	0.00	0.00	-1657.21	99.54	1569.39	-2482.77	177.93	1511.96	-2438.23	112.32	1665.79	-3352.96	261.43	1557.37	-151.97	1928.44	71.66	-154.41	1334.55	68.47	434.01
4.13000	-2389.17	176.52	-18.93	-2166.48	163.08	33.94	-3912.94	296.56	103.36	-3049.82	349.77	256.52	-2784.94	-15.02	-2.41	-2839.10	-21.40	-4.10	-1571.88	40.30	48.80	-1586.97	65.94	109.72	-2590.95	94.56	1239.97	0.00	0.00	0.00	-1657.21	99.54	1569.39	-2487.88	181.89	1513.34	-2434.93	111.12	1666.07	-3346.43	262.32	1557.36	-157.68	1930.81	70.31	-155.61	1337.17	67.76	437.30
4.14000	-2389.47	176.40	-21.07	-2162.28	163.07	34.38	-3911.89	296.38	103.97	-3049.66	349.93	257.18	-2780.72	-17.29	-3.70	-2830.45	-21.94	-2.50	-1571.88	40.30	48.80	-1586.97	65.94	109.72	-2561.80	96.44	1240.96	0.00	0.00	0.00	-1657.21	99.54	1569.39	-2458.84	185.24	1513.62	-2431.63	109.93	1666.35	-3339.88	263.21	1557.36	-154.90	1926.92	71.73	-157.15	1335.11	68.14	438.83
4.15000	-2389.71	176.30	-22.99	-2158.38	163.06	34.81	-3910.81	296.20	104.58	-3049.50	350.08	257.84	-2818.95	-17.61	-14.51	-2832.19	-21.06	-3.67	-1571.88	40.30	48.80	-1586.97	65.94	109.72	-2558.13	100.68	1242.46	0.00	0.00	0.00	-1657.21	99.54	1569.39	-2435.75	187.75	1514.32	-2428.32	108.74	1666.62	-3333.30	264.10	1557.35	-152.22	1923.52	73.18	-156.46	1335.16	67.86	439.26
4.16000	-2389.88	176.20	-24.71	-2154.77	163.05	35.24	-3909.68	296.01	105.18	-3049.33	350.23	258.50	-2795.76	-19.05	-13.14	-2817.95	-22.34	-1.59	-1571.88	40.30	48.80	-1586.97	65.94	109.72	-2559.74	102.82	1242.85	0.00	0.00	0.00	-1657.21	99.54	1569.39	-2466.20	190.75	1516.87	-2425.01	107.57	1666.89	-3326.68	264.98	1557.35	-151.87	1925.54	72.75	-152.32	1334.95	68.61	436.57
4.17000	-2390.00	176.10	-26.23	-2151.44	163.03	35.65	-3908.51	295.82	105.78	-3049.15	350.37	259.14	-2791.98	-19.27	-14.60	-2830.25	-21.78	-4.53	-1571.88	40.30	48.80	-1586.97	65.94	109.72	-2568.24	103.92	1243.30	0.00	0.00	0.00	-1657.21	99.54	1569.39	-2435.86	193.26	1517.72	-2421.70	106.40	1667.17	-3320.04	265.87	1557.35	-148.68	1926.04	73.06	-153.18	1336.03	68.58	433.36
4.18000	-2390.06	176.02	-27.55	-2148.39	163.02	36.06	-3907.31	295.63	106.39	-3048.97	350.51	259.79	-2791.84	-19.22	-14.96	-2815.84	-20.69	-1.21	-1571.88	40.30	48.80	-1586.97	65.94	109.72	-2572.48	106.74	1243.52	0.00	0.00	0.00	-1657.21	99.54	1569.39	-2450.77	194.49	1518.56	-2418.38	105.24	1667.44	-3313.36	266.75	1557.35	-148.19	1926.90	72.90	-148.38	1333.87	70.15	435.87
4.19000	-2390.07	175.94	-28.69	-2145.62	163.00	36.46	-3906.07	295.43	106.99	-3048.78	350.64	260.43	-2779.67	-18.87	-13.03	-2796.38	-21.20	1.94	-1571.88	40.30	48.80	-1586.97	65.94	109.72	-2546.25	108.69	1243.78	0.00	0.00	0.00	-1657.21	99.54	1569.39	-2449.06	196.46	1518.80	-2415.05	104.09	1667.71	-3306.65	267.63	1557.35	-152.26	1927.26	71.87	-152.74	1333.92	69.03	432.07
4.20000	-2390.02	175.86	-29.65	-2143.13	162.98	36.84	-3904.78	295.22	107.58	-3048.58	350.76	261.06	-2791.18	-21.05	-17.09	-2799.86	-21.29	1.81	-1571.88	40.30	48.80	-1586.97	65.94	109.72	-2544.66	111.20	1244.19	0.00	0.00	0.00	-1657.21	99.54	1569.39	-2440.63	199.67	1518.77	-2411.73	102.94	1667.97	-3299.91	268.50	1557.36	-151.76	1925.33	72.52	-159.16	1336.56	67.14	432.83
4.21000	-2389.92	175.80	-30.43	-2140.90	162.96	37.22	-3903.46	295.02	108.18	-3048.38	350.88	261.69	-2785.73	-22.08	-17.30	-2821.56	-21.47	-0.63	-1571.88	40.30	48.80	-1586.97	65.94	109.72	-2544.81	113.63	1243.81	0.00	0.00	0.00	-1657.21	99.54	1569.39	-2443.49	202.70	1520.07	-2408.39	101.81	1668.24	-3293.15	269.38	1557.36	-153.88	1924.95	72.48	-158.20	1336.01	67.55	439.33
4.22000	-2389.77	175.74	-31.04	-2138.93	162.95	37.58	-3902.10	294.80	108.77	-3048.17	351.00	262.32	-2759.74	-22.24	-13.16	-2802.70	-20.79	4.17	-1571.88	40.30	48.80	-1586.97	65.94	109.72	-2540.92	116.35	1244.32	0.00	0.00	0.00	-1657.21	99.54	1569.39	-2410.23	206.56	1518.93	-2405.06	100.69	1668.51	-3286.35	270.25	1557.37	-157.21	1928.63	70.67	-160.00	1336.84	66.94	437.91
4.23000	-2389.57	175.68	-31.49	-2137.23	162.93	37.93	-3900.70	294.59	109.36	-3047.95	351.11	262.94	-2746.30	-22.42	-10.66	-2782.90	-20.48	9.35	-1571.88	40.30	48.80	-1586.97	65.94	109.72	-2531.31	118.84	1243.75	0.00	0.00	0.00	-1657.21	99.54	1569.39	-2379.84	207.84	1518.06	-2401.72	99.57	1668.77	-3279.52	271.12	1557.38	-151.60	1925.49	72.53	-158.98	1336.62	67.41	435.66
4.24000	-2389.32	175.63	-31.79	-2135.77	162.91	38.27	-3899.26	294.37	109.95	-3047.72	351.21	263.55	-2749.65	-23.32	-9.56	-2783.88	-20.37	11.21	-1571.88	40.30	48.80	-1586.97	65.94	109.72	-2521.30	120.47	1244.67	0.00	0.00	0.00	-1657.21	99.54	1569.39	-2375.13	209.24	1518.35	-2398.37	98.46	1669.03	-3272.67	271.99	1557.39	-154.80	1928.18	71.47	-160.70	1338.88	66.45	433.83
4.25000	-2389.02	175.59	-31.93	-2134.57	162.90	38.60	-3897.78	294.14	110.54	-3047.48	351.31	264.17	-2732.92	-24.43	-7.19	-2752.57	-19.19	17.97	-1571.88	40.30	48.80	-1586.97	65.94	109.72	-2516.57	121.32	1244.00	0.00	0.00	0.00	-1657.21	99.54	1569.39	-2394.49	211.19	1518.85	-2395.02	97.37	1669.30	-3265.78	272.86	1557.41	-151.77	1928.10	72.50	-152.97	1335.00	68.72	436.16
4.26000	-2388.68	175.56	-31.93	-2133.62	162.88	38.91	-3896.26	293.91	111.13	-3047.23	351.40	264.77	-2734.56	-23.73	-6.00	-2762.60	-18.00	17.24	-1571.88	40.30	48.80	-1586.97	65.94	109.72	-2515.24	123.81	1244.43	0.00	0.00	0.00	-1657.21	99.54	1569.39	-2395.45	215.45	1518.77	-2391.67	96.28	1669.56	-3258.87	273.72	1557.42	-149.82	1928.06	72.33	-148.01	1336.12	69.58	438.11
4.27000	-2388.29	175.53	-31.79	-2132.91	162.87	39.21	-3894.70	293.68	111.71	-3046.98	351.49	265.37	-2722.32	-21.30	-4.66	-2732.85	-16.23	22.20	-1571.88	40.30	48.80	-1586.97	65.94	109.72	-2503.24	125.58	1245.13	0.00	0.00	0.00	-1657.21	99.54	1569.39	-2395.89	215.53	1516.85	-2388.31	95.20	1669.82	-3251.93	274.58	1557.44	-152.21	1928.51	71.91	-148.55	1335.70	69.83	435.77
4.28000	-2387.85	175.50	-31.52	-2132.44	162.86	39.50	-3893.10	293.44	112.29	-3046.71	351.57	265.97	-2716.68	-20.53	-4.67	-2728.82	-14.18	21.93	-1571.88	40.30	48.80	-1586.97	65.94	109.72	-2489.77	127.34	1245.19	0.00	0.00	0.00	-1657.21	99.54	1569.39	-2391.94	216.12	1517.16	-2384.94	94.13	1670.07	-3244.96	275.44	1557.46	-148.89	1925.99	72.89	-151.42	1332.65	70.11	435.85
4.29000	-2387.37	175.49	-31.13	-2132.21	162.85	39.77	-3891.46	293.20	112.87	-3046.44	351.64	266.56	-2709.48	-18.27	-4.42	-2716.87	-12.28	23.04	-1571.88	40.30	48.80	-1586.97	65.94	109.72	-2497.50	129.22	1245.48	0.00	0.00	0.00	-1657.21	99.54	1569.39	-2399.46	218.04	1517.38	-2381.57	93.08	1670.33	-3237.96	276.30	1557.48	-147.86	1925.00	73.09	-153.49	1334.23	69.36	434.55
4.30000	-2386.86	175.47	-30.61	-2132.20	162.84	40.03	-3889.78	292.96	113.44	-3046.15	351.71	267.14	-2695.86	-15.80	-3.33	-2711.58	-9.68	21.64	-1571.88	40.30	48.80	-1586.97	65.94	109.72	-2477.38	131.07	1246.89	0.00	0.00	0.00	-1657.21	99.54	1569.39	-2392.21	220.20	1517.04	-2378.20	92.03	1670.58	-3230.94	277.15	1557.51	-152.60	1930.03	71.16	-152.19	1334.50	69.18	435.85
4.31000	-2386.30	175.46	-29.99	-2132.42	162.83	40.27	-3888.06	292.71	114.02	-3045.85	351.78	267.72	-2685.40	-10.75	-3.92	-2686.85	-6.24	23.45	-1571.88	40.30	48.80	-1586.97	65.94	109.72	-2500.14	132.20	1246.44	0.00	0.00	0.00	-1657.21	99.54	1569.39	-2364.60	220.25	1515.21	-2374.82	90.99	1670.84	-3223.89	278.00	1557.53	-152.20	1929.55	71.43	-150.14	1335.77	69.33	435.67
4.32000	-2385.70	175.46	-29.25	-2132.86	162.83	40.49	-3886.30	292.46	114.59	-3045.54	351.84	268.30	-2650.44	-7.61	-0.62	-2692.16	-3.63	19.22	-1571.88	40.30	48.80	-1586.97	65.94	109.72	-2485.44	132.80	1246.85	0.00	0.00	0.00	-1657.21	99.54	1569.39	-2353.36	222.40	1515.37	-2371.44	89.96	1671.09	-3216.81	278.85	1557.56	-148.64	1925.53	72.76	-152.04	1335.08	69.08	438.93
4.33000	-2385.07	175.46	-28.42	-2133.52	162.83	40.70	-3884.50	292.20	115.16	-3045.22	351.90	268.87	-2629.59	-3.65	0.11	-2657.66	0.82	22.21	-1571.88	40.30	48.80	-1586.97	65.94	109.72	-2479.52	134.07	1247.16	0.00	0.00	0.00	-1657.21	99.54	1569.39	-2349.07	221.79	1514.31	-2368.05	88.95	1671.34	-3209.70	279.69	1557.59	-152.33	1929.53	71.45	-153.16	1336.34	68.52	439.38
4.34000	-2384.40	175.47	-27.48	-2134.39	162.84	40.89	-3882.65	291.95	115.72	-3044.89	351.95	269.43	-2605.21	2.22	1.89	-2632.13	5.48	22.63	-1571.88	40.30	48.80	-1586.97	65.94	109.72	-2488.03	134.02	1248.09	0.00	0.00	0.00	-1657.21	99.54	1569.39	-2368.11	222.18	1515.35	-2364.66	87.94	1671.59	-3202.57	280.53	1557.62	-156.08	1928.05	71.01	-149.20	1333.28	69.83	436.79
4.35000	-2383.70	175.48	-26.47	-2135.48	162.85	41.06	-3880.77	291.69	116.29	-3044.55	351.99	269.99	-2586.36	4.91	2.50	-2617.94	9.10	21.65	-1571.88	40.30	48.80	-1586.97	65.94	109.72	-2467.92	137.13	1248.05	0.00	0.00	0.00	-1657.21	99.54	1569.39	-2369.93	223.76	1516.10	-2361.26	86.94	1671.84	-3195.41	281.37	1557.65	-154.49	1924.95	71.96	-147.13	1332.49	70.77	439.62
4.36000	-2382.96	175.50	-25.36	-2136.76	162.86	41.21	-3878.84	291.42	116.85	-3044.19	352.04	270.55	-2594.19	8.00	-0.74	-2591.39	12.05	22.48	-1571.88	40.30	48.80	-1586.97	65.94	109.72	-2476.54	138.26	1247.57	0.00	0.00	0.00	-1657.21	99.54	1569.39	-2324.67	226.92	1514.57	-2357.85	85.96	1672.08	-3188.23	282.21	1557.69	-150.27	1927.21	72.56	-150.35	1335.81	69.44	437.63
4.37000	-2382.19	175.52	-24.19	-2138.25	162.88	41.35	-3876.88	291.15	117.41	-3043.82	352.07	271.10	-2562.87	11.70	1.87	-2581.76	14.56	19.72	-1571.88	40.30	48.80	-1586.97	65.94	109.72	-2454.34	139.71	1247.70	0.00	0.00	0.00	-1657.21	99.54	1569.39	-2326.63	226.33	1514.51	-2354.45	84.98	1672.33	-3181.02	283.04	1557.72	-154.25	1929.66	71.30	-155.90	1335.25	68.48	435.78
4.38000	-2381.39	175.55	-22.94	-2139.93	162.90	41.46	-3874.87	290.88	117.97	-3043.44	352.10	271.64	-2540.14	14.92	3.20	-2573.05	16.11	17.49	-1571.88	40.30	48.80	-1586.97	65.94	109.72	-2454.84	139.95	1248.22	0.00	0.00	0.00	-1657.21	99.54	1569.39	-2324.06	225.22	1515.46	-2351.03	84.02	1672.57	-3173.79	283.87	1557.76	-153.91	1925.78	72.14	-157.75	1336.25	67.54	434.89
4.39000	-2380.56	175.58	-21.63	-2141.81	162.93	41.56	-3872.82	290.61	118.52	-3043.04	352.13	272.18	-2500.17	18.08	8.55	-2526.82	18.51	19.99	-1571.88	40.30	48.80	-1586.97	65.94	109.72	-2456.77	140.58	1247.74	0.00	0.00	0.00	-1657.21	99.54	1569.39	-2329.41	225.98	1515.74	-2347.61	83.07	1672.81	-3166.53	284.70	1557.80	-156.52	1927.77	70.91	-159.35	1337.04	67.15	438.09
4.40000	-2379.71	175.61	-20.26	-2143.87	162.96	41.64	-3870.72	290.33	119.07	-3042.63	352.15	272.72	-2484.36	20.43	8.86	-2514.27	19.65	17.65	-1571.88	40.30	48.80	-1586.97	65.94	109.72	-2469.91	141.88	1247.57	0.00	0.00	0.00	-1657.21	99.54	1569.39	-2327.41	227.76	1514.73	-2344.19	82.12	1673.05	-3159.24	285.52	1557.85	-156.02	1931.43	70.44	-155.97	1336.56	67.88	437.75
4.41000	-2378.82	175.65	-18.83	-2146.12	163.00	41.69	-3868.59	290.05	119.62	-3042.20	352.17	273.24	-2436.97	23.02	14.90	-2503.86	20.23	14.50	-1571.88	40.30	48.80	-1586.97	65.94	109.72	-2465.47	143.28	1246.71	0.00	0.00	0.00	-1657.21	99.54	1569.39	-2326.43	228.29	1513.47	-2340.76	81.19	1673.29	-3151.93	286.34	1557.89	-156.05	1928.60	71.03	-156.84	1337.84	67.24	435.25
4.42000	-2377.91	175.69	-17.37	-2148.55	163.04	41.73	-3866.41	289.77	120.17	-3041.76	352.18	273.77	-2409.91	25.35	17.18	-2475.90	21.83	16.38	-1571.88	40.30	48.80	-1586.97	65.94	109.72	-2454.34	142.55	1247.28	0.00	0.00	0.00	-1657.21	99.54	1569.39	-2295.70	228.52	1512.67	-2337.33	80.28	1673.52	-3144.60	287.16	1557.94	-151.10	1925.65	72.60	-154.35	1337.46	68.17	432.94
4.43000	-2376.98	175.73	-15.86	-2151.16	163.09	41.74	-3864.19	289.49	120.71	-3041.31	352.19	274.28	-2380.69	28.48	19.72	-2440.64	22.11	18.90	-1571.88	40.30	48.80	-1586.97	65.94	109.72	-2439.54	142.96	1247.23	0.00	0.00	0.00	-1657.21	99.54	1569.39	-2313.03	231.71	1512.87	-2333.89	79.37	1673.76	-3137.24	287.97	1557.99	-152.93	1926.32	72.22	-160.02	1337.14	66.84	436.59
4.44000	-2376.02	175.78	-14.32	-2153.93	163.15	41.74	-3861.93	289.20	121.25	-3040.84	352.20	274.80	-2352.67	31.40	22.09	-2444.35	21.30	14.45	-1571.88	40.30	48.80	-1586.97	65.94	109.72	-2447.96	142.97	1247.66	0.00	0.00	0.00	-1657.21	99.54	1569.39	-2303.30	232.17	1512.24	-2330.44	78.47	1673.99	-3129.86	288.78	1558.04	-155.65	1929.64	71.00	-156.33	1336.28	67.92	434.44
4.45000	-2375.04	175.84	-12.75	-2156.87	163.21	41.71	-3859.63	288.91	121.79	-3040.35	352.20	275.30	-2325.81	34.12	24.30	-2419.88	22.01	16.41	-1571.88	40.30	48.80	-1586.97	65.94	109.72	-2421.92	143.70	1246.50	0.00	0.00	0.00	-1657.21	99.54	1569.39	-2292.36	230.38	1511.88	-2326.99	77.59	1674.22	-3122.45	289.59	1558.09	-150.18	1925.34	72.83	-152.57	1334.98	68.85	434.06
4.46000	-2374.04	175.89	-11.17	-2159.98	163.28	41.65	-3857.28	288.61	122.32	-3039.85	352.19	275.80	-2300.11	36.65	26.34	-2405.84	22.29	16.03	-1571.88	40.30	48.80	-1586.97	65.94	109.72	-2424.06	144.77	1246.33	0.00	0.00	0.00	-1657.21	99.54	1569.39	-2292.51	228.48	1512.78	-2323.54	76.72	1674.45	-3115.02	290.39	1558.15	-150.94	1925.29	72.88	-151.81	1335.64	68.91	431.44
4.47000	-2373.03	175.95	-9.56	-2163.24	163.36	41.58	-3854.89	288.32	122.85	-3039.33	352.18	276.30	-2275.53	38.99	28.23	-2388.76	21.68	17.21	-1571.88	40.30	48.80	-1586.97	65.94	109.72	-2417.51	145.06	1246.34	0.00	0.00	0.00	-1657.21	99.54	1569.39	-2291.32	229.88	1511.64	-2320.08	75.86	1674.68	-3107.57	291.19	1558.20	-152.09	1928.95	71.96	-155.20	1336.36	68.28	435.57
4.48000	-2371.99	176.01	-7.95	-2166.66	163.45	41.48	-3852.46	288.02	123.38	-3038.80	352.17	276.79	-2252.05	41.14	29.97	-2358.45	21.52	20.56	-1571.88	40.30	48.80	-1586.97	65.94	109.72	-2446.44	145.22	1246.59	0.00	0.00	0.00	-1657.21	99.54	1569.39	-2301.94	230.69	1511.20	-2316.61	75.01	1674.91	-3100.10	291.99	1558.26	-150.86	1927.94	72.45	-150.46	1335.98	69.42	439.23
4.49000	-2370.94	176.08	-6.34	-2170.23	163.54	41.35	-3849.98	287.72	123.91	-3038.25	352.15	277.27	-2229.64	43.12	31.55	-2318.42	21.91	27.17	-1571.88	40.30	48.80	-1586.97	65.94	109.72	-2415.92	145.35	1246.22	0.00	0.00	0.00	-1657.21	99.54	1569.39	-2311.17	229.66	1510.50	-2313.14	74.18	1675.13	-3092.60	292.78	1558.32	-149.85	1924.65	73.32	-151.92	1334.76	69.23	439.42
4.50000	-2369.88	176.15	-4.73	-2173.94	163.64	41.20	-3847.47	287.42	124.43	-3037.68	352.13	277.75	-2208.30	44.93	33.00	-2310.36	20.51	28.83	-1571.88	40.30	48.80	-1586.97	65.94	109.72	-2410.19	145.34	1244.98	0.00	0.00	0.00	-1657.21	99.54	1569.39	-2299.38	228.36	1509.97	-2309.66	73.36	1675.35	-3085.08	293.57	1558.38	-151.87	1924.79	72.55	-153.35	1333.79	69.21	437.44
4.51000	-2368.80	176.22	-3.13	-2177.80	163.75	41.03	-3844.90	287.12	124.95	-3037.09	352.11	278.23	-2187.98	46.57	34.30	-2285.59	21.49	31.77	-1571.88	40.30	48.80	-1586.97	65.94	109.72	-2415.99	144.35	1245.61	0.00	0.00	0.00	-1657.21	99.54	1569.39	-2263.51	229.79	1509.33	-2306.18	72.55	1675.57	-3077.54	294.36	1558.45	-152.53	1927.28	71.54	-153.87	1335.29	68.50	436.67
4.52000	-2367.70	176.29	-1.55	-2181.79	163.87	40.83	-3842.30	286.81	125.47	-3036.49	352.08	278.69	-2168.66	48.05	35.47	-2245.63	22.13	40.61	-1571.88	40.30	48.80	-1586.97	65.94	109.72	-2397.10	145.15	1245.16	0.00	0.00	0.00	-1657.21	99.54	1569.39	-2271.34	228.89	1509.25	-2302.69	71.75	1675.79	-3069.98	295.14	1558.52	-151.52	1925.59	72.54	-152.06	1333.64	69.50	437.15
4.53000	-2366.60	176.37	0.01	-2185.92	164.00	40.60	-3839.65	286.50	125.98	-3035.86	352.05	279.16	-2150.34	49.37	36.50	-2216.26	22.75	46.89	-1571.88	40.30	48.80	-1586.97	65.94	109.72	-2414.86	144.57	1244.26	0.00	0.00	0.00	-1657.21	99.54	1569.39	-2272.72	229.38	1508.33	-2299.19	70.97	1676.01	-3062.39	295.92	1558.59	-156.00	1927.47	71.53	-154.40	1334.02	68.97	438.09
4.54000	-2365.49	176.45	1.54	-2190.18	164.14	40.35	-3836.96	286.19	126.50	-3035.22	352.01	279.61	-2132.97	50.55	37.41	-2198.31	23.01	50.07	-1571.88	40.30	48.80	-1586.97	65.94	109.72	-2391.52	144.94	1243.68	0.00	0.00	0.00	-1657.21	99.54	1569.39	-2256.71	228.78	1508.03	-2295.69	70.19	1676.22	-3054.79	296.70	1558.66	-156.55	1931.28	70.40	-153.31	1335.34	68.85	439.75
4.55000	-2364.36	176.53	3.04	-2194.56	164.29	40.07	-3834.22	285.88	127.00	-3034.56	351.97	280.06	-2116.54	51.58	38.20	-2174.51	25.86	53.60	-1571.88	40.30	48.80	-1586.97	65.94	109.72	-2394.20	144.43	1242.89	0.00	0.00	0.00	-1657.21	99.54	1569.39	-2245.46	227.35	1507.95	-2292.19	69.44	1676.43	-3047.16	297.47	1558.73	-154.05	1927.81	71.59	-153.64	1336.88	67.92	438.59
4.56000	-2363.24	176.61	4.50	-2199.06	164.44	39.76	-3831.44	285.57	127.51	-3033.88	351.92	280.51	-2101.02	52.47	38.86	-2145.37	26.18	60.12	-1571.88	40.30	48.80	-1586.97	65.94	109.72	-2386.06	144.44	1242.73	0.00	0.00	0.00	-1657.21	99.54	1569.39	-2262.47	226.52	1507.63	-2288.67	68.69	1676.64	-3039.51	298.23	1558.80	-148.13	1926.45	73.01	-154.27	1335.98	68.35	434.19
4.57000	-2362.10	176.69	5.91	-2203.68	164.61	39.42	-3828.61	285.25	128.01	-3033.18	351.87	280.95	-2086.39	53.23	39.41	-2133.21	26.86	64.36	-1571.88	40.30	48.80	-1586.97	65.94	109.72	-2386.87	145.09	1242.05	0.00	0.00	0.00	-1657.21	99.54	1569.39	-2257.92	224.94	1507.27	-2285.16	67.96	1676.85	-3031.84	299.00	1558.88	-152.86	1926.60	72.05	-153.59	1335.35	69.03	434.40
4.58000	-2360.96	176.78	7.27	-2208.41	164.79	39.06	-3825.74	284.93	128.51	-3032.46	351.82	281.38	-2072.63	53.86	39.85	-2128.55	27.40	63.68	-1571.88	40.30	48.80	-1586.97	65.94	109.72	-2385.80	143.51	1241.74	0.00	0.00	0.00	-1657.21	99.54	1569.39	-2241.99	223.80	1507.19	-2281.63	67.24	1677.06	-3024.16	299.75	1558.96	-155.63	1927.46	71.37	-152.21	1335.01	69.14	434.02
4.59000	-2359.82	176.87	8.57	-2213.25	164.98	38.67	-3822.83	284.62	129.00	-3031.72	351.77	281.81	-2059.71	54.37	40.18	-2107.85	28.41	67.75	-1571.88	40.30	48.80	-1586.97	65.94	109.72	-2387.71	143.49	1240.54	0.00	0.00	0.00	-1657.21	99.54	1569.39	-2233.03	225.20	1506.07	-2278.10	66.54	1677.27	-3016.45	300.51	1559.04	-151.63	1927.48	71.89	-148.42	1334.24	69.83	435.74
4.60000	-2358.68	176.96	9.80	-2218.19	165.18	38.24	-3819.87	284.30	129.50	-3030.95	351.71	282.23	-2047.61	54.76	40.41	-2088.37	29.50	71.63	-1571.88	40.30	48.80	-1586.97	65.94	109.72	-2362.04	143.26	1240.29	0.00	0.00	0.00	-1657.21	99.54	1569.39	-2238.82	224.90	1505.46	-2274.57	65.85	1677.47	-3008.72	301.26	1559.12	-151.19	1926.90	72.13	-153.95	1335.14	68.69	435.62
4.61000	-2357.53	177.05	10.96	-2223.24	165.39	37.79	-3816.87	283.98	129.98	-3030.17	351.64	282.65	-2036.31	55.04	40.55	-2070.16	30.65	75.25	-1571.88	40.30	48.80	-1586.97	65.94	109.72	-2354.06	142.82	1240.33	0.00	0.00	0.00	-1657.21	99.54	1569.39	-2198.05	222.22	1504.31	-2271.03	65.17	1677.67	-3000.97	302.01	1559.21	-153.68	1926.85	71.61	-154.39	1334.68	68.69	434.16
4.62000	-2356.39	177.14	12.04	-2228.38	165.62	37.31	-3813.82	283.65	130.47	-3029.37	351.58	283.06	-2025.78	55.22	40.58	-2053.32	31.84	78.54	-1571.88	40.30	48.80	-1586.97	65.94	109.72	-2352.32	142.56	1239.46	0.00	0.00	0.00	-1657.21	99.54	1569.39	-2215.14	220.35	1505.72	-2267.48	64.51	1677.87	-2993.21	302.75	1559.30	-151.42	1926.67	72.12	-154.04	1335.70	68.62	436.90
4.63000	-2355.24	177.24	13.04	-2233.61	165.85	36.79	-3810.73	283.33	130.95	-3028.54	351.51	283.46	-2015.99	55.29	40.53	-2037.91	33.04	81.46	-1571.88	40.30	48.80	-1586.97	65.94	109.72	-2362.16	142.25	1238.70	0.00	0.00	0.00	-1657.21	99.54	1569.39	-2219.51	219.31	1504.85	-2263.93	63.86	1678.06	-2985.42	303.49	1559.39	-155.18	1926.69	71.83	-149.08	1335.63	69.45	434.13
4.64000	-2354.10	177.33	13.95	-2238.92	166.10	36.25	-3807.59	283.00	131.43	-3027.69	351.43	283.86	-2006.94	55.27	40.39	-2024.00	34.23	83.93	-1571.88	40.30	48.80	-1586.97	65.94	109.72	-2341.42	141.76	1238.69	0.00	0.00	0.00	-1657.21	99.54	1569.39	-2215.25	218.63	1504.70	-2260.37	63.23	1678.26	-2977.62	304.22	1559.48	-157.97	1926.55	71.34	-151.42	1334.58	69.49	436.09
4.65000	-2352.97	177.43	14.77	-2244.32	166.36	35.67	-3804.40	282.68	131.91	-3026.82	351.36	284.25	-1998.59	55.17	40.17	-2011.68	35.38	85.90	-1571.88	40.30	48.80	-1586.97	65.94	109.72	-2343.33	139.82	1238.01	0.00	0.00	0.00	-1657.21	99.54	1569.39	-2200.72	217.80	1504.45	-2256.80	62.61	1678.45	-2969.79	304.95	1559.57	-154.39	1928.21	71.59	-156.65	1336.10	67.94	437.26
4.66000	-2351.84	177.52	15.48	-2249.80	166.64	35.06	-3801.18	282.35	132.38	-3025.93	351.28	284.64	-1990.92	54.97	39.87	-2001.01	36.46	87.30	-1571.88	40.30	48.80	-1586.97	65.94	109.72	-2335.51	140.36	1237.88	0.00	0.00	0.00	-1657.21	99.54	1569.39	-2184.85	216.66	1504.31	-2253.23	62.00	1678.64	-2961.95	305.67	1559.67	-154.43	1927.32	71.87	-155.75	1335.59	68.23	439.21
4.67000	-2350.72	177.62	16.08	-2255.36	166.93	34.42	-3797.90	282.02	132.85	-3025.01	351.19	285.02	-1983.90	54.70	39.50	-1992.07	37.45	88.09	-1571.88	40.30	48.80	-1586.97	65.94	109.72	-2337.09	139.84	1236.63	0.00	0.00	0.00	-1657.21	99.54	1569.39	-2201.36	214.42	1503.90	-2249.65	61.41	1678.83	-2954.10	306.40	1559.76	-153.00	1926.85	72.21	-152.50	1336.32	68.67	434.69
4.68000	-2349.61	177.72	16.57	-2260.98	167.23	33.74	-3794.58	281.70	133.31	-3024.07	351.11	285.39	-1977.51	54.36	39.06	-1984.94	38.32	88.19	-1571.88	40.30	48.80	-1586.97	65.94	109.72	-2321.46	139.48	1236.95	0.00	0.00	0.00	-1657.21	99.54	1569.39	-2188.82	214.15	1503.09	-2246.07	60.83	1679.02	-2946.22	307.11	1559.86	-154.98	1928.95	71.04	-154.57	1336.62	67.93	435.20
4.69000	-2348.50	177.82	16.94	-2266.67	167.54	33.03	-3791.21	281.37	133.77	-3023.10	351.02	285.76	-1971.74	53.95	38.56	-1979.69	39.05	87.56	-1571.88	40.30	48.80	-1586.97	65.94	109.72	-2317.86	138.49	1236.12	0.00	0.00	0.00	-1657.21	99.54	1569.39	-2175.73	212.58	1502.69	-2242.48	60.27	1679.20	-2938.33	307.82	1559.97	-151.79	1925.94	72.50	-155.88	1335.90	68.10	438.04
4.70000	-2347.41	177.92	17.18	-2272.42	167.87	32.29	-3787.80	281.04	134.23	-3022.12	350.93	286.12	-1966.55	53.48	37.99	-1976.39	39.61	86.12	-1571.88	40.30	48.80	-1586.97	65.94	109.72	-2307.06	137.19	1236.36	0.00	0.00	0.00	-1657.21	99.54	1569.39	-2165.79	210.31	1503.23	-2238.88	59.73	1679.38	-2930.42	308.53	1560.07	-150.62	1926.93	72.12	-154.41	1334.95	68.76	434.28
4.71000	-2346.33	178.02	17.29	-2278.23	168.22	31.51	-3784.34	280.70	134.68	-3021.10	350.83	286.48	-1961.92	52.95	37.36	-1975.12	39.98	83.81	-1571.88	40.30	48.80	-1586.97	65.94	109.72	-2304.59	135.53	1235.06	0.00	0.00	0.00	-1657.21	99.54	1569.39	-2174.48	208.53	1503.71	-2235.28	59.20	1679.56	-2922.49	309.23	1560.18	-153.67	1929.52	71.16	-156.19	1335.74	68.40	438.05
4.72000	-2345.27	178.11	17.25	-2284.10	168.57	30.69	-3780.84	280.37	135.13	-3020.06	350.73	286.83	-1957.83	52.38	36.69	-1975.95	40.13	80.59	-1571.88	40.30	48.80	-1586.97	65.94	109.72	-2302.59	134.69	1234.87	0.00	0.00	0.00	-1657.21	99.54	1569.39	-2161.14	206.48	1504.44	-2231.67	58.68	1679.74	-2914.55	309.93	1560.28	-152.49	1927.62	71.83	-155.23	1335.26	68.64	438.56
4.73000	-2344.22	178.21	17.08	-2290.01	168.95	29.84	-3777.29	280.04	135.58	-3019.00	350.63	287.17	-1954.25	51.75	35.96	-1978.96	40.04	76.38	-1571.88	40.30	48.80	-1586.97	65.94	109.72	-2298.01	132.94	1234.26	0.00	0.00	0.00	-1657.21	99.54	1569.39	-2181.77	204.10	1504.22	-2228.05	58.18	1679.91	-2906.59	310.62	1560.39	-153.63	1926.93	72.01	-154.00	1335.98	68.53	436.36
4.74000	-2343.14	178.32	16.76	-2295.96	169.34	28.96	-3773.69	279.71	136.02	-3017.91	350.53	287.51	-1951.17	51.09	35.19	-1984.22	39.68	71.13	-1571.88	40.30	48.80	-1586.97	65.94	109.72	-2291.53	133.26	1233.42	0.00	0.00	0.00	-1657.21	99.54	1569.39	-2180.53	203.83	1504.64	-2224.43	57.70	1680.09	-2898.61	311.31	1560.51	-151.26	1925.33	72.28	-158.08	1338.62	66.90	439.34
4.75000	-2300.82	182.43	25.55	-2301.96	169.74	28.03	-3770.04	279.38	136.46	-3016.80	350.42	287.84	-1948.56	50.40	34.38	-1991.83	39.02	64.78	-1571.88	40.30	48.80	-1586.97	65.94	109.72	-2267.78	131.56	1232.69	0.00	0.00	0.00	-1657.21	99.54	1569.39	-2163.24	203.01	1504.53	-2220.80	57.23	1680.26	-2890.62	311.99	1560.62	-150.36	1926.41	72.49	-152.87	1337.02	68.08	436.88
4.76000	-2340.80	176.85	15.20	-2308.00	170.16	27.07	-3766.35	279.04	136.90	-3015.65	350.31	288.16	-1946.39	49.67	33.54	-2021.19	36.81	52.92	-1571.88	40.30	48.80	-1586.97	65.94	109.72	-2275.94	129.52	1232.86	0.00	0.00	0.00	-1657.21	99.54	1569.39	-2149.25	199.26	1503.55	-2217.16	56.77	1680.42	-2882.61	312.67	1560.74	-151.52	1928.71	71.84	-150.47	1335.93	69.28	436.13
4.77000	-2345.37	177.30	14.91	-2314.07	170.60	26.07	-3762.62	278.71	137.33	-3014.49	350.20	288.48	-1944.64	48.92	32.66	-2023.22	34.73	47.10	-1571.88	40.30	48.80	-1586.97	65.94	109.72	-2283.73	127.78	1232.19	0.00	0.00	0.00	-1657.21	99.54	1569.39	-2140.94	197.75	1503.63	-2213.52	56.34	1680.59	-2874.59	313.35	1560.86	-154.50	1927.40	71.90	-151.69	1332.44	69.71	437.12
4.78000	-2361.03	179.95	10.14	-2320.16	171.05	25.04	-3758.83	278.38	137.75	-3013.29	350.08	288.79	-1943.29	48.16	31.76	-2023.99	36.55	42.51	-1571.88	40.30	48.80	-1586.97	65.94	109.72	-2266.54	126.71	1231.62	0.00	0.00	0.00	-1657.21	99.54	1569.39	-2132.84	194.98	1504.44	-2209.87	55.91	1680.75	-2866.55	314.01	1560.98	-154.61	1926.40	71.97	-151.26	1333.35	69.32	438.45
4.79000	-2329.38	178.82	15.89	-2326.28	171.52	23.96	-3755.00	278.04	138.18	-3012.07	349.96	289.10	-1942.32	47.38	30.83	-2029.26	35.01	37.51	-1571.88	40.30	48.80	-1586.97	65.94	109.72	-2261.96	125.89	1232.20	0.00	0.00	0.00	-1657.21	99.54	1569.39	-2142.04	190.94	1505.46	-2206.22	55.51	1680.91	-2858.50	314.68	1561.10	-153.43	1928.27	71.62	-151.34	1332.10	69.73	434.52
4.80000	-2360.24	180.18	9.34	-2332.42	172.01	22.85	-3751.12	277.71	138.60	-3010.82	349.84	289.40	-1941.69	46.60	29.88	-2018.65	34.65	35.90	-1571.88	40.30	48.80	-1586.97	65.94	109.72	-2270.45	123.46	1232.24	0.00	0.00	0.00	-1657.21	99.54	1569.39	-2118.85	189.17	1505.31	-2202.55	55.12	1681.07	-2850.44	315.34	1561.23	-157.63	1931.19	70.15	-153.61	1336.02	68.37	433.99
4.81000	-2313.23	177.05	19.21	-2338.57	172.51	21.70	-3747.19	277.38	139.01	-3009.54	349.72	289.69	-1941.40	45.82	28.92	-2025.19	35.94	31.30	-1571.88	40.30	48.80	-1586.97	65.94	109.72	-2255.44	122.28	1232.35	0.00	0.00	0.00	-1657.21	99.54	1569.39	-2113.38	186.49	1505.86	-2198.88	54.75	1681.23	-2842.35	315.99	1561.35	-157.28	1929.37	70.41	-153.25	1335.65	68.75	436.54
4.82000	-2360.80	177.87	8.49	-2344.74	173.03	20.50	-3743.21	277.04	139.43	-3008.23	349.59	289.98	-1941.41	45.04	27.94	-2026.33	36.29	27.52	-1571.88	40.30	48.80	-1586.97	65.94	109.72	-2244.38	121.20	1233.56	0.00	0.00	0.00	-1657.21	99.54	1569.39	-2110.80	184.87	1506.52	-2195.21	54.39	1681.38	-2834.26	316.64	1561.48	-157.04	1929.70	70.25	-156.84	1335.69	67.93	437.18
4.83000	-2337.38	177.80	12.83	-2350.91	173.58	19.27	-3739.19	276.71	139.83	-3006.90	349.47	290.26	-1941.70	44.27	26.96	-2047.37	36.14	22.05	-1571.88	40.30	48.80	-1586.97	65.94	109.72	-2246.75	119.53	1234.70	0.00	0.00	0.00	-1657.21	99.54	1569.39	-2104.14	183.05	1507.47	-2191.53	54.05	1681.53	-2826.15	317.28	1561.62	-157.83	1931.00	70.54	-160.00	1338.05	66.61	436.63
4.84000	-2331.54	179.79	15.57	-2357.09	174.13	18.00	-3735.12	276.38	140.24	-3005.54	349.33	290.53	-1942.24	43.52	25.98	-2021.73	36.12	25.75	-1571.88	40.30	48.80	-1586.97	65.94	109.72	-2234.29	117.26	1234.58	0.00	0.00	0.00	-1657.21	99.54	1569.39	-2105.78	178.90	1508.75	-2187.84	53.73	1681.68	-2818.03	317.92	1561.75	-152.84	1925.99	72.00	-154.56	1337.92	67.73	433.93
4.85000	-2347.38	180.28	11.87	-2363.27	174.71	16.68	-3731.00	276.05	140.64	-3004.14	349.20	290.80	-1943.03	42.79	24.99	-2027.20	36.11	22.90	-1571.88	40.30	48.80	-1586.97	65.94	109.72	-2221.93	115.23	1236.17	0.00	0.00	0.00	-1657.21	99.54	1569.39	-2100.56	177.17	1509.16	-2184.14	53.42	1681.83	-2809.90	318.55	1561.89	-152.72	1924.19	72.37	-160.14	1336.88	66.98	432.53
4.86000	-2363.60	176.69	6.98	-2369.43	175.31	15.32	-3726.83	275.72	141.03	-3002.72	349.07	291.06	-1944.02	42.08	24.02	-2026.29	37.92	22.68	-1571.88	40.30	48.80	-1586.97	65.94	109.72	-2228.23	112.96	1236.76	0.00	0.00	0.00	-1657.21	99.54	1569.39	-2097.57	174.63	1511.22	-2180.44	53.13	1681.97	-2801.75	319.18	1562.02	-151.44	1924.62	72.66	-155.24	1335.58	68.14	436.63
4.87000	-2324.28	178.69	16.11	-2375.59	175.92	13.92	-3722.62	275.39	141.42	-3001.27	348.93	291.31	-1945.20	41.41	23.05	-2041.43	36.77	18.47	-1571.88	40.30	48.80	-1586.97	65.94	109.72	-2223.78	110.86	1236.56	0.00	0.00	0.00	-1657.21	99.54	1569.39	-2075.76	169.89	1511.90	-2176.73	52.86	1682.11	-2793.59	319.80	1562.16	-156.11	1927.71	71.37	-149.43	1333.46	69.71	435.97
4.88000	-2349.20	179.97	10.79	-2381.74	176.56	12.48	-3718.35	275.06	141.81	-2999.78	348.79	291.56	-1946.55	40.78	22.10	-2030.79	36.04	20.34	-1571.88	40.30	48.80	-1586.97	65.94	109.72	-2202.01	109.27	1237.67	0.00	0.00	0.00	-1657.21	99.54	1569.39	-2067.36	166.90	1513.85	-2173.01	52.60	1682.25	-2785.42	320.41	1562.31	-161.24	1929.79	70.10	-155.90	1334.29	68.63	433.72
4.89000	-2376.42	179.58	5.03	-2387.87	177.21	10.99	-3714.04	274.73	142.19	-2998.27	348.65	291.80	-1948.03	40.19	21.16	-2022.22	37.13	21.17	-1571.88	40.30	48.80	-1586.97	65.94	109.72	-2202.86	107.25	1239.51	0.00	0.00	0.00	-1657.21	99.54	1569.39	-2072.06	165.12	1514.37	-2169.29	52.37	1682.39	-2777.23	321.03	1562.45	-150.51	1923.69	73.63	-154.71	1334.21	68.91	434.78
4.90000	-2377.14	180.58	5.39	-2393.97	177.89	9.46	-3709.68	274.40	142.57	-2996.72	348.51	292.03	-1949.63	39.64	20.25	-2019.99	38.29	20.70	-1571.88	40.30	48.80	-1586.97	65.94	109.72	-2197.30	104.94	1239.60	0.00	0.00	0.00	-1657.21	99.54	1569.39	-2069.72	162.38	1516.60	-2165.55	52.15	1682.52	-2769.03	321.63	1562.60	-152.26	1925.21	73.15	-151.87	1335.43	69.00	437.58
4.91000	-2391.69	179.94	2.44	-2400.07	178.58	7.89	-3705.27	274.07	142.94	-2995.14	348.36	292.26	-1951.33	39.16	19.36	-2032.83	36.74	16.92	-1571.88	40.30	48.80	-1586.97	65.94	109.72	-2194.25	103.36	1240.81	0.00	0.00	0.00	-1657.21	99.54	1569.39	-2072.76	159.49	1518.59	-2161.82	51.95	1682.65	-2760.83	322.23	1562.75	-152.21	1927.45	72.17	-153.77	1337.42	68.08	437.30
4.92000	-2342.82	179.95	12.95	-2419.13	181.13	2.18	-3700.81	273.74	143.31	-2993.54	348.21	292.48	-1953.10	38.73	18.50	-2031.75	36.80	17.36	-1571.88	40.30	48.80	-1586.97	65.94	109.72	-2191.00	101.50	1241.75	0.00	0.00	0.00	-1657.21	99.54	1569.39	-2071.78	156.29	1520.41	-2158.07	51.76	1682.78	-2752.61	322.82	1562.90	-152.75	1929.36	71.53	-151.98	1334.35	69.02	440.47
4.93000	-2342.67	179.39	12.08	-2432.59	182.76	0.91	-3696.30	273.42	143.68	-2991.90	348.07	292.69	-1954.92	38.36	17.68	-2033.99	36.52	16.37	-1571.88	40.30	48.80	-1586.97	65.94	109.72	-2190.52	99.33	1242.51	0.00	0.00	0.00	-1657.21	99.54	1569.39	-2055.81	154.09	1521.24	-2154.32	51.59	1682.90	-2744.38	323.41	1563.05	-156.14	1926.16	71.75	-151.16	1334.02	69.71	437.02
4.94000	-2359.34	175.24	11.23	-2417.61	183.67	2.16	-3691.74	273.09	144.04	-2990.22	347.92	292.90	-1964.67	37.67	13.94	-2038.80	35.60	15.37	-1571.88	40.30	48.80	-1586.97	65.94	109.72	-2173.25	96.14	1243.33	0.00	0.00	0.00	-1657.21	99.54	1569.39	-2053.13	150.98	1522.43	-2150.56	51.45	1683.03	-2736.14	323.99	1563.21	-154.67	1926.17	72.04	-150.88	1334.72	69.54	434.76
4.95000	-2374.62	178.94	3.63	-2410.32	181.32	2.12	-3687.13	272.77	144.40	-2988.52	347.76	293.10	-1958.75	39.12	15.72	-2045.74	35.43	13.54	-1571.88	40.30	48.80	-1586.97	65.94	109.72	-2170.06	95.08	1243.73	0.00	0.00	0.00	-1657.21	99.54	1569.39	-2054.29	148.76	1522.82	-2146.79	51.31	1683.15	-2727.88	324.57	1563.37	-157.68	1927.22	71.27	-153.35	1334.35	69.16	435.88
4.96000	-2337.51	180.89	12.41	-2430.99	179.56	-1.26	-3682.47	272.44	144.75	-2986.78	347.61	293.29	-1958.46	35.21	16.67	-2021.66	36.38	18.30	-1571.88	40.30	48.80	-1586.97	65.94	109.72	-2173.97	92.98	1244.07	0.00	0.00	0.00	-1657.21	99.54	1569.39	-2056.36	145.67	1524.59	-2143.01	51.20	1683.26	-2719.62	325.14	1563.53	-150.00	1924.76	72.75	-150.11	1336.18	69.14	437.22
4.97000	-2370.67	182.55	7.66	-2416.00	180.62	-0.05	-3677.77	272.12	145.10	-2985.00	347.45	293.48	-1981.75	36.56	10.83	-2029.49	36.10	16.41	-1571.88	40.30	48.80	-1586.97	65.94	109.72	-2164.21	91.34	1244.92	0.00	0.00	0.00	-1657.21	99.54	1569.39	-2049.00	145.29	1524.83	-2139.23	51.11	1683.38	-2711.35	325.71	1563.69	-147.05	1923.72	73.88	-149.71	1334.11	69.42	435.93
4.98000	-2372.33	180.75	7.05	-2446.48	180.34	-2.47	-3673.01	271.80	145.44	-2983.20	347.29	293.66	-1943.83	36.23	16.90	-2025.10	35.33	16.69	-1571.88	40.30	48.80	-1586.97	65.94	109.72	-2164.56	89.87	1244.68	0.00	0.00	0.00	-1657.21	99.54	1569.39	-2035.95	143.19	1525.83	-2135.44	51.03	1683.49	-2703.07	326.26	1563.86	-150.59	1923.34	73.28	-155.05	1336.34	68.23	435.52
4.99000	-2351.12	180.91	11.72	-2421.32	181.83	8.46	-3668.20	271.48	145.78	-2981.36	347.14	293.83	-1958.92	36.03	13.83	-2047.45	35.75	12.43	-1571.88	40.30	48.80	-1586.97	65.94	109.72	-2162.63	86.87	1245.87	0.00	0.00	0.00	-1657.21	99.54	1569.39	-2034.37	141.08	1526.39	-2131.65	50.98	1683.60	-2694.78	326.82	1564.02	-152.70	1925.30	72.20	-148.69	1333.42	70.35	436.06
5.00000	-2361.33	182.35	8.40	-2408.27	183.12	17.36	-3663.34	271.17	146.11	-2979.48	346.97	294.00	-1955.86	36.00	15.59	-2031.33	34.71	15.21	-1571.88	40.30	48.80	-1586.97	65.94	109.72	-2147.97	85.25	1246.13	0.00	0.00	0.00	-1657.21	99.54	1569.39	-2042.55	138.41	1527.35	-2127.84	50.94	1683.70	-2686.48	327.36	1564.19	-154.19	1926.32	71.79	-151.85	1335.34	69.05	432.59
5.01000	-2365.99	182.62	7.03	-2392.52	184.21	23.86	-3658.44	270.85	146.44	-2977.57	346.81	294.16	-1975.62	37.10	9.41	-2036.93	35.17	14.40	-1571.88	40.30	48.80	-1586.97	65.94	109.72	-2152.26	84.22	1246.09	0.00	0.00	0.00	-1657.21	99.54	1569.39	-2037.92	137.87	1527.51	-2124.03	50.92	1683.81	-2678.17	327.91	1564.36	-152.79	1925.00	72.48	-155.09	1336.02	68.33	436.88
5.02000	-2360.47	182.17	5.36	-2379.38	185.01	26.81	-3653.48	270.54	146.77	-2975.63	346.65	294.31	-1982.69	36.87	9.28	-2032.16	35.58	14.40	-1571.88	40.30	48.80	-1586.97	65.94	109.72	-2126.97	82.60	1246.58	0.00	0.00	0.00	-1657.21	99.54	1569.39	-2010.78	136.27	1527.46	-2120.21	50.92	1683.91	-2669.85	328.44	1564.54	-150.63	1925.91	72.42	-153.66	1334.38	68.85	438.09
5.03000	-2388.62	183.24	-2.92	-2374.19	185.42	25.06	-3648.47	270.23	147.09	-2973.65	346.48	294.46	-1960.01	36.46	14.50	-2033.73	34.38	13.59	-1571.88	40.30	48.80	-1586.97	65.94	109.72	-2126.27	80.17	1247.12	0.00	0.00	0.00	-1657.21	99.54	1569.39	-2017.73	135.78	1527.48	-2116.38	50.94	1684.00	-2661.52	328.97	1564.71	-154.15	1928.35	71.51	-153.77	1334.21	68.98	436.84
5.04000	-2360.32	183.51	0.09	-2382.29	185.34	17.46	-3643.41	269.92	147.40	-2971.63	346.32	294.59	-1961.74	36.37	12.24	-2031.15	35.97	14.10	-1571.88	40.30	48.80	-1586.97	65.94	109.72	-2130.79	79.17	1246.32	0.00	0.00	0.00	-1657.21	99.54	1569.39	-2002.10	132.82	1527.58	-2112.55	50.98	1684.10	-2653.19	329.49	1564.89	-159.13	1931.93	69.77	-154.22	1334.20	68.87	437.44
5.05000	-2363.09	186.06	-3.30	-2421.32	185.68	5.37	-3638.30	269.61	147.72	-2969.58	346.15	294.72	-1966.27	36.69	10.82	-2036.06	35.15	13.23	-1571.88	40.30	48.80	-1586.97	65.94	109.72	-2117.96	78.15	1246.63	0.00	0.00	0.00	-1657.21	99.54	1569.39	-2006.10	133.42	1527.94	-2108.71	51.03	1684.19	-2644.85	330.01	1565.07	-156.62	1928.71	70.59	-153.66	1336.55	68.39	436.51
5.06000	-2370.41	188.39	-9.03	-2376.05	184.29	7.80	-3633.14	269.30	148.02	-2967.49	345.98	294.85	-1969.96	35.24	8.76	-2014.62	35.78	17.51	-1571.88	40.30	48.80	-1586.97	65.94	109.72	-2127.04	76.48	1246.52	0.00	0.00	0.00	-1657.21	99.54	1569.39	-2008.76	131.81	1527.44	-2104.85	51.11	1684.28	-2636.50	330.52	1565.26	-154.16	1930.57	70.62	-154.35	1335.76	68.54	436.50
5.07000	-2355.49	190.27	-9.63	-2345.28	187.59	16.61	-3627.93	269.00	148.32	-2965.36	345.81	294.97	-1956.03	36.61	12.35	-2020.74	35.81	15.95	-1571.88	40.30	48.80	-1586.97	65.94	109.72	-2122.12	75.05	1246.69	0.00	0.00	0.00	-1657.21	99.54	1569.39	-1988.51	131.34	1525.85	-2101.00	51.21	1684.37	-2628.14	331.02	1565.44	-150.78	1928.83	71.88	-153.44	1336.82	68.36	436.92
5.08000	-2327.24	194.14	-3.14	-2391.08	190.76	8.86	-3622.66	268.69	148.62	-2963.20	345.64	295.07	-1978.17	35.81	8.83	-2028.92	35.65	14.73	-1571.88	40.30	48.80	-1586.97	65.94	109.72	-2122.07	73.17	1246.36	0.00	0.00	0.00	-1657.21	99.54	1569.39	-1993.46	128.96	1525.51	-2097.13	51.32	1684.45	-2619.77	331.52	1565.63	-148.74	1928.62	72.75	-152.35	1333.23	69.40	434.48
5.09000	-2354.24	196.66	-8.21	-2338.01	192.81	18.84	-3617.35	268.39	148.91	-2960.99	345.47	295.18	-1964.35	37.18	11.97	-2013.56	35.80	16.82	-1571.88	40.30	48.80	-1586.97	65.94	109.72	-2110.44	73.91	1246.45	0.00	0.00	0.00	-1657.21	99.54	1569.39	-1995.37	126.84	1526.46	-2093.26	51.46	1684.53	-2611.40	332.01	1565.82	-151.69	1928.48	72.19	-154.86	1335.52	68.25	436.17
5.10000	-2342.26	199.21	-6.14	-2363.99	195.43	15.64	-3611.98	268.10	149.20	-2958.76	345.30	295.27	-1975.89	34.13	9.55	-2034.69	34.84	13.26	-1571.88	40.30	48.80	-1586.97	65.94	109.72	-2107.64	73.73	1246.57	0.00	0.00	0.00	-1657.21	99.54	1569.39	-1982.80	127.45	1525.90	-2089.38	51.62	1684.61	-2603.02	332.49	1566.01	-151.00	1925.14	73.05	-149.51	1335.83	69.01	434.38
5.11000	-2323.94	203.43	-4.29	-2311.84	199.52	23.53	-3606.56	267.80	149.48	-2956.48	345.12	295.36	-1972.02	34.02	11.02	-2029.69	34.27	13.74	-1571.88	40.30	48.80	-1586.97	65.94	109.72	-2103.20	71.58	1246.16	0.00	0.00	0.00	-1657.21	99.54	1569.39	-1965.53	127.67	1524.95	-2085.49	51.79	1684.68	-2594.64	332.97	1566.21	-148.73	1924.59	73.72	-152.74	1334.81	68.76	435.11
5.12000	-2307.56	206.17	-1.64	-2330.83	202.49	20.52	-3601.09	267.51	149.75	-2954.16	344.95	295.44	-1965.58	35.92	12.85	-2032.45	34.76	13.16	-1571.88	40.30	48.80	-1586.97	65.94	109.72	-2088.76	71.36	1247.20	0.00	0.00	0.00	-1657.21	99.54	1569.39	-1952.54	127.59	1524.34	-2081.59	51.99	1684.75	-2586.25	333.44	1566.40	-152.68	1927.06	72.34	-154.27	1334.80	68.66	437.19
5.13000	-2303.12	210.61	-2.40	-2276.33	203.97	29.68	-3595.57	267.22	150.03	-2951.81	344.77	295.52	-1958.36	36.33	12.31	-2024.16	34.35	14.99	-1571.88	40.30	48.80	-1586.97	65.94	109.72	-2103.09	69.60	1247.31	0.00	0.00	0.00	-1657.21	99.54	1569.39	-1984.33	126.65	1524.73	-2077.68	52.21	1684.82	-2577.85	333.90	1566.60	-151.95	1929.59	71.70	-156.32	1335.71	67.80	438.98
5.14000	-2281.52	211.83	0.50	-2282.91	207.26	27.51	-3589.99	266.93	150.29	-2949.41	344.60	295.58	-1980.16	35.79	8.26	-2030.99	35.00	13.82	-1571.88	40.30	48.80	-1586.97	65.94	109.72	-2096.78	69.12	1247.25	0.00	0.00	0.00	-1657.21	99.54	1569.39	-1984.73	125.94	1524.76	-2073.77	52.45	1684.88	-2569.45	334.36	1566.80	-154.59	1929.16	71.33	-154.31	1336.20	68.31	439.93
5.15000	-2270.39	214.81	1.40	-2290.85	207.59	23.73	-3584.36	266.64	150.55	-2946.98	344.42	295.64	-1991.48	34.11	6.01	-2048.53	35.24	10.72	-1571.88	40.30	48.80	-1586.97	65.94	109.72	-2089.56	67.74	1248.11	0.00	0.00	0.00	-1657.21	99.54	1569.39	-1963.05	126.39	1523.98	-2069.85	52.70	1684.95	-2561.04	334.81	1567.01	-159.02	1929.86	70.51	-150.60	1335.53	69.38	434.24
5.16000	-2239.80	217.58	5.05	-2261.76	211.82	26.01	-3578.69	266.36	150.81	-2944.50	344.24	295.69	-1967.35	36.46	12.25	-2040.57	35.31	12.14	-1571.88	40.30	48.80	-1586.97	65.94	109.72	-2079.72	66.57	1248.07	0.00	0.00	0.00	-1657.21	99.54	1569.39	-1939.25	128.73	1522.39	-2065.92	52.98	1685.00	-2552.63	335.25	1567.21	-153.48	1927.14	72.08	-151.27	1335.93	69.11	433.00
5.17000	-2227.81	218.27	5.42	-2248.22	214.20	26.16	-3572.95	266.08	151.06	-2941.99	344.06	295.74	-1962.84	36.43	12.64	-2035.16	34.83	12.35	-1571.88	40.30	48.80	-1586.97	65.94	109.72	-2080.21	65.24	1248.35	0.00	0.00	0.00	-1657.21	99.54	1569.39	-1949.06	126.71	1522.50	-2061.98	53.28	1685.06	-2544.21	335.69	1567.42	-152.55	1925.82	72.53	-150.72	1335.10	69.52	435.99
5.18000	-2239.76	221.22	0.72	-2226.25	214.33	28.33	-3567.17	265.80	151.31	-2939.43	343.88	295.77	-1947.08	37.15	15.67	-2021.38	35.64	15.44	-1571.88	40.30	48.80	-1586.97	65.94	109.72	-2085.05	63.95	1248.37	0.00	0.00	0.00	-1657.21	99.54	1569.39	-1945.79	124.09	1523.16	-2058.04	53.60	1685.11	-2535.79	336.12	1567.63	-153.19	1928.06	71.60	-149.52	1333.34	70.23	437.03
5.19000	-2202.98	221.65	5.57	-2231.15	217.19	23.00	-3561.33	265.53	151.55	-2936.84	343.70	295.80	-1969.16	36.40	10.75	-2030.98	35.64	14.38	-1571.88	40.30	48.80	-1586.97	65.94	109.72	-2076.89	63.97	1248.61	0.00	0.00	0.00	-1657.21	99.54	1569.39	-1948.18	123.54	1523.94	-2054.08	53.95	1685.16	-2527.36	336.54	1567.85	-153.02	1927.32	71.96	-154.10	1336.42	68.92	438.63
5.20000	-2194.73	223.29	5.17	-2208.99	216.74	24.20	-3555.44	265.26	151.78	-2934.20	343.52	295.82	-1987.08	37.57	7.29	-2046.79	34.67	11.36	-1571.88	40.30	48.80	-1586.97	65.94	109.72	-2075.87	62.32	1248.79	0.00	0.00	0.00	-1657.21	99.54	1569.39	-1951.34	124.54	1524.60	-2050.12	54.31	1685.21	-2518.93	336.96	1568.06	-153.08	1928.00	72.04	-153.20	1335.14	68.87	436.03
5.21000	-2167.29	224.14	7.33	-2219.56	217.78	19.18	-3549.50	264.99	152.01	-2931.52	343.34	295.84	-1973.10	35.99	11.73	-2026.75	35.93	15.59	-1571.88	40.30	48.80	-1586.97	65.94	109.72	-2076.34	61.38	1248.78	0.00	0.00	0.00	-1657.21	99.54	1569.39	-1949.30	124.66	1524.10	-2046.15	54.69	1685.25	-2510.50	337.37	1568.28	-152.12	1925.37	72.75	-154.99	1334.26	68.37	437.64
5.22000	-2179.50	224.69	3.75	-2208.16	219.71	18.73	-3543.50	264.73	152.24	-2928.80	343.16	295.85	-1963.06	37.53	12.78	-2030.91	36.61	14.20	-1571.88	40.30	48.80	-1586.97	65.94	109.72	-2068.27	61.28	1249.36	0.00	0.00	0.00	-1657.21	99.54	1569.39	-1959.72	123.33	1526.10	-2042.17	55.10	1685.29	-2502.06	337.77	1568.50	-158.68	1930.11	70.21	-155.63	1335.80	67.89	434.03
5.23000	-2155.43	224.70	6.78	-2186.37	219.45	19.21	-3537.45	264.46	152.46	-2926.04	342.98	295.84	-1981.22	36.05	9.06	-2032.33	35.35	13.32	-1571.88	40.30	48.80	-1586.97	65.94	109.72	-2054.61	62.37	1248.94	0.00	0.00	0.00	-1657.21	99.54	1569.39	-1947.54	124.96	1525.90	-2038.19	55.53	1685.33	-2493.62	338.17	1568.72	-153.30	1928.97	71.50	-154.22	1336.34	68.47	435.03
5.24000	-2132.70	223.97	8.51	-2164.03	217.89	20.88	-3531.35	264.20	152.67	-2923.23	342.80	295.84	-1969.85	36.70	12.73	-2044.36	35.18	11.84	-1571.88	40.30	48.80	-1586.97	65.94	109.72	-2073.42	60.26	1248.39	0.00	0.00	0.00	-1657.21	99.54	1569.39	-1936.76	124.39	1526.18	-2034.19	55.98	1685.36	-2485.18	338.55	1568.95	-147.12	1923.84	73.43	-153.25	1336.67	68.31	431.01
5.25000	-2111.73	225.43	10.19	-2139.74	222.07	21.39	-3525.19	263.95	152.88	-2920.38	342.62	295.82	-1965.66	37.66	12.08	-2043.73	35.43	11.72	-1571.88	40.30	48.80	-1586.97	65.94	109.72	-2066.71	61.07	1249.05	0.00	0.00	0.00	-1657.21	99.54	1569.39	-1928.00	123.78	1526.09	-2030.19	56.45	1685.39	-2476.73	338.93	1569.17	-149.37	1923.86	72.55	-151.67	1335.33	68.82	433.96
5.26000	-2087.57	225.18	12.98	-2113.55	223.57	22.31	-3518.98	263.70	153.09	-2917.49	342.44	295.80	-1963.87	37.37	11.87	-2023.08	36.60	16.60	-1571.88	40.30	48.80	-1586.97	65.94	109.72	-2056.50	59.14	1248.49	0.00	0.00	0.00	-1657.21	99.54	1569.39	-1928.73	124.28	1525.84	-2026.17	56.94	1685.42	-2468.28	339.31	1569.40	-154.75	1930.06	70.67	-156.00	1337.58	67.72	434.98
5.27000	-2057.93	226.06	18.48	-2120.45	223.32	17.78	-3512.71	263.45	153.28	-2914.55	342.25	295.77	-1987.75	37.39	7.82	-2017.49	37.24	17.50	-1571.88	40.30	48.80	-1586.97	65.94	109.72	-2034.16	59.63	1248.60	0.00	0.00	0.00	-1657.21	99.54	1569.39	-1921.43	125.08	1526.50	-2022.15	57.46	1685.44	-2459.83	339.67	1569.64	-151.85	1926.40	72.37	-154.69	1337.50	67.88	434.92
5.28000	-2041.21	227.33	18.81	-2080.04	223.91	21.97	-3506.39	263.21	153.48	-2911.57	342.07	295.73	-1954.89	39.87	17.52	-2016.35	37.21	17.50	-1571.88	40.30	48.80	-1586.97	65.94	109.72	-2040.47	60.03	1248.03	0.00	0.00	0.00	-1657.21	99.54	1569.39	-1918.66	124.50	1526.85	-2018.12	58.00	1685.46	-2451.38	340.03	1569.87	-154.77	1928.60	71.44	-152.43	1335.51	68.62	436.13
5.29000	-2013.92	228.72	23.01	-2082.72	225.72	16.64	-3500.02	262.96	153.66	-2908.55	341.89	295.68	-1975.46	39.69	12.55	-2052.51	35.15	10.84	-1571.88	40.30	48.80	-1586.97	65.94	109.72	-2040.39	60.41	1248.10	0.00	0.00	0.00	-1657.21	99.54	1569.39	-1911.83	125.01	1525.93	-2014.09	58.56	1685.48	-2442.92	340.38	1570.11	-153.37	1929.97	71.55	-154.21	1333.45	68.92	436.96
5.30000	-2000.11	228.62	23.17	-2058.69	227.21	20.18	-3493.59	262.73	153.85	-2905.48	341.71	295.63	-1970.07	38.64	12.62	-2037.17	35.64	14.37	-1571.88	40.30	48.80	-1586.97	65.94	109.72	-2045.20	59.82	1247.76	0.00	0.00	0.00	-1657.21	99.54	1569.39	-1903.29	125.56	1525.35	-2010.04	59.14	1685.49	-2434.47	340.73	1570.35	-149.41	1926.35	72.72	-158.18	1336.42	67.39	437.84
5.31000	-2005.34	230.99	19.94	-2016.74	230.14	25.33	-3487.11	262.49	154.02	-2902.36	341.53	295.57	-1996.04	37.41	7.57	-2032.88	35.07	14.79	-1571.88	40.30	48.80	-1586.97	65.94	109.72	-2039.77	59.53	1248.23	0.00	0.00	0.00	-1657.21	99.54	1569.39	-1894.02	125.44	1526.57	-2005.98	59.74	1685.50	-2426.01	341.06	1570.59	-156.95	1925.74	71.24	-154.46	1335.82	68.45	438.88
5.32000	-1964.26	235.34	26.28	-2015.95	230.13	22.14	-3480.57	262.26	154.19	-2899.20	341.35	295.50	-1997.08	37.39	8.70	-2014.44	37.48	18.97	-1571.88	40.30	48.80	-1586.97	65.94	109.72	-2022.52	59.42	1247.78	0.00	0.00	0.00	-1657.21	99.54	1569.39	-1892.89	125.46	1526.90	-2001.92	60.37	1685.50	-2417.55	341.39	1570.83	-152.49	1924.33	72.80	-156.19	1334.93	68.06	434.86
5.33000	-1923.28	236.32	33.84	-2021.01	234.87	19.00	-3473.98	262.04	154.36	-2895.99	341.16	295.42	-1967.71	39.23	13.01	-2023.84	36.81	17.45	-1571.88	40.30	48.80	-1586.97	65.94	109.72	-2026.74	59.92	1247.05	0.00	0.00	0.00	-1657.21	99.54	1569.39	-1900.09	124.28	1526.24	-1997.85	61.02	1685.51	-2409.10	341.71	1571.08	-155.19	1928.21	71.91	-157.85	1336.47	67.38	434.01
5.34000	-1931.05	238.37	29.99	-1960.04	235.40	29.00	-3467.33	261.82	154.52	-2892.74	340.98	295.33	-1953.59	38.06	16.55	-2028.88	36.27	16.27	-1571.88	40.30	48.80	-1586.97	65.94	109.72	-2018.84	59.95	1247.46	0.00	0.00	0.00	-1657.21	99.54	1569.39	-1889.47	125.34	1526.59	-1993.77	61.70	1685.51	-2400.64	342.02	1571.33	-154.63	1926.39	72.17	-156.31	1338.75	67.24	436.80
5.35000	-1910.51	241.29	32.71	-1952.69	237.90	27.86	-3460.63	261.60	154.67	-2889.44	340.80	295.24	-1971.45	36.70	13.77	-2032.59	36.94	15.46	-1571.88	40.30	48.80	-1586.97	65.94	109.72	-2021.29	61.42	1246.93	0.00	0.00	0.00	-1657.21	99.54	1569.39	-1874.41	127.78	1524.84	-1989.68	62.40	1685.50	-2392.18	342.33	1571.58	-156.74	1927.03	71.18	-153.02	1336.98	68.41	435.36
5.36000	-1890.95	244.42	36.56	-1929.88	240.25	28.27	-3453.88	261.39	154.82	-2886.10	340.62	295.14	-1954.68	38.29	17.37	-2034.24	36.87	14.67	-1571.88	40.30	48.80	-1586.97	65.94	109.72	-2016.77	61.32	1247.19	0.00	0.00	0.00	-1657.21	99.54	1569.39	-1873.70	127.25	1524.48	-1985.58	63.12	1685.49	-2383.72	342.63	1571.83	-157.09	1929.62	70.09	-151.07	1334.68	69.19	436.98
5.37000	-1872.15	247.61	41.32	-1937.47	240.91	26.72	-3447.06	261.18	154.96	-2882.70	340.44	295.03	-1984.27	36.49	11.03	-2038.10	35.62	13.81	-1571.88	40.30	48.80	-1586.97	65.94	109.72	-2012.22	62.28	1246.94	0.00	0.00	0.00	-1657.21	99.54	1569.39	-1868.79	127.64	1524.39	-1981.47	63.86	1685.48	-2375.26	342.92	1572.09	-150.86	1927.00	72.29	-155.54	1335.77	68.32	436.58
5.38000	-1853.92	250.73	46.78	-1915.51	244.75	30.03	-3440.20	260.97	155.09	-2879.26	340.26	294.91	-1953.98	37.99	16.74	-2027.48	35.45	17.13	-1571.88	40.30	48.80	-1586.97	65.94	109.72	-2003.25	62.26	1246.16	0.00	0.00	0.00	-1657.21	99.54	1569.39	-1888.89	127.86	1523.58	-1977.35	64.63	1685.47	-2366.80	343.20	1572.35	-149.39	1927.01	72.63	-153.39	1335.60	68.36	435.76
5.39000	-1836.05	253.62	52.72	-1888.78	243.89	33.88	-3433.27	260.77	155.22	-2875.77	340.08	294.79	-1984.93	36.83	11.75	-2036.46	34.69	14.53	-1571.88	40.30	48.80	-1586.97	65.94	109.72	-2009.26	62.28	1245.92	0.00	0.00	0.00	-1657.21	99.54	1569.39	-1878.09	127.79	1522.53	-1973.23	65.42	1685.45	-2358.35	343.47	1572.61	-158.66	1929.63	70.17	-149.31	1335.54	69.63	436.60
5.40000	-1818.33	256.14	58.93	-1868.23	246.47	38.30	-3426.29	260.58	155.35	-2872.24	339.91	294.66	-1968.40	38.20	14.63	-2028.07	34.97	16.46	-1571.88	40.30	48.80	-1586.97	65.94	109.72	-1999.15	62.79	1245.76	0.00	0.00	0.00	-1657.21	99.54	1569.39	-1863.21	128.35	1522.02	-1969.09	66.23	1685.43	-2349.89	343.74	1572.87	-154.11	1927.70	72.14	-152.51	1336.67	68.84	437.38
5.41000	-1800.55	258.16	65.20	-1837.24	246.37	44.60	-3419.26	260.39	155.47	-2868.65	339.73	294.52	-1940.34	36.67	20.34	-2029.26	34.65	15.46	-1571.88	40.30	48.80	-1586.97	65.94	109.72	-2012.84	62.88	1245.18	0.00	0.00	0.00	-1657.21	99.54	1569.39	-1867.54	128.99	1522.22	-1964.95	67.07	1685.40	-2341.44	344.00	1573.14	-153.85	1928.05	71.89	-154.74	1336.34	68.43	437.08
5.42000	-1782.51	259.54	71.30	-1806.26	247.80	53.28	-3412.17	260.20	155.58	-2865.02	339.55	294.37	-1955.58	35.19	16.21	-2024.33	35.00	16.81	-1571.88	40.30	48.80	-1586.97	65.94	109.72	-1996.24	65.18	1245.55	0.00	0.00	0.00	-1657.21	99.54	1569.39	-1877.78	131.03	1522.29	-1960.79	67.93	1685.37	-2332.99	344.25	1573.41	-157.41	1926.38	71.40	-153.95	1336.56	68.29	435.50
5.43000	-1764.01	260.12	77.04	-1790.71	249.41	62.07	-3405.02	260.02	155.68	-2861.33	339.37	294.21	-1950.83	36.23	18.41	-2025.00	35.11	16.06	-1571.88	40.30	48.80	-1586.97	65.94	109.72	-1992.61	64.79	1245.28	0.00	0.00	0.00	-1657.21	99.54	1569.39	-1853.34	132.51	1520.80	-1956.63	68.82	1685.34	-2324.54	344.49	1573.68	-153.13	1926.10	72.00	-151.18	1337.02	68.59	434.95
5.44000	-1748.44	260.26	81.29	-1782.90	250.80	70.60	-3397.82	259.84	155.78	-2857.60	339.20	294.04	-1975.19	35.57	11.18	-2043.07	33.52	12.73	-1571.88	40.30	48.80	-1586.97	65.94	109.72	-1978.94	65.24	1244.70	0.00	0.00	0.00	-1657.21	99.54	1569.39	-1859.83	134.00	1519.85	-1952.46	69.73	1685.31	-2316.09	344.72	1573.95	-154.18	1925.72	72.04	-152.38	1336.53	68.63	435.67
5.45000	-1733.97	261.52	85.24	-1775.18	251.54	78.48	-3390.56	259.67	155.88	-2853.82	339.02	293.87	-1990.31	32.52	7.50	-2031.75	33.70	15.00	-1571.88	40.30	48.80	-1586.97	65.94	109.72	-1977.22	65.79	1244.10	0.00	0.00	0.00	-1657.21	99.54	1569.39	-1861.20	134.68	1519.07	-1948.28	70.67	1685.27	-2307.64	344.95	1574.23	-154.65	1925.38	71.95	-153.79	1335.66	68.61	434.63
5.46000	-1718.50	260.10	90.53	-1759.87	251.21	85.33	-3383.24	259.50	155.97	-2849.98	338.85	293.69	-1968.16	34.49	11.69	-2017.74	34.51	17.70	-1571.88	40.30	48.80	-1586.97	65.94	109.72	-1980.26	66.72	1244.15	0.00	0.00	0.00	-1657.21	99.54	1569.39	-1849.17	134.78	1518.78	-1944.09	71.63	1685.22	-2299.20	345.16	1574.50	-155.30	1927.32	71.28	-160.58	1338.34	66.39	437.14
5.47000	-1704.68	259.70	94.94	-1744.95	251.02	89.59	-3375.87	259.34	156.05	-2846.10	338.68	293.50	-1986.00	33.53	10.11	-2027.04	33.60	15.95	-1571.88	40.30	48.80	-1586.97	65.94	109.72	-1975.64	68.75	1243.52	0.00	0.00	0.00	-1657.21	99.54	1569.39	-1814.11	136.35	1517.13	-1939.89	72.61	1685.17	-2290.76	345.37	1574.78	-152.17	1927.19	71.94	-155.99	1336.46	67.85	438.41
5.48000	-1692.17	259.06	98.97	-1731.47	249.39	93.49	-3368.44	259.18	156.12	-2842.17	338.50	293.30	-1988.21	32.59	8.51	-2031.89	33.61	14.00	-1571.88	40.30	48.80	-1586.97	65.94	109.72	-1986.03	69.59	1242.71	0.00	0.00	0.00	-1657.21	99.54	1569.39	-1827.98	136.98	1516.89	-1935.68	73.62	1685.12	-2282.32	345.57	1575.07	-150.61	1927.57	72.25	-153.77	1337.95	67.81	436.79
5.49000	-1679.74	257.57	103.13	-1718.47	248.17	96.74	-3360.95	259.03	156.19	-2838.18	338.33	293.10	-1974.02	33.24	12.06	-2017.73	33.52	17.17	-1571.88	40.30	48.80	-1586.97	65.94	109.72	-1979.20	70.11	1241.91	0.00	0.00	0.00	-1657.21	99.54	1569.39	-1810.90	137.21	1515.89	-1931.47	74.66	1685.07	-2273.89	345.77	1575.35	-151.88	1925.87	72.32	-154.56	1336.71	67.94	437.13
5.50000	-1667.01	253.84	107.59	-1703.57	247.03	100.74	-3353.40	258.88	156.26	-2834.14	338.16	292.88	-1966.21	33.88	13.88	-2034.80	33.31	13.10	-1571.88	40.30	48.80	-1586.97	65.94	109.72	-1976.63	70.45	1241.55	0.00	0.00	0.00	-1657.21	99.54	1569.39	-1816.09	138.91	1514.87	-1927.24	75.72	1685.01	-2265.46	345.95	1575.64	-157.38	1926.83	71.29	-155.64	1336.15	67.80	435.93
5.51000	-1657.06	252.43	110.26	-1695.21	246.71	102.81	-3345.80	258.74	156.31	-2830.05	338.00	292.66	-1983.11	32.37	9.81	-2023.03	33.37	16.27	-1571.88	40.30	48.80	-1586.97	65.94	109.72	-1977.60	71.11	1241.59	0.00	0.00	0.00	-1657.21	99.54	1569.39	-1837.81	141.41	1515.22	-1923.00	76.80	1684.95	-2257.04	346.13	1575.93	-152.77	1926.57	71.80	-150.34	1334.58	69.57	432.83
5.52000	-1647.20	250.17	112.52	-1688.73	245.79	103.69	-3338.14	258.60	156.36	-2825.91	337.83	292.43	-1996.99	32.49	6.33	-2020.51	32.30	16.70	-1571.88	40.30	48.80	-1586.97	65.94	109.72	-1966.48	72.56	1241.18	0.00	0.00	0.00	-1657.21	99.54	1569.39	-1838.45	143.56	1514.82	-1918.76	77.91	1684.88	-2248.62	346.29	1576.23	-151.65	1925.91	71.90	-151.46	1336.72	68.48	433.73
5.53000	-1638.19	246.88	113.73	-1679.48	242.83	104.12	-3330.43	258.47	156.41	-2821.72	337.66	292.19	-1946.89	34.16	16.81	-2034.02	33.15	14.18	-1571.88	40.30	48.80	-1586.97	65.94	109.72	-1961.69	72.82	1240.84	0.00	0.00	0.00	-1657.21	99.54	1569.39	-1829.22	144.49	1514.01	-1914.50	79.05	1684.81	-2240.20	346.45	1576.52	-153.60	1928.24	71.84	-152.97	1336.77	68.51	437.17
5.54000	-1631.84	246.78	112.92	-1671.95	240.98	103.88	-3322.65	258.35	156.45	-2817.47	337.50	291.94	-1962.52	33.88	12.73	-2023.73	33.34	16.15	-1571.88	40.30	48.80	-1586.97	65.94	109.72	-1958.29	74.94	1240.56	0.00	0.00	0.00	-1657.21	99.54	1569.39	-1815.81	145.63	1514.08	-1910.23	80.21	1684.74	-2231.79	346.60	1576.82	-150.08	1925.86	72.92	-149.25	1334.90	69.58	439.60
5.55000	-1625.38	244.55	112.47	-1662.62	235.76	105.22	-3314.82	258.23	156.48	-2813.17	337.33	291.69	-1974.34	31.74	10.45	-2015.59	33.74	17.42	-1571.88	40.30	48.80	-1586.97	65.94	109.72	-1951.92	76.67	1239.67	0.00	0.00	0.00	-1657.21	99.54	1569.39	-1811.48	147.69	1512.73	-1905.96	81.39	1684.66	-2223.38	346.74	1577.12	-152.02	1928.32	71.93	-150.58	1334.04	69.39	435.06
5.56000	-1619.65	242.07	111.87	-1661.20	239.28	102.34	-3306.93	258.11	156.50	-2808.81	337.17	291.42	-1946.36	33.15	17.01	-2027.62	32.96	15.95	-1571.88	40.30	48.80	-1586.97	65.94	109.72	-1948.41	77.01	1239.02	0.00	0.00	0.00	-1657.21	99.54	1569.39	-1813.67	149.24	1512.39	-1901.68	82.60	1684.58	-2214.98	346.87	1577.42	-153.36	1927.63	71.34	-154.00	1337.24	67.92	435.86
5.57000	-1614.84	239.56	110.50	-1655.66	236.30	101.66	-3298.98	258.01	156.52	-2804.40	337.01	291.15	-1989.95	33.30	7.87	-2012.01	34.09	18.97	-1571.88	40.30	48.80	-1586.97	65.94	109.72	-1939.37	78.54	1238.92	0.00	0.00	0.00	-1657.21	99.54	1569.39	-1800.13	151.82	1511.99	-1897.38	83.84	1684.49	-2206.59	347.00	1577.73	-154.06	1926.16	71.86	-151.73	1335.86	69.07	436.75
5.58000	-1610.91	237.11	108.44	-1651.79	234.09	100.03	-3290.98	257.90	156.53	-2799.94	336.85	290.87	-1958.38	32.52	13.67	-2026.56	33.71	16.08	-1571.88	40.30	48.80	-1586.97	65.94	109.72	-1940.88	79.68	1237.85	0.00	0.00	0.00	-1657.21	99.54	1569.39	-1813.91	153.27	1511.37	-1893.08	85.11	1684.40	-2198.20	347.11	1578.04	-150.35	1926.45	72.62	-151.62	1335.75	69.14	436.23
5.59000	-1608.06	234.83	105.59	-1650.44	234.78	96.43	-3282.91	257.81	156.54	-2795.42	336.69	290.58	-1967.13	32.28	12.82	-2014.91	33.39	18.25	-1571.88	40.30	48.80	-1586.97	65.94	109.72	-1925.35	82.08	1237.83	0.00	0.00	0.00	-1657.21	99.54	1569.39	-1779.29	155.48	1509.44	-1888.76	86.40	1684.31	-2189.82	347.22	1578.35	-152.52	1927.75	71.65	-153.70	1335.96	68.29	437.18
5.60000	-1606.98	234.60	101.90	-1649.97	234.71	93.35	-3274.79	257.72	156.54	-2790.85	336.54	290.28	-1949.28	33.18	15.65	-2009.36	33.24	19.18	-1571.88	40.30	48.80	-1586.97	65.94	109.72	-1940.70	83.09	1237.56	0.00	0.00	0.00	-1657.21	99.54	1569.39	-1789.89	156.94	1509.74	-1884.44	87.71	1684.21	-2181.44	347.31	1578.66	-157.82	1927.13	70.39	-154.39	1336.75	68.07	435.48
5.61000	-1604.28	230.45	99.28	-1646.76	230.26	91.26	-3266.60	257.63	156.53	-2786.22	336.38	289.98	-1961.49	32.32	13.65	-2021.26	32.53	16.07	-1571.88	40.30	48.80	-1586.97	65.94	109.72	-1931.61	84.86	1237.45	0.00	0.00	0.00	-1657.21	99.54	1569.39	-1783.60	159.56	1508.82	-1880.11	89.06	1684.11	-2173.07	347.40	1578.98	-155.21	1926.97	71.38	-155.79	1337.68	67.67	436.63
5.62000	-1604.03	229.04	95.23	-1645.23	227.74	88.53	-3258.36	257.55	156.52	-2781.54	336.23	289.66	-1973.88	33.18	12.01	-2018.52	32.89	16.98	-1571.88	40.30	48.80	-1586.97	65.94	109.72	-1926.60	85.94	1236.87	0.00	0.00	0.00	-1657.21	99.54	1569.39	-1767.77	161.92	1507.48	-1875.77	90.43	1684.00	-2164.71	347.48	1579.30	-148.22	1925.47	73.15	-154.68	1335.97	68.19	437.04
5.63000	-1604.43	228.10	90.48	-1643.46	223.50	85.68	-3250.06	257.48	156.50	-2776.79	336.08	289.34	-1946.20	30.63	15.88	-2017.90	32.67	17.84	-1571.88	40.30	48.80	-1586.97	65.94	109.72	-1923.17	88.40	1236.70	0.00	0.00	0.00	-1657.21	99.54	1569.39	-1770.38	163.88	1507.82	-1871.41	91.82	1683.89	-2156.35	347.55	1579.62	-154.17	1928.25	71.12	-157.89	1338.54	67.07	436.12
5.64000	-1604.24	225.83	86.23	-1648.09	228.52	79.22	-3241.70	257.41	156.47	-2772.00	335.93	289.00	-1965.86	31.22	11.29	-2026.53	32.59	15.80	-1571.88	40.30	48.80	-1586.97	65.94	109.72	-1914.64	90.23	1236.96	0.00	0.00	0.00	-1657.21	99.54	1569.39	-1763.21	166.91	1507.47	-1867.05	93.24	1683.78	-2148.01	347.61	1579.94	-149.87	1927.81	72.07	-152.65	1335.21	68.58	434.54
5.65000	-1603.39	222.20	82.64	-1643.63	219.87	78.70	-3233.29	257.35	156.44	-2767.14	335.78	288.66	-1951.01	31.58	14.79	-2019.13	32.75	17.15	-1571.88	40.30	48.80	-1586.97	65.94	109.72	-1904.71	91.28	1236.81	0.00	0.00	0.00	-1657.21	99.54	1569.39	-1755.93	169.53	1507.54	-1862.68	94.69	1683.66	-2139.67	347.66	1580.27	-154.12	1923.37	72.51	-150.89	1333.52	69.56	432.73
5.66000	-1603.59	221.89	78.29	-1647.02	225.15	72.13	-3224.81	257.30	156.40	-2762.23	335.64	288.31	-1963.71	31.92	11.83	-2027.91	32.91	14.67	-1571.88	40.30	48.80	-1586.97	65.94	109.72	-1906.52	92.91	1236.22	0.00	0.00	0.00	-1657.21	99.54	1569.39	-1758.29	172.31	1507.34	-1858.30	96.17	1683.54	-2131.33	347.70	1580.59	-154.31	1925.84	71.90	-154.96	1333.95	68.58	435.11
5.67000	-1601.11	220.19	75.15	-1643.67	221.52	70.34	-3216.27	257.25	156.35	-2757.27	335.49	287.95	-1971.94	30.74	10.67	-2027.12	34.04	14.78	-1571.88	40.30	48.80	-1586.97	65.94	109.72	-1898.51	95.59	1235.50	0.00	0.00	0.00	-1657.21	99.54	1569.39	-1757.82	174.85	1506.49	-1853.90	97.67	1683.41	-2123.01	347.74	1580.93	-154.97	1930.11	70.93	-154.55	1334.61	68.49	436.74
5.68000	-1597.79	219.09	71.19	-1639.24	217.25	69.03	-3207.67	257.21	156.30	-2752.24	335.35	287.59	-1963.87	29.44	11.61	-2034.74	32.89	13.29	-1571.88	40.30	48.80	-1586.97	65.94	109.72	-1898.84	96.08	1235.66	0.00	0.00	0.00	-1657.21	99.54	1569.39	-1764.06	175.49	1507.09	-1849.50	99.21	1683.28	-2114.69	347.76	1581.26	-151.50	1928.06	72.28	-154.01	1334.37	69.01	433.80
5.69000	-1595.16	219.82	66.34	-1641.99	220.50	55.53	-3199.02	257.18	156.23	-2747.16	335.21	287.21	-1966.24	32.38	10.43	-2024.57	33.76	15.51	-1571.88	40.30	48.80	-1586.97	65.94	109.72	-1893.22	100.34	1235.63	0.00	0.00	0.00	-1657.21	99.54	1569.39	-1743.74	179.13	1507.18	-1845.09	100.76	1683.15	-2106.39	347.77	1581.60	-151.39	1924.59	73.22	-156.50	1336.76	67.60	435.57
5.70000	-1593.15	220.39	61.77	-1636.57	219.48	53.54	-3190.30	257.15	156.17	-2742.01	335.08	286.83	-1924.30	34.65	19.03	-2028.22	32.56	14.38	-1571.88	40.30	48.80	-1586.97	65.94	109.72	-1889.98	101.88	1235.63	0.00	0.00	0.00	-1657.21	99.54	1569.39	-1744.29	180.62	1507.00	-1840.66	102.35	1683.01	-2098.09	347.78	1581.94	-152.89	1926.66	72.12	-154.65	1336.58	68.30	438.01
5.71000	-1591.86	221.56	58.81	-1645.89	220.15	49.60	-3181.52	257.13	156.09	-2736.81	334.94	286.43	-1976.14	31.25	7.08	-2021.97	32.59	15.46	-1571.88	40.30	48.80	-1586.97	65.94	109.72	-1880.87	104.10	1236.23	0.00	0.00	0.00	-1657.21	99.54	1569.39	-1745.72	182.40	1507.24	-1836.23	103.96	1682.87	-2089.80	347.77	1582.28	-154.36	1929.07	71.10	-152.91	1335.21	68.40	435.71
5.72000	-1591.05	221.27	56.45	-1645.31	219.78	47.97	-3172.69	257.12	156.01	-2731.55	334.81	286.03	-1958.38	30.36	10.33	-2034.45	32.23	12.52	-1571.88	40.30	48.80	-1586.97	65.94	109.72	-1883.52	106.34	1235.94	0.00	0.00	0.00	-1657.21	99.54	1569.39	-1740.38	187.78	1507.30	-1831.79	105.61	1682.72	-2081.52	347.76	1582.62	-156.37	1929.24	70.93	-154.05	1335.91	68.40	435.78
5.73000	-1591.68	221.86	53.44	-1636.60	218.78	49.06	-3163.79	257.11	155.92	-2726.23	334.68	285.62	-1966.95	30.55	8.67	-2028.51	32.25	14.18	-1571.88	40.30	48.80	-1586.97	65.94	109.72	-1883.51	108.40	1236.28	0.00	0.00	0.00	-1657.21	99.54	1569.39	-1739.64	190.14	1507.85	-1827.33	107.27	1682.57	-2073.25	347.74	1582.97	-156.71	1927.88	71.53	-151.35	1335.40	69.16	433.53
5.74000	-1590.31	220.38	52.06	-1648.58	219.28	46.22	-3154.83	257.11	155.83	-2720.85	334.55	285.20	-1962.14	30.64	10.41	-2022.23	32.69	14.59	-1571.88	40.30	48.80	-1586.97	65.94	109.72	-1875.22	110.17	1237.36	0.00	0.00	0.00	-1657.21	99.54	1569.39	-1730.40	194.87	1508.45	-1822.87	108.97	1682.42	-2065.00	347.70	1583.32	-152.44	1926.98	72.19	-151.18	1336.26	68.73	433.52
5.75000	-1589.78	220.60	50.75	-1655.54	217.55	43.71	-3145.81	257.12	155.72	-2715.41	334.43	284.77	-1961.88	29.23	8.95	-2012.66	31.44	16.53	-1571.88	40.30	48.80	-1586.97	65.94	109.72	-1880.42	112.87	1237.95	0.00	0.00	0.00	-1657.21	99.54	1569.39	-1721.56	198.05	1509.88	-1818.39	110.70	1682.26	-2056.75	347.66	1583.67	-155.42	1927.08	71.67	-154.18	1337.57	67.95	434.40
5.76000	-1589.14	220.22	49.95	-1628.28	219.20	48.53	-3136.74	257.13	155.61	-2709.91	334.30	284.33	-1950.78	30.87	10.81	-2009.79	31.69	16.80	-1571.88	40.30	48.80	-1586.97	65.94	109.72	-1876.75	114.80	1238.64	0.00	0.00	0.00	-1657.21	99.54	1569.39	-1716.22	200.69	1510.31	-1813.91	112.45	1682.09	-2048.51	347.61	1584.02	-158.23	1931.09	70.18	-152.13	1336.68	68.74	435.40
5.77000	-1589.33	221.25	48.80	-1632.49	217.93	48.26	-3127.60	257.16	155.50	-2704.35	334.18	283.88	-1965.58	30.20	8.10	-2016.84	32.10	14.64	-1571.88	40.30	48.80	-1586.97	65.94	109.72	-1862.39	118.16	1239.99	0.00	0.00	0.00	-1657.21	99.54	1569.39	-1704.63	202.35	1510.17	-1809.41	114.23	1681.92	-2040.28	347.55	1584.38	-152.61	1924.90	72.78	-153.72	1335.84	68.85	434.57
5.78000	-1588.07	219.37	48.72	-1637.25	220.54	44.84	-3118.40	257.19	155.37	-2698.72	334.07	283.43	-1982.36	28.53	4.86	-2019.13	30.35	14.49	-1571.88	40.30	48.80	-1586.97	65.94	109.72	-1858.16	121.18	1240.52	0.00	0.00	0.00	-1657.21	99.54	1569.39	-1715.19	204.27	1512.20	-1804.91	116.04	1681.75	-2032.07	347.47	1584.74	-151.43	1926.61	71.51	-153.34	1334.03	69.32	434.67
5.79000	-1587.96	219.14	47.83	-1646.16	220.74	43.27	-3109.13	257.22	155.24	-2693.04	333.95	282.96	-1962.69	31.97	7.32	-2029.16	30.82	12.05	-1571.88	40.30	48.80	-1586.97	65.94	109.72	-1850.05	123.44	1241.42	0.00	0.00	0.00	-1657.21	99.54	1569.39	-1723.54	208.24	1513.13	-1800.39	117.88	1681.58	-2023.86	347.39	1585.10	-154.07	1926.93	71.33	-152.18	1335.70	68.76	434.38
5.80000	-1588.08	219.50	47.13	-1648.71	218.47	42.53	-3099.81	257.27	155.10	-2687.29	333.84	282.49	-1964.73	29.90	7.61	-2023.00	30.80	12.41	-1571.88	40.30	48.80	-1586.97	65.94	109.72	-1846.39	126.33	1242.27	0.00	0.00	0.00	-1657.21	99.54	1569.39	-1702.11	210.75	1513.80	-1795.87	119.75	1681.39	-2015.67	347.30	1585.47	-154.21	1928.83	71.23	-153.56	1337.65	68.00	435.90
5.81000	-1587.40	218.61	47.12	-1641.83	218.62	43.83	-3090.42	257.32	154.96	-2681.48	333.73	282.00	-1974.31	30.16	5.57	-2021.51	31.11	12.50	-1571.88	40.30	48.80	-1586.97	65.94	109.72	-1820.89	129.06	1244.07	0.00	0.00	0.00	-1657.21	99.54	1569.39	-1717.64	214.14	1515.53	-1791.33	121.65	1681.21	-2007.49	347.20	1585.84	-152.60	1927.62	71.86	-154.85	1336.96	68.18	435.95
5.82000	-1587.62	219.25	46.21	-1639.87	221.73	43.59	-3080.98	257.38	154.80	-2675.61	333.62	281.51	-1955.16	30.75	8.04	-2023.77	30.22	11.20	-1571.88	40.30	48.80	-1586.97	65.94	109.72	-1824.59	132.28	1245.04	0.00	0.00	0.00	-1657.21	99.54	1569.39	-1697.73	216.06	1516.39	-1786.78	123.57	1681.02	-1999.32	347.09	1586.21	-150.25	1929.11	71.93	-151.19	1335.44	68.99	437.38
5.83000	-1587.31	218.65	45.92	-1632.15	220.75	43.95	-3071.47	257.44	154.64	-2669.68	333.52	281.01	-1966.82	29.65	6.50	-2010.60	31.01	13.61	-1571.88	40.30	48.80	-1586.97	65.94	109.72	-1821.75	133.94	1245.95	0.00	0.00	0.00	-1657.21	99.54	1569.39	-1684.13	219.33	1517.94	-1782.22	125.53	1680.82	-1991.16	346.97	1586.58	-154.43	1930.44	70.84	-154.46	1334.44	68.52	437.75
5.84000	-1587.07	217.99	45.82	-1649.51	219.17	41.50	-3061.90	257.52	154.48	-2663.68	333.41	280.50	-1969.86	28.21	6.46	-2022.37	30.77	10.59	-1571.88	40.30	48.80	-1586.97	65.94	109.72	-1813.17	137.60	1247.01	0.00	0.00	0.00	-1657.21	99.54	1569.39	-1676.53	223.12	1518.38	-1777.65	127.51	1680.63	-1983.02	346.83	1586.96	-153.90	1928.08	71.70	-153.28	1335.51	68.50	438.77
5.85000	-1587.50	218.89	45.14	-1638.23	218.19	44.01	-3052.27	257.60	154.30	-2657.62	333.32	279.98	-1954.61	30.68	8.51	-2023.97	30.31	9.48	-1571.88	40.30	48.80	-1586.97	65.94	109.72	-1811.06	139.78	1247.56	0.00	0.00	0.00	-1657.21	99.54	1569.39	-1691.50	225.55	1519.59	-1773.07	129.53	1680.42	-1974.89	346.69	1587.33	-151.17	1925.39	72.76	-155.92	1335.66	68.04	436.52
5.86000	-1587.01	218.11	44.98	-1644.73	219.19	41.38	-3042.57	257.69	154.12	-2651.49	333.22	279.45	-1971.11	30.72	5.81	-2018.74	29.67	9.27	-1571.88	40.30	48.80	-1586.97	65.94	109.72	-1800.92	142.92	1248.51	0.00	0.00	0.00	-1657.21	99.54	1569.39	-1672.87	227.95	1521.14	-1768.48	131.57	1680.22	-1966.77	346.54	1587.72	-154.12	1929.79	71.00	-152.86	1337.34	68.05	436.77
5.87000	-1587.48	218.89	44.23	-1643.82	220.54	41.18	-3032.82	257.79	153.93	-2645.30	333.13	278.91	-1957.06	30.72	8.34	-2008.36	30.74	10.14	-1571.88	40.30	48.80	-1586.97	65.94	109.72	-1797.06	144.77	1249.37	0.00	0.00	0.00	-1657.21	99.55	1569.40	-1660.70	230.47	1521.51	-1763.88	133.64	1680.00	-1958.67	346.38	1588.10	-154.88	1929.98	71.05	-153.78	1336.39	68.42	436.57
5.88000	-1587.01	218.18	44.30	-1653.10	218.84	39.84	-3023.00	257.90	153.73	-2639.05	333.04	278.36	-1942.08	30.67	11.70	-2014.14	30.65	8.75	-1571.88	40.30	48.80	-1586.97	65.94	109.72	-1793.98	147.62	1249.92	0.00	0.00	0.00	-1653.19	103.27	1570.59	-1675.53	234.92	1523.06	-1759.27	135.75	1679.79	-1950.58	346.20	1588.49	-152.03	1928.55	71.69	-154.18	1336.17	68.49	435.33
5.89000	-1587.48	218.83	43.86	-1637.51	220.30	42.12	-3013.11	258.01	153.53	-2632.73	332.95	277.81	-1925.62	30.68	15.03	-2003.68	30.70	10.46	-1571.88	40.30	48.80	-1586.97	65.94	109.72	-1784.86	150.36	1250.93	0.00	0.00	0.00	-1648.02	105.12	1571.40	-1669.47	237.56	1524.29	-1754.65	137.88	1679.57	-1942.50	346.02	1588.87	-154.12	1928.39	71.74	-154.19	1335.36	68.61	436.74
5.90000	-1587.28	218.28	43.69	-1647.41	218.32	40.56	-3003.17	258.13	153.32	-2626.35	332.87	277.24	-1944.48	30.33	11.83	-2006.62	30.12	9.46	-1571.88	40.30	48.80	-1586.97	65.94	109.72	-1779.61	153.60	1251.48	0.00	0.00	0.00	-1644.19	108.95	1572.49	-1658.73	240.28	1524.77	-1750.01	140.04	1679.34	-1934.44	345.83	1589.27	-150.37	1925.34	72.92	-157.69	1336.57	67.38	435.75
5.91000	-1587.02	217.81	43.78	-1630.16	218.96	44.37	-2993.16	258.26	153.10	-2619.90	332.79	276.66	-1955.40	27.66	6.89	-2017.72	30.39	6.82	-1571.88	40.30	48.80	-1586.97	65.94	109.72	-1771.98	156.67	1251.96	0.00	0.00	0.00	-1645.12	110.99	1566.21	-1655.83	242.36	1525.63	-1745.37	142.24	1679.11	-1926.39	345.62	1589.66	-156.41	1928.96	71.31	-154.47	1333.16	69.14	434.98
5.92000	-1586.62	217.11	43.90	-1640.81	218.46	40.99	-2983.09	258.40	152.87	-2613.38	332.71	276.08	-1962.84	29.38	4.83	-2004.00	29.91	9.19	-1571.88	40.30	48.80	-1586.97	65.94	109.72	-1768.87	159.35	1252.48	0.00	0.00	0.00	-1636.23	114.41	1572.37	-1660.45	245.27	1526.41	-1740.71	144.46	1678.87	-1918.36	345.41	1590.06	-153.45	1928.25	71.57	-150.41	1332.59	70.16	435.59
5.93000	-1587.21	217.86	43.26	-1641.13	218.26	41.54	-2972.96	258.55	152.63	-2606.80	332.64	275.48	-1972.18	27.76	0.37	-2005.96	29.58	8.54	-1571.88	40.30	48.80	-1586.97	65.94	109.72	-1760.57	162.06	1252.60	0.00	0.00	0.00	-1630.97	117.53	1574.31	-1645.85	247.67	1526.11	-1736.04	146.71	1678.63	-1910.34	345.19	1590.46	-152.27	1927.04	71.93	-158.51	1334.85	68.00	437.16
5.94000	-1586.83	217.13	43.27	-1634.69	219.41	50.83	-2962.76	258.71	152.39	-2600.15	332.57	274.88	-1975.03	28.45	-1.94	-1991.09	30.48	11.18	-1571.88	40.30	48.80	-1586.97	65.94	109.72	-1762.07	164.74	1252.63	0.00	0.00	0.00	-1625.62	119.20	1574.65	-1639.37	250.97	1527.20	-1731.36	149.00	1678.39	-1902.34	344.95	1590.86	-156.17	1929.87	70.60	-157.23	1335.90	67.97	436.43
5.95000	-1587.25	217.78	42.88	-1637.67	220.53	41.00	-2952.50	258.87	152.14	-2593.43	332.50	274.27	-1981.80	26.83	-3.86	-2003.02	30.16	9.20	-1571.88	40.30	48.80	-1586.97	65.94	109.72	-1760.06	166.55	1253.28	0.00	0.00	0.00	-1620.62	121.43	1574.70	-1648.68	253.90	1527.64	-1726.67	151.31	1678.14	-1894.35	344.70	1591.27	-158.19	1929.76	70.71	-150.89	1333.62	69.80	439.63
5.96000	-1587.35	217.70	42.55	-1650.47	219.37	38.76	-2942.18	259.04	151.88	-2586.65	332.44	273.64	-1981.99	27.87	-4.19	-2001.97	30.26	8.95	-1571.88	40.30	48.80	-1586.97	65.94	109.72	-1752.13	169.97	1253.46	0.00	0.00	0.00	-1617.35	125.67	1574.72	-1634.03	254.74	1527.72	-1721.97	153.66	1677.89	-1886.38	344.45	1591.67	-151.35	1930.31	71.58	-151.26	1335.04	69.15	441.90
5.97000	-1586.92	217.15	42.64	-1637.97	218.62	41.47	-2931.79	259.22	151.62	-2579.80	332.38	273.01	-1979.36	27.30	-4.38	-2001.79	30.34	8.05	-1571.88	40.30	48.80	-1586.97	65.94	109.72	-1745.38	171.90	1253.30	0.00	0.00	0.00	-1612.85	128.02	1574.74	-1616.36	256.99	1526.87	-1717.26	156.03	1677.63	-1878.43	344.18	1592.08	-151.77	1926.63	72.30	-153.10	1335.89	68.45	438.14
5.98000	-1587.56	218.21	41.90	-1643.40	220.76	39.04	-2921.34	259.42	151.34	-2572.88	332.32	272.37	-1966.09	27.11	-2.01	-2004.25	29.38	7.33	-1571.88	40.30	48.80	-1586.97	65.94	109.72	-1744.31	174.37	1253.01	0.00	0.00	0.00	-1607.83	129.67	1574.59	-1632.14	260.16	1527.24	-1712.54	158.44	1677.37	-1870.49	343.90	1592.50	-148.77	1922.33	73.58	-154.21	1335.40	68.67	434.55
5.99000	-1587.34	217.67	41.72	-1638.52	219.70	40.53	-2910.83	259.61	151.06	-2565.89	332.27	271.72	-1958.43	26.53	-1.92	-2001.37	30.00	7.79	-1571.88	40.30	48.80	-1586.97	65.94	109.72	-1728.24	175.25	1263.95	0.00	0.00	0.00	-1607.16	130.73	1569.82	-1619.74	262.70	1526.04	-1707.80	160.88	1677.10	-1862.57	343.61	1592.91	-157.53	1928.65	71.02	-155.77	1336.94	67.85	433.83
6.00000	-1587.13	217.10	41.72	-1655.31	218.29	36.42	-2900.25	259.82	150.77	-2558.83	332.22	271.06	-1961.65	25.70	-3.61	-1986.69	29.78	10.58	-1571.88	40.30	48.80	-1586.97	65.94	109.72	-1721.10	177.55	1265.62	0.00	0.00	0.00	-1604.69	133.16	1567.67	-1604.33	265.25	1525.01	-1703.06	163.35	1676.83	-1854.66	343.31	1593.33	-156.22	1927.71	71.08	-154.55	1334.95	68.44	435.66
6.01000	-1587.29	217.28	41.50	-1648.20	218.94	38.25	-2889.60	260.04	150.48	-2551.71	332.18	270.39	-1961.69	25.30	-5.83	-1990.24	29.71	10.21	-1571.88	40.30	48.80	-1586.97	65.94	109.72	-1716.93	179.68	1265.27	0.00	0.00	0.00	-1596.62	137.68	1572.32	-1603.39	267.61	1525.13	-1699.91	167.31	1676.67	-1846.78	343.00	1593.75	-156.16	1927.23	71.40	-149.97	1334.84	69.33	435.91
6.02000	-1586.56	216.49	41.60	-1639.21	217.99	40.68	-2878.90	260.27	150.17	-2544.51	332.14	269.71	-1963.76	24.77	-7.87	-1983.09	30.02	12.35	-1571.88	40.30	48.80	-1586.97	65.94	109.72	-1719.47	182.55	1265.20	0.00	0.00	0.00	-1591.00	139.72	1573.21	-1607.04	271.46	1525.45	-1695.18	169.54	1676.16	-1838.91	342.68	1594.18	-156.95	1928.79	70.90	-149.51	1335.04	69.38	437.99
6.03000	-1587.45	217.42	40.84	-1640.35	220.78	38.97	-2868.12	260.50	149.86	-2537.24	332.10	269.02	-1949.53	25.52	-7.31	-1982.10	30.69	12.57	-1571.88	40.30	48.80	-1586.97	65.94	109.72	-1716.44	184.58	1265.00	0.00	0.00	0.00	-1587.35	142.66	1573.02	-1599.68	273.52	1525.51	-1688.55	169.03	1675.83	-1831.05	342.35	1594.61	-156.91	1931.44	70.04	-150.15	1334.10	69.74	437.54
6.04000	-1587.63	217.58	40.49	-1648.29	219.63	38.04	-2857.29	260.75	149.54	-2529.91	332.07	268.32	-1939.49	26.52	-6.88	-1969.28	32.15	16.86	-1571.88	40.30	48.80	-1586.97	65.94	109.72	-1709.31	186.86	1264.68	0.00	0.00	0.00	-1583.74	144.99	1572.95	-1596.12	275.57	1525.35	-1685.43	172.90	1675.74	-1823.22	342.01	1595.04	-150.92	1925.80	71.83	-154.19	1335.10	68.47	436.16
6.05000	-1587.15	217.27	40.32	-1646.60	220.58	38.38	-2846.38	261.00	149.21	-2522.50	332.04	267.61	-1932.00	25.69	-6.26	-1958.50	31.92	20.50	-1571.88	40.30	48.80	-1586.97	65.94	109.72	-1707.72	188.38	1264.79	0.00	0.00	0.00	-1579.61	146.54	1572.38	-1593.08	276.74	1524.68	-1681.09	175.09	1675.42	-1815.40	341.65	1595.47	-148.19	1924.79	72.72	-151.25	1336.42	68.18	437.11
6.06000	-1586.59	216.40	40.44	-1631.24	221.23	40.34	-2835.42	261.26	148.87	-2515.03	332.01	266.89	-1929.40	25.84	-4.95	-1942.78	33.40	25.89	-1571.88	40.30	48.80	-1586.97	65.94	109.72	-1705.89	189.41	1264.49	0.00	0.00	0.00	-1574.41	148.17	1571.80	-1593.41	277.77	1523.59	-1677.29	176.97	1675.27	-1807.61	341.29	1595.90	-151.20	1926.17	72.67	-147.63	1335.44	69.68	436.45
6.07000	-1586.44	215.86	40.51	-1648.64	218.66	36.46	-2824.39	261.54	148.53	-2507.48	331.99	266.16	-1918.86	26.48	-3.17	-1941.08	33.04	27.07	-1571.88	40.30	48.80	-1586.97	65.94	109.72	-1700.34	192.27	1264.29	0.00	0.00	0.00	-1569.83	149.76	1571.40	-1583.73	280.16	1524.23	-1672.77	178.53	1675.07	-1799.83	340.91	1596.34	-152.78	1926.95	72.60	-152.84	1336.86	68.35	435.71
6.08000	-1586.84	216.89	39.75	-1642.44	220.32	37.73	-2813.29	261.82	148.17	-2499.86	331.97	265.42	-1908.52	27.09	-0.58	-1929.68	34.55	30.07	-1571.88	40.30	48.80	-1586.97	65.94	109.72	-1695.29	193.86	1264.04	0.00	0.00	0.00	-1565.70	151.72	1571.03	-1580.06	281.61	1523.95	-1668.57	180.87	1674.81	-1792.07	340.52	1596.78	-152.89	1927.22	72.41	-153.02	1336.72	68.44	435.49
6.09000	-1586.50	216.58	39.67	-1639.67	218.97	39.05	-2802.13	262.11	147.81	-2492.17	331.96	264.67	-1891.70	29.31	3.12	-1922.15	36.29	31.31	-1571.88	40.30	48.80	-1586.97	65.94	109.72	-1695.62	195.47	1264.14	0.00	0.00	0.00	-1563.25	152.60	1566.07	-1580.10	282.95	1524.17	-1663.82	182.13	1674.81	-1784.32	340.12	1597.23	-154.04	1926.81	71.74	-152.91	1336.09	68.51	433.74
6.10000	-1586.51	216.93	39.31	-1640.00	218.96	38.07	-2790.90	262.41	147.44	-2484.40	331.95	263.91	-1887.30	31.39	2.46	-1902.33	38.52	34.96	-1571.88	40.30	48.80	-1586.97	65.94	109.72	-1687.37	197.26	1264.42	0.00	0.00	0.00	-1559.89	153.88	1564.16	-1582.01	284.27	1523.92	-1660.42	185.39	1674.76	-1776.60	339.71	1597.67	-150.71	1927.19	72.33	-152.86	1336.86	68.33	440.63
6.11000	-1586.00	216.38	39.49	-1640.02	219.09	38.43	-2779.60	262.72	147.06	-2476.57	331.95	263.14	-1869.34	34.18	5.43	-1889.70	41.42	35.71	-1571.88	40.30	48.80	-1586.97	65.94	109.72	-1683.15	199.00	1264.40	0.00	0.00	0.00	-1554.07	156.87	1569.07	-1583.15	286.11	1522.94	-1655.37	185.85	1674.68	-1768.90	339.29	1598.12	-153.51	1927.76	71.66	-156.14	1338.53	67.51	437.17
6.12000	-1586.18	216.88	39.30	-1658.83	219.79	34.68	-2768.24	263.05	146.68	-2468.66	331.95	262.37	-1855.14	37.13	5.91	-1881.08	44.45	35.23	-1571.88	40.30	48.80	-1586.97	65.94	109.72	-1682.74	200.07	1264.52	0.00	0.00	0.00	-1549.26	157.98	1570.27	-1571.25	287.60	1523.09	-1650.44	186.59	1674.83	-1761.22	338.86	1598.58	-154.69	1925.65	72.82	-154.38	1334.28	69.17	436.40
6.13000	-1585.92	216.57	39.35	-1646.14	219.31	37.35	-2756.82	263.38	146.28	-2460.68	331.95	261.58	-1839.33	41.18	6.77	-1859.28	48.56	37.11	-1571.88	40.30	48.80	-1586.97	65.94	109.72	-1681.08	201.70	1264.76	0.00	0.00	0.00	-1545.85	160.41	1570.39	-1562.63	289.78	1522.59	-1647.11	189.10	1674.83	-1753.56	338.41	1599.03	-155.46	1925.42	71.99	-151.51	1333.94	69.40	434.94
6.14000	-1586.02	216.78	39.23	-1660.62	218.04	34.41	-2745.33	263.72	145.88	-2452.62	331.96	260.78	-1831.39	44.16	5.79	-1830.66	52.31	38.93	-1571.88	40.30	48.80	-1586.97	65.94	109.72	-1667.44	203.25	1265.05	0.00	0.00	0.00	-1551.51	159.53	1566.12	-1568.20	290.69	1522.94	-1642.53	189.74	1674.78	-1745.92	337.95	1599.49	-158.34	1928.20	70.99	-153.74	1335.85	68.56	435.68
6.15000	-1586.19	217.17	38.99	-1642.36	219.75	38.09	-2733.77	264.07	145.47	-2444.49	331.97	259.97	-1808.86	49.60	7.74	-1825.88	55.74	37.09	-1571.88	40.30	48.80	-1586.97	65.94	109.72	-1663.84	204.72	1265.08	0.00	0.00	0.00	-1551.15	159.67	1564.34	-1565.22	291.50	1523.54	-1639.69	192.40	1674.94	-1738.30	337.49	1599.95	-152.44	1927.29	71.68	-158.77	1335.23	67.59	435.99
6.16000	-1586.22	217.61	38.90	-1649.01	218.37	36.94	-2722.15	264.43	145.05	-2436.29	331.99	259.15	-1805.10	52.89	5.29	-1817.37	58.70	34.60	-1571.88	40.30	48.80	-1586.97	65.94	109.72	-1667.22	206.93	1265.36	0.00	0.00	0.00	-1536.55	163.57	1569.23	-1534.29	294.21	1523.51	-1636.45	195.08	1675.44	-1730.70	337.01	1600.41	-152.53	1931.93	70.73	-153.34	1335.25	68.75	434.22
6.17000	-1585.80	217.45	38.90	-1627.86	220.55	40.76	-2710.46	264.80	144.62	-2428.01	332.01	258.32	-1783.07	56.80	7.03	-1787.92	62.72	36.07	-1571.88	40.30	48.80	-1586.97	65.94	109.72	-1659.36	207.98	1265.41	0.00	0.00	0.00	-1530.11	165.86	1570.73	-1532.93	294.22	1523.74	-1631.58	195.22	1675.14	-1723.12	336.52	1600.88	-152.83	1930.26	71.14	-150.09	1335.76	69.23	436.10
6.18000	-1585.21	216.75	39.22	-1628.03	220.02	41.58	-2698.70	265.18	144.19	-2419.65	332.04	257.49	-1768.19	60.76	6.46	-1782.62	65.13	33.16	-1571.88	40.30	48.80	-1586.97	65.94	109.72	-1655.88	209.71	1265.30	0.00	0.00	0.00	-1525.55	166.45	1570.84	-1540.99	294.48	1523.95	-1626.60	194.62	1674.85	-1715.56	336.01	1601.35	-156.05	1928.16	70.75	-156.26	1335.84	68.04	437.90
6.19000	-1585.62	217.76	38.73	-1653.05	220.03	36.12	-2686.88	265.58	143.74	-2411.23	332.07	256.64	-1754.90	63.57	6.68	-1754.73	68.64	34.22	-1571.88	40.30	48.80	-1586.97	65.94	109.72	-1655.45	210.26	1265.29	0.00	0.00	0.00	-1526.24	166.88	1566.59	-1548.28	295.63	1524.10	-1623.96	197.79	1674.94	-1708.03	335.50	1601.82	-151.09	1927.62	72.21	-156.00	1337.44	67.60	439.69
6.20000	-1585.03	217.28	38.84	-1635.35	219.56	39.24	-2674.99	265.98	143.29	-2402.72	332.11	255.78	-1727.17	66.38	9.56	-1733.36	71.05	33.85	-1571.88	40.30	48.80	-1586.97	65.94	109.72	-1648.55	212.40	1265.14	0.00	0.00	0.00	-1524.43	167.56	1564.70	-1542.42	297.82	1524.21	-1621.57	201.14	1675.27	-1700.52	334.97	1602.29	-150.07	1925.95	72.55	-156.56	1337.57	67.70	439.13
6.21000	-1585.19	217.80	38.71	-1634.50	218.03	40.14	-2663.03	266.39	142.83	-2394.14	332.15	254.91	-1704.44	70.19	10.25	-1724.74	73.03	30.66	-1571.88	40.30	48.80	-1586.97	65.94	109.72	-1647.50	213.60	1265.20	0.00	0.00	0.00	-1514.51	169.44	1569.73	-1522.31	299.73	1524.14	-1615.85	199.71	1674.93	-1693.03	334.43	1602.77	-155.82	1926.60	71.56	-150.63	1334.91	69.54	438.76
6.22000	-1585.43	218.43	38.27	-1654.14	219.71	35.66	-2651.00	266.81	142.36	-2385.48	332.20	254.03	-1683.83	72.76	11.09	-1717.59	74.56	27.16	-1571.88	40.30	48.80	-1586.97	65.94	109.72	-1638.80	214.80	1264.64	0.00	0.00	0.00	-1508.82	170.20	1570.83	-1524.74	300.60	1524.80	-1611.26	200.46	1674.95	-1685.56	333.88	1603.25	-156.63	1925.61	71.72	-149.05	1334.75	69.50	439.89
6.23000	-1585.03	217.91	38.56	-1632.34	220.83	39.70	-2638.91	267.25	141.88	-2376.75	332.25	253.14	-1680.40	73.84	8.23	-1696.68	75.67	26.31	-1571.88	40.30	48.80	-1586.97	65.94	109.72	-1636.43	216.25	1264.49	0.00	0.00	0.00	-1504.71	171.63	1570.75	-1513.79	301.60	1523.66	-1606.56	200.42	1674.76	-1678.11	333.32	1603.73	-155.59	1927.60	71.71	-149.06	1335.61	68.98	437.05
6.24000	-1584.91	217.98	38.46	-1645.19	220.05	37.32	-2626.75	267.69	141.39	-2367.94	332.30	252.24	-1631.53	72.22	24.71	-1676.00	77.16	25.71	-1571.88	40.30	48.80	-1586.97	65.94	109.72	-1636.83	216.60	1264.20	0.00	0.00	0.00	-1502.12	171.33	1566.32	-1502.89	302.72	1523.11	-1602.59	201.59	1674.60	-1670.69	332.75	1604.22	-153.15	1927.61	71.79	-151.66	1335.85	68.65	436.03
6.25000	-1585.61	219.14	38.08	-1636.94	219.75	39.26	-2614.52	268.15	140.90	-2359.05	332.36	251.33	-1606.88	72.32	27.37	-1644.62	76.06	40.69	-1571.88	40.30	48.80	-1586.97	65.94	109.72	-1627.39	217.60	1263.65	0.00	0.00	0.00	-1498.80	171.89	1564.24	-1498.88	303.61	1523.21	-1599.54	204.45	1674.41	-1663.29	332.16	1604.71	-153.10	1925.21	72.30	-153.14	1336.48	68.35	439.41
6.26000	-1585.56	218.89	38.25	-1646.87	220.87	37.41	-2602.23	268.61	140.39	-2350.09	332.43	250.41	-1586.28	73.09	28.14	-1624.62	76.53	41.37	-1571.88	40.30	48.80	-1586.97	65.94	109.72	-1623.85	218.31	1263.84	0.00	0.00	0.00	-1492.90	175.07	1569.00	-1502.26	304.14	1523.89	-1594.80	204.96	1674.11	-1655.92	331.56	1605.20	-153.19	1926.47	72.31	-152.13	1336.11	68.73	435.86
6.27000	-1585.70	218.85	38.17	-1641.83	218.62	39.31	-2589.87	269.09	139.88	-2341.04	332.50	249.48	-1567.48	72.55	28.81	-1602.95	76.84	41.33	-1571.88	40.30	48.80	-1586.97	65.94	109.72	-1616.86	218.82	1263.63	0.00	0.00	0.00	-1487.95	175.83	1569.87	-1503.62	304.99	1523.51	-1590.82	206.45	1673.96	-1648.57	330.95	1605.69	-151.71	1928.00	71.85	-153.27	1334.93	68.86	439.27
6.28000	-1586.13	219.44	37.88	-1651.28	219.40	36.37	-2577.44	269.58	139.36	-2331.92	332.58	248.54	-1534.76	73.62	33.01	-1584.60	76.24	41.58	-1571.88	40.30	48.80	-1586.97	65.94	109.72	-1618.75	219.09	1263.18	0.00	0.00	0.00	-1483.71	176.88	1569.59	-1497.77	305.25	1522.87	-1586.93	207.49	1673.81	-1641.24	330.33	1606.19	-149.64	1923.80	72.97	-151.77	1334.93	69.52	436.84
6.29000	-1585.90	219.06	37.81	-1649.94	220.92	36.62	-2564.94	270.08	138.83	-2322.72	332.66	247.59	-1509.06	73.41	35.59	-1561.56	76.76	42.68	-1571.88	40.30	48.80	-1586.97	65.94	109.72	-1611.14	219.75	1262.68	0.00	0.00	0.00	-1483.26	177.62	1565.89	-1491.46	306.26	1522.35	-1581.37	206.24	1673.19	-1633.94	329.69	1606.69	-149.14	1923.39	72.93	-148.88	1334.79	69.56	432.47
6.30000	-1586.09	219.28	37.61	-1644.75	220.16	36.86	-2552.37	270.59	138.29	-2313.44	332.75	246.63	-1489.75	68.36	42.17	-1544.59	77.23	42.76	-1571.88	40.30	48.80	-1586.97	65.94	109.72	-1603.99	220.36	1262.45	0.00	0.00	0.00	-1481.05	177.75	1563.01	-1489.09	307.21	1522.23	-1575.57	205.74	1672.79	-1626.66	329.04	1607.20	-155.09	1926.65	71.57	-151.59	1335.99	68.51	433.91
6.31000	-1586.07	219.39	37.51	-1624.20	220.32	41.33	-2539.73	271.11	137.74	-2304.08	332.84	245.66	-1469.43	68.32	44.50	-1519.49	77.62	44.60	-1571.88	40.30	48.80	-1586.97	65.94	109.72	-1603.94	221.36	1262.17	0.00	0.00	0.00	-1470.62	178.24	1567.11	-1493.47	307.01	1522.17	-1569.78	204.15	1672.16	-1619.41	328.39	1607.70	-152.29	1927.53	71.99	-150.47	1335.42	68.99	436.67
6.32000	-1586.26	220.07	37.02	-1629.56	221.83	28.85	-2527.03	271.64	137.18	-2294.64	332.94	244.67	-1448.63	68.40	46.68	-1504.00	78.09	45.05	-1571.88	40.30	48.80	-1586.97	65.94	109.72	-1597.99	222.09	1261.76	0.00	0.00	0.00	-1471.03	177.64	1562.48	-1490.11	308.47	1522.22	-1566.95	206.79	1672.10	-1612.19	327.71	1608.21	-152.58	1926.67	72.29	-152.16	1335.32	68.86	436.22
6.33000	-1585.35	219.11	37.30	-1661.82	225.84	20.70	-2514.26	272.19	136.61	-2285.13	333.04	243.68	-1427.07	67.03	49.73	-1478.15	78.85	47.52	-1571.88	40.30	48.80	-1586.97	65.94	109.72	-1596.14	221.88	1261.35	0.00	0.00	0.00	-1462.35	179.90	1566.26	-1493.53	309.40	1521.64	-1563.62	209.14	1671.66	-1604.98	327.03	1608.72	-150.03	1925.76	73.28	-154.62	1337.73	67.95	437.33
6.34000	-1585.92	219.05	36.54	-1650.84	224.20	24.77	-2501.41	272.74	136.04	-2275.53	333.15	242.68	-1404.40	76.87	51.55	-1456.89	79.67	49.52	-1571.88	40.30	48.80	-1586.97	65.94	109.72	-1587.54	222.97	1261.21	0.00	0.00	0.00	-1463.96	179.26	1563.73	-1488.59	309.34	1521.61	-1558.82	209.41	1671.56	-1597.81	326.33	1609.24	-151.45	1923.71	73.34	-155.89	1338.15	67.55	434.82
6.35000	-1587.90	219.10	34.71	-1658.00	224.17	23.05	-2488.50	273.31	135.45	-2265.85	333.26	241.67	-1384.83	77.84	54.52	-1439.49	80.59	51.25	-1571.88	40.30	48.80	-1586.97	65.94	109.72	-1581.38	222.31	1260.50	0.00	0.00	0.00	-1462.85	178.71	1561.21	-1473.77	308.49	1521.09	-1553.57	208.92	1670.98	-1590.66	325.62	1609.75	-150.43	1925.98	72.86	-155.05	1334.92	68.57	433.62
6.36000	-1590.76	219.26	32.21	-1627.77	225.19	26.59	-2475.52	273.89	134.86	-2256.09	333.38	240.64	-1365.90	78.16	58.31	-1417.00	84.87	57.11	-1571.86	40.30	48.80	-1586.95	65.95	109.72	-1577.61	223.10	1260.32	0.00	0.00	0.00	-1448.77	180.88	1565.09	-1460.30	308.14	1519.90	-1549.16	209.89	1670.45	-1583.54	324.90	1610.28	-152.10	1928.16	71.82	-152.22	1332.97	69.65	436.18
6.37000	-1593.99	219.48	29.45	-1608.35	228.40	31.77	-2462.48	274.48	134.26	-2246.24	333.51	239.61	-1347.46	80.36	62.77	-1398.22	86.90	60.64	-1550.18	37.87	47.77	-1570.42	68.12	107.78	-1572.76	223.88	1259.69	0.00	0.00	0.00	-1449.17	180.76	1560.27	-1451.19	309.00	1519.16	-1544.63	210.46	1670.28	-1576.44	324.17	1610.80	-152.71	1925.72	72.44	-150.36	1334.19	69.62	436.68
6.38000	-1597.08	219.76	26.81	-1649.33	226.04	23.47	-2449.36	275.08	133.64	-2236.32	333.64	238.56	-1329.95	81.38	67.00	-1380.96	88.26	63.74	-1530.12	37.41	46.76	-1552.53	68.64	107.27	-1570.91	223.38	1259.49	0.00	0.00	0.00	-1438.39	182.15	1564.25	-1445.02	310.35	1518.87	-1538.18	208.37	1669.76	-1569.37	323.42	1611.32	-152.46	1925.86	72.84	-155.24	1336.31	68.08	435.98
6.39000	-1599.50	220.07	24.69	-1648.97	224.07	23.21	-2436.17	275.70	133.02	-2226.31	333.77	237.50	-1309.32	88.82	72.22	-1366.46	89.62	66.26	-1509.56	35.24	46.93	-1537.62	72.01	105.73	-1563.53	223.59	1258.99	0.00	0.00	0.00	-1435.39	182.81	1561.58	-1442.67	310.71	1518.92	-1533.91	208.81	1669.38	-1562.33	322.66	1611.85	-152.39	1926.14	72.40	-152.95	1334.45	69.21	433.69
6.40000	-1600.76	220.39	23.48	-1672.51	223.57	16.66	-2422.91	276.32	132.39	-2216.22	333.92	236.44	-1291.79	92.00	77.04	-1348.72	92.32	70.52	-1490.56	34.83	46.21	-1520.41	72.74	105.39	-1560.84	224.02	1258.99	0.00	0.00	0.00	-1433.28	181.94	1558.83	-1440.70	309.93	1518.98	-1528.05	207.69	1668.64	-1555.31	321.88	1612.39	-158.56	1932.01	69.89	-156.40	1335.28	67.76	432.50
6.41000	-1600.32	220.68	23.59	-1633.51	224.55	36.60	-2409.58	276.96	131.75	-2206.05	334.06	235.36	-1271.53	95.46	81.37	-1337.48	94.40	72.86	-1471.62	33.34	46.74	-1505.50	75.19	105.04	-1552.63	224.41	1258.44	0.00	0.00	0.00	-1421.78	180.09	1562.57	-1446.36	309.76	1518.68	-1522.70	207.20	1668.11	-1548.32	321.10	1612.92	-153.93	1929.40	71.09	-152.62	1336.88	67.89	437.90
6.42000	-1597.68	220.94	25.40	-1643.93	221.62	35.70	-2396.19	277.61	131.11	-2195.80	334.22	234.27	-1253.07	99.20	85.52	-1313.51	96.78	78.61	-1453.48	31.82	47.73	-1491.80	78.33	104.41	-1549.27	223.87	1258.17	0.00	0.00	0.00	-1427.26	180.37	1557.88	-1415.04	309.12	1518.07	-1518.87	208.97	1667.89	-1541.36	320.30	1613.46	-152.00	1926.27	72.49	-153.64	1335.48	68.47	432.60
6.43000	-1592.32	221.12	29.31	-1630.87	225.05	25.97	-2382.72	278.27	130.45	-2185.46	334.38	233.17	-1236.29	103.20	89.43	-1301.38	98.32	81.49	-1436.95	31.28	48.88	-1476.86	79.34	105.24	-1544.91	224.96	1257.56	0.00	0.00	0.00	-1412.99	181.11	1561.84	-1432.03	310.17	1518.27	-1513.18	207.45	1667.43	-1534.43	319.49	1614.00	-154.70	1927.34	71.65	-152.51	1334.59	69.19	436.22
6.44000	-1585.29	221.10	34.59	-1634.82	223.84	35.54	-2369.18	278.95	129.78	-2175.04	334.54	232.06	-1221.13	107.38	93.07	-1289.22	100.73	84.22	-1422.74	33.74	49.24	-1463.11	81.40	105.58	-1543.85	225.33	1257.13	0.00	0.00	0.00	-1405.25	180.23	1559.22	-1432.16	311.06	1517.94	-1507.41	206.65	1666.83	-1527.53	318.66	1614.54	-153.80	1928.73	71.71	-154.31	1335.79	68.47	435.97
6.45000	-1585.58	221.45	34.20	-1643.29	223.75	33.99	-2355.57	279.63	129.10	-2164.53	334.72	230.94	-1207.48	111.72	96.41	-1274.40	103.12	87.61	-1408.65	35.71	49.70	-1451.38	85.23	105.08	-1539.59	224.90	1256.58	0.00	0.00	0.00	-1400.51	178.92	1556.36	-1423.41	310.41	1517.32	-1503.18	207.38	1666.35	-1520.65	317.83	1615.09	-148.81	1925.58	73.31	-157.40	1336.60	67.54	434.17
6.46000	-1584.05	222.27	31.51	-1629.53	225.22	37.09	-2341.89	280.33	128.42	-2153.94	334.89	229.81	-1195.26	116.15	99.40	-1258.48	105.06	93.61	-1391.92	37.27	50.65	-1438.51	86.41	105.79	-1530.77	224.05	1255.77	0.00	0.00	0.00	-1394.61	180.47	1560.05	-1398.27	307.74	1516.60	-1497.69	206.46	1665.59	-1513.80	316.98	1615.64	-153.24	1929.58	71.51	-154.95	1334.69	68.28	436.24
6.47000	-1584.34	222.35	29.78	-1642.33	223.69	35.06	-2328.14	281.04	127.72	-2143.26	335.08	228.67	-1184.38	120.62	102.02	-1245.81	108.24	97.19	-1381.85	37.04	51.83	-1428.71	91.21	105.12	-1523.57	224.19	1255.44	0.00	0.00	0.00	-1395.34	177.41	1554.94	-1415.78	308.38	1516.68	-1492.31	206.72	1665.32	-1506.99	316.11	1616.19	-151.37	1928.99	71.27	-154.98	1335.81	68.23	434.66
6.48000	-1584.54	220.87	34.11	-1635.87	224.76	36.03	-2314.32	281.77	127.02	-2132.50	335.27	227.51	-1174.74	125.09	104.22	-1235.77	110.14	99.47	-1375.05	37.28	52.68	-1418.10	93.18	105.45	-1518.84	224.88	1254.71	0.00	0.00	0.00	-1383.95	177.92	1558.58	-1402.18	308.80	1515.93	-1485.87	204.59	1664.45	-1500.20	315.24	1616.75	-152.85	1930.56	71.32	-154.98	1336.14	68.15	433.95
6.49000	-1584.94	221.54	33.82	-1637.41	222.59	36.08	-2300.43	282.50	126.31	-2121.65	335.47	226.35	-1166.26	129.51	105.96	-1226.28	112.56	101.06	-1368.13	40.24	52.61	-1407.08	94.31	106.25	-1514.90	224.67	1254.31	0.00	0.00	0.00	-1383.34	177.26	1556.00	-1400.15	306.87	1515.72	-1480.58	204.26	1664.04	-1493.44	314.35	1617.31	-156.39	1928.94	71.07	-155.41	1334.93	67.97	436.08
6.50000	-1580.13	222.99	30.04	-1628.22	223.11	37.82	-2286.47	283.25	125.58	-2110.72	335.67	225.18	-1158.84	133.82	107.22	-1217.19	116.14	102.31	-1357.71	48.15	51.05	-1399.67	98.97	105.14	-1510.88	223.71	1253.73	0.00	0.00	0.00	-1380.53	176.20	1553.15	-1393.48	304.78	1515.44	-1473.99	202.19	1663.41	-1486.71	313.44	1617.87	-154.36	1927.67	71.65	-155.60	1335.82	68.00	435.77
6.51000	-1596.79	222.65	26.14	-1625.88	223.25	38.04	-2272.44	284.01	124.85	-2099.70	335.88	223.99	-1152.41	137.98	107.94	-1209.61	119.50	102.66	-1347.35	56.62	49.31	-1391.65	101.95	104.61	-1502.67	223.57	1253.06	0.00	0.00	0.00	-1366.45	175.55	1556.17	-1386.74	305.70	1514.71	-1467.96	200.95	1662.71	-1480.02	312.53	1618.44	-153.84	1927.54	71.71	-154.73	1336.31	67.89	435.61
6.52000	-1588.75	223.80	27.55	-1634.08	224.54	35.68	-2258.33	284.79	124.11	-2088.60	336.09	222.79	-1146.86	141.93	108.09	-1201.60	122.68	103.45	-1341.48	61.96	47.80	-1385.44	106.56	103.57	-1502.12	222.39	1251.88	0.00	0.00	0.00	-1363.85	173.22	1551.19	-1371.94	304.66	1514.44	-1463.21	201.49	1662.07	-1473.35	311.60	1619.00	-152.67	1928.28	71.83	-147.49	1335.54	69.75	437.20
6.53000	-1593.36	224.06	26.46	-1636.19	224.73	34.78	-2244.16	285.57	123.36	-2077.40	336.32	221.58	-1142.11	145.63	107.65	-1195.81	126.04	102.37	-1332.53	60.66	48.61	-1377.53	107.25	103.79	-1490.70	221.84	1251.41	0.00	0.00	0.00	-1358.93	172.30	1549.62	-1369.52	303.19	1514.19	-1457.33	200.62	1661.31	-1466.71	310.65	1619.57	-156.90	1929.12	71.01	-152.35	1335.96	68.76	439.89
6.54000	-1592.29	223.82	26.01	-1654.11	223.78	31.58	-2229.91	286.37	122.59	-2066.12	336.55	220.37	-1138.07	149.03	106.56	-1189.19	130.68	102.06	-1330.85	69.55	45.84	-1372.05	110.13	103.08	-1486.92	221.71	1250.93	0.00	0.00	0.00	-1352.11	171.65	1547.25	-1355.84	301.71	1513.23	-1450.56	198.30	1660.71	-1460.11	309.70	1620.15	-153.98	1926.21	72.25	-157.39	1335.05	67.63	438.20
6.55000	-1586.95	224.28	27.14	-1645.27	224.34	33.35	-2215.59	287.19	121.82	-2054.76	336.78	219.14	-1134.65	152.08	104.79	-1184.42	134.42	100.29	-1328.92	76.08	43.68	-1367.81	113.40	101.84	-1479.28	220.61	1250.71	0.00	0.00	0.00	-1343.12	170.89	1547.66	-1351.25	300.33	1512.36	-1445.19	197.82	1659.96	-1453.53	308.73	1620.72	-153.54	1928.51	71.28	-154.32	1334.30	68.46	434.85
6.56000	-1587.39	224.53	26.81	-1630.27	227.16	35.40	-2201.20	288.01	121.04	-2043.30	337.02	217.89	-1131.75	154.72	102.31	-1184.98	139.45	94.13	-1330.33	86.33	38.67	-1363.58	115.62	100.73	-1472.99	219.86	1249.72	0.00	0.00	0.00	-1334.68	170.25	1551.69	-1366.71	299.00	1512.29	-1439.03	196.36	1659.13	-1446.99	307.74	1621.30	-154.75	1932.07	70.68	-152.27	1335.12	68.72	433.39
6.57000	-1583.94	223.86	27.28	-1634.65	226.00	35.03	-2186.74	288.85	120.25	-2031.76	337.27	216.64	-1129.30	156.91	99.07	-1182.25	144.97	90.09	-1324.99	83.66	40.94	-1361.81	120.22	98.23	-1467.00	219.71	1248.88	0.00	0.00	0.00	-1330.48	166.92	1546.61	-1352.50	298.09	1512.02	-1432.18	193.53	1658.10	-1440.48	306.74	1621.89	-150.27	1922.68	73.58	-149.41	1333.94	69.56	436.85
6.58000	-1584.66	224.18	27.08	-1623.44	224.09	37.88	-2172.20	289.71	119.45	-2020.13	337.53	215.38	-1127.19	158.60	95.05	-1181.30	150.58	85.72	-1320.62	84.25	40.36	-1357.78	119.75	97.66	-1459.88	218.52	1248.13	0.00	0.00	0.00	-1325.80	165.92	1544.55	-1345.38	297.05	1510.88	-1426.50	192.69	1657.27	-1434.00	305.73	1622.47	-154.47	1924.97	72.27	-155.21	1334.30	68.66	437.02
6.59000	-1588.38	223.79	26.45	-1637.92	225.26	34.20	-2157.59	290.57	118.64	-2008.41	337.79	214.10	-1125.34	159.74	90.19	-1183.58	155.44	80.62	-1315.07	79.59	40.69	-1356.91	122.52	95.74	-1458.16	217.34	1247.15	0.00	0.00	0.00	-1317.87	164.13	1541.92	-1338.81	295.81	1510.29	-1419.47	189.40	1656.10	-1427.55	304.71	1623.06	-148.92	1923.79	73.25	-151.26	1335.27	69.34	435.19
6.60000	-1595.51	223.77	24.36	-1630.59	224.75	35.54	-2142.91	291.45	117.82	-1996.59	338.06	212.82	-1123.66	160.27	84.47	-1175.01	159.34	78.01	-1309.61	72.69	41.40	-1354.84	124.45	94.11	-1448.24	215.93	1246.71	0.00	0.00	0.00	-1310.52	162.91	1542.51	-1333.44	293.96	1509.89	-1414.61	189.63	1655.47	-1421.14	303.67	1623.65	-148.99	1926.73	72.69	-155.13	1335.89	68.16	434.52
6.61000	-1590.63	225.01	24.99	-1637.79	225.84	34.07	-2128.16	292.34	116.99	-1984.69	338.33	211.52	-1121.25	162.22	77.75	-1172.33	163.30	71.94	-1305.51	66.56	41.98	-1349.50	122.63	94.13	-1443.63	215.78	1246.02	0.00	0.00	0.00	-1303.25	162.43	1546.67	-1329.78	290.98	1509.72	-1406.65	184.74	1654.47	-1414.76	302.62	1624.25	-149.91	1929.01	72.30	-155.66	1335.88	67.89	431.12
6.62000	-1580.20	224.55	27.26	-1631.72	225.71	33.62	-2113.33	293.25	116.15	-1972.70	338.62	210.21	-1118.67	163.24	70.68	-1168.70	164.66	66.76	-1304.05	64.19	41.91	-1345.87	122.67	93.08	-1435.09	213.92	1245.22	0.00	0.00	0.00	-1306.49	160.34	1541.96	-1313.40	291.52	1508.33	-1400.77	183.89	1653.76	-1408.41	301.55	1624.85	-154.87	1928.07	71.43	-148.73	1332.74	70.08	431.83
6.63000	-1583.41	223.16	30.71	-1628.81	226.21	34.27	-2098.43	294.17	115.30	-1960.62	338.91	208.89	-1116.63	162.70	63.77	-1170.32	162.80	61.35	-1306.48	68.60	40.67	-1343.09	121.72	93.02	-1429.51	213.35	1244.95	0.00	0.00	0.00	-1296.05	157.93	1539.95	-1299.41	298.95	1517.10	-1393.27	180.86	1653.16	-1402.09	300.47	1625.45	-153.78	1927.91	71.61	-153.65	1333.90	69.15	437.13
6.64000	-1582.39	225.05	26.50	-1636.18	226.19	32.33	-2083.46	295.10	114.44	-1948.45	339.20	207.56	-1116.75	157.12	57.14	-1167.52	160.78	56.50	-1314.09	82.80	37.76	-1342.02	122.84	92.34	-1423.67	212.05	1244.59	0.00	0.00	0.00	-1288.82	277.33	1525.96	-1290.15	301.10	1520.08	-1387.43	179.84	1652.95	-1395.81	299.38	1626.05	-156.82	1929.21	70.67	-156.62	1333.52	68.64	436.01
6.65000	-1587.37	224.55	24.84	-1634.27	226.53	33.33	-2068.42	296.05	113.57	-1936.19	339.51	206.22	-1114.98	158.84	51.88	-1166.74	161.37	52.74	-1329.05	110.23	31.72	-1339.24	121.36	92.94	-1418.01	211.96	1244.73	0.00	0.00	0.00	-1280.07	179.67	1536.23	-1285.69	297.85	1519.14	-1379.36	175.59	1652.42	-1389.56	298.27	1626.66	-149.72	1929.67	71.75	-157.88	1335.22	67.92	436.97
6.66000	-1585.46	224.67	25.23	-1647.08	226.94	30.10	-2053.30	297.01	112.69	-1923.84	339.82	204.87	-1112.80	161.05	48.33	-1166.64	163.20	49.43	-1330.87	114.43	31.65	-1337.56	121.52	92.48	-1413.79	210.43	1244.77	0.00	0.00	0.00	-1270.73	153.09	1543.57	-1276.57	295.33	1519.21	-1373.22	174.10	1652.44	-1383.35	297.15	1627.27	-150.17	1927.95	72.23	-155.20	1334.19	68.76	438.58
6.67000	-1581.78	222.55	30.24	-1640.28	225.80	31.43	-2038.11	297.98	111.80	-1911.39	340.14	203.50	-1113.12	162.77	44.75	-1162.43	165.01	48.42	-1330.04	114.03	32.28	-1336.52	121.67	92.39	-1400.20	209.05	1245.19	0.00	0.00	0.00	-1265.60	150.36	1539.50	-1269.61	294.08	1519.54	-1366.33	171.92	1652.37	-1377.17	296.01	1627.88	-157.74	1930.09	70.42	-156.56	1335.62	68.08	436.55
6.68000	-1581.53	223.13	29.84	-1646.49	227.72	27.87	-2022.84	298.97	110.90	-1898.85	340.46	202.13	-1112.81	161.80	42.97	-1163.71	165.12	47.20	-1329.50	113.86	32.43	-1336.99	123.44	91.98	-1398.58	208.65	1245.67	0.00	0.00	0.00	-1264.44	147.68	1538.31	-1261.40	291.59	1519.91	-1360.25	170.24	1652.79	-1371.02	294.86	1628.50	-153.45	1928.99	71.31	-154.89	1335.09	68.40	435.14
6.69000	-1580.31	221.64	30.46	-1632.25	227.88	30.08	-2007.50	299.98	109.99	-1886.22	340.80	200.74	-1112.69	161.54	41.39	-1165.09	164.00	46.16	-1329.82	114.66	32.17	-1336.10	123.04	92.50	-1391.58	207.00	1246.60	0.00	0.00	0.00	-1261.94	264.74	1524.65	-1256.39	289.70	1520.42	-1353.16	167.59	1653.30	-1364.91	293.70	1629.12	-152.26	1930.32	71.35	-153.08	1335.43	68.66	437.12
6.70000	-1580.16	221.97	30.21	-1630.19	227.69	28.53	-1992.09	300.99	109.07	-1873.50	341.14	199.34	-1115.69	162.29	37.88	-1162.43	164.15	45.85	-1329.48	114.66	32.71	-1334.70	121.77	92.92	-1383.74	207.70	1247.58	0.00	0.00	0.00	-1253.40	167.97	1536.39	-1253.35	287.84	1521.66	-1346.46	165.08	1653.58	-1358.84	292.52	1629.74	-154.44	1928.91	71.53	-154.26	1336.62	68.15	436.26
6.71000	-1577.40	223.99	27.33	-1624.26	228.52	28.22	-1976.60	302.02	108.14	-1860.68	341.48	197.93	-1117.89	162.60	35.87	-1165.46	164.75	44.70	-1329.42	115.06	32.89	-1334.82	122.97	92.64	-1377.90	206.76	1248.31	0.00	0.00	0.00	-1239.09	142.79	1544.39	-1249.07	286.08	1523.15	-1339.64	162.05	1654.21	-1352.80	291.33	1630.36	-156.54	1926.72	71.79	-150.66	1336.37	68.83	437.47
6.72000	-1583.62	224.19	25.44	-1627.03	228.31	27.10	-1961.04	303.07	107.20	-1847.77	341.84	196.50	-1114.68	162.18	35.88	-1164.67	164.26	44.32	-1329.16	114.80	33.00	-1334.20	122.57	92.70	-1370.72	204.14	1249.40	0.00	0.00	0.00	-1232.65	140.70	1540.81	-1242.09	283.45	1524.15	-1332.59	158.65	1654.89	-1346.80	290.12	1630.99	-155.69	1929.33	71.27	-154.61	1336.90	67.73	435.14
6.73000	-1592.69	224.08	23.44	-1629.71	227.17	25.90	-1945.41	304.13	106.25	-1834.77	342.20	195.07	-1116.19	161.97	34.47	-1161.27	164.16	44.47	-1329.53	115.78	32.64	-1333.71	122.11	92.88	-1358.62	211.85	1252.94	0.00	0.00	0.00	-1227.97	137.42	1541.13	-1234.30	281.54	1525.58	-1327.07	157.11	1655.79	-1340.83	288.90	1631.62	-155.50	1930.21	71.02	-152.31	1332.45	69.47	434.19
6.74000	-1586.37	224.36	24.53	-1628.47	226.96	26.53	-1929.70	305.20	105.29	-1821.67	342.57	193.63	-1118.50	162.15	33.22	-1163.78	164.75	43.36	-1329.41	115.94	32.74	-1333.70	123.02	92.61	-1349.96	211.69	1254.43	0.00	0.00	0.00	-1227.80	255.01	1529.92	-1227.88	279.85	1526.65	-1320.29	153.69	1656.44	-1334.90	287.66	1632.26	-153.85	1928.10	71.77	-151.93	1334.56	69.21	433.46
6.75000	-1585.86	223.76	25.14	-1624.07	227.29	27.74	-1913.92	306.29	104.32	-1808.48	342.95	192.17	-1115.25	162.21	33.13	-1165.79	164.46	42.67	-1329.39	116.15	32.82	-1333.70	123.69	92.51	-1345.15	209.68	1255.23	0.00	0.00	0.00	-1220.80	159.54	1540.90	-1222.43	278.19	1527.85	-1313.88	151.09	1657.22	-1329.00	286.41	1632.89	-150.23	1928.39	71.94	-156.09	1335.36	68.45	433.46
6.76000	-1579.33	224.93	26.27	-1615.21	226.51	31.93	-1898.06	307.39	103.34	-1795.20	343.34	190.70	-1115.19	161.95	32.71	-1163.75	165.27	42.95	-1329.48	116.51	32.73	-1333.61	124.13	92.24	-1339.72	209.04	1256.09	0.00	0.00	0.00	-1208.39	133.81	1548.68	-1214.46	276.47	1529.19	-1308.70	150.23	1658.00	-1323.14	285.15	1633.54	-153.36	1927.80	71.42	-155.72	1333.96	68.70	439.83
6.77000	-1584.65	225.31	25.33	-1607.14	228.52	34.47	-1882.12	308.51	102.35	-1781.81	343.73	189.22	-1115.39	162.45	31.96	-1164.13	164.82	42.35	-1329.34	116.24	32.80	-1332.70	123.25	92.56	-1332.11	207.67	1257.03	0.00	0.00	0.00	-1202.86	131.84	1546.25	-1211.74	273.53	1530.92	-1302.78	147.88	1659.00	-1317.32	283.87	1634.18	-155.46	1928.22	71.20	-154.72	1335.16	68.29	439.72
6.78000	-1578.49	225.84	25.92	-1609.47	226.39	40.29	-1866.12	309.64	101.34	-1768.34	344.13	187.73	-1113.15	161.99	32.28	-1163.08	164.21	42.61	-1329.25	116.27	32.69	-1332.15	122.99	92.56	-1326.42	206.87	1257.55	0.00	0.00	0.00	-1197.47	129.22	1545.76	-1205.04	271.76	1532.26	-1297.08	145.94	1659.84	-1311.54	282.57	1634.83	-152.59	1926.73	72.08	-152.02	1334.12	69.80	432.94
6.79000	-1582.02	225.25	24.76	-1605.01	224.09	42.71	-1850.03	310.79	100.33	-1754.76	344.54	186.22	-1115.63	161.71	31.19	-1164.30	164.33	42.10	-1329.15	115.90	32.71	-1332.51	123.78	92.04	-1322.76	205.19	1258.28	0.00	0.00	0.00	-1187.65	127.83	1547.17	-1201.86	270.80	1533.65	-1291.28	143.89	1660.45	-1305.79	281.27	1635.48	-155.35	1928.96	70.92	-150.81	1334.79	69.58	435.56
6.80000	-1579.50	224.89	24.40	-1602.43	225.45	43.10	-1833.87	311.95	99.31	-1741.10	344.96	184.71	-1115.14	161.41	30.91	-1163.24	164.24	42.00	-1329.01	115.84	32.63	-1332.26	123.18	92.11	-1312.61	204.80	1258.63	0.00	0.00	0.00	-1193.85	127.02	1548.63	-1192.34	269.20	1534.68	-1286.70	143.41	1661.26	-1300.48	279.85	1636.22	-152.49	1924.73	72.43	-154.50	1334.49	68.44	437.03
6.81000	-1576.41	225.55	23.11	-1604.11	230.65	35.56	-1817.64	313.13	98.28	-1727.33	345.38	183.18	-1113.90	162.44	31.00	-1163.42	164.27	41.95	-1329.02	115.55	32.69	-1331.55	122.14	92.42	-1307.62	203.81	1259.27	0.00	0.00	0.00	-1180.53	127.02	1553.87	-1185.60	268.00	1535.57	-1281.23	142.30	1662.06	-1294.95	279.05	1636.83	-147.69	1925.01	73.13	-155.38	1335.80	68.19	437.98
6.82000	-1580.33	227.28	19.67	-1604.06	231.43	34.79	-1801.33	314.32	97.23	-1713.47	345.81	181.64	-1114.95	161.61	30.77	-1161.88	164.47	42.09	-1329.27	115.86	32.54	-1331.14	121.84	92.59	-1301.33	202.45	1259.61	0.00	0.00	0.00	-1175.30	124.57	1550.88	-1180.78	266.93	1536.43	-1276.16	140.92	1662.46	-1289.63	278.02	1637.34	-153.01	1927.59	71.63	-157.24	1337.19	67.40	436.41
6.83000	-1570.93	228.28	20.13	-1607.71	231.13	33.62	-1784.94	315.53	96.18	-1699.51	346.25	180.09	-1116.91	161.68	30.33	-1163.40	163.72	41.78	-1329.36	116.09	32.55	-1332.26	123.59	91.68	-1296.49	201.56	1259.85	0.00	0.00	0.00	-1175.80	122.90	1550.75	-1178.23	265.76	1537.16	-1270.29	138.76	1662.89	-1284.70	276.44	1637.93	-159.02	1929.29	70.03	-158.50	1336.73	67.34	436.17
6.84000	-1574.55	230.95	17.67	-1585.40	235.25	37.28	-1768.48	316.75	95.11	-1685.45	346.70	178.53	-1112.99	161.85	30.74	-1165.03	163.64	41.19	-1329.58	116.47	32.50	-1332.17	123.61	91.79	-1290.85	200.57	1260.27	0.00	0.00	0.00	-1168.79	122.50	1551.48	-1169.62	264.89	1537.87	-1265.71	139.29	1663.48	-1279.53	275.26	1638.46	-156.42	1927.09	71.26	-154.46	1336.67	68.39	435.78
6.85000	-1563.94	233.93	17.15	-1578.39	237.46	39.66	-1751.94	317.99	94.04	-1671.29	347.16	176.95	-1114.88	161.99	30.08	-1163.46	163.63	41.36	-1329.30	116.17	32.77	-1331.57	122.66	92.27	-1285.04	199.31	1260.67	0.00	0.00	0.00	-1161.99	122.48	1552.07	-1169.80	264.31	1538.52	-1259.57	136.65	1663.80	-1274.55	273.78	1639.00	-158.34	1929.46	70.04	-154.13	1336.70	68.18	436.59
6.86000	-1554.18	239.01	14.25	-1558.33	239.52	45.14	-1735.33	319.24	92.95	-1657.04	347.62	175.37	-1114.09	162.24	30.26	-1165.66	163.25	40.75	-1329.25	116.38	32.92	-1331.29	123.06	92.32	-1281.29	199.28	1261.09	0.00	0.00	0.00	-1159.86	120.99	1552.13	-1163.32	263.54	1538.76	-1254.13	135.06	1664.16	-1269.02	273.24	1639.55	-155.52	1927.41	71.18	-151.39	1334.36	69.60	435.11
6.87000	-1537.45	241.70	17.88	-1555.02	244.33	47.21	-1718.64	320.51	91.85	-1642.69	348.10	173.77	-1112.55	162.30	30.73	-1163.12	162.99	41.21	-1329.51	116.85	32.89	-1332.06	124.85	91.91	-1276.23	198.10	1261.63	0.00	0.00	0.00	-1149.32	118.78	1552.28	-1159.33	262.47	1539.26	-1249.48	134.72	1664.55	-1264.62	271.26	1640.24	-149.15	1924.92	73.13	-152.06	1336.01	68.69	436.75
6.88000	-1530.54	245.95	20.99	-1531.48	248.35	52.57	-1701.88	321.79	90.74	-1628.24	348.58	172.16	-1111.68	161.41	30.47	-1162.76	163.43	41.16	-1329.41	116.98	33.02	-1331.30	123.66	92.42	-1272.17	197.51	1262.43	0.00	0.00	0.00	-1144.24	118.77	1552.76	-1152.14	261.71	1539.59	-1244.27	133.96	1664.95	-1259.75	270.02	1640.68	-152.83	1926.16	72.56	-155.66	1337.02	67.83	435.59
6.89000	-1512.31	251.11	23.10	-1526.27	252.19	53.47	-1685.03	323.09	89.63	-1613.69	349.07	170.54	-1115.98	162.13	29.42	-1163.74	163.21	40.98	-1329.47	117.14	33.04	-1331.10	123.38	92.73	-1266.49	196.70	1263.08	0.00	0.00	0.00	-1147.69	118.29	1553.35	-1148.74	260.95	1539.95	-1239.57	133.20	1665.28	-1254.30	269.94	1641.10	-152.13	1925.71	72.30	-152.90	1336.22	68.02	435.38
6.90000	-1497.31	255.49	25.12	-1512.01	255.34	55.24	-1668.12	324.41	88.50	-1599.04	349.57	168.90	-1113.96	162.44	29.58	-1165.00	163.98	40.59	-1329.48	117.51	32.98	-1331.01	123.32	92.80	-1259.80	195.42	1263.62	0.00	0.00	0.00	-1135.15	117.54	1553.70	-1142.01	260.51	1540.38	-1234.67	133.08	1665.94	-1249.46	269.35	1641.67	-155.24	1927.97	71.31	-155.56	1335.14	68.14	437.93
6.91000	-1485.19	262.47	24.87	-1503.97	258.59	56.01	-1651.12	325.74	87.36	-1584.29	350.07	167.26	-1117.09	161.90	28.75	-1164.71	163.75	40.64	-1329.62	117.79	32.99	-1331.17	124.09	92.66	-1256.76	194.59	1264.23	0.00	0.00	0.00	-1137.30	116.17	1554.03	-1139.06	260.11	1540.88	-1229.29	131.77	1666.41	-1244.66	268.83	1642.10	-155.63	1928.50	70.90	-154.01	1335.42	68.67	437.66
6.92000	-1464.78	265.99	27.12	-1492.17	264.72	55.77	-1634.05	327.08	86.20	-1569.44	350.59	165.60	-1116.91	161.68	28.77	-1163.80	163.57	40.65	-1329.40	117.57	33.28	-1330.93	123.56	93.20	-1252.31	194.74	1264.84	0.00	0.00	0.00	-1128.63	116.62	1554.61	-1133.89	259.27	1541.26	-1224.62	131.41	1666.81	-1239.87	268.21	1642.57	-158.43	1931.11	70.04	-154.82	1334.57	68.57	435.33
6.93000	-1450.86	271.26	26.83	-1480.84	273.17	42.53	-1616.90	328.45	85.04	-1554.49	351.11	163.93	-1116.90	161.77	28.76	-1161.80	163.33	41.23	-1329.33	117.61	33.45	-1331.13	123.93	93.07	-1248.31	193.88	1265.29	0.00	0.00	0.00	-1116.47	115.57	1554.86	-1128.95	259.09	1541.85	-1220.01	131.38	1667.32	-1235.33	267.72	1643.18	-152.97	1927.48	71.55	-156.89	1335.62	67.75	436.01
6.94000	-1429.51	277.01	14.52	-1462.33	271.63	55.20	-1599.67	329.82	83.87	-1539.43	351.65	162.24	-1113.19	161.66	29.83	-1162.83	163.18	40.81	-1329.74	118.38	33.31	-1331.85	125.11	92.79	-1241.48	193.44	1265.91	0.00	0.00	0.00	-1112.54	115.23	1555.33	-1125.00	258.32	1542.47	-1215.21	131.03	1667.91	-1231.24	266.79	1643.71	-153.01	1928.13	71.59	-155.90	1336.74	67.99	437.22
6.95000	-1417.91	280.55	13.56	-1441.84	277.37	54.48	-1582.37	331.22	82.69	-1524.28	352.19	160.55	-1114.16	162.05	29.63	-1164.94	163.54	40.38	-1329.91	118.92	33.30	-1330.91	123.94	93.33	-1236.28	192.27	1266.36	0.00	0.00	0.00	-1113.81	115.29	1556.22	-1121.27	257.95	1543.20	-1211.49	132.51	1668.67	-1226.30	267.13	1644.08	-154.82	1928.45	71.21	-151.41	1333.85	69.56	432.41
6.96000	-1398.82	284.10	14.66	-1423.89	282.22	43.58	-1564.98	332.63	81.49	-1509.03	352.74	158.84	-1114.98	162.29	29.46	-1164.67	163.38	40.60	-1330.11	119.24	33.30	-1330.93	124.08	93.42	-1232.61	191.96	1266.64	0.00	0.00	0.00	-1108.73	115.40	1557.13	-1116.26	258.34	1543.89	-1206.56	131.35	1669.20	-1221.85	266.95	1644.53	-156.83	1926.56	71.38	-150.14	1334.13	69.68	437.08
6.97000	-1378.09	287.19	16.13	-1409.93	285.60	41.61	-1547.53	334.05	80.28	-1493.67	353.30	157.12	-1109.63	161.34	30.71	-1162.58	163.49	40.67	-1330.00	119.26	33.41	-1331.91	126.01	92.81	-1227.26	191.42	1266.57	0.00	0.00	0.00	-1106.74	115.08	1558.14	-1112.14	257.96	1544.51	-1201.88	130.91	1669.58	-1217.40	266.84	1644.88	-153.86	1923.62	72.56	-151.58	1335.27	69.24	437.96
6.98000	-1368.07	289.22	14.86	-1402.35	288.51	39.42	-1529.99	335.49	79.07	-1478.21	353.86	155.39	-1112.52	162.00	29.77	-1162.46	163.21	40.70	-1329.88	119.31	33.54	-1330.97	124.65	93.42	-1223.40	191.74	1266.64	0.00	0.00	0.00	-1099.38	115.88	1558.73	-1106.07	257.80	1545.16	-1197.00	130.50	1670.15	-1212.83	266.94	1645.14	-153.89	1926.28	72.18	-156.03	1336.24	68.14	437.06
6.99000	-1341.33	292.18	17.28	-1373.96	291.03	41.19	-1512.37	336.95	77.84	-1462.65	354.44	153.65	-1111.39	162.34	29.92	-1164.09	162.87	40.24	-1330.10	119.94	33.50	-1331.86	126.49	92.73	-1219.57	191.19	1266.69	0.00	0.00	0.00	-1092.18	116.10	1559.33	-1103.74	258.00	1545.75	-1192.89	130.61	1670.53	-1207.93	267.78	1645.30	-156.45	1928.01	71.12	-156.27	1337.31	67.67	436.85
7.00000	-1328.58	293.90	17.11	-1360.07	291.82	39.65	-1494.68	338.43	76.60	-1446.98	355.02	151.89	-1110.22	161.63	30.25	-1163.00	162.55	40.57	-1329.62	119.29	33.91	-1330.98	125.61	93.18	-1216.87	191.16	1266.67	0.00	0.00	0.00	-1090.68	115.36	1559.80	-1098.08	257.37	1546.44	-1188.36	130.58	1670.70	-1203.50	267.69	1645.55	-160.35	1929.58	69.83	-152.31	1335.21	68.96	435.46
7.01000	-1311.16	296.11	17.82	-1347.59	294.04	38.57	-1476.91	339.92	75.35	-1431.22	355.62	150.12	-1114.49	162.15	29.35	-1162.94	162.94	40.56	-1329.44	119.12	34.10	-1331.19	126.27	93.16	-1210.19	191.22	1266.71	0.00	0.00	0.00	-1089.75	114.72	1560.37	-1094.65	258.08	1546.83	-1183.70	130.68	1670.90	-1199.13	267.41	1645.75	-156.66	1927.01	71.34	-151.74	1334.50	68.79	436.52
7.02000	-1286.60	297.92	18.96	-1316.89	295.02	47.93	-1459.06	341.42	74.09	-1415.34	356.22	148.34	-1113.19	161.88	29.46	-1163.07	162.69	40.46	-1329.19	119.04	34.22	-1330.12	124.80	93.93	-1205.53	191.15	1266.60	0.00	0.00	0.00	-1080.31	115.28	1560.56	-1086.25	258.32	1547.09	-1180.16	132.34	1671.19	-1194.89	267.17	1645.93	-151.17	1929.12	71.72	-152.98	1335.75	68.59	436.91
7.03000	-1256.31	307.59	29.26	-1291.59	297.35	49.53	-1441.13	342.95	72.82	-1399.37	356.83	146.55	-1114.65	161.82	28.70	-1160.59	162.84	40.95	-1329.20	119.34	34.17	-1330.44	125.53	93.51	-1201.97	190.82	1266.45	0.00	0.00	0.00	-1077.45	115.14	1561.06	-1082.97	258.16	1547.08	-1174.65	131.10	1671.09	-1190.79	266.65	1646.06	-152.70	1930.68	71.09	-150.01	1334.96	69.60	432.39
7.04000	-1234.14	306.19	32.76	-1277.99	297.90	47.70	-1423.13	344.49	71.53	-1383.29	357.46	144.75	-1113.04	161.73	29.38	-1160.49	163.11	40.73	-1329.12	119.31	34.30	-1329.76	125.60	93.71	-1197.82	190.37	1266.21	0.00	0.00	0.00	-1068.02	115.09	1560.48	-1077.48	258.64	1547.00	-1169.72	131.00	1671.14	-1186.00	267.05	1646.00	-151.42	1927.56	72.30	-153.62	1334.39	68.86	435.86
7.05000	-1210.73	308.43	33.94	-1248.30	307.19	50.70	-1405.04	346.05	70.24	-1367.10	358.09	142.93	-1113.38	161.88	29.15	-1164.07	162.95	39.86	-1329.58	120.49	34.05	-1329.95	125.69	93.76	-1191.49	191.15	1265.94	0.00	0.00	0.00	-1068.61	115.62	1561.06	-1075.56	259.24	1546.83	-1165.35	131.83	1671.09	-1180.84	268.22	1645.79	-155.16	1929.17	71.23	-154.56	1334.59	68.07	436.67
7.06000	-1193.26	309.90	33.96	-1226.00	308.92	50.99	-1386.88	347.62	68.93	-1350.81	358.73	141.10	-1114.03	161.99	28.91	-1162.16	163.61	40.21	-1329.34	120.40	34.25	-1330.01	126.60	93.56	-1188.68	192.42	1265.82	0.00	0.00	0.00	-1069.84	116.25	1560.64	-1067.66	259.19	1546.54	-1160.77	132.56	1670.94	-1176.29	268.11	1645.72	-154.24	1927.55	71.47	-157.33	1335.25	67.80	439.11
7.07000	-1171.12	312.38	35.56	-1207.88	310.16	50.03	-1368.63	349.21	67.61	-1334.42	359.38	139.26	-1113.77	162.53	28.55	-1163.04	163.89	39.76	-1329.60	121.19	33.97	-1330.36	127.51	93.29	-1185.67	191.50	1265.77	0.00	0.00	0.00	-1058.66	116.71	1560.04	-1067.06	259.42	1546.32	-1155.92	132.77	1670.68	-1171.55	268.68	1645.50	-151.92	1926.75	72.78	-156.22	1335.72	68.03	435.50
7.08000	-1148.86	313.88	37.29	-1188.35	312.83	49.73	-1350.31	350.82	66.28	-1317.91	360.03	137.40	-1111.96	162.26	28.91	-1163.16	163.75	39.68	-1329.65	121.50	34.06	-1329.61	126.99	93.87	-1178.36	192.08	1265.63	0.00	0.00	0.00	-1055.96	117.08	1559.73	-1059.57	259.75	1545.51	-1150.93	133.30	1670.50	-1166.62	269.34	1645.18	-150.37	1926.00	72.83	-154.01	1336.38	68.24	434.34
7.09000	-1129.55	315.61	38.01	-1166.08	314.50	50.10	-1331.91	352.44	64.94	-1301.31	360.70	135.53	-1111.67	161.68	28.98	-1164.03	163.29	39.51	-1329.07	120.97	34.48	-1328.98	126.21	94.67	-1174.13	193.20	1265.37	0.00	0.00	0.00	-1046.18	118.47	1559.00	-1054.46	261.27	1545.00	-1146.51	134.74	1670.38	-1162.08	269.76	1644.90	-154.84	1927.86	71.45	-150.41	1335.24	69.24	437.01
7.10000	-1106.12	317.76	40.37	-1149.98	316.54	49.68	-1313.43	354.09	63.59	-1284.59	361.38	133.65	-1110.37	161.70	29.37	-1159.65	163.22	40.32	-1329.03	121.17	34.50	-1327.91	125.29	95.28	-1170.52	192.89	1265.29	0.00	0.00	0.00	-1044.31	119.28	1558.72	-1048.62	261.46	1544.40	-1141.37	134.99	1670.07	-1157.21	270.49	1644.64	-154.31	1926.84	71.98	-153.26	1337.54	68.04	436.93
7.11000	-1082.76	319.85	43.02	-1125.75	318.46	51.05	-1294.87	355.74	62.23	-1267.77	362.07	131.76	-1110.74	160.85	29.30	-1163.07	163.31	39.68	-1328.90	121.29	34.63	-1327.52	125.16	95.54	-1167.58	192.94	1265.13	0.00	0.00	0.00	-1035.78	119.94	1558.58	-1046.72	261.72	1544.16	-1136.59	135.84	1669.81	-1152.58	270.95	1644.44	-152.19	1926.40	72.16	-152.96	1336.55	68.55	435.81
7.12000	-1064.36	321.25	44.33	-1108.73	321.40	51.03	-1276.23	357.42	60.85	-1250.84	362.76	129.86	-1111.07	161.11	29.18	-1160.08	162.50	40.06	-1328.22	120.47	35.18	-1327.81	126.27	95.45	-1162.22	193.86	1264.92	0.00	0.00	0.00	-1034.83	119.85	1557.94	-1042.51	262.49	1543.51	-1131.60	136.17	1669.62	-1147.52	272.03	1644.00	-154.57	1926.87	71.36	-153.33	1336.12	68.49	439.44
7.13000	-1040.76	324.19	46.96	-1085.39	322.46	52.65	-1257.51	359.11	59.46	-1233.81	363.47	127.94	-1111.74	160.29	29.08	-1159.29	162.08	40.42	-1328.30	120.69	35.22	-1328.36	127.32	95.26	-1155.95	194.16	1264.60	0.00	0.00	0.00	-1031.74	121.31	1557.85	-1034.63	263.50	1543.03	-1126.58	136.89	1669.42	-1143.23	272.28	1643.70	-153.90	1925.96	72.11	-153.91	1336.36	68.61	440.55
7.14000	-1020.66	326.32	49.00	-1067.98	325.37	52.62	-1238.71	360.83	58.06	-1216.66	364.18	126.01	-1111.22	159.44	29.48	-1159.06	161.24	40.78	-1328.73	121.61	34.97	-1328.39	128.10	95.00	-1154.18	194.95	1264.33	0.00	0.00	0.00	-1028.38	122.18	1557.81	-1031.28	264.82	1542.56	-1122.03	138.20	1668.98	-1138.48	273.28	1643.38	-157.68	1928.93	70.76	-155.29	1337.38	68.07	437.53
7.15000	-1002.64	328.82	50.28	-1042.56	328.93	55.03	-1219.83	362.55	56.65	-1199.41	364.91	124.06	-1107.74	159.60	30.31	-1160.99	156.75	38.86	-1328.41	121.45	35.29	-1328.31	128.24	95.18	-1151.78	195.43	1264.21	0.00	0.00	0.00	-1018.97	122.94	1557.08	-1026.57	265.19	1541.93	-1117.72	139.62	1668.77	-1133.56	274.70	1642.98	-156.39	1931.08	70.07	-154.80	1336.03	68.32	435.19
7.16000	-983.60	332.14	52.73	-1027.30	330.32	55.51	-1200.87	364.30	55.23	-1182.05	365.64	122.11	-1109.00	159.33	29.79	-1159.24	160.25	40.61	-1327.92	120.90	35.64	-1327.64	127.90	95.51	-1142.75	196.04	1263.89	0.00	0.00	0.00	-1015.39	123.83	1556.77	-1018.57	265.66	1541.50	-1113.61	141.55	1668.68	-1128.95	275.82	1642.54	-154.46	1931.50	70.36	-158.17	1335.62	67.90	434.79
7.17000	-961.83	334.44	56.04	-1006.02	333.13	57.31	-1181.83	366.06	53.80	-1165.71	365.62	118.99	-1109.29	158.85	30.01	-1162.57	155.30	38.80	-1328.54	121.95	35.35	-1327.85	128.55	95.60	-1139.14	197.07	1263.64	0.00	0.00	0.00	-1008.30	124.70	1556.41	-1018.06	266.72	1541.36	-1108.80	142.21	1668.30	-1124.36	277.22	1642.12	-155.57	1930.98	70.35	-156.78	1336.21	67.64	434.35
7.18000	-942.04	336.42	58.84	-993.59	334.70	57.90	-1161.79	369.35	51.89	-1149.55	365.16	116.28	-1109.25	153.84	29.53	-1166.03	154.74	37.70	-1328.45	122.05	35.52	-1328.44	130.14	95.05	-1135.63	197.38	1263.21	0.00	0.00	0.00	-1004.98	125.69	1556.35	-1012.76	268.05	1540.82	-1103.82	142.70	1668.19	-1119.76	278.36	1641.72	-154.40	1928.43	71.85	-156.78	1336.22	67.75	433.05
7.19000	-925.08	338.22	61.52	-972.56	335.74	60.41	-1143.29	371.30	50.20	-1133.16	366.16	114.22	-1103.46	153.32	30.69	-1165.53	155.12	37.85	-1328.13	121.78	35.89	-1326.39	127.30	96.49	-1132.89	198.59	1262.92	0.00	0.00	0.00	-1000.14	127.72	1555.95	-1009.76	268.93	1540.61	-1099.81	144.52	1667.96	-1115.49	279.21	1641.31	-152.45	1926.03	72.57	-156.29	1336.85	67.63	432.46
7.20000	-906.24	338.43	67.18	-954.11	336.42	62.37	-1126.32	371.32	48.11	-1116.49	367.19	112.78	-1111.72	152.57	28.85	-1164.51	154.26	38.05	-1328.38	122.33	35.77	-1326.64	128.18	96.50	-1130.16	199.33	1262.59	0.00	0.00	0.00	-996.10	128.93	1555.79	-1005.98	270.08	1540.25	-1095.83	147.24	1667.87	-1111.25	280.16	1640.97	-154.57	1928.56	71.43	-150.35	1333.65	69.86	434.76
7.21000	-888.85	339.27	70.35	-934.96	339.56	65.28	-1108.99	372.00	46.55	-1100.55	367.95	111.54	-1112.16	154.30	27.72	-1163.78	154.04	38.06	-1328.14	122.09	36.03	-1325.64	127.03	97.20	-1123.07	200.01	1262.07	0.00	0.00	0.00	-996.54	130.33	1556.17	-1002.70	271.44	1539.57	-1091.55	149.04	1667.51	-1106.37	282.45	1640.47	-156.02	1929.60	70.82	-149.12	1335.94	69.11	435.01
7.22000	-872.04	339.86	73.58	-920.49	340.80	66.56	-1091.59	373.91	45.86	-1085.32	368.98	110.42	-1111.24	153.24	27.95	-1166.41	155.08	37.43	-1328.32	122.37	36.14	-1326.94	129.49	96.32	-1118.60	201.16	1261.85	0.00	0.00	0.00	-993.32	130.88	1555.56	-996.71	273.30	1539.17	-1087.46	151.41	1667.33	-1101.82	284.11	1640.01	-151.09	1925.35	72.41	-154.28	1336.07	67.85	436.21
7.23000	-856.26	340.93	76.38	-903.92	341.90	69.31	-1075.26	375.55	45.26	-1070.56	370.44	109.94	-1110.85	153.80	28.10	-1169.52	155.26	36.61	-1328.38	122.51	36.22	-1327.04	130.12	96.43	-1116.73	202.62	1261.44	0.00	0.00	0.00	-985.00	132.04	1555.49	-991.93	274.70	1539.00	-1082.41	151.74	1667.04	-1097.20	285.97	1639.49	-154.12	1923.23	72.69	-155.74	1336.14	67.58	438.08
7.24000	-841.26	340.88	79.74	-882.47	342.23	73.40	-1060.25	376.39	44.41	-1055.36	373.75	110.08	-1111.28	153.63	27.93	-1167.41	156.56	36.47	-1328.38	122.75	36.24	-1326.69	130.37	96.69	-1112.34	203.29	1260.99	0.00	0.00	0.00	-979.51	133.52	1555.34	-985.56	276.29	1538.53	-1077.75	153.39	1666.60	-1093.25	286.90	1639.07	-156.82	1926.25	71.59	-155.19	1337.26	67.93	434.13
7.25000	-827.78	342.00	82.35	-871.39	342.35	75.16	-1045.18	378.55	44.78	-1043.08	373.02	109.31	-1111.24	153.92	27.81	-1170.27	155.84	36.13	-1328.46	122.99	36.35	-1327.15	131.22	96.71	-1107.37	204.37	1260.56	0.00	0.00	0.00	-975.66	135.72	1554.98	-980.45	278.00	1537.89	-1073.56	155.75	1666.28	-1088.77	288.78	1638.52	-150.60	1928.52	71.93	-153.15	1337.43	68.18	435.28
7.26000	-814.81	340.87	85.77	-859.99	341.66	76.73	-1031.87	379.91	44.63	-1030.06	375.17	109.42	-1113.09	154.10	27.14	-1166.57	156.46	36.44	-1327.90	122.33	36.76	-1326.42	130.47	97.33	-1102.49	206.36	1259.99	0.00	0.00	0.00	-973.79	137.40	1554.48	-975.62	279.41	1537.41	-1069.35	158.31	1665.98	-1084.05	291.15	1637.82	-153.36	1930.34	71.40	-152.99	1336.12	68.72	434.39
7.27000	-803.48	341.30	88.01	-853.50	342.68	77.71	-1019.73	380.97	44.37	-1019.13	376.16	109.42	-1116.14	154.08	26.38	-1168.60	157.07	35.72	-1328.29	123.02	36.75	-1325.92	129.87	97.75	-1099.24	207.27	1259.42	0.00	0.00	0.00	-964.25	139.78	1553.90	-974.76	281.73	1536.99	-1065.82	160.95	1665.42	-1079.78	292.79	1637.25	-151.93	1929.31	71.80	-150.52	1337.39	68.47	437.62
7.28000	-793.06	341.22	89.78	-838.52	343.31	80.40	-1008.89	382.46	44.39	-1007.94	378.51	109.45	-1116.30	154.92	26.10	-1165.00	155.73	36.84	-1327.65	122.29	37.32	-1325.38	129.61	97.95	-1091.02	208.25	1259.05	0.00	0.00	0.00	-960.92	141.22	1553.60	-969.38	283.75	1536.53	-1060.69	161.73	1664.85	-1075.27	294.96	1636.54	-149.08	1927.53	72.42	-150.56	1336.44	69.23	439.36
7.29000	-783.67	339.74	91.68	-824.34	342.84	84.24	-998.98	383.59	44.04	-999.23	379.00	109.09	-1116.12	154.06	26.40	-1166.95	156.81	35.95	-1328.13	123.32	37.10	-1324.80	129.52	98.72	-1086.15	209.11	1258.46	0.00	0.00	0.00	-957.25	142.75	1553.44	-964.60	285.35	1535.98	-1056.16	163.62	1664.49	-1071.15	296.55	1635.94	-147.49	1926.38	73.00	-151.96	1334.57	69.56	436.34
7.30000	-775.11	338.45	92.60	-815.84	343.64	84.94	-990.38	384.68	44.01	-990.66	380.33	108.71	-1119.66	155.02	24.81	-1160.90	160.83	38.75	-1328.02	123.45	37.42	-1324.55	129.32	99.21	-1082.25	210.79	1257.87	0.00	0.00	0.00	-954.86	144.77	1553.25	-960.01	287.03	1535.29	-1051.65	166.29	1664.02	-1066.87	298.37	1635.30	-154.59	1929.03	71.13	-153.55	1334.78	68.66	432.94
7.31000	-768.43	338.18	92.60	-808.22	341.78	85.94	-982.90	386.22	43.69	-983.40	381.21	108.33	-1110.90	155.11	27.41	-1160.58	161.31	39.02	-1327.75	123.08	37.93	-1324.26	129.90	99.34	-1079.70	211.80	1257.19	0.00	0.00	0.00	-948.96	147.25	1552.84	-957.14	289.12	1534.74	-1047.53	168.85	1663.49	-1061.94	301.31	1634.44	-154.34	1927.11	72.07	-152.01	1333.73	69.30	433.90
7.32000	-762.18	336.20	92.53	-803.44	341.13	84.67	-977.08	387.04	42.95	-977.48	382.48	107.87	-1113.98	155.26	25.99	-1164.01	160.82	38.17	-1327.76	123.37	38.09	-1323.80	129.46	100.02	-1072.70	213.71	1256.55	0.00	0.00	0.00	-949.73	149.49	1552.35	-952.01	291.68	1533.87	-1042.49	170.22	1662.79	-1057.16	303.85	1633.75	-155.09	1926.22	71.90	-146.96	1334.70	70.19	434.98
7.33000	-757.90	336.14	90.83	-798.35	341.35	83.72	-972.88	386.87	41.57	-972.88	383.12	106.97	-1114.52	154.85	26.37	-1163.18	161.19	38.26	-1327.53	123.05	38.52	-1323.96	130.59	100.01	-1067.87	215.00	1256.03	0.00	0.00	0.00	-941.35	151.04	1552.19	-945.68	293.85	1533.29	-1038.45	173.81	1662.40	-1052.48	306.40	1632.88	-155.08	1923.31	72.05	-149.81	1335.13	69.31	435.95
7.34000	-754.48	335.67	88.53	-795.35	340.42	81.38	-968.65	388.77	41.57	-968.48	384.02	106.22	-1116.20	154.99	25.95	-1168.10	156.66	35.34	-1327.54	123.39	38.78	-1322.63	129.14	101.12	-1064.54	216.96	1255.56	0.00	0.00	0.00	-940.00	152.77	1551.91	-942.24	296.07	1532.59	-1033.00	174.71	1661.66	-1048.14	308.49	1632.20	-149.53	1923.66	72.97	-150.97	1335.63	68.75	435.78
7.35000	-751.49	334.20	85.55	-792.46	340.03	78.69	-966.79	388.02	40.75	-965.83	384.05	104.85	-1116.52	153.69	25.68	-1161.42	160.66	38.46	-1327.16	123.00	39.40	-1322.85	129.84	101.43	-1061.21	218.72	1254.92	0.00	0.00	0.00	-936.47	155.67	1551.34	-937.85	298.49	1531.79	-1028.32	177.28	1661.12	-1043.41	311.27	1631.37	-149.99	1924.92	73.22	-155.94	1337.05	67.84	437.66
7.36000	-749.86	333.91	81.23	-804.38	339.19	70.81	-965.10	389.12	40.89	-963.49	385.00	104.07	-1118.58	155.33	24.75	-1162.40	160.78	38.05	-1326.78	122.65	39.96	-1323.01	131.18	101.50	-1055.15	220.70	1254.57	0.00	0.00	0.00	-924.69	159.57	1550.60	-930.74	300.99	1531.13	-1024.01	180.90	1660.65	-1038.68	313.82	1630.60	-153.59	1926.72	71.95	-154.20	1335.55	68.52	436.73
7.37000	-749.20	333.60	76.65	-795.77	338.48	68.77	-964.90	388.30	40.25	-962.55	384.70	102.74	-1112.46	155.16	25.87	-1160.73	160.96	38.22	-1326.75	122.96	40.37	-1321.21	128.93	103.15	-1049.67	223.03	1254.05	0.00	0.00	0.00	-923.53	161.75	1550.09	-923.40	303.68	1530.05	-1018.84	182.90	1660.16	-1034.04	316.44	1629.89	-155.02	1930.58	70.83	-148.01	1332.81	70.40	436.25
7.38000	-748.65	333.75	72.24	-795.83	337.39	65.06	-964.05	389.15	40.49	-962.01	383.58	101.36	-1116.70	155.29	24.88	-1159.54	160.96	38.63	-1326.54	122.87	40.96	-1321.33	129.74	103.77	-1045.41	224.86	1253.53	0.00	0.00	0.00	-916.57	163.22	1549.35	-917.12	305.97	1529.49	-1015.03	187.39	1659.85	-1029.18	319.48	1629.22	-157.90	1928.84	71.02	-149.22	1334.44	69.84	436.39
7.39000	-747.15	333.98	68.77	-793.82	338.45	63.49	-963.63	389.27	40.35	-960.08	384.24	101.21	-1109.57	155.67	26.09	-1160.06	160.81	38.20	-1326.33	122.70	41.74	-1320.80	130.20	104.53	-1040.78	227.23	1253.25	0.00	0.00	0.00	-912.33	166.36	1549.32	-916.20	308.04	1529.07	-1010.12	190.01	1659.39	-1024.42	322.34	1628.58	-157.03	1926.05	71.29	-154.01	1336.82	68.27	437.57
7.40000	-745.18	334.50	64.97	-794.47	337.70	60.79	-963.46	389.40	40.10	-959.04	382.94	100.26	-1113.63	155.42	25.21	-1160.86	160.55	37.99	-1326.09	122.48	42.71	-1320.94	131.53	105.00	-1034.31	228.49	1252.86	0.00	0.00	0.00	-906.75	169.65	1548.81	-914.47	310.69	1528.78	-1005.08	192.53	1659.11	-1019.54	325.25	1628.00	-152.20	1927.18	71.93	-156.37	1336.82	67.61	436.16
7.41000	-750.11	333.52	58.39	-792.12	336.95	59.20	-963.37	389.65	39.93	-957.48	382.33	99.95	-1114.16	154.71	25.09	-1160.84	161.15	37.69	-1325.83	122.20	43.88	-1320.26	131.85	106.00	-1032.35	230.24	1252.40	0.00	0.00	0.00	-903.88	173.68	1548.99	-908.88	313.79	1528.20	-999.95	195.34	1658.92	-1014.44	328.33	1627.50	-153.95	1927.98	71.08	-155.09	1335.72	68.05	436.65
7.42000	-747.11	334.54	55.57	-796.67	336.38	55.91	-963.63	388.92	39.47	-955.90	382.10	99.73	-1109.32	154.78	26.00	-1160.48	160.13	37.72	-1325.52	121.88	45.23	-1318.87	131.22	107.78	-1024.77	233.04	1252.52	0.00	0.00	0.00	-897.10	175.99	1548.61	-900.95	316.58	1527.68	-995.14	199.04	1658.90	-1009.30	331.45	1627.22	-150.85	1924.95	72.53	-153.72	1336.48	68.19	433.08
7.43000	-742.70	333.52	54.41	-791.13	335.28	55.73	-963.67	388.75	39.22	-955.09	381.16	99.38	-1115.58	155.11	23.68	-1158.78	160.35	38.24	-1325.16	121.53	46.78	-1319.41	133.50	108.44	-1019.16	235.61	1252.72	0.00	0.00	0.00	-893.38	178.58	1548.91	-898.21	319.31	1527.41	-990.34	202.87	1659.03	-1003.90	334.80	1626.94	-150.96	1927.31	72.04	-152.78	1335.30	68.69	437.06
7.44000	-740.43	333.90	54.84	-793.42	336.27	54.60	-962.64	389.75	39.71	-953.47	382.18	99.90	-1115.59	154.02	23.92	-1166.82	156.71	34.81	-1324.72	121.16	48.51	-1318.91	134.23	109.98	-1013.63	237.52	1252.78	0.00	0.00	0.00	-886.93	181.64	1548.84	-893.42	321.86	1527.18	-985.25	206.85	1659.22	-998.65	338.01	1626.76	-152.74	1927.19	71.86	-150.97	1334.38	69.00	439.05
7.45000	-739.86	334.11	53.20	-789.71	336.83	54.64	-962.76	389.47	39.79	-952.74	381.29	99.49	-1110.91	153.34	24.53	-1161.17	156.24	35.11	-1324.21	120.79	50.43	-1317.03	133.36	112.27	-1010.98	239.72	1253.14	0.00	0.00	0.00	-876.05	184.51	1548.67	-888.32	325.63	1527.16	-979.18	208.56	1659.37	-993.67	340.75	1626.82	-154.85	1931.19	70.58	-150.87	1335.98	68.83	436.25
7.46000	-739.20	334.83	51.48	-787.53	336.64	54.78	-961.87	390.10	40.09	-952.15	380.86	99.16	-1109.28	154.73	24.64	-1162.96	155.54	35.28	-1323.60	120.41	52.54	-1316.84	134.93	113.70	-1006.29	241.48	1253.75	0.00	0.00	0.00	-876.68	186.98	1549.44	-882.04	328.02	1527.06	-973.78	211.48	1659.79	-988.74	343.37	1626.93	-153.13	1926.63	72.15	-154.49	1335.73	68.04	437.12
7.47000	-738.89	334.91	50.22	-791.88	337.15	52.67	-962.56	388.43	39.38	-951.30	381.72	99.34	-1113.17	154.49	23.55	-1166.10	156.10	34.16	-1322.88	120.06	54.84	-1316.12	135.77	115.30	-1000.36	243.62	1254.20	0.00	0.00	0.00	-872.24	190.39	1549.81	-878.59	331.16	1527.16	-969.11	215.92	1660.20	-983.29	346.87	1627.09	-153.99	1925.74	71.90	-153.50	1335.84	68.20	436.02
7.48000	-738.80	334.99	48.87	-788.22	337.09	53.29	-961.63	389.93	40.07	-951.40	380.77	98.67	-1112.61	154.45	23.77	-1163.27	156.18	34.60	-1322.04	119.72	57.32	-1314.98	136.05	117.43	-991.93	246.56	1254.99	0.00	0.00	0.00	-866.73	193.00	1550.14	-871.29	333.97	1527.33	-963.77	218.98	1660.96	-977.91	350.21	1627.38	-149.82	1925.33	72.76	-153.38	1335.27	68.84	434.79
7.49000	-738.73	335.39	47.47	-790.04	336.72	51.40	-961.62	389.80	39.80	-950.35	382.31	99.00	-1109.99	154.09	24.05	-1161.60	154.84	35.14	-1321.07	119.43	59.99	-1313.45	136.18	119.88	-989.63	248.93	1255.77	0.00	0.00	0.00	-864.69	196.04	1551.12	-862.50	336.41	1527.72	-958.12	220.92	1661.34	-972.66	353.40	1627.77	-156.69	1926.41	71.92	-148.41	1334.49	69.94	437.65
7.50000	-738.45	335.50	46.48	-791.00	337.23	50.94	-962.12	389.01	39.42	-950.58	381.31	98.28	-1114.92	153.54	22.77	-1162.58	155.13	34.69	-1319.96	119.18	62.85	-1310.48	133.83	123.15	-983.51	251.39	1256.65	0.00	0.00	0.00	-856.93	199.28	1551.50	-859.24	339.78	1527.97	-952.59	223.60	1662.02	-967.63	356.18	1628.31	-155.38	1929.55	71.17	-153.01	1335.88	68.99	434.49
7.51000	-738.37	335.98	45.64	-786.31	337.11	51.23	-962.10	388.95	39.10	-950.14	381.89	98.25	-1107.23	154.61	23.90	-1164.72	154.72	34.12	-1318.69	118.99	65.89	-1308.93	133.95	125.47	-979.69	254.72	1257.51	0.00	0.00	0.00	-850.68	202.16	1552.38	-857.31	342.02	1528.84	-947.40	226.17	1662.95	-962.21	359.67	1628.89	-153.78	1928.80	71.83	-149.01	1334.50	70.17	431.55
7.52000	-738.28	335.61	44.89	-791.19	337.64	49.51	-961.81	389.29	39.12	-949.87	382.08	98.10	-1109.86	153.18	23.18	-1158.04	155.05	35.43	-1317.25	118.87	69.11	-1306.55	133.30	128.18	-971.83	256.83	1258.51	0.00	0.00	0.00	-847.51	204.92	1553.08	-851.93	344.80	1529.71	-943.21	231.24	1663.98	-957.00	362.92	1629.70	-152.97	1927.44	71.74	-151.90	1334.68	69.02	434.75
7.53000	-738.16	335.80	44.11	-786.82	337.42	50.19	-962.14	388.63	38.78	-949.80	382.16	97.93	-1112.72	153.46	22.77	-1155.00	158.65	37.59	-1315.62	118.83	72.52	-1304.61	133.41	130.68	-967.62	259.67	1259.48	0.00	0.00	0.00	-841.67	208.11	1554.52	-846.30	347.71	1530.67	-937.44	233.05	1664.88	-951.83	365.96	1630.47	-153.73	1929.27	71.09	-154.39	1336.97	67.93	436.11
7.54000	-737.86	335.18	43.91	-786.95	338.61	49.83	-961.74	389.39	39.02	-950.10	381.73	97.69	-1110.55	153.59	23.03	-1156.40	158.70	37.38	-1313.80	118.88	76.11	-1302.32	133.22	133.39	-960.87	266.39	1258.88	0.00	0.00	0.00	-834.87	210.40	1555.60	-841.19	349.92	1531.44	-932.69	235.86	1665.85	-946.70	369.16	1631.30	-151.88	1923.78	72.59	-151.67	1334.59	69.05	435.78
7.55000	-738.04	335.68	43.21	-786.09	338.20	49.33	-961.10	390.27	39.38	-949.54	382.43	97.78	-1112.37	153.59	22.67	-1154.86	158.07	37.45	-1311.91	117.99	79.53	-1300.10	133.36	136.11	-956.85	264.45	1261.32	0.00	0.00	0.00	-829.74	212.89	1556.82	-836.11	352.42	1532.51	-928.31	240.09	1667.03	-941.93	371.84	1632.30	-150.75	1925.94	72.07	-151.48	1335.01	69.00	436.49
7.56000	-737.73	335.10	43.02	-788.91	336.57	48.74	-961.45	389.86	39.15	-948.75	383.57	98.04	-1110.62	153.37	22.61	-1153.73	157.78	37.16	-1310.58	118.46	82.68	-1298.21	134.47	138.39	-952.36	266.20	1262.63	0.00	0.00	0.00	-827.89	216.32	1558.14	-830.81	356.23	1533.83	-923.40	242.24	1668.01	-937.22	374.61	1633.27	-152.76	1928.03	71.61	-154.73	1337.93	67.72	433.28
7.57000	-737.56	334.34	43.11	-787.46	337.90	49.04	-960.93	390.32	39.31	-949.93	381.75	97.04	-1110.59	153.53	22.81	-1152.86	158.11	37.20	-1308.50	117.67	86.27	-1294.85	133.35	141.66	-946.93	268.73	1263.60	0.00	0.00	0.00	-823.38	219.42	1559.66	-824.88	358.36	1535.20	-919.54	246.34	1669.17	-932.27	377.81	1634.15	-150.76	1928.17	71.91	-152.65	1337.58	68.20	435.68
7.58000	-737.82	335.01	42.51	-791.44	338.37	47.53	-961.31	390.05	39.17	-949.20	382.75	97.30	-1106.18	153.59	23.72	-1151.49	157.81	37.38	-1306.42	117.38	89.80	-1290.80	131.15	145.47	-941.50	271.38	1264.46	0.00	0.00	0.00	-821.60	222.24	1560.96	-819.37	361.21	1536.07	-915.10	250.11	1670.23	-927.39	380.82	1634.99	-153.38	1926.91	71.70	-151.26	1331.96	70.18	436.71
7.59000	-737.82	334.81	42.36	-783.27	336.99	49.40	-961.82	389.16	38.73	-948.91	383.39	97.52	-1110.97	153.56	22.21	-1150.08	157.73	37.49	-1305.53	119.41	92.25	-1287.22	130.29	148.91	-937.25	273.77	1265.29	0.00	0.00	0.00	-815.53	224.55	1562.25	-814.82	363.55	1537.06	-911.01	253.48	1671.25	-922.86	383.48	1635.84	-154.91	1927.86	70.96	-154.85	1335.28	68.37	438.55
7.60000	-737.67	334.68	42.28	-788.43	337.51	48.02	-962.09	388.86	38.46	-949.12	382.89	96.98	-1102.18	153.53	24.06	-1149.76	158.09	37.54	-1304.10	120.65	95.18	-1284.53	130.93	151.61	-932.85	276.04	1266.04	0.00	0.00	0.00	-809.29	226.74	1563.24	-810.91	365.92	1538.12	-906.26	255.56	1671.98	-918.63	385.58	1636.68	-155.73	1929.20	70.69	-155.07	1336.32	68.16	435.76
7.61000	-737.50	333.84	42.44	-786.61	337.90	48.56	-961.42	389.96	38.89	-949.32	382.77	96.84	-1106.10	153.09	22.45	-1147.02	157.63	37.94	-1302.36	121.53	98.52	-1280.39	129.75	155.29	-928.12	278.59	1266.70	0.00	0.00	0.00	-805.34	229.65	1564.15	-805.87	368.75	1539.26	-901.09	257.08	1672.73	-913.81	388.70	1637.36	-152.43	1927.90	71.83	-155.58	1336.31	67.93	435.63
7.62000	-737.71	334.34	42.07	-786.14	337.40	48.30	-961.64	389.72	38.58	-948.57	383.77	96.91	-1112.37	152.31	20.85	-1148.77	157.39	37.70	-1299.59	121.21	102.42	-1276.85	129.46	158.48	-924.15	281.52	1267.13	0.00	0.00	0.00	-804.49	232.15	1565.25	-801.57	370.97	1540.40	-896.07	257.77	1673.38	-909.42	391.20	1637.97	-150.58	1925.93	72.65	-151.81	1334.74	68.88	435.78
7.63000	-737.74	334.29	42.02	-788.12	337.59	47.88	-961.46	389.94	38.93	-948.68	383.72	96.65	-1106.95	151.94	21.81	-1146.55	157.01	37.85	-1296.77	120.71	106.53	-1273.04	129.10	161.99	-918.16	282.58	1267.76	0.00	0.00	0.00	-795.96	234.85	1566.01	-800.01	373.51	1541.30	-892.52	261.75	1673.99	-904.95	393.65	1638.51	-154.19	1927.76	71.09	-149.75	1334.42	69.29	432.73
7.64000	-737.80	334.42	41.81	-788.92	337.99	47.01	-961.40	390.38	38.62	-948.95	383.08	96.16	-1108.94	151.86	20.85	-1145.76	157.01	38.29	-1294.69	122.33	109.64	-1269.46	129.48	165.33	-913.08	285.79	1268.16	0.00	0.00	0.00	-791.04	236.62	1567.03	-795.81	375.55	1541.90	-888.66	265.25	1674.76	-900.39	396.42	1638.85	-157.37	1933.50	68.68	-152.37	1334.47	69.30	434.50
7.65000	-737.72	334.19	41.86	-785.56	337.35	48.15	-961.74	389.36	38.12	-948.96	383.41	95.98	-1108.91	151.54	20.63	-1144.99	156.79	39.02	-1292.88	124.37	113.01	-1265.21	129.73	168.74	-908.06	287.63	1268.46	0.00	0.00	0.00	-787.31	238.69	1567.65	-789.92	377.49	1542.04	-884.11	266.95	1675.05	-896.02	398.99	1639.13	-152.45	1934.89	69.16	-152.31	1334.98	68.97	434.91
7.66000	-737.83	334.10	41.93	-786.77	337.10	47.86	-961.15	390.87	38.62	-949.24	383.10	95.70	-1108.99	150.65	19.84	-1144.39	156.91	39.74	-1290.47	125.92	116.87	-1261.29	130.65	172.38	-904.09	289.70	1268.80	0.00	0.00	0.00	-780.54	242.55	1567.94	-785.44	379.74	1542.60	-880.38	270.58	1675.41	-891.45	401.59	1639.30	-155.84	1935.08	69.33	-151.78	1335.80	68.68	436.88
7.67000	-738.07	334.22	41.92	-785.74	337.36	48.33	-961.85	389.66	37.96	-948.78	384.30	95.74	-1110.00	150.98	18.94	-1140.99	156.99	41.19	-1287.51	127.03	121.24	-1256.68	130.88	176.16	-900.44	291.86	1268.92	0.00	0.00	0.00	-780.96	243.93	1568.36	-780.25	382.19	1542.55	-876.25	272.99	1675.67	-887.11	403.78	1639.31	-152.25	1927.80	71.92	-165.53	1334.87	66.18	436.27
7.68000	-737.98	333.66	42.14	-786.00	338.11	48.27	-961.70	390.18	38.01	-948.77	384.38	95.64	-1104.35	150.00	19.67	-1137.20	157.22	43.11	-1283.68	127.56	126.10	-1251.62	130.89	180.30	-895.66	293.71	1268.91	0.00	0.00	0.00	-776.35	245.45	1568.10	-772.94	384.48	1542.27	-872.05	275.04	1675.60	-883.14	405.43	1639.40	-156.65	1929.14	70.52	-160.65	1332.02	67.05	437.73
7.69000	-738.05	334.09	42.07	-784.32	338.21	48.35	-961.91	390.10	37.72	-948.89	384.08	95.22	-1103.32	149.72	19.22	-1134.88	157.25	44.81	-1279.42	128.19	130.97	-1247.06	131.93	184.27	-890.82	296.01	1268.85	0.00	0.00	0.00	-770.99	247.07	1568.39	-771.16	386.04	1542.31	-867.26	275.68	1675.25	-878.78	407.73	1639.32	-156.33	1929.31	70.63	-157.82	1332.07	68.03	435.02
7.70000	-738.10	333.75	42.22	-784.72	339.35	48.32	-961.68	390.17	37.84	-949.12	384.04	94.96	-1104.79	148.72	18.13	-1133.27	157.23	46.77	-1275.85	130.55	135.47	-1241.72	132.85	188.64	-889.21	297.64	1268.81	0.00	0.00	0.00	-764.91	249.11	1567.82	-767.88	388.46	1542.05	-863.03	277.52	1675.25	-874.41	409.98	1639.02	-155.39	1926.32	71.77	-169.63	1335.27	65.28	434.86
7.71000	-738.22	333.57	42.39	-785.68	338.05	48.15	-961.93	390.10	37.41	-949.00	384.82	95.08	-1100.08	147.88	19.05	-1129.24	157.46	49.19	-1271.52	132.26	139.98	-1236.41	133.68	193.03	-884.24	299.10	1268.67	0.00	0.00	0.00	-764.20	250.95	1567.48	-764.16	390.47	1541.52	-859.07	280.38	1675.24	-870.17	411.84	1638.79	-152.75	1927.25	72.19	-168.31	1334.52	65.25	435.72
7.72000	-738.38	333.53	42.48	-789.71	338.08	47.03	-962.00	390.25	37.31	-948.49	385.73	95.11	-1094.73	145.83	21.78	-1123.47	156.78	52.37	-1265.61	133.10	144.49	-1231.11	136.28	196.54	-880.40	300.91	1268.50	0.00	0.00	0.00	-757.22	253.10	1567.32	-758.78	391.31	1541.13	-855.52	282.53	1674.94	-865.83	414.05	1638.44	-155.68	1928.26	71.02	-165.61	1333.28	66.01	434.75
7.73000	-738.51	333.70	42.43	-787.15	337.24	47.61	-961.07	392.07	38.05	-949.18	384.66	94.57	-1090.73	144.82	23.82	-1122.63	152.17	53.13	-1259.96	135.44	148.04	-1224.73	137.69	199.99	-878.55	302.83	1268.25	0.00	0.00	0.00	-751.55	254.74	1566.77	-754.65	393.21	1540.60	-851.49	284.46	1674.77	-861.84	415.67	1638.07	-157.65	1929.35	70.66	-166.72	1335.06	65.91	437.35
7.74000	-738.99	334.17	42.39	-787.26	338.40	47.42	-961.94	390.71	37.24	-949.14	384.94	94.40	-1083.87	142.97	26.86	-1119.38	150.84	55.22	-1253.20	136.66	151.54	-1218.13	139.61	203.19	-871.65	304.17	1267.95	0.00	0.00	0.00	-749.62	256.12	1566.37	-753.31	394.98	1540.22	-847.04	286.16	1674.28	-857.55	417.65	1637.69	-154.13	1928.20	71.53	-167.05	1334.75	66.07	438.50
7.75000	-738.91	333.86	42.57	-787.00	337.40	47.63	-961.74	391.55	37.49	-948.91	385.83	94.76	-1078.16	141.25	29.30	-1109.79	150.11	58.45	-1246.17	138.78	154.23	-1211.11	142.20	205.54	-868.30	305.13	1267.96	0.00	0.00	0.00	-749.35	257.23	1565.90	-750.74	396.23	1539.67	-842.39	286.44	1674.02	-853.48	419.12	1637.35	-154.97	1925.26	72.02	-163.67	1333.89	67.06	438.02
7.76000	-738.85	333.73	42.61	-787.05	337.19	47.54	-961.59	391.38	37.42	-948.91	385.74	94.61	-1067.32	139.88	32.17	-1103.49	149.40	60.62	-1239.51	142.09	155.91	-1203.60	144.57	207.44	-868.95	305.77	1267.68	0.00	0.00	0.00	-747.06	258.60	1565.57	-743.86	396.94	1538.84	-838.39	287.83	1673.78	-849.39	420.46	1637.04	-153.06	1924.66	72.12	-162.38	1333.54	66.84	436.59
7.77000	-738.68	333.05	42.79	-789.30	337.33	46.91	-961.88	391.17	37.48	-949.37	384.84	94.28	-1060.09	138.76	34.17	-1095.92	149.04	62.43	-1231.29	143.90	157.63	-1195.22	146.23	208.93	-863.83	307.77	1267.64	0.00	0.00	0.00	-739.93	260.23	1564.75	-739.06	398.12	1538.35	-834.26	289.69	1673.69	-845.30	421.75	1636.81	-148.53	1924.05	73.62	-156.58	1332.46	68.40	434.40
7.78000	-738.87	333.49	42.40	-790.88	337.33	46.59	-961.27	391.96	37.78	-948.81	385.57	94.54	-1052.43	137.58	36.03	-1085.18	148.41	64.42	-1222.01	145.04	158.94	-1186.94	148.88	209.78	-859.05	308.95	1267.58	0.00	0.00	0.00	-734.74	260.76	1564.43	-736.52	399.96	1537.73	-830.33	291.11	1673.47	-841.22	423.17	1636.48	-146.58	1925.20	73.85	-165.53	1334.26	66.71	434.66
7.79000	-738.65	333.26	42.52	-788.41	337.75	47.21	-961.88	390.81	37.34	-949.34	384.58	94.23	-1043.25	137.34	37.57	-1073.24	148.72	66.28	-1213.22	148.17	158.71	-1177.48	150.19	210.40	-854.86	309.79	1267.77	0.00	0.00	0.00	-730.20	261.66	1563.92	-732.89	401.03	1537.34	-827.03	294.02	1673.41	-837.19	424.31	1636.34	-151.71	1926.21	72.40	-165.43	1335.00	66.22	435.02
7.80000	-738.38	332.55	42.78	-782.31	337.28	48.34	-961.50	391.61	37.79	-949.28	384.39	94.06	-1032.76	137.21	38.56	-1064.48	148.66	67.11	-1203.07	149.39	158.60	-1167.97	151.73	210.35	-854.17	310.64	1268.03	0.00	0.00	0.00	-727.94	262.73	1563.72	-728.81	401.40	1537.10	-823.82	296.25	1673.46	-833.27	425.18	1636.28	-152.62	1929.60	71.32	-159.07	1333.11	67.88	436.43
7.81000	-738.53	332.90	42.52	-784.76	338.71	48.03	-962.19	390.07	37.10	-949.04	385.01	94.45	-1018.34	137.51	40.45	-1053.88	149.69	67.49	-1192.45	151.16	157.35	-1157.87	152.87	209.63	-850.47	312.18	1268.06	0.00	0.00	0.00	-728.46	264.64	1563.93	-725.47	402.02	1536.69	-818.91	294.62	1673.27	-829.35	426.17	1636.18	-154.56	1927.97	71.16	-154.45	1331.01	68.83	440.47
7.82000	-738.36	332.54	42.64	-786.77	337.56	47.27	-962.00	390.57	37.35	-948.64	385.48	94.57	-1006.24	137.79	41.13	-1038.54	150.64	68.61	-1181.54	152.70	155.72	-1148.27	156.62	207.49	-845.01	312.65	1268.41	0.00	0.00	0.00	-719.06	264.23	1563.31	-720.49	402.84	1536.42	-814.78	294.91	1673.13	-825.26	427.28	1636.12	-153.48	1924.78	72.38	-156.72	1331.59	68.37	436.99
7.83000	-738.38	332.63	42.43	-788.67	337.81	46.84	-961.57	391.28	37.82	-948.07	386.41	95.16	-990.12	139.12	42.01	-1024.18	151.50	68.91	-1170.20	154.75	153.11	-1136.25	156.19	206.07	-842.28	313.76	1268.67	0.00	0.00	0.00	-715.93	264.65	1562.96	-718.76	403.58	1536.32	-811.06	296.12	1673.12	-821.37	428.02	1636.13	-155.21	1925.54	72.16	-161.44	1332.86	67.31	440.12
7.84000	-738.18	332.55	42.49	-789.02	337.74	46.91	-962.01	390.56	37.40	-948.47	385.42	94.66	-974.21	143.79	43.67	-1014.95	152.87	67.44	-1157.76	155.86	149.97	-1124.88	157.35	203.51	-838.60	315.37	1269.20	0.00	0.00	0.00	-713.51	264.96	1562.78	-716.53	404.02	1536.21	-807.02	295.85	1672.96	-817.38	429.01	1636.11	-153.93	1925.29	72.32	-158.34	1334.31	68.27	437.90
7.85000	-738.23	332.56	42.41	-787.35	338.37	47.04	-961.99	390.22	37.41	-948.32	385.75	95.01	-957.14	145.33	44.29	-995.58	156.63	68.74	-1144.39	156.25	146.59	-1113.84	159.92	199.90	-836.60	316.13	1268.79	0.00	0.00	0.00	-711.58	265.76	1562.90	-712.42	404.32	1536.12	-804.11	298.39	1673.15	-813.46	429.65	1636.08	-158.22	1930.02	70.48	-161.31	1336.47	67.22	437.01
7.86000	-738.24	332.84	42.29	-785.45	337.96	47.46	-962.14	389.89	37.39	-948.07	386.04	95.24	-942.09	146.41	44.33	-979.51	158.72	68.02	-1131.17	157.79	142.13	-1101.34	160.46	196.23	-833.65	316.02	1268.69	0.00	0.00	0.00	-705.65	267.06	1562.74	-706.03	404.93	1535.86	-800.19	298.51	1673.09	-809.52	430.38	1636.08	-157.20	1928.43	70.96	-156.42	1335.92	68.52	436.08
7.87000	-737.91	332.14	42.50	-783.96	337.63	48.02	-961.60	391.07	38.01	-947.77	386.29	95.46	-925.67	148.13	44.30	-964.05	159.78	67.12	-1117.41	158.72	137.33	-1089.02	162.14	191.88	-831.78	317.21	1268.70	0.00	0.00	0.00	-703.79	266.86	1563.00	-702.84	405.45	1536.00	-796.54	299.38	1673.06	-805.81	430.60	1636.15	-157.36	1927.49	71.23	-158.90	1333.73	68.29	436.11
7.88000	-738.16	333.13	41.94	-786.04	337.85	46.72	-961.50	390.73	38.04	-947.65	386.11	95.31	-909.55	149.58	43.98	-947.79	161.61	65.94	-1102.92	159.02	132.18	-1075.36	161.93	187.69	-828.42	317.55	1268.67	0.00	0.00	0.00	-699.64	266.61	1562.71	-699.79	405.95	1535.92	-793.03	299.79	1673.01	-801.90	431.02	1636.14	-154.65	1928.71	71.72	-153.60	1334.47	69.57	436.97
7.89000	-737.96	332.95	41.95	-786.33	337.61	47.13	-961.38	390.70	38.02	-948.24	384.83	95.02	-890.56	151.04	43.96	-931.13	162.30	64.90	-1088.16	160.34	126.23	-1061.41	161.87	182.93	-821.76	323.61	1267.28	0.00	0.00	0.00	-699.53	266.81	1562.65	-696.24	406.31	1535.84	-789.04	299.50	1672.79	-798.09	431.34	1636.15	-153.10	1929.19	71.72	-153.69	1335.51	69.47	437.37
7.90000	-737.71	332.81	41.73	-783.88	337.58	48.07	-961.94	389.88	37.90	-947.62	385.65	95.41	-874.63	153.21	43.55	-914.17	164.33	63.48	-1072.18	159.59	120.78	-1047.36	162.50	177.87	-819.42	319.27	1268.24	0.00	0.00	0.00	-696.67	267.48	1562.29	-692.11	406.34	1535.57	-785.39	300.12	1672.73	-794.12	431.86	1636.05	-155.28	1928.90	71.35	-150.59	1331.67	69.54	435.49
7.91000	-738.15	334.11	41.16	-781.94	338.25	48.40	-961.79	390.24	38.13	-947.94	384.73	95.16	-854.04	154.42	43.86	-897.21	164.83	62.17	-1056.23	159.78	114.69	-1033.06	162.99	172.35	-818.27	318.88	1268.54	0.00	0.00	0.00	-687.09	268.20	1561.67	-687.93	406.47	1535.41	-781.26	299.41	1672.42	-790.19	432.08	1635.92	-155.19	1930.92	70.64	-158.56	1333.02	68.02	436.83
7.92000	-738.11	334.28	40.90	-783.01	338.13	47.51	-962.23	389.24	37.87	-946.99	385.96	95.83	-836.97	155.83	43.33	-879.18	165.77	61.05	-1039.73	159.91	108.44	-1017.67	161.88	167.22	-815.88	320.23	1268.34	0.00	0.00	0.00	-685.11	267.92	1561.44	-684.71	406.39	1535.00	-778.07	301.72	1672.32	-786.23	432.28	1635.82	-155.71	1929.22	70.64	-148.97	1330.97	70.24	438.34
7.93000	-738.18	334.91	40.51	-783.44	338.46	47.65	-961.42	390.45	38.57	-947.52	385.07	95.56	-818.52	156.53	43.40	-861.03	166.88	59.80	-1022.75	159.11	102.34	-1001.60	160.02	162.38	-810.63	320.34	1268.34	0.00	0.00	0.00	-679.74	268.08	1560.95	-680.08	406.11	1534.80	-774.01	301.44	1671.92	-782.40	432.37	1635.64	-148.06	1926.88	72.10	-149.01	1330.15	70.36	439.60
7.94000	-737.74	333.77	40.97	-785.60	339.27	46.76	-961.45	390.12	38.52	-946.60	386.16	96.04	-799.14	157.65	43.81	-840.74	166.98	59.21	-1004.94	158.27	96.51	-986.08	160.75	156.75	-799.19	328.60	1270.67	0.00	0.00	0.00	-677.21	267.76	1560.70	-676.94	406.11	1534.55	-770.18	301.43	1671.89	-778.26	432.80	1635.47	-150.61	1923.11	73.10	-150.78	1330.50	70.45	436.33
7.95000	-737.82	333.88	40.88	-787.74	339.20	46.94	-961.15	390.44	38.65	-946.90	385.24	95.85	-777.69	157.71	44.73	-821.86	166.78	58.54	-986.31	156.06	91.09	-970.81	160.96	151.05	-805.65	322.71	1268.45	0.00	0.00	0.00	-674.66	267.33	1560.32	-672.97	406.25	1534.07	-766.01	301.52	1671.76	-774.31	432.79	1635.30	-152.15	1925.01	72.84	-157.28	1332.87	67.92	437.26
7.96000	-738.21	335.03	40.29	-785.04	338.78	46.93	-961.49	389.59	38.38	-946.42	385.99	96.15	-757.44	158.11	45.58	-803.88	166.97	57.72	-968.45	155.26	85.28	-954.02	159.02	146.28	-801.86	322.26	1268.04	0.00	0.00	0.00	-669.38	266.88	1559.55	-665.83	405.99	1533.42	-762.40	301.84	1671.51	-770.36	432.68	1635.11	-151.57	1924.41	73.16	-159.42	1333.35	68.12	437.21
7.97000	-738.12	334.47	40.51	-785.82	338.89	46.87	-961.86	389.39	38.42	-946.95	384.83	95.70	-736.53	157.93	46.76	-784.76	166.45	57.07	-949.62	152.97	80.15	-937.24	157.95	141.29	-798.22	321.49	1268.04	0.00	0.00	0.00	-667.17	267.40	1559.34	-664.39	406.38	1533.05	-758.08	300.60	1671.20	-766.45	432.66	1634.89	-153.26	1928.24	71.80	-152.86	1331.59	69.45	433.60
7.98000	-738.01	334.10	40.58	-786.34	338.70	47.00	-961.94	388.93	38.42	-947.32	384.27	95.50	-716.35	157.88	47.77	-766.49	166.40	56.74	-931.32	152.43	74.67	-920.44	156.88	136.60	-791.59	321.19	1267.83	0.00	0.00	0.00	-660.30	267.10	1558.78	-662.91	405.92	1532.71	-753.87	299.76	1670.82	-762.45	432.63	1634.62	-156.08	1930.49	70.55	-159.88	1332.99	67.60	435.07
7.99000	-737.84	333.57	40.73	-786.94	339.51	46.82	-961.66	389.41	38.69	-947.30	384.04	95.59	-698.11	156.17	49.20	-747.65	165.72	56.74	-912.71	151.52	69.70	-904.50	158.28	131.03	-790.35	321.45	1267.79	0.00	0.00	0.00	-655.71	266.48	1558.21	-660.08	405.95	1532.36	-750.10	299.94	1670.51	-758.56	432.15	1634.48	-153.28	1928.40	71.80	-153.92	1331.83	68.94	433.32
8.00000	-738.21	334.54	40.34	-787.02	339.91	46.38	-961.72	389.49	38.80	-946.41	385.41	96.33	-678.58	156.04	50.72	-727.15	165.29	57.40	-893.64	149.54	65.53	-886.92	155.77	127.54	-786.33	321.13	1267.71	0.00	0.00	0.00	-652.13	265.85	1557.81	-655.10	405.56	1532.06	-746.32	300.57	1670.29	-754.68	431.61	1634.33	-149.57	1926.83	72.52	-151.86	1330.82	69.34	433.46
8.01000	-738.25	334.71	40.24	-780.32	342.81	47.26	-961.60	389.33	38.89	-946.56	385.07	96.15	-659.17	155.49	52.60	-708.49	164.88	57.99	-874.58	147.67	61.77	-869.92	155.23	123.49	-783.62	320.80	1267.62	0.00	0.00	0.00	-646.31	266.16	1557.70	-649.66	404.71	1531.81	-742.91	301.07	1670.13	-750.72	431.25	1634.08	-146.88	1924.29	73.86	-165.58	1334.39	66.03	434.94
8.02000	-738.12	334.62	40.17	-783.26	339.92	47.72	-961.09	390.09	39.26	-947.04	384.03	95.87	-640.04	154.96	54.79	-689.66	164.02	59.20	-855.88	146.90	58.03	-853.45	155.39	119.61	-781.66	320.87	1267.34	0.00	0.00	0.00	-646.05	265.43	1557.22	-647.48	404.24	1531.45	-738.90	300.27	1669.91	-746.85	430.63	1633.94	-151.17	1926.73	72.50	-155.89	1332.07	68.78	434.15
8.03000	-738.14	334.68	40.09	-785.12	341.06	46.76	-961.22	389.71	39.20	-946.49	384.48	95.99	-620.88	155.12	57.09	-670.51	163.22	60.77	-837.09	145.39	55.17	-836.57	154.30	116.66	-776.92	320.83	1267.06	0.00	0.00	0.00	-648.30	264.97	1556.86	-643.17	403.67	1531.12	-734.86	299.31	1669.57	-742.90	430.14	1633.72	-156.29	1930.41	70.39	-158.20	1332.95	68.53	433.39
8.04000	-738.20	334.75	40.01	-782.16	342.04	46.11	-962.03	388.24	38.68	-946.51	384.45	96.15	-602.76	154.26	59.17	-651.88	162.98	62.03	-818.58	143.79	52.81	-819.49	152.42	114.63	-773.93	319.97	1266.87	0.00	0.00	0.00	-644.66	264.89	1556.76	-638.03	402.95	1530.94	-731.42	299.63	1669.28	-738.91	429.63	1633.49	-152.00	1925.29	71.90	-153.65	1331.57	69.27	437.25
8.05000	-738.27	334.82	39.94	-783.82	343.69	45.88	-962.03	388.29	39.01	-947.10	382.98	95.66	-585.02	153.91	61.18	-635.28	162.43	63.08	-800.71	142.61	50.87	-803.25	152.28	112.33	-770.07	319.48	1266.56	0.00	0.00	0.00	-634.56	264.31	1556.20	-633.70	402.32	1530.56	-727.40	298.61	1669.08	-734.90	428.98	1633.35	-155.79	1927.28	71.25	-155.64	1335.96	67.87	433.42
8.06000	-738.36	334.90	39.87	-780.56	343.73	46.32	-960.98	390.19	39.80	-946.58	383.40	95.95	-567.54	153.81	63.35	-616.68	162.07	64.93	-783.44	142.40	49.00	-787.12	151.55	110.67	-765.27	319.63	1266.34	0.00	0.00	0.00	-631.36	263.38	1555.69	-629.79	402.11	1530.16	-722.90	296.23	1668.68	-730.98	428.09	1633.26	-154.92	1926.75	72.13	-153.56	1334.63	69.04	436.46
8.07000	-738.46	334.98	39.80	-784.24	345.05	45.97	-962.20	387.72	38.83	-946.11	383.97	96.15	-550.52	153.65	66.07	-601.29	161.44	66.56	-766.14	140.82	48.10	-771.23	150.36	109.48	-762.10	318.85	1266.01	0.00	0.00	0.00	-626.62	262.76	1555.51	-626.78	401.46	1530.15	-719.16	295.80	1668.51	-727.04	427.32	1633.17	-152.42	1925.22	73.04	-154.98	1337.07	67.62	436.20
8.08000	-738.57	335.06	39.73	-784.86	345.09	45.82	-961.03	389.45	39.76	-946.55	382.84	95.82	-534.55	153.95	68.56	-584.39	161.51	68.46	-749.73	139.97	47.17	-756.11	149.59	108.44	-759.50	318.87	1265.68	0.00	0.00	0.00	-624.57	262.21	1555.21	-623.49	400.29	1530.18	-714.97	294.73	1668.21	-723.36	425.94	1633.07	-155.18	1927.89	71.28	-150.96	1337.16	68.59	438.40
8.09000	-738.68	335.15	39.67	-784.20	344.81	45.83	-961.90	388.05	39.28	-945.34	384.36	96.62	-519.33	153.35	70.99	-567.49	161.47	70.60	-734.19	139.73	46.45	-741.96	148.93	107.71	-753.84	318.18	1265.34	0.00	0.00	0.00	-623.08	260.33	1554.78	-620.32	399.25	1529.97	-711.41	294.76	1667.80	-719.50	424.79	1632.91	-155.79	1926.50	71.52	-152.51	1336.06	68.87	437.12
8.10000	-738.78	335.23	39.61	-790.83	344.14	43.94	-961.02	389.14	39.88	-945.29	384.15	96.69	-504.39	153.75	74.25	-553.09	161.47	72.75	-718.79	138.16	46.31	-727.59	147.76	107.33	-752.06	317.65	1264.90	0.00	0.00	0.00	-617.16	259.85	1554.42	-615.58	398.59	1529.59	-707.29	293.36	1667.47	-715.56	423.93	1632.67	-152.34	1925.63	72.11	-151.07	1336.84	68.80	435.40
8.11000	-738.88	335.32	39.54	-785.00	342.84	44.93	-961.31	388.75	39.82	-945.91	382.91	96.47	-490.61	154.71	77.07	-537.86	162.00	75.89	-704.20	137.28	46.18	-714.45	147.40	107.03	-746.47	316.87	1264.71	0.00	0.00	0.00	-613.83	258.59	1554.00	-611.35	397.36	1529.35	-703.13	291.51	1666.99	-711.74	422.50	1632.50	-153.67	1928.68	71.41	-151.39	1333.30	69.54	436.56
8.12000	-738.95	335.41	39.48	-784.11	344.66	45.15	-962.06	387.41	39.25	-945.74	382.64	96.24	-476.76	153.25	81.55	-526.78	162.62	78.06	-690.55	136.69	46.18	-701.56	145.82	107.17	-743.15	316.53	1264.24	0.00	0.00	0.00	-612.11	258.43	1553.46	-607.06	396.25	1528.93	-698.98	290.17	1666.53	-707.75	421.38	1632.22	-158.02	1930.60	70.65	-149.05	1333.79	69.93	433.70
8.13000	-739.01	335.50	39.41	-790.30	343.40	43.99	-961.15	388.70	39.97	-945.21	383.25	96.72	-463.77	155.17	85.15	-513.86	163.00	81.02	-677.25	134.79	46.68	-689.85	145.77	106.83	-741.01	316.24	1263.79	0.00	0.00	0.00	-605.22	256.50	1552.85	-603.45	395.12	1528.46	-694.75	288.71	1666.16	-703.66	420.35	1631.91	-153.13	1925.97	72.33	-153.77	1335.85	68.39	436.37
8.14000	-739.05	335.58	39.35	-787.89	340.60	45.83	-961.33	388.26	39.90	-944.92	383.45	96.82	-452.46	154.75	88.09	-500.22	162.10	84.86	-665.37	134.60	46.57	-678.64	144.70	107.05	-737.55	315.68	1263.56	0.00	0.00	0.00	-596.95	255.13	1552.25	-600.24	394.61	1528.21	-690.48	287.62	1665.80	-699.62	418.99	1631.57	-156.48	1927.01	71.11	-157.88	1337.11	67.30	437.53
8.15000	-739.06	335.67	39.28	-786.97	343.12	44.44	-960.97	388.62	40.09	-945.42	382.32	96.52	-442.04	152.88	91.99	-489.72	163.07	87.83	-653.62	133.02	47.19	-668.20	143.73	107.24	-732.96	314.92	1262.94	0.00	0.00	0.00	-594.78	254.20	1551.62	-595.04	393.12	1527.67	-686.59	286.94	1665.40	-695.76	417.19	1631.32	-151.09	1926.62	72.00	-155.33	1336.63	68.22	438.23
8.16000	-739.03	335.76	39.21	-787.41	340.69	45.94	-961.53	387.68	39.86	-944.84	382.99	96.98	-431.86	155.56	94.44	-482.47	162.24	88.90	-643.09	132.33	47.32	-658.71	143.38	107.22	-728.88	313.68	1262.61	0.00	0.00	0.00	-591.81	252.94	1551.36	-590.37	391.90	1527.21	-682.86	286.01	1664.99	-691.68	415.76	1630.99	-151.22	1925.51	72.36	-154.40	1338.80	67.51	438.82
8.17000	-738.96	335.84	39.13	-787.42	341.04	45.56	-961.70	387.27	39.98	-945.21	382.06	96.80	-422.55	156.22	96.68	-472.58	162.05	91.03	-633.50	132.17	47.38	-649.65	142.70	107.28	-724.42	312.50	1262.29	0.00	0.00	0.00	-591.12	251.05	1550.24	-588.27	390.76	1526.99	-678.64	284.43	1664.38	-687.44	414.50	1630.61	-154.28	1927.03	71.78	-151.79	1337.05	68.51	437.95
8.18000	-738.85	335.92	39.05	-788.55	340.50	45.95	-961.19	387.96	40.45	-944.83	382.24	97.09	-414.39	156.44	98.57	-463.95	162.11	92.57	-624.69	132.08	47.19	-641.32	142.07	107.20	-720.55	311.86	1261.97	0.00	0.00	0.00	-585.08	250.67	1550.03	-584.52	389.30	1526.52	-674.15	282.36	1663.89	-683.26	412.86	1630.31	-154.29	1926.71	71.51	-150.24	1335.02	69.29	433.12
8.19000	-738.69	335.99	38.97	-787.84	339.49	45.87	-961.71	386.93	40.10	-944.43	382.48	97.53	-406.80	156.52	99.69	-457.73	162.44	93.45	-616.66	131.73	47.17	-633.83	141.91	106.89	-713.16	315.39	1260.49	0.00	0.00	0.00	-583.36	249.46	1549.77	-580.22	388.23	1526.08	-669.32	279.19	1663.22	-679.26	410.94	1630.12	-149.64	1923.37	72.85	-153.51	1336.78	68.14	432.69
8.20000	-738.47	336.06	38.88	-785.90	340.36	46.47	-960.56	388.57	41.10	-944.66	381.69	97.46	-400.13	157.23	100.77	-448.21	162.61	94.79	-609.62	131.34	46.91	-627.03	141.63	106.52	-709.09	310.94	1260.95	0.00	0.00	0.00	-579.36	247.74	1549.16	-575.60	387.05	1525.80	-665.84	278.93	1662.82	-675.05	409.43	1629.81	-150.22	1928.10	72.04	-155.05	1338.41	67.43	436.20
8.21000	-738.20	336.13	38.79	-787.07	340.54	45.72	-961.09	387.39	40.82	-943.92	382.48	98.07	-394.27	158.14	101.50	-443.83	163.16	94.55	-603.42	131.17	46.50	-621.18	141.69	105.87	-708.07	309.17	1260.76	0.00	0.00	0.00	-570.71	246.34	1547.95	-572.89	385.72	1525.68	-660.66	274.94	1661.94	-670.99	407.51	1629.51	-150.02	1926.12	72.27	-153.56	1336.64	69.00	440.04
8.22000	-737.86	336.19	38.68	-788.75	340.54	45.31	-961.31	386.69	40.56	-943.46	382.80	98.61	-389.02	159.04	101.80	-437.65	163.52	94.94	-598.28	131.87	45.54	-616.00	141.55	105.27	-702.45	308.09	1260.46	0.00	0.00	0.00	-566.13	244.47	1547.42	-567.37	383.80	1525.32	-656.64	274.31	1661.69	-667.06	405.35	1629.29	-155.99	1927.53	71.31	-152.59	1337.46	68.27	437.26
8.23000	-737.79	336.13	38.75	-785.84	339.99	45.99	-961.17	386.82	40.94	-943.31	382.33	98.61	-384.73	159.41	101.20	-432.89	163.96	94.64	-593.85	131.90	44.77	-612.02	142.52	104.14	-699.57	306.61	1260.08	0.00	0.00	0.00	-563.21	243.50	1547.37	-562.70	382.38	1524.98	-652.08	271.77	1661.16	-663.01	403.25	1629.03	-154.95	1927.21	71.31	-153.84	1339.25	67.42	439.42
8.24000	-737.57	336.01	38.65	-787.93	339.70	45.03	-960.98	386.88	41.37	-943.33	381.84	98.77	-381.71	157.24	100.03	-427.92	164.52	93.62	-590.37	132.11	43.82	-608.34	142.16	103.43	-692.78	305.52	1259.65	0.00	0.00	0.00	-559.21	242.06	1547.17	-559.29	380.69	1524.78	-648.18	270.77	1660.71	-658.99	401.13	1628.77	-152.21	1926.68	71.80	-152.51	1336.67	68.42	436.98
8.25000	-737.86	336.81	38.17	-784.18	341.53	45.91	-960.66	386.85	41.64	-942.84	381.82	99.13	-379.58	159.02	96.52	-428.24	165.01	90.72	-588.15	132.94	43.11	-605.45	142.97	102.41	-688.49	303.90	1259.14	0.00	0.00	0.00	-554.67	240.12	1546.65	-555.53	379.03	1524.69	-643.70	268.20	1660.15	-654.89	399.02	1628.53	-146.54	1926.08	74.89	-148.68	1333.63	70.08	437.04
8.26000	-737.54	336.22	38.41	-786.82	340.94	45.44	-961.01	386.23	41.67	-942.46	381.83	99.55	-377.35	159.73	93.55	-426.18	166.28	88.11	-586.86	133.72	42.39	-603.35	143.21	101.33	-685.00	301.92	1258.73	0.00	0.00	0.00	-551.70	238.42	1546.00	-550.17	377.50	1524.48	-639.05	265.33	1659.65	-650.89	396.77	1628.28	-154.56	1928.09	71.94	-149.89	1335.53	69.09	435.35
8.27000	-737.52	336.31	38.19	-785.84	340.62	45.44	-960.46	386.39	42.12	-942.69	380.74	99.56	-376.04	162.56	89.83	-424.44	167.88	84.77	-586.23	134.64	41.47	-602.60	145.20	99.53	-678.32	300.95	1258.24	0.00	0.00	0.00	-545.04	235.99	1545.34	-544.64	375.85	1524.27	-634.66	263.15	1659.06	-646.77	394.58	1628.02	-156.05	1930.81	70.24	-150.08	1335.75	69.23	435.59
8.28000	-737.38	336.30	38.09	-784.69	340.47	45.81	-960.24	386.43	42.43	-942.31	380.80	99.89	-374.96	163.67	85.68	-423.49	168.75	81.33	-585.67	135.35	40.55	-602.13	147.21	97.90	-674.52	299.51	1257.75	0.00	0.00	0.00	-539.25	234.25	1545.03	-542.81	373.22	1524.31	-630.21	260.09	1658.60	-642.68	392.15	1627.83	-159.64	1929.34	70.02	-150.21	1337.33	68.37	437.31
8.29000	-737.21	336.08	38.02	-780.79	340.47	46.81	-960.45	386.10	42.62	-941.81	380.88	100.47	-373.15	164.87	81.91	-423.12	169.62	77.78	-584.50	135.24	39.84	-600.69	147.47	97.03	-659.96	288.31	1260.69	0.00	0.00	0.00	-535.67	232.73	1544.60	-538.59	371.43	1524.14	-625.69	258.02	1658.18	-638.49	389.75	1627.60	-154.45	1927.86	71.62	-153.25	1337.57	68.02	436.41
8.30000	-737.09	336.88	37.67	-781.97	341.01	45.73	-960.06	386.23	43.22	-941.40	380.73	101.06	-370.84	166.27	78.03	-419.21	170.44	75.11	-583.19	135.18	39.29	-597.92	146.11	96.70	-662.31	294.37	1257.38	0.00	0.00	0.00	-532.02	231.06	1544.33	-533.16	369.73	1524.08	-621.64	256.54	1657.78	-634.47	386.77	1627.51	-153.77	1927.94	71.17	-157.24	1338.35	67.33	437.38
8.31000	-733.09	336.99	37.21	-784.50	339.99	45.46	-959.81	385.67	43.55	-940.60	380.88	101.83	-369.49	166.02	72.61	-415.95	170.84	71.73	-582.06	134.39	38.98	-595.32	145.84	95.69	-658.62	294.45	1256.45	0.00	0.00	0.00	-525.61	228.97	1544.22	-528.35	367.24	1524.22	-616.95	253.65	1657.36	-630.09	384.42	1627.43	-151.86	1927.90	71.53	-154.03	1334.91	68.60	436.19
8.32000	-726.93	336.99	38.39	-783.59	340.79	45.20	-959.27	385.85	44.45	-939.62	381.23	102.90	-367.68	165.33	68.21	-415.65	170.42	67.77	-581.77	134.53	38.30	-593.55	145.88	94.80	-654.95	292.28	1256.28	0.00	0.00	0.00	-519.92	226.63	1543.77	-523.93	365.68	1524.26	-612.41	251.65	1657.17	-625.56	382.08	1627.44	-154.15	1929.08	71.10	-156.60	1333.29	68.49	435.55
8.33000	-736.11	337.77	35.60	-786.26	339.87	44.40	-959.49	384.77	45.05	-939.46	380.02	103.42	-366.16	165.80	63.26	-415.02	170.00	63.81	-581.46	134.49	38.03	-592.33	146.07	94.24	-648.04	290.32	1256.18	0.00	0.00	0.00	-519.52	224.88	1543.77	-520.02	363.47	1524.63	-607.79	249.85	1657.05	-621.20	379.09	1627.60	-152.15	1925.71	72.27	-152.56	1335.64	68.56	436.45
8.34000	-727.63	337.15	37.67	-785.97	340.20	44.10	-959.08	384.66	45.99	-938.88	379.82	104.47	-364.73	164.37	58.36	-413.83	169.51	60.21	-580.96	134.19	38.09	-590.77	145.46	94.10	-662.03	287.75	1255.11	0.00	0.00	0.00	-516.54	223.19	1543.70	-514.75	361.52	1524.62	-603.00	247.12	1656.96	-616.68	376.39	1627.79	-150.26	1929.49	72.03	-148.25	1333.60	70.32	439.19
8.35000	-734.87	336.79	35.53	-784.71	341.18	44.72	-958.48	384.78	47.27	-937.50	380.24	105.75	-363.65	164.68	53.59	-413.94	169.90	56.92	-580.07	133.86	38.46	-589.33	145.57	93.63	-642.35	286.45	1256.15	0.00	0.00	0.00	-510.00	220.92	1543.73	-509.20	359.12	1524.86	-597.71	243.02	1656.74	-612.11	373.58	1628.12	-152.37	1927.84	71.51	-148.96	1334.74	69.91	436.19
8.36000	-734.09	336.59	35.58	-781.55	339.48	45.22	-958.11	384.63	48.11	-936.98	379.70	106.90	-362.55	165.47	50.34	-411.65	170.32	55.33	-579.38	133.32	38.89	-588.19	145.92	93.19	-633.72	284.53	1256.54	0.00	0.00	0.00	-502.30	218.58	1543.74	-504.07	356.39	1525.38	-593.09	241.24	1656.89	-607.53	370.52	1628.63	-153.71	1923.84	72.24	-148.22	1335.11	69.57	435.23
8.37000	-735.07	336.92	34.61	-783.43	339.57	44.91	-957.86	384.08	49.40	-935.91	380.21	108.45	-359.61	167.13	49.10	-410.65	170.61	54.38	-579.17	133.57	38.85	-587.17	145.16	93.26	-629.18	282.94	1256.95	0.00	0.00	0.00	-497.00	215.09	1543.68	-500.91	354.00	1526.11	-587.93	237.92	1657.10	-602.75	367.64	1629.26	-153.18	1926.68	71.98	-147.89	1334.70	69.58	436.24
8.38000	-733.74	337.87	34.63	-779.53	340.01	45.02	-957.45	383.50	50.53	-935.40	379.55	109.67	-358.37	166.74	47.60	-411.04	170.59	53.30	-578.87	133.18	39.03	-587.07	145.69	93.27	-625.07	280.78	1257.52	0.00	0.00	0.00	-491.41	212.01	1544.17	-493.67	351.89	1526.84	-582.74	234.32	1657.32	-598.05	364.46	1630.02	-153.58	1927.91	71.76	-146.76	1334.73	69.69	438.71
8.39000	-732.48	340.69	35.20	-779.61	339.29	45.49	-956.68	384.14	52.46	-934.25	379.86	111.39	-360.93	166.23	45.52	-412.06	171.92	51.21	-578.57	132.87	39.41	-586.64	145.84	93.25	-607.39	263.72	1260.84	0.00	0.00	0.00	-486.24	209.49	1544.38	-490.23	349.79	1527.51	-577.75	231.62	1657.96	-593.14	361.52	1630.88	-145.95	1925.33	73.90	-154.90	1337.39	68.09	432.25
8.40000	-732.32	339.05	33.80	-782.80	340.73	44.44	-956.73	383.01	53.44	-933.17	379.96	113.14	-360.17	166.79	44.49	-411.69	170.80	51.60	-578.44	133.17	39.49	-586.20	145.70	93.23	-611.23	274.53	1259.06	0.00	0.00	0.00	-481.35	207.15	1544.91	-487.07	347.02	1528.49	-572.99	228.79	1658.41	-588.29	358.23	1631.84	-145.97	1925.41	74.29	-152.74	1336.59	68.99	433.04
8.41000	-732.15	339.85	34.12	-779.29	340.64	44.72	-956.45	382.16	55.02	-932.07	379.90	114.80	-359.65	166.55	43.84	-410.43	170.10	51.36	-578.28	133.36	39.47	-585.78	145.52	93.21	-608.55	275.30	1259.40	0.00	0.00	0.00	-475.26	204.62	1545.65	-482.07	343.75	1529.75	-567.93	225.16	1659.02	-583.18	355.41	1632.78	-150.08	1920.82	73.58	-157.35	1336.96	68.07	438.26
8.42000	-731.26	340.31	33.87	-782.06	341.11	43.65	-955.53	382.85	57.14	-930.52	380.39	116.80	-360.99	166.60	42.79	-411.40	170.14	50.80	-578.08	132.84	39.69	-585.38	144.98	93.33	-604.08	272.63	1260.06	0.00	0.00	0.00	-472.11	200.80	1546.38	-475.55	340.96	1530.66	-563.16	222.36	1659.59	-578.12	352.51	1633.83	-155.37	1922.01	72.49	-156.90	1337.02	67.75	436.69
8.43000	-732.16	341.16	33.60	-781.65	340.92	44.01	-954.93	382.12	58.87	-928.75	381.34	119.13	-360.51	166.34	41.87	-409.33	170.47	51.05	-578.06	133.11	39.57	-585.35	145.55	93.09	-597.46	270.25	1260.83	0.00	0.00	0.00	-463.15	198.08	1546.75	-469.63	338.21	1531.85	-558.35	219.56	1660.28	-573.22	349.41	1634.88	-149.80	1923.93	73.26	-152.10	1337.99	68.35	431.85
8.44000	-731.67	340.74	33.18	-780.58	342.04	44.20	-953.21	384.15	61.88	-927.60	380.84	120.85	-359.88	166.94	41.88	-410.63	170.57	50.42	-578.00	133.22	39.58	-584.97	144.91	93.26	-584.76	278.40	1263.97	0.00	0.00	0.00	-457.56	195.65	1547.44	-464.28	335.95	1532.83	-553.30	216.16	1660.85	-568.28	346.55	1635.87	-155.07	1927.04	71.83	-150.28	1337.23	69.17	433.50
8.45000	-733.59	341.29	32.45	-778.81	341.93	43.75	-952.51	384.00	63.83	-925.91	381.33	123.10	-360.63	166.83	41.24	-409.63	169.78	50.17	-577.99	133.49	39.48	-585.10	145.88	92.83	-585.99	267.55	1262.75	0.00	0.00	0.00	-453.72	193.62	1548.45	-460.63	333.47	1533.91	-548.72	213.98	1661.53	-563.57	343.46	1636.90	-156.24	1929.47	70.89	-150.81	1335.79	69.09	434.79
8.46000	-730.54	341.41	33.17	-779.46	342.47	43.57	-951.11	384.56	66.20	-923.82	382.67	125.80	-360.51	166.61	40.51	-411.08	170.23	49.61	-577.81	133.02	39.69	-584.81	145.63	92.89	-582.91	263.88	1263.10	0.00	0.00	0.00	-448.73	191.43	1549.60	-457.81	330.24	1535.20	-543.67	210.40	1662.08	-558.79	340.54	1637.84	-156.77	1927.10	71.51	-149.66	1332.42	70.18	437.48
8.47000	-729.40	341.71	33.51	-776.59	342.43	43.77	-950.69	383.72	68.15	-921.97	383.40	128.08	-360.09	166.96	40.25	-411.05	172.15	48.39	-577.78	133.10	39.64	-584.51	144.98	92.97	-577.21	261.72	1263.81	0.00	0.00	0.00	-444.65	188.20	1550.06	-451.88	327.53	1536.28	-539.17	208.16	1662.81	-553.96	337.69	1638.72	-160.53	1930.96	69.67	-152.96	1336.39	68.47	435.02
8.48000	-729.67	341.63	33.23	-775.74	342.72	43.41	-949.28	384.49	71.25	-920.81	382.10	130.01	-359.35	166.90	40.24	-410.58	170.38	49.28	-577.84	133.16	39.56	-584.60	146.10	92.63	-572.58	259.65	1264.26	0.00	0.00	0.00	-440.30	184.93	1550.73	-446.13	325.36	1537.04	-534.34	205.49	1663.34	-549.17	335.06	1639.44	-157.34	1929.03	70.95	-154.71	1337.13	67.60	436.64
8.49000	-729.69	341.38	33.00	-778.38	343.00	41.98	-948.70	383.57	73.43	-919.26	381.59	131.98	-360.69	166.86	39.55	-411.35	171.91	47.86	-577.86	133.32	39.46	-584.11	145.47	92.64	-560.36	266.53	1267.39	0.00	0.00	0.00	-437.84	182.25	1551.23	-441.13	323.11	1537.71	-529.58	201.95	1663.94	-544.59	332.09	1640.19	-155.24	1928.15	71.20	-151.98	1336.73	68.40	434.55
8.50000	-730.95	340.94	32.57	-776.45	343.56	41.10	-947.12	384.15	76.18	-916.60	383.06	134.93	-359.57	166.41	39.67	-409.56	171.57	48.14	-577.71	132.80	39.63	-583.83	144.96	92.75	-561.46	256.36	1265.83	0.00	0.00	0.00	-433.41	180.16	1551.70	-436.91	320.52	1538.30	-525.13	200.51	1664.52	-539.75	329.91	1640.77	-148.59	1926.39	72.96	-155.72	1337.10	67.77	434.59
8.51000	-730.14	341.60	32.82	-775.39	343.79	40.83	-946.00	384.05	79.02	-915.19	381.98	136.86	-359.91	166.36	39.43	-409.94	171.32	48.14	-577.77	132.77	39.56	-583.93	145.30	92.35	-558.81	252.37	1265.91	0.00	0.00	0.00	-426.17	177.48	1552.27	-432.54	317.40	1539.19	-520.38	197.70	1664.84	-535.00	327.30	1641.35	-151.98	1927.27	71.77	-151.69	1336.08	68.94	433.16
8.52000	-728.48	340.48	32.93	-773.23	344.52	40.44	-944.58	384.21	81.92	-912.34	383.00	139.79	-359.47	166.45	39.42	-409.76	171.92	48.19	-577.86	133.05	39.35	-583.77	144.60	92.46	-553.03	249.93	1266.25	0.00	0.00	0.00	-420.01	175.44	1552.75	-427.00	315.18	1539.70	-515.69	195.38	1665.13	-530.33	324.94	1641.77	-156.01	1927.71	71.29	-157.32	1336.28	67.63	435.02
8.53000	-730.74	341.09	32.48	-776.88	345.02	39.25	-942.60	384.29	85.07	-909.08	384.09	142.90	-361.51	166.69	38.91	-410.21	171.24	48.01	-578.08	133.43	39.14	-584.04	145.16	92.09	-547.63	247.78	1266.54	0.00	0.00	0.00	-419.31	172.74	1553.10	-423.09	312.93	1540.07	-510.92	192.43	1665.51	-525.89	322.43	1642.13	-155.11	1926.74	71.05	-152.90	1334.59	68.95	434.87
8.54000	-731.07	340.78	32.23	-777.94	345.24	38.25	-940.76	384.64	88.56	-906.52	384.36	145.70	-358.93	167.06	39.33	-409.17	170.91	48.46	-577.90	132.82	39.28	-583.68	144.33	92.22	-544.65	245.65	1266.82	0.00	0.00	0.00	-413.33	170.43	1553.41	-419.35	310.74	1540.32	-506.27	190.24	1665.76	-521.37	320.06	1642.48	-150.48	1927.37	71.93	-153.72	1336.54	68.00	437.55
8.55000	-730.90	342.14	32.36	-773.69	344.89	38.37	-938.35	384.91	92.22	-903.77	384.07	148.46	-358.92	167.11	39.15	-409.02	171.46	48.26	-578.00	133.00	39.13	-584.42	146.00	91.50	-539.22	243.04	1266.99	0.00	0.00	0.00	-405.63	168.42	1553.57	-415.04	308.40	1540.48	-501.77	187.55	1666.02	-517.01	317.37	1642.84	-153.34	1926.91	71.92	-152.34	1337.12	68.18	436.01
8.56000	-732.63	341.42	31.78	-773.78	344.90	37.90	-936.01	385.20	96.20	-899.60	385.80	152.18	-357.84	166.78	39.47	-409.82	171.06	48.03	-577.82	132.36	39.32	-583.85	144.78	91.83	-536.20	240.96	1267.15	0.00	0.00	0.00	-400.71	165.99	1553.72	-409.72	305.79	1540.88	-497.14	185.57	1666.23	-512.67	315.10	1643.03	-154.48	1928.21	71.55	-153.74	1337.05	67.94	437.73
8.57000	-730.84	341.39	32.29	-771.11	345.42	38.48	-933.20	385.55	100.09	-895.95	386.00	155.34	-358.89	166.78	39.06	-409.78	170.75	47.96	-577.98	132.62	39.14	-583.86	144.79	91.62	-532.09	238.47	1267.36	0.00	0.00	0.00	-396.05	164.66	1554.00	-404.70	303.72	1540.99	-492.55	182.69	1666.40	-508.30	313.06	1643.17	-154.78	1927.70	71.59	-157.08	1337.55	66.89	435.22
8.58000	-730.66	341.78	32.35	-770.90	345.33	38.74	-929.86	386.41	104.67	-891.87	386.31	158.57	-359.91	166.99	38.41	-409.82	170.47	48.02	-577.88	132.55	39.05	-583.73	144.59	91.48	-528.47	235.62	1267.46	0.00	0.00	0.00	-395.82	162.40	1554.09	-400.36	301.54	1540.98	-488.31	180.95	1666.53	-503.98	310.70	1643.30	-150.83	1925.55	71.93	-154.52	1336.01	67.76	433.41
8.59000	-728.92	341.61	32.83	-767.40	344.86	38.90	-926.39	386.78	109.06	-886.58	388.34	162.67	-359.25	167.04	38.51	-408.63	170.49	48.26	-577.92	132.26	39.05	-583.35	143.96	91.72	-523.97	233.99	1267.53	0.00	0.00	0.00	-390.59	160.10	1553.94	-396.55	299.61	1541.12	-484.17	179.51	1666.71	-499.79	308.47	1643.39	-149.67	1926.86	72.22	-154.23	1337.33	67.99	432.72
8.60000	-730.29	341.14	31.99	-767.83	344.55	39.34	-922.58	387.61	114.07	-881.03	389.91	166.68	-359.09	167.09	38.64	-409.42	170.71	47.80	-578.10	132.62	38.83	-583.36	143.40	91.69	-518.73	231.87	1267.62	0.00	0.00	0.00	-388.58	157.77	1553.89	-391.49	297.29	1541.09	-479.69	176.75	1666.53	-495.51	306.53	1643.46	-152.57	1928.34	71.79	-155.57	1335.58	67.87	433.67
8.61000	-726.91	341.12	32.44	-765.46	342.75	39.59	-918.30	388.67	119.33	-875.44	391.08	170.58	-360.04	166.93	38.02	-408.92	170.11	48.03	-578.00	132.41	38.86	-583.12	143.18	91.61	-516.93	229.87	1267.49	0.00	0.00	0.00	-381.97	155.99	1553.71	-387.08	295.76	1541.08	-475.48	174.86	1666.68	-491.38	304.48	1643.48	-150.92	1925.88	72.74	-150.64	1334.89	69.13	435.88
8.62000	-730.85	341.14	31.02	-760.67	343.53	40.83	-913.81	389.86	124.78	-868.82	393.03	174.82	-358.13	166.63	38.31	-408.44	170.15	47.87	-578.10	132.43	38.77	-583.15	143.75	91.22	-512.12	227.81	1267.47	0.00	0.00	0.00	-378.03	154.05	1553.94	-383.72	293.67	1540.97	-471.61	174.24	1666.71	-487.40	302.25	1643.54	-156.48	1928.45	71.00	-155.94	1335.79	67.93	437.79
8.63000	-730.03	342.24	30.70	-760.30	344.40	41.51	-908.70	390.82	130.35	-862.60	393.95	178.66	-360.47	166.65	37.55	-408.31	170.68	47.91	-577.98	132.37	38.76	-582.88	142.83	91.56	-509.64	227.39	1267.23	0.00	0.00	0.00	-374.62	152.53	1553.65	-379.95	291.96	1540.84	-467.32	171.62	1666.56	-483.36	300.34	1643.45	-156.52	1925.80	71.68	-156.30	1334.90	68.06	436.26
8.64000	-727.70	342.73	30.14	-759.22	344.28	41.95	-903.63	391.54	135.98	-855.96	394.83	182.55	-358.67	167.04	37.68	-409.38	170.44	47.60	-577.91	132.20	38.83	-582.35	142.27	91.69	-504.54	224.11	1267.06	0.00	0.00	0.00	-372.34	150.98	1553.42	-377.52	290.47	1540.65	-463.17	169.36	1666.19	-479.30	298.68	1643.27	-155.99	1925.03	71.67	-151.95	1334.04	69.05	437.46
8.65000	-724.46	343.88	29.63	-755.97	344.11	42.72	-899.68	390.40	140.80	-849.91	394.59	186.12	-359.53	166.37	37.34	-410.00	170.11	47.36	-578.06	132.69	38.67	-582.16	142.47	91.73	-503.36	223.09	1266.77	0.00	0.00	0.00	-368.37	149.23	1553.07	-374.15	288.96	1540.33	-459.21	167.94	1666.10	-475.46	296.86	1643.11	-152.64	1926.01	72.01	-150.45	1335.99	68.92	433.65
8.66000	-724.57	343.64	27.90	-757.48	345.23	42.92	-893.67	392.75	147.22	-842.90	396.22	190.33	-359.81	167.07	37.03	-409.32	170.01	47.44	-577.91	132.50	38.80	-582.46	143.59	91.28	-499.11	221.45	1266.54	0.00	0.00	0.00	-363.11	146.78	1553.06	-369.06	286.89	1540.08	-455.09	165.92	1665.96	-471.46	295.29	1642.92	-155.71	1926.46	71.42	-151.22	1336.52	68.54	435.83
8.67000	-722.24	344.64	27.70	-752.66	344.58	44.98	-887.86	394.06	153.04	-837.16	395.63	194.16	-360.55	166.75	36.63	-411.09	170.18	46.80	-577.81	132.36	38.85	-582.28	143.52	91.25	-495.87	219.91	1266.35	0.00	0.00	0.00	-356.11	145.92	1552.28	-364.57	285.43	1539.68	-450.99	164.41	1665.60	-467.78	293.30	1642.72	-148.92	1923.04	73.93	-148.54	1336.85	69.09	434.08
8.68000	-716.80	344.72	28.28	-746.80	345.32	47.53	-882.39	393.65	157.17	-831.28	395.32	197.82	-358.48	167.32	36.78	-411.70	169.88	46.64	-577.83	132.43	38.89	-582.04	143.41	91.20	-491.71	218.54	1266.04	0.00	0.00	0.00	-351.44	144.19	1551.73	-359.99	283.67	1539.15	-447.26	163.72	1665.52	-463.96	291.82	1642.53	-151.24	1924.80	72.96	-152.56	1335.92	68.82	436.15
8.69000	-707.10	346.05	29.22	-743.40	346.75	49.68	-876.56	392.70	160.26	-825.29	395.22	201.38	-360.20	166.97	36.12	-411.42	169.84	46.37	-577.70	132.37	38.93	-581.56	142.56	91.64	-495.96	217.93	1265.18	0.00	0.00	0.00	-347.70	143.01	1551.26	-356.94	282.37	1538.75	-443.48	162.32	1665.15	-460.38	290.36	1642.37	-149.86	1926.58	72.48	-149.67	1335.99	69.36	437.35
8.70000	-702.72	350.46	30.26	-736.31	346.28	52.61	-869.55	392.09	162.66	-818.69	394.07	203.97	-360.12	166.59	36.19	-409.95	170.16	46.79	-577.68	132.31	39.08	-581.28	142.46	91.71	-488.70	215.44	1265.86	0.00	0.00	0.00	-345.56	141.83	1550.88	-355.15	281.23	1538.38	-439.67	161.07	1664.88	-456.55	289.40	1642.11	-154.36	1927.70	71.54	-153.61	1335.66	68.65	431.97
8.71000	-693.47	349.03	34.01	-726.66	347.89	55.77	-861.37	392.57	164.74	-811.22	393.85	205.98	-359.30	166.94	36.15	-409.72	170.04	46.49	-577.57	132.42	39.17	-581.21	142.48	91.90	-484.56	213.64	1265.90	0.00	0.00	0.00	-340.50	140.55	1550.26	-351.96	279.67	1537.83	-435.74	159.70	1664.72	-453.11	287.64	1642.05	-149.70	1924.90	73.03	-151.97	1334.41	68.68	431.89
8.72000	-682.55	352.37	34.93	-717.05	348.59	57.90	-852.03	393.62	166.24	-803.00	393.54	207.40	-360.12	166.64	35.57	-408.48	169.95	46.95	-577.47	132.63	39.25	-580.78	141.76	92.38	-480.27	212.59	1266.07	0.00	0.00	0.00	-340.64	138.73	1549.96	-349.74	278.51	1537.56	-432.00	158.60	1664.64	-449.53	286.61	1642.01	-151.64	1929.04	71.63	-157.04	1337.08	66.92	434.74
8.73000	-672.83	353.97	36.58	-706.34	349.21	59.47	-842.76	393.77	166.74	-794.05	393.32	208.01	-357.89	166.76	36.01	-410.96	169.75	46.20	-577.52	133.15	39.22	-580.71	142.22	92.30	-478.26	210.78	1266.35	0.00	0.00	0.00	-337.00	138.41	1550.00	-344.52	277.61	1537.27	-428.06	156.55	1664.55	-446.00	285.78	1641.94	-153.33	1927.21	71.62	-155.16	1336.91	67.96	435.47
8.74000	-660.59	354.96	37.92	-695.93	350.99	59.40	-833.63	393.12	166.17	-785.32	392.32	207.64	-360.28	166.45	35.21	-408.96	169.71	46.40	-577.36	133.18	39.42	-580.85	142.86	92.31	-462.27	192.09	1268.01	0.00	0.00	0.00	-333.08	137.77	1549.70	-341.56	276.83	1537.02	-424.73	156.71	1664.71	-442.88	284.35	1642.04	-156.98	1928.69	70.89	-150.57	1334.72	69.40	435.28
8.75000	-645.46	355.70	39.84	-684.17	350.57	61.34	-824.40	392.06	164.66	-775.03	393.31	207.45	-358.67	166.44	35.21	-409.83	169.55	46.17	-577.30	133.43	39.59	-580.93	143.58	92.35	-470.17	205.41	1267.18	0.00	0.00	0.00	-329.13	137.05	1549.55	-339.77	276.04	1537.03	-421.19	155.10	1664.66	-439.59	283.55	1642.19	-150.26	1925.38	72.88	-153.84	1336.81	67.80	434.36
8.76000	-634.03	356.13	40.39	-671.73	352.81	60.74	-813.90	392.05	162.86	-765.53	392.74	206.21	-359.67	166.57	34.81	-409.20	169.34	46.14	-577.17	133.58	39.74	-580.66	143.73	92.47	-470.50	207.55	1267.27	0.00	0.00	0.00	-327.20	135.84	1549.52	-338.04	275.02	1537.12	-418.11	154.63	1664.98	-436.60	282.55	1642.40	-149.45	1923.63	73.37	-149.63	1335.77	69.21	434.47
8.77000	-622.74	356.50	40.60	-660.17	352.42	60.53	-803.47	390.89	159.89	-755.42	392.41	204.40	-358.53	166.07	34.95	-408.62	169.56	46.08	-577.11	134.04	39.75	-580.35	143.98	92.65	-465.56	205.45	1267.62	0.00	0.00	0.00	-323.74	135.51	1549.92	-333.52	274.07	1537.16	-414.83	153.61	1665.35	-433.63	281.96	1642.64	-151.16	1928.55	72.21	-151.26	1334.84	69.30	437.84
8.78000	-604.86	357.30	42.00	-646.41	352.88	60.68	-791.63	391.47	156.85	-744.45	392.83	202.46	-360.80	166.04	34.28	-407.89	169.61	46.43	-576.89	134.09	39.91	-580.37	144.85	92.45	-462.48	204.05	1267.99	0.00	0.00	0.00	-317.42	135.73	1550.34	-330.93	273.80	1537.75	-412.12	153.40	1665.71	-431.00	280.89	1642.92	-157.06	1929.93	70.40	-150.65	1335.34	68.82	439.71
8.79000	-592.71	357.53	41.75	-632.53	352.31	60.41	-779.78	391.66	153.09	-733.88	392.26	199.67	-358.16	165.97	34.70	-408.02	169.51	46.02	-576.72	134.05	40.12	-579.64	143.06	93.35	-459.35	203.38	1268.14	0.00	0.00	0.00	-318.10	134.54	1551.09	-328.04	273.03	1538.11	-409.08	151.37	1666.00	-428.29	280.34	1643.22	-157.96	1929.28	70.51	-153.43	1335.29	68.52	436.43
8.80000	-575.07	357.12	42.53	-616.05	352.25	60.35	-767.86	390.77	148.44	-722.88	391.26	196.20	-358.05	166.28	34.63	-407.15	168.93	46.18	-576.63	134.16	40.22	-579.64	143.98	93.20	-458.23	202.41	1268.49	0.00	0.00	0.00	-316.00	133.76	1551.65	-325.41	272.06	1538.61	-406.51	151.14	1666.41	-425.84	279.41	1643.53	-157.01	1928.15	70.88	-149.23	1335.21	69.37	435.03
8.81000	-562.13	356.69	41.87	-604.28	352.43	59.15	-756.03	389.34	143.24	-710.49	392.77	193.38	-358.88	165.94	34.26	-409.35	169.62	45.46	-576.57	134.62	40.18	-579.38	143.65	93.40	-454.94	201.67	1268.67	0.00	0.00	0.00	-315.58	132.71	1552.25	-322.41	271.94	1539.32	-404.12	150.51	1666.77	-423.53	278.59	1643.97	-152.36	1924.40	72.58	-147.96	1334.59	69.95	437.33
8.82000	-545.80	357.08	42.41	-585.98	353.09	59.54	-742.90	389.11	138.27	-698.52	393.13	189.79	-358.38	166.09	34.16	-406.98	168.86	46.05	-576.51	134.71	40.32	-579.34	144.32	93.30	-449.03	200.51	1268.63	0.00	0.00	0.00	-310.77	132.94	1553.08	-319.95	271.35	1539.95	-401.49	149.06	1667.13	-421.11	277.82	1644.30	-151.96	1926.95	71.84	-153.59	1334.92	68.60	434.24
8.83000	-528.84	353.64	43.88	-571.34	352.81	58.87	-729.09	390.11	133.41	-686.85	392.07	185.45	-357.52	165.96	34.25	-407.35	168.56	45.81	-576.36	134.79	40.42	-579.39	144.98	93.25	-446.58	199.80	1268.68	0.00	0.00	0.00	-308.93	132.03	1553.67	-316.85	270.45	1540.66	-398.93	147.81	1667.37	-418.81	277.03	1644.67	-148.81	1925.49	73.13	-154.07	1335.77	68.61	435.81
8.84000	-512.83	353.71	44.25	-553.69	352.24	58.12	-715.41	389.98	128.04	-674.54	391.82	181.19	-358.57	165.12	33.93	-406.27	168.64	46.41	-576.17	134.58	40.63	-579.00	144.56	93.48	-436.90	209.93	1271.06	0.00	0.00	0.00	-305.56	131.24	1554.19	-315.46	270.00	1541.30	-396.48	147.25	1667.78	-416.42	276.29	1645.00	-150.49	1925.26	72.81	-155.27	1335.77	68.27	435.83
8.85000	-496.87	354.38	44.60	-535.35	351.66	59.80	-701.67	389.82	122.47	-662.07	391.41	176.72	-357.58	165.49	33.94	-408.01	169.07	45.63	-576.22	135.11	40.51	-578.71	143.91	93.90	-441.39	199.73	1269.05	0.00	0.00	0.00	-302.58	130.35	1554.59	-313.26	269.65	1541.72	-394.58	147.89	1668.30	-414.02	275.60	1645.29	-151.70	1921.55	73.49	-154.65	1337.59	67.87	434.58
8.86000	-480.57	353.94	44.87	-518.08	352.64	59.01	-688.42	388.26	116.17	-648.99	392.04	172.39	-359.28	165.66	33.60	-407.27	168.70	45.91	-576.25	135.36	40.48	-578.97	145.49	93.36	-439.29	198.17	1268.73	0.00	0.00	0.00	-299.39	129.67	1555.18	-309.40	268.96	1542.17	-392.14	146.87	1668.36	-411.53	275.16	1645.55	-153.93	1927.49	71.69	-152.65	1337.05	68.25	436.91
8.87000	-464.83	355.27	44.92	-502.18	353.95	58.54	-673.22	389.93	111.10	-636.42	391.44	167.72	-358.28	165.12	33.64	-407.65	169.01	45.75	-576.11	135.16	40.61	-578.56	144.68	93.60	-437.27	197.35	1268.72	0.00	0.00	0.00	-298.81	129.05	1555.55	-305.25	268.34	1542.40	-389.45	145.40	1668.53	-409.17	274.46	1645.73	-158.63	1926.21	71.02	-154.03	1336.95	68.32	435.31
8.88000	-447.66	355.97	45.59	-488.63	354.66	57.47	-659.18	388.59	105.05	-623.53	391.10	162.92	-358.29	165.08	33.75	-409.38	168.58	45.26	-576.06	135.09	40.66	-578.64	144.87	93.60	-435.74	195.93	1268.87	0.00	0.00	0.00	-296.22	128.35	1555.70	-302.01	267.92	1542.76	-387.16	145.86	1668.74	-406.73	273.77	1645.90	-153.94	1924.98	71.79	-152.09	1334.15	69.49	436.54
8.89000	-430.63	356.17	46.42	-475.84	354.66	55.80	-644.55	388.16	99.38	-610.76	389.80	157.93	-358.64	165.21	33.74	-407.98	168.97	45.45	-576.10	135.27	40.60	-578.57	145.11	93.54	-424.33	207.47	1271.00	0.00	0.00	0.00	-292.22	128.41	1555.85	-299.60	267.52	1542.99	-384.89	145.57	1668.78	-404.24	273.30	1646.05	-151.97	1926.35	72.40	-149.47	1334.48	69.82	434.05
8.90000	-413.51	357.36	47.31	-454.07	356.55	57.08	-629.66	388.60	94.06	-597.49	389.35	153.27	-358.49	165.04	33.54	-407.00	168.98	45.77	-576.14	135.39	40.63	-578.32	144.15	93.93	-428.84	197.14	1269.21	0.00	0.00	0.00	-288.38	128.56	1555.82	-298.90	267.03	1543.07	-382.30	144.54	1668.72	-401.77	272.77	1646.16	-152.49	1928.74	71.75	-154.77	1337.58	68.07	435.02
8.91000	-397.25	357.64	48.36	-440.48	356.32	56.64	-614.62	388.80	88.74	-583.72	389.75	149.04	-359.27	165.19	33.34	-407.76	169.20	45.62	-576.14	135.35	40.66	-578.08	144.13	94.08	-427.75	194.80	1268.85	0.00	0.00	0.00	-287.87	127.96	1555.90	-297.45	266.26	1543.18	-379.66	143.60	1668.72	-399.11	272.75	1646.18	-152.43	1924.89	72.46	-155.33	1336.46	68.23	435.03
8.92000	-381.01	358.53	49.67	-422.43	357.10	57.28	-599.06	389.11	83.85	-570.38	389.44	144.64	-358.69	164.90	33.60	-407.78	169.12	45.25	-576.17	135.45	40.58	-578.20	144.36	94.03	-425.65	194.50	1268.81	0.00	0.00	0.00	-283.70	127.52	1555.67	-296.58	265.94	1543.25	-377.35	144.05	1668.69	-396.65	272.35	1646.16	-153.46	1929.23	71.30	-152.17	1334.72	69.20	434.67
8.93000	-363.72	358.96	51.24	-409.70	357.92	56.27	-583.64	389.47	79.13	-556.47	389.65	140.67	-358.78	165.30	33.83	-408.74	169.39	45.22	-576.20	135.56	40.57	-578.21	144.81	93.82	-422.60	193.87	1268.67	0.00	0.00	0.00	-285.13	127.56	1555.86	-291.95	265.98	1542.92	-374.79	144.08	1668.66	-394.24	271.85	1646.09	-151.97	1929.39	70.97	-158.13	1339.02	66.87	434.36
8.94000	-348.00	360.06	52.38	-390.45	357.24	57.89	-568.07	390.01	74.79	-542.85	389.24	136.77	-359.83	165.13	33.55	-408.36	168.75	45.26	-576.20	135.52	40.53	-578.20	144.99	93.89	-421.46	193.71	1268.62	0.00	0.00	0.00	-281.24	126.62	1555.33	-290.54	265.97	1542.81	-372.32	144.25	1668.62	-391.65	271.81	1645.96	-149.17	1927.85	72.26	-155.30	1336.65	67.96	435.54
8.95000	-331.13	360.67	54.01	-374.13	358.99	58.01	-552.62	389.88	70.63	-528.91	389.35	133.47	-358.62	165.62	33.90	-407.44	168.78	45.39	-576.08	135.24	40.64	-577.96	144.36	94.06	-418.54	193.99	1268.51	0.00	0.00	0.00	-277.74	127.11	1555.13	-286.28	265.36	1542.58	-369.60	143.34	1668.33	-389.06	271.78	1645.84	-151.10	1928.93	71.61	-153.75	1335.56	68.58	436.08
8.96000	-314.52	360.13	56.13	-359.83	359.52	58.84	-536.99	390.66	67.11	-514.96	389.60	130.40	-360.34	165.22	33.69	-409.64	168.94	44.89	-576.18	135.36	40.60	-578.28	144.53	94.04	-417.55	193.24	1268.36	0.00	0.00	0.00	-274.22	126.44	1554.81	-283.97	265.64	1542.27	-367.14	143.76	1668.32	-386.43	271.72	1645.73	-155.67	1928.45	70.82	-153.38	1337.34	68.32	435.33
8.97000	-299.58	360.67	58.07	-341.47	360.05	60.31	-521.38	390.90	63.98	-501.39	389.06	127.25	-358.22	164.72	34.60	-405.96	168.82	46.11	-576.29	135.47	40.56	-577.96	144.16	94.23	-414.33	193.54	1268.18	0.00	0.00	0.00	-270.05	126.62	1554.79	-282.61	264.93	1542.20	-364.76	144.12	1668.37	-383.71	272.08	1645.50	-152.28	1923.71	72.38	-152.30	1336.39	68.86	436.18
8.98000	-285.21	361.00	59.74	-326.59	361.04	60.94	-506.48	389.96	60.35	-487.75	388.32	124.33	-358.77	164.32	34.63	-407.66	168.71	45.82	-576.24	135.34	40.62	-578.32	144.52	94.00	-411.19	193.56	1268.09	0.00	0.00	0.00	-268.63	126.83	1554.72	-278.94	265.55	1541.73	-362.12	144.32	1668.10	-381.13	272.09	1645.33	-155.94	1927.58	71.10	-148.30	1333.69	70.08	436.56
8.99000	-270.48	360.75	62.17	-310.29	360.71	62.84	-490.67	391.16	58.13	-473.95	387.97	121.88	-358.98	164.69	34.75	-410.66	166.37	44.61	-576.20	135.24	40.66	-578.35	145.14	93.75	-409.62	193.85	1267.96	0.00	0.00	0.00	-269.77	127.20	1554.67	-276.56	265.79	1541.51	-359.16	143.49	1667.89	-378.57	272.23	1645.15	-153.19	1927.03	71.67	-153.89	1336.96	67.95	434.67
9.00000	-249.86	360.74	66.33	-296.64	360.03	63.94	-475.92	390.00	55.43	-460.43	387.56	119.83	-360.46	164.38	34.24	-407.07	168.14	46.28	-576.40	135.58	40.49	-578.53	145.15	93.80	-409.31	193.59	1267.80	0.00	0.00	0.00	-264.27	127.39	1554.43	-271.43	265.51	1541.07	-357.00	145.40	1667.82	-376.03	272.45	1644.97	-154.02	1928.05	71.47	-152.16	1336.88	68.34	434.76
9.01000	-231.66	360.19	70.25	-283.55	359.51	65.79	-460.92	389.00	52.97	-447.39	386.80	118.05	-361.48	162.29	34.49	-406.69	167.40	46.53	-576.37	135.67	40.40	-578.48	145.04	93.77	-405.88	194.06	1267.68	0.00	0.00	0.00	-259.54	127.37	1554.02	-269.53	265.97	1541.01	-354.28	145.33	1667.47	-373.37	272.84	1644.70	-154.88	1925.09	71.98	-156.05	1335.96	67.78	438.26
9.02000	-215.42	359.61	73.47	-266.61	359.14	68.08	-446.61	388.71	51.17	-434.35	386.64	116.65	-359.90	162.52	34.71	-409.07	165.15	45.06	-576.32	135.34	40.55	-578.55	145.25	93.71	-402.74	194.14	1267.60	0.00	0.00	0.00	-259.99	126.91	1553.64	-268.66	266.51	1540.66	-351.73	145.61	1667.27	-370.81	273.13	1644.40	-154.20	1923.54	72.57	-152.81	1334.22	68.93	436.13
9.03000	-211.55	360.46	73.89	-252.76	359.74	70.42	-432.92	387.77	49.59	-421.87	385.58	115.28	-358.59	161.62	35.41	-407.57	165.09	45.57	-576.25	135.19	40.59	-578.38	145.10	93.78	-399.49	194.20	1267.36	0.00	0.00	0.00	-259.67	128.06	1553.42	-265.78	266.48	1540.20	-349.09	146.01	1667.11	-368.25	273.61	1644.18	-149.09	1926.08	72.92	-153.00	1334.85	68.76	435.15
9.04000	-198.56	361.22	75.82	-238.70	359.71	72.17	-419.19	387.43	48.66	-409.64	384.98	114.22	-360.06	161.74	35.13	-407.95	164.85	45.41	-576.56	135.98	40.32	-578.38	144.92	93.86	-398.31	194.29	1267.15	0.00	0.00	0.00	-255.42	128.23	1553.03	-264.37	267.05	1539.99	-346.44	146.22	1666.95	-365.69	274.22	1643.91	-150.25	1924.17	73.11	-151.42	1335.22	68.76	437.76
9.05000	-185.81	360.03	78.57	-225.39	358.49	73.99	-406.08	386.90	47.66	-397.93	384.74	113.62	-355.04	161.16	36.57	-407.52	164.94	45.45	-576.44	135.64	40.51	-578.27	145.04	93.91	-396.66	194.63	1267.03	0.00	0.00	0.00	-254.47	129.16	1553.09	-261.50	267.12	1539.67	-343.85	146.52	1666.73	-363.03	274.93	1643.59	-150.98	1923.34	73.16	-153.55	1337.27	67.78	436.32
9.06000	-173.71	359.67	80.98	-214.04	359.23	75.65	-394.00	386.25	46.89	-386.73	383.89	112.87	-358.85	160.57	35.38	-407.93	164.41	45.46	-576.54	135.80	40.46	-578.42	145.33	93.88	-394.63	195.23	1266.82	0.00	0.00	0.00	-251.46	129.34	1552.84	-259.80	267.74	1539.28	-341.18	146.92	1666.54	-360.43	275.85	1643.27	-151.77	1924.06	72.91	-149.54	1335.22	69.35	432.34
9.07000	-162.20	359.34	83.71	-207.57	357.59	76.71	-382.10	386.25	46.59	-376.00	384.63	113.03	-357.32	160.50	35.87	-407.61	163.10	45.90	-576.53	135.79	40.45	-578.36	145.09	94.02	-391.52	195.46	1266.51	0.00	0.00	0.00	-249.53	130.78	1552.51	-257.20	268.33	1539.05	-338.87	148.40	1666.38	-358.08	276.18	1643.11	-151.53	1927.01	72.34	-153.00	1335.49	68.30	434.62
9.08000	-151.46	358.54	86.54	-192.52	357.29	80.10	-371.06	385.90	46.31	-365.57	384.80	113.09	-355.08	159.85	36.43	-406.08	163.42	45.77	-576.53	135.82	40.52	-578.46	145.76	93.98	-389.06	195.65	1266.40	0.00	0.00	0.00	-245.91	131.25	1552.20	-255.07	268.91	1538.84	-336.51	149.58	1666.21	-355.52	277.13	1642.84	-155.01	1926.99	71.44	-148.81	1335.35	69.07	436.21
9.09000	-141.14	357.19	89.15	-181.98	356.13	82.31	-360.35	386.41	46.58	-356.17	384.25	112.90	-357.52	159.83	35.72	-405.98	163.20	46.41	-576.40	135.56	40.62	-578.19	145.16	94.22	-386.58	197.10	1266.10	0.00	0.00	0.00	-245.79	131.43	1552.09	-253.29	269.78	1538.51	-334.05	149.88	1665.90	-353.02	278.04	1642.52	-149.10	1925.11	72.74	-150.61	1336.26	68.42	434.26
9.10000	-132.08	356.69	91.39	-176.10	355.05	83.40	-350.66	385.57	46.25	-347.44	383.32	112.65	-358.17	159.75	35.89	-409.84	164.03	44.92	-576.48	136.01	40.52	-578.09	144.97	94.42	-383.84	197.50	1265.94	0.00	0.00	0.00	-242.61	132.90	1551.97	-249.06	270.58	1538.20	-331.43	150.18	1665.66	-350.56	278.68	1642.30	-154.85	1928.26	71.35	-155.80	1337.01	67.67	435.45
9.11000	-123.34	355.52	93.66	-164.56	354.82	85.39	-341.45	385.30	46.19	-338.65	384.32	113.14	-355.78	160.48	36.09	-408.73	163.42	45.22	-576.42	136.00	40.53	-577.93	144.75	94.64	-380.87	198.38	1265.55	0.00	0.00	0.00	-238.05	134.02	1551.73	-246.65	270.97	1537.90	-329.22	151.10	1665.39	-348.01	279.74	1642.01	-158.24	1928.71	70.64	-152.09	1336.39	68.78	432.82
9.12000	-115.52	353.73	95.48	-155.94	352.85	88.15	-332.88	385.58	46.50	-331.43	383.17	112.83	-355.53	159.97	36.03	-406.75	164.34	45.52	-576.31	135.62	40.76	-578.24	146.15	94.19	-379.30	198.17	1265.48	0.00	0.00	0.00	-236.22	134.80	1551.54	-245.25	272.46	1537.75	-327.07	152.95	1665.33	-345.52	280.64	1641.77	-155.22	1929.26	70.44	-153.12	1335.74	68.56	432.70
9.13000	-108.66	352.34	96.72	-148.96	351.48	88.63	-325.70	384.79	46.22	-324.35	383.42	113.07	-358.10	161.07	35.04	-408.74	163.83	45.13	-576.26	135.54	40.80	-577.94	145.66	94.43	-376.59	199.55	1265.33	0.00	0.00	0.00	-232.88	135.46	1551.57	-241.89	273.38	1537.36	-324.82	154.82	1665.16	-342.98	281.55	1641.47	-153.22	1929.87	71.07	-151.45	1335.82	68.52	433.16
9.14000	-102.17	350.08	97.61	-143.67	350.88	89.33	-319.19	384.26	45.93	-318.15	382.67	112.82	-357.06	160.50	35.22	-408.19	164.25	45.07	-576.48	136.19	40.59	-578.09	146.62	94.25	-374.99	201.12	1264.98	0.00	0.00	0.00	-228.52	136.40	1551.18	-239.87	274.38	1537.14	-322.30	155.21	1664.94	-340.54	282.55	1641.22	-151.63	1927.20	72.28	-153.86	1335.42	68.52	434.42
9.15000	-96.69	347.51	97.88	-136.57	348.84	89.71	-313.06	384.36	46.01	-312.63	382.48	112.79	-352.83	160.20	36.41	-409.32	164.17	44.81	-576.41	136.23	40.71	-577.42	145.13	95.01	-370.44	202.01	1264.78	0.00	0.00	0.00	-228.00	137.35	1551.09	-237.05	274.90	1536.79	-320.02	156.59	1664.82	-337.87	284.23	1640.90	-154.81	1927.64	71.27	-151.61	1336.91	68.59	428.12
9.16000	-92.22	346.84	97.15	-130.76	346.92	89.87	-307.98	384.34	45.70	-307.87	381.84	112.41	-356.98	159.65	35.48	-407.37	164.00	45.25	-576.28	135.98	40.85	-578.05	146.56	94.51	-369.49	202.65	1264.48	0.00	0.00	0.00	-223.94	138.93	1550.83	-234.01	275.78	1536.50	-317.33	156.44	1664.52	-335.36	285.56	1640.54	-155.61	1928.73	70.91	-151.26	1338.17	67.99	437.86
9.17000	-88.14	344.44	96.75	-128.02	346.99	88.90	-303.73	384.24	45.44	-303.81	382.01	112.22	-356.98	160.20	35.35	-410.23	164.49	44.55	-576.27	136.02	40.92	-577.79	146.23	94.71	-367.46	203.10	1264.21	0.00	0.00	0.00	-224.63	138.94	1550.43	-231.43	277.29	1536.09	-315.19	158.30	1664.27	-332.98	286.65	1640.17	-154.14	1926.55	72.03	-153.92	1337.36	67.88	437.25
9.18000	-85.08	342.05	96.19	-125.42	344.54	87.78	-300.99	382.99	44.46	-300.56	381.63	111.59	-355.52	160.01	35.65	-406.71	165.82	46.22	-576.32	136.27	40.91	-577.48	145.76	95.25	-363.70	204.78	1263.90	0.00	0.00	0.00	-220.79	140.38	1550.58	-229.82	278.29	1535.73	-312.96	159.95	1663.88	-330.64	287.71	1639.84	-153.49	1925.12	72.27	-150.55	1333.47	70.01	429.37
9.19000	-82.96	340.83	95.01	-122.75	343.37	87.70	-298.12	382.67	43.77	-298.01	380.74	110.61	-354.45	160.40	35.93	-407.99	166.25	46.04	-576.30	136.38	40.92	-577.35	145.70	95.45	-361.57	205.61	1263.63	0.00	0.00	0.00	-220.65	142.20	1550.30	-226.09	279.35	1535.39	-310.60	161.75	1663.71	-328.12	289.66	1639.32	-152.13	1925.51	71.86	-157.20	1334.93	68.22	426.44
9.20000	-81.20	339.21	93.79	-121.54	342.77	85.53	-296.34	382.53	42.94	-296.33	380.55	109.86	-355.02	160.96	35.40	-407.15	166.01	46.28	-576.20	136.20	41.04	-576.91	145.01	96.04	-358.78	206.67	1263.45	0.00	0.00	0.00	-217.26	143.12	1550.09	-224.30	280.88	1534.88	-308.61	163.83	1663.48	-325.60	291.48	1638.83	-153.63	1926.76	71.99	-156.26	1335.48	68.25	428.87
9.21000	-80.37	337.71	92.14	-120.44	339.77	84.54	-295.56	381.28	41.74	-295.02	380.10	108.88	-356.29	160.67	35.02	-407.63	165.77	46.26	-576.16	136.00	41.22	-577.26	146.26	95.63	-357.45	207.99	1262.96	0.00	0.00	0.00	-215.01	144.63	1549.76	-222.89	282.28	1534.52	-306.51	166.00	1663.17	-323.26	293.13	1638.35	-151.87	1924.25	72.92	-153.49	1335.93	68.15	431.87
9.22000	-79.97	336.10	89.68	-120.21	339.02	82.46	-294.71	381.18	41.95	-294.47	379.44	107.96	-354.54	160.69	35.58	-405.68	165.16	46.69	-576.17	136.40	41.09	-576.90	145.58	96.07	-356.11	208.60	1262.54	0.00	0.00	0.00	-213.43	145.98	1549.82	-219.24	283.56	1533.95	-304.10	167.14	1662.98	-320.91	294.80	1637.81	-146.56	1922.29	74.12	-152.32	1336.98	68.35	432.06
9.23000	-80.10	334.65	86.86	-119.00	337.02	80.37	-294.44	381.18	41.96	-294.17	378.77	106.98	-356.02	160.43	35.36	-406.71	165.79	46.09	-576.11	136.33	41.22	-576.81	145.28	96.34	-352.99	210.55	1262.49	0.00	0.00	0.00	-210.32	147.54	1549.61	-218.13	285.05	1533.54	-302.20	169.80	1662.74	-318.55	296.78	1637.32	-153.09	1926.93	72.16	-152.14	1336.34	68.36	436.18
9.24000	-80.24	332.55	84.93	-117.93	334.75	78.49	-293.87	380.87	42.13	-294.14	377.94	105.73	-354.64	160.03	35.72	-407.69	165.84	46.26	-576.15	136.59	41.19	-577.11	146.80	95.99	-350.37	211.47	1262.14	0.00	0.00	0.00	-210.63	148.95	1549.44	-217.19	286.71	1533.30	-299.99	171.31	1662.51	-316.27	298.67	1636.83	-151.71	1925.88	72.32	-154.25	1335.17	68.22	439.50
9.25000	-79.25	330.57	83.10	-117.57	334.51	76.97	-293.73	379.64	41.73	-293.38	377.25	104.75	-354.01	160.84	35.74	-406.32	165.50	46.42	-576.25	136.92	41.13	-577.00	146.52	96.37	-347.21	212.77	1262.04	0.00	0.00	0.00	-205.29	150.60	1549.19	-212.34	288.41	1532.71	-297.69	172.69	1662.25	-314.01	300.39	1636.39	-151.24	1923.15	72.96	-156.26	1332.90	68.77	437.27
9.26000	-78.13	331.35	80.16	-120.00	333.31	74.09	-292.90	380.09	41.86	-292.13	376.98	103.94	-353.68	161.04	35.69	-406.83	165.53	46.22	-576.21	136.91	41.31	-577.02	147.27	96.35	-343.96	214.53	1261.71	0.00	0.00	0.00	-203.96	152.99	1548.99	-210.34	289.88	1532.48	-295.70	175.14	1662.10	-311.72	302.50	1635.93	-150.68	1926.01	72.57	-159.29	1337.25	67.03	434.86
9.27000	-76.51	331.36	77.39	-118.42	333.63	72.17	-292.63	379.63	41.30	-290.51	376.91	103.34	-356.07	160.64	35.18	-407.08	165.40	46.30	-576.19	137.04	41.38	-576.45	146.15	97.08	-339.98	215.64	1261.41	0.00	0.00	0.00	-198.05	154.49	1548.95	-209.18	291.17	1532.50	-293.57	177.15	1661.91	-309.40	304.63	1635.57	-151.50	1923.12	73.29	-152.21	1334.48	68.83	436.16
9.28000	-75.12	333.34	73.92	-114.76	333.80	70.43	-292.14	381.11	41.64	-289.12	376.94	102.70	-357.71	160.41	34.81	-406.97	165.84	46.27	-576.10	136.92	41.58	-576.55	146.98	97.22	-339.12	216.81	1261.37	0.00	0.00	0.00	-197.96	155.90	1549.32	-207.37	293.01	1532.22	-291.79	179.76	1661.99	-307.01	306.72	1635.25	-150.35	1927.35	72.86	-152.62	1333.84	68.99	433.91
9.29000	-73.79	333.55	72.05	-118.45	335.32	67.98	-292.47	380.97	41.24	-288.11	376.72	102.23	-352.56	160.96	35.89	-407.47	165.84	45.93	-576.07	137.37	41.67	-576.20	147.03	97.61	-337.22	217.87	1261.20	0.00	0.00	0.00	-194.72	157.67	1549.31	-204.36	294.76	1532.19	-289.52	181.59	1662.02	-304.65	309.08	1634.98	-150.72	1925.31	73.22	-154.42	1337.11	67.70	434.79
9.30000	-72.53	334.04	70.43	-116.68	336.06	67.25	-292.69	380.83	41.05	-287.55	376.24	101.71	-353.82	160.36	35.70	-407.02	165.82	46.00	-576.02	137.40	41.93	-576.00	147.10	98.20	-331.69	220.01	1261.29	0.00	0.00	0.00	-195.81	160.03	1550.02	-201.27	296.55	1532.10	-287.31	184.15	1662.11	-302.23	311.48	1634.79	-149.42	1925.59	72.83	-157.11	1338.35	67.19	433.67
9.31000	-71.95	334.70	68.81	-113.87	335.00	66.90	-292.52	381.71	40.98	-286.77	376.49	101.77	-356.23	160.48	34.86	-407.09	165.52	46.07	-575.95	137.67	42.21	-575.48	147.01	98.89	-328.89	222.22	1261.34	0.00	0.00	0.00	-191.89	162.43	1550.39	-199.20	299.01	1532.32	-284.99	186.63	1662.44	-299.86	313.66	1634.70	-152.63	1926.31	71.85	-151.57	1336.25	68.67	433.89
9.32000	-63.97	332.90	69.73	-115.23	335.12	65.81	-292.67	381.33	40.60	-286.18	376.45	101.77	-355.49	160.52	35.13	-408.98	165.99	45.56	-575.79	137.80	42.64	-575.68	148.11	99.28	-327.13	223.55	1261.58	0.00	0.00	0.00	-188.66	164.12	1550.96	-196.03	301.10	1532.36	-282.74	188.81	1662.74	-297.47	316.01	1634.68	-150.63	1925.51	72.62	-151.45	1334.56	68.79	434.62
9.33000	-71.03	333.06	66.28	-117.88	333.68	63.96	-292.15	382.35	41.03	-285.66	376.11	101.54	-356.76	160.57	34.72	-408.18	165.95	45.46	-575.62	137.93	43.02	-575.09	147.99	100.17	-322.70	224.56	1261.86	0.00	0.00	0.00	-187.92	165.70	1551.76	-193.06	302.99	1532.61	-280.67	192.12	1663.25	-295.03	318.41	1634.75	-152.10	1925.25	72.41	-148.69	1335.49	69.13	434.09
9.34000	-70.66	332.88	65.03	-115.84	333.58	63.84	-292.12	382.20	40.93	-284.97	376.26	101.64	-354.62	160.28	34.91	-407.06	165.68	45.81	-575.40	137.84	43.51	-574.64	148.09	100.96	-321.66	226.35	1262.16	0.00	0.00	0.00	-186.30	168.31	1552.31	-190.99	305.22	1532.95	-278.42	194.24	1663.66	-292.60	320.73	1634.92	-153.01	1926.57	71.99	-156.41	1337.00	67.23	436.85
9.35000	-67.41	331.34	64.94	-117.38	333.67	62.80	-292.20	382.09	40.83	-284.17	376.25	101.58	-357.35	160.00	34.25	-406.27	165.50	46.01	-575.16	137.83	44.16	-574.41	148.26	101.89	-319.08	227.65	1262.64	0.00	0.00	0.00	-186.48	170.34	1553.06	-188.21	307.06	1533.36	-275.96	196.34	1664.24	-290.19	323.11	1635.07	-152.79	1924.96	72.46	-154.29	1338.23	67.85	436.85
9.36000	-65.47	332.07	64.79	-115.09	333.00	63.27	-292.10	382.28	40.67	-283.83	376.64	101.70	-351.83	159.95	35.71	-407.38	165.22	45.70	-574.95	137.75	44.73	-573.81	148.34	102.60	-316.97	229.40	1262.93	0.00	0.00	0.00	-181.73	172.41	1553.83	-184.89	309.55	1533.63	-273.63	198.16	1664.83	-287.78	325.59	1635.30	-154.72	1925.80	71.87	-151.56	1336.29	69.10	433.07
9.37000	-66.92	331.54	63.58	-112.34	334.04	63.61	-292.26	382.24	40.53	-283.38	376.06	101.38	-353.22	160.14	35.41	-407.57	165.34	45.65	-574.81	137.82	45.27	-573.56	148.92	103.49	-312.73	231.15	1263.46	0.00	0.00	0.00	-178.60	175.15	1554.60	-182.31	311.57	1534.17	-271.43	201.22	1665.37	-285.30	328.25	1635.51	-157.37	1930.88	70.21	-153.14	1338.87	67.89	432.27
9.38000	-66.51	332.03	63.07	-114.71	332.00	62.86	-292.45	381.48	40.04	-283.00	376.62	101.52	-352.35	160.63	35.25	-406.24	165.77	45.77	-574.71	138.06	45.79	-573.05	148.56	104.55	-309.89	233.40	1263.90	0.00	0.00	0.00	-177.49	176.73	1555.31	-181.21	313.74	1534.78	-269.28	204.43	1665.93	-282.92	330.76	1635.80	-156.39	1930.15	70.63	-155.78	1335.07	68.18	436.88
9.39000	-64.18	331.07	63.94	-114.34	333.11	62.78	-291.92	382.86	40.43	-282.97	376.16	101.07	-356.83	159.50	34.27	-405.65	166.02	45.71	-574.38	137.65	46.63	-572.56	148.99	105.35	-307.21	235.28	1264.26	0.00	0.00	0.00	-177.42	179.28	1556.17	-177.57	315.75	1535.27	-266.81	205.99	1666.25	-280.44	333.40	1636.02	-156.95	1930.48	70.40	-155.01	1338.02	67.72	437.18
9.40000	-66.35	331.79	62.78	-110.86	332.71	63.02	-291.98	382.51	40.25	-282.62	376.45	101.07	-354.72	160.09	34.30	-406.18	165.61	45.50	-574.28	138.02	47.23	-571.90	148.48	106.64	-305.59	236.45	1264.74	0.00	0.00	0.00	-173.48	182.07	1556.93	-175.16	318.17	1535.77	-264.74	209.46	1666.87	-277.98	335.73	1636.39	-151.17	1927.12	72.01	-151.76	1335.67	69.22	435.38
9.41000	-69.00	332.25	61.99	-121.25	333.35	60.38	-291.70	383.12	40.44	-282.70	376.51	100.95	-353.96	159.83	34.45	-406.59	165.49	45.37	-574.13	137.92	48.03	-571.62	149.08	107.29	-301.33	238.14	1265.18	0.00	0.00	0.00	-169.08	183.54	1557.58	-173.18	320.76	1536.26	-262.48	211.94	1667.50	-275.61	337.86	1636.73	-151.70	1926.23	72.38	-152.68	1336.17	68.79	437.50
9.42000	-69.18	333.25	61.58	-115.80	333.01	62.13	-291.72	383.26	40.46	-282.62	376.20	100.58	-352.60	159.90	34.50	-405.13	165.29	45.72	-573.98	138.15	48.74	-570.83	148.52	108.64	-297.77	240.16	1265.70	0.00	0.00	0.00	-164.32	186.43	1558.27	-169.47	322.92	1536.69	-259.99	213.79	1667.88	-273.12	340.40	1637.00	-150.86	1925.33	71.94	-154.62	1335.81	68.66	435.43
9.43000	-60.00	332.03	64.88	-113.99	332.95	63.37	-291.83	382.91	40.29	-282.60	376.62	100.60	-354.97	159.99	33.60	-405.76	164.83	45.55	-573.65	137.70	49.79	-570.32	148.82	109.73	-295.13	242.70	1266.06	0.00	0.00	0.00	-165.69	188.22	1559.18	-166.69	324.96	1537.15	-257.80	216.60	1668.58	-270.52	343.05	1637.26	-155.66	1924.63	71.33	-155.17	1335.66	68.31	434.57
9.44000	-69.26	333.27	62.04	-115.21	332.54	62.94	-292.08	382.49	39.85	-282.77	376.28	100.26	-351.91	159.71	34.23	-404.05	165.41	45.79	-573.29	137.62	50.76	-569.79	149.16	110.73	-283.17	255.28	1268.07	0.00	0.00	0.00	-163.31	190.35	1559.80	-165.05	327.03	1537.60	-255.28	218.60	1669.14	-268.00	345.56	1637.59	-154.64	1923.01	72.36	-154.51	1334.91	68.80	436.35
9.45000	-69.20	332.85	62.77	-116.81	333.62	62.55	-292.01	383.13	40.06	-282.88	376.28	100.10	-353.75	159.41	33.95	-404.81	164.97	45.44	-573.14	138.06	51.55	-568.98	148.23	112.17	-288.64	247.96	1267.31	0.00	0.00	0.00	-159.99	192.80	1560.36	-162.86	329.33	1537.98	-252.86	221.52	1669.62	-265.60	347.70	1637.92	-153.27	1927.53	71.86	-151.48	1335.35	68.80	436.27
9.46000	-69.43	333.72	62.82	-114.31	334.37	63.56	-292.23	382.59	39.78	-282.90	376.23	99.96	-352.40	159.38	33.87	-403.50	164.81	45.97	-572.91	138.06	52.46	-567.96	147.55	113.69	-288.14	248.25	1267.45	0.00	0.00	0.00	-160.42	195.49	1561.32	-157.41	331.76	1538.26	-250.12	222.83	1670.05	-263.07	350.17	1638.22	-154.61	1926.40	71.69	-150.37	1335.25	69.10	433.97
9.47000	-69.48	333.42	63.44	-115.53	333.79	63.25	-292.31	382.27	39.70	-283.19	376.05	99.64	-353.09	159.63	33.55	-402.99	164.83	45.82	-572.45	137.79	53.60	-567.24	147.34	114.81	-284.17	250.14	1268.02	0.00	0.00	0.00	-153.73	197.89	1561.66	-156.89	334.08	1538.75	-247.80	225.97	1670.49	-260.34	352.92	1638.49	-153.19	1924.98	72.21	-152.44	1336.97	68.48	432.41
9.48000	-69.76	333.88	63.75	-115.30	334.43	63.74	-292.28	382.60	39.70	-283.23	376.06	99.53	-354.08	159.23	33.24	-403.11	164.57	45.55	-572.07	137.51	54.71	-566.31	146.25	116.41	-280.84	252.40	1268.50	0.00	0.00	0.00	-152.71	199.36	1562.21	-155.49	335.96	1539.24	-245.72	229.15	1671.19	-257.76	355.36	1638.74	-154.46	1927.30	71.51	-154.02	1337.31	67.86	434.92
9.49000	-69.55	333.28	64.57	-116.89	334.30	63.77	-292.28	382.95	39.82	-283.21	376.74	99.64	-354.38	158.59	33.20	-403.00	164.53	45.61	-571.77	137.52	55.74	-566.16	149.18	116.69	-277.62	253.56	1269.13	0.00	0.00	0.00	-150.94	200.87	1562.60	-154.51	337.76	1539.58	-243.45	232.50	1671.79	-255.15	357.90	1639.01	-150.85	1923.92	73.02	-152.74	1337.50	68.22	434.81
9.50000	-69.82	334.04	64.94	-112.91	334.39	65.16	-292.59	382.31	39.60	-283.06	377.57	99.76	-353.55	159.15	33.11	-402.00	164.66	45.95	-571.29	137.30	56.88	-565.06	147.01	118.50	-275.90	256.74	1269.41	0.00	0.00	0.00	-148.61	203.19	1563.21	-151.11	339.96	1539.87	-240.93	234.74	1672.29	-252.59	360.65	1639.22	-159.49	1927.67	70.87	-152.02	1335.56	68.57	434.98
9.51000	-70.06	334.42	65.27	-116.59	334.45	64.84	-292.45	382.51	39.50	-283.40	376.53	99.22	-351.39	158.79	33.49	-403.61	164.23	45.47	-570.92	137.05	58.01	-564.30	147.25	119.44	-274.33	257.69	1269.93	0.00	0.00	0.00	-143.46	206.63	1564.03	-145.61	342.89	1540.28	-238.68	236.97	1672.73	-250.08	363.06	1639.54	-155.16	1926.82	71.89	-153.58	1335.07	68.74	436.52
9.52000	-70.15	334.79	65.68	-114.95	334.12	65.10	-292.56	382.21	39.34	-283.49	377.03	99.37	-350.41	158.68	33.84	-403.60	164.16	45.74	-570.48	136.73	59.26	-563.16	145.72	121.24	-271.90	259.54	1270.34	0.00	0.00	0.00	-142.77	208.37	1564.67	-143.57	344.71	1540.72	-236.32	238.86	1673.03	-247.64	365.28	1639.80	-153.56	1926.95	71.89	-155.61	1336.32	68.19	434.19
9.53000	-70.13	333.84	66.71	-116.91	335.47	65.20	-292.60	382.46	39.48	-283.40	377.37	99.35	-352.93	158.74	33.01	-402.64	163.65	45.72	-570.07	136.48	60.42	-562.17	145.38	122.49	-268.40	262.12	1270.69	0.00	0.00	0.00	-137.48	210.68	1565.19	-142.22	347.25	1540.96	-233.93	241.74	1673.45	-245.06	368.12	1640.02	-156.17	1927.16	71.45	-153.35	1337.07	68.25	433.08
9.54000	-70.28	333.89	67.03	-117.58	334.27	65.32	-292.44	382.64	39.45	-283.54	377.27	99.11	-353.38	159.19	32.59	-402.18	163.79	45.68	-569.64	136.11	61.68	-561.27	144.89	123.80	-255.59	251.98	1272.71	0.00	0.00	0.00	-135.71	212.72	1565.88	-139.82	348.87	1541.33	-231.50	243.63	1673.99	-242.56	370.68	1640.21	-155.24	1928.45	71.26	-150.93	1334.73	69.29	434.92
9.55000	-70.34	333.78	67.34	-110.31	334.28	67.58	-292.74	382.28	39.31	-283.69	377.03	98.92	-353.74	158.10	32.69	-402.19	163.40	45.74	-569.18	136.25	62.80	-560.47	145.02	124.90	-262.95	263.33	1271.65	0.00	0.00	0.00	-134.64	215.23	1566.45	-136.93	350.88	1541.72	-229.33	246.39	1674.46	-240.25	372.96	1640.43	-148.27	1923.21	73.93	-161.91	1337.55	66.43	434.26
9.56000	-70.50	334.01	67.57	-114.25	334.53	66.42	-292.35	383.36	39.71	-283.50	377.68	99.09	-353.52	159.28	32.15	-401.89	163.78	45.72	-568.73	136.23	63.95	-559.53	145.23	125.96	-262.14	267.45	1271.75	0.00	0.00	0.00	-132.34	217.87	1566.82	-134.21	353.96	1542.11	-227.16	250.00	1674.77	-237.93	375.30	1640.68	-149.26	1924.61	73.23	-155.72	1337.16	67.89	436.38
9.57000	-70.53	333.48	67.94	-115.70	334.97	66.19	-292.52	382.72	39.40	-283.66	377.28	98.71	-355.27	159.11	31.52	-401.71	163.39	45.67	-568.11	135.74	65.36	-558.72	145.10	127.26	-257.10	270.11	1272.01	0.00	0.00	0.00	-128.46	220.83	1567.21	-132.89	356.29	1542.32	-224.88	252.25	1675.20	-235.53	377.82	1640.82	-150.15	1924.86	72.86	-153.38	1334.58	68.92	435.73
9.58000	-70.56	334.30	67.81	-114.82	334.39	66.68	-292.67	382.24	39.16	-283.29	378.23	98.93	-349.94	158.62	33.15	-402.52	163.02	45.51	-567.70	135.87	66.52	-557.37	143.85	129.06	-255.45	271.21	1272.42	0.00	0.00	0.00	-127.65	222.51	1567.65	-130.41	358.58	1542.47	-222.42	253.43	1675.40	-233.25	380.13	1640.98	-151.53	1929.01	71.39	-155.59	1336.47	68.16	436.23
9.59000	-69.32	336.29	68.61	-115.56	334.34	66.69	-292.53	382.66	39.28	-283.33	378.09	98.79	-351.61	159.12	32.16	-403.26	163.14	45.17	-567.25	135.59	67.92	-556.19	142.80	130.64	-243.59	263.31	1274.41	0.00	0.00	0.00	-127.50	224.21	1568.09	-129.16	360.60	1542.70	-220.10	256.43	1675.80	-230.93	382.53	1641.11	-151.89	1929.19	71.41	-152.42	1335.14	69.00	434.16
9.60000	-70.81	334.29	68.33	-114.73	334.58	67.04	-292.73	381.70	38.84	-283.79	376.37	97.96	-350.35	158.42	32.63	-400.63	163.06	45.66	-566.44	135.03	69.38	-555.05	142.53	131.98	-249.40	274.34	1273.27	0.00	0.00	0.00	-125.32	226.55	1568.48	-126.93	362.76	1542.88	-217.61	257.97	1675.99	-228.70	385.03	1641.21	-151.41	1924.10	72.57	-152.96	1337.93	68.42	436.28
9.61000	-70.85	333.99	68.61	-117.73	334.29	66.13	-292.53	382.64	39.19	-283.64	377.26	98.19	-351.41	158.61	32.49	-401.05	162.78	45.47	-566.06	135.32	70.64	-553.91	142.88	133.32	-249.62	277.23	1273.23	0.00	0.00	0.00	-120.59	229.65	1568.78	-123.48	365.29	1543.07	-215.53	260.54	1676.31	-226.38	387.71	1641.29	-154.96	1924.96	72.02	-152.31	1337.27	68.49	436.02
9.62000	-69.59	335.81	69.56	-117.37	334.43	67.02	-292.71	382.00	38.95	-283.49	377.68	98.29	-350.96	158.65	32.37	-400.73	162.81	45.40	-565.41	135.25	72.06	-552.87	142.62	134.59	-245.94	278.48	1273.57	0.00	0.00	0.00	-116.46	232.39	1569.25	-120.16	367.74	1542.99	-213.16	261.71	1676.48	-224.19	390.09	1641.36	-153.78	1926.88	72.18	-149.73	1334.26	69.83	437.04
9.63000	-69.38	336.34	70.48	-116.77	334.86	66.61	-292.70	382.06	38.93	-283.64	377.71	98.14	-351.79	158.46	31.96	-399.58	163.01	45.50	-564.59	134.66	73.63	-551.41	141.87	136.30	-244.10	281.21	1273.72	0.00	0.00	0.00	-117.85	235.30	1569.61	-117.87	370.10	1543.18	-211.10	265.45	1676.69	-222.06	392.45	1641.39	-156.36	1927.23	71.22	-153.75	1334.96	68.87	435.89
9.64000	-71.04	333.13	69.68	-115.59	333.47	67.75	-292.57	382.56	39.07	-283.33	378.31	98.30	-351.33	158.43	32.19	-399.65	163.06	45.46	-563.86	134.60	75.07	-550.15	141.79	137.65	-242.03	282.62	1273.98	0.00	0.00	0.00	-117.49	237.08	1569.83	-115.67	371.83	1543.35	-208.98	268.89	1676.97	-219.77	395.25	1641.42	-161.42	1928.71	69.71	-156.43	1337.09	67.73	433.87
9.65000	-69.88	335.33	69.77	-116.04	334.36	68.01	-292.64	382.60	39.04	-283.36	378.63	98.32	-352.42	157.19	32.06	-398.96	162.62	45.34	-563.16	134.56	76.48	-548.91	141.43	139.14	-239.03	285.21	1274.21	0.00	0.00	0.00	-114.91	238.77	1569.95	-113.58	373.97	1543.46	-207.30	272.20	1677.18	-217.75	397.49	1641.46	-158.31	1927.84	70.63	-159.62	1338.20	66.84	434.94
9.66000	-71.08	332.73	70.08	-115.34	334.69	68.28	-292.67	382.50	38.94	-283.53	377.89	97.84	-352.99	158.10	31.71	-398.89	162.18	45.36	-562.57	134.54	77.98	-547.32	140.20	140.86	-236.70	287.85	1274.48	0.00	0.00	0.00	-111.47	241.85	1570.26	-110.19	377.11	1543.47	-205.00	273.75	1677.31	-215.69	400.02	1641.41	-152.68	1926.69	72.37	-157.68	1336.75	67.79	433.06
9.67000	-70.12	335.06	69.78	-116.69	333.36	67.42	-292.59	382.69	38.98	-283.29	378.54	98.05	-352.57	158.02	31.57	-399.13	162.23	45.16	-561.70	134.08	79.60	-545.75	138.96	142.77	-234.88	288.49	1274.52	0.00	0.00	0.00	-108.10	243.86	1570.42	-109.51	379.64	1543.51	-202.81	275.59	1677.36	-213.68	402.47	1641.37	-149.43	1924.88	72.84	-149.29	1335.04	69.38	439.04
9.68000	-69.88	335.90	70.72	-114.70	332.96	68.30	-292.64	382.21	38.84	-283.29	378.13	97.79	-351.61	157.85	31.69	-399.61	161.33	44.90	-560.80	133.79	81.27	-544.20	138.61	144.27	-231.39	290.63	1274.82	0.00	0.00	0.00	-104.28	246.79	1570.69	-107.25	381.93	1543.62	-200.76	277.49	1677.65	-211.75	404.85	1641.39	-151.15	1926.31	72.10	-151.55	1336.08	68.48	434.58
9.69000	-70.12	334.97	70.51	-113.66	333.77	68.56	-292.55	382.80	39.07	-283.20	378.69	97.87	-350.51	158.16	31.73	-396.87	161.68	45.12	-559.79	133.15	83.03	-542.80	138.04	145.72	-220.32	282.37	1276.61	0.00	0.00	0.00	-101.20	249.12	1570.90	-106.00	383.88	1543.56	-199.00	280.86	1677.85	-209.75	407.49	1641.30	-151.17	1924.99	72.33	-154.04	1336.60	68.28	433.20
9.70000	-70.07	335.49	70.69	-117.23	333.64	67.37	-292.66	382.83	38.97	-283.34	378.55	97.71	-347.77	157.98	32.43	-397.42	161.63	45.07	-559.00	133.47	84.49	-541.27	137.67	147.19	-225.81	292.81	1275.19	0.00	0.00	0.00	-99.70	251.30	1571.14	-104.10	386.00	1543.57	-197.03	283.68	1677.91	-207.91	409.81	1641.27	-152.76	1926.56	71.93	-156.91	1338.97	67.34	433.10
9.71000	-69.92	335.62	70.98	-116.38	333.85	67.55	-292.45	383.07	39.03	-283.11	378.70	97.68	-350.76	157.84	31.73	-397.04	161.20	45.06	-557.84	132.70	86.44	-539.48	137.39	148.88	-226.36	296.85	1275.11	0.00	0.00	0.00	-96.65	253.58	1571.36	-100.89	388.72	1543.81	-195.17	286.58	1678.15	-206.14	412.00	1641.19	-149.72	1920.55	73.97	-155.04	1337.95	67.96	434.91
9.72000	-70.10	334.39	70.52	-117.56	333.79	66.84	-292.58	382.85	38.98	-283.22	378.17	97.34	-354.28	157.84	30.98	-396.70	161.26	45.03	-556.87	132.50	88.11	-537.88	136.83	150.48	-222.18	298.23	1275.28	0.00	0.00	0.00	-98.11	256.27	1571.71	-99.55	391.08	1543.89	-193.12	288.62	1678.31	-204.21	414.50	1641.08	-154.40	1925.19	72.04	-159.20	1338.11	66.53	432.58
9.73000	-70.31	334.28	69.65	-116.60	332.96	67.32	-292.34	383.52	39.09	-282.81	379.26	97.71	-348.97	157.41	32.45	-397.22	160.59	44.68	-555.79	132.44	89.74	-536.47	136.98	152.01	-219.55	300.09	1275.40	0.00	0.00	0.00	-97.24	258.88	1572.00	-95.31	393.19	1543.88	-191.17	291.18	1678.45	-202.47	416.87	1640.97	-155.22	1926.86	71.74	-159.16	1337.37	66.96	434.11
9.74000	-70.32	333.53	69.21	-115.99	333.40	67.32	-292.61	382.62	38.74	-282.78	379.07	97.56	-350.00	158.32	32.05	-396.64	160.65	44.75	-554.64	131.90	91.68	-534.83	136.03	153.74	-209.39	291.43	1277.33	0.00	0.00	0.00	-96.74	260.90	1572.25	-94.87	395.14	1543.89	-189.29	292.69	1678.30	-200.78	419.16	1640.81	-155.51	1929.63	70.82	-157.29	1338.05	67.42	435.45
9.75000	-69.99	335.20	69.71	-116.99	333.22	66.83	-292.59	382.68	38.70	-282.60	378.98	97.41	-352.97	156.85	31.67	-396.43	160.62	44.53	-553.38	131.52	93.66	-532.72	134.84	155.70	-215.15	301.67	1275.73	0.00	0.00	0.00	-93.29	262.75	1572.40	-94.77	397.49	1543.89	-187.22	294.65	1678.34	-199.00	421.53	1640.65	-156.05	1931.24	70.42	-150.28	1337.86	68.70	434.75
9.76000	-70.22	333.90	68.57	-112.64	333.04	67.67	-292.50	382.73	38.58	-282.27	379.60	97.50	-350.64	156.92	32.05	-395.56	160.00	44.52	-552.14	131.25	95.67	-530.62	134.62	157.57	-215.43	304.58	1275.62	0.00	0.00	0.00	-89.67	264.80	1572.54	-91.39	400.59	1543.88	-185.52	297.32	1678.56	-197.24	423.78	1640.50	-150.57	1924.95	72.77	-153.59	1338.67	67.71	438.15
9.77000	-70.12	333.14	67.85	-116.90	332.53	66.19	-292.34	383.15	38.71	-282.18	379.42	97.42	-348.35	156.37	32.63	-395.10	160.26	44.35	-551.02	131.57	97.40	-528.51	133.87	159.39	-213.63	307.33	1275.56	0.00	0.00	0.00	-84.84	267.89	1572.78	-89.71	402.56	1543.89	-183.58	299.45	1678.47	-195.50	426.05	1640.30	-146.85	1923.32	73.81	-153.98	1338.67	67.62	437.15
9.78000	-71.31	332.43	67.11	-114.75	332.15	66.42	-292.49	382.94	38.64	-281.95	378.93	97.10	-349.55	156.12	32.49	-394.44	159.70	44.31	-549.53	131.06	99.66	-526.28	133.92	161.08	-210.08	308.97	1275.56	0.00	0.00	0.00	-84.21	270.53	1573.09	-88.69	404.39	1543.90	-181.77	302.34	1678.60	-193.81	427.94	1640.12	-154.20	1927.95	71.29	-156.25	1338.22	67.17	435.72
9.79000	-71.03	330.71	66.97	-113.62	331.76	66.03	-292.41	383.28	38.75	-281.75	379.16	97.20	-350.62	156.81	31.68	-393.66	159.77	44.34	-548.04	130.90	101.70	-524.15	132.98	162.87	-198.92	300.15	1277.20	0.00	0.00	0.00	-82.47	272.40	1573.24	-85.98	406.03	1543.87	-180.05	304.31	1678.52	-191.99	430.59	1639.82	-152.31	1927.66	71.82	-153.43	1335.94	68.62	435.77
9.80000	-70.90	330.19	66.36	-115.54	332.47	64.85	-292.27	383.62	38.85	-281.35	379.56	97.29	-349.90	156.32	31.94	-392.89	159.50	44.18	-546.40	130.61	103.96	-521.58	131.61	165.17	-204.91	309.36	1275.68	0.00	0.00	0.00	-80.41	274.02	1573.28	-83.42	408.08	1543.73	-177.86	306.34	1678.66	-190.29	432.65	1639.58	-154.24	1925.59	71.72	-153.21	1338.50	68.10	436.42
9.81000	-70.82	331.19	65.03	-114.72	332.60	65.16	-292.12	383.43	38.80	-281.12	379.35	97.11	-349.21	156.24	31.87	-392.51	159.52	44.10	-544.70	130.33	106.23	-518.66	130.58	167.71	-204.22	313.79	1275.37	0.00	0.00	0.00	-76.96	276.87	1573.45	-83.55	410.79	1543.65	-176.39	309.54	1678.62	-188.49	434.96	1639.26	-152.05	1927.71	71.59	-151.88	1336.70	68.66	436.44
9.82000	-70.67	330.47	64.20	-117.79	332.31	62.96	-292.51	382.30	38.41	-280.98	379.24	97.13	-349.73	156.23	31.68	-390.60	159.48	44.29	-542.90	129.75	108.69	-516.15	130.25	169.83	-202.11	315.02	1275.26	0.00	0.00	0.00	-76.52	278.53	1573.51	-80.20	412.68	1543.41	-174.58	311.28	1678.47	-186.85	436.71	1639.04	-158.17	1927.87	70.45	-151.44	1337.98	68.36	438.24
9.83000	-70.63	329.96	63.20	-113.30	332.25	63.06	-292.17	383.24	38.78	-280.56	379.26	97.02	-350.85	156.35	31.16	-390.91	158.98	44.03	-540.94	129.64	111.09	-513.35	129.50	171.94	-198.11	316.80	1275.22	0.00	0.00	0.00	-75.89	281.02	1573.67	-78.88	414.83	1543.19	-172.40	312.74	1678.38	-185.02	438.75	1638.74	-152.61	1925.81	72.26	-149.38	1333.97	69.82	434.83
9.84000	-70.37	328.66	62.46	-113.67	332.08	62.08	-292.23	382.61	38.65	-280.54	378.55	96.76	-351.01	156.19	30.80	-389.35	159.43	44.22	-538.70	128.81	113.98	-510.58	128.14	174.16	-188.78	308.33	1277.01	0.00	0.00	0.00	-74.41	282.81	1573.76	-77.09	416.57	1542.98	-170.68	315.63	1678.28	-183.25	440.66	1638.44	-152.50	1928.03	71.49	-147.87	1333.37	70.45	430.76
9.85000	-70.26	328.01	61.50	-117.15	330.88	61.06	-292.13	382.95	38.77	-280.18	378.67	96.77	-351.61	156.42	30.08	-390.70	158.93	43.61	-536.39	128.07	116.90	-507.39	127.41	176.60	-194.45	318.48	1275.30	0.00	0.00	0.00	-72.34	284.59	1573.71	-74.94	418.33	1542.70	-168.59	317.06	1678.19	-181.42	442.81	1638.12	-160.76	1930.90	69.62	-153.97	1338.08	67.96	431.87
9.86000	-70.22	328.72	60.00	-115.37	331.15	60.58	-292.05	383.11	38.71	-279.89	378.97	96.86	-349.04	156.41	30.58	-387.30	158.71	44.50	-534.17	127.88	119.86	-504.08	127.68	179.05	-192.59	321.51	1274.98	0.00	0.00	0.00	-73.34	286.87	1573.83	-71.97	420.46	1542.36	-166.86	320.15	1678.21	-179.58	444.78	1637.81	-156.04	1928.58	70.97	-152.18	1338.24	68.12	435.40
9.87000	-70.02	328.27	58.78	-116.66	330.70	59.46	-291.89	383.58	38.98	-279.84	378.16	96.55	-350.29	155.81	30.18	-386.20	158.60	44.89	-531.62	127.61	122.95	-500.90	127.89	181.42	-191.62	323.37	1274.82	0.00	0.00	0.00	-67.21	288.91	1573.47	-70.48	422.47	1542.14	-165.01	322.36	1678.28	-177.69	446.66	1637.50	-153.12	1924.58	72.55	-148.20	1336.17	69.77	435.50
9.88000	-69.87	327.92	57.68	-113.87	331.17	59.58	-292.13	382.56	38.52	-279.20	379.24	96.76	-348.00	155.65	30.38	-388.56	156.68	44.10	-528.81	127.08	126.32	-496.93	126.56	184.32	-187.68	325.67	1274.98	0.00	0.00	0.00	-63.32	291.53	1573.31	-68.36	424.17	1541.80	-162.67	323.82	1677.93	-175.83	448.37	1637.22	-151.02	1926.40	72.33	-152.82	1333.34	69.17	435.01
9.89000	-69.72	326.99	57.01	-114.60	330.11	58.54	-291.97	382.85	38.61	-279.05	378.73	96.57	-347.91	155.43	30.13	-386.87	156.34	44.52	-526.14	127.03	129.51	-493.40	125.40	186.95	-186.69	315.25	1274.57	0.00	0.00	0.00	-59.76	292.64	1573.10	-67.48	425.65	1541.66	-160.61	324.73	1677.77	-173.94	450.27	1636.88	-151.32	1926.07	72.34	-155.82	1333.59	68.50	436.81
9.90000	-69.80	327.67	55.64	-114.02	330.80	58.40	-292.04	382.61	38.49	-278.96	378.39	96.41	-349.28	155.52	29.18	-385.32	156.16	45.07	-523.08	126.29	133.25	-489.33	125.10	189.75	-184.23	326.03	1274.68	0.00	0.00	0.00	-59.56	293.57	1573.10	-65.77	427.09	1541.49	-158.58	326.47	1677.70	-171.95	452.17	1636.56	-155.11	1929.90	71.01	-151.75	1335.93	68.83	436.69
9.91000	-69.66	327.47	54.64	-109.73	330.39	58.75	-292.07	382.27	38.36	-278.54	378.85	96.53	-348.20	155.68	28.81	-385.54	156.27	45.26	-519.96	126.21	136.84	-484.88	125.54	192.83	-183.69	328.88	1274.64	0.00	0.00	0.00	-61.01	295.80	1573.26	-62.32	428.85	1541.09	-156.92	328.57	1677.46	-170.11	453.64	1636.29	-153.92	1928.38	71.14	-157.64	1337.74	67.09	437.28
9.92000	-69.49	327.43	53.87	-114.27	330.49	56.91	-291.88	382.40	38.44	-278.37	378.80	96.44	-346.44	155.23	28.67	-383.99	156.82	45.85	-516.53	125.65	140.81	-480.52	125.71	195.56	-179.88	330.21	1274.54	0.00	0.00	0.00	-57.65	297.87	1573.11	-60.17	430.54	1540.85	-154.61	329.49	1677.21	-168.15	455.30	1635.97	-150.35	1928.52	71.71	-154.45	1337.41	67.88	432.79
9.93000	-69.39	327.46	52.82	-111.47	330.89	56.70	-291.82	382.57	38.55	-278.12	378.97	96.52	-347.44	155.03	27.95	-382.02	156.74	46.81	-512.89	125.45	144.76	-475.92	125.60	198.63	-178.62	330.79	1274.42	0.00	0.00	0.00	-54.69	298.91	1572.90	-59.75	432.13	1540.65	-152.66	332.32	1677.22	-166.16	456.87	1635.70	-152.35	1926.37	72.31	-152.98	1337.37	68.14	433.61
9.94000	-69.18	327.57	51.58	-113.51	330.90	55.81	-291.75	382.66	38.57	-277.82	379.33	96.58	-344.16	154.89	28.11	-380.23	157.05	48.01	-509.09	124.79	148.96	-471.19	125.01	201.71	-175.63	335.87	1274.56	0.00	0.00	0.00	-52.24	300.20	1572.69	-58.29	433.39	1540.41	-150.73	334.37	1677.22	-164.24	458.31	1635.42	-152.55	1923.88	72.94	-150.18	1336.10	69.17	437.41
9.95000	-68.90	328.53	49.94	-112.41	330.69	55.30	-291.37	383.76	39.07	-277.79	378.53	96.20	-344.15	154.12	27.45	-376.92	157.06	49.73	-505.36	125.02	153.05	-466.41	125.23	204.85	-175.70	333.93	1274.24	0.00	0.00	0.00	-51.54	301.83	1572.67	-55.96	434.58	1540.17	-148.56	334.71	1677.12	-162.16	460.16	1635.10	-156.56	1927.15	70.92	-156.38	1336.88	67.99	434.45
9.96000	-68.32	327.95	48.92	-111.82	331.29	54.36	-291.36	382.92	38.78	-276.96	379.29	96.51	-342.55	153.93	27.02	-375.83	157.29	51.03	-501.52	125.43	157.19	-461.58	124.60	208.37	-172.83	334.60	1274.33	0.00	0.00	0.00	-51.75	303.75	1572.83	-53.96	436.12	1540.00	-146.52	335.45	1676.92	-160.19	461.40	1634.86	-149.61	1925.79	72.81	-155.39	1337.00	67.98	436.85
9.97000	-68.04	327.85	47.81	-114.86	331.14	52.82	-291.19	382.94	38.78	-276.79	378.71	96.26	-340.11	154.20	26.59	-373.27	158.13	52.72	-497.44	126.12	161.40	-457.06	125.79	211.42	-171.11	334.94	1274.06	0.00	0.00	0.00	-49.00	305.44	1572.74	-51.54	437.64	1539.73	-144.45	337.28	1676.78	-158.12	462.71	1634.63	-150.06	1926.46	72.63	-154.41	1338.09	67.58	437.70
9.98000	-67.85	327.42	47.23	-110.79	329.87	53.03	-291.10	382.91	38.78	-276.86	378.02	95.94	-339.40	153.65	26.09	-370.52	158.64	54.63	-493.11	126.24	165.71	-452.18	125.87	214.75	-169.02	336.11	1274.10	0.00	0.00	0.00	-47.29	306.30	1572.86	-48.90	438.46	1539.46	-142.26	339.12	1676.73	-156.05	464.12	1634.41	-155.03	1929.56	70.89	-156.09	1336.65	67.92	435.36
9.99000	-67.61	328.00	46.34	-114.49	330.77	51.76	-290.81	383.07	38.93	-276.33	378.75	96.20	-334.55	153.02	26.98	-367.76	159.21	56.38	-488.72	126.86	169.22	-448.10	126.57	217.90	-187.71	337.72	1273.77	0.00	0.00	0.00	-46.22	306.70	1572.79	-46.66	439.40	1539.27	-140.69	341.84	1676.85	-153.97	465.31	1634.22	-151.73	1926.95	72.49	-154.45	1338.42	67.96	429.57
10.00000	-67.44	327.83	45.92	-110.68	331.83	53.15	-290.92	383.26	39.01	-276.27	377.99	95.91	-329.26	152.43	28.52	-359.00	158.48	60.13	-484.36	128.75	171.28	-443.53	128.17	219.94	-168.22	338.13	1274.00	0.00	0.00	0.00	-43.46	307.57	1572.62	-44.90	440.54	1539.14	-138.27	342.31	1676.92	-151.96	466.40	1634.08	-154.13	1927.97	71.76	-154.05	1336.70	68.45	429.06
10.01000	-67.60	328.58	45.35	-111.71	331.08	52.10	-290.58	383.41	39.29	-276.12	378.16	96.01	-325.86	152.31	30.24	-354.97	158.46	62.37	-478.83	129.49	172.83	-438.21	130.05	221.97	-163.60	338.78	1274.08	0.00	0.00	0.00	-39.36	309.75	1572.62	-42.95	441.93	1538.97	-136.23	343.43	1676.71	-149.85	467.52	1633.98	-148.63	1924.22	73.35	-154.40	1336.10	68.61	435.07
10.02000	-67.40	328.00	45.37	-109.60	331.22	52.96	-290.87	382.75	39.05	-276.12	377.87	95.96	-317.49	152.30	32.59	-347.97	159.43	64.41	-472.50	130.37	173.45	-432.66	131.31	223.13	-160.58	340.36	1274.28	0.00	0.00	0.00	-34.58	310.64	1572.37	-41.10	443.08	1538.78	-134.10	344.23	1676.63	-147.73	468.40	1633.91	-149.15	1925.64	72.85	-154.58	1337.58	67.87	436.01
10.03000	-67.39	328.46	44.88	-112.04	331.79	51.78	-290.37	383.37	39.33	-275.65	379.06	96.46	-307.10	152.93	35.06	-339.13	160.60	66.20	-465.55	131.54	173.22	-426.40	132.70	223.35	-157.47	340.50	1274.37	0.00	0.00	0.00	-36.88	311.01	1572.72	-39.43	443.59	1538.71	-131.60	344.00	1676.54	-145.57	469.28	1633.86	-149.55	1925.18	72.51	-159.29	1339.55	66.23	435.03
10.04000	-67.39	328.59	44.73	-112.79	331.73	51.51	-290.28	383.57	39.53	-275.59	378.88	96.42	-299.70	154.06	35.73	-331.21	161.35	67.22	-457.90	132.13	172.34	-420.83	134.15	223.52	-147.39	330.45	1276.62	0.00	0.00	0.00	-36.31	311.38	1572.59	-38.63	444.44	1538.68	-129.40	345.24	1676.68	-143.41	470.08	1633.85	-154.72	1929.17	70.56	-157.59	1338.90	66.96	432.14
10.05000	-67.18	328.64	44.55	-112.39	330.86	51.70	-290.57	382.34	39.06	-275.54	378.89	96.44	-287.44	155.33	37.23	-321.42	162.36	67.69	-449.78	132.90	170.73	-413.28	135.11	221.72	-152.28	339.40	1274.92	0.00	0.00	0.00	-32.64	312.26	1572.46	-36.77	445.29	1538.70	-127.31	346.56	1676.88	-141.22	470.88	1633.89	-154.05	1927.31	71.58	-156.14	1336.17	67.79	434.24
10.06000	-67.07	328.48	44.54	-113.48	331.84	50.89	-290.50	382.77	39.42	-275.59	378.15	96.32	-273.64	156.84	38.34	-310.10	163.68	67.93	-441.13	133.89	168.18	-404.46	135.75	219.86	-152.51	342.25	1274.62	0.00	0.00	0.00	-27.70	313.46	1572.65	-33.37	445.69	1538.69	-125.14	348.91	1677.02	-138.98	471.69	1633.93	-154.08	1927.03	71.63	-152.71	1337.08	68.06	437.50
10.07000	-67.24	329.52	44.03	-110.24	332.58	51.74	-290.56	382.66	39.49	-275.39	378.36	96.45	-262.60	158.13	38.48	-297.78	164.87	67.74	-431.75	134.44	165.11	-396.13	136.55	217.35	-149.25	343.20	1274.89	0.00	0.00	0.00	-24.99	314.71	1572.73	-30.72	447.06	1538.62	-122.57	347.35	1676.82	-136.73	472.33	1634.04	-152.15	1927.89	71.64	-152.68	1337.68	68.21	435.32
10.08000	-67.15	328.90	44.10	-110.66	332.04	52.11	-290.30	382.91	39.67	-275.39	378.46	96.54	-249.42	159.49	38.75	-284.82	165.74	67.62	-421.95	135.53	161.29	-386.95	137.31	215.43	-147.76	343.71	1274.98	0.00	0.00	0.00	-21.20	314.58	1572.51	-30.07	447.30	1538.76	-120.16	347.23	1676.82	-134.40	473.19	1634.09	-153.97	1927.86	71.39	-147.83	1335.32	69.86	434.77
10.09000	-67.23	329.34	43.92	-113.54	331.55	50.87	-290.52	382.23	39.47	-275.18	378.99	96.81	-237.03	160.73	38.80	-273.79	167.37	66.50	-411.43	136.14	156.99	-64.20	288.22	1404.90	-137.20	336.18	1276.21	0.00	0.00	0.00	-19.58	315.66	1572.55	-27.47	447.76	1538.77	-118.03	348.70	1676.96	-132.25	473.35	1634.22	-151.22	1921.34	74.02	-152.77	1334.20	69.24	435.66
10.10000	-67.16	328.99	44.05	-114.11	331.70	51.15	-290.39	382.63	39.68	-275.00	378.83	96.72	-220.84	163.55	40.07	-255.64	169.34	67.82	-400.35	136.86	152.16	-325.40	159.38	370.01	-142.73	343.04	1275.24	0.00	0.00	0.00	-19.48	316.63	1572.67	-24.12	448.25	1538.78	-115.44	347.84	1676.99	-130.01	473.91	1634.27	-149.43	1921.24	74.04	-152.44	1337.42	68.26	437.98
10.11000	-67.11	329.80	43.64	-112.73	332.52	51.46	-290.54	381.90	39.46	-275.38	377.84	96.46	-208.90	163.70	39.27	-242.94	170.80	66.62	-388.75	137.23	146.92	-358.09	139.34	202.27	-141.52	344.40	1274.92	0.00	0.00	0.00	-18.62	317.06	1572.69	-22.43	449.11	1538.86	-113.63	349.88	1677.02	-127.79	474.15	1634.35	-152.23	1924.25	72.83	-150.25	1335.99	69.44	434.60
10.12000	-67.14	329.49	43.69	-110.51	333.29	52.04	-290.34	382.13	39.67	-274.97	378.58	96.73	-190.66	166.14	40.54	-229.72	171.55	65.56	-376.53	137.66	141.34	-347.51	140.05	197.39	-139.17	345.47	1274.84	0.00	0.00	0.00	-16.15	316.77	1572.60	-18.86	449.31	1538.92	-111.35	350.94	1676.93	-125.55	474.47	1634.40	-155.64	1928.94	70.88	-150.06	1335.41	69.42	434.05
10.13000	-67.03	328.89	43.81	-109.48	332.07	51.85	-290.54	381.89	39.52	-274.84	378.11	96.59	-176.16	166.52	40.51	-212.70	171.37	65.14	-363.86	138.50	135.31	-336.02	140.98	193.52	-137.66	345.97	1274.78	0.00	0.00	0.00	-10.71	317.43	1572.46	-17.26	450.02	1539.00	-108.84	349.58	1676.86	-123.26	474.83	1634.45	-157.58	1929.14	71.08	-152.85	1338.34	67.86	439.25
10.14000	-66.98	329.36	43.54	-115.70	332.33	50.35	-290.37	382.25	39.77	-274.85	378.22	96.71	-158.88	167.28	41.22	-197.27	171.91	64.10	-350.66	139.38	129.05	-53.17	288.09	1402.40	-126.39	337.70	1276.06	0.00	0.00	0.00	-8.63	318.24	1572.33	-15.05	450.27	1539.07	-106.81	349.29	1676.87	-121.41	475.02	1634.49	-156.64	1928.34	70.73	-154.60	1337.95	68.08	435.36
10.15000	-67.19	329.37	43.64	-112.84	331.80	51.31	-290.50	381.38	39.42	-274.52	378.83	96.93	-141.43	167.22	41.57	-180.76	172.49	63.21	-336.68	139.29	123.04	-275.30	161.12	348.08	-131.13	345.10	1274.74	0.00	0.00	0.00	-7.82	318.63	1572.14	-12.68	450.44	1539.00	-104.53	350.01	1676.80	-119.13	475.28	1634.43	-154.34	1927.18	71.67	-154.35	1338.37	67.37	432.24
10.16000	-67.01	328.89	43.85	-114.70	332.15	50.62	-290.31	382.17	39.74	-274.72	378.68	96.82	-125.94	167.24	41.69	-165.17	172.25	62.44	-322.42	139.54	116.87	-300.07	141.49	176.22	-129.92	347.31	1274.35	0.00	0.00	0.00	-4.66	318.28	1571.90	-9.91	451.03	1538.84	-101.54	350.89	1676.61	-116.12	475.88	1634.34	-151.88	1924.46	73.02	-155.93	1337.79	67.67	432.98
10.17000	-67.19	329.04	43.72	-114.33	332.75	50.89	-290.44	381.73	39.59	-274.74	378.86	96.92	-107.87	167.37	42.39	-148.54	171.94	61.61	-307.77	139.80	110.52	-287.16	142.16	170.51	-128.74	347.76	1274.16	0.00	0.00	0.00	-2.72	318.31	1571.73	-8.06	451.10	1538.83	-99.21	351.57	1676.40	-113.66	476.00	1634.27	-153.05	1923.21	72.68	-159.55	1334.12	67.57	435.09
10.18000	-67.28	329.47	43.48	-112.07	332.24	51.54	-290.65	381.24	39.50	-274.93	378.28	96.64	-90.06	166.57	43.35	-132.56	171.94	60.78	-292.57	140.18	104.22	-273.91	142.08	165.10	-125.41	348.20	1274.12	0.00	0.00	0.00	-2.11	319.30	1571.69	-6.89	451.58	1538.52	-96.99	351.50	1676.28	-111.24	476.04	1634.17	-148.08	1925.67	72.83	-157.88	1333.27	68.80	433.21
10.19000	-67.35	329.82	43.28	-112.22	331.77	51.66	-290.14	382.42	40.00	-274.79	378.77	96.83	-72.53	167.02	44.16	-114.88	172.55	60.32	-277.13	140.12	98.27	-260.41	142.44	159.50	-123.21	347.92	1274.13	0.00	0.00	0.00	3.94	319.12	1571.08	-3.24	451.43	1538.29	-94.11	350.59	1676.01	-108.76	476.07	1634.06	-148.83	1924.13	73.14	-160.83	1334.15	68.08	436.12
10.20000	-67.24	329.34	43.50	-109.17	332.90	52.31	-290.41	381.66	39.80	-275.15	377.98	96.61	-53.86	166.35	45.34	-99.34	172.33	59.36	-261.39	139.68	92.59	-246.80	143.30	153.99	-121.78	347.91	1273.87	0.00	0.00	0.00	5.45	319.10	1570.97	-0.40	451.42	1538.11	-91.21	349.82	1675.79	-106.22	475.98	1633.93	-158.98	1923.55	71.69	-154.83	1332.38	69.21	435.40
10.21000	-67.26	329.74	43.21	-110.36	333.90	52.93	-290.57	381.61	39.97	-275.21	378.21	96.74	-35.25	166.15	46.83	-82.49	171.94	59.28	-245.51	139.37	87.12	-232.84	143.64	148.77	-119.25	348.44	1273.63	0.00	0.00	0.00	9.25	319.62	1570.71	2.36	451.44	1537.87	-88.77	352.03	1675.73	-103.69	475.70	1633.86	-155.79	1927.46	71.53	-158.09	1333.41	68.33	433.73
10.22000	-67.08	329.46	43.31	-112.54	332.63	51.57	-290.33	381.94	39.97	-275.05	378.78	96.93	-16.64	165.50	48.40	-65.54	171.84	58.96	-229.34	138.69	82.02	-218.59	143.19	144.13	-117.04	348.38	1273.60	0.00	0.00	0.00	12.20	319.17	1570.35	3.28	451.71	1537.65	-85.85	351.57	1675.48	-101.03	475.77	1633.73	-155.13	1926.51	71.68	-163.13	1334.22	67.01	434.25
10.23000	-66.94	329.37	43.23	-111.56	334.12	51.58	-290.39	381.96	40.04	-275.19	378.27	96.77	-0.30	164.58	49.72	-47.67	171.48	59.22	-213.22	138.76	77.00	-204.18	143.22	139.55	-113.63	348.52	1273.45	0.00	0.00	0.00	11.62	318.59	1570.15	7.61	451.66	1537.51	-82.99	350.77	1675.12	-98.33	475.52	1633.58	-152.13	1926.09	72.50	-163.44	1333.93	67.17	434.44
10.24000	-66.83	329.32	43.13	-106.82	334.72	53.46	-290.47	381.80	40.07	-275.00	378.55	97.00	18.79	164.07	51.70	-30.54	171.11	59.46	-196.66	137.98	72.68	-189.41	142.50	135.60	-112.51	347.80	1273.24	0.00	0.00	0.00	14.42	319.22	1569.91	9.33	451.47	1537.25	-80.30	351.19	1675.15	-95.58	475.42	1633.48	-152.18	1927.82	72.09	-160.99	1334.19	67.73	437.83
10.25000	-5.86	323.94	64.19	-107.59	333.46	53.02	-290.59	381.02	39.84	-274.93	378.43	96.95	35.35	164.10	53.55	-13.95	170.18	59.86	-179.93	136.96	68.89	-174.96	143.97	131.16	-109.75	348.02	1273.01	0.00	0.00	0.00	18.91	319.25	1569.53	10.09	451.37	1537.02	-77.32	350.43	1674.85	-92.80	475.22	1633.34	-153.77	1924.66	72.78	-165.65	1334.86	66.19	435.62
10.26000	-16.54	323.69	60.89	-108.85	334.72	53.08	-290.72	380.85	39.79	-274.83	378.45	97.13	50.06	162.46	54.65	3.68	169.91	61.27	-163.45	136.93	65.13	-160.10	143.55	127.79	-106.93	347.79	1272.76	0.00	0.00	0.00	21.18	319.09	1569.48	14.76	450.72	1536.81	-74.54	351.10	1674.86	-90.01	474.67	1633.23	-151.97	1924.72	72.93	-169.25	1335.69	65.40	434.04
10.27000	-47.31	325.78	50.51	-105.42	335.05	53.60	-290.75	380.62	39.88	-274.74	378.23	97.03	66.57	162.47	57.07	20.82	169.24	62.91	-147.04	136.54	61.99	-145.54	144.03	124.65	-103.95	347.14	1272.51	0.00	0.00	0.00	24.76	317.46	1568.87	18.44	450.69	1536.49	-71.64	349.49	1674.49	-87.18	474.17	1633.12	-150.46	1925.25	72.82	-156.14	1333.42	69.14	434.52
10.28000	-24.72	324.35	57.83	-110.82	334.95	51.80	-290.35	381.76	40.38	-274.71	378.15	96.99	82.94	161.43	60.47	36.50	168.84	64.58	-130.88	136.63	59.19	-131.39	144.75	121.80	-102.56	346.91	1272.09	0.00	0.00	0.00	27.45	317.31	1568.54	20.97	450.12	1536.37	-68.79	349.51	1674.26	-84.29	473.50	1633.01	-141.91	1924.43	75.03	-163.92	1334.11	66.50	433.74
10.29000	-28.47	325.77	56.81	-108.67	335.01	51.95	-290.21	381.55	40.42	-274.51	378.42	97.17	98.68	160.55	63.70	53.09	168.72	66.88	-114.88	136.70	56.91	-117.14	144.42	119.84	-99.67	346.59	1271.93	0.00	0.00	0.00	28.97	317.58	1568.44	22.56	449.39	1536.22	-65.78	349.44	1674.14	-81.31	472.96	1632.87	-147.07	1925.78	73.89	-159.84	1332.56	67.73	436.07
10.30000	-29.94	326.32	55.67	-110.07	335.66	51.59	-290.28	381.48	40.54	-274.26	378.79	97.54	113.93	160.28	66.71	67.71	165.61	71.19	-99.41	137.49	54.73	-103.09	144.67	117.98	-98.28	346.11	1271.60	0.00	0.00	0.00	30.33	317.26	1568.00	27.16	449.22	1535.91	-62.66	348.86	1673.78	-78.39	471.96	1632.80	-150.73	1927.24	73.83	-165.22	1333.83	65.65	436.14
10.31000	-31.06	327.41	54.46	-108.07	335.58	51.91	-290.40	381.00	40.44	-274.31	378.65	97.63	129.05	159.24	70.66	82.83	167.42	72.31	-84.30	137.70	53.18	-89.74	146.22	115.98	-94.33	345.91	1271.29	0.00	0.00	0.00	34.35	315.44	1567.39	30.76	448.74	1535.59	-59.56	347.50	1673.48	-75.26	471.58	1632.64	-147.91	1926.18	74.07	-166.14	1334.64	65.49	435.70
10.32000	-38.87	327.48	51.47	-107.08	335.84	52.19	-290.27	380.90	40.47	-274.46	378.09	97.67	143.50	158.93	74.22	96.03	168.30	74.06	-69.73	138.39	51.78	-76.62	146.76	114.58	-90.96	345.33	1271.04	0.00	0.00	0.00	39.72	315.54	1567.03	33.15	447.91	1535.53	-56.14	346.43	1673.11	-72.16	470.67	1632.56	-146.47	1926.38	73.39	-168.96	1335.79	65.28	434.09
10.33000	-41.96	327.97	49.70	-102.90	335.11	52.57	-289.98	381.56	40.94	-274.46	378.07	97.75	157.68	159.75	77.52	111.84	167.43	77.78	-55.43	139.48	50.68	-63.51	146.67	113.98	-87.81	345.30	1270.82	0.00	0.00	0.00	43.13	314.74	1566.58	35.98	447.49	1535.11	-53.07	346.97	1672.89	-68.97	469.66	1632.47	-143.05	1924.96	74.52	-168.80	1335.22	65.21	436.18
10.34000	-48.12	329.29	47.75	-102.76	334.98	52.42	-290.46	380.04	40.43	-274.47	378.12	97.91	171.11	159.31	81.31	125.26	167.75	80.65	-41.44	139.69	50.17	-51.22	148.40	112.75	-87.46	344.68	1270.41	0.00	0.00	0.00	44.68	314.11	1566.04	38.10	446.75	1534.88	-49.57	343.80	1672.36	-65.77	468.79	1632.34	-153.96	1928.55	72.36	-162.61	1334.16	67.30	434.50
10.35000	-42.39	329.39	48.33	-108.39	335.53	50.92	-290.12	381.13	40.84	-274.07	379.02	98.39	183.96	160.72	84.71	138.04	168.62	83.10	-27.88	140.34	49.70	-39.13	149.79	111.99	-83.80	344.59	1269.99	0.00	0.00	0.00	48.72	312.97	1565.18	40.50	445.80	1534.64	-46.62	344.77	1672.06	-62.43	467.89	1632.25	-147.04	1926.21	74.28	-164.03	1334.09	67.09	435.04
10.36000	-46.85	330.37	46.79	-108.96	335.83	50.39	-290.22	380.48	40.69	-274.49	377.68	98.10	196.29	160.50	88.29	152.14	168.77	86.73	-15.02	141.29	49.47	-27.29	149.55	112.07	-80.99	344.11	1269.70	0.00	0.00	0.00	51.02	312.44	1564.86	45.06	444.99	1534.33	-43.12	343.62	1671.78	-59.10	466.87	1632.13	-142.19	1924.99	75.21	-156.96	1332.80	68.65	436.50
10.37000	-52.38	329.63	45.52	-110.45	335.66	50.17	-290.08	380.78	40.83	-274.19	378.54	98.61	207.95	162.01	91.93	163.98	169.84	89.83	-2.80	142.40	49.33	-16.08	150.26	111.91	-77.02	344.33	1269.33	0.00	0.00	0.00	55.11	310.80	1564.14	48.42	444.38	1533.84	-39.41	341.05	1671.37	-55.67	465.80	1632.00	-142.07	1925.14	75.48	-159.34	1332.46	68.71	436.72
10.38000	-57.82	330.53	43.03	-111.05	336.08	49.49	-289.81	380.99	41.01	-274.05	378.43	98.67	218.99	162.95	95.26	175.15	170.47	92.68	8.77	143.68	49.24	-5.82	151.37	111.87	-74.83	343.04	1269.07	0.00	0.00	0.00	56.88	310.50	1563.68	51.43	443.14	1533.63	-35.93	339.88	1670.90	-52.41	464.11	1631.91	-150.98	1927.77	73.52	-158.47	1332.06	68.12	433.12
10.39000	-59.36	331.21	42.06	-107.40	334.99	50.70	-289.85	381.01	41.18	-273.88	378.65	98.84	229.31	164.02	98.69	184.73	170.69	95.52	19.74	144.63	49.33	4.22	152.56	111.75	-71.89	341.60	1268.59	0.00	0.00	0.00	59.10	309.63	1563.21	54.91	442.49	1533.26	-32.40	339.12	1670.64	-49.00	463.13	1631.73	-152.73	1928.12	72.64	-163.59	1334.67	66.76	435.82
10.40000	-59.80	334.49	42.03	-110.52	336.64	49.57	-289.90	379.92	40.65	-273.85	378.07	98.98	238.77	164.88	102.18	195.82	171.55	99.09	30.06	145.75	49.51	13.34	153.19	112.10	-69.13	342.01	1268.25	0.00	0.00	0.00	64.98	308.73	1562.48	58.67	441.36	1532.99	-28.81	339.17	1670.29	-45.52	461.77	1631.63	-150.38	1927.64	73.33	-149.54	1331.50	70.23	436.76
10.41000	-60.47	334.04	41.21	-111.81	335.68	49.46	-289.71	380.85	41.35	-273.59	378.59	99.46	247.57	166.37	105.69	204.47	173.49	101.74	39.60	146.86	49.79	22.04	154.66	112.00	-66.73	340.80	1267.91	0.00	0.00	0.00	65.15	307.30	1562.01	61.51	440.52	1532.63	-25.02	336.05	1669.80	-42.10	460.24	1631.49	-153.33	1929.22	72.94	-148.45	1330.94	70.18	437.87
10.42000	-61.08	333.44	41.07	-110.37	334.92	49.60	-289.66	380.71	41.37	-273.74	377.37	99.07	255.59	167.97	108.55	212.44	174.68	104.17	48.35	148.49	49.92	30.01	155.03	112.35	-63.85	339.86	1267.68	0.00	0.00	0.00	71.89	305.92	1561.18	64.12	439.21	1532.38	-21.54	336.11	1669.55	-38.61	458.57	1631.39	-150.31	1926.72	73.15	-156.50	1332.24	68.28	438.51
10.43000	-59.41	333.73	41.20	-109.11	335.80	50.18	-289.64	380.33	41.48	-273.41	377.55	99.44	263.09	170.04	110.75	220.31	176.15	106.16	56.32	149.69	50.08	37.22	157.48	111.85	-60.59	338.34	1267.35	0.00	0.00	0.00	77.17	305.15	1560.73	68.70	438.02	1532.04	-17.28	332.54	1668.94	-35.06	457.05	1631.26	-148.23	1926.37	73.49	-159.03	1333.51	68.86	436.84
10.44000	-58.82	333.54	41.12	-109.32	336.80	49.61	-289.68	380.06	41.54	-272.90	378.43	99.98	269.83	172.00	112.62	226.66	178.36	107.12	63.34	151.44	49.95	44.07	157.60	112.18	-57.61	337.53	1266.92	0.00	0.00	0.00	80.17	303.14	1559.93	70.68	436.81	1531.84	-13.64	330.63	1668.66	-31.61	455.32	1631.17	-146.00	1926.34	74.31	-157.29	1332.97	68.45	437.14
10.45000	-60.06	333.34	40.71	-111.56	336.11	48.82	-289.50	380.32	42.01	-272.95	377.50	99.88	275.88	173.31	113.60	233.04	179.72	108.25	69.65	152.53	49.94	50.09	157.73	112.44	-54.38	337.41	1266.78	0.00	0.00	0.00	81.05	302.19	1559.52	75.33	435.38	1531.59	-10.02	329.45	1668.23	-28.10	453.61	1631.11	-139.96	1925.25	76.46	-158.89	1332.29	67.74	435.42
10.46000	-59.83	333.21	40.61	-110.34	336.19	49.00	-289.48	379.93	42.12	-272.41	378.15	100.42	281.25	175.80	114.34	238.00	181.43	108.74	75.24	153.63	49.83	55.48	159.98	111.62	-49.63	335.55	1266.22	0.00	0.00	0.00	84.31	301.85	1559.23	77.74	433.61	1531.54	-6.11	327.12	1667.62	-24.62	451.89	1631.04	-148.38	1927.90	74.15	-172.14	1335.94	64.82	435.92
10.47000	-61.10	333.01	40.08	-111.18	336.32	48.76	-289.68	378.65	41.87	-272.41	377.72	100.54	285.83	177.37	114.36	242.93	184.10	109.06	79.94	155.40	49.26	59.88	161.77	110.89	-46.71	335.28	1265.96	0.00	0.00	0.00	88.66	299.53	1558.44	81.51	432.28	1531.21	-2.57	325.17	1667.13	-21.12	450.19	1630.93	-146.65	1926.31	73.79	-167.08	1335.25	66.26	433.59
10.48000	-61.79	333.65	40.00	-109.32	335.86	49.24	-289.34	379.68	42.48	-272.21	377.02	100.47	289.75	180.58	114.33	246.85	186.18	108.21	83.93	156.31	48.80	63.70	164.07	109.82	-45.77	337.16	1265.60	0.00	0.00	0.00	92.59	297.75	1558.03	84.88	430.96	1531.06	1.16	323.86	1666.71	-17.71	447.87	1630.89	-134.89	1922.08	76.93	-168.09	1334.78	65.69	433.67
10.49000	-61.32	333.86	39.87	-109.46	336.12	49.04	-289.08	380.09	42.89	-271.62	378.23	101.16	292.78	183.20	112.97	249.66	189.25	107.30	87.04	158.01	47.87	66.89	165.03	109.06	-42.60	336.73	1265.10	0.00	0.00	0.00	96.29	296.03	1557.27	88.69	429.28	1530.85	5.27	321.05	1666.33	-14.24	445.85	1630.80	-147.20	1925.80	74.27	-153.58	1331.62	69.42	435.04
10.50000	-61.32	333.28	39.92	-108.08	335.66	49.80	-289.08	380.17	43.18	-271.54	377.69	101.25	295.14	186.11	111.41	251.03	191.73	105.48	89.42	159.67	46.65	69.40	166.13	108.21	-38.60	335.37	1264.62	0.00	0.00	0.00	103.22	294.63	1556.50	93.11	427.65	1530.70	8.93	320.09	1665.93	-10.69	443.91	1630.71	-148.47	1925.99	73.02	-157.73	1333.48	68.19	433.09
10.51000	-60.29	333.66	40.38	-109.26	335.87	49.17	-289.15	379.50	43.24	-271.29	377.31	101.35	296.92	189.77	109.24	251.15	193.53	104.42	90.98	160.63	46.05	71.36	167.11	107.14	-34.80	334.89	1264.25	0.00	0.00	0.00	105.63	293.36	1556.10	95.16	426.01	1530.62	12.31	318.73	1665.41	-7.18	441.74	1630.61	-143.34	1925.00	75.08	-155.92	1333.12	68.93	433.72
10.52000	-60.90	333.48	39.45	-108.54	336.59	48.90	-289.14	378.92	43.05	-271.27	376.14	101.09	298.01	193.30	106.73	254.70	196.08	102.50	91.74	161.52	45.45	72.66	167.52	106.31	-31.06	333.35	1263.70	0.00	0.00	0.00	107.22	291.52	1555.67	98.26	424.38	1530.44	16.23	315.64	1664.71	-3.64	439.56	1630.49	-141.20	1925.50	76.11	-161.05	1333.45	67.16	437.89
10.53000	-60.73	333.80	39.90	-110.99	336.11	48.51	-289.07	378.45	43.19	-270.66	377.48	101.93	298.39	196.19	103.30	255.16	198.68	99.72	92.19	162.30	44.87	73.41	169.33	104.85	-26.50	332.65	1263.29	0.00	0.00	0.00	113.10	289.00	1554.95	102.78	422.49	1530.31	20.00	313.81	1664.22	-0.11	437.09	1630.40	-142.46	1924.46	75.29	-158.36	1333.50	69.02	434.51
10.54000	-60.15	333.76	39.96	-107.49	335.37	49.45	-288.94	378.62	43.60	-270.65	376.15	101.61	299.12	198.55	100.72	255.89	201.10	97.38	92.92	162.96	44.25	74.20	170.98	103.54	-24.86	331.47	1262.64	0.00	0.00	0.00	116.57	287.88	1554.21	106.57	420.58	1530.13	23.67	310.31	1663.57	3.48	434.86	1630.28	-141.81	1924.51	75.13	-163.44	1333.55	67.79	436.11
10.55000	-59.38	333.63	40.20	-108.96	336.17	49.18	-288.89	378.53	43.82	-270.39	376.31	102.10	300.61	201.70	98.22	257.46	204.16	95.18	94.04	164.02	43.68	75.47	171.79	102.68	-19.18	329.74	1262.37	0.00	0.00	0.00	119.39	286.52	1553.97	110.73	418.80	1529.98	27.50	308.19	1663.01	7.09	432.25	1630.22	-148.95	1927.93	74.04	-162.05	1333.17	67.31	437.93
10.56000	-59.44	333.97	40.18	-108.46	335.67	48.79	-288.70	378.60	44.28	-270.01	376.38	102.44	302.86	204.49	95.11	258.29	206.35	92.50	95.53	164.74	43.20	77.63	173.26	101.54	-15.85	328.98	1261.87	0.00	0.00	0.00	123.11	284.42	1553.43	114.36	416.75	1529.88	31.47	305.58	1662.44	10.70	429.54	1630.20	-153.17	1928.12	73.05	-160.69	1333.97	67.73	436.12
10.57000	-60.96	333.24	39.45	-107.98	335.42	49.30	-288.85	377.77	44.46	-269.73	376.12	102.66	305.08	206.01	91.63	260.54	207.81	89.54	96.78	165.55	42.68	80.13	173.95	100.75	-12.63	327.78	1261.39	0.00	0.00	0.00	127.20	282.62	1552.79	118.31	415.51	1529.79	35.36	303.61	1662.14	14.44	427.13	1630.15	-143.84	1925.15	75.28	-163.20	1334.10	67.16	433.91
10.58000	-60.34	333.89	39.68	-106.25	336.33	49.43	-288.65	377.04	44.48	-269.55	375.42	103.01	306.90	208.09	87.44	261.58	208.86	86.44	97.64	165.59	42.44	82.21	174.23	99.85	-7.83	326.31	1261.20	0.00	0.00	0.00	132.20	280.56	1552.08	121.31	413.70	1529.78	39.38	300.88	1661.74	18.24	424.49	1630.24	-136.45	1922.66	76.80	-158.49	1333.30	68.07	435.33
10.59000	-60.53	333.19	39.20	-106.03	335.95	49.32	-288.41	377.23	45.31	-269.26	374.62	103.29	308.27	207.69	83.47	262.63	209.59	83.73	98.21	165.39	42.30	83.55	174.05	99.47	-2.43	324.88	1260.96	0.00	0.00	0.00	136.44	278.30	1551.56	124.86	411.61	1529.83	43.81	296.94	1661.44	22.17	422.07	1630.37	-146.95	1925.85	74.93	-158.65	1333.68	68.74	435.33
10.60000	-59.49	333.33	39.50	-107.02	335.28	49.12	-288.19	376.98	45.87	-268.65	375.36	104.14	309.57	206.91	80.38	263.21	208.93	81.23	98.53	165.44	42.07	84.58	174.58	98.93	1.59	323.53	1261.00	0.00	0.00	0.00	140.50	276.33	1551.30	129.78	409.34	1530.05	47.95	295.66	1661.19	26.07	419.46	1630.62	-160.45	1930.09	70.68	-163.10	1334.34	67.66	437.57
10.61000	-60.58	333.74	39.15	-105.91	335.56	48.97	-287.92	376.54	46.46	-268.37	374.51	104.62	310.81	206.12	77.33	264.61	207.81	79.26	98.75	164.98	42.13	85.48	174.21	98.82	4.92	322.54	1261.07	0.00	0.00	0.00	145.37	273.65	1551.05	133.93	407.25	1530.41	52.09	293.05	1660.97	30.04	416.71	1630.99	-145.26	1925.92	74.72	-162.93	1333.62	67.41	438.02
10.62000	-60.06	333.41	38.90	-110.49	335.40	47.92	-287.74	375.87	46.92	-268.09	373.58	105.00	311.84	205.28	74.68	263.64	206.83	76.76	98.93	165.29	41.85	86.10	174.92	98.34	8.28	320.72	1261.06	0.00	0.00	0.00	148.12	271.95	1551.23	138.22	405.09	1530.82	56.48	289.69	1660.84	34.17	413.97	1631.47	-145.20	1925.57	74.76	-160.38	1332.30	68.10	436.66
10.63000	-60.22	333.34	39.14	-108.30	335.44	48.66	-287.29	376.03	47.98	-267.65	373.02	105.63	312.65	204.87	71.81	265.22	206.36	74.92	99.09	165.08	41.70	87.03	174.33	98.38	14.12	319.46	1261.39	0.00	0.00	0.00	153.15	270.28	1551.24	141.47	402.74	1531.47	60.73	287.82	1661.14	38.19	410.91	1632.01	-155.04	1928.96	72.21	-155.98	1332.34	68.77	434.11
10.64000	-59.58	333.28	38.97	-107.89	335.63	49.11	-286.93	375.94	48.86	-267.04	372.88	106.42	313.42	204.97	69.07	266.15	206.42	73.16	99.51	164.34	41.90	87.92	173.77	98.38	18.34	318.38	1261.55	0.00	0.00	0.00	157.62	268.54	1551.24	143.73	401.16	1531.98	65.28	283.42	1661.08	42.35	408.15	1632.65	-156.51	1929.09	71.27	-162.33	1333.78	67.69	434.45
10.65000	-60.28	333.10	38.38	-106.98	334.78	48.60	-286.59	375.76	49.80	-266.40	372.78	107.39	314.17	205.01	67.17	266.80	206.74	71.52	100.01	163.97	42.12	88.84	173.70	98.35	22.38	317.03	1261.86	0.00	0.00	0.00	162.24	265.98	1551.46	147.48	399.05	1532.70	69.54	280.61	1661.31	46.55	405.34	1633.33	-154.73	1929.37	72.32	-156.53	1332.32	69.08	436.88
10.66000	-59.46	333.95	38.66	-105.57	335.08	49.03	-286.21	375.26	50.76	-265.82	372.58	108.32	314.61	206.52	64.75	266.74	207.79	70.15	100.46	164.14	42.20	89.79	174.04	98.18	27.47	314.91	1262.29	0.00	0.00	0.00	166.74	263.19	1551.81	153.06	395.82	1533.50	73.92	277.69	1661.53	50.78	402.48	1634.09	-151.21	1928.08	72.92	-157.75	1332.23	68.99	434.40
10.67000	-59.52	334.04	38.62	-106.72	334.40	48.81	-286.08	374.13	51.39	-264.96	372.28	109.33	315.20	207.56	63.21	266.41	208.31	68.64	100.80	163.83	42.46	90.51	174.85	97.99	31.59	313.70	1262.68	0.00	0.00	0.00	171.20	260.46	1552.16	158.65	393.28	1534.38	78.18	274.60	1661.74	55.01	399.49	1634.94	-159.24	1930.56	71.49	-152.83	1335.32	69.11	435.30
10.68000	-59.53	333.61	38.05	-107.00	334.82	48.42	-285.76	373.72	52.50	-264.31	371.96	110.37	315.65	207.49	61.47	266.18	208.71	67.27	101.05	164.05	42.54	91.23	175.24	97.77	35.25	312.19	1262.99	0.00	0.00	0.00	174.88	257.18	1552.28	162.49	391.12	1535.34	82.49	272.36	1662.14	59.27	396.66	1635.67	-151.70	1927.80	73.66	-154.27	1336.67	68.02	438.16
10.69000	-59.92	333.80	37.94	-107.96	335.34	48.21	-285.16	373.87	53.86	-263.91	370.79	111.13	315.97	208.30	59.95	266.58	208.86	66.20	101.22	163.81	42.75	91.82	175.25	97.75	37.94	311.22	1263.30	0.00	0.00	0.00	177.63	255.08	1552.58	167.33	389.27	1536.01	86.91	269.11	1662.44	63.54	394.07	1636.45	-147.08	1926.88	74.04	-157.04	1337.37	67.35	435.67
10.70000	-60.79	333.62	37.77	-107.69	335.42	48.41	-285.02	372.92	54.76	-262.87	371.50	112.79	316.46	208.75	58.09	268.35	208.98	65.53	101.46	163.83	42.78	92.36	174.71	97.93	42.26	309.90	1263.77	0.00	0.00	0.00	182.61	253.14	1552.98	171.71	387.09	1536.76	91.18	265.92	1662.64	67.75	391.04	1637.30	-150.32	1927.25	73.20	-153.90	1336.34	67.81	435.57
10.71000	-57.45	333.33	38.50	-105.10	335.20	49.00	-284.38	373.26	56.28	-261.85	372.02	114.32	317.77	209.74	58.02	268.39	209.35	64.42	101.72	163.71	42.82	93.13	174.74	97.90	48.67	307.92	1264.46	0.00	0.00	0.00	191.21	249.80	1553.34	176.20	384.13	1537.98	95.32	263.77	1663.10	72.02	388.30	1638.05	-155.13	1930.01	72.39	-151.13	1336.53	68.97	434.70
10.72000	-58.67	334.29	38.04	-103.50	335.92	49.38	-283.58	374.43	58.11	-261.14	371.89	115.55	318.68	211.02	56.85	267.25	209.75	63.21	101.86	163.65	42.87	93.61	174.07	98.12	53.77	306.26	1264.76	0.00	0.00	0.00	194.76	247.85	1553.63	178.61	381.89	1538.66	99.64	260.13	1663.26	76.39	385.51	1638.78	-148.42	1926.97	74.25	-155.05	1337.44	68.02	440.93
10.73000	-57.52	333.65	37.98	-105.38	335.19	48.25	-283.50	372.71	58.76	-260.35	371.80	116.86	317.02	210.80	55.33	268.24	209.84	62.59	102.01	163.67	42.84	94.03	173.95	98.12	58.63	304.70	1265.12	0.00	0.00	0.00	197.39	244.87	1554.10	182.82	379.56	1539.37	104.14	258.38	1663.59	80.60	382.74	1639.51	-154.57	1927.78	72.49	-154.59	1336.89	68.02	437.79
10.74000	-57.27	334.84	38.21	-103.62	335.26	48.83	-282.80	373.20	60.40	-259.35	371.65	118.21	318.43	211.13	54.58	268.19	209.72	61.99	102.06	164.01	42.78	94.39	174.39	97.94	62.43	302.96	1265.46	0.00	0.00	0.00	200.01	243.08	1554.49	186.59	377.45	1539.92	108.32	255.43	1663.87	84.81	379.94	1640.19	-145.92	1925.34	74.68	-156.56	1336.86	67.65	433.98
10.75000	-57.68	334.63	37.73	-103.76	336.75	48.02	-282.31	373.41	61.83	-258.32	372.08	119.73	316.97	211.23	52.96	267.57	209.68	61.32	102.16	163.73	42.96	94.53	174.97	97.65	66.02	301.17	1265.95	0.00	0.00	0.00	205.21	241.08	1554.72	191.36	375.21	1540.53	112.63	252.39	1664.15	89.00	377.68	1640.78	-141.26	1925.17	75.43	-154.43	1336.68	67.99	435.92
10.76000	-58.32	334.46	37.34	-105.08	337.07	47.87	-281.58	373.34	63.27	-257.30	372.19	121.36	316.41	211.92	52.08	268.68	209.78	61.31	102.13	163.88	42.90	94.69	174.80	97.59	70.40	299.66	1266.48	0.00	0.00	0.00	213.12	237.49	1554.73	196.12	372.65	1541.44	116.96	250.14	1664.41	93.13	374.95	1641.44	-143.41	1926.64	75.20	-153.90	1334.81	68.68	437.57
10.77000	-58.80	333.71	37.28	-107.38	336.50	47.11	-280.74	374.04	65.27	-256.13	372.42	122.95	317.30	211.41	52.11	268.89	210.03	61.24	102.26	163.56	42.98	94.79	174.79	97.46	75.58	297.72	1267.04	0.00	0.00	0.00	216.37	235.96	1555.25	201.45	370.40	1541.93	121.31	247.68	1664.83	97.29	372.45	1642.02	-154.00	1928.48	72.75	-155.15	1335.01	68.47	438.94
10.78000	-57.82	334.16	37.44	-101.52	336.66	48.17	-280.18	373.90	66.92	-254.88	372.95	124.68	319.22	211.61	52.21	268.44	210.09	60.85	102.29	163.84	42.79	94.82	174.93	97.30	78.70	295.88	1267.52	0.00	0.00	0.00	218.34	233.81	1555.53	205.87	367.89	1542.55	125.69	244.82	1665.16	101.42	369.83	1642.65	-149.88	1927.62	73.40	-149.66	1335.49	69.72	437.93
10.79000	-58.02	335.18	37.81	-103.88	336.50	47.11	-279.41	374.37	68.77	-253.22	374.07	126.80	316.56	211.61	50.96	270.08	210.04	61.04	102.30	163.31	42.92	94.88	175.59	96.95	82.07	294.07	1267.90	0.00	0.00	0.00	221.90	231.88	1555.70	209.39	365.85	1543.10	129.95	242.82	1665.50	105.56	367.30	1643.29	-149.28	1927.84	72.97	-149.98	1336.97	69.49	437.53
10.80000	-58.77	334.38	37.06	-102.02	336.58	47.42	-278.70	374.11	70.42	-251.84	374.29	128.51	316.94	211.72	50.52	268.69	209.80	60.34	102.31	163.28	42.87	94.99	175.76	96.76	86.69	292.30	1268.35	0.00	0.00	0.00	227.35	229.34	1555.99	212.85	363.69	1543.77	134.12	240.42	1665.85	109.73	364.97	1643.86	-151.14	1927.62	73.22	-157.81	1338.51	67.28	434.24
10.81000	-56.97	334.57	37.33	-101.93	337.72	46.91	-277.40	375.23	72.66	-250.49	374.49	130.24	318.48	211.41	50.80	267.38	209.88	59.80	102.30	163.38	42.77	95.12	175.42	96.72	92.33	290.40	1269.01	0.00	0.00	0.00	233.62	226.41	1556.48	217.80	361.06	1544.54	138.26	237.65	1666.24	113.77	362.02	1644.53	-158.82	1930.00	71.27	-158.23	1338.35	67.37	436.37
10.82000	-56.78	334.66	37.22	-102.97	338.28	45.98	-276.90	374.74	74.36	-248.89	375.34	132.33	317.73	211.90	49.83	268.45	210.03	60.00	102.30	163.38	42.70	95.23	174.49	97.00	97.42	288.74	1269.44	0.00	0.00	0.00	235.79	224.03	1557.06	221.78	358.54	1545.22	142.35	235.48	1666.60	117.99	359.78	1645.13	-149.20	1926.98	73.81	-153.48	1336.46	68.63	435.99
10.83000	-57.79	334.29	37.23	-100.93	337.53	46.12	-275.67	375.96	76.76	-247.21	375.89	134.23	317.51	211.64	49.60	268.49	210.05	59.76	102.23	163.60	42.58	95.38	174.32	96.94	100.06	287.13	1269.86	0.00	0.00	0.00	239.44	222.32	1557.68	226.45	356.40	1545.74	146.41	232.63	1666.99	122.12	357.55	1645.75	-149.52	1926.93	72.82	-154.00	1333.38	69.23	434.69
10.84000	-57.96	334.37	37.25	-102.72	337.37	45.24	-274.54	376.33	78.93	-245.66	376.25	136.11	317.73	211.38	49.56	269.15	209.97	59.75	102.26	163.52	42.58	95.39	174.18	96.87	102.35	285.26	1270.33	0.00	0.00	0.00	244.34	219.93	1558.06	230.80	354.46	1546.21	150.43	230.33	1667.32	126.20	355.10	1646.35	-143.74	1925.86	74.47	-158.23	1332.93	68.14	435.73
10.85000	-57.95	334.50	37.10	-97.48	338.43	45.63	-273.53	376.71	80.92	-243.80	376.82	138.18	316.72	212.25	48.62	268.36	209.81	59.33	102.35	163.17	42.63	95.35	174.44	96.66	106.03	283.25	1270.80	0.00	0.00	0.00	248.49	217.43	1558.31	234.75	352.25	1546.86	154.47	227.75	1667.66	130.27	352.14	1647.06	-135.19	1922.36	76.84	-159.40	1332.66	68.23	437.72
10.86000	-56.91	334.82	37.41	-102.53	337.65	44.30	-272.17	377.42	83.36	-242.02	377.29	140.33	316.74	211.68	48.47	268.88	210.02	59.34	102.36	163.14	42.67	95.44	174.48	96.57	111.88	281.24	1271.23	0.00	0.00	0.00	249.57	215.34	1558.76	238.69	349.57	1547.79	158.51	224.70	1667.95	134.35	350.03	1647.59	-151.13	1928.02	73.24	-164.73	1334.00	66.73	436.89
[truncated: 914 more rows]
[truncated: 35 more columns]
