# Supplementary material for: The impact of mobile phone use on where we look and how we walk when negotiating floor based obstacles
Source: PLoS One. 2017 Jun 30;12(6):e0179802. doi: 10.1371/journal.pone.0179802 (PMC5493336; doi:10.1371/journal.pone.0179802)
Supplement: S1 File — (ZIP) [file pone.0179802.s001.zip › Gait/PP1/MC obs no phone 1.txt]

CODAmotion Analysis Text
Codamotion Analysis Text Save of: MC obs no phone 1.mdf
Time	Markers
Time	1:LTOE.X	1:LTOE.Y	1:LTOE.Z	2:L2nd.X	2:L2nd.Y	2:L2nd.Z	3:LHEE.X	3:LHEE.Y	3:LHEE.Z	4:LANK.X	4:LANK.Y	4:LANK.Z	5:RTOE.X	5:RTOE.Y	5:RTOE.Z	6:R2nd.X	6:R2nd.Y	6:R2nd.Z	7:RHEE.X	7:RHEE.Y	7:RHEE.Z	8:RANK.X	8:RANK.Y	8:RANK.Z	9:STRN.X	9:STRN.Y	9:STRN.Z	10:Marker 10.X	10:Marker 10.Y	10:Marker 10.Z	11:FRHD.X	11:FRHD.Y	11:FRHD.Z	12:FLHD.X	12:FLHD.Y	12:FLHD.Z	13:BRHD.X	13:BRHD.Y	13:BRHD.Z	14:BLHD.X	14:BLHD.Y	14:BLHD.Z	15:BLSTEP.X	15:BLSTEP.Y	15:BLSTEP.Z	16:FLSTEP.X	16:FLSTEP.Y	16:FLSTEP.Z	17:BRSTEP.X
(s)	(mm)	(mm)	(mm)	(mm)	(mm)	(mm)	(mm)	(mm)	(mm)	(mm)	(mm)	(mm)	(mm)	(mm)	(mm)	(mm)	(mm)	(mm)	(mm)	(mm)	(mm)	(mm)	(mm)	(mm)	(mm)	(mm)	(mm)	(mm)	(mm)	(mm)	(mm)	(mm)	(mm)	(mm)	(mm)	(mm)	(mm)	(mm)	(mm)	(mm)	(mm)	(mm)	(mm)	(mm)	(mm)	(mm)	(mm)	(mm)	(mm)
0.00000	-3151.61	163.31	16.25	-3144.77	171.97	20.51	-3376.11	40.74	12.01	-3402.14	42.56	78.40	-3662.35	-10.87	6.17	516.88	530.69	73.33	1042.31	546.70	69.67	-3018.50	211.91	40.85	-3585.51	2.80	1234.38	0.00	0.00	0.00	-1979.11	88.68	1684.17	-3521.97	-32.07	1638.30	-2777.19	144.02	1262.47	-2749.86	43.44	1238.59	450.75	-13.17	59.32	883.87	6.98	58.26	411.10
0.01000	-3151.61	163.31	16.25	-3144.77	171.97	20.51	-3376.11	40.74	12.01	-3402.14	42.56	78.40	-3662.35	-10.87	6.17	516.88	530.69	73.33	1042.31	546.70	69.67	-3018.50	211.91	40.85	-3585.51	2.80	1234.38	0.00	0.00	0.00	-1979.11	88.68	1684.17	-3521.97	-32.07	1638.30	-2777.19	144.02	1262.47	-2749.86	43.44	1238.59	450.75	-13.17	59.32	883.87	6.98	58.26	411.10
0.02000	-3151.61	163.31	16.25	-3144.77	171.97	20.51	-3376.11	40.74	12.01	-3402.14	42.56	78.40	-3662.35	-10.87	6.17	516.88	530.69	73.33	1042.31	546.70	69.67	-3018.50	211.91	40.85	-3585.51	2.80	1234.38	0.00	0.00	0.00	-1979.11	88.68	1684.17	-3521.97	-32.07	1638.30	-2777.19	144.02	1262.47	-2749.86	43.44	1238.59	450.75	-13.17	59.32	883.87	6.98	58.26	411.10
0.03000	-3151.61	163.31	16.25	-3144.77	171.97	20.51	-3376.11	40.74	12.01	-3402.14	42.56	78.40	-3662.35	-10.87	6.17	516.61	530.67	73.32	1042.19	546.70	69.70	-3018.88	211.94	40.87	-3585.51	2.80	1234.38	0.00	0.00	0.00	-1979.11	88.68	1684.17	-3521.97	-32.07	1638.30	-2777.87	144.07	1262.80	-2750.61	43.46	1238.94	450.89	-13.17	59.34	884.17	6.98	58.28	411.26
0.04000	-3151.61	163.31	16.25	-3144.77	171.97	20.51	-3376.11	40.74	12.01	-3402.14	42.56	78.40	-3662.35	-10.87	6.17	515.83	530.58	73.30	1041.85	546.69	69.79	-3391.68	241.38	54.59	-3585.51	2.80	1234.38	0.00	0.00	0.00	-1979.11	88.68	1684.17	-3521.97	-32.07	1638.30	-3454.22	185.08	1591.03	-3491.86	59.35	1593.23	593.42	-17.95	78.20	1192.03	9.43	79.18	566.39
0.05000	-3151.61	163.31	16.25	-3144.77	171.97	20.51	-3376.11	40.74	12.01	-3402.14	42.56	78.40	-3662.35	-10.87	6.17	514.53	530.43	73.26	1041.27	546.67	69.94	-3332.20	244.11	63.49	-3585.51	2.80	1234.38	0.00	0.00	0.00	-1979.11	88.68	1684.17	-3521.97	-32.07	1638.30	-3473.36	185.19	1592.54	-3515.01	58.32	1594.20	593.68	-17.90	78.29	1192.08	8.80	79.36	566.68
0.06000	-3151.61	163.31	16.25	-3144.77	171.97	20.51	-3376.11	40.74	12.01	-3402.14	42.56	78.40	-3662.35	-10.87	6.17	512.72	530.23	73.21	1040.48	546.65	70.15	-3336.21	247.10	61.89	-3585.51	2.80	1234.38	0.00	0.00	0.00	-1979.11	88.68	1684.17	-3521.97	-32.07	1638.30	-3460.80	185.54	1592.74	-3487.70	57.68	1594.98	594.14	-17.90	78.55	1191.52	8.72	78.91	566.20
0.07000	-3151.61	163.31	16.25	-3144.77	171.97	20.51	-3376.11	40.74	12.01	-3402.14	42.56	78.40	-3662.35	-10.87	6.17	510.40	529.97	73.14	1039.45	546.62	70.42	-3330.64	247.20	63.27	-3585.51	2.80	1234.38	0.00	0.00	0.00	-1979.11	88.68	1684.17	-3521.97	-32.07	1638.30	-3442.62	185.23	1592.42	-3477.50	58.21	1593.61	593.32	-18.28	78.50	1191.29	8.49	78.89	566.32
0.08000	-3151.61	163.31	16.25	-3144.77	171.97	20.51	-3376.11	40.74	12.01	-3402.14	42.56	78.40	-3662.35	-10.87	6.17	507.58	529.66	73.05	1038.20	546.58	70.74	-3336.41	245.16	63.31	-3585.51	2.80	1234.38	0.00	0.00	0.00	-1979.11	88.68	1684.17	-3521.97	-32.07	1638.30	-3454.60	185.76	1592.39	-3476.45	56.41	1593.85	594.51	-17.65	78.78	1191.88	9.08	78.96	566.91
0.09000	-3151.61	163.31	16.25	-3144.77	171.97	20.51	-3376.11	40.74	12.01	-3402.14	42.56	78.40	-3662.35	-10.87	6.17	504.27	529.29	72.95	1036.73	546.54	71.13	-3344.69	245.60	60.55	-3585.51	2.80	1234.38	0.00	0.00	0.00	-1979.11	88.68	1684.17	-3521.97	-32.07	1638.30	-3440.42	187.03	1591.88	-3493.49	58.12	1595.73	594.06	-17.78	78.42	1192.13	9.17	79.12	566.50
0.10000	-3151.61	163.31	16.25	-3144.77	171.97	20.51	-3376.11	40.74	12.01	-3402.14	42.56	78.40	-3662.35	-10.87	6.17	500.46	528.86	72.84	1035.04	546.49	71.57	-3326.14	244.71	64.11	-3585.51	2.80	1234.38	0.00	0.00	0.00	-1979.11	88.68	1684.17	-3521.97	-32.07	1638.30	-3446.63	186.05	1593.40	-3494.47	58.03	1595.37	595.05	-17.71	78.73	1191.61	8.90	78.93	566.58
0.11000	-3151.61	163.31	16.25	-3144.77	171.97	20.51	-3376.11	40.74	12.01	-3402.14	42.56	78.40	-3662.35	-10.87	6.17	496.16	528.38	72.71	1033.12	546.43	72.06	-3332.05	246.92	61.96	-3585.51	2.80	1234.38	0.00	0.00	0.00	-1979.11	88.68	1684.17	-3521.97	-32.07	1638.30	-3460.62	185.45	1594.08	-3491.85	56.73	1594.95	595.29	-18.22	78.60	1192.10	9.51	79.45	566.31
0.12000	-3151.61	163.31	16.25	-3144.77	171.97	20.51	-3376.11	40.74	12.01	-3402.14	42.56	78.40	-3662.35	-10.87	6.17	491.38	527.85	72.57	1030.99	546.37	72.62	-3364.51	245.05	57.89	-3585.51	2.80	1234.38	0.00	0.00	0.00	-1979.11	88.68	1684.17	-3521.97	-32.07	1638.30	-3440.65	183.48	1593.87	-3475.32	54.88	1594.25	594.42	-17.70	78.69	1192.11	9.59	79.49	566.99
0.13000	-3151.61	163.31	16.25	-3144.77	171.97	20.51	-3376.11	40.74	12.01	-3402.14	42.56	78.40	-3662.35	-10.87	6.17	486.13	527.26	72.41	1028.65	546.30	73.23	-3368.89	245.95	57.31	-3585.51	2.80	1234.38	0.00	0.00	0.00	-1979.11	88.68	1684.17	-3521.97	-32.07	1638.30	-3426.95	183.36	1593.12	-3456.50	53.64	1593.40	594.96	-18.08	78.79	1192.02	9.12	79.38	567.31
0.14000	-3151.61	163.31	16.25	-3144.77	171.97	20.51	-3376.11	40.74	12.01	-3402.14	42.56	78.40	-3662.35	-10.87	6.17	480.40	526.63	72.24	1026.08	546.23	73.89	-3363.00	244.43	58.84	-3585.51	2.80	1234.38	0.00	0.00	0.00	-1979.11	88.68	1684.17	-3521.97	-32.07	1638.30	-3427.75	182.43	1593.21	-3457.60	52.48	1593.80	594.47	-17.93	78.72	1191.70	8.88	79.19	566.32
0.15000	-3151.61	163.31	16.25	-3144.77	171.97	20.51	-3376.11	40.74	12.01	-3402.14	42.56	78.40	-3662.35	-10.87	6.17	474.20	525.93	72.05	1023.31	546.14	74.62	-3340.94	245.83	62.29	-3585.51	2.80	1234.38	0.00	0.00	0.00	-1979.11	88.68	1684.17	-3521.97	-32.07	1638.30	-3436.84	183.31	1594.53	-3475.81	53.25	1595.57	594.02	-18.21	78.57	1191.23	8.89	79.02	565.82
0.16000	-3151.61	163.31	16.25	-3144.77	171.97	20.51	-3376.11	40.74	12.01	-3402.14	42.56	78.40	-3662.35	-10.87	6.17	467.54	525.19	71.85	1020.32	546.05	75.39	-3347.35	245.07	61.00	-3585.51	2.80	1234.38	0.00	0.00	0.00	-1979.11	88.68	1684.17	-3521.97	-32.07	1638.30	-3446.57	182.77	1595.27	-3496.20	54.26	1597.87	594.48	-18.06	78.60	1190.93	9.24	79.03	567.21
0.17000	-3151.61	163.31	16.25	-3144.77	171.97	20.51	-3376.11	40.74	12.01	-3402.14	42.56	78.40	-3662.35	-10.87	6.17	460.41	524.39	71.64	1017.12	545.96	76.22	-3321.91	244.50	63.50	-3585.51	2.80	1234.38	0.00	0.00	0.00	-1979.11	88.68	1684.17	-3521.97	-32.07	1638.30	-3444.81	181.36	1595.10	-3469.65	55.59	1596.32	594.50	-18.17	78.53	1191.87	9.19	79.32	566.88
0.18000	-3151.61	163.31	16.25	-3144.77	171.97	20.51	-3376.11	40.74	12.01	-3402.14	42.56	78.40	-3662.35	-10.87	6.17	452.84	523.55	71.42	1013.71	545.86	77.11	-3366.49	244.29	56.16	-3585.51	2.80	1234.38	0.00	0.00	0.00	-1979.11	88.68	1684.17	-3521.97	-32.07	1638.30	-3461.76	182.34	1596.93	-3466.57	54.23	1596.49	593.47	-18.01	78.28	1191.70	9.24	79.19	566.29
0.19000	-3151.61	163.31	16.25	-3144.77	171.97	20.51	-3376.11	40.74	12.01	-3402.14	42.56	78.40	-3662.35	-10.87	6.17	444.82	522.65	71.18	1010.09	545.75	78.05	-3328.28	247.11	62.80	-3585.51	2.80	1234.38	0.00	0.00	0.00	-1979.11	88.68	1684.17	-3521.97	-32.07	1638.30	-3456.34	181.16	1596.93	-3496.94	50.14	1597.39	593.77	-18.23	78.11	1191.65	8.86	79.17	566.62
0.20000	-3151.61	163.31	16.25	-3144.77	171.97	20.51	-3376.11	40.74	12.01	-3402.14	42.56	78.40	-3662.35	-10.87	6.17	436.35	521.71	70.93	1006.26	545.64	79.04	-3312.18	245.82	67.12	-3585.51	2.80	1234.38	0.00	0.00	0.00	-1979.11	88.68	1684.17	-3521.97	-32.07	1638.30	-3478.29	180.14	1596.67	-3494.86	52.57	1598.04	594.33	-17.65	78.40	1191.36	9.13	79.06	566.89
0.21000	-3151.61	163.31	16.25	-3144.77	171.97	20.51	-3376.11	40.74	12.01	-3402.14	42.56	78.40	-3662.35	-10.87	6.17	427.44	520.71	70.66	1002.23	545.51	80.08	-3321.65	246.71	64.43	-3585.51	2.80	1234.38	0.00	0.00	0.00	-1979.11	88.68	1684.17	-3521.97	-32.07	1638.30	-3460.92	180.24	1596.41	-3482.71	51.30	1596.13	594.21	-17.71	78.50	1191.58	8.95	79.23	567.16
0.22000	-3151.61	163.31	16.25	-3144.77	171.97	20.51	-3376.11	40.74	12.01	-3402.14	42.56	78.40	-3662.35	-10.87	6.17	418.10	519.67	70.38	998.00	545.39	81.18	-3333.04	243.62	62.78	-3585.51	2.80	1234.38	0.00	0.00	0.00	-1979.11	88.68	1684.17	-3521.97	-32.07	1638.30	-3424.42	179.78	1597.31	-3489.44	52.44	1598.06	594.85	-18.34	78.58	1191.35	8.67	79.07	566.01
0.23000	-3151.61	163.31	16.25	-3144.77	171.97	20.51	-3376.11	40.74	12.01	-3402.14	42.56	78.40	-3662.35	-10.87	6.17	408.32	518.58	70.10	993.56	545.25	82.33	-3351.13	245.93	58.71	-3585.51	2.80	1234.38	0.00	0.00	0.00	-1979.11	88.68	1684.17	-3521.97	-32.07	1638.30	-3435.00	179.32	1598.50	-3459.05	50.26	1596.17	595.03	-18.09	78.68	1191.23	8.64	79.01	566.40
0.24000	-3151.61	163.31	16.25	-3144.77	171.97	20.51	-3376.11	40.74	12.01	-3402.14	42.56	78.40	-3662.35	-10.87	6.17	398.12	517.44	69.79	988.92	545.11	83.53	-3353.75	244.11	58.56	-3585.51	2.80	1234.38	0.00	0.00	0.00	-1979.11	88.68	1684.17	-3521.97	-32.07	1638.30	-3444.41	178.89	1599.43	-3468.55	47.59	1598.47	594.64	-18.14	78.52	1191.39	8.59	78.75	567.32
0.25000	-3151.61	163.31	16.25	-3144.77	171.97	20.51	-3376.11	40.74	12.01	-3402.14	42.56	78.40	-3662.35	-10.87	6.17	387.51	516.25	69.48	984.08	544.97	84.79	-3309.40	243.92	65.80	-3585.51	2.80	1234.38	0.00	0.00	0.00	-1979.11	88.68	1684.17	-3521.97	-32.07	1638.30	-3453.23	178.62	1599.42	-3487.05	49.45	1598.78	594.66	-18.28	78.63	1191.54	8.99	79.15	566.18
0.26000	-3151.61	163.31	16.25	-3144.77	171.97	20.51	-3376.11	40.74	12.01	-3402.14	42.56	78.40	-3662.35	-10.87	6.17	376.47	515.02	69.15	979.04	544.81	86.09	-3366.67	242.70	57.58	-3585.51	2.80	1234.38	0.00	0.00	0.00	-1979.11	88.68	1684.17	-3521.97	-32.07	1638.30	-3432.26	177.12	1597.78	-3505.30	48.66	1598.49	592.70	-18.37	78.03	1191.84	9.30	79.36	566.44
0.27000	-3151.61	163.31	16.25	-3144.77	171.97	20.51	-3376.11	40.74	12.01	-3402.14	42.56	78.40	-3662.35	-10.87	6.17	365.03	513.74	68.81	973.81	544.65	87.44	-3346.44	245.89	60.20	-3585.51	2.80	1234.38	0.00	0.00	0.00	-1979.11	88.68	1684.17	-3521.97	-32.07	1638.30	-3447.91	176.47	1600.27	-3482.76	48.02	1598.46	594.64	-17.84	78.55	1192.12	8.95	79.44	566.24
0.28000	-3151.61	163.31	16.25	-3144.77	171.97	20.51	-3376.11	40.74	12.01	-3402.14	42.56	78.40	-3662.35	-10.87	6.17	353.17	512.41	68.46	968.38	544.49	88.85	-3343.60	244.75	61.46	-3585.51	2.80	1234.38	0.00	0.00	0.00	-1979.11	88.68	1684.17	-3521.97	-32.07	1638.30	-3439.36	178.28	1600.03	-3487.03	47.44	1599.55	595.60	-17.69	78.84	1192.02	9.21	79.47	565.94
0.29000	-3151.61	163.31	16.25	-3144.77	171.97	20.51	-3376.11	40.74	12.01	-3402.14	42.56	78.40	-3662.35	-10.87	6.17	340.92	511.04	68.10	962.75	544.31	90.30	-3328.53	242.94	63.05	-3585.51	2.80	1234.38	0.00	0.00	0.00	-1979.11	88.68	1684.17	-3521.97	-32.07	1638.30	-3458.56	177.71	1601.05	-3487.15	49.09	1600.40	594.85	-17.84	78.80	1191.76	8.53	79.18	566.51
0.30000	-3151.61	163.31	16.25	-3144.77	171.97	20.51	-3376.11	40.74	12.01	-3402.14	42.56	78.40	-3662.35	-10.87	6.17	328.27	509.62	67.73	956.94	544.14	91.80	-3348.23	245.29	60.33	-3585.51	2.80	1234.38	0.00	0.00	0.00	-1979.11	88.68	1684.17	-3521.97	-32.07	1638.30	-3450.94	176.28	1601.96	-3468.87	48.99	1599.09	594.45	-17.60	78.70	1192.56	8.64	79.33	567.16
0.31000	-3151.61	163.31	16.25	-3144.77	171.97	20.51	-3376.11	40.74	12.01	-3402.14	42.56	78.40	-3662.35	-10.87	6.17	315.23	508.17	67.35	950.93	543.95	93.36	-3365.23	244.89	57.52	-3585.51	2.80	1234.38	0.00	0.00	0.00	-1979.11	88.68	1684.17	-3521.97	-32.07	1638.30	-3440.66	175.53	1602.34	-3494.06	45.30	1599.37	594.50	-17.47	78.85	1192.22	8.92	79.25	566.49
0.32000	-3151.61	163.31	16.25	-3144.77	171.97	20.51	-3376.11	40.74	12.01	-3402.14	42.56	78.40	-3662.35	-10.87	6.17	301.80	506.66	66.95	944.73	543.76	94.96	-3341.45	245.93	59.89	-3585.51	2.80	1234.38	0.00	0.00	0.00	-1979.11	88.68	1684.17	-3521.97	-32.07	1638.30	-3448.08	174.11	1602.89	-3488.13	47.43	1599.25	594.12	-17.88	78.65	1190.90	8.78	78.91	565.95
0.33000	-3151.61	163.31	16.25	-3144.77	171.97	20.51	-3376.11	40.74	12.01	-3402.14	42.56	78.40	-3662.35	-10.87	6.17	287.99	505.12	66.54	938.34	543.56	96.60	-3328.27	246.86	63.81	-3585.51	2.80	1234.38	0.00	0.00	0.00	-1979.11	88.68	1684.17	-3521.97	-32.07	1638.30	-3454.00	174.21	1603.88	-3504.02	45.75	1599.83	594.34	-18.04	78.59	1191.66	8.55	79.07	567.46
0.34000	-3151.61	163.31	16.25	-3144.77	171.97	20.51	-3376.11	40.74	12.01	-3402.14	42.56	78.40	-3662.35	-10.87	6.17	273.80	503.53	66.13	931.77	543.36	98.30	-3304.39	245.44	64.95	-3585.51	2.80	1234.38	0.00	0.00	0.00	-1979.11	88.68	1684.17	-3521.97	-32.07	1638.30	-3466.42	174.43	1606.00	-3488.58	45.62	1599.72	593.78	-18.54	78.34	1191.92	9.14	79.08	566.30
0.35000	-3151.61	163.31	16.25	-3144.77	171.97	20.51	-3376.11	40.74	12.01	-3402.14	42.56	78.40	-3662.35	-10.87	6.17	259.23	501.90	65.70	925.01	543.15	100.04	-3318.42	243.62	64.19	-3585.51	2.80	1234.38	0.00	0.00	0.00	-1979.11	88.68	1684.17	-3521.97	-32.07	1638.30	-3446.39	173.58	1605.26	-3487.99	45.26	1601.76	594.14	-18.46	78.48	1192.15	9.22	79.25	565.73
0.36000	-3151.61	163.31	16.25	-3144.77	171.97	20.51	-3376.11	40.74	12.01	-3402.14	42.56	78.40	-3662.35	-10.87	6.17	244.30	500.23	65.26	918.06	542.93	101.83	-3345.44	243.96	60.11	-3585.51	2.80	1234.38	0.00	0.00	0.00	-1979.11	88.68	1684.17	-3521.97	-32.07	1638.30	-3431.31	172.98	1605.22	-3516.44	42.48	1602.02	594.24	-17.67	78.62	1192.46	8.54	79.21	565.69
0.37000	-3151.61	163.31	16.25	-3144.77	171.97	20.51	-3376.11	40.74	12.01	-3402.14	42.56	78.40	-3662.35	-10.87	6.17	229.01	498.51	64.82	910.93	542.71	103.67	-3337.21	243.56	60.51	-3585.51	2.80	1234.38	0.00	0.00	0.00	-1979.11	88.68	1684.17	-3521.97	-32.07	1638.30	-3431.53	171.03	1605.79	-3506.57	41.75	1601.71	593.25	-17.73	78.13	1192.50	8.39	79.12	565.87
0.38000	-3151.61	163.31	16.25	-3144.77	171.97	20.51	-3376.11	40.74	12.01	-3402.14	42.56	78.40	-3662.35	-10.87	6.17	213.36	496.76	64.36	903.62	542.48	105.55	-3342.14	242.85	60.64	-3585.51	2.80	1234.38	0.00	0.00	0.00	-1979.11	88.68	1684.17	-3521.97	-32.07	1638.30	-3433.86	173.78	1606.92	-3500.55	43.88	1601.18	593.81	-17.77	78.46	1191.77	9.12	79.19	565.69
0.39000	-3151.61	163.31	16.25	-3144.77	171.97	20.51	-3376.11	40.74	12.01	-3402.14	42.56	78.40	-3662.35	-10.87	6.17	197.35	494.97	63.89	896.13	542.24	107.48	-3344.76	243.09	59.63	-3585.51	2.80	1234.38	0.00	0.00	0.00	-1979.11	88.68	1684.17	-3521.97	-32.07	1638.30	-3462.20	172.28	1610.02	-3462.43	45.66	1601.41	593.32	-17.95	78.34	1191.89	8.98	79.19	566.36
0.40000	-3151.61	163.31	16.25	-3144.77	171.97	20.51	-3376.11	40.74	12.01	-3402.14	42.56	78.40	-3662.35	-10.87	6.17	181.00	493.13	63.41	888.47	542.00	109.45	-3304.58	244.73	65.40	-3585.51	2.80	1234.38	0.00	0.00	0.00	-1979.11	88.68	1684.17	-3521.97	-32.07	1638.30	-3454.59	171.54	1609.68	-3477.55	43.49	1602.34	594.41	-18.00	78.57	1192.04	9.53	79.15	566.04
0.41000	-3151.61	163.31	16.25	-3144.77	171.97	20.51	-3376.11	40.74	12.01	-3402.14	42.56	78.40	-3662.35	-10.87	6.17	164.30	491.26	62.93	880.62	541.75	111.47	-3312.66	244.74	62.86	-3585.51	2.80	1234.38	0.00	0.00	0.00	-1979.11	88.68	1684.17	-3521.97	-32.07	1638.30	-3447.65	170.20	1610.82	-3469.92	44.11	1601.82	593.81	-18.04	78.23	1191.62	9.55	78.98	565.92
0.42000	-3151.61	163.31	16.25	-3144.77	171.97	20.51	-3376.11	40.74	12.01	-3402.14	42.56	78.40	-3662.35	-10.87	6.17	147.26	489.35	62.43	872.60	541.50	113.53	-3324.09	245.79	63.21	-3585.51	2.80	1234.38	0.00	0.00	0.00	-1979.11	88.68	1684.17	-3521.97	-32.07	1638.30	-3450.16	170.07	1610.44	-3503.69	41.07	1603.46	594.32	-18.06	78.40	1191.58	8.96	78.99	566.25
0.43000	-3151.61	163.31	16.25	-3144.77	171.97	20.51	-3376.11	40.74	12.01	-3402.14	42.56	78.40	-3662.35	-10.87	6.17	129.89	487.40	61.92	864.40	541.23	115.64	-3322.84	245.72	62.76	-3585.51	2.80	1234.38	0.00	0.00	0.00	-1979.11	88.68	1684.17	-3521.97	-32.07	1638.30	-3464.96	169.33	1612.44	-3489.76	43.24	1604.31	593.52	-17.95	78.39	1191.74	9.06	79.19	567.14
0.44000	-3151.61	163.31	16.25	-3144.77	171.97	20.51	-3376.11	40.74	12.01	-3402.14	42.56	78.40	-3662.35	-10.87	6.17	112.19	485.42	61.41	856.03	540.97	117.79	-3302.49	244.60	66.84	-3585.51	2.80	1234.38	0.00	0.00	0.00	-1979.11	88.68	1684.17	-3521.97	-32.07	1638.30	-3453.72	169.05	1613.39	-3499.13	43.02	1606.04	594.34	-18.10	78.68	1191.68	8.87	79.00	566.63
0.45000	-3151.61	163.31	16.25	-3144.77	171.97	20.51	-3376.11	40.74	12.01	-3402.14	42.56	78.40	-3662.35	-10.87	6.17	94.16	483.40	60.89	847.49	540.69	119.98	-3312.23	245.42	63.37	-3585.51	2.80	1234.38	0.00	0.00	0.00	-1979.11	88.68	1684.17	-3521.97	-32.07	1638.30	-3439.00	168.49	1615.24	-3463.62	41.05	1604.97	594.17	-17.86	78.68	1191.60	8.64	79.11	565.85
0.46000	-3151.61	163.31	16.25	-3144.77	171.97	20.51	-3376.11	40.74	12.01	-3402.14	42.56	78.40	-3662.35	-10.87	6.17	75.82	481.34	60.35	838.78	540.41	122.22	-3352.20	245.64	57.59	-3585.51	2.80	1234.38	0.00	0.00	0.00	-1979.11	88.68	1684.17	-3521.97	-32.07	1638.30	-3452.07	169.69	1615.73	-3499.62	40.58	1606.72	593.86	-18.52	78.38	1191.95	8.94	78.96	565.35
0.47000	-3151.61	163.31	16.25	-3144.77	171.97	20.51	-3376.11	40.74	12.01	-3402.14	42.56	78.40	-3662.35	-10.87	6.17	57.15	479.24	59.81	829.90	540.13	124.50	-3380.97	244.48	52.36	-3585.51	2.80	1234.38	0.00	0.00	0.00	-1979.11	88.68	1684.17	-3521.97	-32.07	1638.30	-3447.48	170.12	1616.14	-3524.93	39.75	1608.07	594.75	-18.09	78.85	1191.36	9.00	78.86	565.10
0.48000	-3151.61	163.31	16.25	-3144.77	171.97	20.51	-3376.11	40.74	12.01	-3402.14	42.56	78.40	-3662.35	-10.87	6.17	38.18	477.11	59.26	820.85	539.84	126.82	-3336.50	245.13	61.10	-3585.51	2.80	1234.38	0.00	0.00	0.00	-1979.11	88.68	1684.17	-3521.97	-32.07	1638.30	-3438.71	169.23	1617.23	-3502.09	40.71	1607.47	594.53	-17.48	78.90	1191.85	9.83	79.48	566.66
0.49000	-3151.61	163.31	16.25	-3144.77	171.97	20.51	-3376.11	40.74	12.01	-3402.14	42.56	78.40	-3662.35	-10.87	6.17	18.90	474.95	58.71	811.64	539.54	129.18	-3341.99	244.46	60.19	-3585.51	2.80	1234.38	0.00	0.00	0.00	-1979.11	88.68	1684.17	-3521.97	-32.07	1638.30	-3468.97	165.76	1619.28	-3501.95	39.50	1608.06	594.55	-17.82	78.64	1191.95	9.36	79.65	565.97
0.50000	-3151.61	163.31	16.25	-3144.77	171.97	20.51	-3376.11	40.74	12.01	-3402.14	42.56	78.40	-3662.35	-10.87	6.17	-0.68	472.75	58.14	802.26	539.23	131.58	-3325.18	244.76	62.94	-3585.51	2.80	1234.38	0.00	0.00	0.00	-1979.11	88.68	1684.17	-3521.97	-32.07	1638.30	-3480.16	170.19	1620.52	-3518.99	40.54	1609.66	592.95	-18.25	78.06	1191.51	9.03	79.03	565.73
0.51000	-3151.61	163.31	16.25	-3144.77	171.97	20.51	-3376.11	40.74	12.01	-3402.14	42.56	78.40	-3662.35	-10.87	6.17	-20.56	470.52	57.57	792.72	538.92	134.02	-3309.42	244.11	66.25	-3585.51	2.80	1234.38	0.00	0.00	0.00	-1979.11	88.68	1684.17	-3521.97	-32.07	1638.30	-3449.67	167.09	1621.02	-3510.11	39.02	1610.23	593.64	-17.86	78.46	1191.58	8.97	79.00	566.19
0.52000	-3151.61	163.31	16.25	-3144.77	171.97	20.51	-3376.11	40.74	12.01	-3402.14	42.56	78.40	-3662.35	-10.87	6.17	-40.72	468.25	56.99	783.02	538.60	136.51	-3347.21	244.94	59.54	-3585.51	2.80	1234.38	0.00	0.00	0.00	-1979.11	88.68	1684.17	-3521.97	-32.07	1638.30	-3443.67	168.71	1620.16	-3483.96	38.92	1609.32	594.85	-18.03	78.64	1191.29	9.02	78.78	566.21
0.53000	-3151.61	163.31	16.25	-3144.77	171.97	20.51	-3376.11	40.74	12.01	-3402.14	42.56	78.40	-3662.35	-10.87	6.17	-61.18	465.96	56.40	773.15	538.28	139.03	-3305.07	243.85	67.49	-3585.51	2.80	1234.38	0.00	0.00	0.00	-1979.11	88.68	1684.17	-3521.97	-32.07	1638.30	-3486.64	167.53	1622.63	-3505.67	39.89	1611.72	595.47	-18.27	79.02	1191.88	8.69	79.03	566.33
0.54000	-3151.61	163.31	16.25	-3144.77	171.97	20.51	-3376.11	40.74	12.01	-3402.14	42.56	78.40	-3662.35	-10.87	6.17	-81.92	463.63	55.80	763.13	537.95	141.59	-3323.12	244.51	63.26	-3585.51	2.80	1234.38	0.00	0.00	0.00	-1979.11	88.68	1684.17	-3521.97	-32.07	1638.30	-3463.99	167.25	1622.92	-3486.47	39.40	1610.68	593.61	-18.00	78.50	1191.00	9.09	79.03	565.96
0.55000	-3151.61	163.31	16.25	-3144.77	171.97	20.51	-3376.11	40.74	12.01	-3402.14	42.56	78.40	-3662.35	-10.87	6.17	-102.93	461.26	55.20	752.95	537.62	144.19	-3344.53	243.71	60.36	-3585.51	2.80	1234.38	0.00	0.00	0.00	-1979.11	88.68	1684.17	-3521.97	-32.07	1638.30	-3462.20	167.10	1622.74	-3541.30	38.33	1613.17	593.50	-17.86	78.42	1191.39	8.89	78.95	566.60
0.56000	-3151.61	163.31	16.25	-3144.77	171.97	20.51	-3376.11	40.74	12.01	-3402.14	42.56	78.40	-3662.35	-10.87	6.17	-124.22	458.87	54.59	742.61	537.27	146.83	-3368.87	244.47	56.87	-3585.51	2.80	1234.38	0.00	0.00	0.00	-1979.11	88.68	1684.17	-3521.97	-32.07	1638.30	-3471.97	167.12	1623.70	-3486.57	39.55	1612.77	593.59	-18.35	78.15	1191.02	8.89	78.78	566.15
0.57000	-3151.61	163.31	16.25	-3144.77	171.97	20.51	-3376.11	40.74	12.01	-3402.14	42.56	78.40	-3662.35	-10.87	6.17	-145.77	456.45	53.97	732.12	536.93	149.51	-3322.45	245.22	64.06	-3585.51	2.80	1234.38	0.00	0.00	0.00	-1979.11	88.68	1684.17	-3521.97	-32.07	1638.30	-3447.18	166.41	1623.84	-3522.07	40.18	1613.29	593.30	-17.80	78.38	1190.81	8.92	78.77	564.95
0.58000	-3151.61	163.31	16.25	-3144.77	171.97	20.51	-3376.11	40.74	12.01	-3402.14	42.56	78.40	-3662.35	-10.87	6.17	-167.59	453.99	53.35	721.48	536.57	152.23	-3360.78	245.74	58.19	-3585.51	2.80	1234.38	0.00	0.00	0.00	-1979.11	88.68	1684.17	-3521.97	-32.07	1638.30	-3450.40	167.03	1624.42	-3528.66	38.23	1611.23	594.17	-17.98	78.48	1191.47	9.32	79.06	566.20
0.59000	-3151.61	163.31	16.25	-3144.77	171.97	20.51	-3376.11	40.74	12.01	-3402.14	42.56	78.40	-3662.35	-10.87	6.17	-189.66	451.51	52.72	710.68	536.21	154.98	-3365.69	244.27	55.40	-3585.51	2.80	1234.38	0.00	0.00	0.00	-1979.11	88.68	1684.17	-3521.97	-32.07	1638.30	-3490.24	165.52	1625.36	-3477.68	38.93	1611.57	594.15	-18.37	78.50	1191.56	9.06	79.04	566.51
0.60000	-3151.61	163.31	16.25	-3144.77	171.97	20.51	-3376.11	40.74	12.01	-3402.14	42.56	78.40	-3662.35	-10.87	6.17	-211.99	449.00	52.08	699.73	535.85	157.78	-3364.68	247.02	56.27	-3585.51	2.80	1234.38	0.00	0.00	0.00	-1979.11	88.68	1684.17	-3521.97	-32.07	1638.30	-3487.36	168.24	1625.73	-3519.51	36.25	1613.25	594.02	-18.54	78.37	1191.91	9.79	79.25	566.82
0.61000	-3151.61	163.31	16.25	-3144.77	171.97	20.51	-3376.11	40.74	12.01	-3402.14	42.56	78.40	-3662.35	-10.87	6.17	-234.57	446.46	51.44	688.64	535.47	160.60	-3390.49	245.01	55.04	-3585.51	2.80	1234.38	0.00	0.00	0.00	-1979.11	88.68	1684.17	-3521.97	-32.07	1638.30	-3462.22	166.31	1626.38	-3519.95	37.46	1614.74	594.59	-17.45	78.78	1192.32	9.07	79.07	566.90
0.62000	-3151.61	163.31	16.25	-3144.77	171.97	20.51	-3376.11	40.74	12.01	-3402.14	42.56	78.40	-3662.35	-10.87	6.17	-257.39	443.89	50.79	677.39	535.10	163.47	-3360.19	243.09	58.92	-3585.51	2.80	1234.38	0.00	0.00	0.00	-1979.11	88.68	1684.17	-3521.97	-32.07	1638.30	-3529.98	165.80	1627.95	-3514.67	37.57	1613.53	594.04	-18.11	78.43	1191.52	8.96	78.84	566.71
0.63000	-3151.61	163.31	16.25	-3144.77	171.97	20.51	-3376.11	40.74	12.01	-3402.14	42.56	78.40	-3662.35	-10.87	6.17	-280.45	441.29	50.13	666.00	534.71	166.37	-3349.94	242.98	59.89	-3585.51	2.80	1234.38	0.00	0.00	0.00	-1979.11	88.68	1684.17	-3521.97	-32.07	1638.30	-3470.56	165.72	1627.24	-3505.75	38.73	1613.43	594.45	-18.52	78.52	1191.52	8.35	78.91	565.64
0.64000	-3151.61	163.31	16.25	-3144.77	171.97	20.51	-3376.11	40.74	12.01	-3402.14	42.56	78.40	-3662.35	-10.87	6.17	-303.74	438.67	49.47	654.47	534.32	169.30	-3383.82	242.88	55.98	-3585.51	2.80	1234.38	0.00	0.00	0.00	-1979.11	88.68	1684.17	-3521.97	-32.07	1638.30	-3484.45	165.83	1626.59	-3503.26	35.96	1614.50	594.67	-18.52	78.38	1192.28	8.89	79.27	565.42
0.65000	-3151.61	163.31	16.25	-3144.77	171.97	20.51	-3376.11	40.74	12.01	-3402.14	42.56	78.40	-3662.35	-10.87	6.17	-327.27	436.02	48.81	642.79	533.92	172.27	-3345.57	244.29	62.48	-3585.51	2.80	1234.38	0.00	0.00	0.00	-1979.11	88.68	1684.17	-3521.97	-32.07	1638.30	-3471.65	167.18	1626.03	-3529.83	37.46	1613.70	593.19	-18.64	78.22	1191.59	9.13	79.31	566.64
0.66000	-3151.61	163.31	16.25	-3144.77	171.97	20.51	-3376.11	40.74	12.01	-3402.14	42.56	78.40	-3662.35	-10.87	6.17	-351.01	433.34	48.13	630.97	533.52	175.28	-3329.07	245.32	63.41	-3585.51	2.80	1234.38	0.00	0.00	0.00	-1979.11	88.68	1684.17	-3521.97	-32.07	1638.30	-3491.24	164.91	1627.03	-3510.90	37.29	1614.60	593.90	-18.14	78.38	1192.38	8.95	79.55	566.29
0.67000	-3151.61	163.31	16.25	-3144.77	171.97	20.51	-3376.11	40.74	12.01	-3402.14	42.56	78.40	-3662.35	-10.87	6.17	-374.98	430.64	47.46	619.01	533.11	178.32	-3381.89	241.79	56.52	-3585.51	2.80	1234.38	0.00	0.00	0.00	-1979.11	88.68	1684.17	-3521.97	-32.07	1638.30	-3492.70	165.60	1629.08	-3480.25	38.70	1613.07	593.96	-17.53	78.67	1191.92	9.66	79.59	565.97
0.68000	-3151.61	163.31	16.25	-3144.77	171.97	20.51	-3376.11	40.74	12.01	-3402.14	42.56	78.40	-3662.35	-10.87	6.17	-399.16	427.91	46.77	606.91	532.70	181.39	-3407.14	244.38	53.39	-3585.51	2.80	1234.38	0.00	0.00	0.00	-1979.11	88.68	1684.17	-3521.97	-32.07	1638.30	-3496.68	165.30	1629.01	-3497.60	39.40	1614.41	593.17	-17.95	78.29	1191.63	9.21	79.40	566.38
0.69000	-3151.61	163.31	16.25	-3144.77	171.97	20.51	-3376.11	40.74	12.01	-3402.14	42.56	78.40	-3662.35	-10.87	6.17	-423.56	425.16	46.09	594.67	532.28	184.49	-3366.37	243.92	58.25	-3585.51	2.80	1234.38	0.00	0.00	0.00	-1979.11	88.68	1684.17	-3521.97	-32.07	1638.30	-3493.22	165.07	1628.43	-3508.81	37.05	1615.77	593.64	-18.30	78.26	1191.33	8.82	79.03	565.97
0.70000	-3151.61	163.31	16.25	-3144.77	171.97	20.51	-3376.11	40.74	12.01	-3402.14	42.56	78.40	-3662.35	-10.87	6.17	-448.16	422.39	45.40	582.29	531.85	187.63	-3345.74	242.65	61.38	-3585.51	2.80	1234.38	0.00	0.00	0.00	-1979.11	88.68	1684.17	-3521.97	-32.07	1638.30	-3506.64	165.21	1628.61	-3534.31	36.43	1617.39	593.56	-18.47	78.15	1190.50	9.06	78.63	566.31
0.71000	-3151.61	163.31	16.25	-3144.77	171.97	20.51	-3376.11	40.74	12.01	-3402.14	42.56	78.40	-3662.35	-10.87	6.17	-472.96	419.59	44.70	569.78	531.42	190.81	-3346.91	241.96	61.94	-3585.51	2.80	1234.38	0.00	0.00	0.00	-1979.11	88.68	1684.17	-3521.97	-32.07	1638.30	-3490.93	165.94	1628.79	-3527.27	37.01	1617.80	594.32	-18.48	78.62	1191.96	8.86	78.79	566.99
0.72000	-3151.61	163.31	16.25	-3144.77	171.97	20.51	-3376.11	40.74	12.01	-3402.14	42.56	78.40	-3662.35	-10.87	6.17	-497.95	416.77	44.00	557.14	530.98	194.01	-3350.69	243.60	61.45	-3585.51	2.80	1234.38	0.00	0.00	0.00	-1979.11	88.68	1684.17	-3521.97	-32.07	1638.30	-3486.56	167.12	1629.24	-3549.91	36.43	1617.92	593.41	-17.92	78.40	1192.01	9.46	79.10	567.35
0.73000	-3151.61	163.31	16.25	-3144.77	171.97	20.51	-3376.11	40.74	12.01	-3402.14	42.56	78.40	-3662.35	-10.87	6.17	-523.14	413.93	43.29	544.36	530.53	197.24	-3381.10	244.55	55.95	-3585.51	2.80	1234.38	0.00	0.00	0.00	-1979.11	88.68	1684.17	-3521.97	-32.07	1638.30	-3474.58	165.17	1628.33	-3531.16	34.58	1617.28	594.22	-17.91	78.45	1191.96	8.99	79.15	567.14
0.74000	-3151.61	163.31	16.25	-3144.77	171.97	20.51	-3376.11	40.74	12.01	-3402.14	42.56	78.40	-3662.35	-10.87	6.17	-548.51	411.06	42.58	531.46	530.08	200.51	-3334.13	242.62	64.28	-3585.51	2.80	1234.38	0.00	0.00	0.00	-1979.11	88.68	1684.17	-3521.97	-32.07	1638.30	-3462.20	166.03	1627.57	-3498.07	35.70	1614.97	594.48	-17.63	78.65	1191.79	9.17	79.32	565.82
0.75000	-3151.61	163.31	16.25	-3144.77	171.97	20.51	-3376.11	40.74	12.01	-3402.14	42.56	78.40	-3662.35	-10.87	6.17	-574.07	408.17	41.87	518.42	529.62	203.81	-3353.46	245.91	62.03	-3585.51	2.80	1234.38	0.00	0.00	0.00	-1979.11	88.68	1684.17	-3521.97	-32.07	1638.30	-3454.23	165.13	1627.70	-3502.11	38.01	1615.34	593.47	-18.39	78.39	1191.69	9.00	79.09	565.58
0.76000	-3151.61	163.31	16.25	-3144.77	171.97	20.51	-3376.11	40.74	12.01	-3402.14	42.56	78.40	-3662.35	-10.87	6.17	-599.80	405.27	41.16	505.26	529.16	207.14	-3359.83	246.42	61.35	-3585.51	2.80	1234.38	0.00	0.00	0.00	-1979.11	88.68	1684.17	-3521.97	-32.07	1638.30	-3460.90	164.90	1627.83	-3465.20	36.68	1614.73	593.47	-18.00	78.44	1191.92	8.69	79.05	567.09
0.77000	-3151.61	163.31	16.25	-3144.77	171.97	20.51	-3376.11	40.74	12.01	-3402.14	42.56	78.40	-3662.35	-10.87	6.17	-625.70	402.34	40.43	491.97	528.69	210.50	-3364.26	244.19	60.74	-3585.51	2.80	1234.38	0.00	0.00	0.00	-1979.11	88.68	1684.17	-3521.97	-32.07	1638.30	-3501.55	164.33	1628.30	-3495.31	37.18	1614.37	594.24	-17.36	78.66	1191.80	9.39	79.20	566.75
0.78000	-3151.61	163.31	16.25	-3144.77	171.97	20.51	-3376.11	40.74	12.01	-3402.14	42.56	78.40	-3662.35	-10.87	6.17	-651.77	399.39	39.71	478.55	528.22	213.88	-3340.88	245.43	64.01	-3585.51	2.80	1234.38	0.00	0.00	0.00	-1979.11	88.68	1684.17	-3521.97	-32.07	1638.30	-3499.12	163.70	1629.13	-3490.21	38.84	1614.26	594.53	-18.06	78.49	1191.47	9.03	79.03	566.88
0.79000	-3151.61	163.31	16.25	-3144.77	171.97	20.51	-3376.11	40.74	12.01	-3402.14	42.56	78.40	-3662.35	-10.87	6.17	-678.01	396.43	38.98	465.01	527.74	217.30	-3325.70	243.89	66.89	-3585.51	2.80	1234.38	0.00	0.00	0.00	-1979.11	88.68	1684.17	-3521.97	-32.07	1638.30	-3512.95	164.96	1629.37	-3488.32	37.34	1615.18	594.43	-17.93	78.29	1191.78	9.12	79.10	565.97
0.80000	-3151.61	163.31	16.25	-3144.77	171.97	20.51	-3376.11	40.74	12.01	-3402.14	42.56	78.40	-3662.35	-10.87	6.17	-704.40	393.44	38.25	451.35	527.25	220.75	-3365.30	244.98	61.47	-3585.51	2.80	1234.38	0.00	0.00	0.00	-1979.11	88.68	1684.17	-3521.97	-32.07	1638.30	-3526.42	165.81	1629.96	-3493.81	36.86	1615.25	593.66	-17.81	78.24	1190.96	8.69	79.15	566.65
0.81000	-3151.61	163.31	16.25	-3144.77	171.97	20.51	-3376.11	40.74	12.01	-3402.14	42.56	78.40	-3662.35	-10.87	6.17	-730.94	390.44	37.52	437.57	526.76	224.22	-3340.48	243.83	64.77	-3585.51	2.80	1234.38	0.00	0.00	0.00	-1979.11	88.68	1684.17	-3521.97	-32.07	1638.30	-3493.18	165.68	1627.57	-3500.51	38.51	1615.33	594.34	-17.91	78.66	1191.74	8.83	79.13	567.31
0.82000	-3151.61	163.31	16.25	-3144.77	171.97	20.51	-3376.11	40.74	12.01	-3402.14	42.56	78.40	-3662.35	-10.87	6.17	-757.63	387.42	36.78	423.66	526.26	227.73	-3350.99	243.00	61.80	-3585.51	2.80	1234.38	0.00	0.00	0.00	-1979.11	88.68	1684.17	-3521.97	-32.07	1638.30	-3527.23	162.57	1630.15	-3519.28	39.01	1615.58	594.89	-18.21	78.59	1191.27	8.57	78.87	567.24
0.83000	-3151.61	163.31	16.25	-3144.77	171.97	20.51	-3376.11	40.74	12.01	-3402.14	42.56	78.40	-3662.35	-10.87	6.17	-784.47	384.38	36.05	409.64	525.75	231.26	-3368.10	245.89	60.99	-3585.51	2.80	1234.38	0.00	0.00	0.00	-1979.11	88.68	1684.17	-3521.97	-32.07	1638.30	-3486.27	165.53	1628.91	-3489.48	38.05	1615.90	594.57	-18.43	78.76	1191.69	9.25	79.11	565.64
0.84000	-3151.61	163.31	16.25	-3144.77	171.97	20.51	-3376.11	40.74	12.01	-3402.14	42.56	78.40	-3662.35	-10.87	6.17	-811.44	381.32	35.31	395.51	525.24	234.81	-3359.44	244.54	61.11	-3585.51	2.80	1234.38	0.00	0.00	0.00	-1979.11	88.68	1684.17	-3521.97	-32.07	1638.30	-3462.22	165.66	1629.20	-3544.27	35.42	1617.13	593.56	-17.94	78.39	1192.14	9.32	79.20	565.41
0.85000	-3151.61	163.31	16.25	-3144.77	171.97	20.51	-3376.11	40.74	12.01	-3402.14	42.56	78.40	-3662.35	-10.87	6.17	-838.55	378.25	34.56	381.25	524.73	238.40	-3321.27	244.20	65.25	-3585.51	2.80	1234.38	0.00	0.00	0.00	-1979.11	88.68	1684.17	-3521.97	-32.07	1638.30	-3471.09	164.20	1627.87	-3494.38	35.50	1613.98	593.91	-17.55	78.32	1191.35	9.28	79.08	566.18
0.86000	-3151.61	163.31	16.25	-3144.77	171.97	20.51	-3376.11	40.74	12.01	-3402.14	42.56	78.40	-3662.35	-10.87	6.17	-865.79	375.17	33.82	366.89	524.21	242.01	-3348.35	243.21	61.53	-3585.51	2.80	1234.38	0.00	0.00	0.00	-1979.11	88.68	1684.17	-3521.97	-32.07	1638.30	-3505.30	165.18	1628.73	-3512.94	35.06	1615.95	595.02	-17.39	78.75	1191.32	9.37	79.05	566.60
0.87000	-3151.61	163.31	16.25	-3144.77	171.97	20.51	-3376.11	40.74	12.01	-3402.14	42.56	78.40	-3662.35	-10.87	6.17	-893.15	372.06	33.07	352.41	523.68	245.65	-3343.98	243.08	63.58	-3585.51	2.80	1234.38	0.00	0.00	0.00	-1979.11	88.68	1684.17	-3521.97	-32.07	1638.30	-3493.74	165.61	1628.76	-3530.87	35.12	1617.43	593.46	-18.12	78.21	1190.93	9.05	78.57	567.01
0.88000	-3151.61	163.31	16.25	-3144.77	171.97	20.51	-3376.11	40.74	12.01	-3402.14	42.56	78.40	-3662.35	-10.87	6.17	-920.63	368.95	32.32	337.82	523.14	249.31	-3348.28	244.91	64.08	-3585.51	2.80	1234.38	0.00	0.00	0.00	-1979.11	88.68	1684.17	-3521.97	-32.07	1638.30	-3482.62	164.42	1628.68	-3495.01	39.20	1615.35	594.12	-18.23	78.28	1191.92	9.40	79.18	566.86
0.89000	-3151.61	163.31	16.25	-3144.77	171.97	20.51	-3376.11	40.74	12.01	-3402.14	42.56	78.40	-3662.35	-10.87	6.17	-948.23	365.82	31.57	323.12	522.60	253.00	-3351.93	244.11	61.13	-3585.51	2.80	1234.38	0.00	0.00	0.00	-1979.11	88.68	1684.17	-3521.97	-32.07	1638.30	-3469.33	163.87	1627.14	-3527.13	36.43	1616.78	594.01	-17.94	78.56	1192.54	9.75	79.27	566.38
0.90000	-3151.61	163.31	16.25	-3144.77	171.97	20.51	-3376.11	40.74	12.01	-3402.14	42.56	78.40	-3662.35	-10.87	6.17	-975.93	362.67	30.82	308.31	522.06	256.71	-3322.77	241.65	65.03	-3585.51	2.80	1234.38	0.00	0.00	0.00	-1979.11	88.68	1684.17	-3521.97	-32.07	1638.30	-3471.71	163.65	1627.94	-3516.95	36.19	1615.47	594.03	-17.78	78.67	1192.47	9.17	79.30	566.32
0.91000	-3151.61	163.31	16.25	-3144.77	171.97	20.51	-3376.11	40.74	12.01	-3402.14	42.56	78.40	-3662.35	-10.87	6.17	-1003.74	359.52	30.07	293.40	521.51	260.45	-3352.46	244.28	62.66	-3585.51	2.80	1234.38	0.00	0.00	0.00	-1979.11	88.68	1684.17	-3521.97	-32.07	1638.30	-3483.98	164.16	1628.28	-3509.66	35.79	1615.22	593.83	-17.42	78.54	1192.03	9.26	79.08	565.94
0.92000	-3151.61	163.31	16.25	-3144.77	171.97	20.51	-3376.11	40.74	12.01	-3402.14	42.56	78.40	-3662.35	-10.87	6.17	-1031.65	356.35	29.31	278.38	520.95	264.21	-3344.63	246.50	64.33	-3585.51	2.80	1234.38	0.00	0.00	0.00	-1979.11	88.68	1684.17	-3521.97	-32.07	1638.30	-3468.86	161.88	1627.59	-3509.62	34.86	1614.33	593.61	-18.49	78.45	1191.24	9.10	78.97	565.80
0.93000	-3151.61	163.31	16.25	-3144.77	171.97	20.51	-3376.11	40.74	12.01	-3402.14	42.56	78.40	-3662.35	-10.87	6.17	-1059.66	353.17	28.56	263.26	520.39	267.99	-3335.40	244.57	63.27	-3585.51	2.80	1234.38	0.00	0.00	0.00	-1979.11	88.68	1684.17	-3521.97	-32.07	1638.30	-3473.61	162.76	1627.53	-3507.08	32.60	1615.70	593.48	-17.84	78.50	1191.53	8.97	79.08	566.15
0.94000	-3151.61	163.31	16.25	-3144.77	171.97	20.51	-3376.11	40.74	12.01	-3402.14	42.56	78.40	-3662.35	-10.87	6.17	-1087.76	349.97	27.80	248.03	519.82	271.80	-3374.07	245.29	57.89	-3585.51	2.80	1234.38	0.00	0.00	0.00	-1979.11	88.68	1684.17	-3521.97	-32.07	1638.30	-3502.97	162.38	1627.59	-3494.75	33.15	1614.26	593.63	-18.22	78.59	1192.46	9.39	79.64	565.34
0.95000	-3151.61	163.31	16.25	-3144.77	171.97	20.51	-3376.11	40.74	12.01	-3402.14	42.56	78.40	-3662.35	-10.87	6.17	-1115.94	346.77	27.04	232.70	519.24	275.63	-3324.80	244.28	65.25	-3585.51	2.80	1234.38	0.00	0.00	0.00	-1979.11	88.68	1684.17	-3521.97	-32.07	1638.30	-3516.90	161.79	1628.68	-3498.67	33.68	1616.04	594.34	-18.25	78.62	1192.17	9.06	79.37	566.02
0.96000	-3151.61	163.31	16.25	-3144.77	171.97	20.51	-3376.11	40.74	12.01	-3402.14	42.56	78.40	-3662.35	-10.87	6.17	-1144.21	343.56	26.29	217.27	518.66	279.48	-3341.76	243.38	63.06	-3585.51	2.80	1234.38	0.00	0.00	0.00	-1979.11	88.68	1684.17	-3521.97	-32.07	1638.30	-3512.10	162.12	1629.09	-3543.19	34.04	1617.08	594.16	-18.10	78.48	1192.07	9.06	79.42	566.47
0.97000	-3151.61	163.31	16.25	-3144.77	171.97	20.51	-3376.11	40.74	12.01	-3402.14	42.56	78.40	-3662.35	-10.87	6.17	-1172.55	340.33	25.53	201.75	518.07	283.36	-3338.72	245.04	61.33	-3585.51	2.80	1234.38	0.00	0.00	0.00	-1979.11	88.68	1684.17	-3521.97	-32.07	1638.30	-3479.98	164.40	1627.65	-3543.94	33.98	1618.12	594.85	-18.61	78.54	1191.56	9.16	79.19	565.60
0.98000	-3151.61	163.31	16.25	-3144.77	171.97	20.51	-3376.11	40.74	12.01	-3402.14	42.56	78.40	-3662.35	-10.87	6.17	-1200.96	337.10	24.77	186.13	517.48	287.25	-3360.44	241.97	59.38	-3585.51	2.80	1234.38	0.00	0.00	0.00	-1979.11	88.68	1684.17	-3521.97	-32.07	1638.30	-3478.71	164.51	1627.06	-3516.29	35.97	1616.02	594.26	-18.16	78.49	1192.21	9.47	79.20	565.65
0.99000	-3151.61	163.31	16.25	-3144.77	171.97	20.51	-3376.11	40.74	12.01	-3402.14	42.56	78.40	-3662.35	-10.87	6.17	-1229.44	333.86	24.01	170.41	516.88	291.17	-3350.22	243.41	62.99	-3585.51	2.80	1234.38	0.00	0.00	0.00	-1979.11	88.68	1684.17	-3521.97	-32.07	1638.30	-3506.90	161.54	1628.70	-3511.28	34.39	1615.35	593.67	-18.14	78.34	1192.25	9.57	79.09	566.11
1.00000	-3151.61	163.31	16.25	-3144.77	171.97	20.51	-3376.11	40.74	12.01	-3402.14	42.56	78.40	-3662.35	-10.87	6.17	-1257.98	330.60	23.26	154.60	516.28	295.11	-3360.17	241.76	59.89	-3585.51	2.80	1234.38	0.00	0.00	0.00	-1979.11	88.68	1684.17	-3521.97	-32.07	1638.30	-3503.46	160.05	1629.36	-3507.96	32.54	1616.43	593.47	-18.31	78.34	1191.54	9.31	79.15	566.54
1.01000	-3151.61	163.31	16.25	-3144.77	171.97	20.51	-3376.11	40.74	12.01	-3402.14	42.56	78.40	-3662.35	-10.87	6.17	-1286.58	327.35	22.50	138.69	515.67	299.07	-3329.39	240.18	65.75	-3585.51	2.80	1234.38	0.00	0.00	0.00	-1979.11	88.68	1684.17	-3521.97	-32.07	1638.30	-3470.00	160.79	1627.64	-3481.56	32.96	1615.52	594.41	-18.26	78.46	1192.05	8.98	79.16	566.45
1.02000	-3151.61	163.31	16.25	-3144.77	171.97	20.51	-3376.11	40.74	12.01	-3402.14	42.56	78.40	-3662.35	-10.87	6.17	-1315.24	324.08	21.74	122.69	515.06	303.05	-3373.97	240.91	58.44	-3585.51	2.80	1234.38	0.00	0.00	0.00	-1979.11	88.68	1684.17	-3521.97	-32.07	1638.30	-3475.36	162.41	1628.49	-3478.69	34.50	1614.77	593.99	-18.77	78.36	1191.74	8.51	79.08	566.18
1.03000	-3151.61	163.31	16.25	-3144.77	171.97	20.51	-3376.11	40.74	12.01	-3402.14	42.56	78.40	-3662.35	-10.87	6.17	-1343.94	320.81	20.99	106.61	514.43	307.05	-3340.74	245.04	64.04	-3585.51	2.80	1234.38	0.00	0.00	0.00	-1979.11	88.68	1684.17	-3521.97	-32.07	1638.30	-3476.80	162.08	1628.83	-3523.65	32.69	1616.70	594.08	-18.40	78.48	1191.57	9.07	79.03	566.61
1.04000	-3151.61	163.31	16.25	-3144.77	171.97	20.51	-3376.11	40.74	12.01	-3402.14	42.56	78.40	-3662.35	-10.87	6.17	-1372.68	317.53	20.23	90.43	513.81	311.06	-3370.83	244.34	58.68	-3585.51	2.80	1234.38	0.00	0.00	0.00	-1979.11	88.68	1684.17	-3521.97	-32.07	1638.30	-3442.16	162.33	1628.16	-3516.03	35.53	1614.96	594.58	-18.07	78.90	1191.46	9.41	79.11	567.04
1.05000	-3151.61	163.31	16.25	-3144.77	171.97	20.51	-3376.11	40.74	12.01	-3402.14	42.56	78.40	-3662.35	-10.87	6.17	-1401.46	314.24	19.48	74.17	513.18	315.10	-3371.44	244.21	57.74	-3585.51	2.80	1234.38	0.00	0.00	0.00	-1979.11	88.68	1684.17	-3521.97	-32.07	1638.30	-3473.56	163.12	1628.66	-3537.97	33.19	1615.39	593.49	-18.32	78.22	1191.50	9.14	79.13	566.08
1.06000	-3151.61	163.31	16.25	-3144.77	171.97	20.51	-3376.11	40.74	12.01	-3402.14	42.56	78.40	-3662.35	-10.87	6.17	-1430.28	310.95	18.73	57.82	512.54	319.15	-3361.95	242.66	60.03	-3585.51	2.80	1234.38	0.00	0.00	0.00	-1979.11	88.68	1684.17	-3521.97	-32.07	1638.30	-3472.15	160.78	1628.41	-3506.26	33.72	1615.97	593.43	-17.80	78.24	1190.86	8.95	79.01	566.61
1.07000	-3151.61	163.31	16.25	-3144.77	171.97	20.51	-3376.11	40.74	12.01	-3402.14	42.56	78.40	-3662.35	-10.87	6.17	-1459.12	307.66	17.97	41.39	511.89	323.23	-3329.57	242.89	65.09	-3585.51	2.80	1234.38	0.00	0.00	0.00	-1979.11	88.68	1684.17	-3521.97	-32.07	1638.30	-3490.77	160.43	1629.19	-3512.31	35.01	1616.37	593.41	-18.13	78.28	1191.86	8.90	79.05	566.43
1.08000	-3151.61	163.31	16.25	-3144.77	171.97	20.51	-3376.11	40.74	12.01	-3402.14	42.56	78.40	-3662.35	-10.87	6.17	-1487.99	304.36	17.23	24.88	511.24	327.31	-3348.70	245.27	61.46	-3585.51	2.80	1234.38	0.00	0.00	0.00	-1979.11	88.68	1684.17	-3521.97	-32.07	1638.30	-3470.77	162.80	1627.68	-3486.30	33.48	1615.35	593.44	-17.99	78.42	1191.66	9.57	79.14	565.26
1.09000	-3151.61	163.31	16.25	-3144.77	171.97	20.51	-3376.11	40.74	12.01	-3402.14	42.56	78.40	-3662.35	-10.87	6.17	-1516.87	301.06	16.48	8.28	510.59	331.42	-3345.01	242.50	60.32	-3585.51	2.80	1234.38	0.00	0.00	0.00	-1979.11	88.68	1684.17	-3521.97	-32.07	1638.30	-3498.90	163.14	1629.43	-3527.42	35.07	1614.92	593.73	-18.02	78.53	1191.47	9.51	78.74	565.84
1.10000	-3151.61	163.31	16.25	-3144.77	171.97	20.51	-3376.11	40.74	12.01	-3402.14	42.56	78.40	-3662.35	-10.87	6.17	-1545.78	297.75	15.73	-8.39	509.93	335.54	-3344.48	243.65	62.22	-3585.51	2.80	1234.38	0.00	0.00	0.00	-1979.11	88.68	1684.17	-3521.97	-32.07	1638.30	-3494.27	162.44	1629.09	-3541.10	33.03	1614.92	594.42	-18.28	78.76	1190.98	8.85	78.90	565.90
1.11000	-3151.61	163.31	16.25	-3144.77	171.97	20.51	-3376.11	40.74	12.01	-3402.14	42.56	78.40	-3662.35	-10.87	6.17	-1574.69	294.44	14.99	-25.15	509.26	339.68	-3346.14	242.94	61.97	-3585.51	2.80	1234.38	0.00	0.00	0.00	-1979.11	88.68	1684.17	-3521.97	-32.07	1638.30	-3510.43	163.47	1629.30	-3499.59	32.51	1613.92	594.50	-18.50	78.73	1191.39	9.17	78.93	566.78
1.12000	-3151.61	163.31	16.25	-3144.77	171.97	20.51	-3376.11	40.74	12.01	-3402.14	42.56	78.40	-3662.35	-10.87	6.17	-1603.60	291.13	14.25	-41.98	508.59	343.84	-3343.78	242.56	60.91	-3585.51	2.80	1234.38	0.00	0.00	0.00	-1979.11	88.68	1684.17	-3521.97	-32.07	1638.30	-3476.35	163.33	1628.05	-3523.22	34.34	1615.96	594.82	-17.86	78.74	1191.60	9.17	79.10	565.89
1.13000	-3151.61	163.31	16.25	-3144.77	171.97	20.51	-3376.11	40.74	12.01	-3402.14	42.56	78.40	-3662.35	-10.87	6.17	-1632.52	287.82	13.51	-58.89	507.91	348.01	-3328.85	242.05	63.74	-3585.51	2.80	1234.38	0.00	0.00	0.00	-1979.11	88.68	1684.17	-3521.97	-32.07	1638.30	-3464.14	163.70	1628.42	-3498.72	35.69	1615.03	593.78	-17.63	78.24	1190.47	9.45	78.95	565.36
1.14000	-3151.61	163.31	16.25	-3144.77	171.97	20.51	-3376.11	40.74	12.01	-3402.14	42.56	78.40	-3662.35	-10.87	6.17	-1661.43	284.50	12.77	-75.87	507.23	352.20	-3353.15	242.13	59.01	-3585.51	2.80	1234.38	0.00	0.00	0.00	-1979.11	88.68	1684.17	-3521.97	-32.07	1638.30	-3463.51	163.96	1627.97	-3531.57	37.87	1615.25	592.84	-17.89	77.87	1191.65	8.90	79.23	566.33
1.15000	-3151.61	163.31	16.25	-3144.77	171.97	20.51	-3376.11	40.74	12.01	-3402.14	42.56	78.40	-3662.35	-10.87	6.17	-1690.33	281.19	12.04	-92.92	506.54	356.40	-3329.70	243.36	64.04	-3585.51	2.80	1234.38	0.00	0.00	0.00	-1979.11	88.68	1684.17	-3521.97	-32.07	1638.30	-3462.45	165.74	1625.89	-3513.84	39.34	1612.83	593.91	-18.14	78.26	1192.04	8.74	79.26	566.62
1.16000	-3151.61	163.31	16.25	-3144.77	171.97	20.51	-3376.11	40.74	12.01	-3402.14	42.56	78.40	-3662.35	-10.87	6.17	-1719.22	277.88	11.30	-110.05	505.84	360.61	-3358.51	241.94	57.35	-3585.51	2.80	1234.38	0.00	0.00	0.00	-1979.11	88.68	1684.17	-3521.97	-32.07	1638.30	-3519.57	164.65	1629.27	-3508.33	39.36	1613.35	594.03	-18.08	78.24	1191.83	8.96	79.35	566.45
1.17000	-3151.61	163.31	16.25	-3144.77	171.97	20.51	-3376.11	40.74	12.01	-3402.14	42.56	78.40	-3662.35	-10.87	6.17	-1748.08	274.56	10.58	-127.25	505.14	364.84	-3326.36	241.32	62.94	-3585.51	2.80	1234.38	0.00	0.00	0.00	-1979.11	88.68	1684.17	-3521.97	-32.07	1638.30	-3443.10	165.87	1627.10	-3489.64	38.50	1613.22	593.65	-18.08	78.27	1191.17	8.89	79.22	566.88
1.18000	-3151.61	163.31	16.25	-3144.77	171.97	20.51	-3376.11	40.74	12.01	-3402.14	42.56	78.40	-3662.35	-10.87	6.17	-1776.93	271.25	9.85	-144.51	504.44	369.08	-3328.79	240.27	63.33	-3585.51	2.80	1234.38	0.00	0.00	0.00	-1979.11	88.68	1684.17	-3521.97	-32.07	1638.30	-3479.98	168.81	1628.93	-3491.39	38.68	1611.94	593.08	-18.14	77.93	1191.39	8.99	79.29	566.56
1.19000	-3151.61	163.31	16.25	-3144.77	171.97	20.51	-3376.11	40.74	12.01	-3402.14	42.56	78.40	-3662.35	-10.87	6.17	-1805.74	267.94	9.13	-161.85	503.73	373.34	-3365.97	242.75	56.29	-3585.51	2.80	1234.38	0.00	0.00	0.00	-1979.11	88.68	1684.17	-3521.97	-32.07	1638.30	-3489.89	167.07	1628.95	-3513.78	38.67	1611.57	592.82	-18.29	78.12	1191.32	8.89	79.11	565.05
1.20000	-3151.61	163.31	16.25	-3144.77	171.97	20.51	-3376.11	40.74	12.01	-3402.14	42.56	78.40	-3662.35	-10.87	6.17	-1834.52	264.63	8.41	-179.24	503.01	377.60	-3395.15	241.39	53.04	-3585.51	2.80	1234.38	0.00	0.00	0.00	-1979.11	88.68	1684.17	-3521.97	-32.07	1638.30	-3526.76	166.04	1632.25	-3468.90	41.25	1608.52	592.97	-18.30	78.13	1191.16	8.69	78.70	566.82
1.21000	-3151.61	163.31	16.25	-3144.77	171.97	20.51	-3376.11	40.74	12.01	-3402.14	42.56	78.40	-3662.35	-10.87	6.17	-1863.27	261.32	7.70	-196.71	502.29	381.88	-3330.45	245.34	62.96	-3585.51	2.80	1234.38	0.00	0.00	0.00	-1979.11	88.68	1684.17	-3521.97	-32.07	1638.30	-3500.24	168.43	1629.83	-3486.67	42.22	1609.34	594.82	-17.66	78.55	1191.55	9.10	79.15	566.22
1.22000	-3151.61	163.31	16.25	-3144.77	171.97	20.51	-3376.11	40.74	12.01	-3402.14	42.56	78.40	-3662.35	-10.87	6.17	-1891.97	258.02	6.99	-214.23	501.56	386.18	-3357.57	241.56	57.84	-3585.51	2.80	1234.38	0.00	0.00	0.00	-1979.11	88.68	1684.17	-3521.97	-32.07	1638.30	-3473.12	171.23	1628.94	-3510.44	42.94	1609.03	593.63	-17.55	78.59	1192.07	9.72	79.45	566.51
1.23000	-3151.61	163.31	16.25	-3144.77	171.97	20.51	-3376.11	40.74	12.01	-3402.14	42.56	78.40	-3662.35	-10.87	6.17	-1920.62	254.72	6.28	-231.82	500.82	390.48	-3372.82	241.22	56.22	-3585.51	2.80	1234.38	0.00	0.00	0.00	-1979.11	88.68	1684.17	-3521.97	-32.07	1638.30	-3496.22	172.69	1628.56	-3523.37	42.91	1609.42	594.52	-18.15	78.74	1191.98	9.03	79.19	565.63
1.24000	-3151.61	163.31	16.25	-3144.77	171.97	20.51	-3376.11	40.74	12.01	-3402.14	42.56	78.40	-3662.35	-10.87	6.17	-1949.22	251.42	5.58	-249.47	500.08	394.79	-3353.07	242.24	56.93	-3585.51	2.80	1234.38	0.00	0.00	0.00	-1979.11	88.68	1684.17	-3521.97	-32.07	1638.30	-3448.42	174.72	1629.13	-3531.09	43.70	1607.89	594.58	-18.10	78.67	1192.23	9.09	79.29	565.61
1.25000	-3151.61	163.31	16.25	-3144.77	171.97	20.51	-3376.11	40.74	12.01	-3402.14	42.56	78.40	-3662.35	-10.87	6.17	-1977.77	248.13	4.88	-267.18	499.34	399.12	-3404.69	242.01	49.53	-3585.51	2.80	1234.38	0.00	0.00	0.00	-1979.11	88.68	1684.17	-3521.97	-32.07	1638.30	-3488.89	175.56	1630.45	-3503.91	45.58	1605.00	594.96	-18.39	78.86	1192.15	9.44	79.38	566.76
1.26000	-3151.61	163.31	16.25	-3144.77	171.97	20.51	-3376.11	40.74	12.01	-3402.14	42.56	78.40	-3662.35	-10.87	6.17	-2006.25	244.84	4.18	-284.94	498.59	403.45	-3316.99	245.76	61.43	-3585.51	2.80	1234.38	0.00	0.00	0.00	-1979.11	88.68	1684.17	-3521.97	-32.07	1638.30	-3497.92	176.68	1631.28	-3486.09	49.08	1604.20	593.78	-17.94	78.66	1192.22	9.09	79.13	567.34
1.27000	-3151.61	163.31	16.25	-3144.77	171.97	20.51	-3376.11	40.74	12.01	-3402.14	42.56	78.40	-3662.35	-10.87	6.17	-2034.66	241.56	3.50	-302.76	497.83	407.80	-3320.46	244.55	59.59	-3585.51	2.80	1234.38	0.00	0.00	0.00	-1979.11	88.68	1684.17	-3521.97	-32.07	1638.30	-3503.77	176.88	1631.71	-3489.70	50.80	1604.96	594.47	-18.04	78.71	1191.67	9.24	79.03	567.68
1.28000	-3151.61	163.31	16.25	-3144.77	171.97	20.51	-3376.11	40.74	12.01	-3402.14	42.56	78.40	-3662.35	-10.87	6.17	-2063.00	238.29	2.81	-320.64	497.07	412.15	-3339.82	242.38	57.72	-3585.51	2.80	1234.38	0.00	0.00	0.00	-1979.11	88.68	1684.17	-3521.97	-32.07	1638.30	-3507.22	176.78	1631.85	-3479.66	51.61	1604.44	595.19	-18.01	78.83	1191.43	9.42	79.19	567.35
1.29000	-3151.61	163.31	16.25	-3144.77	171.97	20.51	-3376.11	40.74	12.01	-3402.14	42.56	78.40	-3662.35	-10.87	6.17	-2091.27	235.02	2.13	-338.57	496.30	416.51	-3357.77	245.42	54.11	-3585.51	2.80	1234.38	0.00	0.00	0.00	-1979.11	88.68	1684.17	-3521.97	-32.07	1638.30	-3509.03	176.99	1631.79	-3502.96	51.37	1603.72	594.90	-18.15	78.85	1191.70	9.08	78.87	566.79
1.30000	-3151.61	163.31	16.25	-3144.77	171.97	20.51	-3376.11	40.74	12.01	-3402.14	42.56	78.40	-3662.35	-10.87	6.17	-2119.45	231.76	1.46	-356.55	495.53	420.88	-3346.86	244.48	53.59	-3585.51	2.80	1234.38	0.00	0.00	0.00	-1979.11	88.68	1684.17	-3521.97	-32.07	1638.30	-3509.95	178.12	1631.62	-3490.34	55.49	1601.76	594.35	-18.29	78.69	1192.54	9.49	79.32	566.04
1.31000	-3151.61	163.31	16.25	-3144.77	171.97	20.51	-3376.11	40.74	12.01	-3402.14	42.56	78.40	-3662.35	-10.87	6.17	-2147.55	228.51	0.79	-374.58	494.75	425.26	-3347.82	243.37	54.97	-3585.51	2.80	1234.38	0.00	0.00	0.00	-1979.11	88.68	1684.17	-3521.97	-32.07	1638.30	-3510.76	180.79	1631.43	-3507.65	56.88	1600.45	594.07	-17.98	78.42	1191.35	9.27	78.95	565.70
1.32000	-3151.61	163.31	16.25	-3144.77	171.97	20.51	-3376.11	40.74	12.01	-3402.14	42.56	78.40	-3662.35	-10.87	6.17	-2175.56	225.26	0.13	-392.66	493.97	429.65	-3346.94	245.45	54.52	-3585.51	2.80	1234.38	0.00	0.00	0.00	-1979.11	88.68	1684.17	-3521.97	-32.07	1638.30	-3533.78	184.39	1632.84	-3535.90	56.92	1600.71	593.85	-18.11	78.47	1191.07	9.28	78.84	565.59
1.33000	-3151.61	163.31	16.25	-3144.77	171.97	20.51	-3376.11	40.74	12.01	-3402.14	42.56	78.40	-3662.35	-10.87	6.17	-2203.47	222.02	-0.53	-410.78	493.18	434.04	-3311.73	243.59	60.16	-3585.51	2.80	1234.38	0.00	0.00	0.00	-1979.11	88.68	1684.17	-3521.97	-32.07	1638.30	-3516.28	185.99	1630.27	-3534.87	60.01	1599.89	594.60	-18.12	78.63	1191.41	9.10	78.99	566.86
1.34000	-3151.61	163.31	16.25	-3144.77	171.97	20.51	-3376.11	40.74	12.01	-3402.14	42.56	78.40	-3662.35	-10.87	6.17	-2231.29	218.80	-1.18	-428.96	492.38	438.44	-3337.01	242.16	56.70	-3585.51	2.80	1234.38	0.00	0.00	0.00	-1979.11	88.68	1684.17	-3521.97	-32.07	1638.30	-3486.55	188.36	1630.45	-3498.61	63.35	1598.95	593.93	-18.47	78.63	1192.03	9.02	79.35	566.62
1.35000	-3151.61	163.31	16.25	-3144.77	171.97	20.51	-3376.11	40.74	12.01	-3402.14	42.56	78.40	-3662.35	-10.87	6.17	-2258.99	215.58	-1.83	-447.17	491.58	442.85	-3323.25	241.41	57.37	-3585.51	2.80	1234.38	0.00	0.00	0.00	-1979.11	88.68	1684.17	-3521.97	-32.07	1638.30	-3521.95	192.59	1631.13	-3502.04	65.30	1598.15	594.73	-18.10	78.74	1191.82	8.96	79.44	565.94
1.36000	-3151.61	163.31	16.25	-3144.77	171.97	20.51	-3376.11	40.74	12.01	-3402.14	42.56	78.40	-3662.35	-10.87	6.17	-2286.59	212.37	-2.47	-465.44	490.78	447.26	-3333.08	243.38	55.57	-3585.51	2.80	1234.38	0.00	0.00	0.00	-1979.11	88.68	1684.17	-3521.97	-32.07	1638.30	-3493.71	191.49	1629.62	-3524.97	68.69	1597.52	593.95	-18.66	78.24	1191.07	8.89	79.10	566.48
1.37000	-3151.61	163.31	16.25	-3144.77	171.97	20.51	-3376.11	40.74	12.01	-3402.14	42.56	78.40	-3662.35	-10.87	6.17	-2314.07	209.18	-3.10	-483.74	489.97	451.68	-3353.04	243.97	52.23	-3585.51	2.80	1234.38	0.00	0.00	0.00	-1979.11	88.68	1684.17	-3521.97	-32.07	1638.30	-3556.93	190.76	1631.79	-3528.59	69.73	1597.34	593.68	-18.04	78.60	1191.86	8.91	79.06	566.36
1.38000	-3151.61	163.31	16.25	-3144.77	171.97	20.51	-3376.11	40.74	12.01	-3402.14	42.56	78.40	-3662.35	-10.87	6.17	-2341.44	205.99	-3.73	-502.08	489.15	456.11	-3290.02	243.48	62.75	-3585.51	2.80	1234.38	0.00	0.00	0.00	-1979.11	88.68	1684.17	-3521.97	-32.07	1638.30	-3575.53	193.76	1631.52	-3536.75	71.28	1598.07	593.73	-18.52	78.13	1191.44	9.00	79.11	567.23
1.39000	-3151.61	163.31	16.25	-3144.77	171.97	20.51	-3376.11	40.74	12.01	-3402.14	42.56	78.40	-3662.35	-10.87	6.17	-2368.68	202.82	-4.35	-520.47	488.33	460.54	-3331.44	242.26	56.38	-3585.51	2.80	1234.38	0.00	0.00	0.00	-1979.11	88.68	1684.17	-3521.97	-32.07	1638.30	-3582.24	195.03	1632.48	-3501.51	74.61	1598.02	593.90	-17.89	78.35	1192.81	9.55	79.58	566.37
1.40000	-3151.61	163.31	16.25	-3144.77	171.97	20.51	-3376.11	40.74	12.01	-3402.14	42.56	78.40	-3662.35	-10.87	6.17	-2395.79	199.66	-4.96	-538.89	487.50	464.97	-3335.31	243.73	55.53	-3585.51	2.80	1234.38	0.00	0.00	0.00	-1979.11	88.68	1684.17	-3521.97	-32.07	1638.30	-3594.31	196.77	1632.72	-3497.29	75.59	1598.60	593.48	-17.60	78.53	1192.27	9.36	79.03	566.30
1.41000	-3151.61	163.31	16.25	-3144.77	171.97	20.51	-3376.11	40.74	12.01	-3402.14	42.56	78.40	-3662.35	-10.87	6.17	-2422.76	196.51	-5.56	-557.34	486.67	469.41	-3306.61	244.09	61.97	-3585.51	2.80	1234.38	0.00	0.00	0.00	-1979.11	88.68	1684.17	-3521.97	-32.07	1638.30	-3606.22	198.50	1632.96	-3494.67	78.59	1599.88	594.86	-17.85	78.65	1192.06	9.09	79.10	566.60
1.42000	-3151.61	163.31	16.25	-3144.77	171.97	20.51	-3376.11	40.74	12.01	-3402.14	42.56	78.40	-3662.35	-10.87	6.17	-2449.60	193.37	-6.16	-575.84	485.83	473.85	-3353.51	244.56	55.15	-3585.51	2.80	1234.38	0.00	0.00	0.00	-1979.11	88.68	1684.17	-3521.97	-32.07	1638.30	-3617.97	200.23	1633.20	-3506.80	82.36	1600.05	593.78	-18.62	78.36	1192.02	9.23	79.46	566.06
1.43000	-3151.61	163.31	16.25	-3144.77	171.97	20.51	-3376.11	40.74	12.01	-3402.14	42.56	78.40	-3662.35	-10.87	6.17	-2476.29	190.25	-6.76	-594.36	484.99	478.30	-3363.98	242.98	53.02	-3585.51	2.80	1234.38	0.00	0.00	0.00	-1979.11	88.68	1684.17	-3521.97	-32.07	1638.30	-3629.55	201.94	1633.43	-3526.49	81.78	1601.83	594.10	-17.99	78.50	1191.99	9.74	79.59	566.83
1.44000	-3151.61	163.31	16.25	-3144.77	171.97	20.51	-3376.11	40.74	12.01	-3402.14	42.56	78.40	-3662.35	-10.87	6.17	-2502.84	187.15	-7.34	-612.92	484.14	482.74	-3349.13	242.02	56.01	-3585.51	2.80	1234.38	0.00	0.00	0.00	-1979.11	88.68	1684.17	-3521.97	-32.07	1638.30	-3640.96	203.65	1633.65	-3500.23	84.64	1601.69	595.04	-18.47	78.55	1191.39	8.87	79.19	567.73
1.45000	-3151.61	163.31	16.25	-3144.77	171.97	20.51	-3376.10	40.75	12.01	-3402.14	42.56	78.40	-3662.35	-10.87	6.17	-2529.23	184.06	-7.92	-631.51	483.29	487.19	-3341.70	245.10	58.20	-3585.51	2.80	1234.38	0.00	0.00	0.00	-1979.11	88.68	1684.17	-3521.97	-32.07	1638.30	-3652.22	205.36	1633.87	-3502.51	84.57	1603.06	594.59	-18.13	78.45	1192.03	9.10	79.21	567.26
1.46000	-3151.61	163.31	16.25	-3144.77	171.97	20.51	-3369.12	48.26	12.52	-3402.14	42.56	78.40	-3662.35	-10.87	6.17	-2555.47	180.98	-8.48	-650.13	482.43	491.64	-3354.19	243.88	55.12	-3585.51	2.80	1234.38	0.00	0.00	0.00	-1979.11	88.68	1684.17	-3521.97	-32.07	1638.30	-3663.30	207.05	1634.09	-3498.29	86.07	1604.25	593.75	-18.02	78.31	1192.19	9.33	79.15	566.55
1.47000	-3151.61	163.31	16.25	-3144.77	171.97	20.51	-3358.64	55.58	15.76	-3402.13	42.57	78.40	-3662.35	-10.87	6.17	-2581.54	177.92	-9.04	-668.77	481.56	496.10	-3313.77	243.89	62.25	-3585.51	2.80	1234.38	0.00	0.00	0.00	-1979.11	88.68	1684.17	-3521.97	-32.07	1638.30	-3674.23	208.74	1634.30	-3494.05	87.64	1604.48	592.76	-18.20	77.93	1191.40	8.76	79.04	565.91
1.48000	-3151.61	163.31	16.25	-3144.77	171.97	20.51	-3380.80	63.60	13.56	-3387.52	52.07	80.75	-3662.35	-10.87	6.17	-2607.45	174.88	-9.60	-687.44	480.69	500.55	-3337.32	244.81	59.37	-3585.51	2.80	1234.38	0.00	0.00	0.00	-1979.11	88.68	1684.17	-3521.97	-32.07	1638.30	-3684.99	210.42	1634.50	-3500.93	88.97	1605.09	594.24	-18.34	78.33	1191.44	9.55	79.21	566.13
1.49000	-3151.61	163.31	16.25	-3144.77	171.97	20.51	-3373.42	73.23	14.06	-3430.73	56.18	72.73	-3662.35	-10.87	6.17	-2633.18	171.85	-10.14	-706.14	479.82	505.01	-3302.66	242.74	64.89	-3585.51	2.80	1234.38	0.00	0.00	0.00	-1979.11	88.68	1684.17	-3521.97	-32.07	1638.30	-3695.60	212.09	1634.70	-3504.84	88.01	1605.92	594.62	-18.60	78.52	1191.47	9.21	79.10	566.66
1.50000	-3151.61	163.31	16.25	-3144.77	171.97	20.51	-3417.80	80.76	6.72	-3428.18	61.10	72.49	-3662.35	-10.87	6.17	-2658.74	168.84	-10.68	-724.86	478.94	509.46	-3337.32	242.52	61.08	-3585.51	2.80	1234.38	0.00	0.00	0.00	-1979.11	88.68	1684.17	-3521.97	-32.07	1638.30	-3706.04	213.76	1634.90	-3478.29	89.32	1604.89	594.14	-18.10	78.47	1191.00	8.96	79.05	567.87
1.51000	-3151.61	163.31	16.25	-3144.77	171.97	20.51	-3399.82	84.16	9.59	-3399.39	66.87	75.65	-3662.35	-10.87	6.17	-2684.12	165.85	-11.20	-743.60	478.05	513.92	-3338.05	243.72	61.01	-3585.51	2.80	1234.38	0.00	0.00	0.00	-1979.11	88.68	1684.17	-3521.97	-32.07	1638.30	-3716.32	215.41	1635.09	-3483.52	90.19	1604.72	594.81	-17.98	78.60	1191.47	8.78	79.12	567.37
1.52000	-3151.61	163.31	16.25	-3144.77	171.97	20.51	-3395.98	88.44	10.03	-3396.07	71.76	73.50	-3662.35	-10.87	6.17	-2709.31	162.88	-11.72	-762.37	477.16	518.37	-3343.74	243.74	60.50	-3585.51	2.80	1234.38	0.00	0.00	0.00	-1979.11	88.68	1684.17	-3521.97	-32.07	1638.30	-3726.44	217.06	1635.28	-3497.91	90.88	1605.89	594.51	-18.69	78.45	1191.41	9.36	79.24	566.40
1.53000	-3151.61	163.31	16.25	-3144.77	171.97	20.51	-3448.66	89.92	0.44	-3433.56	72.70	65.42	-3662.35	-10.87	6.17	-2734.30	159.92	-12.23	-781.15	476.26	522.83	-3345.94	242.77	62.28	-3585.51	2.80	1234.38	0.00	0.00	0.00	-1979.11	88.68	1684.17	-3521.97	-32.07	1638.30	-3736.40	218.70	1635.46	-3498.74	90.91	1606.50	594.15	-18.18	78.51	1191.09	9.08	79.00	565.66
1.54000	-3151.61	163.31	16.25	-3144.77	171.97	20.51	-3448.12	91.05	-0.33	-3413.82	75.46	67.29	-3662.35	-10.87	6.17	-2759.11	156.99	-12.73	-799.95	475.36	527.28	-3332.55	244.59	64.74	-3585.51	2.80	1234.38	0.00	0.00	0.00	-1979.11	88.68	1684.17	-3521.97	-32.07	1638.30	-3746.20	220.34	1635.64	-3476.64	91.40	1604.81	593.75	-18.02	78.31	1191.16	9.12	79.17	567.14
1.55000	-3151.61	163.31	16.25	-3144.77	171.97	20.51	-3467.70	91.22	-3.85	-3401.20	75.51	67.23	-3662.35	-10.87	6.17	-2783.71	154.08	-13.22	-818.77	474.45	531.73	-3331.75	245.79	66.54	-3585.51	2.80	1234.38	0.00	0.00	0.00	-1979.11	88.68	1684.17	-3521.97	-32.07	1638.30	-3755.84	221.96	1635.81	-3476.79	90.61	1604.76	594.72	-18.37	78.67	1192.24	9.35	79.23	566.96
1.56000	-3151.61	163.31	16.25	-3144.77	171.97	20.51	-3451.60	93.26	-3.16	-3424.51	76.80	62.52	-3662.35	-10.87	6.17	-2808.10	151.18	-13.70	-837.60	473.54	536.18	-3343.82	242.44	67.22	-3585.51	2.80	1234.38	0.00	0.00	0.00	-1979.11	88.68	1684.17	-3521.97	-32.07	1638.30	-3765.32	223.58	1635.98	-3472.64	91.50	1604.67	594.97	-18.23	78.59	1191.79	8.98	79.34	567.10
1.57000	-3151.61	163.31	16.25	-3144.77	171.97	20.51	-3471.31	92.25	-7.86	-3408.56	78.10	61.92	-3662.35	-10.87	6.17	-2832.29	148.31	-14.17	-856.44	472.62	540.63	-3352.53	244.49	68.71	-3585.51	2.80	1234.38	0.00	0.00	0.00	-1979.11	88.68	1684.17	-3521.97	-32.07	1638.30	-3774.65	225.19	1636.15	-3471.67	91.68	1604.56	593.95	-18.73	78.44	1191.28	8.91	78.88	566.75
1.58000	-3151.61	163.31	16.25	-3144.77	171.97	20.51	-3476.67	91.69	-11.58	-3390.48	75.25	64.61	-3662.35	-10.87	6.17	-2856.26	145.46	-14.64	-875.30	471.70	545.07	-3381.98	242.97	65.56	-3585.51	2.80	1234.38	0.00	0.00	0.00	-1979.11	88.68	1684.17	-3521.97	-32.07	1638.30	-3783.81	226.79	1636.31	-3499.49	91.90	1604.98	593.61	-18.51	78.24	1191.63	8.98	79.10	566.88
1.59000	-3151.61	163.31	16.25	-3144.77	171.97	20.51	-3441.19	91.24	-6.25	-3446.87	75.10	53.50	-3662.35	-10.87	6.17	-2880.01	142.63	-15.09	-894.17	470.77	549.51	-3379.55	245.06	68.16	-3585.51	2.80	1234.38	0.00	0.00	0.00	-1979.11	88.68	1684.17	-3521.97	-32.07	1638.30	-3792.82	228.39	1636.46	-3480.50	92.55	1604.36	593.78	-17.95	78.15	1191.96	9.12	79.24	565.99
1.60000	-3151.61	163.31	16.25	-3144.77	171.97	20.51	-3459.85	90.24	-12.63	-3395.35	73.69	61.26	-3662.35	-10.87	6.17	-2903.54	139.83	-15.53	-913.05	469.84	553.95	-3388.33	248.17	70.05	-3585.51	2.80	1234.38	0.00	0.00	0.00	-1979.11	88.68	1684.17	-3521.97	-32.07	1638.30	-3801.68	229.97	1636.62	-3485.26	92.80	1604.90	593.89	-18.04	78.33	1191.02	9.28	79.17	565.72
1.61000	-3151.61	163.31	16.25	-3144.77	171.97	20.51	-3450.11	90.86	-10.58	-3406.12	73.96	60.09	-3662.35	-10.87	6.17	-2926.84	137.05	-15.96	-931.94	468.90	558.38	-3373.39	248.44	75.30	-3585.51	2.80	1234.38	0.00	0.00	0.00	-1979.11	88.68	1684.17	-3521.97	-32.07	1638.30	-3810.38	231.55	1636.76	-3483.60	92.84	1604.41	595.25	-18.30	78.66	1191.58	9.04	79.10	566.69
1.62000	-3151.61	163.31	16.25	-3144.77	171.97	20.51	-3411.06	91.75	-4.18	-3389.27	74.30	60.31	-3662.35	-10.87	6.17	-2949.90	134.29	-16.38	-950.83	467.95	562.81	-3377.30	249.25	77.31	-3585.51	2.80	1234.38	0.00	0.00	0.00	-1979.11	88.68	1684.17	-3521.97	-32.07	1638.30	-3818.92	233.12	1636.91	-3476.06	93.28	1604.96	595.24	-18.25	78.57	1192.15	8.82	79.13	566.81
1.63000	-3151.61	163.31	16.25	-3144.77	171.97	20.51	-3466.68	88.03	-13.27	-3419.77	73.27	56.99	-3662.35	-10.87	6.17	-2972.72	131.55	-16.79	-969.73	467.01	567.24	-3381.22	250.03	79.39	-3585.51	2.80	1234.38	0.00	0.00	0.00	-1979.11	88.68	1684.17	-3521.97	-32.07	1638.30	-3827.30	234.68	1637.05	-3470.03	92.56	1605.40	594.15	-18.00	78.55	1192.21	9.01	79.15	566.80
1.64000	-3151.61	163.31	16.25	-3144.77	171.97	20.51	-3430.02	90.16	-7.24	-3423.77	71.40	56.12	-3662.35	-10.87	6.17	-2995.30	128.84	-17.19	-988.63	466.05	571.65	-3385.13	250.80	81.55	-3585.51	2.80	1234.38	0.00	0.00	0.00	-1979.11	88.68	1684.17	-3521.97	-32.07	1638.30	-3835.54	236.23	1637.18	-3478.89	93.40	1606.50	594.31	-17.74	78.66	1191.48	9.24	79.03	565.34
1.65000	-3151.61	163.31	16.25	-3144.77	171.97	20.51	-3454.25	90.33	-11.18	-3429.70	71.69	55.66	-3662.35	-10.87	6.17	-3017.64	126.16	-17.58	-1007.54	465.09	576.07	-3389.05	251.54	83.79	-3585.51	2.80	1234.38	0.00	0.00	0.00	-1979.11	88.68	1684.17	-3521.97	-32.07	1638.30	-3843.61	237.77	1637.31	-3490.56	92.82	1607.14	594.26	-17.97	78.28	1191.42	9.18	78.80	566.51
1.66000	-3151.61	163.31	16.25	-3144.77	171.97	20.51	-3440.88	91.82	-9.43	-3374.24	73.70	62.97	-3662.35	-10.87	6.17	-3039.71	123.50	-17.96	-1026.44	464.13	580.47	-3392.96	252.26	86.10	-3585.51	2.80	1234.38	0.00	0.00	0.00	-1979.11	88.68	1684.17	-3521.94	-32.08	1638.30	-3851.54	239.31	1637.44	-3474.95	94.47	1607.37	594.37	-17.94	78.64	1192.35	9.19	79.33	566.95
1.67000	-3151.61	163.31	16.25	-3144.77	171.97	20.51	-3406.83	90.88	-3.88	-3393.67	73.17	61.31	-3662.35	-10.87	6.17	-3061.53	120.87	-18.32	-1045.35	463.16	584.87	-3396.87	252.96	88.48	-3585.51	2.80	1234.38	0.00	0.00	0.00	-1979.11	88.68	1684.17	-3486.35	-34.39	1636.64	-3859.31	240.83	1637.56	-3472.14	95.74	1607.50	594.36	-17.94	78.56	1191.84	9.44	79.04	565.98
1.68000	-3151.61	163.31	16.25	-3144.77	171.97	20.51	-3452.51	89.90	-10.62	-3415.84	71.51	55.11	-3662.35	-10.87	6.17	-3083.09	118.26	-18.68	-1064.25	462.18	589.26	-3400.77	253.65	90.94	-3585.51	2.80	1234.38	0.00	0.00	0.00	-1979.11	88.68	1684.17	-3551.64	-36.65	1637.45	-3866.93	242.35	1637.68	-3473.78	96.61	1607.55	595.34	-17.97	78.80	1191.56	8.95	79.23	566.12
1.69000	-3151.61	163.31	16.25	-3144.77	171.97	20.51	-3464.50	87.39	-14.46	-3368.66	74.14	62.03	-3662.35	-10.87	6.17	-3104.38	115.69	-19.02	-1083.16	461.20	593.65	-3404.67	254.31	93.46	-3585.51	2.80	1234.38	0.00	0.00	0.00	-1979.11	88.68	1684.17	-3552.16	-37.45	1636.91	-3874.39	243.86	1637.79	-3481.84	98.28	1608.31	594.74	-17.90	78.69	1191.45	9.23	79.43	565.61
1.70000	-3151.61	163.31	16.25	-3144.77	171.97	20.51	-3417.34	89.62	-6.64	-3423.18	72.24	54.09	-3662.35	-10.87	6.17	-3125.40	113.14	-19.35	-1102.05	460.22	598.03	-3408.56	254.96	96.06	-3585.51	2.80	1234.38	0.00	0.00	0.00	-1979.11	88.68	1684.17	-3502.65	-35.25	1633.90	-3881.71	245.36	1637.90	-3476.11	99.66	1607.79	594.64	-18.01	78.55	1191.02	9.07	79.22	565.88
1.71000	-3151.61	163.31	16.25	-3144.77	171.97	20.51	-3437.36	89.07	-10.62	-3388.00	72.85	59.68	-3662.35	-10.87	6.17	-3146.14	110.62	-19.67	-1120.94	459.23	602.40	-3412.45	255.58	98.73	-3585.51	2.80	1234.38	0.00	0.00	0.00	-1979.11	88.68	1684.17	-3527.09	-39.15	1635.38	-3888.87	246.85	1638.01	-3481.97	101.84	1608.98	595.29	-17.99	78.68	1191.65	8.84	79.30	566.39
1.72000	-3151.61	163.31	16.25	-3144.77	171.97	20.51	-3449.03	87.91	-12.13	-3381.03	71.63	59.50	-3662.35	-10.87	6.17	-3166.60	108.12	-19.98	-1139.83	458.23	606.76	-3416.33	256.19	101.47	-3585.51	2.80	1234.38	0.00	0.00	0.00	-1979.11	88.68	1684.17	-3517.16	-40.18	1634.12	-3895.88	248.33	1638.11	-3467.98	103.31	1608.37	594.72	-18.16	78.33	1191.81	9.30	79.44	566.49
1.73000	-3151.61	163.31	16.25	-3144.77	171.97	20.51	-3432.40	87.88	-9.36	-3372.34	75.95	60.09	-3662.35	-10.87	6.17	-3186.77	105.66	-20.27	-1158.70	457.23	611.11	-3420.20	256.77	104.28	-3585.51	2.80	1234.38	0.00	0.00	0.00	-1979.11	88.68	1684.17	-3507.40	-37.64	1632.33	-3902.74	249.81	1638.21	-3488.74	102.28	1609.99	594.33	-18.28	78.29	1192.28	9.46	79.29	566.04
1.74000	-3151.61	163.31	16.25	-3144.77	171.97	20.51	-3441.84	87.82	-10.12	-3409.20	73.58	56.15	-3662.35	-10.87	6.17	-3206.65	103.23	-20.55	-1177.56	456.22	615.45	-3424.07	257.34	107.15	-3585.51	2.80	1234.38	0.00	0.00	0.00	-1979.11	88.68	1684.17	-3522.64	-40.94	1631.36	-3909.45	251.27	1638.30	-3496.97	103.46	1610.50	593.20	-17.99	78.08	1191.88	9.20	79.14	566.17
1.75000	-3151.61	163.31	16.25	-3144.77	171.97	20.51	-3451.05	88.21	-11.89	-3405.45	74.30	58.48	-3662.35	-10.87	6.17	-3226.24	100.82	-20.82	-1196.42	455.21	619.78	-3427.92	257.88	110.09	-3585.51	2.80	1234.38	0.00	0.00	0.00	-1979.11	88.68	1684.17	-3518.19	-38.73	1630.43	-3916.01	252.72	1638.40	-3483.99	105.28	1610.53	592.85	-18.43	78.11	1191.76	9.12	79.32	565.50
1.76000	-3151.61	163.31	16.25	-3144.77	171.97	20.51	-3444.15	88.73	-10.46	-3399.38	73.62	58.37	-3662.35	-10.87	6.17	-3245.52	98.45	-21.08	-1215.25	454.20	624.11	-3431.76	258.41	113.10	-3585.51	2.80	1234.38	0.00	0.00	0.00	-1979.11	88.68	1684.17	-3487.56	-39.15	1629.83	-3922.43	254.17	1638.48	-3490.98	106.60	1611.70	593.75	-18.88	78.27	1191.54	9.32	79.48	564.71
1.77000	-3151.61	163.31	16.25	-3144.77	171.97	20.51	-3442.76	89.20	-11.64	-3393.44	74.16	58.82	-3662.35	-10.87	6.17	-3264.50	96.11	-21.32	-1234.08	453.17	628.42	-3435.60	258.92	116.17	-3585.51	2.80	1234.38	0.00	0.00	0.00	-1979.11	88.68	1684.17	-3496.73	-40.10	1628.75	-3928.69	255.60	1638.57	-3468.07	109.35	1611.71	593.06	-18.45	78.01	1190.95	9.16	79.27	565.94
1.78000	-3151.61	163.31	16.25	-3144.77	171.97	20.51	-3472.37	87.88	-15.30	-3377.14	75.18	60.54	-3662.35	-10.87	6.17	-3283.17	93.80	-21.55	-1252.89	452.15	632.72	-3439.41	259.41	119.30	-3585.51	2.80	1234.38	0.00	0.00	0.00	-1979.11	88.68	1684.17	-3475.83	-37.44	1630.26	-3934.81	257.03	1638.65	-3474.51	111.26	1613.31	593.99	-18.52	78.31	1191.53	8.91	79.15	566.96
1.79000	-3151.61	163.31	16.25	-3144.77	171.97	20.51	-3462.30	88.83	-15.02	-3406.38	74.23	57.58	-3662.35	-10.87	6.17	-3301.52	91.53	-21.77	-1271.68	451.12	637.01	-3443.22	259.88	122.50	-3585.51	2.80	1234.38	0.00	0.00	0.00	-1979.11	88.68	1684.17	-3482.34	-37.29	1628.96	-3940.77	258.45	1638.72	-3497.84	112.07	1615.47	593.54	-18.45	78.26	1191.83	9.45	79.22	566.33
1.80000	-3151.61	163.31	16.25	-3144.77	171.97	20.51	-3460.63	89.12	-14.46	-3345.69	76.00	65.99	-3662.35	-10.87	6.17	-3319.55	89.28	-21.98	-1290.45	450.08	641.28	-3447.01	260.34	125.76	-3585.51	2.80	1234.38	0.00	0.00	0.00	-1979.11	88.68	1684.17	-3492.62	-36.27	1629.25	-3946.59	259.86	1638.79	-3491.62	112.64	1616.41	594.09	-18.41	78.62	1191.16	9.13	78.96	566.24
1.81000	-3151.61	163.31	16.25	-3144.77	171.97	20.51	-3436.04	88.36	-7.86	-3395.76	73.65	58.90	-3662.35	-10.87	6.17	-3337.26	87.08	-22.17	-1309.20	449.04	645.55	-3450.79	260.77	129.07	-3585.51	2.80	1234.38	0.00	0.00	0.00	-1979.11	88.68	1684.17	-3499.39	-36.05	1630.39	-3952.27	261.25	1638.86	-3483.20	113.65	1616.27	593.81	-17.83	78.69	1191.53	8.57	78.98	566.83
1.82000	-3151.61	163.31	16.25	-3144.77	171.97	20.51	-3446.77	88.70	-10.83	-3411.35	75.68	55.62	-3662.35	-10.87	6.17	-3354.63	84.90	-22.34	-1327.94	447.99	649.80	-3454.55	261.19	132.45	-3585.51	2.80	1234.38	0.00	0.00	0.00	-1979.11	88.68	1684.17	-3481.25	-32.62	1628.39	-3957.79	262.64	1638.93	-3495.37	114.03	1619.29	593.82	-18.35	78.32	1191.86	8.90	79.21	566.61
1.83000	-3151.61	163.31	16.25	-3144.77	171.97	20.51	-3401.26	92.08	-2.76	-3385.82	76.22	60.64	-3662.35	-10.87	6.17	-3371.68	82.76	-22.50	-1346.64	446.94	654.04	-3458.29	261.58	135.88	-3585.51	2.80	1234.38	0.00	0.00	0.00	-1979.11	88.68	1684.17	-3505.13	-29.71	1629.77	-3963.18	264.02	1638.99	-3512.88	116.99	1620.43	594.70	-18.96	78.55	1191.68	8.68	78.89	566.89
1.84000	-3151.61	163.31	16.25	-3144.77	171.97	20.51	-3425.11	91.40	-6.80	-3398.87	76.13	56.63	-3662.35	-10.87	6.17	-3388.38	80.65	-22.65	-1365.33	445.88	658.27	-3462.02	261.96	139.38	-3585.51	2.80	1234.38	0.00	0.00	0.00	-1979.11	88.68	1684.17	-3483.59	-27.67	1628.57	-3968.41	265.39	1639.05	-3497.66	116.81	1619.96	593.67	-18.87	78.15	1192.29	9.36	79.45	566.38
1.85000	-3151.61	163.31	16.25	-3144.77	171.97	20.51	-3437.46	89.49	-9.71	-3348.88	77.84	63.91	-3662.35	-10.87	6.17	-3404.74	78.58	-22.79	-1383.99	444.82	662.48	-3465.72	262.32	142.93	-3585.51	2.80	1234.38	0.00	0.00	0.00	-1979.11	88.68	1684.17	-3476.11	-27.20	1626.66	-3973.50	266.75	1639.10	-3499.80	116.17	1621.12	593.99	-18.15	78.32	1192.35	9.07	79.49	564.83
1.86000	-3151.61	163.31	16.25	-3144.77	171.97	20.51	-3445.12	88.09	-11.76	-3395.23	77.97	57.61	-3662.35	-10.87	6.17	-3420.75	76.55	-22.91	-1402.62	443.76	666.68	-3469.41	262.67	146.53	-3585.51	2.80	1234.38	0.00	0.00	0.00	-1979.11	88.68	1684.17	-3482.80	-24.89	1627.04	-3978.45	268.10	1639.15	-3509.91	118.28	1620.85	594.18	-18.12	78.54	1191.77	9.65	79.27	565.47
1.87000	-3151.61	163.31	16.25	-3144.77	171.97	20.51	-3439.31	89.16	-10.71	-3382.10	77.30	58.94	-3662.35	-10.87	6.17	-3436.41	74.55	-23.01	-1421.22	442.68	670.86	-3473.08	262.99	150.19	-3585.51	2.80	1234.38	0.00	0.00	0.00	-1979.11	88.68	1684.17	-3459.31	-22.78	1626.06	-3983.26	269.44	1639.20	-3504.27	119.95	1621.75	594.09	-18.55	78.43	1192.40	9.68	79.61	567.04
1.88000	-3151.61	163.31	16.25	-3144.77	171.97	20.51	-3436.93	89.99	-9.39	-3393.17	79.61	58.40	-3662.35	-10.87	6.17	-3451.70	72.59	-23.10	-1439.79	441.61	675.03	-3476.73	263.30	153.91	-3585.51	2.80	1234.38	0.00	0.00	0.00	-1979.11	88.68	1684.17	-3449.30	-18.65	1625.77	-3987.92	270.77	1639.24	-3496.30	119.46	1621.98	594.83	-18.18	78.63	1191.94	8.79	79.32	566.01
1.89000	-3151.61	163.31	16.25	-3144.77	171.97	20.51	-3467.10	89.99	-14.61	-3380.77	78.94	59.99	-3662.35	-10.87	6.17	-3466.64	70.67	-23.18	-1458.33	440.53	679.18	-3480.35	263.59	157.67	-3585.51	2.80	1234.38	0.00	0.00	0.00	-1979.11	88.68	1684.17	-3490.51	-18.37	1625.01	-3992.43	272.09	1639.28	-3502.80	121.94	1622.30	594.20	-18.02	78.26	1191.16	8.57	79.02	565.92
1.90000	-3151.61	163.31	16.25	-3144.77	171.97	20.51	-3437.19	91.50	-10.37	-3408.39	78.12	54.83	-3662.35	-10.87	6.17	-3481.21	68.79	-23.24	-1476.84	439.44	683.32	-3483.95	263.86	161.49	-3585.51	2.80	1234.38	0.00	0.00	0.00	-1979.11	88.68	1684.17	-3464.34	-14.56	1623.90	-3996.81	273.40	1639.32	-3489.96	122.68	1621.89	594.52	-18.04	78.56	1191.08	8.79	79.07	566.47
1.91000	-3151.61	163.31	16.25	-3144.77	171.97	20.51	-3444.43	90.11	-11.88	-3370.90	80.29	61.27	-3662.35	-10.87	6.17	-3495.40	66.94	-23.28	-1495.31	438.35	687.44	-3487.53	264.11	165.36	-3585.51	2.80	1234.38	0.00	0.00	0.00	-1979.11	88.68	1684.17	-3440.34	-11.42	1621.69	-4001.04	274.70	1639.35	-3529.30	123.39	1621.20	594.04	-18.20	78.38	1191.78	8.43	79.30	566.41
1.92000	-3151.61	163.31	16.25	-3144.77	171.97	20.51	-3439.72	91.08	-10.97	-3394.60	79.51	55.31	-3662.35	-10.87	6.17	-3509.22	65.14	-23.31	-1513.75	437.25	691.54	-3491.09	264.35	169.28	-3585.51	2.80	1234.38	0.00	0.00	0.00	-1979.11	88.68	1684.17	-3462.76	-9.32	1621.93	-4005.13	275.99	1639.39	-3521.74	122.84	1621.24	593.34	-18.20	78.23	1191.83	8.64	79.41	566.81
1.93000	-3151.61	163.31	16.25	-3144.77	171.97	20.51	-3436.29	91.14	-10.74	-3402.29	82.41	55.69	-3662.35	-10.87	6.17	-3522.65	63.37	-23.33	-1532.15	436.15	695.63	-3494.61	264.57	173.24	-3585.51	2.80	1234.38	0.00	0.00	0.00	-1979.11	88.68	1684.17	-3483.68	-5.60	1622.05	-4009.08	277.27	1639.41	-3498.21	122.39	1620.62	593.46	-17.73	78.19	1191.51	8.89	78.92	566.04
1.94000	-3151.61	163.31	16.25	-3144.77	171.97	20.51	-3468.51	91.78	-16.96	-3398.02	79.93	56.32	-3662.35	-10.87	6.17	-3535.70	61.65	-23.33	-1550.52	435.04	699.69	-3498.12	264.77	177.26	-3585.51	2.80	1234.38	0.00	0.00	0.00	-1979.11	88.68	1684.17	-3477.35	-4.80	1619.94	-4012.89	278.54	1639.44	-3526.69	121.44	1620.71	593.78	-17.46	78.71	1191.69	8.82	79.01	565.83
1.95000	-3151.61	163.31	16.25	-3144.77	171.97	20.51	-3441.40	91.80	-11.86	-3391.11	80.55	54.94	-3662.35	-10.87	6.17	-3548.36	59.96	-23.31	-1568.84	433.93	703.74	-3501.59	264.95	181.32	-3585.51	2.80	1234.38	0.00	0.00	0.00	-1979.11	88.68	1684.17	-3445.01	1.16	1616.70	-4016.56	279.79	1639.46	-3556.08	122.08	1622.25	593.41	-17.46	78.43	1190.83	8.71	79.01	565.37
1.96000	-3151.61	163.31	16.25	-3144.77	171.97	20.51	-3405.23	91.30	-7.54	-3399.57	83.13	55.66	-3662.35	-10.87	6.17	-3560.62	58.32	-23.27	-1587.12	432.82	707.78	-3505.04	265.12	185.43	-3585.51	2.80	1234.38	0.00	0.00	0.00	-1979.11	88.68	1684.17	-3451.21	3.07	1615.42	-4020.09	281.04	1639.48	-3512.21	123.37	1620.65	594.61	-17.67	78.51	1191.06	8.92	78.96	565.84
1.97000	-3151.61	163.31	16.25	-3144.77	171.97	20.51	-3441.06	90.73	-13.08	-3409.18	82.68	53.08	-3662.35	-10.87	6.17	-3572.47	56.72	-23.22	-1605.36	431.70	711.79	-3508.45	265.27	189.58	-3585.51	2.80	1234.38	0.00	0.00	0.00	-1979.11	88.68	1684.17	-3457.11	7.83	1615.00	-4023.48	282.28	1639.49	-3498.87	124.88	1620.44	594.38	-18.11	78.55	1191.28	8.51	78.82	565.41
1.98000	-3151.61	163.31	16.25	-3144.77	171.97	20.51	-3449.59	91.71	-12.68	-3393.12	85.43	55.25	-3662.35	-10.87	6.17	-3583.92	55.16	-23.16	-1623.56	430.57	715.78	-3511.84	265.40	193.78	-3585.51	2.80	1234.38	0.00	0.00	0.00	-1979.11	88.68	1684.17	-3415.95	11.22	1611.05	-4026.73	283.51	1639.50	-3495.88	125.47	1620.24	594.48	-17.81	78.42	1191.65	8.97	79.08	567.08
1.99000	-3151.61	163.31	16.25	-3144.77	171.97	20.51	-3431.84	91.40	-10.73	-3399.43	87.11	54.98	-3662.35	-10.87	6.17	-3594.97	53.64	-23.07	-1641.71	429.44	719.76	-3515.20	265.52	198.02	-3585.51	2.80	1234.38	0.00	0.00	0.00	-1979.11	88.68	1684.17	-3438.42	15.17	1610.47	-4029.84	284.72	1639.51	-3492.86	126.04	1620.02	594.98	-17.70	78.71	1191.74	8.55	79.10	566.41
2.00000	-3151.61	163.31	16.25	-3144.77	171.97	20.51	-3422.49	93.70	-9.65	-3364.79	86.13	60.40	-3662.35	-10.87	6.17	-3605.59	52.17	-22.97	-1659.81	428.30	723.71	-3518.53	265.62	202.30	-3585.51	2.80	1234.38	0.00	0.00	0.00	-1979.11	88.68	1684.17	-3411.20	19.76	1607.63	-4032.82	285.93	1639.52	-3489.81	126.61	1619.80	594.42	-17.44	78.52	1191.99	9.24	79.16	565.65
2.01000	-3151.61	163.31	16.25	-3144.77	171.97	20.51	-3458.91	91.83	-16.33	-3399.53	85.80	55.79	-3662.35	-10.87	6.17	-3615.80	50.74	-22.86	-1677.86	427.16	727.65	-3521.82	265.70	206.63	-3585.51	2.80	1234.38	0.00	0.00	0.00	-1979.11	88.68	1684.17	-3423.21	23.08	1606.51	-4035.66	287.12	1639.52	-3486.73	127.17	1619.57	594.57	-18.01	78.47	1191.12	9.38	78.96	565.58
2.02000	-3151.61	163.31	16.25	-3144.77	171.97	20.51	-3418.97	91.82	-10.17	-3373.22	89.84	59.68	-3662.35	-10.87	6.17	-3625.57	49.35	-22.72	-1695.87	426.02	731.56	-3525.08	265.77	210.99	-3585.51	2.80	1234.38	0.00	0.00	0.00	-1979.11	88.68	1684.17	-3431.01	27.28	1605.24	-4038.36	288.30	1639.52	-3483.62	127.73	1619.33	594.71	-17.80	78.66	1191.21	9.07	78.96	566.63
2.03000	-3151.61	163.31	16.25	-3144.77	171.97	20.51	-3449.62	93.21	-15.28	-3364.92	88.31	61.30	-3662.35	-10.87	6.17	-3634.92	48.01	-22.57	-1713.82	424.87	735.45	-3528.30	265.82	215.39	-3585.51	2.80	1234.38	0.00	0.00	0.00	-1979.11	88.68	1684.17	-3411.40	30.10	1602.62	-4040.92	289.48	1639.52	-3480.48	128.28	1619.08	594.39	-17.54	78.43	1191.76	9.48	79.16	567.13
2.04000	-3151.61	163.31	16.25	-3144.77	171.97	20.51	-3431.66	91.25	-13.61	-3375.32	91.39	59.32	-3662.35	-10.87	6.17	-3643.84	46.72	-22.40	-1731.72	423.71	739.32	-3531.50	265.85	219.83	-3585.51	2.80	1234.38	0.00	0.00	0.00	-1979.11	88.68	1684.17	-3438.33	30.57	1601.56	-4043.35	290.64	1639.51	-3477.31	128.82	1618.82	594.03	-17.68	78.37	1191.56	9.34	79.32	567.02
2.05000	-3151.61	163.31	16.25	-3144.77	171.97	20.51	-3435.98	91.64	-14.43	-3377.41	93.55	58.37	-3662.35	-10.87	6.17	-3652.31	45.47	-22.22	-1749.57	422.55	743.17	-3534.65	265.87	224.31	-3585.51	2.80	1234.38	0.00	0.00	0.00	-1979.11	88.68	1684.17	-3453.02	35.65	1599.70	-4045.64	291.79	1639.50	-3474.11	129.36	1618.56	593.98	-17.69	78.39	1191.85	9.10	79.19	566.46
2.06000	-3151.61	163.31	16.25	-3144.77	171.97	20.51	-3428.55	94.80	-12.42	-3386.78	91.67	57.30	-3662.35	-10.87	6.17	-3660.34	44.27	-22.01	-1767.36	421.39	747.00	-3537.77	265.87	228.83	-3585.51	2.80	1234.38	0.00	0.00	0.00	-1979.11	88.68	1684.17	-3439.08	40.47	1597.88	-4047.80	292.93	1639.49	-3470.88	129.88	1618.29	594.35	-17.76	78.61	1191.47	9.36	78.92	565.55
2.07000	-3151.61	163.31	16.25	-3144.77	171.97	20.51	-3424.18	96.78	-11.21	-3355.56	93.91	61.51	-3662.35	-10.87	6.17	-3667.92	43.11	-21.79	-1785.09	420.22	750.80	-3540.85	265.86	233.38	-3585.51	2.80	1234.38	0.00	0.00	0.00	-1979.11	88.68	1684.17	-3450.61	43.61	1596.23	-4049.83	294.06	1639.47	-3467.62	130.41	1618.01	594.46	-18.16	78.69	1191.97	8.76	79.21	565.90
2.08000	-3151.61	163.31	16.25	-3144.77	171.97	20.51	-3409.44	96.65	-8.95	-3344.36	97.69	62.66	-3662.35	-10.87	6.17	-3675.05	42.01	-21.55	-1802.77	419.04	754.58	-3543.89	265.83	237.96	-3585.51	2.80	1234.38	0.00	0.00	0.00	-1979.11	88.68	1684.17	-3460.45	47.18	1594.01	-4051.72	295.18	1639.46	-3464.33	130.92	1617.73	594.45	-17.73	78.70	1191.79	9.01	79.12	565.75
2.09000	-3151.61	163.31	16.25	-3144.77	171.97	20.51	-3437.52	95.14	-13.23	-3380.85	97.09	58.81	-3662.35	-10.87	6.17	-3681.72	40.95	-21.30	-1820.39	417.86	758.34	-3546.90	265.78	242.58	-3585.50	2.80	1234.38	0.00	0.00	0.00	-1979.11	88.68	1684.17	-3435.55	50.69	1592.14	-4053.47	296.28	1639.44	-3461.01	131.43	1617.43	593.33	-17.89	78.29	1191.39	8.97	78.81	566.87
2.10000	-3151.61	163.31	16.25	-3144.77	171.97	20.51	-3426.39	96.43	-10.12	-3376.24	99.33	58.56	-3662.35	-10.87	6.17	-3687.92	39.94	-21.02	-1837.94	416.68	762.07	-3549.86	265.72	247.23	-3569.92	4.03	1234.04	0.00	0.00	0.00	-1979.11	88.68	1684.17	-3425.30	54.11	1590.55	-4055.09	297.38	1639.41	-3457.65	131.93	1617.13	593.51	-18.21	78.20	1191.34	8.85	78.99	566.38
2.11000	-3151.61	163.31	16.25	-3144.77	171.97	20.51	-3438.24	99.94	-12.40	-3412.40	99.75	53.43	-3662.35	-10.87	6.17	-3693.66	38.98	-20.72	-1855.44	415.49	765.78	-3552.78	265.64	251.92	-3592.32	8.13	1233.00	0.00	0.00	0.00	-1979.11	88.68	1684.17	-3444.14	56.93	1588.98	-4056.58	298.46	1639.39	-3454.27	132.43	1616.83	593.33	-18.23	78.06	1191.37	8.88	79.15	566.69
2.12000	-3151.61	163.31	16.25	-3144.77	171.97	20.51	-3477.55	100.36	-18.51	-3367.08	102.12	61.41	-3662.35	-10.87	6.17	-3698.93	38.06	-20.41	-1872.87	414.30	769.46	-3555.66	265.55	256.63	-3549.55	8.34	1232.11	0.00	0.00	0.00	-1979.11	88.68	1684.17	-3407.51	63.35	1587.98	-4057.94	299.53	1639.36	-3450.86	132.92	1616.52	593.58	-18.55	78.13	1192.07	9.13	79.21	566.41
2.13000	-3151.61	163.31	16.25	-3144.77	171.97	20.51	-3447.73	101.48	-15.07	-3370.51	103.25	61.13	-3662.35	-10.87	6.17	-3703.71	37.20	-20.08	-1890.23	413.10	773.12	-3558.50	265.44	261.37	-3552.55	11.16	1231.83	0.00	0.00	0.00	-1979.11	88.68	1684.17	-3400.42	65.30	1586.96	-4059.17	300.59	1639.33	-3447.42	133.40	1616.19	593.67	-18.05	78.12	1191.73	9.07	79.12	565.82
2.14000	-3151.61	163.31	16.25	-3144.77	171.97	20.51	-3427.37	104.13	-9.32	-3366.36	105.30	62.09	-3662.35	-10.87	6.17	-3708.01	36.39	-19.73	-1907.53	411.90	776.75	-3561.29	265.31	266.14	-3567.14	11.67	1229.41	0.00	0.00	0.00	-1979.11	88.68	1684.17	-3431.13	68.00	1586.34	-4060.27	301.64	1639.30	-3443.94	133.88	1615.87	594.35	-17.77	78.45	1192.11	8.93	79.32	566.32
2.15000	-3151.61	163.31	16.25	-3144.77	171.97	20.51	-3453.63	104.50	-13.39	-3360.50	110.59	64.95	-3662.35	-10.87	6.17	-3711.83	35.63	-19.35	-1924.76	410.69	780.35	-3564.04	265.17	270.94	-3560.82	17.98	1227.54	0.00	0.00	0.00	-1979.11	88.68	1684.17	-3464.58	68.45	1586.68	-4061.23	302.68	1639.26	-3440.44	134.35	1615.54	595.92	-18.07	78.97	1191.84	8.97	79.31	565.44
2.16000	-3151.61	163.31	16.25	-3144.77	171.97	20.51	-3444.15	109.18	-12.53	-3364.41	112.40	64.45	-3662.35	-10.87	6.17	-3715.15	34.92	-18.96	-1941.92	409.48	783.93	-3566.75	265.02	275.77	-3572.30	20.28	1227.58	0.00	0.00	0.00	-1979.11	88.68	1684.17	-3414.38	73.62	1584.20	-4062.06	303.70	1639.22	-3436.90	134.82	1615.20	595.96	-18.17	78.80	1192.12	9.28	79.56	565.83
2.17000	-3151.61	163.31	16.25	-3144.77	171.97	20.51	-3425.81	111.60	-7.58	-3364.28	116.70	66.42	-3662.35	-10.87	6.17	-3717.98	34.27	-18.55	-1959.01	408.26	787.49	-3569.40	264.85	280.62	-3545.42	20.78	1227.17	0.00	0.00	0.00	-1979.11	88.68	1684.17	-3443.31	75.46	1584.87	-4062.77	304.72	1639.18	-3433.34	135.28	1614.85	595.52	-17.85	78.61	1192.00	9.22	79.63	566.23
2.18000	-3151.61	163.31	16.25	-3144.77	171.97	20.51	-3473.05	113.44	-15.09	-3388.58	118.27	63.51	-3662.35	-10.87	6.17	-3720.30	33.66	-18.12	-1976.02	407.04	791.01	-3572.01	264.66	285.49	-3573.46	23.38	1226.68	0.00	0.00	0.00	-1979.11	88.68	1684.17	-3417.74	78.44	1582.11	-4063.34	305.72	1639.14	-3429.74	135.73	1614.50	594.61	-17.51	78.56	1191.38	9.02	79.14	566.33
2.19000	-3151.61	163.31	16.25	-3144.77	171.97	20.51	-3457.03	119.93	-11.55	-3362.31	122.33	67.44	-3662.35	-10.87	6.17	-3722.12	33.11	-17.67	-1992.97	405.81	794.51	-3574.58	264.46	290.39	-3566.64	24.24	1228.15	0.00	0.00	0.00	-1979.11	88.68	1684.17	-3415.36	81.26	1583.29	-4063.79	306.71	1639.09	-3426.12	136.18	1614.14	594.57	-17.93	78.55	1191.75	9.24	79.26	565.51
2.20000	-3151.61	163.31	16.25	-3144.77	171.97	20.51	-3442.68	122.01	-7.85	-3358.45	125.31	69.64	-3662.35	-10.87	6.17	-3723.43	32.62	-17.20	-2009.84	404.58	797.98	-3577.09	264.25	295.32	-3552.83	31.43	1227.86	0.00	0.00	0.00	-1979.11	88.68	1684.17	-3394.82	83.45	1582.68	-4064.11	307.69	1639.05	-3422.46	136.62	1613.78	594.30	-18.19	78.48	1191.73	9.59	79.16	565.72
2.21000	-3151.61	163.31	16.25	-3144.77	171.97	20.51	-3455.83	126.58	-11.53	-3379.44	128.84	66.92	-3662.35	-10.87	6.17	-3724.22	32.18	-16.71	-2026.63	403.34	801.42	-3579.55	264.02	300.26	-3543.27	31.02	1227.02	0.00	0.00	0.00	-1979.11	88.68	1684.17	-3406.72	88.14	1583.53	-4064.30	308.65	1639.00	-3418.77	137.05	1613.41	594.25	-18.08	78.40	1191.57	9.45	79.06	566.05
2.22000	-3151.61	163.31	16.25	-3144.77	171.97	20.51	-3456.23	130.88	-11.94	-3387.73	132.56	69.53	-3662.35	-10.87	6.17	-3724.49	31.79	-16.20	-2043.34	402.10	804.83	-3581.97	263.78	305.23	-3527.47	33.96	1228.46	0.00	0.00	0.00	-1979.11	88.68	1684.17	-3432.33	87.14	1583.24	-4064.36	309.61	1638.94	-3415.05	137.48	1613.03	593.96	-18.00	78.38	1191.63	9.32	79.06	565.70
2.23000	-3151.61	163.31	16.25	-3144.77	171.97	20.51	-3474.66	136.49	-13.25	-3362.59	138.79	76.99	-3662.35	-10.87	6.17	-3724.24	31.46	-15.67	-2059.98	400.86	808.21	-3584.33	263.52	310.21	-3584.98	32.65	1226.07	0.00	0.00	0.00	-1979.11	88.68	1684.17	-3399.30	91.61	1581.96	-4064.30	310.55	1638.89	-3411.30	137.90	1612.65	594.10	-18.14	78.32	1191.80	9.31	79.15	566.67
2.24000	-3151.61	163.31	16.25	-3144.77	171.97	20.51	-3453.66	142.01	-8.60	-3361.12	143.01	79.34	-3662.35	-10.87	6.17	-3723.45	31.18	-15.12	-2076.53	399.60	811.56	-3586.64	263.24	315.22	-3544.74	37.79	1226.51	0.00	0.00	0.00	-1979.11	88.68	1684.17	-3454.85	91.76	1584.24	-4064.10	311.48	1638.83	-3407.52	138.32	1612.27	594.37	-17.75	78.55	1190.96	9.07	79.17	565.76
2.25000	-3151.61	163.31	16.25	-3144.77	171.97	20.51	-3451.44	149.51	-6.03	-3359.77	147.16	81.84	-3662.35	-10.87	6.17	-3722.13	30.96	-14.55	-2093.00	398.35	814.89	-3588.89	262.96	320.24	-3538.81	36.83	1228.16	0.00	0.00	0.00	-1979.11	88.68	1684.17	-3406.42	96.11	1583.11	-4063.79	312.40	1638.77	-3403.70	138.73	1611.87	594.28	-17.86	78.50	1191.11	9.15	79.02	566.35
2.26000	-3151.61	163.31	16.25	-3144.77	171.97	20.51	-3442.47	152.12	-4.74	-3358.56	151.25	84.48	-3662.35	-10.87	6.17	-3720.27	30.80	-13.96	-2109.39	397.09	818.18	-3591.10	262.65	325.28	-3539.63	41.33	1225.93	0.00	0.00	0.00	-1979.11	88.68	1684.17	-3420.25	99.55	1583.35	-4063.34	313.30	1638.71	-3399.86	139.14	1611.48	594.03	-17.63	78.33	1192.00	9.23	79.18	565.94
2.27000	-3151.61	163.31	16.25	-3144.77	171.97	20.51	-3440.37	157.27	-3.48	-3357.46	155.27	87.27	-3662.35	-10.87	6.17	-3717.86	30.69	-13.34	-2125.69	395.83	821.44	-3593.24	262.34	330.34	-3558.19	43.93	1224.73	0.00	0.00	0.00	-1979.11	88.68	1684.17	-3418.55	101.90	1583.39	-4062.78	314.19	1638.65	-3395.98	139.53	1611.08	594.27	-17.46	78.31	1191.92	9.24	79.24	566.16
2.28000	-3151.61	163.31	16.25	-3144.77	171.97	20.51	-3438.45	162.33	-2.04	-3356.49	159.23	90.20	-3662.35	-10.87	6.17	-3714.91	30.65	-12.70	-2141.91	394.56	824.67	-3595.34	262.01	335.41	-3561.27	46.30	1225.01	0.00	0.00	0.00	-1979.11	88.68	1684.17	-3413.01	104.96	1582.74	-4062.08	315.07	1638.58	-3392.08	139.93	1610.67	594.26	-18.06	78.37	1191.23	9.12	78.92	566.55
2.29000	-3151.61	163.31	16.25	-3144.77	171.97	20.51	-3436.71	167.31	-0.42	-3355.63	163.13	93.27	-3662.35	-10.87	6.17	-3711.40	30.66	-12.05	-2158.04	393.28	827.86	-3597.37	261.67	340.49	-3556.63	49.44	1224.66	0.00	0.00	0.00	-1979.11	88.68	1684.17	-3423.45	106.93	1582.74	-4061.27	315.94	1638.51	-3388.14	140.32	1610.26	593.44	-18.09	78.31	1191.31	9.18	78.94	566.27
2.30000	-3151.61	163.31	16.25	-3144.77	171.97	20.51	-3435.14	172.19	1.38	-3354.90	166.96	96.47	-3662.35	-10.87	6.17	-3707.33	30.73	-11.37	-2174.08	392.01	831.03	-3599.35	261.31	345.59	-3525.37	51.62	1225.10	0.00	0.00	0.00	-1979.11	88.68	1684.17	-3433.11	109.42	1581.11	-4060.33	316.80	1638.44	-3384.17	140.70	1609.84	593.71	-18.36	78.22	1191.37	9.05	79.00	566.23
2.31000	-3151.61	163.31	16.25	-3144.77	171.97	20.51	-3433.76	176.99	3.35	-3354.27	170.74	99.81	-3662.35	-10.87	6.17	-3702.69	30.85	-10.67	-2190.02	390.72	834.16	-3601.27	260.94	350.70	-3537.13	54.00	1223.90	0.00	0.00	0.00	-1979.11	88.68	1684.17	-3422.12	112.60	1581.29	-4059.26	317.64	1638.37	-3380.17	141.08	1609.42	593.88	-17.89	78.21	1192.22	8.47	78.97	565.68
2.32000	-3151.61	163.31	16.25	-3144.77	171.97	20.51	-3432.54	181.71	5.49	-3353.77	174.45	103.29	-3662.35	-10.87	6.17	-3697.49	31.04	-9.94	-2205.88	389.44	837.26	-3603.13	260.55	355.83	-3527.76	54.75	1223.70	0.00	0.00	0.00	-1979.11	88.68	1684.17	-3396.41	115.34	1580.66	-4058.08	318.47	1638.30	-3376.13	141.45	1609.00	593.54	-18.43	78.15	1191.94	8.67	79.07	566.32
2.33000	-3151.61	163.31	16.25	-3144.77	171.97	20.51	-3431.50	186.34	7.81	-3353.37	178.10	106.90	-3662.34	-10.87	6.17	-3691.72	31.29	-9.20	-2221.64	388.14	840.33	-3604.93	260.15	360.96	-3514.02	55.15	1223.40	0.00	0.00	0.00	-1979.11	88.68	1684.17	-3415.67	114.16	1580.16	-4056.77	319.29	1638.22	-3372.07	141.81	1608.57	593.73	-18.05	78.34	1191.83	8.96	79.13	566.16
2.34000	-3151.61	163.31	16.25	-3144.77	171.97	20.51	-3430.62	190.89	10.29	-3353.08	181.69	110.64	-3647.78	-10.24	9.66	-3685.36	31.60	-8.43	-2237.31	386.85	843.36	-3606.66	259.74	366.10	-3528.55	56.64	1224.39	0.00	0.00	0.00	-1979.11	88.68	1684.17	-3398.90	119.02	1578.90	-4055.34	320.09	1638.14	-3367.97	142.17	1608.14	595.20	-17.50	78.74	1192.22	9.27	79.38	565.26
2.35000	-3151.61	163.31	16.25	-3144.77	171.97	20.51	-3429.90	195.35	12.94	-3352.90	185.22	114.51	-3635.51	-7.96	13.31	-3678.43	31.98	-7.64	-2252.89	385.55	846.36	-3608.34	259.32	371.25	-3508.27	58.31	1223.59	0.00	0.00	0.00	-1979.11	88.68	1684.17	-3403.35	121.81	1578.00	-4053.79	320.88	1638.06	-3363.85	142.53	1607.70	594.05	-18.39	78.33	1191.72	9.11	79.09	565.60
2.36000	-3151.61	163.31	16.25	-3144.77	171.97	20.51	-3429.35	199.73	15.75	-3352.82	188.70	118.51	-3637.73	-6.32	13.47	-3670.90	32.41	-6.82	-2268.36	384.24	849.32	-3609.96	258.88	376.41	-3534.29	59.36	1222.48	0.00	0.00	0.00	-1979.11	88.68	1684.17	-3419.44	124.81	1578.91	-4052.11	321.66	1637.98	-3359.69	142.88	1607.26	593.88	-18.65	78.22	1191.43	9.18	78.89	566.37
2.37000	-3151.61	163.31	16.25	-3144.77	171.97	20.51	-3428.96	204.02	18.72	-3352.85	192.11	122.63	-3588.92	-2.75	22.09	-3652.00	32.83	-5.58	-2283.74	382.93	852.25	-3611.51	258.43	381.57	-3526.80	60.51	1221.99	0.00	0.00	0.00	-1979.11	88.68	1684.17	-3429.72	124.90	1577.60	-4050.32	322.43	1637.90	-3355.50	143.22	1606.81	593.92	-18.34	78.23	1192.05	8.87	79.00	566.84
2.38000	-3151.61	163.31	16.25	-3144.77	171.97	20.51	-3428.73	208.24	21.86	-3352.98	195.46	126.88	-3581.44	-1.55	23.44	-3660.05	33.55	-5.93	-2299.01	381.62	855.14	-3612.99	257.96	386.74	-3542.98	60.57	1221.58	0.00	0.00	0.00	-1979.11	88.68	1684.17	-3407.93	126.48	1576.66	-4048.41	323.18	1637.81	-3351.27	143.56	1606.36	594.51	-18.32	78.33	1192.63	8.91	79.54	567.03
2.39000	-3151.61	163.31	16.25	-3144.77	171.97	20.51	-3428.65	212.37	25.15	-3353.21	198.76	131.24	-3689.66	-3.01	5.15	-3624.97	34.59	-1.61	-2314.18	380.30	858.00	-3614.41	257.49	391.92	-3532.99	64.53	1221.67	0.00	0.00	0.00	-1979.11	88.68	1684.17	-3421.68	128.60	1576.55	-4046.37	323.92	1637.73	-3347.02	143.90	1605.91	594.84	-17.64	78.65	1191.76	9.47	79.53	565.57
2.40000	-3151.61	163.31	16.25	-3144.77	171.97	20.51	-3428.72	216.43	28.60	-3353.54	201.99	135.73	-3630.27	-3.96	16.74	-3625.79	34.76	-2.44	-2329.25	378.97	860.82	-3615.77	257.00	397.10	-3514.59	65.43	1221.40	0.00	0.00	0.00	-1979.11	88.68	1684.17	-3411.15	130.19	1575.47	-4044.22	324.64	1637.64	-3342.73	144.22	1605.45	593.67	-17.97	78.36	1191.73	9.59	79.09	565.84
2.41000	-3151.61	163.31	16.25	-3144.77	171.97	20.51	-3428.94	220.40	32.20	-3353.96	205.17	140.34	-3659.34	-2.51	9.84	-3615.19	34.53	-0.29	-2344.22	377.64	863.60	-3617.06	256.49	402.28	-3519.52	66.53	1221.00	0.00	0.00	0.00	-1979.11	88.68	1684.17	-3437.00	134.06	1577.30	-4041.95	325.36	1637.55	-3338.41	144.55	1604.99	593.90	-18.00	78.48	1191.85	9.00	79.23	566.14
2.42000	-3151.61	163.31	16.25	-3144.77	171.97	20.51	-3429.31	224.29	35.95	-3354.47	208.29	145.06	-3631.52	-0.45	15.20	-3609.95	36.15	0.36	-2359.08	376.31	866.35	-3618.28	255.98	407.46	-3526.77	68.07	1218.94	0.00	0.00	0.00	-1979.11	88.68	1684.17	-3409.00	135.29	1575.75	-4039.56	326.06	1637.46	-3334.06	144.87	1604.53	593.96	-17.91	78.42	1192.31	9.38	79.57	566.75
2.43000	-3151.61	163.31	16.25	-3144.77	171.97	20.51	-3429.82	228.11	39.85	-3355.08	211.36	149.90	-3583.26	2.13	25.88	-3641.68	34.88	-4.31	-2373.83	374.97	869.06	-3619.43	255.45	412.64	-3524.44	69.70	1219.54	0.00	0.00	0.00	-1979.11	88.68	1684.17	-3387.16	136.68	1574.49	-4037.06	326.74	1637.36	-3329.68	145.18	1604.07	593.81	-17.99	78.28	1192.30	9.27	79.40	566.66
2.44000	-3151.61	163.31	16.25	-3144.77	171.97	20.51	-3430.47	231.84	43.91	-3355.78	214.36	154.86	-3565.40	2.75	30.46	-3614.95	36.14	-0.49	-2388.47	373.63	871.73	-3620.51	254.91	417.83	-3516.27	71.24	1219.39	0.00	0.00	0.00	-1979.11	88.68	1684.17	-3405.30	138.28	1575.07	-4034.43	327.41	1637.27	-3325.26	145.49	1603.60	593.72	-18.12	78.31	1191.35	8.49	79.31	566.45
2.45000	-3151.61	163.31	16.25	-3144.77	171.97	20.51	-3431.26	235.50	48.10	-3356.56	217.32	159.92	-3628.65	-1.09	17.55	-3637.22	35.05	-3.25	-2403.00	372.29	874.36	-3621.52	254.35	423.01	-3545.02	70.72	1218.00	0.00	0.00	0.00	-1979.11	88.68	1684.17	-3395.61	141.50	1574.38	-4031.69	328.07	1637.17	-3320.82	145.79	1603.13	594.52	-18.07	78.45	1191.34	9.00	79.27	566.09
2.46000	-3151.61	163.31	16.25	-3144.77	171.97	20.51	-3432.19	239.08	52.44	-3357.43	220.21	165.09	-3689.04	-4.54	4.82	-3636.40	34.88	-3.48	-2417.42	370.94	876.95	-3622.46	253.79	428.19	-3497.91	72.75	1219.35	0.00	0.00	0.00	-1979.11	88.68	1684.17	-3407.29	143.88	1575.27	-4028.84	328.72	1637.07	-3316.34	146.09	1602.65	594.56	-18.46	78.47	1191.58	9.03	79.28	567.05
2.47000	-3151.61	163.31	16.25	-3144.77	171.97	20.51	-3433.25	242.59	56.92	-3358.38	223.05	170.38	-3743.97	-7.75	-7.14	-3633.60	34.94	-3.92	-2431.73	369.58	879.51	-3623.33	253.21	433.36	-3512.93	74.60	1217.75	0.00	0.00	0.00	-1979.11	88.68	1684.17	-3368.96	144.20	1574.14	-4025.87	329.35	1636.97	-3311.82	146.38	1602.17	593.41	-17.95	78.42	1192.89	9.46	79.60	566.81
2.48000	-3151.61	163.31	16.25	-3144.77	171.97	20.51	-3434.44	246.01	61.54	-3359.42	225.84	175.76	-3742.01	-7.72	-7.95	-3631.69	34.47	-3.83	-2445.92	368.22	882.03	-3624.12	252.62	438.54	-3474.17	76.58	1218.33	0.00	0.00	0.00	-1979.11	88.68	1684.17	-3396.91	148.43	1575.17	-4022.78	329.97	1636.87	-3307.28	146.67	1601.69	593.66	-18.18	78.39	1192.68	9.39	79.55	566.56
2.49000	-3151.61	163.31	16.25	-3144.77	171.97	20.51	-3435.76	249.37	66.30	-3360.53	228.57	181.25	-3708.91	-6.00	-2.52	-3633.95	34.19	-4.81	-2460.00	366.86	884.50	-3624.84	252.02	443.70	-3479.00	77.81	1218.14	0.00	0.00	0.00	-1979.11	88.68	1684.17	-3377.50	150.32	1573.73	-4019.58	330.57	1636.77	-3302.70	146.95	1601.21	594.91	-18.45	78.54	1192.04	8.96	79.13	566.47
2.50000	-3151.61	163.31	16.25	-3144.77	171.97	20.51	-3437.20	252.64	71.19	-3361.72	231.25	186.85	-3670.40	-4.17	4.26	-3624.05	35.26	-2.84	-2473.96	365.49	886.94	-3625.49	251.41	448.87	-3486.92	75.77	1215.33	0.00	0.00	0.00	-1979.11	88.68	1684.17	-3373.90	153.31	1574.88	-4016.26	331.16	1636.67	-3298.09	147.23	1600.73	593.95	-18.30	78.33	1192.10	8.87	79.05	565.73
2.51000	-3151.61	163.31	16.25	-3144.77	171.97	20.51	-3438.77	255.85	76.22	-3362.99	233.87	192.55	-3622.18	-0.08	14.04	-3646.60	35.38	-7.56	-2487.80	364.12	889.33	-3626.06	250.78	454.02	-3487.21	78.11	1214.85	0.00	0.00	0.00	-1979.11	88.68	1684.17	-3398.34	156.74	1574.34	-4012.83	331.74	1636.56	-3293.45	147.51	1600.24	593.64	-17.90	78.34	1191.33	8.87	78.94	566.38
2.52000	-3151.61	163.31	16.25	-3144.77	171.97	20.51	-3440.46	258.98	81.37	-3364.33	236.44	198.34	-3653.53	-5.54	6.06	-3624.39	34.77	-2.61	-2501.52	362.74	891.68	-3626.55	250.14	459.17	-3520.19	78.93	1214.01	0.00	0.00	0.00	-1979.11	88.68	1684.17	-3359.15	156.67	1572.12	-4009.29	332.30	1636.45	-3288.78	147.78	1599.75	593.57	-18.02	78.33	1191.44	9.29	79.31	565.81
2.53000	-3151.61	163.31	16.25	-3144.77	171.97	20.51	-3442.27	262.03	86.66	-3365.74	238.96	204.23	-3686.18	-7.74	0.47	-3625.76	34.29	-3.79	-2515.11	361.36	893.99	-3626.96	249.49	464.30	-3460.50	82.36	1213.61	0.00	0.00	0.00	-1979.11	88.68	1684.17	-3384.21	154.69	1573.14	-4005.63	332.85	1636.35	-3284.07	148.04	1599.26	595.00	-17.33	78.77	1191.86	9.42	79.31	566.45
2.54000	-3151.61	163.31	16.25	-3144.77	171.97	20.51	-3444.19	265.02	92.07	-3367.22	241.42	210.22	-3700.61	-4.17	-1.63	-3635.52	33.75	-5.16	-2528.59	359.97	896.26	-3627.30	248.83	469.43	-3479.31	81.80	1213.07	0.00	0.00	0.00	-1979.11	88.68	1684.17	-3368.90	159.80	1574.15	-4001.86	333.39	1636.24	-3279.33	148.30	1598.77	595.05	-18.20	78.66	1191.95	9.84	79.48	566.48
2.55000	-3151.61	163.31	16.25	-3144.77	171.97	20.51	-3446.23	267.93	97.61	-3368.78	243.83	216.30	-3726.97	-5.04	-5.92	-3623.26	33.73	-2.77	-2541.94	358.58	898.49	-3627.56	248.16	474.55	-3452.90	84.97	1212.22	0.00	0.00	0.00	-1979.11	88.68	1684.17	-3378.40	162.30	1574.61	-3997.98	333.91	1636.13	-3274.56	148.56	1598.27	595.27	-18.37	78.46	1191.61	9.14	79.26	565.97
2.56000	-3151.61	163.31	16.25	-3144.77	171.97	20.51	-3448.37	270.77	103.26	-3370.39	246.19	222.47	-3713.18	-5.99	-3.61	-3642.83	33.66	-6.82	-2555.16	357.18	900.67	-3627.74	247.48	479.65	-3451.16	84.85	1211.61	0.00	0.00	0.00	-1979.11	88.68	1684.17	-3374.84	164.86	1571.93	-3993.99	334.41	1636.01	-3269.75	148.81	1597.78	594.13	-18.18	78.47	1191.81	8.86	79.24	566.52
2.57000	-3151.61	163.31	16.25	-3144.77	171.97	20.51	-3450.63	273.54	109.05	-3372.07	248.50	228.74	-3698.28	-4.31	-0.48	-3627.80	33.00	-3.90	-2568.26	355.79	902.82	-3627.83	246.79	484.75	-3472.01	84.51	1210.35	0.00	0.00	0.00	-1979.11	88.68	1684.17	-3375.59	165.01	1573.07	-3989.89	334.91	1635.90	-3264.91	149.05	1597.28	593.64	-17.81	78.45	1191.31	9.04	79.14	566.62
2.58000	-3151.61	163.31	16.25	-3144.77	171.97	20.51	-3452.98	276.24	114.94	-3373.81	250.76	235.09	-3628.80	-3.02	9.86	-3643.59	31.05	-7.09	-2581.23	354.38	904.91	-3627.85	246.08	489.82	-3448.86	87.30	1210.26	0.00	0.00	0.00	-1979.11	88.68	1684.17	-3352.60	168.34	1573.79	-3985.67	335.38	1635.79	-3260.04	149.29	1596.78	593.41	-17.93	78.33	1190.94	9.21	79.00	566.92
2.59000	-3151.61	163.31	16.25	-3144.77	171.97	20.51	-3455.45	278.87	120.96	-3375.61	252.97	241.53	-3647.10	-3.45	7.51	-3628.87	31.55	-4.89	-2594.07	352.97	906.97	-3627.78	245.36	494.89	-3436.44	87.93	1209.29	0.00	0.00	0.00	-1979.11	88.68	1684.17	-3345.87	170.94	1572.80	-3981.35	335.85	1635.67	-3255.14	149.53	1596.28	593.75	-17.91	78.36	1191.56	8.83	79.08	566.81
2.60000	-3151.61	163.31	16.25	-3144.77	171.97	20.51	-3458.01	281.43	127.09	-3377.47	255.13	248.05	-3692.26	-5.86	0.30	-3626.15	32.52	-4.62	-2606.78	351.56	908.98	-3627.63	244.64	499.94	-3419.37	90.09	1208.38	0.00	0.00	0.00	-1979.11	88.68	1684.17	-3396.47	170.26	1574.41	-3976.92	336.30	1635.56	-3250.20	149.76	1595.78	593.97	-18.20	78.37	1192.77	9.41	79.30	567.71
2.61000	-3151.61	163.31	16.25	-3144.77	171.97	20.51	-3460.66	283.93	133.33	-3379.39	257.24	254.66	-3662.17	-6.84	4.32	-3627.70	32.16	-5.22	-2619.35	350.14	910.94	-3627.40	243.90	504.97	-3401.88	90.80	1209.23	0.00	0.00	0.00	-1979.11	88.68	1684.17	-3334.11	174.88	1573.58	-3972.38	336.73	1635.44	-3245.23	149.99	1595.28	594.23	-18.25	78.38	1192.26	9.26	79.11	567.05
2.62000	-3151.61	163.31	16.25	-3144.77	171.97	20.51	-3463.42	286.35	139.68	-3381.36	259.30	261.34	-3676.30	-8.54	0.64	-3632.35	31.04	-6.96	-2631.79	348.72	912.86	-3627.08	243.15	509.98	-3400.28	92.74	1207.92	0.00	0.00	0.00	-1979.11	88.68	1684.17	-3326.36	177.56	1574.03	-3967.72	337.15	1635.32	-3240.23	150.22	1594.78	594.53	-17.96	78.55	1192.26	9.35	79.40	567.72
2.63000	-3151.61	163.31	16.25	-3144.77	171.97	20.51	-3466.26	288.71	146.14	-3383.38	261.31	268.11	-3643.77	-8.62	3.88	-3630.27	29.83	-4.80	-2644.09	347.30	914.73	-3626.67	242.39	514.98	-3413.73	95.04	1208.94	0.00	0.00	0.00	-1979.11	88.68	1684.17	-3287.92	177.65	1573.76	-3962.96	337.56	1635.20	-3235.19	150.44	1594.27	594.78	-17.80	78.78	1192.06	9.48	79.09	566.41
2.64000	-3151.61	163.31	16.25	-3144.77	171.97	20.51	-3469.19	291.00	152.71	-3385.45	263.27	274.96	-3673.82	-5.81	0.55	-3637.76	30.66	-6.53	-2656.26	345.87	916.56	-3626.18	241.62	519.95	-3411.32	96.62	1208.46	0.00	0.00	0.00	-1979.11	88.68	1684.17	-3326.66	179.26	1575.76	-3958.10	337.95	1635.08	-3230.12	150.65	1593.77	594.16	-18.58	78.40	1192.33	8.96	79.48	567.13
2.65000	-3151.61	163.31	16.25	-3144.77	171.97	20.51	-3472.21	293.23	159.38	-3387.57	265.18	281.88	-3671.61	-11.98	-1.62	-3616.75	29.82	-3.60	-2668.29	344.43	918.34	-3625.59	240.84	524.91	-3401.01	96.47	1207.80	0.00	0.00	0.00	-1979.11	88.68	1684.17	-3276.76	180.32	1575.29	-3953.12	338.32	1634.96	-3225.02	150.87	1593.26	593.32	-18.44	77.93	1191.00	8.99	79.04	565.91
2.66000	-3151.61	163.31	16.25	-3144.77	171.97	20.51	-3475.32	295.38	166.16	-3389.73	267.05	288.87	-3652.19	-11.02	2.36	-3629.75	28.87	-6.12	-2680.18	343.00	920.07	-3624.92	240.05	529.84	-3366.85	99.74	1210.09	0.00	0.00	0.00	-1979.11	88.68	1684.17	-3306.17	181.44	1577.59	-3948.04	338.68	1634.84	-3219.88	151.07	1592.76	594.94	-18.04	78.48	1192.14	8.73	79.24	566.55
2.67000	-3151.61	163.31	16.25	-3144.77	171.97	20.51	-3478.50	297.48	173.03	-3391.94	268.87	295.94	-3624.07	-12.81	7.08	-3646.90	26.12	-9.34	-2691.92	341.55	921.76	-3624.17	239.25	534.76	-3385.97	100.44	1208.82	0.00	0.00	0.00	-1979.11	88.68	1684.17	-3298.95	186.94	1578.65	-3942.85	339.03	1634.72	-3214.71	151.28	1592.25	595.26	-17.57	78.73	1191.58	8.73	79.14	566.09
2.68000	-3151.61	163.31	16.25	-3144.77	171.97	20.51	-3481.77	299.51	180.00	-3394.19	270.64	303.08	-3627.81	-12.76	5.74	-3637.87	26.39	-8.06	-2703.53	340.11	923.40	-3623.32	238.44	539.64	-3397.16	102.05	1209.31	0.00	0.00	0.00	-1979.11	88.68	1684.17	-3284.85	186.99	1580.44	-3937.56	339.36	1634.59	-3209.51	151.48	1591.75	594.45	-17.51	78.60	1191.19	8.72	79.18	566.52
2.69000	-3151.61	163.31	16.25	-3144.77	171.97	20.51	-3485.11	301.48	187.07	-3396.48	272.36	310.29	-3684.43	-10.74	-5.41	-3651.50	26.87	-10.90	-2714.99	338.65	924.99	-3622.37	237.62	544.51	-3377.83	104.77	1210.56	0.00	0.00	0.00	-1979.11	88.68	1684.17	-3301.33	190.98	1582.67	-3932.16	339.68	1634.47	-3204.27	151.67	1591.24	595.83	-18.08	78.95	1192.29	9.05	79.40	565.48
2.70000	-3151.61	163.31	16.25	-3144.77	171.97	20.51	-3488.53	303.38	194.23	-3398.81	274.04	317.56	-3657.39	-11.59	-1.60	-3638.20	25.44	-7.33	-2726.30	337.20	926.53	-3621.34	236.78	549.35	-3358.23	107.10	1212.49	0.00	0.00	0.00	-1979.11	88.68	1684.17	-3295.07	191.86	1583.58	-3926.66	339.98	1634.34	-3199.00	151.86	1590.74	595.13	-18.14	78.79	1192.12	8.79	79.09	566.31
2.71000	-3151.61	163.31	16.25	-3144.77	171.97	20.51	-3492.01	305.22	201.48	-3401.18	275.68	324.90	-3673.64	-11.06	-3.95	-3611.97	24.16	-4.38	-2737.47	335.74	928.02	-3620.21	235.94	554.16	-3353.46	108.44	1213.57	0.00	0.00	0.00	-1979.11	88.68	1684.17	-3278.55	192.95	1586.43	-3921.05	340.27	1634.22	-3193.70	152.05	1590.23	594.22	-18.50	78.48	1191.63	8.61	79.01	566.48
2.72000	-3151.61	163.31	16.25	-3144.77	171.97	20.51	-3495.57	307.00	208.82	-3403.58	277.26	332.30	-3687.36	-13.76	-6.14	-3629.22	25.56	-7.43	-2748.49	334.28	929.47	-3618.99	235.09	558.95	-3340.38	112.81	1216.96	0.00	0.00	0.00	-1979.11	88.68	1684.17	-3283.46	194.09	1589.16	-3915.34	340.54	1634.09	-3188.36	152.23	1589.73	594.79	-18.51	78.61	1191.55	9.40	78.97	566.65
2.73000	-3151.61	163.31	16.25	-3144.77	171.97	20.51	-3499.19	308.72	216.25	-3406.01	278.81	339.77	-3642.50	-14.16	-0.64	-3586.54	22.77	-0.47	-2759.36	332.81	930.86	-3617.68	234.23	563.70	-3318.99	115.94	1219.04	0.00	0.00	0.00	-1979.11	88.68	1684.17	-3250.22	197.69	1589.05	-3909.52	340.79	1633.96	-3182.99	152.41	1589.22	595.03	-17.99	78.79	1191.92	9.07	78.92	565.64
2.74000	-3151.61	163.31	16.25	-3144.77	171.97	20.51	-3502.88	310.37	223.77	-3408.47	280.31	347.29	-3653.01	-15.44	-2.78	-3602.34	24.13	-3.82	-2770.07	331.33	932.20	-3616.27	233.36	568.43	-3338.14	117.26	1219.06	0.00	0.00	0.00	-1979.11	88.68	1684.17	-3263.15	197.50	1593.96	-3903.60	341.03	1633.83	-3177.58	152.59	1588.72	594.67	-17.98	78.73	1192.17	9.65	79.43	566.21
2.75000	-3151.61	163.31	16.25	-3144.77	171.97	20.51	-3506.62	311.97	231.36	-3410.96	281.76	354.88	-3637.63	-18.81	-3.92	-3630.69	24.17	-9.01	-2780.64	329.86	933.50	-3614.76	232.48	573.13	-3345.03	118.22	1221.34	0.00	0.00	0.00	-1979.11	88.68	1684.17	-3255.21	201.35	1595.42	-3897.58	341.26	1633.71	-3172.14	152.76	1588.21	593.82	-18.23	78.38	1191.28	9.24	79.24	567.02
2.76000	-3151.61	163.31	16.25	-3144.77	171.97	20.51	-3510.43	313.51	239.04	-3413.48	283.17	362.52	-3629.06	-17.49	-1.93	-3563.15	24.80	-1.81	-2791.05	328.38	934.74	-3613.16	231.59	577.80	-3323.60	119.51	1223.59	0.00	0.00	0.00	-1979.11	88.68	1684.17	-3250.93	202.43	1599.11	-3891.46	341.47	1633.58	-3166.67	152.93	1587.71	593.59	-18.09	78.24	1191.95	8.57	79.19	566.72
2.77000	-3151.61	163.31	16.25	-3144.77	171.97	20.51	-3514.29	314.98	246.80	-3416.02	284.54	370.21	-3661.25	-18.81	-9.32	-3550.53	24.70	-0.80	-2801.31	326.89	935.93	-3611.45	230.70	582.43	-3331.10	120.79	1225.26	0.00	0.00	0.00	-1979.11	88.68	1684.17	-3232.88	204.00	1600.51	-3885.23	341.66	1633.45	-3161.16	153.10	1587.21	594.21	-18.54	78.51	1192.45	9.11	79.41	565.81
2.78000	-3151.61	163.31	16.25	-3144.77	171.97	20.51	-3518.20	316.40	254.64	-3418.58	285.87	377.96	-3626.41	-16.28	-8.96	-3538.01	24.65	0.29	-2811.40	325.40	937.07	-3609.65	229.79	587.03	-3311.55	121.21	1226.07	0.00	0.00	0.00	-1979.11	88.68	1684.17	-3232.83	206.40	1601.93	-3878.91	341.84	1633.32	-3155.62	153.26	1586.71	594.41	-17.92	78.64	1191.64	9.43	79.13	565.66
2.79000	-3151.61	163.31	16.25	-3144.77	171.97	20.51	-3522.16	317.76	262.55	-3421.16	287.15	385.76	-3649.99	-17.34	-17.68	-3525.60	24.66	1.45	-2821.34	323.91	938.16	-3607.75	228.87	591.60	-3327.15	125.42	1227.00	0.00	0.00	0.00	-1979.11	88.68	1684.17	-3230.59	207.82	1604.10	-3872.48	342.01	1633.19	-3150.05	153.41	1586.21	594.51	-17.81	78.71	1191.54	9.26	79.25	566.60
2.80000	-3151.61	163.31	16.25	-3144.77	171.97	20.51	-3526.17	319.07	270.53	-3423.76	288.39	393.61	-3627.40	-14.79	-15.55	-3513.28	24.71	2.69	-2831.12	322.41	939.19	-3605.74	227.95	596.14	-3335.11	124.61	1229.02	0.00	0.00	0.00	-1979.11	88.68	1684.17	-3162.37	209.64	1604.90	-3865.95	342.15	1633.06	-3144.44	153.57	1585.71	595.11	-17.79	78.84	1192.02	9.06	79.45	565.91
2.81000	-3151.61	163.31	16.25	-3144.77	171.97	20.51	-3530.23	320.31	278.59	-3426.38	289.59	401.51	-3597.73	-10.62	-9.89	-3501.06	24.82	4.00	-2840.74	320.91	940.17	-3603.64	227.01	600.63	-3291.76	127.89	1231.67	0.00	0.00	0.00	-1979.11	88.68	1684.17	-3180.88	210.89	1606.70	-3859.33	342.28	1632.93	-3138.79	153.72	1585.21	594.21	-17.77	78.69	1191.66	9.38	79.28	566.59
2.82000	-3151.61	163.31	16.25	-3144.77	171.97	20.51	-3534.33	321.51	286.72	-3429.01	290.75	409.45	-3586.88	-6.28	-8.40	-3488.93	24.98	5.38	-2850.20	319.40	941.10	-3601.43	226.07	605.09	-3291.44	129.20	1231.91	0.00	0.00	0.00	-1979.11	88.68	1684.17	-3185.96	211.37	1608.71	-3852.60	342.40	1632.79	-3133.12	153.87	1584.72	594.64	-18.32	78.45	1190.31	9.05	78.84	567.10
2.83000	-3151.61	163.31	16.25	-3144.77	171.97	20.51	-3538.47	322.64	294.91	-3431.66	291.86	417.43	-3569.79	1.17	-6.81	-3476.90	25.19	6.83	-2859.49	317.89	941.97	-3599.12	225.12	609.52	-3256.55	131.15	1233.93	0.00	0.00	0.00	-1979.11	88.68	1684.17	-3201.59	217.07	1610.91	-3845.77	342.50	1632.66	-3127.41	154.01	1584.22	594.05	-17.91	78.29	1191.24	8.91	78.85	565.47
2.84000	-3151.61	163.31	16.25	-3144.77	171.97	20.51	-3542.64	323.72	303.16	-3434.31	292.94	425.46	-3569.86	8.29	-8.24	-3464.95	25.45	8.34	-2868.62	316.38	942.79	-3596.71	224.16	613.90	-3275.13	129.49	1233.17	0.00	0.00	0.00	-1979.11	88.68	1684.17	-3183.57	219.17	1612.68	-3838.85	342.58	1632.53	-3121.66	154.15	1583.73	593.92	-18.26	78.46	1191.71	9.29	78.91	565.07
2.85000	-3151.61	163.31	16.25	-3144.77	171.97	20.51	-3546.86	324.75	311.48	-3436.97	293.97	433.53	-3537.41	16.62	-4.51	-3453.09	25.76	9.92	-2877.58	314.86	943.56	-3594.19	223.19	618.25	-3268.62	132.37	1234.68	0.00	0.00	0.00	-1979.11	88.68	1684.17	-3152.87	217.93	1612.47	-3831.83	342.65	1632.40	-3115.88	154.29	1583.24	593.49	-18.75	78.16	1192.08	9.53	79.32	566.44
2.86000	-3151.61	163.31	16.25	-3144.77	171.97	20.51	-3551.10	325.72	319.86	-3439.64	294.97	441.64	-3518.77	21.14	-2.90	-3441.31	26.11	11.57	-2886.37	313.34	944.27	-3591.56	222.21	622.55	-3268.50	134.65	1235.23	0.00	0.00	0.00	-1979.11	88.68	1684.17	-3156.30	219.20	1614.02	-3824.71	342.70	1632.26	-3110.06	154.42	1582.75	594.51	-18.04	78.52	1192.92	9.52	79.54	566.19
2.87000	-3151.61	163.31	16.25	-3144.77	171.97	20.51	-3555.37	326.64	328.30	-3442.32	295.93	449.79	-3462.38	24.82	5.50	-3429.61	26.51	13.28	-2894.99	311.81	944.92	-3588.83	221.23	626.81	-3257.08	134.98	1236.28	0.00	0.00	0.00	-1979.11	88.68	1684.17	-3148.10	219.92	1616.34	-3817.49	342.74	1632.13	-3104.22	154.55	1582.27	595.26	-17.99	78.75	1192.88	8.79	79.51	565.32
2.88000	-3151.61	163.31	16.25	-3144.77	171.97	20.51	-3559.67	327.50	336.80	-3444.99	296.85	457.97	-3456.09	26.96	4.85	-3418.00	26.96	15.06	-2903.45	310.28	945.52	-3585.99	220.23	631.03	-3253.18	138.07	1237.95	0.00	0.00	0.00	-1979.11	88.68	1684.17	-3154.23	223.91	1618.28	-3810.18	342.76	1632.00	-3098.33	154.68	1581.78	594.29	-18.18	78.40	1192.02	8.90	79.08	566.10
2.89000	-3151.61	163.31	16.25	-3144.77	171.97	20.51	-3564.00	328.32	345.34	-3447.67	297.73	466.18	-3416.49	28.83	8.19	-3406.46	27.45	16.89	-2911.72	308.75	946.07	-3583.04	219.23	635.21	-3248.39	138.27	1237.22	0.00	0.00	0.00	-1979.11	88.68	1684.17	-3192.52	222.08	1620.54	-3802.77	342.76	1631.86	-3092.41	154.80	1581.30	594.79	-17.64	78.43	1192.67	9.66	79.47	566.88
2.90000	-3151.61	163.31	16.25	-3144.77	171.97	20.51	-3568.35	329.08	353.95	-3450.34	298.57	474.42	-3392.68	29.22	10.00	-3395.00	27.98	18.79	-2919.83	307.21	946.55	-3579.98	218.22	639.34	-3239.50	137.67	1237.12	0.00	0.00	0.00	-1979.11	88.68	1684.17	-3151.76	223.42	1621.49	-3795.27	342.75	1631.73	-3086.46	154.92	1580.82	594.90	-18.07	78.69	1191.61	9.60	79.48	566.05
2.91000	-3151.61	163.31	16.25	-3144.77	171.97	20.51	-3572.71	329.79	362.60	-3453.02	299.37	482.70	-3408.08	25.52	3.76	-3383.61	28.56	20.74	-2927.76	305.66	946.98	-3576.81	217.20	643.42	-3216.06	140.51	1238.49	0.00	0.00	0.00	-1979.11	88.68	1684.17	-3155.62	224.28	1620.67	-3787.67	342.72	1631.60	-3080.47	155.04	1580.34	594.22	-18.43	78.44	1191.56	9.36	79.30	565.60
2.92000	-3151.61	163.31	16.25	-3144.77	171.97	20.51	-3577.10	330.46	371.30	-3455.68	300.14	491.00	-3343.32	25.50	10.68	-3372.29	29.17	22.76	-2935.51	304.12	947.35	-3573.53	216.18	647.46	-3213.19	140.78	1238.74	0.00	0.00	0.00	-1979.11	88.68	1684.17	-3135.10	226.14	1621.19	-3779.98	342.68	1631.46	-3074.45	155.15	1579.87	594.07	-17.88	78.51	1191.64	9.43	79.35	566.14
2.93000	-3151.61	163.31	16.25	-3144.77	171.97	20.51	-3581.49	331.07	380.05	-3458.34	300.87	499.33	-3322.52	23.71	11.06	-3361.03	29.83	24.82	-2943.09	302.57	947.67	-3570.14	215.14	651.45	-3207.08	140.49	1237.87	0.00	0.00	0.00	-1979.11	88.68	1684.17	-3123.39	227.65	1619.85	-3772.19	342.62	1631.33	-3068.39	155.26	1579.40	593.39	-18.02	78.17	1191.44	9.04	79.21	565.90
2.94000	-3151.61	163.31	16.25	-3144.77	171.97	20.51	-3585.90	331.63	388.84	-3460.99	301.57	507.69	-3313.75	21.19	9.60	-3349.85	30.53	26.94	-2950.48	301.01	947.92	-3566.63	214.10	655.40	-3214.19	141.51	1237.46	0.00	0.00	0.00	-1979.11	88.68	1684.17	-3119.20	227.83	1621.67	-3764.31	342.54	1631.20	-3062.30	155.37	1578.93	593.79	-18.08	78.40	1191.54	8.83	79.09	565.92
2.95000	-3151.61	163.31	16.25	-3144.77	171.97	20.51	-3590.32	332.15	397.67	-3463.63	302.23	516.07	-3303.02	18.27	6.51	-3338.73	31.27	29.12	-2957.70	299.45	948.12	-3563.01	213.05	659.29	-3193.24	141.55	1237.12	0.00	0.00	0.00	-1979.11	88.68	1684.17	-3107.90	228.95	1621.16	-3756.34	342.44	1631.06	-3056.17	155.48	1578.47	594.77	-18.22	78.45	1191.96	8.83	79.43	566.06
2.96000	-3151.61	163.31	16.25	-3144.77	171.97	20.51	-3594.74	332.61	406.54	-3466.26	302.85	524.46	-3255.27	17.02	10.87	-3327.67	32.05	31.35	-2964.73	297.89	948.25	-3559.28	212.00	663.14	-3202.65	140.12	1236.99	0.00	0.00	0.00	-1979.11	88.68	1684.17	-3090.97	227.89	1620.67	-3748.27	342.33	1630.93	-3050.01	155.58	1578.00	593.24	-18.12	78.10	1192.54	9.27	79.60	566.20
2.97000	-3151.61	163.31	16.25	-3144.77	171.97	20.51	-3599.17	333.03	415.45	-3468.86	303.44	532.88	-3207.43	17.12	14.75	-3316.67	32.86	33.62	-2971.58	296.32	948.33	-3555.43	210.94	666.93	-3192.28	141.25	1236.55	0.00	0.00	0.00	-1979.11	88.68	1684.17	-3092.86	230.70	1620.22	-3740.11	342.20	1630.80	-3043.81	155.68	1577.54	592.96	-18.23	78.15	1192.29	9.32	79.40	565.39
2.98000	-3151.61	163.31	16.25	-3144.77	171.97	20.51	-3603.60	333.40	424.40	-3471.46	303.99	541.32	-3173.75	14.20	17.79	-3305.72	33.71	35.95	-2978.24	294.75	948.35	-3551.46	209.87	670.67	-3171.02	143.66	1236.51	0.00	0.00	0.00	-1979.11	88.68	1684.17	-3094.71	228.30	1619.87	-3731.86	342.06	1630.66	-3037.58	155.78	1577.09	594.66	-18.58	78.60	1192.17	9.07	79.06	566.57
2.99000	-3151.61	163.31	16.25	-3144.77	171.97	20.51	-3608.03	333.73	433.38	-3474.03	304.51	549.77	-3156.64	11.17	18.30	-3294.83	34.60	38.32	-2984.72	293.18	948.31	-3547.38	208.79	674.36	-3175.15	142.02	1234.89	0.00	0.00	0.00	-1979.11	88.68	1684.17	-3060.00	228.35	1619.05	-3723.52	341.89	1630.53	-3031.31	155.87	1576.64	594.96	-18.12	78.70	1191.77	9.57	79.24	565.82
3.00000	-3151.61	163.31	16.25	-3144.77	171.97	20.51	-3612.45	334.01	442.39	-3476.58	304.99	558.23	-3117.18	10.33	21.19	-3284.00	35.52	40.75	-2991.01	291.60	948.21	-3543.18	207.70	677.99	-3155.97	143.81	1233.84	0.00	0.00	0.00	-1979.11	88.68	1684.17	-3075.15	227.90	1619.04	-3715.08	341.71	1630.40	-3025.01	155.96	1576.19	594.97	-18.34	78.74	1191.80	9.99	79.44	565.97
3.01000	-3151.61	163.31	16.25	-3144.77	171.97	20.51	-3616.87	334.25	451.44	-3479.11	305.44	566.71	-3056.82	10.47	28.15	-3273.21	36.47	43.21	-2997.11	290.01	948.04	-3538.86	206.61	681.57	-3144.32	141.62	1233.88	0.00	0.00	0.00	-1979.11	88.68	1684.17	-3061.11	227.24	1620.15	-3706.56	341.52	1630.27	-3018.68	156.05	1575.74	593.88	-18.25	78.35	1191.33	9.15	79.03	566.37
3.02000	-3151.61	163.31	16.25	-3144.77	171.97	20.51	-3621.28	334.44	460.51	-3481.61	305.86	575.20	-3016.91	8.95	31.22	-3262.47	37.46	45.72	-3003.02	288.43	947.82	-3534.41	205.51	685.09	-3152.26	142.92	1233.03	0.00	0.00	0.00	-1979.11	88.68	1684.17	-3053.63	229.80	1618.30	-3697.95	341.31	1630.13	-3012.30	156.14	1575.30	594.85	-18.46	78.53	1192.20	8.92	79.29	566.61
3.03000	-3151.61	163.31	16.25	-3144.77	171.97	20.51	-3625.67	334.58	469.60	-3484.09	306.24	583.70	-2978.47	7.54	34.14	-3251.78	38.48	48.27	-3008.74	286.83	947.53	-3529.85	204.41	688.56	-3124.29	143.48	1231.99	0.00	0.00	0.00	-1979.11	88.68	1684.17	-3064.53	228.96	1619.06	-3689.24	341.08	1630.00	-3005.89	156.22	1574.87	595.18	-17.74	78.79	1190.93	9.39	78.89	566.17
3.04000	-3151.61	163.31	16.25	-3144.77	171.97	20.51	-3630.05	334.69	478.72	-3486.54	306.59	592.20	-2941.48	6.26	36.93	-3241.13	39.53	50.87	-3014.26	285.24	947.18	-3525.17	203.30	691.96	-3129.91	144.13	1231.70	0.00	0.00	0.00	-1979.11	88.68	1684.17	-3065.14	228.36	1618.47	-3680.45	340.83	1629.87	-2999.45	156.30	1574.44	594.80	-17.45	78.99	1190.99	9.27	78.83	566.05
3.05000	-3151.61	163.31	16.25	-3144.77	171.97	20.51	-3634.42	334.75	487.86	-3488.95	306.91	600.71	-2905.92	5.09	39.58	-3230.52	40.61	53.50	-3019.59	283.64	946.76	-3520.36	202.18	695.31	-3136.20	142.21	1231.05	0.00	0.00	0.00	-1979.11	88.68	1684.17	-3040.62	227.51	1616.77	-3671.57	340.56	1629.74	-2992.97	156.38	1574.01	594.65	-18.54	78.85	1191.47	9.40	78.97	566.23
3.06000	-3151.61	163.31	16.25	-3144.77	171.97	20.51	-3638.76	334.77	497.02	-3491.34	307.20	609.22	-2871.76	4.04	42.10	-3219.95	41.72	56.17	-3024.72	282.04	946.29	-3515.44	201.05	698.60	-3126.14	141.86	1228.84	0.00	0.00	0.00	-1979.11	88.68	1684.17	-3036.59	227.32	1617.33	-3662.60	340.28	1629.61	-2986.46	156.46	1573.58	594.24	-17.93	78.49	1191.94	8.97	78.96	566.37
3.07000	-3151.61	163.31	16.25	-3144.77	171.97	20.51	-3643.09	334.75	506.20	-3493.68	307.46	617.73	-2838.98	3.09	44.48	-3209.42	42.86	58.88	-3029.66	280.43	945.75	-3510.38	199.92	701.82	-3123.98	140.97	1228.56	0.00	0.00	0.00	-1979.11	88.68	1684.17	-3019.06	226.51	1616.36	-3653.55	339.98	1629.48	-2979.91	156.53	1573.16	593.62	-18.56	78.27	1191.89	8.65	79.14	567.06
3.08000	-3151.61	163.31	16.25	-3144.77	171.97	20.51	-3647.38	334.68	515.39	-3495.99	307.69	626.25	-2807.55	2.26	46.74	-3198.92	44.02	61.63	-3034.39	278.82	945.14	-3505.20	198.78	704.99	-3098.31	140.41	1228.80	0.00	0.00	0.00	-1979.11	88.68	1684.17	-2997.02	225.92	1614.79	-3644.40	339.67	1629.35	-2973.32	156.60	1572.75	593.54	-18.74	78.21	1190.70	9.41	79.00	566.63
3.09000	-3151.61	163.31	16.25	-3144.77	171.97	20.51	-3651.65	334.58	524.59	-3498.26	307.88	634.76	-2777.45	1.52	48.86	-3188.45	45.22	64.41	-3038.92	277.20	944.48	-3499.90	197.64	708.09	-3092.67	140.27	1226.61	0.00	0.00	0.00	-1979.11	88.68	1684.17	-3012.85	221.55	1614.97	-3635.17	339.33	1629.22	-2966.70	156.67	1572.34	594.55	-18.19	78.54	1192.12	9.28	79.50	565.88
3.10000	-3151.61	163.31	16.25	-3144.77	171.97	20.51	-3655.89	334.44	533.81	-3500.50	308.05	643.27	-2748.66	0.88	50.86	-3178.01	46.43	67.22	-3043.26	275.59	943.74	-3494.47	196.49	711.13	-3089.51	139.53	1226.23	0.00	0.00	0.00	-1979.11	88.68	1684.17	-3012.22	222.08	1615.36	-3625.86	338.98	1629.09	-2960.04	156.74	1571.93	594.40	-18.06	78.67	1192.21	9.59	79.30	566.37
3.11000	-3151.61	163.31	16.25	-3144.77	171.97	20.51	-3660.10	334.25	543.04	-3502.68	308.19	651.77	-2721.15	0.35	52.74	-3167.60	47.68	70.06	-3047.39	273.96	942.95	-3488.91	195.33	714.11	-3081.19	138.08	1225.98	0.00	0.00	0.00	-1979.11	88.68	1684.17	-2970.26	221.51	1613.26	-3616.46	338.61	1628.96	-2953.35	156.80	1571.53	594.14	-17.60	78.61	1191.32	9.27	79.04	567.05
3.12000	-3151.61	163.31	16.25	-3144.77	171.97	20.51	-3664.27	334.03	552.27	-3504.82	308.29	660.26	-2694.89	-0.10	54.49	-3157.22	48.95	72.94	-3051.31	272.34	942.08	-3483.22	194.17	717.01	-3070.58	138.13	1224.72	0.00	0.00	0.00	-1979.11	88.68	1684.17	-2985.26	219.36	1613.64	-3606.97	338.22	1628.84	-2946.62	156.86	1571.14	594.73	-18.27	78.75	1191.39	8.76	78.97	566.26
3.13000	-3151.61	163.31	16.25	-3144.77	171.97	20.51	-3668.41	333.77	561.51	-3506.92	308.37	668.75	-2669.87	-0.45	56.12	-3146.86	50.24	75.84	-3055.03	270.71	941.15	-3477.41	193.01	719.85	-3068.26	137.28	1224.23	0.00	0.00	0.00	-1979.11	88.68	1684.17	-2989.50	217.40	1612.62	-3597.40	337.82	1628.71	-2939.86	156.92	1570.75	594.33	-18.13	78.40	1192.26	8.52	79.22	566.22
3.14000	-3151.61	163.31	16.25	-3144.77	171.97	20.51	-3672.50	333.48	570.75	-3508.97	308.42	677.22	-2646.06	-0.72	57.64	-3136.52	51.55	78.78	-3058.54	269.07	940.16	-3471.46	191.83	722.63	-3063.31	136.86	1222.70	0.00	0.00	0.00	-1979.11	88.68	1684.17	-2965.22	217.34	1612.85	-3587.74	337.40	1628.58	-2933.06	156.98	1570.36	594.39	-17.91	78.48	1191.75	8.35	79.07	566.57
3.15000	-3151.61	163.31	16.25	-3144.77	171.97	20.51	-3676.55	333.15	579.99	-3510.96	308.45	685.68	-2623.43	-0.90	59.04	-3126.19	52.89	81.73	-3061.84	267.43	939.09	-3465.38	190.65	725.33	-3049.95	136.50	1220.96	0.00	0.00	0.00	-1979.11	88.68	1684.17	-2965.29	214.70	1611.40	-3578.00	336.96	1628.46	-2926.22	157.03	1569.98	593.71	-18.60	78.20	1192.47	8.37	79.39	565.46
3.16000	-3151.61	163.31	16.25	-3144.77	171.97	20.51	-3680.56	332.78	589.23	-3512.90	308.44	694.13	-2601.96	-1.00	60.32	-3115.89	54.24	84.72	-3064.93	265.79	937.96	-3459.17	189.47	727.97	-3031.47	135.36	1219.14	0.00	0.00	0.00	-1979.11	88.68	1684.17	-2946.99	211.04	1612.89	-3568.18	336.50	1628.33	-2919.35	157.09	1569.61	593.73	-18.29	78.13	1191.99	8.95	79.36	565.23
3.17000	-3151.61	163.31	16.25	-3144.77	171.97	20.51	-3684.52	332.37	598.46	-3514.79	308.41	702.56	-2581.63	-1.03	61.50	-3105.59	55.62	87.73	-3067.81	264.15	936.76	-3452.83	188.28	730.53	-3030.33	133.81	1218.48	0.00	0.00	0.00	-1979.11	88.68	1684.17	-2926.21	208.91	1611.65	-3558.28	336.02	1628.21	-2912.44	157.14	1569.24	594.42	-18.47	78.28	1191.30	9.70	79.27	565.64
3.18000	-3151.61	163.31	16.25	-3144.77	171.97	20.51	-3688.42	331.93	607.69	-3516.62	308.35	710.98	-2562.42	-0.98	62.56	-3095.31	57.01	90.76	-3070.47	262.50	935.50	-3446.35	187.09	733.03	-3038.71	131.55	1217.86	0.00	0.00	0.00	-1979.11	88.68	1684.17	-2908.72	207.74	1610.27	-3548.29	335.53	1628.09	-2905.49	157.19	1568.88	592.57	-18.48	77.75	1192.23	9.41	79.34	566.62
3.19000	-3151.61	163.31	16.25	-3144.77	171.97	20.51	-3692.28	331.46	616.91	-3518.40	308.26	719.37	-2544.30	-0.85	63.51	-3085.04	58.42	93.81	-3072.92	260.84	934.16	-3439.74	185.89	735.45	-3037.19	130.75	1216.13	0.00	0.00	0.00	-1979.11	88.68	1684.17	-2923.22	205.26	1611.88	-3538.22	335.02	1627.97	-2898.51	157.24	1568.52	594.42	-18.49	78.42	1192.32	8.94	79.21	566.97
3.20000	-3151.61	163.31	16.25	-3144.77	171.97	20.51	-3696.08	330.95	626.13	-3520.11	308.15	727.75	-2527.24	-0.66	64.37	-3074.78	59.85	96.88	-3075.16	259.18	932.76	-3432.99	184.68	737.80	-3028.16	129.69	1215.23	0.00	0.00	0.00	-1979.11	88.68	1684.17	-2903.20	202.12	1611.35	-3528.07	334.49	1627.84	-2891.50	157.28	1568.17	593.26	-18.58	78.06	1191.51	8.89	79.00	566.99
3.21000	-3151.61	163.31	16.25	-3144.77	171.97	20.51	-3699.81	330.41	635.33	-3521.76	308.02	736.10	-2511.22	-0.41	65.11	-3064.52	61.30	99.97	-3077.17	257.52	931.29	-3426.11	183.47	740.07	-3030.84	127.69	1214.42	0.00	0.00	0.00	-1979.11	88.68	1684.17	-2875.96	198.69	1611.04	-3517.84	333.94	1627.72	-2884.44	157.32	1567.83	593.07	-18.07	78.34	1191.58	8.80	79.15	565.92
3.22000	-3151.61	163.31	16.25	-3144.77	171.97	20.51	-3703.49	329.83	644.52	-3523.34	307.85	744.42	-2496.22	-0.09	65.76	-3054.26	62.76	103.08	-3078.97	255.86	929.74	-3419.09	182.25	742.27	-3021.41	127.50	1214.82	0.00	0.00	0.00	-1979.11	88.68	1684.17	-2872.91	195.35	1611.11	-3507.52	333.37	1627.60	-2877.35	157.37	1567.49	593.70	-17.73	78.61	1191.80	9.19	78.83	565.81
3.23000	-3151.61	163.31	16.25	-3144.77	171.97	20.51	-3707.11	329.23	653.69	-3524.86	307.67	752.72	-2482.21	0.29	66.30	-3044.00	64.23	106.20	-3080.55	254.19	928.13	-3411.93	181.03	744.39	-3013.42	125.66	1213.46	0.00	0.00	0.00	-1979.11	88.68	1684.17	-2842.54	192.80	1610.51	-3497.13	332.79	1627.49	-2870.23	157.41	1567.16	593.12	-18.17	78.24	1192.76	9.28	79.33	566.58
3.24000	-3151.61	163.31	16.25	-3144.77	171.97	20.51	-3710.65	328.59	662.84	-3526.30	307.46	760.99	-2469.18	0.72	66.75	-3033.74	65.72	109.34	-3081.90	252.52	926.45	-3404.63	179.81	746.44	-2969.34	124.62	1212.82	0.00	0.00	0.00	-1979.11	88.68	1684.17	-2855.49	188.70	1612.34	-3486.66	332.18	1627.37	-2863.06	157.44	1566.83	592.70	-17.88	78.08	1192.70	9.48	79.66	566.20
3.25000	-3151.61	163.31	16.25	-3144.77	171.97	20.51	-3714.13	327.92	671.98	-3527.68	307.22	769.23	-2457.08	1.20	67.11	-3023.48	67.22	112.49	-3083.04	250.84	924.69	-3397.19	178.58	748.40	-2961.99	122.66	1212.04	0.00	0.00	0.00	-1979.11	88.68	1684.17	-2836.94	187.49	1612.86	-3476.11	331.56	1627.25	-2855.86	157.48	1566.51	594.39	-17.94	78.68	1191.61	8.96	79.04	565.58
3.26000	-3151.61	163.31	16.25	-3144.77	171.97	20.51	-3717.54	327.22	681.09	-3528.99	306.96	777.43	-2445.92	1.74	67.37	-3013.21	68.73	115.65	-3083.94	249.16	922.87	-3389.61	177.35	750.29	-2913.99	121.84	1211.23	0.00	0.00	0.00	-1979.11	88.68	1684.17	-2841.90	184.33	1611.89	-3465.48	330.92	1627.14	-2848.63	157.51	1566.20	594.63	-17.90	78.42	1191.79	8.94	79.03	567.16
3.27000	-3151.61	163.31	16.25	-3144.77	171.97	20.51	-3720.87	326.49	690.18	-3530.22	306.68	785.60	-2435.64	2.32	67.54	-3002.93	70.26	118.82	-3084.62	247.48	920.97	-3381.89	176.11	752.10	-2910.06	117.92	1211.63	0.00	0.00	0.00	-1979.11	88.68	1684.17	-2866.55	180.69	1614.37	-3454.77	330.26	1627.02	-2841.36	157.55	1565.90	594.73	-18.32	78.72	1191.28	8.75	78.61	566.90
3.28000	-3151.61	163.31	16.25	-3144.77	171.97	20.51	-3724.13	325.73	699.24	-3531.37	306.38	793.74	-2426.25	2.94	67.62	-2992.64	71.79	122.00	-3085.08	245.79	919.00	-3374.03	174.87	753.82	-2884.99	117.20	1211.28	0.00	0.00	0.00	-1979.11	88.68	1684.17	-2832.60	176.88	1614.25	-3443.98	329.58	1626.91	-2834.05	157.58	1565.60	593.94	-18.22	78.52	1192.05	8.85	79.36	566.14
3.29000	-3151.61	163.31	16.25	-3144.77	171.97	20.51	-3727.31	324.94	708.27	-3532.44	306.05	801.84	-2417.70	3.60	67.61	-2982.34	73.33	125.19	-3085.30	244.10	916.96	-3366.03	173.62	755.46	-2882.45	113.86	1211.88	0.00	0.00	0.00	-1979.11	88.68	1684.17	-2839.94	173.56	1615.39	-3433.12	328.89	1626.80	-2826.70	157.61	1565.31	594.18	-17.96	78.51	1192.22	8.93	79.19	566.63
3.30000	-3151.61	163.31	16.25	-3144.77	171.97	20.51	-3730.40	324.13	717.28	-3533.44	305.70	809.90	-2409.98	4.30	67.52	-2972.02	74.88	128.39	-3085.30	242.40	914.85	-3357.88	172.37	757.03	-2869.26	110.02	1212.60	0.00	0.00	0.00	-1979.11	88.68	1684.17	-2829.41	171.51	1618.04	-3422.18	328.17	1626.69	-2819.32	157.64	1565.02	593.60	-17.99	78.40	1191.71	9.19	79.03	566.58
3.31000	-3151.59	163.31	16.25	-3144.77	171.97	20.51	-3733.41	323.29	726.25	-3534.35	305.33	817.92	-2403.06	5.03	67.35	-2961.68	76.44	131.59	-3085.06	240.70	912.66	-3349.58	171.11	758.50	-2886.27	107.63	1213.43	0.00	0.00	0.00	-1979.11	88.68	1684.17	-2797.07	167.19	1618.92	-3411.16	327.44	1626.58	-2811.90	157.66	1564.75	593.55	-17.92	78.38	1191.00	8.95	78.93	565.24
3.32000	-3137.50	168.96	19.69	-3144.77	171.97	20.51	-3736.34	322.42	735.19	-3535.18	304.94	825.90	-2396.91	5.80	67.09	-2951.33	78.00	134.79	-3084.59	239.00	910.40	-3341.14	169.85	759.89	-2858.03	107.25	1214.94	0.00	0.00	0.00	-1979.11	88.68	1684.17	-2781.10	162.32	1621.09	-3400.07	326.68	1626.47	-2804.44	157.69	1564.48	594.57	-18.51	78.46	1191.85	9.01	79.36	564.67
3.33000	-3135.32	161.14	18.21	-3144.77	171.97	20.51	-3739.17	321.52	744.09	-3535.92	304.53	833.83	-2391.52	6.59	66.76	-2940.95	79.57	138.00	-3083.89	237.29	908.06	-3332.55	168.59	761.20	-2840.23	104.70	1217.31	0.00	0.00	0.00	-1979.11	88.68	1684.17	-2790.19	157.63	1623.10	-3388.90	325.91	1626.36	-2796.95	157.71	1564.22	593.63	-18.02	78.48	1191.67	9.02	79.13	565.48
3.34000	-3174.74	162.98	11.47	-3144.77	171.97	20.51	-3741.91	320.60	752.95	-3536.57	304.09	841.72	-2386.86	7.40	66.35	-2930.54	81.15	141.21	-3082.95	235.58	905.65	-3323.82	167.33	762.42	-2837.04	103.93	1220.21	0.00	0.00	0.00	-1979.11	88.68	1684.17	-2782.11	155.88	1624.64	-3377.66	325.12	1626.25	-2789.42	157.74	1563.96	593.55	-17.97	78.38	1191.55	8.93	79.01	566.00
3.35000	-3146.15	163.93	12.51	-3144.77	171.97	20.51	-3744.56	319.65	761.77	-3537.13	303.64	849.56	-2382.91	8.24	65.87	-2920.11	82.72	144.42	-3081.77	233.87	903.16	-3314.94	166.05	763.55	-2822.94	101.15	1222.27	0.00	0.00	0.00	-1979.11	88.68	1684.17	-2764.38	154.03	1626.98	-3366.35	324.31	1626.15	-2781.85	157.76	1563.72	594.28	-18.06	78.50	1191.73	9.30	79.04	567.28
3.36000	-3165.51	164.95	9.13	-3144.77	171.97	20.51	-3747.11	318.68	770.55	-3537.60	303.17	857.34	-2379.64	9.09	65.32	-2909.65	84.31	147.62	-3080.36	232.15	900.60	-3305.90	164.78	764.59	-2798.52	99.81	1225.69	0.00	0.00	0.00	-1979.11	88.68	1684.17	-2769.56	148.53	1630.07	-3354.95	323.48	1626.05	-2774.25	157.78	1563.48	594.43	-17.80	78.43	1192.05	9.79	79.25	566.80
3.37000	-3153.28	166.40	6.91	-3144.77	171.97	20.51	-3749.55	317.69	779.28	-3537.98	302.68	865.08	-2377.03	9.96	64.69	-2899.16	85.89	150.83	-3078.70	230.43	897.96	-3296.72	163.50	765.54	-2816.14	97.67	1227.36	0.00	0.00	0.00	-1979.11	88.68	1684.17	-2745.24	146.89	1631.90	-3343.49	322.63	1625.95	-2766.60	157.80	1563.25	593.29	-18.06	78.40	1192.68	9.52	79.20	566.04
3.38000	-3147.70	165.79	2.80	-3144.77	171.97	20.51	-3751.90	316.67	787.97	-3538.25	302.17	872.76	-2375.05	10.84	64.00	-2888.63	87.47	154.03	-3076.80	228.71	895.25	-3287.38	162.22	766.41	-2790.92	96.97	1230.25	0.00	0.00	0.00	-1979.11	88.68	1684.17	-2730.59	142.48	1633.85	-3331.95	321.77	1625.85	-2758.93	157.82	1563.03	594.34	-18.12	78.65	1192.37	9.16	79.08	566.61
3.39000	-3157.42	163.58	-4.78	-3144.77	171.97	20.51	-3754.14	315.63	796.61	-3538.43	301.64	880.39	-2373.68	11.72	63.24	-2878.07	89.06	157.22	-3074.66	226.98	892.46	-3277.90	160.94	767.18	-2775.11	95.53	1232.79	0.00	0.00	0.00	-1979.11	88.68	1684.17	-2760.13	138.73	1637.03	-3320.34	320.88	1625.75	-2751.21	157.83	1562.81	594.61	-18.57	78.49	1191.89	8.93	79.07	567.14
3.40000	-3155.79	165.66	-10.00	-3144.78	171.97	20.50	-3756.27	314.56	805.19	-3538.51	301.09	887.96	-2372.90	12.61	62.41	-2867.47	90.64	160.41	-3072.28	225.25	889.59	-3268.26	159.65	767.85	-2764.49	93.64	1234.34	0.00	0.00	0.00	-1979.11	88.68	1684.17	-2718.54	135.73	1638.57	-3308.66	319.97	1625.65	-2743.46	157.85	1562.61	595.17	-17.92	78.71	1192.61	9.37	79.24	567.57
3.41000	-3146.13	166.32	-12.64	-3148.59	170.01	11.45	-3758.30	313.48	813.73	-3538.49	300.53	895.48	-2372.67	13.51	61.53	-2856.83	92.22	163.59	-3069.65	223.51	886.65	-3258.47	158.36	768.44	-2759.85	94.12	1236.17	0.00	0.00	0.00	-1979.11	88.68	1684.17	-2720.03	132.84	1642.30	-3296.91	319.05	1625.55	-2735.67	157.86	1562.41	594.59	-18.01	78.55	1191.91	8.75	78.91	567.09
3.42000	-3138.19	164.75	-17.60	-3071.84	174.53	26.50	-3760.21	312.37	822.21	-3538.36	299.95	902.93	-2372.99	14.40	60.58	-2846.15	93.80	166.76	-3066.77	221.77	883.63	-3248.52	157.07	768.93	-2752.50	93.76	1237.37	0.00	0.00	0.00	-1979.11	88.68	1684.17	-2720.36	131.22	1642.98	-3285.09	318.10	1625.46	-2727.84	157.88	1562.22	595.30	-17.70	78.96	1191.58	8.89	78.94	566.10
3.43000	-3101.75	167.16	-14.79	-3070.10	176.18	30.13	-3762.00	311.25	830.63	-3538.13	299.35	910.32	-2373.82	15.29	59.58	-2835.42	95.38	169.92	-3063.64	220.03	880.53	-3238.42	155.77	769.32	-2740.02	92.69	1238.57	0.00	0.00	0.00	-1979.11	88.68	1684.17	-2723.59	126.85	1646.57	-3273.19	317.14	1625.37	-2719.97	157.89	1562.04	593.96	-17.72	78.61	1191.63	9.60	79.20	566.71
3.44000	-3095.33	169.55	-12.18	-3058.62	176.89	34.13	-3763.68	310.10	838.99	-3537.79	298.74	917.64	-2375.14	16.16	58.52	-2824.64	96.95	173.06	-3060.26	218.28	877.35	-3228.16	154.47	769.62	-2724.38	92.06	1238.70	0.00	0.00	0.00	-1979.11	88.68	1684.17	-2694.81	126.10	1648.06	-3261.23	316.15	1625.28	-2712.07	157.90	1561.87	594.55	-18.26	78.64	1191.84	9.04	79.27	566.35
3.45000	-3057.89	173.45	-6.25	-3023.24	180.46	42.47	-3765.23	308.94	847.29	-3537.34	298.11	924.91	-2376.93	17.03	57.41	-2813.82	98.51	176.19	-3056.64	216.53	874.09	-3217.74	153.17	769.82	-2724.07	91.87	1240.84	0.00	0.00	0.00	-1979.11	88.68	1684.17	-2693.46	124.19	1649.30	-3249.19	315.15	1625.19	-2704.13	157.91	1561.71	594.79	-18.14	78.67	1191.35	8.87	79.22	566.38
3.46000	-3001.08	178.49	2.47	-2986.52	182.74	49.76	-3766.66	307.75	855.53	-3536.77	297.47	932.10	-2379.16	17.89	56.24	-2802.94	100.07	179.31	-3052.76	214.78	870.75	-3207.17	151.87	769.92	-2702.51	92.81	1241.94	0.00	0.00	0.00	-1979.11	88.68	1684.17	-2697.40	122.13	1651.09	-3237.09	314.12	1625.10	-2696.15	157.92	1561.56	594.84	-17.73	78.67	1191.08	8.78	79.20	565.79
3.47000	-2977.87	180.81	5.62	-2995.65	185.15	49.09	-3767.97	306.55	863.70	-3536.09	296.81	939.22	-2381.81	18.72	55.03	-2792.01	101.63	182.41	-3048.62	213.02	867.33	-3196.43	150.56	769.92	-2683.67	93.45	1244.02	0.00	0.00	0.00	-1979.11	88.68	1684.17	-2661.75	120.17	1650.44	-3224.91	313.08	1625.01	-2688.13	157.93	1561.42	594.74	-18.26	78.85	1192.32	8.78	79.24	566.08
3.48000	-2937.31	182.77	10.73	-2917.22	185.25	60.79	-3769.14	305.33	871.81	-3535.30	296.13	946.27	-2384.85	19.54	53.77	-2781.02	103.17	185.50	-3044.23	211.26	863.84	-3185.54	149.25	769.82	-2662.96	91.93	1244.97	0.00	0.00	0.00	-1979.11	88.68	1684.17	-2641.65	119.60	1653.05	-3212.67	312.01	1624.93	-2680.08	157.94	1561.28	593.75	-18.22	78.72	1191.83	8.71	79.12	565.66
3.49000	-2897.49	185.45	15.04	-2920.15	187.83	58.87	-3770.19	304.09	879.84	-3534.38	295.44	953.25	-2388.26	20.33	52.46	-2769.97	104.71	188.56	-3039.58	209.50	860.26	-3174.49	147.94	769.62	-2676.69	91.37	1246.11	0.00	0.00	0.00	-1979.11	88.68	1684.17	-2662.67	117.97	1655.03	-3200.37	310.93	1624.85	-2671.99	157.95	1561.16	593.81	-18.05	78.40	1191.52	9.39	79.08	564.87
3.50000	-2864.04	186.07	17.03	-2871.27	186.13	62.20	-3771.10	302.84	887.81	-3533.35	294.74	960.16	-2392.02	21.10	51.12	-2758.86	106.24	191.61	-3034.68	207.73	856.60	-3163.27	146.63	769.32	-2672.41	91.43	1247.14	0.00	0.00	0.00	-1979.11	88.68	1684.17	-2633.72	117.85	1655.35	-3187.99	309.83	1624.77	-2663.86	157.95	1561.04	594.36	-17.60	78.66	1191.86	9.59	79.09	565.68
3.51000	-2833.46	186.33	18.51	-2836.65	186.41	66.15	-3771.88	301.57	895.70	-3532.20	294.02	966.99	-2396.10	21.84	49.73	-2747.69	107.76	194.63	-3029.51	205.96	852.86	-3151.89	145.31	768.91	-2668.23	90.39	1249.42	0.00	0.00	0.00	-1979.11	88.68	1684.17	-2625.67	117.88	1657.62	-3175.55	308.70	1624.69	-2655.69	157.96	1560.94	594.28	-18.00	78.49	1191.03	9.30	78.80	565.53
3.52000	-2809.67	184.77	18.25	-2829.28	183.85	61.17	-3772.51	300.29	903.51	-3530.92	293.29	973.74	-2400.47	22.54	48.30	-2736.45	109.26	197.63	-3024.08	204.18	849.03	-3140.35	144.00	768.40	-2643.54	90.12	1250.48	0.00	0.00	0.00	-1979.11	88.68	1684.17	-2607.48	117.66	1659.35	-3163.04	307.56	1624.61	-2647.48	157.97	1560.84	593.51	-18.10	78.21	1191.95	9.73	79.34	566.33
3.53000	-2764.83	183.21	20.48	-2774.70	182.57	63.99	-3773.01	298.99	911.25	-3529.51	292.55	980.41	-2405.13	23.21	46.83	-2725.15	110.76	200.61	-3018.39	202.41	845.13	-3128.65	142.68	767.79	-2627.07	88.10	1250.64	0.00	0.00	0.00	-1979.11	88.68	1684.17	-2584.38	118.25	1659.86	-3150.46	306.39	1624.54	-2639.24	157.97	1560.76	594.87	-18.55	78.41	1192.19	10.01	79.33	565.46
3.54000	-2740.98	182.42	18.76	-2724.85	180.83	67.24	-3773.36	297.68	918.91	-3527.98	291.80	987.00	-2410.03	23.83	45.33	-2713.77	112.24	203.56	-3012.44	200.62	841.14	-3116.78	141.36	767.07	-2624.48	87.23	1251.31	0.00	0.00	0.00	-1979.11	88.68	1684.17	-2600.88	119.08	1661.09	-3137.82	305.21	1624.47	-2630.96	157.98	1560.68	593.58	-18.32	78.29	1191.90	9.73	79.34	566.54
3.55000	-2706.36	179.48	19.59	-2691.66	177.47	65.92	-3773.56	296.35	926.48	-3526.31	291.03	993.50	-2415.16	24.42	43.80	-2702.32	113.70	206.48	-3006.22	198.84	837.07	-3104.74	140.03	766.24	-2617.72	86.60	1252.63	0.00	0.00	0.00	-1979.11	88.68	1684.17	-2578.74	120.14	1660.47	-3125.11	304.01	1624.40	-2622.64	157.98	1560.62	594.57	-18.17	78.41	1192.04	8.92	79.05	566.63
3.56000	-2661.85	177.72	20.67	-2666.85	176.60	63.13	-3773.61	295.01	933.97	-3524.52	290.25	999.92	-2420.49	24.96	42.23	-2690.80	115.16	209.38	-2999.73	197.05	832.91	-3092.54	138.71	765.30	-2612.93	85.98	1252.86	0.00	0.00	0.00	-1979.11	88.68	1684.17	-2582.45	118.51	1661.56	-3112.34	302.78	1624.33	-2614.28	157.98	1560.56	594.17	-18.27	78.41	1191.65	8.51	79.11	564.99
3.57000	-2628.11	174.42	19.82	-2620.98	175.31	63.21	-3773.51	293.66	941.38	-3522.59	289.46	1006.25	-2426.00	25.45	40.64	-2679.20	116.59	212.24	-2992.98	195.26	828.67	-3080.17	137.38	764.26	-2595.75	84.53	1252.93	0.00	0.00	0.00	-1979.11	88.68	1684.17	-2567.03	119.34	1661.80	-3099.51	301.53	1624.26	-2605.88	157.99	1560.52	593.39	-18.15	78.60	1191.25	8.70	79.08	566.51
3.58000	-2588.86	172.32	19.97	-2598.56	172.70	57.77	-3773.26	292.30	948.69	-3520.52	288.66	1012.50	-2431.66	25.89	39.02	-2667.52	118.01	215.08	-2985.95	193.46	824.35	-3067.63	136.06	763.10	-2594.03	83.03	1252.42	0.00	0.00	0.00	-1979.11	88.68	1684.17	-2548.04	118.83	1660.81	-3086.61	300.27	1624.20	-2597.45	157.99	1560.49	594.55	-17.83	78.64	1191.06	8.78	79.07	566.65
3.59000	-2552.63	170.64	19.11	-2562.92	171.44	55.61	-3772.85	290.93	955.92	-3518.32	287.85	1018.65	-2437.46	26.27	37.38	-2655.76	119.41	217.88	-2978.66	191.66	819.94	-3054.92	134.73	761.83	-2585.76	82.64	1251.31	0.00	0.00	0.00	-1979.11	88.68	1684.17	-2543.40	118.70	1659.63	-3073.65	298.98	1624.14	-2588.98	157.99	1560.46	594.25	-18.18	78.50	1191.93	8.86	79.49	566.57
3.60000	-2511.88	168.68	18.42	-2527.11	167.63	54.35	-3772.28	289.54	963.05	-3515.98	287.03	1024.71	-2443.36	26.59	35.71	-2643.92	120.80	220.65	-2971.09	189.86	815.45	-3042.05	133.40	760.46	-2571.83	81.80	1250.32	0.00	0.00	0.00	-1979.11	88.68	1684.17	-2529.98	121.09	1661.04	-3060.63	297.67	1624.08	-2580.47	158.00	1560.45	592.87	-18.40	78.03	1192.20	9.39	79.37	566.89
3.61000	-2462.94	168.64	20.84	-2474.61	167.49	53.86	-3771.55	288.15	970.09	-3513.49	286.21	1030.68	-2449.34	26.85	34.02	-2631.99	122.16	223.38	-2963.25	188.05	810.87	-3029.00	132.07	758.97	-2567.30	80.13	1249.82	0.00	0.00	0.00	-1979.11	88.68	1684.17	-2524.87	123.30	1660.43	-3047.54	296.35	1624.02	-2571.92	158.00	1560.45	593.24	-17.84	78.32	1192.35	9.01	79.30	566.09
3.62000	-2439.30	166.98	18.69	-2492.54	166.20	44.05	-3770.65	286.75	977.04	-3510.86	285.37	1036.55	-2455.38	27.05	32.32	-2619.97	123.51	226.08	-2955.13	186.24	806.21	-3015.78	130.73	757.36	-2551.05	82.06	1248.68	0.00	0.00	0.00	-1979.11	88.68	1684.17	-2506.42	124.49	1659.08	-3034.39	295.00	1623.96	-2563.33	158.00	1560.46	593.90	-17.84	78.45	1191.87	9.40	79.22	566.94
3.63000	-2393.87	166.07	21.27	-2440.93	163.20	43.27	-3769.59	285.33	983.88	-3508.09	284.52	1042.32	-2461.46	27.18	30.60	-2607.86	124.83	228.74	-2946.73	184.43	801.46	-3002.38	129.40	755.64	-2534.99	79.90	1247.70	0.00	0.00	0.00	-1979.11	88.68	1684.17	-2524.49	123.02	1659.24	-3021.19	293.63	1623.91	-2554.70	158.00	1560.48	594.22	-18.02	78.45	1192.28	9.15	79.62	567.43
3.64000	-2352.76	166.65	23.53	-2378.85	165.66	46.28	-3768.35	283.91	990.63	-3505.16	283.67	1048.00	-2467.54	27.24	28.86	-2595.66	126.13	231.36	-2938.06	182.61	796.62	-2988.81	128.07	753.80	-2526.23	78.13	1245.62	0.00	0.00	0.00	-1979.11	88.68	1684.17	-2546.42	123.67	1660.98	-3007.92	292.24	1623.86	-2546.04	158.00	1560.51	593.56	-18.06	78.39	1191.84	8.74	78.95	566.82
3.65000	-2311.02	167.06	27.28	-2351.99	164.93	47.27	-3766.94	282.49	997.27	-3502.09	282.80	1053.57	-2473.62	27.22	27.12	-2583.37	127.41	233.95	-2929.11	180.79	791.69	-2975.07	126.73	751.85	-2524.00	78.31	1244.38	0.00	0.00	0.00	-1979.11	88.68	1684.17	-2505.99	125.45	1658.80	-2994.59	290.83	1623.81	-2537.33	158.01	1560.55	594.77	-17.58	78.78	1192.15	8.80	78.95	566.16
3.66000	-2294.70	167.41	27.67	-2321.98	163.15	46.41	-3765.36	281.05	1003.80	-3498.87	281.93	1059.04	-2479.65	27.13	25.36	-2570.97	128.66	236.49	-2919.88	178.97	786.68	-2961.16	125.40	749.78	-2517.39	78.31	1243.57	0.00	0.00	0.00	-1979.11	88.68	1684.17	-2484.79	125.91	1657.03	-2981.20	289.39	1623.76	-2528.59	158.01	1560.61	595.02	-17.69	78.87	1191.52	8.92	78.72	567.18
3.67000	-2276.03	167.20	29.04	-2378.19	157.81	32.72	-3763.60	279.61	1010.23	-3495.49	281.06	1064.40	-2485.62	26.96	23.60	-2558.48	129.89	238.98	-2910.36	177.14	781.58	-2947.06	124.06	747.59	-2497.22	78.21	1241.72	0.00	0.00	0.00	-1979.11	88.68	1684.17	-2467.03	127.22	1655.48	-2967.75	287.94	1623.72	-2519.81	158.01	1560.67	594.88	-17.92	78.64	1191.20	8.50	79.01	566.25
3.68000	-2263.61	167.18	30.68	-2358.85	155.88	28.92	-3761.66	278.16	1016.55	-3491.95	280.17	1069.66	-2491.51	26.70	21.83	-2545.88	131.10	241.43	-2900.56	175.31	776.39	-2932.79	122.72	745.29	-2488.64	78.08	1239.62	0.00	0.00	0.00	-1979.11	88.68	1684.17	-2447.46	128.05	1651.82	-2954.24	286.47	1623.68	-2510.99	158.01	1560.75	595.23	-17.86	78.66	1191.02	8.65	79.01	565.90
3.69000	-2247.95	166.58	34.16	-2340.36	154.08	24.91	-3759.53	276.71	1022.76	-3488.26	279.28	1074.81	-2497.35	26.35	20.04	-2533.18	132.28	243.84	-2890.48	173.48	771.11	-2918.34	121.39	742.86	-2474.29	76.23	1238.38	0.00	0.00	0.00	-1979.11	88.68	1684.17	-2423.27	129.22	1650.67	-2940.67	284.97	1623.64	-2502.13	158.01	1560.84	594.64	-17.94	78.69	1191.75	9.27	79.04	565.56
3.70000	-2209.98	167.80	41.03	-2322.70	152.41	20.70	-3757.22	275.26	1028.86	-3484.41	278.39	1079.85	-2561.23	22.26	4.42	-2520.38	133.43	246.20	-2880.10	171.64	765.74	-2903.72	120.05	740.31	-2452.70	77.09	1236.51	0.00	0.00	0.00	-1979.11	88.68	1684.17	-2448.68	130.32	1652.24	-2927.05	283.45	1623.60	-2493.23	158.02	1560.94	594.37	-18.12	78.61	1192.32	9.10	79.58	566.27
3.71000	-2162.34	167.79	51.81	-2305.86	150.86	16.31	-3754.72	273.80	1034.84	-3480.40	277.48	1084.78	-2547.58	23.91	9.12	-2507.46	134.55	248.51	-2869.44	169.80	760.29	-2888.91	118.71	737.63	-2444.70	78.01	1234.62	0.00	0.00	0.00	-1979.11	88.68	1684.17	-2454.77	128.83	1651.71	-2913.37	281.91	1623.57	-2484.29	158.02	1561.06	593.76	-18.16	78.53	1192.07	8.55	79.45	566.83
3.72000	-2145.91	167.21	57.01	-2289.81	149.43	11.74	-3752.03	272.33	1040.71	-3476.22	276.58	1089.60	-2468.35	29.63	23.94	-2494.44	135.65	250.77	-2858.50	167.95	754.74	-2873.92	117.38	734.84	-2449.14	77.43	1233.83	0.00	0.00	0.00	-1979.11	88.68	1684.17	-2416.71	133.26	1647.71	-2899.63	280.35	1623.54	-2475.32	158.02	1561.18	592.40	-18.19	77.95	1191.86	9.67	79.83	566.36
3.73000	-2066.36	168.46	78.03	-2274.55	148.12	7.00	-3749.15	270.86	1046.46	-3471.88	275.67	1094.29	-2515.42	24.12	14.47	-2481.30	136.71	252.99	-2847.26	166.11	749.10	-2858.75	116.04	731.92	-2436.02	77.13	1232.45	0.00	0.00	0.00	-1979.11	88.68	1684.17	-2408.79	135.12	1646.05	-2885.83	278.77	1623.51	-2466.30	158.02	1561.32	593.09	-18.34	78.33	1191.99	9.50	79.61	565.88
3.74000	-2025.93	168.35	87.85	-2260.05	146.93	2.10	-3746.07	269.40	1052.08	-3467.37	274.75	1098.88	-2532.63	24.79	10.87	-2468.05	137.74	255.14	-2835.72	164.26	743.37	-2843.40	114.70	728.87	-2426.14	77.51	1230.73	0.00	0.00	0.00	-1979.11	88.68	1684.17	-2392.28	135.19	1645.19	-2871.98	277.17	1623.48	-2457.25	158.03	1561.47	593.65	-18.22	78.55	1191.71	8.86	79.19	565.93
3.75000	-1990.71	167.49	96.89	-2246.29	145.85	-2.95	-3742.79	267.93	1057.58	-3462.69	273.83	1103.34	-2512.22	26.61	13.61	-2454.67	138.74	257.25	-2823.90	162.40	737.55	-2827.87	113.37	725.70	-2404.63	78.70	1229.00	0.00	0.00	0.00	-1979.11	88.68	1684.17	-2381.33	137.31	1643.15	-2858.07	275.55	1623.46	-2448.15	158.03	1561.64	593.74	-18.35	78.19	1191.93	8.87	79.17	565.46
3.76000	-1960.36	165.98	105.04	-2233.26	144.87	-8.15	-3739.31	266.45	1062.96	-3457.84	272.91	1107.68	-2503.47	24.65	16.35	-2441.18	139.71	259.30	-2811.78	160.55	731.64	-2812.15	112.03	722.40	-2408.41	77.92	1226.65	0.00	0.00	0.00	-1979.11	88.68	1684.17	-2382.99	139.83	1642.22	-2844.11	273.90	1623.44	-2439.02	158.03	1561.81	594.12	-18.20	78.54	1192.09	8.72	79.09	566.00
3.77000	-1934.53	163.95	112.22	-2220.94	144.00	-13.48	-3735.63	264.98	1068.21	-3452.81	271.98	1111.90	-2530.00	24.81	9.09	-2427.57	140.65	261.29	-2799.36	158.69	725.64	-2796.25	110.69	718.97	-2393.95	79.95	1224.55	0.00	0.00	0.00	-1979.11	88.68	1684.17	-2355.52	142.87	1638.89	-2830.09	272.23	1623.42	-2429.85	158.04	1562.00	593.59	-17.86	78.35	1191.63	9.01	79.06	566.72
3.78000	-1912.89	161.48	118.30	-2209.32	143.24	-18.94	-3731.74	263.51	1073.32	-3447.61	271.06	1116.00	-2540.12	22.35	6.95	-2413.83	141.55	263.23	-2786.64	156.82	719.54	-2780.16	109.36	715.41	-2381.73	80.71	1222.51	0.00	0.00	0.00	-1979.11	88.68	1684.17	-2344.02	143.67	1638.88	-2816.02	270.54	1623.40	-2420.64	158.04	1562.20	594.46	-17.75	78.53	1192.24	8.76	79.29	566.38
3.79000	-1895.09	158.71	123.21	-2198.37	142.58	-24.52	-3727.64	262.04	1078.31	-3442.23	270.13	1119.97	-2547.62	20.95	2.98	-2399.96	142.42	265.11	-2773.63	154.95	713.35	-2763.88	108.02	711.72	-2383.20	81.13	1221.32	0.00	0.00	0.00	-1979.11	88.68	1684.17	-2322.73	144.98	1636.44	-2801.90	268.83	1623.39	-2411.39	158.05	1562.42	593.26	-18.46	78.07	1192.35	9.35	79.38	565.95
3.80000	-1880.80	155.72	126.82	-2188.08	142.01	-30.21	-3723.33	260.57	1083.17	-3436.67	269.19	1123.81	-2538.60	23.55	6.31	-2385.97	143.25	266.92	-2760.31	153.08	707.07	-2747.42	106.69	707.90	-2372.02	83.12	1219.21	0.00	0.00	0.00	-1979.11	88.68	1684.17	-2343.22	148.22	1637.16	-2787.72	267.10	1623.38	-2402.10	158.05	1562.65	593.56	-18.10	78.40	1193.09	9.10	79.64	566.19
3.81000	-1869.68	152.62	129.05	-2178.43	141.54	-36.00	-3718.80	259.10	1087.88	-3430.94	268.26	1127.52	-2515.14	22.72	8.69	-2371.84	144.04	268.68	-2746.69	151.21	700.69	-2730.77	105.35	703.95	-2348.44	83.58	1218.63	0.00	0.00	0.00	-1979.11	88.68	1684.17	-2324.36	151.33	1635.86	-2773.49	265.34	1623.37	-2392.77	158.06	1562.89	594.09	-17.78	78.52	1192.02	9.38	79.47	566.51
3.82000	-1861.38	149.54	129.78	-2169.40	141.17	-41.88	-3714.06	257.63	1092.46	-3425.01	267.33	1131.10	-2531.00	23.64	4.46	-2357.58	144.80	270.37	-2732.77	149.33	694.22	-2713.93	104.02	699.87	-2360.22	83.56	1216.60	0.00	0.00	0.00	-1979.11	88.68	1684.17	-2326.06	152.57	1633.61	-2759.20	263.57	1623.37	-2383.40	158.07	1563.14	594.57	-18.10	78.68	1192.26	9.44	79.42	565.74
3.83000	-1855.57	146.56	128.93	-2160.98	140.88	-47.85	-3709.10	256.17	1096.90	-3418.90	266.39	1134.55	-2508.81	22.69	9.50	-2343.19	145.51	272.00	-2718.54	147.45	687.66	-2696.89	102.69	695.65	-2333.01	85.35	1216.32	0.00	0.00	0.00	-1979.11	88.68	1684.17	-2291.07	157.34	1632.98	-2744.87	261.77	1623.37	-2373.99	158.07	1563.41	593.70	-17.88	78.38	1192.16	9.62	79.51	566.29
3.84000	-1851.91	143.81	126.38	-2153.15	140.68	-53.89	-3703.91	254.71	1101.20	-3412.61	265.45	1137.86	-2500.30	22.39	10.47	-2328.65	146.19	273.56	-2704.01	145.57	681.00	-2679.67	101.36	691.30	-2315.35	85.88	1215.34	0.00	0.00	0.00	-1979.11	88.68	1684.17	-2267.09	160.06	1631.24	-2730.48	259.95	1623.37	-2364.54	158.08	1563.69	594.04	-18.31	78.55	1191.72	9.65	79.16	565.45
3.85000	-1850.06	141.38	122.03	-2145.88	140.56	-60.00	-3698.51	253.25	1105.36	-3406.12	264.52	1141.04	-2489.11	24.01	12.74	-2313.98	146.83	275.06	-2689.17	143.68	674.24	-2662.26	100.03	686.81	-2310.12	87.95	1214.54	0.00	0.00	0.00	-1979.11	88.68	1684.17	-2258.64	162.04	1629.23	-2716.04	258.10	1623.38	-2355.05	158.09	1563.99	593.92	-18.30	78.49	1191.64	8.75	78.87	565.51
3.86000	-1849.68	139.40	115.79	-2139.18	140.53	-66.17	-3692.87	251.80	1109.37	-3399.45	263.58	1144.08	-2527.96	21.58	4.24	-2299.16	147.42	276.48	-2674.02	141.79	667.39	-2644.65	98.70	682.18	-2289.30	89.62	1214.88	0.00	0.00	0.00	-1979.11	88.68	1684.17	-2244.82	164.42	1630.14	-2701.56	256.24	1623.38	-2345.52	158.10	1564.30	593.09	-18.40	78.27	1191.85	8.83	79.13	566.24
3.87000	-1850.43	137.95	107.55	-2133.00	140.57	-72.38	-3687.00	250.36	1113.23	-3392.58	262.65	1146.97	-2511.72	22.54	7.68	-2284.20	147.97	277.84	-2658.56	139.90	660.44	-2626.85	97.38	677.42	-2288.48	91.31	1214.68	0.00	0.00	0.00	-1979.11	88.68	1684.17	-2233.65	167.07	1630.11	-2687.02	254.35	1623.39	-2335.95	158.11	1564.62	592.90	-18.33	78.14	1192.37	9.12	79.16	565.97
3.88000	-1851.96	137.15	97.22	-2127.35	140.69	-78.64	-3680.91	248.92	1116.94	-3385.51	261.72	1149.73	-2499.26	22.20	10.02	-2269.09	148.48	279.13	-2642.79	138.00	653.40	-2608.86	96.05	672.51	-2258.74	94.46	1216.00	0.00	0.00	0.00	-1979.11	88.68	1684.17	-2261.20	171.91	1631.42	-2672.43	252.44	1623.41	-2326.34	158.13	1564.96	593.87	-18.34	78.49	1192.00	8.94	79.14	565.95
3.89000	-1853.95	137.12	84.68	-2122.20	140.88	-84.93	-3674.57	247.49	1120.49	-3378.25	260.79	1152.34	-2530.54	23.50	4.55	-2253.83	148.95	280.34	-2626.70	136.10	646.26	-2590.67	94.73	667.47	-2259.35	95.16	1215.96	0.00	0.00	0.00	-1979.11	88.68	1684.17	-2234.12	175.07	1630.97	-2657.79	250.51	1623.43	-2316.70	158.14	1565.31	593.37	-18.34	78.17	1191.57	9.27	79.09	566.43
3.90000	-1856.03	137.95	69.85	-2117.53	141.14	-91.25	-3668.00	246.06	1123.90	-3370.79	259.86	1154.81	-2539.30	20.12	2.86	-2238.42	149.37	281.48	-2610.30	134.20	639.02	-2572.28	93.41	662.29	-2237.69	99.26	1216.39	0.00	0.00	0.00	-1979.11	88.68	1684.17	-2222.87	176.94	1630.32	-2643.11	248.55	1623.45	-2307.01	158.15	1565.67	594.44	-18.49	78.45	1191.68	9.45	79.09	567.40
3.91000	-1844.78	140.77	61.53	-2113.32	141.47	-97.57	-3661.19	244.64	1127.15	-3363.13	258.93	1157.13	-2533.40	20.50	6.28	-2222.85	149.74	282.55	-2593.58	132.29	631.68	-2553.70	92.09	656.96	-2226.21	100.10	1217.97	0.00	0.00	0.00	-1979.11	88.68	1684.17	-2227.99	179.64	1631.32	-2628.38	246.57	1623.47	-2297.28	158.17	1566.06	593.89	-18.29	78.47	1191.92	9.08	79.13	567.69
3.92000	-1871.41	137.72	46.11	-2109.57	141.86	-103.91	-3654.14	243.23	1130.23	-3355.26	258.01	1159.30	-2506.70	22.51	9.49	-2207.13	150.07	283.54	-2576.55	130.38	624.25	-2534.92	90.77	651.49	-2206.95	103.83	1219.76	0.00	0.00	0.00	-1979.11	88.68	1684.17	-2217.42	183.04	1633.41	-2613.60	244.57	1623.50	-2287.51	158.18	1566.45	593.92	-18.21	78.31	1191.65	8.83	79.00	566.98
3.93000	-1875.32	137.00	34.58	-2106.24	142.32	-110.24	-3646.84	241.83	1133.16	-3347.19	257.09	1161.32	-2481.55	24.47	12.60	-2191.25	150.35	284.45	-2559.19	128.47	616.72	-2515.94	89.45	645.88	-2195.93	106.17	1222.04	0.00	0.00	0.00	-1979.11	88.68	1684.17	-2187.12	188.16	1633.85	-2598.77	242.55	1623.53	-2277.70	158.20	1566.86	594.60	-18.14	78.54	1192.17	9.02	79.12	566.57
3.94000	-1879.51	136.23	23.29	-2103.33	142.83	-116.57	-3639.29	240.44	1135.93	-3338.91	256.18	1163.18	-2476.68	23.17	10.75	-2175.21	150.58	285.28	-2541.52	126.56	609.08	-2496.76	88.14	640.12	-2173.52	107.49	1223.96	0.00	0.00	0.00	-1979.11	88.68	1684.17	-2192.71	190.47	1636.08	-2583.89	240.50	1623.56	-2267.85	158.22	1567.28	594.00	-17.90	78.63	1191.74	8.77	79.41	567.25
3.95000	-1883.95	135.42	12.26	-2100.82	143.40	-122.87	-3631.49	239.06	1138.53	-3330.43	255.27	1164.89	-2467.03	23.00	10.28	-2159.01	150.77	286.03	-2523.52	124.64	601.35	-2477.38	86.83	634.22	-2171.70	109.14	1227.23	0.00	0.00	0.00	-1979.11	88.68	1684.17	-2161.63	192.22	1636.93	-2568.97	238.43	1623.59	-2257.97	158.24	1567.72	592.30	-18.66	78.04	1191.69	9.45	79.26	565.55
3.96000	-1888.64	134.56	1.47	-2098.69	144.02	-129.15	-3623.44	237.69	1140.96	-3321.73	254.36	1166.45	-2465.98	22.32	8.06	-2142.64	150.90	286.70	-2505.20	122.72	593.52	-2457.80	85.52	628.17	-2160.18	112.05	1229.56	0.00	0.00	0.00	-1979.11	88.68	1684.17	-2166.81	192.87	1640.14	-2554.01	236.34	1623.63	-2248.04	158.26	1568.18	593.27	-18.37	78.23	1192.26	8.92	79.26	565.38
3.97000	-1893.56	133.66	-9.07	-2096.91	144.69	-135.39	-3615.13	236.33	1143.23	-3312.82	253.46	1167.85	-2457.66	21.78	7.11	-2126.10	150.98	287.29	-2486.56	120.79	585.59	-2438.02	84.21	621.97	-2135.88	114.68	1232.93	0.00	0.00	0.00	-1979.11	88.68	1684.17	-2176.96	197.96	1642.00	-2538.99	234.23	1623.68	-2238.07	158.28	1568.65	593.74	-17.68	78.62	1192.59	8.66	79.08	566.15
3.98000	-1898.69	132.71	-19.35	-2095.48	145.41	-141.58	-3606.56	234.98	1145.32	-3303.69	252.56	1169.09	-2439.07	19.81	6.91	-2109.39	151.01	287.80	-2467.59	118.86	577.56	-2418.03	82.90	615.63	-2136.35	116.42	1235.17	0.00	0.00	0.00	-1979.11	88.68	1684.17	-2138.89	202.69	1643.05	-2523.94	232.09	1623.72	-2228.06	158.30	1569.13	594.92	-17.96	78.93	1192.55	8.89	79.08	566.64
3.99000	-1904.01	131.73	-29.38	-2094.38	146.17	-147.72	-3597.74	233.65	1147.24	-3294.34	251.67	1170.16	-2414.78	18.58	7.34	-2092.51	150.98	288.21	-2448.29	116.93	569.42	-2397.84	81.60	609.14	-2123.34	117.82	1237.73	0.00	0.00	0.00	-1979.11	88.68	1684.17	-2114.75	204.42	1644.91	-2508.84	229.93	1623.77	-2218.01	158.32	1569.63	594.33	-18.09	78.40	1192.49	8.90	79.02	566.91
4.00000	-1909.51	130.70	-39.14	-2093.59	146.97	-153.80	-3588.65	232.32	1148.99	-3284.78	250.79	1171.08	-2396.18	14.36	7.21	-2075.46	150.91	288.54	-2428.66	115.00	561.19	-2377.44	80.30	602.49	-2119.20	118.50	1239.01	0.00	0.00	0.00	-1979.11	88.68	1684.17	-2123.42	207.87	1648.28	-2493.69	227.75	1623.83	-2207.91	158.35	1570.15	594.49	-18.62	78.21	1191.75	8.58	79.14	566.71
4.01000	-1915.18	129.65	-48.65	-2093.08	147.82	-159.80	-3579.29	231.01	1150.56	-3275.00	249.91	1171.83	-2365.97	13.10	19.02	-2058.23	150.77	288.79	-2408.70	113.06	552.85	-2356.84	79.00	595.69	-2100.68	121.05	1240.68	0.00	0.00	0.00	-1979.11	88.68	1684.17	-2121.69	210.81	1651.20	-2478.50	225.54	1623.88	-2197.78	158.38	1570.68	594.18	-18.43	78.40	1191.85	8.84	79.18	565.52
4.02000	-1920.99	128.56	-57.89	-2092.86	148.70	-165.73	-3569.66	229.72	1151.95	-3264.99	249.04	1172.41	-2341.77	11.19	31.82	-2040.82	150.59	288.94	-2388.41	111.12	544.41	-2336.03	77.71	588.74	-2082.93	121.31	1242.79	0.00	0.00	0.00	-1979.11	88.68	1684.17	-2102.52	213.04	1651.69	-2463.27	223.31	1623.94	-2187.61	158.41	1571.23	594.49	-18.51	78.59	1192.47	9.13	79.46	566.09
4.03000	-1926.93	127.44	-66.87	-2092.89	149.61	-171.57	-3559.77	228.44	1153.16	-3254.76	248.18	1172.82	-2313.09	9.94	45.47	-2023.23	150.34	289.00	-2367.79	109.17	535.87	-2315.02	76.42	581.64	-2076.29	122.05	1243.69	0.00	0.00	0.00	-1979.11	88.68	1684.17	-2089.89	215.10	1654.17	-2448.00	221.06	1624.01	-2177.40	158.44	1571.79	594.01	-18.74	78.49	1191.79	9.19	79.49	567.46
4.04000	-1932.98	126.29	-75.58	-2093.15	150.55	-177.32	-3549.59	227.17	1154.19	-3244.30	247.32	1173.06	-2299.58	9.17	55.28	-2005.45	150.04	288.97	-2346.83	107.23	527.23	-2293.80	75.13	574.39	-2066.91	122.94	1245.80	0.00	0.00	0.00	-1979.11	88.68	1684.17	-2060.49	218.15	1656.25	-2432.68	218.78	1624.08	-2167.14	158.47	1572.37	592.92	-18.37	78.07	1191.61	9.04	78.99	566.17
4.05000	-1939.13	125.11	-84.02	-2093.64	151.52	-182.95	-3539.15	225.93	1155.03	-3233.61	246.48	1173.13	-2301.66	8.64	62.80	-1987.49	149.68	288.85	-2325.54	105.28	518.48	-2272.36	73.85	566.98	-2051.28	122.35	1247.62	0.00	0.00	0.00	-1979.11	88.68	1684.17	-2058.05	220.00	1658.06	-2417.33	216.48	1624.15	-2156.85	158.50	1572.97	594.00	-18.25	78.41	1192.27	8.58	79.06	565.62
4.06000	-1945.37	123.92	-92.18	-2094.34	152.52	-188.48	-3528.42	224.69	1155.68	-3222.69	245.64	1173.03	-2290.93	8.96	72.11	-1969.34	149.26	288.63	-2303.91	103.33	509.63	-2250.72	72.56	559.41	-2044.54	121.91	1250.20	0.00	0.00	0.00	-1979.11	88.68	1684.17	-2052.64	221.13	1661.30	-2401.93	214.16	1624.22	-2146.51	158.54	1573.58	593.86	-17.79	78.43	1191.49	8.68	79.23	565.54
4.07000	-1951.67	122.70	-100.07	-2095.22	153.54	-193.88	-3517.41	223.48	1156.14	-3211.54	244.81	1172.75	-2288.35	10.01	79.46	-1951.00	148.78	288.31	-2281.94	101.37	500.67	-2228.87	71.29	551.68	-2034.49	122.64	1252.66	0.00	0.00	0.00	-1979.11	88.68	1684.17	-2059.06	223.94	1664.93	-2386.49	211.81	1624.30	-2136.14	158.57	1574.20	594.82	-18.02	78.83	1191.27	8.97	78.96	565.82
4.08000	-1958.02	121.46	-107.68	-2096.27	154.57	-199.15	-3506.12	222.28	1156.42	-3200.15	243.99	1172.30	-2265.70	12.43	89.45	-1932.47	148.24	287.90	-2259.63	99.41	491.61	-2206.80	70.01	543.80	-2023.01	123.00	1255.11	0.00	0.00	0.00	-1979.11	88.68	1684.17	-2048.02	225.14	1667.98	-2371.01	209.44	1624.38	-2125.72	158.61	1574.85	595.12	-17.77	78.83	1191.56	8.66	78.76	566.90
4.09000	-1964.40	120.20	-115.02	-2097.47	155.62	-204.28	-3494.54	221.10	1156.49	-3188.53	243.18	1171.66	-2228.27	16.17	101.12	-1913.75	147.64	287.38	-2236.98	97.45	482.44	-2184.53	68.74	535.76	-2006.94	122.82	1257.69	0.00	0.00	0.00	-1979.11	88.68	1684.17	-2033.10	224.98	1670.06	-2355.49	207.04	1624.47	-2115.26	158.65	1575.51	593.88	-17.41	78.60	1191.08	9.11	79.04	566.97
4.10000	-1970.80	118.93	-122.07	-2098.81	156.69	-209.26	-3482.67	219.94	1156.38	-3176.67	242.38	1170.84	-2194.93	21.34	111.57	-1894.82	146.98	286.77	-2213.98	95.48	473.17	-2162.03	67.47	527.55	-1994.89	124.31	1260.87	0.00	0.00	0.00	-1979.11	88.68	1684.17	-2024.00	223.38	1673.56	-2339.93	204.63	1624.56	-2104.76	158.69	1576.19	594.62	-17.54	78.69	1191.65	9.33	79.04	566.30
4.11000	-1977.20	117.64	-128.83	-2100.26	157.77	-214.08	-3470.50	218.80	1156.06	-3164.57	241.59	1169.84	-2151.64	26.76	123.48	-1875.70	146.25	286.06	-2190.64	93.51	463.79	-2139.33	66.21	519.19	-1984.22	125.71	1263.15	0.00	0.00	0.00	-1979.11	88.68	1684.17	-2007.20	226.08	1674.73	-2324.34	202.18	1624.65	-2094.22	158.74	1576.88	593.63	-18.23	78.27	1191.41	9.02	78.94	565.71
4.12000	-1983.58	116.35	-135.31	-2101.81	158.85	-218.74	-3458.05	217.68	1155.55	-3152.22	240.82	1168.66	-2133.60	31.00	130.32	-1856.37	145.46	285.24	-2166.96	91.54	454.31	-2116.41	64.95	510.67	-1973.93	126.72	1265.61	0.00	0.00	0.00	-1979.10	88.68	1684.18	-2004.51	227.56	1677.52	-2308.70	199.72	1624.75	-2083.64	158.78	1577.59	594.29	-17.87	78.55	1192.35	9.38	79.30	566.03
4.13000	-1989.93	115.05	-141.50	-2103.45	159.94	-223.23	-3445.29	216.57	1154.83	-3139.63	240.05	1167.29	-2096.44	35.49	140.19	-1836.84	144.60	284.32	-2142.92	89.57	444.72	-2093.27	63.69	501.98	-1972.80	126.40	1267.71	0.00	0.00	0.00	-1968.75	90.27	1686.45	-1980.96	224.86	1678.15	-2293.03	197.23	1624.85	-2073.01	158.83	1578.32	594.32	-17.66	78.51	1192.46	9.72	79.50	566.06
4.14000	-1996.24	113.74	-147.40	-2105.15	161.03	-227.53	-3432.24	215.50	1153.91	-3126.79	239.29	1165.73	-2059.56	39.09	149.68	-1817.11	143.68	283.29	-2118.54	87.59	435.02	-2069.92	62.44	493.12	-1971.92	126.93	1269.22	0.00	0.00	0.00	-1959.98	90.07	1686.47	-1978.63	226.09	1680.46	-2277.32	194.71	1624.95	-2062.35	158.88	1579.07	595.46	-17.99	78.81	1191.41	9.37	79.14	566.24
4.15000	-2002.47	112.43	-153.00	-2106.90	162.12	-231.64	-3418.88	214.44	1152.78	-3113.71	238.55	1163.99	-2032.31	42.42	157.39	-1797.16	142.69	282.15	-2093.81	85.61	425.21	-2046.34	61.19	484.11	-1961.21	128.19	1270.19	0.00	0.00	0.00	-1932.81	86.89	1685.48	-1971.36	225.99	1682.95	-2261.58	192.18	1625.06	-2051.64	158.93	1579.83	594.78	-18.17	78.71	1191.66	8.92	79.40	565.76
4.16000	-2008.63	111.11	-158.31	-2108.67	163.21	-235.55	-3405.22	213.40	1151.45	-3100.37	237.82	1162.05	-1987.36	44.75	167.51	-1777.01	141.63	280.91	-2068.73	83.63	415.30	-2022.56	59.95	474.92	-1938.80	130.43	1271.02	0.00	0.00	0.00	-1940.57	89.71	1688.28	-1971.92	225.60	1685.61	-2245.79	189.62	1625.18	-2040.90	158.98	1580.61	593.16	-17.79	78.23	1191.93	8.82	79.39	566.30
4.17000	-2014.70	109.80	-163.32	-2110.46	164.29	-239.26	-3391.25	212.39	1149.90	-3086.78	237.11	1159.91	-1968.94	45.72	171.14	-1756.64	140.50	279.56	-2043.29	81.64	405.28	-1998.54	58.71	465.57	-1917.99	132.64	1272.26	0.00	0.00	0.00	-1960.75	87.38	1689.86	-1966.83	225.36	1687.26	-2229.97	187.03	1625.29	-2030.11	159.04	1581.41	593.01	-18.39	78.17	1192.06	8.94	79.21	565.98
4.18000	-2020.64	108.49	-168.03	-2112.25	165.37	-242.74	-3376.97	211.40	1148.15	-3072.94	236.40	1157.59	-1941.30	45.73	175.88	-1736.06	139.30	278.10	-2017.50	79.65	395.15	-1974.31	57.47	456.06	-1930.73	132.18	1273.36	0.00	0.00	0.00	-1902.39	90.16	1687.32	-1916.63	225.05	1686.22	-2214.12	184.42	1625.42	-2019.28	159.09	1582.22	593.21	-18.64	78.39	1192.01	9.86	79.42	565.48
4.19000	-2026.46	107.18	-172.43	-2114.01	166.43	-246.00	-3362.38	210.43	1146.18	-3058.83	235.71	1155.06	-1883.66	47.94	184.83	-1715.26	138.04	276.52	-1991.35	77.66	384.90	-1949.86	56.24	446.37	-1913.40	132.57	1273.44	0.00	0.00	0.00	-1900.85	88.63	1688.94	-1916.86	225.47	1687.46	-2198.23	181.78	1625.54	-2008.41	159.15	1583.06	594.16	-17.83	78.77	1191.56	9.35	79.10	564.59
4.20000	-2032.14	105.88	-176.53	-2115.73	167.47	-249.03	-3347.47	209.49	1143.99	-3044.47	235.04	1152.34	-1839.96	47.48	190.63	-1694.23	136.70	274.83	-1964.85	75.67	374.55	-1925.19	55.01	436.51	-1902.42	134.46	1272.99	0.00	0.00	0.00	-1907.79	87.66	1689.86	-1903.39	224.92	1687.38	-2182.31	179.13	1625.67	-1997.49	159.22	1583.91	593.36	-17.52	78.60	1191.63	8.83	78.91	566.05
4.21000	-2037.65	104.59	-180.32	-2117.39	168.50	-251.81	-3332.24	208.58	1141.58	-3029.85	234.38	1149.41	-1804.45	46.82	194.25	-1672.99	135.28	273.02	-1937.99	73.67	364.09	-1900.29	53.79	426.49	-1889.32	135.37	1272.59	0.00	0.00	0.00	-1874.55	88.56	1687.94	-1893.59	224.96	1687.81	-2166.35	176.44	1625.80	-1986.54	159.28	1584.78	594.66	-18.30	78.63	1191.61	9.01	78.95	566.63
4.22000	-2042.99	103.32	-183.80	-2118.98	169.51	-254.34	-3316.69	207.69	1138.96	-3014.97	233.74	1146.29	-1764.33	49.43	198.68	-1651.52	133.80	271.10	-1910.77	71.67	353.52	-1875.17	52.57	416.29	-1870.67	137.28	1272.83	0.00	0.00	0.00	-1885.86	83.78	1689.01	-1879.16	224.24	1688.12	-2150.36	173.73	1625.94	-1975.54	159.35	1585.67	594.38	-18.02	78.61	1191.92	8.91	79.38	566.95
4.23000	-2048.13	102.05	-186.97	-2120.48	170.49	-256.61	-3300.82	206.83	1136.11	-2999.82	233.11	1142.96	-1729.46	50.20	202.20	-1629.83	132.24	269.06	-1883.18	69.67	342.84	-1849.83	51.36	405.92	-1863.44	138.91	1271.79	0.00	0.00	0.00	-1874.32	87.44	1688.29	-1882.67	224.11	1689.06	-2134.33	171.00	1626.08	-1964.50	159.42	1586.57	593.63	-18.48	78.27	1192.01	8.75	79.36	566.43
4.24000	-2053.06	100.81	-189.83	-2121.87	171.45	-258.61	-3284.63	205.99	1133.03	-2984.41	232.49	1139.42	-1682.11	52.55	207.14	-1607.91	130.61	266.91	-1855.24	67.66	332.05	-1824.25	50.16	395.37	-1859.88	140.03	1271.74	0.00	0.00	0.00	-1842.77	89.53	1686.32	-1859.65	222.62	1688.42	-2118.28	168.24	1626.23	-1953.42	159.49	1587.50	593.63	-18.11	78.32	1191.57	8.44	79.08	566.28
4.25000	-2057.77	99.58	-192.36	-2123.13	172.38	-260.33	-3268.10	205.18	1129.73	-2968.73	231.90	1135.68	-1658.54	53.68	207.41	-1585.75	128.90	264.63	-1826.93	65.65	321.15	-1798.46	48.95	384.66	-1845.93	142.46	1270.67	0.00	0.00	0.00	-1855.39	85.27	1688.23	-1866.36	223.78	1689.26	-2102.19	165.46	1626.38	-1942.30	159.56	1588.44	593.54	-17.94	78.50	1191.23	8.84	78.95	567.19
4.26000	-2062.23	98.37	-194.58	-2124.24	173.28	-261.77	-3251.24	204.40	1126.20	-2952.78	231.31	1131.72	-1621.12	57.12	221.16	-1563.36	127.11	262.23	-1798.25	63.64	310.13	-1772.43	47.76	373.76	-1837.10	143.69	1269.25	0.00	0.00	0.00	-1833.70	86.82	1685.15	-1840.66	224.43	1687.83	-2086.07	162.66	1626.53	-1931.14	159.64	1589.40	592.56	-17.82	78.20	1192.18	9.03	79.34	566.65
4.27000	-2066.43	97.18	-196.47	-2125.19	174.14	-262.92	-3234.05	203.65	1122.44	-2936.55	230.75	1127.56	-1581.17	59.65	225.52	-1540.74	125.25	259.70	-1769.21	61.62	299.00	-1746.18	46.56	362.69	-1821.25	144.14	1269.07	0.00	0.00	0.00	-1826.74	85.84	1683.94	-1821.63	224.96	1686.62	-2069.92	159.83	1626.69	-1919.93	159.71	1590.38	593.90	-18.55	78.24	1191.64	9.31	79.31	566.82
4.28000	-2070.36	96.02	-198.04	-2125.97	174.97	-263.76	-3216.53	202.93	1118.45	-2920.05	230.21	1123.18	-1538.41	62.69	228.94	-1517.88	123.30	257.06	-1739.80	59.60	287.76	-1719.70	45.38	351.44	-1810.64	145.64	1267.71	0.00	0.00	0.00	-1805.82	87.98	1682.64	-1832.55	223.27	1686.79	-2053.73	156.97	1626.86	-1908.68	159.80	1591.38	593.86	-18.44	78.31	1192.29	8.86	79.35	566.30
4.29000	-2074.00	94.89	-199.29	-2126.54	175.76	-264.28	-3198.66	202.24	1114.22	-2903.28	229.68	1118.59	-1502.57	66.13	230.92	-1494.78	121.28	254.28	-1710.02	57.58	276.40	-1692.98	44.20	340.01	-1820.53	145.74	1266.65	0.00	0.00	0.00	-1799.51	85.85	1682.10	-1825.38	224.73	1686.65	-2037.52	154.09	1627.03	-1897.39	159.88	1592.40	593.56	-18.32	78.14	1192.03	8.71	79.40	565.64
4.30000	-2077.33	93.79	-200.20	-2126.90	176.50	-264.49	-3180.45	201.57	1109.76	-2886.22	229.17	1113.78	-1468.30	69.50	232.24	-1471.43	119.18	251.38	-1679.86	55.56	264.94	-1666.04	43.02	328.41	-1800.61	148.23	1265.89	0.00	0.00	0.00	-1799.32	86.78	1682.39	-1814.86	224.33	1685.82	-2021.28	151.18	1627.20	-1886.06	159.97	1593.43	593.65	-18.10	78.47	1191.68	9.07	79.43	566.63
4.31000	-2080.34	92.71	-200.79	-2127.03	177.20	-264.37	-3161.90	200.94	1105.05	-2868.89	228.68	1108.76	-1424.01	72.85	235.00	-1447.84	116.99	248.35	-1649.34	53.53	253.35	-1638.87	41.85	316.62	-1784.08	148.20	1264.64	0.00	0.00	0.00	-1797.95	86.71	1681.83	-1777.54	223.24	1684.36	-2005.01	148.25	1627.37	-1874.68	160.05	1594.49	593.51	-18.34	78.46	1192.04	9.09	79.32	567.19
4.32000	-2083.00	91.67	-201.04	-2126.91	177.85	-263.91	-3143.00	200.34	1100.11	-2851.27	228.20	1103.51	-1405.86	75.02	236.11	-1424.00	114.73	245.20	-1618.44	51.50	241.66	-1611.46	40.69	304.66	-1774.20	149.52	1263.90	0.00	0.00	0.00	-1750.55	89.41	1679.13	-1772.04	224.71	1682.87	-1988.71	145.30	1627.56	-1863.27	160.15	1595.56	594.24	-18.39	78.44	1192.10	9.30	79.33	566.63
4.33000	-2085.32	90.67	-200.95	-2126.53	178.45	-263.11	-3123.76	199.78	1094.92	-2833.37	227.75	1098.04	-1373.65	77.78	236.11	-1399.92	112.38	241.91	-1587.16	49.47	229.84	-1583.82	39.53	292.51	-1772.04	149.73	1262.62	0.00	0.00	0.00	-1734.01	87.21	1677.84	-1781.99	223.98	1682.68	-1972.38	142.31	1627.74	-1851.81	160.24	1596.66	594.79	-17.85	78.83	1191.75	9.01	79.24	566.18
4.34000	-2087.25	89.71	-200.53	-2125.85	178.99	-261.95	-3104.16	199.24	1089.49	-2815.18	227.32	1092.35	-1341.07	79.66	236.18	-1375.58	109.94	238.48	-1555.51	47.44	217.92	-1555.94	38.38	280.17	-1757.53	149.80	1261.23	0.00	0.00	0.00	-1739.01	85.13	1676.88	-1764.67	223.42	1682.61	-1956.02	139.31	1627.93	-1840.31	160.34	1597.77	594.09	-17.92	78.14	1191.28	9.03	79.31	565.79
4.35000	-2088.80	88.79	-199.76	-2124.88	179.48	-260.42	-3084.20	198.74	1083.80	-2796.70	226.91	1086.43	-1310.18	81.72	236.13	-1350.99	107.43	234.93	-1522.51	47.78	205.59	-1528.24	40.58	267.66	-1740.11	150.69	1259.96	0.00	0.00	0.00	-1741.07	86.98	1674.77	-1747.22	224.04	1680.27	-1939.64	136.28	1628.13	-1828.76	160.44	1598.91	593.82	-18.44	78.30	1191.40	9.02	78.97	565.85
4.36000	-2089.95	87.91	-198.66	-2123.59	179.90	-258.53	-3063.89	198.28	1077.87	-2777.94	226.52	1080.29	-1280.52	81.83	236.28	-1326.14	104.82	231.24	-1489.74	46.85	193.53	-1500.27	41.20	255.23	-1733.49	151.39	1259.03	0.00	0.00	0.00	-1721.58	85.50	1674.05	-1731.88	224.38	1678.18	-1923.23	133.22	1628.33	-1817.17	160.54	1600.06	593.68	-18.07	78.49	1192.27	8.60	79.28	566.29
4.37000	-2090.68	87.07	-197.20	-2121.96	180.27	-256.25	-3043.22	197.85	1071.69	-2758.88	226.15	1073.92	-1253.00	82.49	235.36	-1298.27	104.29	227.87	-1459.64	46.98	180.94	-1471.96	39.53	243.62	-1712.48	150.71	1267.50	0.00	0.00	0.00	-1701.11	87.19	1672.35	-1725.60	223.72	1677.93	-1906.79	130.14	1628.53	-1805.55	160.64	1601.23	593.45	-17.96	78.42	1191.84	8.76	79.09	565.91
4.38000	-2090.96	86.28	-195.40	-2119.97	180.57	-253.58	-3022.19	197.45	1065.26	-2739.53	225.80	1067.32	-1226.31	80.84	234.62	-1271.49	103.15	224.60	-1431.71	47.17	168.53	-1446.99	39.41	231.06	-1697.87	151.42	1267.63	0.00	0.00	0.00	-1685.60	86.60	1671.34	-1717.21	222.93	1676.98	-1890.32	127.03	1628.74	-1793.87	160.75	1602.43	593.78	-17.79	78.34	1192.36	8.98	79.20	565.78
4.39000	-2090.80	85.54	-193.25	-2117.62	180.80	-250.52	-3000.79	197.09	1058.57	-2719.88	225.47	1060.48	-1200.86	76.45	234.60	-1247.37	99.83	220.82	-1403.36	43.39	158.14	-1422.06	36.95	220.05	-1689.17	151.30	1266.47	0.00	0.00	0.00	-1687.31	84.30	1670.06	-1692.72	222.76	1674.99	-1873.84	123.89	1628.95	-1782.16	160.87	1603.64	593.50	-17.61	78.47	1192.16	9.86	79.44	565.36
4.40000	-2090.16	84.86	-190.75	-2114.87	180.96	-247.05	-2979.02	196.76	1051.62	-2699.93	225.17	1053.41	-1171.12	76.54	233.75	-1224.19	96.96	217.39	-1377.38	40.01	148.43	-1396.98	31.20	210.45	-1675.71	151.76	1264.78	0.00	0.00	0.00	-1669.16	87.29	1681.64	-1672.45	222.70	1672.90	-1857.32	120.74	1629.17	-1770.40	160.98	1604.88	593.96	-17.84	78.50	1192.20	9.31	79.40	563.88
4.41000	-2089.05	84.22	-187.89	-2111.72	181.04	-243.16	-2956.89	196.48	1044.41	-2679.68	224.88	1046.10	-1144.84	76.93	231.38	-1203.04	93.79	214.06	-1351.79	33.60	140.74	-1375.57	28.20	200.91	-1665.28	151.21	1263.06	0.00	0.00	0.00	-1643.92	86.73	1682.29	-1676.54	220.72	1671.34	-1840.78	117.55	1629.39	-1758.60	161.10	1606.13	594.27	-18.09	78.57	1192.40	8.89	79.30	565.51
4.42000	-2087.42	83.65	-184.67	-2108.15	181.05	-238.86	-2934.38	196.23	1036.94	-2659.13	224.63	1038.56	-1121.79	77.58	227.64	-1183.91	90.39	210.82	-1328.58	27.35	133.98	-1356.25	25.56	191.77	-1658.03	151.98	1261.51	0.00	0.00	0.00	-1636.70	86.15	1681.15	-1652.28	219.53	1669.68	-1824.22	114.34	1629.62	-1746.76	161.22	1607.41	593.60	-18.11	78.45	1192.36	9.05	79.45	566.32
4.43000	-2085.28	83.13	-181.10	-2104.13	180.98	-234.11	-2911.50	196.01	1029.20	-2638.28	224.39	1030.78	-1101.77	78.48	222.66	-1166.71	86.66	207.61	-1308.47	22.16	127.68	-1339.10	23.82	183.31	-1641.44	151.66	1259.51	0.00	0.00	0.00	-1623.43	83.98	1678.94	-1645.86	218.29	1668.44	-1807.63	111.10	1629.86	-1734.87	161.34	1608.70	593.51	-18.39	78.35	1192.75	9.54	79.54	566.51
4.44000	-2082.61	82.67	-177.17	-2099.65	180.82	-228.93	-2888.24	195.84	1021.20	-2617.12	224.18	1022.76	-1084.58	79.57	216.58	-1151.67	82.92	204.17	-1289.96	17.24	122.36	-1322.44	19.88	176.46	-1630.52	151.17	1257.30	0.00	0.00	0.00	-1607.21	81.73	1676.31	-1629.62	219.41	1666.77	-1791.02	107.84	1630.09	-1722.95	161.47	1610.02	592.85	-18.12	78.05	1192.77	9.60	79.67	566.54
4.45000	-2079.38	82.27	-172.87	-2094.70	180.59	-223.30	-2864.60	195.71	1012.93	-2595.65	223.99	1014.49	-1070.00	80.85	209.53	-1138.49	80.00	200.56	-1274.39	15.29	116.72	-1309.09	18.55	169.46	-1614.01	151.56	1255.69	0.00	0.00	0.00	-1601.00	81.56	1674.93	-1608.79	216.49	1664.18	-1774.39	104.55	1630.34	-1710.97	161.60	1611.36	593.84	-17.89	78.18	1191.59	10.05	79.40	566.51
4.46000	-2075.59	81.94	-168.20	-2089.26	180.26	-217.21	-2840.57	195.61	1004.40	-2573.87	223.83	1005.98	-1057.82	82.28	201.64	-1127.47	77.90	196.57	-1261.10	14.53	111.09	-1296.52	16.19	163.21	-1600.97	150.46	1253.82	0.00	0.00	0.00	-1595.16	80.07	1672.27	-1617.71	216.13	1663.49	-1757.73	101.24	1630.58	-1698.96	161.73	1612.72	595.04	-18.28	78.63	1191.88	9.73	79.14	566.80
4.47000	-2071.22	81.68	-163.16	-2083.30	179.84	-210.65	-2816.16	195.56	995.59	-2551.78	223.69	997.22	-1047.82	83.83	193.05	-1118.21	77.26	192.04	-1250.06	14.51	105.00	-1287.87	17.21	155.74	-1588.85	150.50	1252.02	0.00	0.00	0.00	-1576.06	78.67	1670.08	-1615.00	213.53	1662.30	-1741.06	97.90	1630.84	-1686.90	161.87	1614.09	594.74	-17.81	78.56	1192.31	9.30	79.36	566.77
4.48000	-2066.25	81.49	-157.76	-2076.81	179.33	-203.62	-2791.36	195.55	986.50	-2529.38	223.58	988.21	-1039.81	85.48	183.89	-1110.58	78.07	186.50	-1241.03	14.47	98.42	-1280.42	17.52	148.40	-1576.30	151.32	1250.07	0.00	0.00	0.00	-1563.55	77.26	1668.42	-1595.84	209.95	1661.53	-1724.36	94.53	1631.09	-1674.80	162.01	1615.50	592.84	-18.06	78.12	1192.08	9.51	79.58	566.33
4.49000	-2060.66	81.36	-151.98	-2069.78	178.72	-196.11	-2766.17	195.58	977.14	-2506.66	223.50	978.96	-1033.57	87.19	174.30	-1105.14	80.01	179.38	-1235.58	16.11	90.52	-1275.00	17.54	141.44	-1562.79	150.80	1247.76	0.00	0.00	0.00	-1556.89	74.12	1666.56	-1571.86	208.13	1659.18	-1707.64	91.14	1631.36	-1662.66	162.15	1616.92	593.53	-17.75	78.25	1191.91	9.71	79.45	566.25
4.50000	-2054.44	81.32	-145.82	-2062.18	178.02	-188.10	-2740.59	195.65	967.50	-2483.62	223.44	969.45	-1028.89	88.93	164.41	-1101.21	83.55	170.93	-1231.68	15.93	82.80	-1272.07	18.69	133.68	-1549.14	149.98	1246.23	0.00	0.00	0.00	-1539.39	73.19	1664.57	-1559.33	207.46	1657.02	-1690.90	87.72	1631.62	-1650.47	162.30	1618.36	594.36	-17.82	78.31	1191.37	9.32	79.12	566.37
4.51000	-2047.57	81.34	-139.29	-2054.01	177.21	-179.59	-2714.61	195.76	957.58	-2460.27	223.41	959.68	-1025.56	90.68	154.35	-1100.05	86.39	160.31	-1230.45	16.44	73.87	-1270.37	19.01	125.77	-1529.66	150.33	1244.53	0.00	0.00	0.00	-1519.31	71.16	1662.33	-1535.11	205.39	1655.69	-1674.14	84.28	1631.90	-1638.24	162.45	1619.83	595.11	-17.83	78.52	1191.66	8.88	79.05	566.56
4.52000	-2040.04	81.45	-132.38	-2045.23	176.29	-170.57	-2688.23	195.92	947.38	-2436.59	223.40	949.67	-1023.37	92.41	144.27	-1099.84	90.51	148.97	-1231.48	17.29	64.48	-1272.67	22.67	116.67	-1525.15	149.75	1242.74	0.00	0.00	0.00	-1510.55	68.92	1660.78	-1533.38	203.34	1654.69	-1657.36	80.81	1632.18	-1625.97	162.61	1621.31	594.17	-17.44	78.50	1191.10	9.00	79.03	566.42
4.53000	-2031.83	81.64	-125.08	-2035.84	175.27	-161.03	-2661.45	196.12	936.89	-2412.58	223.42	939.39	-1022.11	94.09	134.28	-1102.05	92.75	136.23	-1234.95	18.87	53.94	-1274.58	23.57	108.61	-1498.69	149.36	1241.32	0.00	0.00	0.00	-1497.84	66.61	1659.25	-1514.55	200.03	1654.32	-1640.57	77.31	1632.46	-1613.65	162.76	1622.82	594.52	-17.79	78.73	1191.76	8.61	79.30	567.46
4.54000	-2022.92	81.91	-117.40	-2025.81	174.14	-150.96	-2634.27	196.37	926.12	-2388.25	223.47	928.86	-1021.57	95.68	124.54	-1103.90	97.35	124.24	-1240.83	21.51	43.58	-1277.41	24.22	101.03	-1488.66	148.31	1239.45	0.00	0.00	0.00	-1482.41	63.48	1657.53	-1498.04	197.05	1653.40	-1623.75	73.79	1632.75	-1601.29	162.93	1624.35	594.30	-17.95	78.52	1192.50	8.87	79.28	565.89
4.55000	-2013.30	82.26	-109.33	-2015.14	172.89	-140.36	-2606.68	196.66	915.05	-2363.60	223.55	918.06	-1021.54	97.17	115.17	-1103.91	100.21	113.90	-1244.27	24.16	35.01	-1278.36	25.84	92.66	-1473.28	147.64	1238.01	0.00	0.00	0.00	-1464.90	60.04	1655.92	-1505.05	194.78	1653.03	-1606.92	70.23	1633.04	-1588.89	163.09	1625.91	593.23	-18.37	78.00	1191.85	9.15	79.27	565.66
4.56000	-2002.95	82.70	-100.88	-2003.79	171.53	-129.22	-2578.68	197.00	903.70	-2338.61	223.66	907.01	-1021.81	98.52	106.30	-1095.03	104.59	108.30	-1240.64	24.68	31.16	-1276.61	27.46	87.31	-1455.75	145.38	1237.15	0.00	0.00	0.00	-1451.98	57.86	1654.53	-1491.94	190.08	1652.37	-1590.52	65.30	1631.34	-1576.44	163.26	1627.48	593.79	-17.89	78.42	1191.73	9.31	79.16	565.36
4.57000	-1991.86	83.23	-92.03	-1991.76	170.05	-117.52	-2550.27	197.38	892.05	-2313.29	223.80	895.69	-1022.17	99.70	98.07	-1084.16	106.52	99.53	-1236.75	27.25	30.82	-1272.76	29.06	84.43	-1438.83	144.86	1236.41	0.00	0.00	0.00	-1444.19	53.90	1655.08	-1457.73	186.22	1652.44	-1576.44	63.29	1630.31	-1563.95	163.43	1629.08	594.74	-17.95	78.69	1191.58	9.21	79.09	566.84
4.58000	-1980.01	83.86	-82.78	-1979.03	168.45	-105.26	-2521.45	197.81	880.11	-2287.64	223.96	884.10	-1022.41	100.69	90.62	-1078.20	107.22	87.49	-1232.52	23.49	30.37	-1267.40	30.61	83.47	-1425.20	142.99	1236.25	0.00	0.00	0.00	-1419.72	51.86	1655.17	-1447.27	182.79	1654.63	-1561.71	60.99	1630.29	-1551.41	163.61	1630.70	594.49	-17.91	78.84	1191.69	8.82	79.03	566.24
4.59000	-1967.37	84.57	-73.14	-1965.57	166.72	-92.43	-2492.21	198.29	867.88	-2261.65	224.16	872.24	-1022.32	101.45	84.07	-1074.69	109.30	76.61	-1228.45	17.97	29.72	-1261.14	32.11	83.88	-1400.92	146.53	1240.14	0.00	0.00	0.00	-1404.74	48.53	1656.32	-1426.46	182.55	1658.50	-1545.66	57.11	1631.43	-1538.83	163.79	1632.34	593.96	-17.77	78.53	1192.03	8.75	79.49	566.24
4.60000	-1953.95	85.38	-63.10	-1951.38	164.87	-79.03	-2462.55	198.82	855.34	-2235.32	224.39	860.12	-1021.69	101.95	78.57	-1071.07	110.74	69.05	-1229.20	21.07	29.68	-1254.57	33.52	85.10	-1383.65	145.93	1242.28	0.00	0.00	0.00	-1387.33	45.46	1657.88	-1410.41	187.28	1664.69	-1529.96	53.80	1632.77	-1526.21	163.97	1634.00	594.40	-17.96	78.39	1192.38	9.18	79.43	564.92
4.61000	-1939.71	86.30	-52.66	-1936.43	162.88	-65.03	-2432.47	199.39	842.50	-2208.66	224.64	847.72	-1020.06	96.63	70.86	-1068.11	111.95	62.46	-1230.98	25.09	29.79	-1248.29	34.84	86.58	-1366.74	143.56	1244.57	0.00	0.00	0.00	-1374.20	44.25	1659.75	-1386.05	189.07	1671.74	-1515.10	51.50	1634.56	-1513.55	164.16	1635.69	594.12	-18.02	78.41	1192.35	9.11	79.62	566.25
4.62000	-1924.65	87.31	-41.81	-1920.71	160.76	-50.44	-2401.96	200.02	829.36	-2181.65	224.93	835.05	-1019.05	99.40	64.02	-1066.74	113.00	58.10	-1231.64	27.93	30.08	-1242.88	36.04	87.78	-1356.10	142.20	1247.26	0.00	0.00	0.00	-1355.73	41.15	1661.57	-1360.58	188.00	1677.49	-1499.80	48.34	1636.34	-1500.84	164.35	1637.40	594.71	-18.14	78.64	1192.06	9.56	79.46	566.76
4.63000	-1908.75	88.42	-30.56	-1904.19	158.51	-35.24	-2371.03	200.69	815.91	-2154.30	225.25	822.11	-1017.90	101.70	59.15	-1065.99	114.44	54.80	-1230.73	27.68	30.25	-1238.96	37.11	88.12	-1342.01	139.90	1249.72	0.00	0.00	0.00	-1339.80	37.80	1664.01	-1345.81	185.50	1679.98	-1484.98	45.67	1637.97	-1488.08	164.55	1639.14	594.51	-18.19	78.57	1192.45	9.44	79.41	566.11
4.64000	-1891.99	89.64	-18.90	-1886.87	156.12	-19.44	-2339.66	201.41	802.16	-2126.60	225.60	808.89	-1016.76	102.77	55.19	-1064.60	116.82	52.17	-1229.96	27.16	30.29	-1237.47	37.60	87.99	-1326.61	138.83	1252.64	0.00	0.00	0.00	-1322.43	35.48	1665.67	-1332.13	181.83	1682.37	-1468.34	40.21	1639.39	-1475.28	164.75	1640.89	593.90	-18.48	78.49	1191.46	9.23	79.13	564.57
4.65000	-1874.35	90.97	-6.83	-1868.73	153.58	-3.01	-2307.87	202.19	788.09	-2098.56	225.99	795.39	-1016.70	104.41	51.97	-1064.15	117.66	50.21	-1228.55	25.45	30.39	-1235.43	37.96	88.04	-1313.96	137.64	1255.37	0.00	0.00	0.00	-1319.20	34.20	1668.25	-1317.48	180.09	1684.58	-1454.50	37.96	1640.84	-1462.44	164.95	1642.67	594.47	-18.03	78.79	1190.87	9.18	79.01	565.95
4.66000	-1855.83	92.40	5.65	-1849.74	150.90	14.05	-2275.64	203.02	773.72	-2070.16	226.41	781.61	-1015.97	105.35	50.00	-1063.47	119.19	49.37	-1226.89	23.33	30.13	-1235.06	37.34	88.17	-1296.52	136.84	1257.91	0.00	0.00	0.00	-1304.91	31.37	1669.69	-1303.50	177.97	1686.92	-1439.63	34.13	1642.93	-1449.56	165.16	1644.48	593.95	-18.04	78.42	1191.39	8.94	79.09	567.40
4.67000	-1836.39	93.95	18.55	-1829.89	148.08	31.75	-2242.97	203.89	759.03	-2041.42	226.86	767.55	-1015.70	106.55	48.60	-1063.07	119.58	48.89	-1225.49	22.35	29.77	-1234.58	36.27	88.54	-1283.19	136.67	1260.44	0.00	0.00	0.00	-1293.60	29.16	1671.19	-1290.36	175.18	1689.35	-1427.57	34.08	1645.31	-1436.63	165.37	1646.30	594.36	-17.53	78.62	1191.41	8.40	79.02	567.19
4.68000	-1816.04	95.61	31.87	-1809.16	145.10	50.10	-2209.86	204.83	744.03	-2012.32	227.34	753.20	-1015.63	107.37	47.22	-1063.73	117.91	47.95	-1225.13	24.02	28.79	-1233.27	34.77	89.17	-1270.68	135.95	1262.93	0.00	0.00	0.00	-1277.72	25.81	1673.13	-1277.37	173.00	1691.75	-1414.96	32.99	1647.61	-1423.65	165.58	1648.15	593.51	-17.17	78.31	1192.04	9.30	79.30	567.78
4.69000	-1794.74	97.39	45.60	-1787.54	141.97	69.10	-2176.31	205.81	728.70	-1982.86	227.86	738.57	-1015.23	107.02	46.41	-1063.62	117.88	47.54	-1227.08	24.72	25.95	-1233.63	35.55	88.96	-1255.86	136.29	1265.22	0.00	0.00	0.00	-1265.24	24.62	1675.08	-1264.14	171.85	1694.10	-1403.54	33.30	1649.97	-1410.63	165.81	1650.03	594.52	-17.76	78.51	1191.88	9.61	79.03	566.60
4.70000	-1772.49	99.28	59.76	-1765.00	138.68	88.77	-2142.31	206.85	713.06	-1953.05	228.41	723.66	-1015.40	107.05	45.53	-1063.20	118.40	47.25	-1227.13	25.61	25.03	-1233.19	34.93	89.51	-1247.43	137.59	1267.58	0.00	0.00	0.00	-1255.39	23.40	1677.11	-1252.40	169.40	1696.68	-1390.62	31.63	1652.13	-1397.57	166.03	1651.92	594.00	-17.34	78.63	1191.72	8.71	78.94	567.07
4.71000	-1749.26	101.30	74.35	-1742.56	131.60	109.14	-2107.86	207.94	697.10	-1922.88	229.00	708.45	-1015.02	106.87	44.91	-1063.18	118.16	46.72	-1223.79	26.66	25.81	-1233.25	35.42	89.74	-1232.84	138.25	1269.74	0.00	0.00	0.00	-1239.93	22.54	1679.35	-1240.01	168.75	1698.86	-1379.40	32.10	1654.58	-1384.46	166.26	1653.85	594.13	-17.54	78.49	1191.86	8.73	79.26	567.75
4.72000	-1725.05	103.44	89.36	-1723.24	125.13	127.03	-2072.97	209.09	680.81	-1892.35	229.62	692.95	-1014.91	107.01	44.30	-1062.58	118.76	46.89	-1224.43	27.63	25.67	-1233.86	36.84	89.43	-1222.16	139.20	1272.14	0.00	0.00	0.00	-1227.50	21.66	1681.49	-1227.42	168.76	1701.05	-1366.32	30.18	1656.85	-1371.31	166.49	1655.79	594.54	-18.12	78.30	1191.69	8.99	79.24	565.89
4.73000	-1699.84	105.69	104.80	-1713.72	118.86	146.90	-2037.62	210.30	664.20	-1861.45	230.28	677.16	-1014.75	107.41	44.05	-1062.77	118.20	46.55	-1223.60	28.23	26.50	-1233.92	36.99	89.60	-1208.78	140.22	1274.28	0.00	0.00	0.00	-1215.45	21.13	1684.14	-1215.64	168.25	1703.20	-1354.24	29.84	1659.15	-1358.94	166.87	1657.88	594.70	-17.91	78.46	1192.00	9.12	79.13	565.00
4.74000	-1677.29	101.26	123.21	-1676.65	116.30	168.26	-2001.82	211.56	647.26	-1830.19	230.97	661.07	-1014.96	107.25	43.69	-1062.54	117.88	46.41	-1222.32	28.60	26.90	-1232.79	34.90	90.78	-1194.29	141.77	1276.65	0.00	0.00	0.00	-1214.90	20.52	1686.43	-1204.50	166.91	1705.21	-1341.64	28.65	1661.38	-1345.02	168.91	1659.99	594.50	-17.97	78.45	1191.66	9.61	79.17	566.23
4.75000	-1656.47	100.16	139.67	-1659.23	114.33	185.91	-1965.55	212.88	629.99	-1798.56	231.71	644.69	-1014.40	107.23	44.01	-1062.67	117.56	46.51	-1222.67	28.35	27.11	-1232.46	34.34	91.33	-1184.21	141.70	1278.81	0.00	0.00	0.00	-1193.26	21.08	1687.50	-1192.07	167.91	1706.64	-1329.91	28.23	1663.68	-1333.48	168.89	1661.86	594.67	-17.98	78.71	1192.25	9.39	79.38	566.04
4.76000	-1641.82	98.99	166.88	-1649.71	114.51	207.44	-1928.83	214.25	612.39	-1766.56	232.47	628.01	-1015.07	106.49	43.26	-1063.06	115.97	46.10	-1222.24	27.97	27.51	-1232.37	33.90	91.89	-1171.40	142.55	1280.85	0.00	0.00	0.00	-1181.23	20.88	1688.82	-1180.38	167.92	1708.07	-1317.60	27.48	1665.60	-1323.09	166.82	1663.91	594.97	-17.81	78.65	1192.77	9.40	79.51	566.16
4.77000	-1616.85	102.73	179.46	-1630.17	116.94	220.02	-1891.64	215.68	594.45	-1734.19	233.28	611.04	-1014.99	107.01	43.02	-1062.78	116.16	46.34	-1221.31	27.60	27.79	-1232.52	33.78	92.26	-1159.07	143.31	1282.94	0.00	0.00	0.00	-1165.56	21.56	1690.65	-1168.45	168.83	1709.21	-1306.02	27.75	1667.48	-1312.18	165.93	1665.60	594.07	-17.76	78.30	1192.88	9.81	79.49	567.65
4.78000	-1593.70	109.51	189.29	-1592.81	121.31	233.18	-1853.99	217.18	576.17	-1701.44	234.12	593.76	-1014.69	106.09	43.04	-1062.53	116.08	46.36	-1220.59	27.56	28.01	-1231.51	32.59	93.28	-1147.79	143.86	1284.66	0.00	0.00	0.00	-1156.99	22.10	1691.99	-1156.41	169.72	1710.04	-1294.98	29.46	1669.25	-1299.53	167.82	1667.05	593.82	-17.72	78.30	1191.51	9.45	79.09	567.44
4.79000	-1560.97	117.20	198.62	-1568.91	127.47	241.36	-1815.87	218.73	557.56	-1668.33	235.00	576.17	-1015.30	106.75	42.25	-1062.12	116.18	46.34	-1224.11	27.62	27.34	-1231.12	32.01	94.03	-1138.00	144.57	1286.07	0.00	0.00	0.00	-1141.04	22.96	1692.80	-1144.70	169.54	1710.87	-1282.82	29.79	1670.83	-1287.97	167.79	1668.33	594.43	-18.13	78.51	1191.52	9.10	78.79	566.07
4.80000	-1539.28	124.41	203.42	-1543.19	132.27	248.49	-1777.27	220.34	538.61	-1634.83	235.92	558.28	-1015.55	106.54	41.74	-1062.07	115.66	46.04	-1222.85	27.15	28.04	-1231.55	32.80	94.29	-1125.53	144.71	1287.22	0.00	0.00	0.00	-1132.26	22.46	1693.95	-1132.62	170.05	1711.63	-1270.60	29.75	1672.04	-1276.59	167.37	1669.56	593.65	-17.91	78.51	1191.88	8.66	78.98	566.17
4.81000	-1505.58	132.83	208.70	-1508.59	141.58	253.26	-1738.21	222.01	519.32	-1600.95	236.88	540.09	-1014.68	106.45	42.22	-1062.20	114.84	45.82	-1224.06	26.77	28.20	-1231.63	33.80	94.38	-1116.56	144.96	1287.93	0.00	0.00	0.00	-1121.98	22.73	1694.52	-1121.62	169.24	1712.22	-1258.87	30.33	1673.26	-1264.67	168.00	1670.42	593.44	-18.21	78.21	1192.41	8.66	79.36	566.40
4.82000	-1474.77	139.54	211.02	-1481.87	146.47	254.97	-1698.66	223.74	499.68	-1566.70	237.87	521.58	-1014.24	106.45	41.95	-1061.95	114.24	45.70	-1222.34	26.51	29.48	-1230.85	32.91	95.48	-1105.08	145.54	1288.30	0.00	0.00	0.00	-1107.33	23.96	1695.03	-1109.26	170.28	1712.47	-1247.48	32.61	1674.47	-1252.96	168.28	1671.22	594.14	-17.75	78.61	1191.82	9.12	79.51	565.80
4.83000	-1445.54	146.72	210.43	-1446.10	152.42	255.48	-1658.64	225.53	479.69	-1532.06	238.91	502.77	-1014.00	106.31	41.46	-1061.26	114.75	45.88	-1222.07	26.12	32.36	-1230.28	32.91	96.19	-1092.39	145.17	1288.46	0.00	0.00	0.00	-1093.39	25.25	1695.61	-1096.73	171.68	1712.73	-1234.99	32.57	1675.02	-1240.63	169.28	1671.92	594.97	-17.87	78.67	1191.03	9.42	79.17	565.76
4.84000	-1410.96	152.33	208.53	-1422.44	156.82	251.74	-1618.13	227.39	459.36	-1497.03	239.99	483.64	-1013.88	107.06	40.88	-1060.94	114.50	45.79	-1223.44	27.04	32.93	-1229.56	32.53	97.17	-1083.34	145.19	1288.32	0.00	0.00	0.00	-1080.93	25.48	1695.36	-1091.77	168.20	1709.80	-1222.37	32.77	1675.63	-1228.77	169.67	1672.48	594.84	-17.71	78.53	1190.70	9.44	78.99	566.47
4.85000	-1377.83	157.75	204.11	-1383.67	162.38	248.60	-1577.14	229.31	438.67	-1461.62	241.10	464.20	-1013.56	105.88	40.36	-1061.04	113.51	45.26	-1224.08	27.39	33.86	-1229.74	34.01	97.55	-1072.24	145.71	1287.99	0.00	0.00	0.00	-1070.57	26.27	1696.01	-1080.66	168.85	1709.40	-1210.12	33.86	1676.03	-1216.45	170.26	1672.72	593.90	-17.40	78.51	1191.05	8.58	78.76	566.46
4.86000	-1335.83	163.26	188.33	-1353.78	170.73	240.02	-1535.67	231.29	417.63	-1425.82	242.26	444.45	-1012.94	106.59	39.95	-1059.95	114.33	45.42	-1224.30	27.75	35.11	-1229.53	34.87	98.08	-1060.19	144.70	1287.53	0.00	0.00	0.00	-1055.88	26.78	1696.33	-1070.33	169.93	1709.32	-1197.92	35.21	1676.37	-1203.59	171.59	1673.00	593.90	-17.76	78.31	1191.13	9.29	78.79	565.82
4.87000	-1306.36	165.81	179.69	-1313.74	173.82	232.07	-1493.70	233.34	396.24	-1389.62	243.46	424.37	-1012.59	105.08	37.59	-1059.73	114.03	45.20	-1224.21	27.94	36.35	-1228.25	34.28	99.48	-1051.20	144.08	1287.06	0.00	0.00	0.00	-1051.15	27.69	1696.95	-1053.34	171.13	1709.25	-1185.12	35.50	1676.41	-1191.30	172.38	1672.99	594.40	-17.61	78.65	1191.81	9.23	79.27	566.54
4.88000	-1263.55	168.22	172.18	-1280.47	176.73	222.53	-1451.24	235.45	374.49	-1353.04	244.70	403.98	-1016.60	105.38	35.92	-1059.45	113.79	44.90	-1224.29	28.89	37.23	-1228.29	35.81	100.21	-1039.26	143.67	1286.18	0.00	0.00	0.00	-1034.80	29.43	1696.91	-1040.41	171.95	1709.07	-1173.30	37.61	1676.66	-1177.74	175.48	1672.91	593.77	-17.98	78.29	1192.32	8.70	79.43	566.58
4.89000	-1227.53	168.61	169.89	-1243.49	178.24	210.95	-1408.29	237.62	352.38	-1316.06	245.98	383.27	-1011.97	105.36	36.51	-1058.37	114.61	45.11	-1223.89	29.04	38.50	-1227.14	35.81	101.38	-1029.96	143.35	1285.20	0.00	0.00	0.00	-1025.92	31.60	1697.16	-1020.76	173.06	1708.09	-1160.43	38.74	1676.96	-1165.96	175.53	1672.81	594.08	-17.46	78.54	1191.22	8.94	79.15	566.11
4.90000	-1186.28	176.38	161.90	-1209.28	180.04	200.65	-1364.84	239.86	329.91	-1278.68	247.31	362.23	-1012.32	105.39	36.04	-1058.06	114.05	44.59	-1223.24	29.04	39.61	-1226.65	36.63	102.11	-1018.69	143.24	1284.53	0.00	0.00	0.00	-1005.56	32.80	1696.15	-1012.83	174.93	1707.33	-1147.59	40.19	1677.23	-1152.28	178.41	1672.38	594.21	-17.87	78.55	1191.44	9.34	78.96	567.12
4.91000	-1144.04	181.08	150.80	-1166.53	184.74	188.13	-1320.89	242.17	307.08	-1240.91	248.68	340.87	-1010.80	105.94	35.55	-1058.46	112.88	44.03	-1222.66	29.13	40.76	-1226.45	38.11	102.72	-1005.82	143.24	1283.75	0.00	0.00	0.00	-995.22	33.51	1695.69	-999.13	176.44	1706.39	-1135.32	41.63	1677.25	-1139.63	179.34	1671.98	593.07	-17.67	78.08	1191.68	9.26	79.17	566.95
4.92000	-1101.84	185.80	139.09	-1126.30	189.07	174.70	-1276.44	244.54	283.88	-1209.23	251.33	322.81	-1011.95	105.29	35.03	-1057.49	114.18	44.27	-1222.12	29.15	41.78	-1224.69	36.41	104.48	-996.83	141.61	1282.85	0.00	0.00	0.00	-981.69	35.86	1695.21	-989.91	177.61	1705.61	-1122.13	42.06	1677.34	-1127.52	179.63	1671.71	593.81	-17.92	78.26	1192.02	8.82	79.35	567.27
4.93000	-1054.77	190.52	128.25	-1087.51	194.08	160.43	-1231.49	246.98	260.31	-1178.32	250.04	302.42	-1012.25	105.32	34.64	-1057.17	114.06	44.06	-1221.69	29.54	42.46	-1224.04	36.55	105.55	-983.78	140.67	1282.03	0.00	0.00	0.00	-968.56	37.72	1694.32	-975.79	179.08	1704.45	-1109.63	43.85	1677.45	-1115.33	179.93	1671.31	593.17	-18.08	78.06	1191.41	9.10	79.05	566.68
4.94000	-1009.55	196.55	117.11	-1044.30	199.10	147.04	-1195.01	247.77	235.76	-1144.13	252.38	282.39	-1012.15	104.95	34.63	-1056.78	114.06	43.85	-1220.83	29.14	43.56	-1223.38	36.68	106.88	-974.54	139.99	1280.99	0.00	0.00	0.00	-956.86	39.27	1693.91	-963.02	179.93	1702.81	-1096.81	45.56	1677.46	-1101.52	183.22	1670.43	593.55	-17.30	78.55	1192.42	9.27	79.55	567.50
4.95000	-963.00	202.16	107.14	-998.99	203.67	135.20	-1154.55	253.54	213.71	-1110.63	251.77	260.92	-1012.03	98.24	34.87	-1056.51	113.93	43.68	-1219.93	28.81	44.75	-1222.52	36.66	107.87	-963.42	139.68	1279.98	0.00	0.00	0.00	-942.63	40.99	1693.12	-949.57	181.99	1701.05	-1084.36	47.95	1677.51	-1089.16	183.90	1669.91	594.46	-17.78	78.51	1192.11	9.79	79.46	567.11
4.96000	-914.98	208.47	99.14	-953.10	209.32	123.56	-1113.29	257.45	191.34	-1076.04	251.16	239.55	-1012.96	95.76	35.14	-1056.30	113.72	43.52	-1218.94	28.58	45.83	-1221.48	36.56	109.13	-952.29	139.76	1279.05	0.00	0.00	0.00	-934.77	42.34	1692.39	-938.61	184.03	1699.25	-1071.34	48.92	1677.51	-1075.69	186.15	1669.20	594.14	-17.55	78.41	1192.08	9.54	79.48	566.40
4.97000	-867.10	214.49	92.06	-901.40	213.56	114.79	-1072.72	258.56	168.12	-1037.61	254.60	220.06	-1002.75	91.13	39.80	-1056.11	113.47	43.38	-1218.05	28.52	46.89	-1220.90	36.85	110.33	-938.76	140.24	1278.13	0.00	0.00	0.00	-915.80	44.54	1690.73	-924.13	185.19	1697.37	-1058.88	51.20	1677.63	-1062.53	187.61	1668.72	594.91	-17.31	78.52	1192.38	9.49	79.26	567.08
4.98000	-821.87	219.33	86.00	-860.71	218.56	104.69	-1029.38	261.65	146.52	-998.61	257.33	201.16	-1000.35	89.05	40.31	-1055.89	113.22	43.25	-1217.18	28.32	48.04	-1220.30	37.31	111.33	-926.43	139.65	1276.96	0.00	0.00	0.00	-903.42	45.61	1689.16	-912.13	187.27	1695.54	-1045.81	52.49	1677.55	-1049.62	188.89	1668.18	594.17	-18.07	78.70	1191.97	9.56	79.46	566.45
4.99000	-773.97	225.40	82.20	-813.43	223.49	97.40	-985.99	262.32	125.09	-958.98	259.85	183.25	-1007.18	92.73	36.60	-1055.59	112.99	43.11	-1216.03	27.74	49.57	-1218.99	37.08	112.78	-914.16	140.49	1276.08	0.00	0.00	0.00	-893.40	46.35	1688.14	-898.98	188.66	1693.56	-1032.90	54.50	1677.51	-1036.67	190.55	1667.57	594.25	-17.92	78.58	1192.08	9.16	79.44	566.79
5.00000	-725.82	231.65	80.06	-766.37	228.15	91.79	-942.67	261.58	105.13	-918.09	263.71	167.46	-1012.45	95.78	32.22	-1055.18	112.84	42.97	-1215.40	27.84	51.06	-1218.43	38.18	113.71	-903.17	140.49	1274.76	0.00	0.00	0.00	-879.70	48.16	1686.63	-886.32	189.64	1691.67	-1019.70	55.79	1677.41	-1023.29	192.74	1666.78	593.51	-17.37	78.58	1191.92	9.04	79.31	565.51
5.01000	-678.26	236.19	81.03	-718.41	231.96	89.41	-898.30	261.88	88.61	-878.54	264.06	152.54	-1012.02	97.80	30.76	-1054.59	112.80	42.81	-1214.90	28.24	52.57	-1217.52	38.49	115.22	-891.09	141.35	1273.61	0.00	0.00	0.00	-868.22	50.30	1685.40	-869.19	191.69	1689.40	-1006.87	58.11	1677.06	-1010.45	194.03	1666.05	594.05	-17.97	78.47	1191.55	8.98	79.03	566.52
5.02000	-635.78	239.18	83.98	-675.47	235.87	89.44	-853.27	263.75	75.62	-837.87	266.31	141.11	-1009.46	103.37	30.93	-1054.11	112.34	42.39	-1214.60	28.66	54.17	-1216.04	37.89	117.12	-875.59	141.73	1272.27	0.00	0.00	0.00	-851.28	52.16	1683.47	-856.93	193.92	1687.08	-993.78	60.53	1676.75	-997.08	195.70	1665.14	594.66	-18.07	78.43	1191.65	9.16	79.32	566.23
5.03000	-592.51	240.52	90.37	-641.54	233.74	90.84	-809.21	265.09	65.80	-799.54	266.09	131.73	-1010.48	103.70	30.17	-1053.50	112.73	42.50	-1213.86	28.28	56.14	-1215.26	38.83	118.20	-866.20	142.68	1270.80	0.00	0.00	0.00	-843.62	54.22	1681.78	-845.57	195.84	1684.66	-980.80	63.45	1676.16	-983.35	198.03	1663.98	593.87	-18.21	78.50	1192.28	9.52	79.34	566.19
5.04000	-553.64	240.56	99.38	-591.50	232.64	99.21	-766.23	265.99	59.35	-762.71	265.52	125.06	-1010.99	103.43	29.30	-1052.85	113.10	42.50	-1213.77	29.04	57.71	-1213.76	38.51	119.93	-855.99	143.41	1269.19	0.00	0.00	0.00	-825.96	56.42	1679.32	-828.19	197.27	1681.77	-967.65	66.15	1675.45	-969.92	200.24	1662.77	593.45	-17.63	78.45	1191.81	9.34	79.24	567.15
5.05000	-516.43	238.72	111.62	-565.29	232.95	105.58	-727.84	263.97	54.40	-728.58	264.70	121.17	-1007.85	104.29	29.61	-1052.36	113.26	42.49	-1213.84	29.89	59.25	-1212.35	38.07	121.92	-843.70	144.19	1267.46	0.00	0.00	0.00	-809.46	59.23	1676.77	-814.72	199.02	1678.92	-954.25	68.07	1674.36	-955.75	203.76	1661.15	593.70	-16.98	78.58	1191.34	9.27	79.04	566.71
5.06000	-487.28	236.49	123.01	-537.21	230.95	113.29	-692.70	262.88	52.02	-697.77	263.38	119.04	-1008.97	103.52	28.96	-1052.37	112.42	42.06	-1213.48	30.19	61.18	-1210.78	38.38	123.74	-829.56	145.53	1265.76	0.00	0.00	0.00	-797.07	60.13	1674.15	-802.00	201.13	1676.02	-940.89	70.73	1673.19	-942.51	205.43	1659.71	593.41	-17.16	78.47	1190.68	9.14	78.99	565.97
5.07000	-459.74	233.29	133.78	-507.81	226.79	122.24	-661.23	263.13	51.74	-669.87	263.56	118.43	-1009.47	104.07	28.34	-1051.69	112.53	41.96	-1213.08	30.57	63.42	-1208.55	37.71	125.96	-815.68	146.71	1263.58	0.00	0.00	0.00	-786.15	62.75	1671.87	-788.74	203.73	1673.08	-927.07	72.38	1671.82	-929.06	207.43	1658.07	593.70	-17.84	78.42	1190.52	9.21	78.74	566.24
5.08000	-435.02	229.84	142.07	-470.88	225.42	132.70	-634.67	262.44	51.49	-645.66	262.99	118.29	-1007.40	103.84	28.40	-1051.19	112.56	41.89	-1212.70	31.40	65.73	-1206.27	36.95	128.47	-804.03	148.06	1261.41	0.00	0.00	0.00	-774.85	65.81	1669.70	-771.66	205.93	1669.98	-913.83	75.96	1670.85	-915.11	210.31	1656.39	593.68	-17.90	78.40	1191.29	8.56	79.08	567.31
5.09000	-415.56	226.05	147.19	-450.58	220.55	137.17	-612.72	262.10	51.71	-625.50	261.63	117.71	-1011.69	103.53	26.78	-1050.82	112.03	41.47	-1211.94	31.87	68.55	-1203.67	36.10	131.44	-791.22	149.18	1259.30	0.00	0.00	0.00	-761.24	68.49	1667.39	-759.60	208.74	1667.18	-899.93	78.44	1669.60	-901.18	213.41	1654.59	593.10	-18.12	78.25	1192.32	9.37	79.42	566.18
5.10000	-398.86	222.22	148.91	-434.53	217.68	138.33	-595.07	260.76	50.59	-608.31	260.59	116.48	-1009.32	103.50	27.27	-1050.19	112.25	41.34	-1210.95	32.34	71.70	-1200.40	34.96	134.55	-778.74	150.24	1257.23	0.00	0.00	0.00	-740.82	71.09	1665.13	-746.25	211.69	1664.69	-886.70	82.58	1668.59	-887.26	216.47	1652.92	594.75	-17.89	78.88	1192.08	9.39	79.32	566.87
5.11000	-389.63	219.34	146.72	-421.70	215.47	136.71	-582.03	257.40	47.46	-595.88	257.41	113.70	-1007.63	103.27	27.21	-1049.67	111.88	41.06	-1210.08	33.18	74.84	-1197.32	34.48	137.57	-764.47	152.49	1255.45	0.00	0.00	0.00	-728.12	73.92	1663.24	-732.71	214.38	1662.03	-872.65	85.15	1667.49	-873.38	219.72	1651.27	594.63	-18.01	78.49	1191.40	9.52	78.91	566.82
5.12000	-380.26	216.22	141.57	-411.23	209.78	133.19	-573.01	253.92	43.48	-586.51	254.09	109.90	-1009.68	103.42	26.72	-1048.94	112.14	40.99	-1208.40	33.12	78.46	-1194.23	34.34	140.63	-751.24	154.67	1253.81	0.00	0.00	0.00	-717.30	76.85	1661.17	-720.67	217.41	1659.73	-859.04	89.21	1666.70	-860.04	222.12	1649.87	594.71	-17.80	78.70	1191.73	9.31	79.23	567.52
5.13000	-372.84	211.71	132.91	-405.45	206.61	125.04	-569.15	251.54	42.45	-580.92	249.99	105.63	-1007.28	103.42	26.96	-1048.26	111.58	40.67	-1206.14	32.54	82.39	-1189.53	31.81	144.86	-737.14	156.01	1252.33	0.00	0.00	0.00	-697.42	80.19	1659.08	-705.31	220.59	1657.42	-845.28	92.55	1665.81	-845.72	226.05	1648.52	594.34	-18.00	78.51	1192.59	9.41	79.25	566.79
5.14000	-368.95	206.74	121.17	-401.44	203.32	113.87	-566.43	247.00	42.63	-577.21	246.69	101.11	-1005.98	103.23	27.32	-1047.91	110.53	40.26	-1203.80	32.25	86.31	-1184.78	30.26	148.80	-722.79	157.66	1251.32	0.00	0.00	0.00	-682.75	83.43	1657.37	-690.75	223.48	1655.32	-831.58	96.15	1664.81	-831.82	229.31	1647.33	594.44	-17.87	78.47	1192.03	9.31	79.17	566.58
5.15000	-360.04	202.88	111.79	-396.82	199.02	104.84	-562.32	246.56	41.75	-573.07	244.95	97.81	-1006.49	103.55	27.37	-1046.97	110.01	40.20	-1201.19	32.40	90.27	-1179.46	28.31	153.22	-709.87	160.97	1250.31	0.00	0.00	0.00	-671.56	86.80	1656.00	-677.13	225.83	1653.22	-817.96	99.14	1664.04	-817.95	232.72	1646.31	593.50	-17.61	78.25	1191.84	9.06	79.16	567.21
5.16000	-347.77	201.29	102.00	-391.05	200.08	94.52	-558.78	245.11	40.49	-565.29	244.41	96.52	-1005.17	103.98	27.70	-1045.74	109.82	40.30	-1197.30	31.26	95.17	-1172.54	25.26	158.35	-698.50	162.44	1249.74	0.00	0.00	0.00	-661.77	89.75	1654.59	-662.28	230.05	1651.68	-804.16	102.98	1663.58	-804.07	236.55	1645.50	593.60	-18.12	78.29	1191.77	9.77	79.39	566.59
5.17000	-340.76	200.99	90.28	-388.11	198.34	84.66	-555.35	247.49	40.10	-556.49	246.95	96.86	-1002.61	104.04	28.40	-1044.77	108.73	39.96	-1192.46	30.07	100.75	-1164.87	22.75	163.69	-683.82	164.74	1249.44	0.00	0.00	0.00	-646.23	93.96	1654.00	-647.77	233.38	1650.56	-790.24	106.88	1663.73	-790.14	240.26	1645.39	594.97	-18.30	78.44	1192.05	9.42	79.24	566.30
5.18000	-340.95	202.54	78.97	-378.83	200.10	78.19	-553.95	248.59	39.56	-553.20	246.38	94.93	-1006.43	103.55	26.98	-1043.31	108.21	39.75	-1185.72	27.66	107.41	-1156.99	22.46	168.75	-668.66	167.42	1249.83	0.00	0.00	0.00	-629.60	97.74	1653.99	-634.66	236.62	1650.46	-775.93	110.54	1664.96	-775.98	243.75	1646.20	594.15	-17.92	78.41	1192.18	8.35	79.27	566.17
5.19000	-335.14	204.79	72.41	-378.82	201.21	72.36	-553.42	251.24	39.50	-549.86	247.62	95.07	-1005.99	103.72	27.30	-1041.17	108.51	39.92	-1178.01	26.05	114.88	-1146.31	20.16	175.44	-654.11	169.86	1250.80	0.00	0.00	0.00	-618.07	101.36	1654.46	-618.74	240.25	1650.15	-761.90	115.15	1666.82	-761.23	248.14	1647.33	593.89	-18.10	78.52	1191.90	9.17	79.32	565.79
5.20000	-331.73	205.46	67.26	-379.75	200.79	67.95	-554.73	253.86	37.13	-547.04	248.40	95.77	-1006.41	103.37	26.49	-1039.15	108.12	40.27	-1169.30	25.57	122.98	-1134.08	18.23	182.53	-640.45	170.80	1252.28	0.00	0.00	0.00	-603.67	105.05	1654.99	-604.57	243.97	1650.14	-747.27	118.19	1668.59	-746.89	251.68	1648.98	593.85	-17.99	78.34	1191.44	9.28	79.18	566.15
5.21000	-331.40	203.33	61.18	-372.12	201.03	64.80	-553.48	254.89	35.33	-544.14	248.61	96.03	-1005.83	103.52	26.00	-1035.56	108.86	41.36	-1158.04	23.47	132.86	-1119.80	16.41	189.64	-628.29	173.18	1254.52	0.00	0.00	0.00	-589.96	108.96	1655.47	-588.21	247.43	1650.09	-732.87	122.56	1670.88	-732.23	255.95	1650.63	593.13	-17.90	77.96	1191.96	9.77	78.98	566.70
5.22000	-329.14	200.09	56.63	-378.24	198.20	59.79	-552.78	253.41	36.41	-541.86	248.64	96.25	-1005.08	103.28	24.72	-1031.93	107.68	42.79	-1145.97	22.46	143.44	-1105.44	17.24	196.43	-615.03	175.51	1256.83	0.00	0.00	0.00	-578.90	112.87	1656.14	-574.67	251.42	1649.99	-718.37	126.27	1673.10	-717.61	260.12	1652.39	593.73	-18.11	78.27	1191.97	9.25	79.11	565.71
5.23000	-330.13	198.87	53.24	-378.77	197.83	57.28	-550.77	254.18	37.58	-540.68	247.62	95.89	-1002.07	102.80	23.31	-1026.51	106.50	45.38	-1132.11	20.73	155.60	-1087.82	14.87	204.98	-602.85	177.09	1259.36	0.00	0.00	0.00	-562.59	116.30	1656.65	-559.03	254.46	1649.68	-704.31	130.62	1675.47	-703.58	262.88	1654.15	594.35	-17.69	78.77	1191.16	8.89	79.03	566.18
5.24000	-329.15	198.48	51.39	-380.76	197.86	55.39	-550.09	252.29	37.68	-539.62	247.68	95.96	-996.98	101.49	22.30	-1019.41	104.77	48.76	-1117.06	19.87	167.79	-1069.35	14.68	213.09	-588.37	178.87	1261.73	0.00	0.00	0.00	-547.43	119.73	1657.06	-545.54	257.85	1649.69	-689.75	133.49	1677.68	-689.32	266.22	1655.67	593.89	-18.14	78.55	1191.33	9.01	79.03	566.38
5.25000	-327.40	197.89	50.16	-378.17	196.56	55.26	-550.27	253.06	37.20	-539.11	246.78	95.54	-990.64	98.93	21.13	-1009.51	103.88	53.67	-1100.02	18.52	180.52	-1049.19	13.82	221.73	-574.11	180.60	1263.76	0.00	0.00	0.00	-533.06	123.25	1657.70	-531.74	260.67	1649.61	-675.92	137.59	1679.93	-675.13	269.53	1657.33	593.10	-17.92	78.04	1191.12	8.95	78.73	566.61
5.26000	-329.70	197.14	48.46	-376.02	196.70	54.58	-550.12	253.12	37.00	-538.36	247.04	95.71	-984.30	94.33	19.35	-997.60	101.21	59.17	-1080.93	17.16	192.98	-1027.81	13.04	230.25	-560.51	181.72	1265.64	0.00	0.00	0.00	-520.66	125.35	1658.18	-517.13	263.59	1649.80	-661.73	140.98	1682.16	-661.17	272.34	1659.01	594.38	-17.52	78.66	1191.88	9.19	79.21	566.66
5.27000	-328.89	197.33	47.61	-375.49	196.08	54.15	-549.77	253.82	37.08	-537.73	247.38	95.87	-975.36	88.40	18.09	-982.79	98.55	65.28	-1059.73	16.46	204.22	-1005.11	13.60	238.10	-548.66	182.82	1267.09	0.00	0.00	0.00	-506.95	128.70	1659.28	-502.60	265.93	1650.36	-647.50	143.68	1684.20	-647.13	275.50	1660.63	594.52	-17.70	78.74	1191.81	9.27	79.32	567.10
5.28000	-324.87	196.73	48.04	-378.72	196.24	52.75	-549.90	253.14	37.24	-537.97	246.65	95.87	-957.36	84.88	24.28	-964.33	96.75	71.31	-1036.88	16.18	213.66	-981.34	13.38	246.00	-536.51	184.33	1268.63	0.00	0.00	0.00	-492.02	131.21	1660.17	-490.00	268.43	1651.08	-633.29	145.44	1686.05	-633.27	277.80	1662.39	593.99	-17.59	78.50	1191.58	9.08	79.12	566.56
5.29000	-328.14	197.02	45.97	-377.37	196.94	52.25	-550.07	253.03	37.70	-537.52	246.72	95.81	-933.25	82.33	30.83	-940.44	95.18	77.82	-1013.55	17.79	221.18	-958.56	15.69	252.96	-525.15	185.05	1269.92	0.00	0.00	0.00	-477.97	132.92	1661.27	-476.95	270.84	1651.85	-619.35	147.46	1687.84	-619.21	280.48	1664.03	594.84	-17.74	78.60	1191.65	9.38	79.19	566.32
5.30000	-328.34	196.92	44.93	-377.20	196.49	51.48	-549.88	253.64	38.29	-537.00	247.28	96.29	-905.06	79.45	35.93	-913.16	93.59	83.61	-988.55	18.76	227.12	-934.17	18.23	259.23	-511.72	185.57	1271.43	0.00	0.00	0.00	-468.05	135.62	1662.84	-463.91	272.51	1652.86	-605.57	149.94	1689.83	-605.26	283.05	1665.68	593.88	-17.69	78.31	1192.03	9.07	79.31	566.96
5.31000	-327.68	197.26	44.26	-378.24	197.26	50.37	-550.31	253.39	38.58	-536.76	247.36	96.37	-874.78	77.33	40.13	-884.41	91.62	87.51	-961.98	19.94	231.00	-908.50	20.52	264.17	-499.85	186.07	1273.05	0.00	0.00	0.00	-453.27	137.40	1664.29	-449.14	274.22	1654.09	-592.23	152.34	1691.64	-591.79	284.84	1667.29	594.96	-17.85	78.78	1192.07	8.88	79.20	567.43
5.32000	-326.88	197.22	43.51	-376.15	199.88	51.13	-550.36	254.22	38.79	-536.31	247.54	96.48	-844.52	75.48	42.61	-853.68	90.94	90.23	-933.70	20.75	233.04	-881.80	22.92	267.60	-488.99	186.43	1274.70	0.00	0.00	0.00	-440.91	138.81	1665.87	-436.18	276.18	1655.32	-578.70	153.87	1693.35	-578.26	286.82	1668.91	594.74	-17.43	78.70	1192.00	8.82	79.14	566.69
5.33000	-326.18	197.33	42.97	-372.33	199.92	51.11	-550.68	253.97	38.72	-535.90	248.42	97.08	-809.63	73.40	45.03	-822.29	89.00	91.35	-904.86	22.11	233.08	-854.21	25.11	269.00	-477.53	185.96	1276.33	0.00	0.00	0.00	-428.06	140.17	1667.32	-422.86	276.71	1656.91	-565.33	155.16	1695.04	-564.84	288.46	1670.55	594.82	-17.60	78.74	1191.54	8.68	79.28	566.32
5.34000	-328.44	197.39	41.51	-371.80	199.05	50.94	-550.23	254.05	39.22	-535.65	248.45	97.25	-777.26	71.56	45.66	-788.14	88.54	91.84	-875.37	23.10	231.74	-826.34	27.12	268.72	-462.40	186.31	1278.14	0.00	0.00	0.00	-411.15	141.42	1668.52	-408.73	278.19	1657.99	-552.42	157.06	1696.71	-551.16	290.36	1672.09	594.78	-17.91	78.55	1192.00	9.56	79.76	565.82
5.35000	-327.55	197.54	41.15	-376.39	199.21	49.20	-550.60	252.78	39.24	-535.31	248.73	97.82	-740.74	69.93	46.14	-753.49	87.16	91.20	-846.05	25.19	228.65	-798.11	30.12	266.53	-451.17	187.09	1280.02	0.00	0.00	0.00	-400.32	141.85	1669.84	-397.08	278.65	1659.45	-539.50	158.45	1698.28	-537.75	291.79	1673.66	594.35	-17.95	78.49	1191.75	9.21	79.18	567.57
5.36000	-326.28	197.59	41.01	-371.41	199.58	49.74	-550.06	253.01	40.06	-534.90	248.35	98.22	-702.14	69.47	46.44	-716.94	86.60	89.79	-816.26	27.73	224.03	-769.56	32.49	263.18	-437.87	187.65	1281.61	0.00	0.00	0.00	-385.93	142.51	1670.66	-384.80	279.38	1660.85	-526.50	158.94	1699.67	-524.69	292.76	1675.18	593.41	-18.14	78.32	1191.83	9.57	79.49	566.19
5.37000	-327.91	198.19	39.81	-373.74	200.38	48.99	-550.12	251.97	40.15	-534.45	248.81	99.06	-661.91	69.02	46.06	-679.55	87.28	87.93	-785.33	30.01	218.12	-739.99	34.26	258.81	-425.03	188.06	1282.85	0.00	0.00	0.00	-374.80	143.02	1672.12	-371.22	280.34	1662.00	-513.86	160.52	1701.01	-511.93	293.44	1676.54	595.26	-17.51	78.83	1192.10	9.63	79.28	565.12
5.38000	-324.22	198.27	40.30	-371.75	200.12	48.88	-549.47	252.53	40.84	-534.55	247.40	99.02	-620.97	67.15	45.18	-641.06	88.99	85.74	-753.44	31.88	210.87	-709.74	36.39	253.21	-414.51	189.32	1284.15	0.00	0.00	0.00	-360.94	144.48	1672.92	-357.05	280.87	1662.87	-501.12	160.82	1701.95	-498.92	294.32	1677.77	594.78	-17.48	78.76	1192.25	9.49	79.29	566.06
5.39000	-325.44	198.86	39.12	-372.91	200.53	47.85	-549.57	251.84	41.05	-533.80	248.30	99.91	-579.26	69.23	44.34	-595.98	97.45	82.13	-720.13	33.97	202.19	-678.51	37.66	246.61	-402.57	190.58	1285.31	0.00	0.00	0.00	-347.48	144.41	1673.81	-344.85	280.70	1664.02	-488.72	161.20	1702.76	-486.08	295.37	1678.87	594.72	-17.86	78.50	1191.27	9.64	79.24	565.81
5.40000	-324.51	199.21	38.76	-371.74	201.79	48.07	-549.67	250.63	41.16	-533.36	247.93	100.43	-536.86	71.72	43.36	-564.60	112.22	77.97	-686.25	36.15	192.44	-647.16	40.37	238.60	-391.79	191.87	1286.12	0.00	0.00	0.00	-338.59	144.59	1674.32	-331.28	280.98	1664.93	-476.59	162.65	1703.62	-473.52	295.34	1679.98	594.47	-17.87	78.71	1191.94	8.91	79.48	564.89
5.41000	-325.69	199.24	38.06	-374.71	202.41	47.76	-549.32	251.25	41.80	-532.67	248.43	101.16	-493.10	75.42	42.58	-531.25	123.56	73.91	-651.67	39.36	181.27	-615.11	42.90	229.87	-380.88	192.96	1286.85	0.00	0.00	0.00	-327.17	144.41	1674.55	-318.73	281.18	1665.69	-464.03	162.57	1704.09	-460.99	295.61	1680.99	593.84	-17.91	78.50	1191.76	9.11	79.18	566.33
5.42000	-325.94	199.73	37.57	-369.23	201.47	48.84	-548.71	251.99	42.63	-532.13	248.97	102.10	-447.22	81.31	42.35	-480.28	121.74	70.57	-616.32	42.23	169.54	-582.05	45.61	220.12	-367.11	194.13	1287.41	0.00	0.00	0.00	-315.43	144.02	1675.13	-308.34	281.23	1666.37	-451.77	162.68	1704.32	-448.62	295.71	1681.86	594.65	-18.01	78.63	1192.49	9.88	79.42	566.96
5.43000	-325.30	199.63	37.58	-371.16	201.77	48.66	-548.76	251.07	42.91	-531.44	249.40	102.94	-402.77	85.41	41.95	-436.87	113.92	67.44	-579.76	45.68	157.01	-547.75	47.04	210.40	-355.25	195.83	1287.61	0.00	0.00	0.00	-301.90	143.61	1674.61	-296.14	281.00	1666.98	-439.96	164.09	1704.71	-436.10	296.03	1682.57	594.42	-17.97	78.63	1191.77	9.57	79.25	565.99
5.44000	-326.24	199.79	37.39	-370.75	202.46	48.52	-548.14	251.67	43.94	-531.15	249.05	103.57	-357.72	88.78	41.98	-393.64	106.27	68.20	-541.94	48.45	144.64	-513.22	50.03	199.70	-345.26	197.39	1287.75	0.00	0.00	0.00	-292.65	144.07	1674.89	-282.28	281.04	1667.26	-428.17	164.97	1704.70	-423.44	296.62	1683.02	593.27	-18.27	78.23	1192.25	9.27	79.19	566.25
5.45000	-324.95	199.36	37.65	-371.58	202.79	49.07	-548.15	251.83	44.75	-530.71	248.90	104.21	-312.72	92.76	42.30	-350.29	108.85	65.80	-503.14	51.04	132.12	-478.01	52.57	188.92	-332.58	198.39	1287.65	0.00	0.00	0.00	-279.94	144.28	1674.48	-270.28	280.57	1667.64	-415.68	163.74	1704.27	-410.87	296.92	1683.32	593.23	-17.73	78.36	1191.95	9.79	79.33	567.27
5.46000	-321.02	197.28	38.55	-370.76	205.22	50.85	-548.36	250.00	44.68	-530.20	249.40	105.39	-268.69	97.08	42.92	-306.70	111.84	63.67	-463.39	53.65	119.88	-442.08	55.70	177.85	-320.09	200.19	1287.36	0.00	0.00	0.00	-264.28	144.20	1674.00	-258.68	280.16	1667.96	-403.47	163.61	1703.80	-398.48	296.78	1683.47	593.38	-17.30	78.36	1191.95	9.78	79.30	566.60
5.47000	-316.46	198.94	40.10	-368.13	208.29	52.48	-548.16	250.21	45.43	-529.41	250.49	106.53	-221.53	101.67	45.13	-262.82	115.87	62.59	-422.52	55.40	108.24	-405.37	59.20	166.88	-309.47	200.57	1286.97	0.00	0.00	0.00	-250.66	144.24	1673.37	-244.27	280.39	1667.76	-391.27	163.05	1703.13	-386.30	296.69	1683.39	593.91	-17.43	78.72	1191.89	9.25	79.40	565.62
5.48000	-289.77	280.41	90.90	-369.92	207.59	51.06	-547.82	250.60	46.23	-529.22	249.82	106.99	-175.73	105.73	48.89	-219.60	118.60	62.07	-381.20	58.41	96.57	-368.28	62.59	156.29	-296.44	201.91	1286.38	0.00	0.00	0.00	-241.67	143.61	1672.84	-231.93	279.54	1667.63	-379.34	163.24	1702.40	-374.13	296.77	1683.09	594.82	-18.27	78.52	1192.20	9.12	79.55	566.66
5.49000	-285.19	274.14	86.01	-370.79	206.20	49.15	-547.53	250.74	46.67	-528.71	250.07	107.81	-131.34	110.12	53.29	-176.43	121.49	63.00	-339.48	62.21	85.46	-330.61	66.45	146.28	-284.21	201.72	1285.67	0.00	0.00	0.00	-229.47	143.69	1671.98	-220.81	279.18	1667.51	-367.35	163.88	1701.34	-362.03	296.67	1682.52	593.94	-18.26	78.30	1192.54	9.57	79.72	566.71
5.50000	-317.30	202.56	37.09	-366.48	206.09	48.95	-547.16	251.35	47.61	-528.11	250.93	108.94	-86.67	114.07	59.57	-132.88	125.20	65.66	-297.00	66.25	75.33	-292.56	69.65	137.33	-271.68	202.59	1284.56	0.00	0.00	0.00	-218.20	143.44	1671.04	-208.80	279.17	1667.04	-355.88	164.64	1700.25	-350.03	296.32	1681.84	593.65	-17.92	78.20	1192.09	9.29	79.47	566.10
5.51000	-326.76	203.22	34.08	-371.24	203.68	47.38	-546.72	251.36	48.29	-527.37	251.33	109.84	-44.53	117.16	66.91	-90.17	128.69	69.88	-254.10	68.73	67.38	-254.64	74.18	128.88	-258.82	203.17	1283.63	0.00	0.00	0.00	-205.88	143.61	1669.98	-196.79	278.72	1666.73	-344.12	164.40	1698.80	-338.08	296.05	1680.94	594.70	-17.45	78.82	1192.01	8.96	78.98	566.74
5.52000	-322.01	201.86	36.45	-370.36	204.10	46.71	-546.98	250.23	48.70	-526.75	251.76	110.89	-2.14	120.50	76.06	-48.62	132.58	75.67	-211.96	71.77	60.81	-217.14	77.84	122.08	-247.24	203.58	1282.35	0.00	0.00	0.00	-194.21	143.67	1669.08	-186.38	278.56	1666.16	-332.57	164.08	1697.17	-326.33	295.70	1679.85	593.97	-18.13	78.53	1192.18	8.27	79.25	566.26
5.53000	-322.14	202.16	36.16	-368.50	205.18	47.09	-546.31	251.13	49.97	-526.31	251.66	111.79	38.56	125.04	86.44	-8.34	135.96	82.56	-170.34	75.20	55.80	-180.13	82.02	116.47	-234.08	204.29	1281.10	0.00	0.00	0.00	-181.77	142.47	1667.55	-173.50	278.22	1665.46	-320.95	164.37	1695.55	-314.71	295.31	1678.57	594.20	-18.01	78.70	1191.36	8.93	79.36	566.22
5.54000	-321.30	202.32	36.14	-370.02	204.83	46.44	-545.99	250.88	50.97	-525.39	252.74	113.20	77.02	127.55	98.26	30.05	139.56	90.73	-129.96	78.29	52.85	-144.03	85.59	112.62	-221.21	204.37	1279.64	0.00	0.00	0.00	-171.15	142.98	1666.56	-162.58	277.62	1664.69	-309.26	163.59	1693.53	-303.01	294.88	1677.04	594.50	-17.60	78.74	1191.94	9.02	79.35	567.13
5.55000	-321.97	202.02	35.75	-366.48	205.76	46.82	-545.51	250.98	52.09	-525.06	252.03	113.96	112.42	130.07	109.61	66.25	142.43	99.55	-91.34	81.87	51.44	-109.09	88.75	110.60	-211.06	204.47	1277.64	0.00	0.00	0.00	-157.03	141.56	1665.04	-149.92	276.81	1663.84	-297.95	163.60	1691.25	-291.42	294.03	1675.36	593.56	-17.70	78.35	1191.70	9.00	79.28	566.20
5.56000	-320.91	202.53	35.79	-368.68	205.75	46.17	-544.99	251.17	53.35	-524.22	251.81	115.06	145.53	131.40	121.81	99.76	145.27	108.67	-55.18	86.03	51.30	-76.64	93.65	109.04	-197.06	204.78	1275.73	0.00	0.00	0.00	-148.05	141.30	1663.70	-138.85	276.32	1662.95	-286.48	163.01	1688.73	-279.75	293.19	1673.43	592.69	-18.06	78.15	1191.40	8.98	79.10	566.11
5.57000	-323.93	202.43	34.28	-369.54	205.70	45.20	-544.85	250.49	54.62	-523.32	251.85	116.49	175.61	133.04	132.32	130.81	147.41	117.35	-20.91	90.47	52.31	-46.11	98.17	108.88	-184.88	204.44	1273.53	0.00	0.00	0.00	-135.24	140.93	1662.02	-125.55	275.89	1661.69	-275.06	162.75	1686.17	-268.03	292.64	1671.34	593.41	-18.55	78.17	1191.85	9.20	78.98	565.93
5.58000	-322.20	202.08	34.31	-368.58	205.70	45.56	-544.85	248.99	55.74	-521.96	252.17	117.98	202.61	134.29	141.78	159.08	149.46	125.15	10.27	95.29	53.73	-17.82	101.95	109.51	-171.79	205.13	1271.22	0.00	0.00	0.00	-126.09	140.39	1660.84	-117.85	274.84	1660.95	-263.77	162.61	1683.61	-256.61	291.35	1669.21	593.97	-18.12	78.40	1192.01	9.53	79.27	565.66
5.59000	-322.54	202.49	33.66	-368.99	206.68	44.65	-544.14	249.16	57.43	-520.58	252.79	119.73	226.86	135.88	149.08	184.13	152.04	131.63	38.49	100.29	55.20	7.21	107.17	109.52	-159.09	205.41	1268.74	0.00	0.00	0.00	-113.27	139.17	1659.18	-104.52	273.39	1659.80	-252.40	161.83	1680.99	-244.88	290.70	1666.98	594.49	-17.66	78.78	1191.03	9.53	78.86	566.35
5.60000	-321.97	202.86	33.38	-363.53	206.79	45.49	-543.13	250.05	59.84	-518.96	253.31	121.70	248.05	138.44	154.61	205.93	154.61	135.93	63.29	105.41	56.12	29.34	112.13	109.16	-146.21	205.45	1266.55	0.00	0.00	0.00	-101.98	138.53	1657.39	-92.61	272.84	1658.60	-241.00	161.32	1678.47	-233.30	289.31	1664.84	595.14	-17.36	78.80	1191.85	9.50	79.22	566.67
5.61000	-320.23	203.06	33.37	-365.43	208.05	44.96	-542.29	249.74	61.87	-517.14	254.12	123.85	266.39	142.47	157.39	224.53	158.07	137.80	84.39	109.42	56.49	48.24	116.47	108.07	-134.84	205.08	1264.12	0.00	0.00	0.00	-89.05	137.06	1656.00	-80.52	271.81	1657.37	-229.09	159.64	1675.86	-221.64	288.19	1662.74	595.34	-17.37	78.84	1191.66	9.01	79.18	566.91
5.62000	-319.19	202.62	33.50	-364.26	207.70	44.95	-540.91	250.79	64.51	-515.17	254.67	126.16	281.83	147.23	156.16	239.81	162.27	136.66	101.77	113.63	55.92	63.91	120.15	106.36	-121.36	206.09	1261.94	0.00	0.00	0.00	-79.17	135.93	1654.43	-69.15	270.70	1656.34	-217.11	158.00	1673.53	-209.88	286.81	1660.76	594.70	-17.34	78.43	1191.18	8.77	78.93	567.51
5.63000	-320.43	202.92	33.03	-362.06	208.01	44.69	-539.89	250.32	67.03	-512.84	255.66	128.83	294.69	151.62	151.02	252.02	166.96	132.17	114.93	117.30	54.82	76.38	123.51	104.17	-107.12	206.14	1260.10	0.00	0.00	0.00	-66.63	134.38	1652.85	-56.59	269.19	1655.36	-205.51	157.67	1671.27	-198.23	285.41	1658.84	595.07	-17.75	78.69	1191.58	9.57	79.25	567.29
5.64000	-318.73	203.07	33.23	-368.80	207.93	41.40	-538.29	250.62	70.35	-510.17	257.02	131.81	305.18	157.63	142.29	261.32	172.68	124.56	122.88	120.82	52.44	85.77	126.68	101.35	-93.12	206.00	1258.40	0.00	0.00	0.00	-51.44	132.47	1651.09	-44.12	267.93	1654.22	-193.71	156.14	1668.88	-186.61	283.70	1657.04	594.17	-18.07	78.38	1191.08	9.93	78.85	568.26
5.65000	-321.43	202.59	32.19	-367.44	209.21	40.32	-535.92	252.51	74.26	-506.98	259.02	135.29	312.76	163.99	129.89	267.80	177.31	113.45	127.27	122.93	49.72	92.17	129.96	97.80	-80.70	205.52	1256.86	0.00	0.00	0.00	-39.88	131.30	1649.65	-33.91	266.24	1653.39	-181.68	154.16	1666.69	-174.97	281.37	1655.40	593.48	-18.24	78.17	1191.81	8.88	79.13	567.19
5.66000	-322.37	202.78	31.94	-366.81	209.56	39.53	-533.58	253.55	78.22	-503.09	260.66	138.79	319.54	168.69	115.71	273.60	182.20	101.35	129.57	125.36	46.47	97.30	133.15	94.51	-66.29	205.12	1255.48	0.00	0.00	0.00	-28.12	129.72	1648.47	-21.31	264.91	1652.70	-169.74	151.80	1664.52	-163.12	279.58	1653.74	594.33	-17.69	78.47	1190.93	8.49	78.82	566.91
5.67000	-321.86	203.16	31.97	-363.68	209.40	39.64	-531.15	254.09	82.53	-499.16	261.60	142.48	326.90	170.93	103.06	279.81	185.21	90.46	132.77	125.64	44.21	103.50	132.66	93.90	-52.01	204.38	1254.61	0.00	0.00	0.00	-15.86	127.99	1647.66	-10.49	262.83	1652.47	-157.70	150.23	1662.81	-151.19	277.68	1652.44	595.15	-17.35	78.55	1191.64	8.74	79.12	566.77
5.68000	-320.96	203.00	32.29	-364.58	208.29	38.81	-526.93	256.48	88.39	-493.88	263.92	147.39	332.92	171.94	91.10	285.00	186.04	81.67	135.83	124.58	43.08	109.82	133.06	93.28	-38.96	204.59	1253.84	0.00	0.00	0.00	-3.34	126.50	1647.55	1.96	261.09	1652.60	-145.29	147.41	1661.73	-139.20	275.30	1651.91	593.28	-17.89	78.38	1192.40	9.16	79.30	567.16
5.69000	-321.98	203.21	31.96	-367.47	210.63	36.89	-521.98	258.21	95.08	-486.98	266.39	152.95	336.72	170.25	80.64	288.23	184.62	73.97	137.37	123.33	42.17	114.38	133.49	92.70	-25.04	204.49	1253.86	0.00	0.00	0.00	8.10	124.28	1648.06	14.09	259.01	1653.55	-132.61	144.68	1661.46	-126.97	273.23	1652.05	593.83	-17.90	78.42	1191.67	8.64	78.98	566.41
5.70000	-321.18	203.64	31.97	-365.90	210.02	36.73	-516.25	258.74	102.37	-479.17	268.53	159.08	339.43	170.91	72.21	290.65	184.01	67.96	138.64	120.89	42.04	117.67	132.24	93.48	-12.51	202.92	1254.67	0.00	0.00	0.00	20.74	122.12	1649.09	27.64	257.18	1654.68	-120.07	142.83	1662.09	-114.62	270.89	1652.90	594.38	-17.87	78.65	1190.96	8.42	78.92	565.98
5.71000	-322.53	203.53	31.53	-364.37	209.42	37.18	-508.55	260.89	111.40	-469.73	269.81	165.43	341.75	173.13	66.21	292.56	185.10	63.96	141.56	120.60	41.75	120.84	132.49	94.23	0.91	202.30	1255.66	0.00	0.00	0.00	34.50	121.05	1650.26	39.42	255.16	1656.09	-107.48	140.20	1662.89	-102.27	268.84	1654.04	594.64	-17.96	78.82	1191.00	9.06	78.99	566.11
5.72000	-318.84	206.41	32.51	-351.29	206.95	41.37	-498.86	263.37	121.77	-457.41	272.58	172.75	343.42	175.73	60.77	294.02	187.79	60.09	145.59	120.95	41.42	123.62	133.52	94.45	12.29	201.37	1257.52	0.00	0.00	0.00	45.17	118.86	1651.29	49.27	253.21	1657.89	-94.94	137.53	1663.87	-90.05	266.11	1655.49	593.80	-17.87	78.63	1191.91	9.26	79.13	567.17
5.73000	-319.88	206.15	31.17	-346.90	205.60	42.91	-487.96	265.23	132.65	-442.86	275.76	180.09	346.11	177.60	57.88	294.73	190.65	57.69	146.65	120.30	41.78	125.61	133.88	94.62	26.62	200.05	1259.61	0.00	0.00	0.00	56.16	117.42	1652.69	62.02	251.03	1659.52	-82.52	135.49	1664.72	-78.01	263.60	1656.99	595.38	-17.62	78.85	1191.47	8.37	78.97	566.93
5.74000	-316.49	206.85	30.18	-342.30	207.11	43.54	-475.51	268.75	144.54	-426.68	279.57	187.77	344.32	178.57	53.40	295.28	192.08	55.88	144.56	121.36	41.49	127.41	134.25	94.47	40.58	200.63	1261.82	0.00	0.00	0.00	69.34	114.90	1653.67	74.09	249.19	1661.34	-70.40	133.64	1665.60	-66.18	261.62	1658.38	595.06	-17.82	78.73	1191.12	8.73	79.04	567.33
5.75000	-313.11	208.68	29.43	-335.99	210.27	45.19	-461.51	272.55	158.04	-408.85	282.89	196.00	344.94	179.64	51.11	296.02	191.64	54.75	142.51	120.54	41.95	128.03	134.55	94.13	53.77	200.49	1264.04	0.00	0.00	0.00	83.11	113.08	1654.73	85.40	247.56	1663.15	-58.34	131.65	1666.39	-54.57	259.86	1659.84	594.06	-17.52	78.41	1191.17	8.54	78.97	566.17
5.76000	-307.14	211.54	28.67	-338.31	214.80	45.86	-446.67	276.18	172.23	-389.38	286.02	205.30	344.27	180.10	49.04	296.62	189.98	53.98	140.68	121.00	42.05	128.79	135.19	93.97	65.91	200.36	1266.33	0.00	0.00	0.00	95.72	112.12	1656.18	97.76	245.73	1665.14	-46.51	130.38	1667.49	-43.00	258.10	1661.45	594.40	-17.04	78.62	1190.88	8.98	78.86	567.25
5.77000	-296.95	215.16	27.68	-324.24	219.23	53.24	-427.52	282.51	187.90	-368.20	288.66	215.38	344.10	180.35	47.60	296.89	189.04	53.17	139.52	121.47	41.97	129.25	135.33	94.04	79.24	200.92	1268.33	0.00	0.00	0.00	104.31	110.62	1658.10	109.21	244.88	1667.19	-34.69	128.85	1668.77	-31.39	256.53	1663.22	593.60	-17.37	78.48	1191.88	9.68	79.56	567.45
5.78000	-285.02	217.70	29.55	-306.68	224.50	62.21	-406.23	284.34	202.16	-345.92	291.36	226.30	344.12	179.88	46.58	297.05	189.23	52.47	138.75	121.68	42.19	129.65	135.10	94.24	92.64	201.53	1270.00	0.00	0.00	0.00	118.69	109.33	1659.98	120.96	243.49	1669.76	-22.98	127.26	1670.32	-19.73	255.13	1665.29	593.64	-17.51	78.32	1192.31	9.60	79.34	566.16
5.79000	-264.48	224.27	39.39	-288.53	229.85	71.96	-384.85	284.87	214.47	-323.43	293.18	237.91	344.89	180.77	46.35	297.09	189.86	52.15	138.49	121.53	42.53	130.09	135.25	94.23	103.01	201.97	1272.00	0.00	0.00	0.00	128.18	108.45	1662.42	133.06	242.34	1672.46	-11.21	126.04	1672.11	-8.17	254.08	1667.51	593.92	-17.64	78.26	1191.91	8.98	79.28	564.89
5.80000	-242.44	231.49	48.78	-264.44	236.22	82.26	-361.85	285.01	225.49	-299.69	295.48	250.00	343.62	180.44	45.30	297.18	189.74	51.82	138.42	121.52	42.70	130.19	135.15	94.50	112.86	203.62	1273.97	0.00	0.00	0.00	140.31	107.99	1664.86	144.37	241.88	1675.31	0.60	124.85	1673.96	3.24	253.25	1669.82	593.82	-17.64	78.17	1191.61	9.15	79.16	566.32
5.81000	-218.25	238.18	57.54	-236.77	242.68	93.44	-336.55	287.73	236.39	-274.43	298.47	261.32	343.81	180.47	44.74	297.38	189.62	51.67	138.58	121.43	42.90	130.53	134.36	95.06	125.16	205.05	1276.06	0.00	0.00	0.00	152.56	108.13	1667.19	155.03	241.53	1678.45	12.24	124.92	1676.12	14.52	252.44	1672.32	594.78	-16.89	78.99	1191.29	9.60	78.87	567.17
5.82000	-188.80	244.62	67.22	-212.98	248.82	101.63	-309.25	290.00	246.07	-247.36	301.65	272.11	344.17	180.36	44.34	297.55	189.07	51.28	138.75	121.93	42.87	130.83	135.46	95.00	137.55	206.31	1278.22	0.00	0.00	0.00	163.70	108.07	1669.81	164.95	241.76	1681.51	24.06	124.65	1678.26	25.96	252.31	1674.85	593.72	-17.49	78.59	1191.52	9.47	79.27	566.32
5.83000	-161.91	250.97	75.53	-182.87	253.23	111.32	-281.12	292.53	254.54	-219.91	304.00	281.52	344.32	180.20	43.96	297.77	189.10	51.11	138.79	121.31	43.35	131.19	134.86	95.56	149.74	208.03	1280.62	0.00	0.00	0.00	175.83	108.76	1672.48	176.93	242.49	1684.32	35.74	124.16	1680.47	37.26	252.01	1677.51	593.30	-17.92	78.33	1192.14	9.93	79.62	567.43
5.84000	-129.46	257.24	83.86	-153.96	257.77	119.67	-251.65	297.31	263.15	-191.79	307.21	290.01	344.64	180.62	43.63	297.96	189.00	50.83	138.92	122.42	43.25	131.45	134.72	96.01	160.39	209.76	1283.22	0.00	0.00	0.00	186.29	108.94	1675.24	188.06	242.13	1687.36	47.17	124.88	1682.83	48.66	252.13	1680.17	593.41	-17.96	78.46	1191.43	8.73	79.14	566.22
5.85000	-95.87	261.78	92.31	-128.07	261.18	126.74	-222.79	300.31	269.83	-163.59	308.81	296.87	344.50	180.64	43.14	298.20	188.80	50.66	139.12	122.21	43.70	131.68	135.47	96.28	171.34	210.65	1286.05	0.00	0.00	0.00	196.32	109.65	1677.94	200.29	243.07	1690.21	58.62	125.30	1685.22	60.00	252.53	1682.78	593.19	-17.81	78.33	1191.57	8.72	79.12	566.74
5.86000	-61.24	267.17	99.74	-97.21	267.31	133.21	-193.53	304.49	275.39	-134.21	312.47	303.10	344.82	180.44	42.62	298.58	188.75	50.58	139.38	122.87	44.05	132.10	135.09	97.21	184.09	211.66	1288.97	0.00	0.00	0.00	208.80	110.46	1680.46	211.75	243.78	1692.94	70.04	126.26	1687.66	71.13	252.89	1685.32	592.83	-16.91	78.42	1190.79	9.39	78.93	566.47
5.87000	-26.45	271.35	106.72	-55.53	271.13	141.52	-164.21	306.69	278.86	-104.46	314.75	307.68	344.49	180.26	41.93	298.86	187.96	50.06	139.82	123.77	44.44	132.42	136.31	97.42	196.45	212.49	1291.58	0.00	0.00	0.00	220.00	111.44	1683.04	221.91	244.86	1695.44	81.68	126.94	1690.05	82.23	253.84	1687.65	593.62	-17.54	78.45	1190.76	8.99	78.50	565.96
5.88000	9.25	275.68	113.01	-22.81	273.30	147.63	-133.38	310.78	281.63	-74.35	317.10	311.34	346.33	180.13	41.92	299.28	188.08	49.86	140.15	124.40	44.97	132.61	136.97	98.06	206.75	213.14	1294.28	0.00	0.00	0.00	232.12	112.60	1685.28	232.36	246.23	1697.69	93.32	126.96	1692.34	93.18	254.51	1689.84	593.59	-17.22	78.42	1191.59	9.07	79.18	565.69
5.89000	45.46	280.50	118.64	14.85	278.80	152.72	-102.15	312.80	282.60	-44.18	319.04	313.87	346.17	179.86	41.15	299.56	188.30	49.73	140.30	124.84	45.52	132.88	136.90	99.04	217.84	213.02	1296.67	0.00	0.00	0.00	242.58	113.36	1687.69	244.18	248.01	1699.74	104.79	128.72	1694.79	104.33	255.89	1691.76	593.36	-17.09	78.42	1192.24	9.08	79.32	566.48
5.90000	83.38	284.75	124.14	46.85	282.42	156.78	-70.47	315.29	282.28	-13.65	321.86	315.66	346.27	179.85	40.72	299.98	188.06	49.49	140.44	125.23	46.25	133.28	137.42	99.82	225.87	213.43	1298.89	0.00	0.00	0.00	256.29	115.32	1690.01	255.09	249.45	1701.74	116.27	129.65	1696.89	115.42	257.02	1693.49	593.43	-17.44	78.17	1192.68	9.08	79.60	566.77
5.91000	118.10	288.47	128.49	83.95	286.17	161.04	-38.42	317.42	280.60	17.01	323.64	316.25	346.47	180.14	40.32	300.53	187.73	49.15	140.61	126.01	46.96	133.79	137.11	101.08	238.43	213.53	1300.95	0.00	0.00	0.00	265.22	116.03	1692.32	265.75	250.42	1703.63	127.78	129.91	1698.71	126.44	257.72	1695.06	593.92	-17.36	78.43	1192.09	9.05	79.33	566.68
5.92000	155.72	292.68	132.54	119.71	289.54	164.52	-5.89	318.99	277.43	48.39	325.59	315.74	347.58	179.72	39.97	300.97	188.21	49.14	140.84	126.76	47.69	134.19	137.87	101.92	248.78	213.50	1302.47	0.00	0.00	0.00	277.23	118.15	1694.49	278.12	252.58	1705.06	139.00	131.16	1700.37	137.41	258.99	1696.28	594.30	-16.88	78.56	1191.64	9.52	79.11	566.81
5.93000	201.37	298.28	137.78	158.41	292.97	167.95	27.62	321.06	273.30	79.95	327.68	314.24	346.82	179.77	39.40	301.22	187.49	48.70	141.05	127.56	48.49	134.72	137.91	103.09	258.11	213.56	1303.63	0.00	0.00	0.00	288.71	119.44	1696.39	288.24	253.71	1706.57	150.25	132.03	1701.87	148.28	260.36	1697.22	594.22	-17.60	78.28	1191.24	8.86	78.99	565.83
5.94000	241.89	302.90	141.64	203.71	297.18	170.46	61.55	323.18	268.36	112.05	329.38	311.66	349.01	180.25	38.50	301.65	187.66	48.55	141.33	128.04	49.43	135.18	138.76	103.97	268.50	213.71	1304.77	0.00	0.00	0.00	299.97	121.52	1698.17	298.51	255.96	1707.73	161.35	134.00	1703.27	159.19	261.40	1698.06	594.23	-17.25	78.45	1191.39	9.13	78.96	566.13
5.95000	281.67	307.36	145.08	246.18	299.33	173.71	95.92	324.46	262.29	144.00	330.65	307.93	347.94	179.43	39.06	302.56	195.05	50.62	141.61	127.91	50.62	135.85	139.21	105.00	278.39	213.65	1305.65	0.00	0.00	0.00	313.03	122.76	1699.47	311.22	257.51	1708.64	172.68	135.31	1704.40	170.14	262.76	1698.77	594.79	-17.08	78.75	1190.74	9.55	78.83	565.36
5.96000	323.59	311.32	148.94	284.49	305.12	174.62	130.81	327.06	255.92	177.26	333.29	303.93	348.02	178.81	38.64	303.84	211.20	55.52	141.65	128.99	51.36	136.43	140.36	105.81	289.13	214.03	1306.24	0.00	0.00	0.00	324.42	124.25	1700.67	322.09	258.99	1709.59	183.77	136.81	1705.31	181.08	263.94	1699.30	594.48	-17.30	78.59	1190.72	9.17	79.15	566.13
5.97000	364.50	315.73	152.19	326.83	309.03	176.52	166.61	327.90	248.27	210.44	335.57	299.14	342.78	179.26	39.01	305.02	226.53	60.23	141.68	129.13	52.45	136.97	140.47	106.99	300.06	213.91	1306.68	0.00	0.00	0.00	332.79	125.81	1702.20	332.35	260.68	1710.44	194.87	137.73	1705.85	192.02	264.91	1699.65	593.93	-17.63	78.52	1191.78	9.34	79.22	567.38
5.98000	404.80	319.95	155.28	364.24	312.68	177.03	202.92	331.30	241.23	244.11	337.09	293.36	342.94	178.94	39.13	305.60	231.47	61.72	141.84	129.44	53.49	137.65	140.35	108.28	309.76	213.53	1306.95	0.00	0.00	0.00	344.94	127.87	1703.01	342.69	262.18	1711.09	205.82	138.88	1706.30	202.99	266.22	1699.78	594.47	-17.97	78.36	1191.47	9.63	79.20	567.32
5.99000	448.03	322.98	159.95	407.92	316.08	179.46	240.10	333.75	233.15	277.70	338.52	287.07	345.05	178.47	39.70	305.10	216.45	56.96	142.01	129.92	54.43	138.09	141.04	109.27	320.25	213.44	1307.06	0.00	0.00	0.00	356.04	128.77	1703.70	352.57	263.46	1711.60	216.89	140.39	1706.60	213.82	267.14	1699.82	594.43	-18.01	78.14	1192.23	10.10	79.59	566.84
6.00000	488.56	327.15	163.56	447.90	318.32	182.09	277.30	337.31	225.30	312.43	341.26	280.72	350.39	177.64	41.24	303.84	189.71	48.56	142.32	130.14	55.49	138.72	140.06	110.90	331.94	214.42	1306.76	0.00	0.00	0.00	364.67	130.17	1704.26	364.24	264.60	1711.66	227.93	141.50	1706.56	224.71	268.77	1699.56	595.02	-17.57	78.75	1191.55	9.35	79.25	567.35
6.01000	530.40	330.36	168.22	487.36	323.14	182.94	315.42	341.00	217.20	347.13	342.38	273.43	350.98	177.54	38.67	303.96	186.88	47.60	142.61	130.42	56.43	139.34	141.44	111.55	341.79	214.56	1306.36	0.00	0.00	0.00	378.83	131.68	1704.33	375.49	265.69	1711.78	239.03	143.26	1706.45	235.58	270.08	1699.17	593.19	-18.04	77.98	1191.28	9.23	79.11	566.88
6.02000	570.58	332.93	172.95	530.00	325.28	186.44	353.78	344.34	208.68	382.26	345.26	266.59	349.54	176.94	37.61	304.26	187.26	47.67	142.93	130.45	57.50	139.86	141.29	112.84	352.42	214.67	1305.74	0.00	0.00	0.00	390.31	132.60	1704.51	387.03	266.65	1711.75	250.35	144.10	1706.08	246.63	271.25	1698.64	593.75	-17.71	78.05	1190.55	9.14	78.93	565.70
6.03000	611.33	334.20	178.46	569.32	327.57	188.71	392.42	347.90	200.26	417.31	348.56	259.60	351.47	177.15	38.13	304.50	186.88	47.50	143.24	131.06	58.27	140.61	140.68	114.16	362.03	215.01	1305.07	0.00	0.00	0.00	399.76	133.94	1704.64	397.35	268.70	1711.36	261.54	145.48	1705.66	257.80	272.46	1697.95	592.27	-17.78	77.99	1190.91	8.80	78.98	567.36
6.04000	650.85	334.71	184.22	609.46	328.93	191.92	431.60	351.72	191.94	452.98	352.05	252.67	350.98	176.77	37.73	304.69	186.31	47.25	143.61	130.61	59.42	141.27	140.76	115.28	372.15	215.17	1304.31	0.00	0.00	0.00	410.36	135.59	1704.32	407.84	269.82	1710.90	272.76	146.87	1705.03	269.15	273.58	1697.20	591.73	-17.75	78.09	1191.84	9.05	79.05	566.54
6.05000	691.00	335.45	189.96	647.98	330.54	194.66	471.26	356.75	184.27	488.90	355.81	245.87	351.43	177.30	37.48	304.86	186.06	47.19	143.99	130.79	60.24	141.82	140.53	116.34	382.17	215.36	1303.29	0.00	0.00	0.00	421.44	135.94	1703.71	419.84	271.36	1710.23	284.01	148.14	1704.21	280.42	275.09	1696.19	592.94	-17.75	78.54	1190.51	9.06	78.77	567.30
6.06000	729.50	336.17	195.47	690.57	331.30	198.96	510.67	360.98	176.87	524.40	361.00	240.15	350.73	176.96	37.08	305.07	186.14	47.27	144.43	130.68	61.13	142.43	141.23	117.03	392.71	215.87	1302.22	0.00	0.00	0.00	432.87	138.13	1703.23	431.78	272.43	1709.45	295.22	149.56	1703.35	291.74	276.45	1695.10	591.36	-17.93	78.33	1191.87	9.46	79.36	566.60
6.07000	766.54	337.54	200.89	723.83	333.58	200.73	549.19	365.27	170.37	559.31	365.02	234.55	350.51	176.86	36.78	305.17	185.87	47.11	144.86	130.94	61.82	142.97	141.61	117.92	404.02	216.50	1301.09	0.00	0.00	0.00	444.81	139.71	1702.31	442.20	273.71	1708.38	306.42	151.17	1702.32	303.07	277.35	1693.94	591.93	-17.44	78.31	1192.26	8.92	79.41	566.56
6.08000	802.17	339.58	206.59	757.48	336.52	203.89	587.15	369.16	164.62	593.84	369.11	229.88	350.24	176.85	37.02	305.30	186.04	47.17	145.27	130.48	62.80	143.59	140.86	119.10	407.47	214.93	1299.97	0.00	0.00	0.00	455.64	140.36	1701.26	454.51	275.09	1707.08	317.67	152.51	1701.03	314.36	278.57	1692.60	591.69	-17.23	77.87	1191.80	8.65	79.39	565.88
6.09000	836.11	342.42	212.73	792.25	338.96	208.15	623.85	374.11	160.47	626.88	373.99	226.57	351.14	176.50	37.03	305.53	185.88	47.05	145.71	130.53	63.61	144.26	141.32	120.03	415.95	215.03	1298.54	0.00	0.00	0.00	466.05	142.41	1700.08	464.87	276.66	1705.80	328.86	153.80	1699.54	325.70	279.99	1691.05	593.59	-18.22	78.39	1191.24	8.82	78.94	565.68
6.10000	867.00	345.38	219.40	827.46	342.23	213.84	658.10	378.60	157.41	657.69	377.39	223.52	352.22	176.03	37.31	305.69	185.60	46.93	146.11	130.67	64.42	145.08	140.74	121.31	428.85	215.80	1296.95	0.00	0.00	0.00	476.88	143.38	1698.84	476.27	277.76	1704.47	340.19	155.88	1697.89	337.20	281.50	1689.34	592.98	-17.41	78.24	1191.45	9.13	79.01	566.51
6.11000	896.27	349.42	226.16	855.70	347.08	218.16	689.70	381.67	154.83	686.20	381.23	221.57	351.91	176.04	36.87	305.88	185.28	46.80	146.40	131.09	65.18	145.81	140.30	122.63	436.39	216.51	1295.02	0.00	0.00	0.00	489.06	144.82	1697.33	488.23	279.48	1702.81	351.57	157.37	1696.04	348.78	283.30	1687.36	593.49	-17.41	78.50	1191.76	9.28	79.31	566.32
6.12000	923.63	353.73	233.08	882.74	348.58	224.27	719.46	386.32	153.79	712.86	384.48	219.97	351.79	175.66	36.77	306.12	184.97	46.55	146.82	131.23	66.19	146.59	140.68	123.76	447.74	217.82	1293.02	0.00	0.00	0.00	500.71	146.47	1695.59	498.52	281.66	1701.18	363.03	159.42	1694.08	360.40	285.06	1685.30	594.00	-17.95	78.59	1191.53	9.51	79.17	566.97
6.13000	946.76	357.46	239.59	910.28	353.18	229.97	746.95	388.75	152.50	737.56	386.54	218.51	352.26	176.82	36.34	306.31	184.81	46.47	147.27	131.39	67.28	147.63	140.91	124.97	458.47	218.69	1290.88	0.00	0.00	0.00	511.19	148.48	1694.16	511.01	283.32	1699.44	374.56	161.18	1691.93	372.03	286.64	1683.21	594.64	-17.99	78.51	1192.38	9.17	79.19	566.19
6.14000	969.30	360.87	245.70	930.54	357.16	233.47	771.35	391.31	151.88	759.68	388.83	217.46	352.43	175.74	36.23	306.48	184.29	46.17	147.69	131.76	68.41	148.65	140.20	126.65	467.83	219.83	1288.26	0.00	0.00	0.00	523.44	151.26	1692.66	523.57	285.28	1697.60	386.48	162.83	1689.79	383.90	288.78	1681.03	594.38	-17.31	78.52	1191.57	8.97	79.06	566.13
6.15000	988.03	363.78	250.05	951.26	361.29	232.84	792.49	394.57	151.60	779.40	391.06	216.61	353.44	175.65	36.44	306.75	184.41	46.25	148.21	131.52	69.83	149.78	139.95	128.22	481.49	221.27	1286.15	0.00	0.00	0.00	537.19	153.11	1691.05	534.35	286.98	1696.13	398.60	165.27	1687.89	396.20	290.82	1678.98	594.47	-16.75	78.82	1191.68	8.58	79.07	565.18
6.16000	1005.61	366.47	252.72	968.90	363.70	234.59	811.22	395.36	150.24	796.67	392.81	215.50	352.59	175.77	35.84	306.98	184.25	46.13	148.85	131.07	71.54	151.19	139.43	130.15	493.53	222.91	1284.10	0.00	0.00	0.00	549.10	155.41	1689.84	547.09	289.07	1694.64	411.07	167.61	1686.15	408.79	293.42	1676.99	594.32	-17.18	78.75	1191.23	8.34	78.92	565.31
6.17000	1019.70	367.97	253.55	984.29	365.25	235.16	827.08	396.14	148.44	811.77	394.24	214.00	353.09	176.16	35.65	307.24	184.15	46.07	149.74	131.17	73.25	152.78	138.78	132.40	504.17	224.04	1282.18	0.00	0.00	0.00	560.45	157.59	1688.44	559.55	291.76	1693.12	423.60	170.37	1684.65	421.44	295.66	1675.33	594.88	-17.63	79.01	1192.07	8.66	79.33	568.13
6.18000	1032.58	367.96	252.85	997.55	366.53	234.07	840.67	397.51	146.49	824.90	394.57	211.78	354.41	175.86	35.82	307.49	183.82	45.90	150.63	131.13	75.28	154.42	139.15	134.47	521.12	228.10	1280.15	0.00	0.00	0.00	570.84	160.29	1687.80	572.78	294.25	1691.72	436.30	173.28	1683.45	434.24	298.26	1673.84	593.31	-17.72	78.28	1191.90	8.63	79.27	566.50
6.19000	1043.99	367.29	250.66	1007.95	365.95	231.34	851.79	398.98	144.17	836.06	395.73	209.41	353.13	175.52	35.43	307.76	183.56	45.68	151.69	131.06	77.67	156.30	139.06	136.99	528.74	227.47	1279.04	0.00	0.00	0.00	586.55	163.91	1686.77	585.62	297.16	1690.75	449.08	176.63	1682.43	447.05	301.41	1672.49	594.08	-17.91	78.37	1191.27	8.98	78.78	565.44
6.20000	1053.25	365.31	246.85	1016.79	365.62	227.32	860.94	399.80	141.14	845.22	396.48	206.43	353.30	175.39	35.24	308.13	183.55	45.63	153.07	130.33	80.61	158.69	137.84	140.21	542.46	228.76	1278.19	0.00	0.00	0.00	599.32	166.47	1686.21	597.44	299.99	1690.01	461.90	179.84	1681.66	459.99	304.30	1671.46	595.07	-17.96	78.81	1191.25	9.03	79.06	565.45
6.21000	1060.20	362.58	241.52	1023.74	362.51	222.93	867.92	399.96	137.27	852.52	397.11	203.00	353.75	175.37	35.36	308.52	183.01	45.32	154.71	129.88	83.66	161.31	137.56	143.41	560.41	233.82	1277.25	0.00	0.00	0.00	611.73	170.33	1686.13	610.30	303.40	1689.45	474.77	183.32	1681.14	473.05	307.41	1670.66	594.40	-17.65	78.75	1189.89	9.72	79.34	566.50
6.22000	1066.38	359.71	234.94	1028.39	359.22	217.13	872.64	400.95	133.17	858.18	397.01	198.98	354.16	175.32	35.18	308.96	182.50	44.96	156.46	129.99	86.92	164.46	136.52	147.06	572.83	234.71	1276.97	0.00	0.00	0.00	624.37	173.67	1686.46	623.42	306.73	1689.08	487.79	186.67	1680.98	486.16	310.77	1670.16	593.63	-17.77	78.47	1191.45	8.79	79.39	565.74
6.23000	1071.20	357.44	226.85	1032.37	357.72	209.17	875.57	401.13	128.49	861.87	397.70	194.81	353.81	175.71	34.69	309.58	182.36	44.74	158.58	129.50	90.66	168.03	135.44	151.05	586.70	237.84	1277.11	0.00	0.00	0.00	637.23	177.22	1686.71	637.81	310.05	1689.12	500.66	190.44	1681.05	499.31	313.97	1669.97	594.00	-17.79	78.87	1191.84	8.91	79.56	565.77
6.24000	1071.87	353.87	217.81	1034.33	356.29	200.45	876.83	401.64	123.75	864.06	398.08	190.35	354.09	175.38	34.78	310.27	182.28	44.53	161.06	129.26	94.71	172.15	134.79	155.19	598.20	238.95	1277.47	0.00	0.00	0.00	650.21	181.16	1687.59	651.00	313.93	1689.53	513.80	194.33	1681.31	512.61	317.66	1670.07	593.11	-18.12	78.68	1190.09	9.69	79.58	565.91
6.25000	1074.28	351.96	208.69	1036.61	353.20	193.19	879.08	398.56	122.60	865.71	396.81	185.60	352.94	174.90	34.45	311.07	182.17	44.27	163.87	128.59	99.31	176.74	133.67	159.72	612.70	240.72	1278.47	0.00	0.00	0.00	664.51	185.32	1688.47	663.95	317.24	1690.40	527.03	198.43	1681.89	526.02	321.74	1670.32	593.29	-18.58	78.28	1191.05	9.78	80.27	566.55
6.26000	1077.88	350.14	201.32	1041.33	353.61	185.37	882.01	397.66	121.39	869.26	396.18	182.30	353.54	175.12	34.78	311.87	182.15	44.03	167.29	127.57	104.40	182.06	132.73	164.49	621.15	241.53	1279.79	0.00	0.00	0.00	678.09	188.66	1689.72	677.17	320.96	1691.73	540.43	202.64	1682.74	539.65	325.37	1671.06	593.60	-17.55	78.75	1189.40	9.61	80.00	565.64
6.27000	1085.53	349.76	194.21	1047.80	353.06	179.14	886.06	397.01	120.42	875.95	395.75	180.51	353.52	175.30	34.64	312.84	181.87	43.58	171.19	127.15	109.66	188.26	130.97	169.85	634.30	244.05	1281.32	0.00	0.00	0.00	689.78	192.27	1691.88	691.87	325.22	1693.32	554.02	206.85	1683.93	553.44	329.52	1672.07	593.17	-18.43	78.39	1188.10	9.24	79.71	565.71
6.28000	1092.54	350.16	185.06	1053.99	351.18	172.23	889.70	397.33	119.98	883.73	395.97	179.20	353.55	175.76	34.42	314.05	181.79	43.34	175.95	126.39	115.36	195.23	130.02	175.11	647.95	246.91	1283.21	0.00	0.00	0.00	703.85	196.10	1694.17	705.45	329.58	1695.47	567.63	211.71	1685.62	567.29	334.06	1673.50	594.33	-18.09	78.93	1189.32	9.37	80.05	566.66
6.29000	1097.24	350.08	175.84	1057.32	349.75	169.96	891.51	397.88	119.58	889.18	396.53	178.38	353.04	175.50	34.73	315.36	181.48	43.03	181.39	126.05	121.45	203.20	128.74	180.74	664.89	250.07	1285.35	0.00	0.00	0.00	717.10	200.89	1697.06	718.42	333.66	1698.25	581.22	215.10	1687.50	581.16	338.24	1675.39	593.61	-17.61	78.87	1189.97	9.40	80.34	566.49
6.30000	1099.23	349.44	169.08	1057.27	349.38	164.16	892.30	398.25	118.75	891.96	396.64	178.01	353.76	175.05	34.98	316.70	181.20	42.79	187.70	125.32	127.94	212.34	127.59	186.44	677.12	253.61	1288.11	0.00	0.00	0.00	731.99	205.19	1700.00	731.96	337.75	1701.04	594.94	219.50	1689.88	594.87	342.60	1677.51	593.20	-17.26	78.61	1190.59	9.35	79.54	567.24
6.31000	1102.64	348.76	164.16	1058.81	349.08	159.97	892.36	400.02	117.60	894.40	396.68	178.33	353.81	174.96	35.28	318.19	181.64	42.99	194.83	125.15	134.78	222.36	126.94	192.02	690.93	256.82	1291.07	0.00	0.00	0.00	745.32	208.95	1703.13	744.92	341.77	1704.06	608.30	224.34	1692.42	608.46	346.83	1679.89	593.79	-17.28	79.03	1191.35	9.37	79.65	566.66
6.32000	1105.15	348.20	159.52	1062.98	348.40	157.30	892.06	402.08	115.35	896.85	397.05	178.76	354.02	175.44	35.18	320.17	181.95	43.63	202.67	124.79	142.13	233.30	126.52	197.57	707.18	260.41	1294.36	0.00	0.00	0.00	757.32	212.77	1706.46	758.18	346.33	1707.33	621.58	228.73	1695.06	621.74	351.00	1682.48	593.10	-17.83	78.73	1191.97	9.32	79.85	567.46
6.33000	1106.60	348.17	154.30	1061.93	348.79	152.56	892.74	403.85	114.97	898.96	397.43	178.59	354.63	175.44	34.99	322.59	181.19	44.23	211.36	124.37	150.12	244.97	125.23	203.87	719.87	264.20	1297.59	0.00	0.00	0.00	770.83	216.70	1709.81	771.55	350.00	1710.75	634.63	232.21	1697.82	634.76	355.45	1685.11	593.51	-17.87	78.62	1191.79	8.91	80.01	567.53
6.34000	1108.66	348.66	149.67	1064.90	349.25	149.73	894.84	402.66	115.44	900.95	398.32	178.25	355.77	174.63	34.68	326.09	181.74	45.96	221.11	123.43	158.99	257.61	124.45	210.30	735.21	267.76	1301.22	0.00	0.00	0.00	784.16	220.80	1713.30	784.86	354.50	1713.61	647.37	236.33	1700.72	647.51	359.43	1687.81	593.01	-17.68	78.77	1191.99	9.08	80.25	566.14
6.35000	1110.42	349.09	146.30	1066.51	348.56	147.67	895.80	402.65	116.49	902.81	398.58	177.74	358.26	174.90	33.90	330.42	181.37	47.90	231.64	123.16	168.19	270.88	125.46	216.61	747.75	271.69	1304.99	0.00	0.00	0.00	796.43	224.88	1716.47	796.81	358.47	1716.71	659.78	240.51	1703.54	660.06	363.15	1690.50	594.32	-17.24	78.88	1191.32	9.04	79.69	566.69
6.36000	1111.18	348.83	143.07	1067.01	350.02	144.68	896.31	402.74	115.89	904.39	398.32	177.23	360.10	174.95	32.62	335.98	181.84	50.80	243.42	123.09	177.98	284.99	125.66	223.89	761.43	275.16	1308.42	0.00	0.00	0.00	807.94	228.83	1719.49	809.89	362.77	1719.70	671.95	243.56	1706.29	672.39	366.76	1693.18	594.73	-17.71	78.99	1192.04	9.18	80.09	565.98
6.37000	1111.65	348.24	140.16	1067.20	348.82	143.15	896.20	403.24	114.50	905.74	398.59	176.93	366.52	175.70	31.61	342.72	181.98	54.62	256.32	123.63	188.32	299.94	127.99	231.11	775.76	278.57	1311.64	0.00	0.00	0.00	818.06	231.69	1722.75	820.74	366.31	1722.87	683.97	247.37	1709.06	684.53	370.20	1695.84	593.74	-17.37	79.02	1192.60	9.55	80.46	565.77
6.38000	1112.01	347.54	138.11	1065.51	348.36	141.32	896.09	404.82	114.09	906.85	398.47	176.69	371.51	175.12	30.15	350.83	182.12	60.20	270.52	123.61	199.50	315.40	130.92	239.34	787.92	282.03	1315.01	0.00	0.00	0.00	831.01	235.07	1725.78	831.46	369.69	1726.08	695.76	250.83	1711.80	696.39	373.77	1698.42	593.47	-17.43	78.95	1192.57	9.47	80.27	566.94
6.39000	1112.98	347.85	136.95	1067.04	349.13	140.44	896.73	403.01	113.47	907.49	398.96	176.65	378.01	176.23	26.33	360.96	181.41	67.80	285.64	125.16	210.50	331.07	133.77	248.41	800.48	284.97	1317.86	0.00	0.00	0.00	843.83	238.23	1728.87	844.28	373.01	1729.04	707.13	253.35	1714.41	707.98	377.25	1701.04	593.30	-17.52	78.95	1192.13	9.24	80.21	567.57
6.40000	1113.64	347.37	136.37	1067.91	348.68	140.34	896.70	404.13	113.88	908.06	398.60	176.28	390.94	166.71	29.42	372.51	180.59	76.05	301.33	125.79	221.70	346.64	137.90	257.69	811.44	287.64	1321.05	0.00	0.00	0.00	852.62	242.01	1732.46	854.74	376.10	1732.21	718.41	256.39	1717.09	719.23	380.15	1703.70	594.02	-17.71	79.03	1191.21	9.01	79.91	566.56
6.41000	1113.30	347.14	135.36	1067.69	348.92	139.76	897.00	403.43	114.05	908.20	399.23	176.41	396.88	165.92	43.03	386.58	180.84	85.99	317.28	125.10	233.23	361.79	141.88	267.88	825.06	290.16	1324.08	0.00	0.00	0.00	865.18	245.18	1735.52	865.62	378.97	1735.59	729.50	259.26	1719.82	730.17	383.00	1706.42	594.33	-17.33	79.25	1190.84	9.26	79.58	566.37
6.42000	1112.49	347.80	134.11	1069.03	348.11	140.25	896.95	403.41	114.24	908.33	399.26	176.44	411.34	166.50	54.89	402.80	181.51	97.07	332.91	124.52	244.67	376.94	147.41	278.18	837.07	292.47	1327.26	0.00	0.00	0.00	875.04	247.15	1738.68	876.08	381.79	1738.87	740.38	261.18	1722.55	740.86	385.69	1709.19	594.40	-17.84	79.33	1191.71	8.89	79.83	566.52
6.43000	1113.27	347.33	134.35	1068.14	349.21	139.41	896.96	404.14	114.73	908.43	399.33	176.49	423.10	166.13	65.38	420.30	182.89	108.22	348.84	120.65	257.27	393.28	152.53	288.93	847.98	294.45	1330.47	0.00	0.00	0.00	887.57	250.01	1742.09	886.88	384.71	1742.07	751.25	264.04	1725.42	751.29	388.24	1711.96	594.66	-18.06	79.34	1191.59	9.19	79.79	567.64
6.44000	1113.51	347.30	133.66	1066.46	348.43	138.95	896.87	403.99	114.69	908.54	399.63	176.62	443.70	169.11	76.69	438.32	185.04	119.05	365.30	123.23	267.47	410.69	157.43	299.46	859.11	296.68	1333.99	0.00	0.00	0.00	896.35	252.71	1745.81	896.86	387.10	1745.50	761.69	266.10	1728.24	761.53	390.41	1714.88	593.76	-17.80	79.34	1191.34	9.20	79.79	567.91
6.45000	1113.31	347.44	133.19	1068.12	348.09	139.40	896.49	404.38	114.68	908.66	399.80	176.56	461.44	170.87	87.40	456.59	187.96	129.48	382.55	133.93	276.33	429.06	161.54	309.77	870.77	298.72	1337.39	0.00	0.00	0.00	906.64	254.97	1748.97	906.06	388.64	1749.14	772.05	268.13	1731.09	771.61	392.66	1717.80	594.48	-18.10	79.52	1190.80	8.20	79.57	567.04
6.46000	1113.12	347.54	132.77	1067.62	348.22	139.36	896.69	403.08	114.11	908.79	399.86	176.54	485.29	179.90	93.63	475.27	192.02	139.55	400.71	149.93	283.22	448.01	166.26	319.33	882.03	300.62	1340.76	0.00	0.00	0.00	917.28	257.72	1752.16	917.11	390.50	1752.38	782.06	269.46	1733.77	781.47	394.66	1720.71	592.09	-18.61	78.66	1191.24	8.58	79.62	566.12
6.47000	1112.96	347.67	132.29	1067.85	349.28	138.75	896.40	403.78	114.63	908.86	399.90	176.60	498.96	179.48	106.29	494.59	195.91	149.00	419.62	157.45	292.26	467.47	169.42	328.71	894.73	302.42	1344.26	0.00	0.00	0.00	927.16	259.63	1755.26	927.01	392.25	1755.69	791.92	271.64	1736.54	791.25	396.17	1723.67	591.76	-18.55	78.58	1192.57	8.95	80.11	567.00
6.48000	1112.62	347.88	131.55	1067.39	349.92	138.28	896.46	403.76	114.77	909.06	399.85	176.61	520.65	183.95	115.96	514.73	199.72	157.80	439.35	164.39	300.55	487.39	172.66	337.45	905.98	303.82	1347.67	0.00	0.00	0.00	936.14	261.42	1758.72	935.79	394.45	1758.96	801.72	273.72	1739.35	800.85	398.01	1726.53	592.86	-18.29	79.15	1191.38	8.44	79.73	567.10
6.49000	1113.15	347.98	131.05	1065.87	349.08	138.21	896.25	404.23	115.08	909.12	400.52	176.96	539.83	188.95	124.02	535.77	203.95	166.27	459.95	171.22	308.14	507.76	176.35	345.21	917.36	305.64	1351.26	0.00	0.00	0.00	943.77	263.68	1761.91	946.35	396.13	1762.00	811.28	275.04	1741.91	810.40	399.47	1729.35	592.91	-18.27	79.01	1191.94	8.90	80.04	567.02
6.50000	1112.41	348.10	130.15	1063.90	349.47	137.47	896.40	403.90	115.08	909.22	400.47	176.98	562.23	193.97	132.35	557.61	207.96	174.05	480.77	174.24	315.95	528.75	179.11	352.68	927.03	306.79	1354.88	0.00	0.00	0.00	952.90	266.07	1764.73	956.20	397.24	1765.02	820.84	276.35	1744.46	819.93	400.77	1732.10	592.18	-18.44	78.71	1192.66	9.42	79.90	567.54
6.51000	1112.64	348.45	129.65	1065.55	349.80	137.68	896.34	404.54	115.35	909.22	401.29	177.31	585.93	198.52	139.85	580.66	212.14	181.22	501.99	178.82	322.24	550.03	180.60	359.43	937.44	308.22	1358.22	0.00	0.00	0.00	964.43	267.10	1767.11	973.59	400.28	1766.22	830.25	277.80	1746.84	829.41	401.86	1734.66	591.21	-18.01	78.59	1192.61	9.16	79.85	567.29
6.52000	1111.32	348.77	128.73	1064.92	349.00	138.07	896.54	403.55	115.06	909.33	401.60	177.57	607.99	202.72	146.02	605.05	216.16	187.63	523.46	181.72	328.06	572.18	182.99	364.92	946.94	309.20	1361.30	0.00	0.00	0.00	975.18	268.16	1769.53	984.69	402.70	1768.23	839.62	278.64	1748.93	838.90	402.88	1736.96	591.38	-17.98	78.71	1192.11	8.63	79.99	565.93
6.53000	1111.56	348.38	128.43	1064.83	348.84	137.41	896.63	403.87	115.34	909.48	401.47	177.59	634.95	206.55	152.30	630.26	219.40	192.96	545.60	184.57	332.63	594.65	185.39	369.35	958.33	310.32	1364.02	0.00	0.00	0.00	981.39	269.21	1772.20	993.65	404.25	1770.67	849.26	280.86	1750.96	848.21	403.75	1739.06	590.01	-17.72	77.91	1191.63	8.76	79.70	566.75
6.54000	1112.41	348.90	128.08	1064.34	350.06	136.66	896.75	404.22	115.67	909.47	402.08	178.04	661.70	210.06	157.45	656.23	222.40	197.42	568.51	187.33	335.86	617.58	187.22	373.05	968.73	311.23	1366.54	0.00	0.00	0.00	989.96	270.98	1774.54	1002.84	404.70	1773.02	858.55	282.34	1752.75	857.42	404.56	1740.89	593.16	-17.92	78.84	1191.46	8.85	79.94	567.42
6.55000	1113.07	348.96	127.52	1064.05	349.81	136.49	896.84	404.01	115.98	909.80	401.51	178.10	688.47	212.90	161.44	682.87	225.42	201.04	592.09	190.13	337.60	640.40	190.08	375.10	978.78	311.94	1368.78	0.00	0.00	0.00	999.98	272.03	1776.41	1011.87	405.15	1775.20	867.83	282.51	1754.13	866.53	405.19	1742.47	594.18	-18.17	78.75	1192.43	9.05	80.12	566.23
6.56000	1113.10	349.20	126.96	1066.93	349.61	137.13	897.04	404.13	116.27	910.15	401.15	178.17	719.16	215.59	165.35	710.49	227.87	203.61	616.32	192.68	337.87	663.32	192.19	376.33	987.83	312.77	1370.55	0.00	0.00	0.00	1010.20	272.28	1778.11	1020.83	406.50	1776.71	877.14	283.16	1755.17	875.70	405.72	1743.76	594.09	-18.05	78.69	1193.72	9.24	80.26	566.28
6.57000	1113.47	348.93	126.01	1068.27	350.35	136.35	896.97	404.30	116.65	910.27	401.62	178.52	748.76	217.87	167.95	739.52	229.94	205.23	640.75	195.47	336.55	686.79	193.86	376.24	997.69	313.31	1372.11	0.00	0.00	0.00	1019.59	273.07	1779.35	1029.85	407.15	1778.15	886.67	284.72	1756.25	884.87	406.32	1744.77	594.26	-17.63	78.78	1192.20	8.13	79.51	566.75
6.58000	1112.76	349.77	124.54	1068.16	350.57	135.68	897.04	403.94	116.75	910.73	401.38	178.74	776.52	219.78	168.99	769.16	231.62	205.65	665.50	196.90	334.17	710.80	196.21	374.67	1009.15	313.88	1373.09	0.00	0.00	0.00	1028.37	274.29	1780.70	1038.99	407.80	1779.48	896.04	285.03	1756.87	894.04	406.94	1745.45	593.31	-17.90	78.61	1191.24	8.92	79.49	566.64
6.59000	1113.80	349.90	123.89	1066.94	352.07	133.90	897.24	403.36	116.89	910.92	401.66	179.06	809.43	221.76	170.33	799.10	233.10	205.21	690.95	198.92	330.22	735.37	199.32	371.50	1020.06	314.68	1373.90	0.00	0.00	0.00	1038.84	274.51	1781.65	1048.12	408.53	1780.49	905.54	285.44	1757.07	903.33	407.28	1745.94	593.84	-17.57	78.89	1192.11	9.04	79.86	566.82
6.60000	1114.07	349.69	123.19	1068.58	350.75	134.18	897.27	402.94	116.95	911.45	400.90	178.98	840.88	223.75	170.48	829.05	235.14	204.19	716.99	200.07	325.14	760.63	201.32	367.54	1029.72	315.34	1374.52	0.00	0.00	0.00	1048.91	275.53	1782.36	1057.40	409.25	1781.26	915.17	286.18	1757.18	912.71	407.69	1746.15	593.89	-17.99	79.05	1193.17	7.83	80.07	565.55
6.61000	1113.32	349.33	122.06	1067.00	350.95	133.18	897.23	403.20	117.54	911.71	400.79	179.27	874.45	225.15	168.86	859.52	236.58	202.29	743.78	200.94	319.05	786.28	202.51	362.69	1039.41	316.08	1374.71	0.00	0.00	0.00	1057.41	276.35	1783.07	1066.62	409.59	1781.93	924.84	286.47	1756.91	922.11	408.15	1746.09	594.02	-18.40	79.19	1192.24	8.01	79.44	566.68
6.62000	1114.03	348.56	121.81	1066.45	349.86	133.00	897.48	402.14	117.55	912.07	400.28	179.33	904.37	227.15	168.35	891.22	239.47	200.35	771.51	200.79	312.24	811.88	202.93	356.97	1050.01	316.77	1374.59	0.00	0.00	0.00	1065.48	276.77	1783.61	1075.98	410.06	1782.32	934.69	287.23	1756.63	931.64	408.48	1745.87	594.22	-17.47	79.50	1192.82	8.17	79.77	565.91
6.63000	1114.07	348.40	121.24	1068.80	350.59	132.46	897.54	402.29	117.99	912.41	400.17	179.60	937.25	228.44	166.63	906.84	262.32	198.52	799.37	200.22	304.57	838.18	204.97	349.63	1059.67	317.43	1374.19	0.00	0.00	0.00	1075.14	276.29	1783.39	1085.48	409.95	1782.65	944.37	287.30	1755.92	941.30	408.81	1745.40	592.90	-18.27	78.65	1193.26	8.27	79.82	566.88
6.64000	1114.26	347.83	120.68	1070.34	348.58	133.49	897.51	402.63	118.62	912.72	400.41	179.95	973.03	229.29	164.87	940.56	271.53	196.69	827.62	199.17	296.06	865.16	206.30	341.61	1069.60	317.96	1373.73	0.00	0.00	0.00	1084.87	275.96	1783.35	1095.06	410.63	1782.54	953.85	286.95	1755.07	951.06	409.18	1744.75	593.84	-18.36	78.82	1192.64	8.70	79.79	566.67
6.65000	1115.93	347.29	120.94	1068.29	349.55	131.95	897.45	402.30	118.95	913.03	399.97	180.09	1011.77	230.37	161.58	964.52	276.37	190.48	856.61	197.71	286.78	892.42	206.06	333.30	1079.03	318.51	1373.11	0.00	0.00	0.00	1094.90	276.59	1783.05	1104.89	410.52	1782.37	963.66	287.52	1754.19	960.98	409.27	1743.97	594.59	-18.27	78.85	1192.83	9.35	80.20	566.23
6.66000	1115.80	347.53	120.17	1067.26	345.62	136.60	897.66	402.42	119.38	913.38	399.40	180.18	1048.25	232.13	159.16	1018.05	249.54	184.34	886.39	196.47	276.81	920.35	205.72	324.34	1089.54	318.98	1372.47	0.00	0.00	0.00	1105.59	277.19	1782.78	1114.78	410.90	1781.87	973.41	287.69	1753.16	971.03	409.42	1743.10	595.49	-18.02	79.47	1192.98	8.40	80.08	566.07
6.67000	1114.17	342.08	126.65	1070.50	345.43	137.39	897.62	401.65	119.55	913.65	399.34	180.56	1085.52	232.78	156.46	1053.98	247.46	179.34	917.09	195.67	265.97	948.69	205.13	314.74	1100.32	319.57	1371.63	0.00	0.00	0.00	1114.17	276.95	1782.23	1124.93	410.89	1781.40	983.34	287.95	1752.08	981.21	409.75	1742.10	594.25	-18.41	79.24	1193.05	8.91	80.17	565.48
6.68000	1112.11	341.84	126.00	1068.39	345.92	136.70	897.70	401.22	119.91	914.09	399.27	180.94	1121.79	234.01	153.89	1088.74	248.08	174.72	948.45	194.33	254.94	976.98	204.36	304.77	1108.87	320.22	1370.82	0.00	0.00	0.00	1124.72	277.12	1781.29	1135.01	410.86	1780.68	993.52	288.02	1750.95	991.34	409.84	1741.06	594.66	-18.30	79.36	1191.86	9.52	80.98	565.54
6.69000	1116.44	342.25	127.19	1069.36	346.40	136.66	897.88	400.98	120.40	914.74	398.06	180.95	1160.16	234.55	151.27	1124.50	247.51	169.75	980.19	195.30	242.57	1005.75	203.00	294.54	1119.99	320.73	1369.92	0.00	0.00	0.00	1134.57	276.72	1780.30	1145.17	410.89	1779.90	1003.64	287.50	1749.71	1001.46	409.89	1740.00	593.71	-17.93	79.04	1190.99	8.58	81.47	566.19
6.70000	1115.54	342.40	126.24	1068.28	346.80	136.25	897.85	400.85	121.02	915.02	398.64	181.72	1198.50	235.18	148.42	1160.62	247.69	164.82	1012.67	194.95	230.29	1035.55	202.42	283.47	1129.59	321.03	1368.92	0.00	0.00	0.00	1145.31	276.41	1779.30	1155.49	410.03	1779.07	1013.94	287.36	1748.49	1011.64	409.79	1738.99	594.09	-18.38	78.99	1189.64	8.88	80.86	566.24
6.71000	1110.51	343.75	124.17	1066.79	347.73	135.57	898.11	400.19	121.38	915.63	398.08	182.07	1235.28	236.95	145.79	1196.60	247.94	159.37	1046.41	196.78	216.97	1065.74	201.42	272.32	1140.33	321.50	1367.91	0.00	0.00	0.00	1153.92	275.59	1778.24	1165.76	410.24	1777.92	1024.31	287.43	1747.29	1021.95	409.51	1737.96	594.57	-18.29	79.46	1188.69	8.77	80.66	566.51
6.72000	1111.95	344.72	124.48	1066.74	348.04	134.91	898.18	400.08	122.06	916.09	398.09	182.80	1271.89	239.15	143.05	1233.02	249.73	154.37	1080.57	197.69	203.74	1096.83	200.55	260.87	1150.91	322.14	1366.88	0.00	0.00	0.00	1165.22	275.83	1776.86	1176.16	409.44	1776.77	1034.61	286.58	1745.85	1032.28	409.51	1736.84	594.85	-17.81	79.56	1188.93	8.03	81.36	566.69
6.73000	1112.41	345.19	124.38	1065.35	348.79	134.43	898.32	399.65	122.73	916.82	397.37	183.29	1308.75	241.77	140.73	1268.40	251.09	148.85	1115.04	197.70	190.76	1127.85	199.04	249.43	1161.45	322.71	1365.76	0.00	0.00	0.00	1175.56	275.77	1775.42	1186.65	409.67	1775.47	1045.35	286.97	1744.54	1042.80	408.97	1735.73	594.68	-18.53	79.39	1188.11	7.84	81.34	566.72
6.74000	1111.81	346.16	123.86	1072.71	351.35	130.79	898.55	399.54	123.62	917.60	397.00	184.07	1344.52	244.95	138.02	1301.93	253.58	143.59	1149.50	197.55	178.01	1159.11	197.92	237.84	1170.66	322.86	1364.63	0.00	0.00	0.00	1186.02	275.35	1773.76	1197.15	409.35	1774.05	1055.72	286.36	1742.94	1053.27	408.65	1734.44	594.71	-18.23	79.31	1189.07	8.42	81.23	566.91
6.75000	1114.50	349.42	116.39	1072.39	351.40	130.55	898.97	398.52	124.24	918.26	396.91	184.88	1380.87	247.78	135.04	1336.63	255.88	138.95	1183.78	195.35	166.49	1191.14	196.60	226.67	1182.39	323.10	1363.38	0.00	0.00	0.00	1197.40	275.32	1771.95	1207.75	408.27	1772.40	1066.63	286.64	1741.50	1063.73	408.49	1732.99	595.12	-18.14	79.43	1188.87	7.90	81.31	566.91
6.76000	1117.01	349.72	116.89	1072.27	351.45	130.15	899.40	398.05	125.02	919.15	395.67	185.40	1414.97	250.68	131.27	1368.22	258.17	133.35	1218.42	193.31	155.63	1223.68	196.77	215.48	1192.47	323.57	1362.06	0.00	0.00	0.00	1208.96	274.51	1769.91	1218.30	408.11	1770.67	1077.34	286.01	1739.65	1074.28	407.89	1731.51	595.85	-17.95	79.55	1190.75	7.72	80.66	566.96
6.77000	1116.40	349.73	116.38	1070.81	352.32	129.27	899.75	398.07	126.24	919.87	395.98	186.40	1448.45	254.22	127.96	1405.61	260.28	129.91	1253.07	191.97	145.32	1256.29	195.87	205.32	1204.52	323.55	1360.49	0.00	0.00	0.00	1218.49	273.40	1767.74	1228.82	407.61	1768.81	1088.23	285.77	1737.71	1084.80	407.50	1729.78	595.94	-18.27	79.43	1191.16	7.88	80.01	566.81
6.78000	1116.76	350.02	116.06	1070.86	351.41	129.74	900.12	397.33	127.06	920.79	395.43	187.22	1481.99	258.20	123.48	1438.57	262.17	125.13	1287.11	190.54	135.94	1288.23	193.88	196.48	1214.50	323.66	1358.90	0.00	0.00	0.00	1229.07	273.55	1765.56	1239.36	407.31	1766.75	1099.14	285.58	1735.58	1095.39	406.87	1727.90	594.79	-18.53	79.33	1190.96	7.08	79.81	567.54
6.79000	1116.36	350.37	115.63	1072.49	351.36	129.46	900.43	397.46	128.13	921.57	395.62	188.24	1512.95	261.16	121.17	1469.75	263.97	120.89	1320.05	189.24	127.49	1322.05	189.78	191.61	1225.22	323.62	1357.06	0.00	0.00	0.00	1240.26	272.92	1763.34	1250.31	406.14	1764.72	1109.87	285.31	1733.39	1106.08	406.08	1725.81	594.99	-18.58	79.48	1192.31	8.00	80.14	565.82
6.80000	1116.38	350.46	115.37	1071.98	352.52	128.65	900.82	397.04	129.12	922.53	395.51	189.16	1542.80	263.59	118.45	1500.02	264.94	117.32	1350.20	185.82	122.68	1347.40	187.11	184.13	1236.02	323.50	1354.95	0.00	0.00	0.00	1251.63	271.43	1760.90	1261.21	405.13	1762.39	1120.64	284.81	1730.88	1116.88	405.29	1723.57	595.05	-18.08	79.42	1192.24	8.49	80.03	565.86
6.81000	1117.64	350.46	115.27	1072.22	353.19	128.12	901.17	396.71	130.08	923.56	395.17	190.10	1571.71	266.35	116.10	1528.91	265.12	114.33	1377.99	184.15	118.00	1375.86	186.17	178.92	1246.98	323.52	1352.75	0.00	0.00	0.00	1262.07	270.69	1758.35	1271.51	405.36	1759.82	1131.25	284.05	1728.25	1127.58	404.42	1721.09	594.70	-17.91	79.47	1192.06	8.48	79.89	566.59
6.82000	1117.93	350.40	115.26	1073.16	352.23	128.77	901.79	395.97	131.19	924.70	394.92	191.16	1598.82	267.48	114.28	1555.87	265.45	112.23	1405.33	181.87	115.52	1400.83	184.47	174.43	1258.34	323.20	1350.41	0.00	0.00	0.00	1270.78	270.32	1755.99	1282.00	404.65	1757.24	1141.89	283.15	1725.39	1138.23	403.60	1718.44	595.13	-18.12	79.40	1191.31	8.07	79.64	567.20
6.83000	1118.05	350.84	114.73	1073.63	351.94	128.63	902.26	396.74	132.89	925.79	395.12	192.47	1624.17	267.07	112.93	1581.25	265.27	110.48	1424.54	177.58	116.82	1425.30	183.47	171.46	1271.21	322.83	1347.94	0.00	0.00	0.00	1281.84	269.89	1753.17	1292.61	403.91	1754.57	1152.97	283.41	1722.57	1148.85	402.45	1715.66	595.07	-17.95	79.41	1191.70	7.68	79.77	567.30
6.84000	1117.24	351.27	113.86	1074.16	352.92	128.31	902.98	396.06	134.32	927.15	394.61	193.62	1647.90	266.44	111.96	1604.98	264.57	109.05	1450.34	177.16	115.43	1445.59	183.79	167.85	1283.66	322.57	1345.44	0.00	0.00	0.00	1294.18	269.16	1750.26	1303.02	403.48	1751.76	1163.70	282.32	1719.57	1159.55	401.41	1712.75	593.77	-18.67	79.17	1191.57	8.40	79.51	567.42
6.85000	1117.58	351.08	113.76	1075.77	353.17	128.59	903.61	396.77	136.46	928.54	395.29	195.32	1669.34	265.17	111.17	1627.31	262.75	107.56	1474.08	178.21	113.40	1466.14	184.43	165.43	1295.16	322.32	1342.79	0.00	0.00	0.00	1302.93	268.04	1747.54	1313.20	403.28	1748.81	1174.66	281.93	1716.46	1170.34	399.82	1709.81	595.15	-18.12	79.82	1191.82	8.31	79.52	566.14
6.86000	1119.03	350.86	114.17	1075.31	351.86	128.36	904.25	397.07	138.67	930.13	395.27	197.05	1690.03	261.84	110.51	1647.50	260.91	106.23	1513.23	190.04	95.41	1487.38	188.64	160.84	1306.72	321.86	1340.28	0.00	0.00	0.00	1314.47	266.33	1744.43	1324.07	401.77	1745.93	1185.52	280.65	1713.09	1181.19	398.58	1706.69	594.01	-17.89	79.34	1192.41	7.66	79.47	566.23
6.87000	1118.66	351.41	113.27	1073.10	353.61	127.04	905.25	396.67	140.68	931.89	395.76	198.94	1707.48	257.86	109.12	1665.18	258.86	104.66	1531.58	195.89	89.32	1502.81	191.23	156.59	1319.62	321.55	1337.73	0.00	0.00	0.00	1325.97	265.28	1741.53	1335.02	400.39	1743.07	1196.40	279.63	1709.91	1192.16	397.02	1703.60	594.63	-18.15	79.37	1191.39	8.11	79.58	567.00
6.88000	1119.86	351.28	113.53	1076.68	353.49	127.96	906.34	397.02	143.27	933.79	396.16	201.12	1722.77	254.32	106.51	1680.51	256.46	102.06	1548.35	197.92	84.02	1514.75	192.36	152.33	1332.59	321.06	1335.19	0.00	0.00	0.00	1337.68	264.83	1738.55	1345.98	398.95	1740.10	1207.46	278.19	1706.66	1203.03	395.80	1700.40	594.41	-18.11	79.26	1190.91	8.44	79.43	567.14
6.89000	1119.50	351.23	113.32	1075.58	353.85	127.05	907.63	396.89	145.85	935.71	397.00	203.54	1735.17	250.22	101.80	1693.51	253.55	97.77	1552.37	196.14	81.35	1525.70	195.22	147.06	1345.51	320.50	1332.65	0.00	0.00	0.00	1348.71	263.23	1735.53	1356.80	397.54	1737.09	1218.42	276.51	1703.23	1214.06	394.17	1697.23	594.44	-18.02	79.04	1192.20	8.48	79.77	566.20
6.90000	1120.63	351.16	113.70	1076.30	353.15	127.39	908.89	397.79	149.10	938.17	397.22	205.93	1745.72	248.14	95.64	1703.66	251.83	91.99	1561.27	198.59	74.75	1534.55	197.67	141.50	1357.85	319.89	1330.24	0.00	0.00	0.00	1359.66	261.73	1732.50	1367.93	396.17	1733.94	1229.44	275.03	1699.91	1225.07	392.72	1693.91	593.69	-18.03	78.99	1192.08	8.28	79.80	564.49
6.91000	1119.42	351.34	112.85	1076.46	354.79	125.91	910.56	397.79	152.33	940.90	397.20	208.63	1753.01	246.17	87.69	1711.33	251.11	84.62	1568.25	201.93	68.24	1541.12	199.00	136.02	1371.58	319.03	1327.72	0.00	0.00	0.00	1369.97	259.82	1729.35	1378.63	395.32	1730.46	1240.77	273.78	1696.44	1236.17	390.98	1690.53	594.19	-18.06	79.13	1191.35	8.00	79.27	565.85
6.92000	1120.09	351.29	112.99	1076.99	353.74	126.05	912.50	398.23	156.16	943.93	398.69	211.96	1757.98	245.98	78.64	1715.44	252.18	76.91	1572.79	203.71	61.21	1546.03	200.43	130.22	1385.25	318.12	1325.09	0.00	0.00	0.00	1380.38	258.10	1726.11	1390.41	391.79	1727.50	1252.02	272.03	1692.78	1247.24	389.44	1686.94	594.89	-18.10	79.42	1191.75	8.80	79.56	566.11
6.93000	1120.04	351.65	112.63	1077.92	352.18	129.46	914.78	398.91	160.58	947.79	398.14	215.16	1761.44	247.16	68.12	1718.49	253.53	67.05	1573.73	202.12	55.70	1550.56	203.89	123.38	1398.33	317.10	1322.35	0.00	0.00	0.00	1391.54	256.72	1722.68	1401.20	390.83	1723.91	1263.39	270.55	1688.91	1258.45	387.64	1683.20	595.02	-18.06	79.32	1191.79	8.71	79.47	566.43
6.94000	1120.36	351.42	112.98	1075.89	352.29	128.06	917.38	399.27	165.55	952.03	398.76	219.14	1763.11	252.83	58.84	1720.04	257.43	58.78	1576.83	207.07	47.41	1552.34	206.47	117.29	1411.61	315.97	1319.48	0.00	0.00	0.00	1403.30	255.20	1718.79	1412.39	389.06	1720.16	1274.78	269.12	1684.76	1269.83	385.59	1679.20	594.78	-17.65	79.35	1190.74	8.05	79.32	565.23
6.95000	1120.26	351.59	113.01	1075.79	352.62	127.09	920.54	398.63	170.81	956.85	399.29	223.60	1763.24	259.07	53.66	1719.47	262.55	54.12	1575.16	207.42	43.13	1551.47	211.45	111.02	1424.80	314.97	1316.39	0.00	0.00	0.00	1413.53	252.94	1715.14	1423.61	386.90	1716.45	1286.04	267.03	1680.24	1281.11	383.53	1674.95	594.20	-17.81	78.99	1192.11	8.54	79.49	565.64
6.96000	1121.15	351.55	113.83	1077.93	353.06	126.78	924.65	397.71	176.89	962.79	400.12	228.73	1762.10	262.03	50.94	1717.26	266.71	52.00	1570.68	207.68	40.96	1547.34	216.16	105.52	1439.33	313.75	1313.20	0.00	0.00	0.00	1423.71	250.62	1711.43	1434.87	384.68	1712.88	1297.47	265.44	1675.76	1292.46	381.17	1670.70	593.52	-18.26	78.96	1191.54	8.69	79.35	565.13
6.97000	1119.90	351.60	114.10	1080.14	352.97	126.98	929.60	397.62	184.09	969.87	400.40	234.43	1762.54	263.25	49.33	1716.25	268.88	51.00	1564.31	207.81	38.38	1544.83	221.74	101.04	1452.08	312.60	1309.70	0.00	0.00	0.00	1435.21	248.37	1707.85	1445.93	382.91	1709.52	1309.05	263.80	1671.50	1303.88	378.65	1666.62	594.22	-18.33	78.80	1191.17	9.21	79.05	565.20
6.98000	1120.08	353.07	114.02	1082.81	353.70	128.93	935.79	396.68	191.79	978.52	401.02	240.66	1763.05	261.57	48.20	1717.83	269.24	49.81	1559.15	211.15	37.97	1546.38	225.43	97.80	1466.10	311.52	1306.22	0.00	0.00	0.00	1447.04	246.68	1704.77	1457.41	380.15	1706.72	1320.88	262.14	1667.39	1315.21	376.50	1662.84	593.29	-17.97	78.51	1191.64	9.31	79.09	566.22
6.99000	1119.89	353.69	114.47	1101.04	354.41	137.75	943.32	396.01	200.48	989.01	401.79	247.20	1764.73	263.64	44.49	1719.68	268.87	48.19	1556.50	216.07	37.77	1548.66	228.02	95.85	1479.85	310.37	1302.84	0.00	0.00	0.00	1458.98	244.94	1701.69	1468.72	378.28	1703.71	1332.56	259.50	1663.39	1326.79	373.93	1659.31	594.68	-17.94	78.95	1192.12	8.23	79.01	566.14
7.00000	1120.61	353.84	115.24	1132.69	355.32	152.67	952.87	395.49	209.82	1001.83	403.67	254.15	1765.20	262.80	44.26	1721.20	269.91	47.35	1556.02	220.00	38.18	1549.97	232.04	93.99	1493.67	309.53	1299.43	0.00	0.00	0.00	1470.65	243.30	1698.56	1480.39	375.68	1700.97	1344.70	257.44	1659.79	1338.49	371.44	1655.93	593.64	-17.58	78.51	1191.28	9.17	80.08	566.17
7.01000	1121.31	355.06	114.17	1154.57	356.66	162.59	964.61	396.05	220.54	1016.84	405.77	261.30	1765.18	262.90	43.29	1721.37	271.15	46.62	1554.37	220.44	37.96	1550.76	233.55	92.80	1507.41	308.59	1296.23	0.00	0.00	0.00	1483.81	241.43	1695.75	1481.06	371.72	1702.43	1356.62	254.56	1656.26	1350.28	368.64	1652.79	593.56	-17.91	78.08	1190.60	10.33	79.95	567.03
7.02000	1125.47	356.98	113.92	1143.51	358.64	156.40	977.94	398.67	232.74	1033.28	408.18	268.86	1765.01	263.45	43.09	1721.83	271.32	46.45	1553.51	220.70	37.83	1551.78	232.95	92.04	1520.53	307.93	1293.06	0.00	0.00	0.00	1496.08	239.43	1693.39	1489.01	369.81	1701.20	1368.88	252.36	1653.00	1362.07	366.07	1649.87	594.40	-17.68	78.62	1190.56	10.35	79.77	566.40
7.03000	1128.80	359.52	116.87	1104.55	359.30	137.31	992.51	399.92	245.34	1050.74	409.94	277.24	1765.09	263.56	42.38	1721.28	270.70	45.94	1553.16	220.31	38.04	1552.72	230.20	92.83	1531.77	307.71	1290.09	0.00	0.00	0.00	1507.28	237.16	1691.36	1500.94	368.04	1699.21	1381.34	250.03	1650.18	1373.87	363.56	1647.28	592.62	-18.01	78.39	1190.95	10.24	80.00	566.11
7.04000	1138.81	365.26	116.96	1112.12	362.73	139.65	1008.14	399.87	257.23	1068.81	412.26	286.22	1765.26	263.65	42.29	1721.61	270.59	46.03	1552.94	219.33	38.08	1554.41	229.75	93.61	1543.63	307.70	1287.39	0.00	0.00	0.00	1520.21	236.10	1689.65	1523.67	368.19	1693.54	1393.69	247.57	1647.76	1385.53	361.48	1645.23	593.74	-18.09	78.55	1188.96	9.76	79.30	566.90
7.05000	1154.83	370.14	119.15	1128.45	367.47	145.48	1026.80	398.54	267.27	1088.53	414.09	295.07	1765.37	263.74	41.89	1722.06	269.92	45.86	1553.39	219.20	38.34	1555.48	228.33	94.93	1555.52	307.96	1285.19	0.00	0.00	0.00	1533.91	235.05	1688.17	1537.91	367.02	1691.64	1406.29	246.00	1646.02	1397.16	359.52	1643.88	593.65	-17.79	78.45	1188.66	10.54	78.95	567.02
7.06000	1172.26	375.03	123.30	1145.96	371.86	150.44	1048.13	400.54	276.30	1110.07	415.51	302.75	1766.01	263.65	41.74	1720.97	269.97	45.30	1553.71	218.83	38.90	1556.80	228.31	95.45	1566.78	308.58	1283.67	0.00	0.00	0.00	1545.33	233.29	1687.14	1549.78	365.24	1691.01	1418.60	243.68	1644.84	1408.89	357.58	1643.21	595.12	-17.53	78.73	1188.26	10.34	78.92	566.69
7.07000	1191.03	379.73	125.78	1166.70	376.03	154.12	1071.49	403.70	283.53	1133.73	416.46	308.46	1766.26	263.78	41.62	1721.95	269.65	45.24	1554.23	219.06	39.43	1557.66	228.29	95.96	1577.12	309.43	1282.77	0.00	0.00	0.00	1556.90	231.83	1686.37	1561.82	363.87	1690.63	1431.13	242.31	1644.34	1420.74	355.55	1643.35	594.16	-17.97	78.41	1188.48	10.30	78.98	566.92
7.08000	1211.56	384.50	127.44	1188.75	380.17	156.87	1096.49	405.12	288.10	1158.21	417.77	312.56	1766.71	263.67	41.49	1722.19	269.87	45.37	1554.71	218.61	39.99	1557.83	227.39	96.91	1587.45	310.51	1282.69	0.00	0.00	0.00	1568.45	231.12	1685.88	1573.36	363.53	1690.50	1443.01	240.09	1644.44	1432.28	354.23	1644.12	595.65	-18.07	78.87	1188.96	10.48	79.12	566.55
7.09000	1236.43	389.26	128.82	1215.20	384.16	159.34	1121.27	406.49	290.66	1182.85	418.82	314.90	1766.32	264.04	41.50	1722.28	269.71	45.24	1555.52	218.34	40.34	1558.61	228.48	96.87	1596.98	311.42	1283.37	0.00	0.00	0.00	1580.70	230.69	1685.83	1584.96	362.84	1690.87	1455.03	239.07	1645.31	1443.66	353.04	1645.64	594.83	-18.10	78.77	1189.37	10.64	79.34	564.37
7.10000	1263.17	393.19	129.17	1239.74	387.82	159.23	1146.74	408.82	291.59	1208.04	419.63	315.41	1766.40	263.88	41.52	1722.85	269.85	45.38	1554.37	215.58	43.47	1559.01	229.01	96.81	1605.90	312.62	1284.81	0.00	0.00	0.00	1593.77	229.15	1686.09	1596.59	362.23	1691.74	1467.15	239.03	1647.03	1455.04	351.87	1647.85	595.22	-17.49	78.74	1191.02	9.82	79.04	567.15
7.11000	1290.60	395.92	128.20	1265.43	390.76	157.98	1172.84	410.09	289.86	1233.95	421.11	314.13	1766.78	263.69	41.85	1721.92	270.08	45.23	1553.88	215.11	45.53	1559.38	229.46	96.51	1616.11	313.51	1286.72	0.00	0.00	0.00	1605.31	229.63	1687.06	1596.34	359.65	1697.79	1478.70	238.47	1649.21	1466.03	351.39	1650.43	593.68	-18.00	78.08	1191.48	10.04	79.04	568.49
7.12000	1320.05	397.81	126.42	1295.52	392.83	156.34	1199.30	412.56	286.18	1260.34	422.33	311.02	1766.36	263.83	42.00	1721.43	270.12	45.21	1554.75	214.39	47.47	1558.63	228.25	96.86	1626.54	314.33	1289.13	0.00	0.00	0.00	1616.48	229.50	1688.05	1603.73	359.06	1700.39	1489.85	238.07	1651.78	1477.01	350.85	1653.26	594.08	-17.90	78.51	1191.22	10.02	78.80	568.46
7.13000	1351.49	399.32	123.74	1326.57	394.41	153.62	1227.03	414.52	280.28	1287.40	423.67	306.47	1766.21	263.70	42.02	1721.96	270.23	45.55	1552.49	210.88	49.12	1558.85	229.71	96.27	1636.66	314.98	1291.90	0.00	0.00	0.00	1626.58	229.37	1689.58	1615.76	359.12	1701.73	1501.00	238.57	1654.59	1487.68	350.83	1656.05	594.52	-17.88	78.69	1191.13	9.81	78.72	568.48
7.14000	1385.52	400.43	120.61	1358.88	395.47	149.53	1255.19	416.35	272.45	1315.01	424.39	300.32	1765.85	263.90	42.20	1721.68	270.29	45.31	1560.79	213.22	43.89	1558.66	229.75	96.49	1646.70	315.42	1294.60	0.00	0.00	0.00	1637.93	230.06	1691.33	1625.52	359.76	1703.38	1511.58	238.60	1657.34	1498.29	350.98	1658.57	594.82	-18.12	78.56	1191.05	9.98	78.61	568.54
7.15000	1421.14	401.18	117.07	1391.18	396.89	144.45	1283.98	418.78	263.17	1342.73	425.51	292.89	1765.32	263.82	41.98	1721.72	270.39	45.32	1571.03	218.46	37.04	1558.34	229.64	97.00	1656.50	315.93	1297.40	0.00	0.00	0.00	1648.31	230.76	1693.55	1636.43	360.75	1704.90	1521.94	238.51	1659.85	1508.64	351.15	1660.81	595.23	-17.63	78.82	1192.08	10.03	79.24	568.61
7.16000	1457.35	401.98	112.75	1428.14	397.67	139.58	1313.51	420.66	252.29	1371.10	427.20	284.40	1765.81	263.14	41.75	1721.82	270.47	45.45	1573.45	220.78	35.79	1558.66	230.59	97.43	1666.61	316.20	1299.94	0.00	0.00	0.00	1659.22	231.38	1695.72	1646.26	361.17	1706.72	1532.38	239.64	1662.37	1518.47	352.39	1662.56	595.04	-17.73	78.58	1192.14	9.36	79.31	568.67
7.17000	1494.74	402.86	107.76	1465.41	398.73	134.14	1343.68	423.58	240.34	1400.60	427.87	274.47	1765.83	263.28	41.92	1721.46	270.71	45.37	1572.79	219.96	37.02	1558.44	230.48	98.31	1676.21	316.58	1302.35	0.00	0.00	0.00	1668.35	232.16	1698.16	1656.73	362.24	1708.33	1542.63	240.76	1664.59	1528.59	352.74	1664.15	595.09	-17.56	78.51	1191.55	9.28	78.99	568.66
7.18000	1532.75	403.90	102.61	1502.40	399.75	127.76	1374.74	426.10	227.40	1430.37	429.92	264.08	1765.97	262.93	41.80	1722.10	270.33	45.36	1572.34	219.48	38.08	1558.45	231.04	99.05	1686.43	317.02	1304.44	0.00	0.00	0.00	1679.55	233.32	1700.36	1667.20	363.34	1709.93	1552.34	240.74	1666.40	1538.56	353.51	1665.42	595.18	-18.35	78.64	1191.28	9.18	78.88	568.56
7.19000	1572.83	405.24	97.64	1539.71	401.64	121.03	1407.02	429.10	213.79	1460.85	431.82	252.84	1766.22	263.19	42.10	1722.17	270.37	45.50	1573.41	220.99	37.89	1558.77	232.37	99.57	1695.96	317.31	1306.19	0.00	0.00	0.00	1689.09	234.12	1702.55	1676.71	364.50	1711.41	1562.25	241.48	1667.93	1548.30	354.66	1666.25	594.57	-18.13	78.41	1192.01	8.64	79.12	568.51
7.20000	1613.80	407.48	92.86	1581.10	403.32	115.22	1440.56	431.72	199.20	1492.03	434.01	241.04	1766.07	263.29	42.08	1722.56	270.33	45.63	1572.36	218.56	39.69	1558.78	232.63	100.41	1706.54	317.68	1307.61	0.00	0.00	0.00	1698.56	235.12	1704.43	1698.39	367.29	1707.42	1572.56	243.60	1669.23	1558.24	355.73	1666.78	593.43	-17.86	78.28	1192.31	8.81	79.29	568.56
7.21000	1657.05	410.25	88.79	1620.54	405.76	108.50	1475.11	434.31	184.16	1523.97	435.95	228.72	1766.16	263.54	42.21	1723.70	280.51	56.41	1568.10	209.77	43.71	1559.16	233.58	101.09	1717.07	318.06	1308.70	0.00	0.00	0.00	1707.81	236.79	1706.37	1711.12	368.68	1707.27	1582.59	244.78	1669.95	1568.39	356.55	1667.05	594.08	-17.85	78.32	1192.35	8.85	79.02	568.64
7.22000	1698.63	413.16	84.60	1662.44	408.54	102.83	1511.50	435.10	168.16	1557.55	437.61	216.34	1762.37	264.50	47.17	1719.06	283.67	56.75	1563.41	206.52	46.49	1558.62	232.80	102.20	1727.21	318.51	1309.37	0.00	0.00	0.00	1717.36	237.91	1707.70	1709.05	368.27	1713.17	1592.53	245.75	1670.18	1578.54	357.46	1666.99	594.46	-17.67	78.65	1192.48	8.86	79.11	568.56
7.23000	1741.90	416.33	81.67	1704.90	411.66	97.94	1549.41	435.96	152.21	1590.92	440.82	204.14	1761.91	264.44	47.41	1717.74	285.07	56.11	1561.75	212.94	46.16	1559.36	234.66	102.25	1737.35	318.99	1309.60	0.00	0.00	0.00	1726.61	239.76	1709.02	1728.00	370.35	1710.19	1602.48	246.88	1670.10	1588.62	358.43	1666.67	594.70	-18.47	78.45	1192.98	8.50	79.39	568.52
7.24000	1785.68	419.78	79.65	1748.71	415.04	94.14	1587.71	437.85	137.02	1625.59	442.66	191.52	1762.72	264.54	47.57	1725.26	284.79	58.51	1562.31	218.87	45.33	1558.83	233.76	103.30	1747.42	319.41	1309.31	0.00	0.00	0.00	1736.75	240.13	1709.73	1740.29	372.24	1709.36	1612.66	248.21	1669.71	1598.65	359.92	1665.97	594.15	-18.45	78.27	1192.46	8.98	79.08	568.57
7.25000	1828.57	423.67	78.31	1790.96	418.87	90.69	1626.43	439.92	122.29	1660.89	445.50	179.45	1763.05	264.68	47.55	1723.96	284.20	58.74	1561.31	220.68	45.76	1559.39	234.91	103.47	1757.93	319.95	1308.65	0.00	0.00	0.00	1746.69	241.54	1710.20	1749.76	374.44	1709.31	1622.92	249.80	1668.96	1608.89	360.98	1665.07	593.67	-18.39	78.15	1192.32	8.74	79.31	568.57
7.26000	1872.93	429.51	74.86	1833.11	422.76	88.17	1666.73	441.96	107.86	1698.07	446.22	167.03	1762.17	264.44	47.11	1722.75	283.64	58.23	1560.72	222.04	46.07	1559.20	233.85	104.54	1768.77	320.58	1307.67	0.00	0.00	0.00	1756.01	242.98	1710.40	1759.88	375.83	1709.13	1633.43	251.45	1667.94	1619.32	362.29	1663.87	594.10	-17.95	78.40	1191.58	8.50	78.84	568.54
7.27000	1915.66	434.26	75.17	1878.00	426.91	87.82	1707.02	445.26	94.76	1734.56	448.52	155.62	1762.74	264.29	47.18	1723.22	283.49	56.51	1560.03	222.07	46.82	1559.45	233.82	104.88	1779.18	321.40	1306.38	0.00	0.00	0.00	1766.58	244.12	1710.16	1770.20	377.34	1708.56	1643.79	252.60	1666.67	1629.85	363.66	1662.37	593.89	-18.21	78.62	1191.44	8.85	79.20	568.51
7.28000	1957.42	438.46	76.86	1918.01	431.47	86.84	1747.77	448.59	82.99	1771.65	451.22	145.32	1762.42	264.30	46.65	1723.90	271.94	46.25	1559.40	221.65	47.63	1559.95	234.25	105.09	1790.13	322.32	1304.74	0.00	0.00	0.00	1777.30	246.68	1709.86	1767.99	376.89	1713.70	1654.13	253.58	1664.99	1640.61	364.90	1660.71	593.77	-18.33	78.39	1192.02	9.35	79.19	568.48
7.29000	1999.20	442.92	79.98	1958.64	435.89	87.57	1788.89	452.98	72.62	1809.33	454.01	136.05	1765.61	263.47	41.29	1722.83	270.04	44.36	1559.46	222.69	47.96	1560.14	234.04	105.91	1801.18	323.24	1302.77	0.00	0.00	0.00	1787.92	248.64	1709.16	1775.44	378.63	1713.94	1665.44	255.80	1663.41	1651.31	366.50	1658.77	593.41	-17.40	78.45	1191.91	9.16	79.13	568.46
7.30000	2041.20	447.82	84.97	2000.07	440.13	90.72	1831.04	456.13	63.32	1847.41	456.84	128.29	1765.96	262.70	40.26	1722.15	269.77	43.96	1559.23	222.20	48.81	1561.00	235.34	106.03	1812.11	324.21	1300.75	0.00	0.00	0.00	1798.72	250.21	1708.21	1785.12	380.71	1712.76	1676.28	257.16	1661.61	1662.29	367.93	1656.65	595.37	-17.69	79.13	1191.52	8.73	78.94	568.58
7.31000	2081.33	452.70	91.17	2042.73	445.80	90.92	1871.65	460.03	56.19	1883.39	460.53	122.35	1766.09	262.44	40.11	1722.23	269.73	44.07	1559.23	222.25	49.30	1561.31	235.08	106.70	1822.93	325.25	1298.44	0.00	0.00	0.00	1810.12	253.04	1707.24	1795.85	382.80	1711.30	1687.85	259.82	1659.76	1673.15	369.60	1654.43	595.52	-17.64	78.86	1192.02	9.24	78.94	568.53
7.32000	2119.87	456.77	99.17	2081.15	451.15	95.33	1911.81	463.46	50.92	1919.55	463.91	118.02	1765.81	262.36	39.90	1722.57	269.52	43.93	1559.82	223.18	49.47	1561.68	235.16	107.21	1833.57	326.29	1296.01	0.00	0.00	0.00	1821.55	255.10	1705.99	1806.83	384.89	1709.63	1699.09	261.49	1657.71	1684.22	371.34	1652.05	594.45	-17.78	78.36	1191.51	9.37	79.11	568.44
7.33000	2155.90	460.53	107.91	2117.06	455.32	101.36	1950.42	467.00	47.84	1954.48	466.41	115.07	1766.06	262.42	39.95	1722.57	269.26	43.81	1559.84	222.84	50.00	1562.39	235.49	107.76	1843.73	327.38	1293.52	0.00	0.00	0.00	1832.11	257.24	1704.78	1817.90	387.42	1707.88	1710.44	263.30	1655.58	1695.29	373.19	1649.61	594.85	-17.96	78.70	1191.27	9.27	78.91	568.44
7.34000	2190.72	464.08	117.41	2151.17	457.63	109.60	1987.00	470.42	46.31	1987.34	469.73	113.79	1765.99	262.10	39.68	1723.03	269.00	43.87	1560.34	222.86	50.47	1563.51	237.79	107.43	1854.85	328.55	1291.02	0.00	0.00	0.00	1843.45	260.86	1703.38	1828.24	389.85	1706.00	1721.89	265.15	1653.39	1706.40	375.06	1647.14	594.97	-18.46	78.17	1192.33	8.63	79.25	568.51
7.35000	2221.75	466.37	127.35	2183.05	459.71	117.53	2021.51	472.88	45.99	2018.79	471.26	113.12	1766.11	262.17	39.54	1723.54	269.24	44.19	1561.00	222.76	50.97	1563.55	236.79	108.67	1865.71	329.78	1288.55	0.00	0.00	0.00	1854.42	262.48	1701.54	1839.24	392.54	1703.89	1733.56	267.24	1651.19	1717.43	377.17	1644.49	594.68	-17.67	78.54	1192.31	9.30	79.31	568.49
7.36000	2250.28	468.07	136.57	2212.90	462.74	125.41	2053.83	474.27	45.95	2046.67	474.80	114.09	1766.17	262.07	39.38	1724.10	268.82	44.08	1561.95	223.00	51.61	1563.96	236.25	110.02	1877.53	331.19	1286.07	0.00	0.00	0.00	1866.45	265.08	1699.75	1850.49	395.56	1701.55	1745.55	269.68	1648.94	1728.32	379.22	1641.86	594.00	-17.82	78.44	1191.80	9.21	79.18	568.49
7.37000	2275.47	468.86	144.43	2238.29	463.61	132.10	2081.62	478.43	47.65	2072.18	477.91	115.35	1766.79	262.08	39.50	1723.64	268.55	43.67	1562.58	222.94	52.59	1564.22	235.19	111.68	1889.04	332.65	1283.56	0.00	0.00	0.00	1878.19	268.65	1698.00	1860.67	398.35	1699.42	1757.05	271.25	1646.54	1739.46	381.14	1639.27	593.24	-18.33	78.22	1191.87	8.66	79.22	568.58
7.38000	2297.77	469.24	150.05	2260.55	464.53	137.15	2106.61	481.37	48.92	2095.72	479.65	116.12	1766.42	262.03	39.22	1723.63	268.19	43.26	1563.63	223.37	53.63	1565.26	235.70	112.99	1899.46	334.40	1281.28	0.00	0.00	0.00	1889.85	271.95	1696.49	1871.97	401.52	1697.32	1768.76	273.36	1644.38	1750.34	383.82	1636.72	594.07	-18.30	78.46	1191.44	9.03	78.99	568.46
7.39000	2317.17	468.28	154.09	2280.93	465.15	140.39	2126.76	484.03	50.13	2115.02	481.68	116.71	1766.36	262.06	38.96	1723.63	268.31	43.21	1564.99	224.86	54.71	1566.24	235.02	114.99	1910.48	336.17	1279.12	0.00	0.00	0.00	1900.43	274.67	1695.31	1883.41	404.47	1695.63	1780.44	275.78	1642.30	1761.44	386.59	1634.40	594.09	-17.99	78.55	1191.25	8.79	78.86	568.56
7.40000	2333.19	468.19	154.89	2295.28	463.80	141.31	2144.03	485.50	49.96	2131.94	482.41	116.17	1767.09	261.49	38.61	1724.02	268.38	43.12	1565.29	224.03	56.91	1568.15	235.94	116.71	1921.97	338.16	1277.15	0.00	0.00	0.00	1912.20	278.26	1693.92	1894.74	407.31	1693.91	1792.71	279.60	1640.59	1772.68	389.34	1632.22	593.84	-17.72	78.56	1192.15	9.17	79.05	568.52
7.41000	2347.03	467.24	153.79	2309.41	464.44	139.66	2158.71	484.96	48.23	2145.06	483.83	115.44	1767.19	261.10	38.09	1724.08	268.40	42.96	1566.36	224.55	59.17	1569.50	235.25	119.31	1933.05	340.41	1275.40	0.00	0.00	0.00	1924.13	281.99	1692.76	1904.97	410.94	1692.48	1803.98	281.66	1638.75	1784.03	392.21	1630.29	594.29	-17.61	78.65	1191.93	9.66	79.21	568.61
7.42000	2358.05	465.91	151.21	2319.87	462.43	137.89	2168.53	485.54	46.46	2155.62	484.09	113.49	1767.69	261.67	38.51	1724.50	267.96	42.69	1567.25	224.99	61.71	1571.77	235.65	121.86	1944.25	342.78	1273.85	0.00	0.00	0.00	1934.64	284.80	1691.71	1916.38	414.39	1691.27	1815.88	285.20	1637.19	1795.61	395.36	1628.59	593.45	-17.86	78.40	1191.81	9.37	79.31	568.65
7.43000	2365.69	463.69	146.12	2327.76	461.10	133.46	2176.44	485.31	43.40	2162.36	484.80	115.15	1768.23	261.70	38.60	1724.88	267.86	42.59	1568.20	225.03	64.57	1574.25	236.12	124.79	1955.95	345.21	1272.52	0.00	0.00	0.00	1946.20	288.56	1690.72	1927.87	417.76	1690.14	1827.38	288.66	1635.62	1807.04	399.02	1627.02	594.47	-18.39	78.61	1191.26	9.01	79.13	568.66
7.44000	2372.03	461.03	139.02	2333.40	458.31	127.17	2180.46	485.77	42.45	2166.27	484.62	111.66	1768.73	261.47	38.36	1725.38	267.76	42.45	1569.05	224.52	68.16	1576.90	236.07	128.03	1967.69	347.77	1271.56	0.00	0.00	0.00	1957.14	291.33	1689.82	1939.88	421.00	1689.21	1838.95	292.58	1634.34	1818.63	403.03	1625.70	595.16	-17.32	78.75	1191.55	8.89	78.92	568.56
7.45000	2376.26	457.94	130.18	2337.88	456.52	118.82	2183.81	483.16	42.41	2169.99	484.56	109.25	1769.06	261.37	38.12	1726.15	267.76	42.60	1570.78	224.91	71.66	1579.70	234.85	132.14	1979.34	350.52	1270.81	0.00	0.00	0.00	1968.25	295.15	1688.92	1951.28	424.94	1688.53	1850.47	296.58	1633.19	1830.52	406.88	1624.68	594.57	-18.24	78.44	1192.08	9.15	79.21	568.61
7.46000	2380.02	455.25	121.51	2340.88	453.13	111.43	2186.03	482.55	41.62	2173.19	483.48	105.70	1769.23	261.28	37.72	1726.87	267.24	42.26	1572.53	224.86	75.67	1584.05	236.58	135.17	1991.47	353.43	1270.31	0.00	0.00	0.00	1980.56	299.35	1688.09	1963.07	428.73	1687.95	1861.86	300.87	1632.24	1842.20	411.36	1623.78	594.54	-18.26	78.35	1191.51	8.87	79.10	568.58
7.47000	2385.23	453.55	113.59	2347.81	450.70	102.73	2188.70	482.48	41.08	2178.02	483.74	104.16	1769.15	261.76	37.74	1727.20	267.17	42.06	1574.63	224.76	80.11	1589.42	238.02	139.15	2003.31	356.36	1270.18	0.00	0.00	0.00	1990.67	302.94	1687.79	1974.40	432.69	1687.58	1873.33	305.70	1631.66	1853.93	415.73	1623.25	592.69	-18.09	77.77	1192.07	9.40	79.34	568.59
7.48000	2392.69	453.55	105.83	2354.69	450.87	95.64	2190.39	483.79	40.84	2184.70	483.11	103.43	1769.94	261.56	37.46	1728.91	267.26	42.38	1577.37	224.98	85.02	1592.78	233.93	144.90	2015.96	359.36	1270.35	0.00	0.00	0.00	2002.37	307.27	1688.10	1985.68	437.27	1687.54	1884.36	310.30	1631.47	1865.42	420.82	1623.00	593.18	-17.83	78.29	1192.01	9.12	79.33	568.54
7.49000	2398.46	453.59	97.08	2358.06	450.29	90.57	2193.48	483.63	39.88	2189.95	483.69	102.70	1771.22	261.42	37.45	1729.67	267.23	41.89	1580.31	223.74	91.14	1598.93	234.52	149.74	2028.56	362.48	1270.99	0.00	0.00	0.00	2014.15	311.49	1688.55	1997.82	441.42	1688.14	1895.49	315.11	1631.98	1877.42	425.41	1623.38	592.60	-18.03	78.20	1191.76	8.59	78.73	568.50
7.50000	2401.95	453.90	89.14	2359.02	452.39	86.39	2194.12	484.84	39.60	2193.44	484.37	102.21	1771.02	261.76	37.45	1730.76	267.55	41.66	1584.17	223.23	97.53	1605.80	234.64	155.37	2041.34	365.73	1272.12	0.00	0.00	0.00	2025.00	315.42	1689.96	2009.86	445.91	1689.14	1906.75	320.29	1633.01	1889.36	430.31	1624.39	593.91	-18.24	78.32	1191.87	8.88	79.03	568.47
7.51000	2403.78	453.98	82.74	2360.13	451.98	82.67	2193.26	486.81	38.64	2196.49	484.77	102.65	1770.65	261.75	37.34	1732.02	267.47	41.16	1589.62	225.02	103.83	1613.14	234.65	161.59	2053.49	368.92	1273.78	0.00	0.00	0.00	2036.02	319.61	1691.46	2022.38	449.74	1690.55	1917.66	325.26	1634.71	1901.26	435.32	1625.80	593.53	-17.82	78.35	1192.39	9.00	79.15	568.55
7.52000	2405.88	453.73	77.86	2363.15	452.27	79.88	2192.48	487.96	35.53	2199.23	483.47	102.23	1770.64	262.14	38.18	1733.12	267.64	40.59	1595.73	226.62	110.90	1621.44	234.90	168.23	2065.85	372.20	1275.92	0.00	0.00	0.00	2046.64	324.09	1693.23	2033.32	454.25	1692.31	1928.73	330.79	1636.70	1913.08	440.35	1627.65	594.79	-18.02	78.53	1192.31	8.92	78.96	568.62
7.53000	2407.77	451.96	73.94	2363.93	450.24	76.80	2193.71	486.88	35.12	2200.18	484.81	103.00	1770.68	261.91	38.65	1734.83	268.06	40.42	1602.54	227.65	118.96	1631.38	236.26	174.95	2078.23	375.31	1278.40	0.00	0.00	0.00	2058.40	328.28	1695.04	2044.72	459.17	1694.01	1939.42	335.45	1638.80	1925.04	445.17	1629.68	593.91	-18.12	78.56	1191.99	8.91	79.13	568.53
7.54000	2408.13	450.80	70.97	2364.69	449.12	75.34	2194.33	487.56	36.26	2201.79	483.71	102.55	1770.54	261.48	38.70	1737.36	268.76	40.62	1611.03	230.21	127.13	1642.51	237.24	182.01	2090.63	378.50	1281.07	0.00	0.00	0.00	2069.03	332.95	1697.24	2057.07	463.24	1695.95	1950.50	340.62	1641.19	1937.05	449.90	1631.84	594.61	-18.24	78.81	1192.72	9.43	79.51	568.66
7.55000	2408.48	450.95	68.93	2364.28	449.57	74.12	2194.09	489.11	37.55	2202.17	484.23	102.63	1771.17	261.99	39.17	1739.38	269.10	40.76	1620.70	233.18	135.82	1654.98	238.32	188.88	2102.93	381.50	1283.93	0.00	0.00	0.00	2080.02	337.35	1699.49	2068.04	467.93	1697.72	1961.42	345.49	1643.67	1948.68	455.07	1634.03	594.42	-17.75	78.74	1192.43	9.00	79.40	568.69
7.56000	2408.64	450.86	67.63	2364.74	449.00	73.85	2195.72	487.60	37.31	2203.37	484.30	103.00	1772.77	261.36	38.65	1742.66	269.88	41.94	1631.55	236.59	145.10	1668.74	238.93	196.12	2114.31	384.43	1286.67	0.00	0.00	0.00	2090.76	341.18	1701.56	2079.21	472.63	1699.54	1972.31	350.36	1646.07	1960.40	459.75	1636.17	593.16	-17.94	78.06	1191.79	8.66	79.15	568.53
7.57000	2408.48	450.74	66.14	2364.26	448.92	72.94	2194.88	488.64	37.24	2203.10	484.51	102.73	1774.28	261.07	38.16	1747.83	269.93	44.15	1643.13	240.02	155.22	1683.20	239.12	203.84	2126.39	387.19	1289.41	0.00	0.00	0.00	2101.56	345.83	1703.89	2091.12	476.43	1701.47	1983.54	355.70	1648.50	1971.81	464.45	1638.17	593.47	-17.85	78.42	1192.21	9.78	79.40	568.55
7.58000	2408.42	450.80	65.01	2364.89	449.02	72.47	2194.98	488.05	36.49	2202.42	485.43	102.69	1776.80	261.12	38.50	1753.98	269.67	46.73	1655.32	241.95	166.60	1699.29	241.49	211.71	2137.75	389.82	1291.79	0.00	0.00	0.00	2112.71	349.85	1705.87	2102.52	480.61	1703.06	1994.83	361.35	1650.98	1983.25	468.86	1639.99	593.52	-18.14	78.33	1191.86	9.23	79.03	568.48
7.59000	2408.61	451.18	63.95	2364.49	449.24	72.04	2193.93	489.96	37.09	2203.89	484.29	101.73	1779.08	260.31	39.13	1761.56	270.22	50.24	1669.29	243.82	178.71	1716.10	243.38	219.93	2148.82	392.25	1293.89	0.00	0.00	0.00	2123.84	354.75	1707.98	2113.86	485.02	1704.50	2005.87	366.41	1653.11	1994.92	472.87	1641.63	594.39	-18.05	78.72	1191.73	9.30	79.25	568.51
7.60000	2408.62	451.39	62.86	2364.37	449.87	70.99	2194.34	489.51	36.83	2203.46	485.59	102.11	1784.59	260.12	37.04	1770.55	271.30	55.17	1684.98	244.93	191.27	1734.16	245.40	228.68	2159.53	394.49	1295.68	0.00	0.00	0.00	2134.88	358.82	1710.03	2125.29	488.61	1706.01	2016.45	370.56	1655.02	2006.06	477.49	1642.85	594.05	-17.92	78.39	1191.73	8.69	79.23	568.52
7.61000	2408.74	451.31	62.14	2364.36	449.43	70.71	2194.71	488.80	36.57	2204.67	485.53	102.05	1791.74	259.38	35.39	1781.20	271.28	60.52	1702.69	246.03	203.26	1753.62	248.79	236.87	2170.03	396.45	1297.16	0.00	0.00	0.00	2144.66	362.42	1711.84	2136.03	492.81	1707.11	2027.34	374.86	1656.67	2017.55	481.19	1643.94	593.82	-17.43	78.42	1192.41	9.23	79.39	568.54
7.62000	2409.47	451.89	61.41	2363.58	448.10	74.83	2195.02	488.81	36.60	2204.23	486.67	102.13	1804.70	258.88	40.69	1795.76	272.18	67.30	1721.92	247.20	213.38	1773.50	250.96	244.98	2180.82	398.02	1298.46	0.00	0.00	0.00	2156.50	366.27	1713.73	2146.70	496.34	1708.24	2037.82	378.38	1658.34	2028.66	485.14	1644.81	593.02	-17.93	78.51	1191.61	9.38	79.40	568.60
7.63000	2408.81	451.49	61.04	2363.34	448.31	74.39	2195.25	488.62	36.41	2204.68	486.73	102.26	1821.87	259.09	47.25	1813.10	273.33	73.79	1742.46	251.48	220.78	1794.48	255.94	251.20	2191.09	399.52	1299.55	0.00	0.00	0.00	2166.94	370.05	1715.68	2157.94	499.95	1709.23	2048.85	382.56	1659.88	2039.92	488.49	1645.56	592.55	-18.53	78.06	1192.48	9.10	79.40	568.53
7.64000	2408.81	451.66	60.68	2362.77	448.61	73.80	2194.86	489.06	36.66	2204.50	487.03	102.09	1842.84	259.34	53.01	1835.16	274.04	80.08	1762.58	254.28	227.37	1814.42	258.67	257.87	2201.46	400.80	1300.53	0.00	0.00	0.00	2177.18	372.72	1717.56	2169.05	503.17	1710.19	2059.46	385.53	1661.24	2051.28	491.58	1646.21	593.98	-17.72	78.60	1191.70	8.68	79.19	568.58
7.65000	2408.85	452.40	59.91	2363.70	448.84	74.06	2195.51	488.27	36.14	2204.73	487.39	102.14	1866.38	261.11	58.03	1859.45	276.13	85.46	1783.88	258.10	232.24	1835.95	262.78	262.90	2211.93	401.89	1301.54	0.00	0.00	0.00	2187.93	376.07	1719.72	2179.32	506.45	1711.24	2070.23	388.61	1662.56	2062.32	494.84	1646.81	594.38	-17.66	78.77	1191.56	8.91	79.38	568.54
7.66000	2409.15	452.22	60.01	2363.66	448.77	73.76	2195.14	488.78	36.55	2204.46	487.01	101.65	1891.36	264.64	61.78	1884.99	278.98	89.34	1806.68	262.08	235.22	1858.34	266.22	266.45	2221.86	402.93	1302.54	0.00	0.00	0.00	2198.24	378.69	1721.44	2190.35	509.32	1712.27	2080.53	390.73	1663.82	2073.17	497.81	1647.50	593.74	-17.49	78.66	1191.98	8.98	79.31	568.51
7.67000	2409.11	452.48	59.64	2363.00	449.08	73.46	2194.85	489.54	36.91	2204.64	487.97	102.01	1918.97	269.23	64.85	1912.26	282.94	92.18	1830.15	265.36	236.34	1882.14	270.03	268.22	2232.27	404.02	1303.55	0.00	0.00	0.00	2208.26	380.90	1722.99	2201.66	511.84	1713.22	2091.87	394.15	1665.28	2084.33	500.07	1648.30	594.68	-17.91	78.95	1191.93	9.23	79.24	568.59
7.68000	2409.22	452.75	59.39	2363.59	449.14	73.54	2195.34	488.84	36.67	2204.23	488.24	101.90	1947.93	274.68	66.85	1940.14	288.10	93.77	1854.74	268.86	235.54	1905.95	272.13	268.87	2242.90	405.29	1304.54	0.00	0.00	0.00	2218.99	383.43	1724.57	2212.56	513.49	1714.46	2102.93	396.77	1666.59	2095.35	502.20	1649.19	593.89	-17.91	78.55	1191.93	9.06	79.45	568.47
7.69000	2409.23	452.89	59.27	2363.30	449.41	73.19	2194.83	489.61	37.18	2203.56	488.42	101.80	1979.17	280.64	68.38	1968.50	293.31	94.14	1879.85	271.85	233.34	1930.37	275.37	267.74	2253.21	406.59	1305.42	0.00	0.00	0.00	2229.90	385.15	1725.91	2222.95	516.05	1715.34	2113.05	398.02	1667.70	2106.05	504.55	1650.08	594.10	-18.36	78.58	1191.86	9.26	79.53	568.61
7.70000	2408.97	452.54	59.23	2363.95	449.36	73.19	2194.96	489.37	37.23	2204.16	488.35	102.22	2011.69	286.66	69.14	1999.71	298.30	94.16	1905.49	274.86	229.65	1955.20	278.21	265.58	2262.88	407.99	1306.44	0.00	0.00	0.00	2240.41	387.19	1727.09	2234.32	517.62	1716.43	2123.83	400.03	1668.97	2116.89	506.50	1651.06	593.62	-18.18	78.19	1192.03	9.05	79.84	568.68
7.71000	2409.25	452.69	58.97	2364.26	449.39	73.18	2195.76	488.75	37.24	2205.25	488.15	102.55	2044.83	292.71	69.19	2030.55	304.22	93.34	1932.15	278.77	224.12	1980.67	280.97	262.23	2272.58	409.65	1307.44	0.00	0.00	0.00	2252.18	388.96	1727.95	2244.92	519.37	1717.28	2134.70	401.88	1670.04	2127.98	507.87	1652.10	593.39	-18.32	78.14	1191.44	8.59	79.29	568.59
7.72000	2408.89	452.27	58.89	2364.46	449.56	73.12	2195.41	489.28	37.57	2204.67	488.69	102.51	2080.12	298.65	69.17	2063.96	309.38	91.87	1959.44	281.99	217.63	2006.35	284.09	257.53	2282.35	411.42	1308.29	0.00	0.00	0.00	2262.82	390.54	1728.72	2255.54	520.53	1718.13	2145.24	403.10	1670.91	2138.74	509.20	1653.13	595.04	-18.19	78.75	1191.68	9.13	79.40	568.53
7.73000	2409.22	452.92	58.52	2364.03	449.84	72.85	2195.42	489.18	37.63	2205.05	488.48	102.71	2115.75	304.24	68.45	2099.54	314.14	90.31	1988.22	286.10	209.79	2032.20	286.90	251.99	2291.91	413.38	1309.01	0.00	0.00	0.00	2273.37	391.32	1729.24	2267.00	521.66	1718.62	2156.37	404.62	1671.80	2149.55	510.17	1654.07	594.58	-17.91	78.73	1191.64	9.69	79.36	568.58
7.74000	2408.88	452.78	58.28	2363.41	450.11	72.37	2196.12	488.56	37.52	2204.33	489.62	102.96	2152.60	309.41	67.81	2134.18	319.93	88.28	2016.93	289.22	201.14	2059.34	289.99	245.60	2302.19	415.37	1309.64	0.00	0.00	0.00	2284.07	392.14	1729.52	2277.06	522.63	1719.41	2167.24	405.28	1672.49	2160.23	511.16	1654.98	594.63	-17.97	78.64	1192.02	8.95	79.39	568.71
7.75000	2408.93	452.93	58.04	2363.88	450.20	72.48	2195.24	489.55	38.22	2205.01	489.17	103.23	2190.94	314.19	67.51	2171.94	322.49	84.24	2046.84	292.52	191.45	2086.33	292.09	238.60	2312.17	417.42	1310.12	0.00	0.00	0.00	2295.35	393.74	1729.78	2287.98	523.38	1719.94	2178.79	407.00	1673.14	2170.83	512.09	1655.76	593.74	-17.84	78.55	1192.99	8.97	79.54	568.71
7.76000	2408.97	452.99	57.72	2363.89	450.36	72.34	2195.59	489.23	38.12	2204.89	489.91	103.58	2228.46	318.45	66.36	2208.29	326.18	81.43	2077.84	295.90	180.88	2113.90	294.71	230.45	2322.12	419.39	1310.42	0.00	0.00	0.00	2306.12	394.03	1729.59	2298.42	524.63	1720.11	2189.44	407.22	1673.48	2181.63	512.64	1656.55	594.89	-17.99	78.76	1192.79	8.94	79.51	568.57
7.77000	2408.79	452.62	57.47	2363.62	450.59	71.92	2195.31	489.69	38.66	2209.47	487.67	99.92	2267.44	321.98	65.55	2245.12	329.38	78.50	2109.43	299.12	169.59	2142.47	297.10	221.46	2332.28	421.37	1310.59	0.00	0.00	0.00	2316.47	393.97	1729.84	2308.77	525.22	1720.46	2200.79	408.71	1673.75	2192.12	513.34	1657.26	593.68	-17.99	78.50	1192.31	8.57	79.50	568.54
7.78000	2409.05	452.89	57.01	2364.39	450.32	71.85	2195.49	489.31	38.96	2209.92	487.53	99.87	2306.71	325.05	64.99	2286.41	332.02	74.29	2143.29	303.89	157.15	2173.14	301.39	211.37	2342.20	423.27	1310.64	0.00	0.00	0.00	2327.20	394.25	1729.55	2319.07	526.00	1720.64	2211.33	408.51	1673.88	2202.78	513.59	1657.87	594.21	-17.98	78.47	1192.90	9.29	79.54	568.46
7.79000	2408.84	451.92	56.77	2364.47	450.31	71.46	2195.55	489.16	39.21	2209.79	488.34	100.64	2346.00	328.27	64.35	2312.19	332.20	70.70	2177.32	307.30	144.84	2202.92	304.04	201.34	2352.45	425.23	1310.55	0.00	0.00	0.00	2338.47	395.41	1729.13	2330.53	526.19	1720.83	2222.13	408.73	1673.87	2213.09	514.01	1658.33	594.15	-17.94	78.36	1192.74	9.29	79.68	568.51
7.80000	2407.69	450.41	62.42	2365.13	450.03	71.37	2197.18	487.18	38.69	2210.98	487.12	100.51	2385.59	331.00	64.13	2340.27	333.46	68.27	2211.28	309.62	132.92	2235.08	308.10	190.46	2362.71	427.06	1310.36	0.00	0.00	0.00	2349.72	395.46	1728.66	2340.73	526.83	1720.83	2233.11	409.27	1673.90	2223.75	513.83	1658.84	594.32	-17.89	78.29	1192.30	9.54	79.63	568.55
7.81000	2408.26	450.02	62.16	2364.77	449.94	70.66	2195.34	489.37	40.01	2210.90	487.62	101.03	2425.98	333.50	64.48	2388.40	339.32	67.57	2246.35	311.55	121.07	2266.58	310.12	180.00	2372.95	428.90	1310.10	0.00	0.00	0.00	2361.13	397.21	1728.50	2351.18	527.46	1720.69	2244.01	409.21	1673.59	2233.93	514.14	1659.04	593.56	-18.12	78.06	1191.19	9.24	79.24	568.55
7.82000	2408.72	449.79	61.66	2365.76	449.92	70.72	2196.66	487.89	39.93	2212.23	486.79	101.14	2465.75	335.80	64.95	2432.79	348.18	68.52	2280.81	311.56	110.01	2299.09	313.13	169.20	2383.22	430.59	1309.72	0.00	0.00	0.00	2371.40	396.87	1727.72	2361.79	527.85	1720.64	2255.31	409.65	1673.39	2244.26	514.29	1659.12	593.40	-18.20	78.31	1191.30	9.27	79.31	568.55
7.83000	2409.15	449.75	61.19	2365.67	449.92	70.14	2195.90	488.62	40.97	2211.58	488.05	102.26	2507.31	338.18	64.91	2472.22	349.13	67.30	2316.66	312.72	99.00	2332.65	315.63	158.77	2393.56	432.27	1309.23	0.00	0.00	0.00	2382.38	397.55	1727.11	2372.14	528.52	1720.27	2265.91	409.34	1672.89	2254.54	514.34	1659.02	594.79	-17.81	78.78	1192.61	8.90	79.52	568.62
7.84000	2409.15	449.95	60.52	2365.61	450.32	69.72	2196.51	487.92	41.22	2212.64	487.28	102.52	2548.13	339.36	66.00	2511.31	349.99	66.35	2352.64	312.25	88.72	2365.90	317.39	148.85	2403.73	433.85	1308.75	0.00	0.00	0.00	2393.13	398.11	1726.57	2382.17	529.03	1719.93	2277.01	409.60	1672.43	2265.13	514.16	1658.87	594.82	-17.59	78.72	1191.86	9.35	79.47	568.50
7.85000	2409.68	450.24	60.29	2366.29	450.56	69.72	2196.79	487.73	41.49	2212.88	487.74	103.16	2588.75	340.95	69.02	2548.64	352.07	66.51	2388.65	311.98	79.29	2400.31	320.34	139.13	2413.79	435.38	1308.21	0.00	0.00	0.00	2404.67	399.17	1725.88	2392.55	529.86	1719.45	2287.57	409.01	1671.86	2275.32	514.19	1658.54	593.87	-17.71	78.30	1191.90	9.41	79.38	568.61
7.86000	2409.27	450.65	59.61	2365.63	450.95	69.18	2197.05	487.68	42.09	2213.38	487.57	103.65	2628.70	342.18	72.74	2586.45	355.44	69.18	2426.78	313.21	70.05	2434.64	322.09	130.65	2424.42	436.81	1307.62	0.00	0.00	0.00	2415.75	399.88	1725.23	2403.34	529.98	1718.98	2298.73	409.43	1671.16	2285.74	514.05	1658.05	593.80	-18.27	78.26	1191.99	8.93	79.25	568.65
7.87000	2411.60	452.88	53.54	2366.75	451.09	69.43	2198.05	486.52	41.94	2214.19	487.55	104.23	2667.74	344.13	75.53	2626.68	354.82	71.49	2464.48	313.58	62.38	2468.82	324.32	123.20	2434.96	438.16	1306.99	0.00	0.00	0.00	2426.02	400.24	1724.47	2413.65	530.57	1718.38	2309.05	408.70	1670.34	2295.99	513.95	1657.48	593.24	-17.76	78.35	1191.83	9.12	79.19	568.63
7.88000	2412.07	453.05	53.30	2366.00	451.45	68.80	2198.13	486.52	42.46	2214.51	487.90	104.97	2706.28	346.11	81.72	2663.87	355.56	75.62	2502.25	314.79	56.09	2501.71	325.01	117.54	2445.44	439.44	1306.33	0.00	0.00	0.00	2437.23	401.03	1723.63	2423.10	531.55	1717.68	2320.60	409.70	1669.54	2306.07	514.03	1656.78	592.94	-18.33	78.22	1192.07	8.90	78.91	568.52
7.89000	2412.14	453.32	52.75	2366.60	451.59	68.76	2197.99	487.20	43.53	2215.04	487.71	105.52	2742.77	348.02	89.83	2699.43	357.61	81.52	2540.04	316.90	51.48	2535.52	327.85	112.62	2455.90	440.68	1305.62	0.00	0.00	0.00	2448.25	401.38	1722.91	2433.06	531.90	1717.18	2331.40	409.57	1668.59	2316.66	513.65	1656.11	592.84	-18.43	78.11	1191.89	8.49	78.95	568.55
7.90000	2412.26	453.61	52.35	2366.88	451.67	68.67	2198.12	487.42	44.17	2214.87	488.78	106.62	2778.10	349.68	98.41	2735.05	359.14	89.17	2552.47	289.37	57.59	2567.48	330.47	109.07	2466.62	441.83	1304.81	0.00	0.00	0.00	2458.47	401.48	1722.09	2443.84	531.98	1716.51	2342.60	409.77	1667.58	2326.91	513.64	1655.21	593.91	-17.75	78.34	1191.97	9.33	79.25	568.54
7.91000	2412.28	453.64	52.11	2367.61	451.81	68.67	2198.82	486.57	44.75	2216.21	487.89	106.97	2811.82	351.33	108.26	2766.89	362.35	98.14	2586.82	285.26	52.78	2597.28	332.44	107.32	2477.11	443.05	1303.92	0.00	0.00	0.00	2468.70	401.75	1721.02	2453.85	532.54	1715.57	2353.57	409.72	1666.45	2337.39	513.22	1654.23	594.03	-18.23	78.01	1192.45	9.64	79.32	568.60
7.92000	2412.26	453.72	51.93	2368.06	452.08	68.54	2198.83	486.67	45.51	2217.16	487.90	107.69	2843.66	363.76	105.04	2798.88	363.18	105.99	2618.16	283.33	49.12	2629.78	340.56	104.78	2487.81	444.20	1302.87	0.00	0.00	0.00	2479.41	402.75	1720.12	2464.38	532.77	1714.52	2365.15	410.49	1665.21	2347.87	512.75	1653.06	594.96	-18.20	78.66	1192.58	9.34	79.19	568.56
7.93000	2412.55	454.10	51.37	2368.29	452.34	68.32	2199.27	486.66	46.75	2218.02	487.61	108.71	2872.21	368.53	114.32	2819.96	369.69	125.46	2646.64	283.35	46.52	2657.62	345.88	103.44	2498.34	445.42	1301.61	0.00	0.00	0.00	2490.91	403.56	1718.91	2474.19	533.25	1713.39	2375.54	409.57	1663.55	2358.30	512.45	1651.69	594.73	-18.17	78.58	1191.98	9.06	79.27	568.57
7.94000	2412.78	453.76	51.26	2368.40	452.42	68.00	2199.24	487.07	48.11	2218.86	488.00	109.82	2896.48	372.11	123.51	2845.29	374.22	135.07	2672.37	285.10	44.87	2679.35	349.58	104.15	2508.69	446.64	1300.17	0.00	0.00	0.00	2501.29	403.12	1717.50	2484.49	533.68	1712.13	2386.95	410.02	1662.03	2368.43	512.36	1650.02	594.50	-18.20	78.43	1192.54	9.14	79.71	568.63
7.95000	2413.18	454.24	50.73	2368.89	452.51	67.74	2199.61	486.86	49.33	2219.88	488.29	111.15	2918.11	376.07	131.68	2867.94	378.38	142.20	2695.48	288.33	44.06	2706.70	356.13	103.99	2519.51	447.88	1298.57	0.00	0.00	0.00	2511.87	403.35	1716.14	2494.43	533.82	1710.93	2398.22	410.36	1660.25	2378.56	512.27	1648.38	594.21	-18.10	78.45	1192.24	9.06	79.62	568.51
7.96000	2413.77	454.14	50.69	2369.52	452.66	67.61	2199.85	487.17	50.98	2220.76	488.88	112.63	2937.54	381.25	137.81	2886.95	383.31	147.49	2716.11	292.81	43.98	2722.28	354.73	105.68	2530.30	449.08	1296.83	0.00	0.00	0.00	2522.86	403.93	1714.64	2504.98	533.60	1709.61	2408.97	409.67	1658.26	2388.99	511.95	1646.55	594.56	-17.98	78.67	1192.56	9.62	79.41	568.53
7.97000	2413.92	454.19	50.47	2369.56	453.05	67.21	2200.37	486.88	52.49	2222.67	488.04	113.70	2954.00	386.81	141.49	2904.56	387.95	151.43	2734.38	298.30	44.54	2738.86	357.41	105.65	2541.23	450.35	1295.07	0.00	0.00	0.00	2532.95	403.24	1713.16	2515.00	533.66	1708.31	2419.29	408.73	1656.13	2399.00	512.09	1644.72	593.33	-18.23	78.24	1192.05	9.61	79.67	568.51
7.98000	2413.66	453.96	50.13	2369.22	453.08	66.96	2201.99	485.83	53.76	2224.22	488.43	115.22	2968.68	393.35	142.16	2917.02	393.31	151.51	2750.41	304.58	45.62	2752.22	360.50	104.87	2551.98	451.62	1293.33	0.00	0.00	0.00	2543.74	403.28	1711.58	2525.84	533.26	1707.09	2429.76	407.55	1654.15	2409.92	511.12	1643.20	593.87	-18.50	78.44	1192.00	9.47	79.63	568.56
7.99000	2414.82	454.47	49.95	2367.61	452.79	66.69	2202.40	486.60	55.85	2226.04	488.22	116.77	2978.56	397.16	140.30	2928.83	398.34	149.97	2764.33	311.40	47.12	2763.84	364.40	102.77	2562.84	452.83	1291.69	0.00	0.00	0.00	2555.38	403.16	1709.99	2535.95	533.03	1705.85	2440.91	407.05	1652.43	2420.38	510.62	1641.77	593.07	-18.70	78.05	1191.92	9.61	79.41	568.54
8.00000	2414.97	454.26	49.80	2364.94	452.23	66.43	2204.15	485.64	57.04	2226.86	489.71	118.71	2987.79	402.95	135.20	2938.24	403.81	146.24	2776.28	318.54	48.94	2771.72	367.21	100.36	2574.02	454.04	1290.23	0.00	0.00	0.00	2565.82	402.55	1708.32	2546.47	532.81	1704.46	2451.86	406.65	1650.73	2430.82	510.03	1640.44	592.12	-18.55	77.93	1192.49	9.36	79.60	568.54
8.01000	2413.65	455.00	48.21	2361.44	451.46	66.18	2204.74	486.27	59.38	2228.47	490.30	120.75	2994.57	408.35	128.11	2946.37	408.42	140.59	2786.38	325.75	50.97	2779.42	371.94	96.76	2585.56	455.08	1288.95	0.00	0.00	0.00	2572.31	399.52	1709.80	2557.13	532.35	1703.24	2463.42	407.00	1649.28	2441.06	509.63	1639.10	593.77	-18.50	78.51	1193.01	9.64	79.82	568.47
8.02000	2422.08	460.58	30.24	2357.32	450.54	65.97	2205.54	486.79	61.68	2229.89	491.71	123.06	3000.62	414.78	118.99	2951.79	413.73	133.52	2794.75	332.81	53.10	2785.29	375.61	93.74	2597.07	456.03	1287.78	0.00	0.00	0.00	2581.80	398.68	1708.81	2567.08	532.07	1701.99	2473.66	405.70	1647.62	2451.09	509.57	1637.79	596.81	-17.48	78.40	1191.96	9.34	79.42	568.54
8.03000	2422.64	461.37	29.54	2352.79	449.52	65.80	2206.21	488.02	64.87	2232.34	492.01	125.52	3004.70	420.68	108.90	2953.49	419.07	123.05	2801.53	339.47	55.23	2789.34	379.11	90.15	2608.42	456.82	1286.71	0.00	0.00	0.00	2593.01	398.27	1707.04	2577.73	531.30	1700.69	2485.40	406.58	1646.21	2461.61	508.82	1636.54	597.63	-17.20	78.27	1191.50	8.61	79.11	568.54
8.04000	2424.41	463.46	28.53	2348.08	448.46	65.70	2207.65	488.35	68.11	2234.39	493.23	128.36	3009.44	425.97	98.29	2959.95	423.13	114.77	2806.84	345.52	57.25	2792.47	380.67	87.81	2619.85	457.58	1285.79	0.00	0.00	0.00	2604.08	397.73	1705.37	2587.86	531.06	1699.29	2494.83	404.41	1644.54	2471.70	508.42	1635.34	597.65	-17.13	78.28	1192.08	8.75	79.48	568.52
8.05000	2423.15	460.49	29.33	2343.39	447.42	65.67	2210.22	487.64	71.26	2237.04	493.82	131.35	3011.79	420.22	110.47	2965.59	426.91	105.96	2810.80	350.70	59.06	2796.75	380.44	87.13	2631.75	458.24	1285.03	0.00	0.00	0.00	2614.85	397.27	1703.97	2598.38	530.66	1698.04	2504.79	402.92	1643.25	2482.05	507.82	1634.26	597.55	-17.79	77.87	1192.42	9.11	79.58	568.51
8.06000	2423.76	461.24	29.22	2338.96	446.45	65.72	2212.09	487.91	75.23	2240.77	494.04	134.66	3015.34	420.48	100.88	2970.25	428.28	96.30	2813.56	354.79	60.55	2801.25	377.25	96.10	2643.68	458.90	1284.52	0.00	0.00	0.00	2625.69	396.79	1703.02	2609.40	529.75	1697.24	2515.22	401.72	1642.30	2492.10	507.50	1633.41	597.72	-17.33	77.99	1192.41	9.01	79.44	568.54
8.07000	2424.56	461.59	28.81	2334.99	445.63	65.88	2215.37	487.09	79.30	2244.26	495.08	138.86	3018.20	419.74	90.83	2972.38	428.79	87.01	2815.22	357.55	61.62	2806.39	377.09	96.98	2655.49	459.58	1284.37	0.00	0.00	0.00	2636.19	396.33	1702.84	2613.52	529.41	1701.22	2525.42	400.62	1642.16	2502.46	506.64	1633.22	597.75	-17.47	78.07	1192.41	9.17	79.41	568.66
8.08000	2424.97	461.18	28.96	2331.71	444.99	66.16	2218.09	488.17	85.16	2248.39	496.38	143.83	3019.90	419.47	84.74	2973.16	429.57	80.19	2815.94	358.74	62.16	2809.39	377.69	96.93	2667.09	460.27	1284.73	0.00	0.00	0.00	2646.99	395.92	1703.09	2622.21	529.02	1702.40	2536.90	401.38	1642.90	2512.86	505.63	1633.63	597.71	-17.71	78.11	1193.06	9.73	79.58	568.65
8.09000	2424.29	458.82	30.05	2329.32	444.60	66.57	2221.56	488.82	91.49	2254.40	496.48	148.58	3021.56	422.11	83.23	2974.04	432.25	76.51	2816.91	359.41	62.86	2810.69	377.55	97.90	2678.73	460.95	1285.74	0.00	0.00	0.00	2657.33	395.55	1703.95	2632.64	528.62	1702.98	2548.10	401.58	1644.11	2523.43	504.45	1634.70	597.58	-17.90	78.33	1192.26	9.19	79.32	568.46
8.10000	2430.32	467.50	25.88	2328.06	444.52	67.12	2226.71	488.54	98.17	2259.81	498.91	154.75	3022.77	424.46	79.61	2973.09	434.25	73.44	2817.76	360.34	63.40	2812.54	379.43	97.77	2689.79	461.65	1287.35	0.00	0.00	0.00	2667.39	395.18	1705.32	2643.20	528.21	1703.94	2557.76	400.22	1645.65	2533.47	503.86	1636.07	597.61	-17.49	78.24	1192.69	9.19	79.53	568.47
8.11000	2429.99	466.14	26.74	2328.12	444.81	67.82	2230.91	490.97	106.42	2267.18	501.09	161.24	3023.72	424.28	76.93	2975.56	433.93	73.10	2817.37	360.74	63.40	2813.38	380.18	97.20	2700.59	462.43	1289.58	0.00	0.00	0.00	2678.05	394.87	1706.89	2653.44	527.75	1705.26	2567.76	399.36	1647.76	2543.56	503.26	1637.81	597.54	-17.45	78.14	1192.84	9.35	79.87	568.57
8.12000	2432.12	468.92	25.53	2329.74	445.52	68.70	2237.85	492.53	114.92	2276.65	503.73	168.08	3024.41	424.41	74.61	2977.12	433.68	72.35	2816.79	360.27	63.21	2813.13	378.87	98.21	2711.36	463.41	1292.28	0.00	0.00	0.00	2688.51	394.47	1708.60	2663.47	527.35	1706.70	2578.85	400.15	1650.06	2553.68	502.64	1639.75	597.61	-17.23	78.08	1192.31	9.16	79.72	568.58
8.13000	2433.20	470.34	25.46	2333.13	446.70	69.77	2246.86	493.74	123.54	2287.65	507.44	174.73	3024.81	424.90	72.76	2977.46	434.52	71.62	2816.69	359.98	63.42	2816.43	380.04	98.60	2722.09	464.55	1295.22	0.00	0.00	0.00	2698.73	394.13	1710.29	2673.59	526.91	1708.25	2588.90	399.54	1652.08	2563.88	501.84	1641.70	597.74	-17.38	77.75	1191.30	9.57	79.46	568.52
8.14000	2432.52	469.66	27.33	2338.50	448.43	71.04	2255.22	498.02	133.69	2299.84	511.52	181.15	3025.05	425.21	71.29	2975.43	434.98	69.89	2816.65	360.17	63.28	2817.24	381.07	97.56	2732.91	465.84	1298.21	0.00	0.00	0.00	2708.49	393.88	1711.88	2683.46	526.62	1709.82	2597.92	398.11	1653.86	2574.12	500.92	1643.62	597.70	-17.60	78.01	1191.49	9.32	79.51	568.59
8.15000	2431.31	467.74	30.74	2346.08	450.75	72.52	2266.70	501.00	143.55	2313.75	515.36	187.59	3025.17	425.35	70.42	2974.95	434.97	68.86	2817.23	360.37	63.29	2815.80	380.18	97.17	2743.75	467.25	1301.02	0.00	0.00	0.00	2718.51	393.62	1713.37	2693.25	526.42	1711.35	2608.65	398.65	1655.63	2583.88	500.56	1645.39	597.58	-18.03	78.19	1192.59	9.18	79.74	568.52
8.16000	2430.77	465.46	35.26	2356.08	453.72	74.23	2277.70	506.10	154.93	2328.41	519.98	194.54	3025.14	425.53	69.72	2976.70	435.02	69.66	2817.35	360.51	63.09	2816.14	380.31	96.78	2754.43	468.75	1303.54	0.00	0.00	0.00	2728.28	393.53	1714.82	2703.01	526.28	1712.96	2618.38	398.22	1657.24	2593.45	500.31	1647.11	597.56	-17.68	78.01	1192.87	9.38	79.56	568.47
8.17000	2432.13	463.67	40.48	2368.72	457.40	76.18	2288.66	513.46	167.04	2344.92	523.93	201.82	3025.28	425.52	69.34	2976.11	434.89	68.92	2817.74	360.67	63.22	2815.95	380.23	96.55	2764.69	470.34	1305.67	0.00	0.00	0.00	2737.86	393.50	1716.36	2712.38	526.27	1714.66	2628.36	398.13	1658.79	2603.02	500.07	1648.82	597.72	-17.27	78.03	1192.46	9.17	79.29	568.52
8.18000	2436.60	463.23	45.98	2384.21	461.85	78.39	2304.41	518.05	178.85	2362.53	526.97	208.78	3025.37	425.49	69.05	2977.18	434.84	69.50	2817.47	360.86	63.00	2816.83	379.91	97.27	2774.46	472.08	1307.41	0.00	0.00	0.00	2747.79	393.63	1717.87	2722.07	526.36	1716.41	2638.08	398.07	1660.25	2612.73	499.74	1650.58	597.69	-17.22	78.14	1191.92	9.47	79.63	568.49
8.19000	2445.39	465.01	51.34	2402.77	467.13	80.86	2320.37	522.04	189.67	2378.95	531.41	216.83	3025.45	425.48	68.77	2976.66	434.92	69.20	2818.38	360.91	63.67	2815.96	379.39	97.30	2783.86	473.96	1308.87	0.00	0.00	0.00	2757.39	394.00	1719.43	2730.90	526.72	1718.31	2647.66	398.05	1661.62	2621.90	499.98	1652.20	597.53	-17.60	78.33	1192.44	9.28	79.60	568.49
8.20000	2459.72	469.87	56.15	2424.63	473.29	83.63	2338.05	523.00	198.32	2397.52	532.64	224.31	3025.46	425.45	68.54	2976.01	434.72	68.54	2818.56	360.97	63.82	2817.10	380.65	96.51	2792.95	476.09	1310.11	0.00	0.00	0.00	2766.88	394.57	1721.00	2740.78	527.10	1720.13	2657.40	398.24	1662.85	2631.64	499.68	1653.81	597.53	-17.51	78.40	1192.82	8.54	79.69	568.55
8.21000	2480.79	478.67	59.98	2449.98	480.38	86.69	2355.92	524.25	205.71	2416.43	534.04	231.41	3025.46	425.35	68.33	2975.97	434.74	68.56	2818.73	360.97	63.92	2816.72	380.28	96.73	2801.87	478.35	1311.17	0.00	0.00	0.00	2776.62	395.37	1722.52	2749.39	527.83	1722.05	2667.95	399.78	1664.01	2641.36	499.49	1655.30	597.58	-17.58	78.08	1195.12	9.80	77.51	568.46
8.22000	2497.49	487.58	62.60	2473.19	487.71	93.03	2375.03	525.89	212.04	2435.66	535.54	237.70	3025.72	425.22	68.35	2977.18	434.30	69.20	2818.42	360.93	63.75	2818.06	379.63	98.03	2810.89	480.74	1312.21	0.00	0.00	0.00	2786.09	396.22	1724.04	2758.79	528.61	1723.87	2677.69	400.50	1664.91	2651.94	499.34	1657.10	595.12	-17.07	78.72	1195.58	9.94	77.03	568.57
8.23000	2518.32	496.54	65.35	2495.29	495.19	97.24	2394.61	527.74	216.91	2456.61	535.35	242.14	3025.51	425.18	68.09	2975.35	434.27	67.91	2818.43	360.93	63.81	2815.62	379.93	96.33	2820.13	483.24	1313.23	0.00	0.00	0.00	2795.68	397.40	1725.57	2767.63	529.67	1725.71	2686.94	400.61	1665.63	2662.41	499.44	1658.82	593.19	-17.43	78.34	1195.64	9.91	77.16	568.56
8.24000	2541.16	505.29	67.88	2518.34	502.84	100.48	2417.46	527.32	219.78	2476.75	538.04	246.59	3025.70	425.06	68.05	2976.05	433.99	68.17	2818.32	360.99	63.81	2817.88	380.85	97.04	2829.35	485.82	1314.25	0.00	0.00	0.00	2805.22	398.82	1727.05	2776.14	530.99	1727.55	2697.06	401.88	1666.21	2672.77	499.78	1660.44	592.75	-18.20	77.95	1193.87	9.67	79.11	568.45
8.25000	2565.08	513.74	69.76	2542.94	510.06	103.22	2439.63	528.46	221.58	2498.81	538.61	248.75	3025.79	424.99	67.92	2976.13	433.82	68.16	2818.04	361.11	63.75	2817.87	380.39	97.88	2838.40	488.44	1315.24	0.00	0.00	0.00	2814.70	400.39	1728.50	2785.07	532.42	1729.27	2707.68	403.90	1667.00	2683.02	500.36	1661.99	592.84	-17.73	78.05	1192.86	8.88	79.59	568.51
8.26000	2590.70	521.60	71.44	2568.08	516.84	104.89	2462.42	529.41	221.84	2519.77	541.32	250.18	3025.82	424.91	67.74	2975.84	433.83	67.86	2817.48	361.17	63.48	2818.12	379.97	98.54	2847.31	490.85	1316.18	0.00	0.00	0.00	2824.04	402.32	1729.94	2794.00	534.16	1730.85	2716.68	403.99	1667.42	2693.16	501.17	1663.44	592.87	-18.00	77.97	1192.39	9.05	79.72	568.53
8.27000	2616.75	528.92	72.05	2595.19	522.90	106.14	2485.22	530.93	220.77	2542.79	542.49	249.63	3025.98	424.82	67.59	2975.54	433.89	67.47	2817.38	361.31	63.55	2817.05	380.12	98.08	2856.02	492.86	1316.97	0.00	0.00	0.00	2833.51	404.51	1731.31	2802.45	536.12	1732.28	2727.04	406.54	1668.16	2703.20	502.22	1664.82	592.54	-17.76	78.23	1192.01	8.62	79.22	568.48
8.28000	2644.76	535.75	72.59	2622.74	528.77	106.58	2507.48	533.66	218.22	2564.43	545.77	248.35	3025.83	424.81	67.22	2975.42	433.88	67.44	2817.40	361.49	63.79	2818.98	380.76	99.46	2864.31	494.64	1317.68	0.00	0.00	0.00	2842.86	406.90	1732.59	2810.99	538.41	1733.50	2736.07	407.34	1668.78	2713.12	503.48	1666.12	592.92	-17.73	78.29	1192.10	9.36	79.43	568.57
8.29000	2673.82	542.03	72.46	2651.72	534.27	106.52	2531.57	535.95	213.90	2586.26	549.76	245.99	3025.88	424.76	67.02	2976.34	433.88	67.44	2817.47	361.65	64.09	2818.07	380.45	99.80	2872.61	496.14	1318.32	0.00	0.00	0.00	2852.10	409.50	1733.72	2819.89	540.78	1734.43	2745.57	408.82	1669.18	2722.94	504.97	1667.34	592.87	-17.51	78.35	1191.86	9.30	79.36	568.49
8.30000	2704.08	547.93	72.13	2680.86	539.72	105.56	2556.01	538.71	208.38	2610.02	552.53	242.13	3026.04	424.67	66.84	2976.31	434.03	67.32	2817.18	361.80	64.18	2817.78	380.18	100.82	2880.57	497.58	1318.82	0.00	0.00	0.00	2861.55	412.23	1734.70	2828.49	543.30	1735.16	2755.01	410.77	1669.89	2732.66	506.67	1668.49	593.12	-17.75	78.34	1192.03	9.23	79.36	568.50
8.31000	2735.12	553.64	71.34	2710.60	544.86	103.82	2582.90	540.02	200.71	2634.99	554.98	236.95	3026.12	424.66	66.60	2978.18	433.99	68.01	2817.39	361.86	64.50	2818.57	379.98	101.80	2888.72	498.91	1319.25	0.00	0.00	0.00	2871.04	415.10	1735.51	2836.86	546.19	1735.70	2765.27	413.84	1670.73	2742.28	508.58	1669.56	594.51	-17.80	78.76	1192.19	8.79	79.37	568.50
8.32000	2768.19	559.09	70.79	2740.78	550.16	101.31	2608.27	544.24	192.61	2634.99	554.98	236.95	3026.29	424.59	66.44	2978.43	434.04	67.80	2817.24	362.00	64.63	2819.29	380.95	101.35	2897.05	500.23	1319.56	0.00	0.00	0.00	2880.57	418.15	1736.19	2845.80	549.03	1735.86	2774.28	415.66	1671.33	2751.79	510.69	1670.55	595.01	-18.48	78.49	1192.51	8.67	79.32	568.50
8.33000	2802.04	564.56	70.05	2772.55	555.45	98.93	2635.84	547.45	182.98	2634.99	554.98	236.95	3026.51	424.49	66.24	2978.99	434.04	67.80	2817.37	362.14	64.92	2819.31	382.39	100.99	2905.25	501.65	1319.77	0.00	0.00	0.00	2889.86	421.32	1736.75	2854.61	551.95	1735.81	2782.33	416.39	1671.68	2761.20	513.00	1671.48	594.52	-17.86	78.53	1193.14	9.09	79.74	568.47
8.34000	2836.53	570.29	69.18	2805.30	560.83	96.38	2635.84	547.45	182.98	2634.99	554.98	236.95	3026.69	424.40	66.00	2979.43	433.95	67.73	2817.46	362.32	65.11	2819.41	381.47	102.25	2913.55	503.14	1319.87	0.00	0.00	0.00	2898.89	424.50	1737.16	2863.59	555.05	1735.56	2792.40	419.85	1672.41	2770.50	515.50	1672.33	593.44	-17.59	78.28	1192.01	9.57	79.91	568.45
8.35000	2872.01	576.15	68.65	2839.53	566.44	94.33	2635.84	547.45	182.98	2634.99	554.98	236.95	3026.80	424.33	65.70	2979.77	433.80	67.60	2817.78	362.37	65.52	2819.50	382.20	101.88	2921.64	504.70	1319.89	0.00	0.00	0.00	2908.13	427.78	1737.36	2872.45	558.25	1735.21	2801.55	422.52	1672.88	2779.71	518.19	1673.11	594.42	-18.24	78.45	1192.81	9.53	79.87	568.55
8.36000	2907.61	582.32	67.93	2873.93	572.40	91.97	2635.84	547.45	182.98	2634.99	554.98	236.95	3027.07	424.23	65.44	2980.02	433.59	67.42	2817.40	362.71	65.42	2819.48	382.36	102.02	2930.02	506.32	1319.80	0.00	0.00	0.00	2917.59	431.17	1737.46	2881.07	561.31	1734.67	2811.48	426.09	1673.40	2788.82	521.06	1673.83	593.45	-17.71	78.43	1192.90	9.37	79.77	568.56
8.37000	2944.24	588.88	68.17	2908.80	578.62	89.96	2635.84	547.45	182.98	2634.99	554.98	236.95	3027.06	424.12	65.02	2980.20	433.33	67.20	2817.62	362.81	65.76	2819.09	381.97	102.69	2938.25	508.02	1319.62	0.00	0.00	0.00	2926.73	434.49	1737.38	2889.87	564.43	1734.04	2820.46	428.70	1673.79	2797.83	524.11	1674.49	593.40	-17.81	78.65	1192.98	9.00	79.44	568.50
8.38000	2980.70	596.24	68.69	2943.82	585.54	87.90	2635.84	547.45	182.98	2634.99	554.98	236.95	3027.15	423.93	64.65	2980.31	433.05	66.95	2817.78	363.09	66.07	2820.26	381.97	103.48	2946.77	509.76	1319.37	0.00	0.00	0.00	2935.68	437.92	1737.22	2898.61	567.79	1733.35	2828.31	430.08	1673.98	2806.75	527.33	1675.07	593.50	-18.36	78.22	1192.46	9.02	79.28	568.52
8.39000	3016.53	604.42	69.36	2979.26	593.06	86.78	2635.84	547.45	182.98	2634.99	554.98	236.95	3027.28	423.73	64.29	2980.37	432.76	66.68	2817.73	363.44	66.30	2820.88	382.47	104.22	2955.37	511.65	1319.00	0.00	0.00	0.00	2944.58	441.30	1736.95	2907.47	571.02	1732.66	2837.66	433.68	1674.14	2815.56	530.71	1675.60	593.72	-17.99	78.30	1191.68	9.23	79.37	568.50
8.40000	3053.26	612.81	71.44	3015.39	600.94	86.62	2635.84	547.45	182.98	2634.99	554.98	236.95	3027.74	423.53	64.19	2980.40	432.46	66.39	2817.66	363.71	66.52	2820.08	382.35	104.24	2963.93	513.67	1318.53	0.00	0.00	0.00	2953.79	444.62	1736.58	2916.50	574.21	1731.80	2846.84	437.03	1674.40	2824.29	534.26	1676.07	594.09	-17.99	78.64	1192.56	9.23	79.50	568.51
8.41000	3088.81	622.19	73.68	3050.41	609.52	86.46	2635.84	547.45	182.98	2634.99	554.98	236.95	3028.07	423.35	64.06	2980.41	432.18	66.10	2817.99	363.91	67.03	2820.42	384.07	104.38	2972.25	515.88	1317.97	0.00	0.00	0.00	2962.73	447.92	1736.19	2925.26	577.60	1730.95	2856.39	440.79	1674.62	2832.91	537.96	1676.47	594.50	-17.82	78.82	1192.10	9.20	79.36	568.55
8.42000	3124.71	631.71	77.49	3086.12	618.40	87.85	2635.84	547.45	182.98	2634.99	554.98	236.95	3028.52	423.22	64.02	2980.40	431.92	65.82	2818.27	364.11	67.51	2821.71	383.79	105.99	2980.59	518.18	1317.33	0.00	0.00	0.00	2971.52	451.24	1735.68	2933.72	581.01	1730.09	2865.00	444.03	1674.45	2841.45	541.81	1676.82	594.12	-17.57	78.67	1191.72	9.40	79.01	568.41
8.43000	3160.63	641.48	82.81	3119.94	628.25	89.30	2635.84	547.45	182.98	2634.99	554.98	236.95	3028.89	423.18	63.93	2980.40	431.70	65.55	2818.48	364.19	67.96	2823.19	383.33	107.84	2988.71	520.62	1316.66	0.00	0.00	0.00	2980.26	454.69	1735.17	2942.44	584.37	1729.25	2873.01	446.78	1674.24	2849.89	545.81	1677.12	593.21	-17.91	78.50	1192.41	8.84	79.29	568.40
8.44000	3194.68	652.36	88.44	3154.15	638.28	92.60	2635.84	547.45	182.98	2634.99	554.98	236.95	3028.98	423.29	63.62	2980.41	431.53	65.30	2819.05	364.16	68.66	2822.59	383.67	107.77	2996.79	523.25	1315.95	0.00	0.00	0.00	2988.87	458.08	1734.58	2950.94	587.98	1728.37	2882.23	451.06	1673.95	2858.24	549.95	1677.36	593.84	-18.26	78.67	1192.75	9.24	79.60	568.51
8.45000	3227.64	663.55	94.89	3188.10	649.06	97.24	2635.84	547.45	182.98	2634.99	554.98	236.95	3028.93	423.53	63.15	2980.46	431.43	65.08	2819.49	364.32	69.42	2823.48	383.52	109.10	3004.97	526.00	1315.23	0.00	0.00	0.00	2997.58	461.48	1733.94	2959.77	591.48	1727.47	2890.25	454.08	1673.62	2866.50	554.22	1677.54	594.56	-18.16	78.72	1192.99	9.16	79.75	568.49
8.46000	3227.64	663.55	94.89	3188.10	649.06	97.24	2635.84	547.45	182.98	2634.99	554.98	236.95	3028.87	423.76	62.73	2980.55	431.41	64.91	2819.49	364.30	69.88	2825.06	385.04	109.48	3013.14	528.85	1314.47	0.00	0.00	0.00	3006.23	465.06	1733.22	2968.36	594.99	1726.55	2898.59	457.59	1673.18	2874.67	558.62	1677.68	594.04	-18.14	78.58	1192.67	8.69	79.63	568.49
8.47000	3227.64	663.55	94.89	3188.10	649.06	97.24	2635.84	547.45	182.98	2634.99	554.98	236.95	3029.06	423.92	62.55	2980.69	431.48	64.79	2820.31	364.24	70.86	2825.14	383.85	110.73	3021.34	531.84	1313.70	0.00	0.00	0.00	3014.74	468.64	1732.48	2976.65	598.69	1725.60	2907.26	461.79	1672.76	2882.75	563.15	1677.76	593.54	-18.36	78.51	1193.18	8.75	79.72	568.58
8.48000	3227.64	663.55	94.89	3188.10	649.06	97.24	2635.84	547.45	182.98	2634.99	554.98	236.95	3029.26	424.00	62.33	2979.53	432.18	64.17	2820.35	364.21	71.50	2825.06	383.83	111.45	3029.52	535.02	1312.86	0.00	0.00	0.00	3023.14	472.30	1731.66	2985.18	602.31	1724.49	2916.23	466.29	1671.98	2890.74	567.80	1677.80	592.96	-18.69	78.08	1192.64	8.96	79.57	568.63
8.49000	3227.64	663.55	94.89	3188.10	649.06	97.24	2635.84	547.45	182.98	2634.99	554.98	236.95	3029.64	423.97	62.26	2980.27	432.36	64.36	2820.44	364.13	72.23	2825.53	383.15	113.43	3037.67	538.28	1311.97	0.00	0.00	0.00	3031.29	476.23	1730.76	2993.62	606.11	1723.39	2923.57	469.28	1671.19	2898.65	572.55	1677.79	592.99	-17.92	78.08	1191.84	8.93	79.18	568.70
8.50000	3227.64	663.55	94.89	3188.10	649.06	97.24	2635.84	547.45	182.98	2634.99	554.98	236.95	3029.64	423.89	61.86	2981.06	432.22	64.61	2820.49	364.13	73.05	2826.98	384.21	114.30	3045.78	541.59	1311.02	0.00	0.00	0.00	3039.55	480.15	1729.85	3002.08	610.01	1722.25	2932.26	474.12	1670.23	2906.47	577.42	1677.73	593.46	-18.44	78.11	1191.56	9.08	79.04	568.48
8.51000	3227.64	663.55	94.89	3188.10	649.06	97.24	2635.84	547.45	182.98	2634.99	554.98	236.95	3029.76	423.86	61.57	2981.17	432.04	64.24	2820.67	364.10	74.04	2827.02	384.04	115.31	3053.84	545.18	1309.96	0.00	0.00	0.00	3047.60	484.28	1728.92	3010.26	614.09	1721.12	2940.15	478.18	1669.29	2914.20	582.40	1677.63	593.59	-18.15	78.32	1192.18	9.38	79.20	568.50
8.52000	3227.64	663.55	94.89	3188.10	649.06	97.24	2635.84	547.45	182.98	2634.99	554.98	236.95	3029.95	423.79	61.33	2981.81	431.77	64.37	2821.02	364.03	75.21	2827.23	384.08	116.41	3061.92	548.86	1308.82	0.00	0.00	0.00	3055.58	488.46	1727.90	3018.66	618.23	1719.92	2948.05	482.27	1668.22	2921.85	587.46	1677.49	592.81	-18.24	78.29	1191.94	8.78	78.93	568.49
8.53000	3227.64	663.55	94.89	3188.10	649.06	97.24	2635.84	547.45	182.98	2634.99	554.98	236.95	3030.20	423.70	61.05	2982.42	431.47	64.71	2821.34	363.98	76.34	2828.77	384.24	117.92	3070.03	552.59	1307.63	0.00	0.00	0.00	3063.16	492.72	1726.89	3026.70	622.51	1718.76	2955.96	487.00	1667.15	2929.42	592.63	1677.31	592.65	-18.34	78.17	1191.69	9.07	78.98	568.50
8.54000	3227.64	663.55	94.89	3188.10	649.06	97.24	2635.84	547.45	182.98	2634.99	554.98	236.95	3030.33	423.60	60.70	2982.99	431.24	64.70	2821.54	363.83	77.49	2829.21	384.00	119.96	3078.16	556.63	1306.41	0.00	0.00	0.00	3070.85	497.17	1725.83	3034.62	627.03	1717.58	2962.78	490.25	1665.63	2936.91	597.88	1677.10	594.29	-18.17	78.51	1192.94	8.77	79.54	568.50
8.55000	3227.64	663.55	94.89	3188.10	649.06	97.24	2635.84	547.45	182.98	2634.99	554.98	236.95	3030.85	423.47	60.62	2982.58	431.08	64.30	2822.01	363.64	78.99	2830.72	383.75	122.03	3086.25	560.82	1305.21	0.00	0.00	0.00	3078.52	501.86	1724.77	3042.47	631.59	1716.40	2970.50	495.01	1664.34	2944.31	603.21	1676.84	593.80	-18.35	78.26	1192.89	9.24	79.79	568.41
8.56000	3227.64	663.55	94.89	3188.10	649.06	97.24	2635.84	547.45	182.98	2634.99	554.98	236.95	3031.07	423.34	60.38	2983.60	430.73	64.71	2822.43	363.24	80.42	2832.30	382.90	124.28	3094.45	565.29	1304.04	0.00	0.00	0.00	3086.20	506.63	1723.74	3050.18	636.40	1715.25	2978.66	500.76	1663.15	2951.63	608.62	1676.55	593.70	-18.54	78.16	1192.63	9.08	79.45	568.41
8.57000	3227.64	663.55	94.89	3188.10	649.06	97.24	2635.84	547.45	182.98	2634.99	554.98	236.95	3031.38	423.21	60.23	2984.02	430.31	64.81	2823.13	362.76	82.06	2832.13	382.22	125.97	3102.57	569.84	1302.90	0.00	0.00	0.00	3093.67	511.75	1722.73	3057.88	641.38	1714.06	2985.35	504.74	1661.92	2958.87	614.10	1676.22	593.35	-18.25	78.30	1192.10	8.74	79.17	568.40
8.58000	3227.64	663.55	94.89	3188.10	649.06	97.24	2635.84	547.45	182.98	2634.99	554.98	236.95	3031.71	423.12	60.14	2983.90	430.02	64.63	2823.44	362.30	83.60	2835.34	382.17	128.53	3110.64	574.60	1301.80	0.00	0.00	0.00	3101.05	517.06	1721.69	3065.37	646.68	1712.90	2995.09	512.90	1660.91	2966.04	619.65	1675.86	593.31	-18.02	78.15	1192.62	9.09	79.12	568.48
8.59000	3227.64	663.55	94.89	3188.10	649.06	97.24	2635.84	547.45	182.98	2634.99	554.98	236.95	3032.09	423.01	59.98	2984.50	429.37	64.74	2824.47	361.84	85.64	2836.28	381.16	131.21	3118.68	579.39	1300.72	0.00	0.00	0.00	3108.22	522.53	1720.59	3072.70	652.28	1711.69	3001.53	517.17	1659.58	2973.13	625.26	1675.48	594.08	-17.70	78.53	1191.87	9.07	79.27	568.43
8.60000	3227.64	663.55	94.89	3188.10	649.06	97.24	2635.84	547.45	182.98	2634.99	554.98	236.95	3032.36	422.92	59.76	2984.44	429.31	64.55	2825.58	361.48	87.94	2837.11	380.66	133.50	3126.82	584.34	1299.64	0.00	0.00	0.00	3115.47	528.08	1719.45	3079.73	657.92	1710.36	3008.50	522.30	1658.24	2980.13	630.93	1675.06	595.17	-17.80	79.02	1192.07	9.04	79.44	568.51
8.61000	3227.64	663.55	94.89	3188.10	649.06	97.24	2635.84	547.45	182.98	2634.99	554.98	236.95	3032.56	422.83	59.44	2984.62	428.89	64.23	2827.21	361.17	90.68	2840.56	380.00	137.33	3135.00	589.58	1298.61	0.00	0.00	0.00	3122.76	533.89	1718.26	3086.60	663.90	1708.97	3014.15	526.24	1656.64	2987.07	636.65	1674.61	595.44	-18.24	79.09	1191.49	9.30	79.33	568.51
8.62000	3227.64	663.55	94.89	3188.10	649.06	97.24	2635.84	547.45	182.98	2634.99	554.98	236.95	3032.76	422.78	59.03	2985.36	428.61	64.35	2828.42	361.00	93.34	2843.14	379.89	140.36	3143.53	594.94	1297.62	0.00	0.00	0.00	3130.07	539.85	1717.03	3093.93	669.82	1707.44	3022.04	533.09	1655.27	2993.93	642.41	1674.14	595.17	-18.53	78.71	1192.19	9.31	79.40	568.56
8.63000	3227.64	663.55	94.89	3188.10	649.06	97.24	2635.84	547.45	182.98	2634.99	554.98	236.95	3033.11	422.67	58.73	2987.29	428.26	65.21	2829.72	360.87	96.31	2845.58	380.71	143.09	3152.00	600.27	1296.77	0.00	0.00	0.00	3137.35	546.13	1715.86	3100.81	676.07	1705.98	3029.94	539.97	1654.24	3000.71	648.21	1673.64	593.94	-18.28	78.24	1191.45	8.58	79.08	568.45
8.64000	3227.64	663.55	94.89	3188.10	649.06	97.24	2635.84	547.45	182.98	2634.99	554.98	236.95	3033.49	422.60	58.45	2987.04	428.03	64.77	2831.45	360.64	99.75	2847.54	379.96	146.68	3160.46	605.68	1296.13	0.00	0.00	0.00	3144.71	552.81	1714.91	3108.04	682.59	1704.55	3037.06	546.34	1653.14	3007.42	654.05	1673.13	593.57	-18.54	77.90	1191.65	8.82	79.18	568.51
8.65000	3227.64	663.55	94.89	3188.10	649.06	97.24	2635.84	547.45	182.98	2634.99	554.98	236.95	3033.66	422.56	58.02	2988.35	427.90	65.10	2836.20	362.77	90.63	2850.37	379.16	151.09	3168.86	611.00	1295.75	0.00	0.00	0.00	3151.58	559.69	1714.38	3114.82	689.41	1703.44	3043.62	552.58	1652.72	3014.06	659.92	1672.58	593.86	-18.62	78.15	1192.27	8.78	79.11	568.58
8.66000	3227.64	663.55	94.89	3188.10	649.06	97.24	2635.84	547.45	182.98	2634.99	554.98	236.95	3034.18	422.53	57.86	2988.77	427.83	65.09	2844.57	368.51	80.66	2854.34	379.51	155.05	3177.13	616.47	1295.70	0.00	0.00	0.00	3158.72	566.59	1714.29	3121.44	696.27	1702.76	3049.98	558.60	1652.69	3020.63	665.81	1672.02	593.93	-18.19	78.40	1191.36	9.00	79.06	568.51
8.67000	3227.64	663.55	94.89	3188.10	649.06	97.24	2635.84	547.45	182.98	2634.99	554.98	236.95	3034.50	422.43	57.70	2990.69	427.52	65.72	2852.32	374.72	81.28	2859.47	379.92	160.16	3185.36	621.76	1296.07	0.00	0.00	0.00	3165.70	573.81	1714.74	3127.71	703.38	1702.50	3056.13	564.32	1652.92	3027.13	671.73	1671.45	593.70	-18.37	78.28	1190.41	8.80	78.83	568.53
8.68000	3227.64	663.55	94.89	3188.10	649.06	97.24	2635.84	547.45	182.98	2634.99	554.98	236.95	3034.97	422.38	57.71	2991.73	427.20	65.65	2856.10	376.15	86.46	2865.10	379.75	165.92	3193.43	627.27	1296.99	0.00	0.00	0.00	3172.42	581.39	1715.61	3134.20	710.75	1702.55	3063.35	571.62	1654.25	3033.55	677.66	1670.85	593.10	-18.24	78.12	1191.35	8.85	79.13	568.64
8.69000	3227.64	663.55	94.89	3188.10	649.06	97.24	2635.84	547.45	182.98	2634.99	554.98	236.95	3035.22	422.36	57.71	2993.27	427.30	66.05	2860.17	377.13	91.91	2869.86	378.43	172.45	3201.52	632.75	1298.58	0.00	0.00	0.00	3178.92	589.18	1716.70	3140.51	718.32	1702.81	3069.79	578.54	1655.76	3039.91	683.59	1670.24	593.52	-18.68	77.91	1192.02	9.22	79.25	568.54
8.70000	3227.64	663.55	94.89	3188.10	649.06	97.24	2635.84	547.45	182.98	2634.99	554.98	236.95	3035.37	422.40	57.65	2994.21	427.21	66.13	2862.77	376.20	99.10	2877.87	378.52	178.88	3209.30	638.20	1300.70	0.00	0.00	0.00	3185.67	596.89	1717.87	3147.05	725.74	1703.04	3076.91	585.56	1657.49	3046.20	689.53	1669.62	594.08	-18.56	78.25	1191.21	8.87	78.90	568.51
8.71000	3227.64	663.55	94.89	3188.10	649.06	97.24	2635.84	547.45	182.98	2634.99	554.98	236.95	3035.64	422.49	57.64	2994.75	427.52	65.85	2870.24	379.81	105.33	2883.77	376.99	187.08	3216.75	643.73	1303.13	0.00	0.00	0.00	3192.29	604.57	1719.02	3152.92	733.22	1703.34	3084.63	593.62	1659.38	3052.43	695.47	1668.98	593.41	-17.74	78.29	1191.58	8.92	79.15	568.54
8.72000	3227.64	663.55	94.89	3188.10	649.06	97.24	2635.84	547.45	182.98	2634.99	554.98	236.95	3035.99	422.56	57.46	2995.70	428.04	65.51	2876.30	380.77	113.37	2894.63	376.91	193.54	3223.96	649.19	1305.64	0.00	0.00	0.00	3198.85	612.24	1720.10	3158.82	740.66	1703.49	3090.77	599.71	1661.07	3058.59	701.40	1668.34	593.31	-18.76	78.23	1192.33	9.45	79.48	568.54
8.73000	3227.64	663.55	94.89	3188.10	649.06	97.24	2635.84	547.45	182.98	2634.99	554.98	236.95	3036.78	422.61	57.23	2998.81	428.38	66.66	2882.79	380.36	122.00	2905.14	376.31	200.17	3230.98	655.01	1308.02	0.00	0.00	0.00	3205.39	620.07	1721.14	3164.66	748.00	1703.57	3098.40	607.55	1663.07	3064.68	707.32	1667.68	593.36	-18.91	78.16	1190.88	9.31	79.03	568.43
8.74000	3227.64	663.55	94.89	3188.10	649.06	97.24	2635.84	547.45	182.98	2634.99	554.98	236.95	3038.08	422.42	56.91	3001.79	429.02	67.93	2890.03	379.41	131.49	2915.88	374.98	207.90	3237.98	660.95	1310.14	0.00	0.00	0.00	3212.27	627.72	1722.13	3170.42	755.16	1703.68	3105.02	614.21	1664.57	3070.71	713.23	1667.02	593.07	-18.41	78.16	1191.00	8.79	78.85	568.47
8.75000	3227.64	663.55	94.89	3188.10	649.06	97.24	2635.84	547.45	182.98	2634.99	554.98	236.95	3040.07	422.14	56.37	3003.98	429.34	69.42	2899.24	378.96	141.54	2928.75	375.23	215.44	3245.15	666.67	1312.02	0.00	0.00	0.00	3218.87	635.18	1723.10	3175.93	762.12	1703.76	3110.81	619.99	1666.26	3076.68	719.11	1666.35	593.88	-18.20	78.49	1191.15	8.74	78.94	568.36
8.76000	3227.64	663.55	94.89	3188.10	649.06	97.24	2635.84	547.45	182.98	2634.99	554.98	236.95	3042.89	421.94	55.73	3005.84	430.16	70.60	2910.29	378.83	151.83	2940.75	374.33	224.50	3252.28	672.57	1313.69	0.00	0.00	0.00	3225.43	642.32	1724.13	3182.39	770.06	1703.85	3117.14	626.17	1667.94	3082.58	724.96	1665.68	593.89	-18.37	78.32	1191.75	8.84	79.27	565.72
8.77000	3227.64	663.55	94.89	3188.10	649.06	97.24	2635.84	547.45	182.98	2634.99	554.98	236.95	3046.62	421.96	54.86	3009.64	431.04	73.12	2921.32	377.07	163.41	2955.95	376.02	232.99	3259.21	678.17	1315.15	0.00	0.00	0.00	3231.54	649.66	1725.27	3188.71	777.86	1703.87	3123.38	632.24	1669.71	3088.43	730.78	1665.01	593.54	-18.36	78.11	1190.94	8.41	78.95	566.03
8.78000	3227.64	663.55	94.89	3188.10	649.06	97.24	2635.84	547.45	182.98	2634.99	554.98	236.95	3051.03	422.33	53.62	3013.73	432.21	76.26	2933.01	374.82	175.23	2970.77	377.45	241.96	3265.89	683.83	1316.44	0.00	0.00	0.00	3237.41	656.85	1726.43	3194.89	785.53	1703.82	3129.85	638.42	1670.98	3094.21	736.57	1664.33	594.09	-18.30	78.46	1191.32	9.05	79.16	567.22
8.79000	3227.64	663.55	94.89	3188.10	649.06	97.24	2635.84	547.45	182.98	2634.99	554.98	236.95	3055.76	423.14	52.22	3020.06	433.24	81.26	2948.26	375.86	185.68	2986.30	379.59	250.56	3272.49	689.39	1317.59	0.00	0.00	0.00	3243.44	663.69	1727.60	3200.92	793.07	1703.69	3138.12	647.53	1672.25	3099.94	742.30	1663.66	593.68	-18.59	78.30	1191.56	9.20	78.87	566.51
8.80000	3227.64	663.55	94.89	3188.10	649.06	97.24	2635.84	547.45	182.98	2634.99	554.98	236.95	3063.08	424.20	53.59	3030.83	434.48	88.42	2961.96	375.01	195.18	3002.48	383.35	258.02	3278.92	694.65	1318.61	0.00	0.00	0.00	3249.13	670.51	1728.87	3206.81	800.48	1703.50	3143.24	652.29	1673.24	3105.60	748.00	1662.99	594.51	-18.37	78.47	1191.77	9.48	79.30	566.18
8.81000	3227.64	663.55	94.89	3188.10	649.06	97.24	2635.84	547.45	182.98	2634.99	554.98	236.95	3075.68	426.77	59.32	3043.42	436.96	94.54	2977.75	377.39	202.15	3016.12	384.57	271.88	3285.59	699.77	1319.52	0.00	0.00	0.00	3254.24	676.56	1729.96	3212.57	807.77	1703.23	3147.93	655.92	1673.78	3111.21	753.63	1662.32	594.25	-17.73	78.42	1191.26	9.57	79.30	565.44
8.82000	3227.64	663.55	94.89	3188.10	649.06	97.24	2635.84	547.45	182.98	2634.99	554.98	236.95	3091.59	430.14	64.78	3059.19	439.97	100.93	2992.18	379.12	208.43	3033.72	390.49	272.21	3292.33	705.02	1320.25	0.00	0.00	0.00	3259.64	683.25	1731.22	3218.18	814.94	1702.90	3154.62	662.08	1674.67	3116.76	759.21	1661.66	593.20	-17.91	78.22	1192.21	8.91	79.64	566.20
8.83000	3227.64	663.55	94.89	3188.10	649.06	97.24	2635.84	547.45	182.98	2634.99	554.98	236.95	3108.89	434.25	69.14	3075.43	444.31	104.90	3009.43	382.99	212.17	3050.10	395.57	275.97	3299.04	710.20	1320.89	0.00	0.00	0.00	3266.07	691.36	1732.75	3223.65	821.99	1702.50	3160.68	667.15	1675.27	3122.26	764.72	1661.00	593.47	-17.72	78.31	1191.94	8.66	79.65	566.66
8.84000	3227.64	663.55	94.89	3188.10	649.06	97.24	2635.84	547.45	182.98	2634.99	554.98	236.95	3127.86	439.41	72.97	3092.74	449.15	107.58	3025.62	385.05	215.60	3067.39	400.74	279.79	3305.44	715.42	1321.43	0.00	0.00	0.00	3271.78	698.14	1734.06	3228.99	828.93	1702.03	3167.94	673.56	1675.90	3127.70	770.17	1660.36	593.32	-17.82	78.27	1191.69	8.87	79.29	566.06
8.85000	3227.64	663.55	94.89	3188.10	649.06	97.24	2635.84	547.45	182.98	2634.99	554.98	236.95	3147.60	445.23	75.87	3113.30	454.85	110.74	3045.01	389.85	216.64	3086.25	407.00	282.43	3311.55	720.43	1321.87	0.00	0.00	0.00	3277.56	704.96	1735.35	3234.18	835.75	1701.50	3174.25	678.69	1676.51	3133.09	775.54	1659.72	595.10	-18.09	78.66	1190.84	9.20	78.81	566.23
8.86000	3227.64	663.55	94.89	3188.10	649.06	97.24	2635.84	547.45	182.98	2634.99	554.98	236.95	3168.69	451.94	78.18	3134.79	460.90	113.30	3062.40	392.34	217.23	3103.96	411.71	284.19	3317.15	725.38	1322.20	0.00	0.00	0.00	3277.56	704.96	1735.35	3239.24	842.47	1700.91	3180.95	683.73	1677.17	3138.42	780.82	1659.10	595.91	-17.89	79.01	1191.05	8.86	78.79	566.56
8.87000	3227.64	663.55	94.89	3188.10	649.06	97.24	2635.84	547.45	182.98	2634.99	554.98	236.95	3186.09	457.31	81.42	3152.52	466.25	117.61	3085.19	401.11	215.69	3121.74	417.61	283.77	3322.46	730.38	1322.50	0.00	0.00	0.00	3277.56	704.96	1735.35	3244.17	849.08	1700.25	3187.15	687.73	1677.91	3143.70	786.03	1658.49	594.61	-18.01	78.72	1191.38	8.80	78.88	567.61
8.88000	3227.64	663.55	94.89	3188.10	649.06	97.24	2635.84	547.45	182.98	2634.99	554.98	236.95	3203.24	464.15	84.34	3170.35	473.33	121.56	3104.44	405.69	213.97	3141.11	424.26	282.16	3327.39	735.52	1322.80	0.00	0.00	0.00	3277.56	704.96	1735.35	3248.96	855.58	1699.53	3192.75	691.41	1678.74	3148.93	791.14	1657.89	593.54	-17.93	78.36	1191.61	9.15	79.16	567.06
8.89000	3227.64	663.55	94.89	3188.10	649.06	97.24	2635.84	547.45	182.98	2634.99	554.98	236.95	3220.13	472.40	86.97	3188.24	482.06	125.15	3126.54	413.94	210.03	3160.20	430.26	280.23	3332.01	741.00	1323.19	0.00	0.00	0.00	3277.56	704.96	1735.35	3253.62	861.99	1698.75	3200.41	697.12	1679.83	3154.12	796.16	1657.31	594.45	-17.58	78.57	1192.22	9.17	79.37	566.42
8.90000	3227.64	663.55	94.89	3188.10	649.06	97.24	2635.84	547.45	182.98	2634.99	554.98	236.95	3236.76	481.99	89.30	3206.18	492.35	128.41	3149.80	422.00	204.92	3180.04	437.39	276.65	3336.45	746.69	1323.70	0.00	0.00	0.00	3277.56	704.96	1735.35	3258.14	868.29	1697.92	3208.12	702.90	1681.08	3159.25	801.08	1656.75	594.25	-17.87	78.54	1191.64	8.88	79.03	565.03
8.91000	3227.64	663.55	94.89	3188.10	649.06	97.24	2635.84	547.45	182.98	2634.99	554.98	236.95	3253.12	492.86	91.34	3224.12	504.10	131.32	3170.70	426.93	199.95	3200.30	444.26	272.75	3341.28	752.66	1324.27	0.00	0.00	0.00	3277.56	704.96	1735.35	3262.54	874.51	1697.02	3214.97	707.48	1682.36	3164.33	805.89	1656.21	594.12	-18.16	78.38	1191.78	9.36	79.16	564.72
8.92000	3227.64	663.55	94.89	3188.10	649.06	97.24	2635.84	547.45	182.98	2634.99	554.98	236.95	3269.22	504.93	93.12	3242.04	517.24	133.91	3197.38	438.04	191.70	3221.38	452.13	267.39	3343.94	755.93	1324.69	0.00	0.00	0.00	3277.56	704.96	1735.35	3266.80	880.63	1696.06	3220.16	709.74	1683.30	3169.37	810.59	1655.68	593.88	-18.09	78.34	1191.95	8.98	79.44	565.33
8.93000	3227.64	663.55	94.89	3188.10	649.06	97.24	2635.84	547.45	182.98	2634.99	554.98	236.95	3285.04	518.15	94.63	3259.92	531.66	136.18	3219.04	443.79	184.56	3243.29	459.80	261.65	3346.99	759.85	1325.11	0.00	0.00	0.00	3277.56	704.96	1735.35	3270.93	886.66	1695.05	3228.66	715.88	1684.73	3174.36	815.17	1655.19	592.83	-18.35	78.02	1192.13	8.28	79.21	565.65
8.94000	3227.64	663.55	94.89	3188.10	649.06	97.24	2635.84	547.45	182.98	2634.99	554.98	236.95	3300.58	532.44	95.88	3277.72	547.29	138.13	3244.61	453.69	175.22	3264.56	468.08	254.75	3352.97	767.74	1325.66	0.00	0.00	0.00	3277.56	704.96	1735.35	3274.93	892.61	1693.99	3234.56	719.11	1685.85	3179.30	819.63	1654.71	593.91	-18.20	78.26	1191.91	8.76	79.24	565.64
8.95000	3227.64	663.55	94.89	3188.10	649.06	97.24	2635.84	547.45	182.98	2634.99	554.98	236.95	3315.82	547.75	96.89	3295.42	564.03	139.78	3272.65	465.92	164.68	3287.20	477.40	246.76	3359.17	775.94	1326.24	0.00	0.00	0.00	3277.56	704.96	1735.35	3278.81	898.47	1692.87	3242.24	724.22	1687.24	3184.20	823.96	1654.26	593.99	-18.22	78.34	1191.89	8.53	79.34	565.47
8.96000	3227.64	663.55	94.89	3188.10	649.06	97.24	2635.84	547.45	182.98	2634.99	554.98	236.95	3330.78	563.99	97.67	3312.98	581.79	141.13	3288.54	464.86	181.14	3310.15	487.12	238.59	3363.34	781.52	1326.43	0.00	0.00	0.00	3277.56	704.96	1735.35	3282.55	904.25	1691.69	3248.75	727.90	1688.46	3189.06	828.16	1653.84	593.95	-18.74	78.28	1191.84	8.57	79.43	566.33
8.97000	3227.64	663.55	94.89	3188.10	649.06	97.24	2635.84	547.45	182.98	2634.99	554.98	236.95	3345.44	581.10	98.22	3330.38	600.49	142.20	3312.53	474.49	174.52	3333.57	497.70	229.99	3363.34	781.52	1326.43	0.00	0.00	0.00	3277.56	704.96	1735.35	3286.17	909.96	1690.47	3255.55	732.23	1689.58	3193.87	832.22	1653.45	594.35	-18.30	78.57	1191.93	8.47	79.06	566.10
8.98000	3227.64	663.55	94.89	3188.10	649.06	97.24	2635.84	547.45	182.98	2634.99	554.98	236.95	3359.79	599.02	98.56	3347.60	620.04	142.98	3312.53	474.49	174.52	3363.98	517.73	194.28	3363.34	781.52	1326.43	0.00	0.00	0.00	3277.56	704.96	1735.35	3289.66	915.59	1689.19	3262.35	736.73	1690.55	3198.65	836.14	1653.09	593.78	-18.14	78.42	1191.72	9.29	79.11	566.35
8.99000	3227.64	663.55	94.89	3188.10	649.06	97.24	2635.84	547.45	182.98	2634.99	554.98	236.95	3373.83	617.68	98.69	3364.59	640.34	143.50	3312.53	474.49	174.52	3392.26	535.17	179.40	3363.34	781.52	1326.43	0.00	0.00	0.00	3277.56	704.96	1735.35	3293.03	921.15	1687.87	3268.67	740.41	1691.70	3203.38	839.92	1652.76	594.32	-17.99	78.50	1192.19	8.51	79.25	566.96
9.00000	3227.64	663.55	94.89	3188.10	649.06	97.24	2635.84	547.45	182.98	2634.99	554.98	236.95	3387.56	637.02	98.62	3381.34	661.31	143.74	3312.53	474.49	174.52	3392.26	535.17	179.40	3363.34	781.52	1326.43	0.00	0.00	0.00	3277.56	704.96	1735.35	3296.27	926.64	1686.49	3277.86	747.26	1693.07	3208.07	843.54	1652.47	594.22	-18.37	78.39	1192.60	8.92	79.44	565.79
9.01000	3227.64	663.55	94.89	3188.10	649.06	97.24	2635.84	547.45	182.98	2634.99	554.98	236.95	3400.96	656.95	98.36	3397.82	682.87	143.73	3312.53	474.49	174.52	3392.26	535.17	179.40	3363.34	781.52	1326.43	0.00	0.00	0.00	3277.56	704.96	1735.35	3299.39	932.07	1685.07	3284.71	751.46	1693.75	3212.72	847.00	1652.21	593.06	-18.49	77.92	1191.44	8.97	79.14	565.67
9.02000	3227.64	663.55	94.89	3188.10	649.06	97.24	2635.84	547.45	182.98	2634.99	554.98	236.95	3414.04	677.43	97.93	3413.99	704.91	143.48	3312.53	474.49	174.52	3392.26	535.17	179.40	3363.34	781.52	1326.43	0.00	0.00	0.00	3277.56	704.96	1735.35	3302.39	937.43	1683.60	3292.23	756.78	1694.88	3217.33	850.29	1651.99	594.37	-17.97	78.29	1191.98	9.33	79.53	566.06
9.03000	3227.64	663.55	94.89	3188.10	649.06	97.24	2635.84	547.45	182.98	2634.99	554.98	236.95	3426.78	698.38	97.33	3429.83	727.36	142.98	3312.53	474.49	174.52	3392.26	535.17	179.40	3363.34	781.52	1326.43	0.00	0.00	0.00	3277.56	704.96	1735.35	3305.26	942.73	1682.09	3301.44	764.14	1696.05	3221.91	853.42	1651.80	593.18	-17.79	78.35	1191.80	9.83	79.51	566.35
9.04000	3227.64	663.55	94.89	3188.10	649.06	97.24	2635.84	547.45	182.98	2634.99	554.98	236.95	3439.19	719.73	96.57	3445.31	750.13	142.25	3312.53	474.49	174.52	3392.26	535.17	179.40	3363.34	781.52	1326.43	0.00	0.00	0.00	3277.56	704.96	1735.35	3308.02	947.98	1680.53	3290.32	749.73	1715.72	3226.45	856.37	1651.66	593.20	-18.40	77.84	1191.83	8.90	79.15	566.14
9.05000	3227.64	663.55	94.89	3188.10	649.06	97.24	2635.84	547.45	182.98	2634.99	554.98	236.95	3451.26	741.42	95.66	3460.40	773.12	141.29	3312.53	474.49	174.52	3392.26	535.17	179.40	3363.34	781.52	1326.43	0.00	0.00	0.00	3277.56	704.96	1735.35	3310.65	953.17	1678.93	3289.28	750.63	1722.80	3230.96	859.14	1651.56	593.12	-18.23	78.05	1191.99	9.44	79.19	566.58
9.06000	3227.64	663.55	94.89	3188.10	649.06	97.24	2635.84	547.45	182.98	2634.99	554.98	236.95	3462.97	763.37	94.62	3475.07	796.24	140.12	3312.53	474.49	174.52	3392.26	535.17	179.40	3363.34	781.52	1326.43	0.00	0.00	0.00	3277.56	704.96	1735.35	3313.17	958.31	1677.28	3316.45	774.38	1703.60	3235.43	861.73	1651.50	592.62	-17.96	78.10	1192.48	9.05	79.34	566.42
9.07000	3227.64	663.55	94.89	3188.10	649.06	97.24	2635.84	547.45	182.98	2634.99	554.98	236.95	3474.33	785.54	93.44	3489.29	819.42	138.74	3312.53	474.49	174.52	3392.26	535.17	179.40	3363.34	781.52	1326.43	0.00	0.00	0.00	3277.56	704.96	1735.35	3315.56	963.41	1675.60	3328.98	784.62	1698.88	3241.52	866.25	1651.75	593.39	-17.73	78.13	1192.54	9.62	79.41	566.88
9.08000	3227.64	663.55	94.89	3188.10	649.06	97.24	2635.84	547.45	182.98	2634.99	554.98	236.95	3485.33	807.84	92.14	3503.04	842.55	137.16	3312.53	474.49	174.52	3392.26	535.17	179.40	3363.34	781.52	1326.43	0.00	0.00	0.00	3277.56	704.96	1735.35	3317.84	968.46	1673.87	3334.46	788.40	1699.39	3244.43	867.04	1651.42	595.23	-18.24	78.65	1192.38	9.10	79.45	566.78
9.09000	3227.64	663.55	94.89	3188.10	649.06	97.24	2635.84	547.45	182.98	2634.99	554.98	236.95	3495.97	830.20	90.73	3516.29	865.56	135.38	3312.53	474.49	174.52	3392.26	535.17	179.40	3363.34	781.52	1326.43	0.00	0.00	0.00	3277.56	704.96	1735.35	3320.00	973.46	1672.11	3340.25	793.06	1699.64	3248.38	868.89	1651.44	595.32	-18.70	78.80	1191.32	8.62	79.12	567.09
9.10000	3227.64	663.55	94.89	3188.10	649.06	97.24	2635.84	547.45	182.98	2634.99	554.98	236.95	3506.23	852.57	89.23	3529.01	888.34	133.43	3312.53	474.49	174.52	3392.26	535.17	179.40	3363.34	781.52	1326.43	0.00	0.00	0.00	3277.56	704.96	1735.35	3322.05	978.43	1670.30	3351.12	803.74	1700.76	3252.46	871.00	1651.22	593.98	-18.66	78.33	1191.19	8.75	78.99	566.56
9.11000	3227.64	663.55	94.89	3188.10	649.06	97.24	2635.84	547.45	182.98	2634.99	554.98	236.95	3516.12	874.87	87.63	3541.16	910.82	131.29	3312.53	474.49	174.52	3392.26	535.17	179.40	3363.34	781.52	1326.43	0.00	0.00	0.00	3277.56	704.96	1735.35	3323.98	983.36	1668.46	3356.42	808.00	1700.75	3255.42	872.03	1650.97	594.22	-18.16	78.60	1191.54	9.64	79.34	566.64
9.12000	3227.64	663.55	94.89	3188.10	649.06	97.24	2635.84	547.45	182.98	2634.99	554.98	236.95	3525.62	897.05	85.94	3552.73	932.91	128.99	3312.53	474.49	174.52	3392.26	535.17	179.40	3363.34	781.52	1326.43	0.00	0.00	0.00	3277.56	704.96	1735.35	3325.80	988.26	1666.59	3357.79	808.20	1700.50	3258.49	873.76	1650.97	593.89	-18.12	78.59	1192.45	9.42	79.57	566.00
9.13000	3227.64	663.55	94.89	3188.10	649.06	97.24	2635.84	547.45	182.98	2634.99	554.98	236.95	3534.74	919.02	84.19	3563.68	954.51	126.52	3312.53	474.49	174.52	3392.26	535.17	179.40	3363.34	781.52	1326.43	0.00	0.00	0.00	3277.56	704.96	1735.35	3327.50	993.12	1664.68	3363.23	813.71	1700.48	3262.17	875.64	1651.08	593.34	-18.26	78.33	1191.69	9.16	79.08	565.51
9.14000	3227.64	663.55	94.89	3188.10	649.06	97.24	2635.84	547.45	182.98	2634.99	554.98	236.95	3543.46	940.72	82.37	3573.98	975.53	123.91	3312.53	474.49	174.52	3392.26	535.17	179.40	3363.34	781.52	1326.43	0.00	0.00	0.00	3277.56	704.96	1735.35	3329.09	997.96	1662.74	3363.23	813.71	1700.48	3266.99	879.41	1651.23	593.79	-17.90	78.47	1191.30	9.31	79.00	565.82
9.15000	3227.64	663.55	94.89	3188.10	649.06	97.24	2635.84	547.45	182.98	2634.99	554.98	236.95	3551.78	962.10	80.50	3583.62	995.89	121.14	3312.53	474.49	174.52	3392.26	535.17	179.40	3363.34	781.52	1326.43	0.00	0.00	0.00	3277.56	704.96	1735.35	3330.57	1002.77	1660.76	3363.23	813.71	1700.48	3272.49	883.66	1651.61	593.29	-18.72	78.18	1191.99	9.22	79.40	565.72
9.16000	3227.64	663.55	94.89	3188.10	649.06	97.24	2635.84	547.45	182.98	2634.99	554.98	236.95	3559.70	983.07	78.59	3592.54	1015.51	118.25	3312.53	474.49	174.52	3392.26	535.17	179.40	3363.34	781.52	1326.43	0.00	0.00	0.00	3277.56	704.96	1735.35	3331.94	1007.56	1658.75	3363.23	813.71	1700.48	3274.60	884.35	1651.45	593.69	-18.27	78.54	1191.77	9.08	78.99	566.54
9.17000	3227.64	663.55	94.89	3188.10	649.06	97.24	2635.84	547.45	182.98	2634.99	554.98	236.95	3567.21	1003.58	76.64	3600.74	1034.28	115.22	3312.53	474.49	174.52	3392.26	535.17	179.40	3363.34	781.52	1326.43	0.00	0.00	0.00	3277.56	704.96	1735.35	3333.20	1012.34	1656.71	3363.23	813.71	1700.48	3281.01	889.90	1652.00	593.26	-17.72	78.50	1192.57	9.08	79.40	566.58
9.18000	3227.64	663.55	94.89	3188.10	649.06	97.24	2635.84	547.45	182.98	2634.99	554.98	236.95	3574.30	1023.54	74.67	3608.18	1052.13	112.07	3312.53	474.49	174.52	3392.26	535.17	179.40	3363.34	781.52	1326.43	0.00	0.00	0.00	3277.56	704.96	1735.35	3334.35	1017.09	1654.64	3363.23	813.71	1700.48	3284.15	892.07	1652.07	594.20	-18.06	78.60	1191.79	8.92	79.39	567.09
9.19000	3227.64	663.55	94.89	3188.10	649.06	97.24	2635.84	547.45	182.98	2634.99	554.98	236.95	3580.97	1042.91	72.69	3614.83	1068.96	108.81	3312.53	474.49	174.52	3392.26	535.17	179.40	3363.34	781.52	1326.43	0.00	0.00	0.00	3277.56	704.96	1735.35	3335.39	1021.83	1652.55	3363.23	813.71	1700.48	3288.19	895.51	1652.33	593.58	-19.03	78.18	1191.34	9.68	79.14	565.56
9.20000	3227.64	663.55	94.89	3188.10	649.06	97.24	2635.84	547.45	182.98	2634.99	554.98	236.95	3587.21	1061.62	70.69	3620.66	1084.68	105.44	3312.53	474.49	174.52	3392.26	535.17	179.40	3363.34	781.52	1326.43	0.00	0.00	0.00	3277.56	704.96	1735.35	3336.32	1026.57	1650.43	3363.23	813.71	1700.48	3292.65	899.35	1652.35	594.22	-18.47	78.28	1191.82	8.80	78.64	566.46
9.21000	3227.64	663.55	94.89	3188.10	649.06	97.24	2635.84	547.45	182.98	2634.99	554.98	236.95	3593.02	1079.58	68.71	3625.65	1099.21	101.98	3312.53	474.49	174.52	3392.26	535.17	179.40	3363.34	781.52	1326.43	0.00	0.00	0.00	3277.56	704.96	1735.35	3337.15	1031.29	1648.28	3363.23	813.71	1700.48	3296.17	902.03	1652.32	593.38	-18.21	78.38	1191.96	8.84	78.97	565.70
9.22000	3227.64	663.55	94.89	3188.10	649.06	97.24	2635.84	547.45	182.98	2634.99	554.98	236.95	3598.39	1096.75	66.73	3629.76	1112.46	98.43	3312.53	474.49	174.52	3392.26	535.17	179.40	3363.34	781.52	1326.43	0.00	0.00	0.00	3277.56	704.96	1735.35	3337.87	1036.01	1646.10	3363.23	813.71	1700.48	3299.80	905.13	1652.52	593.94	-17.92	78.62	1192.37	9.14	79.23	565.81
9.23000	3227.64	663.55	94.89	3188.10	649.06	97.24	2635.84	547.45	182.98	2634.99	554.98	236.95	3603.32	1113.04	64.78	3632.97	1124.33	94.80	3312.53	474.49	174.52	3392.26	535.17	179.40	3363.34	781.52	1326.43	0.00	0.00	0.00	3277.56	704.96	1735.35	3338.49	1040.73	1643.90	3363.23	813.71	1700.48	3303.97	908.96	1652.54	594.33	-17.96	78.77	1191.49	8.68	79.01	566.45
9.24000	3227.64	663.55	94.89	3188.10	649.06	97.24	2635.84	547.45	182.98	2634.99	554.98	236.95	3607.80	1128.39	62.87	3635.25	1134.75	91.10	3312.53	474.49	174.52	3392.26	535.17	179.40	3363.34	781.52	1326.43	0.00	0.00	0.00	3277.56	704.96	1735.35	3339.00	1045.45	1641.68	3363.23	813.71	1700.48	3307.48	912.09	1652.56	594.56	-17.75	78.51	1191.42	9.00	78.84	567.71
9.25000	3227.64	663.55	94.89	3188.10	649.06	97.24	2635.84	547.45	182.98	2634.99	554.98	236.95	3611.83	1142.75	60.99	3636.57	1143.61	87.33	3312.53	474.49	174.52	3392.26	535.17	179.40	3363.34	781.52	1326.43	0.00	0.00	0.00	3277.56	704.96	1735.35	3339.41	1050.17	1639.44	3363.23	813.71	1700.48	3309.97	914.31	1652.34	594.12	-18.17	78.45	1192.35	9.23	79.12	567.01
9.26000	3227.64	663.55	94.89	3188.10	649.06	97.24	2635.84	547.45	182.98	2634.99	554.98	236.95	3615.39	1156.03	59.17	3636.91	1150.84	83.50	3312.53	474.49	174.52	3392.26	535.17	179.40	3363.34	781.52	1326.43	0.00	0.00	0.00	3277.56	704.96	1735.35	3339.72	1054.90	1637.17	3363.23	813.71	1700.48	3312.93	917.18	1652.07	594.16	-17.73	78.43	1192.05	9.36	79.13	567.00
9.27000	3227.64	663.55	94.89	3188.10	649.06	97.24	2635.84	547.45	182.98	2634.99	554.98	236.95	3618.49	1168.17	57.41	3636.23	1156.34	79.63	3312.53	474.49	174.52	3392.26	535.17	179.40	3363.34	781.52	1326.43	0.00	0.00	0.00	3277.56	704.96	1735.35	3339.93	1059.65	1634.89	3363.23	813.71	1700.48	3316.68	920.97	1651.79	594.92	-17.98	78.66	1192.69	9.02	79.39	565.56
9.28000	3227.64	663.55	94.89	3188.10	649.06	97.24	2635.84	547.45	182.98	2634.99	554.98	236.95	3621.11	1179.11	55.72	3634.50	1160.02	75.71	3312.53	474.49	174.52	3392.26	535.17	179.40	3363.34	781.52	1326.43	0.00	0.00	0.00	3277.56	704.96	1735.35	3340.04	1064.41	1632.59	3363.23	813.71	1700.48	3320.72	925.31	1651.38	593.23	-18.19	78.35	1192.05	9.28	79.08	565.03
9.29000	3227.64	663.55	94.89	3188.10	649.06	97.24	2635.84	547.45	182.98	2634.99	554.98	236.95	3623.26	1188.78	54.11	3631.70	1161.80	71.76	3312.53	474.49	174.52	3392.26	535.17	179.40	3363.34	781.52	1326.43	0.00	0.00	0.00	3277.56	704.96	1735.35	3349.77	1080.80	1630.94	3363.23	813.71	1700.48	3324.75	929.50	1650.93	594.78	-18.21	78.84	1191.84	8.91	78.94	565.24
9.30000	3227.64	663.55	94.89	3188.10	649.06	97.24	2635.84	547.45	182.98	2634.99	554.98	236.95	3624.93	1197.11	52.59	3627.79	1161.59	67.79	3312.53	474.49	174.52	3392.26	535.17	179.40	3363.34	781.52	1326.43	0.00	0.00	0.00	3277.56	704.96	1735.35	3344.20	1077.77	1628.58	3363.23	813.71	1700.48	3327.67	932.40	1650.16	594.94	-18.08	78.81	1191.71	9.02	79.21	565.30
9.31000	3227.64	663.55	94.89	3188.10	649.06	97.24	2635.84	547.45	182.98	2634.99	554.98	236.95	3626.11	1204.03	51.18	3617.40	1157.97	61.85	3312.53	474.49	174.52	3392.26	535.17	179.40	3363.34	781.52	1326.43	0.00	0.00	0.00	3277.56	704.96	1735.35	3342.75	1079.94	1627.15	3363.23	813.71	1700.48	3329.58	934.42	1649.19	594.71	-17.91	78.72	1192.37	9.13	79.14	566.67
9.32000	3227.64	663.55	94.89	3188.10	649.06	97.24	2635.84	547.45	182.98	2634.99	554.98	236.95	3626.79	1209.48	49.87	3613.51	1158.11	55.06	3312.53	474.49	174.52	3392.26	535.17	179.40	3363.34	781.52	1326.43	0.00	0.00	0.00	3277.56	704.96	1735.35	3335.28	1075.57	1623.11	3363.23	813.71	1700.48	3333.39	938.57	1648.53	594.11	-18.22	78.49	1191.60	9.28	79.12	566.74
9.33000	3227.64	663.55	94.89	3188.10	649.06	97.24	2635.84	547.45	182.98	2634.99	554.98	236.95	3626.98	1213.39	48.68	3604.80	1151.46	52.44	3312.53	474.49	174.52	3392.26	535.17	179.40	3363.34	781.52	1326.43	0.00	0.00	0.00	3277.56	704.96	1735.35	3343.86	1089.86	1621.56	3363.23	813.71	1700.48	3335.81	941.01	1647.51	594.32	-17.50	78.88	1191.22	9.23	79.34	565.75
9.34000	3227.64	663.55	94.89	3188.10	649.06	97.24	2635.84	547.45	182.98	2634.99	554.98	236.95	3626.66	1215.70	47.62	3607.60	1157.00	48.11	3312.53	474.49	174.52	3392.26	535.17	179.40	3363.34	781.52	1326.43	0.00	0.00	0.00	3277.56	704.96	1735.35	3336.19	1085.76	1619.08	3363.23	813.71	1700.48	3338.06	943.44	1646.66	593.78	-17.60	78.54	1192.36	9.18	79.54	565.39
9.35000	3227.64	663.55	94.89	3188.10	649.06	97.24	2635.84	547.45	182.98	2634.99	554.98	236.95	3625.82	1216.32	46.70	3604.44	1155.58	46.50	3312.53	474.49	174.52	3392.26	535.17	179.40	3363.34	781.52	1326.43	0.00	0.00	0.00	3277.56	704.96	1735.35	3335.62	1088.99	1617.43	3363.23	813.71	1700.48	3342.25	948.38	1646.39	593.67	-17.68	78.70	1192.06	9.82	79.48	565.38
9.36000	3227.64	663.55	94.89	3188.10	649.06	97.24	2635.84	547.45	182.98	2634.99	554.98	236.95	3618.22	1209.15	47.92	3604.13	1156.89	44.25	3312.53	474.49	174.52	3392.26	535.17	179.40	3363.34	781.52	1326.43	0.00	0.00	0.00	3277.56	704.96	1735.35	3336.30	1094.10	1615.77	3363.23	813.71	1700.48	3345.16	952.00	1646.08	594.41	-17.49	78.85	1191.09	9.48	79.41	565.76
9.37000	3227.64	663.55	94.89	3188.10	649.06	97.24	2635.84	547.45	182.98	2634.99	554.98	236.95	3622.95	1216.37	44.15	3601.85	1155.32	42.84	3312.53	474.49	174.52	3392.26	535.17	179.40	3363.34	781.52	1326.43	0.00	0.00	0.00	3277.56	704.96	1735.35	3341.38	1104.75	1614.12	3363.23	813.71	1700.48	3346.75	954.17	1646.01	593.86	-18.40	78.45	1192.04	9.60	79.33	566.47
9.38000	3227.64	663.55	94.89	3188.10	649.06	97.24	2635.84	547.45	182.98	2634.99	554.98	236.95	3622.51	1216.33	43.24	3598.17	1151.46	43.19	3312.53	474.49	174.52	3392.26	535.17	179.40	3363.34	781.52	1326.43	0.00	0.00	0.00	3277.56	704.96	1735.35	3337.75	1104.49	1612.56	3363.23	813.71	1700.48	3350.33	959.14	1646.51	594.22	-17.77	78.66	1192.24	9.69	79.48	566.40
9.39000	3227.64	663.55	94.89	3188.10	649.06	97.24	2635.84	547.45	182.98	2634.99	554.98	236.95	3625.46	1220.71	40.95	3598.83	1152.32	42.97	3312.53	474.49	174.52	3392.26	535.17	179.40	3363.34	781.52	1326.43	0.00	0.00	0.00	3277.56	704.96	1735.35	3333.36	1103.37	1611.49	3363.23	813.71	1700.48	3354.60	965.16	1647.38	594.38	-17.63	78.71	1192.60	9.06	79.35	565.52
9.40000	3227.64	663.55	94.89	3188.10	649.06	97.24	2635.84	547.45	182.98	2634.99	554.98	236.95	3617.70	1211.61	44.25	3604.20	1157.92	41.58	3312.53	474.49	174.52	3392.26	535.17	179.40	3363.34	781.52	1326.43	0.00	0.00	0.00	3277.56	704.96	1735.35	3333.74	1107.31	1611.07	3363.23	813.71	1700.48	3357.72	969.91	1648.27	593.92	-18.38	78.27	1192.04	8.97	78.94	565.62
9.41000	3227.64	663.55	94.89	3188.10	649.06	97.24	2635.84	547.45	182.98	2634.99	554.98	236.95	3622.86	1217.35	41.84	3603.28	1156.98	42.09	3312.53	474.49	174.52	3392.26	535.17	179.40	3363.34	781.52	1326.43	0.00	0.00	0.00	3277.56	704.96	1735.35	3334.99	1113.26	1610.61	3363.23	813.71	1700.48	3358.83	972.96	1648.92	594.05	-18.27	78.38	1192.78	8.71	79.20	565.48
9.42000	3227.64	663.55	94.89	3188.10	649.06	97.24	2635.84	547.45	182.98	2634.99	554.98	236.95	3620.55	1215.32	42.36	3604.47	1158.45	41.04	3312.53	474.49	174.52	3392.26	535.17	179.40	3363.34	781.52	1326.43	0.00	0.00	0.00	3277.56	704.96	1735.35	3337.02	1119.09	1610.32	3363.23	813.71	1700.48	3361.68	977.91	1650.02	593.32	-18.23	78.32	1191.87	9.25	79.09	566.54
9.43000	3227.64	663.55	94.89	3188.10	649.06	97.24	2635.84	547.45	182.98	2634.99	554.98	236.95	3621.59	1216.46	41.66	3603.01	1156.39	41.43	3312.53	474.49	174.52	3392.26	535.17	179.40	3363.34	781.52	1326.43	0.00	0.00	0.00	3277.56	704.96	1735.35	3335.56	1121.74	1609.45	3363.23	813.71	1700.48	3365.23	984.11	1651.19	593.49	-17.75	78.32	1191.74	9.04	79.23	566.32
9.44000	3227.64	663.55	94.89	3188.10	649.06	97.24	2635.84	547.45	182.98	2634.99	554.98	236.95	3621.59	1216.46	41.66	3603.01	1156.39	41.43	3312.53	474.49	174.52	3392.26	535.17	179.40	3363.34	781.52	1326.43	0.00	0.00	0.00	3277.56	704.96	1735.35	3335.56	1121.74	1609.45	3363.23	813.71	1700.48	3365.23	984.11	1651.19	593.49	-17.75	78.32	1191.74	9.04	79.23	566.32
[truncated: 35 more columns]
