# Supplementary material for: The impact of mobile phone use on where we look and how we walk when negotiating floor based obstacles
Source: PLoS One. 2017 Jun 30;12(6):e0179802. doi: 10.1371/journal.pone.0179802 (PMC5493336; doi:10.1371/journal.pone.0179802)
Supplement: S1 File — (ZIP) [file pone.0179802.s001.zip › Gait/PP1/MC obs no phone 2.txt]

CODAmotion Analysis Text
Codamotion Analysis Text Save of: MC obs no phone 2.mdf
Time	Markers
Time	1:LTOE.X	1:LTOE.Y	1:LTOE.Z	2:L2nd.X	2:L2nd.Y	2:L2nd.Z	3:LHEE.X	3:LHEE.Y	3:LHEE.Z	4:LANK.X	4:LANK.Y	4:LANK.Z	5:RTOE.X	5:RTOE.Y	5:RTOE.Z	6:R2nd.X	6:R2nd.Y	6:R2nd.Z	7:RHEE.X	7:RHEE.Y	7:RHEE.Z	8:RANK.X	8:RANK.Y	8:RANK.Z	9:STRN.X	9:STRN.Y	9:STRN.Z	10:Marker 10.X	10:Marker 10.Y	10:Marker 10.Z	11:FRHD.X	11:FRHD.Y	11:FRHD.Z	12:FLHD.X	12:FLHD.Y	12:FLHD.Z	13:BRHD.X	13:BRHD.Y	13:BRHD.Z	14:BLHD.X	14:BLHD.Y	14:BLHD.Z	15:BLSTEP.X	15:BLSTEP.Y	15:BLSTEP.Z	16:FLSTEP.X	16:FLSTEP.Y	16:FLSTEP.Z	17:BRSTEP.X
(s)	(mm)	(mm)	(mm)	(mm)	(mm)	(mm)	(mm)	(mm)	(mm)	(mm)	(mm)	(mm)	(mm)	(mm)	(mm)	(mm)	(mm)	(mm)	(mm)	(mm)	(mm)	(mm)	(mm)	(mm)	(mm)	(mm)	(mm)	(mm)	(mm)	(mm)	(mm)	(mm)	(mm)	(mm)	(mm)	(mm)	(mm)	(mm)	(mm)	(mm)	(mm)	(mm)	(mm)	(mm)	(mm)	(mm)	(mm)	(mm)	(mm)
0.00000	-3155.71	98.52	18.42	-3181.91	109.20	10.70	-3267.97	15.76	23.10	-3372.52	52.04	77.85	-3660.77	-48.21	2.72	-3636.98	-15.63	18.40	-3058.99	238.00	-8.65	-1537.87	-10.31	257.05	-3556.63	-29.48	1237.17	0.00	0.00	0.00	-1841.62	96.84	1679.25	-3530.29	-14.00	1642.24	-2729.43	131.65	1285.01	-2667.96	31.14	1254.74	447.57	-17.30	59.65	881.20	-0.39	58.67	411.93
0.01000	-3155.71	98.52	18.42	-3181.91	109.20	10.70	-3267.97	15.76	23.10	-3372.52	52.04	77.85	-3660.77	-48.21	2.72	-3636.98	-15.63	18.40	-3058.99	238.00	-8.65	-1537.87	-10.31	257.05	-3556.63	-29.48	1237.17	0.00	0.00	0.00	-1841.62	96.84	1679.25	-3530.29	-14.00	1642.24	-2729.43	131.65	1285.01	-2667.96	31.14	1254.74	447.57	-17.30	59.65	881.20	-0.39	58.67	411.93
0.02000	-3155.71	98.52	18.42	-3181.91	109.20	10.70	-3267.97	15.76	23.10	-3372.52	52.04	77.85	-3660.77	-48.21	2.72	-3636.98	-15.63	18.40	-3058.99	238.00	-8.65	-1537.87	-10.31	257.05	-3556.63	-29.48	1237.17	0.00	0.00	0.00	-1841.62	96.84	1679.25	-3530.29	-14.00	1642.24	-2729.43	131.65	1285.01	-2667.96	31.14	1254.74	447.57	-17.30	59.65	881.20	-0.39	58.67	411.93
0.03000	-3155.71	98.52	18.42	-3181.91	109.20	10.70	-3267.97	15.76	23.10	-3372.52	52.04	77.85	-3660.77	-48.21	2.72	-3636.98	-15.63	18.40	-3059.27	238.03	-8.64	-1537.87	-10.31	257.05	-3556.63	-29.48	1237.17	0.00	0.00	0.00	-1841.62	96.84	1679.25	-3530.29	-14.00	1642.24	-2730.13	131.69	1285.34	-2668.77	31.15	1255.10	447.71	-17.30	59.67	881.51	-0.39	58.69	412.08
0.04000	-3155.71	98.52	18.42	-3181.91	109.20	10.70	-3267.97	15.76	23.10	-3372.52	52.04	77.85	-3660.77	-48.21	2.72	-3636.98	-15.63	18.40	-3344.14	269.63	2.86	-1537.87	-10.31	257.05	-3556.63	-29.48	1237.17	0.00	0.00	0.00	-1841.62	96.84	1679.25	-3530.29	-14.00	1642.24	-3438.25	168.16	1618.97	-3475.15	41.95	1616.20	589.96	-22.59	78.49	1188.05	-0.67	79.21	566.89
0.05000	-3155.71	98.52	18.42	-3181.91	109.20	10.70	-3267.97	15.76	23.10	-3372.52	52.04	77.85	-3660.77	-48.21	2.72	-3636.98	-15.63	18.40	-3355.37	269.96	-0.16	-1537.87	-10.31	257.05	-3556.63	-29.48	1237.17	0.00	0.00	0.00	-1841.62	96.84	1679.25	-3530.29	-14.00	1642.24	-3457.32	167.62	1619.19	-3502.08	41.07	1618.16	590.14	-22.54	78.61	1188.12	-0.31	79.52	567.32
0.06000	-3155.71	98.52	18.42	-3181.91	109.20	10.70	-3267.97	15.76	23.10	-3372.52	52.04	77.85	-3660.77	-48.21	2.72	-3636.98	-15.63	18.40	-3348.91	269.11	2.21	-1537.87	-10.31	257.05	-3556.63	-29.48	1237.17	0.00	0.00	0.00	-1841.62	96.84	1679.25	-3530.29	-14.00	1642.24	-3415.71	170.83	1618.57	-3480.76	41.32	1618.09	589.35	-22.95	78.17	1187.68	-0.92	79.00	567.02
0.07000	-3155.71	98.52	18.42	-3181.91	109.20	10.70	-3267.97	15.76	23.10	-3372.52	52.04	77.85	-3660.77	-48.21	2.72	-3636.98	-15.63	18.40	-3389.09	269.36	-5.07	-1537.87	-10.31	257.05	-3556.63	-29.48	1237.17	0.00	0.00	0.00	-1841.62	96.84	1679.25	-3530.29	-14.00	1642.24	-3423.40	169.76	1619.31	-3463.79	43.13	1615.22	589.94	-22.77	78.42	1187.97	-0.76	79.21	566.25
0.08000	-3155.71	98.52	18.42	-3181.91	109.20	10.70	-3267.97	15.76	23.10	-3372.52	52.04	77.85	-3660.77	-48.21	2.72	-3636.98	-15.63	18.40	-3360.99	269.31	0.06	-1537.87	-10.31	257.05	-3556.63	-29.48	1237.17	0.00	0.00	0.00	-1841.62	96.84	1679.25	-3530.29	-14.00	1642.24	-3408.11	167.87	1618.84	-3466.57	43.55	1615.84	590.46	-22.82	78.42	1188.10	-0.35	79.33	566.26
0.09000	-3155.71	98.52	18.42	-3181.91	109.20	10.70	-3267.97	15.76	23.10	-3372.52	52.04	77.85	-3660.77	-48.21	2.72	-3636.98	-15.63	18.40	-3362.05	267.80	-0.99	-1537.87	-10.31	257.05	-3556.63	-29.48	1237.17	0.00	0.00	0.00	-1841.62	96.84	1679.25	-3530.29	-14.00	1642.24	-3385.91	170.38	1617.98	-3433.46	44.85	1616.24	590.41	-22.36	78.62	1187.99	-0.87	79.06	566.92
0.10000	-3155.71	98.52	18.42	-3181.91	109.20	10.70	-3267.97	15.76	23.10	-3372.52	52.04	77.85	-3660.77	-48.21	2.72	-3636.98	-15.63	18.40	-3326.72	268.01	5.15	-1537.87	-10.31	257.05	-3556.63	-29.48	1237.17	0.00	0.00	0.00	-1841.62	96.84	1679.25	-3530.29	-14.00	1642.24	-3415.99	169.57	1618.19	-3477.72	41.65	1617.20	589.91	-22.49	78.49	1187.53	-1.05	79.03	567.15
0.11000	-3155.71	98.52	18.42	-3181.91	109.20	10.70	-3267.97	15.76	23.10	-3372.52	52.04	77.85	-3660.77	-48.21	2.72	-3636.98	-15.63	18.40	-3353.85	270.06	1.34	-1537.87	-10.31	257.05	-3556.63	-29.48	1237.17	0.00	0.00	0.00	-1841.62	96.84	1679.25	-3530.29	-14.00	1642.24	-3431.66	167.56	1619.22	-3464.14	42.21	1617.46	589.93	-22.65	78.69	1187.36	-0.64	78.96	567.18
0.12000	-3155.71	98.52	18.42	-3181.91	109.20	10.70	-3267.97	15.76	23.10	-3372.52	52.04	77.85	-3660.77	-48.21	2.72	-3636.98	-15.63	18.40	-3307.47	269.06	6.77	-1537.87	-10.31	257.05	-3556.63	-29.48	1237.17	0.00	0.00	0.00	-1841.62	96.84	1679.25	-3530.29	-14.00	1642.24	-3405.38	169.19	1617.62	-3430.30	41.37	1616.04	589.32	-22.62	78.46	1187.40	-0.18	79.09	567.31
0.13000	-3155.71	98.52	18.42	-3181.91	109.20	10.70	-3267.97	15.76	23.10	-3372.52	52.04	77.85	-3660.77	-48.21	2.72	-3636.98	-15.63	18.40	-3371.65	270.23	-2.73	-1537.87	-10.31	257.05	-3556.63	-29.48	1237.17	0.00	0.00	0.00	-1841.62	96.84	1679.25	-3530.29	-14.00	1642.24	-3428.47	169.88	1618.59	-3471.66	43.40	1617.66	590.22	-22.76	78.36	1187.74	-0.02	79.59	566.87
0.14000	-3155.71	98.52	18.42	-3181.91	109.20	10.70	-3267.97	15.76	23.10	-3372.52	52.04	77.85	-3660.77	-48.21	2.72	-3636.98	-15.63	18.40	-3323.67	270.47	6.48	-1537.87	-10.31	257.05	-3556.63	-29.48	1237.17	0.00	0.00	0.00	-1841.62	96.84	1679.25	-3530.29	-14.00	1642.24	-3397.08	170.01	1618.65	-3446.34	45.94	1616.27	590.90	-22.48	78.73	1187.82	-0.49	79.56	567.65
0.15000	-3155.71	98.52	18.42	-3181.91	109.20	10.70	-3267.97	15.76	23.10	-3372.52	52.04	77.85	-3660.77	-48.21	2.72	-3636.98	-15.63	18.40	-3345.56	271.00	1.43	-1537.87	-10.31	257.05	-3556.63	-29.48	1237.17	0.00	0.00	0.00	-1841.62	96.84	1679.25	-3530.29	-14.00	1642.24	-3392.67	169.28	1618.52	-3435.36	42.97	1617.73	590.01	-22.41	78.48	1188.00	-0.80	79.43	567.56
0.16000	-3155.71	98.52	18.42	-3181.91	109.20	10.70	-3267.97	15.76	23.10	-3372.52	52.04	77.85	-3660.77	-48.21	2.72	-3636.98	-15.63	18.40	-3347.66	268.14	1.60	-1537.87	-10.31	257.05	-3556.63	-29.48	1237.17	0.00	0.00	0.00	-1841.62	96.84	1679.25	-3530.29	-14.00	1642.24	-3410.95	169.47	1619.09	-3423.61	42.30	1616.62	589.49	-22.28	78.46	1187.75	-0.21	79.30	567.86
0.17000	-3155.71	98.52	18.42	-3181.91	109.20	10.70	-3267.97	15.76	23.10	-3372.52	52.04	77.85	-3660.77	-48.21	2.72	-3636.98	-15.63	18.40	-3359.63	267.48	-0.08	-1537.87	-10.31	257.05	-3556.63	-29.48	1237.17	0.00	0.00	0.00	-1841.62	96.84	1679.25	-3530.29	-14.00	1642.24	-3426.83	167.64	1619.53	-3438.97	45.51	1615.61	588.94	-22.42	78.26	1187.38	-0.37	79.31	567.46
0.18000	-3155.71	98.52	18.42	-3181.91	109.20	10.70	-3267.97	15.76	23.10	-3372.52	52.04	77.85	-3660.77	-48.21	2.72	-3636.98	-15.63	18.40	-3405.50	270.00	-7.81	-1537.87	-10.31	257.05	-3556.63	-29.48	1237.17	0.00	0.00	0.00	-1841.62	96.84	1679.25	-3530.29	-14.00	1642.24	-3412.33	168.81	1618.69	-3461.18	42.26	1615.69	589.33	-22.43	78.38	1187.92	-0.38	79.44	567.27
0.19000	-3155.71	98.52	18.42	-3181.91	109.20	10.70	-3267.97	15.76	23.10	-3372.52	52.04	77.85	-3660.77	-48.21	2.72	-3636.98	-15.63	18.40	-3356.45	268.29	1.11	-1537.87	-10.31	257.05	-3556.63	-29.48	1237.17	0.00	0.00	0.00	-1841.62	96.84	1679.25	-3530.29	-14.00	1642.24	-3429.13	168.10	1619.01	-3490.66	45.01	1618.22	589.85	-22.54	78.45	1187.79	-0.12	79.05	567.67
0.20000	-3155.71	98.52	18.42	-3181.91	109.20	10.70	-3267.97	15.76	23.10	-3372.52	52.04	77.85	-3660.77	-48.21	2.72	-3636.98	-15.63	18.40	-3345.87	267.90	2.89	-1537.87	-10.31	257.05	-3556.63	-29.48	1237.17	0.00	0.00	0.00	-1841.62	96.84	1679.25	-3530.29	-14.00	1642.24	-3425.31	169.27	1618.32	-3457.55	44.41	1616.20	589.81	-22.77	78.37	1187.57	0.05	79.14	567.92
0.21000	-3155.71	98.52	18.42	-3181.91	109.20	10.70	-3267.97	15.76	23.10	-3372.52	52.04	77.85	-3660.77	-48.21	2.72	-3636.98	-15.63	18.40	-3402.66	269.07	-6.57	-1537.87	-10.31	257.05	-3556.63	-29.48	1237.17	0.00	0.00	0.00	-1841.62	96.84	1679.25	-3530.29	-14.00	1642.24	-3404.85	171.55	1616.97	-3411.58	42.49	1614.06	588.62	-23.13	77.94	1188.00	-0.42	79.25	567.44
0.22000	-3155.71	98.52	18.42	-3181.91	109.20	10.70	-3267.97	15.76	23.10	-3372.52	52.04	77.85	-3660.77	-48.21	2.72	-3636.98	-15.63	18.40	-3414.04	269.37	-10.55	-1537.87	-10.31	257.05	-3556.63	-29.48	1237.17	0.00	0.00	0.00	-1841.62	96.84	1679.25	-3530.29	-14.00	1642.24	-3423.23	170.60	1618.92	-3422.42	43.89	1616.17	589.19	-22.96	78.27	1187.86	-0.59	79.09	567.45
0.23000	-3155.71	98.52	18.42	-3181.91	109.20	10.70	-3267.97	15.76	23.10	-3372.52	52.04	77.85	-3660.77	-48.21	2.72	-3636.98	-15.63	18.40	-3364.45	268.16	-1.53	-1537.87	-10.31	257.05	-3556.63	-29.48	1237.17	0.00	0.00	0.00	-1841.62	96.84	1679.25	-3530.29	-14.00	1642.24	-3389.85	169.47	1618.09	-3431.98	42.35	1614.56	589.76	-23.00	78.36	1187.40	-0.96	79.04	567.20
0.24000	-3155.71	98.52	18.42	-3181.91	109.20	10.70	-3267.97	15.76	23.10	-3372.52	52.04	77.85	-3660.77	-48.21	2.72	-3636.98	-15.63	18.40	-3351.70	266.81	1.08	-1537.87	-10.31	257.05	-3556.63	-29.48	1237.17	0.00	0.00	0.00	-1841.62	96.84	1679.25	-3530.29	-14.00	1642.24	-3405.24	169.27	1618.14	-3465.20	42.55	1615.98	589.74	-22.71	78.42	1188.01	-0.35	79.30	568.37
0.25000	-3155.71	98.52	18.42	-3181.91	109.20	10.70	-3267.97	15.76	23.10	-3372.52	52.04	77.85	-3660.77	-48.21	2.72	-3636.98	-15.63	18.40	-3328.01	268.38	5.23	-1537.87	-10.31	257.05	-3556.63	-29.48	1237.17	0.00	0.00	0.00	-1841.62	96.84	1679.25	-3530.29	-14.00	1642.24	-3418.71	169.70	1619.10	-3453.68	45.82	1616.18	589.88	-22.65	78.62	1188.03	-0.24	79.31	567.36
0.26000	-3155.71	98.52	18.42	-3181.91	109.20	10.70	-3267.97	15.76	23.10	-3372.52	52.04	77.85	-3660.77	-48.21	2.72	-3636.98	-15.63	18.40	-3350.87	268.85	0.94	-1537.87	-10.31	257.05	-3556.63	-29.48	1237.17	0.00	0.00	0.00	-1841.62	96.84	1679.25	-3530.29	-14.00	1642.24	-3407.12	170.36	1618.56	-3424.40	43.58	1615.50	589.05	-22.79	78.19	1187.67	-0.31	79.16	566.57
0.27000	-3155.71	98.52	18.42	-3181.91	109.20	10.70	-3267.97	15.76	23.10	-3372.52	52.04	77.85	-3660.77	-48.21	2.72	-3636.98	-15.63	18.40	-3376.87	266.20	-3.51	-1537.87	-10.31	257.05	-3556.63	-29.48	1237.17	0.00	0.00	0.00	-1841.62	96.84	1679.25	-3530.29	-14.00	1642.24	-3397.17	170.97	1617.66	-3406.42	43.58	1613.79	590.10	-22.83	78.53	1187.68	-0.08	79.00	567.46
0.28000	-3155.71	98.52	18.42	-3181.91	109.20	10.70	-3267.97	15.76	23.10	-3372.52	52.04	77.85	-3660.77	-48.21	2.72	-3636.98	-15.63	18.40	-3333.00	268.88	2.86	-1537.87	-10.31	257.05	-3556.63	-29.48	1237.17	0.00	0.00	0.00	-1841.62	96.84	1679.25	-3530.29	-14.00	1642.24	-3427.27	169.34	1618.56	-3435.26	45.71	1615.23	590.07	-22.58	78.65	1187.18	-0.74	79.02	567.17
0.29000	-3155.71	98.52	18.42	-3181.91	109.20	10.70	-3267.97	15.76	23.10	-3372.52	52.04	77.85	-3660.77	-48.21	2.72	-3636.98	-15.63	18.40	-3337.21	268.79	2.01	-1537.87	-10.31	257.05	-3556.63	-29.48	1237.17	0.00	0.00	0.00	-1841.62	96.84	1679.25	-3530.29	-14.00	1642.24	-3414.30	169.58	1618.56	-3447.62	42.68	1614.89	589.66	-22.64	78.44	1187.65	-0.90	79.10	566.88
0.30000	-3155.71	98.52	18.42	-3181.91	109.20	10.70	-3267.97	15.76	23.10	-3372.52	52.04	77.85	-3660.77	-48.21	2.72	-3636.98	-15.63	18.40	-3387.69	267.96	-4.00	-1537.87	-10.31	257.05	-3556.63	-29.48	1237.17	0.00	0.00	0.00	-1841.62	96.84	1679.25	-3530.29	-14.00	1642.24	-3437.21	169.62	1619.52	-3454.31	41.69	1616.04	589.27	-22.22	78.42	1188.06	-0.08	79.50	567.27
0.31000	-3155.71	98.52	18.42	-3181.91	109.20	10.70	-3267.97	15.76	23.10	-3372.52	52.04	77.85	-3660.77	-48.21	2.72	-3636.98	-15.63	18.40	-3370.91	269.47	-4.17	-1537.87	-10.31	257.05	-3556.63	-29.48	1237.17	0.00	0.00	0.00	-1841.62	96.84	1679.25	-3530.29	-14.00	1642.24	-3428.48	168.56	1619.29	-3462.42	40.66	1615.54	589.38	-22.14	78.76	1186.47	-0.57	78.73	566.99
0.32000	-3155.71	98.52	18.42	-3181.91	109.20	10.70	-3267.97	15.76	23.10	-3372.52	52.04	77.85	-3660.77	-48.21	2.72	-3636.98	-15.63	18.40	-3323.22	268.59	5.60	-1537.87	-10.31	257.05	-3556.63	-29.48	1237.17	0.00	0.00	0.00	-1841.62	96.84	1679.25	-3530.29	-14.00	1642.24	-3439.42	170.60	1618.63	-3449.61	42.12	1616.90	590.57	-22.79	78.59	1186.59	-0.16	79.08	567.22
0.33000	-3155.71	98.52	18.42	-3181.91	109.20	10.70	-3267.97	15.76	23.10	-3372.52	52.04	77.85	-3660.77	-48.21	2.72	-3636.98	-15.63	18.40	-3358.24	269.11	-0.45	-1537.87	-10.31	257.05	-3556.63	-29.48	1237.17	0.00	0.00	0.00	-1841.62	96.84	1679.25	-3530.29	-14.00	1642.24	-3414.57	170.25	1617.43	-3433.82	44.45	1615.62	589.81	-22.45	78.40	1187.68	0.12	79.34	566.75
0.34000	-3155.71	98.52	18.42	-3181.91	109.20	10.70	-3267.97	15.76	23.10	-3372.52	52.04	77.85	-3660.77	-48.21	2.72	-3636.98	-15.63	18.40	-3369.85	267.00	-1.78	-1537.87	-10.31	257.05	-3556.63	-29.48	1237.17	0.00	0.00	0.00	-1841.62	96.84	1679.25	-3530.29	-14.00	1642.24	-3428.97	169.58	1618.58	-3430.78	42.20	1615.40	589.43	-22.65	78.28	1188.28	0.01	79.34	567.13
0.35000	-3155.71	98.52	18.42	-3181.91	109.20	10.70	-3267.97	15.76	23.10	-3372.52	52.04	77.85	-3660.77	-48.21	2.72	-3636.98	-15.63	18.40	-3319.00	268.63	5.04	-1537.87	-10.31	257.05	-3556.63	-29.48	1237.17	0.00	0.00	0.00	-1841.62	96.84	1679.25	-3530.29	-14.00	1642.24	-3397.98	170.16	1617.76	-3449.01	40.93	1616.34	589.88	-22.67	78.53	1187.57	-0.01	79.44	567.62
0.36000	-3155.71	98.52	18.42	-3181.91	109.20	10.70	-3267.97	15.76	23.10	-3372.52	52.04	77.85	-3660.77	-48.21	2.72	-3636.98	-15.63	18.40	-3342.14	267.59	2.32	-1537.87	-10.31	257.05	-3556.63	-29.48	1237.17	0.00	0.00	0.00	-1841.62	96.84	1679.25	-3530.29	-14.00	1642.24	-3402.66	170.62	1618.16	-3443.87	44.93	1618.46	589.48	-22.49	78.35	1187.18	-0.27	79.29	566.79
0.37000	-3155.71	98.52	18.42	-3181.91	109.20	10.70	-3267.97	15.76	23.10	-3372.52	52.04	77.85	-3660.77	-48.21	2.72	-3636.98	-15.63	18.40	-3309.73	272.79	5.99	-1537.87	-10.31	257.05	-3556.63	-29.48	1237.17	0.00	0.00	0.00	-1841.62	96.84	1679.25	-3530.29	-14.00	1642.24	-3433.80	169.55	1619.50	-3446.14	42.32	1617.87	589.36	-22.66	78.20	1187.38	-0.26	79.23	566.38
0.38000	-3155.71	98.52	18.42	-3181.91	109.20	10.70	-3267.97	15.76	23.10	-3372.52	52.04	77.85	-3660.77	-48.21	2.72	-3636.98	-15.63	18.40	-3382.53	271.18	-5.09	-1537.87	-10.31	257.05	-3556.63	-29.48	1237.17	0.00	0.00	0.00	-1841.62	96.84	1679.25	-3530.29	-14.00	1642.24	-3442.86	169.41	1619.64	-3458.34	42.69	1617.03	590.12	-22.61	78.70	1187.95	-0.73	79.22	567.82
0.39000	-3155.71	98.52	18.42	-3181.91	109.20	10.70	-3267.97	15.76	23.10	-3372.52	52.04	77.85	-3660.77	-48.21	2.72	-3636.98	-15.63	18.40	-3352.04	270.61	0.56	-1537.87	-10.31	257.05	-3556.63	-29.48	1237.17	0.00	0.00	0.00	-1841.62	96.84	1679.25	-3530.29	-14.00	1642.24	-3419.76	169.77	1618.63	-3463.10	43.54	1619.10	589.74	-22.69	78.47	1187.27	-0.54	79.33	567.87
0.40000	-3155.71	98.52	18.42	-3181.91	109.20	10.70	-3267.97	15.76	23.10	-3372.52	52.04	77.85	-3660.77	-48.21	2.72	-3636.98	-15.63	18.40	-3355.86	269.68	1.08	-1537.87	-10.31	257.05	-3556.63	-29.48	1237.17	0.00	0.00	0.00	-1841.62	96.84	1679.25	-3530.29	-14.00	1642.24	-3414.49	169.38	1618.13	-3453.29	40.33	1616.08	588.97	-22.66	78.11	1187.41	-0.84	79.28	566.02
0.41000	-3155.71	98.52	18.42	-3181.91	109.20	10.70	-3267.97	15.76	23.10	-3372.52	52.04	77.85	-3660.77	-48.21	2.72	-3636.98	-15.63	18.40	-3319.33	268.31	5.18	-1537.87	-10.31	257.05	-3556.63	-29.48	1237.17	0.00	0.00	0.00	-1841.62	96.84	1679.25	-3530.29	-14.00	1642.24	-3398.20	169.26	1617.82	-3436.72	41.48	1616.06	589.40	-22.93	78.33	1187.31	-0.52	79.14	566.91
0.42000	-3155.71	98.52	18.42	-3181.91	109.20	10.70	-3267.97	15.76	23.10	-3372.52	52.04	77.85	-3660.77	-48.21	2.72	-3636.98	-15.63	18.40	-3332.50	267.66	4.35	-1537.87	-10.31	257.05	-3556.63	-29.48	1237.17	0.00	0.00	0.00	-1841.62	96.84	1679.25	-3530.29	-14.00	1642.24	-3413.66	168.66	1618.87	-3447.02	42.53	1616.59	591.00	-22.87	78.88	1187.30	-0.01	79.09	567.37
0.43000	-3155.71	98.52	18.42	-3181.91	109.20	10.70	-3267.97	15.76	23.10	-3372.52	52.04	77.85	-3660.77	-48.21	2.72	-3636.98	-15.63	18.40	-3386.96	269.77	-6.11	-1537.87	-10.31	257.05	-3556.63	-29.48	1237.17	0.00	0.00	0.00	-1841.62	96.84	1679.25	-3530.29	-14.00	1642.24	-3406.38	167.91	1617.67	-3451.15	41.27	1616.32	589.96	-22.98	78.43	1187.92	-0.12	79.30	567.91
0.44000	-3155.71	98.52	18.42	-3181.91	109.20	10.70	-3267.97	15.76	23.10	-3372.52	52.04	77.85	-3660.77	-48.21	2.72	-3636.98	-15.63	18.40	-3376.02	271.03	-2.42	-1537.87	-10.31	257.05	-3556.63	-29.48	1237.17	0.00	0.00	0.00	-1841.62	96.84	1679.25	-3530.29	-14.00	1642.24	-3438.94	167.35	1618.89	-3456.01	41.65	1616.45	589.67	-22.87	78.44	1187.69	-0.56	79.14	566.59
0.45000	-3155.71	98.52	18.42	-3181.91	109.20	10.70	-3267.97	15.76	23.10	-3372.52	52.04	77.85	-3660.77	-48.21	2.72	-3636.98	-15.63	18.40	-3365.35	268.40	-1.14	-1537.87	-10.31	257.05	-3556.63	-29.48	1237.17	0.00	0.00	0.00	-1841.62	96.84	1679.25	-3530.29	-14.00	1642.24	-3440.33	168.69	1619.02	-3436.57	42.74	1614.79	589.98	-22.88	78.53	1187.87	-0.68	79.45	566.53
0.46000	-3155.71	98.52	18.42	-3181.91	109.20	10.70	-3267.97	15.76	23.10	-3372.52	52.04	77.85	-3660.77	-48.21	2.72	-3636.98	-15.63	18.40	-3306.39	271.97	7.26	-1537.87	-10.31	257.05	-3556.63	-29.48	1237.17	0.00	0.00	0.00	-1841.62	96.84	1679.25	-3530.29	-14.00	1642.24	-3437.87	168.58	1619.23	-3439.11	43.32	1615.60	589.82	-22.69	78.37	1187.42	-0.20	79.33	566.81
0.47000	-3155.71	98.52	18.42	-3181.91	109.20	10.70	-3267.97	15.76	23.10	-3372.52	52.04	77.85	-3660.77	-48.21	2.72	-3636.98	-15.63	18.40	-3368.72	270.56	0.03	-1537.87	-10.31	257.05	-3556.63	-29.48	1237.17	0.00	0.00	0.00	-1841.62	96.84	1679.25	-3530.29	-14.00	1642.24	-3403.91	169.52	1618.56	-3441.84	42.50	1615.17	589.89	-23.15	78.34	1187.69	-0.24	79.29	566.23
0.48000	-3155.71	98.52	18.42	-3181.91	109.20	10.70	-3267.97	15.76	23.10	-3372.52	52.04	77.85	-3660.77	-48.21	2.72	-3636.98	-15.63	18.40	-3429.58	270.56	-12.64	-1537.87	-10.31	257.05	-3556.63	-29.48	1237.17	0.00	0.00	0.00	-1841.62	96.84	1679.25	-3530.29	-14.00	1642.24	-3403.05	170.03	1619.12	-3424.22	44.15	1614.92	590.40	-22.79	78.47	1187.35	-0.18	79.18	566.78
0.49000	-3155.71	98.52	18.42	-3181.91	109.20	10.70	-3267.97	15.76	23.10	-3372.52	52.04	77.85	-3660.77	-48.21	2.72	-3636.98	-15.63	18.40	-3383.80	268.86	-4.74	-1537.87	-10.31	257.05	-3556.63	-29.48	1237.17	0.00	0.00	0.00	-1841.62	96.84	1679.25	-3530.29	-14.00	1642.24	-3397.53	172.51	1618.59	-3427.47	44.36	1615.24	589.71	-23.16	78.27	1187.49	-0.09	79.30	566.76
0.50000	-3155.71	98.52	18.42	-3181.91	109.20	10.70	-3267.97	15.76	23.10	-3372.52	52.04	77.85	-3660.77	-48.21	2.72	-3636.98	-15.63	18.40	-3373.22	269.49	-3.55	-1537.87	-10.31	257.05	-3556.63	-29.48	1237.17	0.00	0.00	0.00	-1841.62	96.84	1679.25	-3530.29	-14.00	1642.24	-3433.51	170.74	1618.91	-3436.75	42.14	1615.91	588.35	-23.21	77.99	1187.21	-0.16	79.36	567.66
0.51000	-3155.71	98.52	18.42	-3181.91	109.20	10.70	-3267.97	15.76	23.10	-3372.52	52.04	77.85	-3660.77	-48.21	2.72	-3636.98	-15.63	18.40	-3347.38	269.20	1.00	-1537.87	-10.31	257.05	-3556.63	-29.48	1237.17	0.00	0.00	0.00	-1841.62	96.84	1679.25	-3530.29	-14.00	1642.24	-3429.44	170.35	1618.04	-3449.41	45.77	1618.08	590.03	-23.25	78.41	1188.08	-0.60	79.20	566.87
0.52000	-3155.71	98.52	18.42	-3181.91	109.20	10.70	-3267.97	15.76	23.10	-3372.52	52.04	77.85	-3660.77	-48.21	2.72	-3636.98	-15.63	18.40	-3399.98	267.35	-5.70	-1537.87	-10.31	257.05	-3556.63	-29.48	1237.17	0.00	0.00	0.00	-1841.62	96.84	1679.25	-3530.29	-14.00	1642.24	-3398.61	170.48	1617.92	-3457.83	44.30	1615.94	589.64	-23.13	78.36	1187.94	-0.61	79.46	566.49
0.53000	-3155.71	98.52	18.42	-3181.91	109.20	10.70	-3267.97	15.76	23.10	-3372.52	52.04	77.85	-3660.77	-48.21	2.72	-3636.98	-15.63	18.40	-3379.03	267.90	-3.48	-1537.87	-10.31	257.05	-3556.63	-29.48	1237.17	0.00	0.00	0.00	-1841.62	96.84	1679.25	-3530.29	-14.00	1642.24	-3402.10	170.78	1618.76	-3474.39	41.11	1617.18	589.20	-22.79	78.16	1187.79	-0.54	79.20	566.75
0.54000	-3155.71	98.52	18.42	-3181.91	109.20	10.70	-3267.97	15.76	23.10	-3372.52	52.04	77.85	-3660.77	-48.21	2.72	-3636.98	-15.63	18.40	-3346.20	268.89	0.84	-1537.87	-10.31	257.05	-3556.63	-29.48	1237.17	0.00	0.00	0.00	-1841.62	96.84	1679.25	-3530.29	-14.00	1642.24	-3419.10	170.93	1619.45	-3466.25	40.12	1617.20	588.38	-22.85	77.86	1187.12	-0.52	79.04	566.35
0.55000	-3155.71	98.52	18.42	-3181.91	109.20	10.70	-3267.97	15.76	23.10	-3372.52	52.04	77.85	-3660.77	-48.21	2.72	-3636.98	-15.63	18.40	-3384.54	269.90	-3.67	-1537.87	-10.31	257.05	-3556.63	-29.48	1237.17	0.00	0.00	0.00	-1841.62	96.84	1679.25	-3530.29	-14.00	1642.24	-3415.40	169.57	1619.62	-3452.52	39.69	1617.02	591.70	-22.18	79.05	1187.06	-0.38	79.12	567.32
0.56000	-3155.71	98.52	18.42	-3181.91	109.20	10.70	-3267.97	15.76	23.10	-3372.52	52.04	77.85	-3660.77	-48.21	2.72	-3636.98	-15.63	18.40	-3421.34	267.86	-10.81	-1537.87	-10.31	257.05	-3556.63	-29.48	1237.17	0.00	0.00	0.00	-1841.62	96.84	1679.25	-3530.29	-14.00	1642.24	-3423.33	170.57	1619.41	-3455.74	40.12	1618.25	591.34	-22.54	78.95	1187.32	-0.22	79.07	567.21
0.57000	-3155.71	98.52	18.42	-3181.91	109.20	10.70	-3267.97	15.76	23.10	-3372.52	52.04	77.85	-3660.77	-48.21	2.72	-3636.98	-15.63	18.40	-3379.59	266.40	-5.12	-1537.87	-10.31	257.05	-3556.63	-29.48	1237.17	0.00	0.00	0.00	-1841.62	96.84	1679.25	-3530.29	-14.00	1642.24	-3412.86	172.17	1619.11	-3448.31	41.26	1617.10	591.00	-22.53	78.75	1187.11	-0.17	79.29	566.72
0.58000	-3155.71	98.52	18.42	-3181.91	109.20	10.70	-3267.97	15.76	23.10	-3372.52	52.04	77.85	-3660.77	-48.21	2.72	-3636.98	-15.63	18.40	-3358.93	270.68	0.57	-1537.87	-10.31	257.05	-3556.63	-29.48	1237.17	0.00	0.00	0.00	-1841.62	96.84	1679.25	-3530.29	-14.00	1642.24	-3396.15	171.21	1619.64	-3429.03	43.25	1615.93	589.95	-22.26	78.59	1187.52	-0.59	79.16	566.91
0.59000	-3155.71	98.52	18.42	-3181.91	109.20	10.70	-3267.97	15.76	23.10	-3372.52	52.04	77.85	-3660.77	-48.21	2.72	-3636.98	-15.63	18.40	-3389.18	270.51	-3.07	-1537.87	-10.31	257.05	-3556.63	-29.48	1237.17	0.00	0.00	0.00	-1841.62	96.84	1679.25	-3530.29	-14.00	1642.24	-3416.65	167.86	1619.70	-3436.71	42.70	1617.35	589.59	-22.63	78.57	1187.91	-0.37	79.30	566.95
0.60000	-3155.71	98.52	18.42	-3181.91	109.20	10.70	-3267.97	15.76	23.10	-3372.52	52.04	77.85	-3660.77	-48.21	2.72	-3636.98	-15.63	18.40	-3376.27	268.59	-3.72	-1537.87	-10.31	257.05	-3556.63	-29.48	1237.17	0.00	0.00	0.00	-1841.62	96.84	1679.25	-3530.29	-14.00	1642.24	-3425.25	171.53	1620.69	-3422.06	43.42	1616.30	589.21	-22.78	78.29	1187.37	-0.15	79.17	567.45
0.61000	-3155.71	98.52	18.42	-3181.91	109.20	10.70	-3267.97	15.76	23.10	-3372.52	52.04	77.85	-3660.77	-48.21	2.72	-3636.98	-15.63	18.40	-3354.58	267.81	-1.96	-1537.87	-10.31	257.05	-3556.63	-29.48	1237.17	0.00	0.00	0.00	-1841.62	96.84	1679.25	-3530.29	-14.00	1642.24	-3417.91	170.49	1620.87	-3451.81	42.67	1617.90	590.21	-22.15	78.75	1187.81	-0.64	79.04	567.89
0.62000	-3155.71	98.52	18.42	-3181.91	109.20	10.70	-3267.97	15.76	23.10	-3372.52	52.04	77.85	-3660.77	-48.21	2.72	-3636.98	-15.63	18.40	-3374.97	267.24	-5.04	-1537.87	-10.31	257.05	-3556.63	-29.48	1237.17	0.00	0.00	0.00	-1841.62	96.84	1679.25	-3530.29	-14.00	1642.24	-3410.10	170.41	1620.27	-3446.37	42.58	1616.47	589.47	-22.24	78.36	1188.88	-0.35	79.72	567.81
0.63000	-3155.71	98.52	18.42	-3181.91	109.20	10.70	-3267.97	15.76	23.10	-3372.52	52.04	77.85	-3660.77	-48.21	2.72	-3636.98	-15.63	18.40	-3352.38	272.33	-1.00	-1537.87	-10.31	257.05	-3556.63	-29.48	1237.17	0.00	0.00	0.00	-1841.62	96.84	1679.25	-3530.29	-14.00	1642.24	-3410.71	169.39	1619.04	-3429.69	40.49	1615.82	589.45	-22.60	78.29	1188.67	-0.41	79.43	566.85
0.64000	-3155.71	98.52	18.42	-3181.91	109.20	10.70	-3267.97	15.76	23.10	-3372.52	52.04	77.85	-3660.77	-48.21	2.72	-3636.98	-15.63	18.40	-3417.64	269.15	-11.01	-1537.87	-10.31	257.05	-3556.63	-29.48	1237.17	0.00	0.00	0.00	-1841.62	96.84	1679.25	-3530.29	-14.00	1642.24	-3396.51	170.39	1619.72	-3418.94	41.74	1615.43	588.98	-22.66	78.12	1188.45	-0.39	79.45	566.98
0.65000	-3155.71	98.52	18.42	-3181.91	109.20	10.70	-3267.97	15.76	23.10	-3372.52	52.04	77.85	-3660.77	-48.21	2.72	-3636.98	-15.63	18.40	-3346.76	267.80	1.74	-1537.87	-10.31	257.05	-3556.63	-29.48	1237.17	0.00	0.00	0.00	-1841.62	96.84	1679.25	-3530.29	-14.00	1642.24	-3411.62	168.65	1620.04	-3459.70	42.49	1616.28	590.13	-22.84	78.51	1187.81	-0.05	79.67	566.69
0.66000	-3155.71	98.52	18.42	-3181.91	109.20	10.70	-3267.97	15.76	23.10	-3372.52	52.04	77.85	-3660.77	-48.21	2.72	-3636.98	-15.63	18.40	-3358.26	268.96	1.58	-1537.87	-10.31	257.05	-3556.63	-29.48	1237.17	0.00	0.00	0.00	-1841.62	96.84	1679.25	-3530.29	-14.00	1642.24	-3426.73	168.24	1620.47	-3468.56	39.41	1617.99	589.56	-22.46	78.49	1187.35	-0.38	79.28	567.17
0.67000	-3155.71	98.52	18.42	-3181.91	109.20	10.70	-3267.97	15.76	23.10	-3372.52	52.04	77.85	-3660.77	-48.21	2.72	-3636.98	-15.63	18.40	-3375.31	270.12	-1.01	-1537.87	-10.31	257.05	-3556.63	-29.48	1237.17	0.00	0.00	0.00	-1841.62	96.84	1679.25	-3530.29	-14.00	1642.24	-3429.53	168.70	1621.73	-3477.40	41.90	1619.88	589.29	-22.62	78.30	1186.69	-0.34	79.27	568.16
0.68000	-3155.71	98.52	18.42	-3181.91	109.20	10.70	-3267.97	15.76	23.10	-3372.52	52.04	77.85	-3660.77	-48.21	2.72	-3636.98	-15.63	18.40	-3336.50	270.25	4.32	-1537.87	-10.31	257.05	-3556.63	-29.48	1237.17	0.00	0.00	0.00	-1841.62	96.84	1679.25	-3530.29	-14.00	1642.24	-3433.55	170.96	1620.35	-3488.26	41.08	1618.91	590.02	-22.34	78.62	1187.34	-0.23	79.06	567.18
0.69000	-3155.71	98.52	18.42	-3181.91	109.20	10.70	-3267.97	15.76	23.10	-3372.52	52.04	77.85	-3660.77	-48.21	2.72	-3636.98	-15.63	18.40	-3343.36	269.88	1.76	-1537.87	-10.31	257.05	-3556.63	-29.48	1237.17	0.00	0.00	0.00	-1841.62	96.84	1679.25	-3530.29	-14.00	1642.24	-3420.32	170.29	1619.79	-3484.28	41.75	1616.15	589.82	-22.75	78.49	1187.80	-1.11	79.40	567.46
0.70000	-3155.71	98.52	18.42	-3181.91	109.20	10.70	-3267.97	15.76	23.10	-3372.52	52.04	77.85	-3660.77	-48.21	2.72	-3636.98	-15.63	18.40	-3409.28	271.18	-7.75	-1537.87	-10.31	257.05	-3556.63	-29.48	1237.17	0.00	0.00	0.00	-1841.62	96.84	1679.25	-3530.29	-14.00	1642.24	-3414.61	170.01	1620.87	-3467.76	41.81	1617.14	589.78	-23.26	78.52	1188.10	-0.16	79.62	566.98
0.71000	-3155.71	98.52	18.42	-3181.91	109.20	10.70	-3267.97	15.76	23.10	-3372.52	52.04	77.85	-3660.77	-48.21	2.72	-3636.98	-15.63	18.40	-3360.01	267.91	-0.72	-1537.87	-10.31	257.05	-3556.63	-29.48	1237.17	0.00	0.00	0.00	-1841.62	96.84	1679.25	-3530.29	-14.00	1642.24	-3417.42	170.78	1620.85	-3484.27	39.62	1617.68	590.05	-22.90	78.50	1187.78	-0.11	79.44	567.36
0.72000	-3155.71	98.52	18.42	-3181.91	109.20	10.70	-3267.97	15.76	23.10	-3372.52	52.04	77.85	-3660.77	-48.21	2.72	-3636.98	-15.63	18.40	-3361.30	269.21	-1.05	-1537.87	-10.31	257.05	-3556.63	-29.48	1237.17	0.00	0.00	0.00	-1841.62	96.84	1679.25	-3530.29	-14.00	1642.24	-3433.18	171.79	1620.96	-3477.69	40.75	1617.91	589.45	-22.58	78.41	1187.47	-0.12	79.37	567.51
0.73000	-3155.71	98.52	18.42	-3181.91	109.20	10.70	-3267.97	15.76	23.10	-3372.52	52.04	77.85	-3660.77	-48.21	2.72	-3636.98	-15.63	18.40	-3357.80	272.06	0.56	-1537.87	-10.31	257.05	-3556.63	-29.48	1237.17	0.00	0.00	0.00	-1841.62	96.84	1679.25	-3530.29	-14.00	1642.24	-3423.55	171.06	1620.21	-3502.06	43.98	1618.11	589.47	-22.57	78.45	1187.98	-0.39	79.19	567.05
0.74000	-3155.71	98.52	18.42	-3181.91	109.20	10.70	-3267.97	15.76	23.10	-3372.52	52.04	77.85	-3660.77	-48.21	2.72	-3636.98	-15.63	18.40	-3330.45	271.30	4.90	-1537.87	-10.31	257.05	-3556.63	-29.48	1237.17	0.00	0.00	0.00	-1841.62	96.84	1679.25	-3530.29	-14.00	1642.24	-3428.06	171.75	1619.36	-3495.68	41.69	1619.00	589.03	-22.44	78.23	1188.07	-0.93	79.23	567.87
0.75000	-3155.71	98.52	18.42	-3181.91	109.20	10.70	-3267.97	15.76	23.10	-3372.52	52.04	77.85	-3660.77	-48.21	2.72	-3636.98	-15.63	18.40	-3351.28	269.26	0.71	-1537.87	-10.31	257.05	-3556.63	-29.48	1237.17	0.00	0.00	0.00	-1841.62	96.84	1679.25	-3530.29	-14.00	1642.24	-3409.12	171.78	1619.72	-3466.32	42.70	1617.37	589.34	-22.44	78.33	1187.46	-1.16	79.12	567.14
0.76000	-3155.71	98.52	18.42	-3181.91	109.20	10.70	-3267.97	15.76	23.10	-3372.52	52.04	77.85	-3660.77	-48.21	2.72	-3636.98	-15.63	18.40	-3332.89	268.39	1.51	-1537.87	-10.31	257.05	-3556.63	-29.48	1237.17	0.00	0.00	0.00	-1841.62	96.84	1679.25	-3530.29	-14.00	1642.24	-3410.76	170.08	1620.76	-3414.80	45.00	1614.39	590.45	-22.42	78.59	1187.91	-0.70	79.21	565.94
0.77000	-3155.71	98.52	18.42	-3181.91	109.20	10.70	-3267.97	15.76	23.10	-3372.52	52.04	77.85	-3660.77	-48.21	2.72	-3636.98	-15.63	18.40	-3373.19	269.94	-3.70	-1537.87	-10.31	257.05	-3556.63	-29.48	1237.17	0.00	0.00	0.00	-1841.62	96.84	1679.25	-3530.29	-14.00	1642.24	-3415.18	170.06	1621.43	-3421.08	43.46	1617.10	590.75	-22.66	78.80	1187.85	-0.31	79.19	567.30
0.78000	-3155.71	98.52	18.42	-3181.91	109.20	10.70	-3267.97	15.76	23.10	-3372.52	52.04	77.85	-3660.77	-48.21	2.72	-3636.98	-15.63	18.40	-3381.87	268.50	-5.30	-1537.87	-10.31	257.05	-3556.63	-29.48	1237.17	0.00	0.00	0.00	-1841.62	96.84	1679.25	-3530.29	-14.00	1642.24	-3423.15	172.20	1621.33	-3454.41	42.59	1618.00	590.83	-22.71	78.85	1187.21	-0.91	79.11	567.49
0.79000	-3155.71	98.52	18.42	-3181.91	109.20	10.70	-3267.97	15.76	23.10	-3372.52	52.04	77.85	-3660.77	-48.21	2.72	-3636.98	-15.63	18.40	-3347.04	269.40	-0.28	-1537.87	-10.31	257.05	-3556.63	-29.48	1237.17	0.00	0.00	0.00	-1841.62	96.84	1679.25	-3530.29	-14.00	1642.24	-3408.26	170.69	1620.22	-3441.89	44.88	1615.93	589.52	-22.56	78.27	1188.27	-0.67	79.34	567.18
0.80000	-3155.71	98.52	18.42	-3181.91	109.20	10.70	-3267.97	15.76	23.10	-3372.52	52.04	77.85	-3660.77	-48.21	2.72	-3636.98	-15.63	18.40	-3357.95	268.37	0.08	-1537.87	-10.31	257.05	-3556.63	-29.48	1237.17	0.00	0.00	0.00	-1841.62	96.84	1679.25	-3530.29	-14.00	1642.24	-3414.30	171.13	1620.86	-3435.54	43.00	1616.34	588.57	-23.03	78.00	1188.12	-1.06	79.52	567.27
0.81000	-3155.71	98.52	18.42	-3181.91	109.20	10.70	-3267.97	15.76	23.10	-3372.52	52.04	77.85	-3660.77	-48.21	2.72	-3636.98	-15.63	18.40	-3404.33	269.81	-7.94	-1537.87	-10.31	257.05	-3556.63	-29.48	1237.17	0.00	0.00	0.00	-1841.62	96.84	1679.25	-3530.29	-14.00	1642.24	-3419.38	171.20	1620.96	-3464.34	40.63	1618.27	589.61	-22.37	78.51	1188.11	-0.25	79.67	566.62
0.82000	-3155.71	98.52	18.42	-3181.91	109.20	10.70	-3267.97	15.76	23.10	-3372.52	52.04	77.85	-3660.77	-48.21	2.72	-3636.98	-15.63	18.40	-3445.11	270.06	-14.27	-1537.87	-10.31	257.05	-3556.63	-29.48	1237.17	0.00	0.00	0.00	-1841.62	96.84	1679.25	-3530.29	-14.00	1642.24	-3440.56	171.83	1621.34	-3446.56	43.76	1617.08	590.18	-22.75	78.63	1187.18	-0.65	79.13	567.09
0.83000	-3155.71	98.52	18.42	-3181.91	109.20	10.70	-3267.97	15.76	23.10	-3372.52	52.04	77.85	-3660.77	-48.21	2.72	-3636.98	-15.63	18.40	-3342.92	270.77	0.49	-1537.87	-10.31	257.05	-3556.63	-29.48	1237.17	0.00	0.00	0.00	-1841.62	96.84	1679.25	-3530.29	-14.00	1642.24	-3449.58	170.69	1622.45	-3434.15	43.85	1616.21	590.35	-22.95	78.62	1187.27	-0.73	78.92	566.86
0.84000	-3155.71	98.52	18.42	-3181.91	109.20	10.70	-3267.97	15.76	23.10	-3372.52	52.04	77.85	-3660.77	-48.21	2.72	-3636.98	-15.63	18.40	-3351.96	268.98	-0.07	-1537.87	-10.31	257.05	-3556.63	-29.48	1237.17	0.00	0.00	0.00	-1841.62	96.84	1679.25	-3530.29	-14.00	1642.24	-3424.90	173.07	1621.26	-3478.80	42.02	1619.12	590.25	-23.09	78.47	1188.35	-0.44	79.60	567.87
0.85000	-3155.71	98.52	18.42	-3181.91	109.20	10.70	-3267.97	15.76	23.10	-3372.52	52.04	77.85	-3660.77	-48.21	2.72	-3636.98	-15.63	18.40	-3347.48	271.09	2.40	-1537.87	-10.31	257.05	-3556.63	-29.48	1237.17	0.00	0.00	0.00	-1841.62	96.84	1679.25	-3530.29	-14.00	1642.24	-3418.05	173.24	1621.74	-3467.83	41.11	1618.84	589.39	-22.25	78.23	1187.33	-0.49	79.42	569.31
0.86000	-3155.71	98.52	18.42	-3181.91	109.20	10.70	-3267.97	15.76	23.10	-3372.52	52.04	77.85	-3660.77	-48.21	2.72	-3636.98	-15.63	18.40	-3368.94	268.61	-2.74	-1537.87	-10.31	257.05	-3556.63	-29.48	1237.17	0.00	0.00	0.00	-1841.62	96.84	1679.25	-3530.29	-14.00	1642.24	-3438.58	172.45	1621.85	-3454.06	44.54	1617.90	589.79	-22.45	78.48	1187.54	-0.45	79.11	568.54
0.87000	-3155.71	98.52	18.42	-3181.91	109.20	10.70	-3267.97	15.76	23.10	-3372.52	52.04	77.85	-3660.77	-48.21	2.72	-3636.98	-15.63	18.40	-3351.33	268.06	0.53	-1537.87	-10.31	257.05	-3556.63	-29.48	1237.17	0.00	0.00	0.00	-1841.62	96.84	1679.25	-3530.29	-14.00	1642.24	-3444.00	171.24	1621.59	-3468.51	43.93	1618.15	589.99	-22.35	78.62	1187.92	-0.60	79.10	567.25
0.88000	-3155.71	98.52	18.42	-3181.91	109.20	10.70	-3267.97	15.76	23.10	-3372.52	52.04	77.85	-3660.77	-48.21	2.72	-3636.98	-15.63	18.40	-3355.29	270.18	-0.20	-1537.87	-10.31	257.05	-3556.63	-29.48	1237.17	0.00	0.00	0.00	-1841.62	96.84	1679.25	-3530.29	-14.00	1642.24	-3444.23	173.06	1620.82	-3447.46	45.96	1615.57	589.26	-22.67	78.29	1186.82	-0.16	79.23	567.00
0.89000	-3155.71	98.52	18.42	-3181.91	109.20	10.70	-3267.97	15.76	23.10	-3372.52	52.04	77.85	-3660.77	-48.21	2.72	-3636.98	-15.63	18.40	-3351.42	271.18	-0.05	-1537.87	-10.31	257.05	-3556.63	-29.48	1237.17	0.00	0.00	0.00	-1841.62	96.84	1679.25	-3530.29	-14.00	1642.24	-3422.96	173.00	1621.19	-3456.49	45.27	1617.94	590.51	-22.90	78.45	1187.31	-0.22	79.16	568.05
0.90000	-3155.71	98.52	18.42	-3181.91	109.20	10.70	-3267.97	15.76	23.10	-3372.52	52.04	77.85	-3660.77	-48.21	2.72	-3636.98	-15.63	18.40	-3343.82	270.17	0.91	-1537.87	-10.31	257.05	-3556.63	-29.48	1237.17	0.00	0.00	0.00	-1841.62	96.84	1679.25	-3530.29	-14.00	1642.24	-3415.10	173.45	1621.14	-3469.67	44.42	1619.24	589.90	-22.98	78.49	1187.71	-0.36	79.18	567.48
0.91000	-3155.71	98.52	18.42	-3181.91	109.20	10.70	-3267.97	15.76	23.10	-3372.52	52.04	77.85	-3660.77	-48.21	2.72	-3636.98	-15.63	18.40	-3391.91	270.84	-5.92	-1537.87	-10.31	257.05	-3556.63	-29.48	1237.17	0.00	0.00	0.00	-1841.62	96.84	1679.25	-3530.29	-14.00	1642.24	-3404.48	173.30	1619.78	-3466.80	45.83	1618.91	590.42	-22.53	78.52	1187.61	-0.37	79.14	567.53
0.92000	-3155.71	98.52	18.42	-3181.91	109.20	10.70	-3267.97	15.76	23.10	-3372.52	52.04	77.85	-3660.77	-48.21	2.72	-3636.98	-15.63	18.40	-3343.84	270.77	0.83	-1537.87	-10.31	257.05	-3556.63	-29.48	1237.17	0.00	0.00	0.00	-1841.62	96.84	1679.25	-3530.29	-14.00	1642.24	-3422.43	171.70	1620.60	-3449.90	45.69	1618.01	589.33	-22.88	78.19	1187.66	-0.51	79.22	567.32
0.93000	-3155.71	98.52	18.42	-3181.91	109.20	10.70	-3267.97	15.76	23.10	-3372.52	52.04	77.85	-3660.77	-48.21	2.72	-3636.98	-15.63	18.40	-3356.83	269.25	0.19	-1537.87	-10.31	257.05	-3556.63	-29.48	1237.17	0.00	0.00	0.00	-1841.62	96.84	1679.25	-3530.29	-14.00	1642.24	-3418.76	171.86	1621.39	-3460.07	46.66	1617.70	589.65	-22.70	78.30	1187.38	-0.56	79.14	566.95
0.94000	-3155.71	98.52	18.42	-3181.91	109.20	10.70	-3267.97	15.76	23.10	-3372.52	52.04	77.85	-3660.77	-48.21	2.72	-3636.98	-15.63	18.40	-3364.78	269.94	-1.88	-1537.87	-10.31	257.05	-3556.63	-29.48	1237.17	0.00	0.00	0.00	-1841.62	96.84	1679.25	-3530.29	-14.00	1642.24	-3412.87	173.39	1620.49	-3433.72	48.43	1617.18	590.00	-22.92	78.36	1187.20	-0.36	78.95	566.66
0.95000	-3155.71	98.52	18.42	-3181.91	109.20	10.70	-3267.97	15.76	23.10	-3372.52	52.04	77.85	-3660.77	-48.21	2.72	-3636.98	-15.63	18.40	-3394.56	268.88	-4.95	-1537.87	-10.31	257.05	-3556.63	-29.48	1237.17	0.00	0.00	0.00	-1841.62	96.84	1679.25	-3530.29	-14.00	1642.24	-3410.34	173.25	1619.99	-3463.73	47.06	1617.62	590.08	-22.97	78.47	1187.25	-0.58	78.99	566.82
0.96000	-3155.71	98.52	18.42	-3181.91	109.20	10.70	-3267.97	15.76	23.10	-3372.52	52.04	77.85	-3660.77	-48.21	2.72	-3636.98	-15.63	18.40	-3363.00	269.11	-1.66	-1537.87	-10.31	257.05	-3556.63	-29.48	1237.17	0.00	0.00	0.00	-1841.62	96.84	1679.25	-3530.29	-14.00	1642.24	-3389.35	174.75	1619.93	-3478.23	47.19	1618.51	590.33	-22.67	78.54	1187.58	-0.58	78.88	567.52
0.97000	-3155.71	98.52	18.42	-3181.91	109.20	10.70	-3267.97	15.76	23.10	-3372.52	52.04	77.85	-3660.77	-48.21	2.72	-3636.98	-15.63	18.40	-3359.80	270.29	-1.69	-1537.87	-10.31	257.05	-3556.63	-29.48	1237.17	0.00	0.00	0.00	-1841.62	96.84	1679.25	-3530.29	-14.00	1642.24	-3395.75	174.03	1619.98	-3425.29	49.43	1616.47	589.75	-22.28	78.49	1187.93	-0.36	79.29	567.55
0.98000	-3155.71	98.52	18.42	-3181.91	109.20	10.70	-3267.97	15.76	23.10	-3372.52	52.04	77.85	-3660.77	-48.21	2.72	-3636.98	-15.63	18.40	-3388.33	271.55	-4.43	-1537.87	-10.31	257.05	-3556.63	-29.48	1237.17	0.00	0.00	0.00	-1841.62	96.84	1679.25	-3530.29	-14.00	1642.24	-3421.05	173.74	1621.02	-3462.32	47.27	1619.29	589.91	-21.93	78.37	1187.68	-0.52	79.17	568.36
0.99000	-3155.71	98.52	18.42	-3181.91	109.20	10.70	-3267.97	15.76	23.10	-3372.52	52.04	77.85	-3660.77	-48.21	2.72	-3636.98	-15.63	18.40	-3365.28	271.94	-2.79	-1537.87	-10.31	257.05	-3556.63	-29.48	1237.17	0.00	0.00	0.00	-1841.62	96.84	1679.25	-3530.29	-14.00	1642.24	-3440.78	172.70	1621.11	-3465.36	47.09	1618.84	590.04	-22.60	78.50	1187.43	-0.72	78.95	567.66
1.00000	-3155.71	98.52	18.42	-3181.91	109.20	10.70	-3267.97	15.76	23.10	-3372.52	52.04	77.85	-3660.77	-48.21	2.72	-3636.98	-15.63	18.40	-3372.24	268.23	-1.95	-1537.87	-10.31	257.05	-3556.63	-29.48	1237.17	0.00	0.00	0.00	-1841.62	96.84	1679.25	-3530.29	-14.00	1642.24	-3407.20	173.56	1619.60	-3459.21	47.51	1616.74	589.31	-22.61	78.32	1188.10	-0.21	79.25	566.41
1.01000	-3155.71	98.52	18.42	-3181.91	109.20	10.70	-3267.97	15.76	23.10	-3372.52	52.04	77.85	-3660.77	-48.21	2.72	-3636.98	-15.63	18.40	-3405.67	269.93	-7.94	-1537.87	-10.31	257.05	-3556.63	-29.48	1237.17	0.00	0.00	0.00	-1841.62	96.84	1679.25	-3530.29	-14.00	1642.24	-3404.31	174.84	1620.03	-3464.16	45.74	1616.30	589.66	-22.79	78.42	1187.26	-0.38	79.28	564.67
1.02000	-3155.71	98.52	18.42	-3181.91	109.20	10.70	-3267.97	15.76	23.10	-3372.52	52.04	77.85	-3660.77	-48.21	2.72	-3636.98	-15.63	18.40	-3377.06	268.44	-2.20	-1537.87	-10.31	257.05	-3556.63	-29.48	1237.17	0.00	0.00	0.00	-1841.62	96.84	1679.25	-3530.29	-14.00	1642.24	-3430.44	175.76	1621.60	-3448.03	47.62	1616.87	590.46	-22.83	78.69	1187.27	-0.20	79.29	566.31
1.03000	-3155.71	98.52	18.42	-3181.91	109.20	10.70	-3267.97	15.76	23.10	-3372.52	52.04	77.85	-3660.77	-48.21	2.72	-3636.98	-15.63	18.40	-3363.50	267.13	0.70	-1537.87	-10.31	257.05	-3556.63	-29.48	1237.17	0.00	0.00	0.00	-1841.62	96.84	1679.25	-3530.29	-14.00	1642.24	-3427.55	174.44	1621.84	-3438.94	47.66	1616.32	589.91	-22.47	78.54	1187.86	-0.11	79.22	568.17
1.04000	-3155.71	98.52	18.42	-3181.91	109.20	10.70	-3267.97	15.76	23.10	-3372.52	52.04	77.85	-3660.77	-48.21	2.72	-3636.98	-15.63	18.40	-3326.63	267.23	5.29	-1537.87	-10.31	257.05	-3556.63	-29.48	1237.17	0.00	0.00	0.00	-1841.62	96.84	1679.25	-3530.29	-14.00	1642.24	-3406.57	176.33	1619.90	-3456.03	48.89	1617.86	590.05	-22.73	78.50	1188.07	-0.25	79.22	567.47
1.05000	-3155.71	98.52	18.42	-3181.91	109.20	10.70	-3267.97	15.76	23.10	-3372.52	52.04	77.85	-3660.77	-48.21	2.72	-3636.98	-15.63	18.40	-3376.31	266.79	-4.72	-1537.87	-10.31	257.05	-3556.63	-29.48	1237.17	0.00	0.00	0.00	-1841.62	96.84	1679.25	-3530.29	-14.00	1642.24	-3422.73	175.88	1619.72	-3429.25	48.43	1616.10	590.92	-22.60	78.75	1187.73	0.30	79.35	567.56
1.06000	-3155.71	98.52	18.42	-3181.91	109.20	10.70	-3267.97	15.76	23.10	-3372.52	52.04	77.85	-3660.77	-48.21	2.72	-3636.98	-15.63	18.40	-3444.74	270.08	-14.78	-1537.87	-10.31	257.05	-3556.63	-29.48	1237.17	0.00	0.00	0.00	-1841.62	96.84	1679.25	-3530.29	-14.00	1642.24	-3420.82	177.86	1620.21	-3432.47	50.55	1615.93	590.86	-22.54	78.58	1188.05	-0.37	79.32	567.98
1.07000	-3155.71	98.52	18.42	-3181.91	109.20	10.70	-3267.97	15.76	23.10	-3372.52	52.04	77.85	-3660.77	-48.21	2.72	-3636.98	-15.63	18.40	-3402.30	269.20	-7.98	-1537.87	-10.31	257.05	-3556.63	-29.48	1237.17	0.00	0.00	0.00	-1841.62	96.84	1679.25	-3530.29	-14.00	1642.24	-3424.41	179.77	1621.18	-3501.28	49.60	1618.07	589.52	-22.77	78.21	1187.61	-0.64	79.18	567.15
1.08000	-3155.71	98.52	18.42	-3181.91	109.20	10.70	-3267.97	15.76	23.10	-3372.52	52.04	77.85	-3660.77	-48.21	2.72	-3636.98	-15.63	18.40	-3358.65	268.39	-0.61	-1537.87	-10.31	257.05	-3556.63	-29.48	1237.17	0.00	0.00	0.00	-1841.62	96.84	1679.25	-3530.29	-14.00	1642.24	-3404.23	180.43	1620.12	-3465.95	49.27	1617.77	590.75	-22.73	78.67	1187.47	-0.12	79.52	567.26
1.09000	-3155.71	98.52	18.42	-3181.91	109.20	10.70	-3267.97	15.76	23.10	-3372.52	52.04	77.85	-3660.77	-48.21	2.72	-3636.98	-15.63	18.40	-3371.40	269.26	-4.45	-1537.87	-10.31	257.05	-3556.63	-29.48	1237.17	0.00	0.00	0.00	-1841.62	96.84	1679.25	-3530.29	-14.00	1642.24	-3406.10	178.82	1619.39	-3439.92	49.89	1616.36	590.01	-22.77	78.40	1187.39	-0.13	79.68	567.09
1.10000	-3155.71	98.52	18.42	-3181.91	109.20	10.70	-3267.97	15.76	23.10	-3372.52	52.04	77.85	-3660.77	-48.21	2.72	-3636.98	-15.63	18.40	-3339.81	270.35	2.30	-1537.87	-10.31	257.05	-3556.63	-29.48	1237.17	0.00	0.00	0.00	-1841.62	96.84	1679.25	-3530.29	-14.00	1642.24	-3445.22	178.12	1620.68	-3442.53	53.20	1615.41	589.21	-22.70	78.22	1188.62	0.03	79.94	567.12
1.11000	-3155.71	98.52	18.42	-3181.91	109.20	10.70	-3267.97	15.76	23.10	-3372.52	52.04	77.85	-3660.77	-48.21	2.72	-3636.98	-15.63	18.40	-3376.13	268.96	-2.10	-1537.87	-10.31	257.05	-3556.63	-29.48	1237.17	0.00	0.00	0.00	-1841.62	96.84	1679.25	-3530.29	-14.00	1642.24	-3427.65	179.05	1619.50	-3456.03	53.21	1618.68	589.92	-23.00	78.36	1188.57	-0.22	79.80	567.07
1.12000	-3155.71	98.52	18.42	-3181.91	109.20	10.70	-3267.97	15.76	23.10	-3372.52	52.04	77.85	-3660.77	-48.21	2.72	-3636.98	-15.63	18.40	-3333.98	269.86	5.52	-1537.87	-10.31	257.05	-3556.63	-29.48	1237.17	0.00	0.00	0.00	-1841.62	96.84	1679.25	-3530.29	-14.00	1642.24	-3430.59	182.03	1619.68	-3465.81	53.63	1617.59	589.94	-22.66	78.41	1187.70	-0.13	79.31	566.29
1.13000	-3155.71	98.52	18.42	-3181.91	109.20	10.70	-3267.97	15.76	23.10	-3372.52	52.04	77.85	-3660.77	-48.21	2.72	-3636.98	-15.63	18.40	-3286.44	267.52	12.71	-1537.87	-10.31	257.05	-3556.63	-29.48	1237.17	0.00	0.00	0.00	-1841.62	96.84	1679.25	-3530.29	-14.00	1642.24	-3433.50	181.84	1620.68	-3461.55	51.01	1615.24	589.74	-22.81	78.38	1187.74	-0.32	79.50	567.52
1.14000	-3155.71	98.52	18.42	-3181.91	109.20	10.70	-3267.97	15.76	23.10	-3372.52	52.04	77.85	-3660.77	-48.21	2.72	-3636.98	-15.63	18.40	-3362.65	269.49	-1.67	-1537.87	-10.31	257.05	-3556.63	-29.48	1237.17	0.00	0.00	0.00	-1841.62	96.84	1679.25	-3530.29	-14.00	1642.24	-3413.45	181.10	1619.64	-3479.19	54.38	1617.01	588.54	-23.01	78.22	1187.69	-0.54	79.44	568.07
1.15000	-3155.71	98.52	18.42	-3181.91	109.20	10.70	-3267.97	15.76	23.10	-3372.52	52.04	77.85	-3660.77	-48.21	2.72	-3636.98	-15.63	18.40	-3314.04	266.44	5.46	-1537.87	-10.31	257.05	-3556.63	-29.48	1237.17	0.00	0.00	0.00	-1841.62	96.84	1679.25	-3530.29	-14.00	1642.24	-3421.73	182.25	1620.77	-3463.64	57.70	1618.87	590.85	-22.30	78.82	1187.78	-0.26	79.31	568.09
1.16000	-3155.71	98.52	18.42	-3181.91	109.20	10.70	-3267.97	15.76	23.10	-3372.52	52.04	77.85	-3660.77	-48.21	2.72	-3636.98	-15.63	18.40	-3349.08	268.40	1.63	-1537.87	-10.31	257.05	-3556.63	-29.48	1237.17	0.00	0.00	0.00	-1841.62	96.84	1679.25	-3530.29	-14.00	1642.24	-3409.79	185.02	1620.16	-3467.80	55.15	1617.77	590.76	-22.84	78.47	1186.80	-0.22	79.20	568.29
1.17000	-3155.71	98.52	18.42	-3181.91	109.20	10.70	-3267.97	15.76	23.10	-3372.52	52.04	77.85	-3660.77	-48.21	2.72	-3636.98	-15.63	18.40	-3360.26	272.09	-0.68	-1537.87	-10.31	257.05	-3556.63	-29.48	1237.17	0.00	0.00	0.00	-1841.62	96.84	1679.25	-3530.29	-14.00	1642.24	-3426.95	182.66	1620.23	-3462.21	56.28	1617.60	589.68	-22.64	78.34	1187.48	-0.48	79.20	566.99
1.18000	-3155.71	98.52	18.42	-3181.91	109.20	10.70	-3267.97	15.76	23.10	-3372.52	52.04	77.85	-3660.77	-48.21	2.72	-3636.98	-15.63	18.40	-3381.58	269.43	-4.07	-1537.87	-10.31	257.05	-3556.63	-29.48	1237.17	0.00	0.00	0.00	-1841.62	96.84	1679.25	-3530.29	-14.00	1642.24	-3420.40	183.63	1620.74	-3443.97	58.33	1617.10	589.40	-23.00	78.24	1187.64	-0.36	79.36	567.01
1.19000	-3155.71	98.52	18.42	-3181.91	109.20	10.70	-3267.97	15.76	23.10	-3372.52	52.04	77.85	-3660.77	-48.21	2.72	-3636.98	-15.63	18.40	-3332.48	269.73	3.12	-1537.87	-10.31	257.05	-3556.63	-29.48	1237.17	0.00	0.00	0.00	-1841.62	96.84	1679.25	-3530.29	-14.00	1642.24	-3459.23	185.25	1621.41	-3441.68	58.44	1616.24	590.22	-22.43	78.58	1187.95	-0.92	79.25	567.50
1.20000	-3155.71	98.52	18.42	-3181.91	109.20	10.70	-3267.97	15.76	23.10	-3372.52	52.04	77.85	-3660.77	-48.21	2.72	-3636.98	-15.63	18.40	-3364.06	270.17	-1.73	-1537.87	-10.31	257.05	-3556.63	-29.48	1237.17	0.00	0.00	0.00	-1841.62	96.84	1679.25	-3530.29	-14.00	1642.24	-3421.30	186.68	1621.19	-3445.62	57.79	1617.29	590.06	-23.01	78.36	1188.90	-0.17	79.66	566.46
1.21000	-3155.71	98.52	18.42	-3181.91	109.20	10.70	-3267.97	15.76	23.10	-3372.52	52.04	77.85	-3660.77	-48.21	2.72	-3636.98	-15.63	18.40	-3357.91	267.02	1.09	-1537.87	-10.31	257.05	-3556.63	-29.48	1237.17	0.00	0.00	0.00	-1841.62	96.84	1679.25	-3530.29	-14.00	1642.24	-3424.25	187.56	1621.27	-3443.92	60.40	1616.07	589.77	-22.84	78.29	1187.96	-0.32	79.40	567.01
1.22000	-3155.71	98.52	18.42	-3181.91	109.20	10.70	-3267.97	15.76	23.10	-3372.52	52.04	77.85	-3660.77	-48.21	2.72	-3636.98	-15.63	18.40	-3356.87	266.91	0.63	-1537.87	-10.31	257.05	-3556.63	-29.48	1237.17	0.00	0.00	0.00	-1841.62	96.84	1679.25	-3530.29	-14.00	1642.24	-3444.85	187.73	1621.15	-3448.49	61.02	1615.76	589.70	-22.93	78.19	1188.13	-0.46	79.30	566.88
1.23000	-3155.71	98.52	18.42	-3181.91	109.20	10.70	-3267.97	15.76	23.10	-3372.52	52.04	77.85	-3660.77	-48.21	2.72	-3636.98	-15.63	18.40	-3337.76	267.89	1.37	-1537.87	-10.31	257.05	-3556.63	-29.48	1237.17	0.00	0.00	0.00	-1841.62	96.84	1679.25	-3530.29	-14.00	1642.24	-3442.15	187.99	1621.89	-3479.17	60.03	1617.44	590.67	-22.99	78.76	1188.00	-0.29	79.08	566.44
1.24000	-3155.71	98.52	18.42	-3181.91	109.20	10.70	-3267.97	15.76	23.10	-3372.52	52.04	77.85	-3660.77	-48.21	2.72	-3636.98	-15.63	18.40	-3401.75	270.25	-6.94	-1537.87	-10.31	257.05	-3556.63	-29.48	1237.17	0.00	0.00	0.00	-1841.62	96.84	1679.25	-3530.29	-14.00	1642.24	-3449.41	188.60	1622.61	-3489.73	61.60	1618.87	589.33	-23.06	78.56	1187.26	-0.56	78.87	567.16
1.25000	-3155.71	98.52	18.42	-3181.91	109.20	10.70	-3267.97	15.76	23.10	-3372.52	52.04	77.85	-3660.77	-48.21	2.72	-3636.98	-15.63	18.40	-3370.60	267.48	-1.40	-1537.87	-10.31	257.05	-3556.63	-29.48	1237.17	0.00	0.00	0.00	-1841.62	96.84	1679.25	-3530.29	-14.00	1642.24	-3416.32	191.46	1620.69	-3440.03	64.79	1615.43	590.01	-22.74	78.72	1188.27	-0.43	79.41	567.20
1.26000	-3155.71	98.52	18.42	-3181.91	109.20	10.70	-3267.97	15.76	23.10	-3372.52	52.04	77.85	-3660.77	-48.21	2.72	-3636.98	-15.63	18.40	-3373.39	267.41	-1.47	-1537.87	-10.31	257.05	-3556.63	-29.48	1237.17	0.00	0.00	0.00	-1841.62	96.84	1679.25	-3530.29	-14.00	1642.24	-3432.46	191.62	1621.80	-3458.01	63.78	1616.16	590.39	-22.70	78.79	1188.28	0.03	79.37	567.64
1.27000	-3155.71	98.52	18.42	-3181.91	109.20	10.70	-3267.97	15.76	23.10	-3372.52	52.04	77.85	-3660.77	-48.21	2.72	-3636.98	-15.63	18.40	-3352.97	269.39	-0.69	-1537.87	-10.31	257.05	-3556.63	-29.48	1237.17	0.00	0.00	0.00	-1841.62	96.84	1679.25	-3530.29	-14.00	1642.24	-3443.69	191.76	1620.57	-3458.10	65.92	1616.48	589.96	-22.60	78.39	1187.73	0.16	79.38	568.05
1.28000	-3155.71	98.52	18.42	-3181.91	109.20	10.70	-3267.97	15.76	23.10	-3372.52	52.04	77.85	-3660.77	-48.21	2.72	-3636.98	-15.63	18.40	-3384.67	269.98	-4.50	-1537.87	-10.31	257.05	-3556.63	-29.48	1237.17	0.00	0.00	0.00	-1841.62	96.84	1679.25	-3530.29	-14.00	1642.24	-3412.43	192.24	1620.90	-3452.06	66.37	1616.76	590.23	-22.73	78.39	1187.72	-0.79	79.15	566.83
1.29000	-3155.71	98.52	18.42	-3181.91	109.20	10.70	-3267.97	15.76	23.10	-3372.52	52.04	77.85	-3660.77	-48.21	2.72	-3636.98	-15.63	18.40	-3398.46	271.77	-7.61	-1537.87	-10.31	257.05	-3556.63	-29.48	1237.17	0.00	0.00	0.00	-1841.62	96.84	1679.25	-3530.29	-14.00	1642.24	-3420.57	195.28	1621.88	-3469.05	67.75	1617.25	589.45	-22.81	78.22	1188.12	-0.90	79.03	567.66
1.30000	-3155.71	98.52	18.42	-3181.91	109.20	10.70	-3267.97	15.76	23.10	-3372.52	52.04	77.85	-3660.77	-48.21	2.72	-3636.98	-15.63	18.40	-3351.83	267.78	1.14	-1537.87	-10.31	257.05	-3556.63	-29.48	1237.17	0.00	0.00	0.00	-1841.62	96.84	1679.25	-3530.29	-14.00	1642.24	-3451.21	196.84	1621.51	-3463.28	68.72	1616.70	590.17	-22.68	78.56	1187.43	-0.16	78.92	567.55
1.31000	-3155.71	98.52	18.42	-3181.91	109.20	10.70	-3267.97	15.76	23.10	-3372.52	52.04	77.85	-3660.77	-48.21	2.72	-3636.98	-15.63	18.40	-3320.96	271.00	5.79	-1537.87	-10.31	257.05	-3556.63	-29.48	1237.17	0.00	0.00	0.00	-1841.62	96.84	1679.25	-3530.29	-14.00	1642.24	-3458.53	196.33	1622.51	-3422.71	70.72	1614.21	590.61	-22.68	78.45	1187.64	-0.23	79.16	567.29
1.32000	-3155.71	98.52	18.42	-3181.91	109.20	10.70	-3267.97	15.76	23.10	-3372.52	52.04	77.85	-3660.77	-48.21	2.72	-3636.98	-15.63	18.40	-3385.90	271.13	-5.20	-1537.87	-10.31	257.05	-3556.63	-29.48	1237.17	0.00	0.00	0.00	-1841.62	96.84	1679.25	-3530.29	-14.00	1642.24	-3438.90	198.30	1621.21	-3461.33	70.69	1615.89	590.34	-23.38	78.49	1186.79	-0.33	79.19	566.40
1.33000	-3155.71	98.52	18.42	-3181.91	109.20	10.70	-3267.97	15.76	23.10	-3372.52	52.04	77.85	-3660.77	-48.21	2.72	-3636.98	-15.63	18.40	-3329.64	268.28	3.77	-1537.87	-10.31	257.05	-3556.63	-29.48	1237.17	0.00	0.00	0.00	-1841.62	96.84	1679.25	-3530.29	-14.00	1642.24	-3460.67	201.50	1621.99	-3453.29	73.10	1614.52	591.19	-22.95	78.83	1187.17	-0.01	79.12	566.78
1.34000	-3155.71	98.52	18.42	-3181.91	109.20	10.70	-3267.97	15.76	23.10	-3372.52	52.04	77.85	-3660.77	-48.21	2.72	-3636.98	-15.63	18.40	-3304.42	268.92	8.69	-1537.87	-10.31	257.05	-3556.63	-29.48	1237.17	0.00	0.00	0.00	-1841.62	96.84	1679.25	-3530.29	-14.00	1642.24	-3420.01	204.12	1621.30	-3418.18	75.99	1613.56	590.69	-22.50	78.72	1187.04	-0.33	78.55	567.04
1.35000	-3155.71	98.52	18.42	-3181.91	109.20	10.70	-3267.97	15.76	23.10	-3372.52	52.04	77.85	-3660.77	-48.21	2.72	-3636.98	-15.63	18.40	-3343.74	267.48	0.90	-1537.87	-10.31	257.05	-3556.63	-29.48	1237.17	0.00	0.00	0.00	-1841.62	96.84	1679.25	-3530.29	-14.00	1642.24	-3421.61	203.79	1621.52	-3473.04	76.30	1614.99	590.07	-22.45	78.51	1187.47	-0.73	78.77	566.80
1.36000	-3155.71	98.52	18.42	-3181.91	109.20	10.70	-3267.97	15.76	23.10	-3372.52	52.04	77.85	-3660.77	-48.21	2.72	-3636.98	-15.63	18.40	-3382.68	267.88	-7.06	-1537.87	-10.31	257.05	-3556.63	-29.48	1237.17	0.00	0.00	0.00	-1841.62	96.84	1679.25	-3530.29	-14.00	1642.24	-3431.79	204.09	1621.68	-3452.18	77.07	1615.13	589.88	-23.03	78.33	1187.58	-0.30	79.10	566.58
1.37000	-3155.71	98.52	18.42	-3181.91	109.20	10.70	-3267.97	15.76	23.10	-3372.52	52.04	77.85	-3660.77	-48.21	2.72	-3636.98	-15.63	18.40	-3360.41	269.83	-0.99	-1537.87	-10.31	257.05	-3556.63	-29.48	1237.17	0.00	0.00	0.00	-1841.62	96.84	1679.25	-3530.29	-14.00	1642.24	-3433.68	206.55	1621.13	-3430.63	77.67	1613.43	590.25	-22.69	78.44	1187.87	0.11	79.44	567.21
1.38000	-3155.71	98.52	18.42	-3181.91	109.20	10.70	-3267.97	15.76	23.10	-3372.52	52.04	77.85	-3660.77	-48.21	2.72	-3636.98	-15.63	18.40	-3338.49	269.72	3.46	-1537.87	-10.31	257.05	-3556.63	-29.48	1237.17	0.00	0.00	0.00	-1841.62	96.84	1679.25	-3530.29	-14.00	1642.24	-3454.73	207.37	1620.90	-3459.02	79.68	1614.12	589.74	-22.56	78.54	1187.31	-0.77	78.99	567.81
1.39000	-3155.71	98.52	18.42	-3181.91	109.20	10.70	-3267.97	15.76	23.10	-3372.52	52.04	77.85	-3660.77	-48.21	2.72	-3636.98	-15.63	18.40	-3403.74	268.07	-8.70	-1537.87	-10.31	257.05	-3556.63	-29.48	1237.17	0.00	0.00	0.00	-1841.62	96.84	1679.25	-3530.29	-14.00	1642.24	-3452.14	209.57	1621.47	-3470.35	79.73	1613.04	589.47	-21.97	78.35	1188.63	-0.15	79.21	566.97
1.40000	-3155.71	98.52	18.42	-3181.91	109.20	10.70	-3267.97	15.76	23.10	-3372.52	52.04	77.85	-3660.77	-48.21	2.72	-3636.98	-15.63	18.40	-3322.46	268.51	6.03	-1537.87	-10.31	257.05	-3556.63	-29.48	1237.17	0.00	0.00	0.00	-1841.62	96.84	1679.25	-3530.29	-14.00	1642.24	-3448.43	211.49	1620.78	-3436.25	81.45	1612.20	590.41	-22.21	78.70	1188.40	0.17	79.47	567.59
1.41000	-3155.71	98.52	18.42	-3181.91	109.20	10.70	-3267.97	15.76	23.10	-3372.52	52.04	77.85	-3660.77	-48.21	2.72	-3636.98	-15.63	18.40	-3340.34	269.44	-0.17	-1537.87	-10.31	257.05	-3556.63	-29.48	1237.17	0.00	0.00	0.00	-1841.62	96.84	1679.25	-3530.29	-14.00	1642.24	-3445.26	212.28	1619.75	-3483.12	82.68	1613.21	590.19	-22.53	78.44	1188.06	-0.12	79.34	567.55
1.42000	-3155.71	98.52	18.42	-3181.91	109.20	10.70	-3267.97	15.76	23.10	-3372.52	52.04	77.85	-3660.77	-48.21	2.72	-3636.98	-15.63	18.40	-3378.16	268.71	-4.19	-1537.87	-10.31	257.05	-3556.63	-29.48	1237.17	0.00	0.00	0.00	-1841.62	96.84	1679.25	-3530.29	-14.00	1642.24	-3439.74	214.59	1621.50	-3462.97	82.47	1612.51	590.07	-22.70	78.47	1188.38	-0.20	79.72	566.94
1.43000	-3155.71	98.52	18.42	-3181.91	109.20	10.70	-3267.97	15.76	23.10	-3372.52	52.04	77.85	-3660.77	-48.21	2.72	-3636.98	-15.63	18.40	-3367.28	270.12	-3.35	-1537.87	-10.31	257.05	-3556.63	-29.48	1237.17	0.00	0.00	0.00	-1841.62	96.84	1679.25	-3530.29	-14.00	1642.24	-3425.59	213.77	1620.64	-3466.89	87.34	1612.85	588.91	-22.95	78.21	1188.50	-0.61	79.58	567.96
1.44000	-3155.71	98.52	18.42	-3181.91	109.20	10.70	-3267.97	15.76	23.10	-3372.52	52.04	77.85	-3660.77	-48.21	2.72	-3636.98	-15.63	18.40	-3347.74	270.97	-0.60	-1537.87	-10.31	257.05	-3556.63	-29.48	1237.17	0.00	0.00	0.00	-1841.62	96.84	1679.25	-3530.29	-14.00	1642.24	-3442.98	217.71	1621.83	-3491.70	88.13	1614.34	589.21	-22.36	78.28	1187.86	-0.19	79.31	568.04
1.45000	-3155.71	98.52	18.42	-3181.91	109.20	10.70	-3267.97	15.76	23.10	-3372.52	52.04	77.85	-3660.77	-48.21	2.72	-3636.98	-15.63	18.40	-3383.65	268.81	-7.53	-1537.87	-10.31	257.05	-3556.63	-29.48	1237.17	0.00	0.00	0.00	-1841.62	96.84	1679.25	-3530.29	-14.00	1642.24	-3453.30	221.11	1622.14	-3490.28	86.87	1612.48	589.90	-22.79	78.32	1187.67	-0.01	79.35	567.28
1.46000	-3155.71	98.52	18.42	-3181.91	109.20	10.70	-3267.97	15.76	23.10	-3372.52	52.04	77.85	-3660.77	-48.21	2.72	-3636.98	-15.63	18.40	-3373.85	270.62	-4.69	-1537.87	-10.31	257.05	-3556.63	-29.48	1237.17	0.00	0.00	0.00	-1841.62	96.84	1679.25	-3530.29	-14.00	1642.24	-3463.11	223.60	1622.40	-3471.32	89.11	1611.75	589.93	-22.52	78.26	1187.10	-0.40	79.12	567.47
1.47000	-3155.71	98.52	18.42	-3181.91	109.20	10.70	-3267.97	15.76	23.10	-3372.52	52.04	77.85	-3660.77	-48.21	2.72	-3636.98	-15.63	18.40	-3356.85	272.43	-0.52	-1537.87	-10.31	257.05	-3556.63	-29.48	1237.17	0.00	0.00	0.00	-1841.62	96.84	1679.25	-3530.29	-14.00	1642.24	-3469.75	224.06	1622.25	-3465.50	92.45	1611.44	589.20	-22.37	78.33	1188.06	-0.28	79.12	567.04
1.48000	-3155.71	98.52	18.42	-3181.91	109.20	10.70	-3267.97	15.76	23.10	-3372.52	52.04	77.85	-3660.77	-48.21	2.72	-3636.98	-15.63	18.40	-3325.93	272.09	3.27	-1537.87	-10.31	257.05	-3556.63	-29.48	1237.17	0.00	0.00	0.00	-1841.62	96.84	1679.25	-3530.29	-14.00	1642.24	-3473.41	223.42	1621.88	-3452.29	95.75	1610.37	589.85	-22.66	78.57	1188.24	0.07	79.36	568.15
1.49000	-3155.71	98.52	18.42	-3181.91	109.20	10.70	-3267.97	15.76	23.10	-3372.52	52.04	77.85	-3660.77	-48.21	2.72	-3636.98	-15.63	18.40	-3378.37	268.88	-5.91	-1537.87	-10.31	257.05	-3556.63	-29.48	1237.17	0.00	0.00	0.00	-1841.62	96.84	1679.25	-3530.29	-14.00	1642.24	-3474.28	222.62	1621.47	-3464.43	95.67	1610.81	590.48	-22.48	78.47	1187.31	-0.59	79.13	566.83
1.50000	-3155.71	98.52	18.42	-3181.91	109.20	10.70	-3267.97	15.76	23.10	-3372.52	52.04	77.85	-3660.77	-48.21	2.72	-3636.98	-15.63	18.40	-3321.94	268.38	4.58	-1537.87	-10.31	257.05	-3556.63	-29.48	1237.17	0.00	0.00	0.00	-1841.62	96.84	1679.25	-3530.29	-14.00	1642.24	-3472.53	222.60	1621.22	-3436.92	97.42	1608.03	589.47	-22.45	78.30	1187.64	-0.79	79.19	566.78
1.51000	-3155.71	98.52	18.42	-3181.91	109.20	10.70	-3267.97	15.76	23.10	-3372.52	52.04	77.85	-3660.77	-48.21	2.72	-3636.98	-15.63	18.40	-3354.31	268.69	-0.76	-1537.87	-10.31	257.05	-3556.63	-29.48	1237.17	0.00	0.00	0.00	-1841.62	96.84	1679.25	-3530.29	-14.00	1642.24	-3468.35	224.30	1621.33	-3427.97	97.63	1607.09	590.34	-22.31	78.56	1188.44	-0.52	79.49	566.44
1.52000	-3155.71	98.52	18.42	-3181.91	109.20	10.70	-3267.97	15.76	23.10	-3372.52	52.04	77.85	-3660.77	-48.21	2.72	-3636.98	-15.63	18.40	-3381.53	268.83	-6.28	-1537.87	-10.31	257.05	-3556.63	-29.48	1237.17	0.00	0.00	0.00	-1841.62	96.84	1679.25	-3530.29	-14.00	1642.24	-3454.27	224.82	1622.02	-3437.99	99.67	1605.99	591.76	-22.93	79.02	1187.71	-0.47	79.28	565.30
1.53000	-3155.71	98.52	18.42	-3181.91	109.20	10.70	-3267.97	15.76	23.10	-3372.52	52.04	77.85	-3660.77	-48.21	2.72	-3636.98	-15.63	18.40	-3360.13	271.29	-2.84	-1537.87	-10.31	257.05	-3556.63	-29.48	1237.17	0.00	0.00	0.00	-1841.62	96.84	1679.25	-3530.29	-14.00	1642.24	-3447.75	229.56	1621.79	-3461.59	100.84	1605.80	588.99	-22.54	78.33	1187.97	-0.42	79.32	566.22
1.54000	-3155.71	98.52	18.42	-3181.91	109.20	10.70	-3267.98	15.76	23.10	-3372.52	52.04	77.85	-3660.77	-48.21	2.72	-3636.98	-15.63	18.40	-3338.82	268.85	1.28	-1537.87	-10.31	257.05	-3556.63	-29.48	1237.17	0.00	0.00	0.00	-1841.62	96.84	1679.25	-3530.29	-14.00	1642.24	-3479.13	231.45	1621.73	-3444.86	101.03	1605.67	589.43	-22.71	78.49	1188.26	-0.13	79.44	567.37
1.55000	-3155.71	98.52	18.42	-3181.91	109.20	10.70	-3276.86	23.38	20.91	-3372.52	52.04	77.85	-3660.77	-48.21	2.72	-3636.98	-15.63	18.40	-3331.05	269.11	3.55	-1537.87	-10.31	257.05	-3556.63	-29.48	1237.17	0.00	0.00	0.00	-1841.62	96.84	1679.25	-3530.29	-14.00	1642.24	-3458.76	231.21	1621.57	-3437.74	102.80	1604.31	590.79	-22.18	78.68	1186.88	0.07	79.15	567.41
1.56000	-3155.71	98.52	18.42	-3181.91	109.20	10.70	-3275.29	29.68	21.89	-3372.52	52.04	77.85	-3660.77	-48.21	2.72	-3636.98	-15.63	18.40	-3367.73	269.92	-2.36	-1537.87	-10.31	257.05	-3556.63	-29.48	1237.17	0.00	0.00	0.00	-1841.62	96.84	1679.25	-3530.29	-14.00	1642.24	-3459.42	229.16	1622.46	-3448.73	104.00	1604.42	590.37	-22.19	78.67	1187.52	-0.63	79.27	567.28
1.57000	-3155.71	98.52	18.42	-3181.91	109.20	10.70	-3291.28	40.30	19.34	-3372.52	52.04	77.85	-3660.77	-48.21	2.72	-3636.98	-15.63	18.40	-3364.32	271.00	-4.05	-1537.87	-10.31	257.05	-3556.63	-29.48	1237.17	0.00	0.00	0.00	-1841.62	96.84	1679.25	-3530.29	-14.00	1642.24	-3452.27	231.40	1621.38	-3430.58	105.18	1603.64	590.33	-22.75	78.62	1187.20	0.05	79.18	566.82
1.58000	-3155.71	98.52	18.42	-3181.91	109.20	10.70	-3272.73	47.12	23.71	-3372.52	52.04	77.85	-3660.77	-48.21	2.72	-3636.98	-15.63	18.40	-3372.80	271.92	-3.48	-1537.87	-10.31	257.05	-3556.63	-29.48	1237.17	0.00	0.00	0.00	-1841.62	96.84	1679.25	-3530.29	-14.00	1642.24	-3444.81	232.05	1620.58	-3436.45	107.26	1603.43	590.32	-22.87	78.75	1187.38	-0.05	79.12	567.88
1.59000	-3155.71	98.52	18.42	-3181.91	109.20	10.70	-3296.48	60.45	21.73	-3372.52	52.04	77.85	-3660.77	-48.21	2.72	-3636.98	-15.63	18.40	-3350.22	269.72	-0.08	-1537.87	-10.31	257.05	-3556.63	-29.48	1237.17	0.00	0.00	0.00	-1841.62	96.84	1679.25	-3530.29	-14.00	1642.24	-3440.97	233.04	1620.35	-3446.44	106.83	1603.01	590.40	-22.63	78.67	1187.74	-0.45	79.25	567.48
1.60000	-3155.71	98.52	18.42	-3181.91	109.20	10.70	-3302.36	67.41	20.07	-3372.51	52.04	77.85	-3660.77	-48.21	2.72	-3636.98	-15.63	18.40	-3347.21	269.48	-0.60	-1537.87	-10.31	257.05	-3556.63	-29.48	1237.17	0.00	0.00	0.00	-1841.62	96.84	1679.25	-3530.29	-14.00	1642.24	-3437.15	234.02	1620.12	-3449.68	107.94	1602.12	589.41	-22.85	78.30	1188.64	-0.19	79.53	567.38
1.61000	-3155.71	98.52	18.42	-3181.91	109.20	10.70	-3301.54	75.28	19.86	-3359.65	59.09	78.60	-3660.77	-48.21	2.72	-3636.98	-15.63	18.40	-3359.41	268.97	-1.24	-1537.87	-10.31	257.05	-3556.63	-29.48	1237.17	0.00	0.00	0.00	-1841.62	96.84	1679.25	-3530.29	-14.00	1642.24	-3433.35	234.98	1619.89	-3466.22	107.74	1602.36	589.16	-22.64	78.34	1187.97	-0.26	79.31	567.20
1.62000	-3155.71	98.52	18.42	-3181.91	109.20	10.70	-3337.65	81.60	14.19	-3368.86	62.89	76.02	-3660.77	-48.21	2.72	-3636.98	-15.63	18.40	-3334.46	267.37	1.84	-1537.87	-10.31	257.05	-3556.63	-29.48	1237.17	0.00	0.00	0.00	-1841.62	96.84	1679.25	-3530.29	-14.00	1642.24	-3429.56	235.93	1619.64	-3453.19	110.02	1602.50	590.37	-22.56	78.64	1188.42	-0.81	79.41	566.80
1.63000	-3155.71	98.52	18.42	-3181.91	109.20	10.70	-3328.03	88.80	15.39	-3340.79	71.90	80.43	-3660.77	-48.21	2.72	-3636.98	-15.63	18.40	-3336.10	270.74	2.25	-1537.87	-10.31	257.05	-3556.63	-29.48	1237.17	0.00	0.00	0.00	-1841.62	96.84	1679.25	-3530.29	-14.00	1642.24	-3425.79	236.87	1619.40	-3437.84	110.26	1602.46	590.17	-22.85	78.66	1187.95	-0.30	79.38	566.88
1.64000	-3155.71	98.52	18.42	-3181.91	109.20	10.70	-3311.97	96.02	17.41	-3345.62	77.73	78.10	-3660.77	-48.21	2.72	-3636.98	-15.63	18.40	-3377.77	268.39	-3.35	-1537.87	-10.31	257.05	-3556.63	-29.48	1237.17	0.00	0.00	0.00	-1841.62	96.84	1679.25	-3530.29	-14.00	1642.24	-3422.03	237.79	1619.14	-3440.36	110.87	1602.38	590.35	-22.25	78.65	1188.10	-0.25	79.49	567.41
1.65000	-3155.71	98.52	18.42	-3181.91	109.20	10.70	-3337.74	98.26	13.70	-3360.86	79.92	74.36	-3660.77	-48.21	2.72	-3636.98	-15.63	18.40	-3361.98	269.93	-0.81	-1537.87	-10.31	257.05	-3556.63	-29.48	1237.17	0.00	0.00	0.00	-1841.62	96.84	1679.25	-3530.29	-14.00	1642.24	-3418.29	238.69	1618.88	-3447.94	111.32	1602.26	589.70	-22.41	78.54	1188.69	0.05	79.72	567.59
1.66000	-3155.71	98.52	18.42	-3181.91	109.20	10.70	-3369.73	103.49	7.09	-3344.74	83.74	76.15	-3660.77	-48.21	2.72	-3636.98	-15.63	18.40	-3340.55	270.84	2.38	-1537.87	-10.31	257.05	-3556.63	-29.48	1237.17	0.00	0.00	0.00	-1841.62	96.84	1679.25	-3530.29	-14.00	1642.24	-3414.55	239.59	1618.61	-3442.14	111.28	1601.05	589.74	-22.98	78.42	1188.26	0.18	79.83	566.46
1.67000	-3155.71	98.52	18.42	-3181.91	109.20	10.70	-3331.82	103.99	11.28	-3350.20	86.19	74.36	-3660.77	-48.21	2.72	-3636.98	-15.63	18.40	-3365.97	270.35	-1.63	-1537.87	-10.31	257.05	-3556.63	-29.48	1237.17	0.00	0.00	0.00	-1841.62	96.84	1679.25	-3530.29	-14.00	1642.24	-3410.84	240.46	1618.34	-3436.37	112.45	1600.94	590.14	-22.61	78.65	1187.15	-0.13	79.16	567.29
1.68000	-3155.71	98.52	18.42	-3181.91	109.20	10.70	-3371.13	106.60	2.74	-3370.90	87.97	69.73	-3660.77	-48.21	2.72	-3636.98	-15.63	18.40	-3330.74	271.05	3.96	-1537.87	-10.31	257.05	-3556.63	-29.48	1237.17	0.00	0.00	0.00	-1841.62	96.84	1679.25	-3530.29	-14.00	1642.24	-3407.13	241.33	1618.07	-3438.51	112.79	1601.28	589.34	-22.86	78.50	1188.21	-0.39	79.23	566.81
1.69000	-3155.71	98.52	18.42	-3181.91	109.20	10.70	-3384.52	106.86	0.73	-3363.70	90.31	69.33	-3660.77	-48.21	2.72	-3636.98	-15.63	18.40	-3334.22	267.54	5.39	-1537.87	-10.31	257.05	-3556.63	-29.48	1237.17	0.00	0.00	0.00	-1841.62	96.84	1679.25	-3530.29	-14.00	1642.24	-3403.44	242.18	1617.78	-3439.87	111.33	1600.84	589.69	-23.15	78.40	1187.36	-0.10	79.04	567.48
1.70000	-3155.71	98.52	18.42	-3181.91	109.20	10.70	-3365.09	110.00	2.43	-3334.19	91.04	71.86	-3660.77	-48.21	2.72	-3636.98	-15.63	18.40	-3347.16	267.40	2.82	-1537.87	-10.31	257.05	-3556.63	-29.48	1237.17	0.00	0.00	0.00	-1841.62	96.84	1679.25	-3530.29	-14.00	1642.24	-3399.77	243.02	1617.49	-3439.43	112.46	1600.78	590.24	-22.70	78.64	1187.56	0.07	79.48	567.33
1.71000	-3155.71	98.52	18.42	-3181.91	109.20	10.70	-3374.71	107.70	-1.53	-3332.16	91.99	69.25	-3660.77	-48.21	2.72	-3636.98	-15.63	18.40	-3323.24	267.62	8.96	-1537.87	-10.31	257.05	-3556.63	-29.48	1237.17	0.00	0.00	0.00	-1841.62	96.84	1679.25	-3530.29	-14.00	1642.24	-3396.10	243.84	1617.20	-3431.71	111.68	1600.08	589.88	-22.16	78.58	1188.38	0.23	79.75	567.16
1.72000	-3155.71	98.52	18.42	-3181.91	109.20	10.70	-3377.60	107.03	-5.32	-3338.30	90.40	66.47	-3660.77	-48.21	2.72	-3636.98	-15.63	18.40	-3324.36	268.98	9.04	-1537.87	-10.31	257.05	-3556.63	-29.48	1237.17	0.00	0.00	0.00	-1841.62	96.84	1679.25	-3530.29	-14.00	1642.24	-3392.45	244.65	1616.90	-3442.18	111.46	1599.73	589.87	-22.25	78.53	1188.15	-0.09	79.13	566.66
1.73000	-3155.71	98.52	18.42	-3181.91	109.20	10.70	-3404.96	107.63	-11.26	-3304.14	91.50	69.01	-3660.77	-48.21	2.72	-3636.98	-15.63	18.40	-3368.67	269.15	2.34	-1537.87	-10.31	257.05	-3556.63	-29.48	1237.17	0.00	0.00	0.00	-1841.62	96.84	1679.25	-3530.29	-14.00	1642.24	-3388.81	245.44	1616.60	-3441.22	111.46	1599.32	589.77	-22.47	78.68	1188.40	-0.24	79.30	566.57
1.74000	-3155.71	98.52	18.42	-3181.91	109.20	10.70	-3387.40	107.71	-9.70	-3346.37	90.93	62.14	-3660.77	-48.21	2.72	-3636.98	-15.63	18.40	-3368.46	267.45	1.90	-1537.87	-10.31	257.05	-3556.63	-29.48	1237.17	0.00	0.00	0.00	-1841.62	96.84	1679.25	-3530.29	-14.00	1642.24	-3385.18	246.22	1616.29	-3430.66	110.59	1598.54	589.45	-22.53	78.48	1187.70	0.36	79.55	565.97
1.75000	-3155.71	98.52	18.42	-3181.91	109.20	10.70	-3396.67	107.35	-10.75	-3327.46	90.55	62.89	-3660.77	-48.21	2.72	-3636.98	-15.63	18.40	-3372.63	267.11	1.74	-1537.87	-10.31	257.05	-3556.63	-29.48	1237.17	0.00	0.00	0.00	-1841.62	96.84	1679.25	-3530.29	-14.00	1642.24	-3381.57	246.99	1615.98	-3420.53	108.90	1598.52	590.78	-22.32	78.70	1187.93	-0.56	79.46	566.86
1.76000	-3155.71	98.52	18.42	-3181.91	109.20	10.70	-3378.63	105.65	-8.32	-3322.73	89.66	64.33	-3660.77	-48.21	2.72	-3636.98	-15.63	18.40	-3376.73	266.77	1.66	-1537.87	-10.31	257.05	-3556.63	-29.48	1237.17	0.00	0.00	0.00	-1841.62	96.84	1679.25	-3530.29	-14.00	1642.24	-3377.96	247.74	1615.66	-3424.11	109.27	1598.93	589.14	-22.64	78.36	1187.67	-0.35	79.39	566.67
1.77000	-3155.71	98.52	18.42	-3181.91	109.20	10.70	-3356.79	107.00	-5.18	-3344.98	90.08	59.46	-3660.77	-48.21	2.72	-3636.98	-15.63	18.40	-3380.77	266.43	1.67	-1537.87	-10.31	257.05	-3556.63	-29.48	1237.17	0.00	0.00	0.00	-1841.62	96.84	1679.25	-3530.29	-14.00	1642.24	-3374.37	248.48	1615.33	-3430.52	109.26	1598.51	590.28	-22.61	78.65	1187.68	-0.34	79.24	567.86
1.78000	-3155.71	98.52	18.42	-3181.91	109.20	10.70	-3377.99	104.91	-7.88	-3342.23	88.99	60.50	-3660.77	-48.21	2.72	-3636.98	-15.63	18.40	-3384.75	266.08	1.75	-1537.87	-10.31	257.05	-3556.63	-29.48	1237.17	0.00	0.00	0.00	-1841.62	96.84	1679.25	-3530.29	-14.00	1642.24	-3370.79	249.21	1615.00	-3429.04	108.56	1598.83	589.58	-22.00	78.51	1187.73	-0.45	79.15	567.88
1.79000	-3155.71	98.52	18.42	-3181.91	109.20	10.70	-3387.45	105.07	-10.09	-3309.07	91.93	66.78	-3660.77	-48.21	2.72	-3636.98	-15.63	18.40	-3388.67	265.72	1.91	-1537.87	-10.31	257.05	-3556.63	-29.48	1237.17	0.00	0.00	0.00	-1841.62	96.84	1679.25	-3530.29	-14.00	1642.24	-3367.22	249.92	1614.67	-3413.34	109.21	1598.80	589.37	-22.58	78.42	1187.88	-0.64	79.21	567.68
1.80000	-3155.71	98.52	18.42	-3181.91	109.20	10.70	-3370.73	106.32	-7.02	-3307.06	91.17	64.33	-3660.77	-48.21	2.72	-3636.98	-15.63	18.40	-3392.52	265.37	2.15	-1537.87	-10.31	257.05	-3556.63	-29.48	1237.17	0.00	0.00	0.00	-1841.62	96.84	1679.25	-3530.29	-14.00	1642.24	-3363.66	250.62	1614.33	-3423.93	109.16	1599.60	590.20	-22.97	78.54	1188.09	-0.41	79.49	567.56
1.81000	-3155.71	98.52	18.42	-3181.91	109.20	10.70	-3367.90	106.07	-7.53	-3328.44	90.10	61.99	-3660.77	-48.21	2.72	-3636.98	-15.63	18.40	-3396.30	265.00	2.47	-1537.87	-10.31	257.05	-3556.63	-29.48	1237.17	0.00	0.00	0.00	-1841.62	96.84	1679.25	-3530.29	-14.00	1642.24	-3360.11	251.30	1613.99	-3428.61	107.08	1599.76	589.61	-22.66	78.34	1187.91	-0.21	79.35	568.52
1.82000	-3155.71	98.52	18.42	-3181.91	109.20	10.70	-3399.46	105.47	-11.13	-3306.25	91.21	65.42	-3660.77	-48.21	2.72	-3636.98	-15.63	18.40	-3400.03	264.64	2.86	-1537.87	-10.31	257.05	-3556.63	-29.48	1237.17	0.00	0.00	0.00	-1841.62	96.84	1679.25	-3530.29	-14.00	1642.24	-3356.57	251.97	1613.64	-3428.33	106.71	1600.15	590.36	-22.80	78.55	1188.54	-0.43	79.48	568.17
1.83000	-3155.71	98.52	18.42	-3181.91	109.20	10.70	-3396.26	103.91	-11.87	-3332.73	89.91	59.06	-3660.77	-48.21	2.72	-3636.98	-15.63	18.40	-3403.68	264.27	3.33	-1537.87	-10.31	257.05	-3556.63	-29.48	1237.17	0.00	0.00	0.00	-1841.62	96.84	1679.25	-3530.27	-14.00	1642.24	-3353.04	252.63	1613.29	-3424.64	106.90	1600.08	589.49	-22.92	78.20	1187.53	-0.20	79.25	567.58
1.84000	-3155.71	98.52	18.42	-3181.91	109.20	10.70	-3347.38	105.39	-4.03	-3343.88	89.68	56.30	-3660.77	-48.21	2.72	-3636.98	-15.63	18.40	-3407.28	263.89	3.88	-1537.87	-10.31	257.05	-3556.63	-29.48	1237.17	0.00	0.00	0.00	-1841.62	96.84	1679.25	-3511.25	-19.94	1640.36	-3349.52	253.28	1612.93	-3420.91	106.51	1600.06	590.63	-22.96	78.57	1187.05	-0.61	79.01	567.28
1.85000	-3155.71	98.52	18.42	-3181.91	109.20	10.70	-3382.79	106.49	-8.83	-3286.39	89.38	65.21	-3660.77	-48.21	2.72	-3636.98	-15.63	18.40	-3410.81	263.51	4.50	-1537.87	-10.31	257.05	-3556.63	-29.48	1237.17	0.00	0.00	0.00	-1841.62	96.84	1679.25	-3483.37	-22.37	1639.39	-3346.01	253.91	1612.57	-3432.37	106.92	1601.40	590.54	-23.07	78.63	1187.82	-0.24	79.12	567.02
1.86000	-3155.71	98.52	18.42	-3181.91	109.20	10.70	-3384.00	105.23	-9.60	-3308.59	89.32	62.62	-3660.77	-48.21	2.72	-3636.98	-15.63	18.40	-3414.28	263.13	5.19	-1537.87	-10.31	257.05	-3556.63	-29.48	1237.17	0.00	0.00	0.00	-1841.62	96.84	1679.25	-3461.87	-25.99	1637.57	-3342.51	254.53	1612.20	-3422.16	107.44	1600.87	590.35	-23.00	78.52	1188.01	-0.14	79.13	566.51
1.87000	-3155.71	98.52	18.42	-3181.91	109.20	10.70	-3387.98	105.77	-10.47	-3331.38	88.93	59.07	-3660.77	-48.21	2.72	-3636.98	-15.63	18.40	-3417.68	262.74	5.96	-1537.87	-10.31	257.05	-3556.63	-29.48	1237.17	0.00	0.00	0.00	-1841.62	96.84	1679.25	-3504.13	-26.64	1639.54	-3339.02	255.13	1611.84	-3410.17	107.91	1600.73	589.68	-23.48	78.28	1187.99	0.30	79.63	567.38
1.88000	-3155.71	98.52	18.42	-3181.91	109.20	10.70	-3366.44	106.10	-8.71	-3314.93	90.15	62.27	-3660.77	-48.21	2.72	-3636.98	-15.63	18.40	-3421.02	262.35	6.79	-1537.87	-10.31	257.05	-3556.63	-29.48	1237.17	0.00	0.00	0.00	-1841.62	96.84	1679.25	-3472.00	-26.66	1635.98	-3335.54	255.73	1611.46	-3406.13	107.55	1600.88	589.60	-22.88	78.37	1187.49	-0.36	79.40	567.02
1.89000	-3155.71	98.52	18.42	-3181.91	109.20	10.70	-3350.89	106.11	-4.56	-3310.15	90.88	60.70	-3660.77	-48.21	2.72	-3636.98	-15.63	18.40	-3424.29	261.95	7.70	-1537.87	-10.31	257.05	-3556.63	-29.48	1237.17	0.00	0.00	0.00	-1841.62	96.84	1679.25	-3446.25	-29.25	1633.93	-3332.06	256.30	1611.08	-3387.95	107.04	1600.39	589.41	-22.39	78.32	1187.35	-0.89	78.97	566.56
1.90000	-3155.71	98.52	18.42	-3181.91	109.20	10.70	-3361.20	104.87	-7.04	-3323.28	90.11	57.77	-3660.77	-48.21	2.72	-3636.98	-15.63	18.40	-3427.50	261.55	8.68	-1537.87	-10.31	257.05	-3556.63	-29.48	1237.17	0.00	0.00	0.00	-1841.62	96.84	1679.25	-3497.51	-30.68	1636.30	-3328.60	256.87	1610.70	-3419.04	107.93	1601.57	588.41	-22.32	78.29	1187.15	-1.08	79.04	566.26
1.91000	-3155.71	98.52	18.42	-3181.91	109.20	10.70	-3389.42	103.94	-12.17	-3328.03	89.64	57.72	-3660.77	-48.21	2.72	-3636.98	-15.63	18.40	-3430.65	261.14	9.73	-1537.87	-10.31	257.05	-3556.63	-29.48	1237.17	0.00	0.00	0.00	-1841.62	96.84	1679.25	-3461.93	-35.46	1633.75	-3325.14	257.42	1610.32	-3429.84	108.03	1602.82	589.77	-22.45	78.22	1187.65	-0.41	79.22	566.92
1.92000	-3155.71	98.52	18.42	-3181.91	109.20	10.70	-3382.85	104.50	-11.25	-3342.75	90.57	54.58	-3660.77	-48.21	2.72	-3636.98	-15.63	18.40	-3433.73	260.74	10.85	-1537.87	-10.31	257.05	-3556.63	-29.48	1237.17	0.00	0.00	0.00	-1841.62	96.84	1679.25	-3433.72	-35.11	1631.57	-3321.69	257.96	1609.93	-3405.81	107.94	1602.23	589.29	-22.88	78.25	1186.82	-0.16	79.18	567.29
1.93000	-3155.71	98.52	18.42	-3181.91	109.20	10.70	-3357.34	104.90	-6.52	-3303.15	90.75	61.83	-3660.77	-48.21	2.72	-3636.98	-15.63	18.40	-3436.74	260.32	12.04	-1537.87	-10.31	257.05	-3556.63	-29.48	1237.17	0.00	0.00	0.00	-1841.62	96.84	1679.25	-3444.15	-34.24	1632.37	-3318.24	258.49	1609.53	-3389.95	108.29	1602.41	589.72	-22.83	78.37	1187.39	0.10	79.43	566.58
1.94000	-3155.71	98.52	18.42	-3181.91	109.20	10.70	-3344.08	105.77	-4.93	-3356.14	91.13	53.51	-3660.77	-48.21	2.72	-3636.98	-15.63	18.40	-3439.69	259.90	13.29	-1537.87	-10.31	257.05	-3556.63	-29.48	1237.17	0.00	0.00	0.00	-1841.62	96.84	1679.25	-3451.18	-36.78	1632.08	-3314.81	259.00	1609.14	-3386.39	109.26	1604.11	590.54	-22.84	78.61	1187.67	0.39	79.27	567.33
1.95000	-3155.71	98.52	18.42	-3181.91	109.20	10.70	-3386.84	106.12	-11.36	-3297.77	93.94	62.42	-3660.77	-48.21	2.72	-3636.98	-15.63	18.40	-3442.58	259.48	14.62	-1537.87	-10.31	257.05	-3556.63	-29.48	1237.17	0.00	0.00	0.00	-1841.62	96.84	1679.25	-3444.83	-36.05	1630.90	-3311.38	259.50	1608.74	-3379.42	109.84	1604.84	589.88	-22.73	78.57	1187.49	-0.07	79.25	566.16
1.96000	-3155.71	98.52	18.42	-3181.91	109.20	10.70	-3364.49	105.36	-8.63	-3339.10	91.17	55.12	-3660.77	-48.21	2.72	-3636.98	-15.63	18.40	-3445.40	259.06	16.00	-1537.87	-10.31	257.05	-3556.63	-29.48	1237.17	0.00	0.00	0.00	-1841.62	96.84	1679.25	-3444.60	-37.18	1630.76	-3307.96	259.99	1608.33	-3404.42	108.39	1606.94	590.89	-22.54	78.73	1187.38	-0.17	79.11	567.34
1.97000	-3155.71	98.52	18.42	-3181.91	109.20	10.70	-3357.72	106.32	-7.36	-3327.12	91.92	57.59	-3660.77	-48.21	2.72	-3636.98	-15.63	18.40	-3448.15	258.62	17.45	-1537.87	-10.31	257.05	-3556.63	-29.48	1237.17	0.00	0.00	0.00	-1841.62	96.84	1679.25	-3423.44	-36.37	1629.11	-3304.54	260.47	1607.93	-3415.24	109.02	1609.38	590.07	-22.79	78.24	1186.82	0.17	79.05	568.27
1.98000	-3155.71	98.52	18.42	-3181.91	109.20	10.70	-3374.75	104.01	-8.72	-3303.76	92.07	62.40	-3660.77	-48.21	2.72	-3636.98	-15.63	18.40	-3450.84	258.19	18.97	-1537.87	-10.31	257.05	-3556.63	-29.48	1237.17	0.00	0.00	0.00	-1841.62	96.84	1679.25	-3427.74	-37.04	1630.34	-3301.13	260.93	1607.51	-3415.00	111.01	1610.63	589.86	-22.36	78.57	1187.50	0.03	79.45	567.80
1.99000	-3155.71	98.52	18.42	-3181.91	109.20	10.70	-3377.15	106.49	-10.08	-3352.69	90.69	54.89	-3660.77	-48.21	2.72	-3636.98	-15.63	18.40	-3453.47	257.75	20.55	-1537.87	-10.31	257.05	-3556.63	-29.48	1237.17	0.00	0.00	0.00	-1841.62	96.84	1679.25	-3420.74	-36.79	1629.41	-3297.73	261.38	1607.10	-3425.29	110.27	1612.70	590.77	-22.66	78.86	1188.41	-0.23	79.36	567.35
2.00000	-3155.71	98.52	18.42	-3181.91	109.20	10.70	-3381.20	106.04	-10.60	-3321.36	92.88	59.27	-3660.77	-48.21	2.72	-3636.98	-15.63	18.40	-3456.03	257.31	22.19	-1537.87	-10.31	257.05	-3556.63	-29.48	1237.17	0.00	0.00	0.00	-1841.62	96.84	1679.25	-3442.40	-38.50	1632.13	-3294.33	261.82	1606.68	-3428.21	110.40	1614.68	590.49	-22.48	78.90	1188.59	0.18	79.41	566.57
2.01000	-3155.71	98.52	18.42	-3181.91	109.20	10.70	-3357.85	106.08	-6.48	-3354.18	91.35	53.29	-3660.77	-48.21	2.72	-3636.98	-15.63	18.40	-3458.52	256.86	23.89	-1537.87	-10.31	257.05	-3556.63	-29.48	1237.17	0.00	0.00	0.00	-1841.62	96.84	1679.25	-3435.48	-36.45	1632.23	-3290.94	262.24	1606.26	-3431.81	111.07	1616.47	590.24	-22.95	78.59	1188.46	-0.78	79.25	566.77
2.02000	-3155.71	98.52	18.42	-3181.91	109.20	10.70	-3372.53	106.18	-8.60	-3345.10	93.24	55.63	-3660.77	-48.21	2.72	-3636.98	-15.63	18.40	-3460.95	256.41	25.66	-1537.87	-10.31	257.05	-3556.63	-29.48	1237.17	0.00	0.00	0.00	-1841.62	96.84	1679.25	-3428.15	-35.20	1631.20	-3287.56	262.65	1605.84	-3436.33	110.24	1617.32	590.06	-22.65	78.32	1187.67	-0.68	79.01	566.57
2.03000	-3155.71	98.52	18.42	-3181.91	109.20	10.70	-3354.78	105.19	-6.13	-3341.66	94.06	55.10	-3660.77	-48.21	2.72	-3636.98	-15.63	18.40	-3463.31	255.95	27.48	-1537.87	-10.31	257.05	-3556.63	-29.48	1237.17	0.00	0.00	0.00	-1841.62	96.84	1679.25	-3424.20	-35.18	1631.69	-3284.18	263.05	1605.41	-3423.04	109.88	1619.02	591.23	-22.49	78.65	1187.28	-0.55	79.10	566.66
2.04000	-3155.71	98.52	18.42	-3181.91	109.20	10.70	-3373.89	106.81	-9.09	-3332.04	94.68	57.35	-3660.77	-48.21	2.72	-3636.98	-15.63	18.40	-3465.60	255.49	29.37	-1537.87	-10.31	257.05	-3556.63	-29.48	1237.17	0.00	0.00	0.00	-1841.62	96.84	1679.25	-3427.20	-35.99	1632.32	-3280.80	263.44	1604.98	-3445.35	111.83	1619.67	590.05	-23.05	78.30	1186.89	-0.23	78.90	567.38
2.05000	-3155.71	98.52	18.42	-3181.91	109.20	10.70	-3386.86	105.80	-9.92	-3338.81	95.19	55.15	-3660.77	-48.21	2.72	-3636.98	-15.63	18.40	-3467.83	255.02	31.31	-1537.87	-10.31	257.05	-3556.63	-29.48	1237.17	0.00	0.00	0.00	-1841.62	96.84	1679.25	-3417.30	-32.78	1631.39	-3277.43	263.81	1604.55	-3443.74	110.41	1620.79	589.19	-22.51	78.41	1187.17	0.04	79.00	567.23
2.06000	-3155.71	98.52	18.42	-3181.91	109.20	10.70	-3386.54	104.37	-11.64	-3297.61	95.78	62.43	-3660.77	-48.21	2.72	-3636.98	-15.63	18.40	-3469.99	254.56	33.31	-1537.87	-10.31	257.05	-3556.63	-29.48	1237.17	0.00	0.00	0.00	-1841.62	96.84	1679.25	-3403.11	-32.24	1629.64	-3274.06	264.17	1604.11	-3437.28	111.17	1621.64	591.26	-22.29	78.89	1187.94	0.05	79.56	567.46
2.07000	-3155.71	98.52	18.42	-3181.91	109.20	10.70	-3399.97	106.17	-13.01	-3335.85	95.23	56.52	-3660.77	-48.21	2.72	-3636.98	-15.63	18.40	-3472.09	254.08	35.37	-1537.87	-10.31	257.05	-3556.63	-29.48	1237.17	0.00	0.00	0.00	-1841.62	96.84	1679.25	-3418.97	-32.39	1631.36	-3270.70	264.52	1603.67	-3417.32	111.44	1621.07	591.58	-22.51	79.20	1187.86	-0.04	79.61	567.48
2.08000	-3155.71	98.52	18.42	-3181.91	109.20	10.70	-3377.00	105.98	-9.20	-3337.95	95.95	55.10	-3660.77	-48.21	2.72	-3636.98	-15.63	18.40	-3474.12	253.60	37.48	-1537.87	-10.31	257.05	-3556.63	-29.48	1237.17	0.00	0.00	0.00	-1841.62	96.84	1679.25	-3409.39	-30.70	1630.02	-3267.34	264.86	1603.23	-3419.91	110.52	1621.81	592.09	-22.53	79.08	1187.80	-0.17	79.27	567.49
2.09000	-3155.71	98.52	18.42	-3181.91	109.20	10.70	-3344.30	107.34	-5.76	-3289.01	98.09	63.43	-3660.77	-48.21	2.72	-3636.98	-15.63	18.40	-3476.08	253.12	39.65	-1537.87	-10.31	257.05	-3556.63	-29.48	1237.17	0.00	0.00	0.00	-1841.62	96.84	1679.25	-3390.72	-28.09	1628.59	-3263.99	265.18	1602.79	-3414.97	112.34	1622.95	591.08	-22.45	78.84	1187.51	-0.33	79.44	567.34
2.10000	-3155.71	98.52	18.42	-3181.91	109.20	10.70	-3376.59	106.39	-10.37	-3305.64	98.15	60.07	-3660.77	-48.21	2.72	-3636.98	-15.63	18.40	-3477.98	252.64	41.88	-1537.87	-10.31	257.05	-3556.63	-29.48	1237.17	0.00	0.00	0.00	-1841.62	96.84	1679.25	-3387.10	-27.06	1627.29	-3260.64	265.50	1602.34	-3426.81	111.54	1622.34	590.48	-22.83	78.72	1187.86	-0.80	79.42	566.26
2.11000	-3155.71	98.52	18.42	-3181.91	109.20	10.70	-3393.93	104.84	-12.88	-3341.26	96.92	53.78	-3660.77	-48.21	2.72	-3636.98	-15.63	18.40	-3479.81	252.15	44.15	-1537.87	-10.31	257.05	-3556.63	-29.48	1237.17	0.00	0.00	0.00	-1841.62	96.84	1679.25	-3387.56	-25.75	1627.44	-3257.29	265.80	1601.89	-3445.92	108.88	1623.02	591.38	-22.74	78.93	1187.83	-0.78	79.30	566.46
2.12000	-3155.71	98.52	18.42	-3181.91	109.20	10.70	-3374.86	105.49	-10.93	-3316.56	96.71	57.75	-3660.77	-48.21	2.72	-3636.98	-15.63	18.40	-3481.57	251.65	46.48	-1537.87	-10.31	257.05	-3556.63	-29.48	1237.17	0.00	0.00	0.00	-1841.62	96.84	1679.25	-3374.85	-23.44	1626.64	-3253.94	266.09	1601.44	-3430.84	110.34	1622.67	590.48	-22.65	78.75	1188.47	-0.25	79.63	566.47
2.13000	-3155.71	98.52	18.42	-3181.91	109.20	10.70	-3370.18	106.54	-10.66	-3299.11	98.53	61.58	-3660.77	-48.21	2.72	-3636.98	-15.63	18.40	-3483.27	251.15	48.87	-1537.87	-10.31	257.05	-3556.63	-29.48	1237.17	0.00	0.00	0.00	-1841.62	96.84	1679.25	-3388.42	-23.76	1625.68	-3250.60	266.36	1600.99	-3425.39	110.52	1623.69	589.27	-22.83	78.39	1187.89	-0.51	79.65	566.58
2.14000	-3155.71	98.52	18.42	-3181.91	109.20	10.70	-3374.20	105.48	-10.73	-3314.15	99.05	58.63	-3660.77	-48.21	2.72	-3636.98	-15.63	18.40	-3484.90	250.65	51.30	-1537.87	-10.31	257.05	-3556.63	-29.48	1237.17	0.00	0.00	0.00	-1841.62	96.84	1679.25	-3373.97	-21.08	1624.52	-3247.26	266.63	1600.53	-3436.26	109.86	1623.38	589.67	-23.02	78.38	1187.71	-0.30	79.17	566.62
2.15000	-3155.71	98.52	18.42	-3181.91	109.20	10.70	-3390.30	107.97	-12.42	-3332.41	98.59	55.41	-3660.77	-48.21	2.72	-3636.98	-15.63	18.40	-3486.46	250.14	53.79	-1537.87	-10.31	257.05	-3556.63	-29.48	1237.17	0.00	0.00	0.00	-1841.62	96.84	1679.25	-3374.67	-20.02	1623.73	-3243.93	266.88	1600.08	-3437.94	111.03	1623.55	589.36	-22.79	78.51	1188.35	-0.37	79.27	566.65
2.16000	-3155.71	98.52	18.42	-3181.91	109.20	10.70	-3425.30	105.16	-18.36	-3335.83	100.62	55.50	-3660.77	-48.21	2.72	-3636.98	-15.63	18.40	-3487.96	249.63	56.32	-1537.87	-10.31	257.05	-3556.63	-29.48	1237.17	0.00	0.00	0.00	-1841.62	96.84	1679.25	-3387.42	-17.86	1621.77	-3240.59	267.12	1599.62	-3434.37	110.50	1622.93	590.07	-22.81	78.62	1187.74	-0.05	79.54	566.38
2.17000	-3155.71	98.52	18.42	-3181.91	109.20	10.70	-3404.51	106.59	-13.56	-3342.19	98.98	54.14	-3660.77	-48.21	2.72	-3636.98	-15.63	18.40	-3489.39	249.11	58.91	-1537.87	-10.31	257.05	-3556.63	-29.48	1237.17	0.00	0.00	0.00	-1841.62	96.84	1679.25	-3373.97	-15.37	1620.27	-3237.26	267.35	1599.15	-3470.46	109.47	1623.94	589.41	-22.68	78.32	1187.47	-0.30	79.30	567.06
2.18000	-3155.71	98.52	18.42	-3181.91	109.20	10.70	-3393.25	106.41	-12.87	-3319.38	100.66	57.03	-3660.77	-48.21	2.72	-3636.98	-15.63	18.40	-3490.75	248.59	61.54	-1537.87	-10.31	257.05	-3556.63	-29.48	1237.17	0.00	0.00	0.00	-1841.62	96.84	1679.25	-3373.58	-13.56	1619.28	-3233.93	267.56	1598.69	-3455.48	105.77	1624.83	589.93	-22.90	78.42	1187.84	0.33	79.26	567.29
2.19000	-3155.71	98.52	18.42	-3181.91	109.20	10.70	-3385.68	105.38	-13.06	-3285.93	101.40	62.79	-3660.77	-48.21	2.72	-3636.98	-15.63	18.40	-3492.04	248.07	64.22	-1537.87	-10.31	257.05	-3556.63	-29.48	1237.17	0.00	0.00	0.00	-1841.62	96.84	1679.25	-3396.98	-11.71	1618.41	-3230.60	267.77	1598.22	-3482.96	107.65	1624.16	589.65	-22.46	78.26	1188.10	0.56	79.48	567.41
2.20000	-3155.71	98.52	18.42	-3181.91	109.20	10.70	-3419.63	105.27	-17.83	-3328.77	100.45	57.07	-3660.77	-48.21	2.72	-3636.98	-15.63	18.40	-3493.27	247.54	66.95	-1537.87	-10.31	257.05	-3556.63	-29.48	1237.17	0.00	0.00	0.00	-1841.62	96.84	1679.25	-3381.69	-9.00	1615.79	-3227.27	267.96	1597.76	-3491.88	107.18	1624.32	589.45	-22.48	78.34	1187.71	-0.42	79.34	566.90
2.21000	-3155.71	98.52	18.42	-3181.91	109.20	10.70	-3381.99	105.23	-11.43	-3336.18	102.57	55.98	-3660.77	-48.21	2.72	-3636.98	-15.63	18.40	-3494.42	247.01	69.72	-1537.87	-10.31	257.05	-3556.63	-29.48	1237.17	0.00	0.00	0.00	-1841.62	96.84	1679.25	-3362.36	-5.40	1613.16	-3223.94	268.14	1597.29	-3500.60	106.73	1624.48	589.99	-22.45	78.40	1187.05	-0.70	79.15	566.98
2.22000	-3155.71	98.52	18.42	-3181.91	109.20	10.70	-3388.77	107.40	-11.44	-3332.74	102.39	58.67	-3660.77	-48.21	2.72	-3636.98	-15.63	18.40	-3495.51	246.47	72.54	-1537.87	-10.31	257.05	-3556.63	-29.48	1237.17	0.00	0.00	0.00	-1841.62	96.84	1679.25	-3354.12	-3.41	1610.95	-3220.61	268.31	1596.81	-3509.12	106.28	1624.63	589.65	-22.55	78.38	1187.82	-0.70	79.51	567.74
2.23000	-3155.71	98.52	18.42	-3181.91	109.20	10.70	-3365.19	107.41	-8.53	-3335.73	100.60	57.92	-3660.77	-48.21	2.72	-3636.98	-15.63	18.40	-3496.54	245.93	75.40	-1537.87	-10.31	257.05	-3556.63	-29.48	1237.17	0.00	0.00	0.00	-1841.62	96.84	1679.25	-3353.98	-1.41	1609.65	-3217.28	268.47	1596.34	-3517.44	105.85	1624.77	588.69	-22.61	78.12	1187.70	-0.31	79.24	566.39
2.24000	-3155.71	98.52	18.42	-3181.91	109.20	10.70	-3383.37	106.81	-11.09	-3309.45	101.91	61.27	-3660.77	-48.21	2.72	-3636.98	-15.63	18.40	-3497.49	245.38	78.31	-1537.87	-10.31	257.05	-3556.63	-29.48	1237.17	0.00	0.00	0.00	-1841.62	96.84	1679.25	-3377.79	2.36	1608.52	-3213.95	268.61	1595.87	-3525.56	105.42	1624.91	589.81	-22.57	78.53	1187.17	-0.45	79.22	565.88
2.25000	-3155.71	98.52	18.42	-3181.91	109.20	10.70	-3399.98	106.77	-13.85	-3323.50	103.73	59.67	-3660.77	-48.21	2.72	-3636.98	-15.63	18.40	-3498.38	244.83	81.26	-1537.87	-10.31	257.05	-3556.63	-29.48	1237.17	0.00	0.00	0.00	-1841.62	96.84	1679.25	-3389.46	2.38	1607.02	-3210.63	268.75	1595.39	-3533.47	105.01	1625.05	589.87	-23.06	78.55	1188.25	-0.95	79.56	567.05
2.26000	-3155.71	98.52	18.42	-3181.91	109.20	10.70	-3402.78	105.62	-12.35	-3328.03	104.93	58.97	-3660.77	-48.21	2.72	-3636.98	-15.63	18.40	-3499.19	244.28	84.25	-1537.87	-10.31	257.05	-3556.63	-29.48	1237.17	0.00	0.00	0.00	-1841.62	96.84	1679.25	-3367.31	7.23	1605.25	-3207.30	268.87	1594.91	-3541.19	104.61	1625.17	590.22	-22.33	78.67	1187.39	-0.58	79.28	567.23
2.27000	-3155.71	98.52	18.42	-3181.91	109.20	10.70	-3384.11	107.55	-10.31	-3311.49	105.19	62.69	-3660.77	-48.21	2.72	-3636.98	-15.63	18.40	-3499.94	243.72	87.28	-1537.87	-10.31	257.05	-3556.63	-29.48	1237.17	0.00	0.00	0.00	-1841.62	96.84	1679.25	-3351.31	10.89	1602.26	-3203.97	268.98	1594.44	-3548.72	104.21	1625.30	590.97	-22.53	78.82	1188.05	-0.59	79.52	566.23
2.28000	-3155.71	98.52	18.42	-3181.91	109.20	10.70	-3381.12	108.12	-8.99	-3322.18	104.36	62.04	-3660.77	-48.21	2.72	-3636.98	-15.63	18.40	-3500.62	243.16	90.35	-1537.87	-10.31	257.05	-3556.63	-29.48	1237.17	0.00	0.00	0.00	-1841.62	96.84	1679.25	-3370.32	11.30	1600.89	-3200.64	269.08	1593.96	-3556.05	103.83	1625.41	590.97	-22.75	78.78	1187.73	0.02	79.48	567.56
2.29000	-3155.71	98.52	18.42	-3181.91	109.20	10.70	-3364.06	107.68	-6.28	-3334.88	104.68	59.20	-3660.77	-48.21	2.72	-3636.98	-15.63	18.40	-3501.24	242.59	93.47	-1537.87	-10.31	257.05	-3556.63	-29.48	1237.17	0.00	0.00	0.00	-1841.62	96.84	1679.25	-3387.61	12.57	1600.22	-3197.31	269.17	1593.48	-3563.18	103.46	1625.52	590.58	-23.07	78.46	1188.00	-0.03	79.58	567.53
2.30000	-3155.71	98.52	18.42	-3181.91	109.20	10.70	-3393.99	107.71	-10.18	-3315.69	107.76	62.67	-3660.77	-48.21	2.72	-3636.98	-15.63	18.40	-3501.78	242.02	96.62	-1537.87	-10.31	257.05	-3556.63	-29.48	1237.17	0.00	0.00	0.00	-1841.62	96.84	1679.25	-3386.21	14.97	1597.51	-3193.98	269.24	1592.99	-3570.12	103.10	1625.63	589.20	-23.51	78.03	1187.56	-0.44	79.12	566.76
2.31000	-3155.71	98.52	18.42	-3181.91	109.20	10.70	-3390.41	109.65	-9.58	-3299.65	108.02	66.83	-3660.77	-48.21	2.72	-3636.98	-15.63	18.40	-3502.25	241.44	99.81	-1537.87	-10.31	257.05	-3556.63	-29.48	1237.17	0.00	0.00	0.00	-1841.62	96.84	1679.25	-3373.90	18.92	1595.98	-3190.65	269.31	1592.51	-3576.86	102.75	1625.73	589.51	-23.31	78.12	1187.90	-0.10	79.36	566.87
2.32000	-3155.71	98.52	18.42	-3181.91	109.20	10.70	-3393.07	111.21	-10.24	-3283.32	106.99	70.29	-3660.77	-48.21	2.72	-3636.98	-15.63	18.40	-3502.66	240.86	103.03	-1537.87	-10.31	257.05	-3556.63	-29.48	1237.17	0.00	0.00	0.00	-1841.62	96.84	1679.25	-3388.92	18.29	1595.88	-3187.31	269.36	1592.03	-3583.42	102.41	1625.82	590.33	-22.78	78.55	1188.30	-0.29	79.08	566.78
2.33000	-3155.71	98.52	18.42	-3181.91	109.20	10.70	-3375.51	112.79	-7.72	-3303.57	108.54	67.08	-3660.77	-48.21	2.72	-3636.98	-15.63	18.40	-3503.00	240.28	106.29	-1537.87	-10.31	257.05	-3556.63	-29.47	1237.17	0.00	0.00	0.00	-1841.62	96.84	1679.25	-3385.22	20.16	1594.06	-3183.98	269.41	1591.54	-3589.78	102.08	1625.91	589.47	-22.70	78.53	1187.74	-0.13	78.94	566.73
2.34000	-3155.71	98.52	18.42	-3181.91	109.20	10.70	-3388.32	114.39	-9.66	-3317.06	109.12	66.49	-3660.77	-48.21	2.72	-3636.98	-15.63	18.40	-3503.27	239.69	109.59	-1537.87	-10.31	257.05	-3554.04	-26.85	1237.45	0.00	0.00	0.00	-1841.62	96.84	1679.25	-3385.46	23.19	1591.36	-3180.64	269.44	1591.05	-3595.95	101.77	1626.00	589.57	-22.49	78.54	1188.35	-0.27	79.22	567.86
2.35000	-3155.71	98.52	18.42	-3181.91	109.20	10.70	-3392.13	114.51	-9.43	-3319.56	110.03	68.02	-3660.77	-48.21	2.72	-3636.98	-15.63	18.40	-3503.46	239.10	112.93	-1537.87	-10.31	257.05	-3510.72	-25.20	1238.01	0.00	0.00	0.00	-1841.62	96.84	1679.25	-3413.68	24.66	1590.45	-3177.29	269.46	1590.57	-3601.94	101.46	1626.08	588.78	-22.34	78.25	1187.99	-0.53	79.04	567.05
2.36000	-3155.71	98.52	18.42	-3181.91	109.20	10.70	-3386.77	115.45	-9.65	-3326.81	110.80	67.99	-3660.77	-48.21	2.72	-3636.98	-15.63	18.40	-3503.59	238.50	116.29	-1537.87	-10.31	257.05	-3551.10	-23.94	1235.83	0.00	0.00	0.00	-1841.62	96.84	1679.25	-3411.60	24.79	1590.20	-3173.95	269.47	1590.08	-3607.73	101.16	1626.15	590.85	-22.94	78.77	1187.84	-0.70	79.20	567.05
2.37000	-3155.71	98.52	18.42	-3181.91	109.20	10.70	-3402.19	116.89	-11.61	-3319.11	112.95	70.68	-3660.77	-48.21	2.72	-3636.98	-15.63	18.40	-3503.65	237.90	119.69	-1537.87	-10.31	257.05	-3505.92	-22.39	1238.60	0.00	0.00	0.00	-1841.62	96.84	1679.25	-3402.07	26.43	1589.37	-3170.60	269.47	1589.59	-3613.34	100.87	1626.22	590.09	-23.15	78.61	1188.34	-0.48	79.31	567.35
2.38000	-3155.71	98.52	18.42	-3181.91	109.20	10.70	-3377.40	118.86	-6.28	-3297.07	115.54	75.31	-3660.77	-48.21	2.72	-3636.98	-15.63	18.40	-3503.64	237.29	123.13	-1537.87	-10.31	257.05	-3536.20	-22.04	1239.37	0.00	0.00	0.00	-1841.62	96.84	1679.25	-3373.08	28.53	1586.66	-3167.25	269.45	1589.10	-3618.76	100.59	1626.29	589.65	-22.11	78.57	1187.81	-0.12	79.19	566.65
2.39000	-3155.71	98.52	18.42	-3181.91	109.20	10.70	-3368.91	121.04	-3.48	-3312.14	116.19	74.50	-3660.77	-48.21	2.72	-3636.98	-15.63	18.40	-3503.57	236.68	126.59	-1537.87	-10.31	257.05	-3486.70	-18.97	1239.32	0.00	0.00	0.00	-1841.62	96.84	1679.25	-3367.51	28.52	1585.06	-3163.90	269.43	1588.62	-3623.99	100.32	1626.35	590.69	-22.30	78.68	1187.36	-0.36	79.15	566.79
2.40000	-3155.71	98.52	18.42	-3181.91	109.20	10.70	-3388.68	124.05	-6.00	-3358.20	116.32	69.35	-3660.77	-48.21	2.72	-3636.98	-15.63	18.40	-3503.42	236.07	130.09	-1537.87	-10.31	257.05	-3494.59	-18.48	1240.94	0.00	0.00	0.00	-1841.62	96.84	1679.25	-3400.10	31.13	1584.57	-3160.54	269.39	1588.13	-3629.04	100.07	1626.40	590.94	-22.92	78.54	1187.50	-0.48	79.15	567.01
2.41000	-3155.71	98.52	18.42	-3181.91	109.20	10.70	-3408.13	126.28	-7.32	-3350.47	120.35	71.08	-3660.77	-48.21	2.72	-3636.98	-15.63	18.40	-3503.20	235.45	133.61	-1537.87	-10.31	257.05	-3525.22	-17.46	1240.23	0.00	0.00	0.00	-1841.62	96.84	1679.25	-3388.84	32.44	1583.58	-3157.18	269.35	1587.64	-3633.91	99.82	1626.45	590.09	-21.95	78.46	1188.11	-0.25	79.57	567.57
2.42000	-3155.71	98.52	18.42	-3181.91	109.20	10.70	-3406.55	128.34	-5.71	-3333.05	123.85	75.55	-3660.77	-48.21	2.72	-3636.98	-15.63	18.40	-3502.91	234.83	137.17	-1537.87	-10.31	257.05	-3519.39	-16.43	1241.09	0.00	0.00	0.00	-1841.62	96.84	1679.25	-3383.57	33.89	1583.25	-3153.81	269.29	1587.15	-3638.60	99.58	1626.50	590.64	-22.23	78.61	1187.93	-0.07	79.72	566.78
2.43000	-3155.71	98.52	18.42	-3181.91	109.20	10.70	-3407.07	131.39	-6.07	-3355.02	125.78	74.08	-3660.77	-48.21	2.72	-3636.98	-15.63	18.40	-3502.55	234.20	140.75	-1537.87	-10.31	257.05	-3534.23	-14.31	1239.06	0.00	0.00	0.00	-1841.62	96.84	1679.25	-3371.43	34.63	1580.96	-3150.44	269.23	1586.66	-3643.10	99.35	1626.54	590.11	-22.52	78.60	1187.54	-0.35	79.16	568.01
2.44000	-3155.71	98.52	18.42	-3181.91	109.20	10.70	-3406.46	133.74	-4.92	-3351.83	128.43	74.24	-3660.77	-48.21	2.72	-3636.98	-15.63	18.40	-3502.13	233.57	144.37	-1537.87	-10.31	257.05	-3500.79	-14.68	1239.41	0.00	0.00	0.00	-1841.62	96.84	1679.25	-3389.40	33.22	1580.46	-3147.07	269.15	1586.17	-3647.42	99.13	1626.58	590.36	-22.25	78.66	1188.07	-0.45	79.33	567.79
2.45000	-3155.71	98.52	18.42	-3181.91	109.20	10.70	-3418.65	135.51	-6.83	-3343.23	131.71	74.12	-3660.77	-48.21	2.72	-3636.98	-15.63	18.40	-3501.63	232.93	148.00	-1537.87	-10.31	257.05	-3494.52	-11.87	1239.07	0.00	0.00	0.00	-1841.62	96.84	1679.25	-3375.94	36.03	1579.54	-3143.69	269.06	1585.68	-3651.56	98.92	1626.61	590.14	-22.80	78.48	1188.19	-0.39	79.55	567.48
2.46000	-3155.71	98.52	18.42	-3181.91	109.20	10.70	-3390.49	138.02	-2.19	-3346.93	132.25	73.72	-3660.77	-48.21	2.72	-3636.98	-15.63	18.40	-3501.06	232.29	151.67	-1537.87	-10.31	257.05	-3518.16	-12.18	1238.54	0.00	0.00	0.00	-1841.62	96.84	1679.25	-3389.62	40.25	1579.31	-3140.30	268.96	1585.19	-3655.52	98.72	1626.64	589.75	-22.61	78.68	1188.20	-0.13	79.65	567.19
2.47000	-3155.71	98.52	18.42	-3181.91	109.20	10.70	-3377.61	140.29	0.19	-3349.42	134.64	74.00	-3660.77	-48.21	2.72	-3636.98	-15.63	18.40	-3500.42	231.65	155.36	-1537.87	-10.31	257.05	-3474.16	-8.54	1238.10	0.00	0.00	0.00	-1841.62	96.84	1679.25	-3374.98	42.79	1578.68	-3136.91	268.85	1584.70	-3659.31	98.52	1626.66	590.29	-22.22	78.63	1188.34	-0.17	79.48	566.99
2.48000	-3155.71	98.52	18.42	-3181.91	109.20	10.70	-3372.01	145.32	3.20	-3351.98	136.99	74.43	-3660.77	-48.21	2.72	-3636.98	-15.63	18.40	-3499.71	231.00	159.07	-1537.87	-10.31	257.05	-3509.35	-7.44	1237.97	0.00	0.00	0.00	-1841.62	96.84	1679.25	-3391.19	44.11	1577.62	-3133.52	268.73	1584.21	-3662.91	98.34	1626.68	590.21	-22.26	78.70	1188.74	-0.56	79.29	567.61
2.49000	-3155.71	98.52	18.42	-3181.91	109.20	10.70	-3406.54	146.46	-2.93	-3354.62	139.30	75.02	-3660.77	-48.21	2.72	-3636.98	-15.63	18.40	-3498.93	230.35	162.81	-1537.87	-10.31	257.05	-3503.97	-6.80	1237.17	0.00	0.00	0.00	-1841.62	96.84	1679.25	-3381.78	42.80	1576.62	-3130.12	268.60	1583.72	-3666.34	98.17	1626.69	589.00	-23.09	78.18	1187.81	-0.51	79.12	567.68
2.50000	-3155.71	98.52	18.42	-3181.91	109.20	10.70	-3409.01	149.24	-2.66	-3357.33	141.58	75.76	-3660.77	-48.21	2.72	-3636.98	-15.63	18.40	-3498.08	229.69	166.57	-1537.87	-10.31	257.05	-3521.80	-6.83	1238.15	0.00	0.00	0.00	-1841.62	96.84	1679.25	-3371.12	45.03	1575.30	-3126.71	268.45	1583.23	-3669.60	98.00	1626.70	588.96	-22.41	78.28	1187.24	0.35	79.51	567.10
2.51000	-3155.71	98.52	18.42	-3181.91	109.20	10.70	-3411.60	151.96	-2.23	-3360.12	143.81	76.64	-3660.77	-48.21	2.72	-3636.98	-15.63	18.40	-3497.16	229.03	170.36	-1537.87	-10.31	257.05	-3505.86	-3.69	1236.73	0.00	0.00	0.00	-1841.62	96.84	1679.25	-3372.83	48.68	1572.94	-3123.30	268.30	1582.74	-3672.68	97.85	1626.71	590.01	-22.82	78.30	1188.51	-0.21	79.40	567.25
2.52000	-3155.71	98.52	18.42	-3181.91	109.20	10.70	-3414.29	154.63	-1.65	-3362.98	146.01	77.67	-3660.77	-48.21	2.72	-3636.98	-15.63	18.40	-3496.17	228.37	174.16	-1537.87	-10.31	257.05	-3498.95	-2.96	1236.80	0.00	0.00	0.00	-1841.62	96.84	1679.25	-3365.91	50.56	1571.76	-3119.88	268.14	1582.25	-3675.59	97.70	1626.71	590.88	-22.88	78.66	1188.43	-0.03	79.32	566.42
2.53000	-3155.71	98.52	18.42	-3181.91	109.20	10.70	-3417.09	157.24	-0.93	-3365.90	148.18	78.84	-3660.77	-48.21	2.72	-3636.98	-15.63	18.40	-3495.10	227.70	177.99	-1537.87	-10.31	257.05	-3499.10	-3.19	1235.26	0.00	0.00	0.00	-1841.62	96.84	1679.25	-3394.31	51.47	1571.79	-3116.45	267.97	1581.77	-3678.32	97.56	1626.71	591.09	-22.36	78.86	1187.69	0.01	79.37	567.27
2.54000	-3155.71	98.52	18.42	-3181.91	109.20	10.70	-3419.99	159.80	-0.05	-3368.89	150.30	80.16	-3660.77	-48.21	2.72	-3636.98	-15.63	18.40	-3493.97	227.03	181.83	-1537.87	-10.31	257.05	-3496.34	-5.18	1234.60	0.00	0.00	0.00	-1841.62	96.84	1679.25	-3392.03	55.23	1571.95	-3113.01	267.78	1581.28	-3680.89	97.44	1626.71	590.22	-22.29	78.48	1188.06	-0.64	79.21	567.35
2.55000	-3155.71	98.52	18.42	-3181.91	109.20	10.70	-3422.99	162.29	0.97	-3371.95	152.39	81.62	-3660.77	-48.21	2.72	-3636.98	-15.63	18.40	-3492.76	226.35	185.70	-1537.87	-10.31	257.05	-3490.06	-3.61	1234.84	0.00	0.00	0.00	-1841.62	96.84	1679.25	-3369.87	56.92	1570.58	-3109.57	267.59	1580.79	-3683.28	97.32	1626.70	588.81	-23.06	78.06	1188.28	0.14	79.50	566.84
2.56000	-3155.71	98.52	18.42	-3181.91	109.20	10.70	-3426.10	164.73	2.13	-3375.07	154.44	83.21	-3660.77	-48.21	2.72	-3636.98	-15.63	18.40	-3491.48	225.66	189.58	-1537.87	-10.31	257.05	-3499.08	-2.32	1232.92	0.00	0.00	0.00	-1841.62	96.84	1679.25	-3384.34	58.20	1570.37	-3106.12	267.39	1580.31	-3685.50	97.20	1626.68	589.81	-22.29	78.57	1187.58	-0.36	79.01	567.33
2.57000	-3155.71	98.52	18.42	-3181.91	109.20	10.70	-3429.30	167.12	3.44	-3378.26	156.45	84.95	-3660.77	-48.21	2.72	-3636.95	-15.63	18.40	-3490.14	224.98	193.48	-1537.87	-10.31	257.05	-3488.97	-1.41	1233.16	0.00	0.00	0.00	-1841.62	96.84	1679.25	-3383.68	58.26	1569.74	-3102.67	267.17	1579.82	-3687.56	97.10	1626.67	590.40	-22.26	78.67	1187.83	0.04	79.22	567.14
2.58000	-3155.71	98.52	18.42	-3181.91	109.20	10.70	-3432.60	169.45	4.89	-3381.50	158.43	86.82	-3660.77	-48.21	2.72	-3603.06	-14.89	23.41	-3488.72	224.29	197.40	-1537.87	-10.31	257.05	-3472.37	1.15	1233.53	0.00	0.00	0.00	-1841.62	96.84	1679.25	-3376.49	61.25	1569.28	-3099.20	266.95	1579.34	-3689.45	97.01	1626.65	589.68	-22.85	78.30	1188.17	-0.41	79.39	567.40
2.59000	-3155.71	98.52	18.42	-3181.91	109.20	10.70	-3435.99	171.73	6.47	-3384.81	160.37	88.83	-3660.77	-48.21	2.72	-3637.50	-12.34	17.61	-3487.22	223.59	201.33	-1537.87	-10.31	257.05	-3493.59	-0.57	1233.98	0.00	0.00	0.00	-1841.62	96.84	1679.25	-3368.45	62.86	1568.44	-3095.73	266.71	1578.86	-3691.17	96.92	1626.62	589.97	-22.70	78.44	1187.75	0.13	79.55	567.78
2.60000	-3155.71	98.52	18.42	-3181.91	109.20	10.70	-3439.48	173.95	8.20	-3388.17	162.27	90.97	-3660.77	-48.21	2.72	-3632.47	-14.09	18.06	-3485.66	222.89	205.28	-1537.87	-10.31	257.05	-3484.72	-1.36	1233.63	0.00	0.00	0.00	-1841.62	96.84	1679.25	-3345.66	63.61	1567.03	-3092.25	266.47	1578.37	-3692.72	96.84	1626.60	589.14	-22.81	78.16	1188.32	0.34	79.86	566.47
2.61000	-3155.71	98.52	18.42	-3181.91	109.20	10.70	-3443.06	176.12	10.06	-3391.59	164.14	93.24	-3660.77	-48.21	2.72	-3664.95	-11.53	12.95	-3484.03	222.19	209.24	-1537.87	-10.31	257.05	-3477.22	2.10	1233.88	0.00	0.00	0.00	-1841.62	96.84	1679.25	-3332.52	66.66	1567.34	-3088.76	266.21	1577.89	-3694.11	96.77	1626.56	588.79	-22.53	78.34	1188.12	0.19	79.66	567.01
2.62000	-3155.71	98.52	18.42	-3181.91	109.20	10.70	-3446.72	178.24	12.06	-3395.06	165.98	95.64	-3660.77	-48.21	2.72	-3646.98	-11.02	15.91	-3482.32	221.48	213.22	-1537.87	-10.31	257.05	-3494.60	0.96	1232.53	0.00	0.00	0.00	-1841.62	96.84	1679.25	-3343.52	67.58	1567.48	-3085.26	265.95	1577.41	-3695.34	96.71	1626.53	588.88	-22.23	78.43	1187.35	-0.01	79.27	566.56
2.63000	-3155.71	98.52	18.42	-3181.91	109.20	10.70	-3450.47	180.30	14.19	-3398.59	167.77	98.17	-3660.81	-48.21	2.72	-3639.58	-12.62	19.00	-3480.54	220.77	217.20	-1537.87	-10.31	257.05	-3459.31	3.92	1233.40	0.00	0.00	0.00	-1841.62	96.84	1679.25	-3366.33	71.94	1568.06	-3081.75	265.67	1576.94	-3696.40	96.66	1626.49	589.91	-22.43	78.50	1188.16	0.19	79.56	566.12
2.64000	-3155.71	98.52	18.42	-3181.91	109.20	10.70	-3454.30	182.31	16.45	-3402.17	169.54	100.82	-3705.26	-48.05	-3.67	-3649.71	-12.21	19.33	-3478.69	220.05	221.20	-1537.87	-10.31	257.05	-3479.01	1.57	1233.28	0.00	0.00	0.00	-1841.62	96.84	1679.25	-3363.02	73.66	1568.50	-3078.23	265.39	1576.46	-3697.30	96.62	1626.45	589.66	-22.10	78.43	1188.16	-0.11	79.54	567.49
2.65000	-3155.71	98.52	18.42	-3181.91	109.20	10.70	-3458.22	184.27	18.84	-3405.80	171.27	103.61	-3786.70	-48.65	-15.57	-3652.11	-11.91	19.87	-3476.77	219.33	225.22	-1537.87	-10.31	257.05	-3449.06	4.27	1234.03	0.00	0.00	0.00	-1841.62	96.84	1679.25	-3365.23	74.07	1568.84	-3074.71	265.09	1575.98	-3698.04	96.58	1626.41	589.29	-22.84	78.23	1188.04	-0.19	79.34	566.60
2.66000	-3155.71	98.52	18.42	-3181.91	109.20	10.70	-3462.22	186.18	21.36	-3409.47	172.96	106.51	-3853.66	-50.82	-25.72	-3652.40	-11.57	20.66	-3474.77	218.61	229.24	-1537.87	-10.31	257.05	-3464.84	8.58	1233.12	0.00	0.00	0.00	-1841.62	96.84	1679.25	-3380.09	75.50	1569.95	-3071.17	264.79	1575.51	-3698.62	96.55	1626.36	588.73	-22.98	78.22	1187.65	-0.34	79.01	566.59
2.67000	-3155.71	98.52	18.42	-3181.91	109.20	10.70	-3466.29	188.03	24.00	-3413.19	174.63	109.54	-3906.45	-54.16	-34.09	-3650.85	-11.21	21.66	-3472.70	217.88	233.27	-1537.87	-10.31	257.05	-3481.08	6.04	1232.23	0.00	0.00	0.00	-1841.62	96.84	1679.25	-3350.89	79.19	1569.97	-3067.62	264.48	1575.04	-3699.04	96.53	1626.31	589.81	-22.70	78.41	1188.03	-0.45	79.24	568.00
2.68000	-3155.71	98.52	18.42	-3181.91	109.20	10.70	-3470.44	189.84	26.77	-3416.96	176.25	112.68	-3945.43	-58.29	-40.67	-3647.73	-10.84	22.82	-3470.56	217.15	237.31	-1537.87	-10.31	257.05	-3462.25	8.80	1232.89	0.00	0.00	0.00	-1841.62	96.84	1679.25	-3372.76	79.60	1571.13	-3064.06	264.15	1574.57	-3699.30	96.52	1626.25	590.32	-22.95	78.56	1187.86	-0.36	79.05	567.44
2.69000	-3155.71	98.52	18.42	-3181.91	109.20	10.70	-3474.67	191.59	29.67	-3420.77	177.85	115.95	-3970.91	-62.80	-45.43	-3643.29	-10.47	24.08	-3468.35	216.41	241.36	-1537.87	-10.31	257.05	-3437.77	9.46	1233.38	0.00	0.00	0.00	-1841.62	96.84	1679.25	-3350.76	81.49	1571.50	-3060.49	263.82	1574.10	-3699.40	96.51	1626.20	589.55	-22.85	78.43	1188.22	-0.53	79.22	566.48
2.70000	-3155.71	98.52	18.42	-3181.91	109.20	10.70	-3478.97	193.30	32.68	-3424.62	179.41	119.33	-3983.23	-67.29	-48.35	-3637.80	-10.13	25.42	-3466.06	215.67	245.41	-1537.87	-10.31	257.05	-3432.79	12.60	1233.50	0.00	0.00	0.00	-1841.62	96.84	1679.25	-3344.51	81.09	1571.76	-3056.92	263.48	1573.63	-3699.35	96.51	1626.14	589.44	-22.53	78.42	1187.50	-0.78	79.04	565.83
2.71000	-3155.71	98.52	18.42	-3181.91	109.20	10.70	-3483.33	194.95	35.82	-3428.51	180.94	122.83	-3982.71	-71.36	-49.39	-3631.51	-9.81	26.77	-3463.70	214.92	249.47	-1537.87	-10.31	257.05	-3444.91	14.42	1232.51	0.00	0.00	0.00	-1841.62	96.84	1679.25	-3345.90	84.82	1575.12	-3053.33	263.12	1573.17	-3699.14	96.52	1626.07	589.51	-22.94	78.36	1187.87	-0.47	78.96	566.53
2.72000	-3155.71	98.52	18.42	-3181.91	109.20	10.70	-3487.77	196.56	39.07	-3432.44	182.43	126.44	-3969.69	-74.63	-48.53	-3624.69	-9.54	28.10	-3461.27	214.17	253.54	-1537.87	-10.31	257.05	-3444.39	15.39	1231.27	0.00	0.00	0.00	-1841.62	96.84	1679.25	-3303.47	88.10	1574.02	-3049.72	262.76	1572.70	-3698.78	96.54	1626.01	588.71	-22.80	78.04	1188.69	-0.66	79.35	567.55
2.73000	-3155.71	98.52	18.42	-3181.91	109.20	10.70	-3492.27	198.12	42.44	-3436.41	183.89	130.16	-3944.51	-76.69	-45.76	-3617.60	-9.34	29.36	-3458.77	213.42	257.61	-1537.87	-10.31	257.05	-3438.40	16.26	1232.44	0.00	0.00	0.00	-1841.62	96.84	1679.25	-3333.13	90.10	1576.38	-3046.11	262.39	1572.24	-3698.26	96.56	1625.94	589.73	-22.49	78.55	1188.09	-0.64	79.30	567.49
2.74000	-3155.71	98.52	18.42	-3181.91	109.20	10.70	-3496.84	199.63	45.92	-3440.41	185.32	134.00	-3907.48	-77.14	-41.04	-3610.50	-9.21	30.51	-3456.19	212.66	261.69	-1537.87	-10.31	257.05	-3457.25	16.13	1232.67	0.00	0.00	0.00	-1841.62	96.84	1679.25	-3340.73	94.05	1577.96	-3042.49	262.01	1571.78	-3697.59	96.60	1625.87	590.91	-21.99	78.80	1186.97	-0.62	78.79	567.04
2.75000	-3155.71	98.52	18.42	-3181.91	109.20	10.70	-3501.46	201.09	49.52	-3444.44	186.72	137.94	-3858.95	-75.59	-34.36	-3603.64	-9.17	31.50	-3453.54	211.90	265.77	-1537.87	-10.31	257.05	-3430.68	19.85	1232.65	0.00	0.00	0.00	-1841.62	96.84	1679.25	-3317.63	94.86	1578.71	-3038.85	261.62	1571.32	-3696.77	96.64	1625.80	590.31	-22.07	78.64	1186.71	-0.22	78.80	567.80
2.76000	-3155.71	98.52	18.42	-3181.91	109.20	10.70	-3506.15	202.51	53.23	-3448.51	188.09	141.99	-3799.24	-71.64	-25.68	-3597.30	-9.24	32.28	-3450.81	211.13	269.85	-1537.87	-10.31	257.05	-3442.30	22.20	1233.39	0.00	0.00	0.00	-1841.62	96.84	1679.25	-3326.42	95.49	1580.91	-3035.20	261.22	1570.87	-3695.79	96.68	1625.72	590.23	-22.60	78.74	1186.83	-0.12	78.88	566.37
2.77000	-3155.71	98.52	18.42	-3181.91	109.20	10.70	-3510.90	203.88	57.05	-3452.60	189.42	146.14	-3728.69	-64.89	-14.99	-3591.72	-9.42	32.81	-3448.01	210.36	273.93	-1537.87	-10.31	257.05	-3475.69	22.60	1232.48	0.00	0.00	0.00	-1841.62	96.84	1679.25	-3326.20	97.77	1582.46	-3031.54	260.81	1570.42	-3694.67	96.74	1625.64	590.25	-22.63	78.72	1187.76	-0.04	79.46	566.30
2.78000	-3155.71	98.52	18.42	-3181.91	109.20	10.70	-3515.70	205.20	60.98	-3456.73	190.73	150.40	-3647.67	-54.95	-2.26	-3587.18	-9.74	33.04	-3445.14	209.58	278.02	-1537.87	-10.31	257.05	-3415.89	26.88	1234.45	0.00	0.00	0.00	-1841.62	96.84	1679.25	-3308.61	99.94	1582.91	-3027.86	260.39	1569.97	-3693.40	96.80	1625.56	589.29	-22.75	78.28	1188.28	-0.40	79.36	567.04
2.79000	-3155.71	98.52	18.42	-3181.91	109.20	10.70	-3520.55	206.48	65.02	-3460.88	192.00	154.76	-3604.56	-49.11	4.63	-3583.93	-10.20	32.93	-3442.20	208.80	282.10	-1537.87	-10.31	257.05	-3426.19	29.44	1233.72	0.00	0.00	0.00	-1841.62	96.84	1679.25	-3310.63	103.56	1583.81	-3024.17	259.96	1569.52	-3691.98	96.86	1625.48	589.63	-22.49	78.17	1188.10	-0.67	79.34	568.26
2.80000	-3155.71	98.52	18.42	-3181.91	109.20	10.70	-3525.46	207.71	69.16	-3465.06	193.24	159.23	-3550.58	-42.62	12.67	-3582.24	-10.83	32.43	-3439.18	208.02	286.18	-1537.87	-10.31	257.05	-3405.96	31.00	1232.73	0.00	0.00	0.00	-1841.62	96.84	1679.25	-3310.50	104.47	1585.86	-3020.47	259.52	1569.07	-3690.41	96.94	1625.39	589.98	-22.19	78.48	1187.83	-0.91	79.22	568.41
2.81000	-3155.71	98.52	18.42	-3181.91	109.20	10.70	-3530.42	208.90	73.40	-3469.26	194.45	163.79	-3535.05	-40.11	14.24	-3582.36	-11.64	31.50	-3436.08	207.23	290.26	-1537.87	-10.31	257.05	-3403.48	32.11	1233.18	0.00	0.00	0.00	-1841.62	96.84	1679.25	-3300.28	109.10	1585.57	-3016.76	259.08	1568.63	-3688.70	97.02	1625.30	590.35	-22.03	78.60	1188.26	-1.04	79.35	567.62
2.82000	-3155.71	98.52	18.42	-3181.91	109.20	10.70	-3535.42	210.04	77.75	-3473.49	195.63	168.45	-3546.60	-40.63	11.38	-3584.56	-12.63	30.09	-3432.92	206.44	294.34	-1537.87	-10.31	257.05	-3396.77	33.21	1233.08	0.00	0.00	0.00	-1841.62	96.84	1679.25	-3262.10	111.74	1585.96	-3013.03	258.62	1568.19	-3686.84	97.11	1625.21	590.96	-21.79	78.85	1188.30	-0.59	79.55	567.71
2.83000	-3155.71	98.52	18.42	-3181.91	109.20	10.70	-3540.48	211.13	82.20	-3477.73	196.79	173.20	-3573.86	-43.18	6.14	-3589.09	-13.83	28.16	-3429.68	205.64	298.42	-1537.87	-10.31	257.05	-3384.19	37.13	1234.00	0.00	0.00	0.00	-1841.62	96.84	1679.25	-3306.13	113.20	1588.26	-3009.29	258.15	1567.75	-3684.84	97.20	1625.12	590.13	-22.69	78.51	1187.30	-1.29	79.20	566.97
2.84000	-3155.71	98.52	18.42	-3181.91	109.20	10.70	-3545.57	212.19	86.75	-3482.00	197.91	178.05	-3605.44	-46.79	0.58	-3596.22	-15.25	25.66	-3426.36	204.84	302.49	-1537.87	-10.31	257.05	-3386.14	40.22	1234.06	0.00	0.00	0.00	-1841.62	96.84	1679.25	-3292.28	118.61	1589.39	-3005.53	257.68	1567.32	-3682.69	97.30	1625.03	590.40	-22.82	78.49	1187.12	-0.43	79.11	567.04
2.85000	-3155.71	98.52	18.42	-3181.91	109.20	10.70	-3550.71	213.20	91.39	-3486.28	199.00	182.99	-3629.96	-50.48	-3.25	-3606.27	-16.91	22.53	-3422.97	204.03	306.56	-1537.87	-10.31	257.05	-3369.01	43.35	1234.65	0.00	0.00	0.00	-1841.62	96.84	1679.25	-3303.58	118.41	1591.63	-3001.76	257.20	1566.89	-3680.41	97.41	1624.93	590.10	-22.81	78.43	1187.82	-0.26	79.21	568.15
2.86000	-3155.71	98.52	18.42	-3181.91	109.20	10.70	-3555.89	214.17	96.13	-3490.57	200.06	188.03	-3636.06	-53.26	-3.31	-3683.37	-21.36	11.02	-3419.51	203.22	310.62	-1537.87	-10.31	257.05	-3373.72	45.38	1234.49	0.00	0.00	0.00	-1841.62	96.84	1679.25	-3282.98	120.64	1593.48	-2997.98	256.71	1566.46	-3677.98	97.53	1624.83	590.32	-22.62	78.64	1187.32	-0.39	79.11	566.85
2.87000	-3155.71	98.52	18.42	-3181.91	109.20	10.70	-3561.10	215.09	100.96	-3494.88	201.10	193.15	-3612.40	-54.16	2.45	-3600.37	-18.97	23.51	-3415.97	202.41	314.68	-1537.87	-10.31	257.05	-3384.20	48.90	1235.98	0.00	0.00	0.00	-1841.62	96.84	1679.25	-3287.66	124.88	1594.64	-2994.18	256.21	1566.03	-3675.41	97.65	1624.73	589.55	-22.78	78.52	1187.83	-0.70	78.98	566.65
2.88000	-3155.71	98.52	18.42	-3181.91	109.20	10.70	-3566.35	215.97	105.89	-3499.21	202.10	198.36	-3591.26	-53.97	7.12	-3629.29	-19.69	15.96	-3412.36	201.59	318.73	-1537.87	-10.31	257.05	-3381.08	52.95	1236.83	0.00	0.00	0.00	-1841.62	96.84	1679.25	-3264.84	127.64	1596.13	-2990.36	255.70	1565.61	-3672.70	97.78	1624.63	589.26	-22.36	78.44	1187.18	-0.10	79.17	566.80
2.89000	-3155.71	98.52	18.42	-3181.91	109.20	10.70	-3571.64	216.81	110.90	-3503.54	203.08	203.66	-3602.41	-53.69	6.28	-3665.22	-21.19	7.95	-3408.67	200.77	322.77	-1537.87	-10.31	257.05	-3367.14	53.27	1237.50	0.00	0.00	0.00	-1841.62	96.84	1679.25	-3269.06	128.91	1597.43	-2986.53	255.18	1565.19	-3669.85	97.91	1624.52	589.65	-23.16	78.26	1187.64	0.01	79.27	566.42
2.90000	-3155.71	98.52	18.42	-3181.91	109.20	10.70	-3576.96	217.61	116.01	-3507.89	204.03	209.04	-3627.15	-55.43	1.10	-3671.37	-23.92	3.88	-3404.91	199.94	326.80	-1537.87	-10.31	257.05	-3349.21	57.04	1237.55	0.00	0.00	0.00	-1841.62	96.84	1679.25	-3278.32	131.09	1599.83	-2982.68	254.65	1564.77	-3666.86	98.05	1624.42	589.51	-22.97	78.28	1187.92	0.01	79.43	565.91
2.91000	-3155.71	98.52	18.42	-3181.91	109.20	10.70	-3582.30	218.37	121.20	-3512.24	204.95	214.50	-3610.68	-58.84	1.91	-3662.73	-26.02	4.18	-3401.07	199.11	330.82	-1537.87	-10.31	257.05	-3328.11	58.75	1238.02	0.00	0.00	0.00	-1841.62	96.84	1679.25	-3254.01	136.34	1599.82	-2978.82	254.11	1564.36	-3663.74	98.20	1624.31	589.92	-22.64	78.62	1187.26	0.12	79.14	566.87
2.92000	-3155.71	98.52	18.42	-3181.91	109.20	10.70	-3587.68	219.09	126.48	-3516.59	205.84	220.05	-3632.22	-60.68	-1.93	-3709.26	-30.90	-5.55	-3397.16	198.28	334.83	-1537.87	-10.31	257.05	-3336.71	60.92	1238.52	0.00	0.00	0.00	-1841.62	96.84	1679.25	-3253.85	136.33	1600.80	-2974.94	253.57	1563.95	-3660.48	98.35	1624.20	588.30	-22.53	78.30	1188.00	-0.19	79.33	566.42
2.93000	-3155.71	98.52	18.42	-3181.91	109.20	10.70	-3593.08	219.77	131.84	-3520.96	206.71	225.67	-3638.69	-61.47	-4.87	-3684.18	-29.05	-2.82	-3393.17	197.44	338.84	-1537.87	-10.31	257.05	-3312.52	64.74	1239.74	0.00	0.00	0.00	-1841.62	96.84	1679.25	-3254.33	138.94	1603.40	-2971.05	253.02	1563.54	-3657.08	98.51	1624.09	589.58	-22.51	78.42	1188.42	-0.49	79.57	567.02
2.94000	-3155.71	98.52	18.42	-3181.91	109.20	10.70	-3598.50	220.41	137.29	-3525.32	207.55	231.38	-3626.64	-61.94	-5.40	-3668.41	-32.62	-2.60	-3389.11	196.59	342.82	-1537.87	-10.31	257.05	-3335.54	67.99	1240.39	0.00	0.00	0.00	-1841.62	96.84	1679.25	-3246.15	141.02	1603.51	-2967.14	252.45	1563.14	-3653.55	98.67	1623.98	589.56	-23.23	78.48	1187.61	-0.09	79.37	567.09
2.95000	-3155.71	98.52	18.42	-3181.91	109.20	10.70	-3603.95	221.01	142.82	-3529.69	208.36	237.16	-3665.69	-62.21	-13.32	-3662.80	-34.19	-2.07	-3384.97	195.74	346.80	-1537.87	-10.31	257.05	-3320.91	70.80	1242.31	0.00	0.00	0.00	-1841.62	96.84	1679.25	-3230.06	144.94	1603.81	-2963.21	251.88	1562.74	-3649.89	98.84	1623.87	590.69	-22.89	78.65	1187.68	-0.01	79.49	567.40
2.96000	-3155.71	98.52	18.42	-3181.91	109.20	10.70	-3609.42	221.57	148.42	-3534.05	209.15	243.01	-3602.38	-63.45	-2.10	-3663.06	-35.20	-4.11	-3380.76	194.89	350.77	-1537.87	-10.31	257.05	-3305.25	73.69	1241.77	0.00	0.00	0.00	-1841.62	96.84	1679.25	-3252.82	147.13	1609.07	-2959.26	251.30	1562.34	-3646.10	99.01	1623.75	590.44	-22.48	78.57	1188.28	-0.30	79.75	568.25
2.97000	-3155.71	98.52	18.42	-3181.91	109.20	10.70	-3614.90	222.09	154.11	-3538.42	209.91	248.94	-3645.36	-65.54	-10.07	-3642.72	-35.43	-0.41	-3376.47	194.04	354.71	-1537.87	-10.31	257.05	-3315.95	76.10	1242.52	0.00	0.00	0.00	-1841.62	96.84	1679.25	-3242.72	150.71	1608.98	-2955.30	250.72	1561.95	-3642.17	99.20	1623.64	589.25	-22.83	78.20	1187.34	-0.24	79.03	567.35
2.98000	-3155.71	98.52	18.42	-3181.91	109.20	10.70	-3620.40	222.58	159.87	-3542.78	210.64	254.94	-3636.09	-65.47	-14.37	-3639.20	-36.89	0.54	-3372.10	193.18	358.65	-1537.87	-10.31	257.05	-3279.29	79.04	1243.92	0.00	0.00	0.00	-1841.62	96.84	1679.25	-3211.58	152.77	1611.26	-2951.32	250.12	1561.56	-3638.12	99.38	1623.52	589.58	-23.19	78.09	1187.62	-0.49	79.21	567.47
2.99000	-3155.71	98.52	18.42	-3181.91	109.20	10.70	-3625.91	223.02	165.70	-3547.13	211.35	261.01	-3618.25	-65.93	-16.37	-3619.58	-37.77	3.55	-3367.66	192.31	362.57	-1537.87	-10.31	257.05	-3292.26	78.94	1243.96	0.00	0.00	0.00	-1841.62	96.84	1679.25	-3219.62	156.29	1611.69	-2947.32	249.52	1561.18	-3633.94	99.57	1623.40	590.88	-23.27	78.54	1187.36	-0.20	79.18	568.10
3.00000	-3155.71	98.52	18.42	-3181.91	109.20	10.70	-3631.44	223.43	171.61	-3551.48	212.03	267.14	-3625.25	-64.66	-21.12	-3594.77	-37.72	9.34	-3363.15	191.44	366.47	-1537.87	-10.31	257.05	-3279.53	81.35	1243.28	0.00	0.00	0.00	-1841.62	96.84	1679.25	-3245.02	156.11	1614.74	-2943.31	248.90	1560.80	-3629.62	99.77	1623.28	590.29	-22.71	78.55	1187.69	0.10	79.27	567.60
3.01000	-3155.71	98.52	18.42	-3181.91	109.20	10.70	-3636.97	223.81	177.58	-3555.82	212.68	273.35	-3571.94	-61.44	-10.94	-3569.94	-35.17	15.63	-3358.55	190.57	370.35	-1537.87	-10.31	257.05	-3298.92	82.71	1244.21	0.00	0.00	0.00	-1841.62	96.84	1679.25	-3193.44	157.27	1614.04	-2939.27	248.28	1560.42	-3625.18	99.98	1623.16	590.53	-22.89	78.64	1187.10	-0.66	78.98	566.22
3.02000	-3155.71	98.52	18.42	-3181.91	109.20	10.70	-3642.52	224.15	183.63	-3560.15	213.31	279.62	-3553.09	-55.51	-7.82	-3550.12	-31.57	21.71	-3353.89	189.69	374.22	-1537.87	-10.31	257.05	-3257.13	85.63	1244.06	0.00	0.00	0.00	-1841.62	96.84	1679.25	-3218.39	160.91	1616.54	-2935.22	247.65	1560.05	-3620.62	100.18	1623.04	589.41	-23.15	78.52	1188.00	-0.50	79.30	567.55
3.03000	-3155.71	98.52	18.42	-3181.91	109.20	10.70	-3648.07	224.45	189.75	-3564.46	213.92	285.95	-3542.39	-50.45	-6.19	-3548.94	-28.98	22.34	-3349.14	188.81	378.07	-1537.87	-10.31	257.05	-3274.18	85.05	1244.98	0.00	0.00	0.00	-1841.62	96.84	1679.25	-3175.30	166.41	1615.71	-2931.15	247.02	1559.68	-3615.92	100.40	1622.92	589.01	-23.23	78.34	1187.59	-0.22	79.39	566.97
3.04000	-3155.71	98.52	18.42	-3181.91	109.20	10.70	-3653.62	224.72	195.93	-3568.77	214.50	292.35	-3517.27	-43.66	-1.85	-3506.76	-24.38	29.53	-3344.32	187.92	381.89	-1537.87	-10.31	257.05	-3279.91	86.75	1244.76	0.00	0.00	0.00	-1841.62	96.84	1679.25	-3196.36	165.09	1618.86	-2927.06	246.37	1559.32	-3611.11	100.62	1622.79	589.39	-23.07	78.37	1187.46	-0.09	79.34	567.05
3.05000	-3155.71	98.52	18.42	-3181.91	109.20	10.70	-3659.17	224.95	202.18	-3573.06	215.06	298.80	-3484.79	-37.48	1.66	-3473.25	-19.37	33.99	-3339.43	187.03	385.70	-1537.87	-10.31	257.05	-3280.75	87.54	1244.47	0.00	0.00	0.00	-1841.62	96.84	1679.25	-3191.62	169.05	1619.45	-2922.95	245.72	1558.96	-3606.17	100.84	1622.67	590.88	-22.70	78.81	1187.71	-0.14	79.45	567.35
3.06000	-3155.71	98.52	18.42	-3181.91	109.20	10.70	-3664.73	225.15	208.49	-3577.33	215.59	305.32	-3483.37	-34.30	1.00	-3445.50	-17.11	40.21	-3334.45	186.14	389.49	-1537.87	-10.31	257.05	-3253.23	89.97	1245.85	0.00	0.00	0.00	-1841.62	96.84	1679.25	-3180.56	170.00	1621.24	-2918.82	245.05	1558.60	-3601.10	101.07	1622.55	590.62	-22.14	78.95	1188.07	0.06	79.57	566.96
3.07000	-3155.71	98.52	18.42	-3181.91	109.20	10.70	-3670.28	225.31	214.86	-3581.59	216.10	311.89	-3448.60	-30.65	6.03	-3442.58	-14.63	40.04	-3329.40	185.24	393.25	-1537.87	-10.31	257.05	-3245.81	91.22	1246.25	0.00	0.00	0.00	-1841.62	96.84	1679.25	-3147.42	170.83	1622.81	-2914.67	244.38	1558.25	-3595.92	101.30	1622.42	589.27	-22.56	78.38	1188.65	-0.02	79.64	566.48
3.08000	-3155.71	98.52	18.42	-3181.91	109.20	10.70	-3675.83	225.44	221.29	-3585.82	216.59	318.51	-3453.14	-30.70	4.17	-3387.92	-13.09	46.60	-3324.28	184.33	396.99	-1537.87	-10.31	257.05	-3252.66	93.58	1245.87	0.00	0.00	0.00	-1841.62	96.84	1679.25	-3169.77	175.03	1623.68	-2910.50	243.71	1557.91	-3590.61	101.54	1622.30	589.24	-22.75	78.35	1188.92	-0.23	79.72	566.66
3.09000	-3155.71	98.52	18.42	-3181.91	109.20	10.70	-3681.37	225.54	227.78	-3590.04	217.05	325.19	-3392.23	-28.26	11.98	-3373.04	-12.83	46.83	-3319.07	183.43	400.71	-1537.87	-10.31	257.05	-3218.35	94.46	1246.63	0.00	0.00	0.00	-1841.62	96.84	1679.25	-3150.53	177.03	1625.60	-2906.31	243.02	1557.57	-3585.18	101.79	1622.17	589.06	-22.27	78.41	1188.17	-0.38	79.32	567.36
3.10000	-3155.71	98.52	18.42	-3181.91	109.20	10.70	-3686.90	225.60	234.32	-3594.23	217.49	331.93	-3384.65	-27.22	11.43	-3341.45	-13.35	48.72	-3313.79	182.52	404.40	-1537.87	-10.31	257.05	-3242.97	95.99	1247.46	0.00	0.00	0.00	-1841.62	96.84	1679.25	-3159.51	176.83	1626.21	-2902.10	242.33	1557.23	-3579.64	102.04	1622.04	588.74	-22.37	78.21	1188.66	-0.34	79.41	567.14
3.11000	-3155.71	98.52	18.42	-3181.91	109.20	10.70	-3692.42	225.63	240.92	-3598.39	217.91	338.71	-3351.46	-26.73	12.98	-3306.15	-14.50	51.84	-3308.44	181.60	408.07	-1537.87	-10.31	257.05	-3214.44	96.55	1247.22	0.00	0.00	0.00	-1841.62	96.84	1679.25	-3153.10	179.31	1628.00	-2897.87	241.62	1556.90	-3573.98	102.29	1621.91	587.27	-22.45	77.54	1188.45	-0.30	79.23	567.72
3.12000	-3155.71	98.52	18.42	-3181.91	109.20	10.70	-3697.93	225.64	247.58	-3602.53	218.31	345.54	-3323.74	-29.15	14.92	-3314.98	-16.48	47.33	-3303.00	180.68	411.71	-1537.87	-10.31	257.05	-3199.31	96.98	1247.70	0.00	0.00	0.00	-1841.62	96.84	1679.25	-3141.51	177.17	1628.14	-2893.62	240.91	1556.57	-3568.19	102.55	1621.79	589.05	-22.97	78.32	1187.34	-0.15	79.26	566.51
3.13000	-3155.71	98.52	18.42	-3181.91	109.20	10.70	-3703.43	225.60	254.28	-3606.64	218.68	352.42	-3295.51	-29.72	16.47	-3297.25	-18.19	45.98	-3297.49	179.76	415.32	-1537.87	-10.31	257.05	-3186.10	99.41	1247.32	0.00	0.00	0.00	-1841.62	96.84	1679.25	-3144.60	177.77	1628.32	-2889.35	240.20	1556.25	-3562.30	102.81	1621.66	590.30	-23.02	78.51	1188.14	-0.52	79.56	565.97
3.14000	-3155.71	98.52	18.42	-3181.91	109.20	10.70	-3708.91	225.54	261.04	-3610.73	219.03	359.35	-3281.10	-30.03	14.71	-3270.14	-18.21	45.88	-3291.91	178.83	418.91	-1537.87	-10.31	257.05	-3190.48	100.17	1248.12	0.00	0.00	0.00	-1841.62	96.84	1679.25	-3139.17	182.26	1628.67	-2885.06	239.47	1555.93	-3556.29	103.08	1621.53	591.05	-22.95	78.84	1188.13	-0.25	79.62	567.53
3.15000	-3155.71	98.52	18.42	-3181.91	109.20	10.70	-3714.37	225.45	267.84	-3614.78	219.36	366.32	-3276.20	-32.15	11.43	-3262.11	-20.50	41.61	-3286.24	177.89	422.47	-1537.87	-10.31	257.05	-3185.05	101.04	1247.02	0.00	0.00	0.00	-1841.62	96.84	1679.25	-3121.72	184.07	1628.93	-2880.74	238.74	1555.62	-3550.16	103.35	1621.40	589.82	-22.21	78.48	1187.16	-0.60	79.21	567.32
3.16000	-3155.71	98.52	18.42	-3181.91	109.20	10.70	-3719.81	225.33	274.69	-3618.80	219.66	373.33	-3246.90	-30.94	11.53	-3236.15	-20.89	40.05	-3280.50	176.96	426.00	-1537.87	-10.31	257.05	-3187.45	101.26	1247.34	0.00	0.00	0.00	-1841.62	96.84	1679.25	-3094.30	183.25	1628.68	-2876.40	238.00	1555.31	-3543.92	103.62	1621.27	590.44	-22.12	78.76	1188.06	-0.37	79.41	567.25
3.17000	-3155.71	98.52	18.42	-3181.91	109.20	10.70	-3725.23	225.18	281.59	-3622.78	219.95	380.38	-3198.26	-29.25	16.24	-3204.05	-21.01	38.02	-3274.68	176.02	429.50	-1537.87	-10.31	257.05	-3176.73	100.74	1246.72	0.00	0.00	0.00	-1841.62	96.84	1679.25	-3091.39	184.18	1628.55	-2872.05	237.25	1555.01	-3537.57	103.90	1621.15	589.63	-22.58	78.51	1187.73	-0.57	79.24	567.51
3.18000	-3155.71	98.52	18.42	-3181.91	109.20	10.70	-3730.62	224.99	288.53	-3626.73	220.22	387.47	-3180.93	-27.45	15.18	-3189.59	-21.44	35.45	-3268.78	175.07	432.96	-1537.87	-10.31	257.05	-3176.14	102.09	1245.35	0.00	0.00	0.00	-1841.62	96.84	1679.25	-3088.08	185.32	1630.06	-2867.66	236.49	1554.71	-3531.10	104.19	1621.02	590.13	-22.68	78.46	1187.93	-0.59	79.18	566.81
3.19000	-3155.71	98.52	18.42	-3181.91	109.20	10.70	-3735.99	224.78	295.51	-3630.64	220.46	394.60	-3146.47	-26.66	17.21	-3138.89	-19.85	37.49	-3262.80	174.12	436.40	-1537.87	-10.31	257.05	-3162.85	104.99	1245.02	0.00	0.00	0.00	-1841.62	96.84	1679.25	-3074.79	187.12	1631.05	-2863.26	235.73	1554.42	-3524.53	104.47	1620.89	590.03	-22.37	78.41	1187.98	-0.38	79.11	567.57
3.20000	-3155.71	98.52	18.42	-3181.91	109.20	10.70	-3741.33	224.54	302.53	-3634.52	220.68	401.77	-3125.62	-27.09	15.84	-3117.73	-20.40	34.91	-3256.75	173.17	439.80	-1537.87	-10.31	257.05	-3154.59	104.16	1244.52	0.00	0.00	0.00	-1841.62	96.84	1679.25	-3099.73	186.68	1630.83	-2858.83	234.96	1554.13	-3517.85	104.77	1620.76	590.62	-22.94	78.58	1187.64	-0.59	79.29	568.11
3.21000	-3155.71	98.52	18.42	-3181.91	109.20	10.70	-3746.64	224.28	309.59	-3638.35	220.89	408.97	-3087.85	-25.65	19.96	-3075.08	-20.76	36.33	-3250.62	172.21	443.17	-1537.87	-10.31	257.05	-3140.66	104.78	1243.84	0.00	0.00	0.00	-1841.62	96.84	1679.25	-3102.27	186.59	1631.28	-2854.38	234.18	1553.85	-3511.05	105.06	1620.63	589.58	-23.01	78.41	1187.65	-0.11	79.52	567.05
3.22000	-3155.71	98.52	18.42	-3181.91	109.20	10.70	-3751.92	223.98	316.69	-3642.14	221.07	416.20	-3061.29	-24.64	21.98	-3056.11	-20.46	34.23	-3244.41	171.25	446.51	-1537.87	-10.31	257.05	-3139.85	106.35	1243.19	0.00	0.00	0.00	-1841.62	96.84	1679.25	-3068.92	188.34	1630.04	-2849.91	233.39	1553.58	-3504.15	105.36	1620.51	589.01	-23.18	78.20	1187.53	-0.38	79.29	567.68
3.23000	-3155.71	98.52	18.42	-3181.91	109.20	10.70	-3757.16	223.66	323.82	-3645.88	221.23	423.46	-3031.59	-23.71	23.12	-3036.95	-20.45	33.81	-3238.12	170.28	449.81	-1537.87	-10.31	257.05	-3128.46	108.18	1241.91	0.00	0.00	0.00	-1841.62	96.84	1679.25	-3079.03	188.86	1629.74	-2845.41	232.60	1553.31	-3497.15	105.66	1620.38	589.87	-22.84	78.45	1187.94	-0.24	79.43	567.39
3.24000	-3155.71	98.52	18.42	-3181.91	109.20	10.70	-3762.36	223.31	330.99	-3649.58	221.38	430.75	-3004.37	-22.61	23.89	-3006.06	-21.11	33.97	-3231.75	169.31	453.08	-1537.87	-10.31	257.05	-3109.72	106.17	1242.51	0.00	0.00	0.00	-1841.62	96.84	1679.25	-3042.54	187.25	1629.04	-2840.89	231.80	1553.04	-3490.03	105.97	1620.25	590.49	-22.62	78.33	1187.02	-0.84	79.32	567.29
3.25000	-3155.71	98.52	18.42	-3181.91	109.20	10.70	-3767.53	222.94	338.19	-3653.23	221.50	438.08	-2979.53	-21.34	24.31	-2969.65	-19.84	38.60	-3225.31	168.33	456.31	-1537.87	-10.31	257.05	-3124.26	105.96	1240.97	0.00	0.00	0.00	-1841.62	96.84	1679.25	-3044.55	187.52	1629.13	-2836.35	230.99	1552.78	-3482.81	106.28	1620.12	590.28	-22.45	78.46	1187.17	-0.57	79.13	567.83
3.26000	-3155.71	98.52	18.42	-3181.91	109.20	10.70	-3772.66	222.54	345.42	-3656.84	221.61	445.42	-2956.93	-19.93	24.41	-2952.65	-19.16	39.38	-3218.79	167.35	459.50	-1537.87	-10.31	257.05	-3105.27	106.81	1239.68	0.00	0.00	0.00	-1841.62	96.84	1679.25	-3038.13	185.69	1628.39	-2831.78	230.18	1552.53	-3475.49	106.60	1620.00	590.95	-22.81	78.81	1186.96	-0.39	79.15	567.01
3.27000	-3155.71	98.52	18.42	-3181.91	109.20	10.70	-3777.74	222.11	352.68	-3660.39	221.70	452.80	-2936.45	-18.37	24.22	-2908.42	-16.26	46.69	-3212.18	166.37	462.66	-1537.87	-10.31	257.05	-3109.39	107.39	1239.44	0.00	0.00	0.00	-1841.62	96.84	1679.25	-3043.28	186.58	1627.59	-2827.19	229.36	1552.29	-3468.07	106.92	1619.87	590.01	-22.75	78.62	1187.70	-0.26	79.27	566.57
3.28000	-3155.71	98.52	18.42	-3181.91	109.20	10.70	-3782.78	221.66	359.96	-3663.89	221.77	460.19	-2917.96	-16.68	23.75	-2901.31	-13.59	48.27	-3205.50	165.38	465.77	-1537.87	-10.31	257.05	-3106.19	108.10	1238.37	0.00	0.00	0.00	-1841.62	96.84	1679.25	-3020.04	185.35	1626.67	-2822.57	228.53	1552.04	-3460.54	107.24	1619.75	589.68	-22.98	78.55	1188.00	-0.41	79.29	566.79
3.29000	-3155.71	98.52	18.42	-3181.91	109.20	10.70	-3787.77	221.19	367.28	-3667.34	221.82	467.61	-2901.35	-14.88	23.02	-2883.10	-12.66	52.01	-3198.74	164.39	468.85	-1537.87	-10.31	257.05	-3082.29	106.30	1237.87	0.00	0.00	0.00	-1841.62	96.84	1679.25	-3024.94	185.39	1626.04	-2817.93	227.69	1551.81	-3452.91	107.56	1619.62	589.64	-22.87	78.59	1187.68	-0.36	79.21	566.75
3.30000	-3155.71	98.52	18.42	-3181.91	109.20	10.70	-3792.72	220.69	374.61	-3670.73	221.85	475.04	-2886.48	-12.98	22.06	-2857.57	-11.29	54.49	-3191.91	163.39	471.88	-1537.87	-10.31	257.05	-3063.47	108.13	1236.58	0.00	0.00	0.00	-1841.62	96.84	1679.25	-3005.52	184.22	1626.81	-2813.26	226.85	1551.58	-3445.18	107.89	1619.50	590.28	-22.38	78.68	1187.16	-0.47	79.03	566.06
3.31000	-3155.71	98.52	18.42	-3181.91	109.20	10.70	-3797.61	220.17	381.97	-3674.07	221.87	482.50	-2873.24	-10.99	20.90	-2834.19	-9.78	56.49	-3184.99	162.39	474.88	-1537.87	-10.31	257.05	-3078.90	106.21	1235.03	0.00	0.00	0.00	-1841.62	96.84	1679.25	-2996.35	181.17	1625.82	-2808.57	226.00	1551.36	-3437.35	108.22	1619.38	590.63	-22.64	78.70	1187.13	-0.56	79.02	566.38
3.32000	-3155.71	98.52	18.42	-3181.91	109.20	10.70	-3802.45	219.62	389.35	-3677.35	221.87	489.97	-2861.51	-8.91	19.55	-2812.83	-8.16	58.04	-3177.99	161.39	477.83	-1537.87	-10.31	257.05	-3081.18	105.46	1233.73	0.00	0.00	0.00	-1841.62	96.84	1679.25	-2996.74	181.68	1625.04	-2803.85	225.14	1551.14	-3429.43	108.56	1619.26	589.03	-22.78	78.19	1187.54	-0.26	78.93	566.83
3.33000	-3155.71	98.52	18.42	-3181.91	109.20	10.70	-3807.24	219.05	396.75	-3680.56	221.85	497.45	-2851.14	-6.78	18.05	-2793.37	-6.44	59.17	-3170.92	160.38	480.74	-1537.87	-10.31	257.05	-3054.17	104.87	1233.14	0.00	0.00	0.00	-1841.62	96.84	1679.25	-2975.76	181.99	1624.36	-2799.10	224.27	1550.93	-3421.40	108.89	1619.14	589.78	-22.45	78.71	1187.82	0.43	79.47	567.41
3.34000	-3155.71	98.52	18.42	-3181.91	109.20	10.70	-3811.97	218.46	404.16	-3683.72	221.81	504.95	-2842.04	-4.58	16.40	-2775.69	-4.64	59.88	-3163.76	159.36	483.61	-1537.87	-10.31	257.05	-3044.33	103.26	1232.46	0.00	0.00	0.00	-1841.62	96.84	1679.25	-2966.78	180.10	1624.92	-2794.33	223.40	1550.73	-3413.28	109.24	1619.02	588.87	-22.67	78.10	1188.10	-0.29	79.36	567.06
3.35000	-3155.71	98.52	18.42	-3181.91	109.20	10.70	-3816.64	217.85	411.59	-3686.81	221.76	512.46	-2834.06	-2.35	14.64	-2759.67	-2.77	60.23	-3156.53	158.35	486.43	-1537.87	-10.31	257.05	-3047.42	103.60	1232.17	0.00	0.00	0.00	-1841.62	96.84	1679.25	-2971.74	178.89	1624.31	-2789.53	222.52	1550.53	-3405.07	109.58	1618.90	588.89	-23.20	78.08	1188.22	-0.51	79.34	567.32
3.36000	-3155.71	98.52	18.42	-3181.91	109.20	10.70	-3821.25	217.21	419.04	-3689.84	221.69	519.99	-2827.09	-0.08	12.78	-2745.19	-0.85	60.21	-3149.22	157.32	489.21	-1537.87	-10.31	257.05	-3043.01	102.06	1230.82	0.00	0.00	0.00	-1841.62	96.84	1679.25	-2951.05	176.89	1622.48	-2784.71	221.64	1550.34	-3396.76	109.93	1618.78	589.68	-22.68	78.34	1187.62	-0.06	79.48	566.59
3.37000	-3155.71	98.52	18.42	-3181.91	109.20	10.70	-3825.80	216.55	426.50	-3692.80	221.61	527.52	-2820.99	2.20	10.85	-2732.14	1.11	59.87	-3141.82	156.30	491.94	-1537.87	-10.31	257.05	-3040.40	102.68	1229.54	0.00	0.00	0.00	-1841.62	96.84	1679.25	-2948.12	175.81	1622.53	-2779.86	220.75	1550.16	-3388.35	110.28	1618.66	590.75	-21.96	78.53	1188.34	-0.33	79.70	566.51
3.38000	-3155.71	98.52	18.42	-3181.91	109.20	10.70	-3830.29	215.88	433.96	-3695.69	221.51	535.05	-2815.66	4.49	8.88	-2720.38	3.09	59.22	-3134.35	155.27	494.63	-1537.87	-10.31	257.05	-3033.11	100.71	1229.94	0.00	0.00	0.00	-1841.62	96.84	1679.25	-2958.21	172.23	1622.32	-2774.98	219.85	1549.98	-3379.85	110.63	1618.55	590.47	-21.92	78.66	1188.13	-0.10	79.66	567.40
3.39000	-3155.71	98.52	18.42	-3181.91	109.20	10.70	-3834.70	215.18	441.44	-3698.51	221.39	542.59	-2810.96	6.77	6.88	-2709.81	5.07	58.30	-3126.80	154.23	497.26	-1537.87	-10.31	257.05	-3035.89	100.77	1228.51	0.00	0.00	0.00	-1841.62	96.84	1679.25	-2926.93	170.67	1622.75	-2770.07	218.94	1549.81	-3371.27	110.98	1618.43	590.41	-22.95	78.75	1187.84	-0.27	79.39	567.48
3.40000	-3155.71	98.52	18.42	-3181.91	109.20	10.70	-3839.05	214.46	448.93	-3701.27	221.26	550.14	-2806.78	9.03	4.88	-2700.30	7.03	57.12	-3119.17	153.19	499.85	-1537.87	-10.31	257.05	-3020.03	99.18	1226.66	0.00	0.00	0.00	-1841.62	96.84	1679.25	-2920.42	169.27	1622.10	-2765.14	218.03	1549.65	-3362.59	111.34	1618.32	589.32	-22.68	78.44	1188.05	-0.81	79.34	567.20
3.41000	-3155.71	98.52	18.42	-3181.91	109.20	10.70	-3843.33	213.73	456.42	-3703.94	221.12	557.69	-2802.97	11.26	2.90	-2691.74	8.97	55.71	-3111.45	152.15	502.39	-1537.87	-10.31	257.05	-2998.17	99.76	1223.85	0.00	0.00	0.00	-1841.62	96.84	1679.25	-2903.14	166.58	1620.64	-2760.18	217.11	1549.49	-3353.82	111.70	1618.21	588.45	-22.83	78.09	1187.94	-0.80	79.24	567.19
3.42000	-3155.71	98.52	18.42	-3181.91	109.20	10.70	-3847.54	212.97	463.92	-3706.55	220.95	565.23	-2799.44	13.45	0.97	-2683.99	10.87	54.09	-3103.66	151.10	504.88	-1537.87	-10.31	257.05	-3024.66	97.47	1224.27	0.00	0.00	0.00	-1841.62	96.84	1679.25	-2900.05	161.42	1621.46	-2755.19	216.19	1549.34	-3344.96	112.06	1618.10	589.33	-23.15	78.16	1187.70	-0.17	79.24	567.47
3.43000	-3155.71	98.52	18.42	-3181.91	109.20	10.70	-3851.67	212.20	471.42	-3709.08	220.78	572.78	-2796.04	15.58	-0.90	-2676.95	12.70	52.29	-3095.79	150.05	507.32	-1537.87	-10.31	257.05	-3003.52	96.83	1222.24	0.00	0.00	0.00	-1841.62	96.84	1679.25	-2919.74	158.89	1621.07	-2750.17	215.26	1549.20	-3336.01	112.43	1617.99	590.66	-22.37	78.44	1188.01	-0.14	79.32	567.87
3.44000	-3155.71	98.52	18.42	-3181.91	109.20	10.70	-3855.72	211.40	478.92	-3711.53	220.59	580.32	-2792.65	17.65	-2.68	-2670.48	14.46	50.34	-3087.83	149.00	509.71	-1537.87	-10.31	257.05	-2985.33	95.36	1221.32	0.00	0.00	0.00	-1841.62	96.84	1679.25	-2881.20	155.36	1620.24	-2745.13	214.32	1549.06	-3326.97	112.79	1617.89	590.17	-22.50	78.53	1187.79	-0.05	79.42	567.50
3.45000	-3155.71	98.52	18.42	-3181.91	109.20	10.70	-3859.70	210.59	486.42	-3713.90	220.38	587.86	-2789.16	19.63	-4.34	-2664.48	16.13	48.26	-3079.80	147.94	512.05	-1537.87	-10.31	257.05	-2954.93	94.06	1220.37	0.00	0.00	0.00	-1841.62	96.84	1679.25	-2875.12	152.93	1619.99	-2740.05	213.38	1548.94	-3317.85	113.16	1617.78	589.10	-22.88	78.23	1187.98	0.05	79.55	568.42
3.46000	-3155.71	98.52	18.42	-3181.91	109.20	10.70	-3863.59	209.77	493.92	-3716.19	220.17	595.40	-2785.44	21.52	-5.87	-2658.83	17.69	46.07	-3071.69	146.87	514.33	-1537.87	-10.31	257.05	-2948.60	92.67	1220.45	0.00	0.00	0.00	-1841.62	96.84	1679.25	-2888.01	150.76	1621.10	-2734.95	212.42	1548.81	-3308.65	113.53	1617.68	590.36	-22.43	78.65	1188.62	0.21	79.70	567.80
3.47000	-3155.71	98.52	18.42	-3181.91	109.20	10.70	-3867.41	208.92	501.42	-3718.39	219.94	602.92	-2781.36	23.31	-7.24	-2653.39	19.13	43.79	-3063.49	145.80	516.56	-1537.87	-10.31	257.05	-2952.65	90.58	1220.62	0.00	0.00	0.00	-1841.62	96.84	1679.25	-2860.72	147.36	1621.07	-2729.82	211.47	1548.70	-3299.36	113.91	1617.58	589.92	-23.01	78.34	1188.36	-0.42	79.27	567.26
3.48000	-3155.71	98.52	18.42	-3181.91	109.20	10.70	-3871.13	208.06	508.91	-3720.51	219.69	610.44	-2776.80	24.98	-8.43	-2648.06	20.43	41.46	-3055.22	144.73	518.73	-1537.87	-10.31	257.05	-2932.68	90.26	1219.88	0.00	0.00	0.00	-1841.62	96.84	1679.25	-2862.87	142.17	1621.26	-2724.66	210.50	1548.59	-3289.98	114.28	1617.48	590.57	-22.93	78.55	1187.54	-0.93	78.97	566.46
3.49000	-3155.71	98.52	18.42	-3181.97	109.20	10.69	-3874.77	207.18	516.39	-3722.55	219.43	617.94	-2771.63	26.53	-9.42	-2642.70	21.57	39.10	-3046.86	143.65	520.85	-1537.87	-10.31	257.05	-2909.99	89.65	1220.38	0.00	0.00	0.00	-1841.62	96.84	1679.25	-2840.36	138.89	1621.42	-2719.46	209.53	1548.50	-3280.53	114.66	1617.38	590.21	-22.42	78.39	1187.70	-0.66	78.98	566.40
3.50000	-3155.71	98.52	18.42	-3242.21	107.37	2.34	-3878.33	206.29	523.86	-3724.50	219.16	625.43	-2765.74	27.93	-10.18	-2632.42	23.10	36.98	-3038.42	142.57	522.92	-1537.87	-10.31	257.05	-2892.00	86.18	1219.84	0.00	0.00	0.00	-1841.62	96.84	1679.25	-2842.51	137.91	1622.05	-2714.24	208.56	1548.40	-3270.99	115.04	1617.29	590.35	-22.61	78.29	1188.19	0.46	79.44	567.40
3.51000	-3155.74	98.52	18.41	-3273.78	103.85	-5.07	-3881.79	205.38	531.33	-3726.36	218.88	632.91	-2759.00	29.18	-10.69	-2607.38	26.82	36.14	-3029.91	141.49	524.92	-1537.87	-10.31	257.05	-2886.50	86.49	1221.54	0.00	0.00	0.00	-1841.62	96.84	1679.25	-2833.33	133.99	1623.37	-2708.99	207.58	1548.32	-3261.37	115.42	1617.19	590.08	-22.39	78.46	1188.10	0.07	79.45	567.66
3.52000	-3188.46	97.11	10.37	-3260.41	104.64	-2.63	-3885.16	204.46	538.78	-3728.13	218.58	640.37	-2751.28	30.26	-10.93	-2617.49	24.94	30.16	-3021.31	140.40	526.87	-1537.87	-10.31	257.05	-2883.19	83.73	1222.72	0.00	0.00	0.00	-1841.62	96.84	1679.25	-2794.17	131.95	1624.69	-2703.71	206.59	1548.25	-3251.68	115.80	1617.10	588.87	-23.16	78.08	1187.57	-0.25	79.58	566.79
3.53000	-3217.36	95.25	5.79	-3242.69	105.43	-1.06	-3888.43	203.53	546.22	-3729.81	218.28	647.82	-2742.46	31.17	-10.87	-2625.86	28.12	25.53	-3012.63	139.30	528.76	-1537.87	-10.31	257.05	-2870.45	80.79	1224.72	0.00	0.00	0.00	-1841.62	96.84	1679.25	-2776.76	129.44	1625.05	-2698.39	205.59	1548.18	-3241.90	116.19	1617.01	588.96	-23.67	78.34	1188.08	-0.24	79.69	568.62
3.54000	-3188.04	96.62	7.87	-3270.78	105.69	-3.63	-3891.61	202.58	553.65	-3731.39	217.96	655.25	-2732.42	31.89	-10.49	-2621.65	27.89	26.39	-3003.86	138.21	530.59	-1537.87	-10.31	257.05	-2838.86	80.90	1226.52	0.00	0.00	0.00	-1841.62	96.84	1679.25	-2790.33	124.43	1628.18	-2693.05	204.59	1548.12	-3232.04	116.57	1616.93	589.14	-23.24	78.19	1188.43	0.21	79.52	566.89
3.55000	-3184.75	98.45	7.89	-3250.77	106.43	-3.89	-3894.69	201.61	561.05	-3732.88	217.63	662.65	-2721.04	32.41	-9.77	-2604.02	28.56	26.87	-2995.02	137.10	532.36	-1537.87	-10.31	257.05	-2824.03	79.29	1228.44	0.00	0.00	0.00	-1841.62	96.84	1679.25	-2802.00	122.88	1630.68	-2687.67	203.59	1548.06	-3222.11	116.96	1616.84	589.57	-22.73	78.39	1188.16	-0.03	79.60	566.90
3.56000	-3194.18	97.34	6.11	-3194.66	107.06	4.30	-3897.66	200.64	568.44	-3734.27	217.29	670.03	-2708.18	32.71	-8.69	-2609.04	26.51	25.80	-2986.09	136.00	534.07	-1537.87	-10.31	257.05	-2800.35	77.75	1230.79	0.00	0.00	0.00	-1841.62	96.84	1679.25	-2790.34	118.16	1632.73	-2682.27	202.58	1548.02	-3212.11	117.35	1616.76	589.80	-22.68	78.42	1188.22	0.40	79.66	566.87
3.57000	-3172.93	98.79	6.63	-3180.33	106.76	4.80	-3900.54	199.65	575.81	-3735.56	216.93	677.39	-2693.73	32.78	-7.22	-2626.45	27.62	20.07	-2977.09	134.89	535.72	-1537.87	-10.31	257.05	-2811.89	75.61	1232.61	0.00	0.00	0.00	-1841.62	96.84	1679.25	-2789.99	113.89	1634.85	-2676.83	201.56	1547.98	-3202.02	117.74	1616.68	590.08	-22.56	78.57	1187.70	0.61	79.49	567.04
3.58000	-3219.44	97.58	-2.69	-3175.61	110.21	5.71	-3903.31	198.64	583.16	-3736.75	216.57	684.73	-2677.56	32.62	-5.34	-2599.12	27.78	24.15	-2968.00	133.77	537.30	-1537.87	-10.31	257.05	-2807.82	73.47	1234.59	0.00	0.00	0.00	-1841.62	96.84	1679.25	-2784.08	111.86	1635.73	-2671.36	200.53	1547.96	-3191.87	118.13	1616.60	588.99	-22.80	78.23	1187.49	0.24	79.14	567.44
3.59000	-3199.06	99.18	-4.13	-3184.95	108.95	4.67	-3905.97	197.63	590.49	-3737.84	216.20	692.03	-2659.55	32.21	-3.03	-2613.77	27.43	20.50	-2958.83	132.65	538.82	-1537.87	-10.31	257.05	-2787.43	74.90	1236.13	0.00	0.00	0.00	-1841.62	96.84	1679.25	-2777.26	110.97	1639.58	-2665.85	199.51	1547.94	-3181.64	118.52	1616.53	590.28	-22.20	78.66	1187.43	0.23	79.02	566.39
3.60000	-3206.46	98.61	-10.46	-3158.87	111.08	11.54	-3908.53	196.61	597.79	-3738.82	215.81	699.31	-2639.58	31.53	-0.26	-2629.71	28.14	17.95	-2949.58	131.53	540.28	-1537.87	-10.31	257.05	-2786.89	72.38	1237.81	0.00	0.00	0.00	-1841.62	96.84	1679.25	-2743.28	108.50	1639.17	-2660.32	198.47	1547.92	-3171.34	118.91	1616.46	589.46	-22.35	78.44	1187.67	-0.55	79.05	567.36
3.61000	-3160.87	101.47	-9.82	-3120.68	112.87	19.10	-3910.97	195.57	605.06	-3739.70	215.42	706.56	-2617.51	30.58	2.99	-2610.76	27.59	21.04	-2940.24	130.40	541.67	-1537.87	-10.31	257.05	-2760.81	72.48	1239.32	0.00	0.00	0.00	-1841.62	96.84	1679.25	-2747.73	105.95	1644.61	-2654.75	197.43	1547.92	-3160.97	119.31	1616.39	589.82	-22.36	78.49	1188.36	0.10	79.47	567.68
3.62000	-3129.83	103.70	-12.72	-3106.28	116.35	24.03	-3913.30	194.53	612.31	-3740.48	215.02	713.77	-2593.22	29.34	6.74	-2569.45	27.41	27.18	-2930.83	129.27	543.00	-1537.87	-10.31	257.05	-2745.39	73.08	1241.40	0.00	0.00	0.00	-1841.62	96.84	1679.25	-2710.38	104.12	1645.17	-2649.15	196.38	1547.92	-3150.52	119.71	1616.32	590.47	-22.53	78.48	1188.25	-0.66	79.46	567.34
3.63000	-3111.74	106.78	-11.45	-3103.66	119.36	28.53	-3915.52	193.47	619.53	-3741.14	214.60	720.95	-2548.14	27.21	14.25	-2602.70	29.74	21.58	-2921.33	128.13	544.26	-1537.87	-10.31	257.05	-2746.99	73.41	1242.37	0.00	0.00	0.00	-1841.62	96.84	1679.25	-2737.92	102.04	1648.05	-2643.52	195.33	1547.94	-3140.01	120.10	1616.26	589.77	-22.08	78.32	1187.72	-0.54	79.38	566.23
3.64000	-3105.73	112.72	-9.44	-3067.57	124.25	35.43	-3917.61	192.40	626.71	-3741.69	214.18	728.10	-2564.81	26.52	10.63	-2608.87	27.67	19.29	-2911.75	126.99	545.46	-1537.87	-10.31	257.05	-2718.02	73.39	1242.88	0.00	0.00	0.00	-1841.62	96.84	1679.25	-2723.54	100.31	1649.44	-2637.85	194.27	1547.96	-3129.43	120.50	1616.20	589.84	-22.58	78.24	1188.71	-0.45	79.57	566.10
3.65000	-3071.40	118.90	-4.59	-3054.38	128.66	40.66	-3919.59	191.33	633.86	-3742.14	213.75	735.21	-2552.44	28.07	13.33	-2599.12	26.74	21.18	-2902.08	125.85	546.58	-1537.87	-10.31	257.05	-2717.88	73.36	1244.37	0.00	0.00	0.00	-1841.62	96.84	1679.25	-2699.02	98.56	1651.10	-2632.15	193.21	1547.99	-3118.78	120.90	1616.14	589.87	-22.05	78.39	1188.10	-0.50	79.38	567.95
3.66000	-3030.72	123.80	0.79	-3021.16	134.18	44.36	-3921.45	190.25	640.98	-3742.47	213.31	742.28	-2549.40	29.37	13.09	-2596.73	27.57	21.39	-2892.34	124.70	547.64	-1537.87	-10.31	257.05	-2720.62	73.44	1245.67	0.00	0.00	0.00	-1841.62	96.84	1679.25	-2711.91	96.69	1655.04	-2626.42	192.14	1548.03	-3108.07	121.30	1616.08	590.05	-22.12	78.55	1187.63	-0.64	79.29	568.11
3.67000	-3000.19	130.52	5.66	-2975.48	137.81	52.22	-3923.19	189.15	648.06	-3742.68	212.86	749.31	-2555.94	28.76	11.54	-2598.86	26.66	21.54	-2882.51	123.54	548.62	-1537.87	-10.31	257.05	-2710.12	74.57	1246.16	0.00	0.00	0.00	-1841.62	96.84	1679.25	-2690.72	94.62	1656.76	-2620.65	191.06	1548.08	-3097.29	121.70	1616.03	588.58	-22.25	78.11	1188.35	-0.50	79.45	567.45
3.68000	-2949.97	136.53	11.27	-2978.37	142.75	49.54	-3924.80	188.05	655.11	-3742.78	212.41	756.30	-2569.76	27.41	10.00	-2595.53	26.33	21.96	-2872.60	122.39	549.54	-1537.87	-10.31	257.05	-2705.76	74.11	1248.21	0.00	0.00	0.00	-1841.62	96.84	1679.25	-2664.29	93.80	1657.23	-2614.85	189.98	1548.14	-3086.44	122.10	1615.98	589.16	-22.56	78.06	1187.54	0.08	79.32	568.13
3.69000	-2925.84	142.41	11.80	-2930.23	145.51	53.61	-3926.29	186.95	662.11	-3742.76	211.94	763.25	-2572.36	24.88	9.65	-2599.31	27.45	21.02	-2862.60	121.22	550.39	-1537.87	-10.31	257.05	-2690.01	72.93	1249.59	0.00	0.00	0.00	-1841.62	96.84	1679.25	-2674.84	93.49	1659.87	-2609.01	188.90	1548.20	-3075.54	122.50	1615.94	590.11	-22.44	78.61	1188.24	0.14	79.76	566.55
3.70000	-2900.00	146.14	11.91	-2932.33	148.56	52.25	-3927.64	185.83	669.08	-3742.62	211.47	770.15	-2567.04	24.24	8.40	-2609.39	26.15	19.18	-2852.53	120.06	551.16	-1537.87	-10.31	257.05	-2688.54	73.63	1250.34	0.00	0.00	0.00	-1841.62	96.84	1679.25	-2679.27	93.48	1660.79	-2603.14	187.81	1548.28	-3064.56	122.90	1615.89	589.25	-22.96	78.44	1188.03	-0.29	79.87	566.07
3.71000	-2846.97	151.75	17.64	-2883.71	154.04	55.76	-3928.87	184.71	676.00	-3742.36	210.99	777.00	-2550.89	24.62	13.43	-2587.38	25.91	23.61	-2842.37	118.89	551.86	-1537.87	-10.31	257.05	-2674.61	73.53	1252.31	0.00	0.00	0.00	-1841.62	96.84	1679.25	-2639.28	92.30	1661.56	-2597.23	186.71	1548.36	-3053.53	123.30	1615.85	589.17	-23.05	78.43	1187.95	-0.17	79.47	566.66
3.72000	-2834.50	155.13	14.44	-2824.22	157.80	60.11	-3929.96	183.59	682.87	-3741.97	210.51	783.81	-2553.18	25.92	12.74	-2593.81	26.30	23.71	-2832.12	117.71	552.49	-1537.87	-10.31	257.05	-2670.46	73.35	1253.17	0.00	0.00	0.00	-1841.62	96.84	1679.25	-2652.51	93.79	1664.24	-2591.29	185.61	1548.45	-3042.44	123.70	1615.82	589.36	-22.52	78.43	1188.06	-0.20	79.28	566.96
3.73000	-2798.12	158.81	14.92	-2811.44	157.61	57.44	-3930.91	182.45	689.70	-3741.46	210.01	790.57	-2557.01	27.41	13.77	-2596.67	26.55	21.74	-2821.79	116.54	553.04	-1537.87	-10.31	257.05	-2650.14	73.34	1253.89	0.00	0.00	0.00	-1841.62	96.84	1679.25	-2631.29	95.12	1666.10	-2585.31	184.50	1548.56	-3031.28	124.10	1615.78	589.44	-23.24	78.26	1188.02	-0.52	79.44	566.86
3.74000	-2773.69	160.85	14.48	-2752.14	161.90	59.48	-3931.73	181.31	696.49	-3740.83	209.51	797.27	-2575.04	26.48	8.70	-2592.15	25.03	22.74	-2811.38	115.35	553.52	-1537.87	-10.31	257.05	-2645.58	72.45	1254.75	0.00	0.00	0.00	-1841.62	96.84	1679.25	-2621.31	94.72	1666.31	-2579.30	183.39	1548.67	-3020.07	124.50	1615.76	589.03	-22.83	78.25	1187.78	-0.25	79.33	567.76
3.75000	-2754.74	162.85	10.96	-2749.70	165.36	53.81	-3932.41	180.17	703.22	-3740.07	209.01	803.92	-2518.88	27.66	21.62	-2580.65	28.07	26.17	-2800.89	114.17	553.92	-1537.87	-10.31	257.05	-2640.11	72.13	1256.03	0.00	0.00	0.00	-1841.62	96.84	1679.25	-2594.98	94.70	1666.04	-2573.25	182.28	1548.79	-3008.80	124.91	1615.73	590.32	-22.45	78.53	1188.27	-0.12	79.38	567.02
3.76000	-2710.20	164.58	12.83	-2740.52	163.08	47.43	-3932.95	179.02	709.91	-3739.17	208.50	810.52	-2523.77	26.03	21.29	-2591.50	29.39	23.62	-2790.31	112.97	554.24	-1537.87	-10.31	257.05	-2622.00	71.71	1256.88	0.00	0.00	0.00	-1841.62	96.84	1679.25	-2594.00	96.12	1666.23	-2567.16	181.15	1548.92	-2997.47	125.31	1615.71	590.17	-22.28	78.62	1187.85	-0.58	79.36	566.93
3.77000	-2669.33	165.82	12.33	-2667.66	163.46	52.44	-3933.35	177.87	716.54	-3738.15	207.98	817.06	-2491.36	31.15	26.56	-2569.50	28.23	28.22	-2779.65	111.78	554.49	-1537.87	-10.31	257.05	-2605.88	70.53	1256.22	0.00	0.00	0.00	-1841.62	96.84	1679.25	-2577.80	95.99	1665.80	-2561.04	180.03	1549.06	-2986.09	125.71	1615.69	590.45	-22.46	78.82	1187.42	-0.78	79.07	568.08
3.78000	-2646.71	166.45	9.91	-2653.91	163.56	46.74	-3933.60	176.72	723.11	-3736.99	207.46	823.54	-2565.04	26.60	14.42	-2600.99	27.87	23.91	-2768.91	110.58	554.66	-1537.87	-10.31	257.05	-2606.21	70.26	1256.98	0.00	0.00	0.00	-1841.62	96.84	1679.25	-2584.13	96.60	1667.25	-2554.88	178.89	1549.21	-2974.65	126.11	1615.67	590.79	-22.42	78.83	1187.74	-0.42	79.45	567.05
3.79000	-2583.53	167.58	14.41	-2639.16	164.83	41.45	-3933.71	175.56	729.64	-3735.70	206.93	829.97	-2541.54	30.71	19.13	-2612.99	25.86	20.16	-2758.08	109.37	554.75	-1537.87	-10.31	257.05	-2595.48	69.37	1256.59	0.00	0.00	0.00	-1841.62	96.84	1679.25	-2576.88	100.27	1667.91	-2548.69	177.76	1549.37	-2963.15	126.51	1615.66	590.30	-22.94	78.34	1188.01	-0.23	79.51	567.23
3.80000	-2552.74	168.19	12.83	-2565.36	165.28	47.23	-3933.66	174.40	736.10	-3734.28	206.39	836.33	-2515.97	28.50	25.90	-2574.02	28.02	27.92	-2747.17	108.17	554.76	-1537.87	-10.31	257.05	-2590.35	68.67	1256.38	0.00	0.00	0.00	-1841.62	96.84	1679.25	-2572.16	101.54	1667.60	-2542.45	176.62	1549.53	-2951.61	126.91	1615.66	589.07	-22.79	78.12	1188.41	-0.43	79.56	567.52
3.81000	-2515.88	168.16	12.89	-2570.11	165.77	37.25	-3933.47	173.24	742.51	-3732.71	205.85	842.63	-2556.29	31.31	15.88	-2568.76	28.48	29.21	-2736.17	106.95	554.69	-1537.87	-10.31	257.05	-2588.89	68.19	1255.60	0.00	0.00	0.00	-1841.62	96.84	1679.25	-2552.91	102.19	1665.10	-2536.18	175.47	1549.71	-2940.01	127.31	1615.65	590.54	-22.37	78.64	1187.70	-0.40	79.36	567.24
3.82000	-2470.25	168.47	15.45	-2520.38	165.47	38.71	-3933.12	172.07	748.85	-3731.01	205.31	848.86	-2515.79	29.18	24.80	-2551.30	28.85	33.27	-2725.09	105.74	554.53	-1537.87	-10.31	257.05	-2584.92	68.17	1254.33	0.00	0.00	0.00	-1841.62	96.84	1679.25	-2543.85	102.75	1665.53	-2529.88	174.32	1549.90	-2928.36	127.71	1615.65	589.66	-22.11	78.43	1187.62	-0.73	78.98	567.09
3.83000	-2435.37	168.97	16.17	-2484.71	165.39	37.89	-3932.62	170.90	755.13	-3729.17	204.76	855.03	-2530.24	33.07	19.95	-2597.96	27.82	24.72	-2713.92	104.52	554.30	-1537.87	-10.31	257.05	-2564.48	67.61	1253.91	0.00	0.00	0.00	-1841.62	96.84	1679.25	-2529.97	103.55	1663.79	-2523.53	173.16	1550.10	-2916.65	128.11	1615.66	589.83	-23.29	78.36	1188.23	-0.45	79.15	566.34
3.84000	-2398.61	169.15	18.01	-2466.09	164.22	32.65	-3931.96	169.74	761.35	-3727.18	204.21	861.13	-2521.08	30.78	22.76	-2587.12	27.91	24.81	-2702.67	103.29	553.98	-1537.87	-10.31	257.05	-2542.56	68.19	1251.69	0.00	0.00	0.00	-1841.62	96.84	1679.25	-2515.92	103.78	1662.62	-2517.15	172.00	1550.31	-2904.90	128.51	1615.67	590.10	-23.10	78.42	1188.11	-0.41	79.43	565.87
3.85000	-2346.13	169.11	22.82	-2381.28	167.50	41.59	-3931.14	168.57	767.51	-3725.05	203.66	867.17	-2560.52	27.52	14.05	-2583.66	28.13	25.44	-2691.34	102.06	553.58	-1537.87	-10.31	257.05	-2527.39	68.99	1250.37	0.00	0.00	0.00	-1841.62	96.84	1679.25	-2523.14	105.20	1662.01	-2510.73	170.84	1550.53	-2893.10	128.91	1615.68	590.24	-22.73	78.47	1187.38	-0.50	79.38	566.28
3.86000	-2334.90	167.97	21.05	-2377.29	165.30	36.35	-3930.16	167.40	773.59	-3722.77	203.10	873.13	-2573.76	25.19	8.92	-2587.85	25.32	24.26	-2679.92	100.83	553.09	-1537.87	-10.31	257.05	-2526.56	68.49	1248.83	0.00	0.00	0.00	-1841.62	96.84	1679.25	-2485.43	108.86	1658.53	-2504.27	169.67	1550.75	-2881.25	129.31	1615.70	590.02	-22.90	78.39	1187.90	-0.36	79.37	567.11
3.87000	-2308.35	168.94	24.29	-2333.00	163.67	41.17	-3929.01	166.23	779.61	-3720.35	202.54	879.02	-2535.01	25.90	14.18	-2598.65	23.34	20.90	-2668.41	99.59	552.52	-1537.87	-10.31	257.05	-2525.72	69.75	1247.62	0.00	0.00	0.00	-1841.62	96.84	1679.25	-2507.14	109.76	1660.43	-2497.77	168.49	1550.99	-2869.36	129.71	1615.72	590.12	-22.28	78.52	1188.41	-0.15	79.22	567.05
3.88000	-2304.84	167.28	22.90	-2293.84	163.41	41.01	-3927.70	165.06	785.56	-3717.78	201.97	884.83	-2562.88	24.74	10.80	-2582.04	24.54	24.04	-2656.83	98.35	551.86	-1537.87	-10.31	257.05	-2517.40	69.46	1246.29	0.00	0.00	0.00	-1841.62	96.84	1679.25	-2480.27	111.17	1658.48	-2491.23	167.31	1551.24	-2857.42	130.10	1615.75	589.94	-22.75	78.37	1188.17	-0.15	79.52	566.94
3.89000	-2280.51	169.12	27.30	-2256.17	163.19	40.56	-3926.23	163.90	791.43	-3715.06	201.40	890.57	-2540.12	24.14	12.15	-2597.22	21.70	19.98	-2645.15	97.10	551.12	-1537.87	-10.31	257.05	-2512.70	70.50	1244.07	0.00	0.00	0.00	-1841.62	96.84	1679.25	-2456.12	112.65	1656.79	-2484.65	166.13	1551.50	-2845.43	130.50	1615.78	590.09	-22.46	78.51	1187.74	-0.76	79.25	567.32
3.90000	-2276.59	168.29	28.45	-2219.97	163.01	39.83	-3924.58	162.73	797.24	-3712.18	200.83	896.23	-2541.12	22.06	11.84	-2602.95	22.37	18.42	-2633.39	95.85	550.28	-1537.87	-10.31	257.05	-2491.57	70.17	1242.61	0.00	0.00	0.00	-1841.62	96.84	1679.25	-2455.95	112.98	1656.28	-2478.03	164.94	1551.77	-2833.40	130.89	1615.81	590.21	-22.68	78.58	1187.63	-0.68	79.19	567.73
3.91000	-2221.20	169.42	38.67	-2185.21	162.86	38.82	-3922.77	161.57	802.96	-3709.15	200.26	901.82	-2545.71	21.55	9.67	-2595.18	22.28	19.44	-2621.55	94.60	549.36	-1537.87	-10.31	257.05	-2492.10	69.62	1241.27	0.00	0.00	0.00	-1841.62	96.84	1679.25	-2443.70	114.82	1653.73	-2471.38	163.75	1552.05	-2821.33	131.28	1615.85	590.17	-22.88	78.54	1187.14	-0.33	79.02	566.82
3.92000	-2184.37	168.79	46.38	-2151.87	162.76	37.54	-3920.78	160.41	808.61	-3705.97	199.69	907.32	-2535.30	21.01	12.51	-2591.08	21.69	19.36	-2609.62	93.34	548.35	-1537.87	-10.31	257.05	-2472.03	71.79	1239.98	0.00	0.00	0.00	-1841.62	96.84	1679.25	-2477.71	115.14	1653.77	-2464.68	162.55	1552.34	-2809.21	131.68	1615.89	589.65	-22.96	78.47	1187.38	-0.58	79.10	567.19
3.93000	-2145.03	169.95	59.61	-2119.93	162.68	36.01	-3918.61	159.25	814.18	-3702.63	199.11	912.74	-2510.76	20.37	16.09	-2596.24	22.23	18.69	-2597.61	92.07	547.25	-1537.87	-10.31	257.05	-2458.32	71.82	1238.65	0.00	0.00	0.00	-1841.62	96.84	1679.25	-2437.52	117.81	1653.35	-2457.94	161.35	1552.64	-2797.06	132.07	1615.94	589.45	-22.32	78.67	1187.11	-0.47	79.05	568.37
3.94000	-2129.84	169.32	64.62	-2089.36	162.64	34.22	-3916.27	158.10	819.68	-3699.13	198.53	918.07	-2581.50	21.28	2.46	-2591.16	21.52	20.20	-2585.51	90.81	546.06	-1537.87	-10.31	257.05	-2445.61	74.42	1236.87	0.00	0.00	0.00	-1841.62	96.84	1679.25	-2431.06	121.75	1650.67	-2451.16	160.14	1552.96	-2784.86	132.45	1616.00	589.76	-22.64	78.72	1187.27	0.24	79.10	567.43
3.95000	-2112.15	168.54	74.00	-2060.14	162.64	32.20	-3913.75	156.94	825.09	-3695.47	197.96	923.33	-2564.87	19.43	4.43	-2584.90	21.78	20.86	-2573.32	89.54	544.77	-1537.87	-10.31	257.05	-2449.22	74.65	1235.61	0.00	0.00	0.00	-1841.62	96.84	1679.25	-2417.21	120.25	1648.07	-2444.34	158.93	1553.28	-2772.63	132.84	1616.05	590.44	-22.35	78.89	1186.77	-0.20	79.08	567.85
3.96000	-2042.54	166.09	90.89	-2032.25	162.67	29.94	-3911.05	155.80	830.41	-3691.65	197.38	928.49	-2536.65	21.73	10.83	-2594.17	21.27	18.73	-2561.05	88.26	543.40	-1537.87	-10.31	257.05	-2417.86	74.68	1234.46	0.00	0.00	0.00	-1841.62	96.84	1679.25	-2405.68	123.44	1647.34	-2437.49	157.72	1553.61	-2760.35	133.23	1616.12	589.79	-22.32	78.54	1187.42	-0.42	79.39	568.01
3.97000	-2075.74	165.41	92.50	-2005.66	162.73	27.46	-3908.16	154.66	835.66	-3687.67	196.79	933.56	-2519.65	22.54	12.84	-2597.53	19.91	18.11	-2548.69	86.98	541.93	-1537.87	-10.31	257.05	-2418.38	76.39	1232.78	0.00	0.00	0.00	-1841.62	96.84	1679.25	-2380.80	125.89	1646.07	-2430.58	156.50	1553.96	-2748.04	133.61	1616.18	590.42	-22.53	78.53	1187.38	-0.53	78.94	566.67
3.98000	-2056.04	164.11	101.72	-1980.35	162.82	24.75	-3905.09	153.52	840.81	-3683.52	196.21	938.55	-2548.01	18.76	6.93	-2566.68	19.92	23.04	-2536.25	85.69	540.36	-1537.87	-10.31	257.05	-2404.15	77.76	1232.24	0.00	0.00	0.00	-1841.62	96.84	1679.25	-2388.02	129.34	1644.76	-2423.64	155.27	1554.31	-2735.69	134.00	1616.26	590.40	-23.09	78.42	1187.90	-0.49	78.95	567.70
3.99000	-2035.11	162.71	108.99	-1956.30	162.94	21.84	-3901.83	152.39	845.88	-3679.20	195.63	943.44	-2558.28	17.51	4.27	-2575.62	21.43	20.55	-2523.72	84.41	538.70	-1537.87	-10.31	257.05	-2386.50	78.71	1230.04	0.00	0.00	0.00	-1841.62	96.84	1679.25	-2366.53	132.91	1643.50	-2416.66	154.05	1554.68	-2723.31	134.38	1616.33	590.14	-22.89	78.45	1187.67	-0.31	79.21	567.53
4.00000	-2013.69	161.25	114.21	-1933.48	163.09	18.73	-3898.39	151.26	850.86	-3674.72	195.05	948.24	-2535.13	19.68	9.57	-2579.63	21.14	20.50	-2511.11	83.11	536.95	-1537.87	-10.31	257.05	-2377.50	80.95	1227.96	0.00	0.00	0.00	-1841.62	96.84	1679.25	-2378.38	132.11	1643.95	-2409.63	152.82	1555.06	-2710.89	134.76	1616.42	590.50	-22.47	78.66	1187.51	-0.51	79.21	567.37
4.01000	-1992.55	159.77	117.27	-1911.86	163.26	15.43	-3894.75	150.14	855.74	-3670.07	194.47	952.95	-2531.23	21.56	9.05	-2566.84	19.52	22.33	-2498.41	81.82	535.10	-1537.87	-10.31	257.05	-2379.18	82.39	1226.61	0.00	0.00	0.00	-1841.62	96.84	1679.25	-2355.03	136.26	1641.76	-2402.56	151.58	1555.45	-2698.44	135.13	1616.51	590.46	-22.38	78.81	1188.19	-0.48	79.36	567.12
4.02000	-1972.46	158.30	118.06	-1891.43	163.47	11.94	-3890.92	149.03	860.53	-3665.24	193.89	957.55	-2561.23	18.66	2.28	-2576.03	19.74	20.04	-2485.62	80.51	533.15	-1537.87	-10.31	257.05	-2361.48	83.83	1226.20	0.00	0.00	0.00	-1841.62	96.84	1679.25	-2337.64	140.39	1639.92	-2395.45	150.34	1555.85	-2685.95	135.51	1616.60	589.49	-22.72	78.63	1188.47	-0.43	79.35	567.40
4.03000	-1954.17	156.89	116.49	-1872.17	163.70	8.27	-3886.89	147.92	865.23	-3660.25	193.31	962.06	-2560.29	19.75	2.55	-2575.90	18.73	19.45	-2472.75	79.21	531.10	-1537.87	-10.31	257.05	-2354.26	85.23	1224.71	0.00	0.00	0.00	-1841.62	96.84	1679.25	-2331.78	142.26	1639.56	-2388.30	149.10	1556.26	-2673.44	135.88	1616.70	590.01	-22.55	78.37	1187.27	-0.03	79.44	568.28
4.04000	-1938.44	155.56	112.43	-1854.04	163.95	4.43	-3882.66	146.82	869.83	-3655.07	192.73	966.47	-2550.79	17.80	6.15	-2579.17	18.02	18.50	-2459.79	77.90	528.95	-1537.87	-10.31	257.05	-2357.41	86.75	1223.64	0.00	0.00	0.00	-1841.62	96.84	1679.25	-2333.71	145.23	1639.62	-2381.11	147.85	1556.68	-2660.89	136.26	1616.80	590.45	-22.63	78.27	1187.35	0.28	79.27	567.56
4.05000	-1926.04	154.35	105.80	-1837.02	164.23	0.44	-3878.24	145.73	874.34	-3649.72	192.16	970.78	-2517.39	18.20	11.93	-2551.34	17.90	21.96	-2446.74	76.59	526.71	-1537.87	-10.31	257.05	-2322.35	89.73	1223.89	0.00	0.00	0.00	-1841.62	96.84	1679.25	-2310.24	149.96	1638.93	-2373.87	146.60	1557.12	-2648.31	136.63	1616.91	589.57	-22.38	78.25	1187.59	0.16	79.16	567.29
4.06000	-1917.73	153.29	96.48	-1821.09	164.53	-3.71	-3873.62	144.65	878.74	-3644.20	191.58	974.98	-2549.44	18.54	5.61	-2548.26	18.31	22.23	-2433.61	75.27	524.36	-1537.87	-10.31	257.05	-2321.02	91.97	1223.52	0.00	0.00	0.00	-1841.62	96.84	1679.25	-2294.14	154.72	1637.59	-2366.58	145.35	1557.57	-2635.70	136.99	1617.02	590.04	-22.85	78.70	1186.91	-0.27	79.09	567.03
4.07000	-1914.24	152.43	84.37	-1806.24	164.86	-8.00	-3868.79	143.57	883.05	-3638.49	191.01	979.08	-2562.70	17.60	3.01	-2529.22	18.86	24.99	-2420.39	73.95	521.91	-1537.87	-10.31	257.05	-2310.84	95.03	1223.38	0.00	0.00	0.00	-1841.62	96.84	1679.25	-2279.48	155.88	1637.06	-2359.26	144.09	1558.02	-2623.07	137.36	1617.14	589.54	-22.84	78.47	1187.13	-0.28	79.25	568.07
4.08000	-1890.11	151.65	78.50	-1792.42	165.21	-12.42	-3863.76	142.51	887.25	-3632.60	190.44	983.08	-2539.90	16.86	8.73	-2522.92	18.32	24.57	-2407.08	72.62	519.36	-1537.87	-10.31	257.05	-2296.69	96.34	1223.10	0.00	0.00	0.00	-1841.62	96.84	1679.25	-2295.54	159.42	1636.99	-2351.89	142.83	1558.49	-2610.41	137.72	1617.27	590.05	-23.02	78.47	1187.75	-0.38	79.38	568.16
4.09000	-1925.52	150.84	59.10	-1779.63	165.57	-16.98	-3858.51	141.45	891.34	-3626.54	189.87	986.96	-2516.96	17.66	11.19	-2535.65	17.43	22.13	-2393.69	71.29	516.71	-1537.87	-10.31	257.05	-2284.31	99.53	1223.69	0.00	0.00	0.00	-1841.62	96.84	1679.25	-2286.67	163.95	1637.46	-2344.47	141.56	1558.98	-2597.72	138.08	1617.40	589.78	-22.51	78.48	1187.29	0.13	79.15	567.27
4.10000	-1916.00	151.52	50.85	-1767.83	165.96	-21.65	-3853.06	140.41	895.33	-3620.28	189.30	990.73	-2493.08	17.95	16.94	-2523.51	16.93	24.04	-2380.21	69.95	513.96	-1537.87	-10.31	257.05	-2262.81	102.28	1224.11	0.00	0.00	0.00	-1841.62	96.84	1679.25	-2267.03	167.05	1637.22	-2337.02	140.30	1559.47	-2585.00	138.44	1617.54	588.81	-22.30	78.24	1187.85	-0.47	79.18	568.15
4.11000	-1919.15	149.69	40.64	-1757.00	166.37	-26.43	-3847.40	139.37	899.22	-3613.84	188.74	994.40	-2535.22	17.67	7.93	-2531.48	17.59	20.71	-2366.64	68.61	511.09	-1537.87	-10.31	257.05	-2268.50	105.35	1224.76	0.00	0.00	0.00	-1841.62	96.84	1679.25	-2245.62	171.35	1638.25	-2329.51	139.02	1559.97	-2572.27	138.79	1617.68	588.87	-22.58	78.30	1188.10	-0.19	79.39	567.62
4.12000	-1916.32	148.76	30.08	-1747.12	166.79	-31.32	-3841.53	138.35	902.99	-3607.21	188.18	997.95	-2510.45	18.27	11.06	-2502.95	18.60	25.60	-2352.99	67.27	508.13	-1537.87	-10.31	257.05	-2244.25	107.95	1226.23	0.00	0.00	0.00	-1841.62	96.84	1679.25	-2238.63	175.19	1638.51	-2321.97	137.75	1560.49	-2559.51	139.15	1617.83	589.38	-22.52	78.52	1187.32	-0.61	79.30	566.82
4.13000	-1914.06	147.87	19.70	-1738.17	167.23	-36.30	-3835.44	137.34	906.65	-3600.40	187.62	1001.39	-2495.99	18.66	11.33	-2507.57	18.02	24.14	-2339.24	65.92	505.06	-1537.87	-10.31	257.05	-2245.03	109.02	1227.54	0.00	0.00	0.00	-1841.62	96.84	1679.25	-2228.75	177.80	1640.67	-2314.37	136.47	1561.02	-2546.72	139.50	1617.98	590.81	-22.31	78.73	1187.60	-0.40	79.43	567.68
4.14000	-1912.34	147.03	9.52	-1730.12	167.68	-41.37	-3829.13	136.34	910.20	-3593.39	187.07	1004.71	-2510.40	19.51	6.88	-2496.68	18.73	25.23	-2325.41	64.57	501.88	-1537.87	-10.31	257.05	-2208.25	112.89	1229.46	0.00	0.00	0.00	-1841.62	96.84	1679.25	-2207.15	180.86	1641.17	-2306.74	135.19	1561.56	-2533.92	139.84	1618.14	590.47	-22.40	78.71	1187.47	-0.43	79.25	567.87
4.15000	-1911.14	146.22	-0.47	-1722.94	168.15	-46.52	-3822.60	135.35	913.64	-3586.19	186.52	1007.91	-2484.05	19.62	12.37	-2504.86	17.51	23.90	-2311.49	63.21	498.59	-1537.87	-10.31	257.05	-2204.97	116.23	1230.91	0.00	0.00	0.00	-1841.62	96.84	1679.25	-2191.86	184.91	1643.20	-2299.05	133.90	1562.12	-2521.09	140.19	1618.31	591.66	-22.71	78.67	1187.14	-0.27	79.10	567.26
4.16000	-1910.45	145.46	-10.27	-1716.63	168.64	-51.73	-3815.86	134.38	916.96	-3578.80	185.97	1010.99	-2487.83	19.07	8.76	-2486.30	18.14	26.91	-2297.49	61.85	495.20	-1537.87	-10.31	257.05	-2204.14	118.78	1232.52	0.00	0.00	0.00	-1841.62	96.84	1679.25	-2191.60	188.25	1644.29	-2291.32	132.61	1562.68	-2508.25	140.53	1618.48	590.23	-22.15	78.53	1187.58	-0.64	79.14	567.02
4.17000	-1910.25	144.73	-19.87	-1711.14	169.14	-57.01	-3808.88	133.41	920.16	-3571.21	185.43	1013.95	-2502.87	17.70	3.77	-2461.65	18.69	31.99	-2283.40	60.49	491.69	-1537.87	-10.31	257.05	-2196.93	119.44	1234.86	0.00	0.00	0.00	-1841.62	96.84	1679.25	-2209.07	192.76	1646.97	-2283.55	131.32	1563.26	-2495.38	140.87	1618.66	589.86	-22.06	78.55	1187.79	-0.24	79.24	566.71
4.18000	-1910.53	144.04	-29.28	-1706.46	169.64	-62.34	-3801.69	132.46	923.24	-3563.42	184.90	1016.79	-2491.37	17.02	1.50	-2438.65	17.81	38.72	-2269.22	59.12	488.08	-1537.87	-10.31	257.05	-2182.60	122.78	1236.73	0.00	0.00	0.00	-1841.62	96.84	1679.25	-2174.10	195.16	1647.57	-2275.73	130.02	1563.85	-2482.50	141.20	1618.84	590.25	-22.31	78.63	1186.98	-0.18	78.85	566.92
4.19000	-1911.26	143.40	-38.48	-1702.56	170.16	-67.72	-3794.26	131.53	926.21	-3555.43	184.37	1019.51	-2456.79	15.57	3.92	-2411.39	17.93	49.69	-2254.95	57.75	484.35	-1537.87	-10.31	257.05	-2169.23	124.41	1239.18	0.00	0.00	0.00	-1841.62	96.84	1679.25	-2161.17	199.52	1648.80	-2267.86	128.72	1564.46	-2469.60	141.54	1619.03	589.11	-22.31	78.20	1188.02	-0.72	79.31	566.37
4.20000	-1912.42	142.79	-47.48	-1699.43	170.69	-73.14	-3786.61	130.61	929.05	-3547.25	183.84	1022.09	-2445.21	14.04	6.92	-2413.91	17.64	56.23	-2240.59	56.37	480.52	-1537.87	-10.31	257.05	-2161.08	127.50	1240.71	0.00	0.00	0.00	-1841.62	96.84	1679.25	-2148.27	201.02	1650.31	-2259.94	127.42	1565.07	-2456.69	141.86	1619.23	588.79	-22.15	78.18	1187.84	0.56	79.74	567.45
4.21000	-1914.01	142.22	-56.28	-1697.03	171.23	-78.58	-3778.72	129.70	931.76	-3538.86	183.32	1024.56	-2414.03	13.79	19.14	-2393.99	16.86	66.50	-2226.14	54.99	476.57	-1537.87	-10.31	257.05	-2145.16	129.08	1242.18	0.00	0.00	0.00	-1841.62	96.84	1679.25	-2149.63	204.84	1653.49	-2251.98	126.11	1565.70	-2443.76	142.19	1619.43	589.83	-22.96	78.43	1188.00	-0.09	79.59	567.94
4.22000	-1915.99	141.68	-64.87	-1695.34	171.78	-84.05	-3770.60	128.81	934.35	-3530.27	182.81	1026.89	-2370.19	13.85	33.57	-2387.77	15.89	75.81	-2211.61	53.60	472.51	-1537.87	-10.31	257.05	-2136.81	129.91	1244.87	0.00	0.00	0.00	-1841.62	96.84	1679.25	-2121.53	206.95	1654.28	-2243.97	124.80	1566.34	-2430.81	142.51	1619.64	589.32	-23.37	78.18	1187.25	-0.36	79.37	567.36
4.23000	-1918.36	141.18	-73.26	-1694.35	172.34	-89.53	-3762.25	127.94	936.82	-3521.47	182.30	1029.09	-2347.91	12.75	44.12	-2389.81	14.42	82.79	-2196.99	52.21	468.33	-1537.87	-10.31	257.05	-2133.32	131.12	1246.17	0.00	0.00	0.00	-1841.62	96.84	1679.25	-2125.47	209.09	1656.71	-2235.92	123.49	1567.00	-2417.86	142.83	1619.86	589.81	-23.08	78.60	1187.21	-0.38	79.07	567.12
4.24000	-1921.10	140.72	-81.43	-1694.01	172.90	-95.01	-3753.66	127.08	939.15	-3512.47	181.80	1031.16	-2338.74	11.11	52.67	-2377.55	14.26	92.44	-2182.28	50.82	464.04	-1537.87	-10.31	257.05	-2126.64	131.08	1247.43	0.00	0.00	0.00	-1841.62	96.84	1679.25	-2112.92	209.93	1657.90	-2227.81	122.18	1567.67	-2404.89	143.15	1620.08	590.58	-22.91	78.58	1187.29	-0.02	78.98	567.01
4.25000	-1924.18	140.29	-89.40	-1694.33	173.46	-100.49	-3744.83	126.24	941.36	-3503.26	181.30	1033.09	-2341.04	10.94	58.03	-2365.12	14.75	99.96	-2167.48	49.42	459.63	-1537.87	-10.31	257.05	-2104.57	130.42	1249.88	0.00	0.00	0.00	-1841.62	96.84	1679.25	-2105.70	213.76	1659.45	-2219.66	120.86	1568.35	-2391.91	143.46	1620.31	590.18	-22.81	78.62	1187.60	-0.12	79.03	567.68
4.26000	-1927.59	139.89	-97.15	-1695.26	174.03	-105.96	-3735.75	125.41	943.43	-3493.83	180.81	1034.89	-2332.10	12.83	65.02	-2353.49	15.93	107.59	-2152.59	48.02	455.11	-1537.87	-10.31	257.05	-2098.62	131.49	1251.62	0.00	0.00	0.00	-1841.62	96.84	1679.25	-2102.81	214.88	1662.03	-2211.46	119.54	1569.04	-2378.92	143.77	1620.55	590.54	-22.34	78.77	1187.76	-0.44	79.16	567.05
4.27000	-1931.32	139.53	-104.68	-1696.78	174.61	-111.41	-3726.44	124.60	945.37	-3484.20	180.33	1036.56	-2323.33	14.16	72.47	-2347.77	17.45	113.95	-2137.61	46.61	450.47	-1537.87	-10.31	257.05	-2097.59	133.06	1253.80	0.00	0.00	0.00	-1841.62	96.84	1679.25	-2077.94	218.80	1663.27	-2203.21	118.21	1569.75	-2365.92	144.07	1620.79	589.70	-22.86	78.44	1187.29	-0.04	78.95	567.50
4.28000	-1935.34	139.20	-112.00	-1698.88	175.19	-116.83	-3716.88	123.81	947.17	-3474.35	179.85	1038.08	-2307.97	16.51	79.52	-2322.10	19.86	122.38	-2122.55	45.20	445.71	-1537.87	-10.31	257.05	-2083.37	132.89	1255.69	0.00	0.00	0.00	-1841.62	96.84	1679.25	-2080.32	220.60	1665.32	-2194.92	116.89	1570.47	-2352.91	144.37	1621.04	589.64	-22.67	78.33	1187.40	-0.00	79.09	567.76
4.29000	-1939.63	138.91	-119.10	-1701.52	175.76	-122.21	-3707.07	123.04	948.84	-3464.29	179.39	1039.46	-2303.68	18.95	84.70	-2294.47	22.61	131.26	-2107.39	43.78	440.83	-1537.87	-10.31	257.05	-2065.32	133.88	1258.47	0.00	0.00	0.00	-1841.62	96.84	1679.25	-2059.73	221.63	1667.80	-2186.57	115.56	1571.20	-2339.89	144.67	1621.30	589.85	-22.97	78.42	1188.06	-0.63	79.43	567.62
4.30000	-1944.19	138.64	-125.97	-1704.69	176.34	-127.55	-3697.01	122.29	950.36	-3454.01	178.93	1040.70	-2273.47	21.58	93.34	-2281.57	23.86	136.20	-2092.15	42.36	435.84	-1537.87	-10.31	257.05	-2048.75	136.41	1260.76	0.00	0.00	0.00	-1841.62	96.84	1679.25	-2063.49	222.00	1670.85	-2178.18	114.23	1571.94	-2326.87	144.96	1621.56	588.94	-22.89	78.02	1187.49	-0.82	79.02	566.19
4.31000	-1948.98	138.40	-132.63	-1708.36	176.92	-132.84	-3686.70	121.55	951.75	-3443.51	178.48	1041.80	-2241.91	24.45	101.26	-2250.37	25.91	144.56	-2076.82	40.94	430.72	-1537.87	-10.31	257.05	-2056.75	136.54	1263.36	0.00	0.00	0.00	-1841.62	96.84	1679.25	-2041.39	222.72	1672.59	-2169.73	112.89	1572.70	-2313.84	145.25	1621.83	589.45	-22.81	78.36	1187.17	-0.42	78.99	566.81
4.32000	-1954.00	138.20	-139.06	-1712.51	177.50	-138.07	-3676.13	120.84	953.00	-3432.80	178.03	1042.75	-2204.52	26.38	110.64	-2224.88	27.66	151.06	-2061.40	39.51	425.49	-1537.87	-10.31	257.05	-2051.84	138.41	1265.37	0.00	0.00	0.00	-1841.62	96.84	1679.25	-2031.65	222.72	1674.12	-2161.24	111.55	1573.48	-2300.81	145.54	1622.11	590.98	-23.28	78.76	1187.37	-0.34	79.20	567.79
4.33000	-1959.22	138.02	-145.26	-1717.11	178.08	-143.23	-3665.31	120.14	954.10	-3421.86	177.60	1043.56	-2182.62	28.07	117.09	-2186.73	28.97	160.14	-2045.88	38.08	420.13	-1537.87	-10.31	257.05	-2035.07	139.87	1266.79	0.00	0.00	0.00	-1841.62	96.84	1679.25	-2046.52	224.50	1676.65	-2152.69	110.21	1574.26	-2287.77	145.82	1622.39	588.11	-22.79	78.09	1187.12	-0.59	78.97	566.86
4.34000	-1964.63	137.87	-151.24	-1722.14	178.65	-148.31	-3654.24	119.47	955.06	-3410.70	177.17	1044.21	-2152.25	28.52	124.46	-2164.02	29.84	165.67	-2030.28	36.64	414.64	-1537.87	-10.31	257.05	-2031.07	141.79	1269.29	0.00	0.00	0.00	-1841.62	96.84	1679.25	-2045.72	224.05	1677.98	-2144.10	108.87	1575.06	-2274.74	146.09	1622.68	589.05	-22.91	78.26	1187.05	-0.51	78.92	567.58
4.35000	-1970.21	137.75	-156.98	-1727.58	179.22	-153.31	-3642.90	118.81	955.87	-3399.31	176.76	1044.72	-2130.95	29.19	130.07	-2142.74	30.32	170.56	-2014.59	35.20	409.04	-1537.87	-10.31	257.05	-2022.30	141.99	1271.43	0.00	0.00	0.00	-1841.62	96.84	1679.25	-2029.97	225.71	1679.51	-2135.46	107.53	1575.88	-2261.70	146.37	1622.98	590.15	-22.94	78.54	1187.84	-0.69	79.13	567.12
4.36000	-1975.94	137.66	-162.49	-1733.40	179.78	-158.21	-3631.30	118.18	956.53	-3387.70	176.35	1045.07	-2084.91	30.05	140.07	-2109.77	31.58	177.30	-1998.81	33.76	403.31	-1537.87	-10.31	257.05	-2030.85	141.95	1272.49	0.00	0.00	0.00	-1841.62	96.84	1679.25	-2035.93	225.89	1682.78	-2126.76	106.18	1576.70	-2248.65	146.63	1623.29	591.36	-22.97	78.80	1187.70	-0.13	79.29	567.24
4.37000	-1981.81	137.60	-167.77	-1739.58	180.34	-163.01	-3619.44	117.57	957.04	-3375.86	175.95	1045.27	-2069.47	29.97	144.41	-2090.56	30.91	182.25	-1982.94	32.31	397.45	-1537.87	-10.31	257.05	-2022.02	144.15	1273.32	0.00	0.00	0.00	-1841.62	96.84	1679.25	-2019.65	226.15	1684.30	-2118.02	104.83	1577.55	-2235.61	146.90	1623.60	590.57	-22.60	78.45	1187.33	0.03	79.52	566.80
4.38000	-1987.79	137.56	-172.81	-1746.09	180.89	-167.70	-3607.31	116.98	957.40	-3363.79	175.56	1045.32	-2023.73	29.63	153.56	-2069.41	29.91	186.40	-1966.98	30.86	391.47	-1537.87	-10.31	257.05	-2011.31	145.61	1274.16	0.00	0.00	0.00	-1841.62	96.84	1679.25	-1984.59	225.15	1683.64	-2109.22	103.48	1578.40	-2222.57	147.16	1623.92	589.39	-22.48	78.33	1187.11	-0.44	78.95	567.21
4.39000	-1993.86	137.54	-177.61	-1752.92	181.43	-172.28	-3594.92	116.41	957.61	-3351.48	175.18	1045.21	-1986.32	29.00	160.61	-2031.34	29.64	193.34	-1950.93	29.40	385.37	-1537.87	-10.31	257.05	-1992.37	146.13	1275.20	0.00	0.00	0.00	-1841.62	96.84	1679.25	-2005.00	227.04	1685.97	-2100.37	102.12	1579.27	-2209.53	147.41	1624.25	589.72	-22.71	78.63	1187.99	-0.71	79.09	567.75
4.40000	-2000.02	137.55	-182.18	-1760.04	181.97	-176.73	-3582.25	115.87	957.66	-3338.95	174.82	1044.94	-1971.30	27.02	163.45	-2007.45	28.45	196.89	-1934.79	27.94	379.13	-1537.87	-10.31	257.05	-1989.34	147.96	1275.90	0.00	0.00	0.00	-1841.62	96.84	1679.25	-1984.65	228.35	1687.33	-2091.47	100.76	1580.15	-2196.50	147.66	1624.59	589.05	-22.43	78.43	1187.27	-0.65	79.20	568.04
4.41000	-2006.24	137.58	-186.50	-1767.42	182.49	-181.04	-3569.31	115.35	957.56	-3326.18	174.46	1044.51	-1944.56	26.57	168.16	-1975.35	28.08	201.74	-1918.56	26.47	372.77	-1537.87	-10.31	257.05	-1969.29	147.97	1276.82	0.00	0.00	0.00	-1841.62	96.84	1679.25	-1981.57	227.96	1687.74	-2082.52	99.40	1581.05	-2183.46	147.90	1624.93	588.87	-22.09	78.35	1187.79	-0.51	79.23	568.25
4.42000	-2012.51	137.64	-190.58	-1775.04	183.00	-185.21	-3556.10	114.85	957.30	-3313.18	174.11	1043.92	-1914.35	25.27	172.72	-1948.54	27.39	205.58	-1902.24	25.00	366.28	-1537.87	-10.31	257.05	-1966.70	148.51	1277.29	0.00	0.00	0.00	-1841.62	96.84	1679.25	-1973.78	229.18	1688.10	-2073.52	98.04	1581.96	-2170.44	148.14	1625.28	589.53	-22.33	78.37	1188.02	-0.12	79.04	567.96
4.43000	-2018.80	137.72	-194.41	-1782.88	183.51	-189.23	-3542.62	114.38	956.88	-3299.94	173.78	1043.16	-1873.81	25.58	180.14	-1922.59	26.75	208.96	-1885.82	23.53	359.65	-1537.87	-10.31	257.05	-1966.24	149.12	1276.89	0.00	0.00	0.00	-1841.62	96.84	1679.25	-1960.60	227.83	1688.74	-2064.46	96.68	1582.89	-2157.42	148.38	1625.64	589.61	-22.32	78.42	1188.41	0.59	79.69	567.00
4.44000	-2025.10	137.82	-197.99	-1790.91	184.00	-193.09	-3528.85	113.93	956.29	-3286.46	173.45	1042.24	-1844.41	25.17	185.66	-1878.69	27.22	214.70	-1869.32	22.05	352.90	-1537.87	-10.31	257.05	-1955.90	149.85	1277.05	0.00	0.00	0.00	-1841.62	96.84	1679.25	-1956.89	228.48	1689.88	-2055.36	95.31	1583.83	-2144.40	148.61	1626.01	589.47	-22.58	78.36	1187.91	-0.59	79.34	567.47
4.45000	-2031.39	137.94	-201.33	-1799.11	184.47	-196.79	-3514.81	113.51	955.55	-3272.74	173.14	1041.16	-1798.75	25.69	193.16	-1845.86	27.03	219.29	-1852.73	20.57	346.02	-1537.87	-10.31	257.05	-1941.32	150.54	1277.38	0.00	0.00	0.00	-1841.62	96.84	1679.25	-1942.34	229.77	1689.86	-2046.20	93.95	1584.78	-2131.39	148.84	1626.38	590.82	-22.68	78.97	1188.04	-0.18	79.48	566.65
4.46000	-2037.66	138.08	-204.41	-1807.46	184.93	-200.31	-3500.49	113.11	954.64	-3258.77	172.84	1039.91	-1771.52	26.21	197.44	-1824.35	27.47	221.23	-1836.04	19.08	339.00	-1537.87	-10.31	257.05	-1931.56	150.98	1277.72	0.00	0.00	0.00	-1841.62	96.84	1679.25	-1963.11	229.75	1690.11	-2036.98	92.57	1585.75	-2118.39	149.06	1626.76	590.09	-23.10	78.62	1187.35	0.14	79.27	566.99
4.47000	-2043.88	138.25	-207.24	-1815.94	185.38	-203.65	-3485.88	112.74	953.56	-3244.56	172.55	1038.48	-1742.22	25.69	202.15	-1796.76	28.01	223.89	-1819.27	17.59	331.85	-1537.87	-10.31	257.05	-1928.97	151.13	1277.47	0.00	0.00	0.00	-1841.62	96.84	1679.25	-1933.03	230.81	1687.86	-2027.72	91.20	1586.74	-2105.40	149.27	1627.15	589.96	-22.85	78.39	1187.80	0.13	79.27	568.18
4.48000	-2050.04	138.43	-209.82	-1824.51	185.81	-206.79	-3470.98	112.39	952.32	-3230.11	172.28	1036.89	-1705.77	26.43	207.02	-1759.68	28.44	227.84	-1802.40	16.09	324.57	-1537.87	-10.31	257.05	-1914.81	152.54	1276.94	0.00	0.00	0.00	-1841.62	96.84	1679.25	-1921.53	230.12	1687.61	-2018.40	89.83	1587.73	-2092.42	149.48	1627.55	591.14	-22.56	78.71	1187.52	0.27	79.49	566.98
4.49000	-2056.11	138.63	-212.14	-1833.16	186.22	-209.74	-3455.80	112.07	950.90	-3215.41	172.01	1035.12	-1672.76	27.78	211.73	-1723.73	27.81	231.38	-1785.45	14.59	317.15	-1537.87	-10.31	257.05	-1915.21	152.20	1277.14	0.00	0.00	0.00	-1841.62	96.84	1679.25	-1917.29	230.26	1687.44	-2009.02	88.45	1588.75	-2079.46	149.68	1627.96	590.74	-22.46	78.58	1188.09	0.03	79.63	567.33
4.50000	-2062.09	138.85	-214.20	-1841.87	186.62	-212.48	-3440.33	111.78	949.32	-3200.46	171.76	1033.18	-1648.16	27.96	214.05	-1701.50	29.00	232.27	-1768.40	13.09	309.60	-1537.87	-10.31	257.05	-1894.88	153.20	1276.00	0.00	0.00	0.00	-1841.62	96.84	1679.25	-1913.70	232.17	1687.21	-1999.60	87.07	1589.77	-2066.50	149.88	1628.37	589.29	-22.55	78.21	1188.60	-0.33	79.34	567.79
4.51000	-2067.96	139.08	-215.99	-1850.60	187.00	-215.00	-3424.57	111.52	947.56	-3185.26	171.53	1031.06	-1588.38	30.26	223.86	-1659.38	30.31	236.75	-1751.26	11.58	301.91	-1537.87	-10.31	257.05	-1895.83	153.28	1275.71	0.00	0.00	0.00	-1841.62	96.84	1679.25	-1899.01	232.62	1687.23	-1990.12	85.69	1590.82	-2053.56	150.08	1628.80	589.02	-22.35	78.47	1187.73	-0.18	79.29	566.65
4.52000	-2073.69	139.33	-217.53	-1859.33	187.35	-217.29	-3408.51	111.28	945.63	-3169.81	171.30	1028.77	-1592.28	29.07	230.96	-1638.83	30.45	236.93	-1734.03	10.07	294.09	-1537.87	-10.31	257.05	-1897.90	152.47	1274.34	0.00	0.00	0.00	-1841.62	96.84	1679.25	-1885.56	232.89	1684.12	-1980.58	84.31	1591.87	-2040.63	150.27	1629.23	590.58	-22.54	78.88	1187.71	-0.97	79.08	567.45
4.53000	-2079.27	139.60	-218.80	-1868.05	187.69	-219.36	-3392.15	111.07	943.52	-3154.10	171.09	1026.29	-1558.75	28.44	235.83	-1599.79	32.62	240.46	-1716.71	8.55	286.12	-1537.87	-10.31	257.05	-1883.66	154.17	1273.03	0.00	0.00	0.00	-1841.62	96.84	1679.25	-1884.75	232.65	1683.25	-1970.99	82.93	1592.95	-2027.72	150.45	1629.67	590.53	-23.13	78.99	1187.48	-0.32	79.16	567.66
4.54000	-2084.67	139.88	-219.80	-1876.73	188.00	-221.19	-3375.50	110.90	941.23	-3138.14	170.90	1023.64	-1536.35	30.25	238.01	-1583.06	31.27	248.69	-1699.29	7.03	278.02	-1537.87	-10.31	257.05	-1874.79	153.17	1271.77	0.00	0.00	0.00	-1841.62	96.84	1679.25	-1881.82	233.59	1682.57	-1961.35	81.54	1594.03	-2014.82	150.62	1630.11	589.00	-22.66	78.15	1187.55	-0.84	79.02	566.88
4.55000	-2089.90	140.18	-220.54	-1885.34	188.29	-222.76	-3358.55	110.75	938.77	-3121.92	170.71	1020.80	-1515.92	29.87	243.28	-1555.00	32.71	249.50	-1681.79	5.51	269.78	-1537.87	-10.31	257.05	-1858.10	154.54	1271.14	0.00	0.00	0.00	-1841.60	96.84	1679.24	-1852.41	232.24	1681.51	-1951.65	80.16	1595.14	-2001.94	150.80	1630.57	589.24	-22.86	78.12	1188.24	-0.49	79.26	567.73
4.56000	-2094.91	140.49	-221.01	-1893.87	188.55	-224.08	-3341.30	110.63	936.12	-3105.45	170.55	1017.78	-1488.49	30.92	244.09	-1529.36	33.95	248.38	-1664.19	3.98	261.40	-1537.87	-10.31	257.05	-1857.17	154.47	1269.39	0.00	0.00	0.00	-1824.29	96.88	1675.32	-1848.92	231.35	1681.12	-1941.89	78.77	1596.25	-1989.07	150.96	1631.03	589.38	-22.78	78.32	1187.88	-0.67	79.23	568.25
4.57000	-2099.70	140.81	-221.20	-1902.28	188.80	-225.14	-3323.74	110.54	933.29	-3088.71	170.39	1014.57	-1461.58	32.20	243.17	-1503.87	35.18	245.85	-1646.50	2.44	252.88	-1537.87	-10.31	257.05	-1848.52	153.60	1268.12	0.00	0.00	0.00	-1821.90	96.00	1676.56	-1855.78	232.02	1680.86	-1932.08	77.38	1597.39	-1976.23	151.12	1631.51	589.54	-23.05	78.38	1187.06	-0.15	79.26	566.70
4.58000	-2104.26	141.15	-221.12	-1910.55	189.01	-225.92	-3305.88	110.48	930.28	-3071.71	170.25	1011.18	-1435.30	39.46	239.32	-1482.22	36.76	241.12	-1628.72	0.90	244.21	-1537.87	-10.31	257.05	-1830.94	153.93	1267.29	0.00	0.00	0.00	-1789.55	96.68	1673.40	-1806.53	231.33	1676.64	-1922.21	75.99	1598.54	-1963.41	151.27	1631.99	590.49	-22.87	78.54	1187.39	0.40	79.57	567.32
4.59000	-2108.55	141.50	-220.76	-1918.67	189.20	-226.42	-3287.71	110.45	927.08	-3054.45	170.13	1007.59	-1411.91	41.15	232.76	-1453.35	37.40	235.84	-1610.85	-0.64	235.41	-1537.87	-10.31	257.05	-1829.89	153.72	1265.68	0.00	0.00	0.00	-1822.27	92.67	1674.82	-1833.54	231.85	1677.08	-1912.29	74.60	1599.70	-1950.60	151.42	1632.48	591.55	-22.16	79.04	1188.25	-0.26	79.62	568.03
4.60000	-2112.57	141.86	-220.13	-1926.60	189.36	-226.63	-3269.23	110.46	923.70	-3036.92	170.02	1003.82	-1387.78	43.97	225.55	-1431.67	43.88	229.54	-1592.88	-2.18	226.46	-1537.87	-10.31	257.05	-1823.85	154.11	1264.24	0.00	0.00	0.00	-1786.16	96.31	1671.84	-1799.63	231.37	1674.74	-1902.31	73.20	1600.88	-1937.82	151.56	1632.98	590.18	-22.43	78.58	1188.31	-0.29	79.54	568.01
4.61000	-2116.29	142.23	-219.21	-1934.32	189.49	-226.54	-3250.44	110.49	920.12	-3019.13	169.93	999.85	-1366.16	40.30	216.74	-1410.01	44.83	220.10	-1574.83	-3.73	217.36	-1537.87	-10.31	257.05	-1827.07	153.90	1262.72	0.00	0.00	0.00	-1773.61	95.32	1669.24	-1794.94	230.39	1674.85	-1892.27	71.81	1602.07	-1925.06	151.70	1633.49	589.46	-22.20	78.44	1187.83	-0.09	79.27	566.93
4.62000	-2119.70	142.61	-218.01	-1941.82	189.60	-226.15	-3231.33	110.56	916.36	-3001.07	169.86	995.69	-1345.27	41.83	206.93	-1389.20	45.25	210.59	-1556.68	-5.29	208.13	-1537.87	-10.31	257.05	-1801.46	154.28	1261.48	0.00	0.00	0.00	-1770.45	95.00	1670.50	-1798.21	227.62	1673.57	-1882.18	70.41	1603.28	-1912.32	151.83	1634.01	589.46	-22.68	78.26	1188.31	-0.13	79.44	566.73
4.63000	-2122.78	143.00	-216.53	-1949.06	189.67	-225.44	-3211.91	110.66	912.40	-2982.73	169.80	991.33	-1325.26	43.48	197.56	-1369.21	45.77	201.53	-1538.43	-6.85	198.74	-1537.85	-10.31	257.04	-1796.54	154.08	1259.66	0.00	0.00	0.00	-1764.46	93.87	1667.62	-1787.05	228.43	1672.08	-1872.03	69.01	1604.51	-1899.61	151.95	1634.53	589.99	-23.05	78.34	1187.84	-0.30	79.42	566.91
4.64000	-2125.51	143.39	-214.77	-1956.02	189.71	-224.41	-3192.17	110.79	908.25	-2964.13	169.76	986.78	-1306.03	44.63	189.72	-1350.47	46.16	193.47	-1516.90	-9.84	189.63	-1518.23	-12.22	248.40	-1787.10	153.48	1258.27	0.00	0.00	0.00	-1769.90	93.37	1667.07	-1763.92	228.76	1670.53	-1861.83	67.61	1605.75	-1886.93	152.06	1635.07	590.27	-22.40	78.54	1188.26	-0.78	79.38	567.13
4.65000	-2127.88	143.80	-212.71	-1962.68	189.72	-223.05	-3172.11	110.96	903.90	-2945.26	169.73	982.02	-1287.68	45.55	182.55	-1330.72	46.15	186.14	-1498.20	-10.50	179.91	-1500.18	-14.13	239.78	-1778.58	153.23	1257.06	0.00	0.00	0.00	-1754.79	93.89	1664.65	-1753.44	227.58	1668.86	-1851.56	66.21	1607.01	-1874.27	152.17	1635.61	588.65	-22.26	78.16	1188.30	-0.38	79.46	567.13
4.66000	-2129.87	144.21	-210.37	-1969.02	189.70	-221.35	-3151.73	111.16	899.36	-2926.10	169.72	977.07	-1270.18	45.59	175.69	-1314.03	46.01	179.17	-1479.62	-12.47	171.06	-1482.90	-16.24	231.35	-1772.13	152.80	1255.75	0.00	0.00	0.00	-1766.94	89.77	1662.97	-1745.67	225.28	1666.39	-1841.24	64.81	1608.28	-1861.63	152.28	1636.16	590.14	-22.67	78.56	1187.71	-0.26	79.29	566.76
4.67000	-2131.45	144.63	-207.74	-1975.00	189.64	-219.30	-3131.02	111.40	894.62	-2906.68	169.73	971.91	-1254.71	46.73	168.17	-1299.11	45.86	171.65	-1463.75	-12.61	161.98	-1467.20	-17.56	223.07	-1760.79	151.99	1254.91	0.00	0.00	0.00	-1754.11	91.06	1661.50	-1750.47	226.27	1666.08	-1830.86	63.40	1609.57	-1849.03	152.37	1636.73	590.17	-22.66	78.57	1187.17	0.11	79.21	567.67
4.68000	-2132.61	145.05	-204.81	-1980.62	189.54	-216.90	-3109.99	111.67	889.68	-2886.97	169.75	966.56	-1239.22	45.72	160.65	-1284.10	45.30	163.85	-1447.90	-14.46	154.10	-1451.55	-20.10	215.40	-1746.78	151.16	1253.87	0.00	0.00	0.00	-1763.14	89.73	1660.81	-1732.14	224.69	1663.44	-1820.42	62.00	1610.88	-1836.45	152.46	1637.30	590.04	-22.56	78.47	1187.71	-0.04	79.36	566.76
4.69000	-2133.34	145.48	-201.59	-1985.84	189.42	-214.14	-3088.63	111.98	884.53	-2866.99	169.80	960.99	-1224.40	43.28	152.68	-1270.09	44.18	156.08	-1434.13	-15.32	146.26	-1438.88	-20.01	206.96	-1738.26	151.21	1252.80	0.00	0.00	0.00	-1751.25	88.09	1658.82	-1710.20	223.59	1662.47	-1809.93	60.59	1612.20	-1823.91	152.55	1637.88	589.68	-22.75	78.43	1188.05	-0.31	79.04	566.46
4.70000	-2133.61	145.91	-198.07	-1990.64	189.25	-211.00	-3066.95	112.32	879.18	-2846.72	169.86	955.22	-1211.86	42.31	143.23	-1258.97	41.33	147.37	-1422.59	-15.61	138.49	-1425.05	-23.57	199.89	-1713.75	149.94	1262.46	0.00	0.00	0.00	-1742.78	86.00	1658.21	-1696.03	222.84	1660.88	-1799.37	59.19	1613.54	-1811.39	152.62	1638.47	589.98	-23.05	78.34	1188.09	-0.51	79.18	567.32
4.71000	-2133.41	146.35	-194.25	-1995.00	189.04	-207.49	-3044.92	112.70	873.63	-2826.17	169.94	949.24	-1199.44	38.48	134.41	-1247.61	39.41	138.51	-1411.81	-16.64	131.21	-1412.52	-26.97	193.08	-1701.65	149.79	1263.58	0.00	0.00	0.00	-1691.07	83.22	1654.84	-1682.91	219.91	1658.17	-1788.76	57.78	1614.89	-1798.91	152.69	1639.07	589.45	-22.79	78.31	1187.35	0.03	79.19	567.19
4.72000	-2132.72	146.79	-190.13	-1998.89	188.80	-203.59	-3022.57	113.11	867.87	-2805.34	170.04	943.05	-1191.74	37.39	120.55	-1237.06	36.43	130.03	-1401.72	-18.78	124.42	-1402.38	-28.95	185.99	-1692.97	149.34	1262.56	0.00	0.00	0.00	-1699.40	80.42	1652.36	-1695.16	218.55	1657.83	-1778.08	56.37	1616.26	-1786.46	152.75	1639.68	589.83	-22.63	78.50	1188.04	-0.15	79.49	566.81
4.73000	-2131.52	147.23	-185.71	-2002.29	188.52	-199.29	-2999.88	113.56	861.90	-2784.22	170.15	936.65	-1180.40	32.93	114.56	-1226.08	33.67	121.16	-1393.33	-20.27	117.53	-1393.53	-30.83	178.76	-1677.09	148.73	1261.61	0.00	0.00	0.00	-1669.80	82.82	1665.50	-1674.83	216.33	1657.15	-1767.35	54.96	1617.65	-1774.04	152.81	1640.30	590.04	-22.58	78.46	1188.54	-0.27	79.31	566.21
4.74000	-2129.79	147.68	-180.98	-2005.18	188.19	-194.58	-2976.85	114.05	855.72	-2762.82	170.29	930.04	-1177.50	31.53	100.36	-1219.77	30.47	112.16	-1386.17	-21.92	110.92	-1386.14	-31.66	171.58	-1672.65	148.28	1260.37	0.00	0.00	0.00	-1646.45	82.37	1667.04	-1643.17	214.45	1654.86	-1756.56	53.55	1619.05	-1761.66	152.86	1640.93	589.41	-22.46	78.35	1188.58	-0.16	79.36	566.95
4.75000	-2127.52	148.12	-175.95	-2007.54	187.83	-189.47	-2953.48	114.58	849.33	-2741.12	170.45	923.21	-1177.47	28.15	89.33	-1213.39	28.09	103.60	-1378.46	-26.33	105.48	-1379.06	-34.20	165.21	-1661.45	147.41	1259.24	0.00	0.00	0.00	-1637.40	79.01	1666.12	-1635.54	212.44	1655.10	-1745.71	52.14	1620.47	-1749.32	152.90	1641.57	589.25	-22.45	78.52	1188.08	-0.28	79.45	567.69
4.76000	-2124.69	148.57	-170.61	-2009.33	187.42	-183.94	-2929.77	115.14	842.73	-2719.14	170.62	916.16	-1169.24	25.36	81.72	-1207.07	25.55	95.68	-1372.91	-28.71	99.42	-1374.14	-34.76	158.31	-1642.22	146.65	1257.91	0.00	0.00	0.00	-1632.60	76.03	1664.91	-1642.59	210.72	1654.24	-1734.79	50.73	1621.91	-1737.01	152.93	1642.21	589.60	-22.73	78.44	1188.17	0.03	79.58	567.54
4.77000	-2121.27	149.01	-164.95	-2010.53	186.97	-177.97	-2905.71	115.75	835.91	-2696.86	170.82	908.90	-1161.47	21.37	74.94	-1204.02	23.32	88.16	-1368.05	-31.47	93.35	-1369.95	-36.07	151.70	-1628.01	145.36	1256.24	0.00	0.00	0.00	-1615.56	74.35	1663.41	-1623.21	205.98	1652.35	-1723.82	49.32	1623.36	-1724.74	152.96	1642.87	589.61	-22.50	78.48	1188.57	-0.48	79.15	567.71
4.78000	-2117.27	149.46	-158.99	-2011.13	186.47	-171.57	-2881.31	116.39	828.87	-2674.29	171.03	901.41	-1159.53	19.46	67.81	-1199.95	21.06	81.59	-1363.56	-35.07	87.74	-1366.59	-37.25	145.37	-1620.34	145.24	1255.02	0.00	0.00	0.00	-1595.92	70.46	1662.38	-1614.00	204.72	1652.37	-1712.79	47.90	1624.83	-1712.50	152.98	1643.54	590.33	-22.57	78.76	1187.88	-0.38	79.47	567.48
4.79000	-2112.64	149.90	-152.71	-2011.10	185.93	-164.73	-2856.56	117.07	821.62	-2651.42	171.27	893.71	-1150.41	22.33	64.13	-1195.78	20.55	75.28	-1360.48	-37.38	81.68	-1366.19	-35.70	137.77	-1611.13	144.06	1253.79	0.00	0.00	0.00	-1584.96	67.75	1661.94	-1614.96	202.09	1653.23	-1701.70	46.49	1626.32	-1700.31	152.99	1644.22	589.53	-22.85	78.48	1187.92	-0.59	79.25	567.64
4.80000	-2107.38	150.34	-146.12	-2010.41	185.34	-157.43	-2831.46	117.79	814.14	-2628.25	171.52	885.78	-1148.76	21.75	56.66	-1196.67	20.03	67.02	-1358.33	-39.31	74.96	-1365.50	-34.93	130.75	-1595.71	142.44	1252.53	0.00	0.00	0.00	-1581.03	63.99	1661.52	-1584.58	198.17	1652.64	-1690.54	45.07	1627.82	-1688.16	152.99	1644.90	589.20	-22.57	78.07	1187.94	-0.44	79.33	567.91
4.81000	-2101.47	150.78	-139.21	-2009.05	184.70	-149.67	-2806.01	118.56	806.45	-2604.79	171.80	877.62	-1155.40	18.26	46.00	-1195.26	20.26	59.21	-1357.76	-40.26	68.04	-1365.35	-34.30	124.29	-1582.91	141.29	1251.42	0.00	0.00	0.00	-1562.33	60.79	1660.41	-1574.91	193.68	1652.09	-1679.32	43.66	1629.34	-1676.05	152.99	1645.60	589.97	-23.10	78.23	1188.50	-0.16	79.59	567.63
4.82000	-2094.90	151.21	-131.97	-2006.98	184.02	-141.44	-2780.21	119.36	798.53	-2581.02	172.10	869.25	-1153.29	29.41	41.00	-1197.19	24.12	51.33	-1358.34	-40.92	61.58	-1365.91	-33.33	118.27	-1564.74	139.87	1250.72	0.00	0.00	0.00	-1555.41	57.76	1659.75	-1576.35	190.17	1652.99	-1668.05	42.24	1630.88	-1663.98	152.98	1646.31	588.94	-22.87	78.29	1188.51	-0.80	79.56	566.82
4.83000	-2087.63	151.64	-124.42	-2004.18	183.29	-132.73	-2754.04	120.21	790.39	-2556.96	172.42	860.64	-1155.93	35.05	37.72	-1201.16	31.25	47.83	-1359.87	-38.99	56.18	-1368.53	-30.23	112.19	-1555.51	138.16	1249.93	0.00	0.00	0.00	-1546.24	52.89	1659.87	-1554.32	186.39	1652.85	-1656.71	40.83	1632.44	-1651.95	152.96	1647.03	589.32	-22.58	78.42	1188.31	-0.20	79.30	566.90
4.84000	-2079.66	152.06	-116.54	-2000.64	182.50	-123.54	-2727.53	121.09	782.02	-2532.59	172.76	851.80	-1158.57	36.77	37.42	-1203.37	33.95	46.44	-1361.66	-37.69	50.37	-1371.64	-28.06	106.80	-1539.97	135.97	1249.25	0.00	0.00	0.00	-1522.96	49.52	1658.86	-1529.85	183.81	1652.27	-1645.31	39.41	1634.01	-1639.97	152.93	1647.76	590.37	-22.61	78.55	1187.71	-0.13	79.09	567.42
4.85000	-2070.97	152.48	-108.34	-1996.32	181.67	-113.85	-2700.64	122.02	773.42	-2507.91	173.12	842.73	-1158.10	37.90	37.75	-1200.64	34.87	47.45	-1364.17	-35.08	44.71	-1374.38	-25.25	101.80	-1523.08	133.98	1249.19	0.00	0.00	0.00	-1509.87	45.06	1658.88	-1526.49	178.59	1653.14	-1633.84	37.99	1635.60	-1628.03	152.90	1648.49	589.30	-22.84	78.20	1187.26	0.08	79.26	566.45
4.86000	-2061.54	152.89	-99.81	-1991.21	180.78	-103.66	-2673.40	122.99	764.59	-2482.93	173.51	833.43	-1156.47	38.43	36.50	-1201.19	35.56	46.73	-1364.72	-33.36	43.14	-1374.39	-22.28	98.84	-1510.88	131.55	1249.21	0.00	0.00	0.00	-1504.72	41.13	1659.57	-1506.91	173.94	1653.49	-1622.32	36.58	1637.21	-1616.14	152.85	1649.24	589.09	-22.64	78.29	1187.56	-0.15	79.38	565.71
4.87000	-2051.35	153.30	-90.95	-1985.28	179.84	-92.97	-2645.80	124.01	755.53	-2457.63	173.91	823.90	-1152.93	39.33	35.81	-1201.99	35.96	45.31	-1365.28	-30.20	41.53	-1373.62	-19.35	96.58	-1493.02	128.91	1249.37	0.00	0.00	0.00	-1492.50	37.32	1659.88	-1512.92	170.69	1656.34	-1610.73	35.16	1638.83	-1604.29	152.80	1650.00	589.30	-22.33	78.23	1188.21	-0.49	79.49	567.00
4.88000	-2040.39	153.70	-81.76	-1978.50	178.85	-81.75	-2617.82	125.07	746.24	-2432.03	174.34	814.12	-1155.28	39.43	34.14	-1201.34	36.87	44.98	-1365.37	-28.78	41.17	-1372.29	-18.59	95.63	-1480.94	127.08	1249.79	0.00	0.00	0.00	-1469.78	34.26	1660.32	-1484.97	166.97	1656.50	-1599.08	33.74	1640.47	-1592.50	152.74	1650.77	590.87	-22.26	78.73	1188.04	-0.43	79.20	566.62
4.89000	-2028.63	154.09	-72.24	-1970.86	177.80	-70.00	-2589.48	126.17	736.72	-2406.12	174.80	804.12	-1154.35	39.33	34.16	-1202.92	37.08	44.35	-1366.13	-27.74	40.30	-1371.90	-18.15	94.56	-1466.77	122.62	1250.74	0.00	0.00	0.00	-1457.63	29.84	1661.87	-1470.55	162.41	1658.42	-1587.36	32.32	1642.13	-1580.75	152.68	1651.55	588.53	-22.83	78.01	1188.86	-0.58	79.35	566.86
4.90000	-2016.06	154.47	-62.38	-1962.32	176.69	-57.72	-2560.77	127.31	726.95	-2379.89	175.27	793.87	-1154.37	38.99	34.73	-1199.98	37.24	45.51	-1366.36	-28.53	39.94	-1372.44	-17.77	93.13	-1454.85	120.61	1251.56	0.00	0.00	0.00	-1450.31	26.16	1663.56	-1468.53	157.04	1661.40	-1575.58	30.91	1643.81	-1569.05	152.60	1652.34	589.43	-22.95	78.23	1187.76	-0.18	79.31	566.80
4.91000	-2002.66	154.84	-52.18	-1952.87	175.53	-44.90	-2531.69	128.50	716.95	-2353.35	175.77	783.38	-1155.79	38.31	34.29	-1205.88	36.43	44.36	-1366.51	-29.34	39.17	-1372.13	-18.87	92.95	-1436.91	116.20	1252.74	0.00	0.00	0.00	-1427.23	22.76	1665.17	-1446.63	155.09	1662.08	-1563.74	29.49	1645.50	-1557.40	152.52	1653.15	589.42	-22.93	78.23	1187.21	-0.32	79.18	567.37
4.92000	-1988.41	155.20	-41.65	-1942.48	174.31	-31.53	-2502.23	129.74	706.71	-2326.49	176.29	772.65	-1155.34	38.76	34.98	-1203.72	36.15	44.89	-1366.81	-29.84	38.02	-1371.38	-20.80	93.31	-1421.90	119.47	1256.51	0.00	0.00	0.00	-1415.15	18.49	1666.83	-1435.42	151.06	1664.50	-1551.83	28.07	1647.22	-1545.81	152.43	1653.96	588.95	-22.48	78.25	1186.83	-0.83	79.00	568.15
4.93000	-1973.30	155.55	-30.77	-1931.13	173.04	-17.60	-2472.40	131.02	696.23	-2299.32	176.84	761.67	-1152.89	37.84	35.82	-1203.95	35.18	44.67	-1366.89	-30.83	37.20	-1371.43	-21.70	92.90	-1406.68	117.83	1258.53	0.00	0.00	0.00	-1398.73	15.29	1668.34	-1403.56	156.71	1674.98	-1539.86	26.65	1648.95	-1534.26	152.32	1654.78	589.15	-22.49	78.34	1188.18	-0.08	79.71	568.34
4.94000	-1957.30	155.88	-19.56	-1918.80	171.70	-3.10	-2442.19	132.35	685.51	-2271.82	177.41	750.45	-1158.34	38.36	34.40	-1204.93	34.92	44.25	-1367.02	-31.22	36.59	-1370.38	-23.16	92.70	-1391.09	115.49	1260.47	0.00	0.00	0.00	-1388.19	11.42	1669.52	-1383.94	155.04	1678.19	-1527.83	25.23	1650.70	-1522.77	152.22	1655.62	589.79	-22.62	78.61	1188.39	-0.01	79.49	567.37
4.95000	-1940.41	156.21	-8.00	-1905.45	170.30	11.98	-2411.60	133.72	674.54	-2244.00	178.01	738.98	-1157.28	39.23	33.62	-1202.60	35.03	44.32	-1366.98	-31.24	36.29	-1368.95	-24.37	93.01	-1379.09	113.84	1262.20	0.00	0.00	0.00	-1377.51	9.04	1670.86	-1372.24	152.69	1680.03	-1515.73	23.82	1652.46	-1511.34	152.10	1656.46	589.98	-22.49	78.53	1188.47	-0.22	79.44	568.00
4.96000	-1922.59	156.52	3.91	-1891.08	168.84	27.64	-2380.62	135.14	663.33	-2215.86	178.63	727.26	-1154.08	39.04	33.50	-1203.78	35.26	43.43	-1366.96	-30.80	36.35	-1369.05	-22.76	92.35	-1367.61	111.57	1263.83	0.00	0.00	0.00	-1353.91	6.89	1671.33	-1361.80	149.48	1681.41	-1503.56	22.40	1654.25	-1499.96	151.97	1657.32	589.41	-22.78	78.23	1187.70	-0.45	79.41	566.11
4.97000	-1903.84	156.82	16.17	-1875.65	167.32	43.89	-2349.27	136.61	651.87	-2187.40	179.27	715.30	-1154.34	40.14	32.45	-1203.61	35.47	42.95	-1366.64	-30.72	36.79	-1367.79	-22.75	92.32	-1355.45	110.64	1265.56	0.00	0.00	0.00	-1342.58	4.70	1672.11	-1353.20	147.34	1682.95	-1491.34	20.98	1656.05	-1488.63	151.84	1658.18	590.04	-23.22	78.40	1188.16	-0.22	79.61	566.35
4.98000	-1884.14	157.10	28.78	-1859.16	165.73	60.74	-2317.52	138.13	640.16	-2158.60	179.94	703.07	-1155.14	40.72	31.39	-1201.24	36.46	42.42	-1366.68	-30.04	37.09	-1368.06	-20.65	91.48	-1347.05	109.36	1266.87	0.00	0.00	0.00	-1337.47	1.76	1673.24	-1336.21	145.59	1684.00	-1479.04	19.56	1657.87	-1477.37	151.69	1659.06	589.32	-23.02	78.31	1188.39	-0.29	79.59	567.44
4.99000	-1863.46	157.37	41.74	-1865.69	164.90	74.05	-2285.39	139.69	628.20	-2129.48	180.64	690.60	-1155.34	41.36	30.26	-1200.86	37.54	42.28	-1366.35	-29.84	37.62	-1367.05	-20.95	91.83	-1334.20	108.84	1268.25	0.00	0.00	0.00	-1323.85	0.56	1674.45	-1328.53	143.79	1685.47	-1468.39	19.03	1659.08	-1466.16	151.54	1659.95	590.05	-23.11	78.47	1188.28	-0.07	79.32	567.42
5.00000	-1841.80	157.62	55.05	-1846.26	160.42	92.56	-2252.87	141.30	615.99	-2100.03	181.36	677.87	-1155.25	42.09	29.82	-1199.95	36.90	41.93	-1366.05	-29.86	38.09	-1366.92	-20.06	91.68	-1324.59	108.38	1269.34	0.00	0.00	0.00	-1317.48	-0.71	1675.52	-1315.73	142.55	1686.95	-1455.95	16.56	1660.61	-1455.01	151.38	1660.85	590.74	-22.42	78.69	1188.25	-0.25	79.47	566.28
5.01000	-1819.12	157.86	68.72	-1833.71	158.57	107.79	-2219.95	142.96	603.52	-2070.25	182.11	664.88	-1152.14	42.06	30.07	-1201.87	37.08	41.38	-1366.44	-29.03	38.08	-1365.71	-21.48	92.51	-1311.57	107.85	1270.72	0.00	0.00	0.00	-1308.41	-2.24	1677.25	-1301.56	141.49	1688.71	-1443.34	12.88	1662.39	-1443.92	151.20	1661.76	589.03	-22.02	78.38	1188.23	-0.05	79.41	568.01
5.02000	-1795.43	158.07	82.75	-1822.94	155.96	122.17	-2186.64	144.68	590.80	-2040.14	182.88	651.64	-1157.13	42.13	28.80	-1203.83	37.37	40.85	-1366.31	-29.25	38.35	-1365.69	-21.23	92.67	-1300.78	107.39	1271.97	0.00	0.00	0.00	-1296.53	-2.76	1679.18	-1292.29	140.85	1690.24	-1431.81	11.36	1664.30	-1432.89	151.02	1662.69	589.10	-22.03	78.32	1187.58	0.01	79.41	567.68
5.03000	-1775.02	156.17	98.66	-1777.80	156.17	142.12	-2152.94	146.44	577.82	-2009.69	183.68	638.13	-1156.72	41.93	28.63	-1203.17	36.35	40.77	-1366.10	-29.65	38.68	-1366.24	-20.17	92.52	-1288.54	107.56	1273.45	0.00	0.00	0.00	-1281.89	-2.25	1681.12	-1286.05	140.24	1692.38	-1422.03	12.30	1666.57	-1421.92	150.83	1663.62	589.99	-22.09	78.70	1187.45	-0.30	79.08	567.33
5.04000	-1765.25	156.53	109.94	-1767.24	154.02	155.90	-2118.83	148.25	564.58	-1978.91	184.51	624.37	-1153.41	42.00	29.18	-1203.68	36.48	40.42	-1365.83	-30.17	39.09	-1365.38	-21.28	93.26	-1278.73	107.57	1275.19	0.00	0.00	0.00	-1270.24	-1.87	1682.97	-1278.78	139.95	1694.37	-1411.53	11.82	1668.33	-1411.02	150.63	1664.57	589.48	-22.43	78.52	1188.18	-0.34	79.29	567.06
5.05000	-1739.55	158.16	122.44	-1729.29	156.09	173.74	-2084.33	150.11	551.08	-1947.79	185.36	610.33	-1153.48	41.94	28.87	-1201.58	36.23	40.61	-1365.55	-30.60	39.65	-1366.39	-19.82	93.06	-1267.96	106.58	1276.90	0.00	0.00	0.00	-1260.58	-2.29	1684.99	-1264.30	139.83	1695.42	-1401.02	11.70	1670.15	-1400.18	150.43	1665.52	590.19	-22.88	78.47	1188.63	-0.68	79.40	565.76
5.06000	-1706.65	159.97	136.34	-1720.87	157.82	184.07	-2049.42	152.02	537.32	-1916.33	186.25	596.04	-1154.97	41.84	28.36	-1203.29	35.92	40.23	-1365.95	-29.96	39.85	-1366.03	-19.77	93.42	-1258.88	106.21	1278.63	0.00	0.00	0.00	-1250.47	-2.43	1687.17	-1252.40	140.22	1697.20	-1390.52	11.09	1671.60	-1389.40	150.21	1666.49	590.08	-23.17	78.51	1188.53	-0.71	79.34	568.39
5.07000	-1691.25	160.95	159.33	-1694.14	157.83	196.61	-2014.11	153.99	523.29	-1884.53	187.16	581.48	-1151.70	41.66	29.00	-1202.44	35.84	40.08	-1365.66	-30.08	40.45	-1364.93	-21.29	94.82	-1251.91	105.78	1280.22	0.00	0.00	0.00	-1236.91	-2.39	1688.63	-1243.75	140.01	1699.06	-1380.02	9.57	1672.83	-1379.36	149.82	1667.74	589.62	-22.23	78.55	1187.90	-0.02	79.52	567.40
5.08000	-1666.35	160.42	169.39	-1680.45	154.68	216.14	-1978.39	156.00	509.00	-1852.38	188.09	566.64	-1152.12	41.87	28.55	-1202.10	35.88	39.89	-1365.60	-29.75	41.11	-1365.22	-19.96	95.04	-1239.35	105.95	1281.85	0.00	0.00	0.00	-1228.35	-2.80	1690.35	-1231.84	140.57	1700.07	-1369.44	8.46	1674.34	-1369.33	149.92	1668.79	590.57	-22.66	78.75	1187.65	-0.51	79.12	565.96
5.09000	-1638.67	160.84	177.74	-1656.63	154.03	225.35	-1942.27	158.07	494.45	-1819.90	189.06	551.54	-1153.46	42.12	28.21	-1202.52	36.18	39.67	-1365.26	-29.65	41.95	-1364.92	-19.33	95.37	-1230.21	104.99	1283.37	0.00	0.00	0.00	-1223.55	-2.07	1691.46	-1228.96	140.24	1701.73	-1360.35	9.75	1675.96	-1359.76	149.64	1669.79	590.55	-23.39	78.72	1186.80	-0.53	79.19	565.90
5.10000	-1612.41	160.19	184.38	-1630.58	154.53	230.54	-1905.73	160.19	479.62	-1787.06	190.05	536.17	-1152.95	42.36	28.03	-1199.59	35.64	40.34	-1364.92	-29.49	42.75	-1364.39	-19.79	96.49	-1221.03	103.95	1284.86	0.00	0.00	0.00	-1209.56	-1.55	1693.00	-1216.57	140.51	1702.40	-1350.44	9.73	1676.89	-1350.46	148.63	1670.93	590.44	-22.64	78.66	1188.01	-0.54	79.40	565.71
5.11000	-1587.92	159.43	188.29	-1599.69	153.53	235.89	-1868.79	162.37	464.52	-1753.88	191.07	520.52	-1151.61	42.69	28.13	-1201.45	35.89	39.74	-1364.82	-29.01	43.56	-1364.04	-19.31	97.18	-1211.33	104.85	1286.06	0.00	0.00	0.00	-1198.29	-1.29	1694.31	-1207.06	140.32	1703.60	-1340.11	8.99	1677.76	-1340.65	148.71	1671.61	590.09	-22.34	78.68	1187.73	-0.48	78.95	566.86
5.12000	-1560.30	158.62	191.22	-1572.80	152.96	238.10	-1831.42	164.59	449.16	-1720.35	192.12	504.60	-1151.75	42.63	27.69	-1202.77	35.75	38.95	-1364.59	-28.75	44.37	-1363.20	-19.60	98.10	-1201.62	104.21	1286.81	0.00	0.00	0.00	-1185.57	-1.39	1695.15	-1197.42	140.44	1704.47	-1331.26	10.19	1678.63	-1330.54	149.14	1672.16	589.96	-22.46	78.62	1187.65	-0.03	79.14	566.59
5.13000	-1532.83	155.77	192.28	-1547.51	151.54	238.11	-1793.64	166.88	433.51	-1686.47	193.20	488.40	-1153.32	42.17	26.94	-1203.42	35.85	38.72	-1364.43	-28.42	45.23	-1363.52	-18.43	98.40	-1192.27	104.08	1287.26	0.00	0.00	0.00	-1177.35	-1.69	1695.99	-1183.79	140.18	1705.03	-1320.24	8.13	1678.96	-1321.06	149.20	1672.57	590.01	-22.74	78.47	1187.17	0.19	79.46	565.84
5.14000	-1499.87	155.91	180.63	-1519.40	149.78	237.14	-1755.45	169.21	417.60	-1652.24	194.31	471.93	-1154.26	42.05	26.72	-1200.12	35.45	39.28	-1364.30	-27.99	45.97	-1363.62	-17.56	99.05	-1185.22	103.18	1287.46	0.00	0.00	0.00	-1171.58	-1.77	1696.76	-1178.66	140.24	1705.98	-1309.94	7.35	1679.13	-1311.31	149.21	1673.14	590.23	-23.01	78.44	1186.86	-0.49	79.00	566.93
5.15000	-1474.87	154.01	177.16	-1497.08	151.07	223.77	-1716.83	171.61	401.40	-1617.65	195.45	455.17	-1152.41	41.56	26.68	-1198.69	35.52	39.43	-1363.87	-28.05	47.20	-1362.66	-18.12	100.57	-1174.27	103.90	1287.50	0.00	0.00	0.00	-1164.38	-0.63	1697.38	-1163.94	140.56	1706.31	-1299.96	7.19	1679.37	-1301.50	149.37	1673.30	589.79	-22.70	78.36	1187.67	-0.36	79.40	567.22
5.16000	-1432.27	152.09	175.57	-1457.01	151.61	221.16	-1677.79	174.05	384.93	-1582.71	196.62	438.14	-1150.38	42.00	26.84	-1200.45	35.90	38.87	-1363.96	-27.03	47.92	-1361.29	-19.05	101.82	-1163.04	102.77	1287.40	0.00	0.00	0.00	-1150.37	-0.84	1697.61	-1155.10	140.74	1706.71	-1291.15	8.69	1679.56	-1292.95	147.33	1673.65	590.02	-22.65	78.36	1187.34	-0.43	79.14	566.42
5.17000	-1398.38	151.37	171.45	-1408.24	149.84	217.92	-1638.32	176.56	368.18	-1547.41	197.82	420.82	-1146.58	42.52	27.43	-1197.61	35.68	39.53	-1363.88	-26.58	49.05	-1361.85	-16.63	101.97	-1152.44	102.20	1287.25	0.00	0.00	0.00	-1138.21	-0.72	1697.69	-1145.50	140.82	1706.89	-1280.93	8.35	1679.47	-1282.72	147.89	1673.54	590.21	-22.40	78.63	1188.32	-0.46	79.01	566.72
5.18000	-1374.86	149.92	163.37	-1391.58	148.51	208.53	-1598.43	179.11	351.14	-1511.76	199.04	403.21	-1153.50	42.27	25.46	-1197.22	35.84	39.32	-1363.57	-26.16	50.12	-1361.51	-16.12	103.00	-1144.73	102.17	1286.61	0.00	0.00	0.00	-1126.68	-0.52	1698.07	-1134.43	141.66	1706.95	-1271.35	9.49	1679.58	-1272.75	148.04	1673.20	590.03	-22.67	78.59	1188.29	-0.05	79.49	567.35
5.19000	-1334.66	154.75	169.36	-1357.25	154.06	206.80	-1558.11	181.73	333.83	-1475.74	200.30	385.32	-1152.57	42.11	25.77	-1198.61	34.91	38.58	-1363.04	-26.26	51.35	-1360.87	-16.34	104.26	-1135.97	101.53	1286.19	0.00	0.00	0.00	-1117.99	-0.67	1698.39	-1126.19	141.94	1706.87	-1261.59	10.59	1679.29	-1262.96	147.89	1672.88	588.44	-22.82	78.02	1187.13	0.08	79.43	567.46
5.20000	-1296.41	155.71	162.22	-1325.43	153.33	199.67	-1517.36	184.40	316.22	-1439.36	201.59	367.14	-1148.81	42.43	26.13	-1198.66	34.68	38.37	-1362.80	-25.91	52.38	-1361.04	-14.80	104.93	-1126.73	101.09	1285.57	0.00	0.00	0.00	-1112.91	-0.26	1698.36	-1115.50	141.94	1706.77	-1250.24	9.10	1678.65	-1252.45	148.59	1672.31	590.44	-22.51	78.73	1187.23	0.26	79.36	567.04
5.21000	-1261.73	157.25	153.44	-1289.40	155.81	189.76	-1476.18	187.13	298.34	-1402.62	202.91	348.67	-1150.81	42.60	25.46	-1199.16	34.48	38.55	-1362.60	-25.53	53.36	-1359.67	-15.84	106.63	-1117.49	100.54	1284.83	0.00	0.00	0.00	-1104.21	0.54	1697.89	-1103.75	141.98	1706.22	-1240.45	10.05	1678.42	-1241.99	149.44	1671.68	589.81	-22.18	78.38	1187.91	-0.18	79.57	567.43
5.22000	-1225.40	160.49	143.76	-1254.24	157.89	178.37	-1434.56	189.92	280.16	-1365.51	204.27	329.92	-1148.78	43.11	25.81	-1200.70	34.10	38.16	-1362.00	-25.59	54.56	-1358.98	-16.01	107.70	-1105.92	100.04	1284.13	0.00	0.00	0.00	-1091.06	0.01	1697.35	-1094.17	142.23	1705.81	-1230.03	10.43	1678.12	-1231.33	149.88	1671.04	590.00	-22.29	78.58	1188.93	-0.22	79.56	568.18
5.23000	-1184.12	165.13	134.96	-1219.11	161.71	167.10	-1392.51	192.77	261.69	-1328.04	205.65	310.86	-1151.41	42.70	24.94	-1196.20	34.13	39.02	-1360.10	-27.79	56.56	-1358.70	-15.27	108.62	-1097.34	99.32	1283.37	0.00	0.00	0.00	-1079.08	0.44	1696.63	-1089.71	142.63	1705.07	-1220.02	11.43	1677.53	-1220.30	151.08	1670.07	590.91	-22.77	78.68	1188.39	0.06	79.45	566.93
5.24000	-1144.30	170.06	125.23	-1179.14	164.31	155.78	-1350.02	195.68	242.93	-1290.20	207.07	291.52	-1150.70	41.93	24.72	-1195.64	33.62	38.81	-1361.03	-25.57	57.06	-1358.37	-14.61	109.75	-1088.70	98.84	1282.35	0.00	0.00	0.00	-1068.19	0.80	1696.54	-1076.78	143.64	1704.01	-1209.20	11.75	1676.80	-1209.53	151.90	1669.39	589.63	-22.24	78.43	1187.99	-0.20	79.28	566.64
5.25000	-1103.69	175.78	116.53	-1144.99	170.02	143.80	-1307.08	198.64	223.88	-1251.99	208.51	271.88	-1148.33	41.92	25.02	-1201.28	29.68	36.28	-1360.61	-25.34	58.29	-1357.51	-14.39	110.73	-1080.34	98.53	1281.19	0.00	0.00	0.00	-1054.69	1.86	1695.02	-1065.67	144.52	1703.18	-1198.65	12.31	1676.32	-1198.36	153.30	1668.50	589.62	-22.33	78.47	1187.87	-0.46	79.49	567.55
5.26000	-1063.10	181.88	108.06	-1098.54	175.87	135.12	-1263.71	201.67	204.54	-1220.40	208.14	253.17	-1153.22	37.08	22.82	-1195.88	29.08	37.45	-1360.13	-25.12	59.59	-1356.85	-13.93	111.89	-1069.34	98.59	1279.97	0.00	0.00	0.00	-1046.05	3.34	1694.47	-1055.12	145.35	1701.80	-1188.41	13.98	1675.89	-1188.88	151.76	1667.95	589.75	-22.64	78.37	1187.90	-0.01	79.56	566.83
5.27000	-1019.69	188.05	101.24	-1058.96	180.01	124.61	-1225.71	204.75	184.25	-1188.54	207.25	233.82	-1145.71	35.60	25.06	-1196.08	27.55	38.10	-1359.12	-25.62	61.30	-1355.63	-14.29	113.33	-1057.74	98.40	1279.03	0.00	0.00	0.00	-1037.11	2.28	1693.55	-1044.98	145.41	1700.94	-1178.72	16.06	1675.40	-1178.25	152.06	1667.27	589.50	-22.54	78.49	1188.21	-0.26	79.34	567.26
5.28000	-977.32	195.43	95.38	-1012.14	185.81	117.12	-1186.89	208.36	164.26	-1155.29	207.01	215.18	-1145.96	33.68	25.76	-1196.17	27.03	38.29	-1358.83	-24.96	62.57	-1354.25	-15.04	114.97	-1048.37	98.80	1277.91	0.00	0.00	0.00	-1031.64	3.07	1692.43	-1033.34	145.58	1699.50	-1166.69	14.70	1674.55	-1166.94	153.41	1666.53	589.32	-22.61	78.38	1188.34	-0.29	79.23	566.87
5.29000	-933.91	202.76	91.39	-974.62	192.75	109.04	-1148.00	209.43	143.73	-1119.63	210.07	197.68	-1148.06	34.60	24.97	-1196.31	27.84	37.91	-1358.20	-24.79	64.04	-1354.33	-13.10	115.60	-1037.77	99.08	1276.81	0.00	0.00	0.00	-1019.86	4.38	1691.47	-1018.43	146.37	1697.90	-1155.95	15.95	1674.07	-1156.06	153.85	1665.99	589.99	-22.78	78.51	1188.19	-0.31	79.53	567.32
5.30000	-892.10	210.56	88.54	-927.91	198.49	103.23	-1107.86	212.39	124.34	-1081.92	215.12	181.63	-1152.06	34.71	23.36	-1198.25	28.65	36.98	-1358.13	-23.80	65.24	-1352.90	-13.98	117.54	-1029.48	99.18	1275.86	0.00	0.00	0.00	-1005.24	5.70	1690.09	-1006.44	147.29	1696.60	-1145.42	18.26	1673.66	-1144.75	155.25	1665.19	589.05	-22.59	78.18	1187.93	0.11	79.48	567.28
5.31000	-849.99	218.36	86.91	-889.56	206.55	97.58	-1068.56	211.87	104.95	-1044.59	218.76	166.28	-1153.22	35.08	22.31	-1201.67	28.36	35.75	-1357.78	-23.20	66.49	-1352.26	-13.32	118.64	-1016.57	100.41	1274.70	0.00	0.00	0.00	-993.34	6.85	1688.17	-994.21	147.67	1695.17	-1133.50	18.25	1673.04	-1133.72	155.93	1664.59	589.11	-22.95	78.22	1186.97	-0.28	78.73	566.60
5.32000	-806.95	226.91	88.18	-851.03	212.64	95.03	-1025.84	216.57	89.81	-1006.89	222.43	152.54	-1154.79	35.76	21.37	-1196.45	31.68	37.55	-1357.96	-22.00	67.48	-1351.27	-12.89	119.96	-1005.49	100.21	1273.74	0.00	0.00	0.00	-982.10	7.42	1686.32	-987.62	149.56	1693.67	-1122.15	19.19	1672.22	-1122.57	156.72	1663.94	590.45	-22.23	78.63	1186.99	-0.65	78.86	567.62
5.33000	-765.48	232.80	92.35	-807.37	219.42	95.59	-984.15	220.21	76.83	-969.96	226.19	141.46	-1148.76	39.64	23.41	-1194.70	31.23	37.65	-1357.03	-22.32	69.11	-1349.94	-13.58	121.48	-995.08	100.94	1272.75	0.00	0.00	0.00	-969.29	9.10	1684.85	-970.65	150.40	1691.60	-1111.40	21.78	1671.28	-1111.14	158.02	1663.01	589.53	-21.73	78.55	1187.73	-0.59	78.90	567.77
5.34000	-725.27	237.17	99.22	-768.07	222.75	98.54	-942.91	224.13	66.90	-926.86	230.40	128.41	-1147.32	39.02	23.30	-1196.10	31.64	37.20	-1356.43	-22.26	70.48	-1349.32	-12.87	122.49	-984.93	102.04	1271.57	0.00	0.00	0.00	-958.78	10.71	1683.14	-964.33	151.30	1690.02	-1099.70	23.39	1670.22	-1099.49	159.48	1662.29	588.52	-22.27	78.05	1187.85	-0.12	79.03	567.98
5.35000	-688.72	238.15	108.12	-735.70	224.73	104.14	-903.18	228.14	59.87	-899.77	232.79	122.81	-1148.05	39.51	23.21	-1193.60	33.53	38.04	-1355.98	-21.88	71.85	-1348.36	-12.85	123.96	-974.07	102.97	1270.32	0.00	0.00	0.00	-945.04	12.22	1680.59	-951.86	152.58	1687.90	-1087.34	23.57	1668.87	-1087.67	161.22	1661.06	588.85	-22.57	78.37	1187.46	0.07	79.40	567.12
5.36000	-653.63	236.60	119.11	-690.01	227.79	114.84	-864.17	233.55	55.82	-874.71	234.86	121.16	-1148.59	40.28	23.20	-1193.67	32.13	37.58	-1354.96	-22.49	73.58	-1346.87	-13.47	125.58	-962.40	103.64	1268.75	0.00	0.00	0.00	-937.50	13.89	1678.87	-938.37	154.30	1685.92	-1076.54	26.98	1667.49	-1075.93	162.71	1659.84	588.84	-22.60	78.18	1188.28	-0.65	79.51	567.42
5.37000	-621.13	234.07	129.84	-657.60	226.63	122.41	-828.30	237.35	53.52	-837.77	238.06	119.92	-1146.87	39.24	23.22	-1192.78	32.32	37.76	-1353.93	-22.78	75.31	-1345.99	-12.93	126.88	-949.30	105.12	1266.99	0.00	0.00	0.00	-926.87	16.32	1676.50	-924.93	155.75	1683.41	-1064.63	28.23	1666.10	-1064.13	164.35	1658.50	589.58	-22.66	78.35	1188.23	-0.17	79.40	567.56
5.38000	-593.97	229.85	139.95	-628.74	224.03	130.26	-796.32	239.37	51.77	-803.20	241.14	117.74	-1145.30	39.37	23.51	-1194.96	31.00	36.74	-1353.48	-22.31	76.80	-1344.87	-12.74	128.32	-939.45	106.81	1265.04	0.00	0.00	0.00	-912.93	17.52	1673.95	-912.42	158.31	1681.23	-1052.90	30.44	1664.41	-1052.28	166.38	1656.88	589.02	-22.59	78.35	1188.21	-0.49	79.23	567.29
5.39000	-566.35	225.37	149.58	-602.65	221.00	137.78	-766.38	244.39	52.99	-777.25	243.49	117.72	-1147.26	38.91	22.98	-1194.84	31.28	36.62	-1352.38	-22.75	78.77	-1342.50	-13.95	130.63	-928.75	108.16	1262.96	0.00	0.00	0.00	-896.64	20.37	1672.09	-904.30	160.24	1679.31	-1040.50	32.13	1662.37	-1040.18	169.09	1654.98	590.67	-22.80	78.57	1187.37	-0.02	79.16	567.59
5.40000	-546.11	221.49	156.15	-580.09	216.48	143.08	-741.99	246.20	53.27	-753.80	246.09	118.35	-1147.80	38.95	22.80	-1194.97	31.09	36.16	-1351.92	-21.84	80.47	-1339.66	-15.36	133.24	-916.77	110.36	1260.71	0.00	0.00	0.00	-889.26	23.54	1670.36	-890.36	162.40	1677.01	-1029.28	35.79	1660.75	-1028.51	171.02	1653.00	591.07	-22.65	78.76	1188.27	-0.14	79.33	567.69
5.41000	-528.79	214.62	158.71	-561.76	213.03	145.59	-719.61	249.54	54.27	-733.38	248.59	118.84	-1145.82	39.23	23.23	-1194.35	30.82	35.85	-1350.56	-22.04	82.86	-1337.37	-15.78	135.56	-905.55	112.14	1258.59	0.00	0.00	0.00	-875.52	25.74	1668.10	-877.32	165.94	1675.20	-1017.29	38.48	1658.75	-1016.72	173.51	1650.96	589.42	-22.29	78.38	1187.96	-0.40	79.13	567.95
5.42000	-512.51	211.11	160.18	-545.72	209.60	145.68	-702.54	250.55	53.68	-716.91	248.87	117.92	-1146.06	39.76	23.04	-1194.99	30.16	35.38	-1349.56	-21.45	85.21	-1334.65	-16.51	138.34	-891.65	114.26	1256.31	0.00	0.00	0.00	-866.31	28.37	1666.71	-861.77	169.09	1673.06	-1005.27	41.63	1656.95	-1004.45	176.59	1648.92	591.14	-22.39	78.89	1187.39	-0.47	79.31	568.25
5.43000	-501.58	209.91	157.49	-531.58	209.75	145.04	-688.90	250.65	51.84	-703.30	249.47	116.31	-1143.92	39.46	23.69	-1191.77	30.74	35.75	-1347.74	-21.61	88.25	-1331.93	-16.46	141.03	-880.87	115.97	1254.24	0.00	0.00	0.00	-855.87	31.65	1665.13	-853.22	171.60	1671.65	-992.74	44.19	1655.21	-991.76	180.23	1647.01	589.24	-22.71	78.34	1187.36	0.08	79.43	568.44
5.44000	-488.32	208.33	153.55	-521.75	208.40	139.81	-678.49	251.07	49.25	-692.59	249.80	114.12	-1144.19	39.30	23.23	-1190.90	30.71	35.27	-1345.97	-21.14	91.36	-1328.24	-17.64	144.63	-870.72	118.26	1252.27	0.00	0.00	0.00	-840.42	35.81	1663.56	-839.58	175.21	1669.73	-980.73	48.13	1653.78	-979.37	183.79	1645.18	590.29	-22.64	78.43	1187.52	-0.12	79.37	567.25
5.45000	-481.86	206.47	146.43	-512.83	208.11	134.88	-671.74	249.86	46.16	-684.60	249.08	110.88	-1144.38	39.93	23.58	-1192.61	30.99	34.50	-1343.37	-21.64	95.18	-1324.38	-18.01	148.05	-858.24	120.80	1250.70	0.00	0.00	0.00	-822.46	39.45	1662.20	-827.42	178.65	1667.85	-968.13	50.68	1652.28	-967.44	186.85	1643.58	589.30	-22.48	78.31	1187.20	-0.32	79.05	566.56
5.46000	-473.34	204.76	137.61	-506.99	207.04	126.51	-667.42	249.87	44.30	-678.74	247.99	107.38	-1143.42	41.01	23.61	-1192.22	30.78	34.26	-1340.76	-21.33	98.75	-1319.22	-19.89	152.36	-845.27	123.23	1249.47	0.00	0.00	0.00	-810.63	42.54	1660.69	-813.29	181.57	1666.21	-956.46	55.58	1651.39	-954.82	191.09	1642.06	589.82	-22.66	78.29	1187.77	-0.08	79.23	568.13
5.47000	-469.77	203.37	126.59	-502.35	203.92	117.09	-665.03	247.81	42.27	-674.33	247.04	103.66	-1144.29	40.43	23.58	-1189.68	30.63	34.28	-1338.12	-20.48	102.53	-1314.63	-19.66	156.06	-831.79	125.45	1248.70	0.00	0.00	0.00	-803.89	46.55	1660.02	-800.09	185.76	1664.73	-944.89	60.06	1650.54	-942.30	195.29	1640.69	589.84	-22.14	78.42	1188.29	0.14	79.57	567.66
5.48000	-461.73	202.56	117.11	-497.21	203.61	107.96	-661.77	246.64	41.06	-670.57	244.79	100.15	-1144.72	39.47	23.50	-1188.39	30.59	34.29	-1334.86	-19.91	106.94	-1309.19	-20.15	160.40	-818.29	127.61	1247.89	0.00	0.00	0.00	-789.53	49.79	1659.23	-789.53	189.44	1663.58	-932.88	63.59	1649.68	-930.37	198.71	1639.61	589.91	-22.37	78.32	1188.88	-0.48	79.50	567.43
5.49000	-454.35	202.48	107.07	-491.07	201.90	100.26	-657.62	247.09	40.62	-663.36	245.23	98.76	-1145.85	40.46	23.07	-1189.64	30.52	33.40	-1330.23	-20.15	112.06	-1302.57	-21.46	165.20	-804.71	130.41	1247.59	0.00	0.00	0.00	-780.85	53.50	1658.84	-777.43	192.72	1662.76	-921.11	68.05	1649.40	-918.01	202.91	1638.76	591.09	-22.77	78.63	1187.83	-0.48	79.13	567.35
5.50000	-447.92	201.59	96.56	-485.19	200.86	92.07	-654.73	247.74	39.94	-657.00	244.69	97.30	-1144.48	40.29	23.18	-1188.58	30.24	33.24	-1325.02	-19.97	117.47	-1295.13	-21.87	170.07	-792.42	132.90	1247.68	0.00	0.00	0.00	-772.76	57.18	1659.48	-768.09	196.97	1662.76	-909.45	72.48	1649.20	-905.64	207.25	1638.41	590.11	-22.75	78.43	1187.94	0.21	79.54	567.38
5.51000	-440.43	200.82	88.01	-481.39	199.36	84.87	-653.02	248.97	39.54	-651.98	245.97	96.84	-1145.29	40.29	22.99	-1185.43	31.11	33.35	-1318.48	-19.89	123.61	-1286.43	-23.03	175.81	-780.47	135.80	1248.24	0.00	0.00	0.00	-754.45	60.71	1659.81	-755.74	200.16	1663.46	-897.77	76.82	1649.70	-893.80	210.81	1638.62	589.94	-22.59	78.30	1187.53	-0.36	79.05	566.96
5.52000	-436.25	201.86	80.63	-480.40	199.94	78.86	-652.51	250.29	39.09	-648.78	247.14	96.78	-1145.07	40.58	22.84	-1181.07	31.36	34.40	-1310.32	-20.19	130.88	-1277.09	-22.42	181.53	-766.81	139.22	1249.03	0.00	0.00	0.00	-741.44	64.70	1660.66	-743.99	204.00	1664.29	-885.86	80.16	1650.61	-881.91	214.56	1639.20	589.28	-22.48	78.30	1187.53	-0.28	79.36	566.72
5.53000	-433.29	204.05	74.66	-478.53	202.39	74.23	-652.53	252.79	38.04	-645.65	248.19	97.32	-1144.87	40.19	23.08	-1181.54	31.86	34.58	-1301.11	-19.95	138.79	-1266.00	-21.76	187.59	-751.26	142.01	1250.33	0.00	0.00	0.00	-733.18	68.37	1662.38	-731.79	207.79	1665.53	-874.47	85.01	1651.56	-869.76	218.89	1639.90	589.21	-22.92	78.13	1188.45	-0.28	79.63	566.30
5.54000	-429.74	205.22	68.61	-477.03	202.33	69.24	-652.57	253.55	37.45	-643.51	247.04	96.78	-1143.59	39.65	23.16	-1178.86	31.43	35.51	-1290.50	-19.75	147.67	-1253.35	-20.71	194.16	-738.62	144.12	1251.89	0.00	0.00	0.00	-719.06	71.96	1663.73	-720.09	211.14	1666.84	-862.75	88.72	1652.62	-857.72	223.10	1640.72	589.85	-22.58	78.46	1188.86	-0.81	79.61	567.87
5.55000	-428.15	204.71	63.94	-477.74	202.64	64.70	-651.14	254.07	37.88	-640.23	249.21	97.14	-1142.67	38.86	22.52	-1175.73	35.50	34.04	-1279.15	-18.24	157.29	-1239.99	-18.60	200.61	-726.27	147.59	1253.75	0.00	0.00	0.00	-712.75	75.04	1665.70	-706.93	214.87	1668.09	-851.48	93.05	1653.99	-846.00	226.80	1641.55	589.90	-22.64	78.50	1188.89	-0.03	79.62	567.85
5.56000	-427.07	203.63	60.25	-473.51	201.39	63.10	-649.84	254.00	38.35	-638.95	248.78	96.85	-1142.03	38.51	21.99	-1172.66	35.90	34.99	-1265.83	-17.85	168.21	-1225.05	-17.54	207.96	-713.17	149.52	1255.56	0.00	0.00	0.00	-701.53	79.04	1667.63	-695.33	218.76	1669.43	-839.58	95.46	1654.81	-833.95	231.14	1642.30	588.96	-22.62	78.56	1187.52	0.33	79.59	567.75
5.57000	-425.83	202.58	57.16	-474.62	201.13	60.75	-648.96	253.04	37.53	-637.67	248.66	96.37	-1138.21	37.61	21.16	-1167.66	35.43	36.45	-1251.96	-15.55	179.25	-1209.32	-15.04	215.50	-700.32	151.49	1257.49	0.00	0.00	0.00	-687.39	82.01	1669.06	-684.87	221.67	1671.14	-829.19	100.62	1656.11	-822.64	234.17	1643.23	590.15	-22.55	78.85	1187.78	0.41	79.71	567.01
5.58000	-427.08	201.41	54.88	-470.43	200.71	59.89	-648.45	254.00	37.69	-637.00	248.30	95.99	-1136.13	35.89	18.95	-1156.86	32.33	42.52	-1237.19	-12.04	190.37	-1191.12	-14.07	223.80	-688.22	154.34	1259.15	0.00	0.00	0.00	-677.70	85.07	1670.82	-672.06	224.70	1672.63	-818.03	103.70	1657.27	-811.43	236.94	1644.33	590.35	-22.35	78.67	1187.77	0.10	79.67	566.91
5.59000	-425.20	200.45	53.66	-471.65	200.16	58.66	-648.63	253.31	37.47	-636.10	248.93	96.31	-1130.13	35.01	16.86	-1144.09	30.85	48.02	-1219.13	-10.75	202.31	-1172.11	-11.79	231.73	-676.01	156.32	1261.04	0.00	0.00	0.00	-662.71	87.84	1672.73	-662.33	227.47	1674.57	-806.78	106.08	1658.40	-799.79	240.70	1645.34	589.66	-22.71	78.48	1187.16	-0.28	79.39	566.25
5.60000	-426.74	199.38	51.95	-473.82	198.26	56.96	-648.39	252.80	37.47	-635.73	248.35	96.00	-1122.24	32.26	14.51	-1130.73	30.19	54.33	-1199.50	-8.16	213.45	-1151.58	-9.15	239.63	-661.81	158.86	1262.82	0.00	0.00	0.00	-655.21	90.59	1675.22	-650.78	230.52	1676.33	-795.87	109.28	1659.96	-788.28	243.87	1646.60	590.29	-22.54	78.53	1187.23	-0.14	79.13	566.48
5.61000	-425.97	198.80	50.67	-471.15	198.61	56.79	-648.29	252.71	37.56	-635.44	248.05	96.04	-1109.34	27.70	17.87	-1120.39	33.33	56.89	-1177.88	-6.50	223.55	-1129.71	-6.61	247.24	-650.57	160.29	1264.77	0.00	0.00	0.00	-645.23	92.71	1677.36	-638.30	233.03	1678.46	-784.70	112.67	1661.66	-777.19	246.13	1648.15	589.60	-22.40	78.28	1187.43	-0.20	79.31	566.85
5.62000	-421.32	198.55	50.48	-470.37	200.85	55.85	-648.41	252.43	37.42	-635.02	247.90	96.04	-1091.29	24.40	24.32	-1098.64	28.42	66.40	-1156.98	-2.18	231.83	-1107.77	-4.18	254.75	-638.57	162.14	1266.57	0.00	0.00	0.00	-632.19	95.16	1679.73	-627.37	235.32	1680.69	-773.30	115.37	1663.28	-765.68	248.91	1649.67	589.65	-22.35	78.50	1187.29	-0.25	79.44	566.84
5.63000	-425.42	198.64	48.04	-471.89	200.62	54.83	-648.23	252.99	37.76	-634.99	247.65	95.88	-1070.21	21.38	29.95	-1078.06	27.03	72.60	-1134.56	1.28	239.08	-1085.45	-0.13	261.01	-627.54	163.23	1268.60	0.00	0.00	0.00	-624.87	97.16	1682.11	-615.71	237.64	1683.05	-762.58	118.57	1664.93	-754.02	251.60	1651.18	590.68	-22.52	78.80	1187.40	-0.53	79.43	567.22
5.64000	-421.42	198.58	47.80	-470.17	200.04	54.72	-648.23	253.41	38.02	-634.18	248.99	96.50	-1045.18	19.84	35.33	-1051.93	27.20	78.24	-1110.85	4.11	244.64	-1061.73	3.21	266.78	-614.66	164.00	1270.77	0.00	0.00	0.00	-611.93	100.26	1684.34	-605.96	239.71	1685.47	-750.92	119.75	1666.72	-742.59	253.77	1652.97	590.68	-22.33	78.83	1187.46	-0.44	79.37	566.27
5.65000	-421.91	199.07	46.41	-469.80	200.52	53.54	-648.26	253.04	38.02	-634.24	249.20	96.77	-1016.87	21.07	40.37	-1025.49	29.07	82.91	-1086.18	6.82	248.26	-1037.41	6.34	271.34	-601.73	164.73	1272.92	0.00	0.00	0.00	-602.02	101.92	1686.79	-596.00	241.50	1688.02	-739.94	122.46	1668.57	-731.39	255.45	1654.89	590.85	-22.27	78.82	1187.66	0.11	79.44	567.06
5.66000	-425.43	199.06	45.11	-468.85	200.27	53.43	-648.19	253.45	38.31	-634.32	248.48	96.60	-984.19	23.80	44.37	-995.67	31.29	86.55	-1060.38	8.62	250.19	-1012.72	9.99	273.96	-588.55	165.41	1275.22	0.00	0.00	0.00	-592.27	104.48	1689.64	-583.68	242.77	1690.46	-728.62	123.79	1670.48	-720.06	257.13	1656.73	591.33	-22.81	78.83	1187.47	-0.78	79.25	567.16
5.67000	-421.16	199.35	45.61	-471.50	201.18	51.99	-648.39	253.16	38.55	-633.63	249.22	97.03	-953.67	28.18	46.61	-965.11	34.92	88.84	-1034.36	10.61	250.19	-986.68	11.88	275.50	-577.76	165.75	1277.41	0.00	0.00	0.00	-576.75	104.24	1691.77	-571.01	244.93	1692.59	-717.23	125.15	1672.48	-708.66	258.85	1658.63	589.94	-22.61	78.44	1187.12	-0.18	79.31	567.18
5.68000	-423.24	199.17	44.73	-470.27	200.21	52.40	-648.31	253.28	38.86	-633.52	249.23	97.23	-921.59	32.97	47.83	-933.54	39.41	89.98	-1007.78	12.48	248.53	-960.03	13.40	275.51	-567.42	166.57	1279.63	0.00	0.00	0.00	-567.37	105.37	1694.00	-560.96	246.08	1694.66	-706.26	127.79	1674.79	-697.10	260.37	1660.46	588.89	-22.50	78.15	1187.54	-0.65	79.43	567.58
5.69000	-424.61	198.72	44.15	-472.84	200.80	51.37	-648.19	253.25	39.03	-633.46	248.79	97.36	-885.15	38.44	49.07	-901.40	44.56	90.29	-980.57	14.23	245.31	-933.10	15.23	274.06	-555.82	167.49	1281.82	0.00	0.00	0.00	-559.23	107.26	1696.43	-550.00	247.36	1696.65	-695.16	129.28	1676.48	-685.80	261.16	1662.40	589.66	-22.67	78.48	1187.82	-0.32	79.70	567.48
5.70000	-423.69	198.61	44.05	-472.75	201.26	51.37	-648.16	253.15	39.39	-633.40	248.70	97.49	-850.02	44.84	49.28	-865.67	50.02	90.75	-952.47	16.13	240.52	-906.10	17.78	271.06	-542.97	167.29	1283.95	0.00	0.00	0.00	-545.27	108.06	1698.01	-540.75	247.71	1698.78	-683.47	128.73	1678.10	-674.68	261.64	1664.35	589.78	-22.58	78.39	1187.89	-0.76	79.33	567.91
5.71000	-424.77	198.68	43.22	-471.23	199.13	51.37	-648.38	252.50	39.53	-632.89	249.38	98.02	-814.40	51.39	48.65	-833.21	55.69	89.31	-923.37	18.04	234.56	-877.84	18.80	267.47	-531.86	167.78	1285.75	0.00	0.00	0.00	-530.05	108.94	1699.28	-527.45	248.21	1700.32	-671.97	129.01	1679.59	-663.01	263.44	1665.78	589.24	-23.01	78.08	1188.50	0.04	79.95	566.43
5.72000	-427.39	198.53	42.19	-471.23	200.57	50.93	-648.16	252.30	39.85	-633.01	248.42	98.14	-781.05	54.36	46.61	-796.42	61.27	88.26	-893.75	19.99	227.55	-849.03	20.27	262.74	-523.54	168.41	1287.28	0.00	0.00	0.00	-522.86	109.61	1700.82	-515.23	249.10	1701.77	-660.82	129.95	1680.94	-652.05	263.64	1667.30	589.69	-22.74	78.36	1187.59	0.15	79.47	566.72
5.73000	-422.26	199.22	42.94	-470.20	201.26	50.76	-647.55	253.34	40.59	-632.71	247.92	98.28	-740.30	59.94	46.13	-762.69	67.16	84.55	-863.02	21.72	219.64	-820.34	23.52	256.42	-512.98	169.25	1288.68	0.00	0.00	0.00	-513.17	109.96	1701.91	-503.59	249.36	1703.09	-649.88	131.20	1682.10	-640.80	264.31	1668.60	590.44	-22.23	78.96	1187.88	-0.23	79.49	567.83
5.74000	-423.83	199.11	41.98	-469.10	200.42	50.51	-648.16	251.77	40.63	-632.43	247.67	98.57	-697.00	64.43	46.11	-727.52	68.95	80.63	-831.57	23.76	210.75	-790.84	26.17	249.45	-500.62	170.27	1289.84	0.00	0.00	0.00	-500.11	110.16	1702.78	-492.26	249.74	1704.14	-638.53	131.27	1682.93	-629.59	264.93	1669.62	590.18	-22.17	78.77	1187.35	-0.01	79.51	566.82
5.75000	-424.22	199.64	41.14	-469.83	200.48	49.92	-648.13	251.40	40.81	-632.17	247.25	98.74	-655.52	69.30	44.66	-687.55	72.58	78.02	-799.25	25.92	201.16	-760.36	27.72	242.02	-491.08	170.68	1290.69	0.00	0.00	0.00	-488.28	110.68	1703.18	-480.95	250.68	1704.99	-627.49	132.17	1683.59	-618.21	265.52	1670.44	589.99	-23.00	78.64	1188.46	-0.02	79.62	567.51
5.76000	-423.47	199.94	41.01	-472.21	201.63	49.18	-648.16	251.20	41.07	-631.83	247.15	99.03	-616.15	73.79	42.79	-648.53	76.15	74.88	-766.58	28.70	190.72	-729.74	30.49	233.56	-480.02	171.91	1291.16	0.00	0.00	0.00	-477.29	110.74	1703.62	-471.35	249.97	1705.76	-616.81	133.76	1684.08	-607.24	265.39	1671.23	589.76	-23.30	78.60	1187.88	0.04	79.39	567.62
5.77000	-421.90	200.17	40.89	-471.46	202.38	49.54	-647.74	251.61	41.72	-631.36	247.49	99.37	-572.01	80.02	41.99	-605.18	81.58	73.55	-733.18	32.06	179.53	-698.37	33.36	224.37	-468.58	173.30	1291.38	0.00	0.00	0.00	-468.03	111.27	1704.12	-458.97	250.37	1706.29	-605.06	132.82	1684.04	-596.25	265.42	1671.69	590.17	-22.82	78.62	1187.18	0.16	79.24	566.98
5.78000	-420.56	200.29	41.31	-468.91	202.14	49.71	-647.89	250.98	41.87	-631.44	246.40	99.18	-529.05	82.68	40.61	-563.37	83.67	70.70	-699.00	35.27	167.79	-665.77	34.85	214.92	-457.29	174.30	1291.43	0.00	0.00	0.00	-455.56	111.21	1703.75	-444.81	250.77	1706.44	-593.75	132.80	1683.71	-585.20	265.38	1671.91	589.92	-22.38	78.64	1187.70	0.55	79.38	566.83
5.79000	-423.01	200.27	40.44	-468.62	201.30	49.86	-647.88	250.22	41.96	-630.77	246.72	99.73	-486.77	84.30	39.51	-522.18	84.49	67.96	-663.95	38.59	155.73	-633.27	37.82	204.60	-447.47	175.68	1291.11	0.00	0.00	0.00	-443.24	111.32	1703.15	-436.52	250.53	1706.96	-582.46	133.14	1683.13	-574.02	265.48	1671.89	590.57	-22.34	78.79	1187.73	-0.11	79.24	567.93
5.80000	-422.45	200.01	40.52	-473.26	203.35	49.66	-648.00	249.65	42.11	-630.55	246.18	99.90	-444.20	85.37	38.71	-480.71	85.66	65.21	-627.93	40.81	143.74	-599.61	39.71	194.42	-437.48	176.25	1290.63	0.00	0.00	0.00	-428.79	111.88	1702.43	-427.15	251.33	1706.86	-570.85	132.67	1682.35	-562.57	265.94	1671.60	589.48	-22.70	78.39	1187.29	0.02	79.43	567.79
5.81000	-424.15	199.66	40.12	-472.63	204.53	49.70	-647.74	249.45	42.41	-630.33	245.57	99.98	-400.08	86.67	38.97	-439.81	86.87	62.49	-590.97	42.93	131.67	-565.70	41.92	183.93	-423.92	177.54	1289.83	0.00	0.00	0.00	-419.30	111.45	1702.15	-415.50	251.09	1706.61	-559.69	132.94	1681.54	-551.20	265.98	1671.14	589.45	-22.31	78.32	1187.70	-0.68	79.30	567.48
5.82000	-420.35	199.92	40.50	-464.67	206.46	52.32	-647.51	249.19	42.77	-629.56	245.98	100.56	-356.17	87.06	39.63	-396.34	87.15	61.27	-552.91	43.78	120.24	-531.18	44.70	173.08	-412.32	178.71	1289.05	0.00	0.00	0.00	-409.06	111.90	1701.20	-401.87	250.24	1706.13	-548.78	134.03	1680.39	-539.92	265.75	1670.56	589.52	-22.55	78.42	1188.58	-0.62	79.56	567.29
5.83000	-413.68	197.85	42.26	-464.44	208.08	52.40	-647.57	248.75	43.02	-628.94	246.20	101.09	-311.86	87.18	41.54	-355.02	87.71	60.23	-514.33	45.01	108.70	-496.27	46.79	162.45	-400.88	179.50	1287.99	0.00	0.00	0.00	-397.13	112.21	1700.07	-390.76	250.79	1705.43	-537.47	134.38	1679.12	-528.75	265.46	1669.86	591.25	-22.02	78.86	1189.11	-0.12	79.77	567.61
5.84000	-411.94	199.45	41.45	-465.80	207.84	51.45	-647.51	248.13	43.05	-628.56	246.10	101.39	-268.62	87.56	44.46	-313.21	88.41	60.19	-475.07	45.62	97.99	-460.48	48.10	152.54	-388.68	180.91	1286.84	0.00	0.00	0.00	-383.13	111.79	1698.98	-380.37	250.43	1704.63	-526.08	134.37	1677.84	-517.09	266.09	1668.75	590.00	-22.12	78.65	1188.24	-0.31	79.37	567.37
5.85000	-412.24	201.35	40.27	-466.07	206.72	49.88	-647.02	249.11	44.01	-627.98	245.67	101.57	-225.46	88.23	48.50	-270.19	88.19	61.95	-435.17	46.39	87.91	-424.33	49.66	143.06	-376.79	181.62	1285.56	0.00	0.00	0.00	-376.20	111.88	1698.07	-368.02	250.92	1703.46	-514.16	133.24	1676.34	-505.72	265.84	1667.71	589.68	-22.43	78.63	1188.29	0.24	79.65	567.01
5.86000	-401.76	201.62	42.16	-463.92	205.54	48.58	-646.98	248.33	44.28	-627.39	245.70	102.08	-181.56	88.66	54.42	-228.82	88.20	64.35	-394.71	46.54	79.18	-387.20	49.45	135.16	-363.78	182.60	1284.27	0.00	0.00	0.00	-364.50	112.39	1696.63	-355.84	250.66	1702.44	-503.06	134.98	1674.85	-494.07	266.20	1666.43	590.24	-22.77	78.56	1187.91	0.30	79.44	567.44
5.87000	-408.81	203.45	39.61	-465.64	204.31	48.94	-646.87	247.92	44.56	-626.98	245.36	102.67	-140.25	88.44	61.12	-187.81	89.03	68.10	-354.25	46.30	71.90	-350.47	49.96	128.00	-354.43	182.91	1282.83	0.00	0.00	0.00	-355.33	112.00	1695.14	-343.34	250.66	1701.18	-491.41	135.16	1673.29	-482.32	266.23	1665.08	590.43	-22.77	78.39	1187.77	-0.59	79.33	567.91
5.88000	-418.57	202.14	37.80	-468.11	204.56	47.79	-646.60	247.68	45.45	-626.02	245.98	103.67	-98.94	88.71	69.56	-146.76	89.32	73.76	-313.94	46.81	65.83	-313.75	50.28	122.01	-343.23	184.26	1281.27	0.00	0.00	0.00	-340.16	112.45	1693.72	-333.98	250.66	1699.82	-479.28	134.11	1671.65	-470.84	265.83	1663.73	590.70	-22.44	78.66	1188.25	-0.23	79.53	566.83
5.89000	-419.44	201.96	36.96	-466.78	202.84	47.52	-646.00	248.11	46.48	-625.57	244.97	104.18	-59.30	88.78	78.87	-107.24	89.58	80.34	-274.07	47.05	61.51	-277.49	51.05	117.38	-331.11	184.95	1279.71	0.00	0.00	0.00	-327.31	112.68	1691.95	-324.18	250.43	1698.56	-467.79	134.63	1670.10	-459.33	265.59	1662.22	589.84	-22.36	78.20	1187.75	-0.64	79.42	567.72
5.90000	-418.08	201.58	37.25	-466.94	203.42	47.27	-645.95	246.67	47.02	-624.51	245.23	105.26	-21.30	89.13	90.07	-69.04	90.84	88.26	-235.36	47.99	58.58	-242.07	52.03	114.00	-318.66	185.24	1277.93	0.00	0.00	0.00	-317.66	113.10	1690.48	-310.47	250.71	1696.67	-455.90	135.03	1668.38	-447.85	264.93	1660.67	589.74	-22.26	78.11	1188.03	-0.78	79.17	568.56
5.91000	-419.09	202.19	36.38	-467.35	203.40	46.56	-645.46	246.82	48.25	-623.82	244.82	106.19	14.16	89.78	100.81	-32.20	91.51	97.15	-198.14	49.41	56.98	-208.41	54.54	111.46	-307.36	185.98	1276.25	0.00	0.00	0.00	-304.91	112.66	1688.77	-300.68	250.68	1695.35	-444.27	135.87	1666.70	-436.11	264.48	1659.02	588.98	-22.55	78.27	1187.71	-0.47	79.25	567.88
5.92000	-418.78	202.00	36.06	-466.42	203.42	46.14	-645.41	245.74	49.18	-622.59	246.14	107.82	47.33	91.49	112.52	2.32	92.78	106.49	-162.31	51.57	56.37	-175.52	56.41	110.43	-295.81	186.21	1274.33	0.00	0.00	0.00	-294.58	112.36	1686.87	-287.36	249.98	1693.64	-432.00	134.75	1664.71	-424.15	264.18	1657.27	589.18	-22.58	78.26	1187.28	-0.29	79.13	567.02
5.93000	-416.92	202.33	35.80	-464.27	203.77	46.59	-644.60	245.87	50.59	-621.52	246.09	109.26	78.02	93.04	123.95	32.75	93.74	115.04	-128.62	53.62	56.69	-144.75	59.05	110.13	-282.25	185.79	1272.60	0.00	0.00	0.00	-279.90	112.46	1684.91	-275.21	249.53	1691.98	-419.71	134.32	1662.78	-412.16	263.58	1655.53	590.25	-22.24	78.56	1187.94	-0.59	79.20	567.72
5.94000	-419.97	202.94	33.87	-464.67	204.01	45.95	-643.64	246.91	52.58	-620.45	245.69	110.38	105.77	94.79	133.92	61.17	97.47	123.10	-97.22	55.75	57.55	-115.92	61.19	110.62	-272.92	186.53	1270.72	0.00	0.00	0.00	-268.99	111.72	1682.95	-264.06	249.27	1690.27	-407.79	133.86	1660.87	-400.28	262.82	1653.75	590.10	-22.17	78.61	1188.07	-0.28	79.38	567.49
5.95000	-420.07	203.51	33.28	-467.64	203.02	44.92	-643.24	245.81	54.04	-619.39	245.41	112.03	131.17	97.67	143.15	87.15	100.42	130.76	-68.72	57.98	58.69	-89.06	62.04	112.02	-260.89	186.50	1268.88	0.00	0.00	0.00	-257.43	110.97	1681.35	-253.48	249.03	1688.82	-395.82	133.40	1658.98	-388.64	261.49	1652.11	589.99	-22.62	78.49	1187.52	-0.23	79.19	567.19
5.96000	-417.64	203.48	33.08	-461.42	204.99	45.62	-642.42	245.28	55.82	-618.14	245.38	113.81	153.90	101.29	150.37	110.01	102.65	136.24	-42.98	60.28	59.89	-65.30	64.87	112.49	-246.21	186.39	1267.25	0.00	0.00	0.00	-243.41	111.52	1679.57	-240.26	247.71	1687.20	-383.47	131.86	1657.06	-376.55	260.97	1650.28	590.52	-22.24	78.56	1187.95	-0.44	79.16	567.98
5.97000	-418.54	203.27	32.25	-461.00	205.11	45.56	-641.09	246.66	58.64	-616.42	245.69	116.01	173.76	105.13	156.10	130.55	105.00	141.19	-20.14	62.52	60.64	-44.21	66.96	113.02	-234.84	185.69	1265.47	0.00	0.00	0.00	-231.94	110.63	1677.88	-227.56	246.62	1685.76	-371.03	130.54	1655.04	-364.45	260.02	1648.59	589.87	-22.71	78.72	1187.93	0.52	79.32	567.43
5.98000	-417.01	203.90	32.16	-464.44	205.95	44.33	-640.59	245.78	60.76	-614.55	246.47	118.59	191.30	107.38	159.02	148.58	106.53	144.14	-0.75	65.30	60.27	-25.65	68.60	113.06	-220.83	185.72	1263.90	0.00	0.00	0.00	-222.94	109.49	1676.64	-215.86	245.59	1684.42	-358.79	130.45	1653.41	-352.49	258.41	1647.08	588.52	-22.99	78.11	1187.53	0.12	79.05	566.65
5.99000	-416.99	203.85	31.75	-463.96	206.05	43.86	-639.53	245.60	63.53	-612.08	248.18	121.75	206.60	110.49	159.55	163.84	110.16	144.00	14.97	68.37	59.03	-10.14	71.46	111.94	-208.69	185.85	1262.29	0.00	0.00	0.00	-207.34	108.52	1674.77	-205.07	244.68	1683.11	-346.24	128.16	1651.62	-340.36	257.31	1645.66	589.16	-23.10	78.15	1187.14	-0.15	79.10	567.22
6.00000	-418.18	203.87	31.08	-463.28	206.36	43.28	-637.78	246.59	66.99	-609.72	249.04	124.76	219.64	113.68	156.72	176.91	112.31	141.61	27.63	71.17	57.17	2.68	74.61	109.91	-196.71	185.87	1261.12	0.00	0.00	0.00	-194.56	107.74	1673.56	-191.54	242.92	1681.97	-333.68	126.61	1650.11	-328.23	255.98	1644.38	590.75	-22.93	78.86	1187.74	-0.01	79.41	567.39
6.01000	-417.55	203.82	31.19	-460.11	208.19	43.55	-636.02	247.78	70.76	-606.87	250.51	128.18	230.72	114.88	151.69	187.89	114.90	137.54	37.42	74.37	54.78	13.31	77.78	107.32	-182.34	185.35	1260.09	0.00	0.00	0.00	-179.42	106.57	1671.98	-180.05	241.46	1680.99	-321.27	125.69	1648.88	-316.16	254.07	1643.28	590.05	-22.67	78.53	1187.53	-0.52	78.97	567.47
6.02000	-418.53	204.28	30.68	-462.28	208.51	41.87	-633.93	249.09	74.65	-604.11	251.57	131.89	240.36	118.64	144.52	197.18	121.18	131.68	44.41	76.86	52.74	22.49	80.14	104.96	-169.16	184.36	1259.42	0.00	0.00	0.00	-170.22	105.42	1670.90	-167.47	240.19	1679.85	-308.72	123.74	1647.51	-303.93	252.21	1642.25	590.15	-22.18	78.80	1187.50	-0.60	79.29	567.99
6.03000	-417.22	204.22	31.05	-460.49	209.16	40.71	-631.87	249.62	78.78	-600.40	253.23	135.87	248.17	123.12	134.64	203.99	124.93	122.80	48.80	78.91	50.50	29.44	81.95	102.30	-155.10	184.09	1258.88	0.00	0.00	0.00	-159.67	103.90	1669.76	-156.49	238.32	1678.97	-296.23	121.96	1646.26	-291.41	250.70	1641.20	589.01	-22.44	78.26	1187.57	-0.37	79.05	567.52
6.04000	-416.64	206.12	31.45	-459.42	209.81	39.70	-629.23	250.75	83.42	-596.60	254.08	139.96	254.37	126.99	122.50	209.79	129.46	112.59	51.91	80.56	47.87	34.69	84.62	99.04	-142.55	183.29	1258.32	0.00	0.00	0.00	-145.11	102.43	1668.88	-142.50	236.82	1677.96	-283.77	119.81	1645.24	-278.96	248.72	1640.34	589.07	-21.91	78.20	1186.92	-0.67	78.90	567.55
6.05000	-416.25	205.49	31.21	-458.61	210.11	38.64	-625.88	252.24	88.74	-591.74	255.94	144.81	260.86	131.95	110.25	215.44	131.89	102.18	55.09	81.41	45.82	39.79	86.32	96.70	-128.32	182.26	1258.08	0.00	0.00	0.00	-130.44	100.56	1667.74	-131.56	235.52	1677.29	-271.22	118.18	1644.51	-266.82	246.52	1639.63	589.85	-22.40	78.31	1187.27	-0.25	79.23	568.01
6.06000	-416.53	205.64	31.48	-457.40	211.07	38.37	-621.74	254.08	94.91	-586.13	258.20	150.06	267.30	133.89	98.44	222.61	134.43	94.36	58.43	81.51	44.70	45.81	87.53	95.46	-114.30	180.63	1258.12	0.00	0.00	0.00	-121.22	98.58	1667.55	-118.44	233.39	1676.93	-258.90	116.55	1644.06	-254.60	244.47	1639.26	589.67	-22.47	78.53	1187.48	-0.28	79.17	566.66
6.07000	-417.38	206.13	31.30	-458.22	210.65	37.13	-617.39	254.12	100.96	-579.82	259.90	155.61	272.30	136.39	87.34	226.68	134.93	85.07	60.88	80.93	44.39	51.91	86.58	95.30	-100.59	179.46	1258.64	0.00	0.00	0.00	-106.53	96.97	1667.73	-105.21	231.64	1677.13	-246.02	113.34	1643.97	-242.22	242.43	1639.31	589.83	-22.48	78.55	1187.60	-1.13	79.20	567.27
6.08000	-417.34	206.03	31.60	-455.79	210.57	37.81	-610.92	256.74	108.85	-572.31	260.76	161.36	275.38	136.09	77.40	229.16	134.22	77.09	62.55	79.42	44.63	56.21	86.88	94.67	-88.00	178.04	1259.37	0.00	0.00	0.00	-94.82	94.74	1668.31	-94.09	229.53	1677.70	-233.71	112.24	1644.73	-230.03	239.75	1640.05	589.93	-22.51	78.71	1187.81	-0.86	79.28	567.83
6.09000	-416.47	206.48	31.94	-448.63	208.47	40.53	-604.09	256.74	116.67	-563.51	261.27	167.29	277.78	136.49	69.17	229.74	134.23	70.70	63.89	78.68	45.32	59.48	86.59	94.96	-75.13	176.14	1260.09	0.00	0.00	0.00	-83.92	92.85	1669.19	-81.84	227.68	1678.49	-221.00	109.95	1645.72	-217.67	237.44	1640.98	590.89	-22.47	78.74	1187.45	-0.59	79.03	567.57
6.10000	-417.79	206.63	31.81	-447.78	207.59	41.24	-595.54	257.41	125.46	-552.48	263.50	174.16	279.73	137.31	63.29	231.81	135.46	66.54	65.22	78.59	46.20	62.50	86.92	95.32	-61.31	174.54	1261.69	0.00	0.00	0.00	-68.09	91.06	1669.96	-70.49	225.53	1679.60	-208.28	107.45	1646.87	-205.35	235.35	1642.03	590.69	-22.40	78.71	1187.55	-0.34	78.81	566.43
6.11000	-417.35	204.82	31.22	-445.03	206.68	42.46	-584.05	260.11	136.01	-539.43	264.66	180.92	281.25	140.54	58.03	234.11	137.33	63.87	66.27	78.13	47.13	64.72	88.01	95.24	-48.18	174.04	1263.63	0.00	0.00	0.00	-57.11	88.98	1671.45	-55.63	223.20	1680.52	-195.54	105.02	1648.07	-193.12	233.12	1643.24	590.06	-22.38	78.51	1188.26	-0.94	79.06	566.41
6.12000	-415.28	204.90	30.80	-441.47	206.61	43.72	-572.72	259.10	145.97	-524.56	266.13	187.84	283.41	140.96	56.19	234.47	137.76	61.85	66.99	78.66	47.23	66.45	88.09	95.45	-33.09	171.56	1265.79	0.00	0.00	0.00	-43.76	87.01	1672.60	-44.57	221.44	1681.90	-182.79	102.75	1649.36	-180.83	230.94	1644.43	590.83	-22.22	78.60	1186.90	-0.56	78.99	567.57
6.13000	-414.04	207.42	30.03	-436.88	207.12	44.24	-558.42	262.10	158.41	-507.65	268.00	195.20	284.52	141.44	53.28	235.09	137.89	60.34	67.66	78.90	47.12	68.20	87.73	95.56	-19.56	170.74	1267.73	0.00	0.00	0.00	-31.59	84.56	1673.58	-31.16	220.42	1682.78	-170.51	100.93	1650.64	-168.63	228.39	1645.74	590.77	-22.11	78.60	1187.62	-0.93	79.20	568.74
6.14000	-411.07	207.82	28.73	-434.31	208.63	43.82	-543.44	263.57	171.22	-490.07	268.41	202.44	282.81	141.65	50.43	233.83	138.35	58.40	68.10	79.12	47.22	69.26	88.65	95.22	-5.58	170.94	1269.72	0.00	0.00	0.00	-19.11	83.48	1674.68	-19.71	218.15	1684.02	-158.07	99.07	1651.84	-156.38	226.51	1647.00	590.39	-22.20	78.43	1187.59	-0.01	79.39	568.24
6.15000	-406.84	208.63	26.41	-429.46	210.39	44.70	-525.97	265.94	184.94	-470.43	269.65	210.81	282.28	141.90	47.85	234.08	138.86	57.26	68.50	79.87	47.17	69.90	89.63	94.95	6.68	169.89	1271.92	0.00	0.00	0.00	-9.57	81.69	1676.20	-7.81	216.33	1685.43	-145.49	96.50	1653.19	-144.21	224.76	1648.39	590.42	-22.92	78.36	1188.07	0.01	79.55	567.68
6.16000	-401.02	210.00	24.34	-420.64	212.64	47.66	-506.25	267.49	199.19	-448.72	271.86	220.02	283.36	142.83	47.06	235.53	139.21	56.92	68.82	80.02	47.36	70.53	89.22	95.12	20.30	169.40	1273.90	0.00	0.00	0.00	5.39	79.59	1677.46	4.07	214.90	1686.85	-133.16	95.22	1654.65	-132.30	222.45	1649.98	590.01	-22.91	78.25	1187.95	-0.36	79.44	567.21
6.17000	-388.76	208.31	18.27	-404.07	215.77	55.00	-484.75	267.11	212.27	-426.43	272.26	229.36	283.76	142.55	46.03	234.80	138.96	56.00	69.03	79.94	47.58	71.13	89.45	95.20	31.90	169.77	1275.71	0.00	0.00	0.00	17.53	78.44	1678.92	16.07	213.34	1688.48	-120.63	93.00	1656.25	-120.35	220.79	1651.70	590.43	-22.81	78.60	1187.53	-0.55	79.22	567.44
6.18000	-376.32	214.85	18.89	-388.22	219.12	63.68	-462.30	267.71	223.97	-403.53	273.16	239.89	281.72	142.70	44.60	235.88	139.11	55.71	69.13	79.90	47.72	71.66	89.21	95.35	43.51	169.49	1277.27	0.00	0.00	0.00	27.61	77.46	1680.71	27.39	212.53	1690.16	-108.44	91.93	1658.13	-108.35	219.42	1653.63	590.84	-22.09	78.78	1186.97	-0.20	78.92	567.30
6.19000	-354.95	219.64	28.49	-363.76	223.67	73.98	-439.72	266.23	234.12	-380.02	273.91	250.73	283.42	142.88	44.39	234.29	139.05	54.87	69.22	80.36	47.70	72.04	89.05	95.65	56.20	170.84	1279.08	0.00	0.00	0.00	41.44	76.70	1682.37	39.82	211.43	1692.15	-96.18	90.12	1660.09	-96.41	218.07	1655.76	589.36	-21.97	78.16	1187.60	-0.47	79.09	566.61
6.20000	-324.22	225.38	38.45	-336.53	228.15	83.93	-415.26	266.22	244.05	-355.28	274.18	261.32	283.57	142.86	43.87	235.44	139.41	54.94	69.32	80.45	47.91	72.34	89.66	95.72	68.61	171.13	1280.95	0.00	0.00	0.00	52.56	75.66	1684.27	52.22	210.91	1694.28	-83.88	89.09	1662.20	-84.60	216.78	1658.20	590.19	-22.68	78.25	1188.20	0.18	79.29	566.37
6.21000	-295.46	229.82	47.66	-305.83	232.12	93.67	-388.65	266.00	252.33	-328.97	275.09	270.91	284.27	142.79	43.61	235.89	138.82	54.53	69.46	80.48	48.19	72.69	89.26	96.28	79.58	172.86	1282.98	0.00	0.00	0.00	66.83	75.08	1686.16	63.67	210.51	1696.68	-71.70	88.13	1664.48	-72.95	215.94	1660.79	589.57	-22.93	78.25	1187.70	-0.22	79.45	567.25
6.22000	-264.40	234.12	56.77	-276.37	233.60	102.04	-360.66	267.40	260.04	-301.81	275.66	279.58	284.09	141.41	43.58	235.76	138.71	54.30	69.54	80.57	48.48	73.01	89.10	96.75	91.16	174.35	1285.36	0.00	0.00	0.00	76.90	75.14	1688.61	74.45	209.93	1699.33	-59.57	87.63	1666.90	-61.30	215.34	1663.57	589.26	-22.41	78.31	1188.05	-0.29	79.48	566.93
6.23000	-232.29	237.26	65.12	-248.51	238.20	108.67	-332.87	267.60	266.10	-274.45	275.20	286.54	284.29	141.55	43.39	235.49	138.23	53.88	69.56	80.52	48.78	73.32	89.41	96.92	102.96	175.37	1288.06	0.00	0.00	0.00	91.23	74.36	1690.96	88.01	209.32	1701.84	-47.29	86.93	1669.38	-49.59	214.81	1666.36	589.08	-21.98	78.57	1187.50	-0.32	79.29	567.12
6.24000	-196.80	240.20	73.04	-215.28	238.76	116.35	-304.42	268.65	271.20	-246.19	274.69	292.20	284.32	141.61	42.96	236.06	138.34	53.79	69.60	80.53	49.11	73.54	89.79	97.19	114.60	176.03	1290.97	0.00	0.00	0.00	102.22	74.87	1693.26	98.06	209.74	1704.52	-35.23	86.30	1672.10	-37.90	214.83	1669.21	590.49	-22.65	78.79	1187.29	-0.42	79.09	568.14
6.25000	-162.38	242.95	80.16	-179.12	240.54	123.76	-275.72	269.54	274.73	-216.87	276.73	297.62	284.25	141.87	42.64	235.86	138.68	53.72	69.62	80.87	49.43	73.75	89.56	97.79	124.61	175.90	1293.94	0.00	0.00	0.00	114.64	75.11	1695.66	109.31	209.33	1707.10	-23.25	86.35	1674.88	-26.16	214.74	1671.96	589.61	-22.32	78.40	1186.90	-0.12	78.96	566.89
6.26000	-121.19	244.34	88.14	-144.94	242.60	129.32	-245.90	270.47	276.94	-187.59	277.39	301.17	283.65	141.56	42.28	235.79	138.37	53.35	69.74	81.02	49.97	73.91	89.34	98.63	136.69	176.63	1296.69	0.00	0.00	0.00	125.86	75.88	1698.44	121.10	210.40	1709.45	-11.50	86.83	1677.66	-14.58	214.75	1674.63	589.83	-22.44	78.35	1187.15	0.01	79.11	567.76
6.27000	-86.13	245.29	93.94	-106.90	242.34	135.13	-215.15	272.40	277.86	-157.61	279.19	303.90	284.48	142.32	41.79	236.88	138.47	53.49	69.78	81.84	50.41	74.14	90.06	99.07	147.01	176.59	1299.42	0.00	0.00	0.00	135.35	76.10	1701.11	134.23	211.83	1711.49	0.36	86.71	1680.30	-3.15	215.05	1676.98	589.36	-22.64	78.34	1188.18	0.05	79.41	566.42
6.28000	-45.55	246.53	100.22	-69.52	243.47	140.05	-184.12	273.39	277.31	-127.00	280.84	305.59	284.57	142.74	41.11	235.76	138.06	52.72	69.95	82.30	51.05	74.37	90.66	99.79	155.71	176.10	1301.91	0.00	0.00	0.00	150.48	77.05	1703.25	143.98	212.40	1713.75	12.21	87.04	1683.00	8.08	215.42	1679.11	589.51	-22.24	78.55	1188.29	-0.63	79.27	566.74
6.29000	-5.50	248.02	105.60	-28.90	244.31	144.54	-152.47	274.62	275.63	-96.11	281.84	306.16	284.51	143.79	40.21	235.93	138.11	52.54	70.18	82.46	51.78	74.55	90.64	100.64	166.68	175.73	1304.31	0.00	0.00	0.00	163.85	78.30	1705.60	154.35	213.85	1715.69	23.87	87.87	1685.56	19.38	216.03	1681.09	589.04	-21.59	78.47	1188.11	-0.21	79.45	567.69
6.30000	33.34	249.83	110.35	9.74	246.69	149.00	-120.01	275.33	272.52	-64.77	283.17	305.94	285.32	143.24	40.01	236.88	138.12	52.57	70.42	82.56	52.63	74.85	91.36	101.17	175.61	175.87	1306.45	0.00	0.00	0.00	173.87	79.35	1708.20	165.19	215.01	1717.53	35.54	89.29	1687.99	30.66	216.52	1682.85	589.78	-21.76	78.37	1187.89	-0.08	79.50	566.81
6.31000	74.00	252.27	114.54	49.74	250.36	151.76	-86.85	276.41	268.57	-33.32	283.68	304.43	286.29	144.10	39.44	237.83	138.25	52.64	70.70	83.38	53.21	75.09	91.79	101.95	187.29	176.48	1308.35	0.00	0.00	0.00	182.31	81.09	1710.57	177.54	216.28	1718.93	47.10	89.85	1690.08	41.95	217.22	1684.27	589.58	-22.28	78.07	1187.93	-0.34	79.25	567.19
6.32000	118.65	257.18	119.64	85.62	253.68	153.80	-52.88	277.93	263.91	-1.36	284.76	302.14	285.85	143.36	39.42	237.40	138.07	52.31	70.93	83.47	54.13	75.40	92.10	102.78	198.49	176.46	1310.02	0.00	0.00	0.00	194.68	82.21	1712.45	190.67	217.68	1720.10	58.65	90.49	1691.86	53.19	218.06	1685.45	590.21	-22.18	78.20	1187.12	-0.18	79.20	567.98
6.33000	158.67	260.65	123.54	123.04	255.60	155.12	-18.92	278.14	258.05	31.34	285.74	298.98	286.08	141.99	39.90	237.45	138.04	52.27	71.24	83.97	54.88	75.62	92.72	103.59	208.37	175.80	1311.31	0.00	0.00	0.00	207.46	83.64	1714.30	203.05	218.64	1721.30	70.06	91.28	1693.51	64.27	218.80	1686.39	589.12	-21.93	78.12	1187.04	-0.23	79.23	567.02
6.34000	200.32	264.62	127.33	167.99	259.09	158.24	16.17	279.16	251.52	64.25	286.61	294.87	286.83	140.81	40.77	238.76	138.03	52.56	71.38	84.52	55.51	75.89	92.98	104.39	219.63	175.85	1312.40	0.00	0.00	0.00	218.24	84.72	1715.76	216.08	220.43	1722.08	81.63	92.49	1694.82	75.30	219.38	1687.23	590.53	-22.23	78.63	1187.72	-0.36	79.22	567.66
6.35000	240.48	268.67	130.71	209.87	262.02	160.19	52.08	280.87	244.77	97.74	287.58	290.20	286.51	140.13	41.38	235.14	137.22	52.01	71.58	84.85	56.30	76.18	93.14	105.29	229.41	175.95	1313.16	0.00	0.00	0.00	230.74	86.16	1717.05	230.00	223.88	1723.26	93.20	93.22	1695.81	86.31	220.04	1687.72	590.11	-22.54	78.51	1187.42	-0.20	79.31	567.91
6.36000	281.07	271.99	134.10	249.81	264.85	161.49	88.43	282.38	237.21	131.26	289.11	284.98	284.07	141.83	41.24	233.88	137.40	52.28	71.77	85.33	57.00	76.38	94.04	105.93	239.51	175.68	1313.36	0.00	0.00	0.00	240.29	87.55	1718.11	241.70	226.00	1723.73	104.92	93.62	1696.46	97.51	220.87	1687.93	588.98	-22.30	78.29	1187.75	0.24	79.41	566.88
6.37000	326.18	275.91	138.80	294.63	268.66	163.81	125.21	284.74	229.55	165.94	291.02	279.23	284.77	141.24	41.67	235.27	136.39	52.51	71.92	86.26	57.36	76.61	94.05	106.91	249.76	175.20	1313.29	0.00	0.00	0.00	251.64	88.84	1718.91	252.88	226.79	1724.12	116.42	95.06	1696.91	108.85	221.65	1688.00	589.25	-22.81	78.19	1187.85	0.35	79.57	567.15
6.38000	366.04	279.26	142.25	333.75	272.00	164.68	163.09	286.68	221.19	200.65	293.15	273.05	284.32	141.28	41.86	238.07	136.04	53.55	72.09	86.34	58.02	76.65	94.70	107.57	259.85	175.17	1312.97	0.00	0.00	0.00	263.20	90.17	1719.39	264.28	228.88	1724.08	128.12	95.83	1697.03	120.31	222.61	1687.74	589.39	-22.59	78.28	1187.51	-0.17	79.27	567.88
6.39000	410.74	282.03	147.15	375.54	274.52	166.88	201.07	290.15	213.20	236.00	295.17	266.56	282.57	140.20	41.09	241.67	135.64	54.36	72.20	86.33	58.53	76.73	94.25	108.45	271.17	175.01	1312.08	0.00	0.00	0.00	276.22	90.82	1719.13	275.64	229.62	1723.79	139.71	96.62	1696.90	131.68	223.32	1687.23	589.84	-22.33	78.20	1187.58	-0.54	79.26	567.42
6.40000	454.26	284.80	152.83	415.56	277.32	168.77	240.13	293.38	204.94	271.16	296.41	259.47	283.77	139.73	41.41	241.02	136.44	53.19	72.31	86.75	58.82	76.79	94.55	109.22	281.46	174.91	1311.06	0.00	0.00	0.00	287.92	93.03	1719.12	286.94	230.70	1723.29	151.32	97.49	1696.43	143.03	224.03	1686.47	590.93	-22.51	78.41	1187.20	-0.51	79.49	567.83
6.41000	495.06	286.55	158.22	459.05	279.00	172.17	278.99	295.70	196.34	307.42	299.03	252.64	287.32	140.30	40.16	239.66	135.77	52.38	72.54	86.36	59.45	76.88	95.10	109.85	290.96	174.78	1309.79	0.00	0.00	0.00	297.52	94.12	1719.08	298.33	231.60	1722.53	162.93	98.62	1695.85	154.43	225.01	1685.43	590.92	-22.88	78.38	1187.62	-0.08	79.13	567.13
6.42000	536.37	288.05	164.41	499.51	280.95	174.59	318.86	299.20	188.35	343.73	300.85	245.70	289.20	139.13	40.46	239.83	135.69	52.32	72.63	86.68	59.77	77.28	95.00	110.47	302.31	174.46	1308.29	0.00	0.00	0.00	310.24	95.16	1718.24	309.72	233.04	1721.46	174.61	99.80	1695.06	165.91	226.01	1684.10	589.50	-22.85	78.26	1187.41	-0.04	79.02	566.89
6.43000	575.94	289.31	170.63	540.19	283.37	178.11	359.10	303.06	180.55	379.98	303.97	239.44	289.06	139.41	40.24	240.55	136.09	52.83	72.78	86.45	60.28	77.59	94.42	111.41	311.83	174.32	1306.66	0.00	0.00	0.00	319.40	96.72	1717.55	321.10	234.31	1720.15	186.29	101.01	1693.88	177.35	226.70	1682.67	587.60	-23.20	77.94	1187.51	-0.29	79.05	567.43
6.44000	616.21	290.79	177.56	580.08	284.95	182.45	398.94	305.94	173.12	416.08	307.10	233.49	289.51	139.12	40.21	240.73	135.82	52.63	73.00	86.39	60.68	77.91	94.47	111.90	322.23	174.84	1304.53	0.00	0.00	0.00	334.38	98.03	1716.32	332.49	235.40	1718.61	197.87	101.94	1692.60	188.97	227.63	1680.97	585.78	-22.44	77.40	1187.52	-0.81	79.21	567.24
6.45000	655.55	292.70	184.28	620.69	287.82	186.15	438.86	308.87	166.32	452.62	310.00	227.81	288.49	139.08	40.08	239.53	135.13	52.07	73.13	86.45	60.93	78.14	94.70	112.24	332.41	175.05	1302.57	0.00	0.00	0.00	345.99	99.55	1715.02	343.91	237.45	1716.56	209.47	102.96	1691.21	200.48	228.49	1679.06	586.95	-22.76	78.06	1186.57	0.00	79.13	567.60
6.46000	694.55	295.39	191.44	658.04	290.02	189.80	478.66	312.47	160.90	488.72	313.24	223.04	288.47	138.91	40.10	240.65	135.49	52.50	73.20	85.90	61.39	78.51	93.57	113.11	341.95	175.06	1300.52	0.00	0.00	0.00	357.83	101.62	1713.82	355.39	238.34	1714.55	221.20	104.25	1689.58	211.91	229.38	1676.99	586.05	-22.76	77.85	1187.36	0.38	79.56	566.93
6.47000	732.76	298.38	199.15	694.60	292.82	194.54	517.28	315.34	156.08	523.77	315.82	218.84	288.19	138.87	39.95	241.39	134.82	52.31	73.24	86.23	61.47	78.76	94.15	113.20	353.08	175.87	1298.23	0.00	0.00	0.00	367.66	102.91	1712.04	366.63	239.84	1712.27	233.04	105.54	1687.88	223.26	230.19	1674.71	588.16	-22.62	78.59	1187.42	-0.17	79.31	568.87
6.48000	765.74	301.57	205.96	729.58	295.60	198.87	554.38	319.16	152.68	557.57	319.77	216.01	287.23	138.85	39.65	241.67	134.90	52.59	73.36	85.98	61.83	79.06	93.52	113.74	355.61	173.01	1295.86	0.00	0.00	0.00	381.20	104.79	1710.40	377.89	241.79	1709.71	244.94	106.52	1685.97	234.57	231.12	1672.18	587.53	-22.29	78.36	1187.17	-0.34	79.11	568.19
6.49000	800.58	304.57	213.42	765.96	299.20	204.04	590.13	321.40	149.89	590.50	322.92	213.98	287.33	138.99	39.61	240.30	134.99	52.11	73.46	85.84	62.18	79.43	94.14	113.79	364.31	172.46	1293.34	0.00	0.00	0.00	391.09	107.06	1708.82	389.40	243.57	1707.13	256.90	107.65	1683.94	246.04	232.61	1669.46	586.94	-22.66	78.26	1187.45	-0.55	78.91	568.09
6.50000	834.00	306.69	218.54	794.85	301.38	208.45	623.93	325.72	148.76	621.80	326.11	212.64	288.40	138.49	39.55	240.42	135.12	52.04	73.68	85.76	62.59	79.91	93.99	114.28	377.23	173.09	1290.80	0.00	0.00	0.00	402.66	109.12	1706.79	400.94	245.53	1704.38	268.70	109.22	1681.77	257.68	233.87	1666.71	587.41	-22.44	78.41	1187.41	-0.99	78.85	567.99
6.51000	862.37	309.92	225.52	824.96	304.95	213.44	654.97	328.54	147.62	650.41	329.55	211.94	289.02	138.76	39.56	240.49	134.79	51.78	73.82	86.20	62.92	80.63	93.81	114.82	387.43	173.74	1288.19	0.00	0.00	0.00	415.78	111.25	1705.00	412.63	248.21	1701.53	280.70	111.42	1679.70	269.49	235.64	1663.67	587.85	-21.49	78.19	1187.77	-0.90	79.10	567.38
6.52000	888.46	313.14	232.79	849.49	308.59	218.67	683.20	331.86	147.28	676.37	331.28	211.02	289.15	138.90	39.31	240.51	134.84	51.56	74.08	86.08	63.69	81.35	94.09	115.49	396.04	174.33	1285.18	0.00	0.00	0.00	426.24	113.71	1703.14	424.42	250.68	1698.68	292.43	113.16	1677.49	281.27	237.78	1660.63	589.16	-22.37	78.21	1188.55	-0.78	79.62	566.85
6.53000	912.21	316.43	239.31	874.50	311.50	223.98	709.03	334.83	147.27	700.00	333.45	210.53	288.59	139.24	38.80	240.20	134.72	51.25	74.48	86.11	64.63	82.15	93.73	116.54	408.33	175.15	1282.34	0.00	0.00	0.00	439.40	116.26	1701.00	436.06	252.59	1696.11	304.36	115.85	1675.15	293.16	239.89	1657.59	589.60	-22.88	78.50	1188.12	-0.48	79.34	567.47
6.54000	933.04	319.90	244.03	897.40	313.08	228.81	732.56	336.52	146.81	721.51	335.50	210.11	289.91	138.80	38.63	241.21	134.18	51.25	74.89	86.57	65.69	83.20	93.49	117.98	420.01	175.74	1279.24	0.00	0.00	0.00	450.08	118.92	1699.46	447.99	255.46	1693.45	316.24	118.03	1672.91	305.07	241.90	1654.72	589.83	-22.39	78.59	1187.39	-1.11	78.94	567.31
6.55000	951.46	321.35	247.83	915.79	314.95	228.69	753.22	338.34	146.38	740.94	335.96	208.99	290.27	138.49	38.45	242.49	134.44	51.59	75.46	86.76	67.19	84.36	93.27	119.62	428.44	176.57	1276.60	0.00	0.00	0.00	463.56	122.04	1697.94	459.96	258.15	1691.08	328.27	120.81	1670.86	317.17	244.39	1651.95	589.85	-22.10	78.44	1186.90	-0.92	78.97	567.17
6.56000	967.15	322.42	249.47	932.08	315.32	229.86	770.90	339.69	145.24	757.82	337.21	207.81	289.74	138.86	38.12	241.88	133.77	50.90	76.19	87.05	68.93	85.41	93.89	121.42	442.29	178.15	1274.06	0.00	0.00	0.00	474.49	124.82	1696.62	472.14	260.74	1689.14	340.40	124.20	1669.08	329.43	246.94	1649.48	589.82	-22.13	78.44	1187.51	-0.75	79.22	567.52
6.57000	981.31	322.28	249.81	946.22	317.25	229.71	786.03	340.44	143.35	772.34	338.32	206.11	290.11	138.78	37.76	242.07	133.24	50.39	77.07	87.28	71.09	86.90	93.96	123.50	460.88	181.24	1271.74	0.00	0.00	0.00	486.73	128.11	1695.46	484.48	264.11	1687.30	352.69	127.21	1667.53	341.90	249.86	1647.34	590.16	-21.98	78.71	1187.58	-1.08	78.98	567.62
6.58000	994.03	321.36	248.32	958.20	315.47	228.18	798.35	341.57	141.18	784.79	338.37	203.79	290.48	138.22	37.33	243.25	133.57	50.57	78.13	87.51	73.56	88.63	93.98	125.98	473.48	183.10	1269.94	0.00	0.00	0.00	498.24	130.94	1694.61	496.91	267.83	1685.77	365.09	131.00	1666.29	354.43	252.89	1645.64	589.64	-21.86	78.48	1187.36	-1.09	78.91	566.93
6.59000	1004.46	319.28	244.80	968.33	313.89	224.12	808.55	342.85	138.50	794.92	339.65	201.21	291.04	138.29	36.65	242.86	132.88	50.05	79.38	87.79	76.38	90.71	93.30	129.11	485.76	183.87	1268.97	0.00	0.00	0.00	511.96	134.79	1693.90	509.59	271.31	1684.61	377.76	134.34	1665.56	367.02	256.24	1644.38	590.34	-22.27	78.73	1187.04	-1.15	78.66	566.55
6.60000	1012.06	316.47	239.25	976.50	313.22	219.19	816.12	343.80	135.03	803.08	340.61	198.16	290.58	137.96	36.35	241.99	133.35	49.78	80.92	87.88	79.64	93.02	93.53	132.31	498.67	185.93	1268.49	0.00	0.00	0.00	525.17	138.70	1693.97	522.43	274.73	1683.80	390.70	138.05	1665.17	379.75	259.88	1643.51	590.48	-22.31	78.65	1187.44	-0.83	78.86	567.18
6.61000	1019.04	312.63	233.00	982.59	309.75	212.82	821.72	343.37	130.62	809.34	341.18	194.58	292.27	137.76	36.32	244.15	132.84	49.81	82.72	88.45	83.19	95.80	93.57	135.87	509.62	187.02	1268.63	0.00	0.00	0.00	535.76	142.01	1694.19	535.50	277.99	1683.45	403.96	141.92	1665.24	392.85	263.35	1643.10	589.07	-22.53	78.12	1185.82	-0.69	78.61	567.69
6.62000	1021.73	310.22	224.18	986.46	308.03	206.17	825.27	343.95	126.24	813.93	341.54	190.58	291.54	137.89	35.86	245.06	132.51	49.46	84.95	88.27	87.36	99.30	92.67	140.22	522.81	189.11	1268.89	0.00	0.00	0.00	550.46	146.16	1694.42	548.74	281.97	1683.33	417.21	145.50	1665.59	406.19	267.11	1643.11	589.37	-22.23	78.32	1186.75	-0.79	78.95	566.63
6.63000	1026.76	308.19	215.41	990.41	306.15	197.52	827.91	342.45	123.67	817.21	340.92	186.43	291.96	137.61	35.69	245.67	136.36	46.24	87.55	88.14	92.01	103.24	91.81	145.00	538.67	190.91	1269.79	0.00	0.00	0.00	562.65	150.47	1695.28	562.23	286.31	1683.66	430.49	149.96	1666.26	419.70	271.39	1643.43	589.23	-22.35	78.10	1188.16	-1.16	79.40	566.07
6.64000	1030.44	306.05	206.80	994.43	305.82	189.60	831.15	341.55	122.70	820.65	340.25	182.90	291.91	137.80	35.52	246.10	132.24	48.25	90.54	87.99	97.06	107.73	91.01	150.07	550.20	192.59	1270.86	0.00	0.00	0.00	576.97	153.88	1696.14	575.87	289.92	1684.28	443.86	154.40	1667.35	433.24	275.56	1644.17	589.86	-22.53	78.44	1187.58	-0.46	79.44	566.83
6.65000	1035.64	304.99	198.00	1000.35	304.24	181.95	834.76	339.69	121.70	826.14	339.11	180.64	292.23	138.16	35.40	247.43	133.24	46.86	94.09	88.07	102.41	112.89	90.21	155.40	564.86	194.73	1272.15	0.00	0.00	0.00	590.51	157.98	1697.53	589.57	293.82	1685.51	457.12	158.62	1668.70	446.82	279.86	1645.27	588.78	-22.44	78.03	1188.09	-0.50	79.55	566.85
6.66000	1042.99	304.63	189.10	1006.64	304.04	175.29	838.34	339.87	121.47	833.20	339.01	179.68	292.57	137.83	35.34	248.35	132.89	46.13	98.44	87.72	108.31	119.11	88.94	161.33	578.81	197.83	1274.21	0.00	0.00	0.00	602.77	162.37	1699.54	603.27	298.88	1687.03	470.41	162.75	1670.46	460.55	284.15	1646.87	588.01	-22.50	77.65	1187.60	-0.87	79.47	567.99
6.67000	1048.72	303.43	180.08	1011.18	301.88	170.95	840.94	340.24	120.90	839.37	339.77	179.24	293.37	137.90	35.70	250.75	131.24	47.19	103.66	86.89	114.67	126.19	88.07	167.24	591.83	200.73	1276.45	0.00	0.00	0.00	615.37	166.36	1702.08	616.93	303.14	1689.20	483.74	167.49	1672.63	474.34	288.95	1648.82	589.29	-22.59	78.38	1187.28	-0.35	79.71	567.19
6.68000	1051.82	301.66	172.52	1011.93	300.41	164.51	842.45	340.98	120.57	843.27	340.57	179.04	292.46	138.21	35.26	251.53	131.19	46.80	109.65	86.44	121.27	134.17	86.98	173.45	601.43	201.45	1279.41	0.00	0.00	0.00	630.50	171.19	1704.57	630.57	307.53	1691.70	497.00	171.91	1675.10	488.17	293.45	1651.21	588.87	-22.25	78.24	1186.83	-0.81	79.78	567.17
6.69000	1053.16	300.30	166.29	1014.33	299.05	160.01	843.05	342.14	120.21	845.86	340.04	179.12	291.95	138.34	34.86	253.94	131.46	46.84	116.53	85.64	128.31	143.16	86.02	179.60	616.00	204.31	1282.37	0.00	0.00	0.00	642.26	176.00	1707.95	644.19	312.20	1694.40	510.46	176.59	1677.95	501.93	297.86	1653.78	589.43	-22.64	78.51	1187.01	-0.41	79.79	567.55
6.70000	1055.24	300.25	160.99	1015.11	298.76	156.08	843.27	343.01	119.15	848.21	340.89	179.91	292.40	137.94	35.24	255.50	131.87	47.26	124.37	85.35	135.39	153.28	84.26	186.09	629.15	207.46	1285.80	0.00	0.00	0.00	655.75	179.74	1711.28	657.78	316.18	1697.49	523.76	181.00	1680.87	515.71	302.44	1656.47	589.27	-22.19	78.57	1187.56	-0.13	79.81	567.28
6.71000	1058.12	299.83	156.47	1017.90	298.51	152.54	843.51	343.77	118.31	851.01	340.56	179.86	292.10	137.54	35.20	257.31	131.98	48.04	133.13	84.87	142.73	164.27	83.49	192.06	643.86	210.87	1289.16	0.00	0.00	0.00	669.40	184.14	1714.53	671.32	320.29	1700.63	537.33	185.68	1683.93	529.36	307.30	1659.25	589.87	-22.38	78.61	1187.53	-0.78	79.51	568.41
6.72000	1061.25	300.64	151.46	1019.84	299.74	148.83	844.98	344.09	118.56	853.57	341.17	179.42	293.05	137.52	35.61	259.26	132.66	49.02	142.64	83.99	150.64	176.42	82.06	198.15	658.53	214.52	1292.88	0.00	0.00	0.00	684.99	188.47	1717.85	685.00	324.50	1703.77	550.85	189.97	1687.16	543.12	311.24	1662.30	589.37	-21.70	78.61	1188.06	-0.27	79.95	566.82
6.73000	1062.20	301.28	146.61	1021.32	300.37	145.07	846.64	345.11	119.00	855.92	341.83	178.83	294.80	137.31	35.38	262.02	132.68	50.16	153.16	83.37	159.19	189.14	80.71	204.61	671.97	217.98	1296.82	0.00	0.00	0.00	696.85	192.85	1721.09	698.67	328.61	1706.84	564.17	193.69	1690.20	556.73	315.39	1665.36	589.53	-21.77	78.63	1187.56	-0.47	79.82	566.93
6.74000	1063.22	300.96	143.29	1023.77	300.58	143.15	847.49	344.89	118.62	857.78	342.13	178.34	295.47	137.36	34.85	266.60	132.59	51.86	164.26	83.24	168.34	202.17	80.27	211.56	687.17	221.64	1300.70	0.00	0.00	0.00	709.03	196.03	1724.23	712.15	331.56	1710.03	577.30	196.88	1693.24	570.09	319.35	1668.53	589.94	-22.10	78.75	1186.88	-0.32	79.63	567.14
6.75000	1064.69	301.25	140.43	1023.81	300.29	140.89	847.99	344.32	117.79	859.23	341.80	177.82	297.82	137.06	33.98	270.65	132.64	53.80	176.08	83.09	178.17	216.06	80.21	218.68	699.37	225.20	1304.31	0.00	0.00	0.00	724.57	199.50	1726.89	725.23	335.09	1713.03	590.40	200.77	1696.39	583.15	323.12	1671.74	590.34	-21.49	78.96	1187.98	-0.57	79.95	567.46
6.76000	1064.77	301.08	138.21	1023.81	301.01	140.22	847.73	344.36	117.46	860.25	341.86	177.47	301.19	136.84	33.11	274.29	128.39	54.13	188.96	83.34	188.64	230.66	80.85	226.13	711.57	228.44	1307.87	0.00	0.00	0.00	734.83	203.26	1729.96	737.91	338.86	1715.86	602.91	203.69	1699.40	595.85	326.48	1674.93	589.89	-21.89	78.63	1188.45	-1.27	80.04	567.92
6.77000	1066.24	301.72	136.80	1023.92	300.43	138.59	847.82	344.71	117.47	861.07	342.07	177.33	305.51	136.04	32.18	283.02	128.01	58.65	202.82	84.01	199.78	246.07	82.03	234.16	727.29	231.67	1311.36	0.00	0.00	0.00	747.73	206.37	1732.72	750.37	341.92	1718.76	615.13	206.81	1702.40	608.28	329.59	1678.03	589.32	-22.31	78.67	1188.04	-0.87	80.26	567.69
6.78000	1067.31	302.73	135.19	1023.55	301.09	138.12	847.94	344.39	117.32	861.55	342.87	177.53	311.84	132.94	30.50	294.77	127.97	66.06	217.68	85.53	211.21	262.23	84.29	242.69	739.44	234.63	1314.36	0.00	0.00	0.00	760.27	209.14	1735.48	762.52	344.92	1721.63	627.29	209.68	1705.31	620.44	332.81	1681.01	589.59	-22.12	78.68	1186.98	-0.76	79.80	567.76
6.79000	1069.18	301.72	134.81	1024.85	299.86	137.78	848.14	344.66	117.46	862.07	342.51	177.32	322.82	128.86	34.66	304.40	127.12	73.45	233.07	88.42	222.44	278.80	88.56	251.35	752.78	237.41	1317.64	0.00	0.00	0.00	769.71	212.12	1738.73	774.38	348.19	1724.54	638.92	212.56	1708.13	632.30	335.72	1683.88	589.51	-22.22	78.59	1187.20	-0.96	79.51	567.49
6.80000	1068.30	301.95	133.26	1024.25	300.58	137.64	848.34	344.48	117.46	862.56	342.70	177.43	335.44	127.43	43.29	318.93	125.52	82.89	248.50	93.25	233.65	295.10	91.88	261.34	765.08	240.12	1320.64	0.00	0.00	0.00	782.91	214.67	1741.85	786.07	350.20	1727.61	650.54	215.58	1710.97	644.01	338.55	1686.62	588.66	-22.22	78.10	1188.15	-0.26	80.12	567.50
6.81000	1069.39	302.17	131.98	1023.31	300.60	137.25	848.32	344.67	117.65	862.95	341.97	177.19	350.86	124.92	52.66	332.20	124.01	92.29	264.91	98.51	244.65	311.65	96.84	271.57	776.12	242.39	1323.48	0.00	0.00	0.00	795.30	217.12	1744.79	797.63	352.84	1730.62	661.79	217.46	1713.59	655.59	341.26	1689.39	588.66	-22.37	78.22	1188.37	0.14	80.41	567.85
6.82000	1069.13	301.95	130.94	1025.42	300.25	137.24	848.32	344.58	117.55	863.10	342.69	177.48	368.56	123.07	61.74	350.06	123.68	102.81	282.72	103.02	255.58	328.97	100.04	282.54	787.10	244.59	1326.23	0.00	0.00	0.00	806.90	218.88	1747.84	809.04	354.99	1733.66	673.25	220.36	1716.44	667.11	343.33	1692.26	589.29	-22.48	78.65	1187.93	-0.25	80.08	568.20
6.83000	1068.89	302.17	129.77	1023.88	299.33	136.83	848.24	344.79	117.73	863.43	342.50	177.39	388.52	124.63	71.72	367.43	123.64	112.73	301.31	106.73	266.25	347.61	104.76	292.71	799.83	246.34	1329.22	0.00	0.00	0.00	816.37	221.47	1751.08	820.44	357.16	1736.73	684.28	222.22	1719.22	678.59	345.48	1695.16	588.90	-22.57	78.28	1188.06	-0.35	80.11	568.27
6.84000	1068.71	302.10	129.23	1023.34	300.54	136.22	848.07	344.50	117.51	863.73	342.06	177.20	409.34	124.81	81.17	388.47	125.12	123.21	320.72	110.21	276.27	367.17	108.77	302.57	810.16	248.15	1332.04	0.00	0.00	0.00	827.63	223.35	1754.07	831.79	358.72	1739.77	695.31	224.15	1722.11	689.92	347.37	1698.17	588.82	-22.45	78.36	1188.37	-0.71	79.95	567.35
6.85000	1068.67	302.12	128.75	1022.29	299.39	136.05	848.01	344.52	117.62	863.80	342.17	177.22	430.36	125.14	90.80	409.83	127.25	133.20	340.81	113.31	285.52	387.56	112.39	311.80	821.95	250.24	1335.04	0.00	0.00	0.00	837.38	224.53	1757.08	843.19	360.45	1742.87	706.15	225.69	1724.98	701.16	349.10	1701.31	590.10	-23.03	78.60	1188.45	-0.17	80.39	566.75
6.86000	1068.09	301.62	128.51	1023.23	300.18	136.04	847.90	344.51	117.75	863.79	342.26	177.28	453.30	129.94	100.41	429.67	130.11	142.23	361.47	115.75	294.26	408.82	115.59	320.32	832.45	252.17	1337.99	0.00	0.00	0.00	847.44	226.24	1760.11	854.24	361.09	1746.09	717.20	227.91	1728.04	712.23	350.89	1704.46	589.35	-22.68	78.73	1187.91	-0.87	80.11	567.37
6.87000	1067.27	301.97	127.96	1023.35	301.08	135.70	847.94	344.93	118.08	863.78	341.75	177.13	473.99	133.95	108.30	450.78	133.76	150.84	382.92	117.94	302.10	430.88	117.79	328.39	844.17	254.15	1341.09	0.00	0.00	0.00	860.12	227.52	1762.79	865.11	362.18	1749.22	727.95	229.72	1731.09	723.09	352.30	1707.74	588.13	-22.87	78.64	1187.08	-0.73	79.83	567.46
6.88000	1067.58	301.93	127.74	1023.15	300.02	135.65	847.75	344.84	118.13	863.97	341.57	177.16	495.06	134.51	118.14	475.80	137.52	159.58	405.19	120.67	308.85	453.51	120.52	335.51	854.68	255.92	1344.32	0.00	0.00	0.00	869.87	228.05	1765.58	875.73	363.26	1752.32	738.87	231.22	1734.00	733.80	353.50	1711.05	589.12	-23.17	78.82	1187.21	-0.60	79.62	567.43
6.89000	1066.72	301.80	127.09	1023.96	301.35	135.44	847.72	344.54	118.10	864.00	342.05	177.36	519.39	138.71	125.81	498.79	141.80	167.00	428.40	122.15	314.95	476.55	121.64	342.34	866.29	257.57	1347.44	0.00	0.00	0.00	879.32	229.62	1768.71	886.41	363.53	1755.52	749.60	232.35	1736.92	744.32	354.24	1714.36	589.67	-22.82	79.08	1187.89	-0.23	80.12	567.87
6.90000	1067.09	301.69	126.83	1023.21	300.77	135.18	847.55	344.79	118.25	864.13	342.13	177.46	545.92	144.17	133.40	522.96	146.14	173.87	452.16	123.85	319.95	499.64	123.85	347.90	876.56	258.74	1350.68	0.00	0.00	0.00	892.39	230.55	1771.08	896.98	363.79	1758.54	760.01	233.15	1739.72	754.60	355.44	1717.45	589.89	-22.62	79.23	1187.21	-1.18	79.70	567.28
6.91000	1066.67	301.54	126.39	1022.98	300.96	134.94	847.63	344.43	118.17	864.40	342.52	177.65	570.34	148.54	139.07	548.51	150.30	180.22	476.12	125.16	324.03	523.14	125.55	352.69	886.38	260.23	1353.74	0.00	0.00	0.00	900.31	231.12	1773.93	906.96	365.43	1761.28	770.44	234.16	1742.41	764.85	356.12	1720.50	588.23	-22.90	78.62	1187.99	-1.20	79.87	566.81
6.92000	1067.48	302.16	126.02	1024.59	301.38	134.79	847.64	344.50	118.39	864.70	342.24	177.54	598.18	153.70	145.44	575.51	154.15	185.88	500.13	126.64	327.01	547.07	126.94	356.55	896.06	261.10	1356.63	0.00	0.00	0.00	911.28	231.79	1776.22	917.35	365.15	1764.23	780.60	234.41	1744.88	774.98	356.85	1723.35	586.80	-23.18	78.22	1188.11	-0.72	80.00	564.93
6.93000	1067.04	302.01	125.46	1023.30	301.90	134.91	847.67	345.15	118.90	864.88	343.03	177.91	625.70	156.45	149.67	604.09	157.61	190.89	524.57	128.07	328.93	571.43	129.01	359.34	905.21	261.98	1359.43	0.00	0.00	0.00	921.98	231.70	1778.41	927.64	365.08	1766.95	790.76	235.22	1747.19	785.09	357.38	1726.04	588.08	-22.81	78.53	1188.36	-0.49	80.25	567.59
6.94000	1067.87	302.02	125.12	1023.41	301.84	134.45	847.76	344.85	118.87	865.06	343.07	178.04	656.35	160.23	154.48	633.11	160.70	194.90	549.43	130.01	329.62	596.08	130.87	361.25	916.28	263.20	1361.99	0.00	0.00	0.00	930.27	232.41	1780.91	937.71	365.48	1769.54	800.79	235.79	1749.34	795.20	357.64	1728.58	588.13	-22.40	78.17	1188.10	-0.68	80.17	567.64
6.95000	1068.37	302.13	124.74	1022.54	301.99	133.44	847.76	345.02	119.04	865.08	343.38	178.24	686.39	162.65	157.89	661.83	163.30	197.99	574.95	131.46	329.40	620.99	133.10	361.97	927.34	264.02	1364.22	0.00	0.00	0.00	940.75	232.30	1782.82	947.72	365.93	1771.81	810.97	237.16	1751.37	805.26	358.15	1730.88	588.31	-22.82	77.92	1188.33	-0.85	80.45	567.01
6.96000	1067.53	302.39	123.67	1023.01	301.40	133.26	848.08	344.42	119.01	865.26	342.72	178.15	718.48	166.57	161.68	690.13	165.65	199.91	601.11	133.30	328.05	645.71	134.29	361.98	936.74	264.85	1366.28	0.00	0.00	0.00	952.08	233.05	1784.73	957.93	365.87	1774.07	820.89	237.21	1753.06	815.36	358.67	1732.98	589.47	-22.04	78.29	1188.36	-0.71	80.13	567.14
6.97000	1067.28	303.00	122.86	1023.13	301.59	132.32	848.16	344.63	119.41	865.45	343.16	178.40	749.00	167.97	163.17	721.03	167.61	201.61	627.41	135.16	325.68	670.87	136.21	360.71	947.42	265.61	1368.11	0.00	0.00	0.00	962.12	233.34	1786.46	968.13	366.13	1776.13	830.98	237.95	1754.72	825.55	359.19	1734.85	589.11	-22.11	78.28	1188.26	-0.65	80.32	567.72
6.98000	1067.80	302.91	122.66	1024.43	301.80	132.03	848.12	344.77	119.71	865.51	343.34	178.55	781.10	170.25	165.19	752.61	169.58	202.43	653.84	136.26	322.57	696.48	138.60	358.46	957.09	266.48	1369.80	0.00	0.00	0.00	972.31	232.91	1787.88	978.44	366.20	1777.94	841.12	238.41	1756.07	835.86	359.52	1736.60	588.69	-22.53	77.97	1187.97	-1.29	80.32	567.29
6.99000	1068.25	302.80	122.43	1024.38	301.00	131.56	848.10	344.78	120.14	865.86	342.37	178.52	812.87	171.16	165.72	783.88	171.28	202.63	680.73	137.02	318.59	722.30	139.97	355.44	965.62	267.23	1371.30	0.00	0.00	0.00	982.00	233.74	1789.20	988.68	366.47	1779.71	851.20	239.17	1757.30	846.22	359.89	1738.11	590.07	-22.49	78.24	1188.30	-1.08	79.96	567.17
7.00000	1068.07	303.23	121.80	1023.71	301.65	131.55	848.22	343.87	119.94	865.83	343.17	178.94	843.49	172.89	167.54	816.01	172.76	202.42	708.24	138.10	313.55	749.10	142.10	351.30	977.75	268.07	1372.31	0.00	0.00	0.00	991.60	233.83	1790.45	999.00	366.37	1781.15	861.24	239.60	1758.22	856.51	359.86	1739.53	589.03	-22.40	78.52	1189.27	-1.29	80.46	567.12
7.01000	1068.29	302.79	121.76	1024.43	301.00	130.89	848.01	344.86	120.57	866.26	342.55	178.83	876.92	174.50	168.05	848.09	174.25	201.60	736.28	138.48	307.79	775.94	142.96	346.70	988.16	269.05	1373.28	0.00	0.00	0.00	1000.77	232.69	1791.32	1009.04	366.53	1782.36	871.46	240.36	1758.92	866.77	360.14	1740.63	589.84	-22.43	78.66	1188.72	-0.54	79.95	567.58
7.02000	1068.60	302.90	121.71	1024.22	302.08	132.02	848.32	343.69	120.53	866.37	342.57	178.97	911.27	175.73	168.04	881.45	175.46	200.49	765.38	139.46	301.03	802.90	144.28	341.05	999.29	269.62	1374.09	0.00	0.00	0.00	1010.85	233.22	1792.05	1019.20	366.87	1783.24	881.76	240.73	1759.45	876.94	360.49	1741.48	590.62	-22.77	78.81	1187.92	-0.97	79.85	567.24
7.03000	1069.59	302.40	121.84	1024.64	301.45	131.35	848.35	343.97	120.76	866.57	342.83	179.15	951.08	176.80	166.69	914.41	176.66	198.50	794.37	139.89	293.69	830.29	145.29	334.75	1009.50	270.78	1374.72	0.00	0.00	0.00	1022.55	233.88	1792.40	1029.47	366.41	1784.10	891.87	240.35	1759.57	887.22	360.64	1742.15	589.03	-22.84	78.50	1188.02	-0.72	80.08	567.21
7.04000	1069.48	302.08	121.57	1024.87	300.80	132.22	848.30	343.68	120.91	866.91	342.28	179.17	986.73	178.55	165.94	949.35	177.87	196.71	823.79	139.98	285.65	858.10	145.82	327.98	1019.21	271.72	1375.06	0.00	0.00	0.00	1032.73	233.39	1792.56	1039.68	366.09	1784.65	902.16	240.38	1759.55	897.43	360.97	1742.52	589.04	-22.94	78.25	1188.84	-0.18	80.28	567.40
7.05000	1069.64	301.27	121.70	1022.27	301.29	134.34	848.35	344.14	121.40	867.32	341.78	179.29	1022.98	180.57	165.51	982.75	178.92	194.27	853.72	140.14	276.96	886.37	145.63	320.79	1030.11	272.52	1375.36	0.00	0.00	0.00	1044.02	233.07	1792.32	1049.94	366.20	1784.93	912.63	240.95	1759.48	907.75	361.23	1742.70	588.65	-23.09	78.26	1188.35	-0.54	79.91	567.56
7.06000	1064.90	298.05	126.29	1023.65	303.04	136.29	848.47	344.15	121.74	867.49	341.71	179.46	1058.89	181.19	164.25	1016.98	180.20	191.77	884.23	139.43	268.15	915.07	145.32	313.07	1040.64	273.46	1375.18	0.00	0.00	0.00	1052.25	232.98	1792.25	1060.47	365.95	1785.09	923.17	241.74	1759.22	918.12	361.47	1742.71	589.56	-22.33	78.68	1189.19	-0.50	80.44	566.78
7.07000	1066.70	297.91	126.53	1020.92	305.45	137.14	848.68	343.72	121.81	867.78	341.86	179.81	1095.93	182.31	163.62	1051.64	180.99	189.19	916.06	141.03	257.90	943.95	144.74	305.00	1050.18	274.46	1374.77	0.00	0.00	0.00	1063.97	232.50	1791.65	1070.87	366.24	1784.78	933.33	241.58	1758.61	928.55	361.54	1742.55	590.03	-22.21	78.96	1188.29	-0.05	80.65	566.87
7.08000	1067.56	298.07	126.71	1023.70	309.08	139.94	848.64	343.36	122.11	867.97	341.43	180.05	1133.00	182.94	163.05	1086.97	181.88	186.88	947.86	141.87	247.65	972.99	145.43	296.08	1060.20	275.34	1374.19	0.00	0.00	0.00	1072.92	233.27	1791.39	1081.29	366.03	1784.51	943.58	241.57	1757.85	938.94	361.52	1742.19	589.32	-23.02	78.70	1185.07	0.16	80.51	567.93
7.09000	1064.68	298.76	125.33	1020.47	311.47	139.67	848.82	343.31	122.43	868.13	341.70	180.32	1169.84	183.59	162.39	1122.92	182.39	184.58	979.85	143.40	236.72	1002.42	144.83	287.26	1069.42	276.24	1373.46	0.00	0.00	0.00	1083.17	232.84	1790.67	1091.98	365.57	1784.04	953.99	242.00	1757.04	949.41	361.89	1741.63	588.72	-23.14	78.47	1185.87	0.13	81.05	567.43
7.10000	1066.75	299.61	125.75	1024.97	310.71	139.82	848.82	342.85	122.75	868.58	340.97	180.55	1206.16	184.25	161.88	1158.21	182.75	182.14	1012.72	144.62	225.73	1032.44	145.02	277.85	1080.18	277.02	1372.51	0.00	0.00	0.00	1095.14	233.10	1789.34	1102.59	365.33	1783.37	964.30	241.59	1755.92	959.94	362.10	1740.94	588.36	-22.96	78.52	1186.02	-0.39	81.53	566.63
7.11000	1066.43	300.36	125.54	1024.30	309.02	137.48	848.91	342.89	123.22	868.92	340.09	180.75	1244.39	183.94	161.90	1193.77	182.97	180.04	1045.94	145.60	214.61	1062.96	145.45	268.24	1090.05	278.04	1371.54	0.00	0.00	0.00	1104.78	232.61	1788.32	1113.10	366.13	1782.27	974.71	241.41	1754.78	970.60	362.07	1740.17	590.36	-22.56	79.03	1184.38	-0.85	81.47	567.85
7.12000	1065.61	300.36	124.86	1026.58	306.78	132.90	849.06	342.31	123.59	869.13	340.19	181.31	1279.89	185.59	162.16	1230.98	183.30	178.22	1079.65	146.12	203.63	1093.87	145.38	258.53	1099.43	278.77	1370.36	0.00	0.00	0.00	1115.42	232.02	1786.89	1124.21	365.06	1781.38	985.15	240.37	1753.38	981.32	361.92	1739.26	590.06	-22.66	79.16	1184.47	-1.32	81.89	567.93
7.13000	1066.82	301.08	124.73	1027.30	305.59	131.53	849.28	341.72	124.01	869.43	339.43	181.64	1315.39	185.75	159.88	1269.79	183.92	174.07	1113.23	146.44	192.94	1124.87	146.00	248.62	1109.59	279.60	1369.12	0.00	0.00	0.00	1126.82	232.93	1785.31	1134.80	365.73	1779.99	996.08	240.76	1752.04	992.03	362.15	1738.14	589.38	-23.17	78.75	1184.15	-1.75	81.77	567.13
7.14000	1070.05	303.78	118.39	1026.37	304.95	130.44	849.29	341.42	124.63	869.71	339.76	182.52	1351.01	186.45	158.28	1304.25	184.60	170.45	1146.65	146.31	182.84	1156.20	147.10	238.76	1119.83	280.19	1367.77	0.00	0.00	0.00	1135.95	232.09	1783.76	1145.50	365.51	1778.52	1006.96	240.90	1750.62	1002.75	362.09	1736.88	588.55	-22.83	78.38	1182.80	-2.41	81.23	568.07
7.15000	1069.89	303.84	118.01	1026.55	303.73	130.09	849.54	340.88	125.39	870.24	338.44	182.76	1384.81	188.00	155.75	1337.84	185.77	166.51	1180.01	146.03	173.18	1187.36	147.14	229.60	1130.32	280.92	1366.33	0.00	0.00	0.00	1149.08	232.10	1781.71	1156.37	364.76	1777.02	1017.76	240.95	1749.01	1013.36	361.85	1735.52	589.60	-22.85	78.77	1183.98	-2.12	81.36	567.87
7.16000	1070.37	303.98	117.79	1025.58	303.93	128.90	849.88	340.40	126.18	870.67	338.34	183.52	1417.03	189.11	152.47	1370.98	185.92	161.83	1212.85	145.75	164.16	1218.29	146.26	221.00	1141.69	281.32	1364.69	0.00	0.00	0.00	1158.99	231.55	1779.87	1166.88	365.14	1775.02	1028.58	240.59	1747.24	1024.00	361.59	1733.93	590.40	-23.13	79.20	1186.32	-1.78	81.10	567.21
7.17000	1070.52	304.41	117.38	1026.32	304.43	129.48	850.10	340.14	127.00	871.31	337.60	184.05	1448.81	190.55	148.89	1402.65	187.61	158.10	1245.35	145.51	155.80	1248.99	145.00	213.26	1151.23	281.80	1362.96	0.00	0.00	0.00	1168.79	231.61	1777.96	1177.68	364.66	1773.15	1039.14	239.78	1745.18	1034.66	361.46	1732.14	589.16	-23.39	78.66	1187.14	-1.28	80.60	567.65
7.18000	1071.41	304.30	117.35	1025.11	303.19	128.44	850.43	339.31	127.70	871.99	337.29	184.75	1480.75	191.39	145.35	1431.61	189.51	154.25	1276.62	145.32	148.28	1278.74	144.01	206.18	1162.38	282.21	1361.06	0.00	0.00	0.00	1179.64	230.96	1775.70	1188.64	364.11	1771.19	1049.96	239.62	1743.02	1045.52	361.07	1730.26	589.98	-22.75	79.11	1187.49	-1.55	80.50	566.74
7.19000	1071.37	304.43	116.76	1026.70	303.60	127.75	850.71	339.68	128.82	872.80	337.05	185.48	1509.48	192.96	142.12	1458.96	188.42	152.62	1306.37	144.57	141.80	1307.32	143.60	199.85	1173.22	282.58	1359.10	0.00	0.00	0.00	1191.58	231.46	1773.41	1199.24	364.54	1768.84	1060.82	239.41	1740.76	1056.46	360.65	1728.17	590.32	-23.21	78.90	1188.18	-1.68	80.43	567.26
7.20000	1070.66	304.71	116.12	1027.57	303.01	127.98	851.21	338.55	129.45	873.60	337.68	186.63	1538.21	194.24	139.29	1488.01	188.88	150.29	1335.18	143.98	136.13	1334.50	141.94	194.71	1184.95	282.67	1357.06	0.00	0.00	0.00	1201.19	230.80	1771.15	1210.24	363.93	1766.50	1071.85	238.93	1738.41	1067.43	360.35	1725.92	590.94	-22.93	79.27	1187.80	-1.64	80.11	567.66
7.21000	1071.87	305.23	116.02	1026.80	302.90	127.56	851.55	339.20	130.75	874.59	337.03	187.29	1564.17	195.39	136.90	1511.91	189.36	146.90	1362.36	143.04	131.40	1360.67	141.09	190.14	1195.52	283.03	1354.97	0.00	0.00	0.00	1211.52	228.90	1768.71	1221.03	364.12	1764.09	1083.10	239.04	1735.90	1078.34	360.00	1723.55	591.60	-22.49	79.56	1189.08	-0.90	80.32	567.47
7.22000	1071.79	305.44	115.59	1027.51	303.52	126.73	851.97	338.94	131.84	875.72	336.30	188.09	1589.19	196.88	135.62	1536.86	189.59	145.24	1387.71	142.15	127.37	1385.04	140.07	186.25	1207.32	283.15	1352.65	0.00	0.00	0.00	1223.10	228.55	1766.22	1232.15	362.93	1761.73	1093.98	238.37	1733.21	1089.50	359.04	1721.19	590.80	-22.80	79.15	1188.30	-0.85	80.21	567.21
7.23000	1072.27	305.07	115.48	1028.53	303.87	127.14	852.41	339.10	133.26	876.78	336.76	189.37	1612.05	196.77	133.82	1561.24	189.97	144.30	1411.31	141.84	123.70	1407.22	138.88	183.03	1218.93	283.15	1350.44	0.00	0.00	0.00	1232.62	227.72	1763.66	1243.10	362.10	1759.46	1105.05	238.40	1730.50	1100.64	358.07	1718.71	591.00	-22.78	79.13	1187.78	-1.60	79.92	568.14
7.24000	1072.62	305.69	115.03	1029.43	304.16	126.65	853.07	339.24	134.85	878.12	336.50	190.68	1632.90	196.13	132.51	1581.74	189.46	142.86	1432.83	141.28	120.54	1427.67	137.80	180.29	1229.72	283.09	1348.13	0.00	0.00	0.00	1243.16	226.55	1761.03	1254.20	361.42	1756.94	1116.00	237.50	1727.63	1111.77	357.34	1716.12	590.82	-23.30	79.25	1187.34	-1.45	80.12	567.85
7.25000	1072.95	305.49	114.93	1029.87	304.82	126.70	853.69	339.39	136.63	879.44	337.00	192.25	1652.39	196.42	131.67	1601.19	188.84	141.30	1451.91	140.83	117.53	1446.07	137.69	177.48	1242.04	283.04	1345.77	0.00	0.00	0.00	1255.17	226.00	1758.36	1265.37	360.56	1754.40	1126.93	236.66	1724.67	1123.12	356.31	1713.55	591.48	-23.51	79.45	1187.65	-1.61	79.98	567.26
7.26000	1072.41	305.67	114.33	1031.23	303.47	127.14	854.59	338.71	138.34	881.06	337.17	193.95	1669.62	194.26	129.07	1618.10	188.25	139.00	1468.70	140.91	114.61	1462.48	138.88	174.19	1254.81	282.91	1343.48	0.00	0.00	0.00	1268.02	224.79	1755.46	1276.68	359.30	1751.91	1138.17	236.32	1721.90	1134.55	355.06	1711.00	590.60	-23.18	79.06	1187.68	-2.15	79.53	566.92
7.27000	1072.76	305.73	114.35	1030.01	304.73	126.48	855.34	339.57	140.82	882.62	336.99	195.74	1685.09	193.63	126.31	1633.49	187.50	136.03	1483.52	141.93	111.20	1476.56	139.35	170.88	1266.14	282.70	1341.15	0.00	0.00	0.00	1280.42	224.13	1752.64	1287.67	358.74	1749.23	1149.41	235.57	1719.02	1145.78	354.21	1708.30	589.18	-22.88	78.77	1187.43	-1.05	79.68	568.18
7.28000	1074.12	305.56	114.71	1031.43	305.06	126.59	856.45	338.74	142.91	884.39	337.23	197.82	1698.05	192.84	122.59	1646.15	186.57	132.07	1495.59	143.08	107.05	1488.68	140.89	166.57	1278.47	282.33	1338.88	0.00	0.00	0.00	1290.43	222.66	1749.88	1299.21	356.65	1746.76	1160.62	234.31	1716.06	1157.09	352.57	1705.59	589.03	-22.58	78.56	1187.69	-0.69	79.91	567.21
7.29000	1073.65	306.32	114.21	1031.70	304.81	125.89	857.58	339.15	145.81	886.41	337.56	200.19	1708.57	190.41	117.72	1657.22	185.46	127.69	1505.19	144.40	102.10	1498.72	142.75	161.42	1291.09	281.88	1336.69	0.00	0.00	0.00	1300.04	220.56	1747.25	1310.32	355.59	1744.14	1172.22	233.70	1713.07	1168.36	351.10	1702.82	588.94	-22.40	78.44	1187.35	-0.77	79.87	567.75
7.30000	1073.12	306.10	114.11	1032.71	305.66	125.86	858.91	339.34	148.64	888.50	338.22	202.78	1717.19	188.40	111.70	1666.05	184.57	122.19	1512.90	146.59	96.25	1506.32	143.61	156.20	1304.15	281.32	1334.39	0.00	0.00	0.00	1311.48	219.25	1744.41	1321.50	353.73	1741.59	1183.76	232.58	1710.08	1179.58	349.73	1700.02	588.66	-22.88	78.56	1186.96	-1.23	79.20	568.43
7.31000	1074.14	306.00	114.53	1032.42	305.00	124.72	860.33	339.77	151.84	890.77	339.21	205.88	1723.46	187.38	104.40	1676.77	187.11	109.50	1518.79	149.22	89.90	1512.46	145.19	150.40	1316.62	280.78	1332.13	0.00	0.00	0.00	1323.77	218.11	1741.56	1332.71	352.05	1738.90	1194.85	229.98	1706.79	1190.85	348.28	1697.16	588.77	-23.03	78.62	1187.07	-1.24	79.43	567.95
7.32000	1074.41	306.31	114.44	1033.55	306.47	124.06	861.96	340.77	155.68	893.57	339.66	208.92	1727.48	187.64	96.60	1681.63	187.48	100.32	1522.71	151.24	83.74	1517.33	147.37	144.19	1329.68	280.21	1329.87	0.00	0.00	0.00	1334.72	216.62	1738.66	1344.25	349.66	1736.34	1206.50	229.16	1703.69	1202.27	346.65	1694.26	589.61	-22.84	78.64	1187.39	-1.12	79.35	566.59
7.33000	1073.75	307.21	113.84	1033.70	304.36	124.42	864.22	340.92	159.59	896.70	340.33	212.34	1729.65	188.69	85.84	1684.59	187.57	91.18	1525.00	152.86	77.58	1521.21	149.85	137.63	1343.11	279.28	1327.58	0.00	0.00	0.00	1345.95	214.62	1735.65	1355.97	347.31	1733.61	1217.83	227.00	1700.22	1213.73	345.10	1691.29	588.68	-22.94	78.43	1188.27	-1.90	79.55	566.77
7.34000	1075.01	307.08	113.92	1033.67	305.78	123.87	866.49	341.08	163.83	900.36	340.82	216.02	1731.33	189.54	75.37	1686.51	189.92	81.05	1526.20	155.07	71.02	1523.60	151.57	131.20	1356.81	278.29	1325.28	0.00	0.00	0.00	1357.44	212.54	1732.37	1367.20	345.80	1730.68	1229.64	225.88	1696.85	1225.43	342.86	1688.22	588.52	-23.30	78.33	1187.87	-2.36	79.55	567.35
7.35000	1074.17	307.17	114.03	1034.66	306.09	123.11	869.37	340.74	168.44	904.42	342.03	220.23	1732.24	195.11	64.62	1682.33	191.26	77.10	1525.64	156.44	64.75	1524.67	153.98	124.97	1370.09	277.31	1322.72	0.00	0.00	0.00	1367.50	209.98	1728.98	1378.69	343.31	1727.65	1240.90	223.28	1692.97	1236.98	340.91	1684.93	589.51	-22.47	78.63	1188.18	-1.47	79.63	567.36
7.36000	1073.92	307.20	114.24	1035.98	306.34	122.61	872.57	341.03	173.85	909.09	342.24	224.51	1733.27	204.25	57.35	1680.82	199.40	71.40	1526.08	157.43	60.15	1524.56	157.27	119.53	1384.88	276.43	1320.13	0.00	0.00	0.00	1380.48	208.51	1725.24	1390.35	341.25	1724.39	1252.38	221.43	1688.99	1248.57	339.03	1681.41	589.93	-22.72	78.48	1187.98	-1.12	79.57	566.24
7.37000	1074.01	307.25	114.21	1035.11	307.25	121.92	876.48	341.10	179.83	914.65	342.88	229.37	1731.52	210.59	52.37	1678.71	205.53	67.20	1524.57	159.58	56.30	1523.50	162.42	113.90	1398.86	275.51	1317.33	0.00	0.00	0.00	1392.15	207.03	1721.60	1402.16	338.55	1721.27	1263.97	219.95	1684.84	1260.21	337.10	1677.67	588.58	-23.06	78.22	1188.10	-1.32	79.20	567.52
7.38000	1074.08	307.65	114.17	1038.79	306.15	121.81	881.42	341.41	186.65	921.36	343.44	234.70	1732.18	212.34	50.95	1680.63	207.49	63.35	1521.70	162.90	51.59	1519.82	167.62	108.83	1412.75	274.40	1314.24	0.00	0.00	0.00	1403.09	204.94	1718.54	1413.44	337.24	1718.13	1275.63	219.11	1680.70	1272.00	335.15	1673.97	589.71	-22.82	78.66	1187.70	-1.30	79.06	566.97
7.39000	1074.51	307.31	114.62	1045.22	305.82	122.42	887.55	340.55	193.79	929.34	343.62	240.40	1733.15	212.45	48.64	1678.37	208.62	64.42	1520.86	165.21	49.23	1518.89	172.50	105.12	1427.96	273.37	1311.14	0.00	0.00	0.00	1414.20	202.28	1715.70	1425.21	334.96	1715.50	1287.11	217.52	1676.81	1283.85	333.50	1670.36	589.50	-22.93	78.66	1188.15	-1.47	79.21	566.55
7.40000	1073.80	307.67	114.49	1049.69	307.93	117.13	895.04	339.98	201.81	938.93	345.12	246.93	1734.30	213.36	45.60	1681.46	209.72	60.31	1521.10	168.44	47.83	1520.04	175.17	102.71	1442.48	272.45	1307.98	0.00	0.00	0.00	1424.71	200.16	1712.93	1437.13	332.39	1713.03	1298.51	215.28	1673.02	1295.87	331.41	1666.93	589.23	-22.25	78.66	1187.79	-0.74	79.39	565.60
7.41000	1074.09	308.26	114.41	1051.89	305.89	117.52	904.16	339.72	210.76	950.48	345.84	253.35	1735.32	214.64	42.99	1683.59	210.30	58.27	1521.11	171.56	47.25	1521.82	179.77	100.43	1456.03	271.38	1304.77	0.00	0.00	0.00	1436.63	198.25	1710.63	1448.78	330.36	1710.70	1310.46	213.82	1669.52	1307.85	329.21	1663.53	589.34	-22.82	78.35	1187.90	-0.73	79.31	566.56
7.42000	1073.82	308.09	114.32	1054.62	304.49	118.32	915.10	339.41	220.43	964.07	346.60	259.66	1735.00	213.29	44.08	1684.25	212.35	57.79	1520.78	173.66	46.81	1522.06	182.92	98.83	1469.84	270.45	1301.83	0.00	0.00	0.00	1448.73	196.61	1708.31	1460.00	328.72	1708.32	1322.28	211.99	1666.05	1319.80	327.15	1660.08	589.66	-22.77	78.53	1189.06	-0.82	79.57	566.48
7.43000	1074.90	308.60	113.69	1058.23	304.16	119.59	928.37	339.35	230.78	979.76	348.44	266.23	1735.33	213.03	43.53	1684.30	212.83	57.13	1520.41	174.81	45.80	1522.55	185.32	96.80	1484.98	269.75	1299.11	0.00	0.00	0.00	1460.34	194.04	1706.06	1471.14	327.73	1705.99	1334.21	210.14	1662.38	1331.68	325.19	1656.62	589.16	-22.61	78.40	1188.70	-0.42	79.57	566.58
7.44000	1079.06	308.26	113.70	1069.75	306.08	127.73	943.17	340.28	242.33	997.18	349.57	272.79	1735.66	213.24	43.27	1684.26	212.87	56.78	1520.04	174.62	44.82	1523.16	184.78	95.25	1498.43	269.65	1296.72	0.00	0.00	0.00	1471.06	191.73	1703.83	1482.66	325.64	1703.94	1346.46	208.53	1658.88	1343.52	323.20	1653.34	590.70	-22.42	78.62	1188.96	-0.56	79.62	567.80
7.45000	1078.12	309.67	114.48	1062.24	306.38	128.19	959.33	342.00	254.96	1015.60	351.72	280.47	1735.30	213.38	42.88	1684.14	212.75	56.63	1519.87	173.67	43.82	1523.73	182.61	94.32	1511.42	269.59	1294.35	0.00	0.00	0.00	1483.44	190.74	1701.70	1494.11	324.13	1702.13	1358.61	206.97	1655.48	1355.48	321.28	1650.41	590.09	-22.56	78.56	1188.47	-0.32	79.10	566.53
7.46000	1086.27	312.40	113.32	1062.93	309.29	133.63	976.30	344.24	268.11	1034.61	354.39	289.04	1735.74	213.16	43.05	1683.51	212.50	56.54	1519.81	172.88	43.08	1524.35	181.87	93.58	1525.21	269.71	1292.24	0.00	0.00	0.00	1495.04	189.42	1699.94	1505.81	321.77	1700.76	1370.68	205.29	1652.41	1367.37	319.61	1647.99	589.95	-22.80	78.44	1188.32	-0.04	79.13	566.04
7.47000	1100.32	317.42	113.02	1076.31	313.96	138.51	994.76	344.85	279.42	1054.09	355.53	297.77	1734.83	213.60	42.71	1683.78	212.23	56.49	1519.64	172.03	42.92	1525.11	180.73	93.49	1536.50	269.89	1290.26	0.00	0.00	0.00	1505.82	186.78	1698.33	1517.42	320.16	1699.84	1383.14	204.94	1650.11	1379.13	318.39	1646.25	589.54	-22.66	78.40	1186.55	0.09	79.11	566.35
7.48000	1117.05	324.14	116.75	1099.36	318.98	142.63	1014.67	344.55	288.99	1074.60	356.65	306.59	1735.31	213.36	42.57	1683.71	211.84	56.14	1519.93	172.09	42.77	1525.71	179.91	93.65	1548.39	270.19	1288.62	0.00	0.00	0.00	1519.28	186.18	1697.01	1529.18	318.84	1699.35	1395.08	203.66	1648.35	1390.93	317.15	1645.35	590.98	-22.11	79.01	1186.70	0.72	79.26	566.36
7.49000	1134.94	331.65	120.43	1117.22	325.78	147.09	1037.74	345.15	297.37	1097.65	357.12	313.72	1735.31	213.77	42.69	1683.80	212.14	56.23	1520.22	172.53	42.82	1526.21	179.76	94.00	1558.92	270.70	1287.41	0.00	0.00	0.00	1530.48	184.51	1696.12	1540.90	317.75	1699.12	1406.99	202.51	1647.42	1402.56	316.13	1645.17	590.71	-22.21	78.81	1184.96	0.28	78.88	566.24
7.50000	1157.35	337.93	123.97	1136.15	331.13	153.92	1062.28	346.50	303.69	1121.84	358.17	319.09	1735.29	213.69	42.40	1683.96	212.59	56.55	1520.20	172.34	43.31	1527.00	180.32	94.02	1570.00	271.37	1286.79	0.00	0.00	0.00	1543.25	184.08	1695.58	1552.71	317.04	1699.34	1418.76	201.46	1647.41	1414.27	315.12	1645.70	589.90	-22.15	78.33	1186.61	0.62	79.49	567.19
7.51000	1181.95	342.70	126.76	1160.22	335.80	157.25	1087.90	348.55	307.82	1147.12	360.28	323.06	1735.75	213.50	42.35	1684.01	212.87	56.40	1520.24	172.68	43.65	1527.70	180.97	94.16	1580.09	272.13	1286.82	0.00	0.00	0.00	1554.34	183.69	1696.09	1553.97	313.93	1704.47	1430.76	200.82	1648.11	1426.01	314.05	1646.92	589.53	-22.20	78.43	1185.67	0.68	79.12	567.57
7.52000	1208.19	346.04	128.35	1185.65	338.88	158.73	1113.61	350.78	309.59	1173.25	361.26	324.64	1735.53	213.53	42.08	1683.74	212.84	56.07	1520.29	172.73	44.22	1527.63	180.05	95.13	1589.36	272.86	1287.74	0.00	0.00	0.00	1566.83	182.39	1696.65	1562.66	313.32	1706.23	1442.54	200.23	1649.56	1437.50	313.56	1648.60	590.15	-22.56	78.62	1185.36	0.84	79.29	566.80
7.53000	1236.39	347.71	128.56	1216.79	340.29	160.12	1139.39	353.45	309.08	1198.93	364.14	324.96	1735.64	213.79	42.30	1684.40	212.20	55.88	1520.71	173.54	44.45	1528.37	180.87	95.30	1599.43	273.52	1289.35	0.00	0.00	0.00	1579.10	182.82	1697.86	1574.03	313.26	1707.50	1454.24	199.52	1651.54	1448.99	312.89	1650.75	590.72	-22.33	78.63	1187.20	-0.49	78.77	567.10
7.54000	1267.29	347.87	127.76	1244.15	341.48	158.52	1166.00	356.78	305.81	1225.60	366.18	322.66	1735.94	213.71	42.41	1685.08	212.10	56.08	1520.74	173.39	45.04	1528.62	181.11	95.84	1609.51	274.22	1291.42	0.00	0.00	0.00	1590.67	183.09	1699.21	1584.60	313.23	1708.98	1465.94	199.46	1654.03	1460.44	312.35	1653.30	589.80	-22.41	78.39	1187.80	-0.36	79.06	567.86
7.55000	1301.55	346.61	126.61	1278.34	341.13	157.35	1193.45	360.09	300.09	1252.90	368.64	318.77	1735.72	213.58	42.25	1685.51	211.85	56.00	1520.75	173.33	45.57	1529.07	181.46	96.32	1620.08	275.06	1293.93	0.00	0.00	0.00	1602.63	183.01	1700.69	1608.08	316.82	1705.32	1477.57	199.12	1656.71	1471.64	312.27	1655.94	589.33	-22.27	78.40	1187.16	-0.18	78.78	567.49
7.56000	1336.34	344.80	124.31	1312.23	340.48	154.60	1221.39	363.59	292.43	1280.47	371.61	313.45	1736.02	213.48	42.45	1685.05	211.44	55.73	1520.80	173.51	46.16	1529.09	181.37	97.11	1630.63	275.61	1296.68	0.00	0.00	0.00	1615.11	184.12	1702.45	1623.03	316.75	1705.81	1489.13	198.89	1659.66	1482.78	312.31	1658.71	589.44	-22.63	78.21	1186.82	0.66	78.77	566.67
7.57000	1371.84	343.01	121.11	1346.26	339.84	150.41	1250.40	366.48	282.71	1308.92	374.38	306.56	1736.03	213.21	42.41	1684.80	211.47	55.68	1520.96	173.43	46.96	1529.27	181.50	97.88	1642.02	276.08	1299.56	0.00	0.00	0.00	1626.17	184.37	1704.36	1634.54	316.97	1707.25	1500.65	198.87	1662.71	1493.95	312.43	1661.42	590.13	-22.59	78.44	1187.20	0.20	78.75	566.97
7.58000	1409.76	341.85	117.70	1380.87	339.48	145.34	1280.19	368.92	271.45	1337.58	376.75	298.31	1735.14	213.35	42.21	1684.56	211.40	55.67	1521.13	173.90	47.59	1529.23	181.58	98.79	1652.60	276.55	1302.21	0.00	0.00	0.00	1637.73	184.82	1706.11	1646.06	318.07	1708.51	1512.03	199.02	1665.54	1505.09	312.82	1663.89	590.12	-22.61	78.44	1187.68	0.10	78.96	566.18
7.59000	1448.39	341.52	113.46	1421.01	339.44	140.97	1311.52	370.92	259.01	1367.00	378.82	288.96	1735.16	213.01	41.95	1685.47	211.12	55.93	1521.35	174.07	48.54	1529.56	182.25	99.68	1662.78	276.67	1304.65	0.00	0.00	0.00	1648.43	186.02	1707.90	1657.67	318.68	1709.63	1523.62	199.86	1668.45	1516.21	313.44	1666.09	590.03	-22.19	78.53	1187.28	0.22	79.04	567.32
7.60000	1487.07	342.11	108.48	1457.44	340.46	134.34	1342.80	373.73	245.87	1397.48	380.33	278.38	1735.30	212.75	41.72	1685.63	210.88	55.67	1521.56	174.48	49.51	1529.68	182.80	100.72	1673.53	276.78	1306.80	0.00	0.00	0.00	1660.37	187.33	1709.54	1669.33	319.16	1710.80	1535.00	200.45	1670.82	1527.26	314.18	1667.99	590.81	-22.22	78.89	1187.50	-0.29	79.35	567.55
7.61000	1529.58	343.92	104.10	1495.50	342.61	127.64	1374.91	377.00	232.22	1428.45	382.02	267.14	1736.08	212.70	42.04	1685.83	210.44	55.52	1521.83	174.96	50.52	1529.64	182.52	102.21	1682.91	276.83	1308.67	0.00	0.00	0.00	1672.16	188.07	1710.80	1680.72	319.68	1711.71	1546.47	201.42	1672.89	1538.39	314.91	1669.47	590.83	-22.63	78.72	1187.04	0.11	79.24	566.99
7.62000	1570.23	347.43	98.48	1538.38	345.57	121.76	1407.87	380.15	217.94	1460.13	383.73	255.19	1735.67	212.95	41.87	1685.94	210.90	55.80	1522.06	175.00	51.71	1529.75	182.53	103.60	1693.76	277.07	1310.21	0.00	0.00	0.00	1682.80	189.28	1712.11	1691.34	321.88	1712.30	1557.70	202.17	1674.37	1549.52	315.68	1670.57	591.27	-23.22	78.71	1187.60	-0.78	79.11	566.93
7.63000	1613.52	352.18	93.57	1578.53	349.56	114.57	1442.34	382.71	202.76	1492.23	385.75	242.79	1735.69	213.24	41.86	1686.00	210.85	55.69	1522.39	175.44	52.72	1530.11	182.84	104.95	1704.73	277.36	1311.29	0.00	0.00	0.00	1694.37	190.41	1713.51	1702.79	322.67	1712.89	1569.01	203.36	1675.61	1560.70	316.61	1671.19	589.43	-23.34	78.18	1188.30	-0.82	79.19	566.59
7.64000	1656.05	357.51	88.73	1620.76	354.20	107.78	1477.58	385.41	187.26	1524.50	388.70	230.20	1736.39	213.36	42.10	1683.78	211.18	58.38	1522.86	176.35	53.41	1530.63	183.49	105.94	1715.38	277.74	1312.09	0.00	0.00	0.00	1703.49	191.93	1714.96	1714.08	323.61	1713.27	1580.19	204.53	1676.33	1571.87	317.74	1671.45	589.71	-23.44	77.94	1188.90	-0.37	79.24	565.96
7.65000	1699.48	363.05	84.56	1664.24	359.15	102.08	1513.55	388.62	171.44	1557.87	391.62	217.19	1733.01	213.73	46.58	1684.26	211.23	58.90	1523.10	176.33	54.49	1530.44	183.29	107.18	1726.34	278.19	1312.37	0.00	0.00	0.00	1715.95	193.13	1715.38	1724.96	325.55	1713.30	1591.15	205.49	1676.55	1583.12	318.90	1671.25	590.30	-22.89	77.99	1189.19	-0.60	78.91	565.98
7.66000	1743.85	368.88	81.40	1707.06	364.37	96.47	1551.09	391.23	154.83	1592.31	394.38	203.84	1733.40	213.86	47.07	1683.60	210.97	58.59	1523.45	176.76	55.29	1530.96	183.57	108.13	1736.87	278.57	1312.33	0.00	0.00	0.00	1727.91	194.49	1715.64	1736.03	326.78	1713.28	1602.28	206.89	1676.35	1594.42	320.02	1670.68	589.43	-23.18	78.23	1189.31	-0.50	79.30	565.92
7.67000	1787.96	374.80	78.78	1751.19	369.73	91.88	1590.62	393.01	138.11	1627.49	397.11	190.36	1733.22	213.77	46.79	1683.13	210.83	58.42	1523.72	176.78	56.13	1531.63	184.37	108.84	1748.49	278.98	1311.87	0.00	0.00	0.00	1737.46	195.53	1715.97	1733.90	326.29	1718.59	1613.43	208.40	1675.81	1605.52	321.33	1669.72	588.71	-23.22	77.95	1188.49	-0.22	79.28	566.48
7.68000	1833.60	380.84	77.75	1795.68	375.20	88.30	1630.81	394.96	121.53	1663.67	400.16	176.81	1732.59	213.61	46.41	1683.11	210.70	58.34	1523.72	176.67	57.05	1532.26	184.65	109.74	1758.88	279.38	1310.99	0.00	0.00	0.00	1749.01	198.00	1715.89	1742.08	327.44	1719.29	1624.50	209.63	1674.91	1616.75	322.35	1668.47	588.92	-22.76	78.08	1188.80	-0.62	79.33	566.54
7.69000	1878.59	386.81	77.57	1842.53	379.56	81.95	1671.43	399.09	106.23	1700.75	404.04	163.78	1732.45	213.49	46.17	1682.57	210.56	57.99	1524.08	176.85	57.93	1532.80	184.63	110.55	1770.07	279.82	1309.81	0.00	0.00	0.00	1759.50	198.78	1715.66	1753.54	329.00	1718.47	1635.96	211.72	1673.76	1627.92	323.64	1666.88	589.34	-22.77	78.27	1188.75	-0.57	79.26	566.99
7.70000	1921.97	392.94	77.98	1886.66	386.00	80.58	1713.65	402.83	91.74	1739.28	406.85	151.00	1732.86	213.45	46.11	1685.19	210.44	55.24	1524.50	177.35	58.62	1533.12	184.00	111.57	1781.48	280.45	1308.20	0.00	0.00	0.00	1771.07	200.39	1715.02	1764.27	330.45	1717.47	1647.48	213.86	1672.41	1639.23	325.08	1665.07	589.16	-22.26	78.33	1187.55	-0.17	79.31	565.51
7.71000	1966.41	399.58	76.98	1931.02	390.60	79.67	1756.03	407.56	78.95	1777.71	410.36	139.68	1736.41	212.78	40.89	1685.14	210.23	54.52	1524.67	177.41	59.58	1534.56	185.90	111.60	1793.12	281.11	1306.38	0.00	0.00	0.00	1782.08	201.46	1714.22	1775.44	332.48	1716.10	1658.59	215.00	1670.62	1650.63	326.62	1663.06	589.52	-22.32	78.54	1187.01	-0.46	79.04	566.46
7.72000	2009.67	405.09	80.83	1973.85	395.70	80.69	1799.02	412.06	68.31	1817.33	412.79	129.74	1736.29	212.20	39.84	1685.69	210.15	54.51	1525.01	177.78	60.36	1535.19	185.93	112.63	1805.06	281.68	1304.36	0.00	0.00	0.00	1792.34	203.60	1713.43	1799.12	335.95	1708.83	1670.22	217.12	1668.71	1662.12	328.07	1660.89	589.69	-21.94	78.56	1187.41	-0.69	78.91	566.60
7.73000	2052.42	410.44	86.94	2015.33	401.14	85.10	1842.02	416.83	59.58	1855.57	417.67	122.54	1735.83	212.39	39.65	1685.80	209.67	54.13	1525.31	177.94	61.28	1535.80	186.18	113.43	1816.11	282.50	1302.23	0.00	0.00	0.00	1804.63	206.30	1712.19	1813.55	337.68	1705.88	1681.74	219.10	1666.61	1673.68	329.52	1658.53	589.74	-22.59	78.26	1187.90	-0.01	79.14	566.01
7.74000	2093.37	414.51	95.64	2058.17	407.11	87.79	1884.35	421.57	53.38	1893.61	420.98	116.88	1736.26	212.36	39.62	1686.95	209.04	54.00	1525.57	177.72	62.28	1536.51	185.84	114.48	1827.49	283.33	1299.75	0.00	0.00	0.00	1815.37	208.12	1710.75	1824.50	340.59	1704.03	1693.27	220.96	1664.38	1685.16	331.36	1656.05	590.48	-22.34	78.66	1187.83	-0.24	79.17	566.91
7.75000	2132.64	418.14	105.80	2096.03	409.29	95.75	1926.01	424.81	49.18	1930.53	424.55	113.67	1736.36	211.93	39.27	1686.17	209.44	53.81	1526.07	178.02	63.13	1536.93	185.16	115.72	1839.14	284.15	1297.26	0.00	0.00	0.00	1827.17	210.20	1709.20	1836.00	342.18	1702.06	1704.98	223.25	1662.02	1696.56	333.63	1653.45	590.69	-22.56	78.62	1188.72	-0.15	79.72	568.03
7.76000	2168.73	420.57	117.17	2134.01	412.79	104.60	1965.69	428.02	46.93	1966.22	427.46	111.99	1736.57	211.62	39.07	1686.26	209.50	53.74	1526.61	178.25	64.08	1538.45	186.48	116.31	1850.68	285.11	1294.72	0.00	0.00	0.00	1838.55	211.57	1707.37	1848.11	343.07	1700.24	1716.75	225.39	1659.60	1708.32	335.46	1650.90	589.52	-22.85	78.32	1187.45	-0.50	79.02	567.30
7.77000	2202.18	422.34	128.27	2167.02	414.30	113.36	2002.37	432.11	46.98	1999.38	430.55	111.93	1736.81	211.95	39.21	1687.53	209.07	53.92	1527.25	178.24	65.23	1539.27	185.97	117.68	1862.35	286.13	1292.16	0.00	0.00	0.00	1850.06	213.69	1705.59	1859.44	345.68	1698.06	1728.08	226.85	1657.13	1720.05	337.88	1648.29	590.15	-22.91	78.62	1187.73	-0.41	79.17	567.30
7.78000	2232.03	421.89	139.29	2198.44	414.14	122.76	2036.14	435.06	48.08	2030.41	432.41	112.38	1737.39	211.49	38.96	1687.30	208.29	53.34	1527.85	178.12	66.60	1540.20	185.40	119.31	1874.24	287.24	1289.63	0.00	0.00	0.00	1861.79	215.76	1703.55	1871.11	347.98	1695.91	1739.97	229.23	1654.70	1731.88	340.10	1645.74	589.58	-23.07	78.46	1187.07	-1.24	78.61	568.05
7.79000	2259.04	421.07	148.75	2225.84	415.28	130.56	2067.41	436.55	49.23	2058.34	434.30	113.85	1737.51	210.99	38.39	1687.26	207.96	53.17	1528.45	177.56	68.37	1541.30	184.97	121.22	1885.46	288.51	1287.11	0.00	0.00	0.00	1873.44	217.95	1701.69	1882.45	350.97	1693.50	1751.78	231.71	1652.36	1743.62	342.55	1643.22	589.96	-23.34	78.43	1187.87	-0.45	79.09	569.27
7.80000	2282.36	420.17	155.73	2249.38	413.59	136.49	2094.45	437.79	50.67	2082.65	436.27	115.36	1738.07	211.17	38.58	1688.09	207.64	53.17	1529.34	177.66	70.20	1543.26	185.58	123.01	1897.03	289.92	1284.69	0.00	0.00	0.00	1884.76	220.97	1699.90	1894.55	352.78	1691.29	1763.67	234.30	1650.14	1755.30	345.23	1640.77	588.90	-22.89	78.23	1189.30	-0.12	79.78	569.67
7.81000	2303.70	419.43	160.69	2271.84	413.26	140.53	2117.45	438.50	51.18	2103.85	436.96	115.80	1737.53	211.44	38.34	1688.13	207.96	53.38	1530.56	177.81	72.27	1544.90	185.37	125.17	1909.02	291.52	1282.38	0.00	0.00	0.00	1895.99	223.21	1698.22	1906.10	356.00	1689.10	1775.49	237.20	1648.01	1766.89	348.24	1638.41	589.11	-22.64	78.19	1187.95	-0.85	79.06	569.68
7.82000	2320.90	418.16	162.70	2293.89	412.71	133.41	2135.89	439.42	50.77	2120.50	439.41	120.34	1738.47	211.17	38.23	1688.01	207.79	53.19	1531.73	177.77	74.65	1546.95	185.34	127.66	1921.23	293.30	1280.21	0.00	0.00	0.00	1908.45	226.71	1696.49	1918.27	358.17	1686.97	1787.23	239.93	1646.04	1778.77	351.08	1636.20	590.17	-22.76	78.44	1188.50	-0.35	79.22	569.66
7.83000	2334.61	416.40	161.42	2309.30	409.77	131.39	2151.05	438.76	48.92	2132.83	439.79	118.24	1738.17	211.36	38.04	1688.13	208.37	53.50	1533.13	177.64	77.33	1548.91	184.42	130.59	1933.39	295.17	1278.30	0.00	0.00	0.00	1919.54	229.17	1694.66	1930.42	360.98	1684.97	1798.85	242.62	1644.22	1790.82	353.83	1634.30	590.83	-22.53	78.69	1188.45	-0.40	79.08	569.66
7.84000	2347.14	414.47	158.16	2320.59	408.53	128.31	2161.78	438.80	46.86	2144.95	438.57	115.94	1737.96	211.96	38.11	1687.06	208.03	55.71	1534.80	177.84	80.17	1551.40	184.23	133.43	1945.55	297.34	1276.58	0.00	0.00	0.00	1931.22	232.07	1693.01	1942.03	364.64	1682.85	1810.61	245.65	1642.75	1802.70	356.95	1632.59	589.76	-22.95	78.38	1188.97	-0.24	79.37	569.68
7.85000	2356.49	412.24	151.74	2324.22	407.54	132.43	2170.90	436.66	45.21	2154.23	438.93	114.32	1738.71	211.37	37.65	1686.71	207.96	55.40	1536.56	177.59	83.42	1554.03	183.74	136.73	1957.52	299.78	1275.04	0.00	0.00	0.00	1943.02	234.91	1691.24	1954.77	366.67	1681.23	1822.28	248.56	1641.31	1814.66	360.13	1631.03	589.47	-23.18	78.48	1187.49	-1.01	79.26	569.69
7.86000	2364.16	409.52	143.64	2330.58	404.78	125.10	2175.71	435.89	43.54	2160.66	437.88	110.82	1739.02	211.20	37.42	1687.61	207.81	55.25	1538.75	177.70	86.92	1557.17	183.57	140.25	1969.64	302.42	1273.65	0.00	0.00	0.00	1955.33	239.21	1689.87	1966.17	370.92	1679.16	1834.00	251.82	1639.85	1826.40	363.75	1629.56	589.63	-22.33	78.33	1187.67	-1.02	79.19	569.72
7.87000	2370.07	405.80	133.46	2335.44	402.83	115.34	2179.13	434.67	42.26	2166.49	437.50	108.67	1739.22	211.29	37.11	1688.26	207.62	54.92	1541.31	178.07	90.67	1560.86	183.52	144.01	1982.07	305.20	1272.47	0.00	0.00	0.00	1966.57	242.02	1688.11	1978.89	373.22	1677.75	1845.89	255.84	1638.62	1838.22	367.41	1628.14	589.26	-22.50	78.21	1187.88	-0.80	79.08	569.73
7.88000	2375.99	402.64	122.58	2347.89	403.26	95.71	2181.94	434.13	41.63	2171.40	436.36	105.10	1739.84	210.79	36.69	1688.90	207.36	54.47	1543.97	177.77	94.98	1564.78	183.45	148.08	1994.29	308.09	1271.52	0.00	0.00	0.00	1977.45	245.22	1687.01	1990.92	376.75	1676.07	1857.40	259.38	1637.46	1850.12	371.08	1626.87	590.17	-22.92	78.50	1188.03	-0.41	79.11	569.77
7.89000	2383.21	400.98	113.47	2345.74	398.53	99.25	2184.62	435.08	41.36	2176.75	436.83	103.85	1740.48	210.87	36.51	1689.95	207.27	54.19	1547.25	177.85	99.61	1569.61	183.18	152.45	2006.52	311.00	1270.81	0.00	0.00	0.00	1989.51	248.91	1685.84	2003.32	380.04	1674.70	1869.26	263.81	1636.51	1861.88	375.11	1625.81	589.38	-22.90	78.04	1187.20	-0.11	79.09	569.67
7.90000	2389.58	400.63	104.69	2350.12	397.52	93.31	2187.54	435.40	40.19	2183.09	437.63	103.54	1740.52	210.67	36.38	1691.56	207.10	54.03	1551.16	177.87	104.79	1575.27	183.55	157.00	2019.84	314.11	1270.47	0.00	0.00	0.00	2002.66	252.63	1685.17	2014.60	384.37	1673.85	1880.55	267.25	1635.82	1873.61	378.85	1625.18	589.60	-22.45	78.35	1187.90	-0.63	79.37	569.70
7.91000	2394.02	400.14	96.69	2351.21	400.01	89.52	2188.65	437.88	40.12	2186.53	439.07	103.22	1740.19	211.06	36.73	1693.09	207.19	53.65	1555.70	178.03	110.62	1581.89	183.80	162.16	2032.37	317.30	1270.50	0.00	0.00	0.00	2013.74	256.38	1685.26	2026.24	388.43	1673.62	1892.02	271.66	1635.91	1885.17	382.91	1625.12	589.60	-22.62	78.37	1188.78	-0.07	79.60	569.72
7.92000	2398.32	401.58	89.17	2352.65	399.60	88.90	2188.15	440.37	40.52	2190.95	438.72	103.50	1739.81	211.50	37.47	1695.22	207.41	53.53	1560.97	178.67	117.04	1589.38	184.17	167.79	2045.25	320.55	1271.11	0.00	0.00	0.00	2024.77	260.27	1685.87	2037.59	393.17	1673.77	1903.63	276.06	1636.56	1896.79	386.99	1625.59	589.11	-22.49	78.12	1189.47	0.05	79.54	569.77
7.93000	2400.14	401.02	83.28	2354.79	399.62	85.32	2187.40	442.45	39.47	2194.21	439.14	104.05	1740.07	211.46	38.19	1696.64	207.71	53.10	1567.48	180.48	123.73	1598.00	185.48	173.76	2057.87	323.75	1272.31	0.00	0.00	0.00	2036.26	264.42	1686.72	2049.32	397.23	1674.07	1915.17	280.50	1637.68	1908.59	391.05	1626.44	588.88	-22.44	78.15	1188.51	-0.41	79.28	569.79
7.94000	2401.99	398.98	77.62	2358.20	399.70	77.11	2188.56	441.06	38.95	2195.55	439.25	104.08	1739.76	210.93	38.32	1698.26	208.15	53.05	1574.81	181.95	131.24	1607.47	186.12	180.16	2070.69	326.95	1274.08	0.00	0.00	0.00	2047.76	269.06	1687.79	2061.70	400.26	1674.98	1926.43	284.68	1639.04	1919.95	395.43	1627.50	590.92	-22.49	78.71	1188.81	-0.23	79.31	569.75
7.95000	2402.68	397.76	73.55	2359.49	398.94	74.85	2189.25	440.75	39.03	2197.46	438.14	103.91	1739.24	212.01	39.04	1700.80	208.62	53.78	1583.55	184.28	139.14	1618.44	187.32	186.72	2083.94	330.07	1276.25	0.00	0.00	0.00	2058.89	272.96	1689.17	2073.34	404.02	1676.17	1937.55	288.34	1640.55	1931.14	399.87	1628.67	589.67	-22.26	78.28	1188.07	-0.93	78.93	569.68
7.96000	2403.79	398.76	70.65	2359.50	398.56	74.50	2190.30	440.75	39.24	2198.21	438.37	103.82	1740.79	211.14	38.73	1703.23	209.03	54.63	1593.43	186.46	147.66	1630.65	188.74	193.38	2095.90	333.16	1278.66	0.00	0.00	0.00	2070.42	277.75	1691.02	2083.58	409.66	1677.29	1949.01	292.72	1642.31	1942.67	403.59	1630.21	589.18	-22.59	78.18	1187.78	-0.69	79.13	569.66
7.97000	2404.12	398.37	69.08	2359.05	399.11	72.92	2191.54	440.10	38.99	2199.61	438.83	103.73	1742.17	210.67	38.51	1705.95	209.45	55.69	1604.36	189.05	156.68	1644.13	189.73	200.18	2108.13	336.16	1281.19	0.00	0.00	0.00	2081.55	281.47	1693.04	2094.50	414.10	1678.75	1960.50	297.27	1644.33	1953.88	407.48	1631.81	589.77	-23.20	78.20	1188.18	-1.04	79.13	569.79
7.98000	2404.16	397.93	66.90	2359.47	397.81	72.55	2191.39	440.06	39.07	2199.84	438.44	103.51	1743.60	210.17	38.11	1710.53	209.54	57.35	1616.21	191.54	166.38	1658.04	190.01	207.65	2120.32	339.15	1283.88	0.00	0.00	0.00	2092.20	285.28	1695.17	2106.07	417.66	1680.23	1971.56	301.09	1646.42	1965.11	411.38	1633.56	589.50	-22.62	78.15	1189.25	-0.69	79.41	569.77
7.99000	2404.32	397.82	64.76	2358.11	396.14	76.42	2190.95	440.72	39.40	2199.41	438.47	103.07	1746.32	209.18	37.89	1716.94	209.55	59.90	1629.31	193.26	176.99	1673.33	190.21	215.48	2132.13	341.99	1286.56	0.00	0.00	0.00	2101.91	289.22	1697.14	2117.10	421.52	1681.88	1982.54	305.29	1648.75	1976.32	415.07	1635.40	588.97	-22.58	78.22	1188.77	-0.18	79.44	569.61
8.00000	2403.96	397.93	63.77	2357.91	396.22	75.65	2191.18	440.38	39.32	2199.29	438.62	102.95	1747.65	208.89	38.32	1725.04	209.77	63.32	1644.21	195.01	188.37	1690.12	191.05	223.33	2144.06	344.57	1289.22	0.00	0.00	0.00	2112.24	293.37	1699.65	2129.01	424.22	1683.99	1993.79	309.53	1651.18	1987.13	419.01	1637.18	588.33	-22.76	78.16	1188.63	-0.22	79.64	569.60
8.01000	2404.13	397.88	62.80	2356.93	396.36	74.59	2190.92	440.54	39.11	2200.62	438.87	103.48	1753.70	208.34	36.61	1733.80	210.21	67.85	1661.16	196.34	200.28	1708.46	192.18	231.14	2155.64	346.98	1291.89	0.00	0.00	0.00	2124.33	297.57	1702.55	2139.55	428.44	1685.84	2004.79	313.35	1653.48	1998.10	422.31	1639.05	588.63	-22.86	78.06	1189.25	-0.42	79.92	569.68
8.02000	2404.01	397.77	61.93	2357.24	396.59	74.16	2189.85	442.37	39.78	2200.19	439.45	103.04	1761.31	207.56	34.42	1745.70	210.85	73.98	1680.34	197.70	211.53	1728.49	194.91	238.47	2167.27	349.08	1294.47	0.00	0.00	0.00	2135.11	301.39	1705.18	2150.20	432.24	1687.93	2016.06	317.41	1655.81	2009.14	425.31	1640.96	587.76	-22.93	77.51	1189.11	-0.46	79.64	569.66
8.03000	2404.12	398.15	61.10	2356.93	396.89	73.36	2190.94	441.07	39.23	2200.83	439.49	103.11	1773.71	207.33	38.51	1759.77	212.00	80.10	1700.49	199.04	221.09	1749.45	197.76	245.52	2178.65	350.84	1296.96	0.00	0.00	0.00	2146.44	305.42	1707.70	2160.26	437.02	1689.56	2027.01	320.86	1657.92	2019.96	428.51	1642.70	589.12	-22.41	77.98	1189.09	-0.21	79.85	569.64
8.04000	2404.09	398.02	60.76	2358.07	396.95	73.38	2190.45	442.01	39.73	2201.22	440.48	103.58	1790.74	208.13	44.84	1777.24	213.02	86.59	1720.96	201.48	228.97	1770.66	200.65	251.88	2189.73	352.35	1299.31	0.00	0.00	0.00	2157.07	308.92	1710.46	2171.53	439.87	1691.59	2037.73	323.74	1660.15	2031.31	430.92	1644.46	590.00	-23.28	78.41	1188.08	0.11	79.71	569.68
8.05000	2404.14	398.32	59.88	2357.44	397.08	72.64	2190.78	441.90	39.51	2200.82	440.65	103.20	1812.38	209.42	50.66	1798.43	214.79	92.70	1742.46	204.56	235.04	1792.39	204.73	257.61	2201.44	353.68	1301.62	0.00	0.00	0.00	2167.67	312.31	1713.18	2181.51	444.05	1693.38	2048.68	326.78	1662.30	2042.22	433.62	1645.94	589.64	-22.47	78.50	1187.32	-0.04	79.44	569.64
8.06000	2404.43	398.43	59.44	2358.44	397.38	72.68	2190.55	442.22	39.94	2201.15	440.82	103.61	1836.31	211.76	55.64	1822.10	217.50	97.98	1764.81	207.15	239.64	1813.88	207.72	262.93	2212.45	354.82	1303.72	0.00	0.00	0.00	2177.20	314.82	1716.13	2192.40	446.56	1695.17	2059.30	329.07	1664.14	2052.89	436.36	1647.26	590.39	-22.59	78.71	1187.64	-0.28	79.26	569.64
8.07000	2404.70	398.68	59.08	2357.58	397.59	72.00	2191.34	441.42	39.71	2200.63	441.46	103.92	1863.32	215.49	60.12	1848.45	221.05	102.40	1787.73	209.72	242.45	1837.18	211.49	266.47	2223.52	355.98	1305.71	0.00	0.00	0.00	2188.05	317.15	1718.60	2201.67	451.00	1696.61	2070.12	331.84	1666.04	2063.84	438.36	1648.52	588.83	-22.61	78.34	1188.00	-0.34	79.32	569.62
8.08000	2404.65	398.84	58.64	2358.04	397.79	71.87	2191.41	441.55	40.10	2202.23	441.12	104.46	1890.82	220.18	63.03	1875.47	225.41	105.48	1811.86	213.03	243.26	1860.95	214.00	268.73	2234.26	357.10	1307.59	0.00	0.00	0.00	2198.94	320.57	1721.08	2197.74	451.97	1707.45	2080.54	333.38	1667.72	2074.38	440.97	1649.64	588.87	-22.81	78.31	1188.33	-0.04	79.52	569.57
8.09000	2405.25	399.29	58.06	2358.96	397.96	71.94	2191.00	442.06	40.70	2201.68	441.60	104.70	1920.70	225.74	65.41	1904.40	230.21	107.63	1836.58	215.65	242.75	1885.23	216.00	269.76	2245.05	358.34	1309.29	0.00	0.00	0.00	2209.65	323.21	1723.33	2203.65	453.52	1711.78	2091.26	335.35	1669.41	2085.19	443.04	1650.83	588.69	-22.93	78.38	1188.07	-0.20	79.38	569.57
8.10000	2405.58	399.38	57.77	2358.99	398.08	71.62	2191.74	441.16	40.78	2203.54	440.02	104.58	1951.87	231.60	66.94	1934.07	235.37	108.79	1861.98	218.40	240.72	1910.51	219.33	269.01	2255.56	359.56	1310.88	0.00	0.00	0.00	2220.75	326.15	1725.60	2213.91	455.71	1713.57	2102.61	337.94	1670.99	2096.16	444.61	1652.03	588.77	-22.98	78.21	1187.94	0.05	79.15	569.67
8.11000	2405.99	399.13	57.79	2358.94	398.05	71.30	2191.62	441.14	41.40	2202.74	440.88	105.09	1984.52	237.58	67.80	1965.24	240.67	109.17	1888.00	221.51	237.17	1935.90	221.71	267.37	2265.76	360.85	1312.34	0.00	0.00	0.00	2230.90	327.50	1727.38	2223.83	457.83	1715.27	2113.39	339.25	1672.53	2107.02	446.03	1653.34	589.10	-23.24	78.16	1187.47	-0.04	79.19	569.71
8.12000	2406.04	399.87	56.88	2359.55	398.33	71.28	2192.10	440.46	41.19	2203.07	440.74	105.53	2018.94	243.67	68.46	1998.78	245.95	109.42	1914.58	224.46	232.35	1961.99	225.15	264.22	2275.81	362.11	1313.69	0.00	0.00	0.00	2241.97	329.56	1729.20	2234.55	459.42	1716.84	2125.24	341.73	1674.04	2117.76	447.42	1654.53	590.57	-22.46	78.53	1187.84	-0.07	79.52	569.65
8.13000	2406.05	399.49	56.76	2359.64	398.60	70.98	2192.20	440.79	41.89	2203.14	441.37	106.02	2054.58	249.48	68.69	2032.12	251.12	108.48	1941.97	226.92	226.50	1988.23	228.47	260.17	2285.93	363.53	1314.91	0.00	0.00	0.00	2253.06	331.62	1730.67	2245.20	461.26	1718.18	2136.48	343.17	1675.23	2128.42	448.65	1655.75	588.99	-22.41	78.35	1187.48	0.16	79.37	569.66
8.14000	2406.43	399.77	56.38	2360.36	398.81	71.12	2192.49	440.14	42.19	2204.51	440.38	106.41	2090.59	254.90	68.17	2067.28	256.14	107.37	1970.13	229.88	219.38	2014.16	230.08	255.47	2295.59	364.94	1316.03	0.00	0.00	0.00	2264.84	333.04	1731.81	2256.39	462.56	1719.40	2147.73	344.49	1676.38	2139.11	449.80	1656.99	592.04	-22.15	79.23	1187.78	-0.01	79.25	569.62
8.15000	2405.92	399.71	56.00	2360.18	398.89	70.64	2192.65	440.07	42.45	2204.19	441.71	107.48	2127.90	259.93	67.52	2101.82	260.70	105.07	1999.30	233.59	210.91	2041.91	233.57	249.34	2305.36	366.50	1317.02	0.00	0.00	0.00	2275.23	333.98	1732.88	2267.00	464.10	1720.54	2158.85	345.34	1677.45	2149.89	450.84	1658.19	591.48	-22.59	79.01	1187.82	0.19	79.38	569.68
8.16000	2406.19	399.76	55.69	2359.96	399.07	70.31	2192.47	440.54	43.30	2203.58	441.81	107.33	2165.87	264.44	66.55	2138.01	265.00	102.82	2029.84	237.70	201.39	2068.85	235.50	242.74	2315.11	368.12	1317.91	0.00	0.00	0.00	2286.63	335.54	1733.62	2277.61	465.15	1721.62	2170.24	346.71	1678.36	2160.84	451.55	1659.38	591.44	-22.32	79.12	1187.75	-0.62	79.12	569.65
8.17000	2406.34	399.69	55.34	2360.46	399.22	70.12	2192.92	440.19	43.74	2204.80	440.69	107.14	2204.51	268.52	65.47	2175.44	268.83	100.53	2061.07	241.84	191.08	2098.13	239.45	234.39	2325.29	369.80	1318.68	0.00	0.00	0.00	2297.09	335.95	1734.38	2288.92	466.22	1722.45	2181.28	347.22	1679.00	2171.51	452.41	1660.50	590.42	-22.45	78.57	1188.74	-0.21	79.59	569.56
8.18000	2406.63	399.83	54.79	2361.09	399.41	70.10	2193.84	439.13	43.68	2205.42	441.53	108.38	2243.75	271.86	64.17	2213.59	272.11	97.94	2092.89	245.56	180.20	2128.03	243.29	225.46	2335.33	371.51	1319.30	0.00	0.00	0.00	2308.85	336.72	1734.81	2299.48	467.17	1723.22	2192.32	347.88	1679.69	2182.49	452.87	1661.56	590.15	-22.73	78.45	1188.43	-0.19	79.72	569.63
8.19000	2406.61	399.73	54.33	2360.80	399.16	69.57	2193.04	440.05	44.98	2206.45	441.13	109.05	2283.63	274.74	62.84	2253.52	274.79	95.90	2126.38	249.79	168.47	2158.68	247.42	215.46	2345.38	373.19	1319.76	0.00	0.00	0.00	2319.84	337.56	1734.94	2309.88	468.25	1723.90	2203.18	348.05	1680.17	2193.12	453.54	1662.50	590.34	-22.57	78.61	1188.23	-0.02	79.53	569.60
8.20000	2406.96	399.55	53.99	2360.79	399.17	69.04	2194.35	438.38	44.89	2205.97	441.50	109.72	2323.14	277.00	61.31	2289.88	277.12	91.65	2159.97	253.26	156.59	2189.65	251.03	205.17	2355.37	374.74	1320.06	0.00	0.00	0.00	2330.77	338.17	1735.05	2320.95	468.91	1724.30	2214.49	348.71	1680.58	2203.84	454.10	1663.36	589.68	-22.67	78.14	1188.49	-0.38	79.48	569.62
8.21000	2405.34	397.67	58.66	2362.12	398.94	69.19	2193.68	439.67	46.20	2206.42	441.70	110.58	2364.09	278.77	60.66	2330.54	278.99	89.89	2193.57	255.17	144.87	2221.39	254.07	194.81	2365.52	376.33	1320.19	0.00	0.00	0.00	2342.11	339.45	1735.01	2331.72	469.56	1724.79	2225.53	349.12	1680.97	2214.62	454.57	1664.04	589.62	-22.43	78.17	1187.99	-0.46	79.41	569.71
8.22000	2405.91	397.46	58.49	2361.77	398.84	68.60	2194.19	439.07	46.75	2208.16	440.50	110.86	2404.95	280.07	60.53	2368.06	280.52	86.35	2228.36	257.20	132.96	2253.70	257.04	184.07	2375.76	377.70	1320.17	0.00	0.00	0.00	2353.30	340.03	1734.87	2342.38	470.39	1724.96	2237.20	350.15	1681.26	2225.43	454.99	1664.55	589.74	-22.68	78.28	1189.07	0.12	79.84	569.74
8.23000	2406.19	397.25	58.11	2362.42	398.72	68.43	2194.96	438.26	47.18	2210.04	440.91	112.47	2446.82	281.03	61.17	2407.35	281.66	84.05	2263.19	258.06	121.41	2287.02	260.03	173.25	2385.95	379.10	1320.02	0.00	0.00	0.00	2364.49	340.81	1734.43	2353.71	470.74	1724.92	2248.80	351.33	1681.29	2235.86	455.75	1664.81	589.41	-23.08	78.17	1188.61	-0.09	79.61	569.73
8.24000	2407.38	397.13	58.13	2363.32	398.90	68.54	2195.49	437.58	47.80	2210.28	440.91	113.16	2488.11	281.68	62.10	2447.19	282.45	82.39	2299.20	258.51	110.02	2321.13	262.84	162.23	2396.08	380.36	1319.72	0.00	0.00	0.00	2375.88	341.49	1734.02	2363.93	471.50	1724.86	2259.28	350.89	1681.00	2246.61	455.92	1664.97	588.99	-22.72	78.20	1188.15	-0.06	79.88	569.76
8.25000	2407.29	397.23	57.63	2362.96	399.06	68.10	2195.23	438.37	48.96	2211.21	440.04	113.36	2531.77	281.37	61.99	2487.53	282.95	81.62	2336.22	259.46	98.82	2355.09	264.74	152.06	2406.23	381.51	1319.33	0.00	0.00	0.00	2386.36	341.41	1733.29	2374.19	472.20	1724.46	2270.34	351.61	1680.86	2257.36	456.02	1664.95	589.19	-23.36	78.21	1188.09	-0.16	79.52	569.61
8.26000	2407.64	397.42	57.35	2362.71	399.37	67.71	2195.37	438.45	49.68	2211.84	439.92	114.34	2573.60	281.06	63.67	2528.07	283.10	81.69	2373.55	260.02	88.40	2389.87	266.50	142.20	2416.63	382.44	1318.76	0.00	0.00	0.00	2397.67	342.28	1732.66	2385.20	472.84	1723.85	2281.39	351.81	1680.43	2268.01	456.22	1664.78	589.03	-22.57	78.17	1187.55	-0.25	79.49	569.54
8.27000	2407.46	397.77	56.99	2362.73	399.61	67.44	2194.79	439.32	51.03	2211.30	440.28	114.67	2614.74	280.71	66.01	2568.14	282.96	82.59	2411.01	259.96	79.14	2422.98	265.32	134.28	2426.90	383.29	1318.15	0.00	0.00	0.00	2409.32	343.58	1732.10	2396.12	473.30	1723.26	2291.37	350.88	1679.82	2278.60	456.46	1664.43	588.28	-22.73	77.89	1187.94	0.04	79.56	569.70
8.28000	2409.16	399.71	51.52	2363.52	399.89	67.59	2195.33	439.11	51.73	2212.34	439.77	115.21	2654.58	279.90	68.90	2607.39	282.57	84.08	2448.47	260.25	70.97	2457.67	266.06	126.64	2437.27	384.04	1317.45	0.00	0.00	0.00	2419.66	344.10	1731.39	2406.78	473.69	1722.64	2302.41	351.20	1679.09	2289.26	456.52	1664.02	589.69	-22.78	78.47	1187.82	0.02	79.47	569.80
8.29000	2409.55	400.09	51.36	2363.31	400.08	67.36	2196.01	438.20	51.96	2213.10	439.74	115.85	2693.80	279.97	71.02	2645.43	282.17	86.59	2485.08	259.43	64.66	2491.51	265.78	120.45	2447.72	384.68	1316.68	0.00	0.00	0.00	2429.87	344.14	1730.77	2416.99	474.23	1722.00	2313.69	351.78	1678.42	2299.68	456.93	1663.37	590.46	-22.39	78.64	1187.97	-0.13	79.33	569.68
8.30000	2410.24	400.63	51.14	2363.34	400.27	67.14	2196.15	438.55	53.06	2213.12	439.51	116.58	2731.70	279.87	76.33	2682.02	281.87	90.73	2520.45	259.57	59.86	2524.99	267.27	115.20	2457.74	385.27	1315.83	0.00	0.00	0.00	2440.95	344.12	1729.69	2427.83	474.23	1721.15	2324.90	352.59	1677.78	2310.58	456.66	1662.59	587.86	-23.03	77.79	1188.01	-0.62	79.48	569.61
8.31000	2409.60	400.43	50.94	2363.18	400.59	66.86	2196.43	438.42	53.73	2213.61	440.25	117.63	2768.28	279.07	83.03	2717.06	281.97	96.44	2552.31	256.77	57.71	2557.79	269.89	110.87	2467.99	385.82	1314.79	0.00	0.00	0.00	2451.49	344.80	1728.66	2438.07	474.65	1719.96	2335.97	352.93	1676.70	2320.98	456.80	1661.45	588.49	-23.00	78.01	1187.26	-0.81	79.36	569.54
8.32000	2409.55	400.97	50.52	2364.29	400.59	67.26	2196.29	438.71	54.69	2214.15	440.57	118.85	2801.70	278.84	91.34	2750.21	282.43	103.32	2577.63	248.17	58.52	2588.08	271.37	108.43	2478.44	386.27	1313.55	0.00	0.00	0.00	2462.09	344.74	1727.37	2448.65	474.97	1718.61	2347.07	353.42	1675.36	2331.45	456.69	1660.13	589.52	-22.69	78.30	1187.94	-0.76	79.41	569.56
8.33000	2409.51	400.96	50.45	2363.73	400.65	66.79	2196.68	438.57	55.65	2215.81	439.25	119.42	2832.15	279.53	99.98	2780.70	283.52	110.62	2612.08	254.66	55.75	2617.03	273.56	106.80	2488.82	386.82	1312.10	0.00	0.00	0.00	2473.08	344.73	1725.99	2459.17	474.95	1717.17	2356.75	351.96	1673.63	2341.99	456.33	1658.51	590.14	-23.09	78.57	1188.25	-0.11	79.42	569.67
8.34000	2410.02	401.25	50.44	2364.85	400.67	67.01	2196.93	438.43	56.66	2214.82	439.67	119.88	2861.14	282.12	108.46	2808.25	285.70	117.83	2651.25	269.16	50.91	2644.14	276.12	105.97	2499.53	387.33	1310.50	0.00	0.00	0.00	2483.25	345.09	1724.57	2469.06	475.31	1715.69	2368.32	352.89	1672.13	2352.36	456.07	1656.76	588.65	-22.79	78.11	1188.26	-0.53	79.37	569.72
8.35000	2410.32	401.27	50.28	2365.15	400.75	66.90	2198.06	436.94	57.34	2217.44	439.14	121.43	2887.00	285.26	116.52	2833.21	288.94	124.68	2678.27	271.15	50.86	2669.35	278.66	105.35	2510.02	387.96	1308.72	0.00	0.00	0.00	2493.99	344.65	1723.04	2479.08	475.35	1714.14	2379.46	353.02	1670.27	2362.89	455.41	1654.99	588.15	-23.10	78.06	1188.44	-0.39	79.36	569.64
8.36000	2410.67	401.53	49.99	2364.88	400.93	66.49	2198.00	437.67	58.95	2218.19	439.27	122.43	2906.09	293.00	128.32	2856.18	293.11	128.74	2701.95	272.25	51.01	2691.00	279.43	105.65	2521.08	388.60	1306.82	0.00	0.00	0.00	2504.91	345.27	1721.75	2489.97	474.94	1712.63	2389.68	351.65	1668.33	2373.10	455.01	1653.07	589.30	-22.61	78.31	1188.77	0.02	79.64	569.70
8.37000	2410.90	401.23	50.00	2365.93	401.10	66.74	2197.61	438.64	60.52	2219.38	439.34	123.71	2931.42	306.32	114.69	2876.56	297.33	132.61	2722.54	272.90	51.25	2710.01	280.28	105.28	2531.55	389.36	1304.96	0.00	0.00	0.00	2515.82	345.41	1720.28	2499.97	474.97	1711.10	2400.75	351.34	1666.51	2383.13	454.77	1651.15	590.32	-22.51	78.74	1187.96	-0.11	79.40	569.69
8.38000	2411.29	401.68	49.78	2366.28	401.17	66.42	2199.71	436.78	61.16	2220.10	439.77	124.85	2950.02	314.97	116.54	2891.71	303.04	138.04	2742.13	275.51	50.34	2727.48	281.63	104.62	2542.53	390.07	1303.11	0.00	0.00	0.00	2526.22	344.72	1718.73	2509.93	474.34	1709.83	2411.66	350.69	1664.58	2393.40	454.02	1649.38	591.09	-22.96	78.72	1187.98	-0.23	79.31	569.67
8.39000	2411.48	401.41	49.91	2365.76	401.28	65.79	2200.64	436.51	62.51	2220.66	440.19	126.00	2964.99	322.68	117.58	2905.79	308.30	139.67	2757.47	277.14	49.31	2743.39	285.92	102.37	2553.38	390.76	1301.31	0.00	0.00	0.00	2536.74	344.29	1717.27	2519.53	474.59	1708.36	2422.92	350.34	1662.83	2403.48	453.28	1647.66	589.47	-22.81	78.28	1189.01	-0.23	79.87	569.59
8.40000	2411.65	401.81	49.64	2366.93	401.76	66.07	2201.26	436.90	64.40	2222.80	441.14	128.26	2975.97	328.01	117.15	2917.37	313.23	139.08	2770.01	279.67	47.31	2756.24	288.59	100.61	2564.21	391.39	1299.61	0.00	0.00	0.00	2547.38	343.57	1715.81	2529.87	473.99	1707.15	2433.24	348.33	1660.83	2413.76	452.20	1645.99	589.54	-22.97	78.28	1188.07	0.07	79.65	569.56
8.41000	2411.54	401.38	49.85	2366.33	401.95	65.42	2201.49	437.99	66.70	2223.46	441.44	129.44	2983.46	332.24	114.89	2926.54	318.07	136.63	2779.93	282.89	44.27	2764.26	289.47	98.31	2575.32	391.99	1298.02	0.00	0.00	0.00	2558.74	343.49	1714.35	2540.61	472.34	1706.16	2444.17	347.51	1658.97	2423.93	451.11	1644.34	589.90	-22.78	78.19	1187.94	-0.52	79.30	569.56
8.42000	2412.53	402.15	49.80	2366.90	402.27	65.22	2202.30	439.10	69.21	2226.04	442.51	132.28	2992.58	340.05	108.82	2933.22	322.86	132.23	2785.13	284.11	42.55	2771.54	291.40	95.64	2586.18	392.50	1296.55	0.00	0.00	0.00	2564.36	339.52	1716.03	2550.40	472.12	1704.70	2455.43	346.79	1657.24	2434.44	449.63	1642.78	590.83	-22.95	78.65	1188.70	-0.32	79.71	569.63
8.43000	2412.12	401.84	49.64	2367.64	402.50	64.93	2203.64	438.92	71.41	2228.74	442.33	134.29	2990.02	333.91	123.27	2938.20	327.73	125.52	2789.07	287.15	40.24	2771.52	287.04	103.54	2597.32	392.92	1295.23	0.00	0.00	0.00	2574.62	337.93	1715.02	2560.56	471.47	1703.36	2466.25	345.62	1655.29	2444.78	448.39	1641.22	589.78	-23.04	78.26	1188.09	0.15	79.81	569.55
8.44000	2412.34	401.73	50.04	2367.88	402.88	64.32	2204.84	439.39	74.38	2230.27	443.01	136.86	2992.48	338.02	114.77	2941.82	332.13	116.89	2791.28	289.32	37.78	2773.65	288.91	100.83	2608.63	393.29	1294.07	0.00	0.00	0.00	2585.41	337.01	1713.47	2570.85	470.40	1702.10	2476.97	343.89	1653.61	2454.79	447.36	1639.67	589.32	-23.06	78.11	1188.26	-0.38	79.43	569.64
8.45000	2413.21	402.29	50.07	2368.43	403.17	63.48	2206.83	438.94	77.29	2231.33	443.17	139.25	2995.75	341.26	104.55	2945.70	335.42	108.27	2793.07	289.75	36.13	2778.82	293.59	89.83	2620.19	393.58	1293.03	0.00	0.00	0.00	2595.79	336.00	1712.13	2581.18	469.03	1701.08	2487.74	342.01	1651.94	2464.89	446.23	1638.37	588.93	-22.95	78.05	1187.68	-0.55	79.16	569.64
8.46000	2412.41	401.57	49.93	2370.36	403.24	63.24	2208.83	439.01	80.88	2235.31	443.48	142.82	2999.88	341.56	95.32	2950.41	336.72	100.93	2794.50	288.89	36.14	2783.31	294.86	88.93	2631.79	393.86	1292.25	0.00	0.00	0.00	2606.99	334.91	1710.96	2591.49	468.07	1700.24	2498.00	339.65	1650.58	2475.18	444.78	1637.37	589.24	-22.75	78.12	1187.73	-0.54	79.26	569.57
8.47000	2413.40	401.54	49.75	2370.38	403.37	62.06	2210.85	439.64	85.42	2241.66	442.30	141.23	3002.84	340.52	86.91	2953.79	336.76	94.04	2796.71	288.50	36.82	2787.32	293.82	94.85	2643.49	394.12	1291.78	0.00	0.00	0.00	2618.11	333.83	1710.36	2602.25	466.41	1699.99	2509.30	338.76	1649.78	2485.74	442.92	1636.87	589.09	-22.66	78.18	1188.74	0.11	79.82	569.68
8.48000	2413.81	401.73	49.80	2371.56	403.49	61.64	2214.74	438.41	89.58	2245.87	442.97	145.19	3004.20	339.89	84.07	2955.62	336.94	89.01	2798.93	289.36	37.19	2791.41	294.61	95.81	2655.01	394.47	1291.82	0.00	0.00	0.00	2628.92	332.70	1710.53	2612.28	465.54	1700.29	2519.90	336.98	1649.85	2495.92	441.49	1637.09	589.34	-22.84	78.17	1188.97	0.34	79.92	569.65
8.49000	2413.80	402.00	49.53	2373.09	403.49	61.31	2217.40	439.41	95.52	2251.28	443.22	149.99	3004.87	342.52	79.71	2956.25	339.11	85.28	2799.72	289.53	37.95	2793.73	295.05	96.48	2666.44	394.78	1292.52	0.00	0.00	0.00	2639.47	331.71	1711.30	2622.80	464.28	1701.12	2530.43	335.29	1650.65	2505.79	440.27	1638.01	588.13	-22.72	77.83	1189.04	-0.70	79.37	569.68
8.50000	2413.90	402.31	49.24	2374.46	403.70	60.80	2220.58	440.55	102.21	2256.72	444.19	155.46	3005.23	344.86	75.67	2956.68	341.07	82.35	2799.75	289.38	38.83	2794.57	295.27	96.98	2677.65	395.08	1293.94	0.00	0.00	0.00	2650.21	330.60	1712.41	2633.16	463.19	1702.35	2541.42	334.02	1652.12	2516.22	438.52	1639.53	587.47	-22.74	77.82	1188.93	-0.82	79.62	569.69
8.51000	2414.76	402.11	49.88	2376.77	403.29	60.92	2226.31	440.24	109.45	2263.95	444.93	161.27	3005.89	344.94	73.28	2957.39	341.25	80.82	2801.26	290.44	38.69	2795.08	296.11	97.12	2688.47	395.40	1295.96	0.00	0.00	0.00	2661.30	329.64	1713.78	2643.01	461.90	1704.12	2552.18	332.54	1653.98	2526.72	436.49	1641.53	586.81	-22.96	77.49	1189.24	-0.28	79.94	569.63
8.52000	2414.89	402.31	49.84	2379.65	402.93	61.38	2233.53	439.42	116.76	2271.74	447.07	167.86	3006.48	344.91	71.61	2957.75	341.03	79.58	2801.26	289.71	39.17	2798.05	296.90	97.17	2699.10	395.72	1298.36	0.00	0.00	0.00	2672.01	328.56	1715.42	2653.04	461.03	1705.68	2562.66	331.12	1655.95	2536.91	434.85	1643.58	587.40	-22.70	77.65	1189.75	0.25	80.17	569.65
8.53000	2414.91	402.22	49.75	2382.98	403.10	62.79	2240.75	439.97	125.27	2280.98	449.11	174.72	3007.09	345.25	70.38	2958.10	341.37	78.58	2801.53	289.21	39.29	2797.52	296.27	96.90	2709.71	396.09	1300.96	0.00	0.00	0.00	2682.41	327.44	1716.98	2662.92	459.74	1707.45	2573.64	330.05	1657.98	2547.28	433.05	1645.80	588.33	-22.95	77.92	1189.35	-0.04	79.80	569.71
8.54000	2416.05	402.57	49.94	2392.69	402.84	68.26	2249.84	440.64	134.53	2293.01	450.04	180.90	3007.55	345.50	69.24	2958.51	341.51	77.84	2801.69	289.16	39.40	2798.36	295.72	98.08	2720.25	396.61	1303.57	0.00	0.00	0.00	2692.49	326.43	1718.45	2673.21	458.37	1709.14	2584.09	328.62	1659.75	2557.29	431.50	1647.86	587.45	-21.90	77.81	1189.31	-0.32	79.77	569.66
8.55000	2418.21	403.37	50.08	2394.42	403.01	68.25	2260.23	442.08	144.12	2305.51	452.57	187.45	3007.80	345.65	68.52	2958.74	341.63	77.28	2801.98	289.50	39.45	2801.98	300.10	97.19	2730.77	397.23	1306.08	0.00	0.00	0.00	2703.22	325.33	1719.64	2677.32	457.41	1714.76	2594.73	327.44	1661.37	2567.38	429.92	1649.78	587.92	-22.60	77.81	1189.20	-0.16	79.57	569.53
8.56000	2419.31	402.56	53.23	2395.41	403.67	67.34	2271.25	444.68	154.65	2321.06	452.35	193.07	3008.08	345.72	68.04	2959.06	341.61	76.96	2802.74	290.48	39.20	2800.01	297.03	97.39	2741.06	397.96	1308.33	0.00	0.00	0.00	2713.37	324.38	1720.82	2686.24	456.45	1717.18	2605.38	326.72	1662.80	2577.20	428.61	1651.54	588.84	-22.75	78.32	1189.04	0.02	79.97	569.64
8.57000	2423.53	404.29	52.06	2399.16	404.92	68.03	2283.75	446.96	165.46	2334.44	456.13	200.44	3008.27	345.81	67.67	2959.15	341.58	76.59	2803.15	290.96	39.17	2799.66	296.26	97.23	2751.18	398.86	1310.25	0.00	0.00	0.00	2723.53	323.60	1721.93	2696.01	455.50	1718.78	2616.22	326.35	1664.04	2587.03	427.19	1653.26	588.27	-22.46	77.91	1188.54	0.26	79.62	569.60
8.58000	2429.19	406.50	51.20	2405.40	406.29	70.35	2296.77	450.14	177.50	2351.65	456.12	206.78	3008.25	345.87	67.26	2959.29	341.51	76.36	2802.54	290.22	39.40	2799.64	296.01	97.73	2760.95	400.06	1311.75	0.00	0.00	0.00	2733.69	322.87	1722.96	2705.82	454.85	1720.34	2625.38	323.97	1665.04	2597.00	425.80	1654.89	588.38	-23.04	77.75	1191.07	0.11	77.19	569.49
8.59000	2441.41	409.16	51.01	2414.67	408.90	73.71	2311.83	451.15	188.12	2368.09	456.99	213.81	3008.51	345.89	67.09	2959.26	341.46	76.09	2802.68	290.48	39.36	2800.31	296.37	97.77	2770.50	401.53	1312.94	0.00	0.00	0.00	2743.84	322.40	1724.07	2715.26	454.13	1721.97	2635.39	323.17	1666.11	2606.59	424.80	1656.37	587.59	-23.02	77.67	1191.71	0.77	77.10	569.68
8.60000	2478.18	412.74	60.74	2426.75	413.29	77.63	2329.30	448.00	196.52	2385.22	456.76	221.24	3008.58	345.83	66.83	2959.33	341.40	75.88	2801.96	289.72	39.68	2800.74	296.56	97.68	2779.70	403.25	1313.84	0.00	0.00	0.00	2753.91	321.95	1725.11	2724.51	453.68	1723.68	2645.62	322.42	1666.89	2616.67	423.51	1657.94	592.10	-21.81	77.92	1191.76	0.35	77.17	569.72
8.61000	2467.35	421.75	54.23	2442.80	419.30	82.50	2346.55	446.97	204.56	2403.00	456.25	228.37	3008.67	345.83	66.64	2959.42	341.25	75.74	2801.47	288.99	40.04	2799.14	295.88	97.25	2788.67	405.27	1314.54	0.00	0.00	0.00	2763.78	321.77	1726.16	2733.99	453.37	1725.42	2656.25	322.58	1667.68	2626.55	422.43	1659.42	593.59	-22.22	78.25	1191.93	0.00	76.78	569.64
8.62000	2484.65	430.08	57.63	2460.46	425.78	86.81	2364.60	445.38	210.92	2421.75	455.76	234.73	3008.80	345.75	66.57	2959.24	341.08	75.49	2801.84	289.44	39.85	2799.13	296.18	97.63	2797.84	407.49	1315.16	0.00	0.00	0.00	2773.43	321.88	1727.24	2743.41	453.30	1727.18	2665.02	320.86	1668.06	2636.24	421.71	1660.82	593.47	-21.95	78.35	1191.99	-0.58	76.69	569.66
8.63000	2503.37	438.46	60.44	2480.24	432.56	90.82	2385.33	442.82	215.90	2441.95	454.36	239.74	3008.68	345.72	66.34	2959.22	340.92	75.36	2802.22	289.82	39.77	2800.39	297.63	99.12	2806.74	409.94	1315.76	0.00	0.00	0.00	2783.23	322.16	1728.21	2752.85	453.33	1729.02	2675.46	321.08	1668.57	2645.38	421.80	1661.96	593.52	-21.62	78.33	1191.81	0.90	76.88	569.68
8.64000	2523.34	446.56	62.87	2501.48	438.83	94.15	2406.63	441.58	219.59	2462.63	453.65	243.64	3008.78	345.68	66.24	2959.27	340.80	75.22	2801.99	289.62	39.94	2803.02	300.23	95.11	2815.66	412.36	1316.36	0.00	0.00	0.00	2793.07	322.69	1729.19	2761.88	453.75	1730.74	2685.74	321.68	1668.92	2654.82	421.73	1663.13	593.56	-21.91	78.24	1191.87	-0.17	76.89	569.68
8.65000	2545.35	453.75	65.00	2524.24	444.55	96.92	2428.19	440.74	221.96	2483.76	453.41	246.41	3008.71	345.65	65.94	2959.15	340.69	74.96	2803.74	291.63	39.44	2805.40	302.48	89.95	2824.36	414.69	1317.05	0.00	0.00	0.00	2802.28	323.52	1730.28	2770.37	454.46	1732.46	2695.79	322.50	1669.31	2663.80	422.20	1664.06	593.67	-21.36	78.09	1191.76	0.14	77.03	569.61
8.66000	2568.74	459.81	66.26	2548.31	449.46	98.76	2449.82	440.88	223.16	2505.65	453.45	247.66	3008.83	345.60	65.78	2959.18	340.57	74.78	2802.97	290.74	40.02	2807.62	305.01	88.43	2832.91	416.83	1317.67	0.00	0.00	0.00	2811.92	324.60	1731.25	2779.30	455.29	1733.99	2705.65	323.15	1669.75	2672.89	422.70	1665.03	593.69	-22.35	77.88	1191.57	0.59	77.46	569.64
8.67000	2594.36	464.55	67.37	2573.81	453.37	100.02	2472.86	440.89	222.30	2527.78	454.53	247.59	3009.00	345.57	65.61	2959.51	340.53	74.74	2802.58	290.63	40.42	2804.72	301.77	90.24	2841.20	418.75	1318.32	0.00	0.00	0.00	2821.40	326.06	1732.17	2788.21	456.53	1735.31	2715.19	323.96	1670.18	2681.39	423.84	1665.75	593.71	-21.99	77.93	1191.78	0.18	77.14	569.59
8.68000	2621.22	468.10	67.68	2600.57	456.52	100.38	2495.53	442.24	220.22	2549.89	456.56	246.52	3009.08	345.53	65.40	2959.61	340.49	74.57	2802.93	291.28	40.51	2805.11	302.00	90.61	2849.38	420.42	1319.04	0.00	0.00	0.00	2830.80	327.69	1733.06	2796.92	457.99	1736.41	2724.15	324.23	1670.63	2690.96	424.04	1666.56	593.52	-22.17	78.15	1191.88	0.27	76.94	569.57
8.69000	2650.09	470.80	67.60	2629.36	458.93	100.26	2518.80	444.15	216.44	2573.54	457.98	243.73	3009.13	345.52	65.20	2959.91	340.40	74.49	2802.06	290.16	41.39	2805.60	302.73	90.76	2857.62	421.94	1319.81	0.00	0.00	0.00	2840.18	329.57	1733.91	2805.55	459.61	1737.30	2734.11	325.98	1671.21	2699.98	424.90	1667.21	593.56	-21.53	78.34	1191.76	0.81	77.06	569.57
8.70000	2680.17	472.86	66.87	2658.91	460.95	99.45	2542.84	446.17	210.68	2595.95	461.34	240.37	3009.31	345.48	65.08	2960.14	340.30	74.40	2803.15	291.45	41.29	2805.91	302.81	91.40	2865.81	423.31	1320.59	0.00	0.00	0.00	2849.36	331.74	1734.76	2814.26	461.54	1738.00	2743.41	327.26	1671.84	2708.80	426.22	1667.75	593.71	-21.18	78.35	1191.85	0.81	77.08	569.60
8.71000	2711.99	474.52	66.16	2689.10	462.79	97.89	2569.20	447.37	203.31	2621.01	462.64	235.30	3009.62	345.41	65.04	2960.44	340.19	74.34	2803.92	292.22	41.28	2805.54	302.54	91.88	2873.91	424.58	1321.32	0.00	0.00	0.00	2858.96	334.03	1735.47	2822.76	463.75	1738.47	2752.96	328.90	1672.42	2718.72	427.01	1668.64	593.60	-22.08	78.04	1191.66	1.39	77.10	569.62
8.72000	2745.36	476.11	65.62	2720.58	464.72	96.08	2594.96	449.92	195.05	2645.70	464.66	229.34	3009.87	345.35	64.98	2960.83	340.01	74.34	2803.83	292.15	41.58	2803.93	300.00	93.24	2882.02	425.85	1321.93	0.00	0.00	0.00	2868.15	336.57	1736.07	2831.23	465.98	1738.77	2762.40	330.49	1673.15	2728.52	428.05	1669.46	593.63	-21.87	78.26	1192.06	-0.06	76.59	569.63
8.73000	2780.07	477.80	65.23	2752.45	466.78	93.83	2620.42	453.94	186.03	2669.08	469.00	223.50	3010.14	345.29	64.87	2961.08	339.87	74.30	2802.94	291.01	42.31	2803.23	298.87	94.09	2889.96	427.18	1322.41	0.00	0.00	0.00	2877.31	339.26	1736.55	2839.88	468.51	1738.77	2770.74	331.42	1673.78	2738.19	429.34	1670.23	593.62	-21.44	78.34	1191.90	0.15	77.07	569.57
8.74000	2815.86	479.81	65.08	2785.76	469.21	91.78	2649.42	455.55	174.88	2695.27	471.70	215.93	3010.17	345.22	64.62	2961.34	339.73	74.24	2804.27	292.64	42.12	2804.08	299.92	94.00	2897.92	428.56	1322.75	0.00	0.00	0.00	2886.58	342.10	1736.92	2848.41	471.11	1738.57	2779.76	333.10	1674.43	2747.74	430.86	1670.95	593.62	-21.83	78.23	1189.55	-0.00	79.03	569.61
8.75000	2852.21	482.38	65.09	2820.72	472.03	90.26	2677.72	459.37	164.16	2695.27	471.70	215.93	3010.56	345.22	64.50	2961.42	339.61	74.05	2803.85	292.25	42.71	2805.60	301.82	93.79	2906.10	430.04	1322.92	0.00	0.00	0.00	2895.86	344.98	1737.15	2856.93	473.82	1738.17	2790.04	336.46	1675.13	2757.17	432.61	1671.61	592.08	-22.37	78.83	1188.79	-0.19	79.45	569.67
8.76000	2888.92	485.46	65.43	2856.34	475.29	88.99	2707.58	463.08	152.54	2695.27	471.70	215.93	3010.76	345.17	64.20	2961.36	339.56	73.77	2803.52	291.65	43.38	2806.88	303.21	94.29	2914.21	431.58	1322.95	0.00	0.00	0.00	2904.80	347.88	1737.27	2865.49	476.56	1737.69	2799.07	338.61	1675.81	2766.48	434.59	1672.21	589.50	-22.60	78.30	1188.84	-0.32	79.83	569.65
8.77000	2925.77	489.20	65.96	2891.55	479.16	87.50	2707.58	463.08	152.54	2695.27	471.70	215.93	3010.78	345.12	63.72	2961.48	339.49	73.58	2804.23	292.58	43.62	2806.93	303.08	95.31	2922.52	433.21	1322.81	0.00	0.00	0.00	2913.71	350.87	1737.22	2873.96	479.42	1737.08	2808.55	341.70	1676.22	2775.67	436.78	1672.77	589.52	-22.97	78.55	1188.48	0.26	79.82	569.65
8.78000	2962.99	493.67	67.32	2927.35	483.53	86.43	2707.58	463.08	152.54	2695.27	471.70	215.93	3010.92	345.05	63.35	2961.65	339.40	73.38	2803.96	292.39	44.32	2808.57	304.76	95.52	2930.77	434.91	1322.53	0.00	0.00	0.00	2922.77	353.93	1737.10	2882.33	482.28	1736.38	2816.63	343.06	1676.55	2784.74	439.19	1673.27	590.03	-22.47	78.63	1189.05	-0.15	79.68	569.64
8.79000	2999.90	499.02	69.01	2962.89	488.72	85.49	2707.58	463.08	152.54	2695.27	471.70	215.93	3011.27	344.93	63.15	2961.98	339.28	73.30	2804.29	292.71	44.71	2808.65	304.63	96.51	2938.75	436.68	1322.09	0.00	0.00	0.00	2931.55	357.04	1736.93	2890.60	485.19	1735.61	2825.86	346.10	1676.86	2793.70	441.81	1673.72	587.54	-22.84	77.72	1189.47	0.05	79.77	569.58
8.80000	3035.42	505.45	70.49	2998.42	494.68	85.26	2707.58	463.08	152.54	2695.27	471.70	215.93	3011.58	344.85	63.01	2962.45	339.16	73.36	2804.56	292.94	45.20	2809.50	305.26	96.89	2946.58	438.47	1321.50	0.00	0.00	0.00	2940.16	360.05	1736.67	2898.65	488.23	1734.89	2834.41	348.44	1676.89	2802.54	444.62	1674.12	586.99	-23.00	77.57	1190.12	-0.14	79.86	569.62
8.81000	3071.78	512.37	73.38	3033.45	501.49	85.48	2707.58	463.08	152.54	2695.27	471.70	215.93	3012.10	344.67	63.09	2963.06	338.98	73.48	2804.85	293.19	45.62	2811.42	307.07	97.00	2954.25	440.33	1320.79	0.00	0.00	0.00	2948.74	363.12	1736.30	2907.06	491.17	1734.09	2843.26	351.22	1676.91	2811.26	447.63	1674.48	587.18	-22.96	77.51	1189.00	0.08	79.22	569.73
8.82000	3106.78	520.53	76.50	3068.18	509.16	86.43	2707.58	463.08	152.54	2695.27	471.70	215.93	3012.60	344.51	63.22	2963.20	338.80	73.34	2805.65	294.17	45.77	2811.62	307.12	97.51	2961.94	442.26	1319.98	0.00	0.00	0.00	2957.24	366.26	1735.88	2915.38	494.14	1733.23	2851.49	353.36	1676.73	2819.88	450.83	1674.79	589.36	-22.55	78.23	1188.80	-0.05	79.54	569.56
8.83000	3141.01	529.93	80.76	3103.00	517.47	88.79	2707.58	463.08	152.54	2695.27	471.70	215.93	3013.04	344.40	63.26	2963.29	338.59	73.08	2805.26	293.59	46.49	2810.93	305.70	98.61	2969.69	444.24	1319.07	0.00	0.00	0.00	2965.72	369.42	1735.32	2923.47	497.15	1732.34	2860.50	356.74	1676.43	2828.38	454.21	1675.05	588.75	-22.47	78.19	1188.75	-0.11	79.66	569.67
8.84000	3175.16	540.02	86.73	3135.34	527.28	90.98	2707.58	463.08	152.54	2695.27	471.70	215.93	3013.12	344.30	62.94	2963.20	338.43	72.79	2804.97	292.85	47.22	2811.56	305.84	99.55	2977.54	446.37	1318.11	0.00	0.00	0.00	2974.35	372.56	1734.67	2931.91	500.21	1731.27	2868.56	359.12	1675.96	2836.78	457.76	1675.27	588.69	-22.54	78.34	1188.95	-0.07	79.53	569.74
8.85000	3207.56	551.15	93.33	3167.82	537.64	95.08	2707.58	463.08	152.54	2695.27	471.70	215.93	3012.92	344.23	62.40	2963.21	338.37	72.53	2805.87	293.61	47.39	2811.70	305.53	100.25	2985.41	448.58	1317.11	0.00	0.00	0.00	2982.59	375.66	1733.98	2939.65	503.44	1730.29	2877.54	362.56	1675.39	2845.07	461.49	1675.45	588.33	-23.04	78.15	1188.91	-0.64	79.53	569.55
8.86000	3238.52	563.76	100.73	3199.97	548.71	100.87	2707.58	463.08	152.54	2695.27	471.70	215.93	3013.17	344.28	62.24	2963.19	338.29	72.33	2805.69	293.19	48.07	2813.32	306.82	100.67	2993.27	450.94	1316.12	0.00	0.00	0.00	2990.73	378.87	1733.23	2947.45	506.67	1729.22	2885.27	365.17	1674.57	2853.25	465.38	1675.58	588.60	-22.78	78.09	1189.16	-0.33	79.75	569.65
8.87000	3267.18	577.05	108.90	3229.90	561.22	107.38	2707.58	463.08	152.54	2695.27	471.70	215.93	3013.12	344.37	61.98	2963.19	338.25	72.13	2806.26	293.61	48.57	2814.04	306.61	101.49	3001.19	453.53	1315.09	0.00	0.00	0.00	2998.81	382.23	1732.38	2955.63	509.86	1728.02	2893.30	367.77	1673.72	2861.32	469.42	1675.67	588.06	-22.21	78.01	1188.45	-0.27	79.60	569.60
8.88000	3267.18	577.05	108.90	3229.90	561.22	107.38	2707.58	463.08	152.54	2695.27	471.70	215.93	3013.06	344.47	61.66	2963.30	338.17	72.00	2806.64	293.46	49.38	2814.54	306.51	102.34	3008.97	456.24	1314.03	0.00	0.00	0.00	3007.11	385.54	1731.44	2963.77	513.20	1726.76	2902.02	371.81	1672.97	2869.30	473.62	1675.72	588.38	-22.28	78.09	1188.27	-0.19	79.32	569.58
8.89000	3267.18	577.05	108.90	3229.90	561.22	107.38	2707.58	463.08	152.54	2695.27	471.70	215.93	3013.29	344.51	61.55	2963.33	338.05	71.82	2806.86	293.52	50.18	2814.84	306.36	103.45	3016.96	459.01	1312.88	0.00	0.00	0.00	3015.31	389.06	1730.40	2971.51	516.73	1725.48	2910.94	376.05	1672.19	2877.17	477.96	1675.74	589.74	-22.69	78.25	1188.71	-0.15	79.60	569.60
8.90000	3267.18	577.05	108.90	3229.90	561.22	107.38	2707.58	463.08	152.54	2695.27	471.70	215.93	3013.30	344.51	61.26	2963.49	337.92	71.71	2807.34	293.52	51.10	2815.67	306.39	104.73	3024.74	461.92	1311.71	0.00	0.00	0.00	3023.22	392.71	1729.28	2979.38	520.29	1724.19	2918.45	379.07	1670.94	2884.93	482.45	1675.71	588.82	-22.51	78.19	1188.77	-0.07	79.75	569.67
8.91000	3267.18	577.05	108.90	3229.90	561.22	107.38	2707.58	463.08	152.54	2695.27	471.70	215.93	3013.25	344.53	60.87	2963.66	337.83	71.55	2807.14	293.16	52.27	2817.07	307.19	105.50	3032.59	465.06	1310.44	0.00	0.00	0.00	3031.06	396.39	1728.15	2987.44	524.04	1722.77	2926.92	383.58	1669.91	2892.60	487.06	1675.65	588.30	-22.60	77.95	1188.86	-0.35	79.79	569.62
8.92000	3267.18	577.05	108.90	3229.90	561.22	107.38	2707.58	463.08	152.54	2695.27	471.70	215.93	3013.37	344.49	60.60	2963.85	337.64	71.41	2808.01	293.53	53.20	2816.30	305.54	107.56	3040.40	468.31	1309.15	0.00	0.00	0.00	3038.70	400.20	1726.94	2995.35	527.89	1721.39	2934.33	386.75	1668.69	2900.18	491.81	1675.55	589.67	-22.68	78.39	1187.89	-0.05	79.56	569.54
8.93000	3267.18	577.05	108.90	3229.90	561.22	107.38	2707.58	463.08	152.54	2695.27	471.70	215.93	3013.55	344.43	60.37	2964.13	337.42	71.32	2808.29	293.46	54.46	2818.51	307.18	108.47	3048.27	471.63	1307.82	0.00	0.00	0.00	3046.39	404.13	1725.64	3002.99	531.86	1719.96	2940.78	389.59	1667.22	2907.65	496.67	1675.42	588.88	-22.69	78.12	1188.21	-0.49	79.44	569.47
8.94000	3267.18	577.05	108.90	3229.90	561.22	107.38	2707.58	463.08	152.54	2695.27	471.70	215.93	3013.80	344.34	60.12	2964.38	337.26	71.17	2808.51	293.18	55.89	2818.73	306.20	110.24	3056.24	475.18	1306.44	0.00	0.00	0.00	3053.98	408.24	1724.28	3010.60	535.95	1718.53	2948.94	394.72	1665.95	2915.03	501.65	1675.26	589.05	-22.58	78.27	1189.15	-0.27	79.79	569.55
8.95000	3267.18	577.05	108.90	3229.90	561.22	107.38	2707.58	463.08	152.54	2695.27	471.70	215.93	3013.90	344.31	59.80	2964.52	337.09	70.98	2808.45	292.26	57.52	2820.24	306.62	111.61	3064.18	478.92	1305.09	0.00	0.00	0.00	3061.60	412.56	1722.96	3017.98	540.23	1717.14	2957.25	400.27	1664.79	2922.31	506.74	1675.06	588.68	-22.41	78.34	1188.84	-0.35	79.82	569.61
8.96000	3267.18	577.05	108.90	3229.90	561.22	107.38	2707.58	463.08	152.54	2695.27	471.70	215.93	3014.14	344.24	59.57	2964.93	336.87	70.96	2809.42	292.65	58.72	2816.72	301.95	120.89	3072.25	482.79	1303.77	0.00	0.00	0.00	3068.88	417.08	1721.73	3025.58	544.80	1715.71	2964.00	404.17	1663.32	2929.50	511.93	1674.83	588.48	-22.42	78.15	1189.22	-0.46	79.92	569.62
8.97000	3267.18	577.05	108.90	3229.90	561.22	107.38	2707.58	463.08	152.54	2695.27	471.70	215.93	3014.42	344.16	59.39	2965.37	336.60	70.92	2810.46	292.88	60.17	2819.31	302.62	123.88	3080.15	486.90	1302.53	0.00	0.00	0.00	3076.22	421.83	1720.49	3032.99	549.48	1714.33	2970.21	407.91	1661.78	2936.60	517.22	1674.57	588.23	-22.80	77.98	1188.50	-0.21	79.51	569.60
8.98000	3267.18	577.05	108.90	3229.90	561.22	107.38	2707.58	463.08	152.54	2695.27	471.70	215.93	3014.47	344.15	59.07	2965.65	336.37	70.80	2811.89	293.42	61.44	2820.59	302.55	125.76	3087.95	491.12	1301.32	0.00	0.00	0.00	3083.46	426.89	1719.27	3040.03	554.44	1713.05	2977.10	412.92	1660.53	2943.61	522.60	1674.28	588.32	-22.31	78.26	1188.04	-0.70	79.22	569.57
8.99000	3267.18	577.05	108.90	3229.90	561.22	107.38	2707.58	463.08	152.54	2695.27	471.70	215.93	3014.73	344.03	58.82	2966.11	336.06	70.77	2812.23	292.70	63.54	2822.41	301.52	128.73	3095.98	495.45	1300.14	0.00	0.00	0.00	3090.39	432.03	1718.11	3047.23	559.62	1711.70	2984.49	418.35	1659.21	2950.54	528.06	1673.96	587.67	-23.42	77.53	1188.44	0.17	79.58	569.54
9.00000	3267.18	577.05	108.90	3229.90	561.22	107.38	2707.58	463.08	152.54	2695.27	471.70	215.93	3014.95	343.95	58.52	2966.37	335.78	70.59	2813.88	293.15	65.45	2824.01	301.46	131.03	3103.86	500.03	1299.04	0.00	0.00	0.00	3097.15	437.26	1716.94	3054.31	565.02	1710.39	2991.83	424.39	1657.82	2957.37	533.60	1673.62	587.57	-22.95	77.50	1188.39	-0.22	79.34	569.63
9.01000	3267.18	577.05	108.90	3229.90	561.22	107.38	2707.58	463.08	152.54	2695.27	471.70	215.93	3015.32	343.85	58.28	2966.94	335.52	70.54	2814.17	291.90	68.33	2826.78	301.55	134.22	3111.86	504.73	1298.00	0.00	0.00	0.00	3104.04	442.80	1715.73	3061.27	570.68	1709.05	2997.96	429.52	1656.17	2964.12	539.22	1673.25	589.12	-22.79	78.19	1188.56	-0.85	79.38	569.62
9.02000	3267.18	577.05	108.90	3229.90	561.22	107.38	2707.58	463.08	152.54	2695.27	471.70	215.93	3015.55	343.74	57.94	2967.41	335.31	70.41	2816.52	292.98	70.64	2828.01	300.62	137.22	3119.87	509.54	1297.07	0.00	0.00	0.00	3110.78	448.47	1714.57	3068.35	576.46	1707.70	3005.05	435.59	1654.83	2970.78	544.89	1672.86	589.50	-22.80	78.22	1188.13	-0.61	79.30	569.64
9.03000	3267.18	577.05	108.90	3229.90	561.22	107.38	2707.58	463.08	152.54	2695.27	471.70	215.93	3015.88	343.65	57.68	2967.95	335.12	70.30	2817.97	292.96	73.54	2830.07	299.62	141.20	3128.09	514.31	1296.31	0.00	0.00	0.00	3117.22	454.52	1713.53	3075.25	582.36	1706.42	3012.33	442.26	1653.43	2977.36	550.63	1672.44	589.68	-22.89	78.24	1188.37	-0.36	79.48	569.68
9.04000	3267.18	577.05	108.90	3229.90	561.22	107.38	2707.58	463.08	152.54	2695.27	471.70	215.93	3016.24	343.62	57.42	2968.82	334.91	70.30	2820.75	294.14	76.45	2833.04	300.04	144.26	3136.42	519.12	1295.79	0.00	0.00	0.00	3123.62	460.67	1712.59	3081.71	588.54	1705.22	3017.23	446.79	1652.04	2983.86	556.43	1672.00	590.13	-22.73	78.37	1188.40	-0.40	79.44	569.63
9.05000	3267.18	577.05	108.90	3229.90	561.22	107.38	2707.58	463.08	152.54	2695.27	471.70	215.93	3016.58	343.52	57.13	2969.76	334.72	70.26	2822.55	293.69	80.17	2835.83	299.57	148.46	3145.05	523.86	1295.48	0.00	0.00	0.00	3129.80	467.19	1711.88	3088.24	595.03	1704.17	3024.79	454.85	1651.28	2990.28	562.27	1671.54	590.02	-23.24	78.33	1188.12	-0.57	79.14	569.60
9.06000	3267.18	577.05	108.90	3229.90	561.22	107.38	2707.58	463.08	152.54	2695.27	471.70	215.93	3016.86	343.47	56.87	2970.61	334.52	70.03	2825.35	293.76	84.24	2839.71	299.46	152.62	3153.78	528.75	1295.42	0.00	0.00	0.00	3136.03	473.92	1711.56	3094.67	601.78	1703.41	3030.66	461.16	1650.73	2996.62	568.15	1671.06	588.25	-22.57	77.89	1188.94	-0.39	79.56	569.69
9.07000	3267.18	577.05	108.90	3229.90	561.22	107.38	2707.58	463.08	152.54	2695.27	471.70	215.93	3017.22	343.41	56.75	2971.76	334.22	69.90	2828.28	293.50	89.05	2844.34	298.96	157.29	3162.38	533.58	1295.75	0.00	0.00	0.00	3142.14	480.70	1711.79	3100.81	608.51	1703.18	3036.53	467.59	1650.39	3002.88	574.07	1670.56	588.01	-22.16	77.91	1188.13	-0.13	79.28	569.70
9.08000	3267.18	577.05	108.90	3229.90	561.22	107.38	2707.58	463.08	152.54	2695.27	471.70	215.93	3017.26	343.37	56.57	2973.38	333.88	69.77	2832.42	294.05	94.11	2849.34	298.63	162.88	3170.59	538.40	1296.50	0.00	0.00	0.00	3148.27	487.64	1712.49	3106.82	615.59	1703.31	3042.63	474.95	1651.19	3009.07	580.02	1670.04	588.70	-22.69	78.14	1187.37	-0.44	79.05	569.65
9.09000	3267.18	577.05	108.90	3229.90	561.22	107.38	2707.58	463.08	152.54	2695.27	471.70	215.93	3017.53	343.39	56.65	2975.13	333.64	69.62	2838.36	295.91	99.13	2855.08	296.65	169.72	3178.39	543.50	1297.71	0.00	0.00	0.00	3154.47	494.81	1713.55	3112.74	622.70	1703.71	3048.22	481.57	1652.23	3015.18	586.00	1669.51	589.74	-22.17	78.62	1187.63	-0.59	79.18	569.64
9.10000	3267.18	577.05	108.90	3229.90	561.22	107.38	2707.58	463.08	152.54	2695.27	471.70	215.93	3017.80	343.50	56.68	2976.91	333.49	69.38	2842.57	295.09	105.70	2862.08	295.51	176.27	3186.10	548.85	1299.39	0.00	0.00	0.00	3160.43	502.27	1714.84	3118.75	629.87	1704.18	3052.85	487.63	1653.30	3021.21	591.99	1668.95	588.97	-22.58	78.16	1187.75	-0.41	79.39	569.76
9.11000	3267.18	577.05	108.90	3229.90	561.22	107.38	2707.58	463.08	152.54	2695.27	471.70	215.93	3018.00	343.61	56.75	2978.77	333.57	69.14	2850.02	296.83	111.89	2870.07	294.70	183.04	3193.94	554.17	1301.46	0.00	0.00	0.00	3166.37	509.77	1716.15	3124.26	637.26	1704.60	3058.79	494.86	1654.82	3027.18	597.99	1668.39	588.69	-22.73	78.22	1187.49	-0.80	78.88	569.71
9.12000	3267.18	577.05	108.90	3229.90	561.22	107.38	2707.58	463.08	152.54	2695.27	471.70	215.93	3018.56	343.66	56.90	2981.15	333.67	69.19	2858.50	298.37	118.81	2880.18	293.78	189.49	3201.64	559.67	1303.63	0.00	0.00	0.00	3172.27	517.02	1717.45	3129.75	644.69	1704.94	3066.32	503.98	1656.47	3033.07	604.00	1667.81	588.34	-23.25	78.16	1188.49	-0.65	79.28	569.66
9.13000	3267.18	577.05	108.90	3229.90	561.22	107.38	2707.58	463.08	152.54	2695.27	471.70	215.93	3019.39	343.70	56.75	2983.70	333.72	69.49	2868.09	299.25	126.24	2891.13	292.17	196.60	3209.06	565.01	1305.78	0.00	0.00	0.00	3177.85	524.48	1718.63	3135.14	652.11	1705.14	3072.25	511.32	1657.73	3038.90	610.00	1667.22	588.91	-22.57	78.20	1188.45	-0.02	79.68	569.60
9.14000	3267.18	577.05	108.90	3229.90	561.22	107.38	2707.58	463.08	152.54	2695.27	471.70	215.93	3020.49	343.59	56.50	2986.79	333.71	70.45	2876.53	296.89	135.50	2903.03	290.22	204.06	3216.22	570.54	1307.84	0.00	0.00	0.00	3183.15	531.94	1719.78	3140.45	659.37	1705.27	3077.07	517.22	1658.91	3044.66	616.00	1666.61	588.98	-22.05	78.41	1187.66	-0.09	79.44	569.62
9.15000	3267.18	577.05	108.90	3229.90	561.22	107.38	2707.58	463.08	152.54	2695.27	471.70	215.93	3022.03	343.22	55.98	2990.65	333.51	72.15	2888.42	296.67	144.67	2916.65	288.73	212.04	3223.20	576.42	1309.74	0.00	0.00	0.00	3189.10	539.39	1720.79	3145.77	666.53	1705.29	3083.91	525.43	1660.23	3050.35	621.99	1666.00	588.07	-22.96	78.08	1188.00	-0.34	79.33	569.68
9.16000	3267.18	577.05	108.90	3229.90	561.22	107.38	2707.58	463.08	152.54	2695.27	471.70	215.93	3024.58	342.89	55.34	2995.19	333.31	74.47	2898.96	293.45	155.45	2930.51	287.58	220.57	3230.09	582.41	1311.38	0.00	0.00	0.00	3194.77	546.94	1721.76	3151.21	673.75	1705.29	3088.68	531.18	1661.24	3055.97	627.95	1665.38	587.92	-23.00	77.94	1188.66	-0.55	79.53	569.64
9.17000	3267.18	577.05	108.90	3229.90	561.22	107.38	2707.58	463.08	152.54	2695.27	471.70	215.93	3027.80	342.63	54.45	3000.86	333.22	77.50	2911.41	291.30	166.07	2944.76	285.74	229.51	3236.84	588.09	1312.76	0.00	0.00	0.00	3199.96	554.40	1722.83	3156.53	680.72	1705.40	3094.19	537.82	1662.29	3061.53	633.90	1664.75	588.63	-22.73	78.39	1187.66	-0.16	79.13	569.57
9.18000	3267.18	577.05	108.90	3229.90	561.22	107.38	2707.58	463.08	152.54	2695.27	471.70	215.93	3031.96	342.48	53.35	3007.57	333.60	80.92	2926.43	290.46	176.80	2959.51	284.49	238.19	3243.50	593.53	1313.89	0.00	0.00	0.00	3205.51	561.43	1723.90	3161.66	687.57	1705.65	3099.52	543.54	1663.28	3067.03	639.81	1664.11	588.63	-22.69	78.10	1187.63	-0.62	79.29	569.66
9.19000	3267.18	577.05	108.90	3229.90	561.22	107.38	2707.58	463.08	152.54	2695.27	471.70	215.93	3036.61	342.45	51.91	3015.45	334.48	85.11	2941.86	288.68	187.60	2977.41	285.70	246.67	3249.94	598.79	1314.83	0.00	0.00	0.00	3211.09	568.52	1725.07	3166.83	694.14	1705.93	3106.27	551.14	1664.45	3072.47	645.68	1663.47	587.89	-22.80	77.71	1187.58	-0.32	79.09	569.57
9.20000	3267.18	577.05	108.90	3229.90	561.22	107.38	2707.58	463.08	152.54	2695.27	471.70	215.93	3041.69	342.57	50.23	3025.00	335.87	89.91	2956.88	285.84	198.24	2995.41	287.23	254.53	3256.38	603.80	1315.62	0.00	0.00	0.00	3216.75	575.59	1726.34	3171.35	701.01	1706.27	3111.28	556.55	1665.09	3077.84	651.51	1662.82	588.44	-23.10	77.76	1187.98	-0.33	79.17	569.65
9.21000	3267.18	577.05	108.90	3229.90	561.22	107.38	2707.58	463.08	152.54	2695.27	471.70	215.93	3051.02	342.71	52.39	3036.46	337.58	94.61	2974.81	286.53	206.13	3012.79	288.42	262.25	3262.67	608.94	1316.32	0.00	0.00	0.00	3222.35	582.47	1727.65	3171.35	701.01	1706.27	3116.78	562.37	1665.80	3083.16	657.29	1662.16	588.29	-23.59	77.93	1188.48	-0.32	79.17	569.62
9.22000	3267.18	577.05	108.90	3229.90	561.22	107.38	2707.58	463.08	152.54	2695.27	471.70	215.93	3065.96	344.57	58.26	3051.31	339.19	99.66	2991.02	287.27	212.48	3031.44	291.54	268.22	3268.96	614.05	1316.94	0.00	0.00	0.00	3227.79	589.21	1729.05	3171.35	701.01	1706.27	3122.52	568.37	1666.43	3088.42	663.01	1661.51	588.66	-23.51	77.77	1188.92	-0.36	79.50	569.57
9.23000	3267.18	577.05	108.90	3229.90	561.22	107.38	2707.58	463.08	152.54	2695.27	471.70	215.93	3084.13	347.11	62.99	3069.27	341.53	104.50	3008.11	289.22	217.47	3048.37	294.53	273.15	3275.33	619.08	1317.53	0.00	0.00	0.00	3233.22	595.73	1730.43	3171.35	701.01	1706.27	3128.55	573.93	1667.10	3093.63	668.68	1660.85	588.48	-23.43	77.98	1188.44	-0.36	79.55	569.66
9.24000	3267.18	577.05	108.90	3229.90	561.22	107.38	2707.58	463.08	152.54	2695.27	471.70	215.93	3105.08	350.00	67.12	3089.42	344.74	108.65	3025.47	291.32	220.79	3065.49	298.05	276.98	3281.39	624.02	1318.07	0.00	0.00	0.00	3238.75	602.14	1731.86	3171.35	701.01	1706.27	3135.24	580.12	1667.72	3098.78	674.27	1660.20	588.60	-22.58	78.47	1187.97	-0.22	79.55	569.62
9.25000	3267.18	577.05	108.90	3229.90	561.22	107.38	2707.58	463.08	152.54	2695.27	471.70	215.93	3125.95	353.75	69.22	3110.89	348.56	111.65	3044.61	294.35	222.73	3084.00	302.31	280.25	3287.12	628.76	1318.59	0.00	0.00	0.00	3243.98	608.69	1733.31	3171.35	701.01	1706.27	3141.49	585.74	1668.24	3103.88	679.79	1659.54	590.25	-22.64	78.65	1187.24	-0.57	79.16	569.68
9.26000	3267.18	577.05	108.90	3229.90	561.22	107.38	2707.58	463.08	152.54	2695.27	471.70	215.93	3149.15	358.12	71.36	3133.04	352.93	113.29	3065.46	298.51	223.04	3103.80	307.20	282.22	3292.58	633.39	1319.07	0.00	0.00	0.00	3249.48	615.12	1734.64	3171.35	701.01	1706.27	3147.45	590.98	1669.22	3108.93	685.23	1658.89	590.40	-23.01	78.29	1186.45	-0.36	78.75	569.74
9.27000	3267.18	577.05	108.90	3229.90	561.22	107.38	2707.58	463.08	152.54	2695.27	471.70	215.93	3167.37	361.70	74.16	3156.53	358.10	114.26	3085.92	302.32	222.27	3123.52	312.69	282.41	3297.65	638.36	1319.55	0.00	0.00	0.00	3255.21	621.23	1735.96	3171.35	701.01	1706.27	3152.84	595.25	1670.10	3113.93	690.59	1658.24	590.66	-23.06	78.64	1187.55	-0.82	79.21	569.76
9.28000	3267.18	577.05	108.90	3229.90	561.22	107.38	2707.58	463.08	152.54	2695.27	471.70	215.93	3186.14	367.19	77.03	3180.75	363.74	114.47	3108.22	308.09	219.67	3143.27	318.55	281.27	3302.42	643.48	1320.10	0.00	0.00	0.00	3260.76	627.36	1737.16	3171.35	701.01	1706.27	3160.37	601.69	1671.52	3118.87	695.85	1657.59	590.77	-22.82	78.73	1187.50	-0.95	79.26	569.64
9.29000	3267.18	577.05	108.90	3229.90	561.22	107.38	2707.58	463.08	152.54	2695.27	471.70	215.93	3205.39	374.50	79.95	3204.41	370.55	112.85	3131.45	314.48	215.88	3163.51	324.12	279.29	3307.02	648.66	1320.80	0.00	0.00	0.00	3266.47	633.24	1738.20	3171.35	701.01	1706.27	3167.93	607.73	1672.99	3123.77	701.01	1656.95	591.58	-23.22	78.83	1187.34	-0.67	79.14	569.53
9.30000	3267.18	577.05	108.90	3229.90	561.22	107.38	2707.58	463.08	152.54	2695.27	471.70	215.93	3225.07	383.52	82.90	3230.76	378.07	112.04	3148.17	314.44	226.84	3183.73	330.38	275.73	3311.54	654.00	1321.64	0.00	0.00	0.00	3272.60	639.17	1739.03	3171.35	701.01	1706.27	3172.99	610.93	1674.17	3128.63	706.07	1656.31	589.82	-23.21	78.51	1187.97	-0.74	79.45	569.64
9.31000	3267.18	577.05	108.90	3229.90	561.22	107.38	2707.58	463.08	152.54	2695.27	471.70	215.93	3245.09	394.19	85.88	3258.22	386.94	111.12	3170.40	318.30	226.41	3205.05	336.82	272.07	3316.07	659.48	1322.54	0.00	0.00	0.00	3272.60	639.17	1739.03	3171.35	701.01	1706.27	3179.08	614.87	1675.57	3133.44	711.02	1655.69	589.02	-23.35	78.40	1187.88	-0.51	79.43	569.59
9.32000	3267.18	577.05	108.90	3229.90	561.22	107.38	2707.58	463.08	152.54	2695.27	471.70	215.93	3265.41	406.40	88.87	3258.22	386.94	111.12	3193.35	323.49	222.56	3225.48	342.97	271.58	3320.52	665.29	1323.44	0.00	0.00	0.00	3272.60	639.17	1739.03	3171.35	701.01	1706.27	3186.46	620.40	1677.21	3138.21	715.85	1655.07	588.98	-23.27	78.28	1187.54	-0.48	79.17	569.55
9.33000	3267.18	577.05	108.90	3229.90	561.22	107.38	2707.58	463.08	152.54	2695.27	471.70	215.93	3285.96	420.07	91.86	3258.22	386.94	111.12	3215.63	327.28	223.67	3247.78	350.53	266.48	3324.86	671.33	1324.30	0.00	0.00	0.00	3272.60	639.17	1739.03	3171.35	701.01	1706.27	3192.10	623.59	1678.35	3142.93	720.56	1654.46	589.08	-23.12	77.94	1187.28	-0.16	79.09	569.69
9.34000	3267.18	577.05	108.90	3229.90	561.22	107.38	2707.58	463.08	152.54	2695.27	471.70	215.93	3306.67	435.10	94.83	3258.22	386.94	111.12	3240.26	334.52	215.87	3270.04	358.60	259.30	3329.64	677.92	1325.29	0.00	0.00	0.00	3272.60	639.17	1739.03	3171.35	701.01	1706.27	3198.49	627.69	1679.94	3147.62	725.14	1653.86	589.86	-22.44	78.46	1188.20	-0.73	79.39	569.62
9.35000	3267.18	577.05	108.90	3229.90	561.22	107.38	2707.58	463.08	152.54	2695.27	471.70	215.93	3327.49	451.42	97.77	3258.22	386.94	111.12	3267.08	343.03	207.44	3293.86	367.09	251.98	3332.01	681.46	1325.77	0.00	0.00	0.00	3272.60	639.17	1739.03	3171.35	701.01	1706.27	3204.27	630.75	1681.02	3152.26	729.59	1653.27	589.21	-22.64	78.38	1187.71	-0.24	79.35	569.69
9.36000	3267.18	577.05	108.90	3229.90	561.22	107.38	2707.58	463.08	152.54	2695.27	471.70	215.93	3348.35	468.92	100.67	3258.22	386.94	111.12	3293.31	352.33	197.68	3316.62	376.59	243.17	3333.69	684.43	1325.94	0.00	0.00	0.00	3272.60	639.17	1739.03	3171.35	701.01	1706.27	3211.46	635.24	1682.28	3156.87	733.89	1652.70	589.11	-22.64	78.24	1187.29	-0.43	79.45	569.69
9.37000	3267.18	577.05	108.90	3229.90	561.22	107.38	2707.58	463.08	152.54	2695.27	471.70	215.93	3369.18	487.53	103.52	3258.22	386.94	111.12	3320.25	362.44	187.51	3341.18	386.63	235.18	3336.39	689.29	1326.00	0.00	0.00	0.00	3272.60	639.17	1739.03	3171.35	701.01	1706.27	3219.13	640.01	1683.65	3161.44	738.05	1652.13	589.32	-22.83	78.18	1187.68	-0.01	79.43	569.60
9.38000	3267.18	577.05	108.90	3229.90	561.22	107.38	2707.58	463.08	152.54	2695.27	471.70	215.93	3389.93	507.14	106.30	3258.22	386.94	111.12	3320.25	362.44	187.51	3365.40	397.33	226.00	3341.80	698.50	1326.14	0.00	0.00	0.00	3272.60	639.17	1739.03	3171.35	701.01	1706.27	3226.59	644.49	1685.01	3165.97	742.06	1651.59	589.84	-22.30	78.67	1187.96	0.08	79.53	569.58
9.39000	3267.18	577.05	108.90	3229.90	561.22	107.38	2707.58	463.08	152.54	2695.27	471.70	215.93	3410.52	527.68	108.99	3258.22	386.94	111.12	3320.25	362.44	187.51	3365.40	397.33	226.00	3347.41	707.79	1326.42	0.00	0.00	0.00	3272.60	639.17	1739.03	3171.35	701.01	1706.27	3230.77	645.22	1685.44	3170.48	745.90	1651.06	590.64	-22.57	78.54	1187.60	-0.45	79.33	569.55
9.40000	3267.18	577.05	108.90	3229.90	561.22	107.38	2707.58	463.08	152.54	2695.27	471.70	215.93	3430.91	549.05	111.60	3258.22	386.94	111.12	3320.25	362.44	187.51	3365.40	397.33	226.00	3350.87	713.64	1326.36	0.00	0.00	0.00	3272.60	639.17	1739.03	3171.35	701.01	1706.27	3237.39	649.01	1686.08	3174.94	749.58	1650.55	590.61	-22.69	78.46	1187.76	-0.07	79.44	569.65
9.41000	3267.18	577.05	108.90	3229.90	561.22	107.38	2707.58	463.08	152.54	2695.27	471.70	215.93	3451.02	571.16	114.09	3258.22	386.94	111.12	3320.25	362.44	187.51	3365.40	397.33	226.00	3354.32	719.40	1326.19	0.00	0.00	0.00	3272.60	639.17	1739.03	3171.35	701.01	1706.27	3245.41	654.14	1686.74	3179.38	753.09	1650.05	590.11	-22.69	78.40	1187.50	0.27	79.33	569.71
9.42000	3267.18	577.05	108.90	3229.90	561.22	107.38	2707.58	463.08	152.54	2695.27	471.70	215.93	3470.79	593.93	116.47	3258.22	386.94	111.12	3320.25	362.44	187.51	3365.40	397.33	226.00	3357.80	725.23	1325.91	0.00	0.00	0.00	3272.60	639.17	1739.03	3171.35	701.01	1706.27	3251.36	656.95	1687.10	3183.79	756.42	1649.58	589.40	-22.27	78.13	1188.08	0.16	79.54	569.72
9.43000	3267.18	577.05	108.90	3229.90	561.22	107.38	2707.58	463.08	152.54	2695.27	471.70	215.93	3490.16	617.26	118.71	3258.22	386.94	111.12	3320.25	362.44	187.51	3365.40	397.33	226.00	3361.21	731.24	1325.50	0.00	0.00	0.00	3272.60	639.17	1739.03	3171.35	701.01	1706.27	3258.29	660.75	1687.36	3188.17	759.57	1649.13	589.32	-23.13	78.18	1187.79	0.32	79.38	569.65
9.44000	3267.18	577.05	108.90	3229.90	561.22	107.38	2707.58	463.08	152.54	2695.27	471.70	215.93	3509.06	641.06	120.80	3258.22	386.94	111.12	3320.25	362.44	187.51	3365.40	397.33	226.00	3361.21	731.24	1325.50	0.00	0.00	0.00	3272.60	639.17	1739.03	3171.35	701.01	1706.27	3267.41	667.43	1687.73	3192.53	762.52	1648.70	588.86	-22.92	78.38	1187.76	-0.59	79.15	569.63
9.45000	3267.18	577.05	108.90	3229.90	561.22	107.38	2707.58	463.08	152.54	2695.27	471.70	215.93	3527.44	665.25	122.73	3258.22	386.94	111.12	3320.25	362.44	187.51	3365.40	397.33	226.00	3361.21	731.24	1325.50	0.00	0.00	0.00	3272.60	639.17	1739.03	3171.35	701.01	1706.27	3275.25	672.30	1687.76	3196.86	765.28	1648.29	588.87	-22.50	78.43	1187.89	-0.34	79.29	569.53
9.46000	3267.18	577.05	108.90	3229.90	561.22	107.38	2707.58	463.08	152.54	2695.27	471.70	215.93	3545.22	689.74	124.49	3258.22	386.94	111.12	3320.25	362.44	187.51	3365.40	397.33	226.00	3361.21	731.24	1325.50	0.00	0.00	0.00	3272.60	639.17	1739.03	3171.35	701.01	1706.27	3280.46	674.86	1687.64	3201.16	767.84	1647.90	587.65	-23.39	77.70	1187.94	-0.34	79.35	569.70
9.47000	3267.18	577.05	108.90	3229.90	561.22	107.38	2707.58	463.08	152.54	2695.27	471.70	215.93	3562.35	714.43	126.07	3258.22	386.94	111.12	3320.25	362.44	187.51	3365.40	397.33	226.00	3361.21	731.24	1325.50	0.00	0.00	0.00	3272.60	639.17	1739.03	3171.35	701.01	1706.27	3286.72	678.45	1687.21	3205.44	770.19	1647.54	589.12	-23.28	78.09	1187.87	-0.67	79.03	569.78
9.48000	3267.18	577.05	108.90	3229.90	561.22	107.38	2707.58	463.08	152.54	2695.27	471.70	215.93	3578.76	739.24	127.44	3258.22	386.94	111.12	3320.25	362.44	187.51	3365.40	397.33	226.00	3361.21	731.24	1325.50	0.00	0.00	0.00	3272.60	639.17	1739.03	3171.35	701.01	1706.27	3296.05	685.79	1686.95	3207.39	769.05	1647.00	590.40	-22.38	78.51	1187.98	-0.21	79.30	569.78
9.49000	3267.18	577.05	108.90	3229.90	561.22	107.38	2707.58	463.08	152.54	2695.27	471.70	215.93	3594.40	764.08	128.60	3258.22	386.94	111.12	3320.25	362.44	187.51	3365.40	397.33	226.00	3361.21	731.24	1325.50	0.00	0.00	0.00	3272.60	639.17	1739.03	3171.35	701.01	1706.27	3301.27	688.66	1686.16	3211.97	771.75	1646.68	590.68	-22.63	78.63	1187.91	-0.22	79.54	567.67
9.50000	3267.18	577.05	108.90	3229.90	561.22	107.38	2707.58	463.08	152.54	2695.27	471.70	215.93	3609.19	788.86	129.53	3258.22	386.94	111.12	3320.25	362.44	187.51	3365.40	397.33	226.00	3361.21	731.24	1325.50	0.00	0.00	0.00	3272.60	639.17	1739.03	3171.35	701.01	1706.27	3306.26	691.61	1685.85	3215.99	774.02	1646.37	590.14	-22.33	78.60	1187.30	-0.30	79.35	566.71
9.51000	3267.18	577.05	108.90	3229.90	561.22	107.38	2707.58	463.08	152.54	2695.27	471.70	215.93	3623.07	813.49	130.23	3258.22	386.94	111.12	3320.25	362.44	187.51	3365.40	397.33	226.00	3361.21	731.24	1325.50	0.00	0.00	0.00	3272.60	639.17	1739.03	3171.35	701.01	1706.27	3313.44	697.20	1685.67	3219.68	775.69	1645.74	589.69	-22.68	78.49	1187.39	-0.45	79.40	566.44
9.52000	3267.18	577.05	108.90	3229.90	561.22	107.38	2707.58	463.08	152.54	2695.27	471.70	215.93	3635.98	837.88	130.67	3258.22	386.94	111.12	3320.25	362.44	187.51	3365.40	397.33	226.00	3361.21	731.24	1325.50	0.00	0.00	0.00	3272.60	639.17	1739.03	3171.35	701.01	1706.27	3319.39	701.78	1684.99	3224.91	779.27	1645.58	590.62	-22.75	78.64	1188.20	-0.53	79.22	567.70
9.53000	3267.18	577.05	108.90	3229.90	561.22	107.38	2707.58	463.08	152.54	2695.27	471.70	215.93	3647.86	861.94	130.85	3258.22	386.94	111.12	3320.25	362.44	187.51	3365.40	397.33	226.00	3361.21	731.24	1325.50	0.00	0.00	0.00	3272.60	639.17	1739.03	3171.35	701.01	1706.27	3306.88	687.95	1706.47	3229.93	782.94	1645.47	588.93	-22.53	78.09	1188.99	-0.65	79.26	567.63
9.54000	3267.18	577.05	108.90	3229.90	561.22	107.38	2707.58	463.08	152.54	2695.27	471.70	215.93	3658.64	885.58	130.75	3258.22	386.94	111.12	3320.25	362.44	187.51	3365.40	397.33	226.00	3361.21	731.24	1325.50	0.00	0.00	0.00	3272.60	639.17	1739.03	3171.35	701.01	1706.27	3301.05	685.61	1716.76	3233.08	785.02	1645.23	589.59	-22.90	78.39	1188.24	-0.15	79.47	566.15
9.55000	3267.18	577.05	108.90	3229.90	561.22	107.38	2707.58	463.08	152.54	2695.27	471.70	215.93	3668.27	908.72	130.36	3258.22	386.94	111.12	3320.25	362.44	187.51	3365.40	397.33	226.00	3361.21	731.24	1325.50	0.00	0.00	0.00	3272.60	639.17	1739.03	3171.35	701.01	1706.27	3296.76	682.58	1726.41	3238.18	789.41	1645.44	588.67	-23.04	78.04	1188.18	-0.09	79.22	565.87
9.56000	3267.18	577.05	108.90	3229.90	561.22	107.38	2707.58	463.08	152.54	2695.27	471.70	215.93	3676.67	931.25	129.66	3258.22	386.94	111.12	3320.25	362.44	187.51	3365.40	397.33	226.00	3361.21	731.24	1325.50	0.00	0.00	0.00	3272.60	639.17	1739.03	3171.35	701.01	1706.27	3303.41	688.74	1722.36	3241.98	792.42	1645.44	589.03	-22.74	78.17	1187.29	-0.68	78.98	565.75
9.57000	3267.18	577.05	108.90	3229.90	561.22	107.38	2707.58	463.08	152.54	2695.27	471.70	215.93	3683.79	953.10	128.65	3258.22	386.94	111.12	3320.25	362.44	187.51	3365.40	397.33	226.00	3361.21	731.24	1325.50	0.00	0.00	0.00	3272.60	639.17	1739.03	3171.35	701.01	1706.27	3314.06	699.21	1718.15	3244.84	794.63	1645.14	588.61	-23.10	78.12	1187.29	-0.31	78.92	565.92
9.58000	3267.18	577.05	108.90	3229.90	561.22	107.38	2707.58	463.08	152.54	2695.27	471.70	215.93	3689.56	974.18	127.30	3258.22	386.94	111.12	3320.25	362.44	187.51	3365.40	397.33	226.00	3361.21	731.24	1325.50	0.00	0.00	0.00	3272.60	639.17	1739.03	3171.35	701.01	1706.27	3321.85	707.30	1718.28	3249.34	798.89	1645.28	588.99	-22.81	78.17	1187.06	-0.54	79.04	566.25
9.59000	3267.18	577.05	108.90	3229.90	561.22	107.38	2707.58	463.08	152.54	2695.27	471.70	215.93	3693.91	994.39	125.61	3258.22	386.94	111.12	3320.25	362.44	187.51	3365.40	397.33	226.00	3361.21	731.24	1325.50	0.00	0.00	0.00	3272.60	639.17	1739.03	3171.35	701.01	1706.27	3326.93	713.15	1718.47	3254.08	803.52	1645.36	588.50	-22.62	78.16	1187.25	-0.29	79.27	566.23
9.60000	3267.18	577.05	108.90	3229.90	561.22	107.38	2707.58	463.08	152.54	2695.27	471.70	215.93	3696.79	1013.64	123.56	3258.22	386.94	111.12	3320.25	362.44	187.51	3365.40	397.33	226.00	3361.21	731.24	1325.50	0.00	0.00	0.00	3272.60	639.17	1739.03	3171.35	701.01	1706.27	3331.95	718.94	1718.66	3257.53	807.32	1645.30	589.70	-22.87	78.55	1188.33	-0.95	79.43	566.36
9.61000	3267.18	577.05	108.90	3229.90	561.22	107.38	2707.58	463.08	152.54	2695.27	471.70	215.93	3698.14	1031.86	121.14	3258.22	386.94	111.12	3320.25	362.44	187.51	3365.40	397.33	226.00	3361.21	731.24	1325.50	0.00	0.00	0.00	3272.60	639.17	1739.03	3171.35	701.01	1706.27	3336.86	724.84	1718.87	3260.69	810.18	1645.16	588.95	-23.23	78.05	1187.54	-0.72	79.26	565.52
9.62000	3267.18	577.05	108.90	3229.90	561.22	107.38	2707.58	463.08	152.54	2695.27	471.70	215.93	3697.88	1048.94	118.33	3258.22	386.94	111.12	3320.25	362.44	187.51	3365.40	397.33	226.00	3361.21	731.24	1325.50	0.00	0.00	0.00	3272.60	639.17	1739.03	3171.35	701.01	1706.27	3341.47	731.10	1719.16	3265.12	815.13	1645.16	587.72	-22.72	77.76	1187.18	-0.35	78.90	566.45
9.63000	3267.18	577.05	108.90	3229.90	561.22	107.38	2707.58	463.08	152.54	2695.27	471.70	215.93	3695.96	1064.80	115.13	3258.22	386.94	111.12	3320.25	362.44	187.51	3365.40	397.33	226.00	3361.21	731.24	1325.50	0.00	0.00	0.00	3272.60	639.17	1739.03	3171.35	701.01	1706.27	3341.47	731.10	1719.16	3268.47	818.63	1645.09	588.38	-22.58	77.97	1187.74	-0.55	79.38	566.66
9.64000	3267.18	577.05	108.90	3229.90	561.22	107.38	2707.58	463.08	152.54	2695.27	471.70	215.93	3692.32	1079.34	111.52	3258.22	386.94	111.12	3320.25	362.44	187.51	3365.40	397.33	226.00	3361.21	731.24	1325.50	0.00	0.00	0.00	3272.60	639.17	1739.03	3171.35	701.01	1706.27	3341.47	731.10	1719.16	3273.84	824.62	1645.21	588.84	-22.53	78.22	1188.53	-0.02	79.72	565.35
9.65000	3267.18	577.05	108.90	3229.90	561.22	107.38	2707.58	463.08	152.54	2695.27	471.70	215.93	3686.88	1092.49	107.49	3258.22	386.94	111.12	3320.25	362.44	187.51	3365.40	397.33	226.00	3361.21	731.24	1325.50	0.00	0.00	0.00	3272.60	639.17	1739.03	3171.35	701.01	1706.27	3341.47	731.10	1719.16	3277.64	828.57	1645.29	589.41	-22.75	78.44	1188.40	0.06	79.68	565.67
9.66000	3267.18	577.05	108.90	3229.90	561.22	107.38	2707.58	463.08	152.54	2695.27	471.70	215.93	3679.59	1104.16	103.02	3258.22	386.94	111.12	3320.25	362.44	187.51	3365.40	397.33	226.00	3361.21	731.24	1325.50	0.00	0.00	0.00	3272.60	639.17	1739.03	3171.35	701.01	1706.27	3341.47	731.10	1719.16	3282.26	833.90	1645.48	589.53	-22.69	78.49	1187.21	-0.38	79.28	566.81
9.67000	3267.18	577.05	108.90	3229.90	561.22	107.38	2707.58	463.08	152.54	2695.27	471.70	215.93	3674.50	1131.98	99.77	3258.22	386.94	111.12	3320.25	362.44	187.51	3365.40	397.33	226.00	3361.21	731.24	1325.50	0.00	0.00	0.00	3272.60	639.17	1739.03	3171.35	701.01	1706.27	3341.47	731.10	1719.16	3284.69	836.56	1645.18	589.21	-22.67	78.29	1187.73	-1.04	79.17	566.59
9.68000	3267.18	577.05	108.90	3229.90	561.22	107.38	2707.58	463.08	152.54	2695.27	471.70	215.93	3665.36	1142.05	96.73	3258.22	386.94	111.12	3320.25	362.44	187.51	3365.40	397.33	226.00	3361.21	731.24	1325.50	0.00	0.00	0.00	3272.60	639.17	1739.03	3171.35	701.01	1706.27	3341.47	731.10	1719.16	3289.40	841.57	1645.21	589.23	-23.01	78.22	1188.41	-0.32	79.31	566.65
9.69000	3267.18	577.05	108.90	3229.90	561.22	107.38	2707.58	463.08	152.54	2695.27	471.70	215.93	3657.59	1151.33	93.08	3258.22	386.94	111.12	3320.25	362.44	187.51	3365.40	397.33	226.00	3361.21	731.24	1325.50	0.00	0.00	0.00	3272.60	639.17	1739.03	3171.35	701.01	1706.27	3341.47	731.10	1719.16	3293.57	845.99	1645.02	589.11	-22.95	78.40	1188.11	-0.39	79.53	567.29
9.70000	3267.18	577.05	108.90	3229.90	561.22	107.38	2707.58	463.08	152.54	2695.27	471.70	215.93	3645.92	1155.58	90.50	3258.22	386.94	111.12	3320.25	362.44	187.51	3365.40	397.33	226.00	3361.21	731.24	1325.50	0.00	0.00	0.00	3272.60	639.17	1739.03	3171.35	701.01	1706.27	3341.47	731.10	1719.16	3297.23	849.43	1644.77	589.28	-22.66	78.51	1188.28	-0.21	79.56	567.75
9.71000	3267.18	577.05	108.90	3229.90	561.22	107.38	2707.58	463.08	152.54	2695.27	471.70	215.93	3643.02	1167.47	82.36	3258.22	386.94	111.12	3320.25	362.44	187.51	3365.40	397.33	226.00	3361.21	731.24	1325.50	0.00	0.00	0.00	3272.60	639.17	1739.03	3171.35	701.01	1706.27	3341.47	731.10	1719.16	3301.05	853.05	1644.41	588.99	-22.99	78.16	1188.06	0.68	79.81	567.89
9.72000	3267.18	577.05	108.90	3229.90	561.22	107.38	2707.58	463.08	152.54	2695.27	471.70	215.93	3629.65	1164.49	76.87	3258.22	386.94	111.12	3320.25	362.44	187.51	3365.40	397.33	226.00	3361.21	731.24	1325.50	0.00	0.00	0.00	3272.60	639.17	1739.03	3171.35	701.01	1706.27	3341.47	731.10	1719.16	3304.00	855.62	1643.93	588.71	-23.37	78.14	1188.07	0.10	79.36	567.44
9.73000	3267.18	577.05	108.90	3229.90	561.22	107.38	2707.58	463.08	152.54	2695.27	471.70	215.93	3618.23	1161.83	72.64	3258.22	386.94	111.12	3320.25	362.44	187.51	3365.40	397.33	226.00	3361.21	731.24	1325.50	0.00	0.00	0.00	3272.60	639.17	1739.03	3171.35	701.01	1706.27	3341.47	731.10	1719.16	3309.74	861.27	1643.70	589.35	-23.26	78.39	1188.07	-0.32	79.37	566.13
9.74000	3267.18	577.05	108.90	3229.90	561.22	107.38	2707.58	463.08	152.54	2695.27	471.70	215.93	3615.68	1164.91	67.97	3258.22	386.94	111.12	3320.25	362.44	187.51	3365.40	397.33	226.00	3361.21	731.24	1325.50	0.00	0.00	0.00	3272.60	639.17	1739.03	3171.35	701.01	1706.27	3341.47	731.10	1719.16	3313.23	864.23	1643.40	589.28	-22.98	78.54	1187.65	-0.44	79.20	566.64
9.75000	3267.18	577.05	108.90	3229.90	561.22	107.38	2707.58	463.08	152.54	2695.27	471.70	215.93	3618.31	1172.39	60.63	3258.22	386.94	111.12	3320.25	362.44	187.51	3365.40	397.33	226.00	3361.21	731.24	1325.50	0.00	0.00	0.00	3272.60	639.17	1739.03	3171.35	701.01	1706.27	3341.47	731.10	1719.16	3317.44	868.19	1643.16	589.75	-23.09	78.22	1188.08	-0.33	79.37	566.35
9.76000	3267.18	577.05	108.90	3229.90	561.22	107.38	2707.58	463.08	152.54	2695.27	471.70	215.93	3615.81	1173.48	54.99	3258.22	386.94	111.12	3320.25	362.44	187.51	3365.40	397.33	226.00	3361.21	731.24	1325.50	0.00	0.00	0.00	3272.60	639.17	1739.03	3171.35	701.01	1706.27	3341.47	731.10	1719.16	3321.66	872.25	1643.47	589.56	-22.44	78.45	1188.06	0.11	79.53	566.95
9.77000	3267.18	577.05	108.90	3229.90	561.22	107.38	2707.58	463.08	152.54	2695.27	471.70	215.93	3617.94	1180.68	48.67	3258.22	386.94	111.12	3320.25	362.44	187.51	3365.40	397.33	226.00	3361.21	731.24	1325.50	0.00	0.00	0.00	3272.60	639.17	1739.03	3171.35	701.01	1706.27	3341.47	731.10	1719.16	3326.36	876.74	1644.57	590.01	-22.40	78.75	1187.71	-0.57	79.35	566.46
9.78000	3267.18	577.05	108.90	3229.90	561.22	107.38	2707.58	463.08	152.54	2695.27	471.70	215.93	3617.94	1180.68	48.67	3258.22	386.94	111.12	3320.25	362.44	187.51	3365.40	397.33	226.00	3361.21	731.24	1325.50	0.00	0.00	0.00	3272.60	639.17	1739.03	3171.35	701.01	1706.27	3341.47	731.10	1719.16	3326.36	876.74	1644.57	590.01	-22.40	78.75	1187.71	-0.57	79.35	566.46
[truncated: 35 more columns]
