# Supplementary material for: The impact of mobile phone use on where we look and how we walk when negotiating floor based obstacles
Source: PLoS One. 2017 Jun 30;12(6):e0179802. doi: 10.1371/journal.pone.0179802 (PMC5493336; doi:10.1371/journal.pone.0179802)
Supplement: S1 File — (ZIP) [file pone.0179802.s001.zip › Gait/PP1/MC obs no phone 3.txt]

CODAmotion Analysis Text
Codamotion Analysis Text Save of: MC obs no phone 3.mdf
Time	Markers
Time	1:LTOE.X	1:LTOE.Y	1:LTOE.Z	2:L2nd.X	2:L2nd.Y	2:L2nd.Z	3:LHEE.X	3:LHEE.Y	3:LHEE.Z	4:LANK.X	4:LANK.Y	4:LANK.Z	5:RTOE.X	5:RTOE.Y	5:RTOE.Z	6:R2nd.X	6:R2nd.Y	6:R2nd.Z	7:RHEE.X	7:RHEE.Y	7:RHEE.Z	8:RANK.X	8:RANK.Y	8:RANK.Z	9:STRN.X	9:STRN.Y	9:STRN.Z	10:Marker 10.X	10:Marker 10.Y	10:Marker 10.Z	11:FRHD.X	11:FRHD.Y	11:FRHD.Z	12:FLHD.X	12:FLHD.Y	12:FLHD.Z	13:BRHD.X	13:BRHD.Y	13:BRHD.Z	14:BLHD.X	14:BLHD.Y	14:BLHD.Z	15:BLSTEP.X	15:BLSTEP.Y	15:BLSTEP.Z	16:FLSTEP.X	16:FLSTEP.Y	16:FLSTEP.Z	17:BRSTEP.X
(s)	(mm)	(mm)	(mm)	(mm)	(mm)	(mm)	(mm)	(mm)	(mm)	(mm)	(mm)	(mm)	(mm)	(mm)	(mm)	(mm)	(mm)	(mm)	(mm)	(mm)	(mm)	(mm)	(mm)	(mm)	(mm)	(mm)	(mm)	(mm)	(mm)	(mm)	(mm)	(mm)	(mm)	(mm)	(mm)	(mm)	(mm)	(mm)	(mm)	(mm)	(mm)	(mm)	(mm)	(mm)	(mm)	(mm)	(mm)	(mm)	(mm)
0.00000	-3222.69	130.38	6.56	-3135.10	143.53	21.44	-3436.47	40.07	1.09	-3438.99	42.73	72.38	-3749.76	-21.91	-13.91	-3790.02	16.24	3.35	-3094.00	250.07	-3.19	-3050.94	236.25	37.89	-3712.30	25.62	1238.25	0.00	0.00	0.00	-1914.97	77.37	1687.95	-3591.35	-98.52	1625.45	-2796.56	144.81	1289.78	-2721.67	48.80	1251.22	447.62	-17.30	59.43	880.95	-0.26	58.74	410.44
0.01000	-3222.69	130.38	6.56	-3135.10	143.53	21.44	-3436.47	40.07	1.09	-3438.99	42.73	72.38	-3749.76	-21.91	-13.91	-3790.02	16.24	3.35	-3094.00	250.07	-3.19	-3050.94	236.25	37.89	-3712.30	25.62	1238.25	0.00	0.00	0.00	-1914.97	77.37	1687.95	-3591.35	-98.52	1625.45	-2796.56	144.81	1289.78	-2721.67	48.80	1251.22	447.62	-17.30	59.43	880.95	-0.26	58.74	410.44
0.02000	-3222.69	130.38	6.56	-3135.10	143.53	21.44	-3436.47	40.07	1.09	-3438.99	42.73	72.38	-3749.76	-21.91	-13.91	-3790.02	16.24	3.35	-3094.00	250.07	-3.19	-3050.94	236.25	37.89	-3712.30	25.62	1238.25	0.00	0.00	0.00	-1914.97	77.37	1687.95	-3591.35	-98.52	1625.45	-2796.56	144.81	1289.78	-2721.67	48.80	1251.22	447.62	-17.30	59.43	880.95	-0.26	58.74	410.44
0.03000	-3222.69	130.38	6.56	-3135.10	143.53	21.44	-3436.47	40.07	1.09	-3438.99	42.73	72.38	-3749.76	-21.91	-13.91	-3790.02	16.24	3.35	-3094.31	250.10	-3.18	-3051.26	236.29	37.92	-3712.30	25.62	1238.25	0.00	0.00	0.00	-1914.97	77.37	1687.95	-3591.35	-98.52	1625.45	-2797.28	144.85	1290.12	-2722.48	48.81	1251.58	447.77	-17.30	59.45	881.25	-0.26	58.76	410.60
0.04000	-3222.69	130.38	6.56	-3135.10	143.53	21.44	-3436.47	40.07	1.09	-3438.99	42.73	72.38	-3749.76	-21.91	-13.91	-3790.02	16.24	3.35	-3403.61	284.16	1.32	-3375.42	274.24	59.96	-3712.30	25.62	1238.25	0.00	0.00	0.00	-1914.97	77.37	1687.95	-3591.35	-98.52	1625.45	-3515.14	184.59	1624.01	-3535.36	59.25	1611.19	590.18	-22.55	78.73	1187.74	-0.66	79.27	567.61
0.05000	-3222.69	130.38	6.56	-3135.10	143.53	21.44	-3436.47	40.07	1.09	-3438.99	42.73	72.38	-3749.76	-21.91	-13.91	-3790.02	16.24	3.35	-3429.46	284.88	-1.95	-3356.42	273.34	61.08	-3712.30	25.62	1238.25	0.00	0.00	0.00	-1914.97	77.37	1687.95	-3591.35	-98.52	1625.45	-3501.69	185.92	1623.72	-3513.59	61.17	1609.84	590.20	-22.50	78.79	1188.00	-0.33	79.41	567.36
0.06000	-3222.69	130.38	6.56	-3135.10	143.53	21.44	-3436.47	40.07	1.09	-3438.99	42.73	72.38	-3749.76	-21.91	-13.91	-3790.02	16.24	3.35	-3447.31	286.30	-4.02	-3375.28	272.55	58.73	-3712.30	25.62	1238.25	0.00	0.00	0.00	-1914.97	77.37	1687.95	-3591.35	-98.52	1625.45	-3509.26	186.50	1624.36	-3509.94	60.24	1610.89	590.10	-22.38	78.47	1188.75	-0.08	79.37	568.16
0.07000	-3222.69	130.38	6.56	-3135.10	143.53	21.44	-3436.47	40.07	1.09	-3438.99	42.73	72.38	-3749.76	-21.91	-13.91	-3790.02	16.24	3.35	-3427.29	283.51	-1.16	-3365.68	272.87	60.39	-3712.30	25.62	1238.25	0.00	0.00	0.00	-1914.97	77.37	1687.95	-3591.35	-98.52	1625.45	-3515.62	187.20	1625.03	-3469.43	60.51	1609.65	590.47	-22.97	78.56	1187.39	-0.17	79.10	568.23
0.08000	-3222.69	130.38	6.56	-3135.10	143.53	21.44	-3436.47	40.07	1.09	-3438.99	42.73	72.38	-3749.76	-21.91	-13.91	-3790.02	16.24	3.35	-3409.87	285.84	0.79	-3372.09	272.01	59.74	-3712.30	25.62	1238.25	0.00	0.00	0.00	-1914.97	77.37	1687.95	-3591.35	-98.52	1625.45	-3501.39	186.77	1623.56	-3466.80	59.99	1609.57	589.79	-22.76	78.54	1187.15	0.12	79.05	567.77
0.09000	-3222.69	130.38	6.56	-3135.10	143.53	21.44	-3436.47	40.07	1.09	-3438.99	42.73	72.38	-3749.76	-21.91	-13.91	-3790.02	16.24	3.35	-3412.29	284.08	1.47	-3378.01	272.67	59.82	-3712.30	25.62	1238.25	0.00	0.00	0.00	-1914.97	77.37	1687.95	-3591.35	-98.52	1625.45	-3495.94	185.06	1623.17	-3504.11	58.16	1611.42	589.19	-22.34	78.42	1187.44	-0.08	79.08	567.11
0.10000	-3222.69	130.38	6.56	-3135.10	143.53	21.44	-3436.47	40.07	1.09	-3438.99	42.73	72.38	-3749.76	-21.91	-13.91	-3790.02	16.24	3.35	-3419.25	283.86	0.36	-3385.43	274.67	57.36	-3712.30	25.62	1238.25	0.00	0.00	0.00	-1914.97	77.37	1687.95	-3591.35	-98.52	1625.45	-3507.68	185.83	1622.83	-3551.95	58.74	1613.07	589.67	-22.76	78.47	1187.59	-0.39	79.50	567.54
0.11000	-3222.69	130.38	6.56	-3135.10	143.53	21.44	-3436.47	40.07	1.09	-3438.99	42.73	72.38	-3749.76	-21.91	-13.91	-3790.02	16.24	3.35	-3426.23	285.33	-1.09	-3358.53	272.90	61.09	-3712.30	25.62	1238.25	0.00	0.00	0.00	-1914.97	77.37	1687.95	-3591.35	-98.52	1625.45	-3466.64	185.67	1622.57	-3550.56	59.98	1614.25	590.11	-22.43	78.74	1187.08	-0.39	79.14	567.39
0.12000	-3222.69	130.38	6.56	-3135.10	143.53	21.44	-3436.47	40.07	1.09	-3438.99	42.73	72.38	-3749.76	-21.91	-13.91	-3790.02	16.24	3.35	-3404.61	283.92	2.61	-3382.09	271.38	57.35	-3712.30	25.62	1238.25	0.00	0.00	0.00	-1914.97	77.37	1687.95	-3591.35	-98.52	1625.45	-3460.99	186.15	1622.80	-3535.86	59.55	1614.38	590.39	-22.37	78.51	1186.84	-0.24	79.37	567.30
0.13000	-3222.69	130.38	6.56	-3135.10	143.53	21.44	-3436.47	40.07	1.09	-3438.99	42.73	72.38	-3749.76	-21.91	-13.91	-3790.02	16.24	3.35	-3433.32	285.46	-1.83	-3395.35	271.59	55.30	-3712.30	25.62	1238.25	0.00	0.00	0.00	-1914.97	77.37	1687.95	-3591.35	-98.52	1625.45	-3471.74	184.87	1622.19	-3537.90	59.68	1612.81	590.63	-22.29	78.67	1187.97	0.32	79.48	567.12
0.14000	-3222.69	130.38	6.56	-3135.10	143.53	21.44	-3436.47	40.07	1.09	-3438.99	42.73	72.38	-3749.76	-21.91	-13.91	-3790.02	16.24	3.35	-3455.52	284.76	-6.25	-3368.31	273.15	58.59	-3712.30	25.62	1238.25	0.00	0.00	0.00	-1914.97	77.37	1687.95	-3591.35	-98.52	1625.45	-3499.14	185.42	1623.20	-3570.14	59.65	1613.87	590.05	-22.51	78.52	1188.14	-0.14	79.37	567.32
0.15000	-3222.69	130.38	6.56	-3135.10	143.53	21.44	-3436.47	40.07	1.09	-3438.99	42.73	72.38	-3749.76	-21.91	-13.91	-3790.02	16.24	3.35	-3416.82	283.74	1.66	-3438.24	273.96	49.96	-3712.30	25.62	1238.25	0.00	0.00	0.00	-1914.97	77.37	1687.95	-3591.35	-98.52	1625.45	-3488.51	185.77	1623.36	-3562.13	60.14	1614.64	589.77	-22.39	78.63	1187.90	0.06	79.41	566.87
0.16000	-3222.69	130.38	6.56	-3135.10	143.53	21.44	-3436.47	40.07	1.09	-3438.99	42.73	72.38	-3749.76	-21.91	-13.91	-3790.02	16.24	3.35	-3417.88	286.75	0.86	-3396.90	271.36	55.68	-3712.30	25.62	1238.25	0.00	0.00	0.00	-1914.97	77.37	1687.95	-3591.35	-98.52	1625.45	-3516.57	184.92	1624.45	-3548.12	58.37	1612.33	591.10	-22.58	78.92	1187.94	-0.45	79.38	566.20
0.17000	-3222.69	130.38	6.56	-3135.10	143.53	21.44	-3436.47	40.07	1.09	-3438.99	42.73	72.38	-3749.76	-21.91	-13.91	-3790.02	16.24	3.35	-3446.45	286.51	-4.49	-3374.74	272.92	58.23	-3712.30	25.62	1238.25	0.00	0.00	0.00	-1914.97	77.37	1687.95	-3591.35	-98.52	1625.45	-3483.83	185.60	1623.40	-3540.98	60.15	1611.76	591.16	-23.04	78.94	1188.05	-0.48	79.32	567.06
0.18000	-3222.69	130.38	6.56	-3135.10	143.53	21.44	-3436.47	40.07	1.09	-3438.99	42.73	72.38	-3749.76	-21.91	-13.91	-3790.02	16.24	3.35	-3434.53	284.02	-1.96	-3332.73	276.21	64.77	-3712.30	25.62	1238.25	0.00	0.00	0.00	-1914.97	77.37	1687.95	-3591.35	-98.52	1625.45	-3486.97	183.75	1624.06	-3550.42	59.67	1613.72	590.82	-22.58	78.99	1188.32	-0.54	79.36	566.80
0.19000	-3222.69	130.38	6.56	-3135.10	143.53	21.44	-3436.47	40.07	1.09	-3438.99	42.73	72.38	-3749.76	-21.91	-13.91	-3790.02	16.24	3.35	-3424.05	284.89	-1.28	-3373.61	272.37	58.92	-3712.30	25.62	1238.25	0.00	0.00	0.00	-1914.97	77.37	1687.95	-3591.35	-98.52	1625.45	-3492.76	184.87	1623.80	-3535.49	57.19	1612.85	590.64	-22.60	78.83	1188.28	-0.00	79.59	566.86
0.20000	-3222.69	130.38	6.56	-3135.10	143.53	21.44	-3436.47	40.07	1.09	-3438.99	42.73	72.38	-3749.76	-21.91	-13.91	-3790.02	16.24	3.35	-3399.94	286.11	3.89	-3375.55	275.02	58.60	-3712.30	25.62	1238.25	0.00	0.00	0.00	-1914.97	77.37	1687.95	-3591.35	-98.52	1625.45	-3493.38	186.19	1623.09	-3546.87	56.12	1613.13	590.70	-22.43	78.62	1188.73	-0.11	79.67	567.67
0.21000	-3222.69	130.38	6.56	-3135.10	143.53	21.44	-3436.47	40.07	1.09	-3438.99	42.73	72.38	-3749.76	-21.91	-13.91	-3790.02	16.24	3.35	-3403.45	284.37	2.87	-3347.42	272.82	62.19	-3712.30	25.62	1238.25	0.00	0.00	0.00	-1914.97	77.37	1687.95	-3591.35	-98.52	1625.45	-3515.01	185.38	1624.43	-3564.49	56.94	1613.47	589.20	-22.23	78.42	1187.72	-0.60	79.37	568.25
0.22000	-3222.69	130.38	6.56	-3135.10	143.53	21.44	-3436.47	40.07	1.09	-3438.99	42.73	72.38	-3749.76	-21.91	-13.91	-3790.02	16.24	3.35	-3426.24	285.12	-0.45	-3383.98	274.39	56.78	-3712.30	25.62	1238.25	0.00	0.00	0.00	-1914.97	77.37	1687.95	-3591.35	-98.52	1625.45	-3498.35	185.17	1623.89	-3579.35	57.30	1614.36	589.66	-22.78	78.52	1188.02	0.06	79.30	567.23
0.23000	-3222.69	130.38	6.56	-3135.10	143.53	21.44	-3436.47	40.07	1.09	-3438.99	42.73	72.38	-3749.76	-21.91	-13.91	-3790.02	16.24	3.35	-3421.18	284.22	1.39	-3402.60	273.93	55.92	-3712.30	25.62	1238.25	0.00	0.00	0.00	-1914.97	77.37	1687.95	-3591.35	-98.52	1625.45	-3527.43	183.74	1624.26	-3554.10	58.70	1613.06	589.28	-22.75	78.14	1187.79	-0.58	79.22	566.70
0.24000	-3222.69	130.38	6.56	-3135.10	143.53	21.44	-3436.47	40.07	1.09	-3438.99	42.73	72.38	-3749.76	-21.91	-13.91	-3790.02	16.24	3.35	-3429.96	285.29	-2.52	-3367.82	271.40	59.54	-3712.30	25.62	1238.25	0.00	0.00	0.00	-1914.97	77.37	1687.95	-3591.35	-98.52	1625.45	-3490.55	186.67	1622.74	-3526.63	58.51	1610.73	590.13	-22.67	78.52	1188.01	-0.24	79.40	567.32
0.25000	-3222.69	130.38	6.56	-3135.10	143.53	21.44	-3436.47	40.07	1.09	-3438.99	42.73	72.38	-3749.76	-21.91	-13.91	-3790.02	16.24	3.35	-3428.06	284.34	-1.08	-3335.61	272.76	65.13	-3712.30	25.62	1238.25	0.00	0.00	0.00	-1914.97	77.37	1687.95	-3591.35	-98.52	1625.45	-3515.26	183.21	1624.15	-3518.58	57.89	1610.65	589.33	-22.57	78.31	1188.75	0.13	79.69	567.02
0.26000	-3222.69	130.38	6.56	-3135.10	143.53	21.44	-3436.47	40.07	1.09	-3438.99	42.73	72.38	-3749.76	-21.91	-13.91	-3790.02	16.24	3.35	-3429.05	285.71	-1.18	-3350.25	273.14	62.80	-3712.30	25.62	1238.25	0.00	0.00	0.00	-1914.97	77.37	1687.95	-3591.35	-98.52	1625.45	-3487.16	185.06	1622.76	-3535.91	57.40	1612.36	590.46	-22.30	78.59	1188.12	0.30	79.38	567.88
0.27000	-3222.69	130.38	6.56	-3135.10	143.53	21.44	-3436.47	40.07	1.09	-3438.99	42.73	72.38	-3749.76	-21.91	-13.91	-3790.02	16.24	3.35	-3424.07	287.66	1.02	-3370.79	272.57	58.76	-3712.30	25.62	1238.25	0.00	0.00	0.00	-1914.97	77.37	1687.95	-3591.35	-98.52	1625.45	-3490.88	185.78	1623.07	-3537.63	58.85	1612.62	591.24	-22.96	78.70	1188.00	0.09	79.32	568.37
0.28000	-3222.69	130.38	6.56	-3135.10	143.53	21.44	-3436.47	40.07	1.09	-3438.99	42.73	72.38	-3749.76	-21.91	-13.91	-3790.02	16.24	3.35	-3439.75	287.73	-4.27	-3365.15	271.44	58.76	-3712.30	25.62	1238.25	0.00	0.00	0.00	-1914.97	77.37	1687.95	-3591.35	-98.52	1625.45	-3520.46	184.39	1623.98	-3555.60	57.45	1613.36	590.43	-22.85	78.61	1188.08	0.33	79.52	567.49
0.29000	-3222.69	130.38	6.56	-3135.10	143.53	21.44	-3436.47	40.07	1.09	-3438.99	42.73	72.38	-3749.76	-21.91	-13.91	-3790.02	16.24	3.35	-3408.98	286.92	2.90	-3409.62	270.41	54.31	-3712.30	25.62	1238.25	0.00	0.00	0.00	-1914.97	77.37	1687.95	-3591.35	-98.52	1625.45	-3515.73	187.39	1623.03	-3531.78	58.49	1610.45	590.31	-22.89	78.49	1188.14	0.43	79.60	568.01
0.30000	-3222.69	130.38	6.56	-3135.10	143.53	21.44	-3436.47	40.07	1.09	-3438.99	42.73	72.38	-3749.76	-21.91	-13.91	-3790.02	16.24	3.35	-3404.85	285.66	2.73	-3402.86	272.40	53.62	-3712.30	25.62	1238.25	0.00	0.00	0.00	-1914.97	77.37	1687.95	-3591.35	-98.52	1625.45	-3501.41	185.71	1622.74	-3543.25	58.71	1612.58	590.87	-22.57	78.77	1187.52	-0.11	79.29	568.29
0.31000	-3222.69	130.38	6.56	-3135.10	143.53	21.44	-3436.47	40.07	1.09	-3438.99	42.73	72.38	-3749.76	-21.91	-13.91	-3790.02	16.24	3.35	-3431.29	285.60	-1.62	-3387.83	273.94	57.61	-3712.30	25.62	1238.25	0.00	0.00	0.00	-1914.97	77.37	1687.95	-3591.35	-98.52	1625.45	-3496.46	186.01	1622.69	-3543.92	55.46	1612.89	589.83	-22.74	78.48	1187.99	-0.58	79.52	567.81
0.32000	-3222.69	130.38	6.56	-3135.10	143.53	21.44	-3436.47	40.07	1.09	-3438.99	42.73	72.38	-3749.76	-21.91	-13.91	-3790.02	16.24	3.35	-3441.74	284.98	-1.87	-3414.32	274.46	52.33	-3712.30	25.62	1238.25	0.00	0.00	0.00	-1914.97	77.37	1687.95	-3591.35	-98.52	1625.45	-3483.74	185.95	1623.42	-3527.75	55.58	1612.11	589.31	-22.09	78.35	1188.14	-0.40	79.43	567.46
0.33000	-3222.69	130.38	6.56	-3135.10	143.53	21.44	-3436.47	40.07	1.09	-3438.99	42.73	72.38	-3749.76	-21.91	-13.91	-3790.02	16.24	3.35	-3442.99	284.72	-2.43	-3362.89	274.04	59.16	-3712.30	25.62	1238.25	0.00	0.00	0.00	-1914.97	77.37	1687.95	-3591.35	-98.52	1625.45	-3477.45	183.63	1622.22	-3493.05	58.76	1610.54	589.83	-22.22	78.42	1187.98	-0.68	78.96	566.80
0.34000	-3222.69	130.38	6.56	-3135.10	143.53	21.44	-3436.47	40.07	1.09	-3438.99	42.73	72.38	-3749.76	-21.91	-13.91	-3790.02	16.24	3.35	-3419.07	284.05	0.16	-3400.71	275.19	54.68	-3712.30	25.62	1238.25	0.00	0.00	0.00	-1914.97	77.37	1687.95	-3591.35	-98.52	1625.45	-3480.18	183.21	1622.65	-3511.66	57.30	1609.40	590.06	-23.07	78.34	1187.83	-0.27	79.25	566.71
0.35000	-3222.69	130.38	6.56	-3135.10	143.53	21.44	-3436.47	40.07	1.09	-3438.99	42.73	72.38	-3749.76	-21.91	-13.91	-3790.02	16.24	3.35	-3415.68	284.92	0.30	-3365.71	273.10	60.07	-3712.30	25.62	1238.25	0.00	0.00	0.00	-1914.97	77.37	1687.95	-3591.35	-98.52	1625.45	-3517.50	181.89	1623.75	-3505.14	59.14	1611.04	589.52	-22.72	78.27	1187.52	0.20	79.43	566.61
0.36000	-3222.69	130.38	6.56	-3135.10	143.53	21.44	-3436.47	40.07	1.09	-3438.99	42.73	72.38	-3749.76	-21.91	-13.91	-3790.02	16.24	3.35	-3408.13	285.60	0.41	-3348.87	276.63	61.11	-3712.30	25.62	1238.25	0.00	0.00	0.00	-1914.97	77.37	1687.95	-3591.35	-98.52	1625.45	-3477.62	184.37	1621.68	-3504.48	56.66	1610.47	589.13	-22.67	78.30	1188.02	0.28	79.49	566.65
0.37000	-3222.69	130.38	6.56	-3135.10	143.53	21.44	-3436.47	40.07	1.09	-3438.99	42.73	72.38	-3749.76	-21.91	-13.91	-3790.02	16.24	3.35	-3429.37	284.24	-2.03	-3361.93	272.29	60.78	-3712.30	25.62	1238.25	0.00	0.00	0.00	-1914.97	77.37	1687.95	-3591.35	-98.52	1625.45	-3502.61	182.97	1622.69	-3552.90	57.01	1611.32	589.21	-22.40	78.28	1187.86	-0.21	79.32	567.50
0.38000	-3222.69	130.38	6.56	-3135.10	143.53	21.44	-3436.47	40.07	1.09	-3438.99	42.73	72.38	-3749.76	-21.91	-13.91	-3790.02	16.24	3.35	-3394.63	286.15	3.40	-3394.69	273.61	55.78	-3712.30	25.62	1238.25	0.00	0.00	0.00	-1914.97	77.37	1687.95	-3591.35	-98.52	1625.45	-3486.94	180.36	1623.46	-3547.43	57.95	1610.14	589.29	-22.72	78.49	1187.92	0.32	79.62	568.12
0.39000	-3222.69	130.38	6.56	-3135.10	143.53	21.44	-3436.47	40.07	1.09	-3438.99	42.73	72.38	-3749.76	-21.91	-13.91	-3790.02	16.24	3.35	-3428.91	285.90	-1.82	-3348.63	274.28	61.10	-3712.30	25.62	1238.25	0.00	0.00	0.00	-1914.97	77.37	1687.95	-3591.35	-98.52	1625.45	-3522.07	183.20	1624.26	-3537.59	58.00	1610.13	590.70	-22.44	78.75	1188.66	-0.32	79.62	567.54
0.40000	-3222.69	130.38	6.56	-3135.10	143.53	21.44	-3436.47	40.07	1.09	-3438.99	42.73	72.38	-3749.76	-21.91	-13.91	-3790.02	16.24	3.35	-3409.49	285.69	1.76	-3390.80	273.23	55.48	-3712.30	25.62	1238.25	0.00	0.00	0.00	-1914.97	77.37	1687.95	-3591.35	-98.52	1625.45	-3516.49	182.10	1623.52	-3521.51	56.51	1610.13	589.43	-22.42	78.29	1188.54	-0.02	79.68	567.03
0.41000	-3222.69	130.38	6.56	-3135.10	143.53	21.44	-3436.47	40.07	1.09	-3438.99	42.73	72.38	-3749.76	-21.91	-13.91	-3790.02	16.24	3.35	-3397.83	287.13	2.39	-3371.91	274.10	58.82	-3712.30	25.62	1238.25	0.00	0.00	0.00	-1914.97	77.37	1687.95	-3591.35	-98.52	1625.45	-3516.43	181.09	1623.23	-3503.07	54.17	1609.35	590.82	-22.42	78.61	1188.34	-0.07	79.52	567.72
0.42000	-3222.69	130.38	6.56	-3135.10	143.53	21.44	-3436.47	40.07	1.09	-3438.99	42.73	72.38	-3749.76	-21.91	-13.91	-3790.02	16.24	3.35	-3389.12	287.21	4.22	-3370.76	274.23	57.41	-3712.30	25.62	1238.25	0.00	0.00	0.00	-1914.97	77.37	1687.95	-3591.35	-98.52	1625.45	-3521.93	182.22	1623.98	-3552.66	54.91	1609.38	589.45	-22.83	78.37	1188.52	-0.38	79.61	567.06
0.43000	-3222.69	130.38	6.56	-3135.10	143.53	21.44	-3436.47	40.07	1.09	-3438.99	42.73	72.38	-3749.76	-21.91	-13.91	-3790.02	16.24	3.35	-3403.72	285.48	3.03	-3391.71	273.72	56.04	-3712.30	25.62	1238.25	0.00	0.00	0.00	-1914.97	77.37	1687.95	-3591.35	-98.52	1625.45	-3519.57	181.41	1623.51	-3568.77	52.98	1609.03	588.55	-22.74	78.16	1187.82	-0.44	79.34	568.02
0.44000	-3222.69	130.38	6.56	-3135.10	143.53	21.44	-3436.47	40.07	1.09	-3438.99	42.73	72.38	-3749.76	-21.91	-13.91	-3790.02	16.24	3.35	-3417.26	285.16	0.90	-3356.45	273.36	61.67	-3712.30	25.62	1238.25	0.00	0.00	0.00	-1914.97	77.37	1687.95	-3591.35	-98.52	1625.45	-3509.88	182.28	1623.11	-3542.75	54.89	1609.88	590.06	-22.95	78.34	1187.40	-0.51	78.99	567.66
0.45000	-3222.69	130.38	6.56	-3135.10	143.53	21.44	-3436.47	40.07	1.09	-3438.99	42.73	72.38	-3749.76	-21.91	-13.91	-3790.02	16.24	3.35	-3409.85	287.40	0.84	-3407.80	273.13	53.20	-3712.30	25.62	1238.25	0.00	0.00	0.00	-1914.97	77.37	1687.95	-3591.35	-98.52	1625.45	-3512.18	182.92	1623.02	-3510.72	55.18	1609.32	589.55	-23.02	78.21	1187.71	-1.12	78.96	566.93
0.46000	-3222.69	130.38	6.56	-3135.10	143.53	21.44	-3436.47	40.07	1.09	-3438.99	42.73	72.38	-3749.76	-21.91	-13.91	-3790.02	16.24	3.35	-3455.22	286.55	-6.41	-3404.72	273.11	53.94	-3712.30	25.62	1238.25	0.00	0.00	0.00	-1914.97	77.37	1687.95	-3591.35	-98.52	1625.45	-3524.36	181.26	1622.61	-3508.99	54.28	1609.38	590.87	-22.52	78.47	1188.38	-0.12	79.47	566.86
0.47000	-3222.69	130.38	6.56	-3135.10	143.53	21.44	-3436.47	40.07	1.09	-3438.99	42.73	72.38	-3749.76	-21.91	-13.91	-3790.02	16.24	3.35	-3439.58	285.20	-2.85	-3348.51	272.32	61.49	-3712.30	25.62	1238.25	0.00	0.00	0.00	-1914.97	77.37	1687.95	-3591.35	-98.52	1625.45	-3505.36	179.37	1621.86	-3534.70	52.95	1609.07	591.29	-22.89	78.75	1188.82	0.09	79.42	567.25
0.48000	-3222.69	130.38	6.56	-3135.10	143.53	21.44	-3436.47	40.07	1.09	-3438.99	42.73	72.38	-3749.76	-21.91	-13.91	-3790.02	16.24	3.35	-3400.09	285.11	2.06	-3353.91	272.16	61.51	-3712.30	25.62	1238.25	0.00	0.00	0.00	-1914.97	77.37	1687.95	-3591.35	-98.52	1625.45	-3493.48	178.87	1621.11	-3548.99	52.75	1608.09	591.04	-22.39	78.77	1188.29	-0.24	79.29	567.22
0.49000	-3222.69	130.38	6.56	-3135.10	143.53	21.44	-3436.47	40.07	1.09	-3438.99	42.73	72.38	-3749.76	-21.91	-13.91	-3790.02	16.24	3.35	-3431.30	286.01	-1.55	-3380.55	273.38	56.84	-3712.30	25.62	1238.25	0.00	0.00	0.00	-1914.97	77.37	1687.95	-3591.35	-98.52	1625.45	-3470.24	180.90	1620.81	-3540.17	53.93	1608.33	589.70	-22.46	78.42	1188.10	-0.21	79.32	567.55
0.50000	-3222.69	130.38	6.56	-3135.10	143.53	21.44	-3436.47	40.07	1.09	-3438.99	42.73	72.38	-3749.76	-21.91	-13.91	-3790.02	16.24	3.35	-3403.69	286.18	2.00	-3359.96	275.26	60.22	-3712.30	25.62	1238.25	0.00	0.00	0.00	-1914.97	77.37	1687.95	-3591.35	-98.52	1625.45	-3519.91	181.39	1622.38	-3523.63	53.98	1608.75	590.22	-22.85	78.53	1187.27	-0.22	79.25	567.41
0.51000	-3222.69	130.38	6.56	-3135.10	143.53	21.44	-3436.47	40.07	1.09	-3438.99	42.73	72.38	-3749.76	-21.91	-13.91	-3790.02	16.24	3.35	-3403.30	285.86	2.26	-3373.28	271.76	56.89	-3712.30	25.62	1238.25	0.00	0.00	0.00	-1914.97	77.37	1687.95	-3591.35	-98.52	1625.45	-3508.40	179.59	1622.74	-3542.40	51.94	1608.99	590.14	-23.16	78.50	1186.51	-0.39	79.01	567.46
0.52000	-3222.69	130.38	6.56	-3135.10	143.53	21.44	-3436.47	40.07	1.09	-3438.99	42.73	72.38	-3749.76	-21.91	-13.91	-3790.02	16.24	3.35	-3463.09	287.63	-7.82	-3351.03	273.66	60.71	-3712.30	25.62	1238.25	0.00	0.00	0.00	-1914.97	77.37	1687.95	-3591.35	-98.52	1625.45	-3514.62	179.20	1622.74	-3554.34	53.85	1608.65	588.76	-22.66	78.19	1187.87	-0.59	79.44	566.52
0.53000	-3222.69	130.38	6.56	-3135.10	143.53	21.44	-3436.47	40.07	1.09	-3438.99	42.73	72.38	-3749.76	-21.91	-13.91	-3790.02	16.24	3.35	-3433.82	284.56	-3.34	-3410.03	273.20	52.81	-3712.30	25.62	1238.25	0.00	0.00	0.00	-1914.97	77.37	1687.95	-3591.35	-98.52	1625.45	-3521.73	177.05	1623.73	-3552.28	50.76	1608.06	589.28	-23.09	78.33	1188.08	-0.23	79.22	567.24
0.54000	-3222.69	130.38	6.56	-3135.10	143.53	21.44	-3436.47	40.07	1.09	-3438.99	42.73	72.38	-3749.76	-21.91	-13.91	-3790.02	16.24	3.35	-3387.44	284.67	4.16	-3362.47	273.42	61.31	-3712.30	25.62	1238.25	0.00	0.00	0.00	-1914.97	77.37	1687.95	-3591.35	-98.52	1625.45	-3495.47	177.05	1623.42	-3529.51	51.29	1606.81	590.05	-22.50	78.61	1188.37	-0.50	79.24	566.83
0.55000	-3222.69	130.38	6.56	-3135.10	143.53	21.44	-3436.47	40.07	1.09	-3438.99	42.73	72.38	-3749.76	-21.91	-13.91	-3790.02	16.24	3.35	-3430.26	285.98	-3.83	-3352.38	273.97	60.56	-3712.30	25.62	1238.25	0.00	0.00	0.00	-1914.97	77.37	1687.95	-3591.35	-98.52	1625.45	-3522.49	176.44	1623.30	-3507.27	52.44	1607.32	590.24	-22.41	78.75	1188.41	-0.36	79.39	567.63
0.56000	-3222.69	130.38	6.56	-3135.10	143.53	21.44	-3436.47	40.07	1.09	-3438.99	42.73	72.38	-3749.76	-21.91	-13.91	-3790.02	16.24	3.35	-3412.95	286.46	0.09	-3371.14	274.19	57.38	-3712.30	25.62	1238.25	0.00	0.00	0.00	-1914.97	77.37	1687.95	-3591.35	-98.52	1625.45	-3503.31	176.88	1623.48	-3527.50	51.14	1608.85	589.99	-22.69	78.34	1188.24	-0.30	79.14	567.56
0.57000	-3222.69	130.38	6.56	-3135.10	143.53	21.44	-3436.47	40.07	1.09	-3438.99	42.73	72.38	-3749.76	-21.91	-13.91	-3790.02	16.24	3.35	-3442.05	287.63	-4.62	-3404.76	273.05	52.76	-3712.30	25.62	1238.25	0.00	0.00	0.00	-1914.97	77.37	1687.95	-3591.35	-98.52	1625.45	-3507.93	176.30	1622.85	-3528.72	50.78	1607.35	590.29	-22.41	78.60	1188.52	-0.32	79.22	567.60
0.58000	-3222.69	130.38	6.56	-3135.10	143.53	21.44	-3436.47	40.07	1.09	-3438.99	42.73	72.38	-3749.76	-21.91	-13.91	-3790.02	16.24	3.35	-3417.24	285.23	-0.79	-3365.70	273.54	59.23	-3712.30	25.62	1238.25	0.00	0.00	0.00	-1914.97	77.37	1687.95	-3591.35	-98.52	1625.45	-3511.17	175.95	1622.12	-3536.74	49.31	1605.08	590.88	-22.28	78.74	1188.34	0.20	79.53	567.84
0.59000	-3222.69	130.38	6.56	-3135.10	143.53	21.44	-3436.47	40.07	1.09	-3438.99	42.73	72.38	-3749.76	-21.91	-13.91	-3790.02	16.24	3.35	-3439.98	285.71	-4.19	-3387.98	273.26	54.67	-3712.30	25.62	1238.25	0.00	0.00	0.00	-1914.97	77.37	1687.95	-3591.35	-98.52	1625.45	-3516.28	174.55	1624.09	-3549.85	51.50	1607.71	590.24	-22.43	78.63	1188.05	-0.59	79.41	566.92
0.60000	-3222.69	130.38	6.56	-3135.10	143.53	21.44	-3436.47	40.07	1.09	-3438.99	42.73	72.38	-3749.76	-21.91	-13.91	-3790.02	16.24	3.35	-3412.43	285.48	0.17	-3408.13	271.85	51.79	-3712.30	25.62	1238.25	0.00	0.00	0.00	-1914.97	77.37	1687.95	-3591.35	-98.52	1625.45	-3511.52	174.91	1623.44	-3545.04	47.98	1607.83	589.98	-22.98	78.38	1187.87	-0.11	79.23	568.14
0.61000	-3222.69	130.38	6.56	-3135.10	143.53	21.44	-3436.47	40.07	1.09	-3438.99	42.73	72.38	-3749.76	-21.91	-13.91	-3790.02	16.24	3.35	-3440.02	286.78	-4.32	-3381.60	271.81	56.94	-3712.30	25.62	1238.25	0.00	0.00	0.00	-1914.97	77.37	1687.95	-3591.35	-98.52	1625.45	-3519.08	172.32	1623.12	-3532.94	46.14	1605.97	590.40	-22.42	78.59	1188.29	0.72	79.53	567.72
0.62000	-3222.69	130.38	6.56	-3135.10	143.53	21.44	-3436.47	40.07	1.09	-3438.99	42.73	72.38	-3749.76	-21.91	-13.91	-3790.02	16.24	3.35	-3434.28	286.86	-2.36	-3382.46	274.33	56.48	-3712.30	25.62	1238.25	0.00	0.00	0.00	-1914.97	77.37	1687.95	-3591.35	-98.52	1625.45	-3516.65	171.84	1622.66	-3558.52	42.41	1608.22	590.69	-22.64	78.58	1188.09	0.20	79.53	567.54
0.63000	-3222.69	130.38	6.56	-3135.10	143.53	21.44	-3436.47	40.07	1.09	-3438.99	42.73	72.38	-3749.76	-21.91	-13.91	-3790.02	16.24	3.35	-3412.91	287.18	0.16	-3411.27	273.44	55.26	-3712.30	25.62	1238.25	0.00	0.00	0.00	-1914.97	77.37	1687.95	-3591.35	-98.52	1625.45	-3529.08	170.97	1623.51	-3559.60	42.61	1606.03	590.67	-22.70	78.78	1188.10	0.26	79.33	567.34
0.64000	-3222.69	130.38	6.56	-3135.10	143.53	21.44	-3436.47	40.07	1.09	-3438.99	42.73	72.38	-3749.76	-21.91	-13.91	-3790.02	16.24	3.35	-3426.53	286.39	-2.24	-3411.56	273.39	53.06	-3712.30	25.62	1238.25	0.00	0.00	0.00	-1914.97	77.37	1687.95	-3591.35	-98.52	1625.45	-3522.14	170.32	1623.11	-3535.13	40.62	1604.12	590.90	-22.79	78.87	1187.80	-0.19	79.32	567.24
0.65000	-3222.69	130.38	6.56	-3135.10	143.53	21.44	-3436.47	40.07	1.09	-3438.99	42.73	72.38	-3749.76	-21.91	-13.91	-3790.02	16.24	3.35	-3420.41	286.96	-1.55	-3418.10	272.53	50.64	-3712.30	25.62	1238.25	0.00	0.00	0.00	-1914.97	77.37	1687.95	-3591.35	-98.52	1625.45	-3513.26	170.02	1622.65	-3517.56	40.88	1603.40	590.81	-22.37	78.86	1188.45	-0.25	79.30	567.59
0.66000	-3222.69	130.38	6.56	-3135.10	143.53	21.44	-3436.47	40.07	1.09	-3438.99	42.73	72.38	-3749.76	-21.91	-13.91	-3790.02	16.24	3.35	-3421.00	286.71	-0.36	-3395.65	272.66	57.09	-3712.30	25.62	1238.25	0.00	0.00	0.00	-1914.97	77.37	1687.95	-3591.35	-98.52	1625.45	-3515.71	169.21	1623.11	-3530.78	44.26	1603.84	589.88	-22.61	78.44	1187.59	-0.27	79.25	567.15
0.67000	-3222.69	130.38	6.56	-3135.10	143.53	21.44	-3436.47	40.07	1.09	-3438.99	42.73	72.38	-3749.76	-21.91	-13.91	-3790.02	16.24	3.35	-3396.39	286.21	3.09	-3398.07	272.08	55.25	-3712.30	25.62	1238.25	0.00	0.00	0.00	-1914.97	77.37	1687.95	-3591.35	-98.52	1625.45	-3499.98	168.71	1621.31	-3559.58	43.14	1605.59	589.44	-22.94	78.45	1188.11	0.18	79.68	567.31
0.68000	-3222.69	130.38	6.56	-3135.10	143.53	21.44	-3436.47	40.07	1.09	-3438.99	42.73	72.38	-3749.76	-21.91	-13.91	-3790.02	16.24	3.35	-3403.14	286.95	3.94	-3387.51	273.10	57.45	-3712.30	25.62	1238.25	0.00	0.00	0.00	-1914.97	77.37	1687.95	-3591.35	-98.52	1625.45	-3520.99	165.88	1621.52	-3551.25	41.00	1604.73	589.82	-22.63	78.42	1187.82	0.12	79.64	567.57
0.69000	-3222.69	130.38	6.56	-3135.10	143.53	21.44	-3436.47	40.07	1.09	-3438.99	42.73	72.38	-3749.76	-21.91	-13.91	-3790.02	16.24	3.35	-3443.78	285.58	-3.64	-3438.42	275.26	50.14	-3712.30	25.62	1238.25	0.00	0.00	0.00	-1914.97	77.37	1687.95	-3591.35	-98.52	1625.45	-3542.59	166.50	1621.87	-3524.05	40.01	1604.08	589.38	-22.11	78.35	1187.42	-0.27	79.39	566.78
0.70000	-3222.69	130.38	6.56	-3135.10	143.53	21.44	-3436.47	40.07	1.09	-3438.99	42.73	72.38	-3749.76	-21.91	-13.91	-3790.02	16.24	3.35	-3406.92	283.19	2.34	-3374.43	271.90	59.41	-3712.30	25.62	1238.25	0.00	0.00	0.00	-1914.97	77.37	1687.95	-3591.35	-98.52	1625.45	-3511.02	162.63	1622.30	-3537.50	36.25	1603.68	589.82	-22.66	78.46	1187.71	-0.20	79.35	567.87
0.71000	-3222.69	130.38	6.56	-3135.10	143.53	21.44	-3436.47	40.07	1.09	-3438.99	42.73	72.38	-3749.76	-21.91	-13.91	-3790.02	16.24	3.35	-3428.37	284.91	-0.45	-3386.92	272.79	60.51	-3712.30	25.62	1238.25	0.00	0.00	0.00	-1914.97	77.37	1687.95	-3591.35	-98.52	1625.45	-3514.82	163.12	1623.80	-3520.42	34.15	1603.31	590.13	-22.70	78.51	1188.47	-0.61	79.69	566.87
0.72000	-3222.69	130.38	6.56	-3135.10	143.53	21.44	-3436.47	40.07	1.09	-3438.99	42.73	72.38	-3749.76	-21.91	-13.91	-3790.02	16.24	3.35	-3432.96	285.89	-0.85	-3396.33	271.48	58.24	-3712.30	25.62	1238.25	0.00	0.00	0.00	-1914.97	77.37	1687.95	-3591.35	-98.52	1625.45	-3527.63	161.83	1623.26	-3567.81	33.96	1604.42	589.90	-22.79	78.54	1188.08	-0.76	79.30	567.82
0.73000	-3222.69	130.38	6.56	-3135.10	143.53	21.44	-3436.47	40.07	1.09	-3438.99	42.73	72.38	-3749.76	-21.91	-13.91	-3790.02	16.24	3.35	-3430.89	284.21	-1.12	-3397.03	271.54	59.38	-3712.30	25.62	1238.25	0.00	0.00	0.00	-1914.97	77.37	1687.95	-3591.35	-98.52	1625.45	-3509.08	160.19	1621.96	-3538.53	31.30	1603.18	590.63	-22.54	78.59	1187.41	-0.29	78.99	567.28
0.74000	-3222.69	130.38	6.56	-3135.10	143.53	21.44	-3436.47	40.07	1.09	-3438.99	42.73	72.38	-3749.76	-21.91	-13.91	-3790.02	16.24	3.35	-3450.60	285.21	-2.05	-3340.36	270.29	68.54	-3712.30	25.62	1238.25	0.00	0.00	0.00	-1914.97	77.37	1687.95	-3591.35	-98.52	1625.45	-3513.46	160.72	1621.61	-3552.18	28.16	1603.11	588.95	-22.38	78.33	1188.36	-0.12	79.48	567.49
0.75000	-3222.69	130.38	6.56	-3135.10	143.53	21.44	-3436.47	40.07	1.09	-3438.99	42.73	72.38	-3749.76	-21.91	-13.91	-3790.02	16.24	3.35	-3419.16	283.38	2.73	-3415.52	270.46	59.63	-3712.30	25.62	1238.25	0.00	0.00	0.00	-1914.97	77.37	1687.95	-3591.35	-98.52	1625.45	-3511.43	157.31	1621.86	-3566.49	26.54	1603.17	589.15	-22.85	78.27	1187.60	-0.39	79.21	567.75
0.76000	-3222.69	130.38	6.56	-3135.10	143.53	21.44	-3436.47	40.07	1.09	-3438.99	42.73	72.38	-3749.76	-21.91	-13.91	-3790.02	16.24	3.35	-3397.57	284.75	7.28	-3422.05	272.31	58.77	-3712.30	25.62	1238.25	0.00	0.00	0.00	-1914.97	77.37	1687.95	-3591.35	-98.52	1625.45	-3516.97	152.80	1621.42	-3578.75	24.16	1603.99	590.64	-22.68	78.81	1187.29	0.13	79.54	567.18
0.77000	-3222.69	130.38	6.56	-3135.10	143.53	21.44	-3436.47	40.07	1.09	-3438.99	42.73	72.38	-3749.76	-21.91	-13.91	-3790.02	16.24	3.35	-3473.96	285.16	-3.07	-3419.05	271.87	62.92	-3712.30	25.62	1238.25	0.00	0.00	0.00	-1914.97	77.37	1687.95	-3591.35	-98.52	1625.45	-3552.41	151.04	1623.48	-3569.18	22.03	1602.03	590.71	-22.68	78.81	1187.43	0.25	79.36	567.52
0.78000	-3222.69	130.38	6.56	-3135.10	143.53	21.44	-3436.47	40.07	1.09	-3438.99	42.73	72.38	-3749.76	-21.91	-13.91	-3790.02	16.24	3.35	-3452.46	284.74	1.60	-3396.58	271.02	68.66	-3712.30	25.62	1238.25	0.00	0.00	0.00	-1914.97	77.37	1687.95	-3591.35	-98.52	1625.45	-3532.69	151.43	1623.83	-3533.24	22.52	1601.18	591.33	-22.53	78.88	1188.00	-0.47	79.41	567.92
0.79000	-3222.69	130.38	6.56	-3135.10	143.53	21.44	-3436.47	40.07	1.09	-3438.99	42.73	72.38	-3749.76	-21.91	-13.91	-3790.02	16.24	3.35	-3454.50	284.97	3.83	-3417.30	273.70	67.66	-3712.30	25.62	1238.25	0.00	0.00	0.00	-1914.97	77.37	1687.95	-3591.35	-98.52	1625.45	-3536.57	151.56	1622.87	-3569.21	19.41	1602.18	589.08	-21.88	78.15	1187.04	-0.46	79.26	567.09
0.80000	-3222.69	130.38	6.56	-3135.10	143.53	21.44	-3436.47	40.07	1.09	-3438.99	42.73	72.38	-3749.76	-21.91	-13.91	-3790.02	16.24	3.35	-3440.48	284.09	10.41	-3379.16	270.88	77.14	-3712.30	25.62	1238.25	0.00	0.00	0.00	-1914.97	77.37	1687.95	-3591.35	-98.52	1625.45	-3560.57	146.55	1623.00	-3553.24	18.51	1602.31	589.84	-22.18	78.39	1188.22	-0.26	79.19	566.51
0.81000	-3222.69	130.38	6.56	-3135.10	143.53	21.44	-3436.47	40.07	1.09	-3438.99	42.73	72.38	-3749.76	-21.91	-13.91	-3790.02	16.24	3.35	-3418.88	283.60	14.82	-3434.24	271.41	72.57	-3712.30	25.62	1238.25	0.00	0.00	0.00	-1914.97	77.37	1687.95	-3591.35	-98.52	1625.45	-3571.90	144.07	1622.86	-3563.75	17.25	1602.80	590.88	-22.54	78.75	1188.48	-0.41	79.27	567.49
0.82000	-3222.69	130.38	6.56	-3135.10	143.53	21.44	-3436.47	40.07	1.09	-3438.99	42.73	72.38	-3749.76	-21.91	-13.91	-3790.02	16.24	3.35	-3410.24	284.68	19.73	-3429.30	270.46	78.75	-3712.30	25.62	1238.25	0.00	0.00	0.00	-1914.97	77.37	1687.95	-3591.35	-98.52	1625.45	-3579.16	142.66	1622.93	-3563.64	12.47	1601.35	589.94	-22.99	78.35	1187.93	-0.03	79.74	566.87
0.83000	-3222.69	130.38	6.56	-3135.10	143.53	21.44	-3436.47	40.07	1.09	-3438.99	42.73	72.38	-3749.76	-21.91	-13.91	-3790.02	16.24	3.35	-3420.15	283.99	21.71	-3475.18	274.01	76.62	-3712.30	25.62	1238.25	0.00	0.00	0.00	-1914.97	77.37	1687.95	-3591.35	-98.52	1625.45	-3582.31	141.79	1623.16	-3549.60	10.98	1601.58	589.67	-23.19	78.27	1188.32	0.03	79.70	567.41
0.84000	-3222.69	130.38	6.56	-3135.10	143.53	21.44	-3436.47	40.07	1.09	-3438.99	42.73	72.38	-3749.76	-21.91	-13.91	-3790.02	16.24	3.35	-3412.02	283.94	27.80	-3468.19	274.91	82.67	-3712.30	25.62	1238.25	0.00	0.00	0.00	-1914.97	77.37	1687.95	-3591.35	-98.52	1625.45	-3581.29	140.93	1623.48	-3564.72	9.52	1601.41	590.17	-22.74	78.35	1188.47	-0.36	79.26	568.18
0.85000	-3222.69	130.38	6.56	-3135.10	143.53	21.44	-3436.47	40.07	1.09	-3438.99	42.73	72.38	-3749.76	-21.91	-13.91	-3790.02	16.24	3.35	-3386.94	283.85	37.34	-3479.20	275.56	85.39	-3712.30	25.62	1238.25	0.00	0.00	0.00	-1914.97	77.37	1687.95	-3591.35	-98.52	1625.45	-3576.04	139.56	1623.84	-3544.09	8.41	1601.44	589.64	-22.46	78.40	1188.01	-0.46	79.25	567.70
0.86000	-3222.69	130.38	6.56	-3135.10	143.53	21.44	-3436.47	40.07	1.09	-3438.99	42.73	72.38	-3749.76	-21.91	-13.91	-3790.02	16.24	3.35	-3423.58	286.22	34.82	-3490.09	276.22	88.15	-3712.30	25.62	1238.25	0.00	0.00	0.00	-1914.97	77.37	1687.95	-3591.35	-98.52	1625.45	-3566.52	137.14	1624.19	-3535.88	6.59	1601.44	589.67	-23.13	78.56	1187.32	-0.30	79.11	566.74
0.87000	-3222.69	130.38	6.56	-3135.10	143.53	21.44	-3436.47	40.07	1.09	-3438.99	42.73	72.38	-3749.76	-21.91	-13.91	-3790.02	16.24	3.35	-3381.45	286.99	48.29	-3500.86	276.88	90.94	-3712.30	25.62	1238.25	0.00	0.00	0.00	-1914.97	77.37	1687.95	-3591.35	-98.52	1625.45	-3552.67	133.14	1624.45	-3545.14	4.10	1600.29	590.07	-22.51	78.40	1187.34	-0.28	79.15	566.85
0.88000	-3222.69	130.38	6.56	-3135.10	143.53	21.44	-3436.47	40.07	1.09	-3438.99	42.73	72.38	-3749.76	-21.91	-13.91	-3790.02	16.24	3.35	-3411.10	284.41	51.77	-3511.52	277.54	93.77	-3712.30	25.62	1238.25	0.00	0.00	0.00	-1914.97	77.37	1687.95	-3591.35	-98.52	1625.45	-3526.84	128.05	1624.44	-3558.97	2.87	1599.73	590.48	-22.36	78.78	1187.70	-0.08	79.29	567.09
0.89000	-3222.69	130.38	6.56	-3135.10	143.53	21.44	-3436.47	40.07	1.09	-3438.99	42.73	72.38	-3749.76	-21.91	-13.91	-3790.02	16.24	3.35	-3398.27	283.94	61.86	-3522.06	278.21	96.63	-3712.30	25.62	1238.25	0.00	0.00	0.00	-1914.97	77.37	1687.95	-3591.35	-98.52	1625.45	-3540.03	125.78	1625.68	-3555.87	2.87	1600.78	590.20	-22.64	78.65	1187.79	-0.24	79.36	567.13
0.90000	-3222.69	130.38	6.56	-3135.10	143.53	21.44	-3436.47	40.07	1.09	-3438.99	42.73	72.38	-3749.76	-21.91	-13.91	-3790.02	16.24	3.35	-3419.71	285.56	67.17	-3532.48	278.88	99.52	-3712.30	25.62	1238.25	0.00	0.00	0.00	-1914.97	77.37	1687.95	-3591.35	-98.52	1625.45	-3519.11	123.31	1624.20	-3538.89	-1.56	1600.02	590.98	-22.66	78.95	1188.62	-0.52	79.46	567.57
0.91000	-3222.69	130.38	6.56	-3135.10	143.53	21.44	-3436.47	40.07	1.09	-3438.99	42.73	72.38	-3749.76	-21.91	-13.91	-3790.02	16.24	3.35	-3458.65	285.15	68.76	-3542.79	279.55	102.44	-3712.30	25.62	1238.25	0.00	0.00	0.00	-1914.97	77.37	1687.95	-3591.35	-98.52	1625.45	-3566.79	122.40	1628.19	-3536.20	-0.74	1599.40	590.64	-22.64	78.85	1187.76	-0.60	79.33	566.89
0.92000	-3222.69	130.38	6.56	-3135.10	143.53	21.44	-3436.47	40.07	1.09	-3438.99	42.73	72.38	-3749.76	-21.91	-13.91	-3790.02	16.24	3.35	-3431.71	283.28	77.94	-3552.97	280.23	105.40	-3712.30	25.62	1238.25	0.00	0.00	0.00	-1914.97	77.37	1687.95	-3591.35	-98.52	1625.45	-3599.04	120.04	1629.30	-3550.06	-5.50	1599.19	589.59	-22.68	78.55	1187.97	-0.56	79.40	567.09
0.93000	-3222.69	130.38	6.56	-3135.10	143.53	21.44	-3436.47	40.07	1.09	-3438.99	42.73	72.38	-3749.76	-21.91	-13.91	-3790.02	16.24	3.35	-3435.59	282.98	84.73	-3563.05	280.90	108.38	-3712.30	25.62	1238.25	0.00	0.00	0.00	-1914.97	77.37	1687.95	-3591.35	-98.52	1625.45	-3583.45	118.06	1628.42	-3517.50	-4.57	1597.87	590.05	-22.94	78.48	1187.69	-0.23	79.08	568.41
0.94000	-3222.69	130.38	6.56	-3135.10	143.53	21.44	-3436.47	40.07	1.09	-3438.99	42.73	72.38	-3749.76	-21.91	-13.91	-3790.02	16.24	3.35	-3439.45	282.69	91.49	-3573.00	281.58	111.40	-3712.30	25.62	1238.25	0.00	0.00	0.00	-1914.97	77.37	1687.95	-3591.35	-98.52	1625.45	-3598.19	119.08	1630.10	-3528.05	-6.02	1599.39	589.72	-22.39	78.41	1188.42	-0.73	79.22	567.23
0.95000	-3222.69	130.38	6.56	-3135.10	143.53	21.44	-3436.47	40.07	1.09	-3438.99	42.73	72.38	-3749.76	-21.91	-13.91	-3790.02	16.24	3.35	-3443.27	282.42	98.23	-3582.84	282.26	114.44	-3712.30	25.62	1238.25	0.00	0.00	0.00	-1914.97	77.37	1687.95	-3591.35	-98.52	1625.45	-3605.52	117.14	1630.98	-3541.67	-8.13	1599.77	589.95	-22.67	78.60	1188.07	-0.63	79.08	567.03
0.96000	-3222.69	130.38	6.56	-3135.10	143.53	21.44	-3436.47	40.07	1.09	-3438.99	42.73	72.38	-3749.76	-21.91	-13.91	-3790.02	16.24	3.35	-3447.07	282.17	104.93	-3592.56	282.94	117.51	-3712.30	25.62	1238.25	0.00	0.00	0.00	-1914.97	77.37	1687.95	-3591.35	-98.52	1625.45	-3612.73	115.23	1631.85	-3546.96	-6.90	1599.03	588.77	-22.93	78.08	1187.93	-0.50	79.16	567.69
0.97000	-3222.69	130.38	6.56	-3135.10	143.53	21.44	-3436.47	40.07	1.09	-3438.99	42.73	72.38	-3749.76	-21.91	-13.91	-3790.02	16.24	3.35	-3450.84	281.93	111.61	-3602.16	283.63	120.62	-3712.30	25.62	1238.25	0.00	0.00	0.00	-1914.97	77.37	1687.95	-3591.35	-98.52	1625.45	-3619.81	113.35	1632.69	-3543.36	-8.57	1599.08	589.43	-22.34	78.13	1188.22	-0.18	79.35	568.21
0.98000	-3222.69	130.38	6.56	-3135.10	143.53	21.44	-3436.47	40.07	1.09	-3438.99	42.73	72.38	-3749.76	-21.91	-13.91	-3790.02	16.24	3.35	-3454.57	281.72	118.25	-3611.65	284.31	123.75	-3712.30	25.62	1238.25	0.00	0.00	0.00	-1914.97	77.37	1687.95	-3591.35	-98.52	1625.45	-3626.76	111.50	1633.51	-3527.65	-6.54	1598.79	589.65	-22.67	78.29	1188.74	-0.08	79.32	567.53
0.99000	-3222.69	130.38	6.56	-3135.10	143.53	21.44	-3436.47	40.07	1.09	-3438.99	42.73	72.38	-3749.76	-21.91	-13.91	-3790.02	16.24	3.35	-3458.28	281.52	124.87	-3621.02	285.00	126.90	-3712.30	25.62	1238.25	0.00	0.00	0.00	-1914.97	77.37	1687.95	-3591.35	-98.52	1625.45	-3633.58	109.67	1634.32	-3521.37	-7.40	1599.83	590.83	-22.96	78.68	1188.43	0.01	79.38	566.97
1.00000	-3222.69	130.38	6.56	-3135.10	143.53	21.44	-3436.47	40.07	1.09	-3438.99	42.73	72.38	-3749.76	-21.91	-13.91	-3790.02	16.24	3.35	-3461.95	281.34	131.46	-3630.27	285.69	130.09	-3712.30	25.62	1238.25	0.00	0.00	0.00	-1914.97	77.37	1687.95	-3591.35	-98.52	1625.45	-3640.27	107.87	1635.10	-3534.14	-7.57	1599.03	590.25	-22.56	78.69	1188.30	-0.74	79.27	567.29
1.01000	-3222.69	130.38	6.56	-3135.10	143.53	21.44	-3436.47	40.07	1.09	-3438.99	42.73	72.38	-3749.76	-21.91	-13.91	-3790.02	16.24	3.35	-3465.59	281.18	138.02	-3639.41	286.38	133.30	-3712.30	25.62	1238.25	0.00	0.00	0.00	-1914.97	77.37	1687.95	-3591.35	-98.52	1625.45	-3646.83	106.10	1635.86	-3553.15	-9.66	1599.26	590.92	-22.54	78.91	1187.16	0.05	79.20	568.07
1.02000	-3222.69	130.38	6.56	-3135.10	143.53	21.44	-3436.47	40.07	1.09	-3438.99	42.73	72.38	-3749.76	-21.91	-13.91	-3790.02	16.24	3.35	-3469.20	281.04	144.55	-3648.43	287.07	136.54	-3712.30	25.62	1238.25	0.00	0.00	0.00	-1914.97	77.37	1687.95	-3591.35	-98.52	1625.45	-3653.27	104.36	1636.60	-3516.66	-5.55	1599.44	589.70	-22.61	78.28	1187.16	-0.11	79.23	567.41
1.03000	-3222.69	130.38	6.56	-3135.10	143.53	21.44	-3436.47	40.07	1.09	-3438.99	42.73	72.38	-3749.76	-21.91	-13.91	-3790.02	16.24	3.35	-3472.77	280.91	151.05	-3657.33	287.76	139.80	-3712.30	25.62	1238.25	0.00	0.00	0.00	-1914.97	77.37	1687.95	-3591.35	-98.52	1625.45	-3659.58	102.64	1637.32	-3523.07	-6.05	1599.60	590.46	-22.46	78.56	1187.81	0.11	79.35	566.85
1.04000	-3222.69	130.38	6.56	-3135.10	143.53	21.44	-3436.47	40.07	1.09	-3438.99	42.73	72.38	-3749.76	-21.91	-13.91	-3790.02	16.24	3.35	-3476.31	280.80	157.52	-3666.11	288.45	143.09	-3712.30	25.62	1238.25	0.00	0.00	0.00	-1914.97	77.37	1687.95	-3591.35	-98.52	1625.45	-3665.77	100.95	1638.02	-3507.34	-6.42	1598.98	589.44	-22.26	78.36	1187.61	-0.15	79.00	566.57
1.05000	-3222.69	130.38	6.56	-3135.10	143.53	21.44	-3436.47	40.07	1.09	-3438.99	42.73	72.38	-3749.76	-21.91	-13.91	-3790.02	16.24	3.35	-3479.82	280.70	163.96	-3674.78	289.14	146.40	-3712.30	25.62	1238.25	0.00	0.00	0.00	-1914.97	77.37	1687.95	-3591.35	-98.52	1625.45	-3671.82	99.29	1638.71	-3524.56	-4.00	1599.22	589.66	-22.82	78.25	1188.21	0.04	79.51	567.34
1.06000	-3222.69	130.38	6.56	-3135.10	143.53	21.44	-3436.47	40.07	1.09	-3438.99	42.73	72.38	-3749.76	-21.91	-13.91	-3790.02	16.24	3.35	-3483.29	280.63	170.36	-3683.32	289.84	149.74	-3712.30	25.62	1238.25	0.00	0.00	0.00	-1914.97	77.37	1687.95	-3591.35	-98.52	1625.45	-3677.75	97.66	1639.37	-3529.23	-3.49	1599.42	589.66	-22.57	78.47	1187.71	-0.76	79.29	569.23
1.07000	-3222.69	130.38	6.56	-3135.10	143.53	21.44	-3436.47	40.07	1.09	-3438.99	42.73	72.38	-3749.76	-21.91	-13.91	-3790.02	16.24	3.35	-3486.72	280.56	176.74	-3691.75	290.53	153.10	-3712.30	25.62	1238.25	0.00	0.00	0.00	-1914.97	77.37	1687.95	-3591.35	-98.52	1625.45	-3683.56	96.05	1640.01	-3521.90	-0.46	1598.94	589.55	-22.85	78.48	1187.80	-0.57	79.21	568.45
1.08000	-3222.69	130.38	6.56	-3135.10	143.53	21.44	-3436.47	40.07	1.09	-3438.99	42.73	72.38	-3749.76	-21.91	-13.91	-3790.02	16.24	3.35	-3490.12	280.52	183.09	-3700.07	291.22	156.49	-3712.30	25.62	1238.25	0.00	0.00	0.00	-1914.97	77.37	1687.95	-3591.35	-98.52	1625.45	-3689.24	94.46	1640.64	-3522.87	0.15	1597.46	590.66	-22.10	78.94	1187.99	-0.05	79.06	567.46
1.09000	-3222.69	130.38	6.56	-3135.10	143.53	21.44	-3436.47	40.07	1.09	-3438.99	42.73	72.38	-3749.76	-21.91	-13.91	-3790.02	16.24	3.35	-3493.49	280.49	189.41	-3708.26	291.92	159.89	-3712.30	25.62	1238.25	0.00	0.00	0.00	-1914.97	77.37	1687.95	-3591.35	-98.52	1625.45	-3694.80	92.91	1641.24	-3503.11	1.52	1597.28	590.66	-22.44	78.79	1188.25	0.08	79.25	568.09
1.10000	-3222.69	130.38	6.56	-3135.10	143.53	21.44	-3436.47	40.07	1.09	-3438.99	42.73	72.38	-3749.76	-21.91	-13.91	-3790.02	16.24	3.35	-3496.82	280.47	195.69	-3716.34	292.61	163.32	-3712.30	25.62	1238.25	0.00	0.00	0.00	-1914.97	77.37	1687.95	-3591.35	-98.52	1625.45	-3700.23	91.37	1641.83	-3533.91	2.82	1598.04	590.62	-22.49	78.67	1188.11	0.04	79.39	567.01
1.11000	-3222.69	130.38	6.56	-3135.10	143.53	21.44	-3436.47	40.07	1.09	-3438.99	42.73	72.38	-3749.76	-21.91	-13.91	-3790.02	16.24	3.35	-3500.11	280.47	201.95	-3724.30	293.30	166.77	-3712.30	25.62	1238.25	0.00	0.00	0.00	-1914.97	77.37	1687.95	-3591.35	-98.52	1625.45	-3705.54	89.87	1642.39	-3538.78	4.38	1597.08	590.47	-22.18	78.66	1188.22	-0.47	79.21	566.02
1.12000	-3222.69	130.38	6.56	-3135.10	143.53	21.44	-3436.47	40.07	1.09	-3438.99	42.73	72.38	-3749.76	-21.91	-13.91	-3790.02	16.24	3.35	-3503.36	280.49	208.17	-3732.14	294.00	170.24	-3712.30	25.62	1238.25	0.00	0.00	0.00	-1914.97	77.37	1687.95	-3591.35	-98.52	1625.45	-3710.73	88.39	1642.94	-3529.37	7.25	1596.57	588.95	-22.40	78.50	1188.14	-0.52	79.25	567.53
1.13000	-3222.69	130.38	6.56	-3135.10	143.53	21.44	-3436.47	40.07	1.09	-3438.99	42.73	72.38	-3749.76	-21.91	-13.91	-3790.02	16.24	3.35	-3506.57	280.51	214.37	-3739.87	294.69	173.73	-3712.30	25.62	1238.25	0.00	0.00	0.00	-1914.97	77.37	1687.95	-3591.35	-98.52	1625.45	-3715.79	86.93	1643.47	-3527.80	9.85	1596.73	589.24	-22.53	78.34	1188.02	-0.35	79.50	566.12
1.14000	-3222.69	130.38	6.56	-3135.10	143.53	21.44	-3436.47	40.07	1.09	-3438.99	42.73	72.38	-3749.76	-21.91	-13.91	-3790.02	16.24	3.35	-3509.75	280.56	220.53	-3747.48	295.38	177.24	-3712.30	25.62	1238.25	0.00	0.00	0.00	-1914.97	77.37	1687.95	-3591.35	-98.52	1625.45	-3720.73	85.50	1643.99	-3530.38	13.12	1596.53	589.64	-22.64	78.38	1187.31	0.23	79.28	566.63
1.15000	-3222.69	130.38	6.56	-3135.10	143.53	21.44	-3436.47	40.07	1.09	-3438.99	42.73	72.38	-3749.76	-21.91	-13.91	-3790.02	16.24	3.35	-3512.89	280.62	226.65	-3754.96	296.07	180.78	-3712.30	25.62	1238.25	0.00	0.00	0.00	-1914.97	77.37	1687.95	-3591.35	-98.52	1625.45	-3725.55	84.10	1644.48	-3522.52	17.02	1595.87	589.94	-22.59	78.41	1188.07	-0.14	79.37	567.32
1.16000	-3222.69	130.38	6.56	-3135.10	143.53	21.44	-3436.47	40.07	1.09	-3438.99	42.73	72.38	-3749.76	-21.91	-13.91	-3790.02	16.24	3.35	-3515.98	280.69	232.75	-3762.34	296.76	184.33	-3712.30	25.62	1238.25	0.00	0.00	0.00	-1914.97	77.37	1687.95	-3591.35	-98.52	1625.45	-3730.24	82.72	1644.96	-3543.73	20.04	1596.10	590.36	-22.50	78.61	1188.14	-0.54	79.48	566.86
1.17000	-3222.69	130.38	6.56	-3135.10	143.53	21.44	-3436.47	40.07	1.09	-3438.99	42.73	72.38	-3749.76	-21.91	-13.91	-3790.02	16.24	3.35	-3519.04	280.77	238.81	-3769.59	297.45	187.90	-3712.30	25.62	1238.25	0.00	0.00	0.00	-1914.97	77.37	1687.95	-3591.35	-98.52	1625.45	-3734.82	81.37	1645.42	-3528.20	22.98	1595.64	590.10	-22.25	78.55	1188.24	-0.43	79.54	567.50
1.18000	-3222.69	130.38	6.56	-3135.10	143.53	21.44	-3436.47	40.07	1.09	-3438.99	42.73	72.38	-3749.76	-21.91	-13.91	-3790.02	16.24	3.35	-3522.06	280.87	244.85	-3776.72	298.13	191.48	-3712.30	25.62	1238.25	0.00	0.00	0.00	-1914.97	77.37	1687.95	-3591.35	-98.52	1625.45	-3739.27	80.04	1645.86	-3535.60	27.41	1595.55	589.84	-22.47	78.60	1188.00	-0.32	79.41	567.16
1.19000	-3222.69	130.38	6.56	-3135.10	143.53	21.44	-3436.47	40.07	1.09	-3438.99	42.73	72.38	-3749.76	-21.91	-13.91	-3790.02	16.24	3.35	-3525.03	280.98	250.84	-3783.74	298.82	195.09	-3712.30	25.62	1238.25	0.00	0.00	0.00	-1914.97	77.37	1687.95	-3591.35	-98.52	1625.45	-3743.60	78.73	1646.28	-3555.70	30.37	1596.13	589.97	-22.84	78.39	1188.23	0.16	79.44	567.27
1.20000	-3222.69	130.38	6.56	-3135.10	143.53	21.44	-3436.47	40.07	1.09	-3438.99	42.73	72.38	-3749.76	-21.91	-13.91	-3790.02	16.24	3.35	-3527.97	281.10	256.81	-3790.64	299.50	198.71	-3712.30	25.62	1238.25	0.00	0.00	0.00	-1914.97	77.37	1687.95	-3591.34	-98.52	1625.45	-3747.81	77.45	1646.69	-3545.31	34.73	1596.51	590.93	-22.22	78.98	1187.74	-0.58	79.23	567.96
1.21000	-3222.69	130.38	6.56	-3135.10	143.53	21.44	-3436.47	40.07	1.09	-3438.99	42.73	72.38	-3749.76	-21.91	-13.91	-3790.02	16.24	3.35	-3530.86	281.24	262.74	-3797.42	300.19	202.35	-3712.30	25.62	1238.25	0.00	0.00	0.00	-1914.97	77.37	1687.95	-3575.10	-96.36	1624.99	-3751.90	76.19	1647.08	-3550.25	38.69	1596.60	590.61	-22.57	78.74	1187.63	-0.46	79.38	567.36
1.22000	-3222.69	130.38	6.56	-3135.10	143.53	21.44	-3436.47	40.07	1.09	-3438.99	42.73	72.38	-3749.76	-21.91	-13.91	-3790.02	16.24	3.35	-3533.71	281.39	268.64	-3804.08	300.87	206.00	-3712.30	25.62	1238.25	0.00	0.00	0.00	-1914.97	77.37	1687.95	-3596.76	-95.74	1623.60	-3755.87	74.96	1647.45	-3545.75	43.91	1597.49	589.30	-22.61	78.30	1187.52	-0.11	79.21	566.12
1.23000	-3222.69	130.38	6.56	-3135.10	143.53	21.44	-3436.47	40.07	1.09	-3438.99	42.73	72.38	-3749.76	-21.91	-13.91	-3790.02	16.24	3.35	-3536.52	281.55	274.51	-3810.63	301.55	209.67	-3712.30	25.62	1238.25	0.00	0.00	0.00	-1914.97	77.37	1687.95	-3593.90	-93.47	1623.31	-3759.73	73.75	1647.81	-3553.18	48.75	1596.84	589.95	-22.59	78.58	1188.90	-0.27	79.41	566.64
1.24000	-3222.69	130.38	6.56	-3135.10	143.53	21.44	-3436.47	40.07	1.09	-3438.99	42.73	72.38	-3749.76	-21.91	-13.91	-3790.02	16.24	3.35	-3539.28	281.72	280.34	-3817.05	302.22	213.35	-3712.30	25.62	1238.25	0.00	0.00	0.00	-1914.97	77.37	1687.95	-3591.11	-89.99	1620.67	-3763.46	72.56	1648.14	-3548.48	53.07	1598.16	589.55	-23.28	78.33	1187.79	-0.37	79.09	566.63
1.25000	-3222.69	130.38	6.56	-3135.10	143.53	21.44	-3436.47	40.07	1.09	-3438.99	42.73	72.38	-3749.76	-21.91	-13.91	-3790.02	16.24	3.35	-3542.00	281.90	286.14	-3823.36	302.90	217.05	-3712.30	25.62	1238.25	0.00	0.00	0.00	-1914.97	77.37	1687.95	-3566.22	-87.54	1616.51	-3767.08	71.40	1648.47	-3555.53	56.78	1598.92	589.86	-22.69	78.24	1188.12	-0.18	79.27	566.33
1.26000	-3222.69	130.38	6.56	-3135.10	143.53	21.44	-3436.47	40.07	1.09	-3438.99	42.73	72.38	-3749.76	-21.91	-13.91	-3790.02	16.24	3.35	-3544.67	282.10	291.91	-3829.55	303.57	220.76	-3712.30	25.62	1238.25	0.00	0.00	0.00	-1914.97	77.37	1687.95	-3563.02	-86.04	1614.71	-3770.57	70.26	1648.77	-3552.01	61.94	1599.95	589.38	-22.66	78.43	1188.53	-0.23	79.46	567.15
1.27000	-3222.69	130.38	6.56	-3135.10	143.53	21.44	-3436.47	40.07	1.09	-3438.99	42.73	72.38	-3749.76	-21.91	-13.91	-3790.02	16.24	3.35	-3547.30	282.30	297.64	-3835.62	304.24	224.49	-3712.30	25.62	1238.25	0.00	0.00	0.00	-1914.97	77.37	1687.95	-3599.10	-81.17	1614.76	-3773.95	69.14	1649.06	-3573.15	64.47	1601.53	589.63	-22.54	78.51	1187.76	-0.10	79.23	566.54
1.28000	-3222.69	130.38	6.56	-3135.10	143.53	21.44	-3436.47	40.07	1.09	-3438.99	42.73	72.38	-3749.76	-21.91	-13.91	-3790.02	16.24	3.35	-3549.89	282.52	303.34	-3841.57	304.91	228.23	-3712.30	25.62	1238.25	0.00	0.00	0.00	-1914.97	77.37	1687.95	-3565.05	-77.15	1611.61	-3777.21	68.05	1649.34	-3573.40	66.66	1602.30	590.00	-22.80	78.37	1187.23	0.12	79.28	566.72
1.29000	-3222.69	130.38	6.56	-3135.10	143.53	21.44	-3436.47	40.07	1.09	-3438.99	42.73	72.38	-3749.76	-21.91	-13.91	-3790.02	16.24	3.35	-3552.43	282.75	309.00	-3847.40	305.57	231.98	-3712.30	25.62	1238.25	0.00	0.00	0.00	-1914.97	77.37	1687.95	-3598.34	-75.54	1611.40	-3780.36	66.98	1649.59	-3547.91	72.57	1602.28	589.50	-22.81	78.43	1186.63	-0.24	78.88	566.78
1.30000	-3222.69	130.38	6.56	-3135.10	143.53	21.44	-3436.47	40.07	1.09	-3438.99	42.73	72.38	-3749.76	-21.91	-13.91	-3790.02	16.24	3.35	-3554.92	282.99	314.63	-3853.12	306.23	235.75	-3712.30	25.62	1238.25	0.00	0.00	0.00	-1914.97	77.37	1687.95	-3621.74	-74.21	1610.59	-3783.39	65.93	1649.83	-3569.69	75.37	1603.24	590.35	-22.84	78.73	1188.18	-0.89	79.10	567.06
1.31000	-3222.69	130.38	6.56	-3135.10	143.53	21.44	-3436.47	40.07	1.09	-3438.99	42.73	72.38	-3749.76	-21.91	-13.91	-3790.02	16.24	3.35	-3557.36	283.24	320.22	-3858.72	306.89	239.52	-3712.30	25.62	1238.25	0.00	0.00	0.00	-1914.97	77.37	1687.95	-3610.64	-69.35	1609.48	-3786.30	64.91	1650.06	-3572.10	79.90	1605.00	590.46	-22.29	78.95	1188.97	-0.50	79.85	566.80
1.32000	-3222.69	130.38	6.56	-3135.10	143.53	21.44	-3436.47	40.07	1.09	-3438.99	42.73	72.38	-3749.76	-21.91	-13.91	-3790.02	16.24	3.35	-3559.76	283.49	325.78	-3864.19	307.55	243.31	-3712.30	25.62	1238.25	0.00	0.00	0.00	-1914.97	77.37	1687.95	-3577.41	-62.70	1607.93	-3789.10	63.90	1650.27	-3577.00	81.14	1607.04	588.44	-22.13	78.32	1188.93	-0.47	79.36	566.57
1.33000	-3222.69	130.38	6.56	-3135.10	143.53	21.44	-3436.47	40.07	1.09	-3438.99	42.73	72.38	-3749.76	-21.91	-13.91	-3790.02	16.24	3.35	-3562.11	283.76	331.30	-3869.55	308.20	247.10	-3712.30	25.62	1238.25	0.00	0.00	0.00	-1914.97	77.37	1687.95	-3581.81	-62.19	1606.96	-3791.78	62.92	1650.47	-3582.55	84.32	1607.09	590.08	-22.46	78.63	1187.44	-0.27	79.34	566.24
1.34000	-3222.69	130.38	6.56	-3135.10	143.53	21.44	-3436.47	40.07	1.09	-3438.99	42.73	72.38	-3749.76	-21.91	-13.91	-3790.02	16.24	3.35	-3564.41	284.04	336.79	-3874.79	308.85	250.91	-3712.30	25.62	1238.25	0.00	0.00	0.00	-1914.97	77.37	1687.95	-3572.12	-58.51	1605.67	-3794.34	61.96	1650.65	-3606.76	85.35	1609.49	590.29	-22.70	78.69	1187.36	-0.12	79.52	567.52
1.35000	-3222.69	130.38	6.56	-3135.10	143.53	21.44	-3436.47	40.07	1.09	-3438.99	42.73	72.38	-3749.76	-21.91	-13.91	-3790.02	16.24	3.35	-3566.67	284.32	342.24	-3879.91	309.49	254.73	-3712.30	25.62	1238.25	0.00	0.00	0.00	-1914.97	77.37	1687.95	-3607.78	-54.30	1607.82	-3796.79	61.02	1650.81	-3596.31	85.99	1610.96	589.15	-22.60	78.21	1188.32	-0.77	79.49	567.26
1.36000	-3222.69	130.38	6.56	-3135.10	143.53	21.44	-3436.47	40.07	1.09	-3438.99	42.73	72.38	-3749.76	-21.91	-13.91	-3790.02	16.24	3.35	-3568.87	284.62	347.66	-3884.92	310.13	258.55	-3712.30	25.62	1238.25	0.00	0.00	0.00	-1914.97	77.37	1687.95	-3585.93	-50.03	1605.19	-3799.13	60.11	1650.96	-3631.09	88.30	1613.75	591.18	-22.39	79.07	1188.39	-0.29	79.63	566.89
1.37000	-3222.69	130.38	6.56	-3135.10	143.53	21.44	-3436.47	40.07	1.09	-3438.99	42.73	72.38	-3749.76	-21.91	-13.91	-3790.02	16.24	3.35	-3571.03	284.92	353.04	-3889.80	310.77	262.38	-3712.30	25.62	1238.25	0.00	0.00	0.00	-1914.97	77.37	1687.95	-3598.63	-47.81	1606.40	-3801.35	59.21	1651.10	-3617.94	90.33	1615.57	590.07	-22.63	78.50	1188.28	-0.25	79.16	566.88
1.38000	-3222.69	130.38	6.56	-3135.10	143.53	21.44	-3436.47	40.07	1.09	-3438.99	42.73	72.38	-3749.76	-21.91	-13.91	-3790.02	16.24	3.35	-3573.13	285.23	358.38	-3894.56	311.40	266.23	-3712.30	25.62	1238.25	0.00	0.00	0.00	-1914.97	77.37	1687.95	-3578.54	-44.24	1605.76	-3803.46	58.34	1651.22	-3631.54	89.61	1616.73	590.25	-22.99	78.41	1187.86	-0.97	79.07	567.75
1.39000	-3222.69	130.38	6.56	-3135.10	143.53	21.44	-3436.49	40.08	1.09	-3438.99	42.73	72.38	-3749.76	-21.91	-13.91	-3790.02	16.24	3.35	-3575.18	285.55	363.69	-3899.21	312.03	270.07	-3712.30	25.62	1238.25	0.00	0.00	0.00	-1914.97	77.37	1687.95	-3588.33	-40.95	1604.27	-3805.46	57.49	1651.33	-3645.54	94.30	1617.50	590.29	-23.26	78.35	1187.95	-1.27	79.18	567.74
1.40000	-3222.69	130.38	6.56	-3135.10	143.53	21.44	-3455.24	47.98	0.02	-3438.99	42.73	72.38	-3749.76	-21.91	-13.91	-3790.02	16.24	3.35	-3577.18	285.88	368.96	-3903.74	312.66	273.93	-3712.30	25.62	1238.25	0.00	0.00	0.00	-1914.97	77.37	1687.95	-3568.83	-36.20	1604.14	-3807.34	56.65	1651.42	-3667.36	94.84	1620.51	590.24	-22.89	78.50	1188.00	-0.32	79.53	567.09
1.41000	-3222.69	130.38	6.56	-3135.10	143.53	21.44	-3450.41	50.75	1.10	-3439.00	42.73	72.38	-3749.76	-21.91	-13.91	-3790.02	16.24	3.35	-3579.13	286.22	374.20	-3908.14	313.28	277.79	-3712.30	25.62	1238.25	0.00	0.00	0.00	-1914.97	77.37	1687.95	-3586.16	-30.97	1605.50	-3809.11	55.84	1651.50	-3665.61	95.72	1621.26	590.47	-22.28	78.65	1188.57	-0.03	79.67	567.08
1.42000	-3222.69	130.38	6.56	-3135.10	143.53	21.44	-3490.64	55.57	-3.11	-3441.99	46.90	71.81	-3749.76	-21.91	-13.91	-3790.02	16.24	3.35	-3581.03	286.56	379.39	-3912.43	313.89	281.66	-3712.30	25.62	1238.25	0.00	0.00	0.00	-1914.97	77.37	1687.95	-3569.44	-29.07	1604.22	-3810.77	55.05	1651.57	-3685.75	97.95	1622.79	589.73	-22.36	78.42	1189.12	-0.20	80.04	567.10
1.43000	-3222.69	130.38	6.56	-3135.10	143.53	21.44	-3486.14	61.29	-2.21	-3431.12	52.19	73.55	-3749.76	-21.91	-13.91	-3790.02	16.24	3.35	-3582.88	286.91	384.56	-3916.60	314.50	285.53	-3712.30	25.62	1238.25	0.00	0.00	0.00	-1914.97	77.37	1687.95	-3576.15	-27.64	1605.19	-3812.32	54.28	1651.62	-3668.07	102.40	1622.49	590.18	-22.27	78.61	1188.93	-0.23	79.78	565.78
1.44000	-3222.69	130.38	6.56	-3135.10	143.53	21.44	-3483.61	65.92	-1.56	-3464.82	55.17	71.18	-3749.76	-21.91	-13.91	-3790.02	16.24	3.35	-3584.67	287.27	389.68	-3920.65	315.11	289.41	-3712.30	25.62	1238.25	0.00	0.00	0.00	-1914.97	77.37	1687.95	-3607.80	-22.74	1606.82	-3813.76	53.53	1651.65	-3686.73	100.08	1623.53	590.07	-22.49	78.62	1187.60	-0.48	79.06	566.74
1.45000	-3222.69	130.38	6.56	-3135.10	143.53	21.44	-3478.47	70.52	0.28	-3415.50	60.39	78.37	-3749.76	-21.91	-13.91	-3790.02	16.24	3.35	-3586.41	287.63	394.77	-3924.58	315.71	293.29	-3712.30	25.62	1238.25	0.00	0.00	0.00	-1914.97	77.37	1687.95	-3597.43	-18.85	1607.18	-3815.08	52.80	1651.68	-3630.87	101.77	1622.96	590.22	-22.97	78.45	1187.74	-0.55	79.34	567.04
1.46000	-3222.69	130.38	6.56	-3135.10	143.53	21.44	-3510.19	72.60	-2.91	-3487.90	63.48	67.99	-3749.76	-21.91	-13.91	-3790.02	16.24	3.35	-3588.09	288.00	399.82	-3928.39	316.30	297.18	-3712.30	25.62	1238.25	0.00	0.00	0.00	-1914.97	77.37	1687.95	-3584.10	-16.23	1606.92	-3816.30	52.09	1651.69	-3639.27	103.57	1622.26	589.83	-22.62	78.51	1187.62	0.27	79.40	567.01
1.47000	-3222.69	130.38	6.56	-3135.10	143.53	21.44	-3482.67	75.12	1.73	-3452.65	65.34	73.44	-3749.76	-21.91	-13.91	-3790.02	16.24	3.35	-3589.72	288.38	404.83	-3932.09	316.90	301.07	-3712.30	25.62	1238.25	0.00	0.00	0.00	-1914.97	77.37	1687.95	-3556.23	-13.18	1606.79	-3817.40	51.40	1651.69	-3636.49	105.17	1622.76	589.84	-22.04	78.35	1187.61	-0.38	79.19	566.46
1.48000	-3222.69	130.38	6.56	-3135.10	143.53	21.44	-3517.96	78.04	-2.03	-3499.78	67.49	67.91	-3749.76	-21.91	-13.91	-3790.02	16.24	3.35	-3591.30	288.76	409.80	-3935.66	317.48	304.96	-3712.30	25.62	1238.25	0.00	0.00	0.00	-1914.97	77.37	1687.95	-3555.88	-8.43	1607.70	-3818.40	50.73	1651.67	-3633.64	106.75	1623.26	589.66	-22.62	78.45	1187.96	-0.39	79.37	566.12
1.49000	-3222.69	130.38	6.56	-3135.10	143.53	21.44	-3541.59	79.73	-4.86	-3474.17	69.95	71.90	-3749.76	-21.91	-13.91	-3790.02	16.24	3.35	-3592.82	289.15	414.74	-3939.11	318.06	308.86	-3712.30	25.62	1238.25	0.00	0.00	0.00	-1914.97	77.37	1687.95	-3566.50	-5.61	1607.92	-3819.28	50.08	1651.64	-3630.74	108.31	1623.74	587.95	-22.17	78.09	1187.65	-0.32	79.11	566.18
1.50000	-3222.69	130.38	6.56	-3135.10	143.53	21.44	-3503.55	82.80	0.12	-3468.51	75.82	72.07	-3749.76	-21.91	-13.91	-3790.02	16.24	3.35	-3594.28	289.54	419.64	-3942.45	318.63	312.75	-3712.30	25.62	1238.25	0.00	0.00	0.00	-1914.97	77.37	1687.95	-3559.87	-0.03	1607.78	-3820.06	49.45	1651.60	-3627.78	109.85	1624.22	588.74	-22.57	77.98	1187.55	0.24	79.41	567.47
1.51000	-3222.69	130.38	6.56	-3135.10	143.53	21.44	-3517.17	85.65	-1.54	-3470.54	79.71	71.25	-3749.76	-21.91	-13.91	-3790.02	16.24	3.35	-3595.69	289.94	424.50	-3945.66	319.20	316.65	-3712.30	25.62	1238.25	0.00	0.00	0.00	-1914.97	77.37	1687.95	-3578.59	0.20	1607.68	-3820.73	48.83	1651.55	-3624.76	111.37	1624.68	590.62	-22.38	78.65	1187.90	-0.43	79.36	568.20
1.52000	-3222.69	130.38	6.56	-3135.10	143.53	21.44	-3477.59	91.01	4.34	-3441.75	85.42	76.60	-3749.76	-21.91	-13.91	-3790.02	16.24	3.35	-3597.03	290.34	429.32	-3948.76	319.76	320.55	-3712.30	25.62	1238.25	0.00	0.00	0.00	-1914.97	77.37	1687.95	-3564.69	6.45	1606.84	-3821.29	48.24	1651.48	-3621.68	112.87	1625.14	590.32	-23.22	78.57	1187.98	-0.30	79.30	567.93
1.53000	-3222.69	130.38	6.56	-3135.10	143.53	21.44	-3525.93	94.14	-3.25	-3477.42	86.28	71.80	-3749.76	-21.91	-13.91	-3790.02	16.24	3.35	-3598.33	290.75	434.10	-3951.73	320.32	324.45	-3712.30	25.62	1238.25	0.00	0.00	0.00	-1914.97	77.37	1687.95	-3585.13	8.11	1607.92	-3821.74	47.66	1651.41	-3618.54	114.36	1625.59	590.71	-22.70	78.72	1187.22	0.33	79.35	567.07
1.54000	-3222.69	130.38	6.56	-3135.10	143.53	21.44	-3506.96	98.52	-1.34	-3466.84	91.61	72.95	-3749.76	-21.91	-13.91	-3790.02	16.24	3.35	-3599.56	291.16	438.84	-3954.59	320.87	328.35	-3712.30	25.62	1238.25	0.00	0.00	0.00	-1914.97	77.37	1687.95	-3583.77	12.29	1608.48	-3822.08	47.11	1651.32	-3615.34	115.83	1626.02	590.43	-22.22	78.79	1187.81	-0.01	79.17	567.24
1.55000	-3222.69	130.38	6.56	-3135.10	143.53	21.44	-3497.82	104.15	-0.04	-3473.99	96.21	71.71	-3749.76	-21.91	-13.91	-3790.02	16.24	3.35	-3600.74	291.58	443.54	-3957.32	321.41	332.25	-3712.30	25.62	1238.25	0.00	0.00	0.00	-1914.97	77.37	1687.95	-3555.21	17.56	1607.50	-3822.32	46.57	1651.21	-3612.09	117.27	1626.45	589.94	-22.32	78.62	1188.10	-0.13	79.23	567.60
1.56000	-3222.69	130.38	6.56	-3135.10	143.53	21.44	-3507.93	110.13	-0.66	-3443.92	102.21	74.44	-3749.76	-21.91	-13.91	-3790.02	16.24	3.35	-3601.85	292.00	448.21	-3959.94	321.95	336.14	-3712.30	25.62	1238.25	0.00	0.00	0.00	-1914.97	77.37	1687.95	-3558.96	19.36	1607.27	-3822.45	46.05	1651.10	-3608.78	118.70	1626.87	589.67	-22.76	78.42	1188.20	0.18	79.31	567.73
1.57000	-3222.69	130.38	6.56	-3135.10	143.53	21.44	-3510.29	116.54	-0.42	-3455.38	107.90	74.14	-3749.76	-21.91	-13.91	-3790.02	16.24	3.35	-3602.91	292.42	452.83	-3962.43	322.48	340.04	-3712.30	25.62	1238.25	0.00	0.00	0.00	-1914.97	77.37	1687.95	-3544.48	23.32	1606.22	-3822.48	45.54	1650.98	-3605.41	120.11	1627.28	589.35	-22.92	78.25	1187.93	0.24	79.32	566.94
1.58000	-3222.69	130.38	6.56	-3135.10	143.53	21.44	-3475.57	122.98	3.73	-3414.78	115.59	80.16	-3749.76	-21.91	-13.91	-3790.02	16.24	3.35	-3603.91	292.85	457.42	-3964.81	323.00	343.93	-3712.30	25.62	1238.25	0.00	0.00	0.00	-1914.97	77.37	1687.95	-3546.63	27.02	1607.13	-3822.39	45.06	1650.84	-3601.98	121.51	1627.68	589.83	-22.79	78.70	1187.60	-0.06	78.92	567.47
1.59000	-3222.69	130.38	6.56	-3135.10	143.53	21.44	-3521.53	130.37	-2.35	-3451.44	122.83	75.86	-3749.76	-21.91	-13.91	-3790.02	16.24	3.35	-3604.84	293.28	461.97	-3967.07	323.52	347.82	-3712.30	25.62	1238.25	0.00	0.00	0.00	-1914.97	77.37	1687.95	-3539.14	28.10	1607.39	-3822.21	44.59	1650.69	-3598.50	122.88	1628.07	590.47	-22.60	78.73	1187.57	-0.37	78.98	567.46
1.60000	-3222.69	130.38	6.56	-3135.10	143.53	21.44	-3484.60	138.82	4.76	-3425.99	127.13	80.81	-3749.76	-21.91	-13.91	-3790.02	16.24	3.35	-3605.72	293.71	466.47	-3969.20	324.03	351.71	-3712.30	25.62	1238.25	0.00	0.00	0.00	-1914.97	77.37	1687.95	-3562.80	31.61	1607.28	-3821.92	44.14	1650.53	-3594.96	124.24	1628.45	589.64	-22.54	78.28	1188.14	-0.51	79.38	566.57
1.61000	-3222.69	130.38	6.56	-3135.10	143.53	21.44	-3497.90	146.16	2.71	-3438.42	133.69	79.54	-3749.76	-21.91	-13.91	-3790.02	16.24	3.35	-3606.53	294.15	470.94	-3971.22	324.53	355.59	-3712.30	25.62	1238.25	0.00	0.00	0.00	-1914.97	77.37	1687.95	-3544.60	34.42	1606.90	-3821.52	43.71	1650.36	-3591.36	125.58	1628.83	589.18	-22.38	78.22	1188.19	-0.76	79.42	566.77
1.62000	-3222.69	130.38	6.56	-3135.10	143.53	21.44	-3510.42	151.69	1.34	-3485.51	141.32	73.23	-3749.76	-21.91	-13.91	-3790.02	16.24	3.35	-3607.28	294.59	475.36	-3973.12	325.02	359.47	-3712.30	25.62	1238.25	0.00	0.00	0.00	-1914.97	77.37	1687.95	-3561.35	38.25	1606.38	-3821.02	43.29	1650.18	-3587.70	126.90	1629.19	589.60	-22.20	78.50	1187.85	-0.71	79.33	567.74
1.63000	-3222.69	130.38	6.56	-3135.10	143.53	21.44	-3500.40	161.76	3.06	-3487.60	148.07	73.05	-3749.76	-21.91	-13.91	-3790.02	16.24	3.35	-3607.97	295.03	479.75	-3974.89	325.51	363.35	-3712.30	25.62	1238.25	0.00	0.00	0.00	-1914.97	77.37	1687.95	-3572.98	39.55	1606.62	-3820.41	42.90	1649.99	-3583.99	128.20	1629.55	589.29	-21.89	78.58	1187.24	-0.49	79.20	567.17
1.64000	-3222.69	130.38	6.56	-3135.10	143.53	21.44	-3485.46	170.16	6.17	-3433.24	155.38	81.18	-3749.76	-21.91	-13.91	-3790.02	16.24	3.35	-3608.60	295.47	484.09	-3976.55	325.99	367.22	-3712.30	25.62	1238.25	0.00	0.00	0.00	-1914.97	77.37	1687.95	-3551.40	41.20	1605.83	-3819.70	42.51	1649.79	-3580.23	129.49	1629.89	590.50	-22.05	78.73	1188.25	-0.60	79.56	566.77
1.65000	-3222.69	130.38	6.56	-3135.10	143.53	21.44	-3472.73	175.99	8.25	-3440.62	158.06	79.70	-3749.76	-21.91	-13.91	-3790.02	16.24	3.35	-3609.16	295.92	488.39	-3978.08	326.46	371.08	-3712.30	25.62	1238.25	0.00	0.00	0.00	-1914.97	77.37	1687.95	-3548.72	44.30	1605.53	-3818.89	42.15	1649.58	-3576.40	130.76	1630.23	589.77	-22.91	78.09	1187.98	-0.25	79.60	567.19
1.66000	-3222.69	130.38	6.56	-3135.10	143.53	21.44	-3495.37	182.11	5.89	-3465.00	168.84	77.40	-3749.76	-21.91	-13.91	-3790.02	16.24	3.35	-3609.66	296.37	492.66	-3979.50	326.92	374.94	-3712.30	25.62	1238.25	0.00	0.00	0.00	-1914.97	77.37	1687.95	-3563.24	45.60	1607.24	-3817.98	41.80	1649.35	-3572.52	132.01	1630.56	590.10	-22.68	78.37	1187.62	-0.53	79.32	567.44
1.67000	-3222.69	130.38	6.56	-3135.10	143.53	21.44	-3531.51	188.47	0.10	-3403.35	174.66	87.35	-3749.76	-21.91	-13.91	-3790.02	16.24	3.35	-3610.10	296.81	496.88	-3980.80	327.38	378.79	-3712.30	25.62	1238.25	0.00	0.00	0.00	-1914.97	77.37	1687.95	-3549.83	50.99	1606.26	-3816.96	41.47	1649.12	-3568.59	133.25	1630.88	590.77	-22.70	78.87	1187.49	-0.02	79.28	568.18
1.68000	-3222.69	130.38	6.56	-3135.10	143.53	21.44	-3473.89	197.70	8.76	-3451.31	177.76	79.81	-3749.76	-21.91	-13.91	-3790.02	16.24	3.35	-3610.47	297.26	501.05	-3981.97	327.83	382.63	-3712.30	25.62	1238.25	0.00	0.00	0.00	-1914.97	77.37	1687.95	-3528.52	51.77	1605.23	-3815.84	41.15	1648.88	-3564.60	134.46	1631.20	589.61	-22.36	78.73	1187.35	0.16	79.54	568.28
1.69000	-3222.69	130.38	6.56	-3135.10	143.53	21.44	-3493.02	201.64	5.94	-3416.31	183.96	85.29	-3749.76	-21.91	-13.91	-3790.02	16.24	3.35	-3610.77	297.71	505.19	-3983.03	328.27	386.47	-3712.30	25.62	1238.25	0.00	0.00	0.00	-1914.97	77.37	1687.95	-3523.61	54.48	1603.99	-3814.62	40.86	1648.63	-3560.55	135.66	1631.50	589.83	-22.15	78.65	1187.23	0.28	79.36	568.06
1.70000	-3222.69	130.38	6.56	-3135.10	143.53	21.44	-3502.20	207.85	4.88	-3490.86	187.78	77.32	-3749.76	-21.91	-13.91	-3790.02	16.24	3.35	-3611.01	298.16	509.29	-3983.96	328.70	390.30	-3712.24	25.62	1238.24	0.00	0.00	0.00	-1914.97	77.37	1687.95	-3546.62	55.20	1604.69	-3813.29	40.57	1648.37	-3556.45	136.85	1631.80	588.88	-22.62	78.10	1187.51	-0.32	78.98	568.44
1.71000	-3222.69	130.38	6.56	-3135.10	143.53	21.44	-3495.55	210.91	4.90	-3500.07	193.90	76.92	-3749.76	-21.91	-13.91	-3790.02	16.24	3.35	-3611.19	298.61	513.34	-3984.77	329.12	394.12	-3646.87	26.11	1236.79	0.00	0.00	0.00	-1914.97	77.37	1687.95	-3533.31	56.68	1605.31	-3811.87	40.30	1648.09	-3552.30	138.01	1632.09	589.05	-22.76	78.21	1188.26	-0.04	79.37	567.35
1.72000	-3222.69	130.38	6.56	-3135.10	143.53	21.44	-3492.04	214.45	4.53	-3509.23	199.90	76.66	-3749.76	-21.91	-13.91	-3790.02	16.24	3.35	-3611.29	299.06	517.35	-3985.47	329.53	397.92	-3665.57	27.73	1236.50	0.00	0.00	0.00	-1914.97	77.37	1687.95	-3533.05	61.61	1604.83	-3810.35	40.05	1647.81	-3548.09	139.16	1632.37	589.68	-22.87	78.52	1188.14	-0.14	79.25	567.05
1.73000	-3222.69	130.38	6.56	-3135.10	143.53	21.44	-3464.56	220.39	8.78	-3518.35	205.79	76.55	-3749.76	-21.91	-13.91	-3790.02	16.24	3.35	-3611.33	299.51	521.32	-3986.04	329.93	401.72	-3665.31	26.41	1236.73	0.00	0.00	0.00	-1914.97	77.37	1687.95	-3538.87	63.62	1605.26	-3808.72	39.81	1647.52	-3543.83	140.30	1632.65	590.29	-22.84	78.37	1187.29	-0.29	79.09	567.19
1.74000	-3222.69	130.38	6.56	-3135.10	143.53	21.44	-3512.47	222.90	-0.86	-3527.42	211.57	76.60	-3749.76	-21.91	-13.91	-3790.02	16.24	3.35	-3611.30	299.96	525.25	-3986.49	330.33	405.51	-3653.92	28.24	1235.64	0.00	0.00	0.00	-1914.97	77.37	1687.95	-3514.94	64.61	1604.77	-3807.00	39.59	1647.23	-3539.51	141.41	1632.91	589.88	-23.08	78.33	1188.37	-0.13	79.42	566.78
1.75000	-3222.69	130.38	6.56	-3135.10	143.53	21.44	-3471.58	224.10	3.92	-3536.45	217.24	76.78	-3749.76	-21.91	-13.91	-3790.02	16.24	3.35	-3611.20	300.41	529.13	-3986.82	330.72	409.29	-3663.57	31.23	1236.71	0.00	0.00	0.00	-1914.97	77.37	1687.95	-3504.77	69.40	1605.54	-3805.17	39.38	1646.92	-3535.14	142.51	1633.17	589.59	-22.69	78.55	1187.81	-0.10	79.36	567.42
1.76000	-3222.69	130.38	6.56	-3135.10	143.53	21.44	-3447.09	228.16	9.06	-3545.43	222.80	77.12	-3749.76	-21.91	-13.91	-3790.02	16.24	3.35	-3611.04	300.86	532.97	-3987.04	331.09	413.06	-3669.33	31.45	1234.76	0.00	0.00	0.00	-1914.97	77.37	1687.95	-3489.77	72.05	1604.38	-3803.25	39.19	1646.60	-3530.71	143.60	1633.42	591.07	-22.33	78.77	1187.79	-0.09	79.54	566.38
1.77000	-3222.69	130.38	6.56	-3135.10	143.53	21.44	-3438.00	232.34	10.00	-3554.36	228.24	77.59	-3749.76	-21.91	-13.91	-3790.02	16.24	3.35	-3610.80	301.31	536.77	-3987.13	331.46	416.82	-3697.12	33.29	1234.11	0.00	0.00	0.00	-1914.97	77.37	1687.95	-3491.70	74.21	1603.94	-3801.23	39.01	1646.28	-3526.23	144.67	1633.66	589.75	-22.93	78.24	1187.31	-0.25	79.09	566.78
1.78000	-3222.69	130.38	6.56	-3135.10	143.53	21.44	-3429.19	236.41	11.07	-3563.24	233.58	78.20	-3749.76	-21.91	-13.91	-3790.02	16.24	3.35	-3610.50	301.75	540.53	-3987.09	331.82	420.56	-3661.89	34.51	1234.36	0.00	0.00	0.00	-1914.97	77.37	1687.95	-3533.00	75.17	1604.31	-3799.11	38.85	1645.95	-3521.70	145.72	1633.90	589.90	-22.55	78.52	1188.03	-0.39	79.41	566.53
1.79000	-3222.69	130.38	6.56	-3135.10	143.53	21.44	-3420.65	240.39	12.27	-3572.08	238.81	78.96	-3749.76	-21.91	-13.91	-3790.02	16.24	3.35	-3610.13	302.19	544.24	-3986.94	332.16	424.29	-3647.83	33.96	1234.46	0.00	0.00	0.00	-1914.97	77.37	1687.95	-3507.14	78.78	1603.95	-3796.89	38.70	1645.60	-3517.12	146.76	1634.13	590.62	-22.80	78.84	1188.41	-0.75	79.49	567.55
1.80000	-3222.69	130.38	6.56	-3135.10	143.53	21.44	-3412.38	244.27	13.59	-3580.86	243.93	79.85	-3749.76	-21.91	-13.91	-3790.02	16.24	3.35	-3609.68	302.64	547.90	-3986.67	332.50	428.01	-3669.74	33.59	1232.60	0.00	0.00	0.00	-1914.97	77.37	1687.95	-3509.14	80.77	1602.99	-3794.58	38.57	1645.26	-3512.48	147.78	1634.35	591.05	-23.12	78.69	1188.31	-1.01	79.35	565.92
1.81000	-3222.69	130.38	6.56	-3135.10	143.53	21.44	-3404.38	248.06	15.04	-3589.59	248.94	80.88	-3749.76	-21.91	-13.91	-3790.02	16.24	3.35	-3609.16	303.08	551.53	-3986.28	332.83	431.71	-3631.91	37.20	1232.30	0.00	0.00	0.00	-1914.97	77.37	1687.95	-3507.29	81.05	1604.72	-3792.16	38.45	1644.90	-3507.79	148.78	1634.56	590.79	-22.56	78.82	1187.48	-0.67	79.02	566.81
1.82000	-3222.69	130.38	6.56	-3135.10	143.53	21.44	-3396.63	251.75	16.62	-3598.27	253.85	82.04	-3749.76	-21.91	-13.91	-3790.02	16.24	3.35	-3608.58	303.51	555.11	-3985.76	333.15	435.40	-3600.78	38.86	1232.00	0.00	0.00	0.00	-1914.97	77.37	1687.95	-3486.80	85.37	1603.45	-3789.66	38.34	1644.53	-3503.04	149.77	1634.77	589.69	-22.33	78.61	1188.03	-0.53	79.46	567.89
1.83000	-3222.69	130.38	6.56	-3135.10	143.53	21.44	-3389.15	255.34	18.32	-3606.89	258.65	83.34	-3749.76	-21.91	-13.91	-3790.02	16.24	3.35	-3607.92	303.95	558.64	-3985.13	333.45	439.07	-3561.73	40.39	1233.31	0.00	0.00	0.00	-1914.97	77.37	1687.95	-3505.58	87.53	1603.22	-3787.05	38.25	1644.16	-3498.25	150.74	1634.97	590.15	-23.02	78.65	1187.14	-0.54	79.35	567.60
1.84000	-3222.69	130.38	6.56	-3135.10	143.53	21.44	-3381.92	258.85	20.14	-3615.46	263.34	84.77	-3749.76	-21.91	-13.91	-3790.02	16.24	3.35	-3607.18	304.38	562.14	-3984.37	333.75	442.73	-3602.24	40.70	1232.35	0.00	0.00	0.00	-1914.97	77.37	1687.95	-3505.92	89.51	1603.79	-3784.35	38.17	1643.78	-3493.40	151.70	1635.17	589.92	-23.02	78.60	1187.32	-0.11	79.22	566.95
1.85000	-3222.69	130.38	6.56	-3135.10	143.53	21.44	-3374.95	262.26	22.08	-3623.98	267.94	86.33	-3749.76	-21.91	-13.91	-3790.02	16.24	3.35	-3606.38	304.81	565.58	-3983.50	334.04	446.37	-3606.69	39.93	1231.42	0.00	0.00	0.00	-1914.97	77.37	1687.95	-3485.47	91.78	1601.33	-3781.55	38.10	1643.40	-3488.50	152.64	1635.35	589.66	-22.84	78.52	1188.07	0.04	79.44	567.74
1.86000	-3222.69	130.38	6.56	-3135.10	143.53	21.44	-3368.23	265.58	24.13	-3632.43	272.42	88.01	-3749.76	-21.91	-13.91	-3790.02	16.24	3.35	-3605.50	305.23	568.98	-3982.50	334.31	450.00	-3581.63	42.85	1230.87	0.00	0.00	0.00	-1914.97	77.37	1687.95	-3505.35	94.52	1602.92	-3778.66	38.05	1643.00	-3483.55	153.57	1635.53	589.27	-23.27	78.29	1188.04	-0.67	79.50	566.94
1.87000	-3222.69	130.38	6.56	-3135.10	143.53	21.44	-3361.75	268.80	26.31	-3640.83	276.81	89.82	-3749.76	-21.91	-13.91	-3790.02	16.24	3.35	-3604.54	305.65	572.34	-3981.38	334.58	453.61	-3609.51	45.23	1229.62	0.00	0.00	0.00	-1914.97	77.37	1687.95	-3482.98	97.58	1600.94	-3775.67	38.01	1642.60	-3478.54	154.48	1635.71	590.77	-22.78	78.67	1188.02	-0.66	79.31	566.88
1.88000	-3222.69	130.38	6.56	-3135.10	143.53	21.44	-3355.52	271.94	28.60	-3649.17	281.09	91.76	-3749.76	-21.91	-13.91	-3790.02	16.24	3.35	-3603.52	306.07	575.65	-3980.14	334.83	457.20	-3576.14	46.67	1229.77	0.00	0.00	0.00	-1914.97	77.37	1687.95	-3452.64	101.70	1599.74	-3772.59	37.98	1642.19	-3473.49	155.38	1635.87	589.74	-22.48	78.60	1187.82	-0.09	79.38	566.12
1.89000	-3222.69	130.38	6.56	-3135.10	143.53	21.44	-3349.53	274.99	31.00	-3657.45	285.28	93.82	-3749.76	-21.91	-13.91	-3790.02	16.24	3.35	-3602.41	306.48	578.92	-3978.78	335.07	460.78	-3557.69	46.57	1228.50	0.00	0.00	0.00	-1914.97	77.37	1687.95	-3449.90	103.86	1599.80	-3769.41	37.96	1641.78	-3468.38	156.26	1636.03	590.06	-22.30	78.92	1187.48	-0.17	79.22	566.40
1.90000	-3222.69	130.38	6.56	-3135.10	143.53	21.44	-3343.77	277.95	33.51	-3665.66	289.36	96.00	-3749.76	-21.91	-13.91	-3790.02	16.24	3.35	-3601.23	306.89	582.14	-3977.29	335.30	464.33	-3568.82	48.48	1230.23	0.00	0.00	0.00	-1914.97	77.37	1687.95	-3504.79	106.50	1602.51	-3766.14	37.96	1641.36	-3463.23	157.13	1636.19	590.49	-22.17	78.68	1187.68	-0.06	79.52	566.50
1.91000	-3222.69	130.38	6.56	-3135.10	143.53	21.44	-3338.25	280.82	36.14	-3673.82	293.35	98.30	-3749.76	-21.91	-13.91	-3790.02	16.24	3.35	-3599.98	307.29	585.32	-3975.69	335.52	467.87	-3563.84	50.43	1228.97	0.00	0.00	0.00	-1914.97	77.37	1687.95	-3485.44	111.27	1599.90	-3762.78	37.97	1640.93	-3458.02	157.99	1636.33	589.88	-23.16	78.29	1188.02	0.31	79.72	566.91
1.92000	-3222.69	130.38	6.56	-3135.10	143.53	21.44	-3332.96	283.60	38.87	-3681.91	297.23	100.72	-3749.76	-21.91	-13.91	-3790.02	16.24	3.35	-3598.65	307.69	588.45	-3973.96	335.73	471.39	-3548.43	50.71	1227.95	0.00	0.00	0.00	-1914.97	77.37	1687.95	-3464.48	114.09	1599.31	-3759.33	37.99	1640.50	-3452.76	158.82	1636.47	589.70	-22.95	78.54	1187.61	0.27	79.32	567.01
1.93000	-3222.69	130.38	6.56	-3135.10	143.53	21.44	-3327.90	286.30	41.71	-3689.94	301.02	103.26	-3749.76	-21.91	-13.91	-3790.02	16.24	3.35	-3597.24	308.09	591.53	-3972.11	335.93	474.89	-3579.11	54.74	1227.55	0.00	0.00	0.00	-1914.97	77.37	1687.95	-3440.51	116.57	1597.50	-3755.78	38.03	1640.06	-3447.45	159.65	1636.61	590.09	-22.89	78.56	1188.32	-0.24	79.31	567.91
1.94000	-3222.69	130.38	6.56	-3135.10	143.53	21.44	-3323.07	288.91	44.66	-3697.90	304.71	105.91	-3749.76	-21.91	-13.91	-3790.02	16.24	3.35	-3595.75	308.48	594.57	-3970.15	336.11	478.36	-3584.48	55.44	1225.45	0.00	0.00	0.00	-1914.97	77.37	1687.95	-3429.85	121.23	1598.15	-3752.14	38.07	1639.61	-3442.09	160.46	1636.74	590.84	-22.39	78.79	1187.59	-0.60	79.08	567.97
1.95000	-3222.69	130.38	6.56	-3135.10	143.53	21.44	-3318.45	291.44	47.71	-3705.79	308.31	108.68	-3749.76	-21.91	-13.91	-3790.02	16.24	3.35	-3594.19	308.86	597.56	-3968.06	336.29	481.82	-3556.60	57.94	1225.44	0.00	0.00	0.00	-1914.97	77.37	1687.95	-3441.87	122.08	1598.08	-3748.40	38.13	1639.16	-3436.69	161.25	1636.86	590.06	-22.11	78.74	1188.02	-0.37	79.26	568.34
1.96000	-3222.69	130.38	6.56	-3135.10	143.53	21.44	-3314.06	293.88	50.86	-3713.62	311.81	111.55	-3749.76	-21.91	-13.91	-3790.02	16.24	3.35	-3592.55	309.24	600.51	-3965.84	336.45	485.26	-3565.04	56.67	1224.82	0.00	0.00	0.00	-1914.97	77.37	1687.95	-3414.64	125.64	1597.66	-3744.58	38.20	1638.71	-3431.23	162.04	1636.98	591.01	-22.26	78.98	1188.08	0.06	79.41	567.27
1.97000	-3222.69	130.38	6.56	-3135.10	143.53	21.44	-3309.88	296.24	54.11	-3721.38	315.21	114.54	-3749.76	-21.91	-13.91	-3790.02	16.24	3.35	-3590.83	309.61	603.41	-3963.51	336.59	488.67	-3515.48	59.22	1224.39	0.00	0.00	0.00	-1914.97	77.37	1687.95	-3411.94	128.53	1597.70	-3740.67	38.28	1638.24	-3425.72	162.80	1637.09	589.59	-22.58	78.36	1187.44	0.09	79.14	567.59
1.98000	-3222.69	130.38	6.56	-3135.10	143.53	21.44	-3305.91	298.52	57.46	-3729.07	318.52	117.63	-3749.76	-21.91	-13.91	-3790.02	16.24	3.35	-3589.03	309.97	606.26	-3961.05	336.73	492.06	-3507.65	62.53	1223.52	0.00	0.00	0.00	-1914.97	77.37	1687.95	-3438.10	133.23	1596.72	-3736.66	38.37	1637.78	-3420.16	163.56	1637.20	589.17	-23.04	78.05	1187.53	-0.30	79.15	567.69
1.99000	-3222.69	130.38	6.56	-3135.10	143.53	21.44	-3302.15	300.71	60.92	-3736.69	321.74	120.84	-3749.76	-21.91	-13.91	-3790.02	16.24	3.35	-3587.15	310.33	609.07	-3958.48	336.85	495.43	-3501.71	64.63	1223.60	0.00	0.00	0.00	-1914.97	77.37	1687.95	-3392.44	137.06	1596.56	-3732.56	38.47	1637.30	-3414.56	164.30	1637.30	588.53	-22.71	77.87	1188.65	-0.28	79.45	566.99
2.00000	-3222.69	130.38	6.56	-3135.10	143.53	21.44	-3298.60	302.82	64.46	-3744.23	324.87	124.14	-3749.76	-21.91	-13.91	-3790.02	16.24	3.35	-3585.19	310.68	611.82	-3955.78	336.96	498.77	-3494.52	65.31	1223.45	0.00	0.00	0.00	-1914.97	77.37	1687.95	-3368.32	139.48	1596.68	-3728.38	38.58	1636.83	-3408.90	165.02	1637.39	589.05	-22.71	78.21	1187.33	-0.41	79.05	566.84
2.01000	-3222.69	130.38	6.56	-3135.10	143.53	21.44	-3295.25	304.86	68.11	-3751.71	327.90	127.56	-3749.76	-21.91	-13.91	-3790.02	16.24	3.35	-3583.15	311.03	614.53	-3952.96	337.06	502.09	-3477.05	68.78	1222.72	0.00	0.00	0.00	-1914.97	77.37	1687.95	-3399.18	141.28	1597.34	-3724.10	38.71	1636.35	-3403.20	165.73	1637.48	590.11	-22.18	78.64	1188.41	0.17	79.79	566.60
2.02000	-3222.69	130.38	6.56	-3135.10	143.53	21.44	-3292.10	306.81	71.84	-3759.11	330.85	131.07	-3749.76	-21.91	-13.91	-3790.02	16.24	3.35	-3581.02	311.36	617.20	-3950.02	337.15	505.39	-3488.14	69.86	1221.45	0.00	0.00	0.00	-1914.97	77.37	1687.95	-3392.47	143.58	1596.78	-3719.74	38.84	1635.86	-3397.45	166.43	1637.56	590.07	-22.45	78.67	1187.77	0.24	79.56	567.11
2.03000	-3222.69	130.38	6.56	-3135.10	143.53	21.44	-3289.15	308.68	75.67	-3766.43	333.70	134.68	-3749.76	-21.91	-13.91	-3790.02	16.24	3.35	-3578.82	311.69	619.81	-3946.95	337.22	508.66	-3471.20	70.87	1221.45	0.00	0.00	0.00	-1914.97	77.37	1687.95	-3379.96	147.42	1597.35	-3715.29	38.98	1635.37	-3391.65	167.12	1637.64	590.17	-22.98	78.52	1187.62	0.28	79.62	567.01
2.04000	-3222.69	130.38	6.56	-3135.10	143.53	21.44	-3286.39	310.48	79.59	-3773.68	336.47	138.39	-3749.76	-21.91	-13.91	-3790.02	16.24	3.35	-3576.53	312.01	622.38	-3943.76	337.28	511.91	-3475.73	72.30	1222.56	0.00	0.00	0.00	-1914.97	77.37	1687.95	-3374.12	150.67	1597.21	-3710.74	39.14	1634.87	-3385.80	167.79	1637.72	588.62	-22.85	77.99	1188.17	0.00	79.59	567.03
2.05000	-3222.69	130.38	6.56	-3135.10	143.53	21.44	-3283.82	312.20	83.59	-3780.86	339.14	142.20	-3749.76	-21.91	-13.91	-3790.02	16.24	3.35	-3574.16	312.33	624.90	-3940.46	337.32	515.13	-3476.23	75.09	1221.76	0.00	0.00	0.00	-1914.97	77.37	1687.95	-3382.13	151.65	1598.42	-3706.11	39.30	1634.37	-3379.90	168.45	1637.78	590.31	-23.04	78.49	1187.87	-0.07	79.26	567.51
2.06000	-3222.69	130.38	6.56	-3135.10	143.53	21.44	-3281.44	313.84	87.69	-3787.95	341.73	146.11	-3749.76	-21.91	-13.91	-3790.02	16.24	3.35	-3571.71	312.63	627.37	-3937.03	337.35	518.32	-3447.45	75.96	1222.22	0.00	0.00	0.00	-1914.97	77.37	1687.95	-3368.22	156.21	1597.83	-3701.40	39.48	1633.87	-3373.96	169.09	1637.85	589.83	-22.82	78.51	1188.23	-0.19	79.53	566.76
2.07000	-3222.69	130.38	6.56	-3135.10	143.53	21.44	-3279.24	315.41	91.87	-3794.97	344.24	150.11	-3749.76	-21.91	-13.91	-3790.02	16.24	3.35	-3569.18	312.93	629.79	-3933.47	337.37	521.49	-3469.17	78.38	1222.64	0.00	0.00	0.00	-1914.97	77.37	1687.95	-3342.73	160.50	1597.22	-3696.59	39.66	1633.36	-3367.97	169.73	1637.91	590.39	-22.84	78.56	1188.37	-0.19	79.67	566.20
2.08000	-3222.69	130.38	6.56	-3135.10	143.53	21.44	-3277.23	316.90	96.13	-3801.90	346.66	154.20	-3749.76	-21.91	-13.91	-3790.02	16.24	3.35	-3566.55	313.21	632.16	-3929.80	337.38	524.62	-3455.13	82.59	1223.84	0.00	0.00	0.00	-1914.97	77.37	1687.95	-3351.82	163.21	1600.58	-3691.70	39.85	1632.85	-3361.93	170.35	1637.96	589.73	-22.70	78.56	1187.45	-0.33	79.38	566.68
2.09000	-3222.69	130.38	6.56	-3135.10	143.53	21.44	-3275.39	318.32	100.48	-3808.76	348.99	158.38	-3749.76	-21.91	-13.91	-3790.02	16.24	3.35	-3563.85	313.49	634.49	-3926.00	337.37	527.74	-3431.71	84.30	1224.12	0.00	0.00	0.00	-1914.97	77.37	1687.95	-3340.00	165.71	1600.23	-3686.72	40.06	1632.34	-3355.84	170.95	1638.01	589.81	-22.94	78.50	1187.78	-0.29	79.25	567.21
2.10000	-3222.69	130.38	6.56	-3135.10	143.53	21.44	-3273.73	319.66	104.91	-3815.53	351.24	162.65	-3749.76	-21.91	-13.91	-3790.02	16.24	3.35	-3561.06	313.76	636.76	-3922.08	337.34	530.82	-3426.77	88.32	1225.62	0.00	0.00	0.00	-1914.97	77.37	1687.95	-3374.63	166.12	1602.48	-3681.66	40.27	1631.82	-3349.71	171.55	1638.05	590.36	-22.63	78.81	1187.94	-0.57	79.20	567.32
2.11000	-3222.69	130.38	6.56	-3135.10	143.53	21.44	-3272.23	320.93	109.41	-3822.22	353.40	167.01	-3749.76	-21.91	-13.91	-3790.02	16.24	3.35	-3558.18	314.02	638.99	-3918.04	337.30	533.87	-3427.76	92.05	1226.24	0.00	0.00	0.00	-1914.97	77.37	1687.95	-3358.90	167.07	1604.57	-3676.51	40.49	1631.30	-3343.53	172.13	1638.09	590.63	-22.34	78.66	1187.80	-0.21	79.32	568.23
2.12000	-3222.69	130.38	6.56	-3135.10	143.53	21.44	-3270.91	322.13	114.00	-3828.83	355.48	171.46	-3749.76	-21.91	-13.91	-3790.02	16.24	3.35	-3555.22	314.27	641.17	-3913.88	337.25	536.90	-3399.50	94.43	1227.77	0.00	0.00	0.00	-1914.97	77.37	1687.95	-3368.10	167.92	1605.83	-3671.27	40.72	1630.77	-3337.31	172.70	1638.13	590.61	-22.86	78.49	1188.21	0.18	79.41	568.17
2.13000	-3222.69	130.38	6.56	-3135.10	143.53	21.44	-3269.75	323.26	118.66	-3835.35	357.48	175.98	-3749.76	-21.91	-13.91	-3790.02	16.24	3.35	-3552.17	314.51	643.30	-3909.59	337.18	539.89	-3389.22	96.11	1228.75	0.00	0.00	0.00	-1914.97	77.37	1687.95	-3332.11	172.23	1606.54	-3665.96	40.95	1630.24	-3331.04	173.26	1638.16	589.92	-22.61	78.61	1187.80	-0.48	79.48	567.21
2.14000	-3222.69	130.38	6.56	-3135.10	143.53	21.44	-3268.76	324.32	123.40	-3841.78	359.40	180.60	-3749.76	-21.91	-13.91	-3790.02	16.24	3.35	-3549.03	314.74	645.37	-3905.18	337.10	542.85	-3391.67	97.75	1230.91	0.00	0.00	0.00	-1914.97	77.37	1687.95	-3349.08	174.17	1609.06	-3660.55	41.20	1629.71	-3324.72	173.80	1638.18	589.82	-22.96	78.60	1187.74	-0.03	79.68	566.52
2.15000	-3222.69	130.38	6.56	-3135.10	143.53	21.44	-3267.92	325.30	128.21	-3848.13	361.24	185.29	-3749.76	-21.91	-13.91	-3790.02	16.24	3.35	-3545.81	314.96	647.40	-3900.65	337.01	545.79	-3393.41	102.93	1230.32	0.00	0.00	0.00	-1914.97	77.37	1687.95	-3297.25	177.60	1610.09	-3655.06	41.45	1629.18	-3318.35	174.33	1638.21	589.83	-22.50	78.58	1188.12	0.08	79.60	567.44
2.16000	-3222.69	130.38	6.56	-3135.10	143.53	21.44	-3267.24	326.22	133.09	-3854.39	363.00	190.06	-3749.76	-21.91	-13.91	-3790.02	16.24	3.35	-3542.50	315.17	649.38	-3896.00	336.89	548.69	-3352.36	103.89	1233.38	0.00	0.00	0.00	-1914.97	77.37	1687.95	-3282.02	180.35	1612.16	-3649.49	41.72	1628.64	-3311.94	174.85	1638.22	589.62	-22.10	78.52	1188.13	-0.20	79.50	567.22
2.17000	-3222.69	130.38	6.56	-3135.10	143.53	21.44	-3266.71	327.07	138.04	-3860.56	364.68	194.91	-3749.76	-21.91	-13.91	-3790.02	16.24	3.35	-3539.10	315.36	651.31	-3891.22	336.77	551.56	-3357.29	107.14	1234.17	0.00	0.00	0.00	-1914.97	77.37	1687.95	-3276.82	181.67	1613.30	-3643.83	41.99	1628.11	-3305.49	175.36	1638.24	590.08	-22.00	78.75	1187.97	-0.06	79.52	567.39
2.18000	-3222.69	130.38	6.56	-3135.10	143.53	21.44	-3266.33	327.86	143.06	-3866.64	366.28	199.83	-3749.76	-21.91	-13.91	-3790.01	16.24	3.35	-3535.61	315.55	653.19	-3886.32	336.63	554.39	-3378.98	108.22	1234.93	0.00	0.00	0.00	-1914.97	77.37	1687.95	-3282.66	182.98	1616.66	-3638.09	42.27	1627.57	-3298.99	175.86	1638.25	589.96	-22.71	78.69	1187.96	-0.54	79.42	567.13
2.19000	-3222.69	130.38	6.56	-3135.10	143.53	21.44	-3266.10	328.58	148.15	-3872.62	367.81	204.83	-3749.76	-21.91	-13.91	-3787.12	11.67	4.32	-3532.03	315.72	655.01	-3881.30	336.47	557.20	-3359.96	108.82	1234.70	0.00	0.00	0.00	-1914.97	77.37	1687.95	-3304.01	185.45	1618.66	-3632.27	42.55	1627.03	-3292.44	176.35	1638.25	590.38	-23.06	78.62	1187.77	-0.34	79.42	566.57
2.20000	-3222.69	130.38	6.56	-3135.10	143.53	21.44	-3266.02	329.23	153.31	-3878.52	369.26	209.90	-3756.22	-24.07	-16.34	-3762.26	11.01	10.10	-3528.36	315.89	656.79	-3876.16	336.30	559.97	-3317.89	113.50	1236.33	0.00	0.00	0.00	-1914.97	77.37	1687.95	-3272.22	186.54	1619.38	-3626.37	42.84	1626.48	-3285.85	176.82	1638.26	588.68	-22.83	78.14	1188.05	0.14	79.25	567.23
2.21000	-3222.69	130.38	6.56	-3135.10	143.53	21.44	-3266.07	329.81	158.53	-3884.32	370.63	215.05	-3714.72	-21.28	-12.34	-3701.25	11.56	19.41	-3524.60	316.04	658.51	-3870.89	336.11	562.70	-3339.75	113.89	1238.15	0.00	0.00	0.00	-1914.97	77.37	1687.95	-3247.49	189.10	1621.94	-3620.38	43.14	1625.94	-3279.22	177.28	1638.25	588.81	-22.39	77.96	1187.48	-0.12	79.16	566.64
2.22000	-3222.69	130.38	6.56	-3135.10	143.53	21.44	-3266.26	330.33	163.81	-3890.03	371.93	220.26	-3684.36	-18.85	-9.30	-3675.11	12.14	21.00	-3520.75	316.18	660.19	-3865.50	335.91	565.40	-3329.28	117.31	1238.29	0.00	0.00	0.00	-1914.97	77.37	1687.95	-3265.61	189.74	1624.17	-3614.32	43.45	1625.39	-3272.54	177.73	1638.25	589.94	-22.90	78.28	1187.60	-0.31	79.15	566.87
2.23000	-3222.69	130.38	6.56	-3135.10	143.53	21.44	-3266.58	330.79	169.15	-3895.64	373.16	225.54	-3677.86	-16.07	-9.62	-3640.94	11.98	25.40	-3516.80	316.30	661.81	-3859.99	335.69	568.07	-3302.48	117.46	1239.82	0.00	0.00	0.00	-1914.97	77.37	1687.95	-3231.07	196.78	1625.81	-3608.17	43.77	1624.84	-3265.82	178.17	1638.24	589.90	-22.59	78.31	1188.05	-0.82	79.03	566.10
2.24000	-3222.69	130.38	6.56	-3135.10	143.53	21.44	-3267.04	331.19	174.55	-3901.15	374.31	230.89	-3649.10	-16.71	-8.44	-3648.75	13.22	21.70	-3512.77	316.41	663.38	-3854.35	335.45	570.70	-3299.96	117.78	1240.33	0.00	0.00	0.00	-1914.97	77.37	1687.95	-3269.78	197.97	1630.87	-3601.94	44.09	1624.29	-3259.05	178.60	1638.23	590.02	-22.09	78.54	1188.35	-0.22	79.38	566.36
2.25000	-3222.69	130.38	6.56	-3135.10	143.53	21.44	-3267.62	331.52	180.01	-3906.57	375.39	236.30	-3636.17	-13.66	-8.25	-3616.51	14.92	25.55	-3508.64	316.51	664.90	-3848.60	335.20	573.29	-3305.17	119.90	1241.27	0.00	0.00	0.00	-1914.97	77.37	1687.95	-3248.20	200.17	1632.76	-3595.63	44.42	1623.74	-3252.24	179.02	1638.21	590.25	-22.32	78.85	1188.40	-0.73	79.44	566.85
2.26000	-3222.69	130.38	6.56	-3135.10	143.53	21.44	-3268.32	331.79	185.53	-3911.89	376.40	241.77	-3583.53	-8.13	-1.17	-3574.70	16.13	29.62	-3504.42	316.60	666.37	-3842.72	334.93	575.85	-3286.72	121.88	1243.57	0.00	0.00	0.00	-1914.97	77.37	1687.95	-3251.59	199.70	1635.13	-3589.24	44.75	1623.19	-3245.38	179.42	1638.19	589.90	-22.56	78.63	1188.10	-0.26	79.39	567.28
2.27000	-3222.69	130.38	6.56	-3135.10	143.53	21.44	-3269.15	332.01	191.10	-3917.11	377.33	247.31	-3569.69	-8.17	-1.53	-3564.48	16.00	29.92	-3500.11	316.67	667.78	-3836.71	334.65	578.37	-3284.90	120.40	1246.22	0.00	0.00	0.00	-1914.97	77.37	1687.95	-3219.72	200.48	1634.01	-3582.77	45.09	1622.64	-3238.48	179.82	1638.17	590.37	-23.01	78.72	1187.98	-0.31	79.13	568.73
2.28000	-3222.69	130.38	6.56	-3135.10	143.53	21.44	-3270.10	332.16	196.72	-3922.23	378.20	252.90	-3561.15	-6.01	-3.32	-3523.17	17.93	32.52	-3495.70	316.73	669.15	-3830.59	334.35	580.86	-3270.29	122.07	1246.69	0.00	0.00	0.00	-1914.97	77.37	1687.95	-3218.30	201.99	1637.21	-3576.22	45.44	1622.08	-3231.54	180.20	1638.14	589.12	-22.87	78.29	1187.98	-0.02	79.44	567.94
2.29000	-3222.69	130.38	6.56	-3135.10	143.53	21.44	-3271.16	332.25	202.40	-3927.24	379.00	258.56	-3525.83	-5.63	-1.66	-3484.84	18.60	33.71	-3491.20	316.78	670.46	-3824.33	334.03	583.30	-3260.74	123.82	1248.11	0.00	0.00	0.00	-1914.97	77.37	1687.95	-3206.80	203.20	1638.65	-3569.59	45.79	1621.53	-3224.56	180.58	1638.12	590.61	-22.40	78.73	1187.95	-0.44	79.30	569.04
2.30000	-3222.69	130.38	6.56	-3135.10	143.53	21.44	-3272.33	332.29	208.13	-3932.15	379.73	264.27	-3510.33	-4.02	-1.55	-3442.61	19.09	37.09	-3486.60	316.81	671.71	-3817.96	333.69	585.71	-3251.53	123.94	1248.40	0.00	0.00	0.00	-1914.97	77.37	1687.95	-3214.10	203.32	1640.22	-3562.89	46.15	1620.98	-3217.53	180.94	1638.09	590.52	-22.13	78.84	1187.86	-0.34	79.17	568.91
2.31000	-3222.69	130.38	6.56	-3135.10	143.53	21.44	-3273.62	332.26	213.90	-3936.96	380.39	270.03	-3461.04	-1.85	3.25	-3435.69	17.17	33.69	-3481.91	316.83	672.92	-3811.47	333.34	588.08	-3237.58	123.17	1250.07	0.00	0.00	0.00	-1914.97	77.37	1687.95	-3174.96	205.35	1640.56	-3556.11	46.51	1620.42	-3210.46	181.29	1638.05	590.10	-22.48	78.67	1188.19	-0.16	79.27	568.08
2.32000	-3222.69	130.38	6.56	-3135.10	143.53	21.44	-3275.00	332.19	219.73	-3941.67	380.99	275.85	-3416.41	-0.94	6.01	-3414.10	18.67	34.28	-3477.12	316.83	674.07	-3804.85	332.97	590.40	-3228.94	125.45	1249.88	0.00	0.00	0.00	-1914.97	77.37	1687.95	-3191.20	206.18	1644.71	-3549.24	46.88	1619.87	-3203.35	181.63	1638.01	589.48	-22.66	78.37	1187.43	0.04	79.39	567.35
2.33000	-3222.69	130.38	6.56	-3135.10	143.53	21.44	-3276.50	332.05	225.59	-3946.27	381.52	281.72	-3414.29	-0.80	2.73	-3381.09	16.28	35.88	-3472.24	316.82	675.17	-3798.10	332.59	592.69	-3268.33	124.50	1249.09	0.00	0.00	0.00	-1914.97	77.37	1687.95	-3168.70	205.93	1645.53	-3542.30	47.25	1619.31	-3196.19	181.97	1637.97	589.86	-22.80	78.63	1187.68	-0.48	79.58	567.08
2.34000	-3222.69	130.38	6.56	-3135.10	143.53	21.44	-3278.09	331.86	231.51	-3950.76	381.98	287.64	-3374.94	0.04	4.34	-3352.40	14.12	34.77	-3467.26	316.79	676.22	-3791.24	332.18	594.94	-3231.71	124.45	1250.05	0.00	0.00	0.00	-1914.97	77.37	1687.95	-3209.10	205.59	1646.94	-3535.29	47.63	1618.76	-3189.00	182.29	1637.93	590.51	-22.32	78.65	1187.05	-0.00	79.56	567.15
2.35000	-3222.69	130.38	6.56	-3135.10	143.53	21.44	-3279.77	331.62	237.46	-3955.14	382.38	293.61	-3345.44	-0.29	5.70	-3316.25	12.81	36.71	-3462.18	316.74	677.21	-3784.25	331.76	597.14	-3243.35	124.65	1249.91	0.00	0.00	0.00	-1914.97	77.37	1687.95	-3190.19	208.29	1647.00	-3528.20	48.02	1618.21	-3181.76	182.60	1637.89	589.26	-22.57	78.22	1187.96	-0.17	79.25	567.77
2.36000	-3222.69	130.38	6.56	-3135.10	143.53	21.44	-3281.55	331.32	243.46	-3959.42	382.71	299.62	-3320.49	-2.31	6.06	-3299.95	11.35	34.64	-3457.00	316.68	678.15	-3777.13	331.32	599.31	-3225.45	124.26	1248.76	0.00	0.00	0.00	-1914.97	77.37	1687.95	-3140.89	207.89	1647.07	-3521.03	48.41	1617.65	-3174.48	182.90	1637.84	589.17	-22.33	78.28	1187.93	-0.29	79.21	566.69
2.37000	-3222.69	130.38	6.56	-3135.10	143.53	21.44	-3283.42	330.97	249.50	-3963.58	382.99	305.68	-3266.91	-5.00	11.77	-3298.72	7.23	29.17	-3451.72	316.61	679.03	-3769.90	330.87	601.43	-3200.37	123.81	1247.24	0.00	0.00	0.00	-1914.97	77.37	1687.95	-3137.26	208.73	1647.84	-3513.78	48.80	1617.10	-3167.16	183.19	1637.79	589.81	-22.53	78.49	1188.43	-0.31	79.47	567.40
2.38000	-3222.69	130.38	6.56	-3135.10	143.53	21.44	-3285.38	330.57	255.57	-3967.63	383.20	311.79	-3252.17	-5.60	11.04	-3278.75	3.14	27.13	-3446.35	316.52	679.86	-3762.54	330.39	603.51	-3186.45	125.02	1247.30	0.00	0.00	0.00	-1914.97	77.37	1687.95	-3129.58	208.19	1648.29	-3506.46	49.20	1616.55	-3159.79	183.48	1637.74	590.94	-22.57	78.98	1188.27	-0.11	79.21	567.48
2.39000	-3222.69	130.38	6.56	-3135.10	143.53	21.44	-3287.42	330.11	261.68	-3971.57	383.35	317.93	-3234.23	-9.66	10.65	-3250.17	0.15	27.04	-3440.88	316.41	680.64	-3755.05	329.90	605.55	-3188.65	124.68	1246.24	0.00	0.00	0.00	-1914.97	77.37	1687.95	-3114.75	209.10	1649.49	-3499.07	49.60	1616.00	-3152.39	183.75	1637.68	589.60	-22.76	78.55	1188.39	-0.32	79.43	566.58
2.40000	-3222.69	130.38	6.56	-3135.10	143.53	21.44	-3289.54	329.61	267.83	-3975.40	383.44	324.12	-3200.97	-15.66	13.36	-3200.71	-3.19	29.74	-3435.30	316.29	681.36	-3747.45	329.39	607.54	-3178.99	123.91	1245.19	0.00	0.00	0.00	-1914.97	77.37	1687.95	-3133.07	207.10	1649.62	-3491.60	50.00	1615.45	-3144.94	184.01	1637.63	590.41	-22.60	78.70	1187.41	-0.55	79.31	566.48
2.41000	-3222.69	130.38	6.56	-3135.10	143.53	21.44	-3291.74	329.05	274.01	-3979.11	383.46	330.34	-3164.14	-19.63	20.03	-3179.92	-7.95	28.73	-3429.63	316.14	682.03	-3739.72	328.86	609.49	-3173.96	122.05	1243.94	0.00	0.00	0.00	-1914.97	77.37	1687.95	-3118.88	207.49	1649.59	-3484.06	50.41	1614.91	-3137.46	184.27	1637.57	590.19	-23.08	78.57	1187.71	-0.38	79.19	566.70
2.42000	-3222.69	130.38	6.56	-3135.10	143.53	21.44	-3294.02	328.45	280.22	-3982.71	383.44	336.61	-3131.72	-22.52	22.42	-3155.01	-11.40	29.09	-3423.86	315.99	682.64	-3731.86	328.31	611.39	-3173.80	124.46	1242.40	0.00	0.00	0.00	-1914.97	77.37	1687.95	-3089.56	208.05	1648.48	-3476.44	50.83	1614.36	-3129.93	184.51	1637.51	589.99	-22.57	78.71	1187.68	-0.44	79.30	568.03
2.43000	-3222.69	130.38	6.56	-3135.10	143.53	21.44	-3296.36	327.80	286.46	-3986.19	383.35	342.90	-3100.26	-25.01	24.58	-3103.48	-14.35	33.30	-3417.98	315.81	683.20	-3723.88	327.74	613.25	-3166.58	120.44	1241.80	0.00	0.00	0.00	-1914.97	77.37	1687.95	-3103.10	209.99	1649.13	-3468.75	51.25	1613.82	-3122.37	184.75	1637.44	590.63	-22.81	78.49	1188.33	-0.32	79.50	567.46
2.44000	-3222.69	130.38	6.56	-3135.10	143.53	21.44	-3298.78	327.10	292.73	-3989.56	383.20	349.23	-3069.76	-27.13	26.53	-3063.53	-17.43	36.55	-3412.01	315.62	683.70	-3715.78	327.16	615.07	-3152.97	120.77	1241.80	0.00	0.00	0.00	-1914.97	77.37	1687.95	-3107.41	207.42	1649.40	-3460.98	51.67	1613.27	-3114.76	184.97	1637.38	589.96	-22.29	78.60	1188.76	-0.26	79.39	566.50
2.45000	-3222.69	130.38	6.56	-3135.10	143.53	21.44	-3301.25	326.35	299.03	-3992.80	383.00	355.60	-3040.21	-28.89	28.26	-3056.92	-20.38	35.53	-3405.93	315.40	684.15	-3707.56	326.55	616.83	-3144.39	120.11	1240.50	0.00	0.00	0.00	-1914.97	77.37	1687.95	-3096.10	209.04	1648.49	-3453.15	52.09	1612.73	-3107.12	185.19	1637.31	588.84	-23.05	78.00	1188.27	-0.24	79.45	567.94
2.46000	-3222.69	130.38	6.56	-3135.10	143.53	21.44	-3303.79	325.56	305.36	-3995.93	382.74	361.99	-3011.60	-30.31	29.79	-3030.70	-20.10	39.38	-3399.74	315.17	684.54	-3699.21	325.93	618.55	-3130.37	120.35	1239.54	0.00	0.00	0.00	-1914.97	77.37	1687.95	-3080.26	204.90	1647.53	-3445.24	52.52	1612.20	-3099.43	185.40	1637.25	589.22	-22.64	78.12	1187.61	-0.10	79.26	566.41
2.47000	-3222.69	130.38	6.56	-3135.10	143.53	21.44	-3306.39	324.73	311.70	-3998.93	382.43	368.41	-2983.93	-31.40	31.13	-2986.80	-20.96	47.41	-3393.46	314.93	684.88	-3690.73	325.29	620.23	-3135.88	120.15	1238.89	0.00	0.00	0.00	-1914.97	77.37	1687.95	-3095.24	205.02	1647.40	-3437.26	52.95	1611.66	-3091.71	185.60	1637.18	590.01	-22.86	78.60	1186.47	-0.27	78.81	566.72
2.48000	-3222.69	130.38	6.56	-3135.10	143.53	21.44	-3309.05	323.85	318.07	-4001.82	382.06	374.86	-2957.20	-32.19	32.27	-2964.52	-18.47	52.41	-3387.07	314.66	685.16	-3682.13	324.63	621.85	-3124.90	119.54	1237.95	0.00	0.00	0.00	-1914.97	77.37	1687.95	-3091.76	204.09	1648.56	-3429.20	53.38	1611.13	-3083.94	185.79	1637.11	590.05	-22.45	78.45	1187.75	0.36	79.56	566.67
2.49000	-3222.69	130.38	6.56	-3135.10	143.53	21.44	-3311.75	322.92	324.47	-4004.58	381.64	381.34	-2931.38	-32.68	33.24	-2930.67	-15.52	58.55	-3380.58	314.37	685.39	-3673.41	323.94	623.43	-3119.42	118.82	1237.01	0.00	0.00	0.00	-1914.97	77.37	1687.95	-3045.25	202.80	1645.05	-3421.08	53.81	1610.60	-3076.14	185.97	1637.04	590.03	-22.95	78.36	1188.35	-0.28	79.57	566.43
2.50000	-3222.69	130.38	6.56	-3135.10	143.53	21.44	-3314.51	321.95	330.88	-4007.22	381.17	387.83	-2906.48	-32.90	34.04	-2898.06	-15.85	62.70	-3373.98	314.07	685.55	-3664.57	323.24	624.96	-3095.10	117.16	1235.77	0.00	0.00	0.00	-1914.97	77.37	1687.95	-3059.29	201.38	1645.23	-3412.88	54.25	1610.07	-3068.30	186.15	1636.96	590.00	-22.88	78.14	1187.56	-0.22	79.36	566.65
2.51000	-3222.69	130.38	6.56	-3135.10	143.53	21.44	-3317.31	320.94	337.31	-4009.73	380.65	394.36	-2882.48	-32.86	34.67	-2867.59	-15.98	66.11	-3367.28	313.75	685.67	-3655.60	322.52	626.44	-3099.15	117.45	1234.58	0.00	0.00	0.00	-1914.97	77.37	1687.95	-3055.45	197.77	1645.50	-3404.62	54.69	1609.54	-3060.42	186.31	1636.89	590.53	-22.34	78.61	1188.61	-0.26	79.54	567.73
2.52000	-3222.69	130.38	6.56	-3135.10	143.53	21.44	-3320.16	319.89	343.76	-4012.12	380.07	400.90	-2859.39	-32.58	35.15	-2839.21	-15.94	68.82	-3360.47	313.40	685.72	-3646.50	321.78	627.87	-3066.58	117.53	1233.91	0.00	0.00	0.00	-1914.97	77.37	1687.95	-3030.55	196.08	1643.28	-3396.28	55.13	1609.02	-3052.50	186.47	1636.81	589.93	-22.59	78.27	1188.14	0.34	79.55	568.11
2.53000	-3222.69	130.38	6.56	-3135.10	143.53	21.44	-3323.04	318.80	350.22	-4014.38	379.44	407.46	-2837.19	-32.08	35.48	-2812.84	-15.73	70.88	-3353.56	313.04	685.72	-3637.29	321.02	629.25	-3059.56	115.10	1232.81	0.00	0.00	0.00	-1914.97	77.37	1687.95	-3020.54	195.00	1643.61	-3387.88	55.58	1608.50	-3044.54	186.62	1636.74	590.62	-22.39	78.49	1188.09	0.30	79.67	567.93
2.54000	-3222.69	130.38	6.56	-3135.10	143.53	21.44	-3325.97	317.67	356.69	-4016.51	378.77	414.04	-2815.88	-31.37	35.67	-2788.44	-15.37	72.32	-3346.53	312.65	685.66	-3627.94	320.24	630.57	-3078.69	115.10	1231.04	0.00	0.00	0.00	-1914.97	77.37	1687.95	-3011.17	194.98	1644.28	-3379.40	56.02	1607.99	-3036.55	186.76	1636.66	590.10	-22.13	78.40	1188.31	-0.22	79.61	567.20
2.55000	-3222.69	130.38	6.56	-3135.10	143.53	21.44	-3328.92	316.50	363.18	-4018.52	378.05	420.63	-2795.45	-30.46	35.73	-2765.95	-14.87	73.18	-3339.41	312.25	685.55	-3618.48	319.44	631.85	-3062.37	112.38	1230.63	0.00	0.00	0.00	-1914.97	77.37	1687.95	-2991.09	195.01	1642.78	-3370.86	56.47	1607.48	-3028.52	186.89	1636.58	590.51	-22.13	78.77	1188.26	-0.25	79.50	567.01
2.56000	-3222.69	130.38	6.56	-3135.10	143.53	21.44	-3331.91	315.29	369.68	-4020.39	377.27	427.24	-2775.89	-29.38	35.66	-2745.29	-14.25	73.50	-3332.17	311.82	685.38	-3608.89	318.62	633.08	-3062.41	111.25	1230.26	0.00	0.00	0.00	-1914.97	77.37	1687.95	-3004.53	191.78	1643.50	-3362.25	56.92	1606.97	-3020.45	187.02	1636.50	589.54	-22.72	78.74	1188.25	0.01	79.09	567.02
2.57000	-3222.69	130.38	6.56	-3135.10	143.53	21.44	-3334.92	314.05	376.18	-4022.13	376.46	433.86	-2757.20	-28.14	35.48	-2726.42	-13.51	73.32	-3324.83	311.38	685.15	-3599.17	317.77	634.25	-3044.20	109.39	1229.83	0.00	0.00	0.00	-1914.97	77.37	1687.95	-2968.20	190.95	1641.41	-3353.57	57.36	1606.46	-3012.34	187.14	1636.42	588.79	-22.76	78.29	1186.87	-0.43	78.95	565.91
2.58000	-3222.69	130.38	6.56	-3135.10	143.53	21.44	-3337.96	312.76	382.70	-4023.75	375.59	440.49	-2739.36	-26.76	35.18	-2709.27	-12.67	72.68	-3317.38	310.91	684.86	-3589.33	316.91	635.37	-3060.13	107.09	1228.61	0.00	0.00	0.00	-1914.97	77.37	1687.95	-2995.16	186.14	1642.64	-3344.82	57.81	1605.96	-3004.19	187.25	1636.34	589.51	-22.40	78.60	1188.68	-0.25	79.55	566.70
2.59000	-3222.69	130.38	6.56	-3135.10	143.53	21.44	-3341.02	311.45	389.21	-4025.22	374.68	447.14	-2722.38	-25.26	34.79	-2693.79	-11.74	71.62	-3309.81	310.42	684.51	-3579.37	316.02	636.44	-3058.68	106.34	1227.91	0.00	0.00	0.00	-1914.97	77.37	1687.95	-3006.56	183.07	1643.17	-3336.00	58.27	1605.47	-2996.01	187.35	1636.26	590.98	-22.31	78.91	1187.90	-0.05	79.29	567.48
2.60000	-3222.69	130.38	6.56	-3135.10	143.53	21.44	-3344.10	310.09	395.74	-4026.57	373.72	453.78	-2706.24	-23.64	34.30	-2679.91	-10.74	70.18	-3302.14	309.91	684.11	-3569.28	315.12	637.45	-3013.08	105.94	1228.03	0.00	0.00	0.00	-1914.97	77.37	1687.95	-2990.84	179.76	1643.71	-3327.12	58.72	1604.98	-2987.79	187.45	1636.18	589.82	-22.87	78.53	1188.15	0.14	79.63	567.05
2.61000	-3222.69	130.38	6.56	-3135.10	143.53	21.44	-3347.19	308.70	402.26	-4027.78	372.73	460.44	-2690.94	-21.93	33.73	-2667.57	-9.68	68.39	-3294.36	309.38	683.65	-3559.06	314.19	638.41	-3017.72	103.86	1226.92	0.00	0.00	0.00	-1914.97	77.37	1687.95	-2972.61	179.56	1643.09	-3318.17	59.17	1604.49	-2979.54	187.53	1636.10	589.75	-22.66	78.57	1188.27	-0.22	79.56	566.82
2.62000	-3222.69	130.38	6.56	-3135.10	143.53	21.44	-3350.29	307.28	408.79	-4028.85	371.68	467.10	-2676.47	-20.15	33.09	-2656.72	-8.57	66.29	-3286.47	308.83	683.13	-3548.73	313.24	639.32	-2990.15	103.49	1226.02	0.00	0.00	0.00	-1914.97	77.37	1687.95	-2961.30	178.55	1642.18	-3309.16	59.62	1604.01	-2971.25	187.62	1636.02	589.86	-22.74	78.54	1188.36	-0.07	79.42	567.59
2.63000	-3222.69	130.38	6.56	-3135.10	143.53	21.44	-3353.41	305.83	415.32	-4029.79	370.60	473.76	-2662.82	-18.31	32.37	-2647.30	-7.43	63.94	-3278.47	308.25	682.55	-3538.26	312.27	640.17	-2982.48	101.62	1224.60	0.00	0.00	0.00	-1914.97	77.37	1687.95	-2958.62	172.14	1642.81	-3300.07	60.08	1603.53	-2962.92	187.69	1635.94	588.64	-22.69	78.09	1187.53	0.33	79.25	566.54
2.64000	-3222.69	130.38	6.56	-3135.10	143.53	21.44	-3356.52	304.34	421.84	-4030.58	369.47	480.43	-2649.99	-16.42	31.59	-2639.24	-6.26	61.35	-3270.36	307.65	681.91	-3527.68	311.28	640.96	-2978.09	100.06	1224.25	0.00	0.00	0.00	-1914.97	77.37	1687.95	-2930.87	171.18	1642.07	-3290.93	60.53	1603.06	-2954.56	187.76	1635.86	589.62	-22.90	78.38	1187.58	0.01	79.62	567.16
2.65000	-3222.69	130.38	6.56	-3135.10	143.53	21.44	-3359.64	302.82	428.37	-4031.24	368.31	487.09	-2637.97	-14.51	30.76	-2632.48	-5.08	58.58	-3262.13	307.03	681.22	-3516.97	310.27	641.70	-2956.06	97.01	1223.71	0.00	0.00	0.00	-1914.97	77.37	1687.95	-2904.28	166.56	1642.43	-3281.72	60.98	1602.59	-2946.16	187.82	1635.77	589.65	-22.54	78.55	1188.24	-0.31	79.38	566.51
2.66000	-3222.72	130.38	6.55	-3135.10	143.53	21.44	-3362.76	301.27	434.88	-4031.76	367.10	493.75	-2626.74	-12.59	29.88	-2626.98	-3.90	55.65	-3253.79	306.39	680.46	-3506.13	309.24	642.38	-2933.40	94.94	1223.90	0.00	0.00	0.00	-1914.97	77.37	1687.95	-2882.55	162.85	1641.28	-3272.44	61.43	1602.13	-2937.72	187.87	1635.69	590.64	-22.42	78.82	1187.43	-0.41	79.18	566.49
2.67000	-3255.68	130.09	1.89	-3135.10	143.53	21.44	-3365.88	299.69	441.39	-4032.14	365.85	500.41	-2616.32	-10.68	28.97	-2622.66	-2.74	52.62	-3245.34	305.72	679.65	-3495.17	308.18	643.00	-2922.77	92.93	1224.11	0.00	0.00	0.00	-1914.97	77.37	1687.95	-2921.07	159.32	1643.69	-3263.10	61.88	1601.67	-2929.25	187.92	1635.61	590.45	-22.50	78.65	1187.48	-0.29	79.30	567.62
2.68000	-3239.07	130.40	4.62	-3135.10	143.53	21.44	-3368.99	298.09	447.90	-4032.37	364.57	507.06	-2606.68	-8.79	28.02	-2619.46	-1.61	49.52	-3236.78	305.03	678.77	-3484.08	307.10	643.57	-2922.21	90.64	1225.08	0.00	0.00	0.00	-1914.97	77.37	1687.95	-2879.89	156.45	1643.81	-3253.69	62.34	1601.22	-2920.75	187.96	1635.53	590.10	-22.52	78.45	1187.74	0.22	79.34	567.23
2.69000	-3218.47	134.33	11.17	-3135.10	143.53	21.44	-3372.08	296.45	454.39	-4032.46	363.25	513.71	-2597.82	-6.94	27.05	-2617.34	-0.52	46.39	-3228.10	304.32	677.84	-3472.87	306.00	644.08	-2918.82	89.01	1225.05	0.00	0.00	0.00	-1914.97	77.37	1687.95	-2889.82	151.76	1644.70	-3244.22	62.79	1600.77	-2912.21	187.99	1635.45	590.82	-22.73	78.51	1187.34	-0.46	79.27	567.59
2.70000	-3219.11	135.74	13.85	-3135.10	143.53	21.44	-3375.17	294.79	460.87	-4032.41	361.89	520.34	-2589.73	-5.15	26.07	-2616.22	0.52	43.27	-3219.31	303.58	676.85	-3461.53	304.88	644.52	-2917.56	87.14	1225.47	0.00	0.00	0.00	-1914.97	77.37	1687.95	-2885.88	149.33	1645.54	-3234.69	63.24	1600.33	-2903.63	188.02	1635.37	590.40	-22.37	78.47	1187.56	0.03	79.51	567.17
2.71000	-3241.13	135.10	13.47	-3135.10	143.53	21.44	-3378.24	293.10	467.34	-4032.21	360.49	526.97	-2582.41	-3.44	25.09	-2616.08	1.49	40.19	-3210.40	302.81	675.80	-3450.07	303.73	644.91	-2872.16	85.82	1227.62	0.00	0.00	0.00	-1914.97	77.37	1687.95	-2895.05	145.81	1647.98	-3225.10	63.68	1599.90	-2895.02	188.04	1635.29	589.84	-22.73	78.49	1188.20	-0.32	79.54	567.62
2.72000	-3273.35	133.19	10.96	-3135.10	143.53	21.44	-3381.29	291.38	473.80	-4031.87	359.07	533.59	-2575.85	-1.81	24.10	-2640.22	5.59	29.71	-3201.38	302.02	674.68	-3438.49	302.56	645.24	-2861.26	83.31	1230.37	0.00	0.00	0.00	-1914.97	77.37	1687.95	-2873.54	144.54	1648.46	-3215.44	64.13	1599.47	-2886.38	188.05	1635.21	590.50	-22.45	78.77	1187.59	-0.45	79.45	567.59
2.73000	-3304.61	130.79	7.27	-3135.10	143.53	21.44	-3384.31	289.64	480.23	-4031.38	357.60	540.19	-2570.04	-0.29	23.12	-2621.77	4.78	31.03	-3192.24	301.21	673.51	-3426.77	301.37	645.51	-2848.00	80.28	1232.12	0.00	0.00	0.00	-1914.97	77.37	1687.95	-2881.67	138.61	1652.85	-3205.72	64.58	1599.05	-2877.70	188.06	1635.13	590.43	-22.87	78.72	1188.78	-0.24	79.78	566.62
2.74000	-3323.72	128.66	3.36	-3135.10	143.53	21.44	-3387.31	287.87	486.66	-4030.73	356.10	546.77	-2564.98	1.11	22.17	-2644.59	5.80	23.22	-3182.99	300.37	672.27	-3414.94	300.15	645.72	-2835.18	77.67	1233.76	0.00	0.00	0.00	-1914.97	77.37	1687.95	-2854.41	134.55	1653.21	-3195.94	65.02	1598.63	-2868.99	188.07	1635.05	589.87	-22.88	78.56	1188.41	-0.06	79.70	567.13
2.75000	-3319.52	127.59	0.18	-3135.10	143.53	21.44	-3390.28	286.08	493.06	-4029.94	354.57	553.34	-2560.65	2.37	21.23	-2628.01	6.78	24.95	-3173.61	299.51	670.98	-3402.98	298.92	645.87	-2832.01	75.22	1236.62	0.00	0.00	0.00	-1914.97	77.37	1687.95	-2854.23	134.98	1654.94	-3186.10	65.46	1598.23	-2860.25	188.06	1634.98	589.66	-22.50	78.42	1188.65	0.05	79.76	567.32
2.76000	-3280.79	128.34	-1.33	-3135.10	143.53	21.44	-3393.22	284.27	499.44	-4029.00	353.01	559.90	-2557.06	3.47	20.33	-2605.06	5.09	26.91	-3164.13	298.62	669.62	-3390.89	297.65	645.95	-2823.96	74.54	1239.33	0.00	0.00	0.00	-1914.97	77.37	1687.95	-2829.98	129.24	1655.77	-3176.19	65.90	1597.82	-2851.47	188.05	1634.90	590.45	-22.52	78.40	1188.46	-0.47	79.48	567.46
2.77000	-3168.82	131.34	10.34	-3135.10	143.53	21.44	-3396.12	282.44	505.80	-4027.91	351.42	566.43	-2554.18	4.39	19.47	-2619.10	6.66	22.43	-3154.52	297.71	668.21	-3378.68	296.37	645.97	-2828.82	72.11	1241.06	0.00	0.00	0.00	-1914.97	77.37	1687.95	-2832.91	125.88	1657.86	-3166.23	66.34	1597.43	-2842.65	188.04	1634.83	590.04	-22.65	78.52	1188.45	-0.95	79.50	566.43
2.78000	-3217.54	130.18	-6.28	-3135.10	143.53	21.44	-3398.99	280.58	512.14	-4026.66	349.79	572.94	-2552.03	5.13	18.66	-2585.81	7.91	27.60	-3144.80	296.77	666.73	-3366.34	295.06	645.93	-2792.08	71.29	1243.34	0.00	0.00	0.00	-1914.97	77.37	1687.95	-2800.16	121.87	1658.03	-3156.21	66.77	1597.04	-2833.81	188.02	1634.75	590.41	-23.29	78.37	1188.36	-0.22	79.33	567.14
2.79000	-3188.10	132.16	-9.75	-3135.10	143.53	21.44	-3401.81	278.70	518.45	-4025.26	348.14	579.43	-2550.58	5.66	17.91	-2607.66	7.00	22.25	-3134.95	295.80	665.19	-3353.88	293.73	645.83	-2755.75	71.58	1243.84	0.00	0.00	0.00	-1914.97	77.37	1687.95	-2801.93	118.35	1661.16	-3146.12	67.21	1596.66	-2824.93	187.99	1634.68	590.54	-22.93	78.48	1188.35	0.19	79.48	568.01
2.80000	-3165.64	132.69	-12.17	-3135.13	143.53	21.44	-3404.59	276.81	524.74	-4023.71	346.46	585.89	-2549.84	5.97	17.22	-2607.89	4.77	21.94	-3124.99	294.81	663.59	-3341.29	292.37	645.66	-2784.08	70.20	1244.48	0.00	0.00	0.00	-1914.97	77.37	1687.95	-2807.36	115.13	1663.14	-3135.98	67.64	1596.29	-2816.02	187.96	1634.61	588.95	-22.85	78.03	1188.41	-0.09	79.58	568.03
2.81000	-3154.56	132.62	-16.29	-3157.89	143.75	20.81	-3407.32	274.89	531.00	-4022.00	344.75	592.32	-2549.79	6.04	16.61	-2614.56	7.07	19.94	-3114.91	293.79	661.93	-3328.57	290.99	645.43	-2761.53	68.13	1245.59	0.00	0.00	0.00	-1914.97	77.37	1687.95	-2789.50	113.03	1664.20	-3125.78	68.06	1595.92	-2807.08	187.93	1634.54	588.36	-22.68	78.08	1188.58	0.26	79.45	567.95
2.82000	-3124.75	136.53	-10.79	-3087.96	146.29	34.54	-3410.00	272.95	537.23	-4020.13	343.01	598.73	-2550.44	5.85	16.07	-2625.05	4.38	17.49	-3104.71	292.74	660.20	-3315.73	289.59	645.13	-2734.03	68.66	1246.91	0.00	0.00	0.00	-1914.97	77.37	1687.95	-2785.29	110.69	1665.39	-3115.52	68.49	1595.57	-2798.10	187.89	1634.47	589.61	-22.91	78.32	1189.12	0.11	79.65	567.61
2.83000	-3093.54	140.50	-5.68	-3018.73	151.10	46.42	-3412.62	271.00	543.43	-4018.11	341.24	605.11	-2565.26	4.88	12.52	-2601.49	5.89	22.25	-3094.38	291.67	658.42	-3302.77	288.16	644.77	-2741.72	68.11	1247.68	0.00	0.00	0.00	-1914.97	77.37	1687.95	-2786.61	108.74	1667.27	-3105.20	68.91	1595.22	-2789.09	187.84	1634.40	590.41	-22.86	78.48	1187.89	-0.01	79.29	567.31
2.84000	-3074.00	143.10	-4.63	-3026.01	149.65	46.85	-3415.19	269.03	549.59	-4015.92	339.45	611.46	-2556.88	6.25	13.01	-2601.03	4.12	21.69	-3083.94	290.57	656.57	-3289.68	286.71	644.34	-2731.06	66.96	1249.23	0.00	0.00	0.00	-1914.97	77.37	1687.95	-2759.58	107.34	1669.18	-3094.82	69.33	1594.87	-2780.05	187.79	1634.34	590.37	-22.80	78.57	1187.93	-0.54	79.15	567.60
2.85000	-3024.94	147.47	2.92	-3007.48	154.69	49.37	-3417.70	267.05	555.72	-4013.58	337.64	617.77	-2546.44	6.65	14.06	-2600.98	3.74	23.13	-3073.37	289.44	654.66	-3276.46	285.23	643.85	-2729.46	66.04	1250.07	0.00	0.00	0.00	-1914.97	77.37	1687.95	-2743.83	102.95	1670.85	-3084.39	69.74	1594.54	-2770.98	187.74	1634.27	589.50	-22.18	78.38	1187.96	0.07	79.36	568.30
2.86000	-2983.35	148.86	7.22	-2986.01	154.40	51.75	-3420.14	265.05	561.82	-4011.07	335.80	624.05	-2567.98	4.88	11.47	-2601.89	4.52	21.86	-3062.68	288.28	652.68	-3263.12	283.73	643.29	-2724.35	67.14	1251.69	0.00	0.00	0.00	-1914.97	77.37	1687.95	-2734.90	102.01	1672.13	-3073.90	70.15	1594.21	-2761.88	187.68	1634.21	590.15	-22.56	78.76	1187.90	-0.18	79.32	568.00
2.87000	-2952.58	151.42	9.63	-2968.85	154.41	52.29	-3422.52	263.04	567.87	-4008.41	333.94	630.29	-2544.03	4.68	16.49	-2626.96	2.33	16.35	-3051.87	287.09	650.65	-3249.65	282.20	642.66	-2704.16	66.12	1253.54	0.00	0.00	0.00	-1914.97	77.37	1687.95	-2723.35	99.58	1673.09	-3063.35	70.56	1593.90	-2752.74	187.61	1634.15	590.31	-22.61	78.79	1187.95	-0.00	79.33	567.04
2.88000	-2935.46	152.18	9.06	-2936.80	154.18	54.07	-3424.83	261.01	573.89	-4005.58	332.05	636.50	-2532.31	4.95	17.50	-2606.96	4.63	20.15	-3040.94	285.88	648.55	-3236.06	280.65	641.96	-2702.26	66.46	1254.62	0.00	0.00	0.00	-1914.97	77.37	1687.95	-2719.51	99.93	1675.24	-3052.74	70.96	1593.59	-2743.58	187.54	1634.10	590.05	-22.68	78.34	1188.30	-0.22	79.41	567.21
2.89000	-2891.26	153.07	11.81	-2876.06	155.44	60.52	-3427.06	258.97	579.87	-4002.58	330.14	642.66	-2572.12	2.53	9.38	-2583.68	5.59	25.17	-3029.88	284.64	646.38	-3222.34	279.08	641.20	-2680.87	66.39	1256.33	0.00	0.00	0.00	-1914.97	77.37	1687.95	-2723.64	100.24	1676.74	-3042.08	71.36	1593.29	-2734.38	187.47	1634.04	590.41	-22.71	78.59	1187.70	-0.33	79.40	567.76
2.90000	-2841.75	151.61	14.92	-2872.01	153.08	56.33	-3429.22	256.91	585.81	-3999.42	328.22	648.79	-2554.31	2.80	12.40	-2601.60	3.18	22.32	-3018.70	283.36	644.16	-3208.50	277.47	640.36	-2672.53	63.86	1257.66	0.00	0.00	0.00	-1914.97	77.37	1687.95	-2714.37	98.14	1676.10	-3031.37	71.75	1593.00	-2725.16	187.39	1633.99	589.88	-22.37	78.67	1188.02	-0.92	79.17	566.69
2.91000	-2805.90	150.24	15.56	-2862.05	152.10	52.17	-3431.30	254.85	591.70	-3996.10	326.27	654.87	-2529.46	3.80	21.02	-2605.93	3.58	20.57	-3007.40	282.06	641.87	-3194.52	275.85	639.46	-2661.89	64.17	1258.95	0.00	0.00	0.00	-1914.97	77.37	1687.95	-2687.60	97.20	1677.53	-3020.60	72.14	1592.72	-2715.90	187.31	1633.93	590.92	-21.91	78.94	1187.79	-0.49	79.06	567.20
2.92000	-2777.52	148.26	14.76	-2775.96	149.99	59.34	-3433.30	252.77	597.55	-3992.60	324.30	660.91	-2584.57	1.01	8.21	-2603.51	2.05	21.03	-2995.96	280.73	639.51	-3180.43	274.19	638.48	-2669.75	62.89	1259.62	0.00	0.00	0.00	-1914.97	77.37	1687.95	-2707.69	96.17	1680.07	-3009.77	72.53	1592.45	-2706.61	187.23	1633.88	589.61	-22.33	78.48	1187.85	-0.02	79.20	567.43
2.93000	-2749.47	145.69	13.68	-2780.93	144.33	52.38	-3435.21	250.69	603.36	-3988.94	322.31	666.90	-2584.00	4.37	8.78	-2589.45	2.40	23.02	-2984.41	279.37	637.10	-3166.20	272.52	637.44	-2671.56	63.09	1259.70	0.00	0.00	0.00	-1914.97	77.37	1687.95	-2664.76	95.65	1679.97	-2998.89	72.91	1592.18	-2697.29	187.14	1633.84	590.00	-23.41	78.26	1187.81	0.12	79.18	567.43
2.94000	-2709.98	142.82	13.77	-2706.66	141.93	57.61	-3437.03	248.59	609.11	-3985.11	320.31	672.84	-2514.04	6.25	22.80	-2591.05	4.30	23.48	-2972.73	277.98	634.61	-3151.86	270.81	636.33	-2652.03	60.94	1260.96	0.00	0.00	0.00	-1914.97	77.37	1687.95	-2653.87	99.67	1679.65	-2987.95	73.28	1591.93	-2687.95	187.04	1633.79	589.45	-22.99	78.19	1188.09	0.29	79.77	567.90
2.95000	-2678.98	139.73	12.58	-2658.82	142.90	58.34	-3438.76	246.49	614.82	-3981.11	318.29	678.74	-2478.98	6.70	29.24	-2587.34	5.30	25.26	-2960.92	276.56	632.07	-3137.38	269.08	635.14	-2634.33	60.96	1261.32	0.00	0.00	0.00	-1914.97	77.37	1687.95	-2632.80	99.31	1680.12	-2976.96	73.65	1591.69	-2678.57	186.95	1633.75	590.11	-22.56	78.60	1189.23	-0.32	79.69	567.75
2.96000	-2631.22	137.79	13.27	-2675.62	138.20	46.57	-3440.40	244.38	620.47	-3976.94	316.25	684.58	-2573.38	5.95	10.86	-2580.04	3.97	26.54	-2948.98	275.11	629.46	-3122.78	267.33	633.88	-2626.96	59.30	1261.28	0.00	0.00	0.00	-1914.97	77.37	1687.95	-2637.14	99.10	1681.28	-2965.92	74.02	1591.45	-2669.16	186.85	1633.71	589.82	-22.27	78.41	1187.70	-0.43	79.32	568.88
2.97000	-2592.44	134.70	13.50	-2596.55	135.64	52.83	-3441.94	242.26	626.07	-3972.59	314.20	690.37	-2511.98	6.89	22.82	-2566.09	5.80	30.39	-2936.92	273.63	626.78	-3108.05	265.54	632.55	-2626.40	58.07	1261.96	0.00	0.00	0.00	-1914.97	77.37	1687.95	-2630.86	99.73	1680.95	-2954.83	74.38	1591.23	-2659.72	186.74	1633.68	589.16	-22.38	78.30	1187.96	-0.04	79.37	568.36
2.98000	-2555.88	134.29	13.55	-2582.30	133.55	46.31	-3443.37	240.14	631.62	-3968.07	312.13	696.11	-2555.55	5.94	17.02	-2575.20	4.88	28.06	-2924.73	272.12	624.04	-3093.20	263.74	631.15	-2608.44	57.31	1260.61	0.00	0.00	0.00	-1914.97	77.37	1687.95	-2625.43	98.11	1680.16	-2943.68	74.73	1591.02	-2650.26	186.63	1633.64	588.64	-22.71	77.96	1188.03	0.01	79.37	568.14
2.99000	-2496.21	133.84	16.40	-2551.71	132.84	44.25	-3444.71	238.01	637.11	-3963.38	310.05	701.79	-2549.58	6.15	18.84	-2608.29	5.32	23.51	-2912.41	270.58	621.24	-3078.22	261.90	629.67	-2595.93	57.41	1260.16	0.00	0.00	0.00	-1914.97	77.37	1687.95	-2604.33	100.59	1678.94	-2932.48	75.08	1590.81	-2640.77	186.52	1633.61	589.25	-22.64	78.23	1187.25	-0.02	79.28	567.87
3.00000	-2480.83	133.77	13.91	-2515.19	132.24	42.11	-3445.93	235.87	642.54	-3958.51	307.96	707.42	-2559.64	5.15	19.26	-2586.80	5.65	27.96	-2899.96	269.00	618.37	-3063.11	260.04	628.12	-2600.80	56.81	1259.74	0.00	0.00	0.00	-1914.97	77.37	1687.95	-2594.77	100.07	1678.67	-2921.23	75.42	1590.62	-2631.24	186.41	1633.59	590.95	-22.14	78.97	1187.07	-0.66	78.99	567.70
3.01000	-2417.15	134.82	19.79	-2444.07	133.51	47.01	-3447.05	233.74	647.92	-3953.47	305.85	712.98	-2522.46	7.63	27.43	-2575.60	4.19	29.59	-2887.38	267.39	615.43	-3047.88	258.15	626.49	-2575.47	56.75	1257.99	0.00	0.00	0.00	-1914.97	77.37	1687.95	-2585.72	100.10	1677.77	-2909.93	75.75	1590.44	-2621.69	186.29	1633.56	591.10	-22.32	78.70	1187.13	-0.38	78.93	568.40
3.02000	-2389.89	136.11	20.02	-2435.40	133.39	40.62	-3448.05	231.60	653.23	-3948.24	303.74	718.49	-2534.99	5.16	22.64	-2605.44	3.03	24.00	-2874.67	265.76	612.43	-3032.52	256.23	624.79	-2560.32	55.79	1256.32	0.00	0.00	0.00	-1914.97	77.37	1687.95	-2575.30	103.55	1676.17	-2898.57	76.08	1590.27	-2612.11	186.17	1633.54	589.64	-22.21	78.38	1187.66	0.20	79.31	567.78
3.03000	-2349.36	138.60	22.62	-2398.05	136.09	41.14	-3448.93	229.45	658.49	-3942.84	301.61	723.93	-2540.39	5.35	20.32	-2600.41	2.61	24.46	-2861.83	264.09	609.36	-3017.03	254.29	623.02	-2545.78	56.15	1254.94	0.00	0.00	0.00	-1914.97	77.37	1687.95	-2583.03	103.50	1675.52	-2887.17	76.40	1590.11	-2602.50	186.05	1633.52	590.23	-22.44	78.61	1187.95	-0.65	79.01	566.93
3.04000	-2342.76	142.45	20.63	-2388.76	137.88	35.19	-3449.69	227.31	663.68	-3937.26	299.47	729.31	-2530.81	5.49	21.77	-2582.65	2.34	26.74	-2848.87	262.38	606.23	-3001.42	252.32	621.16	-2551.73	54.38	1253.46	0.00	0.00	0.00	-1914.97	77.37	1687.95	-2579.05	103.14	1674.74	-2875.72	76.72	1589.96	-2592.87	185.92	1633.51	590.86	-22.66	78.52	1188.01	-0.15	79.33	566.49
3.05000	-2303.35	146.00	25.97	-2391.40	139.48	32.17	-3450.34	225.16	668.80	-3931.50	297.32	734.62	-2567.97	3.52	13.41	-2622.79	0.47	18.31	-2835.76	260.65	603.03	-2985.68	250.32	619.23	-2530.72	54.18	1251.55	0.00	0.00	0.00	-1914.97	77.37	1687.95	-2577.71	103.42	1674.86	-2864.21	77.03	1589.82	-2583.21	185.80	1633.50	590.57	-22.95	78.28	1188.14	0.34	79.28	567.14
3.06000	-2281.61	149.74	28.01	-2365.29	140.27	29.43	-3450.85	223.02	673.86	-3925.55	295.17	739.87	-2535.53	1.96	17.95	-2637.21	-1.61	14.74	-2822.53	258.88	599.77	-2969.82	248.30	617.23	-2524.10	54.09	1249.21	0.00	0.00	0.00	-1914.97	77.37	1687.95	-2550.61	105.40	1670.46	-2852.66	77.33	1589.70	-2573.51	185.66	1633.49	591.16	-22.48	78.61	1188.34	-0.30	79.31	567.03
3.07000	-2282.85	151.95	28.13	-2340.23	141.08	26.53	-3451.24	220.87	678.85	-3919.43	293.01	745.05	-2519.88	2.57	19.16	-2576.05	1.20	26.81	-2809.17	257.08	596.44	-2953.83	246.25	615.15	-2508.07	54.33	1247.52	0.00	0.00	0.00	-1914.97	77.37	1687.95	-2503.36	107.94	1666.60	-2841.05	77.62	1589.58	-2563.80	185.53	1633.48	589.33	-22.69	78.18	1188.05	0.26	79.30	567.59
3.08000	-2251.44	157.06	33.94	-2316.20	141.93	23.47	-3451.49	218.73	683.78	-3913.11	290.84	750.16	-2548.87	-0.37	14.55	-2595.26	0.57	23.78	-2795.67	255.24	593.04	-2937.71	244.17	612.98	-2512.87	54.06	1245.95	0.00	0.00	0.00	-1914.97	77.37	1687.95	-2507.29	107.52	1665.83	-2829.40	77.91	1589.48	-2554.05	185.40	1633.48	589.82	-22.28	78.75	1188.29	-0.09	79.20	567.32
3.09000	-2234.65	161.76	38.90	-2293.19	142.80	20.25	-3451.60	216.59	688.63	-3906.62	288.66	755.19	-2540.90	1.06	15.09	-2572.99	-0.33	27.74	-2782.04	253.37	589.57	-2921.46	242.06	610.75	-2488.44	55.99	1244.30	0.00	0.00	0.00	-1914.97	77.37	1687.95	-2499.72	109.20	1663.94	-2817.70	78.19	1589.39	-2544.28	185.26	1633.49	589.88	-22.09	78.76	1188.25	-0.20	79.42	566.99
3.10000	-2185.27	164.03	49.09	-2271.17	143.70	16.90	-3451.58	214.45	693.40	-3899.94	286.48	760.15	-2578.67	-2.16	8.06	-2617.00	-1.63	19.40	-2768.28	251.47	586.04	-2905.09	239.92	608.43	-2489.63	55.25	1242.28	0.00	0.00	0.00	-1914.97	77.37	1687.95	-2497.02	110.07	1663.02	-2805.95	78.46	1589.31	-2534.48	185.12	1633.49	590.82	-22.48	78.80	1188.10	-0.20	79.82	568.29
3.11000	-2151.36	166.79	59.92	-2250.13	144.63	13.40	-3451.42	212.32	698.11	-3893.07	284.30	765.04	-2551.94	0.06	11.67	-2620.03	-2.25	17.28	-2754.38	249.53	582.44	-2888.59	237.76	606.03	-2478.85	55.94	1240.06	0.00	0.00	0.00	-1914.97	77.37	1687.95	-2502.27	112.01	1661.97	-2794.16	78.72	1589.24	-2524.66	184.98	1633.50	590.16	-23.21	78.45	1188.46	0.02	79.45	567.79
3.12000	-2117.43	167.22	69.77	-2230.04	145.58	9.77	-3451.11	210.19	702.74	-3886.01	282.11	769.85	-2545.12	1.26	12.86	-2587.10	0.06	24.48	-2740.34	247.56	578.78	-2871.96	235.57	603.55	-2464.78	56.04	1238.05	0.00	0.00	0.00	-1914.97	77.37	1687.95	-2471.08	112.92	1658.74	-2782.32	78.98	1589.19	-2514.81	184.83	1633.52	589.60	-22.61	78.48	1187.50	-0.09	79.20	568.88
3.13000	-2083.18	165.47	82.67	-2210.90	146.56	6.02	-3450.65	208.07	707.29	-3878.77	279.92	774.58	-2578.14	-1.96	8.16	-2581.26	0.43	25.11	-2726.17	245.56	575.04	-2855.21	233.35	600.99	-2444.06	56.75	1236.09	0.00	0.00	0.00	-1914.97	77.37	1687.95	-2484.14	114.09	1657.32	-2770.43	79.23	1589.14	-2504.93	184.69	1633.54	590.42	-22.50	78.89	1186.89	0.38	79.28	567.16
3.14000	-2049.39	167.02	92.12	-2192.67	147.55	2.14	-3450.04	205.95	711.76	-3871.33	277.72	779.23	-2595.80	-2.09	5.16	-2600.71	-1.77	20.38	-2711.87	243.52	571.24	-2838.33	231.10	598.35	-2431.22	57.69	1233.56	0.00	0.00	0.00	-1914.97	77.37	1687.95	-2438.54	117.27	1653.54	-2758.49	79.47	1589.12	-2495.03	184.54	1633.56	589.74	-22.88	78.63	1187.91	-0.04	79.48	567.10
3.15000	-2019.25	168.01	100.04	-2175.35	148.57	-1.84	-3449.28	203.84	716.15	-3863.70	275.53	783.80	-2552.67	-1.50	10.33	-2597.64	-2.63	20.97	-2697.43	241.44	567.37	-2821.32	228.82	595.63	-2426.03	58.07	1231.62	0.00	0.00	0.00	-1914.97	77.37	1687.95	-2435.82	118.24	1653.38	-2746.51	79.70	1589.10	-2485.10	184.39	1633.59	589.79	-22.83	78.37	1188.27	-0.53	79.35	567.82
3.16000	-1992.55	168.49	106.47	-2158.90	149.61	-5.94	-3448.36	201.74	720.46	-3855.88	273.33	788.29	-2559.09	-2.10	7.96	-2602.70	-2.93	19.25	-2682.85	239.33	563.44	-2804.19	226.51	592.83	-2408.16	57.41	1229.50	0.00	0.00	0.00	-1914.97	77.37	1687.95	-2425.87	121.70	1651.25	-2734.48	79.92	1589.10	-2475.14	184.24	1633.62	590.46	-22.78	78.50	1188.28	-0.28	79.67	567.46
3.17000	-1969.06	168.50	111.46	-2143.32	150.67	-10.13	-3447.28	199.65	724.69	-3847.87	271.14	792.69	-2523.21	0.60	15.28	-2584.43	-2.37	21.86	-2668.14	237.18	559.43	-2786.93	224.18	589.94	-2386.73	61.11	1227.39	0.00	0.00	0.00	-1914.97	77.37	1687.95	-2417.03	124.50	1649.53	-2722.41	80.13	1589.10	-2465.16	184.09	1633.66	589.37	-22.71	78.13	1188.33	0.05	79.65	566.31
3.18000	-1948.57	168.10	115.06	-2128.58	151.74	-14.42	-3446.03	197.56	728.83	-3839.66	268.95	797.00	-2574.18	-5.56	5.46	-2573.90	-1.76	23.08	-2653.29	235.00	555.36	-2769.54	221.81	586.97	-2395.43	61.97	1225.40	0.00	0.00	0.00	-1914.97	77.37	1687.95	-2401.83	128.24	1646.43	-2710.29	80.33	1589.13	-2455.16	183.93	1633.70	590.21	-22.17	78.43	1187.81	-0.06	79.55	566.65
3.19000	-1930.85	167.33	117.32	-2114.67	152.83	-18.79	-3444.62	195.49	732.89	-3831.26	266.76	801.23	-2578.86	-5.80	3.44	-2586.80	-2.75	21.27	-2638.30	232.78	551.21	-2752.03	219.42	583.92	-2393.51	62.23	1223.90	0.00	0.00	0.00	-1914.97	77.37	1687.95	-2391.57	129.06	1645.86	-2698.13	80.53	1589.16	-2445.13	183.78	1633.74	589.23	-22.19	78.51	1188.16	0.37	79.50	566.84
3.20000	-1915.69	166.26	118.28	-2101.56	153.94	-23.25	-3443.04	193.42	736.85	-3822.66	264.57	805.37	-2555.75	-3.35	5.85	-2594.80	-3.26	18.72	-2623.17	230.53	547.00	-2734.38	217.00	580.78	-2367.15	63.85	1222.71	0.00	0.00	0.00	-1914.97	77.37	1687.95	-2393.17	130.99	1645.96	-2685.92	80.71	1589.21	-2435.08	183.63	1633.79	589.79	-22.46	78.69	1188.09	-0.04	79.57	567.00
3.21000	-1902.86	164.91	117.99	-2089.24	155.06	-27.78	-3441.28	191.37	740.73	-3813.86	262.38	809.41	-2569.80	-5.10	5.14	-2579.43	-2.51	21.71	-2607.90	228.24	542.72	-2716.61	214.54	577.56	-2371.14	65.39	1222.35	0.00	0.00	0.00	-1914.97	77.37	1687.95	-2374.60	135.67	1644.44	-2673.67	80.89	1589.28	-2425.00	183.47	1633.85	589.79	-22.75	78.38	1188.18	-0.13	79.71	568.03
3.22000	-1892.15	163.36	116.50	-2077.69	156.20	-32.38	-3439.35	189.33	744.52	-3804.87	260.20	813.36	-2578.13	-5.88	1.26	-2575.19	-3.72	20.95	-2592.49	225.91	538.37	-2698.72	212.06	574.25	-2361.54	66.15	1220.70	0.00	0.00	0.00	-1914.97	77.37	1687.95	-2352.09	137.95	1643.66	-2661.38	81.05	1589.35	-2414.90	183.31	1633.91	590.23	-22.77	78.53	1187.89	-0.18	79.78	567.76
3.23000	-1883.32	161.64	113.86	-2066.88	157.34	-37.04	-3437.24	187.30	748.21	-3795.68	258.03	817.22	-2539.62	-3.54	7.24	-2555.48	-2.21	23.88	-2576.94	223.54	533.95	-2680.69	209.55	570.86	-2351.72	67.04	1219.80	0.00	0.00	0.00	-1914.97	77.37	1687.95	-2352.53	141.42	1642.36	-2649.04	81.21	1589.45	-2404.77	183.15	1633.97	589.23	-22.80	78.37	1188.08	-0.27	79.52	566.86
3.24000	-1876.17	159.80	110.11	-2056.80	158.50	-41.75	-3434.94	185.29	751.82	-3786.28	255.86	820.98	-2551.64	-3.26	4.75	-2552.35	-3.37	22.62	-2561.25	221.14	529.47	-2662.54	207.00	567.38	-2328.63	69.70	1219.59	0.00	0.00	0.00	-1914.97	77.37	1687.95	-2329.80	146.07	1641.11	-2636.66	81.36	1589.55	-2394.62	183.00	1634.04	589.76	-22.09	78.43	1188.65	0.28	79.62	567.43
3.25000	-1870.47	157.90	105.30	-2047.44	159.67	-46.51	-3432.46	183.29	755.32	-3776.69	253.70	824.64	-2551.18	-5.36	4.74	-2546.42	-3.49	23.13	-2545.42	218.70	524.91	-2644.26	204.43	563.82	-2324.55	72.07	1219.78	0.00	0.00	0.00	-1914.97	77.37	1687.95	-2319.29	149.87	1640.75	-2624.24	81.49	1589.67	-2384.45	182.84	1634.12	590.55	-22.41	78.73	1188.50	-0.77	79.13	567.71
3.26000	-1866.00	155.99	99.47	-2038.76	160.84	-51.32	-3429.79	181.31	758.73	-3766.89	251.54	828.21	-2534.21	-4.60	8.56	-2535.71	-3.65	22.83	-2529.45	216.22	520.28	-2625.85	201.83	560.16	-2303.56	75.44	1220.22	0.00	0.00	0.00	-1914.97	77.37	1687.95	-2298.15	152.36	1639.75	-2611.77	81.62	1589.81	-2374.25	182.68	1634.20	590.30	-22.71	78.81	1187.30	-0.48	78.81	567.64
3.27000	-1862.54	154.11	92.69	-2030.76	162.03	-56.16	-3426.93	179.34	762.04	-3756.88	249.39	831.67	-2542.28	-3.74	7.34	-2520.60	-3.13	24.95	-2513.34	213.71	515.58	-2607.32	199.19	556.43	-2285.84	77.75	1221.11	0.00	0.00	0.00	-1914.97	77.37	1687.95	-2282.24	156.86	1639.05	-2599.27	81.73	1589.95	-2364.03	182.52	1634.29	590.21	-22.53	78.61	1186.96	-0.02	78.93	568.56
3.28000	-1859.87	152.31	84.98	-2023.41	163.22	-61.03	-3423.88	177.39	765.25	-3746.68	247.26	835.03	-2531.37	-5.42	8.92	-2519.91	-3.44	24.47	-2497.09	211.15	510.82	-2588.66	196.53	552.60	-2282.04	79.93	1221.77	0.00	0.00	0.00	-1914.97	77.37	1687.95	-2268.89	159.93	1640.11	-2586.72	81.83	1590.12	-2353.79	182.36	1634.38	591.05	-22.43	78.81	1187.97	-0.78	79.16	568.89
3.29000	-1857.77	150.65	76.41	-2016.69	164.41	-65.92	-3420.62	175.46	768.35	-3736.26	245.13	838.28	-2535.13	-2.44	6.54	-2516.82	-3.16	25.03	-2480.69	208.56	505.98	-2569.87	193.84	548.68	-2274.47	83.33	1222.76	0.00	0.00	0.00	-1914.97	77.37	1687.95	-2273.34	163.87	1640.55	-2574.14	81.93	1590.30	-2343.52	182.20	1634.47	589.77	-22.43	78.44	1187.95	-0.29	79.41	567.52
3.30000	-1862.26	148.28	65.69	-2010.59	165.61	-70.83	-3417.16	173.54	771.36	-3725.64	243.01	841.43	-2525.20	-3.78	5.36	-2507.01	-3.14	26.06	-2464.15	205.93	501.07	-2550.95	191.11	544.68	-2254.12	87.33	1224.30	0.00	0.00	0.00	-1914.97	77.37	1687.95	-2261.76	165.58	1643.05	-2561.51	82.01	1590.49	-2333.23	182.04	1634.57	590.02	-22.72	78.41	1187.66	-0.33	79.27	567.11
3.31000	-1852.44	145.91	60.04	-2005.09	166.81	-75.75	-3413.50	171.65	774.26	-3714.82	240.91	844.47	-2530.97	-4.23	4.68	-2532.19	-4.71	20.97	-2447.46	203.26	496.09	-2531.90	188.35	540.58	-2246.62	88.95	1225.69	0.00	0.00	0.00	-1914.97	77.37	1687.95	-2260.95	168.14	1643.69	-2548.84	82.08	1590.70	-2322.92	181.88	1634.68	590.13	-23.12	78.62	1187.20	-0.42	79.43	567.36
3.32000	-1843.00	146.27	55.16	-2000.16	168.01	-80.67	-3409.63	169.77	777.05	-3703.78	238.81	847.40	-2480.24	-3.20	14.22	-2541.52	-4.48	19.33	-2430.63	200.55	491.04	-2512.73	185.57	536.39	-2225.31	93.17	1227.98	0.00	0.00	0.00	-1914.97	77.37	1687.95	-2246.78	171.31	1644.67	-2536.13	82.14	1590.93	-2312.59	181.72	1634.80	589.96	-22.92	78.56	1187.95	-0.22	79.52	567.17
3.33000	-1861.76	147.22	45.10	-1995.79	169.22	-85.59	-3405.55	167.92	779.73	-3692.53	236.73	850.22	-2505.30	-5.47	7.63	-2520.96	-3.29	23.34	-2413.65	197.80	485.92	-2493.43	182.75	532.12	-2215.75	96.97	1230.81	0.00	0.00	0.00	-1914.97	77.37	1687.95	-2258.03	173.83	1648.83	-2523.39	82.18	1591.17	-2302.23	181.56	1634.91	589.92	-22.43	78.29	1187.84	-0.37	79.40	567.29
3.34000	-1845.69	145.89	43.66	-1991.96	170.42	-90.50	-3401.26	166.08	782.31	-3681.08	234.67	852.93	-2497.42	-4.64	9.09	-2505.68	-3.14	25.47	-2396.53	195.01	480.72	-2474.00	179.90	527.75	-2210.41	99.86	1232.59	0.00	0.00	0.00	-1914.97	77.37	1687.95	-2213.31	177.73	1649.15	-2510.60	82.22	1591.42	-2291.85	181.40	1635.04	590.61	-22.07	78.58	1187.77	-0.13	79.35	567.92
3.35000	-1842.95	144.74	36.54	-1988.65	171.62	-95.40	-3396.75	164.27	784.77	-3669.41	232.62	855.52	-2495.24	-5.61	7.94	-2478.44	-1.89	30.28	-2379.27	192.18	475.46	-2454.44	177.02	523.29	-2191.77	102.18	1235.32	0.00	0.00	0.00	-1914.97	77.37	1687.95	-2207.06	179.08	1650.89	-2497.78	82.24	1591.69	-2281.45	181.24	1635.17	589.97	-22.34	78.56	1187.63	-0.81	79.19	568.14
3.36000	-1840.91	143.68	29.53	-1985.85	172.82	-100.27	-3392.02	162.48	787.13	-3657.53	230.58	858.00	-2485.14	-6.23	5.23	-2439.72	-1.13	38.10	-2361.85	189.31	470.12	-2434.76	174.10	518.74	-2178.10	105.49	1238.26	0.00	0.00	0.00	-1914.97	77.37	1687.95	-2201.14	184.19	1653.46	-2484.92	82.26	1591.98	-2271.03	181.08	1635.31	589.77	-22.72	78.43	1187.59	-0.19	79.62	568.02
3.37000	-1839.56	142.70	22.62	-1983.52	174.01	-105.11	-3387.06	160.72	789.36	-3645.43	228.56	860.36	-2469.67	-7.67	2.77	-2421.92	-2.27	46.52	-2344.29	186.40	464.72	-2414.95	171.16	514.10	-2172.13	108.87	1240.81	0.00	0.00	0.00	-1914.97	77.37	1687.95	-2188.08	188.54	1654.24	-2472.02	82.25	1592.29	-2260.59	180.92	1635.45	590.84	-22.80	78.72	1187.18	-0.13	79.20	567.99
3.38000	-1838.86	141.80	15.81	-1981.66	175.20	-109.92	-3381.88	158.98	791.49	-3633.12	226.56	862.60	-2445.97	-6.74	4.34	-2394.55	-0.97	58.17	-2326.59	183.45	459.24	-2395.01	168.18	509.36	-2149.19	110.73	1242.30	0.00	0.00	0.00	-1914.97	77.37	1687.95	-2183.81	191.74	1656.13	-2459.08	82.24	1592.61	-2250.13	180.77	1635.60	590.04	-22.75	78.61	1187.34	0.15	79.12	568.06
3.39000	-1838.80	140.99	9.12	-1980.24	176.38	-114.69	-3376.47	157.27	793.49	-3620.59	224.57	864.72	-2389.01	-4.43	22.09	-2390.36	0.05	66.71	-2308.73	180.46	453.68	-2374.94	165.17	504.53	-2150.79	111.29	1244.56	0.00	0.00	0.00	-1914.97	77.37	1687.95	-2178.51	193.52	1657.38	-2446.11	82.22	1592.94	-2239.65	180.61	1635.76	590.22	-22.84	78.39	1187.11	-0.32	79.23	567.80
3.40000	-1839.34	140.25	2.55	-1979.24	177.55	-119.41	-3370.82	155.58	795.38	-3607.85	222.61	866.72	-2370.48	-2.39	33.17	-2378.53	1.28	78.40	-2290.73	177.43	448.06	-2354.74	162.13	499.60	-2135.39	114.31	1245.48	0.00	0.00	0.00	-1914.97	77.37	1687.95	-2165.72	197.51	1659.18	-2433.10	82.18	1593.30	-2229.14	180.46	1635.92	589.84	-22.87	78.38	1187.23	-0.56	79.09	567.58
3.41000	-1840.46	139.59	-3.91	-1978.65	178.72	-124.07	-3364.94	153.92	797.15	-3594.89	220.66	868.60	-2333.65	0.45	46.89	-2384.43	2.77	86.25	-2272.57	174.35	442.36	-2334.41	159.06	494.58	-2110.69	115.78	1246.87	0.00	0.00	0.00	-1914.97	77.37	1687.95	-2161.99	199.23	1661.63	-2420.05	82.13	1593.67	-2218.62	180.30	1636.09	591.30	-22.73	78.90	1188.41	-0.31	79.46	567.73
3.42000	-1842.14	139.00	-10.25	-1978.45	179.88	-128.68	-3358.82	152.28	798.79	-3581.70	218.73	870.34	-2321.22	3.54	56.90	-2381.64	4.92	94.50	-2254.27	171.23	436.59	-2313.96	155.95	489.47	-2112.01	116.35	1246.68	0.00	0.00	0.00	-1914.97	77.37	1687.95	-2152.06	201.62	1664.63	-2406.97	82.06	1594.05	-2208.07	180.15	1636.26	589.77	-22.55	78.39	1188.04	-0.17	79.46	567.36
3.43000	-1844.34	138.49	-16.46	-1978.61	181.02	-133.22	-3352.46	150.68	800.31	-3568.30	216.83	871.96	-2316.67	6.70	64.41	-2353.92	8.95	106.03	-2235.82	168.08	430.75	-2293.38	152.81	484.26	-2103.93	116.50	1248.44	0.00	0.00	0.00	-1914.97	77.37	1687.95	-2136.03	204.76	1665.75	-2393.85	81.98	1594.46	-2197.51	180.00	1636.44	589.35	-22.38	78.33	1188.07	-0.06	79.53	567.43
3.44000	-1847.05	138.04	-22.54	-1979.13	182.15	-137.68	-3345.85	149.10	801.71	-3554.68	214.94	873.46	-2320.02	10.76	70.05	-2342.29	11.95	113.79	-2217.22	164.88	424.83	-2272.67	149.64	478.95	-2096.43	116.58	1250.11	0.00	0.00	0.00	-1914.97	77.37	1687.95	-2117.43	205.89	1666.30	-2380.70	81.89	1594.88	-2186.93	179.85	1636.63	589.97	-22.56	78.51	1187.38	-0.32	79.37	567.83
3.45000	-1850.24	137.67	-28.49	-1979.97	183.27	-142.06	-3339.00	147.55	802.98	-3540.83	213.08	874.82	-2296.31	16.18	80.20	-2323.94	16.54	122.57	-2198.47	161.63	418.85	-2251.83	146.43	473.55	-2077.96	117.44	1252.18	0.00	0.00	0.00	-1914.97	77.37	1687.95	-2106.07	207.25	1668.35	-2367.52	81.79	1595.32	-2176.32	179.70	1636.83	589.70	-22.83	78.42	1187.37	-0.49	79.15	568.16
3.46000	-1853.87	137.35	-34.30	-1981.13	184.38	-146.36	-3331.89	146.04	804.12	-3526.76	211.24	876.05	-2305.61	20.66	84.05	-2313.02	21.35	129.64	-2179.56	158.35	412.78	-2230.86	143.20	468.05	-2066.17	117.41	1254.12	0.00	0.00	0.00	-1914.97	77.37	1687.95	-2125.39	209.46	1671.67	-2354.29	81.67	1595.78	-2165.70	179.56	1637.03	588.82	-23.23	78.02	1187.29	-0.11	78.98	568.17
3.47000	-1857.94	137.10	-39.98	-1982.58	185.46	-150.56	-3324.53	144.55	805.13	-3512.47	209.43	877.14	-2269.24	26.41	94.92	-2281.33	25.71	138.76	-2160.51	155.02	406.65	-2209.77	139.93	462.45	-2064.35	120.00	1256.50	0.00	0.00	0.00	-1914.97	77.37	1687.95	-2091.98	210.04	1672.63	-2341.04	81.54	1596.25	-2155.06	179.41	1637.24	589.53	-22.67	78.26	1188.37	-0.15	79.65	567.53
3.48000	-1862.41	136.91	-45.51	-1984.30	186.54	-154.67	-3316.91	143.10	806.02	-3497.95	207.64	878.10	-2244.81	30.25	103.42	-2242.70	29.73	149.46	-2141.30	151.65	400.44	-2188.54	136.62	456.75	-2044.64	121.40	1259.45	0.00	0.00	0.00	-1914.97	77.37	1687.95	-2070.20	211.21	1675.81	-2327.75	81.39	1596.74	-2144.40	179.27	1637.46	589.37	-22.83	78.24	1187.90	-0.72	79.34	568.33
3.49000	-1867.25	136.79	-50.90	-1986.27	187.59	-158.67	-3309.03	141.68	806.77	-3483.20	205.88	878.93	-2217.98	35.17	110.86	-2220.50	35.15	156.64	-2121.94	148.23	394.15	-2167.19	133.29	450.96	-2042.34	121.26	1261.24	0.00	0.00	0.00	-1914.97	77.37	1687.95	-2073.42	212.98	1678.26	-2314.43	81.23	1597.26	-2133.72	179.13	1637.68	590.46	-22.72	78.44	1188.22	-0.71	79.53	568.15
3.50000	-1872.45	136.71	-56.13	-1988.48	188.63	-162.55	-3300.88	140.30	807.38	-3468.23	204.14	879.61	-2176.62	39.95	121.49	-2185.42	38.29	164.87	-2102.43	144.77	387.80	-2145.71	129.91	445.06	-2048.30	121.70	1263.17	0.00	0.00	0.00	-1914.97	77.37	1687.95	-2062.07	212.17	1678.71	-2301.08	81.05	1597.78	-2123.02	178.99	1637.91	589.08	-22.42	78.39	1188.15	-0.36	79.30	567.51
3.51000	-1877.96	136.70	-61.22	-1990.90	189.64	-166.32	-3292.47	138.95	807.86	-3453.03	202.43	880.16	-2132.00	44.86	131.36	-2161.16	42.28	170.69	-2082.76	141.27	381.36	-2124.10	126.51	439.07	-2017.83	123.79	1266.00	0.00	0.00	0.00	-1914.97	77.37	1687.95	-2062.88	211.22	1680.93	-2287.69	80.86	1598.33	-2112.30	178.85	1638.15	590.64	-22.24	78.78	1188.12	-0.24	79.28	567.97
3.52000	-1883.78	136.73	-66.15	-1993.52	190.63	-169.96	-3283.78	137.63	808.20	-3437.60	200.75	880.56	-2117.23	47.81	135.94	-2139.44	45.79	176.14	-2062.94	137.72	374.86	-2102.36	123.07	432.97	-2011.32	125.69	1267.76	0.00	0.00	0.00	-1914.97	77.37	1687.95	-2049.44	211.85	1682.77	-2274.27	80.66	1598.90	-2101.57	178.72	1638.39	590.41	-22.36	78.69	1187.42	-0.08	79.35	567.70
3.53000	-1889.87	136.82	-70.91	-1996.32	191.60	-173.47	-3274.83	136.35	808.41	-3421.94	199.10	880.82	-2088.05	50.02	142.31	-2108.34	48.97	182.61	-2042.96	134.13	368.28	-2080.49	119.60	426.78	-2003.75	126.02	1268.19	0.00	0.00	0.00	-1914.97	77.37	1687.95	-2019.78	215.28	1683.46	-2260.82	80.44	1599.48	-2090.81	178.59	1638.65	590.06	-22.40	78.62	1187.92	-0.11	79.34	567.70
3.54000	-1896.21	136.96	-75.52	-1999.28	192.55	-176.85	-3265.59	135.11	808.47	-3406.04	197.48	880.93	-2042.07	52.18	151.69	-2071.05	51.29	189.37	-2022.83	130.50	361.62	-2058.50	116.09	420.48	-1995.06	128.73	1269.22	0.00	0.00	0.00	-1914.97	77.37	1687.95	-2021.80	214.86	1685.54	-2247.34	80.20	1600.08	-2080.04	178.46	1638.91	590.43	-22.50	78.65	1188.39	-0.32	79.10	567.97
3.55000	-1902.77	137.14	-79.96	-2002.37	193.47	-180.08	-3256.08	133.90	808.39	-3389.92	195.88	880.90	-2007.02	54.04	157.96	-2035.29	52.16	195.63	-2002.54	126.82	354.89	-2036.37	112.55	414.08	-1990.41	129.68	1270.40	0.00	0.00	0.00	-1914.97	77.37	1687.95	-2011.49	214.81	1686.59	-2233.83	79.95	1600.71	-2069.25	178.33	1639.18	590.48	-22.19	78.62	1187.97	-0.29	79.12	567.78
3.56000	-1909.53	137.37	-84.23	-2005.59	194.37	-183.15	-3246.28	132.73	808.17	-3373.56	194.32	880.72	-1981.47	55.70	161.64	-2020.02	52.75	196.94	-1982.10	123.09	348.08	-2014.12	108.97	407.58	-1973.70	131.11	1271.29	0.00	0.00	0.00	-1914.97	77.37	1687.95	-2005.05	213.41	1687.46	-2220.29	79.68	1601.35	-2058.45	178.21	1639.45	589.47	-22.65	78.33	1186.96	-0.37	79.06	567.16
3.57000	-1916.46	137.64	-88.32	-2008.91	195.24	-186.07	-3236.20	131.61	807.81	-3356.96	192.79	880.39	-1947.25	55.90	166.96	-1979.83	54.26	201.76	-1961.50	119.32	341.20	-1991.74	105.36	400.98	-1959.54	133.23	1272.05	0.00	0.00	0.00	-1914.97	77.37	1687.95	-2000.54	215.10	1688.77	-2206.71	79.40	1602.01	-2047.63	178.09	1639.74	589.03	-22.74	78.18	1186.81	-0.64	79.12	567.25
3.58000	-1923.54	137.95	-92.24	-2012.31	196.08	-188.83	-3225.82	130.52	807.29	-3340.13	191.30	879.90	-1917.04	56.66	170.05	-1951.96	55.74	204.77	-1940.74	115.50	334.24	-1969.22	101.72	394.27	-1958.20	133.64	1272.63	0.00	0.00	0.00	-1914.97	77.37	1687.95	-1977.54	214.99	1688.82	-2193.11	79.11	1602.69	-2036.79	177.97	1640.03	589.62	-22.83	78.46	1187.06	-0.37	79.03	567.53
3.59000	-1930.73	138.29	-95.98	-2015.77	196.89	-191.42	-3215.16	129.47	806.64	-3323.06	189.83	879.27	-1890.68	57.52	173.75	-1922.20	57.67	207.04	-1919.83	111.64	327.21	-1946.58	98.04	387.46	-1955.38	134.63	1272.82	0.00	0.00	0.00	-1914.97	77.37	1687.95	-1959.60	215.92	1689.76	-2179.48	78.79	1603.39	-2025.93	177.86	1640.33	589.31	-22.67	78.62	1186.79	-0.34	79.17	567.29
3.60000	-1938.02	138.68	-99.53	-2019.28	197.67	-193.83	-3204.20	128.46	805.83	-3305.76	188.41	878.47	-1843.95	59.08	179.38	-1882.88	58.12	210.74	-1898.76	107.73	320.10	-1923.81	94.33	380.55	-1938.12	136.67	1273.04	0.00	0.00	0.00	-1914.97	77.37	1687.95	-1935.35	215.57	1690.25	-2165.82	78.46	1604.11	-2015.06	177.75	1640.64	590.18	-22.46	78.55	1188.35	-0.53	79.38	566.92
3.61000	-1945.38	139.10	-102.90	-2022.81	198.42	-196.05	-3192.94	127.50	804.87	-3288.21	187.01	877.53	-1793.42	61.68	186.79	-1843.24	59.80	214.61	-1877.53	103.77	312.91	-1900.92	90.58	373.53	-1927.15	137.54	1273.48	0.00	0.00	0.00	-1914.97	77.37	1687.95	-1933.92	215.09	1689.86	-2152.13	78.12	1604.85	-2004.17	177.64	1640.95	589.68	-22.74	78.52	1188.11	-0.12	79.27	566.83
3.62000	-1952.79	139.55	-106.08	-2026.35	199.14	-198.09	-3181.38	126.58	803.75	-3270.43	185.66	876.42	-1765.14	62.84	189.93	-1807.64	62.45	217.46	-1856.14	99.77	305.65	-1877.89	86.79	366.40	-1904.42	138.59	1273.22	0.00	0.00	0.00	-1914.97	77.37	1687.95	-1918.18	216.55	1689.29	-2138.41	77.76	1605.61	-1993.26	177.53	1641.28	590.06	-22.62	78.60	1187.79	0.18	79.57	567.27
3.63000	-1960.21	140.03	-109.06	-2029.88	199.82	-199.93	-3169.51	125.70	802.49	-3252.40	184.34	875.16	-1722.61	64.67	196.09	-1777.11	63.51	218.78	-1834.59	95.72	298.31	-1854.73	82.97	359.17	-1903.34	140.33	1273.22	0.00	0.00	0.00	-1914.97	77.37	1687.95	-1897.30	215.92	1689.39	-2124.67	77.38	1606.39	-1982.34	177.43	1641.61	590.35	-22.26	78.56	1188.23	-0.43	79.50	567.16
3.64000	-1967.62	140.54	-111.85	-2033.38	200.47	-201.57	-3157.34	124.87	801.06	-3234.14	183.06	873.73	-1692.61	67.03	198.94	-1736.34	65.32	222.08	-1812.88	91.62	290.90	-1831.44	79.11	351.83	-1897.10	141.00	1272.81	0.00	0.00	0.00	-1914.97	77.37	1687.95	-1918.05	215.12	1691.58	-2110.90	76.98	1607.19	-1971.40	177.33	1641.95	590.91	-22.83	78.84	1188.22	-0.52	79.55	567.74
3.65000	-1975.00	141.07	-114.43	-2036.82	201.08	-203.00	-3144.85	124.08	799.48	-3215.62	181.81	872.14	-1643.68	68.58	205.47	-1700.92	68.42	224.19	-1791.01	87.48	283.41	-1808.03	75.22	344.39	-1893.65	141.86	1272.16	0.00	0.00	0.00	-1914.97	77.37	1687.95	-1906.22	217.39	1690.16	-2097.10	76.57	1608.01	-1960.45	177.24	1642.30	591.05	-22.30	78.97	1187.63	-0.32	79.15	567.16
3.66000	-1982.32	141.63	-116.81	-2040.20	201.65	-204.21	-3132.05	123.34	797.75	-3196.87	180.61	870.38	-1624.77	70.51	216.38	-1658.78	70.19	227.24	-1768.98	83.29	275.84	-1784.48	71.29	336.84	-1870.14	143.20	1271.74	0.00	0.00	0.00	-1914.96	77.38	1687.95	-1898.74	216.72	1690.27	-2083.27	76.14	1608.85	-1949.48	177.15	1642.66	590.67	-22.40	78.34	1188.40	0.18	79.22	567.00
3.67000	-1989.56	142.21	-118.99	-2043.49	202.18	-205.20	-3118.93	122.64	795.85	-3177.87	179.44	868.46	-1587.60	70.05	220.95	-1633.89	69.73	236.05	-1746.79	79.05	268.19	-1760.81	67.33	329.18	-1873.06	142.48	1271.35	0.00	0.00	0.00	-1902.52	80.97	1688.06	-1888.33	217.50	1689.57	-2069.42	75.69	1609.71	-1938.50	177.06	1643.03	590.09	-22.40	78.67	1187.38	-0.11	78.85	567.40
3.68000	-1996.69	142.81	-120.95	-2046.67	202.68	-205.97	-3105.49	122.00	793.79	-3158.62	178.32	866.37	-1557.60	70.40	222.04	-1597.57	70.72	237.33	-1724.43	74.76	260.47	-1737.00	63.33	321.41	-1849.54	144.36	1270.64	0.00	0.00	0.00	-1899.52	81.64	1687.64	-1865.82	218.60	1688.25	-2055.54	75.23	1610.59	-1927.50	176.98	1643.40	590.51	-21.89	78.81	1187.56	-0.46	79.12	567.55
3.69000	-2003.68	143.43	-122.70	-2049.72	203.13	-206.50	-3091.73	121.40	791.57	-3139.13	177.24	864.11	-1512.73	70.54	225.41	-1566.90	71.47	236.21	-1701.91	70.43	252.67	-1713.07	59.29	313.53	-1843.85	145.16	1269.47	0.00	0.00	0.00	-1862.37	81.34	1686.03	-1854.07	218.37	1688.50	-2041.64	74.74	1611.50	-1916.49	176.90	1643.79	589.76	-22.41	78.50	1187.37	-0.34	79.15	567.43
3.70000	-2010.51	144.06	-124.23	-2052.63	203.54	-206.79	-3077.64	120.85	789.18	-3119.39	176.20	861.69	-1492.18	70.55	223.67	-1536.70	72.25	234.09	-1679.24	66.04	244.79	-1689.01	55.22	305.55	-1831.84	146.78	1268.57	0.00	0.00	0.00	-1845.81	78.41	1685.16	-1851.48	217.67	1687.25	-2027.71	74.24	1612.42	-1905.46	176.83	1644.18	589.28	-22.76	78.57	1187.79	-0.44	79.48	567.22
3.71000	-2017.16	144.71	-125.53	-2055.37	203.91	-206.83	-3063.22	120.35	786.62	-3099.40	175.20	859.08	-1465.86	70.51	226.46	-1509.44	72.47	230.80	-1656.39	61.61	236.83	-1664.82	51.11	297.45	-1822.72	147.04	1268.38	0.00	0.00	0.00	-1818.97	80.72	1684.07	-1836.10	217.51	1686.24	-2013.76	73.73	1613.37	-1894.42	176.76	1644.59	590.17	-22.33	78.76	1188.27	-0.47	79.50	567.08
3.72000	-2023.59	145.36	-126.62	-2057.93	204.23	-206.62	-3048.47	119.90	783.90	-3079.15	174.25	856.31	-1435.92	71.37	224.44	-1480.63	73.83	227.26	-1633.38	57.13	228.80	-1640.49	46.97	289.24	-1817.35	147.14	1267.11	0.00	0.00	0.00	-1841.22	77.89	1683.63	-1851.21	218.50	1687.37	-1999.78	73.19	1614.34	-1883.37	176.69	1645.00	591.31	-22.39	79.18	1188.99	0.09	79.82	566.66
3.73000	-2029.79	146.03	-127.47	-2060.28	204.51	-206.14	-3033.38	119.50	781.01	-3058.66	173.34	853.35	-1406.50	71.79	221.79	-1447.65	75.23	223.76	-1610.21	52.59	220.68	-1616.04	42.79	280.93	-1805.97	147.99	1266.09	0.00	0.00	0.00	-1777.61	83.57	1679.74	-1811.52	219.13	1684.62	-1985.78	72.64	1615.33	-1872.30	176.63	1645.42	590.49	-22.57	78.74	1188.48	-0.25	79.62	566.53
3.74000	-2035.72	146.70	-128.10	-2062.42	204.74	-205.41	-3017.95	119.15	777.95	-3037.91	172.48	850.22	-1379.06	74.59	217.74	-1419.80	76.25	219.06	-1586.88	48.01	212.49	-1591.46	38.57	272.50	-1796.59	146.74	1265.21	0.00	0.00	0.00	-1785.27	81.59	1680.18	-1821.62	218.19	1685.00	-1971.75	72.06	1616.34	-1861.21	176.57	1645.85	588.85	-22.74	78.23	1188.52	-0.06	79.64	566.79
3.75000	-2041.36	147.38	-128.48	-2064.31	204.93	-204.39	-3002.18	118.86	774.71	-3016.91	171.66	846.91	-1350.99	74.16	215.00	-1394.06	76.30	214.24	-1563.38	43.38	204.22	-1566.75	34.31	263.96	-1803.86	147.71	1263.90	0.00	0.00	0.00	-1772.53	84.42	1676.98	-1781.87	218.33	1682.39	-1957.70	71.47	1617.37	-1850.12	176.52	1646.29	589.05	-22.52	78.27	1189.21	-0.25	79.75	566.03
3.76000	-2046.69	148.06	-128.63	-2065.94	205.06	-203.10	-2986.06	118.62	771.31	-2995.66	170.89	843.42	-1324.41	74.16	210.77	-1371.34	75.66	208.30	-1539.71	38.70	195.87	-1541.64	32.00	254.80	-1784.98	148.18	1262.85	0.00	0.00	0.00	-1773.54	81.79	1677.78	-1781.87	217.32	1682.35	-1943.63	70.86	1618.43	-1839.01	176.47	1646.74	591.29	-22.32	78.98	1187.96	-0.06	79.66	567.30
3.77000	-2051.68	148.74	-128.54	-2067.30	205.14	-201.52	-2969.60	118.43	767.72	-2974.15	170.17	839.75	-1299.22	74.24	205.04	-1347.42	74.81	201.80	-1513.20	36.06	186.33	-1517.06	28.91	246.27	-1765.83	147.64	1262.25	0.00	0.00	0.00	-1747.69	82.89	1674.57	-1765.10	218.00	1679.89	-1929.54	70.23	1619.51	-1827.88	176.43	1647.20	589.35	-22.50	78.43	1188.03	0.12	79.47	568.60
3.78000	-2056.31	149.42	-128.20	-2068.35	205.18	-199.65	-2952.78	118.30	763.96	-2952.39	169.50	835.89	-1275.34	73.86	197.33	-1324.09	74.16	194.52	-1488.66	33.24	177.53	-1492.50	24.91	238.00	-1764.18	147.94	1260.70	0.00	0.00	0.00	-1720.24	81.67	1673.54	-1769.08	216.60	1679.68	-1915.42	69.58	1620.61	-1816.75	176.40	1647.67	589.88	-23.03	78.33	1188.04	-0.03	79.50	568.23
3.79000	-2060.54	150.10	-127.62	-2069.09	205.16	-197.48	-2935.61	118.23	760.02	-2930.36	168.87	831.85	-1252.43	72.39	188.09	-1304.17	72.46	184.62	-1464.51	27.35	169.87	-1469.04	20.37	230.32	-1745.59	147.92	1259.70	0.00	0.00	0.00	-1729.87	80.35	1672.36	-1773.81	215.90	1678.01	-1901.29	68.91	1621.73	-1805.60	176.36	1648.15	590.27	-22.87	78.45	1187.85	0.11	79.52	567.00
3.80000	-2064.36	150.77	-126.78	-2069.49	205.08	-195.01	-2918.08	118.21	755.90	-2908.08	168.30	827.62	-1231.68	71.68	176.78	-1278.96	73.51	176.77	-1442.93	21.78	162.71	-1447.03	15.49	223.02	-1731.66	148.46	1258.43	0.00	0.00	0.00	-1728.78	78.48	1672.36	-1730.81	216.03	1675.73	-1887.13	68.23	1622.88	-1794.44	176.34	1648.63	589.75	-22.11	78.48	1187.47	0.14	79.31	566.25
3.81000	-2067.73	151.44	-125.68	-2069.54	204.96	-192.22	-2900.18	118.25	751.60	-2885.54	167.78	823.20	-1212.10	69.18	165.04	-1260.23	70.54	165.96	-1423.21	16.43	155.81	-1427.14	10.93	216.03	-1714.75	147.82	1266.93	0.00	0.00	0.00	-1709.41	76.44	1671.34	-1731.04	215.05	1674.98	-1872.95	67.52	1624.05	-1783.27	176.32	1649.13	589.28	-22.77	78.25	1188.28	-0.26	79.50	568.12
3.82000	-2070.64	152.09	-124.33	-2069.22	204.77	-189.11	-2881.93	118.35	747.12	-2862.73	167.31	818.59	-1194.15	66.12	153.05	-1245.19	67.90	154.91	-1405.40	11.72	149.35	-1407.93	6.21	209.59	-1701.84	147.73	1267.21	0.00	0.00	0.00	-1700.25	78.29	1668.52	-1715.46	214.23	1673.14	-1858.75	66.79	1625.24	-1772.08	176.30	1649.64	589.00	-22.79	78.10	1187.99	-0.17	79.26	567.50
3.83000	-2073.05	152.73	-122.71	-2068.50	204.53	-185.68	-2863.30	118.50	742.45	-2839.67	166.89	813.78	-1185.36	63.06	135.63	-1225.22	63.90	145.36	-1388.83	6.97	143.32	-1390.42	1.06	203.28	-1693.83	148.16	1265.60	0.00	0.00	0.00	-1713.49	76.05	1667.98	-1689.37	213.46	1671.07	-1844.53	66.04	1626.46	-1760.88	176.29	1650.16	589.07	-23.02	77.96	1187.64	-1.03	79.09	566.75
3.84000	-2074.95	153.36	-120.83	-2067.37	204.23	-181.92	-2844.30	118.72	737.59	-2816.34	166.53	808.79	-1169.88	58.67	124.87	-1209.09	60.24	136.45	-1373.42	2.13	137.68	-1375.30	-2.63	197.08	-1681.46	148.72	1264.01	0.00	0.00	0.00	-1705.15	73.25	1666.30	-1687.76	210.79	1669.90	-1830.29	65.28	1627.70	-1749.67	176.29	1650.69	590.12	-23.00	78.25	1188.28	-0.51	79.35	566.88
3.85000	-2076.30	153.98	-118.68	-2065.80	203.87	-177.82	-2824.93	119.00	732.55	-2792.75	166.22	803.59	-1156.91	54.57	115.56	-1196.23	56.02	127.92	-1360.53	-0.79	131.46	-1360.66	-7.90	191.39	-1670.96	148.37	1261.93	0.00	0.00	0.00	-1666.34	75.10	1677.79	-1671.90	211.30	1669.77	-1816.03	64.49	1628.96	-1738.45	176.29	1651.23	590.24	-22.46	78.72	1187.09	-0.12	78.75	566.43
3.86000	-2077.08	154.57	-116.25	-2063.79	203.45	-173.38	-2805.19	119.34	727.31	-2768.89	165.96	798.20	-1148.17	50.75	107.33	-1183.47	51.98	121.08	-1348.95	-3.21	125.24	-1349.09	-11.15	184.98	-1657.53	148.46	1260.02	0.00	0.00	0.00	-1642.25	75.41	1678.13	-1665.65	210.46	1667.55	-1801.75	63.68	1630.25	-1727.22	176.30	1651.77	589.41	-22.37	78.53	1187.44	-0.07	79.14	566.88
3.87000	-2077.26	155.15	-113.55	-2061.31	202.97	-168.59	-2785.06	119.74	721.89	-2744.77	165.76	792.62	-1137.48	47.79	100.95	-1174.37	48.23	114.72	-1338.54	-5.85	119.09	-1339.94	-12.52	178.27	-1646.08	149.11	1258.64	0.00	0.00	0.00	-1631.01	73.70	1675.52	-1660.48	209.40	1666.71	-1787.45	62.85	1631.56	-1715.98	176.31	1652.33	589.94	-22.20	78.47	1188.39	-0.42	79.40	566.50
3.88000	-2076.83	155.70	-110.57	-2058.34	202.43	-163.44	-2764.55	120.20	716.27	-2720.38	165.62	786.83	-1124.22	44.79	96.61	-1165.15	45.74	109.36	-1329.30	-8.57	112.78	-1331.63	-15.53	171.86	-1630.24	149.42	1257.13	0.00	0.00	0.00	-1614.88	71.81	1674.00	-1651.09	205.86	1664.44	-1773.14	62.00	1632.90	-1704.73	176.33	1652.90	590.69	-22.30	78.59	1187.75	-0.31	79.38	567.08
3.89000	-2075.75	156.23	-107.31	-2054.86	201.82	-157.93	-2743.65	120.73	710.46	-2695.72	165.54	780.84	-1118.48	43.30	90.51	-1158.88	44.10	103.40	-1322.31	-9.63	105.90	-1325.68	-16.28	164.33	-1619.38	149.20	1255.62	0.00	0.00	0.00	-1604.13	70.39	1671.97	-1628.22	204.09	1662.76	-1758.81	61.13	1634.26	-1693.46	176.35	1653.48	589.45	-22.15	78.33	1187.38	0.12	79.17	566.82
3.90000	-2073.99	156.73	-103.76	-2050.86	201.15	-152.04	-2722.36	121.32	704.46	-2670.80	165.51	774.64	-1112.11	42.05	83.66	-1153.97	42.87	96.67	-1317.17	-9.83	98.70	-1320.30	-17.66	157.40	-1613.91	150.52	1254.09	0.00	0.00	0.00	-1591.60	68.29	1670.59	-1604.55	202.95	1660.24	-1744.46	60.24	1635.64	-1682.19	176.39	1654.07	590.00	-22.21	78.21	1187.33	0.00	79.22	567.68
3.91000	-2071.54	157.20	-99.92	-2046.31	200.41	-145.78	-2700.68	121.97	698.26	-2645.60	165.54	768.24	-1106.57	41.41	75.36	-1148.84	43.01	88.63	-1311.48	-13.55	92.75	-1316.42	-18.49	150.65	-1597.56	149.69	1253.12	0.00	0.00	0.00	-1586.85	66.19	1669.18	-1584.35	201.22	1659.18	-1730.09	59.33	1637.05	-1670.90	176.42	1654.68	590.68	-23.05	78.37	1188.33	-0.26	79.48	567.39
3.92000	-2068.37	157.65	-95.78	-2041.20	199.60	-139.14	-2678.61	122.70	691.85	-2620.13	165.63	761.63	-1105.02	41.21	65.25	-1146.91	42.95	78.38	-1309.81	-13.60	85.32	-1315.29	-16.62	142.87	-1580.36	148.69	1252.45	0.00	0.00	0.00	-1571.07	64.84	1667.38	-1578.72	198.34	1658.29	-1715.70	58.39	1638.48	-1659.61	176.47	1655.29	590.09	-22.75	78.62	1188.11	-0.44	79.25	567.17
3.93000	-2064.44	158.06	-91.35	-2035.50	198.73	-132.11	-2656.13	123.49	685.25	-2594.39	165.79	754.82	-1108.04	41.88	52.55	-1148.28	43.72	66.87	-1308.41	-15.95	78.69	-1315.22	-15.40	135.38	-1565.64	149.26	1251.45	0.00	0.00	0.00	-1555.88	62.34	1665.34	-1568.77	197.15	1657.24	-1701.30	57.44	1639.94	-1648.30	176.52	1655.91	589.97	-22.59	78.75	1188.06	-0.47	79.49	567.91
3.94000	-2059.75	158.43	-86.62	-2029.20	197.78	-124.68	-2633.26	124.34	678.45	-2568.38	166.00	747.79	-1108.02	53.94	45.47	-1151.21	47.06	56.37	-1308.80	-18.07	71.41	-1316.88	-13.36	127.72	-1556.53	148.67	1250.80	0.00	0.00	0.00	-1550.79	59.64	1663.91	-1570.93	193.35	1657.40	-1686.89	56.46	1641.42	-1636.99	176.58	1656.55	589.47	-22.40	78.41	1187.68	-0.19	79.40	568.28
3.95000	-2054.25	158.77	-81.59	-2022.28	196.76	-116.86	-2609.97	125.27	671.44	-2542.09	166.28	740.56	-1109.91	63.20	40.80	-1153.91	55.51	51.56	-1310.15	-18.18	64.27	-1318.86	-11.84	121.36	-1545.34	148.28	1249.66	0.00	0.00	0.00	-1534.84	57.69	1662.49	-1564.67	190.68	1656.74	-1672.46	55.46	1642.93	-1625.66	176.64	1657.19	589.04	-22.67	78.36	1187.78	-0.21	79.46	567.86
3.96000	-2047.93	159.07	-76.25	-2014.72	195.68	-108.62	-2586.28	126.26	664.23	-2515.53	166.61	733.10	-1116.70	70.69	37.89	-1159.65	61.98	46.61	-1311.80	-17.21	58.46	-1321.96	-8.33	114.52	-1526.04	147.25	1249.49	0.00	0.00	0.00	-1512.19	54.70	1660.75	-1536.23	187.78	1654.16	-1658.01	54.43	1644.46	-1614.33	176.72	1657.85	589.42	-23.20	78.39	1187.74	0.43	79.47	567.89
3.97000	-2040.75	159.33	-70.59	-2006.50	194.51	-99.97	-2562.18	127.32	656.82	-2488.69	167.02	725.44	-1118.66	73.01	37.44	-1158.62	65.16	46.29	-1315.68	-13.01	50.91	-1326.62	-4.11	107.88	-1510.30	146.04	1248.89	0.00	0.00	0.00	-1499.01	51.91	1658.96	-1516.90	186.94	1653.01	-1643.55	53.39	1646.02	-1602.99	176.79	1658.52	589.25	-22.69	78.26	1188.64	-0.12	79.49	566.08
3.98000	-2032.70	159.55	-64.63	-1997.60	193.28	-90.90	-2537.66	128.46	649.19	-2461.57	167.48	717.56	-1113.71	73.43	37.32	-1160.03	66.49	45.86	-1318.21	-9.49	45.33	-1330.81	2.24	101.82	-1499.00	145.09	1248.69	0.00	0.00	0.00	-1484.75	49.42	1658.08	-1516.65	184.07	1654.05	-1629.07	52.32	1647.61	-1591.63	176.88	1659.20	589.67	-22.25	78.56	1188.20	-0.26	79.46	566.98
3.99000	-2023.75	159.72	-58.34	-1988.01	191.97	-81.39	-2512.73	129.66	641.36	-2434.17	168.02	709.46	-1111.50	74.09	36.03	-1160.77	67.41	44.59	-1319.53	-6.39	43.36	-1331.11	6.22	98.11	-1482.18	143.39	1248.84	0.00	0.00	0.00	-1465.57	47.69	1657.31	-1493.84	180.78	1653.54	-1614.58	51.23	1649.22	-1580.27	176.97	1659.89	589.64	-21.46	78.57	1186.99	-0.66	78.99	567.13
4.00000	-2013.87	159.84	-51.74	-1977.69	190.58	-71.46	-2487.37	130.94	633.31	-2406.50	168.61	701.13	-1109.74	74.55	34.26	-1158.11	68.54	44.23	-1319.81	-3.95	41.95	-1330.16	8.47	95.72	-1464.96	141.38	1249.66	0.00	0.00	0.00	-1453.16	44.62	1657.05	-1478.28	178.82	1654.06	-1600.08	50.12	1650.85	-1568.91	177.08	1660.59	589.56	-22.60	78.48	1186.95	-0.43	78.97	567.43
4.01000	-2003.04	159.92	-44.81	-1966.65	189.11	-61.09	-2461.59	132.29	625.06	-2378.54	169.28	692.59	-1110.82	76.20	32.49	-1162.40	70.16	42.08	-1320.34	-2.37	41.67	-1330.32	11.07	93.53	-1453.26	140.48	1250.18	0.00	0.00	0.00	-1439.64	42.72	1657.08	-1470.55	174.29	1654.17	-1585.56	48.98	1652.51	-1557.53	177.18	1661.30	589.48	-22.41	78.37	1187.15	0.03	79.18	566.46
4.02000	-1991.22	159.94	-37.55	-1954.84	187.57	-50.26	-2435.38	133.71	616.58	-2350.31	170.01	683.83	-1110.19	76.30	31.48	-1161.47	70.96	41.58	-1320.50	-2.46	41.24	-1328.79	10.15	93.00	-1439.57	138.41	1251.32	0.00	0.00	0.00	-1427.93	40.29	1657.76	-1442.36	174.41	1654.37	-1571.03	47.82	1654.20	-1546.14	177.30	1662.03	588.70	-22.72	78.30	1187.87	-0.41	79.35	565.91
4.03000	-1978.41	159.91	-29.96	-1942.27	185.94	-38.99	-2408.75	135.21	607.90	-2321.79	170.81	674.84	-1111.68	76.00	31.25	-1160.17	70.95	41.58	-1321.15	-2.26	40.66	-1329.53	11.42	91.54	-1426.18	135.36	1252.59	0.00	0.00	0.00	-1416.66	37.56	1658.41	-1439.67	170.66	1656.00	-1556.49	46.64	1655.92	-1534.75	177.42	1662.77	590.53	-22.16	78.65	1188.06	-0.09	79.55	566.15
4.04000	-1964.56	159.83	-22.04	-1928.90	184.24	-27.25	-2381.67	136.78	598.99	-2292.98	171.68	665.62	-1113.42	76.72	30.37	-1162.55	70.13	41.09	-1321.12	-3.63	40.26	-1327.44	8.54	92.37	-1407.18	139.78	1256.68	0.00	0.00	0.00	-1405.74	35.98	1659.13	-1429.65	167.77	1657.63	-1541.93	45.43	1657.66	-1523.35	177.55	1663.52	591.21	-21.37	79.08	1187.96	-0.27	79.49	566.32
4.05000	-1949.66	159.68	-13.78	-1914.72	182.45	-15.05	-2354.16	138.43	589.87	-2263.90	172.63	656.17	-1111.13	76.83	31.38	-1161.13	69.50	41.28	-1321.40	-4.76	39.82	-1326.08	5.91	93.10	-1393.98	139.22	1258.58	0.00	0.00	0.00	-1378.75	34.11	1659.52	-1399.00	174.23	1667.25	-1527.70	43.29	1659.43	-1511.94	177.69	1664.28	590.42	-21.95	78.86	1187.71	-0.25	79.29	566.92
4.06000	-1933.68	159.48	-5.18	-1899.71	180.58	-2.38	-2326.22	140.16	580.53	-2234.52	173.64	646.50	-1113.72	76.74	31.28	-1160.82	69.23	41.65	-1321.51	-6.03	39.40	-1325.65	4.66	93.01	-1380.72	137.30	1260.43	0.00	0.00	0.00	-1368.36	32.59	1661.09	-1375.41	174.06	1669.69	-1516.53	45.75	1661.59	-1500.53	177.84	1665.05	589.06	-22.63	78.27	1187.43	-0.30	79.24	567.29
4.07000	-1916.59	159.22	3.77	-1883.85	178.62	10.78	-2297.82	141.96	570.96	-2204.86	174.72	636.59	-1110.97	77.05	32.38	-1162.78	68.13	40.90	-1321.63	-6.76	38.78	-1324.04	1.46	93.38	-1368.32	136.63	1262.11	0.00	0.00	0.00	-1360.70	30.66	1662.15	-1360.64	172.61	1670.51	-1501.27	41.83	1662.99	-1489.11	178.00	1665.84	589.61	-22.75	78.43	1188.20	-0.13	79.64	567.53
4.08000	-1898.36	158.89	13.07	-1867.12	176.58	24.41	-2268.99	143.84	561.18	-2174.91	175.88	626.45	-1116.08	76.81	31.27	-1160.26	68.62	41.96	-1321.50	-7.14	38.40	-1323.89	0.70	92.69	-1354.32	135.10	1263.69	0.00	0.00	0.00	-1345.60	29.16	1662.21	-1348.46	171.86	1671.01	-1487.83	39.92	1664.33	-1477.68	178.16	1666.63	589.17	-22.35	78.50	1188.26	0.42	79.47	567.24
4.09000	-1878.99	158.49	22.71	-1849.50	174.45	38.55	-2239.70	145.80	551.17	-2144.68	177.10	616.08	-1113.51	76.75	31.65	-1161.81	69.20	41.79	-1321.24	-6.89	38.09	-1323.56	1.33	92.01	-1345.00	134.62	1265.26	0.00	0.00	0.00	-1332.18	27.45	1661.96	-1334.97	169.72	1671.11	-1474.27	38.35	1665.69	-1466.24	178.33	1667.44	588.39	-22.65	78.05	1188.06	-0.30	79.34	567.05
4.10000	-1858.42	158.03	32.72	-1830.98	172.23	53.17	-2209.96	147.84	540.93	-2114.15	178.41	605.47	-1115.59	77.60	30.85	-1161.96	69.23	41.33	-1321.09	-6.04	38.10	-1323.45	2.34	91.42	-1333.39	134.40	1266.14	0.00	0.00	0.00	-1318.26	26.36	1662.11	-1319.25	167.87	1671.62	-1460.89	37.16	1666.86	-1454.80	178.51	1668.27	589.35	-22.00	78.46	1188.09	-0.30	79.26	567.26
4.11000	-1836.65	157.50	43.08	-1811.53	169.92	68.31	-2179.77	149.96	530.46	-2083.33	179.79	594.62	-1111.86	78.02	30.67	-1157.61	69.61	41.96	-1320.90	-5.54	38.50	-1323.58	4.18	90.86	-1322.41	134.80	1267.08	0.00	0.00	0.00	-1311.89	26.10	1662.84	-1308.20	167.69	1671.57	-1449.89	38.51	1668.25	-1443.35	178.70	1669.10	589.82	-21.99	78.51	1188.13	-0.69	79.22	567.17
4.12000	-1813.65	156.89	53.80	-1791.14	167.52	83.96	-2149.11	152.16	519.77	-2052.22	181.24	583.53	-1113.31	78.22	29.50	-1159.83	70.13	40.95	-1321.12	-4.84	38.80	-1323.07	5.08	90.49	-1311.69	135.15	1267.88	0.00	0.00	0.00	-1304.90	25.14	1663.20	-1295.26	166.50	1672.17	-1436.00	35.52	1669.63	-1431.90	178.90	1669.95	590.58	-22.42	78.79	1188.09	-0.04	79.35	567.83
4.13000	-1789.38	156.21	64.89	-1775.47	163.82	100.34	-2118.00	154.44	508.84	-2020.82	182.77	572.21	-1111.27	78.27	29.74	-1161.68	70.41	40.59	-1321.16	-4.58	39.10	-1321.92	4.29	91.11	-1301.04	134.81	1268.50	0.00	0.00	0.00	-1286.50	24.11	1663.62	-1279.79	166.14	1672.88	-1423.54	35.27	1671.63	-1420.44	179.11	1670.81	591.00	-22.63	78.74	1187.52	0.24	79.14	568.38
4.14000	-1763.83	155.46	76.35	-1780.17	162.43	110.74	-2086.42	156.81	497.68	-1989.12	184.37	560.64	-1113.26	78.00	28.90	-1160.75	70.47	40.67	-1320.86	-4.87	39.41	-1321.27	4.24	91.44	-1288.59	135.20	1269.55	0.00	0.00	0.00	-1274.35	23.65	1664.38	-1271.19	166.08	1673.65	-1413.36	37.85	1673.92	-1408.97	179.32	1671.68	590.89	-22.03	78.53	1187.03	-0.77	79.09	567.80
4.15000	-1736.97	154.62	88.18	-1755.90	158.72	127.23	-2054.37	159.25	486.29	-1957.13	186.06	548.82	-1111.83	78.72	28.84	-1160.90	71.10	40.52	-1321.44	-3.79	39.15	-1321.00	4.07	91.94	-1282.21	134.12	1270.42	0.00	0.00	0.00	-1262.71	25.24	1665.49	-1258.43	166.22	1674.66	-1401.59	38.21	1676.13	-1397.50	179.54	1672.57	590.09	-22.68	78.23	1187.89	-0.40	79.50	567.40
4.16000	-1709.23	150.61	101.72	-1704.32	156.26	147.88	-2021.85	161.79	474.66	-1924.84	187.82	536.76	-1112.09	78.36	29.19	-1161.81	70.28	40.33	-1321.21	-3.85	39.33	-1320.85	4.08	92.01	-1271.91	135.23	1271.78	0.00	0.00	0.00	-1244.83	25.05	1666.85	-1242.60	166.69	1675.53	-1389.43	37.74	1678.22	-1386.03	179.78	1673.46	589.67	-22.07	78.45	1187.70	-0.31	79.39	568.02
4.17000	-1683.56	147.19	113.42	-1688.71	153.60	160.68	-1988.85	164.41	462.80	-1892.26	189.67	524.45	-1110.61	78.43	29.24	-1158.02	70.65	40.75	-1321.10	-3.68	39.56	-1320.23	3.43	92.56	-1260.04	135.14	1273.41	0.00	0.00	0.00	-1235.17	25.11	1668.39	-1236.65	167.21	1676.68	-1376.61	36.26	1680.45	-1374.55	180.02	1674.38	588.81	-22.20	78.42	1188.46	-0.92	79.42	567.04
4.18000	-1665.65	144.41	137.93	-1679.64	151.18	180.82	-1955.38	167.11	450.69	-1859.37	191.59	511.89	-1110.64	78.75	29.01	-1161.32	70.94	40.28	-1321.25	-3.20	39.69	-1320.51	4.22	92.56	-1248.65	134.42	1275.51	0.00	0.00	0.00	-1220.79	26.94	1669.81	-1222.97	167.71	1677.84	-1366.47	38.68	1683.00	-1363.06	180.27	1675.30	589.58	-23.03	78.59	1187.24	-0.27	79.18	567.89
4.19000	-1640.43	141.87	148.81	-1653.03	149.95	192.09	-1921.43	169.90	438.35	-1826.19	193.59	499.08	-1109.05	78.84	29.21	-1161.11	70.88	39.93	-1321.26	-2.99	40.00	-1321.38	5.84	92.18	-1239.14	134.61	1277.38	0.00	0.00	0.00	-1216.36	26.77	1671.57	-1209.13	168.84	1678.41	-1356.14	40.98	1685.16	-1352.67	179.93	1676.84	590.59	-22.28	78.72	1187.69	-0.15	79.43	566.26
4.20000	-1614.54	144.27	156.84	-1640.41	149.85	199.18	-1887.00	172.78	425.77	-1792.71	195.68	486.02	-1111.57	78.51	28.47	-1162.76	70.68	39.57	-1321.04	-3.17	40.34	-1321.43	6.25	92.43	-1230.51	135.06	1279.47	0.00	0.00	0.00	-1198.92	27.91	1672.39	-1199.81	169.62	1679.11	-1343.88	39.67	1686.64	-1341.83	180.59	1678.00	589.75	-22.01	78.33	1188.00	-0.14	79.65	566.84
4.21000	-1594.03	147.69	161.36	-1609.34	152.44	205.70	-1852.07	175.74	412.94	-1758.92	197.85	472.70	-1114.72	78.35	27.58	-1159.93	70.08	40.16	-1321.01	-3.14	40.64	-1321.93	7.25	92.45	-1218.88	135.25	1281.43	0.00	0.00	0.00	-1190.89	28.69	1674.00	-1190.56	170.35	1679.84	-1332.32	39.04	1688.21	-1331.55	180.21	1679.09	589.45	-22.83	78.17	1188.34	0.07	79.50	567.25
4.22000	-1568.43	150.88	164.66	-1580.81	154.85	209.99	-1816.66	178.80	399.87	-1724.84	200.10	459.13	-1116.10	78.20	27.37	-1160.41	69.86	39.59	-1320.85	-2.96	40.85	-1320.77	5.26	93.65	-1207.36	134.96	1283.31	0.00	0.00	0.00	-1180.73	29.40	1675.57	-1182.20	171.63	1680.56	-1321.68	39.95	1689.70	-1321.21	180.22	1679.91	590.27	-22.42	78.57	1188.17	-0.52	79.56	568.25
4.23000	-1535.48	154.95	167.08	-1552.11	157.60	211.98	-1780.75	181.94	386.55	-1690.44	202.44	445.30	-1110.69	78.18	28.44	-1161.82	70.02	39.41	-1320.83	-2.60	41.14	-1321.30	6.75	93.56	-1197.45	134.90	1284.61	0.00	0.00	0.00	-1170.52	29.80	1676.75	-1170.65	172.85	1680.88	-1310.09	39.50	1690.84	-1310.41	181.54	1680.40	590.55	-22.62	78.70	1188.89	-0.57	79.60	567.70
4.24000	-1505.09	158.94	166.50	-1517.37	161.03	212.99	-1744.35	185.18	372.98	-1655.75	204.86	431.22	-1112.01	78.81	28.17	-1160.95	70.15	39.21	-1320.46	-2.61	41.65	-1320.93	6.80	94.04	-1190.85	135.13	1285.45	0.00	0.00	0.00	-1155.89	30.82	1677.49	-1160.90	173.10	1681.41	-1299.77	40.50	1691.76	-1299.90	182.38	1680.84	589.89	-21.98	78.72	1188.30	-0.68	79.37	566.66
4.25000	-1477.01	161.73	164.27	-1498.71	161.73	209.38	-1707.45	188.50	359.17	-1620.75	207.37	416.87	-1112.09	78.22	27.43	-1161.34	70.97	38.85	-1320.52	-1.95	42.08	-1320.46	7.12	94.60	-1179.83	135.16	1286.12	0.00	0.00	0.00	-1149.03	31.45	1678.48	-1151.62	173.83	1682.26	-1289.08	41.13	1692.15	-1290.26	181.98	1681.13	589.36	-21.94	78.70	1188.09	-0.24	79.60	567.37
4.26000	-1440.56	167.58	150.66	-1465.52	164.10	206.11	-1670.05	191.92	345.10	-1585.44	209.96	402.26	-1110.52	78.84	27.45	-1159.47	71.14	38.99	-1320.15	-1.77	42.68	-1320.95	8.74	94.70	-1172.70	135.30	1286.39	0.00	0.00	0.00	-1138.09	32.58	1678.68	-1138.99	174.92	1682.63	-1278.12	41.18	1692.44	-1279.09	183.53	1681.09	588.85	-22.27	78.32	1187.74	-0.05	79.37	567.52
4.27000	-1402.99	171.01	147.18	-1437.75	170.46	189.88	-1632.14	195.43	330.78	-1549.83	212.64	387.38	-1111.45	78.58	27.52	-1160.76	70.57	38.77	-1320.01	-1.39	43.39	-1320.07	8.51	95.37	-1161.68	135.05	1286.04	0.00	0.00	0.00	-1124.24	33.12	1679.30	-1127.08	175.61	1683.02	-1269.04	43.19	1692.78	-1270.02	182.07	1681.30	589.41	-22.62	78.37	1187.52	-0.01	79.43	565.78
4.28000	-1375.31	173.77	141.23	-1417.32	172.66	181.08	-1593.72	199.04	316.21	-1513.91	215.41	372.24	-1111.97	78.47	27.14	-1159.51	70.40	38.83	-1319.72	-0.91	44.07	-1319.62	9.21	95.82	-1149.46	135.18	1285.52	0.00	0.00	0.00	-1120.99	33.44	1680.28	-1119.15	176.15	1683.31	-1258.73	44.27	1692.68	-1259.29	183.09	1680.95	589.38	-22.76	78.41	1187.72	0.01	79.42	566.56
4.29000	-1339.84	184.67	143.90	-1357.58	173.90	179.59	-1554.79	202.73	301.38	-1477.67	218.27	356.84	-1109.28	78.21	27.43	-1160.60	70.53	38.68	-1319.35	-0.82	45.05	-1319.08	9.54	96.47	-1141.31	135.34	1284.82	0.00	0.00	0.00	-1106.74	35.02	1680.20	-1106.28	176.78	1683.45	-1247.73	44.69	1692.26	-1248.04	185.06	1680.24	589.36	-22.47	78.22	1188.16	-0.29	79.46	567.72
4.30000	-1304.47	182.40	139.55	-1327.66	184.45	177.01	-1515.34	206.53	286.29	-1441.13	221.22	341.16	-1108.28	78.31	27.71	-1159.63	71.15	38.89	-1319.78	0.47	45.40	-1319.26	10.69	96.88	-1128.91	134.95	1283.98	0.00	0.00	0.00	-1098.61	34.92	1680.84	-1096.25	177.08	1683.54	-1237.47	45.90	1691.69	-1237.47	186.15	1679.63	590.21	-22.38	78.67	1188.12	0.19	79.74	567.91
4.31000	-1265.09	184.15	132.68	-1296.66	183.94	169.12	-1475.38	210.42	270.95	-1404.28	224.26	325.21	-1110.42	78.34	27.05	-1159.80	70.07	39.06	-1319.33	0.56	46.15	-1318.32	10.43	97.71	-1117.91	135.10	1282.72	0.00	0.00	0.00	-1083.62	35.84	1680.31	-1085.65	178.63	1683.29	-1227.53	47.65	1691.29	-1227.78	185.78	1678.86	591.34	-22.49	78.84	1187.78	-0.45	79.40	568.44
4.32000	-1227.87	186.68	123.93	-1260.30	186.06	158.92	-1434.89	214.40	255.35	-1367.11	227.39	309.00	-1109.71	78.76	27.35	-1161.75	70.39	38.54	-1319.06	0.58	46.92	-1318.13	11.54	97.85	-1109.46	134.58	1281.52	0.00	0.00	0.00	-1077.82	35.76	1680.65	-1076.45	178.93	1683.26	-1215.42	45.26	1689.94	-1217.45	186.30	1677.94	589.47	-22.67	78.23	1188.38	-0.21	79.80	567.56
4.33000	-1188.91	190.70	115.43	-1221.87	189.64	148.73	-1393.88	218.49	239.48	-1329.63	230.62	292.50	-1107.16	78.30	27.66	-1157.01	70.35	39.68	-1319.12	1.17	47.36	-1317.72	11.86	98.53	-1098.82	134.58	1280.04	0.00	0.00	0.00	-1060.90	37.72	1680.09	-1065.06	179.94	1682.64	-1206.00	47.79	1689.09	-1206.87	186.91	1676.98	590.75	-21.73	78.88	1187.83	-0.25	79.57	567.47
4.34000	-1148.29	195.06	107.03	-1186.86	192.84	137.75	-1352.35	222.67	223.35	-1291.83	233.93	275.74	-1109.54	77.77	27.48	-1157.76	69.48	39.84	-1319.37	2.20	47.74	-1316.55	10.91	99.67	-1090.10	133.44	1278.72	0.00	0.00	0.00	-1053.67	38.86	1679.88	-1055.42	180.52	1682.19	-1195.56	48.90	1688.01	-1196.66	187.01	1675.85	589.82	-22.31	78.68	1187.37	-0.13	79.28	568.02
4.35000	-1107.83	199.58	98.77	-1142.18	196.74	128.93	-1310.28	226.95	206.96	-1253.73	237.34	258.69	-1104.95	76.90	28.75	-1154.83	68.53	40.65	-1319.70	3.34	48.04	-1316.28	11.36	100.30	-1081.72	133.60	1277.35	0.00	0.00	0.00	-1043.53	39.43	1679.19	-1044.44	181.23	1681.50	-1184.69	49.51	1687.07	-1185.32	189.21	1674.37	589.31	-22.26	78.31	1187.63	-0.00	79.27	566.55
4.36000	-1063.38	206.10	91.99	-1098.48	201.85	120.09	-1267.67	231.32	190.30	-1221.95	237.66	240.75	-1108.46	76.43	27.98	-1156.38	60.03	40.98	-1319.18	3.09	49.22	-1316.36	12.47	100.64	-1071.03	132.83	1276.23	0.00	0.00	0.00	-1028.93	41.03	1678.76	-1036.53	181.84	1680.85	-1174.23	50.86	1686.07	-1175.06	189.45	1673.18	588.83	-22.36	78.09	1187.62	0.16	79.41	566.69
4.37000	-1021.65	212.31	85.50	-1058.04	208.04	110.09	-1224.54	235.80	173.37	-1188.49	239.37	223.42	-1104.83	69.28	30.42	-1153.33	54.74	43.82	-1318.55	2.68	50.51	-1315.84	13.20	101.45	-1062.12	133.70	1274.87	0.00	0.00	0.00	-1022.73	42.08	1678.47	-1023.84	183.19	1679.88	-1163.72	51.77	1684.89	-1164.28	190.66	1671.97	589.61	-22.46	78.54	1187.57	-0.31	78.84	567.33
4.38000	-976.72	221.12	80.98	-1024.20	214.18	100.29	-1185.92	238.63	154.37	-1154.27	241.70	206.32	-1105.26	64.31	32.44	-1148.91	52.61	46.15	-1318.51	3.36	51.34	-1314.56	12.10	102.79	-1051.01	133.46	1273.77	0.00	0.00	0.00	-1008.94	43.03	1677.55	-1009.91	184.37	1678.74	-1152.95	52.76	1684.03	-1153.52	192.09	1670.65	590.78	-22.23	78.89	1186.78	-0.67	78.70	567.14
4.39000	-934.23	229.90	77.08	-976.80	221.04	94.68	-1146.51	242.34	135.22	-1117.59	246.84	190.17	-1103.61	64.79	32.98	-1154.35	55.74	43.05	-1317.74	2.82	52.77	-1314.00	12.23	103.99	-1041.13	133.42	1272.65	0.00	0.00	0.00	-995.64	43.87	1676.72	-999.75	186.39	1677.81	-1142.66	55.01	1683.18	-1143.22	192.82	1669.47	590.47	-22.35	78.79	1188.12	0.39	79.46	567.36
4.40000	-893.42	237.51	74.13	-936.87	229.19	88.32	-1108.02	243.23	115.69	-1081.33	250.96	174.68	-1108.72	65.81	29.95	-1155.19	59.05	40.47	-1317.70	3.46	53.68	-1314.19	13.50	104.55	-1029.80	134.60	1271.59	0.00	0.00	0.00	-988.90	45.18	1675.90	-992.24	187.54	1676.89	-1132.71	57.27	1682.35	-1132.41	194.16	1668.27	589.10	-22.41	78.37	1188.78	0.20	79.64	567.27
4.41000	-849.01	245.74	73.48	-887.20	235.82	85.38	-1068.56	246.00	97.86	-1044.67	255.55	160.27	-1107.87	69.67	27.80	-1161.31	61.61	37.28	-1317.29	3.56	54.86	-1313.69	13.79	105.53	-1018.99	135.41	1270.41	0.00	0.00	0.00	-977.41	47.17	1675.50	-981.71	188.08	1675.89	-1122.51	59.32	1681.37	-1121.55	195.65	1666.97	589.57	-22.29	78.35	1188.42	-0.53	79.41	567.86
4.42000	-806.93	253.19	74.56	-847.52	242.11	82.26	-1026.68	252.56	83.73	-1007.35	262.05	147.90	-1103.30	71.22	27.66	-1155.12	67.77	38.99	-1317.01	3.73	56.02	-1313.05	13.92	106.66	-1009.73	135.59	1269.39	0.00	0.00	0.00	-968.81	48.58	1674.90	-970.77	189.25	1674.81	-1111.34	60.18	1680.37	-1110.60	197.59	1665.51	590.57	-22.40	78.68	1188.29	-0.29	79.32	567.52
4.43000	-765.44	258.90	78.09	-808.57	247.74	82.22	-985.47	259.47	71.63	-970.56	267.17	136.79	-1106.49	70.04	26.58	-1156.17	68.41	38.40	-1316.79	4.17	57.05	-1312.06	13.63	108.08	-998.08	137.16	1268.33	0.00	0.00	0.00	-954.61	50.08	1674.06	-960.42	191.24	1673.58	-1099.90	60.33	1678.94	-1099.96	199.38	1664.09	589.18	-22.41	78.28	1187.70	-0.56	79.23	567.77
4.44000	-725.88	263.12	84.07	-768.88	251.72	85.25	-945.53	265.39	62.22	-935.75	270.60	127.01	-1107.84	75.51	26.02	-1156.48	68.09	37.76	-1316.12	3.88	58.63	-1311.71	14.68	109.03	-988.28	138.09	1267.11	0.00	0.00	0.00	-947.59	52.22	1673.24	-949.12	192.79	1672.64	-1091.22	65.25	1678.05	-1089.67	200.73	1662.72	588.90	-22.39	78.14	1187.91	-0.01	79.44	567.16
4.45000	-688.21	266.23	93.10	-726.14	256.45	92.04	-905.58	273.52	56.41	-901.78	274.38	120.56	-1106.24	76.16	26.38	-1157.94	68.58	37.18	-1315.50	3.96	60.16	-1310.61	14.48	110.48	-976.25	138.71	1265.93	0.00	0.00	0.00	-936.90	53.80	1672.45	-935.59	194.75	1671.35	-1080.63	66.19	1676.47	-1079.68	201.83	1661.18	590.68	-22.19	78.68	1187.26	-0.81	79.14	567.01
4.46000	-653.68	268.87	104.18	-696.55	259.89	99.31	-868.76	279.14	52.51	-868.08	281.21	118.16	-1109.26	75.81	25.35	-1156.61	68.13	37.21	-1314.60	3.58	62.07	-1310.28	15.34	111.62	-966.63	139.60	1264.38	0.00	0.00	0.00	-924.51	55.57	1671.20	-924.65	195.98	1670.25	-1070.75	68.68	1674.80	-1069.04	204.10	1659.32	589.37	-21.68	78.64	1187.66	-0.49	79.35	566.87
4.47000	-622.84	270.02	116.17	-658.84	261.44	109.74	-833.97	284.25	51.10	-837.42	285.66	116.79	-1105.68	75.05	25.89	-1155.76	67.78	37.35	-1314.10	3.95	63.59	-1308.48	14.25	113.80	-954.84	140.90	1262.70	0.00	0.00	0.00	-921.10	56.86	1670.46	-918.40	197.77	1669.36	-1059.59	69.59	1672.72	-1058.37	206.39	1657.40	589.58	-22.33	78.48	1188.18	-0.31	79.54	567.78
4.48000	-596.09	270.04	127.04	-632.68	263.08	118.84	-802.77	288.66	51.06	-809.87	288.85	116.41	-1106.61	75.70	25.39	-1155.27	68.47	37.09	-1313.14	3.52	65.53	-1307.38	14.36	115.33	-945.82	142.54	1261.07	0.00	0.00	0.00	-912.32	59.71	1669.45	-906.01	199.82	1667.90	-1049.91	72.62	1670.81	-1048.27	207.79	1655.33	589.44	-22.84	78.31	1188.36	0.04	79.29	567.21
4.49000	-572.82	269.54	136.23	-608.98	263.03	125.99	-775.21	291.84	51.58	-785.26	291.24	116.68	-1105.16	75.88	25.41	-1154.69	68.25	37.12	-1312.45	3.61	67.47	-1306.18	14.43	117.06	-932.92	143.91	1259.11	0.00	0.00	0.00	-896.60	61.44	1668.02	-896.04	202.17	1667.00	-1039.73	75.04	1668.61	-1037.59	210.34	1653.20	591.14	-22.71	78.90	1187.89	0.24	79.30	567.57
4.50000	-551.74	267.98	143.80	-586.49	263.36	132.90	-751.69	293.62	51.89	-763.45	293.84	117.28	-1108.92	76.28	24.52	-1152.69	67.68	37.38	-1311.65	3.95	69.57	-1304.71	14.69	119.06	-923.33	145.67	1257.06	0.00	0.00	0.00	-890.23	63.64	1666.95	-885.97	203.90	1665.88	-1029.44	77.38	1666.50	-1027.19	212.79	1651.16	590.89	-22.15	78.94	1187.62	-0.09	79.26	567.25
4.51000	-531.83	265.52	148.87	-568.44	262.59	136.32	-730.91	296.35	52.47	-744.91	295.51	117.38	-1108.29	75.21	24.22	-1153.83	67.06	36.80	-1311.14	4.67	71.61	-1302.46	13.45	121.86	-911.36	147.38	1255.04	0.00	0.00	0.00	-879.16	66.09	1666.33	-873.90	206.69	1664.63	-1019.55	80.90	1664.52	-1016.92	215.20	1649.06	590.15	-22.16	78.70	1187.77	-0.23	79.17	566.86
4.52000	-518.81	264.37	150.24	-553.83	261.51	137.27	-714.72	297.15	51.66	-729.53	296.18	116.51	-1105.38	75.68	24.73	-1154.24	66.90	36.43	-1310.47	5.35	73.92	-1299.81	12.19	124.71	-898.99	148.68	1253.15	0.00	0.00	0.00	-870.19	68.21	1665.26	-859.94	209.50	1663.61	-1008.98	83.36	1662.34	-1006.30	218.17	1647.02	589.81	-22.54	78.28	1188.28	-0.06	79.22	566.34
4.53000	-507.68	261.81	148.51	-541.85	259.66	135.88	-702.06	296.97	49.73	-717.39	296.16	114.51	-1105.00	75.87	24.72	-1154.86	66.74	35.95	-1309.05	4.95	76.74	-1297.71	11.93	127.52	-887.02	150.71	1251.53	0.00	0.00	0.00	-865.15	71.51	1664.72	-855.00	212.01	1663.17	-998.88	87.22	1660.57	-995.40	221.44	1645.00	589.81	-22.20	78.48	1188.24	-0.51	79.20	566.43
4.54000	-494.84	261.16	145.28	-531.99	259.91	132.28	-693.40	295.34	46.59	-707.66	295.47	112.00	-1102.87	75.39	25.54	-1152.43	66.50	36.05	-1307.44	4.44	79.68	-1294.38	10.28	130.80	-876.29	153.07	1250.01	0.00	0.00	0.00	-848.73	75.57	1663.94	-842.17	215.45	1662.20	-987.58	89.08	1658.82	-984.75	224.62	1643.34	589.26	-22.32	78.32	1187.15	-0.09	79.05	566.36
4.55000	-489.96	259.57	137.90	-524.53	256.76	126.36	-686.77	295.72	44.06	-700.73	294.25	108.94	-1103.91	75.45	25.09	-1150.76	66.39	35.84	-1305.50	3.54	83.16	-1291.45	9.59	133.92	-864.69	155.00	1248.91	0.00	0.00	0.00	-841.42	78.33	1663.47	-832.08	218.25	1661.77	-977.96	94.08	1657.49	-973.98	227.91	1641.87	589.18	-22.12	78.44	1187.24	-0.25	79.23	567.29
4.56000	-482.94	257.06	128.87	-519.54	254.69	117.83	-683.89	293.43	42.88	-695.84	292.07	105.58	-1102.84	76.04	25.64	-1151.58	65.68	35.18	-1303.60	3.23	86.69	-1288.21	8.87	137.47	-852.62	157.80	1247.96	0.00	0.00	0.00	-828.81	81.43	1662.92	-823.96	221.85	1661.41	-967.15	97.15	1656.19	-963.20	231.30	1640.53	589.98	-22.59	78.57	1188.16	-0.06	79.65	567.17
4.57000	-477.68	255.39	118.72	-515.43	253.24	108.62	-681.51	292.38	42.04	-692.30	290.54	102.13	-1102.43	75.90	25.86	-1151.34	65.44	34.91	-1301.70	3.38	90.28	-1284.69	8.25	141.34	-839.01	159.72	1247.30	0.00	0.00	0.00	-813.60	85.46	1661.76	-814.42	224.81	1661.02	-956.52	99.97	1654.95	-952.70	234.35	1639.31	589.12	-22.63	78.43	1188.12	-0.28	79.41	567.05
4.58000	-474.50	252.34	108.60	-510.99	251.94	100.50	-678.51	291.25	41.29	-688.02	290.10	99.68	-1103.27	76.66	25.13	-1149.72	65.44	34.91	-1299.34	3.53	94.18	-1280.55	7.96	145.16	-826.75	163.48	1247.12	0.00	0.00	0.00	-806.18	88.30	1661.89	-802.40	228.32	1660.41	-945.57	102.83	1653.82	-942.11	237.79	1638.32	589.88	-22.41	78.51	1187.68	-0.05	79.29	567.65
4.59000	-465.77	251.08	99.57	-505.62	250.79	92.74	-675.11	291.43	41.00	-681.80	289.87	98.47	-1100.08	76.35	25.83	-1148.11	65.00	34.42	-1296.34	3.70	98.42	-1274.73	6.18	149.98	-814.28	166.23	1247.10	0.00	0.00	0.00	-793.23	92.06	1661.84	-791.04	232.10	1660.14	-934.94	106.08	1653.19	-931.68	240.89	1637.45	589.94	-22.03	78.60	1188.35	-0.11	79.45	567.63
4.60000	-459.23	250.95	88.56	-499.86	247.93	85.38	-672.69	292.02	40.17	-675.20	289.39	97.39	-1103.03	76.58	24.67	-1147.91	64.52	34.05	-1292.05	2.70	103.69	-1268.49	4.76	155.03	-800.78	169.06	1247.19	0.00	0.00	0.00	-783.50	96.96	1662.11	-779.11	235.74	1660.45	-924.06	109.55	1652.91	-921.11	244.33	1637.10	589.87	-22.84	78.37	1188.19	-0.33	79.04	568.49
4.61000	-455.44	250.35	78.01	-501.71	247.70	75.49	-671.39	292.74	39.60	-669.64	290.53	96.94	-1102.26	76.68	24.43	-1147.36	64.50	33.24	-1287.58	2.75	109.08	-1262.20	4.51	160.64	-789.35	171.80	1247.66	0.00	0.00	0.00	-772.17	100.04	1662.50	-770.12	239.84	1661.27	-913.58	114.11	1652.87	-910.29	248.06	1637.31	590.10	-22.68	78.47	1187.53	-0.08	79.13	567.56
4.62000	-451.68	250.77	69.70	-494.41	247.38	70.80	-670.98	294.89	39.72	-665.96	290.98	96.76	-1104.19	76.94	24.07	-1146.10	64.45	33.10	-1282.19	3.05	115.14	-1254.62	4.40	166.44	-775.84	174.45	1248.56	0.00	0.00	0.00	-758.60	103.47	1663.22	-761.30	243.07	1662.33	-903.02	118.44	1653.54	-899.39	251.85	1637.74	590.81	-22.72	78.45	1187.64	-0.16	78.94	566.91
4.63000	-446.71	251.24	64.35	-494.08	248.22	66.64	-671.13	296.85	38.66	-662.55	291.88	97.55	-1103.78	76.91	24.12	-1142.34	64.78	33.06	-1275.33	3.21	122.05	-1246.08	4.84	172.40	-761.14	178.26	1249.86	0.00	0.00	0.00	-750.73	107.43	1664.92	-751.65	247.19	1663.61	-892.19	122.44	1654.46	-888.38	255.83	1638.42	589.72	-22.27	78.50	1188.07	-0.14	79.25	566.87
4.64000	-445.10	249.82	59.13	-490.42	247.37	62.78	-670.55	297.20	38.64	-660.45	289.95	97.29	-1105.04	76.89	23.65	-1139.64	65.10	33.31	-1267.20	3.65	129.66	-1236.41	6.17	179.00	-749.45	180.27	1251.41	0.00	0.00	0.00	-739.13	110.28	1666.31	-739.48	250.99	1664.72	-881.58	126.04	1655.52	-877.68	259.00	1639.36	587.98	-22.78	77.96	1187.98	0.41	79.41	567.04
4.65000	-444.28	247.41	54.10	-490.06	244.61	59.14	-670.19	295.42	38.47	-657.51	290.55	97.71	-1101.36	76.30	24.81	-1137.57	65.85	33.83	-1257.61	4.08	138.45	-1224.83	7.13	186.09	-738.18	182.93	1253.07	0.00	0.00	0.00	-730.76	114.84	1668.16	-730.39	254.66	1666.24	-870.31	129.49	1656.46	-866.76	262.84	1640.27	589.76	-22.58	78.42	1188.38	0.94	79.59	567.23
4.66000	-444.27	246.06	51.45	-495.38	244.37	56.10	-668.51	295.13	38.71	-655.97	289.65	97.46	-1103.97	74.85	24.24	-1135.56	65.71	34.38	-1247.74	6.64	147.32	-1211.41	7.81	193.57	-724.93	186.34	1255.08	0.00	0.00	0.00	-723.09	118.08	1670.01	-718.82	258.15	1667.91	-860.36	134.74	1657.86	-856.13	265.93	1641.28	589.36	-22.73	78.41	1188.48	0.34	79.74	567.19
4.67000	-446.01	244.87	49.55	-491.98	244.53	55.74	-667.27	295.31	38.90	-654.92	289.31	97.26	-1099.64	74.83	24.63	-1132.81	65.52	35.43	-1236.07	8.44	157.68	-1197.35	9.93	201.05	-712.49	189.22	1256.92	0.00	0.00	0.00	-712.07	122.00	1671.69	-704.50	261.35	1669.30	-848.81	136.55	1658.88	-845.47	269.27	1642.29	589.66	-22.61	78.45	1188.07	-0.74	79.22	566.90
4.68000	-445.04	244.62	48.59	-490.47	244.18	54.87	-667.79	294.05	38.34	-654.04	289.76	97.16	-1098.15	74.54	23.28	-1126.78	65.80	37.78	-1223.18	11.01	168.72	-1181.91	12.12	209.00	-700.28	192.28	1258.83	0.00	0.00	0.00	-696.50	125.38	1673.65	-693.41	265.24	1670.67	-837.68	138.67	1659.82	-834.68	272.58	1643.23	589.09	-23.03	78.17	1187.63	-0.36	79.55	567.52
4.69000	-442.82	243.80	48.05	-492.76	244.04	53.68	-667.74	294.55	38.36	-653.78	289.38	96.84	-1094.96	73.02	21.66	-1122.03	65.59	39.89	-1209.12	15.05	180.25	-1164.45	13.44	217.53	-688.79	194.26	1260.61	0.00	0.00	0.00	-687.66	128.35	1675.36	-683.78	268.83	1672.35	-827.34	142.76	1661.21	-823.83	275.68	1644.11	588.63	-22.68	78.13	1188.93	0.27	79.71	566.79
4.70000	-441.59	243.94	47.48	-487.79	243.99	54.10	-667.64	294.70	38.21	-653.41	289.58	96.79	-1092.06	71.83	19.30	-1114.82	65.57	43.29	-1192.34	17.55	192.56	-1145.98	16.22	225.95	-678.54	196.76	1262.21	0.00	0.00	0.00	-678.92	131.67	1677.18	-672.91	271.88	1674.15	-816.95	146.62	1662.19	-812.85	279.25	1644.86	590.24	-22.22	78.76	1188.87	0.25	79.63	567.99
4.71000	-443.15	243.79	46.33	-493.70	243.71	52.17	-668.02	294.13	37.71	-653.26	289.24	96.23	-1086.15	70.62	16.94	-1102.84	66.55	49.05	-1174.12	20.76	204.87	-1125.94	19.66	234.11	-665.37	199.20	1263.87	0.00	0.00	0.00	-665.30	135.11	1678.88	-663.77	275.15	1676.01	-805.80	148.41	1663.20	-802.18	281.80	1645.76	590.13	-22.57	78.84	1188.23	0.17	79.26	567.85
4.72000	-441.47	244.57	46.01	-492.18	245.53	52.01	-667.75	295.02	37.97	-653.03	289.59	96.24	-1079.78	69.16	14.59	-1091.90	70.84	53.00	-1153.66	23.63	216.90	-1104.87	24.03	241.79	-653.75	200.75	1265.21	0.00	0.00	0.00	-650.26	137.36	1680.53	-652.30	278.09	1677.53	-795.50	152.87	1664.53	-791.16	284.67	1646.68	589.87	-22.55	78.60	1187.93	-0.02	79.56	567.96
4.73000	-441.68	244.43	45.74	-490.57	244.33	52.10	-667.60	295.47	38.33	-653.21	289.35	95.80	-1067.19	68.51	19.68	-1076.33	71.83	59.66	-1132.39	28.07	227.09	-1082.06	27.35	249.68	-641.43	202.54	1266.60	0.00	0.00	0.00	-642.57	140.13	1682.94	-640.58	281.14	1679.11	-784.12	154.64	1665.70	-780.58	286.87	1647.83	588.94	-22.11	78.24	1187.18	-0.69	79.21	568.51
4.74000	-444.36	244.74	44.28	-492.69	245.24	51.15	-667.70	295.64	38.39	-652.70	290.34	96.26	-1047.52	69.41	27.92	-1060.32	72.26	66.12	-1110.65	32.68	235.96	-1059.98	31.64	257.18	-630.65	203.99	1268.16	0.00	0.00	0.00	-632.84	142.67	1685.13	-629.78	283.21	1681.17	-773.14	157.03	1667.24	-769.58	289.28	1648.95	589.38	-22.00	78.55	1188.05	-0.82	79.25	568.43
4.75000	-446.81	244.85	42.93	-492.23	246.39	50.81	-667.11	296.82	38.98	-652.10	291.11	96.50	-1025.44	70.52	34.63	-1033.67	73.65	77.26	-1087.95	36.74	243.49	-1038.48	37.19	264.46	-617.86	204.73	1269.52	0.00	0.00	0.00	-622.37	145.58	1687.21	-619.80	285.02	1683.03	-762.23	159.21	1668.50	-758.42	291.79	1650.10	590.40	-22.38	78.78	1187.50	-0.52	79.52	567.41
4.76000	-442.98	244.82	43.58	-490.31	246.65	50.81	-668.07	295.56	38.72	-652.25	290.46	96.31	-997.31	74.03	41.21	-1007.06	78.64	82.76	-1063.91	40.29	249.25	-1014.80	40.71	271.86	-606.06	205.27	1271.23	0.00	0.00	0.00	-614.30	146.89	1689.45	-609.64	287.49	1684.95	-751.54	161.74	1670.17	-747.40	293.47	1651.37	589.30	-22.36	78.37	1187.46	0.08	79.66	567.06
4.77000	-441.99	245.40	43.15	-491.62	246.12	50.55	-668.19	295.61	38.71	-651.77	290.95	96.48	-968.36	78.24	46.36	-979.01	82.44	88.06	-1039.73	44.88	252.67	-991.07	45.71	277.03	-595.03	205.62	1272.82	0.00	0.00	0.00	-602.60	148.76	1691.69	-599.09	289.56	1686.86	-739.85	162.78	1671.75	-736.30	295.04	1652.81	588.46	-23.14	77.91	1187.80	0.15	79.35	568.68
4.78000	-439.38	244.82	43.77	-490.55	246.64	50.83	-668.03	295.92	39.05	-651.81	290.73	96.63	-936.29	82.97	51.02	-947.67	87.43	93.16	-1014.28	48.40	254.61	-965.99	49.46	280.64	-583.80	207.03	1274.64	0.00	0.00	0.00	-590.57	150.85	1693.57	-588.95	290.72	1688.62	-728.56	164.22	1673.27	-725.05	296.84	1654.33	589.47	-22.67	78.38	1187.52	-0.18	79.18	568.89
4.79000	-440.97	245.02	42.95	-487.51	246.50	50.88	-667.80	296.32	39.67	-651.67	290.91	96.75	-905.24	88.11	53.95	-917.49	92.16	95.72	-988.42	51.89	254.81	-940.69	54.06	281.70	-574.68	207.53	1276.69	0.00	0.00	0.00	-576.76	152.34	1695.28	-576.78	291.96	1690.26	-717.39	165.89	1675.19	-713.91	298.21	1656.00	590.64	-22.42	78.69	1187.46	-0.48	79.49	567.82
4.80000	-443.91	245.00	41.96	-490.91	246.62	49.73	-667.49	296.11	39.70	-651.41	291.03	97.06	-871.03	94.18	56.46	-886.37	97.69	97.36	-962.04	55.74	253.03	-915.00	58.24	281.12	-563.64	208.03	1278.68	0.00	0.00	0.00	-563.70	153.20	1697.00	-564.88	293.43	1691.95	-705.86	166.36	1677.14	-702.69	299.35	1657.82	590.82	-22.51	78.87	1187.61	-0.16	79.46	567.06
4.81000	-440.18	244.83	42.45	-489.79	246.46	49.68	-667.66	295.19	39.76	-651.55	290.75	97.38	-834.90	100.26	58.07	-852.62	103.34	98.30	-934.82	59.41	249.57	-888.10	60.68	279.74	-551.51	209.21	1280.76	0.00	0.00	0.00	-554.89	154.18	1698.85	-557.73	294.61	1694.08	-694.98	167.99	1679.04	-691.26	300.71	1659.57	590.95	-22.26	78.75	1187.87	-0.11	79.19	566.91
4.82000	-442.91	244.95	41.23	-489.47	246.28	49.35	-667.56	295.21	40.14	-651.56	290.59	97.61	-804.51	102.89	56.30	-820.23	108.16	98.75	-906.81	62.56	244.68	-861.47	64.98	276.39	-540.93	209.71	1282.59	0.00	0.00	0.00	-542.44	155.33	1700.04	-541.86	295.31	1695.27	-683.55	168.37	1680.66	-679.94	301.61	1661.40	590.04	-22.48	78.56	1188.41	0.60	79.78	566.92
4.83000	-442.01	244.89	41.44	-486.40	246.63	50.48	-667.55	294.50	40.12	-650.96	291.07	98.20	-768.39	108.50	55.73	-799.77	108.87	88.64	-877.70	65.60	238.32	-833.88	68.21	271.93	-531.26	210.38	1284.21	0.00	0.00	0.00	-530.75	155.14	1701.35	-531.26	296.14	1696.75	-672.24	168.99	1682.12	-668.50	302.46	1663.07	589.39	-22.56	78.36	1188.35	-0.08	79.74	566.37
4.84000	-440.76	245.67	41.18	-492.41	246.61	48.66	-667.40	294.80	40.74	-650.73	291.20	98.67	-729.33	113.70	54.85	-755.18	116.48	91.50	-847.72	68.37	230.79	-805.39	71.13	266.18	-521.24	211.18	1285.78	0.00	0.00	0.00	-523.84	155.53	1703.12	-518.42	295.99	1698.19	-660.86	169.75	1683.35	-657.30	302.69	1664.62	589.41	-22.46	78.41	1187.22	-0.08	79.04	567.88
4.85000	-441.54	245.78	40.54	-488.87	247.08	48.82	-667.69	293.69	40.51	-650.40	291.86	99.38	-687.08	118.35	53.89	-713.09	121.04	89.84	-817.14	71.83	221.73	-776.98	74.59	258.95	-509.75	211.46	1286.99	0.00	0.00	0.00	-510.29	156.30	1703.57	-508.61	296.48	1699.49	-649.50	169.85	1684.22	-645.91	303.53	1665.97	590.29	-22.52	78.74	1187.86	0.01	79.31	568.18
4.86000	-441.04	246.22	40.14	-487.42	247.89	48.86	-667.13	294.67	41.27	-650.77	290.74	99.41	-646.41	122.59	52.14	-676.05	124.67	86.25	-785.96	75.52	211.55	-747.15	77.25	251.02	-499.93	213.30	1287.83	0.00	0.00	0.00	-501.62	155.62	1704.03	-497.74	296.16	1700.68	-638.32	170.53	1684.89	-634.92	303.46	1667.21	590.26	-22.57	78.52	1188.59	-0.60	79.70	567.07
4.87000	-439.43	246.48	40.14	-488.03	248.25	49.03	-666.75	294.87	41.71	-649.95	291.71	100.33	-601.22	127.84	51.79	-632.05	128.34	85.17	-753.86	79.28	200.57	-716.98	80.12	242.20	-491.31	213.76	1288.48	0.00	0.00	0.00	-485.38	155.97	1703.74	-485.35	296.52	1701.62	-627.26	170.51	1685.31	-623.72	303.59	1668.19	589.00	-22.12	78.37	1187.98	-0.31	79.63	566.72
4.88000	-445.28	246.61	38.19	-485.59	248.81	49.39	-667.56	293.03	41.28	-649.99	290.92	100.56	-559.98	129.99	49.46	-593.23	129.80	81.34	-720.90	82.95	188.78	-685.85	82.99	232.54	-480.95	214.71	1288.72	0.00	0.00	0.00	-478.43	156.58	1704.38	-475.88	296.46	1702.39	-615.84	170.13	1685.39	-612.50	303.37	1668.99	590.75	-22.44	78.86	1188.04	-0.31	79.41	566.78
4.89000	-440.63	247.03	39.58	-488.12	248.75	49.44	-667.00	293.83	41.98	-650.01	290.56	100.88	-516.58	131.60	47.95	-551.31	131.38	78.03	-686.82	85.95	176.64	-654.64	86.84	221.78	-469.24	215.63	1288.90	0.00	0.00	0.00	-462.48	155.81	1704.07	-462.63	296.45	1702.75	-604.48	169.72	1685.16	-601.14	303.77	1669.42	589.77	-22.10	78.36	1188.11	-0.46	79.55	566.27
4.90000	-440.07	246.54	39.88	-490.37	249.10	49.00	-666.83	293.52	42.38	-649.81	290.13	101.24	-473.65	132.50	46.53	-510.00	133.25	74.36	-652.38	89.81	163.56	-622.36	89.89	210.80	-459.41	216.26	1288.67	0.00	0.00	0.00	-454.25	155.68	1704.06	-452.13	296.23	1703.02	-593.64	170.06	1684.79	-589.85	303.97	1669.62	588.87	-22.62	78.04	1188.32	-0.16	79.60	567.06
4.91000	-439.42	246.13	40.25	-486.68	250.42	50.37	-666.41	293.93	42.99	-649.25	290.41	101.94	-430.84	133.28	45.20	-468.79	133.64	70.98	-617.20	94.01	150.10	-589.22	92.08	199.73	-447.89	216.77	1288.03	0.00	0.00	0.00	-439.59	156.23	1703.33	-439.64	295.84	1703.07	-582.54	171.28	1684.38	-578.82	303.88	1669.60	587.98	-22.84	77.64	1188.01	-0.44	79.24	566.73
4.92000	-439.43	246.86	39.91	-488.53	252.18	50.45	-666.92	292.35	42.76	-648.89	290.61	102.60	-386.25	133.75	44.97	-426.18	134.81	68.25	-580.72	96.62	137.10	-555.54	94.22	188.40	-437.80	217.77	1287.43	0.00	0.00	0.00	-432.86	156.44	1702.87	-430.90	295.72	1703.12	-571.51	171.43	1683.50	-567.62	303.99	1669.33	589.58	-22.17	78.56	1188.33	-0.10	79.45	566.58
4.93000	-441.35	244.84	39.25	-484.53	253.92	51.46	-666.04	293.66	43.84	-648.75	290.20	103.01	-342.00	134.85	45.47	-385.46	134.82	65.42	-543.29	99.51	124.00	-521.18	96.36	177.05	-426.29	219.29	1286.55	0.00	0.00	0.00	-420.87	155.46	1702.24	-421.12	295.76	1702.68	-560.58	172.11	1682.42	-556.17	304.59	1668.73	590.66	-22.42	78.60	1188.61	0.29	79.45	566.81
4.94000	-391.69	367.65	111.95	-486.55	253.91	51.00	-666.24	292.71	43.85	-648.33	290.06	103.35	-300.28	135.24	46.34	-343.20	135.64	64.10	-504.98	100.74	111.85	-486.26	98.17	165.97	-414.50	220.70	1285.48	0.00	0.00	0.00	-409.23	155.23	1700.92	-409.22	295.18	1702.36	-549.40	171.56	1681.16	-544.93	304.36	1668.02	590.90	-22.74	78.62	1187.11	-0.19	79.03	567.01
4.95000	-392.04	358.50	105.34	-485.28	254.00	50.13	-665.30	294.11	44.77	-647.66	290.95	104.19	-255.66	135.25	49.07	-301.69	136.36	63.86	-465.33	101.01	100.53	-450.57	100.27	155.07	-404.47	221.26	1284.19	0.00	0.00	0.00	-400.39	155.46	1699.81	-396.87	295.04	1701.44	-538.48	171.99	1679.66	-533.76	303.82	1667.00	590.16	-22.43	78.41	1187.14	-0.50	79.18	566.97
4.96000	-434.19	247.54	38.19	-488.58	254.27	48.22	-665.37	293.63	45.18	-647.07	291.12	104.77	-213.17	136.22	53.20	-258.92	137.14	64.98	-425.47	102.07	89.74	-414.45	101.98	145.02	-393.45	221.66	1282.65	0.00	0.00	0.00	-385.61	155.72	1698.16	-387.16	295.20	1700.50	-527.34	172.23	1678.07	-522.44	303.49	1665.75	590.29	-22.17	78.55	1188.10	-0.53	79.42	566.36
4.97000	-428.36	249.72	39.13	-486.35	251.16	48.55	-665.53	292.50	45.27	-647.25	289.81	104.80	-167.55	137.27	59.86	-218.05	137.91	67.44	-384.96	102.08	80.34	-378.25	104.04	135.62	-381.54	222.79	1281.07	0.00	0.00	0.00	-374.57	155.33	1696.89	-373.74	294.71	1699.24	-515.86	171.96	1676.33	-511.26	303.30	1664.33	590.52	-22.31	78.64	1187.87	-0.02	79.50	567.21
4.98000	-438.89	248.92	37.33	-486.55	251.18	47.78	-664.95	293.22	46.35	-646.52	289.84	105.50	-127.90	137.78	66.64	-178.01	139.01	71.27	-344.48	101.92	72.30	-341.27	104.15	128.12	-370.83	223.37	1279.19	0.00	0.00	0.00	-364.59	155.68	1695.31	-364.23	294.38	1698.04	-504.63	172.56	1674.48	-500.10	302.67	1662.80	590.65	-22.36	78.53	1187.61	-0.28	79.25	568.04
4.99000	-436.81	249.49	37.52	-485.12	252.44	47.75	-664.84	293.10	47.02	-645.80	289.89	106.26	-87.45	138.05	74.94	-136.15	140.17	77.22	-304.10	102.35	65.68	-304.83	105.02	121.59	-360.55	223.86	1277.28	0.00	0.00	0.00	-354.62	155.76	1693.39	-354.66	294.30	1696.47	-493.40	173.08	1672.45	-488.62	302.47	1661.02	589.88	-22.77	78.31	1187.57	-0.51	79.02	567.28
5.00000	-439.47	249.43	36.24	-485.29	251.66	47.32	-664.87	292.56	47.58	-645.08	289.85	106.83	-48.30	140.59	84.99	-96.65	140.50	83.98	-264.18	102.31	61.09	-268.89	106.15	116.46	-348.93	224.71	1275.36	0.00	0.00	0.00	-342.95	155.16	1691.65	-340.91	293.53	1694.59	-481.87	172.46	1670.47	-477.33	301.62	1659.25	591.19	-22.09	78.65	1188.25	-0.65	79.27	567.10
5.01000	-438.32	248.75	36.85	-485.03	251.74	47.25	-664.48	292.27	48.44	-644.23	289.98	107.65	-11.06	141.66	95.86	-59.30	142.14	92.03	-225.55	102.77	58.02	-233.94	106.91	113.00	-337.32	224.80	1272.98	0.00	0.00	0.00	-331.54	154.10	1689.56	-328.81	292.95	1692.97	-470.21	172.33	1668.18	-465.65	301.30	1657.25	590.13	-21.62	78.51	1188.48	-0.30	79.44	567.31
5.02000	-438.10	249.39	36.18	-485.40	251.02	46.62	-663.94	292.36	49.40	-643.79	289.01	108.20	23.98	142.90	107.06	-23.95	143.60	100.87	-188.26	103.52	56.47	-200.06	108.20	110.74	-325.66	225.03	1270.85	0.00	0.00	0.00	-321.13	153.18	1687.63	-315.32	292.15	1691.14	-458.54	171.92	1666.02	-454.31	300.47	1655.31	589.75	-22.35	78.35	1186.97	-0.14	79.13	567.38
5.03000	-436.43	249.17	36.56	-483.03	251.01	46.80	-664.10	290.98	49.97	-642.55	289.53	109.43	56.22	144.15	118.90	10.29	144.97	110.52	-152.63	103.83	56.45	-167.32	109.02	109.88	-314.46	224.82	1268.60	0.00	0.00	0.00	-307.68	153.31	1685.47	-305.04	291.69	1689.39	-446.66	170.74	1663.61	-442.77	299.75	1653.19	590.31	-22.76	78.48	1187.60	-0.14	79.50	567.80
5.04000	-439.20	249.56	35.16	-485.36	253.29	46.23	-663.03	291.51	51.50	-641.57	289.87	110.81	85.81	145.31	130.68	40.59	146.42	119.22	-119.30	104.70	57.26	-136.73	109.67	110.17	-301.01	225.95	1266.24	0.00	0.00	0.00	-294.56	153.61	1683.40	-292.85	290.65	1687.51	-434.93	169.83	1661.21	-431.04	299.12	1651.09	590.27	-22.22	78.68	1188.20	-0.05	79.48	567.92
5.05000	-436.56	250.35	35.32	-485.46	252.86	45.41	-662.55	290.91	52.76	-640.80	288.49	111.58	112.59	146.09	141.53	68.55	149.62	128.86	-88.78	105.76	58.63	-108.48	110.89	110.89	-289.51	225.82	1263.87	0.00	0.00	0.00	-283.13	152.58	1681.11	-279.87	290.12	1685.51	-423.01	168.85	1658.91	-419.33	297.87	1648.95	591.25	-21.72	78.87	1187.57	0.08	79.43	567.81
5.06000	-439.26	250.71	34.05	-486.42	252.16	44.91	-661.55	291.28	54.70	-639.40	289.16	113.28	136.48	147.83	150.19	92.82	151.01	136.20	-61.60	107.34	59.91	-83.16	111.81	111.94	-277.63	225.16	1261.52	0.00	0.00	0.00	-271.34	151.27	1678.79	-269.50	288.99	1683.72	-410.93	166.83	1656.37	-407.58	296.47	1646.88	590.56	-22.03	78.64	1187.58	-0.27	79.35	567.23
5.07000	-437.30	250.50	34.01	-484.22	252.95	44.80	-661.15	290.29	56.41	-637.74	289.72	115.19	157.59	149.17	157.15	114.39	152.82	141.68	-37.38	108.86	60.70	-60.85	113.18	112.36	-266.57	224.88	1259.29	0.00	0.00	0.00	-261.45	150.25	1677.13	-261.31	287.66	1682.13	-398.90	165.31	1654.06	-395.75	295.23	1644.82	589.55	-22.61	78.05	1187.95	-0.28	79.11	568.03
5.08000	-439.52	250.66	32.88	-485.91	252.97	44.28	-660.34	289.84	58.27	-636.15	289.37	116.99	175.63	150.18	160.98	132.94	153.07	144.37	-17.08	110.26	60.50	-41.65	114.02	112.32	-254.83	225.49	1257.31	0.00	0.00	0.00	-246.70	148.79	1674.80	-249.03	286.00	1680.35	-386.85	163.62	1651.65	-383.94	293.68	1642.81	589.87	-22.64	78.45	1187.71	-0.31	79.08	568.26
5.09000	-436.59	253.74	33.65	-484.68	252.89	44.00	-659.49	289.66	60.52	-633.95	290.74	119.61	190.63	151.70	161.64	148.23	154.17	144.70	-1.10	111.35	59.43	-25.93	114.92	111.29	-241.21	224.99	1254.98	0.00	0.00	0.00	-239.29	148.21	1673.47	-236.79	284.63	1678.76	-374.89	162.07	1649.45	-372.15	291.67	1640.96	589.58	-22.47	78.34	1188.05	-0.25	79.43	566.86
5.10000	-434.39	252.29	33.46	-483.27	254.10	43.84	-658.30	289.85	63.51	-632.19	290.84	121.98	203.34	151.87	158.66	160.82	155.27	142.01	10.79	112.33	57.44	-13.59	116.90	108.91	-227.39	224.99	1253.06	0.00	0.00	0.00	-223.57	146.56	1671.34	-225.16	282.48	1677.35	-362.75	161.12	1647.38	-360.27	289.76	1639.20	591.33	-22.78	78.85	1187.63	-0.24	79.25	566.88
5.11000	-435.17	253.32	32.95	-480.85	253.23	43.97	-656.74	290.68	66.76	-629.86	291.79	124.81	213.72	152.61	152.34	170.93	156.09	136.73	19.13	113.29	54.93	-4.03	117.30	106.45	-214.52	224.28	1251.34	0.00	0.00	0.00	-214.13	144.58	1670.24	-212.16	280.38	1676.12	-350.56	159.08	1645.49	-348.24	287.84	1637.57	590.17	-22.74	78.64	1188.10	-0.23	79.40	567.09
5.12000	-433.17	252.91	33.03	-483.60	254.13	42.31	-654.57	292.74	70.92	-626.94	293.15	128.19	222.26	154.33	143.15	178.49	156.41	128.41	23.88	114.63	52.30	3.09	119.52	103.10	-204.55	222.67	1249.84	0.00	0.00	0.00	-199.31	142.07	1668.26	-200.28	278.52	1674.99	-338.28	156.73	1643.57	-336.24	285.71	1636.10	589.80	-22.63	78.52	1188.11	-0.72	79.43	568.81
5.13000	-434.43	252.76	32.64	-479.20	255.28	41.88	-653.28	291.41	74.02	-623.55	294.43	131.76	228.52	155.29	130.87	184.22	157.41	118.14	26.72	115.50	49.66	8.28	120.38	100.13	-192.60	221.61	1248.07	0.00	0.00	0.00	-186.35	140.37	1666.79	-188.75	276.16	1674.03	-325.97	154.78	1642.07	-324.42	283.36	1634.85	590.82	-22.55	79.06	1187.62	-0.60	79.31	568.56
5.14000	-436.43	250.51	31.34	-480.14	256.20	40.24	-650.87	292.44	78.77	-619.74	296.14	136.05	234.69	156.88	118.85	189.77	158.61	108.10	29.53	116.94	47.02	12.40	123.09	96.95	-180.59	220.71	1247.07	0.00	0.00	0.00	-176.52	138.30	1665.70	-176.07	273.75	1673.26	-313.41	151.18	1640.49	-312.45	280.75	1633.86	589.80	-22.91	78.42	1187.90	-0.64	79.30	568.23
5.15000	-435.92	250.77	30.98	-477.55	256.97	39.55	-648.16	292.76	83.65	-615.45	297.36	140.68	241.98	157.04	107.58	195.83	159.37	99.18	32.90	117.43	45.48	17.98	124.28	95.63	-168.01	219.56	1246.52	0.00	0.00	0.00	-160.54	136.21	1664.80	-164.63	271.08	1672.97	-301.08	148.56	1639.42	-300.41	278.25	1633.23	590.83	-22.50	78.65	1187.91	0.04	79.13	567.09
5.16000	-433.89	250.79	31.35	-475.92	256.86	38.99	-644.28	294.35	89.86	-610.62	298.41	145.82	248.27	158.08	96.04	205.54	160.48	92.42	35.89	116.91	44.90	24.47	124.40	94.97	-151.95	218.40	1246.69	0.00	0.00	0.00	-149.36	133.97	1664.92	-153.13	268.50	1673.19	-288.83	146.38	1638.97	-288.21	275.70	1633.13	589.88	-22.38	78.40	1187.22	0.09	78.95	567.57
5.17000	-435.01	253.06	31.86	-476.85	257.71	38.05	-639.97	294.96	96.29	-604.64	299.63	151.55	252.49	160.52	85.96	206.01	162.03	83.26	38.05	116.26	44.68	29.85	123.94	94.62	-139.54	217.03	1247.35	0.00	0.00	0.00	-136.57	131.02	1665.17	-139.26	265.86	1673.63	-276.56	143.51	1639.17	-275.89	272.95	1633.67	590.30	-22.57	78.58	1187.81	-0.16	79.23	568.42
5.18000	-434.40	252.74	31.77	-475.30	257.42	37.39	-634.56	295.47	103.79	-597.01	301.06	157.96	255.53	163.32	76.75	208.40	163.49	76.46	39.64	115.82	44.72	33.70	124.40	94.46	-125.53	215.35	1248.58	0.00	0.00	0.00	-125.50	128.35	1666.13	-128.53	263.49	1674.92	-264.32	141.28	1639.94	-263.74	269.98	1634.90	590.58	-22.25	78.63	1187.71	-0.04	79.41	567.95
5.19000	-436.12	252.77	31.63	-474.07	256.61	37.59	-627.29	296.90	112.49	-588.31	301.99	164.68	258.33	165.84	68.99	210.32	165.07	70.99	41.07	115.09	45.77	36.93	125.20	94.69	-111.64	213.85	1250.33	0.00	0.00	0.00	-113.25	126.25	1667.26	-116.82	260.90	1676.32	-252.12	138.67	1641.23	-251.53	267.25	1636.37	590.02	-22.63	78.43	1187.33	-0.34	79.26	568.39
5.20000	-435.39	253.22	32.20	-467.83	254.77	40.12	-618.30	297.82	122.20	-576.86	304.45	172.52	260.45	167.65	62.89	211.79	167.01	66.73	42.35	114.50	46.89	40.03	124.88	95.36	-100.12	212.43	1252.40	0.00	0.00	0.00	-101.89	123.40	1668.41	-104.57	258.16	1678.04	-239.80	135.98	1642.62	-239.20	264.77	1638.07	590.69	-22.48	78.67	1188.16	0.04	79.70	568.81
5.21000	-435.87	251.16	31.20	-464.58	253.07	42.28	-607.49	299.05	132.72	-563.73	305.42	179.80	262.08	168.80	58.32	213.13	168.00	63.91	43.14	114.51	47.52	42.28	125.55	95.26	-86.15	210.99	1254.65	0.00	0.00	0.00	-91.39	120.99	1670.15	-89.91	255.17	1679.74	-227.60	133.96	1644.11	-226.92	262.20	1639.80	589.48	-22.70	78.52	1188.10	0.30	79.49	568.06
5.22000	-435.85	251.46	30.41	-462.30	245.53	44.89	-594.71	300.22	144.16	-548.14	306.89	186.95	264.32	169.68	56.27	213.09	168.52	62.00	43.73	114.58	47.71	43.73	125.26	95.26	-70.00	210.08	1257.17	0.00	0.00	0.00	-78.38	117.21	1671.65	-79.90	252.41	1681.85	-215.12	130.98	1645.56	-214.86	259.26	1641.65	590.09	-22.50	78.62	1188.17	-0.14	79.48	568.10
5.23000	-433.25	251.80	29.05	-455.40	253.20	45.64	-580.31	302.17	156.65	-530.33	309.60	194.58	264.54	169.89	53.79	213.91	168.23	60.55	44.18	114.34	47.68	44.56	126.04	94.72	-58.16	208.62	1259.44	0.00	0.00	0.00	-64.60	114.69	1672.95	-66.87	249.79	1683.65	-202.97	129.38	1647.00	-202.80	256.56	1643.46	591.20	-21.77	78.87	1187.98	-0.05	79.19	567.94
5.24000	-429.08	255.09	28.64	-451.57	255.14	45.04	-564.20	303.78	170.25	-511.10	311.47	202.51	263.86	169.61	52.03	213.33	168.70	59.38	44.37	114.67	47.38	45.24	125.56	94.64	-44.20	207.43	1261.79	0.00	0.00	0.00	-52.16	112.23	1674.41	-55.12	247.91	1685.42	-190.46	126.08	1648.36	-190.70	254.53	1645.16	590.45	-22.24	78.74	1187.09	-0.71	78.89	569.28
5.25000	-423.86	256.82	26.62	-445.82	256.96	45.51	-546.53	307.34	185.28	-490.25	313.75	211.46	263.47	170.14	50.74	213.15	168.96	58.43	44.63	114.85	47.19	45.46	125.98	94.42	-30.48	206.57	1263.89	0.00	0.00	0.00	-40.19	110.44	1676.15	-43.65	245.57	1687.49	-178.16	123.20	1649.77	-178.65	252.13	1646.98	590.70	-21.59	78.86	1187.48	-0.72	79.04	568.47
5.26000	-417.45	257.85	23.70	-437.25	259.54	49.27	-526.41	309.07	201.00	-468.03	314.96	221.15	264.21	170.65	49.92	213.36	169.78	58.12	44.87	115.13	46.99	45.66	125.25	94.70	-17.80	204.83	1265.92	0.00	0.00	0.00	-28.18	108.27	1677.93	-30.63	243.34	1689.30	-166.06	122.29	1651.48	-166.44	250.34	1648.84	590.51	-21.33	78.70	1187.23	-0.28	79.20	567.16
5.27000	-404.26	257.63	16.07	-424.76	261.44	56.86	-503.42	309.43	214.98	-444.93	315.10	231.46	263.47	170.61	49.08	213.40	169.91	57.52	45.01	115.11	47.04	45.80	126.13	94.38	-9.51	204.10	1267.76	0.00	0.00	0.00	-15.11	106.59	1679.62	-19.87	241.62	1691.58	-153.81	120.23	1653.16	-154.44	247.86	1650.98	591.30	-21.97	78.75	1187.25	-0.70	79.23	568.29
5.28000	-386.69	261.13	25.15	-401.92	264.29	67.85	-480.43	308.38	226.68	-421.20	315.26	242.58	263.16	170.76	47.97	213.60	169.59	57.10	45.12	115.02	47.17	46.07	126.27	94.32	2.78	203.68	1269.65	0.00	0.00	0.00	-5.72	104.43	1682.04	-5.97	240.14	1693.86	-141.34	117.76	1654.95	-142.14	246.62	1653.14	590.51	-22.17	78.69	1187.25	-0.24	79.32	567.85
5.29000	-362.58	264.39	35.79	-379.03	267.13	78.12	-456.50	307.49	237.23	-397.13	315.36	254.15	262.90	170.69	47.70	213.21	169.64	56.63	45.20	114.95	47.20	46.32	125.79	94.60	12.92	203.65	1271.20	0.00	0.00	0.00	7.86	103.50	1683.98	4.60	238.35	1696.71	-129.01	116.72	1657.14	-130.01	245.27	1655.55	589.89	-22.46	78.66	1187.39	0.08	79.43	567.25
5.30000	-331.37	268.25	46.07	-350.26	270.45	89.31	-431.06	307.54	246.93	-370.96	317.40	265.66	263.44	170.54	47.51	212.71	169.46	56.21	45.21	115.04	47.20	46.35	125.95	94.71	23.82	203.00	1272.97	0.00	0.00	0.00	21.17	102.44	1686.29	16.57	237.10	1699.24	-116.55	114.98	1659.10	-117.91	243.62	1658.13	590.37	-22.28	78.65	1187.82	-0.21	79.41	567.46
5.31000	-305.84	270.33	54.91	-320.07	272.31	99.00	-404.46	306.79	254.72	-343.97	318.04	275.53	262.61	170.45	47.00	213.55	169.19	56.11	45.22	115.44	47.14	46.43	125.68	95.04	34.24	197.54	1274.40	0.00	0.00	0.00	33.18	100.86	1688.39	29.30	236.52	1701.72	-104.30	114.51	1661.34	-105.80	242.23	1660.83	590.16	-22.26	78.69	1187.59	-0.66	79.06	568.35
5.32000	-269.59	271.78	65.28	-290.55	273.93	107.88	-375.45	308.92	262.44	-315.93	318.65	284.37	262.61	170.06	46.64	213.31	169.03	56.00	45.25	115.32	47.30	46.38	125.36	95.42	35.73	199.48	1276.50	0.00	0.00	0.00	45.43	100.53	1690.57	42.75	235.83	1704.53	-91.95	113.49	1663.63	-93.69	241.04	1663.70	591.22	-22.08	79.13	1187.86	-0.21	79.26	566.92
5.33000	-239.53	272.18	73.32	-254.16	274.69	117.67	-346.43	309.79	268.51	-287.31	319.38	291.72	263.21	169.94	46.91	213.11	169.31	55.94	45.26	115.42	47.39	46.38	125.26	95.58	48.20	200.33	1279.25	0.00	0.00	0.00	57.87	99.85	1692.76	53.87	235.37	1707.36	-79.59	113.20	1666.05	-81.47	240.40	1666.50	591.07	-22.49	78.79	1187.40	-0.21	79.37	569.45
5.34000	-202.75	272.59	81.85	-220.58	274.36	125.45	-316.74	311.18	273.57	-258.36	318.86	297.13	262.64	170.14	46.77	213.42	168.99	55.71	45.21	115.37	47.50	46.44	124.75	96.03	68.39	205.66	1282.47	0.00	0.00	0.00	71.31	100.00	1695.03	67.24	234.91	1709.77	-67.16	112.51	1668.61	-69.44	240.14	1669.28	591.03	-22.41	78.84	1188.12	-0.06	79.50	569.42
5.35000	-172.69	272.32	88.38	-185.08	273.77	132.37	-286.81	312.36	277.17	-227.79	320.98	302.40	262.14	170.19	46.48	212.68	169.10	55.62	45.24	115.37	47.63	46.49	124.12	96.65	81.82	206.63	1285.21	0.00	0.00	0.00	80.61	99.98	1697.27	79.15	234.63	1712.15	-54.59	112.00	1671.20	-57.57	239.57	1672.08	590.09	-21.87	78.76	1187.27	0.16	79.44	567.65
5.36000	-130.76	272.24	96.32	-152.77	273.20	137.66	-256.51	312.85	279.10	-197.52	321.48	305.85	263.57	170.32	46.53	212.24	168.28	55.24	45.15	115.17	47.85	46.27	124.60	96.64	92.45	207.68	1287.61	0.00	0.00	0.00	91.78	99.70	1699.23	95.59	235.54	1713.96	-42.19	112.03	1673.84	-45.61	239.53	1674.72	590.05	-21.67	78.49	1187.44	0.09	79.54	568.00
5.37000	-93.04	272.81	102.83	-114.63	273.69	143.26	-224.80	313.69	280.05	-167.09	321.67	308.18	263.21	170.21	45.79	213.76	168.61	55.64	45.19	115.55	47.92	46.07	124.95	96.89	104.77	207.63	1290.00	0.00	0.00	0.00	105.52	100.72	1700.93	109.40	237.31	1716.44	-29.83	111.93	1676.29	-33.51	239.37	1677.18	590.02	-22.54	78.63	1187.71	-0.05	79.41	568.44
5.38000	-51.21	273.35	109.14	-75.64	273.97	148.33	-192.87	314.45	279.85	-136.46	321.22	309.51	263.03	170.36	45.49	213.54	167.86	55.31	45.26	115.64	48.16	46.17	124.03	97.62	114.33	207.32	1292.33	0.00	0.00	0.00	118.22	100.91	1702.50	121.99	238.59	1718.10	-17.68	112.30	1678.74	-21.46	239.64	1679.38	589.24	-22.70	78.46	1187.24	0.16	79.19	567.86
5.39000	-17.53	274.85	112.72	-36.87	275.19	152.29	-160.61	314.45	278.19	-104.88	321.65	310.02	263.17	170.98	45.53	213.89	168.13	55.38	45.34	115.62	48.42	45.88	124.82	97.64	126.91	207.12	1294.28	0.00	0.00	0.00	130.29	101.43	1704.00	134.16	239.98	1719.10	-5.39	112.41	1680.90	-9.47	240.10	1681.25	588.10	-22.18	77.91	1187.24	-0.21	79.02	568.14
5.40000	26.13	276.37	118.02	1.67	278.27	155.47	-127.87	313.86	275.21	-73.15	321.84	309.68	263.13	170.87	45.26	213.04	168.27	55.16	45.44	115.72	48.66	45.80	124.72	98.20	136.77	206.60	1295.92	0.00	0.00	0.00	143.28	101.91	1705.29	145.98	239.75	1720.14	6.68	112.52	1682.84	2.43	240.55	1682.80	590.49	-22.09	78.48	1187.06	-0.01	79.27	567.97
5.41000	67.13	279.84	121.99	40.53	279.35	158.09	-93.92	313.69	271.23	-40.99	322.29	308.38	263.18	170.66	45.38	214.46	167.63	55.35	45.51	115.98	48.86	45.96	125.25	98.42	145.64	205.69	1297.18	0.00	0.00	0.00	154.86	103.46	1706.41	157.93	240.51	1720.76	18.84	113.55	1684.56	14.11	240.87	1684.05	589.96	-22.16	78.42	1187.00	0.25	79.24	567.22
5.42000	112.51	281.48	125.31	78.96	281.40	159.89	-59.56	313.61	266.20	-9.04	320.86	305.45	263.46	170.21	45.60	214.08	167.60	55.20	45.55	116.17	49.12	45.87	125.32	98.79	157.06	204.66	1297.97	0.00	0.00	0.00	165.93	104.40	1707.43	169.81	242.09	1721.02	30.76	114.31	1686.00	25.82	241.42	1684.89	590.24	-22.24	78.42	1186.77	0.28	79.27	567.90
5.43000	150.33	285.59	130.30	122.22	282.39	162.75	-24.62	313.73	260.22	24.39	321.50	302.16	262.73	168.44	46.07	214.22	167.44	55.34	45.65	116.46	49.41	45.85	125.78	99.05	166.67	205.02	1298.55	0.00	0.00	0.00	179.37	104.67	1707.95	181.49	243.40	1721.03	42.57	114.49	1686.89	37.50	242.36	1685.28	589.51	-22.35	78.17	1186.90	-0.15	79.09	568.51
5.44000	194.57	290.13	134.66	162.95	284.28	164.89	10.86	313.95	253.61	57.92	322.58	298.08	263.03	168.47	46.55	214.37	167.43	55.50	45.73	116.71	49.68	45.95	126.36	99.21	178.11	204.61	1298.69	0.00	0.00	0.00	191.51	106.29	1708.52	193.27	244.47	1721.07	54.30	115.42	1687.60	49.11	242.80	1685.43	590.05	-22.17	78.39	1186.82	-0.03	79.26	567.07
5.45000	236.56	290.66	137.74	204.52	287.63	166.04	47.24	314.01	245.98	91.87	321.96	292.61	264.27	168.38	47.10	210.75	166.58	55.16	45.82	117.00	49.93	46.11	126.38	99.71	189.62	204.14	1298.64	0.00	0.00	0.00	203.78	107.77	1708.83	204.75	245.30	1720.79	65.89	116.25	1687.97	60.72	243.44	1685.23	590.67	-22.36	78.74	1187.06	-0.28	79.16	566.64
5.46000	278.54	292.52	141.02	245.91	289.51	167.24	84.02	314.98	238.16	125.92	322.69	286.81	260.60	168.57	47.73	212.01	166.10	55.75	45.89	117.34	50.16	46.08	126.68	100.07	201.55	203.57	1298.08	0.00	0.00	0.00	214.65	108.64	1709.14	216.33	246.84	1720.24	77.72	117.43	1688.05	72.09	244.02	1684.71	590.42	-22.33	78.56	1187.44	-0.04	79.28	567.14
5.47000	323.08	294.51	145.26	287.76	291.09	168.30	121.73	317.24	230.08	161.03	323.83	280.51	259.75	167.86	47.64	214.32	165.46	56.46	46.00	117.54	50.45	46.32	126.12	100.89	211.81	203.50	1297.30	0.00	0.00	0.00	224.72	109.52	1709.25	227.53	247.03	1719.82	89.52	117.82	1687.66	83.47	244.75	1683.92	589.46	-22.35	78.35	1187.12	-0.20	79.23	567.00
5.48000	364.93	296.33	148.81	330.94	292.53	170.18	160.10	319.21	221.49	196.28	325.45	273.84	262.81	167.43	48.46	218.42	164.50	57.56	45.99	117.96	50.69	46.49	127.44	100.98	222.54	202.36	1296.13	0.00	0.00	0.00	236.96	111.28	1708.92	239.03	248.63	1718.86	101.31	119.06	1687.06	94.98	245.28	1682.90	589.37	-22.69	78.44	1186.87	-0.18	78.91	567.73
5.49000	408.41	298.12	153.27	375.14	294.06	172.48	199.11	321.13	212.55	232.19	325.44	266.32	260.53	166.71	47.91	217.26	166.08	56.18	46.10	118.73	50.81	46.64	128.21	101.17	233.49	202.52	1294.94	0.00	0.00	0.00	247.24	111.54	1708.37	250.56	249.68	1717.87	113.06	120.08	1686.12	106.60	246.11	1681.63	590.48	-22.29	78.68	1187.95	-0.11	79.27	567.57
5.50000	451.21	299.85	158.06	414.46	295.72	173.54	238.53	322.83	203.57	268.11	326.35	258.77	265.68	167.72	46.75	217.09	165.57	55.80	46.24	118.87	51.23	47.07	128.18	101.78	244.68	202.93	1293.50	0.00	0.00	0.00	260.94	112.72	1707.44	262.26	250.71	1716.67	124.77	121.52	1685.02	118.37	247.13	1680.17	590.53	-22.72	78.63	1188.20	-1.00	79.34	567.80
5.51000	493.72	301.45	163.37	455.09	298.20	175.57	278.14	325.47	194.92	304.69	326.90	251.17	266.06	167.46	46.26	217.43	165.53	55.49	46.39	118.98	51.66	47.43	128.08	102.40	254.47	203.09	1291.64	0.00	0.00	0.00	274.87	113.43	1706.39	273.98	251.88	1715.42	136.56	121.72	1683.64	130.08	247.81	1678.62	591.41	-22.94	78.74	1187.38	-0.62	79.19	568.08
5.52000	534.89	302.89	169.21	497.71	299.16	178.41	318.71	327.08	186.15	341.55	328.93	244.14	266.73	167.05	45.85	215.88	165.15	54.82	46.50	119.74	51.80	47.83	128.56	102.78	264.89	202.41	1289.70	0.00	0.00	0.00	283.87	114.91	1705.60	285.54	253.07	1713.95	148.18	122.46	1682.27	141.74	249.09	1676.87	591.13	-22.97	78.70	1187.17	-0.83	79.02	569.29
5.53000	577.83	304.03	175.77	537.47	300.48	180.67	359.59	329.92	178.21	378.54	330.81	237.27	265.22	166.35	44.60	215.75	163.95	54.69	46.70	119.95	52.16	48.37	128.49	103.43	277.24	202.49	1287.71	0.00	0.00	0.00	297.09	116.32	1704.12	297.16	253.46	1712.50	160.04	123.41	1680.78	153.42	250.02	1675.17	587.89	-23.12	77.82	1187.54	0.20	79.27	569.90
5.54000	617.44	304.58	182.00	580.20	301.94	184.27	400.09	331.70	170.62	415.35	332.96	230.89	265.71	166.92	44.40	215.83	165.64	53.58	46.94	120.03	52.64	49.09	129.07	103.91	286.61	202.36	1285.63	0.00	0.00	0.00	307.78	116.67	1702.94	308.86	254.62	1710.95	171.65	125.34	1679.29	165.25	250.99	1673.47	588.90	-22.74	78.40	1187.59	-0.03	79.31	568.15
5.55000	655.10	305.49	187.88	617.85	301.05	187.48	440.69	334.43	164.18	452.66	335.27	225.32	266.82	167.01	44.02	216.10	165.69	53.30	47.14	120.17	53.14	49.55	129.64	104.40	297.47	201.83	1283.82	0.00	0.00	0.00	320.55	118.09	1701.63	320.64	255.83	1709.28	183.29	126.70	1677.89	176.97	251.93	1671.73	588.51	-23.23	78.50	1187.09	-0.07	79.43	567.11
5.56000	698.26	304.96	193.94	657.08	303.11	190.52	481.27	336.92	158.62	489.53	338.52	220.84	266.25	166.96	43.42	217.13	166.04	53.10	47.42	120.41	53.68	50.41	128.82	105.48	307.10	202.33	1281.87	0.00	0.00	0.00	329.38	118.98	1700.59	332.41	257.34	1707.51	194.98	127.87	1676.38	188.77	252.92	1669.94	587.60	-23.01	78.17	1187.02	-0.49	79.25	567.53
5.57000	735.91	305.68	200.16	693.38	304.06	193.89	520.39	338.91	153.97	525.48	340.32	216.76	266.25	166.84	42.67	217.51	165.73	52.99	47.74	120.53	54.43	51.45	127.93	106.71	311.14	199.49	1279.88	0.00	0.00	0.00	342.06	121.16	1699.36	344.10	257.79	1705.96	206.78	129.43	1675.00	200.63	254.00	1668.14	586.44	-22.75	77.84	1186.81	-0.80	79.04	566.89
5.58000	769.70	307.05	206.15	731.65	305.72	198.64	558.11	342.54	151.17	560.06	343.22	214.14	266.93	166.73	42.45	218.37	165.03	52.79	48.12	121.15	55.17	52.43	127.78	107.83	320.67	198.96	1278.17	0.00	0.00	0.00	353.95	122.73	1698.08	355.90	259.95	1704.19	218.58	130.34	1673.41	212.44	255.51	1666.21	588.31	-22.39	78.50	1187.63	-1.01	79.23	566.93
5.59000	803.57	308.44	214.78	769.65	307.06	206.10	594.42	344.44	148.64	593.10	345.04	212.13	266.54	166.91	41.49	218.19	164.87	52.08	48.52	121.35	56.19	53.26	128.92	108.71	330.13	199.22	1276.52	0.00	0.00	0.00	366.44	124.48	1696.94	367.66	261.49	1702.50	230.41	131.67	1671.92	224.25	257.12	1664.28	588.05	-22.82	78.49	1187.25	-0.60	79.11	567.58
5.60000	834.42	311.80	223.86	797.47	310.56	209.01	628.52	346.62	147.28	623.79	347.01	210.99	266.13	166.73	40.67	218.72	164.53	52.03	48.99	121.76	57.32	54.21	128.60	110.28	341.95	199.91	1274.89	0.00	0.00	0.00	377.74	126.15	1695.85	379.43	263.87	1700.81	242.48	133.58	1670.48	236.16	258.40	1662.45	589.52	-23.04	78.35	1187.57	-0.43	79.42	567.58
5.61000	861.09	315.36	233.07	823.24	312.76	217.62	659.44	348.33	146.79	651.75	348.53	210.43	267.46	166.46	40.16	218.82	164.27	51.75	49.56	121.48	58.97	55.39	128.47	111.93	354.75	200.58	1273.33	0.00	0.00	0.00	391.40	127.87	1694.56	391.42	264.80	1699.33	254.70	134.74	1669.01	248.20	260.18	1660.59	590.18	-22.81	78.55	1187.39	-0.26	79.45	568.21
5.62000	887.54	319.41	241.97	851.15	317.21	223.45	687.38	350.64	147.50	676.97	349.70	210.26	267.94	166.53	39.93	220.54	164.20	51.66	50.16	122.34	60.40	56.62	128.53	113.77	366.12	201.61	1271.84	0.00	0.00	0.00	403.24	129.79	1693.44	403.70	266.64	1697.88	266.87	136.91	1667.56	260.46	261.62	1658.86	590.78	-22.76	78.87	1187.67	-0.31	79.24	567.78
5.63000	910.59	322.72	249.78	873.97	318.92	229.64	712.66	352.89	148.24	699.58	351.83	210.71	268.26	166.41	39.20	220.73	164.54	51.22	50.91	122.80	62.29	57.87	128.95	115.74	377.41	202.09	1270.50	0.00	0.00	0.00	412.01	131.97	1693.06	416.09	268.66	1696.45	279.06	139.43	1666.38	272.89	263.79	1657.24	589.75	-22.21	78.58	1187.24	-0.53	78.95	567.40
5.64000	930.10	325.69	255.22	894.17	323.47	234.28	734.95	354.52	148.85	720.33	351.91	210.58	269.23	166.09	38.71	221.49	164.17	50.91	51.77	123.68	64.33	59.33	129.89	117.64	389.24	203.54	1269.21	0.00	0.00	0.00	425.01	134.02	1692.34	428.36	271.66	1695.09	291.23	141.78	1665.26	285.29	266.10	1655.74	590.31	-22.28	78.29	1187.31	-0.57	78.83	568.05
5.65000	946.92	327.74	258.61	911.77	323.45	236.69	754.03	356.90	149.27	738.39	354.00	210.72	269.63	165.52	38.12	222.28	163.95	50.67	52.69	124.30	66.77	60.95	130.16	120.24	401.34	204.65	1268.21	0.00	0.00	0.00	437.00	136.67	1691.81	440.93	274.10	1694.15	303.56	144.44	1664.52	297.85	268.59	1654.49	590.44	-22.75	78.44	1187.00	-0.22	79.08	566.83
5.66000	961.47	329.71	259.57	927.10	325.93	237.39	769.86	358.49	148.83	753.95	355.07	210.09	269.11	165.72	37.19	221.14	163.97	49.80	53.86	124.42	69.80	62.80	130.48	123.16	422.04	208.08	1267.39	0.00	0.00	0.00	446.01	138.36	1691.77	453.44	276.11	1693.50	315.94	147.45	1663.94	310.38	271.49	1653.41	589.44	-23.32	77.95	1187.02	-0.22	79.38	567.54
5.67000	974.84	330.50	258.66	939.55	325.95	236.90	782.94	359.83	147.51	766.94	356.77	208.96	269.23	165.20	36.46	221.83	164.01	49.58	55.20	125.15	72.88	64.97	130.61	126.32	436.24	209.99	1267.05	0.00	0.00	0.00	463.11	141.13	1691.32	465.89	279.03	1692.90	328.24	149.47	1663.37	322.95	274.12	1652.60	589.40	-22.93	77.98	1188.88	-0.21	79.66	567.35
5.68000	985.79	330.21	255.94	950.43	326.52	233.97	793.48	360.26	145.16	777.80	357.10	206.75	270.73	165.13	36.50	223.68	164.16	49.72	56.81	125.97	76.18	67.30	130.57	129.81	448.22	211.03	1266.78	0.00	0.00	0.00	474.17	143.95	1691.61	478.59	281.20	1692.70	340.65	153.29	1663.30	335.75	277.06	1651.95	590.49	-22.61	78.41	1187.84	-0.25	79.24	567.55
5.69000	993.62	327.67	251.81	959.23	325.70	229.96	801.82	360.54	141.78	786.57	358.07	204.02	270.04	165.03	35.87	224.21	164.24	49.14	58.60	126.20	79.97	70.25	129.58	133.95	461.05	212.25	1266.89	0.00	0.00	0.00	486.47	148.44	1692.12	491.21	284.90	1692.58	353.11	156.49	1663.23	348.65	280.43	1651.44	589.63	-22.77	78.42	1187.91	-0.09	79.33	568.05
5.70000	1000.06	326.13	245.54	965.67	322.34	224.77	807.84	361.13	138.03	793.23	358.50	200.58	270.87	165.02	35.42	224.50	163.73	48.42	60.68	125.78	84.28	73.53	128.41	138.38	475.09	212.86	1267.26	0.00	0.00	0.00	499.62	151.09	1693.01	504.03	287.57	1692.96	365.77	160.29	1663.53	361.45	283.56	1651.26	589.47	-22.61	78.41	1187.64	-0.02	79.38	567.90
5.71000	1006.57	324.10	238.02	970.68	321.52	217.25	811.68	361.46	133.79	798.06	359.49	196.96	272.14	164.81	35.40	224.86	163.66	48.02	63.19	125.49	88.73	77.20	128.16	142.61	488.37	214.10	1267.87	0.00	0.00	0.00	512.47	154.34	1693.90	517.00	291.29	1693.36	378.49	163.86	1663.83	374.35	286.99	1651.20	590.19	-22.67	78.53	1188.27	-0.56	79.20	568.16
5.72000	1009.41	320.87	229.48	973.88	320.89	209.18	813.87	361.80	129.23	801.46	359.19	192.63	270.80	164.76	35.06	226.32	163.06	47.95	65.98	124.59	93.59	81.25	126.80	147.54	502.70	215.50	1268.97	0.00	0.00	0.00	524.45	158.44	1695.39	529.92	294.95	1694.22	391.41	167.47	1664.39	387.56	291.03	1651.32	590.73	-22.78	78.73	1188.16	-0.46	79.46	567.90
5.73000	1011.62	318.96	219.23	975.39	318.09	201.03	814.56	362.00	125.54	803.44	359.22	188.39	271.72	164.98	34.85	226.33	162.23	47.30	69.15	123.93	98.75	85.98	125.53	152.70	518.52	217.27	1270.21	0.00	0.00	0.00	539.74	162.38	1696.87	543.15	298.72	1695.20	404.45	172.17	1665.23	401.05	295.06	1651.62	590.22	-22.59	78.78	1187.03	-0.75	79.23	567.60
5.74000	1014.24	317.64	210.33	978.53	317.58	192.67	817.10	359.45	124.32	804.97	358.92	184.69	271.35	164.96	34.76	227.95	162.03	46.80	72.95	122.85	104.29	91.53	123.99	158.12	531.96	220.26	1271.55	0.00	0.00	0.00	553.23	165.71	1698.62	556.51	302.79	1696.52	417.73	175.54	1666.10	414.75	298.83	1652.21	589.15	-22.27	78.66	1187.93	-0.60	79.63	567.49
5.75000	1019.51	317.02	203.49	983.17	318.91	187.15	820.38	357.60	123.23	809.10	358.05	182.31	272.21	164.83	34.76	228.00	162.32	45.64	77.39	121.78	110.17	97.76	122.08	163.89	545.71	221.48	1273.35	0.00	0.00	0.00	563.88	169.04	1701.04	570.06	306.70	1698.09	431.02	179.98	1667.36	428.46	302.77	1653.04	589.91	-22.55	78.54	1188.66	-0.41	79.90	568.67
5.76000	1025.36	318.37	196.27	989.87	318.74	180.53	824.39	357.09	122.44	815.85	357.11	181.02	271.59	165.35	34.33	230.86	161.29	46.11	82.53	120.29	116.51	105.02	120.36	169.70	561.70	224.72	1275.24	0.00	0.00	0.00	576.03	173.74	1703.68	583.63	310.77	1700.10	444.25	184.25	1668.88	442.17	307.06	1654.11	589.80	-23.16	78.29	1188.97	-0.57	79.96	567.36
5.77000	1030.44	318.47	187.11	996.18	319.29	173.02	827.71	357.25	122.00	823.10	357.28	179.97	271.32	164.94	34.54	231.01	159.19	46.48	88.49	118.59	123.31	113.08	118.49	175.80	576.10	226.93	1277.70	0.00	0.00	0.00	588.87	177.17	1706.43	597.16	314.40	1702.36	457.47	189.03	1670.79	455.97	311.61	1655.54	589.70	-23.12	78.12	1188.62	-0.93	79.70	566.83
5.78000	1036.23	317.65	177.70	1000.42	318.73	165.65	829.78	358.21	121.37	828.38	357.67	178.88	271.75	165.22	34.76	232.36	159.40	46.58	95.35	118.17	129.93	122.28	116.67	182.13	592.04	229.88	1280.20	0.00	0.00	0.00	599.50	180.82	1709.39	610.60	318.18	1704.95	470.83	193.75	1672.98	469.82	315.88	1657.34	590.01	-22.64	78.58	1187.99	-0.55	79.66	568.28
5.79000	1038.88	316.25	170.49	1000.04	314.72	162.23	830.89	359.13	120.42	831.78	358.56	178.36	271.54	165.03	34.85	235.16	159.81	47.30	103.27	116.95	137.21	132.47	115.24	188.31	602.42	230.88	1283.59	0.00	0.00	0.00	614.32	185.19	1712.26	624.01	322.55	1707.56	484.03	198.13	1675.31	483.64	319.79	1659.45	589.83	-22.49	78.81	1187.45	-0.78	79.74	568.12
5.80000	1041.71	315.38	164.27	1001.70	314.68	157.76	831.55	360.10	119.58	834.92	358.59	178.22	271.53	165.19	34.91	236.33	159.88	47.63	112.00	116.29	144.56	143.85	113.61	194.45	614.83	233.53	1286.81	0.00	0.00	0.00	628.21	188.93	1715.54	637.44	326.02	1710.38	497.12	202.10	1677.83	497.43	324.08	1661.62	589.57	-22.58	78.57	1187.37	-1.22	79.58	567.83
5.81000	1044.11	315.40	158.49	1004.46	314.55	154.13	831.54	362.29	118.89	837.54	359.45	178.51	271.67	164.92	34.86	238.62	160.29	48.54	121.68	115.87	152.21	155.95	112.62	200.32	629.05	236.42	1290.09	0.00	0.00	0.00	642.02	192.75	1718.37	650.85	330.46	1713.11	510.37	206.37	1680.43	511.17	328.28	1663.92	589.27	-22.62	78.52	1188.25	-1.33	79.70	567.65
5.82000	1046.65	316.29	152.67	1006.14	315.58	149.55	832.24	363.20	118.23	840.28	359.80	178.28	273.28	164.87	34.89	240.36	159.78	49.02	132.32	114.66	160.83	168.81	110.87	206.79	644.38	240.00	1293.41	0.00	0.00	0.00	655.04	196.94	1721.42	664.47	333.97	1715.87	523.43	210.40	1683.06	524.77	332.21	1666.42	589.28	-22.75	78.27	1188.85	-1.20	79.99	567.52
5.83000	1051.00	316.00	148.16	1008.92	316.56	146.04	834.01	363.92	118.94	842.98	360.00	177.75	274.54	164.56	34.23	246.13	159.34	50.84	143.70	113.34	170.17	182.13	110.30	213.39	658.16	243.31	1296.82	0.00	0.00	0.00	667.69	200.43	1724.44	677.94	337.21	1718.60	536.50	213.24	1685.66	538.44	335.88	1668.98	590.11	-22.28	78.51	1188.13	0.25	80.00	568.24
5.84000	1051.85	316.17	143.76	1010.61	316.21	143.41	835.12	363.83	118.86	845.12	360.23	177.23	277.62	164.47	33.75	250.64	159.40	52.78	156.07	112.61	180.02	196.42	109.92	220.37	673.06	246.87	1300.07	0.00	0.00	0.00	680.40	203.20	1727.16	691.56	340.48	1721.19	549.78	217.00	1688.34	552.05	339.41	1671.58	589.83	-22.19	78.62	1187.57	0.19	79.84	567.92
5.85000	1051.78	316.03	139.80	1010.57	315.41	140.84	835.57	363.85	118.37	846.51	360.54	176.95	280.27	164.08	32.65	257.34	161.44	56.78	169.54	111.88	190.66	211.87	110.40	227.38	687.69	250.79	1303.20	0.00	0.00	0.00	691.49	206.42	1729.95	704.94	344.09	1723.63	562.99	221.48	1690.97	565.51	342.87	1674.08	589.18	-22.40	78.43	1187.34	-0.25	79.64	567.19
5.86000	1053.65	315.02	138.07	1011.48	314.70	139.64	835.80	363.68	117.68	847.87	360.48	176.60	285.43	163.08	30.69	263.25	156.58	58.66	184.40	112.46	201.70	228.20	111.42	234.94	702.74	254.18	1306.16	0.00	0.00	0.00	705.25	209.87	1732.51	708.62	344.91	1727.23	575.89	223.54	1693.30	578.71	346.27	1676.51	588.76	-22.25	78.41	1187.95	-0.42	79.87	567.27
5.87000	1053.97	315.26	135.95	1010.70	315.11	138.62	835.80	363.68	117.35	848.79	360.49	176.37	290.27	161.89	29.00	272.78	156.10	65.31	200.70	112.49	213.66	245.41	113.33	243.28	714.24	257.48	1308.76	0.00	0.00	0.00	719.76	212.51	1734.83	728.80	349.15	1729.11	588.91	226.42	1695.67	591.66	349.09	1679.01	588.60	-22.05	78.29	1188.40	-0.38	80.09	567.23
5.88000	1054.49	315.47	134.75	1010.47	315.00	137.79	836.00	363.71	117.35	849.27	360.93	176.36	299.68	158.83	29.00	287.36	155.89	74.33	218.23	113.90	224.93	263.56	115.78	252.38	728.40	261.08	1311.43	0.00	0.00	0.00	731.18	215.01	1737.65	743.71	352.16	1731.63	601.60	229.28	1697.96	604.41	351.98	1681.45	588.43	-22.45	78.34	1188.60	-0.32	80.26	568.18
5.89000	1055.00	315.27	133.60	1010.22	314.72	137.29	836.20	363.08	116.98	849.72	361.03	176.26	312.93	158.70	38.07	299.75	155.43	82.85	235.75	116.97	235.79	281.93	118.19	261.93	742.58	263.70	1313.84	0.00	0.00	0.00	743.47	218.26	1740.48	756.10	355.11	1734.27	614.23	231.95	1700.42	616.91	354.80	1683.88	589.80	-22.41	78.67	1188.14	0.17	80.34	568.39
5.90000	1055.53	315.32	132.47	1010.78	314.27	137.05	836.27	363.99	117.35	849.91	361.18	176.19	330.81	157.07	48.06	316.47	154.91	92.97	253.89	120.71	246.79	300.59	120.98	271.97	752.81	266.01	1316.57	0.00	0.00	0.00	755.85	220.44	1742.99	768.38	357.44	1737.07	626.64	233.93	1702.88	629.26	357.08	1686.39	590.20	-22.88	78.85	1187.28	0.14	80.05	567.60
5.91000	1055.44	315.72	131.23	1010.95	314.02	137.02	836.26	363.68	117.21	850.06	361.05	176.03	350.65	156.72	59.20	335.70	155.30	103.73	273.32	123.40	257.64	319.95	123.85	282.25	766.64	268.05	1319.04	0.00	0.00	0.00	767.07	222.88	1746.11	780.62	359.80	1739.82	638.92	235.59	1705.38	641.47	359.30	1688.98	591.31	-22.46	78.98	1187.73	0.04	79.92	567.60
5.92000	1055.69	315.59	130.52	1010.61	314.97	136.79	836.31	363.94	117.32	850.18	361.44	176.17	372.72	157.68	69.11	355.19	156.28	113.94	293.64	125.53	268.21	340.26	125.87	292.76	779.49	269.58	1321.70	0.00	0.00	0.00	781.93	225.36	1748.96	792.65	361.44	1742.66	651.00	238.11	1708.16	653.62	361.22	1691.71	589.32	-22.63	78.49	1188.30	-0.84	79.72	568.02
5.93000	1055.13	315.72	129.14	1011.65	314.41	136.36	836.21	363.98	117.48	850.36	361.13	176.19	393.94	158.01	78.92	375.47	158.01	123.55	314.83	127.92	277.81	361.51	129.39	302.32	790.22	270.61	1324.70	0.00	0.00	0.00	794.37	227.39	1751.85	804.75	363.33	1745.55	662.84	239.40	1711.13	665.67	362.95	1694.64	588.78	-22.68	78.22	1187.77	-0.23	79.79	568.23
5.94000	1054.97	315.75	128.46	1009.29	315.22	135.70	836.20	363.22	117.26	850.46	361.14	176.25	414.71	158.93	89.63	398.29	160.46	133.35	336.52	130.38	286.55	383.58	132.07	311.38	802.45	271.65	1327.64	0.00	0.00	0.00	806.29	229.37	1755.08	816.90	364.80	1748.56	674.65	240.70	1714.33	677.70	364.93	1697.73	589.71	-22.40	78.81	1187.13	0.20	79.76	568.40
5.95000	1054.64	315.35	128.11	1009.84	315.30	135.81	835.86	364.61	117.80	850.54	361.28	176.34	442.38	166.60	96.86	420.81	162.93	142.21	358.67	132.34	294.60	406.26	133.71	320.00	814.22	272.39	1331.06	0.00	0.00	0.00	817.75	231.71	1758.46	829.16	366.47	1751.57	686.38	242.56	1718.01	689.63	366.74	1701.08	589.69	-22.51	78.90	1187.99	0.28	80.13	567.11
5.96000	1054.11	315.22	127.46	1010.44	314.67	135.53	835.92	363.39	117.43	850.58	361.30	176.43	462.01	165.64	107.36	445.65	166.25	150.80	381.63	134.75	301.59	429.98	136.02	327.53	824.59	272.78	1334.69	0.00	0.00	0.00	829.62	233.50	1761.50	841.24	367.45	1754.57	698.00	243.88	1721.81	701.48	368.25	1704.69	589.07	-22.76	78.64	1188.57	0.01	80.34	567.39
5.97000	1054.38	315.15	127.46	1011.21	314.89	135.37	835.91	363.59	117.59	850.49	362.04	176.80	486.68	169.05	115.10	471.41	169.46	158.92	405.43	136.58	307.81	454.05	138.36	334.33	837.95	273.45	1338.29	0.00	0.00	0.00	840.92	234.25	1764.58	853.01	368.94	1757.48	709.41	245.66	1725.65	713.09	369.21	1708.54	588.82	-22.56	78.66	1187.99	-0.33	80.00	566.82
5.98000	1054.30	315.88	126.88	1009.87	315.73	134.90	835.70	363.66	117.74	850.54	361.52	176.78	514.51	172.92	122.80	497.61	173.07	166.20	430.13	138.37	313.05	478.39	140.79	340.24	847.41	274.19	1342.09	0.00	0.00	0.00	850.71	235.45	1767.72	864.65	369.77	1760.42	720.95	247.18	1729.43	724.50	370.61	1712.37	589.68	-22.47	79.02	1187.79	-0.08	80.19	567.28
5.99000	1053.90	315.71	126.91	1009.73	315.49	135.02	835.68	364.21	118.04	850.41	362.26	177.17	546.05	178.48	130.48	524.09	176.26	172.60	455.43	140.43	317.30	502.83	142.00	345.73	859.76	274.79	1345.86	0.00	0.00	0.00	862.34	236.36	1770.57	876.11	370.37	1763.38	732.30	248.75	1733.21	735.70	371.45	1716.21	589.78	-22.58	78.93	1188.05	-0.08	80.14	567.14
6.00000	1053.64	315.63	126.54	1009.81	315.25	134.96	835.59	363.67	117.92	850.58	361.54	176.94	573.22	180.78	135.58	553.58	179.39	178.71	480.85	142.27	320.57	527.60	144.60	349.84	869.89	275.61	1349.74	0.00	0.00	0.00	872.15	236.18	1773.22	887.47	370.49	1766.25	743.46	248.98	1736.60	746.72	372.43	1719.90	585.65	-22.71	78.04	1187.88	-0.60	80.08	567.18
6.01000	1053.25	315.50	126.53	1009.19	316.54	134.43	835.56	363.82	118.09	850.49	362.13	177.36	603.96	183.71	141.28	582.20	182.08	183.76	506.34	144.16	322.73	552.62	146.07	353.22	879.05	276.34	1353.24	0.00	0.00	0.00	883.89	237.57	1775.68	892.47	369.32	1770.26	754.63	250.09	1739.83	757.57	373.18	1723.46	584.99	-23.04	77.78	1188.17	0.01	80.04	568.17
6.02000	1053.22	316.00	126.17	1010.39	316.03	134.51	835.55	364.32	118.39	850.59	361.95	177.52	636.63	187.27	146.70	611.96	184.54	187.70	532.37	146.29	323.71	578.41	148.42	355.14	889.86	277.10	1356.35	0.00	0.00	0.00	895.98	238.04	1777.87	899.03	368.50	1773.56	765.57	250.33	1742.68	768.37	373.78	1726.79	586.01	-22.99	77.95	1188.07	0.02	80.00	567.40
6.03000	1053.46	316.06	125.91	1010.47	315.61	134.87	835.62	363.90	118.48	850.61	362.04	177.72	666.37	188.87	149.38	643.03	186.69	190.93	558.89	148.42	323.52	604.55	150.89	356.09	900.51	277.43	1359.31	0.00	0.00	0.00	907.13	237.09	1779.75	909.62	368.76	1776.07	776.28	250.06	1745.04	779.14	374.03	1729.90	587.74	-22.73	77.91	1187.55	-0.37	80.13	566.85
6.04000	1053.95	316.08	125.71	1008.94	315.62	134.16	835.77	363.14	118.49	850.61	362.15	177.98	700.18	191.68	152.96	675.83	188.50	193.46	586.19	150.43	322.19	630.85	153.29	355.84	910.61	278.27	1361.96	0.00	0.00	0.00	918.75	237.42	1781.35	920.31	368.71	1778.47	786.91	251.20	1747.35	789.85	374.18	1732.69	589.49	-22.04	78.44	1187.56	-0.61	79.99	567.56
6.05000	1052.26	316.69	124.49	1009.58	316.55	133.46	835.83	363.16	118.83	850.85	361.34	178.03	733.00	191.99	154.59	705.75	190.41	194.26	614.11	152.43	319.73	657.24	155.84	354.53	920.78	279.04	1364.36	0.00	0.00	0.00	929.08	238.61	1782.99	931.00	368.47	1780.72	797.67	251.92	1749.34	800.45	374.41	1735.14	590.22	-22.24	78.69	1188.56	-0.76	80.38	566.17
6.06000	1054.16	316.32	124.68	1008.76	316.40	132.62	835.79	363.37	119.36	850.91	361.76	178.44	766.85	193.23	155.90	738.50	192.17	194.84	641.84	153.85	316.30	683.86	157.59	352.25	932.54	279.93	1366.23	0.00	0.00	0.00	938.53	237.83	1784.46	950.84	370.56	1780.94	808.34	252.21	1750.77	811.20	374.32	1737.34	589.06	-22.08	78.63	1188.03	-0.79	80.13	566.02
6.07000	1054.57	316.04	124.23	1011.39	316.32	132.93	835.91	362.84	119.50	851.21	361.20	178.50	800.57	195.04	156.95	772.64	193.74	195.12	669.96	155.19	311.83	711.01	159.76	348.81	942.78	280.92	1367.92	0.00	0.00	0.00	947.84	237.73	1785.50	963.93	370.29	1782.36	818.74	251.95	1751.90	821.91	374.47	1739.12	589.12	-22.34	78.38	1188.11	-0.91	80.18	566.60
6.08000	1055.13	316.26	123.41	1010.16	315.06	132.12	835.72	363.03	120.04	851.48	360.86	178.71	832.62	195.81	157.56	806.52	195.38	194.44	698.60	156.19	306.46	738.75	161.89	344.32	953.40	281.67	1369.18	0.00	0.00	0.00	960.74	237.56	1785.97	974.72	369.89	1783.81	829.42	251.97	1752.75	832.71	374.57	1740.61	589.34	-22.30	78.55	1188.53	-0.63	80.04	567.25
6.09000	1054.98	315.67	123.05	1008.62	314.62	131.43	835.75	363.20	120.39	851.95	360.52	178.80	867.94	197.09	157.75	839.27	196.96	193.00	728.09	157.62	299.93	767.03	163.83	338.83	963.52	282.41	1370.31	0.00	0.00	0.00	971.59	237.96	1786.65	985.63	369.54	1784.89	840.02	252.05	1753.28	843.59	374.44	1741.90	589.22	-22.36	78.89	1187.95	-0.45	80.12	567.73
6.10000	1054.34	315.09	122.64	1011.17	314.55	132.26	835.87	362.42	120.38	852.19	360.82	179.19	905.66	198.40	157.99	874.99	197.99	191.62	758.40	158.76	292.57	795.21	164.37	333.02	974.22	283.39	1370.90	0.00	0.00	0.00	980.11	236.67	1787.09	996.30	369.92	1785.67	850.64	252.14	1753.60	854.32	374.24	1742.94	589.39	-22.36	78.70	1188.55	-0.56	80.27	567.39
6.11000	1055.16	314.79	122.36	1010.46	315.14	131.87	835.97	362.56	120.69	852.47	360.20	179.17	947.32	199.53	156.85	909.25	199.13	189.35	789.01	159.43	284.52	823.77	165.53	326.21	983.71	284.25	1371.57	0.00	0.00	0.00	990.63	236.35	1786.93	1006.91	369.74	1786.33	861.44	252.37	1753.67	864.91	374.37	1743.69	590.07	-22.28	78.75	1189.34	-0.27	80.55	566.87
6.12000	1054.16	314.64	121.67	1009.58	315.70	131.48	836.08	362.25	120.86	852.65	360.35	179.40	984.87	201.64	156.57	947.72	200.12	187.94	819.77	160.25	275.58	852.81	167.12	318.43	996.20	285.16	1371.85	0.00	0.00	0.00	1002.12	236.16	1786.54	1017.65	369.17	1786.70	872.00	251.49	1753.33	875.47	374.34	1744.21	589.19	-22.51	78.57	1188.78	0.53	80.40	566.49
6.13000	1054.32	310.83	128.01	1008.82	315.05	134.77	836.21	361.83	120.85	852.90	360.09	179.51	1022.57	203.19	155.96	983.04	201.51	185.51	851.15	160.47	266.29	882.10	166.90	310.70	1006.12	286.30	1371.86	0.00	0.00	0.00	1013.16	235.25	1785.89	1028.33	368.62	1786.87	882.90	251.82	1752.94	886.12	374.15	1744.49	589.18	-22.96	78.55	1189.02	-0.37	80.26	567.31
6.14000	1051.27	310.42	126.72	1007.47	317.38	136.00	836.22	362.64	121.36	853.02	360.47	179.87	1061.65	203.96	155.51	1017.63	202.69	182.90	883.39	161.53	256.11	912.04	166.52	302.41	1017.35	287.32	1371.76	0.00	0.00	0.00	1023.63	236.03	1785.49	1038.86	368.37	1786.85	893.86	251.97	1752.34	896.77	374.11	1744.52	589.38	-22.93	78.80	1188.87	-0.50	80.23	566.85
6.15000	1050.79	310.32	126.50	1007.19	320.74	138.32	836.35	361.75	121.18	853.29	360.28	180.03	1099.90	204.82	154.97	1054.78	203.87	180.86	916.61	162.54	245.59	942.61	167.19	293.35	1028.16	288.35	1371.47	0.00	0.00	0.00	1035.34	236.00	1784.41	1049.59	368.41	1786.56	904.79	252.08	1751.55	907.38	374.03	1744.27	588.95	-22.87	78.73	1189.47	-0.40	80.70	567.59
6.16000	1053.52	311.13	127.00	1007.22	323.06	139.38	836.46	361.71	121.42	853.60	359.93	180.08	1139.63	206.58	155.09	1092.63	205.24	178.85	950.49	165.12	234.26	973.11	167.92	283.82	1038.82	289.02	1370.90	0.00	0.00	0.00	1045.86	235.79	1783.45	1060.42	367.86	1786.05	915.69	251.75	1750.54	918.07	374.02	1743.82	588.54	-22.55	78.75	1187.87	-0.07	81.21	567.33
6.17000	1052.50	312.03	126.63	1010.25	323.22	139.91	836.38	362.02	121.86	853.74	359.71	180.32	1178.83	208.24	155.19	1133.71	206.03	175.25	984.40	167.34	222.88	1004.49	169.02	273.91	1050.17	290.07	1370.26	0.00	0.00	0.00	1056.71	235.01	1782.20	1071.36	367.70	1785.27	926.67	251.65	1749.50	928.78	373.96	1743.19	590.29	-22.85	79.32	1185.93	-0.60	81.47	568.00
6.18000	1054.01	312.59	126.62	1010.44	322.84	138.53	836.75	360.97	121.78	853.92	359.78	180.67	1217.80	209.36	153.67	1172.14	207.47	173.31	1019.08	168.83	211.72	1035.97	168.65	264.44	1059.95	290.86	1369.55	0.00	0.00	0.00	1068.13	235.58	1780.90	1082.01	367.84	1784.30	937.36	251.03	1748.11	939.49	373.86	1742.36	590.32	-22.64	79.34	1184.65	-1.01	81.17	568.16
6.19000	1053.40	313.07	126.49	1010.98	321.14	136.83	836.60	361.68	122.40	854.20	359.40	180.89	1255.34	211.00	155.36	1209.51	209.32	171.47	1054.14	170.39	200.46	1068.14	169.45	254.53	1071.26	291.57	1368.76	0.00	0.00	0.00	1076.43	235.01	1780.05	1092.95	366.99	1783.25	948.21	251.14	1746.85	950.30	373.66	1741.36	588.97	-22.94	78.73	1184.60	-1.10	81.26	567.52
6.20000	1051.89	314.15	125.68	1012.26	319.83	132.09	836.70	361.13	122.58	854.48	359.44	181.30	1293.22	212.98	154.49	1247.13	210.25	169.50	1089.60	171.40	189.56	1100.87	170.23	244.60	1082.13	292.33	1367.73	0.00	0.00	0.00	1088.32	234.48	1778.21	1103.84	366.78	1781.86	958.88	250.78	1745.47	961.14	373.47	1740.22	589.61	-22.84	79.00	1184.34	-1.54	81.43	566.87
6.21000	1057.18	316.85	119.87	1012.12	318.50	131.24	836.82	360.77	122.93	854.84	358.95	181.74	1330.04	214.91	154.06	1283.06	212.79	167.74	1124.57	171.18	179.51	1133.17	170.80	235.01	1092.97	293.14	1366.57	0.00	0.00	0.00	1098.76	233.99	1776.59	1114.68	366.97	1780.36	969.64	250.52	1744.11	971.98	373.29	1738.94	589.50	-23.00	78.74	1184.12	-1.82	81.43	567.12
6.22000	1057.44	317.21	119.47	1010.62	318.39	130.39	836.80	360.95	123.38	855.11	359.12	182.28	1364.98	218.14	153.19	1318.92	214.88	165.40	1159.41	170.27	170.25	1166.00	172.21	225.49	1103.47	293.87	1365.42	0.00	0.00	0.00	1110.44	233.18	1774.66	1125.74	366.84	1778.63	980.60	249.81	1742.50	982.95	372.91	1737.56	590.35	-23.17	79.15	1183.89	-2.47	81.48	568.16
6.23000	1057.72	317.09	119.43	1012.13	317.66	130.40	836.98	360.25	123.71	855.74	358.57	182.69	1400.09	221.22	151.93	1352.83	217.21	162.44	1194.50	170.16	161.44	1198.85	172.43	216.88	1114.94	294.58	1364.23	0.00	0.00	0.00	1122.96	233.44	1772.52	1136.73	366.34	1776.86	991.68	249.38	1740.84	993.81	372.43	1736.05	589.72	-22.60	79.25	1184.17	-2.40	81.62	567.64
6.24000	1055.91	317.78	118.17	1012.23	317.60	130.10	837.09	360.17	124.23	856.28	358.58	183.29	1434.40	224.97	150.07	1386.76	219.27	159.94	1228.91	169.80	153.44	1231.02	171.22	209.43	1126.18	295.13	1362.87	0.00	0.00	0.00	1133.38	232.38	1770.48	1147.66	365.81	1774.98	1002.77	248.53	1739.08	1004.59	371.66	1734.42	589.73	-22.36	78.87	1186.64	-1.62	80.90	568.36
6.25000	1056.64	317.61	117.97	1012.52	317.43	129.39	837.24	360.34	124.90	857.14	358.43	183.92	1466.27	228.18	148.31	1417.17	221.48	157.27	1262.56	169.32	146.30	1262.73	170.54	202.73	1138.56	295.70	1361.40	0.00	0.00	0.00	1144.73	232.52	1768.54	1158.49	365.25	1772.99	1013.94	248.06	1737.31	1015.28	370.92	1732.67	590.43	-22.88	79.05	1186.75	-1.37	80.53	568.40
6.26000	1057.58	318.15	117.53	1013.42	317.64	129.66	837.61	359.87	125.59	857.97	358.08	184.47	1497.53	230.80	147.42	1447.92	223.58	155.91	1294.22	168.55	140.04	1292.75	168.77	197.32	1149.29	296.35	1359.86	0.00	0.00	0.00	1154.39	231.75	1766.53	1169.14	364.96	1770.91	1024.74	246.35	1735.12	1026.04	369.92	1730.84	590.78	-22.59	79.33	1187.29	-1.71	80.31	568.80
6.27000	1057.28	318.02	116.94	1011.94	317.13	128.39	837.78	360.21	126.50	858.91	358.08	185.26	1526.75	234.16	147.21	1477.44	226.40	156.24	1324.47	168.25	134.38	1321.00	166.77	192.90	1160.98	296.74	1358.21	0.00	0.00	0.00	1164.88	230.57	1764.24	1179.93	364.60	1768.60	1036.24	246.18	1733.10	1036.81	369.02	1728.85	590.93	-22.49	79.20	1188.07	-1.68	80.48	567.98
6.28000	1057.22	318.06	116.58	1014.22	317.83	128.33	838.21	359.75	127.24	860.07	358.16	186.15	1553.87	235.88	146.58	1504.59	226.64	154.95	1353.07	167.72	129.77	1347.87	165.16	189.23	1172.28	297.19	1356.54	0.00	0.00	0.00	1176.10	229.56	1761.99	1190.88	363.71	1766.46	1047.48	245.09	1730.75	1047.65	367.96	1726.69	590.75	-22.88	79.17	1187.41	-0.91	80.08	568.64
6.29000	1058.45	317.92	116.54	1013.22	317.75	127.92	838.57	359.94	128.43	861.15	357.70	186.88	1579.41	238.55	146.23	1529.45	227.61	153.75	1379.62	167.31	126.00	1373.28	165.22	185.69	1184.56	297.42	1354.87	0.00	0.00	0.00	1187.94	228.93	1759.58	1201.91	362.83	1764.12	1058.85	244.14	1728.33	1058.71	366.53	1724.42	591.15	-22.43	79.33	1187.94	-1.10	80.09	568.27
6.30000	1058.83	318.21	116.19	1014.37	318.74	127.29	839.16	359.61	129.87	862.46	357.77	188.18	1602.60	239.38	143.81	1552.70	228.88	152.37	1403.66	166.26	123.33	1396.77	164.81	183.18	1197.36	297.55	1353.01	0.00	0.00	0.00	1198.58	227.64	1757.19	1212.63	362.41	1761.66	1070.57	243.29	1725.79	1069.79	365.07	1722.00	589.82	-22.84	78.98	1188.37	-0.77	80.12	567.61
6.31000	1058.96	318.17	115.82	1016.07	318.49	127.75	839.76	359.22	131.47	863.89	357.42	189.56	1623.34	240.91	141.23	1574.31	229.50	149.68	1425.78	166.03	121.16	1418.03	163.87	181.46	1209.96	297.68	1350.96	0.00	0.00	0.00	1211.60	226.44	1754.60	1213.83	358.82	1762.06	1082.31	242.44	1723.17	1080.95	363.48	1719.48	590.05	-23.02	78.94	1189.21	-1.53	80.34	566.60
6.32000	1058.87	318.77	115.02	1015.02	318.64	126.97	840.61	358.44	133.39	865.47	357.26	191.25	1642.91	239.63	135.99	1592.97	230.67	146.52	1445.42	166.19	119.24	1437.41	164.43	179.38	1222.61	297.78	1348.93	0.00	0.00	0.00	1223.67	224.83	1751.85	1232.96	358.66	1757.77	1094.04	241.51	1720.51	1092.26	361.90	1716.92	591.09	-22.39	79.37	1188.72	-1.73	79.97	566.77
6.33000	1060.07	318.79	114.98	1016.30	318.41	126.74	841.55	358.05	135.41	867.24	356.99	193.04	1659.47	238.91	131.83	1611.14	229.36	142.56	1462.10	166.75	116.90	1453.94	163.84	177.41	1235.00	297.70	1346.92	0.00	0.00	0.00	1233.93	224.27	1749.72	1246.46	358.21	1754.64	1105.63	240.14	1717.79	1103.65	360.11	1714.35	591.00	-22.58	79.38	1187.95	-1.24	79.83	567.06
6.34000	1059.83	318.77	114.31	1018.02	319.15	127.31	842.47	358.51	138.11	868.97	357.86	195.50	1673.72	237.04	127.96	1622.50	226.80	140.00	1476.23	168.35	113.43	1468.52	165.93	173.70	1247.91	297.42	1344.78	0.00	0.00	0.00	1246.09	223.10	1747.50	1257.87	356.62	1752.31	1117.17	238.17	1715.11	1115.31	357.86	1711.83	590.22	-22.97	79.06	1187.58	-1.03	79.62	567.18
6.35000	1060.08	318.98	114.02	1018.80	318.28	126.63	843.59	358.34	140.86	871.06	357.70	197.70	1687.38	233.39	124.07	1636.29	224.42	136.34	1487.96	170.54	108.79	1480.56	168.35	168.88	1261.04	297.42	1342.79	0.00	0.00	0.00	1257.29	221.27	1745.07	1269.33	355.40	1749.78	1128.98	236.54	1712.46	1127.02	355.97	1709.22	589.06	-22.91	78.77	1187.43	-0.88	79.73	568.64
6.36000	1061.07	319.09	114.09	1018.74	319.81	126.21	844.89	358.79	144.06	873.39	357.66	200.10	1699.24	230.86	119.18	1647.08	222.19	131.72	1497.38	172.41	103.56	1490.94	170.39	164.43	1274.39	296.92	1340.83	0.00	0.00	0.00	1268.99	219.78	1742.59	1281.09	353.47	1747.27	1141.08	235.40	1709.82	1138.82	354.00	1706.56	589.25	-23.25	79.09	1187.99	-1.11	79.89	566.56
6.37000	1060.63	318.70	114.01	1019.10	319.10	125.69	846.32	359.21	147.68	875.87	357.99	202.99	1707.65	227.73	112.70	1656.02	219.93	125.64	1504.81	174.22	97.95	1496.34	171.27	158.87	1289.04	296.27	1339.02	0.00	0.00	0.00	1281.79	218.21	1740.23	1292.87	352.03	1744.77	1153.20	233.81	1707.18	1150.59	351.69	1703.84	589.62	-23.29	78.85	1187.83	-0.99	80.07	567.22
6.38000	1061.22	319.59	113.65	1019.93	319.71	125.07	848.15	360.02	151.70	878.72	358.80	206.30	1714.48	224.62	104.80	1662.60	218.39	117.71	1510.24	175.50	92.24	1503.23	171.84	152.89	1302.54	295.77	1337.26	0.00	0.00	0.00	1294.09	216.42	1737.83	1304.50	350.03	1742.19	1165.28	231.53	1704.35	1162.35	349.38	1701.07	589.88	-22.92	78.90	1188.06	-1.21	79.94	565.96
6.39000	1063.19	318.96	113.96	1019.82	320.29	124.44	850.19	359.30	155.48	881.96	359.35	209.86	1718.90	223.25	94.59	1667.02	217.54	108.03	1513.72	176.16	86.55	1508.12	172.98	147.09	1315.59	295.12	1335.42	0.00	0.00	0.00	1305.99	214.30	1735.13	1316.29	348.08	1739.31	1177.51	229.07	1701.47	1174.08	347.22	1698.15	589.92	-22.94	78.90	1188.28	-0.83	80.05	567.13
6.40000	1061.78	319.44	113.06	1020.78	318.95	125.35	852.61	359.94	160.21	885.43	360.63	213.90	1720.21	223.12	82.59	1670.46	217.70	97.51	1516.12	177.86	80.17	1511.84	173.75	141.09	1330.63	294.35	1333.58	0.00	0.00	0.00	1318.57	212.78	1732.46	1327.82	346.68	1736.23	1189.98	226.71	1698.55	1185.89	344.76	1695.13	589.51	-22.33	78.98	1188.47	-1.12	79.85	567.35
6.41000	1061.27	319.49	112.95	1021.76	318.98	124.43	855.40	360.02	165.13	889.68	360.43	217.80	1721.69	223.79	71.01	1671.38	218.59	86.34	1517.04	178.95	73.76	1514.85	176.17	134.16	1344.30	293.38	1331.72	0.00	0.00	0.00	1330.57	210.79	1729.56	1339.60	345.19	1733.03	1202.61	224.70	1695.42	1197.82	342.33	1691.93	588.70	-22.38	78.86	1188.43	-1.45	79.71	567.26
6.42000	1062.54	319.75	113.20	1021.54	319.87	123.44	858.49	359.67	170.50	894.32	360.76	222.24	1721.01	229.28	60.71	1670.36	221.85	74.89	1516.46	180.14	67.16	1516.39	178.02	127.45	1358.65	292.30	1329.73	0.00	0.00	0.00	1343.51	209.51	1726.36	1352.03	342.35	1729.89	1215.20	222.39	1692.02	1209.74	339.97	1688.42	589.08	-22.71	78.84	1188.09	-0.68	79.87	567.18
6.43000	1062.31	319.87	113.36	1021.66	320.51	122.58	862.40	359.06	176.27	899.92	360.89	227.01	1722.23	236.81	52.81	1669.90	228.96	68.64	1516.34	180.63	62.13	1516.20	181.21	121.28	1373.59	291.50	1327.44	0.00	0.00	0.00	1355.44	207.02	1722.59	1363.85	340.71	1726.18	1228.11	220.50	1688.31	1221.92	337.27	1684.65	588.22	-22.53	78.54	1188.20	-1.40	79.84	566.73
6.44000	1062.35	320.91	113.19	1024.40	319.10	121.80	867.11	358.31	182.80	906.54	360.70	232.14	1720.79	241.73	48.47	1667.41	235.00	65.09	1515.05	182.81	57.91	1514.06	184.46	115.75	1387.81	290.55	1324.97	0.00	0.00	0.00	1368.51	205.28	1718.98	1376.13	338.31	1722.52	1240.76	217.28	1684.19	1234.11	334.47	1680.63	588.76	-22.97	78.39	1188.40	-0.43	79.71	566.53
6.45000	1061.26	320.06	113.41	1026.40	319.80	122.29	872.69	358.47	190.33	914.01	361.90	238.19	1719.74	243.61	48.03	1668.66	237.11	61.85	1511.95	186.51	52.33	1510.31	190.43	109.85	1402.60	289.56	1322.13	0.00	0.00	0.00	1381.86	203.83	1715.69	1388.15	336.57	1718.79	1253.36	214.36	1679.99	1246.28	331.63	1676.61	588.86	-22.93	78.27	1188.10	-0.04	79.53	566.80
6.46000	1061.30	320.72	113.54	1036.08	318.75	124.07	879.60	357.91	198.39	923.09	362.13	244.40	1719.59	244.79	46.63	1668.28	238.44	60.83	1510.56	188.77	48.88	1508.10	194.30	105.74	1417.81	288.76	1319.10	0.00	0.00	0.00	1393.87	200.95	1712.47	1400.61	334.21	1715.67	1266.40	212.11	1676.00	1258.52	329.08	1672.66	589.82	-22.41	78.60	1188.76	-0.95	79.89	567.52
6.47000	1060.34	320.39	113.40	1037.47	319.99	117.26	888.04	357.05	207.13	933.90	362.89	250.85	1720.78	245.48	45.14	1668.90	239.92	59.98	1509.80	190.52	46.71	1508.53	197.28	102.40	1431.82	288.01	1315.88	0.00	0.00	0.00	1404.57	199.20	1709.47	1401.29	331.04	1715.94	1279.60	210.24	1672.12	1271.00	326.20	1668.84	590.14	-22.61	78.36	1188.36	-0.33	79.84	567.03
6.48000	1062.57	321.13	113.32	1039.83	318.78	118.18	898.24	356.35	216.76	946.59	363.84	257.51	1721.20	245.85	43.74	1669.39	240.07	57.78	1509.26	192.83	45.11	1509.14	200.52	99.38	1446.46	287.40	1312.60	0.00	0.00	0.00	1418.82	198.64	1706.30	1410.97	328.56	1713.45	1292.62	208.15	1668.15	1283.56	323.52	1665.02	589.08	-22.49	78.21	1188.95	-0.42	79.44	567.14
6.49000	1063.93	320.99	112.81	1045.07	317.04	119.25	910.28	356.82	227.68	961.49	365.11	264.40	1721.98	244.16	43.79	1670.71	241.50	57.25	1508.88	194.71	44.18	1510.04	204.09	96.66	1461.26	286.89	1309.25	0.00	0.00	0.00	1432.50	196.93	1702.74	1434.20	329.34	1706.37	1305.52	205.27	1663.97	1296.15	320.79	1661.06	588.52	-22.40	78.14	1189.23	-0.38	79.66	566.61
6.50000	1065.55	322.14	111.61	1055.02	319.56	129.35	924.47	356.54	239.38	977.93	366.65	271.88	1722.19	244.74	43.46	1670.84	242.05	56.47	1508.47	195.78	42.92	1510.35	206.13	94.05	1475.37	286.64	1305.79	0.00	0.00	0.00	1444.32	194.71	1699.49	1448.88	328.99	1702.18	1318.86	203.47	1659.79	1308.77	317.98	1657.11	588.96	-22.94	78.44	1189.25	-0.95	79.25	567.08
6.51000	1065.72	321.86	113.82	1047.81	321.30	128.85	939.69	357.68	252.68	995.76	368.63	280.43	1721.57	245.39	42.73	1670.78	242.78	56.23	1508.16	195.41	42.30	1510.76	205.53	92.65	1489.20	286.54	1302.21	0.00	0.00	0.00	1456.16	193.60	1696.56	1461.21	327.20	1699.15	1332.34	202.00	1655.84	1321.30	315.64	1653.25	590.66	-22.02	78.95	1189.10	-0.83	79.32	567.90
6.52000	1071.96	323.95	111.92	1047.02	322.90	133.69	956.02	359.42	266.95	1014.70	370.36	289.72	1722.00	245.36	42.52	1670.94	242.79	56.11	1508.20	194.61	41.90	1512.27	205.40	91.66	1502.93	286.53	1298.67	0.00	0.00	0.00	1470.82	192.38	1693.87	1473.52	325.50	1696.92	1345.69	199.76	1652.14	1333.67	313.97	1649.75	590.58	-21.94	78.89	1188.21	-0.45	79.19	567.70
6.53000	1082.76	328.73	111.89	1061.24	326.84	140.35	974.88	361.49	280.64	1034.59	372.72	299.65	1721.40	245.97	42.26	1670.55	243.15	55.93	1508.59	194.48	41.69	1513.72	204.38	92.16	1515.80	286.70	1295.39	0.00	0.00	0.00	1483.42	190.35	1692.09	1486.43	323.11	1695.28	1359.11	197.75	1649.26	1346.24	311.93	1647.06	589.32	-22.01	78.41	1188.32	-0.44	79.06	567.59
6.54000	1099.53	336.46	116.01	1077.13	333.12	147.04	994.56	360.51	291.20	1055.52	373.56	309.35	1722.23	245.86	42.07	1671.01	242.81	55.80	1508.59	193.52	42.05	1515.50	204.71	92.85	1528.41	287.10	1292.79	0.00	0.00	0.00	1495.94	189.12	1691.22	1498.59	322.45	1694.14	1372.35	195.66	1647.21	1358.89	310.14	1645.21	589.51	-22.09	78.43	1186.05	0.12	79.04	566.80
6.55000	1117.89	344.94	121.27	1101.64	338.13	150.62	1017.79	361.01	301.10	1078.61	374.10	317.77	1723.08	245.80	42.29	1671.46	242.80	55.85	1508.76	193.20	42.52	1515.52	202.65	94.18	1539.42	287.40	1290.90	0.00	0.00	0.00	1509.53	188.32	1690.68	1510.79	321.91	1693.41	1386.23	195.42	1646.14	1371.59	308.37	1644.23	590.92	-22.17	78.51	1184.97	0.75	78.91	566.86
6.56000	1137.51	352.49	124.80	1123.83	346.05	156.56	1043.19	362.13	308.67	1103.80	375.17	324.13	1721.92	245.94	41.71	1671.26	243.10	55.85	1508.96	193.27	42.75	1516.59	203.58	94.07	1551.78	288.05	1289.88	0.00	0.00	0.00	1522.84	187.67	1690.32	1524.00	319.32	1693.50	1399.40	193.26	1645.44	1384.22	307.06	1643.88	591.30	-21.94	78.86	1185.87	0.56	79.37	567.75
6.57000	1160.68	358.12	127.93	1142.78	351.09	161.97	1070.04	363.43	313.74	1130.28	376.44	328.50	1722.32	246.01	41.97	1671.50	243.18	55.95	1509.25	193.93	42.78	1516.91	202.73	94.37	1562.27	288.94	1289.53	0.00	0.00	0.00	1536.51	187.32	1690.23	1536.42	319.37	1693.65	1412.52	191.52	1645.37	1396.85	305.62	1644.18	590.36	-22.41	78.64	1185.32	0.64	79.14	566.65
6.58000	1188.33	362.37	130.27	1172.32	354.80	165.28	1097.11	365.87	316.41	1157.41	378.11	330.85	1721.91	246.18	41.78	1671.67	243.08	55.86	1509.29	193.73	43.24	1517.75	203.65	94.13	1572.04	289.75	1289.81	0.00	0.00	0.00	1549.96	186.65	1690.73	1549.10	318.52	1694.45	1426.05	190.76	1646.04	1409.48	304.27	1645.19	590.49	-22.08	78.52	1185.56	0.93	79.16	566.72
6.59000	1217.32	364.77	130.87	1198.59	357.62	165.07	1124.17	368.50	316.37	1184.71	379.71	331.11	1722.07	246.40	42.01	1671.64	243.47	56.12	1509.38	193.85	43.70	1517.73	202.86	94.76	1582.24	290.47	1290.81	0.00	0.00	0.00	1563.45	186.14	1691.60	1561.36	319.21	1695.35	1439.21	189.68	1647.32	1422.10	303.10	1646.92	590.35	-22.60	78.45	1187.26	0.35	78.94	568.13
6.60000	1249.56	365.38	130.41	1230.94	358.21	164.88	1151.68	371.25	313.45	1212.07	381.78	329.19	1722.09	246.42	42.16	1671.13	243.29	55.97	1509.46	194.13	44.08	1518.03	202.74	95.17	1593.64	291.33	1292.40	0.00	0.00	0.00	1576.47	186.18	1692.63	1574.60	317.96	1697.00	1452.47	189.33	1649.35	1434.58	302.32	1649.36	591.15	-22.71	78.88	1187.04	0.26	78.69	567.43
6.61000	1283.54	364.43	128.69	1262.93	358.21	162.39	1180.25	374.10	307.84	1240.40	384.31	325.47	1722.60	246.44	42.39	1670.94	242.88	55.74	1509.37	193.82	44.84	1518.53	203.37	95.94	1604.90	292.00	1294.60	0.00	0.00	0.00	1588.87	186.15	1694.31	1587.49	318.28	1698.68	1465.38	188.67	1652.04	1447.15	301.36	1652.44	591.50	-22.67	78.82	1186.75	0.26	78.85	567.93
6.62000	1321.08	362.55	126.68	1296.82	357.57	159.03	1208.98	377.21	300.07	1268.98	386.74	319.85	1722.44	246.06	42.07	1671.64	242.49	55.80	1509.80	194.54	45.29	1518.35	202.38	97.19	1615.78	292.63	1297.09	0.00	0.00	0.00	1602.29	186.76	1696.04	1599.99	318.61	1700.62	1478.52	188.38	1655.25	1459.55	300.52	1655.92	590.18	-22.60	78.36	1187.35	0.44	78.84	568.00
6.63000	1357.35	360.58	122.93	1333.37	356.17	154.98	1239.08	379.44	289.84	1298.59	388.75	312.66	1721.92	245.72	41.29	1671.56	241.92	55.49	1510.13	194.96	46.09	1518.49	202.22	98.36	1627.27	292.89	1299.81	0.00	0.00	0.00	1616.19	187.18	1698.08	1612.17	319.65	1702.57	1491.38	188.09	1658.71	1471.65	300.56	1659.55	589.93	-22.65	78.19	1187.57	0.46	79.15	566.04
6.64000	1398.28	358.69	119.71	1371.31	355.34	150.20	1270.09	380.81	277.81	1328.16	390.94	304.26	1722.45	245.81	41.89	1671.20	241.68	55.16	1510.29	195.22	47.25	1518.70	202.35	99.73	1638.18	292.92	1302.82	0.00	0.00	0.00	1628.57	187.90	1700.28	1624.50	320.36	1704.67	1504.16	188.09	1662.38	1483.73	300.64	1663.10	589.97	-22.39	78.30	1187.04	0.50	78.83	565.94
6.65000	1438.69	357.47	115.48	1409.98	354.61	144.43	1302.35	382.35	264.54	1358.65	391.95	294.35	1722.37	245.82	40.65	1671.85	241.37	55.29	1510.60	195.53	48.51	1519.24	203.58	100.90	1649.24	292.78	1305.74	0.00	0.00	0.00	1641.33	188.94	1702.49	1637.10	321.16	1706.58	1516.94	188.73	1666.09	1495.85	300.87	1666.54	588.68	-22.57	78.10	1187.75	0.31	78.93	567.13
6.66000	1480.16	357.01	110.65	1449.88	354.76	138.33	1335.27	384.22	250.42	1390.08	392.84	283.25	1722.45	245.42	41.43	1671.98	241.87	55.77	1510.82	195.70	50.09	1519.36	203.72	102.67	1660.30	292.55	1308.53	0.00	0.00	0.00	1654.97	190.48	1704.76	1649.31	322.40	1708.40	1529.55	188.97	1669.38	1507.82	301.62	1669.64	590.90	-22.47	78.72	1187.79	-0.03	78.92	569.08
6.67000	1523.52	357.51	105.80	1492.44	355.59	132.42	1368.18	387.93	236.32	1422.54	393.58	271.31	1722.24	245.59	41.43	1672.94	241.35	55.89	1511.19	196.09	51.67	1519.77	204.07	104.38	1671.04	292.21	1311.25	0.00	0.00	0.00	1668.29	191.95	1706.87	1661.96	322.98	1710.13	1542.11	189.79	1672.57	1520.04	302.01	1672.39	590.26	-23.18	78.50	1188.81	-0.54	79.18	569.58
6.68000	1566.51	359.80	100.48	1535.50	357.49	125.92	1402.93	389.58	220.92	1455.52	394.41	258.83	1723.88	247.33	39.59	1672.76	241.88	56.30	1511.54	196.21	53.45	1520.27	204.66	106.29	1681.49	292.04	1313.72	0.00	0.00	0.00	1678.47	193.40	1709.19	1660.36	322.61	1716.71	1554.79	191.09	1675.44	1532.09	303.05	1674.60	588.66	-22.84	78.09	1189.39	-0.36	79.40	569.70
6.69000	1612.47	363.18	96.02	1578.88	360.32	119.07	1438.96	391.20	205.04	1489.14	395.14	245.74	1724.54	248.72	38.75	1671.25	241.59	58.54	1512.25	197.13	54.86	1520.86	204.94	108.16	1692.64	291.71	1315.77	0.00	0.00	0.00	1691.10	195.07	1711.11	1672.11	324.02	1718.42	1567.06	191.97	1677.75	1544.11	304.25	1676.22	590.40	-22.14	78.74	1188.42	-0.65	79.14	565.29
6.70000	1657.21	367.29	91.49	1621.23	363.94	111.89	1475.82	393.32	189.06	1522.91	397.24	232.95	1720.19	246.60	46.13	1671.70	241.38	58.77	1512.72	197.15	56.56	1521.39	204.85	110.14	1704.02	291.38	1317.34	0.00	0.00	0.00	1703.09	196.28	1712.94	1683.88	326.00	1719.36	1579.37	193.51	1679.65	1556.12	305.35	1677.38	588.86	-22.36	78.17	1188.24	-0.51	79.07	567.41
6.71000	1701.65	371.76	87.39	1666.25	367.46	106.16	1513.62	395.17	172.73	1557.94	398.81	219.43	1720.49	245.25	44.71	1671.57	241.18	58.66	1513.13	197.11	58.18	1522.26	205.06	111.92	1715.29	291.09	1318.57	0.00	0.00	0.00	1715.04	197.86	1714.43	1707.10	329.40	1715.20	1591.64	195.37	1681.06	1568.14	306.92	1677.95	589.22	-22.87	78.00	1188.71	-0.78	79.26	566.40
6.72000	1748.61	376.38	84.94	1712.80	371.55	101.65	1552.94	396.73	156.06	1594.05	400.07	205.95	1720.48	246.49	46.40	1672.64	241.01	59.07	1513.52	196.92	59.73	1523.00	205.28	113.51	1726.84	290.66	1319.43	0.00	0.00	0.00	1727.24	199.79	1715.70	1721.95	331.66	1714.21	1603.24	195.93	1682.00	1580.23	308.45	1678.06	588.73	-22.20	78.05	1188.32	-0.89	79.06	566.47
6.73000	1794.66	381.14	83.00	1756.44	375.85	96.90	1594.61	395.76	138.89	1630.73	401.07	192.39	1721.28	246.68	46.64	1672.10	240.80	58.79	1514.28	197.33	60.91	1523.86	204.90	115.32	1738.29	290.31	1319.70	0.00	0.00	0.00	1738.30	201.85	1716.87	1734.04	333.26	1714.28	1615.26	197.89	1682.68	1592.29	310.02	1677.81	588.55	-22.21	78.18	1188.80	-0.30	79.51	565.96
6.74000	1841.70	385.66	82.82	1805.66	379.69	91.63	1636.13	396.93	122.72	1667.77	404.00	179.51	1721.35	246.32	46.34	1671.79	240.62	58.70	1514.78	197.30	62.17	1524.85	205.22	116.52	1749.43	290.24	1319.43	0.00	0.00	0.00	1750.58	204.05	1717.76	1745.73	335.66	1713.87	1627.43	200.19	1682.97	1604.35	311.66	1677.18	589.68	-21.92	78.47	1188.05	-0.46	79.24	565.84
6.75000	1887.68	389.97	83.78	1852.05	382.61	89.83	1679.00	398.90	107.39	1706.89	404.48	166.14	1721.39	246.39	46.19	1671.87	240.36	58.47	1515.56	197.76	63.21	1525.80	204.74	117.93	1760.60	290.21	1318.73	0.00	0.00	0.00	1762.43	205.70	1718.03	1757.16	337.73	1713.29	1639.57	202.42	1682.81	1616.21	313.48	1676.18	589.93	-21.94	78.47	1188.28	-0.87	79.03	566.88
6.76000	1934.94	394.57	83.08	1897.67	385.65	89.21	1723.08	401.20	93.25	1746.75	405.21	153.35	1721.03	246.03	45.37	1672.24	239.87	58.19	1516.00	197.52	64.33	1526.57	204.09	119.38	1771.75	290.15	1317.65	0.00	0.00	0.00	1774.22	208.46	1718.14	1769.06	339.58	1712.28	1651.47	204.28	1682.25	1628.28	314.88	1674.88	589.21	-22.16	78.10	1188.32	-0.69	79.32	567.51
6.77000	1979.80	397.98	86.51	1942.31	389.18	90.80	1767.62	403.27	80.49	1786.90	406.56	142.39	1724.27	244.30	39.58	1672.31	239.37	57.82	1516.43	197.28	65.37	1527.64	204.37	120.32	1783.05	290.13	1316.24	0.00	0.00	0.00	1785.80	210.56	1717.93	1780.85	341.81	1711.02	1663.42	206.76	1681.43	1640.24	316.80	1673.21	590.01	-21.99	78.38	1187.54	-1.26	78.89	566.11
6.78000	2024.29	401.26	91.96	1985.95	391.10	92.88	1811.52	407.10	70.61	1826.94	408.49	133.24	1724.55	244.46	39.30	1672.60	238.98	57.63	1517.05	197.32	66.34	1528.49	203.59	121.58	1794.87	290.24	1314.57	0.00	0.00	0.00	1798.00	212.66	1717.38	1792.66	344.23	1709.49	1675.43	209.03	1680.16	1652.27	318.79	1671.17	590.29	-21.68	78.66	1188.37	-1.41	78.78	567.08
6.79000	2067.89	404.83	99.39	2030.37	394.09	98.06	1856.46	408.77	62.30	1867.27	409.61	126.20	1724.07	244.01	38.67	1672.66	238.54	57.44	1517.57	197.08	67.30	1529.36	203.37	122.54	1807.03	290.54	1312.54	0.00	0.00	0.00	1809.95	214.85	1716.40	1793.14	344.85	1713.32	1687.43	211.56	1678.64	1664.21	321.15	1668.86	589.62	-22.02	78.70	1188.01	-0.31	79.19	567.94
6.80000	2109.15	408.07	108.77	2071.75	397.27	104.68	1900.80	408.55	56.07	1905.71	410.97	121.55	1723.38	244.17	38.48	1672.74	238.39	57.33	1517.94	196.53	68.36	1530.38	203.19	123.53	1819.53	290.90	1310.30	0.00	0.00	0.00	1821.79	217.36	1715.30	1801.84	346.95	1712.71	1699.53	214.36	1676.99	1676.26	323.27	1666.41	590.44	-22.33	78.75	1187.88	-0.52	79.14	567.10
6.81000	2148.22	410.98	120.08	2112.10	400.29	110.76	1942.85	408.89	52.90	1944.19	409.71	118.02	1726.72	246.87	35.65	1673.21	238.16	57.34	1518.37	196.51	69.25	1531.00	202.22	124.75	1831.10	291.45	1307.90	0.00	0.00	0.00	1832.88	219.73	1714.19	1812.74	349.57	1710.67	1711.16	216.26	1674.99	1688.33	325.34	1663.78	590.62	-22.47	78.67	1188.39	-0.07	79.28	567.18
6.82000	2183.77	412.88	132.12	2149.27	401.70	120.11	1982.79	409.03	51.84	1979.94	409.38	116.95	1725.08	244.09	38.39	1672.86	237.92	56.94	1519.19	197.10	69.94	1531.90	201.86	125.98	1843.40	292.06	1305.32	0.00	0.00	0.00	1845.82	222.86	1712.86	1824.65	352.09	1708.53	1723.63	219.71	1672.99	1700.45	327.33	1661.04	589.89	-22.61	78.37	1187.95	-0.13	79.25	567.92
6.83000	2216.47	413.50	144.07	2182.22	402.42	130.70	2020.20	408.45	52.17	2013.80	408.40	117.11	1724.81	243.62	38.12	1673.65	237.51	57.09	1519.78	196.98	70.94	1532.94	201.61	127.06	1854.59	292.73	1302.58	0.00	0.00	0.00	1857.13	225.74	1711.20	1836.50	354.26	1706.12	1735.64	222.15	1670.83	1712.38	329.86	1658.11	590.58	-22.28	78.65	1187.75	0.08	79.31	568.34
6.84000	2246.88	412.54	155.01	2214.06	402.03	139.56	2054.16	407.10	53.29	2044.19	407.72	118.04	1724.52	243.75	38.12	1674.34	237.16	57.14	1520.29	196.53	72.26	1534.07	201.49	128.30	1866.48	293.57	1299.86	0.00	0.00	0.00	1869.31	228.90	1709.48	1848.97	356.84	1703.48	1747.53	224.85	1668.66	1724.33	332.51	1655.15	590.36	-21.91	78.75	1188.06	0.13	79.22	567.09
6.85000	2280.87	416.39	151.45	2240.69	398.42	147.49	2084.23	406.42	54.66	2071.43	406.99	119.34	1724.83	243.36	37.75	1674.36	236.93	56.91	1520.88	196.23	73.66	1535.26	201.14	129.68	1879.26	294.47	1297.14	0.00	0.00	0.00	1881.46	231.97	1707.54	1860.63	359.90	1700.65	1759.17	227.03	1666.46	1736.19	335.21	1652.28	590.33	-22.10	78.75	1187.11	-0.43	78.84	566.14
6.86000	2304.10	412.14	158.26	2264.32	394.31	153.01	2111.23	404.06	55.23	2094.65	407.04	120.77	1724.80	243.55	37.85	1674.54	236.66	56.71	1521.95	196.54	75.09	1536.42	200.32	131.54	1890.71	295.52	1294.53	0.00	0.00	0.00	1892.32	234.58	1705.80	1871.88	362.76	1697.94	1770.88	229.80	1664.40	1747.88	337.90	1649.46	589.89	-21.96	78.64	1187.63	-0.70	79.23	566.63
6.87000	2324.72	407.90	161.40	2284.23	390.04	155.11	2133.07	402.27	55.18	2116.24	403.94	120.01	1726.07	244.90	36.12	1674.16	236.32	56.20	1522.99	196.26	76.90	1538.29	200.18	133.29	1903.63	296.64	1291.90	0.00	0.00	0.00	1903.28	237.46	1703.87	1882.50	366.25	1695.39	1782.71	232.93	1662.33	1759.60	340.49	1646.83	591.14	-22.10	78.88	1187.66	-0.77	79.13	566.19
6.88000	2341.12	401.56	161.84	2306.76	385.77	146.66	2150.55	400.10	53.90	2133.89	401.20	118.57	1726.00	245.30	35.61	1674.24	236.03	55.88	1524.38	196.22	78.89	1540.49	199.97	135.32	1916.41	297.98	1289.57	0.00	0.00	0.00	1916.22	240.87	1701.97	1894.84	368.57	1692.99	1794.10	235.39	1660.50	1770.92	343.80	1644.29	589.66	-22.41	78.47	1188.47	-0.33	79.63	565.79
6.89000	2354.49	395.28	158.56	2321.64	380.03	142.79	2164.15	397.46	51.61	2147.07	399.77	116.81	1726.62	245.30	35.20	1675.48	235.63	56.07	1525.93	196.16	81.10	1542.83	198.89	137.69	1929.12	299.54	1287.49	0.00	0.00	0.00	1927.09	243.04	1700.05	1906.65	371.55	1690.67	1805.73	238.46	1658.74	1782.58	346.79	1642.05	589.96	-22.47	78.66	1188.29	-0.89	79.19	566.22
6.90000	2365.24	387.54	153.12	2332.12	374.52	137.90	2175.12	393.63	47.92	2158.45	397.24	114.07	1726.30	244.34	34.92	1674.96	235.38	55.48	1527.62	195.53	83.70	1545.86	198.15	140.09	1941.60	301.14	1285.61	0.00	0.00	0.00	1939.38	246.93	1698.53	1918.26	374.78	1688.46	1817.34	241.96	1657.09	1794.24	349.77	1640.06	589.87	-22.51	78.50	1187.50	-1.11	79.01	566.25
6.91000	2374.05	379.45	145.59	2334.56	367.41	139.94	2181.64	392.58	44.89	2165.27	396.04	114.87	1726.81	244.77	34.79	1675.37	235.09	55.16	1529.60	194.83	86.56	1548.97	197.19	142.87	1955.07	303.08	1284.02	0.00	0.00	0.00	1949.60	249.76	1697.08	1930.19	377.67	1686.44	1828.30	244.75	1655.47	1805.46	353.32	1638.12	588.94	-22.32	78.32	1187.20	-0.57	78.63	566.18
6.92000	2382.29	373.13	135.18	2340.47	361.28	132.14	2186.97	389.34	43.19	2171.31	392.87	111.02	1727.21	244.35	34.15	1676.80	234.86	55.14	1531.95	194.42	89.84	1552.35	196.16	146.08	1967.69	305.15	1282.78	0.00	0.00	0.00	1960.39	252.14	1695.59	1941.71	380.74	1684.93	1839.94	249.26	1653.90	1816.81	357.01	1636.37	589.71	-22.21	78.41	1187.62	-0.84	78.86	565.58
6.93000	2388.14	366.83	123.91	2350.94	355.22	112.64	2189.88	388.20	43.39	2175.72	390.23	106.52	1727.67	244.09	34.39	1677.50	234.54	54.89	1534.29	193.37	93.72	1556.53	195.99	149.31	1980.99	307.09	1281.76	0.00	0.00	0.00	1971.53	255.08	1694.03	1953.27	383.82	1683.58	1850.13	251.77	1651.97	1827.99	360.83	1634.63	590.20	-22.17	78.60	1187.95	-0.29	79.07	568.48
6.94000	2394.40	362.24	112.47	2359.03	352.33	101.89	2193.50	385.98	43.15	2181.93	388.44	103.64	1728.38	244.16	33.84	1678.38	234.22	54.52	1537.50	193.30	97.69	1560.45	194.06	153.52	1994.70	309.21	1281.00	0.00	0.00	0.00	1981.41	258.57	1692.76	1964.35	386.88	1682.51	1860.81	255.58	1650.19	1839.22	364.70	1633.04	589.57	-22.81	78.34	1188.45	-1.12	79.02	569.58
6.95000	2397.39	354.04	114.94	2357.45	348.41	105.95	2197.57	384.99	42.69	2188.41	387.93	101.90	1728.13	242.63	35.73	1679.94	234.07	54.38	1540.93	192.88	102.42	1566.01	194.02	157.41	2007.92	311.27	1280.43	0.00	0.00	0.00	1991.13	261.30	1691.75	1975.71	390.30	1681.61	1871.52	259.81	1648.57	1850.48	368.85	1631.49	588.86	-22.76	78.13	1188.01	-0.10	79.64	569.58
6.96000	2403.82	352.42	106.39	2364.51	348.89	97.18	2200.48	386.52	42.34	2196.50	388.36	101.58	1728.10	242.45	35.73	1680.65	234.01	53.94	1545.26	192.36	107.88	1572.43	193.94	162.04	2021.25	313.38	1280.14	0.00	0.00	0.00	2002.21	264.95	1691.26	1999.58	395.52	1674.31	1882.23	264.34	1647.24	1861.53	373.23	1630.33	589.93	-22.61	78.39	1188.36	0.28	79.58	569.60
6.97000	2409.44	353.61	97.31	2367.65	349.16	92.55	2202.34	387.78	41.46	2201.34	388.82	101.19	1728.11	242.65	36.05	1682.22	233.96	53.58	1550.43	191.79	114.06	1579.93	193.54	167.12	2034.74	315.57	1280.15	0.00	0.00	0.00	2013.14	268.82	1691.60	2000.28	398.40	1680.14	1892.56	268.86	1646.52	1872.49	377.75	1629.67	589.49	-22.83	78.15	1188.25	-0.66	79.48	569.80
6.98000	2412.48	353.91	89.41	2368.14	351.22	90.70	2202.88	388.67	41.62	2204.50	389.05	101.64	1728.09	242.87	36.50	1683.77	233.98	53.27	1557.07	192.76	120.37	1588.89	193.61	172.54	2048.13	317.65	1280.72	0.00	0.00	0.00	2022.91	272.65	1692.58	2007.42	402.13	1682.97	1902.78	273.10	1646.33	1883.48	382.14	1629.62	589.35	-23.07	78.15	1188.29	-0.48	79.33	569.83
6.99000	2414.41	351.15	83.31	2369.42	348.94	86.45	2203.00	389.59	39.64	2207.96	388.94	102.70	1727.97	243.33	37.09	1685.90	234.07	53.29	1564.72	193.14	127.62	1598.89	193.11	178.67	2061.86	319.71	1281.92	0.00	0.00	0.00	2033.41	276.45	1693.59	2017.50	406.27	1684.19	1913.42	278.03	1646.56	1894.36	386.89	1629.77	588.96	-23.03	78.05	1188.37	-0.55	79.38	569.74
7.00000	2416.35	345.84	76.39	2370.67	344.34	81.69	2203.67	388.98	39.75	2210.42	388.42	103.93	1728.47	243.19	37.66	1688.36	234.40	53.76	1573.85	193.85	135.43	1610.31	191.90	185.33	2075.02	321.78	1283.55	0.00	0.00	0.00	2044.42	281.52	1695.05	2027.88	410.54	1685.46	1923.93	282.68	1647.09	1905.42	391.67	1630.18	589.53	-22.51	78.12	1189.03	-0.11	79.71	569.78
7.01000	2418.69	344.02	71.02	2374.50	343.40	74.92	2204.71	388.79	40.30	2213.39	386.92	104.20	1728.26	243.44	38.62	1691.32	234.34	54.64	1584.57	194.34	143.92	1623.36	190.62	191.94	2087.99	323.77	1285.54	0.00	0.00	0.00	2053.41	284.85	1696.74	2038.46	414.75	1686.75	1934.25	287.25	1647.79	1916.44	396.29	1630.54	589.51	-22.53	78.46	1188.22	0.42	79.46	569.67
7.02000	2419.12	345.10	68.86	2373.70	344.34	73.23	2206.21	388.02	40.47	2214.42	386.84	103.98	1729.63	242.86	39.38	1694.51	234.19	55.90	1596.31	194.37	153.41	1637.84	189.49	198.74	2100.44	325.77	1287.64	0.00	0.00	0.00	2063.99	289.52	1698.58	2049.31	419.07	1687.92	1944.93	292.31	1648.65	1927.41	400.75	1630.82	589.18	-22.97	78.32	1189.00	-0.23	79.68	569.76
7.03000	2419.51	344.48	66.00	2372.23	342.71	76.87	2206.58	388.52	40.50	2215.25	386.77	103.71	1730.81	241.72	41.07	1699.48	233.59	57.98	1609.55	194.48	163.69	1653.37	188.04	206.16	2112.92	327.89	1289.74	0.00	0.00	0.00	2074.09	293.91	1700.46	2059.76	423.56	1689.09	1955.49	296.92	1649.49	1938.51	405.05	1630.94	589.10	-23.28	78.01	1188.14	-1.01	79.08	569.67
7.04000	2419.80	344.04	65.00	2374.61	343.23	71.65	2207.02	387.58	40.52	2216.39	386.69	103.83	1733.66	240.37	39.83	1706.70	232.71	61.14	1624.07	193.56	174.75	1670.48	186.68	213.85	2125.80	329.92	1291.78	0.00	0.00	0.00	2084.22	298.46	1702.46	2070.55	427.80	1690.14	1966.36	301.87	1650.40	1949.44	409.43	1631.01	589.99	-22.82	78.38	1188.40	-1.23	79.54	569.67
7.05000	2419.89	343.92	62.70	2375.11	343.66	70.41	2206.08	388.93	40.83	2215.78	386.42	102.68	1738.93	238.53	38.58	1715.19	231.36	64.64	1640.10	192.69	186.13	1688.65	184.88	221.70	2137.44	331.93	1293.69	0.00	0.00	0.00	2095.09	303.24	1704.60	2081.56	431.64	1691.32	1976.51	305.41	1651.32	1960.42	413.78	1631.17	589.38	-22.74	78.27	1188.29	-0.56	79.48	569.55
7.06000	2420.06	344.18	60.61	2374.53	342.90	69.81	2206.83	387.99	40.40	2217.87	386.26	103.29	1745.61	236.02	36.87	1726.30	229.67	69.66	1657.96	191.20	197.71	1708.31	183.63	229.37	2149.27	333.78	1295.44	0.00	0.00	0.00	2105.39	307.05	1707.00	2091.54	436.13	1692.66	1987.58	309.81	1652.51	1971.60	417.71	1631.53	588.28	-22.59	77.95	1188.31	0.06	79.33	569.55
7.07000	2419.87	343.94	60.23	2372.57	341.83	73.21	2206.22	389.41	40.89	2217.65	386.48	103.19	1753.54	232.73	34.98	1739.42	227.98	75.14	1678.05	189.65	208.48	1729.98	183.03	236.55	2160.91	335.31	1296.95	0.00	0.00	0.00	2114.92	310.50	1709.38	2102.01	440.33	1694.21	1998.13	313.15	1653.75	1982.97	421.13	1632.17	588.94	-22.46	78.28	1188.15	0.21	79.45	569.70
7.08000	2420.37	344.43	59.74	2373.39	342.19	73.03	2206.80	388.54	40.40	2217.66	387.98	103.51	1767.02	228.95	38.14	1754.77	226.11	80.57	1699.16	188.18	217.85	1752.36	182.36	243.39	2171.86	336.66	1298.37	0.00	0.00	0.00	2126.97	314.92	1711.69	2113.02	444.46	1695.72	2009.21	316.51	1655.10	1994.19	424.39	1632.96	588.90	-22.25	78.29	1188.13	0.86	79.66	569.74
7.09000	2420.92	344.97	58.59	2373.45	342.69	72.50	2206.47	389.02	40.78	2217.90	387.85	103.45	1785.76	225.75	44.21	1772.95	223.29	86.05	1721.03	188.34	225.64	1774.80	182.65	249.60	2182.51	337.69	1299.88	0.00	0.00	0.00	2138.34	319.25	1714.17	2123.91	448.17	1697.39	2020.57	320.08	1656.78	2005.52	427.40	1633.91	588.54	-22.97	77.94	1188.42	-0.34	79.53	569.62
7.10000	2420.33	344.56	58.66	2372.73	342.85	71.80	2206.08	389.87	41.30	2217.95	388.34	103.60	1809.20	222.01	49.32	1796.44	220.65	91.77	1744.04	188.87	231.93	1797.58	183.99	255.52	2193.38	338.38	1301.41	0.00	0.00	0.00	2148.25	322.38	1716.73	2133.94	451.71	1699.16	2032.66	324.12	1658.63	2016.82	430.30	1634.96	589.52	-22.54	78.49	1188.54	-0.16	79.86	569.69
7.11000	2420.69	344.70	58.26	2373.44	342.94	71.68	2206.65	389.10	41.01	2218.65	389.07	104.46	1835.10	218.82	53.63	1822.25	218.54	96.48	1768.37	189.22	236.61	1821.64	186.61	260.42	2203.84	338.89	1303.05	0.00	0.00	0.00	2158.59	324.89	1719.25	2145.24	454.55	1700.87	2044.21	326.86	1660.46	2028.41	432.81	1636.18	589.34	-22.56	78.29	1188.71	0.13	79.81	569.75
7.12000	2421.04	345.38	57.63	2373.69	343.14	71.60	2206.13	389.58	41.39	2217.80	389.27	103.98	1864.04	216.30	57.45	1850.45	216.98	100.38	1793.53	189.78	239.60	1846.36	189.00	264.23	2214.71	339.51	1304.79	0.00	0.00	0.00	2170.95	328.72	1721.74	2156.74	457.26	1702.57	2055.56	329.19	1662.40	2039.77	435.17	1637.49	590.49	-22.24	78.66	1188.86	-0.30	79.58	569.78
7.13000	2420.74	345.48	57.25	2373.83	343.41	71.41	2206.56	389.42	41.52	2220.03	388.03	104.18	1894.93	214.33	60.45	1880.50	215.76	103.45	1819.99	191.03	240.69	1871.56	190.60	267.15	2225.22	340.23	1306.63	0.00	0.00	0.00	2181.90	331.03	1724.09	2167.83	459.96	1704.30	2066.75	330.35	1664.32	2051.39	436.79	1638.96	590.10	-22.09	78.55	1188.02	0.24	79.42	569.74
7.14000	2421.49	345.97	57.02	2374.35	343.61	71.44	2206.10	389.88	42.15	2219.08	388.43	104.21	1927.60	213.29	62.77	1913.00	215.20	105.93	1847.05	192.14	240.22	1897.53	192.56	268.21	2236.25	341.24	1308.43	0.00	0.00	0.00	2194.11	333.89	1726.40	2178.74	462.87	1705.96	2079.18	333.50	1666.69	2062.98	438.26	1640.70	590.10	-22.33	78.50	1187.99	0.18	79.48	569.71
7.15000	2420.98	345.66	56.82	2374.06	344.05	71.17	2206.66	389.04	41.89	2219.72	388.45	104.69	1961.18	212.78	64.03	1944.94	215.08	106.92	1873.92	192.34	238.58	1924.33	194.12	267.55	2246.93	342.64	1310.27	0.00	0.00	0.00	2205.25	335.98	1728.72	2190.10	464.97	1707.60	2090.68	334.51	1668.85	2074.49	439.66	1642.59	589.85	-22.55	78.31	1187.51	0.51	79.52	569.64
7.16000	2421.36	346.05	56.80	2375.06	344.03	71.40	2206.99	388.74	42.19	2218.58	389.20	104.79	1995.98	213.03	64.81	1978.86	215.54	107.34	1901.58	193.28	235.12	1950.16	194.10	266.17	2257.53	344.35	1312.14	0.00	0.00	0.00	2216.94	337.37	1730.78	2201.75	466.26	1709.45	2102.27	335.66	1671.03	2086.40	440.40	1644.69	589.85	-22.45	78.39	1188.03	0.13	79.17	569.79
7.17000	2421.23	345.79	56.74	2374.57	344.24	71.02	2206.10	389.86	43.18	2219.74	388.27	104.61	2033.01	214.16	65.33	2013.66	216.66	107.05	1929.75	193.20	230.61	1977.29	195.42	263.16	2268.04	346.26	1314.07	0.00	0.00	0.00	2228.65	338.78	1732.54	2213.15	467.92	1711.22	2114.60	337.36	1673.10	2098.01	441.33	1646.83	589.89	-23.00	78.76	1187.85	-0.23	79.54	569.74
7.18000	2421.38	346.31	56.34	2374.32	344.47	70.74	2206.48	389.49	43.21	2219.81	388.45	104.84	2071.44	216.03	65.58	2050.00	218.40	106.18	1959.55	195.46	223.96	2005.86	197.93	258.46	2278.30	348.35	1315.74	0.00	0.00	0.00	2241.03	340.51	1733.89	2224.10	469.42	1712.95	2126.44	338.01	1675.00	2109.69	441.85	1649.07	589.36	-22.78	78.26	1187.71	-0.50	79.23	569.66
7.19000	2421.64	346.41	56.14	2374.80	344.64	70.80	2206.59	389.10	43.38	2220.62	387.77	104.96	2110.16	218.61	65.17	2086.48	220.68	104.52	1989.69	196.70	216.34	2033.72	198.63	253.38	2288.53	350.67	1317.29	0.00	0.00	0.00	2253.31	341.72	1735.07	2235.52	470.47	1714.48	2139.07	339.68	1676.80	2121.00	442.73	1651.17	590.24	-21.92	78.66	1188.23	-0.06	79.56	569.69
7.20000	2421.47	346.34	55.87	2375.29	344.72	70.80	2207.16	388.20	43.30	2220.77	388.45	105.65	2149.51	221.71	64.55	2124.82	223.40	103.04	2021.17	198.79	207.42	2062.31	199.91	246.87	2298.84	353.14	1318.52	0.00	0.00	0.00	2265.22	341.97	1735.91	2247.49	471.41	1715.83	2151.18	340.80	1678.41	2132.10	443.72	1653.17	590.86	-22.43	78.83	1187.51	-0.46	79.37	569.63
7.21000	2421.40	346.52	55.44	2375.22	344.73	70.66	2207.43	388.08	43.68	2219.73	389.10	105.80	2189.50	225.32	63.67	2162.77	226.57	100.71	2053.49	201.43	197.21	2092.47	202.42	239.06	2309.28	355.81	1319.55	0.00	0.00	0.00	2277.43	343.26	1736.68	2259.20	472.04	1717.27	2162.79	340.97	1679.65	2143.55	444.18	1655.13	589.57	-22.54	78.39	1187.74	-0.24	79.47	569.59
7.22000	2421.45	346.35	55.55	2375.46	344.74	70.55	2206.74	389.00	44.51	2220.23	388.67	105.94	2229.83	229.05	62.72	2201.05	229.86	97.93	2086.54	203.71	186.27	2122.31	203.65	230.83	2319.70	358.47	1320.30	0.00	0.00	0.00	2289.00	343.73	1737.12	2270.77	472.39	1718.47	2174.64	341.72	1680.74	2155.10	444.52	1656.96	590.40	-22.34	78.52	1187.67	0.13	79.49	569.73
7.23000	2421.40	346.10	55.24	2375.00	344.45	70.00	2207.71	387.46	44.14	2220.18	389.00	106.44	2271.96	232.98	62.46	2241.15	233.21	95.78	2120.55	206.32	174.45	2153.69	206.98	221.01	2330.19	361.08	1320.75	0.00	0.00	0.00	2300.25	343.36	1737.19	2281.99	472.92	1719.55	2186.03	341.70	1681.35	2166.59	445.06	1658.52	590.39	-22.78	78.79	1188.05	-0.02	79.23	569.67
7.24000	2421.69	346.14	55.04	2375.01	344.45	69.84	2207.54	387.73	44.72	2221.68	388.80	107.20	2313.40	236.82	61.63	2281.24	236.53	93.31	2154.24	207.87	162.63	2184.99	208.31	211.45	2340.27	363.65	1320.99	0.00	0.00	0.00	2313.04	344.85	1737.36	2293.92	473.47	1720.31	2198.02	342.59	1681.97	2177.91	445.51	1659.84	589.54	-22.53	78.35	1188.21	-0.02	79.47	569.68
7.25000	2421.72	346.08	54.63	2375.35	344.41	69.76	2207.32	388.00	45.16	2222.35	388.91	107.70	2355.24	240.81	61.13	2320.83	239.86	90.46	2189.45	209.93	150.46	2218.91	213.33	200.14	2350.56	366.17	1320.94	0.00	0.00	0.00	2324.90	345.18	1737.31	2305.14	474.17	1720.94	2209.00	341.69	1682.31	2189.23	446.00	1660.93	588.34	-22.63	78.11	1187.96	0.01	79.73	569.72
7.26000	2420.40	343.88	59.92	2375.81	344.17	69.67	2207.17	388.40	45.66	2222.10	389.12	108.07	2397.11	244.78	61.14	2360.22	243.54	87.75	2224.41	211.04	138.61	2251.44	215.41	189.77	2360.84	368.64	1320.74	0.00	0.00	0.00	2336.27	345.53	1737.14	2316.05	474.44	1721.74	2221.31	342.67	1682.63	2200.47	446.48	1661.77	589.78	-22.44	78.60	1188.25	0.02	79.67	569.75
7.27000	2420.77	343.50	59.97	2376.28	343.94	69.65	2207.45	387.92	45.72	2223.12	388.12	107.77	2439.76	248.86	62.03	2401.24	247.23	86.05	2260.60	213.26	126.53	2286.70	220.22	178.14	2371.06	371.03	1320.34	0.00	0.00	0.00	2348.42	345.95	1736.77	2328.19	474.61	1722.08	2232.92	342.99	1682.49	2211.79	446.78	1662.47	589.51	-22.39	78.62	1189.00	-0.12	79.94	569.74
7.28000	2421.19	343.31	59.81	2376.13	344.10	69.37	2208.51	386.60	45.49	2222.70	388.37	107.90	2482.20	252.91	63.63	2441.55	250.99	84.61	2297.85	215.73	114.52	2320.92	223.61	167.24	2381.41	373.31	1319.79	0.00	0.00	0.00	2359.01	345.64	1736.58	2339.51	474.83	1722.28	2244.59	343.37	1682.28	2223.39	446.86	1662.88	589.31	-22.43	78.46	1188.16	0.18	79.74	569.85
7.29000	2421.77	343.58	59.73	2376.22	344.68	69.10	2207.88	387.91	46.42	2223.16	388.00	108.10	2526.61	256.33	64.34	2482.64	254.80	84.37	2335.67	218.43	103.06	2355.06	225.56	157.16	2391.61	375.49	1319.14	0.00	0.00	0.00	2370.88	346.41	1736.01	2350.39	475.27	1722.43	2256.24	343.71	1681.80	2234.47	447.54	1662.93	588.03	-22.75	77.68	1187.41	-0.29	79.28	569.71
7.30000	2421.44	344.13	59.22	2376.32	345.29	68.95	2207.97	387.58	46.65	2223.02	388.76	108.50	2568.95	260.48	67.37	2523.60	258.83	85.29	2373.54	220.05	92.73	2390.00	228.31	147.34	2402.04	377.54	1318.31	0.00	0.00	0.00	2382.12	346.87	1735.44	2361.76	475.97	1722.14	2267.56	343.59	1681.19	2245.69	447.87	1662.83	588.76	-22.93	78.01	1188.47	-0.07	79.59	569.68
7.31000	2421.23	344.77	58.74	2376.50	345.76	68.83	2208.16	387.53	47.17	2222.65	389.24	108.93	2610.52	265.39	71.63	2563.94	263.21	87.25	2411.40	221.51	83.38	2420.41	224.95	145.59	2412.40	379.56	1317.36	0.00	0.00	0.00	2393.90	346.97	1734.35	2372.84	476.70	1721.88	2279.81	345.06	1680.48	2257.15	447.74	1662.53	588.75	-22.20	78.10	1187.93	0.03	79.40	569.69
7.32000	2421.39	345.24	58.46	2376.55	346.19	68.63	2208.22	387.62	47.53	2223.51	388.34	109.04	2651.39	271.56	74.48	2603.38	267.72	90.41	2450.11	223.30	75.07	2454.75	225.87	139.26	2422.86	381.45	1316.35	0.00	0.00	0.00	2406.03	348.15	1733.56	2383.82	477.22	1721.45	2291.32	345.15	1679.58	2268.24	448.15	1662.01	589.91	-22.68	78.30	1187.85	-0.36	79.44	569.62
7.33000	2423.71	347.68	52.80	2376.59	346.46	68.47	2207.69	388.19	48.27	2224.22	388.13	109.24	2691.05	276.64	80.16	2641.91	272.20	94.81	2488.90	225.64	67.85	2490.05	228.26	133.11	2433.35	383.25	1315.17	0.00	0.00	0.00	2417.38	348.69	1732.42	2394.96	477.81	1720.83	2302.80	345.00	1678.32	2279.41	448.28	1661.45	588.95	-22.95	78.02	1188.43	-0.03	79.50	569.63
7.34000	2423.59	347.25	52.85	2376.81	346.64	68.38	2208.32	387.42	48.48	2224.17	388.35	109.72	2728.86	281.25	87.41	2678.72	276.71	100.02	2525.38	226.26	63.02	2527.00	229.79	130.10	2443.77	384.93	1313.96	0.00	0.00	0.00	2428.94	349.60	1731.34	2405.79	478.59	1719.97	2314.51	345.12	1677.13	2290.85	448.28	1660.68	588.82	-22.54	77.97	1188.04	0.48	79.20	569.66
7.35000	2423.38	347.38	52.59	2377.52	346.69	68.58	2208.86	386.79	48.72	2225.31	388.89	110.67	2764.90	286.13	95.62	2714.42	281.10	106.54	2562.81	229.63	58.96	2559.51	232.02	126.56	2454.11	386.61	1312.59	0.00	0.00	0.00	2440.12	349.83	1729.98	2417.53	479.16	1719.00	2326.53	345.90	1675.81	2302.07	448.62	1659.71	589.34	-22.44	78.22	1187.60	-0.05	79.12	569.74
7.36000	2423.26	347.34	52.68	2377.43	346.99	68.37	2208.40	387.70	49.43	2225.91	388.30	110.61	2800.37	290.37	104.30	2749.07	285.16	111.81	2596.34	230.50	57.47	2590.87	234.79	124.45	2464.54	388.17	1311.12	0.00	0.00	0.00	2451.43	350.36	1728.55	2428.65	479.77	1717.87	2338.59	346.83	1674.46	2312.98	449.32	1658.62	589.74	-22.68	78.48	1189.14	-0.13	79.63	569.71
7.37000	2423.37	347.75	52.30	2377.20	347.01	67.96	2208.64	387.54	50.15	2226.97	387.93	111.23	2837.98	294.53	102.69	2782.02	288.57	119.37	2632.52	237.48	55.43	2619.51	237.42	123.24	2475.07	389.69	1309.58	0.00	0.00	0.00	2464.02	351.89	1727.06	2439.12	480.66	1716.84	2350.38	347.41	1672.95	2324.57	449.06	1657.46	588.83	-22.68	78.09	1188.71	-0.22	79.58	569.66
7.38000	2423.92	348.02	52.12	2377.51	347.31	67.84	2209.53	386.45	50.35	2226.44	388.59	111.97	2868.71	298.97	112.24	2812.23	291.91	127.36	2664.37	242.49	55.45	2648.23	243.32	121.95	2485.77	391.24	1307.93	0.00	0.00	0.00	2475.40	352.43	1725.44	2449.89	481.06	1715.62	2361.97	347.60	1671.38	2335.87	449.15	1656.25	589.06	-22.23	78.28	1187.26	-0.31	78.84	569.65
7.39000	2423.55	348.10	51.58	2377.86	347.44	67.73	2208.80	387.34	51.47	2227.25	389.61	113.44	2894.32	314.62	118.84	2839.66	295.73	135.63	2693.22	247.93	55.93	2674.12	248.02	122.16	2496.49	392.80	1306.27	0.00	0.00	0.00	2486.19	352.57	1723.81	2461.38	481.67	1714.05	2374.02	348.90	1669.96	2346.74	449.72	1654.87	589.42	-22.08	78.42	1188.45	-0.72	79.26	569.58
7.40000	2424.52	348.52	51.46	2378.89	347.55	67.87	2210.19	386.17	51.90	2228.21	388.77	113.90	2916.34	316.47	129.15	2864.97	299.13	143.22	2719.61	253.64	56.72	2691.42	245.03	137.77	2507.58	394.36	1304.58	0.00	0.00	0.00	2493.74	350.67	1725.23	2472.75	482.07	1712.69	2384.76	347.81	1668.25	2358.04	449.77	1653.61	589.03	-21.92	78.13	1189.00	-0.23	79.65	569.68
7.41000	2424.51	348.33	51.42	2378.33	347.64	67.25	2209.96	386.70	53.26	2228.59	388.97	114.98	2939.52	322.04	136.34	2883.53	304.63	153.77	2743.80	259.93	57.06	2711.70	249.03	140.19	2518.64	395.98	1303.00	0.00	0.00	0.00	2504.28	350.71	1724.24	2484.12	482.56	1711.07	2396.30	347.96	1666.82	2369.08	450.16	1652.20	592.46	-22.01	78.04	1188.53	-0.39	79.50	569.60
7.42000	2424.71	348.44	51.06	2379.06	347.91	67.19	2210.46	386.79	54.53	2230.59	388.79	116.42	2957.86	325.14	142.83	2902.62	308.86	159.35	2765.22	266.01	57.06	2738.41	263.23	125.24	2529.49	397.63	1301.41	0.00	0.00	0.00	2515.88	351.33	1722.62	2495.16	483.19	1709.55	2408.32	349.07	1665.50	2379.91	450.77	1650.80	593.67	-22.09	77.98	1187.94	-0.61	79.20	569.63
7.43000	2425.97	348.79	51.33	2378.90	347.99	67.14	2211.19	386.23	55.75	2231.25	389.14	117.57	2974.19	329.93	146.52	2919.10	313.19	162.47	2782.40	269.63	57.26	2757.93	269.85	122.59	2540.71	399.25	1299.90	0.00	0.00	0.00	2527.68	352.02	1720.96	2506.35	483.90	1708.07	2419.99	349.57	1664.12	2390.89	451.23	1649.56	593.61	-22.04	78.15	1187.92	0.05	79.26	569.71
7.44000	2426.15	348.20	50.88	2377.87	347.91	67.36	2211.48	386.68	57.33	2231.94	390.25	119.20	2987.28	334.19	147.89	2932.77	317.69	163.29	2797.94	275.27	55.86	2771.12	273.62	121.83	2551.73	400.83	1298.47	0.00	0.00	0.00	2539.09	352.59	1719.43	2517.43	484.08	1706.58	2431.40	349.60	1662.83	2402.04	451.26	1648.37	593.51	-22.05	78.16	1187.73	0.08	79.32	569.62
7.45000	2432.96	355.95	30.31	2376.12	347.71	67.82	2212.66	386.15	58.49	2232.76	390.74	120.48	2998.76	339.18	146.12	2944.15	322.30	161.65	2807.73	277.64	54.82	2782.70	277.80	120.13	2563.27	402.34	1297.16	0.00	0.00	0.00	2550.99	353.04	1717.92	2528.48	484.42	1705.16	2442.81	349.86	1661.69	2412.88	451.66	1647.04	593.50	-22.18	78.26	1186.96	-0.07	79.14	569.76
7.46000	2432.33	354.54	30.83	2373.78	347.40	68.50	2213.17	386.71	60.30	2233.44	392.68	122.72	3009.00	345.09	141.14	2953.41	326.77	157.95	2816.65	282.21	51.99	2792.35	281.89	118.02	2574.51	403.80	1295.90	0.00	0.00	0.00	2562.73	353.67	1716.52	2539.14	485.30	1703.71	2454.33	350.23	1660.50	2424.06	451.55	1645.82	593.64	-22.43	77.99	1186.75	0.25	79.19	569.64
7.47000	2433.15	355.57	30.00	2370.98	347.04	69.38	2214.07	386.91	62.19	2234.30	393.41	124.23	3015.88	349.42	135.11	2960.85	331.24	152.85	2822.96	286.39	48.52	2799.33	285.64	115.50	2586.02	405.17	1294.66	0.00	0.00	0.00	2573.98	354.09	1715.20	2550.50	485.54	1702.37	2466.26	350.64	1659.31	2435.19	451.38	1644.60	593.77	-22.38	78.05	1187.32	-0.20	79.29	569.63
7.48000	2434.60	357.13	29.23	2367.88	346.66	70.45	2215.26	386.73	64.17	2236.49	392.91	126.12	3021.48	354.95	127.43	2966.10	336.03	146.60	2826.10	288.92	45.23	2804.95	289.25	112.47	2597.23	406.43	1293.57	0.00	0.00	0.00	2585.44	354.42	1713.94	2562.02	485.12	1701.16	2477.47	350.38	1658.14	2446.74	450.77	1643.41	593.66	-22.40	78.25	1187.99	-0.61	79.43	569.64
7.49000	2436.16	358.78	28.08	2364.60	346.29	71.69	2215.49	388.11	67.10	2242.65	391.09	123.76	3024.29	359.98	119.83	2970.17	341.68	139.66	2828.77	291.72	42.95	2807.62	290.81	110.32	2608.90	407.60	1292.51	0.00	0.00	0.00	2596.74	354.84	1712.66	2572.97	485.53	1699.74	2489.04	350.21	1657.02	2457.52	450.99	1642.06	593.62	-22.51	78.02	1188.13	-0.40	79.65	569.66
7.50000	2434.66	355.84	29.31	2361.29	345.96	73.06	2218.06	386.37	69.37	2244.44	392.23	126.47	3027.62	367.42	110.35	2973.41	347.81	131.67	2831.79	295.39	40.16	2810.64	294.18	106.68	2620.75	408.77	1291.51	0.00	0.00	0.00	2608.28	355.10	1711.49	2584.19	485.57	1698.43	2501.36	350.74	1655.71	2468.52	450.87	1640.75	593.57	-22.20	78.36	1188.69	-0.51	79.65	569.66
7.51000	2431.78	351.68	31.21	2358.09	345.73	74.57	2219.96	386.36	72.79	2246.53	393.01	129.58	3030.83	373.26	101.39	2977.18	353.85	123.62	2834.20	296.76	38.50	2809.49	289.72	118.86	2632.33	410.00	1290.65	0.00	0.00	0.00	2619.88	355.46	1710.33	2594.46	486.22	1697.15	2512.45	349.91	1654.48	2479.17	450.94	1639.47	593.37	-21.80	78.49	1187.47	-1.07	79.32	569.63
7.52000	2438.25	359.63	26.89	2355.13	345.61	76.17	2221.60	387.02	76.94	2249.35	393.79	133.08	3033.15	370.38	113.25	2982.64	358.89	115.78	2837.64	298.14	37.58	2820.63	298.76	103.95	2644.25	411.16	1289.95	0.00	0.00	0.00	2631.34	355.71	1709.45	2605.97	485.96	1696.12	2523.31	348.90	1653.58	2490.33	450.47	1638.50	593.51	-21.88	78.42	1188.84	-0.42	79.59	569.55
7.53000	2435.63	355.93	28.54	2352.54	345.65	77.87	2223.30	388.22	81.54	2251.67	395.88	137.45	3035.60	372.01	103.89	2987.62	361.94	107.18	2840.41	298.24	36.65	2826.51	300.59	101.79	2656.00	412.46	1289.51	0.00	0.00	0.00	2642.97	356.11	1708.95	2616.90	486.27	1695.36	2534.50	348.44	1653.02	2501.16	450.25	1637.78	593.53	-22.40	78.29	1188.29	-0.54	79.33	569.59
7.54000	2436.32	355.92	28.48	2350.48	345.88	79.63	2226.73	387.92	86.35	2255.47	397.13	142.05	3039.46	372.81	93.16	2990.55	362.44	97.95	2842.26	297.43	36.50	2832.11	300.83	102.16	2667.79	413.78	1289.46	0.00	0.00	0.00	2654.12	356.61	1709.16	2628.08	486.45	1695.13	2545.77	347.96	1653.21	2511.61	450.35	1637.52	593.44	-21.94	78.34	1188.81	-0.66	79.64	569.57
7.55000	2436.82	356.01	28.46	2349.08	346.34	81.44	2230.25	387.97	91.64	2261.06	397.56	146.41	3041.92	371.44	85.04	2993.13	361.75	90.84	2844.30	297.68	36.77	2835.11	301.43	101.26	2679.78	415.17	1289.95	0.00	0.00	0.00	2665.81	357.03	1709.70	2638.49	487.23	1695.21	2557.92	348.70	1654.06	2522.56	449.95	1637.83	593.53	-21.86	78.14	1188.88	0.17	79.74	569.61
7.56000	2438.17	357.73	27.77	2348.47	347.06	83.27	2235.29	387.84	97.48	2267.45	398.19	151.22	3043.63	371.28	83.59	2995.04	362.44	86.76	2844.29	296.52	38.13	2837.23	302.87	101.59	2691.42	416.58	1291.03	0.00	0.00	0.00	2677.29	357.64	1710.63	2649.43	487.39	1695.75	2569.60	348.90	1655.45	2533.66	449.47	1638.73	593.55	-20.88	78.28	1188.46	0.41	79.82	569.61
7.57000	2437.61	357.28	28.18	2348.80	348.09	85.12	2240.14	388.82	104.26	2274.01	400.21	157.07	3043.81	373.76	79.14	2995.86	364.64	83.83	2845.69	298.05	38.48	2838.50	303.90	101.26	2702.86	417.94	1292.53	0.00	0.00	0.00	2688.71	358.35	1711.84	2653.35	487.93	1700.97	2581.81	349.49	1656.98	2544.73	448.94	1639.74	593.51	-20.90	78.31	1189.31	-0.32	79.77	569.67
7.58000	2439.12	359.13	27.24	2350.21	349.45	86.95	2245.63	391.09	112.17	2282.04	403.51	163.52	3044.34	374.62	76.11	2996.48	365.49	82.10	2846.75	299.04	38.69	2839.19	304.40	101.29	2714.21	419.24	1294.38	0.00	0.00	0.00	2699.85	359.04	1713.29	2662.80	488.41	1702.93	2592.41	348.49	1658.51	2555.33	448.87	1640.94	593.55	-21.42	78.29	1189.12	0.19	79.86	569.61
7.59000	2439.37	359.01	27.17	2352.83	351.18	88.75	2253.03	393.11	120.48	2290.86	407.58	170.25	3044.91	374.57	73.74	2997.19	365.30	80.78	2847.94	299.48	38.79	2834.87	298.66	115.39	2725.53	420.63	1296.48	0.00	0.00	0.00	2710.96	359.86	1714.97	2673.38	488.99	1704.16	2604.41	349.23	1660.41	2566.35	448.32	1642.38	593.48	-21.86	78.20	1191.06	0.74	77.99	569.64
7.60000	2438.81	357.40	28.22	2356.79	353.32	90.50	2262.15	395.19	129.17	2303.23	410.33	176.10	3045.29	375.19	71.81	2997.53	365.77	79.59	2847.45	298.56	39.21	2841.39	304.02	104.54	2736.77	422.10	1298.65	0.00	0.00	0.00	2722.04	360.72	1716.62	2684.28	489.62	1705.35	2615.33	348.87	1662.02	2577.20	447.95	1643.80	593.62	-21.14	78.19	1191.96	0.30	77.07	569.71
7.61000	2441.62	359.90	26.62	2362.25	355.90	92.17	2271.48	399.35	139.20	2316.14	413.82	182.32	3045.59	375.68	70.14	2997.93	366.11	78.67	2848.72	299.70	38.89	2843.19	304.62	103.32	2748.03	423.64	1300.82	0.00	0.00	0.00	2733.43	361.68	1717.99	2694.43	490.30	1706.60	2626.77	349.04	1663.64	2588.39	447.37	1645.33	593.55	-22.03	78.26	1191.87	0.56	77.22	569.73
7.62000	2443.94	360.57	25.90	2369.34	358.96	93.76	2283.44	402.82	149.15	2329.54	418.59	188.91	3045.69	375.93	69.01	2998.27	366.21	78.04	2848.24	299.05	39.13	2841.75	304.33	102.66	2759.25	425.28	1302.86	0.00	0.00	0.00	2744.65	362.66	1719.14	2704.63	491.11	1707.76	2637.96	349.29	1664.71	2598.96	447.50	1646.54	593.56	-21.96	78.19	1191.83	0.73	77.04	569.68
7.63000	2446.14	361.50	26.82	2378.19	362.53	95.24	2295.09	408.05	160.30	2345.21	422.34	195.39	3045.81	376.20	68.35	2998.41	366.35	77.59	2848.07	298.93	39.24	2842.82	304.13	103.61	2770.05	427.02	1304.57	0.00	0.00	0.00	2755.96	363.86	1720.18	2714.71	492.06	1708.95	2649.41	349.98	1665.69	2609.64	447.38	1647.66	593.53	-22.05	78.34	1191.90	0.86	76.94	569.62
7.64000	2449.13	362.89	30.46	2388.95	366.66	96.59	2307.01	414.50	172.04	2360.82	426.97	202.54	3046.07	376.35	67.82	2998.56	366.46	77.22	2847.89	298.92	39.37	2844.30	305.34	102.72	2780.72	428.85	1305.98	0.00	0.00	0.00	2766.89	365.26	1721.32	2725.41	493.04	1710.01	2660.24	349.97	1666.72	2619.99	447.67	1648.67	593.55	-21.49	78.33	1192.18	-0.36	76.43	569.60
7.65000	2453.80	365.17	35.99	2401.76	371.37	97.79	2322.10	417.92	183.19	2378.25	430.10	209.59	3046.23	376.37	67.39	2998.70	366.38	76.90	2848.23	299.22	39.43	2844.94	306.69	101.40	2790.75	430.89	1307.06	0.00	0.00	0.00	2777.54	366.86	1722.57	2735.10	494.60	1711.24	2672.38	351.37	1667.75	2630.41	447.79	1649.69	593.47	-21.82	78.53	1192.10	0.06	76.63	569.71
7.66000	2461.05	368.79	42.62	2416.74	376.71	98.82	2338.88	420.06	193.09	2395.34	434.30	217.60	3046.44	376.40	67.05	2998.74	366.29	76.54	2848.51	299.61	39.16	2843.72	305.40	101.93	2800.41	433.07	1307.90	0.00	0.00	0.00	2788.53	368.64	1723.82	2745.09	496.10	1712.50	2683.15	351.67	1668.75	2640.79	448.02	1650.77	593.56	-22.16	78.14	1192.07	0.34	76.73	569.70
7.67000	2471.78	374.21	49.52	2434.05	382.70	99.67	2357.44	420.75	201.53	2414.75	436.07	224.89	3046.72	376.40	66.78	2998.91	366.18	76.33	2848.63	299.79	39.27	2844.36	305.86	102.70	2809.89	435.51	1308.56	0.00	0.00	0.00	2799.25	370.84	1725.12	2754.69	497.81	1713.85	2694.20	352.36	1669.78	2650.98	448.46	1651.91	593.66	-22.61	77.76	1191.93	0.30	76.86	569.62
7.68000	2486.90	381.87	55.88	2453.82	389.39	100.30	2378.21	421.49	209.27	2434.32	438.30	232.07	3046.66	376.40	66.32	2999.07	366.04	76.14	2848.15	299.28	39.57	2845.67	306.59	102.63	2819.25	438.24	1309.26	0.00	0.00	0.00	2810.16	373.20	1726.51	2764.70	499.65	1715.23	2705.78	354.06	1670.99	2660.82	449.33	1653.11	593.53	-22.12	78.14	1191.79	0.96	77.05	569.63
7.69000	2507.29	392.21	60.89	2476.18	396.81	100.71	2398.00	424.72	216.26	2454.94	440.15	238.30	3046.86	376.33	66.11	2999.18	365.87	75.93	2848.46	299.39	39.64	2845.27	305.85	102.71	2828.50	441.36	1310.12	0.00	0.00	0.00	2820.77	375.93	1727.96	2773.66	502.00	1716.90	2716.39	354.98	1672.27	2670.88	450.10	1654.39	589.43	-22.56	77.95	1189.72	0.05	79.05	569.64
7.70000	2533.84	405.68	63.74	2501.29	404.99	100.88	2420.73	426.25	221.28	2476.59	441.82	243.13	3046.95	376.24	65.88	2999.19	365.75	75.69	2848.15	298.87	40.00	2845.23	306.13	103.26	2837.69	444.76	1311.11	0.00	0.00	0.00	2831.23	378.92	1729.40	2783.18	504.42	1718.36	2727.91	357.20	1673.48	2680.74	451.20	1655.69	588.70	-22.69	78.09	1188.58	-0.26	80.00	569.65
7.71000	2556.07	417.69	65.32	2529.26	413.97	100.78	2443.32	428.29	225.03	2498.03	444.77	247.13	3047.18	376.19	65.71	2999.10	365.58	75.38	2848.09	298.98	40.18	2837.37	299.62	115.66	2847.09	448.24	1312.28	0.00	0.00	0.00	2841.81	382.09	1730.84	2792.12	507.24	1719.96	2738.73	359.02	1674.64	2691.63	451.94	1656.96	588.09	-22.79	77.94	1188.66	-0.46	79.79	569.65
7.72000	2579.98	429.95	66.46	2560.25	423.80	100.39	2467.36	428.87	226.60	2521.72	445.78	248.95	3047.24	376.09	65.41	2999.34	365.45	75.26	2848.89	299.92	40.28	2838.53	298.54	119.07	2856.10	451.94	1313.50	0.00	0.00	0.00	2851.89	385.64	1732.28	2801.09	510.15	1721.36	2748.84	360.17	1675.76	2701.97	452.93	1658.18	587.93	-22.91	77.86	1188.49	-0.54	79.54	569.58
7.73000	2605.84	442.28	67.39	2585.80	434.17	101.47	2490.30	431.17	226.92	2545.16	448.13	249.84	3047.51	376.04	65.20	2999.56	365.38	75.09	2848.93	300.42	40.49	2838.92	298.97	120.03	2865.36	455.56	1314.71	0.00	0.00	0.00	2862.40	389.49	1733.67	2810.14	513.52	1722.66	2759.95	362.64	1677.01	2711.79	454.17	1659.35	587.79	-22.45	77.89	1189.57	-0.18	79.68	569.53
7.74000	2633.05	454.25	67.77	2613.82	444.28	102.52	2514.33	433.13	225.56	2568.68	450.94	249.41	3047.61	375.96	64.89	2999.67	365.30	74.86	2848.44	300.18	41.23	2838.58	299.52	120.20	2874.67	459.02	1315.90	0.00	0.00	0.00	2872.83	393.62	1734.92	2818.69	517.09	1723.85	2770.48	364.95	1678.32	2721.14	455.66	1660.44	587.79	-23.04	77.99	1189.04	0.14	79.63	569.70
7.75000	2661.50	465.54	67.52	2642.54	454.02	102.48	2538.56	436.11	222.58	2592.16	454.99	247.75	3047.79	375.94	64.64	3000.11	365.26	74.77	2849.55	301.59	41.29	2840.05	299.93	121.18	2883.76	462.20	1317.07	0.00	0.00	0.00	2882.94	398.05	1736.11	2826.91	520.78	1724.88	2780.88	366.89	1679.41	2730.07	457.38	1661.45	587.88	-22.79	77.96	1188.61	-0.29	79.27	569.67
7.76000	2691.70	476.05	67.01	2672.59	462.97	101.94	2564.07	439.57	217.85	2616.08	459.24	244.89	3047.98	375.83	64.40	3000.36	365.14	74.62	2849.26	301.48	41.94	2841.10	300.02	122.58	2892.62	465.09	1318.21	0.00	0.00	0.00	2893.00	402.81	1737.18	2835.46	524.66	1725.58	2793.02	371.70	1681.00	2738.63	459.35	1662.38	588.55	-22.72	77.97	1189.35	-0.29	79.57	569.62
7.77000	2723.36	485.64	66.20	2703.26	471.65	100.49	2590.38	443.36	211.52	2640.27	464.19	240.37	3048.02	375.80	64.06	3000.77	365.11	74.54	2849.70	302.40	42.30	2841.31	300.61	123.27	2901.23	467.74	1319.26	0.00	0.00	0.00	2902.96	407.77	1738.18	2843.88	528.86	1726.10	2803.72	374.62	1682.28	2746.85	461.56	1663.22	589.53	-23.03	78.25	1189.04	-0.43	79.58	569.60
7.78000	2756.91	494.58	65.39	2734.57	479.95	98.18	2617.39	447.87	203.36	2666.05	468.32	234.57	3048.26	375.76	63.85	3001.15	364.94	74.46	2849.78	302.14	43.07	2847.25	308.30	111.14	2909.74	470.24	1320.18	0.00	0.00	0.00	2912.88	413.04	1739.06	2851.95	533.17	1726.39	2813.97	377.71	1683.66	2754.79	463.99	1663.96	590.34	-22.61	78.88	1188.69	-0.62	79.36	569.65
7.79000	2791.60	503.34	64.47	2766.67	488.15	95.47	2643.84	454.04	194.61	2691.42	474.40	228.46	3048.44	375.68	63.57	3001.56	364.83	74.40	2849.47	301.92	43.87	2842.74	301.88	123.22	2918.35	472.76	1320.98	0.00	0.00	0.00	2922.60	418.42	1739.81	2859.92	537.74	1726.42	2823.84	380.56	1684.87	2762.48	466.66	1664.58	589.54	-22.18	78.50	1188.76	-0.00	79.47	569.70
7.80000	2827.64	512.11	63.78	2801.36	496.44	93.55	2671.27	460.31	184.34	2691.42	474.40	228.46	3048.86	375.59	63.45	3001.92	364.65	74.30	2850.14	302.85	44.11	2843.37	301.04	126.36	2926.85	475.42	1321.65	0.00	0.00	0.00	2931.92	423.89	1740.44	2869.12	542.12	1727.15	2835.28	385.59	1686.36	2769.99	469.55	1665.09	589.16	-22.38	78.54	1188.13	-0.44	79.34	569.78
7.81000	2864.90	520.97	63.63	2836.82	504.98	91.58	2701.70	465.50	172.40	2691.42	474.40	228.46	3049.20	375.49	63.27	3002.22	364.52	74.25	2850.63	303.44	44.66	2843.16	301.52	126.61	2935.50	478.27	1322.18	0.00	0.00	0.00	2941.43	429.56	1740.80	2878.22	546.65	1727.80	2844.22	387.26	1687.15	2777.34	472.67	1665.48	590.48	-22.62	78.50	1188.77	-0.60	79.47	569.69
7.82000	2901.97	530.27	63.23	2872.18	513.93	89.30	2701.70	465.50	172.40	2691.42	474.40	228.46	3049.67	375.40	63.17	3002.29	364.40	74.03	2851.18	304.08	45.21	2848.26	308.52	114.35	2944.09	481.06	1322.58	0.00	0.00	0.00	2950.97	435.33	1740.99	2887.23	551.33	1728.37	2855.63	392.32	1688.30	2784.58	476.00	1665.73	589.68	-22.45	78.33	1188.51	-0.39	79.65	569.74
7.83000	2939.93	539.97	63.62	2908.23	523.35	87.32	2701.70	465.50	172.40	2691.42	474.40	228.46	3049.87	375.27	62.86	3002.34	364.23	73.83	2851.08	303.95	46.02	2845.20	302.80	126.55	2952.66	483.90	1322.82	0.00	0.00	0.00	2960.20	441.09	1741.02	2896.15	556.15	1728.87	2866.31	396.74	1689.16	2791.77	479.55	1665.85	588.25	-22.11	78.02	1188.60	-0.58	79.44	569.63
7.84000	2978.01	550.71	64.48	2944.62	533.32	85.49	2701.70	465.50	172.40	2691.42	474.40	228.46	3049.95	375.10	62.52	3002.60	364.06	73.72	2851.66	304.56	46.64	2844.30	302.04	129.13	2961.04	486.98	1322.90	0.00	0.00	0.00	2969.50	446.87	1740.80	2904.96	561.11	1729.30	2875.44	399.61	1689.38	2798.95	483.31	1665.81	588.33	-22.89	77.97	1188.93	-0.14	79.65	569.73
7.85000	3014.83	562.37	65.14	2981.43	544.16	84.41	2701.70	465.50	172.40	2691.42	474.40	228.46	3050.10	374.92	62.21	3002.96	363.93	73.66	2851.14	304.23	47.50	2843.71	302.32	129.23	2969.42	490.22	1322.80	0.00	0.00	0.00	2978.72	452.68	1740.46	2913.68	566.20	1729.65	2884.08	401.85	1689.62	2806.16	487.29	1665.62	588.69	-22.89	78.03	1188.38	-0.47	79.39	569.73
7.86000	3052.94	574.56	67.43	3018.52	555.80	84.26	2701.70	465.50	172.40	2691.42	474.40	228.46	3050.48	374.69	62.15	3003.54	363.74	73.77	2851.39	304.58	48.18	2842.96	302.93	129.45	2978.05	493.69	1322.52	0.00	0.00	0.00	2987.90	458.43	1739.95	2922.31	571.43	1729.92	2897.27	409.70	1690.22	2813.44	491.46	1665.26	588.06	-22.64	77.98	1188.42	-0.31	79.41	569.65
7.87000	3089.54	587.82	69.76	3054.49	567.93	84.08	2701.70	465.50	172.40	2691.42	474.40	228.46	3051.16	374.41	62.33	3004.07	363.55	73.87	2851.20	304.36	49.16	2848.95	307.88	120.05	2986.76	497.42	1322.10	0.00	0.00	0.00	2996.93	464.18	1739.30	2930.83	576.78	1730.13	2906.84	413.33	1690.05	2820.85	495.85	1664.73	588.35	-23.07	77.94	1188.61	0.66	79.72	569.73
7.88000	3126.26	601.29	73.75	3090.87	580.90	85.46	2701.70	465.50	172.40	2691.42	474.40	228.46	3051.71	374.23	62.49	3004.30	363.47	73.79	2851.78	304.83	49.75	2851.02	309.98	118.97	2995.39	501.30	1321.49	0.00	0.00	0.00	3005.81	469.93	1738.54	2939.26	582.26	1730.26	2915.33	415.63	1689.34	2828.42	500.43	1664.02	588.17	-22.39	77.98	1187.85	0.13	79.35	569.61
7.89000	3163.01	615.41	79.47	3125.52	594.56	86.94	2701.70	465.50	172.40	2691.42	474.40	228.46	3051.89	374.14	62.35	3004.39	363.45	73.57	2851.34	304.34	50.70	2846.99	304.57	131.47	3003.82	505.32	1320.72	0.00	0.00	0.00	3014.53	475.83	1737.65	2947.58	587.86	1730.33	2925.77	420.77	1689.03	2836.21	505.20	1663.12	588.45	-22.59	78.13	1188.09	-0.43	79.28	569.59
7.90000	3197.64	630.23	85.54	3160.34	608.94	90.69	2701.70	465.50	172.40	2691.42	474.40	228.46	3052.13	374.13	62.16	3004.45	363.48	73.34	2851.60	304.21	51.63	2846.33	304.23	133.76	3011.96	509.51	1319.84	0.00	0.00	0.00	3023.38	481.72	1736.64	2955.81	593.58	1730.32	2933.93	423.50	1688.32	2844.26	510.17	1662.03	588.71	-22.23	78.32	1188.31	-0.71	79.30	569.65
7.91000	3230.65	646.09	92.81	3194.26	623.71	95.65	2701.70	465.50	172.40	2691.42	474.40	228.46	3052.21	374.29	61.86	3004.66	363.53	73.23	2851.88	304.18	52.28	2846.93	303.97	134.64	3020.21	513.76	1318.88	0.00	0.00	0.00	3031.94	487.59	1735.53	2963.93	599.41	1730.24	2942.97	427.35	1687.41	2852.61	515.33	1660.73	590.21	-22.47	78.53	1189.12	-0.06	79.84	569.70
7.92000	3230.65	646.09	92.81	3194.26	623.71	95.65	2701.70	465.50	172.40	2691.42	474.40	228.46	3052.45	374.47	61.72	3004.87	363.52	73.14	2852.14	304.21	52.99	2847.84	303.93	135.97	3028.41	518.17	1317.81	0.00	0.00	0.00	3040.27	493.39	1734.35	2971.95	605.35	1730.10	2953.77	433.48	1686.30	2861.31	520.68	1659.22	589.28	-22.65	78.48	1189.51	0.05	79.75	569.69
7.93000	3230.65	646.09	92.81	3194.26	623.71	95.65	2701.70	465.50	172.40	2691.42	474.40	228.46	3052.34	374.66	61.37	3004.82	363.52	72.88	2852.64	304.41	53.79	2848.73	303.72	137.05	3036.57	522.93	1316.66	0.00	0.00	0.00	3048.44	499.24	1733.06	2979.87	611.40	1729.89	2963.94	439.40	1685.33	2870.41	526.20	1657.49	588.38	-23.37	78.15	1188.91	-0.09	79.63	569.72
7.94000	3230.65	646.09	92.81	3194.26	623.71	95.65	2701.70	465.50	172.40	2691.42	474.40	228.46	3052.62	374.77	61.25	3005.04	363.31	72.77	2853.09	304.21	54.67	2849.79	304.08	138.48	3044.76	527.80	1315.39	0.00	0.00	0.00	3056.50	505.18	1731.66	2987.68	617.56	1729.60	2971.03	442.11	1683.82	2879.95	531.91	1655.53	589.21	-23.05	78.26	1187.84	-0.23	79.42	569.67
7.95000	3230.65	646.09	92.81	3194.26	623.71	95.65	2701.70	465.50	172.40	2691.42	474.40	228.46	3052.73	374.79	61.00	3005.08	363.14	72.55	2854.26	304.97	55.33	2849.64	304.00	139.44	3052.82	532.85	1314.05	0.00	0.00	0.00	3064.61	511.25	1730.13	2995.39	623.81	1729.26	2979.03	445.97	1682.15	2889.98	537.79	1653.34	589.03	-22.56	78.32	1188.67	0.08	79.48	569.68
7.96000	3230.65	646.09	92.81	3194.26	623.71	95.65	2701.70	465.50	172.40	2691.42	474.40	228.46	3052.79	374.73	60.69	3005.55	362.85	72.55	2854.94	305.06	56.35	2849.55	304.40	140.23	3060.64	537.87	1312.61	0.00	0.00	0.00	3072.30	517.48	1728.57	3003.00	630.16	1728.84	2974.43	441.47	1692.79	2908.24	545.89	1649.91	589.35	-22.41	78.44	1188.22	0.18	79.50	569.70
7.97000	3230.65	646.09	92.81	3194.26	623.71	95.65	2701.70	465.50	172.40	2691.42	474.40	228.46	3053.03	374.68	60.48	3005.65	362.55	72.29	2855.44	304.70	57.76	2849.71	304.07	141.23	3068.65	543.14	1311.02	0.00	0.00	0.00	3080.08	523.70	1726.93	3010.50	636.61	1728.36	2978.88	443.79	1694.40	2916.90	551.37	1648.18	588.44	-22.88	78.03	1187.74	-0.08	79.25	569.74
7.98000	3230.65	646.09	92.81	3194.26	623.71	95.65	2701.70	465.50	172.40	2691.42	474.40	228.46	3053.01	374.61	60.06	3006.20	362.23	72.34	2856.51	304.96	59.10	2852.92	303.96	144.14	3076.57	548.50	1309.35	0.00	0.00	0.00	3087.45	529.90	1725.32	3017.89	643.15	1727.81	2986.88	449.00	1693.32	2925.95	557.29	1646.48	588.71	-23.00	78.27	1187.55	-0.42	79.03	569.74
7.99000	3230.65	646.09	92.81	3194.26	623.71	95.65	2701.70	465.50	172.40	2691.42	474.40	228.46	3053.44	374.48	59.93	3006.52	361.94	72.22	2856.83	304.62	60.58	2853.77	304.14	145.61	3084.48	554.13	1307.62	0.00	0.00	0.00	3094.74	536.35	1723.70	3025.18	649.77	1727.20	2994.94	454.38	1691.82	2932.50	560.75	1644.45	588.92	-22.82	78.17	1188.23	-0.13	79.47	569.75
8.00000	3230.65	646.09	92.81	3194.26	623.71	95.65	2701.70	465.50	172.40	2691.42	474.40	228.46	3053.51	374.41	59.53	3006.89	361.65	72.14	2857.71	304.09	62.41	2853.64	303.90	147.06	3092.35	560.02	1305.92	0.00	0.00	0.00	3101.78	542.84	1722.08	3032.35	656.48	1726.53	3003.19	459.37	1690.13	2937.54	562.95	1642.31	589.77	-23.21	78.21	1188.28	-0.00	79.46	569.77
8.01000	3230.65	646.09	92.81	3194.26	623.71	95.65	2701.70	465.50	172.40	2691.42	474.40	228.46	3053.91	374.29	59.36	3007.42	361.33	72.09	2859.57	305.06	63.77	2856.37	304.02	149.80	3100.49	566.20	1304.29	0.00	0.00	0.00	3108.59	549.66	1720.53	3039.42	663.27	1725.79	3010.23	464.98	1689.39	2945.64	569.49	1640.79	589.79	-23.17	78.29	1187.83	-0.05	79.48	569.65
8.02000	3230.65	646.09	92.81	3194.26	623.71	95.65	2701.70	465.50	172.40	2691.42	474.40	228.46	3054.06	374.23	59.05	3007.80	361.02	71.97	2860.10	304.26	65.98	2858.46	303.86	152.33	3108.69	572.56	1302.84	0.00	0.00	0.00	3115.49	556.76	1718.99	3046.38	670.13	1725.00	3018.08	470.80	1688.06	2951.51	573.62	1639.13	590.44	-22.60	78.80	1187.51	-0.26	79.26	569.66
8.03000	3230.65	646.09	92.81	3194.26	623.71	95.65	2701.70	465.50	172.40	2691.42	474.40	228.46	3054.35	374.14	58.91	3008.35	360.70	71.95	2861.62	304.26	68.04	2865.98	309.34	142.37	3116.97	579.02	1301.55	0.00	0.00	0.00	3122.11	563.96	1717.53	3053.22	677.07	1724.14	3024.04	475.32	1686.58	2959.46	580.29	1637.29	589.80	-22.86	78.42	1187.44	-0.76	78.99	569.71
8.04000	3230.65	646.09	92.81	3194.26	623.71	95.65	2701.70	465.50	172.40	2691.42	474.40	228.46	3054.65	374.08	58.78	3008.80	360.38	71.87	2861.83	302.68	70.79	2868.43	309.67	143.48	3125.09	585.62	1300.47	0.00	0.00	0.00	3128.75	571.22	1716.09	3059.96	684.08	1723.21	3030.68	480.97	1685.17	2965.50	585.27	1635.52	589.95	-22.55	78.29	1188.08	-0.75	79.17	569.70
8.05000	3230.65	646.09	92.81	3194.26	623.71	95.65	2701.70	465.50	172.40	2691.42	474.40	228.46	3054.98	374.01	58.69	3009.22	360.12	71.73	2863.98	302.80	73.20	2871.05	309.24	146.99	3133.11	592.41	1299.51	0.00	0.00	0.00	3135.05	578.66	1714.78	3066.58	691.15	1722.23	3037.57	487.33	1683.77	2970.44	589.45	1633.62	590.09	-22.60	78.31	1188.81	0.22	79.66	569.64
8.06000	3230.65	646.09	92.81	3194.26	623.71	95.65	2701.70	465.50	172.40	2691.42	474.40	228.46	3055.15	373.99	58.45	3009.77	359.87	71.59	2865.76	302.68	76.15	2874.33	309.63	150.45	3141.18	599.31	1298.67	0.00	0.00	0.00	3141.21	586.41	1713.69	3073.09	698.29	1721.19	3044.70	494.78	1682.79	2977.66	596.85	1631.95	589.84	-22.36	78.57	1188.71	0.09	79.64	569.62
8.07000	3230.65	646.09	92.81	3194.26	623.71	95.65	2701.70	465.50	172.40	2691.42	474.40	228.46	3055.50	374.01	58.32	3010.65	359.63	71.59	2867.86	302.37	79.59	2877.97	309.79	153.67	3149.11	606.08	1298.00	0.00	0.00	0.00	3147.10	594.55	1713.25	3079.49	705.49	1720.09	3050.41	501.10	1682.31	2984.56	604.17	1630.43	589.93	-22.70	78.71	1187.79	0.10	79.32	569.61
8.08000	3230.65	646.09	92.81	3194.26	623.71	95.65	2701.70	465.50	172.40	2691.42	474.40	228.46	3055.99	373.92	58.17	3011.52	359.52	71.46	2871.15	303.22	83.51	2881.57	309.81	157.40	3156.84	612.82	1297.67	0.00	0.00	0.00	3152.63	602.98	1713.59	3085.77	712.74	1718.93	3056.04	508.02	1682.49	2990.04	610.53	1629.46	589.51	-22.48	78.48	1187.38	0.21	79.34	569.72
8.09000	3230.65	646.09	92.81	3194.26	623.71	95.65	2701.70	465.50	172.40	2691.42	474.40	228.46	3056.39	374.03	58.06	3012.66	359.46	71.19	2874.46	303.83	88.27	2885.34	309.77	162.15	3164.35	619.72	1297.83	0.00	0.00	0.00	3158.17	611.49	1714.43	3091.94	720.05	1717.71	3062.64	516.04	1683.21	2995.03	616.61	1628.97	589.83	-22.46	78.54	1187.67	-0.20	79.07	569.66
8.10000	3230.65	646.09	92.81	3194.26	623.71	95.65	2701.70	465.50	172.40	2691.42	474.40	228.46	3056.62	373.98	57.97	3014.21	359.42	70.92	2879.46	306.52	92.77	2890.13	310.11	167.65	3171.77	626.52	1298.60	0.00	0.00	0.00	3163.53	620.25	1715.40	3097.99	727.40	1716.44	3068.53	523.45	1684.16	3000.18	623.29	1628.93	589.04	-22.43	78.31	1187.88	-0.71	79.23	569.67
8.11000	3230.65	646.09	92.81	3194.26	623.71	95.65	2701.70	465.50	172.40	2691.42	474.40	228.46	3057.00	374.00	58.04	3015.99	359.60	70.73	2883.30	307.56	98.59	2895.96	310.56	173.77	3179.11	633.31	1300.04	0.00	0.00	0.00	3168.24	629.54	1716.43	3103.93	734.81	1715.11	3074.51	531.82	1685.46	3006.56	631.43	1629.42	589.16	-22.84	78.25	1187.93	0.18	79.39	569.75
8.12000	3230.65	646.09	92.81	3194.26	623.71	95.65	2701.70	465.50	172.40	2691.42	474.40	228.46	3057.27	374.06	58.08	3017.50	359.98	70.26	2888.25	309.16	104.97	2903.57	311.97	180.39	3186.63	639.88	1302.02	0.00	0.00	0.00	3172.91	638.92	1717.41	3109.74	742.25	1713.72	3079.41	539.50	1686.93	3010.68	637.71	1629.70	588.81	-22.70	78.22	1187.76	-0.24	79.39	569.72
8.13000	3230.65	646.09	92.81	3194.26	623.71	95.65	2701.70	465.50	172.40	2691.42	474.40	228.46	3057.71	374.17	58.19	3019.48	360.54	69.89	2895.81	313.06	111.05	2911.24	312.61	187.25	3193.91	646.58	1304.19	0.00	0.00	0.00	3177.90	648.33	1718.34	3115.44	749.73	1712.28	3085.71	548.09	1688.91	3016.37	645.27	1630.32	588.65	-22.42	78.23	1187.95	-0.50	79.24	569.70
8.14000	3230.65	646.09	92.81	3194.26	623.71	95.65	2701.70	465.50	172.40	2691.42	474.40	228.46	3058.24	374.35	58.14	3021.67	361.29	69.71	2903.13	315.32	118.44	2920.83	313.41	194.08	3201.04	653.26	1306.41	0.00	0.00	0.00	3182.98	657.85	1719.20	3121.02	757.25	1710.78	3090.75	555.38	1690.89	3022.32	653.34	1630.96	587.95	-22.60	78.00	1187.92	0.10	79.52	569.73
8.15000	3230.65	646.09	92.81	3194.26	623.71	95.65	2701.70	465.50	172.40	2691.42	474.40	228.46	3059.10	374.59	57.84	3024.37	362.06	70.10	2910.13	315.48	127.01	2931.66	314.16	201.56	3207.82	660.30	1308.51	0.00	0.00	0.00	3187.55	667.66	1719.97	3126.48	764.81	1709.23	3097.29	564.08	1692.86	3027.53	660.41	1631.69	589.26	-22.79	78.19	1187.43	-0.66	79.24	569.56
8.16000	3230.65	646.09	92.81	3194.26	623.71	95.65	2701.70	465.50	172.40	2691.42	474.40	228.46	3060.63	374.62	57.46	3027.69	362.91	71.36	2920.70	318.36	135.32	2942.43	314.99	209.08	3214.38	667.42	1310.43	0.00	0.00	0.00	3192.30	677.20	1720.57	3131.82	772.39	1707.63	3102.47	572.02	1694.84	3032.48	667.42	1632.52	589.20	-22.58	78.10	1187.18	-1.16	78.97	569.64
8.17000	3230.65	646.09	92.81	3194.26	623.71	95.65	2701.70	465.50	172.40	2691.42	474.40	228.46	3062.80	374.58	56.91	3031.81	363.67	73.41	2929.58	318.02	145.39	2954.50	315.70	217.54	3220.58	674.29	1312.11	0.00	0.00	0.00	3197.17	686.71	1721.05	3137.04	780.00	1705.98	3108.28	580.19	1696.81	3039.15	676.38	1633.61	588.90	-22.70	77.98	1187.47	-0.59	79.11	569.61
8.18000	3230.65	646.09	92.81	3194.26	623.71	95.65	2701.70	465.50	172.40	2691.42	474.40	228.46	3065.64	374.56	56.03	3036.71	364.50	76.42	2938.37	316.46	156.79	2967.19	317.23	226.37	3226.70	681.17	1313.64	0.00	0.00	0.00	3202.29	696.42	1721.44	3142.14	787.62	1704.27	3113.62	588.47	1699.32	3043.97	683.26	1634.43	588.36	-22.62	78.20	1188.40	-0.51	79.43	569.69
8.19000	3230.65	646.09	92.81	3194.26	623.71	95.65	2701.70	465.50	172.40	2691.42	474.40	228.46	3069.57	374.66	55.00	3042.49	365.79	80.32	2950.88	318.38	167.56	2981.04	320.02	234.81	3232.56	688.01	1315.02	0.00	0.00	0.00	3207.20	706.23	1721.81	3147.11	795.27	1702.51	3119.58	597.17	1701.54	3048.89	689.87	1635.45	589.77	-21.81	78.64	1187.19	-0.32	79.47	567.31
8.20000	3230.65	646.09	92.81	3194.26	623.71	95.65	2701.70	465.50	172.40	2691.42	474.40	228.46	3074.17	375.23	53.76	3049.48	367.84	85.14	2964.04	320.19	178.90	2995.47	323.03	243.83	3238.44	694.89	1316.27	0.00	0.00	0.00	3212.02	715.88	1722.13	3151.96	802.93	1700.70	3125.21	605.26	1703.40	3053.45	695.94	1636.21	588.93	-22.49	78.31	1186.81	-0.69	79.09	565.85
8.21000	3230.65	646.09	92.81	3194.26	623.71	95.65	2701.70	465.50	172.40	2691.42	474.40	228.46	3079.55	376.69	53.27	3057.54	370.78	90.15	2977.18	321.21	189.77	3010.57	327.20	252.01	3244.37	701.70	1317.39	0.00	0.00	0.00	3217.02	725.49	1722.35	3156.69	810.61	1698.84	3130.37	613.06	1705.41	3058.58	702.65	1637.00	588.65	-22.62	78.27	1188.39	-0.68	79.68	566.78
8.22000	3230.65	646.09	92.81	3194.26	623.71	95.65	2701.70	465.50	172.40	2691.42	474.40	228.46	3088.88	380.14	57.14	3067.80	374.69	95.37	2990.50	322.93	198.91	3026.11	331.92	259.97	3250.36	708.37	1318.34	0.00	0.00	0.00	3221.85	735.13	1722.49	3161.29	818.29	1696.94	3137.05	621.38	1707.14	3064.57	710.40	1637.85	589.55	-22.85	78.19	1187.76	-0.34	79.28	567.04
8.23000	3230.65	646.09	92.81	3194.26	623.71	95.65	2701.70	465.50	172.40	2691.42	474.40	228.46	3101.65	385.47	62.39	3081.03	379.78	101.11	3006.00	326.61	206.23	3041.92	337.65	266.58	3256.29	714.92	1319.16	0.00	0.00	0.00	3226.63	744.54	1722.58	3165.76	825.98	1694.98	3143.09	629.07	1708.73	3070.32	717.71	1638.49	590.81	-22.90	78.54	1187.51	-0.52	79.01	566.89
8.24000	3230.65	646.09	92.81	3194.26	623.71	95.65	2701.70	465.50	172.40	2691.42	474.40	228.46	3116.37	391.88	66.85	3096.77	385.91	106.66	3021.33	330.18	212.34	3058.52	343.76	272.46	3262.05	721.16	1319.85	0.00	0.00	0.00	3231.56	753.84	1722.61	3170.11	833.67	1692.98	3149.03	637.08	1710.55	3075.82	724.32	1638.97	589.51	-22.34	78.26	1187.12	0.20	78.99	566.38
8.25000	3230.65	646.09	92.81	3194.26	623.71	95.65	2701.70	465.50	172.40	2691.42	474.40	228.46	3133.50	399.30	71.32	3113.89	392.93	111.27	3040.06	337.03	216.27	3075.93	350.49	277.65	3267.49	727.33	1320.46	0.00	0.00	0.00	3235.11	760.49	1722.69	3174.33	841.36	1690.92	3154.47	644.77	1712.45	3082.03	731.68	1639.58	589.51	-22.81	78.42	1187.22	-0.66	78.81	565.70
8.26000	3230.65	646.09	92.81	3194.26	623.71	95.65	2701.70	465.50	172.40	2691.42	474.40	228.46	3151.43	407.14	74.66	3131.62	400.69	114.57	3055.09	336.96	236.67	3093.35	357.22	281.50	3272.97	733.23	1321.03	0.00	0.00	0.00	3240.66	771.09	1722.38	3178.42	849.04	1688.83	3161.01	653.45	1714.18	3087.38	738.02	1640.21	590.23	-22.55	78.58	1186.75	-0.67	78.82	567.12
8.27000	3230.65	646.09	92.81	3194.26	623.71	95.65	2701.70	465.50	172.40	2691.42	474.40	228.46	3170.50	415.55	77.20	3150.98	408.74	117.20	3070.80	341.96	241.57	3111.57	364.60	283.65	3278.14	739.10	1321.61	0.00	0.00	0.00	3246.32	782.05	1722.04	3182.38	856.72	1686.68	3163.79	658.69	1719.53	3093.65	745.18	1641.22	590.65	-22.69	78.79	1187.31	-0.55	79.28	567.61
8.28000	3230.65	646.09	92.81	3194.26	623.71	95.65	2701.70	465.50	172.40	2691.42	474.40	228.46	3170.50	415.55	77.20	3170.80	417.41	118.75	3090.06	349.25	242.91	3129.52	372.05	284.57	3282.97	745.16	1322.20	0.00	0.00	0.00	3251.75	792.19	1721.82	3186.22	864.38	1684.49	3169.58	666.15	1721.99	3097.91	749.78	1642.01	590.87	-22.75	78.64	1188.11	-0.42	79.26	567.44
8.29000	3230.65	646.09	92.81	3194.26	623.71	95.65	2701.70	465.50	172.40	2691.42	474.40	228.46	3170.50	415.55	77.20	3191.44	426.96	119.33	3108.95	355.67	242.70	3148.82	380.44	283.99	3287.64	751.29	1322.85	0.00	0.00	0.00	3256.10	799.83	1721.54	3189.92	872.03	1682.26	3176.09	674.47	1723.49	3104.30	757.11	1643.29	590.97	-22.28	78.91	1187.72	-1.03	79.17	565.48
8.30000	3230.65	646.09	92.81	3194.26	623.71	95.65	2701.70	465.50	172.40	2691.42	474.40	228.46	3170.50	415.55	77.20	3212.15	437.43	118.49	3130.05	364.16	240.85	3167.63	388.66	282.52	3291.72	757.66	1323.55	0.00	0.00	0.00	3259.65	805.61	1721.16	3193.49	879.66	1679.98	3186.08	685.12	1721.38	3111.41	765.10	1644.85	589.66	-22.86	78.33	1187.26	0.18	79.24	567.75
8.31000	3230.65	646.09	92.81	3194.26	623.71	95.65	2701.70	465.50	172.40	2691.42	474.40	228.46	3170.50	415.55	77.20	3235.09	448.55	118.12	3151.19	371.76	238.57	3187.33	397.73	280.12	3295.48	764.00	1324.28	0.00	0.00	0.00	3262.68	810.18	1720.65	3196.93	887.26	1677.66	3193.90	693.45	1721.98	3115.58	769.54	1646.46	589.38	-23.05	78.25	1187.97	-0.49	79.54	567.80
8.32000	3230.65	646.09	92.81	3194.26	623.71	95.65	2701.70	465.50	172.40	2691.42	474.40	228.46	3170.50	415.55	77.20	3235.09	448.55	118.12	3173.13	379.55	235.63	3207.36	406.70	276.85	3299.02	770.29	1324.98	0.00	0.00	0.00	3265.46	814.17	1719.96	3200.24	894.84	1675.30	3200.70	701.56	1723.77	3121.57	775.80	1648.16	590.35	-23.03	78.62	1187.72	-0.76	79.35	565.94
8.33000	3230.65	646.09	92.81	3194.26	623.71	95.65	2701.70	465.50	172.40	2691.42	474.40	228.46	3170.50	415.55	77.20	3235.09	448.55	118.12	3195.49	389.02	230.87	3227.78	416.92	272.54	3302.06	776.78	1325.61	0.00	0.00	0.00	3268.27	818.23	1719.06	3203.41	902.39	1672.89	3207.75	709.59	1725.05	3128.03	782.72	1649.89	589.53	-22.98	78.50	1187.77	-0.49	79.53	566.98
8.34000	3230.65	646.09	92.81	3194.26	623.71	95.65	2701.70	465.50	172.40	2691.42	474.40	228.46	3170.50	415.55	77.20	3235.09	448.55	118.12	3218.45	398.98	224.99	3248.10	426.18	271.27	3304.79	783.50	1326.17	0.00	0.00	0.00	3271.40	822.99	1717.90	3206.45	909.91	1670.45	3214.70	717.33	1726.17	3133.04	787.81	1651.44	589.63	-22.90	78.36	1187.94	-0.37	79.20	567.50
8.35000	3230.65	646.09	92.81	3194.26	623.71	95.65	2701.70	465.50	172.40	2691.42	474.40	228.46	3170.50	415.55	77.20	3235.09	448.55	118.12	3241.62	409.34	217.84	3268.63	436.98	265.12	3307.42	790.24	1326.63	0.00	0.00	0.00	3275.12	829.12	1716.46	3209.35	917.39	1667.96	3218.48	722.79	1729.99	3138.64	793.96	1653.07	589.44	-22.91	78.41	1187.84	-0.38	79.01	567.11
8.36000	3230.65	646.09	92.81	3194.26	623.71	95.65	2701.70	465.50	172.40	2691.42	474.40	228.46	3170.50	415.55	77.20	3235.09	448.55	118.12	3272.78	428.82	183.19	3291.15	448.93	255.24	3310.01	796.98	1326.92	0.00	0.00	0.00	3279.72	837.24	1714.68	3212.12	924.84	1665.43	3224.67	729.81	1731.28	3144.10	799.73	1654.34	590.25	-22.85	78.60	1188.66	-0.38	79.47	566.16
8.37000	3230.65	646.09	92.81	3194.26	623.71	95.65	2701.70	465.50	172.40	2691.42	474.40	228.46	3170.50	415.55	77.20	3235.09	448.55	118.12	3291.52	434.05	198.71	3312.45	461.70	246.43	3312.56	803.88	1327.00	0.00	0.00	0.00	3285.46	847.99	1712.54	3214.75	932.24	1662.87	3231.04	737.42	1731.62	3149.24	804.75	1655.38	589.40	-22.56	78.20	1188.38	0.27	79.43	566.75
8.38000	3230.65	646.09	92.81	3194.26	623.71	95.65	2701.70	465.50	172.40	2691.42	474.40	228.46	3170.50	415.55	77.20	3235.09	448.55	118.12	3316.18	446.36	192.55	3334.53	473.86	241.40	3314.83	810.87	1326.90	0.00	0.00	0.00	3292.63	862.04	1709.99	3217.24	939.59	1660.26	3236.85	744.14	1732.16	3154.97	811.00	1656.39	589.27	-22.45	78.16	1187.41	-0.14	79.50	567.30
8.39000	3230.65	646.09	92.81	3194.26	623.71	95.65	2701.70	465.50	172.40	2691.42	474.40	228.46	3170.50	415.55	77.20	3235.09	448.55	118.12	3316.18	446.36	192.55	3357.05	487.78	232.72	3317.06	818.11	1326.62	0.00	0.00	0.00	3305.32	885.12	1706.24	3219.60	946.89	1657.62	3239.94	747.72	1732.05	3160.19	816.41	1657.03	589.54	-22.87	78.35	1186.98	-0.54	79.42	567.79
8.40000	3230.65	646.09	92.81	3194.26	623.71	95.65	2701.70	465.50	172.40	2691.42	474.40	228.46	3170.50	415.55	77.20	3235.09	448.55	118.12	3316.18	446.36	192.55	3357.05	487.78	232.72	3319.05	824.54	1326.35	0.00	0.00	0.00	3309.28	893.44	1704.68	3221.81	954.15	1654.94	3247.13	756.63	1731.66	3165.77	822.35	1657.77	590.01	-21.78	78.92	1187.42	-0.46	79.49	567.72
8.41000	3230.65	646.09	92.81	3194.26	623.71	95.65	2701.70	465.50	172.40	2691.42	474.40	228.46	3170.50	415.55	77.20	3235.09	448.55	118.12	3316.18	446.36	192.55	3357.05	487.78	232.72	3321.00	831.35	1325.65	0.00	0.00	0.00	3312.70	901.70	1703.13	3223.89	961.34	1652.22	3255.71	767.25	1731.42	3170.51	827.48	1658.41	590.18	-22.04	78.96	1187.30	0.08	79.30	568.56
8.42000	3230.65	646.09	92.81	3194.26	623.71	95.65	2701.70	465.50	172.40	2691.42	474.40	228.46	3170.50	415.55	77.20	3235.09	448.55	118.12	3316.18	446.36	192.55	3357.05	487.78	232.72	3323.34	839.29	1324.87	0.00	0.00	0.00	3316.10	909.91	1701.53	3225.83	968.48	1649.47	3261.58	774.75	1731.06	3174.81	831.77	1658.65	589.94	-22.96	78.47	1188.24	-0.49	79.58	567.45
8.43000	3230.65	646.09	92.81	3194.26	623.71	95.65	2701.70	465.50	172.40	2691.42	474.40	228.46	3170.50	415.55	77.20	3235.09	448.55	118.12	3316.18	446.36	192.55	3357.05	487.78	232.72	3325.26	846.42	1324.12	0.00	0.00	0.00	3319.43	918.55	1699.86	3227.62	975.55	1646.68	3267.54	782.29	1730.63	3181.52	839.19	1659.23	588.54	-22.50	78.10	1188.42	-0.56	79.68	566.45
8.44000	3230.65	646.09	92.81	3194.26	623.71	95.65	2701.70	465.50	172.40	2691.42	474.40	228.46	3170.50	415.55	77.20	3235.09	448.55	118.12	3316.18	446.36	192.55	3357.05	487.78	232.72	3327.32	853.36	1323.34	0.00	0.00	0.00	3322.55	926.63	1698.05	3229.28	982.55	1643.86	3273.27	789.97	1730.20	3186.98	845.47	1659.56	588.28	-23.05	78.02	1189.13	-0.46	79.90	566.61
8.45000	3230.65	646.09	92.81	3194.26	623.71	95.65	2701.70	465.50	172.40	2691.42	474.40	228.46	3170.50	415.55	77.20	3235.09	448.55	118.12	3316.18	446.36	192.55	3357.05	487.78	232.72	3329.48	859.87	1322.60	0.00	0.00	0.00	3325.42	934.57	1696.25	3230.79	989.49	1641.00	3278.70	797.64	1729.72	3190.92	850.05	1659.77	589.60	-22.93	78.38	1188.14	-0.80	79.20	567.15
8.46000	3230.65	646.09	92.81	3194.26	623.71	95.65	2701.70	465.50	172.40	2691.42	474.40	228.46	3170.50	415.55	77.20	3235.09	448.55	118.12	3316.18	446.36	192.55	3357.05	487.78	232.72	3331.72	866.34	1321.87	0.00	0.00	0.00	3328.47	942.68	1694.30	3232.15	996.35	1638.11	3283.76	805.35	1729.25	3195.55	856.04	1659.81	589.61	-22.88	78.80	1187.69	-0.80	79.27	567.25
8.47000	3230.65	646.09	92.81	3194.26	623.71	95.65	2701.70	465.50	172.40	2691.42	474.40	228.46	3170.50	415.55	77.20	3235.09	448.55	118.12	3316.18	446.36	192.55	3357.05	487.78	232.72	3333.96	872.82	1321.22	0.00	0.00	0.00	3328.47	942.68	1694.30	3233.37	1003.13	1635.19	3288.70	813.04	1728.81	3199.60	861.36	1659.77	590.64	-23.07	78.80	1188.08	-0.60	79.54	567.40
8.48000	3230.65	646.09	92.81	3194.26	623.71	95.65	2701.70	465.50	172.40	2691.42	474.40	228.46	3170.50	415.55	77.20	3235.09	448.55	118.12	3316.18	446.36	192.55	3357.05	487.78	232.72	3333.96	872.82	1321.22	0.00	0.00	0.00	3328.47	942.68	1694.30	3234.45	1009.84	1632.23	3288.70	813.04	1728.81	3204.53	868.34	1659.87	589.40	-22.64	78.62	1188.06	-0.10	79.49	566.43
8.49000	3230.65	646.09	92.81	3194.26	623.71	95.65	2701.70	465.50	172.40	2691.42	474.40	228.46	3170.50	415.55	77.20	3235.09	448.55	118.12	3316.18	446.36	192.55	3357.05	487.78	232.72	3333.96	872.82	1321.22	0.00	0.00	0.00	3328.47	942.68	1694.30	3235.38	1016.45	1629.25	3288.70	813.04	1728.81	3208.10	873.76	1659.78	589.19	-22.44	78.54	1187.54	-0.34	79.36	567.44
8.50000	3230.65	646.09	92.81	3194.26	623.71	95.65	2701.70	465.50	172.40	2691.42	474.40	228.46	3170.50	415.55	77.20	3235.09	448.55	118.12	3316.18	446.36	192.55	3357.05	487.78	232.72	3333.96	872.82	1321.22	0.00	0.00	0.00	3328.47	942.68	1694.30	3233.71	1018.83	1627.03	3288.70	813.04	1728.81	3211.40	879.01	1659.61	589.97	-23.22	78.61	1187.95	-0.16	79.48	567.35
8.51000	3230.65	646.09	92.81	3194.26	623.71	95.65	2701.70	465.50	172.40	2691.42	474.40	228.46	3170.50	415.55	77.20	3235.09	448.55	118.12	3316.18	446.36	192.55	3357.05	487.78	232.72	3333.96	872.82	1321.22	0.00	0.00	0.00	3328.47	942.68	1694.30	3238.11	1028.59	1625.02	3288.70	813.04	1728.81	3213.81	883.34	1659.13	590.71	-22.54	78.72	1187.53	-0.27	79.19	567.07
8.52000	3230.65	646.09	92.81	3194.26	623.71	95.65	2701.70	465.50	172.40	2691.42	474.40	228.46	3170.50	415.55	77.20	3235.09	448.55	118.12	3316.18	446.36	192.55	3357.05	487.78	232.72	3333.96	872.82	1321.22	0.00	0.00	0.00	3328.47	942.68	1694.30	3238.19	1031.54	1622.17	3288.70	813.04	1728.81	3218.16	890.59	1658.93	590.53	-21.90	78.73	1187.80	-0.33	79.36	566.88
8.53000	3230.65	646.09	92.81	3194.26	623.71	95.65	2701.70	465.50	172.40	2691.42	474.40	228.46	3170.50	415.55	77.20	3235.09	448.55	118.12	3316.18	446.36	192.55	3357.05	487.78	232.72	3333.96	872.82	1321.22	0.00	0.00	0.00	3328.47	942.68	1694.30	3238.19	1031.54	1622.17	3288.70	813.04	1728.81	3218.16	890.59	1658.93	590.53	-21.90	78.73	1187.80	-0.33	79.36	566.88
[truncated: 35 more columns]
