# Supplementary material for: The impact of mobile phone use on where we look and how we walk when negotiating floor based obstacles
Source: PLoS One. 2017 Jun 30;12(6):e0179802. doi: 10.1371/journal.pone.0179802 (PMC5493336; doi:10.1371/journal.pone.0179802)
Supplement: S1 File — (ZIP) [file pone.0179802.s001.zip › Gait/PP1/MC obs read 1.txt]

CODAmotion Analysis Text
Codamotion Analysis Text Save of: MC obs read 1.mdf
Time	Markers
Time	1:LTOE.X	1:LTOE.Y	1:LTOE.Z	2:L2nd.X	2:L2nd.Y	2:L2nd.Z	3:LHEE.X	3:LHEE.Y	3:LHEE.Z	4:LANK.X	4:LANK.Y	4:LANK.Z	5:RTOE.X	5:RTOE.Y	5:RTOE.Z	6:R2nd.X	6:R2nd.Y	6:R2nd.Z	7:RHEE.X	7:RHEE.Y	7:RHEE.Z	8:RANK.X	8:RANK.Y	8:RANK.Z	9:STRN.X	9:STRN.Y	9:STRN.Z	10:Marker 10.X	10:Marker 10.Y	10:Marker 10.Z	11:FRHD.X	11:FRHD.Y	11:FRHD.Z	12:FLHD.X	12:FLHD.Y	12:FLHD.Z	13:BRHD.X	13:BRHD.Y	13:BRHD.Z	14:BLHD.X	14:BLHD.Y	14:BLHD.Z	15:BLSTEP.X	15:BLSTEP.Y	15:BLSTEP.Z	16:FLSTEP.X	16:FLSTEP.Y	16:FLSTEP.Z	17:BRSTEP.X
(s)	(mm)	(mm)	(mm)	(mm)	(mm)	(mm)	(mm)	(mm)	(mm)	(mm)	(mm)	(mm)	(mm)	(mm)	(mm)	(mm)	(mm)	(mm)	(mm)	(mm)	(mm)	(mm)	(mm)	(mm)	(mm)	(mm)	(mm)	(mm)	(mm)	(mm)	(mm)	(mm)	(mm)	(mm)	(mm)	(mm)	(mm)	(mm)	(mm)	(mm)	(mm)	(mm)	(mm)	(mm)	(mm)	(mm)	(mm)	(mm)	(mm)
0.00000	-3363.65	28.14	26.76	-3240.76	150.48	2.74	-3379.81	9.12	12.89	-3437.31	35.14	69.94	-3686.92	-56.35	6.70	-3688.93	-17.09	6.85	-3059.45	227.12	0.94	-3022.24	205.56	41.04	-3627.80	-14.46	1229.59	0.00	0.00	0.00	-1777.71	-76.73	1541.56	-3592.11	-85.55	1622.64	-2773.61	113.60	1283.56	-2709.09	12.27	1251.02	451.14	-13.41	59.39	885.43	5.70	58.57	411.15
0.01000	-3363.65	28.14	26.76	-3240.76	150.48	2.74	-3379.81	9.12	12.89	-3437.31	35.14	69.94	-3686.92	-56.35	6.70	-3688.93	-17.09	6.85	-3059.45	227.12	0.94	-3022.24	205.56	41.04	-3627.80	-14.46	1229.59	0.00	0.00	0.00	-1777.71	-76.73	1541.56	-3592.11	-85.55	1622.64	-2773.61	113.60	1283.56	-2709.09	12.27	1251.02	451.14	-13.41	59.39	885.43	5.70	58.57	411.15
0.02000	-3363.65	28.14	26.76	-3240.76	150.48	2.74	-3379.81	9.12	12.89	-3437.31	35.14	69.94	-3686.92	-56.35	6.70	-3688.93	-17.09	6.85	-3059.45	227.12	0.94	-3022.24	205.56	41.04	-3627.80	-14.46	1229.59	0.00	0.00	0.00	-1777.71	-76.73	1541.56	-3592.11	-85.55	1622.64	-2773.61	113.60	1283.56	-2709.09	12.27	1251.02	451.14	-13.41	59.39	885.43	5.70	58.57	411.15
0.03000	-3363.65	28.14	26.76	-3240.76	150.48	2.74	-3379.81	9.12	12.89	-3437.31	35.14	69.94	-3686.92	-56.35	6.70	-3688.93	-17.09	6.85	-3059.84	227.15	0.93	-3022.56	205.60	41.07	-3627.80	-14.46	1229.59	0.00	0.00	0.00	-1777.71	-76.73	1541.56	-3592.11	-85.55	1622.64	-2774.33	113.63	1283.89	-2709.91	12.27	1251.38	451.28	-13.41	59.41	885.74	5.70	58.59	411.30
0.04000	-3363.65	28.14	26.76	-3240.76	150.48	2.74	-3379.81	9.12	12.89	-3437.31	35.14	69.94	-3686.92	-56.35	6.70	-3688.93	-17.09	6.85	-3448.05	256.16	-6.66	-3342.31	242.18	62.48	-3627.80	-14.46	1229.59	0.00	0.00	0.00	-1777.71	-76.73	1541.56	-3592.11	-85.55	1622.64	-3484.55	141.31	1616.44	-3537.25	14.28	1613.03	594.54	-17.85	78.08	1193.36	8.49	79.25	568.39
0.05000	-3363.65	28.14	26.76	-3240.76	150.48	2.74	-3379.81	9.12	12.89	-3437.31	35.14	69.94	-3686.92	-56.35	6.70	-3688.93	-17.09	6.85	-3474.13	253.37	-11.25	-3370.02	243.05	58.08	-3627.80	-14.46	1229.59	0.00	0.00	0.00	-1777.71	-76.73	1541.56	-3592.11	-85.55	1622.64	-3485.24	140.49	1616.59	-3528.43	15.18	1611.98	595.53	-17.95	78.26	1192.56	8.25	78.87	568.84
0.06000	-3363.65	28.14	26.76	-3240.76	150.48	2.74	-3379.81	9.12	12.89	-3437.31	35.14	69.94	-3686.92	-56.35	6.70	-3688.93	-17.09	6.85	-3412.54	253.61	-1.76	-3391.49	242.37	54.96	-3627.80	-14.46	1229.59	0.00	0.00	0.00	-1777.71	-76.73	1541.56	-3592.11	-85.55	1622.64	-3489.99	141.22	1615.41	-3530.14	14.13	1612.45	596.46	-17.57	78.69	1192.77	8.04	78.76	569.79
0.07000	-3363.65	28.14	26.76	-3240.76	150.48	2.74	-3379.81	9.12	12.89	-3437.31	35.14	69.94	-3686.92	-56.35	6.70	-3688.93	-17.09	6.85	-3486.68	256.03	-13.16	-3366.35	240.76	57.66	-3627.80	-14.46	1229.59	0.00	0.00	0.00	-1777.71	-76.73	1541.56	-3592.11	-85.55	1622.64	-3479.65	140.88	1614.70	-3520.83	13.03	1611.47	595.87	-17.07	78.64	1193.14	8.58	79.16	569.18
0.08000	-3363.65	28.14	26.76	-3240.76	150.48	2.74	-3379.81	9.12	12.89	-3437.31	35.14	69.94	-3686.92	-56.35	6.70	-3688.93	-17.09	6.85	-3486.37	259.27	-13.55	-3337.94	242.69	62.99	-3627.80	-14.46	1229.59	0.00	0.00	0.00	-1777.71	-76.73	1541.56	-3592.11	-85.55	1622.64	-3481.59	140.91	1615.68	-3562.20	14.45	1613.18	595.20	-17.18	78.33	1193.36	8.57	79.14	569.47
0.09000	-3363.65	28.14	26.76	-3240.76	150.48	2.74	-3379.81	9.12	12.89	-3437.31	35.14	69.94	-3686.92	-56.35	6.70	-3688.93	-17.09	6.85	-3431.61	257.13	-5.72	-3366.04	241.58	59.39	-3627.80	-14.46	1229.59	0.00	0.00	0.00	-1777.71	-76.73	1541.56	-3592.11	-85.55	1622.64	-3476.66	141.18	1616.54	-3544.42	17.45	1612.96	595.53	-17.51	78.43	1192.97	8.79	78.90	568.74
0.10000	-3363.65	28.14	26.76	-3240.76	150.48	2.74	-3379.81	9.12	12.89	-3437.31	35.14	69.94	-3686.92	-56.35	6.70	-3688.93	-17.09	6.85	-3395.43	256.66	0.87	-3378.13	240.41	56.01	-3627.80	-14.46	1229.59	0.00	0.00	0.00	-1777.71	-76.73	1541.56	-3592.11	-85.55	1622.64	-3463.28	143.22	1616.42	-3533.14	15.60	1612.65	595.39	-18.21	78.42	1193.25	8.63	78.96	568.98
0.11000	-3363.65	28.14	26.76	-3240.76	150.48	2.74	-3379.81	9.12	12.89	-3437.31	35.14	69.94	-3686.92	-56.35	6.70	-3688.93	-17.09	6.85	-3436.27	253.96	-4.93	-3359.47	241.62	61.45	-3627.80	-14.46	1229.59	0.00	0.00	0.00	-1777.71	-76.73	1541.56	-3592.11	-85.55	1622.64	-3485.63	141.55	1616.06	-3506.26	16.76	1612.15	595.35	-17.83	78.56	1192.84	8.33	78.90	569.25
0.12000	-3363.65	28.14	26.76	-3240.76	150.48	2.74	-3379.81	9.12	12.89	-3437.31	35.14	69.94	-3686.92	-56.35	6.70	-3688.93	-17.09	6.85	-3437.77	256.26	-6.85	-3361.77	243.67	58.75	-3627.80	-14.46	1229.59	0.00	0.00	0.00	-1777.71	-76.73	1541.56	-3592.11	-85.55	1622.64	-3501.74	139.23	1616.70	-3528.16	17.36	1612.25	595.41	-17.78	78.52	1192.84	8.80	79.24	568.60
0.13000	-3363.65	28.14	26.76	-3240.76	150.48	2.74	-3379.81	9.12	12.89	-3437.31	35.14	69.94	-3686.92	-56.35	6.70	-3688.93	-17.09	6.85	-3425.32	253.95	-3.96	-3354.11	243.66	58.98	-3627.80	-14.46	1229.59	0.00	0.00	0.00	-1777.71	-76.73	1541.56	-3592.11	-85.55	1622.64	-3507.84	142.21	1616.49	-3541.65	17.46	1612.81	595.45	-17.67	78.32	1192.87	8.44	79.08	568.44
0.14000	-3363.65	28.14	26.76	-3240.76	150.48	2.74	-3379.81	9.12	12.89	-3437.31	35.14	69.94	-3686.92	-56.35	6.70	-3688.93	-17.09	6.85	-3448.66	257.23	-8.17	-3339.45	240.17	62.93	-3627.80	-14.46	1229.59	0.00	0.00	0.00	-1777.71	-76.73	1541.56	-3592.11	-85.55	1622.64	-3463.00	142.39	1615.27	-3527.39	17.28	1612.26	596.76	-17.95	78.87	1193.81	8.72	79.34	569.17
0.15000	-3363.65	28.14	26.76	-3240.76	150.48	2.74	-3379.81	9.12	12.89	-3437.31	35.14	69.94	-3686.92	-56.35	6.70	-3688.93	-17.09	6.85	-3436.48	256.74	-5.44	-3347.68	240.70	59.54	-3627.80	-14.46	1229.59	0.00	0.00	0.00	-1777.71	-76.73	1541.56	-3592.11	-85.55	1622.64	-3474.44	142.40	1615.70	-3519.74	14.20	1611.00	596.47	-17.97	78.70	1193.21	8.68	79.25	568.45
0.16000	-3363.65	28.14	26.76	-3240.76	150.48	2.74	-3379.81	9.12	12.89	-3437.31	35.14	69.94	-3686.92	-56.35	6.70	-3688.93	-17.09	6.85	-3421.67	256.26	-3.01	-3371.69	241.63	60.32	-3627.80	-14.46	1229.59	0.00	0.00	0.00	-1777.71	-76.73	1541.56	-3592.11	-85.55	1622.64	-3470.04	142.89	1614.54	-3493.67	15.09	1610.26	595.11	-17.97	78.37	1192.66	8.64	78.97	568.88
0.17000	-3363.65	28.14	26.76	-3240.76	150.48	2.74	-3379.81	9.12	12.89	-3437.31	35.14	69.94	-3686.92	-56.35	6.70	-3688.93	-17.09	6.85	-3441.95	255.57	-6.74	-3381.12	241.97	55.54	-3627.80	-14.46	1229.59	0.00	0.00	0.00	-1777.71	-76.73	1541.56	-3592.11	-85.55	1622.64	-3511.63	144.05	1615.95	-3515.14	16.06	1610.81	595.67	-17.69	78.62	1193.19	8.61	79.13	568.50
0.18000	-3363.65	28.14	26.76	-3240.76	150.48	2.74	-3379.81	9.12	12.89	-3437.31	35.14	69.94	-3686.92	-56.35	6.70	-3688.93	-17.09	6.85	-3451.27	255.34	-6.05	-3393.78	241.07	55.81	-3627.80	-14.46	1229.59	0.00	0.00	0.00	-1777.71	-76.73	1541.56	-3592.11	-85.55	1622.64	-3480.92	142.31	1614.94	-3536.58	16.34	1610.77	595.75	-17.64	78.61	1193.84	8.29	79.29	569.22
0.19000	-3363.65	28.14	26.76	-3240.76	150.48	2.74	-3379.81	9.12	12.89	-3437.31	35.14	69.94	-3686.92	-56.35	6.70	-3688.93	-17.09	6.85	-3424.55	260.05	-4.12	-3368.04	242.47	57.74	-3627.80	-14.46	1229.59	0.00	0.00	0.00	-1777.71	-76.73	1541.56	-3592.11	-85.55	1622.64	-3476.33	141.97	1615.66	-3525.71	16.33	1610.75	595.98	-17.48	78.49	1193.80	7.94	79.03	569.52
0.20000	-3363.65	28.14	26.76	-3240.76	150.48	2.74	-3379.81	9.12	12.89	-3437.31	35.14	69.94	-3686.92	-56.35	6.70	-3688.93	-17.09	6.85	-3442.68	257.18	-6.68	-3362.85	240.97	58.40	-3627.80	-14.46	1229.59	0.00	0.00	0.00	-1777.71	-76.73	1541.56	-3592.11	-85.55	1622.64	-3473.39	141.82	1614.33	-3563.99	16.57	1612.66	596.64	-17.34	78.72	1193.79	8.17	79.05	569.66
0.21000	-3363.65	28.14	26.76	-3240.76	150.48	2.74	-3379.81	9.12	12.89	-3437.31	35.14	69.94	-3686.92	-56.35	6.70	-3688.93	-17.09	6.85	-3448.06	255.64	-7.27	-3348.40	242.88	62.45	-3627.80	-14.46	1229.59	0.00	0.00	0.00	-1777.71	-76.73	1541.56	-3592.11	-85.55	1622.64	-3490.67	142.06	1614.74	-3509.00	18.85	1610.90	595.67	-18.00	78.43	1192.72	8.63	78.97	569.37
0.22000	-3363.65	28.14	26.76	-3240.76	150.48	2.74	-3379.81	9.12	12.89	-3437.31	35.14	69.94	-3686.92	-56.35	6.70	-3688.93	-17.09	6.85	-3441.27	254.53	-6.95	-3379.51	243.86	58.09	-3627.80	-14.46	1229.59	0.00	0.00	0.00	-1777.71	-76.73	1541.56	-3592.11	-85.55	1622.64	-3475.56	143.51	1614.66	-3529.59	18.16	1611.82	594.49	-18.06	78.04	1192.86	8.48	79.23	568.69
0.23000	-3363.65	28.14	26.76	-3240.76	150.48	2.74	-3379.81	9.12	12.89	-3437.31	35.14	69.94	-3686.92	-56.35	6.70	-3688.93	-17.09	6.85	-3452.01	255.92	-7.85	-3374.67	242.35	57.82	-3627.80	-14.46	1229.59	0.00	0.00	0.00	-1777.71	-76.73	1541.56	-3592.11	-85.55	1622.64	-3488.56	143.38	1614.48	-3536.55	18.24	1611.03	596.90	-17.76	78.64	1193.43	8.59	79.13	568.91
0.24000	-3363.65	28.14	26.76	-3240.76	150.48	2.74	-3379.81	9.12	12.89	-3437.31	35.14	69.94	-3686.92	-56.35	6.70	-3688.93	-17.09	6.85	-3435.55	254.97	-6.40	-3340.20	242.17	62.23	-3627.80	-14.46	1229.59	0.00	0.00	0.00	-1777.71	-76.73	1541.56	-3592.11	-85.55	1622.64	-3500.29	143.44	1615.48	-3530.06	16.58	1611.93	595.62	-17.88	78.43	1193.00	8.81	79.07	568.78
0.25000	-3363.65	28.14	26.76	-3240.76	150.48	2.74	-3379.81	9.12	12.89	-3437.31	35.14	69.94	-3686.92	-56.35	6.70	-3688.93	-17.09	6.85	-3447.38	255.02	-7.64	-3384.23	241.67	55.35	-3627.80	-14.46	1229.59	0.00	0.00	0.00	-1777.71	-76.73	1541.56	-3592.11	-85.55	1622.64	-3469.22	143.98	1612.33	-3532.95	16.21	1610.45	594.56	-17.52	78.23	1192.48	8.38	79.16	569.12
0.26000	-3363.65	28.14	26.76	-3240.76	150.48	2.74	-3379.81	9.12	12.89	-3437.31	35.14	69.94	-3686.92	-56.35	6.70	-3688.93	-17.09	6.85	-3440.78	256.02	-6.49	-3407.15	242.69	51.60	-3627.80	-14.46	1229.59	0.00	0.00	0.00	-1777.71	-76.73	1541.56	-3592.11	-85.55	1622.64	-3503.52	141.79	1613.54	-3515.86	20.36	1610.50	595.00	-17.91	78.21	1193.38	8.49	79.52	569.02
0.27000	-3363.65	28.14	26.76	-3240.76	150.48	2.74	-3379.81	9.12	12.89	-3437.31	35.14	69.94	-3686.92	-56.35	6.70	-3688.93	-17.09	6.85	-3439.06	255.00	-5.70	-3377.36	241.89	55.33	-3627.80	-14.46	1229.59	0.00	0.00	0.00	-1777.71	-76.73	1541.56	-3592.11	-85.55	1622.64	-3486.84	143.81	1613.15	-3516.59	18.19	1611.67	595.16	-18.54	78.17	1192.93	8.58	79.12	568.15
0.28000	-3363.65	28.14	26.76	-3240.76	150.48	2.74	-3379.81	9.12	12.89	-3437.31	35.14	69.94	-3686.92	-56.35	6.70	-3688.93	-17.09	6.85	-3474.01	253.95	-10.03	-3350.14	239.52	61.50	-3627.80	-14.46	1229.59	0.00	0.00	0.00	-1777.71	-76.73	1541.56	-3592.11	-85.55	1622.64	-3489.60	143.00	1614.43	-3512.92	18.99	1609.99	595.86	-18.02	78.46	1193.12	8.36	79.06	569.31
0.29000	-3363.65	28.14	26.76	-3240.76	150.48	2.74	-3379.81	9.12	12.89	-3437.31	35.14	69.94	-3686.92	-56.35	6.70	-3688.93	-17.09	6.85	-3478.70	256.65	-12.48	-3390.84	240.77	55.78	-3627.80	-14.46	1229.59	0.00	0.00	0.00	-1777.71	-76.73	1541.56	-3592.11	-85.55	1622.64	-3481.17	142.58	1612.65	-3509.39	16.64	1607.78	594.98	-17.45	78.42	1193.22	8.69	79.40	569.35
0.30000	-3363.65	28.14	26.76	-3240.76	150.48	2.74	-3379.81	9.12	12.89	-3437.31	35.14	69.94	-3686.92	-56.35	6.70	-3688.93	-17.09	6.85	-3473.87	258.04	-12.47	-3415.67	240.29	53.62	-3627.80	-14.46	1229.59	0.00	0.00	0.00	-1777.71	-76.73	1541.56	-3592.11	-85.55	1622.64	-3498.87	142.36	1613.66	-3481.52	17.57	1609.16	595.33	-17.74	78.41	1194.14	8.63	79.20	569.06
0.31000	-3363.65	28.14	26.76	-3240.76	150.48	2.74	-3379.81	9.12	12.89	-3437.31	35.14	69.94	-3686.92	-56.35	6.70	-3688.93	-17.09	6.85	-3478.23	256.82	-11.35	-3397.29	240.67	53.71	-3627.80	-14.46	1229.59	0.00	0.00	0.00	-1777.71	-76.73	1541.56	-3592.11	-85.55	1622.64	-3468.69	142.72	1612.55	-3515.50	19.76	1608.87	595.46	-17.72	78.30	1193.52	8.22	79.02	569.15
0.32000	-3363.65	28.14	26.76	-3240.76	150.48	2.74	-3379.81	9.12	12.89	-3437.31	35.14	69.94	-3686.92	-56.35	6.70	-3688.93	-17.09	6.85	-3457.30	258.03	-9.58	-3333.92	241.72	61.47	-3627.80	-14.46	1229.59	0.00	0.00	0.00	-1777.71	-76.73	1541.56	-3592.11	-85.55	1622.64	-3445.90	144.52	1611.35	-3515.64	17.20	1609.61	596.72	-17.93	78.88	1192.98	8.42	79.17	570.80
0.33000	-3363.65	28.14	26.76	-3240.76	150.48	2.74	-3379.81	9.12	12.89	-3437.31	35.14	69.94	-3686.92	-56.35	6.70	-3688.93	-17.09	6.85	-3456.71	254.28	-9.18	-3355.99	241.20	59.78	-3627.80	-14.46	1229.59	0.00	0.00	0.00	-1777.71	-76.73	1541.56	-3592.11	-85.55	1622.64	-3462.92	143.82	1612.04	-3513.28	16.81	1609.24	595.91	-17.89	78.41	1193.23	8.80	79.12	569.84
0.34000	-3363.65	28.14	26.76	-3240.76	150.48	2.74	-3379.81	9.12	12.89	-3437.31	35.14	69.94	-3686.92	-56.35	6.70	-3688.93	-17.09	6.85	-3465.28	255.67	-9.57	-3346.22	241.93	59.85	-3627.80	-14.46	1229.59	0.00	0.00	0.00	-1777.71	-76.73	1541.56	-3592.11	-85.55	1622.64	-3457.81	143.63	1610.91	-3479.23	23.21	1609.04	595.47	-17.62	78.47	1193.84	8.72	79.26	568.77
0.35000	-3363.65	28.14	26.76	-3240.76	150.48	2.74	-3379.81	9.12	12.89	-3437.31	35.14	69.94	-3686.92	-56.35	6.70	-3688.93	-17.09	6.85	-3446.54	255.93	-8.51	-3331.00	241.68	63.35	-3627.80	-14.46	1229.59	0.00	0.00	0.00	-1777.71	-76.73	1541.56	-3592.11	-85.55	1622.64	-3487.69	144.08	1611.55	-3499.29	19.73	1608.28	595.38	-17.63	78.44	1192.56	8.26	78.99	568.73
0.36000	-3363.65	28.14	26.76	-3240.76	150.48	2.74	-3379.81	9.12	12.89	-3437.31	35.14	69.94	-3686.92	-56.35	6.70	-3688.93	-17.09	6.85	-3408.93	256.91	-0.22	-3347.38	241.52	61.12	-3627.80	-14.46	1229.59	0.00	0.00	0.00	-1777.71	-76.73	1541.56	-3592.11	-85.55	1622.64	-3467.73	144.55	1611.27	-3557.93	17.61	1610.37	595.20	-17.83	78.34	1193.57	8.79	79.77	569.25
0.37000	-3363.65	28.14	26.76	-3240.76	150.48	2.74	-3379.81	9.12	12.89	-3437.31	35.14	69.94	-3686.92	-56.35	6.70	-3688.93	-17.09	6.85	-3453.38	256.62	-8.75	-3376.39	239.99	57.25	-3627.80	-14.46	1229.59	0.00	0.00	0.00	-1777.71	-76.73	1541.56	-3592.11	-85.55	1622.64	-3475.76	143.04	1612.07	-3565.98	17.29	1612.07	595.29	-17.87	78.39	1193.55	8.79	79.37	569.67
0.38000	-3363.65	28.14	26.76	-3240.76	150.48	2.74	-3379.81	9.12	12.89	-3437.31	35.14	69.94	-3686.92	-56.35	6.70	-3688.93	-17.09	6.85	-3435.94	255.42	-6.38	-3354.28	240.68	59.58	-3627.80	-14.46	1229.59	0.00	0.00	0.00	-1777.71	-76.73	1541.56	-3592.11	-85.55	1622.64	-3459.14	143.46	1612.28	-3529.82	15.68	1610.25	594.98	-17.10	78.37	1193.11	8.61	79.24	568.68
0.39000	-3363.65	28.14	26.76	-3240.76	150.48	2.74	-3379.81	9.12	12.89	-3437.31	35.14	69.94	-3686.92	-56.35	6.70	-3688.93	-17.09	6.85	-3449.59	258.89	-8.43	-3382.75	244.12	56.09	-3627.80	-14.46	1229.59	0.00	0.00	0.00	-1777.71	-76.73	1541.56	-3592.11	-85.55	1622.64	-3457.39	143.84	1611.22	-3539.68	18.58	1609.69	595.00	-17.94	78.20	1193.22	8.44	79.23	568.51
0.40000	-3363.65	28.14	26.76	-3240.76	150.48	2.74	-3379.81	9.12	12.89	-3437.31	35.14	69.94	-3686.92	-56.35	6.70	-3688.93	-17.09	6.85	-3474.30	255.98	-12.11	-3383.24	245.20	57.21	-3627.80	-14.46	1229.59	0.00	0.00	0.00	-1777.71	-76.73	1541.56	-3592.11	-85.55	1622.64	-3474.07	144.24	1612.44	-3517.36	18.92	1609.79	594.98	-17.94	78.27	1193.27	8.21	79.00	568.41
0.41000	-3363.65	28.14	26.76	-3240.76	150.48	2.74	-3379.81	9.12	12.89	-3437.31	35.14	69.94	-3686.92	-56.35	6.70	-3688.93	-17.09	6.85	-3430.96	256.05	-5.65	-3364.66	243.05	60.75	-3627.80	-14.46	1229.59	0.00	0.00	0.00	-1777.71	-76.73	1541.56	-3592.11	-85.55	1622.64	-3481.09	143.94	1611.67	-3495.37	17.48	1609.30	595.75	-17.96	78.27	1193.09	8.57	79.18	569.10
0.42000	-3363.65	28.14	26.76	-3240.76	150.48	2.74	-3379.81	9.12	12.89	-3437.31	35.14	69.94	-3686.92	-56.35	6.70	-3688.93	-17.09	6.85	-3448.76	255.41	-7.57	-3364.67	244.27	61.24	-3627.80	-14.46	1229.59	0.00	0.00	0.00	-1777.71	-76.73	1541.56	-3592.11	-85.55	1622.64	-3455.38	143.81	1610.22	-3518.81	19.70	1610.44	595.71	-17.76	78.34	1193.38	8.98	79.58	568.35
0.43000	-3363.65	28.14	26.76	-3240.76	150.48	2.74	-3379.81	9.12	12.89	-3437.31	35.14	69.94	-3686.92	-56.35	6.70	-3688.93	-17.09	6.85	-3423.15	258.01	-3.00	-3342.22	245.00	59.81	-3627.80	-14.46	1229.59	0.00	0.00	0.00	-1777.71	-76.73	1541.56	-3592.11	-85.55	1622.64	-3478.05	143.85	1611.22	-3535.77	17.45	1610.31	595.51	-17.18	78.35	1193.71	8.73	79.46	568.81
0.44000	-3363.65	28.14	26.76	-3240.76	150.48	2.74	-3379.81	9.12	12.89	-3437.31	35.14	69.94	-3686.92	-56.35	6.70	-3688.93	-17.09	6.85	-3441.32	255.29	-6.94	-3413.94	242.22	51.18	-3627.80	-14.46	1229.59	0.00	0.00	0.00	-1777.71	-76.73	1541.56	-3592.11	-85.55	1622.64	-3463.02	144.02	1611.84	-3485.94	21.66	1607.47	595.18	-17.59	78.23	1192.89	9.02	79.12	568.99
0.45000	-3363.65	28.14	26.76	-3240.76	150.48	2.74	-3379.81	9.12	12.89	-3437.31	35.14	69.94	-3686.92	-56.35	6.70	-3688.93	-17.09	6.85	-3412.19	255.63	-0.94	-3375.98	244.19	57.38	-3627.80	-14.46	1229.59	0.00	0.00	0.00	-1777.71	-76.73	1541.56	-3592.11	-85.55	1622.64	-3474.64	144.11	1613.13	-3537.21	21.06	1611.24	595.42	-17.49	78.33	1193.16	8.37	79.15	568.38
0.46000	-3363.65	28.14	26.76	-3240.76	150.48	2.74	-3379.81	9.12	12.89	-3437.31	35.14	69.94	-3686.92	-56.35	6.70	-3688.93	-17.09	6.85	-3418.55	257.72	-1.98	-3357.63	244.50	60.60	-3627.80	-14.46	1229.59	0.00	0.00	0.00	-1777.71	-76.73	1541.56	-3592.11	-85.55	1622.64	-3469.86	144.54	1612.86	-3509.06	19.84	1608.57	595.32	-17.09	78.36	1193.44	8.48	79.27	568.80
0.47000	-3363.65	28.14	26.76	-3240.76	150.48	2.74	-3379.81	9.12	12.89	-3437.31	35.14	69.94	-3686.92	-56.35	6.70	-3688.93	-17.09	6.85	-3389.70	257.29	1.07	-3346.30	241.86	62.44	-3627.80	-14.46	1229.59	0.00	0.00	0.00	-1777.71	-76.73	1541.56	-3592.11	-85.55	1622.64	-3472.20	143.92	1611.96	-3505.65	18.29	1609.56	595.84	-17.60	78.45	1194.12	8.03	79.14	569.67
0.48000	-3363.65	28.14	26.76	-3240.76	150.48	2.74	-3379.81	9.12	12.89	-3437.31	35.14	69.94	-3686.92	-56.35	6.70	-3688.93	-17.09	6.85	-3425.28	258.00	-4.18	-3354.68	243.41	60.37	-3627.80	-14.46	1229.59	0.00	0.00	0.00	-1777.71	-76.73	1541.56	-3592.11	-85.55	1622.64	-3476.05	144.47	1611.84	-3485.56	16.74	1608.31	594.86	-17.94	78.32	1193.71	8.05	79.37	569.50
0.49000	-3363.65	28.14	26.76	-3240.76	150.48	2.74	-3379.81	9.12	12.89	-3437.31	35.14	69.94	-3686.92	-56.35	6.70	-3688.93	-17.09	6.85	-3424.88	256.14	-2.86	-3320.24	242.72	66.06	-3627.80	-14.46	1229.59	0.00	0.00	0.00	-1777.71	-76.73	1541.56	-3592.11	-85.55	1622.64	-3470.91	143.29	1611.28	-3486.91	15.91	1609.24	594.72	-18.25	78.33	1192.93	8.66	79.10	568.92
0.50000	-3363.65	28.14	26.76	-3240.76	150.48	2.74	-3379.81	9.12	12.89	-3437.31	35.14	69.94	-3686.92	-56.35	6.70	-3688.93	-17.09	6.85	-3423.51	255.91	-3.02	-3338.36	243.06	61.98	-3627.80	-14.46	1229.59	0.00	0.00	0.00	-1777.71	-76.73	1541.56	-3592.11	-85.55	1622.64	-3464.35	144.45	1611.92	-3525.03	19.18	1609.07	594.91	-17.91	78.19	1193.31	8.55	79.22	569.17
0.51000	-3363.65	28.14	26.76	-3240.76	150.48	2.74	-3379.81	9.12	12.89	-3437.31	35.14	69.94	-3686.92	-56.35	6.70	-3688.93	-17.09	6.85	-3413.80	255.29	-0.49	-3348.43	242.88	61.37	-3627.80	-14.46	1229.59	0.00	0.00	0.00	-1777.71	-76.73	1541.56	-3592.11	-85.55	1622.64	-3439.34	144.68	1609.52	-3500.22	19.54	1608.77	595.75	-17.76	78.58	1193.46	8.37	79.17	569.76
0.52000	-3363.65	28.14	26.76	-3240.76	150.48	2.74	-3379.81	9.12	12.89	-3437.31	35.14	69.94	-3686.92	-56.35	6.70	-3688.93	-17.09	6.85	-3458.30	256.96	-9.41	-3347.56	242.58	61.34	-3627.80	-14.46	1229.59	0.00	0.00	0.00	-1777.71	-76.73	1541.56	-3592.11	-85.55	1622.64	-3436.40	144.78	1610.11	-3499.80	17.66	1610.56	596.16	-17.10	78.91	1193.05	8.26	78.84	569.49
0.53000	-3363.65	28.14	26.76	-3240.76	150.48	2.74	-3379.81	9.12	12.89	-3437.31	35.14	69.94	-3686.92	-56.35	6.70	-3688.93	-17.09	6.85	-3454.85	254.93	-8.21	-3379.20	244.41	56.95	-3627.80	-14.46	1229.59	0.00	0.00	0.00	-1777.71	-76.73	1541.56	-3592.11	-85.55	1622.64	-3454.01	144.27	1610.95	-3546.44	16.00	1610.19	594.59	-17.56	78.46	1192.41	8.44	78.83	568.80
0.54000	-3363.65	28.14	26.76	-3240.76	150.48	2.74	-3379.81	9.12	12.89	-3437.31	35.14	69.94	-3686.92	-56.35	6.70	-3688.93	-17.09	6.85	-3439.85	257.11	-4.89	-3302.01	242.45	67.52	-3627.80	-14.46	1229.59	0.00	0.00	0.00	-1777.71	-76.73	1541.56	-3592.11	-85.55	1622.64	-3499.86	143.56	1612.11	-3527.32	13.64	1610.66	595.67	-17.53	78.56	1192.87	8.81	78.95	568.03
0.55000	-3363.65	28.14	26.76	-3240.76	150.48	2.74	-3379.81	9.12	12.89	-3437.31	35.14	69.94	-3686.92	-56.35	6.70	-3688.93	-17.09	6.85	-3412.51	255.93	0.25	-3371.22	242.11	59.12	-3627.80	-14.46	1229.59	0.00	0.00	0.00	-1777.71	-76.73	1541.56	-3592.11	-85.55	1622.64	-3473.19	143.38	1612.09	-3529.98	14.94	1610.33	595.79	-17.80	78.37	1193.97	8.90	79.08	568.58
0.56000	-3363.65	28.14	26.76	-3240.76	150.48	2.74	-3379.81	9.12	12.89	-3437.31	35.14	69.94	-3686.92	-56.35	6.70	-3688.93	-17.09	6.85	-3432.34	257.65	-4.11	-3416.92	241.12	51.87	-3627.80	-14.46	1229.59	0.00	0.00	0.00	-1777.71	-76.73	1541.56	-3592.11	-85.55	1622.64	-3481.38	143.26	1612.47	-3521.47	14.60	1610.44	596.93	-17.59	79.01	1193.57	8.51	79.16	568.84
0.57000	-3363.65	28.14	26.76	-3240.76	150.48	2.74	-3379.81	9.12	12.89	-3437.31	35.14	69.94	-3686.92	-56.35	6.70	-3688.93	-17.09	6.85	-3435.14	259.70	-4.78	-3394.92	241.91	54.64	-3627.80	-14.46	1229.59	0.00	0.00	0.00	-1777.71	-76.73	1541.56	-3592.11	-85.55	1622.64	-3457.78	143.93	1611.15	-3471.73	16.17	1608.36	595.37	-17.93	78.59	1192.88	8.65	79.12	568.14
0.58000	-3363.65	28.14	26.76	-3240.76	150.48	2.74	-3379.81	9.12	12.89	-3437.31	35.14	69.94	-3686.92	-56.35	6.70	-3688.93	-17.09	6.85	-3418.42	258.36	-1.93	-3347.51	244.44	60.95	-3627.80	-14.46	1229.59	0.00	0.00	0.00	-1777.71	-76.73	1541.56	-3592.11	-85.55	1622.64	-3443.55	143.43	1611.06	-3508.65	14.50	1611.52	595.88	-18.09	78.54	1193.65	8.88	79.24	567.90
0.59000	-3363.65	28.14	26.76	-3240.76	150.48	2.74	-3379.81	9.12	12.89	-3437.31	35.14	69.94	-3686.92	-56.35	6.70	-3688.93	-17.09	6.85	-3440.83	257.05	-5.59	-3298.66	244.07	68.40	-3627.80	-14.46	1229.59	0.00	0.00	0.00	-1777.71	-76.73	1541.56	-3592.11	-85.55	1622.64	-3486.69	144.03	1612.81	-3493.97	16.11	1608.62	595.94	-18.56	78.26	1193.56	8.90	79.20	569.32
0.60000	-3363.65	28.14	26.76	-3240.76	150.48	2.74	-3379.81	9.12	12.89	-3437.31	35.14	69.94	-3686.92	-56.35	6.70	-3688.93	-17.09	6.85	-3435.81	258.44	-6.58	-3361.66	245.63	58.76	-3627.80	-14.46	1229.59	0.00	0.00	0.00	-1777.71	-76.73	1541.56	-3592.11	-85.55	1622.64	-3491.75	142.92	1613.31	-3500.46	18.45	1607.73	596.45	-17.74	78.65	1193.40	8.66	79.12	569.11
0.61000	-3363.65	28.14	26.76	-3240.76	150.48	2.74	-3379.81	9.12	12.89	-3437.31	35.14	69.94	-3686.92	-56.35	6.70	-3688.93	-17.09	6.85	-3395.88	255.59	2.89	-3342.22	241.84	60.68	-3627.80	-14.46	1229.59	0.00	0.00	0.00	-1777.71	-76.73	1541.56	-3592.11	-85.55	1622.64	-3473.57	143.07	1611.48	-3488.33	16.43	1607.71	594.98	-17.83	78.42	1193.14	8.56	79.15	569.00
0.62000	-3363.65	28.14	26.76	-3240.76	150.48	2.74	-3379.81	9.12	12.89	-3437.31	35.14	69.94	-3686.92	-56.35	6.70	-3688.93	-17.09	6.85	-3491.74	258.88	-13.98	-3371.50	243.28	55.55	-3627.80	-14.46	1229.59	0.00	0.00	0.00	-1777.71	-76.73	1541.56	-3592.11	-85.55	1622.64	-3472.98	142.08	1612.05	-3471.33	18.35	1606.91	595.26	-17.48	78.37	1193.40	8.50	79.00	568.87
0.63000	-3363.65	28.14	26.76	-3240.76	150.48	2.74	-3379.81	9.12	12.89	-3437.31	35.14	69.94	-3686.92	-56.35	6.70	-3688.93	-17.09	6.85	-3455.09	258.47	-7.22	-3320.21	241.15	64.17	-3627.80	-14.46	1229.59	0.00	0.00	0.00	-1777.71	-76.73	1541.56	-3592.11	-85.55	1622.64	-3467.58	144.38	1611.05	-3490.86	19.11	1608.17	595.52	-17.28	78.30	1193.06	8.19	79.04	568.66
0.64000	-3363.65	28.14	26.76	-3240.76	150.48	2.74	-3379.81	9.12	12.89	-3437.31	35.14	69.94	-3686.92	-56.35	6.70	-3688.93	-17.09	6.85	-3442.13	255.68	-7.92	-3388.33	243.13	55.22	-3627.80	-14.46	1229.59	0.00	0.00	0.00	-1777.71	-76.73	1541.56	-3592.11	-85.55	1622.64	-3456.01	144.30	1609.96	-3509.63	18.84	1609.62	596.46	-17.16	78.58	1192.62	8.48	79.25	568.59
0.65000	-3363.65	28.14	26.76	-3240.76	150.48	2.74	-3379.81	9.12	12.89	-3437.31	35.14	69.94	-3686.92	-56.35	6.70	-3688.93	-17.09	6.85	-3456.67	256.25	-9.18	-3363.98	242.96	59.51	-3627.80	-14.46	1229.59	0.00	0.00	0.00	-1777.71	-76.73	1541.56	-3592.11	-85.55	1622.64	-3477.25	144.62	1612.45	-3496.70	17.03	1606.33	596.71	-17.26	78.84	1192.94	8.35	79.01	568.42
0.66000	-3363.65	28.14	26.76	-3240.76	150.48	2.74	-3379.81	9.12	12.89	-3437.31	35.14	69.94	-3686.92	-56.35	6.70	-3688.93	-17.09	6.85	-3460.46	256.14	-10.16	-3387.67	241.18	56.77	-3627.80	-14.46	1229.59	0.00	0.00	0.00	-1777.71	-76.73	1541.56	-3592.11	-85.55	1622.64	-3458.16	143.45	1612.34	-3516.23	15.81	1608.28	596.42	-17.64	78.70	1193.51	8.44	79.36	567.92
0.67000	-3363.65	28.14	26.76	-3240.76	150.48	2.74	-3379.81	9.12	12.89	-3437.31	35.14	69.94	-3686.92	-56.35	6.70	-3688.93	-17.09	6.85	-3418.00	257.81	-4.56	-3391.58	242.86	53.68	-3627.80	-14.46	1229.59	0.00	0.00	0.00	-1777.71	-76.73	1541.56	-3592.11	-85.55	1622.64	-3451.37	143.43	1611.25	-3535.03	16.36	1609.73	595.18	-17.58	78.68	1193.10	8.93	79.39	569.15
0.68000	-3363.65	28.14	26.76	-3240.76	150.48	2.74	-3379.81	9.12	12.89	-3437.31	35.14	69.94	-3686.92	-56.35	6.70	-3688.93	-17.09	6.85	-3434.75	256.36	-4.22	-3311.51	243.88	67.41	-3627.80	-14.46	1229.59	0.00	0.00	0.00	-1777.71	-76.73	1541.56	-3592.11	-85.55	1622.64	-3456.01	142.07	1610.94	-3523.03	17.34	1609.44	595.23	-17.78	78.35	1193.45	8.99	79.20	569.28
0.69000	-3363.65	28.14	26.76	-3240.76	150.48	2.74	-3379.81	9.12	12.89	-3437.31	35.14	69.94	-3686.92	-56.35	6.70	-3688.93	-17.09	6.85	-3428.81	257.80	-3.96	-3336.44	242.46	63.34	-3627.80	-14.46	1229.59	0.00	0.00	0.00	-1777.71	-76.73	1541.56	-3592.11	-85.55	1622.64	-3446.77	143.69	1610.72	-3564.37	21.40	1610.32	595.32	-17.84	78.51	1192.87	8.31	79.11	569.11
0.70000	-3363.65	28.14	26.76	-3240.76	150.48	2.74	-3379.81	9.12	12.89	-3437.31	35.14	69.94	-3686.92	-56.35	6.70	-3688.93	-17.09	6.85	-3397.12	258.40	0.87	-3386.80	241.95	56.63	-3627.80	-14.46	1229.59	0.00	0.00	0.00	-1777.71	-76.73	1541.56	-3592.11	-85.55	1622.64	-3483.75	143.61	1613.21	-3508.42	17.02	1609.14	595.25	-17.90	78.44	1192.99	8.36	79.07	569.39
0.71000	-3363.65	28.14	26.76	-3240.76	150.48	2.74	-3379.81	9.12	12.89	-3437.31	35.14	69.94	-3686.92	-56.35	6.70	-3688.93	-17.09	6.85	-3418.58	258.71	-1.15	-3383.54	243.26	56.96	-3627.80	-14.46	1229.59	0.00	0.00	0.00	-1777.71	-76.73	1541.56	-3592.11	-85.55	1622.64	-3480.50	142.93	1612.42	-3514.01	14.69	1609.47	596.35	-17.74	78.69	1193.14	8.88	79.19	569.64
0.72000	-3363.65	28.14	26.76	-3240.76	150.48	2.74	-3379.81	9.12	12.89	-3437.31	35.14	69.94	-3686.92	-56.35	6.70	-3688.93	-17.09	6.85	-3469.64	257.72	-10.77	-3367.77	240.05	58.96	-3627.80	-14.46	1229.59	0.00	0.00	0.00	-1777.71	-76.73	1541.56	-3592.11	-85.55	1622.64	-3460.97	142.58	1611.85	-3516.17	16.83	1610.38	595.44	-17.83	78.40	1193.22	8.64	78.99	568.34
0.73000	-3363.65	28.14	26.76	-3240.76	150.48	2.74	-3379.81	9.12	12.89	-3437.31	35.14	69.94	-3686.92	-56.35	6.70	-3688.93	-17.09	6.85	-3460.34	254.75	-7.21	-3412.61	240.88	52.69	-3627.80	-14.46	1229.59	0.00	0.00	0.00	-1777.71	-76.73	1541.56	-3592.11	-85.55	1622.64	-3473.79	141.70	1613.02	-3474.29	16.44	1608.04	596.12	-17.86	78.81	1192.84	8.35	78.92	568.61
0.74000	-3363.65	28.14	26.76	-3240.76	150.48	2.74	-3379.81	9.12	12.89	-3437.31	35.14	69.94	-3686.92	-56.35	6.70	-3688.93	-17.09	6.85	-3484.91	258.17	-13.33	-3383.37	241.01	54.86	-3627.80	-14.46	1229.59	0.00	0.00	0.00	-1777.71	-76.73	1541.56	-3592.11	-85.55	1622.64	-3462.58	142.36	1611.03	-3461.90	15.21	1607.63	594.66	-18.11	78.12	1192.76	8.41	79.16	569.32
0.75000	-3363.65	28.14	26.76	-3240.76	150.48	2.74	-3379.81	9.12	12.89	-3437.31	35.14	69.94	-3686.92	-56.35	6.70	-3688.93	-17.09	6.85	-3446.38	257.43	-9.16	-3345.45	243.91	62.78	-3627.80	-14.46	1229.59	0.00	0.00	0.00	-1777.71	-76.73	1541.56	-3592.11	-85.55	1622.64	-3468.75	142.39	1611.93	-3511.12	15.17	1609.59	594.53	-18.09	78.18	1192.91	8.07	78.94	568.43
0.76000	-3363.65	28.14	26.76	-3240.76	150.48	2.74	-3379.81	9.12	12.89	-3437.31	35.14	69.94	-3686.92	-56.35	6.70	-3688.93	-17.09	6.85	-3433.66	258.55	-5.42	-3346.17	242.10	62.26	-3627.80	-14.46	1229.59	0.00	0.00	0.00	-1777.71	-76.73	1541.56	-3592.11	-85.55	1622.64	-3470.42	143.47	1612.56	-3541.82	16.51	1610.55	595.36	-17.19	78.43	1192.88	8.10	78.87	568.68
0.77000	-3363.65	28.14	26.76	-3240.76	150.48	2.74	-3379.81	9.12	12.89	-3437.31	35.14	69.94	-3686.92	-56.35	6.70	-3688.93	-17.09	6.85	-3441.63	255.96	-5.47	-3361.71	241.48	59.62	-3627.80	-14.46	1229.59	0.00	0.00	0.00	-1777.71	-76.73	1541.56	-3592.11	-85.55	1622.64	-3466.48	143.52	1612.62	-3530.06	16.96	1610.10	595.35	-17.23	78.29	1193.30	8.39	79.13	569.05
0.78000	-3363.65	28.14	26.76	-3240.76	150.48	2.74	-3379.81	9.12	12.89	-3437.31	35.14	69.94	-3686.92	-56.35	6.70	-3688.93	-17.09	6.85	-3436.77	256.41	-6.24	-3392.44	241.30	53.88	-3627.80	-14.46	1229.59	0.00	0.00	0.00	-1777.71	-76.73	1541.56	-3592.11	-85.55	1622.64	-3473.08	144.57	1612.78	-3533.16	17.08	1611.66	595.91	-17.69	78.56	1193.60	8.33	79.30	568.32
0.79000	-3363.65	28.14	26.76	-3240.76	150.48	2.74	-3379.81	9.12	12.89	-3437.31	35.14	69.94	-3686.92	-56.35	6.70	-3688.93	-17.09	6.85	-3437.89	257.55	-6.82	-3370.27	241.24	57.92	-3627.80	-14.46	1229.59	0.00	0.00	0.00	-1777.71	-76.73	1541.56	-3592.11	-85.55	1622.64	-3468.62	144.08	1612.54	-3549.88	15.42	1612.10	594.84	-18.12	78.14	1193.11	8.07	79.16	569.17
0.80000	-3363.65	28.14	26.76	-3240.76	150.48	2.74	-3379.81	9.12	12.89	-3437.31	35.14	69.94	-3686.92	-56.35	6.70	-3688.93	-17.09	6.85	-3493.27	258.67	-15.70	-3368.99	241.18	58.51	-3627.80	-14.46	1229.59	0.00	0.00	0.00	-1777.71	-76.73	1541.56	-3592.11	-85.55	1622.64	-3473.78	142.71	1612.79	-3546.35	15.47	1612.59	595.15	-17.50	78.30	1193.45	8.52	79.19	569.47
0.81000	-3363.65	28.14	26.76	-3240.76	150.48	2.74	-3379.81	9.12	12.89	-3437.31	35.14	69.94	-3686.92	-56.35	6.70	-3688.93	-17.09	6.85	-3442.90	254.58	-8.06	-3383.46	240.98	56.76	-3627.80	-14.46	1229.59	0.00	0.00	0.00	-1777.71	-76.73	1541.56	-3592.11	-85.55	1622.64	-3486.94	143.97	1614.26	-3537.62	19.58	1610.12	594.71	-17.86	78.23	1193.90	8.07	79.04	569.71
0.82000	-3363.65	28.14	26.76	-3240.76	150.48	2.74	-3379.81	9.12	12.89	-3437.31	35.14	69.94	-3686.92	-56.35	6.70	-3688.93	-17.09	6.85	-3449.15	254.97	-8.09	-3387.32	240.34	55.30	-3627.80	-14.46	1229.59	0.00	0.00	0.00	-1777.71	-76.73	1541.56	-3592.11	-85.55	1622.64	-3474.77	144.15	1614.18	-3530.28	17.57	1610.72	594.33	-17.44	78.24	1193.70	8.98	79.32	569.21
0.83000	-3363.65	28.14	26.76	-3240.76	150.48	2.74	-3379.81	9.12	12.89	-3437.31	35.14	69.94	-3686.92	-56.35	6.70	-3688.93	-17.09	6.85	-3457.41	255.56	-9.78	-3370.40	240.97	58.67	-3627.80	-14.46	1229.59	0.00	0.00	0.00	-1777.71	-76.73	1541.56	-3592.11	-85.55	1622.64	-3473.85	145.95	1613.92	-3500.60	18.61	1609.84	595.47	-17.69	78.45	1194.40	9.01	79.53	569.31
0.84000	-3363.65	28.14	26.76	-3240.76	150.48	2.74	-3379.81	9.12	12.89	-3437.31	35.14	69.94	-3686.92	-56.35	6.70	-3688.93	-17.09	6.85	-3451.99	256.42	-9.56	-3342.74	242.56	62.62	-3627.80	-14.46	1229.59	0.00	0.00	0.00	-1777.71	-76.73	1541.56	-3592.11	-85.55	1622.64	-3486.17	145.38	1614.20	-3517.98	15.84	1611.77	595.56	-17.41	78.47	1193.83	8.53	79.03	569.11
0.85000	-3363.65	28.14	26.76	-3240.76	150.48	2.74	-3379.81	9.12	12.89	-3437.31	35.14	69.94	-3686.92	-56.35	6.70	-3688.93	-17.09	6.85	-3457.43	257.90	-9.42	-3360.33	241.45	61.96	-3627.80	-14.46	1229.59	0.00	0.00	0.00	-1777.71	-76.73	1541.56	-3592.11	-85.55	1622.64	-3474.18	144.96	1613.92	-3514.91	15.70	1610.49	595.65	-17.37	78.34	1193.39	8.84	79.23	568.37
0.86000	-3363.65	28.14	26.76	-3240.76	150.48	2.74	-3379.81	9.12	12.89	-3437.31	35.14	69.94	-3686.92	-56.35	6.70	-3688.93	-17.09	6.85	-3418.46	255.56	-0.95	-3349.45	241.30	62.63	-3627.80	-14.46	1229.59	0.00	0.00	0.00	-1777.71	-76.73	1541.56	-3592.11	-85.55	1622.64	-3495.75	145.85	1615.61	-3544.31	18.95	1610.55	593.68	-17.68	77.94	1193.61	8.69	79.50	568.37
0.87000	-3363.65	28.14	26.76	-3240.76	150.48	2.74	-3379.81	9.12	12.89	-3437.31	35.14	69.94	-3686.92	-56.35	6.70	-3688.93	-17.09	6.85	-3411.15	256.13	-1.20	-3341.18	242.07	64.66	-3627.80	-14.46	1229.59	0.00	0.00	0.00	-1777.71	-76.73	1541.56	-3592.11	-85.55	1622.64	-3489.78	146.93	1615.14	-3519.23	19.56	1608.49	593.10	-17.59	78.25	1193.07	8.46	79.13	568.60
0.88000	-3363.65	28.14	26.76	-3240.76	150.48	2.74	-3379.81	9.12	12.89	-3437.31	35.14	69.94	-3686.92	-56.35	6.70	-3688.93	-17.09	6.85	-3438.04	258.49	-5.40	-3335.92	241.30	63.94	-3627.80	-14.46	1229.59	0.00	0.00	0.00	-1777.71	-76.73	1541.56	-3592.11	-85.55	1622.64	-3476.92	146.20	1615.41	-3523.17	19.00	1609.28	595.44	-17.52	78.54	1193.53	8.47	79.32	568.53
0.89000	-3363.65	28.14	26.76	-3240.76	150.48	2.74	-3379.81	9.12	12.89	-3437.31	35.14	69.94	-3686.92	-56.35	6.70	-3688.93	-17.09	6.85	-3432.43	256.18	-2.79	-3355.26	242.97	61.17	-3627.80	-14.46	1229.59	0.00	0.00	0.00	-1777.71	-76.73	1541.56	-3592.11	-85.55	1622.64	-3501.08	146.26	1616.47	-3512.24	20.86	1608.84	595.49	-17.52	78.46	1193.10	8.32	79.13	568.04
0.90000	-3363.65	28.14	26.76	-3240.76	150.48	2.74	-3379.81	9.12	12.89	-3437.31	35.14	69.94	-3686.92	-56.35	6.70	-3688.93	-17.09	6.85	-3461.86	256.08	-9.60	-3390.23	241.76	55.08	-3627.80	-14.46	1229.59	0.00	0.00	0.00	-1777.71	-76.73	1541.56	-3592.11	-85.55	1622.64	-3504.07	145.89	1616.08	-3485.62	23.04	1608.38	595.37	-17.23	78.57	1193.15	8.47	79.00	568.55
0.91000	-3363.65	28.14	26.76	-3240.76	150.48	2.74	-3379.81	9.12	12.89	-3437.31	35.14	69.94	-3686.92	-56.35	6.70	-3688.93	-17.09	6.85	-3495.00	253.33	-15.62	-3337.55	240.83	62.07	-3627.80	-14.46	1229.59	0.00	0.00	0.00	-1777.71	-76.73	1541.56	-3592.11	-85.55	1622.64	-3493.37	147.12	1615.67	-3565.49	18.41	1612.06	595.33	-17.18	78.73	1193.51	8.31	79.18	568.70
0.92000	-3363.65	28.14	26.76	-3240.76	150.48	2.74	-3379.81	9.12	12.89	-3437.31	35.14	69.94	-3686.92	-56.35	6.70	-3688.93	-17.09	6.85	-3501.57	254.45	-15.62	-3361.64	241.15	59.17	-3627.80	-14.46	1229.59	0.00	0.00	0.00	-1777.71	-76.73	1541.56	-3592.11	-85.55	1622.64	-3493.54	148.94	1616.01	-3528.22	20.77	1611.13	594.95	-17.77	78.41	1193.99	8.69	79.29	569.35
0.93000	-3363.65	28.14	26.76	-3240.76	150.48	2.74	-3379.81	9.12	12.89	-3437.31	35.14	69.94	-3686.92	-56.35	6.70	-3688.93	-17.09	6.85	-3501.61	255.78	-15.98	-3337.26	240.79	63.18	-3627.80	-14.46	1229.59	0.00	0.00	0.00	-1777.71	-76.73	1541.56	-3592.11	-85.55	1622.64	-3499.27	147.81	1615.87	-3489.28	21.95	1610.80	595.99	-18.26	78.30	1193.32	8.57	79.10	569.36
0.94000	-3363.65	28.14	26.76	-3240.76	150.48	2.74	-3379.81	9.12	12.89	-3437.31	35.14	69.94	-3686.92	-56.35	6.70	-3688.93	-17.09	6.85	-3398.93	257.15	2.47	-3349.06	242.82	61.42	-3627.80	-14.46	1229.59	0.00	0.00	0.00	-1777.71	-76.73	1541.56	-3592.11	-85.55	1622.64	-3484.09	148.86	1615.28	-3523.42	22.08	1610.35	595.36	-17.61	78.31	1193.56	8.62	79.05	568.52
0.95000	-3363.65	28.14	26.76	-3240.76	150.48	2.74	-3379.81	9.12	12.89	-3437.31	35.14	69.94	-3686.92	-56.35	6.70	-3688.93	-17.09	6.85	-3427.44	254.64	-3.68	-3383.53	240.89	57.31	-3627.80	-14.46	1229.59	0.00	0.00	0.00	-1777.71	-76.73	1541.56	-3592.11	-85.55	1622.64	-3497.95	149.58	1616.53	-3526.21	19.73	1611.39	595.28	-17.58	78.68	1192.97	8.30	79.14	568.97
0.96000	-3363.65	28.14	26.76	-3240.76	150.48	2.74	-3379.81	9.12	12.89	-3437.31	35.14	69.94	-3686.92	-56.35	6.70	-3688.93	-17.09	6.85	-3410.75	254.52	-2.34	-3339.09	242.10	64.38	-3627.80	-14.46	1229.59	0.00	0.00	0.00	-1777.71	-76.73	1541.56	-3592.11	-85.55	1622.64	-3482.11	151.31	1616.48	-3514.75	24.91	1611.16	595.52	-17.59	78.49	1193.36	8.13	79.22	569.41
0.97000	-3363.65	28.14	26.76	-3240.76	150.48	2.74	-3379.81	9.12	12.89	-3437.31	35.14	69.94	-3686.92	-56.35	6.70	-3688.93	-17.09	6.85	-3393.36	254.86	1.08	-3411.42	244.56	51.58	-3627.80	-14.46	1229.59	0.00	0.00	0.00	-1777.71	-76.73	1541.56	-3592.11	-85.55	1622.64	-3488.34	153.87	1617.54	-3537.33	24.96	1611.33	594.92	-17.98	78.34	1193.47	8.48	79.37	568.21
0.98000	-3363.65	28.14	26.76	-3240.76	150.48	2.74	-3379.81	9.12	12.89	-3437.31	35.14	69.94	-3686.92	-56.35	6.70	-3688.93	-17.09	6.85	-3408.01	255.22	0.66	-3345.21	241.68	60.11	-3627.80	-14.46	1229.59	0.00	0.00	0.00	-1777.71	-76.73	1541.56	-3592.11	-85.55	1622.64	-3481.50	154.33	1617.29	-3525.01	22.83	1611.07	595.18	-18.19	78.24	1193.67	7.74	79.08	567.91
0.99000	-3363.65	28.14	26.76	-3240.76	150.48	2.74	-3379.81	9.12	12.89	-3437.31	35.14	69.94	-3686.92	-56.35	6.70	-3688.93	-17.09	6.85	-3488.04	257.37	-11.89	-3378.19	242.24	56.98	-3627.80	-14.46	1229.59	0.00	0.00	0.00	-1777.71	-76.73	1541.56	-3592.11	-85.55	1622.64	-3496.23	153.66	1617.44	-3480.64	26.04	1607.87	594.74	-18.11	78.29	1194.02	8.44	79.23	568.67
1.00000	-3363.65	28.14	26.76	-3240.76	150.48	2.74	-3379.81	9.12	12.89	-3437.31	35.14	69.94	-3686.92	-56.35	6.70	-3688.93	-17.09	6.85	-3432.19	255.26	-3.73	-3370.61	243.77	57.74	-3627.80	-14.46	1229.59	0.00	0.00	0.00	-1777.71	-76.73	1541.56	-3592.11	-85.55	1622.64	-3492.08	156.69	1617.11	-3522.61	26.27	1611.48	595.25	-17.89	78.65	1193.75	8.49	79.05	569.03
1.01000	-3363.65	28.14	26.76	-3240.76	150.48	2.74	-3379.81	9.12	12.89	-3437.31	35.14	69.94	-3686.92	-56.35	6.70	-3688.93	-17.09	6.85	-3444.00	255.36	-5.74	-3425.23	243.16	50.91	-3627.80	-14.46	1229.59	0.00	0.00	0.00	-1777.71	-76.73	1541.56	-3592.11	-85.55	1622.64	-3483.35	156.99	1617.57	-3545.52	27.72	1614.05	595.31	-17.49	78.58	1193.61	8.62	79.18	569.65
1.02000	-3363.65	28.14	26.76	-3240.76	150.48	2.74	-3379.81	9.12	12.89	-3437.31	35.14	69.94	-3686.92	-56.35	6.70	-3688.93	-17.09	6.85	-3429.61	257.14	-3.57	-3369.92	242.55	57.17	-3627.80	-14.46	1229.59	0.00	0.00	0.00	-1777.71	-76.73	1541.56	-3592.11	-85.55	1622.64	-3473.84	159.26	1615.52	-3556.54	26.82	1615.50	594.71	-17.96	78.27	1193.49	8.59	79.19	569.07
1.03000	-3363.65	28.14	26.76	-3240.76	150.48	2.74	-3379.81	9.12	12.89	-3437.31	35.14	69.94	-3686.92	-56.35	6.70	-3688.93	-17.09	6.85	-3453.10	254.67	-7.08	-3363.44	242.08	60.37	-3627.80	-14.46	1229.59	0.00	0.00	0.00	-1777.71	-76.73	1541.56	-3592.11	-85.55	1622.64	-3495.34	159.45	1617.19	-3529.95	28.28	1613.34	594.09	-18.10	78.10	1192.78	8.36	79.05	568.66
1.04000	-3363.65	28.14	26.76	-3240.76	150.48	2.74	-3379.81	9.12	12.89	-3437.31	35.14	69.94	-3686.92	-56.35	6.70	-3688.93	-17.09	6.85	-3419.87	254.31	-2.28	-3345.40	245.26	60.68	-3627.80	-14.46	1229.59	0.00	0.00	0.00	-1777.71	-76.73	1541.56	-3592.11	-85.55	1622.64	-3500.99	161.95	1617.23	-3485.99	33.99	1609.92	595.25	-17.98	78.25	1192.56	8.14	78.99	568.95
1.05000	-3363.65	28.14	26.76	-3240.76	150.48	2.74	-3379.81	9.12	12.89	-3437.31	35.14	69.94	-3686.92	-56.35	6.70	-3688.93	-17.09	6.85	-3422.57	254.96	-3.09	-3352.95	243.31	60.97	-3627.80	-14.46	1229.59	0.00	0.00	0.00	-1777.71	-76.73	1541.56	-3592.11	-85.55	1622.64	-3518.21	162.11	1617.51	-3511.31	35.14	1611.10	595.21	-17.89	78.22	1193.20	8.74	79.12	568.55
1.06000	-3363.65	28.14	26.76	-3240.76	150.48	2.74	-3379.81	9.12	12.89	-3437.31	35.14	69.94	-3686.92	-56.35	6.70	-3688.93	-17.09	6.85	-3445.25	255.39	-7.15	-3360.58	242.24	60.44	-3627.80	-14.46	1229.59	0.00	0.00	0.00	-1777.71	-76.73	1541.56	-3592.11	-85.55	1622.64	-3510.00	162.65	1618.33	-3511.93	35.35	1612.13	595.67	-17.51	78.58	1193.35	8.74	79.30	568.61
1.07000	-3363.65	28.14	26.76	-3240.76	150.48	2.74	-3379.81	9.12	12.89	-3437.31	35.14	69.94	-3686.92	-56.35	6.70	-3688.93	-17.09	6.85	-3392.68	255.86	1.53	-3422.30	241.61	51.26	-3627.80	-14.46	1229.59	0.00	0.00	0.00	-1777.71	-76.73	1541.56	-3592.11	-85.55	1622.64	-3529.70	165.11	1618.36	-3545.73	35.41	1613.61	595.84	-17.66	78.64	1191.98	8.43	78.87	568.69
1.08000	-3363.65	28.14	26.76	-3240.76	150.48	2.74	-3379.81	9.12	12.89	-3437.31	35.14	69.94	-3686.92	-56.35	6.70	-3688.93	-17.09	6.85	-3448.12	256.04	-6.91	-3410.26	245.23	53.89	-3627.80	-14.46	1229.59	0.00	0.00	0.00	-1777.71	-76.73	1541.56	-3592.11	-85.55	1622.64	-3475.76	165.27	1617.74	-3522.72	38.99	1612.62	595.41	-17.64	78.47	1192.64	8.63	78.94	569.40
1.09000	-3363.65	28.14	26.76	-3240.76	150.48	2.74	-3379.81	9.12	12.89	-3437.31	35.14	69.94	-3686.92	-56.35	6.70	-3688.93	-17.09	6.85	-3435.28	254.76	-5.61	-3439.95	243.03	47.50	-3627.80	-14.46	1229.59	0.00	0.00	0.00	-1777.71	-76.73	1541.56	-3592.11	-85.55	1622.64	-3493.31	166.77	1619.63	-3557.42	41.06	1614.91	596.09	-17.34	78.79	1193.05	7.99	79.05	569.38
1.10000	-3363.65	28.14	26.76	-3240.76	150.48	2.74	-3379.81	9.12	12.89	-3437.31	35.14	69.94	-3686.92	-56.35	6.70	-3688.93	-17.09	6.85	-3441.63	258.05	-4.05	-3364.49	241.06	56.83	-3627.80	-14.46	1229.59	0.00	0.00	0.00	-1777.71	-76.73	1541.56	-3592.11	-85.55	1622.64	-3514.59	168.08	1620.04	-3559.31	39.13	1615.03	595.20	-17.74	78.44	1193.55	8.56	79.37	569.08
1.11000	-3363.65	28.14	26.76	-3240.76	150.48	2.74	-3379.81	9.12	12.89	-3437.31	35.14	69.94	-3686.92	-56.35	6.70	-3688.93	-17.09	6.85	-3423.06	257.27	-3.32	-3360.54	241.74	58.17	-3627.80	-14.46	1229.59	0.00	0.00	0.00	-1777.71	-76.73	1541.56	-3592.11	-85.55	1622.64	-3489.98	170.47	1618.72	-3518.03	43.00	1612.52	594.95	-17.74	78.31	1193.35	8.38	78.96	568.62
1.12000	-3363.65	28.14	26.76	-3240.76	150.48	2.74	-3379.81	9.12	12.89	-3437.31	35.14	69.94	-3686.92	-56.35	6.70	-3688.93	-17.09	6.85	-3447.75	257.27	-5.99	-3361.85	244.49	58.01	-3627.80	-14.46	1229.59	0.00	0.00	0.00	-1777.71	-76.73	1541.56	-3592.11	-85.55	1622.64	-3472.87	172.61	1618.88	-3522.31	43.38	1614.29	594.25	-17.78	78.25	1193.95	8.55	79.07	568.53
1.13000	-3363.65	28.14	26.76	-3240.76	150.48	2.74	-3379.81	9.12	12.89	-3437.31	35.14	69.94	-3686.92	-56.35	6.70	-3688.93	-17.09	6.85	-3391.79	254.80	0.63	-3391.91	241.46	52.08	-3627.80	-14.46	1229.59	0.00	0.00	0.00	-1777.71	-76.73	1541.56	-3592.11	-85.55	1622.64	-3478.92	172.29	1618.58	-3537.94	43.46	1614.70	595.06	-17.29	78.55	1193.88	8.65	79.12	569.08
1.14000	-3363.65	28.14	26.76	-3240.76	150.48	2.74	-3379.81	9.12	12.89	-3437.31	35.14	69.94	-3686.92	-56.35	6.70	-3688.93	-17.09	6.85	-3437.07	256.01	-4.90	-3357.38	242.50	57.22	-3627.80	-14.46	1229.59	0.00	0.00	0.00	-1777.71	-76.73	1541.56	-3592.11	-85.55	1622.64	-3488.23	173.49	1618.48	-3523.71	47.87	1613.17	596.34	-17.55	78.65	1192.86	8.20	79.00	569.54
1.15000	-3363.65	28.14	26.76	-3240.76	150.48	2.74	-3379.81	9.12	12.89	-3437.31	35.14	69.94	-3686.92	-56.35	6.70	-3688.93	-17.09	6.85	-3415.73	256.42	-3.24	-3402.88	244.87	51.23	-3627.80	-14.46	1229.59	0.00	0.00	0.00	-1777.71	-76.73	1541.56	-3592.11	-85.55	1622.64	-3500.48	177.22	1620.04	-3501.65	50.63	1612.57	594.88	-17.79	78.31	1193.18	8.23	79.19	569.37
1.16000	-3363.65	28.14	26.76	-3240.76	150.48	2.74	-3379.81	9.12	12.89	-3437.31	35.14	69.94	-3686.92	-56.35	6.70	-3688.93	-17.09	6.85	-3415.15	255.24	-2.85	-3377.00	240.87	56.46	-3627.80	-14.46	1229.59	0.00	0.00	0.00	-1777.71	-76.73	1541.56	-3592.11	-85.55	1622.64	-3488.52	179.20	1621.34	-3514.63	48.04	1614.40	595.68	-17.57	78.80	1193.42	8.23	79.10	567.57
1.17000	-3363.65	28.14	26.76	-3240.76	150.48	2.74	-3379.81	9.12	12.89	-3437.31	35.14	69.94	-3686.92	-56.35	6.70	-3688.93	-17.09	6.85	-3444.59	255.92	-6.59	-3357.29	243.38	58.78	-3627.80	-14.46	1229.59	0.00	0.00	0.00	-1777.71	-76.73	1541.56	-3592.11	-85.55	1622.64	-3512.10	183.00	1620.86	-3517.48	51.78	1614.00	595.90	-17.43	78.70	1193.11	8.75	78.96	567.77
1.18000	-3363.65	28.14	26.76	-3240.76	150.48	2.74	-3379.81	9.12	12.89	-3437.31	35.14	69.94	-3686.92	-56.35	6.70	-3688.93	-17.09	6.85	-3397.80	255.11	1.36	-3361.76	243.89	56.95	-3627.80	-14.46	1229.59	0.00	0.00	0.00	-1777.71	-76.73	1541.56	-3592.11	-85.55	1622.64	-3516.84	185.05	1620.59	-3522.25	54.42	1614.36	596.53	-17.83	78.78	1193.50	8.32	79.15	569.36
1.19000	-3363.65	28.14	26.76	-3240.76	150.48	2.74	-3379.81	9.12	12.89	-3437.31	35.14	69.94	-3686.92	-56.35	6.70	-3688.93	-17.09	6.85	-3402.51	255.57	-2.35	-3324.92	243.63	62.32	-3627.80	-14.46	1229.59	0.00	0.00	0.00	-1777.71	-76.73	1541.56	-3592.11	-85.55	1622.64	-3530.49	186.23	1622.20	-3539.61	56.98	1615.11	594.83	-17.67	78.24	1192.87	8.17	79.03	568.83
1.20000	-3363.65	28.14	26.76	-3240.76	150.48	2.74	-3379.81	9.12	12.89	-3437.31	35.14	69.94	-3686.92	-56.35	6.70	-3688.93	-17.09	6.85	-3440.09	255.93	-6.95	-3347.69	242.01	59.54	-3627.80	-14.46	1229.59	0.00	0.00	0.00	-1777.71	-76.73	1541.56	-3592.11	-85.55	1622.64	-3502.58	187.60	1622.20	-3541.31	58.39	1614.14	595.15	-17.54	78.18	1193.34	7.97	79.10	568.85
1.21000	-3363.65	28.14	26.76	-3240.76	150.48	2.74	-3379.81	9.12	12.89	-3437.31	35.14	69.94	-3686.92	-56.35	6.70	-3688.93	-17.09	6.85	-3477.88	256.39	-15.12	-3333.06	243.50	61.35	-3627.80	-14.46	1229.59	0.00	0.00	0.00	-1777.71	-76.73	1541.56	-3592.11	-85.55	1622.64	-3546.65	187.57	1623.34	-3533.50	60.55	1614.22	594.78	-17.97	78.01	1193.44	8.26	79.23	568.86
1.22000	-3363.65	28.14	26.76	-3240.76	150.48	2.74	-3379.81	9.12	12.89	-3437.31	35.14	69.94	-3686.92	-56.35	6.70	-3688.93	-17.09	6.85	-3400.50	256.84	-0.75	-3325.78	242.95	61.83	-3627.80	-14.46	1229.59	0.00	0.00	0.00	-1777.71	-76.73	1541.56	-3592.11	-85.55	1622.64	-3509.79	191.97	1623.81	-3536.65	65.05	1614.51	594.69	-18.35	77.85	1193.31	8.93	79.28	568.71
1.23000	-3363.65	28.14	26.76	-3240.76	150.48	2.74	-3379.81	9.12	12.89	-3437.31	35.14	69.94	-3686.92	-56.35	6.70	-3688.93	-17.09	6.85	-3438.15	256.32	-6.72	-3339.53	245.40	58.84	-3627.80	-14.46	1229.59	0.00	0.00	0.00	-1777.71	-76.73	1541.56	-3592.11	-85.55	1622.64	-3501.48	193.46	1623.01	-3522.59	66.37	1613.32	595.21	-17.53	78.31	1193.44	8.48	79.17	568.22
1.24000	-3363.65	28.14	26.76	-3240.76	150.48	2.74	-3379.81	9.12	12.89	-3437.31	35.14	69.94	-3686.92	-56.35	6.70	-3688.93	-17.09	6.85	-3473.69	257.93	-11.81	-3376.01	245.45	52.10	-3627.80	-14.46	1229.59	0.00	0.00	0.00	-1777.71	-76.73	1541.56	-3592.11	-85.55	1622.64	-3519.49	193.45	1622.89	-3513.68	67.18	1613.40	594.96	-17.48	78.40	1193.16	8.41	78.97	568.41
1.25000	-3363.65	28.14	26.76	-3240.76	150.48	2.74	-3379.81	9.12	12.89	-3437.31	35.14	69.94	-3686.92	-56.35	6.70	-3688.93	-17.09	6.85	-3397.17	258.35	0.35	-3374.78	244.70	53.15	-3627.80	-14.46	1229.59	0.00	0.00	0.00	-1777.71	-76.73	1541.56	-3592.11	-85.55	1622.64	-3505.93	196.92	1622.62	-3527.89	69.21	1612.04	595.34	-17.79	78.48	1193.20	8.83	78.88	569.37
1.26000	-3363.65	28.14	26.76	-3240.76	150.48	2.74	-3379.81	9.12	12.89	-3437.31	35.14	69.94	-3686.92	-56.35	6.70	-3688.93	-17.09	6.85	-3452.16	256.70	-10.66	-3346.41	244.49	57.40	-3627.80	-14.46	1229.59	0.00	0.00	0.00	-1777.71	-76.73	1541.56	-3592.11	-85.55	1622.64	-3518.74	199.60	1623.42	-3512.04	70.45	1611.49	595.43	-17.57	78.45	1192.66	8.81	78.73	568.12
1.27000	-3363.65	28.14	26.76	-3240.76	150.48	2.74	-3379.81	9.12	12.89	-3437.31	35.14	69.94	-3686.92	-56.35	6.70	-3688.93	-17.09	6.85	-3465.93	255.83	-11.25	-3319.93	248.28	60.46	-3627.80	-14.46	1229.59	0.00	0.00	0.00	-1777.71	-76.73	1541.56	-3592.11	-85.55	1622.64	-3526.45	202.62	1623.73	-3520.48	73.88	1611.52	594.38	-17.24	78.24	1193.22	8.16	78.82	568.55
1.28000	-3363.65	28.14	26.76	-3240.76	150.48	2.74	-3379.81	9.12	12.89	-3437.31	35.14	69.94	-3686.92	-56.35	6.70	-3688.93	-17.09	6.85	-3434.44	258.21	-6.98	-3370.54	245.57	54.52	-3627.80	-14.46	1229.59	0.00	0.00	0.00	-1777.71	-76.73	1541.56	-3592.11	-85.55	1622.64	-3490.61	205.35	1622.52	-3522.26	74.39	1611.80	595.23	-17.33	78.38	1193.07	8.25	79.07	568.41
1.29000	-3363.65	28.14	26.76	-3240.76	150.48	2.74	-3379.81	9.12	12.89	-3437.31	35.14	69.94	-3686.92	-56.35	6.70	-3688.93	-17.09	6.85	-3461.50	257.81	-11.49	-3345.42	246.30	57.67	-3627.80	-14.46	1229.59	0.00	0.00	0.00	-1777.71	-76.73	1541.56	-3592.11	-85.55	1622.64	-3506.21	206.29	1622.53	-3505.83	79.06	1610.52	595.01	-17.74	78.25	1192.57	8.62	79.17	569.05
1.30000	-3363.65	28.14	26.76	-3240.76	150.48	2.74	-3379.81	9.12	12.89	-3437.31	35.14	69.94	-3686.92	-56.35	6.70	-3688.93	-17.09	6.85	-3431.50	260.26	-6.56	-3384.14	245.32	48.06	-3627.80	-14.46	1229.59	0.00	0.00	0.00	-1777.71	-76.73	1541.56	-3592.11	-85.55	1622.64	-3524.37	206.23	1622.50	-3526.32	81.42	1610.80	594.68	-18.49	78.07	1193.28	8.75	79.17	568.04
1.31000	-3363.65	28.14	26.76	-3240.76	150.48	2.74	-3379.81	9.12	12.89	-3437.31	35.14	69.94	-3686.92	-56.35	6.70	-3688.93	-17.09	6.85	-3466.32	257.92	-12.58	-3362.01	245.23	53.94	-3627.80	-14.46	1229.59	0.00	0.00	0.00	-1777.71	-76.73	1541.56	-3592.11	-85.55	1622.64	-3502.94	208.52	1622.27	-3511.44	84.12	1610.64	594.43	-18.11	78.02	1193.38	8.64	78.97	568.79
1.32000	-3363.65	28.14	26.76	-3240.76	150.48	2.74	-3379.81	9.12	12.89	-3437.31	35.14	69.94	-3686.92	-56.35	6.70	-3688.93	-17.09	6.85	-3450.64	260.49	-11.29	-3354.03	246.00	55.85	-3627.80	-14.46	1229.59	0.00	0.00	0.00	-1777.71	-76.73	1541.56	-3592.11	-85.55	1622.64	-3525.35	212.33	1622.87	-3549.71	84.35	1611.36	595.79	-17.96	78.23	1192.53	9.07	78.86	568.49
1.33000	-3363.65	28.14	26.76	-3240.76	150.48	2.74	-3379.81	9.12	12.89	-3437.31	35.14	69.94	-3686.92	-56.35	6.70	-3688.93	-17.09	6.85	-3437.11	257.89	-7.45	-3337.68	248.08	56.04	-3627.80	-14.46	1229.59	0.00	0.00	0.00	-1777.71	-76.73	1541.56	-3592.11	-85.55	1622.64	-3527.40	213.45	1622.79	-3514.87	85.76	1608.99	595.47	-17.54	78.60	1192.76	8.95	79.17	568.31
1.34000	-3363.65	28.14	26.76	-3240.76	150.48	2.74	-3379.81	9.12	12.89	-3437.31	35.14	69.94	-3686.92	-56.35	6.70	-3688.93	-17.09	6.85	-3422.37	258.05	-6.17	-3339.92	247.54	57.51	-3627.80	-14.46	1229.59	0.00	0.00	0.00	-1777.71	-76.73	1541.56	-3592.11	-85.55	1622.64	-3531.59	216.32	1620.63	-3490.33	88.24	1608.21	595.87	-17.71	78.54	1194.05	8.65	79.20	568.04
1.35000	-3363.65	28.14	26.76	-3240.76	150.48	2.74	-3379.81	9.12	12.89	-3437.31	35.14	69.94	-3686.92	-56.35	6.70	-3688.93	-17.09	6.85	-3438.68	259.60	-7.57	-3379.54	245.69	50.30	-3627.80	-14.46	1229.59	0.00	0.00	0.00	-1777.71	-76.73	1541.56	-3592.11	-85.55	1622.64	-3536.07	218.87	1619.62	-3496.28	88.12	1607.73	594.24	-18.33	77.90	1193.04	9.04	79.14	568.71
1.36000	-3363.65	28.14	26.76	-3240.76	150.48	2.74	-3379.81	9.12	12.89	-3437.31	35.14	69.94	-3686.92	-56.35	6.70	-3688.93	-17.09	6.85	-3474.63	258.67	-13.46	-3337.91	247.86	56.88	-3627.80	-14.46	1229.59	0.00	0.00	0.00	-1777.71	-76.73	1541.56	-3592.11	-85.55	1622.64	-3534.10	220.23	1619.14	-3528.34	90.40	1609.46	595.15	-17.79	78.27	1193.20	8.81	79.26	568.95
1.37000	-3363.65	28.14	26.76	-3240.76	150.48	2.74	-3379.81	9.12	12.89	-3437.31	35.14	69.94	-3686.92	-56.35	6.70	-3688.93	-17.09	6.85	-3473.71	260.31	-15.00	-3340.50	246.63	56.00	-3627.80	-14.46	1229.59	0.00	0.00	0.00	-1777.71	-76.73	1541.56	-3592.11	-85.55	1622.64	-3528.64	220.80	1619.06	-3492.04	94.18	1608.23	595.59	-17.67	78.63	1192.76	8.90	79.22	569.25
1.38000	-3363.65	28.14	26.76	-3240.76	150.48	2.74	-3379.81	9.12	12.89	-3437.31	35.14	69.94	-3686.92	-56.35	6.70	-3688.93	-17.09	6.85	-3460.05	261.21	-13.03	-3395.50	244.12	48.74	-3627.80	-14.46	1229.59	0.00	0.00	0.00	-1777.71	-76.73	1541.56	-3592.11	-85.55	1622.64	-3522.63	220.96	1619.24	-3503.54	93.89	1607.99	596.09	-17.64	78.78	1193.35	8.49	79.05	568.64
1.39000	-3363.65	28.14	26.76	-3240.76	150.48	2.74	-3379.81	9.12	12.89	-3437.31	35.14	69.94	-3686.92	-56.35	6.70	-3688.93	-17.09	6.85	-3433.94	260.70	-8.15	-3399.19	245.62	46.12	-3627.80	-14.46	1229.59	0.00	0.00	0.00	-1777.71	-76.73	1541.56	-3592.11	-85.55	1622.64	-3519.03	221.08	1619.53	-3528.63	94.75	1608.56	596.07	-17.74	78.80	1192.82	8.53	78.87	569.68
1.40000	-3363.65	28.14	26.76	-3240.76	150.48	2.74	-3379.81	9.12	12.89	-3437.31	35.14	69.94	-3686.92	-56.35	6.70	-3688.93	-17.09	6.85	-3430.44	258.29	-8.22	-3343.33	248.62	56.08	-3627.80	-14.46	1229.59	0.00	0.00	0.00	-1777.71	-76.73	1541.56	-3592.11	-85.55	1622.64	-3520.78	221.54	1619.79	-3533.57	97.09	1609.73	595.05	-17.92	78.30	1192.57	8.13	78.64	569.67
1.41000	-3363.65	28.14	26.76	-3240.76	150.48	2.74	-3379.81	9.12	12.89	-3437.31	35.14	69.94	-3686.92	-56.35	6.70	-3688.93	-17.09	6.85	-3489.47	259.82	-17.71	-3320.14	245.84	59.30	-3627.80	-14.46	1229.59	0.00	0.00	0.00	-1777.71	-76.73	1541.56	-3592.11	-85.55	1622.64	-3530.84	222.73	1619.87	-3562.05	96.66	1610.99	594.70	-17.28	78.41	1193.76	8.22	79.08	569.48
1.42000	-3363.65	28.14	26.76	-3240.76	150.48	2.74	-3379.81	9.12	12.89	-3437.31	35.14	69.94	-3686.92	-56.35	6.70	-3688.93	-17.09	6.85	-3478.94	261.01	-14.71	-3343.40	247.09	55.61	-3627.80	-14.46	1229.59	0.00	0.00	0.00	-1777.71	-76.73	1541.56	-3592.11	-85.55	1622.64	-3560.41	223.92	1620.54	-3519.35	98.82	1608.88	594.12	-17.60	78.22	1193.31	8.67	79.20	569.96
1.43000	-3363.65	28.14	26.76	-3240.76	150.48	2.74	-3379.81	9.12	12.89	-3437.31	35.14	69.94	-3686.92	-56.35	6.70	-3688.93	-17.09	6.85	-3450.10	260.13	-8.85	-3366.52	246.34	52.40	-3627.80	-14.46	1229.59	0.00	0.00	0.00	-1777.71	-76.73	1541.56	-3592.11	-85.55	1622.64	-3565.22	225.86	1619.76	-3533.30	99.16	1610.08	596.21	-17.80	78.78	1193.40	8.57	79.17	569.36
1.44000	-3363.65	28.14	26.76	-3240.76	150.48	2.74	-3379.81	9.12	12.89	-3437.31	35.14	69.94	-3686.92	-56.35	6.70	-3688.93	-17.09	6.85	-3449.12	259.54	-9.03	-3351.38	243.95	53.96	-3627.80	-14.46	1229.59	0.00	0.00	0.00	-1777.71	-76.73	1541.56	-3592.11	-85.55	1622.64	-3535.08	225.97	1619.01	-3523.74	100.81	1609.89	595.92	-18.40	78.54	1193.91	8.27	79.26	568.94
1.45000	-3363.65	28.14	26.76	-3240.76	150.48	2.74	-3379.81	9.12	12.89	-3437.31	35.14	69.94	-3686.92	-56.35	6.70	-3688.93	-17.09	6.85	-3387.14	258.70	0.61	-3369.47	244.85	52.33	-3627.80	-14.46	1229.59	0.00	0.00	0.00	-1777.71	-76.73	1541.56	-3592.11	-85.55	1622.64	-3554.90	223.86	1619.33	-3508.08	100.19	1610.24	596.48	-18.20	78.82	1193.72	8.49	79.24	569.62
1.46000	-3363.65	28.14	26.76	-3240.76	150.48	2.74	-3379.78	9.12	12.90	-3437.31	35.14	69.94	-3686.92	-56.35	6.70	-3688.93	-17.09	6.85	-3414.58	261.40	-3.84	-3340.30	246.06	57.60	-3627.80	-14.46	1229.59	0.00	0.00	0.00	-1777.71	-76.73	1541.56	-3592.11	-85.55	1622.64	-3549.02	226.18	1619.70	-3522.03	100.39	1610.12	595.18	-17.35	78.57	1193.00	8.82	79.24	568.36
1.47000	-3363.65	28.14	26.76	-3240.76	150.48	2.74	-3349.94	14.39	18.89	-3437.31	35.14	69.94	-3686.92	-56.35	6.70	-3688.93	-17.09	6.85	-3437.29	258.81	-8.96	-3373.99	244.51	52.84	-3627.80	-14.46	1229.59	0.00	0.00	0.00	-1777.71	-76.73	1541.56	-3592.11	-85.55	1622.64	-3569.54	227.53	1620.14	-3527.09	101.41	1610.72	594.54	-17.77	78.09	1193.45	8.86	79.06	568.82
1.48000	-3363.65	28.14	26.76	-3240.76	150.48	2.74	-3376.72	24.78	13.30	-3437.31	35.14	69.94	-3686.92	-56.35	6.70	-3688.93	-17.09	6.85	-3443.45	256.76	-8.20	-3387.94	244.75	47.17	-3627.80	-14.46	1229.59	0.00	0.00	0.00	-1777.71	-76.73	1541.56	-3592.11	-85.55	1622.64	-3560.88	228.26	1619.53	-3517.21	100.08	1610.02	594.57	-18.16	78.30	1193.57	8.00	79.09	568.25
1.49000	-3363.65	28.14	26.76	-3240.76	150.48	2.74	-3392.68	31.87	9.97	-3437.31	35.14	69.94	-3686.92	-56.35	6.70	-3688.93	-17.09	6.85	-3476.68	260.44	-15.53	-3377.10	246.84	49.38	-3627.80	-14.46	1229.59	0.00	0.00	0.00	-1777.71	-76.73	1541.56	-3592.11	-85.55	1622.64	-3552.26	221.66	1620.42	-3503.56	99.96	1608.20	595.23	-18.17	78.32	1192.96	8.53	78.94	567.96
1.50000	-3363.65	28.14	26.76	-3240.76	150.48	2.74	-3371.08	37.79	13.84	-3437.31	35.14	69.94	-3686.92	-56.35	6.70	-3688.93	-17.09	6.85	-3398.65	259.50	-2.19	-3356.76	248.45	54.75	-3627.80	-14.46	1229.59	0.00	0.00	0.00	-1777.71	-76.73	1541.56	-3592.11	-85.55	1622.64	-3559.80	222.76	1618.85	-3510.39	98.93	1608.60	596.13	-17.76	78.64	1192.48	8.44	79.04	568.25
1.51000	-3363.65	28.14	26.76	-3240.76	150.48	2.74	-3411.00	46.24	7.00	-3437.27	35.15	69.94	-3686.92	-56.35	6.70	-3688.93	-17.09	6.85	-3479.22	259.55	-15.05	-3336.20	244.66	57.73	-3627.80	-14.46	1229.59	0.00	0.00	0.00	-1777.71	-76.73	1541.56	-3592.11	-85.55	1622.64	-3552.22	222.92	1620.05	-3526.17	98.29	1608.87	596.63	-17.59	78.97	1192.38	8.61	79.02	569.16
1.52000	-3363.65	28.14	26.76	-3240.76	150.48	2.74	-3436.41	51.46	2.45	-3400.66	39.41	74.56	-3686.92	-56.35	6.70	-3688.93	-17.09	6.85	-3456.44	262.17	-11.37	-3320.75	245.55	60.31	-3627.80	-14.46	1229.59	0.00	0.00	0.00	-1777.71	-76.73	1541.56	-3592.11	-85.55	1622.64	-3544.22	223.12	1619.16	-3528.23	98.35	1608.93	596.77	-17.37	79.25	1192.77	8.56	79.00	569.03
1.53000	-3363.65	28.14	26.76	-3240.76	150.48	2.74	-3413.77	56.47	5.95	-3409.10	44.31	74.44	-3686.92	-56.35	6.70	-3688.93	-17.09	6.85	-3449.07	257.15	-9.87	-3373.62	245.37	52.80	-3627.80	-14.46	1229.59	0.00	0.00	0.00	-1777.71	-76.73	1541.56	-3592.11	-85.55	1622.64	-3541.89	222.76	1619.04	-3520.34	97.44	1608.49	595.44	-17.34	78.35	1192.62	8.48	78.81	569.23
1.54000	-3363.65	28.14	26.76	-3240.76	150.48	2.74	-3422.64	58.19	3.71	-3365.37	48.94	78.12	-3686.92	-56.35	6.70	-3688.93	-17.09	6.85	-3416.59	260.12	-4.63	-3360.75	246.80	53.57	-3627.80	-14.46	1229.59	0.00	0.00	0.00	-1777.71	-76.73	1541.56	-3592.11	-85.55	1622.64	-3539.58	222.36	1618.93	-3528.06	95.43	1608.20	595.92	-17.55	78.57	1193.55	9.30	79.15	568.93
1.55000	-3363.65	28.14	26.76	-3240.76	150.48	2.74	-3440.58	62.71	0.92	-3326.12	55.82	84.66	-3686.92	-56.35	6.70	-3688.93	-17.09	6.85	-3445.96	258.85	-9.47	-3352.57	245.83	57.26	-3627.80	-14.46	1229.59	0.00	0.00	0.00	-1777.71	-76.73	1541.56	-3592.11	-85.55	1622.64	-3537.28	221.95	1618.82	-3522.56	93.28	1608.48	595.29	-17.69	78.57	1193.28	9.61	79.17	569.88
1.56000	-3363.65	28.14	26.76	-3240.76	150.48	2.74	-3423.84	66.87	2.69	-3366.06	56.72	75.88	-3686.92	-56.35	6.70	-3688.93	-17.09	6.85	-3437.16	257.52	-7.48	-3313.82	247.38	63.17	-3627.80	-14.46	1229.59	0.00	0.00	0.00	-1777.71	-76.73	1541.56	-3592.11	-85.55	1622.64	-3535.01	221.50	1618.72	-3536.99	92.66	1608.61	596.20	-18.06	78.55	1192.48	8.93	79.09	568.79
1.57000	-3363.65	28.14	26.76	-3240.76	150.48	2.74	-3432.25	69.83	-0.13	-3386.72	55.48	70.82	-3686.92	-56.35	6.70	-3688.93	-17.09	6.85	-3412.58	257.61	-5.12	-3377.36	247.40	54.20	-3627.80	-14.46	1229.59	0.00	0.00	0.00	-1777.71	-76.73	1541.56	-3592.11	-85.55	1622.64	-3532.75	221.03	1618.62	-3511.46	92.49	1607.10	595.14	-17.73	78.15	1192.83	8.37	79.29	568.60
1.58000	-3363.65	28.14	26.76	-3240.76	150.48	2.74	-3461.08	68.77	-5.33	-3409.84	57.38	65.30	-3686.92	-56.35	6.70	-3688.93	-17.09	6.85	-3452.61	258.50	-11.01	-3369.39	248.41	54.45	-3627.80	-14.46	1229.59	0.00	0.00	0.00	-1777.71	-76.73	1541.56	-3592.11	-85.55	1622.64	-3530.51	220.54	1618.52	-3505.36	90.33	1606.12	595.04	-18.02	78.25	1192.82	8.45	78.98	568.41
1.59000	-3363.65	28.14	26.76	-3240.76	150.48	2.74	-3435.98	68.44	-2.37	-3360.32	60.67	71.48	-3686.92	-56.35	6.70	-3688.93	-17.09	6.85	-3470.23	259.20	-13.56	-3371.36	243.28	55.57	-3627.80	-14.46	1229.59	0.00	0.00	0.00	-1777.71	-76.73	1541.56	-3592.11	-85.55	1622.64	-3528.29	220.02	1618.42	-3501.08	89.15	1605.34	595.72	-17.53	78.52	1192.85	9.09	79.39	568.37
1.60000	-3363.65	28.14	26.76	-3240.76	150.48	2.74	-3424.14	71.67	0.06	-3389.89	60.81	66.28	-3686.92	-56.35	6.70	-3688.93	-17.09	6.85	-3476.01	259.61	-11.78	-3360.80	245.28	57.63	-3627.80	-14.46	1229.59	0.00	0.00	0.00	-1777.71	-76.73	1541.56	-3592.11	-85.55	1622.64	-3526.09	219.48	1618.32	-3525.37	87.93	1606.19	594.79	-17.13	78.43	1193.21	8.70	79.31	568.68
1.61000	-3363.65	28.14	26.76	-3240.76	150.48	2.74	-3456.21	70.42	-8.63	-3396.98	57.32	64.07	-3686.92	-56.35	6.70	-3688.93	-17.09	6.85	-3424.37	256.75	-4.35	-3377.54	248.10	56.69	-3627.80	-14.46	1229.59	0.00	0.00	0.00	-1777.71	-76.73	1541.56	-3592.11	-85.55	1622.64	-3523.90	218.91	1618.23	-3529.89	83.61	1605.87	594.97	-17.76	78.40	1193.14	8.01	78.92	568.60
1.62000	-3363.65	28.14	26.76	-3240.76	150.48	2.74	-3455.55	68.81	-8.53	-3421.58	55.33	60.16	-3686.92	-56.35	6.70	-3688.93	-17.09	6.85	-3434.82	258.62	-6.02	-3309.06	246.11	68.64	-3627.80	-14.46	1229.59	0.00	0.00	0.00	-1777.71	-76.73	1541.56	-3592.11	-85.55	1622.64	-3521.73	218.31	1618.14	-3517.25	82.05	1605.33	596.20	-17.41	78.90	1192.41	8.41	78.71	570.08
1.63000	-3363.65	28.14	26.76	-3240.76	150.48	2.74	-3400.30	69.24	-0.75	-3375.90	57.35	64.34	-3686.92	-56.35	6.70	-3688.93	-17.09	6.85	-3446.42	259.77	-6.93	-3361.16	246.13	59.99	-3627.80	-14.46	1229.59	0.00	0.00	0.00	-1777.71	-76.73	1541.56	-3592.11	-85.55	1622.64	-3519.58	217.70	1618.05	-3526.79	79.63	1606.48	594.94	-17.23	78.48	1192.93	8.10	78.99	569.07
1.64000	-3363.65	28.14	26.76	-3240.76	150.48	2.74	-3423.39	67.59	-6.68	-3384.82	57.46	63.02	-3686.92	-56.35	6.70	-3688.93	-17.09	6.85	-3456.45	257.20	-8.00	-3436.95	245.13	49.74	-3627.80	-14.46	1229.59	0.00	0.00	0.00	-1777.71	-76.73	1541.56	-3592.11	-85.55	1622.64	-3517.45	217.05	1617.97	-3518.18	77.86	1605.95	595.04	-18.26	78.39	1192.84	8.18	78.88	569.03
1.65000	-3363.65	28.14	26.76	-3240.76	150.48	2.74	-3446.77	66.30	-9.17	-3397.22	55.90	62.05	-3686.92	-56.35	6.70	-3688.93	-17.09	6.85	-3390.96	257.40	3.21	-3397.78	244.76	55.52	-3627.80	-14.46	1229.59	0.00	0.00	0.00	-1777.71	-76.73	1541.56	-3592.11	-85.55	1622.64	-3515.33	216.39	1617.89	-3511.76	74.96	1606.70	595.17	-17.57	78.44	1192.90	8.00	78.88	569.36
1.66000	-3363.65	28.14	26.76	-3240.76	150.48	2.74	-3424.84	66.01	-6.27	-3434.45	54.68	56.23	-3686.92	-56.35	6.70	-3688.93	-17.09	6.85	-3357.76	258.23	9.00	-3342.64	244.74	64.25	-3627.80	-14.46	1229.59	0.00	0.00	0.00	-1777.71	-76.73	1541.56	-3592.11	-85.55	1622.64	-3513.24	215.70	1617.81	-3508.79	72.53	1607.20	595.94	-17.18	78.55	1193.05	8.53	79.30	569.94
1.67000	-3363.65	28.14	26.76	-3240.76	150.48	2.74	-3435.69	65.62	-8.08	-3395.60	56.43	61.20	-3686.92	-56.35	6.70	-3688.93	-17.09	6.85	-3447.91	258.23	-4.88	-3359.86	244.43	64.92	-3627.80	-14.46	1229.59	0.00	0.00	0.00	-1777.71	-76.73	1541.56	-3592.11	-85.55	1622.64	-3511.15	214.98	1617.73	-3524.93	69.99	1607.34	594.80	-17.47	78.23	1193.51	8.85	79.35	568.81
1.68000	-3363.65	28.14	26.76	-3240.76	150.48	2.74	-3423.70	67.18	-5.28	-3384.13	56.59	64.36	-3686.92	-56.35	6.70	-3688.93	-17.09	6.85	-3428.02	256.77	-1.80	-3376.05	242.79	62.83	-3627.80	-14.46	1229.59	0.00	0.00	0.00	-1777.71	-76.73	1541.56	-3592.11	-85.55	1622.64	-3509.09	214.25	1617.66	-3500.82	67.83	1607.18	595.70	-17.24	78.56	1192.90	8.69	78.72	569.10
1.69000	-3363.65	28.14	26.76	-3240.76	150.48	2.74	-3442.96	65.65	-8.75	-3392.33	56.21	62.78	-3686.92	-56.35	6.70	-3688.93	-17.09	6.85	-3419.21	257.18	0.06	-3401.44	244.11	61.83	-3627.80	-14.46	1229.59	0.00	0.00	0.00	-1777.71	-76.73	1541.56	-3592.11	-85.55	1622.64	-3507.04	213.49	1617.59	-3505.87	64.88	1606.64	595.20	-17.18	78.48	1192.98	7.99	78.99	569.04
1.70000	-3363.65	28.14	26.76	-3240.76	150.48	2.74	-3457.66	63.90	-10.69	-3419.26	57.71	57.54	-3686.92	-56.35	6.70	-3688.93	-17.09	6.85	-3406.88	254.83	1.88	-3407.86	243.92	62.30	-3627.80	-14.46	1229.59	0.00	0.00	0.00	-1777.71	-76.73	1541.56	-3592.11	-85.55	1622.64	-3505.01	212.70	1617.52	-3519.06	62.34	1607.07	595.29	-17.47	78.52	1193.10	8.44	79.14	568.66
1.71000	-3363.65	28.14	26.76	-3240.76	150.48	2.74	-3452.48	66.43	-10.12	-3421.00	54.90	56.58	-3686.92	-56.35	6.70	-3688.93	-17.09	6.85	-3429.47	258.11	2.81	-3414.28	243.71	62.83	-3627.80	-14.46	1229.59	0.00	0.00	0.00	-1777.71	-76.73	1541.56	-3592.11	-85.55	1622.64	-3502.99	211.89	1617.45	-3488.86	59.88	1606.09	595.81	-17.80	78.71	1192.97	8.11	79.09	568.23
1.72000	-3363.65	28.14	26.76	-3240.76	150.48	2.74	-3466.99	66.46	-12.67	-3413.32	56.47	58.80	-3686.92	-56.35	6.70	-3688.93	-17.09	6.85	-3465.09	261.40	-2.66	-3420.70	243.50	63.40	-3627.80	-14.46	1229.59	0.00	0.00	0.00	-1777.71	-76.73	1541.56	-3592.11	-85.55	1622.64	-3500.99	211.06	1617.38	-3484.56	57.76	1606.36	595.33	-17.56	78.47	1192.86	8.43	79.16	568.77
1.73000	-3363.65	28.14	26.76	-3240.76	150.48	2.74	-3464.94	67.22	-13.15	-3418.09	55.97	57.88	-3686.92	-56.35	6.70	-3688.93	-17.09	6.85	-3452.74	260.30	1.34	-3427.12	243.27	64.02	-3627.80	-14.46	1229.59	0.00	0.00	0.00	-1777.71	-76.73	1541.56	-3592.11	-85.55	1622.64	-3499.01	210.21	1617.32	-3498.21	56.59	1605.64	596.55	-17.93	78.79	1192.49	8.53	79.06	568.73
1.74000	-3363.65	28.14	26.76	-3240.76	150.48	2.74	-3442.69	64.06	-9.40	-3391.46	55.22	60.95	-3686.92	-56.35	6.70	-3688.93	-17.09	6.85	-3433.80	261.58	6.91	-3433.54	243.04	64.70	-3627.80	-14.46	1229.59	0.00	0.00	0.00	-1777.71	-76.73	1541.56	-3592.11	-85.55	1622.64	-3497.04	209.34	1617.26	-3494.26	53.65	1605.31	595.34	-17.53	78.62	1192.65	8.49	78.99	569.21
1.75000	-3363.65	28.14	26.76	-3240.76	150.48	2.74	-3434.03	66.09	-8.01	-3357.14	56.84	65.09	-3686.92	-56.35	6.70	-3688.93	-17.09	6.85	-3435.50	262.30	8.30	-3439.95	242.80	65.42	-3627.80	-14.46	1229.59	0.00	0.00	0.00	-1777.71	-76.73	1541.56	-3592.11	-85.55	1622.64	-3495.09	208.44	1617.21	-3503.55	51.50	1605.50	594.73	-17.50	78.45	1192.87	8.14	79.01	569.60
1.76000	-3363.65	28.14	26.76	-3240.76	150.48	2.74	-3418.70	66.36	-6.50	-3425.80	54.34	54.44	-3686.92	-56.35	6.70	-3688.93	-17.09	6.85	-3437.24	263.00	9.76	-3446.36	242.55	66.19	-3627.80	-14.46	1229.59	0.00	0.00	0.00	-1777.71	-76.73	1541.56	-3592.11	-85.55	1622.64	-3493.15	207.52	1617.15	-3512.10	47.85	1605.90	595.12	-18.06	78.50	1193.03	7.78	79.05	569.58
1.77000	-3363.65	28.14	26.76	-3240.76	150.48	2.74	-3431.57	67.32	-8.25	-3377.80	56.19	61.76	-3686.92	-56.35	6.70	-3688.93	-17.09	6.85	-3439.03	263.68	11.27	-3452.77	242.29	67.01	-3627.80	-14.46	1229.59	0.00	0.00	0.00	-1777.71	-76.73	1541.56	-3592.11	-85.55	1622.64	-3491.23	206.57	1617.10	-3510.57	45.72	1605.78	595.70	-17.49	78.57	1193.54	8.47	79.12	568.88
1.78000	-3363.65	28.14	26.76	-3240.76	150.48	2.74	-3436.95	66.93	-9.41	-3359.45	55.15	64.20	-3686.92	-56.35	6.70	-3688.93	-17.09	6.85	-3440.87	264.35	12.86	-3459.18	242.02	67.88	-3627.80	-14.46	1229.59	0.00	0.00	0.00	-1777.71	-76.73	1541.56	-3592.11	-85.55	1622.64	-3489.32	205.61	1617.05	-3502.89	44.13	1605.13	595.91	-17.71	78.40	1193.54	8.36	79.25	569.83
1.79000	-3363.65	28.14	26.76	-3240.76	150.48	2.74	-3434.04	66.41	-9.50	-3356.83	55.17	63.65	-3686.92	-56.35	6.70	-3688.93	-17.09	6.85	-3442.76	265.00	14.50	-3465.58	241.74	68.80	-3627.80	-14.46	1229.59	0.00	0.00	0.00	-1777.71	-76.73	1541.56	-3592.11	-85.55	1622.64	-3487.43	204.62	1617.00	-3490.26	43.43	1603.86	595.85	-17.42	78.77	1193.13	8.23	79.10	570.78
1.80000	-3363.65	28.14	26.76	-3240.76	150.48	2.74	-3459.80	66.05	-13.04	-3380.70	56.07	59.12	-3686.92	-56.35	6.70	-3688.93	-17.09	6.85	-3444.69	265.64	16.20	-3471.99	241.46	69.76	-3627.80	-14.46	1229.59	0.00	0.00	0.00	-1777.71	-76.73	1541.56	-3592.11	-85.55	1622.64	-3485.55	203.61	1616.96	-3485.24	41.97	1603.72	595.71	-17.35	78.80	1192.76	8.38	78.89	568.73
1.81000	-3363.65	28.14	26.76	-3240.76	150.48	2.74	-3420.99	67.96	-8.96	-3386.19	55.15	59.46	-3686.92	-56.35	6.70	-3688.93	-17.09	6.85	-3446.67	266.26	17.97	-3478.38	241.16	70.77	-3627.80	-14.46	1229.59	0.00	0.00	0.00	-1777.71	-76.73	1541.56	-3592.11	-85.55	1622.64	-3483.68	202.58	1616.92	-3513.29	39.96	1603.94	593.50	-18.33	77.71	1192.26	8.45	78.95	567.58
1.82000	-3363.65	28.14	26.76	-3240.76	150.48	2.74	-3448.69	62.78	-11.09	-3398.63	54.85	56.74	-3686.92	-56.35	6.70	-3688.93	-17.09	6.85	-3448.70	266.86	19.79	-3484.78	240.86	71.83	-3627.80	-14.46	1229.59	0.00	0.00	0.00	-1777.71	-76.73	1541.56	-3592.11	-85.55	1622.64	-3481.84	201.53	1616.88	-3502.34	38.72	1603.31	593.59	-18.53	77.86	1193.28	9.04	79.24	568.22
1.83000	-3363.65	28.14	26.76	-3240.76	150.48	2.74	-3445.04	64.53	-11.22	-3398.95	54.29	55.85	-3686.92	-56.35	6.70	-3688.93	-17.09	6.85	-3450.77	267.45	21.67	-3491.17	240.55	72.93	-3627.80	-14.46	1229.59	0.00	0.00	0.00	-1777.71	-76.73	1541.56	-3592.11	-85.55	1622.64	-3480.00	200.46	1616.84	-3501.63	39.60	1602.77	595.06	-17.36	78.39	1193.02	8.75	78.97	570.35
1.84000	-3363.65	28.14	26.76	-3240.76	150.48	2.74	-3431.48	65.89	-10.58	-3399.75	55.93	55.37	-3686.92	-56.35	6.70	-3688.93	-17.09	6.85	-3452.89	268.02	23.62	-3497.56	240.23	74.08	-3627.80	-14.46	1229.59	0.00	0.00	0.00	-1777.71	-76.73	1541.56	-3592.11	-85.55	1622.64	-3478.18	199.36	1616.80	-3509.87	38.92	1602.78	594.60	-17.68	78.28	1193.72	8.13	79.11	569.87
1.85000	-3363.65	28.14	26.76	-3240.76	150.48	2.74	-3426.57	66.19	-7.01	-3390.79	54.31	57.23	-3686.92	-56.35	6.70	-3688.93	-17.09	6.85	-3455.05	268.58	25.62	-3503.94	239.90	75.28	-3627.80	-14.46	1229.59	0.00	0.00	0.00	-1777.71	-76.73	1541.56	-3592.11	-85.55	1622.64	-3476.37	198.25	1616.77	-3493.86	39.15	1602.36	594.84	-17.38	78.38	1193.70	8.31	79.24	569.51
1.86000	-3363.65	28.14	26.76	-3240.76	150.48	2.74	-3440.05	64.15	-10.93	-3379.28	53.31	57.70	-3686.92	-56.35	6.70	-3688.93	-17.09	6.85	-3457.26	269.13	27.68	-3510.32	239.56	76.52	-3627.80	-14.46	1229.59	0.00	0.00	0.00	-1777.71	-76.73	1541.56	-3592.11	-85.55	1622.64	-3474.58	197.11	1616.74	-3478.04	39.15	1602.26	594.94	-17.43	78.40	1193.77	9.04	79.36	569.66
1.87000	-3363.65	28.14	26.76	-3240.76	150.48	2.74	-3459.08	64.53	-14.23	-3386.02	56.38	57.57	-3686.92	-56.35	6.70	-3688.93	-17.09	6.85	-3459.51	269.65	29.81	-3516.69	239.22	77.81	-3627.80	-14.46	1229.59	0.00	0.00	0.00	-1777.71	-76.73	1541.56	-3592.11	-85.55	1622.64	-3472.80	195.96	1616.71	-3472.40	40.18	1601.49	595.00	-17.67	78.25	1193.06	9.04	79.03	569.46
1.88000	-3363.65	28.14	26.76	-3240.76	150.48	2.74	-3426.75	65.73	-9.99	-3393.64	55.13	56.48	-3686.92	-56.35	6.70	-3688.93	-17.09	6.85	-3461.80	270.17	31.98	-3523.06	238.86	79.15	-3627.80	-14.46	1229.59	0.00	0.00	0.00	-1777.71	-76.73	1541.56	-3592.11	-85.55	1622.64	-3471.04	194.78	1616.68	-3481.77	41.33	1601.78	595.56	-17.53	78.45	1193.16	8.25	78.86	569.69
1.89000	-3363.65	28.14	26.76	-3240.76	150.48	2.74	-3412.81	68.01	-7.55	-3385.13	57.85	57.36	-3686.92	-56.35	6.70	-3688.93	-17.09	6.85	-3464.14	270.66	34.22	-3529.42	238.50	80.52	-3627.80	-14.46	1229.59	0.00	0.00	0.00	-1777.71	-76.73	1541.56	-3592.11	-85.55	1622.64	-3469.28	193.58	1616.66	-3495.79	40.47	1603.55	595.81	-17.35	78.63	1193.66	8.25	79.07	569.76
1.90000	-3363.65	28.14	26.76	-3240.76	150.48	2.74	-3437.55	66.31	-11.26	-3371.16	56.34	59.96	-3686.92	-56.35	6.70	-3688.93	-17.09	6.85	-3466.52	271.15	36.52	-3535.78	238.13	81.95	-3627.80	-14.46	1229.59	0.00	0.00	0.00	-1777.71	-76.73	1541.56	-3592.11	-85.55	1622.64	-3467.55	192.36	1616.64	-3498.98	42.18	1603.71	595.65	-17.53	78.58	1193.79	8.35	79.15	568.66
1.91000	-3363.65	28.14	26.76	-3240.76	150.48	2.74	-3403.62	66.86	-6.16	-3394.07	54.38	54.86	-3686.92	-56.35	6.70	-3688.93	-17.09	6.85	-3468.94	271.62	38.87	-3542.13	237.75	83.41	-3627.80	-14.46	1229.59	0.00	0.00	0.00	-1777.71	-76.73	1541.56	-3592.11	-85.55	1622.64	-3465.82	191.13	1616.62	-3487.84	43.94	1603.56	595.35	-17.91	78.30	1193.25	8.05	79.23	568.37
1.92000	-3363.65	28.14	26.76	-3240.76	150.48	2.74	-3470.03	61.46	-14.61	-3393.26	55.06	56.49	-3686.92	-56.35	6.70	-3688.93	-17.09	6.85	-3471.40	272.07	41.27	-3548.48	237.37	84.93	-3627.80	-14.46	1229.59	0.00	0.00	0.00	-1777.71	-76.73	1541.56	-3592.11	-85.55	1622.64	-3464.11	189.87	1616.60	-3481.56	45.92	1604.00	595.23	-18.07	78.34	1193.33	8.47	79.47	567.98
1.93000	-3363.65	28.14	26.76	-3240.76	150.48	2.74	-3463.56	64.49	-14.56	-3385.04	54.20	56.94	-3686.92	-56.35	6.70	-3688.93	-17.09	6.85	-3473.91	272.51	43.74	-3554.82	236.97	86.48	-3627.80	-14.46	1229.59	0.00	0.00	0.00	-1777.71	-76.73	1541.56	-3592.06	-85.55	1622.64	-3462.40	188.59	1616.59	-3466.93	47.03	1604.43	594.88	-17.41	78.39	1192.88	8.63	79.36	569.67
1.94000	-3363.65	28.14	26.76	-3240.76	150.48	2.74	-3446.68	65.49	-13.39	-3359.90	58.19	60.31	-3686.92	-56.35	6.70	-3688.93	-17.09	6.85	-3476.45	272.93	46.26	-3561.15	236.57	88.08	-3627.80	-14.46	1229.59	0.00	0.00	0.00	-1777.71	-76.73	1541.56	-3549.89	-82.14	1621.97	-3460.72	187.30	1616.57	-3469.61	49.77	1605.00	595.64	-17.60	78.53	1193.35	8.62	79.14	569.16
1.95000	-3363.65	28.14	26.76	-3240.76	150.48	2.74	-3449.80	66.13	-12.87	-3409.18	54.35	54.43	-3686.92	-56.35	6.70	-3688.93	-17.09	6.85	-3479.04	273.34	48.83	-3567.48	236.16	89.72	-3627.80	-14.46	1229.59	0.00	0.00	0.00	-1777.71	-76.73	1541.56	-3520.83	-84.88	1618.92	-3459.04	185.98	1616.56	-3461.29	51.07	1605.17	595.26	-18.12	78.36	1193.52	8.93	79.48	568.60
1.96000	-3363.65	28.14	26.76	-3240.76	150.48	2.74	-3440.35	67.52	-11.20	-3429.72	53.39	52.20	-3686.92	-56.35	6.70	-3688.93	-17.09	6.85	-3481.67	273.73	51.46	-3573.80	235.74	91.41	-3627.80	-14.46	1229.59	0.00	0.00	0.00	-1777.71	-76.73	1541.56	-3516.15	-85.47	1618.21	-3457.38	184.64	1616.56	-3467.44	52.15	1606.07	595.65	-17.83	78.34	1193.18	8.57	79.05	568.76
1.97000	-3363.65	28.14	26.76	-3240.76	150.48	2.74	-3471.57	65.11	-15.45	-3374.99	55.93	59.10	-3686.92	-56.35	6.70	-3688.93	-17.09	6.85	-3484.34	274.11	54.15	-3580.12	235.31	93.14	-3627.80	-14.46	1229.59	0.00	0.00	0.00	-1777.71	-76.73	1541.56	-3575.24	-87.22	1623.62	-3455.72	183.29	1616.55	-3469.33	54.12	1606.98	594.85	-18.22	78.07	1192.63	8.47	78.83	568.73
1.98000	-3363.65	28.14	26.76	-3240.76	150.48	2.74	-3460.31	65.65	-13.68	-3388.48	56.78	56.21	-3686.92	-56.35	6.70	-3688.93	-17.09	6.85	-3487.04	274.47	56.89	-3586.42	234.88	94.91	-3627.80	-14.46	1229.59	0.00	0.00	0.00	-1777.71	-76.73	1541.56	-3568.52	-86.25	1621.13	-3454.08	181.92	1616.54	-3474.07	55.84	1607.00	595.50	-17.88	78.33	1192.96	8.46	79.03	569.66
1.99000	-3363.65	28.14	26.76	-3240.76	150.48	2.74	-3465.10	64.43	-14.65	-3387.15	56.79	58.65	-3686.92	-56.35	6.70	-3688.93	-17.09	6.85	-3489.79	274.82	59.68	-3592.72	234.44	96.72	-3627.80	-14.46	1229.59	0.00	0.00	0.00	-1777.71	-76.73	1541.56	-3547.43	-87.10	1619.27	-3452.46	180.53	1616.54	-3483.82	57.93	1607.66	595.24	-17.43	78.40	1193.52	8.23	79.05	568.89
2.00000	-3363.65	28.14	26.76	-3240.76	150.48	2.74	-3464.61	63.96	-14.58	-3379.00	58.43	58.86	-3686.92	-56.35	6.70	-3688.93	-17.09	6.85	-3492.58	275.16	62.53	-3599.02	233.99	98.57	-3627.80	-14.46	1229.59	0.00	0.00	0.00	-1777.71	-76.73	1541.56	-3523.34	-83.50	1621.08	-3450.84	179.11	1616.54	-3477.55	57.69	1607.38	595.48	-17.08	78.37	1193.89	8.31	79.26	568.88
2.01000	-3363.65	28.14	26.76	-3240.76	150.48	2.74	-3443.49	65.73	-11.33	-3370.41	59.51	60.28	-3686.92	-56.35	6.70	-3688.93	-17.09	6.85	-3495.40	275.48	65.43	-3605.30	233.53	100.47	-3627.80	-14.46	1229.59	0.00	0.00	0.00	-1777.71	-76.73	1541.56	-3557.35	-85.55	1622.04	-3449.23	177.69	1616.55	-3492.16	60.06	1607.32	594.73	-17.56	78.10	1193.29	8.56	79.29	568.00
2.02000	-3363.65	28.14	26.76	-3240.76	150.48	2.74	-3458.88	65.08	-13.20	-3370.90	58.31	59.34	-3686.92	-56.35	6.70	-3688.93	-17.09	6.85	-3498.26	275.79	68.38	-3611.58	233.06	102.40	-3627.80	-14.46	1229.59	0.00	0.00	0.00	-1777.71	-76.73	1541.56	-3518.11	-84.01	1620.32	-3447.64	176.24	1616.55	-3494.36	63.05	1608.33	594.41	-17.89	78.07	1193.07	8.69	79.39	568.83
2.03000	-3363.65	28.14	26.76	-3240.76	150.48	2.74	-3464.00	63.71	-13.85	-3448.08	56.79	48.44	-3686.92	-56.35	6.70	-3688.93	-17.09	6.85	-3501.16	276.08	71.38	-3617.84	232.59	104.38	-3627.80	-14.46	1229.59	0.00	0.00	0.00	-1777.71	-76.73	1541.56	-3532.68	-82.15	1621.71	-3446.06	174.77	1616.56	-3474.32	66.16	1607.21	594.95	-17.86	78.39	1192.93	8.91	79.23	568.89
2.04000	-3363.65	28.14	26.76	-3240.76	150.48	2.74	-3429.98	66.55	-9.07	-3369.01	60.78	60.88	-3686.92	-56.35	6.70	-3688.93	-17.09	6.85	-3504.09	276.36	74.44	-3624.10	232.11	106.40	-3627.80	-14.46	1229.59	0.00	0.00	0.00	-1777.71	-76.73	1541.56	-3500.12	-79.17	1619.37	-3444.48	173.29	1616.56	-3483.52	67.33	1607.59	595.05	-18.03	78.24	1192.85	8.63	79.15	569.08
2.05000	-3363.65	28.14	26.76	-3240.76	150.48	2.74	-3468.82	63.41	-14.63	-3390.82	60.83	56.07	-3686.92	-56.35	6.70	-3688.93	-17.09	6.85	-3507.07	276.62	77.55	-3630.35	231.62	108.46	-3627.80	-14.46	1229.59	0.00	0.00	0.00	-1777.71	-76.73	1541.56	-3507.93	-79.20	1620.63	-3442.92	171.79	1616.58	-3504.41	68.89	1608.50	595.04	-18.25	78.22	1192.46	8.68	78.85	568.07
2.06000	-3363.65	28.14	26.76	-3240.76	150.48	2.74	-3460.50	67.75	-14.68	-3411.16	59.02	53.20	-3686.92	-56.35	6.70	-3688.93	-17.09	6.85	-3510.07	276.88	80.71	-3636.60	231.13	110.56	-3627.80	-14.46	1229.59	0.00	0.00	0.00	-1777.71	-76.73	1541.56	-3521.14	-78.70	1620.17	-3441.37	170.27	1616.59	-3503.20	70.36	1608.18	595.22	-18.20	78.43	1192.44	8.47	78.93	568.32
2.07000	-3363.65	28.14	26.76	-3240.76	150.48	2.74	-3485.99	64.27	-18.42	-3358.74	64.58	60.86	-3686.92	-56.35	6.70	-3688.93	-17.09	6.85	-3513.12	277.11	83.92	-3642.83	230.62	112.70	-3627.80	-14.46	1229.59	0.00	0.00	0.00	-1777.71	-76.73	1541.56	-3526.52	-72.72	1619.66	-3439.83	168.73	1616.60	-3482.73	73.24	1606.60	595.13	-17.90	78.49	1193.56	8.56	79.31	568.46
2.08000	-3363.65	28.14	26.76	-3240.76	150.48	2.74	-3402.89	66.54	-4.42	-3415.11	60.16	53.51	-3686.92	-56.35	6.70	-3688.93	-17.09	6.85	-3516.20	277.33	87.18	-3649.05	230.11	114.87	-3627.80	-14.46	1229.59	0.00	0.00	0.00	-1777.71	-76.73	1541.56	-3485.02	-71.91	1618.47	-3438.30	167.18	1616.62	-3471.28	75.85	1606.38	594.70	-17.80	78.24	1193.43	8.84	79.16	568.30
2.09000	-3363.65	28.14	26.76	-3240.76	150.48	2.74	-3461.71	66.58	-13.06	-3356.82	61.03	62.16	-3686.92	-56.35	6.70	-3688.93	-17.09	6.85	-3519.31	277.54	90.49	-3655.26	229.59	117.09	-3627.80	-14.46	1229.59	0.00	0.00	0.00	-1777.71	-76.73	1541.56	-3477.76	-69.94	1617.74	-3436.78	165.61	1616.64	-3482.25	77.05	1606.52	595.26	-17.63	78.37	1193.13	8.14	79.14	568.93
2.10000	-3363.65	28.14	26.76	-3240.76	150.48	2.74	-3458.60	65.98	-13.57	-3374.42	63.11	58.40	-3686.92	-56.35	6.70	-3688.93	-17.09	6.85	-3522.46	277.74	93.85	-3661.47	229.07	119.35	-3627.80	-14.46	1229.59	0.00	0.00	0.00	-1777.71	-76.73	1541.56	-3506.09	-69.85	1618.34	-3435.27	164.02	1616.66	-3477.67	78.38	1606.58	595.44	-17.44	78.62	1193.42	8.26	79.42	568.07
2.11000	-3363.65	28.14	26.76	-3240.76	150.48	2.74	-3476.15	64.11	-16.23	-3379.40	62.87	57.64	-3686.92	-56.35	6.70	-3688.93	-17.09	6.85	-3525.64	277.92	97.26	-3667.66	228.54	121.64	-3627.80	-14.46	1229.59	0.00	0.00	0.00	-1777.71	-76.73	1541.56	-3498.03	-67.02	1618.50	-3433.77	162.42	1616.68	-3510.78	79.09	1607.07	594.83	-17.37	78.47	1193.76	8.59	79.29	568.30
2.12000	-3363.65	28.14	26.76	-3240.76	150.48	2.74	-3426.81	65.84	-8.67	-3416.90	63.08	52.45	-3686.92	-56.35	6.70	-3688.93	-17.09	6.85	-3528.86	278.09	100.71	-3673.84	228.00	123.97	-3627.80	-14.46	1229.59	0.00	0.00	0.00	-1777.71	-76.73	1541.56	-3502.50	-64.95	1617.06	-3432.28	160.80	1616.71	-3504.25	79.50	1607.05	595.11	-17.56	78.38	1193.69	8.68	79.46	569.38
2.13000	-3363.65	28.14	26.76	-3240.76	150.48	2.74	-3440.50	66.35	-11.19	-3410.94	63.53	52.76	-3686.92	-56.35	6.70	-3688.93	-17.09	6.85	-3532.11	278.24	104.22	-3680.02	227.45	126.34	-3627.80	-14.46	1229.59	0.00	0.00	0.00	-1777.71	-76.73	1541.56	-3494.02	-62.45	1617.41	-3430.80	159.16	1616.73	-3489.10	83.06	1605.61	595.14	-17.85	78.46	1192.91	8.34	79.24	568.84
2.14000	-3363.65	28.14	26.76	-3240.76	150.48	2.74	-3452.46	67.75	-12.13	-3398.58	63.01	55.18	-3686.92	-56.35	6.70	-3688.93	-17.09	6.85	-3535.39	278.38	107.77	-3686.18	226.90	128.75	-3627.80	-14.46	1229.59	0.00	0.00	0.00	-1777.71	-76.73	1541.56	-3485.35	-61.06	1616.13	-3429.32	157.50	1616.76	-3485.94	85.57	1605.59	594.70	-17.97	78.07	1193.57	8.15	79.31	568.33
2.15000	-3363.65	28.14	26.76	-3240.76	150.48	2.74	-3471.24	67.64	-15.00	-3405.84	62.18	53.76	-3686.92	-56.35	6.70	-3688.93	-17.09	6.85	-3538.71	278.51	111.38	-3692.33	226.33	131.20	-3627.80	-14.46	1229.59	0.00	0.00	0.00	-1777.71	-76.73	1541.56	-3489.90	-57.80	1614.42	-3427.86	155.83	1616.79	-3505.19	86.66	1607.39	594.09	-17.64	78.01	1193.77	8.54	79.34	568.04
2.16000	-3363.65	28.14	26.76	-3240.76	150.48	2.74	-3457.33	66.59	-11.60	-3354.21	63.97	61.44	-3686.92	-56.35	6.70	-3688.93	-17.09	6.85	-3542.05	278.63	115.03	-3698.47	225.77	133.68	-3627.80	-14.46	1229.59	0.00	0.00	0.00	-1777.71	-76.73	1541.56	-3459.72	-52.25	1613.76	-3426.41	154.15	1616.83	-3484.77	87.78	1606.88	594.31	-17.62	78.02	1193.18	8.55	79.20	569.31
2.17000	-3363.65	28.14	26.76	-3240.76	150.48	2.74	-3450.71	67.97	-11.49	-3373.31	65.15	60.08	-3686.92	-56.35	6.70	-3688.93	-17.09	6.85	-3545.43	278.73	118.72	-3704.60	225.19	136.20	-3627.80	-14.46	1229.59	0.00	0.00	0.00	-1777.71	-76.73	1541.56	-3459.88	-49.03	1612.42	-3424.96	152.44	1616.86	-3492.83	91.22	1607.55	595.02	-17.66	78.36	1192.47	8.96	79.40	570.08
2.18000	-3363.65	28.14	26.76	-3240.76	150.48	2.74	-3441.38	66.39	-9.90	-3407.92	63.80	54.57	-3686.92	-56.35	6.70	-3688.93	-17.09	6.85	-3548.84	278.81	122.47	-3710.72	224.61	138.76	-3627.80	-14.46	1229.59	0.00	0.00	0.00	-1777.71	-76.73	1541.56	-3462.71	-45.44	1611.39	-3423.52	150.72	1616.90	-3516.26	92.54	1607.77	595.73	-17.67	78.47	1193.99	8.78	79.63	570.13
2.19000	-3363.65	28.14	26.76	-3240.76	150.48	2.74	-3418.12	68.15	-6.16	-3360.53	66.12	62.60	-3686.92	-56.35	6.70	-3688.93	-17.09	6.85	-3552.28	278.89	126.26	-3716.82	224.02	141.35	-3627.80	-14.46	1229.59	0.00	0.00	0.00	-1777.71	-76.73	1541.56	-3502.68	-44.66	1613.12	-3422.09	148.99	1616.93	-3503.08	94.91	1606.97	594.61	-17.93	78.24	1193.64	8.60	79.41	569.38
2.20000	-3363.65	28.14	26.76	-3240.76	150.48	2.74	-3456.34	68.43	-12.39	-3381.13	64.90	59.55	-3686.92	-56.35	6.70	-3688.93	-17.09	6.85	-3555.76	278.95	130.09	-3722.91	223.42	143.98	-3627.80	-14.46	1229.59	0.00	0.00	0.00	-1777.71	-76.73	1541.56	-3468.17	-39.94	1612.12	-3420.67	147.24	1616.97	-3533.38	96.08	1608.03	593.47	-17.83	77.66	1193.23	8.55	78.98	569.20
2.21000	-3363.65	28.14	26.76	-3240.76	150.48	2.74	-3443.47	66.36	-10.38	-3379.73	66.18	59.85	-3686.92	-56.35	6.70	-3688.93	-17.09	6.85	-3559.26	279.00	133.97	-3728.99	222.82	146.64	-3627.80	-14.46	1229.59	0.00	0.00	0.00	-1777.71	-76.73	1541.56	-3445.94	-35.95	1609.30	-3419.26	145.48	1617.02	-3531.36	96.80	1607.87	593.56	-17.28	77.83	1192.78	8.46	78.71	569.00
2.22000	-3363.65	28.14	26.76	-3240.76	150.48	2.74	-3445.90	68.23	-9.69	-3378.86	65.85	59.90	-3686.92	-56.35	6.70	-3688.93	-17.09	6.85	-3562.79	279.03	137.90	-3735.06	222.21	149.34	-3627.80	-14.46	1229.59	0.00	0.00	0.00	-1777.71	-76.73	1541.56	-3455.37	-32.09	1610.34	-3417.86	143.70	1617.06	-3551.39	99.09	1609.31	595.83	-17.63	78.52	1193.40	8.63	79.09	568.77
2.23000	-3363.65	28.14	26.76	-3240.76	150.48	2.74	-3443.34	65.58	-10.12	-3386.90	66.64	58.82	-3686.92	-56.35	6.70	-3688.93	-17.09	6.85	-3566.35	279.06	141.87	-3741.12	221.60	152.08	-3627.80	-14.46	1229.59	0.00	0.00	0.00	-1777.71	-76.73	1541.56	-3501.31	-29.36	1610.63	-3416.46	141.90	1617.11	-3540.38	101.39	1607.97	595.81	-17.43	78.43	1193.50	8.59	79.12	569.02
2.24000	-3363.65	28.14	26.76	-3240.76	150.48	2.74	-3438.30	65.97	-9.30	-3400.87	65.61	58.23	-3686.92	-56.35	6.70	-3688.93	-17.09	6.85	-3569.94	279.07	145.88	-3747.16	220.97	154.85	-3627.80	-14.46	1229.59	0.00	0.00	0.00	-1777.71	-76.73	1541.56	-3488.87	-24.85	1609.30	-3415.07	140.09	1617.15	-3524.72	101.70	1607.27	595.38	-17.55	78.70	1193.29	8.76	79.07	569.28
2.25000	-3363.65	28.14	26.76	-3240.76	150.48	2.74	-3443.18	67.89	-9.93	-3382.57	66.33	61.17	-3686.92	-56.35	6.70	-3688.93	-17.09	6.85	-3573.56	279.06	149.94	-3753.19	220.35	157.65	-3627.80	-14.46	1229.59	0.00	0.00	0.00	-1777.71	-76.73	1541.56	-3501.51	-20.80	1609.47	-3413.69	138.27	1617.20	-3564.58	103.10	1609.16	594.92	-17.41	78.39	1193.48	8.09	79.24	568.50
2.26000	-3363.65	28.14	26.76	-3240.76	150.48	2.74	-3459.21	66.85	-11.86	-3400.98	65.87	59.55	-3686.92	-56.35	6.70	-3688.93	-17.09	6.85	-3577.20	279.05	154.04	-3759.20	219.71	160.49	-3627.80	-14.46	1229.59	0.00	0.00	0.00	-1777.71	-76.73	1541.56	-3498.37	-15.72	1609.54	-3412.32	136.43	1617.25	-3573.77	104.74	1609.45	594.51	-17.73	78.04	1193.68	8.33	79.27	569.17
2.27000	-3363.65	28.14	26.76	-3240.76	150.48	2.74	-3431.59	68.53	-6.07	-3347.43	66.65	66.78	-3686.92	-56.35	6.70	-3688.93	-17.09	6.85	-3580.87	279.02	158.18	-3765.20	219.07	163.36	-3627.80	-14.46	1229.59	0.00	0.00	0.00	-1777.71	-76.73	1541.56	-3516.52	-11.91	1609.71	-3410.95	134.58	1617.31	-3582.85	106.36	1609.74	593.95	-17.82	78.02	1193.82	8.36	79.51	568.66
2.28000	-3363.65	28.14	26.76	-3240.76	150.48	2.74	-3444.70	68.94	-9.09	-3399.21	67.26	59.95	-3686.92	-56.35	6.70	-3688.93	-17.09	6.85	-3584.57	278.98	162.37	-3771.19	218.42	166.27	-3627.80	-14.46	1229.59	0.00	0.00	0.00	-1777.71	-76.73	1541.56	-3498.23	-7.09	1607.87	-3409.59	132.71	1617.36	-3591.82	107.95	1610.01	595.35	-18.20	78.32	1193.47	8.04	79.04	568.29
2.29000	-3363.65	28.14	26.76	-3240.76	150.48	2.74	-3447.46	68.62	-9.53	-3406.52	66.61	59.43	-3686.92	-56.35	6.70	-3688.93	-17.09	6.85	-3588.30	278.92	166.60	-3777.17	217.76	169.21	-3627.80	-14.46	1229.59	0.00	0.00	0.00	-1777.71	-76.73	1541.56	-3492.02	-3.75	1606.52	-3408.24	130.83	1617.42	-3600.67	109.52	1610.28	596.40	-18.03	78.64	1194.04	8.56	79.22	567.01
2.30000	-3363.65	28.14	26.76	-3240.76	150.48	2.74	-3464.08	68.56	-11.93	-3423.05	68.59	57.57	-3686.92	-56.35	6.70	-3688.93	-17.09	6.85	-3592.05	278.86	170.87	-3783.13	217.10	172.18	-3627.80	-14.46	1229.59	0.00	0.00	0.00	-1777.71	-76.73	1541.56	-3502.08	0.83	1608.06	-3406.89	128.93	1617.48	-3609.40	111.06	1610.55	595.90	-17.65	78.32	1193.27	8.64	79.16	567.31
2.31000	-3363.65	28.14	26.76	-3240.76	150.48	2.74	-3441.75	69.47	-7.41	-3415.17	69.15	57.49	-3686.92	-56.35	6.70	-3688.93	-17.09	6.85	-3595.83	278.78	175.18	-3789.07	216.43	175.19	-3627.80	-14.46	1229.59	0.00	0.00	0.00	-1777.71	-76.73	1541.56	-3507.40	3.69	1608.28	-3405.55	127.02	1617.54	-3618.03	112.57	1610.81	596.03	-17.77	78.53	1193.29	8.80	79.55	568.18
2.32000	-3363.65	28.14	26.76	-3240.76	150.48	2.74	-3459.70	70.60	-8.58	-3398.40	69.02	62.76	-3686.92	-56.35	6.70	-3688.93	-17.09	6.85	-3599.64	278.69	179.54	-3795.00	215.76	178.23	-3627.80	-14.46	1229.59	0.00	0.00	0.00	-1777.71	-76.73	1541.56	-3484.98	7.95	1608.17	-3404.22	125.10	1617.60	-3626.54	114.06	1611.06	595.74	-17.66	78.81	1193.97	8.58	79.34	568.01
2.33000	-3363.65	28.14	26.76	-3240.76	150.48	2.74	-3443.32	70.90	-6.04	-3390.59	71.02	63.64	-3686.92	-56.35	6.70	-3688.93	-17.09	6.85	-3603.47	278.59	183.93	-3800.92	215.08	181.30	-3627.80	-14.46	1229.59	0.00	0.00	0.00	-1777.71	-76.73	1541.56	-3487.64	10.43	1607.06	-3402.89	123.16	1617.66	-3634.94	115.53	1611.31	595.43	-17.68	78.55	1193.19	8.85	79.11	568.09
2.34000	-3363.65	28.14	26.76	-3240.76	150.48	2.74	-3462.82	73.27	-9.62	-3394.73	73.50	63.02	-3686.92	-56.35	6.70	-3688.93	-17.09	6.85	-3607.32	278.47	188.37	-3806.82	214.39	184.40	-3627.80	-14.46	1229.59	0.00	0.00	0.00	-1777.71	-76.73	1541.56	-3471.14	13.74	1607.81	-3401.57	121.21	1617.73	-3643.23	116.97	1611.55	596.41	-17.76	78.59	1193.39	9.10	79.34	568.94
2.35000	-3363.65	28.14	26.76	-3240.76	150.48	2.74	-3454.27	73.62	-10.16	-3409.47	75.33	62.48	-3686.92	-56.35	6.70	-3688.93	-17.09	6.85	-3611.20	278.35	192.84	-3812.70	213.70	187.53	-3627.80	-14.46	1229.59	0.00	0.00	0.00	-1777.71	-76.73	1541.56	-3498.95	18.91	1608.36	-3400.25	119.25	1617.79	-3651.41	118.38	1611.79	595.32	-17.96	78.22	1193.11	8.79	79.00	568.99
2.36000	-3363.65	28.14	26.76	-3240.76	150.48	2.74	-3464.02	73.98	-11.45	-3406.95	75.48	62.73	-3686.92	-56.35	6.70	-3688.93	-17.09	6.85	-3615.10	278.21	197.36	-3818.57	213.00	190.70	-3627.80	-14.46	1229.59	0.00	0.00	0.00	-1777.71	-76.73	1541.56	-3477.67	21.89	1606.22	-3398.94	117.28	1617.86	-3659.48	119.77	1612.02	595.54	-18.34	78.30	1193.40	8.10	79.11	569.01
2.37000	-3363.65	28.14	26.76	-3240.76	150.48	2.74	-3463.00	76.61	-10.34	-3388.48	79.48	66.93	-3686.92	-56.35	6.70	-3688.93	-17.09	6.85	-3619.03	278.06	201.91	-3824.42	212.30	193.89	-3627.80	-14.46	1229.59	0.00	0.00	0.00	-1777.71	-76.73	1541.56	-3487.56	25.42	1608.74	-3397.64	115.29	1617.93	-3667.43	121.14	1612.24	595.74	-17.37	78.53	1192.61	8.42	79.04	569.51
2.38000	-3363.65	28.14	26.76	-3240.76	150.48	2.74	-3451.23	80.67	-8.68	-3387.13	80.85	68.48	-3686.92	-56.35	6.70	-3688.93	-17.09	6.85	-3622.98	277.89	206.50	-3830.26	211.59	197.12	-3627.80	-14.46	1229.59	0.00	0.00	0.00	-1777.71	-76.73	1541.56	-3530.92	25.14	1612.08	-3396.34	113.29	1618.00	-3675.28	122.48	1612.46	595.38	-17.36	78.68	1193.16	8.89	78.97	569.38
2.39000	-3363.65	28.14	26.76	-3240.76	150.48	2.74	-3458.76	82.25	-9.50	-3362.65	83.11	72.68	-3686.92	-56.35	6.70	-3688.93	-17.09	6.85	-3626.95	277.72	211.13	-3836.08	210.87	200.38	-3627.82	-14.47	1229.59	0.00	0.00	0.00	-1777.71	-76.73	1541.56	-3519.99	28.86	1611.25	-3395.05	111.27	1618.08	-3683.01	123.79	1612.67	594.02	-17.88	78.11	1192.20	8.74	79.05	568.29
2.40000	-3363.65	28.14	26.76	-3240.76	150.48	2.74	-3469.70	85.53	-10.68	-3417.02	84.94	64.81	-3686.92	-56.35	6.70	-3688.93	-17.09	6.85	-3630.94	277.53	215.80	-3841.88	210.15	203.67	-3644.22	-17.05	1230.67	0.00	0.00	0.00	-1777.71	-76.73	1541.56	-3508.67	31.31	1611.76	-3393.76	109.25	1618.15	-3690.64	125.08	1612.88	594.72	-17.63	78.25	1192.73	8.45	79.16	568.39
2.41000	-3363.65	28.14	26.76	-3240.76	150.48	2.74	-3463.06	89.07	-9.99	-3419.41	86.86	66.37	-3686.92	-56.35	6.70	-3688.93	-17.09	6.85	-3634.95	277.33	220.51	-3847.67	209.42	206.98	-3632.56	-14.63	1230.10	0.00	0.00	0.00	-1777.71	-76.73	1541.56	-3510.52	36.50	1612.29	-3392.47	107.21	1618.23	-3698.16	126.35	1613.08	595.46	-17.70	78.49	1192.56	8.80	79.01	567.92
2.42000	-3363.65	28.14	26.76	-3240.76	150.48	2.74	-3458.10	93.61	-7.60	-3405.73	91.47	68.62	-3686.92	-56.35	6.70	-3688.93	-17.09	6.85	-3638.99	277.12	225.25	-3853.44	208.68	210.33	-3631.18	-12.62	1230.80	0.00	0.00	0.00	-1777.71	-76.73	1541.56	-3512.91	38.54	1611.94	-3391.20	105.16	1618.31	-3705.56	127.60	1613.28	594.38	-17.87	78.05	1192.85	8.70	79.18	569.11
2.43000	-3363.65	28.14	26.76	-3240.76	150.48	2.74	-3439.91	95.26	-3.86	-3410.69	94.15	68.97	-3686.92	-56.35	6.70	-3688.93	-17.09	6.85	-3643.05	276.90	230.03	-3859.19	207.94	213.71	-3590.75	-9.97	1231.04	0.00	0.00	0.00	-1777.71	-76.73	1541.56	-3503.72	41.22	1612.73	-3389.92	103.10	1618.39	-3712.86	128.82	1613.47	595.33	-17.80	78.28	1192.74	8.59	78.91	568.39
2.44000	-3363.65	28.14	26.76	-3240.76	150.48	2.74	-3466.45	96.59	-5.65	-3441.09	95.06	65.19	-3686.92	-56.35	6.70	-3688.93	-17.09	6.85	-3647.13	276.67	234.85	-3864.93	207.20	217.11	-3604.98	-7.94	1230.79	0.00	0.00	0.00	-1777.71	-76.73	1541.56	-3525.17	44.99	1614.27	-3388.65	101.03	1618.47	-3720.05	130.01	1613.65	594.44	-17.84	78.18	1192.96	8.86	79.13	569.14
2.45000	-3363.65	28.14	26.76	-3240.76	150.48	2.74	-3461.61	102.52	-3.25	-3427.02	98.53	69.00	-3686.92	-56.35	6.70	-3688.93	-17.09	6.85	-3651.22	276.42	239.71	-3870.65	206.45	220.55	-3640.04	-6.54	1229.09	0.00	0.00	0.00	-1777.71	-76.73	1541.56	-3514.83	47.81	1614.52	-3387.39	98.94	1618.55	-3727.13	131.18	1613.83	595.44	-17.43	78.67	1192.70	8.60	78.90	568.35
2.46000	-3363.65	28.14	26.76	-3240.76	150.48	2.74	-3447.86	107.49	-1.40	-3416.03	102.79	71.37	-3686.92	-56.35	6.70	-3688.93	-17.09	6.85	-3655.34	276.17	244.59	-3876.34	205.69	224.01	-3621.23	-2.28	1229.79	0.00	0.00	0.00	-1777.71	-76.73	1541.56	-3563.62	48.58	1616.00	-3386.12	96.85	1618.64	-3734.11	132.33	1614.00	595.97	-17.32	78.53	1193.96	8.96	79.65	568.61
2.47000	-3363.65	28.14	26.76	-3240.76	150.48	2.74	-3477.69	110.14	-3.63	-3405.91	107.11	74.17	-3686.92	-56.35	6.70	-3688.93	-17.09	6.85	-3659.48	275.90	249.52	-3882.03	204.93	227.50	-3631.50	-1.90	1229.81	0.00	0.00	0.00	-1777.71	-76.73	1541.56	-3505.52	50.56	1613.16	-3384.87	94.74	1618.72	-3740.98	133.46	1614.17	595.56	-17.52	78.55	1193.83	8.70	79.53	569.52
2.48000	-3363.65	28.14	26.76	-3240.76	150.48	2.74	-3485.73	114.08	-4.70	-3384.07	112.60	79.16	-3686.92	-56.35	6.70	-3688.93	-17.09	6.85	-3663.64	275.62	254.48	-3887.69	204.16	231.02	-3597.57	2.15	1229.49	0.00	0.00	0.00	-1777.71	-76.73	1541.56	-3536.16	53.86	1614.71	-3383.61	92.62	1618.81	-3747.74	134.56	1614.34	595.79	-18.11	78.40	1193.08	8.63	79.29	569.79
2.49000	-3363.65	28.14	26.76	-3240.76	150.48	2.74	-3465.73	122.65	-1.73	-3429.88	116.51	73.02	-3686.92	-56.35	6.70	-3688.93	-17.09	6.85	-3667.81	275.33	259.47	-3893.33	203.38	234.57	-3622.39	1.66	1228.92	0.00	0.00	0.00	-1777.71	-76.73	1541.56	-3529.31	56.87	1615.36	-3382.36	90.49	1618.90	-3754.39	135.64	1614.49	595.30	-17.82	78.40	1192.93	9.21	79.21	568.09
2.50000	-3363.65	28.14	26.76	-3240.76	150.48	2.74	-3476.41	125.11	-2.58	-3431.78	123.38	73.46	-3686.92	-56.35	6.70	-3688.93	-17.09	6.85	-3672.00	275.03	264.50	-3898.96	202.60	238.14	-3636.23	5.47	1229.31	0.00	0.00	0.00	-1777.71	-76.73	1541.56	-3549.83	59.53	1616.19	-3381.12	88.35	1618.99	-3760.94	136.70	1614.65	595.13	-17.95	78.37	1194.00	7.94	79.28	568.00
2.51000	-3363.65	28.14	26.76	-3240.76	150.48	2.74	-3448.43	131.49	2.31	-3434.97	128.23	74.13	-3686.92	-56.35	6.70	-3688.93	-17.09	6.85	-3676.21	274.72	269.56	-3904.57	201.82	241.74	-3644.80	5.17	1229.22	0.00	0.00	0.00	-1777.71	-76.73	1541.56	-3575.80	62.96	1618.49	-3379.87	86.20	1619.08	-3767.38	137.73	1614.79	595.11	-17.80	78.23	1194.17	7.48	79.19	569.29
2.52000	-3363.65	28.14	26.76	-3240.76	150.48	2.74	-3464.30	134.92	-0.10	-3438.09	133.04	74.78	-3686.92	-56.35	6.70	-3688.93	-17.09	6.85	-3680.44	274.40	274.66	-3910.15	201.03	245.37	-3628.27	7.85	1230.87	0.00	0.00	0.00	-1777.71	-76.73	1541.56	-3537.33	66.14	1616.64	-3378.63	84.04	1619.17	-3773.72	138.74	1614.93	594.86	-17.81	78.32	1193.37	8.48	79.17	568.43
2.53000	-3363.65	28.14	26.76	-3240.76	150.48	2.74	-3432.02	140.40	4.97	-3441.15	137.81	75.40	-3686.92	-56.35	6.70	-3688.93	-17.09	6.85	-3684.68	274.06	279.79	-3915.72	200.24	249.02	-3637.20	8.45	1229.82	0.00	0.00	0.00	-1777.71	-76.73	1541.56	-3499.91	68.08	1615.40	-3377.40	81.87	1619.27	-3779.95	139.73	1615.07	594.71	-18.02	78.12	1192.35	8.09	79.00	568.19
2.54000	-3363.65	28.14	26.76	-3240.76	150.48	2.74	-3463.91	144.76	3.34	-3444.14	142.54	76.00	-3686.92	-56.35	6.70	-3688.93	-17.09	6.85	-3688.94	273.72	284.95	-3921.27	199.44	252.71	-3623.52	10.02	1230.60	0.00	0.00	0.00	-1777.71	-76.73	1541.56	-3561.91	69.88	1617.84	-3376.16	79.69	1619.36	-3786.07	140.70	1615.20	595.52	-18.05	78.49	1192.56	8.51	79.07	568.72
2.55000	-3363.65	28.14	26.76	-3240.76	150.48	2.74	-3488.59	150.07	-2.02	-3447.07	147.22	76.57	-3686.92	-56.35	6.70	-3688.93	-17.09	6.85	-3693.22	273.36	290.14	-3926.80	198.63	256.41	-3638.87	11.87	1230.07	0.00	0.00	0.00	-1777.71	-76.73	1541.56	-3513.68	72.60	1615.60	-3374.93	77.50	1619.46	-3792.09	141.65	1615.33	595.33	-18.16	78.46	1193.79	8.68	79.56	568.82
2.56000	-3363.65	28.14	26.76	-3240.76	150.48	2.74	-3514.49	153.66	-7.41	-3449.93	151.87	77.13	-3686.92	-56.35	6.70	-3688.93	-17.09	6.85	-3697.51	273.00	295.37	-3932.31	197.82	260.14	-3649.44	14.35	1230.85	0.00	0.00	0.00	-1777.71	-76.73	1541.56	-3532.45	79.01	1616.87	-3373.70	75.29	1619.56	-3798.01	142.57	1615.45	595.35	-18.37	78.31	1192.64	9.02	79.29	568.64
2.57000	-3363.65	28.14	26.76	-3240.76	150.48	2.74	-3483.64	161.93	-1.02	-3452.73	156.47	77.66	-3686.92	-56.35	6.70	-3688.93	-17.09	6.85	-3701.82	272.62	300.62	-3937.79	197.00	263.90	-3655.69	14.09	1230.74	0.00	0.00	0.00	-1777.71	-76.73	1541.56	-3518.85	80.78	1616.96	-3372.47	73.08	1619.66	-3803.82	143.47	1615.56	594.36	-17.58	78.16	1193.40	8.13	79.18	568.87
2.58000	-3363.65	28.14	26.76	-3240.76	150.48	2.74	-3494.70	167.34	-0.89	-3455.47	161.03	78.17	-3686.92	-56.35	6.70	-3688.93	-17.09	6.85	-3706.14	272.23	305.91	-3943.26	196.18	267.68	-3637.44	16.09	1230.48	0.00	0.00	0.00	-1777.71	-76.73	1541.56	-3536.10	78.06	1616.61	-3371.25	70.86	1619.76	-3809.53	144.35	1615.68	595.12	-17.10	78.60	1192.87	8.35	79.13	569.02
2.59000	-3363.65	28.14	26.76	-3240.76	150.48	2.74	-3436.20	171.73	7.22	-3458.14	165.55	78.65	-3686.92	-56.35	6.70	-3688.93	-17.09	6.84	-3710.48	271.84	311.23	-3948.71	195.36	271.49	-3616.03	20.38	1229.06	0.00	0.00	0.00	-1777.71	-76.73	1541.56	-3551.77	83.67	1616.07	-3370.03	68.63	1619.87	-3815.14	145.21	1615.78	596.77	-17.28	78.91	1192.39	8.32	78.93	568.93
2.60000	-3363.65	28.14	26.76	-3240.76	150.48	2.74	-3428.83	177.41	8.73	-3460.74	170.03	79.12	-3686.92	-56.35	6.70	-3692.15	-18.08	3.65	-3714.83	271.43	316.58	-3954.13	194.53	275.32	-3614.45	22.70	1230.07	0.00	0.00	0.00	-1777.71	-76.73	1541.56	-3568.78	84.12	1618.09	-3368.80	66.39	1619.97	-3820.64	146.04	1615.88	595.08	-17.79	78.20	1192.94	8.81	79.28	568.78
2.61000	-3363.65	28.14	26.76	-3240.76	150.48	2.74	-3421.51	183.04	10.20	-3463.29	174.47	79.56	-3684.27	-56.19	7.11	-3694.00	-17.66	0.33	-3719.19	271.01	321.96	-3959.53	193.69	279.17	-3640.67	21.64	1230.29	0.00	0.00	0.00	-1777.71	-76.73	1541.56	-3542.14	87.72	1616.05	-3367.59	64.15	1620.08	-3826.04	146.86	1615.98	595.27	-18.13	78.36	1192.59	8.49	78.95	569.11
2.62000	-3363.65	28.14	26.76	-3240.76	150.48	2.74	-3414.26	188.62	11.61	-3465.77	178.87	79.98	-3676.77	-55.77	8.29	-3682.80	-16.63	-0.93	-3723.57	270.58	327.36	-3964.92	192.85	283.05	-3633.65	24.63	1230.44	0.00	0.00	0.00	-1777.71	-76.73	1541.56	-3527.02	89.63	1613.65	-3366.37	61.89	1620.19	-3831.33	147.65	1616.07	596.03	-18.04	78.48	1193.02	9.33	79.09	568.97
2.63000	-3363.65	28.14	26.76	-3240.76	150.48	2.74	-3407.07	194.16	12.97	-3468.19	183.22	80.38	-3665.05	-55.09	10.13	-3698.82	-17.59	-4.47	-3727.96	270.14	332.80	-3970.28	192.00	286.96	-3615.62	23.36	1230.82	0.00	0.00	0.00	-1777.71	-76.73	1541.56	-3538.19	92.92	1615.51	-3365.15	59.63	1620.30	-3836.53	148.42	1616.15	596.81	-17.50	78.83	1193.48	8.83	79.25	569.59
2.64000	-3363.65	28.15	26.76	-3240.76	150.48	2.74	-3399.94	199.65	14.28	-3470.55	187.54	80.76	-3649.75	-54.22	12.53	-3696.97	-17.24	-3.63	-3732.36	269.69	338.27	-3975.62	191.15	290.88	-3603.64	27.04	1230.96	0.00	0.00	0.00	-1777.71	-76.73	1541.56	-3485.19	94.80	1614.25	-3363.94	57.35	1620.41	-3841.62	149.17	1616.24	596.76	-17.22	78.96	1192.97	8.80	79.26	569.05
2.65000	-3370.80	40.43	25.23	-3240.76	150.48	2.74	-3392.88	205.10	15.53	-3472.84	191.82	81.11	-3631.51	-53.17	15.39	-3717.00	-17.98	-7.45	-3736.78	269.23	343.76	-3980.93	190.30	294.83	-3628.61	26.21	1230.08	0.00	0.00	0.00	-1777.71	-76.73	1541.56	-3480.40	98.08	1614.89	-3362.72	55.07	1620.52	-3846.61	149.91	1616.31	595.25	-17.34	78.61	1192.52	8.49	79.09	569.05
2.66000	-3354.28	43.72	28.30	-3240.76	150.48	2.74	-3385.87	210.50	16.74	-3475.07	196.05	81.45	-3610.96	-51.99	18.61	-3703.19	-16.24	-4.62	-3741.20	268.76	349.28	-3986.23	189.44	298.80	-3620.23	29.06	1230.54	0.00	0.00	0.00	-1777.71	-76.73	1541.56	-3520.75	100.77	1614.95	-3361.51	52.78	1620.63	-3851.51	150.62	1616.38	595.83	-17.70	78.50	1193.19	8.21	79.09	569.43
2.67000	-3280.31	53.65	40.15	-3240.76	150.48	2.74	-3378.92	215.85	17.89	-3477.24	200.25	81.76	-3588.75	-50.71	22.09	-3702.66	-15.98	-4.11	-3745.64	268.28	354.83	-3991.50	188.57	302.80	-3610.77	30.00	1231.52	0.00	0.00	0.00	-1777.71	-76.73	1541.56	-3543.71	102.33	1616.31	-3360.30	50.48	1620.74	-3856.30	151.31	1616.45	596.17	-17.67	78.66	1193.78	8.19	79.24	569.27
2.68000	-3340.60	58.52	26.57	-3240.76	150.48	2.74	-3372.02	221.16	18.99	-3479.35	204.40	82.05	-3565.50	-49.37	25.74	-3695.68	-16.77	-3.71	-3750.08	267.79	360.41	-3996.74	187.70	306.81	-3629.14	28.78	1231.25	0.00	0.00	0.00	-1777.71	-76.73	1541.56	-3521.97	105.84	1614.53	-3359.08	48.17	1620.86	-3860.99	151.97	1616.51	595.83	-17.60	78.42	1193.70	8.53	79.08	568.68
2.69000	-3292.13	64.79	34.96	-3240.76	150.48	2.74	-3365.19	226.42	20.04	-3481.40	208.52	82.33	-3541.87	-48.01	29.44	-3687.56	-16.84	-2.99	-3754.54	267.29	366.02	-4001.97	186.83	310.85	-3629.33	34.38	1232.48	0.00	0.00	0.00	-1777.71	-76.73	1541.56	-3495.58	103.80	1614.25	-3357.87	45.86	1620.97	-3865.58	152.62	1616.57	595.81	-17.60	78.51	1193.27	8.22	79.11	569.63
2.70000	-3381.34	67.31	19.28	-3240.76	150.48	2.74	-3358.42	231.64	21.04	-3483.38	212.60	82.58	-3518.47	-46.65	33.11	-3711.89	-17.85	-6.04	-3759.01	266.78	371.65	-4007.17	185.95	314.91	-3608.78	36.03	1234.03	0.00	0.00	0.00	-1777.71	-76.73	1541.56	-3514.64	107.60	1615.61	-3356.66	43.54	1621.09	-3870.07	153.25	1616.62	595.40	-17.62	78.38	1193.65	8.62	79.53	568.75
2.71000	-3296.45	76.76	33.04	-3240.76	150.48	2.74	-3351.70	236.81	21.98	-3485.31	216.64	82.81	-3495.97	-45.34	36.64	-3708.50	-17.02	-5.01	-3763.49	266.26	377.30	-4012.35	185.07	318.99	-3624.76	34.52	1233.47	0.00	0.00	0.00	-1777.71	-76.73	1541.56	-3528.69	106.40	1617.47	-3355.45	41.21	1621.21	-3874.46	153.86	1616.67	595.86	-17.51	78.55	1193.53	8.54	79.09	568.48
2.72000	-3323.48	82.01	28.84	-3240.76	150.48	2.74	-3345.05	241.94	22.88	-3487.17	220.64	83.02	-3474.98	-44.12	39.93	-3689.19	-16.79	-3.17	-3767.97	265.73	382.99	-4017.50	184.18	323.09	-3602.88	38.58	1232.59	0.00	0.00	0.00	-1777.71	-76.73	1541.56	-3525.20	111.11	1616.54	-3354.24	38.87	1621.33	-3878.75	154.45	1616.71	595.44	-18.11	78.45	1193.23	8.43	78.81	568.93
2.73000	-3315.76	86.46	31.59	-3240.76	150.48	2.74	-3338.45	247.03	23.73	-3488.97	224.59	83.21	-3456.15	-43.01	42.88	-3685.73	-17.11	-2.67	-3772.46	265.20	388.69	-4022.64	183.29	327.21	-3601.07	38.43	1233.53	0.00	0.00	0.00	-1777.71	-76.73	1541.56	-3516.16	112.98	1616.67	-3353.03	36.53	1621.45	-3882.94	155.02	1616.75	596.07	-17.74	78.77	1192.84	8.10	78.99	568.55
2.74000	-3348.47	90.06	25.60	-3240.76	150.48	2.74	-3331.90	252.07	24.53	-3490.72	228.52	83.38	-3440.12	-42.05	45.39	-3694.51	-16.47	-3.64	-3776.97	264.65	394.43	-4027.74	182.40	331.36	-3618.57	41.69	1232.94	0.00	0.00	0.00	-1777.71	-76.73	1541.56	-3527.32	114.37	1615.27	-3351.81	34.18	1621.58	-3887.04	155.57	1616.79	596.25	-17.94	78.66	1192.83	8.67	79.09	568.58
2.75000	-3326.57	94.88	28.33	-3240.76	150.48	2.74	-3325.42	257.06	25.28	-3492.40	232.40	83.53	-3427.52	-41.29	47.36	-3690.81	-16.60	-2.46	-3781.48	264.09	400.18	-4032.82	181.50	335.52	-3613.97	40.49	1232.65	0.00	0.00	0.00	-1777.71	-76.73	1541.56	-3539.38	117.30	1617.40	-3350.60	31.82	1621.70	-3891.03	156.10	1616.82	596.01	-17.46	78.72	1192.95	8.99	79.18	568.32
2.76000	-3304.62	98.63	32.24	-3240.76	150.48	2.74	-3318.99	262.01	25.98	-3494.02	236.24	83.66	-3419.00	-40.75	48.70	-3700.71	-15.69	-5.53	-3785.99	263.52	405.96	-4037.88	180.59	339.70	-3624.86	41.56	1232.22	0.00	0.00	0.00	-1777.71	-76.73	1541.56	-3515.51	121.79	1618.61	-3349.39	29.46	1621.82	-3894.93	156.61	1616.84	595.06	-17.28	78.36	1193.55	8.64	79.22	569.35
2.77000	-3287.92	102.30	36.23	-3240.76	150.48	2.74	-3312.62	266.92	26.64	-3495.58	240.04	83.77	-3415.18	-40.48	49.29	-3685.89	-16.07	-2.88	-3790.52	262.95	411.77	-4042.91	179.69	343.90	-3590.15	44.57	1233.14	0.00	0.00	0.00	-1777.71	-76.73	1541.56	-3513.05	120.28	1616.95	-3348.17	27.08	1621.95	-3898.73	157.10	1616.86	594.68	-17.31	78.47	1193.12	8.49	78.79	569.13
2.78000	-3262.01	105.13	39.67	-3240.76	150.48	2.74	-3306.30	271.78	27.24	-3497.08	243.81	83.86	-3416.71	-40.50	49.05	-3711.29	-16.17	-6.39	-3795.05	262.36	417.60	-4047.92	178.77	348.13	-3592.52	45.35	1231.56	0.00	0.00	0.00	-1777.71	-76.73	1541.56	-3525.64	122.37	1616.89	-3346.96	24.71	1622.08	-3902.44	157.58	1616.88	594.70	-17.82	78.17	1193.60	8.13	79.11	568.35
2.79000	-3320.59	109.19	32.08	-3240.76	150.48	2.74	-3300.04	276.60	27.80	-3498.52	247.54	83.93	-3424.23	-40.86	47.87	-3702.75	-16.21	-5.70	-3799.59	261.77	423.45	-4052.90	177.86	352.37	-3594.61	45.45	1231.76	0.00	0.00	0.00	-1777.71	-76.73	1541.56	-3509.52	125.61	1613.92	-3345.74	22.32	1622.21	-3906.05	158.03	1616.89	595.05	-17.44	78.53	1193.44	8.50	79.33	568.81
2.80000	-3297.97	109.41	32.50	-3240.76	150.48	2.74	-3293.83	281.37	28.31	-3499.91	251.23	83.98	-3438.37	-41.59	45.65	-3679.00	-16.25	-1.61	-3804.13	261.16	429.32	-4057.86	176.94	356.62	-3594.09	45.91	1231.43	0.00	0.00	0.00	-1777.71	-76.73	1541.56	-3469.96	126.64	1612.07	-3344.52	19.94	1622.34	-3909.56	158.47	1616.90	595.06	-17.70	78.14	1192.92	8.60	79.14	568.99
2.81000	-3238.83	112.40	45.65	-3240.76	150.48	2.74	-3287.68	286.11	28.77	-3501.23	254.88	84.01	-3459.76	-42.72	42.29	-3692.78	-16.07	-3.60	-3808.68	260.55	435.22	-4062.79	176.01	360.90	-3580.47	48.35	1232.15	0.00	0.00	0.00	-1777.71	-76.73	1541.56	-3463.60	128.80	1611.96	-3343.30	17.54	1622.47	-3912.97	158.88	1616.90	595.49	-17.46	78.36	1192.47	8.29	78.90	569.57
2.82000	-3291.99	113.27	37.21	-3240.76	150.48	2.74	-3281.59	290.79	29.19	-3502.50	258.49	84.02	-3489.06	-44.30	37.69	-3706.00	-16.17	-5.38	-3813.23	259.93	441.14	-4067.69	175.08	365.20	-3577.97	50.63	1232.25	0.00	0.00	0.00	-1777.71	-76.73	1541.56	-3516.32	126.39	1612.75	-3342.08	15.14	1622.60	-3916.29	159.28	1616.90	596.06	-17.60	78.27	1193.39	8.84	79.33	569.81
2.83000	-3289.61	113.02	37.18	-3240.76	150.48	2.74	-3275.54	295.44	29.56	-3503.70	262.07	84.02	-3526.89	-46.36	31.76	-3704.51	-16.59	-5.71	-3817.79	259.30	447.08	-4072.57	174.15	369.51	-3567.79	50.82	1231.66	0.00	0.00	0.00	-1777.71	-76.73	1541.56	-3528.90	130.64	1613.38	-3340.86	12.73	1622.73	-3919.52	159.66	1616.90	594.96	-17.88	78.18	1193.46	8.64	79.34	568.32
2.84000	-3277.45	116.46	40.40	-3240.76	150.48	2.74	-3269.56	300.04	29.88	-3504.85	265.61	83.99	-3573.90	-48.93	24.38	-3686.10	-16.56	-2.83	-3822.35	258.66	453.04	-4077.42	173.22	373.84	-3603.70	51.60	1230.97	0.00	0.00	0.00	-1777.71	-76.73	1541.56	-3505.78	132.42	1611.15	-3339.64	10.32	1622.86	-3922.65	160.02	1616.89	595.20	-17.83	78.25	1192.97	8.47	79.14	567.84
2.85000	-3256.74	117.29	45.06	-3240.76	150.48	2.74	-3263.62	304.60	30.16	-3505.94	269.11	83.95	-3630.71	-52.05	15.47	-3692.25	-16.83	-4.04	-3826.91	258.01	459.02	-4082.25	172.28	378.19	-3569.79	53.69	1231.02	0.00	0.00	0.00	-1777.71	-76.73	1541.56	-3492.72	132.78	1612.35	-3338.41	7.90	1623.00	-3925.68	160.37	1616.88	596.12	-17.80	78.79	1193.02	8.63	78.90	568.49
2.86000	-3261.34	117.82	44.28	-3240.76	150.48	2.74	-3257.74	309.12	30.39	-3506.97	272.57	83.89	-3697.93	-55.75	4.92	-3679.72	-16.02	-2.00	-3831.48	257.35	465.02	-4087.05	171.33	382.55	-3559.90	54.17	1230.37	0.00	0.00	0.00	-1777.71	-76.73	1541.56	-3495.76	136.85	1612.58	-3337.18	5.48	1623.13	-3928.62	160.69	1616.86	595.14	-18.09	78.33	1192.73	8.53	79.06	568.94
2.87000	-3248.93	119.85	45.26	-3240.76	150.48	2.74	-3251.92	313.59	30.58	-3507.95	276.00	83.81	-3734.30	-57.76	-0.78	-3672.82	-16.09	-1.51	-3836.05	256.69	471.04	-4091.82	170.39	386.93	-3599.45	54.58	1230.31	0.00	0.00	0.00	-1777.71	-76.73	1541.56	-3543.88	137.47	1613.25	-3335.95	3.06	1623.27	-3931.47	161.00	1616.84	594.87	-18.01	78.32	1194.51	8.03	79.50	568.87
2.88000	-3264.95	120.04	43.16	-3240.76	150.48	2.74	-3246.14	318.02	30.72	-3508.86	279.39	83.71	-3791.39	-60.76	-9.50	-3699.85	-16.97	-4.94	-3840.63	256.01	477.08	-4096.56	169.43	391.33	-3580.66	57.86	1230.88	0.00	0.00	0.00	-1777.71	-76.73	1541.56	-3460.89	138.50	1609.25	-3334.71	0.62	1623.41	-3934.22	161.29	1616.81	595.11	-17.83	78.35	1194.13	8.00	79.57	569.69
2.89000	-3207.79	120.72	52.56	-3240.76	150.48	2.74	-3240.42	322.41	30.81	-3509.72	282.74	83.59	-3828.31	-62.47	-14.75	-3708.05	-16.19	-6.70	-3845.20	255.33	483.14	-4101.28	168.48	395.74	-3601.56	56.25	1229.79	0.00	0.00	0.00	-1777.71	-76.73	1541.56	-3468.20	140.15	1608.98	-3333.47	-1.81	1623.55	-3936.88	161.57	1616.78	595.63	-17.78	78.31	1193.23	8.20	79.03	568.51
2.90000	-3232.17	124.18	46.71	-3240.76	150.48	2.74	-3234.75	326.76	30.86	-3510.52	286.06	83.45	-3843.70	-62.98	-16.56	-3699.88	-16.08	-4.94	-3849.78	254.64	489.22	-4105.97	167.52	400.17	-3553.80	57.66	1229.49	0.00	0.00	0.00	-1777.71	-76.73	1541.56	-3488.78	142.76	1608.84	-3332.23	-4.25	1623.69	-3939.45	161.82	1616.75	595.51	-17.84	78.35	1193.14	7.49	78.85	568.97
2.91000	-3234.73	123.39	46.46	-3240.76	150.48	2.74	-3229.13	331.06	30.87	-3511.27	289.34	83.30	-3836.20	-62.38	-14.95	-3714.99	-17.41	-7.61	-3854.36	253.94	495.32	-4110.63	166.56	404.62	-3580.97	58.36	1229.90	0.00	0.00	0.00	-1777.71	-76.73	1541.56	-3524.88	143.23	1609.75	-3330.99	-6.70	1623.83	-3941.92	162.06	1616.71	596.41	-18.25	78.43	1193.39	8.46	78.94	570.14
2.92000	-3246.87	127.74	46.15	-3240.76	150.48	2.74	-3223.57	335.32	30.84	-3511.96	292.58	83.13	-3804.43	-60.77	-9.97	-3708.34	-17.16	-6.86	-3858.93	253.23	501.43	-4115.26	165.59	409.08	-3583.70	59.87	1229.44	0.00	0.00	0.00	-1777.71	-76.73	1541.56	-3452.35	147.33	1606.82	-3329.74	-9.15	1623.97	-3944.30	162.28	1616.67	594.72	-17.88	78.10	1193.73	8.65	79.34	569.34
2.93000	-3241.43	128.36	45.20	-3240.76	150.48	2.74	-3218.05	339.54	30.76	-3512.59	295.79	82.94	-3747.03	-58.23	-1.64	-3701.88	-16.75	-6.06	-3863.51	252.51	507.57	-4119.86	164.63	413.55	-3545.04	60.54	1228.99	0.00	0.00	0.00	-1777.71	-76.73	1541.56	-3470.02	149.62	1606.77	-3328.49	-11.60	1624.11	-3946.59	162.49	1616.62	595.97	-17.01	78.45	1193.70	8.57	79.69	568.30
2.94000	-3231.79	133.16	46.47	-3240.76	150.48	2.74	-3212.59	343.72	30.63	-3513.16	298.96	82.74	-3662.71	-54.85	10.00	-3706.58	-16.43	-5.99	-3868.09	251.79	513.72	-4124.44	163.65	418.04	-3543.84	63.03	1228.94	0.00	0.00	0.00	-1777.71	-76.73	1541.56	-3451.96	154.20	1606.50	-3327.24	-14.06	1624.26	-3948.79	162.67	1616.57	595.07	-17.34	78.14	1193.46	8.78	79.08	569.32
2.95000	-3227.92	136.76	45.03	-3240.76	150.48	2.74	-3207.18	347.86	30.47	-3513.68	302.09	82.51	-3613.56	-52.97	16.64	-3677.36	-16.29	-2.72	-3872.67	251.05	519.88	-4128.99	162.68	422.54	-3562.76	63.36	1228.81	0.00	0.00	0.00	-1777.71	-76.73	1541.56	-3453.12	155.51	1605.79	-3325.98	-16.52	1624.40	-3950.89	162.85	1616.52	596.40	-17.01	78.61	1193.79	8.01	79.20	570.11
2.96000	-3228.66	139.79	43.11	-3240.76	150.48	2.74	-3201.81	351.96	30.26	-3514.14	305.19	82.27	-3567.27	-50.37	22.85	-3689.84	-16.37	-3.71	-3877.25	250.31	526.06	-4133.50	161.70	427.06	-3553.87	63.31	1227.84	0.00	0.00	0.00	-1777.71	-76.73	1541.56	-3417.20	158.73	1603.78	-3324.72	-18.98	1624.55	-3952.91	163.00	1616.46	594.89	-17.64	78.20	1193.99	8.79	79.32	569.33
2.97000	-3201.15	137.63	45.78	-3240.76	150.48	2.74	-3196.50	356.01	30.01	-3514.55	308.25	82.01	-3585.12	-49.56	20.10	-3687.99	-16.94	-3.73	-3881.83	249.56	532.26	-4137.99	160.72	431.59	-3570.03	63.17	1228.15	0.00	0.00	0.00	-1777.71	-76.73	1541.56	-3410.78	161.53	1604.70	-3323.45	-21.45	1624.69	-3954.83	163.14	1616.40	594.35	-17.94	78.04	1193.47	8.75	79.27	568.72
2.98000	-3238.51	139.22	35.76	-3240.76	150.48	2.74	-3191.24	360.03	29.72	-3514.90	311.28	81.74	-3628.46	-50.35	13.71	-3686.96	-16.64	-3.22	-3886.40	248.80	538.48	-4142.45	159.73	436.14	-3560.53	64.36	1227.29	0.00	0.00	0.00	-1777.71	-76.73	1541.56	-3470.68	161.87	1605.68	-3322.18	-23.92	1624.84	-3956.67	163.26	1616.34	595.35	-17.56	78.40	1193.78	8.24	79.26	569.47
2.99000	-3258.12	138.00	28.45	-3240.76	150.48	2.74	-3186.02	364.00	29.38	-3515.20	314.27	81.45	-3658.67	-52.57	8.98	-3707.16	-16.97	-6.90	-3890.97	248.04	544.71	-4146.88	158.75	440.69	-3554.26	66.28	1227.05	0.00	0.00	0.00	-1777.71	-76.73	1541.56	-3458.53	164.73	1603.09	-3320.91	-26.39	1624.99	-3958.41	163.37	1616.27	594.69	-17.77	78.42	1192.81	8.74	79.50	569.81
3.00000	-3229.52	139.60	30.33	-3240.76	150.48	2.74	-3180.86	367.93	29.01	-3515.44	317.23	81.14	-3654.53	-56.39	9.01	-3669.17	-15.11	-0.64	-3895.54	247.27	550.95	-4151.27	157.75	445.26	-3538.83	66.68	1227.46	0.00	0.00	0.00	-1777.71	-76.73	1541.56	-3445.09	167.52	1601.04	-3319.63	-28.87	1625.14	-3960.06	163.46	1616.20	594.54	-17.77	78.34	1192.68	8.15	79.11	568.49
3.01000	-3214.47	141.20	30.58	-3240.76	150.48	2.74	-3175.74	371.82	28.59	-3515.62	320.15	80.81	-3684.49	-54.48	4.66	-3667.28	-16.15	-0.32	-3900.11	246.49	557.21	-4155.64	156.76	449.85	-3519.60	67.05	1227.43	0.00	0.00	0.00	-1777.71	-76.73	1541.56	-3428.60	168.39	1600.62	-3318.34	-31.35	1625.29	-3961.63	163.53	1616.12	594.46	-17.76	77.95	1192.21	8.30	79.04	568.93
3.02000	-3215.82	136.10	27.99	-3240.76	150.48	2.74	-3170.68	375.67	28.13	-3515.75	323.04	80.47	-3713.02	-55.32	-0.66	-3681.51	-17.70	-3.40	-3904.67	245.70	563.49	-4159.98	155.76	454.44	-3513.80	67.27	1226.94	0.00	0.00	0.00	-1777.71	-76.73	1541.56	-3451.43	171.50	1602.05	-3317.05	-33.83	1625.44	-3963.10	163.59	1616.05	595.61	-17.33	78.29	1193.01	8.28	78.87	568.35
3.03000	-3223.46	133.71	22.15	-3240.76	150.48	2.74	-3165.66	379.49	27.63	-3515.83	325.89	80.11	-3708.67	-56.56	-0.04	-3687.82	-17.51	-3.83	-3909.23	244.90	569.77	-4164.29	154.76	459.05	-3531.52	67.78	1226.83	0.00	0.00	0.00	-1777.71	-76.73	1541.56	-3434.40	177.32	1600.49	-3315.76	-36.32	1625.59	-3964.49	163.63	1615.96	595.59	-17.88	78.20	1193.54	8.01	78.99	568.41
3.04000	-3222.92	134.25	19.61	-3240.76	150.48	2.74	-3160.69	383.26	27.10	-3515.85	328.71	79.74	-3669.88	-57.63	8.56	-3700.70	-17.71	-5.87	-3913.79	244.10	576.07	-4168.56	153.76	463.67	-3534.09	70.09	1226.50	0.00	0.00	0.00	-1777.71	-76.73	1541.56	-3453.45	182.83	1600.69	-3314.46	-38.80	1625.74	-3965.79	163.66	1615.88	595.37	-17.54	78.20	1193.38	8.11	78.98	568.76
3.05000	-3241.62	134.18	13.17	-3240.76	150.48	2.74	-3155.76	386.99	26.52	-3515.82	331.49	79.35	-3671.77	-57.07	6.44	-3682.77	-17.65	-3.20	-3918.34	243.29	582.39	-4172.81	152.75	468.30	-3511.45	72.47	1225.61	0.00	0.00	0.00	-1777.71	-76.73	1541.56	-3459.46	182.92	1599.93	-3313.15	-41.29	1625.90	-3967.00	163.67	1615.79	595.66	-17.68	78.49	1192.85	8.41	78.94	568.66
3.06000	-3216.36	133.78	16.33	-3240.76	150.48	2.74	-3150.89	390.68	25.90	-3515.74	334.24	78.94	-3685.06	-61.00	4.85	-3682.14	-17.36	-3.37	-3922.89	242.47	588.71	-4177.02	151.75	472.94	-3511.80	71.54	1226.78	0.00	0.00	0.00	-1777.71	-76.73	1541.56	-3433.51	185.74	1597.91	-3311.84	-43.78	1626.05	-3968.12	163.67	1615.70	596.05	-18.06	78.62	1192.37	8.43	78.86	568.67
3.07000	-3217.89	134.28	14.30	-3240.76	150.48	2.74	-3146.06	394.33	25.24	-3515.60	336.96	78.52	-3680.80	-56.81	2.14	-3692.87	-18.07	-4.54	-3927.43	241.64	595.05	-4181.20	150.73	477.59	-3491.96	72.87	1226.92	0.00	0.00	0.00	-1777.71	-76.73	1541.56	-3444.72	188.54	1600.09	-3310.53	-46.28	1626.20	-3969.16	163.65	1615.60	595.44	-18.23	78.29	1192.54	8.29	78.99	569.18
3.08000	-3217.27	132.43	11.82	-3240.76	150.48	2.74	-3141.27	397.94	24.55	-3515.40	339.64	78.09	-3704.15	-56.27	0.46	-3699.99	-18.60	-5.82	-3931.96	240.81	601.40	-4185.35	149.72	482.26	-3494.06	73.64	1226.72	0.00	0.00	0.00	-1777.71	-76.73	1541.56	-3429.62	190.31	1599.16	-3309.21	-48.77	1626.36	-3970.10	163.62	1615.50	595.05	-18.25	78.14	1192.41	8.86	79.00	569.11
3.09000	-3231.85	130.89	7.46	-3240.76	150.48	2.74	-3136.54	401.51	23.81	-3515.16	342.28	77.63	-3607.59	-54.83	18.91	-3689.92	-18.13	-4.93	-3936.49	239.97	607.76	-4189.47	148.70	486.93	-3498.40	74.76	1226.51	0.00	0.00	0.00	-1777.71	-76.73	1541.56	-3424.31	193.64	1598.42	-3307.88	-51.27	1626.52	-3970.96	163.57	1615.40	595.63	-17.67	78.74	1194.02	9.21	79.38	569.15
3.10000	-3233.20	134.22	8.02	-3240.76	150.48	2.74	-3131.84	405.05	23.04	-3514.86	344.89	77.16	-3650.02	-54.72	10.27	-3701.88	-19.34	-6.14	-3941.01	239.12	614.13	-4193.55	147.68	491.61	-3493.80	77.73	1227.14	0.00	0.00	0.00	-1777.71	-76.73	1541.56	-3433.26	193.55	1598.32	-3306.54	-53.76	1626.67	-3971.74	163.51	1615.29	595.16	-17.86	78.19	1193.56	8.58	79.24	568.07
3.11000	-3223.71	131.56	7.43	-3240.76	150.48	2.74	-3127.20	408.54	22.23	-3514.51	347.47	76.68	-3690.87	-60.31	2.16	-3679.53	-19.05	-3.21	-3945.53	238.26	620.52	-4197.61	146.66	496.31	-3501.95	75.51	1227.70	0.00	0.00	0.00	-1777.71	-76.73	1541.56	-3450.13	196.96	1599.34	-3305.20	-56.26	1626.83	-3972.43	163.43	1615.18	595.54	-17.96	78.42	1193.19	8.40	79.14	569.18
3.12000	-3240.91	132.07	2.85	-3240.76	150.48	2.74	-3122.60	411.99	21.38	-3514.10	350.02	76.18	-3704.74	-60.63	-1.70	-3690.05	-20.49	-4.98	-3950.04	237.40	626.91	-4201.63	145.64	501.01	-3480.85	77.48	1227.34	0.00	0.00	0.00	-1777.71	-76.73	1541.56	-3421.37	201.39	1598.86	-3303.85	-58.76	1626.99	-3973.03	163.34	1615.07	595.38	-17.99	78.59	1193.50	8.49	79.32	568.53
3.13000	-3245.86	131.00	2.95	-3240.76	150.48	2.74	-3118.04	415.41	20.50	-3513.64	352.53	75.67	-3745.79	-63.95	-8.04	-3684.00	-20.08	-4.95	-3954.53	236.53	633.31	-4205.61	144.61	505.72	-3444.62	80.75	1227.52	0.00	0.00	0.00	-1777.71	-76.73	1541.56	-3381.22	204.87	1595.14	-3302.50	-61.26	1627.15	-3973.55	163.24	1614.95	595.47	-17.54	78.66	1193.35	9.16	79.27	568.66
3.14000	-3237.19	130.68	4.22	-3240.76	150.48	2.74	-3113.53	418.79	19.58	-3513.13	355.01	75.14	-3782.11	-65.76	-12.96	-3660.89	-20.11	-1.12	-3959.03	235.66	639.73	-4209.57	143.58	510.44	-3464.73	80.91	1227.82	0.00	0.00	0.00	-1777.71	-76.73	1541.56	-3386.65	206.90	1596.12	-3301.14	-63.76	1627.31	-3973.98	163.12	1614.83	594.82	-17.15	78.24	1193.13	9.44	79.44	569.46
3.15000	-3239.23	130.58	2.98	-3240.76	150.48	2.74	-3109.07	422.13	18.62	-3512.57	357.45	74.60	-3731.51	-63.46	-6.51	-3667.08	-21.68	-3.14	-3963.51	234.77	646.15	-4213.49	142.55	515.17	-3476.40	82.78	1228.75	0.00	0.00	0.00	-1777.71	-76.73	1541.56	-3413.08	209.28	1596.86	-3299.77	-66.26	1627.47	-3974.33	162.99	1614.71	596.24	-17.70	78.53	1192.76	8.49	79.15	568.83
3.16000	-3247.81	131.61	2.74	-3240.76	150.48	2.74	-3104.64	425.43	17.62	-3511.96	359.86	74.04	-3698.51	-63.41	-2.54	-3685.51	-21.44	-6.15	-3967.98	233.88	652.58	-4217.37	141.51	519.90	-3467.81	84.73	1229.18	0.00	0.00	0.00	-1777.71	-76.73	1541.56	-3404.85	212.80	1596.70	-3298.40	-68.76	1627.63	-3974.59	162.84	1614.58	594.88	-18.67	78.00	1192.84	8.83	78.99	569.07
3.17000	-3195.17	131.40	10.27	-3240.76	150.48	2.74	-3100.27	428.69	16.59	-3511.29	362.24	73.47	-3734.80	-63.36	-8.28	-3691.04	-22.91	-5.82	-3972.45	232.99	659.02	-4221.23	140.48	524.65	-3443.88	88.10	1229.13	0.00	0.00	0.00	-1777.71	-76.73	1541.56	-3382.91	216.89	1596.96	-3297.01	-71.26	1627.79	-3974.77	162.68	1614.45	596.82	-18.00	78.73	1193.05	8.36	79.02	570.06
3.18000	-3203.96	131.22	6.97	-3240.76	150.48	2.74	-3095.93	431.91	15.52	-3510.58	364.59	72.88	-3691.51	-65.59	-0.99	-3693.76	-24.15	-7.28	-3976.90	232.09	665.46	-4225.05	139.44	529.40	-3422.50	89.92	1231.04	0.00	0.00	0.00	-1777.71	-76.73	1541.56	-3359.29	216.94	1596.71	-3295.62	-73.77	1627.95	-3974.87	162.51	1614.32	595.26	-17.45	78.28	1194.03	8.58	79.25	569.65
3.19000	-3249.65	131.89	0.73	-3240.76	150.48	2.74	-3091.64	435.10	14.42	-3509.81	366.90	72.28	-3686.30	-65.20	-2.82	-3689.88	-24.95	-5.71	-3981.34	231.18	671.92	-4228.83	138.40	534.16	-3425.91	90.32	1232.95	0.00	0.00	0.00	-1777.71	-76.73	1541.56	-3388.85	220.91	1596.91	-3294.23	-76.27	1628.12	-3974.88	162.32	1614.19	595.79	-17.60	78.73	1193.27	8.44	79.35	568.49
3.20000	-3232.30	129.95	3.41	-3240.76	150.48	2.74	-3087.39	438.25	13.28	-3508.99	369.19	71.67	-3657.51	-65.72	2.89	-3686.16	-24.97	-5.13	-3985.78	230.26	678.38	-4232.58	137.35	538.93	-3460.25	91.57	1233.14	0.00	0.00	0.00	-1777.71	-76.73	1541.56	-3381.75	222.48	1597.75	-3292.82	-78.77	1628.28	-3974.81	162.12	1614.05	596.29	-17.58	78.86	1193.83	9.18	79.66	568.64
3.21000	-3227.19	132.17	3.45	-3240.76	150.48	2.74	-3083.18	441.36	12.11	-3508.12	371.44	71.04	-3682.05	-69.70	-1.07	-3685.78	-25.40	-4.25	-3990.20	229.34	684.85	-4236.30	136.31	543.70	-3462.67	93.10	1234.88	0.00	0.00	0.00	-1777.71	-76.73	1541.56	-3385.70	226.41	1598.50	-3291.41	-81.27	1628.44	-3974.66	161.91	1613.91	595.75	-17.48	78.45	1193.90	8.88	79.43	567.84
3.22000	-3186.72	131.17	9.57	-3240.76	150.48	2.74	-3079.02	444.43	10.90	-3507.20	373.65	70.39	-3752.88	-71.14	-13.74	-3679.11	-26.85	-2.87	-3994.61	228.41	691.32	-4239.98	135.26	548.48	-3421.57	96.38	1236.60	0.00	0.00	0.00	-1777.71	-76.73	1541.56	-3386.93	223.02	1600.09	-3289.99	-83.77	1628.61	-3974.42	161.68	1613.77	594.88	-17.71	78.13	1194.12	8.47	79.41	568.98
3.23000	-3250.63	130.91	-0.76	-3240.76	150.48	2.74	-3074.89	447.46	9.66	-3506.23	375.84	69.74	-3746.17	-69.83	-12.96	-3665.43	-28.13	-2.31	-3999.00	227.47	697.80	-4243.62	134.21	553.27	-3430.95	98.58	1236.96	0.00	0.00	0.00	-1777.71	-76.73	1541.56	-3386.28	231.36	1600.38	-3288.56	-86.27	1628.77	-3974.10	161.44	1613.62	594.94	-17.45	78.29	1193.56	8.18	79.21	568.58
3.24000	-3231.70	134.19	0.05	-3240.76	150.48	2.74	-3070.81	450.46	8.38	-3505.21	377.99	69.07	-3695.55	-69.86	-5.60	-3678.10	-28.41	-5.41	-4003.39	226.53	704.29	-4247.23	133.16	558.06	-3412.32	102.40	1238.10	0.00	0.00	0.00	-1777.71	-76.73	1541.56	-3346.94	229.04	1598.13	-3287.12	-88.77	1628.94	-3973.70	161.19	1613.47	595.42	-17.80	78.49	1193.26	8.33	79.19	568.32
3.25000	-3222.25	134.58	1.79	-3240.76	150.48	2.74	-3066.77	453.42	7.07	-3504.14	380.11	68.39	-3693.52	-71.29	-6.81	-3650.74	-27.94	-1.57	-4007.76	225.58	710.78	-4250.81	132.11	562.86	-3419.27	103.24	1238.56	0.00	0.00	0.00	-1777.71	-76.73	1541.56	-3340.45	229.62	1598.40	-3285.67	-91.27	1629.10	-3973.22	160.92	1613.32	594.81	-18.18	78.27	1193.17	8.17	79.17	569.80
3.26000	-3204.54	133.31	5.45	-3240.76	150.48	2.74	-3062.77	456.35	5.73	-3503.02	382.20	67.69	-3680.64	-69.02	-5.99	-3664.25	-28.50	-2.74	-4012.12	224.63	717.27	-4254.34	131.05	567.66	-3411.65	106.77	1239.33	0.00	0.00	0.00	-1777.71	-76.73	1541.56	-3356.39	231.21	1598.72	-3284.21	-93.76	1629.27	-3972.66	160.65	1613.16	595.25	-18.14	78.52	1193.07	7.96	79.15	569.14
3.27000	-3251.86	132.36	-2.38	-3240.76	150.48	2.74	-3058.81	459.23	4.35	-3501.85	384.26	66.98	-3682.68	-67.07	-10.41	-3681.42	-30.09	-5.20	-4016.47	223.67	723.77	-4257.85	130.00	572.47	-3398.22	108.19	1239.97	0.00	0.00	0.00	-1777.71	-76.73	1541.56	-3334.21	233.17	1597.88	-3282.75	-96.26	1629.44	-3972.01	160.36	1613.01	595.48	-18.25	78.49	1192.26	8.29	79.13	567.78
3.28000	-3218.25	131.14	2.98	-3240.76	150.48	2.74	-3054.90	462.09	2.94	-3500.63	386.29	66.26	-3690.15	-68.33	-13.56	-3657.69	-29.24	0.25	-4020.80	222.70	730.28	-4261.31	128.94	577.28	-3368.68	109.16	1242.16	0.00	0.00	0.00	-1777.71	-76.73	1541.56	-3304.70	233.62	1598.37	-3281.28	-98.75	1629.61	-3971.29	160.06	1612.85	595.82	-17.81	78.63	1192.91	8.24	79.18	568.15
3.29000	-3202.12	133.53	5.38	-3240.76	150.48	2.74	-3051.02	464.90	1.50	-3499.36	388.29	65.52	-3680.06	-67.15	-12.04	-3616.67	-27.73	9.16	-4025.12	221.73	736.79	-4264.74	127.88	582.10	-3395.07	112.36	1241.68	0.00	0.00	0.00	-1777.71	-76.73	1541.56	-3327.68	233.42	1599.56	-3279.79	-101.24	1629.77	-3970.49	159.74	1612.68	594.81	-18.01	78.39	1193.02	8.59	79.07	569.09
3.30000	-3227.06	130.84	-0.22	-3240.76	150.48	2.74	-3047.18	467.68	0.03	-3498.05	390.25	64.78	-3617.53	-63.31	-3.51	-3629.27	-28.13	9.68	-4029.42	220.76	743.30	-4268.13	126.81	586.92	-3372.33	114.02	1241.82	0.00	0.00	0.00	-1777.71	-76.73	1541.56	-3300.26	234.38	1598.03	-3278.30	-103.73	1629.94	-3969.60	159.42	1612.52	594.64	-18.05	78.15	1193.18	8.12	79.10	568.94
3.31000	-3202.43	133.77	5.33	-3240.76	150.48	2.74	-3043.38	470.42	-1.48	-3496.68	392.19	64.02	-3635.51	-60.99	-5.07	-3641.99	-25.10	8.41	-4033.71	219.77	749.81	-4271.49	125.75	591.74	-3368.84	116.38	1242.07	0.00	0.00	0.00	-1777.71	-76.73	1541.56	-3293.80	237.97	1597.50	-3276.80	-106.22	1630.11	-3968.64	159.08	1612.35	594.91	-17.77	78.43	1193.10	8.78	79.13	568.10
3.32000	-3250.70	133.22	-4.18	-3240.76	150.48	2.74	-3039.62	473.12	-3.02	-3495.27	394.09	63.24	-3638.62	-57.21	-8.17	-3599.97	-21.94	13.01	-4037.98	218.78	756.33	-4274.81	124.68	596.57	-3380.24	117.26	1242.34	0.00	0.00	0.00	-1777.71	-76.73	1541.56	-3325.80	239.01	1598.87	-3275.29	-108.71	1630.28	-3967.60	158.74	1612.18	595.07	-17.63	78.49	1193.33	8.51	79.18	568.41
3.33000	-3253.42	131.54	-3.10	-3240.76	150.48	2.74	-3035.90	475.79	-4.58	-3493.80	395.97	62.46	-3598.86	-56.29	-2.08	-3580.66	-20.91	14.69	-4042.23	217.79	762.85	-4278.09	123.62	601.41	-3374.38	119.00	1242.91	0.00	0.00	0.00	-1777.71	-76.73	1541.56	-3288.99	237.26	1596.95	-3273.76	-111.19	1630.45	-3966.48	158.38	1612.00	595.44	-17.87	78.43	1193.44	8.17	79.28	567.93
3.34000	-3232.47	131.43	-1.43	-3240.76	150.48	2.74	-3032.21	478.43	-6.18	-3492.29	397.81	61.66	-3597.49	-52.32	-3.69	-3535.47	-16.83	19.84	-4046.47	216.79	769.37	-4281.33	122.55	606.24	-3362.75	120.02	1243.93	0.00	0.00	0.00	-1777.71	-76.73	1541.56	-3289.63	235.92	1596.03	-3272.23	-113.67	1630.62	-3965.28	158.01	1611.83	594.92	-17.07	78.38	1193.91	8.48	79.24	568.29
3.35000	-3232.75	134.13	0.27	-3240.76	150.48	2.74	-3028.57	481.02	-7.81	-3490.73	399.62	60.85	-3586.17	-51.11	-3.18	-3534.98	-16.15	17.08	-4050.69	215.78	775.89	-4284.53	121.48	611.08	-3368.99	119.85	1244.58	0.00	0.00	0.00	-1777.71	-76.73	1541.56	-3289.11	235.20	1594.57	-3270.69	-116.15	1630.79	-3964.00	157.62	1611.65	595.34	-17.65	78.34	1193.85	8.37	79.14	568.03
3.36000	-3213.98	132.81	2.24	-3240.76	150.48	2.74	-3024.96	483.59	-9.47	-3489.13	401.41	60.03	-3543.29	-47.37	1.96	-3518.84	-14.54	17.37	-4054.90	214.77	782.42	-4287.70	120.41	615.92	-3329.75	122.38	1244.98	0.00	0.00	0.00	-1777.71	-76.73	1541.56	-3281.65	236.50	1594.25	-3269.14	-118.63	1630.97	-3962.65	157.23	1611.47	595.99	-17.47	78.58	1193.41	8.51	79.02	568.35
3.37000	-3205.10	134.21	4.00	-3240.76	150.48	2.74	-3021.39	486.11	-11.16	-3487.47	403.16	59.20	-3553.43	-45.78	-1.53	-3515.69	-14.71	17.11	-4059.08	213.75	788.94	-4290.83	119.34	620.76	-3339.92	122.91	1245.79	0.00	0.00	0.00	-1777.71	-76.73	1541.56	-3280.17	233.58	1593.39	-3267.57	-121.10	1631.14	-3961.21	156.83	1611.28	595.48	-17.56	78.71	1193.40	7.92	78.80	568.85
3.38000	-3263.81	134.20	-5.27	-3240.76	150.48	2.74	-3017.85	488.61	-12.88	-3485.77	404.88	58.35	-3533.73	-45.34	0.42	-3503.79	-14.56	16.55	-4063.25	212.73	795.46	-4293.92	118.26	625.61	-3329.76	124.64	1245.89	0.00	0.00	0.00	-1777.71	-76.73	1541.56	-3250.54	232.66	1591.38	-3266.00	-123.57	1631.31	-3959.70	156.41	1611.10	595.21	-17.79	78.31	1192.85	7.70	78.75	569.17
3.39000	-3220.28	135.25	1.24	-3240.76	150.48	2.74	-3014.36	491.06	-14.63	-3484.02	406.57	57.50	-3496.88	-42.80	4.06	-3470.59	-13.45	19.78	-4067.40	211.70	801.99	-4296.97	117.19	630.45	-3319.93	125.79	1245.22	0.00	0.00	0.00	-1777.71	-76.73	1541.56	-3233.51	232.27	1590.67	-3264.42	-126.04	1631.48	-3958.12	155.99	1610.91	595.53	-18.27	78.44	1193.61	7.68	79.07	569.29
3.40000	-3224.56	133.43	1.03	-3240.76	150.48	2.74	-3010.90	493.48	-16.41	-3482.23	408.24	56.63	-3505.45	-43.36	0.79	-3443.64	-14.45	22.98	-4071.53	210.67	808.51	-4299.98	116.11	635.30	-3338.30	127.02	1245.20	0.00	0.00	0.00	-1777.71	-76.73	1541.56	-3232.93	234.75	1587.83	-3262.82	-128.50	1631.66	-3956.46	155.55	1610.72	595.26	-17.87	78.44	1192.58	8.15	78.88	568.52
3.41000	-3226.41	132.01	1.31	-3240.76	150.48	2.74	-3007.47	495.87	-18.22	-3480.39	409.87	55.75	-3485.33	-44.21	2.29	-3405.57	-13.04	26.49	-4075.64	209.63	815.03	-4302.96	115.03	640.15	-3324.87	127.74	1245.64	0.00	0.00	0.00	-1777.71	-76.73	1541.56	-3194.66	233.64	1586.84	-3261.21	-130.96	1631.83	-3954.72	155.11	1610.53	594.77	-17.84	78.30	1192.90	8.51	78.95	569.17
3.42000	-3223.30	133.99	0.49	-3240.76	150.48	2.74	-3004.08	498.22	-20.05	-3478.50	411.48	54.86	-3448.81	-42.87	6.38	-3397.62	-13.93	24.76	-4079.73	208.59	821.55	-4305.89	113.95	645.00	-3317.35	128.73	1245.40	0.00	0.00	0.00	-1777.71	-76.73	1541.56	-3220.16	233.70	1586.34	-3259.59	-133.42	1632.00	-3952.90	154.65	1610.33	595.29	-17.34	78.40	1192.75	8.28	78.90	569.52
3.43000	-3206.88	133.97	3.59	-3240.76	150.48	2.74	-3000.73	500.54	-21.92	-3476.56	413.05	53.96	-3427.04	-42.61	8.22	-3375.37	-15.24	26.43	-4083.80	207.54	828.07	-4308.78	112.87	649.84	-3299.96	129.87	1244.67	0.00	0.00	0.00	-1777.71	-76.73	1541.56	-3238.44	232.24	1585.46	-3257.96	-135.87	1632.18	-3951.01	154.18	1610.13	596.38	-17.32	78.78	1192.53	9.02	79.07	568.87
3.44000	-3219.77	135.25	3.04	-3240.76	150.48	2.74	-2997.41	502.83	-23.81	-3474.58	414.60	53.05	-3394.62	-44.40	11.66	-3382.35	-16.60	22.41	-4087.85	206.49	834.59	-4311.64	111.79	654.69	-3317.50	130.50	1245.13	0.00	0.00	0.00	-1777.71	-76.73	1541.56	-3217.66	232.33	1583.07	-3256.32	-138.32	1632.35	-3949.05	153.71	1609.94	595.19	-17.52	78.68	1193.49	8.39	79.40	569.45
3.45000	-3211.64	132.90	3.44	-3240.76	150.48	2.74	-2994.13	505.07	-25.73	-3472.56	416.12	52.12	-3392.80	-45.21	10.30	-3368.84	-17.58	20.85	-4091.88	205.43	841.10	-4314.45	110.71	659.54	-3320.27	130.96	1245.15	0.00	0.00	0.00	-1777.71	-76.73	1541.56	-3219.02	231.21	1581.76	-3254.67	-140.76	1632.52	-3947.01	153.22	1609.73	595.51	-17.31	78.47	1192.72	8.31	78.95	568.71
3.46000	-3222.31	131.66	2.34	-3240.76	150.48	2.74	-2990.88	507.29	-27.67	-3470.48	417.61	51.19	-3352.61	-46.12	13.82	-3327.95	-18.38	25.07	-4095.89	204.37	847.62	-4317.22	109.63	664.39	-3301.31	130.15	1243.34	0.00	0.00	0.00	-1777.71	-76.73	1541.56	-3216.90	230.65	1580.79	-3253.00	-143.20	1632.70	-3944.89	152.73	1609.53	596.15	-17.91	78.48	1193.59	8.47	79.34	569.13
3.47000	-3219.28	133.11	3.04	-3240.76	150.48	2.74	-2987.67	509.47	-29.65	-3468.37	419.07	50.25	-3327.54	-43.76	17.17	-3322.08	-20.99	23.43	-4099.88	203.30	854.12	-4319.96	108.54	669.24	-3304.45	131.44	1243.45	0.00	0.00	0.00	-1777.71	-76.73	1541.56	-3187.22	227.96	1578.11	-3251.32	-145.63	1632.87	-3942.71	152.22	1609.32	595.05	-18.02	78.46	1193.29	8.19	78.97	569.42
3.48000	-3202.74	133.97	5.20	-3240.76	150.48	2.74	-2984.49	511.62	-31.65	-3466.20	420.50	49.29	-3348.78	-49.25	11.80	-3282.51	-21.95	26.48	-4103.84	202.23	860.63	-4322.65	107.46	674.09	-3277.40	131.49	1243.20	0.00	0.00	0.00	-1777.71	-76.73	1541.56	-3188.80	227.12	1577.20	-3249.63	-148.06	1633.05	-3940.44	151.71	1609.12	596.08	-17.69	78.60	1193.47	7.71	78.87	569.34
3.49000	-3194.61	133.55	6.94	-3240.76	150.48	2.74	-2981.34	513.73	-33.67	-3464.00	421.91	48.33	-3323.69	-46.32	15.25	-3265.14	-23.62	25.62	-4107.78	201.15	867.13	-4325.30	106.37	678.93	-3301.99	132.01	1243.27	0.00	0.00	0.00	-1777.71	-76.73	1541.56	-3187.86	228.17	1575.81	-3247.93	-150.49	1633.23	-3938.11	151.18	1608.91	595.15	-18.18	78.09	1192.36	8.40	79.02	569.20
3.50000	-3209.12	133.74	5.07	-3240.76	150.48	2.74	-2978.23	515.81	-35.72	-3461.74	423.28	47.36	-3299.88	-47.76	15.82	-3260.09	-23.92	23.79	-4111.70	200.07	873.62	-4327.91	105.29	683.78	-3267.78	131.60	1242.37	0.00	0.00	0.00	-1777.71	-76.73	1541.56	-3183.92	226.17	1572.46	-3246.22	-152.91	1633.40	-3935.70	150.65	1608.69	595.75	-17.74	78.38	1193.45	8.71	79.50	568.61
3.51000	-3237.56	134.54	0.44	-3240.76	150.48	2.74	-2975.15	517.86	-37.80	-3459.45	424.63	46.37	-3233.00	-43.88	26.44	-3228.51	-24.84	25.88	-4115.59	198.98	880.12	-4330.48	104.20	688.62	-3289.34	132.46	1242.99	0.00	0.00	0.00	-1777.71	-76.73	1541.56	-3207.22	225.23	1570.96	-3244.49	-155.33	1633.58	-3933.22	150.11	1608.48	596.20	-18.13	78.47	1193.25	8.22	79.15	568.86
3.52000	-3235.91	131.98	2.01	-3240.76	150.48	2.74	-2972.10	519.88	-39.90	-3457.11	425.95	45.38	-3228.13	-43.02	26.08	-3248.50	-25.33	19.56	-4119.46	197.89	886.60	-4333.00	103.11	693.46	-3280.19	132.64	1242.03	0.00	0.00	0.00	-1777.71	-76.73	1541.56	-3143.39	224.63	1567.07	-3242.75	-157.74	1633.75	-3930.66	149.56	1608.27	595.36	-18.22	78.35	1193.20	8.11	79.18	569.12
3.53000	-3177.02	135.69	12.43	-3240.76	150.48	2.74	-2969.09	521.86	-42.03	-3454.72	427.24	44.38	-3203.21	-42.54	28.47	-3209.03	-24.94	24.18	-4123.31	196.80	893.08	-4335.49	102.02	698.30	-3276.08	133.02	1241.93	0.00	0.00	0.00	-1777.71	-76.73	1541.56	-3162.38	221.94	1564.19	-3240.99	-160.14	1633.93	-3928.04	149.00	1608.05	595.27	-17.74	78.36	1193.04	8.77	79.34	568.85
3.54000	-3202.97	133.13	7.90	-3240.76	150.48	2.74	-2966.10	523.80	-44.19	-3452.29	428.51	43.36	-3179.13	-41.98	30.68	-3192.89	-24.69	24.49	-4127.13	195.70	899.56	-4337.93	100.94	703.13	-3246.97	133.05	1242.35	0.00	0.00	0.00	-1777.71	-76.73	1541.56	-3149.70	221.38	1560.62	-3239.23	-162.54	1634.11	-3925.34	148.43	1607.83	595.12	-17.37	78.41	1193.08	8.60	79.28	568.03
3.55000	-3201.45	132.98	8.72	-3240.76	150.48	2.74	-2963.15	525.72	-46.36	-3449.82	429.75	42.34	-3155.88	-41.35	32.71	-3185.03	-24.38	23.96	-4130.92	194.60	906.03	-4340.33	99.85	707.96	-3255.70	132.72	1242.58	0.00	0.00	0.00	-1777.71	-76.73	1541.56	-3159.65	220.35	1558.20	-3237.44	-164.93	1634.28	-3922.57	147.86	1607.61	595.80	-17.49	78.46	1192.63	8.17	78.95	569.00
3.56000	-3226.18	131.58	4.20	-3240.76	150.48	2.74	-2960.23	527.60	-48.56	-3447.30	430.96	41.31	-3133.45	-40.65	34.58	-3129.77	-21.95	30.82	-4134.69	193.49	912.49	-4342.69	98.76	712.79	-3260.74	133.28	1241.06	0.00	0.00	0.00	-1777.71	-76.73	1541.56	-3181.99	219.76	1557.21	-3235.65	-167.32	1634.46	-3919.73	147.28	1607.38	595.97	-17.71	78.46	1193.95	7.80	79.01	568.92
3.57000	-3222.73	133.00	5.22	-3240.76	150.48	2.74	-2957.35	529.45	-50.79	-3444.74	432.14	40.27	-3111.82	-39.88	36.28	-3132.78	-22.88	25.64	-4138.44	192.38	918.94	-4345.00	97.67	717.61	-3266.79	134.72	1240.24	0.00	0.00	0.00	-1777.71	-76.73	1541.56	-3147.74	219.19	1554.53	-3233.84	-169.70	1634.64	-3916.82	146.68	1607.16	594.89	-18.09	78.24	1193.14	8.01	78.94	569.12
3.58000	-3232.43	131.18	2.81	-3240.76	150.48	2.74	-2954.49	531.27	-53.04	-3442.14	433.30	39.22	-3090.97	-39.05	37.82	-3108.04	-21.52	29.00	-4142.16	191.26	925.39	-4347.27	96.58	722.44	-3256.98	133.50	1240.34	0.00	0.00	0.00	-1777.71	-76.73	1541.56	-3116.14	216.97	1550.38	-3232.02	-172.08	1634.81	-3913.84	146.08	1606.93	595.82	-17.69	78.53	1193.05	8.45	78.91	568.54
3.59000	-3247.26	132.05	-1.18	-3240.76	150.48	2.74	-2951.66	533.06	-55.31	-3439.49	434.43	38.16	-3070.89	-38.16	39.20	-3039.50	-20.30	37.77	-4145.85	190.14	931.83	-4349.50	95.49	727.25	-3228.79	133.84	1240.33	0.00	0.00	0.00	-1777.71	-76.73	1541.56	-3096.76	216.95	1547.61	-3230.18	-174.45	1634.99	-3910.79	145.48	1606.70	595.20	-18.01	78.36	1193.74	8.72	79.19	568.62
3.60000	-3201.27	134.53	5.99	-3240.76	150.48	2.74	-2948.86	534.81	-57.61	-3436.80	435.53	37.09	-3051.57	-37.22	40.43	-3022.44	-17.44	38.21	-4149.51	189.02	938.26	-4351.68	94.39	732.06	-3248.35	134.35	1238.91	0.00	0.00	0.00	-1777.71	-76.73	1541.56	-3108.90	216.18	1545.12	-3228.33	-176.81	1635.17	-3907.66	144.86	1606.47	595.85	-17.33	78.58	1193.61	8.80	79.35	568.63
3.61000	-3181.84	134.63	8.35	-3240.76	150.48	2.74	-2946.10	536.53	-59.92	-3434.07	436.61	36.02	-3033.00	-36.22	41.52	-3022.50	-17.24	38.08	-4153.15	187.89	944.68	-4353.83	93.30	736.87	-3246.13	132.81	1238.88	0.00	0.00	0.00	-1777.71	-76.73	1541.56	-3106.99	213.48	1541.64	-3226.47	-179.16	1635.34	-3904.47	144.24	1606.24	595.53	-17.75	78.41	1193.41	8.15	79.32	568.50
3.62000	-3203.67	135.08	4.43	-3240.76	150.48	2.74	-2943.36	538.22	-62.26	-3431.30	437.66	34.93	-3015.15	-35.16	42.46	-2981.55	-18.27	43.60	-4156.75	186.76	951.09	-4355.92	92.21	741.67	-3239.18	130.80	1238.54	0.00	0.00	0.00	-1777.71	-76.73	1541.56	-3107.18	214.81	1540.01	-3224.59	-181.51	1635.52	-3901.21	143.61	1606.01	594.26	-17.78	78.24	1194.12	8.35	79.23	569.69
3.63000	-3201.99	137.47	4.07	-3240.76	150.48	2.74	-2940.65	539.88	-64.63	-3428.48	438.68	33.84	-2998.02	-34.07	43.27	-2987.78	-19.32	41.68	-4160.33	185.63	957.50	-4357.97	91.12	746.47	-3231.64	131.14	1237.56	0.00	0.00	0.00	-1777.71	-76.73	1541.56	-3130.59	212.68	1538.86	-3222.69	-183.85	1635.70	-3897.88	142.97	1605.78	593.85	-17.95	78.14	1194.14	8.48	79.34	569.72
3.64000	-3210.15	137.88	2.64	-3240.76	150.48	2.74	-2937.97	541.51	-67.01	-3425.63	439.68	32.74	-2981.58	-32.93	43.94	-2970.26	-20.15	46.08	-4163.88	184.49	963.89	-4359.98	90.03	751.26	-3226.12	130.89	1237.04	0.00	0.00	0.00	-1777.71	-76.73	1541.56	-3107.33	209.79	1536.58	-3220.78	-186.19	1635.88	-3894.49	142.32	1605.54	594.80	-17.37	78.31	1193.72	8.73	79.18	569.43
3.65000	-3214.41	137.48	1.67	-3240.76	150.48	2.74	-2935.32	543.11	-69.41	-3422.73	440.65	31.63	-2965.83	-31.75	44.49	-2945.67	-18.44	52.92	-4167.40	183.35	970.27	-4361.95	88.94	756.04	-3204.91	129.23	1236.81	0.00	0.00	0.00	-1777.71	-76.73	1541.56	-3097.00	209.23	1533.63	-3218.86	-188.52	1636.05	-3891.02	141.67	1605.30	595.02	-17.73	78.36	1193.47	9.06	78.99	568.64
3.66000	-3091.12	138.50	14.62	-3240.76	150.48	2.74	-2932.69	544.67	-71.84	-3419.79	441.59	30.52	-2950.76	-30.53	44.91	-2886.28	-17.33	63.74	-4170.90	182.20	976.65	-4363.87	87.84	760.82	-3224.63	129.51	1235.46	0.00	0.00	0.00	-1777.71	-76.73	1541.56	-3054.91	207.13	1529.41	-3216.92	-190.84	1636.23	-3887.49	141.01	1605.06	595.89	-17.91	78.56	1193.26	8.75	79.42	568.07
3.67000	-3080.00	137.82	16.84	-3240.76	150.48	2.74	-2930.10	546.20	-74.29	-3416.80	442.51	29.39	-2936.33	-29.28	45.22	-2904.63	-18.48	63.22	-4174.36	181.05	983.01	-4365.74	86.75	765.60	-3215.02	129.14	1234.98	0.00	0.00	0.00	-1777.71	-76.73	1541.56	-3063.77	205.58	1527.30	-3214.96	-193.15	1636.41	-3883.89	140.35	1604.82	595.15	-17.92	78.27	1192.83	8.38	78.81	568.14
3.68000	-3161.74	138.07	8.10	-3240.76	150.48	2.74	-2927.53	547.71	-76.76	-3413.78	443.41	28.26	-2922.56	-28.00	45.41	-2881.84	-18.77	68.21	-4177.79	179.90	989.36	-4367.57	85.66	770.36	-3206.09	127.94	1233.84	0.00	0.00	0.00	-1777.71	-76.73	1541.56	-3067.64	203.09	1525.29	-3212.99	-195.45	1636.59	-3880.22	139.67	1604.58	595.22	-18.10	78.28	1194.07	8.77	79.31	568.71
3.69000	-3226.76	140.97	-0.16	-3240.76	150.48	2.74	-2924.99	549.18	-79.24	-3410.72	444.28	27.12	-2909.40	-26.70	45.49	-2833.35	-17.45	77.88	-4181.19	178.75	995.70	-4369.35	84.57	775.12	-3188.74	126.77	1233.99	0.00	0.00	0.00	-1777.71	-76.73	1541.56	-3076.21	202.03	1523.92	-3211.00	-197.75	1636.76	-3876.49	139.00	1604.34	595.21	-17.38	78.38	1193.41	8.76	79.13	568.92
3.70000	-3226.09	140.49	-2.58	-3240.76	150.48	2.74	-2922.48	550.62	-81.75	-3407.61	445.12	25.97	-2896.86	-25.37	45.47	-2850.52	-18.02	78.44	-4184.56	177.59	1002.02	-4371.09	83.48	779.87	-3186.25	127.16	1233.20	0.00	0.00	0.00	-1777.71	-76.73	1541.56	-3062.58	199.50	1521.51	-3209.00	-200.04	1636.94	-3872.68	138.31	1604.09	595.47	-17.81	78.26	1192.56	8.46	79.00	569.16
3.71000	-3195.79	143.96	3.93	-3240.76	150.48	2.74	-2919.99	552.03	-84.28	-3404.47	445.94	24.82	-2884.92	-24.02	45.35	-2824.94	-14.75	83.08	-4187.89	176.43	1008.34	-4372.78	82.39	784.61	-3185.24	125.95	1232.16	0.00	0.00	0.00	-1777.71	-76.73	1541.56	-3043.22	199.44	1519.76	-3206.98	-202.32	1637.12	-3868.82	137.62	1603.85	595.25	-18.15	78.20	1193.19	8.47	79.16	570.13
3.72000	-3214.28	137.86	-0.20	-3240.76	150.48	2.74	-2917.53	553.41	-86.82	-3401.28	446.74	23.66	-2873.57	-22.65	45.14	-2790.02	-13.19	89.65	-4191.20	175.26	1014.64	-4374.42	81.30	789.35	-3170.06	124.72	1230.95	0.00	0.00	0.00	-1777.71	-76.73	1541.56	-3061.38	195.53	1520.07	-3204.95	-204.59	1637.30	-3864.88	136.92	1603.60	596.06	-17.59	78.65	1194.32	8.39	79.42	569.19
3.73000	-3216.71	134.46	-1.83	-3240.76	150.48	2.74	-2915.10	554.77	-89.39	-3398.06	447.50	22.49	-2862.78	-21.27	44.83	-2842.10	-11.99	80.69	-4194.47	174.09	1020.93	-4376.02	80.21	794.07	-3148.24	123.70	1230.45	0.00	0.00	0.00	-1777.71	-76.73	1541.56	-3085.99	194.96	1517.13	-3202.90	-206.85	1637.47	-3860.89	136.22	1603.35	596.75	-17.69	78.80	1193.56	8.26	79.09	568.82
3.74000	-3393.40	137.29	-36.23	-3240.76	150.48	2.74	-2912.69	556.09	-91.97	-3394.79	448.25	21.32	-2852.55	-19.88	44.44	-2806.63	-8.52	88.24	-4197.71	172.92	1027.20	-4377.57	79.12	798.79	-3164.05	121.38	1230.53	0.00	0.00	0.00	-1777.71	-76.73	1541.56	-3054.95	192.98	1515.51	-3200.83	-209.10	1637.65	-3856.82	135.51	1603.10	595.67	-17.46	78.29	1192.57	8.46	78.76	568.87
3.75000	-3370.40	136.26	-33.11	-3240.76	150.48	2.74	-2910.31	557.38	-94.58	-3391.49	448.97	20.14	-2842.86	-18.49	43.97	-2787.61	-6.23	90.64	-4200.91	171.75	1033.46	-4379.08	78.03	803.50	-3141.09	121.97	1229.58	0.00	0.00	0.00	-1777.71	-76.73	1541.56	-3035.55	192.63	1512.88	-3198.75	-211.35	1637.83	-3852.69	134.80	1602.85	595.20	-17.18	78.33	1193.16	8.34	79.32	568.42
3.76000	-3187.42	139.49	3.72	-3240.76	150.48	2.74	-2907.95	558.64	-97.20	-3388.14	449.66	18.95	-2833.70	-17.09	43.42	-2783.79	-5.11	91.91	-4204.08	170.57	1039.71	-4380.54	76.94	808.20	-3142.46	119.44	1228.74	0.00	0.00	0.00	-1777.71	-76.73	1541.56	-3031.93	190.23	1512.44	-3196.64	-213.59	1638.00	-3848.50	134.08	1602.60	594.52	-17.34	78.30	1192.51	8.04	78.86	568.04
3.77000	-3200.83	138.26	1.42	-3240.76	150.48	2.74	-2905.62	559.87	-99.83	-3384.76	450.34	17.75	-2825.05	-15.69	42.80	-2783.71	-0.20	91.12	-4207.22	169.39	1045.94	-4381.95	75.85	812.89	-3146.17	118.42	1227.45	0.00	0.00	0.00	-1777.71	-76.73	1541.56	-3024.43	186.92	1511.66	-3194.53	-215.81	1638.18	-3844.24	133.35	1602.35	596.29	-16.76	78.75	1192.95	7.72	78.88	568.43
3.78000	-3212.99	136.83	-0.49	-3240.76	150.48	2.74	-2903.31	561.07	-102.49	-3381.34	450.98	16.55	-2816.90	-14.30	42.11	-2786.83	-2.71	88.00	-4210.32	168.21	1052.15	-4383.31	74.76	817.57	-3129.87	116.33	1226.58	0.00	0.00	0.00	-1777.71	-76.73	1541.56	-3037.61	185.03	1511.08	-3192.39	-218.03	1638.36	-3839.92	132.62	1602.09	595.33	-17.56	78.42	1193.53	8.27	79.06	568.58
3.79000	-3219.15	136.56	-3.14	-3240.76	150.48	2.74	-2901.03	562.25	-105.16	-3377.88	451.61	15.34	-2809.23	-12.91	41.36	-2764.73	1.10	89.41	-4213.39	167.02	1058.35	-4384.62	73.67	822.25	-3128.87	114.17	1226.43	0.00	0.00	0.00	-1777.71	-76.73	1541.56	-3035.14	182.07	1510.96	-3190.24	-220.24	1638.53	-3835.54	131.88	1601.84	595.55	-17.45	78.25	1193.88	8.69	79.19	569.05
3.80000	-3206.34	138.77	-0.77	-3240.76	150.48	2.74	-2898.77	563.39	-107.85	-3374.38	452.21	14.13	-2802.03	-11.54	40.55	-2742.30	7.53	88.44	-4216.42	165.84	1064.54	-4385.89	72.58	826.91	-3110.41	113.12	1225.73	0.00	0.00	0.00	-1777.71	-76.73	1541.56	-3027.97	180.93	1509.63	-3188.07	-222.44	1638.71	-3831.09	131.14	1601.58	596.11	-17.60	78.32	1193.30	8.69	79.39	569.03
3.81000	-3222.45	137.74	-5.10	-3240.76	150.48	2.74	-2896.53	564.51	-110.56	-3370.84	452.78	12.91	-2795.28	-10.17	39.69	-2727.50	11.20	86.98	-4219.42	164.65	1070.70	-4387.11	71.50	831.56	-3115.59	111.38	1226.15	0.00	0.00	0.00	-1777.71	-76.73	1541.56	-3006.62	177.44	1507.83	-3185.88	-224.62	1638.89	-3826.58	130.40	1601.33	595.96	-18.00	78.62	1193.51	8.87	79.53	569.41
3.82000	-3208.87	139.21	-1.41	-3240.76	150.48	2.74	-2894.32	565.59	-113.28	-3367.26	453.33	11.69	-2788.98	-8.83	38.78	-2714.50	14.14	84.18	-4222.38	163.46	1076.85	-4388.28	70.41	836.20	-3126.00	109.84	1224.36	0.00	0.00	0.00	-1777.71	-76.73	1541.56	-2977.24	174.71	1506.15	-3183.67	-226.80	1639.06	-3822.01	129.65	1601.07	595.92	-17.84	78.52	1194.12	8.89	79.68	570.20
3.83000	-3227.90	137.05	-5.57	-3240.76	150.48	2.74	-2892.12	566.65	-116.02	-3363.65	453.86	10.46	-2783.10	-7.50	37.83	-2703.63	16.43	80.23	-4225.30	162.26	1082.99	-4389.40	69.33	840.82	-3105.19	107.16	1225.10	0.00	0.00	0.00	-1777.71	-76.73	1541.56	-2936.90	173.08	1506.86	-3181.45	-228.97	1639.24	-3817.38	128.89	1600.81	595.38	-18.00	78.50	1193.77	8.31	79.57	569.05
3.84000	-3214.34	139.62	-4.90	-3240.76	150.48	2.74	-2889.96	567.68	-118.77	-3360.00	454.37	9.22	-2777.63	-6.20	36.84	-2695.18	18.15	75.35	-4228.18	161.06	1089.10	-4390.47	68.24	845.44	-3081.49	103.44	1224.40	0.00	0.00	0.00	-1777.71	-76.73	1541.56	-2960.20	168.82	1505.84	-3179.21	-231.13	1639.41	-3812.68	128.13	1600.55	593.93	-17.85	78.15	1193.33	8.69	79.31	568.91
3.85000	-3207.77	136.97	-2.92	-3240.76	150.48	2.74	-2887.81	568.68	-121.54	-3356.31	454.85	7.98	-2772.56	-4.93	35.81	-2689.48	19.38	69.72	-4231.03	159.86	1095.20	-4391.50	67.16	850.05	-3074.39	105.17	1224.54	0.00	0.00	0.00	-1777.71	-76.73	1541.56	-2977.07	166.49	1506.26	-3176.95	-233.28	1639.59	-3807.92	127.37	1600.29	595.55	-17.55	78.45	1193.03	8.10	78.94	569.65
3.86000	-3195.17	137.33	-1.77	-3240.76	150.48	2.74	-2885.69	569.65	-124.32	-3352.58	455.31	6.73	-2767.87	-3.68	34.76	-2686.82	20.19	63.56	-4233.84	158.66	1101.28	-4392.47	66.08	854.64	-3080.64	101.56	1223.73	0.00	0.00	0.00	-1777.71	-76.73	1541.56	-2946.35	164.02	1506.08	-3174.67	-235.41	1639.77	-3803.10	126.60	1600.03	594.99	-17.56	78.20	1192.91	8.42	78.96	568.85
3.87000	-3216.05	137.44	-5.33	-3240.76	150.48	2.74	-2883.58	570.60	-127.12	-3348.82	455.75	5.48	-2763.55	-2.47	33.68	-2687.51	20.66	57.06	-4236.61	157.46	1107.34	-4393.40	65.00	859.22	-3062.20	98.94	1222.18	0.00	0.00	0.00	-1777.71	-76.73	1541.56	-2938.11	162.35	1505.65	-3172.37	-237.54	1639.94	-3798.22	125.83	1599.77	595.65	-17.34	78.44	1193.29	8.47	79.04	568.67
3.88000	-3188.39	137.41	-0.95	-3240.76	150.48	2.74	-2881.50	571.52	-129.93	-3345.02	456.16	4.23	-2759.59	-1.30	32.58	-2691.87	20.87	50.43	-4239.35	156.25	1113.38	-4394.27	63.92	863.79	-3071.11	97.75	1222.71	0.00	0.00	0.00	-1777.71	-76.73	1541.56	-2966.63	161.36	1507.27	-3170.06	-239.66	1640.11	-3793.28	125.06	1599.51	596.75	-17.44	78.95	1192.97	8.18	78.84	567.46
3.89000	-3192.03	137.50	-2.61	-3240.76	150.48	2.74	-2879.44	572.40	-132.76	-3341.18	456.55	2.96	-2755.96	-0.17	31.46	-2700.20	20.89	43.87	-4242.04	155.04	1119.41	-4395.10	62.84	868.34	-3042.66	94.23	1224.26	0.00	0.00	0.00	-1777.71	-76.73	1541.56	-2952.69	155.88	1505.00	-3167.72	-241.76	1640.29	-3788.28	124.28	1599.24	596.07	-17.61	78.80	1193.27	8.21	78.82	568.11
3.90000	-3198.22	136.95	-3.25	-3240.76	150.48	2.74	-2877.41	573.27	-135.60	-3337.30	456.92	1.70	-2752.66	0.92	30.34	-2712.82	20.82	37.59	-4244.69	153.83	1125.41	-4395.87	61.76	872.88	-3059.00	90.20	1224.67	0.00	0.00	0.00	-1777.71	-76.73	1541.56	-2940.38	152.81	1506.36	-3165.37	-243.85	1640.46	-3783.22	123.50	1598.98	595.34	-18.16	78.47	1193.14	8.64	79.17	567.44
3.91000	-3202.73	138.53	-4.65	-3240.76	150.48	2.74	-2875.39	574.10	-138.45	-3333.39	457.27	0.43	-2749.67	1.96	29.21	-2733.96	20.49	31.42	-4247.31	152.62	1131.39	-4396.60	60.68	877.41	-3038.14	90.41	1224.81	0.00	0.00	0.00	-1777.71	-76.73	1541.56	-2923.38	149.44	1508.62	-3162.99	-245.93	1640.64	-3778.10	122.71	1598.71	594.51	-17.49	78.27	1193.20	8.48	79.26	568.44
3.92000	-3209.00	136.22	-5.86	-3240.76	150.48	2.74	-2873.39	574.91	-141.32	-3329.45	457.59	-0.85	-2746.98	2.95	28.07	-2743.59	19.10	27.62	-4249.88	151.41	1137.35	-4397.27	59.61	881.93	-3043.91	86.34	1224.72	0.00	0.00	0.00	-1777.71	-76.73	1541.56	-2932.47	147.15	1508.35	-3160.60	-248.00	1640.81	-3772.92	121.92	1598.45	595.97	-17.52	78.61	1193.17	8.51	79.36	569.09
3.93000	-3189.53	137.87	-2.86	-3240.76	150.48	2.74	-2871.41	575.69	-144.20	-3325.46	457.89	-2.13	-2744.56	3.89	26.94	-2727.69	22.42	26.36	-4252.41	150.19	1143.29	-4397.89	58.53	886.43	-3046.05	84.39	1225.58	0.00	0.00	0.00	-1777.71	-76.73	1541.56	-2904.18	143.44	1509.13	-3158.19	-250.06	1640.98	-3767.68	121.13	1598.18	596.11	-17.81	78.67	1193.03	8.54	79.22	569.44
3.94000	-3187.68	137.99	-3.14	-3240.76	150.48	2.74	-2869.45	576.44	-147.09	-3321.45	458.17	-3.41	-2742.42	4.77	25.82	-2726.58	23.83	22.96	-4254.91	148.98	1149.21	-4398.46	57.46	890.91	-3028.15	83.28	1227.89	0.00	0.00	0.00	-1777.71	-76.73	1541.56	-2920.78	138.70	1510.83	-3155.76	-252.11	1641.16	-3762.39	120.33	1597.92	595.64	-17.92	78.19	1192.72	8.31	79.05	569.14
3.95000	-3203.76	138.24	-6.51	-3240.78	150.48	2.74	-2867.51	577.16	-149.99	-3317.39	458.43	-4.70	-2740.53	5.59	24.71	-2736.37	23.65	20.21	-4257.36	147.76	1155.11	-4398.98	56.39	895.39	-3030.22	81.60	1229.65	0.00	0.00	0.00	-1777.71	-76.73	1541.56	-2909.16	136.52	1512.52	-3153.30	-254.14	1641.33	-3757.03	119.54	1597.65	595.64	-18.00	78.47	1192.58	8.43	78.97	568.94
3.96000	-3202.69	139.31	-5.06	-3264.54	151.46	1.84	-2865.59	577.86	-152.91	-3313.31	458.67	-5.99	-2738.87	6.34	23.62	-2743.59	23.14	19.74	-4259.76	146.54	1160.98	-4399.45	55.32	899.84	-3020.25	78.90	1231.90	0.00	0.00	0.00	-1777.71	-76.73	1541.56	-2857.98	134.83	1514.29	-3150.83	-256.16	1641.50	-3751.62	118.73	1597.38	595.84	-17.73	78.32	1193.22	8.31	79.29	568.33
3.97000	-3215.11	137.75	-8.44	-3303.82	152.71	0.32	-2863.68	578.53	-155.84	-3309.18	458.89	-7.29	-2737.44	7.03	22.55	-2734.77	23.57	23.20	-4262.13	145.32	1166.84	-4399.87	54.25	904.28	-3023.33	75.46	1234.44	0.00	0.00	0.00	-1777.71	-76.73	1541.56	-2893.66	130.78	1515.73	-3148.34	-258.17	1641.67	-3746.15	117.93	1597.12	594.41	-18.45	77.95	1193.23	8.34	79.15	569.21
3.98000	-3205.89	138.47	-6.54	-3327.84	152.79	-0.58	-2861.80	579.18	-158.78	-3305.02	459.08	-8.58	-2736.22	7.65	21.50	-2704.63	26.30	31.06	-4264.45	144.10	1172.67	-4400.23	53.18	908.71	-3003.80	73.39	1235.13	0.00	0.00	0.00	-1777.71	-76.73	1541.56	-2898.46	127.54	1518.21	-3145.83	-260.17	1641.84	-3740.62	117.13	1596.85	595.13	-17.75	78.47	1192.98	9.01	79.27	569.16
3.99000	-3205.74	140.27	-7.72	-3338.29	152.06	-0.82	-2859.93	579.80	-161.72	-3300.83	459.26	-9.89	-2735.20	8.19	20.49	-2722.36	23.48	27.27	-4266.73	142.87	1178.47	-4400.55	52.12	913.12	-3002.53	71.83	1237.27	0.00	0.00	0.00	-1777.71	-76.73	1541.56	-2878.94	124.15	1520.71	-3143.29	-262.16	1642.01	-3735.04	116.32	1596.58	595.76	-17.59	78.85	1193.30	9.17	79.46	569.13
4.00000	-3198.07	141.04	-7.39	-3336.90	150.87	-0.35	-2858.08	580.39	-164.68	-3296.60	459.41	-11.19	-2734.36	8.66	19.51	-2723.88	25.56	25.58	-4268.96	141.65	1184.26	-4400.81	51.05	917.51	-3006.78	68.69	1238.35	0.00	0.00	0.00	-1777.71	-76.73	1541.56	-2880.91	122.01	1521.70	-3140.74	-264.13	1642.19	-3729.40	115.51	1596.31	595.74	-17.93	78.65	1193.08	8.65	79.26	569.49
4.01000	-3193.41	139.32	-8.37	-3325.35	149.57	0.87	-2856.25	580.96	-167.66	-3292.34	459.54	-12.50	-2733.68	9.04	18.57	-2708.25	24.23	28.42	-4271.16	140.42	1190.01	-4401.01	49.99	921.89	-3008.20	65.71	1239.18	0.00	0.00	0.00	-1777.71	-76.73	1541.56	-2828.40	119.27	1521.89	-3138.16	-266.09	1642.36	-3723.70	114.69	1596.04	595.59	-17.93	78.35	1194.09	8.28	79.29	569.77
4.02000	-3199.28	140.98	-11.82	-3305.37	148.53	2.89	-2854.44	581.50	-170.64	-3288.04	459.65	-13.81	-2733.16	9.34	17.68	-2709.99	26.72	27.17	-4273.30	139.19	1195.75	-4401.17	48.93	926.25	-2995.41	65.06	1239.98	0.00	0.00	0.00	-1777.71	-76.73	1541.56	-2842.41	116.29	1524.46	-3135.57	-268.03	1642.53	-3717.95	113.88	1595.78	594.71	-17.68	78.11	1192.91	8.79	79.04	569.19
4.03000	-3179.92	142.41	-9.42	-3278.65	148.09	5.74	-2852.64	582.01	-173.63	-3283.72	459.74	-15.13	-2732.77	9.56	16.84	-2692.42	26.05	30.18	-4275.40	137.96	1201.46	-4401.27	47.87	930.60	-2969.88	64.30	1240.86	0.00	0.00	0.00	-1777.71	-76.73	1541.56	-2838.35	112.11	1526.47	-3132.95	-269.96	1642.69	-3712.14	113.06	1595.51	594.55	-17.99	77.88	1193.43	8.35	78.99	569.96
4.04000	-3179.35	141.88	-11.90	-3246.90	148.61	9.47	-2850.86	582.50	-176.63	-3279.35	459.81	-16.45	-2732.51	9.68	16.05	-2699.67	23.27	26.16	-4277.46	136.73	1207.14	-4401.32	46.81	934.92	-2953.44	61.83	1240.96	0.00	0.00	0.00	-1777.71	-76.73	1541.56	-2830.84	112.26	1527.22	-3130.31	-271.88	1642.86	-3706.28	112.25	1595.24	595.55	-18.11	78.10	1192.94	8.26	78.81	569.56
4.05000	-3179.78	142.47	-12.52	-3211.83	150.45	14.12	-2849.09	582.97	-179.64	-3274.96	459.87	-17.77	-2732.35	9.71	15.33	-2753.16	21.40	19.24	-4279.47	135.50	1212.80	-4401.31	45.76	939.23	-2963.74	58.83	1240.72	0.00	0.00	0.00	-1777.71	-76.73	1541.56	-2825.75	108.74	1529.62	-3127.65	-273.79	1643.03	-3700.36	111.43	1594.97	595.91	-17.67	78.58	1193.66	8.29	79.08	569.21
4.06000	-3177.50	145.28	-13.88	-3177.88	152.74	16.26	-2847.34	583.41	-182.65	-3270.53	459.90	-19.09	-2732.29	9.64	14.66	-2732.38	24.02	23.98	-4281.43	134.27	1218.43	-4401.25	44.70	943.52	-2952.66	58.48	1241.88	0.00	0.00	0.00	-1777.71	-76.73	1541.56	-2867.56	103.49	1531.87	-3124.97	-275.68	1643.20	-3694.39	110.61	1594.70	595.81	-17.59	78.45	1193.45	8.43	79.35	568.51
4.07000	-3151.41	149.41	-11.65	-3129.97	153.45	25.55	-2845.60	583.82	-185.68	-3266.06	459.91	-20.42	-2732.32	9.47	14.07	-2779.33	21.72	14.68	-4283.35	133.04	1224.04	-4401.14	43.65	947.80	-2933.00	57.29	1241.81	0.00	0.00	0.00	-1777.71	-76.73	1541.56	-2829.36	105.01	1530.66	-3122.26	-277.56	1643.37	-3688.37	109.78	1594.43	594.67	-17.67	78.19	1193.33	8.46	79.27	568.87
4.08000	-3153.69	151.43	-12.90	-3137.40	156.45	24.98	-2843.88	584.21	-188.71	-3261.57	459.90	-21.74	-2739.26	8.14	10.81	-2713.70	21.74	26.09	-4285.22	131.80	1229.61	-4400.97	42.60	952.05	-2956.48	54.32	1242.01	0.00	0.00	0.00	-1777.71	-76.73	1541.56	-2827.04	104.02	1530.87	-3119.54	-279.42	1643.53	-3682.29	108.96	1594.16	595.46	-17.58	78.44	1193.27	8.41	79.35	569.67
4.09000	-3131.10	154.87	-8.39	-3112.85	160.06	30.72	-2842.18	584.57	-191.76	-3257.04	459.87	-23.07	-2764.96	8.95	4.65	-2697.08	21.48	25.77	-4287.04	130.57	1235.17	-4400.75	41.55	956.29	-2931.19	53.84	1242.83	0.00	0.00	0.00	-1777.71	-76.73	1541.56	-2811.64	103.59	1531.42	-3116.79	-281.27	1643.70	-3676.15	108.14	1593.89	595.14	-17.85	78.30	1193.59	8.33	79.46	568.95
4.10000	-3104.92	157.56	-4.98	-3113.57	159.30	32.99	-2840.49	584.91	-194.81	-3252.48	459.82	-24.41	-2701.46	8.88	17.36	-2707.43	23.17	24.31	-4288.82	129.34	1240.69	-4400.47	40.51	960.51	-2933.57	50.93	1243.03	0.00	0.00	0.00	-1777.71	-76.73	1541.56	-2791.73	101.34	1530.83	-3114.02	-283.10	1643.87	-3669.97	107.31	1593.62	595.01	-17.65	78.35	1193.03	8.56	79.26	569.09
4.11000	-3078.59	161.27	-1.61	-3096.98	163.17	35.50	-2838.81	585.23	-197.86	-3247.89	459.75	-25.74	-2733.21	7.32	11.82	-2732.82	23.66	22.24	-4290.55	128.10	1246.19	-4400.14	39.47	964.70	-2926.11	51.18	1243.78	0.00	0.00	0.00	-1777.71	-76.73	1541.56	-2786.05	99.69	1531.52	-3111.23	-284.92	1644.03	-3663.73	106.49	1593.35	596.47	-17.98	78.93	1192.59	8.04	78.77	569.39
4.12000	-3065.81	163.32	-1.03	-3055.44	164.79	40.14	-2837.15	585.52	-200.93	-3243.26	459.66	-27.08	-2717.21	8.61	14.85	-2727.63	24.55	20.40	-4292.22	126.87	1251.65	-4399.75	38.42	968.88	-2910.07	50.69	1245.55	0.00	0.00	0.00	-1777.71	-76.73	1541.56	-2819.85	100.38	1533.23	-3108.41	-286.73	1644.19	-3657.43	105.66	1593.08	596.43	-17.91	78.79	1193.67	8.53	79.17	569.26
4.13000	-3043.13	165.79	2.00	-3054.15	165.40	39.85	-2835.50	585.78	-204.00	-3238.61	459.56	-28.41	-2721.91	7.86	12.65	-2718.34	22.21	24.01	-4293.85	125.63	1257.09	-4399.31	37.38	973.04	-2909.77	48.98	1245.97	0.00	0.00	0.00	-1777.71	-76.73	1541.56	-2793.14	98.56	1531.73	-3105.57	-288.52	1644.36	-3651.09	104.83	1592.81	595.08	-17.62	78.35	1194.28	8.93	79.47	569.26
4.14000	-3025.85	168.42	3.01	-3025.28	168.11	41.48	-2833.86	586.02	-207.07	-3233.92	459.43	-29.75	-2725.67	7.07	11.85	-2705.99	22.35	26.91	-4295.43	124.39	1262.50	-4398.81	36.35	977.18	-2906.93	47.13	1247.37	0.00	0.00	0.00	-1777.71	-76.73	1541.56	-2783.03	97.27	1531.74	-3102.71	-290.29	1644.52	-3644.69	104.01	1592.54	594.97	-17.24	78.12	1193.58	8.30	79.18	568.25
4.15000	-3010.90	169.23	3.92	-3011.61	165.41	43.02	-2832.23	586.24	-210.16	-3229.20	459.29	-31.09	-2732.40	10.06	11.84	-2723.70	23.35	25.03	-4296.96	123.16	1267.88	-4398.25	35.31	981.30	-2899.54	44.93	1249.23	0.00	0.00	0.00	-1777.71	-76.73	1541.56	-2770.91	96.72	1532.13	-3099.83	-292.05	1644.68	-3638.25	103.18	1592.27	594.96	-17.65	78.27	1193.78	8.82	79.49	569.07
4.16000	-2986.16	170.96	5.06	-2998.09	168.78	43.09	-2830.62	586.44	-213.25	-3224.45	459.12	-32.43	-2749.37	7.82	7.64	-2722.58	24.24	23.11	-4298.44	121.92	1273.23	-4397.64	34.28	985.40	-2898.07	43.15	1249.71	0.00	0.00	0.00	-1777.71	-76.73	1541.56	-2781.66	94.68	1533.26	-3096.92	-293.80	1644.85	-3631.75	102.35	1592.00	595.01	-17.96	78.37	1193.65	8.66	79.38	569.10
4.17000	-2960.85	170.91	7.10	-2960.54	169.91	45.94	-2829.02	586.61	-216.34	-3219.67	458.94	-33.78	-2740.53	8.89	9.24	-2716.68	23.81	27.70	-4299.87	120.68	1278.55	-4396.98	33.25	989.47	-2876.70	40.38	1250.19	0.00	0.00	0.00	-1777.71	-76.73	1541.56	-2771.82	93.66	1533.88	-3093.99	-295.53	1645.01	-3625.20	101.53	1591.74	594.98	-17.78	78.39	1192.49	8.56	78.95	568.47
4.18000	-2928.78	170.86	8.95	-2967.63	169.58	41.55	-2827.44	586.75	-219.44	-3214.86	458.74	-35.12	-2759.36	9.15	6.75	-2785.25	20.69	13.08	-4301.25	119.45	1283.84	-4396.25	32.22	993.53	-2884.52	40.24	1250.81	0.00	0.00	0.00	-1777.71	-76.73	1541.56	-2773.23	92.99	1534.37	-3091.03	-297.24	1645.17	-3618.60	100.70	1591.47	594.71	-17.78	78.40	1192.66	8.71	79.07	567.88
4.19000	-2914.58	170.63	8.67	-2957.10	167.03	41.05	-2825.86	586.88	-222.54	-3210.01	458.52	-36.47	-2744.05	10.12	10.15	-2724.13	26.87	27.15	-4302.57	118.21	1289.10	-4395.47	31.20	997.56	-2871.82	38.46	1250.57	0.00	0.00	0.00	-1777.71	-76.73	1541.56	-2787.72	90.17	1536.59	-3088.06	-298.94	1645.33	-3611.95	99.88	1591.20	594.67	-17.47	78.33	1193.29	8.51	79.45	568.92
4.20000	-2874.07	171.12	12.23	-2908.66	169.64	44.67	-2824.30	586.98	-225.65	-3205.14	458.29	-37.81	-2760.55	9.80	6.75	-2714.43	25.20	24.95	-4303.85	116.97	1294.33	-4394.63	30.17	1001.57	-2859.61	35.72	1250.72	0.00	0.00	0.00	-1777.71	-76.73	1541.56	-2779.54	90.35	1536.18	-3085.05	-300.62	1645.49	-3605.25	99.05	1590.93	595.75	-17.36	78.71	1193.24	8.61	79.45	569.35
4.21000	-2869.88	172.08	9.55	-2911.76	170.43	40.64	-2822.74	587.05	-228.76	-3200.24	458.03	-39.16	-2713.31	8.84	14.81	-2717.33	24.89	27.12	-4305.07	115.73	1299.52	-4393.74	29.15	1005.56	-2861.15	35.85	1251.68	0.00	0.00	0.00	-1777.71	-76.73	1541.56	-2797.19	88.68	1536.87	-3082.03	-302.29	1645.65	-3598.50	98.23	1590.66	595.60	-17.55	78.66	1193.39	8.38	79.28	568.91
4.22000	-2845.21	171.38	10.56	-2886.19	171.30	40.49	-2821.20	587.11	-231.88	-3195.31	457.76	-40.50	-2716.26	10.05	13.81	-2747.94	24.78	21.50	-4306.24	114.50	1304.68	-4392.79	28.14	1009.53	-2877.49	33.72	1251.44	0.00	0.00	0.00	-1777.71	-76.73	1541.56	-2758.73	89.23	1536.82	-3078.98	-303.94	1645.81	-3591.70	97.40	1590.40	594.90	-18.00	78.42	1192.92	8.24	79.19	569.10
4.23000	-2826.80	171.06	10.08	-2875.24	171.84	39.52	-2819.67	587.14	-235.00	-3190.34	457.47	-41.85	-2718.64	9.69	12.62	-2758.49	24.12	20.42	-4307.35	113.26	1309.81	-4391.78	27.12	1013.47	-2845.72	34.63	1251.33	0.00	0.00	0.00	-1777.71	-76.73	1541.56	-2750.21	88.26	1536.60	-3075.90	-305.57	1645.96	-3584.85	96.58	1590.13	595.06	-17.93	78.35	1192.86	8.77	79.21	569.58
4.24000	-2799.09	171.80	11.02	-2854.98	169.16	35.57	-2818.14	587.15	-238.12	-3185.35	457.16	-43.19	-2715.69	11.35	14.00	-2720.02	25.53	26.67	-4308.41	112.02	1314.91	-4390.71	26.11	1017.39	-2842.55	31.52	1251.76	0.00	0.00	0.00	-1777.71	-76.73	1541.56	-2734.13	89.10	1538.17	-3072.80	-307.19	1646.12	-3577.96	95.76	1589.87	596.08	-17.36	78.52	1192.58	9.07	79.28	568.17
4.25000	-2794.75	173.36	6.86	-2827.24	171.60	36.49	-2816.63	587.13	-241.25	-3180.33	456.84	-44.54	-2732.54	10.33	13.48	-2701.01	28.12	32.54	-4309.42	110.79	1319.97	-4389.59	25.10	1021.29	-2837.73	32.89	1250.71	0.00	0.00	0.00	-1777.71	-76.73	1541.56	-2729.84	88.76	1538.08	-3069.68	-308.79	1646.28	-3571.01	94.94	1589.60	595.46	-17.68	78.49	1193.27	8.83	78.95	568.47
4.26000	-2765.73	173.00	8.79	-2777.39	172.72	41.73	-2815.13	587.09	-244.38	-3175.28	456.50	-45.89	-2770.61	10.22	6.61	-2744.84	28.86	25.55	-4310.37	109.55	1325.00	-4388.40	24.09	1025.17	-2851.65	31.14	1251.84	0.00	0.00	0.00	-1777.71	-76.73	1541.56	-2723.52	87.72	1538.81	-3066.53	-310.37	1646.43	-3564.02	94.12	1589.34	594.71	-17.76	78.29	1193.63	8.44	78.99	568.57
4.27000	-2735.94	174.71	11.33	-2775.01	169.88	36.11	-2813.63	587.04	-247.51	-3170.20	456.14	-47.23	-2727.14	11.36	13.84	-2712.38	28.98	30.67	-4311.27	108.32	1330.00	-4387.16	23.09	1029.02	-2830.37	29.89	1251.27	0.00	0.00	0.00	-1777.71	-76.73	1541.56	-2725.40	87.05	1538.92	-3063.35	-311.94	1646.59	-3556.98	93.30	1589.07	594.43	-17.64	77.97	1193.30	9.14	79.07	568.79
4.28000	-2717.47	174.45	11.34	-2712.74	171.75	41.35	-2812.15	586.95	-250.64	-3165.09	455.76	-48.58	-2740.39	11.37	10.14	-2692.79	33.57	34.20	-4312.12	107.08	1334.96	-4385.86	22.09	1032.84	-2836.57	30.00	1250.17	0.00	0.00	0.00	-1777.71	-76.73	1541.56	-2748.89	86.36	1540.06	-3060.15	-313.49	1646.74	-3549.89	92.49	1588.81	596.73	-17.88	78.71	1193.64	8.57	79.16	570.87
4.29000	-2708.93	175.57	9.16	-2759.66	171.28	30.97	-2810.67	586.85	-253.78	-3159.96	455.37	-49.93	-2747.75	10.49	9.75	-2692.65	32.68	34.80	-4312.90	105.85	1339.89	-4384.50	21.09	1036.64	-2836.47	28.72	1250.18	0.00	0.00	0.00	-1777.71	-76.73	1541.56	-2705.75	87.61	1538.64	-3056.93	-315.02	1646.89	-3542.76	91.67	1588.55	596.34	-17.56	78.59	1193.46	7.58	79.11	569.19
4.30000	-2677.02	177.06	12.45	-2705.47	171.26	37.56	-2809.20	586.73	-256.92	-3154.79	454.96	-51.27	-2735.62	11.12	12.46	-2779.48	29.88	20.50	-4313.63	104.62	1344.78	-4383.08	20.10	1040.42	-2819.43	27.95	1250.11	0.00	0.00	0.00	-1777.71	-76.73	1541.56	-2713.96	88.69	1537.84	-3053.67	-316.53	1647.04	-3535.58	90.86	1588.28	595.27	-17.78	78.50	1193.13	7.77	79.10	568.00
4.31000	-2642.65	179.21	17.36	-2702.95	173.01	33.68	-2807.74	586.58	-260.05	-3149.60	454.54	-52.61	-2718.85	11.68	14.56	-2756.97	31.51	24.26	-4314.31	103.38	1349.63	-4381.60	19.11	1044.17	-2832.69	27.53	1249.70	0.00	0.00	0.00	-1777.71	-76.73	1541.56	-2700.91	88.08	1538.45	-3050.40	-318.03	1647.20	-3528.35	90.05	1588.02	596.05	-17.71	78.74	1193.63	8.64	79.35	567.41
4.32000	-2618.03	180.26	20.68	-2682.12	173.38	32.81	-2806.28	586.41	-263.19	-3144.38	454.09	-53.96	-2719.44	11.17	14.23	-2729.89	32.05	31.57	-4314.93	102.15	1354.45	-4380.06	18.12	1047.90	-2811.39	28.63	1248.79	0.00	0.00	0.00	-1777.71	-76.73	1541.56	-2691.49	87.33	1538.98	-3047.10	-319.50	1647.35	-3521.08	89.24	1587.76	595.84	-18.22	78.58	1193.98	8.52	79.44	569.52
4.33000	-2587.39	181.64	23.84	-2661.90	173.73	31.94	-2804.84	586.22	-266.33	-3139.14	453.64	-55.30	-2711.51	9.76	15.82	-2741.61	29.58	27.97	-4315.49	100.92	1359.23	-4378.47	17.13	1051.60	-2800.38	28.93	1248.47	0.00	0.00	0.00	-1777.71	-76.73	1541.56	-2705.72	86.66	1537.78	-3043.77	-320.96	1647.50	-3513.76	88.44	1587.50	595.67	-18.04	78.30	1193.28	8.45	79.29	569.56
4.34000	-2565.92	183.34	26.88	-2642.27	174.06	31.08	-2803.40	586.01	-269.47	-3133.86	453.16	-56.64	-2707.71	13.45	19.13	-2737.36	30.23	27.52	-4315.99	99.69	1363.98	-4376.81	16.15	1055.28	-2804.01	28.03	1247.66	0.00	0.00	0.00	-1777.71	-76.73	1541.56	-2690.67	87.88	1537.87	-3040.41	-322.41	1647.65	-3506.40	87.63	1587.24	596.36	-17.45	78.54	1192.58	8.26	79.07	568.97
4.35000	-2527.98	186.17	33.04	-2623.22	174.37	30.23	-2801.96	585.78	-272.61	-3128.56	452.67	-57.98	-2727.69	9.75	14.66	-2719.91	31.23	27.48	-4316.43	98.46	1368.69	-4375.09	15.17	1058.92	-2799.04	28.42	1247.90	0.00	0.00	0.00	-1777.71	-76.73	1541.56	-2667.88	86.20	1536.53	-3037.03	-323.83	1647.79	-3498.99	86.83	1586.98	596.63	-17.83	78.80	1193.67	7.90	79.55	569.45
4.36000	-2523.90	187.13	33.68	-2604.74	174.66	29.38	-2800.54	585.53	-275.75	-3123.23	452.16	-59.32	-2739.06	10.28	11.36	-2721.52	26.10	25.19	-4316.82	97.24	1373.36	-4373.31	14.19	1062.55	-2795.66	29.11	1248.59	0.00	0.00	0.00	-1777.71	-76.73	1541.56	-2680.09	86.78	1535.25	-3033.62	-325.23	1647.94	-3491.54	86.04	1586.73	596.00	-17.77	78.43	1192.97	8.38	79.10	569.77
4.37000	-2506.91	189.22	36.69	-2586.84	174.94	28.53	-2799.11	585.25	-278.89	-3117.87	451.64	-60.65	-2752.56	8.83	9.36	-2768.15	23.95	14.07	-4317.15	96.01	1377.99	-4371.47	13.22	1066.14	-2790.97	29.23	1248.24	0.00	0.00	0.00	-1777.71	-76.73	1541.56	-2656.46	87.07	1535.86	-3030.19	-326.62	1648.09	-3484.04	85.24	1586.47	595.82	-17.81	78.47	1193.67	9.02	79.21	568.70
4.38000	-2480.81	192.89	41.25	-2569.49	175.20	27.69	-2797.70	584.96	-282.02	-3112.49	451.10	-61.99	-2760.01	7.03	8.17	-2716.13	23.61	21.93	-4317.42	94.78	1382.59	-4369.57	12.25	1069.71	-2793.37	28.15	1248.45	0.00	0.00	0.00	-1777.71	-76.73	1541.56	-2653.18	89.82	1534.63	-3026.73	-327.99	1648.23	-3476.50	84.45	1586.21	595.78	-17.89	78.39	1193.76	8.36	79.27	568.01
4.39000	-2464.00	194.03	45.95	-2552.70	175.45	26.86	-2796.29	584.65	-285.16	-3107.08	450.55	-63.32	-2735.41	8.32	10.72	-2737.57	22.68	20.50	-4317.62	93.56	1387.14	-4367.61	11.29	1073.25	-2790.54	29.38	1247.62	0.00	0.00	0.00	-1777.71	-76.73	1541.56	-2644.33	90.49	1533.69	-3023.24	-329.34	1648.38	-3468.92	83.66	1585.96	594.89	-17.90	78.04	1193.71	8.52	79.19	568.32
4.40000	-2458.04	194.90	49.67	-2536.45	175.67	26.04	-2794.88	584.31	-288.29	-3101.65	449.98	-64.65	-2731.00	6.70	10.10	-2767.67	20.04	13.80	-4317.77	92.34	1391.66	-4365.58	10.32	1076.77	-2749.92	28.48	1246.90	0.00	0.00	0.00	-1777.71	-76.73	1541.56	-2672.81	90.20	1535.83	-3019.72	-330.67	1648.52	-3461.29	82.88	1585.71	595.35	-17.82	78.37	1193.29	8.98	79.20	568.28
4.41000	-2454.48	197.73	54.06	-2520.73	175.89	25.22	-2793.48	583.96	-291.42	-3096.19	449.40	-65.98	-2747.83	4.88	6.77	-2717.06	23.60	24.29	-4317.86	91.12	1396.14	-4363.50	9.37	1080.25	-2752.80	29.57	1246.57	0.00	0.00	0.00	-1777.71	-76.73	1541.56	-2654.76	88.87	1534.00	-3016.18	-331.98	1648.66	-3453.62	82.10	1585.45	594.75	-17.69	78.41	1193.19	8.40	79.17	569.00
4.42000	-2444.20	199.45	59.50	-2505.55	176.08	24.41	-2792.08	583.58	-294.55	-3090.70	448.80	-67.31	-2727.13	5.86	10.71	-2748.42	22.48	17.16	-4317.88	89.90	1400.57	-4361.35	8.41	1083.71	-2750.69	30.07	1246.72	0.00	0.00	0.00	-1777.71	-76.73	1541.56	-2653.53	91.66	1534.37	-3012.61	-333.27	1648.80	-3445.91	81.32	1585.20	594.60	-18.06	78.25	1193.54	8.23	79.44	568.43
4.43000	-2428.88	199.20	65.43	-2490.89	176.26	23.60	-2790.69	583.18	-297.68	-3085.19	448.19	-68.63	-2727.37	6.37	9.80	-2754.72	22.36	16.27	-4317.85	88.68	1404.97	-4359.14	7.46	1087.14	-2764.61	30.27	1246.39	0.00	0.00	0.00	-1777.71	-76.73	1541.56	-2640.61	94.49	1532.94	-3009.01	-334.54	1648.94	-3438.16	80.54	1584.95	594.23	-17.76	78.00	1193.07	8.21	79.24	568.02
4.44000	-2436.26	198.25	66.76	-2476.74	176.42	22.81	-2789.30	582.77	-300.81	-3079.65	447.56	-69.95	-2726.98	2.87	11.94	-2717.51	21.45	23.88	-4317.75	87.46	1409.33	-4356.87	6.51	1090.54	-2744.52	30.74	1245.86	0.00	0.00	0.00	-1777.71	-76.73	1541.56	-2626.24	94.93	1531.14	-3005.39	-335.79	1649.08	-3430.36	79.77	1584.70	595.52	-17.65	78.48	1193.01	8.50	79.18	568.88
4.45000	-2419.48	196.96	72.91	-2463.09	176.57	22.01	-2787.92	582.34	-303.93	-3074.09	446.92	-71.27	-2771.10	4.63	0.97	-2692.73	21.60	26.63	-4317.59	86.25	1413.64	-4354.53	5.57	1093.91	-2746.72	30.31	1244.56	0.00	0.00	0.00	-1777.71	-76.73	1541.56	-2641.55	93.69	1531.45	-3001.73	-337.02	1649.22	-3422.52	79.01	1584.46	595.60	-17.90	78.44	1192.60	8.59	79.12	568.58
4.46000	-2407.98	195.26	77.71	-2449.95	176.70	21.23	-2786.53	581.88	-307.04	-3068.50	446.26	-72.59	-2780.66	3.79	-0.09	-2755.56	19.95	15.90	-4317.37	85.03	1417.91	-4352.14	4.63	1097.25	-2734.56	30.24	1244.27	0.00	0.00	0.00	-1777.71	-76.73	1541.56	-2623.40	96.18	1530.21	-2998.05	-338.23	1649.36	-3414.64	78.25	1584.21	595.33	-17.71	78.35	1192.59	8.43	79.03	569.35
4.47000	-2384.13	193.83	83.69	-2437.29	176.82	20.46	-2785.15	581.41	-310.16	-3062.89	445.59	-73.90	-2760.67	5.48	3.23	-2737.73	17.63	17.99	-4317.08	83.82	1422.14	-4349.68	3.69	1100.56	-2734.93	32.50	1244.16	0.00	0.00	0.00	-1777.71	-76.73	1541.56	-2638.26	95.90	1530.60	-2994.34	-339.43	1649.50	-3406.72	77.49	1583.97	595.73	-17.25	78.68	1192.67	8.73	78.96	569.80
4.48000	-2366.51	192.28	88.32	-2425.12	176.93	19.69	-2783.78	580.92	-313.27	-3057.25	444.91	-75.21	-2811.88	1.40	-5.28	-2795.09	18.04	7.69	-4316.73	82.61	1426.33	-4347.15	2.76	1103.84	-2721.93	32.43	1243.53	0.00	0.00	0.00	-1777.71	-76.73	1541.56	-2617.36	96.48	1529.75	-2990.60	-340.60	1649.63	-3398.76	76.74	1583.72	594.41	-17.42	78.17	1192.69	8.67	78.94	569.65
4.49000	-2357.24	194.20	92.41	-2413.42	177.02	18.93	-2782.40	580.40	-316.37	-3051.59	444.21	-76.52	-2786.98	3.78	-2.31	-2785.77	18.99	10.44	-4316.32	81.41	1430.48	-4344.56	1.83	1107.09	-2713.79	33.17	1243.11	0.00	0.00	0.00	-1777.71	-76.73	1541.56	-2617.67	99.21	1527.97	-2986.84	-341.75	1649.77	-3390.76	75.99	1583.48	596.34	-17.44	78.96	1193.02	8.19	79.05	568.52
4.50000	-2370.46	189.61	90.25	-2402.19	177.10	18.18	-2781.03	579.87	-319.47	-3045.91	443.50	-77.82	-2805.59	4.56	-5.48	-2709.60	20.54	23.75	-4315.84	80.20	1434.58	-4341.91	0.90	1110.32	-2714.99	34.50	1242.53	0.00	0.00	0.00	-1777.71	-76.73	1541.56	-2596.12	103.55	1526.85	-2983.04	-342.88	1649.90	-3382.72	75.24	1583.24	595.15	-17.84	78.52	1193.11	8.43	79.28	570.19
4.51000	-2349.09	188.80	94.41	-2391.42	177.16	17.44	-2779.66	579.32	-322.57	-3040.20	442.77	-79.13	-2806.29	1.70	-7.08	-2720.05	19.67	20.15	-4315.30	79.00	1438.64	-4339.20	-0.02	1113.51	-2703.89	34.07	1241.61	0.00	0.00	0.00	-1777.71	-76.73	1541.56	-2574.58	104.61	1524.75	-2979.21	-343.99	1650.03	-3374.64	74.50	1583.00	596.03	-18.09	78.60	1192.93	8.23	79.14	569.18
4.52000	-2337.72	187.31	95.33	-2381.09	177.21	16.70	-2778.28	578.76	-325.66	-3034.47	442.03	-80.42	-2815.65	1.39	-6.16	-2744.06	16.99	16.74	-4314.69	77.80	1442.66	-4336.42	-0.94	1116.66	-2695.23	36.26	1240.82	0.00	0.00	0.00	-1777.71	-76.73	1541.56	-2595.36	104.40	1525.61	-2975.36	-345.07	1650.16	-3366.52	73.77	1582.76	595.54	-18.44	78.12	1193.55	8.39	79.26	568.32
4.53000	-2337.86	184.51	93.76	-2371.22	177.25	15.98	-2776.91	578.17	-328.74	-3028.71	441.28	-81.72	-2792.65	1.45	-3.47	-2784.77	13.18	9.23	-4314.02	76.60	1446.63	-4333.58	-1.85	1119.79	-2700.85	36.12	1240.18	0.00	0.00	0.00	-1777.71	-76.73	1541.56	-2564.60	107.73	1523.51	-2971.48	-346.14	1650.30	-3358.37	73.04	1582.52	594.53	-18.23	77.95	1193.01	8.55	78.97	569.20
4.54000	-2338.37	184.32	91.25	-2361.78	177.28	15.26	-2775.54	577.56	-331.82	-3022.93	440.51	-83.00	-2790.75	3.79	-4.44	-2749.72	17.74	15.95	-4313.28	75.40	1450.56	-4330.67	-2.76	1122.89	-2698.11	36.68	1239.16	0.00	0.00	0.00	-1777.71	-76.73	1541.56	-2584.10	109.04	1523.92	-2967.56	-347.19	1650.42	-3350.17	72.32	1582.29	594.71	-17.79	78.33	1192.95	8.33	78.89	569.63
4.55000	-2338.92	180.70	88.91	-2352.76	177.29	14.56	-2774.17	576.94	-334.89	-3017.13	439.73	-84.29	-2764.68	3.12	1.42	-2728.81	15.23	18.42	-4312.48	74.20	1454.44	-4327.70	-3.66	1125.95	-2701.03	37.02	1239.10	0.00	0.00	0.00	-1777.71	-76.73	1541.56	-2568.70	110.39	1523.15	-2963.62	-348.21	1650.55	-3341.93	71.60	1582.05	595.48	-18.02	78.55	1193.79	8.34	78.99	567.61
4.56000	-2302.20	181.03	91.78	-2344.17	177.29	13.86	-2772.81	576.30	-337.96	-3011.31	438.94	-85.57	-2794.94	1.84	-5.57	-2759.28	16.06	11.70	-4311.61	73.01	1458.28	-4324.66	-4.56	1128.98	-2674.39	39.82	1238.78	0.00	0.00	0.00	-1777.71	-76.73	1541.56	-2574.84	113.42	1521.92	-2959.65	-349.21	1650.68	-3333.66	70.88	1581.82	595.28	-17.82	78.38	1192.38	8.47	78.67	569.63
4.57000	-2314.02	175.76	86.52	-2335.99	177.28	13.17	-2771.44	575.64	-341.02	-3005.46	438.13	-86.85	-2784.39	2.21	-1.12	-2747.32	15.90	14.31	-4310.67	71.82	1462.07	-4321.56	-5.46	1131.98	-2679.52	40.71	1238.22	0.00	0.00	0.00	-1777.71	-76.73	1541.56	-2560.67	117.40	1522.66	-2955.65	-350.19	1650.81	-3325.35	70.18	1581.59	595.42	-17.82	78.30	1192.57	8.33	78.94	569.83
4.58000	-2296.46	174.70	84.70	-2328.21	177.26	12.49	-2770.06	574.97	-344.07	-2999.59	437.31	-88.12	-2737.26	3.24	8.86	-2701.31	15.36	22.54	-4309.66	70.64	1465.82	-4318.39	-6.35	1134.95	-2666.77	42.87	1237.62	0.00	0.00	0.00	-1777.71	-76.73	1541.56	-2545.09	118.36	1520.14	-2951.62	-351.15	1650.93	-3317.00	69.48	1581.36	594.10	-18.03	77.89	1193.26	8.28	79.23	567.98
4.59000	-2295.45	171.69	80.41	-2320.84	177.23	11.83	-2768.69	574.27	-347.11	-2993.70	436.48	-89.39	-2740.87	4.49	6.00	-2720.75	16.78	19.69	-4308.58	69.45	1469.51	-4315.15	-7.24	1137.88	-2663.46	43.43	1236.86	0.00	0.00	0.00	-1777.71	-76.73	1541.56	-2560.49	119.88	1520.28	-2947.55	-352.09	1651.05	-3308.62	68.78	1581.13	595.62	-17.54	78.25	1193.66	8.46	79.36	567.86
4.60000	-2301.28	170.03	75.03	-2313.85	177.18	11.17	-2767.32	573.56	-350.15	-2987.78	435.64	-90.65	-2699.88	7.08	14.66	-2760.19	15.43	12.56	-4307.44	68.27	1473.17	-4311.85	-8.12	1140.78	-2651.60	46.32	1235.81	0.00	0.00	0.00	-1777.71	-76.73	1541.56	-2547.04	121.94	1518.56	-2943.46	-353.00	1651.18	-3300.20	68.09	1580.91	596.54	-17.55	78.90	1193.50	8.41	79.32	567.98
4.61000	-2310.06	167.53	68.27	-2307.24	177.13	10.52	-2765.95	572.83	-353.18	-2981.85	434.79	-91.91	-2749.55	4.01	4.66	-2726.17	16.25	19.17	-4306.23	67.09	1476.77	-4308.48	-9.00	1143.65	-2654.45	48.37	1236.09	0.00	0.00	0.00	-1777.71	-76.73	1541.56	-2537.38	125.64	1518.62	-2939.34	-353.90	1651.30	-3291.74	67.41	1580.68	595.45	-17.38	78.52	1193.31	7.95	79.06	569.37
4.62000	-2297.21	164.18	65.65	-2301.01	177.07	9.88	-2764.57	572.09	-356.20	-2975.89	433.92	-93.17	-2749.99	3.61	5.31	-2734.06	15.35	17.95	-4304.95	65.91	1480.33	-4305.05	-9.88	1146.48	-2647.01	49.75	1236.08	0.00	0.00	0.00	-1777.71	-76.73	1541.56	-2544.56	125.65	1517.04	-2935.18	-354.76	1651.42	-3283.25	66.73	1580.46	595.62	-17.79	78.42	1193.51	8.38	79.30	569.21
4.63000	-2293.20	161.19	61.38	-2295.14	176.99	9.26	-2763.19	571.32	-359.21	-2969.91	433.04	-94.41	-2743.73	4.89	7.93	-2749.68	15.84	13.16	-4303.59	64.74	1483.84	-4301.55	-10.75	1149.28	-2631.38	50.08	1236.08	0.00	0.00	0.00	-1777.71	-76.73	1541.56	-2531.91	128.07	1515.52	-2931.00	-355.61	1651.54	-3274.72	66.06	1580.24	594.94	-17.90	78.17	1192.75	8.59	79.22	568.28
4.64000	-2292.38	158.58	55.64	-2289.64	176.91	8.64	-2761.81	570.54	-362.21	-2963.91	432.15	-95.66	-2701.27	4.38	13.61	-2751.19	14.37	12.86	-4302.17	63.57	1487.30	-4297.99	-11.61	1152.04	-2634.89	51.00	1235.03	0.00	0.00	0.00	-1777.71	-76.73	1541.56	-2512.69	130.46	1514.95	-2926.78	-356.43	1651.65	-3266.16	65.40	1580.02	594.32	-17.74	78.13	1192.36	8.74	79.17	568.86
4.65000	-2288.44	159.76	50.99	-2284.48	176.82	8.04	-2760.42	569.75	-365.20	-2957.89	431.25	-96.90	-2747.16	4.13	4.43	-2722.34	15.48	16.73	-4300.68	62.40	1490.71	-4294.35	-12.47	1154.77	-2618.89	53.57	1235.08	0.00	0.00	0.00	-1777.71	-76.73	1541.56	-2510.60	133.18	1516.03	-2922.53	-357.24	1651.77	-3257.56	64.74	1579.80	595.02	-17.55	78.38	1192.63	8.34	78.88	569.35
4.66000	-2282.38	158.72	44.17	-2279.66	176.71	7.45	-2759.04	568.93	-368.19	-2951.85	430.33	-98.13	-2754.80	1.63	1.23	-2759.53	15.57	11.91	-4299.12	61.24	1494.07	-4290.65	-13.33	1157.46	-2602.81	54.99	1234.90	0.00	0.00	0.00	-1777.71	-76.73	1541.56	-2497.69	135.72	1515.01	-2918.26	-358.01	1651.88	-3248.92	64.09	1579.59	595.29	-17.81	78.25	1192.98	8.20	79.04	569.13
4.67000	-2274.20	158.93	38.85	-2275.19	176.60	6.87	-2757.64	568.10	-371.16	-2945.78	429.41	-99.36	-2743.37	0.81	4.82	-2718.15	14.87	19.19	-4297.48	60.08	1497.38	-4286.88	-14.18	1160.12	-2602.27	57.38	1234.66	0.00	0.00	0.00	-1777.71	-76.73	1541.56	-2506.47	137.21	1515.13	-2913.95	-358.77	1652.00	-3240.26	63.45	1579.38	595.63	-17.39	78.54	1192.22	8.48	78.96	568.56
4.68000	-2259.18	159.88	36.46	-2271.03	176.48	6.30	-2756.25	567.26	-374.12	-2939.70	428.47	-100.58	-2727.03	3.98	6.77	-2737.25	13.46	14.95	-4295.78	58.92	1500.65	-4283.05	-15.03	1162.74	-2602.12	58.96	1234.35	0.00	0.00	0.00	-1777.71	-76.73	1541.56	-2515.35	141.19	1514.95	-2909.60	-359.50	1652.11	-3231.56	62.81	1579.17	596.12	-17.60	78.55	1192.75	7.84	78.98	569.59
4.69000	-2275.27	161.46	31.27	-2267.20	176.36	5.74	-2754.85	566.40	-377.08	-2933.60	427.52	-101.79	-2727.09	3.32	5.95	-2741.07	11.37	13.43	-4294.00	57.76	1503.86	-4279.14	-15.87	1165.32	-2586.85	60.20	1235.66	0.00	0.00	0.00	-1777.71	-76.73	1541.56	-2504.69	141.81	1514.98	-2905.23	-360.20	1652.22	-3222.82	62.18	1578.96	596.53	-17.84	78.56	1193.69	7.97	79.34	568.06
4.70000	-2268.57	158.43	29.33	-2263.68	176.22	5.19	-2753.45	565.52	-380.02	-2927.48	426.56	-103.00	-2753.25	1.58	1.32	-2745.37	11.75	12.32	-4292.15	56.61	1507.02	-4275.17	-16.70	1167.87	-2558.35	63.73	1236.44	0.00	0.00	0.00	-1777.71	-76.73	1541.56	-2484.62	146.32	1515.35	-2900.82	-360.89	1652.33	-3214.05	61.56	1578.75	596.30	-18.45	78.67	1193.25	8.10	78.99	568.79
4.71000	-2252.01	158.82	30.46	-2260.47	176.08	4.66	-2752.04	564.62	-382.95	-2921.33	425.59	-104.21	-2759.74	1.21	1.87	-2727.61	12.30	15.70	-4290.23	55.46	1510.13	-4271.13	-17.54	1170.38	-2584.95	63.77	1237.44	0.00	0.00	0.00	-1777.71	-76.73	1541.56	-2468.12	147.33	1515.91	-2896.39	-361.55	1652.44	-3205.25	60.95	1578.54	595.73	-17.66	78.81	1193.03	8.57	78.89	569.21
4.72000	-2256.30	157.59	27.73	-2257.55	175.93	4.14	-2750.62	563.71	-385.87	-2915.17	424.61	-105.40	-2742.06	1.45	2.63	-2713.96	12.36	18.27	-4288.23	54.32	1513.19	-4267.02	-18.36	1172.86	-2574.74	66.11	1238.00	0.00	0.00	0.00	-1777.71	-76.73	1541.56	-2472.70	149.96	1517.76	-2891.92	-362.18	1652.55	-3196.42	60.34	1578.34	595.33	-18.10	78.53	1192.90	9.10	78.92	568.04
4.73000	-2265.47	158.28	25.49	-2254.92	175.78	3.63	-2749.20	562.79	-388.77	-2908.99	423.62	-106.60	-2727.20	0.63	6.20	-2710.75	13.58	18.49	-4286.16	53.18	1516.20	-4262.84	-19.18	1175.30	-2562.63	68.52	1239.37	0.00	0.00	0.00	-1777.71	-76.73	1541.56	-2470.92	152.49	1518.00	-2887.41	-362.79	1652.65	-3187.55	59.74	1578.14	594.61	-17.84	78.15	1192.16	8.75	78.76	569.28
4.74000	-2265.31	157.92	24.40	-2252.57	175.61	3.14	-2747.78	561.85	-391.67	-2902.79	422.62	-107.78	-2712.10	2.30	8.23	-2746.01	10.70	12.44	-4284.01	52.04	1519.15	-4258.60	-20.00	1177.70	-2555.42	70.07	1239.87	0.00	0.00	0.00	-1777.71	-76.73	1541.56	-2448.63	155.03	1516.73	-2882.88	-363.38	1652.76	-3178.66	59.15	1577.94	594.74	-17.81	78.05	1193.33	8.15	78.99	568.88
4.75000	-2240.13	157.58	27.40	-2250.50	175.44	2.66	-2746.35	560.89	-394.55	-2896.57	421.61	-108.96	-2742.94	-0.79	1.87	-2698.29	12.87	19.15	-4281.79	50.91	1522.05	-4254.28	-20.81	1180.06	-2552.85	72.40	1242.05	0.00	0.00	0.00	-1777.71	-76.73	1541.56	-2465.98	158.54	1519.18	-2878.31	-363.94	1652.86	-3169.73	58.57	1577.75	595.85	-17.50	78.34	1193.43	8.55	79.23	569.01
4.76000	-2251.93	157.84	25.50	-2248.69	175.27	2.19	-2744.91	559.92	-397.42	-2890.33	420.59	-110.13	-2712.26	3.97	8.10	-2719.97	11.74	14.97	-4279.50	49.78	1524.90	-4249.89	-21.62	1182.39	-2547.52	75.41	1243.08	0.00	0.00	0.00	-1777.71	-76.73	1541.56	-2461.36	160.01	1519.70	-2873.71	-364.48	1652.96	-3160.77	58.00	1577.55	595.62	-17.75	78.50	1192.91	8.61	78.93	568.52
4.77000	-2268.07	158.41	21.60	-2247.13	175.09	1.73	-2743.47	558.94	-400.28	-2884.08	419.56	-111.29	-2722.26	3.96	7.96	-2719.70	10.57	14.81	-4277.13	48.65	1527.70	-4245.44	-22.42	1184.67	-2536.62	78.00	1244.09	0.00	0.00	0.00	-1777.71	-76.73	1541.56	-2457.11	164.23	1521.02	-2869.08	-364.99	1653.06	-3151.77	57.43	1577.36	595.17	-17.95	78.30	1193.71	8.34	79.18	569.38
4.78000	-2259.64	158.07	22.23	-2245.83	174.90	1.29	-2742.01	557.94	-403.12	-2877.80	418.52	-112.45	-2706.68	3.77	8.84	-2718.94	9.83	15.82	-4274.68	47.53	1530.44	-4240.91	-23.22	1186.92	-2522.19	78.82	1245.69	0.00	0.00	0.00	-1777.71	-76.73	1541.56	-2414.21	165.42	1520.90	-2864.41	-365.48	1653.16	-3142.75	56.88	1577.17	595.74	-18.31	78.40	1194.16	8.15	79.42	568.88
4.79000	-2286.86	159.36	16.30	-2244.77	174.71	0.86	-2740.55	556.92	-405.95	-2871.51	417.47	-113.60	-2708.96	0.34	6.09	-2702.87	11.96	17.45	-4272.16	46.41	1533.13	-4236.32	-24.01	1189.13	-2516.38	81.63	1247.30	0.00	0.00	0.00	-1777.71	-76.73	1541.56	-2393.30	168.79	1521.31	-2859.71	-365.94	1653.26	-3133.70	56.33	1576.98	596.43	-17.74	78.72	1193.35	8.35	79.23	568.02
4.80000	-2262.16	158.37	20.03	-2243.95	174.51	0.45	-2739.09	555.89	-408.77	-2865.20	416.41	-114.74	-2715.34	0.30	2.41	-2733.70	9.97	12.02	-4269.56	45.29	1535.76	-4231.65	-24.79	1191.30	-2516.82	82.87	1248.84	0.00	0.00	0.00	-1777.71	-76.73	1541.56	-2441.33	170.54	1524.26	-2854.97	-366.37	1653.35	-3124.62	55.79	1576.80	595.15	-18.05	78.32	1193.61	8.52	79.23	568.39
4.81000	-2265.40	159.31	17.99	-2243.35	174.31	0.05	-2737.61	554.85	-411.57	-2858.87	415.34	-115.88	-2700.37	0.12	3.96	-2698.76	11.12	17.99	-4266.88	44.18	1538.34	-4226.91	-25.57	1193.43	-2509.79	85.42	1248.39	0.00	0.00	0.00	-1777.71	-76.73	1541.56	-2427.40	171.58	1525.87	-2850.20	-366.78	1653.45	-3115.51	55.26	1576.62	595.77	-17.89	78.58	1193.24	9.00	79.22	568.99
4.82000	-2266.29	159.26	17.54	-2242.97	174.10	-0.34	-2736.13	553.79	-414.35	-2852.53	414.26	-117.00	-2701.82	0.79	2.61	-2721.70	9.01	15.01	-4264.13	43.08	1540.86	-4222.10	-26.35	1195.52	-2501.29	86.23	1250.06	0.00	0.00	0.00	-1777.71	-76.73	1541.56	-2401.23	173.65	1526.37	-2845.40	-367.17	1653.54	-3106.37	54.74	1576.44	595.53	-17.80	78.55	1192.88	8.40	78.85	569.50
4.83000	-2268.67	159.01	16.74	-2242.80	173.89	-0.71	-2734.64	552.72	-417.13	-2846.16	413.17	-118.12	-2702.04	1.54	2.91	-2706.86	9.38	17.55	-4261.30	41.98	1543.33	-4217.22	-27.12	1197.57	-2497.56	90.46	1250.43	0.00	0.00	0.00	-1777.71	-76.73	1541.56	-2410.64	177.02	1527.83	-2840.56	-367.53	1653.63	-3097.20	54.23	1576.26	595.34	-17.59	78.61	1192.70	8.25	79.04	569.02
4.84000	-2259.58	159.47	17.14	-2242.83	173.68	-1.07	-2733.14	551.63	-419.88	-2839.78	412.07	-119.24	-2690.91	0.08	3.06	-2682.35	9.27	22.80	-4258.39	40.88	1545.74	-4212.27	-27.88	1199.58	-2488.93	92.72	1251.26	0.00	0.00	0.00	-1777.71	-76.73	1541.56	-2386.78	179.39	1528.21	-2835.69	-367.86	1653.72	-3088.00	53.73	1576.08	595.41	-17.28	78.45	1193.43	8.29	79.34	568.35
4.85000	-2267.28	159.22	15.19	-2243.07	173.46	-1.41	-2731.63	550.53	-422.63	-2833.39	410.97	-120.34	-2695.37	-1.09	0.92	-2688.62	9.16	21.34	-4255.40	39.78	1548.09	-4207.25	-28.64	1201.55	-2491.82	94.19	1252.25	0.00	0.00	0.00	-1777.71	-76.73	1541.56	-2352.64	183.73	1529.76	-2830.79	-368.17	1653.81	-3078.77	53.23	1575.91	594.70	-17.69	78.10	1193.31	7.95	79.29	569.89
4.86000	-2246.02	159.07	18.75	-2243.49	173.24	-1.73	-2730.11	549.42	-425.35	-2826.97	409.85	-121.44	-2684.29	-0.43	1.89	-2694.89	9.68	20.01	-4252.33	38.69	1550.39	-4202.16	-29.39	1203.48	-2468.95	96.31	1253.05	0.00	0.00	0.00	-1777.71	-76.73	1541.56	-2366.98	183.38	1531.48	-2825.85	-368.45	1653.90	-3069.52	52.75	1575.74	595.24	-18.08	78.32	1193.10	8.46	79.15	569.11
4.87000	-2276.10	159.34	13.75	-2244.08	173.02	-2.04	-2728.58	548.29	-428.06	-2820.54	408.73	-122.52	-2691.80	-1.71	0.72	-2692.13	8.49	21.66	-4249.18	37.61	1552.63	-4196.99	-30.14	1205.37	-2463.41	99.41	1253.46	0.00	0.00	0.00	-1777.71	-76.73	1541.56	-2386.01	183.57	1532.77	-2820.87	-368.70	1653.99	-3060.24	52.28	1575.57	594.34	-17.85	78.30	1193.19	8.85	79.20	569.35
4.88000	-2258.21	159.46	16.01	-2244.86	172.79	-2.34	-2727.04	547.15	-430.75	-2814.10	407.60	-123.60	-2673.38	-1.39	2.52	-2637.46	9.19	30.85	-4245.95	36.53	1554.81	-4191.75	-30.88	1207.21	-2470.47	100.57	1253.40	0.00	0.00	0.00	-1777.71	-76.73	1541.56	-2360.82	187.20	1532.09	-2815.87	-368.93	1654.07	-3050.93	51.82	1575.41	594.61	-18.03	78.35	1192.78	8.43	78.95	569.36
4.89000	-2265.96	158.97	14.48	-2245.79	172.57	-2.62	-2725.49	545.99	-433.43	-2807.64	406.46	-124.67	-2673.10	-2.23	0.24	-2645.60	8.35	30.79	-4242.65	35.45	1556.93	-4186.44	-31.62	1209.02	-2467.56	102.57	1253.73	0.00	0.00	0.00	-1777.71	-76.73	1541.56	-2348.58	189.91	1532.91	-2810.82	-369.13	1654.15	-3041.59	51.36	1575.25	595.78	-17.89	78.55	1192.86	8.29	78.95	568.84
4.90000	-2261.07	158.34	15.66	-2246.89	172.34	-2.88	-2723.93	544.83	-436.09	-2801.16	405.31	-125.74	-2682.55	-3.75	-3.69	-2647.30	9.69	32.57	-4239.26	34.38	1559.00	-4181.06	-32.35	1210.78	-2458.81	104.72	1253.33	0.00	0.00	0.00	-1777.71	-76.73	1541.56	-2334.98	190.35	1532.50	-2805.74	-369.30	1654.23	-3032.23	50.92	1575.09	594.83	-18.05	78.26	1192.75	8.56	79.11	568.76
4.91000	-2270.39	159.08	14.99	-2248.13	172.10	-3.13	-2722.36	543.65	-438.73	-2794.67	404.16	-126.79	-2673.12	-4.87	-3.77	-2614.31	9.12	40.21	-4235.79	33.31	1561.01	-4175.60	-33.07	1212.50	-2443.67	106.43	1253.95	0.00	0.00	0.00	-1777.71	-76.73	1541.56	-2356.45	190.50	1534.68	-2800.63	-369.45	1654.31	-3022.84	50.49	1574.93	595.87	-17.61	78.85	1193.31	8.58	78.99	568.74
4.92000	-2273.49	159.03	13.48	-2249.52	171.87	-3.36	-2720.78	542.45	-441.36	-2788.16	402.99	-127.83	-2662.29	-6.22	-2.15	-2601.02	8.30	44.84	-4232.24	32.25	1562.95	-4170.07	-33.79	1214.17	-2431.40	106.59	1253.55	0.00	0.00	0.00	-1777.71	-76.73	1541.56	-2328.49	192.14	1533.16	-2795.47	-369.57	1654.39	-3013.43	50.06	1574.78	595.49	-17.88	78.51	1192.88	8.79	79.14	568.42
4.93000	-2272.14	158.62	13.37	-2251.04	171.64	-3.58	-2719.18	541.25	-443.96	-2781.63	401.82	-128.87	-2644.71	-7.29	2.44	-2600.22	5.55	47.49	-4228.60	31.20	1564.84	-4164.47	-34.50	1215.81	-2431.45	108.50	1254.81	0.00	0.00	0.00	-1777.71	-76.73	1541.56	-2340.83	193.17	1534.61	-2790.29	-369.66	1654.47	-3003.99	49.65	1574.63	596.01	-18.10	78.46	1193.92	8.46	79.43	568.76
4.94000	-2263.95	159.33	15.22	-2252.68	171.40	-3.78	-2717.58	540.03	-446.55	-2775.09	400.64	-129.90	-2612.93	-7.75	10.40	-2584.28	6.61	53.32	-4224.89	30.14	1566.67	-4158.79	-35.21	1217.40	-2430.73	109.63	1254.15	0.00	0.00	0.00	-1777.71	-76.73	1541.56	-2332.28	196.33	1534.94	-2785.07	-369.73	1654.54	-2994.52	49.25	1574.48	595.50	-17.60	78.49	1193.82	8.72	79.26	568.59
4.95000	-2252.00	159.44	16.69	-2254.44	171.17	-3.96	-2715.96	538.80	-449.12	-2768.54	399.46	-130.91	-2605.71	-8.42	13.33	-2546.60	7.36	62.25	-4221.09	29.10	1568.44	-4153.04	-35.91	1218.94	-2419.97	112.89	1254.10	0.00	0.00	0.00	-1777.71	-76.73	1541.56	-2308.25	197.14	1534.26	-2779.81	-369.76	1654.62	-2985.03	48.86	1574.33	595.70	-17.59	78.55	1192.81	8.32	79.04	568.20
4.96000	-2266.42	159.26	13.55	-2256.32	170.93	-4.12	-2714.33	537.56	-451.67	-2761.97	398.26	-131.92	-2584.76	-8.43	17.72	-2531.23	6.17	65.77	-4217.20	28.05	1570.14	-4147.22	-36.60	1220.45	-2415.44	112.72	1254.16	0.00	0.00	0.00	-1777.71	-76.73	1541.56	-2329.33	197.76	1534.97	-2774.51	-369.77	1654.69	-2975.52	48.48	1574.19	594.88	-17.57	78.36	1192.60	8.19	78.79	569.16
4.97000	-2274.96	160.06	11.49	-2258.30	170.70	-4.27	-2712.68	536.30	-454.21	-2755.39	397.06	-132.92	-2558.38	-8.24	21.54	-2529.82	6.89	64.26	-4213.24	27.02	1571.79	-4141.32	-37.29	1221.91	-2407.74	112.63	1254.92	0.00	0.00	0.00	-1777.71	-76.73	1541.56	-2314.05	197.39	1534.34	-2769.18	-369.75	1654.76	-2965.98	48.12	1574.05	595.50	-17.21	78.62	1192.63	8.66	78.66	569.18
4.98000	-2270.50	158.83	11.71	-2260.37	170.46	-4.40	-2711.02	535.04	-456.72	-2748.79	395.86	-133.91	-2546.02	-7.06	22.05	-2499.20	9.21	67.95	-4209.19	25.98	1573.37	-4135.35	-37.97	1223.32	-2403.36	113.83	1255.60	0.00	0.00	0.00	-1777.71	-76.73	1541.56	-2286.09	197.78	1533.88	-2763.82	-369.70	1654.82	-2956.41	47.76	1573.92	596.49	-17.33	78.62	1193.46	8.89	79.08	569.08
4.99000	-2272.86	159.64	10.71	-2262.53	170.23	-4.51	-2709.35	533.76	-459.21	-2742.18	394.64	-134.88	-2515.45	-6.00	25.60	-2491.51	9.44	66.67	-4205.05	24.96	1574.89	-4129.30	-38.65	1224.69	-2397.64	115.23	1255.65	0.00	0.00	0.00	-1777.71	-76.73	1541.56	-2303.92	199.70	1534.30	-2758.41	-369.63	1654.89	-2946.83	47.42	1573.78	595.66	-18.00	78.32	1193.71	9.14	79.67	568.06
5.00000	-2262.16	160.07	13.50	-2264.77	169.99	-4.61	-2707.67	532.47	-461.68	-2735.56	393.42	-135.85	-2478.37	-3.57	29.22	-2476.35	10.56	67.38	-4200.83	23.94	1576.35	-4123.18	-39.31	1226.01	-2382.89	115.94	1256.64	0.00	0.00	0.00	-1777.71	-76.73	1541.56	-2297.65	201.53	1534.88	-2752.97	-369.52	1654.96	-2937.22	47.08	1573.65	595.98	-17.48	78.59	1193.17	8.60	79.22	568.12
5.01000	-2259.21	160.99	12.71	-2267.08	169.76	-4.68	-2705.97	531.17	-464.13	-2728.92	392.19	-136.81	-2462.73	-2.06	29.19	-2463.71	11.21	66.14	-4196.53	22.92	1577.75	-4116.98	-39.98	1227.29	-2378.55	117.29	1257.56	0.00	0.00	0.00	-1777.71	-76.73	1541.56	-2267.02	202.14	1533.76	-2747.49	-369.39	1655.02	-2927.59	46.76	1573.52	596.33	-17.58	78.66	1192.50	8.77	78.84	569.41
5.02000	-2270.69	160.28	9.90	-2269.45	169.53	-4.74	-2704.25	529.85	-466.57	-2722.27	390.96	-137.76	-2448.06	-1.00	28.25	-2437.04	12.96	66.74	-4192.14	21.91	1579.08	-4110.71	-40.63	1228.53	-2379.32	118.90	1257.85	0.00	0.00	0.00	-1777.71	-76.73	1541.56	-2275.75	202.21	1534.66	-2741.98	-369.23	1655.08	-2917.93	46.45	1573.40	594.80	-17.78	78.52	1193.02	8.69	79.13	569.52
5.03000	-2251.80	160.39	13.52	-2271.88	169.30	-4.78	-2702.52	528.53	-468.98	-2715.61	389.72	-138.70	-2440.14	1.32	26.48	-2419.72	15.62	66.02	-4187.66	20.90	1580.35	-4104.36	-41.28	1229.72	-2377.96	118.47	1258.67	0.00	0.00	0.00	-1777.71	-76.73	1541.56	-2271.10	202.20	1534.76	-2736.42	-369.03	1655.14	-2908.25	46.15	1573.28	597.00	-17.61	79.07	1193.04	8.25	79.20	569.87
5.04000	-2275.99	159.10	8.23	-2274.36	169.07	-4.80	-2700.78	527.20	-471.37	-2708.93	388.48	-139.62	-2425.85	2.79	24.97	-2407.00	17.42	63.70	-4183.09	19.90	1581.56	-4097.93	-41.93	1230.86	-2368.82	120.29	1258.92	0.00	0.00	0.00	-1777.71	-76.73	1541.56	-2249.68	202.75	1534.45	-2730.83	-368.81	1655.20	-2898.55	45.87	1573.16	596.56	-17.40	78.73	1192.75	7.86	78.97	569.28
5.05000	-2256.95	160.35	11.50	-2276.88	168.85	-4.81	-2699.02	525.85	-473.73	-2702.24	387.22	-140.54	-2410.69	5.33	23.50	-2385.25	22.02	62.59	-4178.44	18.91	1582.70	-4091.43	-42.56	1231.95	-2373.75	120.96	1258.66	0.00	0.00	0.00	-1777.71	-76.73	1541.56	-2245.56	202.43	1534.11	-2725.21	-368.56	1655.25	-2888.83	45.59	1573.05	596.62	-17.75	78.75	1193.40	7.81	79.03	568.94
5.06000	-2257.41	160.59	10.99	-2279.44	168.63	-4.79	-2697.24	524.49	-476.08	-2695.54	385.97	-141.45	-2394.81	6.41	21.59	-2382.87	23.31	57.56	-4173.71	17.92	1583.78	-4084.85	-43.20	1233.00	-2364.05	119.48	1258.98	0.00	0.00	0.00	-1777.71	-76.73	1541.56	-2220.41	202.28	1534.39	-2719.54	-368.28	1655.31	-2879.09	45.33	1572.93	594.77	-18.39	78.14	1193.09	8.16	79.14	568.74
5.07000	-2253.43	160.72	11.47	-2282.02	168.41	-4.75	-2695.45	523.13	-478.40	-2688.83	384.70	-142.34	-2388.30	7.24	19.46	-2352.94	24.22	56.88	-4168.88	16.94	1584.79	-4078.20	-43.82	1234.00	-2346.33	120.47	1258.87	0.00	0.00	0.00	-1777.71	-76.73	1541.56	-2233.04	202.93	1535.39	-2713.84	-367.98	1655.36	-2869.33	45.09	1572.83	594.95	-17.68	78.11	1192.58	8.19	78.86	568.79
5.08000	-2275.71	158.25	7.75	-2284.62	168.19	-4.70	-2693.64	521.75	-480.70	-2682.10	383.43	-143.22	-2377.32	7.15	17.58	-2356.63	24.83	50.60	-4163.97	15.96	1585.74	-4071.47	-44.44	1234.96	-2354.64	122.07	1259.64	0.00	0.00	0.00	-1777.71	-76.73	1541.56	-2229.01	204.72	1535.35	-2708.10	-367.64	1655.41	-2859.54	44.85	1572.72	595.33	-17.53	78.38	1193.28	8.59	79.14	568.76
5.09000	-2257.52	160.81	11.18	-2287.22	167.98	-4.63	-2691.81	520.36	-482.98	-2675.36	382.16	-144.10	-2353.86	7.89	16.97	-2334.22	25.26	49.11	-4158.96	14.99	1586.62	-4064.66	-45.05	1235.86	-2338.69	121.06	1259.89	0.00	0.00	0.00	-1777.71	-76.73	1541.56	-2247.41	204.73	1536.77	-2702.32	-367.27	1655.46	-2849.74	44.63	1572.62	595.38	-17.78	78.36	1192.87	8.37	78.93	569.98
5.10000	-2280.90	160.11	6.85	-2289.83	167.77	-4.53	-2689.97	518.96	-485.24	-2668.61	380.88	-144.96	-2327.62	7.80	16.71	-2342.48	23.48	41.60	-4153.87	14.03	1587.43	-4057.78	-45.65	1236.72	-2343.50	121.91	1259.90	0.00	0.00	0.00	-1777.71	-76.73	1541.56	-2235.02	205.24	1537.58	-2696.50	-366.87	1655.51	-2839.91	44.42	1572.52	595.55	-17.81	78.29	1192.52	8.28	79.03	569.19
5.11000	-2267.23	159.21	9.03	-2292.44	167.57	-4.42	-2688.11	517.55	-487.47	-2661.85	379.60	-145.81	-2317.71	8.57	15.68	-2312.97	22.78	40.38	-4148.69	13.07	1588.18	-4050.82	-46.25	1237.53	-2327.53	122.64	1259.46	0.00	0.00	0.00	-1777.71	-76.73	1541.56	-2223.84	205.28	1537.54	-2690.64	-366.44	1655.55	-2830.07	44.22	1572.43	595.92	-17.76	78.47	1193.60	8.58	79.31	568.16
5.12000	-2281.42	158.43	7.01	-2295.03	167.37	-4.29	-2686.23	516.14	-489.67	-2655.08	378.31	-146.65	-2280.78	7.64	17.58	-2288.79	20.76	39.43	-4143.42	12.12	1588.86	-4043.78	-46.84	1238.29	-2326.37	122.92	1259.87	0.00	0.00	0.00	-1777.71	-76.73	1541.56	-2208.27	203.38	1537.84	-2684.75	-365.98	1655.60	-2820.21	44.04	1572.33	596.57	-17.61	78.67	1193.62	8.38	79.49	568.71
5.13000	-2290.99	159.08	5.60	-2297.60	167.17	-4.13	-2684.34	514.71	-491.86	-2648.29	377.01	-147.47	-2259.49	5.44	17.81	-2252.04	20.96	40.61	-4138.06	11.17	1589.47	-4036.66	-47.42	1239.01	-2329.76	122.48	1258.74	0.00	0.00	0.00	-1777.71	-76.73	1541.56	-2200.69	203.72	1537.41	-2678.81	-365.49	1655.64	-2810.33	43.87	1572.25	595.07	-17.95	78.47	1192.86	7.99	78.78	568.46
5.14000	-2262.84	159.12	11.54	-2300.14	166.98	-3.96	-2682.42	513.27	-494.02	-2641.50	375.71	-148.29	-2237.38	5.26	17.29	-2243.98	17.80	37.69	-4132.60	10.23	1590.02	-4029.47	-48.00	1239.67	-2337.36	121.86	1258.58	0.00	0.00	0.00	-1777.71	-76.73	1541.56	-2201.41	204.88	1536.77	-2672.84	-364.97	1655.68	-2800.43	43.71	1572.16	595.99	-17.82	78.60	1193.34	8.99	79.28	568.71
5.15000	-2272.36	158.27	9.50	-2302.64	166.80	-3.76	-2680.49	511.83	-496.15	-2634.70	374.41	-149.09	-2215.92	5.00	16.63	-2253.84	15.24	31.52	-4127.06	9.29	1590.50	-4022.19	-48.57	1240.28	-2307.47	123.15	1258.71	0.00	0.00	0.00	-1777.71	-76.73	1541.56	-2213.67	203.85	1539.08	-2666.82	-364.42	1655.72	-2790.51	43.57	1572.08	595.62	-18.17	78.38	1193.21	9.01	79.32	568.54
5.16000	-2281.74	158.60	8.54	-2305.10	166.62	-3.55	-2678.54	510.37	-498.26	-2627.88	373.10	-149.88	-2195.12	4.67	15.83	-2214.61	12.62	35.29	-4121.43	8.37	1590.91	-4014.84	-49.13	1240.85	-2309.69	121.19	1258.17	0.00	0.00	0.00	-1777.71	-76.73	1541.56	-2193.07	203.70	1537.52	-2660.77	-363.83	1655.75	-2780.57	43.44	1572.00	595.65	-17.34	78.71	1193.15	8.79	79.27	568.13
5.17000	-2267.45	159.16	10.34	-2307.51	166.45	-3.31	-2676.57	508.90	-500.34	-2621.05	371.79	-150.66	-2174.95	4.27	14.90	-2176.39	11.78	39.65	-4115.70	7.45	1591.25	-4007.41	-49.69	1241.36	-2312.28	121.00	1257.69	0.00	0.00	0.00	-1777.71	-76.73	1541.56	-2181.90	202.06	1537.72	-2654.68	-363.22	1655.79	-2770.62	43.33	1571.93	594.45	-18.04	78.16	1192.91	8.24	79.05	567.87
5.18000	-2274.78	160.07	8.54	-2309.85	166.28	-3.05	-2674.58	507.43	-502.40	-2614.22	370.48	-151.42	-2155.42	3.81	13.83	-2171.86	8.89	35.48	-4109.88	6.53	1591.52	-3999.90	-50.23	1241.83	-2309.84	121.81	1256.96	0.00	0.00	0.00	-1777.71	-76.73	1541.56	-2182.50	202.04	1537.34	-2648.55	-362.58	1655.82	-2760.65	43.22	1571.86	595.16	-18.10	78.21	1193.26	8.78	79.03	570.44
5.19000	-2282.99	159.60	7.15	-2312.13	166.12	-2.77	-2672.56	505.95	-504.44	-2607.37	369.16	-152.18	-2136.52	3.29	12.63	-2146.35	4.58	39.45	-4103.97	5.62	1591.72	-3992.31	-50.78	1242.24	-2299.60	120.92	1256.88	0.00	0.00	0.00	-1777.71	-76.73	1541.56	-2192.58	202.06	1537.26	-2642.38	-361.90	1655.85	-2750.66	43.14	1571.79	594.95	-17.79	78.20	1192.90	8.58	79.00	569.49
5.20000	-2281.81	159.43	7.29	-2314.34	165.97	-2.47	-2670.53	504.46	-506.44	-2600.52	367.83	-152.92	-2118.23	2.70	11.31	-2124.68	1.21	42.64	-4097.96	4.72	1591.85	-3984.64	-51.31	1242.61	-2300.30	120.48	1255.68	0.00	0.00	0.00	-1777.71	-76.73	1541.56	-2190.94	202.00	1536.98	-2636.17	-361.19	1655.88	-2740.65	43.07	1571.73	595.08	-17.47	78.50	1192.93	8.72	79.00	569.28
5.21000	-2280.14	160.67	7.52	-2316.46	165.82	-2.15	-2668.48	502.96	-508.42	-2593.65	366.50	-153.65	-2100.54	2.05	9.86	-2099.08	0.22	45.55	-4091.86	3.82	1591.91	-3976.89	-51.84	1242.92	-2286.61	119.37	1255.30	0.00	0.00	0.00	-1777.71	-76.73	1541.56	-2177.15	200.98	1536.16	-2629.91	-360.45	1655.90	-2730.63	43.01	1571.67	596.17	-17.23	78.87	1193.61	8.58	79.15	569.27
5.22000	-2281.72	160.09	7.12	-2318.49	165.68	-1.81	-2666.41	501.45	-510.37	-2586.78	365.17	-154.36	-2083.46	1.34	8.29	-2098.42	-1.99	44.55	-4085.67	2.94	1591.90	-3969.07	-52.36	1243.18	-2286.23	120.05	1254.92	0.00	0.00	0.00	-1777.71	-76.73	1541.56	-2155.15	200.48	1535.25	-2623.62	-359.68	1655.93	-2720.60	42.96	1571.62	596.44	-17.18	79.02	1193.80	8.37	79.55	569.24
5.23000	-2293.85	159.62	4.31	-2320.42	165.55	-1.44	-2664.31	499.93	-512.30	-2579.90	363.84	-155.06	-2066.97	0.57	6.61	-2071.91	-5.20	48.44	-4079.38	2.05	1591.82	-3961.16	-52.87	1243.39	-2283.73	118.91	1254.64	0.00	0.00	0.00	-1777.71	-76.73	1541.56	-2168.39	199.12	1534.86	-2617.29	-358.87	1655.95	-2710.54	42.94	1571.57	595.42	-17.87	78.59	1192.63	8.29	78.96	568.08
5.24000	-2275.30	160.63	8.17	-2322.25	165.43	-1.05	-2662.20	498.41	-514.20	-2573.01	362.50	-155.75	-2051.06	-0.26	4.81	-2069.86	-6.08	50.47	-4073.00	1.18	1591.67	-3953.17	-53.37	1243.55	-2264.37	117.63	1253.47	0.00	0.00	0.00	-1777.71	-76.73	1541.56	-2165.08	198.20	1534.34	-2610.91	-358.03	1655.97	-2700.47	42.92	1571.52	593.91	-17.79	78.28	1192.00	8.22	78.39	568.50
5.25000	-2295.58	159.85	4.52	-2323.96	165.31	-0.64	-2660.06	496.87	-516.07	-2566.11	361.16	-156.43	-2035.73	-1.14	2.90	-2032.83	-7.53	57.57	-4066.52	0.31	1591.44	-3945.10	-53.87	1243.65	-2269.85	117.53	1252.51	0.00	0.00	0.00	-1777.71	-76.73	1541.56	-2168.42	197.25	1535.43	-2604.50	-357.17	1655.99	-2690.39	42.92	1571.47	593.47	-17.46	78.15	1192.64	8.55	79.05	568.07
5.26000	-2293.06	160.28	5.13	-2325.55	165.21	-0.20	-2657.90	495.33	-517.91	-2559.20	359.82	-157.09	-2020.97	-2.08	0.88	-1998.79	-8.18	63.87	-4059.95	-0.55	1591.15	-3936.95	-54.36	1243.70	-2260.97	117.10	1251.80	0.00	0.00	0.00	-1777.71	-76.73	1541.56	-2140.34	195.83	1533.10	-2598.04	-356.26	1656.00	-2680.29	42.94	1571.43	594.97	-17.82	78.42	1194.07	8.76	79.57	567.41
5.27000	-2300.45	161.54	3.25	-2327.01	165.11	0.25	-2655.72	493.78	-519.73	-2552.29	358.47	-157.74	-2006.77	-3.07	-1.25	-1964.22	-9.12	70.89	-4053.28	-1.40	1590.78	-3928.72	-54.84	1243.70	-2255.82	116.45	1250.59	0.00	0.00	0.00	-1777.71	-76.73	1541.56	-2142.23	193.42	1532.27	-2591.55	-355.33	1656.02	-2670.18	42.97	1571.40	594.65	-17.56	78.14	1193.47	8.69	79.37	567.71
5.28000	-2280.30	161.47	8.44	-2328.34	165.02	0.73	-2653.52	492.23	-521.51	-2545.36	357.12	-158.37	-1993.11	-4.11	-3.47	-1943.99	-11.31	75.96	-4046.52	-2.25	1590.33	-3920.41	-55.32	1243.65	-2254.75	114.43	1249.62	0.00	0.00	0.00	-1777.71	-76.73	1541.56	-2144.52	192.52	1531.52	-2585.01	-354.36	1656.03	-2660.06	43.02	1571.37	595.89	-18.01	78.46	1193.60	8.36	79.03	569.62
5.29000	-2293.62	161.48	5.55	-2329.52	164.94	1.24	-2651.29	490.66	-523.27	-2538.43	355.77	-158.99	-1980.01	-5.21	-5.80	-1952.94	-14.71	74.45	-4039.65	-3.09	1589.82	-3912.01	-55.78	1243.54	-2236.89	114.10	1248.88	0.00	0.00	0.00	-1777.71	-76.73	1541.56	-2135.79	191.85	1530.24	-2578.43	-353.36	1656.04	-2649.92	43.08	1571.34	595.19	-17.89	78.33	1192.80	8.63	78.95	569.29
5.30000	-2286.54	162.51	6.27	-2330.54	164.87	1.76	-2649.04	489.09	-524.99	-2531.49	354.42	-159.60	-1967.43	-6.35	-8.22	-1936.49	-12.79	77.52	-4032.69	-3.92	1589.23	-3903.54	-56.24	1243.38	-2235.57	113.98	1247.31	0.00	0.00	0.00	-1777.71	-76.73	1541.56	-2110.76	188.37	1530.34	-2571.81	-352.33	1656.05	-2639.77	43.16	1571.31	594.75	-18.30	77.98	1193.65	8.31	79.39	570.03
5.31000	-2278.61	162.32	7.84	-2331.41	164.81	2.31	-2646.76	487.52	-526.69	-2524.54	353.06	-160.19	-1955.39	-7.54	-10.73	-1950.35	-15.08	76.36	-4025.64	-4.75	1588.56	-3894.98	-56.69	1243.17	-2230.69	111.41	1246.02	0.00	0.00	0.00	-1777.71	-76.73	1541.56	-2138.58	186.45	1530.75	-2565.14	-351.26	1656.06	-2629.60	43.26	1571.30	595.21	-17.97	78.32	1193.75	8.10	79.28	568.92
5.32000	-2286.05	161.26	7.39	-2332.10	164.76	2.89	-2644.46	485.93	-528.36	-2517.59	351.70	-160.77	-1943.86	-8.78	-13.34	-1918.81	-15.61	82.52	-4018.48	-5.56	1587.82	-3886.34	-57.14	1242.90	-2231.41	110.31	1245.69	0.00	0.00	0.00	-1777.71	-76.73	1541.56	-2120.75	184.03	1528.63	-2558.44	-350.16	1656.06	-2619.42	43.37	1571.28	595.19	-18.07	78.22	1193.47	8.44	79.10	568.81
5.33000	-2296.20	161.55	4.75	-2332.62	164.72	3.49	-2642.14	484.34	-530.00	-2510.63	350.34	-161.33	-1932.85	-10.07	-16.03	-1902.50	-16.89	86.04	-4011.23	-6.37	1587.01	-3877.62	-57.57	1242.58	-2224.37	107.95	1244.44	0.00	0.00	0.00	-1777.71	-76.73	1541.56	-2098.40	181.26	1527.93	-2551.69	-349.02	1656.06	-2609.23	43.49	1571.27	594.39	-17.61	78.11	1193.66	8.07	79.13	568.88
5.34000	-2288.91	162.07	7.69	-2332.96	164.69	4.11	-2639.79	482.74	-531.60	-2503.66	348.98	-161.88	-1922.34	-11.40	-18.80	-1886.82	-18.17	89.22	-4003.87	-7.18	1586.12	-3868.82	-58.00	1242.20	-2211.95	107.67	1243.89	0.00	0.00	0.00	-1777.71	-76.73	1541.56	-2073.36	181.03	1526.09	-2544.90	-347.85	1656.06	-2599.03	43.64	1571.26	595.21	-17.67	78.42	1193.85	8.55	79.22	568.42
5.35000	-2266.51	161.82	11.04	-2333.11	164.68	4.76	-2637.42	481.14	-533.18	-2496.69	347.62	-162.42	-1912.32	-12.77	-21.66	-1871.76	-19.43	92.05	-3996.42	-7.97	1585.15	-3859.93	-58.42	1241.76	-2208.15	105.92	1242.61	0.00	0.00	0.00	-1777.71	-76.73	1541.56	-2080.32	177.70	1525.96	-2538.07	-346.65	1656.06	-2588.82	43.79	1571.26	595.74	-17.66	78.70	1193.09	8.75	79.22	569.34
5.36000	-2283.17	161.01	7.28	-2333.05	164.67	5.43	-2635.02	479.53	-534.72	-2489.71	346.25	-162.94	-1902.79	-14.18	-24.59	-1857.32	-20.69	94.55	-3988.87	-8.76	1584.11	-3850.96	-58.83	1241.28	-2202.90	103.75	1241.87	0.00	0.00	0.00	-1777.71	-76.73	1541.56	-2099.46	174.36	1525.97	-2531.20	-345.41	1656.05	-2578.59	43.97	1571.26	594.81	-17.49	78.36	1193.35	8.62	79.30	569.84
5.37000	-2258.80	162.21	11.94	-2332.79	164.68	6.13	-2632.60	477.91	-536.24	-2482.73	344.89	-163.44	-1893.74	-15.64	-27.60	-1843.48	-21.94	96.71	-3981.22	-9.54	1582.99	-3841.91	-59.24	1240.73	-2197.24	102.59	1241.17	0.00	0.00	0.00	-1777.71	-76.73	1541.56	-2077.32	172.87	1524.00	-2524.28	-344.14	1656.05	-2568.35	44.16	1571.26	595.13	-17.18	78.65	1193.04	8.54	79.03	569.61
5.38000	-2286.37	162.41	6.67	-2332.32	164.70	6.85	-2630.15	476.29	-537.72	-2475.73	343.52	-163.93	-1885.16	-17.13	-30.68	-1830.24	-23.18	98.55	-3973.46	-10.31	1581.79	-3832.77	-59.64	1240.13	-2178.09	100.90	1241.12	0.00	0.00	0.00	-1777.71	-76.73	1541.56	-2077.15	168.54	1524.65	-2517.32	-342.84	1656.04	-2558.11	44.37	1571.27	595.22	-17.43	78.26	1193.00	8.87	79.03	568.48
5.39000	-2287.43	162.22	6.44	-2331.62	164.73	7.60	-2627.67	474.66	-539.17	-2468.74	342.15	-164.41	-1877.04	-18.66	-33.83	-1817.58	-24.42	100.08	-3965.61	-11.07	1580.52	-3823.55	-60.02	1239.47	-2184.07	98.25	1239.36	0.00	0.00	0.00	-1777.71	-76.73	1541.56	-2088.41	166.12	1524.28	-2510.31	-341.50	1656.03	-2547.85	44.60	1571.29	594.84	-17.87	78.21	1192.82	8.51	78.88	568.33
5.40000	-2277.02	162.02	8.38	-2330.69	164.77	8.37	-2625.17	473.02	-540.59	-2461.73	340.78	-164.87	-1869.37	-20.22	-37.05	-1805.51	-25.64	101.30	-3957.65	-11.83	1579.17	-3814.25	-60.40	1238.76	-2180.93	97.41	1238.94	0.00	0.00	0.00	-1777.71	-76.73	1541.56	-2060.48	162.27	1523.08	-2503.27	-340.12	1656.01	-2537.58	44.84	1571.31	595.65	-17.57	78.23	1193.13	8.48	79.11	569.59
5.41000	-2277.80	161.04	7.57	-2329.53	164.83	9.17	-2622.64	471.38	-541.97	-2454.73	339.41	-165.31	-1862.16	-21.82	-40.32	-1794.00	-26.86	102.22	-3949.60	-12.58	1577.74	-3804.86	-60.78	1237.99	-2168.83	93.60	1238.17	0.00	0.00	0.00	-1777.71	-76.73	1541.56	-2053.61	160.61	1520.95	-2496.18	-338.71	1656.00	-2527.31	45.10	1571.33	595.94	-17.44	78.46	1192.90	8.50	78.82	569.92
5.42000	-2263.34	161.94	9.86	-2328.11	164.90	9.99	-2620.08	469.73	-543.32	-2447.71	338.04	-165.74	-1855.38	-23.45	-43.66	-1783.05	-28.07	102.84	-3941.44	-13.32	1576.23	-3795.39	-61.14	1237.16	-2160.52	92.43	1237.86	0.00	0.00	0.00	-1777.71	-76.73	1541.56	-2059.85	157.62	1521.32	-2489.04	-337.27	1655.98	-2517.02	45.38	1571.36	595.33	-17.72	78.34	1193.55	9.13	79.07	569.30
5.43000	-2256.28	162.91	11.14	-2326.45	164.98	10.84	-2617.50	468.08	-544.64	-2440.70	336.67	-166.15	-1849.03	-25.12	-47.05	-1772.66	-29.27	103.17	-3933.18	-14.05	1574.65	-3785.83	-61.49	1236.28	-2154.83	89.84	1237.13	0.00	0.00	0.00	-1777.71	-76.73	1541.56	-2050.08	154.10	1520.30	-2481.86	-335.78	1655.96	-2506.73	45.68	1571.39	596.03	-17.40	78.54	1192.78	8.89	78.92	569.63
5.44000	-2250.37	162.10	11.86	-2324.52	165.08	11.71	-2614.88	466.43	-545.92	-2433.67	335.30	-166.55	-1843.10	-26.81	-50.50	-1762.80	-30.45	103.22	-3924.81	-14.77	1572.98	-3776.19	-61.84	1235.33	-2140.47	87.10	1237.20	0.00	0.00	0.00	-1777.71	-76.73	1541.56	-2037.72	149.93	1519.18	-2474.64	-334.27	1655.94	-2496.42	45.99	1571.42	597.25	-17.36	79.02	1193.02	8.08	78.96	569.02
5.45000	-2252.93	162.84	11.25	-2322.33	165.19	12.62	-2612.24	464.76	-547.17	-2426.65	333.93	-166.93	-1837.59	-28.54	-54.00	-1753.47	-31.63	102.99	-3916.34	-15.49	1571.24	-3766.46	-62.18	1234.33	-2130.98	85.45	1237.05	0.00	0.00	0.00	-1777.71	-76.73	1541.56	-2020.59	147.74	1518.61	-2467.38	-332.72	1655.92	-2486.11	46.32	1571.46	595.89	-17.68	78.53	1192.88	8.11	78.68	568.70
5.46000	-2243.68	163.24	12.40	-2319.86	165.32	13.54	-2609.57	463.10	-548.39	-2419.62	332.55	-167.30	-1832.48	-30.29	-57.54	-1744.67	-32.80	102.50	-3907.77	-16.20	1569.41	-3756.65	-62.51	1233.28	-2126.95	82.45	1236.53	0.00	0.00	0.00	-1777.71	-76.73	1541.56	-2022.63	144.55	1518.01	-2460.07	-331.13	1655.89	-2475.79	46.67	1571.51	595.70	-18.16	78.33	1193.41	8.07	78.93	568.34
5.47000	-2257.67	162.52	10.43	-2317.10	165.46	14.50	-2606.88	461.43	-549.57	-2412.58	331.18	-167.64	-1827.77	-32.07	-61.13	-1736.38	-33.96	101.75	-3899.09	-16.89	1567.50	-3746.75	-62.83	1232.16	-2119.63	79.15	1235.99	0.00	0.00	0.00	-1777.71	-76.73	1541.56	-2007.84	141.00	1517.02	-2452.71	-329.51	1655.86	-2465.47	47.04	1571.56	595.43	-18.10	78.30	1193.48	8.76	79.11	568.57
5.48000	-2240.50	162.73	12.55	-2314.05	165.61	15.48	-2604.15	459.75	-550.72	-2405.54	329.81	-167.98	-1823.45	-33.87	-64.76	-1728.60	-35.11	100.74	-3890.31	-17.58	1565.52	-3736.77	-63.15	1230.98	-2120.14	76.18	1235.93	0.00	0.00	0.00	-1777.71	-76.73	1541.56	-1985.55	139.28	1516.71	-2445.31	-327.85	1655.83	-2455.13	47.42	1571.61	596.19	-17.87	78.47	1193.71	9.15	79.33	568.54
5.49000	-2252.23	162.58	9.92	-2310.70	165.78	16.49	-2601.39	458.07	-551.83	-2398.50	328.44	-168.29	-1819.51	-35.70	-68.43	-1721.30	-36.25	99.49	-3881.42	-18.27	1563.45	-3726.70	-63.45	1229.75	-2120.99	73.21	1235.99	0.00	0.00	0.00	-1777.71	-76.73	1541.56	-1994.00	135.23	1517.35	-2437.87	-326.15	1655.79	-2444.79	47.83	1571.67	595.68	-17.87	78.57	1193.14	8.49	79.02	568.59
5.50000	-2253.26	162.63	9.29	-2307.04	165.97	17.53	-2598.61	456.38	-552.91	-2391.46	327.07	-168.59	-1815.95	-37.55	-72.13	-1714.50	-37.37	97.99	-3872.43	-18.94	1561.30	-3716.54	-63.75	1228.45	-2118.60	69.89	1235.99	0.00	0.00	0.00	-1777.71	-76.73	1541.56	-1994.88	130.09	1517.56	-2430.38	-324.42	1655.76	-2434.44	48.25	1571.74	595.54	-17.92	78.34	1192.56	8.58	78.81	568.61
5.51000	-2233.36	163.37	13.20	-2303.07	166.17	18.59	-2595.79	454.70	-553.95	-2384.41	325.70	-168.87	-1812.75	-39.42	-75.87	-1708.17	-38.49	96.26	-3863.33	-19.60	1559.07	-3706.30	-64.03	1227.10	-2113.42	66.86	1236.02	0.00	0.00	0.00	-1777.71	-76.73	1541.56	-1976.74	124.70	1518.34	-2422.85	-322.65	1655.72	-2424.09	48.69	1571.81	595.15	-17.63	78.33	1192.12	8.52	79.09	569.57
5.52000	-2248.95	163.24	10.56	-2298.78	166.39	19.69	-2592.95	453.00	-554.95	-2377.36	324.33	-169.14	-1809.91	-41.31	-79.63	-1702.31	-39.59	94.30	-3854.13	-20.26	1556.75	-3695.97	-64.31	1225.68	-2104.50	64.22	1237.40	0.00	0.00	0.00	-1777.71	-76.73	1541.56	-1967.77	122.72	1518.98	-2415.27	-320.84	1655.68	-2413.73	49.15	1571.88	594.64	-17.42	78.14	1193.50	8.46	79.34	568.35
5.53000	-2235.06	162.51	13.05	-2292.39	167.82	23.77	-2590.07	451.31	-555.92	-2370.30	322.96	-169.39	-1807.41	-43.22	-83.42	-1696.90	-40.68	92.13	-3844.82	-20.91	1554.35	-3685.56	-64.58	1224.20	-2097.52	61.02	1238.20	0.00	0.00	0.00	-1777.71	-76.73	1541.56	-1972.60	120.96	1519.87	-2407.64	-319.00	1655.64	-2403.36	49.63	1571.96	594.91	-17.48	78.43	1193.26	8.68	79.03	568.57
5.54000	-2231.74	164.21	12.88	-2277.38	167.72	24.64	-2587.16	449.60	-556.85	-2363.25	321.59	-169.62	-1805.26	-45.15	-87.24	-1691.95	-41.76	89.74	-3835.40	-21.55	1551.87	-3675.05	-64.84	1222.67	-2083.48	57.43	1239.58	0.00	0.00	0.00	-1777.71	-76.73	1541.56	-1969.36	115.92	1521.08	-2399.97	-317.12	1655.59	-2392.99	50.12	1572.04	594.81	-17.96	78.42	1192.52	8.57	78.85	569.33
5.55000	-2234.64	163.94	12.70	-2290.24	165.69	21.57	-2584.22	447.90	-557.75	-2356.19	320.23	-169.83	-1803.44	-47.09	-91.07	-1687.43	-42.83	87.14	-3825.87	-22.18	1549.31	-3664.46	-65.10	1221.07	-2075.15	53.67	1241.21	0.00	0.00	0.00	-1777.71	-76.73	1541.56	-1952.31	111.27	1520.72	-2392.26	-315.20	1655.54	-2382.61	50.64	1572.13	594.42	-17.78	78.22	1193.54	8.51	79.16	569.22
5.56000	-2234.54	163.69	12.28	-2282.37	167.20	22.35	-2581.25	446.19	-558.61	-2349.13	318.86	-170.03	-1801.95	-49.05	-94.92	-1683.34	-43.88	84.35	-3816.24	-22.80	1546.66	-3653.79	-65.34	1219.41	-2068.08	51.04	1242.13	0.00	0.00	0.00	-1777.71	-76.73	1541.56	-1946.49	107.78	1523.14	-2384.49	-313.25	1655.49	-2372.23	51.18	1572.22	595.33	-17.97	78.37	1193.47	8.41	79.13	569.03
5.57000	-2240.33	164.90	11.11	-2295.82	166.32	19.89	-2578.25	444.48	-559.42	-2342.06	317.50	-170.21	-1800.77	-51.02	-98.79	-1679.68	-44.92	81.36	-3806.49	-23.41	1543.93	-3643.02	-65.57	1217.69	-2066.03	47.93	1243.90	0.00	0.00	0.00	-1777.71	-76.73	1541.56	-1951.98	104.68	1524.36	-2376.69	-311.26	1655.44	-2361.85	51.73	1572.32	595.11	-17.96	78.52	1193.38	8.14	79.18	569.35
5.58000	-2218.09	166.02	15.31	-2316.78	166.10	16.33	-2575.21	442.77	-560.21	-2335.00	316.13	-170.37	-1799.90	-53.00	-102.67	-1676.43	-45.95	78.18	-3796.64	-24.01	1541.11	-3632.17	-65.80	1215.91	-2063.17	45.55	1244.69	0.00	0.00	0.00	-1777.71	-76.73	1541.56	-1942.18	101.22	1525.07	-2368.83	-309.23	1655.39	-2351.46	52.31	1572.42	594.87	-17.15	78.48	1193.86	8.50	79.21	569.03
5.59000	-2237.05	165.60	10.97	-2344.34	165.74	12.36	-2572.15	441.05	-560.95	-2327.93	314.77	-170.51	-1799.33	-54.99	-106.55	-1673.57	-46.96	74.83	-3786.68	-24.60	1538.21	-3621.23	-66.02	1214.07	-2051.31	42.40	1245.94	0.00	0.00	0.00	-1777.71	-76.73	1541.56	-1916.82	97.94	1527.23	-2360.93	-307.16	1655.33	-2341.07	52.90	1572.53	594.64	-17.57	78.24	1193.36	8.83	79.31	568.30
5.60000	-2216.02	166.84	13.37	-2354.10	165.36	11.81	-2569.05	439.33	-561.66	-2320.86	313.42	-170.64	-1799.06	-56.99	-110.44	-1671.12	-47.96	71.30	-3776.61	-25.19	1535.22	-3610.20	-66.22	1212.16	-2046.36	39.79	1247.15	0.00	0.00	0.00	-1777.71	-76.73	1541.56	-1907.67	94.17	1528.29	-2352.99	-305.06	1655.27	-2330.67	53.52	1572.64	595.51	-18.11	78.47	1192.76	8.57	79.17	568.15
5.61000	-2210.70	166.46	12.02	-2321.68	165.08	18.50	-2565.91	437.61	-562.32	-2313.80	312.06	-170.74	-1799.07	-59.00	-114.33	-1669.04	-48.95	67.61	-3766.43	-25.76	1532.15	-3599.08	-66.42	1210.19	-2041.44	36.64	1247.90	0.00	0.00	0.00	-1777.71	-76.73	1541.56	-1910.52	90.87	1529.84	-2344.99	-302.92	1655.21	-2320.27	54.15	1572.76	595.92	-18.16	78.40	1192.55	8.81	79.06	569.63
5.62000	-2220.95	166.98	7.55	-2278.25	164.76	25.88	-2562.75	435.88	-562.95	-2306.73	310.71	-170.83	-1799.35	-61.01	-118.22	-1667.34	-49.92	63.76	-3756.14	-26.33	1528.99	-3587.87	-66.61	1208.16	-2031.68	34.33	1247.78	0.00	0.00	0.00	-1777.71	-76.73	1541.56	-1925.64	87.30	1531.17	-2336.95	-300.73	1655.14	-2309.87	54.81	1572.89	596.28	-17.64	78.58	1192.50	8.55	78.89	569.13
5.63000	-2197.73	165.29	9.68	-2241.85	165.01	34.32	-2559.54	434.15	-563.54	-2299.66	309.36	-170.90	-1799.90	-63.03	-122.10	-1666.01	-50.88	59.76	-3745.74	-26.88	1525.74	-3576.58	-66.79	1206.07	-2028.88	32.28	1248.15	0.00	0.00	0.00	-1777.71	-76.73	1541.56	-1896.76	85.34	1530.85	-2328.87	-298.51	1655.07	-2299.47	55.48	1573.01	595.81	-17.13	78.60	1193.39	8.32	79.11	568.64
5.64000	-2208.27	164.83	7.12	-2229.87	163.63	40.73	-2556.31	432.42	-564.08	-2292.59	308.01	-170.95	-1800.72	-65.05	-125.98	-1665.03	-51.82	55.61	-3735.23	-27.43	1522.41	-3565.19	-66.96	1203.91	-2020.12	30.18	1248.68	0.00	0.00	0.00	-1777.71	-76.73	1541.56	-1884.64	83.56	1532.10	-2320.73	-296.26	1655.01	-2289.06	56.18	1573.15	595.09	-17.44	78.47	1192.99	8.55	79.15	568.34
5.65000	-2183.05	166.99	16.11	-2215.96	165.19	49.61	-2553.04	430.69	-564.59	-2285.51	306.66	-170.99	-1801.78	-67.07	-129.85	-1664.40	-52.74	51.33	-3724.60	-27.97	1518.99	-3553.72	-67.12	1201.69	-2003.13	27.58	1249.54	0.00	0.00	0.00	-1777.71	-76.73	1541.56	-1899.25	79.88	1533.65	-2312.55	-293.96	1654.93	-2278.65	56.89	1573.29	595.41	-18.05	78.42	1192.96	9.04	78.83	568.13
5.66000	-2176.56	167.01	23.38	-2244.92	164.88	51.27	-2549.74	428.96	-565.06	-2278.44	305.32	-171.00	-1803.09	-69.10	-133.70	-1664.11	-53.66	46.91	-3713.86	-28.49	1515.48	-3542.15	-67.28	1199.40	-2020.67	25.61	1249.32	0.00	0.00	0.00	-1777.71	-76.73	1541.56	-1901.76	76.84	1534.46	-2304.32	-291.62	1654.86	-2268.24	57.63	1573.43	595.75	-17.53	78.60	1193.46	8.94	79.05	569.27
5.67000	-2174.14	166.67	30.14	-2273.15	164.26	52.85	-2546.40	427.22	-565.49	-2271.37	303.98	-171.00	-1804.64	-71.12	-137.54	-1664.14	-54.55	42.37	-3703.01	-29.01	1511.88	-3530.50	-67.42	1197.05	-2005.24	25.14	1249.91	0.00	0.00	0.00	-1777.71	-76.73	1541.56	-1884.95	75.24	1534.26	-2296.04	-289.25	1654.78	-2257.83	58.39	1573.58	594.50	-17.59	78.08	1194.13	8.86	79.61	568.42
5.68000	-2175.60	166.17	35.35	-2203.36	164.68	72.48	-2543.02	425.48	-565.87	-2264.30	302.64	-170.97	-1806.41	-73.15	-141.36	-1664.50	-55.43	37.72	-3692.05	-29.52	1508.19	-3518.75	-67.55	1194.64	-1983.18	23.98	1250.80	0.00	0.00	0.00	-1777.71	-76.73	1541.56	-1875.16	73.68	1534.52	-2287.72	-286.83	1654.70	-2247.42	59.16	1573.73	595.75	-17.95	78.31	1193.86	8.40	79.40	567.91
5.69000	-2165.64	165.96	43.28	-2203.36	162.97	76.93	-2539.61	423.74	-566.22	-2257.23	301.30	-170.93	-1808.40	-75.16	-145.16	-1665.16	-56.29	32.95	-3680.97	-30.02	1504.42	-3506.92	-67.67	1192.16	-1990.03	21.64	1251.76	0.00	0.00	0.00	-1777.71	-76.73	1541.56	-1870.56	72.02	1535.29	-2279.34	-284.38	1654.62	-2237.01	59.96	1573.89	595.40	-17.66	78.38	1193.31	8.30	78.96	568.96
5.70000	-2164.10	162.23	48.76	-2176.61	160.28	87.89	-2536.16	422.00	-566.52	-2250.16	299.97	-170.87	-1810.60	-77.18	-148.93	-1666.13	-57.14	28.08	-3669.79	-30.50	1500.56	-3494.99	-67.79	1189.61	-1979.88	19.38	1252.55	0.00	0.00	0.00	-1777.71	-76.73	1541.56	-1868.41	70.38	1535.71	-2270.92	-281.89	1654.53	-2226.60	60.78	1574.06	595.32	-17.70	78.50	1193.96	8.45	79.35	569.37
5.71000	-2158.97	158.41	55.09	-2194.55	155.31	90.03	-2532.68	420.26	-566.78	-2243.10	298.65	-170.79	-1813.01	-79.19	-152.67	-1667.39	-57.97	23.11	-3658.48	-30.98	1496.60	-3482.98	-67.89	1187.00	-1981.37	16.67	1253.90	0.00	0.00	0.00	-1777.71	-76.73	1541.56	-1857.42	67.82	1535.52	-2262.45	-279.35	1654.45	-2216.19	61.63	1574.23	595.29	-17.77	78.40	1193.92	8.74	79.31	568.50
5.72000	-2133.60	154.99	65.11	-2170.90	152.23	100.57	-2529.16	418.52	-567.00	-2236.03	297.32	-170.68	-1815.61	-81.19	-156.38	-1668.93	-58.78	18.05	-3647.06	-31.45	1492.56	-3470.87	-67.99	1184.32	-1981.65	14.29	1254.70	0.00	0.00	0.00	-1777.71	-76.73	1541.56	-1847.08	66.60	1536.22	-2253.94	-276.78	1654.36	-2205.78	62.49	1574.40	595.60	-17.68	78.41	1193.30	8.32	79.12	569.45
5.73000	-2128.40	152.36	71.55	-2143.82	147.51	110.65	-2525.61	416.77	-567.18	-2228.97	296.00	-170.56	-1818.40	-83.18	-160.05	-1670.74	-59.58	12.91	-3635.53	-31.91	1488.42	-3458.67	-68.07	1181.58	-1981.49	12.53	1255.57	0.00	0.00	0.00	-1777.71	-76.73	1541.56	-1840.36	65.24	1536.35	-2245.37	-274.17	1654.26	-2195.37	63.38	1574.59	595.09	-18.01	78.07	1193.34	8.00	79.13	569.20
5.74000	-2106.92	148.30	81.38	-2116.57	145.40	121.61	-2522.01	415.03	-567.31	-2221.90	294.69	-170.42	-1821.37	-85.16	-163.69	-1672.82	-60.35	7.69	-3623.88	-32.36	1484.20	-3446.38	-68.15	1178.77	-1975.62	11.61	1256.71	0.00	0.00	0.00	-1777.71	-76.73	1541.56	-1836.73	63.85	1536.80	-2236.76	-271.52	1654.17	-2184.97	64.28	1574.77	594.55	-17.62	77.93	1193.58	8.00	79.10	568.20
5.75000	-2105.11	143.07	87.57	-2094.84	143.04	129.86	-2518.38	413.28	-567.40	-2214.84	293.37	-170.26	-1824.51	-87.13	-167.29	-1675.15	-61.11	2.40	-3612.11	-32.79	1479.88	-3434.00	-68.21	1175.89	-1961.85	9.68	1257.60	0.00	0.00	0.00	-1777.71	-76.73	1541.56	-1837.37	63.69	1538.68	-2228.09	-268.82	1654.07	-2174.56	65.21	1574.97	593.74	-17.70	77.95	1193.67	7.77	79.31	568.48
5.76000	-2081.46	139.33	96.61	-2094.48	139.85	135.76	-2514.71	411.53	-567.45	-2207.78	292.07	-170.08	-1827.81	-89.09	-170.84	-1677.73	-61.85	-2.95	-3600.23	-33.22	1475.47	-3421.52	-68.27	1172.95	-1968.22	7.77	1257.88	0.00	0.00	0.00	-1777.71	-76.73	1541.56	-1829.01	62.36	1538.44	-2219.38	-266.09	1653.97	-2164.16	66.16	1575.16	594.23	-18.50	78.00	1193.54	8.67	79.61	568.78
5.77000	-2055.23	137.64	106.48	-2096.30	136.04	140.81	-2511.00	409.79	-567.45	-2200.72	290.76	-169.88	-1831.27	-91.03	-174.35	-1680.54	-62.58	-8.36	-3588.24	-33.64	1470.97	-3408.96	-68.32	1169.94	-1961.77	6.52	1258.01	0.00	0.00	0.00	-1777.71	-76.73	1541.56	-1827.51	62.07	1539.25	-2210.62	-263.31	1653.86	-2153.76	67.14	1575.37	595.38	-18.26	78.50	1193.65	8.56	79.38	569.08
5.78000	-2033.28	135.18	115.32	-2034.19	133.02	156.30	-2507.26	408.04	-567.41	-2193.67	289.46	-169.66	-1834.88	-92.96	-177.80	-1683.58	-63.28	-13.82	-3576.12	-34.04	1466.38	-3396.30	-68.35	1166.86	-1949.38	6.09	1257.90	0.00	0.00	0.00	-1777.71	-76.73	1541.56	-1816.28	62.14	1539.74	-2201.81	-260.50	1653.76	-2143.36	68.13	1575.58	595.52	-17.85	78.58	1193.94	7.94	79.24	568.08
5.79000	-2006.03	133.08	123.82	-2060.82	130.76	157.64	-2503.47	406.29	-567.32	-2186.61	288.17	-169.42	-1838.62	-94.87	-181.21	-1686.84	-63.97	-19.32	-3563.89	-34.44	1461.69	-3383.54	-68.38	1163.71	-1955.75	3.80	1258.30	0.00	0.00	0.00	-1777.71	-76.73	1541.56	-1825.18	61.02	1539.87	-2192.94	-257.64	1653.65	-2132.96	69.15	1575.79	594.75	-17.81	78.23	1193.64	8.19	79.10	569.14
5.80000	-1990.80	131.48	131.29	-2039.79	132.21	164.97	-2499.65	404.55	-567.19	-2179.57	286.88	-169.15	-1842.49	-96.76	-184.56	-1690.31	-64.63	-24.85	-3551.54	-34.83	1456.91	-3370.70	-68.39	1160.50	-1944.10	3.41	1258.04	0.00	0.00	0.00	-1777.71	-76.73	1541.56	-1823.47	58.25	1540.26	-2184.03	-254.75	1653.54	-2122.57	70.19	1576.01	594.86	-17.34	78.30	1193.23	8.49	79.03	569.45
5.81000	-1964.21	129.33	139.81	-2037.76	126.47	169.83	-2495.79	402.80	-567.02	-2172.52	285.60	-168.87	-1846.49	-98.64	-187.84	-1693.98	-65.28	-30.41	-3539.07	-35.20	1452.04	-3357.76	-68.40	1157.22	-1953.00	1.76	1257.42	0.00	0.00	0.00	-1777.71	-76.73	1541.56	-1813.63	58.53	1540.76	-2175.07	-251.81	1653.42	-2112.18	71.25	1576.24	594.62	-18.06	78.06	1193.81	8.56	79.09	568.32
5.82000	-1955.51	129.18	145.50	-1987.10	124.57	182.17	-2491.88	401.05	-566.80	-2165.48	284.32	-168.57	-1850.60	-100.49	-191.07	-1697.83	-65.90	-36.00	-3526.48	-35.57	1447.08	-3344.73	-68.40	1153.87	-1947.32	0.99	1257.87	0.00	0.00	0.00	-1777.71	-76.73	1541.56	-1821.86	57.20	1541.03	-2166.06	-248.83	1653.31	-2101.80	72.34	1576.47	595.75	-17.85	78.51	1193.29	8.22	78.88	568.28
5.83000	-1930.98	127.51	154.14	-1972.86	123.68	187.40	-2487.94	399.31	-566.53	-2158.44	283.04	-168.24	-1854.81	-102.32	-194.23	-1701.87	-66.51	-41.60	-3513.78	-35.92	1442.01	-3331.61	-68.38	1150.45	-1934.24	1.12	1258.02	0.00	0.00	0.00	-1770.06	-76.99	1539.46	-1801.03	56.77	1539.90	-2157.00	-245.81	1653.19	-2091.42	73.45	1576.71	595.13	-17.68	78.42	1193.40	8.46	79.24	569.06
5.84000	-1926.68	125.77	158.36	-1947.67	124.72	194.78	-2483.96	397.56	-566.22	-2151.40	281.77	-167.89	-1859.13	-104.12	-197.33	-1706.08	-67.10	-47.20	-3500.95	-36.26	1436.86	-3318.39	-68.36	1146.96	-1918.56	-0.18	1258.30	0.00	0.00	0.00	-1781.62	-77.99	1541.68	-1798.99	57.58	1540.46	-2147.89	-242.74	1653.06	-2081.04	74.58	1576.95	595.90	-17.61	78.65	1193.88	8.46	79.38	569.21
5.85000	-1909.61	125.69	164.82	-1939.25	122.80	198.40	-2479.93	395.81	-565.86	-2144.37	280.51	-167.52	-1863.53	-105.91	-200.35	-1710.45	-67.66	-52.81	-3488.00	-36.59	1431.61	-3305.08	-68.32	1143.40	-1933.28	-2.28	1257.96	0.00	0.00	0.00	-1793.82	-77.47	1540.96	-1799.16	57.57	1540.46	-2138.73	-239.64	1652.94	-2070.67	75.74	1577.20	596.80	-17.48	78.77	1193.35	8.44	79.00	569.29
5.86000	-1880.28	125.35	172.87	-1907.71	123.76	206.38	-2475.87	394.07	-565.46	-2137.34	279.25	-167.14	-1868.02	-107.66	-203.30	-1714.98	-68.21	-58.42	-3474.94	-36.92	1426.26	-3291.67	-68.28	1139.77	-1917.01	-2.37	1258.17	0.00	0.00	0.00	-1754.26	-77.41	1540.21	-1786.49	55.11	1539.96	-2129.51	-236.49	1652.81	-2060.31	76.92	1577.46	594.52	-17.43	78.09	1194.34	8.66	79.61	569.04
5.87000	-1856.02	125.99	179.73	-1901.59	122.28	210.48	-2471.76	392.33	-565.01	-2130.32	278.00	-166.72	-1872.58	-109.39	-206.17	-1719.65	-68.73	-64.01	-3461.75	-37.23	1420.82	-3278.17	-68.22	1136.07	-1911.80	-2.83	1257.61	0.00	0.00	0.00	-1771.69	-79.31	1539.97	-1790.88	53.94	1539.63	-2120.25	-233.30	1652.68	-2049.95	78.12	1577.72	594.23	-17.97	78.06	1193.50	8.72	79.56	568.68
5.88000	-1833.47	126.12	186.17	-1835.54	123.45	223.40	-2467.61	390.59	-564.51	-2123.30	276.75	-166.29	-1877.21	-111.09	-208.96	-1724.45	-69.23	-69.58	-3448.44	-37.52	1415.28	-3264.57	-68.16	1132.30	-1907.31	-3.92	1257.88	0.00	0.00	0.00	-1776.11	-81.47	1540.31	-1781.34	53.97	1538.70	-2110.93	-230.07	1652.55	-2039.60	79.35	1577.99	595.29	-18.36	78.40	1193.58	8.59	79.27	567.68
5.89000	-1809.43	127.46	192.09	-1858.09	121.79	220.93	-2463.42	388.85	-563.96	-2116.28	275.51	-165.84	-1881.89	-112.75	-211.67	-1729.38	-69.71	-75.12	-3435.01	-37.81	1409.64	-3250.88	-68.08	1128.46	-1899.91	-4.35	1258.33	0.00	0.00	0.00	-1777.75	-81.62	1539.87	-1764.01	54.52	1538.26	-2101.57	-226.79	1652.41	-2029.25	80.60	1578.26	595.54	-17.55	78.35	1193.58	7.94	79.20	568.29
5.90000	-1775.76	127.78	200.66	-1820.29	123.55	227.07	-2459.19	387.11	-563.37	-2109.27	274.28	-165.36	-1886.62	-114.39	-214.29	-1734.43	-70.17	-80.64	-3421.46	-38.09	1403.91	-3237.10	-68.00	1124.55	-1898.80	-4.48	1258.19	0.00	0.00	0.00	-1757.70	-79.37	1537.94	-1765.18	52.99	1537.61	-2092.15	-223.48	1652.27	-2018.91	81.87	1578.54	594.74	-18.23	78.16	1193.33	8.43	79.04	568.44
5.91000	-1764.25	128.92	204.42	-1795.92	124.65	232.91	-2454.91	385.37	-562.73	-2102.27	273.05	-164.86	-1891.40	-115.99	-216.82	-1739.58	-70.61	-86.11	-3407.79	-38.35	1398.08	-3223.21	-67.90	1120.56	-1884.52	-4.37	1258.63	0.00	0.00	0.00	-1753.40	-80.25	1538.50	-1757.68	53.62	1537.60	-2082.68	-220.12	1652.13	-2008.58	83.17	1578.83	594.11	-17.97	78.09	1192.72	8.28	78.79	568.36
5.92000	-1727.45	129.90	212.14	-1753.78	125.33	240.25	-2450.59	383.63	-562.04	-2095.27	271.83	-164.34	-1896.21	-117.56	-219.26	-1744.83	-71.02	-91.54	-3393.99	-38.61	1392.15	-3209.24	-67.79	1116.51	-1891.03	-6.10	1258.00	0.00	0.00	0.00	-1718.53	-79.04	1535.80	-1758.97	54.32	1536.12	-2073.16	-216.71	1651.98	-1998.25	84.49	1579.12	594.93	-17.82	78.29	1192.58	8.24	78.89	568.12
5.93000	-1706.09	131.47	217.67	-1759.66	124.90	239.59	-2446.23	381.90	-561.30	-2088.28	270.62	-163.80	-1901.04	-119.09	-221.60	-1750.17	-71.41	-96.91	-3380.07	-38.85	1386.13	-3195.17	-67.67	1112.38	-1892.99	-6.78	1257.50	0.00	0.00	0.00	-1746.59	-82.54	1535.86	-1750.90	53.42	1535.13	-2063.59	-213.27	1651.84	-1987.93	85.84	1579.42	594.83	-17.89	78.31	1192.91	8.42	78.91	567.67
5.94000	-1675.33	132.33	224.07	-1711.02	127.41	247.98	-2441.82	380.17	-560.51	-2081.29	269.41	-163.23	-1905.89	-120.59	-223.85	-1755.59	-71.78	-102.22	-3366.02	-39.08	1380.00	-3181.00	-67.54	1108.18	-1880.70	-7.36	1257.86	0.00	0.00	0.00	-1735.46	-82.41	1535.25	-1741.50	51.97	1535.22	-2053.96	-209.78	1651.69	-1977.62	87.21	1579.72	594.71	-17.77	78.23	1192.70	8.22	78.88	569.21
5.95000	-1660.88	131.71	239.99	-1721.06	126.52	248.03	-2437.37	378.44	-559.68	-2074.31	268.21	-162.64	-1910.75	-122.05	-225.99	-1761.08	-72.12	-107.47	-3351.86	-39.30	1373.78	-3166.73	-67.40	1103.91	-1891.31	-7.91	1257.33	0.00	0.00	0.00	-1692.25	-81.57	1534.43	-1721.03	52.54	1534.48	-2044.29	-206.25	1651.53	-1967.32	88.61	1580.03	595.18	-18.01	78.30	1192.51	8.29	79.01	568.48
5.96000	-1636.10	131.64	245.68	-1666.70	126.63	264.33	-2432.88	376.71	-558.79	-2067.33	267.02	-162.03	-1915.61	-123.46	-228.03	-1766.63	-72.45	-112.64	-3337.56	-39.51	1367.46	-3152.37	-67.25	1099.57	-1870.99	-7.77	1257.05	0.00	0.00	0.00	-1734.99	-83.80	1536.32	-1730.44	53.10	1533.63	-2034.56	-202.67	1651.37	-1957.03	90.03	1580.35	596.46	-17.81	78.60	1192.94	8.16	78.85	568.22
5.97000	-1613.29	133.31	250.22	-1659.97	127.99	265.03	-2428.34	374.99	-557.85	-2060.36	265.83	-161.40	-1920.46	-124.84	-229.96	-1772.23	-72.74	-117.73	-3323.15	-39.71	1361.03	-3137.91	-67.09	1095.15	-1867.70	-7.01	1256.99	0.00	0.00	0.00	-1725.60	-83.18	1535.78	-1728.52	53.20	1533.33	-2024.78	-199.05	1651.22	-1946.74	91.47	1580.67	595.04	-17.87	78.26	1193.17	8.54	78.92	567.62
5.98000	-1589.90	135.46	254.60	-1621.85	129.59	270.12	-2423.76	373.27	-556.87	-2053.40	264.65	-160.74	-1925.30	-126.17	-231.78	-1777.87	-73.02	-122.73	-3308.60	-39.89	1354.51	-3123.36	-66.92	1090.66	-1858.01	-8.16	1256.36	0.00	0.00	0.00	-1704.71	-81.95	1534.46	-1728.38	52.15	1532.33	-2014.94	-195.39	1651.05	-1936.47	92.95	1581.00	594.13	-18.03	77.85	1192.66	8.59	79.01	568.37
5.99000	-1566.74	137.61	258.12	-1604.61	131.49	272.51	-2419.13	371.55	-555.83	-2046.44	263.48	-160.06	-1930.12	-127.46	-233.49	-1783.55	-73.26	-127.64	-3293.93	-40.06	1347.89	-3108.71	-66.74	1086.10	-1865.27	-9.25	1255.42	0.00	0.00	0.00	-1725.26	-81.28	1533.52	-1720.02	52.02	1531.74	-2005.06	-191.68	1650.89	-1926.20	94.44	1581.34	594.54	-17.63	78.03	1192.66	8.58	79.12	568.27
6.00000	-1543.65	139.22	261.74	-1579.56	134.40	274.90	-2414.46	369.83	-554.74	-2039.50	262.32	-159.35	-1934.90	-128.70	-235.08	-1789.25	-73.49	-132.45	-3279.14	-40.22	1341.16	-3093.96	-66.54	1081.46	-1854.07	-8.97	1255.29	0.00	0.00	0.00	-1709.04	-82.56	1534.07	-1718.88	51.99	1531.01	-1995.12	-187.92	1650.72	-1915.95	95.96	1581.68	595.57	-17.65	78.50	1192.85	8.29	78.88	568.77
6.01000	-1519.27	142.61	264.82	-1565.13	135.54	274.89	-2409.74	368.12	-553.61	-2032.55	261.16	-158.63	-1939.64	-129.90	-236.55	-1794.97	-73.69	-137.14	-3264.22	-40.37	1334.34	-3079.11	-66.34	1076.75	-1843.68	-8.40	1254.99	0.00	0.00	0.00	-1715.37	-82.52	1533.65	-1720.70	52.54	1531.50	-1985.13	-184.13	1650.55	-1905.70	97.51	1582.03	596.43	-18.04	78.74	1192.80	8.42	78.99	569.37
6.02000	-1496.12	145.56	266.89	-1541.97	139.61	275.53	-2404.97	366.41	-552.41	-2025.62	260.01	-157.87	-1944.34	-131.05	-237.90	-1800.69	-73.86	-141.73	-3249.17	-40.51	1327.41	-3064.16	-66.12	1071.96	-1853.25	-8.58	1254.23	0.00	0.00	0.00	-1701.14	-84.29	1533.20	-1713.35	53.29	1531.27	-1975.08	-180.29	1650.37	-1895.47	99.09	1582.38	595.72	-17.95	78.61	1193.63	9.03	79.28	569.46
6.03000	-1475.25	147.66	268.69	-1510.21	139.30	278.08	-2400.16	364.71	-551.17	-2018.69	258.87	-157.10	-1948.98	-132.15	-239.12	-1806.41	-74.01	-146.19	-3233.99	-40.64	1320.38	-3049.12	-65.89	1067.10	-1845.99	-8.83	1253.61	0.00	0.00	0.00	-1684.82	-81.03	1532.10	-1714.16	52.82	1530.87	-1964.98	-176.40	1650.20	-1885.25	100.68	1582.74	595.58	-17.69	78.49	1193.17	9.18	79.13	569.28
6.04000	-1454.85	150.63	269.63	-1488.17	143.33	277.09	-2395.30	363.00	-549.88	-2011.77	257.74	-156.30	-1953.56	-133.20	-240.21	-1812.12	-74.13	-150.52	-3218.69	-40.75	1313.25	-3033.98	-65.66	1062.16	-1834.41	-9.13	1252.96	0.00	0.00	0.00	-1683.09	-80.09	1530.44	-1719.89	52.69	1530.22	-1954.83	-172.47	1650.02	-1875.03	102.31	1583.11	595.49	-17.31	78.47	1193.65	8.72	79.28	569.38
6.05000	-1430.88	152.41	270.58	-1484.77	144.47	275.32	-2390.40	361.30	-548.53	-2004.86	256.62	-155.48	-1958.06	-134.19	-241.18	-1817.80	-74.23	-154.72	-3203.26	-40.85	1306.01	-3018.74	-65.41	1057.15	-1833.41	-9.36	1252.63	0.00	0.00	0.00	-1671.98	-80.90	1529.13	-1684.31	54.03	1527.47	-1944.62	-168.49	1649.83	-1864.83	103.96	1583.49	595.88	-17.86	78.72	1193.53	8.90	79.30	568.23
6.06000	-1411.28	156.08	270.19	-1461.86	147.70	274.06	-2385.44	359.61	-547.13	-1997.96	255.50	-154.63	-1962.49	-135.14	-242.00	-1823.45	-74.30	-158.78	-3187.70	-40.94	1298.67	-3003.40	-65.15	1052.06	-1819.69	-8.57	1251.74	0.00	0.00	0.00	-1666.41	-79.88	1529.78	-1665.99	55.49	1526.99	-1934.36	-164.47	1649.65	-1854.65	105.64	1583.87	595.42	-17.67	78.57	1192.95	8.95	79.19	569.97
6.07000	-1392.73	158.66	269.40	-1426.08	149.66	275.68	-2380.44	357.92	-545.68	-1991.07	254.40	-153.76	-1966.82	-136.02	-242.69	-1829.06	-74.34	-162.68	-3172.01	-41.01	1291.23	-2987.96	-64.87	1046.90	-1812.20	-9.45	1250.82	0.00	0.00	0.00	-1679.70	-81.21	1529.48	-1702.84	53.39	1527.25	-1924.04	-160.40	1649.46	-1844.47	107.34	1584.26	595.34	-17.43	78.51	1193.85	8.51	79.65	569.24
6.08000	-1376.08	162.17	266.91	-1400.28	153.32	273.61	-2375.39	356.23	-544.18	-1984.18	253.30	-152.86	-1971.06	-136.86	-243.24	-1834.62	-74.36	-166.43	-3156.19	-41.08	1283.68	-2972.43	-64.59	1041.66	-1805.86	-8.98	1250.03	0.00	0.00	0.00	-1653.38	-78.67	1527.11	-1699.01	54.38	1526.14	-1913.67	-156.29	1649.26	-1834.31	109.07	1584.65	595.55	-17.78	78.58	1192.86	8.95	79.16	567.94
6.09000	-1353.05	170.24	265.77	-1391.02	157.56	268.36	-2370.29	354.55	-542.62	-1977.31	252.21	-151.94	-1975.20	-137.63	-243.64	-1840.13	-74.35	-170.02	-3140.24	-41.13	1276.03	-2956.79	-64.30	1036.34	-1808.04	-8.74	1248.92	0.00	0.00	0.00	-1670.59	-77.53	1528.08	-1675.10	54.51	1525.44	-1903.25	-152.13	1649.07	-1824.16	110.83	1585.05	594.83	-17.64	78.39	1193.26	8.37	79.20	567.83
6.10000	-1332.82	174.31	261.40	-1377.52	160.56	260.69	-2365.15	352.87	-541.00	-1970.44	251.13	-151.00	-1979.22	-138.35	-243.90	-1845.56	-74.31	-173.44	-3124.16	-41.17	1268.28	-2941.06	-63.99	1030.95	-1794.66	-8.27	1248.33	0.00	0.00	0.00	-1646.32	-77.08	1526.52	-1666.29	54.35	1524.46	-1892.77	-147.93	1648.87	-1814.02	112.61	1585.46	595.15	-17.66	78.32	1193.15	8.50	79.26	568.79
6.11000	-1314.68	177.96	255.09	-1368.99	171.19	255.55	-2359.95	351.20	-539.34	-1963.58	250.06	-150.03	-1983.13	-139.00	-244.00	-1850.92	-74.25	-176.68	-3107.95	-41.19	1260.42	-2925.22	-63.67	1025.48	-1782.43	-8.36	1247.12	0.00	0.00	0.00	-1661.02	-77.24	1526.07	-1671.24	55.79	1523.33	-1882.24	-143.68	1648.67	-1803.90	114.42	1585.87	595.44	-17.52	78.51	1192.90	8.42	79.18	569.41
6.12000	-1300.74	181.34	247.06	-1342.31	175.94	249.03	-2354.71	349.53	-537.62	-1956.73	249.00	-149.04	-1986.90	-139.60	-243.96	-1856.19	-74.15	-179.74	-3091.61	-41.21	1252.45	-2909.28	-63.34	1019.93	-1778.80	-8.06	1246.81	0.00	0.00	0.00	-1657.41	-78.32	1526.11	-1646.56	56.27	1521.34	-1871.65	-139.39	1648.46	-1793.79	116.26	1586.29	594.84	-17.52	78.34	1192.90	8.29	79.05	569.63
6.13000	-1282.15	183.47	239.34	-1314.63	179.80	243.10	-2349.42	347.86	-535.84	-1949.89	247.95	-148.02	-1990.54	-140.13	-243.75	-1861.36	-74.03	-182.60	-3075.14	-41.21	1244.38	-2893.25	-63.00	1014.30	-1788.35	-8.17	1245.99	0.00	0.00	0.00	-1654.56	-77.20	1525.22	-1652.88	56.43	1519.92	-1861.01	-135.04	1648.26	-1783.69	118.12	1586.72	594.02	-17.90	77.93	1192.95	8.94	79.20	569.07
6.14000	-1266.11	185.02	231.42	-1303.06	182.63	234.70	-2344.07	346.20	-534.01	-1943.07	246.91	-146.97	-1994.03	-140.59	-243.39	-1866.43	-73.88	-185.27	-3058.53	-41.20	1236.20	-2877.11	-62.65	1008.60	-1789.33	-8.29	1245.26	0.00	0.00	0.00	-1636.87	-78.65	1523.18	-1638.81	57.83	1518.67	-1850.31	-130.65	1648.04	-1773.61	120.01	1587.16	594.44	-17.90	78.21	1193.53	8.68	79.59	569.53
6.15000	-1248.13	187.63	223.92	-1295.30	182.92	225.86	-2338.68	344.55	-532.12	-1936.25	245.88	-145.90	-1997.37	-140.99	-242.86	-1871.38	-73.70	-187.74	-3041.80	-41.17	1227.92	-2860.87	-62.29	1002.82	-1775.44	-6.85	1245.04	0.00	0.00	0.00	-1631.80	-77.09	1523.56	-1642.13	58.56	1519.88	-1839.56	-126.22	1647.83	-1763.55	121.93	1587.60	595.42	-17.72	78.48	1194.20	8.67	79.55	570.29
6.16000	-1233.82	189.34	216.31	-1280.94	188.03	218.73	-2333.24	342.90	-530.18	-1929.44	244.85	-144.81	-2000.55	-141.33	-242.17	-1876.22	-73.50	-190.00	-3024.93	-41.13	1219.52	-2844.54	-61.91	996.95	-1774.59	-5.55	1245.04	0.00	0.00	0.00	-1621.46	-76.11	1522.66	-1643.49	58.52	1519.61	-1828.75	-121.74	1647.61	-1753.50	123.88	1588.05	596.35	-17.69	78.74	1193.16	8.60	79.05	568.42
6.17000	-1221.03	191.38	208.87	-1266.98	190.11	211.90	-2327.74	341.26	-528.18	-1922.64	243.84	-143.68	-2003.56	-141.59	-241.31	-1880.91	-73.26	-192.03	-3007.93	-41.08	1211.02	-2828.10	-61.53	991.02	-1771.56	-5.51	1244.18	0.00	0.00	0.00	-1609.77	-75.22	1521.58	-1639.59	57.14	1518.10	-1817.88	-117.21	1647.39	-1743.46	125.85	1588.50	596.36	-17.70	78.87	1192.23	9.00	78.78	567.67
6.18000	-1208.63	193.51	201.56	-1255.73	191.37	205.48	-2322.19	339.62	-526.13	-1915.85	242.84	-142.54	-2006.39	-141.79	-240.28	-1885.47	-73.00	-193.85	-2990.79	-41.02	1202.42	-2811.56	-61.13	985.00	-1761.06	-3.90	1243.70	0.00	0.00	0.00	-1618.07	-76.60	1521.88	-1634.35	59.36	1518.44	-1806.96	-112.63	1647.17	-1733.44	127.85	1588.97	596.77	-17.49	78.83	1192.65	8.39	78.82	569.08
6.19000	-1194.17	196.07	194.76	-1243.40	195.30	198.28	-2316.60	337.99	-524.01	-1909.08	241.85	-141.37	-2009.04	-141.91	-239.08	-1889.87	-72.70	-195.43	-2973.52	-40.94	1193.70	-2794.91	-60.72	978.90	-1754.11	-3.47	1242.92	0.00	0.00	0.00	-1605.81	-71.53	1521.04	-1629.29	59.11	1517.49	-1795.98	-108.01	1646.94	-1723.44	129.88	1589.44	595.19	-17.67	78.30	1193.07	7.99	78.99	567.82
6.20000	-1184.78	197.94	186.88	-1226.45	197.12	193.01	-2310.95	336.36	-521.85	-1902.31	240.87	-140.17	-2011.50	-141.97	-237.70	-1894.12	-72.37	-196.77	-2956.12	-40.85	1184.88	-2778.17	-60.29	972.72	-1752.08	-3.08	1242.13	0.00	0.00	0.00	-1616.50	-74.39	1520.67	-1615.76	61.28	1517.54	-1784.95	-103.34	1646.71	-1713.46	131.94	1589.91	595.08	-17.71	78.21	1194.13	8.34	79.30	567.63
6.21000	-1172.91	200.63	180.27	-1218.93	195.25	186.35	-2305.24	334.74	-519.62	-1895.56	239.90	-138.94	-2013.75	-141.94	-236.13	-1898.19	-72.02	-197.87	-2938.58	-40.75	1175.94	-2761.32	-59.86	966.46	-1731.82	-1.31	1241.35	0.00	0.00	0.00	-1600.88	-73.94	1520.97	-1605.26	62.87	1516.16	-1773.86	-98.62	1646.48	-1703.49	134.03	1590.40	595.16	-17.49	78.34	1193.25	8.53	79.18	568.19
6.22000	-1166.45	202.03	172.72	-1210.91	197.18	180.59	-2299.49	333.13	-517.34	-1888.82	238.94	-137.69	-2015.79	-141.85	-234.39	-1902.09	-71.63	-198.72	-2920.90	-40.63	1166.90	-2744.38	-59.41	960.12	-1736.07	-1.15	1240.48	0.00	0.00	0.00	-1587.82	-70.38	1520.24	-1596.15	64.33	1515.86	-1762.72	-93.85	1646.24	-1693.54	136.14	1590.89	596.14	-17.70	78.67	1193.37	9.25	79.33	568.91
6.23000	-1158.50	203.59	165.88	-1201.91	201.23	174.32	-2293.68	331.52	-515.00	-1882.09	237.99	-136.41	-2017.62	-141.67	-232.45	-1905.79	-71.21	-199.31	-2903.09	-40.51	1157.74	-2727.32	-58.95	953.71	-1726.56	1.03	1239.22	0.00	0.00	0.00	-1597.97	-70.38	1521.04	-1594.11	64.70	1515.05	-1751.51	-89.04	1646.00	-1683.60	138.29	1591.39	595.89	-17.60	78.45	1193.05	8.57	79.27	567.93
6.24000	-1152.08	205.27	159.22	-1200.08	200.49	166.88	-2287.82	329.92	-512.60	-1875.37	237.05	-135.11	-2019.22	-141.42	-230.33	-1909.30	-70.76	-199.63	-2885.15	-40.36	1148.48	-2710.17	-58.48	947.21	-1727.75	1.87	1238.34	0.00	0.00	0.00	-1576.74	-67.14	1519.98	-1587.68	65.93	1514.46	-1740.25	-84.18	1645.76	-1673.69	140.46	1591.89	595.98	-17.56	78.61	1193.37	7.93	79.30	567.94
6.25000	-1145.27	206.14	152.96	-1192.40	202.58	160.35	-2281.91	328.32	-510.14	-1868.66	236.13	-133.78	-2020.58	-141.09	-228.01	-1912.61	-70.28	-199.68	-2867.06	-40.21	1139.11	-2692.91	-58.00	940.63	-1714.44	3.54	1237.51	0.00	0.00	0.00	-1592.48	-66.36	1520.32	-1578.61	67.70	1514.53	-1728.94	-79.27	1645.51	-1663.79	142.66	1592.40	595.56	-18.29	78.50	1193.65	8.52	79.41	569.03
6.26000	-1141.57	206.90	145.92	-1183.62	204.12	155.40	-2275.94	326.74	-507.62	-1861.97	235.21	-132.42	-2021.71	-140.68	-225.50	-1915.69	-69.77	-199.46	-2848.84	-40.04	1129.62	-2675.55	-57.50	933.96	-1696.94	5.26	1236.55	0.00	0.00	0.00	-1575.22	-65.90	1518.70	-1579.51	69.00	1514.79	-1717.56	-74.31	1645.26	-1653.91	144.89	1592.92	596.12	-18.12	78.91	1193.51	8.54	79.08	569.72
6.27000	-1136.70	207.33	139.20	-1180.11	204.59	148.88	-2269.92	325.15	-505.05	-1855.29	234.31	-131.04	-2022.58	-140.19	-222.79	-1918.55	-69.23	-198.94	-2830.49	-39.85	1120.03	-2658.09	-57.00	927.22	-1699.12	6.53	1235.58	0.00	0.00	0.00	-1557.12	-61.89	1534.18	-1572.78	71.24	1514.39	-1706.13	-69.30	1645.01	-1644.05	147.15	1593.45	594.91	-17.71	78.30	1192.81	8.61	78.62	569.04
6.28000	-1133.91	208.42	131.53	-1183.63	203.04	139.88	-2263.85	323.58	-502.41	-1848.62	233.42	-129.62	-2023.20	-139.61	-219.88	-1921.18	-68.65	-198.14	-2811.99	-39.65	1110.32	-2640.52	-56.48	920.39	-1690.97	8.27	1234.31	0.00	0.00	0.00	-1550.61	-60.46	1536.76	-1569.16	73.12	1513.52	-1694.65	-64.25	1644.75	-1634.21	149.44	1593.99	594.74	-17.91	78.23	1192.99	8.56	79.07	569.22
6.29000	-1130.46	207.88	123.60	-1185.61	204.54	131.10	-2257.72	322.01	-499.72	-1841.96	232.54	-128.19	-2023.55	-138.95	-216.76	-1923.56	-68.04	-197.03	-2793.36	-39.44	1100.50	-2622.85	-55.95	913.48	-1683.40	9.32	1233.06	0.00	0.00	0.00	-1540.94	-56.80	1536.16	-1558.20	76.30	1513.17	-1683.10	-59.14	1644.49	-1624.39	151.76	1594.53	595.08	-17.56	78.23	1192.09	7.42	78.96	567.83
6.30000	-1129.08	207.65	114.80	-1177.75	203.71	124.74	-2251.53	320.45	-496.96	-1835.32	231.67	-126.72	-2023.62	-138.21	-213.44	-1925.70	-67.40	-195.62	-2774.59	-39.22	1090.57	-2605.08	-55.40	906.49	-1671.85	11.03	1232.14	0.00	0.00	0.00	-1534.64	-55.52	1535.58	-1544.27	78.52	1512.46	-1671.50	-53.99	1644.23	-1614.59	154.10	1595.08	595.31	-17.50	78.27	1192.98	7.98	79.14	569.28
6.31000	-1127.69	206.08	105.11	-1177.81	203.79	115.54	-2245.29	318.90	-494.15	-1828.69	230.82	-125.23	-2023.41	-137.37	-209.90	-1927.56	-66.73	-193.89	-2755.68	-38.98	1080.52	-2587.20	-54.85	899.42	-1671.47	12.63	1230.46	0.00	0.00	0.00	-1526.87	-53.29	1535.34	-1531.48	80.86	1511.10	-1659.83	-48.79	1643.96	-1604.81	156.48	1595.63	595.40	-17.82	78.20	1193.89	8.09	79.24	568.91
6.32000	-1128.51	204.47	95.28	-1171.26	202.10	107.54	-2239.00	317.36	-491.27	-1822.08	229.97	-123.71	-2022.92	-136.45	-206.15	-1929.16	-66.02	-191.84	-2736.63	-38.73	1070.36	-2569.21	-54.28	892.26	-1652.19	14.73	1229.59	0.00	0.00	0.00	-1518.95	-49.85	1534.36	-1529.55	82.68	1510.47	-1648.11	-43.54	1643.69	-1595.05	158.89	1596.20	594.05	-17.66	78.20	1193.15	8.23	79.04	569.11
6.33000	-1130.40	201.47	84.67	-1178.28	199.89	96.86	-2232.65	315.82	-488.33	-1815.48	229.14	-122.16	-2022.12	-135.44	-202.19	-1930.48	-65.28	-189.47	-2717.44	-38.46	1060.09	-2551.12	-53.70	885.02	-1653.69	15.44	1228.26	0.00	0.00	0.00	-1508.47	-47.42	1534.09	-1524.51	85.81	1510.19	-1636.34	-38.24	1643.42	-1585.31	161.32	1596.77	593.62	-17.72	77.92	1193.22	7.98	78.92	569.14
6.34000	-1130.29	198.54	75.23	-1175.54	196.74	88.53	-2226.24	314.29	-485.34	-1808.89	228.32	-120.58	-2021.02	-134.33	-198.00	-1931.50	-64.50	-186.76	-2698.11	-38.18	1049.70	-2532.93	-53.10	877.70	-1627.49	18.86	1227.87	0.00	0.00	0.00	-1508.68	-45.09	1533.87	-1515.61	89.08	1508.36	-1624.50	-32.89	1643.14	-1575.60	163.79	1597.35	594.76	-18.03	78.16	1194.13	8.47	79.38	569.12
6.35000	-1133.60	195.35	65.17	-1176.62	193.24	79.21	-2219.78	312.77	-482.28	-1802.32	227.52	-118.97	-2019.60	-133.14	-193.59	-1932.23	-63.70	-183.71	-2678.64	-37.88	1039.20	-2514.63	-52.49	870.29	-1629.27	20.76	1226.28	0.00	0.00	0.00	-1499.81	-41.76	1533.33	-1498.37	92.54	1507.23	-1612.60	-27.48	1642.86	-1565.90	166.29	1597.93	595.59	-18.04	78.46	1193.83	8.35	79.62	568.54
6.36000	-1134.45	190.62	55.75	-1177.57	190.22	70.88	-2213.26	311.26	-479.15	-1795.76	226.73	-117.34	-2017.86	-131.85	-188.95	-1932.65	-62.85	-180.32	-2659.03	-37.57	1028.59	-2496.23	-51.88	862.80	-1616.41	21.49	1235.50	0.00	0.00	0.00	-1495.94	-38.45	1533.06	-1508.50	94.46	1507.33	-1600.65	-22.03	1642.58	-1556.23	168.81	1598.53	594.78	-18.00	78.45	1193.47	8.16	79.46	568.44
6.37000	-1137.52	186.53	46.74	-1181.71	189.09	61.67	-2206.68	309.75	-475.97	-1789.21	225.95	-115.68	-2015.79	-130.46	-184.09	-1932.76	-61.97	-176.57	-2639.28	-37.25	1017.85	-2477.72	-51.24	855.22	-1602.19	23.81	1236.20	0.00	0.00	0.00	-1473.10	-34.80	1532.04	-1483.62	97.96	1505.94	-1588.64	-16.53	1642.29	-1546.58	171.37	1599.13	595.79	-18.17	78.52	1192.89	7.88	78.97	569.44
6.38000	-1139.51	180.01	38.71	-1183.46	182.88	54.33	-2200.04	308.26	-472.72	-1782.69	225.18	-113.99	-2013.37	-128.98	-178.99	-1932.53	-61.06	-172.46	-2619.39	-36.91	1007.01	-2459.10	-50.60	847.56	-1591.52	26.30	1235.09	0.00	0.00	0.00	-1465.11	-30.79	1531.63	-1474.52	101.65	1504.63	-1576.57	-10.98	1642.00	-1536.95	173.96	1599.74	596.69	-17.38	78.88	1192.97	8.22	78.93	569.06
6.39000	-1141.80	171.15	34.39	-1183.82	176.41	49.69	-2193.35	306.77	-469.42	-1776.17	224.42	-112.27	-2010.62	-127.39	-173.66	-1931.97	-60.11	-167.98	-2599.35	-36.56	996.04	-2440.38	-49.94	839.81	-1580.75	28.98	1234.17	0.00	0.00	0.00	-1463.92	-27.38	1531.54	-1469.48	105.83	1503.41	-1564.44	-5.38	1641.71	-1527.34	176.58	1600.36	594.71	-17.39	78.34	1192.84	7.77	78.87	568.62
6.40000	-1143.06	166.59	34.08	-1184.36	171.55	48.80	-2186.60	305.29	-466.04	-1769.67	223.68	-110.53	-2007.50	-125.71	-168.09	-1931.06	-59.13	-163.12	-2579.17	-36.19	984.97	-2421.55	-49.27	831.97	-1573.91	32.35	1233.07	0.00	0.00	0.00	-1448.02	-22.57	1530.80	-1464.79	109.77	1502.91	-1554.45	-0.82	1640.98	-1517.76	179.23	1600.98	594.41	-17.73	78.23	1193.37	8.50	79.18	568.67
6.41000	-1146.00	165.41	34.51	-1189.10	168.20	48.06	-2179.79	303.82	-462.61	-1763.19	222.96	-108.75	-2004.03	-123.93	-162.27	-1929.81	-58.11	-157.89	-2558.85	-35.81	973.77	-2402.61	-48.59	824.06	-1563.42	34.70	1232.53	0.00	0.00	0.00	-1444.76	-19.56	1531.10	-1463.62	113.29	1502.07	-1543.70	3.48	1640.44	-1508.20	181.91	1601.61	594.88	-17.71	78.44	1193.40	9.17	79.38	568.04
6.42000	-1148.05	166.12	35.28	-1193.98	169.88	47.54	-2172.92	302.36	-459.11	-1756.72	222.24	-106.95	-2000.18	-122.05	-156.22	-1928.18	-57.05	-152.26	-2538.39	-35.41	962.46	-2383.57	-47.89	816.05	-1555.73	37.71	1231.60	0.00	0.00	0.00	-1435.65	-15.10	1530.50	-1452.11	117.59	1501.02	-1533.86	9.26	1640.11	-1498.67	184.62	1602.25	595.48	-17.58	78.55	1193.52	8.65	79.47	568.56
6.43000	-1146.23	165.26	36.51	-1187.21	168.80	49.11	-2165.99	300.91	-455.55	-1750.27	221.55	-105.11	-1995.95	-120.06	-149.91	-1926.19	-55.96	-146.24	-2517.78	-35.00	951.02	-2364.42	-47.18	807.96	-1538.28	41.39	1230.83	0.00	0.00	0.00	-1419.16	-10.53	1530.34	-1420.13	131.22	1509.61	-1522.22	13.80	1639.65	-1489.16	187.36	1602.90	595.92	-18.24	78.52	1192.91	9.14	79.62	568.59
6.44000	-1147.38	164.71	35.86	-1190.77	168.15	47.88	-2159.00	299.47	-451.92	-1743.84	220.86	-103.25	-1991.33	-117.97	-143.36	-1923.81	-54.84	-139.82	-2497.02	-34.58	939.48	-2345.17	-46.46	799.78	-1533.77	43.91	1230.20	0.00	0.00	0.00	-1408.50	-6.74	1529.95	-1402.20	137.82	1511.09	-1510.36	18.60	1639.58	-1479.67	190.14	1603.56	595.92	-17.97	78.43	1193.40	8.97	79.23	569.24
6.45000	-1146.60	164.53	36.24	-1190.80	167.53	47.60	-2151.96	298.04	-448.23	-1737.42	220.19	-101.36	-1986.32	-115.77	-136.55	-1921.04	-53.67	-132.99	-2476.13	-34.14	927.81	-2325.80	-45.73	791.52	-1523.20	47.18	1230.01	0.00	0.00	0.00	-1397.00	-2.62	1529.89	-1395.94	142.98	1510.57	-1500.06	26.60	1639.92	-1470.21	192.94	1604.22	594.99	-17.53	78.44	1193.06	8.65	79.13	568.53
6.46000	-1149.75	164.19	35.49	-1189.71	167.04	48.06	-2144.85	296.61	-444.47	-1731.01	219.53	-99.44	-1980.90	-113.46	-129.48	-1917.87	-52.47	-125.74	-2455.08	-33.68	916.02	-2306.33	-44.98	783.16	-1510.53	51.29	1230.03	0.00	0.00	0.00	-1383.09	2.98	1529.93	-1380.74	147.06	1509.61	-1487.17	31.09	1639.83	-1460.77	195.78	1604.89	595.67	-17.67	78.56	1193.13	8.74	79.19	568.78
6.47000	-1151.24	163.37	34.78	-1184.05	166.54	48.80	-2137.68	295.20	-440.65	-1724.63	218.89	-97.49	-1975.08	-111.05	-122.16	-1914.29	-51.23	-118.07	-2433.90	-33.21	904.12	-2286.75	-44.22	774.72	-1501.91	54.83	1230.34	0.00	0.00	0.00	-1374.71	9.41	1530.16	-1367.08	152.12	1509.02	-1473.81	35.57	1640.08	-1451.36	198.65	1605.57	596.12	-17.45	78.77	1193.18	7.88	79.05	569.47
6.48000	-1147.09	164.09	35.53	-1190.38	165.65	46.84	-2130.46	293.80	-436.76	-1718.26	218.26	-95.50	-1968.83	-108.52	-114.57	-1910.29	-49.95	-109.97	-2412.56	-32.73	892.09	-2267.06	-43.44	766.19	-1486.21	58.41	1230.89	0.00	0.00	0.00	-1364.01	13.18	1529.95	-1355.40	157.33	1508.38	-1462.04	42.57	1640.51	-1441.98	201.55	1606.26	595.89	-16.81	78.73	1193.40	7.86	79.06	567.83
6.49000	-1151.28	163.36	34.54	-1198.40	166.16	45.07	-2123.17	292.41	-432.80	-1711.91	217.65	-93.49	-1962.15	-105.88	-106.72	-1905.86	-48.64	-101.44	-2391.08	-32.23	879.95	-2247.27	-42.65	757.58	-1480.03	61.30	1231.65	0.00	0.00	0.00	-1349.30	18.84	1530.27	-1346.75	162.02	1507.98	-1448.62	47.33	1641.22	-1432.62	204.49	1606.96	596.69	-16.99	78.85	1193.46	8.28	79.01	568.36
6.50000	-1148.86	163.05	34.70	-1195.97	166.36	45.55	-2115.82	291.02	-428.78	-1705.57	217.05	-91.45	-1955.04	-103.13	-98.60	-1901.00	-47.28	-92.46	-2369.45	-31.71	867.69	-2227.36	-41.85	748.87	-1472.45	65.29	1232.65	0.00	0.00	0.00	-1331.62	25.18	1530.91	-1333.85	166.71	1508.13	-1435.25	52.40	1642.15	-1423.29	207.45	1607.66	594.78	-17.46	78.33	1193.67	8.24	79.29	568.80
6.51000	-1150.79	163.07	34.60	-1195.44	166.44	45.42	-2108.41	289.65	-424.70	-1699.26	216.46	-89.38	-1947.48	-100.26	-90.20	-1895.69	-45.89	-83.03	-2347.68	-31.18	855.30	-2207.35	-41.04	740.08	-1456.25	69.61	1233.96	0.00	0.00	0.00	-1321.39	29.66	1531.89	-1320.37	171.75	1508.20	-1421.90	57.52	1643.32	-1413.98	210.45	1608.37	596.15	-17.38	78.72	1193.19	8.41	79.12	569.60
6.52000	-1151.61	163.50	34.70	-1192.31	165.23	45.97	-2100.94	288.29	-420.55	-1692.96	215.90	-87.28	-1939.47	-97.28	-81.54	-1889.92	-44.46	-73.14	-2325.76	-30.64	842.79	-2187.23	-40.21	731.20	-1444.02	78.58	1236.98	0.00	0.00	0.00	-1308.62	35.05	1532.57	-1308.79	177.41	1508.51	-1410.03	65.31	1644.86	-1404.71	213.48	1609.09	595.59	-17.44	78.57	1193.54	9.16	79.26	569.22
6.53000	-1149.15	163.85	35.84	-1193.59	166.05	45.77	-2093.40	286.94	-416.32	-1686.68	215.34	-85.15	-1931.00	-94.19	-72.59	-1883.69	-42.99	-62.79	-2303.69	-30.07	830.17	-2167.00	-39.37	722.23	-1431.02	83.29	1238.73	0.00	0.00	0.00	-1299.28	40.32	1533.97	-1297.94	182.20	1508.53	-1397.50	70.51	1646.19	-1395.46	216.55	1609.82	595.37	-17.22	78.31	1192.79	8.52	78.65	568.04
6.54000	-1149.91	163.34	35.49	-1194.63	167.22	46.24	-2085.80	285.60	-412.04	-1680.42	214.80	-82.99	-1922.06	-90.97	-63.36	-1876.98	-41.49	-51.97	-2281.47	-29.50	817.42	-2146.65	-38.52	713.17	-1419.92	86.97	1240.71	0.00	0.00	0.00	-1284.21	45.14	1535.02	-1285.91	187.34	1509.14	-1385.73	77.47	1647.57	-1386.24	219.64	1610.56	594.36	-17.19	78.16	1192.85	8.57	78.89	568.45
6.55000	-1152.12	163.23	34.99	-1191.57	165.69	46.27	-2078.14	284.27	-407.68	-1674.17	214.28	-80.79	-1912.65	-87.63	-53.85	-1869.79	-39.94	-40.68	-2259.10	-28.91	804.55	-2126.20	-37.65	704.02	-1411.29	90.92	1242.34	0.00	0.00	0.00	-1280.20	50.76	1536.80	-1274.64	192.29	1509.90	-1373.43	82.32	1648.82	-1377.04	222.77	1611.30	594.78	-17.84	78.32	1192.77	8.80	78.84	568.05
6.56000	-1152.26	163.34	34.81	-1194.07	166.07	45.40	-2070.42	282.95	-403.26	-1667.95	213.77	-78.57	-1902.75	-84.17	-44.05	-1862.11	-38.35	-28.89	-2236.58	-28.30	791.55	-2105.64	-36.77	694.78	-1400.02	94.93	1244.08	0.00	0.00	0.00	-1267.75	55.29	1538.21	-1261.21	197.06	1510.68	-1361.98	87.02	1650.21	-1367.88	225.93	1612.06	595.06	-17.75	78.16	1193.14	9.19	79.33	568.23
6.57000	-1149.31	162.22	35.26	-1198.67	166.37	44.08	-2062.63	281.64	-398.77	-1661.74	213.28	-76.32	-1892.36	-80.59	-33.97	-1853.92	-36.72	-16.62	-2213.92	-27.68	778.44	-2084.97	-35.87	685.44	-1388.86	98.40	1245.68	0.00	0.00	0.00	-1257.28	59.77	1539.10	-1247.18	201.46	1511.39	-1351.53	93.15	1651.72	-1358.74	229.13	1612.82	595.65	-17.68	78.36	1194.22	9.04	79.72	568.84
6.58000	-1150.27	162.19	34.90	-1199.21	167.86	43.46	-2054.78	280.35	-394.21	-1655.55	212.81	-74.03	-1881.46	-76.89	-23.59	-1845.23	-35.05	-3.85	-2191.10	-27.04	765.19	-2064.19	-34.96	676.02	-1378.95	101.43	1246.89	0.00	0.00	0.00	-1245.70	64.35	1540.64	-1242.71	207.26	1512.66	-1339.56	95.98	1652.67	-1349.64	232.36	1613.59	595.71	-17.67	78.28	1193.58	8.32	79.25	568.80
6.59000	-1148.89	161.66	34.36	-1191.30	165.55	44.86	-2046.87	279.07	-389.58	-1649.38	212.35	-71.71	-1870.06	-73.06	-12.91	-1836.01	-33.35	9.43	-2168.14	-26.38	751.83	-2043.30	-34.04	666.51	-1367.33	105.15	1248.09	0.00	0.00	0.00	-1235.77	69.66	1542.18	-1237.01	211.29	1513.50	-1328.73	99.58	1653.87	-1340.56	235.62	1614.36	594.36	-17.26	77.97	1192.80	8.12	78.95	567.79
6.60000	-1151.58	160.08	32.83	-1194.04	164.89	43.77	-2038.89	277.79	-384.88	-1643.23	211.91	-69.36	-1858.14	-69.10	-1.93	-1826.26	-31.60	23.22	-2145.02	-25.71	738.34	-2022.30	-33.10	656.90	-1359.11	108.29	1249.22	0.00	0.00	0.00	-1222.32	73.90	1543.33	-1224.09	215.23	1514.55	-1320.47	105.73	1655.07	-1331.51	238.92	1615.15	594.94	-17.78	78.28	1193.43	9.12	79.23	568.53
6.61000	-1152.59	159.69	31.98	-1194.69	165.55	43.14	-2030.84	276.53	-380.11	-1637.11	211.48	-66.98	-1845.69	-65.02	9.34	-1815.98	-29.81	37.52	-2121.75	-25.03	724.73	-2001.18	-32.15	647.21	-1352.85	111.36	1249.90	0.00	0.00	0.00	-1212.48	78.50	1544.67	-1214.05	220.04	1515.68	-1311.44	110.28	1656.18	-1322.52	242.68	1615.92	595.96	-17.49	78.62	1192.94	8.75	79.09	568.67
6.62000	-1153.63	159.32	31.06	-1198.29	166.00	42.18	-2022.73	275.28	-375.27	-1631.00	211.07	-64.57	-1832.71	-60.80	20.93	-1805.14	-27.97	52.36	-2098.33	-24.32	710.99	-1979.96	-31.19	637.42	-1342.72	113.96	1250.18	0.00	0.00	0.00	-1204.87	81.96	1546.04	-1207.77	223.68	1517.10	-1302.24	113.61	1656.93	-1314.01	246.17	1616.58	596.71	-17.83	78.71	1192.82	8.74	78.90	569.35
6.63000	-1150.64	159.33	31.35	-1201.15	165.92	41.27	-2014.56	274.05	-370.36	-1624.91	210.68	-62.13	-1819.19	-56.46	32.82	-1793.76	-26.10	67.72	-2074.76	-23.61	697.13	-1958.62	-30.21	627.54	-1332.47	116.84	1250.69	0.00	0.00	0.00	-1189.35	86.37	1547.11	-1195.37	227.62	1517.72	-1292.96	116.21	1657.57	-1305.45	249.74	1617.25	595.62	-17.92	78.36	1193.94	8.97	79.37	568.55
6.64000	-1151.80	158.67	30.90	-1189.20	165.15	43.63	-2006.32	272.82	-365.39	-1618.84	210.30	-59.66	-1805.12	-51.98	45.02	-1787.68	-27.53	81.15	-2051.03	-22.87	683.14	-1937.17	-29.22	617.57	-1324.89	118.74	1250.98	0.00	0.00	0.00	-1185.31	89.20	1548.31	-1187.30	230.83	1518.68	-1284.52	119.86	1658.71	-1297.41	252.33	1617.98	594.90	-18.09	78.19	1192.30	8.71	79.20	569.55
6.65000	-1152.78	158.96	30.06	-1192.33	165.25	42.88	-1998.01	271.61	-360.34	-1612.79	209.94	-57.15	-1790.49	-47.37	57.54	-1775.73	-29.39	96.96	-2027.15	-22.12	669.03	-1915.61	-28.21	607.50	-1318.39	120.55	1251.36	0.00	0.00	0.00	-1175.62	92.26	1549.14	-1177.89	233.61	1519.55	-1275.40	121.54	1659.20	-1289.28	255.37	1618.62	595.17	-17.83	78.27	1193.83	8.02	79.20	569.34
6.66000	-1152.08	158.92	29.99	-1189.74	165.16	43.45	-1989.64	270.41	-355.22	-1606.76	209.60	-54.61	-1775.29	-42.63	70.37	-1766.64	-28.23	111.32	-2003.12	-21.35	654.79	-1893.94	-27.19	597.34	-1311.81	123.04	1251.85	0.00	0.00	0.00	-1173.13	96.00	1550.12	-1175.02	237.04	1520.56	-1267.47	124.10	1659.76	-1281.64	257.84	1619.24	594.53	-18.19	78.05	1193.48	8.52	79.03	568.58
6.67000	-1151.41	159.00	29.86	-1194.52	165.54	41.39	-1981.20	269.23	-350.02	-1600.75	209.27	-52.04	-1759.54	-37.75	83.53	-1758.95	-25.23	124.20	-1978.94	-20.57	640.42	-1872.15	-26.16	587.09	-1304.19	125.02	1252.50	0.00	0.00	0.00	-1168.15	97.26	1550.59	-1166.11	239.54	1521.31	-1259.85	126.73	1660.43	-1274.12	259.83	1620.09	595.15	-18.06	78.11	1192.75	8.67	79.09	568.13
6.68000	-1147.43	161.15	30.82	-1193.70	166.37	41.53	-1972.70	268.05	-344.76	-1594.77	208.96	-49.43	-1760.31	-34.73	96.24	-1741.19	-21.12	139.84	-1954.60	-19.77	625.92	-1850.25	-25.11	576.75	-1297.44	127.92	1253.47	0.00	0.00	0.00	-1155.60	100.59	1551.13	-1157.99	241.97	1522.11	-1253.06	130.43	1661.40	-1266.65	262.11	1620.82	595.83	-17.76	78.31	1193.85	8.66	79.20	567.76
6.69000	-1149.42	160.28	29.72	-1191.84	166.34	41.50	-1964.12	266.89	-339.42	-1588.80	208.67	-46.80	-1746.48	-29.42	108.25	-1725.06	-15.80	155.18	-1930.10	-18.96	611.30	-1828.24	-24.05	566.31	-1286.59	129.90	1254.36	0.00	0.00	0.00	-1148.81	102.37	1551.74	-1148.05	243.79	1522.62	-1245.57	132.06	1662.12	-1259.56	263.78	1621.78	594.64	-17.68	78.19	1194.15	8.64	79.57	569.48
6.70000	-1150.17	159.90	29.25	-1195.95	165.71	40.98	-1955.48	265.75	-334.02	-1582.86	208.40	-44.13	-1713.57	-23.89	124.90	-1724.91	-11.80	167.74	-1905.45	-18.13	596.55	-1806.12	-22.97	555.78	-1280.41	131.15	1255.28	0.00	0.00	0.00	-1135.25	103.97	1553.24	-1145.46	245.72	1523.72	-1238.79	133.75	1662.81	-1252.95	264.97	1622.75	594.74	-17.62	77.96	1193.67	9.27	79.43	569.50
6.71000	-1149.37	161.33	29.35	-1192.97	166.77	41.17	-1946.78	264.61	-328.54	-1576.94	208.15	-41.43	-1697.48	-18.37	138.33	-1707.44	-7.31	182.13	-1880.65	-17.28	581.67	-1783.88	-21.88	545.15	-1273.98	132.42	1256.64	0.00	0.00	0.00	-1138.22	105.09	1553.77	-1138.22	246.82	1525.01	-1232.43	135.99	1663.84	-1246.21	266.35	1623.85	595.08	-17.51	78.20	1193.17	9.19	79.27	569.38
6.72000	-1149.66	161.24	28.99	-1191.64	166.40	41.23	-1938.00	263.49	-322.98	-1571.04	207.91	-38.69	-1689.54	-14.19	149.68	-1691.54	-1.75	194.44	-1855.69	-16.41	566.66	-1761.53	-20.78	534.42	-1267.07	133.71	1257.92	0.00	0.00	0.00	-1129.37	106.65	1555.21	-1131.56	248.31	1526.26	-1225.86	137.61	1664.80	-1239.30	268.17	1624.89	594.32	-17.98	77.85	1192.83	8.65	79.26	568.78
6.73000	-1150.01	161.22	28.81	-1197.97	165.40	39.70	-1929.15	262.38	-317.36	-1565.16	207.69	-35.92	-1671.59	-10.02	160.71	-1674.78	1.89	205.82	-1830.57	-15.53	551.53	-1739.07	-19.66	523.61	-1259.97	135.16	1259.09	0.00	0.00	0.00	-1117.97	107.97	1556.01	-1122.83	249.56	1527.84	-1218.43	136.52	1665.76	-1232.59	269.80	1626.07	594.84	-17.69	78.13	1193.24	8.82	79.14	568.18
6.74000	-1148.02	161.67	29.42	-1191.18	165.62	41.27	-1920.24	261.29	-311.65	-1559.31	207.49	-33.12	-1652.70	-6.12	170.91	-1659.03	5.16	215.55	-1805.30	-14.63	536.26	-1716.49	-18.52	512.69	-1253.63	137.21	1260.54	0.00	0.00	0.00	-1117.05	108.45	1558.14	-1116.43	250.31	1529.61	-1213.14	139.25	1667.05	-1225.91	271.24	1627.46	595.31	-17.67	78.40	1193.07	8.59	78.90	568.93
6.75000	-1148.05	161.58	29.56	-1197.41	166.13	39.06	-1911.26	260.21	-305.88	-1553.47	207.31	-30.29	-1645.48	-1.70	176.96	-1641.96	9.21	223.62	-1779.87	-13.72	520.86	-1693.80	-17.37	501.69	-1247.37	137.60	1261.71	0.00	0.00	0.00	-1106.32	110.07	1560.42	-1110.56	252.25	1531.57	-1206.78	139.58	1668.67	-1220.14	271.57	1629.04	596.70	-17.44	78.64	1193.24	8.54	79.28	568.51
6.76000	-1146.17	161.72	29.94	-1188.70	168.06	41.81	-1902.21	259.15	-300.03	-1547.66	207.14	-27.42	-1615.15	2.04	185.45	-1631.81	11.95	227.94	-1754.28	-12.79	505.34	-1670.99	-16.21	490.58	-1238.87	138.78	1263.13	0.00	0.00	0.00	-1103.24	111.01	1562.22	-1103.64	253.15	1533.88	-1201.30	140.70	1670.15	-1213.97	272.66	1630.53	596.62	-17.49	78.80	1193.34	8.97	79.35	567.87
6.77000	-1147.21	162.33	29.80	-1192.42	166.51	41.03	-1893.08	258.10	-294.11	-1541.88	207.00	-24.52	-1600.06	6.37	189.60	-1612.14	15.85	232.38	-1728.54	-11.84	489.68	-1648.07	-15.03	479.38	-1231.95	139.70	1264.70	0.00	0.00	0.00	-1093.09	111.89	1564.65	-1096.92	252.72	1536.48	-1196.60	142.42	1671.69	-1208.07	273.24	1632.23	596.04	-17.59	78.82	1193.17	8.86	79.28	568.63
6.78000	-1148.82	161.43	29.29	-1192.04	166.94	41.35	-1883.89	257.06	-288.11	-1536.11	206.87	-21.58	-1585.40	7.96	201.24	-1593.44	19.11	234.72	-1702.63	-10.87	473.89	-1625.03	-13.84	468.08	-1224.29	140.95	1265.83	0.00	0.00	0.00	-1089.52	112.04	1567.10	-1091.49	253.30	1539.38	-1190.77	141.87	1673.44	-1201.97	274.36	1633.86	594.92	-17.78	78.32	1193.08	8.77	79.22	568.63
6.79000	-1149.18	161.92	29.64	-1190.40	166.98	42.08	-1874.63	256.04	-282.04	-1530.37	206.77	-18.62	-1564.52	12.04	202.69	-1560.41	23.52	237.47	-1676.57	-9.89	457.97	-1601.88	-12.63	456.69	-1217.85	142.53	1266.92	0.00	0.00	0.00	-1080.28	111.78	1569.55	-1085.34	253.46	1542.34	-1185.94	142.96	1675.06	-1196.11	275.08	1635.49	595.12	-17.39	78.31	1193.41	8.38	79.13	569.40
6.80000	-1148.45	162.18	29.68	-1181.78	166.84	44.09	-1865.30	255.03	-275.89	-1524.66	206.68	-15.61	-1541.07	15.86	202.01	-1539.75	28.43	236.81	-1650.35	-8.89	441.92	-1578.61	-11.41	445.20	-1212.71	143.19	1267.94	0.00	0.00	0.00	-1076.63	112.68	1572.41	-1076.49	253.06	1545.09	-1180.95	143.24	1676.27	-1190.55	275.44	1637.10	594.79	-17.07	78.03	1193.66	9.00	79.20	568.65
6.81000	-1139.44	162.55	32.35	-1186.17	169.09	45.35	-1855.89	254.03	-269.67	-1518.96	206.61	-12.58	-1515.36	19.57	200.28	-1522.47	30.77	232.92	-1623.97	-7.87	425.74	-1555.23	-10.18	433.61	-1207.45	143.72	1268.91	0.00	0.00	0.00	-1072.29	112.66	1575.31	-1070.08	253.64	1548.13	-1174.82	141.35	1677.48	-1185.22	275.67	1638.68	594.16	-17.09	78.16	1194.36	8.93	79.60	566.92
6.82000	-1140.60	162.69	34.93	-1195.99	168.44	40.26	-1846.42	253.06	-263.37	-1513.29	206.56	-9.50	-1488.90	23.35	196.94	-1494.34	33.68	229.79	-1597.43	-6.84	409.42	-1531.74	-8.93	421.93	-1198.63	144.82	1269.54	0.00	0.00	0.00	-1066.21	112.52	1577.56	-1064.85	253.92	1551.03	-1169.94	141.76	1678.64	-1179.24	276.82	1639.97	595.97	-17.33	78.66	1194.00	8.72	79.14	567.51
6.83000	-1148.97	164.35	29.65	-1196.94	166.62	40.20	-1836.87	252.09	-256.99	-1507.65	206.53	-6.40	-1464.99	26.00	191.87	-1470.67	38.01	223.86	-1570.73	-5.79	392.97	-1511.66	-8.14	415.58	-1191.65	145.38	1270.13	0.00	0.00	0.00	-1058.99	113.52	1580.30	-1058.91	254.32	1553.97	-1166.50	144.47	1679.96	-1173.84	276.84	1641.31	595.89	-17.53	78.62	1193.16	8.96	79.16	568.77
6.84000	-1149.26	161.24	29.21	-1224.57	165.62	35.98	-1827.25	251.15	-250.54	-1502.03	206.52	-3.26	-1437.56	28.73	186.04	-1435.78	40.41	219.98	-1543.87	-4.72	376.39	-1490.81	-7.94	407.52	-1183.39	146.84	1270.75	0.00	0.00	0.00	-1054.18	113.85	1582.61	-1054.10	254.65	1556.94	-1162.11	145.16	1680.88	-1168.42	276.95	1642.42	595.38	-18.02	78.32	1192.87	8.78	79.16	568.77
6.85000	-1168.10	161.82	26.39	-1195.26	166.18	40.55	-1817.56	250.21	-244.01	-1496.43	206.53	-0.08	-1404.35	29.88	180.12	-1407.28	42.88	212.54	-1522.00	-3.61	364.72	-1470.34	-6.35	397.72	-1175.97	148.51	1271.11	0.00	0.00	0.00	-1044.48	114.61	1584.40	-1042.83	254.53	1559.46	-1157.16	145.29	1681.46	-1162.72	277.49	1643.42	594.64	-18.01	78.08	1192.99	8.56	78.99	568.55
6.86000	-1146.61	162.11	29.80	-1193.03	165.49	40.85	-1807.80	249.30	-237.40	-1490.86	206.56	3.13	-1375.82	34.81	173.28	-1394.73	44.92	201.93	-1499.86	-1.79	351.53	-1449.58	-4.50	386.39	-1168.78	148.99	1271.17	0.00	0.00	0.00	-1039.71	114.35	1586.74	-1037.03	254.15	1562.19	-1151.42	143.96	1681.87	-1157.23	277.48	1644.38	595.74	-18.12	78.37	1192.73	8.62	78.66	568.39
6.87000	-1150.29	161.68	28.95	-1194.66	165.78	40.06	-1797.96	248.39	-230.72	-1485.32	206.61	6.37	-1343.93	36.75	164.84	-1364.99	47.99	202.43	-1475.86	-1.65	337.38	-1428.20	-3.14	374.25	-1160.53	149.54	1271.16	0.00	0.00	0.00	-1036.96	114.99	1588.87	-1032.99	254.59	1564.89	-1145.85	142.61	1682.00	-1151.87	276.89	1645.29	595.62	-17.58	78.53	1193.05	8.28	79.04	569.09
6.88000	-1149.27	161.98	28.86	-1195.29	166.44	40.12	-1788.05	247.51	-223.96	-1479.80	206.68	9.65	-1311.55	37.17	156.26	-1334.68	49.13	193.46	-1451.15	-0.85	321.78	-1406.31	-0.60	360.40	-1149.96	150.65	1271.24	0.00	0.00	0.00	-1028.58	114.11	1590.57	-1028.22	254.55	1567.50	-1141.52	144.05	1682.56	-1145.56	277.69	1645.96	595.21	-17.48	78.35	1193.15	8.26	79.21	569.54
6.89000	-1147.49	161.52	29.09	-1187.22	165.88	41.93	-1778.06	246.64	-217.12	-1474.30	206.77	12.97	-1280.23	37.79	146.72	-1305.61	50.21	183.12	-1426.17	0.41	305.02	-1382.41	-0.74	346.43	-1146.02	151.17	1270.90	0.00	0.00	0.00	-1020.33	114.77	1591.95	-1020.52	254.76	1569.97	-1136.32	143.86	1682.51	-1140.64	276.34	1646.73	595.16	-17.77	78.41	1193.16	8.26	79.26	568.08
6.90000	-1149.86	161.33	28.05	-1186.94	166.63	42.21	-1768.01	245.79	-210.20	-1468.83	206.88	16.32	-1245.34	37.38	137.75	-1271.36	51.00	173.43	-1400.28	1.68	287.40	-1358.84	0.71	331.06	-1139.26	152.45	1270.65	0.00	0.00	0.00	-1014.39	115.19	1593.92	-1011.31	254.75	1572.41	-1130.10	142.44	1682.38	-1134.58	276.35	1647.19	595.51	-17.92	78.71	1192.76	8.06	79.12	567.33
6.91000	-1146.96	162.18	28.87	-1196.02	168.27	40.31	-1757.88	244.95	-203.20	-1463.39	207.01	19.70	-1212.15	36.80	128.47	-1238.55	50.23	162.78	-1373.23	2.85	269.07	-1333.42	1.60	314.86	-1132.78	153.23	1270.07	0.00	0.00	0.00	-1009.95	114.88	1595.43	-1001.34	254.59	1574.64	-1124.85	142.06	1682.19	-1128.59	276.11	1647.58	594.44	-17.96	78.12	1193.46	8.26	79.09	568.63
6.92000	-1150.41	162.47	27.97	-1190.30	166.44	40.97	-1747.67	244.13	-196.12	-1457.97	207.16	23.13	-1176.38	36.62	119.71	-1205.31	49.73	152.24	-1345.13	4.00	250.35	-1307.97	2.76	298.24	-1123.25	153.63	1269.69	0.00	0.00	0.00	-1000.52	115.70	1597.25	-996.19	255.41	1576.98	-1119.00	141.33	1681.83	-1122.62	275.96	1647.90	594.85	-17.73	78.26	1193.06	8.14	79.02	567.62
6.93000	-1148.43	162.60	28.65	-1189.57	165.37	40.33	-1737.39	243.32	-188.97	-1452.58	207.33	26.58	-1139.43	35.90	111.47	-1169.32	49.17	142.19	-1314.39	2.85	231.69	-1281.58	3.76	281.13	-1114.52	154.49	1269.41	0.00	0.00	0.00	-994.09	115.67	1598.92	-991.84	255.84	1579.58	-1113.37	140.64	1681.36	-1116.81	275.32	1648.11	596.24	-17.65	78.74	1192.51	8.32	78.71	568.46
6.94000	-1146.41	162.42	29.01	-1195.28	169.76	38.32	-1727.03	242.53	-181.73	-1447.21	207.53	30.08	-1101.82	35.56	103.86	-1133.52	47.77	132.33	-1283.44	2.82	212.45	-1253.86	4.28	263.81	-1106.85	155.08	1268.51	0.00	0.00	0.00	-987.07	115.99	1600.45	-982.79	255.49	1581.74	-1108.56	141.73	1680.99	-1111.20	274.41	1648.30	595.34	-18.09	78.49	1193.35	8.77	79.02	569.05
6.95000	-1146.28	169.09	26.43	-1183.80	170.38	41.35	-1716.60	241.76	-174.42	-1441.88	207.74	33.61	-1063.58	35.36	97.30	-1095.75	47.44	123.49	-1251.11	2.69	193.31	-1224.39	3.54	246.71	-1099.17	155.58	1267.83	0.00	0.00	0.00	-987.02	116.32	1602.01	-977.74	255.86	1584.32	-1101.66	138.74	1680.18	-1105.36	273.50	1648.38	595.12	-17.87	78.26	1193.60	8.79	79.30	568.32
6.96000	-1145.00	171.29	27.76	-1183.44	172.68	42.01	-1706.09	241.01	-167.02	-1436.56	207.98	37.17	-1022.69	34.95	91.94	-1059.51	46.59	114.78	-1217.13	1.10	175.03	-1194.58	3.65	229.61	-1091.64	155.88	1266.94	0.00	0.00	0.00	-971.52	116.99	1603.14	-970.17	255.70	1586.48	-1096.14	138.65	1679.85	-1099.29	272.81	1648.48	596.18	-18.31	78.40	1194.08	8.54	79.29	568.83
6.97000	-1138.29	175.65	31.10	-1187.26	172.79	41.49	-1695.51	240.27	-159.54	-1431.28	208.24	40.77	-984.10	35.05	87.41	-1023.10	46.44	107.24	-1183.37	1.81	156.45	-1164.08	2.87	213.06	-1081.75	156.38	1266.10	0.00	0.00	0.00	-964.98	116.71	1604.64	-962.42	255.45	1588.72	-1089.87	137.48	1678.88	-1093.16	271.64	1648.49	596.07	-18.07	78.57	1192.91	8.47	79.26	568.52
6.98000	-1143.16	176.44	30.85	-1183.06	173.21	41.56	-1684.85	239.55	-151.98	-1426.02	208.52	44.41	-946.57	35.60	83.69	-984.86	46.95	101.35	-1149.51	3.24	138.36	-1133.28	3.49	196.64	-1072.95	156.96	1265.08	0.00	0.00	0.00	-952.49	116.09	1605.54	-954.36	255.47	1590.76	-1083.99	137.25	1678.10	-1086.65	270.98	1648.37	595.30	-17.35	78.32	1193.14	8.74	79.17	567.42
6.99000	-1144.76	173.62	28.97	-1179.80	173.08	41.88	-1674.12	238.85	-144.35	-1420.79	208.82	48.09	-905.84	37.65	82.75	-947.02	47.25	96.81	-1114.27	3.91	121.29	-1100.90	2.21	181.73	-1064.45	157.42	1264.13	0.00	0.00	0.00	-951.78	115.61	1606.98	-948.73	255.06	1593.07	-1077.47	136.35	1677.38	-1079.70	270.64	1648.19	595.62	-17.83	78.54	1192.64	8.43	78.64	567.59
7.00000	-1151.92	171.62	25.67	-1198.00	171.84	37.23	-1663.30	238.16	-136.63	-1415.59	209.14	51.80	-863.34	40.21	85.00	-910.72	49.11	93.90	-1077.72	3.40	105.87	-1068.64	2.73	166.77	-1057.61	157.13	1263.07	0.00	0.00	0.00	-943.05	114.78	1608.09	-940.29	255.04	1595.00	-1070.19	134.36	1676.58	-1073.18	269.42	1648.03	595.41	-17.65	78.49	1192.94	8.33	78.95	568.48
7.01000	-1147.29	169.00	24.95	-1192.41	168.66	38.83	-1652.41	237.50	-128.82	-1410.42	209.49	55.54	-825.15	41.85	86.62	-873.70	50.75	92.48	-1040.01	1.46	92.83	-1034.71	-0.16	154.66	-1048.82	157.65	1262.02	0.00	0.00	0.00	-935.71	113.94	1608.91	-933.04	254.40	1596.77	-1063.70	133.86	1675.70	-1066.57	267.99	1647.94	594.74	-16.67	78.54	1193.76	7.96	79.33	568.53
7.02000	-1145.30	164.06	27.53	-1193.67	169.25	38.78	-1641.44	236.85	-120.94	-1405.27	209.86	59.33	-788.02	45.70	90.14	-837.13	52.92	93.24	-1002.06	-0.99	82.06	-1002.48	0.09	143.07	-1040.68	157.85	1260.91	0.00	0.00	0.00	-931.94	113.56	1610.32	-926.78	253.64	1598.40	-1057.27	133.49	1674.68	-1059.28	267.20	1647.58	594.74	-17.60	78.45	1193.56	8.32	79.34	569.82
7.03000	-1144.73	164.16	27.24	-1189.05	168.92	39.52	-1630.40	236.21	-112.97	-1400.16	210.25	63.15	-752.82	48.13	95.49	-804.70	55.20	95.01	-964.97	-2.97	73.61	-970.02	-0.74	133.94	-1031.32	158.34	1259.67	0.00	0.00	0.00	-919.93	113.27	1610.89	-919.15	252.74	1600.03	-1050.39	132.59	1673.91	-1052.54	265.44	1647.20	594.31	-17.41	78.30	1193.85	8.70	79.27	570.52
7.04000	-1146.58	164.32	26.10	-1186.83	167.58	39.14	-1619.27	235.60	-104.92	-1395.07	210.66	67.01	-719.37	51.01	102.26	-765.19	57.85	100.61	-928.61	-5.17	67.78	-938.94	-1.12	127.05	-1023.59	158.75	1258.29	0.00	0.00	0.00	-912.23	112.04	1611.47	-911.40	251.68	1601.42	-1042.31	129.00	1672.55	-1045.62	263.65	1646.82	595.78	-17.11	78.61	1193.53	8.45	79.18	569.08
7.05000	-1144.32	163.69	26.14	-1187.90	167.02	38.36	-1608.07	235.01	-96.79	-1390.01	211.10	70.91	-688.58	53.39	110.51	-734.46	60.20	106.94	-894.35	-6.51	64.03	-908.97	-1.05	122.24	-1014.08	158.28	1256.85	0.00	0.00	0.00	-902.35	110.85	1612.05	-900.96	251.32	1602.53	-1035.43	128.31	1671.32	-1037.60	263.09	1646.18	595.89	-17.31	78.69	1193.00	8.80	79.08	568.09
7.06000	-1145.91	163.65	25.52	-1194.63	168.29	36.62	-1596.79	234.43	-88.57	-1384.98	211.56	74.84	-660.05	56.46	119.39	-706.64	61.21	112.72	-862.43	-7.61	62.28	-881.04	-1.35	119.48	-1006.77	157.69	1255.44	0.00	0.00	0.00	-896.14	110.46	1612.47	-893.10	250.24	1603.78	-1028.05	126.57	1669.93	-1030.30	261.07	1645.54	594.31	-18.22	77.92	1192.84	8.53	79.16	567.16
7.07000	-1144.78	163.27	25.40	-1188.32	168.53	38.26	-1585.43	233.87	-80.27	-1379.98	212.04	78.81	-634.40	59.49	127.13	-680.77	62.38	119.11	-833.21	-7.99	61.84	-854.82	-1.35	118.27	-996.53	158.72	1253.82	0.00	0.00	0.00	-885.16	109.04	1612.30	-886.79	249.29	1604.67	-1020.63	125.68	1668.56	-1022.75	259.15	1644.80	594.71	-17.37	78.17	1193.86	8.75	79.24	567.88
7.08000	-1142.86	164.21	25.64	-1187.12	167.69	38.25	-1573.99	233.33	-71.89	-1375.00	212.54	82.82	-609.80	64.81	137.87	-657.21	63.23	125.88	-806.77	-8.12	62.56	-831.16	-0.78	117.93	-987.20	158.48	1252.34	0.00	0.00	0.00	-871.77	108.38	1612.31	-878.60	248.44	1605.46	-1012.15	122.67	1666.75	-1015.04	256.86	1643.97	595.41	-17.57	78.44	1192.99	8.18	79.02	566.86
7.09000	-1145.42	163.33	24.68	-1185.30	168.65	38.57	-1562.47	232.81	-63.42	-1370.06	213.07	86.87	-588.68	66.41	146.66	-636.19	63.54	132.31	-782.95	-7.04	63.52	-810.03	0.85	117.92	-977.81	157.99	1250.59	0.00	0.00	0.00	-866.44	107.24	1612.60	-868.46	247.30	1606.13	-1004.18	121.00	1665.47	-1007.05	254.81	1643.14	594.56	-17.18	78.34	1193.51	7.78	79.14	567.91
7.10000	-1142.45	163.67	25.03	-1189.79	168.31	36.94	-1550.87	232.31	-54.87	-1365.15	213.62	90.96	-571.26	62.57	152.59	-617.06	63.32	138.03	-762.16	-5.21	64.34	-790.82	1.84	118.40	-969.01	158.26	1248.99	0.00	0.00	0.00	-860.74	104.97	1612.48	-858.38	244.64	1606.68	-996.14	119.78	1664.00	-998.79	252.71	1642.36	594.29	-17.28	78.06	1193.26	8.44	79.32	568.51
7.11000	-1144.92	163.82	24.46	-1184.59	168.76	38.68	-1539.19	231.82	-46.23	-1360.26	214.20	95.08	-549.42	59.97	161.27	-600.02	61.61	142.35	-744.80	-2.01	63.81	-774.57	3.76	118.09	-957.27	157.55	1247.68	0.00	0.00	0.00	-847.52	103.26	1612.08	-853.14	242.97	1607.36	-986.85	115.78	1662.32	-990.57	250.57	1641.55	594.61	-17.90	78.10	1193.55	7.66	78.87	568.69
7.12000	-1144.82	163.97	24.25	-1192.02	168.63	36.75	-1527.42	231.36	-37.51	-1355.41	214.79	99.24	-537.12	57.96	166.33	-585.79	58.98	144.95	-730.27	0.08	62.95	-761.58	6.64	116.82	-947.12	158.43	1246.36	0.00	0.00	0.00	-841.23	100.52	1612.18	-845.57	240.93	1608.02	-978.80	114.13	1660.98	-982.33	247.63	1640.86	594.35	-17.52	78.29	1193.70	8.14	79.21	568.85
7.13000	-1142.28	163.82	24.58	-1189.54	168.81	36.99	-1515.58	230.92	-28.70	-1350.59	215.42	103.44	-530.24	56.12	167.22	-574.17	56.50	145.35	-719.19	2.32	61.38	-750.46	9.09	115.05	-936.13	157.72	1245.03	0.00	0.00	0.00	-833.67	98.86	1612.11	-833.77	238.46	1608.59	-970.68	113.17	1659.80	-973.72	244.65	1640.20	594.61	-17.02	78.43	1193.92	8.39	79.36	568.52
7.14000	-1143.23	163.91	24.35	-1193.17	169.62	35.21	-1503.66	230.49	-19.81	-1345.80	216.06	107.68	-524.68	54.00	163.39	-564.88	54.51	143.05	-711.25	3.72	59.60	-742.11	11.16	112.89	-926.34	157.69	1243.77	0.00	0.00	0.00	-823.64	96.69	1611.98	-826.26	235.91	1609.54	-960.94	108.47	1658.16	-964.54	242.25	1639.66	595.03	-17.39	78.55	1192.85	8.86	79.18	566.18
7.15000	-1142.85	163.78	24.27	-1191.45	168.54	35.45	-1491.65	230.09	-10.83	-1341.04	216.73	111.96	-516.34	51.19	154.30	-557.76	52.68	138.10	-705.79	5.25	56.82	-735.61	13.28	110.11	-915.25	156.67	1242.53	0.00	0.00	0.00	-811.46	94.04	1611.89	-816.51	233.19	1610.43	-952.03	105.99	1656.93	-955.68	239.11	1639.17	594.98	-17.23	78.50	1192.75	9.19	79.31	567.99
7.16000	-1140.87	164.06	24.69	-1187.86	170.11	35.84	-1479.56	229.70	-1.76	-1336.31	217.43	116.28	-507.30	48.13	146.73	-552.27	52.41	131.79	-702.14	6.46	53.51	-730.26	14.23	107.29	-905.64	156.24	1241.53	0.00	0.00	0.00	-801.64	91.53	1612.19	-807.33	231.00	1611.26	-943.19	103.75	1655.60	-946.26	236.50	1638.56	595.13	-17.56	78.24	1193.68	8.80	79.51	569.97
7.17000	-1142.46	163.41	24.23	-1191.22	172.07	34.09	-1467.39	229.34	7.39	-1331.61	218.15	120.63	-503.18	47.63	138.05	-548.21	53.19	124.52	-700.06	8.33	49.29	-727.10	16.48	103.49	-894.46	155.09	1240.41	0.00	0.00	0.00	-791.43	88.39	1612.01	-797.54	227.56	1612.15	-933.72	99.89	1654.25	-937.48	232.77	1638.02	594.76	-17.78	78.17	1193.92	8.53	79.38	568.63
7.18000	-1143.36	163.86	23.58	-1187.76	167.96	32.81	-1455.14	228.99	16.63	-1326.94	218.89	125.03	-500.21	49.09	129.36	-545.28	55.48	116.90	-698.72	10.15	46.33	-724.92	19.60	99.47	-882.85	153.38	1239.17	0.00	0.00	0.00	-782.59	85.97	1611.86	-787.29	225.36	1612.84	-924.55	96.84	1652.92	-927.89	230.06	1637.38	595.61	-17.74	78.43	1193.92	8.37	79.20	568.12
7.19000	-1142.95	164.30	23.81	-1184.77	168.47	32.69	-1442.80	228.67	25.96	-1322.31	219.66	129.46	-496.37	53.13	121.31	-541.95	58.59	109.73	-696.64	12.10	43.37	-722.36	21.76	96.30	-872.94	152.25	1238.17	0.00	0.00	0.00	-773.15	82.61	1611.93	-778.58	221.85	1613.73	-915.28	94.10	1651.69	-918.60	226.29	1636.89	595.82	-17.65	78.52	1192.27	8.08	78.77	568.85
7.20000	-1142.89	164.60	23.74	-1186.27	167.96	31.11	-1430.38	228.36	35.38	-1320.13	219.44	132.12	-490.19	59.02	114.27	-536.69	62.88	103.72	-693.21	13.48	41.40	-717.42	23.25	94.23	-861.60	151.30	1237.14	0.00	0.00	0.00	-760.85	79.28	1612.01	-769.33	218.56	1614.68	-905.08	89.60	1650.44	-908.73	223.05	1636.58	595.25	-17.43	78.41	1193.37	8.45	79.19	569.07
7.21000	-1141.46	164.36	23.67	-1190.23	169.87	29.21	-1417.88	228.08	44.88	-1316.42	221.20	136.26	-483.24	62.08	104.85	-530.34	67.23	96.90	-689.51	14.39	40.04	-710.36	24.80	92.25	-851.29	149.14	1236.52	0.00	0.00	0.00	-757.77	75.78	1612.62	-760.10	215.23	1615.91	-894.93	85.22	1649.42	-898.87	219.62	1636.43	595.62	-17.30	78.82	1192.35	8.45	78.84	568.53
7.22000	-1142.40	164.95	23.52	-1187.58	169.23	29.13	-1405.29	227.82	54.47	-1313.55	221.02	139.76	-477.47	65.82	94.32	-526.51	71.11	87.14	-686.56	14.73	39.00	-702.99	24.46	91.20	-837.33	148.63	1236.17	0.00	0.00	0.00	-746.95	72.49	1613.49	-749.19	212.02	1617.26	-884.96	81.41	1648.98	-889.24	215.41	1636.91	595.42	-17.73	78.74	1192.83	8.71	79.11	568.63
7.23000	-1139.77	164.82	24.00	-1190.66	168.83	27.64	-1392.62	227.58	64.15	-1308.84	222.98	144.32	-473.95	65.42	84.58	-521.31	74.20	79.47	-684.63	13.89	38.25	-698.45	24.63	90.43	-827.31	147.94	1236.45	0.00	0.00	0.00	-735.12	70.20	1614.30	-735.45	208.39	1618.80	-874.79	77.64	1648.96	-879.01	212.02	1637.45	596.47	-16.70	78.78	1193.28	8.30	79.22	568.92
7.24000	-1140.56	165.10	23.79	-1187.46	168.08	28.30	-1379.87	227.35	73.92	-1306.20	221.19	147.79	-471.47	68.22	76.50	-518.86	75.57	72.26	-683.49	12.94	38.19	-695.62	24.93	90.16	-815.37	147.04	1237.14	0.00	0.00	0.00	-720.12	66.53	1615.29	-727.23	204.30	1620.74	-864.02	73.15	1649.18	-868.91	207.91	1638.53	595.68	-16.94	78.76	1193.13	8.27	79.04	569.08
7.25000	-1141.48	165.55	23.71	-1187.53	168.53	27.63	-1367.03	227.15	83.78	-1300.12	223.10	152.95	-469.24	64.41	70.20	-516.78	75.89	66.72	-683.14	12.83	38.29	-693.26	24.40	90.73	-805.23	145.35	1238.28	0.00	0.00	0.00	-710.07	62.75	1616.92	-716.38	200.92	1622.98	-854.04	70.34	1650.02	-858.65	203.84	1640.02	594.88	-17.16	78.43	1193.01	8.15	78.92	569.29
7.26000	-1139.95	166.39	24.22	-1185.06	167.72	28.35	-1354.10	226.98	93.73	-1293.28	224.96	158.35	-467.58	62.47	64.26	-515.56	74.22	62.18	-682.51	12.39	38.61	-691.34	24.41	90.77	-794.46	144.82	1240.04	0.00	0.00	0.00	-705.82	58.79	1618.89	-705.35	197.35	1625.28	-843.50	66.15	1650.79	-848.12	200.17	1641.61	595.25	-17.61	78.43	1193.56	8.47	79.31	568.78
7.27000	-1140.15	166.41	24.21	-1173.88	166.97	35.35	-1341.09	226.82	103.77	-1287.23	224.69	162.90	-466.41	65.14	59.10	-514.37	73.75	59.68	-681.55	11.60	39.15	-689.37	24.33	90.90	-781.55	144.24	1241.92	0.00	0.00	0.00	-690.02	55.78	1620.49	-694.65	193.45	1627.83	-832.94	62.34	1651.99	-837.70	196.30	1643.30	594.60	-17.26	78.44	1192.42	8.67	79.09	568.16
7.28000	-1140.29	167.37	24.10	-1171.58	165.57	36.52	-1327.99	226.68	113.89	-1278.02	227.75	168.57	-465.73	67.15	54.35	-513.61	74.03	57.58	-680.63	11.11	39.57	-687.61	24.59	90.91	-769.20	143.41	1243.95	0.00	0.00	0.00	-674.78	51.93	1622.33	-685.48	189.38	1630.71	-823.07	59.33	1653.22	-827.15	192.88	1645.09	595.23	-17.20	78.72	1192.93	8.54	78.95	568.52
7.29000	-1140.02	168.33	23.84	-1168.55	162.69	38.48	-1314.81	226.57	124.11	-1268.28	229.27	174.23	-464.75	67.21	51.93	-513.84	73.97	56.14	-679.97	11.07	39.35	-686.35	24.41	91.07	-757.89	142.10	1246.14	0.00	0.00	0.00	-672.55	47.87	1624.58	-673.46	185.31	1633.33	-813.04	55.44	1654.25	-817.27	188.96	1647.06	594.60	-16.96	78.26	1193.77	8.47	79.25	569.69
7.30000	-1139.53	168.31	23.27	-1166.11	163.15	38.90	-1301.55	226.48	134.42	-1258.96	229.09	179.01	-464.24	66.61	49.70	-511.79	74.01	54.87	-679.42	10.78	39.17	-685.54	24.08	91.10	-745.18	140.09	1248.35	0.00	0.00	0.00	-664.11	43.79	1626.50	-666.35	181.06	1636.38	-802.97	51.42	1655.25	-806.99	185.85	1648.94	595.17	-17.09	78.29	1193.41	8.74	79.19	568.35
7.31000	-1137.94	167.72	22.29	-1162.97	163.59	39.23	-1292.68	227.18	142.93	-1247.20	230.14	184.62	-463.76	67.12	47.64	-513.22	74.45	53.08	-678.80	10.32	39.30	-685.06	24.25	90.98	-733.27	139.44	1250.50	0.00	0.00	0.00	-649.08	39.83	1628.07	-653.86	177.16	1639.08	-794.09	48.82	1656.35	-797.14	182.06	1650.99	594.86	-17.93	78.53	1193.23	9.24	79.41	567.28
7.32000	-1133.61	168.68	21.56	-1158.42	164.40	40.09	-1282.54	228.08	152.39	-1233.15	232.94	191.31	-463.75	67.87	45.97	-511.54	75.19	52.43	-678.38	10.46	39.32	-684.80	24.89	90.73	-723.16	138.08	1252.43	0.00	0.00	0.00	-639.67	36.59	1630.01	-646.68	173.57	1641.96	-784.05	44.24	1657.40	-787.75	178.16	1653.01	595.11	-17.29	78.62	1192.78	8.33	79.22	568.70
7.33000	-1133.55	169.65	19.37	-1152.35	174.55	40.84	-1272.86	226.34	161.80	-1220.59	233.07	197.58	-461.23	68.09	45.70	-511.75	75.23	51.82	-678.16	10.64	39.33	-684.28	24.51	90.80	-712.05	136.10	1254.40	0.00	0.00	0.00	-632.66	32.84	1632.08	-635.46	170.92	1644.37	-774.62	41.35	1658.39	-778.02	175.17	1654.77	594.77	-17.12	78.33	1193.33	8.48	79.30	567.75
7.34000	-1126.51	169.49	18.72	-1153.69	173.59	38.63	-1260.75	228.53	172.55	-1207.18	231.63	203.82	-462.30	67.14	44.55	-511.72	75.54	51.10	-678.11	10.61	39.43	-684.12	24.74	90.61	-702.77	135.68	1256.25	0.00	0.00	0.00	-627.94	30.04	1633.97	-624.77	167.43	1647.06	-765.30	38.34	1659.42	-768.53	172.64	1656.64	595.15	-17.30	78.14	1193.67	8.73	79.54	567.36
7.35000	-1122.12	169.29	17.97	-1146.61	174.30	41.74	-1246.84	229.25	183.82	-1191.80	231.90	211.13	-462.74	67.54	43.88	-511.51	75.76	50.86	-678.28	10.84	39.45	-683.53	24.41	90.59	-691.57	134.72	1257.97	0.00	0.00	0.00	-618.11	26.93	1636.00	-616.77	164.52	1649.64	-755.82	35.54	1660.50	-759.28	169.66	1658.51	595.67	-17.44	78.60	1192.95	8.82	79.21	569.44
7.36000	-1113.69	166.09	16.52	-1138.55	175.91	45.71	-1231.15	228.69	194.22	-1175.13	232.87	218.58	-462.00	68.07	43.18	-511.51	75.26	50.47	-678.33	10.86	39.46	-683.37	24.57	90.50	-680.88	133.93	1259.53	0.00	0.00	0.00	-608.40	24.58	1637.96	-606.14	162.16	1652.35	-747.03	34.38	1661.75	-749.83	167.62	1660.28	595.62	-17.18	78.33	1193.27	8.66	79.07	569.36
7.37000	-1106.94	168.78	16.13	-1128.03	175.86	50.90	-1216.89	225.07	202.45	-1158.96	232.03	225.17	-462.45	67.86	42.45	-512.37	75.03	49.31	-678.20	10.75	39.61	-682.88	23.75	90.91	-670.57	133.93	1261.13	0.00	0.00	0.00	-595.96	22.35	1639.80	-599.50	160.06	1655.22	-738.37	33.17	1662.96	-740.41	166.02	1662.06	595.22	-17.41	78.28	1193.84	8.43	79.34	568.94
7.38000	-1100.52	167.78	16.89	-1117.67	175.43	55.59	-1199.90	223.68	210.38	-1140.67	232.50	231.96	-462.11	66.84	42.19	-512.32	75.10	48.95	-678.21	11.02	39.60	-682.22	23.01	91.42	-659.70	134.43	1262.63	0.00	0.00	0.00	-590.81	20.71	1641.89	-589.20	157.87	1657.83	-728.90	30.41	1664.00	-731.35	163.90	1663.87	595.81	-17.14	78.55	1193.18	8.00	78.95	568.45
7.39000	-1087.20	168.04	21.57	-1100.82	175.50	62.07	-1182.30	222.79	217.67	-1121.33	233.62	238.70	-461.80	67.45	41.79	-511.81	75.21	48.81	-678.28	11.41	39.54	-682.19	23.69	91.30	-649.87	134.53	1264.10	0.00	0.00	0.00	-578.90	19.14	1643.76	-580.78	156.57	1660.50	-720.31	29.81	1665.18	-722.05	162.85	1665.50	594.42	-17.53	78.27	1193.62	8.61	79.13	568.43
7.40000	-1069.89	167.86	26.97	-1079.16	175.03	68.74	-1163.86	221.13	223.73	-1102.74	232.48	244.20	-464.36	67.70	40.76	-507.68	75.43	49.50	-678.31	11.75	39.61	-682.42	24.81	90.95	-640.12	134.60	1265.46	0.00	0.00	0.00	-573.05	17.84	1646.06	-571.40	154.86	1662.98	-711.02	27.53	1666.22	-713.18	161.41	1667.18	595.33	-17.33	78.35	1192.70	8.77	79.18	568.16
7.41000	-1051.88	166.84	31.44	-1066.86	175.19	72.58	-1144.16	220.69	228.89	-1081.69	234.11	250.06	-463.43	68.11	40.63	-509.81	75.18	48.53	-678.43	12.00	39.73	-681.91	24.58	91.23	-629.16	135.09	1267.03	0.00	0.00	0.00	-562.99	16.93	1648.12	-559.60	153.30	1665.12	-702.17	26.49	1667.02	-704.43	160.39	1668.72	595.94	-17.32	78.36	1193.62	8.45	79.56	568.98
7.42000	-1033.77	167.11	34.92	-1042.44	175.08	77.18	-1121.47	224.30	234.27	-1060.42	235.35	254.90	-463.10	67.03	40.33	-510.54	74.95	48.83	-678.55	12.22	39.94	-681.93	25.22	91.18	-619.35	134.50	1268.61	0.00	0.00	0.00	-553.59	16.61	1649.97	-551.71	152.65	1667.63	-693.72	27.05	1668.27	-695.39	160.34	1670.10	595.80	-17.63	78.35	1193.53	8.04	79.41	568.98
7.43000	-1010.83	166.95	39.05	-1019.15	175.61	81.69	-1101.73	222.87	236.88	-1038.95	236.19	258.81	-462.20	68.02	39.94	-510.50	74.95	48.75	-678.52	12.38	40.14	-681.46	24.88	91.59	-608.90	134.22	1269.94	0.00	0.00	0.00	-540.86	16.36	1651.60	-542.73	153.11	1669.81	-684.82	26.43	1669.28	-687.24	158.80	1671.55	594.94	-17.79	78.18	1193.32	8.76	79.12	568.12
7.44000	-981.26	167.40	43.10	-994.88	175.65	85.11	-1078.69	224.95	239.40	-1016.64	236.79	261.82	-462.86	67.18	39.40	-510.17	75.45	48.86	-678.66	12.90	40.21	-681.42	25.59	91.63	-598.83	133.26	1271.18	0.00	0.00	0.00	-532.82	16.50	1653.57	-535.50	152.94	1671.77	-675.91	25.73	1670.30	-678.37	159.39	1672.53	595.13	-17.61	78.59	1193.07	8.48	78.88	568.55
7.45000	-954.81	168.96	45.59	-965.21	176.83	88.11	-1057.07	223.90	239.41	-994.66	236.56	263.32	-460.88	67.30	39.62	-511.59	75.09	47.20	-678.60	13.00	40.51	-680.99	25.49	91.85	-589.47	133.16	1272.33	0.00	0.00	0.00	-526.45	16.37	1655.71	-528.32	152.98	1673.94	-667.23	25.87	1671.34	-669.88	159.55	1673.50	595.73	-17.73	78.68	1193.76	8.21	79.25	567.85
7.46000	-926.05	170.01	47.49	-942.35	178.82	89.13	-1033.39	224.94	238.88	-971.44	237.53	264.04	-463.61	68.46	38.49	-509.94	74.37	47.40	-678.57	13.21	40.67	-680.32	24.81	92.39	-580.21	131.94	1273.25	0.00	0.00	0.00	-516.07	16.57	1657.78	-519.49	153.86	1675.74	-658.92	26.87	1672.21	-661.23	160.04	1674.27	595.35	-17.23	78.78	1193.47	8.91	79.28	568.21
7.47000	-895.99	172.91	48.54	-909.26	179.98	90.42	-1009.56	224.98	236.35	-947.86	238.51	263.59	-464.44	68.06	38.09	-510.57	74.58	47.01	-678.43	13.33	40.81	-680.36	25.68	92.30	-571.63	131.83	1274.28	0.00	0.00	0.00	-506.08	17.71	1659.57	-511.85	153.84	1677.62	-650.10	26.85	1672.97	-652.80	160.79	1674.78	595.66	-17.18	78.73	1192.55	8.92	79.10	568.62
7.48000	-864.24	175.34	49.34	-880.74	183.33	90.08	-984.02	226.95	233.01	-923.90	238.90	261.65	-462.65	68.31	37.97	-511.32	74.58	46.64	-678.32	13.32	40.96	-680.29	26.20	92.34	-563.16	131.14	1275.17	0.00	0.00	0.00	-495.82	18.39	1661.25	-504.63	155.01	1679.45	-641.76	27.56	1673.65	-644.68	161.30	1675.24	595.79	-17.42	78.81	1192.53	8.97	79.30	567.87
7.49000	-831.63	180.60	48.19	-849.94	185.74	88.94	-959.44	226.29	227.43	-899.50	239.38	258.53	-462.55	68.64	37.50	-509.88	74.26	47.78	-678.08	13.16	41.21	-680.10	26.17	92.64	-552.97	131.88	1275.76	0.00	0.00	0.00	-492.80	19.49	1663.54	-494.63	156.27	1680.82	-633.38	28.59	1674.24	-636.61	161.81	1675.40	594.26	-17.44	78.04	1193.06	8.27	79.24	568.62
7.50000	-808.77	184.83	39.76	-819.38	189.07	86.95	-931.55	229.09	221.97	-873.89	240.32	254.59	-462.12	69.56	37.17	-509.40	74.87	47.00	-678.00	13.58	41.24	-679.93	26.13	92.99	-542.42	131.58	1276.20	0.00	0.00	0.00	-482.74	20.48	1665.35	-485.74	157.29	1682.40	-624.87	29.29	1674.36	-628.22	163.10	1675.37	594.44	-17.54	77.98	1192.82	8.64	79.25	568.67
7.51000	-763.02	185.92	43.18	-780.38	193.80	85.79	-904.15	230.28	214.07	-847.56	242.02	249.62	-462.61	69.18	36.72	-511.20	74.71	46.51	-678.04	14.06	41.32	-679.51	25.99	93.39	-534.40	130.93	1276.78	0.00	0.00	0.00	-474.75	21.59	1666.98	-477.30	158.77	1683.46	-616.71	31.00	1674.57	-619.90	164.34	1675.19	594.68	-17.98	78.19	1192.64	8.98	79.18	569.95
7.52000	-733.18	195.47	37.99	-751.26	198.73	80.47	-875.32	233.20	206.29	-821.02	243.42	243.55	-461.09	68.90	36.93	-510.52	74.65	46.47	-677.79	13.85	41.67	-679.50	26.40	93.60	-524.37	131.18	1276.91	0.00	0.00	0.00	-464.77	22.59	1668.48	-468.28	159.79	1684.80	-608.19	31.72	1674.48	-611.68	165.32	1674.78	596.55	-17.85	78.43	1192.78	9.18	79.29	569.64
7.53000	-685.00	199.38	41.31	-715.05	203.59	77.56	-845.68	235.71	196.89	-793.61	244.97	236.55	-459.87	68.77	37.35	-509.35	74.80	46.62	-677.65	14.09	41.92	-679.05	26.37	93.98	-515.21	130.97	1276.78	0.00	0.00	0.00	-457.55	24.09	1670.11	-459.47	161.01	1685.81	-599.87	33.00	1674.49	-603.72	165.59	1674.45	595.85	-18.51	78.31	1193.34	8.15	78.99	568.78
7.54000	-645.94	206.84	39.37	-677.33	207.38	73.97	-815.47	238.29	187.09	-765.64	246.39	228.45	-462.34	67.77	36.76	-509.55	74.77	46.40	-677.51	14.42	42.21	-678.88	27.05	94.23	-506.07	130.18	1276.41	0.00	0.00	0.00	-446.32	25.24	1671.15	-453.31	162.37	1686.76	-591.59	34.74	1674.22	-595.12	167.44	1673.69	595.45	-17.64	78.39	1193.45	8.38	79.17	568.28
7.55000	-606.00	213.52	39.77	-639.57	212.15	71.53	-784.15	240.78	176.29	-736.54	248.55	219.94	-460.63	67.12	37.26	-509.12	74.74	46.41	-677.44	14.88	42.41	-678.51	27.37	94.54	-497.89	135.04	1276.26	0.00	0.00	0.00	-439.18	26.70	1672.40	-446.71	164.28	1687.59	-582.89	35.08	1673.67	-586.57	169.01	1672.84	595.87	-17.36	78.50	1193.47	8.78	79.70	568.48
7.56000	-566.14	222.30	36.59	-599.60	217.44	68.44	-752.30	243.34	164.86	-707.39	249.60	210.54	-461.14	66.76	37.24	-510.22	74.87	46.22	-677.24	14.83	42.83	-677.93	27.03	95.21	-489.50	135.77	1275.74	0.00	0.00	0.00	-432.54	27.75	1673.54	-435.33	165.40	1688.15	-574.93	37.73	1673.22	-578.07	170.60	1671.90	595.21	-17.67	78.52	1193.06	8.98	79.62	569.02
7.57000	-525.57	227.89	36.76	-563.80	223.52	64.80	-719.25	246.52	152.99	-676.61	253.14	201.15	-463.72	65.89	36.62	-511.07	75.37	46.17	-677.20	15.34	43.08	-677.49	27.66	95.50	-480.60	136.68	1275.02	0.00	0.00	0.00	-421.28	29.40	1674.14	-430.39	166.43	1688.88	-566.53	39.77	1672.47	-569.90	171.27	1670.94	595.97	-17.59	78.74	1193.06	8.81	79.24	568.89
7.58000	-486.12	235.25	35.58	-527.19	229.18	60.99	-685.70	249.68	140.86	-645.12	256.46	191.40	-461.82	64.60	37.76	-509.73	74.60	46.10	-677.14	15.66	43.38	-677.12	27.98	95.87	-470.38	137.33	1274.17	0.00	0.00	0.00	-416.14	31.29	1674.97	-419.72	168.06	1689.08	-557.94	41.15	1671.52	-561.38	173.07	1669.75	594.71	-17.47	78.26	1192.73	8.76	79.12	568.95
7.59000	-445.23	240.88	35.50	-486.75	234.34	58.92	-650.91	252.74	128.36	-613.43	259.04	181.30	-460.65	62.65	39.07	-506.75	74.78	46.60	-676.93	15.87	43.78	-676.72	28.31	96.34	-462.27	137.70	1272.97	0.00	0.00	0.00	-406.69	32.42	1675.48	-413.94	169.78	1689.44	-549.37	42.46	1670.41	-552.59	175.59	1668.32	595.56	-17.38	78.31	1192.77	8.66	79.26	568.69
7.60000	-404.22	246.46	36.46	-442.61	239.93	58.51	-615.02	257.12	116.22	-580.91	261.96	171.24	-459.87	60.51	39.84	-507.05	74.82	46.64	-676.73	16.06	44.20	-676.32	28.57	96.82	-451.22	138.10	1271.86	0.00	0.00	0.00	-397.58	34.91	1675.64	-403.21	172.12	1689.25	-541.22	45.43	1669.45	-543.83	177.59	1666.96	595.95	-17.79	78.61	1193.19	7.93	79.16	568.96
7.61000	-363.36	252.65	37.99	-404.52	244.89	57.48	-579.06	259.62	103.42	-547.24	266.94	162.23	-456.82	58.56	41.08	-509.86	85.33	46.18	-676.65	16.54	44.62	-676.01	29.42	97.24	-442.45	139.17	1270.55	0.00	0.00	0.00	-390.34	36.97	1675.73	-395.32	173.95	1689.08	-532.77	47.89	1668.15	-535.19	179.41	1665.43	595.61	-18.05	78.45	1192.83	8.12	79.11	569.52
7.62000	-321.49	257.62	41.10	-363.62	249.80	57.75	-541.55	264.65	92.41	-513.06	270.85	152.80	-450.62	50.02	46.65	-508.28	82.72	43.86	-676.55	16.94	45.05	-675.28	28.85	98.16	-431.79	140.52	1269.18	0.00	0.00	0.00	-381.93	39.19	1675.83	-388.00	176.51	1688.85	-523.90	49.43	1666.74	-526.34	181.67	1663.71	595.47	-17.49	78.46	1193.40	9.10	79.25	568.09
7.63000	-280.78	262.15	44.89	-323.74	255.65	59.12	-504.07	267.65	81.24	-479.03	274.79	144.22	-448.00	50.34	46.18	-493.55	80.56	45.23	-676.28	17.22	45.55	-674.91	29.26	98.72	-422.85	140.69	1267.69	0.00	0.00	0.00	-373.33	41.28	1675.96	-379.69	178.94	1688.26	-515.26	51.41	1665.24	-517.48	183.98	1661.95	595.05	-17.34	78.45	1193.67	8.57	79.45	568.75
7.64000	-239.94	267.76	50.36	-287.39	260.29	60.77	-465.12	273.61	72.08	-444.16	279.44	136.48	-450.76	52.92	43.10	-498.03	76.84	41.95	-676.09	17.28	46.19	-674.38	29.35	99.50	-412.14	141.29	1266.39	0.00	0.00	0.00	-364.51	43.29	1675.81	-368.58	180.94	1687.68	-506.60	54.56	1663.92	-508.37	186.65	1660.14	595.53	-17.65	78.21	1193.46	8.30	79.12	569.95
7.65000	-201.04	272.08	56.20	-244.36	265.93	65.47	-425.75	279.90	64.60	-409.55	283.19	129.45	-454.87	56.73	39.55	-520.83	75.04	36.93	-675.72	17.13	47.00	-673.85	29.16	100.36	-401.67	142.11	1264.92	0.00	0.00	0.00	-356.62	46.37	1675.80	-359.51	183.34	1686.99	-497.85	57.85	1662.59	-499.21	189.73	1658.12	595.69	-17.30	78.53	1192.92	8.28	78.94	568.00
7.66000	-160.80	276.14	63.80	-204.22	265.81	70.24	-386.92	285.00	57.79	-374.48	287.52	123.70	-459.48	59.06	36.66	-507.94	72.63	43.83	-675.63	17.82	47.44	-673.53	29.74	100.97	-393.90	142.76	1263.36	0.00	0.00	0.00	-345.78	48.78	1675.33	-351.05	186.03	1686.12	-488.82	60.04	1660.99	-490.30	192.19	1656.16	595.70	-17.26	78.56	1193.12	9.06	79.41	568.76
7.67000	-122.38	278.77	72.41	-171.74	271.24	74.42	-347.83	291.39	53.39	-339.35	293.24	119.86	-461.13	63.55	34.85	-507.32	72.32	44.30	-675.51	18.59	47.96	-673.27	30.86	101.52	-382.37	143.88	1261.99	0.00	0.00	0.00	-337.13	52.18	1674.91	-339.34	189.00	1685.05	-479.84	62.93	1659.43	-481.58	194.28	1654.20	594.33	-17.36	77.94	1192.94	8.70	79.20	569.09
7.68000	-87.26	281.87	81.94	-130.53	274.77	82.39	-309.97	297.74	50.22	-305.04	298.13	116.93	-458.87	65.07	34.65	-506.75	71.88	43.96	-675.18	18.73	48.84	-672.50	30.31	102.71	-372.78	145.23	1260.54	0.00	0.00	0.00	-329.37	54.57	1674.42	-331.96	191.95	1683.96	-470.50	65.78	1657.80	-472.42	197.23	1652.05	594.98	-18.13	78.19	1193.61	9.14	79.31	569.29
7.69000	-52.96	284.15	93.52	-97.91	277.98	91.15	-272.84	303.65	48.62	-272.43	302.08	115.10	-460.12	64.69	33.84	-508.47	72.01	43.49	-675.12	19.34	49.64	-672.20	31.32	103.58	-361.68	146.83	1258.92	0.00	0.00	0.00	-318.62	58.22	1673.67	-322.55	194.72	1682.72	-461.40	69.43	1656.27	-463.16	200.20	1649.87	595.57	-17.58	78.38	1193.34	8.94	79.38	568.27
7.70000	-22.34	286.16	105.35	-62.37	280.36	101.14	-237.34	308.21	48.02	-240.49	306.41	114.80	-460.11	65.20	33.54	-506.87	72.24	43.71	-674.60	19.27	50.78	-671.11	30.89	104.98	-351.30	148.42	1257.30	0.00	0.00	0.00	-311.67	61.59	1673.25	-314.79	198.11	1681.24	-452.51	73.67	1654.57	-453.75	203.35	1647.59	595.55	-17.08	78.22	1193.03	8.45	79.06	567.59
7.71000	7.87	288.05	117.56	-32.42	281.24	111.31	-203.38	313.61	49.28	-209.92	311.05	115.74	-458.16	64.76	33.65	-506.95	72.29	43.56	-674.31	19.99	51.77	-670.28	30.87	106.33	-343.10	149.47	1255.54	0.00	0.00	0.00	-302.35	65.33	1672.27	-304.31	201.41	1679.75	-443.17	77.05	1652.82	-444.28	206.81	1645.19	595.41	-17.37	78.48	1193.00	8.27	79.14	568.83
7.72000	37.88	289.34	129.66	-3.99	283.90	120.51	-172.13	317.52	51.15	-181.37	314.50	117.21	-456.01	64.45	33.80	-506.84	71.39	43.13	-673.84	20.02	53.17	-669.42	31.50	107.64	-329.60	147.33	1253.76	0.00	0.00	0.00	-292.12	68.58	1671.27	-296.18	205.31	1678.13	-433.65	80.84	1650.92	-434.64	210.47	1642.69	594.69	-17.21	78.38	1192.66	8.52	79.18	569.37
7.73000	62.00	290.95	139.90	21.82	284.66	129.47	-143.08	321.94	54.02	-155.20	317.15	119.02	-457.15	64.77	32.92	-505.77	71.33	43.16	-673.38	20.54	54.52	-668.26	31.51	109.27	-317.93	148.89	1252.10	0.00	0.00	0.00	-283.01	72.37	1670.26	-286.49	209.32	1676.35	-424.18	84.23	1648.98	-424.94	214.25	1640.16	595.48	-17.07	78.25	1192.76	8.55	79.21	568.89
7.74000	86.46	292.37	149.45	45.22	287.46	136.23	-117.19	323.12	55.53	-131.51	319.40	120.61	-457.99	64.18	32.28	-503.91	71.59	43.32	-672.81	20.90	56.20	-666.90	31.38	111.35	-305.88	151.07	1250.20	0.00	0.00	0.00	-275.55	76.67	1669.38	-276.06	213.31	1674.74	-414.73	88.76	1647.30	-415.24	217.92	1637.67	595.86	-17.22	78.81	1194.23	8.48	79.44	568.81
7.75000	105.50	293.12	156.39	65.56	287.31	142.57	-93.58	325.27	56.90	-110.43	320.77	121.60	-458.55	63.79	31.80	-504.12	71.16	42.98	-672.12	21.06	58.06	-665.25	30.73	113.70	-297.72	152.34	1248.39	0.00	0.00	0.00	-263.69	80.64	1668.39	-266.69	217.48	1673.14	-405.24	93.56	1645.64	-405.55	221.63	1635.37	595.03	-17.59	78.52	1192.98	8.86	79.11	569.01
7.76000	122.60	292.33	161.17	83.58	288.93	145.82	-73.42	326.81	57.10	-91.88	321.83	121.71	-457.52	63.64	31.80	-504.50	71.04	42.60	-671.41	21.37	60.01	-664.12	31.41	115.59	-284.60	154.02	1246.63	0.00	0.00	0.00	-257.49	84.86	1667.80	-258.02	221.46	1671.51	-395.40	96.65	1643.82	-395.83	225.40	1633.06	595.74	-17.26	78.62	1193.54	9.05	79.30	568.12
7.77000	138.57	291.73	162.81	99.06	287.88	146.80	-56.83	326.65	55.95	-75.79	324.37	121.68	-458.21	63.46	31.01	-504.41	70.62	42.45	-670.69	21.81	62.01	-662.02	30.47	118.24	-273.29	155.73	1244.97	0.00	0.00	0.00	-248.65	89.35	1667.05	-248.70	225.97	1670.10	-385.57	100.49	1642.38	-385.85	229.67	1630.88	596.78	-17.04	79.01	1193.04	8.18	78.94	568.90
7.78000	149.29	290.28	160.36	112.46	286.42	145.30	-44.07	327.28	54.59	-62.49	324.32	120.16	-457.15	63.46	31.03	-502.95	70.82	42.64	-669.75	21.75	64.34	-660.35	30.48	120.78	-261.72	158.07	1243.77	0.00	0.00	0.00	-236.36	93.27	1666.20	-239.92	230.35	1668.99	-375.66	104.69	1641.09	-375.75	234.11	1628.89	595.84	-17.77	78.48	1193.48	8.57	79.19	569.79
7.79000	162.86	289.68	156.38	123.56	285.91	141.35	-33.66	328.00	52.60	-51.31	324.69	118.25	-456.36	63.07	30.98	-503.05	70.28	42.47	-668.68	21.71	66.89	-657.94	29.29	123.92	-250.78	160.79	1242.56	0.00	0.00	0.00	-228.79	98.21	1665.30	-228.63	235.14	1667.47	-365.79	109.53	1639.77	-365.75	238.25	1627.17	595.02	-17.65	78.32	1193.53	8.61	79.00	568.85
7.80000	172.98	287.96	150.82	132.56	285.60	135.72	-25.56	328.34	49.75	-42.04	324.18	115.29	-457.09	63.07	30.36	-502.26	69.52	42.37	-667.31	21.23	69.90	-655.55	28.58	127.24	-239.51	163.47	1241.50	0.00	0.00	0.00	-217.35	102.52	1664.87	-219.04	239.68	1666.49	-355.99	114.47	1638.55	-355.73	242.59	1625.59	595.35	-17.32	78.38	1193.80	8.99	79.09	568.62
7.81000	179.68	287.14	143.39	140.14	284.06	129.76	-19.48	328.53	47.13	-34.57	323.91	112.39	-456.11	63.12	30.68	-502.52	69.05	41.76	-665.75	21.28	73.06	-652.32	27.17	131.00	-227.98	166.29	1240.75	0.00	0.00	0.00	-206.12	107.76	1664.42	-209.37	244.11	1665.55	-345.93	119.24	1637.38	-345.58	247.16	1624.04	596.14	-17.25	78.75	1193.20	8.55	78.98	568.47
7.82000	186.56	285.45	134.39	146.58	282.06	122.21	-15.35	327.44	45.70	-28.55	322.69	108.89	-455.03	63.25	30.83	-500.52	69.15	42.16	-663.84	21.00	76.79	-649.86	28.59	134.15	-217.17	168.73	1240.18	0.00	0.00	0.00	-197.30	112.42	1663.84	-198.48	249.31	1664.49	-335.82	124.18	1636.24	-335.37	252.33	1622.60	595.15	-17.47	78.38	1193.27	8.50	79.05	569.85
7.83000	192.52	283.01	124.44	151.17	281.66	112.79	-12.94	326.13	45.37	-23.47	321.89	105.41	-453.76	63.53	30.87	-499.39	69.11	42.09	-661.75	20.92	80.97	-646.24	28.27	138.37	-206.72	171.47	1239.50	0.00	0.00	0.00	-187.12	118.13	1663.50	-187.06	254.25	1663.51	-325.72	128.28	1635.34	-325.23	257.27	1621.31	595.48	-17.06	78.60	1193.76	9.11	79.23	569.40
7.84000	199.35	281.92	113.83	156.09	280.37	103.59	-10.23	325.94	44.81	-18.55	321.42	102.94	-453.85	63.27	30.72	-500.33	69.02	41.22	-659.29	21.28	85.49	-642.16	27.79	143.18	-194.68	174.64	1239.20	0.00	0.00	0.00	-175.08	122.88	1662.92	-178.99	259.33	1663.05	-315.91	134.53	1634.63	-314.86	262.54	1620.18	595.14	-17.23	78.50	1193.25	8.87	79.13	570.14
7.85000	206.26	281.79	102.97	161.94	280.52	94.85	-7.64	325.50	44.32	-12.56	320.76	101.59	-454.90	63.24	30.22	-499.42	68.74	41.04	-656.17	21.36	90.72	-637.10	26.84	148.45	-181.25	177.83	1239.23	0.00	0.00	0.00	-166.71	127.44	1662.84	-169.20	263.71	1662.79	-305.94	139.97	1634.14	-304.52	267.54	1619.42	594.24	-17.45	78.06	1192.66	8.50	78.97	568.93
7.86000	210.10	283.10	93.10	169.68	280.72	89.66	-5.53	326.48	44.15	-6.98	321.28	101.22	-455.44	62.81	29.84	-497.91	68.89	40.93	-652.35	21.27	96.73	-631.83	27.89	153.45	-169.27	181.08	1239.64	0.00	0.00	0.00	-159.47	133.19	1664.07	-157.78	269.01	1662.98	-295.92	145.44	1634.22	-293.91	273.06	1619.15	595.85	-17.21	78.68	1192.97	8.43	78.89	569.55
7.87000	216.07	283.09	86.04	167.43	280.79	82.72	-4.37	327.42	43.94	-2.84	322.85	101.78	-454.80	63.33	29.60	-496.35	68.70	40.66	-647.86	21.74	103.27	-625.24	27.75	159.63	-158.45	185.15	1240.52	0.00	0.00	0.00	-145.96	139.17	1665.14	-144.77	274.86	1663.67	-285.45	150.32	1634.96	-283.22	278.47	1619.50	595.32	-17.18	78.62	1193.49	8.97	79.35	568.72
7.88000	217.08	282.99	78.84	175.33	280.80	79.07	-3.87	329.26	43.66	0.31	323.60	102.41	-454.74	63.23	29.36	-494.89	68.81	40.59	-642.42	22.65	110.50	-617.36	27.57	166.40	-146.56	188.58	1242.00	0.00	0.00	0.00	-137.10	144.44	1666.71	-135.33	280.07	1665.13	-275.28	156.40	1636.29	-272.44	284.09	1620.47	596.54	-17.37	78.74	1193.97	8.93	79.48	569.20
7.89000	220.24	281.67	72.66	175.79	278.28	74.63	-3.62	332.19	42.21	3.64	323.80	103.00	-454.27	63.46	29.33	-493.58	69.24	40.47	-635.97	23.97	118.61	-608.55	28.78	173.37	-135.24	191.94	1244.02	0.00	0.00	0.00	-125.04	149.81	1668.64	-126.29	284.82	1666.47	-264.94	162.06	1638.17	-261.76	289.38	1621.74	597.16	-17.18	78.74	1193.26	8.55	79.24	568.81
7.90000	222.74	279.50	66.91	177.91	277.75	70.29	-1.96	331.84	41.80	6.86	323.82	103.11	-455.57	62.96	29.23	-491.45	69.22	40.61	-628.52	26.26	127.30	-598.52	30.71	180.64	-123.16	195.07	1246.33	0.00	0.00	0.00	-116.68	154.98	1670.83	-115.28	291.02	1667.85	-254.75	167.96	1640.07	-251.16	294.89	1623.00	595.12	-17.63	78.25	1192.68	8.67	79.19	569.39
7.91000	224.50	277.79	63.14	183.33	275.90	68.85	-0.69	332.16	42.94	9.19	323.97	103.07	-453.69	62.72	29.50	-488.90	69.65	41.32	-619.77	29.74	136.32	-586.26	32.12	188.42	-110.01	197.84	1249.24	0.00	0.00	0.00	-108.57	160.51	1673.20	-104.97	296.67	1669.42	-244.32	173.16	1641.97	-240.51	300.66	1624.17	595.01	-17.55	78.18	1192.81	8.79	78.99	568.17
7.92000	225.09	278.33	61.07	177.94	277.00	65.89	0.28	331.93	42.91	10.37	324.29	102.93	-452.79	62.30	29.26	-487.18	69.89	41.77	-609.34	32.84	146.34	-572.89	33.89	196.05	-99.66	201.88	1251.71	0.00	0.00	0.00	-95.01	166.41	1675.06	-92.13	302.01	1670.64	-233.91	178.41	1643.81	-229.99	305.87	1625.37	595.98	-17.40	78.76	1192.76	9.18	79.02	568.40
7.93000	224.56	278.38	58.84	181.40	278.33	64.98	0.56	332.37	42.53	11.19	324.34	102.60	-452.49	62.17	28.71	-484.03	70.75	42.86	-597.95	36.44	156.96	-558.63	37.31	203.45	-87.70	204.55	1254.35	0.00	0.00	0.00	-84.56	171.88	1677.47	-84.49	307.37	1672.45	-223.47	184.14	1645.75	-219.62	310.96	1626.50	595.84	-17.46	78.62	1192.97	8.26	78.74	569.05
7.94000	225.84	277.65	58.09	178.58	276.69	64.06	0.47	332.15	42.10	11.55	324.73	102.30	-450.19	61.91	27.77	-477.80	71.26	44.67	-584.82	39.31	168.99	-542.43	39.05	212.17	-75.36	208.31	1256.92	0.00	0.00	0.00	-72.52	177.77	1679.95	-75.29	312.95	1674.09	-213.05	189.40	1647.62	-209.17	316.16	1627.57	595.08	-17.52	78.36	1192.66	7.99	78.83	568.70
7.95000	226.30	277.23	57.79	179.07	277.24	63.48	0.36	331.92	41.85	11.59	324.54	101.94	-446.75	61.36	26.37	-471.32	72.33	47.16	-570.32	42.41	181.50	-525.48	42.18	220.91	-64.31	210.93	1259.25	0.00	0.00	0.00	-63.40	182.85	1682.36	-66.29	318.62	1675.55	-202.75	194.44	1649.53	-198.79	321.03	1628.64	595.66	-17.25	78.48	1192.59	8.61	79.06	568.14
7.96000	227.03	277.27	57.53	182.57	276.78	64.60	0.43	331.96	41.71	11.37	324.77	101.64	-442.76	61.04	24.23	-461.75	73.50	51.14	-554.01	45.81	194.50	-507.04	44.81	230.04	-52.96	215.01	1261.60	0.00	0.00	0.00	-52.62	187.69	1684.77	-53.74	323.36	1677.30	-192.48	199.17	1651.48	-188.50	325.55	1629.82	596.37	-17.38	78.89	1193.35	8.86	79.30	568.23
7.97000	225.79	277.72	56.76	176.66	276.30	63.04	0.20	332.13	41.39	11.44	325.42	101.56	-435.28	61.25	22.46	-449.70	75.05	57.44	-535.53	49.21	207.64	-487.56	48.78	238.98	-42.25	217.55	1264.08	0.00	0.00	0.00	-47.05	192.85	1687.96	-38.69	330.81	1679.41	-182.15	203.16	1653.33	-178.18	329.96	1630.97	596.26	-17.38	78.88	1193.41	8.16	79.64	568.53
7.98000	224.57	277.84	55.88	175.73	277.89	61.58	0.06	332.28	41.33	11.58	326.20	101.63	-424.71	61.65	23.37	-435.20	77.59	65.38	-515.33	52.79	219.12	-466.85	52.97	248.12	-31.80	219.47	1266.28	0.00	0.00	0.00	-34.83	197.50	1690.23	-27.60	335.87	1681.22	-171.89	207.68	1655.36	-167.82	334.36	1632.18	595.30	-18.05	78.53	1192.09	8.18	79.14	568.52
7.99000	224.94	277.94	55.37	173.47	277.31	61.08	-0.22	332.36	41.32	11.56	326.31	101.39	-408.26	64.52	31.46	-419.19	80.54	73.21	-494.28	56.20	229.11	-445.68	58.28	256.46	-23.78	221.48	1268.49	0.00	0.00	0.00	-26.53	202.38	1692.95	-17.51	339.57	1682.98	-161.58	211.69	1657.52	-157.46	338.52	1633.40	594.63	-17.70	78.31	1192.05	8.46	79.24	569.45
8.00000	224.73	278.03	54.73	178.01	278.06	61.55	-0.01	333.07	41.56	11.96	326.87	101.57	-386.27	69.14	39.62	-398.88	83.87	82.00	-472.77	60.50	237.41	-424.16	62.73	264.98	-13.48	222.29	1270.59	0.00	0.00	0.00	-13.54	205.91	1695.15	-7.11	343.99	1684.63	-151.20	215.76	1659.68	-147.19	341.79	1634.79	596.36	-17.11	78.93	1192.25	8.57	79.24	568.94
8.01000	225.01	277.83	54.31	175.91	279.86	60.52	-0.09	333.08	41.63	12.10	327.07	101.63	-360.46	74.13	47.74	-373.50	89.39	90.79	-450.08	64.77	244.32	-401.92	67.89	272.58	-2.88	223.88	1272.84	0.00	0.00	0.00	-5.00	209.21	1698.17	3.13	348.09	1686.34	-140.87	218.75	1661.73	-136.89	344.90	1636.22	596.06	-17.31	78.53	1192.81	8.64	79.16	569.67
8.02000	224.97	278.12	53.70	177.37	279.85	60.54	-0.22	332.61	41.55	12.18	326.42	101.35	-333.44	81.33	55.28	-345.38	95.96	98.64	-426.80	69.29	249.73	-378.73	72.37	279.15	5.94	224.31	1275.09	0.00	0.00	0.00	7.15	212.62	1700.36	13.33	351.21	1688.21	-130.50	222.53	1663.99	-126.55	347.93	1637.78	595.01	-17.75	78.54	1193.45	8.69	79.36	569.07
8.03000	224.52	278.12	53.06	177.91	279.01	60.18	-0.08	332.90	41.80	12.52	327.32	101.71	-304.60	89.59	62.23	-316.98	103.49	105.48	-402.57	74.10	253.75	-354.55	76.87	284.67	18.31	226.20	1277.64	0.00	0.00	0.00	15.09	215.43	1702.98	23.54	354.30	1689.99	-120.43	225.37	1666.18	-116.30	350.22	1639.51	595.57	-18.16	78.47	1193.63	8.66	79.38	569.46
8.04000	223.67	278.14	52.54	178.15	278.46	59.80	-0.09	332.97	41.97	12.64	327.77	102.03	-276.27	97.80	68.09	-288.04	111.55	111.48	-377.47	78.44	256.70	-329.57	80.64	289.03	25.40	227.14	1279.59	0.00	0.00	0.00	26.00	217.90	1705.32	33.76	356.72	1692.03	-110.18	227.70	1668.30	-105.93	352.59	1641.26	595.19	-17.50	78.36	1193.59	8.57	79.46	569.50
8.05000	224.56	278.47	52.45	178.22	279.25	59.31	0.13	333.13	42.38	12.84	327.92	102.16	-244.73	106.50	73.86	-259.20	119.52	116.61	-351.70	83.31	258.60	-304.09	85.04	292.27	39.89	228.95	1281.91	0.00	0.00	0.00	36.88	221.12	1707.50	44.01	359.05	1693.96	-99.80	229.55	1670.34	-95.48	355.06	1643.12	595.41	-17.78	78.42	1192.72	8.34	79.13	569.28
8.06000	224.85	278.33	52.37	178.09	280.07	59.34	0.06	332.80	42.17	12.85	327.68	102.29	-211.62	115.26	79.61	-227.23	126.95	121.61	-324.93	88.31	259.59	-277.69	88.70	294.78	50.02	232.26	1283.92	0.00	0.00	0.00	46.91	222.86	1709.63	54.37	361.45	1695.97	-89.55	232.30	1672.26	-85.05	357.02	1645.12	595.65	-17.23	78.69	1193.55	7.98	79.35	569.61
8.07000	224.02	278.80	51.62	177.31	280.11	58.79	0.11	332.45	42.31	12.86	327.93	102.54	-178.18	123.61	84.73	-196.08	134.04	125.83	-297.32	93.18	259.77	-250.95	92.70	296.40	59.78	233.63	1285.84	0.00	0.00	0.00	54.12	224.25	1711.58	64.84	363.11	1698.00	-79.21	234.77	1674.24	-74.60	358.87	1647.13	596.02	-17.25	78.77	1193.55	8.10	79.28	568.52
8.08000	224.92	278.35	51.96	178.73	280.37	58.98	0.44	332.83	42.66	12.91	327.39	102.55	-142.48	131.37	89.60	-161.23	141.27	130.54	-268.83	98.21	259.10	-223.83	96.74	297.34	67.63	236.12	1287.59	0.00	0.00	0.00	64.88	225.56	1713.37	75.21	364.02	1699.99	-68.46	234.86	1675.76	-64.24	360.54	1649.14	595.62	-18.09	78.57	1193.05	8.56	79.16	568.65
8.09000	224.95	278.93	51.39	178.18	280.23	58.34	0.53	332.97	43.05	13.21	328.03	103.08	-105.51	138.63	94.39	-127.54	147.58	134.19	-239.76	103.03	257.60	-196.09	101.57	297.30	76.56	238.32	1289.16	0.00	0.00	0.00	75.19	226.91	1714.62	85.54	365.62	1701.73	-58.29	237.06	1677.54	-53.83	362.10	1651.04	595.64	-17.60	78.46	1192.87	8.13	78.99	569.24
8.10000	224.45	278.70	51.04	179.17	281.16	58.53	0.38	332.23	43.11	13.42	328.06	103.24	-70.52	144.26	97.52	-93.09	153.07	137.27	-210.18	107.63	255.39	-167.52	105.39	296.79	83.23	238.96	1290.29	0.00	0.00	0.00	85.78	228.19	1716.16	95.79	366.29	1703.45	-47.96	239.21	1679.08	-43.58	363.24	1652.88	595.64	-17.92	78.47	1193.41	8.36	79.16	569.19
8.11000	223.57	278.93	50.38	181.54	281.67	58.64	0.49	332.32	43.40	13.54	327.81	103.31	-31.00	148.77	102.28	-67.62	158.24	137.47	-179.58	112.24	252.41	-138.69	110.21	295.38	94.80	240.58	1291.87	0.00	0.00	0.00	94.78	228.98	1717.51	106.06	367.10	1705.04	-37.49	239.60	1680.33	-33.47	364.15	1654.69	596.59	-18.09	78.74	1192.71	8.01	79.13	569.02
8.12000	223.85	279.03	50.06	178.47	282.40	57.63	0.53	332.14	43.49	13.86	328.26	103.80	5.15	153.11	106.03	-36.03	163.23	139.35	-148.45	116.67	248.81	-109.42	114.50	293.36	105.03	243.25	1292.99	0.00	0.00	0.00	106.12	230.18	1718.47	116.62	368.55	1706.28	-26.91	240.41	1681.57	-23.17	365.06	1656.32	596.05	-18.00	78.54	1193.27	8.17	79.07	568.68
8.13000	225.07	279.45	49.70	179.09	281.35	57.01	0.51	332.27	43.88	14.12	327.33	103.65	44.91	158.42	110.77	5.31	170.03	143.70	-116.44	120.56	244.77	-79.71	118.60	290.71	114.52	244.78	1293.83	0.00	0.00	0.00	118.94	229.95	1718.94	127.19	369.79	1707.48	-16.40	240.69	1682.69	-12.79	365.90	1657.84	595.74	-17.80	78.65	1194.11	8.23	79.23	568.94
8.14000	225.65	279.16	49.49	179.49	282.50	57.41	0.40	331.66	43.97	14.30	327.48	104.02	84.05	161.74	114.73	53.21	170.53	147.68	-84.06	124.43	240.18	-49.51	123.18	287.36	124.89	246.48	1294.68	0.00	0.00	0.00	127.52	230.94	1719.74	137.57	369.78	1708.69	-5.65	241.08	1683.61	-2.26	367.01	1659.17	595.59	-17.78	78.57	1193.15	8.70	79.29	569.02
8.15000	224.78	279.82	48.42	182.57	282.31	58.27	0.52	331.23	44.12	14.62	326.65	104.00	123.16	163.33	118.47	91.47	172.63	150.03	-50.96	127.90	235.29	-18.52	127.16	283.74	135.61	247.62	1295.13	0.00	0.00	0.00	142.21	232.59	1719.86	148.23	370.79	1709.47	4.90	242.43	1684.46	8.27	367.80	1660.35	596.08	-18.25	78.60	1193.00	8.23	79.00	568.86
8.16000	225.02	279.27	48.32	180.50	282.15	57.67	1.12	332.52	44.98	14.88	326.83	104.34	163.40	165.16	122.59	130.12	174.17	152.51	-17.00	131.10	230.11	12.81	130.44	279.85	144.28	249.45	1295.56	0.00	0.00	0.00	149.22	233.19	1720.47	158.53	370.85	1710.25	15.64	242.64	1684.98	18.59	368.24	1661.38	596.07	-18.20	78.65	1193.37	8.44	79.08	569.17
8.17000	226.61	278.98	48.51	182.32	281.08	58.19	0.98	332.19	45.31	15.34	327.33	104.81	204.10	166.63	127.14	168.97	174.76	154.74	17.24	133.60	224.75	44.60	133.19	275.78	152.24	250.82	1295.42	0.00	0.00	0.00	161.07	232.93	1720.45	169.02	371.59	1710.72	26.21	243.45	1685.40	28.90	368.71	1662.21	595.43	-18.30	78.21	1193.67	8.45	79.63	568.93
8.18000	224.54	277.83	48.65	177.75	280.98	56.58	0.90	330.58	45.00	15.60	326.82	104.90	244.15	167.11	131.44	207.86	175.72	157.13	51.93	136.60	218.85	76.36	136.14	271.22	161.17	252.32	1295.36	0.00	0.00	0.00	170.84	234.11	1720.55	179.48	372.13	1711.04	36.75	244.68	1685.82	39.29	369.32	1662.80	594.15	-17.66	77.96	1193.16	8.51	79.31	569.36
8.19000	226.49	277.83	48.93	181.48	281.18	56.79	1.14	331.07	45.51	15.99	326.93	105.30	285.51	167.88	136.88	247.09	176.95	160.07	86.68	139.52	212.86	108.78	138.74	266.58	168.92	253.86	1295.10	0.00	0.00	0.00	182.58	234.96	1720.29	190.03	372.89	1711.17	47.32	244.38	1685.79	49.72	369.92	1663.19	595.08	-17.48	78.27	1192.41	8.40	79.05	569.53
8.20000	227.09	278.65	48.79	183.04	282.93	57.61	1.11	329.99	45.53	16.33	326.31	105.41	325.21	168.02	141.88	285.63	177.65	163.05	122.56	141.38	207.15	141.81	141.00	261.83	179.87	256.22	1294.44	0.00	0.00	0.00	193.88	235.06	1719.97	200.59	373.62	1711.07	57.71	245.07	1685.72	60.19	369.97	1663.48	594.87	-17.86	78.18	1192.70	8.54	78.99	569.41
8.21000	221.53	278.86	47.27	180.90	282.82	56.15	1.41	329.97	45.88	16.57	325.58	105.46	363.98	168.88	147.57	324.16	178.11	166.39	158.74	143.12	201.55	174.74	142.49	257.24	188.52	256.86	1294.11	0.00	0.00	0.00	204.41	235.28	1719.58	211.28	374.12	1710.94	68.51	245.30	1685.47	70.70	370.39	1663.58	594.51	-18.06	78.07	1193.50	8.92	79.18	569.74
8.22000	226.54	280.27	46.61	183.38	282.91	56.37	1.44	330.02	46.32	16.98	326.04	106.05	404.31	169.58	154.19	362.37	178.37	170.03	194.86	145.02	195.99	207.90	144.08	252.73	196.92	258.83	1293.55	0.00	0.00	0.00	216.73	236.36	1719.04	221.86	374.14	1710.72	79.34	245.79	1685.18	81.30	370.81	1663.54	595.23	-17.68	78.44	1192.97	9.36	79.31	570.00
8.23000	226.43	280.16	46.44	182.10	282.55	56.33	1.53	329.63	46.65	17.23	325.50	106.33	440.93	169.98	160.23	399.01	178.60	173.83	230.82	146.89	190.72	240.98	145.01	248.44	207.22	260.06	1292.88	0.00	0.00	0.00	226.95	236.47	1718.43	232.37	374.76	1710.28	90.28	246.25	1684.90	91.77	370.86	1663.46	596.44	-17.61	79.06	1192.92	8.92	79.33	568.56
8.24000	227.45	280.09	46.48	184.14	283.07	56.34	1.63	329.05	46.78	17.70	325.71	106.71	480.86	170.47	167.44	436.61	179.10	178.55	267.25	148.32	185.91	274.71	145.82	244.35	216.08	261.39	1292.23	0.00	0.00	0.00	237.83	235.98	1717.83	243.10	375.45	1709.85	101.10	246.32	1684.53	102.25	370.77	1663.36	595.96	-17.65	78.48	1193.17	7.89	79.08	569.67
8.25000	227.12	280.30	46.20	182.28	284.00	55.82	1.75	328.40	46.91	17.81	325.23	107.04	517.18	171.89	174.97	473.41	180.37	183.71	303.86	149.21	181.72	308.09	146.57	240.58	227.57	262.14	1291.42	0.00	0.00	0.00	246.55	236.62	1717.34	253.80	375.23	1709.39	112.07	246.59	1684.10	112.79	370.92	1663.16	596.66	-17.27	78.60	1192.96	8.24	79.23	568.99
8.26000	226.54	280.35	45.78	183.06	283.82	55.79	1.83	328.83	47.58	18.19	325.79	107.74	553.61	172.98	181.45	508.94	181.20	189.03	339.77	149.97	177.95	340.51	147.79	236.96	237.86	263.54	1290.68	0.00	0.00	0.00	256.09	237.53	1716.50	264.60	374.93	1708.83	123.10	246.47	1683.66	123.52	370.86	1662.97	596.18	-17.42	78.72	1193.01	8.09	79.12	569.57
8.27000	227.11	280.60	45.56	181.28	282.19	55.30	1.78	327.41	47.44	18.40	325.12	108.04	589.25	174.89	189.33	544.36	181.90	194.86	374.89	150.94	174.54	372.38	148.10	234.03	245.77	263.81	1289.86	0.00	0.00	0.00	268.86	236.68	1715.25	275.61	374.88	1708.14	133.99	246.06	1682.96	134.33	370.73	1662.73	595.70	-18.30	78.80	1192.46	8.55	79.24	569.99
8.28000	227.12	280.39	45.40	184.43	283.51	56.21	2.29	328.78	48.54	18.80	325.32	108.61	624.06	176.44	197.90	577.49	183.08	200.86	409.76	151.67	171.85	403.86	148.02	231.65	256.34	265.20	1289.19	0.00	0.00	0.00	280.23	236.02	1713.95	286.57	374.46	1707.36	144.81	245.68	1682.29	145.21	370.80	1662.39	594.76	-18.26	78.74	1192.58	8.65	79.16	569.50
8.29000	226.86	280.46	45.14	182.23	283.96	55.44	2.33	327.90	48.52	19.13	325.54	109.26	656.88	177.11	206.63	610.73	184.19	207.50	444.44	152.34	169.73	435.42	148.40	229.53	263.17	265.39	1288.31	0.00	0.00	0.00	290.58	235.42	1712.83	297.52	374.18	1706.43	155.74	245.56	1681.58	155.97	370.44	1662.06	592.67	-18.36	78.09	1192.99	8.79	79.36	570.67
8.30000	227.67	280.72	45.07	182.60	284.05	55.51	2.48	327.96	49.02	19.44	325.18	109.61	687.85	178.07	215.24	642.02	184.84	213.79	477.91	152.63	168.35	466.01	149.14	227.95	274.66	265.59	1287.50	0.00	0.00	0.00	301.33	235.47	1711.40	308.46	373.96	1705.39	166.61	245.19	1680.77	166.75	370.11	1661.70	592.96	-18.96	78.56	1192.64	8.47	79.19	571.09
8.31000	226.67	280.57	44.65	182.84	282.95	55.52	2.71	327.78	49.45	20.03	325.53	110.38	717.19	179.24	224.18	671.40	185.87	220.07	509.70	152.90	167.52	495.14	149.20	226.84	286.16	266.33	1286.47	0.00	0.00	0.00	311.72	234.86	1710.04	319.41	373.19	1704.43	177.36	244.69	1679.76	177.57	369.80	1661.24	592.01	-19.35	78.56	1192.68	8.65	79.16	570.72
8.32000	227.28	280.35	44.46	182.89	283.83	54.71	2.90	327.86	50.17	20.71	325.89	111.27	745.47	181.14	232.65	699.94	186.61	226.28	539.98	152.75	167.31	522.99	149.01	226.37	296.21	267.23	1285.52	0.00	0.00	0.00	324.76	233.61	1707.98	330.39	372.37	1703.38	188.19	245.12	1678.71	188.32	368.99	1660.76	591.04	-19.49	78.29	1192.50	8.43	79.13	569.44
8.33000	228.10	280.74	44.02	185.61	285.26	55.63	3.25	327.98	50.96	21.06	325.82	111.94	772.29	180.25	240.03	727.49	186.56	231.39	569.18	152.47	167.42	549.81	150.00	225.66	306.87	266.92	1284.39	0.00	0.00	0.00	334.88	233.07	1706.28	341.46	371.32	1702.35	199.00	243.52	1677.35	199.25	368.35	1660.17	591.98	-19.60	78.49	1192.39	8.90	79.26	569.83
8.34000	227.10	280.74	43.25	184.10	283.98	54.49	3.43	327.31	51.45	21.75	325.90	112.85	796.97	181.08	247.19	753.02	187.04	237.03	597.02	152.25	167.86	575.18	149.31	225.85	315.91	267.30	1283.27	0.00	0.00	0.00	346.23	232.64	1704.47	352.42	370.96	1701.17	209.78	243.49	1676.03	210.20	367.74	1659.51	591.55	-19.41	78.14	1192.33	9.28	79.45	569.44
8.35000	227.84	280.50	42.89	184.23	285.19	54.25	3.87	326.89	52.16	22.59	326.31	113.80	819.86	181.43	254.11	776.72	187.12	242.29	623.13	151.91	168.47	599.54	150.52	225.55	326.77	267.82	1282.05	0.00	0.00	0.00	358.41	231.94	1702.38	363.44	369.75	1700.08	220.95	243.09	1674.45	221.19	367.19	1658.74	594.05	-19.57	78.88	1193.32	9.32	79.58	569.48
8.36000	228.33	281.02	42.28	184.08	285.34	53.55	4.19	327.10	53.38	23.63	326.02	114.67	841.36	181.14	259.94	798.66	187.17	247.14	647.15	151.58	169.13	622.03	150.12	225.83	336.86	268.50	1280.78	0.00	0.00	0.00	367.68	230.58	1700.40	374.45	368.36	1698.90	232.04	241.52	1672.73	232.10	366.13	1657.96	593.89	-18.41	78.38	1193.14	9.21	79.43	568.83
8.37000	228.93	280.80	41.91	185.27	285.30	53.44	4.67	326.92	54.46	24.62	325.74	115.75	861.58	181.26	265.32	818.92	186.99	251.44	669.44	151.85	169.58	642.76	149.74	225.97	348.08	268.69	1279.30	0.00	0.00	0.00	377.65	229.16	1698.36	385.53	366.94	1697.77	243.29	240.08	1670.97	243.10	364.97	1657.15	595.14	-18.88	78.41	1193.14	8.80	79.09	569.56
8.38000	228.56	280.80	41.15	186.21	284.46	53.66	5.18	326.76	55.88	25.58	325.98	116.97	880.27	180.23	269.61	837.78	186.43	254.95	689.97	151.72	169.99	662.18	151.10	225.49	356.93	268.78	1277.76	0.00	0.00	0.00	392.68	228.10	1696.01	396.94	365.06	1696.60	254.76	239.18	1669.24	254.22	363.88	1656.31	596.39	-18.69	78.99	1194.23	8.98	79.50	569.94
8.39000	229.17	280.92	40.60	188.11	284.87	52.88	5.98	326.99	57.56	26.71	325.75	118.25	897.87	179.66	272.80	855.17	185.79	257.58	708.91	152.41	169.77	679.80	150.61	225.26	368.71	269.55	1276.28	0.00	0.00	0.00	401.74	227.19	1694.10	408.53	364.00	1695.32	266.27	238.35	1667.35	265.65	362.78	1655.46	596.43	-18.21	78.84	1193.70	9.71	79.67	569.32
8.40000	229.49	281.12	39.88	186.60	285.48	52.54	6.61	326.87	59.31	27.90	325.51	119.59	913.70	179.78	275.26	871.27	185.58	259.28	725.88	152.14	169.53	696.08	151.14	224.56	379.47	269.81	1274.81	0.00	0.00	0.00	413.37	225.47	1691.91	420.20	361.84	1694.29	277.80	236.74	1665.59	277.25	361.45	1654.67	595.02	-18.58	78.59	1193.06	9.04	79.39	569.57
8.41000	229.95	281.03	39.15	186.75	285.58	52.51	7.21	325.92	60.89	29.12	324.91	120.99	928.33	179.38	275.84	885.98	185.04	259.69	741.23	151.54	168.99	710.85	151.29	223.52	390.24	270.12	1273.56	0.00	0.00	0.00	424.28	223.83	1689.61	431.87	360.27	1693.08	289.33	235.53	1663.84	288.89	359.90	1653.92	594.92	-18.76	78.31	1193.67	9.27	79.37	569.58
8.42000	229.77	281.72	38.16	186.44	285.16	51.50	7.98	325.87	63.01	30.38	324.52	122.60	941.19	180.11	275.49	899.30	185.22	258.95	754.98	151.60	167.61	723.98	150.99	222.17	401.32	270.03	1272.23	0.00	0.00	0.00	438.75	221.90	1687.39	443.75	357.36	1692.18	300.92	234.31	1662.12	300.54	357.86	1653.25	595.64	-18.30	78.53	1193.60	9.20	79.61	569.39
8.43000	231.03	281.43	38.08	188.87	285.99	51.95	8.96	325.68	65.20	31.82	324.10	124.32	952.59	180.79	273.58	911.00	185.83	256.90	766.84	150.92	165.83	735.77	151.02	220.17	413.70	270.53	1271.02	0.00	0.00	0.00	448.77	219.29	1685.50	455.52	354.82	1691.37	312.47	231.87	1660.28	312.25	355.83	1652.63	595.02	-19.10	78.57	1193.70	9.44	79.75	569.76
8.44000	231.63	281.46	37.73	189.04	286.25	51.30	9.91	324.78	67.43	33.58	324.69	126.71	962.81	181.98	270.07	921.18	187.04	253.59	776.84	150.70	163.29	746.24	151.49	217.43	425.12	269.72	1270.11	0.00	0.00	0.00	459.97	217.32	1683.85	467.29	352.42	1690.69	324.26	230.13	1658.75	324.01	353.66	1652.08	595.28	-18.84	78.46	1193.96	9.48	79.97	567.67
8.45000	230.94	281.48	37.09	188.48	286.23	50.82	10.96	323.65	69.82	35.16	324.13	128.93	971.45	183.73	265.28	929.92	188.10	248.89	784.97	149.73	160.46	755.11	151.56	214.31	435.76	270.32	1269.30	0.00	0.00	0.00	472.52	215.28	1682.53	479.18	350.05	1690.22	336.08	228.55	1657.51	335.95	351.58	1651.60	596.08	-18.48	78.51	1193.42	8.63	79.39	568.13
8.46000	231.45	281.98	36.57	188.46	286.35	50.80	12.39	323.91	73.16	37.14	324.83	131.87	978.95	184.38	258.90	937.12	189.27	243.17	791.40	148.95	157.10	762.48	151.77	210.69	447.97	270.29	1268.71	0.00	0.00	0.00	484.52	211.92	1681.33	491.09	346.82	1690.18	347.92	225.77	1656.18	347.93	348.94	1651.30	596.55	-18.27	78.58	1193.17	8.56	79.23	568.51
8.47000	231.35	282.10	36.15	191.62	285.89	50.77	13.99	323.68	76.41	39.38	325.46	135.01	985.09	185.76	251.99	943.01	190.59	236.69	796.28	148.61	153.04	768.76	152.43	206.44	460.88	270.99	1268.42	0.00	0.00	0.00	496.64	208.43	1680.43	503.09	343.58	1690.47	359.91	223.45	1655.15	359.96	345.98	1651.22	596.83	-18.11	78.82	1192.62	8.93	79.47	568.05
8.48000	231.35	282.13	35.87	189.61	286.72	49.22	15.85	324.28	80.10	41.95	326.18	138.40	990.00	187.56	244.06	947.65	191.09	229.32	799.68	147.52	148.81	773.47	153.04	201.97	474.73	271.05	1268.50	0.00	0.00	0.00	507.86	205.50	1680.56	514.94	340.59	1691.01	372.12	220.09	1654.19	372.01	342.86	1651.26	595.04	-18.25	78.37	1193.36	9.32	79.42	568.74
8.49000	231.91	281.68	35.84	190.02	287.09	48.03	17.98	324.64	84.20	44.80	326.70	142.02	993.63	187.88	235.60	950.95	192.11	221.69	802.03	147.15	143.93	776.72	152.38	197.59	487.26	271.12	1268.81	0.00	0.00	0.00	520.89	202.79	1680.60	518.98	335.51	1692.30	384.49	216.72	1653.43	384.26	339.67	1651.49	595.93	-19.21	78.78	1193.57	9.08	79.47	569.23
8.50000	232.08	281.76	35.72	191.28	286.76	47.58	20.36	324.11	87.97	48.09	327.27	145.76	996.51	188.76	226.25	953.26	192.51	213.50	803.05	146.42	138.74	778.99	152.36	192.74	501.05	271.17	1269.51	0.00	0.00	0.00	533.29	199.44	1681.20	537.44	332.78	1693.36	397.17	213.82	1653.19	396.74	336.03	1652.01	594.67	-19.38	78.61	1193.26	8.98	79.21	569.55
8.51000	234.14	282.06	36.06	190.17	287.55	46.12	23.33	325.49	93.02	52.24	329.06	150.34	998.24	189.32	216.68	954.62	193.05	205.00	803.09	144.98	133.52	780.26	151.77	187.65	515.16	270.90	1270.50	0.00	0.00	0.00	545.36	194.73	1681.93	551.70	329.48	1694.81	410.21	210.20	1653.22	409.48	332.03	1652.74	594.80	-19.25	78.48	1193.76	8.95	79.43	569.26
8.52000	233.61	282.59	35.76	190.37	288.42	44.99	26.60	326.14	97.94	56.57	329.66	154.75	999.22	189.85	206.67	955.21	193.34	196.03	802.46	144.16	127.81	780.71	151.47	182.10	529.49	269.91	1271.77	0.00	0.00	0.00	558.82	191.32	1683.26	564.21	325.48	1696.75	423.34	206.17	1653.54	422.32	328.13	1653.63	595.92	-18.59	78.51	1192.84	9.11	79.30	569.51
8.53000	232.54	282.58	35.72	190.32	288.90	44.08	30.42	327.36	103.57	61.59	330.98	159.71	999.95	189.56	197.43	956.20	193.12	187.29	802.83	144.54	122.79	781.01	152.55	176.39	544.48	268.88	1273.60	0.00	0.00	0.00	571.01	186.15	1684.85	576.95	321.10	1699.04	436.58	202.00	1654.08	435.19	323.95	1654.74	596.14	-18.96	78.20	1192.50	8.71	79.28	568.92
8.54000	233.86	282.90	35.96	192.53	287.44	44.49	34.93	328.76	109.36	67.26	332.09	164.69	1004.81	188.89	189.28	959.90	192.85	180.22	805.29	146.06	118.87	783.35	153.20	172.54	558.15	267.31	1275.56	0.00	0.00	0.00	582.97	182.21	1687.04	589.49	317.42	1701.38	450.00	198.12	1655.02	448.08	319.14	1656.10	595.31	-19.01	77.94	1192.67	8.64	78.75	569.27
8.55000	232.85	283.61	35.70	194.10	286.88	44.91	39.98	329.68	115.36	74.03	334.13	170.13	1013.72	187.85	180.21	967.58	192.44	173.07	808.95	147.32	116.51	790.64	155.59	169.44	574.13	265.97	1277.77	0.00	0.00	0.00	597.67	177.72	1689.31	602.15	313.13	1703.96	463.44	192.90	1656.21	460.99	314.86	1657.60	595.65	-18.56	78.06	1193.16	8.94	79.31	568.71
8.56000	232.84	283.30	36.01	199.03	285.86	47.10	46.08	331.41	121.80	81.83	336.47	175.59	1021.23	187.19	169.10	971.97	193.07	164.70	812.15	147.47	115.57	799.25	155.94	167.71	588.75	264.86	1280.47	0.00	0.00	0.00	609.18	172.62	1692.38	614.76	308.64	1707.03	476.78	188.37	1657.85	473.97	309.75	1659.59	596.02	-18.80	78.03	1193.05	8.29	79.23	569.08
8.57000	232.04	284.23	35.82	198.53	282.40	46.68	52.98	333.66	128.59	90.81	338.38	180.90	1025.17	189.78	158.69	976.10	194.94	157.07	813.65	145.93	114.79	804.33	154.69	166.78	604.87	262.61	1283.59	0.00	0.00	0.00	625.67	168.51	1695.50	620.12	301.74	1711.10	490.26	184.13	1659.98	487.05	304.82	1661.92	596.06	-19.49	77.90	1192.73	8.57	79.01	569.15
8.58000	233.31	285.20	35.87	200.12	284.02	46.14	60.95	335.36	135.53	100.84	340.10	185.95	1027.65	191.68	151.15	976.71	196.70	150.52	814.52	145.19	114.66	806.70	155.09	166.69	620.25	261.27	1287.02	0.00	0.00	0.00	636.27	163.55	1699.22	638.26	298.86	1714.13	503.81	178.99	1662.40	500.14	300.09	1664.44	595.48	-19.30	77.55	1192.97	8.31	79.23	567.68
8.59000	234.29	285.09	35.95	202.31	283.13	46.96	69.68	337.09	142.92	111.93	342.93	191.13	1029.53	192.85	146.28	979.82	198.55	147.02	815.58	145.25	115.63	808.54	155.22	167.67	634.76	258.95	1290.78	0.00	0.00	0.00	649.34	158.99	1702.62	652.73	294.54	1717.50	517.40	173.84	1664.88	513.27	295.10	1667.03	594.64	-19.27	77.68	1193.79	8.30	79.82	567.96
8.60000	234.20	284.81	35.34	204.92	283.22	47.82	79.95	340.83	151.65	123.79	344.32	195.94	1030.97	193.32	141.50	981.34	199.23	143.24	816.46	144.82	116.66	810.28	155.54	167.94	643.62	254.18	1295.31	0.00	0.00	0.00	663.17	154.59	1705.98	665.47	290.33	1720.84	530.99	168.58	1667.19	526.44	290.49	1669.57	594.99	-18.98	77.82	1193.71	8.81	79.59	568.85
8.61000	234.35	285.00	34.32	208.35	285.01	48.00	90.26	342.69	160.40	136.35	345.45	201.03	1030.39	195.28	138.93	984.43	199.76	139.85	817.24	144.53	116.91	811.53	155.74	167.90	657.49	251.73	1299.08	0.00	0.00	0.00	675.34	150.75	1709.28	678.64	285.21	1724.34	544.59	163.39	1669.53	539.74	285.88	1672.10	594.95	-18.92	77.84	1193.43	8.58	79.06	568.98
8.62000	237.29	286.93	32.96	212.56	285.64	49.29	101.34	343.66	169.71	149.60	347.54	207.35	1030.67	195.06	136.59	985.25	200.24	137.62	817.96	143.80	116.89	812.82	155.34	168.15	678.86	252.89	1302.06	0.00	0.00	0.00	689.19	146.60	1712.06	691.81	281.53	1727.38	558.20	158.60	1671.82	553.10	281.57	1674.70	595.76	-19.35	77.99	1193.64	8.93	79.35	568.37
8.63000	240.53	289.71	30.64	218.82	286.27	53.60	112.96	346.10	180.29	163.95	348.38	214.19	1030.66	196.01	133.43	985.91	199.79	135.91	818.70	143.04	116.84	813.88	154.84	168.10	685.88	248.65	1305.80	0.00	0.00	0.00	702.24	143.01	1714.87	705.15	277.29	1730.32	571.85	154.71	1674.18	566.45	277.43	1677.49	596.30	-19.47	77.88	1193.48	7.88	79.18	568.17
8.64000	244.46	285.81	32.88	222.52	289.69	53.33	125.08	347.09	191.12	179.12	349.26	221.92	1030.45	196.93	131.97	984.89	200.31	135.19	819.44	142.91	116.50	814.73	155.17	167.77	701.12	246.73	1309.14	0.00	0.00	0.00	715.57	139.65	1717.14	718.70	273.07	1733.38	585.17	150.88	1676.75	579.64	273.35	1680.69	596.43	-18.91	78.16	1193.52	8.00	79.40	567.91
8.65000	248.16	289.50	29.22	227.93	291.39	56.09	139.38	346.73	202.75	194.85	347.55	229.32	1032.09	196.34	130.37	985.48	200.42	134.83	820.16	143.14	116.20	815.26	155.53	167.50	718.07	247.91	1311.41	0.00	0.00	0.00	728.68	135.29	1719.16	731.92	269.54	1736.37	598.20	146.79	1679.58	592.60	269.68	1684.28	594.46	-18.87	77.64	1193.18	8.18	79.03	569.61
8.66000	255.21	288.23	27.68	238.21	290.54	63.68	155.42	343.63	213.76	211.58	347.25	237.74	1030.47	197.08	128.70	984.48	200.69	133.91	820.72	143.21	116.19	815.75	155.53	167.49	731.16	246.59	1314.40	0.00	0.00	0.00	739.15	131.74	1721.55	744.95	266.50	1739.26	611.02	143.15	1682.62	605.32	266.81	1688.20	594.22	-19.25	77.58	1192.96	7.97	79.03	568.94
8.67000	262.55	289.12	28.08	247.05	291.78	70.29	171.69	340.66	224.40	228.71	345.77	246.35	1031.08	196.85	127.49	984.58	201.04	133.03	821.12	143.12	116.46	816.39	155.95	167.45	742.32	245.47	1317.58	0.00	0.00	0.00	754.49	129.10	1723.62	757.99	262.86	1742.31	623.48	139.67	1686.00	617.75	263.73	1692.48	594.86	-19.31	77.61	1193.40	8.73	79.34	568.13
8.68000	275.94	289.91	36.16	265.50	292.04	80.00	188.58	337.45	234.73	246.50	344.70	255.29	1031.81	196.97	126.79	985.11	201.19	132.04	821.41	143.32	116.84	817.01	155.76	167.71	755.58	245.62	1320.90	0.00	0.00	0.00	770.12	126.58	1725.59	770.61	260.31	1745.44	635.78	136.46	1689.66	629.94	261.27	1696.87	594.98	-19.05	77.64	1193.11	8.25	79.42	568.45
8.69000	289.85	290.87	44.59	277.84	292.52	88.60	206.07	334.35	245.07	264.53	343.30	264.63	1031.49	196.36	125.93	984.54	202.05	131.26	821.50	143.47	117.12	817.69	156.08	167.89	767.35	244.95	1324.27	0.00	0.00	0.00	780.36	124.08	1728.26	783.05	258.38	1748.55	647.80	133.94	1693.60	641.92	259.33	1701.33	595.76	-18.72	78.01	1193.34	8.45	79.29	567.88
8.70000	310.70	290.52	55.37	293.63	291.95	97.70	224.41	332.48	254.81	283.33	343.03	274.62	1031.39	195.84	125.34	985.53	202.16	130.80	821.48	143.47	117.33	817.96	155.72	168.27	780.08	244.54	1327.86	0.00	0.00	0.00	792.35	123.40	1731.00	795.31	256.28	1751.52	659.93	132.33	1697.80	653.64	257.31	1705.77	594.72	-18.55	77.81	1192.09	8.17	78.80	568.09
8.71000	328.28	289.39	64.53	310.21	290.45	106.23	243.52	330.96	263.99	302.94	341.98	284.14	1031.42	196.01	125.11	985.64	202.12	130.36	821.51	143.86	117.28	818.23	155.52	168.52	784.13	242.66	1332.33	0.00	0.00	0.00	805.43	121.96	1733.77	807.30	255.26	1754.47	671.78	131.15	1702.10	665.27	255.70	1710.17	594.49	-18.43	77.75	1193.15	7.48	78.67	569.26
8.72000	351.10	286.92	74.56	334.72	288.56	116.71	263.44	330.34	272.58	323.48	341.29	293.20	1031.38	196.84	124.21	985.22	202.18	130.20	821.63	143.79	117.48	818.44	155.84	168.65	794.42	241.85	1336.29	0.00	0.00	0.00	817.43	121.29	1736.98	810.79	251.79	1758.67	683.74	130.37	1706.50	676.76	253.90	1714.61	594.24	-19.16	77.38	1193.77	8.30	79.13	568.26
8.73000	373.52	283.73	83.78	354.43	286.75	125.13	284.62	330.74	281.00	344.85	341.65	301.91	1031.85	196.86	124.08	986.33	201.73	130.52	821.61	143.73	117.52	818.58	155.42	168.98	804.91	241.43	1339.99	0.00	0.00	0.00	828.14	120.83	1740.20	820.57	250.17	1761.87	695.44	129.49	1710.91	688.12	252.98	1718.83	596.18	-18.87	77.85	1192.43	9.26	78.85	570.05
8.74000	396.81	280.79	92.48	382.40	284.46	135.00	306.74	331.29	288.73	366.92	341.39	309.51	1031.75	198.17	123.73	985.34	201.59	130.41	821.50	143.74	117.61	818.56	154.98	169.28	820.42	242.04	1342.58	0.00	0.00	0.00	838.35	120.27	1743.47	840.45	252.03	1763.65	707.01	128.74	1715.23	699.46	252.16	1722.92	595.54	-18.75	77.52	1192.55	8.97	78.97	570.15
8.75000	419.41	278.01	100.20	398.83	282.24	141.63	329.33	331.94	295.79	389.48	341.27	316.57	1031.56	198.47	123.83	986.00	201.64	130.67	821.27	143.71	117.72	818.52	154.70	169.52	832.50	241.54	1345.96	0.00	0.00	0.00	850.42	120.46	1746.67	853.85	253.36	1766.03	718.37	128.44	1719.48	710.63	251.71	1726.82	595.31	-18.86	77.66	1193.06	8.89	79.05	569.09
8.76000	444.09	275.33	107.65	427.30	280.39	149.79	352.44	332.73	302.12	412.36	340.98	322.81	1031.07	197.46	124.08	985.33	201.18	130.38	821.10	143.94	117.72	818.60	154.46	169.74	834.56	238.71	1350.51	0.00	0.00	0.00	861.61	120.72	1749.94	865.26	252.98	1768.84	729.64	128.90	1723.64	721.63	251.59	1730.49	595.93	-18.33	77.97	1192.72	8.93	78.99	568.68
8.77000	468.87	273.67	114.38	450.34	279.36	156.46	375.88	333.06	307.29	436.00	341.53	328.73	1031.31	197.18	123.79	984.65	201.40	130.26	820.95	144.07	117.83	818.52	154.12	170.06	844.30	237.37	1354.06	0.00	0.00	0.00	872.59	121.30	1753.05	876.26	253.30	1771.40	740.62	129.75	1727.56	732.47	251.78	1733.88	595.72	-18.23	77.94	1193.12	9.16	79.05	569.72
8.78000	498.16	273.60	121.60	475.06	279.04	162.66	399.43	333.06	311.60	460.03	341.70	334.04	1030.56	196.62	124.00	985.16	201.32	130.35	820.75	144.15	117.93	818.58	154.62	170.00	855.40	236.36	1357.20	0.00	0.00	0.00	883.15	122.18	1755.96	886.89	254.58	1773.71	751.25	130.18	1731.12	743.08	252.07	1736.98	595.20	-18.60	77.68	1193.30	8.69	79.12	569.30
8.79000	529.36	273.93	128.49	507.35	279.14	170.04	423.49	332.89	315.24	484.06	342.19	338.84	1030.96	196.86	123.99	984.35	201.52	130.13	820.62	144.40	118.02	818.57	154.06	170.49	864.42	235.41	1360.29	0.00	0.00	0.00	894.39	122.82	1758.85	897.35	255.49	1775.75	761.60	130.65	1734.45	753.58	252.68	1739.72	594.09	-18.30	77.44	1193.18	8.38	79.24	569.30
8.80000	556.40	275.22	133.47	534.22	280.24	174.96	448.39	333.44	318.18	508.32	342.05	342.96	1031.49	197.02	124.24	985.10	201.06	130.22	820.64	144.60	118.14	818.69	154.43	170.52	874.22	234.33	1363.04	0.00	0.00	0.00	905.61	124.15	1761.50	907.84	255.65	1777.83	771.75	131.88	1737.56	763.78	253.78	1742.06	594.85	-17.80	77.99	1193.43	8.66	79.30	568.46
8.81000	585.08	277.44	137.97	562.30	282.10	179.34	473.83	333.57	319.95	532.79	342.30	346.34	1030.63	198.39	123.55	985.17	201.01	130.29	820.65	144.83	118.18	818.69	154.00	170.88	883.08	233.22	1365.52	0.00	0.00	0.00	917.20	125.19	1763.97	918.03	256.42	1779.66	781.63	132.87	1740.24	773.91	254.69	1744.09	591.75	-18.43	77.15	1192.65	8.52	78.98	569.31
8.82000	616.38	280.49	142.57	591.70	284.13	183.16	499.48	333.38	320.84	557.39	342.04	348.79	1029.99	197.35	123.32	985.15	201.23	130.41	820.57	144.53	118.50	818.85	154.77	170.87	892.67	232.35	1367.65	0.00	0.00	0.00	924.81	126.08	1766.55	928.15	257.38	1781.28	791.50	133.77	1742.58	783.94	256.05	1745.68	591.13	-18.35	76.79	1193.95	8.73	79.26	568.69
8.83000	645.52	283.74	145.40	617.15	286.70	185.18	525.48	333.39	320.91	582.86	342.31	350.49	1030.32	196.97	123.50	985.07	200.76	130.07	820.61	144.88	118.46	818.88	153.98	171.31	907.10	232.59	1368.34	0.00	0.00	0.00	933.33	127.26	1768.75	938.07	258.92	1782.52	801.26	135.26	1744.69	793.91	256.89	1747.07	591.17	-18.22	76.92	1194.03	8.50	79.32	568.51
8.84000	678.27	287.05	148.60	652.04	289.35	188.41	551.65	333.42	320.08	608.66	342.37	351.14	1030.71	198.81	123.17	984.90	200.99	129.93	820.67	144.95	118.63	819.07	154.83	171.23	918.53	232.45	1369.84	0.00	0.00	0.00	944.04	128.10	1770.48	947.78	260.50	1783.63	811.16	137.31	1746.51	803.74	258.07	1748.00	592.42	-17.52	77.04	1193.55	8.59	79.36	569.09
8.85000	708.73	290.85	150.45	680.35	292.34	189.36	578.42	333.88	318.55	634.63	342.62	350.89	1030.94	198.48	122.70	985.00	201.07	129.75	820.83	145.49	118.54	818.95	154.80	171.42	928.99	232.24	1370.95	0.00	0.00	0.00	952.61	129.53	1772.49	957.59	261.97	1784.47	820.82	138.77	1747.79	813.58	259.49	1748.57	593.31	-17.52	77.16	1193.13	8.73	79.46	569.61
8.86000	741.54	294.06	152.34	712.12	294.90	190.54	605.65	334.40	316.10	660.55	342.73	349.80	1030.64	198.81	122.30	985.38	201.02	129.52	820.90	145.65	118.64	819.13	155.09	171.46	938.77	232.51	1371.74	0.00	0.00	0.00	962.09	131.35	1774.18	967.55	262.67	1785.20	830.38	140.17	1748.80	823.35	260.63	1748.84	593.66	-17.86	77.33	1193.17	8.89	79.25	570.31
8.87000	773.97	297.32	153.59	744.35	297.47	191.12	633.03	334.69	312.65	686.75	343.43	347.97	1031.09	198.61	122.03	985.94	201.16	129.54	820.92	145.25	118.97	819.12	154.54	171.97	944.08	231.15	1373.18	0.00	0.00	0.00	971.63	132.53	1775.35	977.16	264.25	1785.54	840.10	141.85	1749.51	833.12	262.15	1748.71	595.22	-17.59	77.78	1193.52	8.70	79.32	568.99
8.88000	808.10	300.53	154.82	774.31	299.65	190.74	660.47	336.09	308.52	713.52	344.28	345.37	1032.58	198.52	121.83	986.45	201.10	129.46	821.00	145.53	119.08	819.23	154.73	172.11	954.46	230.94	1373.39	0.00	0.00	0.00	981.45	133.37	1776.33	986.66	266.28	1785.74	849.78	143.43	1749.80	842.93	263.62	1748.31	594.69	-16.88	77.93	1193.26	8.31	79.20	568.69
8.89000	841.78	303.43	155.33	811.41	302.06	192.04	688.29	337.28	303.59	740.83	344.64	341.73	1032.31	198.86	121.46	986.38	201.20	129.31	821.07	145.83	119.20	819.51	155.90	171.92	964.35	230.71	1372.94	0.00	0.00	0.00	990.35	135.70	1777.42	996.37	267.52	1785.80	859.39	144.11	1749.77	852.76	265.45	1747.56	594.33	-17.34	77.85	1193.08	8.53	79.12	569.30
8.90000	876.36	306.37	155.91	846.52	304.17	192.16	716.95	338.10	297.61	768.27	345.92	337.66	1032.73	198.76	121.33	986.58	201.38	129.36	821.12	146.01	119.38	819.39	155.86	172.24	974.65	230.51	1372.46	0.00	0.00	0.00	1001.15	137.95	1777.90	1006.26	269.13	1785.82	869.20	146.08	1749.64	862.63	267.02	1746.66	594.35	-16.95	78.06	1193.68	9.16	79.16	568.12
8.91000	911.48	308.60	156.98	876.43	306.50	190.14	746.47	339.05	290.82	795.75	346.31	332.67	1032.59	198.78	120.88	987.26	201.66	129.51	821.20	146.61	119.32	819.55	156.60	172.34	984.40	230.48	1371.68	0.00	0.00	0.00	1009.48	138.81	1778.36	1015.79	271.46	1785.27	879.08	148.16	1749.33	872.45	268.60	1745.62	594.73	-17.49	78.11	1193.74	8.92	79.24	569.05
8.92000	947.05	310.65	157.80	911.97	308.30	189.50	776.05	340.50	283.59	823.11	347.40	327.31	1033.11	197.73	121.08	987.05	201.67	129.36	821.19	146.87	119.50	819.45	155.87	172.87	993.54	230.14	1370.80	0.00	0.00	0.00	1018.61	141.23	1778.82	1025.43	273.20	1784.80	889.01	149.52	1748.71	882.24	270.35	1744.46	595.30	-17.76	78.20	1194.56	8.92	79.43	569.17
8.93000	980.20	312.30	157.94	946.09	309.44	188.48	805.77	341.68	275.53	851.13	348.55	321.40	1032.99	199.16	120.75	976.14	211.23	134.80	821.20	146.92	119.68	819.64	156.76	172.93	1003.18	230.23	1369.75	0.00	0.00	0.00	1028.39	142.83	1778.73	1035.18	274.78	1784.18	899.04	151.56	1748.11	892.05	272.08	1743.24	595.45	-17.73	78.59	1194.14	9.03	79.61	569.90
8.94000	1015.09	313.56	158.71	978.66	311.01	187.11	835.71	343.32	267.30	880.05	349.74	315.02	1030.54	200.16	125.00	967.39	233.68	148.67	821.19	147.05	119.90	819.91	156.83	173.39	1012.33	230.20	1368.69	0.00	0.00	0.00	1037.84	144.56	1778.95	1035.39	274.79	1785.22	909.02	153.54	1747.40	901.96	273.72	1742.03	594.63	-17.57	78.26	1194.09	8.78	79.41	568.98
8.95000	1051.05	314.47	159.53	1014.66	312.21	186.38	866.54	344.70	258.52	908.45	351.14	308.33	1025.52	200.07	123.64	974.80	236.58	155.00	821.31	147.05	120.16	820.14	156.78	173.84	1021.72	229.89	1367.50	0.00	0.00	0.00	1049.27	146.05	1778.27	1042.11	276.47	1784.85	918.81	155.19	1746.68	912.01	275.56	1740.84	595.65	-17.51	78.41	1194.79	7.91	79.50	569.44
8.96000	1086.70	315.39	160.05	1050.87	313.16	185.57	898.01	346.34	249.70	937.25	352.32	301.10	1027.53	199.78	123.90	979.63	237.30	155.78	821.42	147.22	120.45	820.61	157.46	174.10	1035.39	230.83	1365.43	0.00	0.00	0.00	1060.50	148.25	1778.03	1052.89	278.18	1783.92	928.81	157.57	1746.11	922.00	277.87	1739.61	597.04	-17.54	78.60	1194.76	8.65	79.39	568.87
8.97000	1121.24	316.06	159.81	1081.97	314.68	182.70	929.30	347.38	240.33	966.25	354.07	293.67	1027.07	198.99	123.64	989.99	238.42	157.02	821.50	147.46	120.82	820.97	157.03	174.86	1045.82	230.20	1364.39	0.00	0.00	0.00	1069.00	150.99	1777.85	1063.31	280.75	1782.95	938.74	159.73	1745.46	932.10	280.08	1738.45	594.43	-17.70	77.96	1193.51	9.17	79.82	568.94
8.98000	1158.01	316.92	160.09	1117.41	315.45	181.46	960.68	349.68	231.35	995.72	355.71	285.97	1028.18	198.67	123.77	995.50	236.29	154.79	821.75	148.40	121.08	821.59	157.94	175.28	1055.25	230.26	1363.40	0.00	0.00	0.00	1078.34	152.55	1777.57	1072.97	283.15	1781.86	948.64	161.72	1744.93	942.39	282.12	1737.24	594.08	-17.72	77.85	1192.94	8.95	79.82	569.37
8.99000	1193.38	317.82	159.74	1153.75	316.52	179.86	992.45	351.92	222.42	1025.83	356.56	277.85	1027.29	197.86	123.18	979.22	206.85	135.62	821.88	148.18	121.83	822.03	157.36	176.21	1064.05	230.38	1362.59	0.00	0.00	0.00	1088.99	154.94	1776.84	1083.63	285.37	1780.61	958.86	163.80	1744.27	952.74	284.12	1735.98	595.06	-18.21	78.12	1193.12	8.99	79.98	568.56
9.00000	1228.15	318.99	159.12	1186.47	318.02	177.05	1024.65	354.34	213.61	1055.64	357.98	269.91	1029.55	197.74	123.65	987.30	199.66	128.48	822.09	148.55	122.42	822.72	157.75	176.96	1071.52	229.60	1362.47	0.00	0.00	0.00	1100.34	157.50	1776.14	1094.20	287.91	1779.13	969.34	166.39	1743.68	963.19	286.16	1734.66	595.14	-17.98	78.27	1192.81	8.92	79.99	568.00
9.01000	1260.94	320.61	158.00	1221.59	319.61	175.03	1056.16	356.59	205.18	1085.35	359.39	262.13	1029.32	197.15	122.97	988.65	199.08	127.80	822.30	148.69	123.13	823.37	157.82	177.84	1081.02	229.67	1361.49	0.00	0.00	0.00	1108.80	159.89	1775.84	1103.75	290.31	1777.73	979.66	168.74	1743.01	973.65	288.45	1733.19	595.09	-18.53	78.16	1192.38	9.03	79.88	568.56
9.02000	1295.54	322.44	157.53	1254.90	321.80	172.79	1087.98	357.66	196.47	1114.91	361.10	254.75	1033.88	197.42	118.19	989.05	198.75	127.66	822.61	149.02	123.86	824.09	157.98	178.68	1091.07	229.92	1360.60	0.00	0.00	0.00	1121.03	162.17	1774.89	1115.26	293.17	1776.01	990.10	171.11	1742.25	984.15	291.21	1731.56	594.35	-18.52	78.05	1192.45	9.12	80.08	569.02
9.03000	1328.31	324.78	156.80	1286.94	323.91	170.47	1119.05	360.72	188.84	1144.38	363.14	247.67	1034.78	197.71	117.73	989.18	198.69	127.35	823.01	149.80	124.55	825.01	158.31	179.70	1102.36	230.23	1359.42	0.00	0.00	0.00	1130.79	165.35	1774.18	1125.91	296.10	1774.30	1000.47	173.60	1741.31	994.80	293.62	1729.86	595.91	-18.50	78.30	1190.98	9.14	79.72	568.52
9.04000	1359.52	327.88	155.46	1315.71	326.66	167.16	1150.16	362.17	181.10	1173.59	365.31	240.99	1034.86	197.49	117.28	989.38	198.65	127.12	823.33	150.06	125.46	825.91	158.59	180.71	1112.04	230.56	1358.24	0.00	0.00	0.00	1139.84	167.67	1773.43	1135.65	299.07	1772.53	1010.72	175.53	1740.18	1005.61	296.05	1728.02	595.38	-17.73	78.19	1190.07	8.99	79.45	568.99
9.05000	1390.93	331.23	153.94	1348.84	329.39	165.47	1180.81	364.11	174.06	1201.88	367.28	234.60	1035.43	193.82	118.54	990.00	198.20	126.96	823.69	150.05	126.60	826.85	158.86	181.90	1122.52	230.95	1356.88	0.00	0.00	0.00	1150.71	171.26	1772.61	1147.11	301.80	1770.55	1021.26	178.31	1739.13	1016.20	298.79	1726.03	594.81	-18.46	77.97	1192.30	8.35	79.09	568.70
9.06000	1421.32	334.85	151.99	1379.95	332.37	162.99	1210.21	366.75	167.79	1229.76	369.55	228.71	1034.77	196.77	116.60	990.30	198.21	126.91	824.13	150.70	127.54	827.73	159.05	183.11	1132.36	231.37	1355.42	0.00	0.00	0.00	1160.98	174.32	1771.71	1157.76	304.93	1768.66	1031.91	181.37	1737.91	1026.72	301.39	1724.01	596.28	-17.71	78.58	1193.14	8.59	79.27	568.98
9.07000	1450.30	338.16	149.92	1407.94	335.82	160.09	1238.89	368.50	161.55	1256.62	372.82	223.59	1034.96	195.44	116.25	990.79	198.26	126.83	824.55	150.86	128.70	828.70	159.51	184.39	1143.29	232.26	1353.98	0.00	0.00	0.00	1172.29	176.20	1770.50	1167.93	308.31	1766.56	1042.48	184.25	1736.65	1037.28	304.10	1721.87	596.76	-17.85	78.59	1192.37	7.94	78.78	569.61
9.08000	1478.37	341.25	148.80	1441.59	337.33	154.54	1266.65	370.06	155.94	1282.63	375.15	218.65	1035.83	196.64	116.00	991.02	198.01	126.73	825.02	151.51	129.87	829.75	159.47	185.83	1154.85	232.99	1352.44	0.00	0.00	0.00	1182.12	179.49	1769.44	1178.43	311.38	1764.47	1053.27	187.45	1735.27	1047.78	307.15	1719.62	596.45	-18.27	78.30	1192.89	8.13	78.92	569.32
9.09000	1505.84	343.46	148.12	1466.56	340.00	151.65	1293.09	372.77	151.24	1307.71	377.77	214.35	1035.81	196.71	115.66	991.27	197.61	126.43	825.46	151.56	131.25	830.79	159.47	187.35	1165.97	233.90	1350.88	0.00	0.00	0.00	1193.40	183.03	1768.09	1188.98	314.41	1762.44	1064.01	190.46	1733.76	1058.41	310.15	1717.35	595.62	-18.19	78.00	1193.39	8.39	79.02	568.71
9.10000	1532.50	345.17	147.23	1492.28	342.53	150.30	1318.93	374.19	146.58	1331.65	379.99	210.35	1036.66	196.66	115.56	991.79	197.63	126.36	826.02	151.91	132.66	832.09	159.53	188.94	1176.06	235.04	1349.45	0.00	0.00	0.00	1204.14	185.80	1766.58	1200.16	317.68	1760.21	1074.92	193.80	1732.24	1069.24	312.59	1715.13	595.20	-17.87	78.14	1193.68	8.64	79.16	570.01
9.11000	1555.58	346.67	145.31	1515.26	343.58	147.28	1342.68	375.83	142.58	1353.97	382.31	206.76	1036.72	196.72	115.16	992.52	197.29	126.26	826.70	151.79	134.41	833.57	160.54	190.34	1187.02	236.11	1347.85	0.00	0.00	0.00	1217.01	189.59	1764.82	1210.84	320.93	1757.85	1085.69	196.78	1730.59	1080.02	315.30	1712.83	595.28	-17.58	78.15	1193.51	8.80	79.05	570.14
9.12000	1577.20	347.88	142.99	1536.72	345.19	144.91	1365.30	377.26	138.85	1375.14	384.44	203.29	1037.20	196.09	114.68	993.22	196.87	126.11	827.43	152.68	135.95	834.93	160.15	192.36	1199.56	237.43	1346.26	0.00	0.00	0.00	1225.88	192.26	1763.31	1230.35	327.01	1752.94	1096.38	200.35	1728.78	1090.71	318.39	1710.41	596.42	-17.78	78.67	1193.41	8.67	79.08	569.02
9.13000	1597.88	348.94	140.84	1558.11	346.05	142.53	1386.39	378.25	135.11	1395.21	386.18	199.92	1037.73	196.13	114.60	993.95	196.65	125.98	828.16	152.62	138.05	836.22	159.85	194.47	1211.26	238.80	1344.60	0.00	0.00	0.00	1238.67	195.88	1761.41	1243.39	330.67	1749.92	1107.17	203.72	1726.90	1101.55	321.34	1707.93	596.75	-17.90	78.54	1193.28	8.32	79.16	569.56
9.14000	1615.25	349.91	138.22	1577.53	347.07	140.23	1405.06	381.08	132.15	1413.24	388.57	196.90	1038.02	197.25	113.06	993.85	196.66	125.72	828.97	152.57	140.28	837.95	160.02	196.68	1222.65	240.19	1342.83	0.00	0.00	0.00	1247.64	198.83	1759.61	1253.90	334.34	1747.33	1117.91	206.67	1724.82	1112.39	324.11	1705.43	595.72	-17.81	78.33	1192.90	8.11	78.81	568.55
9.15000	1632.88	350.92	135.85	1594.11	349.44	137.95	1422.75	382.01	128.43	1430.21	389.35	193.28	1037.38	195.66	113.32	994.31	196.56	125.57	829.96	152.62	142.60	839.71	160.03	199.01	1233.53	241.85	1341.09	0.00	0.00	0.00	1258.77	201.98	1757.70	1265.20	336.46	1744.89	1128.60	210.38	1722.73	1123.28	327.36	1702.83	596.03	-17.85	78.26	1193.10	8.69	78.74	568.16
9.16000	1648.23	352.16	132.64	1602.80	350.70	139.27	1438.39	383.36	124.74	1444.84	390.52	189.67	1038.15	195.49	113.34	994.89	196.17	125.34	830.99	152.72	145.05	841.60	159.54	201.74	1245.76	243.35	1339.29	0.00	0.00	0.00	1269.54	206.26	1755.60	1275.92	340.48	1742.14	1139.59	214.00	1720.59	1134.23	330.69	1700.20	594.53	-17.85	77.95	1193.08	8.27	78.64	568.93
9.17000	1660.46	353.81	127.86	1616.61	352.42	135.15	1451.46	385.73	121.46	1457.74	392.43	185.87	1038.62	195.12	113.04	994.81	196.06	125.12	832.26	153.11	147.53	843.67	159.32	204.53	1257.29	245.09	1337.40	0.00	0.00	0.00	1279.44	210.18	1753.48	1287.06	343.50	1739.40	1150.38	217.21	1718.34	1145.34	333.70	1697.55	596.71	-18.25	78.45	1193.08	8.52	78.73	568.92
9.18000	1671.33	355.73	122.32	1628.30	354.18	130.15	1463.54	385.35	116.53	1469.00	393.33	181.27	1039.31	194.95	112.80	995.73	195.91	125.06	833.54	152.77	150.37	846.03	158.51	207.57	1269.17	246.77	1335.54	0.00	0.00	0.00	1290.81	213.67	1751.12	1297.61	347.61	1736.50	1161.31	220.96	1715.94	1156.25	336.76	1694.83	595.98	-17.88	78.17	1192.29	8.15	78.66	569.25
9.19000	1681.50	357.48	116.13	1636.71	355.45	123.76	1472.31	386.78	111.63	1478.24	394.11	176.07	1039.03	195.00	112.71	995.94	195.49	124.82	835.01	152.42	153.41	848.63	158.10	210.62	1281.95	248.59	1333.54	0.00	0.00	0.00	1301.78	216.49	1748.57	1308.83	349.89	1733.99	1172.59	225.57	1713.58	1166.94	340.45	1692.02	594.81	-18.16	77.92	1192.77	8.30	78.95	568.97
9.20000	1688.17	358.88	108.39	1645.45	356.73	117.41	1479.52	387.03	105.84	1485.59	394.93	170.28	1039.60	195.87	111.30	996.26	195.20	124.49	836.63	152.78	156.39	851.22	157.08	214.13	1294.30	250.43	1331.66	0.00	0.00	0.00	1312.62	220.40	1746.03	1319.82	353.01	1731.09	1183.36	228.76	1710.92	1177.80	343.79	1689.14	595.18	-18.19	77.86	1192.90	8.60	78.99	568.71
9.21000	1693.82	359.50	99.91	1651.03	357.11	109.56	1485.18	385.90	98.74	1491.67	394.96	163.64	1040.23	196.53	111.13	996.64	195.29	124.38	838.33	152.46	159.86	854.11	155.58	218.00	1306.68	252.55	1329.72	0.00	0.00	0.00	1324.22	223.82	1743.39	1330.54	356.50	1728.05	1194.03	231.50	1708.01	1188.69	347.06	1686.22	594.87	-18.19	77.94	1192.85	8.17	78.49	567.87
9.22000	1697.82	359.55	90.32	1654.97	357.10	100.62	1488.23	387.10	92.29	1496.07	395.92	156.92	1040.34	195.78	110.97	997.71	194.93	124.18	840.40	152.70	163.39	857.42	154.76	221.77	1318.79	254.64	1327.56	0.00	0.00	0.00	1333.99	227.40	1740.58	1341.29	360.46	1724.83	1205.17	236.18	1705.10	1199.69	350.42	1683.14	594.90	-17.71	78.13	1192.83	7.63	78.47	569.34
9.23000	1700.36	358.55	79.90	1657.19	356.59	90.84	1490.68	386.48	84.57	1499.83	395.03	149.14	1040.11	196.03	110.55	998.42	194.76	124.03	842.78	152.72	167.30	861.34	154.47	225.52	1332.75	256.73	1325.53	0.00	0.00	0.00	1346.11	230.32	1737.41	1352.50	363.11	1721.69	1215.81	239.14	1701.90	1210.64	354.02	1679.86	595.05	-17.87	78.09	1193.44	8.05	78.85	569.15
9.24000	1701.38	356.54	68.53	1657.40	354.55	80.37	1491.64	386.24	77.08	1502.49	394.27	141.20	1040.89	196.22	110.84	999.57	194.76	123.93	845.42	152.80	171.45	865.50	154.05	229.56	1345.15	259.00	1323.24	0.00	0.00	0.00	1355.58	233.85	1734.27	1363.46	366.76	1718.29	1226.77	242.64	1698.59	1221.75	357.47	1676.45	594.23	-17.91	77.81	1192.71	8.48	78.81	569.25
9.25000	1702.61	348.22	58.73	1661.49	348.61	65.76	1490.06	385.81	69.20	1503.41	393.27	134.24	1040.97	195.68	110.66	999.55	194.61	123.54	848.56	152.89	175.91	870.07	152.43	234.19	1359.77	261.25	1320.78	0.00	0.00	0.00	1364.88	237.28	1730.98	1374.46	370.22	1714.60	1237.77	246.40	1694.95	1232.79	361.05	1672.83	595.31	-17.82	77.99	1192.98	7.99	78.78	569.38
9.26000	1703.04	342.22	57.30	1662.27	342.56	62.54	1488.54	386.94	63.14	1502.59	390.22	127.79	1040.77	194.35	111.60	1001.04	194.25	123.68	852.05	152.80	180.73	875.43	151.85	238.65	1373.08	263.50	1318.23	0.00	0.00	0.00	1376.33	241.25	1727.33	1374.85	371.98	1714.35	1248.60	249.62	1690.97	1243.91	364.57	1668.99	595.06	-18.10	78.10	1193.17	7.87	78.52	569.66
9.27000	1700.88	340.82	56.08	1661.55	343.19	61.12	1486.33	383.04	56.26	1498.88	385.76	121.60	1040.52	194.52	111.61	1001.69	193.78	123.60	856.11	153.11	185.85	881.36	151.16	243.36	1387.54	266.08	1315.45	0.00	0.00	0.00	1386.87	244.85	1723.92	1383.77	374.39	1711.68	1259.48	253.24	1686.97	1255.21	368.02	1665.06	594.43	-17.63	78.11	1192.61	8.11	78.34	568.86
9.28000	1700.86	340.95	56.95	1658.25	341.61	61.27	1483.08	379.38	49.37	1494.87	380.78	115.77	1040.84	194.31	111.70	1002.59	193.19	123.37	860.91	153.29	191.64	888.28	150.40	248.44	1400.79	268.57	1312.55	0.00	0.00	0.00	1397.72	247.70	1720.77	1394.38	378.10	1708.50	1270.68	257.36	1683.27	1266.61	371.70	1661.21	594.40	-17.53	77.98	1192.23	8.13	78.19	567.57
9.29000	1701.96	340.31	56.13	1656.29	342.20	61.37	1482.33	378.85	47.75	1494.53	376.97	112.39	1041.02	194.73	111.97	1003.88	193.18	123.42	866.69	153.96	197.84	896.26	150.00	253.72	1414.75	271.22	1309.56	0.00	0.00	0.00	1410.62	253.00	1718.34	1406.07	381.85	1705.80	1281.95	261.83	1679.84	1278.21	375.35	1657.64	594.98	-17.82	77.86	1192.85	8.02	78.48	568.36
9.30000	1702.05	340.64	54.57	1656.28	339.37	66.27	1482.54	375.91	45.65	1495.59	373.92	110.06	1040.09	194.23	111.50	1005.45	193.30	123.86	873.33	153.76	205.12	905.62	150.36	259.24	1428.50	273.83	1306.71	0.00	0.00	0.00	1421.72	256.02	1716.06	1416.82	385.81	1703.45	1293.33	266.24	1676.84	1289.83	378.67	1654.60	595.17	-17.34	77.97	1192.78	8.23	78.90	568.51
9.31000	1701.21	340.77	53.73	1659.79	339.60	58.55	1481.99	374.49	45.75	1496.56	371.38	107.91	1040.24	194.29	111.94	1007.08	193.67	124.47	881.25	154.08	213.17	916.45	149.92	265.49	1441.99	276.45	1304.19	0.00	0.00	0.00	1433.06	258.98	1713.81	1439.63	390.82	1697.61	1304.70	270.53	1674.33	1301.46	382.07	1651.94	594.80	-17.56	77.90	1192.35	7.56	78.84	568.43
9.32000	1699.65	339.93	52.55	1659.85	338.13	57.17	1481.56	371.70	44.50	1497.59	369.85	106.26	1041.34	193.86	112.15	1009.61	193.60	125.44	890.38	154.47	222.34	929.07	151.02	271.55	1455.82	279.23	1302.19	0.00	0.00	0.00	1443.82	262.49	1712.16	1453.34	395.75	1694.70	1315.97	274.11	1671.99	1313.01	385.70	1649.60	594.44	-17.96	77.64	1191.84	8.06	78.64	568.66
9.33000	1702.12	340.55	47.43	1660.46	337.91	57.76	1481.21	371.35	44.01	1498.62	369.02	104.84	1042.25	194.04	112.10	1012.47	193.95	127.04	901.20	154.33	232.78	943.21	152.48	278.10	1469.23	281.89	1300.70	0.00	0.00	0.00	1455.01	265.59	1710.73	1465.01	399.14	1692.88	1327.59	278.33	1670.02	1324.60	389.39	1647.53	595.61	-17.98	77.94	1192.69	7.37	78.58	567.52
9.34000	1702.48	340.45	46.98	1658.82	337.72	57.10	1480.95	372.03	43.72	1499.06	369.66	104.32	1044.32	193.19	111.22	1017.89	193.90	129.34	913.70	154.66	244.10	958.66	153.47	285.54	1481.19	284.57	1299.51	0.00	0.00	0.00	1466.78	269.36	1709.27	1476.94	401.76	1691.34	1338.83	281.26	1668.19	1336.36	392.72	1645.64	595.21	-17.35	78.12	1192.58	7.63	78.72	568.81
9.35000	1699.99	339.15	50.78	1659.74	338.15	56.53	1481.16	372.23	43.10	1500.07	369.74	103.64	1047.11	192.01	110.08	1024.49	193.78	132.31	928.16	155.57	255.98	975.38	154.66	293.56	1493.55	287.03	1298.66	0.00	0.00	0.00	1476.93	271.59	1707.87	1488.63	404.95	1689.63	1350.45	285.07	1666.84	1348.02	396.15	1643.98	595.26	-17.52	78.18	1191.91	7.66	78.75	569.93
9.36000	1700.92	339.11	50.83	1660.62	338.21	56.65	1480.80	373.63	42.82	1500.63	371.60	103.80	1048.64	190.76	110.19	1033.78	193.27	136.02	944.46	156.96	268.39	994.17	156.57	301.81	1505.56	289.31	1297.89	0.00	0.00	0.00	1488.82	275.81	1706.84	1500.35	407.96	1688.20	1361.94	287.96	1665.65	1359.77	399.29	1642.50	596.20	-17.55	78.48	1192.81	7.86	79.02	568.26
9.37000	1699.80	338.52	49.94	1661.50	338.04	56.45	1480.43	375.31	42.88	1501.58	372.84	103.83	1057.07	189.27	108.15	1045.34	192.67	141.90	962.71	159.12	280.79	1014.15	158.66	310.63	1517.33	291.32	1297.21	0.00	0.00	0.00	1500.41	279.79	1706.49	1511.96	411.57	1686.83	1373.87	291.44	1664.83	1371.42	402.50	1641.24	594.95	-17.56	78.33	1192.83	7.95	79.09	568.32
9.38000	1702.36	339.55	45.72	1659.57	338.27	54.78	1480.68	375.34	42.28	1502.25	374.25	103.92	1065.93	184.84	109.94	1059.62	191.02	148.76	983.02	161.09	291.80	1035.72	161.23	319.11	1528.75	293.10	1296.40	0.00	0.00	0.00	1513.37	283.28	1706.15	1523.66	414.96	1685.75	1385.56	294.26	1664.39	1383.11	405.39	1640.30	594.45	-17.15	78.17	1193.06	8.04	79.32	568.33
9.39000	1700.48	338.30	49.77	1660.40	337.49	55.08	1481.04	374.87	41.86	1503.06	374.09	103.80	1082.31	180.80	117.13	1077.50	188.09	155.83	1004.64	164.03	301.14	1058.33	164.35	326.88	1539.74	294.45	1295.76	0.00	0.00	0.00	1525.10	286.21	1706.05	1535.43	417.87	1685.03	1397.36	297.34	1664.53	1394.88	408.14	1639.62	595.61	-17.19	78.36	1192.49	7.94	79.08	568.77
9.40000	1700.36	338.29	49.56	1659.83	338.60	54.94	1480.85	376.14	42.48	1503.16	374.81	104.17	1101.22	176.67	122.76	1097.89	184.82	162.55	1027.90	167.02	309.14	1081.88	166.70	334.22	1550.64	295.29	1295.29	0.00	0.00	0.00	1537.22	288.88	1706.43	1547.11	420.98	1684.56	1409.22	300.05	1664.82	1406.68	410.61	1639.26	595.36	-17.96	78.23	1191.22	7.87	78.88	568.13
9.41000	1700.45	338.17	49.49	1658.41	339.29	57.85	1481.50	374.93	42.08	1503.16	375.06	104.58	1123.88	173.78	127.95	1120.90	182.94	168.90	1052.78	169.58	315.23	1106.83	169.80	339.67	1561.93	295.89	1295.14	0.00	0.00	0.00	1548.43	291.76	1707.26	1558.48	424.26	1684.23	1420.95	302.35	1665.56	1418.41	412.73	1639.31	595.24	-17.09	78.28	1191.18	7.89	78.95	568.64
9.42000	1701.16	338.20	49.67	1660.14	338.51	55.31	1481.90	374.43	42.32	1503.49	374.73	104.77	1148.02	172.92	131.43	1145.56	182.55	173.32	1078.79	171.95	319.00	1132.04	172.35	343.42	1572.41	296.34	1295.57	0.00	0.00	0.00	1560.01	294.89	1708.42	1570.39	426.33	1684.30	1433.01	305.22	1667.02	1430.03	414.77	1639.81	594.89	-17.04	78.28	1190.41	9.11	79.98	569.38
9.43000	1700.70	338.08	49.37	1658.07	340.31	57.05	1482.12	374.33	42.67	1503.95	374.07	104.92	1176.08	174.30	134.02	1173.81	183.84	175.69	1105.31	173.22	320.71	1157.61	173.85	345.55	1582.33	296.45	1296.57	0.00	0.00	0.00	1572.92	297.62	1709.76	1582.15	428.08	1684.69	1444.69	306.86	1668.89	1441.50	416.57	1640.81	596.59	-17.50	78.71	1189.69	9.40	80.04	568.22
9.44000	1701.32	338.28	49.68	1659.37	340.51	57.53	1481.57	375.26	43.38	1503.77	374.70	105.61	1206.22	177.02	135.33	1202.99	186.57	175.80	1131.44	174.09	320.12	1183.81	175.12	345.75	1591.83	296.57	1298.21	0.00	0.00	0.00	1584.34	298.71	1711.33	1593.69	430.50	1685.36	1456.48	308.85	1671.37	1452.90	418.15	1642.36	595.99	-17.52	78.62	1188.85	9.22	79.62	568.48
9.45000	1701.41	338.19	49.69	1660.08	340.40	57.80	1481.78	374.82	43.83	1504.62	373.25	105.74	1237.12	181.46	134.93	1233.42	189.98	174.53	1157.83	174.96	317.31	1209.81	175.92	344.12	1602.27	296.74	1300.35	0.00	0.00	0.00	1595.97	300.84	1713.45	1605.57	431.66	1686.43	1468.50	310.68	1674.14	1464.41	419.35	1644.44	595.48	-17.84	78.49	1191.31	8.02	78.98	568.23
9.46000	1700.32	338.27	49.28	1658.44	340.24	57.47	1481.87	374.44	44.33	1504.53	373.85	106.65	1270.03	186.74	133.61	1264.64	194.42	172.74	1184.91	175.65	312.56	1236.25	176.11	341.16	1611.88	297.09	1302.84	0.00	0.00	0.00	1608.09	301.54	1715.07	1617.28	432.94	1687.61	1480.05	311.68	1676.99	1475.76	420.44	1646.85	595.88	-17.52	78.50	1191.97	7.68	78.88	568.44
9.47000	1700.52	338.35	49.27	1659.51	340.40	58.26	1481.88	374.73	45.34	1504.35	374.61	107.83	1305.01	192.85	131.47	1297.09	198.90	169.73	1212.59	176.84	305.94	1263.81	178.40	335.98	1621.96	297.60	1305.62	0.00	0.00	0.00	1618.91	303.52	1717.08	1617.11	431.97	1693.94	1491.62	312.69	1679.96	1486.95	421.40	1649.48	596.13	-17.47	78.42	1192.21	8.19	79.15	567.68
9.48000	1700.73	338.49	49.35	1657.63	339.18	62.18	1482.32	374.21	45.99	1504.74	374.26	108.70	1340.48	198.64	128.44	1330.16	204.42	166.06	1240.66	177.05	298.21	1291.09	180.21	329.45	1632.63	298.25	1308.59	0.00	0.00	0.00	1630.35	304.14	1718.77	1625.89	432.12	1696.78	1503.08	313.84	1682.83	1498.12	421.81	1652.25	596.63	-17.65	78.83	1193.20	8.28	79.39	569.07
9.49000	1701.35	338.55	49.61	1656.72	339.40	61.77	1482.28	374.94	47.22	1504.93	374.51	109.97	1375.84	204.10	124.23	1365.92	209.65	161.43	1269.85	178.26	288.81	1318.48	181.56	321.75	1642.54	299.25	1311.30	0.00	0.00	0.00	1642.62	303.34	1720.05	1649.20	433.76	1693.58	1514.35	313.51	1685.34	1509.38	421.85	1655.07	596.04	-17.31	78.82	1192.81	8.57	79.10	569.30
9.50000	1701.05	338.64	49.37	1656.56	339.73	61.83	1482.74	374.04	47.91	1505.15	374.75	111.14	1415.21	209.00	120.31	1402.79	214.46	155.99	1299.57	180.30	277.92	1346.52	183.20	313.14	1653.40	300.33	1313.84	0.00	0.00	0.00	1653.03	303.86	1721.99	1663.31	434.22	1694.31	1525.77	313.92	1687.65	1520.37	422.08	1657.67	595.24	-17.73	78.35	1192.51	8.06	78.77	569.44
9.51000	1701.50	338.72	49.37	1657.46	339.76	61.91	1482.69	374.98	49.25	1505.54	375.03	112.50	1454.30	213.04	115.76	1439.32	218.73	149.49	1329.89	182.07	266.03	1375.18	184.86	303.40	1663.28	301.41	1316.17	0.00	0.00	0.00	1664.46	303.32	1723.32	1662.38	432.26	1701.50	1536.92	313.27	1689.54	1531.47	421.87	1660.19	596.44	-17.51	78.62	1192.74	8.14	78.94	569.55
9.52000	1701.43	338.82	49.16	1656.74	339.77	61.45	1483.43	374.30	50.10	1505.67	375.75	113.99	1494.17	216.13	110.69	1476.60	222.86	142.79	1361.07	183.77	253.13	1404.39	187.20	292.60	1673.62	302.54	1318.06	0.00	0.00	0.00	1675.69	302.48	1724.43	1670.16	431.38	1704.78	1548.26	312.92	1691.00	1542.55	421.38	1662.47	595.45	-17.70	78.25	1192.73	8.77	79.14	570.03
9.53000	1701.43	338.77	49.09	1657.75	339.96	61.63	1483.75	375.21	51.70	1506.27	375.14	114.93	1535.46	218.34	105.57	1507.48	229.71	140.88	1393.66	187.44	238.75	1434.41	189.28	281.04	1683.68	303.75	1319.67	0.00	0.00	0.00	1686.41	301.26	1725.72	1681.35	430.61	1706.69	1559.43	312.09	1692.14	1553.40	420.77	1664.36	594.75	-17.90	78.15	1193.20	8.60	79.48	569.62
9.54000	1702.11	338.71	49.05	1658.66	340.00	61.51	1484.05	375.86	53.16	1506.46	376.15	116.49	1577.63	219.90	100.09	1544.62	232.91	134.09	1427.02	190.52	223.78	1465.10	192.35	268.27	1694.95	304.95	1320.72	0.00	0.00	0.00	1697.35	300.48	1726.69	1691.02	429.96	1708.62	1570.47	310.77	1692.76	1564.25	419.90	1665.94	594.96	-17.91	78.39	1193.75	8.49	79.51	569.26
9.55000	1702.84	338.73	49.00	1658.54	340.00	61.26	1484.28	376.00	54.63	1507.07	376.18	117.70	1621.57	221.31	95.25	1586.79	233.51	127.43	1461.87	194.62	207.78	1496.30	194.57	255.09	1705.35	306.15	1321.44	0.00	0.00	0.00	1708.67	299.26	1727.19	1714.10	431.91	1704.45	1581.87	309.96	1693.11	1575.10	418.77	1667.21	595.36	-18.02	78.32	1193.87	8.65	79.54	568.89
9.56000	1703.28	338.53	48.68	1659.97	339.93	61.73	1484.55	376.21	56.13	1507.93	375.57	118.76	1664.56	222.26	90.38	1635.97	229.59	115.36	1497.37	197.92	191.37	1528.76	197.12	240.98	1715.27	307.40	1321.70	0.00	0.00	0.00	1719.09	298.25	1727.54	1728.46	430.12	1704.70	1592.91	308.21	1693.00	1585.82	417.76	1668.06	595.64	-18.17	78.26	1194.07	8.33	79.55	567.43
9.57000	1703.91	338.28	48.37	1659.65	339.89	61.31	1485.21	375.63	57.31	1508.71	375.24	119.79	1709.60	222.85	84.97	1678.74	229.09	108.13	1534.19	200.65	174.69	1561.92	199.24	226.83	1726.71	308.73	1321.61	0.00	0.00	0.00	1729.85	297.20	1727.86	1738.91	429.66	1705.65	1604.32	306.92	1692.54	1596.81	416.43	1668.67	595.38	-17.29	78.37	1194.06	8.52	79.56	567.90
9.58000	1703.87	338.12	48.12	1661.32	339.98	61.57	1485.50	375.49	58.71	1508.95	376.09	121.30	1754.98	223.23	81.54	1721.23	229.32	102.12	1571.54	201.96	158.45	1596.81	202.21	211.98	1737.06	309.85	1321.13	0.00	0.00	0.00	1741.54	296.47	1727.87	1739.84	426.64	1711.39	1615.83	306.06	1691.91	1607.84	415.24	1668.94	595.63	-17.08	78.66	1194.11	7.92	79.63	567.83
9.59000	1704.38	337.92	47.81	1660.02	340.44	61.01	1485.63	375.82	60.36	1509.98	374.89	122.06	1799.11	224.09	78.89	1764.92	229.41	96.86	1610.50	203.52	142.18	1632.68	205.39	196.98	1748.01	311.11	1320.35	0.00	0.00	0.00	1753.05	294.45	1727.38	1758.91	426.14	1708.47	1626.96	304.50	1690.84	1618.73	414.25	1668.84	595.38	-17.32	78.52	1194.55	7.74	79.55	567.73
9.60000	1704.98	338.30	47.55	1660.43	340.62	60.81	1486.72	374.02	60.85	1510.54	374.74	123.11	1845.51	223.48	77.28	1808.11	230.07	92.71	1649.75	204.15	126.79	1668.93	207.42	182.42	1759.82	312.21	1319.28	0.00	0.00	0.00	1763.87	293.39	1726.76	1771.78	425.86	1707.49	1638.21	303.09	1689.50	1629.84	412.78	1668.53	594.89	-17.24	78.47	1193.37	7.77	79.22	567.70
9.61000	1704.81	338.49	47.18	1658.98	341.09	59.98	1486.97	373.67	62.17	1511.52	373.55	123.73	1891.26	223.66	76.95	1851.21	230.48	89.74	1690.70	205.50	111.67	1705.71	208.49	168.70	1769.95	313.42	1317.86	0.00	0.00	0.00	1774.56	292.08	1725.94	1782.68	424.77	1707.51	1649.82	301.96	1688.01	1640.93	411.65	1667.91	594.82	-17.01	78.17	1194.22	7.98	79.43	568.80
9.62000	1705.06	338.65	46.85	1661.99	341.25	60.69	1487.46	372.46	63.04	1512.10	373.51	124.80	1936.95	224.79	75.78	1895.91	230.35	88.58	1732.33	206.57	97.68	1743.88	210.94	155.10	1781.21	314.41	1316.31	0.00	0.00	0.00	1787.07	290.92	1724.68	1793.71	423.50	1707.25	1661.00	299.91	1686.20	1652.29	409.98	1667.11	594.84	-17.21	78.17	1193.94	8.37	79.51	568.38
9.63000	1704.70	338.97	46.22	1660.71	341.58	59.90	1488.28	371.55	63.97	1512.86	372.67	125.61	1981.59	226.39	78.22	1939.08	230.78	88.87	1774.37	206.37	85.36	1780.98	209.88	143.82	1792.52	315.46	1314.53	0.00	0.00	0.00	1798.60	289.25	1723.21	1805.38	421.33	1706.77	1672.58	298.70	1684.19	1663.63	408.52	1666.08	594.76	-16.97	78.25	1193.28	7.91	79.23	569.65
9.64000	1705.68	339.45	46.29	1660.34	341.94	59.48	1488.40	371.65	65.24	1513.34	372.74	126.69	2026.20	226.36	82.56	1981.59	231.26	90.78	1816.36	206.35	74.54	1819.39	212.04	132.77	1803.87	316.37	1312.52	0.00	0.00	0.00	1808.73	288.28	1722.06	1817.05	419.22	1706.17	1684.30	297.63	1682.06	1674.99	407.13	1664.81	595.60	-17.37	78.42	1192.87	8.32	79.12	569.04
9.65000	1704.98	339.70	45.68	1660.25	341.97	59.22	1489.40	370.26	65.97	1514.21	371.84	127.25	2069.17	227.50	89.34	2023.00	231.91	94.31	1858.92	206.82	65.55	1856.80	211.73	124.25	1815.28	317.29	1310.35	0.00	0.00	0.00	1819.79	287.04	1720.32	1827.84	418.91	1704.91	1696.16	296.80	1679.82	1686.39	405.92	1663.32	594.82	-17.55	78.18	1193.90	8.27	79.15	569.01
9.66000	1705.83	339.95	45.88	1660.84	341.94	59.27	1489.41	370.97	67.16	1514.70	371.69	128.16	2112.84	227.76	91.20	2063.13	232.52	99.52	1900.00	206.25	59.17	1893.88	212.06	117.32	1826.58	318.21	1308.03	0.00	0.00	0.00	1832.93	285.52	1717.96	1838.91	417.90	1703.72	1707.80	295.14	1677.34	1697.96	404.33	1661.76	596.32	-17.47	78.53	1194.45	8.15	79.33	568.14
9.67000	1705.64	340.04	45.72	1661.83	342.23	59.35	1489.68	371.16	68.39	1515.19	371.72	129.01	2151.20	229.03	101.44	2102.13	233.52	106.95	1940.64	206.24	54.85	1931.20	214.21	111.87	1838.24	318.97	1305.74	0.00	0.00	0.00	1843.80	283.81	1715.86	1849.95	416.78	1702.15	1719.60	294.16	1674.74	1709.48	402.64	1660.04	595.86	-17.78	78.39	1193.66	8.48	79.26	567.85
9.68000	1705.41	340.13	45.60	1662.22	342.33	59.40	1490.61	369.76	68.63	1515.70	371.85	129.90	2186.28	229.99	113.35	2137.72	235.23	115.72	1978.99	206.59	52.73	1966.44	215.49	108.46	1849.66	319.73	1303.35	0.00	0.00	0.00	1854.80	282.26	1713.57	1861.00	415.67	1700.52	1730.96	291.86	1671.98	1720.94	400.94	1658.18	595.19	-17.85	78.26	1193.63	8.24	79.33	567.93
9.69000	1704.91	340.16	45.38	1660.38	342.56	58.44	1490.59	370.97	70.12	1516.49	372.00	130.90	2219.17	232.44	125.18	2170.58	237.21	124.83	2015.97	208.52	51.78	1998.98	216.30	107.34	1861.80	320.34	1300.94	0.00	0.00	0.00	1866.81	281.37	1711.11	1873.15	412.29	1699.05	1742.58	289.96	1669.15	1732.26	399.45	1656.12	595.41	-17.81	78.22	1193.75	8.52	79.17	567.86
9.70000	1705.14	340.23	45.38	1660.06	342.64	57.87	1491.44	370.51	70.98	1516.94	372.73	132.16	2248.41	235.40	136.07	2200.74	239.48	133.48	2049.27	210.15	52.42	2029.78	218.70	106.64	1873.65	320.85	1298.48	0.00	0.00	0.00	1878.89	279.71	1708.55	1872.16	410.13	1703.24	1754.90	289.16	1666.38	1743.73	397.77	1653.99	595.52	-17.17	78.43	1194.56	8.83	79.24	568.34
9.71000	1704.73	340.48	45.19	1661.05	342.93	57.94	1491.81	370.89	72.39	1518.25	372.30	133.11	2274.84	238.52	145.21	2227.01	242.63	140.68	2079.02	212.61	53.44	2056.91	220.50	106.95	1885.55	321.17	1295.94	0.00	0.00	0.00	1891.04	278.48	1705.90	1881.19	408.20	1702.81	1766.85	287.38	1663.47	1755.25	396.07	1651.79	594.82	-17.78	78.00	1194.95	8.86	79.47	569.80
9.72000	1705.86	340.43	45.60	1662.30	342.98	57.84	1492.48	371.31	74.05	1519.30	373.17	134.75	2297.62	242.36	151.73	2250.50	246.09	145.82	2105.12	215.61	53.82	2080.77	223.49	106.77	1898.05	321.56	1293.33	0.00	0.00	0.00	1902.66	277.00	1703.21	1891.97	406.65	1700.98	1778.45	285.13	1660.60	1766.63	394.42	1649.48	596.06	-17.83	78.46	1194.07	8.39	79.66	569.00
9.73000	1705.36	340.55	45.30	1661.01	343.36	56.67	1493.82	370.43	75.35	1520.67	373.77	136.39	2317.08	245.38	154.83	2269.70	249.95	148.39	2127.06	219.83	52.53	2099.49	225.19	106.24	1909.89	321.77	1290.78	0.00	0.00	0.00	1914.19	275.06	1700.62	1901.98	405.05	1699.26	1790.23	283.10	1657.73	1778.17	392.45	1647.09	595.88	-17.57	78.43	1193.27	7.75	79.13	568.44
9.74000	1705.91	340.75	45.47	1662.89	343.54	56.80	1494.61	371.50	77.71	1522.32	374.31	138.21	2332.78	248.45	154.37	2285.61	253.16	147.85	2142.41	221.58	51.11	2116.07	228.67	104.15	1922.12	321.83	1288.20	0.00	0.00	0.00	1925.28	273.26	1698.64	1913.16	403.45	1697.33	1802.18	281.07	1654.88	1789.54	390.46	1644.71	595.29	-17.47	78.27	1193.32	8.24	79.13	568.69
9.75000	1705.80	340.73	45.39	1662.20	343.93	55.88	1495.85	371.73	79.83	1524.37	374.53	140.07	2344.90	251.56	150.14	2297.37	255.97	143.55	2154.33	225.16	48.07	2128.28	231.40	101.35	1934.27	321.97	1285.68	0.00	0.00	0.00	1936.69	271.25	1696.48	1924.28	401.61	1695.54	1814.39	279.38	1652.12	1801.11	388.20	1642.40	594.48	-18.03	77.97	1193.13	8.28	79.13	568.29
9.76000	1706.11	340.87	45.43	1663.30	344.21	55.87	1497.02	372.45	82.28	1526.44	375.69	142.29	2353.90	254.84	142.68	2306.83	258.60	137.15	2161.68	227.39	44.71	2137.02	234.03	97.70	1946.69	321.84	1283.25	0.00	0.00	0.00	1949.61	269.63	1694.04	1936.06	399.50	1693.60	1826.34	276.77	1649.38	1812.25	386.32	1639.96	595.10	-17.89	78.26	1193.05	8.11	79.17	568.51
9.77000	1705.22	340.86	45.06	1662.84	344.45	54.95	1499.03	372.10	84.70	1528.76	377.16	145.04	2362.08	257.46	131.39	2313.43	261.84	128.11	2165.84	230.23	41.78	2143.65	237.01	94.08	1959.66	321.57	1281.00	0.00	0.00	0.00	1960.96	267.79	1692.07	1946.99	397.29	1691.93	1838.36	274.12	1646.65	1823.66	384.24	1637.56	595.53	-17.94	78.34	1193.72	8.58	79.48	567.98
9.78000	1705.77	341.01	45.29	1663.03	344.73	54.67	1500.97	372.49	87.66	1531.42	378.93	148.01	2367.54	261.56	119.17	2319.97	264.58	115.75	2168.18	232.79	38.69	2147.27	239.31	90.40	1971.92	321.12	1278.84	0.00	0.00	0.00	1972.23	265.57	1689.99	1958.83	395.06	1690.11	1850.20	271.18	1643.86	1835.04	381.87	1635.16	595.87	-17.34	78.68	1193.74	8.81	79.45	568.45
9.79000	1706.19	340.88	45.44	1663.69	344.90	54.14	1503.09	373.57	91.28	1534.83	379.78	150.99	2375.06	263.73	106.74	2330.61	265.36	99.93	2171.07	235.14	35.63	2152.82	242.82	87.07	1984.87	320.51	1276.94	0.00	0.00	0.00	1985.31	264.00	1687.88	1969.72	393.30	1688.39	1862.27	268.69	1641.19	1846.57	379.17	1632.94	595.45	-17.61	78.28	1193.56	8.62	79.28	568.89
9.80000	1706.67	341.05	45.72	1663.67	344.90	53.41	1505.77	374.85	95.46	1538.95	381.25	154.50	2384.32	265.96	93.41	2333.54	270.51	94.86	2174.65	235.73	34.11	2160.76	245.06	85.36	1997.90	319.84	1275.30	0.00	0.00	0.00	1997.00	261.79	1686.40	1981.66	390.48	1687.15	1874.13	265.33	1638.84	1858.07	376.33	1630.88	595.90	-17.86	78.52	1192.60	8.37	78.62	568.89
9.81000	1706.35	341.10	45.59	1666.45	345.08	53.72	1509.50	375.29	99.78	1543.97	382.72	158.30	2387.00	268.12	86.36	2338.57	273.37	84.46	2176.81	234.21	33.90	2167.50	245.17	84.34	2011.06	319.03	1274.09	0.00	0.00	0.00	2008.81	259.02	1685.39	1992.48	388.58	1686.39	1885.97	262.18	1637.15	1869.49	373.39	1629.40	595.13	-18.42	78.05	1193.39	7.97	78.84	569.00
9.82000	1706.81	341.36	45.78	1667.29	345.52	53.22	1513.33	377.25	105.51	1549.67	385.43	163.13	2389.80	270.46	74.63	2343.44	274.82	72.82	2178.58	232.27	34.54	2173.61	245.25	83.99	2023.61	318.28	1273.51	0.00	0.00	0.00	2019.49	256.26	1685.70	2003.65	385.95	1686.60	1898.35	259.35	1636.36	1880.84	370.21	1628.89	594.07	-17.89	77.65	1193.19	8.50	79.03	568.05
9.83000	1707.07	341.47	45.83	1669.21	344.98	53.77	1518.64	378.07	111.57	1556.75	387.80	168.27	2391.50	272.32	69.95	2344.81	277.82	67.81	2180.93	231.00	35.87	2177.85	246.29	84.18	2036.80	317.53	1273.70	0.00	0.00	0.00	2031.16	253.28	1686.42	2014.26	383.56	1687.35	1910.74	256.52	1636.72	1892.07	367.13	1629.27	594.44	-17.66	77.96	1192.99	8.86	79.02	568.60
9.84000	1708.00	341.88	46.00	1675.46	345.37	56.68	1525.19	378.86	118.34	1565.65	389.75	173.43	2392.28	274.98	65.85	2345.53	279.30	64.82	2182.54	230.82	36.44	2179.54	247.55	84.49	2049.90	316.81	1274.97	0.00	0.00	0.00	2043.53	250.98	1687.60	2025.52	380.78	1688.68	1923.22	253.65	1637.84	1903.52	363.68	1630.48	594.40	-17.36	77.98	1192.88	8.55	78.84	570.26
9.85000	1708.83	342.44	45.88	1716.10	348.39	77.41	1532.98	380.98	126.29	1576.29	391.53	178.82	2392.92	275.31	62.62	2347.13	280.34	61.75	2183.82	231.58	36.45	2182.83	249.50	84.47	2062.14	316.04	1277.11	0.00	0.00	0.00	2055.21	248.42	1688.93	2036.66	378.33	1690.31	1935.25	250.37	1639.39	1915.04	360.20	1632.33	594.08	-17.78	77.99	1193.61	8.21	78.92	568.58
9.86000	1709.68	342.74	45.30	1741.30	351.97	92.16	1542.41	382.66	135.23	1588.41	394.68	184.82	2393.15	275.42	60.28	2348.61	280.49	56.66	2183.54	231.39	37.21	2184.95	251.13	84.11	2074.45	315.23	1279.83	0.00	0.00	0.00	2067.15	245.78	1690.61	2048.03	375.35	1692.30	1947.17	247.12	1641.41	1926.59	356.77	1634.60	594.63	-17.72	78.19	1193.00	8.02	79.02	570.24
9.87000	1711.93	343.03	44.65	1730.33	352.19	86.30	1552.54	386.31	145.63	1602.26	396.84	190.94	2393.16	276.01	58.57	2348.81	281.01	55.27	2183.93	231.88	37.59	2185.68	251.45	84.15	2087.03	314.63	1282.92	0.00	0.00	0.00	2079.09	243.26	1692.13	2059.05	372.82	1694.23	1959.05	244.32	1643.37	1937.71	353.79	1637.00	594.74	-17.70	78.06	1193.12	7.93	79.26	571.05
9.88000	1714.51	343.78	43.43	1712.56	349.01	73.63	1564.21	389.75	156.55	1617.20	399.55	197.21	2393.60	276.33	57.41	2349.25	281.47	57.76	2184.10	232.04	37.55	2184.82	249.45	85.31	2099.45	314.18	1286.07	0.00	0.00	0.00	2091.31	241.29	1693.53	2070.41	369.54	1696.28	1970.68	240.98	1645.16	1948.96	350.59	1639.43	594.71	-17.80	77.89	1193.22	8.14	78.95	571.00
9.89000	1717.32	345.28	41.93	1690.87	348.36	60.92	1576.45	393.86	168.36	1633.02	402.90	204.24	2393.18	276.78	56.86	2348.70	281.68	58.57	2184.09	232.05	37.54	2183.94	247.21	86.76	2111.58	313.95	1289.16	0.00	0.00	0.00	2101.97	237.87	1694.81	2081.94	366.88	1698.22	1982.85	238.94	1646.88	1960.25	347.32	1641.98	595.05	-18.17	78.07	1193.46	9.18	79.29	571.02
9.90000	1723.18	347.11	41.23	1696.63	349.29	59.38	1591.33	398.14	180.59	1650.57	406.03	211.53	2393.72	276.53	56.44	2348.69	281.14	59.17	2184.10	231.76	37.37	2182.26	244.74	87.80	2123.90	314.06	1291.95	0.00	0.00	0.00	2113.25	234.63	1696.12	2092.12	364.45	1700.64	1994.58	236.65	1648.49	1971.38	344.50	1644.53	595.76	-17.32	78.56	1194.69	8.82	79.57	571.06
9.91000	1727.80	349.03	39.80	1702.11	351.33	65.25	1609.16	402.60	193.22	1670.30	407.72	218.47	2393.78	276.50	56.18	2348.62	280.83	59.14	2184.69	231.80	37.35	2182.77	245.17	87.66	2135.42	314.24	1294.44	0.00	0.00	0.00	2124.83	232.27	1697.58	2103.76	361.12	1703.26	2005.59	233.89	1650.09	1982.51	341.69	1647.25	597.39	-17.21	78.89	1194.04	8.27	79.40	571.14
9.92000	1735.91	350.16	38.07	1711.73	353.53	69.23	1629.12	403.99	203.77	1690.92	409.10	225.42	2393.47	276.54	56.13	2348.21	281.01	58.77	2185.02	231.48	37.52	2183.40	246.03	87.46	2146.81	314.75	1296.56	0.00	0.00	0.00	2135.06	229.30	1699.31	2115.05	358.99	1705.86	2016.34	231.26	1651.65	1993.55	339.34	1650.03	595.70	-17.43	78.34	1194.01	8.35	79.39	570.98
9.93000	1749.84	353.00	40.16	1724.44	356.40	74.02	1648.76	404.81	212.23	1711.35	411.22	232.64	2393.19	276.90	56.17	2348.46	281.41	58.50	2185.16	231.84	37.65	2182.76	244.65	88.06	2157.27	315.44	1298.63	0.00	0.00	0.00	2145.97	227.04	1700.99	2125.93	355.91	1708.84	2027.24	228.88	1653.24	2004.74	337.15	1652.87	594.96	-17.73	77.96	1193.54	7.95	79.05	571.06
9.94000	1767.22	356.70	44.67	1743.12	359.69	79.97	1669.59	405.94	219.81	1732.66	412.92	239.39	2393.28	276.62	55.89	2348.98	280.92	57.86	2185.27	232.35	37.61	2182.77	244.45	88.47	2167.70	316.45	1300.59	0.00	0.00	0.00	2156.90	225.19	1702.75	2136.21	353.84	1711.82	2038.02	227.18	1654.91	2015.77	335.36	1655.65	595.03	-17.50	77.93	1192.90	8.36	78.96	571.08
9.95000	1787.65	360.48	49.91	1764.52	363.33	85.31	1691.16	407.40	225.99	1754.62	414.11	245.26	2393.14	276.57	55.89	2349.10	281.00	57.69	2184.83	232.25	37.74	2182.32	243.67	88.94	2177.68	317.44	1302.62	0.00	0.00	0.00	2168.05	223.15	1704.24	2146.97	352.26	1714.51	2049.10	226.20	1656.48	2026.69	333.77	1658.34	594.31	-17.86	78.04	1193.32	8.31	79.19	570.94
9.96000	1811.74	364.56	53.88	1788.44	366.71	90.04	1714.72	408.00	229.94	1776.97	416.05	250.63	2393.15	276.19	55.67	2348.91	280.78	58.06	2184.61	232.30	37.83	2182.83	243.86	89.06	2188.20	318.58	1304.73	0.00	0.00	0.00	2179.07	222.32	1705.91	2157.93	350.66	1717.28	2060.16	225.10	1657.98	2037.50	332.46	1660.84	594.85	-17.69	78.26	1193.64	8.48	79.21	570.93
9.97000	1836.15	368.53	56.44	1812.90	370.31	93.29	1738.76	409.60	232.76	1801.11	415.53	253.82	2393.42	276.22	55.84	2349.19	280.41	58.53	2184.42	231.92	38.15	2183.25	244.34	89.16	2198.79	319.77	1306.82	0.00	0.00	0.00	2189.23	221.21	1707.70	2168.03	349.36	1719.94	2071.07	224.37	1659.42	2048.23	331.65	1663.12	593.48	-17.48	77.76	1194.14	8.50	79.30	571.01
9.98000	1863.98	372.04	59.07	1841.17	373.60	96.52	1762.79	411.34	234.13	1824.09	418.13	256.89	2393.77	275.72	55.83	2348.57	280.05	58.84	2184.66	232.41	38.06	2183.09	243.91	89.45	2209.46	320.98	1308.81	0.00	0.00	0.00	2199.77	220.28	1709.28	2178.94	348.23	1722.25	2081.13	222.87	1660.62	2059.06	330.63	1665.20	595.00	-17.61	78.01	1193.59	8.59	79.44	570.98
9.99000	1893.01	375.61	60.75	1870.55	376.76	98.65	1787.85	412.63	233.92	1848.97	418.71	257.98	2393.44	275.67	55.66	2348.67	279.78	59.23	2184.73	232.42	38.14	2183.35	244.48	89.53	2219.84	321.94	1310.71	0.00	0.00	0.00	2209.66	219.22	1710.74	2189.13	348.07	1724.38	2091.95	222.90	1661.84	2069.54	330.45	1666.98	595.78	-17.86	78.24	1193.70	8.54	79.17	571.02
10.00000	1922.56	378.90	61.37	1901.24	379.64	100.02	1812.32	415.51	232.84	1872.96	421.29	258.28	2393.68	275.68	55.78	2348.23	279.80	59.18	2184.88	232.95	38.10	2184.05	245.32	89.12	2230.35	322.55	1312.46	0.00	0.00	0.00	2219.96	219.23	1712.28	2198.95	347.98	1726.32	2102.68	223.19	1663.02	2080.06	330.31	1668.57	594.49	-17.63	78.09	1194.21	8.56	79.30	571.03
10.01000	1954.94	382.02	62.10	1931.77	382.48	100.02	1838.11	417.37	230.05	1898.72	421.51	256.50	2393.86	275.44	55.76	2349.18	279.25	59.22	2184.60	232.68	38.47	2183.11	243.92	89.98	2240.67	322.99	1313.95	0.00	0.00	0.00	2230.51	218.96	1713.67	2209.27	348.06	1727.92	2113.15	223.59	1664.03	2090.94	330.14	1669.94	595.63	-17.92	78.26	1193.74	9.26	79.20	571.06
10.02000	1988.15	385.07	62.14	1963.62	385.21	99.49	1864.72	418.90	225.81	1924.69	422.90	253.85	2393.81	275.41	55.72	2349.31	278.82	58.91	2184.81	233.05	38.66	2182.29	242.57	91.17	2250.55	323.12	1315.20	0.00	0.00	0.00	2240.97	219.88	1715.11	2218.94	348.19	1729.53	2123.65	224.07	1664.98	2101.44	330.59	1670.92	595.74	-17.74	78.22	1193.51	8.03	79.07	571.01
10.03000	2022.06	387.86	61.57	1997.20	387.49	98.57	1891.99	419.81	219.96	1950.71	424.37	250.34	2394.25	274.98	55.55	2349.08	278.89	58.86	2184.95	233.53	38.71	2183.26	243.77	91.31	2260.12	323.03	1316.15	0.00	0.00	0.00	2250.28	219.86	1716.32	2230.03	348.99	1730.52	2134.04	224.27	1665.79	2111.99	330.98	1671.69	595.77	-17.22	78.31	1193.34	7.96	78.99	571.15
10.04000	2057.78	390.34	61.05	2031.69	389.64	97.24	1919.51	421.96	213.31	1977.43	425.57	245.55	2393.83	275.06	55.30	2349.40	278.69	58.94	2184.90	233.64	38.91	2183.49	243.87	91.62	2269.96	322.78	1316.82	0.00	0.00	0.00	2261.41	221.25	1717.55	2240.20	349.68	1731.46	2144.15	224.44	1666.39	2122.30	331.87	1672.09	595.43	-17.42	78.21	1193.85	8.11	79.15	571.14
10.05000	2095.56	392.35	60.73	2066.07	391.69	95.17	1947.29	424.89	205.59	2004.94	426.39	239.66	2393.76	274.88	55.13	2349.05	278.58	59.07	2184.93	233.38	39.22	2183.58	243.83	92.11	2279.37	322.56	1317.21	0.00	0.00	0.00	2271.56	222.22	1718.52	2249.85	351.37	1731.91	2155.10	226.07	1667.08	2132.64	332.54	1672.33	594.36	-17.77	77.95	1193.42	8.68	79.30	571.06
10.06000	2132.45	394.01	59.61	2102.95	393.10	93.37	1977.47	425.59	195.99	2032.23	427.87	233.15	2394.04	274.69	55.12	2349.09	278.64	59.28	2185.00	233.70	39.36	2183.93	244.19	92.15	2289.17	322.35	1317.45	0.00	0.00	0.00	2282.08	223.71	1719.45	2260.44	352.52	1732.31	2165.59	227.09	1667.72	2142.72	333.99	1672.19	594.68	-17.75	78.04	1193.55	9.11	79.34	571.00
10.07000	2170.82	395.28	58.85	2140.66	394.14	91.59	2007.53	427.68	185.77	2060.84	428.91	225.60	2393.69	274.60	54.72	2349.25	278.63	59.51	2184.97	233.57	39.63	2183.54	243.72	92.70	2298.98	322.16	1317.41	0.00	0.00	0.00	2291.68	224.73	1720.58	2270.44	353.87	1732.50	2175.89	228.27	1668.17	2153.55	334.43	1672.16	594.29	-17.13	78.14	1194.40	8.68	79.45	571.02
10.08000	2209.49	396.29	58.03	2177.73	395.07	89.12	2039.10	428.07	174.05	2089.29	430.14	217.47	2393.49	274.71	54.67	2349.05	278.87	59.55	2185.02	233.57	39.84	2183.88	244.42	92.86	2308.46	322.04	1317.24	0.00	0.00	0.00	2302.32	226.97	1721.56	2280.84	355.45	1732.37	2186.65	230.11	1668.72	2163.94	335.54	1671.89	595.14	-17.06	78.51	1193.44	8.57	79.26	570.98
10.09000	2249.47	396.92	57.83	2215.92	395.71	87.00	2071.71	428.28	161.60	2118.22	431.71	208.92	2393.80	274.78	54.66	2349.41	278.80	59.53	2185.60	234.41	39.79	2183.66	243.85	93.43	2318.26	321.99	1317.01	0.00	0.00	0.00	2312.97	228.60	1722.08	2291.53	356.99	1732.09	2197.34	231.97	1669.19	2173.86	337.41	1671.41	594.81	-17.26	78.33	1194.08	8.48	79.27	571.04
10.10000	2289.31	397.26	57.83	2254.11	396.38	84.81	2104.84	428.74	149.57	2149.37	431.46	199.36	2393.31	274.88	54.22	2349.53	278.93	59.45	2185.59	234.59	40.04	2183.70	244.03	93.79	2327.99	321.90	1316.58	0.00	0.00	0.00	2323.23	230.44	1722.46	2300.98	359.50	1731.58	2207.36	233.22	1669.43	2184.03	338.91	1670.88	595.00	-17.52	78.25	1193.74	8.45	79.32	571.07
10.11000	2327.70	397.49	57.26	2294.52	396.60	84.02	2139.25	429.24	137.16	2179.71	432.42	190.01	2393.90	274.59	53.93	2341.64	284.17	68.18	2185.61	234.61	40.36	2183.92	244.67	93.84	2337.68	321.85	1316.07	0.00	0.00	0.00	2333.91	232.62	1722.88	2311.11	361.63	1730.91	2217.50	234.36	1669.53	2194.12	340.58	1670.26	594.78	-17.31	78.27	1193.52	8.09	79.33	571.02
10.12000	2359.49	397.96	52.82	2330.22	397.13	81.14	2174.24	429.32	124.65	2213.59	434.26	187.06	2390.70	276.05	58.78	2342.39	285.74	68.98	2185.78	235.11	40.50	2184.27	245.34	94.02	2347.69	321.78	1315.47	0.00	0.00	0.00	2344.04	234.91	1723.12	2321.07	363.43	1730.42	2228.09	236.02	1669.74	2204.26	342.13	1669.56	594.51	-17.40	78.02	1194.12	8.47	79.58	570.97
10.13000	2413.97	397.32	62.27	2368.40	397.58	79.99	2209.94	429.30	112.58	2240.86	434.89	175.86	2390.74	276.10	58.95	2343.62	286.33	68.59	2185.63	234.89	41.08	2184.72	245.56	94.73	2357.48	321.83	1314.82	0.00	0.00	0.00	2354.45	236.76	1723.02	2331.04	365.89	1729.50	2238.63	237.88	1669.79	2214.45	343.86	1668.73	594.20	-17.64	77.77	1194.00	9.10	79.60	571.07
10.14000	2449.28	398.04	63.06	2406.63	398.17	79.41	2246.11	429.23	101.03	2272.22	434.84	165.79	2390.82	276.23	58.53	2344.65	285.80	68.99	2185.49	234.70	41.62	2184.52	244.61	95.82	2366.89	321.94	1314.04	0.00	0.00	0.00	2365.02	239.16	1722.97	2341.56	367.70	1728.69	2249.12	239.57	1669.58	2224.95	345.23	1667.85	594.29	-17.98	77.80	1193.14	8.26	79.36	571.09
10.15000	2488.47	398.83	66.00	2445.28	398.96	79.81	2280.82	432.35	91.47	2305.37	434.90	157.12	2391.05	276.26	58.22	2343.75	285.61	68.89	2185.65	234.78	41.96	2185.89	246.21	95.90	2376.77	322.16	1313.20	0.00	0.00	0.00	2375.35	241.26	1722.84	2351.78	369.91	1727.67	2259.56	241.23	1669.34	2235.32	346.96	1666.92	595.01	-17.95	77.99	1193.32	8.29	79.27	571.01
10.16000	2527.70	400.02	70.20	2484.70	400.01	81.61	2318.76	430.78	81.00	2336.62	436.15	149.02	2391.46	276.18	58.07	2341.41	285.49	67.16	2185.83	235.00	42.31	2185.48	245.36	97.02	2386.33	322.51	1312.32	0.00	0.00	0.00	2384.77	242.61	1722.47	2362.34	371.74	1726.76	2270.31	243.68	1669.14	2245.66	348.66	1665.97	594.67	-17.48	78.07	1194.03	8.48	79.27	570.92
10.17000	2566.57	401.74	75.47	2523.41	401.50	84.31	2354.66	432.63	73.02	2371.40	435.71	142.13	2391.67	276.15	57.84	2349.02	279.76	57.91	2186.17	235.60	42.60	2186.58	246.66	97.15	2395.84	322.87	1311.47	0.00	0.00	0.00	2395.10	245.09	1722.16	2372.49	374.09	1725.58	2280.42	245.45	1668.84	2255.63	350.89	1664.90	595.90	-17.29	78.48	1193.16	9.01	79.03	570.97
10.18000	2604.03	404.48	81.22	2561.10	403.62	87.59	2393.54	430.82	64.48	2404.97	435.75	135.72	2394.74	274.84	52.81	2350.67	278.55	57.19	2186.19	235.43	43.03	2186.51	245.79	98.40	2405.80	323.44	1310.64	0.00	0.00	0.00	2405.65	247.29	1721.86	2382.79	376.49	1724.30	2290.59	247.22	1668.43	2266.00	352.57	1663.96	594.40	-17.59	78.13	1193.42	8.20	78.91	570.97
10.19000	2640.98	408.02	88.02	2598.38	406.64	92.02	2430.36	431.78	58.45	2439.30	434.96	130.61	2395.27	274.50	52.02	2350.78	277.41	56.93	2186.44	235.61	43.52	2186.85	245.61	99.47	2415.47	324.19	1309.82	0.00	0.00	0.00	2415.27	248.96	1721.49	2393.03	378.35	1723.25	2301.01	249.49	1668.13	2276.32	354.36	1663.02	594.41	-17.13	78.13	1193.40	8.77	79.42	571.02
10.20000	2676.80	412.43	95.66	2633.75	410.24	96.92	2464.37	434.26	54.70	2474.18	434.35	126.97	2395.04	274.67	51.88	2351.25	276.58	57.04	2187.24	236.41	43.86	2187.50	245.61	100.29	2425.50	325.07	1309.01	0.00	0.00	0.00	2425.68	251.28	1720.89	2403.48	380.76	1721.92	2310.78	251.20	1667.77	2286.78	356.19	1662.06	593.01	-17.85	77.52	1193.09	8.72	79.17	571.02
10.21000	2710.99	417.44	104.10	2667.67	414.19	102.78	2500.03	434.54	51.71	2507.36	433.29	119.05	2395.31	274.29	51.44	2351.48	276.34	57.34	2187.27	236.08	44.55	2188.78	246.50	100.92	2435.32	326.10	1308.22	0.00	0.00	0.00	2436.24	254.13	1720.28	2413.43	383.14	1720.70	2320.91	253.07	1667.17	2297.02	358.34	1661.05	593.78	-17.74	77.85	1193.14	8.23	78.97	571.03
10.22000	2743.96	422.82	113.82	2701.41	418.23	110.60	2528.16	440.44	51.77	2537.29	434.32	117.55	2395.46	274.37	51.46	2351.27	276.13	57.27	2187.64	236.10	45.25	2189.05	245.61	102.49	2445.30	327.15	1307.42	0.00	0.00	0.00	2447.20	256.74	1719.33	2423.59	385.78	1719.35	2331.59	256.09	1666.71	2307.11	360.74	1660.07	594.49	-17.36	78.08	1193.52	8.38	79.25	571.06
10.23000	2774.38	428.23	124.18	2734.60	420.92	115.02	2555.22	446.05	53.33	2567.45	433.58	116.81	2395.66	274.17	51.10	2352.19	275.78	57.37	2187.59	235.49	46.29	2189.50	244.86	103.84	2455.05	328.38	1306.57	0.00	0.00	0.00	2456.22	258.25	1718.17	2433.70	388.12	1717.99	2341.71	258.54	1666.14	2317.18	363.01	1659.08	595.09	-17.27	78.30	1193.75	8.73	79.53	571.08
10.24000	2802.85	433.12	135.22	2760.70	425.79	127.53	2599.84	430.79	48.45	2595.74	432.94	116.84	2395.99	274.01	50.79	2352.95	275.60	57.45	2187.89	235.38	47.29	2190.23	244.27	105.15	2465.46	329.61	1305.63	0.00	0.00	0.00	2466.26	261.44	1717.23	2443.78	390.55	1716.59	2351.78	261.15	1665.40	2327.13	365.52	1657.92	595.08	-17.90	78.24	1193.43	8.67	79.01	571.19
10.25000	2828.64	437.05	145.98	2786.84	428.74	136.41	2628.33	430.63	50.54	2621.62	432.42	117.86	2396.52	273.52	50.12	2353.58	275.37	57.50	2188.86	236.20	48.07	2192.11	245.67	106.03	2475.42	330.99	1304.58	0.00	0.00	0.00	2476.92	264.36	1715.97	2453.91	393.03	1714.94	2361.60	263.67	1664.43	2337.14	368.04	1656.66	594.24	-17.00	78.14	1193.54	8.66	79.27	571.06
10.26000	2852.35	439.73	155.97	2809.99	430.57	144.21	2654.91	430.20	51.93	2644.60	432.98	119.59	2396.66	273.83	50.20	2353.44	275.28	57.32	2189.58	236.18	49.17	2193.58	245.39	107.69	2485.22	332.47	1303.43	0.00	0.00	0.00	2486.52	266.66	1714.71	2464.12	395.71	1713.25	2371.72	266.65	1663.32	2347.16	370.61	1655.31	593.63	-17.14	77.94	1193.36	9.05	79.24	571.00
10.27000	2872.91	441.16	163.99	2830.96	431.51	150.79	2678.53	429.48	53.42	2666.53	431.68	120.18	2397.14	273.64	49.79	2354.15	274.89	57.32	2189.96	235.76	50.61	2195.14	245.32	109.22	2495.22	334.02	1302.10	0.00	0.00	0.00	2496.46	269.64	1713.26	2473.76	398.79	1711.62	2381.47	269.84	1662.15	2356.66	374.00	1653.69	594.31	-17.93	77.91	1193.94	8.72	79.10	570.92
10.28000	2891.26	441.31	169.92	2849.43	431.35	155.45	2698.58	428.96	54.09	2686.16	430.10	120.31	2397.86	273.41	49.41	2354.35	274.53	57.06	2190.52	235.65	52.12	2196.44	245.16	110.88	2505.25	335.72	1300.69	0.00	0.00	0.00	2506.13	272.33	1711.91	2483.62	401.91	1710.01	2390.72	272.50	1660.68	2365.98	377.75	1651.90	594.26	-17.68	77.86	1194.30	8.77	79.57	570.98
10.29000	2906.71	440.31	172.57	2864.73	430.40	157.35	2715.05	427.89	53.51	2701.64	429.52	119.88	2398.23	273.29	49.26	2355.00	274.15	57.06	2191.68	236.18	53.37	2196.85	243.01	113.50	2515.36	337.55	1299.19	0.00	0.00	0.00	2515.94	275.54	1710.56	2493.39	404.70	1708.61	2400.29	275.53	1659.13	2375.72	380.95	1650.21	594.74	-17.41	78.33	1194.60	8.85	79.38	570.87
10.30000	2919.66	438.10	171.42	2877.76	428.36	156.32	2727.20	427.60	52.34	2715.66	427.42	118.09	2398.01	273.25	48.80	2355.28	273.86	57.03	2192.13	235.43	55.19	2199.11	243.51	115.01	2525.61	339.48	1297.70	0.00	0.00	0.00	2526.07	279.10	1709.25	2503.37	407.90	1707.06	2410.70	280.42	1657.92	2385.58	384.16	1648.50	595.25	-17.16	78.54	1194.45	8.50	79.36	570.88
10.31000	2930.83	435.04	167.14	2889.11	425.85	152.76	2739.19	424.24	49.43	2726.38	426.35	116.03	2398.46	272.89	48.34	2355.55	273.61	56.98	2192.64	234.41	57.15	2199.85	241.23	117.69	2535.88	341.58	1296.24	0.00	0.00	0.00	2535.07	282.07	1707.91	2513.30	411.03	1705.47	2420.62	284.56	1656.38	2395.31	387.47	1646.87	598.23	-16.65	78.15	1194.43	8.78	79.29	570.91
10.32000	2940.08	431.83	160.87	2897.61	422.98	146.97	2745.49	423.80	46.88	2732.88	426.92	114.04	2398.61	272.76	48.03	2355.78	273.10	56.77	2194.10	234.93	58.84	2202.17	241.24	119.84	2546.31	343.83	1294.86	0.00	0.00	0.00	2544.02	285.52	1706.71	2522.02	414.99	1704.07	2429.25	287.04	1654.78	2404.79	391.18	1645.07	599.05	-16.78	78.27	1193.31	8.94	79.11	570.97
10.33000	2947.27	428.57	153.41	2905.42	420.27	140.77	2751.15	421.54	43.29	2740.11	424.99	110.87	2399.05	272.82	47.86	2356.42	272.61	56.60	2195.20	234.50	60.97	2203.81	239.76	122.46	2556.71	346.22	1293.58	0.00	0.00	0.00	2554.20	289.82	1705.55	2531.58	418.58	1702.61	2438.69	290.99	1653.27	2414.55	394.85	1643.24	599.10	-16.79	77.97	1193.10	8.27	78.77	570.96
10.34000	2953.35	425.12	145.33	2911.00	416.97	133.59	2754.46	420.85	41.07	2746.05	422.79	107.03	2399.14	273.07	47.81	2356.85	272.13	56.49	2196.62	234.59	63.18	2206.20	239.42	124.96	2567.14	348.72	1292.42	0.00	0.00	0.00	2558.35	290.59	1707.39	2541.00	422.57	1700.94	2447.65	294.56	1651.53	2423.57	399.30	1641.37	599.13	-17.28	77.82	1194.18	8.71	79.59	570.92
10.35000	2958.68	420.56	136.00	2915.89	413.07	125.85	2758.70	418.24	41.14	2750.96	420.84	103.66	2399.62	272.69	47.18	2357.61	271.47	56.50	2197.80	233.84	65.96	2209.40	239.29	127.47	2577.41	351.31	1291.33	0.00	0.00	0.00	2566.62	293.85	1706.71	2550.37	426.61	1699.33	2456.69	298.34	1649.93	2432.99	403.30	1639.47	599.09	-17.51	78.13	1193.76	8.45	79.37	570.91
10.36000	2962.78	416.42	126.54	2920.56	409.61	117.90	2764.67	413.25	41.53	2754.74	419.18	100.21	2399.78	272.78	46.92	2358.31	271.35	56.62	2199.49	233.66	68.87	2212.10	238.38	130.85	2587.77	353.89	1290.31	0.00	0.00	0.00	2575.73	298.05	1705.48	2559.45	430.71	1697.97	2466.08	302.98	1648.49	2442.37	407.42	1637.65	599.12	-17.57	78.20	1193.22	8.46	79.12	570.95
10.37000	2969.33	413.83	116.71	2926.81	406.92	110.32	2766.79	413.57	42.14	2760.60	417.52	97.37	2400.00	272.82	46.71	2358.46	271.26	56.42	2201.49	233.61	71.99	2216.17	238.86	133.91	2598.51	356.46	1289.40	0.00	0.00	0.00	2584.62	302.52	1704.34	2568.94	435.00	1696.38	2475.60	308.24	1647.07	2451.39	412.03	1635.74	599.05	-17.49	77.94	1194.02	8.52	79.22	570.87
10.38000	2977.25	413.18	104.96	2932.08	405.64	101.43	2769.40	414.22	41.15	2766.89	418.14	96.95	2400.79	272.43	46.40	2359.35	271.05	56.46	2203.78	233.44	75.64	2220.31	238.74	137.49	2609.32	358.95	1288.64	0.00	0.00	0.00	2593.75	307.05	1703.51	2577.95	439.80	1694.95	2484.19	312.35	1645.83	2460.64	416.41	1634.05	599.12	-16.89	77.74	1193.69	9.25	79.29	570.90
10.39000	2982.32	413.73	93.81	2936.51	405.13	93.67	2770.97	414.64	40.37	2774.97	416.72	95.44	2401.14	272.39	46.29	2360.23	270.57	56.50	2206.76	233.58	79.57	2224.81	238.01	141.62	2620.00	361.44	1288.17	0.00	0.00	0.00	2602.83	311.92	1703.20	2586.73	444.82	1693.99	2493.11	317.17	1645.00	2469.57	421.64	1632.66	599.10	-16.41	78.25	1193.96	9.15	79.40	571.01
10.40000	2985.04	412.32	86.88	2938.98	404.33	89.05	2768.67	418.25	39.35	2772.30	421.05	105.32	2401.81	272.31	46.34	2361.24	270.63	56.91	2209.81	232.82	84.41	2229.52	236.35	146.36	2630.89	363.92	1288.17	0.00	0.00	0.00	2611.76	316.94	1703.57	2595.70	449.58	1693.65	2502.40	322.60	1645.03	2478.60	426.55	1631.83	599.13	-16.07	78.13	1194.43	8.84	79.50	570.97
10.41000	2986.66	408.79	83.09	2940.07	401.58	86.59	2768.28	419.29	39.72	2765.87	426.07	117.78	2402.82	271.96	46.17	2361.92	269.99	56.92	2213.91	232.81	89.52	2235.44	235.01	151.67	2641.61	366.43	1288.74	0.00	0.00	0.00	2620.38	322.17	1704.63	2604.84	454.79	1693.75	2511.21	327.43	1645.76	2487.61	431.62	1631.70	599.05	-17.30	77.90	1194.93	8.86	79.86	571.02
10.42000	2988.28	406.75	80.11	2941.10	399.96	84.89	2770.54	416.88	37.70	2769.48	426.69	121.08	2402.86	272.25	46.43	2362.96	269.63	57.53	2218.59	232.53	95.35	2242.19	233.57	157.35	2652.09	368.92	1290.10	0.00	0.00	0.00	2629.39	327.32	1706.15	2614.24	459.89	1694.20	2520.07	332.73	1647.26	2496.71	436.61	1632.24	599.06	-17.06	78.05	1194.93	9.04	79.92	570.89
10.43000	2989.13	406.90	77.58	2941.77	400.32	83.42	2769.68	418.35	39.68	2769.70	425.99	121.36	2403.26	272.14	46.54	2364.45	269.29	58.15	2223.79	231.36	102.19	2250.93	233.09	163.00	2662.32	371.39	1292.22	0.00	0.00	0.00	2638.72	332.68	1707.94	2622.96	465.46	1694.89	2528.81	337.71	1649.26	2506.01	441.42	1633.38	599.18	-17.36	77.76	1194.45	8.73	79.36	570.92
10.44000	2989.73	407.13	75.69	2942.43	400.39	82.11	2771.27	417.81	40.29	2770.26	427.57	121.85	2404.12	272.06	47.07	2366.47	268.21	58.52	2230.31	230.68	109.37	2260.53	231.35	169.31	2672.21	373.95	1294.90	0.00	0.00	0.00	2647.93	337.92	1709.60	2631.59	470.91	1695.85	2537.76	343.00	1651.38	2514.75	446.78	1634.64	599.02	-16.51	78.00	1195.08	8.44	80.05	570.92
10.45000	2990.00	407.02	73.95	2942.60	400.46	80.82	2770.74	419.01	41.26	2771.30	427.83	121.76	2404.56	272.38	47.43	2368.37	267.99	59.59	2237.59	229.44	117.44	2270.30	227.66	176.31	2682.31	376.52	1297.87	0.00	0.00	0.00	2656.68	343.13	1711.21	2641.42	475.69	1696.43	2546.31	347.92	1653.77	2523.70	451.82	1635.96	599.08	-16.72	77.91	1194.40	8.61	79.80	570.98
10.46000	2989.95	407.11	72.20	2942.68	400.80	79.67	2772.45	417.52	40.76	2772.12	427.86	121.42	2405.63	272.19	47.89	2371.28	267.29	61.25	2245.91	227.83	126.18	2281.33	224.17	183.61	2691.98	379.05	1300.90	0.00	0.00	0.00	2666.07	348.39	1712.63	2650.10	480.75	1696.85	2555.74	353.98	1656.02	2532.64	456.64	1637.10	599.07	-16.99	78.05	1194.48	9.12	79.91	570.94
10.47000	2990.10	407.03	70.86	2943.35	400.79	78.85	2771.07	418.80	40.79	2772.02	428.44	121.06	2406.52	272.06	50.26	2374.99	266.64	63.97	2255.96	226.60	135.39	2293.83	221.31	190.87	2701.71	381.71	1303.76	0.00	0.00	0.00	2675.02	353.41	1714.05	2653.05	485.77	1701.16	2564.33	358.92	1658.10	2541.55	461.18	1638.18	599.09	-16.99	77.88	1194.73	9.15	79.62	570.89
10.48000	2990.56	406.99	70.10	2943.72	400.77	78.27	2769.87	420.15	41.21	2773.59	428.23	121.39	2409.33	271.12	49.85	2379.37	265.75	67.13	2267.49	225.47	145.11	2306.95	218.19	198.70	2711.52	384.44	1306.29	0.00	0.00	0.00	2683.54	358.39	1715.56	2660.62	490.58	1702.34	2573.70	364.62	1660.19	2550.07	465.77	1639.01	599.04	-16.81	77.79	1194.80	8.41	79.47	570.84
10.49000	2990.71	406.96	69.48	2943.85	400.90	77.72	2771.13	419.25	40.90	2773.02	428.19	120.91	2412.82	269.69	49.10	2384.72	264.43	70.65	2279.25	222.77	155.51	2319.98	213.78	207.03	2721.14	387.10	1308.36	0.00	0.00	0.00	2692.15	363.25	1717.05	2669.35	495.34	1702.58	2582.72	369.76	1662.17	2558.93	469.92	1639.79	599.17	-17.02	77.90	1193.92	8.31	79.52	570.89
10.50000	2990.76	406.87	68.89	2944.29	400.88	77.44	2771.79	418.32	41.26	2774.22	428.20	121.74	2417.41	267.25	48.32	2390.85	263.57	77.15	2292.94	220.89	165.82	2335.20	210.80	215.24	2730.65	389.66	1310.03	0.00	0.00	0.00	2700.64	368.05	1718.61	2678.21	499.98	1702.99	2590.46	373.00	1664.01	2567.92	473.79	1640.68	599.04	-17.10	78.29	1194.29	8.41	79.46	570.90
10.51000	2991.13	406.91	68.57	2944.44	400.93	77.11	2772.07	418.21	41.48	2773.93	428.89	121.18	2422.32	264.44	46.88	2400.57	261.85	82.39	2307.12	218.30	176.69	2352.12	208.70	223.06	2740.02	392.04	1311.42	0.00	0.00	0.00	2709.25	372.75	1720.25	2686.97	504.50	1703.47	2598.62	377.23	1665.68	2576.55	477.87	1641.48	599.02	-16.49	78.13	1196.70	8.71	77.34	570.93
10.52000	2991.18	406.80	68.25	2944.13	401.17	76.63	2772.12	418.22	41.16	2771.66	428.88	119.81	2415.14	261.15	37.25	2410.53	259.86	87.44	2322.40	215.21	187.13	2370.29	207.71	230.40	2749.19	394.25	1312.64	0.00	0.00	0.00	2717.72	377.18	1721.87	2695.46	508.97	1704.01	2606.86	381.03	1667.41	2585.22	481.75	1642.27	599.08	-16.97	77.89	1197.18	9.46	76.87	570.83
10.53000	2991.13	406.80	67.99	2944.39	401.26	76.56	2772.40	417.82	40.61	2773.27	429.46	120.80	2443.12	258.99	51.73	2422.43	258.32	92.15	2339.03	212.97	195.92	2388.79	207.32	237.40	2758.39	396.29	1313.80	0.00	0.00	0.00	2726.21	381.59	1723.50	2703.44	513.13	1704.69	2616.39	386.16	1668.91	2593.80	485.55	1642.86	599.00	-16.81	78.16	1197.29	8.51	76.65	570.96
10.54000	2991.24	406.83	67.84	2944.47	401.25	76.38	2772.34	418.11	40.77	2774.02	429.75	121.40	2457.43	257.31	57.66	2438.19	256.66	98.00	2355.98	210.51	203.90	2406.37	205.59	244.35	2767.53	398.27	1314.95	0.00	0.00	0.00	2734.85	385.81	1725.15	2712.15	517.08	1705.42	2624.96	390.27	1670.33	2602.04	489.54	1643.24	599.13	-16.91	78.01	1197.27	8.76	76.64	570.95
10.55000	2991.34	406.75	67.74	2944.30	401.43	76.11	2772.26	418.18	40.80	2775.53	429.71	121.74	2475.50	255.53	62.85	2457.10	255.04	103.91	2375.16	209.66	210.18	2423.99	206.41	250.42	2776.41	400.19	1316.03	0.00	0.00	0.00	2743.31	389.75	1726.85	2720.54	520.93	1706.32	2633.51	393.85	1671.30	2610.78	492.78	1643.63	599.05	-16.77	78.34	1197.26	8.22	76.73	570.91
10.56000	2991.18	406.84	67.52	2944.07	401.64	75.96	2773.00	417.67	40.88	2772.86	429.98	120.31	2496.47	254.20	67.64	2478.19	254.08	109.10	2395.37	208.74	215.03	2443.95	208.01	254.48	2785.37	402.12	1317.05	0.00	0.00	0.00	2752.19	393.55	1728.61	2728.67	524.61	1707.34	2642.33	397.71	1672.40	2619.10	496.11	1643.98	598.94	-16.56	78.44	1197.14	8.37	76.84	571.07
10.57000	2991.32	406.82	67.46	2944.31	401.69	75.95	2771.62	418.72	41.49	2775.74	430.28	122.02	2519.23	252.85	71.71	2502.87	252.37	110.66	2416.67	207.79	218.57	2465.62	207.61	259.48	2794.12	404.09	1318.04	0.00	0.00	0.00	2760.77	396.95	1730.35	2737.51	527.93	1708.32	2650.19	400.11	1673.36	2627.95	499.02	1644.32	599.09	-17.15	78.10	1197.22	8.48	76.66	570.95
10.58000	2991.37	406.83	67.36	2944.41	401.76	75.88	2773.29	417.20	41.20	2774.78	430.08	121.44	2543.09	251.54	74.81	2526.61	252.04	112.19	2439.14	207.74	220.78	2485.38	207.73	262.34	2802.58	406.29	1318.97	0.00	0.00	0.00	2769.18	400.22	1732.04	2745.82	531.10	1709.42	2659.60	404.25	1674.51	2636.65	501.87	1644.77	598.99	-17.27	78.04	1197.18	9.23	76.72	570.96
10.59000	2991.52	406.86	67.22	2944.25	401.82	75.63	2771.69	418.84	42.07	2774.59	430.01	121.37	2567.93	250.24	76.87	2551.25	251.01	112.87	2461.48	207.46	221.81	2504.36	208.03	264.87	2810.57	408.76	1319.78	0.00	0.00	0.00	2777.47	403.17	1733.62	2754.38	534.05	1710.58	2667.69	406.41	1675.33	2646.08	505.52	1645.27	599.08	-17.26	78.16	1197.30	8.92	76.51	570.99
10.60000	2991.50	406.89	67.00	2944.46	401.89	75.58	2773.72	416.62	41.43	2773.87	429.65	121.04	2594.30	249.06	78.35	2576.71	250.36	113.71	2484.17	208.10	221.15	2526.64	209.96	263.40	2818.65	411.40	1320.59	0.00	0.00	0.00	2785.94	405.90	1735.06	2763.20	536.67	1711.75	2675.36	408.25	1676.27	2655.40	509.00	1645.74	599.15	-17.04	78.14	1197.38	8.82	76.52	570.95
10.61000	2991.74	406.91	66.90	2944.30	401.94	75.29	2772.78	417.31	41.80	2773.05	430.00	121.01	2621.41	248.30	78.81	2603.76	249.23	114.31	2507.25	208.54	219.39	2552.40	212.35	261.95	2826.23	414.33	1321.35	0.00	0.00	0.00	2794.79	408.23	1736.20	2771.92	539.08	1712.98	2684.46	411.89	1677.17	2664.60	512.32	1646.17	599.11	-17.30	78.03	1197.28	8.98	76.57	570.90
10.62000	2991.85	406.99	66.69	2944.58	402.19	75.30	2773.08	417.21	41.97	2773.65	430.33	121.73	2650.17	248.10	78.96	2630.01	249.82	114.34	2532.03	210.09	215.89	2575.24	213.99	259.49	2833.76	417.35	1322.16	0.00	0.00	0.00	2803.10	410.38	1737.22	2780.89	541.31	1714.23	2692.98	414.31	1678.04	2673.70	515.49	1646.55	599.06	-17.03	77.92	1197.26	9.07	76.62	571.02
10.63000	2992.02	407.03	66.54	2944.81	402.42	75.15	2772.22	417.78	42.68	2774.78	430.82	122.26	2679.81	248.76	78.44	2658.25	250.58	113.31	2557.78	212.05	211.06	2598.95	216.73	255.85	2841.58	420.56	1323.02	0.00	0.00	0.00	2811.40	412.44	1738.16	2789.53	543.43	1715.58	2700.82	415.88	1678.83	2682.70	518.50	1646.91	598.97	-16.73	78.14	1197.23	8.75	76.61	571.01
10.64000	2992.16	407.11	66.39	2944.80	402.50	74.95	2773.91	416.02	42.01	2771.65	430.38	120.58	2710.37	250.43	77.45	2687.40	253.02	112.04	2583.72	213.35	205.28	2618.26	214.84	261.41	2849.31	423.99	1323.82	0.00	0.00	0.00	2820.01	414.18	1738.88	2798.39	545.31	1716.88	2710.08	419.19	1679.59	2691.59	521.37	1647.23	599.07	-16.84	78.17	1197.08	9.36	76.81	570.95
10.65000	2992.10	407.17	66.14	2944.87	402.73	74.78	2771.43	418.49	43.45	2775.28	430.51	122.78	2742.13	253.12	76.18	2718.12	255.57	109.30	2611.22	215.90	197.97	2642.58	216.44	257.76	2857.08	427.53	1324.52	0.00	0.00	0.00	2828.56	415.91	1739.47	2807.16	547.25	1718.14	2717.22	419.80	1680.21	2700.39	524.10	1647.51	599.04	-17.34	78.01	1197.01	9.68	76.93	571.04
10.66000	2992.37	407.25	66.08	2945.24	402.88	74.83	2772.46	417.88	43.25	2773.86	431.26	122.21	2774.58	256.80	74.68	2749.28	259.13	106.05	2639.51	218.70	189.58	2666.56	218.38	251.33	2864.93	431.22	1325.09	0.00	0.00	0.00	2837.23	417.54	1739.91	2816.07	549.12	1719.33	2726.84	423.54	1681.11	2709.09	526.71	1647.77	599.06	-17.25	77.98	1196.94	8.55	76.92	571.01
10.67000	2992.63	407.34	66.02	2945.44	403.03	74.78	2771.31	418.73	43.95	2773.87	431.37	122.52	2808.28	261.61	73.28	2781.72	263.14	102.44	2667.65	221.00	180.35	2692.99	221.59	244.08	2872.59	434.92	1325.52	0.00	0.00	0.00	2845.95	419.18	1740.25	2824.57	550.97	1720.49	2736.06	426.47	1681.81	2717.69	529.18	1648.00	599.03	-16.71	77.93	1196.97	9.37	76.98	571.08
10.68000	2992.77	407.42	65.85	2945.26	403.19	74.45	2772.42	417.74	43.78	2773.96	431.30	123.16	2843.18	267.56	72.24	2812.98	268.85	98.86	2697.48	224.66	169.83	2719.11	225.26	235.36	2880.17	438.69	1325.80	0.00	0.00	0.00	2854.21	420.92	1740.48	2833.18	552.76	1721.45	2743.43	427.31	1681.98	2726.20	531.53	1648.20	599.05	-17.43	78.02	1197.16	9.75	76.78	570.99
10.69000	2992.88	407.46	65.65	2945.61	403.26	74.51	2771.51	419.04	44.48	2774.14	431.04	124.11	2877.74	274.61	70.74	2842.83	277.12	100.46	2727.83	228.38	158.71	2745.47	227.99	227.33	2887.65	442.49	1325.92	0.00	0.00	0.00	2862.65	422.71	1740.68	2841.87	554.70	1722.37	2751.91	429.81	1682.24	2734.62	533.77	1648.37	599.07	-17.08	78.01	1197.22	9.13	76.69	571.03
10.70000	2993.14	407.47	65.50	2945.58	403.30	74.27	2773.16	417.02	44.18	2774.40	430.63	125.36	2912.94	282.56	69.71	2876.86	284.51	98.37	2757.27	231.06	147.54	2766.31	226.43	228.74	2895.09	446.27	1325.92	0.00	0.00	0.00	2871.27	424.61	1740.80	2850.37	556.70	1723.15	2760.48	431.95	1682.55	2742.95	535.90	1648.52	599.01	-16.94	77.83	1196.96	8.84	77.08	570.96
10.71000	2993.29	407.47	65.32	2945.60	403.35	74.18	2774.33	415.77	43.99	2774.76	430.06	126.88	2948.12	291.46	68.69	2910.48	292.51	95.17	2788.08	235.10	136.03	2798.91	235.81	210.70	2902.64	450.06	1325.76	0.00	0.00	0.00	2879.84	426.48	1740.77	2858.79	558.71	1723.83	2770.23	435.76	1682.84	2751.20	537.92	1648.65	599.16	-16.56	78.14	1197.18	8.62	76.84	570.97
10.72000	2993.32	407.53	65.08	2945.87	403.16	74.21	2772.34	418.01	45.26	2775.20	429.36	128.67	2983.93	301.06	68.54	2944.72	300.97	92.45	2819.07	239.17	124.77	2829.01	241.21	198.51	2910.07	453.83	1325.48	0.00	0.00	0.00	2888.06	428.66	1740.72	2867.17	560.83	1724.34	2777.24	436.12	1682.57	2759.36	539.85	1648.76	599.10	-17.45	78.16	1197.32	9.45	76.63	570.98
10.73000	2993.39	407.52	64.88	2946.24	402.96	74.19	2773.84	416.30	44.75	2775.74	428.54	130.72	3019.85	311.44	69.20	2976.55	308.69	89.86	2848.08	241.54	114.29	2858.43	247.27	188.21	2917.72	457.50	1325.10	0.00	0.00	0.00	2896.36	430.81	1740.59	2875.55	562.97	1724.78	2785.00	437.82	1682.36	2767.44	541.68	1648.85	599.06	-17.35	78.11	1197.45	9.12	76.33	571.00
10.74000	2993.65	407.42	64.80	2946.42	402.72	74.02	2773.59	416.39	45.50	2776.38	427.61	133.00	3054.18	322.74	69.79	3009.72	318.78	89.55	2880.44	248.25	103.35	2888.59	254.41	178.30	2925.18	461.25	1324.62	0.00	0.00	0.00	2904.72	433.07	1740.38	2883.90	565.19	1725.04	2793.87	440.67	1682.20	2775.45	543.43	1648.92	599.08	-17.66	77.64	1197.34	8.21	76.47	570.96
10.75000	2993.97	407.18	64.65	2946.46	402.74	73.87	2773.10	416.93	46.21	2777.11	426.58	135.51	3089.28	334.92	72.22	3047.09	330.10	89.56	2914.31	257.03	92.38	2917.02	260.80	169.45	2932.67	464.95	1324.07	0.00	0.00	0.00	2913.19	435.47	1740.11	2892.19	567.56	1725.27	2802.30	442.81	1681.88	2783.38	545.10	1648.98	599.17	-17.96	77.53	1197.09	8.64	76.74	570.90
10.76000	2993.98	407.15	64.42	2946.69	402.98	73.89	2772.84	416.97	46.49	2777.95	425.47	138.23	3123.34	348.04	75.68	3079.74	341.88	90.03	2945.43	263.62	83.88	2946.44	268.95	161.28	2940.00	468.63	1323.49	0.00	0.00	0.00	2921.49	437.90	1739.71	2900.03	570.03	1725.45	2810.67	445.01	1681.57	2791.23	546.69	1649.02	599.08	-17.30	77.82	1196.97	9.11	76.86	570.85
10.77000	2993.99	407.36	64.26	2947.02	403.26	73.91	2773.77	416.04	46.43	2778.88	424.29	141.15	3155.28	362.13	79.55	3111.76	354.96	91.70	2978.52	274.03	75.55	2975.82	278.16	154.06	2947.28	472.36	1322.85	0.00	0.00	0.00	2929.58	440.42	1739.30	2907.86	572.51	1725.48	2819.85	448.66	1681.03	2799.01	548.21	1649.05	598.97	-16.66	78.19	1197.11	8.61	77.06	570.96
10.78000	2994.10	407.62	64.18	2947.23	403.32	73.85	2772.87	417.07	47.59	2779.92	423.06	144.25	3186.79	376.98	85.28	3143.06	368.90	94.95	3006.87	280.84	69.91	3003.50	286.99	148.36	2954.56	476.16	1322.17	0.00	0.00	0.00	2937.78	442.96	1738.77	2915.58	575.08	1725.44	2827.78	450.55	1680.37	2806.72	549.67	1649.08	598.93	-16.59	78.19	1197.07	9.28	77.16	570.95
10.79000	2994.34	407.83	64.16	2947.39	403.38	73.77	2773.57	416.39	47.80	2781.07	421.78	147.52	3217.08	392.97	92.16	3171.88	383.59	98.41	3039.73	294.33	63.24	3030.93	297.47	143.49	2961.78	479.90	1321.40	0.00	0.00	0.00	2946.08	445.60	1738.18	2923.81	577.65	1725.22	2835.63	452.39	1679.74	2814.37	551.07	1649.09	599.04	-16.41	78.27	1197.30	9.37	76.76	570.84
10.80000	2994.41	408.02	64.01	2947.51	403.47	73.68	2772.25	417.69	48.62	2782.32	420.48	150.94	3246.18	410.21	95.77	3171.88	383.59	98.41	3070.59	308.00	58.24	3058.08	308.24	140.23	2969.21	483.66	1320.55	0.00	0.00	0.00	2954.42	448.23	1737.50	2931.84	580.35	1724.97	2843.90	454.96	1679.09	2821.95	552.42	1649.10	598.97	-16.39	78.15	1197.23	9.06	76.86	571.00
10.81000	2994.60	408.21	63.93	2947.59	403.56	73.59	2773.55	416.46	48.18	2783.68	419.16	154.51	3276.57	435.28	75.55	3171.88	383.59	98.41	3097.72	315.70	76.56	3082.95	319.93	137.06	2976.46	487.53	1319.65	0.00	0.00	0.00	2962.60	450.94	1736.76	2939.49	583.06	1724.58	2852.03	457.12	1678.35	2829.47	553.73	1649.10	598.92	-17.46	78.08	1197.04	9.04	77.01	570.97
10.82000	2994.85	408.29	63.89	2947.65	403.68	73.48	2773.79	416.31	48.75	2785.16	417.84	158.20	3300.18	450.57	81.27	3171.88	383.59	98.41	3120.33	328.12	76.39	3106.54	332.01	135.38	2983.69	491.43	1318.66	0.00	0.00	0.00	2970.73	453.71	1735.94	2947.04	585.90	1724.07	2860.58	460.10	1677.52	2836.92	554.99	1649.11	594.92	-17.72	78.01	1196.88	9.00	77.17	570.96
10.83000	2995.13	408.29	63.88	2947.69	403.81	73.36	2773.90	416.22	49.00	2786.74	416.53	162.01	3317.49	460.86	90.95	3171.88	383.59	98.41	3147.17	347.76	52.05	3128.82	344.44	133.80	2990.82	495.43	1317.60	0.00	0.00	0.00	2978.91	456.57	1735.05	2954.97	588.66	1723.42	2869.24	462.81	1676.54	2844.32	556.22	1649.11	594.63	-17.91	78.09	1196.89	9.40	77.02	570.84
10.84000	2995.41	408.25	63.86	2947.72	403.96	73.24	2774.45	415.66	49.21	2788.45	415.25	165.91	3344.25	482.68	96.14	3171.88	383.59	98.41	3173.25	366.57	46.33	3149.75	356.70	133.58	2997.98	499.47	1316.49	0.00	0.00	0.00	2987.35	459.28	1734.10	2962.36	591.49	1722.78	2877.11	464.86	1675.59	2851.67	557.42	1649.11	595.74	-17.88	78.60	1197.10	9.77	76.82	570.87
10.85000	2995.65	408.20	63.80	2947.74	404.13	73.12	2773.91	416.46	50.23	2790.27	414.00	169.90	3364.18	498.33	103.35	3171.88	383.59	98.41	3190.51	376.80	46.73	3168.92	368.47	133.44	3005.23	503.43	1315.36	0.00	0.00	0.00	2995.75	462.14	1733.10	2970.29	594.34	1722.00	2886.43	468.61	1674.95	2858.96	558.59	1649.11	595.62	-17.59	78.46	1195.21	9.08	78.68	570.88
10.86000	2995.83	408.17	63.68	2947.77	404.32	72.98	2774.26	416.55	50.65	2792.21	412.81	173.96	3388.62	517.87	111.12	3171.88	383.59	98.41	3190.51	376.80	46.73	3186.13	379.56	133.59	3012.55	507.40	1314.19	0.00	0.00	0.00	3004.06	465.17	1732.17	2977.89	597.22	1721.23	2894.59	470.84	1674.00	2866.20	559.75	1649.11	595.61	-17.58	78.42	1194.64	8.62	79.44	570.95
10.87000	2995.91	408.21	63.48	2947.81	404.53	72.85	2774.23	416.44	51.41	2794.27	411.68	178.08	3400.18	528.09	115.65	3171.88	383.59	98.41	3190.51	376.80	46.73	3209.51	401.89	109.62	3019.80	511.37	1313.08	0.00	0.00	0.00	3012.35	468.19	1731.22	2985.41	600.09	1720.50	2902.20	472.42	1673.17	2873.39	560.89	1649.13	594.84	-17.65	78.14	1193.59	8.50	79.25	571.05
10.88000	2995.85	408.34	63.15	2947.88	404.77	72.71	2774.57	416.28	52.08	2796.46	410.63	182.24	3406.10	536.06	118.23	3171.88	383.59	98.41	3190.51	376.80	46.73	3215.06	402.41	131.03	3027.13	515.23	1312.00	0.00	0.00	0.00	3020.43	471.35	1730.35	2993.02	602.97	1719.75	2911.60	475.87	1672.35	2880.54	562.03	1649.14	597.05	-18.02	78.78	1193.27	8.33	78.96	571.04
10.89000	2995.64	408.60	62.68	2947.97	405.03	72.56	2775.95	415.50	52.35	2798.77	409.67	186.43	3413.62	548.79	120.12	3171.88	383.59	98.41	3190.51	376.80	46.73	3225.58	410.72	134.71	3034.37	519.08	1310.96	0.00	0.00	0.00	3029.01	474.52	1729.44	3000.36	605.93	1718.95	2919.63	477.78	1671.56	2887.64	563.17	1649.17	596.06	-17.82	78.49	1193.47	8.09	79.13	571.00
10.90000	2995.49	408.77	62.40	2948.10	405.32	72.42	2775.69	416.11	53.49	2801.21	408.82	190.64	3422.09	561.18	122.55	3171.88	383.59	98.41	3190.51	376.80	46.73	3233.97	419.40	134.30	3041.58	522.91	1310.00	0.00	0.00	0.00	3037.34	477.86	1728.56	3007.63	609.02	1718.13	2928.06	479.75	1670.69	2894.70	564.32	1649.21	594.69	-18.09	78.16	1193.43	7.81	79.16	571.02
10.91000	2995.44	408.94	62.18	2948.27	405.64	72.28	2776.14	415.99	54.29	2803.77	408.09	194.85	3426.63	571.36	121.63	3171.88	383.59	98.41	3190.51	376.80	46.73	3241.04	428.14	132.52	3048.84	526.59	1309.03	0.00	0.00	0.00	3045.81	481.15	1727.69	3014.78	612.15	1717.27	2936.95	482.23	1669.94	2901.72	565.47	1649.26	593.91	-17.76	77.94	1193.08	8.60	79.08	570.98
10.92000	2995.69	409.08	62.12	2948.50	405.98	72.14	2776.57	415.79	55.55	2806.47	407.49	199.04	3431.16	583.73	118.04	3171.88	383.59	98.41	3190.51	376.80	46.73	3246.52	435.18	130.74	3056.11	530.31	1308.09	0.00	0.00	0.00	3054.40	484.59	1726.77	3021.95	615.19	1716.36	2945.24	483.50	1669.17	2908.71	566.64	1649.33	594.35	-17.64	78.22	1193.32	8.20	79.34	571.06
10.93000	2995.96	409.24	62.01	2948.79	406.36	72.00	2777.17	415.31	57.74	2809.31	407.03	203.21	3432.56	594.51	113.44	3171.88	383.59	98.41	3190.51	376.80	46.73	3251.55	441.82	128.69	3063.49	533.96	1307.16	0.00	0.00	0.00	3062.58	488.09	1725.95	3028.88	618.32	1715.39	2954.67	486.22	1668.42	2915.66	567.84	1649.41	595.09	-17.42	78.44	1194.23	8.09	79.44	570.98
10.94000	2996.10	409.43	61.85	2949.15	406.64	72.03	2777.96	414.58	60.82	2812.28	406.74	207.34	3432.91	605.55	107.69	3171.88	383.59	98.41	3190.51	376.80	46.73	3253.72	444.34	133.37	3070.83	537.57	1306.26	0.00	0.00	0.00	3071.04	491.55	1725.06	3035.91	621.30	1714.41	2963.31	487.92	1667.63	2922.58	569.06	1649.51	594.93	-17.84	78.34	1194.14	8.52	79.21	570.97
10.95000	2996.34	409.59	61.74	2949.09	406.98	71.73	2778.94	413.66	64.69	2815.38	406.61	211.42	3432.91	605.55	107.69	3171.88	383.59	98.41	3190.51	376.80	46.73	3254.93	448.59	131.48	3078.22	541.33	1305.40	0.00	0.00	0.00	3079.59	495.06	1724.17	3042.57	624.43	1713.36	2971.19	487.81	1666.78	2929.47	570.32	1649.63	594.47	-17.61	78.09	1193.70	8.93	79.16	570.91
10.96000	2996.54	409.78	61.58	2949.63	407.32	71.84	2780.13	412.58	69.30	2818.63	406.68	215.42	3432.91	605.55	107.69	3171.88	383.59	98.41	3190.51	376.80	46.73	3255.72	452.55	128.80	3085.68	545.18	1304.61	0.00	0.00	0.00	3088.21	498.63	1723.22	3049.25	627.46	1712.33	2979.64	488.97	1666.04	2936.33	571.61	1649.77	595.07	-18.39	78.08	1193.48	8.07	78.78	570.90
10.97000	2996.71	409.96	61.39	2950.00	407.60	71.78	2781.54	411.38	74.56	2822.01	406.94	219.34	3432.91	605.55	107.69	3171.88	383.59	98.41	3190.51	376.80	46.73	3256.44	456.60	126.30	3093.12	549.04	1303.89	0.00	0.00	0.00	3096.83	502.23	1722.22	3055.96	630.32	1711.29	2988.91	490.73	1665.34	2943.16	572.96	1649.94	594.48	-18.29	78.19	1194.17	7.99	79.25	570.91
[truncated: 78 more rows]
[truncated: 35 more columns]
