# Supplementary material for: The impact of mobile phone use on where we look and how we walk when negotiating floor based obstacles
Source: PLoS One. 2017 Jun 30;12(6):e0179802. doi: 10.1371/journal.pone.0179802 (PMC5493336; doi:10.1371/journal.pone.0179802)
Supplement: S1 File — (ZIP) [file pone.0179802.s001.zip › Gait/PP1/MC obs read 2.txt]

CODAmotion Analysis Text
Codamotion Analysis Text Save of: MC obs read 2.mdf
Time	Markers
Time	1:LTOE.X	1:LTOE.Y	1:LTOE.Z	2:L2nd.X	2:L2nd.Y	2:L2nd.Z	3:LHEE.X	3:LHEE.Y	3:LHEE.Z	4:LANK.X	4:LANK.Y	4:LANK.Z	5:RTOE.X	5:RTOE.Y	5:RTOE.Z	6:R2nd.X	6:R2nd.Y	6:R2nd.Z	7:RHEE.X	7:RHEE.Y	7:RHEE.Z	8:RANK.X	8:RANK.Y	8:RANK.Z	9:STRN.X	9:STRN.Y	9:STRN.Z	10:Marker 10.X	10:Marker 10.Y	10:Marker 10.Z	11:FRHD.X	11:FRHD.Y	11:FRHD.Z	12:FLHD.X	12:FLHD.Y	12:FLHD.Z	13:BRHD.X	13:BRHD.Y	13:BRHD.Z	14:BLHD.X	14:BLHD.Y	14:BLHD.Z	15:BLSTEP.X	15:BLSTEP.Y	15:BLSTEP.Z	16:FLSTEP.X	16:FLSTEP.Y	16:FLSTEP.Z	17:BRSTEP.X
(s)	(mm)	(mm)	(mm)	(mm)	(mm)	(mm)	(mm)	(mm)	(mm)	(mm)	(mm)	(mm)	(mm)	(mm)	(mm)	(mm)	(mm)	(mm)	(mm)	(mm)	(mm)	(mm)	(mm)	(mm)	(mm)	(mm)	(mm)	(mm)	(mm)	(mm)	(mm)	(mm)	(mm)	(mm)	(mm)	(mm)	(mm)	(mm)	(mm)	(mm)	(mm)	(mm)	(mm)	(mm)	(mm)	(mm)	(mm)	(mm)	(mm)
0.00000	-3238.77	122.16	34.51	-3238.04	137.62	2.88	-3299.49	40.14	22.08	-3352.04	54.79	83.05	-3642.96	-42.94	9.07	-3632.06	-7.54	0.35	-1553.93	18.35	402.13	-3012.02	233.09	38.00	-3589.54	-33.26	1237.49	0.00	0.00	0.00	-1763.52	-38.75	1538.78	-3565.16	-34.30	1635.83	-2778.19	99.39	1289.63	-2724.96	3.78	1230.86	451.59	-13.62	59.85	884.94	6.20	58.88	410.81
0.01000	-3238.77	122.16	34.51	-3238.04	137.62	2.88	-3299.49	40.14	22.08	-3352.04	54.79	83.05	-3642.96	-42.94	9.07	-3632.06	-7.54	0.35	-1553.93	18.35	402.13	-3012.02	233.09	38.00	-3589.54	-33.26	1237.49	0.00	0.00	0.00	-1763.52	-38.75	1538.78	-3565.16	-34.30	1635.83	-2778.19	99.39	1289.63	-2724.96	3.78	1230.86	451.59	-13.62	59.85	884.94	6.20	58.88	410.81
0.02000	-3238.77	122.16	34.51	-3238.04	137.62	2.88	-3299.49	40.14	22.08	-3352.04	54.79	83.05	-3642.96	-42.94	9.07	-3632.06	-7.54	0.35	-1553.93	18.35	402.13	-3012.02	233.09	38.00	-3589.54	-33.26	1237.49	0.00	0.00	0.00	-1763.52	-38.75	1538.78	-3565.16	-34.30	1635.83	-2778.19	99.39	1289.63	-2724.96	3.78	1230.86	451.59	-13.62	59.85	884.94	6.20	58.88	410.81
0.03000	-3238.77	122.16	34.51	-3238.04	137.62	2.88	-3299.49	40.14	22.08	-3352.04	54.79	83.05	-3642.96	-42.94	9.07	-3632.06	-7.54	0.35	-1553.93	18.35	402.13	-3012.38	233.13	38.01	-3589.54	-33.26	1237.49	0.00	0.00	0.00	-1763.52	-38.75	1538.78	-3565.16	-34.30	1635.83	-2778.87	99.42	1289.96	-2725.70	3.78	1231.21	451.73	-13.63	59.87	885.25	6.20	58.90	410.97
0.04000	-3238.77	122.16	34.51	-3238.04	137.62	2.88	-3299.49	40.14	22.08	-3352.04	54.79	83.05	-3642.96	-42.94	9.07	-3632.06	-7.54	0.35	-1553.93	18.35	402.13	-3376.55	272.54	52.20	-3589.54	-33.26	1237.49	0.00	0.00	0.00	-1763.52	-38.75	1538.78	-3565.16	-34.30	1635.83	-3459.80	127.28	1623.85	-3468.15	7.37	1583.75	594.23	-17.87	78.56	1191.32	9.40	79.16	566.10
0.05000	-3238.77	122.16	34.51	-3238.04	137.62	2.88	-3299.49	40.14	22.08	-3352.04	54.79	83.05	-3642.96	-42.94	9.07	-3632.06	-7.54	0.35	-1553.93	18.35	402.13	-3384.35	272.49	49.94	-3589.54	-33.26	1237.49	0.00	0.00	0.00	-1763.52	-38.75	1538.78	-3565.16	-34.30	1635.83	-3421.03	129.85	1623.36	-3484.38	6.14	1584.58	593.83	-18.26	78.43	1191.43	9.19	78.84	565.25
0.06000	-3238.77	122.16	34.51	-3238.04	137.62	2.88	-3299.49	40.14	22.08	-3352.04	54.79	83.05	-3642.96	-42.94	9.07	-3632.06	-7.54	0.35	-1553.93	18.35	402.13	-3340.99	271.11	57.78	-3589.54	-33.26	1237.49	0.00	0.00	0.00	-1763.52	-38.75	1538.78	-3565.16	-34.30	1635.83	-3427.50	128.52	1622.60	-3469.72	6.49	1585.39	594.71	-17.72	78.82	1191.22	9.17	78.98	565.86
0.07000	-3238.77	122.16	34.51	-3238.04	137.62	2.88	-3299.49	40.14	22.08	-3352.04	54.79	83.05	-3642.96	-42.94	9.07	-3632.06	-7.54	0.35	-1553.93	18.35	402.13	-3338.24	273.74	58.66	-3589.54	-33.26	1237.49	0.00	0.00	0.00	-1763.52	-38.75	1538.78	-3565.16	-34.30	1635.83	-3437.42	129.56	1621.95	-3462.87	6.20	1585.41	595.22	-17.92	78.87	1190.86	9.05	78.91	566.78
0.08000	-3238.77	122.16	34.51	-3238.04	137.62	2.88	-3299.49	40.14	22.08	-3352.04	54.79	83.05	-3642.96	-42.94	9.07	-3632.06	-7.54	0.35	-1553.93	18.35	402.13	-3360.64	275.01	53.19	-3589.54	-33.26	1237.49	0.00	0.00	0.00	-1763.52	-38.75	1538.78	-3565.16	-34.30	1635.83	-3404.55	129.52	1622.14	-3468.16	5.93	1584.96	593.86	-17.76	78.47	1191.53	9.13	79.02	566.63
0.09000	-3238.77	122.16	34.51	-3238.04	137.62	2.88	-3299.49	40.14	22.08	-3352.04	54.79	83.05	-3642.96	-42.94	9.07	-3632.06	-7.54	0.35	-1553.93	18.35	402.13	-3347.54	271.61	55.69	-3589.54	-33.26	1237.49	0.00	0.00	0.00	-1763.52	-38.75	1538.78	-3565.16	-34.30	1635.83	-3441.91	129.52	1623.11	-3433.03	6.73	1584.39	594.79	-17.56	78.84	1192.45	9.30	79.36	566.42
0.10000	-3238.77	122.16	34.51	-3238.04	137.62	2.88	-3299.49	40.14	22.08	-3352.04	54.79	83.05	-3642.96	-42.94	9.07	-3632.06	-7.54	0.35	-1553.93	18.35	402.13	-3345.59	271.65	55.10	-3589.54	-33.26	1237.49	0.00	0.00	0.00	-1763.52	-38.75	1538.78	-3565.16	-34.30	1635.83	-3432.76	129.65	1622.00	-3452.37	6.12	1584.14	594.80	-17.71	78.59	1192.10	9.24	79.18	566.74
0.11000	-3238.77	122.16	34.51	-3238.04	137.62	2.88	-3299.49	40.14	22.08	-3352.04	54.79	83.05	-3642.96	-42.94	9.07	-3632.06	-7.54	0.35	-1553.93	18.35	402.13	-3352.48	273.04	56.54	-3589.54	-33.26	1237.49	0.00	0.00	0.00	-1763.52	-38.75	1538.78	-3565.16	-34.30	1635.83	-3421.91	130.69	1623.40	-3501.99	6.61	1585.33	593.08	-18.24	78.08	1191.81	9.61	79.15	566.77
0.12000	-3238.77	122.16	34.51	-3238.04	137.62	2.88	-3299.49	40.14	22.08	-3352.04	54.79	83.05	-3642.96	-42.94	9.07	-3632.06	-7.54	0.35	-1553.93	18.35	402.13	-3323.49	272.06	59.03	-3589.54	-33.26	1237.49	0.00	0.00	0.00	-1763.52	-38.75	1538.78	-3565.16	-34.30	1635.83	-3433.49	130.60	1622.38	-3493.94	6.18	1586.80	592.77	-18.22	78.07	1192.21	9.42	79.39	567.17
0.13000	-3238.77	122.16	34.51	-3238.04	137.62	2.88	-3299.49	40.14	22.08	-3352.04	54.79	83.05	-3642.96	-42.94	9.07	-3632.06	-7.54	0.35	-1553.93	18.35	402.13	-3333.25	273.93	56.62	-3589.54	-33.26	1237.49	0.00	0.00	0.00	-1763.52	-38.75	1538.78	-3565.16	-34.30	1635.83	-3429.90	130.29	1622.59	-3466.34	6.55	1585.40	593.42	-18.19	78.37	1191.40	9.15	79.22	567.26
0.14000	-3238.77	122.16	34.51	-3238.04	137.62	2.88	-3299.49	40.14	22.08	-3352.04	54.79	83.05	-3642.96	-42.94	9.07	-3632.06	-7.54	0.35	-1553.93	18.35	402.13	-3377.96	273.48	53.49	-3589.54	-33.26	1237.49	0.00	0.00	0.00	-1763.52	-38.75	1538.78	-3565.16	-34.30	1635.83	-3443.54	129.62	1623.03	-3468.06	5.89	1585.08	594.45	-18.14	78.60	1191.69	9.21	79.18	566.80
0.15000	-3238.77	122.16	34.51	-3238.04	137.62	2.88	-3299.49	40.14	22.08	-3352.04	54.79	83.05	-3642.96	-42.94	9.07	-3632.06	-7.54	0.35	-1553.93	18.35	402.13	-3362.90	270.36	53.87	-3589.54	-33.26	1237.49	0.00	0.00	0.00	-1763.52	-38.75	1538.78	-3565.16	-34.30	1635.83	-3428.47	129.85	1622.51	-3485.23	4.60	1584.70	593.71	-17.52	78.23	1191.77	9.42	79.31	566.38
0.16000	-3238.77	122.16	34.51	-3238.04	137.62	2.88	-3299.49	40.14	22.08	-3352.04	54.79	83.05	-3642.96	-42.94	9.07	-3632.06	-7.54	0.35	-1553.93	18.35	402.13	-3308.83	272.47	62.83	-3589.54	-33.26	1237.49	0.00	0.00	0.00	-1763.52	-38.75	1538.78	-3565.16	-34.30	1635.83	-3455.51	129.38	1622.95	-3511.35	5.27	1586.56	594.53	-18.04	78.33	1191.40	9.23	79.07	566.32
0.17000	-3238.77	122.16	34.51	-3238.04	137.62	2.88	-3299.49	40.14	22.08	-3352.04	54.79	83.05	-3642.96	-42.94	9.07	-3632.06	-7.54	0.35	-1553.93	18.35	402.13	-3321.63	272.43	58.44	-3589.54	-33.26	1237.49	0.00	0.00	0.00	-1763.52	-38.75	1538.78	-3565.16	-34.30	1635.83	-3445.44	129.78	1623.72	-3471.64	7.05	1585.52	593.82	-17.99	78.23	1191.77	9.38	78.98	566.18
0.18000	-3238.77	122.16	34.51	-3238.04	137.62	2.88	-3299.49	40.14	22.08	-3352.04	54.79	83.05	-3642.96	-42.94	9.07	-3632.06	-7.54	0.35	-1553.93	18.35	402.13	-3345.33	270.01	57.56	-3589.54	-33.26	1237.49	0.00	0.00	0.00	-1763.52	-38.75	1538.78	-3565.16	-34.30	1635.83	-3440.36	130.84	1621.97	-3479.79	8.45	1585.83	593.27	-18.07	78.24	1191.20	9.05	79.05	565.70
0.19000	-3238.77	122.16	34.51	-3238.04	137.62	2.88	-3299.49	40.14	22.08	-3352.04	54.79	83.05	-3642.96	-42.94	9.07	-3632.06	-7.54	0.35	-1553.93	18.35	402.13	-3315.22	271.53	60.47	-3589.54	-33.26	1237.49	0.00	0.00	0.00	-1763.52	-38.75	1538.78	-3565.16	-34.30	1635.83	-3436.20	131.54	1621.78	-3476.48	7.61	1587.11	593.90	-17.79	78.37	1191.32	9.40	79.18	565.51
0.20000	-3238.77	122.16	34.51	-3238.04	137.62	2.88	-3299.49	40.14	22.08	-3352.04	54.79	83.05	-3642.96	-42.94	9.07	-3632.06	-7.54	0.35	-1553.93	18.35	402.13	-3310.21	273.29	62.58	-3589.54	-33.26	1237.49	0.00	0.00	0.00	-1763.52	-38.75	1538.78	-3565.16	-34.30	1635.83	-3436.27	130.38	1623.43	-3483.53	8.11	1586.66	594.16	-17.92	78.50	1191.54	9.40	78.97	566.36
0.21000	-3238.77	122.16	34.51	-3238.04	137.62	2.88	-3299.49	40.14	22.08	-3352.04	54.79	83.05	-3642.96	-42.94	9.07	-3632.06	-7.54	0.35	-1553.93	18.35	402.13	-3290.18	272.01	63.75	-3589.54	-33.26	1237.49	0.00	0.00	0.00	-1763.52	-38.75	1538.78	-3565.16	-34.30	1635.83	-3426.76	128.45	1621.46	-3485.07	7.19	1588.29	594.55	-18.30	78.63	1192.28	9.22	79.47	566.09
0.22000	-3238.77	122.16	34.51	-3238.04	137.62	2.88	-3299.49	40.14	22.08	-3352.04	54.79	83.05	-3642.96	-42.94	9.07	-3632.06	-7.54	0.35	-1553.93	18.35	402.13	-3326.38	271.79	59.11	-3589.54	-33.26	1237.49	0.00	0.00	0.00	-1763.52	-38.75	1538.78	-3565.16	-34.30	1635.83	-3416.81	130.98	1621.97	-3505.72	7.20	1589.57	593.62	-17.64	78.44	1191.82	9.39	79.17	565.78
0.23000	-3238.77	122.16	34.51	-3238.04	137.62	2.88	-3299.49	40.14	22.08	-3352.04	54.79	83.05	-3642.96	-42.94	9.07	-3632.06	-7.54	0.35	-1553.93	18.35	402.13	-3340.13	272.78	58.08	-3589.54	-33.26	1237.49	0.00	0.00	0.00	-1763.52	-38.75	1538.78	-3565.16	-34.30	1635.83	-3409.95	131.36	1622.50	-3521.23	6.36	1588.17	593.48	-17.98	78.45	1191.43	9.69	79.22	566.48
0.24000	-3238.77	122.16	34.51	-3238.04	137.62	2.88	-3299.49	40.14	22.08	-3352.04	54.79	83.05	-3642.96	-42.94	9.07	-3632.06	-7.54	0.35	-1553.93	18.35	402.13	-3311.36	271.06	62.20	-3589.54	-33.26	1237.49	0.00	0.00	0.00	-1763.52	-38.75	1538.78	-3565.16	-34.30	1635.83	-3416.48	130.87	1623.53	-3466.81	6.94	1587.51	593.62	-18.40	78.39	1191.69	9.39	79.51	565.64
0.25000	-3238.77	122.16	34.51	-3238.04	137.62	2.88	-3299.49	40.14	22.08	-3352.04	54.79	83.05	-3642.96	-42.94	9.07	-3632.06	-7.54	0.35	-1553.93	18.35	402.13	-3354.90	272.36	55.32	-3589.54	-33.26	1237.49	0.00	0.00	0.00	-1763.52	-38.75	1538.78	-3565.16	-34.30	1635.83	-3408.05	131.46	1622.68	-3491.31	6.28	1586.10	593.33	-18.17	78.18	1192.50	9.26	79.31	567.06
0.26000	-3238.77	122.16	34.51	-3238.04	137.62	2.88	-3299.49	40.14	22.08	-3352.04	54.79	83.05	-3642.96	-42.94	9.07	-3632.06	-7.54	0.35	-1553.93	18.35	402.13	-3348.28	272.29	55.17	-3589.54	-33.26	1237.49	0.00	0.00	0.00	-1763.52	-38.75	1538.78	-3565.16	-34.30	1635.83	-3401.65	129.26	1622.88	-3466.90	10.30	1586.77	593.72	-18.46	78.45	1191.32	8.83	78.54	566.69
0.27000	-3238.77	122.16	34.51	-3238.04	137.62	2.88	-3299.49	40.14	22.08	-3352.04	54.79	83.05	-3642.96	-42.94	9.07	-3632.06	-7.54	0.35	-1553.93	18.35	402.13	-3342.21	271.53	55.10	-3589.54	-33.26	1237.49	0.00	0.00	0.00	-1763.52	-38.75	1538.78	-3565.16	-34.30	1635.83	-3400.10	131.30	1622.70	-3470.15	11.07	1586.75	593.82	-17.89	78.26	1191.66	9.27	78.92	564.66
0.28000	-3238.77	122.16	34.51	-3238.04	137.62	2.88	-3299.49	40.14	22.08	-3352.04	54.79	83.05	-3642.96	-42.94	9.07	-3632.06	-7.54	0.35	-1553.93	18.35	402.13	-3316.57	272.15	62.13	-3589.54	-33.26	1237.49	0.00	0.00	0.00	-1763.52	-38.75	1538.78	-3565.16	-34.30	1635.83	-3408.72	131.91	1622.44	-3518.26	6.72	1589.55	594.10	-17.74	78.61	1191.74	8.67	79.06	566.05
0.29000	-3238.77	122.16	34.51	-3238.04	137.62	2.88	-3299.49	40.14	22.08	-3352.04	54.79	83.05	-3642.96	-42.94	9.07	-3632.06	-7.54	0.35	-1553.93	18.35	402.13	-3339.40	272.92	57.09	-3589.54	-33.26	1237.49	0.00	0.00	0.00	-1763.52	-38.75	1538.78	-3565.16	-34.30	1635.83	-3430.18	131.44	1623.85	-3508.66	8.46	1590.71	594.21	-17.96	78.37	1191.62	8.92	79.15	567.45
0.30000	-3238.77	122.16	34.51	-3238.04	137.62	2.88	-3299.49	40.14	22.08	-3352.04	54.79	83.05	-3642.96	-42.94	9.07	-3632.06	-7.54	0.35	-1553.93	18.35	402.13	-3306.78	272.06	62.52	-3589.54	-33.26	1237.49	0.00	0.00	0.00	-1763.52	-38.75	1538.78	-3565.16	-34.30	1635.83	-3429.53	132.37	1624.60	-3487.56	7.94	1590.43	593.78	-17.99	78.35	1191.99	9.11	79.14	567.04
0.31000	-3238.77	122.16	34.51	-3238.04	137.62	2.88	-3299.49	40.14	22.08	-3352.04	54.79	83.05	-3642.96	-42.94	9.07	-3632.06	-7.54	0.35	-1553.93	18.35	402.13	-3344.97	270.90	57.09	-3589.54	-33.26	1237.49	0.00	0.00	0.00	-1763.52	-38.75	1538.78	-3565.16	-34.30	1635.83	-3445.34	132.57	1624.65	-3488.83	7.76	1590.42	593.45	-18.39	78.17	1191.96	9.40	79.19	565.89
0.32000	-3238.77	122.16	34.51	-3238.04	137.62	2.88	-3299.49	40.14	22.08	-3352.04	54.79	83.05	-3642.96	-42.94	9.07	-3632.06	-7.54	0.35	-1553.93	18.35	402.13	-3331.84	275.38	59.55	-3589.54	-33.26	1237.49	0.00	0.00	0.00	-1763.52	-38.75	1538.78	-3565.16	-34.30	1635.83	-3426.08	133.27	1623.88	-3485.86	10.05	1589.73	594.46	-17.80	78.53	1191.76	9.12	78.99	565.51
0.33000	-3238.77	122.16	34.51	-3238.04	137.62	2.88	-3299.49	40.14	22.08	-3352.04	54.79	83.05	-3642.96	-42.94	9.07	-3632.06	-7.54	0.35	-1553.93	18.35	402.13	-3349.86	273.45	55.58	-3589.54	-33.26	1237.49	0.00	0.00	0.00	-1763.52	-38.75	1538.78	-3565.16	-34.30	1635.83	-3421.69	134.73	1623.35	-3481.54	6.71	1588.32	593.34	-18.25	78.12	1191.43	8.82	79.04	566.46
0.34000	-3238.77	122.16	34.51	-3238.04	137.62	2.88	-3299.49	40.14	22.08	-3352.04	54.79	83.05	-3642.96	-42.94	9.07	-3632.06	-7.54	0.35	-1553.93	18.35	402.13	-3346.93	272.32	56.71	-3589.54	-33.26	1237.49	0.00	0.00	0.00	-1763.52	-38.75	1538.78	-3565.16	-34.30	1635.83	-3426.57	134.93	1623.94	-3465.68	6.30	1589.75	594.02	-18.79	78.24	1191.31	8.97	78.96	566.40
0.35000	-3238.77	122.16	34.51	-3238.04	137.62	2.88	-3299.49	40.14	22.08	-3352.04	54.79	83.05	-3642.96	-42.94	9.07	-3632.06	-7.54	0.35	-1553.93	18.35	402.13	-3315.83	271.26	61.31	-3589.54	-33.26	1237.49	0.00	0.00	0.00	-1763.52	-38.75	1538.78	-3565.16	-34.30	1635.83	-3435.41	132.33	1625.63	-3499.38	6.98	1590.93	594.51	-18.19	78.37	1191.91	9.20	78.99	566.12
0.36000	-3238.77	122.16	34.51	-3238.04	137.62	2.88	-3299.49	40.14	22.08	-3352.04	54.79	83.05	-3642.96	-42.94	9.07	-3632.06	-7.54	0.35	-1553.93	18.35	402.13	-3360.29	273.66	54.65	-3589.54	-33.26	1237.49	0.00	0.00	0.00	-1763.52	-38.75	1538.78	-3565.16	-34.30	1635.83	-3418.09	132.43	1625.41	-3502.42	8.90	1592.15	594.90	-17.33	78.71	1192.53	9.20	79.21	565.93
0.37000	-3238.77	122.16	34.51	-3238.04	137.62	2.88	-3299.49	40.14	22.08	-3352.04	54.79	83.05	-3642.96	-42.94	9.07	-3632.06	-7.54	0.35	-1553.93	18.35	402.13	-3337.70	274.29	59.40	-3589.54	-33.26	1237.49	0.00	0.00	0.00	-1763.52	-38.75	1538.78	-3565.16	-34.30	1635.83	-3425.48	134.83	1626.07	-3474.05	10.37	1591.85	594.47	-17.19	78.70	1192.18	9.28	79.13	565.99
0.38000	-3238.77	122.16	34.51	-3238.04	137.62	2.88	-3299.49	40.14	22.08	-3352.04	54.79	83.05	-3642.96	-42.94	9.07	-3632.06	-7.54	0.35	-1553.93	18.35	402.13	-3367.98	270.99	52.34	-3589.54	-33.26	1237.49	0.00	0.00	0.00	-1763.52	-38.75	1538.78	-3565.16	-34.30	1635.83	-3402.33	134.81	1624.97	-3497.13	9.80	1591.64	594.74	-17.48	78.95	1191.64	9.74	79.12	565.81
0.39000	-3238.77	122.16	34.51	-3238.04	137.62	2.88	-3299.49	40.14	22.08	-3352.04	54.79	83.05	-3642.96	-42.94	9.07	-3632.06	-7.54	0.35	-1553.93	18.35	402.13	-3359.50	273.48	53.61	-3589.54	-33.26	1237.49	0.00	0.00	0.00	-1763.52	-38.75	1538.78	-3565.16	-34.30	1635.83	-3413.23	134.01	1624.95	-3491.26	11.91	1591.69	593.67	-17.57	78.62	1191.85	9.54	79.23	566.28
0.40000	-3238.77	122.16	34.51	-3238.04	137.62	2.88	-3299.49	40.14	22.08	-3352.04	54.79	83.05	-3642.96	-42.94	9.07	-3632.06	-7.54	0.35	-1553.93	18.35	402.13	-3345.29	273.18	56.35	-3589.54	-33.26	1237.49	0.00	0.00	0.00	-1763.52	-38.75	1538.78	-3565.16	-34.30	1635.83	-3432.33	135.18	1625.75	-3467.86	12.04	1590.64	594.22	-17.96	78.72	1192.31	9.54	79.44	566.19
0.41000	-3238.77	122.16	34.51	-3238.04	137.62	2.88	-3299.49	40.14	22.08	-3352.04	54.79	83.05	-3642.96	-42.94	9.07	-3632.06	-7.54	0.35	-1553.93	18.35	402.13	-3358.84	272.80	54.82	-3589.54	-33.26	1237.49	0.00	0.00	0.00	-1763.52	-38.75	1538.78	-3565.16	-34.30	1635.83	-3436.17	135.07	1624.81	-3468.24	11.83	1591.91	593.83	-18.32	78.50	1192.03	9.28	79.24	566.36
0.42000	-3238.77	122.16	34.51	-3238.04	137.62	2.88	-3299.49	40.14	22.08	-3352.04	54.79	83.05	-3642.96	-42.94	9.07	-3632.06	-7.54	0.35	-1553.93	18.35	402.13	-3318.55	270.93	59.59	-3589.54	-33.26	1237.49	0.00	0.00	0.00	-1763.52	-38.75	1538.78	-3565.16	-34.30	1635.83	-3447.88	134.28	1626.33	-3470.04	8.99	1591.23	594.43	-18.91	78.41	1192.09	9.06	79.29	566.21
0.43000	-3238.77	122.16	34.51	-3238.04	137.62	2.88	-3299.49	40.14	22.08	-3352.04	54.79	83.05	-3642.96	-42.94	9.07	-3632.06	-7.54	0.35	-1553.93	18.35	402.13	-3327.88	273.29	58.04	-3589.54	-33.26	1237.49	0.00	0.00	0.00	-1763.52	-38.75	1538.78	-3565.16	-34.30	1635.83	-3410.76	134.56	1625.45	-3456.83	12.49	1591.53	593.36	-18.28	78.27	1192.01	8.96	79.24	565.71
0.44000	-3238.77	122.16	34.51	-3238.04	137.62	2.88	-3299.49	40.14	22.08	-3352.04	54.79	83.05	-3642.96	-42.94	9.07	-3632.06	-7.54	0.35	-1553.93	18.35	402.13	-3316.55	274.20	61.38	-3589.54	-33.26	1237.49	0.00	0.00	0.00	-1763.52	-38.75	1538.78	-3565.16	-34.30	1635.83	-3429.91	137.14	1626.87	-3474.52	12.43	1590.59	593.89	-18.08	78.56	1191.37	9.17	79.05	565.96
0.45000	-3238.77	122.16	34.51	-3238.04	137.62	2.88	-3299.49	40.14	22.08	-3352.04	54.79	83.05	-3642.96	-42.94	9.07	-3632.06	-7.54	0.35	-1553.93	18.35	402.13	-3303.18	272.68	63.37	-3589.54	-33.26	1237.49	0.00	0.00	0.00	-1763.52	-38.75	1538.78	-3565.16	-34.30	1635.83	-3426.43	136.26	1625.62	-3460.13	14.48	1590.52	594.04	-18.01	78.66	1190.84	9.44	78.80	565.78
0.46000	-3238.77	122.16	34.51	-3238.04	137.62	2.88	-3299.49	40.14	22.08	-3352.04	54.79	83.05	-3642.96	-42.94	9.07	-3632.06	-7.54	0.35	-1553.93	18.35	402.13	-3349.68	272.84	55.58	-3589.54	-33.26	1237.49	0.00	0.00	0.00	-1763.52	-38.75	1538.78	-3565.16	-34.30	1635.83	-3455.32	137.18	1626.97	-3473.05	11.95	1590.67	594.37	-18.01	78.56	1191.60	9.51	79.11	566.42
0.47000	-3238.77	122.16	34.51	-3238.04	137.62	2.88	-3299.49	40.14	22.08	-3352.04	54.79	83.05	-3642.96	-42.94	9.07	-3632.06	-7.54	0.35	-1553.93	18.35	402.13	-3384.67	272.70	52.54	-3589.54	-33.26	1237.49	0.00	0.00	0.00	-1763.52	-38.75	1538.78	-3565.16	-34.30	1635.83	-3428.69	135.77	1625.57	-3461.09	12.60	1591.85	594.16	-17.88	78.42	1192.77	9.46	79.55	566.32
0.48000	-3238.77	122.16	34.51	-3238.04	137.62	2.88	-3299.49	40.14	22.08	-3352.04	54.79	83.05	-3642.96	-42.94	9.07	-3632.06	-7.54	0.35	-1553.93	18.35	402.13	-3333.32	270.49	58.85	-3589.54	-33.26	1237.49	0.00	0.00	0.00	-1763.52	-38.75	1538.78	-3565.16	-34.30	1635.83	-3412.76	136.31	1626.08	-3493.47	14.16	1592.40	595.45	-17.54	78.81	1191.75	9.61	79.28	566.07
0.49000	-3238.77	122.16	34.51	-3238.04	137.62	2.88	-3299.49	40.14	22.08	-3352.04	54.79	83.05	-3642.96	-42.94	9.07	-3632.06	-7.54	0.35	-1553.93	18.35	402.13	-3303.99	272.46	62.74	-3589.54	-33.26	1237.49	0.00	0.00	0.00	-1763.52	-38.75	1538.78	-3565.16	-34.30	1635.83	-3418.61	136.74	1627.62	-3506.28	12.79	1593.27	594.33	-17.76	78.42	1191.63	8.94	79.28	565.44
0.50000	-3238.77	122.16	34.51	-3238.04	137.62	2.88	-3299.49	40.14	22.08	-3352.04	54.79	83.05	-3642.96	-42.94	9.07	-3632.06	-7.54	0.35	-1553.93	18.35	402.13	-3320.32	273.96	60.64	-3589.54	-33.26	1237.49	0.00	0.00	0.00	-1763.52	-38.75	1538.78	-3565.16	-34.30	1635.83	-3418.07	138.49	1626.57	-3478.60	13.83	1592.95	593.99	-18.22	78.25	1192.70	9.11	79.51	566.74
0.51000	-3238.77	122.16	34.51	-3238.04	137.62	2.88	-3299.49	40.14	22.08	-3352.04	54.79	83.05	-3642.96	-42.94	9.07	-3632.06	-7.54	0.35	-1553.93	18.35	402.13	-3343.19	273.19	57.41	-3589.54	-33.26	1237.49	0.00	0.00	0.00	-1763.52	-38.75	1538.78	-3565.16	-34.30	1635.83	-3438.55	136.66	1627.16	-3475.90	11.22	1593.72	593.37	-17.69	78.16	1192.87	8.91	79.37	567.89
0.52000	-3238.77	122.16	34.51	-3238.04	137.62	2.88	-3299.49	40.14	22.08	-3352.04	54.79	83.05	-3642.96	-42.94	9.07	-3632.06	-7.54	0.35	-1553.93	18.35	402.13	-3287.48	272.83	66.63	-3589.54	-33.26	1237.49	0.00	0.00	0.00	-1763.52	-38.75	1538.78	-3565.16	-34.30	1635.83	-3453.99	137.46	1628.57	-3472.96	13.16	1592.51	593.96	-17.45	78.50	1191.65	9.00	78.89	566.43
0.53000	-3238.77	122.16	34.51	-3238.04	137.62	2.88	-3299.49	40.14	22.08	-3352.04	54.79	83.05	-3642.96	-42.94	9.07	-3632.06	-7.54	0.35	-1553.93	18.35	402.13	-3352.48	272.80	55.73	-3589.54	-33.26	1237.49	0.00	0.00	0.00	-1763.52	-38.75	1538.78	-3565.16	-34.30	1635.83	-3435.79	137.87	1628.58	-3483.18	12.41	1592.73	594.75	-18.20	78.61	1191.26	8.86	78.77	565.36
0.54000	-3238.77	122.16	34.51	-3238.04	137.62	2.88	-3299.49	40.14	22.08	-3352.04	54.79	83.05	-3642.96	-42.94	9.07	-3632.06	-7.54	0.35	-1553.93	18.35	402.13	-3281.84	273.37	68.74	-3589.54	-33.26	1237.49	0.00	0.00	0.00	-1763.52	-38.75	1538.78	-3565.16	-34.30	1635.83	-3406.18	140.30	1627.25	-3482.72	13.58	1592.40	593.63	-18.38	78.38	1191.50	9.16	79.00	566.06
0.55000	-3238.77	122.16	34.51	-3238.04	137.62	2.88	-3299.49	40.14	22.08	-3352.04	54.79	83.05	-3642.96	-42.94	9.07	-3632.06	-7.54	0.35	-1553.93	18.35	402.13	-3353.35	273.24	56.62	-3589.54	-33.26	1237.49	0.00	0.00	0.00	-1763.52	-38.75	1538.78	-3565.16	-34.30	1635.83	-3405.21	139.41	1627.32	-3478.48	14.51	1592.81	594.10	-18.03	78.33	1190.95	9.73	78.89	566.21
0.56000	-3238.77	122.16	34.51	-3238.04	137.62	2.88	-3299.49	40.14	22.08	-3352.04	54.79	83.05	-3642.96	-42.94	9.07	-3632.06	-7.54	0.35	-1553.93	18.35	402.13	-3338.58	272.87	58.51	-3589.54	-33.26	1237.49	0.00	0.00	0.00	-1763.52	-38.75	1538.78	-3565.16	-34.30	1635.83	-3405.09	138.79	1628.96	-3462.51	13.97	1593.44	593.66	-17.86	78.24	1191.51	9.36	79.03	565.62
0.57000	-3238.77	122.16	34.51	-3238.04	137.62	2.88	-3299.49	40.14	22.08	-3352.04	54.79	83.05	-3642.96	-42.94	9.07	-3632.06	-7.54	0.35	-1553.93	18.35	402.13	-3361.03	274.60	53.87	-3589.54	-33.26	1237.49	0.00	0.00	0.00	-1763.52	-38.75	1538.78	-3565.16	-34.30	1635.83	-3447.09	138.03	1629.37	-3492.36	13.09	1593.87	593.97	-17.30	78.55	1191.76	9.11	78.89	564.89
0.58000	-3238.77	122.16	34.51	-3238.04	137.62	2.88	-3299.49	40.14	22.08	-3352.04	54.79	83.05	-3642.96	-42.94	9.07	-3632.06	-7.54	0.35	-1553.93	18.35	402.13	-3327.36	272.62	57.98	-3589.54	-33.26	1237.49	0.00	0.00	0.00	-1763.52	-38.75	1538.78	-3565.16	-34.30	1635.83	-3429.08	139.32	1629.95	-3491.72	12.66	1594.48	594.15	-17.62	78.71	1191.99	9.46	79.15	566.40
0.59000	-3238.77	122.16	34.51	-3238.04	137.62	2.88	-3299.49	40.14	22.08	-3352.04	54.79	83.05	-3642.96	-42.94	9.07	-3632.06	-7.54	0.35	-1553.93	18.35	402.13	-3348.63	273.55	55.60	-3589.54	-33.26	1237.49	0.00	0.00	0.00	-1763.52	-38.75	1538.78	-3565.16	-34.30	1635.83	-3412.38	139.41	1629.52	-3492.09	14.53	1594.88	594.15	-18.07	78.56	1192.06	9.71	79.32	567.28
0.60000	-3238.77	122.16	34.51	-3238.04	137.62	2.88	-3299.49	40.14	22.08	-3352.04	54.79	83.05	-3642.96	-42.94	9.07	-3632.06	-7.54	0.35	-1553.93	18.35	402.13	-3399.08	271.77	47.06	-3589.54	-33.26	1237.49	0.00	0.00	0.00	-1763.52	-38.75	1538.78	-3565.16	-34.30	1635.83	-3415.31	139.18	1629.67	-3454.67	14.61	1595.11	593.27	-18.24	78.23	1191.93	9.20	79.24	566.08
0.61000	-3238.77	122.16	34.51	-3238.04	137.62	2.88	-3299.49	40.14	22.08	-3352.04	54.79	83.05	-3642.96	-42.94	9.07	-3632.06	-7.54	0.35	-1553.93	18.35	402.13	-3359.18	272.40	53.79	-3589.54	-33.26	1237.49	0.00	0.00	0.00	-1763.52	-38.75	1538.78	-3565.16	-34.30	1635.83	-3420.32	138.44	1629.10	-3469.83	13.63	1594.73	594.19	-18.12	78.58	1192.75	9.47	79.30	565.55
0.62000	-3238.77	122.16	34.51	-3238.04	137.62	2.88	-3299.49	40.14	22.08	-3352.04	54.79	83.05	-3642.96	-42.94	9.07	-3632.06	-7.54	0.35	-1553.93	18.35	402.13	-3334.60	271.14	57.71	-3589.54	-33.26	1237.49	0.00	0.00	0.00	-1763.52	-38.75	1538.78	-3565.16	-34.30	1635.83	-3433.73	139.40	1629.76	-3465.90	14.43	1594.08	594.21	-18.82	78.46	1191.80	9.21	79.10	565.31
0.63000	-3238.77	122.16	34.51	-3238.04	137.62	2.88	-3299.49	40.14	22.08	-3352.04	54.79	83.05	-3642.96	-42.94	9.07	-3632.06	-7.54	0.35	-1553.93	18.35	402.13	-3308.85	272.50	61.40	-3589.54	-33.26	1237.49	0.00	0.00	0.00	-1763.52	-38.75	1538.78	-3565.16	-34.30	1635.83	-3424.91	138.32	1631.98	-3465.64	14.22	1594.09	594.30	-18.02	78.57	1191.85	8.90	79.25	565.39
0.64000	-3238.77	122.16	34.51	-3238.04	137.62	2.88	-3299.49	40.14	22.08	-3352.04	54.79	83.05	-3642.96	-42.94	9.07	-3632.06	-7.54	0.35	-1553.93	18.35	402.13	-3313.89	273.42	63.47	-3589.54	-33.26	1237.49	0.00	0.00	0.00	-1763.52	-38.75	1538.78	-3565.16	-34.30	1635.83	-3432.06	139.33	1631.09	-3453.80	13.37	1595.28	593.89	-17.81	78.46	1191.75	9.32	78.97	566.18
0.65000	-3238.77	122.16	34.51	-3238.04	137.62	2.88	-3299.49	40.14	22.08	-3352.04	54.79	83.05	-3642.96	-42.94	9.07	-3632.06	-7.54	0.35	-1553.93	18.35	402.13	-3366.53	270.30	53.15	-3589.54	-33.26	1237.49	0.00	0.00	0.00	-1763.52	-38.75	1538.78	-3565.16	-34.30	1635.83	-3440.68	138.74	1631.01	-3492.03	14.40	1596.11	594.54	-18.04	78.40	1192.06	9.31	79.09	567.33
0.66000	-3238.77	122.16	34.51	-3238.04	137.62	2.88	-3299.49	40.14	22.08	-3352.04	54.79	83.05	-3642.96	-42.94	9.07	-3632.06	-7.54	0.35	-1553.93	18.35	402.13	-3306.48	273.42	61.74	-3589.54	-33.26	1237.49	0.00	0.00	0.00	-1763.52	-38.75	1538.78	-3565.16	-34.30	1635.83	-3447.39	140.11	1631.91	-3460.85	12.60	1594.23	594.31	-18.23	78.40	1192.13	9.16	79.27	566.02
0.67000	-3238.77	122.16	34.51	-3238.04	137.62	2.88	-3299.49	40.14	22.08	-3352.04	54.79	83.05	-3642.96	-42.94	9.07	-3632.06	-7.54	0.35	-1553.93	18.35	402.13	-3343.99	272.24	57.45	-3589.54	-33.26	1237.49	0.00	0.00	0.00	-1763.52	-38.75	1538.78	-3565.16	-34.30	1635.83	-3437.27	137.40	1630.55	-3445.38	12.81	1593.53	594.33	-18.08	78.43	1191.70	9.14	78.88	567.65
0.68000	-3238.77	122.16	34.51	-3238.04	137.62	2.88	-3299.49	40.14	22.08	-3352.04	54.79	83.05	-3642.96	-42.94	9.07	-3632.06	-7.54	0.35	-1553.93	18.35	402.13	-3332.51	273.69	59.28	-3589.54	-33.26	1237.49	0.00	0.00	0.00	-1763.52	-38.75	1538.78	-3565.16	-34.30	1635.83	-3421.62	138.09	1632.20	-3465.83	12.90	1594.42	594.36	-17.93	78.50	1192.09	9.84	79.34	566.51
0.69000	-3238.77	122.16	34.51	-3238.04	137.62	2.88	-3299.49	40.14	22.08	-3352.04	54.79	83.05	-3642.96	-42.94	9.07	-3632.06	-7.54	0.35	-1553.93	18.35	402.13	-3337.56	273.03	57.82	-3589.54	-33.26	1237.49	0.00	0.00	0.00	-1763.52	-38.75	1538.78	-3565.16	-34.30	1635.83	-3471.63	138.26	1633.92	-3436.61	14.71	1594.71	594.24	-17.94	78.30	1192.23	9.58	79.36	566.20
0.70000	-3238.77	122.16	34.51	-3238.04	137.62	2.88	-3299.49	40.14	22.08	-3352.04	54.79	83.05	-3642.96	-42.94	9.07	-3632.06	-7.54	0.35	-1553.93	18.35	402.13	-3338.82	272.01	56.79	-3589.54	-33.26	1237.49	0.00	0.00	0.00	-1763.52	-38.75	1538.78	-3565.16	-34.30	1635.83	-3454.88	140.57	1633.28	-3451.53	14.70	1595.86	594.12	-17.58	78.59	1191.81	8.47	78.93	566.10
0.71000	-3238.77	122.16	34.51	-3238.04	137.62	2.88	-3299.49	40.14	22.08	-3352.04	54.79	83.05	-3642.96	-42.94	9.07	-3632.06	-7.54	0.35	-1553.93	18.35	402.13	-3371.13	274.97	51.47	-3589.54	-33.26	1237.49	0.00	0.00	0.00	-1763.52	-38.75	1538.78	-3565.16	-34.30	1635.83	-3472.31	137.62	1632.81	-3470.93	14.11	1597.03	593.68	-18.26	78.46	1191.41	9.24	78.90	565.64
0.72000	-3238.77	122.16	34.51	-3238.04	137.62	2.88	-3299.49	40.14	22.08	-3352.04	54.79	83.05	-3642.96	-42.94	9.07	-3632.06	-7.54	0.35	-1553.93	18.35	402.13	-3352.54	271.37	57.49	-3589.54	-33.26	1237.49	0.00	0.00	0.00	-1763.52	-38.75	1538.78	-3565.16	-34.30	1635.83	-3453.53	141.29	1632.27	-3470.49	15.25	1595.04	593.87	-18.33	78.56	1191.98	9.19	79.11	566.84
0.73000	-3238.77	122.16	34.51	-3238.04	137.62	2.88	-3299.49	40.14	22.08	-3352.04	54.79	83.05	-3642.96	-42.94	9.07	-3632.06	-7.54	0.35	-1553.93	18.35	402.13	-3372.70	271.71	52.70	-3589.54	-33.26	1237.49	0.00	0.00	0.00	-1763.52	-38.75	1538.78	-3565.16	-34.30	1635.83	-3458.43	139.93	1634.15	-3428.84	15.60	1594.68	595.14	-17.82	78.55	1192.62	9.02	79.31	565.79
0.74000	-3238.77	122.16	34.51	-3238.04	137.62	2.88	-3299.49	40.14	22.08	-3352.04	54.79	83.05	-3642.96	-42.94	9.07	-3632.06	-7.54	0.35	-1553.93	18.35	402.13	-3345.24	271.38	56.28	-3589.54	-33.26	1237.49	0.00	0.00	0.00	-1763.52	-38.75	1538.78	-3565.16	-34.30	1635.83	-3446.78	139.71	1633.49	-3439.15	15.77	1595.41	595.08	-17.95	78.78	1191.76	9.33	79.22	566.92
0.75000	-3238.77	122.16	34.51	-3238.04	137.62	2.88	-3299.49	40.14	22.08	-3352.04	54.79	83.05	-3642.96	-42.94	9.07	-3632.06	-7.54	0.35	-1553.93	18.35	402.13	-3362.69	272.63	53.61	-3589.54	-33.26	1237.49	0.00	0.00	0.00	-1763.52	-38.75	1538.78	-3565.16	-34.30	1635.83	-3418.65	139.49	1631.19	-3467.87	15.50	1595.22	594.15	-18.18	78.58	1190.84	8.86	78.84	567.33
0.76000	-3238.77	122.16	34.51	-3238.04	137.62	2.88	-3299.49	40.14	22.08	-3352.04	54.79	83.05	-3642.96	-42.94	9.07	-3632.06	-7.54	0.35	-1553.93	18.35	402.13	-3345.81	272.73	56.33	-3589.54	-33.26	1237.49	0.00	0.00	0.00	-1763.52	-38.75	1538.78	-3565.16	-34.30	1635.83	-3444.87	141.45	1632.54	-3479.15	15.92	1596.19	595.52	-18.01	78.89	1190.71	9.18	78.73	567.06
0.77000	-3238.77	122.16	34.51	-3238.04	137.62	2.88	-3299.49	40.14	22.08	-3352.04	54.79	83.05	-3642.96	-42.94	9.07	-3632.06	-7.54	0.35	-1553.93	18.35	402.13	-3372.32	271.66	51.92	-3589.54	-33.26	1237.49	0.00	0.00	0.00	-1763.52	-38.75	1538.78	-3565.16	-34.30	1635.83	-3451.71	139.32	1632.98	-3464.42	15.33	1595.78	596.27	-17.57	79.40	1190.94	9.02	79.08	565.74
0.78000	-3238.77	122.16	34.51	-3238.04	137.62	2.88	-3299.49	40.14	22.08	-3352.04	54.79	83.05	-3642.96	-42.94	9.07	-3632.06	-7.54	0.35	-1553.93	18.35	402.13	-3347.34	271.35	55.05	-3589.54	-33.26	1237.49	0.00	0.00	0.00	-1763.52	-38.75	1538.78	-3565.16	-34.30	1635.83	-3462.63	141.28	1633.73	-3479.47	14.04	1595.39	595.14	-17.47	78.94	1191.41	9.27	79.30	566.09
0.79000	-3238.77	122.16	34.51	-3238.04	137.62	2.88	-3299.49	40.14	22.08	-3352.04	54.79	83.05	-3642.96	-42.94	9.07	-3632.06	-7.54	0.35	-1553.93	18.35	402.13	-3324.53	271.43	60.51	-3589.54	-33.26	1237.49	0.00	0.00	0.00	-1763.52	-38.75	1538.78	-3565.16	-34.30	1635.83	-3449.87	140.13	1633.96	-3491.16	14.93	1595.64	594.55	-17.76	78.77	1191.70	9.36	79.42	566.40
0.80000	-3238.77	122.16	34.51	-3238.04	137.62	2.88	-3299.49	40.14	22.08	-3352.04	54.79	83.05	-3642.96	-42.94	9.07	-3632.06	-7.54	0.35	-1553.93	18.35	402.13	-3318.11	272.35	60.98	-3589.54	-33.26	1237.49	0.00	0.00	0.00	-1763.52	-38.75	1538.78	-3565.16	-34.30	1635.83	-3439.56	138.15	1635.21	-3480.92	14.43	1596.40	594.03	-17.60	78.62	1191.78	9.42	78.84	565.85
0.81000	-3238.77	122.16	34.51	-3238.04	137.62	2.88	-3299.49	40.14	22.08	-3352.04	54.79	83.05	-3642.96	-42.94	9.07	-3632.06	-7.54	0.35	-1553.93	18.35	402.13	-3313.99	273.72	63.38	-3589.54	-33.26	1237.49	0.00	0.00	0.00	-1763.52	-38.75	1538.78	-3565.16	-34.30	1635.83	-3405.67	140.76	1632.82	-3467.99	13.76	1594.96	594.09	-18.07	78.53	1192.32	9.28	78.79	566.14
0.82000	-3238.77	122.16	34.51	-3238.04	137.62	2.88	-3299.49	40.14	22.08	-3352.04	54.79	83.05	-3642.96	-42.94	9.07	-3632.06	-7.54	0.35	-1553.93	18.35	402.13	-3341.06	270.24	57.78	-3589.54	-33.26	1237.49	0.00	0.00	0.00	-1763.52	-38.75	1538.78	-3565.16	-34.30	1635.83	-3438.01	135.92	1632.75	-3461.93	14.39	1596.00	594.00	-17.69	78.46	1191.50	9.29	78.91	565.83
0.83000	-3238.77	122.16	34.51	-3238.04	137.62	2.88	-3299.49	40.14	22.08	-3352.04	54.79	83.05	-3642.96	-42.94	9.07	-3632.06	-7.54	0.35	-1553.93	18.35	402.13	-3339.91	270.51	57.63	-3589.54	-33.26	1237.49	0.00	0.00	0.00	-1763.52	-38.75	1538.78	-3565.16	-34.30	1635.83	-3452.53	139.36	1633.29	-3471.96	14.55	1595.83	594.66	-18.07	78.50	1191.15	9.72	79.26	566.29
0.84000	-3238.77	122.16	34.51	-3238.04	137.62	2.88	-3299.49	40.14	22.08	-3352.04	54.79	83.05	-3642.96	-42.94	9.07	-3632.06	-7.54	0.35	-1553.93	18.35	402.13	-3313.19	273.79	61.55	-3589.54	-33.26	1237.49	0.00	0.00	0.00	-1763.52	-38.75	1538.78	-3565.16	-34.30	1635.83	-3442.26	140.86	1632.52	-3474.73	16.08	1596.67	594.98	-18.05	78.65	1190.80	9.39	78.91	567.09
0.85000	-3238.77	122.16	34.51	-3238.04	137.62	2.88	-3299.49	40.14	22.08	-3352.04	54.79	83.05	-3642.96	-42.94	9.07	-3632.06	-7.54	0.35	-1553.93	18.35	402.13	-3299.21	271.79	63.37	-3589.54	-33.26	1237.49	0.00	0.00	0.00	-1763.52	-38.75	1538.78	-3565.16	-34.30	1635.83	-3475.05	139.45	1635.10	-3480.41	16.45	1596.72	593.55	-18.02	78.50	1192.58	9.19	79.22	567.07
0.86000	-3238.77	122.16	34.51	-3238.04	137.62	2.88	-3299.49	40.14	22.08	-3352.04	54.79	83.05	-3642.96	-42.94	9.07	-3632.06	-7.54	0.35	-1553.93	18.35	402.13	-3375.88	271.56	52.59	-3589.54	-33.26	1237.49	0.00	0.00	0.00	-1763.52	-38.75	1538.78	-3565.16	-34.30	1635.83	-3443.32	140.30	1634.21	-3480.94	15.35	1596.38	593.97	-17.40	78.49	1192.30	8.85	78.96	566.58
0.87000	-3238.77	122.16	34.51	-3238.04	137.62	2.88	-3299.49	40.14	22.08	-3352.04	54.79	83.05	-3642.96	-42.94	9.07	-3632.06	-7.54	0.35	-1553.93	18.35	402.13	-3360.15	272.32	53.64	-3589.54	-33.26	1237.49	0.00	0.00	0.00	-1763.52	-38.75	1538.78	-3565.16	-34.30	1635.83	-3499.70	138.86	1636.81	-3464.67	15.28	1596.96	593.64	-17.97	78.55	1191.43	9.63	79.02	565.71
0.88000	-3238.77	122.16	34.51	-3238.04	137.62	2.88	-3299.49	40.14	22.08	-3352.04	54.79	83.05	-3642.96	-42.94	9.07	-3632.06	-7.54	0.35	-1553.93	18.35	402.13	-3350.34	272.23	55.83	-3589.54	-33.26	1237.49	0.00	0.00	0.00	-1763.52	-38.75	1538.78	-3565.16	-34.30	1635.83	-3494.21	140.77	1635.01	-3478.82	15.84	1597.58	593.61	-18.21	78.19	1191.70	9.68	79.28	566.19
0.89000	-3238.77	122.16	34.51	-3238.04	137.62	2.88	-3299.49	40.14	22.08	-3352.04	54.79	83.05	-3642.96	-42.94	9.07	-3632.06	-7.54	0.35	-1553.93	18.35	402.13	-3345.30	272.53	56.25	-3589.54	-33.26	1237.49	0.00	0.00	0.00	-1763.52	-38.75	1538.78	-3565.16	-34.30	1635.83	-3461.49	139.15	1633.53	-3473.86	15.31	1599.03	594.15	-17.93	78.52	1191.95	8.59	79.16	565.98
0.90000	-3238.77	122.16	34.51	-3238.04	137.62	2.88	-3299.49	40.14	22.08	-3352.04	54.79	83.05	-3642.96	-42.94	9.07	-3632.06	-7.54	0.35	-1553.93	18.35	402.13	-3357.17	272.56	53.50	-3589.54	-33.26	1237.49	0.00	0.00	0.00	-1763.52	-38.75	1538.78	-3565.16	-34.30	1635.83	-3459.10	138.89	1635.52	-3506.50	14.99	1597.89	594.20	-18.00	78.68	1191.65	9.49	79.01	566.55
0.91000	-3238.77	122.16	34.51	-3238.04	137.62	2.88	-3299.49	40.14	22.08	-3352.04	54.79	83.05	-3642.96	-42.94	9.07	-3632.06	-7.54	0.35	-1553.93	18.35	402.13	-3357.93	272.15	52.81	-3589.54	-33.26	1237.49	0.00	0.00	0.00	-1763.52	-38.75	1538.78	-3565.16	-34.30	1635.83	-3438.98	141.52	1634.11	-3459.84	15.78	1595.96	594.12	-17.65	78.68	1191.98	9.18	79.37	566.09
0.92000	-3238.77	122.16	34.51	-3238.04	137.62	2.88	-3299.49	40.14	22.08	-3352.04	54.79	83.05	-3642.96	-42.94	9.07	-3632.06	-7.54	0.35	-1553.93	18.35	402.13	-3342.28	272.45	54.92	-3589.54	-33.26	1237.49	0.00	0.00	0.00	-1763.52	-38.75	1538.78	-3565.16	-34.30	1635.83	-3472.09	139.78	1635.46	-3461.88	14.60	1598.00	594.23	-17.67	78.81	1191.60	8.90	79.23	565.86
0.93000	-3238.77	122.16	34.51	-3238.04	137.62	2.88	-3299.49	40.14	22.08	-3352.04	54.79	83.05	-3642.96	-42.94	9.07	-3632.06	-7.54	0.35	-1553.93	18.35	402.13	-3298.07	274.41	64.16	-3589.54	-33.26	1237.49	0.00	0.00	0.00	-1763.52	-38.75	1538.78	-3565.16	-34.30	1635.83	-3413.91	142.11	1631.62	-3464.50	16.54	1597.59	593.90	-17.73	78.69	1191.20	9.44	79.02	565.68
0.94000	-3238.77	122.16	34.51	-3238.04	137.62	2.88	-3299.49	40.14	22.08	-3352.04	54.79	83.05	-3642.96	-42.94	9.07	-3632.06	-7.54	0.35	-1553.93	18.35	402.13	-3302.07	272.52	63.69	-3589.54	-33.26	1237.49	0.00	0.00	0.00	-1763.52	-38.75	1538.78	-3565.16	-34.30	1635.83	-3430.12	141.15	1631.99	-3501.32	17.51	1599.39	594.32	-17.51	78.48	1191.89	9.15	79.25	566.95
0.95000	-3238.77	122.16	34.51	-3238.04	137.62	2.88	-3299.49	40.14	22.08	-3352.04	54.79	83.05	-3642.96	-42.94	9.07	-3632.06	-7.54	0.35	-1553.93	18.35	402.13	-3332.92	273.50	58.59	-3589.54	-33.26	1237.49	0.00	0.00	0.00	-1763.52	-38.75	1538.78	-3565.16	-34.30	1635.83	-3471.35	139.67	1633.65	-3476.57	17.04	1599.73	594.60	-17.49	78.79	1191.81	10.11	79.40	567.71
0.96000	-3238.77	122.16	34.51	-3238.04	137.62	2.88	-3299.49	40.14	22.08	-3352.04	54.79	83.05	-3642.96	-42.94	9.07	-3632.06	-7.54	0.35	-1553.93	18.35	402.13	-3292.06	272.55	65.47	-3589.54	-33.26	1237.49	0.00	0.00	0.00	-1763.52	-38.75	1538.78	-3565.16	-34.30	1635.83	-3448.52	141.94	1633.50	-3488.10	15.40	1599.49	594.52	-18.15	78.45	1190.99	9.43	78.69	566.45
0.97000	-3238.77	122.16	34.51	-3238.04	137.62	2.88	-3299.49	40.14	22.08	-3352.04	54.79	83.05	-3642.96	-42.94	9.07	-3632.06	-7.54	0.35	-1553.93	18.35	402.13	-3325.78	270.42	59.74	-3589.54	-33.26	1237.49	0.00	0.00	0.00	-1763.52	-38.75	1538.78	-3565.16	-34.30	1635.83	-3440.37	142.70	1633.88	-3455.58	16.52	1599.40	593.14	-18.22	78.32	1191.22	9.36	78.72	566.24
0.98000	-3238.77	122.16	34.51	-3238.04	137.62	2.88	-3299.49	40.14	22.08	-3352.04	54.79	83.05	-3642.96	-42.94	9.07	-3632.06	-7.54	0.35	-1553.93	18.35	402.13	-3321.88	269.90	59.46	-3589.54	-33.26	1237.49	0.00	0.00	0.00	-1763.52	-38.75	1538.78	-3565.16	-34.30	1635.83	-3440.86	142.36	1633.58	-3445.02	17.13	1597.81	593.38	-18.07	78.40	1191.33	9.46	79.11	566.20
0.99000	-3238.77	122.16	34.51	-3238.04	137.62	2.88	-3299.49	40.14	22.08	-3352.04	54.79	83.05	-3642.96	-42.94	9.07	-3632.06	-7.54	0.35	-1553.93	18.35	402.13	-3302.13	272.15	62.92	-3589.54	-33.26	1237.49	0.00	0.00	0.00	-1763.52	-38.75	1538.78	-3565.16	-34.30	1635.83	-3414.42	142.40	1631.63	-3490.03	18.12	1599.83	593.47	-17.47	78.57	1191.26	9.41	79.11	566.45
1.00000	-3238.77	122.16	34.51	-3238.04	137.62	2.88	-3299.49	40.14	22.08	-3352.04	54.79	83.05	-3642.96	-42.94	9.07	-3632.06	-7.54	0.35	-1553.93	18.35	402.13	-3366.31	272.82	55.09	-3589.54	-33.26	1237.49	0.00	0.00	0.00	-1763.52	-38.75	1538.78	-3565.16	-34.30	1635.83	-3435.41	143.04	1632.94	-3485.35	17.31	1600.15	592.99	-17.96	78.15	1191.09	9.44	78.96	565.63
1.01000	-3238.77	122.16	34.51	-3238.04	137.62	2.88	-3299.49	40.14	22.08	-3352.04	54.79	83.05	-3642.96	-42.94	9.07	-3632.06	-7.54	0.35	-1553.93	18.35	402.13	-3342.73	272.64	56.39	-3589.54	-33.26	1237.49	0.00	0.00	0.00	-1763.52	-38.75	1538.78	-3565.16	-34.30	1635.83	-3463.02	145.02	1634.53	-3475.88	21.41	1600.33	593.67	-17.56	78.43	1191.26	8.89	79.00	565.73
1.02000	-3238.77	122.16	34.51	-3238.04	137.62	2.88	-3299.49	40.14	22.08	-3352.04	54.79	83.05	-3642.96	-42.94	9.07	-3632.06	-7.54	0.35	-1553.93	18.35	402.13	-3329.41	273.72	59.34	-3589.54	-33.26	1237.49	0.00	0.00	0.00	-1763.52	-38.75	1538.78	-3565.16	-34.30	1635.83	-3447.03	144.84	1633.63	-3484.17	18.92	1601.34	594.46	-18.08	78.65	1191.34	9.49	79.06	565.70
1.03000	-3238.77	122.16	34.51	-3238.04	137.62	2.88	-3299.49	40.14	22.08	-3352.04	54.79	83.05	-3642.96	-42.94	9.07	-3632.06	-7.54	0.35	-1553.93	18.35	402.13	-3345.41	273.24	58.28	-3589.54	-33.26	1237.49	0.00	0.00	0.00	-1763.52	-38.75	1538.78	-3565.16	-34.30	1635.83	-3450.13	144.83	1634.44	-3495.20	17.41	1602.11	593.84	-17.86	78.39	1191.27	9.31	78.96	566.96
1.04000	-3238.77	122.16	34.51	-3238.04	137.62	2.88	-3299.49	40.14	22.08	-3352.04	54.79	83.05	-3642.96	-42.94	9.07	-3632.06	-7.54	0.35	-1553.93	18.35	402.13	-3357.81	270.63	56.31	-3589.54	-33.26	1237.49	0.00	0.00	0.00	-1763.52	-38.75	1538.78	-3565.16	-34.30	1635.83	-3464.16	145.31	1634.03	-3483.83	21.94	1600.12	593.39	-17.63	78.27	1192.22	9.20	79.14	567.45
1.05000	-3238.77	122.16	34.51	-3238.04	137.62	2.88	-3299.49	40.14	22.08	-3352.04	54.79	83.05	-3642.96	-42.94	9.07	-3632.06	-7.54	0.35	-1553.93	18.35	402.13	-3371.28	271.83	52.88	-3589.54	-33.26	1237.49	0.00	0.00	0.00	-1763.52	-38.75	1538.78	-3565.16	-34.30	1635.83	-3460.71	145.84	1636.45	-3480.79	22.77	1600.15	592.41	-17.89	77.76	1192.12	9.55	79.33	565.49
1.06000	-3238.77	122.16	34.51	-3238.04	137.62	2.88	-3299.49	40.14	22.08	-3352.04	54.79	83.05	-3642.96	-42.94	9.07	-3632.06	-7.54	0.35	-1553.93	18.35	402.13	-3314.35	271.42	61.20	-3589.54	-33.26	1237.49	0.00	0.00	0.00	-1763.52	-38.75	1538.78	-3565.16	-34.30	1635.83	-3444.33	147.03	1635.13	-3490.29	21.26	1601.13	594.45	-18.38	78.22	1191.50	9.20	79.06	565.49
1.07000	-3238.77	122.16	34.51	-3238.04	137.62	2.88	-3299.49	40.14	22.08	-3352.04	54.79	83.05	-3642.96	-42.94	9.07	-3632.06	-7.54	0.35	-1553.93	18.35	402.13	-3326.05	272.01	60.72	-3589.54	-33.26	1237.49	0.00	0.00	0.00	-1763.52	-38.75	1538.78	-3565.16	-34.30	1635.83	-3476.56	146.98	1636.44	-3487.74	24.40	1601.70	593.76	-18.73	78.39	1191.68	9.28	79.02	566.23
1.08000	-3238.77	122.16	34.51	-3238.04	137.62	2.88	-3299.49	40.14	22.08	-3352.04	54.79	83.05	-3642.96	-42.94	9.07	-3632.06	-7.54	0.35	-1553.93	18.35	402.13	-3337.25	273.11	58.33	-3589.54	-33.26	1237.49	0.00	0.00	0.00	-1763.52	-38.75	1538.78	-3565.16	-34.30	1635.83	-3463.02	146.52	1635.46	-3466.00	25.96	1600.95	594.34	-18.39	78.61	1192.20	8.68	79.02	566.52
1.09000	-3238.77	122.16	34.51	-3238.04	137.62	2.88	-3299.49	40.14	22.08	-3352.04	54.79	83.05	-3642.96	-42.94	9.07	-3632.06	-7.54	0.35	-1553.93	18.35	402.13	-3388.12	273.85	51.40	-3589.54	-33.26	1237.49	0.00	0.00	0.00	-1763.52	-38.75	1538.78	-3565.16	-34.30	1635.83	-3447.99	151.64	1635.41	-3493.96	26.97	1600.99	594.58	-17.56	78.75	1191.27	8.67	78.80	566.73
1.10000	-3238.77	122.16	34.51	-3238.04	137.62	2.88	-3299.49	40.14	22.08	-3352.04	54.79	83.05	-3642.96	-42.94	9.07	-3632.06	-7.54	0.35	-1553.93	18.35	402.13	-3358.33	272.50	55.79	-3589.54	-33.26	1237.49	0.00	0.00	0.00	-1763.52	-38.75	1538.78	-3565.16	-34.30	1635.83	-3453.34	151.05	1634.55	-3471.11	26.75	1601.33	594.24	-17.86	78.41	1190.99	9.01	78.65	566.39
1.11000	-3238.77	122.16	34.51	-3238.04	137.62	2.88	-3299.49	40.14	22.08	-3352.04	54.79	83.05	-3642.96	-42.94	9.07	-3632.06	-7.54	0.35	-1553.93	18.35	402.13	-3339.78	271.76	57.29	-3589.54	-33.26	1237.49	0.00	0.00	0.00	-1763.52	-38.75	1538.78	-3565.16	-34.30	1635.83	-3488.21	152.04	1635.60	-3453.64	28.11	1601.13	595.61	-18.38	78.77	1192.44	9.23	79.37	566.02
1.12000	-3238.77	122.16	34.51	-3238.04	137.62	2.88	-3299.49	40.14	22.08	-3352.04	54.79	83.05	-3642.96	-42.94	9.07	-3632.06	-7.54	0.35	-1553.93	18.35	402.13	-3325.30	270.37	59.11	-3589.54	-33.26	1237.49	0.00	0.00	0.00	-1763.52	-38.75	1538.78	-3565.16	-34.30	1635.83	-3479.29	153.16	1636.27	-3461.33	27.99	1602.01	595.02	-17.80	78.47	1191.95	9.51	79.15	566.12
1.13000	-3238.77	122.16	34.51	-3238.04	137.62	2.88	-3299.49	40.14	22.08	-3352.04	54.79	83.05	-3642.96	-42.94	9.07	-3632.06	-7.54	0.35	-1553.93	18.35	402.13	-3323.79	270.91	58.89	-3589.54	-33.26	1237.49	0.00	0.00	0.00	-1763.52	-38.75	1538.78	-3565.16	-34.30	1635.83	-3431.41	154.01	1634.98	-3472.06	29.82	1603.17	593.83	-18.12	78.32	1192.05	9.38	79.35	566.68
1.14000	-3238.77	122.16	34.51	-3238.04	137.62	2.88	-3299.49	40.14	22.08	-3352.04	54.79	83.05	-3642.96	-42.94	9.07	-3632.06	-7.54	0.35	-1553.93	18.35	402.13	-3321.41	270.74	60.59	-3589.54	-33.26	1237.49	0.00	0.00	0.00	-1763.52	-38.75	1538.78	-3565.16	-34.30	1635.83	-3438.32	155.52	1634.49	-3487.68	30.45	1602.82	594.41	-18.27	78.38	1191.60	9.20	79.12	566.05
1.15000	-3238.77	122.16	34.51	-3238.04	137.62	2.88	-3299.49	40.14	22.08	-3352.04	54.79	83.05	-3642.96	-42.94	9.07	-3632.06	-7.54	0.35	-1553.93	18.35	402.13	-3321.50	271.86	59.28	-3589.54	-33.26	1237.49	0.00	0.00	0.00	-1763.52	-38.75	1538.78	-3565.16	-34.30	1635.83	-3436.63	158.09	1635.68	-3477.72	33.52	1603.70	594.23	-17.92	78.52	1191.81	9.11	79.14	566.03
1.16000	-3238.77	122.16	34.51	-3238.04	137.62	2.88	-3299.49	40.14	22.08	-3352.04	54.79	83.05	-3642.96	-42.94	9.07	-3632.06	-7.54	0.35	-1553.93	18.35	402.13	-3305.16	269.49	63.02	-3589.54	-33.26	1237.49	0.00	0.00	0.00	-1763.52	-38.75	1538.78	-3565.16	-34.30	1635.83	-3451.26	159.96	1636.45	-3492.63	35.13	1604.45	594.48	-17.88	78.67	1191.26	9.22	78.98	566.65
1.17000	-3238.77	122.16	34.51	-3238.04	137.62	2.88	-3299.49	40.14	22.08	-3352.04	54.79	83.05	-3642.96	-42.94	9.07	-3632.06	-7.54	0.35	-1553.93	18.35	402.13	-3369.78	270.55	54.17	-3589.54	-33.26	1237.49	0.00	0.00	0.00	-1763.52	-38.75	1538.78	-3565.16	-34.30	1635.83	-3468.88	163.00	1636.62	-3483.98	38.72	1604.83	594.95	-17.65	78.87	1191.41	9.39	79.07	567.13
1.18000	-3238.77	122.16	34.51	-3238.04	137.62	2.88	-3299.49	40.14	22.08	-3352.04	54.79	83.05	-3642.96	-42.94	9.07	-3632.06	-7.54	0.35	-1553.93	18.35	402.13	-3373.84	271.64	51.22	-3589.54	-33.26	1237.49	0.00	0.00	0.00	-1763.52	-38.75	1538.78	-3565.16	-34.30	1635.83	-3461.84	165.38	1637.65	-3487.80	37.11	1605.64	594.53	-17.78	78.83	1191.45	9.12	78.82	566.43
1.19000	-3238.77	122.16	34.51	-3238.04	137.62	2.88	-3299.49	40.14	22.08	-3352.04	54.79	83.05	-3642.96	-42.94	9.07	-3632.06	-7.54	0.35	-1553.93	18.35	402.13	-3353.74	270.87	56.13	-3589.54	-33.26	1237.49	0.00	0.00	0.00	-1763.52	-38.75	1538.78	-3565.16	-34.30	1635.83	-3472.09	165.27	1637.15	-3460.26	38.66	1604.39	593.98	-18.29	78.61	1191.57	8.85	79.01	567.14
1.20000	-3238.77	122.16	34.51	-3238.04	137.62	2.88	-3299.49	40.14	22.08	-3352.04	54.79	83.05	-3642.96	-42.94	9.07	-3632.06	-7.54	0.35	-1553.93	18.35	402.13	-3309.38	272.81	62.00	-3589.54	-33.26	1237.49	0.00	0.00	0.00	-1763.52	-38.75	1538.78	-3565.16	-34.30	1635.83	-3436.70	167.05	1636.96	-3476.56	43.06	1605.26	594.61	-17.44	78.77	1192.56	8.49	79.24	567.25
1.21000	-3238.77	122.16	34.51	-3238.04	137.62	2.88	-3299.49	40.14	22.08	-3352.04	54.79	83.05	-3642.96	-42.94	9.07	-3632.06	-7.54	0.35	-1553.93	18.35	402.13	-3333.86	271.19	58.02	-3589.54	-33.26	1237.49	0.00	0.00	0.00	-1763.52	-38.75	1538.78	-3565.16	-34.30	1635.83	-3459.33	174.13	1638.49	-3472.18	44.73	1605.54	593.54	-17.76	78.41	1192.68	8.66	79.38	566.66
1.22000	-3238.77	122.16	34.51	-3238.04	137.62	2.88	-3299.49	40.14	22.08	-3352.04	54.79	83.05	-3642.96	-42.94	9.07	-3632.06	-7.54	0.35	-1553.93	18.35	402.13	-3351.36	274.23	54.08	-3589.54	-33.26	1237.49	0.00	0.00	0.00	-1763.52	-38.75	1538.78	-3565.16	-34.30	1635.83	-3462.05	177.34	1639.03	-3469.51	47.96	1606.10	592.78	-18.89	77.98	1191.94	9.32	79.22	566.30
1.23000	-3238.77	122.16	34.51	-3238.04	137.62	2.88	-3299.49	40.14	22.08	-3352.04	54.79	83.05	-3642.96	-42.94	9.07	-3632.06	-7.54	0.35	-1553.93	18.35	402.13	-3339.33	274.31	56.40	-3589.54	-33.26	1237.49	0.00	0.00	0.00	-1763.52	-38.75	1538.78	-3565.16	-34.30	1635.83	-3465.31	180.43	1639.56	-3456.48	51.14	1606.27	593.86	-18.15	78.45	1191.69	9.10	79.12	566.34
1.24000	-3238.77	122.16	34.51	-3238.04	137.62	2.88	-3299.49	40.14	22.08	-3352.04	54.79	83.05	-3642.96	-42.94	9.07	-3632.06	-7.54	0.35	-1553.93	18.35	402.13	-3346.26	273.01	57.36	-3589.54	-33.26	1237.49	0.00	0.00	0.00	-1763.52	-38.75	1538.78	-3565.16	-34.30	1635.83	-3469.01	183.40	1640.05	-3467.46	53.25	1606.09	593.43	-17.76	78.30	1191.74	9.01	79.19	566.63
1.25000	-3238.77	122.16	34.51	-3238.04	137.62	2.88	-3299.49	40.14	22.08	-3352.04	54.79	83.05	-3642.96	-42.94	9.07	-3632.06	-7.54	0.35	-1553.93	18.35	402.13	-3305.41	270.79	60.56	-3589.54	-33.26	1237.49	0.00	0.00	0.00	-1763.52	-38.75	1538.78	-3565.16	-34.30	1635.83	-3473.09	186.27	1640.50	-3480.65	57.21	1607.45	593.72	-17.73	78.53	1191.75	8.82	79.15	566.29
1.26000	-3238.77	122.16	34.51	-3238.04	137.62	2.88	-3299.49	40.14	22.08	-3352.04	54.79	83.05	-3642.96	-42.94	9.07	-3632.06	-7.54	0.35	-1553.93	18.35	402.13	-3331.12	270.09	56.53	-3589.54	-33.26	1237.49	0.00	0.00	0.00	-1763.52	-38.75	1538.78	-3565.16	-34.30	1635.83	-3477.44	189.04	1640.92	-3484.43	58.30	1607.08	594.49	-17.44	78.85	1192.49	8.92	79.28	567.24
1.27000	-3238.77	122.16	34.51	-3238.04	137.62	2.88	-3299.49	40.14	22.08	-3352.04	54.79	83.05	-3642.96	-42.94	9.07	-3632.06	-7.54	0.35	-1553.93	18.35	402.13	-3312.39	272.90	60.87	-3589.54	-33.26	1237.49	0.00	0.00	0.00	-1763.52	-38.75	1538.78	-3565.16	-34.30	1635.83	-3481.99	191.71	1641.29	-3486.07	61.91	1607.66	594.04	-18.10	78.48	1192.05	9.60	78.93	565.60
1.28000	-3238.77	122.16	34.51	-3238.04	137.62	2.88	-3299.49	40.14	22.08	-3352.04	54.79	83.05	-3642.96	-42.94	9.07	-3632.06	-7.54	0.35	-1553.93	18.35	402.13	-3363.66	274.20	51.77	-3589.54	-33.26	1237.49	0.00	0.00	0.00	-1763.52	-38.75	1538.78	-3565.16	-34.30	1635.83	-3486.65	194.29	1641.60	-3486.73	63.63	1606.52	594.82	-17.66	78.71	1191.99	9.35	78.93	565.72
1.29000	-3238.77	122.16	34.51	-3238.04	137.62	2.88	-3299.49	40.14	22.08	-3352.04	54.79	83.05	-3642.96	-42.94	9.07	-3632.06	-7.54	0.35	-1553.93	18.35	402.13	-3365.05	274.65	51.99	-3589.54	-33.26	1237.49	0.00	0.00	0.00	-1763.52	-38.75	1538.78	-3565.16	-34.30	1635.83	-3491.33	196.79	1641.87	-3471.63	65.14	1606.86	593.70	-17.93	78.55	1191.81	9.38	79.36	566.29
1.30000	-3238.77	122.16	34.51	-3238.04	137.62	2.88	-3299.49	40.14	22.08	-3352.04	54.79	83.05	-3642.96	-42.94	9.07	-3632.06	-7.54	0.35	-1553.93	18.35	402.13	-3311.55	273.86	60.95	-3589.54	-33.26	1237.49	0.00	0.00	0.00	-1763.52	-38.75	1538.78	-3565.16	-34.30	1635.83	-3495.96	199.22	1642.07	-3453.32	69.75	1607.28	594.01	-17.94	78.51	1191.49	9.38	79.10	565.54
1.31000	-3238.77	122.16	34.51	-3238.04	137.62	2.88	-3299.49	40.14	22.08	-3352.04	54.79	83.05	-3642.96	-42.94	9.07	-3632.06	-7.54	0.35	-1553.93	18.35	402.13	-3341.41	273.38	53.89	-3589.54	-33.26	1237.49	0.00	0.00	0.00	-1763.52	-38.75	1538.78	-3565.16	-34.30	1635.83	-3500.44	201.58	1642.20	-3480.13	73.76	1606.86	595.14	-17.71	78.54	1191.38	9.41	79.03	566.23
1.32000	-3238.77	122.16	34.51	-3238.04	137.62	2.88	-3299.49	40.14	22.08	-3352.04	54.79	83.05	-3642.96	-42.94	9.07	-3632.06	-7.54	0.35	-1553.93	18.35	402.13	-3339.48	273.27	54.72	-3589.54	-33.26	1237.49	0.00	0.00	0.00	-1763.52	-38.75	1538.78	-3565.16	-34.30	1635.83	-3504.69	203.87	1642.26	-3470.56	75.76	1606.89	594.52	-17.66	78.51	1191.22	8.86	78.89	567.02
1.33000	-3238.77	122.16	34.51	-3238.04	137.62	2.88	-3299.49	40.14	22.08	-3352.04	54.79	83.05	-3642.96	-42.94	9.07	-3632.06	-7.54	0.35	-1553.93	18.35	402.13	-3349.45	271.84	53.51	-3589.54	-33.26	1237.49	0.00	0.00	0.00	-1763.52	-38.75	1538.78	-3565.16	-34.30	1635.83	-3508.63	206.10	1642.25	-3474.53	79.03	1606.40	595.25	-17.95	78.86	1191.92	8.90	79.12	566.76
1.34000	-3238.77	122.16	34.51	-3238.04	137.62	2.88	-3299.49	40.14	22.08	-3352.04	54.79	83.05	-3642.96	-42.94	9.07	-3632.06	-7.54	0.35	-1553.93	18.35	402.13	-3341.06	273.13	52.98	-3589.54	-33.26	1237.49	0.00	0.00	0.00	-1763.52	-38.75	1538.78	-3565.16	-34.30	1635.83	-3512.17	208.29	1642.16	-3479.02	81.90	1606.42	595.14	-18.04	78.96	1192.13	9.34	79.33	566.23
1.35000	-3238.77	122.16	34.51	-3238.04	137.62	2.88	-3299.49	40.14	22.08	-3352.04	54.79	83.05	-3642.96	-42.94	9.07	-3632.06	-7.54	0.35	-1553.93	18.35	402.13	-3367.82	274.00	48.96	-3589.54	-33.26	1237.49	0.00	0.00	0.00	-1763.52	-38.75	1538.78	-3565.16	-34.30	1635.83	-3515.22	210.43	1641.97	-3480.09	84.01	1606.38	593.68	-18.00	78.41	1192.28	9.32	79.44	565.97
1.36000	-3238.77	122.16	34.51	-3238.04	137.62	2.88	-3299.49	40.14	22.08	-3352.04	54.79	83.05	-3642.96	-42.94	9.07	-3632.06	-7.54	0.35	-1553.93	18.35	402.13	-3325.05	273.52	55.53	-3589.54	-33.26	1237.49	0.00	0.00	0.00	-1763.52	-38.75	1538.78	-3565.16	-34.30	1635.83	-3517.70	212.54	1641.70	-3488.21	87.30	1605.63	595.57	-17.80	79.09	1191.70	9.47	79.15	566.36
1.37000	-3238.77	122.16	34.51	-3238.04	137.62	2.88	-3299.49	40.14	22.08	-3352.04	54.79	83.05	-3642.96	-42.94	9.07	-3632.06	-7.54	0.35	-1553.93	18.35	402.13	-3351.36	272.28	52.25	-3589.54	-33.26	1237.49	0.00	0.00	0.00	-1763.52	-38.75	1538.78	-3565.16	-34.30	1635.83	-3519.53	214.61	1641.34	-3468.62	89.98	1604.67	594.93	-17.84	78.66	1191.80	8.88	79.14	566.17
1.38000	-3238.77	122.16	34.51	-3238.04	137.62	2.88	-3299.49	40.14	22.08	-3352.04	54.79	83.05	-3642.96	-42.94	9.07	-3632.06	-7.54	0.35	-1553.93	18.35	402.13	-3309.68	273.12	57.70	-3589.54	-33.26	1237.49	0.00	0.00	0.00	-1763.52	-38.75	1538.78	-3565.16	-34.30	1635.83	-3520.63	216.66	1640.87	-3460.98	93.69	1605.20	594.24	-18.11	78.49	1192.02	8.81	79.03	566.87
1.39000	-3238.77	122.16	34.51	-3238.04	137.62	2.88	-3299.49	40.14	22.08	-3352.04	54.79	83.05	-3642.96	-42.94	9.07	-3632.06	-7.54	0.35	-1553.93	18.35	402.13	-3365.06	273.83	49.25	-3589.54	-33.26	1237.49	0.00	0.00	0.00	-1763.52	-38.75	1538.78	-3565.16	-34.30	1635.83	-3527.90	217.69	1641.15	-3479.49	95.40	1605.78	593.70	-17.95	78.57	1192.45	9.26	79.05	566.42
1.40000	-3238.77	122.16	34.51	-3238.04	137.62	2.88	-3299.49	40.14	22.08	-3352.04	54.79	83.05	-3642.96	-42.94	9.07	-3632.06	-7.54	0.35	-1553.93	18.35	402.13	-3351.32	272.70	51.31	-3589.54	-33.26	1237.49	0.00	0.00	0.00	-1763.52	-38.75	1538.78	-3565.16	-34.30	1635.83	-3532.80	220.93	1640.49	-3493.27	98.58	1605.16	593.38	-18.09	78.25	1191.63	9.45	79.13	565.22
1.41000	-3238.77	122.16	34.51	-3238.04	137.62	2.88	-3299.49	40.14	22.08	-3352.04	54.79	83.05	-3642.96	-42.94	9.07	-3632.06	-7.54	0.35	-1553.93	18.35	402.13	-3302.68	272.00	59.12	-3589.54	-33.26	1237.49	0.00	0.00	0.00	-1763.52	-38.75	1538.78	-3565.16	-34.30	1635.83	-3514.66	221.43	1639.85	-3481.41	100.20	1604.86	594.41	-18.24	78.39	1191.54	9.32	79.09	565.98
1.42000	-3238.77	122.16	34.51	-3238.04	137.62	2.88	-3299.49	40.14	22.08	-3352.04	54.79	83.05	-3642.96	-42.94	9.07	-3632.06	-7.54	0.35	-1553.93	18.35	402.13	-3324.16	271.91	56.02	-3589.54	-33.26	1237.49	0.00	0.00	0.00	-1763.52	-38.75	1538.78	-3565.16	-34.30	1635.83	-3501.75	221.83	1636.57	-3495.64	101.49	1604.49	594.09	-17.90	78.56	1192.08	9.37	79.09	567.02
1.43000	-3238.77	122.16	34.51	-3238.04	137.62	2.88	-3299.49	40.14	22.08	-3352.04	54.79	83.05	-3642.96	-42.94	9.07	-3632.06	-7.54	0.35	-1553.93	18.35	402.13	-3322.30	272.75	55.97	-3589.54	-33.26	1237.49	0.00	0.00	0.00	-1763.52	-38.75	1538.78	-3565.16	-34.30	1635.83	-3534.70	226.92	1639.75	-3471.58	102.32	1603.68	595.18	-17.84	78.81	1191.87	9.63	79.13	566.13
1.44000	-3238.77	122.16	34.51	-3238.04	137.62	2.88	-3299.49	40.14	22.08	-3352.04	54.79	83.05	-3642.96	-42.94	9.07	-3632.06	-7.54	0.35	-1553.93	18.35	402.13	-3311.32	274.08	56.44	-3589.54	-33.26	1237.49	0.00	0.00	0.00	-1763.52	-38.75	1538.78	-3565.16	-34.30	1635.83	-3538.19	229.27	1639.53	-3498.89	106.60	1604.28	594.62	-18.22	78.51	1192.28	9.66	79.25	565.87
1.45000	-3238.77	122.16	34.51	-3238.04	137.62	2.88	-3299.49	40.14	22.08	-3352.04	54.79	83.05	-3642.96	-42.94	9.07	-3632.06	-7.54	0.35	-1553.93	18.35	402.13	-3323.38	275.01	55.19	-3589.54	-33.26	1237.49	0.00	0.00	0.00	-1763.52	-38.75	1538.78	-3565.16	-34.30	1635.83	-3541.61	231.57	1639.32	-3500.20	107.56	1604.82	593.69	-18.22	78.53	1191.24	9.31	78.89	565.70
1.46000	-3238.77	122.16	34.51	-3238.04	137.62	2.88	-3299.49	40.14	22.08	-3352.04	54.79	83.05	-3642.96	-42.94	9.07	-3632.06	-7.54	0.35	-1553.93	18.35	402.13	-3336.47	274.53	53.09	-3589.54	-33.26	1237.49	0.00	0.00	0.00	-1763.52	-38.75	1538.78	-3565.16	-34.30	1635.83	-3544.98	233.83	1639.11	-3496.35	108.83	1603.80	593.86	-18.44	78.46	1191.13	9.67	79.00	566.52
1.47000	-3238.77	122.16	34.51	-3238.04	137.62	2.88	-3299.49	40.14	22.08	-3352.04	54.79	83.05	-3642.96	-42.94	9.07	-3632.06	-7.54	0.35	-1553.93	18.35	402.13	-3357.38	272.69	49.28	-3589.54	-33.26	1237.49	0.00	0.00	0.00	-1763.52	-38.75	1538.78	-3565.16	-34.30	1635.83	-3548.28	236.04	1638.91	-3493.78	111.14	1604.97	593.56	-17.94	78.51	1191.12	9.44	78.90	566.46
1.48000	-3238.77	122.16	34.51	-3238.04	137.62	2.88	-3299.49	40.14	22.08	-3352.04	54.79	83.05	-3642.96	-42.94	9.07	-3632.06	-7.54	0.35	-1553.93	18.35	402.13	-3346.26	273.54	50.75	-3589.54	-33.26	1237.49	0.00	0.00	0.00	-1763.52	-38.75	1538.78	-3565.16	-34.30	1635.83	-3551.51	238.20	1638.70	-3498.14	112.17	1605.07	593.22	-17.76	78.33	1191.36	9.37	78.91	566.56
1.49000	-3238.77	122.16	34.51	-3238.04	137.62	2.88	-3299.49	40.14	22.08	-3352.04	54.79	83.05	-3642.96	-42.94	9.07	-3632.06	-7.54	0.35	-1553.93	18.35	402.13	-3341.32	273.40	52.98	-3589.54	-33.26	1237.49	0.00	0.00	0.00	-1763.52	-38.75	1538.78	-3565.16	-34.30	1635.83	-3554.69	240.32	1638.51	-3507.58	113.12	1605.44	593.95	-17.62	78.46	1192.75	9.21	79.43	566.34
1.50000	-3238.77	122.16	34.51	-3238.04	137.62	2.88	-3299.49	40.14	22.08	-3352.04	54.79	83.05	-3642.96	-42.94	9.07	-3632.06	-7.54	0.35	-1553.93	18.35	402.13	-3335.18	276.44	53.90	-3589.54	-33.26	1237.49	0.00	0.00	0.00	-1763.52	-38.75	1538.78	-3565.16	-34.30	1635.83	-3557.80	242.39	1638.31	-3503.92	114.04	1605.75	593.31	-18.52	78.07	1191.46	9.32	79.03	565.45
1.51000	-3238.77	122.16	34.51	-3238.04	137.62	2.88	-3299.49	40.14	22.08	-3352.04	54.79	83.05	-3642.96	-42.94	9.07	-3632.06	-7.54	0.35	-1553.93	18.35	402.13	-3335.90	274.09	54.20	-3589.54	-33.26	1237.49	0.00	0.00	0.00	-1763.52	-38.75	1538.78	-3565.16	-34.30	1635.83	-3560.86	244.42	1638.12	-3492.09	113.77	1605.47	594.42	-18.42	78.50	1191.56	9.22	79.03	565.91
1.52000	-3238.77	122.16	34.51	-3238.04	137.62	2.88	-3299.49	40.14	22.08	-3352.04	54.79	83.05	-3642.96	-42.94	9.07	-3632.06	-7.54	0.35	-1553.93	18.35	402.13	-3320.15	274.50	56.43	-3589.54	-33.26	1237.49	0.00	0.00	0.00	-1763.52	-38.75	1538.78	-3565.16	-34.30	1635.83	-3563.85	246.40	1637.93	-3499.51	114.05	1605.49	594.41	-18.23	78.64	1191.43	9.24	79.06	566.03
1.53000	-3238.77	122.16	34.51	-3238.04	137.62	2.88	-3299.49	40.14	22.08	-3352.04	54.79	83.05	-3642.96	-42.94	9.07	-3632.06	-7.54	0.35	-1553.93	18.35	402.13	-3389.46	276.88	46.10	-3589.54	-33.26	1237.49	0.00	0.00	0.00	-1763.52	-38.75	1538.78	-3565.16	-34.30	1635.83	-3566.78	248.34	1637.75	-3500.59	115.29	1605.68	594.47	-18.20	78.66	1190.99	8.92	79.34	565.90
1.54000	-3238.77	122.16	34.51	-3238.04	137.62	2.88	-3299.51	40.14	22.08	-3352.04	54.79	83.05	-3642.96	-42.94	9.07	-3632.06	-7.54	0.35	-1553.93	18.35	402.13	-3353.92	273.31	52.49	-3589.54	-33.26	1237.49	0.00	0.00	0.00	-1763.52	-38.75	1538.78	-3565.16	-34.30	1635.83	-3569.64	250.23	1637.57	-3497.75	116.33	1604.80	593.97	-18.09	78.49	1191.52	9.33	79.21	566.97
1.55000	-3238.77	122.16	34.51	-3238.04	137.62	2.88	-3319.92	48.49	20.24	-3352.04	54.79	83.05	-3642.96	-42.94	9.07	-3632.06	-7.54	0.35	-1553.93	18.35	402.13	-3290.07	272.39	62.44	-3589.54	-33.26	1237.49	0.00	0.00	0.00	-1763.52	-38.75	1538.78	-3565.16	-34.30	1635.83	-3572.45	252.08	1637.39	-3498.90	114.89	1605.81	593.37	-18.30	78.12	1190.96	9.26	78.94	566.48
1.56000	-3238.77	122.16	34.51	-3238.04	137.62	2.88	-3334.72	56.86	16.71	-3352.04	54.79	83.05	-3642.96	-42.94	9.07	-3632.06	-7.54	0.35	-1553.93	18.35	402.13	-3387.07	277.17	45.69	-3589.54	-33.26	1237.49	0.00	0.00	0.00	-1763.52	-38.75	1538.78	-3565.16	-34.30	1635.83	-3575.20	253.88	1637.22	-3480.60	115.32	1605.94	593.48	-17.94	78.27	1191.90	9.36	79.20	565.92
1.57000	-3238.77	122.16	34.51	-3238.04	137.62	2.88	-3355.88	65.64	14.53	-3352.05	54.79	83.05	-3642.96	-42.94	9.07	-3632.06	-7.54	0.35	-1553.93	18.35	402.13	-3356.20	274.11	52.21	-3589.54	-33.26	1237.49	0.00	0.00	0.00	-1763.52	-38.75	1538.78	-3565.16	-34.30	1635.83	-3577.88	255.64	1637.05	-3489.58	114.76	1605.85	593.14	-18.34	78.32	1191.87	9.35	79.13	565.68
1.58000	-3238.77	122.16	34.51	-3238.04	137.62	2.88	-3343.45	72.42	15.92	-3365.35	61.29	81.32	-3642.96	-42.94	9.07	-3632.06	-7.54	0.35	-1553.93	18.35	402.13	-3398.61	274.24	45.26	-3589.54	-33.26	1237.49	0.00	0.00	0.00	-1763.52	-38.75	1538.78	-3565.16	-34.30	1635.83	-3580.50	257.36	1636.88	-3495.83	114.66	1605.15	593.09	-18.39	78.10	1192.29	9.36	79.37	567.55
1.59000	-3238.77	122.16	34.51	-3238.04	137.62	2.88	-3394.16	80.55	7.65	-3352.61	67.91	82.89	-3642.96	-42.94	9.07	-3632.06	-7.54	0.35	-1553.93	18.35	402.13	-3351.68	275.79	53.75	-3589.54	-33.26	1237.49	0.00	0.00	0.00	-1763.52	-38.75	1538.78	-3565.16	-34.30	1635.83	-3583.07	259.03	1636.72	-3486.28	114.44	1604.81	594.19	-18.19	78.38	1192.19	8.96	79.27	566.97
1.60000	-3238.77	122.16	34.51	-3238.04	137.62	2.88	-3371.23	89.86	11.10	-3410.38	73.73	73.45	-3642.96	-42.94	9.07	-3632.06	-7.54	0.35	-1553.93	18.35	402.13	-3357.96	276.38	52.90	-3589.54	-33.26	1237.49	0.00	0.00	0.00	-1763.52	-38.75	1538.78	-3565.16	-34.30	1635.83	-3585.57	260.66	1636.56	-3489.57	113.21	1604.97	594.41	-18.26	78.51	1192.09	9.40	79.52	566.31
1.61000	-3238.77	122.16	34.51	-3238.04	137.62	2.88	-3356.82	91.38	14.78	-3363.94	78.03	80.10	-3642.96	-42.94	9.07	-3632.06	-7.54	0.35	-1553.93	18.35	402.13	-3317.87	276.71	58.48	-3589.54	-33.26	1237.49	0.00	0.00	0.00	-1763.52	-38.75	1538.78	-3565.16	-34.30	1635.83	-3588.02	262.25	1636.40	-3492.13	111.46	1605.69	593.35	-17.86	78.25	1192.22	9.52	79.25	566.27
1.62000	-3238.77	122.16	34.51	-3238.04	137.62	2.88	-3362.57	98.57	12.89	-3378.41	81.55	75.66	-3642.96	-42.94	9.07	-3632.06	-7.54	0.35	-1553.93	18.35	402.13	-3308.01	276.31	61.82	-3589.54	-33.26	1237.49	0.00	0.00	0.00	-1763.52	-38.75	1538.78	-3565.16	-34.30	1635.83	-3590.40	263.79	1636.25	-3485.47	111.52	1604.46	593.71	-17.44	78.31	1191.65	9.83	79.13	567.11
1.63000	-3238.77	122.16	34.51	-3238.04	137.62	2.88	-3380.07	101.72	9.75	-3408.03	85.56	70.23	-3642.96	-42.94	9.07	-3632.06	-7.54	0.35	-1553.93	18.35	402.13	-3322.29	275.86	58.95	-3589.54	-33.26	1237.49	0.00	0.00	0.00	-1763.52	-38.75	1538.78	-3565.16	-34.30	1635.83	-3592.72	265.29	1636.10	-3486.55	110.56	1603.84	593.59	-17.57	78.53	1191.61	9.60	79.11	567.00
1.64000	-3238.77	122.16	34.51	-3238.04	137.62	2.88	-3409.79	103.58	4.08	-3385.99	87.85	72.83	-3642.96	-42.94	9.07	-3632.06	-7.54	0.35	-1553.93	18.35	402.13	-3348.56	276.53	57.21	-3589.54	-33.26	1237.49	0.00	0.00	0.00	-1763.52	-38.75	1538.78	-3565.16	-34.30	1635.83	-3594.99	266.75	1635.95	-3487.43	110.24	1603.64	594.38	-17.98	78.69	1192.05	9.08	79.08	566.37
1.65000	-3238.77	122.16	34.51	-3238.04	137.62	2.88	-3380.59	103.36	8.16	-3419.50	87.85	65.39	-3642.96	-42.94	9.07	-3632.06	-7.54	0.35	-1553.93	18.35	402.13	-3345.56	276.39	57.58	-3589.54	-33.26	1237.49	0.00	0.00	0.00	-1763.52	-38.75	1538.78	-3565.16	-34.30	1635.83	-3597.19	268.17	1635.81	-3483.21	108.79	1603.17	594.45	-17.82	78.49	1191.85	9.21	78.83	565.33
1.66000	-3238.77	122.16	34.51	-3238.04	137.62	2.88	-3405.80	104.92	2.66	-3370.16	90.51	70.86	-3642.96	-42.94	9.07	-3632.06	-7.54	0.35	-1553.93	18.35	402.13	-3321.33	276.17	62.68	-3589.54	-33.26	1237.49	0.00	0.00	0.00	-1763.52	-38.75	1538.78	-3565.16	-34.30	1635.83	-3599.34	269.55	1635.67	-3489.30	106.78	1604.08	594.47	-18.24	78.52	1191.86	9.08	78.85	566.05
1.67000	-3238.77	122.16	34.51	-3238.04	137.62	2.88	-3422.22	105.97	-1.91	-3367.51	92.37	70.01	-3642.96	-42.94	9.07	-3632.06	-7.54	0.35	-1553.93	18.35	402.13	-3316.04	273.90	63.99	-3589.54	-33.26	1237.49	0.00	0.00	0.00	-1763.52	-38.75	1538.78	-3565.16	-34.30	1635.83	-3601.42	270.88	1635.53	-3489.99	106.92	1603.60	595.12	-17.70	78.63	1191.72	8.92	79.15	564.38
1.68000	-3238.77	122.16	34.51	-3238.04	137.62	2.88	-3417.97	105.17	-3.77	-3365.60	91.74	68.72	-3642.96	-42.94	9.07	-3632.06	-7.54	0.35	-1553.93	18.35	402.13	-3340.22	275.42	63.03	-3589.54	-33.26	1237.49	0.00	0.00	0.00	-1763.52	-38.75	1538.78	-3565.16	-34.30	1635.83	-3603.45	272.17	1635.39	-3474.62	105.78	1602.04	595.45	-18.12	78.59	1191.91	8.94	78.93	566.02
1.69000	-3238.77	122.16	34.51	-3238.04	137.62	2.88	-3409.19	104.24	-3.58	-3349.87	90.84	69.84	-3642.96	-42.94	9.07	-3632.06	-7.54	0.35	-1553.93	18.35	402.13	-3356.82	274.07	59.00	-3589.54	-33.26	1237.49	0.00	0.00	0.00	-1763.52	-38.75	1538.78	-3565.16	-34.30	1635.83	-3605.42	273.42	1635.26	-3480.15	103.61	1602.88	595.04	-18.02	78.50	1192.14	9.03	79.21	566.12
1.70000	-3238.77	122.16	34.51	-3238.04	137.62	2.88	-3409.73	104.41	-6.62	-3369.51	90.37	64.70	-3642.96	-42.94	9.07	-3632.06	-7.54	0.35	-1553.93	18.35	402.13	-3374.29	275.81	58.46	-3589.54	-33.26	1237.49	0.00	0.00	0.00	-1763.52	-38.75	1538.78	-3565.16	-34.30	1635.83	-3607.33	274.63	1635.14	-3465.36	102.64	1603.01	594.79	-18.01	78.73	1192.62	9.39	79.69	566.30
1.71000	-3238.77	122.16	34.51	-3238.04	137.62	2.88	-3420.74	101.08	-9.41	-3426.07	87.85	54.53	-3642.96	-42.94	9.07	-3632.06	-7.54	0.35	-1553.93	18.35	402.13	-3370.29	274.19	60.83	-3589.54	-33.26	1237.49	0.00	0.00	0.00	-1763.52	-38.75	1538.78	-3565.16	-34.30	1635.83	-3609.18	275.81	1635.01	-3465.01	101.35	1603.57	594.45	-17.85	78.90	1191.53	8.95	79.31	565.99
1.72000	-3238.77	122.16	34.51	-3238.04	137.62	2.88	-3421.33	101.98	-8.78	-3390.73	88.90	60.46	-3642.96	-42.94	9.07	-3632.06	-7.54	0.35	-1553.93	18.35	402.13	-3408.43	275.24	56.31	-3589.54	-33.26	1237.49	0.00	0.00	0.00	-1763.52	-38.75	1538.78	-3565.16	-34.30	1635.83	-3610.98	276.94	1634.89	-3485.20	99.61	1604.76	594.09	-17.86	78.22	1191.37	8.77	79.19	566.91
1.73000	-3238.77	122.16	34.51	-3238.04	137.62	2.88	-3390.44	102.42	-5.66	-3355.79	90.28	65.22	-3642.96	-42.94	9.07	-3632.06	-7.54	0.35	-1553.93	18.35	402.13	-3380.47	275.80	64.64	-3589.54	-33.26	1237.49	0.00	0.00	0.00	-1763.52	-38.75	1538.78	-3565.16	-34.30	1635.83	-3612.71	278.02	1634.77	-3492.45	98.18	1604.87	594.82	-17.71	78.60	1191.46	9.07	79.05	567.41
1.74000	-3238.77	122.16	34.51	-3238.04	137.62	2.88	-3400.08	102.23	-6.14	-3372.78	88.33	62.55	-3642.96	-42.94	9.07	-3632.06	-7.54	0.35	-1553.93	18.35	402.13	-3340.37	274.25	74.58	-3589.54	-33.26	1237.49	0.00	0.00	0.00	-1763.52	-38.75	1538.78	-3565.16	-34.30	1635.83	-3614.39	279.07	1634.66	-3459.69	97.62	1604.68	594.39	-17.65	78.69	1191.80	8.82	79.13	566.70
1.75000	-3238.77	122.16	34.51	-3238.04	137.62	2.88	-3392.17	103.27	-4.00	-3334.99	88.80	67.43	-3642.96	-42.94	9.07	-3632.06	-7.54	0.35	-1553.93	18.35	402.13	-3337.25	274.02	77.44	-3589.54	-33.26	1237.49	0.00	0.00	0.00	-1763.52	-38.75	1538.78	-3565.16	-34.30	1635.83	-3616.01	280.09	1634.54	-3459.50	97.43	1605.30	593.93	-17.99	78.31	1192.15	9.36	79.41	566.40
1.76000	-3238.77	122.16	34.51	-3238.04	137.62	2.88	-3420.70	101.33	-8.03	-3336.23	90.94	67.40	-3642.96	-42.94	9.07	-3632.06	-7.54	0.35	-1553.93	18.35	402.13	-3334.21	273.78	80.31	-3589.54	-33.26	1237.49	0.00	0.00	0.00	-1763.52	-38.75	1538.78	-3565.16	-34.30	1635.83	-3617.57	281.06	1634.44	-3457.31	96.52	1605.33	594.46	-17.98	78.49	1191.77	9.66	79.47	565.58
1.77000	-3238.77	122.16	34.51	-3238.04	137.62	2.88	-3386.56	105.65	-2.91	-3371.79	90.21	62.52	-3642.96	-42.94	9.07	-3632.06	-7.54	0.35	-1553.93	18.35	402.13	-3331.26	273.53	83.20	-3589.54	-33.26	1237.49	0.00	0.00	0.00	-1763.52	-38.75	1538.78	-3565.16	-34.30	1635.83	-3619.08	281.99	1634.33	-3471.24	97.17	1606.08	594.86	-18.33	78.65	1191.45	8.76	79.17	565.74
1.78000	-3238.77	122.16	34.51	-3238.04	137.62	2.88	-3418.33	102.02	-9.79	-3361.77	89.87	64.78	-3642.96	-42.94	9.07	-3632.06	-7.54	0.35	-1553.93	18.35	402.13	-3328.39	273.27	86.11	-3589.54	-33.26	1237.49	0.00	0.00	0.00	-1763.52	-38.75	1538.78	-3565.16	-34.30	1635.83	-3620.52	282.88	1634.23	-3467.90	96.44	1606.54	594.86	-18.04	78.56	1191.40	9.07	79.37	566.80
1.79000	-3238.77	122.16	34.51	-3238.04	137.62	2.88	-3413.88	102.04	-8.55	-3380.06	87.18	61.34	-3642.96	-42.94	9.07	-3632.06	-7.54	0.35	-1553.93	18.35	402.13	-3325.61	272.99	89.04	-3589.54	-33.26	1237.49	0.00	0.00	0.00	-1763.52	-38.75	1538.78	-3565.16	-34.30	1635.83	-3621.91	283.73	1634.13	-3451.36	95.94	1606.32	594.85	-18.12	78.59	1191.86	8.92	79.34	565.99
1.80000	-3238.77	122.16	34.51	-3238.04	137.62	2.88	-3435.58	102.63	-11.60	-3390.10	89.49	58.25	-3642.96	-42.94	9.07	-3632.06	-7.54	0.35	-1553.93	18.35	402.13	-3322.90	272.70	91.99	-3589.54	-33.26	1237.49	0.00	0.00	0.00	-1763.52	-38.75	1538.78	-3565.16	-34.30	1635.83	-3623.25	284.55	1634.03	-3459.06	95.97	1606.72	594.76	-17.77	78.83	1192.05	8.95	79.14	566.10
1.81000	-3238.77	122.16	34.51	-3238.04	137.62	2.88	-3472.51	102.30	-17.15	-3404.27	88.41	57.19	-3642.96	-42.94	9.07	-3632.06	-7.54	0.35	-1553.93	18.35	402.13	-3320.28	272.40	94.96	-3589.54	-33.26	1237.49	0.00	0.00	0.00	-1763.52	-38.75	1538.78	-3565.16	-34.30	1635.83	-3624.52	285.33	1633.93	-3454.96	95.56	1606.94	595.04	-17.83	79.04	1192.77	9.32	79.58	566.68
1.82000	-3238.77	122.16	34.51	-3238.04	137.62	2.88	-3413.81	102.82	-9.06	-3374.91	87.20	60.68	-3642.96	-42.94	9.07	-3632.06	-7.54	0.35	-1553.93	18.35	402.13	-3317.75	272.09	97.94	-3589.54	-33.26	1237.49	0.00	0.00	0.00	-1763.52	-38.75	1538.78	-3565.18	-34.30	1635.82	-3625.75	286.07	1633.84	-3455.68	96.44	1607.32	593.72	-17.93	78.43	1192.57	9.19	79.28	567.02
1.83000	-3238.77	122.16	34.51	-3238.04	137.62	2.88	-3377.95	103.34	-2.94	-3398.40	88.72	56.54	-3642.96	-42.94	9.07	-3632.06	-7.54	0.35	-1553.93	18.35	402.13	-3315.29	271.76	100.95	-3589.54	-33.26	1237.49	0.00	0.00	0.00	-1763.52	-38.75	1538.78	-3589.45	-34.61	1633.96	-3626.91	286.77	1633.76	-3453.97	95.80	1606.83	594.10	-17.71	78.64	1191.73	9.78	79.21	566.22
1.84000	-3238.77	122.16	34.51	-3238.04	137.62	2.88	-3396.15	102.46	-6.73	-3341.31	86.70	63.95	-3642.96	-42.94	9.07	-3632.06	-7.54	0.35	-1553.93	18.35	402.13	-3312.91	271.43	103.97	-3589.54	-33.26	1237.49	0.00	0.00	0.00	-1763.52	-38.75	1538.78	-3600.70	-36.00	1634.74	-3628.02	287.43	1633.67	-3463.04	95.98	1606.48	596.14	-17.19	79.32	1192.04	9.09	79.26	565.92
1.85000	-3238.77	122.16	34.51	-3238.04	137.62	2.88	-3416.78	103.23	-10.19	-3341.38	88.52	63.61	-3642.96	-42.94	9.07	-3632.06	-7.54	0.35	-1553.93	18.35	402.13	-3310.61	271.08	107.01	-3589.54	-33.26	1237.49	0.00	0.00	0.00	-1763.52	-38.75	1538.78	-3575.64	-40.21	1633.63	-3629.07	288.06	1633.59	-3456.81	97.24	1606.41	594.07	-17.64	78.56	1191.92	9.28	79.52	565.96
1.86000	-3238.77	122.16	34.51	-3238.04	137.62	2.88	-3446.79	102.62	-15.52	-3365.13	88.13	61.68	-3642.96	-42.94	9.07	-3632.06	-7.54	0.35	-1553.93	18.35	402.13	-3308.40	270.72	110.07	-3589.54	-33.26	1237.49	0.00	0.00	0.00	-1763.52	-38.75	1538.78	-3517.23	-37.08	1629.22	-3630.07	288.65	1633.51	-3467.37	98.10	1605.97	593.53	-18.13	78.26	1191.27	9.74	79.22	565.86
1.87000	-3238.77	122.16	34.51	-3238.04	137.62	2.88	-3403.07	102.60	-7.54	-3390.80	87.45	56.24	-3642.96	-42.94	9.07	-3632.06	-7.54	0.35	-1553.93	18.35	402.13	-3306.25	270.34	113.14	-3589.54	-33.26	1237.49	0.00	0.00	0.00	-1763.52	-38.75	1538.78	-3510.76	-42.96	1628.85	-3631.01	289.20	1633.43	-3459.78	97.88	1604.51	593.54	-18.19	78.55	1190.73	9.34	79.13	566.27
1.88000	-3238.77	122.16	34.51	-3238.04	137.62	2.88	-3405.69	103.08	-7.95	-3362.48	86.62	58.88	-3642.96	-42.94	9.07	-3632.06	-7.54	0.35	-1553.93	18.35	402.13	-3304.19	269.96	116.24	-3589.54	-33.26	1237.49	0.00	0.00	0.00	-1763.52	-38.75	1538.78	-3487.83	-42.65	1627.36	-3631.89	289.72	1633.36	-3457.79	98.06	1604.55	594.50	-17.67	78.85	1191.46	9.36	79.18	565.95
1.89000	-3238.77	122.16	34.51	-3238.04	137.62	2.88	-3419.58	101.16	-12.69	-3359.38	86.84	59.35	-3642.96	-42.94	9.07	-3632.06	-7.54	0.35	-1553.93	18.35	402.13	-3302.21	269.56	119.35	-3589.54	-33.26	1237.49	0.00	0.00	0.00	-1763.52	-38.75	1538.78	-3552.71	-46.93	1629.68	-3632.72	290.20	1633.29	-3460.94	98.54	1604.11	594.26	-17.53	78.21	1192.52	8.90	79.28	567.04
1.90000	-3238.77	122.16	34.51	-3238.04	137.62	2.88	-3432.08	100.74	-12.73	-3395.09	87.26	53.19	-3642.96	-42.94	9.07	-3632.06	-7.54	0.35	-1553.93	18.35	402.13	-3300.30	269.16	122.47	-3589.54	-33.26	1237.49	0.00	0.00	0.00	-1763.52	-38.75	1538.78	-3545.44	-46.29	1628.84	-3633.50	290.64	1633.22	-3454.26	98.71	1603.74	595.22	-18.25	78.58	1192.32	9.23	79.31	566.47
1.91000	-3238.77	122.16	34.51	-3238.04	137.62	2.88	-3433.70	103.07	-12.02	-3349.45	88.85	60.28	-3642.96	-42.94	9.07	-3632.06	-7.54	0.35	-1553.93	18.35	402.13	-3298.47	268.74	125.62	-3589.54	-33.26	1237.49	0.00	0.00	0.00	-1763.52	-38.75	1538.78	-3518.87	-45.23	1628.37	-3634.22	291.05	1633.15	-3462.84	99.38	1603.59	594.50	-17.97	78.43	1191.18	9.49	79.08	565.36
1.92000	-3238.77	122.16	34.51	-3238.04	137.62	2.88	-3412.95	101.88	-10.01	-3398.72	89.74	54.82	-3642.96	-42.94	9.07	-3632.06	-7.54	0.35	-1553.93	18.35	402.13	-3296.71	268.31	128.78	-3589.54	-33.26	1237.49	0.00	0.00	0.00	-1763.52	-38.75	1538.78	-3509.76	-43.25	1628.25	-3634.88	291.42	1633.09	-3461.54	100.50	1603.72	594.48	-17.34	78.42	1191.49	8.53	79.19	565.57
1.93000	-3238.77	122.16	34.51	-3238.04	137.62	2.88	-3387.80	102.55	-6.11	-3346.86	88.07	59.51	-3642.96	-42.94	9.07	-3632.06	-7.54	0.35	-1553.93	18.35	402.13	-3295.02	267.86	131.96	-3589.54	-33.26	1237.49	0.00	0.00	0.00	-1763.52	-38.75	1538.78	-3486.85	-44.41	1625.30	-3635.49	291.76	1633.03	-3459.17	101.47	1603.94	594.73	-17.71	78.63	1191.78	8.96	79.25	566.67
1.94000	-3238.77	122.16	34.51	-3238.04	137.62	2.88	-3414.04	101.53	-10.60	-3377.18	89.18	55.55	-3642.96	-42.94	9.07	-3632.06	-7.54	0.35	-1553.93	18.35	402.13	-3293.42	267.41	135.15	-3589.54	-33.26	1237.49	0.00	0.00	0.00	-1763.52	-38.75	1538.78	-3486.93	-44.65	1626.41	-3636.05	292.06	1632.98	-3461.82	101.19	1604.51	593.46	-18.43	78.47	1191.94	9.14	79.36	567.17
1.95000	-3238.77	122.16	34.51	-3238.04	137.62	2.88	-3433.67	100.63	-14.06	-3368.32	89.00	57.87	-3642.96	-42.94	9.07	-3632.06	-7.54	0.35	-1553.93	18.35	402.13	-3291.88	266.95	138.36	-3589.54	-33.26	1237.49	0.00	0.00	0.00	-1763.52	-38.75	1538.78	-3493.74	-44.61	1627.18	-3636.55	292.33	1632.92	-3467.40	102.62	1605.51	593.48	-18.10	78.52	1191.92	8.97	79.28	566.23
1.96000	-3238.77	122.16	34.51	-3238.04	137.62	2.88	-3398.21	101.94	-6.97	-3387.27	89.37	54.76	-3642.96	-42.94	9.07	-3632.06	-7.54	0.35	-1553.93	18.35	402.13	-3290.42	266.47	141.58	-3589.54	-33.26	1237.49	0.00	0.00	0.00	-1763.52	-38.75	1538.78	-3513.44	-46.14	1627.31	-3637.00	292.56	1632.87	-3469.74	102.75	1606.46	594.28	-17.87	78.34	1191.56	9.01	79.42	565.32
1.97000	-3238.77	122.16	34.51	-3238.04	137.62	2.88	-3442.75	101.29	-14.14	-3372.88	89.42	57.29	-3642.96	-42.94	9.07	-3632.06	-7.54	0.35	-1553.93	18.35	402.13	-3289.02	265.99	144.82	-3589.54	-33.26	1237.49	0.00	0.00	0.00	-1763.52	-38.75	1538.78	-3491.71	-46.75	1628.22	-3637.39	292.76	1632.82	-3464.33	102.16	1607.51	595.24	-17.09	78.81	1191.68	8.85	79.29	566.10
1.98000	-3238.77	122.16	34.51	-3238.04	137.62	2.88	-3423.99	100.79	-12.60	-3366.42	88.28	57.12	-3642.96	-42.94	9.07	-3632.06	-7.54	0.35	-1553.93	18.35	402.13	-3287.71	265.49	148.08	-3589.54	-33.26	1237.49	0.00	0.00	0.00	-1763.52	-38.75	1538.78	-3486.43	-43.81	1627.22	-3637.73	292.92	1632.77	-3456.83	102.17	1608.42	594.61	-17.34	78.64	1191.24	9.16	79.20	567.19
1.99000	-3238.77	122.16	34.51	-3238.04	137.62	2.88	-3371.96	102.61	-3.39	-3374.12	89.73	55.63	-3642.96	-42.94	9.07	-3632.06	-7.54	0.35	-1553.93	18.35	402.13	-3286.46	264.98	151.35	-3589.54	-33.26	1237.49	0.00	0.00	0.00	-1763.52	-38.75	1538.78	-3506.63	-44.74	1627.06	-3638.01	293.05	1632.73	-3454.07	102.89	1609.30	594.85	-17.59	78.76	1191.69	9.30	79.22	567.17
2.00000	-3238.77	122.16	34.51	-3238.04	137.62	2.88	-3390.61	101.36	-6.52	-3390.49	89.25	56.12	-3642.96	-42.94	9.07	-3632.06	-7.54	0.35	-1553.93	18.35	402.13	-3285.28	264.46	154.63	-3589.54	-33.26	1237.49	0.00	0.00	0.00	-1763.52	-38.75	1538.78	-3476.98	-43.55	1627.66	-3638.25	293.15	1632.69	-3458.85	102.65	1609.82	594.83	-17.65	78.73	1191.78	9.45	79.26	566.65
2.01000	-3238.77	122.16	34.51	-3238.04	137.62	2.88	-3414.76	100.35	-9.26	-3412.02	90.27	52.10	-3642.96	-42.94	9.07	-3632.06	-7.54	0.35	-1553.93	18.35	402.13	-3284.17	263.93	157.93	-3589.54	-33.26	1237.49	0.00	0.00	0.00	-1763.52	-38.75	1538.78	-3463.20	-43.11	1626.84	-3638.43	293.21	1632.65	-3474.76	102.18	1611.53	594.88	-17.88	78.53	1192.04	8.78	79.32	566.97
2.02000	-3238.77	122.16	34.51	-3238.04	137.62	2.88	-3393.16	102.39	-7.04	-3368.22	90.49	57.58	-3642.96	-42.94	9.07	-3632.06	-7.54	0.35	-1553.93	18.35	402.13	-3283.13	263.39	161.25	-3589.54	-33.26	1237.49	0.00	0.00	0.00	-1763.52	-38.75	1538.78	-3465.54	-40.92	1626.53	-3638.55	293.24	1632.62	-3463.99	102.45	1611.87	593.87	-17.72	78.52	1191.41	9.21	79.03	566.26
2.03000	-3238.77	122.16	34.51	-3238.04	137.62	2.88	-3376.26	103.19	-3.12	-3368.34	90.75	56.10	-3642.96	-42.94	9.07	-3632.06	-7.54	0.35	-1553.93	18.35	402.13	-3282.16	262.84	164.57	-3589.54	-33.26	1237.49	0.00	0.00	0.00	-1763.52	-38.75	1538.78	-3437.04	-38.55	1624.92	-3638.63	293.24	1632.58	-3475.04	102.80	1611.19	593.95	-17.97	78.69	1191.27	9.20	78.98	566.49
2.04000	-3238.77	122.16	34.51	-3238.04	137.62	2.88	-3371.27	103.54	-3.89	-3398.01	93.27	52.91	-3642.96	-42.94	9.07	-3632.06	-7.54	0.35	-1553.93	18.35	402.13	-3281.25	262.28	167.92	-3589.54	-33.26	1237.49	0.00	0.00	0.00	-1763.52	-38.75	1538.78	-3452.30	-37.82	1625.14	-3638.65	293.20	1632.55	-3497.69	103.07	1612.92	594.15	-17.29	78.96	1191.87	9.66	79.35	565.56
2.05000	-3238.77	122.16	34.51	-3238.04	137.62	2.88	-3390.60	102.27	-6.01	-3344.15	93.34	61.73	-3642.96	-42.94	9.07	-3632.06	-7.54	0.35	-1553.93	18.35	402.13	-3280.41	261.71	171.27	-3589.54	-33.26	1237.49	0.00	0.00	0.00	-1763.52	-38.75	1538.78	-3448.88	-37.26	1625.80	-3638.61	293.13	1632.52	-3478.64	103.01	1612.77	594.70	-17.55	79.02	1191.72	9.03	79.18	566.73
2.06000	-3238.77	122.16	34.51	-3238.04	137.62	2.88	-3396.31	103.54	-7.79	-3372.43	93.46	57.09	-3642.96	-42.94	9.07	-3632.06	-7.54	0.35	-1553.93	18.35	402.13	-3279.64	261.13	174.64	-3589.54	-33.26	1237.49	0.00	0.00	0.00	-1763.52	-38.75	1538.78	-3449.88	-36.46	1624.78	-3638.53	293.03	1632.50	-3496.52	103.90	1613.74	594.19	-17.62	78.52	1191.93	8.71	78.79	566.57
2.07000	-3238.77	122.16	34.51	-3238.04	137.62	2.88	-3423.99	104.01	-9.69	-3394.54	93.50	53.38	-3642.96	-42.94	9.07	-3632.06	-7.54	0.35	-1553.93	18.35	402.13	-3278.94	260.54	178.03	-3589.54	-33.26	1237.49	0.00	0.00	0.00	-1763.52	-38.75	1538.78	-3446.18	-33.33	1623.38	-3638.39	292.90	1632.48	-3477.93	104.18	1613.46	593.83	-17.74	78.33	1191.76	9.07	79.02	566.31
2.08000	-3238.77	122.16	34.51	-3238.04	137.62	2.88	-3387.35	102.27	-6.06	-3316.19	97.28	65.58	-3642.96	-42.94	9.07	-3632.06	-7.54	0.35	-1553.93	18.35	402.13	-3278.30	259.93	181.42	-3589.54	-33.26	1237.49	0.00	0.00	0.00	-1763.52	-38.75	1538.78	-3451.30	-30.85	1623.35	-3638.20	292.73	1632.46	-3521.59	102.59	1614.51	594.73	-18.39	78.43	1192.27	9.61	79.62	567.00
2.09000	-3238.77	122.16	34.51	-3238.04	137.62	2.88	-3442.15	102.06	-15.04	-3382.09	95.72	55.94	-3642.96	-42.94	9.07	-3632.06	-7.54	0.35	-1553.93	18.35	402.13	-3277.72	259.32	184.83	-3589.54	-33.26	1237.49	0.00	0.00	0.00	-1763.52	-38.75	1538.78	-3481.12	-28.47	1623.51	-3637.96	292.54	1632.44	-3500.06	103.98	1613.92	593.00	-18.33	78.08	1192.11	9.21	79.34	567.24
2.10000	-3238.77	122.16	34.51	-3238.04	137.62	2.88	-3418.75	101.71	-11.74	-3369.45	95.70	57.40	-3642.96	-42.94	9.07	-3632.06	-7.54	0.35	-1553.93	18.35	402.13	-3277.21	258.70	188.26	-3589.54	-33.26	1237.49	0.00	0.00	0.00	-1763.52	-38.75	1538.78	-3447.44	-24.43	1621.98	-3637.67	292.31	1632.42	-3505.23	104.97	1612.45	594.65	-17.91	78.82	1191.59	9.17	79.00	566.23
2.11000	-3238.77	122.16	34.51	-3238.04	137.62	2.88	-3407.61	102.98	-10.26	-3366.52	97.77	57.28	-3642.96	-42.94	9.07	-3632.06	-7.54	0.35	-1553.93	18.35	402.13	-3276.76	258.07	191.69	-3589.54	-33.26	1237.49	0.00	0.00	0.00	-1763.52	-38.75	1538.78	-3432.28	-22.05	1620.04	-3637.33	292.05	1632.41	-3550.57	102.09	1614.11	594.85	-17.14	78.91	1192.01	9.55	79.06	566.49
2.12000	-3238.77	122.16	34.51	-3238.04	137.62	2.88	-3407.55	102.90	-8.57	-3356.61	98.70	58.76	-3642.96	-42.94	9.07	-3632.06	-7.54	0.35	-1553.93	18.35	402.13	-3276.37	257.43	195.14	-3589.54	-33.26	1237.49	0.00	0.00	0.00	-1763.52	-38.75	1538.78	-3454.18	-20.18	1619.53	-3636.93	291.76	1632.40	-3505.55	103.23	1613.07	595.32	-17.29	78.88	1191.23	9.69	78.92	566.43
2.13000	-3238.77	122.16	34.51	-3238.04	137.62	2.88	-3411.08	103.52	-10.64	-3364.66	99.10	57.37	-3642.96	-42.94	9.07	-3632.06	-7.54	0.35	-1553.93	18.35	402.13	-3276.05	256.77	198.60	-3589.54	-33.26	1237.49	0.00	0.00	0.00	-1763.52	-38.75	1538.78	-3440.44	-17.32	1618.06	-3636.48	291.44	1632.39	-3503.58	100.66	1612.62	594.81	-17.76	78.88	1191.20	9.07	79.12	566.31
2.14000	-3238.77	122.16	34.51	-3238.04	137.62	2.88	-3407.89	104.91	-9.65	-3375.51	97.47	55.85	-3642.96	-42.94	9.07	-3632.06	-7.54	0.35	-1553.93	18.35	402.13	-3275.78	256.11	202.07	-3589.54	-33.26	1237.49	0.00	0.00	0.00	-1763.52	-38.75	1538.78	-3416.93	-13.43	1615.65	-3635.99	291.09	1632.39	-3504.09	100.12	1612.50	594.43	-18.42	78.46	1191.82	8.80	79.20	565.53
2.15000	-3238.77	122.16	34.51	-3238.04	137.62	2.88	-3419.48	103.32	-10.72	-3377.78	98.46	55.13	-3642.96	-42.94	9.07	-3632.06	-7.54	0.35	-1553.93	18.35	402.13	-3275.58	255.44	205.55	-3589.54	-33.26	1237.49	0.00	0.00	0.00	-1763.52	-38.75	1538.78	-3434.36	-9.43	1614.54	-3635.44	290.71	1632.38	-3504.56	99.57	1612.38	594.31	-18.35	78.36	1191.87	8.99	79.20	565.70
2.16000	-3238.77	122.16	34.51	-3238.04	137.62	2.88	-3416.39	103.08	-10.72	-3364.59	98.25	57.14	-3642.96	-42.94	9.07	-3632.06	-7.54	0.35	-1553.93	18.35	402.13	-3275.44	254.76	209.05	-3589.54	-33.26	1237.49	0.00	0.00	0.00	-1763.52	-38.75	1538.78	-3432.45	-6.90	1611.82	-3634.84	290.30	1632.38	-3504.98	99.02	1612.26	594.80	-18.06	78.57	1191.27	9.45	79.22	565.31
2.17000	-3238.77	122.16	34.51	-3238.04	137.62	2.88	-3432.57	103.81	-13.70	-3376.08	98.33	55.63	-3642.96	-42.94	9.07	-3632.06	-7.54	0.35	-1553.93	18.35	402.13	-3275.35	254.07	212.55	-3589.54	-33.26	1237.49	0.00	0.00	0.00	-1763.52	-38.75	1538.78	-3409.44	-3.08	1610.06	-3634.19	289.85	1632.38	-3505.35	98.47	1612.13	594.39	-18.03	78.56	1191.23	9.55	79.19	564.99
2.18000	-3238.77	122.16	34.51	-3238.04	137.62	2.88	-3422.70	103.09	-11.80	-3363.44	99.29	58.54	-3642.96	-42.94	9.07	-3632.06	-7.54	0.35	-1553.93	18.35	402.13	-3275.33	253.37	216.07	-3589.54	-33.26	1237.49	0.00	0.00	0.00	-1763.52	-38.75	1538.78	-3441.11	-2.15	1609.97	-3633.49	289.38	1632.39	-3505.68	97.91	1612.00	594.23	-17.93	78.41	1190.85	9.80	78.96	566.14
2.19000	-3238.77	122.16	34.51	-3238.04	137.62	2.88	-3422.75	101.44	-13.26	-3370.72	99.74	56.35	-3642.96	-42.94	9.07	-3632.06	-7.54	0.35	-1553.93	18.35	402.13	-3275.36	252.66	219.60	-3589.54	-33.26	1237.49	0.00	0.00	0.00	-1763.52	-38.75	1538.78	-3433.28	2.74	1608.83	-3632.74	288.88	1632.39	-3505.96	97.35	1611.86	593.68	-18.46	78.16	1191.24	9.52	79.23	565.94
2.20000	-3238.77	122.16	34.51	-3238.04	137.62	2.88	-3427.32	102.57	-10.60	-3367.67	100.01	58.47	-3642.96	-42.94	9.07	-3632.06	-7.54	0.35	-1553.93	18.35	402.13	-3275.45	251.95	223.14	-3589.54	-33.26	1237.49	0.00	0.00	0.00	-1763.52	-38.75	1538.78	-3421.15	4.89	1607.70	-3631.94	288.36	1632.40	-3506.19	96.79	1611.73	594.76	-17.74	78.56	1192.25	9.49	79.57	565.81
2.21000	-3238.77	122.16	34.51	-3238.04	137.62	2.88	-3363.02	105.26	-0.75	-3350.64	101.27	63.43	-3642.96	-42.94	9.07	-3632.06	-7.54	0.35	-1553.93	18.35	402.13	-3275.60	251.22	226.69	-3589.54	-33.26	1237.49	0.00	0.00	0.00	-1763.52	-38.75	1538.78	-3415.41	7.81	1606.02	-3631.09	287.80	1632.41	-3506.37	96.23	1611.59	595.13	-18.09	78.92	1192.51	9.60	79.44	566.62
2.22000	-3238.77	122.16	34.51	-3238.04	137.62	2.88	-3418.03	104.58	-8.68	-3369.33	99.69	59.02	-3642.96	-42.94	9.07	-3632.06	-7.54	0.35	-1553.93	18.35	402.13	-3275.81	250.48	230.25	-3589.54	-33.26	1237.49	0.00	0.00	0.00	-1763.52	-38.75	1538.78	-3403.89	11.93	1604.57	-3630.19	287.21	1632.42	-3506.51	95.66	1611.44	595.36	-18.14	78.70	1193.01	9.11	79.31	566.29
2.23000	-3238.77	122.16	34.51	-3238.04	137.62	2.88	-3407.12	103.35	-8.33	-3374.76	99.27	59.12	-3642.96	-42.94	9.07	-3632.06	-7.54	0.35	-1553.93	18.35	402.13	-3276.07	249.74	233.82	-3589.54	-33.26	1237.49	0.00	0.00	0.00	-1763.52	-38.75	1538.78	-3419.80	13.78	1603.82	-3629.24	286.60	1632.44	-3506.60	95.10	1611.30	594.76	-18.06	78.54	1192.47	9.13	79.31	566.35
2.24000	-3238.77	122.16	34.51	-3238.04	137.62	2.88	-3427.78	103.40	-10.99	-3345.46	102.07	64.18	-3642.96	-42.94	9.07	-3632.06	-7.54	0.35	-1553.93	18.35	402.13	-3276.38	248.98	237.40	-3589.54	-33.26	1237.49	0.00	0.00	0.00	-1763.52	-38.75	1538.78	-3445.74	15.15	1603.38	-3628.24	285.96	1632.46	-3506.65	94.53	1611.15	594.43	-17.19	78.63	1191.92	9.47	79.33	565.20
2.25000	-3238.77	122.16	34.51	-3238.04	137.62	2.88	-3418.67	104.14	-9.69	-3338.60	102.83	66.44	-3642.96	-42.94	9.07	-3632.06	-7.54	0.35	-1553.93	18.35	402.13	-3276.75	248.22	240.99	-3589.54	-33.26	1237.49	0.00	0.00	0.00	-1763.52	-38.75	1538.78	-3430.88	18.27	1602.58	-3627.19	285.29	1632.48	-3506.65	93.95	1611.00	593.99	-17.46	78.34	1191.51	8.70	78.89	566.35
2.26000	-3238.77	122.16	34.51	-3238.04	137.62	2.88	-3436.66	105.18	-11.48	-3366.81	101.25	61.97	-3642.96	-42.94	9.07	-3632.06	-7.54	0.35	-1553.93	18.35	402.13	-3277.17	247.45	244.59	-3589.54	-33.26	1237.49	0.00	0.00	0.00	-1763.52	-38.75	1538.78	-3441.30	21.83	1601.71	-3626.09	284.59	1632.50	-3506.60	93.38	1610.85	594.25	-18.13	78.22	1192.21	9.53	79.38	566.53
2.27000	-3238.77	122.16	34.51	-3238.04	137.62	2.88	-3425.44	105.59	-8.45	-3403.29	102.03	57.76	-3642.96	-42.94	9.07	-3632.06	-7.54	0.35	-1553.93	18.35	402.13	-3277.65	246.67	248.20	-3589.54	-33.26	1237.49	0.00	0.00	0.00	-1763.52	-38.75	1538.78	-3437.88	23.94	1602.87	-3624.95	283.86	1632.52	-3506.50	92.80	1610.69	594.31	-18.16	78.27	1192.07	9.06	79.30	566.07
2.28000	-3238.77	122.16	34.51	-3238.04	137.62	2.88	-3439.90	105.82	-11.79	-3403.23	102.85	58.49	-3642.96	-42.94	9.07	-3632.06	-7.54	0.35	-1553.93	18.35	402.13	-3278.18	245.88	251.82	-3589.54	-33.26	1237.49	0.00	0.00	0.00	-1763.52	-38.75	1538.78	-3427.33	29.05	1599.99	-3623.75	283.11	1632.55	-3506.36	92.23	1610.53	594.41	-18.20	78.48	1191.38	8.85	79.02	565.05
2.29000	-3238.77	122.16	34.51	-3238.04	137.62	2.88	-3429.11	108.79	-10.36	-3366.69	104.31	64.01	-3642.96	-42.94	9.07	-3632.06	-7.54	0.35	-1553.93	18.35	402.13	-3278.75	245.08	255.44	-3589.54	-33.26	1237.49	0.00	0.00	0.00	-1763.52	-38.75	1538.78	-3429.96	29.44	1599.60	-3622.51	282.33	1632.58	-3506.17	91.65	1610.37	594.88	-17.94	78.59	1191.10	9.13	79.02	565.26
2.30000	-3238.77	122.16	34.51	-3238.04	137.62	2.88	-3432.78	108.91	-10.03	-3389.09	106.52	61.70	-3642.96	-42.94	9.07	-3632.06	-7.54	0.35	-1553.93	18.35	402.13	-3279.39	244.27	259.08	-3589.54	-33.26	1237.49	0.00	0.00	0.00	-1763.52	-38.75	1538.78	-3456.17	31.22	1600.98	-3621.22	281.53	1632.61	-3505.94	91.07	1610.21	594.34	-17.92	78.53	1191.26	9.03	79.04	567.46
2.31000	-3238.77	122.16	34.51	-3238.04	137.62	2.88	-3444.24	108.38	-11.81	-3363.12	108.34	67.83	-3642.96	-42.94	9.07	-3632.06	-7.54	0.35	-1553.93	18.35	402.13	-3280.07	243.46	262.72	-3589.54	-33.26	1237.49	0.00	0.00	0.00	-1763.52	-38.75	1538.78	-3448.77	33.25	1599.49	-3619.88	280.69	1632.64	-3505.66	90.48	1610.04	593.78	-18.03	78.25	1191.51	9.12	79.05	567.03
2.32000	-3238.77	122.16	34.51	-3238.04	137.62	2.88	-3450.70	112.10	-13.17	-3376.23	109.95	66.27	-3642.96	-42.94	9.07	-3632.06	-7.54	0.35	-1553.93	18.35	402.13	-3280.80	242.64	266.38	-3589.52	-33.26	1237.49	0.00	0.00	0.00	-1763.52	-38.75	1538.78	-3464.85	35.38	1598.93	-3618.49	279.84	1632.67	-3505.34	89.90	1609.87	593.40	-17.65	78.19	1191.35	8.67	79.14	567.10
2.33000	-3238.77	122.16	34.51	-3238.04	137.62	2.88	-3441.28	112.37	-10.77	-3377.07	110.73	67.98	-3642.96	-42.94	9.07	-3632.06	-7.54	0.35	-1553.93	18.35	402.13	-3281.58	241.80	270.04	-3568.89	-29.92	1236.51	0.00	0.00	0.00	-1763.52	-38.75	1538.78	-3463.91	36.96	1598.85	-3617.05	278.95	1632.71	-3504.97	89.31	1609.70	593.83	-18.65	78.16	1191.79	8.96	79.59	566.51
2.34000	-3238.77	122.16	34.51	-3238.04	137.62	2.88	-3474.52	113.09	-15.85	-3361.10	110.79	71.30	-3642.96	-42.94	9.07	-3632.06	-7.54	0.35	-1553.93	18.35	402.13	-3282.41	240.96	273.71	-3581.24	-29.48	1234.48	0.00	0.00	0.00	-1763.52	-38.75	1538.78	-3469.71	39.93	1599.43	-3615.57	278.04	1632.75	-3504.55	88.72	1609.53	594.59	-18.04	78.41	1192.11	9.63	79.50	566.83
2.35000	-3238.77	122.16	34.51	-3238.04	137.62	2.88	-3465.64	114.44	-13.08	-3382.29	111.96	68.58	-3642.96	-42.94	9.07	-3632.06	-7.54	0.35	-1553.93	18.35	402.13	-3283.29	240.12	277.38	-3581.62	-28.18	1236.01	0.00	0.00	0.00	-1763.52	-38.75	1538.78	-3477.11	41.53	1597.74	-3614.04	277.11	1632.79	-3504.09	88.13	1609.35	594.51	-17.90	78.24	1192.02	9.14	79.46	566.85
2.36000	-3238.77	122.16	34.51	-3238.04	137.62	2.88	-3449.02	116.49	-11.31	-3400.60	113.67	66.82	-3642.96	-42.94	9.07	-3632.06	-7.54	0.35	-1553.93	18.35	402.13	-3284.21	239.26	281.07	-3579.64	-25.20	1236.81	0.00	0.00	0.00	-1763.52	-38.75	1538.78	-3455.21	42.83	1597.33	-3612.46	276.15	1632.83	-3503.59	87.54	1609.18	594.28	-18.17	78.29	1192.23	9.41	79.22	566.15
2.37000	-3238.77	122.16	34.51	-3238.04	137.62	2.88	-3467.27	115.29	-13.47	-3378.04	115.45	71.38	-3642.96	-42.94	9.07	-3632.06	-7.54	0.35	-1553.93	18.35	402.13	-3285.18	238.40	284.76	-3589.88	-25.15	1235.52	0.00	0.00	0.00	-1763.52	-38.75	1538.78	-3459.13	45.28	1598.08	-3610.84	275.16	1632.87	-3503.04	86.95	1609.00	594.17	-17.94	78.35	1192.35	9.22	79.17	566.45
2.38000	-3238.77	122.16	34.51	-3238.04	137.62	2.88	-3453.16	117.93	-8.99	-3371.93	117.16	71.93	-3642.96	-42.94	9.07	-3632.06	-7.54	0.35	-1553.93	18.35	402.13	-3286.20	237.53	288.45	-3579.57	-24.48	1236.25	0.00	0.00	0.00	-1763.52	-38.75	1538.78	-3470.08	47.23	1597.54	-3609.17	274.15	1632.92	-3502.44	86.36	1608.81	594.09	-18.17	78.58	1191.44	9.28	79.05	567.01
2.39000	-3238.77	122.16	34.51	-3238.04	137.62	2.88	-3501.05	120.30	-13.29	-3376.71	117.94	73.33	-3642.96	-42.94	9.07	-3632.06	-7.54	0.35	-1553.93	18.35	402.13	-3287.26	236.65	292.16	-3550.33	-19.60	1236.95	0.00	0.00	0.00	-1763.52	-38.75	1538.78	-3426.99	51.45	1596.53	-3607.45	273.12	1632.97	-3501.80	85.76	1608.63	593.55	-17.67	78.54	1190.75	8.99	78.87	567.13
2.40000	-3238.77	122.16	34.51	-3238.04	137.62	2.88	-3448.86	123.01	-4.94	-3415.84	118.81	68.33	-3642.96	-42.94	9.07	-3632.06	-7.54	0.35	-1553.93	18.35	402.13	-3288.37	235.76	295.87	-3572.40	-19.91	1236.99	0.00	0.00	0.00	-1763.52	-38.75	1538.78	-3464.51	51.49	1597.42	-3605.68	272.06	1633.02	-3501.11	85.16	1608.44	593.17	-17.71	78.33	1191.49	8.98	78.99	566.07
2.41000	-3238.77	122.16	34.51	-3238.04	137.62	2.88	-3457.32	125.30	-4.77	-3385.33	119.39	75.64	-3642.96	-42.94	9.07	-3632.06	-7.54	0.35	-1553.93	18.35	402.13	-3289.52	234.87	299.59	-3621.26	-19.99	1236.77	0.00	0.00	0.00	-1763.52	-38.75	1538.78	-3479.94	53.48	1598.64	-3603.87	270.98	1633.07	-3500.38	84.57	1608.25	594.22	-17.95	78.49	1191.26	9.23	79.18	565.54
2.42000	-3238.77	122.16	34.51	-3238.04	137.62	2.88	-3508.41	126.48	-11.27	-3395.56	125.07	74.50	-3642.96	-42.94	9.07	-3632.06	-7.54	0.35	-1553.93	18.35	402.13	-3290.71	233.96	303.31	-3583.59	-14.55	1236.54	0.00	0.00	0.00	-1763.52	-38.75	1538.78	-3494.30	53.99	1597.84	-3602.01	269.87	1633.13	-3499.61	83.97	1608.06	595.04	-18.38	78.75	1190.75	9.17	79.20	566.02
2.43000	-3238.77	122.16	34.51	-3238.04	137.62	2.88	-3500.50	127.90	-8.78	-3398.11	127.12	75.36	-3642.96	-42.94	9.07	-3632.06	-7.54	0.35	-1553.93	18.35	402.13	-3291.95	233.05	307.04	-3570.74	-15.81	1237.53	0.00	0.00	0.00	-1763.52	-38.75	1538.78	-3462.86	55.83	1597.44	-3600.11	268.74	1633.18	-3498.79	83.37	1607.87	593.83	-17.78	78.59	1191.17	9.37	79.20	566.77
2.44000	-3238.77	122.16	34.51	-3238.04	137.62	2.88	-3469.43	132.43	-4.94	-3400.56	129.05	76.23	-3642.96	-42.94	9.07	-3632.06	-7.54	0.35	-1553.93	18.35	402.13	-3293.23	232.14	310.78	-3581.31	-14.27	1237.83	0.00	0.00	0.00	-1763.52	-38.75	1538.78	-3443.43	60.19	1595.46	-3598.16	267.59	1633.24	-3497.92	82.77	1607.67	593.79	-17.84	78.51	1191.72	9.29	79.17	566.41
2.45000	-3238.77	122.16	34.51	-3238.04	137.62	2.88	-3433.02	134.98	0.24	-3402.89	130.88	77.09	-3642.96	-42.94	9.07	-3632.06	-7.54	0.35	-1553.93	18.35	402.13	-3294.56	231.21	314.52	-3609.92	-14.31	1237.00	0.00	0.00	0.00	-1763.52	-38.75	1538.78	-3488.81	59.29	1596.11	-3596.16	266.41	1633.30	-3497.01	82.17	1607.48	594.69	-17.54	78.66	1191.19	9.15	79.01	565.26
2.46000	-3238.77	122.16	34.51	-3238.04	137.62	2.88	-3434.23	136.90	2.07	-3405.11	132.60	77.96	-3642.96	-42.94	9.07	-3632.06	-7.54	0.35	-1553.93	18.35	402.13	-3295.92	230.28	318.27	-3548.52	-9.19	1237.29	0.00	0.00	0.00	-1763.52	-38.75	1538.78	-3484.98	59.61	1595.98	-3594.12	265.21	1633.36	-3496.06	81.57	1607.28	595.03	-17.83	78.74	1191.37	8.74	79.12	564.77
2.47000	-3238.77	122.16	34.51	-3238.04	137.62	2.88	-3465.74	143.34	-4.81	-3407.22	134.21	78.81	-3642.96	-42.94	9.07	-3632.06	-7.54	0.35	-1553.93	18.35	402.13	-3297.32	229.34	322.02	-3565.69	-8.75	1237.10	0.00	0.00	0.00	-1763.52	-38.75	1538.78	-3449.90	64.47	1594.92	-3592.03	263.99	1633.43	-3495.06	80.97	1607.08	594.55	-18.07	78.49	1191.05	8.93	78.97	565.14
2.48000	-3238.77	122.16	34.51	-3238.04	137.62	2.88	-3468.52	145.82	-3.97	-3409.23	135.72	79.67	-3642.96	-42.94	9.07	-3632.06	-7.54	0.35	-1553.93	18.35	402.13	-3298.76	228.40	325.78	-3548.10	-5.80	1237.92	0.00	0.00	0.00	-1763.52	-38.75	1538.78	-3457.13	65.73	1595.00	-3589.90	262.74	1633.49	-3494.02	80.36	1606.87	593.78	-17.70	78.39	1192.09	8.93	79.43	566.24
2.49000	-3238.77	122.16	34.51	-3238.04	137.62	2.88	-3468.73	149.19	-3.53	-3411.13	137.12	80.53	-3642.96	-42.94	9.07	-3632.06	-7.54	0.35	-1553.93	18.35	402.13	-3300.25	227.44	329.54	-3581.68	-4.34	1236.86	0.00	0.00	0.00	-1763.52	-38.75	1538.78	-3471.47	66.86	1593.14	-3587.72	261.48	1633.56	-3492.94	79.76	1606.67	593.71	-17.93	78.38	1192.07	9.17	79.29	567.05
2.50000	-3238.77	122.16	34.51	-3238.04	137.62	2.88	-3468.81	152.53	-3.00	-3412.92	138.42	81.38	-3642.96	-42.94	9.07	-3632.06	-7.54	0.35	-1553.93	18.35	402.13	-3301.77	226.48	333.31	-3604.77	-5.39	1237.23	0.00	0.00	0.00	-1763.52	-38.75	1538.78	-3468.38	70.58	1591.78	-3585.50	260.19	1633.63	-3491.81	79.16	1606.46	594.11	-18.13	78.69	1191.37	9.44	78.82	566.86
2.51000	-3238.77	122.16	34.51	-3238.04	137.62	2.88	-3468.77	155.83	-2.39	-3414.60	139.62	82.23	-3642.96	-42.94	9.07	-3632.06	-7.54	0.35	-1553.93	18.35	402.13	-3303.33	225.52	337.08	-3592.61	-3.49	1237.16	0.00	0.00	0.00	-1763.52	-38.75	1538.78	-3483.25	72.55	1592.37	-3583.24	258.88	1633.70	-3490.64	78.55	1606.25	594.62	-17.70	78.83	1192.30	9.48	79.31	566.86
2.52000	-3238.77	122.16	34.51	-3238.04	137.62	2.88	-3468.60	159.11	-1.69	-3416.17	140.72	83.08	-3642.96	-42.94	9.07	-3632.06	-7.54	0.35	-1553.93	18.35	402.13	-3304.92	224.54	340.86	-3607.45	-2.30	1237.36	0.00	0.00	0.00	-1763.52	-38.75	1538.78	-3475.59	72.10	1590.83	-3580.92	257.55	1633.77	-3489.42	77.95	1606.04	594.47	-17.99	78.56	1191.45	9.20	79.06	565.87
2.53000	-3238.77	122.16	34.51	-3238.04	137.62	2.88	-3468.31	162.34	-0.91	-3417.64	141.72	83.93	-3642.96	-42.94	9.07	-3632.06	-7.54	0.35	-1553.93	18.35	402.13	-3306.55	223.56	344.63	-3579.24	-2.51	1236.72	0.00	0.00	0.00	-1763.52	-38.75	1538.78	-3462.01	77.61	1589.11	-3578.57	256.20	1633.84	-3488.16	77.34	1605.83	593.72	-17.96	78.36	1191.95	9.05	79.46	566.29
2.54000	-3238.77	122.16	34.51	-3238.04	137.62	2.88	-3467.90	165.55	-0.05	-3419.01	142.61	84.78	-3642.96	-42.94	9.07	-3632.06	-7.53	0.34	-1553.93	18.35	402.13	-3308.22	222.57	348.42	-3581.64	-1.86	1236.07	0.00	0.00	0.00	-1763.52	-38.75	1538.78	-3503.97	77.43	1589.36	-3576.17	254.82	1633.92	-3486.86	76.74	1605.62	593.59	-17.58	78.25	1192.16	9.13	79.53	566.53
2.55000	-3238.77	122.16	34.51	-3238.04	137.62	2.88	-3467.37	168.72	0.89	-3420.27	143.41	85.62	-3642.96	-42.94	9.07	-3626.76	-6.25	-2.17	-1553.93	18.35	402.13	-3309.93	221.58	352.21	-3581.35	1.81	1236.69	0.00	0.00	0.00	-1763.52	-38.75	1538.78	-3484.77	79.50	1587.43	-3573.72	253.43	1634.00	-3485.52	76.13	1605.40	594.97	-17.54	78.73	1192.22	8.77	79.36	567.48
2.56000	-3238.77	122.16	34.51	-3238.04	137.62	2.88	-3466.71	171.85	1.92	-3421.42	144.11	86.46	-3642.96	-42.94	9.07	-3622.41	-5.39	-2.47	-1553.93	18.35	402.13	-3311.66	220.58	356.00	-3618.98	0.09	1236.33	0.00	0.00	0.00	-1763.52	-38.75	1538.78	-3475.22	81.38	1587.21	-3571.24	252.01	1634.08	-3484.13	75.53	1605.18	595.88	-18.08	78.80	1191.75	9.41	79.41	565.91
2.57000	-3238.77	122.16	34.51	-3238.04	137.62	2.88	-3465.94	174.95	3.02	-3422.47	144.71	87.30	-3642.96	-42.94	9.07	-3638.61	-5.63	-5.25	-1553.93	18.35	402.13	-3313.44	219.57	359.79	-3619.57	2.66	1236.47	0.00	0.00	0.00	-1763.52	-38.75	1538.78	-3452.63	82.65	1583.76	-3568.70	250.58	1634.16	-3482.70	74.92	1604.96	594.03	-18.19	78.55	1191.58	9.27	79.04	566.43
2.58000	-3238.77	122.16	34.51	-3238.04	137.62	2.88	-3465.04	178.02	4.21	-3423.42	145.22	88.13	-3642.96	-42.94	9.07	-3643.78	-5.57	-5.54	-1553.93	18.35	402.13	-3315.24	218.56	363.59	-3607.06	5.13	1237.20	0.00	0.00	0.00	-1763.52	-38.75	1538.78	-3440.18	86.71	1582.80	-3566.13	249.12	1634.24	-3481.22	74.32	1604.74	593.76	-18.24	78.53	1190.83	9.73	79.05	567.29
2.59000	-3238.77	122.16	34.51	-3238.04	137.62	2.88	-3464.03	181.06	5.48	-3424.26	145.63	88.97	-3642.96	-42.94	9.07	-3644.28	-6.70	-5.74	-1553.93	18.35	402.13	-3317.08	217.54	367.38	-3551.24	6.32	1236.03	0.00	0.00	0.00	-1763.52	-38.75	1538.78	-3453.62	87.45	1583.65	-3563.51	247.65	1634.32	-3479.71	73.71	1604.52	594.26	-17.68	78.80	1191.69	9.09	79.27	566.52
2.60000	-3238.77	122.16	34.51	-3238.04	137.62	2.88	-3462.90	184.06	6.82	-3425.00	145.95	89.80	-3642.96	-42.94	9.07	-3617.77	-5.23	-1.71	-1553.93	18.35	402.13	-3318.95	216.52	371.19	-3575.82	6.54	1235.81	0.00	0.00	0.00	-1763.52	-38.75	1538.78	-3492.34	86.30	1582.76	-3560.85	246.16	1634.41	-3478.15	73.11	1604.30	594.56	-18.08	78.80	1191.68	9.02	79.04	565.71
2.61000	-3238.77	122.16	34.51	-3238.04	137.62	2.88	-3461.65	187.03	8.24	-3425.64	146.17	90.63	-3642.96	-42.94	9.07	-3636.08	-6.20	-4.50	-1553.93	18.35	402.13	-3320.85	215.49	374.99	-3567.41	7.47	1234.99	0.00	0.00	0.00	-1763.52	-38.75	1538.78	-3496.71	90.57	1581.85	-3558.14	244.64	1634.49	-3476.55	72.50	1604.07	594.10	-17.76	78.52	1191.22	9.37	78.84	566.00
2.62000	-3238.77	122.16	34.51	-3238.04	137.62	2.88	-3460.29	189.97	9.73	-3426.18	146.30	91.46	-3642.96	-42.94	9.07	-3622.48	-5.09	-2.37	-1553.93	18.35	402.13	-3322.79	214.45	378.80	-3535.26	11.60	1235.10	0.00	0.00	0.00	-1763.52	-38.75	1538.78	-3479.97	92.61	1580.94	-3555.40	243.11	1634.58	-3474.90	71.90	1603.84	594.23	-18.01	78.29	1191.73	9.23	79.35	565.90
2.63000	-3238.77	122.16	34.51	-3238.04	137.62	2.88	-3458.81	192.87	11.31	-3426.62	146.34	92.28	-3642.96	-42.94	9.07	-3635.22	-5.44	-4.40	-1553.93	18.35	402.13	-3324.75	213.40	382.61	-3556.92	13.58	1235.19	0.00	0.00	0.00	-1763.52	-38.75	1538.78	-3431.23	94.65	1579.37	-3552.61	241.56	1634.67	-3473.22	71.29	1603.61	593.27	-17.99	78.34	1192.01	9.65	79.42	566.34
2.64000	-3238.77	122.16	34.51	-3238.04	137.62	2.88	-3457.22	195.75	12.95	-3426.96	146.29	93.10	-3642.96	-42.94	9.07	-3637.20	-5.96	-4.68	-1553.93	18.35	402.13	-3326.74	212.35	386.42	-3550.53	12.95	1235.75	0.00	0.00	0.00	-1763.52	-38.75	1538.78	-3448.67	97.09	1577.57	-3549.77	239.99	1634.77	-3471.49	70.69	1603.38	593.06	-18.28	78.16	1191.47	9.28	79.25	567.20
2.65000	-3238.77	122.16	34.51	-3238.04	137.62	2.88	-3455.51	198.59	14.67	-3427.19	146.15	93.93	-3642.96	-42.94	9.07	-3621.52	-4.43	-1.97	-1553.93	18.35	402.13	-3328.76	211.30	390.23	-3536.43	13.46	1235.98	0.00	0.00	0.00	-1763.52	-38.75	1538.78	-3483.57	95.92	1577.87	-3546.90	238.40	1634.86	-3469.72	70.09	1603.15	593.58	-18.08	78.17	1191.53	8.75	78.97	567.93
2.66000	-3238.77	122.16	34.51	-3238.04	137.62	2.88	-3453.69	201.39	16.46	-3427.33	145.92	94.74	-3642.96	-42.94	9.07	-3648.59	-6.48	-7.09	-1553.93	18.35	402.13	-3330.81	210.24	394.04	-3540.87	14.95	1234.91	0.00	0.00	0.00	-1763.52	-38.75	1538.78	-3497.27	99.49	1578.31	-3543.98	236.79	1634.95	-3467.90	69.48	1602.92	594.71	-18.01	78.37	1192.13	9.27	79.48	566.80
2.67000	-3238.77	122.16	34.51	-3238.04	137.62	2.88	-3451.76	204.17	18.33	-3427.37	145.60	95.56	-3642.96	-42.94	9.07	-3639.06	-5.02	-5.37	-1553.93	18.35	402.13	-3332.89	209.17	397.85	-3575.95	13.81	1235.54	0.00	0.00	0.00	-1763.52	-38.75	1538.78	-3448.98	99.28	1575.42	-3541.02	235.17	1635.05	-3466.05	68.88	1602.69	594.68	-17.84	78.58	1192.19	8.79	79.22	566.97
2.68000	-3238.77	122.16	34.51	-3238.04	137.62	2.88	-3449.72	206.91	20.27	-3427.31	145.20	96.37	-3642.96	-42.94	9.07	-3632.53	-3.64	-4.08	-1553.93	18.35	402.13	-3335.00	208.10	401.67	-3538.86	17.93	1234.89	0.00	0.00	0.00	-1763.52	-38.75	1538.78	-3462.89	102.24	1573.74	-3538.02	233.53	1635.15	-3464.15	68.28	1602.45	594.17	-17.99	78.47	1192.49	9.35	79.45	566.17
2.69000	-3238.77	122.16	34.51	-3238.04	137.62	2.88	-3447.56	209.63	22.27	-3427.15	144.70	97.18	-3642.96	-42.94	9.07	-3637.33	-4.40	-4.60	-1553.93	18.35	402.13	-3337.13	207.02	405.48	-3528.95	18.72	1235.34	0.00	0.00	0.00	-1763.52	-38.75	1538.78	-3458.98	103.67	1573.32	-3534.98	231.87	1635.25	-3462.22	67.68	1602.21	594.99	-18.31	78.58	1192.44	9.49	79.33	565.92
2.70000	-3238.77	122.16	34.51	-3238.04	137.62	2.88	-3445.30	212.31	24.35	-3426.90	144.13	97.99	-3642.96	-42.94	9.07	-3646.12	-5.37	-6.19	-1553.93	18.35	402.13	-3339.29	205.94	409.30	-3541.99	17.98	1235.33	0.00	0.00	0.00	-1763.52	-38.75	1538.78	-3443.13	106.29	1571.76	-3531.89	230.19	1635.35	-3460.24	67.08	1601.98	595.12	-17.92	78.85	1191.49	9.77	79.26	566.35
2.71000	-3238.77	122.16	34.51	-3238.04	137.62	2.88	-3442.92	214.96	26.50	-3426.55	143.47	98.79	-3642.96	-42.94	9.07	-3650.23	-5.66	-6.72	-1553.93	18.35	402.13	-3341.47	204.85	413.12	-3537.28	21.55	1235.31	0.00	0.00	0.00	-1763.52	-38.75	1538.78	-3469.57	108.20	1573.94	-3528.77	228.50	1635.45	-3458.22	66.48	1601.74	594.20	-18.05	78.42	1190.96	9.76	79.15	566.15
2.72000	-3238.77	122.16	34.51	-3238.04	137.62	2.88	-3440.44	217.58	28.71	-3426.10	142.72	99.60	-3642.96	-42.94	9.07	-3664.27	-4.53	-8.53	-1553.93	18.35	402.13	-3343.67	203.76	416.93	-3544.10	22.12	1234.49	0.00	0.00	0.00	-1763.52	-38.75	1538.78	-3403.72	110.25	1570.80	-3525.60	226.79	1635.55	-3456.16	65.88	1601.50	594.01	-18.13	78.24	1191.98	9.31	79.12	566.62
2.73000	-3238.77	122.16	34.51	-3238.04	137.62	2.88	-3437.85	220.16	30.99	-3425.56	141.90	100.40	-3642.96	-42.94	9.07	-3607.30	-4.36	-0.45	-1553.93	18.35	402.13	-3345.91	202.66	420.75	-3558.88	21.91	1234.22	0.00	0.00	0.00	-1763.52	-38.75	1538.78	-3410.05	111.28	1572.45	-3522.39	225.06	1635.66	-3454.05	65.29	1601.26	594.07	-17.88	78.27	1191.57	8.67	79.29	566.71
2.74000	-3238.77	122.16	34.51	-3238.04	137.62	2.88	-3435.15	222.72	33.34	-3424.92	140.99	101.20	-3642.96	-42.94	9.07	-3636.45	-4.33	-4.44	-1553.93	18.35	402.13	-3348.16	201.55	424.57	-3526.73	23.09	1234.16	0.00	0.00	0.00	-1763.52	-38.75	1538.78	-3420.18	112.98	1570.80	-3519.14	223.32	1635.76	-3451.91	64.69	1601.01	593.38	-18.06	78.24	1192.46	8.81	79.45	566.11
2.75000	-3238.77	122.16	34.51	-3238.04	137.62	2.88	-3432.35	225.25	35.75	-3424.18	140.00	101.99	-3642.96	-42.94	9.07	-3638.84	-4.39	-4.68	-1553.93	18.35	402.13	-3350.44	200.44	428.38	-3512.68	26.66	1233.37	0.00	0.00	0.00	-1763.52	-38.75	1538.78	-3410.01	115.46	1571.37	-3515.86	221.56	1635.87	-3449.72	64.10	1600.77	594.15	-18.35	78.60	1192.97	9.80	79.49	566.21
2.76000	-3238.77	122.16	34.51	-3238.04	137.62	2.88	-3429.44	227.74	38.23	-3423.36	138.93	102.78	-3642.96	-42.94	9.07	-3629.62	-3.99	-3.83	-1553.93	18.35	402.13	-3352.73	199.33	432.20	-3527.86	27.30	1233.19	0.00	0.00	0.00	-1763.52	-38.75	1538.78	-3417.34	115.84	1570.56	-3512.53	219.79	1635.98	-3447.50	63.51	1600.52	594.49	-18.15	78.54	1192.03	9.48	79.19	567.35
2.77000	-3238.77	122.16	34.51	-3238.04	137.62	2.88	-3426.43	230.20	40.77	-3422.43	137.78	103.57	-3642.96	-42.94	9.07	-3636.62	-5.00	-5.09	-1553.93	18.35	402.13	-3355.05	198.21	436.01	-3527.26	26.66	1232.53	0.00	0.00	0.00	-1763.52	-38.75	1538.78	-3429.16	118.06	1571.25	-3509.16	218.00	1636.09	-3445.23	62.91	1600.28	595.18	-18.04	78.66	1191.84	9.26	79.09	568.05
2.78000	-3238.77	122.16	34.51	-3238.04	137.62	2.88	-3423.31	232.64	43.37	-3421.42	136.56	104.36	-3642.96	-42.94	9.07	-3628.47	-4.03	-4.20	-1553.93	18.35	402.13	-3357.40	197.09	439.82	-3519.43	27.98	1231.59	0.00	0.00	0.00	-1763.52	-38.75	1538.78	-3429.10	119.67	1569.17	-3505.75	216.19	1636.20	-3442.93	62.32	1600.03	594.91	-17.76	78.78	1191.49	9.74	79.34	566.70
2.79000	-3238.77	122.16	34.51	-3238.04	137.62	2.88	-3420.09	235.04	46.04	-3420.31	135.26	105.14	-3642.96	-42.94	9.07	-3611.36	-2.93	-1.12	-1553.93	18.35	402.13	-3359.76	195.96	443.64	-3513.14	29.98	1232.05	0.00	0.00	0.00	-1763.52	-38.75	1538.78	-3412.35	120.09	1568.49	-3502.30	214.37	1636.31	-3440.58	61.73	1599.78	595.46	-18.01	79.03	1191.04	9.30	79.20	565.37
2.80000	-3238.77	122.16	34.51	-3238.04	137.62	2.88	-3416.77	237.42	48.77	-3419.11	133.88	105.93	-3642.96	-42.94	9.07	-3636.38	-6.03	-4.88	-1553.93	18.35	402.13	-3362.14	194.82	447.45	-3526.29	31.47	1230.25	0.00	0.00	0.00	-1763.52	-38.75	1538.78	-3426.96	122.03	1569.18	-3498.81	212.54	1636.42	-3438.19	61.15	1599.54	595.33	-18.14	78.76	1191.16	9.15	79.16	566.24
2.81000	-3238.77	122.16	34.51	-3238.04	137.62	2.88	-3413.34	239.76	51.56	-3417.82	132.42	106.70	-3642.96	-42.94	9.07	-3632.76	-5.14	-4.99	-1553.93	18.35	402.13	-3364.54	193.69	451.25	-3499.85	29.78	1229.72	0.00	0.00	0.00	-1763.52	-38.75	1538.78	-3405.59	124.21	1568.32	-3495.28	210.69	1636.54	-3435.76	60.56	1599.29	593.67	-18.15	78.33	1191.77	9.28	79.12	567.06
2.82000	-3238.77	122.16	34.51	-3238.04	137.62	2.88	-3409.82	242.07	54.41	-3416.44	130.89	107.48	-3642.96	-42.94	9.07	-3614.08	-5.23	-1.92	-1553.93	18.35	402.13	-3366.95	192.54	455.06	-3501.24	33.06	1230.58	0.00	0.00	0.00	-1763.52	-38.75	1538.78	-3426.29	126.17	1565.49	-3491.71	208.83	1636.65	-3433.29	59.98	1599.04	593.61	-17.83	78.16	1192.09	9.47	79.31	566.29
2.83000	-3238.77	122.16	34.51	-3238.04	137.62	2.88	-3406.19	244.36	57.32	-3414.97	129.29	108.25	-3642.96	-42.94	9.07	-3635.30	-6.44	-5.56	-1553.93	18.35	402.13	-3369.39	191.40	458.86	-3499.08	34.18	1228.64	0.00	0.00	0.00	-1763.52	-38.75	1538.78	-3425.59	129.18	1567.72	-3488.10	206.95	1636.77	-3430.79	59.39	1598.78	594.16	-17.45	78.23	1191.85	9.08	79.03	566.66
2.84000	-3238.77	122.16	34.51	-3238.04	137.62	2.88	-3402.47	246.61	60.28	-3413.41	127.62	109.02	-3642.96	-42.94	9.07	-3630.63	-6.53	-4.63	-1553.93	18.35	402.13	-3371.84	190.25	462.67	-3490.96	35.21	1227.80	0.00	0.00	0.00	-1763.52	-38.75	1538.78	-3431.38	130.83	1565.08	-3484.45	205.06	1636.89	-3428.24	58.81	1598.53	595.16	-17.59	78.64	1191.41	9.63	79.30	566.58
2.85000	-3238.77	122.16	34.51	-3238.04	137.62	2.88	-3398.65	248.84	63.31	-3411.75	125.87	109.79	-3642.96	-42.94	9.07	-3619.38	-6.03	-3.62	-1553.93	18.35	402.13	-3374.31	189.09	466.47	-3513.34	35.78	1226.88	0.00	0.00	0.00	-1763.52	-38.75	1538.78	-3395.71	132.06	1563.79	-3480.76	203.15	1637.01	-3425.65	58.23	1598.28	594.45	-18.53	78.47	1192.67	9.32	79.16	565.03
2.86000	-3238.77	122.16	34.51	-3238.04	137.62	2.88	-3394.73	251.03	66.38	-3410.01	124.05	110.56	-3642.96	-42.94	9.07	-3625.12	-5.56	-3.51	-1553.93	18.35	402.13	-3376.79	187.93	470.26	-3488.25	37.35	1227.59	0.00	0.00	0.00	-1763.52	-38.75	1538.78	-3382.53	132.60	1562.48	-3477.04	201.23	1637.13	-3423.02	57.66	1598.03	594.47	-18.11	78.52	1192.17	9.29	79.25	565.87
2.87000	-3238.71	122.16	34.52	-3238.04	137.62	2.88	-3390.71	253.20	69.52	-3408.18	122.17	111.32	-3642.96	-42.94	9.07	-3608.10	-4.59	-0.91	-1553.93	18.35	402.13	-3379.29	186.77	474.06	-3454.77	38.59	1227.68	0.00	0.00	0.00	-1763.52	-38.75	1538.78	-3406.33	137.80	1560.98	-3473.28	199.30	1637.25	-3420.36	57.08	1597.77	594.68	-17.70	78.70	1192.23	9.38	79.44	566.79
2.88000	-3170.51	121.97	42.08	-3238.04	137.62	2.88	-3386.59	255.34	72.71	-3406.26	120.21	112.08	-3642.96	-42.94	9.07	-3623.46	-5.83	-3.76	-1553.93	18.35	402.13	-3381.80	185.60	477.85	-3490.33	38.91	1227.32	0.00	0.00	0.00	-1763.52	-38.75	1538.78	-3388.61	139.08	1560.74	-3469.47	197.36	1637.37	-3417.65	56.51	1597.52	594.39	-17.55	78.76	1192.71	9.15	79.50	566.87
2.89000	-3206.69	120.08	30.31	-3238.04	137.62	2.88	-3382.39	257.45	75.96	-3404.26	118.18	112.83	-3642.96	-42.94	9.07	-3643.19	-8.30	-6.95	-1553.93	18.35	402.13	-3384.33	184.43	481.63	-3465.48	42.22	1225.36	0.00	0.00	0.00	-1763.52	-38.75	1538.78	-3382.72	139.55	1559.85	-3465.63	195.40	1637.50	-3414.90	55.94	1597.26	594.93	-17.89	78.93	1191.90	9.14	78.88	566.95
2.90000	-3233.74	116.13	23.12	-3238.04	137.62	2.88	-3378.08	259.53	79.25	-3402.17	116.09	113.58	-3642.58	-43.43	8.10	-3632.20	-6.77	-5.24	-1553.93	18.35	402.13	-3386.87	183.25	485.42	-3462.29	42.02	1226.55	0.00	0.00	0.00	-1763.52	-38.75	1538.78	-3377.07	142.45	1558.17	-3461.76	193.43	1637.62	-3412.12	55.37	1597.01	594.25	-17.73	78.46	1191.69	9.42	79.07	566.34
2.91000	-3252.31	112.69	14.99	-3238.04	137.62	2.88	-3373.68	261.58	82.60	-3399.99	113.94	114.33	-3641.98	-44.62	5.81	-3637.24	-7.03	-6.79	-1553.93	18.35	402.13	-3389.42	182.07	489.20	-3451.77	43.65	1224.61	0.00	0.00	0.00	-1763.52	-38.75	1538.78	-3346.96	142.70	1557.05	-3457.84	191.45	1637.75	-3409.29	54.80	1596.75	593.64	-17.92	78.25	1191.26	8.96	78.95	566.34
2.92000	-3270.14	109.40	7.28	-3238.04	137.62	2.88	-3369.19	263.61	86.00	-3397.72	111.71	115.08	-3642.01	-46.10	3.11	-3658.27	-9.26	-10.31	-1553.93	18.35	402.13	-3391.99	180.89	492.97	-3462.18	45.55	1224.69	0.00	0.00	0.00	-1763.52	-38.75	1538.78	-3343.85	144.75	1554.68	-3453.89	189.46	1637.88	-3406.43	54.23	1596.49	593.99	-18.03	78.65	1191.67	9.18	79.22	566.26
2.93000	-3287.24	106.26	-0.01	-3238.04	137.62	2.88	-3364.61	265.60	89.46	-3395.37	109.42	115.82	-3643.47	-47.47	0.89	-3636.64	-8.42	-7.76	-1553.93	18.35	402.13	-3394.56	179.70	496.74	-3459.70	46.70	1223.84	0.00	0.00	0.00	-1763.52	-38.75	1538.78	-3371.66	147.28	1554.60	-3449.89	187.45	1638.00	-3403.53	53.67	1596.23	594.08	-17.50	78.55	1192.25	8.89	79.23	565.94
2.94000	-3303.61	103.26	-6.90	-3238.04	137.62	2.88	-3359.94	267.57	92.96	-3392.94	107.07	116.56	-3647.19	-48.33	0.09	-3624.52	-7.98	-5.03	-1553.93	18.35	402.13	-3397.15	178.51	500.51	-3449.15	48.44	1223.53	0.00	0.00	0.00	-1763.52	-38.75	1538.78	-3323.99	151.50	1553.03	-3445.86	185.43	1638.13	-3400.59	53.11	1595.97	594.20	-18.00	78.56	1192.44	9.59	79.20	565.59
2.95000	-3319.28	100.41	-13.39	-3238.04	137.62	2.88	-3355.17	269.51	96.51	-3390.42	104.66	117.30	-3653.98	-48.27	1.59	-3640.60	-9.07	-6.94	-1553.93	18.35	402.13	-3399.75	177.31	504.27	-3436.14	49.24	1224.66	0.00	0.00	0.00	-1763.52	-38.75	1538.78	-3356.85	154.87	1552.21	-3441.80	183.41	1638.26	-3397.61	52.55	1595.72	593.16	-18.60	77.97	1191.81	9.79	79.18	564.85
2.96000	-3334.25	97.70	-19.49	-3238.04	137.62	2.88	-3350.31	271.42	100.11	-3387.82	102.18	118.04	-3650.36	-47.96	7.02	-3638.46	-9.27	-7.16	-1553.93	18.35	402.13	-3402.35	176.12	508.03	-3443.24	50.23	1224.50	0.00	0.00	0.00	-1763.52	-38.75	1538.78	-3330.69	154.79	1551.37	-3437.70	181.37	1638.39	-3394.59	52.00	1595.46	594.38	-17.88	78.58	1192.36	9.02	79.19	565.79
2.97000	-3348.53	95.13	-25.21	-3238.04	137.62	2.88	-3345.37	273.31	103.76	-3385.13	99.65	118.77	-3674.80	-47.28	2.06	-3640.97	-9.98	-8.14	-1553.93	18.35	402.13	-3404.97	174.91	511.78	-3447.86	53.77	1225.71	0.00	0.00	0.00	-1763.52	-38.75	1538.78	-3322.00	160.57	1550.64	-3433.56	179.32	1638.53	-3391.53	51.45	1595.20	594.03	-17.85	78.55	1191.48	9.68	78.99	566.35
2.98000	-3362.13	92.69	-30.55	-3238.04	137.62	2.88	-3340.34	275.17	107.45	-3382.36	97.05	119.50	-3618.29	-46.61	9.60	-3619.43	-10.97	-4.27	-1553.93	18.35	402.13	-3407.59	173.71	515.53	-3433.52	55.29	1226.70	0.00	0.00	0.00	-1763.52	-38.75	1538.78	-3346.89	162.22	1550.36	-3429.38	177.26	1638.66	-3388.44	50.90	1594.94	593.26	-17.59	78.36	1191.97	9.11	79.09	565.38
2.99000	-3375.06	90.39	-35.54	-3238.04	137.62	2.88	-3335.21	277.00	111.19	-3379.51	94.40	120.22	-3614.20	-47.88	8.88	-3630.07	-10.67	-5.60	-1553.93	18.35	402.13	-3410.22	172.50	519.27	-3414.54	55.81	1227.76	0.00	0.00	0.00	-1763.52	-38.75	1538.78	-3316.33	164.27	1548.09	-3425.17	175.19	1638.79	-3385.30	50.35	1594.68	594.37	-18.13	78.58	1191.91	9.23	79.13	565.45
3.00000	-3387.33	88.22	-40.16	-3238.04	137.62	2.88	-3330.01	278.80	114.97	-3376.57	91.68	120.94	-3751.02	-51.57	-11.10	-3616.73	-10.97	-3.83	-1553.93	18.35	402.13	-3412.86	171.29	523.01	-3421.58	58.86	1229.19	0.00	0.00	0.00	-1763.52	-38.75	1538.78	-3342.26	165.61	1547.14	-3420.92	173.10	1638.93	-3382.13	49.81	1594.42	595.34	-18.21	78.86	1190.95	9.69	78.97	566.08
3.01000	-3398.96	86.18	-44.45	-3238.04	137.62	2.88	-3324.71	280.58	118.80	-3373.56	88.91	121.66	-3731.73	-50.28	-8.61	-3618.47	-12.01	-4.32	-1553.93	18.35	402.13	-3415.50	170.08	526.74	-3417.33	60.04	1231.22	0.00	0.00	0.00	-1763.52	-38.75	1538.78	-3347.94	166.31	1548.64	-3416.63	171.01	1639.06	-3378.92	49.27	1594.15	593.82	-18.31	78.28	1191.52	9.68	79.10	566.09
3.02000	-3409.95	84.27	-48.39	-3238.04	137.62	2.88	-3319.33	282.33	122.67	-3370.46	86.09	122.38	-3638.16	-46.78	3.19	-3618.35	-13.49	-4.42	-1553.93	18.35	402.13	-3418.15	168.86	530.46	-3416.86	63.78	1232.17	0.00	0.00	0.00	-1763.52	-38.75	1538.78	-3296.46	167.62	1546.65	-3412.31	168.91	1639.20	-3375.67	48.73	1593.89	595.08	-18.18	78.68	1192.02	9.51	79.47	565.77
3.03000	-3420.31	82.48	-52.00	-3238.04	137.62	2.88	-3313.87	284.05	126.59	-3367.29	83.20	123.09	-3665.64	-49.48	0.07	-3631.85	-14.69	-7.31	-1553.93	18.35	402.13	-3420.80	167.64	534.18	-3435.74	64.65	1234.17	0.00	0.00	0.00	-1763.52	-38.75	1538.78	-3284.20	171.33	1545.32	-3407.95	166.80	1639.34	-3372.39	48.19	1593.63	594.61	-17.93	78.60	1191.86	8.93	79.33	566.17
3.04000	-3430.06	80.81	-55.29	-3238.04	137.62	2.88	-3308.32	285.74	130.54	-3364.03	80.27	123.80	-3658.00	-50.09	1.26	-3634.23	-14.85	-7.95	-1553.93	18.35	402.13	-3423.46	166.42	537.89	-3421.87	67.66	1235.35	0.00	0.00	0.00	-1763.52	-38.75	1538.78	-3277.13	174.19	1543.47	-3403.56	164.69	1639.47	-3369.06	47.66	1593.37	593.24	-18.26	78.01	1191.93	9.26	79.41	567.01
3.05000	-3439.20	79.26	-58.27	-3238.04	137.62	2.88	-3302.69	287.41	134.54	-3360.70	77.28	124.50	-3666.96	-50.50	-0.10	-3625.50	-15.97	-7.25	-1553.93	18.35	402.13	-3426.12	165.19	541.60	-3405.62	69.20	1236.25	0.00	0.00	0.00	-1763.52	-38.75	1538.78	-3296.34	175.54	1544.82	-3399.13	162.56	1639.61	-3365.70	47.13	1593.11	594.58	-18.37	78.33	1191.57	9.21	79.13	566.03
3.06000	-3447.75	77.84	-60.95	-3238.04	137.62	2.88	-3296.97	289.06	138.57	-3357.28	74.23	125.20	-3682.44	-51.49	-3.12	-3640.49	-16.16	-9.67	-1553.93	18.35	402.13	-3428.78	163.96	545.30	-3377.19	72.84	1237.84	0.00	0.00	0.00	-1763.52	-38.75	1538.78	-3288.68	177.00	1544.23	-3394.66	160.42	1639.75	-3362.31	46.61	1592.85	593.90	-17.36	78.39	1191.84	8.83	79.13	565.63
3.07000	-3455.71	76.52	-63.33	-3238.04	137.62	2.88	-3291.18	290.67	142.65	-3353.79	71.14	125.90	-3694.38	-53.81	-6.90	-3629.56	-15.68	-8.63	-1553.93	18.35	402.13	-3431.45	162.73	548.99	-3391.02	73.08	1238.52	0.00	0.00	0.00	-1763.52	-38.75	1538.78	-3288.67	176.82	1543.91	-3390.16	158.28	1639.89	-3358.87	46.08	1592.58	593.86	-17.74	78.26	1192.71	9.29	79.62	566.80
3.08000	-3463.09	75.32	-65.42	-3238.04	137.62	2.88	-3285.30	292.26	146.76	-3350.22	67.99	126.60	-3709.61	-55.70	-11.73	-3626.07	-17.02	-9.05	-1553.93	18.35	402.13	-3434.12	161.50	552.67	-3380.10	75.73	1239.31	0.00	0.00	0.00	-1763.52	-38.75	1538.78	-3320.55	179.07	1542.68	-3385.63	156.13	1640.03	-3355.40	45.56	1592.32	594.47	-17.56	78.77	1192.75	9.03	79.35	566.53
3.09000	-3469.91	74.24	-67.23	-3238.04	137.62	2.88	-3279.35	293.83	150.91	-3346.57	64.80	127.29	-3692.67	-58.40	-9.76	-3586.04	-14.03	-4.28	-1553.93	18.35	402.13	-3436.79	160.26	556.35	-3378.72	78.80	1240.52	0.00	0.00	0.00	-1763.52	-38.75	1538.78	-3277.07	181.01	1542.53	-3381.06	153.97	1640.18	-3351.89	45.05	1592.06	594.74	-17.88	78.67	1191.92	8.84	78.95	565.48
3.10000	-3476.18	73.25	-68.77	-3238.04	137.62	2.88	-3273.31	295.37	155.10	-3342.85	61.55	127.98	-3665.89	-55.87	-6.77	-3580.31	-14.69	-4.08	-1553.93	18.35	402.13	-3439.46	159.03	560.02	-3351.35	81.39	1241.69	0.00	0.00	0.00	-1763.52	-38.75	1538.78	-3252.07	182.80	1540.80	-3376.46	151.80	1640.32	-3348.34	44.54	1591.80	594.71	-17.73	78.59	1191.96	9.00	79.17	565.66
3.11000	-3481.91	72.38	-70.05	-3238.04	137.62	2.88	-3267.20	296.88	159.33	-3339.05	58.26	128.66	-3734.16	-57.84	-17.94	-3590.11	-15.30	-8.18	-1553.93	18.35	402.13	-3442.13	157.78	563.68	-3367.91	83.51	1242.06	0.00	0.00	0.00	-1763.52	-38.75	1538.78	-3271.19	182.58	1539.97	-3371.82	149.62	1640.46	-3344.76	44.03	1591.54	595.30	-18.43	78.86	1191.89	9.24	79.28	567.28
3.12000	-3487.10	71.61	-71.08	-3238.04	137.62	2.88	-3261.00	298.37	163.59	-3335.17	54.92	129.34	-3669.44	-60.29	-8.84	-3584.42	-15.39	-8.43	-1553.93	18.35	402.13	-3444.80	156.54	567.33	-3349.36	85.27	1243.30	0.00	0.00	0.00	-1763.52	-38.75	1538.78	-3283.34	183.71	1539.70	-3367.14	147.44	1640.61	-3341.13	43.52	1591.27	593.79	-17.84	78.33	1191.57	9.04	78.99	566.53
3.13000	-3491.76	70.94	-71.86	-3238.04	137.62	2.88	-3254.73	299.84	167.88	-3331.22	51.53	130.02	-3632.67	-59.72	-9.68	-3578.94	-15.46	-8.59	-1553.93	18.35	402.13	-3447.46	155.30	570.97	-3334.93	88.47	1243.61	0.00	0.00	0.00	-1763.52	-38.75	1538.78	-3268.99	187.04	1539.63	-3362.44	145.25	1640.75	-3337.48	43.02	1591.01	594.98	-17.59	79.08	1191.84	9.57	79.05	565.68
3.14000	-3495.92	70.37	-72.40	-3238.04	137.62	2.88	-3248.39	301.28	172.21	-3327.20	48.10	130.70	-3656.72	-60.88	-17.20	-3573.66	-15.52	-8.68	-1553.93	18.35	402.13	-3450.13	154.05	574.61	-3352.02	91.58	1243.81	0.00	0.00	0.00	-1763.52	-38.75	1538.78	-3211.91	185.13	1537.29	-3357.70	143.05	1640.90	-3333.78	42.52	1590.75	593.94	-18.18	78.44	1192.91	9.46	79.67	566.98
3.15000	-3499.58	69.90	-72.72	-3238.04	137.62	2.88	-3241.97	302.69	176.56	-3323.10	44.62	131.37	-3633.30	-58.32	-14.91	-3568.59	-15.56	-8.67	-1553.93	18.35	402.13	-3452.79	152.80	578.24	-3354.32	92.56	1243.65	0.00	0.00	0.00	-1763.52	-38.75	1538.78	-3225.49	183.22	1536.59	-3352.92	140.85	1641.04	-3330.05	42.03	1590.49	594.68	-18.52	78.47	1192.16	9.31	79.29	567.16
3.16000	-3502.74	69.52	-72.81	-3238.04	137.62	2.88	-3235.47	304.08	180.96	-3318.93	41.10	132.03	-3635.61	-57.54	-15.00	-3563.71	-15.60	-8.58	-1553.93	18.35	402.13	-3455.45	151.55	581.86	-3337.48	93.02	1243.86	0.00	0.00	0.00	-1763.52	-38.75	1538.78	-3226.99	187.77	1535.09	-3348.11	138.64	1641.19	-3326.29	41.54	1590.23	593.53	-18.44	78.13	1191.65	9.65	79.28	566.30
3.17000	-3505.42	69.24	-72.70	-3238.04	137.62	2.88	-3228.90	305.44	185.38	-3314.68	37.54	132.70	-3611.47	-55.67	-11.03	-3559.04	-15.62	-8.41	-1553.93	18.35	402.13	-3458.11	150.30	585.46	-3339.46	93.82	1243.38	0.00	0.00	0.00	-1763.52	-38.75	1538.78	-3214.88	187.75	1535.38	-3343.27	136.43	1641.33	-3322.48	41.05	1589.97	593.57	-18.32	78.18	1192.09	9.71	79.33	566.08
3.18000	-3507.63	69.04	-72.38	-3238.04	137.62	2.88	-3222.26	306.78	189.83	-3310.36	33.93	133.36	-3601.39	-51.36	-10.31	-3554.56	-15.63	-8.16	-1553.93	18.35	402.13	-3460.76	149.04	589.06	-3319.62	95.45	1243.63	0.00	0.00	0.00	-1763.52	-38.75	1538.78	-3221.40	187.56	1534.38	-3338.40	134.20	1641.48	-3318.64	40.57	1589.71	594.15	-17.24	78.69	1191.24	8.86	78.66	565.95
3.19000	-3509.39	68.93	-71.87	-3238.04	137.62	2.88	-3215.55	308.10	194.31	-3305.97	30.29	134.01	-3572.62	-47.27	-7.30	-3550.28	-15.63	-7.83	-1553.93	18.35	402.13	-3463.40	147.79	592.65	-3312.25	97.20	1243.34	0.00	0.00	0.00	-1763.52	-38.75	1538.78	-3205.59	185.16	1534.25	-3333.49	131.98	1641.63	-3314.77	40.09	1589.45	593.24	-17.91	78.30	1191.72	9.85	79.04	566.14
3.20000	-3510.69	68.91	-71.17	-3238.04	137.62	2.88	-3208.76	309.39	198.82	-3301.51	26.60	134.67	-3544.32	-40.86	-5.57	-3546.19	-15.62	-7.42	-1553.93	18.35	402.13	-3466.04	146.53	596.24	-3293.61	98.48	1244.53	0.00	0.00	0.00	-1763.52	-38.75	1538.78	-3180.43	187.08	1532.49	-3328.55	129.75	1641.78	-3310.86	39.62	1589.19	593.24	-17.67	78.28	1191.56	8.75	79.08	565.98
3.21000	-3511.55	68.97	-70.29	-3238.04	137.62	2.88	-3201.90	310.66	203.36	-3296.98	22.87	135.31	-3540.00	-38.04	-6.49	-3542.29	-15.59	-6.92	-1553.93	18.35	402.13	-3468.68	145.27	599.81	-3299.41	98.69	1243.68	0.00	0.00	0.00	-1763.52	-38.75	1538.78	-3190.45	185.78	1531.35	-3323.57	127.51	1641.93	-3306.91	39.15	1588.93	593.55	-17.98	78.21	1192.05	9.28	79.20	566.03
3.22000	-3511.98	69.11	-69.25	-3238.04	137.62	2.88	-3194.98	311.90	207.92	-3292.37	19.11	135.96	-3510.85	-34.89	-4.15	-3538.58	-15.56	-6.35	-1553.93	18.35	402.13	-3471.30	144.01	603.37	-3288.99	101.29	1245.03	0.00	0.00	0.00	-1763.52	-38.75	1538.78	-3174.55	186.10	1530.57	-3318.57	125.27	1642.08	-3302.93	38.68	1588.67	594.18	-18.06	78.22	1191.96	9.29	79.11	565.77
3.23000	-3512.00	69.33	-68.04	-3238.04	137.62	2.88	-3187.98	313.12	212.51	-3287.70	15.31	136.60	-3486.08	-31.41	-2.63	-3535.05	-15.51	-5.70	-1553.93	18.35	402.13	-3473.92	142.74	606.92	-3320.29	102.13	1243.89	0.00	0.00	0.00	-1763.52	-38.75	1538.78	-3156.48	186.79	1529.89	-3313.53	123.02	1642.23	-3298.91	38.22	1588.41	593.55	-17.81	78.28	1191.52	8.96	78.88	566.17
3.24000	-3511.61	69.63	-66.69	-3238.04	137.62	2.88	-3180.91	314.31	217.12	-3282.96	11.47	137.24	-3478.93	-29.60	-3.69	-3531.70	-15.45	-4.97	-1553.93	18.35	402.13	-3476.53	141.48	610.46	-3293.70	105.20	1244.69	0.00	0.00	0.00	-1763.52	-38.75	1538.78	-3188.92	186.69	1529.54	-3308.45	120.77	1642.38	-3294.86	37.76	1588.15	593.55	-17.98	78.30	1192.47	8.77	79.30	566.47
3.25000	-3510.82	70.00	-65.19	-3238.04	137.62	2.88	-3173.78	315.49	221.76	-3278.15	7.60	137.87	-3461.62	-28.19	-2.19	-3528.54	-15.38	-4.17	-1553.93	18.35	402.13	-3479.13	140.22	613.98	-3295.87	103.39	1243.90	0.00	0.00	0.00	-1763.52	-38.75	1538.78	-3186.12	185.70	1529.79	-3303.35	118.52	1642.53	-3290.77	37.31	1587.89	593.82	-18.44	78.18	1191.91	9.01	79.38	566.22
3.26000	-3509.64	70.44	-63.55	-3238.04	137.62	2.88	-3166.58	316.64	226.43	-3273.27	3.69	138.50	-3462.47	-26.79	-5.16	-3525.56	-15.30	-3.29	-1553.93	18.35	402.13	-3481.72	138.95	617.50	-3291.06	103.74	1244.56	0.00	0.00	0.00	-1763.52	-38.75	1538.78	-3161.41	186.02	1528.14	-3298.22	116.26	1642.68	-3286.64	36.86	1587.63	594.08	-18.22	78.49	1191.87	9.02	79.23	566.80
3.27000	-3508.08	70.95	-61.79	-3238.04	137.62	2.88	-3159.31	317.76	231.11	-3268.32	-0.25	139.13	-3399.01	-23.49	3.77	-3522.75	-15.21	-2.33	-1553.93	18.35	402.13	-3484.31	137.68	621.01	-3273.32	105.80	1245.66	0.00	0.00	0.00	-1763.52	-38.75	1538.78	-3154.97	183.95	1527.32	-3293.05	113.99	1642.83	-3282.48	36.42	1587.38	594.48	-18.18	78.75	1191.71	9.02	79.01	566.26
3.28000	-3506.16	71.53	-59.91	-3238.04	137.62	2.88	-3151.98	318.86	235.82	-3263.30	-4.22	139.75	-3365.55	-22.48	5.04	-3520.12	-15.11	-1.30	-1553.93	18.35	402.13	-3486.88	136.41	624.50	-3267.88	105.91	1246.06	0.00	0.00	0.00	-1763.52	-38.75	1538.78	-3117.76	186.90	1525.24	-3287.85	111.73	1642.99	-3278.29	35.98	1587.12	593.98	-17.71	78.40	1192.49	8.80	79.36	565.77
3.29000	-3503.89	72.17	-57.92	-3238.04	137.62	2.88	-3144.59	319.94	240.55	-3258.22	-8.23	140.37	-3358.42	-22.17	3.10	-3517.66	-14.99	-0.20	-1553.93	18.35	402.13	-3489.43	135.14	627.99	-3260.60	106.84	1246.64	0.00	0.00	0.00	-1763.52	-38.75	1538.78	-3156.83	184.05	1527.59	-3282.62	109.46	1643.14	-3274.06	35.54	1586.86	594.43	-18.16	78.23	1192.45	9.28	79.68	565.62
3.30000	-3501.26	72.87	-55.83	-3238.04	137.62	2.88	-3137.13	321.00	245.30	-3253.07	-12.27	140.98	-3337.86	-23.86	4.73	-3515.37	-14.87	0.97	-1553.93	18.35	402.13	-3491.98	133.87	631.46	-3250.65	108.75	1246.13	0.00	0.00	0.00	-1763.52	-38.75	1538.78	-3115.54	184.95	1524.62	-3277.36	107.19	1643.29	-3269.79	35.12	1586.61	595.52	-17.92	78.69	1192.16	8.77	79.21	565.91
3.31000	-3498.31	73.63	-53.64	-3238.04	137.62	2.88	-3129.60	322.04	250.06	-3247.86	-16.33	141.59	-3363.75	-25.38	-3.04	-3513.25	-14.73	2.22	-1553.93	18.35	402.13	-3494.51	132.60	634.92	-3258.83	108.84	1245.98	0.00	0.00	0.00	-1763.52	-38.75	1538.78	-3138.72	183.32	1524.13	-3272.07	104.91	1643.44	-3265.50	34.69	1586.35	594.35	-17.87	78.60	1192.09	9.62	79.26	565.64
3.32000	-3495.02	74.45	-51.37	-3238.04	137.62	2.88	-3122.02	323.05	254.85	-3242.58	-20.43	142.20	-3309.42	-25.71	4.24	-3511.29	-14.59	3.54	-1553.93	18.35	402.13	-3497.03	131.33	638.37	-3270.48	106.80	1245.86	0.00	0.00	0.00	-1763.52	-38.75	1538.78	-3141.63	182.26	1525.11	-3266.74	102.64	1643.60	-3261.16	34.27	1586.10	593.82	-18.28	78.48	1192.09	9.32	79.44	566.23
3.33000	-3491.43	75.33	-49.03	-3238.04	137.62	2.88	-3114.37	324.04	259.65	-3237.23	-24.55	142.80	-3253.34	-25.96	13.17	-3509.50	-14.43	4.92	-1553.93	18.35	402.13	-3499.54	130.06	641.80	-3258.95	107.28	1245.94	0.00	0.00	0.00	-1763.52	-38.75	1538.78	-3100.19	182.90	1521.31	-3261.39	100.36	1643.75	-3256.79	33.86	1585.85	593.78	-18.11	78.32	1191.88	8.75	79.05	566.88
3.34000	-3487.52	76.26	-46.62	-3238.04	137.62	2.88	-3106.66	325.01	264.47	-3231.83	-28.71	143.40	-3282.59	-27.36	6.41	-3507.87	-14.27	6.38	-1553.93	18.35	402.13	-3502.03	128.79	645.23	-3238.95	108.59	1245.35	0.00	0.00	0.00	-1763.52	-38.75	1538.78	-3119.28	182.76	1522.21	-3256.00	98.08	1643.91	-3252.39	33.45	1585.59	594.51	-18.09	78.45	1191.62	8.95	79.04	565.22
3.35000	-3483.33	77.23	-44.15	-3238.04	137.62	2.88	-3098.89	325.95	269.31	-3226.35	-32.88	143.99	-3247.87	-28.99	12.69	-3506.40	-14.09	7.91	-1553.93	18.35	402.13	-3504.51	127.51	648.64	-3256.56	109.02	1245.12	0.00	0.00	0.00	-1763.52	-38.75	1538.78	-3092.20	179.83	1521.26	-3250.59	95.79	1644.06	-3247.96	33.04	1585.34	594.55	-17.82	78.86	1192.11	9.27	79.17	565.35
3.36000	-3478.85	78.26	-41.63	-3238.04	137.62	2.88	-3091.07	326.88	274.16	-3220.82	-37.09	144.58	-3190.81	-29.44	19.99	-3505.08	-13.90	9.50	-1553.93	18.35	402.13	-3506.97	126.24	652.03	-3243.30	108.50	1245.62	0.00	0.00	0.00	-1763.52	-38.75	1538.78	-3072.39	179.09	1520.66	-3245.14	93.51	1644.22	-3243.48	32.64	1585.09	593.84	-18.06	78.57	1191.92	9.51	79.18	565.95
3.37000	-3474.10	79.33	-39.06	-3238.04	137.62	2.88	-3083.18	327.78	279.03	-3215.22	-41.32	145.17	-3191.25	-35.69	17.60	-3503.92	-13.71	11.16	-1553.93	18.35	402.13	-3509.41	124.97	655.42	-3213.25	109.57	1244.42	0.00	0.00	0.00	-1763.52	-38.75	1538.78	-3073.46	179.59	1520.37	-3239.67	91.22	1644.37	-3238.98	32.25	1584.84	594.02	-17.95	78.59	1191.43	9.05	79.02	565.51
3.38000	-3469.09	80.45	-36.47	-3238.04	137.62	2.88	-3075.23	328.66	283.91	-3209.56	-45.57	145.75	-3167.89	-37.58	19.56	-3502.91	-13.50	12.88	-1553.93	18.35	402.13	-3511.83	123.69	658.79	-3206.98	108.48	1243.75	0.00	0.00	0.00	-1763.52	-38.75	1538.78	-3101.48	178.37	1520.33	-3234.16	88.93	1644.53	-3234.44	31.86	1584.59	593.98	-18.29	78.28	1191.78	8.78	79.20	565.95
3.39000	-3463.82	81.61	-33.85	-3238.04	137.62	2.88	-3067.23	329.52	288.80	-3203.84	-49.85	146.33	-3145.62	-39.17	21.22	-3502.05	-13.28	14.67	-1553.93	18.35	402.13	-3514.24	122.42	662.14	-3213.09	108.23	1243.71	0.00	0.00	0.00	-1763.52	-38.75	1538.78	-3093.86	179.80	1520.62	-3228.63	86.65	1644.68	-3229.87	31.48	1584.35	594.45	-17.91	78.79	1191.83	9.03	79.37	565.94
3.40000	-3458.32	82.80	-31.21	-3238.04	137.62	2.88	-3059.18	330.36	293.71	-3198.05	-54.14	146.90	-3124.40	-40.48	22.60	-3501.34	-13.06	16.53	-1553.93	18.35	402.13	-3516.63	121.14	665.49	-3197.99	108.67	1243.50	0.00	0.00	0.00	-1763.52	-38.75	1538.78	-3101.88	179.99	1520.34	-3223.06	84.36	1644.84	-3225.26	31.10	1584.10	593.98	-18.11	78.46	1191.83	9.36	79.31	566.86
3.41000	-3452.58	84.04	-28.56	-3238.04	137.62	2.88	-3051.06	331.17	298.62	-3192.21	-58.46	147.47	-3104.20	-41.52	23.69	-3500.78	-12.82	18.45	-1553.93	18.35	402.13	-3519.00	119.87	668.81	-3195.59	107.09	1242.13	0.00	0.00	0.00	-1763.52	-38.75	1538.78	-3099.31	180.81	1520.51	-3217.47	82.07	1644.99	-3220.62	30.73	1583.85	593.99	-17.65	78.63	1192.45	8.92	79.40	566.89
3.42000	-3446.62	85.30	-25.92	-3238.04	137.62	2.88	-3042.90	331.97	303.55	-3186.30	-62.80	148.04	-3084.99	-42.30	24.53	-3500.36	-12.58	20.43	-1553.93	18.35	402.13	-3521.35	118.59	672.13	-3193.04	107.12	1242.42	0.00	0.00	0.00	-1763.52	-38.75	1538.78	-3087.42	178.88	1519.97	-3211.85	79.78	1645.15	-3215.95	30.36	1583.61	593.87	-17.92	78.52	1191.83	8.68	79.30	566.93
3.43000	-3440.45	86.60	-23.28	-3238.04	137.62	2.88	-3034.67	332.74	308.48	-3180.34	-67.16	148.60	-3066.74	-42.84	25.13	-3500.08	-12.32	22.47	-1553.93	18.35	402.13	-3523.68	117.32	675.43	-3181.41	105.99	1241.85	0.00	0.00	0.00	-1763.52	-38.75	1538.78	-3066.22	174.73	1518.23	-3206.19	77.49	1645.31	-3211.24	30.00	1583.36	594.63	-17.96	78.80	1192.48	9.14	79.37	565.52
3.44000	-3434.08	87.93	-20.66	-3238.04	137.62	2.88	-3026.40	333.50	313.43	-3174.32	-71.53	149.16	-3049.40	-43.14	25.49	-3499.94	-12.06	24.58	-1553.93	18.35	402.13	-3525.99	116.04	678.71	-3183.47	106.34	1241.11	0.00	0.00	0.00	-1763.52	-38.75	1538.78	-3079.79	173.79	1518.60	-3200.51	75.20	1645.46	-3206.50	29.64	1583.12	593.91	-18.49	78.47	1192.60	8.78	79.32	566.01
3.45000	-3427.52	89.29	-18.07	-3238.04	137.62	2.88	-3018.07	334.23	318.38	-3168.23	-75.93	149.71	-3032.96	-43.23	25.64	-3499.94	-11.78	26.74	-1553.93	18.35	402.13	-3528.28	114.77	681.98	-3192.91	102.89	1239.83	0.00	0.00	0.00	-1763.52	-38.75	1538.78	-3054.25	175.40	1518.17	-3194.80	72.92	1645.62	-3201.73	29.29	1582.88	595.34	-18.75	78.72	1191.78	8.32	78.98	566.20
3.46000	-3420.78	90.67	-15.51	-3238.04	137.62	2.88	-3009.69	334.95	323.34	-3162.09	-80.34	150.26	-3017.36	-43.10	25.58	-3500.07	-11.50	28.96	-1553.93	18.35	402.13	-3530.54	113.50	685.24	-3167.33	101.54	1239.79	0.00	0.00	0.00	-1763.52	-38.75	1538.78	-3025.03	173.92	1517.56	-3189.07	70.63	1645.78	-3196.93	28.95	1582.64	596.10	-17.93	78.91	1192.57	8.32	79.32	566.91
3.47000	-3413.88	92.07	-12.99	-3238.04	137.62	2.88	-3001.26	335.64	328.30	-3155.90	-84.76	150.80	-3002.59	-42.78	25.34	-3500.33	-11.21	31.25	-1553.93	18.35	402.13	-3532.79	112.22	688.48	-3182.25	101.72	1239.09	0.00	0.00	0.00	-1763.52	-38.75	1538.78	-3009.52	172.05	1516.69	-3183.30	68.34	1645.93	-3192.09	28.61	1582.40	595.11	-17.74	78.74	1192.50	9.06	79.35	567.05
3.48000	-3406.81	93.49	-10.53	-3238.04	137.62	2.88	-2992.78	336.31	333.27	-3149.64	-89.20	151.34	-2988.60	-42.28	24.93	-3500.73	-10.91	33.59	-1553.93	18.35	402.13	-3535.00	110.95	691.71	-3162.86	99.72	1238.92	0.00	0.00	0.00	-1763.52	-38.75	1538.78	-2998.56	173.44	1515.67	-3177.50	66.06	1646.09	-3187.22	28.28	1582.16	594.03	-17.69	78.53	1192.65	9.12	79.35	565.98
3.49000	-3399.60	94.93	-8.12	-3238.04	137.62	2.88	-2984.26	336.97	338.25	-3143.33	-93.66	151.88	-2975.36	-41.61	24.36	-3501.25	-10.60	35.99	-1553.93	18.35	402.13	-3537.20	109.68	694.91	-3142.23	103.02	1237.95	0.00	0.00	0.00	-1763.52	-38.75	1538.78	-3037.98	171.35	1516.20	-3171.68	63.78	1646.24	-3182.31	27.95	1581.92	593.11	-17.96	78.29	1191.91	9.30	79.12	566.17
3.50000	-3392.25	96.39	-5.79	-3238.04	137.62	2.88	-2975.68	337.60	343.23	-3136.96	-98.13	152.41	-2962.84	-40.78	23.65	-3501.90	-10.28	38.44	-1553.93	18.35	402.13	-3539.37	108.41	698.11	-3175.66	99.72	1236.72	0.00	0.00	0.00	-1763.52	-38.75	1538.78	-3040.18	171.44	1517.03	-3165.83	61.49	1646.40	-3177.37	27.63	1581.69	594.13	-17.76	78.83	1192.93	9.29	79.23	566.19
3.51000	-3384.77	97.86	-3.53	-3238.04	137.62	2.88	-2967.05	338.21	348.21	-3130.54	-102.60	152.94	-2951.00	-39.81	22.80	-3502.67	-9.95	40.95	-1553.93	18.35	402.13	-3541.51	107.14	701.28	-3147.89	97.60	1237.71	0.00	0.00	0.00	-1763.52	-38.75	1538.78	-3026.52	166.83	1515.64	-3159.95	59.22	1646.56	-3172.40	27.32	1581.45	595.07	-17.80	78.88	1191.39	9.26	79.11	566.60
3.52000	-3377.18	99.34	-1.35	-3238.04	137.62	2.88	-2958.38	338.81	353.19	-3124.06	-107.09	153.46	-2939.81	-38.70	21.84	-3503.57	-9.61	43.52	-1553.93	18.35	402.13	-3543.63	105.87	704.45	-3148.34	97.61	1235.88	0.00	0.00	0.00	-1763.52	-38.75	1538.78	-3005.31	167.97	1516.20	-3154.05	56.94	1646.71	-3167.40	27.01	1581.22	593.84	-17.82	78.54	1191.03	9.18	78.92	566.75
3.53000	-3369.48	100.83	0.73	-3238.04	137.62	2.88	-2949.66	339.38	358.18	-3117.53	-111.60	153.98	-2929.24	-37.48	20.78	-3504.58	-9.27	46.14	-1553.93	18.35	402.13	-3545.72	104.60	707.59	-3145.90	97.02	1235.02	0.00	0.00	0.00	-1763.52	-38.75	1538.78	-3018.43	167.55	1515.96	-3148.11	54.66	1646.87	-3162.37	26.71	1580.99	593.75	-17.66	78.39	1191.41	9.14	79.07	565.94
3.54000	-3361.69	102.33	2.71	-3238.04	137.62	2.88	-2940.90	339.94	363.16	-3110.95	-116.11	154.49	-2919.25	-36.15	19.64	-3505.71	-8.92	48.81	-1553.93	18.35	402.13	-3547.78	103.33	710.72	-3154.85	94.49	1234.74	0.00	0.00	0.00	-1763.52	-38.75	1538.78	-3011.52	163.71	1516.05	-3142.15	52.39	1647.03	-3157.30	26.41	1580.76	595.46	-17.88	79.02	1191.71	9.19	79.24	566.80
3.55000	-3353.80	103.83	4.58	-3238.04	137.62	2.88	-2932.09	340.47	368.14	-3104.31	-120.62	155.00	-2909.81	-34.73	18.42	-3506.95	-8.55	51.53	-1553.93	18.35	402.13	-3549.82	102.06	713.83	-3129.92	95.30	1234.52	0.00	0.00	0.00	-1763.52	-38.75	1538.78	-3001.57	162.53	1517.10	-3136.17	50.12	1647.18	-3152.21	26.12	1580.53	594.70	-17.38	78.62	1191.95	8.86	79.22	566.65
3.56000	-3345.85	105.33	6.33	-3238.04	137.62	2.88	-2923.24	340.99	373.13	-3097.61	-125.15	155.50	-2900.88	-33.22	17.15	-3508.31	-8.18	54.31	-1553.93	18.35	402.13	-3551.83	100.79	716.92	-3110.10	94.33	1234.09	0.00	0.00	0.00	-1763.52	-38.75	1538.78	-3019.98	159.36	1517.98	-3130.15	47.86	1647.34	-3147.07	25.84	1580.30	593.73	-17.32	78.60	1191.88	9.13	79.13	565.72
3.57000	-3337.83	106.83	7.96	-3238.04	137.62	2.88	-2914.34	341.49	378.11	-3090.87	-129.68	156.00	-2892.44	-31.65	15.83	-3509.78	-7.81	57.14	-1553.93	18.35	402.13	-3553.80	99.53	720.00	-3097.92	92.01	1233.07	0.00	0.00	0.00	-1763.52	-38.75	1538.78	-2989.24	157.09	1517.85	-3124.11	45.60	1647.50	-3141.91	25.57	1580.07	594.80	-18.18	78.74	1192.35	9.05	79.10	567.16
3.58000	-3329.75	108.33	9.44	-3238.04	137.62	2.88	-2905.40	341.97	383.09	-3084.07	-134.22	156.50	-2884.44	-30.02	14.48	-3511.36	-7.42	60.02	-1553.93	18.35	402.13	-3555.75	98.27	723.06	-3091.73	89.37	1231.94	0.00	0.00	0.00	-1763.52	-38.75	1538.78	-2982.18	153.49	1516.72	-3118.05	43.34	1647.65	-3136.72	25.30	1579.85	594.50	-17.95	78.71	1192.27	8.83	79.04	566.95
3.59000	-3321.63	109.83	10.79	-3238.04	137.62	2.88	-2896.42	342.43	388.06	-3077.22	-138.76	156.99	-2876.85	-28.35	13.12	-3513.04	-7.03	62.94	-1553.93	18.35	402.13	-3557.67	97.00	726.10	-3093.77	88.32	1231.16	0.00	0.00	0.00	-1763.52	-38.75	1538.78	-2954.26	152.70	1517.51	-3111.95	41.08	1647.81	-3131.50	25.03	1579.63	593.21	-18.21	78.37	1191.79	9.17	79.06	565.44
3.60000	-3313.48	111.31	11.98	-3238.04	137.62	2.88	-2887.40	342.88	393.03	-3070.33	-143.31	157.47	-2869.65	-26.64	11.76	-3514.83	-6.62	65.92	-1553.93	18.35	402.13	-3559.55	95.74	729.12	-3072.08	87.47	1232.79	0.00	0.00	0.00	-1763.52	-38.75	1538.78	-2952.17	151.20	1515.23	-3105.83	38.83	1647.96	-3126.24	24.78	1579.40	593.57	-18.74	78.51	1192.82	8.43	79.37	565.30
3.61000	-3305.31	112.79	13.01	-3238.04	137.62	2.88	-2878.34	343.30	397.99	-3063.38	-147.86	157.95	-2862.79	-24.92	10.42	-3516.71	-6.21	68.94	-1553.93	18.35	402.13	-3561.41	94.48	732.12	-3066.03	86.91	1232.58	0.00	0.00	0.00	-1763.52	-38.75	1538.78	-2964.71	149.64	1515.48	-3099.69	36.59	1648.12	-3120.95	24.53	1579.18	594.53	-17.80	78.70	1192.55	8.40	79.32	565.90
3.62000	-3297.12	114.25	13.87	-3238.04	137.62	2.88	-2869.24	343.71	402.95	-3056.38	-152.41	158.43	-2856.24	-23.20	9.11	-3518.70	-5.80	72.01	-1553.93	18.35	402.13	-3563.23	93.23	735.11	-3066.06	85.38	1231.55	0.00	0.00	0.00	-1763.52	-38.75	1538.78	-2970.31	146.30	1517.10	-3093.52	34.35	1648.27	-3115.63	24.29	1578.97	594.33	-18.16	78.29	1192.68	8.93	79.40	566.76
3.63000	-3288.93	115.70	14.55	-3238.04	137.62	2.88	-2860.10	344.10	407.90	-3049.33	-156.96	158.90	-2849.97	-21.48	7.84	-3520.78	-5.37	75.12	-1553.93	18.35	402.13	-3565.02	91.97	738.08	-3064.78	82.88	1231.35	0.00	0.00	0.00	-1763.52	-38.75	1538.78	-2967.03	142.40	1518.20	-3087.32	32.11	1648.43	-3110.28	24.05	1578.75	594.40	-18.24	78.46	1191.82	8.92	79.11	566.59
3.64000	-3280.75	117.13	15.04	-3238.04	137.62	2.88	-2850.92	344.47	412.85	-3042.23	-161.52	159.37	-2843.95	-19.78	6.62	-3522.96	-4.94	78.28	-1553.93	18.35	402.13	-3566.77	90.72	741.03	-3050.35	81.27	1230.95	0.00	0.00	0.00	-1763.52	-38.75	1538.78	-2913.61	139.35	1517.69	-3081.10	29.88	1648.58	-3104.90	23.82	1578.53	594.01	-17.81	78.50	1191.75	8.76	79.07	565.64
3.65000	-3272.58	118.55	15.34	-3238.04	137.62	2.88	-2841.71	344.82	417.78	-3035.09	-166.07	159.83	-2838.13	-18.12	5.48	-3525.24	-4.50	81.49	-1553.93	18.35	402.13	-3568.49	89.46	743.96	-3048.89	77.60	1231.20	0.00	0.00	0.00	-1763.52	-38.75	1538.78	-2922.47	137.69	1516.83	-3074.85	27.65	1648.74	-3099.49	23.60	1578.32	595.51	-17.47	78.93	1191.69	8.92	79.00	566.46
3.66000	-3264.45	119.94	15.44	-3238.04	137.62	2.88	-2832.46	345.16	422.70	-3027.89	-170.62	160.29	-2832.49	-16.50	4.43	-3527.60	-4.05	84.73	-1553.93	18.35	402.13	-3570.18	88.21	746.87	-3047.92	74.44	1231.62	0.00	0.00	0.00	-1763.52	-38.75	1538.78	-2920.83	133.43	1518.85	-3068.58	25.43	1648.89	-3094.05	23.39	1578.11	595.15	-17.65	78.78	1192.47	9.16	79.24	567.07
3.67000	-3256.35	121.31	15.32	-3238.04	137.62	2.88	-2823.17	345.48	427.62	-3020.65	-175.17	160.74	-2827.00	-14.93	3.48	-3530.05	-3.60	88.02	-1553.93	18.35	402.13	-3571.83	86.96	749.76	-3037.76	72.64	1232.23	0.00	0.00	0.00	-1763.52	-38.75	1538.78	-2886.64	130.83	1518.92	-3062.28	23.22	1649.05	-3088.57	23.18	1577.90	594.01	-17.63	78.55	1191.59	9.14	79.02	566.46
3.68000	-3248.31	122.65	14.98	-3238.04	137.62	2.88	-2813.85	345.78	432.52	-3013.36	-179.71	161.19	-2821.61	-13.44	2.64	-3532.59	-3.13	91.36	-1553.93	18.35	402.13	-3573.44	85.72	752.63	-3021.68	71.92	1232.02	0.00	0.00	0.00	-1763.52	-38.75	1538.78	-2898.16	126.34	1518.95	-3055.96	21.01	1649.20	-3083.07	22.98	1577.69	593.30	-17.61	78.25	1191.07	9.60	79.10	566.59
3.69000	-3240.32	123.96	14.42	-3238.04	137.62	2.88	-2804.50	346.07	437.41	-3006.03	-184.26	161.63	-2816.30	-12.03	1.94	-3535.21	-2.66	94.73	-1553.93	18.35	402.13	-3575.02	84.47	755.49	-2999.73	69.81	1233.31	0.00	0.00	0.00	-1763.52	-38.75	1538.78	-2912.74	124.74	1521.49	-3049.61	18.81	1649.35	-3077.53	22.79	1577.49	593.98	-18.11	78.34	1191.89	9.72	78.96	567.32
3.70000	-3232.41	125.24	13.62	-3238.04	137.62	2.88	-2795.11	346.34	442.29	-2998.65	-188.79	162.07	-2811.03	-10.72	1.38	-3537.91	-2.19	98.14	-1553.93	18.35	402.13	-3576.55	83.23	758.32	-3007.49	66.22	1234.29	0.00	0.00	0.00	-1763.52	-38.75	1538.78	-2896.60	124.19	1523.03	-3043.24	16.61	1649.51	-3071.97	22.61	1577.28	594.77	-18.05	78.53	1191.39	9.33	78.67	567.08
3.71000	-3224.58	126.49	12.57	-3238.04	137.62	2.88	-2785.69	346.59	447.16	-2991.23	-193.32	162.50	-2805.77	-9.52	0.98	-3540.69	-1.71	101.60	-1553.93	18.35	402.13	-3578.06	81.99	761.13	-3006.81	64.20	1234.82	0.00	0.00	0.00	-1763.52	-38.75	1538.78	-2877.24	119.89	1525.12	-3036.84	14.43	1649.66	-3066.37	22.43	1577.08	594.18	-18.00	78.36	1191.42	9.18	79.09	566.51
3.72000	-3216.84	127.70	11.26	-3238.04	137.62	2.88	-2776.24	346.82	452.01	-2983.76	-197.84	162.93	-2800.48	-8.43	0.75	-3543.55	-1.22	105.09	-1553.93	18.35	402.13	-3579.52	80.75	763.92	-2996.02	62.90	1236.00	0.00	0.00	0.00	-1763.52	-38.75	1538.78	-2846.86	117.37	1527.36	-3030.42	12.24	1649.81	-3060.75	22.26	1576.88	594.47	-18.20	78.44	1191.99	9.16	79.31	566.01
3.73000	-3209.20	128.88	9.70	-3238.04	137.62	2.88	-2766.76	347.04	456.84	-2976.24	-202.36	163.36	-2795.13	-7.48	0.71	-3546.49	-0.72	108.62	-1553.93	18.35	402.13	-3580.94	79.52	766.69	-2979.35	60.57	1238.20	0.00	0.00	0.00	-1763.52	-38.75	1538.78	-2892.85	112.48	1529.79	-3023.98	10.07	1649.96	-3055.09	22.10	1576.68	594.33	-18.74	78.49	1191.76	9.13	79.18	567.49
3.74000	-3201.69	130.02	7.86	-3238.04	137.62	2.88	-2757.24	347.24	461.66	-2968.69	-206.87	163.78	-2789.68	-6.68	0.88	-3549.50	-0.22	112.19	-1553.93	18.35	402.13	-3582.32	78.28	769.44	-2965.85	58.84	1239.60	0.00	0.00	0.00	-1763.52	-38.75	1538.78	-2880.60	112.02	1531.65	-3017.51	7.90	1650.12	-3049.41	21.94	1576.49	593.57	-18.41	78.29	1192.20	8.94	79.10	566.91
3.75000	-3210.45	131.21	4.36	-3231.16	137.64	3.72	-2747.70	347.43	466.46	-2961.09	-211.36	164.19	-2784.11	-6.04	1.26	-3552.57	0.29	115.79	-1553.93	18.35	402.13	-3583.66	77.05	772.17	-2978.06	56.72	1242.44	0.00	0.00	0.00	-1763.52	-38.75	1538.78	-2874.87	107.79	1533.56	-3011.02	5.74	1650.27	-3043.69	21.80	1576.29	592.72	-18.46	77.76	1192.21	9.02	79.19	566.83
3.76000	-3190.70	129.64	4.41	-3213.71	137.74	5.93	-2738.13	347.60	471.24	-2953.44	-215.85	164.60	-2778.38	-5.56	1.87	-3555.72	0.81	119.43	-1553.93	18.35	402.13	-3584.96	75.82	774.88	-2973.21	54.85	1244.40	0.00	0.00	0.00	-1763.52	-38.75	1538.78	-2869.96	105.15	1536.53	-3004.51	3.59	1650.42	-3037.95	21.66	1576.10	594.64	-18.01	78.61	1191.51	9.56	79.16	566.63
3.77000	-3180.28	132.43	3.48	-3190.45	138.02	9.01	-2728.53	347.76	476.01	-2945.76	-220.32	165.00	-2772.46	-5.28	2.72	-3558.93	1.33	123.10	-1553.93	18.35	402.13	-3586.22	74.60	777.57	-2962.28	52.34	1245.10	0.00	0.00	0.00	-1763.52	-38.75	1538.78	-2861.78	102.84	1539.00	-2997.97	1.45	1650.57	-3032.17	21.53	1575.91	594.16	-18.40	78.49	1191.32	9.53	78.84	566.61
3.78000	-3190.70	131.52	-2.80	-3166.13	138.56	12.48	-2718.91	347.89	480.76	-2938.03	-224.78	165.40	-2766.28	-5.18	3.84	-3562.21	1.86	126.81	-1553.93	18.35	402.13	-3587.44	73.38	780.23	-2965.57	48.36	1245.79	0.00	0.00	0.00	-1763.52	-38.75	1538.78	-2846.94	100.98	1538.86	-2991.41	-0.69	1650.72	-3026.37	21.40	1575.72	594.14	-18.32	78.51	1191.92	9.41	79.25	566.97
3.79000	-3182.27	133.33	-4.15	-3145.50	139.44	15.85	-2709.25	348.02	485.48	-2930.26	-229.23	165.79	-2741.94	-5.08	8.45	-3565.55	2.39	130.55	-1553.93	18.35	402.13	-3588.61	72.16	782.88	-2945.45	47.82	1246.46	0.00	0.00	0.00	-1763.52	-38.75	1538.78	-2833.13	98.92	1541.64	-2984.83	-2.81	1650.87	-3020.54	21.29	1575.54	594.34	-17.99	78.62	1192.12	8.85	79.11	566.53
3.80000	-3192.75	133.98	-10.01	-3133.32	140.75	18.63	-2699.58	348.12	490.18	-2922.46	-233.67	166.18	-2767.32	-6.16	3.44	-3568.95	2.93	134.32	-1553.93	18.35	402.13	-3589.74	70.94	785.50	-2943.78	47.18	1247.35	0.00	0.00	0.00	-1763.52	-38.75	1538.78	-2838.16	98.18	1542.68	-2978.22	-4.93	1651.02	-3014.67	21.18	1575.35	595.04	-17.55	78.94	1192.00	9.27	79.41	565.71
3.81000	-3149.08	136.92	-7.60	-3134.35	142.56	20.33	-2689.88	348.22	494.87	-2914.61	-238.09	166.56	-2760.01	-6.32	5.11	-3572.40	3.48	138.13	-1553.93	18.35	402.13	-3590.82	69.73	788.10	-2935.81	46.06	1247.83	0.00	0.00	0.00	-1763.52	-38.75	1538.78	-2848.30	95.00	1544.65	-2971.59	-7.04	1651.16	-3008.78	21.08	1575.17	595.03	-17.81	78.56	1191.18	8.59	79.07	565.94
3.82000	-3120.08	139.49	-3.77	-3168.18	142.49	17.48	-2680.15	348.29	499.53	-2906.72	-242.49	166.94	-2732.26	-5.15	9.12	-3575.91	4.03	141.96	-1553.93	18.35	402.13	-3591.86	68.52	790.67	-2933.52	44.11	1248.21	0.00	0.00	0.00	-1763.52	-38.75	1538.78	-2833.40	93.57	1545.65	-2964.94	-9.14	1651.31	-3002.86	20.99	1574.99	595.01	-17.53	78.80	1191.69	8.88	79.12	566.67
3.83000	-3121.86	142.22	-3.90	-3135.13	146.63	23.87	-2670.40	348.36	504.16	-2898.79	-246.88	167.32	-2714.55	-4.90	14.28	-3579.48	4.59	145.83	-1553.93	18.35	402.13	-3592.86	67.31	793.23	-2932.01	42.15	1249.21	0.00	0.00	0.00	-1763.52	-38.75	1538.78	-2832.01	93.22	1546.77	-2958.27	-11.23	1651.46	-2996.91	20.91	1574.82	594.54	-17.49	78.79	1191.41	9.27	78.91	566.75
3.84000	-3105.09	145.17	-0.21	-3140.91	147.99	24.17	-2660.63	348.41	508.77	-2890.83	-251.25	167.68	-2754.18	-5.84	6.82	-3583.09	5.15	149.72	-1553.93	18.35	402.13	-3593.80	66.11	795.76	-2934.33	40.89	1249.22	0.00	0.00	0.00	-1763.52	-38.75	1538.78	-2782.34	93.23	1547.02	-2951.57	-13.31	1651.60	-2990.94	20.83	1574.64	594.81	-18.30	78.76	1191.46	9.09	79.00	566.05
3.85000	-3083.71	147.96	3.20	-3113.67	149.61	29.59	-2650.83	348.44	513.36	-2882.83	-255.60	168.05	-2685.65	-3.92	19.15	-3586.76	5.72	153.65	-1553.93	18.35	402.13	-3594.70	64.90	798.27	-2916.51	40.78	1250.25	0.00	0.00	0.00	-1763.52	-38.75	1538.78	-2790.05	92.47	1548.58	-2944.86	-15.37	1651.75	-2984.93	20.77	1574.47	594.82	-17.76	78.98	1191.16	9.43	79.06	566.39
3.86000	-3053.46	151.47	8.47	-3041.49	152.40	43.50	-2641.02	348.46	517.92	-2874.79	-259.93	168.40	-2731.03	-4.23	14.03	-3590.47	6.30	157.60	-1553.93	18.35	402.13	-3595.55	63.71	800.75	-2904.98	38.69	1251.02	0.00	0.00	0.00	-1763.52	-38.75	1538.78	-2812.22	88.30	1549.67	-2938.12	-17.43	1651.90	-2978.89	20.71	1574.30	594.39	-17.77	78.72	1191.73	9.56	79.31	566.75
3.87000	-3045.42	152.30	9.31	-3041.59	153.01	43.91	-2631.19	348.46	522.45	-2866.71	-264.24	168.76	-2742.35	-6.28	8.96	-3594.22	6.88	161.57	-1553.93	18.35	402.13	-3596.36	62.51	803.21	-2902.04	36.81	1251.71	0.00	0.00	0.00	-1763.52	-38.75	1538.78	-2790.61	88.62	1551.06	-2931.36	-19.48	1652.04	-2972.83	20.66	1574.14	594.12	-18.03	78.57	1191.66	8.80	79.29	566.20
3.88000	-3019.20	154.96	12.17	-3040.93	151.95	41.05	-2621.33	348.45	526.96	-2858.59	-268.52	169.10	-2719.64	-4.52	11.65	-3598.01	7.46	165.57	-1553.93	18.35	402.13	-3597.11	61.32	805.65	-2901.93	37.05	1251.93	0.00	0.00	0.00	-1763.52	-38.75	1538.78	-2783.82	88.39	1551.43	-2924.58	-21.52	1652.18	-2966.74	20.62	1573.97	592.93	-18.65	78.17	1192.03	8.97	79.29	565.92
3.89000	-3003.58	155.41	13.24	-3010.50	154.56	47.26	-2611.46	348.43	531.44	-2850.44	-272.79	169.44	-2711.36	-2.38	14.18	-3601.85	8.05	169.60	-1553.93	18.35	402.13	-3597.82	60.14	808.06	-2903.19	35.93	1253.26	0.00	0.00	0.00	-1763.52	-38.75	1538.78	-2792.67	86.76	1551.24	-2917.77	-23.55	1652.33	-2960.62	20.59	1573.81	593.79	-17.67	78.46	1191.69	9.24	79.24	565.83
3.90000	-3004.46	156.12	10.83	-3060.45	153.24	35.80	-2601.57	348.39	535.88	-2842.26	-277.03	169.78	-2700.98	-1.62	17.25	-3605.72	8.65	173.65	-1553.93	18.35	402.13	-3598.47	58.95	810.45	-2868.03	34.46	1254.55	0.00	0.00	0.00	-1763.52	-38.75	1538.78	-2752.89	90.18	1552.31	-2910.95	-25.56	1652.47	-2954.47	20.57	1573.65	593.51	-17.59	78.09	1192.59	8.59	79.47	565.97
3.91000	-2964.90	157.55	15.51	-3004.47	153.47	41.67	-2591.66	348.34	540.30	-2834.04	-281.25	170.11	-2709.69	-3.18	16.60	-3609.63	9.25	177.73	-1553.93	18.35	402.13	-3599.08	57.77	812.82	-2847.87	33.39	1255.20	0.00	0.00	0.00	-1763.52	-38.75	1538.78	-2782.71	89.29	1553.04	-2904.10	-27.56	1652.61	-2948.29	20.55	1573.49	593.35	-18.43	78.22	1192.13	8.87	79.18	566.46
3.92000	-2921.48	158.04	18.78	-2932.61	157.02	51.77	-2581.74	348.27	544.69	-2825.78	-285.45	170.44	-2722.84	-3.85	13.72	-3613.57	9.85	181.83	-1553.93	18.35	402.13	-3599.63	56.60	815.16	-2841.69	32.40	1255.43	0.00	0.00	0.00	-1763.52	-38.75	1538.78	-2739.46	86.21	1551.93	-2897.24	-29.56	1652.75	-2942.09	20.55	1573.34	594.21	-17.84	78.88	1192.44	9.50	79.15	565.95
3.93000	-2927.55	157.01	14.67	-2965.13	154.46	42.29	-2571.80	348.19	549.04	-2817.50	-289.61	170.76	-2733.61	-5.80	12.36	-3617.54	10.46	185.95	-1553.93	18.35	402.13	-3600.13	55.43	817.48	-2839.95	31.09	1256.13	0.00	0.00	0.00	-1763.52	-38.75	1538.78	-2779.80	86.65	1552.98	-2890.35	-31.54	1652.89	-2935.86	20.55	1573.19	594.66	-18.19	78.60	1191.51	9.09	78.88	567.01
3.94000	-2896.05	158.96	16.46	-2949.60	154.78	40.95	-2561.84	348.10	553.37	-2809.17	-293.75	171.07	-2676.02	-2.52	24.34	-3621.54	11.08	190.09	-1553.93	18.35	402.13	-3600.58	54.26	819.77	-2830.27	29.97	1256.98	0.00	0.00	0.00	-1763.52	-38.75	1538.78	-2771.90	87.22	1552.07	-2883.45	-33.50	1653.03	-2929.60	20.57	1573.04	593.81	-18.00	78.29	1191.47	9.58	78.96	567.17
3.95000	-2848.86	159.12	19.66	-2892.53	155.21	44.58	-2551.88	347.99	557.65	-2800.82	-297.87	171.38	-2706.06	-3.74	18.69	-3625.57	11.70	194.25	-1553.93	18.35	402.13	-3600.97	53.10	822.03	-2822.56	27.75	1256.54	0.00	0.00	0.00	-1763.52	-38.75	1538.78	-2757.32	85.55	1552.58	-2876.52	-35.46	1653.17	-2923.31	20.59	1572.89	593.55	-18.03	78.17	1191.95	9.87	79.42	567.02
3.96000	-2849.98	158.45	14.83	-2882.06	156.26	42.15	-2541.90	347.88	561.91	-2792.43	-301.95	171.68	-2718.03	-2.28	17.46	-3629.62	12.32	198.43	-1553.93	18.35	402.13	-3601.32	51.94	824.27	-2826.28	27.09	1256.61	0.00	0.00	0.00	-1763.52	-38.75	1538.78	-2739.45	89.00	1552.31	-2869.58	-37.40	1653.31	-2916.99	20.62	1572.75	593.49	-18.24	78.17	1192.01	9.69	79.36	566.64
3.97000	-2828.16	159.36	14.95	-2869.86	153.49	38.64	-2531.90	347.74	566.13	-2784.01	-306.01	171.98	-2740.47	-2.78	12.05	-3633.70	12.95	202.63	-1553.93	18.35	402.13	-3601.60	50.78	826.49	-2846.61	24.21	1257.05	0.00	0.00	0.00	-1763.52	-38.75	1538.78	-2740.35	87.88	1551.88	-2862.61	-39.33	1653.45	-2910.65	20.66	1572.61	593.42	-18.10	78.16	1192.25	9.42	79.20	566.00
3.98000	-2787.34	159.19	17.93	-2823.72	155.46	41.43	-2521.90	347.60	570.31	-2775.56	-310.03	172.27	-2730.63	-3.28	14.67	-3637.79	13.58	206.84	-1553.93	18.35	402.13	-3601.83	49.63	828.68	-2829.64	24.89	1255.88	0.00	0.00	0.00	-1763.52	-38.75	1538.78	-2705.34	87.36	1551.48	-2855.62	-41.25	1653.58	-2904.28	20.71	1572.47	593.16	-17.94	78.23	1191.29	9.79	78.92	565.98
3.99000	-2752.81	158.64	18.34	-2874.94	155.86	26.96	-2511.88	347.44	574.46	-2767.08	-314.02	172.56	-2692.70	0.10	23.39	-3641.90	14.22	211.08	-1553.93	18.35	402.13	-3602.01	48.49	830.84	-2825.83	23.91	1256.69	0.00	0.00	0.00	-1763.52	-38.75	1538.78	-2724.24	87.19	1551.13	-2848.62	-43.15	1653.72	-2897.89	20.77	1572.33	594.07	-17.96	78.61	1191.11	9.58	78.95	566.05
4.00000	-2749.61	158.77	13.67	-2818.10	155.63	30.39	-2501.85	347.27	578.57	-2758.57	-317.99	172.84	-2726.89	-1.50	16.66	-3646.03	14.86	215.33	-1553.93	18.35	402.13	-3602.12	47.34	832.98	-2830.20	23.05	1256.22	0.00	0.00	0.00	-1763.52	-38.75	1538.78	-2706.36	88.61	1551.05	-2841.59	-45.04	1653.85	-2891.46	20.83	1572.20	593.84	-17.86	78.70	1191.52	9.22	79.19	566.33
4.01000	-2716.48	159.87	15.58	-2784.99	155.90	29.24	-2491.82	347.09	582.64	-2750.03	-321.91	173.12	-2720.13	-3.09	19.39	-3650.17	15.51	219.59	-1553.93	18.35	402.13	-3602.19	46.21	835.09	-2814.49	22.71	1255.38	0.00	0.00	0.00	-1763.52	-38.75	1538.78	-2713.33	88.42	1550.57	-2834.55	-46.92	1653.99	-2885.01	20.91	1572.07	593.67	-17.84	78.36	1191.88	9.41	79.48	566.38
4.02000	-2630.94	159.17	23.24	-2732.79	156.08	34.03	-2481.77	346.90	586.67	-2741.46	-325.81	173.39	-2737.49	-2.59	17.28	-3654.32	16.16	223.87	-1553.93	18.35	402.13	-3602.19	45.07	837.18	-2801.75	22.99	1254.89	0.00	0.00	0.00	-1763.52	-38.75	1538.78	-2683.69	90.28	1548.77	-2827.49	-48.78	1654.12	-2878.53	21.00	1571.95	594.41	-18.52	78.46	1191.99	9.43	79.48	565.94
4.03000	-2681.46	159.64	13.14	-2615.79	156.08	46.03	-2471.72	346.69	590.66	-2732.87	-329.66	173.65	-2757.50	-3.29	13.97	-3658.47	16.81	228.17	-1553.93	18.35	402.13	-3602.13	43.95	839.23	-2796.95	23.04	1254.78	0.00	0.00	0.00	-1763.52	-38.75	1538.78	-2700.55	90.77	1549.56	-2820.41	-50.63	1654.25	-2872.03	21.09	1571.82	594.97	-17.93	78.56	1191.18	9.18	79.15	565.93
4.04000	-2629.45	155.91	20.08	-2606.92	158.31	43.74	-2461.66	346.48	594.61	-2724.24	-333.49	173.91	-2681.14	-0.93	28.63	-3662.64	17.47	232.47	-1553.93	18.35	402.13	-3602.02	42.82	841.26	-2802.63	22.17	1253.99	0.00	0.00	0.00	-1763.52	-38.75	1538.78	-2691.63	90.46	1549.46	-2813.31	-52.46	1654.38	-2865.50	21.20	1571.70	593.51	-17.58	78.31	1190.98	8.88	78.60	566.47
4.05000	-2630.09	156.28	17.19	-2674.53	152.88	30.02	-2451.60	346.25	598.52	-2715.58	-337.27	174.17	-2699.20	-3.47	22.54	-3666.81	18.13	236.79	-1553.93	18.35	402.13	-3601.85	41.70	843.27	-2785.51	21.53	1253.33	0.00	0.00	0.00	-1763.52	-38.75	1538.78	-2689.45	89.23	1547.89	-2806.19	-54.28	1654.51	-2858.94	21.32	1571.58	594.09	-17.74	78.45	1191.93	9.22	78.91	566.14
4.06000	-2649.86	161.77	10.83	-2651.63	149.66	29.71	-2441.52	346.01	602.38	-2706.90	-341.02	174.41	-2718.83	-2.44	21.05	-3670.98	18.79	241.12	-1553.93	18.35	402.13	-3601.61	40.59	845.24	-2786.39	21.43	1253.72	0.00	0.00	0.00	-1763.52	-38.75	1538.78	-2684.76	90.92	1548.14	-2799.05	-56.08	1654.64	-2852.36	21.44	1571.47	593.71	-18.08	78.55	1191.44	9.12	79.03	567.13
4.07000	-2604.20	163.63	15.52	-2628.74	148.49	28.42	-2431.45	345.75	606.20	-2698.20	-344.73	174.66	-2702.87	-1.85	23.97	-3675.15	19.46	245.46	-1553.93	18.35	402.13	-3601.32	39.48	847.19	-2787.17	20.64	1252.80	0.00	0.00	0.00	-1763.52	-38.75	1538.78	-2670.82	90.63	1546.59	-2791.90	-57.87	1654.77	-2845.75	21.58	1571.36	593.39	-18.01	78.62	1191.74	9.33	79.18	565.80
4.08000	-2564.46	163.72	22.18	-2606.73	147.36	27.18	-2421.37	345.49	609.98	-2689.46	-348.40	174.89	-2682.10	-1.81	26.58	-3679.32	20.13	249.81	-1553.93	18.35	402.13	-3600.96	38.38	849.11	-2759.19	22.97	1251.47	0.00	0.00	0.00	-1763.52	-38.75	1538.78	-2673.04	92.64	1545.93	-2784.73	-59.64	1654.90	-2839.11	21.72	1571.25	594.63	-18.06	78.53	1191.39	9.06	79.12	566.60
4.09000	-2533.55	167.09	28.72	-2585.61	146.26	25.97	-2411.29	345.22	613.71	-2680.70	-352.03	175.12	-2694.31	-2.25	22.91	-3683.49	20.80	254.17	-1553.93	18.35	402.13	-3600.54	37.28	851.01	-2750.24	23.64	1250.80	0.00	0.00	0.00	-1763.52	-38.75	1538.78	-2660.06	94.65	1544.62	-2777.54	-61.39	1655.02	-2832.45	21.88	1571.14	594.55	-18.40	78.44	1191.83	9.08	79.00	566.70
4.10000	-2539.64	168.50	27.65	-2565.34	145.20	24.81	-2401.20	344.93	617.40	-2671.92	-355.62	175.35	-2707.86	-4.04	19.94	-3687.65	21.48	258.54	-1553.93	18.35	402.13	-3600.06	36.19	852.87	-2765.06	23.04	1250.05	0.00	0.00	0.00	-1763.52	-38.75	1538.78	-2669.56	94.03	1543.91	-2770.33	-63.14	1655.15	-2825.77	22.04	1571.04	594.15	-18.13	78.46	1191.51	9.50	79.31	565.30
4.11000	-2482.92	170.11	38.29	-2545.92	144.17	23.69	-2391.11	344.63	621.04	-2663.11	-359.16	175.57	-2723.67	-6.44	15.06	-3691.80	22.16	262.92	-1553.93	18.35	402.13	-3599.51	35.10	854.71	-2763.26	23.55	1250.87	0.00	0.00	0.00	-1763.52	-38.75	1538.78	-2654.36	94.78	1542.49	-2763.10	-64.86	1655.27	-2819.05	22.22	1570.94	594.34	-18.08	78.66	1191.33	9.21	78.98	566.22
4.12000	-2490.78	170.84	38.93	-2527.33	143.18	22.61	-2381.02	344.33	624.64	-2654.27	-362.67	175.78	-2754.48	-10.03	8.56	-3695.94	22.84	267.30	-1553.93	18.35	402.13	-3598.90	34.02	856.52	-2752.08	23.91	1249.80	0.00	0.00	0.00	-1763.52	-38.75	1538.78	-2664.52	96.67	1541.65	-2755.86	-66.57	1655.40	-2812.31	22.40	1570.84	594.01	-18.15	78.47	1191.79	8.80	79.01	566.50
4.13000	-2477.58	170.98	43.36	-2509.56	142.22	21.57	-2370.93	344.01	628.18	-2645.42	-366.13	175.99	-2753.80	-10.57	8.93	-3700.06	23.53	271.69	-1553.93	18.35	402.13	-3598.23	32.94	858.30	-2729.78	23.74	1248.70	0.00	0.00	0.00	-1763.52	-38.75	1538.78	-2650.50	97.52	1539.69	-2748.60	-68.26	1655.52	-2805.55	22.60	1570.75	594.15	-17.78	78.18	1191.94	9.73	79.46	566.63
4.14000	-2457.72	174.12	49.62	-2492.58	141.30	20.57	-2360.85	343.68	631.67	-2636.54	-369.54	176.19	-2720.25	-9.06	14.96	-3704.17	24.22	276.08	-1553.93	18.35	402.13	-3597.49	31.87	860.05	-2733.62	23.57	1247.07	0.00	0.00	0.00	-1763.52	-38.75	1538.78	-2618.93	99.17	1538.36	-2741.32	-69.93	1655.64	-2798.76	22.80	1570.66	594.16	-18.21	78.47	1191.58	8.98	79.08	566.20
4.15000	-2438.34	174.79	56.18	-2476.38	140.41	19.61	-2350.76	343.34	635.12	-2627.63	-372.91	176.38	-2706.64	-6.46	17.62	-3708.26	24.91	280.48	-1553.93	18.35	402.13	-3596.68	30.80	861.77	-2723.19	24.86	1246.05	0.00	0.00	0.00	-1763.52	-38.75	1538.78	-2628.35	99.12	1537.74	-2734.03	-71.59	1655.76	-2791.94	23.02	1570.58	593.72	-17.59	78.45	1191.14	9.37	79.00	567.08
4.16000	-2410.66	174.80	62.69	-2460.96	139.55	18.68	-2340.68	342.99	638.51	-2618.71	-376.23	176.57	-2726.22	-7.69	13.06	-3712.33	25.61	284.88	-1553.93	18.35	402.13	-3595.81	29.74	863.46	-2719.43	24.57	1245.66	0.00	0.00	0.00	-1763.52	-38.75	1538.78	-2630.94	99.94	1536.97	-2726.72	-73.23	1655.88	-2785.10	23.25	1570.49	594.61	-17.98	78.77	1191.87	8.95	79.23	566.99
4.17000	-2412.52	173.02	68.06	-2446.28	138.73	17.80	-2330.59	342.63	641.86	-2609.76	-379.50	176.76	-2762.49	-11.33	7.78	-3716.38	26.30	289.28	-1553.93	18.35	402.13	-3594.87	28.69	865.12	-2722.09	26.18	1245.07	0.00	0.00	0.00	-1763.52	-38.75	1538.78	-2638.42	100.17	1536.45	-2719.39	-74.85	1655.99	-2778.24	23.48	1570.41	593.98	-17.72	78.39	1192.02	8.99	79.29	566.72
4.18000	-2399.83	172.72	73.67	-2432.34	137.94	16.95	-2320.52	342.27	645.15	-2600.80	-382.73	176.93	-2712.28	-10.04	15.62	-3720.41	27.00	293.68	-1553.93	18.35	402.13	-3593.86	27.64	866.75	-2704.32	26.31	1243.88	0.00	0.00	0.00	-1763.52	-38.75	1538.78	-2640.51	103.55	1534.79	-2712.05	-76.45	1656.11	-2771.35	23.73	1570.34	593.80	-18.38	78.36	1191.37	9.04	78.99	566.14
4.19000	-2392.47	171.65	77.41	-2419.12	137.18	16.14	-2310.44	341.89	648.39	-2591.81	-385.90	177.10	-2726.76	-8.55	12.82	-3724.41	27.71	298.09	-1553.93	18.35	402.13	-3592.79	26.60	868.35	-2683.44	28.24	1243.21	0.00	0.00	0.00	-1763.52	-38.75	1538.78	-2617.97	106.72	1532.74	-2704.69	-78.04	1656.22	-2764.43	23.99	1570.27	593.34	-18.39	78.14	1192.28	8.86	79.20	566.05
4.20000	-2389.34	169.94	79.46	-2406.61	136.46	15.36	-2300.38	341.50	651.57	-2582.80	-389.03	177.27	-2688.02	-10.07	18.70	-3728.38	28.41	302.50	-1553.93	18.35	402.13	-3591.64	25.56	869.93	-2681.03	28.90	1241.61	0.00	0.00	0.00	-1763.52	-38.75	1538.78	-2597.06	109.38	1530.89	-2697.32	-79.61	1656.34	-2757.49	24.26	1570.20	593.97	-17.72	78.36	1191.81	9.01	79.40	565.64
4.21000	-2389.35	167.73	80.04	-2394.78	135.77	14.62	-2290.31	341.10	654.70	-2573.78	-392.10	177.43	-2775.49	-11.14	3.75	-3732.32	29.12	306.90	-1553.93	18.35	402.13	-3590.43	24.53	871.47	-2674.23	30.76	1240.40	0.00	0.00	0.00	-1763.52	-38.75	1538.78	-2602.26	109.59	1529.17	-2689.93	-81.15	1656.45	-2750.53	24.54	1570.13	593.84	-17.51	78.47	1191.23	9.30	79.12	566.72
4.22000	-2391.41	165.16	79.33	-2383.63	135.11	13.91	-2280.26	340.70	657.77	-2564.73	-395.12	177.58	-2695.80	-11.73	18.28	-3736.22	29.83	311.30	-1553.93	18.35	402.13	-3589.14	23.51	872.98	-2670.45	31.33	1239.70	0.00	0.00	0.00	-1763.52	-38.75	1538.78	-2609.97	114.13	1529.55	-2682.52	-82.68	1656.56	-2743.54	24.83	1570.07	592.66	-17.71	78.11	1191.13	9.41	78.82	566.78
4.23000	-2394.44	162.38	77.55	-2373.14	134.48	13.24	-2270.21	340.28	660.78	-2555.67	-398.09	177.73	-2720.52	-11.64	12.81	-3740.09	30.54	315.71	-1553.93	18.35	402.13	-3587.78	22.49	874.46	-2657.92	32.11	1239.15	0.00	0.00	0.00	-1763.52	-38.75	1538.78	-2569.57	118.00	1528.52	-2675.10	-84.19	1656.67	-2736.52	25.13	1570.01	593.22	-18.04	78.09	1191.04	8.90	78.87	567.33
4.24000	-2397.34	159.52	74.89	-2363.28	133.88	12.60	-2260.17	339.86	663.74	-2546.59	-401.01	177.87	-2747.34	-12.47	7.59	-3743.92	31.25	320.10	-1553.93	18.35	402.13	-3586.35	21.48	875.91	-2650.31	32.77	1238.42	0.00	0.00	0.00	-1763.52	-38.75	1538.78	-2548.83	119.51	1526.77	-2667.67	-85.69	1656.78	-2729.49	25.44	1569.96	594.12	-18.14	78.62	1191.44	9.21	79.32	566.14
4.25000	-2399.03	156.72	71.56	-2354.06	133.32	12.00	-2250.14	339.43	666.64	-2537.49	-403.87	178.00	-2739.32	-7.61	9.80	-3747.72	31.96	324.50	-1553.93	18.35	402.13	-3584.85	20.47	877.32	-2653.19	33.39	1237.23	0.00	0.00	0.00	-1763.52	-38.75	1538.78	-2549.36	119.46	1523.79	-2660.21	-87.16	1656.89	-2722.42	25.77	1569.90	593.98	-17.62	78.62	1192.04	8.78	79.38	566.00
4.26000	-2398.40	154.12	67.74	-2345.44	132.79	11.42	-2240.12	338.98	669.48	-2528.37	-406.67	178.13	-2762.57	-11.09	4.69	-3751.47	32.68	328.89	-1553.93	18.35	402.13	-3583.28	19.47	878.71	-2660.31	35.03	1236.72	0.00	0.00	0.00	-1763.52	-38.75	1538.78	-2550.25	121.05	1520.35	-2652.75	-88.61	1656.99	-2715.34	26.10	1569.86	594.45	-17.51	78.54	1192.00	8.68	79.23	566.90
4.27000	-2394.39	151.87	63.66	-2337.42	132.28	10.88	-2230.11	338.53	672.26	-2519.24	-409.42	178.26	-2728.07	-10.93	11.64	-3755.17	33.40	333.27	-1553.93	18.35	402.13	-3581.63	18.48	880.06	-2654.54	34.84	1235.55	0.00	0.00	0.00	-1763.52	-38.75	1538.78	-2560.47	123.94	1520.69	-2645.27	-90.04	1657.10	-2708.23	26.45	1569.81	594.31	-17.53	78.61	1191.25	8.74	79.05	567.22
4.28000	-2385.88	150.10	59.50	-2329.98	131.81	10.37	-2220.11	338.08	674.98	-2510.09	-412.11	178.37	-2764.51	-14.26	5.00	-3758.83	34.12	337.65	-1553.93	18.35	402.13	-3579.91	17.49	881.39	-2648.90	38.00	1234.83	0.00	0.00	0.00	-1763.52	-38.75	1538.78	-2529.00	127.34	1518.53	-2637.77	-91.45	1657.20	-2701.09	26.80	1569.77	593.67	-18.08	78.21	1191.34	9.05	78.96	566.16
4.29000	-2371.80	148.95	55.46	-2323.10	131.37	9.89	-2210.12	337.61	677.64	-2500.93	-414.74	178.48	-2764.01	-12.23	5.86	-3762.44	34.84	342.02	-1553.93	18.35	402.13	-3578.11	16.51	882.68	-2629.82	39.71	1234.16	0.00	0.00	0.00	-1763.52	-38.75	1538.78	-2533.51	127.29	1517.67	-2630.26	-92.84	1657.30	-2693.93	27.17	1569.74	593.70	-18.27	78.17	1191.99	9.37	79.13	565.33
4.30000	-2351.01	148.56	51.77	-2316.77	130.96	9.45	-2200.15	337.13	680.24	-2491.75	-417.31	178.59	-2746.69	-12.57	6.10	-3766.00	35.56	346.39	-1553.93	18.35	402.13	-3576.24	15.54	883.93	-2626.04	41.08	1234.06	0.00	0.00	0.00	-1763.52	-38.75	1538.78	-2511.31	131.76	1517.64	-2622.74	-94.22	1657.40	-2686.75	27.55	1569.70	593.39	-18.26	78.34	1191.84	8.88	79.22	566.67
4.31000	-2275.40	150.90	58.85	-2310.98	130.57	9.03	-2190.19	336.65	682.77	-2482.56	-419.82	178.68	-2733.59	-12.94	9.05	-3769.51	36.28	350.74	-1553.93	18.35	402.13	-3574.29	14.57	885.16	-2605.51	42.80	1233.78	0.00	0.00	0.00	-1763.52	-38.75	1538.78	-2536.69	133.83	1516.21	-2615.20	-95.56	1657.50	-2679.55	27.94	1569.67	593.89	-18.57	78.47	1192.04	9.24	79.60	567.48
4.32000	-2288.97	147.54	47.95	-2305.70	130.22	8.64	-2180.24	336.16	685.24	-2473.35	-422.27	178.77	-2738.98	-12.67	8.08	-3772.96	37.00	355.08	-1553.93	18.35	402.13	-3572.27	13.62	886.35	-2594.30	43.55	1233.75	0.00	0.00	0.00	-1763.52	-38.75	1538.78	-2510.57	135.56	1514.02	-2607.65	-96.89	1657.60	-2672.32	28.34	1569.65	593.20	-18.15	78.38	1191.61	9.02	79.24	566.75
4.33000	-2296.53	145.31	40.56	-2300.92	129.89	8.28	-2170.31	335.66	687.64	-2464.13	-424.66	178.86	-2750.46	-13.86	4.64	-3776.35	37.73	359.42	-1553.93	18.35	402.13	-3570.16	12.66	887.51	-2583.14	46.83	1233.37	0.00	0.00	0.00	-1763.52	-38.75	1538.78	-2519.73	139.64	1516.04	-2600.08	-98.20	1657.70	-2665.06	28.76	1569.63	594.12	-17.60	78.59	1191.50	9.09	78.98	565.53
4.34000	-2272.35	148.19	38.65	-2296.63	129.60	7.95	-2160.40	335.16	689.98	-2454.90	-426.99	178.94	-2734.20	-13.24	7.81	-3779.69	38.46	363.74	-1553.93	18.35	402.13	-3567.98	11.72	888.64	-2584.42	48.77	1234.00	0.00	0.00	0.00	-1763.52	-38.75	1538.78	-2490.92	141.97	1515.20	-2592.51	-99.48	1657.79	-2657.79	29.18	1569.61	594.49	-17.42	78.69	1192.01	9.50	78.98	566.98
4.35000	-2269.55	148.62	33.27	-2292.80	129.33	7.64	-2150.50	334.64	692.25	-2445.66	-429.25	179.01	-2692.91	-11.60	14.90	-3782.96	39.18	368.05	-1553.93	18.35	402.13	-3565.72	10.78	889.73	-2561.06	50.86	1233.81	0.00	0.00	0.00	-1763.52	-38.75	1538.78	-2459.69	143.96	1513.37	-2584.91	-100.75	1657.88	-2650.49	29.62	1569.60	593.44	-18.08	78.52	1192.03	8.85	78.92	566.94
4.36000	-2263.90	151.49	28.66	-2289.43	129.09	7.36	-2140.62	334.12	694.46	-2436.40	-431.45	179.07	-2711.53	-12.17	11.03	-3786.17	39.91	372.35	-1553.93	18.35	402.13	-3563.38	9.85	890.79	-2548.25	53.68	1235.11	0.00	0.00	0.00	-1763.52	-38.75	1538.78	-2452.35	147.21	1512.62	-2577.31	-101.99	1657.97	-2643.17	30.07	1569.59	594.50	-18.07	78.46	1192.91	9.30	79.55	566.62
4.37000	-2271.40	152.25	24.64	-2286.50	128.88	7.11	-2130.76	333.60	696.60	-2427.14	-433.58	179.13	-2705.40	-11.66	12.16	-3789.31	40.64	376.64	-1553.93	18.35	402.13	-3560.96	8.93	891.82	-2562.15	54.57	1234.59	0.00	0.00	0.00	-1763.52	-38.75	1538.78	-2449.49	149.23	1511.99	-2569.69	-103.21	1658.07	-2635.82	30.53	1569.58	593.72	-18.78	78.10	1192.81	10.04	79.73	566.99
4.38000	-2262.72	152.85	20.12	-2283.99	128.70	6.88	-2120.91	333.06	698.66	-2417.86	-435.64	179.19	-2730.06	-10.91	6.67	-3792.38	41.37	380.91	-1553.93	18.35	402.13	-3558.46	8.01	892.81	-2539.27	56.65	1235.57	0.00	0.00	0.00	-1763.52	-38.75	1538.78	-2450.84	151.64	1513.55	-2562.06	-104.40	1658.15	-2628.46	31.00	1569.58	594.32	-18.28	78.21	1192.51	9.28	79.45	566.16
4.39000	-2254.90	153.40	15.86	-2281.89	128.55	6.68	-2111.09	332.52	700.66	-2408.57	-437.64	179.23	-2748.87	-13.41	3.23	-3795.39	42.10	385.17	-1553.93	18.35	402.13	-3555.88	7.10	893.77	-2534.21	59.21	1237.12	0.00	0.00	0.00	-1763.52	-38.75	1538.78	-2446.18	153.82	1514.28	-2554.42	-105.58	1658.24	-2621.07	31.49	1569.58	593.98	-17.94	78.45	1192.21	8.85	79.55	565.89
4.40000	-2247.91	153.91	11.84	-2280.18	128.42	6.51	-2101.29	331.98	702.59	-2399.27	-439.57	179.27	-2752.16	-11.49	3.19	-3798.31	42.83	389.41	-1553.93	18.35	402.13	-3553.22	6.20	894.69	-2533.29	60.67	1238.04	0.00	0.00	0.00	-1763.52	-38.75	1538.78	-2439.42	154.80	1514.42	-2546.76	-106.73	1658.33	-2613.65	31.98	1569.59	594.14	-17.88	78.47	1191.77	9.25	79.55	567.44
4.41000	-2241.71	154.38	8.05	-2278.85	128.32	6.35	-2091.51	331.42	704.44	-2389.97	-441.42	179.31	-2708.54	-12.81	9.78	-3801.17	43.56	393.63	-1553.93	18.35	402.13	-3550.48	5.31	895.58	-2530.98	62.80	1237.81	0.00	0.00	0.00	-1763.52	-38.75	1538.78	-2436.54	153.97	1513.53	-2539.09	-107.85	1658.41	-2606.22	32.49	1569.60	593.67	-17.16	78.61	1192.06	9.78	79.24	566.26
4.42000	-2236.29	154.81	4.50	-2277.88	128.24	6.22	-2081.75	330.86	706.23	-2380.65	-443.21	179.33	-2743.70	-15.55	4.15	-3803.94	44.29	397.84	-1553.93	18.35	402.13	-3547.65	4.42	896.44	-2524.55	64.87	1240.49	0.00	0.00	0.00	-1763.52	-38.75	1538.78	-2433.74	157.67	1515.48	-2531.41	-108.96	1658.49	-2598.76	33.01	1569.62	593.09	-17.85	78.14	1191.78	9.32	78.99	566.10
4.43000	-2231.60	155.20	1.17	-2277.25	128.20	6.12	-2072.01	330.30	707.94	-2371.33	-444.93	179.35	-2748.15	-13.02	3.25	-3806.64	45.02	402.02	-1553.93	18.35	402.13	-3544.74	3.54	897.26	-2507.18	67.19	1241.41	0.00	0.00	0.00	-1763.52	-38.75	1538.78	-2404.89	161.10	1515.77	-2523.72	-110.04	1658.57	-2591.28	33.55	1569.64	594.60	-17.50	78.53	1192.11	9.02	79.34	567.17
4.44000	-2227.61	155.56	-1.93	-2276.95	128.17	6.03	-2062.30	329.73	709.57	-2362.00	-446.58	179.37	-2702.36	-11.83	9.25	-3809.26	45.75	406.19	-1553.93	18.35	402.13	-3541.74	2.67	898.04	-2490.84	70.95	1242.22	0.00	0.00	0.00	-1763.52	-38.75	1538.78	-2410.26	161.80	1517.45	-2516.01	-111.09	1658.65	-2583.78	34.09	1569.66	593.70	-18.18	78.53	1191.42	8.52	79.03	566.64
4.45000	-2224.31	155.88	-4.82	-2276.96	128.18	5.97	-2052.61	329.15	711.13	-2352.66	-448.15	179.37	-2692.00	-13.04	6.97	-3811.79	46.48	410.34	-1553.93	18.35	402.13	-3538.66	1.81	898.79	-2496.98	73.01	1243.53	0.00	0.00	0.00	-1763.52	-38.75	1538.78	-2401.42	166.11	1518.00	-2508.30	-112.12	1658.73	-2576.26	34.65	1569.69	593.55	-18.22	78.09	1191.12	9.23	78.85	566.28
4.46000	-2221.65	156.16	-7.50	-2277.27	128.21	5.93	-2042.95	328.56	712.62	-2343.32	-449.65	179.37	-2695.64	-13.30	4.56	-3814.23	47.21	414.47	-1553.93	18.35	402.13	-3535.49	0.96	899.51	-2493.00	74.55	1244.37	0.00	0.00	0.00	-1763.52	-38.75	1538.78	-2381.96	168.00	1519.58	-2500.57	-113.13	1658.81	-2568.71	35.22	1569.72	595.12	-18.03	78.68	1190.37	9.27	78.58	566.48
4.47000	-2219.61	156.42	-9.97	-2277.86	128.26	5.91	-2033.31	327.97	714.03	-2333.97	-451.07	179.37	-2721.24	-14.81	-0.44	-3816.59	47.94	418.57	-1553.93	18.35	402.13	-3532.24	0.11	900.18	-2486.94	76.37	1245.92	0.00	0.00	0.00	-1763.52	-38.75	1538.78	-2375.87	172.93	1521.11	-2492.83	-114.11	1658.88	-2561.15	35.80	1569.76	594.15	-17.79	78.44	1191.25	9.47	78.88	567.20
4.48000	-2218.16	156.64	-12.24	-2278.72	128.34	5.91	-2023.70	327.38	715.36	-2324.61	-452.42	179.35	-2689.92	-12.85	4.87	-3818.85	48.67	422.66	-1553.93	18.35	402.13	-3528.90	-0.73	900.83	-2483.69	77.96	1246.79	0.00	0.00	0.00	-1763.52	-38.75	1538.78	-2379.65	171.66	1523.64	-2485.08	-115.07	1658.95	-2553.56	36.40	1569.80	593.49	-17.93	78.37	1191.67	9.87	79.03	566.27
4.49000	-2217.27	156.84	-14.32	-2279.83	128.45	5.93	-2014.12	326.78	716.61	-2315.25	-453.69	179.33	-2690.71	-15.58	3.82	-3821.02	49.40	426.72	-1553.93	18.35	402.13	-3525.47	-1.56	901.43	-2470.81	80.77	1248.31	0.00	0.00	0.00	-1763.52	-38.75	1538.78	-2351.68	175.80	1524.04	-2477.32	-116.00	1659.02	-2545.95	37.00	1569.84	593.57	-17.80	78.49	1191.94	9.55	79.07	566.15
4.50000	-2216.91	157.00	-16.20	-2281.18	128.58	5.97	-2004.56	326.18	717.79	-2305.89	-454.88	179.31	-2692.40	-15.86	1.23	-3823.10	50.13	430.76	-1553.93	18.35	402.13	-3521.95	-2.38	902.00	-2453.87	82.32	1248.39	0.00	0.00	0.00	-1763.52	-38.75	1538.78	-2350.01	175.50	1523.93	-2469.55	-116.91	1659.09	-2538.31	37.62	1569.89	593.77	-17.54	78.42	1192.17	9.81	79.45	565.62
4.51000	-2217.04	157.14	-17.91	-2282.74	128.73	6.02	-1995.03	325.57	718.89	-2296.52	-456.00	179.27	-2662.61	-15.96	3.27	-3825.08	50.86	434.77	-1553.93	18.35	402.13	-3518.35	-3.19	902.53	-2447.83	84.61	1249.65	0.00	0.00	0.00	-1763.52	-38.75	1538.78	-2339.77	175.96	1525.27	-2461.77	-117.79	1659.16	-2530.66	38.26	1569.95	594.52	-18.02	78.39	1192.03	9.95	79.80	566.41
4.52000	-2217.64	157.26	-19.43	-2284.51	128.91	6.10	-1985.54	324.95	719.90	-2287.15	-457.04	179.23	-2668.12	-17.06	-0.63	-3826.96	51.58	438.75	-1553.93	18.35	402.13	-3514.65	-4.00	903.03	-2457.06	86.41	1250.05	0.00	0.00	0.00	-1763.52	-38.75	1538.78	-2350.86	177.81	1527.22	-2453.98	-118.64	1659.22	-2522.99	38.90	1570.00	593.83	-17.56	78.27	1191.78	9.69	79.02	566.45
4.53000	-2218.68	157.35	-20.78	-2286.47	129.12	6.19	-1976.07	324.33	720.83	-2277.77	-457.99	179.19	-2669.42	-18.21	-3.12	-3828.74	52.31	442.72	-1553.93	18.35	402.13	-3510.87	-4.79	903.49	-2441.18	87.58	1250.41	0.00	0.00	0.00	-1763.52	-38.75	1538.78	-2342.58	178.69	1527.63	-2446.17	-119.47	1659.29	-2515.29	39.56	1570.07	592.32	-17.99	77.87	1191.59	9.21	78.95	565.95
4.54000	-2220.13	157.42	-21.97	-2288.60	129.34	6.30	-1966.64	323.71	721.68	-2268.39	-458.87	179.13	-2638.84	-18.68	3.74	-3830.42	53.04	446.65	-1553.93	18.35	402.13	-3506.99	-5.58	903.91	-2433.09	89.08	1250.41	0.00	0.00	0.00	-1763.52	-38.75	1538.78	-2329.60	180.18	1527.68	-2438.36	-120.27	1659.35	-2507.58	40.23	1570.13	594.19	-18.27	78.45	1191.70	8.54	78.91	566.88
4.55000	-2221.96	157.46	-22.99	-2290.88	129.59	6.42	-1957.24	323.08	722.45	-2259.02	-459.66	179.07	-2620.55	-19.29	9.28	-3831.98	53.76	450.55	-1553.93	18.35	402.13	-3503.02	-6.36	904.29	-2424.43	89.63	1251.35	0.00	0.00	0.00	-1763.52	-38.75	1538.78	-2315.20	180.73	1527.76	-2430.54	-121.05	1659.41	-2499.84	40.92	1570.21	594.11	-17.84	78.58	1191.78	9.05	78.98	566.88
4.56000	-2224.13	157.49	-23.85	-2293.31	129.86	6.56	-1947.87	322.45	723.14	-2249.63	-460.37	179.00	-2599.85	-19.40	15.75	-3833.44	54.48	454.43	-1553.93	18.35	402.13	-3498.97	-7.13	904.64	-2412.38	92.76	1251.44	0.00	0.00	0.00	-1763.52	-38.75	1538.78	-2315.90	180.55	1529.33	-2422.71	-121.79	1659.47	-2492.08	41.61	1570.28	594.36	-17.96	78.33	1192.10	9.96	79.57	565.79
4.57000	-2226.63	157.50	-24.56	-2295.86	130.16	6.72	-1938.53	321.81	723.74	-2240.25	-461.00	178.93	-2568.45	-18.29	22.68	-3834.79	55.21	458.28	-1553.93	18.35	402.13	-3494.81	-7.89	904.95	-2406.52	92.74	1251.97	0.00	0.00	0.00	-1763.52	-38.75	1538.78	-2303.38	180.75	1529.10	-2414.86	-122.52	1659.52	-2484.30	42.32	1570.36	594.26	-17.75	78.56	1191.49	9.35	79.22	565.91
4.58000	-2229.41	157.50	-25.12	-2298.52	130.47	6.88	-1929.23	321.17	724.25	-2230.87	-461.54	178.85	-2541.89	-17.52	27.02	-3836.03	55.93	462.09	-1553.93	18.35	402.13	-3490.57	-8.65	905.22	-2398.88	92.70	1252.53	0.00	0.00	0.00	-1763.52	-38.75	1538.78	-2304.59	182.84	1529.70	-2407.01	-123.21	1659.58	-2476.50	43.05	1570.45	593.93	-17.73	78.54	1191.58	9.47	78.78	567.29
4.59000	-2232.45	157.48	-25.55	-2301.27	130.81	7.07	-1919.97	320.52	724.68	-2221.49	-461.99	178.76	-2529.12	-15.53	28.69	-3837.15	56.65	465.88	-1553.93	18.35	402.13	-3486.23	-9.39	905.45	-2402.44	94.35	1253.33	0.00	0.00	0.00	-1763.52	-38.75	1538.78	-2299.93	184.32	1530.57	-2399.15	-123.88	1659.63	-2468.68	43.78	1570.54	593.08	-17.76	78.24	1191.73	9.54	79.31	565.67
4.60000	-2235.72	157.45	-25.83	-2304.11	131.17	7.26	-1910.74	319.88	725.02	-2212.11	-462.36	178.66	-2506.61	-14.97	30.61	-3838.15	57.36	469.63	-1553.93	18.35	402.13	-3481.80	-10.13	905.65	-2397.43	95.31	1253.96	0.00	0.00	0.00	-1763.52	-38.75	1538.78	-2284.14	183.90	1530.62	-2391.28	-124.51	1659.68	-2460.84	44.53	1570.64	593.75	-17.85	78.13	1190.91	9.32	78.87	565.98
4.61000	-2239.19	157.40	-25.99	-2307.00	131.56	7.47	-1901.54	319.23	725.27	-2202.73	-462.64	178.56	-2472.18	-10.88	34.04	-3839.04	58.08	473.35	-1553.93	18.35	402.13	-3477.27	-10.85	905.80	-2383.36	95.58	1253.75	0.00	0.00	0.00	-1763.52	-38.75	1538.78	-2250.08	182.81	1528.78	-2383.40	-125.12	1659.73	-2452.98	45.30	1570.74	594.67	-17.70	78.25	1191.12	9.74	78.77	565.91
4.62000	-2242.83	157.35	-26.02	-2309.95	131.96	7.69	-1892.39	318.57	725.44	-2193.35	-462.84	178.45	-2455.42	-8.78	34.20	-3839.80	58.80	477.04	-1553.93	18.35	402.13	-3472.65	-11.57	905.92	-2377.70	97.77	1254.48	0.00	0.00	0.00	-1763.52	-38.75	1538.78	-2263.67	181.76	1530.21	-2375.52	-125.71	1659.78	-2445.10	46.07	1570.84	593.80	-18.27	78.37	1191.88	9.51	79.17	565.54
4.63000	-2246.61	157.28	-25.93	-2312.92	132.39	7.92	-1883.27	317.91	725.51	-2183.98	-462.94	178.34	-2429.90	-6.21	35.28	-3840.44	59.51	480.69	-1553.93	18.35	402.13	-3467.92	-12.28	906.00	-2376.14	98.60	1255.45	0.00	0.00	0.00	-1763.52	-38.75	1538.78	-2265.12	182.13	1531.02	-2367.62	-126.26	1659.82	-2437.20	46.87	1570.95	594.21	-18.07	78.70	1191.34	9.14	79.12	565.51
4.64000	-2250.50	157.21	-25.72	-2315.91	132.83	8.17	-1874.19	317.25	725.49	-2174.60	-462.96	178.21	-2407.05	-2.25	35.05	-3840.96	60.22	484.31	-1553.93	18.35	402.13	-3463.11	-12.97	906.04	-2363.15	99.61	1256.27	0.00	0.00	0.00	-1763.52	-38.75	1538.78	-2263.92	182.38	1530.88	-2359.72	-126.78	1659.86	-2429.28	47.67	1571.07	594.86	-18.00	78.75	1191.80	9.03	79.13	565.93
4.65000	-2254.47	157.13	-25.41	-2318.90	133.30	8.42	-1865.15	316.59	725.39	-2165.23	-462.88	178.08	-2409.15	-0.65	29.75	-3841.34	60.93	487.89	-1553.93	18.35	402.13	-3458.19	-13.66	906.04	-2354.45	100.01	1255.55	0.00	0.00	0.00	-1763.52	-38.75	1538.78	-2240.62	182.63	1529.88	-2351.80	-127.28	1659.90	-2421.34	48.49	1571.19	594.49	-18.28	78.76	1191.87	9.21	78.98	566.32
4.66000	-2258.48	157.05	-24.99	-2321.88	133.79	8.68	-1856.15	315.92	725.19	-2155.87	-462.71	177.94	-2396.07	0.89	27.32	-3841.59	61.64	491.43	-1553.93	18.35	402.13	-3453.18	-14.34	905.99	-2349.43	100.61	1256.91	0.00	0.00	0.00	-1763.52	-38.75	1538.78	-2204.37	182.00	1528.95	-2343.88	-127.75	1659.94	-2413.38	49.32	1571.31	593.84	-17.83	78.71	1191.60	9.60	79.00	566.40
4.67000	-2262.52	156.96	-24.47	-2324.82	134.29	8.95	-1847.20	315.25	724.90	-2146.51	-462.45	177.80	-2362.62	3.24	28.79	-3841.72	62.34	494.94	-1553.93	18.35	402.13	-3448.06	-15.01	905.91	-2345.41	101.64	1257.25	0.00	0.00	0.00	-1763.52	-38.75	1538.78	-2205.02	182.98	1530.45	-2335.96	-128.18	1659.98	-2405.40	50.16	1571.44	594.86	-17.78	78.68	1191.52	9.36	79.22	566.47
4.68000	-2266.54	156.87	-23.86	-2327.72	134.82	9.23	-1838.28	314.58	724.51	-2137.15	-462.09	177.65	-2336.63	5.32	29.24	-3841.70	63.04	498.41	-1553.93	18.35	402.13	-3442.85	-15.67	905.79	-2326.13	102.88	1257.48	0.00	0.00	0.00	-1763.52	-38.75	1538.78	-2210.35	183.16	1530.89	-2328.02	-128.59	1660.01	-2397.40	51.02	1571.57	594.36	-18.02	78.32	1191.94	9.51	78.93	565.83
4.69000	-2270.53	156.78	-23.16	-2330.56	135.37	9.52	-1829.41	313.90	724.03	-2127.80	-461.64	177.49	-2327.62	6.61	25.40	-3841.55	63.74	501.84	-1553.93	18.35	402.13	-3437.54	-16.32	905.63	-2327.82	103.52	1257.41	0.00	0.00	0.00	-1763.52	-38.75	1538.78	-2225.74	182.50	1531.70	-2320.08	-128.97	1660.05	-2389.39	51.90	1571.71	593.60	-17.90	78.34	1191.20	9.37	79.06	566.43
4.70000	-2274.45	156.69	-22.38	-2333.31	135.93	9.82	-1820.58	313.23	723.45	-2118.46	-461.10	177.32	-2310.19	5.62	23.00	-3841.26	64.44	505.23	-1553.93	18.35	402.13	-3432.13	-16.96	905.43	-2323.93	104.47	1256.91	0.00	0.00	0.00	-1763.52	-38.75	1538.78	-2218.08	181.68	1531.39	-2312.13	-129.31	1660.08	-2381.35	52.78	1571.86	593.35	-17.75	78.25	1191.45	9.40	79.26	567.72
4.71000	-2278.26	156.61	-21.52	-2335.98	136.52	10.12	-1811.80	312.55	722.78	-2109.12	-460.46	177.15	-2291.35	6.01	20.88	-3840.83	65.14	508.58	-1553.93	18.35	402.13	-3426.61	-17.59	905.19	-2329.68	103.97	1256.11	0.00	0.00	0.00	-1763.52	-38.75	1538.78	-2190.81	183.39	1530.81	-2304.17	-129.63	1660.10	-2373.29	53.68	1572.01	595.08	-17.77	78.95	1191.66	9.48	79.14	566.99
4.72000	-2281.95	156.53	-20.58	-2338.53	137.12	10.43	-1803.06	311.87	722.01	-2099.78	-459.72	176.97	-2282.16	5.26	17.54	-3840.26	65.83	511.88	-1553.93	18.35	402.13	-3420.99	-18.21	904.91	-2304.66	105.49	1255.99	0.00	0.00	0.00	-1763.52	-38.75	1538.78	-2164.46	180.64	1529.87	-2296.20	-129.92	1660.13	-2365.22	54.60	1572.16	594.33	-17.72	78.66	1191.88	10.03	79.25	566.61
4.73000	-2285.47	156.45	-19.58	-2340.96	137.74	10.75	-1794.37	311.19	721.14	-2090.46	-458.88	176.78	-2225.82	7.75	23.10	-3839.53	66.52	515.15	-1553.93	18.35	402.13	-3415.27	-18.82	904.58	-2301.71	104.99	1257.06	0.00	0.00	0.00	-1763.52	-38.75	1538.78	-2160.74	180.92	1530.93	-2288.23	-130.17	1660.15	-2357.12	55.53	1572.32	593.08	-17.64	78.45	1191.97	9.76	79.21	564.85
4.74000	-2288.81	156.38	-18.52	-2343.25	138.38	11.07	-1785.72	310.50	720.18	-2081.14	-457.94	176.58	-2200.41	8.76	22.19	-3838.67	67.21	518.37	-1553.93	18.35	402.13	-3409.45	-19.42	904.22	-2301.99	104.51	1255.42	0.00	0.00	0.00	-1763.52	-38.75	1538.78	-2167.71	180.86	1531.20	-2280.25	-130.39	1660.18	-2349.01	56.47	1572.48	593.53	-18.00	78.45	1192.38	9.49	79.44	565.95
4.75000	-2291.92	156.32	-17.41	-2345.38	139.04	11.39	-1777.12	309.82	719.11	-2071.84	-456.90	176.38	-2175.95	9.62	21.09	-3837.65	67.89	521.55	-1553.93	18.35	402.13	-3403.52	-20.01	903.81	-2288.22	104.73	1255.12	0.00	0.00	0.00	-1763.52	-38.75	1538.78	-2169.90	180.11	1530.62	-2272.27	-130.59	1660.19	-2340.88	57.43	1572.65	594.66	-17.51	78.65	1191.11	9.29	79.19	565.30
4.76000	-2294.79	156.27	-16.24	-2347.34	139.71	11.72	-1768.57	309.13	717.94	-2062.54	-455.77	176.17	-2152.42	10.35	19.81	-3836.47	68.57	524.68	-1553.93	18.35	402.13	-3397.49	-20.59	903.36	-2278.02	104.70	1254.93	0.00	0.00	0.00	-1763.52	-38.75	1538.78	-2159.92	177.82	1530.44	-2264.28	-130.75	1660.21	-2332.73	58.40	1572.83	593.12	-17.87	78.23	1191.52	9.38	79.11	565.92
4.77000	-2297.37	156.23	-15.03	-2349.11	140.41	12.06	-1760.07	308.44	716.68	-2053.25	-454.53	175.95	-2129.81	10.95	18.36	-3835.15	69.25	527.77	-1553.93	18.35	402.13	-3391.35	-21.16	902.87	-2260.94	106.35	1253.83	0.00	0.00	0.00	-1763.52	-38.75	1538.78	-2127.02	177.50	1528.58	-2256.28	-130.88	1660.23	-2324.56	59.39	1573.01	593.91	-18.10	78.35	1191.88	9.34	79.07	565.81
4.78000	-2299.65	156.20	-13.77	-2350.68	141.12	12.39	-1751.62	307.76	715.31	-2043.97	-453.18	175.73	-2108.10	11.42	16.75	-3833.66	69.93	530.81	-1553.93	18.35	402.13	-3385.11	-21.72	902.34	-2251.55	105.39	1254.22	0.00	0.00	0.00	-1763.52	-38.75	1538.78	-2135.78	178.46	1528.58	-2248.28	-130.97	1660.24	-2316.37	60.39	1573.20	593.76	-17.74	78.45	1191.84	9.32	79.35	567.26
4.79000	-2301.59	156.19	-12.48	-2352.03	141.84	12.73	-1743.22	307.07	713.84	-2034.70	-451.74	175.49	-2087.28	11.77	14.97	-3832.02	70.60	533.80	-1553.93	18.35	402.13	-3378.76	-22.27	901.76	-2263.30	105.32	1252.72	0.00	0.00	0.00	-1763.52	-38.75	1538.78	-2142.73	178.71	1529.22	-2240.27	-131.04	1660.25	-2308.17	61.40	1573.39	595.07	-18.52	78.81	1191.20	9.01	78.81	566.88
4.80000	-2303.15	156.19	-11.17	-2353.14	142.59	13.07	-1734.87	306.38	712.26	-2025.44	-450.19	175.26	-2067.33	11.99	13.04	-3830.21	71.27	536.74	-1553.93	18.35	402.13	-3372.30	-22.81	901.14	-2242.86	104.62	1251.62	0.00	0.00	0.00	-1763.52	-38.75	1538.78	-2138.57	177.71	1529.04	-2232.25	-131.07	1660.26	-2299.94	62.43	1573.58	593.50	-18.22	78.33	1191.87	9.51	78.92	566.33
4.81000	-2304.32	156.21	-9.82	-2354.01	143.35	13.41	-1726.57	305.69	710.58	-2016.19	-448.53	175.01	-2048.24	12.09	10.96	-3828.25	71.93	539.64	-1553.93	18.35	402.13	-3365.74	-23.34	900.48	-2237.17	104.64	1250.39	0.00	0.00	0.00	-1763.52	-38.75	1538.78	-2104.61	177.39	1526.82	-2224.23	-131.07	1660.27	-2291.70	63.48	1573.79	593.14	-18.22	78.17	1191.73	9.16	78.88	565.37
4.82000	-2305.06	156.25	-8.46	-2354.61	144.12	13.75	-1718.32	304.99	708.79	-2006.96	-446.77	174.75	-2029.99	12.08	8.73	-3826.11	72.59	542.49	-1553.93	18.35	402.13	-3359.07	-23.86	899.78	-2233.56	104.95	1250.16	0.00	0.00	0.00	-1763.52	-38.75	1538.78	-2112.74	174.60	1526.15	-2216.21	-131.03	1660.27	-2283.44	64.54	1573.99	593.93	-17.42	78.61	1191.89	9.17	79.19	566.22
4.83000	-2305.34	156.31	-7.09	-2354.92	144.91	14.10	-1710.13	304.30	706.90	-1997.74	-444.90	174.49	-2012.57	11.95	6.37	-3823.81	73.25	545.28	-1553.93	18.35	402.13	-3352.28	-24.36	899.03	-2219.95	103.20	1248.71	0.00	0.00	0.00	-1763.52	-38.75	1538.78	-2098.79	174.65	1524.90	-2208.18	-130.97	1660.27	-2275.17	65.61	1574.21	593.78	-17.91	78.40	1191.66	9.05	79.11	566.71
4.84000	-2305.13	156.39	-5.71	-2354.94	145.72	14.44	-1702.00	303.61	704.90	-1988.53	-442.92	174.22	-1995.96	11.71	3.87	-3821.34	73.91	548.03	-1553.93	18.35	402.13	-3345.39	-24.86	898.24	-2216.47	104.32	1247.37	0.00	0.00	0.00	-1763.52	-38.75	1538.78	-2088.92	173.82	1523.85	-2200.14	-130.87	1660.27	-2266.87	66.70	1574.42	593.47	-17.59	78.34	1191.86	9.44	79.00	565.91
4.85000	-2304.41	156.49	-4.32	-2354.65	146.54	14.78	-1693.91	302.92	702.80	-1979.33	-440.83	173.94	-1980.15	11.36	1.24	-3818.69	74.56	550.72	-1553.93	18.35	402.13	-3338.39	-25.34	897.41	-2216.83	103.62	1245.79	0.00	0.00	0.00	-1763.52	-38.75	1538.78	-2081.02	172.68	1523.09	-2192.10	-130.73	1660.27	-2258.56	67.81	1574.65	593.74	-17.48	78.49	1191.33	9.43	78.91	566.67
4.86000	-2303.13	156.62	-2.94	-2354.03	147.38	15.12	-1685.89	302.23	700.58	-1970.15	-438.63	173.66	-1965.13	10.91	-1.52	-3815.87	75.20	553.36	-1553.93	18.35	402.13	-3331.27	-25.81	896.53	-2206.04	102.66	1244.88	0.00	0.00	0.00	-1763.52	-38.75	1538.78	-2082.13	171.06	1522.83	-2184.06	-130.56	1660.26	-2250.23	68.93	1574.88	593.01	-18.09	78.24	1191.32	9.66	78.94	567.95
4.87000	-2301.27	156.77	-1.56	-2353.06	148.23	15.46	-1677.92	301.54	698.26	-1960.99	-436.32	173.37	-1950.87	10.36	-4.39	-3812.87	75.84	555.95	-1553.93	18.35	402.13	-3324.05	-26.28	895.61	-2179.60	101.22	1244.37	0.00	0.00	0.00	-1763.52	-38.75	1538.78	-2067.99	170.36	1521.28	-2176.01	-130.36	1660.25	-2241.89	70.06	1575.11	593.44	-17.26	78.42	1191.67	9.46	78.99	566.75
4.88000	-2298.81	156.95	-0.20	-2351.74	149.10	15.79	-1670.01	300.85	695.82	-1951.83	-433.90	173.07	-1937.36	9.71	-7.38	-3809.70	76.48	558.48	-1553.93	18.35	402.13	-3316.71	-26.73	894.65	-2192.98	100.11	1243.07	0.00	0.00	0.00	-1763.52	-38.75	1538.78	-2057.59	167.73	1519.67	-2167.96	-130.12	1660.24	-2233.52	71.21	1575.35	591.85	-17.51	77.82	1191.99	9.54	79.32	566.39
4.89000	-2295.71	157.16	1.15	-2350.04	149.98	16.12	-1662.15	300.16	693.28	-1942.70	-431.37	172.76	-1924.59	8.96	-10.47	-3806.34	77.12	560.96	-1553.93	18.35	402.13	-3309.26	-27.17	893.64	-2190.35	99.23	1241.94	0.00	0.00	0.00	-1763.52	-38.75	1538.78	-2044.73	165.98	1518.43	-2159.90	-129.85	1660.23	-2225.14	72.37	1575.60	593.32	-17.79	78.31	1192.26	9.01	79.30	566.73
4.90000	-2291.93	157.40	2.47	-2347.94	150.87	16.45	-1654.36	299.47	690.62	-1933.58	-428.72	172.44	-1912.55	8.12	-13.67	-3802.80	77.75	563.38	-1553.93	18.35	402.13	-3301.70	-27.60	892.58	-2183.41	98.65	1240.60	0.00	0.00	0.00	-1763.52	-38.75	1538.78	-2038.40	164.15	1518.09	-2151.84	-129.54	1660.21	-2216.74	73.55	1575.85	594.64	-17.99	78.67	1192.41	8.93	79.44	566.37
4.91000	-2287.47	157.67	3.76	-2345.44	151.78	16.77	-1646.62	298.78	687.85	-1924.48	-425.96	172.12	-1901.21	7.19	-16.96	-3799.07	78.37	565.74	-1553.93	18.35	402.13	-3294.02	-28.01	891.49	-2152.63	97.64	1239.51	0.00	0.00	0.00	-1763.52	-38.75	1538.78	-2035.80	161.75	1518.35	-2143.77	-129.20	1660.20	-2208.33	74.75	1576.11	594.11	-17.82	78.36	1191.90	9.41	79.27	566.53
4.92000	-2282.21	157.97	5.03	-2342.52	152.70	17.09	-1638.95	298.09	684.96	-1915.39	-423.09	171.79	-1890.57	6.18	-20.35	-3795.16	78.99	568.04	-1553.93	18.35	402.13	-3286.23	-28.42	890.34	-2149.44	96.96	1238.99	0.00	0.00	0.00	-1763.52	-38.75	1538.78	-2032.16	160.27	1516.65	-2135.70	-128.82	1660.18	-2199.90	75.96	1576.37	593.36	-18.21	78.15	1191.53	9.48	78.96	566.35
4.93000	-2219.93	157.24	19.38	-2339.16	153.63	17.40	-1631.34	297.41	681.97	-1906.32	-420.09	171.45	-1880.61	5.08	-23.82	-3791.05	79.61	570.29	-1553.93	18.35	402.13	-3278.32	-28.81	889.15	-2145.24	95.33	1238.18	0.00	0.00	0.00	-1763.52	-38.75	1538.78	-2016.53	158.07	1515.57	-2127.63	-128.41	1660.15	-2191.45	77.19	1576.64	593.79	-18.20	78.30	1191.57	9.16	78.65	565.53
4.94000	-2270.58	159.68	8.59	-2335.35	154.58	17.71	-1623.78	296.72	678.85	-1897.27	-416.98	171.10	-1871.31	3.90	-27.38	-3786.76	80.22	572.48	-1553.93	18.35	402.13	-3270.29	-29.20	887.92	-2146.76	93.83	1237.31	0.00	0.00	0.00	-1763.52	-38.75	1538.78	-2015.57	156.12	1515.11	-2119.55	-127.96	1660.13	-2182.98	78.43	1576.91	594.26	-18.13	78.49	1191.85	9.47	78.93	566.05
4.95000	-2266.77	158.23	9.87	-2331.06	155.54	18.00	-1616.30	296.04	675.62	-1888.24	-413.75	170.75	-1862.65	2.65	-31.01	-3782.26	80.83	574.61	-1553.93	18.35	402.13	-3262.15	-29.57	886.64	-2133.01	92.63	1236.18	0.00	0.00	0.00	-1763.52	-38.75	1538.78	-2010.26	154.18	1514.78	-2111.48	-127.48	1660.10	-2174.50	79.69	1577.19	592.65	-18.23	77.85	1192.50	9.32	79.35	567.03
4.96000	-2249.10	160.17	12.68	-2326.29	156.51	18.30	-1608.87	295.36	672.27	-1879.23	-410.41	170.39	-1854.63	1.32	-34.71	-3777.57	81.43	576.68	-1553.93	18.35	402.13	-3253.89	-29.93	885.31	-2112.65	91.66	1235.70	0.00	0.00	0.00	-1763.52	-38.75	1538.78	-2006.64	151.86	1513.78	-2103.39	-126.95	1660.07	-2166.00	80.96	1577.48	594.51	-17.71	78.44	1191.14	9.03	79.07	566.37
4.97000	-2227.73	161.49	15.66	-2321.02	157.49	18.58	-1601.51	294.68	668.81	-1870.24	-406.94	170.02	-1847.23	-0.09	-38.48	-3772.69	82.03	578.68	-1553.93	18.35	402.13	-3245.52	-30.27	883.94	-2104.84	89.63	1234.87	0.00	0.00	0.00	-1763.52	-38.75	1538.78	-1961.49	150.71	1512.46	-2095.31	-126.40	1660.04	-2157.49	82.25	1577.77	593.85	-17.83	78.45	1191.58	9.14	79.27	565.59
4.98000	-2304.04	158.33	1.34	-2315.24	158.49	18.86	-1594.22	294.00	665.23	-1861.27	-403.35	169.64	-1840.43	-1.56	-42.30	-3767.60	82.62	580.62	-1553.93	18.35	402.13	-3237.02	-30.61	882.52	-2102.83	88.06	1234.31	0.00	0.00	0.00	-1763.52	-38.75	1538.78	-1959.37	147.63	1511.85	-2087.22	-125.80	1660.00	-2148.96	83.55	1578.07	594.46	-17.60	78.63	1191.68	9.22	79.51	566.48
4.99000	-2236.59	161.35	14.25	-2308.92	159.50	19.12	-1586.99	293.32	661.53	-1852.32	-399.64	169.25	-1834.22	-3.09	-46.19	-3762.30	83.20	582.50	-1553.93	18.35	402.13	-3228.41	-30.93	881.06	-2096.53	85.92	1234.16	0.00	0.00	0.00	-1763.52	-38.75	1538.78	-1965.05	144.36	1511.81	-2079.13	-125.17	1659.96	-2140.41	84.87	1578.38	594.64	-17.46	78.87	1192.25	9.26	79.54	565.90
5.00000	-2249.84	158.73	12.06	-2302.05	160.51	19.38	-1579.82	292.65	657.70	-1843.39	-395.81	168.86	-1828.59	-4.69	-50.12	-3756.81	83.79	584.32	-1553.93	18.35	402.13	-3219.67	-31.24	879.55	-2089.43	84.86	1233.83	0.00	0.00	0.00	-1763.52	-38.75	1538.78	-1970.06	141.44	1512.65	-2071.04	-124.50	1659.92	-2131.85	86.21	1578.69	594.20	-17.74	78.38	1191.85	9.03	79.03	565.93
5.01000	-2252.57	158.90	9.76	-2294.60	161.54	19.63	-1572.73	291.98	653.76	-1834.48	-391.85	168.46	-1823.51	-6.34	-54.10	-3751.10	84.36	586.07	-1553.93	18.35	402.13	-3210.82	-31.54	877.99	-2078.74	82.37	1233.86	0.00	0.00	0.00	-1763.52	-38.75	1538.78	-1957.21	140.46	1513.46	-2062.95	-123.79	1659.88	-2123.28	87.56	1579.00	593.72	-17.76	78.49	1192.31	9.46	79.54	566.02
5.02000	-2267.04	161.55	8.43	-2257.29	163.04	25.14	-1565.70	291.31	649.69	-1825.60	-387.77	168.05	-1818.98	-8.06	-58.12	-3745.18	84.93	587.75	-1553.93	18.35	402.13	-3201.84	-31.83	876.38	-2072.35	80.10	1235.19	0.00	0.00	0.00	-1763.52	-38.75	1538.78	-1930.91	136.51	1512.82	-2054.85	-123.05	1659.83	-2114.68	88.93	1579.32	595.08	-17.95	78.75	1192.25	9.79	79.75	566.10
5.03000	-2270.37	160.70	6.38	-2262.64	162.12	22.43	-1558.74	290.64	645.51	-1816.74	-383.56	167.63	-1814.97	-9.82	-62.17	-3739.06	85.50	589.37	-1553.93	18.35	402.13	-3192.74	-32.11	874.73	-2066.37	77.07	1235.18	0.00	0.00	0.00	-1763.52	-38.75	1538.78	-1928.57	133.23	1514.06	-2046.76	-122.27	1659.78	-2106.07	90.31	1579.65	594.98	-17.66	78.68	1191.99	9.60	79.36	566.24
5.04000	-2290.19	160.96	3.75	-2281.75	163.51	18.58	-1551.86	289.98	641.19	-1807.90	-379.23	167.21	-1811.48	-11.64	-66.25	-3732.71	86.06	590.92	-1553.93	18.35	402.13	-3183.52	-32.37	873.03	-2053.63	75.86	1236.96	0.00	0.00	0.00	-1763.52	-38.75	1538.78	-1913.16	130.18	1514.57	-2038.66	-121.44	1659.73	-2097.45	91.72	1579.99	594.85	-17.86	78.57	1191.32	9.67	79.19	565.73
5.05000	-2275.97	161.18	6.89	-2295.28	166.98	15.91	-1545.04	289.32	636.76	-1799.08	-374.77	166.77	-1808.49	-13.50	-70.35	-3726.15	86.61	592.41	-1553.93	18.35	402.13	-3174.18	-32.62	871.28	-2046.82	74.32	1237.49	0.00	0.00	0.00	-1763.52	-38.75	1538.78	-1901.42	127.87	1515.46	-2030.56	-120.59	1659.68	-2088.81	93.13	1580.33	594.31	-17.42	78.65	1191.49	9.47	79.34	565.80
5.06000	-2257.11	163.85	9.88	-2279.78	164.99	19.08	-1538.29	288.66	632.20	-1790.29	-370.18	166.33	-1805.98	-15.40	-74.47	-3719.37	87.16	593.82	-1553.93	18.35	402.13	-3164.71	-32.86	869.49	-2042.67	70.87	1238.59	0.00	0.00	0.00	-1763.52	-38.75	1538.78	-1905.22	125.15	1516.44	-2022.46	-119.69	1659.62	-2080.16	94.57	1580.67	592.90	-18.00	78.06	1191.93	8.91	79.29	566.49
5.07000	-2261.91	161.19	9.76	-2282.07	164.38	18.54	-1531.62	288.01	627.51	-1781.53	-365.46	165.88	-1803.94	-17.35	-78.60	-3712.38	87.70	595.17	-1553.93	18.35	402.13	-3155.12	-33.08	867.64	-2046.50	68.54	1239.74	0.00	0.00	0.00	-1763.52	-38.75	1538.78	-1881.21	122.98	1517.86	-2014.35	-118.75	1659.56	-2071.49	96.02	1581.03	593.27	-18.33	78.09	1192.19	8.74	79.26	565.31
5.08000	-2272.58	163.40	6.29	-2296.47	163.44	15.48	-1525.02	287.36	622.70	-1772.79	-360.61	165.42	-1802.35	-19.34	-82.75	-3705.15	88.24	596.44	-1553.93	18.35	402.13	-3145.41	-33.29	865.75	-2028.69	67.11	1241.27	0.00	0.00	0.00	-1763.52	-38.75	1538.78	-1886.68	119.34	1519.37	-2006.25	-117.77	1659.50	-2062.80	97.48	1581.39	593.65	-18.43	78.24	1191.68	9.20	78.98	565.75
5.09000	-2241.15	164.46	10.79	-2308.09	162.73	13.18	-1518.49	286.71	617.76	-1764.08	-355.64	164.96	-1801.20	-21.36	-86.89	-3697.70	88.77	597.64	-1553.93	18.35	402.13	-3135.56	-33.49	863.81	-2013.95	64.82	1241.59	0.00	0.00	0.00	-1763.52	-38.75	1538.78	-1886.39	115.92	1520.65	-1998.15	-116.76	1659.43	-2054.10	98.96	1581.75	593.62	-17.49	78.49	1190.97	9.11	79.10	565.77
5.10000	-2241.87	164.68	7.59	-2302.07	162.82	14.94	-1512.03	286.07	612.69	-1755.39	-350.53	164.48	-1800.48	-23.41	-91.03	-3690.03	89.29	598.77	-1553.93	18.35	402.13	-3125.60	-33.68	861.82	-2001.56	63.49	1242.50	0.00	0.00	0.00	-1763.52	-38.75	1538.78	-1875.29	113.66	1521.77	-1990.04	-115.70	1659.37	-2045.39	100.46	1582.12	594.96	-17.90	78.79	1191.03	8.63	79.06	565.99
5.11000	-2216.41	165.81	9.54	-2263.55	164.27	24.04	-1505.66	285.43	607.49	-1746.73	-345.28	164.00	-1800.16	-25.49	-95.16	-3682.12	89.81	599.83	-1553.93	18.35	402.13	-3115.50	-33.85	859.78	-1996.03	59.99	1242.81	0.00	0.00	0.00	-1763.52	-38.75	1538.78	-1858.68	110.77	1523.14	-1981.94	-114.61	1659.30	-2036.66	101.98	1582.50	595.46	-18.56	78.91	1191.56	8.35	79.18	566.47
5.12000	-2193.00	167.09	9.88	-2198.42	166.51	36.74	-1499.35	284.79	602.16	-1738.10	-339.91	163.51	-1800.24	-27.60	-99.28	-3673.98	90.32	600.81	-1553.93	18.35	402.13	-3105.28	-34.01	857.70	-1995.57	58.36	1243.68	0.00	0.00	0.00	-1763.52	-38.75	1538.78	-1835.60	111.76	1524.22	-1973.83	-113.47	1659.22	-2027.92	103.51	1582.88	595.47	-18.68	78.85	1191.82	9.26	79.09	566.13
5.13000	-2168.76	167.51	7.26	-2209.43	166.67	39.08	-1493.13	284.16	596.70	-1729.49	-334.40	163.01	-1800.70	-29.73	-103.38	-3665.61	90.82	601.72	-1553.93	18.35	402.13	-3094.93	-34.16	855.56	-1978.68	57.59	1244.47	0.00	0.00	0.00	-1763.52	-38.75	1538.78	-1846.07	107.36	1525.62	-1965.73	-112.29	1659.15	-2019.16	105.06	1583.28	595.05	-17.72	79.00	1191.80	9.60	79.19	565.86
5.14000	-2154.69	168.28	10.50	-2217.58	168.91	43.79	-1486.98	283.53	591.11	-1720.92	-328.75	162.50	-1801.52	-31.88	-107.46	-3657.00	91.32	602.55	-1553.93	18.35	402.13	-3084.45	-34.29	853.37	-1976.06	55.55	1244.41	0.00	0.00	0.00	-1763.52	-38.75	1538.78	-1847.69	105.86	1526.73	-1957.63	-111.08	1659.07	-2010.39	106.63	1583.67	593.39	-18.03	78.22	1192.08	9.41	79.33	566.17
5.15000	-2162.26	168.59	18.65	-2225.37	168.49	51.59	-1480.91	282.91	585.38	-1712.37	-322.97	161.99	-1802.69	-34.04	-111.50	-3648.15	91.81	603.31	-1553.93	18.35	402.13	-3073.84	-34.41	851.14	-1973.28	54.92	1244.45	0.00	0.00	0.00	-1763.52	-38.75	1538.78	-1840.62	104.85	1527.44	-1949.52	-109.82	1658.98	-2001.60	108.21	1584.08	594.76	-17.45	78.84	1191.87	9.08	79.08	565.52
5.16000	-2150.36	171.26	30.76	-2198.84	169.36	67.00	-1474.92	282.29	579.53	-1703.85	-317.05	161.47	-1804.19	-36.22	-115.51	-3639.06	92.30	603.99	-1553.93	18.35	402.13	-3063.10	-34.52	848.85	-1966.12	53.60	1245.61	0.00	0.00	0.00	-1763.52	-38.75	1538.78	-1825.86	102.64	1527.90	-1941.42	-108.52	1658.90	-1992.80	109.81	1584.49	594.97	-17.80	78.75	1192.01	8.83	79.03	567.07
5.17000	-2157.50	173.67	39.53	-2186.87	172.14	80.54	-1469.01	281.68	573.53	-1695.37	-310.99	160.93	-1806.01	-38.41	-119.49	-3629.73	92.78	604.60	-1553.93	18.35	402.13	-3052.23	-34.62	846.52	-1942.67	53.87	1247.21	0.00	0.00	0.00	-1763.52	-38.75	1538.78	-1818.53	101.21	1529.25	-1933.31	-107.18	1658.81	-1983.98	111.43	1584.90	593.61	-17.94	78.19	1191.99	9.42	78.98	568.07
5.18000	-2140.68	175.09	51.91	-2159.64	173.03	93.92	-1463.17	281.07	567.41	-1686.91	-304.80	160.39	-1808.14	-40.61	-123.41	-3620.15	93.25	605.12	-1553.93	18.35	402.13	-3041.23	-34.70	844.13	-1938.76	52.60	1248.58	0.00	0.00	0.00	-1763.52	-38.75	1538.78	-1820.70	100.12	1530.47	-1925.21	-105.80	1658.72	-1975.16	113.06	1585.33	593.64	-18.27	78.15	1191.52	9.56	79.18	567.91
5.19000	-2121.84	176.67	65.30	-2134.00	174.29	109.16	-1457.42	280.47	561.14	-1678.48	-298.46	159.84	-1810.56	-42.81	-127.29	-3610.32	93.71	605.56	-1553.93	18.35	402.13	-3030.10	-34.77	841.70	-1933.70	50.94	1249.82	0.00	0.00	0.00	-1763.52	-38.75	1538.78	-1810.99	99.11	1531.52	-1917.11	-104.38	1658.63	-1966.31	114.72	1585.76	592.96	-17.92	78.30	1192.04	9.33	79.74	566.91
5.20000	-2111.20	177.27	76.90	-2114.71	173.98	121.69	-1451.76	279.87	554.74	-1670.09	-291.98	159.29	-1813.25	-45.02	-131.11	-3600.25	94.17	605.93	-1553.93	18.35	402.13	-3018.83	-34.82	839.21	-1928.11	49.84	1250.68	0.00	0.00	0.00	-1763.52	-38.75	1538.78	-1800.39	98.40	1532.52	-1909.01	-102.91	1658.53	-1957.46	116.38	1586.19	593.85	-17.84	78.43	1191.89	9.50	79.59	565.55
5.21000	-2084.98	175.87	91.93	-2096.65	173.18	135.21	-1446.17	279.27	548.21	-1661.73	-285.37	158.72	-1816.20	-47.22	-134.86	-3589.92	94.62	606.21	-1553.93	18.35	402.13	-3007.44	-34.86	836.67	-1932.14	47.94	1252.33	0.00	0.00	0.00	-1763.52	-38.75	1538.78	-1805.47	97.71	1534.32	-1900.91	-101.40	1658.43	-1948.59	118.07	1586.63	593.52	-17.93	78.18	1191.50	9.32	79.22	566.62
5.22000	-2083.27	174.45	100.56	-2057.86	170.26	150.86	-1440.67	278.69	541.53	-1653.40	-278.61	158.15	-1819.39	-49.42	-138.56	-3579.34	95.06	606.42	-1553.93	18.35	402.13	-2995.90	-34.89	834.08	-1921.23	47.72	1253.51	0.00	0.00	0.00	-1763.52	-38.75	1538.78	-1788.72	96.68	1534.29	-1892.82	-99.85	1658.33	-1939.71	119.77	1587.08	594.34	-18.13	78.60	1191.46	9.59	79.20	566.59
5.23000	-2031.33	171.83	117.81	-2055.30	168.85	160.81	-1435.25	278.10	534.72	-1645.11	-271.70	157.57	-1822.81	-51.61	-142.17	-3568.50	95.50	606.53	-1553.93	18.35	402.13	-2984.24	-34.90	831.44	-1912.73	45.19	1254.31	0.00	0.00	0.00	-1763.52	-38.75	1538.78	-1777.10	98.81	1535.41	-1884.72	-98.26	1658.22	-1930.81	121.50	1587.54	594.10	-18.49	78.51	1191.86	9.50	79.16	566.37
5.24000	-1999.59	169.98	131.24	-2050.06	167.76	169.81	-1429.92	277.53	527.76	-1636.84	-264.65	156.98	-1826.45	-53.79	-145.72	-3557.40	95.92	606.57	-1553.93	18.35	402.13	-2972.44	-34.90	828.75	-1904.32	44.95	1255.61	0.00	0.00	0.00	-1763.52	-38.75	1538.78	-1770.17	98.46	1536.12	-1876.63	-96.63	1658.11	-1921.90	123.23	1588.00	593.26	-18.11	77.95	1191.32	9.50	78.99	566.42
5.25000	-1988.73	168.70	140.32	-2015.88	165.92	183.48	-1424.67	276.96	520.67	-1628.62	-257.46	156.38	-1830.29	-55.95	-149.18	-3546.04	96.34	606.52	-1553.93	18.35	402.13	-2960.50	-34.88	826.01	-1895.90	44.13	1256.32	0.00	0.00	0.00	-1763.52	-38.75	1538.78	-1766.25	97.49	1537.05	-1868.54	-94.95	1658.00	-1912.98	124.99	1588.47	594.17	-18.24	78.39	1191.47	9.01	78.83	567.25
5.26000	-1957.43	167.97	152.45	-1991.43	166.10	194.79	-1419.52	276.39	513.43	-1620.42	-250.12	155.77	-1834.31	-58.10	-152.55	-3534.42	96.75	606.39	-1553.93	18.35	402.13	-2948.43	-34.85	823.21	-1886.86	43.60	1257.17	0.00	0.00	0.00	-1763.52	-38.75	1538.78	-1762.73	98.19	1538.29	-1860.45	-93.22	1657.88	-1904.04	126.76	1588.95	593.65	-17.58	78.51	1191.00	9.28	78.90	565.58
5.27000	-1942.99	167.17	160.15	-1963.16	164.64	204.36	-1414.44	275.84	506.05	-1612.27	-242.63	155.15	-1838.50	-60.23	-155.83	-3522.54	97.16	606.17	-1553.93	18.35	402.13	-2936.21	-34.81	820.36	-1879.21	42.29	1257.37	0.00	0.00	0.00	-1763.52	-38.75	1538.78	-1741.76	97.51	1538.91	-1852.36	-91.46	1657.77	-1895.10	128.56	1589.43	594.30	-17.75	78.72	1191.16	9.19	79.11	566.43
5.28000	-1918.45	166.19	169.51	-1919.98	164.91	214.89	-1409.46	275.28	498.53	-1604.14	-234.99	154.53	-1842.84	-62.34	-159.01	-3510.38	97.56	605.86	-1553.93	18.35	402.13	-2923.87	-34.75	817.46	-1874.61	41.83	1257.88	0.00	0.00	0.00	-1763.53	-38.75	1538.78	-1746.72	97.72	1539.16	-1844.28	-89.65	1657.65	-1886.14	130.36	1589.92	593.35	-18.17	78.37	1191.80	9.65	79.29	566.31
5.29000	-1891.74	165.31	177.85	-1938.83	161.92	216.66	-1404.56	274.74	490.86	-1596.06	-227.21	153.89	-1847.33	-64.42	-162.09	-3497.96	97.94	605.47	-1553.93	18.35	402.13	-2911.38	-34.68	814.51	-1864.72	41.52	1258.52	0.00	0.00	0.00	-1769.74	-40.54	1539.87	-1745.51	97.94	1539.10	-1836.19	-87.79	1657.52	-1877.16	132.19	1590.42	594.02	-18.01	78.46	1191.86	9.46	79.20	566.59
5.30000	-1862.55	165.24	186.36	-1903.21	162.58	224.49	-1399.76	274.20	483.05	-1588.01	-219.27	153.25	-1851.94	-66.48	-165.06	-3485.26	98.32	604.99	-1553.93	18.35	402.13	-2898.76	-34.59	811.50	-1856.19	41.07	1258.40	0.00	0.00	0.00	-1761.02	-40.16	1540.98	-1736.52	98.53	1539.11	-1828.12	-85.89	1657.39	-1868.18	134.04	1590.93	595.09	-17.86	78.65	1190.94	9.36	78.92	567.13
5.31000	-1829.62	166.20	194.71	-1847.71	163.72	233.91	-1395.04	273.67	475.09	-1580.00	-211.19	152.60	-1856.65	-68.50	-167.91	-3472.29	98.70	604.42	-1553.93	18.35	402.13	-2885.99	-34.49	808.44	-1846.75	40.41	1258.56	0.00	0.00	0.00	-1727.52	-35.51	1539.97	-1711.24	99.83	1539.94	-1820.04	-83.95	1657.26	-1859.18	135.90	1591.44	594.41	-17.90	78.55	1192.31	9.23	79.49	566.48
5.32000	-1810.93	165.95	199.42	-1811.64	164.15	242.55	-1390.42	273.14	466.99	-1572.03	-202.95	151.94	-1861.47	-70.49	-170.64	-3459.05	99.06	603.76	-1553.93	18.35	402.13	-2873.09	-34.38	805.33	-1839.41	40.30	1259.13	0.00	0.00	0.00	-1734.84	-36.13	1542.09	-1719.73	98.46	1539.71	-1811.97	-81.96	1657.13	-1850.17	137.78	1591.96	594.80	-18.13	78.45	1192.11	9.31	79.65	566.96
5.33000	-1779.58	167.81	205.22	-1809.79	165.14	240.83	-1385.89	272.62	458.74	-1564.09	-194.56	151.27	-1866.36	-72.44	-173.25	-3445.52	99.42	603.01	-1553.93	18.35	402.13	-2860.04	-34.25	802.17	-1831.76	39.63	1258.38	0.00	0.00	0.00	-1723.14	-35.87	1541.41	-1714.23	98.18	1539.74	-1803.90	-79.93	1656.99	-1841.14	139.68	1592.48	594.79	-17.91	78.60	1190.71	9.46	79.12	565.44
5.34000	-1744.99	168.96	211.02	-1778.74	166.16	245.44	-1381.45	272.11	450.34	-1556.20	-186.02	150.60	-1871.32	-74.34	-175.73	-3431.71	99.76	602.17	-1553.93	18.35	402.13	-2846.85	-34.10	798.95	-1824.02	39.16	1258.24	0.00	0.00	0.00	-1707.25	-35.12	1542.08	-1704.74	98.73	1539.18	-1795.83	-77.85	1656.85	-1832.11	141.60	1593.01	593.72	-18.06	78.25	1190.42	8.97	78.83	566.77
5.35000	-1719.83	170.31	214.20	-1761.73	167.71	246.48	-1377.10	271.61	441.79	-1548.34	-177.32	149.91	-1876.32	-76.21	-178.08	-3417.62	100.10	601.23	-1553.93	18.35	402.13	-2833.52	-33.94	795.67	-1821.43	39.54	1257.95	0.00	0.00	0.00	-1691.43	-35.37	1541.41	-1695.11	100.27	1538.85	-1787.77	-75.73	1656.71	-1823.06	143.53	1593.55	594.57	-17.91	78.51	1192.73	8.85	79.27	566.51
5.36000	-1694.04	169.01	230.58	-1714.89	168.48	252.61	-1372.85	271.11	433.09	-1540.52	-168.47	149.22	-1881.36	-78.03	-180.28	-3403.25	100.43	600.20	-1553.93	18.35	402.13	-2820.05	-33.77	792.35	-1819.39	38.87	1257.39	0.00	0.00	0.00	-1693.51	-38.27	1538.95	-1690.91	102.30	1539.14	-1779.71	-73.55	1656.56	-1814.00	145.49	1594.10	594.26	-17.95	78.66	1192.45	9.16	79.22	566.88
5.37000	-1663.65	170.11	233.92	-1697.03	168.06	260.33	-1368.70	270.63	424.24	-1532.75	-159.46	148.51	-1886.42	-79.79	-182.34	-3388.59	100.75	599.08	-1553.93	18.35	402.13	-2806.44	-33.58	788.97	-1810.87	38.93	1256.91	0.00	0.00	0.00	-1673.44	-36.57	1539.23	-1696.25	100.29	1539.31	-1771.66	-71.34	1656.41	-1804.93	147.46	1594.65	594.28	-18.38	78.63	1192.29	9.95	79.65	565.74
5.38000	-1633.38	172.82	236.78	-1674.19	168.53	261.02	-1364.64	270.15	415.24	-1525.01	-150.30	147.80	-1891.49	-81.51	-184.25	-3373.64	101.07	597.87	-1553.93	18.35	402.13	-2792.68	-33.38	785.53	-1799.41	38.71	1256.76	0.00	0.00	0.00	-1674.61	-36.93	1540.10	-1662.72	101.52	1537.40	-1763.61	-69.08	1656.26	-1795.85	149.45	1595.21	594.57	-18.26	78.59	1191.96	9.14	79.48	566.75
5.39000	-1602.92	173.72	239.42	-1637.05	169.97	263.28	-1360.67	269.67	406.09	-1517.32	-140.98	147.08	-1896.55	-83.17	-186.00	-3358.39	101.37	596.56	-1553.93	18.35	402.13	-2778.77	-33.16	782.04	-1788.25	39.22	1256.20	0.00	0.00	0.00	-1661.03	-36.73	1540.54	-1638.17	102.21	1536.01	-1755.57	-66.77	1656.10	-1786.76	151.46	1595.78	593.99	-17.72	78.53	1191.33	9.38	79.26	566.13
5.40000	-1572.97	174.09	241.78	-1606.76	168.68	264.59	-1356.81	269.21	396.78	-1509.67	-131.49	146.35	-1901.58	-84.77	-187.59	-3342.86	101.66	595.15	-1553.93	18.35	402.13	-2764.72	-32.92	778.50	-1778.33	39.32	1256.06	0.00	0.00	0.00	-1651.42	-35.77	1539.01	-1637.85	102.63	1535.48	-1747.53	-64.41	1655.94	-1777.65	153.49	1596.36	594.25	-18.20	78.52	1191.53	9.54	79.20	565.53
5.41000	-1542.62	175.29	243.60	-1580.50	170.57	264.15	-1353.04	268.75	387.32	-1502.06	-121.85	145.61	-1906.57	-86.31	-189.01	-3327.02	101.95	593.64	-1553.93	18.35	402.13	-2750.53	-32.68	774.90	-1786.95	38.19	1255.19	0.00	0.00	0.00	-1656.51	-34.98	1536.69	-1659.88	102.42	1536.09	-1739.49	-62.01	1655.78	-1768.54	155.53	1596.94	592.94	-17.58	78.05	1191.88	9.17	79.31	567.08
5.42000	-1514.69	176.00	244.10	-1562.12	172.58	261.51	-1349.37	268.30	377.70	-1494.49	-112.05	144.87	-1911.50	-87.78	-190.26	-3310.89	102.23	592.04	-1553.93	18.35	402.13	-2736.19	-32.41	771.24	-1775.24	38.77	1254.97	0.00	0.00	0.00	-1644.44	-32.58	1535.50	-1650.94	102.20	1534.72	-1731.46	-59.56	1655.61	-1759.41	157.60	1597.53	593.31	-17.45	78.25	1191.64	9.76	79.52	567.00
5.43000	-1485.36	177.20	244.15	-1519.38	172.80	261.18	-1345.80	267.87	367.93	-1486.97	-102.08	144.11	-1916.37	-89.18	-191.33	-3294.46	102.49	590.34	-1553.93	18.35	402.13	-2721.70	-32.13	767.53	-1763.66	38.81	1254.25	0.00	0.00	0.00	-1651.93	-35.31	1534.72	-1631.01	102.53	1533.09	-1723.44	-57.06	1655.44	-1750.27	159.68	1598.12	594.93	-18.29	78.72	1191.21	9.01	79.07	567.31
5.44000	-1457.93	177.50	243.14	-1505.01	173.83	257.32	-1342.33	267.43	358.00	-1479.49	-91.96	143.35	-1921.15	-90.52	-192.22	-3277.72	102.75	588.54	-1553.93	18.35	402.13	-2707.06	-31.84	763.76	-1760.76	37.99	1253.75	0.00	0.00	0.00	-1627.37	-34.89	1533.11	-1619.55	102.55	1531.96	-1715.42	-54.51	1655.27	-1741.12	161.78	1598.73	594.15	-18.65	78.65	1192.07	9.67	79.33	567.15
5.45000	-1431.14	178.74	240.82	-1462.02	175.03	256.49	-1338.97	267.01	347.92	-1472.05	-81.67	142.57	-1925.83	-91.78	-192.92	-3260.68	103.00	586.64	-1553.93	18.35	402.13	-2692.28	-31.52	759.94	-1761.21	38.67	1252.52	0.00	0.00	0.00	-1608.61	-33.62	1532.14	-1614.90	102.58	1531.22	-1707.40	-51.92	1655.09	-1731.96	163.91	1599.34	592.49	-17.85	78.30	1192.69	10.03	79.63	565.67
5.46000	-1404.84	178.56	237.35	-1444.84	175.69	249.83	-1335.70	266.60	337.68	-1464.67	-71.21	141.79	-1930.39	-92.96	-193.43	-3243.33	103.24	584.64	-1553.93	18.35	402.13	-2677.35	-31.20	756.06	-1743.30	38.58	1251.75	0.00	0.00	0.00	-1621.91	-33.38	1532.89	-1607.54	103.24	1530.44	-1699.39	-49.28	1654.91	-1722.79	166.05	1599.96	593.13	-18.01	78.25	1192.61	9.24	79.53	566.00
5.47000	-1377.55	178.64	233.39	-1414.61	176.06	244.51	-1332.54	266.20	327.27	-1457.32	-60.59	141.00	-1934.83	-94.06	-193.74	-3225.67	103.47	582.53	-1553.93	18.35	402.13	-2662.26	-30.86	752.13	-1733.92	39.18	1251.11	0.00	0.00	0.00	-1621.35	-33.50	1531.25	-1600.79	102.38	1528.94	-1691.39	-46.59	1654.73	-1713.61	168.21	1600.59	593.81	-17.89	78.28	1192.09	8.50	79.27	566.57
5.48000	-1349.94	181.73	229.20	-1394.98	177.94	236.62	-1329.48	265.80	316.71	-1450.02	-49.81	140.19	-1939.12	-95.08	-193.84	-3207.70	103.69	580.33	-1553.93	18.35	402.13	-2647.03	-30.50	748.14	-1734.40	38.52	1250.47	0.00	0.00	0.00	-1582.96	-29.93	1544.26	-1588.88	104.00	1527.87	-1683.39	-43.85	1654.54	-1704.41	170.38	1601.22	594.04	-17.99	78.52	1191.69	9.36	79.23	566.11
5.49000	-1321.26	182.18	224.28	-1354.68	176.45	232.04	-1326.52	265.42	305.99	-1442.77	-38.86	139.38	-1943.25	-96.01	-193.73	-3189.42	103.90	578.02	-1553.93	18.35	402.13	-2631.65	-30.13	744.09	-1711.05	40.48	1249.30	0.00	0.00	0.00	-1569.26	-28.86	1548.10	-1584.87	105.41	1526.26	-1675.40	-41.06	1654.35	-1695.21	172.58	1601.86	593.72	-17.75	78.48	1191.42	9.30	79.28	565.27
5.50000	-1297.44	182.52	217.91	-1342.20	183.62	224.54	-1323.67	265.04	295.11	-1435.57	-27.73	138.56	-1947.21	-96.86	-193.41	-3170.82	104.10	575.60	-1553.93	18.35	402.13	-2616.11	-29.74	739.99	-1716.86	40.38	1248.26	0.00	0.00	0.00	-1567.76	-28.81	1545.15	-1578.99	106.08	1524.84	-1667.42	-38.23	1654.15	-1686.00	174.80	1602.51	594.13	-17.51	78.45	1192.24	9.19	79.22	566.27
5.51000	-1273.94	184.69	211.43	-1315.98	185.41	216.96	-1320.93	264.68	284.06	-1428.41	-16.45	137.74	-1950.97	-97.61	-192.87	-3151.90	104.28	573.09	-1553.93	18.35	402.13	-2600.42	-29.33	735.83	-1701.14	40.61	1247.43	0.00	0.00	0.00	-1559.08	-27.68	1544.35	-1560.11	105.95	1523.72	-1659.44	-35.34	1653.96	-1676.78	177.03	1603.17	594.30	-17.78	78.40	1192.15	8.98	78.96	567.21
5.52000	-1250.46	186.15	204.59	-1288.95	188.71	211.10	-1318.29	264.32	272.85	-1421.31	-4.99	136.90	-1954.53	-98.26	-192.11	-3132.66	104.46	570.46	-1553.93	18.35	402.13	-2584.58	-28.91	731.61	-1705.90	41.52	1246.19	0.00	0.00	0.00	-1547.97	-27.03	1543.17	-1559.92	105.60	1523.09	-1651.47	-32.40	1653.75	-1667.54	179.29	1603.83	594.42	-17.88	78.53	1192.47	9.14	79.32	566.01
5.53000	-1227.10	189.78	197.25	-1270.66	191.89	201.57	-1315.76	263.97	261.48	-1414.25	6.64	136.05	-1957.87	-98.82	-191.11	-3113.10	104.63	567.73	-1553.93	18.35	402.13	-2568.59	-28.47	727.33	-1689.27	42.50	1245.40	0.00	0.00	0.00	-1538.36	-26.05	1542.28	-1557.15	107.73	1522.69	-1643.50	-29.42	1653.55	-1658.30	181.57	1604.51	594.76	-17.84	78.59	1192.02	9.12	79.03	565.19
5.54000	-1205.75	192.59	189.08	-1251.30	194.55	193.06	-1313.34	263.64	249.94	-1407.24	18.44	135.20	-1960.98	-99.28	-189.88	-3093.21	104.79	564.89	-1553.93	18.35	402.13	-2552.44	-28.02	723.00	-1688.76	43.60	1244.44	0.00	0.00	0.00	-1530.06	-25.74	1541.12	-1544.35	109.25	1521.49	-1635.55	-26.38	1653.34	-1649.04	183.86	1605.19	594.46	-18.20	78.44	1192.05	8.63	79.34	567.06
5.55000	-1185.59	195.91	179.33	-1223.93	200.95	182.90	-1311.03	263.31	238.24	-1400.28	30.42	134.33	-1963.84	-99.63	-188.41	-3073.00	104.94	561.94	-1553.93	18.35	402.13	-2536.13	-27.55	718.60	-1681.62	44.12	1243.10	0.00	0.00	0.00	-1523.29	-25.37	1540.68	-1529.76	110.29	1520.44	-1627.59	-23.30	1653.13	-1639.78	186.17	1605.87	594.70	-18.18	78.49	1192.95	8.99	79.65	567.58
5.56000	-1170.89	199.35	169.26	-1211.23	204.12	172.77	-1308.83	263.00	226.36	-1393.37	42.56	133.46	-1966.43	-99.87	-186.69	-3052.46	105.08	558.88	-1553.93	18.35	402.13	-2519.68	-27.06	714.15	-1669.07	46.10	1242.40	0.00	0.00	0.00	-1512.90	-24.87	1540.62	-1523.69	110.70	1519.81	-1619.65	-20.16	1652.91	-1630.51	188.51	1606.57	593.78	-18.22	78.09	1191.15	9.02	78.98	566.58
5.57000	-1152.62	203.21	160.24	-1189.42	208.61	165.28	-1306.73	262.69	214.33	-1386.51	54.89	132.57	-1968.74	-100.01	-184.72	-3031.58	105.21	555.72	-1553.93	18.35	402.13	-2503.06	-26.56	709.65	-1652.64	46.97	1241.06	0.00	0.00	0.00	-1509.51	-23.02	1540.63	-1522.98	111.87	1520.21	-1611.72	-16.97	1652.69	-1621.23	190.86	1607.27	593.68	-18.60	78.44	1191.12	8.76	78.99	566.65
5.58000	-1137.26	206.70	151.16	-1187.03	212.02	153.97	-1304.75	262.40	202.12	-1379.70	67.38	131.68	-1970.76	-100.03	-182.49	-3010.37	105.32	552.44	-1553.93	18.35	402.13	-2486.29	-26.04	705.08	-1653.18	47.17	1239.34	0.00	0.00	0.00	-1497.23	-21.39	1541.11	-1510.65	112.72	1520.79	-1603.79	-13.73	1652.47	-1611.94	193.23	1607.98	593.77	-18.23	78.44	1192.02	9.93	79.34	566.24
5.59000	-1125.14	210.33	142.09	-1164.85	215.84	147.82	-1302.88	262.12	189.75	-1372.95	80.05	130.78	-1972.47	-99.93	-180.00	-2988.83	105.43	549.05	-1553.93	18.35	402.13	-2469.36	-25.50	700.45	-1633.91	48.22	1248.56	0.00	0.00	0.00	-1487.06	-19.80	1541.78	-1500.69	114.57	1522.28	-1595.87	-10.44	1652.24	-1602.64	195.63	1608.70	595.20	-18.10	78.50	1192.11	9.27	79.26	566.12
5.60000	-1112.46	214.02	134.08	-1150.54	215.57	142.20	-1301.12	261.85	177.20	-1366.24	92.90	129.87	-1973.85	-99.71	-177.24	-2966.94	105.52	545.55	-1553.93	18.35	402.13	-2452.27	-24.95	695.77	-1621.31	50.22	1249.03	0.00	0.00	0.00	-1480.19	-18.50	1542.91	-1491.15	116.34	1523.39	-1587.96	-7.10	1652.01	-1593.32	198.04	1609.43	594.92	-18.07	78.67	1192.05	8.75	79.47	565.68
5.61000	-1101.19	217.50	126.35	-1147.23	219.10	133.52	-1299.48	261.58	164.49	-1359.59	105.93	128.94	-1974.90	-99.37	-174.21	-2944.72	105.61	541.94	-1553.93	18.35	402.13	-2435.03	-24.38	691.02	-1616.37	51.64	1247.47	0.00	0.00	0.00	-1475.57	-17.11	1544.45	-1484.33	118.62	1524.86	-1580.05	-3.71	1651.78	-1584.01	200.47	1610.16	593.73	-18.29	78.43	1192.15	8.81	79.21	566.87
5.62000	-1093.62	220.26	118.82	-1135.38	220.90	126.87	-1297.95	261.34	151.60	-1352.99	119.14	128.01	-1975.59	-98.91	-170.90	-2922.15	105.68	538.21	-1553.93	18.35	402.13	-2417.63	-23.80	686.22	-1600.53	53.34	1245.89	0.00	0.00	0.00	-1463.49	-14.68	1545.52	-1487.30	119.89	1525.91	-1574.25	0.05	1651.45	-1574.68	202.92	1610.90	593.91	-18.04	78.31	1192.30	9.18	79.38	566.67
5.63000	-1089.77	221.15	110.21	-1132.60	221.65	119.26	-1296.54	261.10	138.55	-1346.45	132.52	127.07	-1975.91	-98.32	-167.31	-2899.24	105.74	534.37	-1553.93	18.35	402.13	-2400.06	-23.19	681.36	-1593.28	54.52	1244.10	0.00	0.00	0.00	-1452.89	-11.93	1547.50	-1463.49	122.71	1528.61	-1565.99	0.45	1650.69	-1565.34	205.40	1611.65	593.62	-17.93	78.29	1192.24	9.32	79.69	566.69
5.64000	-1082.24	222.27	102.69	-1125.69	223.11	110.73	-1295.24	260.87	125.31	-1339.96	146.09	126.13	-1975.85	-97.59	-163.43	-2875.98	105.79	530.41	-1553.93	18.35	402.13	-2382.34	-22.57	676.44	-1580.22	56.99	1243.01	0.00	0.00	0.00	-1448.16	-9.96	1549.20	-1460.83	123.61	1530.69	-1559.64	3.82	1650.57	-1556.00	207.89	1612.41	594.39	-17.93	78.40	1192.28	9.86	79.50	565.97
5.65000	-1079.46	220.79	93.69	-1120.96	221.03	103.33	-1294.06	260.66	111.91	-1333.53	159.84	125.17	-1975.39	-96.73	-159.25	-2852.37	105.83	526.33	-1553.93	18.35	402.13	-2364.45	-21.94	671.45	-1569.19	58.54	1241.52	0.00	0.00	0.00	-1441.79	-7.81	1552.13	-1459.30	125.46	1533.03	-1553.49	8.44	1650.27	-1546.64	210.40	1613.18	594.95	-17.71	78.73	1192.81	9.24	79.38	565.12
5.66000	-1076.62	220.82	84.18	-1121.74	221.20	93.05	-1293.00	260.45	98.33	-1327.15	173.77	124.20	-1974.51	-95.74	-154.78	-2828.41	105.86	522.14	-1553.93	18.35	402.13	-2346.41	-21.28	666.41	-1556.40	60.52	1240.24	0.00	0.00	0.00	-1426.36	-5.34	1555.65	-1450.49	129.37	1535.70	-1544.94	10.18	1650.06	-1537.28	212.94	1613.95	594.19	-17.92	78.46	1192.33	9.37	79.10	565.71
5.67000	-1077.64	217.81	73.94	-1116.38	218.07	84.76	-1292.05	260.26	84.58	-1320.82	187.88	123.22	-1973.20	-94.60	-150.00	-2804.10	105.87	517.83	-1553.93	18.35	402.13	-2328.20	-20.61	661.31	-1551.98	63.02	1239.23	0.00	0.00	0.00	-1417.41	-1.57	1558.59	-1427.99	132.26	1537.90	-1537.72	14.20	1650.10	-1527.91	215.49	1614.74	593.88	-17.91	78.27	1191.92	9.56	79.39	566.56
5.68000	-1079.50	213.55	62.92	-1117.10	216.28	74.70	-1291.61	260.17	77.65	-1314.56	202.18	122.23	-1971.45	-93.32	-144.91	-2779.43	105.88	513.40	-1553.93	18.35	402.13	-2309.83	-19.92	656.14	-1538.49	65.09	1238.05	0.00	0.00	0.00	-1413.80	1.45	1561.67	-1410.33	145.76	1551.27	-1529.98	18.02	1650.58	-1518.53	218.06	1615.53	593.40	-17.96	78.37	1192.17	8.60	79.16	566.73
5.69000	-1081.93	209.25	51.98	-1122.42	212.11	64.18	-1290.44	259.96	64.74	-1308.35	216.66	121.24	-1969.24	-91.89	-139.51	-2754.40	105.87	508.86	-1553.93	18.35	402.13	-2291.29	-19.22	650.92	-1528.13	68.06	1237.28	0.00	0.00	0.00	-1403.50	4.34	1564.23	-1397.93	151.90	1557.30	-1521.89	22.26	1650.65	-1509.14	220.66	1616.32	593.38	-18.03	78.38	1192.09	9.21	79.03	565.30
5.70000	-1087.08	199.74	40.89	-1127.85	205.52	54.09	-1289.40	259.76	52.68	-1302.20	231.33	120.23	-1966.56	-90.31	-133.78	-2729.02	105.85	504.19	-1553.93	18.35	402.13	-2272.59	-18.50	645.64	-1516.74	69.67	1236.68	0.00	0.00	0.00	-1390.15	8.76	1567.53	-1391.74	153.85	1558.64	-1512.97	25.62	1650.53	-1499.74	223.27	1617.13	592.99	-17.92	78.10	1191.84	9.75	79.25	565.67
5.71000	-1091.38	187.49	35.38	-1128.50	195.92	49.61	-1288.46	259.58	41.45	-1296.10	246.18	119.22	-1963.39	-88.58	-127.73	-2703.26	105.82	499.40	-1553.93	18.35	402.13	-2253.72	-17.75	640.29	-1500.28	73.29	1236.44	0.00	0.00	0.00	-1382.08	14.37	1571.91	-1378.48	158.11	1562.21	-1504.68	30.84	1651.10	-1490.34	225.91	1617.95	593.09	-17.77	78.49	1191.13	9.79	78.71	564.92
5.72000	-1093.40	180.62	36.35	-1134.53	186.85	48.34	-1287.63	259.41	31.03	-1290.07	261.22	118.19	-1959.71	-86.69	-121.35	-2677.15	105.78	494.49	-1553.93	18.35	402.13	-2234.69	-17.00	634.88	-1488.11	76.85	1236.11	0.00	0.00	0.00	-1369.84	19.14	1575.22	-1372.05	162.73	1565.28	-1497.18	37.52	1651.60	-1480.93	228.57	1618.77	593.59	-17.97	78.22	1191.05	8.96	78.77	565.77
5.73000	-1091.18	181.30	37.14	-1133.20	186.54	49.17	-1286.91	259.25	21.40	-1287.07	268.78	117.67	-1955.51	-84.65	-114.63	-2650.67	105.72	489.45	-1553.93	18.35	402.13	-2215.50	-16.22	629.41	-1475.19	80.12	1236.10	0.00	0.00	0.00	-1356.08	24.53	1578.78	-1361.46	167.49	1568.14	-1488.83	44.16	1652.48	-1471.51	231.24	1619.60	595.33	-18.31	78.79	1192.02	9.73	79.36	565.90
5.74000	-1093.07	182.76	37.54	-1137.87	184.26	47.30	-1286.28	259.10	12.52	-1285.38	274.62	114.67	-1950.79	-82.44	-107.57	-2623.82	105.66	484.30	-1553.93	18.35	402.13	-2196.13	-15.43	623.88	-1463.36	83.25	1236.06	0.00	0.00	0.00	-1349.45	28.23	1582.16	-1351.33	171.59	1570.66	-1479.38	50.12	1653.76	-1462.08	233.94	1620.44	594.64	-17.87	78.76	1192.30	9.50	79.39	566.53
5.75000	-1095.36	182.41	35.62	-1135.16	187.01	46.78	-1285.75	258.97	4.39	-1289.44	267.57	109.16	-1945.51	-80.07	-100.17	-2596.59	105.58	479.01	-1553.93	18.35	402.13	-2176.60	-14.62	618.29	-1450.77	87.13	1236.29	0.00	0.00	0.00	-1343.58	33.81	1586.17	-1339.11	176.97	1573.69	-1470.12	56.49	1654.83	-1452.65	236.66	1621.29	594.18	-17.85	78.59	1190.93	9.34	78.93	566.32
5.76000	-1095.83	182.21	34.88	-1135.99	185.92	45.32	-1285.31	258.84	-3.03	-1294.88	256.01	103.34	-1939.66	-77.53	-92.41	-2569.00	105.49	473.61	-1553.93	18.35	402.13	-2156.91	-13.79	612.63	-1432.80	94.98	1238.02	0.00	0.00	0.00	-1328.66	41.73	1590.51	-1327.72	183.20	1577.67	-1458.84	61.28	1655.97	-1443.21	239.40	1622.15	594.92	-17.32	78.66	1191.77	9.02	79.34	566.60
5.77000	-1094.23	181.83	34.10	-1129.75	185.89	46.16	-1284.96	258.73	-9.75	-1297.34	248.30	99.39	-1933.24	-74.82	-84.29	-2541.02	105.38	468.07	-1553.93	18.35	402.13	-2137.04	-12.94	606.91	-1417.11	99.42	1238.93	0.00	0.00	0.00	-1321.79	48.94	1594.77	-1314.51	190.00	1580.55	-1448.91	68.95	1657.97	-1433.76	242.16	1623.01	594.16	-17.99	78.52	1191.75	8.81	79.02	566.49
5.78000	-1091.52	181.42	33.86	-1137.07	186.57	43.52	-1284.70	258.62	-15.79	-1297.44	244.89	96.91	-1926.23	-71.93	-75.81	-2512.67	105.26	462.41	-1553.93	18.35	402.13	-2117.00	-12.08	601.13	-1404.63	103.30	1240.12	0.00	0.00	0.00	-1300.46	54.85	1598.85	-1302.50	196.26	1583.66	-1437.88	75.50	1659.65	-1424.30	244.94	1623.89	593.76	-17.88	78.47	1191.88	8.47	78.97	565.62
5.79000	-1092.04	182.03	32.97	-1135.57	185.52	43.70	-1284.51	258.52	-21.19	-1296.29	245.74	97.28	-1918.60	-68.87	-66.96	-2483.94	105.13	456.63	-1553.93	18.35	402.13	-2096.79	-11.19	595.29	-1390.56	107.07	1241.53	0.00	0.00	0.00	-1297.18	60.16	1603.23	-1290.27	201.90	1587.37	-1427.31	82.19	1661.75	-1414.84	247.74	1624.77	592.99	-17.97	78.38	1191.19	8.89	78.97	565.82
5.80000	-1092.96	181.96	32.27	-1134.73	186.51	43.68	-1284.40	258.42	-25.96	-1294.39	248.89	98.89	-1910.36	-65.62	-57.74	-2454.83	104.99	450.71	-1553.93	18.35	402.13	-2076.42	-10.29	589.38	-1376.62	110.75	1243.19	0.00	0.00	0.00	-1289.20	67.64	1607.76	-1278.85	208.92	1590.43	-1416.75	89.54	1663.86	-1405.37	250.57	1625.66	593.96	-18.23	78.38	1191.45	9.38	79.23	566.09
5.81000	-1093.77	181.24	32.74	-1138.05	186.42	43.01	-1284.37	258.34	-30.12	-1294.73	248.74	98.84	-1901.47	-62.20	-48.14	-2425.33	104.84	444.67	-1553.93	18.35	402.13	-2055.87	-9.37	583.41	-1368.50	114.42	1244.99	0.00	0.00	0.00	-1268.77	75.03	1611.92	-1266.16	215.32	1593.28	-1405.46	96.39	1665.95	-1395.89	253.41	1626.56	593.02	-18.43	78.19	1191.53	9.19	79.37	567.04
5.82000	-1091.69	182.20	33.41	-1136.03	187.58	43.45	-1284.41	258.26	-33.70	-1295.36	248.99	98.18	-1891.93	-58.59	-38.16	-2395.44	104.67	438.49	-1553.93	18.35	402.13	-2035.15	-8.43	577.38	-1353.03	118.11	1246.87	0.00	0.00	0.00	-1255.58	81.07	1615.23	-1256.34	222.14	1595.88	-1393.87	103.29	1668.15	-1386.41	256.28	1627.46	594.34	-17.81	78.74	1191.55	9.32	79.31	565.91
5.83000	-1091.61	181.64	34.45	-1140.46	185.86	42.51	-1284.51	258.18	-36.72	-1296.07	248.98	97.14	-1881.72	-54.78	-27.79	-2365.17	104.49	432.19	-1553.93	18.35	402.13	-2014.26	-7.48	571.28	-1343.18	121.49	1248.77	0.00	0.00	0.00	-1248.39	87.56	1619.13	-1245.64	228.96	1598.19	-1382.30	109.67	1670.36	-1376.92	259.17	1628.38	593.48	-18.00	78.55	1191.90	9.37	79.31	566.63
5.84000	-1089.29	181.90	35.43	-1136.75	188.23	44.26	-1284.67	258.11	-39.20	-1296.72	249.33	95.91	-1870.83	-50.79	-17.02	-2334.50	104.29	425.75	-1553.93	18.35	402.13	-1993.19	-6.50	565.12	-1330.78	124.19	1250.45	0.00	0.00	0.00	-1238.25	93.75	1622.34	-1231.18	235.92	1599.73	-1369.85	113.71	1671.95	-1367.42	262.08	1629.31	593.61	-17.82	78.40	1191.93	9.28	79.17	567.23
5.85000	-1092.70	181.25	35.65	-1137.06	188.82	44.23	-1284.90	258.04	-41.16	-1296.99	249.58	95.10	-1859.23	-46.60	-5.85	-2303.44	104.09	419.18	-1553.93	18.35	402.13	-1971.95	-5.51	558.90	-1321.02	127.35	1252.08	0.00	0.00	0.00	-1226.04	100.15	1625.04	-1219.90	241.48	1601.24	-1360.34	122.87	1673.61	-1357.92	265.01	1630.24	594.47	-18.32	78.56	1191.94	9.20	78.99	567.36
5.86000	-1094.44	181.81	35.21	-1135.26	187.23	44.48	-1285.18	257.98	-42.63	-1296.33	250.84	95.15	-1846.93	-42.21	5.72	-2271.99	103.86	412.48	-1553.93	18.35	402.13	-1950.54	-4.50	552.61	-1311.28	130.64	1253.33	0.00	0.00	0.00	-1210.85	107.25	1627.36	-1213.19	247.12	1602.79	-1349.79	128.96	1675.05	-1348.41	267.96	1631.18	593.05	-17.73	78.32	1191.88	9.27	79.12	567.31
5.87000	-1099.21	181.21	34.07	-1137.42	187.82	44.26	-1285.51	257.92	-43.63	-1296.17	250.51	94.90	-1833.90	-37.62	17.70	-2240.13	103.63	405.64	-1553.93	18.35	402.13	-1928.95	-3.47	546.26	-1300.72	133.91	1254.36	0.00	0.00	0.00	-1201.80	112.76	1629.38	-1201.86	253.10	1603.60	-1337.83	132.49	1675.85	-1338.89	270.93	1632.13	593.67	-17.55	78.42	1192.28	9.62	79.30	565.82
5.88000	-1094.99	180.64	34.91	-1136.56	187.48	44.08	-1285.88	257.86	-44.18	-1295.98	250.20	94.73	-1820.12	-32.83	30.10	-2207.88	103.38	398.67	-1553.93	18.35	402.13	-1907.19	-2.42	539.84	-1285.86	136.95	1255.30	0.00	0.00	0.00	-1193.63	119.10	1631.87	-1193.09	257.97	1604.61	-1327.50	138.11	1676.83	-1329.37	273.93	1633.09	595.00	-18.21	78.46	1192.01	8.89	79.12	566.27
5.89000	-1100.30	180.50	33.24	-1137.76	187.37	43.57	-1286.30	257.80	-44.30	-1295.80	249.59	94.52	-1805.58	-27.83	42.92	-2175.23	103.12	391.56	-1553.93	18.35	402.13	-1885.25	-1.35	533.35	-1277.41	138.93	1256.01	0.00	0.00	0.00	-1185.76	123.39	1633.75	-1182.20	262.97	1605.52	-1317.13	142.59	1677.84	-1319.84	276.95	1634.06	594.12	-17.90	78.46	1191.74	9.12	79.18	566.84
5.90000	-1095.10	180.08	33.97	-1135.97	186.79	43.62	-1286.76	257.75	-44.02	-1295.82	248.90	94.46	-1790.27	-22.62	56.17	-2142.16	102.85	384.32	-1553.93	18.35	402.13	-1863.13	-0.26	526.81	-1268.27	141.32	1256.91	0.00	0.00	0.00	-1170.26	128.82	1635.19	-1169.97	268.06	1606.26	-1306.81	147.05	1678.93	-1310.31	279.99	1635.04	593.96	-17.73	78.51	1191.08	9.43	79.02	565.27
5.91000	-1088.92	180.62	37.40	-1137.64	186.62	42.81	-1287.26	257.69	-43.36	-1295.20	249.11	94.53	-1774.18	-17.19	69.84	-2108.70	102.56	376.93	-1553.93	18.35	402.13	-1840.83	0.84	520.19	-1258.74	143.94	1258.35	0.00	0.00	0.00	-1159.80	133.21	1636.71	-1160.08	272.10	1607.07	-1297.32	151.81	1680.36	-1300.77	283.05	1636.02	594.24	-17.74	78.38	1190.81	9.20	78.94	565.21
5.92000	-1088.89	180.72	36.97	-1135.16	186.40	43.39	-1287.79	257.63	-42.33	-1294.98	248.60	94.61	-1757.28	-11.55	83.96	-2074.82	102.25	369.42	-1553.93	18.35	402.13	-1818.36	1.97	513.51	-1250.10	144.84	1259.73	0.00	0.00	0.00	-1153.37	137.65	1638.62	-1152.88	275.78	1607.86	-1286.73	154.23	1681.55	-1291.40	286.89	1636.54	595.39	-17.62	78.87	1191.70	9.67	79.38	566.12
5.93000	-1096.59	179.80	32.65	-1139.67	187.72	42.56	-1288.35	257.57	-40.97	-1294.38	248.61	94.65	-1748.15	-5.82	99.46	-2040.53	101.94	361.76	-1553.93	18.35	402.13	-1795.71	3.11	506.77	-1242.54	146.75	1261.30	0.00	0.00	0.00	-1143.50	140.93	1640.31	-1141.37	279.84	1608.75	-1277.15	157.19	1682.61	-1282.70	289.53	1637.28	595.00	-17.77	78.77	1191.38	9.24	78.92	566.82
5.94000	-1091.38	179.94	33.22	-1136.38	186.59	42.84	-1288.93	257.51	-39.30	-1294.06	248.45	94.69	-1731.99	-0.39	112.73	-2005.83	101.61	353.96	-1553.93	18.35	402.13	-1772.88	4.28	499.96	-1234.23	147.89	1262.79	0.00	0.00	0.00	-1131.66	145.29	1641.46	-1130.96	283.11	1610.09	-1269.25	162.14	1684.06	-1273.35	293.04	1638.19	594.72	-17.75	78.77	1191.13	9.14	78.90	566.73
5.95000	-1088.50	180.12	36.25	-1140.85	186.54	41.21	-1289.54	257.44	-37.33	-1293.89	247.67	94.61	-1714.25	6.69	127.63	-1970.72	101.26	346.02	-1553.93	18.35	402.13	-1749.87	5.46	493.08	-1224.49	149.47	1264.23	0.00	0.00	0.00	-1121.63	147.29	1642.94	-1126.36	286.10	1611.46	-1261.03	165.11	1685.62	-1264.68	295.85	1639.21	593.91	-18.22	78.71	1190.93	9.19	79.07	565.82
5.96000	-1086.69	179.92	34.02	-1139.97	186.11	40.59	-1290.16	257.37	-35.10	-1293.57	247.48	94.92	-1697.84	11.68	142.03	-1935.18	100.90	337.94	-1553.93	18.35	402.13	-1726.67	6.66	486.14	-1215.11	151.26	1266.07	0.00	0.00	0.00	-1119.51	150.60	1644.68	-1120.02	288.18	1612.93	-1251.53	164.61	1686.37	-1256.22	298.27	1640.33	593.95	-17.88	78.34	1191.90	9.24	79.38	565.69
5.97000	-1091.05	179.95	32.60	-1132.58	187.33	42.77	-1290.80	257.30	-32.61	-1293.57	246.72	94.79	-1678.63	17.31	156.42	-1899.23	100.53	329.72	-1553.93	18.35	402.13	-1703.30	7.88	479.13	-1206.60	152.70	1267.57	0.00	0.00	0.00	-1109.34	151.90	1645.69	-1110.04	290.76	1614.37	-1243.14	166.41	1687.45	-1248.22	300.15	1641.57	593.07	-17.55	78.21	1191.61	9.54	79.30	566.02
5.98000	-1093.81	180.12	31.80	-1130.91	187.11	42.62	-1291.44	257.22	-29.91	-1293.08	246.79	95.10	-1665.75	20.70	167.00	-1862.85	100.14	321.36	-1553.93	18.35	402.13	-1679.75	9.12	472.05	-1199.68	154.80	1269.24	0.00	0.00	0.00	-1100.48	154.43	1647.64	-1102.84	293.05	1616.03	-1235.45	168.93	1688.66	-1239.95	302.59	1642.64	593.81	-17.10	78.57	1191.39	9.42	79.19	565.27
5.99000	-1088.41	180.36	35.17	-1134.70	187.70	41.98	-1292.10	257.14	-27.00	-1292.18	247.49	95.60	-1648.66	25.23	175.84	-1826.05	99.74	312.85	-1553.93	18.35	402.13	-1656.01	10.38	464.91	-1190.36	156.32	1270.71	0.00	0.00	0.00	-1095.44	155.70	1649.59	-1094.14	294.38	1618.10	-1229.39	173.19	1689.88	-1232.23	304.35	1643.63	595.65	-17.26	78.95	1191.74	9.25	79.06	566.20
6.00000	-1091.47	180.41	31.97	-1138.90	186.42	41.12	-1292.75	257.05	-23.91	-1292.51	246.60	95.27	-1632.59	28.91	183.02	-1788.82	99.32	304.20	-1553.93	18.35	402.13	-1632.09	11.66	457.70	-1181.65	157.45	1272.03	0.00	0.00	0.00	-1089.47	157.67	1651.18	-1087.38	295.29	1620.10	-1221.95	175.02	1690.79	-1224.55	306.14	1644.67	594.10	-17.36	78.41	1191.47	9.89	78.88	564.57
6.01000	-1088.51	180.36	34.85	-1140.93	187.32	39.92	-1293.41	256.95	-20.66	-1291.23	248.02	95.96	-1603.67	32.90	189.77	-1751.16	98.89	295.40	-1553.93	18.35	402.13	-1607.98	12.97	450.42	-1172.75	159.31	1273.31	0.00	0.00	0.00	-1073.80	158.78	1652.07	-1079.36	297.01	1621.97	-1214.75	176.17	1691.30	-1217.27	307.30	1645.68	592.86	-18.76	78.17	1191.54	9.63	79.04	566.06
6.02000	-1088.15	179.60	34.82	-1134.27	185.95	41.59	-1294.06	256.85	-17.28	-1291.18	247.63	95.88	-1585.89	34.75	202.35	-1713.08	98.44	286.46	-1553.93	18.35	402.13	-1583.69	14.29	443.08	-1161.30	160.47	1274.33	0.00	0.00	0.00	-1064.28	159.62	1653.94	-1071.80	298.75	1623.80	-1208.54	179.09	1691.57	-1210.50	307.53	1646.60	594.34	-18.21	78.58	1191.67	9.52	79.32	566.74
6.03000	-1092.97	179.67	30.82	-1132.14	187.15	41.33	-1294.70	256.73	-13.78	-1291.18	246.85	95.84	-1559.85	37.47	204.43	-1674.56	97.98	277.37	-1553.93	18.35	402.13	-1559.22	15.62	435.67	-1153.73	161.40	1275.11	0.00	0.00	0.00	-1061.02	161.50	1655.39	-1061.80	299.82	1625.48	-1199.17	175.60	1692.08	-1203.16	308.57	1647.20	594.72	-18.15	78.70	1191.26	9.27	79.20	565.10
6.04000	-1087.63	179.19	34.35	-1131.51	188.24	41.68	-1295.33	256.61	-10.19	-1289.94	247.82	96.59	-1527.25	41.74	204.35	-1635.60	97.50	268.13	-1553.93	18.35	402.13	-1537.44	16.42	434.67	-1147.18	162.09	1275.72	0.00	0.00	0.00	-1052.49	162.92	1657.19	-1055.53	300.92	1627.04	-1191.89	176.76	1692.45	-1195.36	310.27	1647.66	593.94	-18.49	78.23	1191.10	9.42	78.98	566.33
6.05000	-1092.56	180.01	30.15	-1137.54	187.52	39.65	-1295.94	256.48	-6.54	-1289.23	247.63	96.61	-1506.59	45.20	200.63	-1596.20	97.01	258.75	-1553.93	18.35	402.13	-1515.48	16.75	431.86	-1139.55	163.22	1275.90	0.00	0.00	0.00	-1047.69	163.95	1658.40	-1045.85	302.54	1628.48	-1184.09	176.55	1692.39	-1187.61	311.38	1648.14	594.23	-18.24	78.39	1191.15	9.54	78.99	566.55
6.06000	-1084.22	179.84	31.31	-1138.15	187.54	39.62	-1296.53	256.34	-2.84	-1289.70	245.90	96.52	-1476.43	48.78	196.72	-1556.37	96.50	249.21	-1553.90	18.35	402.13	-1494.47	18.93	426.33	-1131.58	164.14	1276.05	0.00	0.00	0.00	-1035.51	164.44	1659.31	-1041.78	303.71	1630.12	-1179.17	181.75	1692.79	-1180.17	312.18	1648.58	593.16	-17.94	78.28	1191.20	9.84	79.33	565.94
6.07000	-1089.06	179.85	29.79	-1129.60	186.51	40.93	-1297.10	256.18	0.88	-1288.68	246.23	96.85	-1444.51	52.54	191.33	-1516.09	95.98	239.53	-1528.63	17.40	392.86	-1472.49	20.36	419.08	-1119.23	164.94	1276.17	0.00	0.00	0.00	-1030.43	165.09	1660.57	-1032.47	304.31	1631.56	-1170.78	180.69	1692.72	-1172.68	312.71	1648.93	594.46	-17.71	78.59	1192.28	9.82	79.53	566.17
6.08000	-1085.62	179.92	30.36	-1134.54	186.74	39.61	-1297.65	256.02	4.60	-1288.06	246.06	97.43	-1410.90	55.70	184.79	-1475.37	95.44	229.69	-1506.57	21.61	380.26	-1449.24	20.37	410.42	-1109.00	165.94	1276.05	0.00	0.00	0.00	-1022.68	165.33	1661.55	-1019.67	304.36	1632.52	-1162.04	178.64	1692.46	-1165.14	313.13	1649.16	594.25	-17.56	78.56	1191.94	9.05	79.38	566.34
6.09000	-1086.13	179.27	32.62	-1131.00	186.92	40.61	-1298.16	255.84	8.31	-1286.95	246.78	98.20	-1379.38	59.13	176.54	-1434.20	94.89	219.70	-1478.50	18.10	367.64	-1426.25	21.65	400.06	-1101.43	166.05	1275.99	0.00	0.00	0.00	-1012.83	166.25	1661.89	-1015.44	304.89	1633.95	-1155.19	180.70	1692.40	-1157.56	313.55	1649.45	595.00	-17.65	78.59	1192.07	9.31	79.47	566.95
6.10000	-1091.61	179.40	28.44	-1135.72	186.40	39.01	-1298.64	255.65	11.96	-1286.96	245.72	98.43	-1344.83	60.61	167.75	-1392.58	94.32	209.56	-1452.24	18.38	352.64	-1403.31	24.04	387.52	-1094.24	168.19	1275.49	0.00	0.00	0.00	-1009.84	167.21	1663.18	-1008.91	305.20	1634.78	-1148.19	181.58	1692.47	-1149.55	314.52	1649.45	595.37	-17.50	79.01	1191.53	9.28	78.94	567.28
6.11000	-1089.73	179.49	28.37	-1133.28	186.55	39.35	-1299.08	255.45	15.55	-1286.44	245.35	98.93	-1308.26	66.72	159.34	-1350.52	93.74	199.27	-1424.49	17.39	336.65	-1380.35	27.18	373.18	-1086.33	168.68	1275.16	0.00	0.00	0.00	-1004.62	166.83	1663.70	-1002.07	305.81	1635.78	-1140.37	181.58	1692.44	-1141.85	314.84	1649.71	594.41	-17.83	78.67	1191.99	9.04	79.07	567.22
6.12000	-1091.78	179.54	28.02	-1133.89	185.59	39.27	-1299.47	255.23	19.06	-1287.14	243.63	98.53	-1272.86	68.91	149.19	-1307.99	93.14	188.82	-1397.96	18.57	319.18	-1355.33	28.48	358.40	-1079.22	169.64	1274.82	0.00	0.00	0.00	-993.63	167.71	1664.42	-994.00	305.62	1636.81	-1132.68	181.39	1691.87	-1134.45	314.40	1650.01	594.63	-17.94	78.47	1192.23	9.32	79.33	565.98
6.13000	-1087.52	179.48	28.54	-1130.65	185.76	39.26	-1299.82	254.99	22.45	-1285.73	245.14	99.76	-1235.39	69.14	138.87	-1265.02	92.52	178.22	-1371.89	22.52	299.98	-1329.47	29.57	342.78	-1068.88	171.10	1274.59	0.00	0.00	0.00	-987.69	167.64	1664.72	-985.34	306.16	1638.03	-1125.14	181.60	1691.60	-1126.26	315.02	1650.01	595.13	-17.72	78.77	1191.68	9.37	79.12	567.62
6.14000	-1090.63	179.85	27.79	-1138.53	186.89	37.80	-1300.13	254.74	25.70	-1284.42	245.95	100.66	-1199.24	69.63	128.16	-1221.59	91.89	167.46	-1343.12	24.87	280.70	-1303.64	31.81	325.83	-1058.23	171.40	1274.44	0.00	0.00	0.00	-984.22	167.53	1665.50	-977.32	306.23	1639.06	-1118.26	183.23	1691.32	-1118.46	314.96	1650.23	594.61	-17.73	78.68	1192.33	9.78	79.46	566.49
6.15000	-1085.53	180.16	28.88	-1130.76	186.67	39.20	-1300.38	254.48	28.80	-1285.25	243.89	100.54	-1157.61	69.98	118.61	-1184.68	90.45	155.11	-1314.86	28.76	260.21	-1276.22	34.15	307.91	-1051.91	172.45	1274.40	0.00	0.00	0.00	-972.01	167.18	1665.90	-970.07	306.00	1640.25	-1110.92	184.24	1691.15	-1110.34	315.13	1650.47	593.82	-18.00	78.39	1192.07	9.10	79.35	565.28
6.16000	-1084.72	179.84	28.99	-1128.16	187.25	40.49	-1300.57	254.19	31.73	-1284.80	244.09	101.39	-1117.87	69.32	109.35	-1144.89	90.28	143.63	-1282.46	29.26	240.69	-1247.73	35.13	289.89	-1047.21	178.67	1274.69	0.00	0.00	0.00	-967.53	166.58	1666.93	-962.93	306.48	1641.49	-1102.18	181.70	1690.80	-1102.20	315.49	1650.61	593.82	-17.93	78.50	1191.99	9.33	79.19	566.96
6.17000	-1088.73	179.30	28.39	-1125.86	187.13	40.54	-1300.70	253.89	34.45	-1284.16	244.41	102.06	-1076.09	68.63	101.11	-1105.30	89.35	132.61	-1247.93	27.74	220.87	-1217.33	34.83	272.07	-1037.56	182.47	1275.00	0.00	0.00	0.00	-957.93	166.31	1667.53	-952.78	305.54	1642.71	-1095.02	182.48	1690.30	-1094.66	314.55	1650.90	595.36	-17.54	78.63	1192.55	9.33	79.37	564.90
6.18000	-1075.11	179.76	26.18	-1127.71	190.91	39.02	-1300.77	253.57	36.95	-1283.20	244.95	103.02	-1035.07	68.12	93.16	-1064.20	90.39	123.12	-1212.93	27.72	201.23	-1186.57	35.19	254.11	-1025.01	177.29	1273.92	0.00	0.00	0.00	-944.15	166.49	1667.62	-942.54	305.68	1643.93	-1087.31	181.41	1689.60	-1086.48	314.92	1651.00	594.10	-17.84	78.55	1191.43	9.17	79.16	565.84
6.19000	-1067.59	179.68	27.32	-1137.76	192.96	38.18	-1300.77	253.23	39.20	-1282.04	246.04	104.08	-991.38	67.12	86.83	-1024.02	89.38	113.66	-1181.10	33.27	180.13	-1155.09	35.69	236.06	-1015.84	176.58	1273.58	0.00	0.00	0.00	-942.88	165.98	1668.60	-936.58	305.22	1645.41	-1080.34	181.92	1689.27	-1079.08	313.94	1651.15	594.25	-17.97	78.67	1191.92	8.80	79.18	566.45
6.20000	-1088.75	181.31	21.40	-1125.36	193.42	41.01	-1300.69	252.87	41.18	-1281.77	245.55	104.96	-950.11	66.18	81.43	-983.40	88.28	105.29	-1147.30	38.00	159.31	-1122.48	35.48	218.41	-1006.45	177.87	1273.24	0.00	0.00	0.00	-932.99	164.36	1668.83	-929.92	304.51	1646.88	-1072.38	180.25	1688.31	-1070.72	314.03	1651.03	594.38	-18.10	78.37	1192.02	9.31	79.23	566.64
6.21000	-1085.27	181.14	22.87	-1128.99	193.98	39.95	-1300.54	252.49	42.87	-1282.21	244.16	105.34	-908.78	65.46	77.29	-942.27	87.50	97.83	-1109.75	37.81	140.01	-1089.16	36.15	200.99	-997.15	178.45	1272.77	0.00	0.00	0.00	-920.33	164.53	1669.41	-922.18	303.90	1648.34	-1064.98	179.84	1687.27	-1063.03	312.89	1651.12	593.41	-17.89	78.31	1192.22	9.13	79.34	566.24
6.22000	-1087.48	183.49	21.07	-1136.05	194.11	37.63	-1300.32	252.09	44.25	-1281.08	245.24	106.81	-864.40	65.89	75.09	-901.69	87.25	91.58	-1070.03	36.62	122.10	-1055.48	37.52	184.25	-985.79	179.94	1272.11	0.00	0.00	0.00	-912.57	164.23	1669.46	-911.65	303.49	1649.43	-1056.41	177.51	1686.24	-1055.20	311.80	1651.00	594.62	-17.50	78.67	1191.65	9.31	78.81	565.89
6.23000	-1083.20	185.58	21.57	-1137.34	192.21	35.99	-1301.15	250.21	44.84	-1280.11	246.29	107.87	-821.95	66.54	73.76	-861.06	87.01	86.62	-1030.15	35.33	105.44	-1020.89	37.98	168.75	-981.27	181.88	1269.19	0.00	0.00	0.00	-907.01	163.63	1669.97	-907.04	303.15	1650.72	-1049.11	178.06	1685.42	-1047.07	311.12	1650.59	594.68	-17.22	78.86	1192.26	9.85	79.07	566.02
6.24000	-1092.30	185.18	19.56	-1134.18	190.56	38.53	-1300.89	249.97	45.73	-1280.81	244.75	108.36	-777.42	66.54	75.13	-821.20	87.01	83.34	-989.46	32.98	91.28	-985.08	36.87	155.69	-965.96	181.61	1270.43	0.00	0.00	0.00	-899.63	162.12	1670.01	-896.69	302.17	1651.67	-1040.56	175.40	1683.90	-1039.02	309.94	1650.12	594.98	-17.87	78.62	1191.30	9.25	78.91	566.52
6.25000	-1085.31	181.57	27.34	-1134.55	190.05	37.56	-1300.48	250.09	46.87	-1279.74	245.48	109.57	-738.54	67.50	78.81	-781.92	87.13	82.68	-949.42	32.06	79.21	-951.14	38.07	143.60	-956.62	182.58	1269.76	0.00	0.00	0.00	-891.26	161.03	1670.31	-888.45	301.47	1652.60	-1032.97	175.14	1682.51	-1031.55	307.57	1649.72	595.40	-18.04	78.96	1191.25	9.70	79.45	566.95
6.26000	-1085.74	182.42	26.63	-1130.32	189.98	38.23	-1299.12	251.24	48.81	-1279.52	245.37	110.33	-700.25	66.06	83.95	-744.32	86.84	84.65	-908.93	29.06	70.33	-916.80	37.56	134.36	-946.52	182.84	1268.86	0.00	0.00	0.00	-887.35	159.22	1670.13	-879.32	300.05	1653.36	-1025.07	173.93	1680.93	-1023.34	306.12	1649.06	594.30	-18.13	78.63	1191.67	9.12	79.34	565.63
6.27000	-1085.69	183.50	26.28	-1133.38	189.17	37.47	-1299.30	250.27	49.64	-1279.04	245.37	111.28	-663.45	65.87	91.36	-708.32	86.24	88.65	-869.59	26.54	64.40	-884.56	39.02	126.72	-937.86	183.75	1267.54	0.00	0.00	0.00	-874.04	158.38	1669.47	-872.57	298.26	1654.20	-1016.75	172.56	1679.22	-1014.94	304.79	1648.17	593.74	-18.13	78.41	1191.65	9.41	79.45	565.65
6.28000	-1086.25	182.22	26.66	-1132.95	190.62	37.07	-1298.47	250.63	50.83	-1278.11	245.63	112.31	-629.05	64.23	101.37	-675.00	85.98	94.46	-833.91	28.53	59.60	-853.29	39.48	122.02	-928.63	184.77	1266.15	0.00	0.00	0.00	-866.84	157.01	1669.01	-864.98	296.26	1654.70	-1007.96	170.21	1677.26	-1006.41	302.93	1647.30	593.07	-17.90	78.04	1191.77	9.18	79.28	564.90
6.29000	-1085.53	181.60	27.03	-1129.29	189.88	37.85	-1299.36	248.52	51.23	-1277.69	245.47	113.31	-598.73	66.02	111.38	-644.30	86.64	101.78	-800.54	32.10	56.55	-824.07	41.37	118.56	-915.49	184.56	1264.65	0.00	0.00	0.00	-859.18	154.54	1668.40	-857.40	294.91	1654.65	-998.73	166.68	1674.98	-997.70	301.03	1646.24	594.42	-18.43	78.32	1191.59	9.48	79.25	565.79
6.30000	-1088.87	182.26	25.80	-1127.00	190.24	38.22	-1297.63	250.04	53.64	-1276.25	246.15	114.82	-571.34	65.70	121.77	-616.89	88.38	109.28	-769.87	34.32	55.74	-797.42	43.73	116.51	-907.25	184.20	1262.95	0.00	0.00	0.00	-855.25	152.33	1667.92	-847.28	293.12	1654.99	-990.28	164.23	1672.86	-989.11	298.70	1645.06	594.68	-18.38	78.30	1191.88	9.13	79.04	565.09
6.31000	-1092.86	182.22	24.38	-1129.57	191.79	37.14	-1297.09	249.54	54.91	-1275.37	246.56	115.99	-548.20	69.89	130.24	-592.24	90.63	116.11	-741.90	36.44	55.85	-773.21	45.98	115.23	-897.26	185.32	1260.90	0.00	0.00	0.00	-842.07	150.59	1666.57	-838.19	290.84	1655.13	-982.71	164.37	1670.79	-980.46	296.48	1643.85	593.69	-18.21	78.32	1191.49	9.24	79.05	565.39
6.32000	-1086.26	182.81	26.17	-1123.10	191.30	38.94	-1296.25	249.82	56.84	-1275.18	245.31	117.07	-526.92	74.00	138.32	-570.55	93.48	121.80	-717.77	39.60	56.05	-751.32	48.20	114.65	-885.38	185.53	1259.20	0.00	0.00	0.00	-827.76	148.28	1665.11	-827.88	288.31	1655.09	-973.48	161.00	1668.40	-971.94	293.49	1642.58	594.15	-17.69	78.61	1191.74	9.42	79.18	565.85
6.33000	-1086.50	182.24	26.00	-1128.15	191.31	36.82	-1295.20	250.17	59.03	-1273.32	246.45	118.82	-507.95	75.10	145.07	-551.94	96.29	125.77	-697.22	43.71	55.63	-732.13	51.44	113.75	-874.95	185.12	1257.31	0.00	0.00	0.00	-821.82	146.14	1664.49	-821.13	286.07	1655.15	-964.73	158.45	1666.02	-962.95	291.17	1641.06	594.05	-17.38	78.54	1191.27	9.40	79.08	565.98
6.34000	-1089.93	182.87	24.95	-1124.61	189.96	37.36	-1296.40	247.44	59.66	-1271.26	248.05	121.17	-493.08	69.97	149.22	-536.04	99.38	128.13	-679.64	47.54	54.66	-715.94	54.76	112.43	-867.78	184.85	1255.34	0.00	0.00	0.00	-811.36	143.14	1662.91	-810.83	283.79	1654.97	-955.17	154.49	1663.52	-954.09	288.11	1639.92	593.47	-18.30	78.31	1191.77	9.11	79.04	564.97
6.35000	-1086.73	182.47	25.93	-1119.67	191.39	38.14	-1295.33	247.68	61.92	-1270.22	247.72	122.69	-480.36	74.08	149.23	-522.90	102.63	128.51	-665.13	51.26	53.06	-703.49	59.91	109.94	-854.48	185.24	1253.52	0.00	0.00	0.00	-802.90	139.95	1662.04	-803.01	281.08	1654.84	-945.92	151.58	1661.22	-945.08	285.09	1638.63	594.64	-17.95	78.64	1192.24	9.23	79.11	565.84
6.36000	-1090.80	183.50	25.06	-1123.16	192.31	36.71	-1294.92	247.26	63.81	-1268.54	248.54	124.73	-470.09	78.83	146.68	-512.50	106.28	126.35	-654.34	54.78	50.61	-691.88	61.15	108.10	-845.03	185.66	1251.71	0.00	0.00	0.00	-793.08	137.03	1661.26	-792.44	277.67	1654.91	-936.55	147.73	1658.95	-935.99	281.68	1637.39	593.66	-17.66	78.26	1192.67	10.05	79.52	567.02
6.37000	-1085.85	183.76	25.92	-1129.37	193.24	34.33	-1293.75	247.79	66.28	-1267.75	248.50	126.42	-461.21	81.52	142.52	-504.08	110.95	121.93	-646.10	56.88	47.70	-683.73	64.34	104.78	-832.57	185.83	1250.07	0.00	0.00	0.00	-783.16	133.56	1659.90	-786.06	274.18	1655.15	-927.06	144.11	1656.63	-927.15	277.76	1636.15	593.68	-18.08	78.38	1192.53	9.53	79.56	566.33
6.38000	-1084.89	183.00	26.36	-1125.81	193.46	34.40	-1292.89	247.91	68.41	-1263.96	252.36	129.92	-453.94	94.71	134.19	-498.14	115.58	115.42	-640.93	59.67	44.31	-677.68	67.25	101.28	-821.61	185.57	1248.60	0.00	0.00	0.00	-774.20	130.30	1659.03	-777.42	270.54	1655.15	-918.09	141.66	1654.50	-917.83	274.48	1634.88	594.77	-17.83	78.69	1191.22	9.75	79.07	566.62
6.39000	-1084.74	183.36	26.56	-1126.26	190.03	31.70	-1290.56	250.01	71.96	-1262.48	252.23	131.95	-448.96	100.59	124.16	-494.04	120.11	106.39	-638.38	61.13	41.55	-673.89	71.13	97.64	-810.12	185.14	1247.30	0.00	0.00	0.00	-764.67	127.18	1657.51	-768.09	267.34	1655.20	-909.09	139.35	1652.44	-908.62	270.76	1633.73	593.87	-17.73	78.30	1191.81	9.57	79.01	566.57
6.40000	-1086.48	183.44	25.84	-1125.69	190.83	31.28	-1288.85	250.78	75.18	-1259.32	254.31	135.05	-444.47	103.08	114.78	-490.47	123.78	96.82	-637.31	61.87	39.14	-671.11	75.01	94.02	-797.89	184.44	1246.01	0.00	0.00	0.00	-760.24	122.76	1657.21	-757.43	263.63	1655.23	-899.72	135.64	1650.35	-898.91	267.46	1632.57	592.60	-18.19	77.88	1192.19	9.74	79.26	566.47
6.41000	-1079.11	182.94	27.55	-1136.75	191.70	28.47	-1287.49	250.32	77.98	-1255.65	256.44	138.51	-438.53	107.14	103.68	-484.93	127.96	88.08	-636.69	63.79	37.16	-666.32	76.79	92.08	-787.46	183.37	1244.89	0.00	0.00	0.00	-746.30	119.39	1656.45	-747.59	259.69	1655.49	-889.61	130.99	1648.43	-889.06	263.95	1631.46	593.85	-17.75	78.30	1192.05	9.43	79.60	566.30
6.42000	-1088.45	183.81	25.02	-1131.55	190.15	28.69	-1285.58	250.63	81.64	-1252.04	257.38	141.76	-432.19	109.51	91.66	-479.42	128.51	79.13	-634.94	63.48	36.63	-658.54	77.80	90.48	-774.45	182.31	1244.15	0.00	0.00	0.00	-737.76	115.21	1656.30	-740.31	256.17	1656.08	-879.61	126.60	1646.77	-879.68	259.50	1630.92	593.86	-18.04	78.33	1191.69	8.83	79.19	565.66
6.43000	-1087.95	183.30	25.38	-1136.12	191.88	26.92	-1281.94	252.28	86.79	-1246.63	260.36	146.30	-428.17	110.96	79.89	-475.29	129.64	70.51	-632.95	60.83	37.06	-652.40	78.05	89.62	-761.66	181.91	1243.79	0.00	0.00	0.00	-730.11	111.47	1656.38	-729.64	252.05	1657.21	-869.82	122.89	1645.98	-869.85	255.64	1630.84	595.71	-17.83	79.11	1190.91	9.25	78.91	566.34
6.44000	-1082.89	183.07	26.71	-1127.24	191.17	28.81	-1279.17	251.68	91.22	-1241.99	260.58	150.14	-425.88	112.92	70.68	-473.07	131.08	63.63	-632.04	59.06	37.03	-648.63	77.75	89.40	-750.42	180.94	1243.73	0.00	0.00	0.00	-717.19	107.65	1657.34	-717.74	247.75	1658.48	-859.52	119.22	1645.83	-860.05	251.17	1631.28	595.06	-17.61	78.90	1192.24	9.56	79.50	566.87
6.45000	-1081.32	183.59	27.09	-1131.72	191.17	26.76	-1274.99	252.49	97.00	-1236.46	261.18	154.64	-423.96	114.64	64.99	-471.35	133.76	59.77	-630.44	56.62	37.27	-646.14	78.23	89.94	-741.04	179.79	1244.57	0.00	0.00	0.00	-712.47	103.22	1659.25	-707.61	243.39	1660.34	-848.82	114.11	1646.11	-849.96	246.83	1632.24	593.50	-17.77	78.42	1191.50	9.26	79.03	565.73
6.46000	-1082.70	183.60	26.92	-1119.18	190.85	31.23	-1268.41	254.41	103.74	-1228.20	263.65	160.21	-422.99	118.85	58.70	-470.33	134.88	56.42	-628.33	56.06	37.47	-644.23	78.63	90.77	-727.67	179.05	1245.88	0.00	0.00	0.00	-701.51	99.70	1660.85	-700.16	239.69	1662.39	-837.84	108.69	1646.83	-839.55	242.69	1633.63	592.94	-17.73	78.16	1190.89	8.86	78.69	566.18
6.47000	-1083.16	186.90	27.59	-1114.53	188.75	36.14	-1261.79	255.17	111.01	-1219.81	265.04	165.64	-421.48	122.17	54.77	-469.60	136.08	53.49	-627.01	55.67	37.94	-642.72	78.79	91.57	-714.05	178.11	1247.83	0.00	0.00	0.00	-685.08	94.64	1662.30	-691.25	235.34	1664.79	-827.56	104.53	1647.85	-828.91	238.80	1635.14	594.04	-17.82	78.62	1191.78	9.12	79.04	567.15
6.48000	-1082.44	187.46	27.21	-1109.90	183.85	38.77	-1254.16	255.57	118.69	-1208.91	267.50	171.44	-420.52	121.81	51.87	-468.22	138.93	52.53	-627.00	56.79	38.39	-641.10	79.08	91.73	-704.24	177.60	1250.10	0.00	0.00	0.00	-673.94	90.77	1663.67	-679.98	231.48	1666.79	-817.35	101.02	1649.07	-818.84	234.01	1636.82	593.84	-17.65	78.70	1191.35	9.01	78.75	566.46
6.49000	-1083.25	187.87	26.73	-1108.18	185.62	38.84	-1242.55	260.39	128.95	-1197.48	268.51	176.87	-419.96	121.77	49.36	-468.22	136.72	51.14	-628.15	58.86	38.29	-639.72	78.53	91.75	-691.15	175.85	1252.77	0.00	0.00	0.00	-664.24	86.81	1665.13	-669.97	226.90	1669.11	-806.85	96.93	1649.95	-808.49	230.17	1638.53	593.77	-17.73	78.47	1190.62	9.01	78.51	566.10
6.50000	-1083.36	188.87	26.06	-1104.31	187.11	38.99	-1231.87	262.76	139.04	-1184.15	269.89	182.77	-418.12	122.11	47.98	-468.02	135.84	50.38	-628.35	59.49	38.39	-638.71	78.40	91.56	-678.88	176.02	1255.27	0.00	0.00	0.00	-656.32	82.53	1666.97	-657.23	223.11	1671.28	-796.46	92.88	1650.59	-797.97	226.88	1640.13	594.83	-17.44	78.73	1190.70	9.32	78.78	566.79
6.51000	-1079.46	188.98	25.96	-1098.64	186.44	41.16	-1220.14	265.20	149.91	-1169.60	271.61	189.23	-420.22	122.71	45.23	-467.77	135.91	49.75	-627.97	59.53	38.39	-638.58	78.93	91.35	-668.16	175.16	1257.64	0.00	0.00	0.00	-648.77	78.19	1668.00	-646.08	219.45	1673.47	-786.15	88.91	1651.16	-787.52	223.56	1641.79	593.85	-17.79	78.23	1191.99	9.38	79.05	566.05
6.52000	-1076.11	190.49	24.48	-1091.14	195.79	44.08	-1209.01	266.18	160.95	-1153.83	273.88	196.65	-420.41	123.62	43.99	-467.50	136.48	48.81	-626.97	59.42	38.15	-638.35	79.75	91.11	-655.95	174.00	1260.15	0.00	0.00	0.00	-632.81	75.38	1668.88	-637.72	215.81	1675.87	-776.22	86.57	1651.77	-777.09	220.66	1643.38	593.08	-18.36	78.07	1191.01	9.13	79.00	565.99
6.53000	-1068.64	192.64	24.05	-1086.83	197.20	43.89	-1195.87	268.67	172.65	-1138.65	273.31	203.57	-421.26	122.87	42.55	-467.26	137.05	48.13	-625.27	58.18	38.15	-638.02	79.74	91.11	-642.85	175.02	1262.16	0.00	0.00	0.00	-624.22	72.64	1670.02	-627.81	212.10	1678.22	-766.67	85.09	1652.40	-766.77	217.83	1644.96	593.08	-18.49	78.18	1190.94	8.94	78.98	565.30
6.54000	-1058.04	195.52	23.59	-1079.92	200.02	48.23	-1180.34	270.22	184.69	-1120.98	274.71	212.10	-418.29	122.85	42.71	-466.92	137.12	47.82	-623.53	56.82	38.43	-637.41	79.06	91.36	-632.38	175.06	1264.27	0.00	0.00	0.00	-613.40	69.12	1671.40	-617.27	209.58	1680.60	-756.43	81.79	1652.92	-756.83	215.13	1646.65	594.53	-17.31	78.96	1191.89	9.28	79.15	566.03
6.55000	-1048.16	194.67	23.82	-1069.43	200.85	53.89	-1164.01	267.36	194.79	-1102.13	275.90	220.53	-418.20	122.33	42.30	-466.74	136.78	47.71	-622.63	56.08	38.66	-637.19	79.04	91.39	-623.55	176.01	1266.01	0.00	0.00	0.00	-607.62	66.07	1672.93	-609.33	206.07	1683.35	-746.51	79.43	1653.52	-747.12	212.46	1648.38	594.75	-17.95	78.62	1191.39	9.32	78.93	565.60
6.56000	-1035.69	195.12	29.31	-1057.23	202.45	60.70	-1145.48	267.78	204.21	-1083.78	275.43	228.27	-418.99	122.80	41.16	-466.63	136.40	47.51	-622.25	56.20	38.63	-637.22	79.21	91.60	-614.08	176.08	1267.77	0.00	0.00	0.00	-592.27	64.29	1673.88	-599.32	203.31	1685.75	-736.86	77.56	1654.42	-736.85	211.35	1650.02	593.69	-17.94	78.24	1192.31	9.27	79.40	565.37
6.57000	-1020.28	195.60	35.69	-1037.20	203.45	68.94	-1125.35	268.96	212.44	-1063.25	277.01	236.30	-419.30	121.73	40.95	-466.45	136.36	47.25	-622.53	57.07	38.51	-637.44	79.55	91.68	-601.47	177.51	1269.66	0.00	0.00	0.00	-588.33	61.75	1676.14	-592.36	201.30	1688.30	-727.01	76.49	1655.35	-727.08	209.24	1651.72	593.89	-17.88	78.55	1191.50	9.37	79.22	565.03
6.58000	-997.15	195.15	43.14	-1015.70	203.47	76.02	-1104.34	269.08	219.35	-1042.87	276.10	242.53	-417.13	122.13	40.94	-466.38	136.04	46.99	-623.22	58.02	38.53	-637.13	79.00	91.96	-592.79	178.85	1271.57	0.00	0.00	0.00	-579.11	61.14	1677.92	-583.14	200.35	1690.78	-717.12	75.36	1656.35	-716.94	208.38	1653.30	593.83	-18.13	78.23	1192.25	9.59	79.27	566.44
6.59000	-976.87	195.45	48.40	-995.42	203.63	81.91	-1082.23	270.71	225.11	-1020.11	278.27	249.23	-419.35	122.01	40.10	-466.61	135.03	46.66	-623.67	57.84	38.79	-637.18	78.63	92.38	-582.26	179.66	1273.25	0.00	0.00	0.00	-565.97	59.95	1679.38	-569.95	199.55	1692.88	-707.31	74.62	1657.42	-707.28	206.66	1654.92	593.46	-18.25	78.17	1191.16	9.60	79.17	565.33
6.60000	-954.98	195.28	53.29	-970.38	204.15	87.64	-1059.00	272.64	229.85	-996.35	280.62	254.63	-419.01	122.13	39.94	-466.54	134.78	46.70	-624.13	57.82	38.99	-637.13	78.37	92.61	-570.98	180.26	1275.12	0.00	0.00	0.00	-556.70	59.90	1681.17	-559.17	198.35	1695.17	-696.67	72.17	1658.10	-697.35	206.11	1656.38	593.85	-17.91	78.77	1191.53	9.23	79.16	566.32
6.61000	-927.83	195.77	57.81	-946.57	206.19	91.92	-1035.64	273.36	232.98	-972.67	281.23	258.35	-417.82	121.50	40.40	-466.41	134.55	46.57	-624.29	57.79	39.09	-636.81	77.93	93.12	-558.29	180.76	1276.95	0.00	0.00	0.00	-545.14	58.97	1682.71	-549.32	198.35	1697.30	-686.84	72.34	1659.22	-687.66	205.68	1657.98	595.12	-18.13	78.73	1191.72	9.51	79.32	564.96
6.62000	-903.66	196.88	60.09	-923.35	207.66	94.31	-1011.48	274.54	235.29	-948.42	282.46	261.17	-418.67	121.82	39.73	-465.88	135.46	46.97	-624.59	57.93	39.05	-636.94	78.47	93.28	-547.13	181.54	1279.01	0.00	0.00	0.00	-539.60	59.09	1684.92	-542.77	198.07	1699.70	-676.95	72.65	1660.58	-678.36	204.50	1659.66	595.02	-18.05	78.73	1191.69	9.44	79.23	564.66
6.63000	-875.35	198.29	61.51	-890.47	208.21	97.55	-986.82	274.64	235.62	-923.57	284.27	262.93	-418.94	121.61	38.75	-466.27	134.03	46.47	-624.82	57.99	39.17	-636.89	78.73	93.58	-537.84	181.53	1280.67	0.00	0.00	0.00	-528.65	59.49	1686.51	-532.63	197.70	1701.51	-666.83	72.60	1661.69	-668.49	204.59	1661.06	594.57	-17.62	78.55	1192.13	9.76	79.52	566.41
6.64000	-846.15	200.74	62.33	-863.10	210.61	97.91	-961.03	277.06	235.20	-898.40	285.06	263.37	-419.06	121.94	39.04	-466.09	133.70	46.37	-625.43	58.99	39.04	-636.75	78.84	93.92	-527.31	181.56	1282.28	0.00	0.00	0.00	-518.30	59.57	1688.04	-523.30	198.06	1703.23	-656.49	71.92	1662.71	-658.73	204.60	1662.28	594.50	-17.86	78.59	1192.46	9.73	79.69	565.48
6.65000	-813.02	204.78	62.45	-829.32	214.57	98.78	-935.09	277.54	233.00	-873.37	285.55	262.52	-418.93	122.54	38.55	-465.95	133.45	46.28	-625.86	59.21	39.38	-636.42	78.02	94.59	-517.23	181.02	1283.84	0.00	0.00	0.00	-507.43	60.74	1689.22	-514.15	199.62	1704.48	-646.39	72.25	1663.92	-648.61	205.72	1663.29	593.95	-17.54	78.57	1191.94	9.23	78.92	565.59
6.66000	-781.63	209.14	61.20	-800.37	218.36	97.14	-908.48	277.91	229.08	-847.68	285.85	260.36	-419.42	122.23	38.31	-465.89	133.22	46.17	-626.30	59.67	39.65	-636.14	78.13	94.92	-505.68	180.80	1284.92	0.00	0.00	0.00	-495.97	61.47	1690.35	-504.40	200.49	1705.63	-636.32	73.26	1665.03	-638.83	206.00	1664.22	594.41	-18.09	78.61	1191.81	9.21	79.10	566.63
6.67000	-748.08	214.50	59.49	-767.26	221.23	95.09	-880.56	279.23	224.22	-821.50	285.82	257.00	-417.64	122.56	38.31	-465.70	133.36	46.20	-626.90	61.01	39.57	-635.93	77.97	95.35	-497.28	180.13	1285.87	0.00	0.00	0.00	-484.52	62.79	1691.59	-492.77	201.56	1706.74	-625.93	74.29	1666.10	-628.77	207.05	1664.85	595.17	-17.49	78.68	1191.51	9.57	79.09	566.17
6.68000	-727.28	220.51	48.56	-733.58	225.48	92.44	-852.07	279.88	217.64	-795.08	285.85	252.33	-418.10	121.96	38.15	-465.42	133.62	46.28	-626.94	60.83	40.03	-636.36	79.10	95.41	-488.27	180.59	1286.59	0.00	0.00	0.00	-477.38	63.92	1692.52	-483.27	203.25	1707.21	-615.41	74.72	1666.84	-619.01	207.58	1665.41	594.45	-17.58	78.42	1191.08	9.70	79.06	566.36
6.69000	-685.70	225.43	47.61	-701.85	231.73	87.19	-822.96	280.97	209.87	-767.69	286.41	246.81	-416.96	122.03	38.12	-465.29	133.10	45.94	-627.12	62.06	39.85	-635.83	78.90	95.78	-478.27	179.63	1286.85	0.00	0.00	0.00	-465.48	65.80	1693.48	-472.03	205.20	1706.95	-605.29	76.50	1667.70	-608.59	209.70	1665.42	594.65	-17.94	78.48	1191.74	9.39	79.10	567.05
6.70000	-643.73	232.11	46.17	-665.18	236.81	83.75	-792.16	284.02	201.83	-739.45	287.91	240.44	-418.40	121.01	37.96	-464.99	133.07	45.85	-626.68	61.75	40.28	-635.71	79.62	96.10	-466.98	178.61	1286.94	0.00	0.00	0.00	-454.30	67.46	1693.98	-461.86	206.21	1706.90	-595.09	78.22	1668.37	-598.44	210.90	1665.31	594.13	-18.09	78.55	1192.19	9.10	79.69	565.71
6.71000	-603.40	238.32	43.47	-633.35	241.90	78.40	-761.76	284.09	191.56	-710.48	289.28	233.20	-418.18	119.70	37.71	-464.61	133.01	45.64	-626.28	61.83	40.71	-635.48	80.08	96.33	-456.68	178.00	1286.67	0.00	0.00	0.00	-449.61	69.03	1694.56	-451.01	208.50	1706.39	-584.39	78.90	1668.68	-588.24	212.04	1664.95	594.80	-17.42	78.90	1192.00	8.83	79.39	566.93
6.72000	-556.23	245.74	47.31	-589.66	247.62	76.39	-729.51	287.75	181.69	-681.20	290.65	224.78	-416.22	120.42	38.28	-464.49	132.74	45.33	-625.97	62.21	40.90	-634.88	79.94	96.87	-446.28	178.04	1286.17	0.00	0.00	0.00	-437.79	71.55	1695.03	-438.91	210.47	1705.95	-574.06	81.95	1668.93	-577.27	214.57	1664.08	595.09	-18.07	78.56	1191.90	9.44	79.20	566.83
6.73000	-515.46	253.18	44.42	-549.34	252.60	72.68	-697.46	288.69	170.17	-651.26	292.00	215.39	-415.89	119.93	37.86	-464.58	132.73	45.16	-625.89	63.20	40.90	-634.38	80.49	97.08	-437.47	178.03	1285.32	0.00	0.00	0.00	-425.59	73.79	1694.85	-431.46	213.63	1705.02	-563.55	83.71	1668.88	-566.81	216.31	1663.15	595.39	-17.86	78.81	1191.86	9.57	79.35	567.52
6.74000	-475.41	260.97	41.74	-509.56	259.47	68.66	-663.65	292.76	158.77	-619.45	295.74	206.33	-416.45	119.86	37.78	-464.49	132.89	45.00	-625.65	63.72	41.11	-634.00	80.66	97.55	-426.80	178.30	1284.13	0.00	0.00	0.00	-417.47	75.52	1695.19	-421.56	215.41	1704.40	-552.98	85.88	1668.69	-556.19	218.26	1661.93	594.81	-18.28	78.65	1191.47	9.28	79.34	566.17
6.75000	-433.72	267.75	40.22	-473.37	264.83	64.11	-629.85	294.03	145.73	-587.86	298.27	196.30	-416.92	118.93	38.44	-469.82	141.19	48.37	-625.50	64.38	41.18	-633.43	80.61	98.07	-416.72	177.77	1282.93	0.00	0.00	0.00	-406.71	78.35	1694.98	-407.62	217.92	1703.29	-542.30	87.87	1668.08	-545.57	220.11	1660.48	593.95	-17.66	78.48	1192.03	9.48	79.09	565.83
6.76000	-394.46	274.44	38.57	-430.88	270.94	61.50	-594.46	297.87	133.14	-555.42	300.75	185.86	-415.87	116.40	39.78	-468.14	143.98	49.49	-624.99	63.98	41.65	-633.25	81.41	98.21	-406.70	178.21	1281.39	0.00	0.00	0.00	-391.84	81.26	1694.67	-399.43	220.92	1702.09	-531.75	90.52	1667.35	-534.87	222.58	1658.77	593.83	-17.22	78.59	1191.70	9.74	79.20	567.00
6.77000	-354.22	280.84	37.57	-389.48	277.48	58.87	-559.77	297.70	118.76	-522.91	303.52	175.14	-414.54	114.02	40.98	-469.25	201.96	75.51	-624.77	64.32	41.90	-632.56	81.03	99.12	-396.22	178.94	1279.84	0.00	0.00	0.00	-385.37	83.40	1694.73	-383.11	225.85	1702.23	-520.97	92.44	1666.28	-523.96	225.02	1656.93	594.74	-17.57	78.75	1191.91	9.52	79.36	566.05
6.78000	-310.41	286.59	38.56	-351.04	281.84	56.57	-522.64	301.17	105.97	-488.83	306.27	164.54	-411.80	103.63	46.82	-469.03	234.28	89.99	-624.51	64.29	42.31	-631.96	80.96	99.72	-387.25	178.87	1278.19	0.00	0.00	0.00	-371.43	86.11	1693.87	-371.11	228.68	1701.18	-510.33	95.47	1665.25	-513.43	226.77	1655.18	593.41	-17.81	78.12	1191.92	9.50	79.24	566.49
6.79000	-266.00	292.19	40.74	-308.54	287.18	56.22	-484.24	305.68	93.81	-454.02	310.64	154.60	-407.58	103.43	46.79	-468.06	225.19	85.90	-624.74	65.20	42.39	-632.01	82.49	99.78	-375.73	178.96	1276.42	0.00	0.00	0.00	-359.97	89.72	1693.27	-360.19	232.45	1699.59	-499.59	98.18	1663.94	-502.53	229.34	1653.25	593.42	-18.16	78.26	1191.38	9.89	79.34	566.55
6.80000	-225.71	296.80	43.18	-268.50	292.45	56.15	-445.14	309.74	82.15	-418.66	314.70	145.11	-408.71	105.65	44.04	-466.63	193.56	71.66	-624.68	65.61	42.72	-631.36	81.91	100.59	-366.49	180.07	1274.54	0.00	0.00	0.00	-349.47	93.12	1692.71	-349.49	235.05	1698.10	-488.58	101.26	1662.67	-491.52	232.08	1651.25	593.66	-17.94	78.55	1192.69	9.64	79.73	566.27
6.81000	-184.68	300.60	47.59	-225.74	295.98	58.01	-404.92	315.53	72.41	-383.24	317.67	136.16	-409.28	108.30	41.46	-465.07	158.26	55.69	-624.69	66.03	43.13	-630.71	81.76	101.44	-356.40	180.75	1272.78	0.00	0.00	0.00	-341.88	95.13	1692.23	-338.93	237.72	1696.61	-477.97	104.73	1661.44	-480.55	234.81	1649.30	595.41	-17.97	78.97	1191.87	9.44	79.27	566.06
6.82000	-143.32	303.91	53.44	-185.39	296.53	61.57	-364.41	319.76	63.40	-347.15	320.65	128.28	-409.65	111.11	39.24	-463.69	138.17	46.40	-624.81	66.80	43.55	-630.37	82.27	102.01	-344.83	180.94	1270.98	0.00	0.00	0.00	-331.37	97.35	1691.15	-328.18	240.63	1695.02	-467.25	108.01	1660.11	-469.74	237.28	1647.42	593.24	-18.06	78.16	1191.10	9.44	78.90	566.75
6.83000	-103.27	306.02	60.72	-144.17	299.25	65.96	-324.12	324.73	56.29	-311.06	324.65	122.04	-414.98	116.79	35.62	-462.80	131.66	43.21	-624.65	66.74	44.31	-629.67	82.22	102.97	-335.82	181.85	1269.30	0.00	0.00	0.00	-315.37	101.03	1690.22	-317.28	243.57	1693.47	-455.98	110.34	1658.69	-458.70	240.69	1645.36	593.39	-17.94	78.10	1191.49	9.15	79.22	567.08
6.84000	-63.25	307.57	69.80	-106.92	301.41	71.89	-284.70	328.51	50.21	-276.00	328.38	117.57	-414.06	117.75	35.00	-462.22	132.29	43.26	-624.36	66.78	45.32	-628.70	82.04	104.14	-325.32	183.55	1267.76	0.00	0.00	0.00	-304.69	104.18	1689.33	-306.38	246.14	1691.96	-445.16	113.56	1657.25	-447.66	243.35	1643.48	594.36	-17.29	78.64	1191.03	8.68	79.15	566.52
6.85000	-24.85	308.42	80.28	-70.46	303.46	79.58	-246.32	333.86	46.83	-241.94	332.49	114.48	-415.52	117.88	34.39	-462.22	131.40	42.72	-624.44	67.92	46.01	-628.10	82.73	105.11	-313.45	184.25	1266.19	0.00	0.00	0.00	-294.72	108.74	1688.29	-295.21	249.59	1690.36	-434.27	116.94	1655.88	-436.49	246.45	1641.57	596.13	-17.69	78.91	1191.35	9.28	79.27	566.39
6.86000	8.82	309.23	91.05	-32.38	304.85	88.37	-209.77	338.96	45.39	-208.95	337.37	113.45	-415.17	117.51	33.87	-461.82	131.71	42.62	-624.12	68.17	47.25	-627.32	83.12	106.54	-300.44	184.70	1264.72	0.00	0.00	0.00	-284.43	111.26	1687.10	-283.90	253.23	1688.65	-422.96	120.04	1654.52	-425.25	249.45	1639.73	594.51	-17.90	78.40	1191.81	9.81	79.40	566.56
6.87000	38.23	310.65	101.38	-5.72	304.98	97.40	-176.31	342.59	45.33	-178.96	339.89	113.00	-413.52	117.85	33.99	-461.47	131.45	42.40	-623.80	68.54	48.56	-626.25	83.65	107.96	-289.72	186.48	1263.09	0.00	0.00	0.00	-272.09	114.84	1685.91	-272.72	256.78	1686.89	-411.77	123.50	1653.10	-413.86	252.82	1637.75	593.58	-18.04	78.03	1192.30	10.08	79.46	566.16
6.88000	65.89	311.30	111.77	25.34	307.17	105.73	-145.39	347.28	46.90	-151.07	343.42	114.13	-414.18	117.25	33.30	-461.11	131.34	42.19	-623.40	69.23	49.98	-625.31	84.47	109.45	-279.30	187.82	1261.65	0.00	0.00	0.00	-263.14	118.75	1684.85	-261.79	259.59	1685.14	-400.74	127.37	1651.46	-402.63	256.07	1635.83	593.68	-18.06	78.17	1191.49	9.61	78.95	566.04
6.89000	89.62	312.73	120.57	49.57	310.17	112.05	-118.40	349.16	48.25	-126.27	345.34	115.31	-415.56	117.47	32.46	-460.73	131.12	41.98	-622.82	69.42	51.69	-623.58	83.61	111.66	-269.34	188.93	1260.14	0.00	0.00	0.00	-251.62	122.27	1683.38	-250.19	263.65	1683.18	-389.51	131.13	1650.05	-391.48	259.28	1633.93	596.27	-17.89	78.87	1191.30	9.68	79.17	566.97
6.90000	109.29	314.02	126.99	71.18	310.40	117.93	-94.53	351.28	49.50	-104.74	345.98	115.82	-411.77	117.34	33.18	-460.13	131.58	42.03	-622.12	69.68	53.52	-622.09	83.79	113.96	-256.45	191.13	1258.54	0.00	0.00	0.00	-242.05	127.05	1682.09	-238.83	267.39	1681.30	-378.05	135.02	1648.55	-379.87	263.68	1632.04	594.35	-17.67	78.74	1191.54	9.69	79.22	565.06
6.91000	129.93	315.04	131.72	89.53	310.62	121.85	-74.52	352.69	49.98	-86.14	347.26	116.14	-413.36	117.36	32.15	-459.68	131.28	41.76	-621.21	69.56	55.87	-620.04	83.72	116.49	-245.49	192.97	1256.85	0.00	0.00	0.00	-228.51	131.04	1680.36	-227.41	271.28	1679.45	-366.56	139.56	1647.52	-368.41	267.43	1630.55	594.26	-17.69	78.60	1191.33	9.45	78.91	565.94
6.92000	144.05	314.68	132.63	104.72	311.53	122.09	-58.95	351.85	48.61	-70.70	347.69	115.31	-412.75	116.74	32.00	-459.12	130.98	41.54	-619.87	68.69	58.81	-618.04	83.91	119.15	-235.36	194.96	1255.13	0.00	0.00	0.00	-216.12	135.02	1678.86	-215.62	275.77	1677.62	-354.96	143.63	1646.54	-356.91	271.25	1629.28	595.58	-18.06	78.84	1191.43	9.83	79.25	566.45
6.93000	157.15	314.08	130.91	116.90	311.67	119.84	-46.86	352.49	47.16	-58.33	347.97	113.62	-412.81	117.19	31.29	-458.60	130.75	41.36	-618.99	69.43	61.39	-615.51	83.32	122.46	-223.50	197.59	1253.91	0.00	0.00	0.00	-203.39	140.02	1677.63	-203.60	280.16	1675.89	-343.20	147.11	1645.69	-345.33	275.37	1628.29	594.76	-18.31	78.60	1191.46	9.90	79.26	566.73
6.94000	167.43	312.38	126.01	126.07	308.25	116.50	-38.23	353.38	45.95	-48.87	347.84	111.46	-411.85	116.51	31.28	-458.14	130.10	41.10	-618.07	70.19	64.33	-613.00	82.96	125.78	-213.25	198.66	1252.85	0.00	0.00	0.00	-192.53	144.45	1676.54	-194.95	281.87	1673.46	-331.80	152.36	1645.35	-333.65	279.75	1627.50	594.81	-17.87	78.66	1191.58	9.86	79.05	566.48
6.95000	174.41	310.90	117.86	132.24	308.26	108.67	-33.18	353.13	44.91	-41.88	347.79	108.75	-410.77	116.61	31.17	-457.45	129.85	40.84	-617.09	71.31	67.28	-609.85	82.12	129.56	-201.51	201.02	1251.91	0.00	0.00	0.00	-181.23	148.83	1675.15	-184.38	285.63	1671.30	-320.18	156.87	1645.17	-321.91	284.40	1626.86	594.91	-17.99	78.52	1191.47	9.71	79.06	567.30
6.96000	178.90	308.60	107.41	136.65	308.80	98.51	-30.88	351.35	44.29	-37.56	346.25	105.06	-410.66	116.60	30.74	-456.60	130.24	41.00	-615.34	71.11	71.12	-606.01	80.75	133.97	-189.06	203.70	1251.26	0.00	0.00	0.00	-170.98	152.87	1674.11	-174.11	290.13	1669.80	-308.21	160.66	1645.11	-310.38	288.32	1626.41	595.39	-18.04	78.68	1191.36	8.39	79.10	567.49
6.97000	182.30	306.67	95.97	140.35	305.50	89.67	-29.52	350.90	43.53	-33.81	345.70	102.26	-411.38	116.63	30.24	-455.80	130.38	40.97	-613.07	70.35	75.61	-602.17	80.28	138.09	-174.89	206.12	1250.94	0.00	0.00	0.00	-159.28	157.74	1672.93	-162.76	294.89	1668.36	-296.57	165.05	1645.08	-298.58	293.17	1625.92	594.98	-17.76	78.66	1191.04	9.07	78.94	567.73
6.98000	188.18	305.82	86.38	148.43	303.39	83.83	-27.71	351.40	43.27	-28.63	345.77	101.24	-412.02	116.71	29.88	-455.25	129.72	40.56	-610.16	68.60	81.04	-597.72	79.22	143.10	-163.63	209.25	1250.72	0.00	0.00	0.00	-145.65	162.61	1672.38	-149.05	299.20	1667.15	-285.03	170.25	1645.25	-286.67	298.13	1625.59	594.53	-17.76	78.64	1191.01	9.07	78.76	567.15
6.99000	192.58	306.15	77.69	150.32	304.02	77.23	-26.42	352.62	42.35	-23.14	346.06	100.81	-411.24	116.69	30.12	-453.92	130.18	40.60	-606.47	67.00	86.94	-592.45	78.30	148.61	-151.44	211.35	1250.93	0.00	0.00	0.00	-138.14	166.55	1672.61	-137.61	304.13	1666.73	-273.57	174.79	1645.71	-274.80	302.95	1625.67	595.70	-17.22	78.88	1191.71	9.60	79.40	567.55
7.00000	196.96	305.67	70.71	153.96	303.36	72.72	-25.76	354.92	41.01	-19.16	346.65	100.71	-410.20	116.86	30.00	-452.78	129.91	40.26	-602.32	67.00	93.07	-585.84	77.74	154.74	-138.94	214.70	1251.55	0.00	0.00	0.00	-122.86	172.04	1672.99	-126.92	308.98	1666.94	-262.34	180.39	1646.74	-263.02	307.88	1626.22	595.23	-18.07	78.76	1191.49	9.67	79.11	567.48
7.01000	197.95	305.61	65.56	156.78	304.01	68.90	-24.75	355.11	40.22	-16.43	347.52	101.37	-410.18	117.03	29.83	-451.33	130.25	40.03	-596.78	65.86	100.97	-577.74	76.29	162.05	-126.92	217.62	1252.45	0.00	0.00	0.00	-109.47	177.23	1674.07	-114.15	312.82	1667.84	-251.22	186.09	1648.21	-251.31	312.94	1627.19	595.00	-17.50	78.68	1191.19	9.40	79.14	566.14
7.02000	199.18	305.55	62.19	154.29	303.84	66.15	-24.18	354.74	40.00	-14.47	347.94	102.08	-410.70	116.83	29.18	-449.72	130.05	39.52	-589.61	63.64	110.18	-568.58	76.63	169.59	-115.08	220.43	1254.02	0.00	0.00	0.00	-101.44	182.18	1675.90	-101.65	318.14	1668.89	-239.91	190.87	1649.84	-239.66	318.09	1628.47	594.91	-17.88	78.60	1190.32	9.66	79.05	565.98
7.03000	200.76	305.34	59.47	159.13	303.39	65.54	-24.29	354.62	39.56	-12.66	348.15	102.47	-410.06	116.99	29.26	-447.78	130.49	39.32	-582.30	64.94	119.29	-557.28	76.53	177.84	-102.97	223.58	1255.84	0.00	0.00	0.00	-89.97	186.53	1677.54	-91.23	323.28	1670.15	-228.49	194.88	1651.44	-228.13	323.16	1629.80	596.26	-17.46	79.05	1191.08	9.27	79.33	566.38
7.04000	200.20	305.36	57.43	152.95	304.03	62.72	-23.93	353.63	40.29	-11.45	347.98	102.26	-410.56	116.36	28.83	-445.22	131.47	39.67	-573.50	65.87	129.92	-544.89	77.80	185.83	-91.89	226.06	1258.03	0.00	0.00	0.00	-77.67	190.75	1679.20	-79.58	328.41	1671.38	-217.53	200.54	1653.38	-216.80	328.00	1631.10	595.50	-17.80	78.83	1191.40	9.33	79.34	567.01
7.05000	201.10	305.37	56.40	156.96	303.99	62.92	-23.22	354.48	40.38	-11.01	348.21	102.00	-409.22	115.93	28.88	-442.10	132.00	40.43	-562.79	66.50	141.17	-530.74	79.09	194.07	-79.42	228.67	1260.65	0.00	0.00	0.00	-69.82	195.82	1681.60	-68.54	332.66	1672.84	-206.61	205.53	1655.28	-205.47	333.07	1632.27	595.72	-18.04	78.81	1191.98	9.46	79.68	566.59
7.06000	200.63	305.18	55.22	153.96	303.81	61.42	-22.64	354.73	39.90	-10.73	348.25	101.53	-406.06	115.85	28.58	-437.78	132.34	42.25	-550.71	66.56	153.44	-514.47	79.17	203.25	-66.46	231.41	1263.17	0.00	0.00	0.00	-56.78	200.73	1683.54	-58.63	337.39	1673.99	-195.97	210.49	1657.24	-194.49	337.12	1633.57	595.09	-17.70	78.81	1191.76	9.95	79.48	565.09
7.07000	198.84	305.43	53.80	156.62	304.01	61.39	-22.67	355.59	39.93	-10.70	348.82	101.45	-404.20	115.39	27.84	-432.26	131.27	44.72	-534.88	59.35	168.40	-497.45	79.95	212.55	-55.99	234.28	1265.45	0.00	0.00	0.00	-48.25	205.26	1685.76	-45.13	342.04	1674.91	-184.94	213.75	1659.09	-183.64	341.06	1634.81	595.69	-18.17	78.89	1191.01	9.59	79.11	565.63
7.08000	199.60	306.12	53.34	155.28	304.57	60.51	-22.98	354.36	39.14	-10.72	348.81	101.18	-400.92	114.30	25.99	-424.77	131.02	48.78	-517.94	50.63	184.15	-479.06	81.74	221.84	-45.50	236.30	1267.78	0.00	0.00	0.00	-36.82	208.88	1687.67	-36.71	345.99	1676.20	-174.32	219.13	1661.42	-172.63	345.63	1635.99	594.29	-18.35	78.30	1191.39	9.27	79.19	566.86
7.09000	199.26	305.26	52.91	152.76	304.32	59.44	-23.12	354.84	39.44	-10.74	348.03	100.81	-394.87	112.78	24.31	-414.97	130.93	54.04	-503.49	49.31	197.97	-459.25	83.59	231.03	-33.24	238.32	1269.73	0.00	0.00	0.00	-25.59	213.39	1689.58	-23.97	349.44	1677.23	-163.72	223.61	1663.56	-161.73	349.54	1637.30	595.47	-17.51	78.90	1191.83	9.45	79.13	566.02
7.10000	198.34	305.87	51.79	154.11	305.20	59.09	-23.26	354.90	39.32	-10.44	348.74	100.78	-386.99	111.67	22.33	-403.29	130.04	60.65	-488.61	55.64	209.56	-438.16	85.11	240.64	-22.41	240.70	1271.37	0.00	0.00	0.00	-13.95	218.09	1691.66	-12.51	353.42	1678.27	-152.81	227.12	1665.72	-150.87	352.84	1638.74	595.03	-17.65	78.66	1191.33	9.54	78.96	566.49
7.11000	197.61	306.18	50.92	154.16	304.97	58.92	-23.15	355.98	39.75	-9.98	349.99	101.10	-375.56	109.95	25.01	-388.55	129.72	68.32	-466.06	53.22	223.49	-416.70	89.34	249.29	-12.02	241.68	1272.94	0.00	0.00	0.00	-0.15	220.59	1693.56	-1.59	356.63	1679.57	-141.99	230.68	1668.14	-139.84	356.08	1640.24	594.42	-18.08	78.48	1190.93	9.82	78.94	566.44
7.12000	200.21	306.90	50.93	157.06	307.04	59.52	-23.45	355.42	39.66	-9.86	350.06	100.97	-357.33	112.03	33.93	-368.95	131.65	77.10	-444.79	70.30	230.79	-394.79	93.34	258.19	-1.24	243.28	1274.73	0.00	0.00	0.00	8.28	224.13	1695.93	9.01	359.84	1681.03	-131.08	234.16	1670.47	-128.81	359.28	1641.85	595.50	-17.72	78.68	1192.01	9.65	79.51	566.33
7.13000	198.89	306.45	50.14	155.02	305.66	58.27	-23.48	355.69	39.79	-9.61	350.59	101.18	-333.49	113.59	42.04	-345.33	134.58	86.34	-423.57	84.76	236.70	-372.63	97.88	266.73	7.80	243.64	1276.54	0.00	0.00	0.00	19.26	227.37	1697.94	18.38	362.74	1682.55	-120.21	236.45	1672.64	-117.72	362.15	1643.54	595.49	-18.22	78.83	1192.08	9.53	79.53	566.23
7.14000	199.37	305.93	50.09	156.40	306.62	58.01	-23.36	356.26	39.86	-9.72	350.94	101.23	-306.10	115.61	50.38	-319.26	137.63	94.67	-400.13	92.99	242.66	-349.73	102.80	274.36	18.38	244.48	1278.38	0.00	0.00	0.00	26.62	229.66	1700.11	29.78	365.06	1684.11	-109.30	238.63	1674.86	-106.78	364.34	1645.36	593.72	-18.31	78.09	1191.21	9.08	79.32	566.31
7.15000	197.62	306.36	49.20	156.65	306.96	58.41	-23.57	355.47	39.68	-9.60	351.40	101.46	-278.74	119.62	57.38	-291.14	141.35	101.73	-375.20	98.05	247.72	-325.50	106.62	280.83	30.39	244.93	1280.47	0.00	0.00	0.00	39.58	230.59	1702.09	42.83	367.34	1685.62	-98.38	241.32	1677.07	-95.76	366.55	1647.16	594.36	-17.87	78.39	1190.82	9.26	79.26	567.21
7.16000	197.53	306.47	48.85	154.54	307.19	57.04	-23.37	355.98	40.05	-9.59	351.51	101.64	-249.41	124.06	63.77	-261.87	145.22	107.69	-349.39	101.89	251.08	-300.43	110.16	285.64	39.09	246.21	1282.46	0.00	0.00	0.00	49.38	233.33	1704.19	51.72	369.21	1687.41	-87.53	243.82	1679.19	-84.68	368.70	1649.01	595.26	-17.48	78.85	1190.74	9.20	79.09	566.47
7.17000	197.42	306.71	48.45	155.08	307.30	56.88	-23.31	356.46	40.39	-9.65	351.41	101.71	-218.48	129.14	69.36	-231.74	149.78	112.71	-323.16	106.39	253.08	-274.43	113.47	289.17	49.17	247.53	1284.27	0.00	0.00	0.00	62.15	235.01	1705.95	63.86	370.67	1689.01	-76.62	245.50	1681.27	-73.81	370.11	1650.97	595.60	-17.81	78.97	1192.33	8.85	79.34	566.43
7.18000	199.54	307.06	48.65	156.82	308.19	57.11	-23.39	355.83	40.26	-9.68	351.24	101.87	-186.32	134.78	74.19	-200.16	155.32	117.27	-296.54	110.81	254.06	-248.31	116.85	291.55	59.04	249.24	1286.17	0.00	0.00	0.00	70.21	236.39	1707.83	74.76	372.01	1690.75	-65.36	246.59	1683.34	-62.99	371.20	1652.98	593.28	-17.48	78.59	1191.83	8.88	78.94	566.23
7.19000	198.38	307.05	47.94	156.49	307.72	56.22	-23.25	355.88	40.61	-9.55	351.80	102.41	-151.41	141.26	78.40	-167.66	160.48	120.87	-269.08	114.02	254.22	-221.68	119.91	293.06	69.20	249.98	1287.86	0.00	0.00	0.00	80.35	237.03	1709.57	83.94	373.00	1692.66	-54.39	247.42	1685.14	-52.04	372.21	1654.94	594.46	-18.23	78.68	1192.49	9.44	79.60	566.23
7.20000	198.38	307.43	47.41	157.10	308.23	56.67	-23.08	355.65	40.77	-9.60	350.85	102.38	-113.92	147.52	82.81	-133.82	165.49	123.75	-240.78	118.04	253.02	-194.10	123.04	293.45	78.75	251.98	1289.49	0.00	0.00	0.00	92.45	238.71	1711.03	95.87	373.81	1694.23	-43.42	248.31	1686.85	-41.30	373.03	1656.84	594.60	-17.82	78.74	1192.01	9.56	79.34	566.54
7.21000	199.69	307.58	47.32	156.79	307.65	55.95	-23.06	355.06	41.09	-9.22	351.41	103.03	-79.00	152.30	85.61	-99.11	171.38	126.40	-211.53	122.68	250.62	-166.36	128.55	292.03	89.35	254.36	1291.18	0.00	0.00	0.00	104.72	238.06	1711.81	106.17	374.27	1695.88	-32.64	249.15	1688.33	-30.58	373.88	1658.64	594.68	-17.83	78.62	1191.32	9.59	79.25	566.16
7.22000	199.13	307.88	46.58	156.35	309.25	55.42	-22.93	355.36	41.69	-8.89	351.12	103.29	-41.60	158.63	88.35	-74.39	185.25	125.37	-180.71	125.76	247.62	-137.93	131.49	290.63	99.59	255.03	1292.42	0.00	0.00	0.00	113.36	238.46	1713.27	117.85	375.05	1697.29	-21.60	249.49	1689.75	-19.83	374.38	1660.37	594.18	-17.77	78.52	1191.68	9.16	79.35	565.70
7.23000	199.89	308.06	46.22	155.75	309.05	55.17	-22.90	355.63	42.41	-8.41	351.64	103.98	-4.00	164.25	91.56	-66.39	200.74	120.91	-149.32	129.18	243.50	-108.74	135.02	287.94	110.31	257.15	1293.66	0.00	0.00	0.00	126.91	238.91	1714.14	129.15	375.11	1698.68	-10.51	249.31	1690.87	-8.97	374.49	1662.01	594.04	-18.08	78.43	1190.10	8.68	78.60	565.53
7.24000	200.02	308.43	45.85	157.60	309.31	55.34	-22.69	355.67	43.09	-8.21	350.57	104.07	36.44	170.55	95.24	-19.67	203.87	123.22	-117.64	132.58	238.42	-79.05	138.05	284.41	118.95	258.61	1294.71	0.00	0.00	0.00	140.74	239.22	1714.77	139.21	375.06	1700.05	0.46	249.82	1691.86	2.08	374.77	1663.51	593.99	-17.96	78.47	1191.10	9.13	79.27	566.34
7.25000	200.07	307.71	45.59	157.71	308.90	55.08	-22.73	354.95	43.45	-7.68	351.22	104.86	76.74	174.69	98.67	43.59	194.77	131.16	-85.37	135.44	232.56	-48.84	141.40	280.08	128.51	260.30	1295.29	0.00	0.00	0.00	150.85	239.23	1715.30	149.05	375.35	1701.41	11.40	249.99	1692.46	13.07	375.00	1664.82	594.67	-17.71	78.72	1191.81	9.27	79.34	567.36
7.26000	200.85	307.23	45.60	158.40	309.75	55.64	-22.80	353.83	43.74	-7.20	350.47	105.17	117.28	178.62	101.51	86.18	197.57	133.44	-51.92	137.56	226.08	-17.83	144.51	275.26	141.61	261.91	1295.69	0.00	0.00	0.00	159.49	239.01	1715.71	160.29	375.21	1702.43	22.40	249.94	1692.99	23.91	374.95	1665.95	594.79	-17.42	78.70	1191.84	9.26	79.27	566.79
7.27000	199.09	306.79	45.08	159.29	308.40	56.31	-22.48	354.07	44.64	-6.85	349.66	105.30	158.24	181.70	105.02	123.33	200.18	134.21	-17.28	140.13	219.01	13.72	147.21	269.92	150.32	263.01	1295.98	0.00	0.00	0.00	168.92	238.26	1715.88	170.96	374.83	1703.28	33.25	249.64	1693.18	34.68	374.61	1666.93	596.20	-17.52	79.13	1192.46	9.26	79.34	566.02
7.28000	199.59	305.19	45.66	158.01	309.80	56.70	-22.19	354.08	45.44	-6.27	349.38	105.72	200.43	185.08	108.58	164.94	202.23	136.03	17.70	142.83	211.55	45.64	150.83	263.92	159.90	264.65	1295.96	0.00	0.00	0.00	177.97	238.68	1716.11	182.26	374.44	1704.12	44.20	249.58	1693.28	45.52	374.34	1667.68	594.85	-17.75	78.89	1192.03	9.39	79.45	566.80
7.29000	203.19	304.63	47.23	158.16	309.79	55.93	-22.12	353.56	45.79	-5.97	348.94	106.09	241.84	187.96	112.57	205.54	203.36	137.66	53.41	145.59	203.89	77.89	152.22	258.26	169.12	265.61	1295.76	0.00	0.00	0.00	193.26	238.07	1715.83	192.90	373.75	1704.78	55.10	249.75	1693.20	56.40	374.12	1668.21	593.57	-17.62	78.52	1191.80	9.54	79.42	567.02
7.30000	205.40	305.30	48.31	162.14	311.02	56.63	-21.84	353.88	46.45	-5.36	349.05	106.56	283.66	189.31	116.94	245.78	205.05	139.40	89.25	147.33	196.49	110.87	154.74	251.97	177.86	267.71	1295.49	0.00	0.00	0.00	206.03	238.00	1715.25	203.58	373.61	1705.03	66.56	248.49	1692.73	67.35	373.82	1668.55	595.13	-17.78	78.72	1191.71	9.41	79.32	566.93
7.31000	210.73	306.79	49.10	163.46	310.99	56.51	-21.99	352.81	46.62	-4.71	349.28	107.18	325.46	189.89	121.78	285.25	206.29	141.15	125.88	150.29	188.80	144.39	156.64	245.69	188.88	268.03	1294.87	0.00	0.00	0.00	215.25	237.54	1714.85	214.48	373.59	1705.21	77.65	248.48	1692.19	78.40	373.37	1668.76	594.47	-17.69	78.51	1191.51	9.29	79.01	566.62
7.32000	202.57	307.65	46.59	161.62	309.91	55.28	-21.67	352.73	47.09	-4.14	349.49	107.65	365.03	190.49	126.25	323.98	206.49	142.65	163.06	152.45	181.41	178.03	157.77	239.86	200.21	269.33	1294.39	0.00	0.00	0.00	225.94	236.99	1714.19	225.57	373.15	1705.19	88.95	248.22	1691.55	89.32	372.69	1668.79	594.48	-17.83	78.57	1192.14	9.22	79.28	566.59
7.33000	203.69	308.29	44.55	160.55	311.18	54.66	-21.40	352.99	47.71	-4.02	347.89	107.44	405.14	190.02	131.79	364.68	206.22	145.54	200.38	154.85	174.14	211.90	158.59	234.02	208.80	270.88	1293.60	0.00	0.00	0.00	237.17	236.75	1713.55	236.07	372.54	1704.98	100.16	247.11	1690.71	100.28	372.08	1668.64	594.59	-18.00	78.71	1192.52	9.48	79.58	565.95
7.34000	203.68	308.67	44.13	160.05	309.25	54.81	-21.28	352.54	48.07	-3.64	347.90	108.03	445.71	190.15	138.06	403.18	204.62	148.62	237.76	155.72	167.63	245.77	159.06	228.37	217.01	269.87	1292.31	0.00	0.00	0.00	249.53	236.52	1712.54	247.46	371.65	1704.78	111.79	245.38	1689.68	111.37	371.40	1668.31	595.26	-18.00	79.02	1192.04	8.92	79.26	566.43
7.35000	204.87	308.40	44.44	160.08	309.90	54.29	-21.04	352.97	48.73	-3.12	348.03	108.53	486.04	189.26	145.17	441.71	203.55	152.23	275.51	156.15	161.63	279.96	158.89	223.21	227.89	269.55	1291.31	0.00	0.00	0.00	261.14	235.23	1711.12	258.38	370.63	1704.25	123.30	245.61	1688.68	122.64	370.68	1667.88	594.39	-17.83	78.74	1191.73	8.78	79.31	565.23
7.36000	204.48	308.20	44.16	162.48	309.98	54.50	-20.69	352.85	49.25	-2.83	347.44	108.77	523.59	188.64	152.14	479.59	203.05	156.51	313.20	156.53	156.26	313.64	158.28	218.31	237.26	269.98	1290.02	0.00	0.00	0.00	272.23	234.70	1710.13	269.78	370.01	1703.65	134.83	244.44	1687.40	134.05	370.01	1667.22	595.15	-17.54	79.00	1191.92	9.90	79.29	566.10
7.37000	202.86	308.74	43.35	159.71	309.92	53.85	-20.87	351.85	49.39	-2.49	346.93	109.17	560.27	187.57	157.68	516.02	202.46	161.05	349.82	155.98	151.61	346.89	158.01	213.75	248.32	270.98	1288.79	0.00	0.00	0.00	283.56	234.09	1708.74	282.96	369.60	1702.66	146.26	243.13	1685.96	145.44	368.91	1666.50	595.04	-18.22	78.83	1191.70	9.50	79.27	566.60
7.38000	205.85	308.90	43.98	159.27	309.72	53.64	-20.44	352.36	50.25	-1.97	346.75	109.68	596.71	187.86	165.07	551.27	201.33	165.71	385.95	155.78	147.54	379.31	157.24	209.91	256.52	272.03	1287.28	0.00	0.00	0.00	292.45	232.75	1707.25	294.36	368.70	1701.75	157.91	242.50	1684.53	156.88	367.88	1665.60	592.29	-19.13	78.75	1191.13	8.67	79.15	567.68
7.39000	203.61	309.11	43.20	160.46	309.08	53.64	-20.34	351.69	50.62	-1.52	346.79	110.29	631.70	188.18	172.56	585.57	200.92	170.94	421.97	154.59	144.42	411.72	156.81	206.58	269.21	272.80	1285.65	0.00	0.00	0.00	305.62	232.15	1705.28	304.99	367.42	1700.66	169.59	241.72	1682.92	168.29	366.55	1664.58	590.91	-19.49	78.65	1192.06	9.07	79.26	567.79
7.40000	204.93	309.00	43.50	161.62	310.00	53.89	-20.10	351.54	51.27	-1.15	346.06	110.72	664.67	188.98	180.37	618.81	201.15	176.73	457.71	153.33	142.07	443.73	155.70	204.13	279.73	272.33	1283.90	0.00	0.00	0.00	317.72	230.73	1703.46	316.21	366.38	1699.47	181.09	241.26	1681.30	179.77	365.73	1663.40	593.29	-19.53	79.69	1190.39	9.30	78.94	568.05
7.41000	204.32	308.84	43.06	161.08	309.62	53.80	-19.92	350.57	51.63	-0.72	345.91	111.16	695.82	189.50	188.57	650.20	201.00	182.84	492.08	151.16	140.72	474.49	154.48	202.38	288.23	272.96	1282.24	0.00	0.00	0.00	330.06	229.07	1701.31	328.03	365.12	1698.31	192.68	240.14	1679.43	191.24	364.66	1662.12	589.84	-20.61	79.35	1190.99	9.22	79.04	567.01
7.42000	204.00	309.02	42.69	162.68	310.98	53.29	-19.58	349.91	52.31	-0.21	345.53	111.87	725.10	190.63	197.39	679.46	201.05	189.12	524.43	149.09	140.17	503.72	152.76	201.19	298.92	272.60	1280.41	0.00	0.00	0.00	339.80	228.10	1699.65	339.72	363.94	1696.75	204.26	238.82	1677.46	202.78	363.21	1660.75	591.40	-20.30	79.71	1192.03	9.55	79.41	566.46
7.43000	205.19	308.94	42.80	161.68	311.59	52.95	-19.34	349.81	53.25	0.23	344.96	112.45	752.99	190.68	205.58	706.79	201.14	195.37	555.12	146.83	140.21	531.44	151.49	200.37	310.20	273.36	1278.60	0.00	0.00	0.00	350.40	227.12	1698.00	352.20	362.08	1695.39	215.76	237.00	1675.37	214.35	361.93	1659.31	590.81	-20.64	79.35	1191.31	9.94	79.42	567.23
7.44000	206.32	309.19	42.74	160.99	310.47	53.32	-19.08	348.72	53.79	0.85	344.50	113.26	778.67	191.17	213.60	732.83	200.60	200.99	584.48	144.76	140.53	557.73	151.09	199.46	320.89	273.09	1276.76	0.00	0.00	0.00	362.07	226.22	1695.84	363.68	360.87	1694.04	227.38	235.52	1673.26	225.85	360.48	1657.82	592.29	-20.31	79.66	1191.01	9.67	79.18	567.17
7.45000	203.97	309.01	41.97	162.74	309.96	53.06	-18.77	348.21	54.71	1.66	343.98	114.05	801.97	191.88	220.78	757.20	200.84	206.22	612.68	141.35	141.16	582.28	149.08	199.43	332.37	273.46	1274.56	0.00	0.00	0.00	375.91	224.28	1693.48	376.33	359.29	1692.58	239.20	233.69	1670.97	237.23	358.74	1656.36	593.43	-20.42	80.05	1191.65	9.20	79.36	566.39
7.46000	204.11	309.53	41.45	161.70	310.97	52.94	-18.09	348.07	56.01	2.35	343.55	114.92	823.57	191.44	226.70	779.60	200.37	210.56	638.13	136.88	142.31	605.59	147.85	199.05	343.13	273.30	1272.71	0.00	0.00	0.00	387.73	222.58	1691.25	388.40	357.25	1691.17	251.11	232.35	1668.77	248.75	356.90	1654.86	592.80	-20.20	79.60	1192.50	9.99	79.58	565.80
7.47000	204.78	309.69	40.87	163.20	310.70	52.44	-17.50	347.39	57.25	3.27	343.40	116.24	843.43	191.22	231.88	800.16	199.73	214.17	661.15	131.94	143.53	627.18	146.90	198.44	353.34	273.27	1270.94	0.00	0.00	0.00	398.35	220.40	1689.22	399.86	355.04	1690.06	262.97	229.95	1666.44	260.40	354.98	1653.48	593.38	-20.07	78.99	1192.47	9.53	79.46	565.53
7.48000	206.81	309.51	41.14	161.21	310.79	51.46	-16.93	346.85	58.63	4.35	343.52	117.71	861.90	190.22	235.95	818.94	198.68	216.90	682.68	129.79	143.69	646.26	144.86	198.09	365.29	272.49	1269.05	0.00	0.00	0.00	412.10	218.00	1686.85	415.69	354.63	1688.73	274.87	227.84	1664.19	272.31	352.88	1652.19	593.24	-19.39	78.78	1192.39	9.24	79.37	566.15
7.49000	205.09	310.19	40.00	165.33	311.38	52.90	-16.38	346.95	60.52	5.63	343.92	119.38	878.77	189.11	238.77	835.91	197.41	218.81	702.09	128.16	143.56	663.85	144.70	196.98	377.73	272.42	1267.37	0.00	0.00	0.00	421.31	215.57	1684.98	428.49	352.77	1687.65	286.83	225.39	1662.07	284.23	350.79	1651.03	593.71	-19.34	78.60	1191.29	9.51	79.11	567.35
7.50000	205.59	310.38	39.57	164.68	310.88	51.38	-15.42	346.94	62.54	6.85	343.69	121.05	894.31	188.04	240.15	851.24	196.05	219.84	718.77	127.78	142.75	679.34	143.65	195.87	387.37	272.42	1265.75	0.00	0.00	0.00	435.00	212.94	1683.00	440.48	350.24	1686.89	298.67	224.32	1660.10	296.17	348.35	1650.09	594.41	-18.86	78.63	1191.87	9.33	79.41	566.53
7.51000	206.77	310.90	39.34	163.82	311.39	51.27	-14.52	347.38	65.16	8.34	344.03	123.11	908.10	186.18	240.42	865.08	194.95	219.81	732.99	127.10	141.55	693.18	143.55	194.02	399.82	272.25	1264.26	0.00	0.00	0.00	446.76	210.00	1681.51	452.42	347.45	1686.18	310.72	221.54	1658.18	308.19	345.27	1649.36	594.75	-19.02	78.78	1192.17	9.46	79.39	566.70
7.52000	205.75	310.88	38.71	165.66	312.30	51.49	-13.44	347.14	67.72	10.04	344.68	125.73	920.24	184.97	238.90	877.25	193.44	218.26	745.14	126.29	139.66	704.77	141.93	192.21	411.83	271.28	1263.09	0.00	0.00	0.00	457.83	207.50	1680.02	464.43	343.50	1685.95	322.82	218.13	1656.42	320.20	342.42	1648.77	594.32	-19.49	78.58	1192.75	9.56	79.65	566.33
7.53000	207.18	311.14	38.60	164.12	311.70	50.31	-12.08	347.15	70.62	11.77	344.52	128.16	930.59	183.03	236.12	887.93	191.87	215.40	754.28	124.38	137.38	715.09	141.93	189.20	424.18	270.95	1262.09	0.00	0.00	0.00	472.46	203.76	1678.25	476.47	340.16	1685.77	335.00	215.08	1654.93	332.35	339.17	1648.39	593.65	-19.54	78.29	1192.02	9.45	79.38	566.75
7.54000	206.07	311.06	38.06	166.00	312.04	49.89	-10.72	347.23	73.90	14.23	346.43	131.72	939.63	180.66	231.28	896.67	190.54	211.32	762.30	125.29	133.47	723.27	141.22	185.89	436.64	270.53	1261.36	0.00	0.00	0.00	483.63	200.15	1677.36	488.55	336.54	1685.78	347.13	212.77	1653.59	344.62	335.61	1648.20	594.31	-19.15	78.45	1191.84	9.86	79.49	567.33
7.55000	206.40	311.66	37.76	166.55	311.91	49.56	-9.06	347.60	77.58	16.75	347.02	135.26	946.82	179.04	225.11	903.95	189.05	205.90	768.84	119.04	130.86	729.97	141.95	181.87	450.86	269.55	1261.02	0.00	0.00	0.00	495.71	197.05	1676.54	500.67	332.60	1686.14	359.42	209.04	1652.38	356.89	331.87	1648.14	594.29	-19.31	78.55	1191.76	9.51	79.16	566.81
7.56000	206.02	311.46	37.43	167.55	312.71	48.28	-6.96	348.14	81.51	19.89	348.65	139.33	952.84	177.47	216.58	909.50	187.90	198.61	773.39	112.84	127.99	735.23	142.23	178.00	465.22	269.00	1260.75	0.00	0.00	0.00	508.64	192.84	1676.17	512.95	327.91	1686.87	371.86	204.98	1651.44	369.12	328.24	1648.21	594.67	-19.24	78.69	1192.32	9.50	79.21	567.39
7.57000	206.38	311.73	37.46	163.34	313.44	45.86	-4.74	349.16	86.21	23.34	350.00	143.60	957.88	175.81	205.74	914.34	186.41	189.18	774.41	108.80	124.51	738.70	143.10	174.16	477.94	267.79	1260.77	0.00	0.00	0.00	518.24	188.30	1676.36	525.19	323.92	1687.73	384.37	201.19	1650.80	381.47	324.35	1648.56	595.09	-19.45	78.18	1192.04	10.03	79.51	567.94
7.58000	205.76	312.18	37.09	166.89	312.33	46.62	-2.02	349.84	90.88	27.51	351.35	148.18	963.51	174.32	195.36	919.46	186.39	179.88	771.37	105.67	123.23	742.32	144.52	170.96	483.65	263.83	1261.83	0.00	0.00	0.00	532.27	184.80	1676.74	537.62	320.04	1688.97	397.17	197.44	1650.53	394.11	320.56	1649.16	594.96	-19.32	78.14	1191.59	9.70	79.29	566.62
7.59000	207.04	312.04	37.60	166.56	314.57	44.83	1.31	350.66	96.10	32.25	352.75	153.13	970.34	173.73	185.68	925.38	186.32	171.67	772.64	112.07	119.97	747.09	145.24	170.10	494.19	261.88	1262.95	0.00	0.00	0.00	544.13	181.41	1677.98	550.22	316.09	1690.59	410.11	193.62	1650.86	406.94	316.30	1650.14	595.66	-18.86	78.17	1191.87	9.33	79.65	567.12
7.60000	207.13	312.76	37.45	168.76	314.10	44.66	5.37	352.85	102.28	37.95	354.90	158.50	976.22	174.34	177.02	930.37	186.56	164.84	774.31	115.13	118.36	753.34	145.00	169.28	509.53	260.04	1264.53	0.00	0.00	0.00	557.75	176.61	1679.37	563.09	311.40	1692.86	423.23	189.17	1651.57	419.84	311.63	1651.58	595.12	-19.96	77.98	1191.74	9.35	79.55	566.22
7.61000	206.28	311.97	37.76	166.62	315.32	43.20	9.62	353.33	108.25	44.29	356.76	164.12	979.81	175.20	169.24	933.40	187.15	158.86	775.35	118.04	117.20	757.61	144.71	168.81	526.27	258.08	1266.42	0.00	0.00	0.00	570.21	171.50	1681.58	575.90	306.42	1695.48	436.40	184.91	1652.73	432.79	307.65	1653.22	595.04	-19.39	78.11	1192.09	9.39	79.29	566.30
7.62000	207.25	313.03	37.72	169.60	313.91	43.88	15.08	355.18	114.85	51.36	357.33	169.40	982.40	176.27	162.50	935.38	187.83	153.54	775.16	116.70	116.84	760.21	144.24	168.96	540.51	255.46	1269.04	0.00	0.00	0.00	582.22	166.83	1684.27	588.49	301.94	1698.33	449.58	180.86	1654.45	445.84	303.09	1655.19	595.04	-19.68	78.21	1192.60	9.81	79.46	566.69
7.63000	206.22	312.29	37.81	175.91	313.86	46.33	21.22	356.04	121.46	59.77	359.25	175.28	984.85	176.65	157.05	937.23	189.11	149.40	774.80	110.71	117.62	762.54	145.22	169.10	552.94	253.02	1271.76	0.00	0.00	0.00	596.48	161.77	1686.84	601.24	297.07	1701.30	462.70	176.61	1656.23	458.80	298.58	1657.26	596.26	-19.35	78.53	1191.67	9.57	79.45	565.97
7.64000	205.87	312.80	37.56	174.76	312.10	45.23	28.58	357.82	128.84	68.94	360.39	180.85	987.37	176.37	151.20	939.30	189.50	145.36	774.22	99.48	119.92	764.84	144.46	169.60	567.96	250.64	1275.04	0.00	0.00	0.00	607.98	157.26	1689.83	613.94	292.68	1704.34	475.68	171.71	1658.31	471.69	293.85	1659.52	595.20	-19.35	78.42	1191.18	9.03	79.15	565.51
7.65000	207.73	312.60	38.19	176.39	311.56	45.66	36.90	358.95	136.44	79.37	361.10	186.35	989.60	176.23	145.35	941.52	188.43	141.03	775.00	101.68	118.92	767.72	144.27	169.32	587.23	250.95	1277.80	0.00	0.00	0.00	623.17	152.31	1692.88	626.48	288.27	1707.61	488.53	166.45	1660.60	484.47	288.94	1662.05	595.66	-19.33	78.28	1191.81	9.45	79.41	565.18
7.66000	206.51	312.49	37.53	178.76	310.57	46.55	46.29	359.73	144.55	90.95	361.32	191.70	991.53	177.59	140.49	943.28	187.65	137.79	777.28	111.78	116.62	770.41	144.25	168.70	603.09	247.81	1281.10	0.00	0.00	0.00	634.32	147.07	1696.15	638.96	283.15	1710.86	501.42	162.05	1663.39	497.11	284.68	1664.84	595.26	-18.85	78.26	1191.53	9.86	79.29	565.85
7.67000	208.37	313.03	37.33	181.77	310.20	47.33	57.05	360.73	153.78	103.75	362.43	197.59	990.27	178.21	138.15	944.32	187.80	135.13	778.40	113.44	116.49	772.12	144.24	168.02	617.63	244.84	1285.08	0.00	0.00	0.00	646.13	143.09	1699.41	651.38	279.36	1713.99	514.03	157.07	1666.55	509.51	279.99	1668.00	595.05	-19.01	78.22	1192.11	9.81	79.19	565.90
7.68000	210.09	313.25	36.46	185.69	311.62	47.71	68.37	361.93	164.05	117.22	363.08	203.86	990.48	179.44	135.54	944.66	189.21	132.99	777.92	105.39	118.27	773.18	143.77	167.92	631.58	242.56	1288.95	0.00	0.00	0.00	659.93	139.49	1702.71	663.66	274.84	1717.32	526.58	151.80	1669.89	521.70	275.54	1671.49	595.44	-18.89	78.40	1192.82	9.46	79.07	566.54
7.69000	211.92	314.15	35.01	194.57	311.58	53.04	79.99	360.61	174.49	131.30	362.28	210.58	991.51	180.57	133.77	944.66	190.75	131.72	775.80	86.40	123.00	773.84	144.36	167.63	643.13	239.49	1293.25	0.00	0.00	0.00	671.77	135.95	1706.03	675.93	270.58	1720.65	538.97	147.63	1673.49	533.76	271.27	1675.14	595.16	-19.51	77.81	1192.00	8.72	78.72	565.92
7.70000	217.33	314.55	34.20	197.20	312.95	52.39	92.55	360.55	186.26	146.32	362.06	218.44	991.89	180.27	132.81	944.73	191.19	131.20	774.49	73.88	126.61	774.05	144.37	167.40	657.55	238.16	1297.40	0.00	0.00	0.00	683.34	132.27	1709.24	688.07	266.90	1724.00	551.21	142.78	1677.02	545.81	267.37	1678.96	594.97	-19.55	78.04	1191.56	8.78	78.85	565.79
7.71000	220.99	314.65	32.63	203.04	312.78	55.12	105.41	357.85	198.07	162.10	360.38	226.63	990.45	181.13	131.57	945.10	190.15	130.93	775.22	66.72	128.46	773.14	144.54	167.39	669.50	235.65	1301.55	0.00	0.00	0.00	695.37	129.33	1712.46	699.83	264.00	1727.32	563.32	138.72	1680.59	557.58	263.23	1682.87	595.67	-18.92	78.31	1191.25	9.43	79.26	565.56
7.72000	228.41	315.54	29.87	206.90	311.82	60.77	120.17	354.40	210.29	178.76	358.35	235.42	990.72	180.21	132.01	945.19	189.93	130.93	776.39	65.49	128.99	774.49	144.21	167.52	681.45	234.16	1305.75	0.00	0.00	0.00	708.75	125.40	1715.42	711.52	260.23	1730.88	575.17	134.54	1684.14	569.08	259.98	1686.74	594.67	-19.18	77.88	1191.27	8.95	79.30	565.92
7.73000	238.62	310.11	29.48	222.10	310.58	69.62	136.75	352.03	222.28	195.87	356.58	244.92	990.50	180.78	131.14	945.21	189.77	130.71	776.88	61.34	130.26	774.76	143.80	167.68	693.91	233.39	1309.82	0.00	0.00	0.00	720.91	122.66	1718.62	722.79	257.70	1734.50	586.54	130.34	1687.58	580.39	256.71	1690.74	593.04	-19.25	77.44	1191.69	8.65	79.17	565.37
7.74000	250.39	306.93	37.39	230.42	308.01	78.21	153.78	347.81	232.43	213.54	354.09	254.28	990.77	181.47	130.86	945.22	190.35	130.57	778.42	63.92	129.30	774.85	143.85	167.70	704.46	232.16	1313.82	0.00	0.00	0.00	730.08	120.18	1722.07	733.95	254.93	1738.17	597.86	127.88	1691.11	591.42	253.90	1694.61	594.90	-19.39	78.02	1192.14	8.77	78.83	565.24
7.75000	266.06	302.27	47.88	248.72	303.61	89.21	171.59	346.22	243.37	231.84	352.31	264.28	989.82	180.92	130.55	945.21	190.62	130.24	778.02	67.06	128.65	774.80	143.64	167.83	716.61	231.35	1317.72	0.00	0.00	0.00	741.29	117.80	1725.49	744.77	252.02	1741.96	608.86	125.53	1694.62	602.18	251.17	1698.45	594.53	-19.44	77.84	1191.57	9.59	79.04	565.79
7.76000	283.86	297.01	59.03	264.31	299.90	99.37	190.01	343.43	252.98	250.72	351.54	274.86	990.40	180.47	130.56	945.19	190.76	130.22	777.61	68.44	128.74	774.93	143.56	167.95	728.91	230.85	1321.59	0.00	0.00	0.00	752.46	115.29	1728.71	755.38	250.34	1745.59	619.65	123.83	1698.13	612.73	248.90	1702.24	594.64	-19.04	78.01	1192.19	9.75	79.39	565.85
7.77000	302.39	291.45	69.94	282.12	294.56	109.88	209.08	341.99	262.90	269.85	350.29	285.15	990.02	180.77	129.91	945.25	190.55	130.24	779.12	80.84	125.40	775.05	143.65	167.87	739.57	230.54	1325.27	0.00	0.00	0.00	762.60	114.11	1732.25	765.66	247.67	1749.37	630.13	121.88	1701.60	623.02	246.80	1705.97	593.32	-18.86	77.49	1192.28	9.83	79.47	565.94
7.78000	323.24	285.99	80.75	297.34	289.65	119.69	229.15	341.44	272.56	290.02	348.14	294.71	989.82	180.89	129.91	945.14	190.75	130.51	778.76	81.57	125.22	774.95	142.67	168.25	751.87	230.18	1328.90	0.00	0.00	0.00	773.28	112.53	1735.93	775.81	245.88	1752.94	640.55	120.84	1705.23	633.09	245.11	1709.61	593.73	-19.24	77.47	1192.21	9.43	79.42	566.77
7.79000	341.78	281.37	90.34	324.37	285.47	131.37	250.05	340.44	281.97	311.19	346.97	304.06	989.74	180.51	130.25	945.22	190.20	130.46	777.71	75.62	126.60	774.86	142.39	168.40	761.86	228.81	1332.59	0.00	0.00	0.00	783.54	110.89	1739.31	785.58	245.20	1756.33	650.79	119.43	1708.88	642.94	243.42	1713.20	594.41	-19.30	77.79	1191.52	9.01	79.16	566.43
7.80000	365.60	276.74	100.24	342.72	282.07	140.16	271.36	339.46	290.62	332.82	345.11	312.44	990.35	180.61	130.52	945.01	190.50	130.61	776.49	68.00	128.77	774.77	141.98	168.53	772.37	227.03	1336.39	0.00	0.00	0.00	792.66	110.21	1742.90	795.40	244.52	1759.66	660.94	118.02	1712.43	652.74	241.94	1716.70	594.86	-19.42	77.74	1191.32	9.66	79.21	566.13
7.81000	386.93	273.83	108.67	365.39	278.96	148.79	292.99	337.27	298.30	354.80	343.55	320.35	989.63	180.28	130.24	944.93	190.40	130.73	775.50	64.59	129.65	774.75	142.05	168.62	780.58	227.03	1339.87	0.00	0.00	0.00	804.35	109.88	1746.14	805.03	243.35	1762.90	671.03	117.69	1715.93	662.46	240.44	1720.10	595.61	-19.00	78.18	1191.85	9.35	79.41	565.93
7.82000	409.95	271.34	116.48	388.88	276.96	157.19	315.53	334.84	305.32	377.25	342.33	327.60	989.87	180.56	130.34	944.90	189.98	130.76	775.32	68.68	128.42	773.87	140.51	169.12	789.68	225.29	1343.47	0.00	0.00	0.00	813.69	109.84	1749.71	814.77	243.00	1765.92	681.07	116.64	1719.43	672.09	239.72	1723.30	595.10	-19.00	78.04	1191.73	9.42	79.32	565.80
7.83000	435.02	269.94	123.74	411.31	275.71	164.10	338.29	333.56	311.82	399.76	340.55	334.16	988.52	179.86	130.38	944.76	189.80	130.86	776.16	78.79	125.63	775.11	142.02	168.69	800.97	224.23	1346.81	0.00	0.00	0.00	822.84	109.07	1753.09	824.36	242.44	1768.80	691.01	116.68	1722.91	681.73	239.04	1726.36	593.90	-18.48	77.63	1191.72	9.18	79.22	566.08
7.84000	460.74	269.58	129.81	435.83	275.45	170.10	361.53	332.39	317.53	422.73	339.49	340.22	989.32	180.93	130.70	944.61	190.15	131.15	776.76	86.59	123.54	774.55	141.74	169.01	811.31	223.03	1349.97	0.00	0.00	0.00	833.17	109.36	1756.35	834.27	241.55	1771.70	701.00	116.31	1726.13	691.45	238.59	1729.15	594.28	-18.64	78.05	1192.51	9.72	79.51	568.24
7.85000	484.47	270.90	134.57	458.48	275.62	175.12	385.30	330.39	321.93	446.26	338.28	345.35	988.26	180.67	130.69	944.65	189.49	131.00	777.27	92.33	122.15	774.35	141.56	169.15	820.88	221.84	1353.13	0.00	0.00	0.00	843.26	110.22	1759.37	843.76	242.18	1774.07	710.97	116.01	1729.06	701.16	237.97	1731.78	594.82	-18.93	78.17	1191.17	9.88	79.09	566.66
7.86000	513.54	272.61	139.78	489.69	276.52	180.64	408.98	328.41	325.21	469.89	336.95	349.54	989.29	180.41	130.83	944.55	189.56	131.09	777.64	97.30	120.90	774.39	141.38	169.37	831.59	220.72	1356.00	0.00	0.00	0.00	853.25	110.51	1762.04	853.42	242.94	1776.13	720.79	116.03	1731.93	710.80	238.22	1734.04	594.11	-18.66	78.06	1191.10	9.31	79.35	565.96
7.87000	542.11	274.98	143.73	521.95	277.71	185.58	433.30	327.36	327.41	493.70	335.87	352.78	989.41	180.40	130.64	944.58	189.19	130.88	778.36	101.98	119.83	774.47	141.90	169.47	840.00	219.75	1358.66	0.00	0.00	0.00	862.78	110.98	1764.68	863.11	243.65	1778.08	730.62	116.22	1734.47	720.41	238.17	1736.10	594.84	-18.50	78.18	1192.02	9.07	79.36	567.47
7.88000	573.00	277.38	147.37	546.45	279.90	187.54	458.16	325.89	328.49	517.59	335.40	355.12	988.37	180.48	130.21	944.57	189.23	130.75	778.44	104.28	119.14	774.51	141.85	169.74	849.30	218.58	1361.06	0.00	0.00	0.00	871.64	111.40	1767.10	872.73	243.95	1779.75	740.48	116.71	1736.76	730.03	238.34	1737.85	591.38	-18.58	77.06	1191.91	9.05	79.41	566.96
7.89000	601.59	280.15	149.85	572.95	281.51	189.40	483.26	325.94	328.69	541.72	334.62	356.28	988.91	181.31	130.01	944.61	189.39	130.59	778.36	105.51	118.89	774.54	141.31	170.11	859.51	217.60	1363.12	0.00	0.00	0.00	881.35	112.11	1769.09	882.16	244.30	1781.20	750.17	116.97	1738.81	739.59	238.51	1739.36	590.61	-18.87	77.05	1190.59	8.62	78.99	567.06
7.90000	632.24	282.65	152.11	604.81	283.44	191.38	508.71	325.00	327.57	566.15	333.98	356.47	988.39	181.71	129.02	944.69	189.20	130.19	778.60	108.43	118.23	774.70	141.72	170.16	869.27	216.48	1364.84	0.00	0.00	0.00	890.57	113.39	1771.11	891.52	246.00	1782.26	759.80	117.54	1740.56	749.00	238.88	1740.57	591.34	-19.00	77.43	1191.56	8.75	79.42	566.59
7.91000	663.43	285.14	153.77	636.44	285.61	192.86	534.17	325.02	325.46	591.49	334.15	355.82	989.46	181.75	128.72	944.73	189.52	129.91	778.60	108.54	118.34	774.91	142.34	170.06	877.82	215.71	1366.10	0.00	0.00	0.00	900.39	114.24	1772.67	900.95	246.21	1783.41	769.20	118.16	1742.07	758.43	239.55	1741.43	590.93	-18.92	77.00	1191.79	9.10	79.40	565.54
7.92000	696.90	286.97	155.67	666.09	287.08	193.26	560.16	324.26	322.10	617.05	334.18	354.26	988.92	181.89	127.53	944.99	189.40	129.48	778.63	109.22	118.25	775.06	142.66	170.15	888.91	215.20	1367.09	0.00	0.00	0.00	910.77	115.17	1773.98	910.43	247.26	1784.04	778.86	119.18	1743.28	767.81	240.27	1742.05	591.86	-18.82	77.10	1192.76	9.45	79.22	565.39
7.93000	726.80	289.10	156.49	695.49	288.00	192.83	586.87	325.43	318.22	642.77	333.79	351.59	989.06	182.41	126.84	945.15	189.34	129.22	778.92	109.12	118.43	775.23	142.29	170.51	898.69	214.72	1367.79	0.00	0.00	0.00	919.33	115.85	1775.05	919.90	247.82	1784.56	788.37	119.98	1744.22	777.20	241.01	1742.43	592.57	-18.33	77.28	1191.84	9.08	79.07	566.31
7.94000	760.73	290.28	157.68	730.64	289.51	194.00	614.35	326.00	312.91	668.37	334.07	348.51	989.18	181.96	126.11	945.19	189.72	128.98	778.92	107.61	118.97	775.33	142.35	170.70	908.50	214.43	1368.13	0.00	0.00	0.00	928.93	116.96	1775.86	929.28	249.29	1784.78	797.95	120.80	1744.88	786.60	241.82	1742.56	594.90	-17.60	78.14	1191.82	8.81	78.92	566.02
7.95000	793.60	291.15	158.37	762.25	290.49	193.85	641.93	327.29	307.15	694.41	334.55	344.67	990.18	183.44	125.39	944.25	190.41	128.65	779.00	107.66	118.97	775.51	142.88	170.72	918.28	214.36	1368.26	0.00	0.00	0.00	939.74	118.01	1776.37	938.77	250.29	1784.93	807.58	121.74	1745.30	796.10	242.89	1742.48	593.90	-17.19	77.81	1191.51	9.42	79.39	565.36
7.96000	825.23	292.75	158.17	794.62	290.99	193.35	669.75	327.78	300.57	721.17	335.51	340.28	990.04	182.96	125.21	943.57	190.33	128.15	779.09	107.07	119.43	775.71	143.22	170.92	926.83	213.52	1368.24	0.00	0.00	0.00	946.27	119.53	1777.38	948.09	251.98	1784.76	817.24	122.85	1745.43	805.64	243.65	1742.25	593.92	-17.25	77.85	1191.76	9.75	79.56	565.24
7.97000	862.36	294.00	159.41	831.57	292.37	193.36	697.86	328.85	293.32	748.37	335.98	335.16	990.83	182.04	125.27	944.29	190.26	128.03	779.24	107.97	119.33	776.01	144.23	170.73	936.61	213.81	1367.75	0.00	0.00	0.00	956.02	120.52	1777.73	957.75	253.32	1784.51	826.87	123.67	1745.39	815.31	244.21	1741.94	593.11	-17.82	77.69	1192.15	9.24	78.99	566.53
7.98000	897.18	295.06	160.22	860.05	293.46	190.84	727.02	329.97	285.64	775.70	336.36	329.51	990.63	181.48	126.00	943.56	190.66	127.66	779.51	108.78	119.35	776.18	144.12	171.15	946.64	214.14	1367.32	0.00	0.00	0.00	967.16	122.27	1777.51	958.47	251.54	1785.83	836.56	124.87	1745.26	824.92	245.42	1741.44	593.78	-17.94	77.87	1192.17	9.60	79.28	567.01
7.99000	929.93	296.11	160.50	897.72	294.21	190.95	756.74	330.41	277.44	803.14	336.92	323.64	989.68	179.27	126.68	940.21	201.20	133.90	779.87	110.38	119.11	776.41	143.83	171.57	954.93	213.99	1366.78	0.00	0.00	0.00	978.24	122.99	1777.32	965.65	252.30	1785.81	846.31	125.68	1744.95	834.69	246.52	1740.85	593.60	-17.98	78.13	1192.57	10.00	79.59	565.42
8.00000	965.31	297.12	161.31	929.90	295.83	189.53	786.63	331.14	269.20	830.57	337.77	317.36	983.04	167.89	134.10	936.34	202.22	131.77	780.03	111.29	118.90	776.53	143.70	172.02	964.22	214.78	1366.05	0.00	0.00	0.00	987.47	124.51	1777.33	974.82	254.07	1785.43	856.19	127.15	1744.59	844.56	247.96	1740.26	594.14	-18.15	78.44	1191.82	9.66	79.39	565.96
8.01000	998.47	298.27	161.55	963.32	296.53	188.46	816.38	332.79	261.02	858.69	338.36	310.84	985.96	183.34	128.61	935.50	199.90	131.30	780.43	111.60	118.97	776.93	144.14	172.19	974.15	214.86	1365.37	0.00	0.00	0.00	995.73	125.22	1777.17	985.14	255.41	1784.88	866.18	128.96	1744.30	854.56	249.29	1739.60	592.92	-18.80	77.96	1191.45	9.50	79.36	565.85
8.02000	1034.37	299.38	162.37	997.74	297.32	187.36	846.65	333.22	252.12	887.44	339.44	304.12	982.07	183.90	126.40	942.37	197.61	131.21	780.16	109.50	119.83	777.41	144.61	172.47	982.99	214.77	1364.78	0.00	0.00	0.00	1006.91	127.26	1776.78	995.86	256.39	1784.16	876.10	130.00	1743.78	864.70	250.71	1738.90	593.42	-18.43	78.08	1191.47	10.08	79.38	564.76
8.03000	1068.34	300.73	162.83	1035.37	301.20	183.89	877.63	334.88	243.95	916.15	339.95	296.96	984.64	183.63	126.49	933.99	196.84	127.74	780.28	109.16	120.22	777.60	144.13	173.21	992.22	214.22	1364.15	0.00	0.00	0.00	1016.80	128.36	1776.13	1005.27	258.12	1783.37	886.24	131.78	1743.40	874.65	252.32	1738.14	593.99	-18.57	78.19	1191.78	9.61	79.35	564.43
8.04000	1104.39	302.33	163.74	1068.75	302.96	182.36	908.89	336.16	235.37	944.67	340.91	289.84	984.27	183.00	125.83	937.21	197.01	127.97	780.62	110.92	120.13	778.16	145.14	173.43	1001.73	214.80	1363.43	0.00	0.00	0.00	1027.89	130.18	1775.66	1015.75	260.01	1782.51	896.35	133.33	1742.92	884.59	254.05	1737.24	592.93	-18.33	77.89	1191.08	9.97	79.27	565.99
8.05000	1138.66	304.37	163.92	1102.15	304.37	181.26	939.59	339.02	227.30	973.29	342.28	282.65	985.24	182.81	125.90	936.58	194.44	128.03	781.09	113.37	119.92	778.65	145.78	173.98	1011.44	214.48	1362.93	0.00	0.00	0.00	1036.11	131.94	1775.38	1025.92	261.77	1781.47	906.34	135.00	1742.39	894.54	255.39	1736.41	594.03	-18.11	78.10	1191.50	10.05	79.76	565.02
8.06000	1173.69	307.13	163.76	1137.84	307.53	179.44	970.90	338.68	218.28	1002.62	343.38	275.39	987.27	182.24	125.87	941.89	191.13	126.93	781.77	116.33	119.75	779.26	146.42	174.60	1017.66	214.84	1362.90	0.00	0.00	0.00	1044.42	133.15	1774.81	1035.17	264.13	1780.13	916.17	136.45	1741.79	904.48	257.15	1735.35	594.44	-18.43	78.09	1191.44	10.29	79.67	565.71
8.07000	1207.10	310.94	162.81	1165.98	308.04	179.58	1001.61	341.15	210.68	1031.99	344.69	268.27	986.29	181.75	124.96	947.47	188.77	125.45	782.33	117.94	120.01	779.78	146.54	175.40	1027.49	214.92	1362.20	0.00	0.00	0.00	1055.89	135.83	1774.14	1044.71	265.77	1779.10	926.27	138.82	1741.14	914.52	258.69	1734.27	592.40	-18.75	77.61	1191.14	10.03	79.66	565.81
8.08000	1241.46	315.69	161.53	1201.34	312.30	177.75	1032.68	342.81	203.26	1060.95	345.13	261.06	992.50	182.00	120.27	948.89	187.79	124.83	782.69	118.97	120.42	780.59	147.59	175.89	1036.61	215.45	1361.34	0.00	0.00	0.00	1065.01	137.33	1773.25	1064.68	270.15	1775.76	936.14	140.77	1740.47	924.54	260.49	1733.08	594.35	-19.02	78.34	1190.70	9.51	80.01	567.02
8.09000	1273.72	321.65	160.03	1233.25	316.83	175.29	1063.17	343.32	195.55	1089.47	345.66	254.05	992.62	182.21	119.39	949.09	188.62	124.91	783.00	119.55	121.05	781.35	147.13	176.94	1046.89	215.67	1360.28	0.00	0.00	0.00	1075.87	139.59	1772.33	1076.98	272.98	1773.69	946.13	142.60	1739.67	934.58	262.52	1731.73	594.12	-18.73	78.17	1190.48	10.10	79.60	567.45
8.10000	1304.42	328.30	158.25	1264.64	322.12	172.54	1093.30	343.62	187.93	1117.50	347.65	247.72	994.13	177.24	121.18	948.63	188.61	124.74	783.61	120.43	121.41	782.71	147.44	177.90	1055.86	216.04	1359.18	0.00	0.00	0.00	1084.52	140.81	1771.35	1087.13	275.03	1772.08	956.29	144.85	1738.84	944.69	264.41	1730.29	593.97	-18.40	78.33	1189.62	10.11	79.57	567.69
8.11000	1337.38	334.66	157.10	1295.22	327.44	170.33	1123.34	344.48	180.70	1145.67	348.82	241.13	993.58	178.28	119.67	948.74	188.25	124.41	784.29	121.98	121.85	783.37	147.19	179.02	1067.48	216.55	1358.02	0.00	0.00	0.00	1095.11	143.49	1770.22	1097.48	276.85	1770.42	966.43	146.72	1737.85	954.81	266.21	1728.74	594.23	-18.83	78.11	1189.39	10.04	79.71	567.00
8.12000	1366.44	340.52	154.70	1325.89	332.46	167.91	1152.98	346.04	173.95	1173.65	350.95	235.03	995.00	179.57	118.74	948.03	188.43	124.05	784.61	121.52	122.98	783.16	146.83	179.96	1078.29	216.88	1356.80	0.00	0.00	0.00	1108.37	146.68	1768.95	1107.37	279.74	1768.44	976.76	149.14	1736.89	964.97	268.63	1727.02	594.48	-18.74	78.26	1189.17	10.16	79.62	566.17
8.13000	1396.57	345.16	153.30	1354.25	336.48	165.41	1182.54	347.47	167.16	1200.83	353.31	229.03	994.32	180.89	117.12	949.58	188.47	124.16	785.00	121.36	124.29	783.99	147.22	181.53	1088.17	217.43	1355.48	0.00	0.00	0.00	1118.20	148.78	1767.81	1117.63	282.08	1766.57	986.85	150.78	1735.73	975.10	271.22	1725.22	594.16	-19.04	78.18	1190.08	9.37	79.01	566.15
8.14000	1425.82	348.30	152.38	1384.77	339.40	164.01	1211.02	349.46	160.69	1227.29	356.35	223.49	994.20	180.23	116.63	950.54	188.09	124.02	785.72	122.76	125.07	785.33	148.19	182.91	1099.04	218.09	1354.10	0.00	0.00	0.00	1126.61	151.04	1766.90	1127.77	284.78	1764.62	996.98	152.88	1734.40	985.42	273.45	1723.33	595.11	-18.30	78.60	1191.09	9.13	78.98	566.05
8.15000	1453.67	349.80	151.24	1415.88	341.73	157.74	1238.80	352.53	155.06	1253.30	360.15	218.51	993.97	180.83	115.84	950.89	188.03	123.76	786.13	122.59	126.55	786.62	148.32	184.49	1110.76	218.71	1352.61	0.00	0.00	0.00	1137.60	153.03	1765.69	1138.05	287.68	1762.54	1007.39	155.41	1733.15	995.86	275.63	1721.44	594.20	-18.76	78.19	1191.15	9.02	79.03	566.83
8.16000	1481.52	350.02	151.03	1443.65	341.84	156.01	1265.86	355.24	149.77	1278.11	363.70	213.96	994.59	181.02	115.22	950.45	187.69	123.21	786.69	123.88	127.63	787.97	147.96	186.16	1121.39	219.46	1351.33	0.00	0.00	0.00	1146.77	155.70	1764.40	1148.62	290.46	1760.49	1017.80	158.05	1731.86	1006.36	277.91	1719.46	594.66	-18.57	78.51	1191.63	8.67	79.24	566.46
8.17000	1506.24	349.01	151.12	1469.37	341.86	154.66	1291.65	358.39	145.16	1302.41	367.07	209.98	995.57	180.70	114.67	951.17	187.51	123.27	787.04	123.56	129.49	789.42	148.26	187.93	1132.10	220.10	1349.95	0.00	0.00	0.00	1156.63	157.91	1762.91	1159.04	293.24	1758.28	1028.19	160.35	1730.54	1016.79	280.16	1717.54	594.06	-18.23	78.16	1191.33	9.06	78.86	566.74
8.18000	1531.39	347.55	151.60	1492.62	341.08	153.44	1316.13	362.19	141.68	1324.86	370.50	206.64	995.53	180.81	114.04	952.03	187.51	123.21	787.69	124.08	131.16	790.87	148.11	189.91	1143.02	220.90	1348.66	0.00	0.00	0.00	1166.39	161.80	1761.90	1160.22	293.57	1758.37	1038.74	163.13	1729.11	1027.14	282.59	1715.47	594.92	-18.52	78.29	1191.97	9.46	79.10	566.45
8.19000	1553.52	345.92	151.18	1513.95	341.58	152.80	1339.05	363.66	137.87	1345.92	372.88	203.43	996.22	181.09	113.78	951.85	187.10	122.78	788.56	124.54	132.81	792.53	147.14	192.17	1154.27	222.00	1347.39	0.00	0.00	0.00	1178.78	163.87	1760.11	1167.65	295.38	1756.97	1049.35	165.87	1727.70	1037.42	284.92	1713.44	595.09	-18.31	78.61	1191.27	9.20	78.99	567.09
8.20000	1572.91	344.78	149.60	1535.28	340.15	150.44	1359.68	365.55	134.43	1365.11	375.71	200.68	996.53	180.13	113.65	953.35	186.69	122.87	789.19	124.19	134.91	794.39	146.92	194.38	1164.99	223.01	1346.12	0.00	0.00	0.00	1189.10	166.85	1758.55	1178.62	298.64	1754.66	1060.15	168.63	1726.22	1047.75	287.42	1711.39	594.54	-18.83	78.35	1191.42	9.21	78.65	567.47
8.21000	1590.75	343.95	146.78	1551.06	340.39	146.92	1377.80	368.49	131.83	1383.01	377.87	197.75	996.86	179.82	113.27	953.43	186.03	122.52	789.87	123.84	137.15	796.19	146.36	196.84	1176.17	224.10	1344.92	0.00	0.00	0.00	1198.73	170.00	1757.12	1189.43	301.45	1752.39	1070.78	170.96	1724.66	1058.22	289.66	1709.36	594.35	-18.82	78.00	1191.45	9.43	78.74	566.86
8.22000	1605.02	343.71	142.02	1566.98	340.92	143.40	1394.31	369.69	128.59	1399.16	379.74	194.93	997.00	179.79	112.51	953.91	185.70	122.40	791.09	125.38	139.14	798.38	145.99	199.38	1187.69	225.43	1343.77	0.00	0.00	0.00	1209.14	172.59	1755.28	1198.59	304.04	1750.40	1081.28	173.70	1723.04	1068.68	292.13	1707.28	594.19	-18.87	77.91	1190.94	9.76	79.00	566.83
8.23000	1619.39	343.61	137.15	1582.20	340.18	138.78	1408.27	371.48	125.61	1413.12	381.78	192.08	998.06	179.74	112.11	954.13	185.58	122.35	792.24	125.90	141.68	800.76	145.33	202.21	1200.59	226.90	1342.49	0.00	0.00	0.00	1220.52	175.13	1753.59	1207.92	307.15	1748.30	1091.59	175.72	1721.36	1079.21	294.78	1705.13	593.56	-18.37	77.81	1191.37	9.01	78.84	566.00
8.24000	1630.38	343.07	131.29	1592.75	339.90	133.00	1420.78	370.84	121.45	1425.76	381.48	188.10	997.86	179.78	111.82	955.28	185.81	122.51	793.83	127.53	144.19	803.33	143.83	205.65	1213.38	228.19	1341.36	0.00	0.00	0.00	1231.36	177.78	1751.91	1220.49	309.81	1745.65	1102.40	179.31	1719.78	1089.78	297.75	1702.95	595.20	-18.50	78.43	1192.49	8.63	79.08	565.99
8.25000	1640.33	342.00	125.36	1603.30	339.02	127.89	1430.96	370.62	117.37	1435.90	381.49	183.85	998.03	179.95	111.55	955.08	184.83	121.98	795.31	127.39	147.53	806.15	142.86	209.04	1226.01	229.92	1340.22	0.00	0.00	0.00	1241.89	181.18	1750.17	1230.36	312.66	1743.36	1112.94	181.96	1718.01	1100.40	300.44	1700.74	594.44	-18.42	78.05	1191.54	8.89	78.98	566.11
8.26000	1647.98	340.71	118.62	1610.09	338.67	121.89	1439.07	369.09	112.00	1444.13	380.73	178.66	998.00	179.02	111.51	955.67	184.95	121.93	796.71	126.96	151.04	808.99	141.03	212.95	1238.40	231.53	1339.09	0.00	0.00	0.00	1251.46	184.74	1748.30	1241.25	316.17	1740.82	1123.60	185.39	1716.26	1111.14	303.18	1698.48	594.03	-18.64	78.01	1190.53	9.24	78.46	565.34
8.27000	1653.71	339.07	111.00	1612.08	337.73	120.98	1445.79	365.73	105.62	1450.78	379.28	172.75	999.66	179.24	111.69	955.21	184.82	121.46	798.96	128.63	154.00	812.40	140.47	216.43	1250.34	233.21	1337.95	0.00	0.00	0.00	1263.29	187.93	1746.11	1251.86	319.06	1738.30	1134.56	189.24	1714.56	1121.87	306.19	1696.11	594.49	-18.59	78.27	1190.81	9.16	78.57	565.28
8.28000	1658.86	336.87	102.56	1617.51	335.81	112.93	1449.79	364.69	99.78	1455.98	377.98	166.68	999.18	179.69	110.92	956.99	184.63	121.65	800.81	127.42	158.09	815.92	139.06	220.36	1264.35	235.09	1336.74	0.00	0.00	0.00	1274.78	192.13	1744.01	1262.63	321.59	1735.85	1145.61	193.00	1712.58	1132.69	309.47	1693.59	594.19	-18.57	78.29	1191.31	8.52	78.47	565.35
8.29000	1660.23	333.90	92.05	1617.00	333.08	102.51	1452.31	363.40	93.68	1460.05	376.43	160.15	1000.25	180.32	111.10	957.19	184.33	121.23	802.92	127.02	162.15	819.77	137.47	224.66	1277.05	236.95	1335.47	0.00	0.00	0.00	1285.44	195.17	1741.82	1274.37	324.94	1732.99	1156.24	195.92	1710.37	1143.86	312.25	1691.02	593.62	-18.88	77.94	1192.13	8.74	78.77	565.04
8.30000	1662.36	330.31	81.50	1620.01	329.64	93.03	1453.81	361.26	86.72	1463.29	374.70	153.44	999.65	179.48	110.78	957.55	184.58	120.99	805.53	127.47	166.34	823.94	136.78	228.88	1290.17	239.08	1334.15	0.00	0.00	0.00	1296.13	197.65	1739.39	1295.30	330.29	1727.23	1167.08	199.03	1707.92	1154.89	315.27	1688.28	593.00	-18.56	77.79	1191.28	9.12	78.76	565.28
8.31000	1662.06	325.51	69.62	1618.16	325.58	81.97	1454.03	360.32	80.21	1465.83	372.91	146.30	1000.13	179.75	110.49	958.63	184.36	120.89	808.50	128.40	170.66	828.73	135.93	233.22	1304.80	241.20	1332.73	0.00	0.00	0.00	1305.29	200.70	1737.03	1308.53	333.59	1723.72	1177.78	202.31	1705.11	1165.88	318.53	1685.26	593.51	-19.04	77.86	1191.06	9.16	78.61	566.33
8.32000	1660.69	315.16	59.87	1624.13	317.00	67.22	1452.82	358.69	73.16	1467.29	369.89	139.37	999.95	179.74	110.65	960.52	184.16	120.96	811.86	129.34	175.19	833.76	134.77	237.95	1317.05	243.73	1331.01	0.00	0.00	0.00	1318.18	203.87	1733.90	1309.15	334.91	1723.54	1188.50	205.42	1701.85	1176.83	321.69	1682.05	593.73	-19.07	77.93	1191.33	8.76	78.51	566.07
8.33000	1662.00	307.16	56.04	1623.45	309.58	64.39	1451.45	359.09	67.51	1467.81	365.47	133.20	1000.28	179.53	110.72	961.15	184.17	120.65	815.48	129.76	180.25	839.22	133.80	242.88	1330.73	245.92	1329.05	0.00	0.00	0.00	1327.91	207.33	1730.86	1327.85	339.80	1718.02	1199.48	209.35	1698.38	1187.83	325.05	1678.52	593.83	-18.34	78.11	1190.76	8.26	78.36	565.55
8.34000	1660.43	304.87	54.98	1621.10	307.22	59.93	1449.57	356.86	62.95	1465.23	359.71	127.64	999.33	178.11	111.63	961.52	184.50	120.24	819.64	130.07	185.64	845.40	133.37	247.73	1346.12	248.43	1326.87	0.00	0.00	0.00	1338.96	210.06	1727.68	1341.36	343.35	1714.19	1210.40	213.07	1694.62	1198.90	328.40	1674.75	593.16	-18.31	77.75	1191.14	8.17	78.25	564.84
8.35000	1661.01	307.08	52.29	1617.21	307.00	61.75	1445.79	351.41	55.91	1460.53	354.44	121.98	999.06	178.13	111.62	962.45	184.68	120.01	824.49	130.83	191.58	852.74	133.55	252.53	1359.72	251.07	1324.10	0.00	0.00	0.00	1348.58	213.65	1725.37	1352.34	346.86	1711.41	1221.50	216.90	1690.91	1210.27	331.93	1671.00	592.70	-18.14	77.92	1191.15	9.14	78.29	566.00
8.36000	1660.80	306.71	49.69	1617.36	306.06	60.73	1443.88	349.87	51.87	1458.45	350.53	118.06	999.34	178.43	111.75	964.52	185.12	120.22	830.21	132.23	197.82	860.88	133.49	257.88	1373.73	253.68	1321.16	0.00	0.00	0.00	1360.01	217.27	1723.02	1351.74	348.24	1712.40	1232.53	220.74	1687.36	1221.69	335.55	1667.45	593.36	-17.53	78.20	1190.49	8.57	78.14	566.82
8.37000	1661.27	307.34	47.30	1616.84	305.93	59.95	1443.51	348.46	51.17	1458.77	347.15	115.14	999.96	178.00	112.01	966.47	185.15	120.26	836.84	132.75	205.01	870.38	132.74	264.00	1387.58	256.64	1318.18	0.00	0.00	0.00	1370.90	220.78	1720.89	1372.07	352.63	1707.60	1243.63	224.23	1683.87	1233.30	338.94	1664.04	593.14	-17.43	77.80	1191.11	8.29	78.78	566.31
8.38000	1661.29	307.66	45.43	1614.77	303.84	62.84	1443.11	344.84	48.15	1458.93	344.29	112.42	1000.38	177.54	111.87	969.73	185.71	121.17	844.39	132.58	213.53	880.91	130.54	271.30	1401.53	259.21	1315.37	0.00	0.00	0.00	1382.33	224.23	1718.83	1385.92	357.05	1704.65	1254.84	227.82	1680.41	1244.89	342.66	1660.59	593.16	-17.61	77.95	1190.10	9.01	78.30	564.73
8.39000	1661.66	306.89	43.78	1618.67	304.37	58.82	1441.46	345.09	47.20	1459.76	341.67	109.80	1001.11	177.49	111.60	972.57	185.81	122.29	853.01	132.02	223.23	894.22	134.76	276.06	1415.48	261.54	1312.82	0.00	0.00	0.00	1393.57	227.76	1716.98	1397.23	360.60	1702.56	1266.28	232.28	1677.07	1256.62	346.19	1657.13	593.89	-17.61	77.95	1190.91	8.56	78.65	567.09
8.40000	1661.39	306.16	43.07	1619.91	303.24	54.81	1441.19	343.43	45.78	1460.68	340.19	107.76	1002.42	176.80	110.91	978.03	186.03	124.61	863.05	131.88	234.20	907.82	135.50	283.02	1429.06	263.68	1310.48	0.00	0.00	0.00	1404.00	231.78	1715.56	1408.54	364.39	1700.68	1277.74	236.64	1673.89	1268.57	349.69	1653.65	593.14	-18.28	77.74	1190.92	8.74	78.60	566.81
8.41000	1662.82	306.33	42.72	1620.34	302.64	55.29	1440.84	344.52	45.42	1461.01	340.65	106.60	1005.34	175.47	110.32	983.67	185.45	127.32	874.76	132.06	245.64	924.10	137.24	290.35	1442.82	265.88	1308.30	0.00	0.00	0.00	1414.97	235.44	1714.29	1419.86	368.22	1698.87	1289.04	240.01	1670.76	1280.67	353.17	1650.29	593.04	-18.14	77.88	1191.12	8.43	78.64	565.95
8.42000	1662.23	306.35	42.50	1619.89	302.25	54.12	1440.41	345.63	44.71	1461.12	341.44	105.89	1009.69	174.02	109.72	992.74	184.62	131.21	888.72	133.90	257.43	940.73	137.70	298.36	1455.25	267.69	1306.27	0.00	0.00	0.00	1425.69	238.66	1713.45	1431.57	371.21	1697.44	1300.57	243.76	1667.97	1292.62	356.76	1647.16	593.55	-18.00	78.02	1191.22	8.37	79.01	565.64
8.43000	1661.80	306.43	42.37	1620.67	302.24	55.25	1440.10	345.81	43.91	1461.61	342.05	105.37	1012.68	172.73	109.01	1002.58	183.62	137.08	904.34	135.70	269.50	958.44	137.51	306.89	1468.06	269.29	1304.44	0.00	0.00	0.00	1437.81	242.52	1712.69	1433.61	373.25	1699.43	1312.11	247.18	1665.46	1304.66	360.06	1644.31	594.10	-17.99	78.15	1191.81	8.34	79.28	565.63
8.44000	1662.33	306.22	42.71	1618.27	302.28	54.49	1440.41	345.53	42.82	1462.12	342.80	104.99	1023.70	169.46	110.27	1014.92	181.50	143.63	923.06	139.19	280.70	977.97	139.94	315.12	1480.18	270.57	1302.83	0.00	0.00	0.00	1449.81	244.93	1711.91	1442.42	376.24	1699.12	1323.76	250.34	1663.40	1316.72	363.13	1641.78	595.32	-18.05	78.48	1191.50	8.24	79.19	566.70
8.45000	1662.09	305.57	42.80	1620.24	302.42	54.83	1440.40	346.23	42.14	1462.71	343.02	104.49	1034.53	165.54	115.74	1030.54	178.53	150.19	943.25	142.99	290.54	999.92	146.44	322.11	1491.77	271.52	1301.32	0.00	0.00	0.00	1460.24	249.33	1712.04	1453.01	379.28	1698.43	1335.99	254.71	1661.86	1328.78	366.24	1639.48	595.76	-18.06	78.72	1191.30	8.77	79.29	565.58
8.46000	1661.23	305.54	42.50	1619.93	303.33	54.68	1440.58	346.01	41.67	1463.20	343.88	104.28	1052.20	161.66	121.70	1049.62	174.76	156.48	964.49	144.93	299.79	1021.18	145.86	330.01	1502.66	272.20	1299.91	0.00	0.00	0.00	1471.92	251.98	1711.70	1464.36	382.22	1697.79	1347.95	257.59	1660.54	1341.02	369.09	1637.58	595.63	-17.36	78.90	1191.81	8.44	79.33	565.66
8.47000	1661.99	306.06	42.31	1620.15	301.23	54.54	1440.70	345.55	41.34	1463.60	343.55	103.98	1071.97	158.08	127.07	1071.17	171.98	162.24	987.79	146.83	307.17	1044.42	147.21	336.43	1514.04	272.52	1298.78	0.00	0.00	0.00	1482.98	255.02	1711.93	1476.43	385.44	1697.07	1359.92	260.16	1659.60	1353.29	371.75	1635.97	594.87	-17.14	78.73	1190.45	8.69	79.31	566.07
8.48000	1661.75	305.62	42.42	1618.97	302.82	54.47	1440.70	345.70	41.46	1464.04	343.39	103.84	1093.01	156.21	131.22	1094.17	170.90	166.93	1012.59	147.71	312.77	1068.85	148.62	341.28	1525.59	272.99	1297.88	0.00	0.00	0.00	1495.45	257.77	1712.52	1488.13	387.83	1696.73	1372.42	263.78	1659.37	1365.59	374.16	1634.79	594.87	-18.12	78.61	1189.98	9.17	79.37	565.68
8.49000	1661.77	305.43	42.44	1619.84	302.71	55.23	1440.78	345.57	41.62	1457.32	344.48	103.88	1120.01	155.86	135.31	1118.78	170.67	170.28	1038.09	147.79	316.44	1094.18	149.35	344.51	1536.63	273.16	1297.37	0.00	0.00	0.00	1506.79	260.45	1713.51	1500.06	390.33	1696.84	1384.29	265.73	1659.61	1377.94	376.27	1634.18	594.22	-18.12	78.51	1189.85	8.60	79.12	565.60
8.50000	1661.93	305.14	42.61	1618.20	303.69	56.64	1440.34	346.36	42.13	1458.70	343.90	104.58	1146.12	156.49	137.17	1145.22	171.15	172.20	1064.14	148.00	317.81	1119.50	149.51	346.05	1547.73	273.48	1297.43	0.00	0.00	0.00	1518.73	262.58	1714.94	1511.92	392.71	1697.35	1396.62	268.14	1660.29	1390.36	377.90	1634.21	593.31	-17.85	78.09	1188.19	9.82	79.67	566.68
8.51000	1661.97	306.09	42.06	1616.73	302.82	56.76	1440.65	344.94	41.81	1459.11	343.59	104.94	1175.60	158.64	138.34	1172.96	172.97	172.91	1090.36	147.15	317.30	1144.97	149.82	345.76	1559.10	273.79	1298.08	0.00	0.00	0.00	1530.56	263.78	1716.47	1523.85	394.33	1698.29	1408.56	269.40	1661.45	1402.73	379.53	1634.88	594.85	-18.11	78.59	1187.61	9.64	80.28	567.00
8.52000	1661.85	305.44	42.68	1617.85	304.24	56.11	1440.30	345.59	42.36	1458.94	344.18	105.36	1204.55	161.59	137.55	1202.42	174.78	172.06	1116.73	146.67	314.52	1170.60	148.77	344.04	1569.89	274.11	1299.29	0.00	0.00	0.00	1543.92	266.07	1718.19	1536.97	395.82	1699.43	1420.93	271.43	1663.25	1415.01	380.90	1636.14	594.77	-18.03	78.67	1187.91	9.46	80.29	567.68
8.53000	1661.66	305.71	42.54	1616.97	304.13	56.29	1440.38	344.68	42.57	1458.28	342.78	104.99	1237.11	165.57	136.38	1233.01	177.98	170.28	1143.24	145.76	309.70	1196.70	148.00	340.67	1580.00	274.41	1300.90	0.00	0.00	0.00	1555.86	267.62	1720.08	1548.37	397.12	1700.90	1432.90	272.27	1665.35	1427.17	382.10	1637.95	594.86	-18.11	78.71	1189.96	8.99	79.58	566.00
8.54000	1662.19	305.89	42.80	1617.79	304.33	56.46	1440.24	344.37	43.03	1457.98	343.21	105.59	1269.77	169.73	133.97	1264.41	180.31	166.95	1170.49	144.62	303.07	1223.10	147.60	335.57	1589.90	274.94	1302.95	0.00	0.00	0.00	1568.80	268.47	1721.83	1561.52	397.57	1702.58	1445.36	273.71	1667.79	1439.37	382.71	1640.24	594.54	-17.92	78.37	1191.12	7.98	79.06	567.15
8.55000	1661.33	306.32	42.28	1617.08	304.18	56.28	1439.45	345.83	44.27	1458.45	342.79	106.40	1304.48	173.63	130.77	1297.24	183.08	162.76	1198.16	143.98	294.58	1249.95	147.17	329.21	1600.28	275.68	1305.37	0.00	0.00	0.00	1580.77	269.51	1723.57	1573.29	398.60	1704.23	1457.20	273.65	1670.12	1451.24	383.55	1642.73	593.70	-17.67	78.26	1190.96	8.91	79.24	566.69
8.56000	1661.81	305.98	42.67	1617.71	304.45	56.64	1440.25	344.34	44.44	1458.73	342.37	106.83	1339.49	177.42	126.85	1330.67	186.89	158.20	1226.59	143.89	284.45	1277.07	147.22	321.36	1610.93	276.35	1307.72	0.00	0.00	0.00	1593.18	269.78	1724.91	1586.02	398.57	1706.02	1469.50	274.71	1672.60	1463.11	384.15	1645.40	594.09	-17.60	78.34	1191.17	8.80	79.06	566.76
8.57000	1661.41	306.32	42.23	1618.82	304.55	56.64	1440.08	344.32	45.36	1459.35	341.73	107.65	1376.70	180.40	122.63	1363.95	190.35	152.40	1255.48	142.73	273.44	1304.25	147.72	312.37	1621.20	277.35	1309.95	0.00	0.00	0.00	1604.12	269.49	1726.61	1597.71	398.74	1707.82	1481.86	275.64	1675.05	1475.02	384.24	1648.13	595.06	-17.64	78.80	1191.54	8.56	78.93	566.95
8.58000	1662.47	306.77	42.40	1618.77	304.44	56.88	1440.68	343.05	45.87	1464.39	340.53	107.73	1414.67	182.52	117.69	1397.90	192.81	145.69	1285.41	143.08	260.93	1332.09	147.81	302.38	1632.29	278.20	1311.98	0.00	0.00	0.00	1616.65	269.10	1727.75	1610.13	398.61	1709.47	1493.65	275.19	1677.13	1486.84	384.48	1650.69	595.31	-17.69	78.67	1191.22	8.84	78.93	565.81
8.59000	1662.39	306.44	42.51	1619.25	304.89	56.96	1440.97	342.96	47.04	1465.11	339.50	108.42	1453.88	183.77	112.62	1433.89	194.41	138.60	1316.27	143.85	247.34	1361.21	149.01	291.22	1642.93	279.14	1313.64	0.00	0.00	0.00	1627.91	268.64	1728.79	1622.44	398.59	1711.02	1505.56	274.76	1678.80	1498.66	384.54	1653.03	594.06	-18.37	78.58	1191.57	9.55	79.29	566.47
8.60000	1662.61	305.95	42.64	1618.13	303.54	57.08	1441.47	342.03	47.76	1465.18	339.92	109.61	1493.52	183.86	106.97	1470.31	196.31	131.09	1348.36	145.69	232.66	1389.97	150.33	278.99	1653.60	280.32	1314.93	0.00	0.00	0.00	1640.30	268.12	1729.60	1633.83	397.87	1712.80	1517.73	274.59	1680.35	1510.51	384.25	1655.14	594.58	-18.48	78.53	1191.32	8.83	78.86	565.61
8.61000	1662.26	305.87	42.36	1619.74	304.56	57.04	1441.84	341.85	48.65	1465.45	340.18	110.77	1535.22	183.17	101.31	1509.17	196.47	122.83	1381.46	147.77	217.11	1419.14	149.10	267.50	1662.96	281.46	1315.85	0.00	0.00	0.00	1653.07	267.63	1730.05	1645.90	397.34	1714.03	1529.59	273.65	1681.40	1522.43	383.61	1657.01	594.96	-18.21	78.46	1191.33	8.91	79.25	565.01
8.62000	1662.97	305.39	42.73	1615.00	302.38	60.06	1441.97	342.15	50.05	1465.78	339.80	111.66	1577.42	181.95	95.71	1537.28	193.80	116.79	1415.52	149.30	201.06	1450.16	151.74	253.35	1673.90	282.58	1316.38	0.00	0.00	0.00	1664.85	266.75	1730.46	1657.77	396.61	1715.27	1542.07	273.90	1682.11	1534.11	383.47	1658.38	595.20	-17.68	78.64	1191.62	8.65	79.41	566.50
8.63000	1660.32	302.89	49.07	1617.43	302.32	60.68	1442.90	340.64	50.56	1466.43	339.13	112.61	1621.17	180.27	91.13	1585.05	191.69	107.93	1450.47	151.20	184.67	1481.19	152.54	239.64	1684.59	283.84	1316.51	0.00	0.00	0.00	1676.90	266.30	1730.57	1669.59	395.67	1716.23	1554.11	272.90	1682.45	1546.18	382.73	1659.46	594.18	-17.51	78.34	1192.09	8.14	79.28	567.18
8.64000	1661.36	302.61	49.35	1618.54	302.18	61.20	1442.94	340.90	51.93	1466.58	338.98	113.77	1664.22	178.38	84.64	1632.94	190.10	99.02	1486.50	152.92	167.96	1514.59	156.37	223.89	1695.26	285.08	1316.41	0.00	0.00	0.00	1689.22	265.09	1730.48	1680.89	395.26	1717.12	1565.97	271.58	1682.38	1558.22	381.91	1660.22	594.42	-17.50	78.60	1191.74	8.59	79.34	566.89
8.65000	1661.08	302.50	49.14	1617.75	302.22	60.77	1443.78	339.35	52.55	1467.28	338.32	114.64	1707.85	176.36	80.47	1672.70	191.85	92.98	1523.77	154.82	151.14	1549.61	160.21	208.26	1706.15	286.44	1315.95	0.00	0.00	0.00	1701.54	264.19	1730.21	1693.04	394.13	1717.70	1578.43	271.22	1682.05	1570.06	381.32	1660.70	593.03	-17.85	78.10	1192.07	8.56	79.47	566.40
8.66000	1662.04	302.67	49.14	1617.98	302.46	60.46	1444.36	338.77	53.65	1467.50	338.85	115.91	1751.36	174.65	77.21	1715.30	189.44	87.14	1561.52	154.29	135.13	1583.29	159.79	193.60	1716.87	287.69	1315.26	0.00	0.00	0.00	1713.15	263.18	1729.81	1704.62	393.66	1717.91	1590.63	270.57	1681.49	1581.74	380.55	1660.92	592.50	-17.49	77.94	1191.76	8.42	79.10	565.60
8.67000	1659.97	302.94	48.13	1618.25	302.93	60.67	1444.41	339.24	54.94	1468.17	338.10	116.58	1795.58	173.54	75.37	1758.30	187.88	82.20	1600.47	153.93	119.62	1617.82	159.28	179.44	1727.48	288.85	1314.32	0.00	0.00	0.00	1724.81	262.55	1729.38	1716.72	392.52	1717.98	1602.85	269.84	1680.79	1593.60	379.53	1660.93	592.46	-18.14	77.72	1193.09	8.62	79.49	566.01
8.68000	1660.92	303.30	48.38	1617.80	303.49	60.19	1444.56	339.15	56.20	1468.69	337.91	117.51	1840.81	172.28	74.80	1801.34	186.45	78.62	1640.09	153.12	104.62	1654.16	160.06	165.25	1738.69	289.92	1313.13	0.00	0.00	0.00	1736.22	261.26	1728.46	1728.42	391.87	1717.84	1615.33	269.80	1679.92	1605.41	378.52	1660.69	593.84	-17.46	78.44	1193.24	8.47	79.49	565.91
8.69000	1660.61	303.82	47.97	1618.87	304.55	55.96	1445.18	338.18	57.04	1469.30	337.42	118.34	1884.84	172.80	76.18	1845.02	186.60	77.18	1680.17	150.57	91.58	1690.56	159.15	152.68	1749.43	290.99	1311.75	0.00	0.00	0.00	1747.82	260.52	1727.48	1740.61	390.88	1717.42	1627.04	268.00	1678.66	1617.35	377.49	1660.17	594.36	-17.48	78.54	1192.14	8.42	79.07	565.91
8.70000	1662.79	306.37	40.59	1619.83	306.10	54.98	1445.66	338.02	58.11	1469.62	337.90	119.54	1929.20	173.51	75.75	1887.07	186.80	76.33	1720.23	146.99	79.88	1728.40	160.04	140.63	1760.82	291.95	1310.17	0.00	0.00	0.00	1761.03	259.54	1725.98	1752.52	389.84	1716.82	1639.34	267.46	1677.28	1629.18	376.63	1659.41	595.27	-17.80	78.82	1192.14	8.38	78.99	565.43
8.71000	1663.14	306.85	40.29	1618.88	304.26	59.69	1445.67	338.15	59.39	1470.34	337.78	120.49	1972.32	174.55	78.56	1929.01	187.38	77.31	1761.28	146.29	64.64	1766.42	161.43	129.65	1771.39	292.98	1308.36	0.00	0.00	0.00	1773.18	258.88	1724.45	1763.27	389.16	1716.04	1651.42	266.36	1675.60	1640.98	375.77	1658.41	593.64	-18.14	78.30	1191.78	7.62	79.15	566.62
8.72000	1663.32	307.20	40.17	1616.76	304.83	58.86	1446.33	337.37	60.29	1471.40	336.80	121.11	2014.58	175.88	84.39	1969.48	188.70	80.17	1799.93	145.89	51.15	1803.29	161.53	121.12	1782.57	293.79	1306.43	0.00	0.00	0.00	1786.04	257.75	1722.76	1774.89	388.56	1714.95	1663.43	265.04	1673.73	1652.99	374.44	1657.22	592.90	-17.95	78.16	1192.19	8.15	79.44	567.10
8.73000	1663.04	307.59	39.75	1618.43	304.83	59.16	1446.60	337.89	61.80	1471.86	337.25	122.33	2056.53	176.96	86.42	2007.51	189.30	84.62	1836.22	145.77	39.31	1839.23	161.34	114.62	1794.16	294.42	1304.31	0.00	0.00	0.00	1797.76	256.43	1720.81	1786.80	387.78	1713.58	1675.55	263.73	1671.70	1664.86	373.43	1655.73	593.48	-17.73	78.27	1192.14	8.85	79.77	565.71
8.74000	1662.95	307.79	39.63	1617.52	305.28	58.72	1447.06	337.65	62.92	1472.44	337.54	123.40	2094.11	178.26	95.88	2045.78	190.82	92.08	1870.21	145.91	29.01	1874.74	162.76	109.48	1805.36	295.19	1302.06	0.00	0.00	0.00	1809.65	256.34	1718.89	1798.47	386.81	1712.01	1687.75	262.49	1669.39	1676.60	372.52	1654.04	594.50	-17.60	78.52	1192.30	8.47	79.28	565.65
8.75000	1662.80	307.95	39.40	1617.08	305.17	58.13	1447.71	337.18	63.88	1473.25	337.46	124.31	2128.50	180.81	106.90	2079.94	192.83	100.10	1901.95	146.28	20.17	1908.32	162.40	106.70	1816.56	295.75	1299.71	0.00	0.00	0.00	1821.99	254.81	1716.42	1810.56	385.30	1710.41	1700.29	261.99	1667.19	1688.49	371.33	1652.23	593.82	-18.17	78.33	1191.96	8.49	78.94	565.89
8.76000	1663.02	308.05	39.41	1619.77	305.15	59.15	1448.24	337.29	64.96	1473.80	338.20	125.58	2159.75	183.88	118.38	2113.71	196.06	107.88	1931.48	146.86	12.69	1939.68	162.54	105.54	1827.80	296.18	1297.37	0.00	0.00	0.00	1834.24	254.38	1714.22	1821.83	384.22	1708.60	1712.14	260.14	1664.74	1700.34	370.15	1650.24	593.69	-18.34	78.30	1191.79	8.45	78.87	565.58
8.77000	1663.73	308.30	39.47	1618.38	305.93	58.27	1448.88	337.03	65.97	1474.68	338.17	126.60	2188.09	186.75	128.61	2144.04	197.05	115.44	1958.87	147.61	6.46	1971.02	167.05	103.71	1839.57	296.52	1294.82	0.00	0.00	0.00	1845.03	253.13	1712.30	1833.79	383.46	1706.63	1724.56	259.23	1662.21	1712.38	368.67	1648.22	593.13	-17.58	78.06	1191.69	8.79	79.04	565.57
8.78000	1664.15	308.47	39.52	1618.08	306.16	57.90	1449.47	337.03	67.34	1475.86	338.09	127.69	2213.47	189.84	137.57	2169.94	199.94	122.73	1984.17	148.52	1.41	1998.07	168.20	103.89	1851.66	296.66	1292.29	0.00	0.00	0.00	1857.93	251.88	1709.80	1845.79	382.57	1704.41	1736.66	257.68	1659.68	1724.05	367.44	1646.07	593.77	-17.66	78.32	1191.84	8.72	79.17	565.84
8.79000	1663.88	308.48	39.39	1617.99	306.16	57.27	1450.60	336.39	68.46	1476.73	338.94	129.32	2236.04	192.52	143.74	2191.43	204.26	128.30	2007.42	149.55	-2.58	2016.34	168.91	104.37	1863.55	296.85	1289.71	0.00	0.00	0.00	1870.79	251.13	1707.09	1857.20	381.22	1702.39	1748.98	256.28	1657.22	1735.59	366.23	1643.82	593.95	-17.67	78.08	1192.45	9.08	79.41	567.20
8.80000	1663.77	308.55	39.36	1617.81	306.41	56.78	1451.18	337.28	70.42	1477.96	339.64	130.98	2254.72	194.83	147.09	2209.76	207.05	131.50	2028.68	150.69	-5.59	2038.21	171.17	103.67	1875.77	296.84	1287.08	0.00	0.00	0.00	1882.53	249.35	1704.67	1869.10	379.99	1700.17	1761.49	255.01	1654.73	1747.18	364.86	1641.53	594.87	-18.03	78.23	1192.84	8.57	79.60	566.78
8.81000	1663.77	308.35	39.48	1620.39	306.45	57.05	1451.76	338.58	72.87	1479.43	340.16	132.94	2269.75	196.30	146.70	2226.31	206.38	130.47	2048.00	151.89	-7.73	2053.34	174.05	101.43	1887.54	296.61	1284.54	0.00	0.00	0.00	1895.39	248.44	1702.17	1880.81	378.36	1698.04	1773.73	253.29	1652.27	1758.86	363.12	1639.29	594.65	-17.99	78.15	1192.12	8.32	79.21	565.88
8.82000	1663.75	308.41	39.60	1618.54	306.85	55.53	1453.33	338.05	74.57	1481.14	340.75	135.05	2281.61	197.68	142.12	2238.35	207.35	126.42	2065.43	153.14	-9.08	2065.20	177.18	98.50	1899.86	296.34	1282.02	0.00	0.00	0.00	1906.58	246.66	1699.88	1893.02	376.76	1695.77	1786.05	251.59	1649.87	1770.46	361.61	1637.00	594.13	-18.23	78.18	1192.41	8.30	79.23	567.46
8.83000	1663.87	308.50	39.55	1619.31	307.18	55.31	1454.41	338.82	77.15	1483.42	340.95	137.07	2290.71	200.05	133.89	2247.74	208.64	118.71	2081.03	154.42	-9.74	2073.40	179.21	95.95	1911.50	296.02	1279.56	0.00	0.00	0.00	1918.83	244.75	1697.85	1904.26	375.30	1693.87	1798.26	249.83	1647.57	1782.10	359.96	1634.77	594.01	-18.02	78.21	1192.11	8.67	79.32	565.49
8.84000	1664.27	308.45	39.82	1620.45	307.41	54.74	1456.24	338.81	79.77	1485.63	342.67	139.80	2297.42	202.32	122.14	2253.18	212.59	108.61	2094.84	155.69	-9.82	2079.30	182.17	92.24	1924.04	295.42	1277.37	0.00	0.00	0.00	1929.20	243.07	1696.06	1915.87	373.80	1691.84	1810.29	247.71	1645.32	1793.79	358.06	1632.72	594.40	-17.47	78.46	1191.84	9.23	79.17	565.83
8.85000	1664.14	308.33	39.80	1621.06	307.75	54.53	1457.74	340.25	83.13	1488.28	344.12	142.85	2303.99	204.70	109.36	2258.69	215.18	96.73	2106.93	156.92	-9.40	2083.80	185.04	89.06	1937.00	294.83	1275.38	0.00	0.00	0.00	1942.18	241.41	1693.98	1927.14	371.45	1690.24	1822.46	245.39	1643.14	1805.64	355.53	1630.84	594.19	-17.76	78.37	1191.18	9.01	78.83	567.19
8.86000	1664.67	308.28	40.07	1620.86	308.02	53.55	1459.96	340.82	86.86	1491.67	345.56	146.26	2311.72	206.73	97.07	2259.42	220.58	89.55	2117.33	158.10	-8.58	2088.75	186.44	87.19	1949.12	293.96	1273.66	0.00	0.00	0.00	1954.24	240.20	1692.28	1939.30	369.67	1688.47	1834.58	242.98	1641.12	1817.34	353.42	1629.08	594.98	-17.85	78.60	1191.92	9.44	79.09	567.73
8.87000	1663.80	308.30	39.81	1622.77	308.29	53.46	1462.53	342.64	91.53	1491.93	347.29	150.75	2318.24	209.03	84.48	2265.00	221.09	78.73	2126.11	159.19	-7.46	2095.27	186.94	86.47	1961.63	293.25	1272.34	0.00	0.00	0.00	1966.01	237.49	1690.95	1951.33	367.58	1687.43	1846.46	240.24	1639.56	1828.97	351.09	1627.74	594.69	-17.75	78.47	1191.84	9.12	79.02	566.57
8.88000	1664.89	308.33	40.19	1622.20	308.30	52.24	1466.81	342.34	96.19	1501.12	348.21	154.48	2319.27	211.87	78.63	2270.03	222.23	68.97	2133.31	160.17	-6.13	2101.12	186.69	86.10	1974.49	292.43	1271.54	0.00	0.00	0.00	1977.36	234.84	1690.43	1962.88	365.65	1687.09	1858.79	238.25	1638.76	1840.79	348.44	1627.03	593.39	-17.91	78.02	1191.94	9.60	79.13	566.61
8.89000	1664.93	308.54	40.57	1624.09	308.57	52.07	1471.13	343.51	102.47	1507.93	349.31	159.37	2321.20	213.26	69.74	2272.69	223.80	61.72	2138.99	161.02	-4.69	2105.85	187.21	86.03	1986.96	291.65	1271.48	0.00	0.00	0.00	1990.38	233.02	1690.70	1975.12	362.82	1687.51	1870.64	235.64	1638.77	1852.67	345.64	1627.19	594.15	-17.86	78.45	1191.83	9.26	79.28	566.02
8.90000	1664.38	308.74	40.63	1626.12	308.19	52.06	1476.51	344.65	109.74	1515.51	351.51	165.53	2321.66	213.61	67.27	2272.60	227.18	59.89	2143.20	161.70	-3.23	2108.76	187.98	86.42	1999.34	291.02	1272.20	0.00	0.00	0.00	2002.35	231.04	1691.53	1985.87	360.93	1688.42	1882.37	232.67	1639.54	1864.32	343.12	1628.11	593.24	-18.13	78.20	1191.83	8.72	79.16	565.18
8.91000	1663.74	308.31	40.68	1632.51	308.43	54.92	1484.01	345.11	117.74	1524.92	353.42	171.81	2322.56	214.12	63.50	2273.99	226.89	57.34	2145.99	162.19	-1.85	2109.69	187.82	87.31	2011.61	290.40	1273.76	0.00	0.00	0.00	2014.27	228.67	1692.63	1997.06	358.69	1689.70	1894.75	230.41	1640.88	1876.07	340.34	1629.69	593.35	-18.26	78.47	1191.53	9.01	79.21	566.44
8.92000	1665.36	309.34	40.90	1677.73	312.66	78.35	1492.53	346.70	126.89	1536.51	355.18	178.32	2322.93	215.00	60.56	2275.86	225.83	55.49	2147.41	162.47	-0.65	2111.15	188.20	87.93	2023.82	289.80	1276.04	0.00	0.00	0.00	2025.83	226.05	1694.03	2009.27	356.33	1691.18	1906.78	227.87	1642.58	1887.68	337.59	1631.74	592.36	-18.11	78.05	1192.52	8.98	79.45	566.49
8.93000	1665.52	309.26	41.09	1698.29	314.44	89.97	1502.70	348.18	136.83	1550.49	356.84	184.64	2323.32	215.36	58.62	2277.40	226.15	54.61	2147.52	162.50	0.28	2113.05	189.31	87.80	2036.75	289.44	1278.84	0.00	0.00	0.00	2037.36	223.71	1695.33	2020.56	353.60	1693.08	1918.43	225.18	1644.46	1898.96	335.24	1634.07	593.77	-18.09	78.29	1191.57	8.41	79.14	566.52
8.94000	1667.74	310.57	40.55	1680.70	312.74	80.33	1514.88	350.50	147.88	1566.41	358.64	190.87	2323.80	215.73	56.73	2277.98	225.33	53.41	2146.37	162.27	0.84	2114.37	189.33	87.66	2048.89	289.29	1281.69	0.00	0.00	0.00	2049.66	220.95	1696.30	2031.77	351.39	1694.85	1930.26	223.22	1646.31	1910.27	332.85	1636.64	595.07	-18.02	78.54	1192.04	9.19	79.17	565.67
8.95000	1667.65	308.72	43.80	1657.25	309.59	65.73	1528.12	354.11	160.12	1583.43	360.95	197.65	2323.87	216.13	55.43	2278.90	225.22	52.83	2144.01	161.74	0.93	2114.21	188.40	88.04	2061.14	289.15	1284.50	0.00	0.00	0.00	2061.30	219.36	1697.19	2043.77	348.92	1696.61	1941.85	221.14	1648.01	1921.53	330.49	1639.36	594.33	-18.16	78.24	1191.36	9.16	79.11	566.12
8.96000	1672.03	310.31	42.29	1648.33	310.63	59.57	1542.62	356.89	172.34	1601.30	363.70	205.10	2323.98	216.38	54.80	2279.00	226.08	52.78	2146.29	162.70	-2.49	2114.40	188.17	88.27	2073.24	289.10	1287.16	0.00	0.00	0.00	2073.26	216.52	1697.80	2054.81	346.39	1698.52	1953.15	218.91	1649.63	1932.73	328.46	1642.05	593.54	-18.22	78.09	1191.57	8.57	79.18	565.32
8.97000	1679.22	311.45	41.06	1654.79	311.90	61.98	1558.59	361.28	185.44	1620.26	365.57	212.69	2324.08	216.61	54.19	2278.93	226.05	52.39	2142.23	160.20	-0.81	2114.62	188.54	88.14	2084.75	289.35	1289.45	0.00	0.00	0.00	2083.94	213.86	1698.39	2066.60	343.88	1700.43	1964.12	216.66	1651.16	1944.25	326.18	1644.90	594.68	-17.73	78.76	1191.90	9.33	79.03	565.92
8.98000	1689.07	312.01	39.43	1664.36	313.59	66.17	1579.59	363.23	198.05	1640.78	366.53	220.19	2323.84	216.82	53.76	2278.86	225.74	51.85	2137.17	158.03	0.28	2115.65	189.47	87.84	2095.53	289.77	1291.40	0.00	0.00	0.00	2095.15	212.09	1699.12	2077.53	341.73	1702.59	1975.51	215.30	1652.82	1955.39	324.53	1647.74	592.75	-17.84	78.00	1192.42	9.26	79.03	566.64
8.99000	1702.25	315.09	41.45	1678.08	316.90	71.69	1600.09	364.12	209.02	1661.46	368.27	228.59	2323.73	217.27	53.50	2279.30	225.72	51.90	2133.50	158.48	0.50	2115.41	188.17	88.50	2105.94	290.54	1293.14	0.00	0.00	0.00	2105.91	210.31	1700.26	2088.43	340.20	1704.72	1986.22	213.42	1654.47	1966.44	323.15	1650.57	592.79	-18.29	77.88	1192.13	9.24	79.14	566.22
9.00000	1719.09	320.55	46.59	1694.31	321.64	77.48	1620.95	363.00	217.43	1683.31	367.95	236.36	2323.98	217.05	53.20	2279.48	225.45	51.67	2130.40	157.84	1.13	2115.42	187.78	88.84	2116.40	291.56	1294.74	0.00	0.00	0.00	2117.68	208.98	1701.41	2100.67	338.85	1706.62	1997.31	212.65	1656.31	1977.48	321.93	1653.43	593.78	-18.44	78.29	1192.06	9.10	79.09	567.92
9.01000	1739.34	327.06	51.51	1715.13	326.89	83.42	1642.92	362.97	225.32	1705.69	368.05	243.68	2324.17	216.68	52.58	2279.89	225.27	51.53	2127.63	157.23	1.40	2116.26	188.58	88.91	2126.16	292.81	1296.35	0.00	0.00	0.00	2128.45	207.05	1702.52	2126.09	338.97	1700.87	2008.35	212.03	1658.10	1988.30	321.13	1656.15	593.28	-17.93	77.92	1192.80	9.21	79.27	568.59
9.02000	1762.41	333.91	55.96	1737.97	332.56	88.46	1665.75	362.64	231.34	1728.29	369.29	250.55	2323.40	217.11	52.29	2279.64	224.76	51.11	2125.03	158.06	0.78	2116.13	188.14	89.44	2136.29	294.19	1298.09	0.00	0.00	0.00	2139.19	205.98	1703.97	2140.29	338.65	1701.25	2018.90	211.27	1659.80	1999.11	320.63	1658.68	594.61	-17.40	78.36	1192.78	9.61	79.20	568.57
9.03000	1787.59	340.54	59.73	1763.55	337.87	93.09	1690.66	361.44	235.57	1751.87	369.87	256.02	2324.20	216.42	52.00	2280.27	224.26	50.93	2120.57	157.07	0.60	2115.83	187.13	90.27	2146.32	295.55	1299.88	0.00	0.00	0.00	2150.19	205.75	1705.51	2151.52	337.42	1703.58	2030.13	212.07	1661.55	2010.21	319.99	1661.08	594.20	-18.34	78.15	1192.43	9.59	79.27	568.60
9.04000	1815.04	346.54	63.05	1791.67	342.94	97.16	1716.13	360.81	238.32	1775.70	370.63	260.11	2324.67	216.24	51.87	2280.38	224.22	50.99	2116.76	157.23	-0.19	2116.71	188.42	90.16	2156.88	296.93	1301.70	0.00	0.00	0.00	2159.88	205.50	1707.18	2161.44	338.07	1705.64	2040.63	211.66	1663.06	2021.11	319.87	1663.25	594.11	-18.54	78.08	1192.12	9.98	79.41	568.45
9.05000	1843.25	351.80	65.48	1820.61	347.51	100.27	1741.03	362.53	240.50	1800.49	371.28	262.55	2324.43	216.55	51.81	2279.60	224.30	50.51	2112.79	156.33	-0.20	2117.19	188.83	90.65	2167.99	298.44	1303.69	0.00	0.00	0.00	2169.88	205.30	1709.12	2156.98	336.48	1716.10	2051.07	211.18	1664.46	2031.94	319.89	1665.20	593.50	-18.29	78.12	1192.65	9.45	79.06	568.55
9.06000	1873.47	355.98	67.30	1849.70	351.06	101.84	1766.81	363.44	240.51	1825.31	373.03	264.07	2324.68	216.05	51.27	2280.23	223.74	50.28	2109.27	155.82	-0.41	2117.55	188.96	91.37	2179.45	299.81	1305.73	0.00	0.00	0.00	2180.70	206.10	1710.95	2163.56	335.95	1720.32	2062.18	211.96	1665.97	2042.42	320.55	1666.92	592.98	-18.86	78.07	1192.69	9.98	79.26	568.59
9.07000	1904.78	359.47	68.41	1881.16	353.91	103.09	1792.10	365.47	239.18	1851.26	373.97	263.53	2325.32	215.87	51.12	2280.77	223.62	50.13	2106.29	155.87	-0.69	2117.54	189.04	92.10	2190.41	300.82	1307.66	0.00	0.00	0.00	2190.63	206.45	1712.59	2174.07	336.53	1722.16	2072.94	212.94	1667.34	2052.93	321.19	1668.46	596.50	-17.90	78.01	1191.40	9.81	79.02	568.60
9.08000	1937.68	362.13	68.94	1915.98	356.25	104.42	1818.50	367.06	235.85	1877.52	375.60	261.82	2325.22	215.75	50.69	2280.58	223.87	49.99	2103.89	157.06	-1.55	2117.10	188.37	93.35	2200.94	301.30	1309.60	0.00	0.00	0.00	2201.74	207.47	1713.98	2183.89	338.11	1723.57	2083.90	214.52	1668.89	2063.51	321.69	1669.89	597.57	-17.04	78.12	1191.29	9.22	78.86	568.55
9.09000	1972.02	364.06	69.05	1947.57	358.30	103.52	1845.68	369.08	231.08	1904.16	377.17	259.05	2325.06	216.08	50.71	2281.38	223.65	49.99	2099.85	155.99	-1.36	2118.42	189.68	93.68	2211.45	301.61	1311.36	0.00	0.00	0.00	2212.08	208.57	1715.44	2194.29	339.11	1724.88	2093.54	214.36	1669.99	2073.94	322.62	1671.09	597.68	-17.13	78.38	1191.97	9.55	79.16	568.68
9.10000	2007.64	365.56	68.75	1983.73	359.87	103.31	1873.30	372.19	225.05	1931.23	378.96	254.83	2325.51	215.67	50.43	2282.20	223.48	49.99	2096.95	157.14	-1.92	2117.75	188.70	94.95	2221.10	301.70	1312.87	0.00	0.00	0.00	2222.67	210.69	1716.99	2204.31	340.86	1725.87	2104.09	215.89	1671.24	2084.46	323.65	1672.02	597.65	-17.91	77.90	1191.79	9.44	79.04	568.57
9.11000	2044.30	366.82	68.10	2018.10	361.20	101.37	1902.86	373.12	217.07	1958.91	380.89	249.62	2325.44	215.86	50.40	2282.29	223.11	49.77	2093.28	157.59	-1.69	2118.53	189.74	94.73	2231.40	301.74	1314.14	0.00	0.00	0.00	2233.30	212.39	1718.17	2215.01	342.71	1726.52	2114.86	217.74	1672.58	2095.09	324.81	1672.84	597.72	-17.34	77.91	1191.40	8.84	78.91	568.58
9.12000	2082.26	367.97	67.30	2053.72	362.62	98.86	1931.01	377.65	209.01	1986.95	382.95	243.44	2325.70	215.62	50.14	2282.29	223.84	50.22	2089.63	157.93	-0.89	2118.56	188.89	96.52	2241.53	301.85	1315.03	0.00	0.00	0.00	2243.75	214.53	1719.30	2225.57	344.04	1727.06	2125.21	219.27	1673.69	2105.43	326.32	1673.40	597.57	-17.17	78.11	1191.86	8.94	79.00	568.64
9.13000	2120.38	369.33	66.08	2090.95	363.77	96.56	1961.63	379.23	198.57	2016.20	384.47	235.88	2325.35	215.63	49.95	2282.81	222.93	49.95	2086.57	159.20	-0.05	2119.81	190.19	96.91	2251.11	301.88	1315.67	0.00	0.00	0.00	2253.52	216.11	1720.27	2235.20	346.12	1727.45	2136.02	221.65	1674.82	2115.50	328.33	1673.67	597.57	-16.93	78.52	1191.36	9.77	78.87	568.72
9.14000	2158.91	370.89	64.60	2128.83	365.67	94.04	1993.49	380.64	187.04	2045.47	386.68	227.88	2326.23	214.94	49.53	2282.64	223.36	50.07	2084.02	161.04	1.04	2120.41	190.77	97.58	2260.68	302.04	1316.14	0.00	0.00	0.00	2264.07	218.61	1721.12	2245.22	348.89	1727.27	2146.78	224.02	1675.80	2125.59	330.27	1673.72	597.66	-17.41	78.02	1192.07	8.83	78.92	568.66
9.15000	2199.00	372.89	63.70	2168.47	367.56	91.96	2025.70	383.36	175.41	2075.48	388.26	218.98	2326.24	215.08	49.37	2282.69	224.01	50.75	2081.09	162.43	2.57	2120.22	190.16	98.96	2270.56	302.27	1316.41	0.00	0.00	0.00	2274.04	220.91	1721.74	2255.75	350.86	1727.03	2156.35	224.76	1676.48	2135.85	331.95	1673.65	597.60	-17.18	77.98	1192.27	8.82	78.99	568.65
9.16000	2239.18	375.24	63.04	2206.62	369.93	89.09	2058.39	386.59	163.32	2105.09	391.79	210.29	2326.22	215.21	49.38	2274.47	230.32	58.07	2078.49	164.07	4.31	2120.52	189.86	99.89	2279.87	302.58	1316.56	0.00	0.00	0.00	2284.24	223.20	1722.46	2266.21	353.29	1726.50	2167.04	227.37	1677.18	2146.00	334.08	1673.35	597.55	-17.59	77.90	1193.18	8.94	79.18	568.56
9.17000	2280.13	377.81	62.84	2245.78	372.68	86.81	2094.02	387.49	149.87	2136.38	394.04	200.58	2323.81	215.51	53.30	2273.95	231.89	58.21	2075.81	165.71	6.20	2121.54	190.84	100.39	2289.43	303.00	1316.47	0.00	0.00	0.00	2294.50	225.90	1722.78	2276.31	355.86	1725.79	2177.10	229.39	1677.63	2156.36	336.01	1672.87	597.52	-17.20	78.02	1193.29	9.35	79.42	568.65
9.18000	2317.85	381.16	60.79	2286.35	375.87	85.25	2128.47	390.56	137.33	2167.56	397.30	190.84	2323.76	215.40	53.33	2276.14	232.71	58.49	2073.36	167.52	8.05	2121.51	190.29	101.61	2299.25	303.43	1316.21	0.00	0.00	0.00	2304.13	228.15	1723.05	2286.36	358.49	1724.93	2187.34	231.86	1677.94	2166.71	338.01	1672.30	597.54	-17.10	78.21	1193.40	9.31	79.54	568.70
9.19000	2360.24	384.79	61.86	2325.76	379.15	83.35	2164.86	392.61	124.24	2201.02	398.48	180.22	2324.39	215.27	53.36	2277.94	231.90	59.25	2070.74	168.91	10.04	2122.23	190.51	102.45	2309.28	304.13	1315.77	0.00	0.00	0.00	2314.94	231.07	1722.96	2296.07	361.39	1723.91	2197.53	234.51	1677.97	2176.53	340.67	1671.47	597.62	-17.13	78.07	1193.16	8.50	79.45	568.66
9.20000	2405.84	388.68	65.30	2365.09	383.43	81.64	2202.45	393.79	110.98	2234.26	401.27	169.85	2324.63	215.20	53.16	2280.51	232.44	61.25	2068.82	170.96	11.68	2122.73	190.87	103.19	2319.12	305.14	1315.13	0.00	0.00	0.00	2325.86	233.95	1722.67	2306.56	363.62	1723.14	2207.85	237.39	1677.77	2186.66	342.97	1670.51	597.67	-16.97	78.17	1192.60	8.52	79.60	568.64
9.21000	2445.16	393.61	66.79	2404.94	387.84	80.81	2238.40	399.10	99.58	2268.23	403.74	159.62	2324.79	215.18	52.92	2277.83	232.21	59.71	2067.18	173.10	13.17	2123.50	191.23	104.17	2329.19	306.31	1314.37	0.00	0.00	0.00	2335.25	236.49	1722.30	2316.56	366.65	1721.69	2217.75	239.58	1677.45	2196.53	345.66	1669.39	597.54	-16.86	78.21	1191.48	8.88	79.00	568.79
9.22000	2485.70	398.89	69.55	2445.49	392.78	81.32	2276.35	402.65	88.27	2302.14	407.59	149.90	2325.03	215.16	52.70	2284.13	224.02	50.44	2066.15	175.53	14.51	2123.90	191.12	105.23	2339.29	307.62	1313.42	0.00	0.00	0.00	2345.22	239.41	1721.86	2325.84	369.62	1720.53	2227.96	242.18	1676.86	2206.76	347.95	1668.19	597.57	-17.45	78.17	1191.82	8.99	78.72	568.75
9.23000	2526.24	404.89	73.63	2485.75	398.42	82.88	2314.50	406.87	77.63	2336.36	411.20	141.22	2328.19	213.49	48.04	2285.43	222.13	48.63	2065.05	177.33	16.07	2125.25	191.98	105.90	2349.41	309.05	1312.39	0.00	0.00	0.00	2356.05	241.82	1720.97	2336.67	372.02	1719.30	2237.82	244.27	1676.12	2217.00	350.33	1666.84	597.69	-16.57	78.11	1191.86	9.05	78.87	568.78
9.24000	2565.59	411.82	78.25	2524.63	404.75	84.81	2352.79	410.58	68.19	2371.39	414.52	133.05	2327.76	214.15	47.83	2284.99	221.92	48.30	2064.20	179.24	17.47	2125.42	190.92	107.36	2359.11	310.47	1311.26	0.00	0.00	0.00	2365.87	244.64	1720.27	2346.54	375.01	1717.76	2247.74	246.49	1675.10	2227.21	352.87	1665.35	597.70	-17.51	77.95	1192.19	9.24	79.37	568.66
9.25000	2603.58	419.78	83.66	2562.76	412.02	88.08	2390.45	415.61	60.50	2405.47	418.70	126.59	2327.51	214.20	47.54	2285.32	221.65	48.21	2063.45	180.91	19.19	2126.80	191.91	108.13	2369.17	312.09	1310.03	0.00	0.00	0.00	2375.97	247.34	1719.40	2356.70	377.73	1716.31	2258.61	250.49	1674.37	2237.10	356.11	1663.76	597.74	-17.55	77.89	1191.67	9.19	79.29	568.54
9.26000	2640.18	428.56	90.41	2599.12	419.78	92.32	2428.19	420.10	54.38	2440.95	420.76	120.51	2328.23	213.61	47.20	2285.27	221.27	48.06	2063.17	182.38	20.86	2127.43	191.40	109.29	2378.89	313.86	1308.82	0.00	0.00	0.00	2386.58	250.90	1718.60	2366.31	380.68	1714.87	2268.96	253.47	1673.35	2247.42	358.68	1662.26	597.61	-17.39	78.36	1192.97	9.78	79.73	568.61
9.27000	2675.00	437.86	98.87	2634.42	427.95	98.67	2465.36	424.04	50.00	2472.46	426.06	117.66	2328.33	213.58	47.12	2286.13	221.09	48.28	2063.15	182.24	22.61	2128.11	191.08	110.61	2389.28	315.70	1307.60	0.00	0.00	0.00	2395.89	253.33	1717.64	2376.51	383.94	1713.18	2278.44	255.78	1672.20	2257.55	361.41	1660.67	597.69	-16.80	78.43	1192.08	9.41	79.33	568.62
9.28000	2707.53	446.74	108.71	2667.76	435.40	106.62	2498.81	430.04	48.16	2504.00	429.44	115.60	2328.23	213.28	46.74	2286.20	220.35	47.87	2063.67	181.62	24.11	2130.00	192.19	111.40	2399.32	317.69	1306.33	0.00	0.00	0.00	2405.84	256.36	1716.40	2387.27	386.69	1711.63	2288.59	258.95	1671.04	2267.71	364.28	1659.11	597.76	-16.77	78.16	1191.92	9.50	79.03	568.61
9.29000	2737.87	454.56	119.48	2697.97	442.21	115.01	2528.81	436.65	48.34	2532.52	433.64	115.32	2328.78	212.92	46.42	2286.89	220.38	48.19	2064.15	180.79	25.83	2130.59	191.55	113.18	2409.70	319.82	1305.10	0.00	0.00	0.00	2415.90	259.88	1715.40	2396.82	389.78	1710.15	2298.58	262.20	1669.72	2277.79	367.60	1657.46	597.61	-16.93	77.86	1191.25	9.30	78.89	568.68
9.30000	2765.84	460.86	130.41	2726.37	447.75	123.93	2548.17	452.43	53.12	2560.98	435.21	115.28	2329.09	212.77	46.32	2287.41	219.91	48.01	2064.19	179.30	28.01	2131.14	190.26	115.08	2420.14	322.04	1303.80	0.00	0.00	0.00	2425.49	262.53	1714.33	2407.22	392.67	1708.64	2308.09	265.17	1668.36	2288.10	370.62	1655.89	597.73	-17.11	77.83	1191.87	8.88	79.01	568.67
9.31000	2790.94	465.48	140.36	2751.86	451.91	132.11	2589.13	440.21	48.73	2586.55	437.07	115.73	2329.36	212.84	46.30	2287.43	219.62	47.75	2064.87	178.73	30.36	2133.29	191.10	116.53	2430.33	324.44	1302.48	0.00	0.00	0.00	2435.62	265.75	1713.07	2416.92	396.03	1707.13	2318.32	269.36	1667.07	2298.25	374.05	1654.25	597.58	-16.81	78.06	1191.53	9.07	79.29	568.64
9.32000	2813.76	468.19	148.73	2774.57	454.37	138.68	2616.45	440.16	49.31	2608.46	440.32	116.88	2329.48	212.71	46.04	2287.80	219.41	47.97	2065.28	177.92	33.12	2133.82	189.67	119.07	2441.17	326.88	1301.21	0.00	0.00	0.00	2445.03	269.16	1711.89	2426.97	399.65	1705.63	2328.31	273.01	1665.73	2307.83	378.19	1652.48	597.62	-16.96	78.12	1192.02	8.96	79.35	568.65
9.33000	2834.13	468.95	154.97	2794.70	455.63	143.64	2640.00	441.12	49.58	2629.67	441.51	117.00	2329.65	212.83	46.07	2288.30	218.54	47.59	2065.97	177.64	36.02	2136.06	190.19	120.97	2451.63	329.39	1299.95	0.00	0.00	0.00	2455.11	272.93	1710.63	2437.25	403.40	1704.04	2338.12	276.75	1664.37	2317.29	382.56	1650.74	597.65	-17.00	77.92	1191.60	8.47	78.69	568.65
9.34000	2853.08	468.99	156.13	2812.70	455.53	146.64	2658.10	443.97	50.48	2647.53	443.72	117.40	2329.91	212.46	45.83	2288.52	218.98	48.14	2066.71	177.29	39.18	2137.40	189.41	123.51	2462.66	332.11	1298.75	0.00	0.00	0.00	2464.59	276.47	1709.57	2447.13	407.36	1702.62	2348.11	281.02	1662.99	2326.89	386.93	1649.02	597.55	-16.98	78.05	1191.82	8.85	78.78	568.62
9.35000	2868.74	467.71	156.91	2828.90	454.32	148.05	2674.28	444.93	49.59	2663.62	443.99	116.46	2330.54	212.56	46.02	2288.81	218.20	47.86	2067.57	177.23	42.50	2138.58	187.85	126.41	2473.36	334.93	1297.65	0.00	0.00	0.00	2474.36	280.79	1708.63	2457.45	411.36	1701.17	2357.86	285.15	1661.71	2337.25	390.70	1647.47	597.47	-16.77	78.07	1192.65	9.02	79.45	568.66
9.36000	2881.50	465.35	155.49	2842.46	454.81	141.00	2688.33	444.35	47.70	2675.60	445.53	115.40	2330.97	212.11	45.50	2289.43	217.68	47.74	2068.10	176.52	46.29	2142.01	189.23	128.32	2484.41	337.95	1296.62	0.00	0.00	0.00	2483.69	284.85	1707.56	2466.92	415.60	1699.92	2367.54	289.51	1660.26	2347.09	395.10	1645.84	597.64	-16.87	77.84	1191.94	8.94	79.48	568.60
9.37000	2892.26	462.75	151.61	2852.60	452.92	137.34	2697.60	444.86	45.44	2685.59	445.69	113.35	2330.73	212.05	45.17	2289.20	217.49	47.54	2069.59	176.65	49.93	2143.40	187.41	131.44	2495.66	341.27	1295.74	0.00	0.00	0.00	2493.14	289.52	1706.79	2476.51	419.89	1698.90	2376.79	293.61	1658.90	2356.83	399.95	1644.20	597.68	-17.13	78.29	1191.73	8.87	79.24	568.60
9.38000	2900.72	459.73	146.05	2859.97	448.45	137.53	2705.84	443.36	42.00	2695.86	442.88	109.37	2331.07	212.08	45.18	2289.86	216.93	47.59	2070.71	176.14	53.91	2146.85	187.83	134.01	2506.64	344.66	1294.90	0.00	0.00	0.00	2502.35	293.44	1705.71	2486.19	424.42	1697.72	2386.65	298.47	1657.63	2366.83	404.58	1642.59	597.55	-17.21	78.13	1191.88	9.19	79.22	568.50
9.39000	2908.24	456.35	138.56	2866.69	445.36	130.84	2708.64	445.13	41.28	2701.32	443.71	106.93	2330.98	212.27	45.16	2290.49	216.56	47.64	2071.76	174.99	58.28	2149.55	186.99	137.12	2517.65	348.21	1294.13	0.00	0.00	0.00	2512.85	298.45	1704.75	2496.03	428.85	1696.42	2396.93	304.41	1656.55	2376.77	409.13	1640.99	597.66	-17.90	77.96	1192.18	9.49	79.35	568.56
9.40000	2913.62	452.00	129.32	2872.06	442.27	122.31	2713.73	442.80	40.48	2707.04	442.39	103.41	2330.85	212.11	44.86	2291.06	216.26	47.78	2073.78	174.66	62.64	2152.46	185.85	140.76	2528.56	351.81	1293.40	0.00	0.00	0.00	2522.49	303.36	1703.85	2506.02	433.92	1694.98	2406.95	310.19	1655.27	2386.58	414.01	1639.32	597.73	-17.56	77.86	1192.24	8.97	79.31	568.65
9.41000	2919.07	448.92	119.65	2877.52	439.69	113.86	2718.75	440.04	41.62	2712.33	441.17	99.96	2331.50	211.50	44.50	2292.18	215.84	47.75	2076.17	174.69	67.32	2155.71	184.23	144.93	2539.78	355.46	1292.69	0.00	0.00	0.00	2532.50	308.77	1702.85	2515.91	438.94	1693.58	2416.01	314.94	1653.77	2396.19	419.53	1637.52	594.25	-18.62	78.05	1191.86	8.64	79.40	568.60
9.42000	2925.22	447.42	111.73	2883.23	438.56	105.48	2722.79	438.79	41.21	2717.34	441.80	98.08	2331.81	211.47	44.53	2292.45	216.50	48.05	2079.23	174.84	72.20	2160.16	184.36	148.57	2550.93	359.25	1291.99	0.00	0.00	0.00	2541.24	313.62	1701.92	2525.82	443.74	1692.25	2425.61	320.49	1652.42	2405.73	425.08	1635.74	593.50	-18.62	78.19	1194.61	9.95	77.62	568.50
9.43000	2931.67	449.04	100.54	2889.40	439.14	97.83	2725.66	439.64	40.78	2724.26	442.03	96.95	2332.30	211.11	44.31	2293.68	215.53	47.45	2082.63	175.00	78.05	2165.24	184.26	152.67	2562.34	363.06	1291.41	0.00	0.00	0.00	2550.88	319.42	1701.46	2534.95	449.63	1691.32	2435.06	326.23	1651.26	2415.38	430.66	1634.13	596.73	-17.44	78.23	1195.95	10.46	76.57	568.50
9.44000	2935.97	450.78	91.18	2892.79	440.15	91.23	2724.61	442.87	40.18	2729.17	443.34	96.55	2332.44	211.46	44.62	2294.33	215.70	47.43	2087.18	176.66	84.29	2171.15	183.66	157.24	2573.73	367.05	1290.97	0.00	0.00	0.00	2560.70	324.96	1701.39	2544.43	455.39	1690.76	2444.70	332.17	1650.67	2425.08	436.22	1632.97	597.72	-17.37	77.95	1195.73	9.89	76.87	568.52
9.45000	2937.91	450.92	85.36	2894.58	440.30	87.34	2721.88	446.66	39.33	2732.73	443.74	96.47	2333.09	211.36	44.89	2296.04	215.44	47.28	2090.67	176.31	92.57	2177.88	183.10	162.50	2584.88	371.16	1290.89	0.00	0.00	0.00	2569.73	330.45	1701.98	2554.48	460.92	1690.75	2453.54	337.39	1650.73	2434.86	441.91	1632.48	597.73	-17.32	77.70	1195.65	9.83	76.88	568.55
9.46000	2939.04	448.73	81.66	2895.67	438.44	85.29	2724.41	444.66	37.76	2733.57	444.44	97.49	2333.32	211.11	45.12	2297.76	215.50	47.09	2095.37	176.66	101.22	2185.58	182.23	168.30	2596.23	375.35	1291.47	0.00	0.00	0.00	2578.59	335.96	1703.21	2563.68	467.18	1691.17	2463.02	343.20	1651.42	2444.62	447.82	1632.59	597.65	-16.81	77.93	1193.23	9.67	78.77	568.49
9.47000	2940.28	447.51	78.52	2897.13	437.05	83.79	2722.66	446.28	37.71	2736.39	443.62	98.22	2333.24	211.69	46.01	2299.79	215.38	46.83	2101.10	176.81	110.50	2193.51	180.27	175.02	2607.54	379.58	1292.68	0.00	0.00	0.00	2588.27	342.62	1704.74	2573.41	472.94	1691.93	2472.17	349.05	1652.60	2454.60	453.58	1633.29	597.69	-17.05	78.26	1193.22	9.47	79.93	568.62
9.48000	2940.78	448.10	76.22	2897.53	437.50	82.34	2725.86	443.92	37.78	2736.13	445.69	99.49	2333.95	211.78	46.30	2301.58	215.65	47.06	2108.93	177.52	119.64	2205.25	181.52	180.71	2618.23	383.83	1294.57	0.00	0.00	0.00	2593.32	345.93	1709.32	2582.40	479.51	1692.63	2481.66	355.38	1654.14	2464.05	459.90	1634.09	597.77	-16.88	78.11	1193.20	9.09	79.67	568.55
9.49000	2941.64	448.89	71.91	2898.08	437.59	81.37	2727.40	443.03	38.51	2739.12	443.88	98.89	2334.99	211.47	46.32	2305.19	215.97	48.45	2117.87	177.65	129.44	2216.13	179.89	188.03	2628.70	388.29	1296.82	0.00	0.00	0.00	2602.15	351.45	1711.35	2592.39	485.00	1693.60	2491.37	361.88	1655.75	2473.73	465.71	1634.89	597.71	-17.45	77.98	1193.41	9.08	79.72	568.63
9.50000	2941.82	448.87	69.51	2898.49	437.27	80.40	2726.26	444.59	39.79	2739.52	444.69	98.65	2335.15	212.37	48.57	2307.77	215.69	49.63	2128.54	178.44	139.73	2228.73	178.69	195.67	2639.16	392.65	1299.24	0.00	0.00	0.00	2611.83	357.44	1712.71	2601.52	491.10	1694.34	2501.38	368.86	1657.18	2483.54	471.16	1635.74	597.69	-16.69	78.17	1192.88	9.18	79.73	568.66
9.51000	2941.95	448.96	67.72	2898.88	437.21	79.60	2726.27	444.47	39.53	2738.34	446.49	99.30	2337.04	211.86	48.03	2313.31	214.93	51.91	2140.05	178.95	150.81	2241.90	176.83	203.67	2649.31	396.97	1301.62	0.00	0.00	0.00	2621.22	363.48	1713.99	2610.77	497.20	1694.80	2510.00	373.76	1658.39	2493.24	476.60	1636.36	594.14	-17.05	78.47	1191.68	9.03	79.16	568.59
9.52000	2942.23	448.87	66.75	2898.84	437.28	78.64	2726.56	444.58	39.01	2739.62	445.97	99.02	2340.52	210.96	47.38	2318.91	214.07	54.66	2153.66	180.63	162.19	2256.29	175.45	211.82	2659.19	401.30	1303.74	0.00	0.00	0.00	2630.65	369.36	1715.34	2619.96	503.11	1695.32	2519.61	380.14	1659.79	2502.36	482.46	1636.84	592.93	-18.01	78.15	1192.93	9.77	79.70	568.54
9.53000	2942.13	448.87	65.81	2899.17	437.19	78.10	2727.37	443.52	38.54	2739.69	446.48	99.24	2345.03	209.56	46.43	2324.34	213.43	57.88	2168.10	181.24	174.28	2272.52	175.59	219.37	2669.26	405.51	1305.47	0.00	0.00	0.00	2639.84	375.41	1716.85	2629.10	509.17	1695.83	2528.41	385.23	1661.11	2511.38	488.25	1637.38	593.14	-17.89	78.15	1192.46	9.11	79.41	568.52
9.54000	2942.13	448.84	65.15	2898.90	437.47	77.51	2727.62	443.33	38.49	2740.40	446.46	99.02	2350.41	208.01	45.01	2332.18	212.63	62.05	2184.34	182.22	186.96	2288.81	175.08	227.28	2678.80	409.57	1306.85	0.00	0.00	0.00	2648.96	381.41	1718.44	2633.15	514.57	1700.45	2538.53	392.30	1662.70	2520.70	493.48	1638.07	592.31	-18.44	78.17	1192.86	9.28	79.55	568.64
9.55000	2942.47	449.09	64.66	2899.50	437.52	77.39	2727.12	444.00	38.94	2742.34	444.85	98.70	2357.57	206.43	44.66	2343.10	212.00	67.49	2198.93	179.64	201.43	2306.41	174.73	235.00	2688.25	413.43	1307.95	0.00	0.00	0.00	2658.35	387.33	1720.00	2640.85	520.29	1702.17	2548.26	398.74	1664.30	2529.83	498.85	1638.82	593.61	-17.96	78.26	1192.84	8.89	79.69	568.68
9.56000	2942.57	448.89	64.40	2899.33	437.66	76.98	2726.87	444.27	39.33	2740.89	446.66	99.26	2357.13	205.40	41.58	2355.24	212.27	72.65	2215.16	177.78	215.95	2326.38	177.23	241.42	2697.58	417.15	1308.98	0.00	0.00	0.00	2666.62	393.10	1721.84	2650.12	525.92	1702.91	2557.04	403.68	1665.76	2539.08	504.05	1639.60	592.48	-18.56	77.88	1192.67	9.29	79.68	568.63
9.57000	2942.55	449.08	63.93	2899.62	437.77	76.79	2726.45	445.18	39.78	2740.27	447.80	99.87	2378.51	205.40	50.57	2371.52	212.24	78.00	2231.85	174.41	230.35	2344.99	178.47	248.03	2707.09	420.60	1310.10	0.00	0.00	0.00	2676.07	398.83	1723.58	2659.02	531.46	1703.72	2565.50	408.36	1667.35	2548.57	508.72	1640.35	591.52	-18.81	77.59	1193.53	8.90	79.75	568.71
9.58000	2942.41	448.87	63.77	2899.56	437.98	76.52	2727.92	443.51	39.18	2741.55	447.10	99.55	2400.63	205.95	56.23	2390.47	212.74	83.19	2251.34	173.07	243.09	2363.79	180.64	254.03	2716.38	423.88	1311.34	0.00	0.00	0.00	2685.44	404.33	1725.29	2667.86	536.85	1704.57	2574.54	413.70	1669.00	2557.45	513.78	1641.00	592.29	-18.48	78.00	1192.94	9.35	79.66	568.65
9.59000	2942.51	449.16	63.24	2899.77	437.99	76.34	2725.35	446.40	40.65	2741.82	447.55	99.62	2427.88	207.63	64.83	2412.54	214.37	88.10	2271.44	171.60	255.03	2383.50	182.76	259.23	2725.75	426.94	1312.73	0.00	0.00	0.00	2694.48	409.87	1727.05	2676.29	542.12	1705.48	2584.02	419.27	1670.48	2566.63	518.28	1641.54	593.39	-18.13	78.19	1192.49	9.45	79.68	568.58
9.60000	2942.92	449.46	62.92	2899.56	438.05	75.97	2726.78	444.76	39.92	2741.83	447.69	99.88	2448.84	209.77	67.89	2435.66	216.43	91.51	2291.67	170.17	266.02	2405.64	187.73	262.32	2735.14	430.01	1314.25	0.00	0.00	0.00	2703.26	415.24	1728.97	2685.28	547.17	1706.17	2593.22	424.17	1672.08	2575.44	522.67	1642.09	592.85	-17.65	78.17	1192.46	9.96	79.33	568.43
9.61000	2942.88	449.28	62.72	2899.81	438.23	75.88	2726.99	444.75	40.05	2743.03	447.01	99.73	2473.35	212.30	70.78	2460.43	218.82	93.97	2313.08	169.37	276.34	2428.16	192.28	264.36	2744.26	433.15	1315.89	0.00	0.00	0.00	2712.46	420.43	1730.80	2693.47	552.27	1706.94	2601.57	428.00	1673.56	2584.15	526.84	1642.69	592.42	-18.59	77.96	1193.05	9.11	79.69	568.42
9.62000	2942.96	449.20	62.47	2899.93	438.35	75.68	2726.86	445.03	40.30	2742.90	447.50	100.03	2499.45	215.33	72.85	2485.97	222.43	96.02	2335.21	169.22	285.38	2450.25	195.88	265.26	2753.52	436.24	1317.58	0.00	0.00	0.00	2721.34	425.47	1732.64	2702.39	556.99	1707.56	2609.93	431.60	1675.13	2592.88	530.60	1643.33	596.35	-18.05	78.09	1191.85	9.04	79.36	568.53
9.63000	2943.10	449.28	62.31	2900.40	438.50	75.64	2726.36	446.07	41.43	2743.24	447.59	100.35	2527.16	218.71	74.22	2512.44	225.63	96.35	2356.30	167.69	293.63	2472.59	199.65	264.90	2762.24	439.54	1319.20	0.00	0.00	0.00	2730.39	430.27	1734.27	2710.68	561.63	1708.27	2619.72	436.79	1677.00	2601.84	533.93	1644.17	597.63	-16.83	78.30	1192.69	8.99	79.39	568.59
9.64000	2942.73	448.95	62.00	2900.41	438.67	75.34	2727.62	444.98	41.20	2743.11	448.30	100.87	2555.93	222.73	74.85	2540.27	228.72	95.77	2378.31	166.79	300.36	2495.52	203.62	263.33	2770.60	443.06	1320.68	0.00	0.00	0.00	2738.99	434.94	1735.84	2719.05	566.01	1708.91	2628.86	440.35	1678.60	2611.51	538.51	1644.84	597.67	-17.50	78.11	1192.46	9.37	79.37	568.57
9.65000	2943.18	449.23	61.65	2900.86	438.91	75.31	2727.87	444.60	41.33	2743.90	448.22	101.18	2585.92	227.60	74.86	2568.59	233.27	94.80	2401.07	166.21	306.25	2518.19	204.52	271.47	2778.69	446.71	1322.03	0.00	0.00	0.00	2748.38	439.22	1737.09	2727.56	569.94	1709.56	2637.32	443.18	1680.12	2620.86	542.88	1645.40	597.63	-17.43	78.03	1192.65	10.10	79.41	568.56
9.66000	2943.00	448.92	61.46	2900.39	439.15	74.69	2725.89	447.03	42.77	2744.20	448.30	101.62	2616.71	233.49	74.20	2608.59	226.17	89.52	2423.07	164.54	311.82	2538.12	207.66	268.49	2786.33	450.49	1323.25	0.00	0.00	0.00	2757.20	443.30	1738.24	2736.04	573.82	1710.29	2646.48	446.68	1681.70	2629.89	547.06	1645.85	597.66	-17.17	78.17	1192.08	9.92	79.38	568.52
9.67000	2943.72	449.54	61.03	2900.92	439.38	74.63	2728.45	444.54	41.95	2744.38	448.16	102.38	2649.08	240.28	73.45	2637.38	234.28	87.59	2446.97	165.36	315.52	2561.65	212.40	263.64	2793.82	454.29	1324.36	0.00	0.00	0.00	2766.11	447.23	1739.23	2744.08	577.51	1710.96	2655.47	449.74	1683.16	2638.64	551.05	1646.19	597.65	-18.03	77.89	1191.76	9.09	79.21	568.41
9.68000	2943.61	449.26	60.71	2901.06	439.70	74.40	2727.83	445.00	42.87	2744.46	447.79	103.44	2682.61	248.18	72.62	2651.28	262.86	94.74	2463.70	159.88	330.69	2586.06	217.43	257.84	2801.43	458.25	1325.41	0.00	0.00	0.00	2775.32	450.91	1740.00	2752.71	580.94	1711.74	2665.00	453.56	1684.48	2647.10	554.87	1646.43	597.75	-17.76	77.63	1191.53	9.26	79.07	568.50
9.69000	2944.15	449.76	60.31	2901.29	439.92	74.19	2727.65	445.29	43.37	2744.44	447.23	104.79	2716.64	256.94	71.37	2683.76	272.39	92.44	2486.57	158.03	336.39	2612.26	222.55	251.79	2809.21	462.48	1326.36	0.00	0.00	0.00	2784.14	454.41	1740.71	2761.14	584.28	1712.48	2673.87	456.53	1685.66	2655.32	558.52	1646.59	597.71	-17.33	77.93	1192.64	9.49	79.54	568.49
9.70000	2943.88	449.27	60.39	2901.30	440.25	73.86	2729.49	443.42	43.14	2744.35	446.49	106.41	2751.65	266.68	70.34	2724.38	275.56	85.69	2510.34	157.00	339.38	2638.12	228.28	244.43	2817.23	466.68	1327.15	0.00	0.00	0.00	2793.00	457.78	1741.27	2768.78	587.77	1713.24	2682.01	458.52	1686.56	2663.29	562.00	1646.66	597.61	-16.72	78.25	1191.42	9.27	78.92	568.49
9.71000	2944.39	449.79	59.94	2901.73	440.38	73.81	2729.03	444.73	44.21	2744.18	445.59	108.29	2787.46	277.26	69.48	2765.07	277.02	78.28	2534.61	156.61	341.36	2665.21	235.36	235.31	2825.24	471.03	1327.80	0.00	0.00	0.00	2801.83	461.13	1741.74	2777.26	590.92	1714.03	2690.16	460.31	1687.24	2671.04	565.33	1646.66	597.69	-17.10	78.13	1191.88	9.57	79.13	568.64
9.72000	2943.91	448.92	62.82	2901.61	440.62	73.44	2728.27	445.37	45.23	2743.95	444.53	110.41	2823.85	288.64	68.82	2804.39	285.51	73.25	2559.73	156.52	342.20	2693.54	241.91	226.79	2833.18	475.40	1328.30	0.00	0.00	0.00	2810.60	464.27	1742.13	2785.13	594.09	1714.73	2698.63	462.67	1687.92	2678.59	568.52	1646.59	597.50	-16.67	78.38	1191.14	9.25	79.15	568.52
9.73000	2944.08	449.05	62.59	2901.79	440.88	73.33	2728.55	445.42	45.34	2743.68	443.35	112.77	2860.08	300.70	68.02	2833.91	295.32	69.93	2584.71	156.79	343.25	2721.71	248.42	217.63	2841.06	479.77	1328.65	0.00	0.00	0.00	2819.47	467.56	1742.42	2793.21	597.29	1715.37	2709.57	467.64	1688.62	2685.95	571.56	1646.46	597.53	-16.87	78.39	1192.24	9.08	79.40	568.48
9.74000	2944.06	449.18	62.25	2901.80	441.03	73.11	2729.96	444.30	45.73	2743.37	442.05	115.35	2896.39	313.33	67.59	2857.16	306.58	68.22	2612.70	159.12	340.05	2750.64	256.06	207.78	2848.80	484.25	1328.87	0.00	0.00	0.00	2828.30	470.85	1742.62	2800.74	600.51	1716.00	2718.36	470.36	1688.99	2693.15	574.48	1646.28	597.67	-16.23	78.16	1192.75	8.61	79.47	568.51
9.75000	2944.20	449.22	62.02	2901.86	441.06	72.90	2730.49	444.07	45.93	2743.03	440.65	118.13	2932.19	326.88	67.30	2877.72	319.41	67.99	2641.69	162.40	334.97	2779.79	263.68	198.34	2856.37	488.75	1328.94	0.00	0.00	0.00	2836.91	474.08	1742.76	2808.75	603.70	1716.46	2725.11	470.35	1689.20	2700.19	577.27	1646.05	597.63	-17.05	77.85	1194.99	9.38	77.53	568.49
9.76000	2944.22	449.19	61.78	2902.44	440.92	73.07	2730.30	444.44	46.46	2742.69	439.16	121.09	2968.31	341.13	68.03	2899.13	333.96	69.15	2671.33	166.58	328.35	2809.96	272.47	188.79	2863.83	493.22	1328.92	0.00	0.00	0.00	2845.67	477.27	1742.73	2816.66	606.91	1716.87	2735.19	474.60	1689.47	2707.11	579.95	1645.78	597.56	-17.04	77.92	1195.61	10.63	76.91	568.51
9.77000	2944.32	448.97	61.56	2902.80	440.83	73.01	2728.23	446.74	48.05	2742.34	437.61	124.24	3004.45	356.22	70.01	2924.96	350.36	71.58	2701.70	171.51	320.48	2839.12	281.26	179.54	2871.35	497.69	1328.84	0.00	0.00	0.00	2854.45	480.67	1742.72	2824.63	610.10	1717.09	2745.12	478.31	1689.77	2713.91	582.52	1645.47	597.62	-16.64	78.10	1195.67	10.51	76.88	568.68
9.78000	2944.77	448.64	61.50	2902.95	440.80	72.89	2728.73	446.51	48.51	2742.00	436.01	127.54	3039.40	372.26	72.70	2958.75	368.73	75.17	2731.70	177.02	311.02	2870.88	292.02	170.56	2878.76	502.15	1328.68	0.00	0.00	0.00	2863.19	484.16	1742.59	2832.17	613.37	1717.33	2753.27	480.10	1689.79	2720.61	584.99	1645.15	597.61	-16.67	78.15	1195.76	9.99	76.85	568.65
9.79000	2944.91	448.51	61.36	2902.88	441.06	72.68	2729.09	446.48	48.97	2741.68	434.38	131.00	3073.27	389.10	76.31	3004.07	389.21	79.82	2762.10	182.98	300.34	2901.21	302.71	162.52	2886.07	506.56	1328.49	0.00	0.00	0.00	2871.88	487.58	1742.37	2839.68	616.76	1717.39	2761.62	481.97	1689.78	2727.24	587.37	1644.80	597.57	-17.33	78.23	1195.65	9.83	77.00	568.56
9.80000	2944.90	448.83	61.15	2903.28	441.44	72.75	2729.77	445.92	49.38	2741.40	432.73	134.58	3106.35	406.79	81.34	3060.83	409.99	83.84	2792.99	189.29	288.46	2930.85	313.45	156.17	2893.58	510.94	1328.24	0.00	0.00	0.00	2880.21	491.23	1742.08	2847.29	620.11	1717.36	2771.68	485.99	1689.70	2733.81	589.66	1644.44	597.62	-17.35	78.00	1195.84	9.94	76.76	568.65
9.81000	2945.54	450.07	58.00	2903.34	441.87	72.57	2729.26	446.09	49.96	2741.16	431.08	138.29	3137.12	425.40	86.76	3095.58	423.29	87.88	2823.52	195.90	275.04	2959.89	324.80	150.68	2900.85	515.32	1327.89	0.00	0.00	0.00	2888.59	495.04	1741.61	2855.11	623.45	1717.15	2780.17	488.13	1689.66	2740.34	591.88	1644.08	597.63	-17.50	77.97	1195.83	10.82	76.80	568.58
9.82000	2945.92	450.33	58.01	2903.21	442.17	72.37	2728.15	447.63	51.12	2740.98	429.45	142.10	3165.77	444.78	92.62	3124.35	439.81	91.43	2854.40	202.72	260.26	2988.99	337.43	146.63	2908.35	519.58	1327.48	0.00	0.00	0.00	2897.72	498.77	1740.97	2862.57	626.97	1716.78	2790.30	492.03	1689.66	2746.84	594.03	1643.72	597.62	-16.77	78.23	1195.72	9.64	76.80	568.55
9.83000	2949.89	454.02	33.46	2903.13	442.51	72.19	2728.76	446.83	51.58	2740.86	427.84	146.01	3193.26	464.25	99.61	3153.41	456.38	97.26	2885.44	209.82	244.02	3015.70	350.70	142.85	2915.64	523.97	1326.94	0.00	0.00	0.00	2906.78	502.73	1740.20	2870.29	630.59	1716.20	2798.25	493.26	1689.39	2753.34	596.12	1643.38	597.56	-17.52	77.98	1195.77	9.19	76.47	568.59
9.84000	2950.13	450.69	35.38	2902.87	442.67	72.00	2730.41	445.31	51.35	2740.82	426.29	149.99	3220.45	485.17	102.52	3153.41	456.38	97.26	2917.04	217.13	226.62	3040.69	364.21	140.46	2922.86	528.38	1326.32	0.00	0.00	0.00	2915.71	506.87	1739.32	2877.40	634.46	1715.47	2806.15	494.23	1688.88	2759.85	598.16	1643.05	597.52	-17.17	78.04	1196.05	9.87	76.39	568.60
9.85000	2953.35	452.30	34.71	2902.54	442.72	71.81	2729.85	446.36	52.37	2740.88	424.80	154.03	3244.85	504.49	109.22	3153.41	456.38	97.26	2949.43	224.74	207.98	3064.48	378.26	139.02	2930.09	532.84	1325.55	0.00	0.00	0.00	2924.64	511.22	1738.27	2884.22	638.51	1714.49	2816.12	497.50	1688.82	2766.38	600.15	1642.74	595.15	-17.58	78.49	1195.98	10.60	76.83	568.60
9.86000	2948.57	447.27	37.40	2902.25	442.72	71.66	2728.93	447.57	53.51	2741.03	423.40	158.12	3271.98	530.31	90.46	3153.41	456.38	97.26	2982.82	232.83	188.23	3086.07	392.97	137.18	2937.01	537.44	1324.74	0.00	0.00	0.00	2933.52	515.90	1737.17	2891.17	642.65	1713.39	2825.98	500.92	1688.71	2772.97	602.10	1642.47	593.76	-18.48	78.12	1193.88	9.99	78.85	568.62
9.87000	2953.51	453.06	34.32	2902.12	442.73	71.56	2730.22	446.42	53.60	2741.30	422.09	162.25	3290.35	546.85	96.67	3153.41	456.38	97.26	3016.39	241.61	167.14	3105.80	406.33	136.40	2943.88	542.09	1323.89	0.00	0.00	0.00	2942.64	520.82	1735.92	2898.50	646.71	1712.02	2835.06	503.14	1688.58	2779.62	604.03	1642.23	594.49	-17.90	78.67	1193.00	9.52	79.65	568.55
9.88000	2960.07	461.79	29.85	2902.27	442.81	71.53	2730.32	446.92	54.21	2741.70	420.89	166.40	3310.19	565.57	102.65	3153.41	456.38	97.26	3050.41	251.72	144.87	3124.73	419.93	136.43	2950.86	546.87	1322.99	0.00	0.00	0.00	2951.73	526.09	1734.61	2905.25	650.99	1710.58	2845.02	505.67	1688.24	2786.36	605.93	1642.05	594.49	-17.91	78.62	1192.40	9.41	79.28	568.48
9.89000	2961.38	463.34	28.89	2902.80	443.01	71.60	2730.83	446.23	54.39	2742.23	419.83	170.56	3322.09	578.69	109.86	3153.41	456.38	97.26	3084.96	264.14	122.04	3142.25	432.84	136.52	2958.01	551.60	1322.09	0.00	0.00	0.00	2961.06	531.61	1733.11	2912.10	655.45	1708.97	2856.14	509.63	1688.32	2793.19	607.82	1641.91	592.96	-17.62	78.18	1192.36	9.31	79.36	568.45
9.90000	2959.58	461.12	29.61	2903.83	443.40	71.77	2731.91	445.47	54.92	2742.91	418.91	174.71	3335.97	596.13	114.23	3153.41	456.38	97.26	3120.96	280.14	100.99	3158.24	445.47	136.90	2965.11	556.41	1321.19	0.00	0.00	0.00	2970.31	537.43	1731.52	2918.78	659.91	1707.27	2865.32	511.01	1687.87	2800.15	609.71	1641.84	593.15	-17.61	78.37	1192.94	9.10	79.52	568.56
9.91000	2946.98	451.14	57.04	2904.49	443.66	71.89	2732.36	444.91	55.79	2743.74	418.16	178.84	3347.04	612.37	117.83	3153.41	456.38	97.26	3155.35	302.87	79.92	3170.74	456.23	137.71	2972.20	561.27	1320.32	0.00	0.00	0.00	2979.59	543.38	1729.88	2926.38	664.48	1705.82	2875.15	513.66	1687.78	2807.24	611.59	1641.83	594.10	-17.47	78.53	1192.02	9.28	79.29	568.49
9.92000	2947.62	451.58	56.87	2904.65	443.92	71.76	2733.20	444.58	56.60	2744.75	417.59	182.93	3354.14	625.52	120.74	3153.41	456.38	97.26	3191.47	337.77	43.20	3190.34	478.23	111.53	2979.40	566.01	1319.45	0.00	0.00	0.00	2988.81	549.69	1728.13	2933.81	669.04	1704.27	2885.84	516.39	1687.96	2814.49	613.49	1641.89	594.11	-17.98	78.50	1192.36	9.59	79.29	568.50
9.93000	2969.10	472.52	23.35	2904.43	444.14	71.45	2733.99	443.82	57.50	2745.94	417.21	186.98	3364.48	642.36	120.33	3153.41	456.38	97.26	3219.94	370.67	31.56	3191.11	476.78	138.18	2986.30	570.91	1318.61	0.00	0.00	0.00	2998.13	556.13	1726.23	2941.09	673.59	1702.63	2897.01	519.28	1687.60	2821.91	615.40	1642.04	593.60	-17.88	78.51	1191.86	10.00	79.33	568.66
9.94000	2948.06	452.27	56.61	2904.69	444.36	71.33	2733.51	444.80	58.80	2747.33	417.04	190.96	3370.21	654.74	119.58	3153.41	456.38	97.26	3254.89	392.87	8.96	3197.82	484.19	141.27	2993.07	575.81	1317.75	0.00	0.00	0.00	3007.34	562.77	1724.27	2948.21	678.13	1700.89	2907.47	521.64	1687.36	2829.53	617.34	1642.28	592.95	-18.53	78.06	1192.62	9.35	79.48	568.59
9.95000	2946.53	450.53	60.00	2905.00	444.61	71.31	2733.62	445.09	60.17	2748.92	417.11	194.87	3372.70	665.23	117.24	3153.41	456.38	97.26	3286.07	413.74	-10.55	3203.88	492.21	139.47	3000.00	580.71	1316.83	0.00	0.00	0.00	3016.82	569.63	1722.15	2955.17	682.67	1699.07	2919.47	526.01	1687.37	2837.35	619.31	1642.61	593.60	-18.07	78.39	1192.46	9.09	79.26	568.45
9.96000	2947.96	451.90	56.84	2904.86	445.00	71.01	2735.83	443.11	60.65	2750.72	417.42	198.68	3375.32	676.89	113.09	3153.41	456.38	97.26	3313.64	433.31	-27.14	3208.44	499.22	137.07	3006.94	585.63	1315.89	0.00	0.00	0.00	3026.05	576.80	1719.94	2961.97	687.22	1697.17	2929.95	528.80	1687.28	2845.40	621.33	1643.05	593.34	-17.82	78.31	1192.94	9.05	79.28	568.48
9.97000	2946.74	450.82	59.91	2905.22	445.19	70.88	2734.69	444.72	62.85	2752.76	418.00	202.39	3373.96	685.67	108.59	3153.41	456.38	97.26	3337.78	451.62	-40.97	3211.99	505.28	134.52	3013.89	590.54	1314.95	0.00	0.00	0.00	3035.01	584.00	1717.66	2968.62	691.76	1695.20	2941.46	532.18	1686.96	2853.69	623.39	1643.60	593.86	-18.32	78.25	1192.24	8.74	79.01	568.52
9.98000	2946.95	451.05	59.93	2905.47	445.59	70.76	2735.96	443.76	63.77	2755.03	418.85	205.98	3373.96	685.67	108.59	3153.41	456.38	97.26	3358.66	468.69	-52.21	3214.68	510.55	132.28	3020.73	595.45	1314.03	0.00	0.00	0.00	3043.78	591.14	1715.32	2975.13	696.32	1693.16	2952.66	535.59	1686.54	2862.25	625.50	1644.26	593.43	-18.04	78.23	1192.46	9.06	79.01	568.49
9.99000	2947.03	451.25	59.86	2905.95	446.07	70.63	2738.32	442.05	64.79	2757.56	419.99	209.44	3373.96	685.67	108.59	3153.41	456.38	97.26	3376.45	484.57	-61.01	3215.65	514.77	129.32	3027.72	600.30	1313.12	0.00	0.00	0.00	3052.33	598.46	1712.88	2981.48	700.90	1691.06	2964.37	539.96	1686.10	2871.09	627.69	1645.05	594.07	-18.05	78.49	1191.54	9.17	78.79	568.55
10.00000	2947.15	451.52	59.82	2906.33	446.53	70.27	2737.74	443.15	67.15	2760.35	421.45	212.75	3373.96	685.67	108.59	3153.41	456.38	97.26	3391.32	499.29	-67.53	3216.64	518.36	126.95	3034.69	605.28	1312.24	0.00	0.00	0.00	3060.70	605.95	1710.37	2987.68	705.49	1688.91	2977.27	545.62	1685.59	2880.22	629.94	1645.97	593.25	-18.34	78.05	1191.43	9.75	79.28	568.64
10.01000	2946.97	451.78	59.61	2906.90	447.04	69.90	2738.68	442.91	69.27	2763.41	423.24	215.90	3373.96	685.67	108.59	3153.41	456.38	97.26	3403.45	512.87	-71.93	3218.10	522.48	125.26	3041.52	610.37	1311.35	0.00	0.00	0.00	3069.04	613.34	1707.79	2993.74	710.10	1686.70	2969.75	534.10	1699.50	2889.68	632.27	1647.03	593.87	-17.86	78.46	1191.82	9.91	79.34	568.64
10.02000	2947.22	452.08	59.77	2907.10	447.70	69.45	2739.46	443.55	72.14	2766.76	425.37	218.88	3373.96	685.67	108.59	3153.41	456.38	97.26	3413.00	525.35	-74.38	3220.64	526.87	124.34	3048.47	615.68	1310.49	0.00	0.00	0.00	3077.38	620.84	1705.34	2999.65	714.74	1684.46	2974.68	534.51	1703.93	2899.46	634.70	1648.24	593.85	-17.76	78.35	1191.66	9.48	79.20	568.55
10.03000	2947.28	452.31	59.77	2907.34	448.37	69.03	2740.32	444.92	75.56	2770.41	427.86	221.67	3373.96	685.67	108.59	3153.41	456.38	97.26	3420.16	536.77	-75.03	3222.87	530.62	123.74	3055.49	620.88	1309.78	0.00	0.00	0.00	3085.74	628.40	1703.33	3005.42	719.41	1682.17	2983.33	537.25	1705.08	2909.60	637.21	1649.59	593.84	-18.07	78.18	1192.77	9.47	79.45	568.53
10.04000	2947.24	452.70	59.82	2908.20	449.03	68.98	2741.54	445.20	78.87	2774.36	430.73	224.25	3373.96	685.67	108.59	3153.41	456.38	97.26	3425.09	547.16	-74.04	3223.64	533.43	123.44	3062.32	626.29	1309.32	0.00	0.00	0.00	3093.57	636.10	1701.78	3011.05	724.12	1679.86	2994.34	541.70	1706.56	2924.35	639.25	1649.82	595.22	-17.81	78.85	1192.69	9.17	79.44	568.49
10.05000	2947.29	453.18	59.93	2909.33	449.97	69.07	2743.46	445.55	83.69	2778.63	433.99	226.61	3373.96	685.67	108.59	3153.41	456.38	97.26	3427.97	556.55	-71.58	3223.92	535.64	123.80	3069.26	631.54	1309.33	0.00	0.00	0.00	3101.18	644.12	1700.51	3016.54	728.86	1677.52	3004.42	545.90	1708.50	2932.35	640.60	1650.92	593.89	-18.09	78.43	1192.34	9.20	79.12	568.44
10.06000	2947.69	453.83	60.32	2910.13	451.15	68.78	2746.08	446.03	89.79	2783.24	437.66	228.75	3373.96	685.67	108.59	3153.41	456.38	97.26	3428.96	564.98	-67.81	3225.38	538.69	120.02	3075.82	636.96	1309.94	0.00	0.00	0.00	3108.79	652.01	1699.44	3021.89	733.65	1675.16	3014.27	549.69	1710.74	2940.24	642.46	1652.46	593.48	-17.86	78.25	1192.31	9.27	79.05	568.52
10.07000	2947.74	454.81	60.55	2911.26	452.69	68.74	2749.41	446.71	96.96	2788.19	441.76	230.64	3373.96	685.67	108.59	3153.41	456.38	97.26	3428.24	572.47	-62.89	3225.72	539.78	119.57	3082.15	642.24	1311.09	0.00	0.00	0.00	3115.99	659.85	1698.52	3027.11	738.48	1672.78	3024.79	555.04	1712.89	2949.23	645.66	1654.25	593.74	-17.62	78.45	1192.53	8.64	79.35	568.49
10.08000	2948.06	456.08	60.75	2912.86	454.69	69.23	2753.44	447.66	104.97	2793.49	446.30	232.27	3373.96	685.67	108.59	3153.41	456.38	97.26	3425.98	579.07	-56.97	3226.19	540.32	119.76	3087.92	647.70	1312.64	0.00	0.00	0.00	3123.28	667.35	1697.60	3032.19	743.37	1670.40	3035.02	560.18	1715.06	2957.85	648.45	1656.11	595.25	-17.41	78.82	1191.92	9.20	79.50	568.70
10.09000	2948.41	458.03	60.41	2914.73	457.11	69.82	2758.18	448.96	113.60	2799.16	451.30	233.62	3373.96	685.67	108.59	3153.41	456.38	97.26	3422.36	584.81	-50.22	3227.45	541.32	120.20	3093.35	653.06	1314.46	0.00	0.00	0.00	3130.28	674.90	1696.60	3037.14	748.31	1668.02	3044.71	565.33	1716.83	2966.88	652.31	1657.97	594.92	-17.49	78.58	1192.44	9.25	79.13	568.64
10.10000	2949.95	461.12	60.09	2916.93	460.64	70.27	2763.63	450.67	122.63	2805.21	456.78	234.69	3373.96	685.67	108.59	3153.41	456.38	97.26	3417.54	589.71	-42.79	3227.84	541.31	120.90	3098.77	658.30	1316.37	0.00	0.00	0.00	3137.08	682.24	1695.46	3041.96	753.30	1665.64	3053.74	569.86	1718.46	2973.99	653.86	1659.51	594.22	-18.10	78.64	1192.57	8.91	79.06	568.48
10.11000	2952.29	465.17	60.20	2920.04	464.74	71.43	2769.78	452.85	131.84	2811.65	462.74	235.46	3373.96	685.67	108.59	3153.41	456.38	97.26	3411.70	593.82	-34.86	3227.59	541.22	121.14	3103.99	663.44	1318.09	0.00	0.00	0.00	3143.73	689.20	1694.24	3046.65	758.37	1663.27	3063.31	575.33	1719.71	2981.49	656.17	1660.95	593.53	-18.11	78.49	1192.72	9.50	79.39	568.49
10.12000	2955.40	471.07	60.94	2923.68	469.92	73.45	2776.64	455.59	141.01	2818.48	469.22	235.91	3373.96	685.67	108.59	3153.41	456.38	97.26	3405.01	597.16	-26.57	3228.35	541.48	121.33	3108.61	668.58	1319.46	0.00	0.00	0.00	3150.00	696.19	1693.01	3051.21	763.50	1660.91	3071.88	580.43	1720.82	2988.96	659.01	1662.16	594.24	-17.81	78.54	1192.73	9.09	79.41	568.46
10.13000	2959.09	478.80	62.29	2927.71	476.29	76.17	2784.21	458.95	149.90	2825.73	476.22	236.04	3373.96	685.67	108.59	3153.41	456.38	97.26	3397.64	599.77	-18.10	3229.13	541.71	121.50	3112.80	673.58	1320.47	0.00	0.00	0.00	3156.20	703.19	1691.83	3055.65	768.70	1658.58	3080.57	585.82	1721.57	2996.70	662.70	1663.64	593.83	-18.06	78.17	1192.11	9.33	79.43	568.48
10.14000	2963.68	489.28	62.63	2932.87	484.32	79.33	2792.49	462.99	158.31	2833.40	483.76	235.82	3373.96	685.67	108.59	3153.41	456.38	97.26	3389.76	601.68	-9.60	3229.87	542.28	121.65	3116.60	678.77	1320.96	0.00	0.00	0.00	3161.96	710.40	1690.66	3059.96	773.98	1656.28	3088.98	591.12	1722.47	3003.29	664.93	1664.86	592.94	-17.77	78.08	1192.52	9.19	79.27	568.66
10.15000	2969.34	503.50	61.51	2938.25	495.77	81.72	2801.48	467.79	166.01	2841.51	491.86	235.24	3373.96	685.67	108.59	3153.41	456.38	97.26	3381.56	602.93	-1.22	3230.09	542.57	121.78	3120.18	684.06	1321.08	0.00	0.00	0.00	3167.56	717.69	1689.60	3064.15	779.33	1654.01	3094.10	594.41	1725.94	3011.07	669.21	1666.26	592.68	-18.26	77.99	1192.01	9.21	78.93	568.60
10.16000	2973.40	519.68	61.24	2943.07	509.82	83.31	2811.19	473.42	172.78	2850.06	500.54	234.29	3373.96	685.67	108.59	3153.41	456.38	97.26	3373.19	603.55	6.86	3229.66	542.55	122.02	3123.67	689.49	1321.00	0.00	0.00	0.00	3173.03	724.92	1688.62	3068.21	784.77	1651.78	3101.53	599.94	1727.21	3017.75	672.78	1667.46	592.82	-18.26	78.16	1191.78	8.69	78.64	568.52
10.17000	2976.55	537.06	60.89	2947.93	524.85	84.55	2821.61	479.94	178.39	2859.08	509.80	232.96	3373.96	685.67	108.59	3153.41	456.38	97.26	3364.83	603.57	14.48	3229.94	542.77	122.39	3127.05	694.72	1320.86	0.00	0.00	0.00	3178.19	732.42	1687.77	3072.16	790.30	1649.59	3109.55	606.23	1727.74	3024.29	676.93	1668.79	593.95	-18.04	78.38	1191.72	9.53	78.91	565.00
10.18000	2979.34	555.56	60.28	2952.63	540.49	85.35	2832.74	487.43	182.63	2868.56	519.67	231.22	3373.96	685.67	108.59	3153.41	456.38	97.26	3356.66	603.03	21.50	3229.25	542.65	122.75	3130.19	700.12	1321.04	0.00	0.00	0.00	3182.85	739.96	1687.00	3076.00	795.93	1647.46	3117.14	612.76	1728.40	3031.41	681.95	1670.34	593.57	-18.20	78.22	1191.20	9.29	78.89	564.09
10.19000	2982.93	576.85	59.76	2958.49	557.51	86.80	2844.58	495.96	185.27	2878.52	530.17	229.07	3373.96	685.67	108.59	3153.41	456.38	97.26	3348.84	601.95	27.74	3229.58	543.39	123.19	3133.61	705.38	1321.37	0.00	0.00	0.00	3187.42	747.52	1686.26	3079.71	801.64	1645.38	3124.33	619.43	1729.16	3038.36	687.52	1671.73	593.23	-18.41	78.07	1191.99	9.02	78.96	564.49
10.20000	2986.05	594.45	59.47	2964.32	572.39	88.05	2857.14	505.59	186.10	2888.97	541.30	226.50	3373.96	685.67	108.59	3153.41	456.38	97.26	3341.55	600.38	33.05	3229.41	543.59	123.60	3136.83	710.86	1321.95	0.00	0.00	0.00	3191.61	755.11	1685.50	3083.32	807.46	1643.37	3130.99	626.23	1729.96	3042.21	689.88	1672.85	594.20	-18.19	78.12	1191.39	9.22	78.78	564.17
10.21000	2989.74	609.90	59.45	2970.64	586.07	89.11	2870.42	516.39	184.88	2899.93	553.09	223.48	3373.96	685.67	108.59	3153.41	456.38	97.26	3334.96	598.35	37.26	3229.24	544.15	123.48	3140.33	716.16	1322.73	0.00	0.00	0.00	3195.48	762.48	1684.71	3086.81	813.38	1641.42	3136.85	633.45	1730.82	3048.28	695.73	1674.22	593.50	-17.95	78.28	1191.20	9.39	79.05	564.62
10.22000	2995.00	624.75	59.72	2978.00	599.50	90.02	2884.41	528.43	181.41	2911.40	565.56	220.01	3373.96	685.67	108.59	3153.41	456.38	97.26	3329.24	595.88	40.22	3229.85	544.98	124.05	3143.71	721.20	1323.72	0.00	0.00	0.00	3199.08	769.91	1683.89	3090.19	819.41	1639.55	3142.64	640.70	1731.60	3053.56	700.69	1675.27	593.57	-17.62	78.41	1191.30	9.32	79.11	565.85
10.23000	3002.86	640.54	60.32	2986.90	613.61	90.77	2894.78	533.15	182.08	2923.40	578.71	216.07	3373.96	685.67	108.59	3153.41	456.38	97.26	3324.57	593.02	41.76	3229.31	545.18	124.43	3147.00	725.93	1324.72	0.00	0.00	0.00	3202.57	777.43	1683.01	3093.46	825.56	1637.76	3148.16	647.82	1732.41	3058.84	706.41	1676.42	593.70	-18.25	78.31	1192.38	9.24	79.14	566.20
10.24000	3014.32	658.82	61.29	2997.89	629.36	91.40	2910.07	545.45	178.68	2935.76	589.27	213.82	3373.96	685.67	108.59	3153.41	456.38	97.26	3321.11	589.79	41.73	3229.47	545.42	124.61	3150.38	730.15	1325.71	0.00	0.00	0.00	3205.68	784.91	1682.21	3096.62	831.82	1636.06	3153.23	654.97	1733.22	3063.45	711.73	1677.21	593.49	-18.23	78.37	1192.92	8.92	79.36	566.57
10.25000	3030.42	681.11	62.67	3011.49	647.67	91.92	2925.01	558.41	174.07	2943.49	595.72	213.31	3373.96	685.67	108.59	3153.41	456.38	97.26	3319.04	586.23	39.96	3229.93	545.96	125.21	3153.73	734.05	1326.64	0.00	0.00	0.00	3208.45	792.21	1681.41	3099.68	838.20	1634.45	3157.91	662.18	1733.98	3068.53	717.52	1677.81	594.81	-18.33	78.59	1192.79	9.33	79.32	565.74
10.26000	3044.18	699.29	63.92	3028.22	669.48	92.35	2934.69	567.45	169.48	2957.42	611.79	208.40	3373.96	685.67	108.59	3153.41	456.38	97.26	3318.48	583.40	38.89	3234.35	552.18	101.26	3156.86	737.76	1327.35	0.00	0.00	0.00	3211.06	799.51	1680.56	3102.63	844.70	1632.94	3162.18	669.55	1734.72	3072.75	723.10	1678.32	595.25	-18.03	78.74	1192.39	9.35	79.21	564.93
10.27000	3058.20	718.19	64.81	3043.21	689.17	92.56	2950.38	583.28	162.57	2968.69	623.94	204.34	3373.96	685.67	108.59	3153.41	456.38	97.26	3319.69	583.11	35.42	3230.57	547.15	123.04	3159.71	741.79	1327.98	0.00	0.00	0.00	3213.47	806.85	1679.74	3105.49	851.34	1631.53	3166.35	676.75	1735.40	3075.27	726.61	1678.42	594.36	-18.27	78.42	1190.97	9.50	78.80	566.84
10.28000	3073.26	737.57	66.41	3057.94	707.34	92.93	2963.24	597.43	155.41	2979.44	636.85	200.19	3373.96	685.67	108.59	3153.41	456.38	97.26	3313.02	575.48	33.45	3230.39	546.60	127.14	3162.74	745.79	1328.58	0.00	0.00	0.00	3215.71	813.97	1678.94	3108.24	858.11	1630.23	3170.51	683.74	1735.94	3078.47	731.10	1678.54	594.30	-18.67	78.34	1191.06	9.22	79.02	566.38
10.29000	3088.08	757.87	68.00	3072.90	726.31	93.50	2975.71	612.47	147.95	2993.49	653.99	193.53	3373.96	685.67	108.59	3153.41	456.38	97.26	3309.71	571.40	31.89	3230.53	547.01	127.69	3165.45	749.93	1328.98	0.00	0.00	0.00	3217.82	820.87	1678.14	3110.90	865.01	1629.05	3174.38	690.56	1736.39	3082.57	737.00	1678.61	593.56	-18.29	78.40	1191.79	9.10	78.99	566.45
10.30000	3102.87	778.59	70.02	3086.61	746.12	93.58	2989.46	630.01	139.70	2997.91	660.36	190.35	3373.96	685.67	108.59	3153.41	456.38	97.26	3306.29	567.09	29.83	3230.78	547.43	128.38	3167.80	754.26	1329.28	0.00	0.00	0.00	3219.83	827.70	1677.32	3113.45	872.06	1627.99	3178.11	697.44	1736.73	3085.62	742.01	1678.55	594.42	-17.53	78.57	1191.68	9.05	79.04	567.21
10.31000	3117.01	799.65	71.95	3099.41	766.72	93.22	2997.60	642.29	132.99	3013.41	681.16	182.23	3373.96	685.67	108.59	3153.41	456.38	97.26	3302.71	562.58	27.38	3230.98	547.77	128.87	3170.10	758.71	1329.31	0.00	0.00	0.00	3221.75	834.33	1676.46	3114.78	877.57	1626.75	3181.45	704.43	1736.95	3088.83	747.06	1678.37	595.00	-18.21	78.56	1191.63	8.45	79.05	566.47
10.32000	3129.72	821.03	73.61	3111.20	787.79	92.77	3009.63	659.59	124.56	3023.30	695.73	176.42	3373.96	685.67	108.59	3153.41	456.38	97.26	3298.93	557.94	24.64	3231.71	548.56	129.43	3172.49	763.36	1329.29	0.00	0.00	0.00	3223.51	841.13	1675.64	3117.43	883.82	1625.65	3184.89	711.23	1737.05	3091.83	751.86	1678.17	594.76	-18.14	78.74	1191.05	8.57	78.62	566.56
10.33000	3139.83	843.55	74.16	3122.36	808.89	92.39	3024.69	680.16	115.51	3034.44	713.37	169.05	3373.96	685.67	108.59	3153.41	456.38	97.26	3294.92	553.20	21.73	3231.30	548.43	130.06	3174.45	768.22	1329.10	0.00	0.00	0.00	3224.89	845.94	1675.04	3124.54	896.86	1625.48	3188.20	717.95	1737.02	3094.87	757.28	1678.06	594.12	-17.89	78.25	1190.79	9.06	78.59	566.54
10.34000	3149.63	866.27	75.27	3133.20	830.33	92.49	3036.10	699.27	106.01	3042.23	727.03	163.45	3373.96	685.67	108.59	3153.41	456.38	97.26	3290.65	548.41	18.74	3231.68	549.08	130.42	3176.54	772.92	1328.83	0.00	0.00	0.00	3226.75	853.47	1674.04	3126.56	902.73	1624.70	3191.26	724.57	1736.87	3097.26	762.02	1677.90	594.18	-18.05	78.25	1192.05	8.70	78.91	566.89
10.35000	3159.09	889.05	76.36	3142.28	852.20	92.33	3048.17	718.13	98.14	3048.65	740.04	157.93	3373.96	685.67	108.59	3153.41	456.38	97.26	3286.06	543.62	15.79	3231.62	549.14	130.99	3178.63	777.91	1328.24	0.00	0.00	0.00	3228.60	861.25	1673.00	3128.90	909.60	1623.81	3194.23	731.14	1736.61	3099.82	767.24	1677.50	592.75	-17.81	78.00	1192.83	9.00	79.34	566.64
10.36000	3164.88	912.31	78.07	3149.31	874.55	91.95	3054.47	733.01	91.58	3059.26	759.22	150.50	3373.96	685.67	108.59	3153.41	456.38	97.26	3281.12	538.88	12.99	3232.50	549.45	131.83	3179.91	782.97	1327.66	0.00	0.00	0.00	3230.12	867.37	1672.16	3127.41	910.62	1622.12	3197.02	737.67	1736.24	3103.89	774.17	1677.53	593.31	-17.51	78.28	1192.61	8.90	79.31	567.47
10.37000	3170.42	935.86	79.86	3155.50	897.08	91.88	3063.02	750.66	84.10	3070.12	779.49	142.71	3373.96	685.67	108.59	3153.41	456.38	97.26	3275.79	534.22	10.43	3232.76	549.77	132.39	3179.91	782.97	1327.66	0.00	0.00	0.00	3231.38	873.22	1671.23	3120.30	905.42	1620.60	3199.66	744.15	1735.80	3105.36	778.16	1677.17	593.53	-17.69	78.30	1192.22	8.83	79.19	567.03
10.38000	3174.38	958.65	81.52	3160.35	919.55	91.85	3077.31	777.04	74.93	3076.51	794.52	137.33	3373.96	685.67	108.59	3153.41	456.38	97.26	3270.03	529.71	8.24	3232.86	549.98	132.71	3179.91	782.97	1327.66	0.00	0.00	0.00	3233.11	880.98	1670.03	3129.57	920.48	1621.12	3202.25	750.57	1735.24	3108.21	784.22	1676.88	593.53	-17.86	77.99	1192.13	8.96	79.15	565.94
10.39000	3176.77	981.64	83.16	3163.54	942.14	91.83	3080.15	790.71	70.13	3081.11	810.08	132.00	3373.96	685.67	108.59	3153.41	456.38	97.26	3263.81	525.38	6.51	3233.07	550.04	133.32	3179.91	782.97	1327.66	0.00	0.00	0.00	3234.15	887.45	1669.00	3135.13	932.43	1620.26	3204.89	756.69	1734.56	3109.78	788.82	1676.48	593.48	-17.63	78.26	1191.32	8.61	79.01	565.81
10.40000	3177.41	1004.18	84.96	3167.66	968.77	92.21	3085.29	806.86	65.35	3087.83	826.93	127.07	3373.96	685.67	108.59	3153.41	456.38	97.26	3257.08	521.29	5.36	3233.52	550.58	133.65	3179.91	782.97	1327.66	0.00	0.00	0.00	3235.17	892.04	1668.22	3135.37	936.98	1619.69	3206.93	763.04	1733.82	3111.88	794.54	1675.92	594.48	-17.57	78.68	1191.14	8.87	79.27	565.31
10.41000	3176.13	1026.10	87.17	3169.04	989.83	93.32	3098.67	833.64	57.37	3089.67	839.17	123.43	3373.96	685.67	108.59	3153.41	456.38	97.26	3249.80	517.47	4.89	3233.73	550.97	134.03	3179.91	782.97	1327.66	0.00	0.00	0.00	3236.06	898.85	1666.84	3129.47	933.82	1617.98	3208.95	769.38	1733.01	3114.46	800.88	1675.43	593.51	-18.39	78.29	1191.41	9.36	79.28	565.25
10.42000	3173.48	1046.78	90.13	3168.19	1007.18	94.96	3099.03	844.87	55.39	3098.07	858.44	118.48	3373.96	685.67	108.59	3153.41	456.38	97.26	3241.94	513.98	5.21	3233.66	550.89	134.75	3179.91	782.97	1327.66	0.00	0.00	0.00	3236.88	906.24	1665.43	3129.67	938.27	1617.42	3210.82	775.81	1732.10	3115.96	806.20	1674.70	593.47	-18.53	78.27	1192.22	9.92	79.16	565.31
10.43000	3169.31	1066.55	93.25	3165.62	1022.71	96.92	3104.46	860.79	51.71	3103.34	873.32	114.87	3373.96	685.67	108.59	3153.41	456.38	97.26	3233.46	510.86	6.43	3234.48	551.74	135.27	3179.91	782.97	1327.66	0.00	0.00	0.00	3237.79	913.39	1664.02	3131.33	945.37	1616.88	3212.10	782.34	1731.20	3117.62	812.54	1674.25	594.25	-17.56	78.46	1192.36	9.81	79.28	565.69
10.44000	3164.14	1084.77	96.20	3161.82	1038.30	99.00	3110.54	878.69	47.95	3110.53	891.03	111.33	3373.96	685.67	108.59	3153.41	456.38	97.26	3224.32	508.16	8.65	3234.88	552.30	135.67	3179.91	782.97	1327.66	0.00	0.00	0.00	3238.13	916.35	1663.36	3130.81	949.58	1614.41	3213.15	788.73	1730.32	3118.71	818.45	1673.47	594.32	-17.61	78.64	1192.52	9.47	79.53	566.11
10.45000	3158.77	1101.38	99.18	3157.30	1055.81	101.01	3112.90	891.04	46.33	3111.62	901.07	109.86	3373.96	685.67	108.59	3153.41	456.38	97.26	3217.44	505.99	10.67	3235.03	552.33	136.34	3179.91	782.97	1327.66	0.00	0.00	0.00	3238.04	919.78	1662.49	3130.78	956.32	1613.10	3214.11	795.09	1729.44	3118.84	823.37	1672.56	594.09	-17.89	78.63	1192.20	9.27	79.38	566.90
10.46000	3153.40	1121.72	102.57	3153.38	1072.15	102.69	3114.97	903.00	45.16	3115.19	912.66	108.40	3373.96	685.67	108.59	3153.41	456.38	97.26	3212.22	505.37	12.17	3235.40	552.65	136.97	3179.91	782.97	1327.66	0.00	0.00	0.00	3237.70	928.30	1660.45	3134.49	968.47	1612.73	3214.56	801.73	1728.59	3118.70	828.69	1671.66	593.46	-17.57	78.17	1191.70	9.00	79.29	565.09
10.47000	3149.21	1137.77	105.21	3149.88	1084.97	103.95	3120.59	920.22	41.99	3111.83	917.68	109.25	3373.96	685.67	108.59	3153.41	456.38	97.26	3202.32	498.54	29.11	3235.91	553.15	137.55	3179.91	782.97	1327.66	0.00	0.00	0.00	3237.65	937.79	1658.21	3130.28	968.40	1610.83	3214.70	808.34	1727.79	3118.64	834.45	1670.91	594.35	-17.33	78.61	1192.48	9.28	79.27	565.21
10.48000	3146.04	1150.10	107.02	3147.47	1096.25	104.91	3120.14	929.11	42.25	3117.46	932.73	106.84	3373.96	685.67	108.59	3153.41	456.38	97.26	3191.18	491.10	49.42	3236.71	553.49	138.47	3179.91	782.97	1327.66	0.00	0.00	0.00	3236.92	944.07	1656.79	3124.79	967.82	1608.40	3214.48	814.92	1727.05	3118.58	840.52	1669.99	594.08	-18.24	78.58	1192.48	9.10	79.43	565.92
10.49000	3143.75	1159.28	107.93	3145.52	1106.49	104.66	3119.80	936.11	42.11	3115.20	937.01	107.19	3373.96	685.67	108.59	3153.41	456.38	97.26	3182.82	488.54	56.69	3236.63	553.20	139.53	3179.91	782.97	1327.66	0.00	0.00	0.00	3235.96	950.52	1655.38	3130.03	981.53	1607.56	3214.05	821.34	1726.29	3118.43	847.00	1669.18	593.97	-18.10	78.27	1191.77	8.99	79.03	567.13
10.50000	3142.21	1165.88	107.85	3145.02	1114.59	104.43	3117.87	940.27	43.14	3119.40	949.31	104.82	3373.96	685.67	108.59	3153.41	456.38	97.26	3177.28	487.76	60.66	3237.12	553.26	140.81	3179.91	782.97	1327.66	0.00	0.00	0.00	3234.91	957.00	1654.00	3127.20	984.62	1605.18	3213.28	827.75	1725.54	3118.11	853.63	1668.21	593.93	-17.50	78.62	1192.24	9.21	79.16	568.11
10.51000	3141.25	1170.45	106.71	3144.05	1121.52	103.08	3124.27	953.66	39.30	3118.85	953.41	103.99	3373.96	685.67	108.59	3153.41	456.38	97.26	3172.55	487.39	64.83	3237.70	553.85	141.78	3179.91	782.97	1327.66	0.00	0.00	0.00	3233.33	963.24	1652.74	3125.88	990.95	1604.20	3212.20	834.06	1724.81	3117.14	859.84	1667.16	595.29	-17.81	78.88	1191.84	9.53	79.15	565.74
10.52000	3140.75	1173.57	104.44	3144.01	1126.89	101.50	3126.13	959.51	37.28	3121.78	960.91	101.62	3373.96	685.67	108.59	3153.41	456.38	97.26	3168.05	487.45	68.70	3238.28	554.20	143.04	3179.91	782.97	1327.66	0.00	0.00	0.00	3231.48	969.28	1651.50	3121.12	991.71	1602.24	3210.79	840.36	1724.05	3115.38	865.10	1666.03	595.36	-17.64	78.92	1192.56	9.39	79.44	565.83
10.53000	3140.55	1175.79	100.94	3144.01	1126.89	101.50	3123.30	959.41	36.90	3121.77	964.49	100.57	3373.96	685.67	108.59	3153.41	456.38	97.26	3163.28	488.04	71.91	3239.11	555.05	144.17	3179.91	782.97	1327.66	0.00	0.00	0.00	3229.82	975.20	1650.30	3117.68	995.79	1600.77	3208.91	846.81	1723.33	3113.23	870.47	1664.83	593.95	-17.84	78.46	1193.49	9.14	79.36	566.60
10.54000	3140.52	1177.68	96.16	3144.01	1126.89	101.50	3126.57	966.50	34.16	3121.50	966.56	98.84	3373.96	685.67	108.59	3153.41	456.38	97.26	3159.14	488.93	75.16	3239.96	555.35	145.92	3179.91	782.97	1327.66	0.00	0.00	0.00	3227.45	981.29	1649.32	3116.39	1003.66	1598.84	3206.88	853.20	1722.61	3112.46	877.74	1663.82	594.67	-18.30	78.60	1192.53	9.43	79.03	567.05
10.55000	3141.47	1179.28	91.17	3144.01	1126.89	101.50	3124.35	965.74	34.39	3120.36	967.32	97.89	3373.96	685.67	108.59	3153.41	456.38	97.26	3156.34	491.22	75.41	3240.72	555.95	147.40	3179.91	782.97	1327.66	0.00	0.00	0.00	3225.02	987.29	1648.35	3115.21	1010.34	1597.56	3204.65	859.44	1721.89	3110.90	884.22	1662.61	595.10	-18.08	78.86	1191.83	8.71	78.85	566.67
10.56000	3141.66	1180.76	84.93	3144.01	1126.89	101.50	3122.51	964.23	33.67	3122.31	971.61	95.21	3373.96	685.67	108.59	3153.41	456.38	97.26	3153.76	492.99	77.81	3240.55	555.23	153.10	3179.91	782.97	1327.66	0.00	0.00	0.00	3222.21	993.54	1647.48	3114.49	1018.03	1597.06	3201.95	865.67	1721.18	3107.46	888.76	1661.15	594.01	-17.65	78.71	1191.79	8.38	78.95	566.82
10.57000	3139.83	1182.74	83.04	3144.01	1126.89	101.50	3118.52	959.74	34.73	3121.25	970.43	93.99	3373.96	685.67	108.59	3153.41	456.38	97.26	3151.88	494.86	80.80	3241.52	555.78	155.50	3179.91	782.97	1327.66	0.00	0.00	0.00	3219.63	999.60	1646.64	3111.04	1024.03	1595.20	3199.04	871.85	1720.49	3105.39	895.12	1659.93	594.91	-17.03	78.82	1192.66	9.15	79.43	567.83
10.58000	3139.14	1183.31	81.89	3144.01	1126.89	101.50	3122.73	965.03	32.26	3122.54	973.05	92.54	3373.96	685.67	108.59	3153.41	456.38	97.26	3150.90	497.35	83.75	3243.66	558.13	153.87	3179.91	782.97	1327.66	0.00	0.00	0.00	3216.53	1005.93	1646.01	3106.28	1027.48	1593.71	3196.04	878.00	1719.91	3102.31	900.90	1658.91	595.22	-17.43	78.99	1192.42	8.93	79.36	566.55
10.59000	3138.57	1184.48	79.05	3144.01	1126.89	101.50	3121.60	963.60	33.79	3123.93	975.48	91.82	3373.96	685.67	108.59	3153.41	456.38	97.26	3150.40	500.05	86.46	3245.11	559.29	155.92	3179.91	782.97	1327.66	0.00	0.00	0.00	3213.18	1013.13	1645.24	3105.94	1037.22	1593.18	3192.57	884.40	1719.55	3099.09	906.73	1658.04	595.43	-17.51	79.11	1191.78	8.87	79.10	566.62
10.60000	3138.84	1184.78	77.66	3144.01	1126.89	101.50	3124.36	966.87	33.18	3127.95	981.18	90.27	3373.96	685.67	108.59	3153.41	456.38	97.26	3150.74	503.03	89.50	3246.29	560.95	158.44	3179.91	782.97	1327.66	0.00	0.00	0.00	3210.09	1019.43	1644.79	3098.24	1037.99	1591.65	3189.15	891.06	1719.37	3096.43	913.59	1657.28	594.39	-17.58	78.67	1191.83	8.61	79.02	567.09
10.61000	3138.85	1184.75	76.20	3144.01	1126.89	101.50	3123.88	967.98	33.58	3124.16	977.59	91.60	3373.96	685.67	108.59	3153.41	456.38	97.26	3151.86	506.41	92.60	3247.07	562.79	161.37	3179.91	782.97	1327.66	0.00	0.00	0.00	3207.10	1025.16	1644.56	3093.28	1042.58	1590.55	3185.52	897.86	1719.42	3091.36	917.79	1656.61	594.59	-17.69	78.76	1191.81	8.39	78.71	566.24
10.62000	3138.68	1184.75	75.01	3144.01	1126.89	101.50	3122.81	965.23	34.26	3123.55	977.11	92.25	3373.96	685.67	108.59	3153.41	456.38	97.26	3153.77	509.87	95.93	3247.92	564.83	164.89	3179.91	782.97	1327.66	0.00	0.00	0.00	3204.05	1030.62	1644.43	3095.21	1055.32	1590.04	3181.91	904.55	1719.54	3087.93	924.39	1656.29	595.73	-18.02	79.20	1191.77	8.53	78.87	565.19
10.63000	3138.44	1185.01	74.09	3144.01	1126.89	101.50	3125.32	968.84	32.27	3123.70	978.59	92.08	3373.96	685.67	108.59	3153.41	456.38	97.26	3156.35	513.82	99.40	3249.76	567.67	168.69	3179.91	782.97	1327.66	0.00	0.00	0.00	3200.80	1036.13	1644.32	3088.59	1057.88	1589.30	3178.17	911.20	1719.75	3084.64	930.90	1655.90	594.43	-18.25	78.63	1191.81	8.73	78.87	566.01
10.64000	3138.36	1185.26	73.22	3144.01	1126.89	101.50	3123.71	966.10	33.75	3124.34	979.48	91.99	3373.96	685.67	108.59	3153.41	456.38	97.26	3159.83	518.13	102.77	3251.30	570.79	172.55	3179.91	782.97	1327.66	0.00	0.00	0.00	3197.18	1042.01	1644.11	3085.20	1063.86	1588.75	3174.36	917.91	1720.01	3081.13	937.15	1655.75	593.82	-17.93	78.32	1192.23	9.01	79.25	565.54
10.65000	3138.30	1185.38	72.50	3144.01	1126.89	101.50	3122.69	965.22	34.14	3121.62	976.10	93.13	3373.96	685.67	108.59	3153.41	456.38	97.26	3163.95	522.61	106.19	3254.24	575.06	176.80	3179.91	782.97	1327.66	0.00	0.00	0.00	3193.06	1048.57	1643.70	3081.04	1068.89	1587.28	3170.37	924.61	1720.29	3078.75	945.02	1655.63	593.84	-17.57	78.30	1192.09	9.00	79.21	566.30
10.66000	3138.11	1185.60	71.89	3144.01	1126.89	101.50	3125.63	969.29	32.95	3124.78	980.57	91.50	3373.96	685.67	108.59	3153.41	456.38	97.26	3168.11	527.09	110.28	3255.72	577.93	181.83	3179.91	782.97	1327.66	0.00	0.00	0.00	3188.26	1056.12	1642.98	3080.64	1078.85	1586.27	3166.63	931.31	1720.52	3073.72	949.48	1655.08	594.01	-18.40	78.35	1192.35	9.16	78.99	566.54
10.67000	3138.11	1185.65	71.43	3144.01	1126.89	101.50	3124.75	967.95	33.42	3121.22	975.83	93.13	3373.96	685.67	108.59	3153.41	456.38	97.26	3169.93	528.56	113.73	3259.36	582.85	186.80	3179.91	782.97	1327.66	0.00	0.00	0.00	3183.88	1063.37	1642.23	3075.61	1083.10	1585.14	3162.67	937.99	1720.73	3070.48	956.01	1655.10	594.00	-18.23	78.37	1192.41	8.84	79.10	566.13
10.68000	3138.16	1185.70	71.06	3144.01	1126.89	101.50	3123.37	966.08	33.67	3126.07	981.83	91.14	3373.96	685.67	108.59	3153.41	456.38	97.26	3170.99	528.96	118.56	3262.47	587.56	192.10	3179.91	782.97	1327.66	0.00	0.00	0.00	3179.87	1069.43	1641.56	3072.30	1091.09	1583.96	3158.86	944.67	1720.86	3066.75	962.24	1654.84	593.89	-18.01	78.49	1192.13	9.30	79.17	565.46
10.69000	3138.23	1185.69	70.70	3144.01	1126.89	101.50	3125.08	969.09	32.97	3124.63	980.20	91.51	3373.96	685.67	108.59	3153.41	456.38	97.26	3172.89	530.24	126.85	3265.79	591.47	200.87	3179.91	782.97	1327.66	0.00	0.00	0.00	3175.83	1075.48	1640.87	3066.30	1092.96	1582.67	3155.15	951.34	1720.92	3063.10	968.16	1654.38	594.09	-17.55	78.50	1192.08	8.71	79.11	566.38
10.70000	3138.15	1185.90	70.23	3144.01	1126.89	101.50	3126.70	970.41	32.07	3124.36	980.63	90.87	3373.96	685.67	108.59	3153.41	456.38	97.26	3177.19	534.34	140.61	3270.47	598.06	203.79	3179.91	782.97	1327.66	0.00	0.00	0.00	3172.03	1081.40	1640.06	3064.10	1100.87	1582.29	3151.31	957.92	1720.85	3058.42	972.79	1653.76	593.34	-17.49	78.00	1191.81	9.08	79.15	566.88
10.71000	3138.15	1186.03	69.82	3144.01	1126.89	101.50	3124.41	967.55	32.99	3124.37	980.18	90.93	3373.96	685.67	108.59	3153.41	456.38	97.26	3181.56	538.70	152.85	3274.56	602.94	212.19	3179.91	782.97	1327.66	0.00	0.00	0.00	3168.10	1087.48	1639.22	3057.54	1102.35	1580.22	3147.50	964.41	1720.69	3054.61	978.54	1653.24	593.25	-17.56	78.13	1191.80	8.65	79.36	566.37
10.72000	3138.05	1186.19	69.43	3144.01	1126.89	101.50	3124.71	968.31	33.04	3119.83	975.67	91.98	3373.96	685.67	108.59	3153.41	456.38	97.26	3184.92	542.31	162.75	3279.46	609.62	218.66	3179.91	782.97	1327.66	0.00	0.00	0.00	3164.24	1093.54	1638.38	3055.69	1112.01	1579.66	3144.09	970.70	1720.39	3051.84	985.03	1652.74	593.49	-18.14	78.31	1191.64	8.92	79.32	566.17
10.73000	3137.97	1186.28	69.09	3144.01	1126.89	101.50	3125.77	969.49	32.62	3124.38	981.80	90.16	3373.96	685.67	108.59	3153.41	456.38	97.26	3188.40	546.62	172.57	3284.29	617.31	224.62	3179.91	782.97	1327.66	0.00	0.00	0.00	3160.08	1099.87	1637.51	3050.78	1114.75	1578.62	3140.76	977.03	1719.90	3048.83	991.23	1652.13	592.25	-18.18	78.01	1192.14	9.13	79.08	566.35
10.74000	3138.03	1186.31	68.92	3144.01	1126.89	101.50	3128.07	972.91	30.59	3123.39	980.65	89.97	3373.96	685.67	108.59	3153.41	456.38	97.26	3192.92	551.32	184.65	3288.73	626.02	230.56	3179.91	782.97	1327.66	0.00	0.00	0.00	3156.15	1106.16	1636.63	3049.59	1124.40	1578.13	3137.51	983.37	1719.39	3045.15	996.29	1651.55	591.63	-17.69	77.82	1191.59	9.11	78.92	566.32
10.75000	3138.11	1186.31	68.76	3144.01	1126.89	101.50	3127.58	971.86	31.35	3122.05	979.30	90.53	3373.96	685.67	108.59	3153.41	456.38	97.26	3198.90	557.37	194.69	3292.65	635.31	236.48	3179.91	782.97	1327.66	0.00	0.00	0.00	3151.51	1112.79	1635.78	3044.01	1126.40	1576.97	3134.22	989.79	1718.79	3041.43	1001.11	1650.63	592.76	-18.17	78.12	1191.02	8.57	78.86	566.89
10.76000	3138.08	1186.40	68.60	3144.01	1126.89	101.50	3121.04	964.34	33.68	3121.63	978.38	90.32	3373.96	685.67	108.59	3153.41	456.38	97.26	3205.08	564.06	204.62	3296.47	644.96	242.74	3179.91	782.97	1327.66	0.00	0.00	0.00	3147.47	1119.24	1634.87	3043.85	1137.66	1576.69	3130.95	996.40	1718.10	3038.50	1006.79	1649.99	593.52	-18.69	78.01	1191.70	8.75	78.97	566.46
10.77000	3138.08	1186.40	68.60	3144.01	1126.89	101.50	3121.04	964.34	33.68	3121.63	978.38	90.32	3373.96	685.67	108.59	3153.41	456.38	97.26	3205.08	564.06	204.62	3296.47	644.96	242.74	3179.91	782.97	1327.66	0.00	0.00	0.00	3147.47	1119.24	1634.87	3043.85	1137.66	1576.69	3130.95	996.40	1718.10	3038.50	1006.79	1649.99	593.52	-18.69	78.01	1191.70	8.75	78.97	566.46
[truncated: 35 more columns]
