# Supplementary material for: The impact of mobile phone use on where we look and how we walk when negotiating floor based obstacles
Source: PLoS One. 2017 Jun 30;12(6):e0179802. doi: 10.1371/journal.pone.0179802 (PMC5493336; doi:10.1371/journal.pone.0179802)
Supplement: S1 File — (ZIP) [file pone.0179802.s001.zip › Gait/PP1/MC obs read 3.txt]

CODAmotion Analysis Text
Codamotion Analysis Text Save of: MC obs read 3.mdf
Time	Markers
Time	1:LTOE.X	1:LTOE.Y	1:LTOE.Z	2:L2nd.X	2:L2nd.Y	2:L2nd.Z	3:LHEE.X	3:LHEE.Y	3:LHEE.Z	4:LANK.X	4:LANK.Y	4:LANK.Z	5:RTOE.X	5:RTOE.Y	5:RTOE.Z	6:R2nd.X	6:R2nd.Y	6:R2nd.Z	7:RHEE.X	7:RHEE.Y	7:RHEE.Z	8:RANK.X	8:RANK.Y	8:RANK.Z	9:STRN.X	9:STRN.Y	9:STRN.Z	10:Marker 10.X	10:Marker 10.Y	10:Marker 10.Z	11:FRHD.X	11:FRHD.Y	11:FRHD.Z	12:FLHD.X	12:FLHD.Y	12:FLHD.Z	13:BRHD.X	13:BRHD.Y	13:BRHD.Z	14:BLHD.X	14:BLHD.Y	14:BLHD.Z	15:BLSTEP.X	15:BLSTEP.Y	15:BLSTEP.Z	16:FLSTEP.X	16:FLSTEP.Y	16:FLSTEP.Z	17:BRSTEP.X
(s)	(mm)	(mm)	(mm)	(mm)	(mm)	(mm)	(mm)	(mm)	(mm)	(mm)	(mm)	(mm)	(mm)	(mm)	(mm)	(mm)	(mm)	(mm)	(mm)	(mm)	(mm)	(mm)	(mm)	(mm)	(mm)	(mm)	(mm)	(mm)	(mm)	(mm)	(mm)	(mm)	(mm)	(mm)	(mm)	(mm)	(mm)	(mm)	(mm)	(mm)	(mm)	(mm)	(mm)	(mm)	(mm)	(mm)	(mm)	(mm)	(mm)
0.00000	-3195.68	138.99	25.20	-3143.35	161.13	19.49	-3395.90	56.45	7.62	-3407.54	81.84	72.25	-3696.18	-6.95	0.99	-3679.89	48.57	24.06	-3097.89	257.91	-1.91	-3008.06	241.97	45.92	-3657.69	18.62	1222.11	0.00	0.00	0.00	-1732.04	108.16	1556.67	-3559.51	-17.89	1621.65	-3514.32	227.94	1609.96	-2705.16	71.07	1227.67	441.09	-13.98	57.19	868.85	1.73	56.01	411.72
0.01000	-3195.68	138.99	25.20	-3143.35	161.13	19.49	-3395.90	56.45	7.62	-3407.54	81.84	72.25	-3696.18	-6.95	0.99	-3679.89	48.57	24.06	-3097.89	257.91	-1.91	-3008.06	241.97	45.92	-3657.69	18.62	1222.11	0.00	0.00	0.00	-1732.04	108.16	1556.67	-3559.51	-17.89	1621.65	-3514.32	227.94	1609.96	-2705.16	71.07	1227.67	441.09	-13.98	57.19	868.85	1.73	56.01	411.72
0.02000	-3195.68	138.99	25.20	-3143.35	161.13	19.49	-3395.90	56.45	7.62	-3407.54	81.84	72.25	-3696.18	-6.95	0.99	-3679.89	48.57	24.06	-3097.89	257.91	-1.91	-3008.06	241.97	45.92	-3657.69	18.62	1222.11	0.00	0.00	0.00	-1732.04	108.16	1556.67	-3559.51	-17.89	1621.65	-3514.32	227.94	1609.96	-2705.16	71.07	1227.67	441.24	-13.99	57.21	869.17	1.73	56.03	411.87
0.03000	-3195.68	138.99	25.20	-3143.35	161.13	19.49	-3395.90	56.45	7.62	-3407.54	81.84	72.25	-3696.18	-6.95	0.99	-3679.89	48.57	24.06	-3098.22	257.94	-1.91	-3008.48	242.00	45.92	-3657.69	18.62	1222.11	0.00	0.00	0.00	-1732.04	108.16	1556.67	-3559.51	-17.89	1621.65	-3514.32	227.94	1609.96	-2705.93	71.09	1228.02	589.73	-17.70	77.77	1185.43	5.26	78.51	567.64
0.04000	-3195.68	138.99	25.20	-3143.35	161.13	19.49	-3395.90	56.45	7.62	-3407.54	81.84	72.25	-3696.18	-6.95	0.99	-3679.89	48.57	24.06	-3428.53	288.54	1.18	-3433.43	271.99	51.33	-3657.69	18.62	1222.11	0.00	0.00	0.00	-1732.04	108.16	1556.67	-3559.51	-17.89	1621.65	-3514.32	227.94	1609.96	-3480.02	90.51	1581.25	591.98	-17.77	78.46	1190.27	6.16	79.40	568.54
0.05000	-3195.68	138.99	25.20	-3143.35	161.13	19.49	-3395.90	56.45	7.62	-3407.54	81.84	72.25	-3696.18	-6.95	0.99	-3679.89	48.57	24.06	-3478.50	289.20	-7.40	-3396.78	273.84	54.81	-3657.69	18.62	1222.11	0.00	0.00	0.00	-1732.04	108.16	1556.67	-3559.51	-17.89	1621.65	-3514.32	227.94	1609.96	-3453.91	89.42	1580.97	592.48	-17.28	78.55	1190.05	6.21	79.04	567.80
0.06000	-3195.68	138.99	25.20	-3143.35	161.13	19.49	-3395.90	56.45	7.62	-3407.54	81.84	72.25	-3696.18	-6.95	0.99	-3679.89	48.57	24.06	-3410.22	287.25	3.07	-3376.37	275.33	57.34	-3657.69	18.62	1222.11	0.00	0.00	0.00	-1732.04	108.16	1556.67	-3559.51	-17.89	1621.65	-3514.32	227.94	1609.96	-3462.60	89.14	1581.29	592.52	-17.13	78.69	1189.82	7.15	79.15	569.07
0.07000	-3195.68	138.99	25.20	-3143.35	161.13	19.49	-3395.90	56.45	7.62	-3407.54	81.84	72.25	-3696.18	-6.95	0.99	-3679.89	48.57	24.06	-3446.87	286.94	-1.44	-3375.89	274.09	59.37	-3657.69	18.62	1222.11	0.00	0.00	0.00	-1732.04	108.16	1556.67	-3559.51	-17.89	1621.65	-3514.32	227.94	1609.96	-3468.52	89.77	1580.73	592.17	-17.22	78.53	1190.11	6.75	79.29	568.53
0.08000	-3195.68	138.99	25.20	-3143.35	161.13	19.49	-3395.90	56.45	7.62	-3407.54	81.84	72.25	-3696.18	-6.95	0.99	-3679.89	48.57	24.06	-3433.47	286.38	0.18	-3394.39	273.22	55.13	-3657.69	18.62	1222.11	0.00	0.00	0.00	-1732.04	108.16	1556.67	-3559.51	-17.89	1621.65	-3514.32	227.94	1609.96	-3456.38	89.05	1581.71	593.22	-16.54	78.96	1189.79	6.47	79.20	568.47
0.09000	-3195.68	138.99	25.20	-3143.35	161.13	19.49	-3395.90	56.45	7.62	-3407.54	81.84	72.25	-3696.18	-6.95	0.99	-3679.89	48.57	24.06	-3423.29	286.05	1.35	-3368.09	274.58	59.56	-3657.69	18.62	1222.11	0.00	0.00	0.00	-1732.04	108.16	1556.67	-3559.51	-17.89	1621.65	-3514.32	227.94	1609.96	-3460.82	87.98	1581.48	591.38	-17.24	78.34	1189.74	5.70	79.13	568.90
0.10000	-3195.68	138.99	25.20	-3143.35	161.13	19.49	-3395.90	56.45	7.62	-3407.54	81.84	72.25	-3696.18	-6.95	0.99	-3679.89	48.57	24.06	-3451.89	285.52	-5.14	-3343.16	275.17	63.40	-3657.69	18.62	1222.11	0.00	0.00	0.00	-1732.04	108.16	1556.67	-3559.51	-17.89	1621.65	-3514.32	227.94	1609.96	-3472.74	87.63	1581.26	592.06	-17.17	78.32	1189.54	6.18	79.29	568.01
0.11000	-3195.68	138.99	25.20	-3143.35	161.13	19.49	-3395.90	56.45	7.62	-3407.54	81.84	72.25	-3696.18	-6.95	0.99	-3679.89	48.57	24.06	-3470.41	284.72	-6.23	-3360.32	275.44	60.05	-3657.69	18.62	1222.11	0.00	0.00	0.00	-1732.04	108.16	1556.67	-3559.51	-17.89	1621.65	-3514.32	227.94	1609.96	-3475.60	87.79	1580.96	590.97	-16.65	78.15	1189.53	6.04	78.94	569.18
0.12000	-3195.68	138.99	25.20	-3143.35	161.13	19.49	-3395.90	56.45	7.62	-3407.54	81.84	72.25	-3696.18	-6.95	0.99	-3679.89	48.57	24.06	-3458.10	287.90	-4.24	-3426.83	275.05	47.93	-3657.69	18.62	1222.11	0.00	0.00	0.00	-1732.04	108.16	1556.67	-3559.51	-17.89	1621.65	-3514.32	227.94	1609.96	-3469.04	87.07	1580.74	591.59	-16.91	78.39	1189.95	6.28	79.09	568.38
0.13000	-3195.68	138.99	25.20	-3143.35	161.13	19.49	-3395.90	56.45	7.62	-3407.54	81.84	72.25	-3696.18	-6.95	0.99	-3679.89	48.57	24.06	-3482.30	286.67	-9.03	-3425.20	271.48	49.12	-3657.69	18.62	1222.11	0.00	0.00	0.00	-1732.04	108.16	1556.67	-3559.51	-17.89	1621.65	-3514.32	227.94	1609.96	-3458.08	87.57	1580.55	591.76	-16.82	78.37	1189.80	6.27	79.00	568.50
0.14000	-3195.68	138.99	25.20	-3143.35	161.13	19.49	-3395.90	56.45	7.62	-3407.54	81.84	72.25	-3696.18	-6.95	0.99	-3679.89	48.57	24.06	-3437.54	287.15	-1.77	-3397.40	275.13	55.89	-3657.69	18.62	1222.11	0.00	0.00	0.00	-1732.04	108.16	1556.67	-3559.51	-17.89	1621.65	-3514.32	227.94	1609.96	-3442.51	88.65	1579.90	591.60	-17.10	78.28	1190.90	6.38	79.52	568.23
0.15000	-3195.68	138.99	25.20	-3143.35	161.13	19.49	-3395.90	56.45	7.62	-3407.54	81.84	72.25	-3696.18	-6.95	0.99	-3679.89	48.57	24.06	-3428.17	287.55	0.19	-3378.12	272.99	57.62	-3657.69	18.62	1222.11	0.00	0.00	0.00	-1732.04	108.16	1556.67	-3559.51	-17.89	1621.65	-3514.32	227.94	1609.96	-3462.71	86.74	1581.00	591.78	-17.04	78.52	1189.85	6.81	79.20	568.54
0.16000	-3195.68	138.99	25.20	-3143.35	161.13	19.49	-3395.90	56.45	7.62	-3407.54	81.84	72.25	-3696.18	-6.95	0.99	-3679.89	48.57	24.06	-3470.12	286.23	-5.82	-3407.36	273.53	52.52	-3657.69	18.62	1222.11	0.00	0.00	0.00	-1732.04	108.16	1556.67	-3559.51	-17.89	1621.65	-3514.32	227.94	1609.96	-3452.89	86.17	1580.50	592.53	-16.84	78.78	1189.88	6.50	79.23	567.77
0.17000	-3195.68	138.99	25.20	-3143.35	161.13	19.49	-3395.90	56.45	7.62	-3407.54	81.84	72.25	-3696.18	-6.95	0.99	-3679.89	48.57	24.06	-3462.44	287.34	-3.49	-3390.84	274.50	55.20	-3657.69	18.62	1222.11	0.00	0.00	0.00	-1732.04	108.16	1556.67	-3559.51	-17.89	1621.65	-3514.32	227.94	1609.96	-3448.75	84.74	1579.41	592.65	-17.11	78.72	1189.92	6.09	79.05	567.44
0.18000	-3195.68	138.99	25.20	-3143.35	161.13	19.49	-3395.90	56.45	7.62	-3407.54	81.84	72.25	-3696.18	-6.95	0.99	-3679.89	48.57	24.06	-3476.64	288.57	-6.21	-3375.53	271.64	59.33	-3657.69	18.62	1222.11	0.00	0.00	0.00	-1732.04	108.16	1556.67	-3559.51	-17.89	1621.65	-3514.32	227.94	1609.96	-3467.85	86.05	1581.25	591.98	-17.19	78.42	1189.11	5.99	78.79	567.68
0.19000	-3195.68	138.99	25.20	-3143.35	161.13	19.49	-3395.90	56.45	7.62	-3407.54	81.84	72.25	-3696.18	-6.95	0.99	-3679.89	48.57	24.06	-3424.57	284.98	1.49	-3387.51	272.97	56.58	-3657.69	18.62	1222.11	0.00	0.00	0.00	-1732.04	108.16	1556.67	-3559.51	-17.89	1621.65	-3514.32	227.94	1609.96	-3465.77	85.51	1579.14	592.06	-17.27	78.50	1189.59	6.32	79.12	568.46
0.20000	-3195.68	138.99	25.20	-3143.35	161.13	19.49	-3395.90	56.45	7.62	-3407.54	81.84	72.25	-3696.18	-6.95	0.99	-3679.89	48.57	24.06	-3393.24	286.01	7.26	-3429.05	277.04	48.45	-3657.69	18.62	1222.11	0.00	0.00	0.00	-1732.04	108.16	1556.67	-3559.51	-17.89	1621.65	-3514.32	227.94	1609.96	-3484.56	85.77	1580.02	591.92	-17.04	78.35	1189.17	6.06	78.79	567.47
0.21000	-3195.68	138.99	25.20	-3143.35	161.13	19.49	-3395.90	56.45	7.62	-3407.54	81.84	72.25	-3696.18	-6.95	0.99	-3679.89	48.57	24.06	-3424.02	284.56	2.17	-3412.96	272.52	51.36	-3657.69	18.62	1222.11	0.00	0.00	0.00	-1732.04	108.16	1556.67	-3559.51	-17.89	1621.65	-3514.32	227.94	1609.96	-3470.33	85.51	1580.81	593.02	-16.84	78.94	1188.74	5.81	78.66	568.29
0.22000	-3195.68	138.99	25.20	-3143.35	161.13	19.49	-3395.90	56.45	7.62	-3407.54	81.84	72.25	-3696.18	-6.95	0.99	-3679.89	48.57	24.06	-3463.98	289.35	-3.70	-3437.33	273.70	48.72	-3657.69	18.62	1222.11	0.00	0.00	0.00	-1732.04	108.16	1556.67	-3559.51	-17.89	1621.65	-3514.32	227.94	1609.96	-3486.64	86.01	1580.62	592.87	-17.10	78.71	1189.53	6.08	78.91	568.69
0.23000	-3195.68	138.99	25.20	-3143.35	161.13	19.49	-3395.90	56.45	7.62	-3407.54	81.84	72.25	-3696.18	-6.95	0.99	-3679.89	48.57	24.06	-3460.22	286.72	-3.21	-3354.49	273.79	62.53	-3657.69	18.62	1222.11	0.00	0.00	0.00	-1732.04	108.16	1556.67	-3559.51	-17.89	1621.65	-3514.32	227.94	1609.96	-3481.31	85.07	1580.68	592.47	-17.18	78.60	1190.31	6.32	79.02	567.23
0.24000	-3195.68	138.99	25.20	-3143.35	161.13	19.49	-3395.90	56.45	7.62	-3407.54	81.84	72.25	-3696.18	-6.95	0.99	-3679.89	48.57	24.06	-3468.46	285.34	-7.02	-3384.00	272.43	56.21	-3657.69	18.62	1222.11	0.00	0.00	0.00	-1732.04	108.16	1556.67	-3559.51	-17.89	1621.65	-3514.32	227.94	1609.96	-3476.76	83.83	1580.01	592.52	-17.57	78.68	1189.62	6.65	79.02	567.72
0.25000	-3195.68	138.99	25.20	-3143.35	161.13	19.49	-3395.90	56.45	7.62	-3407.54	81.84	72.25	-3696.18	-6.95	0.99	-3679.89	48.57	24.06	-3448.03	284.65	-1.54	-3377.87	273.64	57.11	-3657.69	18.62	1222.11	0.00	0.00	0.00	-1732.04	108.16	1556.67	-3559.51	-17.89	1621.65	-3514.32	227.94	1609.96	-3477.39	83.05	1580.91	592.33	-17.29	78.57	1190.63	6.21	78.95	568.57
0.26000	-3195.68	138.99	25.20	-3143.35	161.13	19.49	-3395.90	56.45	7.62	-3407.54	81.84	72.25	-3696.18	-6.95	0.99	-3679.89	48.57	24.06	-3478.43	285.18	-7.39	-3380.03	273.76	58.72	-3657.69	18.62	1222.11	0.00	0.00	0.00	-1732.04	108.16	1556.67	-3559.51	-17.89	1621.65	-3514.32	227.94	1609.96	-3468.49	81.23	1580.09	592.15	-17.01	78.40	1189.41	6.17	78.89	568.05
0.27000	-3195.68	138.99	25.20	-3143.35	161.13	19.49	-3395.90	56.45	7.62	-3407.54	81.84	72.25	-3696.18	-6.95	0.99	-3679.89	48.57	24.06	-3457.38	287.51	-3.76	-3418.90	272.76	51.13	-3657.69	18.62	1222.11	0.00	0.00	0.00	-1732.04	108.16	1556.67	-3559.51	-17.89	1621.65	-3514.32	227.94	1609.96	-3484.16	83.49	1581.21	592.96	-17.07	78.82	1190.20	6.10	79.50	569.10
0.28000	-3195.68	138.99	25.20	-3143.35	161.13	19.49	-3395.90	56.45	7.62	-3407.54	81.84	72.25	-3696.18	-6.95	0.99	-3679.89	48.57	24.06	-3481.15	285.16	-9.40	-3423.82	270.90	50.54	-3657.69	18.62	1222.11	0.00	0.00	0.00	-1732.04	108.16	1556.67	-3559.51	-17.89	1621.65	-3514.32	227.94	1609.96	-3463.57	82.05	1580.21	592.76	-16.79	78.80	1188.90	5.92	79.15	568.86
0.29000	-3195.68	138.99	25.20	-3143.35	161.13	19.49	-3395.90	56.45	7.62	-3407.54	81.84	72.25	-3696.18	-6.95	0.99	-3679.89	48.57	24.06	-3452.42	288.51	-2.77	-3445.84	275.31	47.30	-3657.69	18.62	1222.11	0.00	0.00	0.00	-1732.04	108.16	1556.67	-3559.51	-17.89	1621.65	-3514.32	227.94	1609.96	-3467.20	83.08	1579.91	592.05	-16.88	78.30	1189.22	5.34	78.90	567.33
0.30000	-3195.68	138.99	25.20	-3143.35	161.13	19.49	-3395.90	56.45	7.62	-3407.54	81.84	72.25	-3696.18	-6.95	0.99	-3679.89	48.57	24.06	-3440.17	288.61	-1.86	-3383.99	276.04	55.76	-3657.69	18.62	1222.11	0.00	0.00	0.00	-1732.04	108.16	1556.67	-3559.51	-17.89	1621.65	-3514.32	227.94	1609.96	-3477.49	81.94	1580.56	591.69	-16.90	78.46	1189.94	5.54	79.45	567.53
0.31000	-3195.68	138.99	25.20	-3143.35	161.13	19.49	-3395.90	56.45	7.62	-3407.54	81.84	72.25	-3696.18	-6.95	0.99	-3679.89	48.57	24.06	-3442.71	285.62	-2.59	-3356.81	272.18	60.44	-3657.69	18.62	1222.11	0.00	0.00	0.00	-1732.04	108.16	1556.67	-3559.51	-17.89	1621.65	-3514.32	227.94	1609.96	-3509.00	80.98	1581.63	591.68	-16.51	78.51	1189.58	5.67	79.26	568.42
0.32000	-3195.68	138.99	25.20	-3143.35	161.13	19.49	-3395.90	56.45	7.62	-3407.54	81.84	72.25	-3696.18	-6.95	0.99	-3679.89	48.57	24.06	-3432.22	285.91	-0.01	-3364.78	273.46	58.85	-3657.69	18.62	1222.11	0.00	0.00	0.00	-1732.04	108.16	1556.67	-3559.51	-17.89	1621.65	-3514.32	227.94	1609.96	-3471.26	83.62	1581.70	592.70	-16.75	78.68	1190.10	6.16	79.36	569.07
0.33000	-3195.68	138.99	25.20	-3143.35	161.13	19.49	-3395.90	56.45	7.62	-3407.54	81.84	72.25	-3696.18	-6.95	0.99	-3679.89	48.57	24.06	-3436.28	285.18	-0.88	-3365.23	273.29	57.53	-3657.69	18.62	1222.11	0.00	0.00	0.00	-1732.04	108.16	1556.67	-3559.51	-17.89	1621.65	-3514.32	227.94	1609.96	-3481.64	81.10	1581.62	592.89	-17.06	78.72	1190.38	6.41	79.47	568.72
0.34000	-3195.68	138.99	25.20	-3143.35	161.13	19.49	-3395.90	56.45	7.62	-3407.54	81.84	72.25	-3696.18	-6.95	0.99	-3679.89	48.57	24.06	-3420.05	286.79	1.71	-3401.41	272.21	55.17	-3657.69	18.62	1222.11	0.00	0.00	0.00	-1732.04	108.16	1556.67	-3559.51	-17.89	1621.65	-3514.32	227.94	1609.96	-3472.66	81.35	1580.81	591.31	-17.55	78.14	1189.91	6.39	78.92	567.85
0.35000	-3195.68	138.99	25.20	-3143.35	161.13	19.49	-3395.90	56.45	7.62	-3407.54	81.84	72.25	-3696.18	-6.95	0.99	-3679.89	48.57	24.06	-3485.10	287.73	-8.49	-3391.38	273.56	55.90	-3657.69	18.62	1222.11	0.00	0.00	0.00	-1732.04	108.16	1556.67	-3559.51	-17.89	1621.65	-3514.32	227.94	1609.96	-3480.15	79.72	1581.03	591.03	-17.75	78.05	1189.25	6.30	79.11	568.63
0.36000	-3195.68	138.99	25.20	-3143.35	161.13	19.49	-3395.90	56.45	7.62	-3407.54	81.84	72.25	-3696.18	-6.95	0.99	-3679.89	48.57	24.06	-3462.42	286.80	-5.38	-3349.64	274.09	62.89	-3657.69	18.62	1222.11	0.00	0.00	0.00	-1732.04	108.16	1556.67	-3559.51	-17.89	1621.65	-3514.32	227.94	1609.96	-3473.75	80.49	1581.73	591.99	-17.14	78.51	1190.44	5.94	79.48	568.41
0.37000	-3195.68	138.99	25.20	-3143.35	161.13	19.49	-3395.90	56.45	7.62	-3407.54	81.84	72.25	-3696.18	-6.95	0.99	-3679.89	48.57	24.06	-3437.15	286.20	-0.37	-3354.28	272.89	62.95	-3657.69	18.62	1222.11	0.00	0.00	0.00	-1732.04	108.16	1556.67	-3559.51	-17.89	1621.65	-3514.32	227.94	1609.96	-3463.35	81.43	1581.24	590.89	-17.60	78.09	1190.20	6.04	79.41	568.77
0.38000	-3195.68	138.99	25.20	-3143.35	161.13	19.49	-3395.90	56.45	7.62	-3407.54	81.84	72.25	-3696.18	-6.95	0.99	-3679.89	48.57	24.06	-3429.49	285.23	0.46	-3384.88	271.68	57.31	-3657.69	18.62	1222.11	0.00	0.00	0.00	-1732.04	108.16	1556.67	-3559.51	-17.89	1621.65	-3514.32	227.94	1609.96	-3479.78	81.75	1580.81	590.88	-17.27	78.04	1189.42	5.83	79.25	568.86
0.39000	-3195.68	138.99	25.20	-3143.35	161.13	19.49	-3395.90	56.45	7.62	-3407.54	81.84	72.25	-3696.18	-6.95	0.99	-3679.89	48.57	24.06	-3440.67	286.98	-0.94	-3431.60	272.83	49.86	-3657.69	18.62	1222.11	0.00	0.00	0.00	-1732.04	108.16	1556.67	-3559.51	-17.89	1621.65	-3514.32	227.94	1609.96	-3492.94	80.28	1582.70	590.52	-17.66	78.13	1190.36	5.85	79.10	567.33
0.40000	-3195.68	138.99	25.20	-3143.35	161.13	19.49	-3395.90	56.45	7.62	-3407.54	81.84	72.25	-3696.18	-6.95	0.99	-3679.89	48.57	24.06	-3442.12	286.69	-1.96	-3377.00	274.34	58.96	-3657.69	18.62	1222.11	0.00	0.00	0.00	-1732.04	108.16	1556.67	-3559.51	-17.89	1621.65	-3514.32	227.94	1609.96	-3489.86	81.35	1581.82	592.40	-17.36	78.67	1190.18	5.68	79.01	568.07
0.41000	-3195.68	138.99	25.20	-3143.35	161.13	19.49	-3395.90	56.45	7.62	-3407.54	81.84	72.25	-3696.18	-6.95	0.99	-3679.89	48.57	24.06	-3399.96	288.22	4.43	-3394.65	275.13	55.02	-3657.69	18.62	1222.11	0.00	0.00	0.00	-1732.04	108.16	1556.67	-3559.51	-17.89	1621.65	-3514.32	227.94	1609.96	-3492.90	81.87	1582.86	593.11	-16.49	78.75	1189.33	5.99	79.06	568.09
0.42000	-3195.68	138.99	25.20	-3143.35	161.13	19.49	-3395.90	56.45	7.62	-3407.54	81.84	72.25	-3696.18	-6.95	0.99	-3679.89	48.57	24.06	-3448.66	289.70	-2.14	-3403.36	272.51	53.69	-3657.69	18.62	1222.11	0.00	0.00	0.00	-1732.04	108.16	1556.67	-3559.51	-17.89	1621.65	-3514.32	227.94	1609.96	-3473.80	80.44	1583.58	592.26	-17.40	78.59	1189.46	6.46	78.91	568.27
0.43000	-3195.68	138.99	25.20	-3143.35	161.13	19.49	-3395.90	56.45	7.62	-3407.54	81.84	72.25	-3696.18	-6.95	0.99	-3679.89	48.57	24.06	-3425.70	286.45	-0.43	-3381.39	274.79	59.01	-3657.69	18.62	1222.11	0.00	0.00	0.00	-1732.04	108.16	1556.67	-3559.51	-17.89	1621.65	-3514.32	227.94	1609.96	-3487.35	80.84	1583.25	592.41	-17.34	78.62	1189.60	6.52	79.44	568.48
0.44000	-3195.68	138.99	25.20	-3143.35	161.13	19.49	-3395.90	56.45	7.62	-3407.54	81.84	72.25	-3696.18	-6.95	0.99	-3679.89	48.57	24.06	-3416.05	287.28	2.77	-3376.31	271.27	58.29	-3657.69	18.62	1222.11	0.00	0.00	0.00	-1732.04	108.16	1556.67	-3559.51	-17.89	1621.65	-3514.32	227.94	1609.96	-3478.51	80.95	1583.07	591.57	-17.35	78.16	1189.43	6.39	79.08	567.83
0.45000	-3195.68	138.99	25.20	-3143.35	161.13	19.49	-3395.90	56.45	7.62	-3407.54	81.84	72.25	-3696.18	-6.95	0.99	-3679.89	48.57	24.06	-3431.48	286.94	-0.73	-3390.93	273.07	54.41	-3657.69	18.62	1222.11	0.00	0.00	0.00	-1732.04	108.16	1556.67	-3559.51	-17.89	1621.65	-3514.32	227.94	1609.96	-3485.30	82.48	1584.58	591.47	-16.50	78.20	1189.52	5.81	78.73	568.99
0.46000	-3195.68	138.99	25.20	-3143.35	161.13	19.49	-3395.90	56.45	7.62	-3407.54	81.84	72.25	-3696.18	-6.95	0.99	-3679.89	48.57	24.06	-3434.61	287.49	0.73	-3365.56	274.40	58.26	-3657.69	18.62	1222.11	0.00	0.00	0.00	-1732.04	108.16	1556.67	-3559.51	-17.89	1621.65	-3514.32	227.94	1609.96	-3473.51	81.98	1584.67	591.81	-16.70	78.31	1190.40	5.78	79.32	568.59
0.47000	-3195.68	138.99	25.20	-3143.35	161.13	19.49	-3395.90	56.45	7.62	-3407.54	81.84	72.25	-3696.18	-6.95	0.99	-3679.89	48.57	24.06	-3464.62	285.97	-4.52	-3409.61	274.84	52.26	-3657.69	18.62	1222.11	0.00	0.00	0.00	-1732.04	108.16	1556.67	-3559.51	-17.89	1621.65	-3514.32	227.94	1609.96	-3474.06	80.44	1583.90	591.82	-17.09	78.28	1189.79	6.17	79.24	568.65
0.48000	-3195.68	138.99	25.20	-3143.35	161.13	19.49	-3395.90	56.45	7.62	-3407.54	81.84	72.25	-3696.18	-6.95	0.99	-3679.89	48.57	24.06	-3434.56	286.29	0.96	-3364.82	274.06	58.99	-3657.69	18.62	1222.11	0.00	0.00	0.00	-1732.04	108.16	1556.67	-3559.51	-17.89	1621.65	-3514.32	227.94	1609.96	-3479.59	81.23	1585.16	592.65	-16.94	78.56	1189.28	6.09	78.94	567.70
0.49000	-3195.68	138.99	25.20	-3143.35	161.13	19.49	-3395.90	56.45	7.62	-3407.54	81.84	72.25	-3696.18	-6.95	0.99	-3679.89	48.57	24.06	-3428.30	286.01	0.90	-3355.57	275.81	58.56	-3657.69	18.62	1222.11	0.00	0.00	0.00	-1732.04	108.16	1556.67	-3559.51	-17.89	1621.65	-3514.32	227.94	1609.96	-3484.09	82.68	1585.61	593.55	-17.41	78.74	1189.82	6.18	79.14	568.08
0.50000	-3195.68	138.99	25.20	-3143.35	161.13	19.49	-3395.90	56.45	7.62	-3407.54	81.84	72.25	-3696.18	-6.95	0.99	-3679.89	48.57	24.06	-3438.01	288.61	-1.11	-3406.30	270.79	51.86	-3657.69	18.62	1222.11	0.00	0.00	0.00	-1732.04	108.16	1556.67	-3559.51	-17.89	1621.65	-3514.32	227.94	1609.96	-3490.55	80.41	1586.71	592.57	-16.92	78.68	1189.96	6.28	79.35	567.74
0.51000	-3195.68	138.99	25.20	-3143.35	161.13	19.49	-3395.90	56.45	7.62	-3407.54	81.84	72.25	-3696.18	-6.95	0.99	-3679.89	48.57	24.06	-3439.18	287.79	-1.15	-3356.13	272.99	59.43	-3657.69	18.62	1222.11	0.00	0.00	0.00	-1732.04	108.16	1556.67	-3559.51	-17.89	1621.65	-3514.32	227.94	1609.96	-3476.53	82.38	1586.19	592.14	-17.04	78.52	1190.04	6.13	79.29	568.63
0.52000	-3195.68	138.99	25.20	-3143.35	161.13	19.49	-3395.90	56.45	7.62	-3407.54	81.84	72.25	-3696.18	-6.95	0.99	-3679.89	48.57	24.06	-3416.37	286.34	2.63	-3362.05	274.24	60.37	-3657.69	18.62	1222.11	0.00	0.00	0.00	-1732.04	108.16	1556.67	-3559.51	-17.89	1621.65	-3514.32	227.94	1609.96	-3489.50	81.21	1587.05	593.33	-17.30	78.53	1189.58	6.43	79.09	568.15
0.53000	-3195.68	138.99	25.20	-3143.35	161.13	19.49	-3395.90	56.45	7.62	-3407.54	81.84	72.25	-3696.18	-6.95	0.99	-3679.89	48.57	24.06	-3469.86	286.52	-4.64	-3406.99	273.67	53.34	-3657.69	18.62	1222.11	0.00	0.00	0.00	-1732.04	108.16	1556.67	-3559.51	-17.89	1621.65	-3514.32	227.94	1609.96	-3454.85	83.99	1587.57	592.12	-16.85	78.34	1189.99	6.25	78.95	568.18
0.54000	-3195.68	138.99	25.20	-3143.35	161.13	19.49	-3395.90	56.45	7.62	-3407.54	81.84	72.25	-3696.18	-6.95	0.99	-3679.89	48.57	24.06	-3466.97	286.57	-5.60	-3423.45	273.31	50.88	-3657.69	18.62	1222.11	0.00	0.00	0.00	-1732.04	108.16	1556.67	-3559.51	-17.89	1621.65	-3514.32	227.94	1609.96	-3484.81	83.20	1587.67	591.52	-16.85	78.30	1189.68	6.31	78.95	567.12
0.55000	-3195.68	138.99	25.20	-3143.35	161.13	19.49	-3395.90	56.45	7.62	-3407.54	81.84	72.25	-3696.18	-6.95	0.99	-3679.89	48.57	24.06	-3450.27	286.40	-1.81	-3415.11	273.27	52.85	-3657.69	18.62	1222.11	0.00	0.00	0.00	-1732.04	108.16	1556.67	-3559.51	-17.89	1621.65	-3514.32	227.94	1609.96	-3471.81	83.21	1588.05	591.91	-17.24	78.59	1189.37	6.32	79.01	567.90
0.56000	-3195.68	138.99	25.20	-3143.35	161.13	19.49	-3395.90	56.45	7.62	-3407.54	81.84	72.25	-3696.18	-6.95	0.99	-3679.89	48.57	24.06	-3435.49	287.06	-1.48	-3362.83	272.93	60.73	-3657.69	18.62	1222.11	0.00	0.00	0.00	-1732.04	108.16	1556.67	-3559.51	-17.89	1621.65	-3514.32	227.94	1609.96	-3480.65	82.47	1588.23	593.13	-16.67	78.89	1190.59	6.27	79.12	568.18
0.57000	-3195.68	138.99	25.20	-3143.35	161.13	19.49	-3395.90	56.45	7.62	-3407.54	81.84	72.25	-3696.18	-6.95	0.99	-3679.89	48.57	24.06	-3415.79	286.94	0.31	-3387.74	274.37	56.77	-3657.69	18.62	1222.11	0.00	0.00	0.00	-1732.04	108.16	1556.67	-3559.51	-17.89	1621.65	-3514.32	227.94	1609.96	-3488.00	83.22	1589.18	592.29	-16.85	78.41	1190.15	6.59	79.32	568.22
0.58000	-3195.68	138.99	25.20	-3143.35	161.13	19.49	-3395.90	56.45	7.62	-3407.54	81.84	72.25	-3696.18	-6.95	0.99	-3679.89	48.57	24.06	-3453.79	287.92	-3.75	-3364.98	272.22	60.22	-3657.69	18.62	1222.11	0.00	0.00	0.00	-1732.04	108.16	1556.67	-3559.51	-17.89	1621.65	-3514.32	227.94	1609.96	-3489.36	82.80	1590.72	591.64	-17.29	78.47	1190.82	6.27	79.43	568.05
0.59000	-3195.68	138.99	25.20	-3143.35	161.13	19.49	-3395.90	56.45	7.62	-3407.54	81.84	72.25	-3696.18	-6.95	0.99	-3679.89	48.57	24.06	-3465.85	287.04	-5.25	-3354.11	272.23	63.24	-3657.69	18.62	1222.11	0.00	0.00	0.00	-1732.04	108.16	1556.67	-3559.51	-17.89	1621.65	-3514.32	227.94	1609.96	-3484.54	83.02	1590.30	591.87	-16.99	78.50	1189.16	6.76	79.01	568.13
0.60000	-3195.68	138.99	25.20	-3143.35	161.13	19.49	-3395.90	56.45	7.62	-3407.54	81.84	72.25	-3696.18	-6.95	0.99	-3679.89	48.57	24.06	-3432.92	286.89	-0.10	-3341.46	275.60	63.80	-3657.69	18.62	1222.11	0.00	0.00	0.00	-1732.04	108.16	1556.67	-3559.51	-17.89	1621.65	-3514.32	227.94	1609.96	-3510.99	83.26	1591.33	593.28	-16.97	78.86	1189.41	5.63	78.94	569.60
0.61000	-3195.68	138.99	25.20	-3143.35	161.13	19.49	-3395.90	56.45	7.62	-3407.54	81.84	72.25	-3696.18	-6.95	0.99	-3679.89	48.57	24.06	-3466.70	287.21	-5.74	-3371.31	273.34	58.13	-3657.69	18.62	1222.11	0.00	0.00	0.00	-1732.04	108.16	1556.67	-3559.51	-17.89	1621.65	-3514.32	227.94	1609.96	-3514.27	83.27	1592.17	593.16	-17.17	78.89	1189.99	6.35	79.19	568.63
0.62000	-3195.68	138.99	25.20	-3143.35	161.13	19.49	-3395.90	56.45	7.62	-3407.54	81.84	72.25	-3696.18	-6.95	0.99	-3679.89	48.57	24.06	-3442.40	287.04	-1.45	-3402.70	275.40	53.35	-3657.69	18.62	1222.11	0.00	0.00	0.00	-1732.04	108.16	1556.67	-3559.51	-17.89	1621.65	-3514.32	227.94	1609.96	-3524.75	83.29	1593.05	592.97	-17.59	78.75	1189.95	5.99	79.25	567.95
0.63000	-3195.68	138.99	25.20	-3143.35	161.13	19.49	-3395.90	56.45	7.62	-3407.54	81.84	72.25	-3696.18	-6.95	0.99	-3679.89	48.57	24.06	-3424.58	285.77	1.00	-3373.31	273.66	59.32	-3657.69	18.62	1222.11	0.00	0.00	0.00	-1732.04	108.16	1556.67	-3559.51	-17.89	1621.65	-3514.32	227.94	1609.96	-3504.44	82.66	1593.01	592.92	-17.22	78.75	1190.65	5.80	79.19	568.23
0.64000	-3195.68	138.99	25.20	-3143.35	161.13	19.49	-3395.90	56.45	7.62	-3407.54	81.84	72.25	-3696.18	-6.95	0.99	-3679.89	48.57	24.06	-3411.85	286.76	4.23	-3372.06	272.96	58.69	-3657.69	18.62	1222.11	0.00	0.00	0.00	-1732.04	108.16	1556.67	-3559.51	-17.89	1621.65	-3514.32	227.94	1609.96	-3502.03	82.79	1592.91	592.19	-17.09	78.44	1190.61	6.71	79.27	568.67
0.65000	-3195.68	138.99	25.20	-3143.35	161.13	19.49	-3395.90	56.45	7.62	-3407.54	81.84	72.25	-3696.18	-6.95	0.99	-3679.89	48.57	24.06	-3432.95	283.70	0.19	-3420.99	274.36	52.03	-3657.69	18.62	1222.11	0.00	0.00	0.00	-1732.04	108.16	1556.67	-3559.51	-17.89	1621.65	-3514.32	227.94	1609.96	-3506.82	82.44	1593.36	590.20	-17.49	77.93	1190.06	6.50	78.99	569.36
0.66000	-3195.68	138.99	25.20	-3143.35	161.13	19.49	-3395.90	56.45	7.62	-3407.54	81.84	72.25	-3696.18	-6.95	0.99	-3679.89	48.57	24.06	-3463.54	287.51	-3.65	-3390.64	273.81	56.30	-3657.69	18.62	1222.11	0.00	0.00	0.00	-1732.04	108.16	1556.67	-3559.51	-17.89	1621.65	-3514.32	227.94	1609.96	-3497.83	84.25	1593.87	590.71	-17.52	78.06	1190.54	6.10	79.40	569.05
0.67000	-3195.68	138.99	25.20	-3143.35	161.13	19.49	-3395.90	56.45	7.62	-3407.54	81.84	72.25	-3696.18	-6.95	0.99	-3679.89	48.57	24.06	-3454.19	288.18	-1.86	-3408.36	274.29	53.59	-3657.69	18.62	1222.11	0.00	0.00	0.00	-1732.04	108.16	1556.67	-3559.51	-17.89	1621.65	-3514.32	227.94	1609.96	-3505.12	83.18	1595.71	591.78	-17.31	78.17	1189.27	6.13	79.20	568.26
0.68000	-3195.68	138.99	25.20	-3143.35	161.13	19.49	-3395.90	56.45	7.62	-3407.54	81.84	72.25	-3696.18	-6.95	0.99	-3679.89	48.57	24.06	-3506.90	287.80	-10.07	-3409.88	272.14	52.16	-3657.69	18.62	1222.11	0.00	0.00	0.00	-1732.04	108.16	1556.67	-3559.51	-17.89	1621.65	-3514.32	227.94	1609.96	-3478.15	85.65	1595.40	591.59	-17.40	78.32	1189.52	6.08	79.32	568.09
0.69000	-3195.68	138.99	25.20	-3143.35	161.13	19.49	-3395.90	56.45	7.62	-3407.54	81.84	72.25	-3696.18	-6.95	0.99	-3679.89	48.57	24.06	-3431.45	287.32	1.02	-3356.47	272.78	61.58	-3657.69	18.62	1222.11	0.00	0.00	0.00	-1732.04	108.16	1556.67	-3559.51	-17.89	1621.65	-3514.32	227.94	1609.96	-3484.77	86.91	1596.80	591.64	-16.77	78.51	1190.51	6.60	79.38	568.81
0.70000	-3195.68	138.99	25.20	-3143.35	161.13	19.49	-3395.90	56.45	7.62	-3407.54	81.84	72.25	-3696.18	-6.95	0.99	-3679.89	48.57	24.06	-3444.87	286.03	-0.89	-3374.51	274.49	57.52	-3657.69	18.62	1222.11	0.00	0.00	0.00	-1732.04	108.16	1556.67	-3559.51	-17.89	1621.65	-3514.32	227.94	1609.96	-3503.53	85.43	1597.05	592.09	-16.86	78.72	1190.17	6.48	79.16	568.81
0.71000	-3195.68	138.99	25.20	-3143.35	161.13	19.49	-3395.90	56.45	7.62	-3407.54	81.84	72.25	-3696.18	-6.95	0.99	-3679.89	48.57	24.06	-3465.98	286.89	-3.63	-3373.98	274.46	56.97	-3657.69	18.62	1222.11	0.00	0.00	0.00	-1732.04	108.16	1556.67	-3559.51	-17.89	1621.65	-3514.32	227.94	1609.96	-3495.26	85.25	1597.76	591.09	-17.11	78.26	1190.17	6.26	79.30	569.38
0.72000	-3195.68	138.99	25.20	-3143.35	161.13	19.49	-3395.90	56.45	7.62	-3407.54	81.84	72.25	-3696.18	-6.95	0.99	-3679.89	48.57	24.06	-3421.98	286.69	2.88	-3404.19	271.49	54.15	-3657.69	18.62	1222.11	0.00	0.00	0.00	-1732.04	108.16	1556.67	-3559.51	-17.89	1621.65	-3514.32	227.94	1609.96	-3503.45	86.01	1597.45	592.12	-17.37	78.60	1190.42	5.83	79.02	568.29
0.73000	-3195.68	138.99	25.20	-3143.35	161.13	19.49	-3395.90	56.45	7.62	-3407.54	81.84	72.25	-3696.18	-6.95	0.99	-3679.89	48.57	24.06	-3449.36	286.53	-1.27	-3404.28	270.57	54.34	-3657.69	18.62	1222.11	0.00	0.00	0.00	-1732.04	108.16	1556.67	-3559.51	-17.89	1621.65	-3514.32	227.94	1609.96	-3522.76	86.42	1598.01	592.11	-17.97	78.47	1190.14	5.88	79.22	569.64
0.74000	-3195.68	138.99	25.20	-3143.35	161.13	19.49	-3395.90	56.45	7.62	-3407.54	81.84	72.25	-3696.18	-6.95	0.99	-3679.89	48.57	24.06	-3455.57	285.50	-2.45	-3395.54	274.33	55.67	-3657.69	18.62	1222.11	0.00	0.00	0.00	-1732.04	108.16	1556.67	-3559.51	-17.89	1621.65	-3514.32	227.94	1609.96	-3486.21	89.08	1597.92	591.26	-17.93	78.05	1190.00	5.89	78.96	567.67
0.75000	-3195.68	138.99	25.20	-3143.35	161.13	19.49	-3395.90	56.45	7.62	-3407.54	81.84	72.25	-3696.18	-6.95	0.99	-3679.89	48.57	24.06	-3433.13	285.78	-0.35	-3379.97	271.34	55.97	-3657.69	18.62	1222.11	0.00	0.00	0.00	-1732.04	108.16	1556.67	-3559.51	-17.89	1621.65	-3514.32	227.94	1609.96	-3499.98	89.84	1598.59	592.01	-17.09	78.66	1190.64	5.63	79.10	566.76
0.76000	-3195.68	138.99	25.20	-3143.35	161.13	19.49	-3395.90	56.45	7.62	-3407.54	81.84	72.25	-3696.18	-6.95	0.99	-3679.89	48.57	24.06	-3419.46	287.84	2.26	-3413.86	273.29	51.50	-3657.69	18.62	1222.11	0.00	0.00	0.00	-1732.04	108.16	1556.67	-3559.51	-17.89	1621.65	-3514.32	227.94	1609.96	-3491.89	89.84	1599.07	592.95	-16.96	78.99	1189.42	6.29	79.25	568.96
0.77000	-3195.68	138.99	25.20	-3143.35	161.13	19.49	-3395.90	56.45	7.62	-3407.54	81.84	72.25	-3696.18	-6.95	0.99	-3679.89	48.57	24.06	-3429.02	286.52	0.99	-3402.47	275.84	54.02	-3657.69	18.62	1222.11	0.00	0.00	0.00	-1732.04	108.16	1556.67	-3559.51	-17.89	1621.65	-3514.32	227.94	1609.96	-3529.67	88.80	1601.56	590.99	-16.96	78.39	1189.51	6.36	79.05	569.62
0.78000	-3195.68	138.99	25.20	-3143.35	161.13	19.49	-3395.90	56.45	7.62	-3407.54	81.84	72.25	-3696.18	-6.95	0.99	-3679.89	48.57	24.06	-3432.34	284.53	0.76	-3370.57	275.11	59.81	-3657.69	18.62	1222.11	0.00	0.00	0.00	-1732.04	108.16	1556.67	-3559.51	-17.89	1621.65	-3514.32	227.94	1609.96	-3513.42	91.75	1600.82	591.25	-17.11	78.16	1190.35	5.56	78.83	569.64
0.79000	-3195.68	138.99	25.20	-3143.35	161.13	19.49	-3395.90	56.45	7.62	-3407.54	81.84	72.25	-3696.18	-6.95	0.99	-3679.89	48.57	24.06	-3432.67	287.05	0.95	-3433.34	276.25	49.92	-3657.69	18.62	1222.11	0.00	0.00	0.00	-1732.04	108.16	1556.67	-3559.51	-17.89	1621.65	-3514.32	227.94	1609.96	-3467.28	91.47	1599.49	592.02	-17.26	78.38	1190.13	5.58	79.11	568.06
0.80000	-3195.68	138.99	25.20	-3143.35	161.13	19.49	-3395.90	56.45	7.62	-3407.54	81.84	72.25	-3696.18	-6.95	0.99	-3679.89	48.57	24.06	-3456.30	287.26	-4.04	-3382.93	273.44	58.10	-3657.69	18.62	1222.11	0.00	0.00	0.00	-1732.04	108.16	1556.67	-3559.51	-17.89	1621.65	-3514.32	227.94	1609.96	-3493.72	92.37	1600.88	591.93	-17.36	78.30	1190.07	6.30	79.30	568.19
0.81000	-3195.68	138.99	25.20	-3143.35	161.13	19.49	-3395.90	56.45	7.62	-3407.54	81.84	72.25	-3696.18	-6.95	0.99	-3679.89	48.57	24.06	-3453.81	287.35	-3.74	-3438.73	277.28	48.04	-3657.69	18.62	1222.11	0.00	0.00	0.00	-1732.04	108.16	1556.67	-3559.51	-17.89	1621.65	-3514.32	227.94	1609.96	-3533.48	90.84	1602.41	592.59	-17.14	78.55	1189.64	6.32	79.10	569.12
0.82000	-3195.68	138.99	25.20	-3143.35	161.13	19.49	-3395.90	56.45	7.62	-3407.54	81.84	72.25	-3696.18	-6.95	0.99	-3679.89	48.57	24.06	-3440.27	287.15	-1.45	-3383.82	274.55	56.61	-3657.69	18.62	1222.11	0.00	0.00	0.00	-1732.04	108.16	1556.67	-3559.51	-17.89	1621.65	-3514.32	227.94	1609.96	-3536.47	94.01	1603.14	592.30	-17.29	78.49	1189.82	6.10	79.09	568.43
0.83000	-3195.68	138.99	25.20	-3143.35	161.13	19.49	-3395.90	56.45	7.62	-3407.54	81.84	72.25	-3696.18	-6.95	0.99	-3679.89	48.57	24.06	-3442.64	285.31	-2.81	-3409.46	275.99	51.49	-3657.69	18.62	1222.11	0.00	0.00	0.00	-1732.04	108.16	1556.67	-3559.51	-17.89	1621.65	-3514.32	227.94	1609.96	-3505.03	96.23	1601.52	591.91	-16.88	78.56	1189.69	6.62	79.19	567.92
0.84000	-3195.68	138.99	25.20	-3143.35	161.13	19.49	-3395.90	56.45	7.62	-3407.54	81.84	72.25	-3696.18	-6.95	0.99	-3679.89	48.57	24.06	-3433.62	285.71	0.81	-3388.17	276.22	55.05	-3657.69	18.62	1222.11	0.00	0.00	0.00	-1732.04	108.16	1556.67	-3559.51	-17.89	1621.65	-3514.33	227.93	1609.96	-3497.18	96.60	1601.32	591.83	-16.61	78.53	1190.38	5.95	79.26	568.89
0.85000	-3195.68	138.99	25.20	-3143.35	161.13	19.49	-3395.90	56.45	7.62	-3407.54	81.84	72.25	-3696.18	-6.95	0.99	-3679.89	48.57	24.06	-3441.34	285.04	-1.46	-3388.44	273.75	54.55	-3657.69	18.62	1222.11	0.00	0.00	0.00	-1732.04	108.16	1556.67	-3559.51	-17.89	1621.65	-3521.95	226.59	1610.76	-3495.97	97.24	1601.51	592.22	-16.85	78.56	1189.65	5.98	79.04	570.17
0.86000	-3195.68	138.99	25.20	-3143.35	161.13	19.49	-3395.90	56.45	7.62	-3407.54	81.84	72.25	-3696.18	-6.95	0.99	-3679.89	48.57	24.06	-3471.45	288.16	-5.37	-3417.21	276.70	50.80	-3657.69	18.62	1222.11	0.00	0.00	0.00	-1732.04	108.16	1556.67	-3559.51	-17.89	1621.65	-3521.05	229.41	1612.27	-3510.44	98.71	1602.43	592.39	-17.11	78.39	1190.03	5.92	79.07	568.49
0.87000	-3195.68	138.99	25.20	-3143.35	161.13	19.49	-3395.90	56.45	7.62	-3407.54	81.84	72.25	-3696.18	-6.95	0.99	-3679.89	48.57	24.06	-3473.73	285.31	-7.17	-3403.35	272.70	52.43	-3657.69	18.62	1222.11	0.00	0.00	0.00	-1732.04	108.16	1556.67	-3559.51	-17.89	1621.65	-3504.76	227.71	1611.25	-3518.05	100.48	1603.14	591.68	-16.94	78.33	1190.38	6.30	79.45	567.69
0.88000	-3195.68	138.99	25.20	-3143.35	161.13	19.49	-3395.90	56.45	7.62	-3407.54	81.84	72.25	-3696.18	-6.95	0.99	-3679.89	48.57	24.06	-3464.61	287.12	-6.21	-3361.82	274.90	58.98	-3657.69	18.62	1222.11	0.00	0.00	0.00	-1732.04	108.16	1556.67	-3559.51	-17.89	1621.65	-3496.76	227.75	1611.45	-3538.24	101.27	1602.97	592.37	-16.93	78.70	1190.09	6.20	79.09	567.76
0.89000	-3195.68	138.99	25.20	-3143.35	161.13	19.49	-3395.90	56.45	7.62	-3407.54	81.84	72.25	-3696.18	-6.95	0.99	-3679.89	48.57	24.06	-3465.54	286.44	-6.53	-3393.22	274.31	54.18	-3657.69	18.62	1222.11	0.00	0.00	0.00	-1732.04	108.16	1556.67	-3559.51	-17.89	1621.65	-3491.70	228.19	1611.73	-3520.88	103.32	1603.90	592.86	-16.94	78.89	1190.19	6.62	79.38	567.68
0.90000	-3195.68	138.99	25.20	-3143.35	161.13	19.49	-3395.90	56.45	7.62	-3407.54	81.84	72.25	-3696.18	-6.95	0.99	-3679.89	48.57	24.06	-3482.23	284.60	-9.45	-3415.88	273.64	50.77	-3657.69	18.62	1222.11	0.00	0.00	0.00	-1732.04	108.16	1556.67	-3559.51	-17.89	1621.65	-3489.30	229.00	1612.08	-3497.97	107.53	1603.29	592.68	-16.97	78.60	1189.40	6.51	79.22	567.43
0.91000	-3195.68	138.99	25.20	-3143.35	161.13	19.49	-3395.90	56.45	7.62	-3407.54	81.84	72.25	-3696.18	-6.95	0.99	-3679.89	48.57	24.06	-3445.49	288.94	-3.22	-3415.14	272.02	52.29	-3657.69	18.62	1222.11	0.00	0.00	0.00	-1732.04	108.16	1556.67	-3559.51	-17.89	1621.65	-3489.25	230.15	1612.48	-3508.77	107.44	1604.55	591.76	-16.83	78.41	1189.69	6.83	79.52	568.46
0.92000	-3195.68	138.99	25.20	-3143.35	161.13	19.49	-3395.90	56.45	7.62	-3407.54	81.84	72.25	-3696.18	-6.95	0.99	-3679.89	48.57	24.06	-3436.43	287.60	0.14	-3350.23	272.85	61.23	-3657.69	18.62	1222.11	0.00	0.00	0.00	-1732.04	108.16	1556.67	-3559.51	-17.89	1621.65	-3491.29	231.59	1612.93	-3536.67	107.47	1604.29	592.44	-16.91	78.77	1190.60	6.80	79.70	568.54
0.93000	-3195.68	138.99	25.20	-3143.35	161.13	19.49	-3395.90	56.45	7.62	-3407.54	81.84	72.25	-3696.18	-6.95	0.99	-3679.89	48.57	24.06	-3414.57	287.49	3.45	-3420.62	271.96	49.49	-3657.69	18.62	1222.11	0.00	0.00	0.00	-1732.04	108.16	1556.67	-3559.51	-17.89	1621.65	-3495.12	233.29	1613.43	-3513.72	109.51	1603.19	592.69	-17.19	78.86	1190.40	6.24	79.32	567.94
0.94000	-3195.68	138.99	25.20	-3143.35	161.13	19.49	-3395.90	56.45	7.62	-3407.54	81.84	72.25	-3696.18	-6.95	0.99	-3679.89	48.57	24.06	-3454.74	287.64	-3.22	-3389.27	275.39	53.95	-3657.69	18.62	1222.11	0.00	0.00	0.00	-1732.04	108.16	1556.67	-3559.51	-17.89	1621.65	-3500.46	235.21	1613.96	-3536.12	111.06	1603.90	591.33	-17.07	78.10	1190.27	6.66	79.26	568.48
0.95000	-3195.68	138.99	25.20	-3143.35	161.13	19.49	-3395.90	56.45	7.62	-3407.54	81.84	72.25	-3696.18	-6.95	0.99	-3679.89	48.57	24.06	-3422.01	285.50	1.12	-3372.26	272.79	56.06	-3657.69	18.62	1222.11	0.00	0.00	0.00	-1732.04	108.16	1556.67	-3559.51	-17.89	1621.65	-3507.02	237.33	1614.52	-3555.73	114.44	1604.21	591.48	-16.91	78.24	1189.33	6.34	79.22	568.30
0.96000	-3195.68	138.99	25.20	-3143.35	161.13	19.49	-3395.90	56.45	7.62	-3407.54	81.84	72.25	-3696.18	-6.95	0.99	-3679.89	48.57	24.06	-3412.27	286.18	2.65	-3406.01	276.12	51.33	-3657.69	18.62	1222.11	0.00	0.00	0.00	-1732.04	108.16	1556.67	-3559.51	-17.89	1621.65	-3514.52	239.60	1615.10	-3532.43	115.94	1604.16	591.91	-17.39	78.28	1189.18	6.70	79.06	567.95
0.97000	-3195.68	138.99	25.20	-3143.35	161.13	19.49	-3395.90	56.45	7.62	-3407.54	81.84	72.25	-3696.18	-6.95	0.99	-3679.89	48.57	24.06	-3423.58	286.69	-0.01	-3398.53	275.99	52.53	-3657.69	18.62	1222.11	0.00	0.00	0.00	-1732.04	108.16	1556.67	-3559.51	-17.89	1621.65	-3522.67	241.99	1615.70	-3525.68	116.23	1601.81	591.86	-16.81	78.46	1189.73	6.59	79.46	568.12
0.98000	-3195.68	138.99	25.20	-3143.35	161.13	19.49	-3395.90	56.45	7.62	-3407.54	81.84	72.25	-3696.18	-6.95	0.99	-3679.89	48.57	24.06	-3439.04	285.09	-1.99	-3372.46	276.24	55.06	-3657.69	18.62	1222.11	0.00	0.00	0.00	-1732.04	108.16	1556.67	-3559.51	-17.89	1621.65	-3531.18	244.46	1616.30	-3507.84	120.71	1602.26	592.49	-17.34	78.60	1190.36	5.94	79.29	568.46
0.99000	-3195.68	138.99	25.20	-3143.35	161.13	19.49	-3395.90	56.45	7.62	-3407.54	81.84	72.25	-3696.18	-6.95	0.99	-3679.89	48.57	24.06	-3411.41	284.78	1.13	-3423.64	274.23	47.65	-3657.69	18.62	1222.11	0.00	0.00	0.00	-1732.04	108.16	1556.67	-3559.51	-17.89	1621.65	-3539.77	246.97	1616.91	-3525.51	121.88	1603.09	591.43	-17.45	78.23	1189.80	5.76	79.07	567.93
1.00000	-3195.68	138.99	25.20	-3143.35	161.13	19.49	-3395.90	56.45	7.62	-3407.54	81.84	72.25	-3696.18	-6.95	0.99	-3679.89	48.57	24.06	-3431.41	285.60	-1.76	-3383.93	274.47	54.81	-3657.69	18.62	1222.11	0.00	0.00	0.00	-1732.04	108.16	1556.67	-3559.51	-17.89	1621.65	-3548.15	249.50	1617.51	-3535.64	122.49	1603.48	591.69	-17.23	78.17	1189.78	5.85	79.06	568.90
1.01000	-3195.68	138.99	25.20	-3143.35	161.13	19.49	-3395.90	56.45	7.62	-3407.54	81.84	72.25	-3696.18	-6.95	0.99	-3679.89	48.57	24.06	-3423.27	285.89	0.02	-3387.55	275.82	53.99	-3657.69	18.62	1222.11	0.00	0.00	0.00	-1732.04	108.16	1556.67	-3559.51	-17.89	1621.65	-3556.04	252.00	1618.09	-3531.85	126.31	1602.12	592.43	-17.49	78.57	1190.85	5.55	79.33	569.39
1.02000	-3195.68	138.99	25.20	-3143.35	161.13	19.49	-3395.90	56.45	7.62	-3407.54	81.84	72.25	-3696.18	-6.95	0.99	-3679.89	48.57	24.06	-3462.15	286.47	-6.37	-3392.09	272.00	52.08	-3657.69	18.62	1222.11	0.00	0.00	0.00	-1732.04	108.16	1556.67	-3559.51	-17.89	1621.65	-3563.16	254.44	1618.66	-3522.42	127.86	1602.50	592.36	-17.40	78.41	1190.84	5.74	79.61	569.25
1.03000	-3195.68	138.99	25.20	-3143.35	161.13	19.49	-3395.90	56.45	7.62	-3407.54	81.84	72.25	-3696.18	-6.95	0.99	-3679.89	48.57	24.06	-3421.75	286.06	1.50	-3445.01	274.42	44.97	-3657.69	18.62	1222.11	0.00	0.00	0.00	-1732.04	108.16	1556.67	-3559.51	-17.89	1621.65	-3569.20	256.79	1619.19	-3538.67	128.83	1603.23	592.47	-17.02	78.65	1190.07	5.77	79.29	568.63
1.04000	-3195.68	138.99	25.20	-3143.35	161.13	19.49	-3395.90	56.45	7.62	-3407.54	81.84	72.25	-3696.18	-6.95	0.99	-3679.89	48.57	24.06	-3435.43	289.10	-0.69	-3424.13	274.18	45.93	-3657.69	18.62	1222.11	0.00	0.00	0.00	-1732.04	108.16	1556.67	-3559.51	-17.89	1621.65	-3573.90	259.00	1619.69	-3535.66	130.77	1603.28	592.04	-17.54	78.38	1189.67	5.48	79.14	568.22
1.05000	-3195.68	138.99	25.20	-3143.35	161.13	19.49	-3395.90	56.45	7.62	-3407.54	81.84	72.25	-3696.18	-6.95	0.99	-3679.89	48.57	24.06	-3455.91	287.42	-6.80	-3427.79	275.97	47.22	-3657.69	18.62	1222.11	0.00	0.00	0.00	-1732.04	108.16	1556.67	-3559.51	-17.89	1621.65	-3576.96	261.05	1620.15	-3528.46	132.89	1601.54	592.08	-16.57	78.55	1190.08	5.96	79.30	568.30
1.06000	-3195.68	138.99	25.20	-3143.35	161.13	19.49	-3395.90	56.45	7.62	-3407.54	81.84	72.25	-3696.18	-6.95	0.99	-3679.89	48.57	24.06	-3445.81	287.29	-2.26	-3410.84	277.12	50.64	-3657.69	18.62	1222.11	0.00	0.00	0.00	-1732.04	108.16	1556.67	-3559.51	-17.89	1621.65	-3578.09	262.89	1620.56	-3518.05	137.20	1602.15	591.17	-17.58	77.93	1190.10	6.15	79.38	567.65
1.07000	-3195.68	138.99	25.20	-3143.35	161.13	19.49	-3395.90	56.45	7.62	-3407.54	81.84	72.25	-3696.18	-6.95	0.99	-3679.89	48.57	24.06	-3459.12	286.70	-5.51	-3404.78	276.69	48.77	-3657.69	18.62	1222.11	0.00	0.00	0.00	-1732.04	108.16	1556.67	-3559.51	-17.89	1621.65	-3577.34	267.24	1621.23	-3552.92	138.41	1603.90	591.02	-17.08	78.02	1189.52	6.24	79.09	567.59
1.08000	-3195.68	138.99	25.20	-3143.35	161.13	19.49	-3395.90	56.45	7.62	-3407.54	81.84	72.25	-3696.18	-6.95	0.99	-3679.89	48.57	24.06	-3421.30	286.65	-0.37	-3415.60	273.23	48.24	-3657.69	18.62	1222.11	0.00	0.00	0.00	-1732.04	108.16	1556.67	-3559.51	-17.89	1621.65	-3575.47	266.47	1621.83	-3515.47	139.52	1602.40	591.79	-17.34	78.50	1190.10	6.31	79.41	568.55
1.09000	-3195.68	138.99	25.20	-3143.35	161.13	19.49	-3395.90	56.45	7.62	-3407.54	81.84	72.25	-3696.18	-6.95	0.99	-3679.89	48.57	24.06	-3418.63	286.20	0.41	-3396.52	275.20	48.89	-3657.69	18.62	1222.11	0.00	0.00	0.00	-1732.04	108.16	1556.67	-3559.51	-17.89	1621.65	-3558.36	263.79	1621.67	-3516.43	141.24	1603.23	592.12	-17.23	78.27	1190.73	6.54	79.66	568.41
1.10000	-3195.68	138.99	25.20	-3143.35	161.13	19.49	-3395.90	56.45	7.62	-3407.54	81.84	72.25	-3696.18	-6.95	0.99	-3679.89	48.57	24.06	-3433.46	287.49	-1.38	-3449.37	274.58	42.15	-3657.69	18.62	1222.11	0.00	0.00	0.00	-1732.04	108.16	1556.67	-3559.51	-17.89	1621.65	-3573.12	269.29	1620.91	-3537.82	142.44	1603.78	590.62	-17.76	78.07	1189.66	6.25	79.24	567.68
1.11000	-3195.68	138.99	25.20	-3143.35	161.13	19.49	-3395.90	56.45	7.62	-3407.54	81.84	72.25	-3696.18	-6.95	0.99	-3679.89	48.57	24.06	-3434.82	287.32	-1.98	-3420.42	273.83	45.68	-3657.69	18.62	1222.11	0.00	0.00	0.00	-1732.04	108.16	1556.67	-3559.51	-17.89	1621.65	-3592.55	271.61	1622.01	-3506.35	146.38	1602.89	591.13	-18.14	78.05	1189.66	6.66	79.18	568.03
1.12000	-3195.68	138.99	25.20	-3143.35	161.13	19.49	-3395.90	56.45	7.62	-3407.54	81.84	72.25	-3696.18	-6.95	0.99	-3679.89	48.57	24.06	-3481.73	287.50	-9.22	-3374.31	274.94	54.05	-3657.69	18.62	1222.11	0.00	0.00	0.00	-1732.04	108.16	1556.67	-3559.51	-17.89	1621.65	-3593.20	269.99	1622.57	-3512.71	147.13	1603.37	592.01	-17.77	78.44	1190.34	5.92	79.26	568.99
1.13000	-3195.68	138.99	25.20	-3143.35	161.13	19.49	-3395.90	56.45	7.62	-3407.54	81.84	72.25	-3696.18	-6.95	0.99	-3679.89	48.57	24.06	-3447.60	287.31	-4.11	-3401.79	276.38	49.12	-3657.69	18.62	1222.11	0.00	0.00	0.00	-1732.04	108.16	1556.67	-3559.51	-17.89	1621.65	-3597.06	271.34	1622.96	-3514.09	148.79	1604.14	591.71	-17.41	78.39	1190.59	5.69	79.28	568.37
1.14000	-3195.68	138.99	25.20	-3143.35	161.13	19.49	-3395.90	56.45	7.62	-3407.54	81.84	72.25	-3696.18	-6.95	0.99	-3679.89	48.57	24.06	-3414.43	288.02	0.70	-3413.63	275.27	49.43	-3657.69	18.62	1222.11	0.00	0.00	0.00	-1732.04	108.16	1556.67	-3559.51	-17.89	1621.65	-3600.87	272.69	1623.35	-3518.64	151.61	1603.22	592.21	-17.08	78.62	1189.86	5.29	78.81	567.02
1.15000	-3195.68	138.99	25.20	-3143.35	161.13	19.49	-3395.90	56.45	7.62	-3407.54	81.84	72.25	-3696.18	-6.95	0.99	-3679.89	48.57	24.06	-3409.61	286.75	1.41	-3391.08	275.04	49.88	-3657.69	18.62	1222.11	0.00	0.00	0.00	-1732.04	108.16	1556.67	-3559.51	-17.89	1621.65	-3604.64	274.04	1623.73	-3518.62	154.20	1603.71	592.59	-16.99	78.70	1189.58	5.42	79.07	568.18
1.16000	-3195.68	138.99	25.20	-3143.35	161.13	19.49	-3395.90	56.45	7.62	-3407.54	81.84	72.25	-3696.18	-6.95	0.99	-3679.89	48.57	24.06	-3449.16	289.14	-5.07	-3362.36	274.49	53.81	-3657.69	18.62	1222.11	0.00	0.00	0.00	-1732.04	108.16	1556.67	-3559.51	-17.89	1621.65	-3608.36	275.39	1624.11	-3529.94	153.69	1604.76	591.96	-17.02	78.73	1190.24	5.62	79.34	568.14
1.17000	-3195.68	138.99	25.20	-3143.35	161.13	19.49	-3395.90	56.45	7.62	-3407.54	81.84	72.25	-3696.18	-6.95	0.99	-3679.89	48.57	24.06	-3434.44	286.24	-2.73	-3367.86	274.61	53.69	-3657.69	18.62	1222.11	0.00	0.00	0.00	-1732.04	108.16	1556.67	-3559.51	-17.89	1621.65	-3612.04	276.74	1624.48	-3529.02	155.49	1604.87	592.23	-17.71	78.64	1190.22	5.85	79.14	569.45
1.18000	-3195.68	138.99	25.20	-3143.35	161.13	19.49	-3395.90	56.45	7.62	-3407.54	81.84	72.25	-3696.18	-6.95	0.99	-3679.89	48.57	24.06	-3432.49	285.94	-2.72	-3381.65	273.37	51.09	-3657.69	18.62	1222.11	0.00	0.00	0.00	-1732.04	108.16	1556.67	-3559.51	-17.89	1621.65	-3615.68	278.10	1624.85	-3535.15	157.03	1605.57	593.12	-17.30	78.77	1189.65	6.25	79.17	568.65
1.19000	-3195.68	138.99	25.20	-3143.35	161.13	19.49	-3395.90	56.45	7.62	-3407.54	81.84	72.25	-3696.18	-6.95	0.99	-3679.89	48.57	24.06	-3443.95	287.34	-4.46	-3390.56	271.74	51.77	-3657.69	18.62	1222.11	0.00	0.00	0.00	-1732.04	108.16	1556.67	-3559.51	-17.89	1621.65	-3619.27	279.45	1625.21	-3514.05	158.34	1605.45	592.34	-16.92	78.64	1190.09	6.34	79.18	567.39
1.20000	-3195.68	138.99	25.20	-3143.35	161.13	19.49	-3395.90	56.45	7.62	-3407.54	81.84	72.25	-3696.18	-6.95	0.99	-3679.89	48.57	24.06	-3446.52	288.69	-4.29	-3401.92	276.26	50.36	-3657.69	18.62	1222.11	0.00	0.00	0.00	-1732.04	108.16	1556.67	-3559.51	-17.89	1621.65	-3622.81	280.81	1625.57	-3513.05	160.32	1605.15	592.28	-17.41	78.57	1189.85	6.28	79.01	568.22
1.21000	-3195.68	138.99	25.20	-3143.35	161.13	19.49	-3395.92	56.46	7.62	-3407.54	81.84	72.25	-3696.18	-6.95	0.99	-3679.89	48.57	24.06	-3424.79	287.20	-1.78	-3378.36	275.36	56.53	-3657.69	18.62	1222.11	0.00	0.00	0.00	-1732.04	108.16	1556.67	-3559.51	-17.89	1621.65	-3626.32	282.17	1625.92	-3527.13	160.70	1605.81	592.72	-16.64	78.62	1189.67	6.42	79.11	567.58
1.22000	-3195.68	138.99	25.20	-3143.35	161.13	19.49	-3417.37	63.75	4.21	-3407.54	81.84	72.25	-3696.18	-6.95	0.99	-3679.89	48.57	24.06	-3431.50	287.73	-3.32	-3388.28	275.30	52.27	-3657.69	18.62	1222.11	0.00	0.00	0.00	-1732.04	108.16	1556.67	-3559.51	-17.89	1621.65	-3629.77	283.53	1626.26	-3530.96	161.03	1605.93	591.29	-16.99	78.49	1189.14	6.50	79.01	568.50
1.23000	-3195.68	138.99	25.20	-3143.35	161.13	19.49	-3378.35	71.86	9.82	-3407.54	81.84	72.25	-3696.18	-6.95	0.99	-3679.89	48.57	24.06	-3481.07	288.19	-9.85	-3385.05	272.04	54.00	-3657.69	18.62	1222.11	0.00	0.00	0.00	-1732.04	108.16	1556.67	-3559.51	-17.89	1621.65	-3633.19	284.89	1626.61	-3534.96	163.15	1606.28	591.47	-16.73	78.62	1189.21	5.87	79.04	568.73
1.24000	-3195.68	138.99	25.20	-3143.35	161.13	19.49	-3413.34	81.70	5.58	-3407.54	81.84	72.25	-3696.18	-6.95	0.99	-3679.89	48.57	24.06	-3461.95	288.11	-6.70	-3386.52	274.59	53.72	-3657.69	18.62	1222.11	0.00	0.00	0.00	-1732.04	108.16	1556.67	-3559.51	-17.89	1621.65	-3636.56	286.25	1626.94	-3536.38	163.15	1607.49	592.40	-16.94	78.71	1189.86	5.20	78.89	569.13
1.25000	-3195.68	138.99	25.20	-3143.35	161.13	19.49	-3450.69	87.48	-0.96	-3407.54	81.84	72.25	-3696.18	-6.95	0.99	-3679.89	48.57	24.06	-3422.42	287.28	-0.46	-3348.80	277.25	60.76	-3657.69	18.62	1222.11	0.00	0.00	0.00	-1732.04	108.16	1556.67	-3559.51	-17.89	1621.65	-3639.88	287.61	1627.27	-3524.86	163.20	1606.19	592.49	-17.29	78.71	1190.17	6.29	79.32	567.64
1.26000	-3195.68	138.99	25.20	-3143.35	161.13	19.49	-3458.33	98.44	-1.07	-3407.54	81.84	72.25	-3696.18	-6.95	0.99	-3679.89	48.57	24.06	-3450.45	289.83	-5.42	-3409.90	274.67	49.93	-3657.69	18.62	1222.11	0.00	0.00	0.00	-1732.04	108.16	1556.67	-3559.51	-17.89	1621.65	-3643.17	288.98	1627.60	-3521.45	162.31	1605.98	593.60	-16.84	78.95	1189.34	6.52	79.30	568.21
1.27000	-3195.68	138.99	25.20	-3143.35	161.13	19.49	-3443.49	103.60	0.87	-3413.54	87.58	71.34	-3696.18	-6.95	0.99	-3679.89	48.57	24.06	-3418.55	288.41	0.50	-3416.49	276.22	50.41	-3657.69	18.62	1222.11	0.00	0.00	0.00	-1732.04	108.16	1556.67	-3559.51	-17.89	1621.65	-3646.40	290.34	1627.92	-3510.96	162.95	1606.24	592.49	-17.50	78.70	1189.74	6.80	78.94	568.88
1.28000	-3195.68	138.99	25.20	-3143.35	161.13	19.49	-3437.98	111.13	1.66	-3420.21	95.94	68.29	-3696.18	-6.95	0.99	-3679.89	48.57	24.06	-3429.28	288.83	-1.88	-3394.79	276.39	54.15	-3657.69	18.62	1222.11	0.00	0.00	0.00	-1732.04	108.16	1556.67	-3559.51	-17.89	1621.65	-3649.60	291.71	1628.24	-3526.35	161.65	1606.94	592.46	-16.55	78.82	1190.17	6.40	79.47	568.32
1.29000	-3195.68	138.99	25.20	-3143.35	161.13	19.49	-3435.20	114.49	1.06	-3398.59	98.43	73.87	-3696.18	-6.95	0.99	-3679.89	48.57	24.06	-3438.60	288.48	-2.54	-3390.15	277.59	54.84	-3657.69	18.62	1222.11	0.00	0.00	0.00	-1732.04	108.16	1556.67	-3559.51	-17.89	1621.65	-3652.75	293.07	1628.55	-3531.11	160.99	1607.11	590.85	-17.16	78.24	1189.08	6.03	79.16	568.00
1.30000	-3195.68	138.99	25.20	-3143.35	161.13	19.49	-3418.34	120.23	2.28	-3398.25	102.05	72.69	-3696.18	-6.95	0.99	-3679.89	48.57	24.06	-3411.08	288.27	1.82	-3429.80	276.60	50.32	-3657.69	18.62	1222.11	0.00	0.00	0.00	-1732.04	108.16	1556.67	-3559.51	-17.89	1621.65	-3655.85	294.44	1628.86	-3551.12	159.04	1608.31	591.55	-17.56	78.41	1189.07	5.99	78.98	568.76
1.31000	-3195.68	138.99	25.20	-3143.35	161.13	19.49	-3421.68	124.34	2.10	-3411.05	107.96	68.28	-3696.18	-6.95	0.99	-3679.89	48.57	24.06	-3423.43	289.94	-0.38	-3426.68	277.23	50.93	-3657.69	18.62	1222.11	0.00	0.00	0.00	-1732.04	108.16	1556.67	-3559.51	-17.89	1621.65	-3658.91	295.80	1629.16	-3527.46	159.23	1607.75	591.80	-17.89	78.21	1189.91	5.75	78.96	568.48
1.32000	-3195.68	138.99	25.20	-3143.35	161.13	19.49	-3430.47	124.25	1.28	-3388.23	109.19	70.20	-3696.18	-6.95	0.99	-3679.89	48.57	24.06	-3435.96	287.82	-1.06	-3373.53	275.08	57.71	-3657.69	18.62	1222.11	0.00	0.00	0.00	-1732.04	108.16	1556.67	-3559.51	-17.89	1621.65	-3661.93	297.17	1629.46	-3517.05	157.83	1607.24	593.20	-17.36	78.64	1190.16	5.74	78.86	569.36
1.33000	-3195.68	138.99	25.20	-3143.35	161.13	19.49	-3471.81	124.99	-6.45	-3391.12	109.85	68.16	-3696.18	-6.95	0.99	-3679.89	48.57	24.06	-3460.97	289.96	-4.75	-3385.25	274.36	56.43	-3657.69	18.62	1222.11	0.00	0.00	0.00	-1732.04	108.16	1556.67	-3559.51	-17.89	1621.65	-3664.90	298.53	1629.75	-3531.44	156.33	1606.78	593.09	-17.32	78.82	1189.63	6.43	79.03	568.07
1.34000	-3195.68	138.99	25.20	-3143.35	161.13	19.49	-3454.75	125.75	-2.18	-3385.21	108.80	69.28	-3696.18	-6.95	0.99	-3679.89	48.57	24.06	-3483.04	288.12	-7.58	-3389.66	275.56	59.26	-3657.69	18.62	1222.11	0.00	0.00	0.00	-1732.04	108.16	1556.67	-3559.51	-17.89	1621.65	-3667.83	299.90	1630.04	-3528.09	153.94	1607.12	592.28	-16.93	78.58	1190.73	6.20	79.42	567.59
1.35000	-3195.68	138.99	25.20	-3143.35	161.13	19.49	-3436.61	126.17	-1.24	-3405.37	109.92	65.59	-3696.18	-6.95	0.99	-3679.89	48.57	24.06	-3468.04	289.22	-5.44	-3409.90	276.56	57.79	-3657.69	18.62	1222.11	0.00	0.00	0.00	-1732.04	108.16	1556.67	-3559.51	-17.89	1621.65	-3670.71	301.27	1630.33	-3512.89	151.40	1605.91	592.75	-16.96	78.86	1190.03	6.05	79.46	568.42
1.36000	-3195.68	138.99	25.20	-3143.35	161.13	19.49	-3427.30	125.06	-1.27	-3376.14	110.13	68.08	-3696.18	-6.95	0.99	-3679.89	48.57	24.06	-3412.42	288.15	5.57	-3426.71	277.60	54.54	-3657.69	18.62	1222.11	0.00	0.00	0.00	-1732.04	108.16	1556.67	-3559.51	-17.89	1621.65	-3673.55	302.63	1630.60	-3521.90	149.53	1606.50	592.34	-16.81	78.49	1189.16	6.23	79.28	568.48
1.37000	-3195.68	138.99	25.20	-3143.35	161.13	19.49	-3444.49	124.17	-5.29	-3446.03	108.98	56.47	-3696.18	-6.95	0.99	-3679.89	48.57	24.06	-3432.95	288.90	2.91	-3399.41	276.98	59.08	-3657.69	18.62	1222.11	0.00	0.00	0.00	-1732.04	108.16	1556.67	-3559.51	-17.89	1621.65	-3676.35	304.00	1630.88	-3505.77	148.44	1606.02	591.24	-17.20	78.07	1190.11	6.60	79.45	569.29
1.38000	-3195.68	138.99	25.20	-3143.35	161.13	19.49	-3465.89	123.50	-9.87	-3413.02	106.95	61.55	-3696.18	-6.95	0.99	-3679.89	48.57	24.06	-3416.97	287.52	5.70	-3435.64	275.32	55.91	-3657.69	18.62	1222.11	0.00	0.00	0.00	-1732.04	108.16	1556.67	-3559.51	-17.89	1621.65	-3679.10	305.36	1631.15	-3494.97	145.93	1605.71	592.42	-17.29	78.63	1190.10	6.42	79.31	568.40
1.39000	-3195.68	138.99	25.20	-3143.35	161.13	19.49	-3458.53	123.92	-9.78	-3399.05	107.90	61.86	-3696.18	-6.95	0.99	-3679.89	48.57	24.06	-3445.90	288.51	2.69	-3393.85	277.69	64.32	-3657.69	18.62	1222.11	0.00	0.00	0.00	-1732.04	108.16	1556.67	-3559.51	-17.89	1621.65	-3681.81	306.73	1631.41	-3514.51	142.38	1607.13	592.02	-16.97	78.66	1190.18	6.35	79.14	567.52
1.40000	-3195.68	138.99	25.20	-3143.35	161.13	19.49	-3444.18	125.27	-7.83	-3391.75	108.01	63.39	-3696.18	-6.95	0.99	-3679.89	48.57	24.06	-3443.90	288.03	3.61	-3408.23	280.10	65.16	-3657.69	18.62	1222.11	0.00	0.00	0.00	-1732.04	108.16	1556.67	-3559.51	-17.89	1621.65	-3684.47	308.09	1631.68	-3517.32	140.64	1606.95	591.27	-17.20	78.33	1190.02	6.23	79.39	567.82
1.41000	-3195.68	138.99	25.20	-3143.35	161.13	19.49	-3437.68	122.04	-7.98	-3385.68	107.78	64.83	-3696.18	-6.95	0.99	-3679.89	48.57	24.06	-3416.26	288.39	10.33	-3447.20	280.29	62.92	-3657.69	18.62	1222.11	0.00	0.00	0.00	-1732.04	108.16	1556.67	-3559.51	-17.89	1621.65	-3687.09	309.46	1631.93	-3526.31	138.53	1607.49	591.15	-17.05	78.06	1189.70	6.47	79.00	568.70
1.42000	-3195.68	138.99	25.20	-3143.35	161.13	19.49	-3444.41	122.74	-6.90	-3406.53	107.42	59.96	-3696.18	-6.95	0.99	-3679.89	48.57	24.06	-3450.39	287.52	6.08	-3408.58	277.32	71.27	-3657.69	18.62	1222.11	0.00	0.00	0.00	-1732.04	108.16	1556.67	-3559.51	-17.89	1621.65	-3689.67	310.82	1632.18	-3508.77	137.63	1607.23	591.62	-17.45	78.54	1189.37	6.27	78.74	568.11
1.43000	-3195.68	138.99	25.20	-3143.35	161.13	19.49	-3450.69	122.44	-9.08	-3380.58	110.15	65.02	-3696.18	-6.95	0.99	-3679.89	48.57	24.06	-3432.01	287.41	11.81	-3408.88	277.39	73.66	-3657.69	18.62	1222.11	0.00	0.00	0.00	-1732.04	108.16	1556.67	-3559.51	-17.89	1621.65	-3692.20	312.18	1632.43	-3507.53	134.12	1606.82	591.33	-16.98	78.34	1190.17	6.42	79.35	568.61
1.44000	-3195.68	138.99	25.20	-3143.35	161.13	19.49	-3412.72	123.14	-2.54	-3404.90	108.35	61.28	-3696.18	-6.95	0.99	-3679.89	48.57	24.06	-3471.07	291.98	9.71	-3409.14	277.46	76.07	-3657.69	18.62	1222.11	0.00	0.00	0.00	-1732.04	108.16	1556.67	-3559.51	-17.89	1621.65	-3694.68	313.55	1632.67	-3494.94	131.36	1606.73	590.58	-17.11	78.00	1190.19	7.03	79.47	567.80
1.45000	-3195.68	138.99	25.20	-3143.35	161.13	19.49	-3432.76	123.11	-6.13	-3401.89	105.66	59.62	-3696.18	-6.95	0.99	-3679.89	48.57	24.06	-3452.05	292.80	19.50	-3409.36	277.52	78.48	-3657.69	18.62	1222.11	0.00	0.00	0.00	-1732.04	108.16	1556.67	-3559.51	-17.89	1621.65	-3697.13	314.91	1632.91	-3499.25	128.63	1606.83	591.77	-17.48	78.43	1190.22	6.48	79.07	568.02
1.46000	-3195.68	138.99	25.20	-3143.35	161.13	19.49	-3428.49	124.14	-5.43	-3401.08	108.19	62.14	-3696.18	-6.95	0.99	-3679.89	48.57	24.06	-3454.82	292.74	23.35	-3409.54	277.57	80.91	-3657.69	18.62	1222.11	0.00	0.00	0.00	-1732.04	108.16	1556.67	-3559.51	-17.89	1621.65	-3699.53	316.27	1633.15	-3496.82	125.49	1606.26	592.48	-17.67	78.56	1189.67	5.82	78.88	568.36
1.47000	-3195.68	138.99	25.20	-3143.35	161.13	19.49	-3439.99	121.27	-6.93	-3420.71	107.38	57.50	-3696.18	-6.95	0.99	-3679.89	48.57	24.06	-3435.46	294.64	31.71	-3409.68	277.63	83.34	-3657.69	18.62	1222.11	0.00	0.00	0.00	-1732.04	108.16	1556.67	-3559.51	-17.89	1621.65	-3701.88	317.63	1633.38	-3482.93	125.77	1605.92	592.08	-17.78	78.54	1189.28	6.04	78.83	567.64
1.48000	-3195.68	138.99	25.20	-3143.35	161.13	19.49	-3430.20	124.15	-5.49	-3419.91	106.19	56.66	-3696.18	-6.95	0.99	-3679.89	48.57	24.06	-3465.70	294.58	30.75	-3409.77	277.67	85.78	-3657.69	18.62	1222.11	0.00	0.00	0.00	-1732.04	108.16	1556.67	-3559.51	-17.89	1621.65	-3704.19	318.98	1633.60	-3489.05	124.32	1606.84	592.59	-17.00	78.66	1189.29	5.59	78.95	568.42
1.49000	-3195.68	138.99	25.20	-3143.35	161.13	19.49	-3451.19	123.39	-9.54	-3426.42	108.50	54.56	-3696.18	-6.95	0.99	-3679.89	48.57	24.06	-3425.49	294.69	44.88	-3409.82	277.71	88.23	-3657.69	18.62	1222.11	0.00	0.00	0.00	-1732.04	108.16	1556.67	-3559.51	-17.89	1621.65	-3706.46	320.34	1633.82	-3495.79	122.08	1607.15	592.55	-17.44	78.49	1190.16	6.07	79.43	567.56
1.50000	-3195.68	138.99	25.20	-3143.35	161.13	19.49	-3490.63	122.08	-16.12	-3379.06	107.48	61.56	-3696.18	-6.95	0.99	-3679.89	48.57	24.06	-3449.58	294.45	47.90	-3409.82	277.75	90.69	-3657.69	18.62	1222.11	0.00	0.00	0.00	-1732.04	108.16	1556.67	-3559.51	-17.89	1621.65	-3708.68	321.70	1634.04	-3475.53	121.15	1605.43	591.85	-17.56	78.16	1189.38	6.25	79.18	568.33
1.51000	-3195.68	138.99	25.20	-3143.35	161.13	19.49	-3446.54	122.34	-9.67	-3404.70	109.61	57.57	-3696.18	-6.95	0.99	-3679.89	48.57	24.06	-3450.53	295.07	53.63	-3409.79	277.78	93.16	-3657.69	18.62	1222.11	0.00	0.00	0.00	-1732.04	108.16	1556.67	-3559.51	-17.89	1621.65	-3710.86	323.05	1634.25	-3478.61	120.01	1604.57	590.31	-16.99	78.01	1190.21	5.86	79.36	569.02
1.52000	-3195.68	138.99	25.20	-3143.35	161.13	19.49	-3476.62	123.38	-14.35	-3377.04	107.41	60.73	-3696.18	-6.95	0.99	-3679.89	48.57	24.06	-3451.43	295.68	59.33	-3409.71	277.81	95.64	-3657.69	18.62	1222.11	0.00	0.00	0.00	-1732.04	108.16	1556.67	-3559.51	-17.89	1621.65	-3712.99	324.41	1634.46	-3490.25	117.86	1605.07	591.31	-16.80	78.28	1190.72	6.37	79.50	569.41
1.53000	-3195.68	138.99	25.20	-3143.35	161.13	19.49	-3455.52	122.80	-11.39	-3399.86	108.45	58.43	-3696.18	-6.95	0.99	-3679.89	48.57	24.06	-3452.28	296.28	65.00	-3409.59	277.83	98.12	-3657.69	18.62	1222.11	0.00	0.00	0.00	-1732.04	108.16	1556.67	-3559.51	-17.89	1621.65	-3715.08	325.76	1634.67	-3496.22	116.70	1604.33	592.22	-16.98	78.51	1189.86	6.37	79.22	568.27
1.54000	-3195.68	138.99	25.20	-3143.35	161.13	19.49	-3487.22	120.52	-17.58	-3406.78	109.42	55.19	-3696.18	-6.95	0.99	-3679.89	48.57	24.06	-3453.08	296.86	70.64	-3409.43	277.85	100.62	-3657.69	18.62	1222.11	0.00	0.00	0.00	-1732.04	108.16	1556.67	-3559.51	-17.89	1621.65	-3717.13	327.11	1634.87	-3480.00	116.44	1603.78	591.81	-17.27	78.24	1190.30	5.97	79.30	568.23
1.55000	-3195.68	138.99	25.20	-3143.35	161.13	19.49	-3491.59	120.82	-18.23	-3418.78	105.65	53.88	-3696.18	-6.95	0.99	-3679.89	48.57	24.06	-3453.82	297.42	76.25	-3409.22	277.86	103.12	-3657.69	18.62	1222.11	0.00	0.00	0.00	-1732.04	108.16	1556.67	-3559.49	-17.89	1621.65	-3719.13	328.45	1635.06	-3482.35	115.98	1602.93	591.66	-17.14	78.64	1190.15	5.98	79.15	569.16
1.56000	-3195.68	138.99	25.20	-3143.35	161.13	19.49	-3439.31	123.82	-9.25	-3386.98	109.29	58.25	-3696.18	-6.95	0.99	-3679.89	48.57	24.06	-3454.52	297.97	81.83	-3408.97	277.87	105.63	-3657.69	18.62	1222.11	0.00	0.00	0.00	-1732.04	108.16	1556.67	-3536.21	-16.32	1621.74	-3721.08	329.80	1635.26	-3492.77	115.63	1603.14	592.38	-17.67	78.45	1190.26	6.37	79.36	569.51
1.57000	-3195.68	138.99	25.20	-3143.35	161.13	19.49	-3455.26	122.42	-12.24	-3388.65	104.90	58.77	-3696.18	-6.95	0.99	-3679.89	48.57	24.06	-3455.17	298.50	87.38	-3408.68	277.87	108.14	-3657.69	18.62	1222.11	0.00	0.00	0.00	-1732.04	108.16	1556.67	-3567.71	-20.47	1620.81	-3723.00	331.15	1635.45	-3488.75	114.75	1602.56	592.32	-17.26	78.48	1190.47	6.41	79.41	568.53
1.58000	-3195.68	138.99	25.20	-3143.35	161.13	19.49	-3447.44	122.33	-10.66	-3406.91	108.06	54.82	-3696.18	-6.95	0.99	-3679.89	48.57	24.06	-3455.77	299.02	92.90	-3408.35	277.87	110.67	-3657.69	18.62	1222.11	0.00	0.00	0.00	-1732.04	108.16	1556.67	-3557.12	-21.25	1621.09	-3724.86	332.49	1635.63	-3482.15	114.64	1601.75	592.43	-17.77	78.41	1189.99	6.06	79.17	567.99
1.59000	-3195.68	138.99	25.20	-3143.35	161.13	19.49	-3463.80	122.27	-13.07	-3386.89	106.26	57.90	-3696.18	-6.95	0.99	-3679.89	48.57	24.06	-3456.33	299.52	98.38	-3407.98	277.86	113.20	-3657.69	18.62	1222.11	0.00	0.00	0.00	-1732.04	108.16	1556.67	-3561.64	-26.09	1620.88	-3726.69	333.83	1635.81	-3488.06	114.57	1601.82	592.69	-17.81	78.29	1189.16	5.51	78.95	568.52
1.60000	-3195.68	138.99	25.20	-3143.35	161.13	19.49	-3453.01	123.12	-10.28	-3411.77	106.36	54.04	-3696.18	-6.95	0.99	-3679.89	48.57	24.06	-3456.83	300.01	103.84	-3407.56	277.85	115.73	-3657.69	18.62	1222.11	0.00	0.00	0.00	-1732.04	108.16	1556.67	-3548.07	-26.47	1619.77	-3728.47	335.17	1635.99	-3478.13	115.74	1601.76	591.45	-17.35	78.40	1189.72	5.57	79.12	568.64
1.61000	-3195.68	138.99	25.20	-3143.35	161.13	19.49	-3438.34	123.52	-9.84	-3413.37	105.93	54.21	-3696.18	-6.95	0.99	-3679.89	48.57	24.06	-3457.28	300.48	109.27	-3407.10	277.83	118.28	-3657.69	18.62	1222.11	0.00	0.00	0.00	-1732.04	108.16	1556.67	-3550.67	-24.69	1621.33	-3730.21	336.50	1636.16	-3484.23	115.93	1602.69	591.26	-17.43	78.22	1189.68	6.10	79.37	568.40
1.62000	-3195.68	138.99	25.20	-3143.35	161.13	19.49	-3463.54	122.25	-13.23	-3386.18	107.41	57.58	-3696.18	-6.95	0.99	-3679.89	48.57	24.06	-3457.68	300.94	114.66	-3406.61	277.81	120.83	-3657.69	18.62	1222.11	0.00	0.00	0.00	-1732.04	108.16	1556.67	-3580.75	-27.17	1621.21	-3731.90	337.84	1636.33	-3472.54	116.39	1602.96	591.13	-17.58	78.09	1190.18	6.66	79.21	567.88
1.63000	-3195.68	138.99	25.20	-3143.35	161.13	19.49	-3451.12	122.35	-11.35	-3375.45	107.41	58.23	-3696.18	-6.95	0.99	-3679.89	48.57	24.06	-3458.04	301.38	120.03	-3406.07	277.79	123.38	-3657.69	18.62	1222.11	0.00	0.00	0.00	-1732.04	108.16	1556.67	-3532.92	-25.79	1619.56	-3733.55	339.17	1636.49	-3478.20	114.94	1604.19	591.17	-17.55	78.03	1190.84	5.84	79.34	568.21
1.64000	-3195.68	138.99	25.20	-3143.35	161.13	19.49	-3482.28	122.95	-15.60	-3390.44	107.70	57.17	-3696.18	-6.95	0.99	-3679.89	48.57	24.06	-3458.34	301.80	125.36	-3405.48	277.75	125.95	-3657.69	18.62	1222.11	0.00	0.00	0.00	-1732.04	108.16	1556.67	-3550.54	-27.31	1620.35	-3735.15	340.50	1636.65	-3470.63	115.23	1604.74	591.57	-16.84	78.55	1190.16	6.38	79.32	568.25
1.65000	-3195.68	138.99	25.20	-3143.35	161.13	19.49	-3459.70	123.05	-13.15	-3428.93	107.17	52.19	-3696.18	-6.95	0.99	-3679.89	48.57	24.06	-3458.60	302.22	130.66	-3404.86	277.72	128.51	-3657.69	18.62	1222.11	0.00	0.00	0.00	-1732.04	108.16	1556.67	-3556.26	-28.70	1620.79	-3736.71	341.83	1636.81	-3486.58	115.63	1606.25	592.63	-16.64	79.07	1189.40	6.15	79.03	567.49
1.66000	-3195.68	138.99	25.20	-3143.35	161.13	19.49	-3462.06	121.36	-13.30	-3366.30	106.94	61.26	-3696.18	-6.95	0.99	-3679.89	48.57	24.06	-3458.81	302.61	135.94	-3404.20	277.67	131.09	-3657.69	18.62	1222.11	0.00	0.00	0.00	-1732.04	108.16	1556.67	-3497.12	-28.51	1618.36	-3738.22	343.15	1636.96	-3480.32	116.38	1607.23	592.53	-16.99	78.80	1189.26	6.05	79.10	567.77
1.67000	-3195.68	138.99	25.20	-3143.35	161.13	19.49	-3440.90	121.88	-8.52	-3370.19	109.20	59.50	-3696.18	-6.95	0.99	-3679.89	48.57	24.06	-3458.97	303.00	141.18	-3403.49	277.63	133.67	-3657.69	18.62	1222.11	0.00	0.00	0.00	-1732.04	108.16	1556.67	-3525.05	-27.71	1619.59	-3739.70	344.47	1637.11	-3476.67	117.64	1608.00	592.21	-17.00	78.45	1190.52	6.09	79.32	566.97
1.68000	-3195.68	138.99	25.20	-3143.35	161.13	19.49	-3442.82	122.82	-8.49	-3407.24	106.96	56.50	-3696.18	-6.95	0.99	-3679.89	48.57	24.06	-3459.08	303.36	146.39	-3402.74	277.58	136.25	-3657.69	18.62	1222.11	0.00	0.00	0.00	-1732.04	108.16	1556.67	-3562.43	-31.78	1620.32	-3741.12	345.79	1637.25	-3462.66	118.92	1608.73	592.93	-17.09	78.78	1190.16	5.78	79.09	567.81
1.69000	-3195.68	138.99	25.20	-3143.35	161.13	19.49	-3467.62	122.22	-13.37	-3372.08	107.89	63.43	-3696.18	-6.95	0.99	-3679.89	48.57	24.06	-3459.14	303.72	151.57	-3401.95	277.52	138.84	-3657.69	18.62	1222.11	0.00	0.00	0.00	-1732.04	108.16	1556.67	-3518.42	-29.01	1620.43	-3742.51	347.11	1637.40	-3479.90	117.85	1609.79	591.76	-16.92	78.61	1189.61	5.54	79.24	568.94
1.70000	-3195.68	138.99	25.20	-3143.35	161.13	19.49	-3445.74	123.00	-9.64	-3398.89	108.83	57.55	-3696.18	-6.95	0.99	-3679.89	48.57	24.06	-3459.16	304.05	156.72	-3401.13	277.46	141.44	-3657.69	18.62	1222.11	0.00	0.00	0.00	-1732.04	108.16	1556.67	-3540.55	-29.61	1619.71	-3743.84	348.42	1637.53	-3483.30	118.69	1610.29	592.97	-17.62	78.53	1189.40	5.89	78.92	568.43
1.71000	-3195.68	138.99	25.20	-3143.35	161.13	19.49	-3454.07	122.88	-11.03	-3383.30	108.29	60.43	-3696.18	-6.95	0.99	-3679.89	48.57	24.06	-3459.12	304.38	161.84	-3400.26	277.39	144.04	-3657.69	18.62	1222.11	0.00	0.00	0.00	-1732.04	108.16	1556.67	-3532.03	-31.52	1619.94	-3745.14	349.73	1637.67	-3474.57	118.94	1611.93	592.32	-17.59	78.64	1189.36	5.92	79.16	568.10
1.72000	-3195.68	138.99	25.20	-3143.35	161.13	19.49	-3430.91	122.10	-7.24	-3419.44	108.88	55.13	-3696.18	-6.95	0.99	-3679.89	48.57	24.06	-3459.04	304.69	166.93	-3399.34	277.32	146.64	-3657.69	18.62	1222.11	0.00	0.00	0.00	-1732.04	108.16	1556.67	-3541.09	-29.53	1619.84	-3746.39	351.04	1637.80	-3473.11	119.79	1612.74	591.11	-17.32	78.21	1188.94	6.37	79.45	568.65
1.73000	-3195.68	138.99	25.20	-3143.35	161.13	19.49	-3475.69	123.21	-14.61	-3408.66	108.43	55.24	-3696.18	-6.95	0.99	-3679.89	48.57	24.06	-3458.91	304.98	171.98	-3398.39	277.24	149.25	-3657.69	18.62	1222.11	0.00	0.00	0.00	-1732.04	108.16	1556.67	-3528.02	-31.05	1619.83	-3747.60	352.34	1637.93	-3478.14	121.01	1613.65	591.91	-16.99	78.16	1189.90	5.78	79.32	569.39
1.74000	-3195.68	138.99	25.20	-3143.35	161.13	19.49	-3455.83	122.93	-10.67	-3366.12	110.92	60.69	-3696.18	-6.95	0.99	-3679.89	48.57	24.06	-3458.73	305.26	177.01	-3397.40	277.16	151.86	-3657.69	18.62	1222.11	0.00	0.00	0.00	-1732.04	108.16	1556.67	-3517.34	-28.00	1619.95	-3748.76	353.64	1638.05	-3491.75	121.04	1612.99	592.53	-17.49	78.57	1190.19	6.01	79.11	568.49
1.75000	-3195.68	138.99	25.20	-3143.35	161.13	19.49	-3429.08	122.71	-6.73	-3395.42	111.20	57.33	-3696.18	-6.95	0.99	-3679.89	48.57	24.06	-3458.50	305.53	182.01	-3396.37	277.07	154.48	-3657.69	18.62	1222.11	0.00	0.00	0.00	-1732.04	108.16	1556.67	-3510.16	-26.83	1618.97	-3749.88	354.94	1638.17	-3489.99	123.11	1613.82	591.89	-17.06	78.49	1190.52	6.09	79.31	567.93
1.76000	-3195.68	138.99	25.20	-3143.35	161.13	19.49	-3439.18	121.94	-8.18	-3447.58	111.80	50.39	-3696.18	-6.95	0.99	-3679.89	48.57	24.06	-3458.23	305.78	186.97	-3395.29	276.98	157.10	-3657.69	18.62	1222.11	0.00	0.00	0.00	-1732.04	108.16	1556.67	-3518.17	-25.36	1617.78	-3750.95	356.23	1638.28	-3510.44	123.83	1614.72	591.79	-17.30	78.51	1190.08	6.28	79.17	567.83
1.77000	-3195.68	138.99	25.20	-3143.35	161.13	19.49	-3478.53	121.39	-15.87	-3396.76	110.83	58.26	-3696.18	-6.95	0.99	-3679.89	48.57	24.06	-3457.90	306.02	191.91	-3394.18	276.89	159.73	-3657.69	18.62	1222.11	0.00	0.00	0.00	-1732.04	108.16	1556.67	-3504.03	-23.34	1618.08	-3751.98	357.53	1638.40	-3510.57	124.78	1614.73	591.62	-17.53	78.31	1189.54	6.37	79.03	568.36
1.78000	-3195.68	138.99	25.20	-3143.35	161.13	19.49	-3459.13	123.24	-12.21	-3398.96	112.18	56.79	-3696.18	-6.95	0.99	-3679.89	48.57	24.06	-3457.53	306.24	196.81	-3393.02	276.78	162.35	-3657.69	18.62	1222.11	0.00	0.00	0.00	-1732.04	108.16	1556.67	-3473.17	-21.67	1616.93	-3752.97	358.81	1638.51	-3503.24	124.68	1614.40	591.81	-17.65	78.33	1189.53	6.34	78.83	568.80
1.79000	-3195.68	138.99	25.20	-3143.35	161.13	19.49	-3471.64	123.99	-14.08	-3370.52	112.76	61.12	-3696.18	-6.95	0.99	-3679.89	48.57	24.06	-3457.12	306.45	201.68	-3391.83	276.68	164.98	-3657.69	18.62	1222.11	0.00	0.00	0.00	-1732.04	108.16	1556.67	-3473.41	-19.07	1615.50	-3753.91	360.10	1638.61	-3506.49	126.48	1612.45	593.02	-17.15	78.85	1189.62	6.23	79.36	568.54
1.80000	-3195.68	138.99	25.20	-3143.35	161.13	19.49	-3448.32	123.76	-9.43	-3407.64	110.93	56.77	-3696.18	-6.95	0.99	-3679.89	48.57	24.06	-3456.65	306.64	206.53	-3390.59	276.56	167.62	-3657.69	18.62	1222.11	0.00	0.00	0.00	-1732.04	108.16	1556.67	-3476.23	-17.18	1611.97	-3754.80	361.37	1638.71	-3516.98	127.64	1613.55	591.69	-17.43	78.26	1189.68	6.17	79.24	569.35
1.81000	-3195.68	138.99	25.20	-3143.35	161.13	19.49	-3444.18	123.70	-9.97	-3407.50	112.71	55.18	-3696.18	-6.95	0.99	-3679.89	48.57	24.06	-3456.14	306.83	211.34	-3389.32	276.45	170.26	-3657.69	18.62	1222.11	0.00	0.00	0.00	-1732.04	108.16	1556.67	-3469.85	-14.15	1610.33	-3755.66	362.65	1638.81	-3530.93	128.70	1612.47	591.96	-17.15	78.53	1189.99	5.72	79.26	568.57
1.82000	-3195.68	138.99	25.20	-3143.35	161.13	19.49	-3474.52	123.59	-14.72	-3359.47	112.90	64.36	-3696.18	-6.95	0.99	-3679.89	48.57	24.06	-3455.58	306.99	216.12	-3388.00	276.33	172.90	-3657.69	18.62	1222.11	0.00	0.00	0.00	-1732.04	108.16	1556.67	-3506.22	-12.41	1611.44	-3756.47	363.92	1638.91	-3531.83	129.92	1612.85	591.28	-17.12	78.21	1190.46	5.96	79.47	567.55
1.83000	-3195.68	138.99	25.20	-3143.35	161.13	19.49	-3464.37	123.72	-12.97	-3400.40	112.93	57.55	-3696.18	-6.95	0.99	-3679.89	48.57	24.06	-3454.97	307.15	220.87	-3386.65	276.20	175.54	-3657.69	18.62	1222.11	0.00	0.00	0.00	-1732.04	108.16	1556.67	-3493.49	-9.92	1610.04	-3757.23	365.19	1639.00	-3514.21	131.29	1610.90	590.53	-17.05	78.17	1190.79	6.54	79.51	567.28
1.84000	-3195.68	138.99	25.20	-3143.35	161.13	19.49	-3444.65	122.13	-9.53	-3381.56	114.22	60.07	-3696.18	-6.95	0.99	-3679.89	48.57	24.06	-3454.32	307.29	225.58	-3385.25	276.07	178.18	-3657.69	18.62	1222.11	0.00	0.00	0.00	-1732.04	108.16	1556.67	-3477.97	-7.09	1606.96	-3757.95	366.45	1639.09	-3508.98	132.83	1610.36	591.18	-17.19	78.15	1190.65	6.08	79.34	568.13
1.85000	-3195.68	138.99	25.20	-3143.35	161.13	19.49	-3460.28	122.34	-11.93	-3433.42	113.26	52.32	-3696.18	-6.95	0.99	-3679.89	48.57	24.06	-3453.61	307.41	230.27	-3383.82	275.93	180.83	-3657.69	18.62	1222.11	0.00	0.00	0.00	-1732.04	108.16	1556.67	-3467.40	-2.82	1604.52	-3758.63	367.71	1639.18	-3541.25	132.79	1610.57	592.39	-17.57	78.49	1190.29	6.34	79.42	567.99
1.86000	-3195.68	138.99	25.20	-3143.35	161.13	19.49	-3441.75	123.62	-9.28	-3405.37	114.61	56.49	-3696.18	-6.95	0.99	-3679.89	48.57	24.06	-3452.86	307.52	234.93	-3382.34	275.79	183.48	-3657.69	18.62	1222.11	0.00	0.00	0.00	-1732.04	108.16	1556.67	-3463.28	0.57	1603.17	-3759.26	368.97	1639.26	-3520.85	131.32	1610.29	592.00	-17.20	78.31	1190.02	6.34	79.25	568.21
1.87000	-3195.68	138.99	25.20	-3143.35	161.13	19.49	-3475.15	124.35	-14.69	-3392.54	114.57	58.64	-3696.18	-6.95	0.99	-3679.89	48.57	24.06	-3452.07	307.62	239.55	-3380.83	275.64	186.13	-3657.69	18.62	1222.11	0.00	0.00	0.00	-1732.04	108.16	1556.67	-3461.78	2.90	1601.96	-3759.85	370.22	1639.34	-3535.27	132.89	1609.29	592.25	-16.98	78.25	1189.70	6.09	79.09	566.81
1.88000	-3195.68	138.99	25.20	-3143.35	161.13	19.49	-3452.37	124.83	-10.76	-3412.98	116.17	56.22	-3696.18	-6.95	0.99	-3679.89	48.57	24.06	-3451.23	307.71	244.15	-3379.28	275.49	188.78	-3657.69	18.62	1222.11	0.00	0.00	0.00	-1732.04	108.16	1556.67	-3482.67	6.62	1600.86	-3760.39	371.47	1639.41	-3513.45	135.16	1608.34	592.94	-16.92	78.88	1189.58	6.02	79.15	568.37
1.89000	-3195.68	138.99	25.20	-3143.35	161.13	19.49	-3465.06	123.44	-13.14	-3391.20	116.48	58.61	-3696.18	-6.95	0.99	-3679.89	48.57	24.06	-3450.34	307.78	248.71	-3377.68	275.33	191.44	-3657.69	18.62	1222.11	0.00	0.00	0.00	-1732.04	108.16	1556.67	-3489.31	6.05	1599.32	-3760.89	372.71	1639.49	-3530.64	133.37	1608.15	592.44	-17.54	78.69	1190.13	6.02	79.23	569.33
1.90000	-3195.68	138.99	25.20	-3143.35	161.13	19.49	-3455.77	124.68	-11.58	-3400.86	118.61	58.46	-3696.18	-6.95	0.99	-3679.89	48.57	24.06	-3449.40	307.84	253.24	-3376.05	275.17	194.09	-3657.69	18.62	1222.11	0.00	0.00	0.00	-1732.04	108.16	1556.67	-3498.21	10.80	1597.39	-3761.35	373.95	1639.56	-3524.30	134.65	1609.19	591.71	-17.50	78.27	1190.45	6.02	79.37	567.43
1.91000	-3195.68	138.99	25.20	-3143.35	161.13	19.49	-3460.83	123.83	-11.59	-3382.98	118.01	60.31	-3696.18	-6.95	0.99	-3679.89	48.57	24.06	-3448.42	307.88	257.74	-3374.38	275.00	196.75	-3657.69	18.62	1222.11	0.00	0.00	0.00	-1732.04	108.16	1556.67	-3489.32	13.14	1595.14	-3761.76	375.18	1639.62	-3568.92	134.40	1609.93	591.76	-17.51	78.37	1190.31	6.30	79.49	568.39
1.92000	-3195.68	138.99	25.20	-3143.35	161.13	19.49	-3487.08	124.01	-15.74	-3390.50	118.69	60.57	-3696.18	-6.95	0.99	-3679.89	48.57	24.06	-3447.39	307.91	262.21	-3372.67	274.83	199.40	-3657.69	18.62	1222.11	0.00	0.00	0.00	-1732.04	108.16	1556.67	-3493.48	15.55	1595.05	-3762.13	376.41	1639.69	-3577.59	134.82	1609.87	591.45	-17.43	78.15	1189.98	6.54	79.15	567.98
1.93000	-3195.68	138.99	25.20	-3143.35	161.13	19.49	-3474.07	124.06	-12.24	-3402.61	117.83	59.59	-3696.18	-6.95	0.99	-3679.89	48.57	24.06	-3446.31	307.93	266.65	-3370.92	274.65	202.06	-3657.69	18.62	1222.11	0.00	0.00	0.00	-1732.04	108.16	1556.67	-3518.53	20.85	1594.03	-3762.45	377.63	1639.75	-3586.10	135.25	1609.81	591.41	-17.13	78.58	1190.70	6.26	79.34	567.47
1.94000	-3195.68	138.99	25.20	-3143.35	161.13	19.49	-3491.31	124.90	-14.56	-3388.81	120.07	61.33	-3696.18	-6.95	0.99	-3679.89	48.57	24.06	-3445.19	307.94	271.06	-3369.13	274.47	204.72	-3657.69	18.62	1222.11	0.00	0.00	0.00	-1732.04	108.16	1556.67	-3496.43	23.20	1590.83	-3762.73	378.85	1639.80	-3594.45	135.69	1609.75	591.24	-17.14	78.48	1190.56	6.60	79.30	568.45
1.95000	-3195.68	138.99	25.20	-3143.35	161.13	19.49	-3494.02	125.74	-16.09	-3373.42	119.95	64.46	-3696.18	-6.95	0.99	-3679.89	48.57	24.06	-3444.02	307.93	275.43	-3367.30	274.28	207.38	-3657.69	18.62	1222.11	0.00	0.00	0.00	-1732.04	108.16	1556.67	-3477.45	26.42	1589.15	-3762.96	380.06	1639.86	-3602.63	136.13	1609.70	590.80	-17.57	77.97	1189.43	6.61	78.97	567.61
1.96000	-3195.68	138.99	25.20	-3143.35	161.13	19.49	-3446.07	126.13	-8.47	-3380.40	121.03	64.40	-3696.18	-6.95	0.99	-3679.89	48.57	24.06	-3442.81	307.91	279.78	-3365.43	274.09	210.04	-3657.69	18.62	1222.11	0.00	0.00	0.00	-1732.04	108.16	1556.67	-3493.51	29.88	1589.13	-3763.15	381.27	1639.91	-3610.66	136.58	1609.64	590.50	-17.46	77.82	1190.02	5.66	79.23	567.59
1.97000	-3195.68	138.99	25.20	-3143.35	161.13	19.49	-3457.60	124.75	-9.82	-3398.77	123.60	61.62	-3696.18	-6.95	0.99	-3679.89	48.57	24.06	-3441.55	307.87	284.09	-3363.52	273.89	212.69	-3657.69	18.62	1222.11	0.00	0.00	0.00	-1732.04	108.16	1556.67	-3511.89	29.88	1587.99	-3763.30	382.47	1639.96	-3618.52	137.03	1609.59	589.86	-17.98	77.70	1190.11	6.13	79.42	568.23
1.98000	-3195.68	138.99	25.20	-3143.35	161.13	19.49	-3448.06	127.35	-8.46	-3381.39	123.78	65.66	-3696.18	-6.95	0.99	-3679.89	48.57	24.06	-3440.24	307.82	288.38	-3361.58	273.68	215.35	-3657.69	18.62	1222.11	0.00	0.00	0.00	-1732.04	108.16	1556.67	-3492.29	36.14	1584.38	-3763.40	383.67	1640.00	-3626.23	137.48	1609.54	591.15	-17.34	78.25	1189.34	6.25	79.11	568.39
1.99000	-3195.68	138.99	25.20	-3143.35	161.13	19.49	-3507.73	127.69	-17.70	-3385.76	125.41	65.51	-3696.18	-6.95	0.99	-3679.89	48.57	24.06	-3438.89	307.76	292.63	-3359.59	273.48	218.01	-3657.69	18.62	1222.11	0.00	0.00	0.00	-1732.04	108.16	1556.67	-3469.74	38.43	1580.88	-3763.46	384.86	1640.04	-3633.77	137.94	1609.49	590.72	-17.24	77.99	1189.44	5.31	78.82	567.75
2.00000	-3195.68	138.99	25.20	-3143.35	161.13	19.49	-3471.20	130.61	-11.58	-3400.50	124.58	63.81	-3696.18	-6.95	0.99	-3679.89	48.57	24.06	-3437.49	307.69	296.85	-3357.57	273.26	220.67	-3657.69	18.62	1222.11	0.00	0.00	0.00	-1732.04	108.16	1556.67	-3480.28	40.49	1580.21	-3763.47	386.05	1640.08	-3641.16	138.41	1609.44	591.77	-17.58	78.31	1189.15	5.98	79.02	568.55
2.01000	-3195.68	138.99	25.20	-3143.35	161.13	19.49	-3442.92	131.35	-6.00	-3414.36	126.62	63.42	-3696.18	-6.95	0.99	-3679.89	48.57	24.06	-3436.04	307.60	301.04	-3355.51	273.04	223.32	-3657.69	18.62	1222.11	0.00	0.00	0.00	-1732.04	108.16	1556.67	-3512.07	42.49	1579.33	-3763.44	387.23	1640.12	-3648.40	138.88	1609.39	592.18	-17.58	78.41	1190.15	6.26	79.41	568.05
2.02000	-3195.68	138.99	25.20	-3143.35	161.13	19.49	-3481.97	130.82	-13.57	-3396.05	129.16	66.27	-3696.18	-6.95	0.99	-3679.89	48.57	24.06	-3434.55	307.51	305.19	-3353.41	272.82	225.98	-3657.69	18.62	1222.11	0.00	0.00	0.00	-1732.04	108.16	1556.67	-3516.66	45.85	1577.76	-3763.37	388.41	1640.15	-3655.48	139.36	1609.34	592.30	-17.08	78.52	1190.03	6.37	79.39	567.11
2.03000	-3195.68	138.99	25.20	-3143.35	161.13	19.49	-3461.82	135.51	-9.66	-3406.33	129.45	65.45	-3696.18	-6.95	0.99	-3679.89	48.57	24.06	-3433.02	307.39	309.32	-3351.27	272.59	228.63	-3657.69	18.62	1222.11	0.00	0.00	0.00	-1732.04	108.16	1556.67	-3493.01	49.28	1575.52	-3763.25	389.58	1640.19	-3662.40	139.84	1609.30	591.03	-17.41	78.03	1189.78	6.03	79.25	567.37
2.04000	-3195.68	138.99	25.20	-3143.35	161.13	19.49	-3445.43	136.63	-6.63	-3391.27	132.36	69.29	-3696.18	-6.95	0.99	-3679.89	48.57	24.06	-3431.44	307.27	313.42	-3349.09	272.36	231.28	-3657.69	18.62	1222.11	0.00	0.00	0.00	-1732.04	108.16	1556.67	-3484.32	50.38	1574.81	-3763.09	390.75	1640.21	-3669.16	140.32	1609.25	592.39	-16.91	78.69	1190.89	6.07	79.62	567.93
2.05000	-3195.68	138.99	25.20	-3143.35	161.13	19.49	-3469.78	138.75	-10.95	-3391.21	134.18	69.30	-3696.18	-6.95	0.99	-3679.89	48.57	24.06	-3429.81	307.13	317.48	-3346.88	272.12	233.93	-3657.67	18.63	1222.11	0.00	0.00	0.00	-1732.04	108.16	1556.67	-3512.75	53.86	1573.66	-3762.88	391.90	1640.24	-3675.78	140.81	1609.21	592.16	-16.45	78.74	1190.46	6.07	79.42	567.31
2.06000	-3195.68	138.99	25.20	-3143.35	161.13	19.49	-3444.27	139.27	-6.46	-3410.81	134.93	66.80	-3696.18	-6.95	0.99	-3679.89	48.57	24.06	-3428.14	306.98	321.51	-3344.63	271.87	236.58	-3631.22	21.82	1220.65	0.00	0.00	0.00	-1732.04	108.16	1556.67	-3500.06	55.72	1573.30	-3762.63	393.06	1640.26	-3682.24	141.31	1609.17	591.60	-17.21	78.17	1189.56	6.19	79.23	567.84
2.07000	-3195.68	138.99	25.20	-3143.35	161.13	19.49	-3483.51	140.40	-12.68	-3390.96	137.62	71.17	-3696.18	-6.95	0.99	-3679.89	48.57	24.06	-3426.42	306.82	325.51	-3342.33	271.62	239.23	-3618.67	23.94	1220.53	0.00	0.00	0.00	-1732.04	108.16	1556.67	-3489.39	57.72	1571.79	-3762.33	394.20	1640.28	-3688.54	141.81	1609.13	592.54	-17.32	78.51	1189.49	6.06	79.15	568.90
2.08000	-3195.68	138.99	25.20	-3143.35	161.13	19.49	-3505.32	144.05	-13.77	-3406.70	141.38	69.31	-3696.18	-6.95	0.99	-3679.89	48.57	24.06	-3424.66	306.65	329.48	-3340.01	271.37	241.87	-3635.86	23.13	1221.95	0.00	0.00	0.00	-1732.04	108.16	1556.67	-3484.68	59.80	1572.03	-3761.99	395.35	1640.30	-3694.70	142.31	1609.09	591.98	-17.25	78.57	1189.33	5.77	78.94	569.39
2.09000	-3195.68	138.99	25.20	-3143.35	161.13	19.49	-3486.71	146.94	-9.37	-3412.36	142.69	68.86	-3696.18	-6.95	0.99	-3679.89	48.57	24.06	-3422.85	306.46	333.42	-3337.64	271.11	244.51	-3611.05	23.62	1222.11	0.00	0.00	0.00	-1732.04	108.16	1556.67	-3487.64	62.02	1572.03	-3761.61	396.48	1640.32	-3700.70	142.82	1609.06	591.04	-17.22	78.32	1189.45	5.90	78.92	568.87
2.10000	-3195.68	138.99	25.20	-3143.35	161.13	19.49	-3541.69	148.38	-17.14	-3458.40	145.57	63.51	-3696.18	-6.95	0.99	-3679.89	48.57	24.06	-3421.00	306.26	337.33	-3335.23	270.84	247.15	-3597.97	29.16	1221.34	0.00	0.00	0.00	-1732.04	108.16	1556.67	-3504.26	66.91	1571.58	-3761.18	397.61	1640.33	-3706.55	143.33	1609.02	591.65	-17.28	78.53	1190.33	6.24	79.15	567.70
2.11000	-3195.68	138.99	25.20	-3143.35	161.13	19.49	-3463.19	151.45	-5.12	-3397.71	146.02	73.28	-3696.18	-6.95	0.99	-3679.89	48.57	24.06	-3419.11	306.05	341.20	-3332.79	270.57	249.79	-3586.23	26.83	1222.29	0.00	0.00	0.00	-1732.04	108.16	1556.67	-3481.34	66.69	1570.69	-3760.71	398.73	1640.34	-3712.25	143.85	1608.99	591.07	-17.31	78.47	1189.53	6.35	79.01	567.85
2.12000	-3195.68	138.99	25.20	-3143.35	161.13	19.49	-3500.89	154.86	-11.14	-3400.25	149.52	71.49	-3696.18	-6.95	0.99	-3679.89	48.57	24.06	-3417.16	305.83	345.05	-3330.31	270.30	252.43	-3611.42	29.97	1222.99	0.00	0.00	0.00	-1732.04	108.16	1556.67	-3511.21	68.07	1571.01	-3760.19	399.85	1640.34	-3717.80	144.37	1608.96	592.36	-17.04	78.63	1189.55	5.95	79.11	567.63
2.13000	-3195.68	138.99	25.20	-3143.35	161.13	19.49	-3483.63	159.71	-7.19	-3411.71	153.05	73.94	-3696.18	-6.95	0.99	-3679.89	48.57	24.06	-3415.18	305.59	348.86	-3327.79	270.01	255.06	-3638.02	30.54	1223.05	0.00	0.00	0.00	-1732.04	108.16	1556.67	-3484.34	71.82	1568.31	-3759.63	400.96	1640.35	-3723.20	144.89	1608.93	592.96	-17.45	78.59	1189.77	6.59	79.06	567.93
2.14000	-3195.68	138.99	25.20	-3143.35	161.13	19.49	-3451.91	159.58	-2.24	-3393.89	155.61	75.09	-3696.18	-6.95	0.99	-3679.89	48.57	24.06	-3413.15	305.34	352.64	-3325.24	269.73	257.68	-3648.39	34.16	1222.75	0.00	0.00	0.00	-1732.04	108.16	1556.67	-3477.53	75.11	1567.36	-3759.03	402.06	1640.35	-3728.45	145.42	1608.90	592.46	-17.35	78.45	1190.30	6.19	79.07	568.71
2.15000	-3195.68	138.99	25.20	-3143.35	161.13	19.49	-3473.43	165.85	-5.31	-3391.29	158.35	76.19	-3696.18	-6.95	0.99	-3679.89	48.57	24.06	-3411.07	305.08	356.39	-3322.65	269.44	260.31	-3586.46	35.21	1221.90	0.00	0.00	0.00	-1732.04	108.16	1556.67	-3489.58	76.02	1568.26	-3758.38	403.16	1640.35	-3733.56	145.96	1608.87	590.66	-17.38	78.12	1190.49	6.25	79.52	568.12
2.16000	-3195.68	138.99	25.20	-3143.35	161.13	19.49	-3446.98	167.98	-1.19	-3388.76	161.05	77.33	-3696.18	-6.95	0.99	-3679.89	48.57	24.06	-3408.95	304.81	360.11	-3320.01	269.14	262.93	-3600.55	39.20	1223.69	0.00	0.00	0.00	-1732.04	108.16	1556.67	-3479.23	77.48	1566.88	-3757.69	404.25	1640.35	-3738.52	146.49	1608.84	591.22	-17.00	78.18	1190.27	6.51	79.19	567.55
2.17000	-3195.68	138.99	25.20	-3143.35	161.13	19.49	-3474.30	172.02	-4.26	-3386.32	163.68	78.51	-3696.18	-6.95	0.99	-3679.89	48.57	24.06	-3406.79	304.53	363.80	-3317.35	268.84	265.55	-3613.84	37.57	1220.72	0.00	0.00	0.00	-1732.04	108.16	1556.67	-3483.62	79.61	1566.33	-3756.95	405.33	1640.34	-3743.33	147.03	1608.82	592.63	-16.52	78.67	1190.32	6.67	79.24	566.97
2.18000	-3195.68	138.99	25.20	-3143.35	161.13	19.49	-3433.95	177.20	2.28	-3383.95	166.27	79.73	-3696.18	-6.95	0.99	-3679.89	48.57	24.06	-3404.58	304.23	367.45	-3314.64	268.53	268.16	-3587.32	39.71	1221.69	0.00	0.00	0.00	-1732.04	108.16	1556.67	-3486.90	84.59	1564.88	-3756.17	406.41	1640.34	-3748.00	147.58	1608.79	591.89	-17.68	78.24	1190.52	6.20	79.44	567.62
2.19000	-3195.68	138.99	25.20	-3143.35	161.13	19.49	-3491.07	178.06	-7.39	-3381.67	168.80	80.99	-3696.18	-6.95	0.99	-3679.89	48.57	24.06	-3402.32	303.93	371.08	-3311.90	268.22	270.77	-3580.02	41.90	1222.34	0.00	0.00	0.00	-1732.04	108.16	1556.67	-3471.48	87.62	1564.27	-3755.35	407.48	1640.33	-3752.52	148.12	1608.77	592.64	-17.02	78.56	1190.15	5.88	79.16	567.99
2.20000	-3195.68	138.99	25.20	-3143.35	161.13	19.49	-3494.16	181.56	-7.62	-3379.46	171.27	82.28	-3696.18	-6.95	0.99	-3679.89	48.57	24.06	-3400.03	303.61	374.67	-3309.12	267.90	273.37	-3586.91	44.46	1224.10	0.00	0.00	0.00	-1732.04	108.16	1556.67	-3454.41	90.01	1562.78	-3754.48	408.54	1640.31	-3756.90	148.68	1608.75	591.42	-16.59	78.37	1190.18	6.41	79.09	567.18
2.21000	-3195.68	138.99	25.20	-3143.35	161.13	19.49	-3497.28	184.99	-7.80	-3377.33	173.69	83.62	-3696.18	-6.95	0.99	-3679.89	48.57	24.06	-3397.69	303.28	378.23	-3306.31	267.58	275.97	-3599.44	44.32	1222.00	0.00	0.00	0.00	-1732.04	108.16	1556.67	-3452.99	90.58	1561.11	-3753.56	409.59	1640.30	-3761.13	149.23	1608.73	591.99	-16.92	78.41	1190.66	6.52	79.59	567.98
2.22000	-3195.68	138.99	25.20	-3143.35	161.13	19.49	-3500.43	188.36	-7.92	-3375.28	176.06	84.99	-3696.18	-6.95	0.99	-3679.89	48.57	24.06	-3395.30	302.94	381.76	-3303.45	267.25	278.57	-3590.83	44.52	1221.83	0.00	0.00	0.00	-1732.04	108.16	1556.67	-3488.28	92.22	1561.74	-3752.60	410.64	1640.28	-3765.22	149.79	1608.71	591.70	-16.96	78.26	1190.64	5.96	79.39	568.18
2.23000	-3195.68	138.99	25.20	-3143.35	161.13	19.49	-3503.61	191.67	-7.99	-3373.31	178.38	86.40	-3696.18	-6.95	0.99	-3679.89	48.57	24.06	-3392.87	302.58	385.25	-3300.56	266.92	281.16	-3610.58	44.38	1221.72	0.00	0.00	0.00	-1732.04	108.16	1556.67	-3490.23	95.37	1562.46	-3751.60	411.68	1640.26	-3769.17	150.35	1608.70	591.61	-17.43	78.20	1190.18	6.16	79.32	568.00
2.24000	-3195.68	138.99	25.20	-3143.35	161.13	19.49	-3506.81	194.91	-8.00	-3371.41	180.65	87.85	-3696.18	-6.95	0.99	-3679.89	48.57	24.06	-3390.40	302.22	388.72	-3297.64	266.58	283.74	-3620.66	44.23	1219.50	0.00	0.00	0.00	-1732.04	108.16	1556.67	-3447.89	99.52	1559.56	-3750.56	412.71	1640.24	-3772.97	150.92	1608.68	590.72	-17.87	77.94	1190.11	5.63	79.42	567.65
2.25000	-3195.68	138.99	25.20	-3143.35	161.13	19.49	-3510.04	198.09	-7.96	-3369.58	182.86	89.34	-3696.18	-6.95	0.99	-3679.89	48.57	24.06	-3387.88	301.84	392.15	-3294.68	266.23	286.32	-3629.37	46.55	1219.57	0.00	0.00	0.00	-1732.04	108.16	1556.67	-3460.18	100.57	1558.63	-3749.47	413.74	1640.22	-3776.63	151.48	1608.67	591.70	-17.14	78.48	1190.06	5.72	79.33	567.74
2.26000	-3195.68	138.99	25.20	-3143.35	161.13	19.49	-3513.29	201.20	-7.86	-3367.83	185.02	90.86	-3696.18	-6.95	0.99	-3679.89	48.57	24.06	-3385.32	301.45	395.56	-3291.68	265.89	288.89	-3611.31	48.56	1220.90	0.00	0.00	0.00	-1732.04	108.16	1556.67	-3469.15	102.67	1559.86	-3748.33	414.76	1640.19	-3780.16	152.06	1608.65	592.31	-17.00	78.40	1189.72	5.30	79.09	567.96
2.27000	-3195.68	138.99	25.20	-3143.35	161.13	19.49	-3516.57	204.25	-7.71	-3366.15	187.13	92.41	-3696.18	-6.95	0.99	-3679.89	48.57	24.06	-3382.72	301.05	398.93	-3288.64	265.53	291.46	-3606.46	48.98	1221.36	0.00	0.00	0.00	-1732.04	108.16	1556.67	-3493.85	104.53	1558.93	-3747.15	415.77	1640.16	-3783.54	152.63	1608.64	592.96	-17.23	78.62	1189.77	5.55	79.02	568.39
2.28000	-3195.68	138.99	25.20	-3143.35	161.13	19.49	-3519.87	207.24	-7.51	-3364.54	189.19	94.01	-3696.18	-6.95	0.99	-3679.89	48.57	24.06	-3380.07	300.64	402.27	-3285.57	265.17	294.02	-3616.06	51.45	1220.21	0.00	0.00	0.00	-1732.04	108.16	1556.67	-3462.38	105.22	1555.81	-3745.93	416.77	1640.14	-3786.79	153.21	1608.63	591.77	-17.34	78.50	1189.54	6.63	79.00	568.30
2.29000	-3195.68	138.99	25.20	-3143.35	161.13	19.49	-3523.20	210.17	-7.25	-3363.01	191.20	95.63	-3696.18	-6.95	0.99	-3679.89	48.57	24.06	-3377.38	300.22	405.57	-3282.46	264.81	296.58	-3582.15	50.84	1220.96	0.00	0.00	0.00	-1732.04	108.16	1556.67	-3482.10	106.58	1557.64	-3744.66	417.76	1640.10	-3789.89	153.79	1608.62	591.32	-17.58	78.19	1190.23	6.79	79.47	568.21
2.30000	-3195.68	138.99	25.20	-3143.35	161.13	19.49	-3526.55	213.04	-6.95	-3361.54	193.16	97.30	-3696.18	-6.95	0.99	-3679.89	48.57	24.06	-3374.65	299.79	408.85	-3279.31	264.44	299.13	-3608.62	50.62	1221.23	0.00	0.00	0.00	-1732.04	108.16	1556.67	-3462.07	108.57	1556.25	-3743.35	418.75	1640.07	-3792.86	154.37	1608.61	591.68	-17.82	78.44	1189.41	6.90	79.51	569.38
2.31000	-3195.68	138.99	25.20	-3143.35	161.13	19.49	-3529.92	215.84	-6.59	-3360.14	195.07	99.00	-3696.18	-6.95	0.99	-3679.89	48.57	24.06	-3371.87	299.34	412.09	-3276.13	264.06	301.67	-3587.48	54.86	1221.69	0.00	0.00	0.00	-1732.04	108.16	1556.67	-3438.70	114.85	1555.90	-3742.00	419.73	1640.03	-3795.69	154.96	1608.61	591.58	-17.32	78.36	1189.19	6.22	79.21	569.29
2.32000	-3195.68	138.99	25.20	-3143.35	161.13	19.49	-3533.31	218.58	-6.18	-3358.81	196.93	100.73	-3696.18	-6.95	0.99	-3679.89	48.57	24.06	-3369.05	298.89	415.30	-3272.92	263.68	304.21	-3596.07	54.57	1220.98	0.00	0.00	0.00	-1732.04	108.16	1556.67	-3501.16	114.72	1557.20	-3740.60	420.70	1640.00	-3798.38	155.55	1608.60	593.02	-17.21	78.72	1190.35	6.75	79.60	568.41
2.33000	-3195.68	138.99	25.20	-3143.35	161.13	19.49	-3536.72	221.27	-5.71	-3357.55	198.74	102.49	-3696.18	-6.95	0.99	-3679.89	48.57	24.06	-3366.19	298.42	418.48	-3269.66	263.29	306.74	-3588.97	57.50	1221.07	0.00	0.00	0.00	-1732.04	108.16	1556.67	-3450.60	117.52	1553.99	-3739.15	421.66	1639.96	-3800.94	156.14	1608.60	591.37	-16.48	78.46	1190.63	6.08	79.58	568.18
2.34000	-3195.68	138.99	25.20	-3143.35	161.13	19.49	-3540.15	223.89	-5.20	-3356.36	200.51	104.29	-3696.18	-6.95	0.99	-3679.89	48.57	24.06	-3363.28	297.95	421.63	-3266.38	262.90	309.26	-3592.21	56.01	1221.38	0.00	0.00	0.00	-1732.04	108.16	1556.67	-3444.97	119.72	1550.71	-3737.66	422.62	1639.91	-3803.36	156.73	1608.60	591.08	-17.02	78.17	1189.88	6.60	79.04	567.16
2.35000	-3195.68	138.99	25.20	-3143.35	161.13	19.49	-3543.59	226.46	-4.64	-3355.23	202.22	106.12	-3696.18	-6.95	0.99	-3679.89	48.57	24.06	-3360.33	297.46	424.75	-3263.05	262.50	311.78	-3591.61	54.62	1221.08	0.00	0.00	0.00	-1732.04	108.16	1556.67	-3471.44	122.57	1551.10	-3736.13	423.57	1639.87	-3805.65	157.33	1608.60	591.97	-17.48	78.36	1189.49	6.34	79.06	567.25
2.36000	-3195.68	138.99	25.20	-3143.35	161.13	19.49	-3547.06	228.96	-4.03	-3354.16	203.89	107.99	-3696.18	-6.95	0.99	-3679.89	48.57	24.06	-3357.34	296.96	427.83	-3259.69	262.10	314.28	-3579.43	58.40	1220.06	0.00	0.00	0.00	-1732.04	108.16	1556.67	-3474.08	123.81	1550.04	-3734.56	424.50	1639.82	-3807.81	157.93	1608.60	592.76	-17.88	78.76	1189.83	5.92	79.41	567.93
2.37000	-3195.68	138.99	25.20	-3143.35	161.13	19.49	-3550.54	231.41	-3.37	-3353.16	205.50	109.89	-3696.18	-6.95	0.99	-3680.00	48.57	24.04	-3354.31	296.45	430.88	-3256.29	261.69	316.78	-3566.71	61.76	1220.61	0.00	0.00	0.00	-1732.04	108.16	1556.67	-3488.16	124.79	1550.78	-3732.94	425.43	1639.78	-3809.83	158.53	1608.60	591.84	-17.63	78.43	1189.93	5.98	79.11	568.47
2.38000	-3195.68	138.99	25.20	-3143.35	161.13	19.49	-3554.05	233.79	-2.66	-3352.23	207.07	111.82	-3696.18	-6.95	0.99	-3784.20	45.65	6.95	-3351.23	295.93	433.91	-3252.86	261.28	319.28	-3580.18	61.02	1220.74	0.00	0.00	0.00	-1732.04	108.16	1556.67	-3458.04	125.07	1546.73	-3731.27	426.35	1639.73	-3811.71	159.14	1608.60	592.09	-17.15	78.49	1190.09	6.07	79.13	568.35
2.39000	-3195.68	138.99	25.20	-3143.35	161.13	19.49	-3557.56	236.12	-1.90	-3351.35	208.60	113.78	-3696.18	-6.95	0.99	-3790.81	47.69	6.14	-3348.11	295.40	436.89	-3249.39	260.86	321.76	-3584.82	59.85	1220.33	0.00	0.00	0.00	-1732.04	108.16	1556.67	-3438.90	127.00	1544.98	-3729.56	427.27	1639.68	-3813.47	159.74	1608.60	592.42	-17.51	78.47	1190.75	5.69	79.32	568.19
2.40000	-3195.68	138.99	25.20	-3143.35	161.13	19.49	-3561.09	238.40	-1.10	-3350.54	210.07	115.77	-3696.18	-6.95	0.99	-3746.33	49.13	14.54	-3344.95	294.86	439.85	-3245.89	260.44	324.24	-3580.31	59.65	1220.12	0.00	0.00	0.00	-1732.04	108.16	1556.67	-3471.54	131.54	1544.31	-3727.81	428.17	1639.62	-3815.09	160.35	1608.61	592.37	-17.39	78.48	1190.22	6.28	79.43	567.36
2.41000	-3195.68	138.99	25.20	-3143.35	161.13	19.49	-3564.64	240.61	-0.24	-3349.79	211.51	117.79	-3696.18	-6.95	0.99	-3734.13	46.37	15.43	-3341.75	294.31	442.78	-3242.35	260.01	326.71	-3560.92	61.68	1219.94	0.00	0.00	0.00	-1732.04	108.16	1556.67	-3452.26	131.49	1542.33	-3726.01	429.06	1639.57	-3816.59	160.96	1608.62	591.02	-17.56	78.01	1190.51	6.35	79.41	567.46
2.42000	-3195.68	138.99	25.20	-3143.35	161.13	19.49	-3568.20	242.77	0.66	-3349.10	212.89	119.84	-3696.18	-6.95	0.99	-3728.89	48.32	15.79	-3338.50	293.75	445.67	-3238.78	259.58	329.17	-3548.40	62.81	1220.48	0.00	0.00	0.00	-1732.04	108.16	1556.67	-3402.47	133.96	1539.98	-3724.17	429.95	1639.51	-3817.95	161.58	1608.62	592.01	-17.43	78.33	1190.31	6.55	79.22	567.33
2.43000	-3195.68	138.99	25.20	-3143.35	161.13	19.49	-3571.77	244.87	1.60	-3348.46	214.23	121.93	-3696.18	-6.95	0.99	-3799.62	48.39	5.10	-3335.21	293.17	448.53	-3235.17	259.14	331.62	-3544.63	65.26	1220.95	0.00	0.00	0.00	-1732.04	108.16	1556.67	-3409.64	137.99	1537.24	-3722.29	430.83	1639.45	-3819.18	162.19	1608.63	592.51	-17.26	78.84	1190.10	7.00	79.26	567.20
2.44000	-3195.68	138.99	25.20	-3143.35	161.13	19.49	-3575.36	246.92	2.59	-3347.89	215.52	124.04	-3696.18	-6.95	0.99	-3683.26	47.45	23.74	-3331.88	292.59	451.36	-3231.53	258.69	334.06	-3553.09	67.44	1218.41	0.00	0.00	0.00	-1732.04	108.16	1556.67	-3436.96	138.37	1537.86	-3720.36	431.70	1639.39	-3820.29	162.81	1608.64	591.05	-17.38	78.28	1189.77	5.44	79.27	568.24
2.45000	-3195.68	138.99	25.20	-3143.35	161.13	19.49	-3578.96	248.91	3.63	-3347.37	216.77	126.18	-3696.18	-6.95	0.99	-3833.86	41.03	-1.20	-3328.51	292.00	454.16	-3227.85	258.24	336.49	-3579.73	65.13	1217.40	0.00	0.00	0.00	-1732.04	108.16	1556.67	-3416.04	140.03	1536.23	-3718.38	432.55	1639.33	-3821.26	163.43	1608.66	592.48	-16.91	78.60	1189.84	5.90	79.31	567.96
2.46000	-3195.68	138.99	25.20	-3143.35	161.13	19.49	-3582.57	250.84	4.71	-3346.91	217.97	128.35	-3696.18	-6.95	0.99	-3722.57	47.51	15.06	-3325.10	291.40	456.92	-3224.13	257.78	338.92	-3586.29	68.88	1217.91	0.00	0.00	0.00	-1732.04	108.16	1556.67	-3446.61	142.13	1534.89	-3716.36	433.40	1639.27	-3822.11	164.05	1608.67	592.14	-17.14	78.41	1190.22	6.25	79.37	567.66
2.47000	-3195.68	138.99	25.20	-3143.35	161.13	19.49	-3586.19	252.72	5.84	-3346.50	219.13	130.55	-3696.18	-6.95	0.99	-3677.59	46.60	21.78	-3321.64	290.78	459.65	-3220.39	257.32	341.33	-3535.21	70.83	1216.91	0.00	0.00	0.00	-1732.04	108.16	1556.67	-3401.08	143.43	1529.57	-3714.30	434.24	1639.20	-3822.84	164.67	1608.68	592.81	-17.73	78.51	1191.14	6.21	79.71	568.71
2.48000	-3195.68	138.99	25.20	-3143.35	161.13	19.49	-3589.82	254.54	7.01	-3346.15	220.25	132.78	-3696.18	-6.95	0.99	-3787.62	44.56	4.66	-3318.14	290.16	462.35	-3216.60	256.86	343.73	-3537.63	73.24	1217.70	0.00	0.00	0.00	-1732.04	108.16	1556.67	-3407.78	143.98	1528.56	-3712.20	435.08	1639.14	-3823.43	165.29	1608.70	592.21	-17.46	78.50	1190.51	5.79	79.39	569.32
2.49000	-3195.68	138.99	25.20	-3143.35	161.13	19.49	-3593.46	256.31	8.22	-3345.86	221.32	135.03	-3696.18	-6.95	0.99	-3806.98	46.03	3.18	-3314.61	289.53	465.02	-3212.78	256.38	346.13	-3509.49	74.07	1218.21	0.00	0.00	0.00	-1732.04	108.16	1556.67	-3428.91	143.14	1527.98	-3710.05	435.90	1639.07	-3823.90	165.92	1608.71	592.22	-17.15	78.49	1189.35	6.06	79.17	568.73
2.50000	-3195.68	138.99	25.20	-3143.35	161.13	19.49	-3597.10	258.03	9.48	-3345.61	222.35	137.32	-3696.18	-6.95	0.99	-3742.86	47.79	12.62	-3311.02	288.88	467.66	-3208.93	255.91	348.51	-3544.71	72.67	1216.91	0.00	0.00	0.00	-1732.04	108.16	1556.67	-3406.18	147.37	1524.59	-3707.85	436.71	1639.00	-3824.25	166.55	1608.73	593.59	-16.83	79.01	1189.20	6.24	79.14	567.97
2.51000	-3195.68	138.99	25.20	-3143.35	161.13	19.49	-3600.76	259.70	10.78	-3345.42	223.34	139.62	-3696.18	-6.95	0.99	-3739.78	48.79	14.24	-3307.40	288.23	470.26	-3205.04	255.42	350.89	-3528.28	75.94	1215.45	0.00	0.00	0.00	-1732.04	108.16	1556.67	-3391.10	150.68	1520.87	-3705.61	437.51	1638.93	-3824.47	167.17	1608.75	591.59	-17.29	78.30	1190.55	5.41	79.44	567.15
2.52000	-3195.68	138.99	25.20	-3143.35	161.13	19.49	-3604.42	261.31	12.12	-3345.28	224.28	141.96	-3696.18	-6.95	0.99	-3696.75	51.28	21.06	-3303.74	287.57	472.84	-3201.12	254.94	353.25	-3518.00	76.10	1215.51	0.00	0.00	0.00	-1732.04	108.16	1556.67	-3388.57	151.05	1519.64	-3703.33	438.30	1638.86	-3824.57	167.80	1608.77	591.61	-17.42	78.40	1190.83	5.48	79.18	567.12
2.53000	-3195.68	138.99	25.20	-3143.35	161.13	19.49	-3608.09	262.86	13.50	-3345.20	225.18	144.32	-3696.18	-6.95	0.99	-3745.19	48.02	12.85	-3300.03	286.89	475.38	-3197.16	254.44	355.61	-3477.50	79.56	1214.34	0.00	0.00	0.00	-1732.04	108.16	1556.67	-3367.16	153.07	1518.53	-3701.00	439.09	1638.78	-3824.54	168.43	1608.79	592.88	-17.29	78.92	1190.51	6.04	79.25	567.10
2.54000	-3195.68	138.99	25.20	-3143.35	161.13	19.49	-3611.76	264.37	14.93	-3345.16	226.04	146.71	-3696.18	-6.95	0.99	-3803.82	46.08	0.84	-3296.29	286.21	477.88	-3193.17	253.94	357.95	-3487.69	80.29	1214.79	0.00	0.00	0.00	-1732.04	108.16	1556.67	-3392.66	154.05	1517.86	-3698.63	439.86	1638.71	-3824.39	169.07	1608.82	592.81	-16.66	78.92	1190.12	6.42	79.28	566.95
2.55000	-3195.70	138.98	25.20	-3143.35	161.13	19.49	-3615.44	265.83	16.40	-3345.17	226.86	149.13	-3696.18	-6.95	0.99	-3758.22	46.75	10.69	-3292.50	285.52	480.36	-3189.15	253.44	360.28	-3521.41	79.93	1213.39	0.00	0.00	0.00	-1732.04	108.16	1556.67	-3334.46	156.46	1514.39	-3696.21	440.62	1638.63	-3824.12	169.70	1608.84	592.34	-16.96	78.63	1189.80	6.11	78.99	567.61
2.56000	-3195.77	138.96	25.19	-3143.35	161.13	19.49	-3619.12	267.23	17.90	-3345.22	227.63	151.56	-3696.18	-6.95	0.99	-3796.46	45.16	5.66	-3288.67	284.82	482.80	-3185.09	252.93	362.60	-3512.10	82.97	1212.78	0.00	0.00	0.00	-1732.04	108.16	1556.67	-3367.63	160.30	1514.04	-3693.75	441.38	1638.55	-3823.73	170.33	1608.87	592.22	-16.57	78.78	1189.98	6.30	79.15	568.64
2.57000	-3195.87	138.91	25.18	-3143.35	161.13	19.49	-3622.81	268.58	19.45	-3345.33	228.37	154.03	-3696.18	-6.95	0.99	-3782.61	43.00	5.97	-3284.80	284.10	485.22	-3181.00	252.41	364.91	-3511.37	83.72	1213.80	0.00	0.00	0.00	-1732.04	108.16	1556.67	-3385.12	161.78	1512.95	-3691.25	442.12	1638.48	-3823.22	170.97	1608.89	592.08	-17.44	78.77	1189.84	6.01	79.01	569.01
2.58000	-3196.01	138.86	25.16	-3143.35	161.13	19.49	-3626.50	269.88	21.04	-3345.48	229.06	156.52	-3696.18	-6.95	0.99	-3705.10	44.37	19.37	-3280.89	283.38	487.59	-3176.87	251.89	367.21	-3483.14	85.39	1212.39	0.00	0.00	0.00	-1732.04	108.16	1556.67	-3387.12	163.17	1512.08	-3688.70	442.85	1638.40	-3822.59	171.61	1608.92	591.26	-17.42	78.52	1189.37	6.22	78.93	567.42
2.59000	-3196.18	138.78	25.14	-3143.35	161.13	19.49	-3630.19	271.13	22.66	-3345.68	229.72	159.03	-3696.18	-6.95	0.99	-3717.30	45.40	16.40	-3276.94	282.65	489.94	-3172.71	251.36	369.49	-3506.77	89.05	1213.53	0.00	0.00	0.00	-1732.04	108.16	1556.67	-3364.56	165.08	1510.97	-3686.11	443.57	1638.31	-3821.84	172.24	1608.95	590.61	-17.44	78.35	1189.31	5.89	78.88	568.18
2.60000	-3196.39	138.69	25.12	-3143.35	161.13	19.49	-3633.88	272.34	24.32	-3345.92	230.33	161.56	-3696.18	-6.95	0.99	-3789.68	42.69	3.23	-3272.95	281.91	492.26	-3168.51	250.83	371.77	-3463.31	90.75	1214.33	0.00	0.00	0.00	-1732.04	108.16	1556.67	-3352.91	168.58	1510.85	-3683.47	444.29	1638.23	-3820.98	172.88	1608.98	591.77	-17.07	78.55	1189.82	5.98	79.10	568.49
2.61000	-3196.64	138.59	25.09	-3143.35	161.13	19.49	-3637.57	273.49	26.03	-3346.20	230.91	164.12	-3696.18	-6.95	0.99	-3776.77	40.50	5.09	-3268.92	281.16	494.54	-3164.28	250.30	374.03	-3498.91	91.75	1213.37	0.00	0.00	0.00	-1732.04	108.16	1556.67	-3391.87	169.22	1511.43	-3680.79	444.99	1638.15	-3819.99	173.52	1609.01	592.69	-17.19	78.58	1190.27	6.69	79.39	567.20
2.62000	-3196.92	138.48	25.06	-3143.35	161.13	19.49	-3641.26	274.59	27.77	-3346.53	231.45	166.71	-3696.18	-6.95	0.99	-3801.29	41.00	1.91	-3264.85	280.41	496.79	-3160.02	249.75	376.28	-3454.30	95.15	1215.06	0.00	0.00	0.00	-1732.04	108.16	1556.67	-3328.53	170.50	1511.50	-3678.07	445.68	1638.06	-3818.89	174.16	1609.04	591.98	-16.89	78.63	1190.83	6.60	79.39	567.49
2.63000	-3197.23	138.35	25.02	-3143.35	161.13	19.49	-3644.96	275.64	29.54	-3346.90	231.94	169.31	-3696.18	-6.95	0.99	-3775.83	40.78	5.38	-3260.73	279.64	499.01	-3155.73	249.20	378.52	-3440.54	98.13	1217.08	0.00	0.00	0.00	-1732.04	108.16	1556.67	-3339.89	176.05	1511.90	-3675.30	446.36	1637.98	-3817.67	174.80	1609.08	591.67	-17.03	78.48	1189.41	5.82	78.84	567.50
2.64000	-3197.57	138.21	24.98	-3143.35	161.13	19.49	-3648.65	276.65	31.36	-3347.31	232.40	171.94	-3696.18	-6.95	0.99	-3765.47	37.66	7.59	-3256.58	278.86	501.19	-3151.40	248.65	380.74	-3445.33	99.42	1217.68	0.00	0.00	0.00	-1732.04	108.16	1556.67	-3305.52	178.89	1512.69	-3672.49	447.03	1637.89	-3816.33	175.44	1609.11	593.19	-17.22	78.97	1190.53	6.51	79.26	568.32
2.65000	-3197.94	138.06	24.94	-3143.35	161.13	19.49	-3652.34	277.61	33.21	-3347.77	232.82	174.58	-3696.18	-6.95	0.99	-3802.46	37.03	-0.25	-3252.39	278.07	503.35	-3147.03	248.09	382.95	-3447.45	99.86	1218.20	0.00	0.00	0.00	-1732.04	108.16	1556.67	-3305.71	183.63	1514.03	-3669.63	447.69	1637.80	-3814.88	176.08	1609.15	592.88	-17.13	78.63	1190.15	6.10	79.38	568.58
2.66000	-3198.34	137.90	24.89	-3143.35	161.13	19.49	-3656.02	278.52	35.09	-3348.26	233.21	177.25	-3696.18	-6.95	0.99	-3752.31	37.36	4.37	-3248.15	277.28	505.47	-3142.64	247.53	385.15	-3427.96	104.19	1220.21	0.00	0.00	0.00	-1732.04	108.16	1556.67	-3312.45	183.29	1515.40	-3666.73	448.34	1637.71	-3813.32	176.72	1609.18	592.27	-17.33	78.71	1189.96	5.93	79.28	568.88
2.67000	-3198.76	137.73	24.83	-3143.35	161.13	19.49	-3659.71	279.38	37.02	-3348.79	233.55	179.94	-3696.18	-6.95	0.99	-3793.97	34.74	-3.29	-3243.88	276.47	507.55	-3138.21	246.96	387.34	-3436.35	104.62	1221.89	0.00	0.00	0.00	-1732.04	108.16	1556.67	-3308.92	186.01	1516.55	-3663.78	448.98	1637.62	-3811.64	177.36	1609.22	591.36	-17.74	78.35	1189.74	6.31	79.00	568.45
2.68000	-3199.21	137.55	24.77	-3143.35	161.13	19.49	-3663.38	280.20	38.97	-3349.36	233.86	182.66	-3696.18	-6.95	0.99	-3813.55	34.18	-8.75	-3239.56	275.66	509.61	-3133.74	246.38	389.51	-3412.71	106.46	1225.26	0.00	0.00	0.00	-1732.04	108.16	1556.67	-3272.40	188.40	1518.29	-3660.79	449.60	1637.53	-3809.85	178.00	1609.26	592.17	-17.41	78.60	1189.22	6.49	79.04	567.58
2.69000	-3199.68	137.36	24.71	-3143.35	161.13	19.49	-3667.06	280.97	40.96	-3349.96	234.13	185.39	-3696.18	-6.95	0.99	-3761.69	33.61	-2.65	-3235.21	274.84	511.63	-3129.25	245.80	391.67	-3419.06	110.33	1225.35	0.00	0.00	0.00	-1732.04	108.16	1556.67	-3257.71	190.55	1519.40	-3657.76	450.22	1637.43	-3807.95	178.65	1609.30	591.72	-16.48	78.49	1189.84	6.31	79.46	568.77
2.70000	-3200.18	137.17	24.64	-3143.35	161.13	19.49	-3670.73	281.70	42.99	-3350.60	234.37	188.14	-3696.18	-6.95	0.99	-3765.57	31.76	-3.01	-3230.82	274.01	513.62	-3124.72	245.21	393.81	-3421.16	113.46	1225.67	0.00	0.00	0.00	-1732.04	108.16	1556.67	-3275.81	194.90	1521.07	-3654.68	450.82	1637.34	-3805.93	179.29	1609.34	591.62	-17.25	78.38	1189.54	6.24	79.02	569.04
2.71000	-3200.69	136.96	24.57	-3143.35	161.13	19.49	-3674.39	282.38	45.05	-3351.28	234.57	190.91	-3696.28	-6.95	0.97	-3764.37	30.71	-5.38	-3226.38	273.17	515.58	-3120.16	244.62	395.94	-3413.39	115.56	1227.17	0.00	0.00	0.00	-1732.04	108.16	1556.67	-3276.51	196.85	1523.68	-3651.56	451.41	1637.25	-3803.80	179.93	1609.39	592.45	-17.70	78.36	1190.26	6.23	79.28	568.75
2.72000	-3201.23	136.75	24.50	-3143.35	161.13	19.49	-3678.04	283.01	47.14	-3351.99	234.73	193.70	-3793.43	-10.97	-17.10	-3742.81	28.13	-3.30	-3221.91	272.32	517.51	-3115.56	244.02	398.06	-3403.67	118.68	1227.96	0.00	0.00	0.00	-1732.04	108.16	1556.67	-3289.95	200.78	1525.48	-3648.39	452.00	1637.15	-3801.57	180.57	1609.43	592.73	-16.97	78.76	1189.91	5.95	79.20	567.86
2.73000	-3201.78	136.54	24.42	-3143.35	161.13	19.49	-3681.69	283.60	49.27	-3352.74	234.86	196.51	-3786.12	-5.25	-16.13	-3780.33	26.43	-10.70	-3217.40	271.46	519.40	-3110.93	243.42	400.16	-3420.39	119.96	1227.85	0.00	0.00	0.00	-1732.04	108.16	1556.67	-3279.82	201.54	1528.50	-3645.18	452.57	1637.06	-3799.22	181.21	1609.48	591.86	-17.05	78.60	1189.83	6.27	79.22	568.53
2.74000	-3202.36	136.32	24.33	-3143.35	161.13	19.49	-3685.33	284.15	51.42	-3353.51	234.95	199.33	-3753.41	-7.50	-10.67	-3757.22	24.33	-6.72	-3212.85	270.60	521.26	-3106.27	242.81	402.25	-3383.06	122.16	1229.90	0.00	0.00	0.00	-1732.04	108.16	1556.67	-3251.89	203.24	1529.87	-3641.92	453.12	1636.96	-3796.76	181.86	1609.52	592.83	-17.28	78.66	1190.45	5.97	79.27	567.47
2.75000	-3202.95	136.09	24.25	-3143.35	161.13	19.49	-3688.96	284.65	53.61	-3354.32	235.01	202.18	-3762.42	-12.29	-16.05	-3750.39	24.15	-4.97	-3208.25	269.72	523.09	-3101.58	242.20	404.32	-3425.81	126.33	1230.00	0.00	0.00	0.00	-1732.04	108.16	1556.67	-3235.24	204.30	1531.06	-3638.62	453.67	1636.86	-3794.20	182.50	1609.57	591.79	-17.35	78.23	1189.71	5.79	79.21	567.85
2.76000	-3203.55	135.87	24.15	-3143.35	161.13	19.49	-3692.58	285.11	55.83	-3355.16	235.03	205.04	-3752.35	-13.25	-17.62	-3734.25	21.13	-1.53	-3203.62	268.84	524.89	-3096.85	241.58	406.38	-3377.01	126.96	1231.62	0.00	0.00	0.00	-1732.04	108.16	1556.67	-3252.39	207.99	1533.16	-3635.28	454.21	1636.76	-3791.52	183.14	1609.62	592.51	-17.24	78.56	1190.37	5.89	79.39	568.34
2.77000	-3204.17	135.64	24.06	-3143.35	161.13	19.49	-3696.19	285.52	58.08	-3356.04	235.02	207.92	-3729.27	-12.11	-20.34	-3719.13	21.45	1.63	-3198.95	267.95	526.65	-3092.10	240.95	408.42	-3386.16	128.97	1230.67	0.00	0.00	0.00	-1732.04	108.16	1556.67	-3221.02	211.56	1533.83	-3631.89	454.73	1636.66	-3788.74	183.78	1609.67	591.51	-16.61	78.38	1190.51	6.00	79.54	568.21
2.78000	-3204.80	135.40	23.95	-3143.35	161.13	19.49	-3699.79	285.90	60.37	-3356.94	234.98	210.82	-3674.63	-10.75	-14.47	-3719.00	20.91	3.01	-3194.24	267.05	528.38	-3087.30	240.32	410.45	-3382.14	131.40	1230.40	0.00	0.00	0.00	-1732.04	108.16	1556.67	-3245.63	215.03	1536.16	-3628.46	455.24	1636.56	-3785.86	184.42	1609.72	593.39	-16.72	78.83	1190.49	5.94	79.41	568.64
2.79000	-3205.43	135.17	23.85	-3143.35	161.13	19.49	-3703.37	286.23	62.68	-3357.86	234.90	213.73	-3665.27	-7.86	-14.55	-3682.03	20.04	9.72	-3189.50	266.14	530.08	-3082.48	239.68	412.46	-3362.07	131.41	1232.48	0.00	0.00	0.00	-1732.04	108.16	1556.67	-3256.97	218.98	1539.13	-3624.99	455.74	1636.46	-3782.86	185.06	1609.77	591.94	-17.38	78.45	1191.12	5.84	79.04	567.54
2.80000	-3206.08	134.93	23.74	-3143.35	161.13	19.49	-3706.95	286.51	65.02	-3358.82	234.79	216.66	-3654.56	-7.00	-12.92	-3674.09	18.95	10.99	-3184.71	265.23	531.75	-3077.63	239.04	414.46	-3336.14	135.09	1231.05	0.00	0.00	0.00	-1732.04	108.16	1556.67	-3242.82	217.91	1539.75	-3621.47	456.23	1636.36	-3779.76	185.70	1609.82	591.17	-17.33	78.45	1190.20	5.54	79.01	568.49
2.81000	-3206.74	134.69	23.62	-3143.35	161.13	19.49	-3710.51	286.76	67.39	-3359.80	234.65	219.60	-3652.23	-5.25	-13.25	-3651.06	20.92	14.93	-3179.88	264.30	533.38	-3072.74	238.39	416.44	-3345.71	136.36	1232.33	0.00	0.00	0.00	-1732.04	108.16	1556.67	-3213.15	220.44	1541.60	-3617.90	456.70	1636.26	-3776.56	186.34	1609.88	592.23	-17.20	78.52	1190.58	6.05	79.27	567.88
2.82000	-3207.41	134.46	23.50	-3143.35	161.13	19.49	-3714.06	286.97	69.79	-3360.81	234.47	222.56	-3648.37	-2.91	-13.86	-3638.56	23.61	16.21	-3175.02	263.37	534.98	-3067.82	237.74	418.40	-3344.11	139.15	1232.22	0.00	0.00	0.00	-1732.04	108.16	1556.67	-3229.57	220.61	1543.97	-3614.29	457.17	1636.15	-3773.25	186.98	1609.93	593.16	-17.44	78.81	1190.21	6.43	79.41	567.21
2.83000	-3208.08	134.22	23.38	-3143.35	161.13	19.49	-3717.59	287.13	72.22	-3361.85	234.26	225.54	-3614.39	1.71	-9.29	-3601.72	26.53	21.78	-3170.11	262.43	536.55	-3062.87	237.08	420.35	-3343.16	139.74	1234.08	0.00	0.00	0.00	-1732.04	108.16	1556.67	-3195.33	223.01	1545.02	-3610.64	457.62	1636.05	-3769.84	187.61	1609.99	592.50	-17.59	78.58	1190.63	6.20	79.57	568.01
2.84000	-3208.75	133.99	23.25	-3143.35	161.13	19.49	-3721.11	287.26	74.67	-3362.91	234.02	228.53	-3613.41	5.31	-11.54	-3585.80	28.66	22.91	-3165.17	261.48	538.08	-3057.88	236.42	422.28	-3329.84	140.65	1233.81	0.00	0.00	0.00	-1732.04	108.16	1556.67	-3221.51	225.95	1548.93	-3606.94	458.06	1635.95	-3766.33	188.25	1610.05	592.23	-17.61	78.46	1191.39	6.20	79.69	568.40
2.85000	-3209.43	133.76	23.12	-3143.35	161.13	19.49	-3724.61	287.34	77.16	-3363.99	233.75	231.53	-3589.53	7.74	-8.58	-3570.59	31.23	23.07	-3160.19	260.53	539.59	-3052.87	235.75	424.20	-3334.02	141.92	1234.60	0.00	0.00	0.00	-1732.04	108.16	1556.67	-3210.13	227.09	1548.95	-3603.20	458.48	1635.84	-3762.71	188.88	1610.10	593.16	-17.33	78.82	1190.62	6.44	79.57	568.30
2.86000	-3210.11	133.53	22.99	-3143.35	161.13	19.49	-3728.09	287.38	79.67	-3365.10	233.45	234.55	-3544.07	10.16	-3.09	-3546.10	31.69	24.94	-3155.17	259.56	541.06	-3047.82	235.07	426.10	-3321.12	143.13	1234.51	0.00	0.00	0.00	-1732.04	108.16	1556.67	-3185.24	227.83	1549.07	-3599.42	458.90	1635.74	-3759.00	189.52	1610.16	592.58	-17.30	78.48	1190.16	6.22	79.62	568.13
2.87000	-3210.79	133.31	22.85	-3143.35	161.13	19.49	-3731.56	287.39	82.20	-3366.22	233.12	237.58	-3551.44	12.40	-6.49	-3527.07	32.27	25.22	-3150.11	258.59	542.49	-3042.74	234.39	427.98	-3359.69	143.93	1235.59	0.00	0.00	0.00	-1732.04	108.16	1556.67	-3184.44	231.20	1551.57	-3595.59	459.30	1635.63	-3755.18	190.15	1610.22	592.85	-17.27	78.73	1190.01	6.10	79.49	567.66
2.88000	-3211.47	133.09	22.70	-3143.35	161.13	19.49	-3735.01	287.36	84.76	-3367.37	232.76	240.62	-3531.54	12.29	-5.51	-3503.38	31.77	26.12	-3145.02	257.61	543.90	-3037.63	233.70	429.84	-3318.95	146.47	1235.46	0.00	0.00	0.00	-1732.04	108.16	1556.67	-3211.41	231.40	1553.15	-3591.71	459.69	1635.53	-3751.26	190.78	1610.29	591.75	-17.61	78.42	1189.97	5.51	79.42	569.22
2.89000	-3212.14	132.87	22.55	-3143.35	161.13	19.49	-3738.44	287.29	87.35	-3368.54	232.37	243.68	-3480.67	13.10	1.09	-3490.48	31.33	24.99	-3139.88	256.63	545.27	-3032.49	233.01	431.69	-3323.05	147.09	1236.47	0.00	0.00	0.00	-1732.04	108.16	1556.67	-3207.03	230.62	1555.38	-3587.80	460.06	1635.42	-3747.25	191.41	1610.35	591.63	-16.91	78.51	1189.79	5.06	79.15	569.34
2.90000	-3212.82	132.66	22.40	-3143.35	161.13	19.49	-3741.85	287.18	89.96	-3369.73	231.95	246.75	-3479.86	14.12	-0.72	-3437.15	32.29	30.93	-3134.71	255.63	546.61	-3027.32	232.31	433.52	-3293.07	146.28	1237.27	0.00	0.00	0.00	-1732.04	108.16	1556.67	-3193.53	232.72	1558.84	-3583.83	460.43	1635.31	-3743.13	192.04	1610.41	592.20	-17.07	78.72	1189.70	5.79	78.88	568.83
2.91000	-3213.49	132.46	22.24	-3143.35	161.13	19.49	-3745.24	287.03	92.60	-3370.93	231.50	249.83	-3452.69	13.65	0.71	-3421.27	30.05	30.37	-3129.50	254.63	547.91	-3022.11	231.61	435.33	-3284.78	149.29	1237.03	0.00	0.00	0.00	-1732.04	108.16	1556.67	-3200.67	234.69	1559.16	-3579.83	460.78	1635.20	-3738.92	192.67	1610.48	591.83	-17.01	78.40	1189.79	6.10	79.44	568.19
2.92000	-3214.15	132.26	22.08	-3143.35	161.13	19.49	-3748.61	286.84	95.26	-3372.15	231.02	252.92	-3417.54	13.53	3.13	-3378.95	30.95	33.82	-3124.25	253.62	549.19	-3016.87	230.90	437.13	-3280.30	149.63	1236.46	0.00	0.00	0.00	-1732.04	108.16	1556.67	-3179.43	235.80	1559.36	-3575.78	461.11	1635.10	-3734.60	193.30	1610.54	591.90	-17.34	78.55	1189.76	6.30	79.43	568.40
2.93000	-3214.81	132.07	21.91	-3143.35	161.13	19.49	-3751.96	286.62	97.95	-3373.39	230.51	256.03	-3416.96	11.35	0.89	-3367.66	28.05	31.80	-3118.97	252.60	550.43	-3011.61	230.18	438.90	-3317.59	149.35	1236.82	0.00	0.00	0.00	-1732.04	108.16	1556.67	-3163.52	235.95	1562.40	-3571.68	461.44	1634.99	-3730.19	193.92	1610.61	591.58	-17.19	78.24	1190.61	6.05	79.37	568.95
2.94000	-3215.45	131.89	21.74	-3143.35	161.13	19.49	-3755.29	286.37	100.66	-3374.65	229.97	259.14	-3400.36	11.21	0.73	-3329.16	27.07	34.84	-3113.64	251.58	551.63	-3006.31	229.46	440.66	-3306.30	150.09	1237.13	0.00	0.00	0.00	-1732.04	108.16	1556.67	-3175.64	236.67	1564.65	-3567.54	461.75	1634.88	-3725.69	194.55	1610.68	591.62	-17.38	78.22	1190.67	6.34	79.54	569.55
2.95000	-3216.09	131.72	21.57	-3143.35	161.13	19.49	-3758.59	286.07	103.39	-3375.92	229.41	262.27	-3404.20	9.41	-4.70	-3319.04	23.92	31.94	-3108.28	250.54	552.81	-3000.98	228.74	442.40	-3279.66	150.93	1237.77	0.00	0.00	0.00	-1732.04	108.16	1556.67	-3146.54	238.89	1567.13	-3563.36	462.05	1634.77	-3721.09	195.17	1610.75	592.17	-17.01	78.22	1189.51	6.03	79.11	568.15
2.96000	-3216.71	131.56	21.39	-3143.35	161.13	19.49	-3761.87	285.74	106.14	-3377.21	228.81	265.40	-3310.93	11.22	7.91	-3295.57	23.54	32.19	-3102.88	249.50	553.95	-2995.62	228.01	444.12	-3295.34	150.34	1237.88	0.00	0.00	0.00	-1732.04	108.16	1556.67	-3170.56	239.58	1568.97	-3559.13	462.33	1634.66	-3716.39	195.79	1610.82	592.62	-16.49	78.60	1189.31	6.00	78.82	568.22
2.97000	-3217.33	131.41	21.20	-3143.35	161.13	19.49	-3765.13	285.38	108.92	-3378.50	228.20	268.55	-3302.40	9.85	8.41	-3298.91	21.04	27.58	-3097.45	248.46	555.06	-2990.23	227.27	445.82	-3278.50	151.69	1237.14	0.00	0.00	0.00	-1732.04	108.16	1556.67	-3159.11	239.86	1570.51	-3554.86	462.60	1634.55	-3711.60	196.41	1610.89	592.74	-16.99	78.70	1190.01	6.41	79.31	568.29
2.98000	-3217.93	131.27	21.02	-3143.35	161.13	19.49	-3768.36	284.98	111.71	-3379.81	227.55	271.70	-3285.16	8.14	10.05	-3302.27	17.92	23.36	-3091.97	247.40	556.13	-2984.80	226.53	447.50	-3274.50	151.89	1236.46	0.00	0.00	0.00	-1732.04	108.16	1556.67	-3132.50	240.88	1571.96	-3550.55	462.86	1634.45	-3706.72	197.02	1610.96	593.29	-17.19	78.90	1190.22	6.48	79.52	568.12
2.99000	-3218.51	131.15	20.82	-3143.35	161.13	19.49	-3771.56	284.54	114.53	-3381.14	226.88	274.86	-3268.22	8.69	9.69	-3249.76	17.55	28.11	-3086.46	246.34	557.18	-2979.35	225.78	449.17	-3270.88	153.48	1235.18	0.00	0.00	0.00	-1732.04	108.16	1556.67	-3140.62	240.25	1575.32	-3546.19	463.10	1634.34	-3701.75	197.64	1611.03	590.76	-17.20	78.03	1189.63	5.97	79.26	567.96
3.00000	-3219.08	131.03	20.63	-3143.35	161.13	19.49	-3774.74	284.07	117.37	-3382.47	226.18	278.04	-3231.74	6.24	14.92	-3255.68	12.71	21.50	-3080.91	245.27	558.19	-2973.87	225.02	450.81	-3265.63	152.07	1236.16	0.00	0.00	0.00	-1732.04	108.16	1556.67	-3132.51	240.96	1577.55	-3541.78	463.33	1634.23	-3696.68	198.25	1611.11	592.01	-17.29	78.30	1189.66	5.98	79.04	568.02
3.01000	-3219.63	130.93	20.43	-3143.35	161.13	19.49	-3777.89	283.57	120.23	-3383.81	225.45	281.22	-3203.68	5.37	17.10	-3206.92	11.91	26.60	-3075.33	244.20	559.16	-2968.35	224.26	452.43	-3264.89	153.65	1236.21	0.00	0.00	0.00	-1732.04	108.16	1556.67	-3094.90	240.02	1577.22	-3537.34	463.55	1634.12	-3691.52	198.86	1611.18	591.78	-17.57	78.12	1189.72	6.11	79.34	568.36
3.02000	-3220.16	130.84	20.22	-3143.35	161.13	19.49	-3781.02	283.04	123.10	-3385.16	224.70	284.40	-3176.31	4.71	19.14	-3206.06	7.86	23.57	-3069.70	243.11	560.11	-2962.81	223.50	454.04	-3237.90	155.02	1234.61	0.00	0.00	0.00	-1732.04	108.16	1556.67	-3090.30	241.49	1580.63	-3532.84	463.75	1634.01	-3686.27	199.47	1611.26	592.35	-17.41	78.32	1190.66	5.71	79.54	567.76
3.03000	-3220.67	130.77	20.01	-3143.35	161.13	19.49	-3784.11	282.47	126.00	-3386.52	223.93	287.60	-3149.63	4.25	21.04	-3195.17	6.27	21.11	-3064.04	242.03	561.02	-2957.23	222.72	455.62	-3229.26	154.90	1234.88	0.00	0.00	0.00	-1732.04	108.16	1556.67	-3100.97	241.31	1582.07	-3528.31	463.94	1633.90	-3680.93	200.08	1611.34	592.80	-17.32	78.68	1189.61	6.53	79.47	567.78
3.04000	-3221.16	130.71	19.80	-3143.35	161.13	19.49	-3787.18	281.87	128.92	-3387.89	223.13	290.80	-3123.64	3.98	22.79	-3141.06	3.84	27.89	-3058.35	240.93	561.90	-2951.63	221.95	457.19	-3246.86	154.63	1234.68	0.00	0.00	0.00	-1732.04	108.16	1556.67	-3115.62	240.25	1585.64	-3523.73	464.11	1633.79	-3675.49	200.68	1611.41	592.61	-17.84	78.76	1190.89	6.39	79.70	568.91
3.05000	-3221.63	130.67	19.58	-3143.35	161.13	19.49	-3790.21	281.24	131.85	-3389.27	222.31	294.01	-3098.32	3.90	24.40	-3127.66	3.71	27.66	-3052.61	239.83	562.74	-2945.99	221.16	458.73	-3215.01	156.27	1233.57	0.00	0.00	0.00	-1732.04	108.16	1556.67	-3085.71	240.36	1586.59	-3519.10	464.27	1633.68	-3669.97	201.28	1611.49	591.43	-17.64	78.31	1190.34	5.96	79.32	569.06
3.06000	-3222.07	130.64	19.36	-3143.35	161.13	19.49	-3793.22	280.57	134.80	-3390.65	221.46	297.22	-3073.68	3.99	25.89	-3082.57	2.81	33.58	-3046.84	238.72	563.55	-2940.32	220.37	460.26	-3209.36	155.88	1232.00	0.00	0.00	0.00	-1732.04	108.16	1556.67	-3097.87	240.61	1588.37	-3514.43	464.42	1633.57	-3664.37	201.88	1611.57	592.19	-17.69	78.48	1189.11	6.16	78.94	567.98
3.07000	-3222.49	130.63	19.13	-3143.35	161.13	19.49	-3796.19	279.88	137.77	-3392.03	220.59	300.44	-3049.71	4.25	27.24	-3056.45	3.31	36.98	-3041.04	237.60	564.33	-2934.63	219.58	461.76	-3221.78	154.86	1232.16	0.00	0.00	0.00	-1732.04	108.16	1556.67	-3095.82	241.67	1590.28	-3509.72	464.55	1633.46	-3658.67	202.48	1611.65	593.60	-17.02	78.93	1189.70	5.39	78.95	566.99
3.08000	-3222.87	130.64	18.90	-3143.35	161.13	19.49	-3799.14	279.15	140.76	-3393.42	219.69	303.67	-3026.41	4.68	28.47	-3035.09	3.10	40.40	-3035.19	236.48	565.08	-2928.90	218.78	463.24	-3199.47	155.55	1231.06	0.00	0.00	0.00	-1732.04	108.16	1556.67	-3079.09	238.59	1590.88	-3504.96	464.67	1633.35	-3652.89	203.07	1611.74	592.46	-17.00	78.59	1189.70	5.78	79.05	566.88
3.09000	-3223.24	130.67	18.66	-3143.35	161.13	19.49	-3802.04	278.39	143.76	-3394.81	218.77	306.90	-3003.76	5.25	29.57	-3002.47	5.14	46.32	-3029.31	235.35	565.79	-2923.14	217.97	464.70	-3190.99	156.69	1228.69	0.00	0.00	0.00	-1732.04	108.16	1556.67	-3096.34	237.15	1592.69	-3500.16	464.77	1633.24	-3647.02	203.66	1611.82	591.83	-16.59	78.41	1189.65	6.26	79.28	567.82
3.10000	-3223.57	130.71	18.42	-3143.35	161.13	19.49	-3804.92	277.60	146.78	-3396.20	217.83	310.14	-2981.76	5.97	30.56	-2979.20	6.39	51.88	-3023.40	234.21	566.47	-2917.36	217.16	466.14	-3206.95	155.11	1227.55	0.00	0.00	0.00	-1732.04	108.16	1556.67	-3103.21	237.61	1594.79	-3495.32	464.86	1633.13	-3641.06	204.25	1611.90	592.54	-16.90	78.57	1189.49	5.99	79.12	568.60
3.11000	-3223.87	130.78	18.18	-3143.35	161.13	19.49	-3807.76	276.79	149.81	-3397.60	216.87	313.38	-2960.41	6.82	31.43	-2966.48	7.23	55.42	-3017.44	233.07	567.11	-2911.54	216.35	467.56	-3184.83	153.28	1226.91	0.00	0.00	0.00	-1732.04	108.16	1556.67	-3074.12	237.91	1595.22	-3490.43	464.94	1633.02	-3635.02	204.84	1611.99	592.04	-16.74	78.46	1190.20	5.65	79.09	567.15
3.12000	-3224.14	130.87	17.93	-3143.35	161.13	19.49	-3810.57	275.94	152.86	-3399.00	215.88	316.62	-2939.71	7.81	32.20	-2923.99	7.51	62.91	-3011.45	231.92	567.73	-2905.70	215.52	468.96	-3180.05	157.12	1225.66	0.00	0.00	0.00	-1732.04	108.16	1556.67	-3045.88	234.34	1596.25	-3485.49	465.00	1632.91	-3628.90	205.42	1612.07	592.56	-16.66	78.89	1189.38	5.98	79.22	567.44
3.13000	-3224.38	130.97	17.68	-3143.35	161.13	19.49	-3813.34	275.06	155.93	-3400.39	214.87	319.87	-2919.63	8.91	32.85	-2894.99	9.08	68.50	-3005.43	230.77	568.31	-2899.82	214.69	470.33	-3190.87	156.00	1225.23	0.00	0.00	0.00	-1732.04	108.16	1556.67	-3020.75	235.99	1595.34	-3480.51	465.04	1632.81	-3622.69	206.00	1612.16	592.29	-17.34	78.77	1189.96	6.35	79.53	567.71
3.14000	-3224.58	131.10	17.42	-3143.35	161.13	19.49	-3816.08	274.16	159.00	-3401.79	213.84	323.12	-2900.19	10.12	33.41	-2882.01	7.55	71.96	-2999.37	229.60	568.85	-2893.92	213.86	471.68	-3134.40	155.56	1224.54	0.00	0.00	0.00	-1732.04	108.16	1556.67	-3053.13	235.07	1597.71	-3475.49	465.07	1632.70	-3616.40	206.58	1612.25	591.96	-17.00	78.28	1191.12	6.78	79.62	568.20
3.15000	-3224.74	131.26	17.16	-3143.35	161.13	19.49	-3818.78	273.23	162.10	-3403.18	212.79	326.38	-2881.38	11.44	33.86	-2855.36	8.15	76.87	-2993.27	228.44	569.37	-2887.98	213.02	473.01	-3136.17	156.73	1223.81	0.00	0.00	0.00	-1732.04	108.16	1556.67	-3062.22	234.47	1598.46	-3470.42	465.09	1632.59	-3610.02	207.15	1612.34	590.93	-17.32	78.18	1190.15	6.83	79.42	567.97
3.16000	-3224.87	131.43	16.89	-3143.35	161.13	19.49	-3821.44	272.27	165.20	-3404.57	211.72	329.63	-2863.18	12.85	34.22	-2830.93	8.99	80.91	-2987.14	227.26	569.85	-2882.02	212.17	474.32	-3147.10	154.55	1222.00	0.00	0.00	0.00	-1732.04	108.16	1556.67	-3015.29	234.60	1597.94	-3465.31	465.09	1632.48	-3603.57	207.72	1612.43	592.55	-16.94	78.77	1189.27	6.31	79.19	568.08
3.17000	-3224.96	131.63	16.62	-3143.35	161.13	19.49	-3824.06	271.28	168.32	-3405.96	210.63	332.89	-2845.60	14.35	34.48	-2808.63	10.06	84.13	-2980.97	226.08	570.29	-2876.03	211.32	475.61	-3130.72	155.18	1221.77	0.00	0.00	0.00	-1732.04	108.16	1556.67	-3047.50	231.28	1599.36	-3460.16	465.07	1632.37	-3597.03	208.29	1612.52	592.83	-17.23	78.75	1189.79	6.96	79.21	567.54
3.18000	-3225.01	131.85	16.35	-3143.35	161.13	19.49	-3826.65	270.27	171.45	-3407.34	209.52	336.15	-2828.62	15.93	34.66	-2788.35	11.33	86.58	-2974.76	224.90	570.71	-2870.00	210.46	476.87	-3126.34	154.90	1219.55	0.00	0.00	0.00	-1732.04	108.16	1556.67	-3021.30	231.69	1598.80	-3454.96	465.04	1632.27	-3590.41	208.85	1612.61	593.57	-17.05	79.09	1189.55	6.70	79.29	568.38
3.19000	-3225.02	132.10	16.07	-3143.35	161.13	19.49	-3829.19	269.22	174.59	-3408.71	208.39	339.42	-2812.25	17.59	34.75	-2769.98	12.79	88.30	-2968.52	223.71	571.09	-2863.95	209.60	478.11	-3128.87	154.54	1219.35	0.00	0.00	0.00	-1732.04	108.16	1556.67	-3019.66	226.60	1598.89	-3449.72	465.00	1632.16	-3583.71	209.42	1612.70	593.06	-16.87	79.08	1189.80	6.56	79.43	568.41
3.20000	-3224.99	132.38	15.79	-3143.35	161.13	19.49	-3831.69	268.16	177.75	-3410.08	207.24	342.68	-2796.48	19.30	34.77	-2753.44	14.41	89.34	-2962.25	222.51	571.43	-2857.87	208.73	479.33	-3113.09	153.09	1217.87	0.00	0.00	0.00	-1732.04	108.16	1556.67	-3004.56	225.95	1599.40	-3444.43	464.93	1632.05	-3576.93	209.97	1612.80	592.56	-17.36	78.60	1190.09	6.30	79.62	568.37
3.21000	-3224.91	132.68	15.50	-3143.35	161.13	19.49	-3834.16	267.06	180.91	-3411.45	206.07	345.94	-2781.30	21.07	34.70	-2738.62	16.17	89.74	-2955.94	221.30	571.75	-2851.76	207.86	480.52	-3099.77	152.20	1216.75	0.00	0.00	0.00	-1732.04	108.16	1556.67	-2992.49	223.70	1599.18	-3439.10	464.86	1631.95	-3570.08	210.53	1612.89	591.61	-17.43	78.20	1189.28	5.73	79.39	569.13
3.22000	-3224.79	133.01	15.21	-3143.35	161.13	19.49	-3836.58	265.94	184.09	-3412.80	204.88	349.21	-2766.70	22.89	34.57	-2725.42	18.07	89.55	-2949.59	220.09	572.03	-2845.62	206.98	481.69	-3099.49	150.92	1216.31	0.00	0.00	0.00	-1732.04	108.16	1556.67	-2992.31	222.48	1599.84	-3433.72	464.77	1631.84	-3563.14	211.08	1612.99	590.81	-17.28	78.08	1190.07	6.06	79.50	568.83
3.23000	-3224.62	133.37	14.91	-3143.35	161.13	19.49	-3838.96	264.80	187.27	-3414.15	203.68	352.47	-2752.69	24.74	34.36	-2713.74	20.07	88.81	-2943.21	218.88	572.28	-2839.46	206.09	482.84	-3103.99	150.96	1215.13	0.00	0.00	0.00	-1732.04	108.16	1556.67	-2987.69	223.24	1599.23	-3428.30	464.66	1631.74	-3556.13	211.63	1613.08	592.62	-16.65	78.83	1190.41	5.94	79.28	568.47
3.24000	-3224.40	133.75	14.61	-3143.35	161.13	19.49	-3841.29	263.63	190.47	-3415.49	202.46	355.73	-2739.25	26.63	34.09	-2703.47	22.15	87.58	-2936.79	217.66	572.49	-2833.26	205.20	483.96	-3110.09	149.03	1213.35	0.00	0.00	0.00	-1732.04	108.16	1556.67	-2977.06	220.06	1599.35	-3422.84	464.54	1631.64	-3549.05	212.17	1613.18	592.56	-17.06	78.84	1189.78	5.82	79.16	567.50
3.25000	-3224.14	134.17	14.31	-3143.35	161.13	19.49	-3843.59	262.44	193.67	-3416.81	201.21	359.00	-2726.39	28.54	33.76	-2694.53	24.30	85.89	-2930.34	216.43	572.67	-2827.04	204.30	485.06	-3081.47	149.33	1212.17	0.00	0.00	0.00	-1732.04	108.16	1556.67	-2950.65	217.20	1598.35	-3417.33	464.40	1631.53	-3541.88	212.71	1613.28	591.56	-17.34	78.54	1188.92	6.21	79.13	567.34
3.26000	-3223.82	134.61	14.00	-3143.35	161.13	19.49	-3845.83	261.22	196.88	-3418.13	199.96	362.26	-2714.09	30.47	33.37	-2686.80	26.50	83.80	-2923.85	215.20	572.82	-2820.78	203.39	486.13	-3094.48	147.22	1210.60	0.00	0.00	0.00	-1732.04	108.16	1556.67	-2977.77	216.29	1598.45	-3411.77	464.24	1631.43	-3534.64	213.24	1613.38	592.12	-17.49	78.47	1189.73	5.86	79.28	567.98
3.27000	-3223.46	135.09	13.69	-3143.35	161.13	19.49	-3848.04	259.98	200.10	-3419.43	198.68	365.52	-2702.34	32.40	32.92	-2680.19	28.72	81.34	-2917.33	213.96	572.93	-2814.50	202.49	487.18	-3074.89	146.91	1210.28	0.00	0.00	0.00	-1732.04	108.16	1556.67	-2935.05	211.98	1596.54	-3406.18	464.07	1631.33	-3527.33	213.78	1613.48	591.73	-17.41	78.36	1189.85	5.82	79.25	568.68
3.28000	-3223.04	135.60	13.37	-3143.35	161.13	19.49	-3850.19	258.72	203.33	-3420.72	197.39	368.77	-2691.15	34.33	32.43	-2674.59	30.95	78.58	-2910.77	212.72	573.01	-2808.19	201.57	488.20	-3062.88	145.95	1209.43	0.00	0.00	0.00	-1732.04	108.16	1556.67	-2931.48	209.50	1596.72	-3400.54	463.89	1631.22	-3519.94	214.30	1613.58	591.75	-16.89	78.50	1190.08	6.32	79.40	568.59
3.29000	-3222.57	136.13	13.05	-3143.35	161.13	19.49	-3852.30	257.43	206.57	-3422.00	196.08	372.03	-2680.51	36.25	31.89	-2669.92	33.16	75.54	-2904.18	211.47	573.06	-2801.85	200.65	489.20	-3041.65	144.21	1207.55	0.00	0.00	0.00	-1732.04	108.16	1556.67	-2921.33	208.76	1596.91	-3394.85	463.69	1631.12	-3512.48	214.83	1613.68	592.62	-16.97	78.83	1190.59	6.11	79.62	568.41
3.30000	-3222.04	136.71	12.72	-3143.35	161.13	19.49	-3854.37	256.12	209.81	-3423.26	194.76	375.28	-2670.41	38.15	31.30	-2666.05	35.35	72.28	-2897.56	210.22	573.07	-2795.48	199.72	490.18	-3044.99	141.75	1207.91	0.00	0.00	0.00	-1732.04	108.16	1556.67	-2916.83	204.31	1597.24	-3389.12	463.47	1631.02	-3504.95	215.35	1613.78	592.17	-16.85	78.38	1190.00	6.51	79.29	567.39
3.31000	-3221.45	137.31	12.39	-3143.35	161.13	19.49	-3856.38	254.79	213.06	-3424.51	193.42	378.53	-2660.85	40.03	30.68	-2662.91	37.48	68.85	-2890.89	208.96	573.05	-2789.09	198.79	491.13	-3048.26	140.18	1207.71	0.00	0.00	0.00	-1732.04	108.16	1556.67	-2934.27	200.95	1596.37	-3383.35	463.23	1630.92	-3497.34	215.86	1613.89	592.35	-17.25	78.50	1190.19	6.01	79.37	567.32
3.32000	-3220.81	137.95	12.06	-3143.35	161.13	19.49	-3858.35	253.44	216.32	-3425.74	192.06	381.78	-2651.83	41.87	30.02	-2660.37	39.54	65.28	-2884.20	207.69	573.00	-2782.67	197.85	492.05	-3023.86	141.63	1206.66	0.00	0.00	0.00	-1732.04	108.16	1556.67	-2916.48	196.96	1596.49	-3377.53	462.98	1630.82	-3489.66	216.38	1613.99	592.77	-17.26	78.64	1189.84	5.61	79.12	567.91
3.33000	-3220.11	138.62	11.72	-3143.35	161.13	19.49	-3860.27	252.07	219.58	-3426.95	190.69	385.02	-2643.32	43.67	29.33	-2658.36	41.50	61.63	-2877.47	206.42	572.91	-2776.22	196.90	492.95	-3015.76	139.81	1206.22	0.00	0.00	0.00	-1732.04	108.16	1556.67	-2900.02	194.40	1595.73	-3371.67	462.71	1630.73	-3481.92	216.88	1614.10	592.23	-17.08	78.61	1189.50	5.89	79.12	568.03
3.34000	-3219.34	139.33	11.37	-3143.35	161.13	19.49	-3862.13	250.68	222.85	-3428.14	189.31	388.26	-2635.34	45.42	28.61	-2656.75	43.35	57.95	-2870.71	205.15	572.79	-2769.74	195.95	493.82	-3023.40	137.20	1206.44	0.00	0.00	0.00	-1732.04	108.16	1556.67	-2900.71	190.30	1596.59	-3365.76	462.43	1630.63	-3474.10	217.39	1614.20	591.72	-16.87	78.52	1190.20	6.25	79.39	568.90
3.35000	-3218.52	140.08	11.03	-3143.35	161.13	19.49	-3863.95	249.26	226.12	-3429.32	187.91	391.49	-2627.88	47.12	27.87	-2655.46	45.07	54.27	-2863.91	203.87	572.63	-2763.23	195.00	494.67	-3031.32	133.84	1205.78	0.00	0.00	0.00	-1732.04	108.16	1556.67	-2886.18	188.24	1595.34	-3359.81	462.13	1630.53	-3466.21	217.88	1614.31	592.79	-16.75	78.75	1190.48	6.14	79.23	567.50
3.36000	-3217.63	140.86	10.67	-3143.35	161.13	19.49	-3865.71	247.83	229.40	-3430.48	186.50	394.72	-2620.92	48.74	27.10	-2654.38	46.64	50.64	-2857.07	202.59	572.44	-2756.69	194.04	495.49	-3035.09	131.45	1206.24	0.00	0.00	0.00	-1732.04	108.16	1556.67	-2884.46	184.27	1595.04	-3353.82	461.81	1630.44	-3458.25	218.38	1614.42	592.11	-17.31	78.49	1190.32	6.11	79.27	567.37
3.37000	-3216.68	141.68	10.32	-3143.35	161.13	19.49	-3867.43	246.37	232.67	-3431.61	185.07	397.94	-2614.47	50.30	26.32	-2653.41	48.04	47.12	-2850.21	201.30	572.22	-2750.13	193.07	496.28	-3017.26	132.10	1206.90	0.00	0.00	0.00	-1732.04	108.16	1556.67	-2858.50	181.05	1594.74	-3347.78	461.48	1630.34	-3450.23	218.87	1614.53	591.63	-17.27	78.47	1189.53	6.13	79.09	567.57
3.38000	-3215.66	142.53	9.96	-3143.35	161.13	19.49	-3869.09	244.90	235.96	-3432.72	183.63	401.16	-2608.51	51.77	25.53	-2652.46	49.25	43.74	-2843.31	200.00	571.97	-2743.54	192.09	497.05	-3004.72	129.80	1206.71	0.00	0.00	0.00	-1732.04	108.16	1556.67	-2862.90	176.61	1594.82	-3341.69	461.13	1630.25	-3442.14	219.35	1614.64	591.88	-17.29	78.37	1190.30	6.18	79.44	568.13
3.39000	-3214.57	143.43	9.59	-3143.35	161.13	19.49	-3870.69	243.41	239.24	-3433.82	182.18	404.37	-2603.06	53.15	24.73	-2651.41	50.24	40.55	-2836.37	198.70	571.68	-2736.92	191.11	497.79	-2988.58	127.83	1207.37	0.00	0.00	0.00	-1732.04	108.16	1556.67	-2870.63	171.31	1596.78	-3335.57	460.76	1630.15	-3433.98	219.83	1614.75	591.69	-17.18	78.11	1190.14	6.07	79.02	567.95
3.40000	-3213.40	144.36	9.22	-3143.35	161.13	19.49	-3872.24	241.90	242.53	-3434.88	180.71	407.57	-2598.08	54.43	23.92	-2650.20	51.00	37.60	-2829.40	197.40	571.36	-2730.28	190.13	498.51	-2990.51	124.47	1208.81	0.00	0.00	0.00	-1732.04	108.16	1556.67	-2844.20	169.78	1596.37	-3329.39	460.38	1630.06	-3425.75	220.31	1614.86	592.41	-17.52	78.36	1189.66	6.55	79.31	567.89
3.41000	-3191.37	146.72	11.14	-3143.35	161.13	19.49	-3873.74	240.37	245.82	-3435.93	179.24	410.77	-2593.60	55.61	23.11	-2673.80	49.28	27.89	-2822.40	196.09	571.00	-2723.61	189.14	499.19	-2956.64	122.34	1207.92	0.00	0.00	0.00	-1732.04	108.16	1556.67	-2853.17	167.23	1596.87	-3323.18	459.98	1629.97	-3417.46	220.78	1614.97	591.72	-17.22	78.51	1190.03	6.99	79.58	567.85
3.42000	-3244.26	149.07	2.59	-3143.35	161.13	19.49	-3875.18	238.83	249.11	-3436.95	177.75	413.96	-2589.58	56.67	22.31	-2631.26	51.80	31.29	-2815.37	194.78	570.61	-2716.91	188.14	499.85	-2918.31	121.22	1209.90	0.00	0.00	0.00	-1732.04	108.16	1556.67	-2852.46	163.37	1597.65	-3316.92	459.56	1629.88	-3409.11	221.24	1615.08	592.36	-17.03	78.68	1189.39	6.77	79.32	568.17
3.43000	-3220.06	146.88	5.79	-3143.35	161.13	19.49	-3876.57	237.26	252.41	-3437.94	176.25	417.14	-2586.04	57.61	21.51	-2666.70	53.60	22.38	-2808.30	193.46	570.19	-2710.18	187.13	500.49	-2921.07	116.98	1211.41	0.00	0.00	0.00	-1732.04	108.16	1556.67	-2837.58	160.75	1597.41	-3310.61	459.12	1629.79	-3400.69	221.70	1615.20	590.80	-17.04	78.07	1189.39	6.41	79.18	569.78
3.44000	-3209.80	149.92	10.35	-3143.35	161.13	19.49	-3877.90	235.68	255.70	-3438.91	174.74	420.31	-2582.97	58.42	20.72	-2667.88	53.70	19.44	-2801.19	192.14	569.73	-2703.42	186.13	501.09	-2883.55	115.88	1214.19	0.00	0.00	0.00	-1732.04	108.16	1556.67	-2816.33	156.20	1596.62	-3304.27	458.67	1629.70	-3392.21	222.16	1615.31	591.48	-16.81	78.29	1189.34	6.34	79.24	569.19
3.45000	-3165.37	152.83	17.55	-3143.35	161.13	19.49	-3879.17	234.09	258.99	-3439.85	173.22	423.48	-2580.36	59.09	19.94	-2649.51	53.12	21.62	-2794.06	190.81	569.24	-2696.64	185.11	501.67	-2867.26	114.74	1216.72	0.00	0.00	0.00	-1732.04	108.16	1556.67	-2821.46	153.46	1599.32	-3297.87	458.20	1629.62	-3383.66	222.61	1615.43	591.57	-17.64	78.30	1189.87	6.27	79.42	569.89
3.46000	-3188.59	151.05	13.79	-3143.35	161.13	19.49	-3880.38	232.48	262.28	-3440.76	171.69	426.64	-2578.20	59.61	19.18	-2633.62	56.15	24.30	-2786.89	189.48	568.71	-2689.83	184.09	502.22	-2881.84	113.36	1218.92	0.00	0.00	0.00	-1732.04	108.16	1556.67	-2812.70	149.84	1598.96	-3291.44	457.71	1629.53	-3375.05	223.05	1615.54	592.60	-17.55	78.59	1189.93	6.24	79.31	568.99
3.47000	-3236.85	148.36	6.68	-3143.35	161.13	19.49	-3881.53	230.85	265.58	-3441.65	170.14	429.79	-2576.49	59.98	18.45	-2618.68	58.01	24.62	-2779.68	188.14	568.15	-2683.00	183.06	502.74	-2874.52	107.47	1222.63	0.00	0.00	0.00	-1732.04	108.16	1556.67	-2792.84	146.11	1596.55	-3284.96	457.20	1629.45	-3366.38	223.49	1615.66	591.88	-17.09	78.34	1189.85	6.13	79.31	568.47
3.48000	-3186.19	148.40	10.59	-3143.35	161.13	19.49	-3882.62	229.21	268.87	-3442.50	168.59	432.92	-2575.23	60.18	17.73	-2652.64	55.67	18.00	-2772.45	186.80	567.56	-2676.14	182.03	503.23	-2872.09	105.84	1224.31	0.00	0.00	0.00	-1732.04	108.16	1556.67	-2776.28	142.11	1595.65	-3278.43	456.68	1629.37	-3357.65	223.93	1615.78	591.06	-17.13	78.30	1190.24	5.66	79.15	568.36
3.49000	-3206.17	148.45	1.63	-3143.35	161.13	19.49	-3883.66	227.55	272.16	-3443.32	167.03	436.05	-2574.40	60.21	17.05	-2615.19	55.54	23.30	-2765.18	185.46	566.94	-2669.25	180.99	503.69	-2858.27	104.85	1226.30	0.00	0.00	0.00	-1732.04	108.16	1556.67	-2788.40	140.78	1596.29	-3271.86	456.14	1629.28	-3348.86	224.36	1615.90	591.60	-17.12	78.37	1189.95	6.23	79.05	568.56
3.50000	-3226.15	149.69	-6.48	-3143.35	161.13	19.49	-3884.63	225.88	275.44	-3444.11	165.46	439.17	-2574.01	60.07	16.40	-2624.43	55.23	22.54	-2757.88	184.11	566.28	-2662.33	179.95	504.13	-2840.22	103.56	1229.25	0.00	0.00	0.00	-1732.04	108.16	1556.67	-2771.07	137.67	1594.43	-3265.25	455.58	1629.20	-3340.01	224.78	1616.02	591.59	-17.19	78.10	1189.82	6.18	79.09	568.23
3.51000	-3223.42	149.90	-10.93	-3143.35	161.13	19.49	-3885.54	224.19	278.73	-3444.87	163.88	442.28	-2574.04	59.73	15.78	-2616.09	55.93	23.13	-2750.54	182.76	565.58	-2655.39	178.89	504.53	-2824.32	101.76	1231.28	0.00	0.00	0.00	-1732.04	108.16	1556.67	-2755.64	136.15	1593.27	-3258.59	455.00	1629.12	-3331.10	225.20	1616.14	592.00	-16.68	78.48	1189.56	5.91	79.33	567.84
3.52000	-3196.10	151.31	-10.98	-3143.35	161.13	19.49	-3886.39	222.49	282.01	-3445.59	162.30	445.37	-2574.50	59.21	15.20	-2601.27	58.03	25.33	-2743.17	181.40	564.85	-2648.42	177.84	504.91	-2831.18	101.06	1233.42	0.00	0.00	0.00	-1732.04	108.16	1556.67	-2755.99	131.85	1591.48	-3251.89	454.41	1629.04	-3322.13	225.61	1616.26	592.64	-17.10	78.59	1189.62	6.33	79.11	567.79
3.53000	-3181.73	153.10	-13.15	-3143.34	161.13	19.50	-3887.17	220.78	285.29	-3446.29	160.70	448.46	-2575.45	58.47	14.66	-2630.23	55.07	21.61	-2735.77	180.04	564.09	-2641.43	176.77	505.26	-2829.98	100.35	1233.97	0.00	0.00	0.00	-1732.04	108.16	1556.67	-2717.34	130.14	1589.82	-3245.14	453.80	1628.97	-3313.10	226.02	1616.38	592.08	-17.13	78.52	1189.21	6.33	79.03	567.82
3.54000	-3145.70	153.17	-13.68	-3137.02	164.49	23.84	-3887.89	219.05	288.56	-3446.94	159.10	451.53	-2648.06	53.86	0.48	-2626.37	54.29	22.34	-2728.34	178.68	563.30	-2634.40	175.71	505.57	-2822.58	98.71	1236.44	0.00	0.00	0.00	-1732.04	108.16	1556.67	-2719.76	129.49	1588.71	-3238.35	453.17	1628.89	-3304.02	226.42	1616.50	592.18	-17.17	78.48	1189.44	6.22	78.99	568.38
3.55000	-3135.17	153.91	-11.85	-3121.36	166.04	26.67	-3888.54	217.31	291.83	-3447.56	157.49	454.59	-2607.50	57.08	9.03	-2622.87	55.63	22.86	-2720.88	177.31	562.47	-2627.36	174.63	505.86	-2789.53	97.67	1238.23	0.00	0.00	0.00	-1732.04	108.16	1556.67	-2698.67	127.82	1585.60	-3231.52	452.52	1628.82	-3294.88	226.81	1616.63	591.97	-17.22	78.49	1189.77	5.98	79.31	568.99
3.56000	-3104.82	157.34	-6.35	-3093.75	164.63	34.16	-3889.13	215.56	295.10	-3448.14	155.87	457.64	-2536.51	57.04	20.26	-2622.74	56.50	21.98	-2713.38	175.94	561.60	-2620.28	173.55	506.12	-2802.17	96.24	1238.75	0.00	0.00	0.00	-1732.04	108.16	1556.67	-2704.06	126.54	1583.96	-3224.64	451.85	1628.75	-3285.68	227.20	1616.75	591.28	-17.90	78.30	1189.66	6.17	79.45	568.50
3.57000	-3094.91	158.92	-4.45	-3054.27	167.62	41.54	-3889.66	213.80	298.36	-3448.69	154.25	460.67	-2534.71	58.85	21.95	-2633.63	54.97	20.52	-2705.85	174.56	560.71	-2613.18	172.46	506.35	-2781.86	95.72	1240.54	0.00	0.00	0.00	-1732.04	108.16	1556.67	-2688.25	124.83	1581.25	-3217.72	451.16	1628.67	-3276.43	227.58	1616.88	592.18	-17.33	78.68	1190.07	6.34	79.41	568.78
3.58000	-3050.13	162.10	2.39	-3038.57	170.94	45.49	-3890.12	212.02	301.61	-3449.20	152.62	463.70	-2552.72	54.87	16.29	-2614.33	53.73	23.41	-2698.28	173.18	559.78	-2606.06	171.37	506.55	-2772.15	95.74	1242.16	0.00	0.00	0.00	-1732.04	108.16	1556.67	-2673.21	126.17	1580.25	-3210.75	450.46	1628.60	-3267.13	227.96	1617.00	592.27	-17.64	78.37	1189.56	5.66	78.99	568.51
3.59000	-3034.63	164.16	3.74	-3021.75	171.96	47.91	-3890.50	210.24	304.86	-3449.67	150.98	466.70	-2592.17	54.10	10.84	-2619.71	53.66	23.04	-2690.69	171.80	558.81	-2598.90	170.27	506.71	-2767.91	93.95	1242.87	0.00	0.00	0.00	-1732.04	108.16	1556.67	-2678.89	124.46	1577.35	-3203.74	449.74	1628.54	-3257.77	228.33	1617.13	592.23	-17.45	78.42	1189.81	5.58	79.19	567.23
3.60000	-2985.71	165.02	11.66	-2973.78	172.29	56.27	-3890.83	208.44	308.10	-3450.09	149.34	469.70	-2637.55	53.97	1.32	-2638.98	54.28	19.14	-2683.06	170.41	557.81	-2591.73	169.17	506.85	-2772.61	93.51	1244.50	0.00	0.00	0.00	-1732.04	108.16	1556.67	-2666.70	124.13	1575.28	-3196.68	449.00	1628.47	-3248.36	228.69	1617.25	593.01	-17.26	78.71	1189.47	6.06	79.37	567.30
3.61000	-2973.14	167.06	11.30	-2960.58	173.64	57.57	-3891.08	206.64	311.34	-3450.48	147.69	472.68	-2612.14	55.65	5.52	-2653.55	54.65	15.36	-2675.40	169.02	556.78	-2584.52	168.06	506.96	-2748.49	91.01	1245.06	0.00	0.00	0.00	-1732.04	108.16	1556.67	-2651.25	124.31	1572.92	-3189.58	448.24	1628.40	-3238.89	229.05	1617.38	592.95	-16.90	78.66	1189.73	6.14	79.42	569.52
3.62000	-2954.61	170.09	12.00	-2949.04	176.18	55.65	-3891.26	204.82	314.56	-3450.83	146.04	475.64	-2516.21	55.68	26.04	-2639.25	55.44	19.77	-2667.71	167.63	555.71	-2577.29	166.94	507.03	-2743.20	90.40	1246.25	0.00	0.00	0.00	-1732.04	108.16	1556.67	-2630.18	125.79	1571.17	-3182.44	447.46	1628.34	-3229.38	229.40	1617.51	593.16	-16.77	78.88	1190.17	5.96	79.29	569.48
3.63000	-2928.16	172.69	12.24	-2897.44	177.31	60.95	-3891.38	203.00	317.78	-3451.13	144.38	478.59	-2521.98	57.33	23.29	-2622.82	55.19	22.79	-2659.99	166.23	554.61	-2570.04	165.82	507.08	-2749.40	88.99	1246.96	0.00	0.00	0.00	-1732.04	108.16	1556.67	-2629.03	125.44	1566.33	-3175.25	446.66	1628.28	-3219.81	229.75	1617.64	592.25	-16.89	78.75	1189.15	5.95	79.05	569.17
3.64000	-2919.48	174.16	10.55	-2918.87	178.46	54.53	-3891.42	201.17	320.99	-3451.39	142.72	481.53	-2515.59	58.16	24.64	-2628.11	55.24	20.47	-2652.24	164.83	553.47	-2562.76	164.69	507.09	-2746.34	87.36	1247.68	0.00	0.00	0.00	-1732.04	108.16	1556.67	-2619.93	126.94	1565.47	-3168.02	445.84	1628.22	-3210.19	230.09	1617.77	591.45	-17.35	78.30	1190.50	5.33	79.46	568.09
3.65000	-2860.57	176.27	15.86	-2852.94	179.52	60.55	-3891.39	199.32	324.19	-3451.60	141.06	484.45	-2550.33	57.64	18.83	-2626.07	55.06	21.98	-2644.45	163.42	552.30	-2555.45	163.56	507.07	-2729.35	85.49	1247.22	0.00	0.00	0.00	-1732.04	108.16	1556.67	-2595.77	125.96	1562.66	-3160.74	445.01	1628.16	-3200.52	230.42	1617.90	591.62	-17.10	78.31	1189.95	5.82	79.31	569.01
3.66000	-2831.82	178.74	16.78	-2871.56	181.00	53.58	-3891.29	197.47	327.39	-3451.77	139.39	487.35	-2580.63	56.22	13.59	-2638.78	53.77	19.43	-2636.63	162.02	551.10	-2548.12	162.42	507.02	-2721.85	85.00	1247.78	0.00	0.00	0.00	-1732.04	108.16	1556.67	-2618.89	124.33	1560.74	-3153.42	444.15	1628.10	-3190.81	230.75	1618.03	591.31	-17.14	78.39	1189.97	6.27	79.17	568.32
3.67000	-2823.20	179.76	13.23	-2840.00	180.75	52.24	-3891.11	195.62	330.57	-3451.90	137.72	490.23	-2592.04	55.51	13.53	-2612.42	54.02	23.24	-2628.78	160.60	549.86	-2540.76	161.27	506.93	-2709.53	83.63	1248.47	0.00	0.00	0.00	-1732.04	108.16	1556.67	-2618.83	128.46	1559.78	-3146.06	443.28	1628.05	-3181.04	231.07	1618.17	591.98	-17.47	78.40	1189.20	5.35	78.68	568.78
3.68000	-2786.85	181.20	13.49	-2834.09	180.84	46.24	-3890.86	193.75	333.74	-3451.97	136.04	493.10	-2594.90	53.52	8.90	-2636.45	55.64	18.82	-2620.90	159.19	548.59	-2533.38	160.12	506.82	-2701.65	82.47	1248.74	0.00	0.00	0.00	-1732.04	108.16	1556.67	-2602.60	127.54	1556.33	-3138.65	442.39	1627.99	-3171.23	231.38	1618.30	592.38	-17.05	78.77	1189.63	6.14	79.33	568.09
3.69000	-2763.73	181.47	12.97	-2766.25	180.77	52.67	-3890.54	191.88	336.90	-3452.00	134.37	495.95	-2524.95	56.97	23.27	-2639.13	54.73	17.92	-2612.99	157.77	547.29	-2525.97	158.96	506.67	-2692.67	80.54	1248.09	0.00	0.00	0.00	-1732.04	108.16	1556.67	-2603.06	128.41	1553.88	-3131.19	441.47	1627.94	-3161.36	231.68	1618.43	592.67	-17.02	78.69	1190.78	6.37	79.51	567.50
3.70000	-2756.53	180.80	9.53	-2730.99	183.88	53.35	-3890.14	190.00	340.05	-3451.98	132.69	498.78	-2490.21	58.94	28.18	-2606.66	53.81	24.99	-2605.05	156.35	545.95	-2518.54	157.79	506.49	-2671.98	80.19	1248.76	0.00	0.00	0.00	-1732.04	108.16	1556.67	-2594.29	129.19	1552.72	-3123.70	440.54	1627.89	-3151.46	231.98	1618.57	591.57	-16.93	78.44	1190.69	5.83	79.72	567.78
3.71000	-2709.90	181.02	11.79	-2738.41	181.83	45.47	-3889.67	188.11	343.19	-3451.91	131.01	501.60	-2538.28	57.80	19.44	-2625.31	55.15	23.19	-2597.07	154.93	544.57	-2511.08	156.62	506.28	-2684.69	80.40	1248.50	0.00	0.00	0.00	-1732.04	108.16	1556.67	-2587.49	128.42	1551.64	-3116.15	439.59	1627.84	-3141.50	232.27	1618.70	592.28	-17.30	78.33	1189.89	6.06	79.26	567.78
3.72000	-2690.70	181.34	9.95	-2651.03	183.35	54.80	-3889.12	186.22	346.32	-3451.79	129.32	504.39	-2513.57	58.45	23.75	-2612.42	56.32	26.01	-2589.07	153.51	543.16	-2503.60	155.45	506.03	-2687.43	78.55	1248.35	0.00	0.00	0.00	-1732.04	108.16	1556.67	-2574.82	130.64	1547.66	-3108.57	438.62	1627.80	-3131.50	232.56	1618.84	592.22	-17.29	78.44	1190.19	5.43	79.02	567.59
3.73000	-2661.19	181.42	9.39	-2666.54	180.47	46.09	-3888.49	184.33	349.43	-3451.62	127.64	507.17	-2545.71	57.44	19.85	-2603.96	57.05	24.79	-2581.03	152.08	541.72	-2496.09	154.26	505.75	-2665.70	77.07	1247.39	0.00	0.00	0.00	-1732.04	108.16	1556.67	-2577.62	131.82	1547.69	-3100.94	437.63	1627.75	-3121.46	232.84	1618.98	592.36	-17.43	78.42	1190.47	6.20	79.21	568.12
3.74000	-2617.97	181.11	12.38	-2622.75	179.91	48.22	-3887.78	182.42	352.53	-3451.40	125.96	509.93	-2580.64	56.70	15.05	-2614.63	56.15	23.88	-2572.96	150.65	540.24	-2488.56	153.07	505.44	-2653.47	75.49	1246.18	0.00	0.00	0.00	-1732.04	108.16	1556.67	-2553.55	131.89	1545.88	-3093.26	436.62	1627.71	-3111.37	233.11	1619.11	591.60	-17.14	78.28	1189.20	5.84	78.83	568.73
3.75000	-2557.48	181.35	17.15	-2631.12	179.66	39.25	-3887.00	180.52	355.62	-3451.13	124.27	512.67	-2546.76	57.61	20.05	-2579.79	55.73	27.89	-2564.86	149.21	538.73	-2481.00	151.88	505.10	-2654.20	75.51	1245.32	0.00	0.00	0.00	-1732.04	108.16	1556.67	-2545.64	131.85	1544.15	-3085.55	435.59	1627.67	-3101.24	233.37	1619.25	592.20	-16.95	78.65	1189.46	6.37	79.19	568.86
3.76000	-2565.23	179.45	11.92	-2583.76	177.97	43.28	-3886.14	178.61	358.69	-3450.80	122.59	515.38	-2512.36	62.28	26.34	-2592.07	55.97	27.08	-2556.73	147.78	537.19	-2473.42	150.68	504.72	-2648.37	76.02	1244.89	0.00	0.00	0.00	-1732.04	108.16	1556.67	-2528.39	135.41	1543.09	-3077.78	434.53	1627.63	-3091.07	233.63	1619.39	592.65	-17.17	78.66	1189.99	6.37	79.50	569.22
3.77000	-2510.87	179.40	17.05	-2576.89	176.21	35.10	-3885.20	176.69	361.75	-3450.42	120.90	518.08	-2569.04	58.15	17.08	-2568.42	55.93	32.19	-2548.58	146.34	535.61	-2465.81	149.47	504.30	-2659.29	74.30	1244.70	0.00	0.00	0.00	-1732.04	108.16	1556.67	-2520.58	135.74	1541.30	-3069.98	433.46	1627.59	-3080.85	233.87	1619.53	593.17	-16.97	78.61	1190.68	6.26	79.47	569.34
3.78000	-2470.28	171.11	19.89	-2509.27	174.00	42.06	-3884.17	174.78	364.79	-3449.98	119.22	520.76	-2549.11	60.57	20.99	-2577.16	56.44	30.52	-2540.38	144.90	533.99	-2458.18	148.26	503.86	-2631.03	73.90	1244.07	0.00	0.00	0.00	-1732.04	108.16	1556.67	-2512.20	136.43	1540.62	-3062.12	432.37	1627.56	-3070.60	234.12	1619.67	592.34	-17.28	78.66	1190.72	6.40	79.45	568.43
3.79000	-2460.56	175.98	18.92	-2531.53	169.58	34.38	-3883.07	172.85	367.82	-3449.48	117.53	523.41	-2560.11	58.73	20.55	-2574.65	55.17	31.25	-2532.16	143.45	532.35	-2450.53	147.04	503.38	-2629.00	74.81	1243.88	0.00	0.00	0.00	-1732.04	108.16	1556.67	-2535.37	136.95	1540.03	-3054.23	431.26	1627.53	-3060.30	234.35	1619.81	592.39	-17.50	78.42	1189.92	6.68	79.46	570.02
3.80000	-2434.42	175.72	21.08	-2484.83	175.85	37.64	-3881.88	170.93	370.84	-3448.93	115.85	526.05	-2546.28	58.48	22.51	-2570.82	53.73	30.79	-2523.91	142.00	530.66	-2442.85	145.81	502.86	-2624.44	75.11	1243.50	0.00	0.00	0.00	-1732.04	108.16	1556.67	-2525.83	138.11	1540.51	-3046.29	430.13	1627.50	-3049.96	234.57	1619.95	591.99	-17.76	78.23	1189.68	6.95	79.48	569.33
3.81000	-2406.29	174.70	24.60	-2606.78	170.46	10.60	-3880.61	169.00	373.83	-3448.32	114.17	528.66	-2550.69	56.83	20.44	-2583.89	53.98	28.49	-2515.63	140.55	528.95	-2435.15	144.58	502.31	-2623.11	73.17	1242.74	0.00	0.00	0.00	-1732.04	108.16	1556.67	-2488.64	140.11	1537.46	-3038.31	428.98	1627.47	-3039.58	234.79	1620.09	591.73	-17.37	78.19	1188.78	6.30	78.84	568.16
3.82000	-2388.70	173.93	25.80	-2607.36	169.00	4.47	-3879.26	167.08	376.82	-3447.65	112.49	531.25	-2533.48	55.96	21.74	-2613.37	50.97	23.82	-2507.32	139.10	527.19	-2427.42	143.34	501.73	-2614.54	74.24	1242.08	0.00	0.00	0.00	-1732.04	108.16	1556.67	-2477.94	140.39	1535.90	-3030.28	427.81	1627.44	-3029.17	235.00	1620.24	591.91	-17.04	78.50	1189.83	6.35	79.49	567.51
3.83000	-2355.78	173.88	29.71	-2606.30	167.61	-1.13	-3877.82	165.15	379.78	-3446.93	110.81	533.81	-2569.25	57.78	14.31	-2637.03	49.73	18.82	-2498.98	137.65	525.41	-2419.67	142.10	501.11	-2610.08	74.67	1242.29	0.00	0.00	0.00	-1732.04	108.16	1556.67	-2489.33	141.50	1536.19	-3022.21	426.61	1627.42	-3018.71	235.21	1620.38	592.66	-17.17	78.83	1190.83	6.16	79.42	567.67
3.84000	-2354.13	174.07	29.27	-2603.67	166.27	-6.21	-3876.30	163.22	382.72	-3446.14	109.14	536.36	-2571.15	52.10	13.06	-2611.59	50.73	23.74	-2490.61	136.19	523.59	-2411.89	140.85	500.45	-2581.74	75.15	1242.35	0.00	0.00	0.00	-1732.04	108.16	1556.67	-2487.80	142.31	1535.02	-3014.09	425.40	1627.40	-3008.22	235.40	1620.53	592.40	-17.65	78.69	1190.26	6.51	79.50	567.72
3.85000	-2358.06	173.03	28.46	-2599.54	164.99	-10.80	-3874.69	161.29	385.65	-3445.29	107.47	538.87	-2541.10	53.40	17.57	-2624.31	50.62	20.03	-2482.20	134.74	521.73	-2404.09	139.59	499.76	-2594.37	74.71	1241.04	0.00	0.00	0.00	-1732.04	108.16	1556.67	-2486.44	144.30	1533.55	-3005.93	424.17	1627.38	-2997.69	235.59	1620.67	591.18	-17.29	78.56	1189.45	6.22	79.01	568.48
3.86000	-2306.27	172.91	36.96	-2593.97	163.76	-14.90	-3872.99	159.35	388.56	-3444.38	105.80	541.37	-2584.55	50.57	10.20	-2612.09	49.93	21.37	-2473.77	133.28	519.85	-2396.27	138.33	499.03	-2594.72	75.56	1240.95	0.00	0.00	0.00	-1732.04	108.16	1556.67	-2427.72	144.59	1531.35	-2997.72	422.91	1627.36	-2987.13	235.77	1620.82	590.97	-17.65	78.15	1189.92	6.15	79.09	569.10
3.87000	-2297.58	173.35	40.57	-2587.03	162.59	-18.54	-3871.21	157.42	391.45	-3443.40	104.14	543.84	-2565.89	48.82	11.35	-2634.07	47.35	18.02	-2465.31	131.81	517.92	-2388.42	137.06	498.27	-2584.40	74.32	1239.76	0.00	0.00	0.00	-1732.04	108.16	1556.67	-2439.72	146.00	1531.45	-2989.48	421.64	1627.34	-2976.53	235.94	1620.96	592.09	-17.50	78.44	1189.73	5.99	79.08	568.66
3.88000	-2269.01	173.94	46.96	-2578.79	161.47	-21.73	-3869.35	155.49	394.33	-3442.36	102.48	546.29	-2636.88	48.37	0.04	-2624.56	49.01	19.24	-2456.82	130.35	515.96	-2380.55	135.79	497.47	-2561.07	77.86	1239.80	0.00	0.00	0.00	-1732.04	108.16	1556.67	-2434.58	147.65	1530.23	-2981.18	420.34	1627.33	-2965.89	236.10	1621.11	590.95	-17.06	78.15	1190.47	5.42	79.23	567.63
3.89000	-2257.87	174.31	51.47	-2569.32	160.41	-24.49	-3867.39	153.56	397.18	-3441.26	100.82	548.71	-2584.42	48.46	10.36	-2607.19	47.28	21.79	-2448.30	128.88	513.97	-2372.66	134.51	496.64	-2549.69	77.98	1239.41	0.00	0.00	0.00	-1732.04	108.16	1556.67	-2429.44	147.91	1529.49	-2972.85	419.02	1627.32	-2955.22	236.25	1621.26	591.94	-17.43	78.38	1189.95	6.28	79.55	568.76
3.90000	-2234.32	174.68	59.13	-2558.69	159.40	-26.83	-3865.34	151.63	400.01	-3440.09	99.17	551.11	-2582.92	48.65	10.65	-2627.68	49.38	18.39	-2439.75	127.42	511.94	-2364.74	133.22	495.77	-2543.42	77.82	1238.09	0.00	0.00	0.00	-1732.04	108.16	1556.67	-2442.34	150.62	1528.56	-2964.46	417.68	1627.31	-2944.52	236.40	1621.40	592.00	-16.46	78.59	1189.58	6.01	79.09	567.97
3.91000	-2200.24	176.77	68.30	-2546.97	158.44	-28.78	-3863.21	149.71	402.82	-3438.86	97.52	553.48	-2545.78	48.95	16.01	-2603.99	47.91	22.61	-2431.17	125.95	509.88	-2356.80	131.93	494.86	-2540.02	77.89	1237.22	0.00	0.00	0.00	-1732.04	108.16	1556.67	-2432.17	151.98	1528.58	-2956.04	416.33	1627.30	-2933.78	236.54	1621.55	592.26	-17.17	78.33	1189.74	6.20	79.24	568.51
3.92000	-2167.14	175.97	77.63	-2534.21	157.54	-30.35	-3860.98	147.78	405.61	-3437.55	95.88	555.82	-2601.09	48.82	5.15	-2615.20	47.61	20.31	-2422.56	124.47	507.79	-2348.83	130.63	493.92	-2522.50	77.47	1237.00	0.00	0.00	0.00	-1732.04	108.16	1556.67	-2433.89	152.91	1526.71	-2947.57	414.94	1627.30	-2923.02	236.67	1621.70	591.66	-17.49	78.32	1190.20	5.58	79.41	568.29
3.93000	-2163.82	176.59	81.88	-2520.50	156.68	-31.56	-3858.67	145.86	408.38	-3436.18	94.25	558.14	-2584.77	50.69	7.41	-2594.88	48.87	24.83	-2413.92	123.00	505.66	-2340.85	129.32	492.94	-2529.63	79.35	1235.21	0.00	0.00	0.00	-1732.04	108.16	1556.67	-2420.11	153.75	1526.63	-2939.05	413.54	1627.30	-2912.22	236.79	1621.85	590.91	-17.85	78.13	1190.05	5.90	78.98	568.97
3.94000	-2139.60	176.99	88.87	-2505.90	155.88	-32.42	-3856.26	143.94	411.12	-3434.75	92.62	560.43	-2559.11	50.53	10.73	-2610.00	47.98	21.08	-2405.25	121.53	503.49	-2332.84	128.01	491.92	-2514.11	79.77	1233.67	0.00	0.00	0.00	-1732.04	108.16	1556.67	-2408.38	156.10	1524.75	-2930.49	412.12	1627.30	-2901.38	236.90	1622.00	591.06	-17.37	78.21	1190.53	6.23	79.15	568.36
3.95000	-2116.61	176.47	94.28	-2490.48	155.12	-32.96	-3853.76	142.02	413.85	-3433.24	91.00	562.70	-2584.51	48.55	7.60	-2600.04	47.77	22.37	-2396.56	120.05	501.29	-2324.80	126.70	490.87	-2492.65	81.28	1232.85	0.00	0.00	0.00	-1732.04	108.16	1556.67	-2412.86	158.35	1524.54	-2921.89	410.67	1627.31	-2890.52	237.00	1622.15	591.67	-17.38	78.33	1189.79	6.10	79.12	568.27
3.96000	-2072.11	175.82	106.00	-2474.31	154.41	-33.18	-3851.16	140.11	416.55	-3431.66	89.38	564.93	-2590.06	47.83	7.40	-2611.89	46.85	20.11	-2387.83	118.57	499.06	-2316.74	125.37	489.78	-2495.06	81.40	1231.14	0.00	0.00	0.00	-1732.04	108.16	1556.67	-2408.42	160.11	1522.67	-2913.25	409.21	1627.31	-2879.63	237.10	1622.30	592.15	-17.19	78.50	1189.37	6.35	79.19	568.35
3.97000	-2072.69	172.84	110.13	-2457.45	153.75	-33.11	-3848.47	138.20	419.23	-3430.01	87.77	567.14	-2607.30	46.69	2.85	-2620.12	46.39	18.51	-2379.08	117.09	496.79	-2308.66	124.04	488.65	-2480.09	82.72	1229.87	0.00	0.00	0.00	-1732.04	108.16	1556.67	-2391.25	160.54	1521.59	-2904.55	407.72	1627.32	-2868.71	237.18	1622.46	592.50	-16.90	78.68	1190.01	6.48	79.34	567.00
3.98000	-2057.17	172.13	115.80	-2439.98	153.13	-32.76	-3845.69	136.29	421.88	-3428.28	86.17	569.32	-2583.22	46.78	8.35	-2577.68	49.05	26.02	-2370.29	115.61	494.48	-2300.56	122.71	487.48	-2483.00	82.26	1229.55	0.00	0.00	0.00	-1732.04	108.16	1556.67	-2361.83	162.90	1519.31	-2895.82	406.21	1627.33	-2857.76	237.26	1622.61	592.28	-16.84	78.66	1190.24	6.52	79.38	567.61
3.99000	-2009.99	174.65	127.17	-2421.96	152.56	-32.15	-3842.81	134.39	424.51	-3426.49	84.58	571.47	-2553.69	49.71	13.41	-2597.17	47.67	23.15	-2361.48	114.13	492.15	-2292.44	121.36	486.28	-2478.07	83.51	1228.61	0.00	0.00	0.00	-1732.04	108.16	1556.67	-2371.67	166.13	1520.19	-2887.04	404.67	1627.35	-2846.79	237.33	1622.76	592.57	-17.15	78.65	1190.44	6.13	79.22	567.51
4.00000	-1971.54	174.65	136.79	-2403.46	152.04	-31.30	-3839.84	132.50	427.11	-3424.62	82.99	573.59	-2595.27	46.99	5.10	-2602.67	46.61	22.02	-2352.64	112.65	489.77	-2284.29	120.01	485.04	-2466.07	85.10	1226.11	0.00	0.00	0.00	-1732.04	108.16	1556.67	-2353.25	169.00	1517.63	-2878.22	403.12	1627.36	-2835.79	237.39	1622.92	592.11	-17.03	78.45	1190.20	6.34	79.26	569.00
4.01000	-1959.18	171.51	138.75	-2384.54	151.56	-30.22	-3836.77	130.61	429.69	-3422.67	81.41	575.69	-2594.43	48.71	5.57	-2608.48	45.89	20.90	-2343.77	111.16	487.37	-2276.12	118.66	483.75	-2453.17	86.49	1225.57	0.00	0.00	0.00	-1732.04	108.16	1556.67	-2353.19	168.00	1516.81	-2869.35	401.54	1627.38	-2824.76	237.44	1623.07	592.17	-17.18	78.66	1189.51	6.02	79.26	568.62
4.02000	-1962.73	167.02	135.32	-2365.29	151.13	-28.93	-3833.60	128.73	432.25	-3420.65	79.84	577.75	-2612.98	46.27	-0.22	-2595.13	46.33	21.26	-2334.87	109.68	484.92	-2267.92	117.30	482.43	-2458.55	86.65	1223.82	0.00	0.00	0.00	-1732.04	108.16	1556.67	-2343.22	172.50	1515.36	-2860.44	399.94	1627.40	-2813.70	237.48	1623.23	591.93	-16.91	78.63	1189.68	5.90	79.33	567.40
4.03000	-1972.01	162.97	128.75	-2345.76	150.73	-27.45	-3830.33	126.85	434.77	-3418.55	78.28	579.78	-2600.40	44.90	2.72	-2609.28	45.89	20.04	-2325.95	108.19	482.45	-2259.71	115.93	481.08	-2432.33	89.11	1222.25	0.00	0.00	0.00	-1732.04	108.16	1556.67	-2348.21	173.97	1515.02	-2851.48	398.32	1627.43	-2802.62	237.51	1623.38	591.84	-16.66	78.24	1190.90	5.97	79.62	567.27
4.04000	-1976.82	161.15	121.31	-2326.03	150.38	-25.80	-3826.97	124.98	437.27	-3416.38	76.73	581.78	-2602.28	47.45	3.56	-2616.09	45.40	19.51	-2316.99	106.70	479.93	-2251.47	114.56	479.68	-2436.02	89.93	1221.76	0.00	0.00	0.00	-1732.04	108.16	1556.67	-2318.09	174.02	1513.67	-2842.48	396.68	1627.46	-2791.52	237.53	1623.54	592.24	-16.57	78.50	1191.02	6.25	79.43	569.14
4.05000	-1973.14	163.46	118.38	-2306.16	150.07	-23.99	-3823.51	123.12	439.75	-3414.13	75.19	583.75	-2612.95	44.38	-1.27	-2601.41	46.16	21.58	-2308.01	105.21	477.39	-2243.21	113.18	478.24	-2422.11	91.43	1221.63	0.00	0.00	0.00	-1732.04	108.16	1556.67	-2310.29	178.09	1512.78	-2833.43	395.02	1627.49	-2780.39	237.55	1623.70	591.90	-17.28	78.25	1190.25	6.06	79.16	568.80
4.06000	-1978.89	158.59	109.94	-2286.22	149.80	-22.03	-3819.94	121.26	442.19	-3411.80	73.66	585.69	-2563.59	45.47	7.11	-2602.70	45.81	19.79	-2299.00	103.72	474.81	-2234.93	111.79	476.77	-2414.86	93.09	1219.81	0.00	0.00	0.00	-1732.04	108.16	1556.67	-2316.31	180.63	1510.25	-2824.35	393.33	1627.52	-2769.24	237.55	1623.85	592.52	-17.35	78.46	1189.98	6.19	79.54	569.71
4.07000	-1945.06	160.43	109.96	-2266.28	149.57	-19.96	-3816.28	119.41	444.61	-3409.38	72.14	587.60	-2542.67	47.47	12.01	-2593.81	46.06	21.63	-2289.96	102.23	472.19	-2226.62	110.40	475.25	-2399.54	95.78	1218.92	0.00	0.00	0.00	-1732.04	108.16	1556.67	-2294.96	183.58	1509.82	-2815.21	391.62	1627.55	-2758.06	237.54	1624.01	591.96	-17.26	78.42	1189.44	6.17	79.37	569.76
4.08000	-1961.67	160.42	98.31	-2246.41	149.38	-17.78	-3812.51	117.57	447.00	-3406.89	70.64	589.47	-2570.57	46.79	8.48	-2607.74	44.26	18.00	-2280.89	100.74	469.54	-2218.29	109.00	473.70	-2385.41	98.64	1219.42	0.00	0.00	0.00	-1732.04	108.16	1556.67	-2293.36	182.97	1509.51	-2806.03	389.89	1627.59	-2746.87	237.53	1624.17	590.77	-17.57	78.20	1190.15	6.55	79.35	568.25
4.09000	-1986.20	159.82	84.28	-2226.67	149.22	-15.50	-3808.64	115.74	449.36	-3404.32	69.14	591.32	-2607.70	46.00	0.72	-2579.20	46.21	23.05	-2271.80	99.25	466.85	-2209.94	107.60	472.10	-2377.34	100.39	1218.83	0.00	0.00	0.00	-1732.04	108.16	1556.67	-2281.67	187.53	1508.56	-2796.81	388.13	1627.64	-2735.65	237.50	1624.33	592.45	-17.68	78.54	1190.17	6.60	79.17	568.30
4.10000	-1950.98	159.45	80.99	-2207.14	149.10	-13.16	-3804.67	113.92	451.70	-3401.66	67.65	593.13	-2585.76	44.29	5.27	-2589.79	45.79	20.20	-2262.67	97.76	464.13	-2201.57	106.19	470.47	-2352.27	101.63	1218.45	0.00	0.00	0.00	-1732.04	108.16	1556.67	-2269.06	190.45	1507.16	-2787.55	386.35	1627.68	-2724.41	237.47	1624.49	592.67	-17.86	78.49	1189.75	5.86	78.88	568.96
4.11000	-1935.47	162.25	76.64	-2187.88	149.02	-10.76	-3800.59	112.11	454.00	-3398.92	66.18	594.90	-2537.65	46.18	13.68	-2580.85	45.19	20.75	-2253.52	96.26	461.38	-2193.18	104.77	468.79	-2367.04	103.00	1218.40	0.00	0.00	0.00	-1732.04	108.16	1556.67	-2262.69	193.07	1505.98	-2778.24	384.55	1627.73	-2713.15	237.42	1624.65	591.71	-17.47	78.25	1189.60	6.55	79.22	568.85
4.12000	-1936.30	161.47	63.64	-2168.96	148.98	-8.32	-3796.42	110.31	456.27	-3396.10	64.71	596.65	-2561.10	47.81	11.42	-2571.84	44.46	21.11	-2244.34	94.77	458.59	-2184.77	103.35	467.08	-2356.52	105.32	1218.03	0.00	0.00	0.00	-1732.04	108.16	1556.67	-2259.90	194.24	1506.67	-2768.88	382.73	1627.78	-2701.88	237.37	1624.81	593.55	-16.84	78.68	1190.41	5.71	79.41	568.28
4.13000	-1920.42	161.61	54.92	-2150.45	148.97	-5.86	-3792.13	108.51	458.51	-3393.19	63.27	598.35	-2544.13	45.99	15.64	-2568.25	45.43	21.91	-2235.14	93.27	455.76	-2176.33	101.92	465.32	-2347.10	105.68	1218.48	0.00	0.00	0.00	-1732.04	108.16	1556.67	-2213.70	197.16	1506.00	-2759.48	380.88	1627.83	-2690.58	237.31	1624.97	592.72	-17.34	78.59	1190.14	5.72	79.10	567.92
4.14000	-1927.88	160.36	44.08	-2132.42	148.99	-3.39	-3787.74	106.73	460.72	-3390.19	61.83	600.03	-2568.42	46.70	11.04	-2557.50	45.61	23.12	-2225.90	91.78	452.90	-2167.87	100.48	463.52	-2331.63	108.78	1219.15	0.00	0.00	0.00	-1732.04	108.16	1556.67	-2239.59	198.56	1507.83	-2750.04	379.01	1627.89	-2679.27	237.23	1625.13	592.02	-17.01	78.27	1190.37	6.48	79.21	568.44
4.15000	-1924.97	159.19	36.50	-2114.94	149.05	-0.94	-3783.24	104.96	462.90	-3387.11	60.40	601.67	-2592.04	44.37	4.47	-2556.70	45.39	23.28	-2216.64	90.28	450.01	-2159.39	99.04	461.69	-2339.42	111.15	1220.22	0.00	0.00	0.00	-1732.04	108.16	1556.67	-2218.66	201.82	1506.59	-2740.56	377.12	1627.95	-2667.94	237.15	1625.29	591.26	-17.10	78.27	1189.98	6.54	79.19	568.18
4.16000	-1919.80	158.91	27.05	-2098.07	149.13	1.48	-3778.64	103.20	465.05	-3383.94	58.99	603.27	-2574.67	46.65	6.46	-2552.15	45.37	23.38	-2207.36	88.79	447.08	-2150.89	97.59	459.81	-2306.36	113.76	1220.47	0.00	0.00	0.00	-1732.04	108.16	1556.67	-2216.38	203.99	1507.85	-2731.02	375.20	1628.01	-2656.59	237.05	1625.46	592.13	-17.19	78.40	1189.13	5.86	78.90	567.15
4.17000	-1914.94	158.71	17.77	-2081.89	149.25	3.86	-3773.93	101.46	467.16	-3380.69	57.60	604.84	-2522.13	48.57	12.61	-2559.57	45.54	21.47	-2198.04	87.29	444.11	-2142.37	96.14	457.89	-2289.48	115.62	1222.57	0.00	0.00	0.00	-1732.04	108.16	1556.67	-2184.85	205.70	1507.89	-2721.45	373.26	1628.07	-2645.23	236.95	1625.62	593.62	-17.52	78.60	1189.37	5.75	78.97	568.03
4.18000	-1910.39	158.58	8.65	-2066.45	149.40	6.17	-3769.11	99.72	469.25	-3377.34	56.22	606.37	-2545.64	46.07	6.80	-2563.57	44.53	20.36	-2188.70	85.79	441.11	-2133.83	94.68	455.93	-2291.68	118.47	1224.52	0.00	0.00	0.00	-1732.04	108.16	1556.67	-2185.13	210.08	1509.77	-2711.83	371.30	1628.14	-2633.85	236.83	1625.78	592.80	-16.75	78.61	1189.76	5.65	79.13	568.81
4.19000	-1906.14	158.53	-0.31	-2051.84	149.59	8.40	-3764.18	98.00	471.29	-3373.90	54.85	607.87	-2566.73	44.52	3.39	-2549.13	45.34	22.37	-2179.33	84.30	438.08	-2125.26	93.21	453.92	-2275.41	119.33	1226.72	0.00	0.00	0.00	-1732.04	108.16	1556.67	-2182.52	213.25	1511.40	-2702.17	369.31	1628.21	-2622.46	236.71	1625.95	591.95	-17.03	78.67	1189.81	6.69	79.47	568.56
4.20000	-1902.19	158.54	-9.11	-2038.11	149.79	10.53	-3759.14	96.29	473.31	-3370.37	53.50	609.33	-2541.54	46.35	6.61	-2547.71	45.64	23.44	-2169.93	82.80	435.01	-2116.68	91.74	451.88	-2269.73	122.33	1228.46	0.00	0.00	0.00	-1732.04	108.16	1556.67	-2165.92	215.63	1514.38	-2692.46	367.30	1628.29	-2611.05	236.57	1626.11	592.56	-17.40	78.69	1190.40	6.22	79.38	568.51
4.21000	-1898.52	158.63	-17.76	-2025.34	150.03	12.55	-3753.99	94.60	475.29	-3366.76	52.16	610.75	-2546.72	44.32	5.21	-2532.75	46.55	25.35	-2160.51	81.30	431.90	-2108.07	90.26	449.79	-2251.97	125.72	1230.21	0.00	0.00	0.00	-1732.04	108.16	1556.67	-2168.55	217.10	1516.39	-2682.71	365.27	1628.37	-2599.63	236.43	1626.28	592.15	-17.45	78.65	1190.01	6.83	79.22	567.82
4.22000	-1895.13	158.78	-26.24	-2013.60	150.30	14.43	-3748.73	92.91	477.23	-3363.04	50.84	612.14	-2531.48	43.05	5.28	-2509.04	45.72	29.89	-2151.06	79.81	428.76	-2099.44	88.77	447.66	-2238.97	128.37	1231.90	0.00	0.00	0.00	-1732.04	108.16	1556.67	-2141.12	219.12	1517.01	-2672.91	363.21	1628.45	-2588.20	236.27	1626.44	591.00	-17.36	78.33	1190.06	5.98	79.22	567.49
4.23000	-1892.02	159.00	-34.56	-2002.94	150.59	16.17	-3743.36	91.25	479.14	-3359.24	49.53	613.48	-2516.31	41.58	4.97	-2472.28	46.78	37.54	-2141.58	78.31	425.58	-2090.79	87.28	445.49	-2226.15	130.96	1233.56	0.00	0.00	0.00	-1732.04	108.16	1556.67	-2142.31	221.31	1519.79	-2663.07	361.13	1628.53	-2576.75	236.10	1626.61	592.88	-17.61	78.56	1190.48	6.14	79.33	568.24
4.24000	-1889.18	159.28	-42.72	-1993.45	150.91	17.74	-3737.87	89.59	481.02	-3355.34	48.24	614.79	-2510.92	40.97	1.44	-2462.92	45.53	42.61	-2132.08	76.81	422.37	-2082.12	85.78	443.27	-2213.52	133.49	1235.18	0.00	0.00	0.00	-1732.04	108.16	1556.67	-2130.01	225.01	1521.97	-2653.18	359.02	1628.62	-2565.30	235.93	1626.78	592.28	-17.43	78.51	1190.08	6.27	79.17	567.77
4.25000	-1886.60	159.63	-50.72	-1985.19	151.25	19.13	-3732.28	87.95	482.86	-3351.34	46.97	616.06	-2490.92	39.37	1.14	-2455.00	45.12	48.25	-2122.55	75.32	419.13	-2073.43	84.27	441.02	-2201.09	135.96	1236.78	0.00	0.00	0.00	-1732.04	108.16	1556.67	-2127.50	227.23	1523.81	-2643.25	356.89	1628.71	-2553.83	235.74	1626.94	591.49	-17.78	78.32	1189.99	6.44	79.39	568.30
4.26000	-1884.28	160.03	-58.56	-1978.23	151.62	20.32	-3726.56	86.33	484.66	-3347.25	45.71	617.30	-2451.57	38.75	8.68	-2428.21	44.71	57.86	-2112.99	73.82	415.85	-2064.72	82.76	438.71	-2188.85	138.37	1238.34	0.00	0.00	0.00	-1732.04	108.16	1556.67	-2111.53	229.18	1525.09	-2633.28	354.74	1628.81	-2542.35	235.54	1627.11	592.40	-17.44	78.35	1189.45	6.41	78.95	569.72
4.27000	-1882.22	160.49	-66.24	-1972.64	152.01	21.28	-3720.74	84.72	486.42	-3343.06	44.48	618.49	-2425.96	38.36	18.37	-2412.40	43.96	65.91	-2103.41	72.33	412.53	-2055.99	81.24	436.37	-2176.83	140.72	1239.87	0.00	0.00	0.00	-1732.04	108.16	1556.67	-2107.86	230.39	1526.60	-2623.26	352.56	1628.90	-2530.87	235.33	1627.28	592.24	-17.19	78.36	1189.50	6.58	78.86	569.46
4.28000	-1880.39	161.01	-73.76	-1968.48	152.43	22.02	-3714.79	83.13	488.15	-3338.78	43.25	619.64	-2391.19	38.37	30.14	-2397.87	43.36	75.42	-2093.80	70.83	409.18	-2047.24	79.72	433.98	-2165.01	143.00	1241.36	0.00	0.00	0.00	-1732.04	108.16	1556.67	-2106.75	233.21	1528.05	-2613.20	350.36	1629.00	-2519.37	235.11	1627.45	590.55	-17.48	78.11	1189.63	6.35	79.15	568.31
4.29000	-1878.81	161.59	-81.12	-1965.81	152.86	22.51	-3708.73	81.56	489.84	-3334.39	42.05	620.75	-2359.63	38.29	39.48	-2402.50	43.15	78.89	-2084.17	69.33	405.79	-2038.47	78.19	431.55	-2153.42	145.23	1242.83	0.00	0.00	0.00	-1732.04	108.16	1556.67	-2091.10	235.14	1530.36	-2603.10	348.13	1629.11	-2507.87	234.87	1627.62	592.35	-16.78	78.64	1189.05	5.70	78.74	566.79
4.30000	-1877.46	162.21	-88.32	-1953.31	153.73	24.51	-3702.56	80.00	491.49	-3329.91	40.87	621.83	-2350.77	39.24	45.62	-2388.31	43.66	86.08	-2074.50	67.84	402.37	-2029.68	76.65	429.08	-2142.05	147.39	1244.25	0.00	0.00	0.00	-1732.04	108.16	1556.67	-2087.32	236.07	1531.70	-2592.95	345.88	1629.22	-2496.36	234.63	1627.79	592.77	-16.72	78.70	1188.89	6.20	78.72	567.24
4.31000	-1876.34	162.89	-95.36	-1966.76	153.41	23.10	-3696.27	78.46	493.11	-3325.33	39.70	622.86	-2330.15	40.71	52.21	-2375.46	44.36	92.08	-2064.82	66.35	398.92	-2020.86	75.11	426.56	-2130.91	149.48	1245.64	0.00	0.00	0.00	-1732.04	108.16	1556.67	-2078.25	237.30	1532.76	-2582.75	343.61	1629.33	-2484.84	234.38	1627.96	592.69	-16.89	78.88	1189.56	6.34	79.25	568.36
4.32000	-1875.43	163.62	-102.24	-1948.32	154.97	24.70	-3689.85	76.94	494.68	-3320.64	38.55	623.85	-2336.71	41.54	54.50	-2360.41	46.23	97.92	-2055.10	64.85	395.42	-2012.03	73.56	424.00	-2120.00	151.52	1247.00	0.00	0.00	0.00	-1732.04	108.16	1556.67	-2065.57	238.00	1533.84	-2572.51	341.31	1629.44	-2473.31	234.11	1628.13	592.60	-16.53	78.94	1190.94	6.54	79.95	569.05
4.33000	-1874.75	164.39	-108.96	-1940.86	154.91	26.35	-3683.32	75.43	496.21	-3315.86	37.43	624.79	-2324.65	45.42	59.01	-2348.96	48.77	102.44	-2045.36	63.36	391.90	-2003.18	72.00	421.39	-2109.34	153.48	1248.31	0.00	0.00	0.00	-1732.04	108.16	1556.67	-2061.29	238.42	1536.17	-2562.23	338.98	1629.56	-2461.78	233.83	1628.30	591.59	-16.98	78.42	1191.37	6.20	79.60	567.43
4.34000	-1874.27	165.21	-115.51	-1950.89	155.67	25.84	-3676.67	73.95	497.71	-3310.97	36.32	625.70	-2306.50	48.91	65.35	-2341.17	51.38	106.31	-2035.60	61.87	388.34	-1994.31	70.44	418.74	-2098.92	155.38	1249.59	0.00	0.00	0.00	-1732.04	108.16	1556.67	-2053.86	239.47	1536.93	-2551.90	336.63	1629.69	-2450.25	233.55	1628.47	592.34	-17.04	78.62	1190.44	6.37	79.20	566.79
4.35000	-1874.00	166.08	-121.91	-1979.81	156.77	17.96	-3669.90	72.48	499.16	-3305.97	35.23	626.57	-2309.31	50.76	67.81	-2336.51	53.39	109.50	-2025.81	60.38	384.74	-1985.41	68.87	416.04	-2088.76	157.21	1250.83	0.00	0.00	0.00	-1732.04	108.16	1556.67	-2036.12	240.81	1538.47	-2541.53	334.26	1629.81	-2438.71	233.25	1628.64	591.56	-17.52	78.35	1189.70	6.93	78.99	567.27
4.36000	-1873.92	166.98	-128.15	-1944.12	153.83	28.02	-3663.01	71.03	500.57	-3300.88	34.16	627.39	-2284.14	54.24	75.03	-2297.64	56.65	118.09	-2015.99	58.88	381.10	-1976.50	67.30	413.30	-2078.86	158.98	1252.03	0.00	0.00	0.00	-1732.04	108.16	1556.67	-2033.76	240.95	1539.77	-2531.12	331.86	1629.94	-2427.17	232.93	1628.81	592.25	-17.17	78.64	1189.84	6.17	79.03	567.29
4.37000	-1874.03	167.93	-134.23	-1941.26	153.91	27.72	-3656.00	69.61	501.94	-3295.67	33.12	628.16	-2274.66	56.22	79.53	-2285.64	57.55	122.87	-2006.15	57.39	377.44	-1967.57	65.71	410.52	-2069.22	160.67	1253.20	0.00	0.00	0.00	-1732.04	108.16	1556.67	-2033.86	240.14	1540.86	-2520.66	329.43	1630.07	-2415.62	232.61	1628.99	591.24	-17.16	78.22	1189.15	5.94	78.88	567.55
4.38000	-1874.33	168.91	-140.14	-1983.04	156.82	20.10	-3648.87	68.20	503.27	-3290.36	32.09	628.90	-2254.36	57.29	84.94	-2264.51	58.41	128.24	-1996.28	55.91	373.73	-1958.62	64.13	407.68	-2059.86	162.30	1254.32	0.00	0.00	0.00	-1732.04	108.16	1556.67	-2018.05	239.98	1542.55	-2510.15	326.99	1630.21	-2404.08	232.28	1629.16	591.65	-16.83	78.22	1189.68	6.19	78.80	568.99
4.39000	-1874.81	169.93	-145.90	-1955.66	156.98	24.38	-3641.61	66.81	504.56	-3284.95	31.09	629.59	-2230.57	58.66	91.04	-2250.98	59.79	131.29	-1986.39	54.42	369.99	-1949.65	62.53	404.81	-2050.77	163.86	1255.40	0.00	0.00	0.00	-1732.04	108.16	1556.67	-2014.65	242.64	1542.91	-2499.61	324.51	1630.35	-2392.53	231.93	1629.33	592.35	-17.16	78.65	1189.91	5.89	79.10	568.97
4.40000	-1875.46	170.98	-151.49	-1973.47	154.90	20.55	-3634.23	65.44	505.80	-3279.42	30.11	630.24	-2208.22	58.16	96.09	-2219.93	59.65	138.04	-1976.47	52.93	366.22	-1940.65	60.93	401.88	-2041.96	165.34	1256.43	0.00	0.00	0.00	-1732.04	108.16	1556.67	-2010.32	241.99	1545.77	-2489.01	322.01	1630.49	-2380.98	231.57	1629.51	591.92	-17.47	78.65	1189.56	5.99	78.84	568.84
4.41000	-1876.28	172.07	-156.93	-1937.50	156.29	28.41	-3626.72	64.10	507.00	-3273.79	29.15	630.84	-2182.16	57.38	102.34	-2200.00	59.33	142.46	-1966.53	51.45	362.41	-1931.64	59.32	398.92	-2033.44	166.75	1257.43	0.00	0.00	0.00	-1732.04	108.16	1556.67	-2011.94	243.30	1547.22	-2478.38	319.49	1630.64	-2369.43	231.20	1629.68	591.78	-17.24	78.57	1190.59	6.34	79.41	569.50
4.42000	-1877.26	173.19	-162.20	-1944.47	159.29	27.04	-3619.09	62.78	508.16	-3268.05	28.21	631.40	-2163.41	56.43	106.57	-2176.50	57.22	147.00	-1956.56	49.96	358.56	-1922.61	57.71	395.90	-2025.22	168.10	1258.38	0.00	0.00	0.00	-1732.04	108.16	1556.67	-2011.65	242.39	1548.72	-2467.70	316.94	1630.79	-2357.88	230.82	1629.85	591.33	-17.49	78.24	1190.49	6.78	79.42	568.30
4.43000	-1878.39	174.33	-167.32	-1942.42	160.07	27.44	-3611.33	61.47	509.27	-3262.20	27.29	631.91	-2137.10	54.16	111.96	-2156.56	56.39	151.22	-1946.57	48.48	354.68	-1913.57	56.09	392.84	-2017.30	169.36	1259.28	0.00	0.00	0.00	-1732.04	108.16	1556.67	-1994.09	244.17	1549.96	-2456.97	314.36	1630.95	-2346.33	230.43	1630.03	591.79	-16.80	78.33	1190.42	6.26	79.48	568.56
4.44000	-1879.67	175.51	-172.27	-1940.66	160.87	27.59	-3603.45	60.20	510.34	-3256.23	26.40	632.37	-2102.06	51.43	119.08	-2128.18	54.06	156.39	-1936.55	46.99	350.77	-1904.50	54.46	389.73	-2009.68	170.56	1260.14	0.00	0.00	0.00	-1732.04	108.16	1556.67	-1994.90	244.26	1551.32	-2446.20	311.76	1631.11	-2334.78	230.02	1630.20	591.80	-17.34	78.46	1189.28	6.00	79.28	568.17
4.45000	-1881.10	176.71	-177.06	-1939.19	161.71	27.50	-3595.44	58.94	511.36	-3250.16	25.53	632.79	-2069.46	48.91	125.34	-2097.69	52.66	162.03	-1926.51	45.51	346.82	-1895.41	52.83	386.58	-2002.38	171.68	1260.96	0.00	0.00	0.00	-1732.04	108.16	1556.67	-1999.44	243.73	1552.04	-2435.39	309.13	1631.27	-2323.24	229.60	1630.38	592.35	-17.31	78.57	1189.69	6.21	79.20	568.36
4.46000	-1882.66	177.93	-181.69	-1938.00	162.57	27.18	-3587.30	57.71	512.33	-3243.97	24.69	633.17	-2045.68	46.97	129.66	-2074.62	49.57	165.84	-1916.44	44.03	342.83	-1886.30	51.19	383.38	-1995.39	172.72	1261.73	0.00	0.00	0.00	-1732.04	108.16	1556.67	-1988.13	244.94	1551.92	-2424.53	306.48	1631.44	-2311.69	229.17	1630.56	591.86	-17.76	78.67	1189.02	6.53	79.11	568.22
4.47000	-1884.35	179.17	-186.17	-1937.08	163.47	26.64	-3579.03	56.50	513.27	-3237.66	23.87	633.49	-2023.27	43.55	135.02	-2048.28	46.66	170.81	-1906.35	42.56	338.81	-1877.18	49.54	380.13	-1988.73	173.69	1262.45	0.00	0.00	0.00	-1732.04	108.16	1556.67	-1978.43	245.53	1553.62	-2413.63	303.80	1631.61	-2300.16	228.73	1630.73	591.15	-17.27	78.32	1189.70	6.25	79.14	568.10
4.48000	-1886.16	180.44	-190.48	-1936.41	164.38	25.88	-3570.63	55.31	514.15	-3231.25	23.07	633.77	-1994.77	43.09	140.32	-2030.44	44.84	173.28	-1896.23	41.08	334.75	-1868.03	47.89	376.84	-1982.40	174.58	1263.13	0.00	0.00	0.00	-1732.04	108.16	1556.67	-1972.77	246.47	1554.51	-2402.68	301.10	1631.78	-2288.62	228.27	1630.91	592.95	-16.75	78.94	1190.50	5.92	79.21	567.78
4.49000	-1888.10	181.72	-194.63	-1936.00	165.32	24.91	-3562.10	54.15	514.99	-3224.71	22.30	634.00	-1970.85	40.53	145.40	-2012.53	43.26	176.04	-1886.09	39.61	330.66	-1858.87	46.23	373.50	-1976.40	175.39	1263.75	0.00	0.00	0.00	-1732.04	108.16	1556.67	-1965.02	245.73	1555.23	-2391.69	298.37	1631.96	-2277.09	227.81	1631.09	592.05	-17.53	78.60	1190.34	5.87	79.04	567.83
4.50000	-1890.14	183.02	-198.62	-1935.83	166.29	23.75	-3553.45	53.01	515.78	-3218.06	21.56	634.19	-1948.56	51.28	149.88	-2008.45	41.33	176.98	-1875.93	38.13	326.53	-1849.69	44.57	370.11	-1970.74	176.13	1264.33	0.00	0.00	0.00	-1732.04	108.16	1556.67	-1949.54	248.53	1555.11	-2380.66	295.61	1632.15	-2265.57	227.33	1631.26	591.50	-16.86	78.34	1189.81	5.98	79.00	567.74
4.51000	-1892.29	184.33	-202.45	-1935.89	167.27	22.40	-3544.66	51.90	516.52	-3211.30	20.84	634.32	-1933.23	54.36	152.80	-1973.51	41.08	182.88	-1865.74	36.66	322.36	-1840.49	42.90	366.67	-1965.43	176.78	1264.86	0.00	0.00	0.00	-1732.04	108.16	1556.67	-1970.22	248.82	1556.63	-2369.58	292.83	1632.33	-2254.05	226.84	1631.44	591.40	-16.59	78.54	1189.64	6.25	79.27	568.75
4.52000	-1894.55	185.65	-206.12	-1936.18	168.27	20.86	-3535.74	50.82	517.21	-3204.41	20.14	634.41	-1896.61	38.98	159.21	-1940.90	49.81	188.35	-1855.52	35.19	318.16	-1831.27	41.22	363.19	-1960.48	177.36	1265.34	0.00	0.00	0.00	-1732.04	108.16	1556.67	-1953.58	250.29	1556.77	-2358.46	290.02	1632.52	-2242.54	226.33	1631.62	593.53	-17.25	78.95	1189.74	6.59	79.10	568.00
4.53000	-1896.89	186.99	-209.62	-1936.68	169.29	19.15	-3526.68	49.76	517.86	-3197.41	19.47	634.45	-1884.76	37.59	161.78	-1918.42	48.37	192.52	-1845.29	33.72	313.93	-1822.03	39.53	359.65	-1955.88	177.86	1265.76	0.00	0.00	0.00	-1732.04	108.16	1556.67	-1945.68	250.45	1556.94	-2347.29	287.18	1632.72	-2231.04	225.81	1631.80	592.67	-17.52	78.64	1189.85	6.26	79.31	567.97
4.54000	-1899.33	188.33	-212.97	-1937.38	170.32	17.28	-3517.49	48.73	518.45	-3190.29	18.83	634.43	-1878.83	34.34	161.77	-1888.39	40.68	196.52	-1835.02	32.26	309.66	-1812.78	37.84	356.07	-1951.65	178.27	1266.13	0.00	0.00	0.00	-1732.04	108.16	1556.67	-1939.98	250.96	1556.66	-2336.08	284.32	1632.92	-2219.54	225.28	1631.98	593.60	-17.51	79.02	1190.03	6.23	79.35	568.72
4.55000	-1901.85	189.69	-216.16	-1938.28	171.37	15.25	-3508.17	47.72	519.00	-3183.04	18.22	634.37	-1853.38	35.71	166.15	-1923.80	37.42	187.19	-1824.74	30.79	305.35	-1803.50	36.14	352.44	-1947.79	178.60	1266.46	0.00	0.00	0.00	-1732.04	108.16	1556.67	-1945.69	252.67	1558.37	-2324.83	281.43	1633.12	-2208.06	224.74	1632.16	593.48	-17.27	78.92	1189.85	5.97	79.10	568.96
4.56000	-1904.44	191.04	-219.18	-1939.37	172.43	13.07	-3498.72	46.74	519.49	-3175.68	17.63	634.26	-1800.38	35.88	177.59	-1899.23	36.43	190.41	-1814.43	29.33	301.01	-1794.21	34.44	348.76	-1944.30	178.85	1266.72	0.00	0.00	0.00	-1732.04	108.16	1556.67	-1939.76	252.08	1558.61	-2313.53	278.52	1633.33	-2196.58	224.18	1632.34	592.65	-17.40	78.71	1189.21	6.22	79.05	568.06
4.57000	-1907.10	192.40	-222.05	-1940.64	173.49	10.76	-3489.12	45.79	519.94	-3168.19	17.07	634.10	-1768.11	35.89	183.76	-1839.88	38.44	201.10	-1804.09	27.87	296.63	-1784.90	32.73	345.04	-1941.20	179.02	1266.94	0.00	0.00	0.00	-1732.04	108.16	1556.67	-1930.90	254.09	1558.99	-2302.18	275.58	1633.54	-2185.11	223.61	1632.52	591.63	-17.32	78.47	1189.98	6.28	79.14	567.26
4.58000	-1909.83	193.76	-224.75	-1942.08	174.57	8.31	-3479.40	44.86	520.33	-3160.58	16.54	633.88	-1741.29	36.28	188.43	-1807.84	37.55	206.35	-1793.74	26.41	292.21	-1775.57	31.01	341.26	-1938.48	179.10	1267.10	0.00	0.00	0.00	-1732.04	108.16	1556.67	-1903.81	253.84	1557.93	-2290.79	272.61	1633.76	-2173.66	223.03	1632.70	592.35	-16.88	78.78	1189.73	6.34	79.12	567.98
4.59000	-1912.61	195.12	-227.30	-1943.68	175.65	5.74	-3469.53	43.97	520.68	-3152.84	16.04	633.62	-1732.68	34.13	190.50	-1773.37	37.07	211.10	-1783.36	24.95	287.77	-1766.22	29.29	337.43	-1936.16	179.09	1267.20	0.00	0.00	0.00	-1732.04	108.16	1556.67	-1907.43	253.33	1558.21	-2279.36	269.61	1633.98	-2162.21	222.43	1632.88	592.56	-17.25	78.62	1190.33	6.45	79.49	569.28
4.60000	-1915.45	196.48	-229.68	-1945.43	176.74	3.06	-3459.53	43.10	520.97	-3144.98	15.56	633.30	-1704.05	34.69	194.90	-1744.66	36.87	214.49	-1772.95	23.50	283.28	-1756.86	27.56	333.56	-1934.24	179.00	1267.25	0.00	0.00	0.00	-1732.04	108.16	1556.67	-1908.70	253.52	1558.75	-2267.88	266.59	1634.20	-2150.78	221.83	1633.06	591.04	-17.14	78.26	1190.60	6.20	79.45	568.22
4.61000	-1918.33	197.84	-231.90	-1947.33	177.83	0.27	-3449.39	42.26	521.21	-3137.00	15.11	632.93	-1676.02	31.91	197.83	-1730.44	35.63	215.12	-1762.52	22.05	278.76	-1747.48	25.82	329.63	-1932.72	178.83	1267.24	0.00	0.00	0.00	-1732.04	108.16	1556.67	-1905.88	254.29	1559.12	-2256.36	263.54	1634.43	-2139.36	221.20	1633.24	591.62	-17.13	78.38	1189.87	6.06	79.12	567.67
4.62000	-1921.25	199.19	-233.97	-1949.36	178.92	-2.61	-3439.10	41.46	521.39	-3128.89	14.70	632.51	-1650.17	31.50	202.21	-1696.75	35.32	218.23	-1752.07	20.60	274.20	-1738.08	24.08	325.66	-1931.62	178.56	1267.17	0.00	0.00	0.00	-1732.04	108.16	1556.67	-1883.99	254.75	1558.48	-2244.80	260.47	1634.66	-2127.96	220.57	1633.42	592.47	-17.70	78.46	1189.96	5.53	79.32	568.62
4.63000	-1924.21	200.53	-235.87	-1951.51	180.02	-5.59	-3428.68	40.68	521.52	-3120.65	14.31	632.03	-1635.71	31.81	203.96	-1673.79	35.32	219.12	-1741.60	19.15	269.61	-1728.66	22.33	321.64	-1930.93	178.21	1267.04	0.00	0.00	0.00	-1732.04	108.16	1556.67	-1898.33	253.73	1559.84	-2233.19	257.36	1634.90	-2116.56	219.92	1633.61	592.07	-17.71	78.54	1190.06	5.63	79.18	569.55
4.64000	-1927.19	201.86	-237.61	-1953.78	181.11	-8.64	-3418.12	39.93	521.60	-3112.28	13.95	631.50	-1605.66	34.01	205.38	-1650.00	35.17	220.21	-1731.10	17.71	264.98	-1719.22	20.57	317.56	-1930.67	177.77	1266.86	0.00	0.00	0.00	-1732.04	108.16	1556.67	-1885.48	254.96	1559.78	-2221.54	254.23	1635.14	-2105.19	219.26	1633.79	591.14	-17.20	78.24	1189.88	6.15	79.34	568.13
4.65000	-1930.19	203.18	-239.19	-1956.16	182.19	-11.77	-3407.42	39.21	521.63	-3103.78	13.63	630.92	-1591.51	29.37	216.60	-1627.52	35.55	220.24	-1720.58	16.27	260.32	-1709.77	18.81	313.44	-1930.83	177.24	1266.61	0.00	0.00	0.00	-1732.04	108.16	1556.67	-1891.83	255.16	1559.17	-2209.84	251.08	1635.39	-2093.82	218.58	1633.97	591.67	-17.09	78.42	1189.83	6.46	79.29	568.21
4.66000	-1933.21	204.49	-240.61	-1958.63	183.28	-14.95	-3396.58	38.53	521.60	-3095.16	13.33	630.29	-1574.09	28.75	217.29	-1618.78	34.36	217.86	-1710.04	14.83	255.62	-1700.30	17.04	309.26	-1931.43	176.62	1266.31	0.00	0.00	0.00	-1732.04	108.16	1556.67	-1887.67	256.38	1559.68	-2198.10	247.89	1635.64	-2082.48	217.89	1634.15	591.18	-17.17	78.42	1188.69	6.58	78.75	567.94
4.67000	-1936.24	205.78	-241.86	-1961.19	184.35	-18.20	-3385.59	37.87	521.51	-3086.40	13.07	629.60	-1563.97	27.97	220.82	-1602.60	34.21	226.95	-1699.47	13.39	250.88	-1690.81	15.26	305.04	-1932.47	175.91	1265.94	0.00	0.00	0.00	-1732.04	108.16	1556.67	-1870.70	256.69	1558.89	-2186.31	244.68	1635.89	-2071.15	217.19	1634.34	590.54	-17.55	77.95	1189.14	5.75	78.68	568.73
4.68000	-1939.28	207.05	-242.96	-1963.84	185.42	-21.49	-3374.46	37.25	521.37	-3077.51	12.83	628.85	-1543.95	28.19	221.44	-1585.12	34.35	226.84	-1688.88	11.96	246.11	-1681.31	13.48	300.76	-1933.96	175.10	1265.52	0.00	0.00	0.00	-1732.04	108.16	1556.67	-1862.74	257.27	1557.60	-2174.48	241.44	1636.15	-2059.84	216.47	1634.52	592.34	-17.46	78.40	1190.57	6.76	79.59	568.77
4.69000	-1942.31	208.31	-243.90	-1966.55	186.47	-24.82	-3363.19	36.66	521.18	-3068.49	12.63	628.05	-1524.47	29.81	221.47	-1568.63	35.41	225.61	-1678.27	10.52	241.30	-1671.78	11.69	296.43	-1935.90	174.21	1265.03	0.00	0.00	0.00	-1732.04	108.16	1556.67	-1856.59	255.21	1558.13	-2162.60	238.17	1636.41	-2048.54	215.74	1634.70	590.81	-17.39	78.19	1189.45	6.47	79.10	568.21
4.70000	-1945.33	209.55	-244.67	-1969.33	187.52	-28.17	-3351.77	36.10	520.92	-3059.34	12.46	627.20	-1504.83	30.40	221.55	-1547.77	35.66	224.85	-1667.63	9.10	236.46	-1662.24	9.90	292.05	-1938.29	173.22	1264.47	0.00	0.00	0.00	-1732.04	108.16	1556.67	-1855.51	257.09	1558.25	-2150.69	234.88	1636.68	-2037.27	215.00	1634.89	591.80	-17.39	78.36	1189.24	6.39	79.04	568.40
4.71000	-1948.33	210.76	-245.29	-1972.16	188.55	-31.55	-3340.21	35.58	520.61	-3050.05	12.32	626.28	-1485.68	31.41	221.28	-1526.61	35.93	224.49	-1656.97	7.67	231.58	-1652.69	8.09	287.62	-1941.16	172.13	1263.86	0.00	0.00	0.00	-1732.04	108.16	1556.67	-1847.90	256.23	1557.54	-2138.72	231.55	1636.96	-2026.01	214.24	1635.07	592.95	-17.62	78.72	1190.08	6.12	79.30	568.73
4.72000	-1951.32	211.95	-245.74	-1975.03	189.56	-34.94	-3328.50	35.08	520.24	-3040.63	12.22	625.32	-1467.13	31.83	220.88	-1507.79	36.15	223.22	-1646.29	6.25	226.66	-1643.11	6.29	283.14	-1944.48	170.96	1263.18	0.00	0.00	0.00	-1732.04	108.16	1556.67	-1859.64	257.64	1557.24	-2126.72	228.20	1637.23	-2014.78	213.47	1635.26	591.60	-17.43	78.04	1190.13	5.93	79.35	568.96
4.73000	-1954.28	213.11	-246.04	-1977.94	190.56	-38.34	-3316.64	34.63	519.82	-3031.07	12.14	624.29	-1450.08	33.01	219.61	-1496.14	37.02	220.31	-1635.59	4.83	221.71	-1633.52	4.47	278.61	-1946.26	170.34	1262.82	0.00	0.00	0.00	-1732.04	108.16	1556.67	-1850.95	257.80	1557.27	-2114.66	224.82	1637.52	-2003.56	212.68	1635.44	590.83	-17.53	78.07	1190.23	6.06	79.40	568.21
4.74000	-1957.20	214.25	-246.17	-1980.87	191.53	-41.73	-3304.64	34.20	519.34	-3021.37	12.11	623.21	-1432.77	33.23	218.41	-1473.42	37.52	219.62	-1624.87	3.41	216.73	-1623.92	2.65	274.02	-1943.27	170.09	1262.24	0.00	0.00	0.00	-1732.04	108.16	1556.67	-1847.91	257.03	1555.12	-2102.57	221.42	1637.80	-1992.37	211.88	1635.63	592.67	-17.30	78.67	1189.99	5.69	79.01	568.50
4.75000	-1960.09	215.36	-246.14	-1983.83	192.49	-45.11	-3292.49	33.81	518.79	-3011.54	12.10	622.07	-1417.47	35.20	215.72	-1462.48	37.76	216.00	-1614.12	2.00	211.70	-1614.29	0.82	269.38	-1931.95	169.59	1261.70	0.00	0.00	0.00	-1732.04	108.16	1556.67	-1848.83	256.61	1554.26	-2090.43	217.98	1638.09	-1981.19	211.06	1635.81	593.04	-17.21	78.72	1189.65	5.91	79.01	568.32
4.76000	-1962.93	216.43	-245.95	-1986.78	193.43	-48.46	-3280.19	33.46	518.19	-3001.57	12.13	620.87	-1401.35	34.71	213.52	-1445.18	41.23	215.07	-1603.35	0.59	206.64	-1604.65	-1.02	264.69	-1926.14	167.85	1261.42	0.00	0.00	0.00	-1732.04	108.16	1556.67	-1824.20	257.26	1552.66	-2078.24	214.52	1638.39	-1970.05	210.23	1636.00	591.73	-17.77	78.34	1189.57	6.10	79.29	569.61
4.77000	-1965.72	217.47	-245.60	-1989.74	194.34	-51.79	-3267.74	33.14	517.53	-2991.45	12.19	619.62	-1386.92	35.29	210.27	-1434.99	41.00	211.30	-1592.56	-0.82	201.55	-1595.00	-2.86	259.95	-1911.30	167.98	1260.76	0.00	0.00	0.00	-1732.04	108.16	1556.67	-1793.24	257.62	1550.45	-2066.02	211.03	1638.69	-1958.92	209.39	1636.18	591.51	-17.81	78.10	1190.14	6.31	79.13	568.18
4.78000	-1968.45	218.48	-245.09	-1992.69	195.23	-55.08	-3255.14	32.86	516.81	-2981.20	12.29	618.31	-1372.57	35.14	206.65	-1416.92	40.03	208.29	-1581.75	-2.23	196.42	-1585.32	-4.71	255.15	-1907.74	168.27	1259.89	0.00	0.00	0.00	-1732.04	108.16	1556.67	-1798.10	256.74	1550.79	-2053.74	207.51	1639.00	-1947.82	208.53	1636.37	592.15	-17.41	78.42	1190.19	5.71	78.96	568.33
4.79000	-1971.12	219.45	-244.41	-1995.62	196.08	-58.32	-3242.38	32.61	516.03	-2970.81	12.43	616.93	-1359.25	34.95	202.59	-1402.93	38.40	204.17	-1570.91	-3.63	191.25	-1575.63	-6.56	250.30	-1902.04	167.62	1259.20	0.00	0.00	0.00	-1732.04	108.16	1556.67	-1785.43	256.50	1549.12	-2041.43	203.96	1639.31	-1936.74	207.66	1636.56	592.10	-17.96	78.24	1190.98	5.73	79.24	568.07
4.80000	-1973.72	220.38	-243.58	-1998.53	196.91	-61.51	-3229.48	32.40	515.19	-2960.28	12.60	615.50	-1346.34	34.19	198.20	-1390.90	38.14	199.51	-1560.05	-5.02	186.05	-1565.93	-8.42	245.40	-1892.33	167.83	1257.81	0.00	0.00	0.00	-1732.04	108.16	1556.67	-1790.69	255.88	1548.41	-2029.07	200.38	1639.62	-1925.68	206.77	1636.74	592.03	-17.72	78.36	1190.40	5.90	79.41	567.68
4.81000	-1976.25	221.27	-242.59	-2001.39	197.71	-64.64	-3216.43	32.23	514.28	-2949.60	12.80	614.01	-1334.38	33.00	193.41	-1378.10	37.60	195.47	-1547.95	-6.48	181.62	-1556.20	-10.29	240.45	-1890.58	166.46	1257.33	0.00	0.00	0.00	-1732.04	108.16	1556.67	-1794.05	255.70	1548.48	-2016.66	196.77	1639.94	-1914.66	205.87	1636.93	591.90	-17.67	78.36	1190.76	5.33	79.25	567.79
4.82000	-1978.69	222.11	-241.43	-2004.21	198.48	-67.69	-3203.22	32.09	513.32	-2938.78	13.04	612.46	-1322.67	30.77	188.46	-1368.08	35.48	190.27	-1536.62	-7.71	177.05	-1544.83	-12.62	236.36	-1877.53	165.52	1256.39	0.00	0.00	0.00	-1732.04	108.16	1556.67	-1784.76	256.32	1547.35	-2004.21	193.14	1640.27	-1903.66	204.95	1637.12	593.11	-16.80	78.80	1189.44	5.87	78.93	568.83
4.83000	-1981.05	222.92	-240.11	-2006.97	199.21	-70.66	-3189.86	32.00	512.29	-2927.82	13.32	610.85	-1312.47	29.10	183.13	-1356.68	33.23	185.60	-1525.76	-9.34	172.18	-1535.53	-12.97	231.89	-1876.82	165.22	1255.38	0.00	0.00	0.00	-1732.04	108.16	1556.67	-1790.38	255.98	1546.79	-1991.72	189.48	1640.60	-1892.68	204.02	1637.30	593.41	-16.99	78.82	1190.15	6.23	79.19	568.72
4.84000	-1983.31	223.67	-238.64	-2009.68	199.91	-73.55	-3176.34	31.94	511.20	-2916.71	13.63	609.17	-1302.98	27.36	177.82	-1346.07	29.85	181.12	-1515.98	-10.23	167.24	-1526.01	-14.73	227.33	-1863.15	163.67	1254.45	0.00	0.00	0.00	-1732.04	108.16	1556.67	-1768.98	254.13	1544.97	-1979.18	185.78	1640.93	-1881.74	203.08	1637.49	592.41	-16.98	78.51	1190.01	5.90	78.96	568.25
4.85000	-1985.47	224.38	-237.00	-2012.30	200.57	-76.34	-3162.67	31.91	510.04	-2905.45	13.99	607.44	-1293.47	23.87	173.06	-1340.19	27.81	175.68	-1507.27	-10.63	162.21	-1518.34	-14.23	221.99	-1857.62	163.24	1253.75	0.00	0.00	0.00	-1732.04	108.16	1556.67	-1763.73	254.86	1543.43	-1966.60	182.06	1641.27	-1870.82	202.12	1637.68	591.94	-17.28	78.47	1190.28	6.52	79.56	567.25
4.86000	-1987.53	225.04	-235.20	-2014.85	201.18	-79.02	-3148.84	31.93	508.83	-2894.05	14.37	605.64	-1284.08	19.33	168.74	-1332.35	23.99	170.94	-1498.26	-12.60	157.65	-1508.81	-18.13	217.82	-1848.45	162.43	1252.90	0.00	0.00	0.00	-1732.04	108.16	1556.67	-1762.31	254.35	1543.09	-1953.97	178.31	1641.62	-1859.93	201.14	1637.87	590.99	-17.21	78.17	1190.03	6.01	79.20	567.73
4.87000	-1989.48	225.65	-233.24	-2017.31	201.76	-81.59	-3134.86	31.99	507.55	-2882.50	14.80	603.78	-1275.93	15.55	164.29	-1321.92	21.04	167.49	-1490.88	-13.64	152.69	-1500.99	-20.76	213.44	-1842.64	161.26	1251.82	0.00	0.00	0.00	-1732.04	108.16	1556.67	-1768.41	251.33	1542.38	-1941.30	174.53	1641.97	-1849.07	200.15	1638.05	590.94	-16.68	78.06	1189.83	5.79	78.91	567.73
4.88000	-1991.30	226.20	-231.12	-2019.66	202.30	-84.03	-3120.72	32.09	506.20	-2870.80	15.27	601.86	-1268.87	12.22	159.83	-1316.79	17.92	162.62	-1483.72	-15.25	147.78	-1494.98	-21.75	208.60	-1837.34	160.71	1249.96	0.00	0.00	0.00	-1732.04	108.16	1556.67	-1751.36	250.50	1541.43	-1928.58	170.72	1642.32	-1838.24	199.14	1638.24	592.43	-16.68	78.64	1189.79	6.17	79.01	569.09
4.89000	-1993.01	226.70	-228.83	-2021.91	202.79	-86.35	-3106.42	32.22	504.79	-2858.95	15.77	599.88	-1261.75	7.42	155.75	-1309.36	14.60	158.48	-1477.73	-16.86	143.08	-1488.44	-23.55	203.48	-1840.27	159.27	1248.47	0.00	0.00	0.00	-1732.04	108.16	1556.67	-1750.39	250.19	1539.85	-1915.82	166.89	1642.68	-1827.44	198.12	1638.43	591.95	-17.08	78.52	1190.57	6.24	79.26	568.55
4.90000	-1994.58	227.14	-226.39	-2024.04	203.24	-88.52	-3091.97	32.40	503.31	-2846.96	16.31	597.84	-1255.94	4.19	151.13	-1302.10	11.46	154.37	-1472.99	-17.31	137.94	-1481.74	-27.28	199.35	-1814.21	158.37	1247.88	0.00	0.00	0.00	-1732.04	108.16	1556.67	-1747.68	248.33	1539.02	-1903.02	163.02	1643.05	-1816.68	197.08	1638.62	591.81	-17.47	78.36	1190.87	5.98	79.18	567.84
4.91000	-1996.02	227.52	-223.79	-2026.04	203.64	-90.55	-3077.35	32.62	501.77	-2834.81	16.89	595.73	-1251.20	1.46	146.33	-1298.14	8.25	149.57	-1468.64	-18.59	133.07	-1475.86	-30.47	195.12	-1813.14	156.57	1246.37	0.00	0.00	0.00	-1732.04	108.16	1556.67	-1729.96	247.37	1536.34	-1890.17	159.12	1643.42	-1805.94	196.03	1638.81	591.64	-17.04	78.27	1191.18	6.13	79.32	568.34
4.92000	-1997.32	227.85	-221.02	-2027.91	203.98	-92.42	-3062.57	32.88	500.16	-2822.51	17.52	593.55	-1246.32	-2.30	141.59	-1293.68	7.06	144.48	-1464.58	-20.40	128.20	-1471.77	-32.19	189.94	-1806.87	155.25	1245.47	0.00	0.00	0.00	-1732.04	108.16	1556.67	-1720.31	246.98	1535.83	-1877.28	155.20	1643.80	-1795.24	194.96	1639.00	593.17	-17.11	78.78	1190.63	6.40	79.38	567.68
4.93000	-1998.47	228.10	-218.09	-2029.63	204.28	-94.13	-3047.64	33.18	498.48	-2810.05	18.18	591.32	-1242.87	-4.46	135.83	-1294.70	3.31	138.24	-1460.26	-23.34	123.81	-1467.29	-34.27	184.95	-1813.66	154.42	1243.92	0.00	0.00	0.00	-1729.88	109.65	1555.22	-1716.74	243.53	1534.11	-1864.35	151.24	1644.18	-1784.58	193.88	1639.19	591.89	-16.87	78.56	1189.95	6.22	79.02	568.30
4.94000	-1999.46	228.30	-215.00	-2031.20	204.53	-95.66	-3032.54	33.52	496.74	-2797.44	18.88	589.01	-1240.34	-5.68	129.27	-1286.78	1.62	133.08	-1457.98	-24.48	118.70	-1464.14	-35.79	179.37	-1807.40	152.60	1241.85	0.00	0.00	0.00	-1685.61	106.71	1552.64	-1720.42	242.35	1533.98	-1851.37	147.26	1644.56	-1773.94	192.78	1639.38	592.56	-16.89	78.51	1190.23	6.01	78.86	568.08
4.95000	-2000.30	228.43	-211.75	-2032.60	204.72	-97.02	-3017.28	33.91	494.93	-2784.68	19.62	586.65	-1238.36	-7.00	122.07	-1284.47	0.50	126.66	-1455.56	-26.29	113.46	-1461.95	-36.67	173.35	-1797.51	151.26	1240.42	0.00	0.00	0.00	-1682.82	108.63	1567.01	-1712.52	239.80	1533.31	-1838.34	143.24	1644.95	-1763.35	191.66	1639.57	591.91	-16.71	78.34	1190.89	6.11	79.32	567.14
4.96000	-2000.96	228.49	-208.34	-2033.84	204.85	-98.18	-3001.86	34.34	493.05	-2771.77	20.40	584.22	-1236.18	-8.79	114.50	-1284.71	-0.51	119.03	-1452.99	-29.11	108.67	-1460.38	-37.09	167.32	-1776.71	150.89	1239.47	0.00	0.00	0.00	-1667.80	106.96	1575.42	-1687.13	238.14	1531.67	-1825.27	139.19	1645.35	-1752.78	190.53	1639.76	591.90	-16.82	78.45	1190.81	6.52	79.20	567.55
4.97000	-2001.46	228.47	-204.77	-2034.89	204.93	-99.15	-2986.27	34.81	491.10	-2758.69	21.23	581.72	-1235.51	-8.95	105.68	-1283.47	-2.27	111.24	-1450.97	-31.86	103.94	-1458.08	-38.60	162.15	-1775.04	148.13	1237.99	0.00	0.00	0.00	-1654.53	103.78	1567.36	-1673.62	236.95	1530.59	-1812.16	135.12	1645.75	-1742.26	189.39	1639.95	593.33	-17.07	78.76	1190.83	5.71	79.41	568.14
4.98000	-2001.78	228.39	-201.04	-2035.76	204.94	-99.90	-2970.52	35.32	489.08	-2745.46	22.09	579.15	-1234.46	-10.22	97.01	-1280.56	-2.31	103.52	-1449.76	-34.06	98.93	-1456.08	-40.82	156.76	-1762.42	147.59	1236.64	0.00	0.00	0.00	-1642.95	102.63	1564.32	-1658.72	235.08	1529.91	-1799.00	131.01	1646.16	-1731.77	188.23	1640.14	592.48	-16.99	78.66	1190.65	5.69	79.19	569.20
4.99000	-2001.91	228.24	-197.15	-2036.42	204.90	-100.45	-2954.61	35.88	486.99	-2732.07	23.00	576.52	-1234.54	-10.03	87.60	-1280.61	-2.76	95.42	-1449.31	-35.71	93.52	-1456.66	-39.60	150.37	-1758.18	146.58	1235.30	0.00	0.00	0.00	-1645.27	98.85	1563.17	-1654.89	232.96	1527.40	-1785.80	126.88	1646.57	-1721.32	187.05	1640.33	591.68	-16.76	78.27	1189.22	7.03	78.88	568.98
5.00000	-2001.85	228.01	-193.09	-2036.88	204.79	-100.77	-2938.53	36.49	484.84	-2718.53	23.95	573.83	-1234.86	-10.11	78.78	-1281.79	-2.61	86.65	-1448.58	-38.51	88.55	-1455.70	-41.76	145.04	-1751.87	144.41	1234.02	0.00	0.00	0.00	-1638.98	97.72	1561.93	-1669.77	230.45	1528.13	-1772.56	122.71	1646.99	-1710.90	185.85	1640.52	592.29	-16.80	78.64	1189.89	6.34	79.11	568.51
5.01000	-2001.60	227.70	-188.87	-2037.12	204.62	-100.85	-2922.28	37.13	482.61	-2704.82	24.94	571.06	-1235.94	-9.65	70.15	-1280.82	-1.41	78.89	-1447.25	-42.61	83.72	-1457.14	-40.99	138.33	-1735.88	142.66	1232.55	0.00	0.00	0.00	-1620.87	95.97	1566.90	-1651.56	227.06	1527.43	-1759.27	118.52	1647.41	-1700.53	184.64	1640.71	591.56	-17.36	78.35	1190.11	5.99	79.22	567.96
5.02000	-2001.15	227.31	-184.50	-2037.14	204.38	-100.70	-2905.87	37.83	480.31	-2690.95	25.98	568.23	-1248.05	-5.42	55.00	-1285.14	-0.28	69.84	-1447.12	-45.84	77.92	-1460.49	-37.91	130.53	-1733.82	140.87	1231.16	0.00	0.00	0.00	-1615.10	92.60	1560.16	-1629.95	225.91	1525.36	-1745.93	114.29	1647.84	-1690.19	183.42	1640.90	592.54	-17.54	78.42	1189.93	6.35	79.21	568.16
5.03000	-2000.48	226.84	-179.96	-2036.92	204.07	-100.30	-2889.29	38.57	477.94	-2676.92	27.06	565.33	-1245.50	-0.98	47.51	-1288.10	2.47	60.88	-1448.29	-47.31	71.36	-1460.96	-39.34	125.11	-1718.45	138.61	1230.29	0.00	0.00	0.00	-1605.56	90.38	1557.32	-1619.73	223.67	1524.08	-1732.55	110.03	1648.27	-1679.90	182.18	1641.09	592.01	-16.82	78.47	1190.02	6.52	79.34	567.65
5.04000	-1999.60	226.29	-175.26	-2036.46	203.70	-99.64	-2872.54	39.35	475.50	-2662.73	28.18	562.36	-1252.12	7.38	42.26	-1293.23	6.67	54.67	-1449.83	-49.14	64.88	-1462.64	-39.58	119.75	-1704.94	135.89	1238.25	0.00	0.00	0.00	-1598.72	86.69	1555.69	-1604.90	219.89	1523.24	-1719.13	105.75	1648.71	-1669.65	180.92	1641.28	591.55	-16.99	78.28	1190.32	6.28	79.35	569.12
5.05000	-1998.50	225.65	-170.39	-2035.74	203.25	-98.71	-2855.62	40.18	472.99	-2648.38	29.35	559.32	-1249.73	17.41	40.96	-1294.01	16.06	52.43	-1451.83	-49.04	61.27	-1463.99	-39.36	114.73	-1693.70	133.88	1238.18	0.00	0.00	0.00	-1582.03	83.49	1554.28	-1623.00	216.50	1523.44	-1705.66	101.43	1649.16	-1659.43	179.64	1641.47	591.97	-16.81	78.24	1190.36	5.61	79.14	568.28
5.06000	-1997.18	224.93	-165.37	-2034.76	202.73	-97.51	-2838.53	41.06	470.40	-2633.86	30.56	556.22	-1246.74	24.37	42.78	-1296.66	20.06	47.68	-1453.72	-47.88	55.90	-1466.74	-36.68	108.93	-1685.34	132.09	1237.04	0.00	0.00	0.00	-1566.56	80.79	1559.52	-1599.92	213.72	1522.49	-1692.15	97.08	1649.61	-1649.26	178.35	1641.66	591.06	-17.35	78.48	1190.34	5.96	79.10	569.02
5.07000	-1995.62	224.12	-160.19	-2033.52	202.13	-96.03	-2821.27	41.99	467.74	-2619.18	31.82	553.04	-1247.38	26.53	42.40	-1302.26	21.00	46.01	-1455.80	-46.24	49.75	-1469.29	-33.69	103.72	-1678.77	129.57	1235.84	0.00	0.00	0.00	-1560.94	77.30	1553.68	-1593.56	210.79	1522.28	-1678.60	92.70	1650.06	-1639.14	177.04	1641.85	590.67	-17.93	77.89	1189.79	5.93	78.95	568.79
5.08000	-1993.82	223.22	-154.84	-2031.99	201.46	-94.26	-2803.85	42.96	465.01	-2604.33	33.12	549.79	-1246.62	27.19	41.97	-1299.87	21.96	45.65	-1454.91	-46.76	46.47	-1469.43	-32.08	100.71	-1660.65	127.01	1235.00	0.00	0.00	0.00	-1550.77	73.20	1551.03	-1578.38	206.76	1521.77	-1665.00	88.29	1650.53	-1629.05	175.72	1642.04	591.51	-17.15	78.31	1189.79	5.96	79.07	568.42
5.09000	-1991.78	222.22	-149.33	-2030.18	200.71	-92.19	-2786.25	43.98	462.20	-2589.32	34.46	546.48	-1245.98	28.04	39.91	-1298.62	23.09	44.93	-1454.34	-46.13	44.56	-1469.02	-28.91	98.23	-1646.42	124.15	1234.54	0.00	0.00	0.00	-1547.23	69.77	1550.84	-1558.13	203.79	1521.37	-1651.35	83.85	1650.99	-1619.01	174.38	1642.24	592.62	-17.39	78.65	1189.79	5.31	78.74	567.68
5.10000	-1989.48	221.14	-143.67	-2028.06	199.88	-89.81	-2768.47	45.05	459.32	-2574.14	35.86	543.09	-1250.32	27.27	34.77	-1297.42	24.76	44.56	-1455.39	-42.55	43.17	-1468.49	-25.05	95.66	-1635.00	122.87	1234.08	0.00	0.00	0.00	-1525.33	67.66	1549.93	-1561.97	200.75	1521.46	-1637.67	79.38	1651.47	-1609.01	173.02	1642.43	592.31	-17.27	78.81	1190.02	5.83	79.12	566.77
5.11000	-1986.93	219.95	-137.84	-2025.64	198.97	-87.11	-2750.53	46.17	456.36	-2558.79	37.29	539.63	-1248.62	27.68	33.56	-1298.43	26.44	43.76	-1454.95	-40.94	43.57	-1466.89	-24.22	94.70	-1628.94	119.52	1233.92	0.00	0.00	0.00	-1509.99	65.56	1555.42	-1534.85	197.88	1522.67	-1625.01	74.78	1651.38	-1599.07	171.65	1642.62	591.44	-17.25	78.14	1190.58	6.18	79.58	567.22
5.12000	-1984.12	218.67	-131.85	-2022.91	197.97	-84.09	-2732.40	47.34	453.33	-2543.27	38.78	536.11	-1249.88	28.27	32.87	-1297.07	26.99	43.55	-1457.59	-36.17	42.48	-1467.47	-21.22	92.78	-1616.68	117.41	1234.26	0.00	0.00	0.00	-1498.74	60.24	1550.81	-1516.43	193.36	1522.37	-1612.94	70.98	1651.39	-1589.16	170.25	1642.81	591.75	-17.26	78.23	1190.01	6.27	79.40	568.17
5.13000	-1981.04	217.29	-125.69	-2019.85	196.89	-80.73	-2714.11	48.56	450.22	-2527.58	40.31	532.50	-1250.62	27.35	32.80	-1299.11	27.20	43.13	-1458.14	-35.64	42.17	-1467.31	-20.76	91.60	-1609.73	114.50	1234.44	0.00	0.00	0.00	-1495.31	56.42	1549.26	-1519.23	189.70	1523.46	-1601.18	68.01	1651.76	-1579.30	168.85	1643.00	591.76	-17.39	78.65	1189.80	5.91	79.20	569.20
5.14000	-1977.68	215.81	-119.38	-2016.46	195.72	-77.03	-2695.64	49.82	447.03	-2511.73	41.89	528.83	-1243.92	28.05	34.34	-1296.96	26.71	44.18	-1458.67	-35.74	41.34	-1466.22	-22.22	91.36	-1598.66	112.71	1235.25	0.00	0.00	0.00	-1481.82	52.38	1549.25	-1512.08	184.31	1524.08	-1588.65	63.56	1652.43	-1569.49	167.42	1643.20	590.68	-17.02	78.41	1189.97	6.21	79.33	568.26
5.15000	-1974.04	214.23	-112.90	-2012.72	194.47	-72.99	-2676.99	51.14	443.77	-2495.70	43.51	525.09	-1246.23	28.24	33.92	-1297.68	26.46	43.93	-1458.57	-36.92	40.62	-1466.21	-23.18	91.13	-1586.42	108.98	1236.11	0.00	0.00	0.00	-1463.94	48.92	1549.46	-1497.53	181.06	1525.21	-1576.02	59.62	1653.10	-1559.73	165.98	1643.39	591.33	-16.85	78.64	1189.78	6.09	79.23	566.92
5.16000	-1970.12	212.54	-106.27	-2008.64	193.12	-68.58	-2658.17	52.51	440.43	-2479.50	45.19	521.27	-1245.55	27.96	34.54	-1299.48	25.98	43.46	-1458.99	-37.33	39.71	-1466.79	-23.63	90.43	-1579.07	105.16	1236.86	0.00	0.00	0.00	-1449.20	45.09	1555.25	-1492.59	177.73	1525.73	-1561.93	53.72	1653.59	-1550.02	164.52	1643.58	591.80	-17.40	78.51	1189.42	6.06	79.34	567.98
5.17000	-1965.90	210.74	-99.47	-2004.19	191.69	-63.81	-2639.17	53.93	437.02	-2463.12	46.91	517.38	-1247.01	27.95	34.58	-1295.74	25.99	44.86	-1458.94	-38.46	39.41	-1466.05	-25.82	90.85	-1565.99	103.19	1238.32	0.00	0.00	0.00	-1444.29	39.67	1550.88	-1476.47	173.16	1526.45	-1549.31	49.74	1654.57	-1540.35	163.04	1643.77	592.70	-17.17	78.86	1189.90	6.60	79.49	568.48
5.18000	-1961.38	208.84	-92.51	-1999.38	190.15	-58.66	-2619.99	55.40	433.52	-2446.57	48.68	513.41	-1249.55	27.40	35.00	-1298.35	25.72	44.43	-1460.20	-37.46	38.22	-1465.85	-27.40	91.22	-1560.98	100.06	1239.54	0.00	0.00	0.00	-1432.82	34.85	1549.77	-1463.79	169.54	1526.63	-1537.97	47.40	1655.77	-1530.74	161.55	1643.96	591.28	-17.24	78.30	1190.13	6.34	79.32	568.34
5.19000	-1956.55	206.83	-85.39	-1994.18	188.53	-53.13	-2600.64	56.92	429.95	-2429.85	50.50	509.37	-1250.36	27.76	34.43	-1297.67	25.41	44.40	-1459.63	-39.06	38.22	-1466.59	-26.97	90.95	-1540.57	97.03	1241.82	0.00	0.00	0.00	-1414.11	31.32	1549.63	-1451.05	165.84	1527.69	-1524.98	42.46	1656.66	-1521.17	160.04	1644.16	590.94	-17.67	78.29	1190.13	5.62	79.09	568.57
5.20000	-1951.42	204.70	-78.11	-1988.60	186.80	-47.21	-2581.10	58.49	426.30	-2412.95	52.37	505.26	-1249.47	27.85	34.55	-1299.51	25.34	43.77	-1460.50	-38.09	37.39	-1465.98	-27.86	90.84	-1534.15	94.10	1243.53	0.00	0.00	0.00	-1409.81	27.71	1550.07	-1432.42	160.58	1527.88	-1513.17	39.12	1657.82	-1511.66	158.51	1644.35	590.51	-17.51	78.01	1190.01	5.89	79.08	568.26
5.21000	-1945.97	202.46	-70.66	-1982.62	184.98	-40.88	-2561.39	60.12	422.56	-2395.87	54.28	501.07	-1252.00	27.98	33.48	-1297.88	25.42	43.71	-1460.25	-38.23	37.61	-1464.79	-29.21	91.21	-1525.19	92.26	1245.64	0.00	0.00	0.00	-1392.83	24.09	1555.55	-1439.33	154.93	1529.53	-1500.32	34.03	1658.62	-1502.20	156.96	1644.54	591.52	-17.60	78.10	1190.47	6.88	79.49	568.17
5.22000	-1940.19	200.10	-63.06	-1976.24	183.06	-34.15	-2541.49	61.80	418.75	-2378.62	56.25	496.81	-1251.63	28.98	33.41	-1298.83	25.66	43.55	-1460.80	-37.10	37.42	-1465.42	-27.49	90.48	-1511.44	90.60	1247.61	0.00	0.00	0.00	-1387.95	19.15	1551.72	-1398.09	162.71	1539.43	-1488.54	30.02	1659.47	-1492.79	155.40	1644.73	591.42	-17.25	78.55	1190.41	6.28	79.36	568.44
5.23000	-1934.08	197.63	-55.29	-1969.44	181.04	-26.99	-2521.41	63.53	414.86	-2361.19	58.27	492.47	-1250.74	29.05	32.65	-1298.68	26.17	43.18	-1460.97	-36.41	37.56	-1465.78	-25.93	89.85	-1503.16	88.32	1249.48	0.00	0.00	0.00	-1377.76	15.16	1550.36	-1379.44	160.76	1542.42	-1477.84	27.29	1660.14	-1483.44	153.82	1644.93	592.63	-17.41	78.51	1190.06	6.14	79.31	566.39
5.24000	-1927.64	195.04	-47.36	-1962.22	178.91	-19.42	-2501.15	65.32	410.89	-2343.58	60.34	488.05	-1251.70	29.10	31.70	-1297.47	26.64	42.66	-1461.12	-35.70	37.67	-1464.98	-25.94	90.14	-1498.17	85.94	1250.94	0.00	0.00	0.00	-1360.14	12.74	1550.41	-1371.80	156.77	1543.46	-1466.41	22.99	1660.72	-1474.14	152.22	1645.12	591.11	-17.06	78.21	1189.57	5.74	79.06	568.04
5.25000	-1920.86	192.32	-39.27	-1954.57	176.68	-11.40	-2480.71	67.16	406.83	-2325.79	62.46	483.56	-1250.51	29.59	30.99	-1294.16	27.36	43.41	-1460.74	-35.74	37.91	-1465.07	-24.83	89.61	-1488.90	84.39	1251.82	0.00	0.00	0.00	-1351.28	7.62	1550.72	-1361.52	153.49	1544.34	-1455.21	18.89	1661.28	-1464.89	150.60	1645.31	590.96	-16.87	78.26	1189.87	6.11	79.18	569.52
5.26000	-1913.73	189.48	-31.02	-1946.47	174.34	-2.95	-2460.08	69.06	402.69	-2307.82	64.63	478.99	-1248.19	30.22	31.11	-1299.61	27.41	42.10	-1460.86	-35.37	37.85	-1463.94	-25.91	89.94	-1475.10	81.74	1252.95	0.00	0.00	0.00	-1339.14	5.81	1556.27	-1353.22	150.14	1544.87	-1445.17	16.48	1661.95	-1455.70	148.97	1645.50	592.18	-17.15	78.52	1189.79	6.20	79.25	568.46
5.27000	-1906.24	186.52	-22.61	-1937.93	171.89	5.96	-2439.27	71.01	398.48	-2289.66	66.85	474.35	-1250.95	30.22	30.31	-1298.88	26.67	41.75	-1460.67	-35.75	37.88	-1463.86	-25.43	89.53	-1465.30	79.51	1253.91	0.00	0.00	0.00	-1334.30	2.59	1552.74	-1337.87	147.13	1545.27	-1434.29	12.13	1662.31	-1446.56	147.32	1645.70	592.92	-17.37	78.59	1189.46	6.20	79.43	568.59
5.28000	-1898.40	183.43	-14.03	-1928.93	169.33	15.32	-2418.27	73.02	394.17	-2271.33	69.12	469.63	-1248.41	29.99	30.72	-1294.76	26.73	42.58	-1460.44	-35.99	37.80	-1464.52	-24.28	89.03	-1456.80	78.08	1254.07	0.00	0.00	0.00	-1324.36	-0.46	1551.09	-1332.12	143.81	1545.84	-1425.29	10.62	1662.57	-1437.48	145.65	1645.89	593.59	-17.00	78.60	1189.29	6.06	79.15	568.06
5.29000	-1890.19	180.21	-5.30	-1919.45	166.66	25.16	-2397.09	75.08	389.79	-2252.81	71.45	464.83	-1247.34	30.67	30.62	-1295.89	26.72	42.35	-1460.28	-36.39	37.84	-1463.88	-25.57	89.66	-1451.06	76.31	1254.55	0.00	0.00	0.00	-1309.89	-2.56	1551.15	-1321.59	142.26	1546.11	-1415.53	8.00	1662.83	-1428.46	143.96	1646.08	592.20	-17.16	78.42	1190.39	5.58	79.32	568.29
5.30000	-1881.60	176.86	3.60	-1909.51	163.87	35.47	-2375.72	77.20	385.32	-2234.11	73.83	459.95	-1249.28	30.88	29.65	-1297.16	26.70	41.83	-1460.12	-36.55	38.01	-1463.27	-26.04	89.73	-1442.01	81.51	1256.92	0.00	0.00	0.00	-1302.65	-5.16	1550.95	-1310.50	139.33	1546.07	-1405.26	4.77	1662.83	-1419.50	142.25	1646.28	591.18	-17.11	78.07	1190.62	6.06	79.40	568.72
5.31000	-1872.64	173.38	12.66	-1899.08	160.97	46.27	-2354.17	79.38	380.77	-2215.22	76.26	454.99	-1250.47	30.87	29.15	-1298.28	27.01	41.45	-1460.66	-35.60	37.71	-1463.02	-25.96	89.73	-1432.89	80.94	1257.36	0.00	0.00	0.00	-1292.11	-5.87	1555.70	-1307.05	137.27	1546.11	-1395.88	2.12	1662.88	-1410.59	140.53	1646.47	591.29	-17.47	78.27	1189.74	5.89	78.96	568.88
5.32000	-1863.30	169.77	21.88	-1895.73	158.63	55.69	-2332.43	81.61	376.13	-2196.15	78.74	449.96	-1244.46	30.80	30.14	-1295.12	27.23	41.72	-1460.88	-34.98	37.76	-1462.49	-26.02	89.83	-1424.41	78.37	1257.81	0.00	0.00	0.00	-1288.82	-9.25	1550.94	-1294.34	135.08	1545.68	-1386.79	0.10	1662.77	-1401.75	138.79	1646.66	590.98	-17.70	78.11	1189.97	5.90	79.36	567.45
5.33000	-1853.56	166.02	31.26	-1874.57	157.79	67.84	-2310.49	83.90	371.41	-2176.89	81.28	444.84	-1248.19	30.47	29.22	-1297.89	26.56	40.74	-1460.44	-35.45	38.17	-1463.76	-23.80	89.08	-1417.30	77.55	1258.08	0.00	0.00	0.00	-1277.74	-10.78	1549.05	-1284.00	133.83	1545.08	-1378.19	-1.43	1662.58	-1392.96	137.03	1646.85	590.99	-17.79	78.17	1190.13	6.00	79.64	567.83
5.34000	-1843.43	162.13	40.81	-1885.05	157.71	72.71	-2288.37	86.25	366.60	-2157.44	83.87	439.65	-1246.20	30.47	28.84	-1297.70	26.96	40.54	-1460.21	-35.41	38.45	-1463.11	-24.22	89.62	-1411.54	77.11	1258.23	0.00	0.00	0.00	-1271.53	-12.12	1548.51	-1275.23	132.03	1544.48	-1368.33	-4.83	1662.21	-1384.07	135.43	1646.99	591.63	-17.23	78.24	1188.91	6.18	79.10	567.75
5.35000	-1832.90	158.10	50.51	-1840.61	152.72	90.18	-2266.06	88.65	361.71	-2137.80	86.52	434.37	-1248.43	30.96	28.30	-1298.24	26.91	40.42	-1460.49	-34.84	38.38	-1462.17	-25.47	90.56	-1404.89	75.79	1258.96	0.00	0.00	0.00	-1268.87	-14.08	1547.89	-1270.72	130.44	1544.12	-1359.37	-7.23	1661.94	-1376.16	132.67	1647.32	592.33	-17.26	78.52	1190.07	6.21	79.42	567.58
5.36000	-1821.97	153.93	60.38	-1857.32	149.90	96.32	-2243.56	91.11	356.73	-2117.98	89.22	429.02	-1249.95	30.85	28.14	-1297.20	26.65	40.46	-1460.52	-34.57	38.46	-1461.72	-25.60	90.37	-1398.82	74.08	1259.51	0.00	0.00	0.00	-1255.95	-15.49	1546.31	-1264.97	129.93	1543.71	-1351.46	-7.89	1661.91	-1368.06	130.51	1647.49	591.65	-17.12	78.14	1190.20	6.25	79.10	567.52
5.37000	-1822.67	149.19	68.68	-1830.56	145.60	109.28	-2220.87	93.64	351.66	-2097.96	91.98	423.58	-1246.36	31.38	28.66	-1298.80	27.00	40.10	-1460.62	-34.25	38.60	-1460.69	-26.48	91.09	-1390.50	73.37	1260.18	0.00	0.00	0.00	-1248.43	-17.11	1545.85	-1255.00	127.97	1542.70	-1343.05	-9.43	1661.77	-1359.58	129.43	1647.61	591.56	-17.25	78.14	1189.86	6.05	78.88	567.80
5.38000	-1809.34	144.91	79.22	-1833.99	141.94	116.57	-2197.99	96.22	346.51	-2077.76	94.79	418.06	-1244.45	31.57	28.90	-1298.88	26.83	39.91	-1460.21	-34.55	39.04	-1461.24	-25.41	90.97	-1383.85	72.18	1260.83	0.00	0.00	0.00	-1240.78	-18.33	1545.35	-1248.63	126.96	1542.09	-1335.32	-10.47	1661.77	-1351.81	128.17	1647.65	592.03	-17.15	78.54	1190.73	5.80	79.30	568.31
5.39000	-1804.43	139.68	88.12	-1834.32	136.25	124.67	-2174.91	98.86	341.27	-2057.36	97.66	412.46	-1246.12	31.21	28.30	-1297.10	26.44	40.27	-1459.93	-34.79	39.32	-1462.55	-22.87	89.95	-1377.02	71.10	1261.54	0.00	0.00	0.00	-1234.84	-19.23	1545.07	-1241.65	126.66	1541.91	-1327.42	-11.70	1661.80	-1344.43	126.70	1647.80	592.56	-16.54	78.86	1189.79	6.12	79.50	568.45
5.40000	-1789.76	135.76	99.00	-1817.20	131.78	134.69	-2151.64	101.57	335.94	-2036.77	100.58	406.78	-1249.72	30.77	27.34	-1299.26	26.58	39.62	-1459.80	-34.58	39.60	-1461.50	-23.92	90.86	-1370.34	69.53	1262.08	0.00	0.00	0.00	-1229.66	-20.03	1544.33	-1234.67	125.01	1541.52	-1320.20	-12.42	1661.91	-1336.87	126.13	1647.97	591.18	-17.26	78.06	1189.74	5.94	79.48	567.76
5.41000	-1774.28	132.32	108.32	-1787.34	129.42	146.80	-2128.18	104.33	330.52	-2015.98	103.56	401.02	-1247.37	30.48	27.45	-1296.40	26.79	40.08	-1459.95	-34.24	39.70	-1461.52	-23.61	91.04	-1363.34	68.95	1262.83	0.00	0.00	0.00	-1218.81	-21.65	1544.15	-1226.02	123.58	1541.10	-1313.27	-12.87	1662.11	-1329.66	125.61	1648.12	591.56	-17.48	78.45	1189.93	5.96	79.43	569.22
5.42000	-1772.52	129.58	113.80	-1802.79	125.99	153.58	-2104.52	107.15	325.02	-1995.00	106.60	395.18	-1247.83	30.80	27.59	-1296.71	26.97	40.07	-1459.68	-34.32	40.04	-1460.05	-25.17	91.73	-1357.53	67.80	1263.45	0.00	0.00	0.00	-1213.72	-21.95	1544.15	-1224.16	123.12	1541.23	-1306.42	-13.82	1662.44	-1324.10	123.34	1648.56	591.63	-17.44	78.32	1190.34	6.73	79.54	570.08
5.43000	-1750.22	127.06	123.40	-1759.34	123.87	168.30	-2080.66	110.04	319.42	-1973.83	109.69	389.25	-1249.76	30.83	27.05	-1296.25	26.79	39.94	-1459.72	-34.00	40.14	-1460.31	-24.03	91.53	-1354.81	66.92	1263.99	0.00	0.00	0.00	-1208.59	-22.67	1544.33	-1217.60	122.33	1541.42	-1299.32	-15.40	1662.73	-1317.00	123.77	1648.68	592.13	-17.58	78.50	1189.39	6.18	79.15	569.54
5.44000	-1728.03	124.51	132.85	-1727.88	122.23	179.86	-2056.61	112.98	313.73	-1952.46	112.84	383.23	-1245.78	30.93	27.79	-1294.58	26.75	40.34	-1459.45	-34.24	40.45	-1460.29	-23.67	91.49	-1346.60	65.70	1264.77	0.00	0.00	0.00	-1190.41	-21.76	1544.39	-1207.23	122.03	1541.46	-1292.50	-16.53	1663.13	-1311.07	122.75	1648.99	592.68	-17.72	78.43	1189.57	5.62	79.40	566.82
5.45000	-1720.72	122.80	139.10	-1737.65	120.40	182.29	-2032.37	115.99	307.96	-1930.90	116.05	377.14	-1245.18	30.49	28.05	-1296.53	26.33	39.54	-1459.22	-34.33	40.71	-1458.92	-24.73	92.34	-1339.81	64.69	1265.17	0.00	0.00	0.00	-1190.27	-23.05	1545.56	-1202.78	122.12	1541.84	-1286.66	-16.47	1663.64	-1305.17	122.31	1649.34	592.07	-17.87	78.07	1189.57	5.92	79.11	567.33
5.46000	-1690.22	121.44	148.71	-1704.04	118.63	192.69	-2007.92	119.06	302.09	-1909.13	119.31	370.96	-1247.22	30.89	27.59	-1298.10	26.92	39.18	-1459.01	-34.52	40.92	-1458.77	-24.84	92.74	-1336.20	64.74	1265.68	0.00	0.00	0.00	-1182.49	-22.50	1545.69	-1197.40	121.48	1542.16	-1280.93	-16.15	1664.23	-1299.32	122.08	1649.74	592.11	-17.38	78.26	1189.74	5.87	78.84	568.25
5.47000	-1692.69	119.72	151.82	-1706.45	117.93	194.90	-1983.28	122.20	296.13	-1887.17	122.64	364.69	-1248.69	30.77	27.22	-1295.22	26.42	39.73	-1459.42	-33.68	40.83	-1459.85	-22.76	92.13	-1328.56	63.92	1265.85	0.00	0.00	0.00	-1184.55	-23.13	1546.89	-1190.99	121.30	1542.71	-1275.25	-15.77	1664.94	-1293.60	122.23	1650.01	591.53	-16.98	78.44	1189.95	6.25	78.99	569.45
5.48000	-1665.63	118.09	158.89	-1680.63	115.38	202.01	-1958.44	125.40	290.08	-1865.01	126.02	358.34	-1248.54	30.50	27.20	-1295.59	26.98	39.79	-1458.75	-34.50	41.45	-1459.75	-22.59	92.34	-1325.21	63.10	1266.26	0.00	0.00	0.00	-1177.39	-23.20	1547.89	-1186.51	121.16	1543.58	-1269.69	-15.57	1665.41	-1288.38	121.83	1650.29	591.80	-17.33	78.54	1189.48	5.70	79.18	568.40
5.49000	-1649.63	114.92	174.94	-1672.61	115.49	203.20	-1933.40	128.66	283.94	-1842.65	129.46	351.91	-1247.27	30.02	27.23	-1298.11	26.36	39.04	-1458.89	-33.95	41.49	-1459.80	-22.16	92.48	-1317.79	63.09	1266.48	0.00	0.00	0.00	-1171.00	-23.74	1548.23	-1179.81	121.17	1544.07	-1264.01	-15.75	1665.89	-1283.03	122.10	1650.65	592.55	-17.73	78.58	1189.50	5.83	79.11	568.39
5.50000	-1641.20	115.13	176.13	-1656.22	112.00	217.95	-1908.16	131.98	277.70	-1820.08	132.97	345.39	-1250.15	30.36	26.32	-1295.97	26.62	39.68	-1458.92	-33.72	41.63	-1458.70	-23.07	93.13	-1314.04	62.51	1266.60	0.00	0.00	0.00	-1167.94	-22.58	1549.30	-1177.96	121.44	1545.01	-1258.29	-16.17	1666.46	-1277.93	122.40	1650.95	592.25	-17.94	78.56	1190.00	5.81	78.95	567.75
5.51000	-1625.32	116.04	177.47	-1643.91	112.48	218.09	-1882.72	135.37	271.37	-1797.32	136.53	338.78	-1247.77	30.48	27.35	-1298.18	26.87	38.86	-1458.92	-33.41	41.90	-1458.35	-23.10	93.32	-1307.29	62.38	1266.82	0.00	0.00	0.00	-1159.73	-21.55	1550.29	-1168.83	122.03	1545.28	-1253.07	-15.40	1666.88	-1273.21	122.20	1651.39	592.79	-17.56	78.56	1190.08	6.16	79.16	567.07
5.52000	-1604.24	117.82	178.15	-1629.61	113.22	217.63	-1857.07	138.83	264.95	-1774.35	140.15	332.09	-1248.30	30.95	27.02	-1296.56	26.73	39.17	-1458.60	-33.41	42.33	-1458.83	-21.59	93.10	-1300.38	62.52	1266.99	0.00	0.00	0.00	-1154.67	-21.73	1550.48	-1164.81	122.76	1545.84	-1247.63	-15.18	1667.30	-1268.05	122.65	1651.54	592.38	-17.40	78.42	1189.92	6.50	79.20	568.77
5.53000	-1586.02	122.04	165.68	-1606.63	113.66	217.75	-1831.23	142.34	258.43	-1751.18	143.83	325.31	-1250.09	30.21	26.24	-1296.53	26.89	38.91	-1458.53	-33.31	42.79	-1458.83	-20.81	93.16	-1297.46	61.97	1267.25	0.00	0.00	0.00	-1149.84	-21.64	1551.12	-1160.11	123.22	1546.27	-1242.60	-14.17	1667.68	-1262.41	124.14	1651.56	591.60	-17.05	78.13	1190.48	5.86	79.48	567.70
5.54000	-1570.48	124.34	163.00	-1582.15	120.28	206.16	-1805.18	145.93	251.82	-1727.80	147.58	318.44	-1248.99	30.47	26.28	-1297.33	27.39	38.95	-1458.34	-33.24	43.20	-1458.56	-20.70	93.45	-1291.67	62.35	1267.29	0.00	0.00	0.00	-1142.44	-20.41	1551.83	-1153.90	124.39	1546.60	-1236.46	-14.99	1667.85	-1257.45	124.49	1651.71	591.34	-17.45	78.16	1189.41	6.20	79.28	567.88
5.55000	-1542.90	127.66	161.62	-1576.88	122.80	199.20	-1778.92	149.58	245.12	-1704.22	151.38	311.49	-1249.13	30.77	26.35	-1295.57	27.07	39.23	-1458.06	-33.32	43.60	-1458.53	-20.44	93.81	-1284.53	62.94	1267.39	0.00	0.00	0.00	-1137.89	-18.89	1551.98	-1145.82	124.49	1546.75	-1231.50	-13.56	1668.16	-1253.27	123.97	1651.83	591.64	-17.51	78.14	1190.62	6.10	79.44	566.98
5.56000	-1521.25	129.91	157.91	-1564.04	124.19	194.19	-1752.47	153.30	238.32	-1680.43	155.25	304.44	-1248.45	30.67	26.53	-1295.55	26.61	38.95	-1458.55	-32.37	43.54	-1459.25	-18.92	93.51	-1279.66	61.48	1267.61	0.00	0.00	0.00	-1132.49	-18.83	1552.34	-1146.42	124.87	1547.04	-1226.72	-11.91	1668.51	-1247.67	125.43	1651.82	591.29	-17.10	78.14	1189.62	6.36	79.14	567.86
5.57000	-1509.17	132.44	151.49	-1523.99	128.37	192.74	-1725.80	157.08	231.42	-1656.44	159.17	297.31	-1246.21	30.79	27.07	-1295.79	27.58	38.94	-1458.20	-32.46	44.01	-1458.38	-19.55	94.03	-1273.14	61.85	1268.07	0.00	0.00	0.00	-1130.29	-17.57	1553.27	-1141.47	125.63	1547.09	-1221.33	-11.21	1668.84	-1242.91	125.61	1651.89	592.17	-16.74	78.16	1189.76	6.12	78.82	568.89
5.58000	-1477.69	136.44	148.18	-1507.15	131.21	185.64	-1698.94	160.93	224.43	-1632.23	163.16	290.09	-1247.69	30.47	26.41	-1297.14	27.28	38.74	-1458.12	-32.24	44.33	-1457.51	-20.20	94.88	-1266.82	62.39	1268.17	0.00	0.00	0.00	-1122.89	-16.43	1553.14	-1136.42	126.55	1547.10	-1215.23	-11.22	1668.93	-1238.42	125.76	1651.93	591.40	-17.58	77.94	1189.79	5.67	79.37	567.66
5.59000	-1457.73	140.45	152.10	-1482.08	136.41	179.61	-1671.86	164.85	217.34	-1607.82	167.21	282.78	-1244.25	31.11	27.40	-1298.64	27.46	38.49	-1457.90	-32.28	44.85	-1456.57	-21.41	95.82	-1262.39	62.99	1268.35	0.00	0.00	0.00	-1113.60	-15.19	1553.37	-1127.64	128.07	1547.02	-1210.36	-9.28	1669.31	-1232.98	127.21	1651.88	592.88	-17.33	78.69	1190.24	6.42	79.16	567.30
5.60000	-1430.38	144.05	146.42	-1457.15	137.71	180.22	-1644.58	168.84	210.15	-1583.20	171.33	275.38	-1247.75	31.33	26.71	-1297.39	27.25	38.70	-1458.01	-31.74	45.08	-1457.80	-18.92	95.09	-1256.05	62.24	1268.66	0.00	0.00	0.00	-1109.95	-14.58	1553.84	-1124.20	128.64	1546.81	-1204.52	-8.55	1669.31	-1228.08	127.87	1651.66	590.74	-17.51	77.95	1190.56	6.04	79.33	567.63
5.61000	-1408.70	149.22	138.58	-1439.71	140.88	171.34	-1617.09	172.90	202.86	-1558.37	175.51	267.90	-1247.84	31.35	26.50	-1297.76	26.84	38.39	-1458.01	-31.55	45.49	-1456.30	-20.66	96.40	-1249.16	63.34	1268.84	0.00	0.00	0.00	-1106.54	-13.57	1553.80	-1118.83	130.12	1546.50	-1199.07	-7.38	1669.43	-1223.07	128.68	1651.64	592.19	-17.00	78.60	1190.29	6.33	79.36	568.61
5.62000	-1380.00	153.82	131.99	-1415.75	146.09	162.65	-1589.39	177.02	195.48	-1533.33	179.75	260.32	-1245.60	31.37	26.93	-1298.02	27.02	38.57	-1457.59	-31.60	46.14	-1456.33	-19.71	96.51	-1243.75	62.32	1268.95	0.00	0.00	0.00	-1098.65	-12.12	1553.74	-1113.42	131.61	1546.56	-1194.02	-5.66	1669.42	-1217.62	130.39	1651.41	592.84	-17.19	78.69	1189.09	6.50	78.98	568.69
5.63000	-1353.63	165.20	127.56	-1388.94	151.62	153.74	-1561.48	181.21	188.00	-1508.08	184.06	252.65	-1245.75	31.17	27.07	-1297.78	27.29	38.53	-1457.71	-30.90	46.50	-1456.14	-18.99	97.01	-1239.10	63.60	1269.08	0.00	0.00	0.00	-1093.39	-11.03	1553.63	-1109.33	132.35	1546.42	-1188.56	-4.56	1669.62	-1212.34	131.68	1651.06	591.19	-17.38	78.15	1190.00	5.89	78.90	568.65
5.64000	-1322.49	170.30	121.01	-1361.13	162.75	147.46	-1533.37	185.48	180.42	-1482.61	188.42	244.89	-1245.62	31.40	27.24	-1295.01	27.23	39.06	-1457.36	-30.99	47.20	-1455.63	-19.42	97.72	-1234.42	64.12	1269.09	0.00	0.00	0.00	-1089.11	-9.66	1553.54	-1102.26	134.29	1545.79	-1182.98	-3.30	1669.57	-1207.69	132.14	1650.86	591.87	-17.03	78.32	1190.57	6.25	79.18	569.57
5.65000	-1297.65	175.41	113.45	-1327.80	167.24	140.06	-1505.04	189.81	172.74	-1456.93	192.86	237.04	-1245.90	31.78	26.88	-1295.76	26.74	38.92	-1456.25	-32.14	48.35	-1455.08	-19.56	98.31	-1229.06	64.71	1269.07	0.00	0.00	0.00	-1085.45	-8.04	1554.03	-1100.27	135.76	1546.25	-1177.60	-1.97	1669.47	-1202.67	133.08	1650.53	591.68	-17.48	78.38	1190.00	5.89	79.06	568.61
5.66000	-1268.19	179.45	106.75	-1302.04	171.28	131.26	-1476.50	194.21	164.96	-1431.03	197.36	229.09	-1247.68	30.73	26.62	-1292.91	26.54	39.51	-1457.00	-30.52	48.47	-1454.46	-19.60	98.81	-1223.04	64.72	1268.86	0.00	0.00	0.00	-1078.47	-6.76	1554.31	-1093.39	136.67	1545.59	-1172.59	0.18	1669.55	-1196.74	135.63	1650.06	591.84	-16.42	78.43	1190.41	5.87	78.96	568.40
5.67000	-1237.38	183.96	100.59	-1270.64	177.99	124.03	-1447.75	198.69	157.08	-1404.92	201.92	221.06	-1246.35	30.47	26.99	-1294.19	25.77	39.58	-1457.78	-29.02	48.59	-1454.93	-18.05	99.13	-1218.11	65.27	1268.40	0.00	0.00	0.00	-1071.51	-5.16	1554.09	-1084.26	138.16	1545.23	-1167.26	2.00	1669.39	-1191.31	137.17	1649.73	591.87	-16.70	78.22	1189.27	5.97	78.81	567.47
5.68000	-1208.62	188.42	94.86	-1246.49	181.33	115.30	-1418.78	203.23	149.10	-1378.59	206.55	212.93	-1243.13	30.50	27.80	-1293.76	24.47	40.04	-1457.89	-28.43	49.10	-1454.39	-18.23	99.89	-1212.47	65.70	1268.15	0.00	0.00	0.00	-1064.85	-3.40	1554.04	-1080.83	139.50	1544.90	-1161.11	2.95	1669.29	-1186.44	137.64	1649.47	591.09	-17.08	78.26	1190.15	5.76	79.39	567.30
5.69000	-1176.73	193.25	90.49	-1213.05	185.38	109.82	-1389.60	207.85	141.02	-1352.05	211.25	204.71	-1244.20	29.16	28.00	-1295.26	18.17	39.85	-1457.83	-28.11	49.68	-1453.73	-18.22	100.49	-1206.39	66.36	1268.03	0.00	0.00	0.00	-1062.28	-2.22	1553.99	-1077.15	140.87	1544.50	-1154.90	3.70	1668.94	-1180.90	139.07	1649.09	591.83	-17.23	78.44	1189.96	6.24	79.77	568.35
5.70000	-1145.87	196.90	86.30	-1184.06	189.62	102.98	-1360.21	212.54	132.83	-1325.28	216.01	196.40	-1267.07	31.30	14.98	-1288.76	16.52	41.62	-1457.57	-28.06	50.46	-1453.25	-18.23	101.13	-1199.45	67.11	1267.80	0.00	0.00	0.00	-1055.69	-0.88	1553.51	-1074.18	142.66	1544.37	-1148.67	4.48	1668.72	-1174.65	141.57	1648.60	592.02	-17.64	78.32	1189.99	6.55	79.53	568.30
5.71000	-1113.63	199.88	83.37	-1158.86	192.23	96.14	-1330.60	217.30	124.55	-1298.30	220.84	187.99	-1239.76	31.45	20.37	-1289.51	16.88	41.13	-1457.25	-28.15	51.27	-1453.01	-17.75	101.63	-1197.05	67.48	1267.57	0.00	0.00	0.00	-1047.77	1.21	1553.17	-1062.92	143.52	1543.61	-1142.80	5.90	1668.32	-1169.60	142.37	1648.19	593.28	-17.25	78.86	1189.95	6.43	79.27	568.34
5.72000	-1081.69	203.84	80.75	-1126.57	196.96	91.28	-1300.78	222.13	116.16	-1271.10	225.74	179.48	-1252.09	30.51	16.67	-1291.21	17.99	40.03	-1457.44	-27.39	51.84	-1451.26	-19.49	103.20	-1189.38	68.60	1267.19	0.00	0.00	0.00	-1043.79	2.18	1552.92	-1057.92	144.81	1543.18	-1137.32	8.22	1668.12	-1164.00	143.70	1647.70	592.42	-17.23	78.73	1189.34	5.79	79.06	568.44
5.73000	-1054.02	207.65	77.97	-1101.76	199.62	86.17	-1270.75	227.03	107.66	-1245.24	231.33	167.91	-1239.45	22.47	28.24	-1293.74	19.09	38.85	-1457.00	-27.56	52.73	-1452.31	-17.38	103.15	-1185.50	68.79	1266.77	0.00	0.00	0.00	-1040.35	3.92	1552.73	-1051.39	146.82	1542.57	-1131.86	10.92	1667.80	-1157.91	145.50	1647.10	591.88	-16.98	78.51	1190.09	6.09	79.17	568.29
5.74000	-1022.95	210.55	77.34	-1072.84	204.13	82.99	-1244.26	228.71	93.41	-1219.52	236.65	157.32	-1237.09	24.12	28.03	-1300.19	19.54	36.59	-1456.79	-27.51	53.50	-1451.39	-18.00	103.92	-1177.49	69.85	1266.43	0.00	0.00	0.00	-1030.26	5.88	1552.12	-1049.10	148.22	1541.99	-1125.46	11.73	1667.33	-1152.11	147.22	1646.52	591.16	-16.92	78.33	1190.28	5.85	78.94	567.70
5.75000	-991.53	213.76	78.17	-1040.03	206.55	81.73	-1215.25	234.18	82.14	-1193.23	241.91	148.04	-1246.01	23.21	25.98	-1296.21	20.50	36.79	-1456.22	-27.90	54.58	-1451.45	-17.24	104.60	-1171.97	70.92	1265.97	0.00	0.00	0.00	-1023.35	7.27	1551.56	-1043.57	150.41	1541.49	-1119.83	13.93	1666.80	-1145.62	149.86	1645.79	591.25	-17.79	78.11	1190.28	5.81	79.45	567.08
5.76000	-966.01	216.64	79.76	-1005.68	209.70	82.72	-1184.31	242.47	73.40	-1167.16	247.60	140.77	-1246.14	23.92	24.93	-1298.29	19.25	36.12	-1456.25	-27.38	55.17	-1450.66	-17.67	105.58	-1167.75	71.53	1265.56	0.00	0.00	0.00	-1019.08	9.01	1550.95	-1038.73	151.83	1540.72	-1113.58	15.37	1666.18	-1140.00	151.26	1645.05	590.56	-18.18	78.20	1189.88	6.35	79.28	566.95
5.77000	-937.44	218.19	83.29	-980.29	213.42	83.93	-1155.93	247.30	65.81	-1142.60	250.98	134.04	-1252.22	23.87	23.21	-1297.50	19.67	35.97	-1455.94	-27.47	56.08	-1450.04	-17.72	106.32	-1159.82	72.62	1265.14	0.00	0.00	0.00	-1014.34	11.06	1550.66	-1030.01	153.21	1539.88	-1107.92	17.83	1665.80	-1134.10	152.93	1644.27	592.02	-17.06	78.49	1190.76	6.25	79.09	568.02
5.78000	-912.73	219.85	88.12	-956.71	215.55	86.68	-1126.50	254.34	61.49	-1118.47	254.24	129.00	-1250.69	24.81	23.04	-1295.17	24.83	37.40	-1455.71	-27.28	56.91	-1450.77	-16.03	106.75	-1153.77	73.56	1264.63	0.00	0.00	0.00	-1004.11	12.75	1549.96	-1025.47	154.99	1539.00	-1101.41	19.10	1665.13	-1128.30	154.76	1643.52	591.99	-16.85	78.50	1190.67	6.44	79.46	566.81
5.79000	-886.10	221.84	95.46	-931.02	218.24	91.95	-1099.85	258.36	57.92	-1095.50	257.27	125.44	-1246.91	24.06	23.47	-1293.82	24.75	37.46	-1455.22	-27.72	58.02	-1449.68	-16.68	107.80	-1146.67	75.09	1263.95	0.00	0.00	0.00	-1003.61	14.49	1549.98	-1021.22	156.70	1538.24	-1095.77	21.95	1664.57	-1122.38	156.78	1642.66	591.89	-17.61	78.45	1189.33	6.32	79.34	567.55
5.80000	-865.04	223.66	102.67	-901.89	221.06	98.57	-1075.25	261.54	55.76	-1074.59	258.80	122.55	-1242.08	28.94	25.34	-1292.75	24.93	37.69	-1454.74	-27.85	59.10	-1449.83	-16.04	108.70	-1139.19	76.37	1263.56	0.00	0.00	0.00	-994.73	16.64	1549.10	-1012.54	158.64	1537.24	-1090.24	24.54	1664.16	-1116.42	159.03	1641.86	591.91	-17.22	78.39	1189.81	6.19	79.16	568.54
5.81000	-840.46	224.73	110.73	-881.01	222.38	105.44	-1052.57	262.90	53.98	-1053.84	261.79	121.56	-1246.70	29.03	24.40	-1291.03	24.79	37.94	-1453.91	-28.57	60.44	-1449.61	-15.17	109.25	-1135.99	78.21	1262.72	0.00	0.00	0.00	-995.40	18.49	1548.87	-1009.12	160.92	1536.29	-1084.03	26.05	1663.35	-1110.53	161.33	1640.87	592.09	-17.42	78.14	1190.08	6.19	79.36	568.42
5.82000	-826.34	224.93	116.58	-861.41	223.29	110.74	-1032.28	263.58	53.02	-1035.34	263.25	120.86	-1246.25	28.79	24.22	-1291.78	24.06	37.32	-1453.76	-28.22	61.30	-1448.15	-16.48	110.94	-1128.58	79.48	1262.11	0.00	0.00	0.00	-983.44	20.89	1547.75	-996.83	163.75	1535.09	-1079.14	30.02	1662.73	-1104.71	163.53	1639.86	592.76	-16.65	78.61	1190.92	6.48	79.61	568.62
5.83000	-808.18	225.28	122.19	-844.52	226.22	114.83	-1013.91	264.14	52.60	-1019.78	262.59	119.93	-1245.39	29.10	24.16	-1291.27	24.42	37.71	-1453.29	-28.57	62.58	-1448.97	-14.38	111.15	-1122.67	80.99	1261.29	0.00	0.00	0.00	-981.51	23.07	1547.46	-994.88	165.29	1534.38	-1073.62	32.70	1662.05	-1098.64	166.13	1638.77	592.24	-16.42	78.63	1190.02	6.37	79.01	568.98
5.84000	-792.86	225.60	126.56	-830.33	225.31	117.92	-997.56	264.74	52.48	-1005.66	262.61	119.29	-1243.53	28.48	24.24	-1292.97	24.17	37.09	-1452.62	-29.10	63.95	-1446.56	-17.22	113.31	-1115.99	82.19	1260.79	0.00	0.00	0.00	-971.28	24.93	1546.86	-985.87	167.14	1533.62	-1067.90	34.92	1661.42	-1092.48	168.99	1637.62	591.81	-16.99	78.41	1190.45	5.76	79.29	567.91
5.85000	-779.63	224.89	129.25	-817.74	223.50	119.88	-984.56	263.32	51.37	-993.34	262.12	118.64	-1243.52	28.26	24.31	-1292.23	23.75	37.14	-1451.91	-29.59	65.25	-1445.82	-17.11	114.24	-1109.57	83.83	1259.92	0.00	0.00	0.00	-968.90	26.50	1546.45	-980.36	169.48	1532.76	-1062.03	37.42	1660.78	-1087.01	170.74	1636.76	591.35	-16.85	78.14	1190.04	6.25	79.07	568.02
5.86000	-771.25	223.68	129.91	-807.16	221.61	121.01	-974.09	261.58	49.70	-982.49	262.17	117.61	-1243.92	28.48	24.07	-1289.80	23.75	37.48	-1451.85	-29.18	66.29	-1445.65	-16.67	115.51	-1101.66	86.17	1259.08	0.00	0.00	0.00	-961.86	29.82	1546.49	-975.11	171.19	1532.17	-1056.62	40.34	1660.21	-1080.54	174.10	1635.82	591.46	-17.17	78.33	1190.30	6.01	79.34	568.25
5.87000	-766.58	222.39	128.67	-798.41	222.35	120.33	-965.17	261.98	48.63	-974.67	260.94	116.09	-1243.03	28.34	23.99	-1291.27	23.53	37.20	-1451.37	-29.48	67.68	-1442.85	-19.38	117.81	-1096.93	88.18	1258.22	0.00	0.00	0.00	-954.81	31.85	1546.13	-969.36	173.21	1531.56	-1050.72	42.62	1659.56	-1074.48	177.16	1634.85	592.14	-16.96	78.56	1190.35	5.83	79.35	568.18
5.88000	-759.23	221.15	126.00	-792.69	219.82	117.48	-959.29	260.75	46.56	-969.09	259.27	113.78	-1246.97	28.72	23.42	-1289.62	23.41	37.71	-1450.92	-29.63	69.04	-1442.16	-19.56	119.06	-1089.63	89.34	1257.46	0.00	0.00	0.00	-951.93	34.66	1546.59	-966.44	175.17	1531.06	-1045.00	45.91	1659.12	-1068.72	179.88	1633.89	591.14	-17.22	78.12	1190.34	6.01	79.39	567.60
5.89000	-751.40	218.76	121.49	-788.19	218.00	113.12	-955.66	259.39	43.92	-964.94	257.60	111.07	-1246.52	28.85	22.99	-1291.48	23.76	37.16	-1450.38	-30.00	70.59	-1441.69	-19.09	120.23	-1083.02	92.04	1256.75	0.00	0.00	0.00	-941.22	37.24	1545.79	-958.68	178.00	1530.37	-1038.79	47.48	1658.51	-1062.55	183.11	1633.00	590.48	-17.11	77.94	1189.65	6.11	78.86	567.33
5.90000	-749.79	215.92	115.15	-786.06	215.03	107.57	-954.22	257.86	41.11	-962.04	256.28	108.21	-1243.08	28.33	23.75	-1291.59	23.16	37.07	-1449.38	-30.62	72.35	-1440.24	-20.07	122.13	-1074.25	93.37	1256.23	0.00	0.00	0.00	-938.69	40.20	1545.99	-952.38	180.98	1530.03	-1033.57	51.21	1658.08	-1056.75	185.82	1632.08	591.63	-17.04	78.28	1190.40	5.80	79.17	568.44
5.91000	-750.44	211.23	107.58	-783.97	212.41	101.56	-952.51	256.92	41.52	-959.77	255.14	105.72	-1243.13	28.40	23.67	-1291.57	23.03	36.83	-1449.33	-30.02	73.73	-1438.89	-20.31	123.67	-1066.00	96.20	1255.41	0.00	0.00	0.00	-934.87	42.66	1545.99	-943.25	183.95	1529.40	-1028.46	55.51	1657.65	-1050.98	188.54	1631.15	591.20	-16.93	78.21	1190.35	6.43	79.28	569.06
5.92000	-746.85	204.91	101.55	-783.15	207.34	94.81	-950.61	254.57	40.89	-958.68	252.51	102.49	-1243.14	28.00	23.62	-1289.09	22.89	37.00	-1448.47	-30.21	75.68	-1437.12	-20.99	125.74	-1060.11	99.23	1254.58	0.00	0.00	0.00	-924.37	45.78	1545.81	-936.21	186.43	1529.01	-1022.34	57.88	1657.04	-1044.54	192.66	1630.22	592.58	-17.33	78.58	1190.33	6.51	79.32	568.06
5.93000	-743.16	200.02	95.46	-779.64	202.68	90.12	-947.88	253.47	40.33	-955.99	250.61	100.20	-1243.89	28.12	23.51	-1288.34	22.69	37.10	-1447.86	-29.94	77.44	-1435.31	-21.68	127.77	-1053.11	101.92	1253.77	0.00	0.00	0.00	-920.24	48.36	1545.96	-931.28	189.51	1528.78	-1017.12	61.90	1656.69	-1038.78	195.54	1629.39	592.03	-16.71	78.44	1190.15	5.80	79.24	568.51
5.94000	-737.89	196.62	88.21	-775.90	201.36	84.86	-945.69	252.02	39.99	-949.86	250.85	99.27	-1241.10	27.79	23.89	-1290.08	21.93	36.59	-1446.78	-30.07	79.67	-1434.26	-20.95	129.67	-1047.27	103.43	1253.32	0.00	0.00	0.00	-915.58	51.82	1545.90	-925.23	192.59	1528.48	-1011.80	66.21	1656.25	-1032.89	198.64	1628.68	591.96	-17.26	78.21	1190.72	5.82	79.45	568.82
5.95000	-732.41	195.88	79.76	-772.98	196.82	78.11	-943.06	253.22	39.71	-943.79	251.54	98.74	-1242.79	28.64	23.54	-1289.29	22.19	36.36	-1445.71	-30.00	81.96	-1432.65	-20.77	132.08	-1040.30	106.12	1252.87	0.00	0.00	0.00	-909.04	54.77	1546.01	-921.14	195.17	1528.44	-1006.71	71.46	1656.14	-1026.34	202.67	1627.99	592.18	-17.54	78.24	1191.04	6.14	79.50	567.92
5.96000	-729.84	196.71	70.95	-776.41	196.40	68.46	-942.41	253.73	39.31	-939.89	250.88	97.83	-1241.54	29.10	23.83	-1287.71	21.94	36.49	-1444.00	-30.46	84.87	-1429.16	-22.43	135.44	-1029.58	109.23	1252.57	0.00	0.00	0.00	-903.24	58.03	1545.91	-911.79	198.31	1528.15	-1000.09	74.33	1656.07	-1019.99	206.05	1627.65	591.84	-17.08	78.34	1190.61	6.32	79.42	568.35
5.97000	-728.69	197.19	62.91	-774.13	196.87	63.55	-942.18	255.67	39.14	-937.31	250.17	97.47	-1239.44	29.75	24.38	-1288.09	21.55	36.13	-1442.88	-29.58	87.65	-1427.27	-21.72	138.26	-1022.88	111.57	1252.48	0.00	0.00	0.00	-893.81	61.00	1546.12	-906.91	201.53	1527.92	-993.95	79.31	1656.41	-1013.24	209.86	1627.42	592.18	-16.44	78.43	1190.75	6.87	79.49	567.53
5.98000	-723.75	198.42	58.34	-774.40	198.33	59.79	-941.21	259.35	38.86	-934.28	250.81	98.00	-1236.69	29.19	25.16	-1288.00	21.43	35.70	-1441.15	-29.18	90.83	-1422.72	-23.98	142.54	-1015.14	113.28	1252.99	0.00	0.00	0.00	-889.92	63.76	1547.45	-897.56	204.81	1527.95	-986.47	81.41	1656.86	-1006.31	213.99	1627.41	592.29	-16.77	78.36	1190.68	7.15	79.70	569.06
5.99000	-723.77	197.99	54.69	-770.04	196.67	58.18	-942.18	256.54	38.09	-932.12	250.62	98.13	-1241.34	29.11	23.80	-1286.81	21.59	35.50	-1439.09	-28.75	94.44	-1419.90	-23.19	145.68	-1005.99	115.30	1253.57	0.00	0.00	0.00	-885.78	67.51	1548.13	-891.04	208.17	1528.29	-979.73	85.43	1657.46	-999.47	217.76	1627.56	591.69	-16.81	78.38	1190.52	7.06	79.53	568.00
6.00000	-721.40	195.12	51.71	-768.20	195.89	56.06	-940.79	257.31	38.76	-931.23	249.38	98.09	-1241.44	29.12	23.51	-1285.35	21.61	35.54	-1436.34	-28.77	98.58	-1415.33	-24.73	150.20	-997.92	117.66	1254.53	0.00	0.00	0.00	-877.99	69.94	1549.03	-881.49	211.68	1528.67	-973.19	89.85	1658.36	-992.61	221.40	1627.82	591.19	-17.05	78.33	1189.88	7.05	79.32	568.13
6.01000	-720.45	193.88	49.74	-766.78	195.84	55.35	-939.64	256.74	38.92	-929.46	249.88	98.42	-1239.56	28.72	23.53	-1284.34	21.47	35.40	-1433.49	-28.34	102.67	-1411.31	-24.35	154.06	-991.44	119.82	1255.76	0.00	0.00	0.00	-867.46	73.83	1550.37	-876.39	215.18	1529.52	-966.25	93.46	1659.36	-985.54	225.56	1628.20	591.03	-17.48	78.21	1190.51	6.88	79.54	568.67
6.02000	-721.46	194.84	47.88	-770.61	194.83	53.10	-939.21	256.35	38.75	-928.20	250.32	98.72	-1238.65	29.20	23.50	-1282.33	21.77	35.61	-1430.57	-27.32	106.78	-1406.11	-24.66	158.63	-984.07	121.40	1257.13	0.00	0.00	0.00	-861.84	77.50	1551.92	-870.30	217.95	1530.04	-959.60	97.79	1660.73	-978.41	229.90	1628.68	591.04	-17.43	78.20	1190.85	6.37	79.21	568.67
6.03000	-721.39	193.39	45.44	-770.90	194.60	51.78	-938.97	256.65	39.18	-928.31	248.25	97.90	-1240.05	28.83	23.14	-1281.41	21.51	35.05	-1427.26	-25.99	111.28	-1400.31	-25.55	163.74	-976.23	123.83	1258.50	0.00	0.00	0.00	-857.66	80.95	1553.67	-863.58	221.32	1530.92	-952.86	101.71	1662.07	-972.15	232.71	1629.42	591.86	-17.15	78.48	1190.81	6.55	79.48	567.18
6.04000	-717.68	193.51	45.68	-762.42	193.70	53.44	-938.77	256.98	39.20	-926.86	249.92	98.25	-1239.37	28.78	22.39	-1281.76	21.44	34.27	-1422.82	-25.63	116.53	-1394.54	-25.32	168.57	-969.50	125.56	1259.75	0.00	0.00	0.00	-846.43	84.57	1555.69	-857.67	224.13	1532.30	-947.05	107.31	1663.73	-965.27	236.48	1630.15	592.11	-16.84	78.51	1189.61	6.56	79.23	568.11
6.05000	-719.34	192.63	44.27	-763.06	195.27	52.57	-938.87	257.52	39.24	-926.77	248.85	98.07	-1239.47	28.72	22.38	-1278.92	21.90	34.64	-1417.89	-25.32	122.09	-1387.54	-26.01	173.92	-960.45	128.10	1261.12	0.00	0.00	0.00	-839.70	87.93	1557.42	-850.37	227.60	1533.59	-939.49	108.71	1665.05	-958.33	240.41	1631.02	592.33	-16.66	78.43	1190.05	6.26	79.16	567.15
6.06000	-718.62	194.54	43.98	-768.46	194.18	50.15	-938.33	258.33	39.51	-926.48	248.71	97.71	-1241.48	28.64	21.90	-1276.06	22.32	35.25	-1412.72	-24.47	127.87	-1381.26	-24.98	178.93	-954.48	130.60	1262.57	0.00	0.00	0.00	-834.90	90.45	1559.50	-840.72	230.93	1534.71	-932.85	112.56	1666.62	-951.39	244.03	1632.05	592.98	-16.91	78.60	1189.72	6.14	78.99	568.24
6.07000	-722.65	193.32	41.78	-767.92	195.58	49.76	-939.12	256.37	38.96	-925.72	249.28	97.78	-1236.80	28.05	22.54	-1274.50	22.22	35.28	-1406.48	-24.32	134.45	-1373.80	-24.32	184.37	-946.38	132.91	1263.86	0.00	0.00	0.00	-825.55	93.55	1561.17	-832.99	233.77	1536.42	-926.53	116.97	1668.19	-944.79	247.13	1633.11	593.02	-17.13	78.69	1190.05	5.94	79.18	568.22
6.08000	-721.85	193.73	41.19	-764.74	196.18	50.06	-938.92	256.73	39.19	-925.70	248.94	97.63	-1236.80	28.19	22.23	-1270.78	22.64	36.16	-1400.26	-23.09	141.02	-1365.43	-24.13	190.05	-938.32	135.63	1265.02	0.00	0.00	0.00	-815.58	97.66	1563.47	-826.52	236.98	1538.04	-919.92	119.84	1669.68	-937.89	250.65	1634.22	591.86	-17.52	78.52	1190.64	6.01	79.47	567.64
6.09000	-717.24	193.35	41.58	-764.05	195.14	49.78	-939.11	256.00	38.83	-925.23	249.15	97.36	-1236.03	27.37	21.76	-1268.32	21.88	37.14	-1392.39	-23.25	148.50	-1356.67	-23.38	195.77	-930.93	137.14	1266.25	0.00	0.00	0.00	-812.81	99.81	1565.34	-820.04	239.57	1539.92	-913.64	123.27	1671.27	-931.29	253.51	1635.44	592.02	-17.77	78.09	1190.44	6.46	79.31	568.32
6.10000	-715.37	193.34	41.47	-764.86	195.24	48.90	-938.90	256.38	39.00	-925.10	249.00	97.18	-1236.68	26.79	21.13	-1264.94	21.65	38.43	-1384.69	-22.26	155.91	-1346.32	-23.68	201.89	-922.15	139.24	1267.53	0.00	0.00	0.00	-810.68	101.63	1567.79	-813.29	241.74	1541.68	-906.84	125.80	1672.58	-924.43	256.44	1636.53	591.88	-16.78	78.50	1190.58	5.94	79.13	568.23
6.11000	-716.81	194.14	40.95	-760.14	194.79	50.17	-938.41	257.66	39.49	-924.82	249.06	97.15	-1234.45	26.43	20.67	-1260.57	21.34	39.98	-1375.79	-21.54	163.84	-1336.37	-22.10	207.39	-914.26	141.06	1268.41	0.00	0.00	0.00	-803.59	104.86	1569.85	-807.71	244.60	1543.55	-900.11	127.83	1673.85	-917.42	259.43	1637.59	591.20	-16.68	78.29	1189.75	5.31	79.02	568.76
6.12000	-716.32	193.96	40.64	-768.46	195.54	47.33	-939.22	256.14	38.62	-924.40	250.44	97.50	-1229.20	25.54	20.19	-1256.96	21.24	41.78	-1365.57	-21.83	172.51	-1324.04	-23.14	213.97	-908.50	143.37	1269.33	0.00	0.00	0.00	-789.19	107.04	1571.43	-800.86	246.63	1545.26	-894.17	131.81	1675.20	-910.31	262.38	1638.56	591.61	-17.17	78.37	1189.63	6.28	79.13	568.01
6.13000	-717.39	193.92	40.34	-771.67	194.01	46.89	-939.42	256.32	38.68	-924.37	250.09	96.92	-1225.26	24.84	18.88	-1251.62	20.60	44.38	-1355.97	-19.65	180.68	-1312.74	-21.25	219.75	-899.40	145.13	1270.09	0.00	0.00	0.00	-782.24	109.03	1573.02	-794.59	248.85	1546.79	-887.48	134.39	1676.31	-903.35	264.94	1639.50	592.80	-17.11	78.63	1189.74	5.81	79.19	568.44
6.14000	-717.00	194.31	40.19	-767.21	196.02	48.17	-938.76	257.11	38.82	-924.05	251.07	97.19	-1221.31	24.66	17.22	-1242.85	20.34	48.70	-1344.68	-18.46	189.34	-1300.94	-18.55	225.20	-890.54	147.44	1270.53	0.00	0.00	0.00	-775.87	112.48	1574.44	-785.62	251.03	1548.21	-880.82	136.71	1677.43	-896.43	267.18	1640.39	591.68	-17.43	78.28	1190.12	6.59	79.42	568.96
6.15000	-717.10	194.73	40.42	-766.33	195.35	47.76	-938.73	257.02	38.79	-924.41	250.55	96.59	-1219.02	23.66	14.86	-1235.53	19.64	52.73	-1332.88	-16.36	197.49	-1287.61	-17.36	231.22	-885.88	148.81	1270.84	0.00	0.00	0.00	-772.99	114.49	1576.49	-778.86	253.01	1549.45	-874.21	139.77	1678.26	-889.26	269.50	1641.19	591.15	-17.65	78.33	1189.76	6.51	79.47	569.36
6.16000	-716.90	193.46	40.12	-773.17	194.80	46.40	-938.72	257.32	38.72	-924.32	250.59	96.60	-1210.18	21.33	15.46	-1226.46	19.70	57.00	-1319.36	-14.83	204.39	-1274.09	-15.04	236.64	-877.96	151.26	1271.24	0.00	0.00	0.00	-765.08	115.66	1577.51	-770.67	254.47	1550.33	-866.79	140.69	1679.13	-881.95	271.68	1641.82	591.59	-17.85	78.31	1189.84	6.17	79.05	569.25
6.17000	-717.90	194.05	40.19	-768.09	194.64	47.39	-939.06	256.40	38.36	-924.51	249.95	96.28	-1199.25	18.27	19.65	-1216.06	20.05	61.18	-1305.82	-12.35	210.04	-1260.66	-12.39	241.73	-872.47	151.92	1271.37	0.00	0.00	0.00	-757.90	117.33	1578.73	-762.46	256.08	1551.26	-860.38	143.70	1680.13	-874.41	274.17	1642.33	591.33	-17.63	78.17	1190.25	6.02	79.18	568.95
6.18000	-720.31	194.31	38.82	-768.86	195.66	47.35	-937.87	258.55	39.12	-923.94	250.77	96.37	-1186.40	15.78	23.55	-1201.59	19.56	65.70	-1292.54	-8.65	214.29	-1246.18	-10.37	246.55	-865.20	153.59	1271.63	0.00	0.00	0.00	-749.44	118.56	1579.25	-754.36	257.44	1552.10	-853.09	145.27	1680.93	-867.20	275.57	1642.96	591.37	-17.08	78.52	1190.36	6.06	79.27	568.52
6.19000	-717.80	193.87	40.19	-763.25	197.09	48.77	-938.55	257.61	38.85	-923.77	251.10	96.62	-1168.41	14.33	28.29	-1183.97	20.41	69.88	-1277.73	-5.49	217.63	-1231.84	-7.17	250.10	-857.51	154.75	1271.93	0.00	0.00	0.00	-743.33	120.14	1580.14	-748.89	258.72	1552.50	-845.87	147.00	1681.22	-860.02	276.61	1643.57	592.63	-17.42	78.50	1190.42	6.56	79.39	568.69
6.20000	-717.96	194.41	39.84	-766.76	196.70	47.97	-938.63	257.42	38.97	-923.98	250.34	96.17	-1149.41	13.17	32.27	-1166.52	20.74	72.84	-1261.69	-2.53	219.78	-1217.04	-3.24	252.42	-852.13	155.89	1272.54	0.00	0.00	0.00	-735.57	121.23	1580.53	-741.05	259.92	1552.90	-838.75	148.70	1681.81	-852.16	278.51	1643.98	592.50	-17.60	78.49	1189.47	6.53	79.48	568.03
6.21000	-719.20	193.36	39.25	-766.27	195.36	47.73	-938.30	258.03	39.22	-923.52	251.31	96.66	-1130.43	12.81	35.28	-1147.33	21.60	75.37	-1244.72	-0.12	220.60	-1200.35	-0.74	254.06	-844.31	156.86	1272.91	0.00	0.00	0.00	-727.47	122.85	1580.74	-733.30	261.15	1553.21	-830.96	148.93	1682.18	-844.57	279.49	1644.48	591.86	-17.20	78.27	1189.49	5.92	79.27	568.68
6.22000	-718.95	193.51	39.44	-767.51	195.58	47.75	-938.11	258.86	39.48	-923.29	250.99	96.57	-1109.98	13.44	37.08	-1128.72	22.02	76.56	-1226.60	1.31	220.38	-1183.48	2.11	254.06	-838.62	157.90	1273.25	0.00	0.00	0.00	-721.99	123.25	1580.89	-724.41	261.47	1553.19	-823.47	150.46	1682.65	-836.75	280.57	1644.96	591.46	-17.48	78.45	1189.67	6.07	79.19	568.86
6.23000	-717.47	192.65	39.57	-764.35	196.13	48.97	-938.66	257.53	39.09	-923.17	250.92	96.60	-1088.60	15.32	38.41	-1107.23	23.78	77.66	-1208.83	4.29	218.23	-1166.03	4.07	253.26	-831.32	158.75	1273.73	0.00	0.00	0.00	-713.76	123.56	1580.57	-718.12	262.25	1553.19	-816.18	151.92	1682.99	-828.83	281.30	1645.36	592.25	-17.67	78.72	1190.08	6.52	79.55	568.38
6.24000	-717.38	193.20	39.38	-763.70	196.78	48.74	-938.11	258.56	39.68	-923.18	250.52	96.59	-1067.87	13.86	37.56	-1083.91	26.81	78.28	-1190.27	6.82	215.02	-1148.98	7.22	250.85	-823.95	159.66	1274.27	0.00	0.00	0.00	-705.08	124.40	1580.30	-711.18	262.70	1553.25	-808.36	152.36	1683.13	-820.66	282.29	1645.72	592.84	-17.69	78.95	1189.82	5.71	79.30	567.84
6.25000	-715.82	193.88	40.09	-771.19	195.25	46.80	-939.67	255.14	38.45	-923.16	250.38	96.62	-1043.22	16.36	37.77	-1066.44	25.25	75.04	-1170.95	8.62	210.92	-1129.37	7.45	248.32	-818.82	160.81	1274.58	0.00	0.00	0.00	-700.01	124.76	1580.07	-705.39	262.72	1553.13	-800.10	151.92	1683.25	-812.60	282.64	1646.17	592.47	-17.31	78.67	1189.45	5.96	79.24	567.54
6.26000	-716.28	192.53	39.22	-768.58	195.52	47.14	-938.41	257.94	39.78	-922.31	251.37	97.19	-1015.51	19.73	38.39	-1042.39	27.49	74.11	-1151.28	10.92	205.34	-1111.10	10.13	243.96	-812.00	161.98	1275.03	0.00	0.00	0.00	-692.32	124.53	1579.45	-694.89	262.78	1552.77	-792.55	152.62	1683.15	-804.26	283.34	1646.45	592.73	-16.75	78.71	1190.08	6.23	79.20	567.65
6.27000	-718.36	192.61	38.83	-767.87	196.13	47.26	-938.11	257.83	40.02	-921.85	251.86	97.37	-987.71	23.12	38.23	-1016.14	31.25	72.92	-1130.25	12.31	199.07	-1091.64	11.77	239.08	-806.40	163.53	1275.27	0.00	0.00	0.00	-688.44	124.32	1579.19	-685.81	262.55	1552.59	-785.09	153.57	1683.12	-796.15	283.53	1646.72	592.17	-17.38	78.30	1190.55	5.68	79.31	568.32
6.28000	-715.83	194.08	39.87	-762.41	195.18	48.34	-938.19	257.06	39.76	-921.90	251.47	97.35	-960.21	27.21	37.64	-987.72	34.47	71.94	-1108.67	13.90	191.71	-1070.85	12.50	233.42	-800.12	164.03	1275.54	0.00	0.00	0.00	-678.98	124.12	1578.56	-680.07	263.16	1552.27	-776.86	152.69	1683.02	-788.07	283.73	1646.93	592.59	-16.94	78.50	1190.48	5.91	79.54	568.08
6.29000	-715.37	194.49	39.95	-762.00	196.97	49.01	-938.64	256.50	39.63	-921.99	250.90	97.22	-929.28	30.72	37.85	-958.94	37.64	70.34	-1086.38	15.45	183.62	-1050.24	14.03	227.03	-793.94	165.34	1275.69	0.00	0.00	0.00	-672.97	123.50	1577.93	-673.24	262.70	1552.05	-769.72	153.40	1682.84	-780.17	283.63	1647.11	592.35	-16.70	78.71	1190.77	6.07	79.35	568.62
6.30000	-714.77	193.59	39.87	-759.76	194.26	48.63	-939.71	254.66	38.96	-922.22	250.55	97.12	-895.65	38.15	39.37	-928.30	43.93	70.67	-1063.76	18.10	174.31	-1029.51	15.82	219.74	-785.92	165.46	1275.59	0.00	0.00	0.00	-667.01	123.44	1577.41	-664.96	262.05	1551.73	-762.01	152.85	1682.66	-772.20	283.48	1647.33	591.68	-17.33	78.47	1190.62	6.07	79.27	568.57
6.31000	-716.30	194.87	39.70	-761.81	195.67	48.24	-938.27	256.86	40.06	-922.24	250.49	97.26	-863.83	41.45	39.57	-898.87	46.88	68.88	-1039.69	19.01	165.20	-1007.78	17.67	211.93	-777.74	166.58	1275.52	0.00	0.00	0.00	-655.80	123.29	1576.51	-655.47	261.84	1551.31	-754.49	153.34	1682.41	-763.73	283.80	1647.39	591.83	-17.27	78.52	1189.27	6.74	79.15	568.79
6.32000	-715.08	194.06	39.55	-759.62	195.49	48.69	-939.18	255.04	39.54	-923.04	248.93	96.59	-836.33	43.57	38.39	-872.44	49.05	66.20	-1015.45	20.88	155.32	-985.24	18.95	203.70	-770.88	167.28	1275.56	0.00	0.00	0.00	-651.06	122.84	1575.99	-646.69	261.34	1550.88	-746.68	152.88	1682.10	-755.56	283.83	1647.44	591.49	-17.59	78.15	1189.75	6.25	79.18	568.51
6.33000	-711.41	194.74	40.31	-768.81	197.43	46.55	-939.32	254.68	39.41	-922.16	250.22	97.21	-805.96	45.55	37.73	-843.03	50.27	63.88	-990.68	23.10	145.10	-962.17	19.90	195.54	-766.42	168.16	1275.18	0.00	0.00	0.00	-641.62	121.73	1575.40	-639.87	260.96	1550.68	-739.53	153.36	1681.81	-747.22	284.04	1647.35	591.73	-17.51	78.25	1190.10	6.39	79.13	568.38
6.34000	-714.37	195.10	40.04	-762.46	197.96	48.62	-938.83	256.28	40.05	-921.39	251.79	97.95	-772.85	46.83	37.96	-812.99	51.40	61.97	-964.58	23.50	135.55	-939.14	22.73	186.41	-760.11	168.92	1274.97	0.00	0.00	0.00	-632.88	121.71	1574.69	-634.93	260.65	1550.09	-732.01	153.52	1681.48	-739.29	283.60	1647.34	591.62	-17.38	78.27	1189.49	6.45	78.99	567.83
6.35000	-714.11	194.93	40.34	-767.16	196.99	47.63	-939.50	254.58	39.56	-922.28	250.45	97.45	-742.74	47.34	38.00	-783.46	51.29	59.93	-938.23	24.91	125.67	-914.72	22.92	178.25	-753.21	169.03	1274.63	0.00	0.00	0.00	-624.87	120.53	1573.83	-627.38	259.88	1549.73	-724.01	152.45	1681.10	-731.42	283.07	1647.19	592.35	-17.63	78.64	1188.78	6.48	79.00	568.09
6.36000	-717.27	195.73	40.36	-765.54	197.03	47.96	-939.34	254.82	39.80	-921.94	250.66	97.74	-708.61	47.15	39.19	-752.54	51.41	58.54	-911.96	26.88	115.68	-891.00	25.16	169.27	-746.30	169.47	1274.26	0.00	0.00	0.00	-617.72	121.04	1573.13	-620.58	258.95	1549.38	-716.83	153.18	1680.70	-723.51	282.98	1646.97	593.05	-17.59	78.82	1189.42	6.07	78.87	568.77
6.37000	-713.25	195.81	41.58	-766.24	196.72	48.20	-939.03	254.82	40.03	-921.97	250.32	97.73	-678.44	46.19	39.71	-723.64	51.27	57.39	-884.83	27.88	106.20	-866.50	26.99	160.53	-740.85	169.53	1273.76	0.00	0.00	0.00	-611.10	120.55	1572.25	-610.71	258.67	1548.73	-709.08	152.41	1680.17	-715.46	283.07	1646.55	592.09	-17.06	78.60	1189.99	7.06	79.15	568.16
6.38000	-714.52	198.54	42.57	-761.17	197.56	49.36	-938.79	255.31	40.28	-922.09	249.95	97.76	-647.86	45.43	41.89	-693.55	49.68	57.07	-857.35	28.96	97.00	-841.26	27.28	152.54	-734.05	170.30	1273.19	0.00	0.00	0.00	-606.16	119.63	1571.76	-601.20	257.77	1548.04	-702.11	153.50	1679.67	-707.59	282.85	1646.21	592.62	-17.31	78.54	1189.08	7.11	78.94	567.99
6.39000	-712.45	200.30	43.40	-759.80	201.23	49.40	-938.94	255.18	40.50	-921.76	250.52	98.11	-616.13	44.21	44.91	-663.22	48.73	57.61	-829.44	29.69	88.32	-816.13	28.53	144.46	-726.10	170.18	1272.72	0.00	0.00	0.00	-595.65	118.35	1570.69	-594.60	257.35	1547.50	-694.08	151.12	1679.05	-699.75	282.72	1645.71	591.97	-17.28	78.46	1189.99	6.23	79.28	568.72
6.40000	-703.75	210.48	47.95	-755.27	201.28	49.90	-939.26	254.59	40.17	-922.02	249.90	98.00	-585.19	43.45	48.34	-634.17	48.24	58.69	-800.87	29.19	80.89	-790.59	28.79	137.24	-718.31	170.45	1272.04	0.00	0.00	0.00	-592.73	118.39	1570.33	-587.31	256.94	1546.84	-686.36	149.97	1678.31	-691.99	282.20	1645.20	591.61	-17.47	78.21	1190.08	5.72	79.27	569.25
6.41000	-699.70	211.94	49.10	-766.97	201.04	46.85	-938.85	255.26	40.44	-922.15	249.47	97.87	-552.46	41.93	53.36	-602.63	46.21	61.18	-772.37	28.28	74.39	-765.11	28.70	131.00	-713.13	170.92	1271.25	0.00	0.00	0.00	-583.72	118.42	1569.79	-581.33	256.11	1546.10	-679.08	150.64	1677.57	-684.03	281.71	1644.59	592.41	-17.11	78.26	1190.80	5.98	79.50	568.13
6.42000	-696.59	214.96	50.41	-763.35	201.84	47.53	-938.97	254.44	40.34	-921.37	250.63	98.43	-524.93	38.89	57.78	-573.04	45.44	63.93	-743.61	26.52	69.09	-738.61	26.62	126.33	-702.95	170.59	1270.43	0.00	0.00	0.00	-579.21	117.71	1568.85	-571.28	255.27	1545.39	-671.03	149.52	1676.71	-676.49	280.78	1643.98	591.39	-17.32	78.15	1190.08	6.24	79.51	567.95
6.43000	-706.01	211.98	46.08	-769.84	202.55	45.78	-937.97	256.19	41.22	-921.55	249.91	98.18	-496.32	38.21	63.41	-545.48	44.28	67.24	-714.85	24.78	64.93	-713.45	27.66	121.25	-698.02	170.82	1269.69	0.00	0.00	0.00	-571.61	117.14	1567.80	-563.32	255.02	1544.54	-663.46	149.34	1675.92	-668.62	280.43	1643.27	591.93	-16.74	78.53	1189.71	6.00	78.90	568.08
6.44000	-702.18	209.16	45.24	-767.38	202.01	45.64	-939.76	253.18	40.34	-921.34	249.91	98.42	-468.56	37.26	69.27	-517.33	43.46	71.52	-686.82	23.09	61.77	-688.27	27.81	117.29	-689.61	170.99	1268.73	0.00	0.00	0.00	-563.37	116.23	1566.77	-556.99	254.20	1543.85	-656.19	149.72	1675.11	-661.07	279.53	1642.48	592.86	-17.12	78.63	1190.46	5.97	79.10	567.95
6.45000	-707.95	207.87	42.80	-761.91	198.03	48.03	-938.27	255.33	41.34	-921.16	249.40	98.43	-441.98	37.06	75.68	-487.86	43.06	77.17	-659.70	22.94	58.91	-664.05	29.19	113.72	-682.54	171.00	1267.44	0.00	0.00	0.00	-552.40	115.04	1565.68	-548.18	253.32	1542.76	-648.37	148.15	1674.10	-653.30	279.16	1641.57	592.51	-17.04	78.53	1189.91	5.82	78.88	568.16
6.46000	-709.80	205.82	41.29	-763.99	198.61	47.42	-938.37	255.00	41.27	-920.62	249.96	98.85	-416.15	36.59	83.35	-463.73	43.07	81.92	-633.16	22.32	57.23	-639.70	29.03	111.76	-676.11	170.49	1266.16	0.00	0.00	0.00	-541.65	114.96	1564.55	-541.45	252.86	1541.91	-640.93	148.22	1673.13	-645.76	278.07	1640.68	593.07	-17.13	78.63	1189.86	5.55	79.23	568.89
6.47000	-715.11	198.96	39.70	-764.79	197.64	46.82	-938.51	254.36	41.53	-920.25	249.70	98.99	-392.42	37.13	90.71	-440.18	43.95	87.95	-607.74	22.22	56.12	-616.83	29.19	110.48	-670.18	169.80	1264.86	0.00	0.00	0.00	-537.97	114.15	1563.36	-532.74	251.97	1540.85	-632.96	146.85	1671.87	-638.07	277.37	1639.64	592.20	-17.53	78.47	1190.83	6.47	79.69	569.00
6.48000	-715.95	197.71	38.75	-766.46	197.29	46.67	-938.84	253.72	41.52	-920.52	248.33	98.87	-369.18	38.69	99.24	-417.86	44.87	93.97	-583.39	22.76	55.41	-594.61	29.42	109.57	-662.12	169.03	1263.61	0.00	0.00	0.00	-531.15	112.90	1562.22	-526.39	251.23	1539.99	-625.33	146.04	1670.64	-630.40	276.28	1638.68	591.83	-17.32	78.25	1189.58	5.70	79.25	568.49
6.49000	-713.83	196.69	38.89	-765.74	198.62	46.60	-938.69	253.59	41.59	-919.81	249.01	99.39	-348.13	39.83	107.08	-395.98	46.86	100.56	-560.47	23.29	55.28	-573.95	30.15	109.21	-655.02	169.06	1262.16	0.00	0.00	0.00	-520.91	112.32	1560.71	-520.13	250.23	1539.07	-617.60	144.82	1669.47	-622.66	275.23	1637.69	591.14	-17.46	78.32	1190.74	5.66	79.21	568.46
6.50000	-715.45	195.44	38.41	-767.56	198.96	45.17	-938.74	253.21	41.86	-919.62	248.60	99.54	-328.91	41.36	114.56	-375.90	49.12	106.64	-539.30	24.21	55.34	-554.74	30.52	109.21	-646.60	168.92	1260.80	0.00	0.00	0.00	-516.33	110.54	1559.45	-512.16	249.71	1538.02	-610.12	144.58	1668.34	-614.83	274.29	1636.75	592.82	-17.76	78.62	1190.49	6.37	79.26	569.03
6.51000	-715.96	194.96	38.29	-766.04	198.79	45.31	-939.37	252.20	41.72	-919.57	247.90	99.53	-311.19	45.19	121.38	-357.06	52.89	112.17	-519.55	24.10	55.98	-536.54	29.76	109.84	-639.98	168.35	1259.56	0.00	0.00	0.00	-508.97	109.35	1558.51	-503.29	248.21	1537.14	-602.43	143.16	1667.09	-607.23	272.65	1635.83	592.83	-17.17	78.84	1190.18	5.87	79.11	568.96
6.52000	-717.37	196.21	36.90	-761.87	200.28	46.82	-938.92	252.76	41.96	-918.65	248.78	100.15	-295.58	49.20	126.71	-339.88	56.73	116.70	-502.27	25.03	56.21	-520.37	30.06	110.18	-630.62	167.99	1258.19	0.00	0.00	0.00	-496.62	108.68	1557.02	-496.28	247.33	1536.40	-594.72	141.67	1665.81	-599.76	271.04	1634.97	592.91	-16.77	78.63	1190.36	6.36	79.48	568.22
6.53000	-715.07	197.50	37.65	-766.21	199.11	45.04	-938.23	253.88	42.77	-917.96	249.14	100.67	-281.99	52.52	130.91	-327.78	59.05	118.94	-487.09	25.20	56.49	-506.87	32.01	109.51	-626.13	167.90	1256.93	0.00	0.00	0.00	-491.36	107.48	1556.29	-489.24	245.50	1536.01	-587.16	139.77	1664.62	-592.40	269.04	1634.21	590.95	-17.32	78.06	1189.95	6.31	79.32	567.68
6.54000	-715.34	196.46	37.02	-764.69	199.21	45.72	-938.47	252.74	42.63	-917.54	248.93	101.04	-270.57	55.83	132.31	-315.38	58.71	121.83	-474.38	25.77	56.38	-494.84	32.46	109.28	-617.86	167.69	1255.66	0.00	0.00	0.00	-486.18	106.01	1555.15	-482.25	244.02	1535.47	-579.65	138.19	1663.45	-584.82	267.41	1633.45	592.27	-17.66	78.49	1190.77	6.03	79.58	568.02
6.55000	-715.01	196.56	36.34	-766.60	199.30	44.82	-938.90	251.30	42.55	-916.85	248.79	101.62	-260.65	56.44	132.65	-305.52	59.75	121.47	-464.13	26.62	55.65	-484.79	33.31	108.76	-609.41	167.69	1254.18	0.00	0.00	0.00	-477.54	103.85	1554.33	-472.76	242.47	1535.27	-572.09	136.10	1662.30	-577.37	265.26	1632.82	592.76	-17.28	78.83	1189.96	6.24	79.27	567.99
6.56000	-717.43	196.71	35.64	-765.70	199.66	44.78	-937.28	253.28	44.33	-916.28	248.61	102.34	-252.52	57.35	130.97	-296.94	62.77	120.27	-456.41	28.11	54.27	-476.82	34.82	107.15	-601.50	166.87	1253.13	0.00	0.00	0.00	-463.88	102.53	1553.55	-464.11	240.87	1535.07	-564.82	134.29	1661.23	-569.99	263.03	1632.32	592.08	-17.06	78.60	1189.40	6.24	78.96	568.43
6.57000	-714.62	196.39	37.31	-758.78	199.62	46.33	-937.56	252.26	44.76	-915.30	248.25	103.10	-246.27	57.59	126.93	-290.69	63.85	116.95	-450.73	29.63	52.33	-470.52	36.33	105.29	-595.16	166.16	1251.73	0.00	0.00	0.00	-457.27	100.51	1553.09	-456.80	239.24	1535.23	-557.09	131.65	1660.08	-562.62	260.43	1631.88	591.64	-16.92	78.44	1190.55	6.55	79.46	568.34
6.58000	-717.43	196.81	34.95	-763.52	198.07	44.75	-937.66	251.15	45.52	-914.81	247.84	103.91	-241.25	58.67	122.29	-285.79	65.82	113.01	-446.56	30.76	50.24	-465.34	37.20	103.29	-585.82	165.96	1250.41	0.00	0.00	0.00	-450.26	97.84	1552.24	-450.02	237.23	1535.25	-549.68	128.19	1658.95	-555.21	257.87	1631.40	591.94	-16.73	78.28	1190.27	6.22	79.14	568.16
6.59000	-714.37	196.66	35.50	-767.49	198.51	43.79	-936.53	252.13	46.93	-913.45	248.20	105.14	-237.25	61.71	116.44	-282.41	67.57	107.45	-444.01	32.05	48.59	-461.51	38.20	101.25	-575.94	165.29	1249.38	0.00	0.00	0.00	-438.92	96.91	1551.73	-441.94	235.38	1535.57	-542.49	125.81	1657.99	-547.83	255.32	1631.03	591.26	-17.49	77.87	1190.20	6.14	79.07	567.58
6.60000	-716.39	197.05	35.11	-761.33	198.59	45.42	-936.44	250.85	47.70	-912.02	248.87	106.59	-234.46	65.64	109.56	-278.45	70.28	101.61	-442.27	33.19	46.97	-459.13	40.72	98.70	-569.21	164.53	1248.49	0.00	0.00	0.00	-435.63	94.67	1551.52	-432.73	233.29	1535.79	-535.37	122.93	1656.92	-540.47	252.69	1630.68	591.62	-16.99	78.18	1189.83	6.32	78.84	567.21
6.61000	-714.32	197.11	34.94	-764.37	198.83	43.98	-935.83	250.98	49.57	-911.00	248.56	107.99	-231.75	68.64	103.18	-277.15	73.23	94.78	-440.44	34.22	45.45	-456.40	41.02	97.10	-558.73	163.51	1247.61	0.00	0.00	0.00	-426.94	92.58	1551.26	-423.70	230.99	1535.98	-527.77	119.65	1656.00	-533.12	250.05	1630.39	591.89	-17.58	78.41	1189.09	6.14	79.06	568.38
6.62000	-711.87	196.96	35.03	-762.82	198.76	43.90	-934.71	251.62	51.52	-909.17	249.36	110.00	-227.79	70.96	96.47	-271.72	76.21	90.53	-438.21	34.98	43.96	-453.41	42.56	95.59	-553.25	163.07	1246.81	0.00	0.00	0.00	-420.74	90.55	1551.14	-415.79	228.39	1536.46	-520.70	117.53	1655.28	-525.87	247.06	1630.33	592.29	-16.94	78.69	1189.31	6.09	79.13	568.02
6.63000	-714.38	196.94	33.80	-761.46	199.10	44.01	-934.11	251.00	53.69	-908.14	248.53	111.51	-223.40	74.05	89.00	-272.60	78.10	83.78	-435.67	35.02	42.89	-449.18	44.38	93.93	-542.07	162.07	1246.21	0.00	0.00	0.00	-412.77	87.75	1550.86	-408.12	226.44	1536.97	-512.79	113.85	1654.66	-518.53	243.67	1630.45	592.76	-17.26	78.73	1189.23	6.33	79.04	567.14
6.64000	-712.66	197.27	33.98	-756.60	199.00	44.69	-933.43	250.30	55.75	-906.41	249.43	114.15	-219.72	75.22	80.20	-267.63	79.01	77.34	-433.83	34.37	42.33	-444.11	43.98	93.00	-533.99	161.20	1245.86	0.00	0.00	0.00	-403.53	85.34	1550.62	-400.39	224.32	1537.75	-504.89	110.14	1654.20	-511.08	240.28	1630.77	593.01	-17.79	78.75	1190.30	6.16	79.34	567.91
6.65000	-712.50	197.44	33.47	-761.17	198.27	42.75	-931.66	251.19	58.97	-905.71	247.51	115.86	-216.91	76.88	71.95	-266.92	79.50	70.24	-432.82	34.16	42.13	-440.33	43.93	92.10	-524.88	160.18	1245.72	0.00	0.00	0.00	-396.56	82.82	1550.76	-391.51	221.90	1538.50	-497.15	108.35	1654.08	-503.21	237.46	1631.28	590.85	-18.00	77.84	1189.68	5.89	79.25	567.05
6.66000	-711.56	197.65	33.25	-762.75	199.01	42.16	-932.07	247.72	60.95	-902.87	249.13	119.51	-214.93	76.58	64.75	-263.38	79.66	65.34	-432.02	33.05	42.59	-438.00	44.38	91.80	-515.81	159.47	1246.04	0.00	0.00	0.00	-387.21	80.36	1551.00	-385.24	219.42	1539.68	-488.94	104.56	1654.21	-494.99	235.06	1632.04	591.90	-17.83	78.32	1189.52	6.14	79.05	567.62
6.67000	-712.22	197.47	32.46	-756.85	200.35	42.72	-929.48	249.81	65.30	-900.39	249.22	123.01	-213.10	76.39	59.99	-262.37	79.35	62.07	-431.36	33.19	43.20	-436.15	44.70	91.99	-506.24	158.72	1246.77	0.00	0.00	0.00	-376.99	78.40	1551.61	-378.29	216.74	1541.11	-480.67	102.12	1654.68	-487.04	231.79	1633.18	591.84	-16.96	78.38	1190.04	5.77	79.31	568.28
6.68000	-708.78	197.47	33.03	-757.35	200.73	41.62	-927.42	250.25	69.71	-897.75	249.39	126.77	-211.80	77.20	56.40	-259.91	79.92	60.39	-430.72	33.54	43.80	-434.79	45.10	92.00	-500.35	158.33	1247.79	0.00	0.00	0.00	-368.62	75.74	1551.88	-368.14	214.45	1542.50	-472.26	98.75	1655.18	-479.11	228.16	1634.46	591.91	-16.74	78.36	1189.67	5.35	79.16	568.17
6.69000	-711.79	197.67	31.67	-758.84	201.36	40.29	-925.61	249.31	73.88	-894.19	250.65	131.26	-211.30	78.19	53.36	-259.69	80.37	58.49	-430.12	33.35	44.16	-433.69	45.07	92.32	-488.90	156.76	1249.13	0.00	0.00	0.00	-363.47	73.10	1553.02	-358.99	211.85	1543.98	-463.36	94.02	1655.81	-470.78	225.43	1635.98	592.59	-17.03	78.70	1189.72	5.81	79.28	568.22
6.70000	-710.27	198.28	32.01	-752.27	200.88	40.35	-922.70	250.19	79.36	-890.07	251.24	135.82	-208.71	78.58	52.20	-260.53	80.33	57.02	-429.76	33.29	44.26	-432.60	43.90	93.12	-478.93	156.28	1250.65	0.00	0.00	0.00	-352.57	71.06	1553.93	-350.13	209.46	1545.82	-455.26	91.30	1656.63	-462.66	222.18	1637.70	591.54	-17.06	78.51	1189.03	6.05	78.82	567.60
6.71000	-711.26	198.31	31.58	-753.50	201.37	38.89	-920.66	249.15	84.41	-886.07	251.33	140.54	-206.66	78.62	50.70	-261.27	80.31	55.43	-429.39	32.99	44.38	-431.70	44.09	93.18	-470.38	154.42	1252.34	0.00	0.00	0.00	-341.47	69.08	1555.10	-341.57	206.76	1547.97	-447.24	88.64	1657.74	-454.52	218.91	1639.50	592.00	-17.49	78.39	1190.40	6.83	79.28	567.82
6.72000	-711.16	197.97	31.51	-755.06	202.50	37.31	-915.71	251.80	91.29	-880.62	252.84	146.34	-209.77	78.68	48.04	-260.91	80.56	54.74	-428.94	32.65	44.50	-430.97	44.19	93.08	-462.03	153.32	1253.78	0.00	0.00	0.00	-330.49	66.51	1556.07	-334.02	204.58	1550.24	-438.99	85.13	1658.66	-446.30	215.91	1641.37	591.11	-17.57	78.07	1190.73	6.70	79.56	566.92
6.73000	-710.57	197.30	31.21	-751.31	202.77	37.42	-911.85	251.29	97.60	-874.80	253.28	151.67	-208.63	79.51	46.54	-259.82	80.22	53.81	-428.55	32.76	44.50	-430.27	44.49	92.82	-454.22	151.60	1255.41	0.00	0.00	0.00	-326.13	63.08	1557.71	-325.37	202.57	1552.33	-431.00	82.34	1659.74	-438.13	212.83	1643.29	590.65	-17.61	78.22	1190.27	6.82	79.61	566.64
6.74000	-711.71	197.99	31.10	-749.09	201.67	37.79	-907.55	250.44	104.24	-867.50	254.41	157.53	-208.27	79.35	45.47	-259.92	81.26	53.20	-428.16	32.76	44.69	-429.56	44.13	93.08	-445.76	150.67	1257.05	0.00	0.00	0.00	-320.87	60.44	1559.23	-317.50	200.08	1554.72	-422.87	78.67	1660.90	-430.00	210.11	1645.21	591.38	-17.29	78.36	1190.41	6.75	79.25	567.89
6.75000	-710.48	197.74	31.19	-746.27	201.29	38.88	-900.04	253.61	113.03	-859.80	254.69	163.18	-208.50	79.71	44.13	-259.43	81.64	52.43	-428.08	33.45	44.55	-429.03	44.30	93.13	-436.18	148.42	1258.49	0.00	0.00	0.00	-312.61	58.97	1560.75	-309.49	197.28	1557.16	-415.00	76.06	1661.98	-421.96	207.53	1647.10	591.55	-16.90	78.39	1189.44	6.45	79.16	568.41
6.76000	-709.50	198.52	31.08	-739.58	201.60	41.85	-892.68	255.02	121.40	-849.87	256.64	169.45	-206.30	79.72	43.81	-258.90	82.24	51.20	-427.82	33.39	44.70	-428.47	44.42	93.21	-427.57	147.09	1259.88	0.00	0.00	0.00	-304.40	56.58	1562.12	-300.08	195.24	1559.41	-407.02	72.93	1663.06	-414.18	204.76	1648.95	591.62	-17.35	78.26	1190.20	6.26	79.44	567.63
6.77000	-709.45	198.43	30.69	-737.23	199.48	42.44	-883.81	256.66	130.62	-839.30	258.21	175.56	-204.66	79.21	43.43	-258.77	81.70	51.08	-427.70	33.53	44.75	-428.09	44.71	93.06	-412.50	146.80	1261.69	0.00	0.00	0.00	-295.37	55.21	1564.04	-292.68	193.16	1561.75	-399.65	71.59	1664.15	-406.56	202.17	1650.65	591.98	-17.28	78.36	1189.69	6.67	79.29	567.81
6.78000	-708.91	199.19	29.69	-733.65	199.92	43.64	-874.89	257.83	139.49	-827.61	259.84	181.64	-207.52	79.91	41.91	-258.77	81.69	50.68	-427.63	33.43	44.84	-427.78	45.05	92.82	-408.38	145.56	1262.42	0.00	0.00	0.00	-286.68	53.09	1565.32	-284.28	191.70	1563.82	-392.01	69.10	1665.21	-399.15	199.71	1652.17	592.49	-17.50	78.51	1189.70	6.24	79.08	567.95
6.79000	-706.31	199.83	28.73	-729.53	200.40	44.81	-865.22	258.35	148.81	-815.80	260.70	187.69	-206.69	79.79	41.75	-257.89	81.08	50.83	-427.74	34.00	44.56	-427.79	45.17	92.68	-403.20	143.30	1263.39	0.00	0.00	0.00	-275.90	51.68	1566.98	-276.29	189.88	1565.97	-384.23	66.07	1666.00	-391.64	198.05	1653.46	591.90	-17.16	78.32	1190.23	6.35	79.43	568.50
6.80000	-701.84	200.95	27.84	-730.39	201.58	44.09	-854.28	260.59	158.77	-802.54	262.14	194.10	-205.62	79.12	42.08	-258.19	80.26	50.49	-427.80	33.83	44.56	-427.31	44.17	93.03	-394.66	143.64	1264.01	0.00	0.00	0.00	-267.85	50.38	1568.44	-268.09	188.62	1567.86	-376.58	64.21	1666.74	-384.29	195.98	1654.77	592.31	-17.46	78.34	1189.79	6.50	78.97	567.04
6.81000	-699.24	201.60	26.05	-726.04	202.56	45.14	-842.39	262.47	169.06	-789.37	262.12	200.21	-206.20	79.74	41.62	-258.18	80.18	50.64	-427.86	33.91	44.36	-427.47	44.78	92.69	-386.69	143.05	1264.95	0.00	0.00	0.00	-259.82	48.87	1569.73	-258.95	187.61	1569.72	-369.21	63.42	1667.62	-376.95	194.27	1655.86	592.31	-17.53	78.43	1189.79	6.24	78.87	567.50
6.82000	-690.89	202.65	25.60	-718.58	203.22	48.06	-830.06	262.31	178.16	-775.70	261.71	206.53	-206.94	79.78	41.27	-258.65	80.31	50.30	-427.88	33.69	44.39	-427.41	44.77	92.55	-378.98	143.19	1265.45	0.00	0.00	0.00	-252.43	48.59	1571.24	-251.52	186.82	1571.43	-361.51	62.09	1668.25	-369.62	192.66	1656.89	592.42	-16.99	78.51	1190.04	6.23	79.10	568.47
6.83000	-679.98	205.37	24.39	-706.07	205.69	52.61	-816.60	262.60	186.13	-761.28	263.32	213.78	-206.20	79.40	41.26	-258.14	79.71	50.28	-427.86	33.64	44.36	-427.06	43.69	92.84	-370.86	142.75	1265.95	0.00	0.00	0.00	-244.15	47.84	1572.36	-245.15	185.76	1573.04	-353.50	60.13	1668.74	-362.18	191.54	1657.84	591.73	-16.98	78.32	1189.20	6.35	78.92	568.60
6.84000	-664.99	210.48	28.17	-694.57	209.82	56.98	-803.60	259.66	192.32	-747.85	261.88	220.15	-204.52	79.83	41.35	-258.20	80.16	50.11	-427.94	33.95	44.31	-426.82	43.74	93.00	-362.33	142.50	1266.32	0.00	0.00	0.00	-235.71	46.89	1573.20	-238.08	185.28	1574.47	-345.53	58.71	1669.16	-354.74	190.44	1658.72	591.08	-16.96	78.21	1190.15	5.83	79.38	567.79
6.85000	-648.92	216.08	32.10	-677.01	214.39	61.56	-788.75	257.21	197.11	-733.19	260.87	225.95	-205.78	80.27	40.84	-258.47	80.09	49.70	-427.99	34.13	44.43	-426.60	43.78	93.18	-354.14	141.89	1266.63	0.00	0.00	0.00	-225.32	47.24	1573.85	-229.90	184.73	1575.60	-337.37	57.64	1669.60	-347.24	189.51	1659.51	592.37	-16.51	78.80	1189.98	5.76	79.17	567.96
6.86000	-632.02	222.32	35.37	-659.18	219.02	65.75	-772.34	256.07	201.32	-717.29	260.03	230.92	-206.13	79.57	40.42	-259.13	79.89	49.54	-427.98	34.50	44.38	-426.48	44.72	93.10	-345.86	141.66	1267.07	0.00	0.00	0.00	-219.23	47.46	1574.58	-221.70	185.29	1576.61	-329.32	57.31	1670.02	-339.54	188.67	1660.30	592.10	-16.74	78.68	1190.01	6.35	79.38	568.27
6.87000	-610.85	227.62	38.73	-639.04	224.52	69.83	-755.19	254.19	204.35	-700.41	259.44	234.79	-208.09	80.15	39.64	-258.50	79.64	49.22	-427.86	34.50	44.66	-426.37	44.90	93.33	-341.32	141.43	1267.58	0.00	0.00	0.00	-211.81	47.33	1574.97	-213.21	185.49	1577.27	-321.19	57.37	1670.65	-331.57	188.83	1661.04	591.59	-17.27	78.36	1190.64	6.06	79.40	568.53
6.88000	-593.65	232.67	40.31	-619.73	227.10	71.92	-737.03	253.14	206.41	-682.66	258.69	237.38	-207.28	79.96	39.42	-257.65	80.28	48.95	-427.67	34.63	44.92	-425.81	43.67	94.22	-332.55	141.04	1268.23	0.00	0.00	0.00	-205.03	47.24	1575.34	-206.35	185.75	1577.84	-312.74	56.87	1671.07	-323.66	188.83	1661.79	592.49	-17.14	78.65	1190.44	6.22	79.54	568.46
6.89000	-570.19	236.70	42.92	-599.45	230.10	73.56	-718.47	250.95	206.70	-663.66	258.79	238.82	-207.53	79.95	39.27	-257.56	79.92	48.94	-427.56	34.83	45.08	-425.95	45.03	94.16	-321.86	141.49	1269.07	0.00	0.00	0.00	-194.61	48.27	1575.57	-196.52	186.39	1578.29	-304.32	57.07	1671.74	-315.67	189.00	1662.52	592.48	-17.35	78.47	1190.07	6.23	79.53	568.16
6.90000	-547.88	241.31	43.84	-575.71	234.70	75.14	-699.06	250.20	205.88	-644.23	257.97	238.50	-206.09	80.57	39.24	-256.26	80.09	48.76	-427.57	35.33	45.13	-425.60	44.83	94.60	-313.65	141.63	1269.82	0.00	0.00	0.00	-189.41	48.22	1576.13	-189.25	187.36	1578.68	-295.92	57.97	1672.52	-307.71	189.12	1663.27	591.51	-17.34	78.46	1189.30	6.52	78.96	568.95
6.91000	-521.88	244.04	45.22	-547.69	236.38	76.24	-678.39	250.92	204.36	-624.19	258.58	237.65	-206.78	80.53	38.90	-256.30	80.34	48.80	-427.40	35.29	45.40	-425.67	45.35	94.83	-305.85	141.15	1270.80	0.00	0.00	0.00	-177.31	51.15	1576.56	-182.78	188.17	1579.08	-287.54	58.84	1673.33	-299.86	189.99	1663.95	592.56	-17.33	78.60	1189.57	6.27	79.03	567.94
6.92000	-495.64	247.47	45.20	-524.62	238.72	75.90	-656.94	251.32	200.90	-604.27	256.90	234.61	-205.60	80.51	38.96	-258.29	79.79	47.76	-427.32	35.40	45.69	-425.32	44.40	95.63	-301.62	140.00	1271.55	0.00	0.00	0.00	-169.76	52.03	1577.16	-175.78	189.44	1579.48	-278.93	59.57	1674.16	-292.36	190.36	1664.56	593.98	-17.21	78.70	1190.09	5.71	79.28	567.98
6.93000	-469.06	248.21	44.84	-499.38	241.02	74.42	-634.26	252.35	196.28	-583.06	256.93	231.01	-205.66	79.93	39.01	-257.07	80.14	48.24	-427.20	35.63	45.93	-425.30	45.31	95.74	-295.26	139.55	1272.59	0.00	0.00	0.00	-166.13	52.98	1577.99	-168.40	190.62	1579.79	-270.78	60.74	1675.09	-285.08	191.01	1665.16	592.49	-17.41	78.31	1190.30	5.96	78.94	567.50
6.94000	-440.26	249.91	44.69	-472.04	241.63	73.03	-611.39	252.48	189.76	-561.00	258.03	226.80	-206.16	79.42	38.71	-254.53	79.85	48.54	-426.94	35.41	46.41	-425.08	44.85	96.35	-288.63	138.48	1273.24	0.00	0.00	0.00	-155.99	55.03	1578.98	-161.79	192.55	1580.40	-262.64	61.88	1676.02	-277.86	192.38	1665.57	591.99	-17.44	78.42	1190.77	6.59	79.24	568.22
6.95000	-410.59	252.03	44.53	-443.42	243.53	71.93	-586.54	255.33	183.14	-538.48	259.23	221.73	-206.02	79.49	38.74	-254.96	78.98	48.38	-427.00	36.01	46.54	-424.65	44.23	97.02	-277.93	139.68	1274.04	0.00	0.00	0.00	-146.45	56.51	1580.26	-154.90	194.47	1581.13	-254.83	63.57	1677.00	-270.88	193.85	1665.92	593.68	-16.84	78.90	1189.91	5.98	78.86	568.48
6.96000	-379.52	252.59	44.70	-415.51	243.31	69.49	-562.42	255.30	174.54	-515.15	260.22	215.65	-206.07	79.21	38.85	-255.48	78.75	48.43	-426.93	36.43	46.65	-424.60	44.83	97.18	-273.42	144.28	1274.83	0.00	0.00	0.00	-139.02	58.92	1581.87	-147.34	196.65	1582.00	-247.22	64.72	1677.89	-264.14	195.09	1666.21	592.32	-17.19	78.54	1189.63	5.73	79.13	568.07
6.97000	-346.89	253.66	44.46	-384.44	243.95	68.63	-536.83	256.03	165.08	-491.69	260.78	208.56	-205.51	78.51	38.97	-256.37	78.03	48.44	-426.79	36.45	46.97	-424.96	46.25	97.09	-267.52	144.91	1275.21	0.00	0.00	0.00	-131.05	61.13	1583.42	-142.20	198.32	1583.08	-239.80	65.89	1678.67	-257.69	196.23	1666.41	591.45	-17.26	78.07	1189.48	6.28	79.03	568.69
6.98000	-314.99	254.95	43.79	-352.80	245.75	66.63	-509.64	258.81	155.80	-467.04	263.11	201.35	-204.52	78.27	38.99	-257.03	78.48	48.38	-426.69	36.43	47.29	-424.56	45.91	97.65	-260.08	145.32	1275.32	0.00	0.00	0.00	-123.15	62.89	1585.19	-134.21	200.26	1584.19	-232.75	67.91	1679.50	-251.51	197.34	1666.57	591.36	-17.09	78.21	1190.64	6.07	79.39	568.24
6.99000	-282.26	256.05	43.80	-319.59	246.46	65.25	-482.84	259.50	144.98	-442.18	263.89	192.99	-205.48	78.52	38.84	-256.93	78.52	48.24	-426.70	36.82	47.42	-424.27	44.92	98.38	-251.17	145.39	1275.35	0.00	0.00	0.00	-114.32	65.40	1586.99	-125.10	202.43	1585.24	-226.03	69.90	1680.24	-245.08	199.46	1666.46	591.24	-17.33	78.21	1190.84	6.02	79.58	567.94
7.00000	-248.77	257.45	43.90	-287.21	247.71	63.63	-453.96	262.94	134.94	-416.21	266.64	185.00	-205.01	78.12	39.08	-257.03	79.13	48.37	-426.66	37.12	47.55	-424.30	45.80	98.44	-243.77	145.55	1275.32	0.00	0.00	0.00	-105.50	67.48	1588.94	-119.54	204.48	1586.53	-219.00	71.57	1680.79	-238.88	201.13	1666.34	591.95	-17.34	78.44	1190.56	6.15	79.27	568.50
7.01000	-215.53	259.06	44.72	-255.32	249.78	62.32	-425.43	264.30	123.55	-389.59	269.24	176.57	-206.25	77.92	39.07	-255.29	78.83	48.91	-426.61	37.10	47.81	-424.27	46.32	98.65	-236.51	145.77	1274.73	0.00	0.00	0.00	-97.73	69.54	1590.90	-112.21	206.19	1587.78	-212.16	73.03	1681.24	-232.90	202.23	1666.16	591.17	-17.31	78.23	1189.47	6.91	79.15	569.57
7.02000	-182.65	260.28	45.62	-222.50	252.35	60.87	-395.49	266.70	112.68	-362.60	271.04	167.81	-206.27	77.47	39.71	-256.80	77.66	48.91	-426.59	37.34	47.85	-424.22	46.49	98.81	-228.95	146.00	1274.26	0.00	0.00	0.00	-91.71	71.84	1592.74	-103.35	208.59	1588.77	-205.46	75.07	1681.61	-226.83	204.02	1665.75	591.72	-17.16	78.29	1189.94	6.49	79.13	568.65
7.03000	-147.90	262.30	47.57	-189.47	254.20	60.82	-365.54	267.91	101.55	-334.96	273.74	159.51	-206.59	76.06	39.99	-256.30	76.78	49.08	-426.49	37.37	48.03	-424.05	46.20	99.22	-221.88	145.94	1273.65	0.00	0.00	0.00	-85.44	73.59	1594.33	-96.94	210.34	1589.96	-198.88	77.61	1681.80	-220.77	205.73	1665.23	592.49	-16.74	78.62	1190.64	6.05	79.80	568.14
7.04000	-115.27	264.19	49.66	-153.93	255.52	61.39	-334.53	270.79	91.44	-306.73	277.11	151.46	-202.59	72.35	43.43	-254.55	73.08	50.70	-426.61	37.93	47.93	-423.72	46.01	99.55	-213.13	146.33	1272.86	0.00	0.00	0.00	-77.96	76.57	1596.02	-90.15	212.61	1590.80	-192.02	78.89	1681.78	-214.68	207.20	1664.56	591.83	-17.46	78.35	1190.23	5.87	79.42	568.63
7.05000	-79.90	267.46	53.41	-122.03	259.37	62.36	-303.34	272.44	81.35	-278.30	280.13	143.64	-203.24	71.68	43.42	-256.15	72.36	50.07	-426.46	37.66	48.28	-423.39	46.19	99.62	-205.02	147.52	1272.17	0.00	0.00	0.00	-68.60	79.23	1597.28	-83.87	214.58	1591.63	-185.31	80.55	1681.67	-208.34	209.09	1663.79	592.15	-17.01	78.41	1189.80	6.20	79.09	567.95
7.06000	-47.46	270.64	57.08	-89.75	262.28	63.30	-271.28	276.62	73.12	-249.73	281.46	135.84	-200.96	71.35	43.37	-253.05	71.94	50.37	-426.37	37.93	48.42	-423.44	47.51	99.41	-197.06	148.01	1271.11	0.00	0.00	0.00	-60.54	81.81	1598.31	-76.73	216.61	1592.15	-178.62	83.10	1681.40	-201.95	210.85	1662.96	592.52	-17.15	78.57	1190.24	6.51	79.31	567.71
7.07000	-14.47	274.00	62.37	-54.37	265.04	67.29	-238.42	280.73	65.84	-220.59	285.78	129.96	-200.85	70.84	42.80	-251.21	72.07	50.44	-426.30	38.22	48.60	-422.63	45.92	100.39	-190.01	148.63	1270.06	0.00	0.00	0.00	-50.38	83.59	1599.10	-69.93	219.01	1592.38	-171.65	84.44	1680.96	-195.44	212.45	1662.11	591.44	-17.85	78.18	1190.29	6.27	79.20	568.75
7.08000	18.08	277.23	68.07	-22.64	269.19	70.48	-206.04	284.55	59.40	-191.88	288.00	124.21	-195.16	71.39	43.29	-251.22	72.49	49.83	-426.18	38.27	48.88	-422.49	46.75	100.42	-181.95	149.81	1268.93	0.00	0.00	0.00	-44.63	85.66	1599.86	-61.33	220.93	1592.57	-164.87	87.28	1680.54	-188.62	214.43	1661.11	591.93	-17.23	78.32	1189.48	6.06	78.96	567.97
7.09000	50.70	280.73	75.39	6.23	273.17	74.20	-174.03	288.29	54.46	-163.04	291.69	120.20	-196.20	71.75	42.21	-255.07	74.90	48.27	-426.12	38.46	49.11	-422.13	46.70	100.93	-174.87	150.63	1267.85	0.00	0.00	0.00	-36.57	87.99	1600.34	-53.84	223.09	1592.55	-157.67	89.12	1679.94	-181.68	216.45	1660.10	592.11	-17.06	78.32	1189.57	6.36	78.95	567.86
7.10000	81.28	283.62	83.72	40.46	277.14	80.89	-142.03	293.07	51.50	-134.93	294.32	116.93	-198.58	73.19	40.71	-256.31	76.52	47.75	-425.83	37.97	49.73	-421.71	46.13	101.57	-166.22	151.82	1266.75	0.00	0.00	0.00	-31.34	90.41	1600.71	-47.75	225.38	1592.34	-150.40	91.57	1679.42	-174.68	218.30	1659.03	591.59	-16.74	78.34	1190.20	6.24	79.24	568.33
7.11000	109.81	287.71	92.32	69.35	280.29	87.49	-110.84	297.47	49.72	-106.88	298.09	115.50	-203.37	75.64	38.59	-254.84	76.63	48.01	-425.74	38.20	50.07	-421.62	46.48	102.05	-158.66	152.80	1265.64	0.00	0.00	0.00	-19.02	92.58	1600.29	-40.36	228.08	1591.86	-143.27	94.34	1678.65	-167.44	220.37	1657.92	591.43	-16.76	78.43	1190.26	5.90	79.36	567.65
7.12000	138.80	290.28	103.04	97.93	282.88	95.78	-80.63	301.52	49.49	-79.96	300.52	114.96	-205.09	75.95	37.91	-257.14	76.66	47.43	-425.66	38.56	50.36	-421.35	47.04	102.37	-151.28	154.52	1264.42	0.00	0.00	0.00	-12.97	95.20	1600.31	-31.60	230.14	1591.29	-135.92	96.80	1677.80	-160.04	223.03	1656.75	592.56	-16.99	78.94	1189.74	5.94	78.93	568.60
7.13000	164.51	292.28	113.09	122.08	285.55	104.02	-51.59	305.45	50.58	-54.34	303.26	115.74	-204.32	76.21	37.95	-257.19	76.79	47.08	-425.43	38.23	50.95	-420.88	46.49	103.28	-141.92	155.87	1263.12	0.00	0.00	0.00	-5.27	97.44	1599.88	-22.91	232.43	1590.42	-128.58	98.97	1676.91	-152.58	225.29	1655.50	594.98	-16.44	78.45	1189.61	6.44	79.07	569.48
7.14000	189.35	294.70	124.11	148.86	288.15	113.48	-24.73	307.72	51.99	-29.88	306.64	117.57	-204.58	76.42	37.64	-256.75	76.59	47.13	-425.30	38.54	51.31	-420.19	45.97	104.12	-134.74	157.30	1261.69	0.00	0.00	0.00	0.89	99.56	1599.66	-14.58	235.11	1589.74	-121.12	101.54	1675.91	-144.90	228.14	1654.19	592.39	-16.97	78.43	1190.35	6.29	79.38	569.36
7.15000	211.60	297.26	134.19	176.18	289.85	123.72	0.15	309.10	53.65	-7.56	308.02	119.12	-202.51	76.64	38.01	-253.76	76.50	47.59	-425.17	38.64	51.91	-419.77	46.58	104.66	-125.17	158.93	1260.44	0.00	0.00	0.00	10.43	102.55	1598.89	-7.38	237.54	1589.06	-113.86	104.86	1674.95	-137.27	230.77	1652.86	592.15	-16.84	78.62	1190.16	6.74	79.38	568.63
7.16000	229.79	298.24	142.70	197.57	291.20	131.58	23.25	311.05	55.46	12.95	309.74	120.99	-204.20	76.96	37.24	-255.50	76.35	47.05	-424.80	38.36	52.73	-418.90	45.89	105.82	-117.41	161.22	1259.02	0.00	0.00	0.00	15.70	105.23	1598.63	-0.76	239.64	1588.26	-106.52	108.00	1673.93	-129.72	233.37	1651.51	593.09	-17.14	78.75	1189.69	6.42	79.20	567.77
7.17000	249.78	298.52	150.59	211.30	291.09	136.11	44.22	311.98	56.60	31.58	310.95	122.29	-205.43	76.83	36.83	-255.52	76.17	46.64	-424.58	38.64	53.42	-418.36	46.47	106.37	-108.15	162.84	1257.57	0.00	0.00	0.00	23.27	106.97	1598.18	7.54	242.11	1587.49	-99.29	111.37	1672.92	-121.99	236.38	1650.05	591.31	-17.42	78.03	1190.56	5.88	79.21	569.57
7.18000	265.57	299.26	155.75	225.75	293.86	139.35	61.76	312.48	56.94	47.62	312.06	123.01	-204.78	76.56	36.63	-255.29	75.86	46.33	-424.28	38.62	54.29	-417.47	46.16	107.40	-101.96	164.23	1255.95	0.00	0.00	0.00	29.42	110.38	1597.63	16.83	245.36	1586.43	-91.93	114.86	1671.92	-114.28	239.32	1648.68	594.39	-16.37	78.21	1190.59	6.23	79.30	569.14
7.19000	280.11	298.72	157.92	239.34	292.12	141.22	76.35	312.82	57.02	61.44	312.42	122.96	-205.66	76.32	36.16	-255.84	75.84	46.11	-423.94	38.33	55.30	-416.38	45.45	108.70	-93.48	165.90	1254.51	0.00	0.00	0.00	38.59	112.79	1597.17	25.31	248.41	1585.64	-84.59	118.01	1670.77	-106.47	242.69	1647.21	593.82	-16.48	78.93	1189.88	6.45	79.24	568.64
7.20000	289.23	296.31	156.50	251.25	291.46	140.80	88.19	313.87	56.81	73.38	312.42	122.47	-204.71	76.30	35.99	-254.53	75.19	46.51	-423.57	38.32	56.28	-415.43	44.92	110.01	-85.00	167.23	1253.23	0.00	0.00	0.00	46.93	116.61	1596.64	32.99	251.48	1584.91	-77.11	121.04	1669.79	-98.71	246.41	1645.78	592.91	-16.98	78.93	1189.78	6.73	79.23	567.64
7.21000	302.80	295.62	155.78	261.12	290.02	138.64	97.73	313.41	55.62	83.55	312.81	121.64	-203.57	76.48	36.11	-255.38	74.58	46.08	-423.11	37.85	57.51	-414.52	44.93	111.24	-76.16	169.16	1251.68	0.00	0.00	0.00	54.25	120.29	1596.59	39.18	255.02	1584.26	-69.63	124.81	1668.81	-91.05	249.65	1644.51	593.20	-17.00	78.88	1190.33	6.37	79.48	568.27
7.22000	310.36	293.31	151.22	269.63	289.60	135.20	105.34	313.37	54.22	92.04	312.13	120.11	-204.53	76.06	35.78	-255.97	74.35	45.67	-422.61	37.59	58.79	-413.48	44.63	112.66	-68.14	171.10	1250.46	0.00	0.00	0.00	63.33	123.64	1596.50	47.59	258.06	1583.77	-62.13	128.66	1667.89	-83.34	253.22	1643.19	591.59	-17.24	78.54	1190.46	6.00	79.49	568.08
7.23000	316.07	291.92	146.14	279.02	287.20	132.73	111.70	312.17	52.01	99.35	311.13	118.07	-204.66	75.99	35.29	-254.03	74.38	45.97	-422.05	37.29	60.35	-411.84	43.10	114.74	-59.28	173.13	1249.19	0.00	0.00	0.00	69.50	127.33	1596.55	55.81	261.83	1583.30	-54.53	131.78	1667.04	-75.68	256.78	1641.91	588.65	-16.71	78.06	1190.00	6.26	79.26	569.78
7.24000	323.79	288.48	141.37	287.29	283.24	129.08	117.15	312.75	50.06	105.43	309.98	115.63	-202.88	76.03	35.52	-253.58	73.81	45.91	-421.29	36.88	62.23	-410.61	43.15	116.64	-50.76	176.07	1248.08	0.00	0.00	0.00	78.45	131.00	1596.40	62.99	265.60	1582.91	-47.29	136.61	1666.28	-67.95	260.80	1640.67	590.81	-17.29	78.22	1189.70	6.17	79.11	569.84
7.25000	328.10	285.62	135.13	290.31	282.02	123.12	121.04	311.01	48.42	110.95	309.76	113.58	-204.23	76.13	35.01	-252.50	73.83	45.86	-420.57	37.11	64.19	-408.98	42.56	119.01	-41.74	178.36	1247.04	0.00	0.00	0.00	85.46	134.59	1596.42	72.46	269.17	1582.37	-39.79	140.75	1665.54	-60.32	265.02	1639.48	591.46	-17.44	78.37	1190.15	6.13	79.00	567.85
7.26000	333.27	281.66	128.77	297.17	278.09	116.89	124.13	309.18	47.45	115.50	308.45	110.81	-201.68	76.09	35.21	-252.75	73.80	45.73	-419.64	37.44	66.49	-407.33	42.72	121.35	-32.75	181.11	1246.26	0.00	0.00	0.00	95.31	138.27	1596.66	79.40	273.62	1582.07	-32.51	144.79	1664.87	-52.74	269.53	1638.24	592.00	-16.68	78.89	1189.96	6.44	79.25	563.04
7.27000	334.67	277.24	120.63	297.63	274.86	109.12	127.38	308.41	46.97	119.47	307.33	107.86	-202.39	75.60	34.56	-251.30	73.13	45.86	-418.44	37.61	69.20	-405.32	42.94	124.09	-23.90	183.92	1245.45	0.00	0.00	0.00	101.07	142.40	1596.98	87.61	277.33	1581.67	-25.34	149.36	1664.27	-45.31	273.89	1637.07	592.16	-16.51	78.61	1189.24	6.83	79.42	565.61
7.28000	340.09	274.39	112.61	301.32	271.63	102.41	130.11	306.83	46.16	123.70	306.23	105.21	-203.78	75.37	33.65	-251.66	72.93	45.52	-416.95	37.47	72.39	-403.35	43.89	126.94	-15.99	185.52	1245.05	0.00	0.00	0.00	108.25	147.16	1597.53	95.28	281.46	1581.37	-18.39	154.27	1663.81	-37.77	278.90	1635.98	591.90	-17.59	78.36	1190.01	6.70	79.24	568.87
7.29000	347.51	273.44	103.78	308.68	270.37	95.74	132.94	307.51	46.40	129.19	306.94	103.95	-202.03	75.76	33.63	-251.30	72.87	45.21	-415.41	37.43	75.89	-400.47	43.23	130.66	-5.52	187.33	1244.89	0.00	0.00	0.00	115.17	151.41	1597.99	103.54	285.61	1581.43	-11.27	158.88	1663.65	-30.34	283.35	1635.22	593.04	-17.34	78.91	1189.62	6.58	79.09	568.97
7.30000	351.88	274.52	92.99	311.43	271.00	87.79	135.00	308.29	45.66	134.51	306.34	102.64	-202.17	75.26	33.12	-249.81	72.56	45.08	-413.42	37.85	79.74	-397.38	43.21	134.57	4.57	190.60	1244.96	0.00	0.00	0.00	125.04	156.22	1599.03	111.05	290.61	1581.82	-4.09	163.67	1663.90	-22.80	288.20	1634.71	593.24	-17.15	79.19	1189.55	6.28	79.13	568.33
7.31000	357.20	276.13	83.98	314.33	271.49	80.85	135.86	308.67	44.48	138.35	306.46	101.77	-201.34	75.12	33.12	-249.22	72.71	44.75	-411.00	37.71	84.35	-393.62	42.72	139.12	11.75	193.27	1245.52	0.00	0.00	0.00	129.62	160.70	1600.63	118.96	295.10	1582.51	3.10	169.37	1664.57	-15.15	293.08	1634.63	592.39	-16.88	78.59	1189.80	6.12	79.14	568.62
7.32000	360.36	277.24	76.99	315.46	272.94	76.51	136.04	310.94	44.33	141.28	307.03	101.68	-200.54	75.50	33.15	-246.70	72.71	45.23	-408.31	37.80	89.51	-389.58	43.51	143.72	23.44	195.31	1246.63	0.00	0.00	0.00	139.45	165.88	1602.70	126.95	299.55	1583.68	10.39	174.38	1665.77	-7.41	298.09	1634.89	593.17	-17.52	78.83	1189.49	5.75	79.03	567.58
7.33000	363.03	277.25	72.71	316.77	272.35	73.82	135.84	312.92	43.38	143.64	307.72	102.24	-200.20	74.81	32.66	-246.26	71.91	44.68	-404.80	37.87	95.39	-384.29	42.68	149.45	32.76	197.33	1248.34	0.00	0.00	0.00	147.44	170.41	1605.22	135.69	303.64	1585.27	17.58	180.00	1667.23	0.25	303.41	1635.33	592.86	-17.67	78.56	1190.91	5.63	79.48	567.73
7.34000	362.00	274.16	68.08	314.82	271.00	70.01	136.24	312.19	43.03	145.50	307.63	102.67	-200.24	74.77	32.65	-245.59	72.34	44.29	-400.52	37.37	102.07	-378.63	43.11	155.28	39.72	199.42	1250.13	0.00	0.00	0.00	153.36	175.64	1608.20	143.18	308.21	1587.24	24.70	185.40	1668.98	7.75	308.72	1635.99	592.66	-17.45	78.63	1190.73	5.52	79.30	567.29
7.35000	362.02	271.95	64.70	314.63	268.23	66.95	137.02	312.32	43.58	147.23	307.47	103.08	-199.49	74.90	32.52	-243.35	72.39	44.50	-395.66	37.57	109.19	-371.83	43.25	161.62	51.96	201.59	1252.45	0.00	0.00	0.00	159.12	180.64	1611.60	149.22	312.52	1589.71	31.45	191.08	1670.85	15.09	313.75	1636.83	592.17	-17.24	78.53	1190.20	5.50	79.27	567.54
7.36000	361.11	270.54	61.99	317.65	266.24	65.86	137.99	312.19	43.85	148.35	307.06	103.09	-198.92	74.83	32.10	-240.76	72.16	44.46	-390.08	38.70	116.79	-363.68	41.88	169.05	61.24	204.73	1254.72	0.00	0.00	0.00	169.49	185.53	1615.10	158.42	317.44	1592.18	38.12	196.37	1672.88	22.19	318.75	1637.74	592.64	-16.78	78.85	1190.14	5.59	79.11	568.68
7.37000	362.36	270.50	60.34	319.80	266.93	65.22	138.50	311.83	43.81	149.21	306.69	102.89	-198.80	74.41	31.97	-239.18	72.59	44.38	-383.51	40.42	124.69	-354.68	42.53	176.20	72.12	207.50	1257.44	0.00	0.00	0.00	176.52	190.28	1619.26	164.92	321.52	1594.98	44.51	201.29	1674.90	29.00	323.59	1638.63	591.87	-17.41	78.34	1190.41	6.06	79.23	568.88
7.38000	362.87	269.69	59.44	320.88	267.55	64.59	138.81	312.57	43.94	149.71	306.55	102.88	-199.21	74.36	31.77	-235.95	73.12	44.61	-375.63	41.70	133.39	-344.12	42.20	183.72	79.78	209.65	1259.82	0.00	0.00	0.00	184.31	194.90	1623.11	173.03	325.90	1598.14	50.70	205.86	1676.80	35.68	328.08	1639.56	592.55	-17.11	78.69	1189.71	6.18	79.34	568.14
7.39000	362.78	269.21	58.24	318.41	267.04	63.30	138.58	311.20	43.45	150.28	306.93	102.92	-198.56	73.95	31.51	-234.72	73.16	44.53	-366.73	42.91	142.68	-332.59	42.18	191.23	88.87	212.17	1262.01	0.00	0.00	0.00	187.46	198.58	1627.52	180.00	329.76	1601.43	56.72	210.47	1678.79	42.13	332.32	1640.46	593.16	-16.39	79.12	1190.30	6.47	79.45	568.36
7.40000	361.42	268.91	57.03	318.05	266.95	63.06	138.62	311.59	43.56	150.57	306.87	102.81	-196.98	73.36	31.10	-230.15	73.62	45.98	-356.79	43.83	152.59	-319.84	42.72	198.73	97.02	213.93	1264.27	0.00	0.00	0.00	194.12	203.00	1631.62	187.32	334.36	1604.72	62.62	214.72	1680.60	48.55	336.58	1641.36	593.55	-17.44	79.10	1190.12	6.76	79.04	568.88
7.41000	362.34	268.74	56.74	319.12	266.02	62.53	138.65	311.43	43.43	150.72	306.68	102.70	-195.18	73.04	30.22	-225.54	73.83	47.85	-345.62	43.74	163.63	-306.07	42.18	207.05	106.29	216.71	1266.21	0.00	0.00	0.00	204.53	207.75	1635.80	193.00	338.17	1608.23	68.51	217.91	1682.14	54.70	340.26	1642.15	592.59	-17.07	78.90	1189.56	6.76	79.25	568.35
7.42000	362.13	268.80	56.14	318.77	266.82	61.97	138.60	310.68	43.06	150.73	307.00	102.53	-189.55	72.25	29.55	-220.87	74.06	50.34	-333.66	44.76	174.90	-291.88	43.09	215.24	115.56	218.74	1268.01	0.00	0.00	0.00	210.68	211.54	1639.90	200.62	341.92	1611.69	74.10	221.42	1683.51	60.75	343.40	1642.87	592.20	-17.21	78.68	1189.80	6.49	79.54	567.76
7.43000	361.86	268.69	55.61	319.25	266.25	61.68	138.67	311.52	43.30	150.71	306.59	102.17	-185.75	72.05	28.31	-214.60	73.96	54.19	-320.19	44.89	187.14	-276.79	44.22	223.76	125.08	221.00	1269.66	0.00	0.00	0.00	215.72	214.94	1643.75	208.51	345.29	1615.25	79.57	225.65	1684.70	66.93	346.79	1643.53	593.26	-16.96	79.05	1189.43	6.25	79.17	568.40
7.44000	362.67	269.11	55.43	316.99	267.09	61.22	138.58	311.57	43.18	150.84	306.52	102.03	-180.58	71.45	26.52	-207.95	75.36	59.11	-307.62	45.65	198.69	-260.81	45.48	232.59	133.03	222.82	1271.13	0.00	0.00	0.00	219.28	217.99	1647.54	214.60	348.60	1618.30	85.21	229.12	1685.76	73.02	349.77	1644.13	592.59	-16.72	78.86	1189.43	6.03	79.06	568.50
7.45000	362.95	269.00	54.97	319.05	267.36	61.29	138.65	311.99	43.34	150.90	307.08	102.11	-174.20	70.49	26.89	-196.95	76.37	65.35	-291.32	47.67	208.58	-244.56	48.43	240.96	141.09	224.41	1272.33	0.00	0.00	0.00	224.27	220.77	1651.11	219.91	351.66	1621.58	90.84	232.07	1686.67	79.11	352.75	1644.68	592.73	-16.06	78.96	1189.14	5.50	79.01	568.18
7.46000	362.56	269.37	54.42	317.80	267.60	60.90	138.52	311.67	43.11	151.11	307.60	102.19	-163.58	71.11	32.81	-185.58	77.48	71.74	-272.92	49.75	219.06	-227.64	50.72	249.10	149.28	226.33	1273.48	0.00	0.00	0.00	231.66	223.87	1654.83	227.10	354.92	1625.67	96.56	234.88	1687.27	85.26	355.30	1645.28	592.65	-16.43	79.08	1189.62	5.53	79.22	568.52
7.47000	361.48	269.27	53.56	317.81	267.43	60.56	138.40	311.85	43.13	151.31	307.58	102.14	-147.96	71.72	39.82	-167.81	78.24	79.78	-255.91	51.89	227.22	-211.14	53.79	256.77	156.38	227.31	1274.50	0.00	0.00	0.00	238.84	227.17	1658.29	233.01	357.91	1628.95	102.15	238.05	1688.10	91.48	357.72	1645.85	591.03	-16.84	78.44	1189.20	5.73	79.12	568.47
7.48000	361.11	268.67	53.18	318.13	268.65	60.21	138.43	311.52	42.94	151.60	307.77	102.12	-128.64	73.23	47.61	-150.26	79.72	86.95	-238.79	54.88	233.93	-194.24	57.60	263.52	165.06	229.26	1275.70	0.00	0.00	0.00	245.54	230.21	1661.29	237.72	360.37	1632.23	108.21	238.92	1688.68	97.72	359.50	1646.60	591.52	-17.17	78.66	1189.13	6.00	79.26	568.52
7.49000	361.44	268.62	53.03	317.82	268.48	60.28	138.41	311.35	43.06	151.74	308.22	102.27	-107.82	75.53	54.84	-129.91	82.29	94.39	-216.62	51.55	242.95	-176.37	60.42	269.79	173.32	230.87	1276.81	0.00	0.00	0.00	252.09	232.28	1663.81	243.42	362.66	1634.91	114.30	241.27	1689.39	104.17	361.61	1647.36	591.99	-17.62	78.70	1190.75	5.47	79.63	567.11
7.50000	361.73	268.20	52.66	317.82	267.57	59.70	138.46	311.22	43.14	151.89	307.84	102.10	-86.66	78.17	61.21	-108.92	84.71	100.67	-202.25	60.68	244.32	-157.79	63.97	274.75	180.43	232.46	1277.58	0.00	0.00	0.00	258.63	233.07	1665.96	251.24	364.23	1637.46	120.40	243.48	1690.09	110.84	363.35	1648.28	591.78	-17.39	78.54	1189.78	5.56	79.07	568.25
7.51000	361.98	268.74	52.37	318.16	267.16	59.53	138.65	311.54	43.24	152.04	307.61	102.07	-64.64	81.74	67.05	-88.51	87.36	105.80	-183.17	64.57	247.46	-138.62	66.79	279.25	188.30	233.84	1278.55	0.00	0.00	0.00	266.11	234.65	1668.83	260.58	366.03	1640.75	126.86	244.50	1690.80	117.68	364.88	1649.34	590.50	-17.13	78.21	1189.73	6.37	79.26	568.80
7.52000	362.07	268.38	52.10	319.04	267.84	59.23	138.72	311.84	43.57	152.23	307.87	102.22	-40.36	86.42	72.88	-64.66	91.74	111.47	-162.99	68.04	249.99	-118.88	69.63	282.74	194.97	235.67	1279.49	0.00	0.00	0.00	271.62	235.75	1671.12	265.70	367.42	1643.44	133.41	245.42	1691.55	124.64	366.01	1650.58	590.86	-18.10	78.27	1189.31	6.07	79.22	567.98
7.53000	361.20	268.65	51.41	317.11	267.48	59.07	138.78	311.26	43.51	152.45	307.99	102.44	-16.10	91.19	77.82	-40.04	96.08	116.44	-142.16	71.12	251.92	-98.82	72.78	285.31	202.29	236.84	1280.29	0.00	0.00	0.00	276.34	236.42	1673.11	273.12	368.34	1646.07	140.10	246.76	1692.23	131.78	367.02	1651.85	591.36	-17.70	78.29	1189.21	5.87	79.15	568.09
7.54000	361.14	268.29	51.13	318.99	268.13	58.63	138.73	311.17	43.56	152.73	308.17	102.54	11.00	96.69	82.81	-15.72	101.11	121.05	-120.86	74.13	253.11	-78.27	75.72	287.14	211.92	236.80	1280.89	0.00	0.00	0.00	283.78	237.28	1674.72	282.28	368.88	1648.39	146.64	247.18	1692.82	139.16	368.32	1653.13	590.81	-16.93	78.32	1189.56	5.68	79.21	567.76
7.55000	361.14	268.91	50.46	319.22	267.85	58.64	138.92	311.44	43.89	152.68	307.57	102.44	37.87	101.50	87.29	8.68	105.38	124.70	-99.10	77.49	253.42	-57.23	78.28	288.61	217.68	238.62	1281.67	0.00	0.00	0.00	292.56	237.77	1676.10	288.70	369.27	1650.72	153.44	248.46	1693.42	146.47	369.05	1654.45	590.13	-17.29	78.23	1189.86	5.76	79.38	567.57
7.56000	361.40	268.44	50.36	318.27	267.36	57.81	138.99	311.53	44.04	152.84	307.31	102.36	64.48	105.74	90.99	34.73	109.87	128.54	-76.98	80.92	253.09	-35.55	80.82	289.48	224.35	238.77	1282.39	0.00	0.00	0.00	297.48	237.81	1677.36	294.81	369.77	1652.91	160.39	248.88	1693.89	153.87	369.80	1655.83	591.07	-17.28	78.54	1190.50	6.12	79.69	568.28
7.57000	359.94	269.16	49.41	319.95	268.75	58.16	138.81	311.09	43.97	153.12	308.38	102.79	93.10	110.86	95.12	60.40	114.21	131.76	-54.25	84.22	252.16	-13.35	83.29	289.81	233.37	240.42	1282.95	0.00	0.00	0.00	305.90	237.21	1678.23	302.72	369.81	1655.06	167.22	248.42	1694.18	161.35	370.44	1657.10	591.57	-17.34	78.71	1189.69	6.33	79.16	568.18
7.58000	360.60	269.32	49.23	318.85	268.70	57.42	138.63	310.30	43.66	153.22	307.66	102.52	121.03	115.66	98.72	83.49	117.12	133.77	-30.64	87.10	250.81	8.92	86.55	289.38	239.06	241.88	1283.49	0.00	0.00	0.00	312.99	237.47	1679.30	310.59	370.17	1657.06	174.05	249.03	1694.44	168.81	370.71	1658.41	592.02	-17.46	78.78	1190.99	6.44	79.50	567.37
7.59000	361.43	269.35	49.01	318.83	269.16	57.51	138.78	310.97	44.15	153.38	307.46	102.58	150.98	118.62	101.78	110.38	120.59	136.29	-6.87	90.70	248.68	31.54	89.91	288.39	245.55	244.64	1283.81	0.00	0.00	0.00	316.90	237.58	1680.45	318.92	369.43	1659.05	180.99	249.36	1694.55	176.29	371.14	1659.58	592.14	-17.92	78.41	1189.32	6.00	79.08	568.12
7.60000	361.54	269.51	48.79	318.83	269.31	57.29	138.81	310.97	44.36	153.58	307.82	102.77	177.99	122.78	105.91	138.71	123.63	139.28	17.35	93.88	246.20	54.44	92.67	287.22	251.72	244.19	1283.94	0.00	0.00	0.00	325.96	236.45	1680.79	325.49	369.33	1661.12	188.03	248.87	1694.49	183.80	371.24	1660.73	592.38	-16.89	78.52	1188.91	5.91	78.96	568.23
7.61000	361.71	269.26	48.68	321.27	269.41	57.65	138.63	310.87	44.53	153.82	307.36	102.75	208.91	126.63	110.48	165.68	125.96	141.42	42.02	96.93	243.31	77.37	96.69	285.14	258.31	240.63	1284.25	0.00	0.00	0.00	331.77	236.05	1681.57	333.79	368.90	1662.94	194.90	249.06	1694.47	191.26	371.19	1661.70	592.75	-16.88	78.75	1189.63	5.75	79.07	567.31
7.62000	362.15	269.67	48.33	318.34	268.80	56.73	138.86	310.15	44.32	154.00	307.61	102.93	239.35	128.69	114.42	201.34	129.06	144.74	66.94	100.10	240.00	100.99	99.07	283.16	264.21	239.42	1284.47	0.00	0.00	0.00	340.17	235.53	1682.18	339.74	368.52	1664.94	201.85	248.47	1694.28	198.79	371.29	1662.56	591.49	-17.37	78.49	1189.61	5.88	78.96	567.21
7.63000	362.62	268.84	48.57	321.46	267.91	57.74	138.73	309.92	44.43	154.31	307.95	103.17	269.57	129.94	117.47	231.39	131.25	146.79	92.18	102.70	236.50	124.95	102.17	280.55	270.66	240.73	1284.74	0.00	0.00	0.00	346.97	234.97	1682.82	346.02	368.27	1666.80	208.86	247.81	1693.84	206.31	371.26	1663.37	590.82	-17.67	78.41	1189.28	5.95	79.20	567.46
7.64000	363.68	268.76	48.73	320.01	269.26	57.27	139.08	311.02	45.12	154.46	307.51	103.22	299.57	130.79	120.47	260.06	133.36	148.30	118.25	105.38	232.60	149.43	105.29	277.39	277.58	242.27	1284.63	0.00	0.00	0.00	353.11	235.12	1683.59	354.27	368.17	1668.40	215.86	248.02	1693.62	213.78	371.19	1664.09	591.42	-17.75	78.39	1189.52	5.90	79.04	567.94
7.65000	361.82	268.52	47.99	316.96	267.62	56.78	139.22	310.75	45.20	154.63	306.73	103.17	329.91	131.93	123.49	291.16	134.39	150.22	144.69	107.94	228.42	173.97	108.02	274.19	284.98	243.24	1284.40	0.00	0.00	0.00	360.68	234.53	1683.85	361.20	367.40	1670.06	223.08	248.13	1693.33	221.16	370.82	1664.76	592.66	-17.06	78.57	1189.72	5.70	79.07	568.78
7.66000	362.98	267.39	49.92	317.96	268.62	57.31	139.18	310.71	45.45	154.83	306.61	103.25	361.01	133.00	126.45	320.65	136.94	152.27	171.33	110.50	223.89	198.67	110.08	270.78	291.14	247.49	1284.86	0.00	0.00	0.00	367.03	233.46	1684.46	369.51	367.27	1671.30	230.33	247.46	1692.99	228.54	370.74	1665.35	592.35	-17.42	78.57	1189.14	6.18	79.09	568.88
7.67000	362.17	267.08	49.75	319.38	267.73	57.14	139.43	310.61	45.59	154.97	306.63	103.43	392.74	134.07	129.66	350.92	136.80	153.46	198.15	113.13	219.08	223.57	112.33	267.01	294.52	248.52	1284.60	0.00	0.00	0.00	376.12	232.95	1684.78	376.02	367.34	1672.50	237.64	246.70	1692.54	235.96	370.66	1665.82	591.49	-17.21	78.34	1190.00	6.78	79.30	568.61
7.68000	364.15	267.62	49.91	323.81	267.95	57.96	139.43	310.63	45.78	155.28	307.10	103.78	424.47	134.67	133.15	381.72	138.19	155.66	225.17	115.47	214.20	248.64	115.43	262.81	301.68	249.51	1284.52	0.00	0.00	0.00	384.24	232.81	1685.03	383.18	366.81	1673.51	245.10	246.26	1692.18	243.43	370.41	1666.26	591.61	-17.55	78.06	1189.84	6.30	79.31	567.98
7.69000	359.52	267.49	49.11	322.86	268.29	57.46	139.36	310.27	45.80	155.52	307.20	104.01	455.76	135.66	136.82	409.79	139.16	157.16	252.53	118.26	208.99	274.34	116.68	259.05	307.21	250.56	1284.28	0.00	0.00	0.00	392.18	232.70	1685.09	391.36	366.15	1674.60	252.61	246.24	1691.85	250.97	370.31	1666.56	592.29	-17.59	78.66	1189.74	6.12	79.59	568.89
7.70000	360.44	268.80	49.47	322.00	268.91	57.19	139.53	310.50	46.08	155.64	307.04	104.09	486.72	137.09	140.53	440.94	140.75	159.76	280.54	120.26	203.89	300.13	117.90	255.17	314.27	250.94	1284.15	0.00	0.00	0.00	398.88	232.73	1685.24	400.02	365.78	1675.19	260.21	245.79	1691.34	258.61	370.03	1666.76	592.47	-17.76	78.67	1189.29	6.42	79.03	568.13
7.71000	364.86	269.05	50.64	322.85	269.87	57.54	139.51	309.41	45.82	155.69	306.59	104.13	516.26	137.97	144.45	472.86	142.49	161.46	308.57	122.45	198.62	325.76	119.34	251.03	324.54	251.58	1283.88	0.00	0.00	0.00	406.01	231.88	1685.13	406.79	365.56	1675.86	267.74	245.39	1690.81	266.34	369.34	1666.96	593.35	-16.90	79.26	1188.77	6.51	79.03	567.82
7.72000	365.05	270.02	47.54	321.78	269.08	56.78	139.39	309.58	46.14	155.95	307.14	104.53	546.07	139.07	148.33	502.42	143.77	163.16	336.50	124.46	193.41	351.50	120.23	247.01	330.95	252.40	1283.61	0.00	0.00	0.00	415.04	231.46	1684.88	414.73	365.10	1676.57	275.34	244.21	1690.04	274.12	369.28	1666.93	590.75	-16.86	78.78	1188.88	5.93	78.75	567.84
7.73000	365.21	269.98	47.53	322.62	269.03	57.05	139.55	310.11	46.54	156.27	307.83	105.03	576.11	140.32	152.65	531.51	146.39	165.99	364.21	126.12	188.36	377.10	121.98	242.56	338.58	252.79	1283.19	0.00	0.00	0.00	422.73	231.57	1684.97	422.31	364.82	1677.06	283.11	245.92	1689.61	281.88	368.81	1666.84	589.39	-17.31	78.96	1189.58	5.81	79.01	569.62
7.74000	365.38	270.26	47.35	319.94	270.02	56.37	139.59	309.82	46.57	156.43	307.18	104.95	606.25	141.85	156.99	560.76	145.07	169.05	392.06	127.38	183.58	402.82	123.54	238.19	346.55	253.65	1282.72	0.00	0.00	0.00	430.57	230.67	1684.59	430.25	364.66	1677.43	290.70	245.35	1688.87	289.67	368.54	1666.66	588.24	-17.67	79.04	1190.00	6.40	79.39	569.01
7.75000	364.94	270.15	47.16	320.32	269.86	56.16	139.71	309.51	46.61	156.52	307.39	105.32	635.79	143.68	161.44	588.99	147.92	171.51	420.10	128.96	178.78	428.79	123.85	234.39	353.31	253.98	1282.00	0.00	0.00	0.00	437.68	230.86	1684.76	438.13	364.50	1677.62	298.40	244.34	1687.94	297.39	368.17	1666.36	588.98	-17.48	79.30	1189.81	5.97	79.22	568.36
7.76000	365.48	270.33	47.05	322.38	270.30	56.57	139.84	310.46	47.20	156.81	307.70	105.50	667.51	145.32	166.84	616.48	148.95	174.06	448.32	130.07	174.32	454.46	125.11	230.27	361.89	254.28	1281.32	0.00	0.00	0.00	442.87	229.80	1684.55	444.60	363.55	1677.98	306.05	243.69	1686.96	305.24	367.68	1666.03	588.27	-17.93	79.19	1189.78	5.94	79.14	568.88
7.77000	365.20	269.93	46.90	322.67	270.05	56.77	139.79	309.11	46.97	156.99	306.98	105.51	691.77	146.81	169.28	645.02	149.79	178.26	475.91	130.76	170.31	479.58	125.52	226.67	366.11	255.02	1280.61	0.00	0.00	0.00	453.02	229.45	1683.92	452.23	362.78	1678.14	313.91	243.02	1686.01	313.11	367.27	1665.54	588.07	-18.68	79.49	1189.59	6.25	78.97	568.15
7.78000	363.91	269.65	46.47	321.94	270.36	56.14	140.01	309.83	47.36	157.23	306.99	105.84	718.36	148.71	173.67	670.64	152.13	181.77	502.77	131.13	166.64	503.97	125.84	223.28	377.18	255.69	1279.91	0.00	0.00	0.00	459.67	229.21	1683.40	460.32	362.64	1678.16	321.86	242.49	1684.94	321.01	366.57	1664.96	588.86	-19.06	79.85	1190.80	6.37	79.42	567.12
7.79000	366.87	270.40	46.87	321.13	269.76	55.87	140.07	309.68	47.65	157.42	307.03	106.18	744.98	151.89	178.60	697.16	153.78	185.50	528.95	131.48	163.35	528.01	126.96	219.88	386.27	255.78	1278.96	0.00	0.00	0.00	469.34	229.46	1682.93	469.52	362.10	1678.08	329.81	242.04	1683.77	328.95	365.77	1664.33	588.86	-19.76	79.94	1189.90	6.46	79.25	568.00
7.80000	363.82	270.14	45.83	320.52	269.44	55.15	139.97	308.79	47.64	157.66	306.93	106.48	770.48	153.33	183.62	721.16	155.15	188.68	554.61	131.25	160.57	551.49	128.30	216.75	391.32	256.39	1277.98	0.00	0.00	0.00	476.13	228.64	1682.15	477.02	361.44	1678.12	337.67	241.45	1682.46	337.04	365.15	1663.53	590.18	-19.75	80.21	1190.70	6.39	79.58	569.96
7.81000	364.01	270.63	45.55	322.15	270.51	55.35	140.25	308.56	47.89	157.93	306.43	106.63	794.43	155.49	188.97	745.05	156.52	192.09	579.71	131.05	158.21	574.61	129.01	214.01	399.74	256.85	1276.84	0.00	0.00	0.00	486.25	228.09	1681.62	485.11	360.64	1677.94	345.77	240.91	1681.15	345.14	364.32	1662.69	590.65	-20.79	80.26	1191.20	6.04	79.62	569.00
7.82000	364.87	270.05	45.68	322.55	271.06	55.60	140.40	308.42	48.20	158.32	306.40	107.10	817.22	157.35	193.59	769.83	157.88	195.87	604.02	130.39	156.22	597.02	129.62	211.78	408.12	256.82	1275.79	0.00	0.00	0.00	492.38	226.81	1681.00	491.93	360.08	1677.87	353.90	240.54	1679.70	353.29	363.58	1661.75	589.98	-20.09	79.62	1190.57	6.34	79.22	568.37
7.83000	363.89	270.60	44.96	319.38	270.57	54.08	140.27	308.28	48.46	158.86	306.74	107.64	838.80	159.49	197.90	790.79	158.55	198.48	627.09	130.46	154.37	618.44	129.95	209.79	416.73	257.32	1274.68	0.00	0.00	0.00	501.22	226.04	1680.36	500.25	359.25	1677.71	362.02	239.24	1678.01	361.50	362.49	1660.77	589.22	-19.95	79.17	1190.02	6.30	79.10	568.87
7.84000	364.42	270.27	44.84	322.21	270.87	55.07	140.62	309.21	49.34	159.26	306.43	107.95	858.88	161.24	202.27	810.89	160.37	201.60	648.60	129.76	153.08	638.63	130.85	208.01	424.94	257.27	1273.52	0.00	0.00	0.00	508.37	225.26	1679.49	507.78	358.16	1677.59	370.28	238.61	1676.46	369.81	361.69	1659.64	592.05	-19.29	79.22	1190.27	6.53	79.30	567.74
7.85000	365.90	270.43	44.79	322.21	270.49	54.94	140.78	308.10	49.42	159.90	306.56	108.55	877.90	162.26	206.33	829.95	161.01	204.20	668.79	129.01	152.14	657.46	130.81	206.74	437.85	263.42	1271.73	0.00	0.00	0.00	516.28	224.08	1678.62	517.72	356.94	1677.38	378.59	237.56	1674.62	378.13	360.52	1658.48	592.95	-18.63	79.32	1190.41	6.95	79.42	568.53
7.86000	365.84	270.83	44.13	323.28	270.76	54.70	141.15	308.97	50.19	160.36	306.29	109.00	895.78	163.87	210.21	848.01	162.21	206.68	688.00	129.94	150.75	675.17	130.86	205.62	447.95	263.43	1270.48	0.00	0.00	0.00	524.34	222.14	1677.98	525.63	355.41	1677.39	387.10	236.33	1672.70	386.68	359.26	1657.26	594.04	-18.80	79.47	1189.72	6.55	78.99	568.64
7.87000	366.14	270.61	43.79	324.46	271.22	55.23	141.42	308.91	50.84	160.85	306.35	109.70	912.55	164.30	213.34	864.93	162.96	208.94	705.80	130.55	149.55	691.61	132.09	204.10	456.76	263.13	1269.33	0.00	0.00	0.00	530.21	221.66	1677.36	534.42	353.65	1677.26	395.67	235.75	1670.71	395.43	358.05	1655.93	593.26	-18.97	79.10	1190.00	6.13	79.07	568.99
7.88000	365.43	270.62	43.47	324.22	270.29	54.96	141.46	307.62	51.12	161.51	305.97	110.25	927.91	164.94	216.03	882.37	165.08	209.48	722.26	130.87	148.54	706.95	132.20	203.17	465.82	263.29	1267.86	0.00	0.00	0.00	541.91	220.21	1676.35	542.04	351.99	1677.46	404.17	234.63	1668.43	404.30	356.60	1654.59	594.33	-18.51	79.43	1189.78	6.06	79.09	569.47
7.89000	366.52	270.89	43.22	324.42	271.79	54.25	141.67	307.01	51.75	162.16	305.79	111.04	941.68	166.25	218.13	896.89	165.37	210.16	737.32	131.06	147.64	721.16	133.01	201.90	474.49	263.46	1266.44	0.00	0.00	0.00	550.27	217.31	1675.50	551.03	350.26	1677.65	412.79	232.65	1666.05	413.32	355.08	1653.16	593.58	-18.53	79.11	1189.88	6.62	79.23	568.82
7.90000	367.55	271.51	42.86	325.20	270.74	54.16	142.12	306.81	52.50	162.89	305.80	111.87	954.46	167.02	218.96	909.99	167.09	210.82	751.06	131.40	146.48	734.16	133.54	200.38	483.51	263.88	1265.06	0.00	0.00	0.00	555.96	214.95	1675.05	559.00	347.96	1678.18	421.32	231.48	1663.49	422.43	353.30	1651.75	594.07	-18.30	79.18	1189.52	6.77	79.46	568.85
7.91000	366.72	271.52	42.29	322.96	271.37	53.29	142.69	306.97	53.66	163.71	305.42	112.80	965.54	168.51	219.32	921.37	169.13	210.74	763.38	132.26	144.88	745.76	134.13	198.78	492.42	265.14	1263.70	0.00	0.00	0.00	566.92	213.43	1674.04	568.99	345.38	1678.58	429.75	229.74	1660.87	431.46	351.31	1650.42	592.93	-18.13	78.85	1189.49	6.20	78.96	567.92
7.92000	366.71	271.71	41.67	324.48	272.25	53.31	143.03	306.81	54.81	164.52	305.78	114.08	975.47	170.56	218.38	931.66	170.34	209.39	773.99	133.07	142.97	756.33	136.35	196.21	501.40	265.54	1262.25	0.00	0.00	0.00	574.53	211.20	1673.68	578.01	342.48	1679.15	438.38	228.26	1658.35	440.63	349.66	1649.09	591.76	-18.17	78.51	1190.46	6.31	79.39	567.93
7.93000	370.61	272.54	41.91	325.00	271.00	53.29	143.38	306.51	56.12	165.55	306.35	115.70	983.99	174.19	216.65	940.33	172.10	207.30	783.04	134.07	140.69	765.50	137.92	193.74	508.72	265.26	1261.07	0.00	0.00	0.00	583.91	208.32	1672.89	584.83	339.50	1680.19	447.02	226.04	1655.91	449.84	347.71	1647.88	592.87	-18.46	79.10	1190.46	6.12	79.43	567.68
7.94000	368.89	273.18	41.39	326.36	271.61	53.19	143.90	305.53	57.29	166.62	305.56	116.76	991.40	176.54	213.72	947.84	174.04	203.98	790.69	135.75	137.85	773.29	139.71	190.89	519.62	264.92	1259.91	0.00	0.00	0.00	594.31	205.22	1672.31	593.59	336.17	1681.22	455.84	223.77	1653.47	459.07	344.96	1646.98	592.37	-18.95	78.57	1190.65	5.85	79.76	567.46
7.95000	369.83	273.23	40.65	324.74	272.13	52.20	144.62	306.19	59.43	167.90	306.37	118.76	997.59	179.67	209.92	953.82	177.45	200.65	796.83	137.34	134.73	779.44	140.91	187.92	530.39	265.93	1258.90	0.00	0.00	0.00	599.10	202.16	1672.08	603.70	332.54	1682.07	464.78	221.60	1651.31	468.29	342.69	1646.21	591.57	-18.66	78.25	1189.50	6.27	79.63	567.95
7.96000	369.48	273.54	40.15	326.19	271.88	52.10	145.31	304.83	60.93	169.25	307.07	120.91	1002.49	183.04	205.27	958.61	180.74	196.36	801.56	138.44	131.45	784.53	142.94	184.46	540.80	265.60	1258.12	0.00	0.00	0.00	609.34	199.38	1671.64	610.34	329.82	1683.21	473.70	219.31	1649.35	477.65	340.16	1645.64	591.84	-19.07	78.25	1189.57	6.68	79.38	566.97
7.97000	370.37	273.01	39.31	326.42	272.65	51.82	146.46	305.58	63.42	170.88	307.41	123.12	1006.23	186.61	199.73	962.18	184.03	191.33	804.98	140.26	127.63	788.60	145.16	180.64	552.20	265.14	1257.57	0.00	0.00	0.00	619.79	196.10	1671.31	620.28	326.56	1684.18	483.07	216.45	1647.77	487.03	337.23	1645.25	592.83	-18.91	78.52	1190.27	7.05	79.85	568.27
7.98000	370.60	273.39	39.25	325.76	272.47	51.14	147.49	305.46	65.97	172.55	308.00	125.62	1009.21	190.01	192.90	965.21	186.27	184.68	807.27	142.33	124.95	791.65	146.56	177.28	562.40	264.92	1257.11	0.00	0.00	0.00	628.03	193.03	1671.28	630.36	323.26	1685.26	492.46	213.90	1646.43	496.46	334.20	1645.10	592.14	-18.83	78.26	1190.28	6.41	79.86	568.68
7.99000	369.93	273.88	38.78	327.75	273.80	50.93	148.88	306.55	69.27	174.41	308.52	128.35	1012.31	193.21	184.54	967.89	189.88	177.63	809.10	144.03	122.37	794.42	149.67	173.60	573.34	264.60	1256.78	0.00	0.00	0.00	635.97	189.29	1671.60	639.84	320.21	1686.46	502.12	210.92	1645.35	505.94	331.05	1645.18	593.09	-18.65	78.62	1189.68	6.50	79.39	568.73
8.00000	372.13	273.13	38.68	328.00	273.51	51.11	150.21	306.78	72.55	176.71	309.97	131.63	1016.54	195.50	176.03	968.50	192.18	171.65	811.16	145.78	119.81	797.74	151.38	171.11	584.52	265.19	1256.92	0.00	0.00	0.00	644.68	185.90	1672.21	648.41	316.41	1687.96	512.11	207.71	1644.62	515.64	328.01	1645.43	593.38	-18.05	78.49	1189.45	6.18	79.50	568.69
8.01000	370.50	272.64	38.25	327.79	274.53	49.81	152.00	307.15	76.15	179.11	310.51	134.82	1021.32	196.40	167.55	971.67	193.86	164.78	813.39	145.55	118.91	802.51	151.86	169.75	595.07	264.54	1257.40	0.00	0.00	0.00	656.93	183.38	1672.86	656.66	313.49	1689.73	522.29	204.61	1644.30	525.40	324.33	1646.06	592.26	-18.47	78.01	1189.67	5.99	79.60	568.44
8.02000	370.16	272.79	37.76	330.01	275.36	49.30	153.94	308.68	80.21	181.95	312.04	138.66	1025.24	196.08	159.78	975.20	194.41	159.03	815.10	144.68	118.65	807.29	152.48	169.03	605.75	263.44	1258.22	0.00	0.00	0.00	665.54	179.90	1674.26	666.39	309.81	1691.94	532.71	201.16	1644.38	535.44	320.88	1647.03	593.31	-18.67	78.23	1189.78	6.75	79.55	568.87
8.03000	372.37	273.47	38.28	329.94	276.37	48.66	156.20	309.24	84.25	185.46	314.44	143.10	1027.44	196.36	153.80	976.35	193.95	154.25	816.02	144.37	118.38	810.32	152.37	168.78	618.20	262.50	1259.40	0.00	0.00	0.00	676.73	175.75	1675.84	678.64	306.83	1693.99	543.40	197.57	1645.05	545.75	317.25	1648.35	592.59	-18.36	78.17	1189.59	7.05	79.67	567.91
8.04000	371.92	273.88	38.12	331.37	275.70	47.58	158.94	310.75	88.99	189.19	315.66	147.18	1028.97	195.25	149.53	976.99	193.81	151.18	816.53	143.96	118.48	811.86	152.82	169.16	629.12	260.66	1261.02	0.00	0.00	0.00	686.01	172.66	1677.78	695.90	305.80	1695.58	554.44	194.00	1645.97	556.23	313.43	1649.89	593.50	-18.39	78.57	1189.13	6.36	79.42	567.89
8.05000	370.42	274.30	37.67	332.23	276.88	46.84	162.02	312.86	94.03	193.20	316.96	151.53	1030.61	196.83	145.99	977.91	194.32	148.57	817.31	143.49	119.03	813.28	152.74	169.96	641.84	258.61	1263.00	0.00	0.00	0.00	696.59	168.29	1679.77	707.93	301.53	1698.11	565.61	189.85	1647.11	566.84	309.29	1651.65	593.31	-18.34	78.28	1189.57	5.90	79.61	568.37
8.06000	371.59	274.13	38.35	332.81	277.41	46.44	165.33	313.87	98.95	197.92	319.77	156.41	1032.14	196.89	142.37	979.50	195.71	145.60	818.46	143.01	119.92	815.23	153.61	170.24	653.59	257.82	1265.08	0.00	0.00	0.00	709.83	164.64	1681.73	718.47	298.00	1700.73	576.95	186.18	1648.48	577.53	304.99	1653.53	591.64	-18.64	77.80	1188.92	6.23	79.26	568.46
8.07000	372.17	274.33	38.72	332.74	278.35	45.30	169.22	315.65	104.48	203.22	321.54	161.23	1033.45	197.92	138.43	981.23	197.14	142.84	819.72	143.23	120.56	817.35	153.40	170.40	665.09	256.53	1267.45	0.00	0.00	0.00	720.99	160.20	1683.93	729.00	294.18	1703.57	588.36	181.96	1650.01	588.34	300.86	1655.69	592.80	-19.01	78.28	1189.65	6.72	79.43	568.62
8.08000	370.58	275.03	38.34	335.89	278.30	45.46	173.70	316.78	110.10	209.12	323.61	166.26	1033.20	198.71	136.86	982.09	197.50	141.31	820.60	142.79	120.97	819.45	154.31	169.78	675.93	254.69	1270.13	0.00	0.00	0.00	733.20	155.57	1686.55	739.60	289.85	1706.64	599.89	177.84	1652.01	599.18	296.63	1658.20	592.72	-18.67	78.37	1190.03	6.62	79.66	568.25
8.09000	371.64	274.48	38.27	337.30	277.01	45.66	178.88	318.73	116.42	215.77	325.07	171.19	1033.47	199.00	134.64	982.41	197.55	140.07	821.26	142.85	120.99	820.54	154.46	169.33	687.46	254.17	1273.18	0.00	0.00	0.00	741.72	151.73	1689.43	750.57	285.49	1709.81	611.33	173.69	1654.38	610.06	292.05	1661.17	593.62	-18.66	78.61	1189.65	6.24	79.41	567.71
8.10000	371.70	274.61	38.82	339.59	275.99	46.68	184.60	319.39	122.48	223.30	326.24	176.12	1033.34	198.91	133.17	982.64	197.65	138.76	821.64	143.12	120.74	821.14	155.01	168.93	698.50	252.61	1276.28	0.00	0.00	0.00	752.35	146.91	1692.13	761.48	281.20	1713.24	622.72	169.72	1657.19	620.91	287.42	1664.65	591.85	-19.59	78.19	1189.13	5.34	79.22	567.86
8.11000	371.12	275.34	38.47	341.80	275.90	46.57	191.36	320.86	129.46	231.82	328.66	181.44	1034.29	200.82	131.86	982.34	198.34	137.93	821.81	142.99	120.77	821.59	154.76	168.91	709.78	251.04	1280.10	0.00	0.00	0.00	764.83	142.61	1694.84	772.47	276.54	1716.75	633.89	164.58	1660.17	631.78	283.14	1668.45	591.66	-18.71	78.26	1189.88	5.91	79.25	566.98
8.12000	368.82	274.34	37.59	343.71	276.21	47.20	198.73	322.66	137.13	241.02	329.98	186.55	1033.24	199.30	131.20	982.49	198.54	137.38	822.06	143.30	120.64	821.91	154.59	168.84	719.70	249.98	1284.15	0.00	0.00	0.00	775.35	138.63	1697.57	783.47	272.10	1720.18	645.00	159.11	1663.37	642.58	278.79	1672.42	592.62	-18.33	78.21	1189.68	6.15	79.09	567.69
8.13000	370.44	273.89	37.60	346.30	276.92	47.68	206.60	324.41	145.39	250.77	330.71	191.87	1033.86	199.73	130.46	982.45	198.75	136.99	822.21	143.19	120.62	822.32	154.75	168.78	730.58	248.85	1288.23	0.00	0.00	0.00	788.28	134.39	1700.01	794.39	268.71	1723.36	655.98	154.54	1666.67	653.29	274.07	1676.50	592.65	-18.35	78.40	1189.89	6.39	79.41	568.90
8.14000	372.13	274.60	36.90	349.63	276.23	49.20	215.32	325.42	154.22	261.27	332.66	198.19	1034.06	201.43	129.42	982.97	198.62	136.64	822.19	142.94	120.77	822.71	154.97	168.64	742.71	247.86	1292.33	0.00	0.00	0.00	799.95	130.73	1702.43	805.11	263.84	1726.55	666.70	149.05	1669.63	663.98	270.01	1680.31	592.06	-18.50	78.25	1189.75	6.07	79.25	568.95
8.15000	378.81	275.94	35.60	351.80	278.13	50.34	224.05	326.07	163.66	272.10	333.21	204.62	1033.86	201.90	128.67	983.45	199.13	136.65	822.10	142.98	120.76	822.75	154.48	168.81	752.11	246.67	1296.51	0.00	0.00	0.00	809.15	126.34	1704.81	815.78	260.06	1729.47	677.39	144.80	1672.60	674.44	266.29	1683.82	591.97	-19.11	77.91	1189.66	6.46	79.50	568.49
8.16000	381.82	277.02	34.16	355.41	279.29	52.71	233.34	326.55	173.59	283.34	333.69	211.53	1034.28	202.56	128.40	983.43	199.41	136.31	822.08	143.05	120.66	823.00	154.72	168.84	763.22	247.19	1300.01	0.00	0.00	0.00	820.80	122.50	1706.79	826.30	256.00	1732.40	687.88	140.31	1675.17	684.93	262.27	1687.24	592.44	-18.74	78.33	1189.19	6.06	79.29	568.74
8.17000	385.60	276.44	32.92	359.13	279.27	55.46	242.95	326.42	183.66	295.10	333.97	218.81	1034.45	202.61	127.87	983.72	199.50	136.07	822.12	143.53	120.47	823.41	155.35	168.56	773.03	246.43	1303.42	0.00	0.00	0.00	830.02	119.32	1708.98	836.70	252.51	1735.19	698.19	137.14	1677.64	695.27	258.71	1690.40	592.04	-17.94	78.03	1189.48	5.96	79.34	567.87
8.18000	391.60	278.67	31.15	364.66	280.42	59.85	253.54	324.93	194.12	307.36	333.89	226.50	1033.89	202.71	127.26	983.50	199.63	135.88	821.99	143.43	120.56	823.72	155.85	168.37	782.67	246.54	1306.56	0.00	0.00	0.00	839.09	115.95	1711.06	846.80	248.97	1737.87	708.38	133.52	1679.83	705.52	255.01	1693.45	592.24	-17.75	78.46	1189.62	5.95	79.19	567.62
8.19000	396.55	280.37	29.24	370.29	280.92	65.07	264.45	323.18	204.57	320.00	332.99	234.40	1034.24	202.67	126.92	983.43	199.55	135.55	821.91	143.38	120.57	823.60	154.78	168.73	792.79	246.06	1309.60	0.00	0.00	0.00	850.15	112.87	1712.75	857.16	244.69	1740.76	718.30	130.22	1681.82	715.62	252.22	1696.26	592.02	-18.66	78.08	1189.93	5.86	79.28	568.22
8.20000	401.99	283.84	27.94	379.08	279.27	71.65	276.61	321.92	215.50	333.26	332.84	243.07	1033.10	203.03	126.49	983.08	199.67	135.40	821.76	143.53	120.58	823.73	155.35	168.50	797.55	242.69	1313.20	0.00	0.00	0.00	857.87	110.17	1715.08	866.84	242.26	1743.16	728.08	126.77	1683.82	725.36	249.58	1698.97	591.54	-18.50	78.01	1190.74	6.30	79.47	568.60
8.21000	405.86	278.87	34.38	382.48	279.14	78.91	289.30	320.18	226.29	346.97	333.00	251.91	1033.47	203.02	126.32	983.41	199.68	135.41	821.62	143.55	120.58	823.80	154.98	168.64	807.52	242.00	1316.15	0.00	0.00	0.00	870.42	108.04	1716.69	876.30	240.31	1745.54	737.70	123.92	1685.71	734.89	247.10	1701.53	592.52	-18.55	78.16	1188.26	5.71	78.54	569.94
8.22000	400.08	274.29	45.55	390.20	276.96	87.42	303.03	319.18	237.64	361.04	332.74	261.11	1033.18	203.14	126.02	981.94	199.74	134.87	821.52	143.40	120.64	823.78	155.32	168.44	813.74	241.90	1318.86	0.00	0.00	0.00	877.05	105.83	1718.72	885.52	237.59	1747.93	746.95	121.32	1687.61	744.17	244.44	1704.03	593.28	-18.61	78.17	1189.25	5.82	78.79	569.12
8.23000	406.69	271.83	54.22	399.89	275.76	97.36	317.03	319.07	249.16	375.56	333.56	271.20	1032.97	203.07	125.75	982.33	199.49	134.68	821.49	143.15	120.73	823.92	155.19	168.48	823.25	241.67	1321.49	0.00	0.00	0.00	886.58	103.27	1720.56	894.42	235.69	1750.27	756.13	119.36	1689.60	753.12	242.28	1706.37	591.89	-17.56	78.11	1190.09	6.23	79.01	568.14
8.24000	416.55	269.68	64.41	408.86	273.68	106.65	331.21	319.87	261.20	390.27	333.93	281.40	1032.59	203.23	125.37	981.77	199.86	134.66	821.45	143.36	120.66	823.91	155.14	168.50	831.92	241.43	1323.92	0.00	0.00	0.00	896.40	101.76	1722.57	903.11	234.25	1752.50	764.99	117.65	1691.67	761.77	240.77	1708.61	592.32	-18.37	77.92	1189.51	5.83	78.95	567.98
8.25000	430.02	268.23	75.54	420.77	273.47	117.53	346.21	321.02	273.29	405.27	333.66	291.58	1032.41	203.15	125.15	982.73	199.50	134.65	821.45	143.32	120.74	823.88	154.72	168.63	840.71	241.44	1326.38	0.00	0.00	0.00	905.62	101.10	1724.69	911.74	232.15	1754.77	773.90	116.35	1693.83	770.12	239.49	1710.76	592.95	-17.90	78.14	1188.96	6.20	78.91	568.42
8.26000	439.37	267.60	84.59	426.06	271.17	126.98	361.68	321.34	284.77	421.09	334.41	302.16	1032.62	203.37	125.14	981.66	199.47	134.30	821.49	143.35	120.73	823.90	154.77	168.67	853.75	244.74	1328.18	0.00	0.00	0.00	913.81	100.14	1727.04	920.26	230.37	1757.09	782.42	115.06	1695.92	778.37	238.18	1712.87	592.39	-17.95	78.26	1189.70	6.14	79.09	568.83
8.27000	452.25	267.96	94.09	438.71	271.61	136.82	377.68	322.13	296.26	437.23	334.63	312.29	1031.69	203.08	124.67	981.32	199.70	134.22	821.51	143.36	120.73	823.96	154.99	168.59	862.30	244.70	1330.44	0.00	0.00	0.00	922.53	99.61	1729.43	928.06	230.18	1759.20	791.08	114.10	1698.07	786.44	237.06	1714.91	592.45	-17.98	78.12	1188.81	6.35	78.91	568.91
8.28000	465.02	269.15	103.05	450.97	272.63	146.08	393.97	322.63	307.05	453.96	335.09	322.10	1031.94	203.00	124.50	982.16	199.65	134.50	821.55	143.72	120.65	824.07	155.11	168.61	869.76	243.78	1332.76	0.00	0.00	0.00	930.92	98.86	1731.58	936.00	229.69	1761.22	799.47	113.53	1700.15	794.33	236.04	1716.84	592.61	-17.43	78.03	1190.14	6.30	79.26	568.30
8.29000	480.41	271.21	111.70	465.50	274.02	154.99	410.48	323.00	317.46	471.20	336.19	331.62	1031.38	203.39	124.42	982.52	199.92	134.54	821.55	143.61	120.76	824.01	155.09	168.52	879.46	243.68	1334.99	0.00	0.00	0.00	938.80	98.86	1733.93	943.62	229.82	1763.34	807.98	113.50	1702.34	802.05	235.04	1718.70	591.72	-17.36	77.98	1189.67	5.78	78.98	568.33
8.30000	496.75	273.58	119.82	481.41	275.75	163.72	427.91	323.44	326.93	488.57	336.54	340.29	1031.55	203.26	124.24	982.34	199.79	134.39	821.47	143.55	120.90	823.91	155.26	168.56	888.97	243.56	1336.92	0.00	0.00	0.00	945.95	99.34	1736.55	950.93	230.41	1765.23	816.13	112.27	1704.18	809.57	234.45	1720.32	592.17	-17.82	78.14	1189.64	6.11	79.42	568.01
8.31000	512.87	276.70	127.08	504.31	278.44	172.67	445.75	324.59	335.61	506.22	337.49	348.38	1031.86	203.63	124.20	981.96	199.83	134.08	821.54	144.04	120.87	823.95	155.26	168.65	899.77	243.29	1338.99	0.00	0.00	0.00	954.75	98.74	1738.65	958.40	230.39	1767.13	824.23	111.94	1706.03	817.08	233.75	1721.88	591.39	-17.17	78.28	1189.25	6.33	79.27	567.23
8.32000	530.59	280.04	133.78	521.74	280.83	179.80	463.97	324.78	343.05	524.14	338.06	355.60	1031.85	203.52	123.64	981.63	199.84	133.56	821.63	144.46	120.93	824.12	155.24	168.76	907.42	243.14	1340.74	0.00	0.00	0.00	962.25	98.81	1740.72	965.79	230.66	1768.93	832.24	111.94	1707.81	824.44	233.29	1723.31	590.73	-17.43	77.78	1190.12	5.97	79.43	568.46
8.33000	552.68	283.82	140.47	541.99	284.29	184.61	482.44	325.98	349.55	542.33	338.86	361.96	1031.38	203.75	123.05	982.02	199.55	133.22	821.77	144.93	120.94	824.35	155.13	168.94	915.16	242.35	1342.67	0.00	0.00	0.00	970.23	99.62	1743.01	962.44	228.38	1772.47	840.26	111.71	1709.53	831.79	233.21	1724.53	591.46	-17.82	77.86	1190.14	6.21	79.51	568.91
8.34000	570.38	287.49	144.97	563.52	286.77	190.08	501.21	326.56	354.56	560.92	339.44	367.49	1032.07	203.66	122.61	982.13	199.40	132.91	821.76	144.74	121.21	824.74	155.38	169.01	922.89	241.52	1344.41	0.00	0.00	0.00	976.68	99.92	1745.48	967.46	228.03	1774.58	848.14	111.66	1711.09	839.21	232.84	1725.80	589.88	-17.66	77.52	1189.36	6.39	79.46	567.55
8.35000	592.88	291.31	149.70	581.79	289.37	193.29	520.23	327.72	358.23	579.87	340.54	371.97	1032.15	203.00	121.82	982.06	199.36	132.53	821.81	144.92	121.34	824.98	155.49	169.12	931.65	241.14	1346.00	0.00	0.00	0.00	983.74	100.39	1747.70	974.28	228.72	1776.21	855.83	111.16	1712.54	846.61	232.72	1726.96	587.56	-17.59	77.09	1189.85	6.20	79.19	568.55
8.36000	614.65	295.52	152.92	606.45	292.08	197.06	539.44	328.93	360.65	599.32	341.42	375.39	1032.26	202.95	121.26	982.72	199.28	132.25	821.94	145.28	121.45	825.24	155.18	169.47	939.22	240.27	1347.65	0.00	0.00	0.00	992.57	101.90	1749.54	982.46	229.71	1777.50	863.66	111.45	1714.07	853.94	233.01	1727.97	588.49	-17.75	77.38	1189.35	6.92	79.36	567.88
8.37000	640.22	299.34	156.02	630.02	296.38	199.81	559.04	329.79	361.46	618.89	342.15	377.59	1032.24	202.94	120.79	982.64	199.16	131.87	822.01	145.54	121.55	825.35	155.08	169.70	947.60	240.02	1348.92	0.00	0.00	0.00	1001.51	102.56	1751.25	999.81	231.93	1777.38	871.45	111.96	1715.49	861.37	233.07	1728.92	586.67	-17.79	76.81	1189.67	6.43	79.14	567.48
8.38000	666.14	303.03	158.23	655.06	298.15	200.87	579.19	331.17	361.03	638.58	343.92	378.82	1032.99	202.70	120.58	983.47	198.75	131.68	822.04	145.54	121.84	825.43	155.12	170.04	951.07	238.10	1350.86	0.00	0.00	0.00	1007.32	103.33	1753.37	1009.22	234.21	1778.18	879.05	111.88	1716.74	868.81	233.60	1729.73	585.93	-17.83	76.50	1189.79	6.31	79.23	567.77
8.39000	695.00	306.31	160.05	682.87	301.37	202.26	599.95	332.73	359.38	658.56	344.91	378.68	1034.01	202.60	120.39	982.94	198.44	131.17	822.15	145.81	121.98	825.76	155.42	170.17	958.65	237.68	1352.25	0.00	0.00	0.00	1015.67	104.07	1755.07	1016.57	235.26	1779.37	886.91	112.98	1718.05	876.13	234.38	1730.49	590.66	-17.29	77.81	1189.49	6.11	79.02	568.08
8.40000	722.36	309.42	160.78	712.07	303.54	202.84	621.09	333.87	356.27	678.93	345.93	377.35	1033.91	202.21	119.86	983.63	198.24	131.10	822.31	146.16	122.19	825.93	155.87	170.31	968.04	237.46	1353.27	0.00	0.00	0.00	1023.93	104.61	1756.54	1023.99	235.21	1780.66	894.59	114.13	1719.28	883.46	235.07	1731.17	591.30	-17.25	77.77	1190.15	6.34	79.44	568.56
8.41000	749.71	312.54	160.61	738.63	305.45	201.98	642.59	335.20	351.88	699.68	347.31	375.16	1033.71	202.18	119.46	983.60	198.30	130.88	822.36	146.14	122.50	826.26	156.17	170.61	981.04	238.04	1353.61	0.00	0.00	0.00	1030.51	105.99	1758.54	1030.89	237.31	1781.42	902.01	114.95	1720.39	890.66	236.10	1731.68	590.31	-17.05	77.64	1190.31	6.32	79.53	568.34
8.42000	778.49	315.14	160.86	766.66	308.73	201.62	664.20	336.88	346.45	721.06	349.03	372.19	1033.93	202.61	119.32	984.27	197.95	130.66	822.53	146.34	122.73	826.43	155.83	171.06	991.71	238.36	1354.29	0.00	0.00	0.00	1036.48	106.85	1759.95	1037.90	239.66	1781.98	909.46	115.66	1721.36	897.96	236.64	1732.21	590.96	-17.04	78.11	1190.11	6.70	79.62	567.93
8.43000	811.79	317.87	161.32	795.29	311.28	200.66	686.49	338.77	339.90	742.97	350.92	368.27	1034.45	201.81	118.84	983.88	197.36	130.14	822.60	146.32	123.10	826.75	156.04	171.50	999.85	238.28	1355.01	0.00	0.00	0.00	1044.87	108.39	1761.29	1045.05	241.06	1782.64	916.85	116.87	1722.38	905.26	237.76	1732.56	591.15	-16.95	77.96	1189.94	6.32	79.49	567.28
8.44000	843.94	320.13	161.51	822.71	314.59	199.00	709.59	340.46	332.23	765.13	353.26	363.72	1035.80	201.24	118.78	983.58	197.59	129.96	822.76	146.41	123.52	827.04	156.17	172.03	1009.61	238.42	1355.67	0.00	0.00	0.00	1052.29	109.32	1762.50	1052.56	241.27	1783.40	924.26	118.39	1723.24	912.55	238.96	1732.76	592.44	-17.44	78.38	1189.59	6.48	79.35	568.82
8.45000	875.82	322.81	161.31	852.88	317.31	197.72	733.86	342.32	323.91	787.63	354.52	358.06	1035.23	201.62	118.46	984.67	197.53	130.06	822.89	146.60	123.96	827.47	156.47	172.49	1017.33	238.51	1356.05	0.00	0.00	0.00	1058.76	111.63	1763.92	1059.48	243.13	1783.93	931.48	119.26	1723.98	919.97	239.94	1732.92	590.96	-16.55	78.31	1189.66	6.31	79.35	569.59
8.46000	907.40	325.52	160.93	883.78	319.90	196.07	758.60	344.21	314.71	810.34	356.23	351.84	1035.24	202.20	118.50	984.88	197.59	130.02	823.08	147.31	124.23	827.84	156.84	172.95	1025.40	238.68	1356.57	0.00	0.00	0.00	1066.42	113.12	1765.03	1066.70	244.57	1784.30	938.89	120.88	1724.57	927.39	241.15	1732.97	590.90	-16.91	78.27	1189.98	6.12	79.19	568.44
8.47000	941.82	327.71	161.45	916.79	323.22	194.67	783.68	346.30	305.23	833.54	358.14	345.08	1035.84	202.55	118.57	985.41	198.12	130.33	823.28	147.68	124.71	828.25	157.24	173.43	1032.98	236.97	1357.62	0.00	0.00	0.00	1072.98	114.66	1766.04	1073.94	246.47	1784.54	946.27	121.85	1724.97	934.75	242.53	1732.85	591.13	-16.79	78.24	1191.04	6.90	79.59	568.40
8.48000	973.39	330.46	160.61	947.67	325.78	192.68	809.18	348.53	295.17	857.73	359.51	337.44	1035.26	202.59	118.03	980.23	198.17	132.27	823.48	148.20	125.24	828.81	158.09	173.84	1039.96	236.49	1358.10	0.00	0.00	0.00	1082.26	115.96	1766.57	1081.31	247.99	1784.74	953.78	123.25	1725.40	942.30	244.03	1732.58	590.58	-16.92	78.22	1191.70	6.79	79.48	567.78
8.49000	1005.64	332.98	159.74	979.45	328.41	190.09	835.23	351.07	284.89	882.69	360.94	329.25	1030.05	203.07	121.27	979.27	198.15	132.32	823.66	148.57	125.84	829.23	158.21	174.51	1049.00	236.39	1358.17	0.00	0.00	0.00	1089.72	117.54	1767.37	1088.66	249.71	1784.75	961.34	124.81	1725.68	949.77	245.84	1732.19	591.36	-17.63	78.30	1190.63	5.88	79.03	568.17
8.50000	1039.75	335.45	159.23	1010.45	330.25	186.75	862.26	353.66	274.43	907.42	363.36	320.91	1029.77	203.20	121.32	979.57	198.31	132.43	823.97	149.32	126.41	829.52	157.95	175.53	1056.12	236.20	1358.27	0.00	0.00	0.00	1096.83	119.82	1768.19	1096.20	251.44	1784.66	968.87	126.58	1725.96	957.39	247.43	1731.72	590.20	-17.20	78.08	1190.07	5.91	78.86	568.27
8.51000	1073.40	337.98	158.37	1043.28	333.07	184.19	890.28	355.13	263.30	932.71	365.77	312.27	1031.39	202.97	121.78	980.62	197.96	132.72	824.20	149.28	127.27	829.97	157.69	176.44	1066.40	236.05	1358.09	0.00	0.00	0.00	1103.07	121.45	1768.94	1103.66	253.41	1784.35	976.73	128.99	1726.16	965.09	249.23	1731.04	591.13	-17.62	78.30	1190.57	5.53	78.68	570.26
8.52000	1105.36	340.29	157.00	1074.19	335.01	180.57	918.01	358.55	252.73	958.47	367.74	303.17	1031.02	202.57	121.31	979.44	197.64	132.07	824.46	149.62	128.05	830.49	158.08	177.28	1073.26	236.05	1357.99	0.00	0.00	0.00	1109.16	123.41	1769.75	1100.95	253.65	1786.34	984.20	130.12	1725.97	972.97	250.46	1730.43	592.27	-17.58	78.64	1191.26	6.25	79.05	569.69
8.53000	1139.45	342.44	156.18	1105.56	337.36	177.33	946.13	361.81	241.85	984.59	370.60	293.93	1032.29	202.29	121.34	980.96	197.23	132.46	824.85	150.26	128.69	831.26	158.94	177.83	1082.38	236.01	1357.70	0.00	0.00	0.00	1118.32	125.37	1770.25	1105.93	255.38	1786.39	991.92	131.94	1725.97	980.70	252.65	1729.53	592.61	-17.38	78.62	1190.63	6.75	79.90	569.54
8.54000	1174.84	344.46	156.17	1138.47	339.29	174.57	974.82	365.61	231.03	1011.52	372.48	284.27	1031.01	201.69	120.94	982.70	196.97	132.78	825.11	150.01	129.72	831.75	158.94	178.84	1090.26	235.93	1357.30	0.00	0.00	0.00	1125.70	127.52	1770.66	1113.84	257.67	1785.85	999.96	134.50	1725.96	988.59	254.79	1728.59	592.20	-17.57	78.51	1187.72	7.22	78.84	568.09
8.55000	1206.56	346.60	155.07	1170.63	341.98	171.83	1004.17	369.74	220.27	1038.55	375.16	274.82	1029.28	201.24	119.83	979.91	196.36	131.68	825.45	149.97	130.67	832.45	158.65	179.92	1099.73	236.11	1357.02	0.00	0.00	0.00	1134.66	129.85	1770.85	1122.11	260.13	1785.22	1007.81	136.06	1725.84	996.65	256.65	1727.61	591.89	-17.82	78.40	1187.39	6.84	78.74	569.49
8.56000	1240.75	348.84	154.72	1202.74	344.68	169.38	1033.90	373.81	209.59	1065.29	378.03	265.42	1031.66	200.94	120.60	986.55	196.95	129.44	825.87	150.57	131.39	833.06	158.59	180.87	1109.51	236.20	1356.59	0.00	0.00	0.00	1140.82	132.50	1771.27	1130.78	262.32	1784.57	1015.86	138.24	1725.60	1004.68	259.02	1726.52	592.13	-18.07	78.34	1187.70	6.58	79.25	569.08
8.57000	1272.03	351.36	153.39	1234.52	346.99	165.84	1063.24	377.46	199.13	1092.51	381.03	256.12	1032.59	200.69	120.46	988.04	196.38	129.01	826.21	150.61	132.42	833.77	158.62	182.08	1116.67	236.52	1355.96	0.00	0.00	0.00	1148.78	134.07	1771.29	1138.87	265.09	1783.51	1023.93	140.88	1725.33	1012.98	260.92	1725.45	592.00	-17.86	78.37	1188.24	7.14	79.37	568.62
8.58000	1304.10	354.16	152.36	1265.30	349.62	162.29	1092.95	380.63	188.80	1119.69	384.62	247.33	1036.66	200.41	115.65	987.53	196.02	128.58	826.60	150.58	133.51	834.37	157.50	183.62	1125.47	236.94	1355.34	0.00	0.00	0.00	1156.80	136.63	1771.48	1146.81	267.40	1782.58	1032.05	143.04	1724.98	1021.14	263.27	1724.22	592.47	-17.66	78.32	1187.76	6.96	79.45	568.42
8.59000	1333.43	357.67	150.49	1296.61	353.13	159.12	1122.56	383.62	179.11	1146.94	388.34	239.10	1038.09	194.51	118.19	988.54	195.74	128.76	827.03	150.77	134.58	835.20	157.92	184.70	1134.96	237.25	1354.66	0.00	0.00	0.00	1167.14	139.36	1771.09	1154.51	269.86	1781.65	1040.22	145.20	1724.57	1029.32	265.52	1722.95	592.27	-17.88	78.32	1186.93	6.87	79.26	568.29
8.60000	1363.76	362.14	149.00	1327.11	357.24	156.03	1152.04	387.83	170.67	1174.57	390.98	231.14	1039.26	196.73	116.82	988.24	195.11	128.44	827.55	150.98	135.73	836.26	158.59	185.76	1143.17	237.62	1353.81	0.00	0.00	0.00	1176.00	141.90	1770.72	1162.95	272.47	1780.41	1048.54	147.25	1723.98	1037.54	267.62	1721.62	592.29	-17.60	78.48	1188.57	6.78	79.82	567.96
8.61000	1395.10	366.94	147.64	1356.79	361.78	153.03	1181.11	391.31	162.91	1200.85	394.98	224.39	1038.55	197.29	115.72	988.51	195.40	128.52	828.10	151.37	136.92	837.16	159.04	186.92	1152.57	238.27	1352.86	0.00	0.00	0.00	1182.15	144.38	1770.49	1170.53	275.21	1779.30	1056.79	149.27	1723.24	1045.75	269.87	1720.20	593.39	-17.49	78.56	1188.75	6.07	79.03	568.09
8.62000	1423.23	372.59	144.98	1385.56	366.66	149.60	1209.44	393.35	155.65	1227.25	398.42	218.23	1038.87	199.11	114.63	988.16	194.58	127.96	828.58	151.47	138.27	837.92	158.58	188.48	1160.54	238.70	1351.87	0.00	0.00	0.00	1189.93	146.97	1770.22	1178.74	277.85	1777.94	1065.40	152.16	1722.56	1054.10	272.34	1718.63	593.02	-17.82	78.63	1189.30	5.94	78.94	568.14
8.63000	1451.87	378.50	142.49	1412.24	371.85	145.97	1237.26	395.37	149.43	1253.09	401.40	212.72	1038.46	199.61	113.77	988.92	194.35	127.99	829.17	151.68	139.56	839.02	158.47	189.90	1170.77	239.31	1350.83	0.00	0.00	0.00	1197.81	150.02	1769.67	1186.61	280.72	1776.64	1073.60	154.86	1721.66	1062.50	274.96	1716.97	593.12	-17.54	78.60	1190.36	5.36	78.95	568.54
8.64000	1478.45	383.83	140.35	1440.58	375.61	143.50	1264.04	396.23	143.93	1278.16	404.06	208.13	1038.88	199.76	113.45	990.00	193.83	128.00	829.71	151.61	141.11	840.13	158.56	191.40	1179.94	239.73	1349.75	0.00	0.00	0.00	1207.04	153.30	1768.98	1195.20	283.60	1775.00	1082.11	157.96	1720.69	1070.99	277.54	1715.25	592.18	-18.09	78.22	1189.62	6.06	78.94	568.32
8.65000	1504.63	388.04	138.83	1465.80	379.80	141.50	1289.63	398.42	139.74	1302.30	406.68	204.09	1039.59	199.95	113.28	989.88	194.10	127.80	830.32	151.62	142.73	841.15	158.23	193.18	1189.93	240.32	1348.60	0.00	0.00	0.00	1215.66	156.01	1768.18	1202.98	286.66	1773.28	1090.58	160.99	1719.58	1079.68	280.12	1713.43	592.10	-17.86	78.31	1189.77	6.51	79.03	567.27
8.66000	1528.73	390.82	138.20	1491.41	382.17	140.61	1313.90	400.55	136.25	1324.80	409.06	200.74	1039.50	199.24	113.74	990.23	194.29	127.91	830.99	151.52	144.45	842.52	158.31	194.81	1199.10	241.09	1347.25	0.00	0.00	0.00	1223.72	158.60	1767.07	1212.75	289.48	1771.49	1099.03	164.04	1718.42	1088.58	282.39	1711.59	592.89	-17.25	78.81	1190.42	6.26	78.99	569.10
8.67000	1552.45	392.62	138.94	1512.46	383.53	139.60	1336.84	401.77	132.91	1346.22	410.91	197.76	1040.32	199.65	113.41	990.81	194.04	127.79	831.72	151.39	146.15	843.82	158.01	196.65	1209.19	241.72	1345.75	0.00	0.00	0.00	1231.56	161.49	1766.20	1221.86	292.63	1769.52	1107.58	167.13	1717.02	1097.28	285.55	1709.49	592.27	-17.46	78.66	1190.15	6.24	78.93	569.09
8.68000	1573.74	392.96	139.72	1535.45	384.79	140.54	1358.50	401.99	129.44	1365.77	412.98	195.23	1038.78	199.57	112.61	991.38	193.43	127.66	832.53	151.41	147.87	845.32	158.28	198.34	1218.14	242.54	1344.32	0.00	0.00	0.00	1239.95	164.45	1764.86	1229.65	295.88	1767.67	1116.05	170.29	1715.54	1106.22	288.49	1707.34	592.54	-17.40	78.74	1189.22	6.24	78.72	568.91
8.69000	1591.81	392.29	139.26	1553.23	384.88	139.29	1378.31	403.48	126.81	1384.22	414.31	192.54	1039.99	199.47	112.78	991.33	193.18	127.44	833.41	151.10	149.77	846.63	157.18	200.62	1228.55	243.42	1342.71	0.00	0.00	0.00	1247.36	166.92	1763.31	1238.30	298.66	1765.62	1124.60	173.60	1713.90	1115.18	291.89	1705.00	592.37	-17.38	78.52	1189.39	6.15	78.45	568.99
8.70000	1609.64	391.12	138.00	1572.23	382.96	137.40	1396.25	404.71	124.41	1401.59	415.00	189.79	1040.96	199.90	112.80	991.62	193.62	127.61	834.31	150.93	151.76	848.32	156.70	202.58	1238.80	244.09	1341.09	0.00	0.00	0.00	1257.42	170.99	1761.75	1247.47	302.14	1763.41	1133.37	177.88	1712.20	1124.20	295.31	1702.58	592.04	-16.96	78.68	1189.48	6.01	78.64	568.71
8.71000	1625.40	389.05	135.09	1587.81	382.22	135.00	1412.46	405.13	121.78	1417.20	415.87	187.17	1040.89	199.68	112.13	991.78	192.87	127.29	835.35	150.72	153.73	850.18	156.63	204.63	1251.28	244.99	1339.30	0.00	0.00	0.00	1265.40	174.01	1760.11	1257.16	306.12	1760.64	1141.96	181.27	1710.24	1133.43	298.55	1700.11	591.53	-17.21	78.34	1189.72	6.25	78.62	568.45
8.72000	1639.03	386.98	130.71	1601.22	380.21	130.91	1427.23	404.29	118.48	1431.56	416.65	184.23	1040.94	199.32	112.39	991.95	192.83	127.14	836.45	150.81	155.77	852.07	156.36	206.79	1261.57	245.76	1337.40	0.00	0.00	0.00	1274.71	178.21	1758.32	1266.68	308.99	1758.25	1150.71	184.93	1708.22	1142.77	302.24	1697.53	591.30	-17.13	78.14	1189.82	6.64	78.83	568.24
8.73000	1649.60	385.11	124.88	1612.52	379.18	126.18	1439.41	404.77	114.97	1444.13	416.50	180.49	1040.56	198.69	112.41	991.79	192.94	127.01	837.63	150.37	158.10	853.91	154.75	209.56	1272.12	246.89	1335.44	0.00	0.00	0.00	1283.38	181.25	1756.07	1275.32	312.73	1755.66	1159.55	189.21	1706.12	1152.18	306.06	1694.80	591.17	-17.86	78.26	1189.87	6.46	78.89	568.73
8.74000	1659.43	383.31	118.99	1621.77	377.07	120.26	1449.15	405.69	110.90	1454.65	416.57	176.26	1041.54	198.88	112.09	992.65	192.23	126.74	839.00	150.45	160.42	856.30	154.34	211.93	1283.14	247.81	1333.48	0.00	0.00	0.00	1292.05	184.94	1754.08	1284.88	316.20	1752.74	1168.45	193.15	1703.89	1161.59	309.87	1692.05	591.30	-17.30	78.51	1190.54	5.81	79.02	569.30
8.75000	1667.56	381.44	112.37	1629.48	375.70	114.25	1456.97	405.37	105.77	1462.63	416.80	171.40	1041.19	199.38	111.53	993.36	191.90	126.53	840.39	150.01	163.16	858.73	153.97	214.59	1294.36	249.02	1331.52	0.00	0.00	0.00	1299.90	188.39	1751.72	1304.53	322.85	1746.69	1177.34	197.51	1701.54	1171.01	313.96	1689.20	591.09	-16.85	78.30	1190.94	6.37	79.29	568.05
8.76000	1672.86	379.25	104.18	1636.43	373.46	107.17	1462.82	405.57	100.32	1469.39	415.73	165.44	1041.98	199.05	111.63	994.04	191.93	126.55	842.06	149.63	166.13	861.12	152.54	217.69	1305.53	250.30	1329.56	0.00	0.00	0.00	1308.79	192.41	1749.29	1316.58	326.85	1742.86	1186.42	202.16	1699.13	1180.55	318.12	1686.26	591.04	-17.42	78.22	1189.71	6.15	78.80	567.86
8.77000	1677.05	376.87	95.04	1640.12	371.67	98.78	1467.83	403.62	93.58	1475.02	413.91	158.58	1042.23	199.02	111.08	993.21	191.64	125.99	843.86	149.63	169.06	863.95	151.92	220.73	1317.01	251.75	1327.41	0.00	0.00	0.00	1318.31	195.63	1746.46	1326.15	330.96	1739.60	1195.57	207.00	1696.56	1190.20	322.24	1683.26	590.76	-17.59	78.07	1188.91	5.69	78.60	568.28
8.78000	1680.37	373.86	84.85	1642.92	369.12	89.63	1470.99	402.54	86.79	1479.34	412.62	151.56	1041.64	198.91	110.93	994.90	191.25	125.96	845.99	149.92	172.08	867.06	151.33	223.81	1328.58	253.43	1325.35	0.00	0.00	0.00	1328.36	200.13	1743.62	1336.13	334.36	1736.29	1204.44	210.87	1693.66	1199.83	326.85	1680.09	591.12	-16.93	78.00	1190.32	6.01	79.04	568.51
8.79000	1681.94	370.22	73.96	1644.12	365.70	79.44	1473.36	400.19	79.14	1482.26	412.09	144.61	1042.15	198.11	111.04	994.85	191.42	125.84	848.12	149.32	175.58	870.43	150.74	227.06	1340.43	255.23	1323.32	0.00	0.00	0.00	1337.92	204.32	1740.50	1346.15	337.84	1732.90	1213.80	215.88	1690.84	1209.82	331.22	1676.86	591.21	-17.17	78.01	1190.13	5.61	78.97	566.63
8.80000	1683.05	361.10	63.08	1644.13	360.13	70.71	1472.39	398.81	71.73	1484.69	409.76	137.37	1041.72	197.64	111.41	994.43	191.48	125.59	850.59	149.85	178.80	874.09	150.47	230.43	1352.67	257.28	1321.16	0.00	0.00	0.00	1347.30	208.13	1737.29	1356.53	341.50	1729.33	1222.99	220.49	1687.72	1219.79	335.87	1673.44	591.47	-17.58	78.20	1189.40	5.65	78.71	567.99
8.81000	1683.34	353.89	57.72	1643.09	353.61	66.00	1471.12	398.71	66.12	1485.14	405.40	130.73	1042.97	198.11	112.06	995.85	191.00	125.43	853.37	150.35	182.35	877.94	149.42	234.20	1365.51	259.51	1318.72	0.00	0.00	0.00	1354.89	212.60	1733.88	1366.76	345.03	1725.56	1232.35	225.06	1684.29	1229.93	340.61	1669.78	590.99	-17.08	78.39	1189.71	5.95	78.81	568.67
8.82000	1682.49	350.58	57.27	1641.39	349.43	62.49	1468.67	397.68	60.25	1482.59	400.42	124.55	1043.31	197.73	112.00	997.31	190.48	125.34	856.39	150.55	186.37	882.16	148.64	238.24	1377.71	261.86	1316.34	0.00	0.00	0.00	1365.85	217.50	1730.39	1376.72	350.38	1721.35	1241.78	230.08	1680.73	1239.98	345.43	1665.97	590.85	-16.93	78.22	1189.55	4.72	78.81	568.21
8.83000	1679.85	349.99	58.50	1639.11	348.94	61.55	1464.77	392.87	52.72	1476.83	395.60	118.34	1042.49	197.54	111.55	998.97	190.47	125.38	859.91	150.63	190.94	887.17	147.91	242.51	1389.95	264.18	1313.69	0.00	0.00	0.00	1375.14	221.33	1726.87	1387.00	354.68	1717.65	1251.42	235.53	1677.02	1250.15	350.28	1662.08	591.65	-16.86	78.17	1189.17	5.71	78.92	567.49
8.84000	1679.43	349.15	58.13	1639.31	346.92	61.08	1462.73	390.61	48.55	1474.29	390.40	113.51	1043.29	197.66	111.80	999.31	190.26	124.89	864.27	151.36	195.83	893.05	147.27	247.05	1402.28	266.83	1310.82	0.00	0.00	0.00	1384.72	226.15	1723.90	1396.93	359.90	1714.05	1261.20	241.25	1673.63	1260.61	354.99	1658.35	591.44	-17.25	78.30	1190.49	6.03	79.54	567.41
8.85000	1678.73	348.88	55.20	1641.11	347.52	59.42	1462.81	388.67	46.93	1475.80	386.72	110.93	1043.35	197.28	111.45	1000.17	191.18	125.07	869.27	151.94	201.42	900.01	147.90	251.43	1415.90	269.77	1307.96	0.00	0.00	0.00	1394.00	230.70	1721.08	1407.60	363.69	1711.00	1271.11	246.93	1670.30	1271.13	360.00	1654.81	590.87	-17.14	78.14	1190.55	5.65	79.51	567.31
8.86000	1681.59	349.87	48.23	1639.95	346.30	57.85	1462.72	386.31	46.24	1478.04	383.84	108.77	1044.01	197.43	111.84	1002.40	191.11	125.28	875.01	151.71	208.10	907.84	148.17	256.52	1427.01	272.85	1305.30	0.00	0.00	0.00	1402.96	234.52	1718.40	1417.71	368.83	1708.12	1280.98	251.78	1667.20	1281.79	364.70	1651.49	591.20	-16.90	78.02	1190.00	5.37	79.11	568.33
8.87000	1683.21	349.69	45.73	1641.28	345.54	55.94	1462.31	384.07	46.08	1479.70	381.52	107.36	1043.57	197.36	111.63	1003.09	191.22	125.52	881.85	151.89	215.77	916.99	147.39	262.70	1440.05	275.91	1303.03	0.00	0.00	0.00	1413.98	239.12	1716.18	1427.98	373.64	1705.47	1290.75	256.03	1664.28	1292.23	369.44	1648.35	592.77	-16.85	78.69	1189.35	5.43	78.75	569.12
8.88000	1684.31	349.56	44.49	1641.32	345.68	55.31	1461.75	383.79	46.25	1480.98	379.45	106.17	1045.05	196.97	111.63	1001.60	190.62	127.16	889.87	152.47	224.33	927.65	148.50	268.81	1451.45	278.57	1301.12	0.00	0.00	0.00	1425.89	244.81	1714.50	1438.55	377.82	1703.26	1300.99	261.41	1661.94	1302.74	374.05	1645.53	593.41	-16.49	78.85	1189.76	5.45	78.72	568.43
8.89000	1684.93	349.05	43.16	1641.28	344.34	54.48	1462.48	381.42	45.27	1481.85	378.62	105.25	1045.50	196.35	111.07	1004.97	190.54	128.71	899.44	152.62	234.10	940.00	150.10	275.41	1462.99	280.98	1299.50	0.00	0.00	0.00	1434.47	249.44	1713.29	1448.74	382.66	1701.10	1311.09	265.99	1659.94	1313.11	378.50	1643.01	593.04	-16.71	78.57	1189.27	5.42	78.78	568.47
8.90000	1684.26	348.56	42.94	1641.52	344.48	54.02	1462.17	382.87	45.12	1482.43	379.10	104.91	1047.58	195.47	110.35	1009.92	190.72	130.68	910.75	153.35	244.53	953.62	151.16	282.78	1474.69	283.16	1298.43	0.00	0.00	0.00	1444.27	254.51	1712.26	1459.09	387.07	1699.12	1321.38	270.16	1658.35	1323.33	382.89	1640.72	592.22	-16.98	78.35	1189.91	5.66	79.00	568.29
8.91000	1683.82	348.98	42.45	1641.27	344.76	55.35	1462.36	382.37	44.35	1483.58	379.30	104.46	1050.15	194.09	109.60	1018.19	190.65	133.98	923.87	154.10	255.45	968.50	151.83	290.69	1485.58	285.25	1297.28	0.00	0.00	0.00	1455.13	259.21	1711.25	1469.14	391.93	1697.13	1332.21	275.25	1657.45	1333.66	386.88	1638.77	592.12	-16.71	78.38	1189.37	5.39	78.94	568.53
8.92000	1683.90	348.48	42.17	1642.79	344.01	54.67	1462.36	383.23	44.29	1484.78	380.58	104.72	1054.90	191.43	108.30	1023.89	190.43	137.64	938.55	155.17	267.03	985.20	154.43	298.37	1496.76	287.04	1296.37	0.00	0.00	0.00	1465.59	263.20	1710.67	1479.35	396.13	1695.48	1342.83	279.36	1656.73	1343.89	390.38	1637.20	592.22	-16.46	78.60	1188.96	5.84	78.82	567.45
8.93000	1684.05	348.40	42.26	1642.54	345.32	54.04	1462.56	383.77	44.02	1485.39	382.09	105.31	1057.42	192.15	108.97	1035.16	189.76	144.34	954.85	157.34	278.31	1002.83	156.81	306.43	1505.04	288.61	1295.36	0.00	0.00	0.00	1476.12	267.61	1710.21	1489.73	400.23	1693.98	1353.33	282.59	1656.43	1354.06	393.82	1635.90	592.29	-16.59	78.37	1189.53	5.13	78.99	568.49
8.94000	1683.91	348.52	42.35	1642.07	345.05	53.51	1462.78	384.63	44.42	1480.43	384.01	106.03	1066.76	187.76	111.26	1047.53	188.33	151.08	972.17	159.52	288.43	1021.46	159.43	314.50	1515.53	290.10	1294.56	0.00	0.00	0.00	1486.45	271.57	1710.18	1499.51	405.44	1692.42	1363.71	285.31	1656.30	1364.17	396.82	1634.97	591.71	-16.94	78.45	1189.53	5.65	79.32	568.49
8.95000	1684.85	348.25	42.60	1641.90	344.66	53.49	1462.90	385.05	44.58	1481.44	384.12	106.59	1080.08	183.21	116.99	1063.14	185.44	157.66	990.33	162.91	297.28	1040.89	163.21	321.91	1524.36	291.19	1293.83	0.00	0.00	0.00	1497.76	275.86	1710.41	1509.64	408.96	1691.40	1374.36	288.56	1656.74	1374.23	399.81	1634.32	593.18	-16.95	78.70	1189.04	5.18	79.27	569.56
8.96000	1684.79	348.26	42.41	1640.78	344.23	53.69	1463.05	384.41	44.42	1481.28	384.55	107.01	1096.53	178.55	121.80	1080.65	182.06	163.65	1010.25	166.17	304.87	1061.07	165.91	328.68	1532.65	292.10	1293.25	0.00	0.00	0.00	1508.95	279.38	1710.57	1519.98	411.88	1690.67	1384.75	290.83	1657.34	1384.36	402.14	1634.05	594.10	-17.20	79.09	1188.51	5.44	79.13	569.29
8.97000	1684.81	348.05	42.66	1642.75	344.97	53.68	1462.97	384.87	44.67	1483.92	384.13	107.56	1114.13	174.16	126.00	1100.73	179.39	168.72	1031.58	169.31	310.65	1082.51	168.15	334.20	1541.03	292.80	1292.98	0.00	0.00	0.00	1518.78	282.50	1711.20	1530.26	415.00	1690.17	1395.45	293.97	1658.34	1394.33	404.65	1634.00	592.71	-17.04	78.57	1188.11	5.43	79.24	569.25
8.98000	1683.86	348.27	42.13	1641.83	345.90	53.48	1462.92	385.03	44.85	1483.55	384.26	107.39	1135.40	171.37	129.65	1122.09	177.80	172.35	1053.87	171.76	314.71	1104.78	171.01	337.95	1550.42	293.18	1293.04	0.00	0.00	0.00	1529.09	285.38	1711.85	1540.71	417.33	1690.01	1405.33	294.80	1659.38	1404.39	406.49	1634.36	593.38	-16.79	78.86	1186.53	6.00	79.83	567.39
8.99000	1684.92	348.74	42.38	1641.47	345.93	53.21	1462.74	384.88	45.10	1483.29	383.38	107.05	1157.73	170.06	131.85	1144.99	177.07	174.83	1076.76	173.57	316.81	1127.00	172.51	340.10	1558.76	293.60	1293.41	0.00	0.00	0.00	1540.42	287.35	1712.58	1550.88	419.77	1689.92	1416.03	297.85	1661.00	1414.30	408.22	1635.10	592.73	-17.37	78.58	1186.50	6.47	80.19	567.00
9.00000	1684.90	348.76	42.33	1641.44	345.55	53.43	1462.51	384.92	45.56	1484.02	383.48	107.63	1183.49	170.03	133.38	1168.67	177.46	175.60	1099.91	174.94	316.75	1149.30	173.48	340.56	1566.22	293.95	1294.06	0.00	0.00	0.00	1550.06	290.91	1714.00	1561.22	421.05	1690.36	1426.16	299.55	1662.70	1424.02	410.04	1636.18	593.35	-17.40	78.56	1186.50	6.66	80.08	567.61
9.01000	1684.34	348.55	42.34	1641.53	345.63	53.97	1462.67	383.87	45.45	1482.26	383.39	107.26	1208.77	171.88	132.86	1194.30	179.31	175.33	1122.92	175.55	314.77	1172.35	174.76	339.43	1575.13	294.34	1295.12	0.00	0.00	0.00	1559.95	291.83	1715.32	1570.83	423.56	1690.87	1436.28	300.98	1664.72	1433.74	411.41	1637.68	591.89	-17.03	78.46	1186.27	6.19	79.92	568.30
9.02000	1683.91	348.49	42.20	1641.50	344.80	53.73	1462.68	383.50	45.88	1483.82	382.80	108.13	1237.39	175.06	131.90	1221.40	181.54	173.74	1146.06	175.59	311.03	1195.39	175.04	336.79	1582.41	294.96	1296.63	0.00	0.00	0.00	1571.78	293.69	1716.44	1580.40	425.16	1691.67	1446.66	303.13	1666.94	1443.27	412.48	1639.51	591.99	-17.54	78.44	1187.56	6.51	79.46	568.40
9.03000	1685.27	348.52	42.85	1640.94	344.92	54.28	1462.80	383.00	46.18	1483.99	382.12	108.16	1267.18	179.20	129.74	1250.06	185.05	171.27	1170.12	175.84	305.40	1218.74	175.57	332.34	1591.62	295.79	1298.46	0.00	0.00	0.00	1580.99	294.79	1717.75	1589.99	426.94	1692.50	1456.39	304.72	1669.37	1452.75	413.32	1641.54	593.07	-17.34	78.61	1188.61	5.91	79.38	567.92
9.04000	1685.17	349.04	42.57	1641.84	345.55	53.78	1462.96	382.37	46.55	1484.76	381.99	108.74	1298.49	183.87	126.72	1278.96	188.56	167.55	1194.41	175.32	298.25	1242.54	175.09	326.70	1600.61	296.65	1300.52	0.00	0.00	0.00	1588.36	294.78	1719.09	1600.42	426.68	1693.84	1465.78	305.32	1671.58	1462.08	414.22	1643.69	593.21	-17.01	78.70	1188.45	5.64	79.04	568.37
9.05000	1684.79	349.57	42.08	1641.39	345.48	54.42	1462.85	382.87	47.42	1483.74	381.67	108.79	1330.38	188.35	122.85	1309.93	192.37	163.18	1219.48	175.47	289.37	1267.10	175.78	319.30	1607.93	297.75	1302.43	0.00	0.00	0.00	1599.68	295.84	1720.18	1609.68	427.99	1694.83	1474.84	304.98	1673.74	1471.31	414.95	1645.94	591.63	-17.21	78.34	1188.62	6.03	78.73	568.17
9.06000	1685.30	349.12	42.55	1641.85	346.12	53.52	1462.90	382.99	48.13	1485.68	381.55	110.07	1363.33	192.74	118.45	1341.00	195.99	157.88	1245.48	175.54	279.15	1291.88	176.32	310.94	1616.02	299.03	1304.35	0.00	0.00	0.00	1608.25	296.49	1721.53	1618.60	429.06	1695.98	1484.35	305.80	1675.70	1480.37	415.32	1648.17	592.13	-17.13	78.50	1188.10	6.41	78.83	569.30
9.07000	1685.22	349.70	42.19	1641.89	346.01	54.17	1463.48	382.02	48.40	1484.21	381.78	110.15	1397.55	196.46	113.63	1372.57	198.97	151.65	1272.33	176.12	267.62	1316.63	175.71	301.67	1624.46	300.30	1306.14	0.00	0.00	0.00	1617.86	296.82	1722.39	1628.12	429.15	1697.24	1493.74	306.59	1677.68	1489.32	415.68	1650.27	592.70	-17.01	78.83	1188.31	6.79	78.72	570.05
9.08000	1684.66	349.62	42.23	1641.26	347.22	53.80	1463.62	382.27	49.17	1484.61	382.09	111.14	1434.26	199.52	109.16	1406.62	201.44	145.49	1299.58	176.23	255.11	1342.42	176.06	291.17	1633.46	301.60	1307.64	0.00	0.00	0.00	1628.01	296.97	1723.28	1637.27	428.80	1698.51	1502.57	306.90	1679.39	1498.00	416.08	1652.21	592.49	-16.98	78.51	1189.96	6.32	79.17	569.40
9.09000	1685.13	349.09	42.69	1642.24	345.86	54.49	1463.19	383.50	50.23	1485.37	381.24	111.50	1471.34	201.81	104.17	1440.87	203.27	138.70	1327.88	176.87	241.41	1369.00	176.18	279.93	1641.86	302.66	1308.87	0.00	0.00	0.00	1636.80	297.91	1724.32	1646.33	428.46	1699.77	1511.36	306.68	1680.76	1506.72	416.01	1653.99	591.94	-16.96	78.46	1189.65	5.90	79.05	569.21
9.10000	1685.41	349.57	42.52	1642.96	346.29	53.87	1463.83	382.36	50.33	1485.72	381.23	112.20	1508.41	203.00	98.76	1477.02	204.24	132.06	1357.75	178.22	226.76	1396.21	176.40	267.77	1650.36	303.97	1309.97	0.00	0.00	0.00	1645.65	297.69	1725.11	1654.80	429.10	1700.88	1520.21	306.37	1681.80	1515.36	415.83	1655.56	590.37	-16.82	78.08	1189.23	5.56	79.15	570.24
9.11000	1685.66	348.56	43.20	1642.06	344.66	54.13	1464.09	382.25	50.73	1485.58	380.87	111.95	1546.58	203.42	93.31	1514.20	204.53	125.08	1388.41	178.79	211.66	1424.70	177.34	254.65	1658.43	305.07	1310.76	0.00	0.00	0.00	1653.64	296.87	1725.81	1663.44	428.71	1701.96	1529.17	306.17	1682.69	1523.86	415.70	1656.81	592.11	-17.22	78.50	1189.95	5.74	79.17	568.73
9.12000	1684.99	348.59	43.02	1643.31	345.61	53.72	1464.44	381.84	51.10	1486.26	381.88	113.41	1586.97	202.82	88.49	1551.56	204.09	117.96	1420.22	179.44	195.86	1453.48	177.07	241.29	1667.54	306.17	1311.38	0.00	0.00	0.00	1662.15	296.37	1726.59	1672.20	428.34	1703.00	1537.98	305.67	1683.32	1532.31	415.38	1657.83	591.76	-17.31	78.45	1189.89	6.11	79.35	568.67
9.13000	1686.16	349.03	42.93	1642.75	345.17	56.74	1464.49	381.55	51.81	1485.54	381.11	113.22	1626.65	201.71	83.88	1590.19	203.06	111.44	1453.00	179.92	179.77	1483.48	178.17	227.12	1676.39	307.17	1311.81	0.00	0.00	0.00	1670.83	295.60	1726.98	1680.77	427.90	1703.87	1546.34	304.39	1683.75	1540.73	414.95	1658.62	593.01	-17.28	78.81	1190.72	5.87	79.83	568.53
9.14000	1683.62	346.23	48.31	1642.71	344.61	56.86	1464.57	381.76	52.60	1484.55	380.87	113.42	1667.92	200.37	78.91	1629.04	201.43	105.39	1486.29	179.39	163.80	1514.40	178.41	212.89	1683.90	308.26	1312.10	0.00	0.00	0.00	1680.57	296.53	1727.55	1688.63	428.08	1704.48	1555.43	304.57	1684.07	1548.95	414.57	1659.14	592.96	-17.10	78.62	1189.73	5.98	79.27	568.48
9.15000	1683.25	346.28	48.05	1641.87	344.64	56.61	1464.70	381.28	53.19	1485.92	381.05	114.71	1708.44	197.64	74.90	1667.61	199.39	99.86	1520.79	178.03	148.23	1546.07	178.53	198.47	1693.91	309.21	1312.09	0.00	0.00	0.00	1688.25	295.89	1727.90	1697.07	427.39	1705.03	1564.50	304.44	1684.28	1557.26	413.67	1659.49	592.61	-16.38	78.66	1190.45	6.24	79.61	567.47
9.16000	1684.30	346.22	48.38	1640.68	346.08	57.43	1464.89	380.72	53.84	1486.29	380.54	115.26	1750.03	194.15	71.91	1707.34	197.08	95.34	1556.21	176.49	132.99	1579.21	178.99	183.93	1702.30	310.04	1312.01	0.00	0.00	0.00	1697.71	294.94	1728.09	1704.99	427.42	1705.35	1573.13	302.75	1684.04	1565.53	412.68	1659.67	591.46	-17.19	78.25	1190.74	5.78	79.30	567.78
9.17000	1683.92	346.40	48.27	1640.68	347.53	58.47	1465.05	380.15	54.45	1486.17	379.60	115.12	1792.70	193.65	67.45	1745.63	194.55	91.09	1593.24	175.18	117.99	1612.22	177.13	170.44	1711.10	310.78	1311.68	0.00	0.00	0.00	1706.64	294.69	1728.04	1713.56	426.13	1705.77	1582.21	302.35	1683.68	1573.89	411.56	1659.59	591.68	-17.08	78.40	1191.45	5.49	79.75	566.95
9.18000	1683.38	346.51	48.07	1640.50	346.83	57.36	1464.93	380.33	55.11	1486.32	379.43	115.70	1834.26	190.79	66.73	1786.09	191.94	88.76	1630.22	172.92	104.05	1645.47	174.77	157.73	1720.62	311.57	1311.27	0.00	0.00	0.00	1714.77	294.69	1728.10	1721.52	425.85	1705.80	1591.63	301.97	1683.26	1582.25	410.26	1659.32	591.00	-17.08	78.28	1191.10	5.39	79.52	568.04
9.19000	1683.94	346.87	48.17	1641.67	348.62	55.02	1465.11	379.82	55.46	1486.11	378.41	115.71	1875.29	188.34	67.59	1825.73	189.23	87.22	1667.62	169.12	91.73	1679.41	171.69	146.24	1729.40	312.28	1310.64	0.00	0.00	0.00	1723.19	293.91	1727.68	1729.54	425.52	1705.51	1600.82	300.75	1682.42	1590.59	408.92	1658.88	590.76	-17.61	78.08	1190.62	6.05	79.23	567.70
9.20000	1684.92	349.31	42.43	1642.94	349.00	54.58	1465.22	379.35	55.81	1486.64	378.11	116.34	1915.42	184.76	69.17	1865.19	186.56	87.31	1704.89	164.90	80.99	1714.38	170.36	135.22	1738.29	313.03	1309.81	0.00	0.00	0.00	1732.54	292.84	1727.22	1727.41	422.75	1710.58	1610.03	299.23	1681.40	1599.26	407.24	1658.21	592.38	-17.62	78.19	1190.17	6.32	78.98	567.71
9.21000	1684.51	349.52	42.14	1644.19	347.79	54.23	1465.14	379.26	56.44	1485.87	378.25	116.45	1955.03	182.52	72.58	1903.51	183.96	88.66	1742.49	160.94	72.01	1748.88	168.01	126.20	1747.64	313.68	1308.86	0.00	0.00	0.00	1740.76	292.23	1726.53	1732.71	421.69	1711.48	1619.19	297.50	1680.01	1607.85	405.56	1657.23	592.07	-16.98	78.45	1189.81	6.42	79.32	568.84
9.22000	1685.05	350.70	41.69	1642.40	347.46	53.41	1465.07	379.45	57.14	1486.97	377.33	116.85	1993.13	179.67	77.82	1942.24	182.10	90.30	1779.96	158.63	64.34	1782.81	165.98	118.72	1757.09	314.31	1307.52	0.00	0.00	0.00	1749.95	290.82	1725.45	1740.62	420.39	1710.90	1628.56	295.99	1678.43	1616.58	403.87	1656.06	592.04	-17.42	78.43	1190.29	5.84	79.18	568.97
9.23000	1685.34	350.19	42.16	1642.20	348.09	53.38	1465.46	377.95	57.06	1487.26	375.68	116.80	2032.16	177.51	79.42	1979.08	178.81	93.84	1816.43	156.21	58.84	1815.60	163.83	113.14	1766.90	314.91	1306.03	0.00	0.00	0.00	1758.12	289.80	1724.31	1748.36	419.15	1710.08	1637.62	293.30	1676.36	1625.47	401.82	1654.66	591.05	-17.10	78.04	1189.35	6.01	78.85	568.52
9.24000	1684.72	350.51	41.73	1642.73	347.66	52.99	1465.81	376.92	57.31	1485.83	376.42	117.21	2066.03	176.13	87.93	2012.95	177.13	99.62	1851.24	154.01	55.40	1847.19	162.19	109.32	1775.65	315.52	1304.20	0.00	0.00	0.00	1767.57	288.18	1722.80	1757.31	417.72	1709.03	1647.07	291.18	1674.33	1634.27	399.96	1652.97	591.34	-17.62	77.79	1190.01	5.93	79.34	567.82
9.25000	1685.06	351.69	41.39	1642.57	347.08	52.94	1465.95	376.13	57.73	1486.60	374.58	117.10	2096.83	176.33	97.47	2044.33	176.56	106.51	1884.26	153.05	53.31	1877.28	161.49	106.93	1784.91	316.08	1302.20	0.00	0.00	0.00	1778.42	287.72	1721.18	1765.96	416.62	1707.70	1656.88	289.64	1672.08	1643.31	397.73	1651.10	590.76	-17.07	77.83	1190.32	6.20	79.49	567.18
9.26000	1684.70	350.62	41.82	1641.63	346.33	52.67	1465.88	375.81	58.33	1485.90	374.01	117.01	2124.81	175.82	106.50	2072.52	176.54	112.85	1914.71	152.01	52.51	1905.25	161.13	105.66	1795.32	316.52	1299.97	0.00	0.00	0.00	1787.96	285.48	1719.34	1774.38	415.20	1706.35	1666.87	287.73	1669.67	1652.28	395.74	1649.06	591.86	-17.66	78.23	1189.72	6.57	79.23	568.25
9.27000	1685.19	351.09	41.56	1642.90	347.80	52.98	1466.05	374.96	58.75	1491.59	371.98	116.57	2149.90	177.81	114.55	2097.54	177.77	119.08	1941.66	151.25	52.41	1930.59	160.79	105.12	1804.65	316.72	1297.66	0.00	0.00	0.00	1797.88	284.59	1717.69	1783.32	413.37	1705.00	1676.39	284.68	1667.07	1661.41	393.46	1646.92	593.68	-17.23	78.64	1190.58	5.74	79.26	569.45
9.28000	1685.68	351.72	41.24	1641.21	346.92	52.41	1466.20	374.46	59.37	1491.82	371.98	117.21	2171.80	179.85	121.22	2119.47	179.32	123.74	1966.54	151.71	52.26	1953.29	161.20	104.64	1813.83	316.77	1295.16	0.00	0.00	0.00	1807.09	282.51	1715.81	1792.20	411.54	1703.50	1686.13	281.68	1664.43	1670.72	390.93	1644.76	591.96	-17.50	78.03	1190.48	5.79	79.10	569.44
9.29000	1685.66	352.04	41.07	1641.18	346.97	52.29	1466.60	373.63	60.05	1487.50	371.92	118.74	2191.15	181.82	125.59	2139.26	181.27	127.01	1987.83	151.20	52.45	1972.62	160.11	104.86	1823.99	316.74	1292.64	0.00	0.00	0.00	1816.14	279.91	1713.82	1801.30	409.20	1702.11	1696.59	279.72	1661.94	1680.47	387.81	1642.68	591.24	-17.43	78.14	1189.34	5.64	78.82	567.82
9.30000	1685.02	351.24	41.23	1642.37	346.82	52.34	1467.14	372.69	60.55	1492.17	372.05	118.93	2208.09	183.84	128.12	2156.09	182.55	128.71	2005.94	151.42	51.94	1989.47	159.78	104.43	1833.73	316.48	1290.09	0.00	0.00	0.00	1826.58	278.24	1712.41	1811.17	406.89	1700.59	1706.71	276.92	1659.53	1689.96	385.42	1640.37	591.69	-17.42	78.17	1190.20	5.68	79.04	568.33
9.31000	1685.91	351.51	41.21	1642.28	347.53	52.48	1467.18	372.91	61.74	1493.41	370.99	119.32	2222.06	185.85	128.77	2169.97	184.38	129.50	2020.45	151.83	50.92	2004.00	160.16	103.40	1843.86	315.97	1287.74	0.00	0.00	0.00	1836.49	275.20	1710.61	1820.34	404.73	1699.15	1717.00	274.23	1657.11	1699.66	382.79	1638.19	591.61	-17.64	78.09	1190.92	5.68	79.44	568.44
9.32000	1686.23	352.12	41.15	1644.01	346.55	52.63	1467.95	372.28	62.53	1494.30	371.01	120.29	2232.98	186.50	127.44	2180.39	185.38	127.84	2031.62	152.92	49.31	2012.08	158.56	102.60	1853.95	315.28	1285.48	0.00	0.00	0.00	1846.10	273.23	1709.15	1829.14	402.75	1697.70	1727.26	270.91	1654.66	1709.36	380.04	1636.04	593.56	-17.19	78.70	1190.17	5.88	79.00	568.13
9.33000	1685.87	352.24	40.85	1643.64	347.35	51.89	1468.16	373.30	64.20	1489.22	372.78	122.12	2241.68	187.15	123.87	2190.12	185.62	124.62	2039.59	153.98	47.11	2022.09	161.34	99.90	1863.98	314.43	1283.33	0.00	0.00	0.00	1856.82	271.76	1707.81	1839.11	400.31	1696.23	1737.55	267.24	1652.33	1718.97	377.52	1633.92	593.24	-17.00	78.93	1191.22	5.86	79.28	568.08
9.34000	1686.50	351.38	41.49	1643.77	347.42	51.73	1468.68	374.12	65.95	1490.49	373.02	123.88	2248.24	188.01	118.56	2196.61	186.45	119.78	2045.20	156.25	44.98	2028.82	162.92	97.55	1874.36	313.43	1281.61	0.00	0.00	0.00	1867.56	268.76	1706.33	1848.80	397.56	1695.01	1748.70	265.14	1650.43	1728.88	374.42	1631.96	592.89	-17.56	78.83	1189.94	5.10	78.90	568.75
9.35000	1686.52	352.70	40.78	1643.52	347.54	52.22	1469.95	373.30	67.43	1492.26	373.29	125.81	2253.82	188.96	109.52	2200.60	188.20	112.66	2047.69	157.47	43.32	2032.95	164.55	94.41	1885.13	312.12	1280.01	0.00	0.00	0.00	1877.72	266.47	1705.28	1858.22	394.35	1694.10	1759.52	262.21	1648.59	1739.01	370.92	1630.23	592.51	-17.45	78.59	1189.95	5.08	78.92	568.72
9.36000	1686.64	352.53	40.88	1641.77	346.26	53.80	1470.85	373.45	69.55	1494.05	373.21	127.93	2257.97	190.55	99.36	2205.02	188.94	104.36	2049.49	158.70	41.31	2037.06	167.08	91.59	1895.82	310.61	1278.64	0.00	0.00	0.00	1887.39	263.88	1703.95	1868.11	392.06	1692.89	1770.17	258.63	1646.78	1748.79	368.18	1628.56	593.07	-17.68	78.67	1190.24	5.95	79.24	568.35
9.37000	1686.82	352.51	40.86	1643.62	346.14	53.81	1472.16	373.35	72.26	1495.22	373.80	130.19	2262.17	191.76	90.11	2208.03	190.37	96.84	2051.43	158.89	39.52	2039.59	167.97	89.74	1906.10	309.00	1277.56	0.00	0.00	0.00	1898.18	260.33	1702.84	1878.02	389.03	1692.04	1780.73	255.01	1645.28	1758.99	364.67	1627.16	592.05	-17.40	78.18	1190.26	6.06	79.54	569.38
9.38000	1686.89	352.33	41.05	1644.31	346.47	53.67	1473.68	373.36	75.48	1497.73	374.25	133.52	2267.70	193.62	80.55	2212.07	191.98	89.80	2053.39	158.59	38.29	2045.13	170.22	88.04	1916.88	307.41	1276.76	0.00	0.00	0.00	1908.86	257.55	1702.23	1888.42	385.80	1691.39	1791.70	251.97	1644.20	1769.49	360.87	1626.22	592.68	-17.63	78.44	1189.73	6.07	79.27	568.74
9.39000	1687.22	352.42	40.92	1642.67	346.75	52.17	1475.64	373.28	79.22	1501.11	373.70	136.79	2268.72	193.82	76.83	2215.66	193.23	82.26	2054.86	157.27	38.40	2049.40	169.20	87.71	1927.96	305.61	1276.34	0.00	0.00	0.00	1919.74	254.59	1702.03	1899.01	382.76	1691.22	1802.59	248.69	1643.66	1779.73	357.60	1625.66	592.65	-16.97	78.61	1190.61	5.73	79.27	567.80
9.40000	1688.27	351.96	41.51	1644.43	346.63	51.94	1477.55	373.31	83.57	1503.34	373.90	140.42	2268.71	194.67	67.79	2217.19	194.64	75.49	2056.96	157.30	38.27	2052.64	168.42	87.80	1939.00	303.85	1276.48	0.00	0.00	0.00	1929.23	251.67	1702.71	1908.80	379.93	1691.58	1813.52	245.35	1643.83	1790.27	353.60	1625.78	592.17	-17.22	78.32	1190.84	5.94	79.26	569.28
9.41000	1688.29	353.27	40.92	1646.37	347.31	52.74	1480.24	372.85	88.43	1507.98	374.22	145.30	2270.24	195.84	64.33	2218.47	194.53	73.24	2057.64	156.49	39.42	2055.36	168.90	87.76	1950.14	301.98	1277.13	0.00	0.00	0.00	1939.06	248.00	1704.00	1918.98	376.50	1692.57	1824.17	241.27	1644.54	1800.79	349.66	1626.52	591.59	-17.12	78.26	1190.72	6.09	79.29	568.66
9.42000	1689.20	353.89	40.88	1647.02	346.64	51.71	1483.31	372.70	93.86	1510.73	374.57	149.62	2269.47	194.73	64.61	2218.88	195.07	71.86	2058.14	157.61	39.34	2055.54	168.90	88.00	1961.23	300.17	1278.53	0.00	0.00	0.00	1950.80	244.79	1705.34	1929.07	373.53	1693.75	1835.05	238.12	1645.95	1811.23	345.80	1627.81	591.57	-17.15	78.51	1189.61	5.88	78.86	567.89
9.43000	1688.25	353.41	40.87	1648.99	347.03	51.61	1486.75	372.64	99.92	1517.23	373.94	154.91	2270.06	194.67	63.06	2219.04	194.79	70.52	2058.27	157.54	39.86	2056.22	169.90	88.30	1971.71	298.28	1280.39	0.00	0.00	0.00	1961.59	240.76	1706.76	1939.67	370.26	1695.19	1845.45	234.16	1647.68	1821.52	342.29	1629.47	592.03	-17.74	78.40	1189.66	6.25	78.98	567.28
9.44000	1688.13	352.90	40.95	1649.05	347.31	50.91	1491.51	371.37	105.92	1523.13	374.99	160.68	2271.31	194.14	61.00	2219.77	195.07	69.67	2058.66	157.52	40.35	2057.53	170.40	88.89	1982.89	296.54	1282.67	0.00	0.00	0.00	1972.11	238.21	1708.43	1949.90	366.73	1696.87	1856.13	230.88	1649.61	1831.94	338.56	1631.50	592.28	-16.92	78.51	1189.94	5.65	78.77	568.29
9.45000	1688.12	352.08	41.63	1648.84	346.18	53.09	1496.45	371.66	112.99	1531.90	375.13	166.96	2271.44	194.34	59.70	2220.21	194.44	68.39	2059.15	157.46	40.68	2058.55	169.45	89.54	1993.82	294.95	1285.18	0.00	0.00	0.00	1982.05	234.74	1709.92	1960.38	363.01	1698.77	1867.07	228.12	1651.63	1842.17	334.88	1633.76	592.56	-16.90	78.86	1190.30	5.69	78.90	567.99
9.46000	1687.61	352.41	41.25	1650.16	346.15	53.29	1501.99	372.74	120.76	1542.69	375.19	171.58	2271.92	194.80	58.24	2220.54	194.63	67.47	2059.67	157.22	40.67	2059.22	168.35	90.00	2004.37	293.24	1287.76	0.00	0.00	0.00	1992.75	231.21	1711.32	1970.91	359.25	1700.77	1877.28	224.23	1653.46	1852.34	331.65	1636.12	593.46	-17.10	78.84	1190.64	6.07	79.35	568.52
9.47000	1688.05	352.78	41.38	1652.94	345.99	54.16	1509.03	372.65	128.25	1552.27	375.68	177.05	2272.34	194.74	57.14	2220.56	195.23	66.90	2059.98	156.88	40.87	2060.20	168.67	90.00	2014.89	291.50	1290.21	0.00	0.00	0.00	2003.05	228.48	1712.73	1980.85	355.84	1702.50	1887.53	220.63	1655.14	1862.51	328.44	1638.53	592.46	-16.65	78.35	1190.30	6.57	79.57	569.71
9.48000	1688.40	352.91	41.43	1656.56	345.30	55.26	1517.01	372.92	136.25	1562.61	377.05	182.89	2272.48	195.25	56.11	2221.05	195.35	66.41	2060.25	156.97	41.22	2061.07	169.21	89.79	2025.52	289.80	1292.43	0.00	0.00	0.00	2014.01	224.91	1713.48	1991.07	352.40	1704.22	1897.50	216.77	1656.75	1872.80	324.93	1640.89	590.88	-17.27	77.99	1190.53	6.30	79.29	569.80
9.49000	1686.42	349.77	45.91	1658.82	345.33	56.02	1525.86	374.06	144.87	1574.35	377.91	188.39	2272.49	195.70	55.39	2221.29	195.73	66.10	2060.42	157.02	41.41	2061.54	169.30	89.86	2035.85	288.02	1294.34	0.00	0.00	0.00	2023.68	220.82	1714.16	2000.92	349.38	1705.81	1907.75	213.77	1658.24	1883.23	321.04	1643.24	591.58	-17.33	78.49	1190.10	5.27	78.94	569.07
9.50000	1687.80	350.50	44.90	1661.50	345.34	56.50	1535.60	375.19	154.24	1587.39	378.31	193.64	2272.14	196.21	54.77	2221.15	195.97	65.61	2061.03	157.48	41.23	2062.04	169.48	89.93	2045.57	286.44	1295.88	0.00	0.00	0.00	2033.51	217.58	1714.75	2010.87	346.31	1707.22	1917.95	211.01	1659.46	1893.07	318.02	1645.30	590.51	-17.57	78.11	1190.41	5.63	79.20	568.83
9.51000	1690.83	351.39	43.80	1664.46	345.97	57.22	1546.73	375.35	163.55	1600.16	379.84	199.57	2273.01	196.13	54.41	2221.58	196.19	65.59	2060.87	157.12	41.54	2062.66	169.93	89.79	2054.99	284.97	1297.26	0.00	0.00	0.00	2043.40	214.94	1715.42	2020.92	343.02	1708.46	1927.81	208.23	1660.67	1902.73	315.18	1647.05	591.32	-17.08	78.17	1190.06	5.83	79.02	567.93
9.52000	1694.90	352.56	42.74	1668.74	346.51	58.79	1557.58	377.22	174.07	1613.57	380.93	205.80	2272.84	196.31	54.03	2221.71	196.27	65.38	2061.10	157.68	41.34	2062.39	169.23	90.07	2064.77	283.61	1298.29	0.00	0.00	0.00	2054.06	211.83	1715.93	2030.11	340.48	1709.49	1937.83	206.00	1661.61	1912.01	312.95	1648.50	591.80	-17.21	78.26	1190.12	5.56	79.08	567.61
9.53000	1699.28	353.07	41.63	1673.34	347.07	60.60	1571.18	377.34	184.26	1628.04	381.06	212.05	2272.78	196.36	53.55	2222.07	195.92	65.08	2061.09	157.80	41.29	2063.60	170.90	89.43	2073.90	282.58	1299.16	0.00	0.00	0.00	2062.86	209.13	1716.34	2039.29	338.07	1710.52	1947.63	203.55	1662.26	1921.38	310.53	1649.77	594.88	-16.72	78.01	1190.43	5.74	79.10	567.31
9.54000	1707.04	352.89	41.33	1681.66	347.32	64.14	1585.78	377.69	194.47	1643.02	381.55	218.55	2272.98	196.32	53.36	2222.03	195.70	64.78	2060.99	157.60	41.26	2063.40	169.79	89.74	2083.39	281.66	1299.81	0.00	0.00	0.00	2071.99	206.51	1716.80	2048.80	335.14	1711.53	1957.27	201.30	1662.88	1930.99	307.71	1650.90	595.77	-16.62	78.08	1190.49	5.60	79.21	568.17
9.55000	1717.17	353.96	40.18	1689.74	348.36	67.75	1601.19	376.91	203.13	1659.16	380.58	224.62	2273.09	196.17	53.01	2221.86	195.84	64.88	2061.12	157.69	41.10	2063.31	169.54	89.88	2092.25	281.02	1300.39	0.00	0.00	0.00	2081.52	204.76	1717.17	2058.08	332.92	1712.51	1966.48	198.73	1663.26	1940.11	305.84	1651.77	595.83	-16.65	77.63	1190.19	5.75	79.24	567.63
9.56000	1729.78	356.25	43.43	1704.81	350.06	73.57	1617.03	374.39	209.71	1674.75	380.55	231.42	2272.78	196.23	52.75	2221.72	195.32	64.44	2061.01	157.45	41.17	2063.55	169.00	90.05	2101.55	280.72	1300.85	0.00	0.00	0.00	2091.60	203.41	1717.70	2067.32	331.22	1713.35	1975.76	196.54	1663.52	1949.29	304.18	1652.52	595.80	-16.82	78.01	1190.46	6.02	78.96	567.84
9.57000	1745.61	358.99	47.93	1718.93	352.17	78.21	1633.15	373.08	215.77	1692.02	378.57	237.10	2272.78	196.52	52.81	2221.53	195.62	64.71	2061.17	157.34	41.06	2063.55	168.53	90.41	2110.69	280.60	1301.20	0.00	0.00	0.00	2100.58	201.61	1718.22	2076.66	329.73	1714.33	1985.09	194.66	1663.73	1958.88	302.04	1653.36	595.84	-16.60	78.08	1189.64	5.50	78.67	568.08
9.58000	1762.69	361.63	51.52	1736.42	354.10	82.93	1650.39	371.24	220.62	1709.84	376.47	241.98	2273.17	195.91	52.26	2221.66	194.78	64.11	2061.30	157.80	40.91	2063.86	168.79	90.48	2119.64	280.76	1301.67	0.00	0.00	0.00	2109.69	200.10	1718.90	2086.04	328.16	1715.36	1994.52	193.74	1664.02	1967.79	300.83	1654.07	595.80	-16.12	78.56	1190.33	5.75	78.93	570.07
9.59000	1781.95	363.68	54.88	1757.17	355.52	87.48	1668.79	369.69	224.23	1728.17	375.34	246.24	2272.82	196.06	52.06	2221.05	195.93	64.60	2061.20	157.42	41.25	2064.07	168.69	90.71	2128.57	281.04	1302.25	0.00	0.00	0.00	2118.85	198.62	1719.59	2094.41	326.90	1716.70	2003.96	192.96	1664.36	1976.67	299.94	1654.72	595.76	-15.60	78.39	1191.45	5.85	79.42	570.83
9.60000	1803.54	365.00	58.07	1777.44	356.64	90.71	1688.06	368.67	226.86	1746.50	375.76	250.00	2272.91	196.07	51.81	2219.61	195.60	66.19	2061.26	157.62	41.53	2064.00	168.50	91.27	2137.73	281.27	1302.85	0.00	0.00	0.00	2128.31	197.64	1720.07	2102.73	326.31	1717.86	2012.80	191.51	1664.57	1985.88	298.71	1655.48	595.90	-16.72	77.88	1190.55	6.17	79.21	570.75
9.61000	1825.78	365.92	60.51	1801.13	357.13	94.00	1707.60	368.03	228.21	1766.08	374.73	252.07	2273.07	196.06	51.58	2219.67	195.55	66.18	2061.22	157.65	42.02	2064.73	169.38	91.50	2146.13	281.49	1303.54	0.00	0.00	0.00	2136.39	197.04	1720.80	2111.49	325.63	1718.83	2021.84	190.96	1664.86	1994.73	297.99	1656.21	595.84	-16.22	77.91	1190.22	5.99	79.20	570.77
9.62000	1849.14	366.14	62.17	1824.38	357.37	95.93	1728.15	366.84	228.37	1786.16	374.03	252.98	2273.06	195.99	51.30	2220.07	195.47	66.16	2061.82	158.57	42.11	2065.18	169.77	91.96	2154.23	281.55	1304.21	0.00	0.00	0.00	2145.21	196.84	1721.48	2119.56	325.71	1719.80	2031.22	190.91	1665.38	2003.34	297.75	1656.95	595.76	-17.05	78.07	1190.33	6.03	79.25	570.67
9.63000	1873.94	365.95	63.36	1847.84	357.16	96.73	1749.03	366.32	227.31	1806.85	373.87	252.93	2273.52	195.86	51.15	2220.33	195.40	66.13	2061.81	158.44	42.71	2065.20	169.53	92.61	2162.04	281.48	1304.91	0.00	0.00	0.00	2154.06	196.90	1722.37	2128.08	325.56	1720.71	2040.73	191.31	1666.00	2012.24	297.08	1657.83	595.75	-17.35	77.89	1190.06	5.96	79.26	570.68
9.64000	1900.10	365.18	64.08	1875.00	356.53	97.96	1770.55	366.09	225.06	1828.43	372.91	251.51	2273.75	195.72	51.05	2220.48	195.33	66.05	2062.07	158.69	43.09	2065.66	169.92	93.16	2170.30	281.28	1305.81	0.00	0.00	0.00	2162.99	197.14	1723.06	2137.17	325.54	1721.45	2049.29	190.43	1666.66	2020.93	296.85	1658.66	595.77	-16.55	78.13	1189.41	6.30	79.07	570.69
9.65000	1927.46	364.11	64.29	1902.07	355.57	97.99	1792.58	366.24	221.53	1850.02	373.15	249.46	2273.58	195.86	51.09	2220.58	195.08	65.93	2062.41	158.64	43.64	2065.75	169.54	94.02	2178.35	281.10	1306.70	0.00	0.00	0.00	2171.33	197.89	1724.21	2145.76	325.86	1722.18	2058.25	190.52	1667.64	2029.71	296.74	1659.48	595.81	-16.70	77.96	1189.64	5.86	79.18	570.56
9.66000	1956.31	362.73	64.20	1929.36	354.49	97.26	1815.87	366.01	216.46	1872.67	372.52	246.19	2273.94	195.45	50.76	2220.81	194.85	65.89	2062.72	158.69	44.16	2066.95	170.45	94.25	2186.01	281.00	1307.57	0.00	0.00	0.00	2180.91	198.64	1724.95	2154.29	326.30	1722.70	2067.26	191.18	1668.61	2038.48	296.71	1660.27	595.75	-15.66	78.12	1190.49	5.12	79.19	570.62
9.67000	1986.95	361.29	64.25	1958.65	353.31	96.62	1839.59	366.08	210.41	1895.67	372.23	242.10	2273.86	195.59	50.76	2220.71	194.62	65.64	2062.45	157.86	45.03	2066.40	169.05	95.64	2194.25	281.03	1308.43	0.00	0.00	0.00	2189.22	198.96	1725.74	2163.41	326.99	1723.13	2075.96	191.46	1669.82	2046.58	297.78	1660.93	595.75	-16.29	78.33	1191.01	5.72	79.28	570.67
9.68000	2017.82	359.80	63.75	1989.04	352.16	95.38	1864.07	366.42	203.28	1918.93	372.03	237.24	2273.62	195.76	50.79	2221.43	194.43	65.81	2063.20	158.69	45.28	2066.91	169.16	96.42	2202.28	280.99	1309.27	0.00	0.00	0.00	2198.17	200.11	1726.59	2170.40	328.84	1723.62	2084.81	192.10	1670.86	2055.02	298.28	1661.57	595.80	-16.93	77.90	1190.56	6.16	79.21	570.59
9.69000	2051.07	358.40	63.79	2019.87	351.15	93.88	1890.13	366.12	194.94	1942.79	372.24	231.49	2273.88	196.02	50.94	2221.49	194.29	65.64	2063.04	158.21	46.05	2067.44	169.51	97.16	2210.28	281.11	1310.02	0.00	0.00	0.00	2207.33	201.80	1727.36	2179.09	329.32	1723.74	2093.60	192.42	1671.79	2063.64	298.50	1662.18	595.80	-16.74	78.05	1190.11	6.19	79.22	570.72
9.70000	2083.61	357.25	63.08	2052.39	350.17	92.46	1915.81	366.77	186.13	1966.69	373.48	225.49	2273.95	195.60	50.29	2222.00	194.04	65.69	2063.25	158.14	46.66	2068.02	169.83	97.80	2218.58	281.24	1310.63	0.00	0.00	0.00	2216.02	203.45	1727.99	2188.47	330.44	1723.47	2102.24	192.89	1672.70	2072.18	298.81	1662.62	595.82	-16.51	78.06	1190.36	5.59	79.33	570.73
9.71000	2117.46	356.58	62.69	2085.54	349.38	90.76	1943.23	366.16	176.21	1992.23	373.02	218.11	2274.48	195.33	50.18	2222.36	193.90	65.61	2063.76	158.72	47.10	2068.47	169.79	98.68	2226.71	281.53	1311.21	0.00	0.00	0.00	2224.11	204.32	1728.38	2196.62	331.75	1723.45	2111.45	194.24	1673.65	2080.63	299.34	1662.94	595.86	-16.53	77.74	1189.51	5.83	78.80	570.67
9.72000	2150.89	356.28	61.88	2117.22	349.48	88.19	1970.94	366.62	166.19	2017.63	374.13	210.53	2274.98	195.33	50.25	2222.67	193.70	65.45	2064.06	158.80	47.76	2069.09	169.95	99.31	2234.87	281.83	1311.57	0.00	0.00	0.00	2232.86	205.15	1728.44	2205.24	333.09	1723.19	2120.37	195.26	1674.36	2089.03	300.05	1663.07	595.76	-16.83	77.91	1190.39	5.72	79.18	570.85
9.73000	2184.98	356.63	61.32	2150.53	349.87	85.95	1999.56	366.60	155.55	2044.58	373.37	202.18	2275.32	195.05	49.79	2223.68	193.59	65.56	2063.99	158.44	48.47	2069.69	170.02	100.09	2242.88	282.19	1311.76	0.00	0.00	0.00	2241.99	206.53	1728.49	2213.27	334.27	1722.87	2129.53	196.49	1674.91	2097.51	300.87	1663.08	595.74	-16.78	78.17	1189.48	6.56	78.93	570.76
9.74000	2219.62	357.74	60.83	2184.51	350.66	83.96	2030.27	364.81	143.91	2071.02	373.75	193.85	2272.44	196.12	54.26	2224.28	193.52	65.61	2064.59	159.05	48.83	2069.78	169.86	100.88	2251.14	282.55	1311.75	0.00	0.00	0.00	2251.06	208.24	1728.62	2221.96	336.22	1722.15	2138.42	197.73	1675.31	2106.07	301.76	1662.91	595.77	-17.01	78.19	1190.58	6.50	79.33	570.60
9.75000	2254.72	359.55	60.82	2218.14	352.13	81.91	2059.98	365.30	133.39	2099.78	372.13	184.43	2272.29	196.20	54.36	2224.42	193.49	65.44	2064.47	158.58	49.69	2070.73	170.34	101.49	2259.14	283.08	1311.52	0.00	0.00	0.00	2259.49	210.07	1728.57	2230.05	337.58	1721.59	2147.08	198.54	1675.43	2114.61	302.91	1662.53	595.76	-16.65	78.22	1191.00	6.06	79.21	570.67
9.76000	2290.64	362.15	61.43	2252.01	354.26	80.02	2090.68	365.24	122.37	2127.88	371.93	175.68	2272.99	196.18	54.49	2225.02	193.53	65.62	2065.02	159.15	50.10	2071.08	170.12	102.25	2266.67	283.69	1311.22	0.00	0.00	0.00	2269.38	212.11	1728.19	2238.55	339.07	1720.92	2155.98	200.02	1675.46	2123.33	303.56	1662.17	595.78	-17.00	77.78	1190.60	5.90	78.94	570.81
9.77000	2325.17	365.52	61.75	2287.23	356.96	79.21	2122.54	364.62	111.42	2156.39	371.79	166.74	2273.47	196.34	54.57	2224.42	193.53	65.31	2065.34	159.47	50.48	2071.75	170.56	102.62	2274.98	284.36	1310.79	0.00	0.00	0.00	2277.08	213.49	1728.13	2247.41	340.37	1720.06	2164.64	201.21	1675.21	2131.72	305.09	1661.51	595.81	-16.97	77.96	1190.88	5.88	79.28	570.72
9.78000	2354.87	369.62	59.63	2320.54	360.21	77.90	2155.15	364.01	100.66	2184.93	372.76	158.31	2273.47	196.48	54.59	2224.37	193.63	65.24	2065.48	159.28	51.00	2072.33	170.58	103.08	2283.01	285.18	1310.17	0.00	0.00	0.00	2285.37	215.03	1727.71	2255.31	342.42	1719.13	2173.72	203.53	1674.90	2140.28	306.14	1660.77	595.69	-16.16	78.16	1190.85	5.91	79.51	570.82
9.79000	2396.22	373.82	65.80	2355.39	363.97	78.10	2188.42	363.39	90.34	2213.55	373.98	150.46	2273.46	196.60	54.50	2224.63	193.58	65.27	2065.29	158.60	51.70	2072.75	170.28	103.79	2291.52	286.15	1309.34	0.00	0.00	0.00	2294.49	216.49	1726.96	2264.15	343.85	1718.19	2182.25	204.98	1674.34	2148.67	307.65	1659.86	595.72	-16.41	78.08	1190.00	6.06	78.83	570.73
9.80000	2431.77	378.66	69.43	2390.30	367.90	79.08	2220.70	365.25	81.57	2244.80	372.25	141.67	2273.39	196.78	54.32	2224.51	193.54	65.10	2065.72	159.12	51.91	2072.60	169.54	104.63	2300.06	287.16	1308.45	0.00	0.00	0.00	2302.26	218.33	1726.42	2272.53	345.39	1717.29	2190.25	205.62	1673.54	2157.10	309.23	1658.82	595.71	-16.38	78.26	1190.63	6.35	79.57	570.72
9.81000	2466.34	383.92	73.42	2425.23	372.26	81.00	2254.63	365.08	72.64	2275.06	372.93	134.52	2276.40	195.59	49.62	2224.58	193.50	64.86	2065.72	158.81	52.56	2073.36	169.96	105.16	2308.17	288.18	1307.42	0.00	0.00	0.00	2311.04	220.33	1725.58	2280.81	347.44	1716.07	2198.76	207.22	1672.71	2165.70	310.72	1657.74	595.77	-16.05	78.13	1190.00	6.56	79.36	570.72
9.82000	2500.37	389.64	77.97	2459.10	377.25	83.24	2286.93	368.25	66.16	2304.28	375.21	128.64	2276.42	195.59	48.99	2224.81	193.37	64.75	2066.05	158.95	52.98	2073.73	169.61	105.83	2316.56	289.31	1306.36	0.00	0.00	0.00	2319.38	221.94	1724.57	2289.09	349.61	1714.76	2207.36	209.31	1671.76	2174.44	312.26	1656.62	595.65	-16.23	78.10	1190.96	6.35	79.47	570.71
9.83000	2533.79	395.92	83.42	2491.76	382.34	85.99	2321.23	368.54	59.27	2335.82	374.53	122.65	2276.52	195.77	49.03	2224.92	193.15	64.66	2066.19	158.83	53.56	2074.15	169.67	106.44	2324.78	290.58	1305.23	0.00	0.00	0.00	2328.44	224.05	1723.60	2297.81	351.36	1713.69	2215.95	211.19	1670.75	2182.82	314.42	1655.35	595.64	-15.87	78.51	1190.84	5.58	79.50	570.64
9.84000	2566.02	402.42	89.83	2525.47	387.77	90.86	2354.27	370.45	54.50	2365.58	375.94	118.45	2277.17	194.95	48.56	2225.48	192.93	64.76	2066.45	158.68	54.18	2074.90	169.74	107.14	2333.87	291.90	1304.10	0.00	0.00	0.00	2336.58	226.06	1722.56	2306.25	353.37	1712.38	2225.13	214.04	1669.63	2191.28	316.42	1654.02	595.89	-17.19	78.01	1190.12	5.61	79.18	570.75
9.85000	2597.18	409.00	97.42	2559.37	392.35	92.94	2387.09	371.76	50.61	2394.51	378.23	115.69	2276.47	195.41	48.68	2225.75	192.69	64.73	2066.88	159.06	54.61	2075.01	168.95	108.04	2342.62	293.42	1302.93	0.00	0.00	0.00	2345.05	228.28	1721.48	2314.77	355.23	1711.21	2232.52	214.68	1668.34	2200.03	318.09	1652.80	595.86	-16.60	78.18	1189.52	6.18	79.13	570.72
9.86000	2626.60	415.47	106.20	2589.20	397.77	99.45	2418.32	374.52	48.54	2423.25	379.27	113.61	2276.98	195.15	48.67	2225.57	192.55	64.44	2067.25	158.77	55.46	2075.51	168.35	109.04	2351.23	294.97	1301.66	0.00	0.00	0.00	2353.07	230.06	1720.36	2323.07	357.65	1709.95	2241.53	218.07	1667.24	2208.37	320.57	1651.29	595.77	-16.49	77.82	1190.09	5.71	79.16	570.82
9.87000	2654.73	421.44	116.27	2618.61	402.53	107.23	2449.37	376.25	46.79	2451.76	379.98	112.14	2276.82	195.00	48.34	2226.28	192.31	64.62	2067.52	158.38	56.33	2076.64	168.74	109.89	2360.20	296.59	1300.40	0.00	0.00	0.00	2361.59	232.60	1719.21	2331.22	359.83	1708.97	2250.00	220.60	1665.88	2216.59	323.31	1649.77	595.82	-16.80	77.97	1190.48	5.50	79.01	570.78
9.88000	2680.93	426.57	126.64	2645.42	406.94	115.29	2479.10	378.91	46.56	2477.52	382.39	112.21	2277.29	194.92	48.30	2226.53	191.98	64.56	2068.03	158.34	57.07	2077.79	168.80	110.91	2369.28	298.32	1299.11	0.00	0.00	0.00	2370.43	235.86	1718.07	2339.69	362.45	1707.53	2258.20	223.21	1664.46	2224.88	326.11	1648.18	595.75	-16.41	78.12	1190.53	5.33	79.04	570.79
9.89000	2705.67	430.45	137.08	2671.39	410.42	123.54	2507.29	380.47	46.61	2502.87	383.93	112.46	2277.55	194.66	47.95	2226.61	191.63	64.36	2068.37	157.75	58.19	2078.08	167.43	112.57	2378.04	300.15	1297.72	0.00	0.00	0.00	2379.23	238.37	1716.81	2348.18	365.44	1706.09	2266.35	225.95	1662.81	2233.29	329.04	1646.50	595.76	-15.88	78.09	1190.67	5.89	79.21	570.75
9.90000	2728.85	432.91	147.06	2694.27	413.19	131.52	2531.62	384.72	48.32	2525.04	387.47	113.93	2277.53	194.54	47.66	2227.19	191.31	64.49	2068.96	157.50	59.27	2079.33	167.55	113.66	2387.00	302.00	1296.28	0.00	0.00	0.00	2386.64	240.66	1715.57	2356.66	367.51	1704.91	2274.54	228.76	1661.19	2241.95	331.79	1644.75	595.72	-16.61	78.02	1190.89	6.50	79.14	570.72
9.91000	2749.98	433.75	155.78	2715.91	413.98	138.39	2546.31	397.20	53.30	2547.76	387.84	114.77	2277.35	194.90	47.68	2227.35	190.95	64.36	2069.12	156.50	60.70	2080.36	167.09	115.16	2396.05	303.97	1294.78	0.00	0.00	0.00	2394.44	243.19	1714.20	2365.29	370.48	1703.52	2282.90	232.15	1659.44	2250.35	335.05	1642.96	595.66	-16.43	78.19	1190.67	6.30	79.49	570.71
9.92000	2768.93	433.28	162.86	2735.49	413.64	143.64	2552.96	415.72	58.48	2566.97	389.06	115.63	2277.57	194.83	47.59	2227.22	190.61	64.10	2069.60	156.05	62.03	2081.52	166.82	116.51	2405.14	306.01	1293.30	0.00	0.00	0.00	2402.80	246.82	1713.02	2373.96	373.28	1702.14	2291.47	236.26	1657.81	2258.79	338.36	1641.13	595.83	-16.25	78.13	1190.59	6.69	79.62	570.66
9.93000	2785.28	431.87	167.56	2752.65	412.34	147.25	2612.03	368.83	38.36	2583.82	389.43	115.59	2278.08	194.81	47.57	2227.59	190.31	64.02	2070.10	155.52	63.64	2083.00	166.82	118.06	2414.55	308.14	1291.80	0.00	0.00	0.00	2411.79	250.04	1711.59	2381.96	376.94	1700.72	2299.25	239.07	1655.92	2267.22	341.75	1639.21	595.87	-17.01	77.87	1190.74	6.15	79.12	570.84
9.94000	2799.31	429.37	168.97	2766.13	410.64	148.20	2628.43	367.17	37.19	2598.99	388.26	114.36	2278.16	194.47	47.00	2227.58	190.04	63.79	2070.75	155.01	65.34	2084.46	166.57	119.72	2423.96	310.40	1290.39	0.00	0.00	0.00	2419.57	253.28	1710.39	2390.28	380.20	1699.58	2307.43	242.37	1654.06	2275.52	345.51	1637.42	595.71	-17.15	78.09	1189.21	6.27	78.86	570.77
9.95000	2811.09	425.95	166.73	2773.72	409.23	151.79	2633.76	373.60	39.54	2612.46	385.59	111.88	2278.66	193.72	46.44	2228.10	189.77	63.81	2071.44	154.35	67.20	2085.81	165.96	121.75	2433.32	312.74	1288.97	0.00	0.00	0.00	2427.91	257.73	1709.16	2399.05	383.59	1698.17	2315.91	246.56	1652.33	2283.93	349.30	1635.58	595.71	-17.01	78.17	1191.01	6.27	79.66	570.72
9.96000	2821.24	421.73	162.18	2783.62	405.97	147.85	2656.19	357.15	27.97	2621.52	385.46	110.00	2278.87	193.88	46.44	2228.55	189.45	63.70	2072.67	154.42	68.92	2087.90	166.21	123.54	2442.71	315.20	1287.66	0.00	0.00	0.00	2435.62	261.41	1707.99	2406.97	387.72	1696.93	2324.58	251.13	1650.82	2292.35	353.41	1633.75	595.75	-16.88	77.82	1191.21	6.16	79.45	570.77
9.97000	2830.33	417.20	156.56	2791.39	402.24	142.47	2645.78	375.89	37.45	2636.63	376.11	104.91	2279.26	194.05	46.55	2229.07	189.09	63.66	2073.59	153.71	71.24	2089.30	164.91	126.29	2451.85	317.88	1286.43	0.00	0.00	0.00	2439.00	262.26	1709.91	2415.11	392.26	1695.70	2332.87	255.47	1649.17	2300.73	357.77	1632.05	595.88	-17.00	77.57	1191.24	6.00	79.29	570.66
9.98000	2837.71	412.38	149.43	2798.19	398.05	136.32	2646.75	379.30	40.43	2637.70	381.33	103.99	2279.97	193.43	45.98	2229.56	188.81	63.54	2075.03	153.73	73.33	2091.82	164.99	128.40	2461.51	320.66	1285.31	0.00	0.00	0.00	2446.33	265.98	1709.38	2423.62	396.06	1694.57	2340.90	259.42	1647.54	2308.96	362.38	1630.36	595.82	-16.73	78.11	1190.35	5.98	79.16	570.72
9.99000	2843.33	407.49	140.70	2803.59	393.61	129.15	2651.92	376.26	39.71	2641.31	382.18	101.81	2279.56	193.87	46.01	2230.03	188.37	63.39	2076.57	153.65	75.77	2092.94	162.43	131.97	2471.15	323.61	1284.25	0.00	0.00	0.00	2454.82	270.42	1708.21	2431.53	400.73	1693.35	2349.11	263.83	1645.89	2317.12	367.07	1628.78	595.80	-16.59	77.98	1190.08	6.17	79.04	570.72
10.00000	2848.32	403.01	131.83	2807.99	389.86	120.89	2652.98	376.56	41.97	2646.31	379.89	98.22	2280.37	193.33	45.68	2230.34	187.99	63.13	2078.24	153.50	78.64	2095.75	162.39	134.80	2480.94	326.56	1283.42	0.00	0.00	0.00	2463.14	275.01	1707.08	2440.18	405.18	1692.29	2356.99	268.29	1644.40	2325.39	371.77	1627.30	595.75	-15.64	78.08	1192.96	7.56	77.32	570.61
10.01000	2855.03	400.27	122.47	2812.97	387.24	112.83	2654.82	377.14	42.92	2651.09	379.85	96.32	2280.64	193.07	45.31	2231.14	187.70	63.06	2080.66	154.17	81.39	2099.23	162.93	137.61	2490.77	329.62	1282.74	0.00	0.00	0.00	2471.53	279.67	1705.91	2448.55	410.30	1691.21	2365.94	274.12	1643.14	2333.32	377.26	1625.84	595.69	-16.48	78.17	1193.86	7.61	77.05	570.71
10.02000	2862.66	400.18	112.15	2819.34	386.38	105.42	2657.62	377.26	42.88	2656.88	380.43	95.40	2281.02	192.80	45.16	2231.85	187.44	62.83	2082.79	153.89	85.00	2102.11	162.22	141.30	2500.76	332.64	1282.31	0.00	0.00	0.00	2479.31	284.63	1705.19	2457.11	415.18	1690.43	2373.93	279.15	1641.96	2341.73	382.42	1624.72	595.79	-16.41	78.21	1193.94	7.03	77.01	570.73
10.03000	2868.76	401.40	102.38	2823.51	387.12	98.19	2658.58	379.30	42.74	2660.14	383.74	95.84	2282.07	192.81	45.28	2232.96	187.11	62.73	2085.88	154.60	88.63	2106.95	163.17	144.66	2510.69	335.63	1282.26	0.00	0.00	0.00	2487.52	289.62	1704.93	2465.04	420.60	1690.20	2381.24	283.38	1641.16	2350.51	387.32	1624.08	595.84	-17.11	77.61	1193.89	6.82	77.14	570.55
10.04000	2872.07	401.67	93.92	2827.42	387.32	92.96	2658.99	380.75	42.34	2666.22	382.13	94.74	2281.86	193.29	45.32	2234.43	186.89	62.57	2089.23	155.13	92.94	2109.75	160.84	149.74	2520.86	338.67	1282.70	0.00	0.00	0.00	2495.52	294.74	1705.35	2473.86	425.70	1690.34	2389.42	289.21	1641.21	2358.91	393.12	1623.97	595.67	-16.63	77.97	1194.15	6.33	76.65	570.56
10.05000	2874.79	399.50	88.11	2830.00	385.67	89.54	2658.45	382.42	41.73	2667.18	384.72	96.10	2283.26	192.41	45.00	2235.68	186.71	62.33	2093.12	156.22	97.61	2116.41	162.84	153.82	2531.08	341.73	1283.73	0.00	0.00	0.00	2503.77	300.13	1706.20	2482.12	430.98	1691.00	2397.89	295.78	1642.03	2367.48	398.83	1624.49	595.75	-16.26	78.10	1194.17	6.39	76.52	570.72
10.06000	2876.56	395.98	83.40	2831.62	382.84	86.18	2658.25	383.25	40.77	2669.39	384.97	96.91	2283.18	193.04	45.02	2237.14	186.77	62.14	2097.14	156.53	103.16	2122.06	162.42	159.14	2541.08	344.74	1285.38	0.00	0.00	0.00	2511.86	305.59	1707.45	2490.63	436.67	1691.91	2405.37	301.21	1643.28	2376.00	404.80	1625.47	595.74	-16.42	78.20	1193.93	6.92	76.99	570.64
10.07000	2877.60	393.87	79.62	2832.94	380.93	83.79	2659.28	382.82	40.53	2671.66	384.42	97.50	2283.34	192.93	45.00	2238.78	186.76	61.77	2101.92	157.38	109.22	2128.68	162.06	164.93	2551.07	347.76	1287.68	0.00	0.00	0.00	2519.67	311.06	1708.96	2499.33	442.49	1692.88	2413.75	308.19	1645.18	2384.35	411.01	1626.80	595.74	-16.63	78.43	1194.07	6.05	76.83	570.66
10.08000	2878.51	393.96	77.30	2833.71	380.94	82.58	2658.59	384.36	41.60	2672.18	385.81	98.25	2284.01	193.09	45.93	2240.44	186.98	61.46	2107.74	158.84	115.55	2136.93	162.50	170.60	2561.24	350.79	1290.47	0.00	0.00	0.00	2527.72	316.81	1710.54	2508.41	448.19	1693.90	2420.86	313.75	1647.13	2392.69	417.58	1628.27	595.71	-16.26	78.26	1194.39	6.33	76.58	570.58
10.09000	2878.95	393.97	75.59	2834.40	381.19	81.66	2659.04	385.03	41.82	2673.66	385.39	98.10	2283.81	193.41	46.75	2242.53	187.18	61.35	2114.82	160.69	122.18	2146.56	163.46	176.66	2571.14	353.80	1293.47	0.00	0.00	0.00	2535.86	322.61	1712.22	2517.24	453.90	1694.88	2428.68	320.25	1649.50	2400.91	424.22	1629.68	595.81	-16.46	78.14	1194.15	6.59	76.73	570.69
10.10000	2878.98	393.54	74.09	2834.85	380.90	80.72	2660.54	383.81	41.58	2675.36	384.78	97.87	2284.58	192.57	46.60	2244.81	187.34	61.58	2122.38	161.38	129.77	2156.28	162.62	183.10	2580.97	356.87	1296.56	0.00	0.00	0.00	2543.91	328.36	1713.89	2524.98	460.07	1695.76	2436.39	326.78	1651.84	2409.38	430.35	1631.11	595.87	-15.76	78.31	1194.10	6.68	76.74	570.72
10.11000	2879.19	393.36	72.68	2835.33	380.77	79.93	2658.97	385.61	42.25	2675.40	385.33	97.83	2283.86	193.56	49.60	2247.63	187.56	62.39	2130.56	161.33	138.02	2167.93	162.23	189.39	2590.28	359.90	1299.44	0.00	0.00	0.00	2552.00	334.29	1715.55	2533.38	466.11	1696.34	2443.96	333.02	1654.07	2417.86	436.12	1632.40	595.94	-16.29	77.89	1193.97	6.56	76.79	570.75
10.12000	2879.29	393.31	71.22	2835.79	380.66	79.12	2660.56	384.37	41.61	2675.46	386.05	98.19	2285.41	193.09	49.57	2250.84	187.41	63.62	2140.06	161.83	146.51	2179.51	160.72	196.27	2599.61	363.13	1302.05	0.00	0.00	0.00	2559.55	340.21	1717.14	2541.84	471.72	1696.75	2451.61	339.31	1656.25	2426.19	442.09	1633.51	595.79	-16.51	77.69	1193.98	6.60	76.81	570.69
10.13000	2879.58	393.24	70.21	2835.75	380.67	78.31	2659.83	385.16	42.31	2677.64	384.37	97.53	2287.57	192.33	48.90	2255.42	187.17	65.69	2150.07	161.36	155.92	2191.96	160.27	203.06	2608.54	366.39	1304.35	0.00	0.00	0.00	2567.97	345.99	1718.60	2550.19	477.39	1697.04	2459.25	345.71	1658.36	2434.42	447.80	1634.48	595.61	-16.25	78.01	1187.86	6.14	77.60	570.65
10.14000	2879.62	393.23	69.29	2836.12	380.67	77.76	2660.48	384.59	42.04	2677.19	385.70	97.84	2290.57	191.27	48.07	2260.12	186.82	67.91	2161.93	161.99	165.37	2205.19	159.22	210.37	2617.26	369.63	1306.33	0.00	0.00	0.00	2575.72	351.68	1720.05	2558.59	483.23	1697.42	2467.02	352.16	1660.25	2442.34	453.80	1635.24	595.79	-16.28	77.89	1189.90	5.60	78.97	570.76
10.15000	2879.66	393.16	68.60	2836.11	380.68	77.17	2661.68	383.37	41.64	2678.04	385.21	97.47	2294.29	189.99	46.81	2266.05	186.41	70.94	2174.85	162.44	175.43	2219.42	158.50	217.82	2625.83	372.87	1308.01	0.00	0.00	0.00	2583.41	357.38	1721.49	2566.27	488.99	1697.78	2474.30	357.66	1661.90	2450.72	459.17	1635.85	595.85	-16.54	77.85	1191.19	5.85	79.49	570.64
10.16000	2879.80	393.08	68.18	2836.82	380.68	77.20	2661.62	383.87	41.77	2676.85	387.58	98.36	2298.87	188.56	45.42	2273.55	186.32	75.16	2188.59	162.23	185.86	2234.86	158.39	225.03	2634.32	376.08	1309.52	0.00	0.00	0.00	2590.32	363.03	1723.00	2574.22	494.21	1698.22	2482.11	363.83	1663.30	2458.48	464.85	1636.16	595.74	-16.97	78.09	1190.40	6.71	79.26	570.68
10.17000	2879.93	393.01	67.80	2836.62	380.73	76.66	2660.98	384.73	41.91	2676.86	388.15	98.25	2304.97	187.02	44.71	2283.49	186.55	80.51	2203.56	161.93	196.22	2250.90	158.25	232.48	2642.86	379.16	1310.83	0.00	0.00	0.00	2598.03	368.49	1724.32	2581.55	499.89	1698.63	2489.68	369.17	1664.43	2466.56	469.93	1636.30	595.75	-16.85	78.24	1190.60	6.63	79.46	570.81
10.18000	2879.93	392.89	67.50	2836.99	380.78	76.62	2660.16	385.30	42.34	2679.09	386.34	97.42	2314.90	186.12	48.28	2294.44	186.71	85.57	2219.83	162.63	204.71	2267.63	159.14	239.37	2651.34	382.23	1311.99	0.00	0.00	0.00	2605.98	373.71	1725.61	2589.55	504.93	1698.99	2497.87	375.31	1665.31	2474.08	475.41	1636.26	595.75	-16.82	78.12	1190.86	6.74	79.18	570.86
10.19000	2880.01	392.82	67.33	2836.67	380.80	76.19	2661.45	384.35	41.72	2677.99	388.12	98.00	2328.69	186.49	53.32	2314.73	186.83	94.91	2236.12	163.06	212.29	2284.44	160.38	245.81	2659.85	385.29	1312.99	0.00	0.00	0.00	2613.76	378.89	1727.00	2597.32	509.95	1699.33	2505.15	379.87	1666.06	2482.13	479.86	1636.22	595.87	-16.62	78.20	1191.41	6.36	79.44	570.73
10.20000	2880.13	392.67	67.15	2836.54	380.78	75.88	2660.49	385.15	41.78	2678.54	387.84	97.62	2341.57	186.65	55.38	2325.65	187.30	96.68	2253.73	164.40	218.36	2303.19	164.47	250.96	2668.31	388.25	1313.88	0.00	0.00	0.00	2620.89	384.15	1728.35	2604.79	515.02	1699.74	2512.91	384.86	1666.63	2489.84	484.60	1636.03	595.69	-15.97	78.28	1191.52	6.13	79.83	570.69
10.21000	2880.33	392.58	66.98	2836.52	380.76	75.60	2659.88	386.01	42.18	2678.49	388.25	97.63	2363.88	187.53	61.54	2344.43	188.44	101.17	2271.79	165.29	223.38	2321.20	166.68	255.91	2676.27	391.20	1314.69	0.00	0.00	0.00	2628.19	389.19	1729.62	2612.63	519.67	1700.16	2520.14	388.75	1667.13	2497.62	489.05	1635.87	595.70	-16.61	78.08	1191.03	6.34	79.69	570.73
10.22000	2880.27	392.53	66.61	2836.89	380.79	75.60	2659.90	386.05	42.38	2678.55	388.56	97.88	2387.22	189.02	65.97	2365.12	190.01	105.19	2291.48	167.17	226.68	2339.19	167.89	260.27	2684.21	394.16	1315.46	0.00	0.00	0.00	2636.06	393.85	1730.80	2613.37	524.14	1705.09	2528.04	393.72	1667.90	2505.78	492.80	1635.91	595.74	-16.66	77.86	1190.66	6.12	79.38	570.73
10.23000	2880.49	392.47	66.42	2837.13	380.88	75.48	2660.86	384.80	42.22	2678.89	388.33	97.87	2410.32	190.63	69.62	2389.85	191.89	109.31	2311.52	168.57	228.97	2358.71	170.53	262.99	2692.10	397.18	1316.21	0.00	0.00	0.00	2644.06	398.49	1732.01	2619.28	528.55	1706.64	2536.35	398.56	1668.65	2513.52	496.72	1635.89	595.82	-16.82	77.82	1190.16	5.68	79.21	570.64
10.24000	2880.57	392.40	66.09	2837.06	380.84	75.14	2660.59	385.46	42.68	2679.00	388.62	98.18	2433.93	192.59	71.85	2414.12	194.10	111.96	2332.62	170.60	229.62	2379.64	174.24	263.92	2699.91	400.37	1316.92	0.00	0.00	0.00	2651.44	402.93	1733.26	2626.50	532.98	1707.25	2544.34	402.55	1669.33	2521.18	500.52	1636.15	595.75	-16.49	78.29	1190.46	5.75	79.48	570.67
10.25000	2880.77	392.26	65.84	2837.39	380.99	75.03	2661.94	384.17	42.20	2679.21	388.91	98.41	2459.33	195.00	73.71	2438.79	196.46	113.48	2354.33	173.58	228.76	2401.25	177.87	263.51	2707.61	403.69	1317.68	0.00	0.00	0.00	2659.61	407.26	1734.34	2634.08	537.09	1707.85	2551.66	405.42	1670.06	2528.64	504.42	1636.47	595.70	-16.94	78.35	1191.85	5.95	79.64	570.61
10.26000	2880.88	392.24	65.60	2837.48	380.99	74.78	2661.01	385.06	42.53	2681.25	387.20	97.83	2485.79	197.92	74.72	2464.75	199.39	114.31	2376.68	176.71	226.53	2422.72	181.13	262.13	2714.94	407.15	1318.41	0.00	0.00	0.00	2667.41	411.27	1735.43	2641.83	540.99	1708.50	2559.79	409.30	1671.08	2536.84	507.42	1637.18	595.73	-17.33	78.27	1190.93	5.63	79.44	570.63
10.27000	2880.79	392.21	65.28	2837.50	381.17	74.54	2662.33	384.09	42.43	2679.59	389.93	99.15	2513.20	201.51	75.03	2490.93	202.82	113.95	2399.67	179.44	223.25	2443.80	183.49	260.14	2722.21	410.72	1319.19	0.00	0.00	0.00	2675.04	415.19	1736.41	2649.46	544.78	1709.13	2568.75	414.41	1672.29	2544.45	510.95	1637.92	595.76	-16.27	78.31	1190.41	6.07	79.17	570.61
10.28000	2880.88	392.21	65.13	2837.96	381.28	74.63	2661.42	384.81	42.83	2678.47	391.49	99.67	2541.35	206.01	74.53	2518.16	207.11	112.98	2424.01	182.63	218.49	2465.79	186.83	256.57	2729.32	414.50	1320.01	0.00	0.00	0.00	2683.25	418.97	1737.14	2657.13	548.43	1709.72	2575.27	416.22	1673.41	2552.34	514.00	1638.90	595.83	-15.69	78.33	1190.28	5.61	79.52	570.63
10.29000	2880.90	392.30	64.94	2838.02	381.57	74.46	2659.20	387.63	44.32	2680.15	390.47	99.35	2570.76	211.31	73.76	2546.64	212.00	111.61	2449.07	186.09	212.44	2489.38	191.10	251.89	2736.22	418.47	1320.80	0.00	0.00	0.00	2691.48	422.57	1737.96	2665.31	551.98	1710.28	2583.41	419.72	1674.32	2560.16	517.02	1639.92	595.81	-16.85	78.05	1189.96	6.07	79.39	570.77
10.30000	2880.91	392.31	64.70	2838.05	381.71	74.30	2661.31	385.60	43.58	2681.74	389.13	99.20	2602.00	217.54	73.14	2576.22	217.56	109.83	2474.60	189.60	205.28	2512.17	191.11	256.76	2742.98	422.53	1321.56	0.00	0.00	0.00	2699.48	426.08	1738.58	2673.21	555.40	1710.89	2591.34	422.90	1675.48	2568.03	519.97	1641.09	595.77	-16.66	78.12	1192.96	7.29	77.48	570.79
10.31000	2880.84	392.34	64.48	2837.93	381.89	74.07	2661.83	384.72	43.41	2680.20	391.37	100.07	2633.41	224.46	71.92	2606.35	223.79	107.66	2501.03	192.79	197.13	2532.84	193.35	250.94	2749.93	426.75	1322.31	0.00	0.00	0.00	2707.39	429.56	1739.09	2680.83	558.83	1711.47	2599.49	426.45	1676.51	2575.71	522.98	1642.25	595.78	-16.23	78.30	1194.25	7.05	76.70	570.67
10.32000	2881.05	392.37	64.34	2837.96	382.04	73.90	2659.97	387.44	44.97	2680.65	391.49	100.30	2665.95	232.15	70.82	2637.02	230.60	105.13	2528.29	196.23	187.95	2556.80	196.77	244.11	2756.74	431.20	1322.99	0.00	0.00	0.00	2715.91	432.91	1739.47	2688.78	562.21	1712.09	2608.12	430.46	1677.61	2583.59	525.80	1643.47	595.77	-16.91	78.17	1194.09	7.07	76.79	570.58
10.33000	2880.88	392.45	63.99	2837.74	382.28	73.55	2661.63	385.89	44.71	2680.77	391.36	100.67	2698.59	240.56	69.29	2668.63	237.96	102.51	2556.66	200.56	177.72	2581.92	200.92	235.96	2763.61	435.75	1323.52	0.00	0.00	0.00	2723.98	436.30	1739.80	2696.22	565.64	1712.70	2615.63	433.17	1678.42	2591.08	529.00	1644.60	595.74	-16.42	78.10	1194.42	6.93	76.60	570.57
10.34000	2881.08	392.46	63.81	2837.85	382.32	73.43	2663.25	384.11	44.13	2682.04	390.73	100.46	2732.04	249.54	67.91	2700.33	245.89	99.44	2584.95	204.13	167.15	2606.71	205.02	227.28	2770.61	440.41	1323.90	0.00	0.00	0.00	2731.78	439.70	1740.11	2704.50	568.97	1713.18	2624.47	437.75	1679.38	2598.36	532.57	1645.60	595.80	-16.96	77.94	1194.18	6.32	76.76	570.73
10.35000	2881.14	392.53	63.56	2837.60	382.40	73.15	2662.96	384.38	44.45	2682.00	391.22	101.10	2765.69	258.96	66.53	2732.34	254.17	96.20	2612.85	206.43	156.83	2633.09	209.19	218.39	2777.43	445.15	1324.15	0.00	0.00	0.00	2739.74	443.02	1740.29	2712.31	572.30	1713.66	2631.91	440.34	1680.03	2605.95	535.85	1646.52	595.67	-16.74	78.16	1194.10	6.34	76.77	570.72
10.36000	2881.30	392.55	63.31	2837.76	382.40	73.01	2663.53	383.62	44.55	2681.73	391.99	101.52	2799.79	268.93	65.33	2764.72	262.85	92.81	2642.91	211.01	145.72	2661.11	214.81	209.10	2784.14	450.00	1324.21	0.00	0.00	0.00	2747.59	446.40	1740.42	2719.82	575.61	1714.03	2638.32	441.72	1680.50	2614.26	539.33	1647.58	595.67	-16.34	78.36	1194.06	7.05	76.92	570.71
10.37000	2881.52	392.50	63.04	2838.18	382.39	73.07	2662.43	385.24	45.64	2682.79	391.51	101.73	2834.41	279.49	64.69	2797.14	272.11	89.63	2673.32	215.93	134.42	2689.03	220.42	199.68	2790.96	454.86	1324.14	0.00	0.00	0.00	2755.17	449.92	1740.54	2727.84	579.08	1714.30	2646.69	445.69	1680.97	2622.38	542.79	1648.45	595.64	-16.46	78.36	1194.17	6.34	76.88	570.69
10.38000	2881.92	392.42	62.91	2838.88	382.13	73.23	2662.85	385.26	46.24	2682.22	392.60	102.52	2868.57	290.63	64.32	2830.10	282.17	87.14	2703.57	220.64	123.62	2716.38	225.64	190.66	2797.62	459.80	1323.96	0.00	0.00	0.00	2763.27	453.31	1740.49	2735.52	582.59	1714.50	2654.51	449.19	1681.32	2630.32	546.24	1649.15	595.69	-16.45	78.42	1194.11	6.60	76.89	570.65
10.39000	2882.12	392.37	62.68	2839.15	381.96	73.08	2664.25	383.72	46.04	2683.93	391.32	102.14	2902.81	302.39	64.81	2863.88	292.94	85.70	2734.66	226.51	113.31	2738.64	226.26	192.19	2804.50	464.78	1323.61	0.00	0.00	0.00	2771.10	456.81	1740.45	2743.13	586.11	1714.58	2661.44	451.85	1681.70	2638.09	549.68	1649.68	595.58	-16.60	78.09	1194.00	6.87	76.75	570.69
10.40000	2882.52	392.13	62.65	2839.57	381.89	73.09	2663.98	384.48	46.79	2682.80	393.03	103.44	2936.69	314.96	65.85	2897.08	304.39	84.63	2766.04	233.37	103.27	2768.52	232.89	185.57	2811.05	469.81	1323.22	0.00	0.00	0.00	2779.13	460.45	1740.27	2750.74	589.75	1714.55	2669.94	456.47	1682.13	2645.69	553.11	1650.05	595.66	-15.70	78.30	1193.99	6.64	76.72	570.68
10.41000	2882.74	391.90	62.47	2839.78	382.05	73.05	2662.74	385.50	47.64	2683.24	392.87	103.57	2970.18	328.43	68.16	2929.85	316.85	84.54	2797.86	241.09	94.11	2797.59	241.49	177.17	2817.50	474.96	1322.80	0.00	0.00	0.00	2786.49	464.27	1740.13	2758.37	593.39	1714.45	2677.21	459.93	1682.13	2653.14	556.54	1650.29	595.59	-15.48	78.36	1193.88	7.30	76.93	570.73
10.42000	2882.78	391.96	62.19	2839.53	382.41	72.66	2663.60	384.95	47.83	2683.08	393.67	104.01	3002.91	343.13	71.70	2961.91	330.52	85.38	2829.29	249.55	86.33	2830.71	255.70	160.06	2824.22	479.98	1322.31	0.00	0.00	0.00	2794.09	467.94	1739.89	2765.62	597.19	1714.30	2685.09	463.75	1682.32	2660.44	559.96	1650.39	595.78	-16.25	78.11	1193.80	7.33	77.14	570.68
10.43000	2882.86	392.22	61.96	2839.97	382.98	72.79	2663.62	385.33	48.24	2683.15	393.98	104.26	3034.58	359.20	76.46	2992.85	345.58	87.39	2860.68	259.69	79.53	2860.70	267.44	152.49	2830.71	485.08	1321.81	0.00	0.00	0.00	2801.41	471.75	1739.66	2773.01	601.03	1714.12	2692.56	467.66	1682.46	2667.60	563.38	1650.37	595.76	-16.50	77.94	1193.86	7.26	77.03	570.67
10.44000	2883.13	392.53	61.88	2839.89	383.30	72.59	2665.03	383.83	47.80	2683.28	394.46	104.83	3064.06	376.66	81.94	3022.18	362.05	90.51	2892.11	272.25	73.26	2889.02	278.72	147.71	2837.15	490.29	1321.29	0.00	0.00	0.00	2809.45	475.68	1739.20	2780.94	604.84	1713.69	2700.12	471.84	1682.52	2674.64	566.79	1650.23	595.61	-16.63	78.29	1193.88	7.12	76.88	570.67
10.45000	2883.00	392.80	61.47	2839.97	383.69	72.45	2664.21	384.63	48.60	2684.48	393.84	104.72	3092.17	395.32	88.42	3050.57	379.67	94.89	2922.26	285.48	68.30	2916.16	291.32	143.43	2843.51	495.50	1320.72	0.00	0.00	0.00	2816.73	479.71	1738.77	2788.09	608.98	1713.26	2706.97	475.15	1682.49	2681.55	570.21	1650.00	595.62	-16.25	78.24	1194.04	6.85	76.72	570.74
10.46000	2883.04	393.06	61.15	2840.00	383.93	72.32	2664.59	384.61	48.91	2683.58	395.06	105.48	3118.30	415.55	95.73	3076.68	398.45	99.81	2948.31	295.81	80.00	2941.71	304.67	140.71	2849.76	500.77	1320.10	0.00	0.00	0.00	2824.10	483.78	1738.25	2795.47	613.09	1712.72	2714.94	480.12	1682.33	2688.34	573.64	1649.68	595.69	-16.30	78.15	1194.01	7.50	76.86	570.66
10.47000	2883.05	393.19	60.86	2840.02	384.07	72.19	2664.91	384.38	49.09	2685.28	393.65	105.09	3142.50	436.90	103.77	3101.30	418.15	105.33	2972.59	309.70	81.61	2966.38	319.39	138.73	2856.09	506.17	1319.47	0.00	0.00	0.00	2831.57	487.88	1737.57	2802.92	617.15	1712.12	2721.54	483.95	1682.21	2695.03	577.07	1649.28	595.69	-16.11	78.51	1194.24	6.40	76.49	570.63
10.48000	2883.03	393.24	60.58	2840.04	384.14	72.08	2665.93	383.93	49.14	2685.99	393.28	104.97	3165.89	460.77	105.65	3123.83	438.97	111.32	2997.99	327.57	80.70	2989.75	335.27	137.42	2862.41	511.63	1318.78	0.00	0.00	0.00	2838.78	492.11	1736.80	2810.41	621.34	1711.37	2727.68	486.91	1681.81	2701.62	580.51	1648.82	595.83	-16.11	78.39	1194.11	6.74	76.78	570.59
10.49000	2883.00	393.23	60.33	2840.05	384.18	71.98	2664.43	385.65	50.35	2686.36	393.61	105.35	3184.61	481.25	120.16	3144.84	459.85	117.82	3020.96	346.26	79.79	3011.09	352.52	136.42	2868.76	517.25	1318.09	0.00	0.00	0.00	2846.02	496.30	1736.05	2817.51	625.62	1710.57	2735.14	492.39	1681.61	2708.12	583.96	1648.30	595.81	-16.18	77.86	1193.77	7.21	77.17	570.62
10.50000	2882.97	393.18	60.10	2840.08	384.24	71.89	2665.02	384.94	50.31	2686.46	394.09	105.62	3204.35	505.53	121.49	3163.43	481.29	124.34	3043.83	366.79	79.37	3030.21	369.67	135.61	2875.27	522.92	1317.39	0.00	0.00	0.00	2852.82	500.74	1735.30	2824.68	630.00	1709.63	2742.87	498.27	1681.55	2714.54	587.42	1647.73	595.76	-16.21	78.15	1194.08	6.81	77.04	570.65
10.51000	2882.94	393.14	59.90	2840.14	384.37	71.81	2664.74	385.22	50.87	2683.51	397.67	107.62	3220.45	527.55	129.38	3180.93	502.57	131.50	3062.98	386.84	79.37	3049.07	388.13	135.77	2881.56	528.82	1316.70	0.00	0.00	0.00	2859.93	505.17	1734.51	2831.95	634.42	1708.56	2748.58	501.90	1681.18	2720.88	590.90	1647.13	595.70	-16.14	78.12	1193.80	6.83	77.15	570.67
10.52000	2882.93	393.11	59.73	2840.24	384.60	71.74	2666.29	384.20	50.86	2686.86	395.22	106.90	3236.20	549.79	137.83	3196.28	524.01	138.55	3081.30	407.84	79.03	3065.34	405.77	136.13	2887.98	534.78	1316.03	0.00	0.00	0.00	2866.65	509.92	1733.84	2838.95	639.11	1707.52	2754.46	505.41	1680.77	2727.16	594.40	1646.51	595.72	-16.27	78.34	1194.31	7.38	76.55	570.62
10.53000	2882.95	393.14	59.58	2840.39	384.97	71.68	2666.15	384.69	51.66	2685.72	396.52	107.80	3248.71	569.47	146.33	3210.34	543.94	145.20	3098.41	428.47	77.40	3080.04	423.28	135.48	2894.28	540.80	1315.35	0.00	0.00	0.00	2873.94	514.73	1733.07	2845.76	643.78	1706.41	2762.11	511.34	1680.72	2733.39	597.91	1645.87	595.76	-17.07	77.96	1193.99	6.61	76.78	570.63
10.54000	2883.01	393.26	59.46	2840.39	385.39	71.54	2664.85	386.23	52.59	2685.42	397.90	108.54	3260.85	589.19	153.34	3222.64	563.61	150.66	3119.16	454.41	54.15	3094.62	440.51	135.72	2900.34	546.83	1314.68	0.00	0.00	0.00	2880.86	519.76	1732.46	2852.11	648.74	1705.34	2769.80	516.95	1680.71	2739.56	601.45	1645.23	595.75	-16.94	78.16	1194.00	6.92	76.86	570.56
10.55000	2882.92	393.40	59.29	2840.71	385.74	71.57	2666.08	385.69	53.10	2686.74	397.19	108.66	3271.07	609.12	158.67	3233.23	582.55	155.17	3132.90	470.87	61.09	3108.18	457.06	136.66	2906.49	552.81	1313.93	0.00	0.00	0.00	2887.67	525.05	1731.82	2858.37	653.70	1704.29	2777.16	521.96	1680.48	2745.70	605.01	1644.60	595.68	-16.59	78.22	1194.10	7.05	76.80	570.59
10.56000	2883.16	393.53	59.36	2840.96	386.07	71.65	2665.16	386.70	54.38	2686.06	398.48	109.66	3278.53	627.72	162.98	3241.81	600.79	158.93	3138.47	481.32	81.56	3117.63	470.24	142.60	2912.64	558.69	1313.19	0.00	0.00	0.00	2894.75	530.52	1731.12	2864.32	658.80	1703.17	2784.43	526.50	1680.14	2751.80	608.60	1644.00	593.19	-17.60	78.57	1192.34	6.41	79.03	570.72
10.57000	2883.31	393.59	59.25	2840.94	386.40	71.51	2666.47	385.75	54.90	2686.15	399.25	110.91	3283.57	644.68	166.24	3248.14	617.50	161.29	3148.09	498.29	84.93	3126.29	484.61	143.21	2918.62	564.58	1312.40	0.00	0.00	0.00	2901.45	536.32	1730.37	2869.96	664.14	1701.98	2790.11	528.67	1679.64	2757.88	612.21	1643.42	592.22	-17.95	78.42	1190.30	5.40	79.23	570.64
10.58000	2883.26	393.83	59.08	2841.37	386.78	71.57	2667.38	385.32	55.76	2687.53	398.85	111.47	3283.57	644.68	166.24	3252.35	633.24	161.62	3154.78	512.82	84.26	3133.60	498.28	142.84	2924.76	570.61	1311.65	0.00	0.00	0.00	2908.70	542.15	1729.41	2875.18	669.52	1700.85	2798.06	533.39	1679.10	2763.94	615.86	1642.88	591.77	-17.43	78.56	1189.52	5.75	79.06	570.77
10.59000	2883.43	393.97	58.98	2841.39	387.16	71.48	2666.28	386.69	57.42	2686.35	400.85	113.05	3283.57	644.68	166.24	3254.57	647.90	159.76	3159.45	526.00	83.01	3138.52	510.56	141.38	2930.77	576.59	1310.84	0.00	0.00	0.00	2916.35	548.32	1728.35	2880.48	674.97	1699.54	2806.98	538.77	1678.78	2769.99	619.53	1642.40	592.78	-17.28	78.82	1190.48	6.33	79.32	570.67
10.60000	2883.73	394.12	58.91	2841.73	387.47	71.50	2666.70	387.16	58.89	2688.11	399.84	113.49	3283.57	644.68	166.24	3256.19	661.26	156.95	3163.03	537.26	81.34	3142.72	521.82	139.73	2936.75	582.77	1310.05	0.00	0.00	0.00	2923.99	554.67	1727.22	2885.54	680.58	1698.09	2815.82	543.29	1678.36	2776.05	623.24	1641.98	592.77	-17.32	78.67	1190.98	6.00	79.56	570.61
10.61000	2883.68	394.32	58.64	2841.76	387.88	71.34	2667.97	386.17	59.70	2689.05	400.39	114.77	3283.57	644.68	166.24	3256.31	674.15	153.00	3165.11	547.37	78.77	3145.61	531.84	137.47	2942.59	589.06	1309.19	0.00	0.00	0.00	2931.56	561.33	1725.97	2890.12	686.39	1696.61	2823.89	546.25	1677.90	2782.11	626.99	1641.64	594.27	-17.80	79.11	1190.46	5.81	79.21	570.62
10.62000	2884.20	394.46	58.72	2841.84	388.17	71.14	2667.72	386.72	61.16	2689.73	400.48	115.95	3283.57	644.68	166.24	3256.31	674.15	153.00	3166.74	556.26	75.96	3148.28	540.38	134.92	2948.49	595.43	1308.31	0.00	0.00	0.00	2939.19	568.25	1724.54	2894.71	692.21	1694.98	2833.39	550.43	1677.52	2788.19	630.78	1641.38	592.74	-17.51	78.57	1190.68	6.11	79.32	570.78
10.63000	2884.23	394.63	58.53	2842.58	388.49	71.28	2668.81	386.13	62.61	2691.11	400.72	117.15	3283.57	644.68	166.24	3256.31	674.15	153.00	3168.20	563.90	74.06	3150.34	548.12	132.52	2954.43	601.81	1307.38	0.00	0.00	0.00	2946.98	575.50	1723.00	2898.98	698.02	1693.16	2841.68	552.96	1677.06	2794.30	634.61	1641.22	593.64	-17.06	78.99	1189.34	6.38	79.13	570.77
10.64000	2884.35	394.79	58.32	2842.84	388.92	71.16	2670.03	385.68	63.87	2691.65	401.77	118.75	3283.57	644.68	166.24	3256.31	674.15	153.00	3168.62	569.98	72.31	3151.69	554.63	129.93	2960.43	608.24	1306.47	0.00	0.00	0.00	2954.82	583.02	1721.26	2904.45	704.32	1691.51	2851.20	556.73	1676.53	2800.44	638.48	1641.17	591.88	-17.30	78.38	1190.78	6.80	79.67	570.77
10.65000	2884.44	394.93	58.18	2843.00	389.33	70.99	2671.59	384.71	65.37	2692.83	402.09	119.99	3283.57	644.68	166.24	3256.31	674.15	153.00	3168.48	574.78	70.44	3152.29	560.30	126.91	2966.12	614.83	1305.54	0.00	0.00	0.00	2962.50	590.87	1719.44	2909.94	710.89	1689.77	2860.73	560.02	1676.23	2806.62	642.40	1641.24	592.58	-16.82	78.57	1191.26	5.80	79.42	570.86
10.66000	2884.66	395.08	58.10	2843.48	389.66	70.92	2671.67	385.68	67.91	2694.19	402.48	121.73	3283.57	644.68	166.24	3256.31	674.15	153.00	3168.90	578.30	69.04	3153.14	565.49	124.19	2971.99	621.62	1304.64	0.00	0.00	0.00	2970.43	598.91	1717.46	2915.43	717.73	1687.94	2869.47	562.08	1675.69	2812.85	646.36	1641.43	592.87	-17.24	78.53	1191.02	6.21	79.31	570.81
10.67000	2884.72	395.25	57.93	2843.47	390.15	70.41	2672.84	385.68	70.41	2693.17	406.45	125.17	3283.57	644.68	166.24	3256.31	674.15	153.00	3170.07	580.17	69.28	3155.20	570.07	123.11	2977.62	628.66	1303.83	0.00	0.00	0.00	2978.16	607.20	1715.57	2920.90	724.80	1686.03	2880.35	567.00	1675.90	2819.14	650.38	1641.77	593.81	-17.11	79.16	1190.29	5.88	79.44	570.69
10.68000	2885.06	395.44	57.97	2844.38	390.63	70.11	2675.30	384.71	72.69	2695.89	406.09	126.79	3283.57	644.68	166.24	3256.31	674.15	153.00	3171.67	580.89	69.99	3157.97	575.83	122.26	2983.12	635.85	1303.29	0.00	0.00	0.00	2986.15	615.96	1713.91	2926.34	732.10	1684.03	2889.80	569.71	1676.05	2825.49	654.44	1642.25	593.56	-17.36	79.05	1191.48	6.01	79.97	570.70
10.69000	2885.25	395.73	57.94	2844.88	391.20	69.39	2677.12	385.30	75.96	2699.18	406.12	128.91	3283.57	644.68	166.24	3256.31	674.15	153.00	3172.42	581.24	70.01	3159.86	579.70	121.89	2988.58	643.29	1303.06	0.00	0.00	0.00	2993.92	625.24	1712.64	2931.73	739.59	1681.96	2898.12	571.31	1676.80	2831.92	658.56	1642.90	593.07	-16.91	78.83	1191.26	6.02	79.42	570.65
10.70000	2885.62	396.10	58.04	2845.63	392.09	69.17	2678.86	386.29	79.99	2700.74	409.14	132.76	3283.57	644.68	166.24	3256.31	674.15	153.00	3172.74	581.92	70.46	3159.98	582.16	121.77	2993.83	650.75	1303.42	0.00	0.00	0.00	3001.89	634.77	1711.57	2937.05	747.26	1679.82	2910.63	578.37	1679.00	2838.43	662.74	1643.73	591.86	-17.21	78.39	1190.73	6.17	79.34	570.63
10.71000	2885.76	396.54	58.08	2846.60	392.98	68.86	2681.01	387.64	84.51	2704.11	410.83	136.30	3283.57	644.68	166.24	3256.31	674.15	153.00	3172.46	582.95	71.13	3159.52	583.86	121.92	2998.89	658.32	1304.44	0.00	0.00	0.00	3009.51	644.61	1710.70	2942.30	755.09	1677.62	2920.21	581.80	1681.11	2845.04	666.97	1644.73	592.44	-17.26	78.44	1190.34	6.57	79.48	570.63
10.72000	2886.06	397.18	58.23	2847.95	394.01	68.73	2683.16	390.02	89.93	2708.65	412.52	140.25	3283.57	644.68	166.24	3256.31	674.15	153.00	3172.35	583.74	72.04	3159.39	585.14	122.17	3003.51	666.02	1306.10	0.00	0.00	0.00	3017.10	654.60	1709.90	2947.45	763.05	1675.36	2931.30	587.46	1683.59	2851.74	671.27	1645.93	592.62	-17.01	78.76	1189.82	5.82	78.97	570.68
10.73000	2886.24	397.94	58.10	2849.23	395.43	68.55	2687.39	392.13	95.93	2710.36	419.00	146.14	3283.57	644.68	166.24	3256.31	674.15	153.00	3172.36	584.25	72.25	3160.04	585.71	122.47	3007.93	673.66	1308.23	0.00	0.00	0.00	3024.75	664.84	1709.05	2952.48	771.12	1673.04	2927.50	581.83	1700.71	2858.55	675.62	1647.34	591.09	-17.05	78.17	1189.94	6.24	78.84	570.75
10.74000	2886.79	399.12	57.98	2851.10	397.22	68.60	2691.35	395.35	102.17	2715.60	423.51	150.96	3283.57	644.68	166.24	3256.31	674.15	153.00	3172.83	584.36	72.49	3160.43	586.48	122.80	3011.76	681.34	1310.56	0.00	0.00	0.00	3032.41	674.99	1708.09	2957.39	779.30	1670.68	2932.12	584.06	1708.26	2865.47	680.05	1648.96	592.74	-16.95	78.50	1190.74	6.37	79.54	570.73
10.75000	2887.66	400.97	57.78	2852.79	399.57	68.47	2696.78	398.65	108.48	2721.11	429.69	156.32	3283.57	644.68	166.24	3256.31	674.15	153.00	3173.27	584.58	72.76	3161.28	587.21	123.36	3015.25	689.02	1312.98	0.00	0.00	0.00	3039.61	685.08	1706.98	2962.16	787.54	1668.27	2941.60	590.10	1711.80	2872.52	684.54	1650.81	592.95	-16.81	78.80	1189.61	5.56	79.04	570.68
10.76000	2889.02	403.37	57.35	2855.39	402.52	68.93	2701.52	403.70	115.25	2725.92	434.25	161.93	3283.57	644.68	166.24	3256.31	674.15	153.00	3173.48	584.88	72.90	3161.48	587.65	123.66	3018.64	696.40	1315.26	0.00	0.00	0.00	3046.51	695.27	1705.54	2966.76	795.84	1665.82	2951.94	596.59	1714.57	2879.70	689.09	1652.91	593.12	-17.00	78.88	1190.46	5.47	78.96	570.69
10.77000	2890.95	406.65	56.99	2857.95	406.53	69.62	2706.78	408.97	122.40	2731.47	438.99	168.41	3283.57	644.68	166.24	3256.31	674.15	153.00	3173.66	585.00	73.03	3161.92	588.05	124.03	3022.12	703.57	1317.24	0.00	0.00	0.00	3053.25	705.33	1703.91	2971.20	804.17	1663.34	2960.35	602.66	1717.36	2886.11	691.55	1655.49	592.92	-17.46	78.56	1190.89	5.74	79.24	570.49
10.78000	2893.38	411.43	57.02	2861.69	411.55	71.25	2712.03	414.88	130.14	2737.74	443.99	175.57	3283.57	644.68	166.24	3256.31	674.15	153.00	3173.63	585.29	73.21	3162.19	588.51	124.30	3025.10	710.59	1318.81	0.00	0.00	0.00	3059.67	715.27	1702.10	2975.44	812.51	1660.84	2969.78	609.39	1719.58	2893.32	695.53	1658.02	592.47	-17.54	78.34	1190.52	6.20	79.48	570.58
10.79000	2896.54	418.13	58.15	2865.85	417.77	73.92	2718.68	418.66	137.43	2744.66	449.32	183.18	3283.57	644.68	166.24	3256.31	674.15	153.00	3173.81	585.42	73.40	3162.65	588.81	124.61	3027.67	717.45	1319.89	0.00	0.00	0.00	3065.26	725.39	1700.37	2979.47	820.84	1658.31	2979.73	617.31	1721.45	2899.78	699.29	1660.30	593.52	-17.28	78.69	1190.68	5.91	79.33	568.97
10.80000	2900.02	426.28	59.47	2870.12	425.10	76.86	2723.92	424.45	146.19	2752.20	455.06	191.05	3283.57	644.68	166.24	3256.31	674.15	153.00	3173.86	585.37	73.45	3162.91	589.11	124.78	3030.12	724.00	1320.49	0.00	0.00	0.00	3070.63	735.75	1698.63	2983.29	829.14	1655.77	2988.12	623.88	1722.97	2907.44	704.54	1662.41	592.34	-17.19	78.43	1190.30	5.88	79.22	568.51
10.81000	2903.64	435.95	60.46	2874.93	433.69	80.52	2730.13	429.90	154.74	2760.30	461.30	198.96	3283.57	644.68	166.24	3256.31	674.15	153.00	3174.00	585.42	73.56	3162.85	589.40	124.82	3032.39	730.63	1320.76	0.00	0.00	0.00	3075.62	746.21	1696.87	2986.86	837.38	1653.22	2996.62	631.30	1724.15	2913.56	708.66	1664.12	591.69	-17.34	78.23	1190.65	6.66	79.42	569.37
10.82000	2906.61	446.90	60.36	2879.29	443.42	83.95	2740.24	433.20	163.20	2768.93	468.11	206.71	3283.57	644.68	166.24	3256.31	674.15	153.00	3173.93	585.49	73.54	3163.26	589.68	125.08	3034.50	737.30	1320.61	0.00	0.00	0.00	3080.21	756.71	1695.16	2990.18	845.56	1650.66	3005.12	639.71	1725.47	2920.66	714.60	1665.75	591.81	-16.93	78.32	1190.28	6.03	79.17	569.25
10.83000	2909.88	458.50	59.32	2884.76	454.12	88.17	2747.76	441.01	173.29	2778.03	475.57	214.09	3283.57	644.68	166.24	3256.31	674.15	153.00	3174.04	585.55	73.71	3163.31	590.05	125.27	3036.66	744.12	1320.29	0.00	0.00	0.00	3084.24	767.40	1693.52	2993.23	853.65	1648.10	3013.19	648.16	1726.56	2926.28	718.95	1667.01	592.49	-16.77	78.72	1190.02	6.37	79.00	568.77
10.84000	2916.17	471.81	57.83	2890.44	466.02	91.01	2757.64	449.46	184.42	2787.56	483.75	220.89	3283.57	644.68	166.24	3256.31	674.15	153.00	3173.93	585.76	73.86	3163.22	590.42	125.43	3038.66	750.93	1319.94	0.00	0.00	0.00	3087.96	778.24	1691.90	2996.00	861.62	1645.54	3017.65	654.42	1730.32	2932.11	724.00	1668.15	591.92	-17.01	78.53	1190.65	6.62	79.56	567.87
10.85000	2922.23	487.96	60.91	2898.74	480.27	95.39	2764.35	456.66	190.53	2797.47	492.75	226.91	3283.57	644.68	166.24	3256.31	674.15	153.00	3173.72	586.03	74.08	3163.18	590.87	125.77	3040.38	757.56	1319.65	0.00	0.00	0.00	3091.36	788.97	1690.22	2998.47	869.45	1642.99	3024.27	663.12	1731.50	2936.93	728.35	1668.76	592.10	-17.35	78.43	1190.58	6.23	79.74	567.30
10.86000	2928.26	507.02	63.10	2905.89	497.26	98.68	2771.16	463.80	193.62	2807.73	502.63	231.94	3283.57	644.68	166.24	3256.31	674.15	153.00	3173.56	586.25	74.34	3162.83	591.35	125.95	3042.17	764.14	1319.44	0.00	0.00	0.00	3093.97	799.94	1688.62	3000.62	877.14	1640.46	3031.01	672.64	1731.86	2943.23	735.17	1669.67	591.25	-17.08	78.24	1189.86	5.91	79.40	566.83
10.87000	2934.39	527.15	64.54	2913.57	515.38	100.67	2781.34	472.06	195.67	2818.27	513.47	235.76	3283.57	644.68	166.24	3256.31	674.15	153.00	3173.28	586.56	74.56	3162.78	591.86	126.30	3043.93	770.51	1319.28	0.00	0.00	0.00	3096.67	810.87	1686.81	3002.44	884.64	1637.95	3037.66	682.32	1732.12	2948.88	741.70	1670.42	592.02	-16.81	78.59	1189.61	5.99	79.26	568.28
10.88000	2940.74	548.59	66.04	2921.05	534.39	102.44	2798.14	482.59	198.69	2829.06	525.36	238.18	3283.57	644.68	166.24	3256.31	674.15	153.00	3173.03	586.87	74.78	3162.53	592.35	126.65	3046.14	776.76	1319.39	0.00	0.00	0.00	3098.63	821.93	1685.01	3003.91	891.95	1635.47	3043.89	692.22	1732.34	2954.30	748.41	1671.12	593.06	-17.07	78.63	1190.75	5.83	79.28	568.76
10.89000	2947.53	570.02	67.52	2928.75	554.05	103.79	2810.53	488.13	202.79	2840.05	538.36	238.99	3283.57	644.68	166.24	3256.31	674.15	153.00	3172.78	587.21	75.02	3162.13	593.01	126.92	3048.10	782.85	1319.55	0.00	0.00	0.00	3100.28	832.76	1683.10	3005.02	899.04	1633.01	3049.24	702.47	1732.64	2958.81	754.70	1671.71	592.71	-17.50	78.52	1189.58	5.75	78.78	567.06
10.90000	2952.92	591.90	67.99	2936.17	573.67	104.32	2828.21	501.23	202.93	2851.19	552.57	237.97	3283.57	644.68	166.24	3256.31	674.15	153.00	3172.75	587.53	75.50	3162.24	593.50	127.58	3050.09	788.72	1319.93	0.00	0.00	0.00	3101.59	843.67	1681.05	3005.74	905.90	1630.60	3054.48	712.55	1732.90	2962.84	761.30	1672.28	591.04	-16.89	78.17	1189.51	5.66	78.76	568.01
10.91000	2960.45	617.14	68.74	2945.34	593.33	105.07	2842.42	511.87	202.93	2862.44	568.05	234.93	3283.57	644.68	166.24	3256.31	674.15	153.00	3172.61	587.91	75.99	3162.31	594.03	128.23	3051.47	794.28	1320.38	0.00	0.00	0.00	3102.75	854.19	1678.85	3006.08	912.50	1628.22	3058.92	722.77	1733.16	2966.69	767.81	1672.83	591.60	-16.90	78.17	1189.52	5.84	78.86	568.51
10.92000	2967.61	637.12	68.72	2955.80	616.06	105.72	2858.94	527.41	200.13	2871.28	576.73	234.61	3283.57	644.68	166.24	3256.31	674.15	153.00	3172.43	588.28	76.49	3163.06	595.95	124.74	3053.33	799.35	1320.89	0.00	0.00	0.00	3103.67	864.35	1676.61	3006.00	918.81	1625.90	3063.22	733.17	1733.38	2969.92	773.99	1673.25	593.50	-16.72	78.85	1189.47	5.23	78.86	569.44
10.93000	2975.24	654.88	68.37	2965.40	633.94	105.72	2873.36	542.71	195.97	2885.68	594.22	230.65	3283.57	644.68	166.24	3256.31	674.15	153.00	3172.49	588.62	77.17	3163.54	597.11	124.77	3055.15	804.26	1321.42	0.00	0.00	0.00	3104.28	874.33	1674.34	3005.49	924.83	1623.62	3067.52	743.37	1733.51	2974.14	781.98	1673.74	592.39	-17.08	78.60	1189.32	5.45	78.91	568.94
10.94000	2984.24	673.44	68.17	2974.80	650.03	105.25	2884.27	556.55	192.00	2894.29	606.42	227.53	3283.57	644.68	166.24	3256.31	674.15	153.00	3172.54	588.91	77.85	3163.66	597.59	125.50	3055.15	804.26	1321.42	0.00	0.00	0.00	3104.89	884.16	1672.08	3004.54	930.52	1621.40	3071.23	753.41	1733.65	2976.73	788.34	1674.03	591.86	-17.11	78.09	1189.63	5.97	79.09	568.37
10.95000	2995.46	695.82	68.58	2984.67	667.44	104.46	2893.12	569.45	186.30	2908.10	625.85	222.17	3283.57	644.68	166.24	3256.31	674.15	153.00	3172.56	589.22	78.47	3163.79	598.13	126.32	3055.15	804.26	1321.42	0.00	0.00	0.00	3105.34	893.83	1669.81	3003.42	935.80	1619.55	3074.36	763.49	1733.78	2979.96	795.79	1674.26	592.18	-16.92	78.22	1189.58	6.25	79.09	568.39
10.96000	3009.77	725.03	70.06	2995.66	689.22	103.52	2903.14	587.01	178.78	2913.79	638.49	218.06	3283.57	644.68	166.24	3256.31	674.15	153.00	3172.86	589.40	79.21	3164.47	598.64	127.37	3055.15	804.26	1321.42	0.00	0.00	0.00	3105.62	903.18	1667.71	3001.20	939.37	1617.43	3077.26	773.36	1733.80	2982.86	803.35	1674.51	592.78	-16.43	78.53	1189.44	6.21	79.17	568.19
10.97000	3022.26	749.56	71.61	3008.45	718.45	102.61	2916.39	609.94	168.73	2919.69	652.20	212.49	3283.57	644.68	166.24	3256.31	674.15	153.00	3173.10	589.59	79.89	3164.83	598.99	128.34	3055.15	804.26	1321.42	0.00	0.00	0.00	3105.60	912.33	1665.80	2990.82	930.57	1613.26	3079.95	782.82	1733.74	2985.49	810.80	1674.57	593.77	-16.47	78.76	1189.76	6.04	79.16	567.72
10.98000	3033.84	775.46	73.04	3019.50	744.42	102.03	2922.47	625.95	160.64	2929.99	674.04	204.58	3283.57	644.68	166.24	3256.31	674.15	153.00	3173.43	589.75	80.64	3165.14	599.18	129.44	3055.15	804.26	1321.42	0.00	0.00	0.00	3106.24	921.11	1663.80	2989.73	936.33	1611.18	3082.18	792.13	1733.62	2988.60	819.10	1674.59	592.38	-17.10	78.43	1190.78	6.13	79.56	569.02
10.99000	3045.88	801.49	75.27	3029.08	769.31	101.04	2930.47	646.34	151.03	2937.85	693.23	197.15	3283.57	644.68	166.24	3256.31	674.15	153.00	3173.67	589.94	81.27	3166.34	600.21	130.21	3055.15	804.26	1321.42	0.00	0.00	0.00	3106.42	929.94	1662.10	3000.76	957.09	1610.47	3084.37	801.10	1733.39	2989.56	825.23	1674.28	591.16	-17.01	78.07	1190.66	5.85	79.42	568.52
11.00000	3055.86	828.32	76.74	3039.34	794.56	100.96	2936.79	666.40	141.26	2948.28	716.87	187.43	3283.57	644.68	166.24	3256.31	674.15	153.00	3174.11	590.03	82.06	3166.27	599.92	131.37	3055.15	804.26	1321.42	0.00	0.00	0.00	3106.74	938.19	1660.48	3005.19	969.19	1609.77	3085.91	809.98	1733.14	2990.62	831.83	1674.03	592.02	-17.21	78.15	1189.86	5.90	79.27	569.48
11.01000	3063.53	856.24	77.60	3046.41	821.05	99.58	2947.74	692.73	129.59	2961.04	744.16	176.49	3283.57	644.68	166.24	3256.31	674.15	153.00	3174.33	590.15	82.66	3165.91	599.05	136.09	3055.15	804.26	1321.42	0.00	0.00	0.00	3106.80	946.26	1659.07	3000.98	969.47	1607.62	3087.36	818.61	1732.77	2991.97	838.94	1673.65	592.20	-17.11	78.34	1189.77	5.77	78.96	568.63
11.02000	3070.31	884.35	79.14	3053.53	848.05	99.23	2952.09	712.27	120.03	2959.88	755.63	171.66	3283.57	644.68	166.24	3256.31	674.15	153.00	3174.67	590.24	83.33	3167.31	600.84	133.52	3055.15	804.26	1321.42	0.00	0.00	0.00	3107.06	954.10	1657.71	2997.49	973.81	1605.95	3088.26	827.06	1732.41	2993.51	847.03	1673.42	592.96	-16.89	78.75	1190.51	6.02	79.17	568.39
11.03000	3074.04	912.77	79.77	3058.57	875.37	98.34	2958.83	736.63	109.66	2963.50	774.97	163.58	3283.57	644.68	166.24	3256.31	674.15	153.00	3175.14	590.22	84.05	3168.13	601.72	133.68	3055.15	804.26	1321.42	0.00	0.00	0.00	3107.20	961.88	1656.52	2999.01	982.04	1605.49	3089.07	835.27	1731.96	2993.94	853.99	1672.98	592.27	-17.62	78.56	1190.02	6.06	79.17	567.42
11.04000	3075.75	942.23	80.55	3060.60	903.64	96.61	2966.49	763.15	99.22	2969.99	799.58	155.15	3283.57	644.68	166.24	3256.31	674.15	153.00	3175.45	590.28	84.63	3167.32	600.38	138.36	3055.15	804.26	1321.42	0.00	0.00	0.00	3107.10	969.66	1655.36	2998.15	988.01	1603.92	3089.57	843.32	1731.47	2994.44	861.27	1672.44	592.85	-17.17	78.55	1189.44	6.09	79.09	568.05
[truncated: 62 more rows]
[truncated: 35 more columns]
