# Supplementary material for: The impact of mobile phone use on where we look and how we walk when negotiating floor based obstacles
Source: PLoS One. 2017 Jun 30;12(6):e0179802. doi: 10.1371/journal.pone.0179802 (PMC5493336; doi:10.1371/journal.pone.0179802)
Supplement: S1 File — (ZIP) [file pone.0179802.s001.zip › Gait/PP1/MC obs talk 1.txt]

CODAmotion Analysis Text
Codamotion Analysis Text Save of: MC obs talk 1.mdf
Time	Markers
Time	1:LTOE.X	1:LTOE.Y	1:LTOE.Z	2:L2nd.X	2:L2nd.Y	2:L2nd.Z	3:LHEE.X	3:LHEE.Y	3:LHEE.Z	4:LANK.X	4:LANK.Y	4:LANK.Z	5:RTOE.X	5:RTOE.Y	5:RTOE.Z	6:R2nd.X	6:R2nd.Y	6:R2nd.Z	7:RHEE.X	7:RHEE.Y	7:RHEE.Z	8:RANK.X	8:RANK.Y	8:RANK.Z	9:STRN.X	9:STRN.Y	9:STRN.Z	10:Marker 10.X	10:Marker 10.Y	10:Marker 10.Z	11:FRHD.X	11:FRHD.Y	11:FRHD.Z	12:FLHD.X	12:FLHD.Y	12:FLHD.Z	13:BRHD.X	13:BRHD.Y	13:BRHD.Z	14:BLHD.X	14:BLHD.Y	14:BLHD.Z	15:BLSTEP.X	15:BLSTEP.Y	15:BLSTEP.Z	16:FLSTEP.X	16:FLSTEP.Y	16:FLSTEP.Z	17:BRSTEP.X
(s)	(mm)	(mm)	(mm)	(mm)	(mm)	(mm)	(mm)	(mm)	(mm)	(mm)	(mm)	(mm)	(mm)	(mm)	(mm)	(mm)	(mm)	(mm)	(mm)	(mm)	(mm)	(mm)	(mm)	(mm)	(mm)	(mm)	(mm)	(mm)	(mm)	(mm)	(mm)	(mm)	(mm)	(mm)	(mm)	(mm)	(mm)	(mm)	(mm)	(mm)	(mm)	(mm)	(mm)	(mm)	(mm)	(mm)	(mm)	(mm)	(mm)
0.00000	-3190.47	35.34	38.08	-3252.22	140.18	3.91	-3324.92	19.58	17.78	-3353.62	42.97	82.17	-3679.41	-29.11	-3.14	-3643.42	19.63	11.87	-3062.64	241.12	-9.16	-2996.68	222.17	40.05	-3566.50	-6.79	1233.15	0.00	0.00	0.00	-1709.66	-45.87	1572.69	-3575.92	-46.94	1632.51	-2761.40	142.34	1247.61	-2650.77	44.30	1222.24	453.47	-14.19	60.22	885.12	6.03	58.70	411.69
0.01000	-3190.47	35.34	38.08	-3252.22	140.18	3.91	-3324.92	19.58	17.78	-3353.62	42.97	82.17	-3679.41	-29.11	-3.14	-3643.42	19.63	11.87	-3062.64	241.12	-9.16	-2996.68	222.17	40.05	-3566.50	-6.79	1233.15	0.00	0.00	0.00	-1709.66	-45.87	1572.69	-3575.92	-46.94	1632.51	-2761.40	142.34	1247.61	-2650.77	44.30	1222.24	453.47	-14.19	60.22	885.12	6.03	58.70	411.69
0.02000	-3190.47	35.34	38.08	-3252.22	140.18	3.91	-3324.92	19.58	17.78	-3353.62	42.97	82.17	-3679.41	-29.11	-3.14	-3643.42	19.63	11.87	-3062.64	241.12	-9.16	-2996.68	222.17	40.05	-3566.50	-6.79	1233.15	0.00	0.00	0.00	-1709.66	-45.87	1572.69	-3575.92	-46.94	1632.51	-2761.40	142.34	1247.61	-2650.77	44.30	1222.24	453.61	-14.19	60.24	885.43	6.03	58.72	411.69
0.03000	-3190.47	35.34	38.08	-3252.22	140.18	3.91	-3324.92	19.58	17.78	-3353.62	42.97	82.17	-3679.41	-29.11	-3.14	-3643.42	19.63	11.87	-3062.93	241.16	-9.15	-2997.02	222.20	40.07	-3566.50	-6.79	1233.15	0.00	0.00	0.00	-1709.66	-45.87	1572.69	-3575.92	-46.94	1632.51	-2762.08	142.38	1247.93	-2651.55	44.32	1222.60	595.67	-17.35	78.56	1193.19	8.29	79.12	411.85
0.04000	-3190.47	35.34	38.08	-3252.22	140.18	3.91	-3324.92	19.58	17.78	-3353.62	42.97	82.17	-3679.41	-29.11	-3.14	-3643.42	19.63	11.87	-3357.14	275.20	-2.97	-3334.54	255.55	57.57	-3566.50	-6.79	1233.15	0.00	0.00	0.00	-1709.66	-45.87	1572.69	-3575.92	-46.94	1632.51	-3440.99	182.83	1572.46	-3428.70	56.48	1573.77	596.26	-17.40	78.61	1193.70	8.73	79.02	569.74
0.05000	-3190.47	35.34	38.08	-3252.22	140.18	3.91	-3324.92	19.58	17.78	-3353.62	42.97	82.17	-3679.41	-29.11	-3.14	-3643.42	19.63	11.87	-3375.48	271.17	-5.31	-3315.65	257.46	60.59	-3566.50	-6.79	1233.15	0.00	0.00	0.00	-1709.66	-45.87	1572.69	-3575.92	-46.94	1632.51	-3428.66	187.33	1571.32	-3425.38	54.40	1573.34	596.44	-17.56	78.81	1193.80	8.07	78.96	569.54
0.06000	-3190.47	35.34	38.08	-3252.22	140.18	3.91	-3324.92	19.58	17.78	-3353.62	42.97	82.17	-3679.41	-29.11	-3.14	-3643.42	19.63	11.87	-3363.70	272.10	-2.22	-3345.72	257.13	54.34	-3566.50	-6.79	1233.15	0.00	0.00	0.00	-1709.66	-45.87	1572.69	-3575.92	-46.94	1632.51	-3419.92	187.68	1571.39	-3439.35	54.33	1573.34	595.27	-17.91	78.36	1192.59	8.29	78.86	569.18
0.07000	-3190.47	35.34	38.08	-3252.22	140.18	3.91	-3324.92	19.58	17.78	-3353.62	42.97	82.17	-3679.41	-29.11	-3.14	-3643.42	19.63	11.87	-3394.78	271.74	-8.13	-3345.56	259.05	55.59	-3566.50	-6.79	1233.15	0.00	0.00	0.00	-1709.66	-45.87	1572.69	-3575.92	-46.94	1632.51	-3466.45	184.12	1573.44	-3449.39	54.90	1574.38	596.36	-17.53	78.46	1193.54	8.35	79.17	568.81
0.08000	-3190.47	35.34	38.08	-3252.22	140.18	3.91	-3324.92	19.58	17.78	-3353.62	42.97	82.17	-3679.41	-29.11	-3.14	-3643.42	19.63	11.87	-3411.08	273.13	-10.37	-3330.81	257.27	57.79	-3566.50	-6.79	1233.15	0.00	0.00	0.00	-1709.66	-45.87	1572.69	-3575.92	-46.94	1632.51	-3414.13	185.23	1571.93	-3441.52	55.53	1573.67	595.87	-17.62	78.57	1194.14	7.90	79.29	569.32
0.09000	-3190.47	35.34	38.08	-3252.22	140.18	3.91	-3324.92	19.58	17.78	-3353.62	42.97	82.17	-3679.41	-29.11	-3.14	-3643.42	19.63	11.87	-3381.30	273.62	-5.78	-3338.59	258.89	56.30	-3566.50	-6.79	1233.15	0.00	0.00	0.00	-1709.66	-45.87	1572.69	-3575.92	-46.94	1632.51	-3410.78	184.78	1571.66	-3425.53	55.32	1573.28	595.52	-17.82	78.28	1193.73	8.29	79.29	569.04
0.10000	-3190.47	35.34	38.08	-3252.22	140.18	3.91	-3324.92	19.58	17.78	-3353.62	42.97	82.17	-3679.41	-29.11	-3.14	-3643.42	19.63	11.87	-3322.71	272.02	2.42	-3323.35	256.81	59.84	-3566.50	-6.79	1233.15	0.00	0.00	0.00	-1709.66	-45.87	1572.69	-3575.92	-46.94	1632.51	-3413.76	186.54	1569.90	-3449.15	55.16	1574.53	595.97	-17.60	78.48	1193.66	8.51	79.43	569.11
0.11000	-3190.47	35.34	38.08	-3252.22	140.18	3.91	-3324.92	19.58	17.78	-3353.62	42.97	82.17	-3679.41	-29.11	-3.14	-3643.42	19.63	11.87	-3358.08	271.59	-1.67	-3351.13	258.92	54.91	-3566.50	-6.79	1233.15	0.00	0.00	0.00	-1709.66	-45.87	1572.69	-3575.92	-46.94	1632.51	-3462.95	185.84	1571.63	-3456.85	54.00	1574.34	594.77	-17.43	78.13	1193.72	8.86	79.32	569.08
0.12000	-3190.47	35.34	38.08	-3252.22	140.18	3.91	-3324.92	19.58	17.78	-3353.62	42.97	82.17	-3679.41	-29.11	-3.14	-3643.42	19.63	11.87	-3351.53	271.25	-0.18	-3301.83	256.80	61.77	-3566.50	-6.79	1233.15	0.00	0.00	0.00	-1709.66	-45.87	1572.69	-3575.92	-46.94	1632.51	-3440.29	184.43	1571.88	-3445.89	55.18	1574.50	595.71	-17.61	78.44	1193.35	8.67	79.44	569.04
0.13000	-3190.47	35.34	38.08	-3252.22	140.18	3.91	-3324.92	19.58	17.78	-3353.62	42.97	82.17	-3679.41	-29.11	-3.14	-3643.42	19.63	11.87	-3356.43	273.74	-1.00	-3317.37	256.58	60.80	-3566.50	-6.79	1233.15	0.00	0.00	0.00	-1709.66	-45.87	1572.69	-3575.92	-46.94	1632.51	-3448.61	186.21	1571.95	-3449.17	53.90	1574.01	595.39	-17.35	78.46	1193.58	8.81	79.46	568.62
0.14000	-3190.47	35.34	38.08	-3252.22	140.18	3.91	-3324.92	19.58	17.78	-3353.62	42.97	82.17	-3679.41	-29.11	-3.14	-3643.42	19.63	11.87	-3360.03	274.38	-3.48	-3323.66	257.39	59.38	-3566.50	-6.79	1233.15	0.00	0.00	0.00	-1709.66	-45.87	1572.69	-3575.92	-46.94	1632.51	-3460.37	184.23	1571.56	-3435.67	55.58	1573.75	595.19	-17.23	78.38	1193.69	8.50	79.49	568.70
0.15000	-3190.47	35.34	38.08	-3252.22	140.18	3.91	-3324.92	19.58	17.78	-3353.62	42.97	82.17	-3679.41	-29.11	-3.14	-3643.42	19.63	11.87	-3370.53	274.64	-5.08	-3291.24	257.75	64.38	-3566.50	-6.79	1233.15	0.00	0.00	0.00	-1709.66	-45.87	1572.69	-3575.92	-46.94	1632.51	-3439.07	186.49	1571.04	-3412.43	56.34	1573.35	595.36	-18.03	78.33	1193.16	8.36	79.02	569.87
0.16000	-3190.47	35.34	38.08	-3252.22	140.18	3.91	-3324.92	19.58	17.78	-3353.62	42.97	82.17	-3679.41	-29.11	-3.14	-3643.42	19.63	11.87	-3342.71	270.64	-0.82	-3287.22	259.40	65.04	-3566.50	-6.79	1233.15	0.00	0.00	0.00	-1709.66	-45.87	1572.69	-3575.92	-46.94	1632.51	-3468.30	184.79	1571.78	-3411.17	56.16	1573.13	595.30	-18.30	78.20	1193.69	8.34	79.02	568.26
0.17000	-3190.47	35.34	38.08	-3252.22	140.18	3.91	-3324.92	19.58	17.78	-3353.62	42.97	82.17	-3679.41	-29.11	-3.14	-3643.42	19.63	11.87	-3379.93	271.25	-4.30	-3327.94	258.14	57.09	-3566.50	-6.79	1233.15	0.00	0.00	0.00	-1709.66	-45.87	1572.69	-3575.92	-46.94	1632.51	-3460.18	183.64	1572.23	-3423.58	55.46	1574.33	595.85	-17.56	78.60	1192.97	7.97	79.01	568.54
0.18000	-3190.47	35.34	38.08	-3252.22	140.18	3.91	-3324.92	19.58	17.78	-3353.62	42.97	82.17	-3679.41	-29.11	-3.14	-3643.42	19.63	11.87	-3366.09	272.84	-4.16	-3322.20	256.96	58.72	-3566.50	-6.79	1233.15	0.00	0.00	0.00	-1709.66	-45.87	1572.69	-3575.92	-46.94	1632.51	-3438.33	184.59	1571.56	-3450.97	54.28	1573.92	596.36	-17.48	78.66	1193.12	8.44	78.89	568.58
0.19000	-3190.47	35.34	38.08	-3252.22	140.18	3.91	-3324.92	19.58	17.78	-3353.62	42.97	82.17	-3679.41	-29.11	-3.14	-3643.42	19.63	11.87	-3363.60	272.58	-4.17	-3330.85	257.05	57.29	-3566.50	-6.79	1233.15	0.00	0.00	0.00	-1709.66	-45.87	1572.69	-3575.92	-46.94	1632.51	-3437.28	183.82	1571.31	-3433.13	55.50	1573.19	596.05	-17.41	78.55	1192.49	8.44	78.62	568.57
0.20000	-3190.47	35.34	38.08	-3252.22	140.18	3.91	-3324.92	19.58	17.78	-3353.62	42.97	82.17	-3679.41	-29.11	-3.14	-3643.42	19.63	11.87	-3352.11	271.34	-1.73	-3320.14	258.91	59.26	-3566.50	-6.79	1233.15	0.00	0.00	0.00	-1709.66	-45.87	1572.69	-3575.92	-46.94	1632.51	-3434.11	183.96	1570.72	-3438.49	54.80	1573.86	595.56	-17.15	78.51	1192.51	8.24	78.89	568.13
0.21000	-3190.47	35.34	38.08	-3252.22	140.18	3.91	-3324.92	19.58	17.78	-3353.62	42.97	82.17	-3679.41	-29.11	-3.14	-3643.42	19.63	11.87	-3368.10	271.65	-4.27	-3299.20	254.69	62.85	-3566.50	-6.79	1233.15	0.00	0.00	0.00	-1709.66	-45.87	1572.69	-3575.92	-46.94	1632.51	-3433.15	185.23	1569.70	-3429.64	55.75	1573.64	595.37	-16.83	78.71	1193.30	8.56	79.07	568.35
0.22000	-3190.47	35.34	38.08	-3252.22	140.18	3.91	-3324.92	19.58	17.78	-3353.62	42.97	82.17	-3679.41	-29.11	-3.14	-3643.42	19.63	11.87	-3370.70	272.75	-5.38	-3344.71	256.14	56.47	-3566.50	-6.79	1233.15	0.00	0.00	0.00	-1709.66	-45.87	1572.69	-3575.92	-46.94	1632.51	-3408.27	185.25	1569.19	-3445.39	56.76	1573.68	596.09	-17.08	78.92	1193.72	8.07	79.42	568.39
0.23000	-3190.47	35.34	38.08	-3252.22	140.18	3.91	-3324.92	19.58	17.78	-3353.62	42.97	82.17	-3679.41	-29.11	-3.14	-3643.42	19.63	11.87	-3384.05	272.85	-6.51	-3325.77	258.39	58.26	-3566.50	-6.79	1233.15	0.00	0.00	0.00	-1709.66	-45.87	1572.69	-3575.92	-46.94	1632.51	-3420.38	185.21	1570.09	-3449.16	55.26	1575.31	595.67	-17.19	78.73	1192.89	7.94	78.92	568.67
0.24000	-3190.47	35.34	38.08	-3252.22	140.18	3.91	-3324.92	19.58	17.78	-3353.62	42.97	82.17	-3679.41	-29.11	-3.14	-3643.42	19.63	11.87	-3383.91	272.26	-5.60	-3295.06	257.89	63.48	-3566.50	-6.79	1233.15	0.00	0.00	0.00	-1709.66	-45.87	1572.69	-3575.92	-46.94	1632.51	-3449.09	183.98	1571.59	-3415.46	56.16	1573.59	594.90	-17.57	78.56	1192.95	8.25	78.80	568.87
0.25000	-3190.47	35.34	38.08	-3252.22	140.18	3.91	-3324.92	19.58	17.78	-3353.62	42.97	82.17	-3679.41	-29.11	-3.14	-3643.42	19.63	11.87	-3396.47	274.25	-7.85	-3354.04	260.32	54.16	-3566.50	-6.79	1233.15	0.00	0.00	0.00	-1709.66	-45.87	1572.69	-3575.92	-46.94	1632.51	-3490.37	184.31	1572.79	-3450.37	55.07	1573.79	595.37	-18.32	78.60	1193.40	8.37	79.10	568.69
0.26000	-3190.47	35.34	38.08	-3252.22	140.18	3.91	-3324.92	19.58	17.78	-3353.62	42.97	82.17	-3679.41	-29.11	-3.14	-3643.42	19.63	11.87	-3401.80	275.13	-7.52	-3325.56	257.96	59.91	-3566.50	-6.79	1233.15	0.00	0.00	0.00	-1709.66	-45.87	1572.69	-3575.92	-46.94	1632.51	-3472.40	183.68	1571.98	-3444.48	55.81	1573.54	596.33	-17.04	78.84	1193.05	8.80	79.06	568.48
0.27000	-3190.47	35.34	38.08	-3252.22	140.18	3.91	-3324.92	19.58	17.78	-3353.62	42.97	82.17	-3679.41	-29.11	-3.14	-3643.42	19.63	11.87	-3374.87	272.33	-6.34	-3306.27	256.67	61.75	-3566.50	-6.79	1233.15	0.00	0.00	0.00	-1709.66	-45.87	1572.69	-3575.92	-46.94	1632.51	-3457.79	185.84	1572.53	-3429.32	55.35	1574.01	596.25	-17.33	78.82	1193.35	8.58	79.07	568.81
0.28000	-3190.47	35.34	38.08	-3252.22	140.18	3.91	-3324.92	19.58	17.78	-3353.62	42.97	82.17	-3679.41	-29.11	-3.14	-3643.42	19.63	11.87	-3381.81	271.47	-4.96	-3286.31	256.60	66.47	-3566.50	-6.79	1233.15	0.00	0.00	0.00	-1709.66	-45.87	1572.69	-3575.92	-46.94	1632.51	-3453.21	184.37	1572.19	-3448.63	54.49	1574.58	595.81	-17.04	78.75	1193.94	8.40	79.48	569.02
0.29000	-3190.47	35.34	38.08	-3252.22	140.18	3.91	-3324.92	19.58	17.78	-3353.62	42.97	82.17	-3679.41	-29.11	-3.14	-3643.42	19.63	11.87	-3385.98	272.50	-7.70	-3313.08	256.55	61.19	-3566.50	-6.79	1233.15	0.00	0.00	0.00	-1709.66	-45.87	1572.69	-3575.92	-46.94	1632.51	-3448.31	184.64	1571.72	-3427.23	55.28	1573.39	594.88	-17.54	78.14	1193.16	9.11	79.43	568.38
0.30000	-3190.47	35.34	38.08	-3252.22	140.18	3.91	-3324.92	19.58	17.78	-3353.62	42.97	82.17	-3679.41	-29.11	-3.14	-3643.42	19.63	11.87	-3345.95	272.75	1.49	-3310.74	258.95	60.89	-3566.50	-6.79	1233.15	0.00	0.00	0.00	-1709.66	-45.87	1572.69	-3575.92	-46.94	1632.51	-3442.37	182.67	1572.36	-3445.27	54.93	1574.93	594.99	-17.63	78.38	1192.75	8.66	79.07	568.28
0.31000	-3190.47	35.34	38.08	-3252.22	140.18	3.91	-3324.92	19.58	17.78	-3353.62	42.97	82.17	-3679.41	-29.11	-3.14	-3643.42	19.63	11.87	-3387.33	274.69	-5.15	-3344.96	257.87	54.69	-3566.50	-6.79	1233.15	0.00	0.00	0.00	-1709.66	-45.87	1572.69	-3575.92	-46.94	1632.51	-3444.92	184.29	1571.35	-3418.56	55.05	1574.06	594.06	-17.84	77.94	1193.36	8.53	79.08	569.13
0.32000	-3190.47	35.34	38.08	-3252.22	140.18	3.91	-3324.92	19.58	17.78	-3353.62	42.97	82.17	-3679.41	-29.11	-3.14	-3643.42	19.63	11.87	-3358.95	273.63	-2.20	-3348.49	258.07	55.78	-3566.50	-6.79	1233.15	0.00	0.00	0.00	-1709.66	-45.87	1572.69	-3575.92	-46.94	1632.51	-3452.03	185.81	1572.73	-3443.10	55.25	1575.37	595.24	-17.78	78.39	1193.08	8.47	79.10	568.83
0.33000	-3190.47	35.34	38.08	-3252.22	140.18	3.91	-3324.92	19.58	17.78	-3353.62	42.97	82.17	-3679.41	-29.11	-3.14	-3643.42	19.63	11.87	-3399.32	274.65	-6.85	-3347.65	258.25	54.75	-3566.50	-6.79	1233.15	0.00	0.00	0.00	-1709.66	-45.87	1572.69	-3575.92	-46.94	1632.51	-3427.64	185.64	1572.80	-3443.30	54.71	1575.01	594.94	-18.23	78.26	1193.40	9.14	79.30	569.81
0.34000	-3190.47	35.34	38.08	-3252.22	140.18	3.91	-3324.92	19.58	17.78	-3353.62	42.97	82.17	-3679.41	-29.11	-3.14	-3643.42	19.63	11.87	-3340.17	272.73	2.27	-3348.91	255.58	55.39	-3566.50	-6.79	1233.15	0.00	0.00	0.00	-1709.66	-45.87	1572.69	-3575.92	-46.94	1632.51	-3436.36	184.37	1573.33	-3442.30	55.18	1573.87	595.78	-17.90	78.64	1192.79	8.65	79.01	569.66
0.35000	-3190.47	35.34	38.08	-3252.22	140.18	3.91	-3324.92	19.58	17.78	-3353.62	42.97	82.17	-3679.41	-29.11	-3.14	-3643.42	19.63	11.87	-3366.25	272.33	-3.53	-3324.74	256.50	58.97	-3566.50	-6.79	1233.15	0.00	0.00	0.00	-1709.66	-45.87	1572.69	-3575.92	-46.94	1632.51	-3439.95	185.86	1573.14	-3445.29	53.08	1574.80	595.68	-17.44	78.55	1193.04	8.62	79.17	568.93
0.36000	-3190.47	35.34	38.08	-3252.22	140.18	3.91	-3324.92	19.58	17.78	-3353.62	42.97	82.17	-3679.41	-29.11	-3.14	-3643.42	19.63	11.87	-3395.56	274.92	-8.29	-3297.33	259.52	63.22	-3566.50	-6.79	1233.15	0.00	0.00	0.00	-1709.66	-45.87	1572.69	-3575.92	-46.94	1632.51	-3452.18	186.12	1572.94	-3437.87	54.13	1575.86	595.29	-17.09	78.39	1193.56	8.08	79.22	569.44
0.37000	-3190.47	35.34	38.08	-3252.22	140.18	3.91	-3324.92	19.58	17.78	-3353.62	42.97	82.17	-3679.41	-29.11	-3.14	-3643.42	19.63	11.87	-3345.76	270.74	-0.17	-3296.21	259.45	63.45	-3566.50	-6.79	1233.15	0.00	0.00	0.00	-1709.66	-45.87	1572.69	-3575.92	-46.94	1632.51	-3444.76	185.50	1573.89	-3442.26	55.38	1574.75	596.31	-17.66	78.61	1192.77	8.30	78.92	568.72
0.38000	-3190.47	35.34	38.08	-3252.22	140.18	3.91	-3324.92	19.58	17.78	-3353.62	42.97	82.17	-3679.41	-29.11	-3.14	-3643.42	19.63	11.87	-3351.17	271.81	-1.08	-3305.14	258.13	60.99	-3566.50	-6.79	1233.15	0.00	0.00	0.00	-1709.66	-45.87	1572.69	-3575.92	-46.94	1632.51	-3434.46	183.78	1572.57	-3440.60	54.83	1575.06	595.08	-17.34	78.38	1192.92	8.09	78.62	568.59
0.39000	-3190.47	35.34	38.08	-3252.22	140.18	3.91	-3324.92	19.58	17.78	-3353.62	42.97	82.17	-3679.41	-29.11	-3.14	-3643.42	19.63	11.87	-3368.86	273.19	-5.13	-3311.41	257.61	60.96	-3566.50	-6.79	1233.15	0.00	0.00	0.00	-1709.66	-45.87	1572.69	-3575.92	-46.94	1632.51	-3425.59	184.17	1573.77	-3444.03	52.22	1575.04	596.21	-17.44	78.82	1193.15	8.18	78.80	567.42
0.40000	-3190.47	35.34	38.08	-3252.22	140.18	3.91	-3324.92	19.58	17.78	-3353.62	42.97	82.17	-3679.41	-29.11	-3.14	-3643.42	19.63	11.87	-3370.43	274.05	-4.57	-3331.12	259.94	57.41	-3566.50	-6.79	1233.15	0.00	0.00	0.00	-1709.66	-45.87	1572.69	-3575.92	-46.94	1632.51	-3437.50	184.81	1574.21	-3441.97	53.60	1575.80	596.98	-17.40	78.96	1193.61	8.54	79.17	568.78
0.41000	-3190.47	35.34	38.08	-3252.22	140.18	3.91	-3324.92	19.58	17.78	-3353.62	42.97	82.17	-3679.41	-29.11	-3.14	-3643.42	19.63	11.87	-3383.92	272.70	-5.86	-3343.72	257.51	54.90	-3566.50	-6.79	1233.15	0.00	0.00	0.00	-1709.66	-45.87	1572.69	-3575.92	-46.94	1632.51	-3452.24	184.13	1574.81	-3452.76	53.49	1576.09	596.02	-17.36	78.79	1192.72	8.74	79.14	569.16
0.42000	-3190.47	35.34	38.08	-3252.22	140.18	3.91	-3324.92	19.58	17.78	-3353.62	42.97	82.17	-3679.41	-29.11	-3.14	-3643.42	19.63	11.87	-3360.66	270.89	-2.26	-3298.89	258.52	61.43	-3566.50	-6.79	1233.15	0.00	0.00	0.00	-1709.66	-45.87	1572.69	-3575.92	-46.94	1632.51	-3445.07	186.65	1574.20	-3470.64	53.30	1576.30	595.96	-17.16	78.58	1192.65	8.34	78.73	569.21
0.43000	-3190.47	35.34	38.08	-3252.22	140.18	3.91	-3324.92	19.58	17.78	-3353.62	42.97	82.17	-3679.41	-29.11	-3.14	-3643.42	19.63	11.87	-3361.75	271.86	-2.37	-3309.00	259.49	60.48	-3566.50	-6.79	1233.15	0.00	0.00	0.00	-1709.66	-45.87	1572.69	-3575.92	-46.94	1632.51	-3411.10	183.69	1572.87	-3453.50	53.21	1575.63	595.28	-17.75	78.43	1193.61	8.30	78.93	569.54
0.44000	-3190.47	35.34	38.08	-3252.22	140.18	3.91	-3324.92	19.58	17.78	-3353.62	42.97	82.17	-3679.41	-29.11	-3.14	-3643.42	19.63	11.87	-3367.02	272.68	-3.59	-3340.68	254.86	56.39	-3566.50	-6.79	1233.15	0.00	0.00	0.00	-1709.66	-45.87	1572.69	-3575.92	-46.94	1632.51	-3412.12	185.66	1574.23	-3435.00	53.45	1576.38	595.77	-17.53	78.54	1193.10	8.78	79.13	569.60
0.45000	-3190.47	35.34	38.08	-3252.22	140.18	3.91	-3324.92	19.58	17.78	-3353.62	42.97	82.17	-3679.41	-29.11	-3.14	-3643.42	19.63	11.87	-3390.68	273.07	-7.97	-3316.59	258.04	58.98	-3566.50	-6.79	1233.15	0.00	0.00	0.00	-1709.66	-45.87	1572.69	-3575.92	-46.94	1632.51	-3445.07	183.61	1574.92	-3424.92	54.80	1577.07	595.38	-17.81	78.26	1192.86	8.67	78.95	569.81
0.46000	-3190.47	35.34	38.08	-3252.22	140.18	3.91	-3324.92	19.58	17.78	-3353.62	42.97	82.17	-3679.41	-29.11	-3.14	-3643.42	19.63	11.87	-3313.07	273.44	4.03	-3346.62	258.02	55.83	-3566.50	-6.79	1233.15	0.00	0.00	0.00	-1709.66	-45.87	1572.69	-3575.92	-46.94	1632.51	-3461.20	184.98	1574.94	-3432.75	55.19	1576.82	594.91	-17.70	78.31	1193.19	9.03	79.21	569.10
0.47000	-3190.47	35.34	38.08	-3252.22	140.18	3.91	-3324.92	19.58	17.78	-3353.62	42.97	82.17	-3679.41	-29.11	-3.14	-3643.42	19.63	11.87	-3348.93	273.31	-0.92	-3326.60	257.35	57.42	-3566.50	-6.79	1233.15	0.00	0.00	0.00	-1709.66	-45.87	1572.69	-3575.92	-46.94	1632.51	-3427.54	185.29	1574.42	-3438.42	54.99	1576.81	595.77	-17.72	78.41	1194.15	9.15	79.46	567.68
0.48000	-3190.47	35.34	38.08	-3252.22	140.18	3.91	-3324.92	19.58	17.78	-3353.62	42.97	82.17	-3679.41	-29.11	-3.14	-3643.42	19.63	11.87	-3352.75	273.26	-1.23	-3292.52	256.54	63.17	-3566.50	-6.79	1233.15	0.00	0.00	0.00	-1709.66	-45.87	1572.69	-3575.92	-46.94	1632.51	-3444.56	183.83	1576.05	-3449.87	53.68	1578.17	594.27	-17.71	77.99	1193.39	8.75	78.90	568.15
0.49000	-3190.47	35.34	38.08	-3252.22	140.18	3.91	-3324.92	19.58	17.78	-3353.62	42.97	82.17	-3679.41	-29.11	-3.14	-3643.42	19.63	11.87	-3331.52	272.90	1.71	-3303.11	259.38	61.24	-3566.50	-6.79	1233.15	0.00	0.00	0.00	-1709.66	-45.87	1572.69	-3575.92	-46.94	1632.51	-3446.02	184.58	1576.06	-3435.40	53.28	1577.79	595.06	-17.93	78.31	1193.21	8.94	79.08	568.06
0.50000	-3190.47	35.34	38.08	-3252.22	140.18	3.91	-3324.92	19.58	17.78	-3353.62	42.97	82.17	-3679.41	-29.11	-3.14	-3643.42	19.63	11.87	-3410.27	271.85	-9.84	-3348.45	257.74	56.69	-3566.50	-6.79	1233.15	0.00	0.00	0.00	-1709.66	-45.87	1572.69	-3575.92	-46.94	1632.51	-3403.51	183.75	1574.61	-3431.14	53.08	1578.00	595.30	-17.61	78.51	1192.77	8.26	78.93	569.01
0.51000	-3190.47	35.34	38.08	-3252.22	140.18	3.91	-3324.92	19.58	17.78	-3353.62	42.97	82.17	-3679.41	-29.11	-3.14	-3643.42	19.63	11.87	-3368.41	272.98	-3.66	-3335.60	260.74	57.64	-3566.50	-6.79	1233.15	0.00	0.00	0.00	-1709.66	-45.87	1572.69	-3575.92	-46.94	1632.51	-3451.42	184.91	1576.93	-3452.65	54.50	1579.39	595.94	-17.40	78.66	1192.79	8.70	79.16	569.00
0.52000	-3190.47	35.34	38.08	-3252.22	140.18	3.91	-3324.92	19.58	17.78	-3353.62	42.97	82.17	-3679.41	-29.11	-3.14	-3643.42	19.63	11.87	-3377.80	270.11	-5.55	-3319.05	258.52	60.07	-3566.50	-6.79	1233.15	0.00	0.00	0.00	-1709.66	-45.87	1572.69	-3575.92	-46.94	1632.51	-3427.03	182.79	1576.90	-3452.63	53.80	1578.86	595.39	-17.38	78.50	1193.02	8.70	79.29	568.56
0.53000	-3190.47	35.34	38.08	-3252.22	140.18	3.91	-3324.92	19.58	17.78	-3353.62	42.97	82.17	-3679.41	-29.11	-3.14	-3643.42	19.63	11.87	-3459.55	272.32	-18.29	-3344.83	258.89	56.61	-3566.50	-6.79	1233.15	0.00	0.00	0.00	-1709.66	-45.87	1572.69	-3575.92	-46.94	1632.51	-3475.46	182.86	1579.10	-3452.65	53.26	1579.46	594.77	-17.54	78.27	1192.43	8.64	78.88	567.46
0.54000	-3190.47	35.34	38.08	-3252.22	140.18	3.91	-3324.92	19.58	17.78	-3353.62	42.97	82.17	-3679.41	-29.11	-3.14	-3643.42	19.63	11.87	-3363.10	272.99	-2.49	-3295.73	257.91	63.58	-3566.50	-6.79	1233.15	0.00	0.00	0.00	-1709.66	-45.87	1572.69	-3575.92	-46.94	1632.51	-3443.73	183.53	1578.30	-3448.39	53.16	1579.90	596.23	-17.81	78.73	1192.14	8.16	78.72	568.18
0.55000	-3190.47	35.34	38.08	-3252.22	140.18	3.91	-3324.92	19.58	17.78	-3353.62	42.97	82.17	-3679.41	-29.11	-3.14	-3643.42	19.63	11.87	-3342.29	272.45	0.85	-3314.13	261.20	61.07	-3566.50	-6.79	1233.15	0.00	0.00	0.00	-1709.66	-45.87	1572.69	-3575.92	-46.94	1632.51	-3440.02	185.37	1579.11	-3444.56	53.37	1578.88	596.17	-17.86	78.54	1192.91	8.68	78.99	569.51
0.56000	-3190.47	35.34	38.08	-3252.22	140.18	3.91	-3324.92	19.58	17.78	-3353.62	42.97	82.17	-3679.41	-29.11	-3.14	-3643.42	19.63	11.87	-3356.73	271.08	-1.35	-3309.92	257.68	61.11	-3566.50	-6.79	1233.15	0.00	0.00	0.00	-1709.66	-45.87	1572.69	-3575.92	-46.94	1632.51	-3386.83	184.41	1578.12	-3447.47	54.36	1580.35	595.34	-17.71	78.31	1193.48	8.62	79.36	568.37
0.57000	-3190.47	35.34	38.08	-3252.22	140.18	3.91	-3324.92	19.58	17.78	-3353.62	42.97	82.17	-3679.41	-29.11	-3.14	-3643.42	19.63	11.87	-3358.08	274.66	-3.12	-3367.17	259.79	50.97	-3566.50	-6.79	1233.15	0.00	0.00	0.00	-1709.66	-45.87	1572.69	-3575.92	-46.94	1632.51	-3436.52	182.23	1578.99	-3443.55	54.11	1581.17	595.10	-17.38	78.57	1193.37	8.52	79.14	568.86
0.58000	-3190.47	35.34	38.08	-3252.22	140.18	3.91	-3324.92	19.58	17.78	-3353.62	42.97	82.17	-3679.41	-29.11	-3.14	-3643.42	19.63	11.87	-3334.15	271.77	2.36	-3324.49	256.65	59.12	-3566.50	-6.79	1233.15	0.00	0.00	0.00	-1709.66	-45.87	1572.69	-3575.92	-46.94	1632.51	-3431.81	182.99	1581.04	-3420.74	53.60	1580.86	595.19	-17.28	78.39	1192.86	8.21	78.84	568.40
0.59000	-3190.47	35.34	38.08	-3252.22	140.18	3.91	-3324.92	19.58	17.78	-3353.62	42.97	82.17	-3679.41	-29.11	-3.14	-3643.42	19.63	11.87	-3351.35	271.16	-0.60	-3374.52	258.72	50.67	-3566.50	-6.79	1233.15	0.00	0.00	0.00	-1709.66	-45.87	1572.69	-3575.92	-46.94	1632.51	-3435.15	182.06	1581.61	-3417.96	54.08	1580.81	595.37	-17.14	78.57	1193.33	8.22	79.03	568.81
0.60000	-3190.47	35.34	38.08	-3252.22	140.18	3.91	-3324.92	19.58	17.78	-3353.62	42.97	82.17	-3679.41	-29.11	-3.14	-3643.42	19.63	11.87	-3337.46	272.27	1.84	-3305.03	258.79	61.91	-3566.50	-6.79	1233.15	0.00	0.00	0.00	-1709.66	-45.87	1572.69	-3575.92	-46.94	1632.51	-3433.40	182.76	1582.10	-3426.85	54.85	1583.48	595.87	-17.40	78.64	1193.88	8.61	79.37	569.34
0.61000	-3190.47	35.34	38.08	-3252.22	140.18	3.91	-3324.92	19.58	17.78	-3353.62	42.97	82.17	-3679.41	-29.11	-3.14	-3643.42	19.63	11.87	-3353.23	272.57	-1.84	-3340.43	256.12	56.15	-3566.50	-6.79	1233.15	0.00	0.00	0.00	-1709.66	-45.87	1572.69	-3575.92	-46.94	1632.51	-3445.94	183.91	1583.50	-3454.90	53.96	1584.94	596.55	-17.58	78.86	1192.71	8.39	78.91	569.70
0.62000	-3190.47	35.34	38.08	-3252.22	140.18	3.91	-3324.92	19.58	17.78	-3353.62	42.97	82.17	-3679.41	-29.11	-3.14	-3643.42	19.63	11.87	-3381.65	273.30	-5.21	-3341.38	258.88	57.54	-3566.50	-6.79	1233.15	0.00	0.00	0.00	-1709.66	-45.87	1572.69	-3575.92	-46.94	1632.51	-3433.95	183.48	1583.89	-3441.54	53.20	1584.34	595.86	-17.30	78.95	1193.32	8.34	79.13	569.93
0.63000	-3190.47	35.34	38.08	-3252.22	140.18	3.91	-3324.92	19.58	17.78	-3353.62	42.97	82.17	-3679.41	-29.11	-3.14	-3643.42	19.63	11.87	-3351.98	272.44	-1.84	-3337.58	256.57	55.61	-3566.50	-6.79	1233.15	0.00	0.00	0.00	-1709.66	-45.87	1572.69	-3575.92	-46.94	1632.51	-3435.26	184.39	1585.60	-3412.50	55.39	1584.30	595.50	-18.11	78.34	1193.05	8.40	78.95	569.74
0.64000	-3190.47	35.34	38.08	-3252.22	140.18	3.91	-3324.92	19.58	17.78	-3353.62	42.97	82.17	-3679.41	-29.11	-3.14	-3643.42	19.63	11.87	-3368.72	274.04	-3.72	-3317.19	256.33	59.85	-3566.50	-6.79	1233.15	0.00	0.00	0.00	-1709.66	-45.87	1572.69	-3575.92	-46.94	1632.51	-3445.34	183.60	1586.57	-3451.50	53.79	1586.82	595.93	-18.17	78.37	1192.93	8.55	79.01	569.62
0.65000	-3190.47	35.34	38.08	-3252.22	140.18	3.91	-3324.92	19.58	17.78	-3353.62	42.97	82.17	-3679.41	-29.11	-3.14	-3643.42	19.63	11.87	-3387.69	271.50	-4.17	-3290.59	256.33	64.09	-3566.50	-6.79	1233.15	0.00	0.00	0.00	-1709.66	-45.87	1572.69	-3575.92	-46.94	1632.51	-3426.72	185.19	1586.62	-3450.96	53.97	1587.63	595.55	-17.78	78.43	1192.84	8.68	79.12	569.91
0.66000	-3190.47	35.34	38.08	-3252.22	140.18	3.91	-3324.92	19.58	17.78	-3353.62	42.97	82.17	-3679.41	-29.11	-3.14	-3643.42	19.63	11.87	-3347.11	272.53	-0.04	-3293.13	256.84	64.02	-3566.50	-6.79	1233.15	0.00	0.00	0.00	-1709.66	-45.87	1572.69	-3575.92	-46.94	1632.51	-3453.11	183.40	1587.65	-3455.07	54.36	1587.46	595.21	-17.73	78.27	1193.58	9.08	79.38	569.57
0.67000	-3190.47	35.34	38.08	-3252.22	140.18	3.91	-3324.92	19.58	17.78	-3353.62	42.97	82.17	-3679.41	-29.11	-3.14	-3643.42	19.63	11.87	-3372.18	271.58	-5.77	-3342.37	257.84	56.71	-3566.50	-6.79	1233.15	0.00	0.00	0.00	-1709.66	-45.87	1572.69	-3575.92	-46.94	1632.51	-3438.14	185.53	1588.68	-3442.40	54.91	1588.22	596.25	-17.62	78.83	1193.46	9.01	79.15	568.36
0.68000	-3190.47	35.34	38.08	-3252.22	140.18	3.91	-3324.92	19.58	17.78	-3353.62	42.97	82.17	-3679.41	-29.11	-3.14	-3643.42	19.63	11.87	-3406.01	272.67	-13.13	-3378.40	259.23	50.39	-3566.50	-6.79	1233.15	0.00	0.00	0.00	-1709.66	-45.87	1572.69	-3575.92	-46.94	1632.51	-3433.56	184.51	1591.76	-3455.34	55.23	1588.02	595.27	-17.82	78.38	1192.40	8.76	79.03	567.92
0.69000	-3190.47	35.34	38.08	-3252.22	140.18	3.91	-3324.92	19.58	17.78	-3353.62	42.97	82.17	-3679.41	-29.11	-3.14	-3643.42	19.63	11.87	-3358.08	271.62	-2.74	-3329.59	259.88	57.84	-3566.50	-6.79	1233.15	0.00	0.00	0.00	-1709.66	-45.87	1572.69	-3575.92	-46.94	1632.51	-3461.15	184.33	1591.09	-3445.11	54.49	1590.39	595.31	-18.20	78.31	1193.10	8.33	79.21	569.56
0.70000	-3190.47	35.34	38.08	-3252.22	140.18	3.91	-3324.92	19.58	17.78	-3353.62	42.97	82.17	-3679.41	-29.11	-3.14	-3643.42	19.63	11.87	-3362.01	271.37	-3.60	-3306.43	259.58	62.21	-3566.50	-6.79	1233.15	0.00	0.00	0.00	-1709.66	-45.87	1572.69	-3575.92	-46.94	1632.51	-3436.92	185.93	1592.92	-3445.99	56.05	1590.55	595.58	-17.58	78.46	1193.54	8.40	79.15	569.62
0.71000	-3190.47	35.34	38.08	-3252.22	140.18	3.91	-3324.92	19.58	17.78	-3353.62	42.97	82.17	-3679.41	-29.11	-3.14	-3643.42	19.63	11.87	-3359.53	272.87	-2.98	-3355.01	257.97	53.86	-3566.50	-6.79	1233.15	0.00	0.00	0.00	-1709.66	-45.87	1572.69	-3575.92	-46.94	1632.51	-3474.87	185.47	1594.42	-3437.58	55.79	1590.59	594.54	-17.49	78.03	1192.55	8.16	78.71	569.55
0.72000	-3190.47	35.34	38.08	-3252.22	140.18	3.91	-3324.92	19.58	17.78	-3353.62	42.97	82.17	-3679.41	-29.11	-3.14	-3643.42	19.63	11.87	-3374.53	273.43	-3.73	-3331.25	256.89	57.44	-3566.50	-6.79	1233.15	0.00	0.00	0.00	-1709.66	-45.87	1572.69	-3575.92	-46.94	1632.51	-3481.45	184.49	1594.45	-3450.88	54.72	1592.90	594.04	-17.98	78.06	1193.27	8.16	78.71	570.05
0.73000	-3190.47	35.34	38.08	-3252.22	140.18	3.91	-3324.92	19.58	17.78	-3353.62	42.97	82.17	-3679.41	-29.11	-3.14	-3643.42	19.63	11.87	-3422.77	273.60	-13.75	-3318.24	258.20	59.90	-3566.50	-6.79	1233.15	0.00	0.00	0.00	-1709.66	-45.87	1572.69	-3575.92	-46.94	1632.51	-3488.54	184.51	1595.54	-3464.87	54.44	1593.76	594.99	-18.33	78.21	1193.44	8.24	78.91	569.28
0.74000	-3190.47	35.34	38.08	-3252.22	140.18	3.91	-3324.92	19.58	17.78	-3353.62	42.97	82.17	-3679.41	-29.11	-3.14	-3643.42	19.63	11.87	-3311.85	272.42	4.11	-3327.88	258.52	57.28	-3566.50	-6.79	1233.15	0.00	0.00	0.00	-1709.66	-45.87	1572.69	-3575.92	-46.94	1632.51	-3494.83	184.60	1596.61	-3437.36	58.92	1594.25	595.54	-17.72	78.46	1192.98	8.74	79.36	569.82
0.75000	-3190.47	35.34	38.08	-3252.22	140.18	3.91	-3324.92	19.58	17.78	-3353.62	42.97	82.17	-3679.41	-29.11	-3.14	-3643.42	19.63	11.87	-3358.04	273.57	-2.02	-3328.69	256.57	56.11	-3566.50	-6.79	1233.15	0.00	0.00	0.00	-1709.66	-45.87	1572.69	-3575.92	-46.94	1632.51	-3500.33	184.77	1597.64	-3472.22	57.58	1595.11	595.64	-17.95	78.42	1192.60	8.80	79.22	568.21
0.76000	-3190.47	35.34	38.08	-3252.22	140.18	3.91	-3324.92	19.58	17.78	-3353.62	42.97	82.17	-3679.41	-29.11	-3.14	-3643.42	19.63	11.87	-3348.84	273.84	-0.31	-3306.11	258.41	61.28	-3566.50	-6.79	1233.15	0.00	0.00	0.00	-1709.66	-45.87	1572.69	-3575.92	-46.94	1632.51	-3505.09	185.02	1598.65	-3469.42	56.63	1596.07	595.25	-17.84	78.33	1193.09	8.32	79.03	567.73
0.77000	-3190.47	35.34	38.08	-3252.22	140.18	3.91	-3324.92	19.58	17.78	-3353.62	42.97	82.17	-3679.41	-29.11	-3.14	-3643.42	19.63	11.87	-3381.18	274.14	-6.18	-3284.19	258.24	65.12	-3566.50	-6.79	1233.15	0.00	0.00	0.00	-1709.66	-45.87	1572.69	-3575.92	-46.94	1632.51	-3509.11	185.35	1599.63	-3484.01	57.61	1596.43	595.44	-17.49	78.33	1192.99	8.58	78.97	567.38
0.78000	-3190.47	35.34	38.08	-3252.22	140.18	3.91	-3324.92	19.58	17.78	-3353.62	42.97	82.17	-3679.41	-29.11	-3.14	-3643.42	19.63	11.87	-3393.33	273.19	-8.40	-3309.52	260.26	61.68	-3566.50	-6.79	1233.15	0.00	0.00	0.00	-1709.66	-45.87	1572.69	-3575.92	-46.94	1632.51	-3512.43	185.77	1600.59	-3464.45	59.31	1596.04	595.83	-17.53	78.60	1193.15	8.83	79.31	569.11
0.79000	-3190.47	35.34	38.08	-3252.22	140.18	3.91	-3324.92	19.58	17.78	-3353.62	42.97	82.17	-3679.41	-29.11	-3.14	-3643.42	19.63	11.87	-3362.41	273.40	-4.80	-3309.70	256.12	60.43	-3566.50	-6.79	1233.15	0.00	0.00	0.00	-1709.66	-45.87	1572.69	-3575.92	-46.94	1632.51	-3515.09	186.26	1601.51	-3450.55	59.74	1596.19	595.73	-17.90	78.61	1192.97	9.35	79.32	569.63
0.80000	-3190.47	35.34	38.08	-3252.22	140.18	3.91	-3324.92	19.58	17.78	-3353.62	42.97	82.17	-3679.41	-29.11	-3.14	-3643.42	19.63	11.87	-3357.98	273.69	-1.85	-3352.96	258.31	54.02	-3566.50	-6.79	1233.15	0.00	0.00	0.00	-1709.66	-45.87	1572.69	-3575.92	-46.94	1632.51	-3517.10	186.85	1602.40	-3467.41	61.89	1597.42	595.97	-18.03	78.55	1193.11	8.68	79.31	569.06
0.81000	-3190.47	35.34	38.08	-3252.22	140.18	3.91	-3324.92	19.58	17.78	-3353.62	42.97	82.17	-3679.41	-29.11	-3.14	-3643.42	19.63	11.87	-3369.84	272.96	-5.11	-3304.95	258.21	61.04	-3566.50	-6.79	1233.15	0.00	0.00	0.00	-1709.66	-45.87	1572.69	-3575.92	-46.94	1632.51	-3518.49	187.52	1603.27	-3470.76	62.39	1598.58	595.09	-17.71	78.26	1193.53	8.43	79.21	567.72
0.82000	-3190.47	35.34	38.08	-3252.22	140.18	3.91	-3324.92	19.58	17.78	-3353.62	42.97	82.17	-3679.41	-29.11	-3.14	-3643.42	19.63	11.87	-3345.14	273.18	-0.32	-3319.82	257.65	58.85	-3566.50	-6.79	1233.15	0.00	0.00	0.00	-1709.66	-45.87	1572.69	-3575.92	-46.94	1632.51	-3519.29	188.28	1604.11	-3463.54	63.44	1599.60	595.41	-17.61	78.47	1193.62	8.31	79.36	567.98
0.83000	-3190.47	35.34	38.08	-3252.22	140.18	3.91	-3324.92	19.58	17.78	-3353.62	42.97	82.17	-3679.41	-29.11	-3.14	-3643.42	19.63	11.87	-3341.08	273.03	-0.20	-3370.23	257.61	51.39	-3566.50	-6.79	1233.15	0.00	0.00	0.00	-1709.66	-45.87	1572.69	-3575.92	-46.94	1632.51	-3519.53	189.13	1604.92	-3458.86	61.58	1599.49	595.51	-17.67	78.57	1193.73	8.32	79.17	569.48
0.84000	-3190.47	35.34	38.08	-3252.22	140.18	3.91	-3324.92	19.58	17.78	-3353.62	42.97	82.17	-3679.41	-29.11	-3.14	-3643.42	19.63	11.87	-3383.34	274.07	-6.85	-3375.68	256.50	48.38	-3566.50	-6.79	1233.15	0.00	0.00	0.00	-1709.66	-45.87	1572.69	-3575.92	-46.94	1632.51	-3519.24	190.07	1605.70	-3458.54	64.31	1600.81	593.60	-17.93	77.94	1192.65	8.91	79.28	569.05
0.85000	-3190.47	35.34	38.08	-3252.22	140.18	3.91	-3324.92	19.58	17.78	-3353.62	42.97	82.17	-3679.41	-29.11	-3.14	-3643.42	19.63	11.87	-3386.35	272.14	-8.79	-3340.44	257.58	56.48	-3566.50	-6.79	1233.15	0.00	0.00	0.00	-1709.66	-45.87	1572.69	-3575.92	-46.94	1632.51	-3518.43	191.11	1606.45	-3502.73	65.79	1601.19	595.35	-17.97	78.31	1193.20	8.36	79.13	568.62
0.86000	-3190.47	35.34	38.08	-3252.22	140.18	3.91	-3324.92	19.58	17.78	-3353.62	42.97	82.17	-3679.41	-29.11	-3.14	-3643.42	19.63	11.87	-3362.35	270.94	-2.63	-3332.57	258.36	57.10	-3566.50	-6.79	1233.15	0.00	0.00	0.00	-1709.66	-45.87	1572.69	-3575.92	-46.94	1632.51	-3517.15	192.24	1607.17	-3495.67	65.03	1601.82	595.24	-18.10	78.22	1192.35	8.60	78.92	569.23
0.87000	-3190.47	35.34	38.08	-3252.22	140.18	3.91	-3324.92	19.58	17.78	-3353.62	42.97	82.17	-3679.41	-29.11	-3.14	-3643.42	19.63	11.87	-3370.10	272.97	-5.79	-3336.19	258.32	56.10	-3566.50	-6.79	1233.15	0.00	0.00	0.00	-1709.66	-45.87	1572.69	-3575.92	-46.94	1632.51	-3515.41	193.47	1607.86	-3481.04	67.70	1602.41	594.78	-17.42	78.28	1192.55	9.12	79.07	568.36
0.88000	-3190.47	35.34	38.08	-3252.22	140.18	3.91	-3324.92	19.58	17.78	-3353.62	42.97	82.17	-3679.41	-29.11	-3.14	-3643.42	19.63	11.87	-3329.64	272.61	0.36	-3350.83	260.30	54.13	-3566.50	-6.79	1233.15	0.00	0.00	0.00	-1709.66	-45.87	1572.69	-3575.92	-46.94	1632.51	-3513.25	194.80	1608.52	-3463.55	69.21	1601.16	596.15	-16.95	78.46	1192.73	8.38	79.21	569.77
0.89000	-3190.47	35.34	38.08	-3252.22	140.18	3.91	-3324.92	19.58	17.78	-3353.62	42.97	82.17	-3679.41	-29.11	-3.14	-3643.42	19.63	11.87	-3332.99	272.35	2.76	-3348.05	260.47	54.62	-3566.50	-6.79	1233.15	0.00	0.00	0.00	-1709.66	-45.87	1572.69	-3575.92	-46.94	1632.51	-3510.69	196.23	1609.16	-3444.11	71.16	1600.74	596.01	-17.11	78.64	1193.27	7.91	79.21	569.02
0.90000	-3190.47	35.34	38.08	-3252.22	140.18	3.91	-3324.92	19.58	17.78	-3353.62	42.97	82.17	-3679.41	-29.11	-3.14	-3643.42	19.63	11.87	-3396.06	272.78	-7.66	-3360.92	259.27	51.36	-3566.50	-6.79	1233.15	0.00	0.00	0.00	-1709.66	-45.87	1572.69	-3575.92	-46.94	1632.51	-3507.76	197.77	1609.76	-3443.02	75.35	1601.41	595.38	-17.63	78.45	1192.94	8.65	79.15	568.52
0.91000	-3190.47	35.34	38.08	-3252.22	140.18	3.91	-3324.92	19.58	17.78	-3353.62	42.97	82.17	-3679.41	-29.11	-3.14	-3643.42	19.63	11.87	-3384.24	276.02	-6.83	-3317.64	257.92	57.72	-3566.50	-6.79	1233.15	0.00	0.00	0.00	-1709.66	-45.87	1572.69	-3575.92	-46.94	1632.51	-3504.49	199.41	1610.34	-3474.53	74.18	1602.45	596.12	-17.89	78.66	1193.46	8.68	79.18	568.35
0.92000	-3190.47	35.34	38.08	-3252.22	140.18	3.91	-3324.92	19.58	17.78	-3353.62	42.97	82.17	-3679.41	-29.11	-3.14	-3643.42	19.63	11.87	-3345.40	273.96	-0.86	-3300.07	260.22	61.35	-3566.50	-6.79	1233.15	0.00	0.00	0.00	-1709.66	-45.87	1572.69	-3575.92	-46.94	1632.51	-3500.90	201.15	1610.88	-3483.00	74.73	1603.69	594.78	-17.78	78.29	1193.09	7.91	79.08	569.24
0.93000	-3190.47	35.34	38.08	-3252.22	140.18	3.91	-3324.92	19.58	17.78	-3353.62	42.97	82.17	-3679.41	-29.11	-3.14	-3643.42	19.63	11.87	-3364.02	272.20	-5.35	-3381.13	259.18	49.30	-3566.50	-6.79	1233.15	0.00	0.00	0.00	-1709.66	-45.87	1572.69	-3575.92	-46.94	1632.51	-3497.02	203.01	1611.39	-3453.36	75.71	1603.53	595.35	-17.90	78.30	1193.05	8.60	79.12	569.46
0.94000	-3190.47	35.34	38.08	-3252.22	140.18	3.91	-3324.92	19.58	17.78	-3353.62	42.97	82.17	-3679.41	-29.11	-3.14	-3643.42	19.63	11.87	-3353.53	271.26	-1.81	-3337.36	260.15	55.25	-3566.50	-6.79	1233.15	0.00	0.00	0.00	-1709.66	-45.87	1572.69	-3575.92	-46.94	1632.51	-3492.88	204.97	1611.88	-3445.27	78.22	1602.83	595.88	-17.54	78.73	1193.62	9.32	79.41	569.20
0.95000	-3190.47	35.34	38.08	-3252.22	140.18	3.91	-3324.92	19.58	17.78	-3353.62	42.97	82.17	-3679.41	-29.11	-3.14	-3643.42	19.63	11.87	-3383.03	271.88	-7.87	-3329.42	260.02	56.28	-3566.50	-6.79	1233.15	0.00	0.00	0.00	-1709.66	-45.87	1572.69	-3575.92	-46.94	1632.51	-3488.48	207.04	1612.34	-3447.40	80.39	1602.45	595.64	-17.24	78.55	1193.16	9.11	79.22	570.08
0.96000	-3190.47	35.34	38.08	-3252.22	140.18	3.91	-3324.92	19.58	17.78	-3353.62	42.97	82.17	-3679.41	-29.11	-3.14	-3643.42	19.63	11.87	-3369.65	272.29	-4.89	-3342.85	256.63	53.25	-3566.50	-6.79	1233.15	0.00	0.00	0.00	-1709.66	-45.87	1572.69	-3575.92	-46.94	1632.51	-3456.66	208.46	1613.38	-3477.50	80.65	1605.17	596.47	-17.26	78.81	1192.69	8.93	79.25	569.37
0.97000	-3190.47	35.34	38.08	-3252.22	140.18	3.91	-3324.92	19.58	17.78	-3353.62	42.97	82.17	-3679.41	-29.11	-3.14	-3643.42	19.63	11.87	-3362.62	275.70	-3.56	-3316.85	258.38	59.17	-3566.50	-6.79	1233.15	0.00	0.00	0.00	-1709.66	-45.87	1572.69	-3575.92	-46.94	1632.51	-3417.88	212.49	1613.08	-3470.02	83.39	1603.67	594.90	-17.54	78.37	1193.15	8.36	79.20	569.41
0.98000	-3190.47	35.34	38.08	-3252.22	140.18	3.91	-3324.92	19.58	17.78	-3353.62	42.97	82.17	-3679.41	-29.11	-3.14	-3643.42	19.63	11.87	-3361.91	274.98	-5.14	-3341.63	260.67	54.75	-3566.50	-6.79	1233.15	0.00	0.00	0.00	-1709.66	-45.87	1572.69	-3575.92	-46.94	1632.51	-3486.45	211.40	1615.57	-3443.75	85.62	1603.89	594.97	-17.66	78.24	1193.45	9.04	79.49	568.29
0.99000	-3190.47	35.34	38.08	-3252.22	140.18	3.91	-3324.92	19.58	17.78	-3353.62	42.97	82.17	-3679.41	-29.11	-3.14	-3643.42	19.63	11.87	-3372.67	269.97	-7.51	-3359.55	258.45	50.51	-3566.50	-6.79	1233.15	0.00	0.00	0.00	-1709.66	-45.87	1572.69	-3575.92	-46.94	1632.51	-3484.74	217.59	1615.52	-3457.12	87.75	1604.56	595.33	-17.92	78.44	1193.03	8.69	79.23	569.04
1.00000	-3190.47	35.34	38.08	-3252.22	140.18	3.91	-3324.92	19.58	17.78	-3353.62	42.97	82.17	-3679.41	-29.11	-3.14	-3643.42	19.63	11.87	-3357.98	272.18	-4.49	-3342.21	258.65	53.27	-3566.50	-6.79	1233.15	0.00	0.00	0.00	-1709.66	-45.87	1572.69	-3575.92	-46.94	1632.51	-3477.38	216.04	1615.31	-3467.47	87.14	1605.63	595.61	-17.81	78.49	1193.06	8.52	78.97	569.15
1.01000	-3190.47	35.34	38.08	-3252.22	140.18	3.91	-3324.92	19.58	17.78	-3353.62	42.97	82.17	-3679.41	-29.11	-3.14	-3643.42	19.63	11.87	-3365.11	272.52	-3.64	-3318.74	260.46	58.03	-3566.50	-6.79	1233.15	0.00	0.00	0.00	-1709.66	-45.87	1572.69	-3575.92	-46.94	1632.51	-3472.19	215.68	1615.01	-3466.02	89.26	1605.79	594.77	-17.58	78.39	1193.69	8.72	79.32	568.54
1.02000	-3190.47	35.34	38.08	-3252.22	140.18	3.91	-3324.92	19.58	17.78	-3353.62	42.97	82.17	-3679.41	-29.11	-3.14	-3643.42	19.63	11.87	-3406.52	273.49	-11.17	-3315.73	259.08	55.39	-3566.50	-6.79	1233.15	0.00	0.00	0.00	-1709.66	-45.87	1572.69	-3575.92	-46.94	1632.51	-3446.28	221.32	1613.02	-3465.12	91.46	1606.37	596.42	-17.73	78.76	1193.69	8.89	79.24	569.48
1.03000	-3190.47	35.34	38.08	-3252.22	140.18	3.91	-3324.92	19.58	17.78	-3353.62	42.97	82.17	-3679.41	-29.11	-3.14	-3643.42	19.63	11.87	-3421.27	274.31	-13.29	-3308.18	260.20	58.45	-3566.50	-6.79	1233.15	0.00	0.00	0.00	-1709.66	-45.87	1572.69	-3575.92	-46.94	1632.51	-3466.40	222.13	1614.59	-3468.95	94.40	1606.05	594.87	-18.38	78.28	1194.02	8.46	79.44	569.04
1.04000	-3190.47	35.34	38.08	-3252.22	140.18	3.91	-3324.92	19.58	17.78	-3353.62	42.97	82.17	-3679.41	-29.11	-3.14	-3643.42	19.63	11.87	-3366.77	272.42	-4.37	-3300.43	259.60	61.02	-3566.50	-6.79	1233.15	0.00	0.00	0.00	-1709.66	-45.87	1572.69	-3575.92	-46.94	1632.51	-3456.14	223.97	1614.72	-3454.58	96.65	1604.97	595.82	-17.47	78.55	1193.05	8.65	79.07	569.31
1.05000	-3190.47	35.34	38.08	-3252.22	140.18	3.91	-3324.92	19.58	17.78	-3353.62	42.97	82.17	-3679.41	-29.11	-3.14	-3643.42	19.63	11.87	-3335.79	272.60	0.31	-3317.80	259.19	56.02	-3566.50	-6.79	1233.15	0.00	0.00	0.00	-1709.66	-45.87	1572.69	-3575.92	-46.94	1632.51	-3497.00	227.94	1615.14	-3480.70	97.92	1605.94	595.25	-17.17	78.39	1192.83	8.65	78.93	568.95
1.06000	-3190.47	35.34	38.08	-3252.22	140.18	3.91	-3324.92	19.58	17.78	-3353.62	42.97	82.17	-3679.41	-29.11	-3.14	-3643.42	19.63	11.87	-3367.69	272.50	-6.14	-3297.27	260.53	59.67	-3566.50	-6.79	1233.15	0.00	0.00	0.00	-1709.66	-45.87	1572.69	-3575.92	-46.94	1632.51	-3479.36	226.62	1615.77	-3477.97	99.88	1605.90	595.36	-17.77	78.63	1192.62	8.01	78.95	568.94
1.07000	-3190.47	35.34	38.08	-3252.22	140.18	3.91	-3324.92	19.58	17.78	-3353.62	42.97	82.17	-3679.41	-29.11	-3.14	-3643.42	19.63	11.87	-3418.16	272.21	-13.16	-3312.90	258.70	56.35	-3566.50	-6.79	1233.15	0.00	0.00	0.00	-1709.66	-45.87	1572.69	-3575.92	-46.94	1632.51	-3519.07	230.55	1616.19	-3476.95	101.72	1604.65	594.14	-18.10	78.07	1192.99	8.40	79.18	568.72
1.08000	-3190.47	35.34	38.08	-3252.22	140.18	3.91	-3324.92	19.58	17.78	-3353.62	42.97	82.17	-3679.41	-29.11	-3.14	-3643.42	19.63	11.87	-3351.20	273.71	-3.77	-3315.88	259.68	56.75	-3566.50	-6.79	1233.15	0.00	0.00	0.00	-1709.66	-45.87	1572.69	-3575.92	-46.94	1632.51	-3486.06	229.45	1615.76	-3475.58	103.58	1604.77	594.80	-17.52	78.17	1192.63	8.41	79.17	569.37
1.09000	-3190.47	35.34	38.08	-3252.22	140.18	3.91	-3324.92	19.58	17.78	-3353.62	42.97	82.17	-3679.41	-29.11	-3.14	-3643.42	19.63	11.87	-3389.30	274.35	-9.79	-3324.14	261.54	52.85	-3566.50	-6.79	1233.15	0.00	0.00	0.00	-1709.66	-45.87	1572.69	-3575.92	-46.94	1632.51	-3460.46	232.51	1613.82	-3491.32	105.60	1605.46	594.41	-17.11	78.14	1192.29	8.71	78.97	568.72
1.10000	-3190.47	35.34	38.08	-3252.22	140.18	3.91	-3324.92	19.58	17.78	-3353.62	42.97	82.17	-3679.41	-29.11	-3.14	-3643.42	19.63	11.87	-3361.25	274.99	-5.29	-3327.58	261.89	52.54	-3566.50	-6.79	1233.15	0.00	0.00	0.00	-1709.66	-45.87	1572.69	-3575.92	-46.94	1632.51	-3458.96	235.27	1613.91	-3480.14	106.60	1604.90	595.37	-17.44	78.29	1192.85	8.40	78.91	569.67
1.11000	-3190.47	35.34	38.08	-3252.22	140.18	3.91	-3324.92	19.58	17.78	-3353.62	42.97	82.17	-3679.41	-29.11	-3.14	-3643.42	19.63	11.87	-3371.58	275.32	-6.94	-3350.54	260.98	50.05	-3566.50	-6.79	1233.15	0.00	0.00	0.00	-1709.66	-45.87	1572.69	-3575.92	-46.94	1632.51	-3510.83	234.02	1617.44	-3484.73	108.73	1605.04	594.44	-17.75	78.12	1192.63	8.42	78.86	569.50
1.12000	-3190.47	35.34	38.08	-3252.22	140.18	3.91	-3324.92	19.58	17.78	-3353.62	42.97	82.17	-3679.41	-29.11	-3.14	-3643.42	19.63	11.87	-3339.60	274.95	0.44	-3338.87	262.35	51.33	-3566.50	-6.79	1233.15	0.00	0.00	0.00	-1709.66	-45.87	1572.69	-3575.92	-46.94	1632.51	-3495.68	235.77	1615.70	-3486.89	110.41	1604.08	594.37	-18.17	78.05	1193.36	8.10	79.03	569.58
1.13000	-3190.47	35.34	38.08	-3252.22	140.18	3.91	-3324.92	19.58	17.78	-3353.62	42.97	82.17	-3679.41	-29.11	-3.14	-3643.42	19.63	11.87	-3368.72	275.61	-7.51	-3333.77	259.13	51.76	-3566.50	-6.79	1233.15	0.00	0.00	0.00	-1709.66	-45.87	1572.69	-3575.92	-46.94	1632.51	-3526.29	235.90	1616.19	-3475.26	111.19	1602.93	594.91	-17.95	78.16	1193.38	8.41	79.27	568.78
1.14000	-3190.47	35.34	38.08	-3252.22	140.18	3.91	-3324.92	19.58	17.78	-3353.62	42.97	82.17	-3679.41	-29.11	-3.14	-3643.42	19.63	11.87	-3357.61	273.86	-4.98	-3314.86	259.35	55.68	-3566.50	-6.79	1233.15	0.00	0.00	0.00	-1709.66	-45.87	1572.69	-3575.92	-46.94	1632.51	-3482.67	239.79	1612.93	-3466.15	113.71	1604.14	594.87	-18.11	77.99	1193.48	8.37	79.00	567.76
1.15000	-3190.47	35.34	38.08	-3252.22	140.18	3.91	-3324.92	19.58	17.78	-3353.62	42.97	82.17	-3679.41	-29.11	-3.14	-3643.42	19.63	11.87	-3387.25	275.10	-8.82	-3311.51	260.43	55.23	-3566.50	-6.79	1233.15	0.00	0.00	0.00	-1709.66	-45.87	1572.69	-3575.92	-46.94	1632.51	-3514.41	237.96	1614.29	-3470.97	115.64	1603.71	595.22	-18.32	78.14	1193.91	8.25	79.31	569.15
1.16000	-3190.47	35.34	38.08	-3252.22	140.18	3.91	-3324.92	19.58	17.78	-3353.62	42.97	82.17	-3679.41	-29.11	-3.14	-3643.42	19.63	11.87	-3397.49	274.19	-10.54	-3322.37	262.83	53.16	-3566.50	-6.79	1233.15	0.00	0.00	0.00	-1709.66	-45.87	1572.69	-3575.92	-46.94	1632.51	-3525.00	238.27	1615.36	-3497.79	114.47	1604.12	594.78	-17.81	78.23	1193.55	8.52	79.38	568.56
1.17000	-3190.47	35.34	38.08	-3252.22	140.18	3.91	-3324.92	19.58	17.78	-3353.62	42.97	82.17	-3679.41	-29.11	-3.14	-3643.42	19.63	11.87	-3380.49	272.21	-8.94	-3315.98	260.06	54.81	-3566.50	-6.79	1233.15	0.00	0.00	0.00	-1709.66	-45.87	1572.69	-3575.92	-46.94	1632.51	-3502.24	239.40	1613.16	-3475.05	115.32	1603.13	594.77	-17.63	78.32	1192.83	8.77	79.07	568.08
1.18000	-3190.47	35.34	38.08	-3252.22	140.18	3.91	-3324.92	19.58	17.78	-3353.62	42.97	82.17	-3679.41	-29.11	-3.14	-3643.42	19.63	11.87	-3340.45	274.04	-3.26	-3350.52	262.32	50.00	-3566.50	-6.79	1233.15	0.00	0.00	0.00	-1709.66	-45.87	1572.69	-3575.92	-46.94	1632.51	-3476.23	243.33	1611.91	-3474.10	117.99	1603.92	595.21	-17.61	78.46	1192.69	8.68	79.17	569.08
1.19000	-3190.47	35.34	38.08	-3252.22	140.18	3.91	-3324.92	19.58	17.78	-3353.62	42.97	82.17	-3679.41	-29.11	-3.14	-3643.42	19.63	11.87	-3392.93	272.38	-12.26	-3326.31	262.37	53.38	-3566.50	-6.79	1233.15	0.00	0.00	0.00	-1709.66	-45.87	1572.69	-3575.92	-46.94	1632.51	-3518.72	243.90	1613.89	-3490.66	116.71	1604.17	595.69	-17.46	78.61	1192.19	8.61	78.97	568.58
1.20000	-3190.47	35.34	38.08	-3252.22	140.18	3.91	-3324.92	19.58	17.78	-3353.62	42.97	82.17	-3679.41	-29.11	-3.14	-3643.42	19.63	11.87	-3372.95	275.21	-6.79	-3291.73	259.19	58.70	-3566.50	-6.79	1233.15	0.00	0.00	0.00	-1709.66	-45.87	1572.69	-3575.92	-46.94	1632.51	-3523.37	245.23	1613.77	-3495.22	118.02	1604.84	596.35	-17.32	78.80	1193.57	8.88	79.14	567.60
1.21000	-3190.47	35.34	38.08	-3252.22	140.18	3.91	-3324.92	19.58	17.78	-3353.62	42.97	82.17	-3679.41	-29.11	-3.14	-3643.42	19.63	11.87	-3404.51	273.32	-11.91	-3290.87	259.64	57.65	-3566.50	-6.79	1233.15	0.00	0.00	0.00	-1709.66	-45.87	1572.69	-3575.92	-46.94	1632.51	-3527.95	246.53	1613.66	-3507.68	117.25	1604.84	595.97	-17.72	78.55	1193.72	8.79	79.17	569.11
1.22000	-3190.47	35.34	38.08	-3252.22	140.18	3.91	-3324.89	19.59	17.78	-3353.62	42.97	82.17	-3679.41	-29.11	-3.14	-3643.42	19.63	11.87	-3405.74	272.65	-11.17	-3337.37	261.02	52.10	-3566.50	-6.79	1233.15	0.00	0.00	0.00	-1709.66	-45.87	1572.69	-3575.92	-46.94	1632.51	-3532.46	247.82	1613.54	-3483.10	117.07	1603.84	595.66	-17.81	78.45	1193.52	8.49	78.84	569.55
1.23000	-3190.47	35.34	38.08	-3252.22	140.18	3.91	-3302.92	30.78	23.32	-3353.62	42.97	82.17	-3679.41	-29.11	-3.14	-3643.42	19.63	11.87	-3440.74	272.59	-17.60	-3322.88	260.69	54.70	-3566.50	-6.79	1233.15	0.00	0.00	0.00	-1709.66	-45.87	1572.69	-3575.92	-46.94	1632.51	-3536.90	249.09	1613.42	-3485.72	115.99	1604.80	595.50	-17.72	78.72	1192.71	8.55	79.19	568.52
1.24000	-3190.47	35.34	38.08	-3252.22	140.18	3.91	-3366.15	37.35	11.94	-3353.62	42.97	82.17	-3679.41	-29.11	-3.14	-3643.42	19.63	11.87	-3378.28	274.15	-7.02	-3324.60	257.61	53.89	-3566.50	-6.79	1233.15	0.00	0.00	0.00	-1709.66	-45.87	1572.69	-3575.92	-46.94	1632.51	-3541.26	250.33	1613.31	-3498.56	115.62	1606.49	595.22	-17.93	78.41	1192.81	8.31	78.97	568.49
1.25000	-3190.47	35.34	38.08	-3252.22	140.18	3.91	-3349.35	46.49	14.34	-3353.62	42.97	82.17	-3679.41	-29.11	-3.14	-3643.42	19.63	11.87	-3381.72	276.51	-8.29	-3353.84	258.87	50.18	-3566.50	-6.79	1233.15	0.00	0.00	0.00	-1709.66	-45.87	1572.69	-3575.92	-46.94	1632.51	-3545.56	251.56	1613.19	-3503.38	115.30	1606.90	594.86	-17.84	78.23	1193.44	8.93	79.26	568.34
1.26000	-3190.47	35.34	38.08	-3252.22	140.18	3.91	-3363.04	52.90	13.02	-3353.63	42.97	82.17	-3679.41	-29.11	-3.14	-3643.42	19.63	11.87	-3381.43	272.91	-7.21	-3332.30	259.39	54.53	-3566.50	-6.79	1233.15	0.00	0.00	0.00	-1709.66	-45.87	1572.69	-3575.92	-46.94	1632.51	-3549.78	252.77	1613.07	-3510.56	113.40	1606.68	593.90	-18.29	77.88	1193.43	8.55	79.27	568.80
1.27000	-3190.47	35.34	38.08	-3252.22	140.18	3.91	-3367.27	59.23	11.22	-3357.21	49.45	79.61	-3679.41	-29.11	-3.14	-3643.42	19.63	11.87	-3360.13	272.50	-4.99	-3334.57	258.75	54.90	-3566.50	-6.79	1233.15	0.00	0.00	0.00	-1709.66	-45.87	1572.69	-3575.92	-46.94	1632.51	-3553.93	253.96	1612.96	-3513.43	112.25	1607.89	595.50	-18.16	78.37	1192.82	8.23	79.01	568.81
1.28000	-3190.47	35.34	38.08	-3252.22	140.18	3.91	-3379.07	67.80	9.42	-3361.92	55.47	80.24	-3679.41	-29.11	-3.14	-3643.42	19.63	11.87	-3377.07	274.49	-6.17	-3295.88	262.88	60.94	-3566.50	-6.79	1233.15	0.00	0.00	0.00	-1709.66	-45.87	1572.69	-3575.92	-46.94	1632.51	-3558.01	255.13	1612.84	-3489.71	110.74	1607.00	596.19	-17.80	78.63	1193.18	8.87	79.22	567.85
1.29000	-3190.47	35.34	38.08	-3252.22	140.18	3.91	-3362.87	71.80	10.52	-3383.32	60.39	75.01	-3679.41	-29.11	-3.14	-3643.42	19.63	11.87	-3393.56	272.04	-8.75	-3346.49	260.52	53.63	-3566.50	-6.79	1233.15	0.00	0.00	0.00	-1709.66	-45.87	1572.69	-3575.92	-46.94	1632.51	-3562.03	256.28	1612.72	-3492.35	110.61	1606.92	595.94	-17.87	78.45	1193.01	8.81	79.03	567.78
1.30000	-3190.47	35.34	38.08	-3252.22	140.18	3.91	-3383.44	76.42	6.18	-3338.06	65.07	80.27	-3679.41	-29.11	-3.14	-3643.42	19.63	11.87	-3354.48	271.58	-2.03	-3305.61	260.84	59.11	-3566.50	-6.79	1233.15	0.00	0.00	0.00	-1709.66	-45.87	1572.69	-3575.92	-46.94	1632.51	-3565.97	257.42	1612.61	-3477.60	108.91	1607.67	595.88	-17.82	78.61	1192.97	8.53	79.09	567.88
1.31000	-3190.47	35.34	38.08	-3252.22	140.18	3.91	-3390.74	79.08	5.58	-3396.04	66.06	69.47	-3679.41	-29.11	-3.14	-3643.42	19.63	11.87	-3397.77	272.55	-7.91	-3323.56	257.86	57.89	-3566.50	-6.79	1233.15	0.00	0.00	0.00	-1709.66	-45.87	1572.69	-3575.92	-46.94	1632.51	-3569.84	258.53	1612.49	-3501.03	107.14	1607.26	594.55	-17.94	77.99	1193.59	8.28	79.11	567.73
1.32000	-3190.47	35.34	38.08	-3252.22	140.18	3.91	-3390.01	83.71	5.09	-3373.07	68.25	70.94	-3679.41	-29.11	-3.14	-3643.42	19.63	11.87	-3408.57	274.07	-10.78	-3329.45	259.54	56.66	-3566.50	-6.79	1233.15	0.00	0.00	0.00	-1709.66	-45.87	1572.69	-3575.92	-46.94	1632.51	-3573.64	259.63	1612.37	-3488.89	104.06	1606.93	594.55	-18.24	77.92	1193.96	8.35	79.43	568.66
1.33000	-3190.47	35.34	38.08	-3252.22	140.18	3.91	-3422.65	86.54	-0.27	-3347.73	71.35	75.38	-3679.41	-29.11	-3.14	-3643.42	19.63	11.87	-3360.49	274.13	-2.51	-3329.77	259.84	57.05	-3566.50	-6.79	1233.15	0.00	0.00	0.00	-1709.66	-45.87	1572.69	-3575.92	-46.94	1632.51	-3577.37	260.70	1612.26	-3487.16	101.94	1606.82	595.56	-17.58	78.50	1193.27	8.51	79.01	569.21
1.34000	-3190.47	35.34	38.08	-3252.22	140.18	3.91	-3398.61	84.94	2.42	-3390.54	71.53	65.34	-3679.41	-29.11	-3.14	-3643.42	19.63	11.87	-3327.14	272.89	3.40	-3330.82	258.88	59.48	-3566.50	-6.79	1233.15	0.00	0.00	0.00	-1709.66	-45.87	1572.69	-3575.92	-46.94	1632.51	-3581.03	261.76	1612.14	-3509.19	99.42	1606.76	595.74	-17.17	78.67	1194.24	8.18	79.26	569.22
1.35000	-3190.47	35.34	38.08	-3252.22	140.18	3.91	-3426.79	85.07	-4.55	-3417.03	71.47	59.79	-3679.41	-29.11	-3.14	-3643.42	19.63	11.87	-3350.95	274.79	-0.40	-3321.60	261.10	61.91	-3566.50	-6.79	1233.15	0.00	0.00	0.00	-1709.66	-45.87	1572.69	-3575.92	-46.94	1632.51	-3584.62	262.80	1612.02	-3480.11	99.08	1605.83	595.16	-17.85	78.58	1193.45	8.34	79.04	568.66
1.36000	-3190.47	35.34	38.08	-3252.22	140.18	3.91	-3391.34	84.84	-0.84	-3373.32	70.04	64.09	-3679.41	-29.11	-3.14	-3643.42	19.63	11.87	-3376.20	276.49	-3.57	-3334.36	260.19	58.05	-3566.50	-6.79	1233.15	0.00	0.00	0.00	-1709.66	-45.87	1572.69	-3575.92	-46.94	1632.51	-3588.15	263.82	1611.91	-3486.71	95.61	1606.50	594.56	-17.83	78.28	1193.22	8.32	79.13	568.97
1.37000	-3190.47	35.34	38.08	-3252.22	140.18	3.91	-3404.22	84.04	-4.65	-3366.95	71.37	65.71	-3679.41	-29.11	-3.14	-3643.42	19.63	11.87	-3396.13	272.58	-6.47	-3325.78	260.71	61.50	-3566.50	-6.79	1233.15	0.00	0.00	0.00	-1709.66	-45.87	1572.69	-3575.92	-46.94	1632.51	-3591.60	264.82	1611.79	-3491.71	93.75	1606.13	594.94	-17.90	78.24	1193.81	8.40	79.29	569.42
1.38000	-3190.47	35.34	38.08	-3252.22	140.18	3.91	-3409.06	82.69	-7.43	-3379.66	68.79	62.08	-3679.41	-29.11	-3.14	-3643.42	19.63	11.87	-3385.65	269.79	-3.10	-3342.24	258.22	61.29	-3566.50	-6.79	1233.15	0.00	0.00	0.00	-1709.66	-45.87	1572.69	-3575.92	-46.94	1632.51	-3594.99	265.81	1611.67	-3483.58	93.98	1604.90	596.15	-17.85	78.37	1193.46	8.53	79.13	568.89
1.39000	-3190.47	35.34	38.08	-3252.22	140.18	3.91	-3432.48	82.34	-12.40	-3365.50	68.16	61.54	-3679.41	-29.11	-3.14	-3643.42	19.63	11.87	-3385.02	270.54	-1.72	-3318.69	257.80	65.30	-3566.50	-6.79	1233.15	0.00	0.00	0.00	-1709.66	-45.87	1572.69	-3575.92	-46.94	1632.51	-3598.30	266.78	1611.55	-3473.29	92.10	1604.54	596.01	-17.69	78.81	1193.24	8.70	79.27	567.71
1.40000	-3190.47	35.34	38.08	-3252.22	140.18	3.91	-3412.39	81.70	-8.62	-3382.87	68.19	59.75	-3679.41	-29.11	-3.14	-3643.42	19.63	11.87	-3356.06	270.97	2.75	-3329.72	258.38	66.47	-3566.50	-6.79	1233.15	0.00	0.00	0.00	-1709.66	-45.87	1572.69	-3575.92	-46.94	1632.51	-3601.55	267.73	1611.44	-3482.01	89.33	1605.77	595.72	-17.59	78.57	1193.13	8.55	79.10	568.93
1.41000	-3190.47	35.34	38.08	-3252.22	140.18	3.91	-3383.25	82.49	-3.51	-3355.44	69.49	64.48	-3679.41	-29.11	-3.14	-3643.42	19.63	11.87	-3335.34	273.26	7.01	-3291.46	258.92	74.80	-3566.50	-6.79	1233.15	0.00	0.00	0.00	-1709.66	-45.87	1572.69	-3575.92	-46.94	1632.51	-3604.73	268.66	1611.32	-3486.02	88.15	1607.23	595.53	-17.68	78.48	1192.65	8.60	78.86	569.48
1.42000	-3190.47	35.34	38.08	-3252.22	140.18	3.91	-3406.46	82.35	-7.56	-3387.95	67.98	59.35	-3679.41	-29.11	-3.14	-3643.42	19.63	11.87	-3398.43	269.31	0.74	-3332.03	257.11	71.86	-3566.50	-6.79	1233.15	0.00	0.00	0.00	-1709.66	-45.87	1572.69	-3575.92	-46.94	1632.51	-3607.85	269.57	1611.20	-3487.89	87.34	1607.26	595.19	-18.34	78.21	1192.50	8.46	79.12	568.63
1.43000	-3190.47	35.34	38.08	-3252.22	140.18	3.91	-3439.98	80.31	-12.56	-3400.92	66.97	57.04	-3679.41	-29.11	-3.14	-3643.42	19.63	11.87	-3381.57	270.96	6.25	-3353.47	259.30	73.74	-3566.50	-6.79	1233.15	0.00	0.00	0.00	-1709.66	-45.87	1572.69	-3575.92	-46.94	1632.51	-3610.89	270.46	1611.09	-3469.23	86.06	1606.88	595.44	-17.95	78.34	1192.91	8.28	79.02	569.67
1.44000	-3190.47	35.34	38.08	-3252.22	140.18	3.91	-3406.42	82.00	-7.66	-3361.76	64.97	63.02	-3679.41	-29.11	-3.14	-3643.42	19.63	11.87	-3372.44	274.52	11.69	-3401.41	259.27	67.74	-3566.50	-6.79	1233.15	0.00	0.00	0.00	-1709.66	-45.87	1572.69	-3575.92	-46.94	1632.51	-3613.87	271.34	1610.97	-3479.94	83.86	1608.46	594.84	-17.62	78.40	1192.91	8.43	79.04	569.76
1.45000	-3190.47	35.34	38.08	-3252.22	140.18	3.91	-3405.90	80.06	-6.55	-3351.79	69.34	63.38	-3679.41	-29.11	-3.14	-3643.42	19.63	11.87	-3363.49	274.39	14.67	-3346.66	259.60	80.96	-3566.50	-6.79	1233.15	0.00	0.00	0.00	-1709.66	-45.87	1572.69	-3575.92	-46.94	1632.51	-3616.78	272.20	1610.85	-3479.21	84.20	1609.37	595.61	-17.42	78.47	1193.32	8.68	79.21	568.26
1.46000	-3190.47	35.34	38.08	-3252.22	140.18	3.91	-3412.95	80.66	-7.49	-3347.16	67.38	65.29	-3679.41	-29.11	-3.14	-3643.42	19.63	11.87	-3328.39	273.18	25.29	-3381.99	261.75	78.92	-3566.50	-6.79	1233.15	0.00	0.00	0.00	-1709.66	-45.87	1572.69	-3575.92	-46.94	1632.51	-3619.63	273.05	1610.74	-3485.05	82.69	1610.03	595.65	-18.35	78.56	1193.67	8.29	79.18	569.67
1.47000	-3190.47	35.34	38.08	-3252.22	140.18	3.91	-3371.72	79.37	-2.32	-3353.51	67.74	64.64	-3679.41	-29.11	-3.14	-3643.42	19.63	11.87	-3358.74	274.06	24.57	-3344.09	261.23	89.35	-3566.50	-6.79	1233.15	0.00	0.00	0.00	-1709.66	-45.87	1572.69	-3575.92	-46.94	1632.51	-3622.40	273.87	1610.62	-3476.77	83.02	1611.06	594.11	-17.98	78.08	1193.49	8.59	79.29	570.09
1.48000	-3190.47	35.34	38.08	-3252.22	140.18	3.91	-3391.76	81.01	-6.67	-3369.75	68.61	61.05	-3679.41	-29.11	-3.14	-3643.42	19.63	11.87	-3331.74	273.92	33.56	-3344.45	261.64	93.16	-3566.50	-6.79	1233.15	0.00	0.00	0.00	-1709.66	-45.87	1572.69	-3575.92	-46.94	1632.51	-3625.11	274.68	1610.51	-3478.02	82.05	1611.73	595.06	-17.81	78.39	1193.58	8.35	79.21	568.78
1.49000	-3190.47	35.34	38.08	-3252.22	140.18	3.91	-3365.17	81.05	-1.56	-3387.77	67.03	57.40	-3679.41	-29.11	-3.14	-3643.42	19.63	11.87	-3354.87	274.73	34.81	-3344.83	262.04	96.98	-3566.50	-6.79	1233.15	0.00	0.00	0.00	-1709.66	-45.87	1572.69	-3575.92	-46.94	1632.51	-3627.76	275.47	1610.39	-3460.10	81.59	1611.18	595.60	-17.33	78.70	1193.03	8.14	78.82	568.89
1.50000	-3190.47	35.34	38.08	-3252.22	140.18	3.91	-3406.61	80.51	-9.22	-3363.15	65.19	60.69	-3679.41	-29.11	-3.14	-3643.42	19.63	11.87	-3371.16	279.25	36.94	-3345.24	262.42	100.80	-3566.50	-6.79	1233.15	0.00	0.00	0.00	-1709.66	-45.87	1572.69	-3575.92	-46.94	1632.51	-3630.33	276.24	1610.27	-3454.69	81.67	1612.74	595.59	-16.79	78.56	1194.09	8.47	79.51	569.45
1.51000	-3190.47	35.34	38.08	-3252.22	140.18	3.91	-3414.83	79.99	-10.68	-3326.91	67.26	66.05	-3679.41	-29.11	-3.14	-3643.42	19.63	11.87	-3378.60	278.08	41.59	-3345.66	262.77	104.61	-3566.50	-6.79	1233.15	0.00	0.00	0.00	-1709.66	-45.87	1572.69	-3575.92	-46.94	1632.51	-3632.85	277.00	1610.16	-3463.34	80.28	1613.24	595.78	-17.00	78.63	1193.54	8.56	79.10	569.50
1.52000	-3190.47	35.34	38.08	-3252.22	140.18	3.91	-3413.05	80.09	-9.42	-3332.33	68.32	64.82	-3679.41	-29.11	-3.14	-3643.42	19.63	11.87	-3381.22	281.09	48.76	-3346.11	263.11	108.43	-3566.50	-6.79	1233.15	0.00	0.00	0.00	-1709.66	-45.87	1572.69	-3575.90	-46.95	1632.51	-3635.29	277.74	1610.04	-3464.42	81.03	1613.54	595.78	-18.03	78.59	1193.29	8.52	79.19	569.84
1.53000	-3190.47	35.34	38.08	-3252.22	140.18	3.91	-3385.28	81.92	-6.11	-3337.19	67.47	63.27	-3679.41	-29.11	-3.14	-3643.42	19.63	11.87	-3384.68	282.45	53.91	-3346.58	263.43	112.24	-3566.50	-6.79	1233.15	0.00	0.00	0.00	-1709.66	-45.87	1572.69	-3564.50	-49.16	1634.06	-3637.67	278.46	1609.93	-3472.38	79.54	1614.78	595.08	-17.92	78.47	1193.17	8.77	79.04	570.19
1.54000	-3190.47	35.34	38.08	-3252.22	140.18	3.91	-3366.59	80.34	-2.55	-3345.58	65.74	61.58	-3679.41	-29.11	-3.14	-3643.42	19.63	11.87	-3388.14	283.78	59.09	-3347.08	263.73	116.05	-3566.50	-6.79	1233.15	0.00	0.00	0.00	-1709.66	-45.87	1572.69	-3609.43	-55.46	1635.36	-3639.99	279.17	1609.81	-3464.20	80.38	1614.46	594.74	-17.91	78.10	1193.30	8.92	79.50	568.47
1.55000	-3190.47	35.34	38.08	-3252.22	140.18	3.91	-3383.13	80.66	-6.15	-3333.89	67.36	63.06	-3679.41	-29.11	-3.14	-3643.42	19.63	11.87	-3391.60	285.09	64.27	-3347.59	264.01	119.87	-3566.50	-6.79	1233.15	0.00	0.00	0.00	-1709.66	-45.87	1572.69	-3613.64	-57.62	1634.66	-3642.24	279.86	1609.70	-3475.21	79.97	1614.23	595.66	-17.84	78.35	1193.48	9.15	79.50	568.57
1.56000	-3190.47	35.34	38.08	-3252.22	140.18	3.91	-3413.12	79.03	-11.24	-3368.18	64.45	55.57	-3679.41	-29.11	-3.14	-3643.42	19.63	11.87	-3395.06	286.37	69.48	-3348.12	264.28	123.68	-3566.50	-6.79	1233.15	0.00	0.00	0.00	-1709.66	-45.87	1572.69	-3573.81	-57.31	1631.14	-3644.42	280.53	1609.58	-3472.85	79.22	1614.58	595.76	-17.65	78.51	1193.86	8.75	79.12	569.15
1.57000	-3190.47	35.34	38.08	-3252.22	140.18	3.91	-3379.52	81.49	-5.72	-3322.00	68.99	62.44	-3679.41	-29.11	-3.14	-3643.42	19.63	11.87	-3398.52	287.63	74.70	-3348.68	264.52	127.49	-3566.50	-6.79	1233.15	0.00	0.00	0.00	-1709.66	-45.87	1572.69	-3506.73	-58.49	1626.98	-3646.54	281.19	1609.47	-3460.79	79.07	1614.16	594.78	-17.49	78.38	1192.99	8.53	79.08	569.79
1.58000	-3190.47	35.34	38.08	-3252.22	140.18	3.91	-3390.09	80.39	-8.67	-3362.44	67.35	56.66	-3679.41	-29.11	-3.14	-3643.42	19.63	11.87	-3401.99	288.86	79.94	-3349.25	264.75	131.30	-3566.50	-6.79	1233.15	0.00	0.00	0.00	-1709.66	-45.87	1572.69	-3543.31	-61.04	1628.23	-3648.60	281.83	1609.35	-3445.66	79.96	1614.37	595.63	-17.66	78.45	1193.64	8.91	79.50	568.71
1.59000	-3190.47	35.34	38.08	-3252.22	140.18	3.91	-3421.66	79.41	-13.07	-3322.61	68.49	61.95	-3679.41	-29.11	-3.14	-3643.42	19.63	11.87	-3405.46	290.06	85.19	-3349.84	264.96	135.10	-3566.50	-6.79	1233.15	0.00	0.00	0.00	-1709.66	-45.87	1572.69	-3552.33	-61.74	1628.70	-3650.59	282.45	1609.24	-3453.42	79.52	1614.66	595.03	-17.82	78.12	1193.37	9.07	79.06	567.85
1.60000	-3190.47	35.34	38.08	-3252.22	140.18	3.91	-3392.60	78.79	-8.63	-3318.96	67.58	62.38	-3679.41	-29.11	-3.14	-3643.42	19.63	11.87	-3408.93	291.24	90.45	-3350.46	265.15	138.91	-3566.50	-6.79	1233.15	0.00	0.00	0.00	-1709.66	-45.87	1572.69	-3551.42	-62.90	1628.41	-3652.52	283.06	1609.13	-3469.19	78.53	1615.61	595.19	-17.50	78.26	1193.30	8.26	79.28	568.13
1.61000	-3190.47	35.34	38.08	-3252.22	140.18	3.91	-3414.43	80.04	-11.78	-3349.94	69.55	57.21	-3679.41	-29.11	-3.14	-3643.42	19.63	11.87	-3412.40	292.39	95.73	-3351.09	265.32	142.71	-3566.50	-6.79	1233.15	0.00	0.00	0.00	-1709.66	-45.87	1572.69	-3548.40	-67.27	1627.43	-3654.38	283.65	1609.01	-3481.07	78.40	1616.50	594.49	-17.78	78.11	1192.99	8.73	79.18	568.02
1.62000	-3190.47	35.34	38.08	-3252.22	140.18	3.91	-3401.41	79.98	-9.39	-3343.35	67.20	57.17	-3679.41	-29.11	-3.14	-3643.42	19.63	11.87	-3415.87	293.52	101.03	-3351.74	265.48	146.52	-3566.50	-6.79	1233.15	0.00	0.00	0.00	-1709.66	-45.87	1572.69	-3520.66	-66.66	1624.72	-3656.18	284.22	1608.90	-3468.47	78.06	1616.70	594.71	-17.85	78.17	1194.20	8.82	79.36	568.39
1.63000	-3190.47	35.34	38.08	-3252.22	140.18	3.91	-3390.82	80.13	-7.50	-3326.04	69.06	61.02	-3679.41	-29.11	-3.14	-3643.42	19.63	11.87	-3419.34	294.62	106.34	-3352.41	265.61	150.32	-3566.50	-6.79	1233.15	0.00	0.00	0.00	-1709.66	-45.87	1572.69	-3517.61	-65.96	1626.22	-3657.91	284.78	1608.79	-3484.52	77.70	1617.55	595.37	-17.68	78.51	1193.84	9.02	79.40	569.65
1.64000	-3190.47	35.34	38.08	-3252.22	140.18	3.91	-3411.14	80.89	-11.33	-3355.20	67.97	56.08	-3679.41	-29.11	-3.14	-3643.42	19.63	11.87	-3422.81	295.70	111.66	-3353.10	265.73	154.12	-3566.50	-6.79	1233.15	0.00	0.00	0.00	-1709.66	-45.87	1572.69	-3569.97	-71.40	1627.26	-3659.58	285.33	1608.67	-3476.81	78.56	1619.24	594.49	-17.79	78.29	1194.13	8.73	79.36	569.10
1.65000	-3190.47	35.34	38.08	-3252.22	140.18	3.91	-3375.84	81.40	-6.26	-3320.72	68.44	63.67	-3679.41	-29.11	-3.14	-3643.42	19.63	11.87	-3426.28	296.76	116.99	-3353.80	265.83	157.92	-3566.50	-6.79	1233.15	0.00	0.00	0.00	-1709.66	-45.87	1572.69	-3560.82	-71.32	1627.63	-3661.19	285.85	1608.56	-3483.13	78.14	1619.29	595.23	-17.60	78.54	1193.64	8.81	79.52	568.14
1.66000	-3190.47	35.34	38.08	-3252.22	140.18	3.91	-3413.25	79.95	-12.20	-3332.97	69.46	60.05	-3679.41	-29.11	-3.14	-3643.42	19.63	11.87	-3429.75	297.79	122.34	-3354.53	265.92	161.71	-3566.50	-6.79	1233.15	0.00	0.00	0.00	-1709.66	-45.87	1572.69	-3479.27	-68.97	1624.08	-3662.74	286.37	1608.45	-3485.22	76.93	1620.33	595.18	-17.69	78.56	1192.81	8.58	79.14	568.81
1.67000	-3190.47	35.34	38.08	-3252.22	140.18	3.91	-3384.70	81.31	-7.38	-3347.87	69.69	58.26	-3679.41	-29.11	-3.14	-3643.42	19.63	11.87	-3433.22	298.79	127.71	-3355.27	265.98	165.50	-3566.50	-6.79	1233.15	0.00	0.00	0.00	-1709.66	-45.87	1572.69	-3555.88	-71.18	1628.24	-3664.22	286.86	1608.34	-3497.35	77.33	1621.38	594.31	-18.25	78.05	1192.58	8.31	78.94	568.70
1.68000	-3190.47	35.34	38.08	-3252.22	140.18	3.91	-3385.08	82.57	-6.28	-3333.20	69.33	59.68	-3679.41	-29.11	-3.14	-3643.42	19.63	11.87	-3436.69	299.77	133.08	-3356.03	266.03	169.30	-3566.50	-6.79	1233.15	0.00	0.00	0.00	-1709.66	-45.87	1572.69	-3504.90	-70.93	1625.08	-3665.64	287.34	1608.22	-3477.05	77.59	1621.98	595.70	-17.79	78.51	1192.98	8.33	79.07	568.70
1.69000	-3190.47	35.34	38.08	-3252.22	140.18	3.91	-3393.71	82.55	-7.53	-3328.82	69.96	61.26	-3679.41	-29.11	-3.14	-3643.42	19.63	11.87	-3440.16	300.73	138.47	-3356.80	266.06	173.08	-3566.50	-6.79	1233.15	0.00	0.00	0.00	-1709.66	-45.87	1572.69	-3482.49	-70.99	1622.09	-3667.00	287.81	1608.11	-3481.11	78.04	1623.24	595.32	-17.44	78.48	1192.71	8.32	78.81	569.01
1.70000	-3190.47	35.34	38.08	-3252.22	140.18	3.91	-3417.59	81.53	-12.09	-3345.81	68.69	57.06	-3679.41	-29.11	-3.14	-3643.42	19.63	11.87	-3443.62	301.66	143.87	-3357.60	266.08	176.87	-3566.50	-6.79	1233.15	0.00	0.00	0.00	-1709.66	-45.87	1572.69	-3496.75	-69.53	1622.15	-3668.30	288.26	1608.00	-3476.07	78.23	1624.22	594.73	-17.74	78.34	1192.87	8.44	78.94	569.40
1.71000	-3190.47	35.34	38.08	-3252.22	140.18	3.91	-3407.00	82.49	-10.00	-3336.71	71.49	59.42	-3679.41	-29.11	-3.14	-3643.42	19.63	11.87	-3447.09	302.57	149.28	-3358.41	266.08	180.66	-3566.50	-6.79	1233.15	0.00	0.00	0.00	-1709.66	-45.87	1572.69	-3479.75	-69.97	1622.36	-3669.53	288.69	1607.89	-3489.86	79.32	1625.25	595.51	-17.65	78.38	1192.72	8.35	79.08	569.31
1.72000	-3190.47	35.34	38.08	-3252.22	140.18	3.91	-3410.94	83.09	-9.84	-3364.93	70.45	56.23	-3679.41	-29.11	-3.14	-3643.42	19.63	11.87	-3450.55	303.45	154.71	-3359.23	266.06	184.44	-3566.50	-6.79	1233.15	0.00	0.00	0.00	-1709.66	-45.87	1572.69	-3509.39	-69.27	1623.11	-3670.70	289.11	1607.78	-3455.09	79.28	1624.58	595.54	-17.61	78.43	1193.09	8.43	79.24	568.55
1.73000	-3190.47	35.34	38.08	-3252.22	140.18	3.91	-3399.71	81.74	-9.84	-3350.01	71.42	56.25	-3679.41	-29.11	-3.14	-3643.42	19.63	11.87	-3454.01	304.31	160.14	-3360.07	266.02	188.22	-3566.50	-6.79	1233.15	0.00	0.00	0.00	-1709.66	-45.87	1572.69	-3526.72	-68.59	1622.81	-3671.82	289.52	1607.67	-3481.55	77.83	1626.68	594.56	-17.92	78.29	1192.66	8.81	78.97	568.36
1.74000	-3190.47	35.34	38.08	-3252.22	140.18	3.91	-3417.06	81.37	-13.13	-3344.87	72.31	59.05	-3679.41	-29.11	-3.14	-3643.42	19.63	11.87	-3457.47	305.15	165.59	-3360.93	265.97	191.99	-3566.50	-6.79	1233.15	0.00	0.00	0.00	-1709.66	-45.87	1572.69	-3488.91	-66.79	1621.56	-3672.87	289.91	1607.56	-3494.58	78.74	1626.97	594.93	-17.58	78.20	1193.36	8.53	79.20	568.20
1.75000	-3190.47	35.34	38.08	-3252.22	140.18	3.91	-3401.79	81.37	-9.08	-3345.92	72.11	57.78	-3679.41	-29.11	-3.14	-3643.42	19.63	11.87	-3460.93	305.97	171.05	-3361.80	265.90	195.77	-3566.50	-6.79	1233.15	0.00	0.00	0.00	-1709.66	-45.87	1572.69	-3474.75	-65.61	1620.62	-3673.85	290.28	1607.45	-3510.89	77.87	1628.61	594.87	-17.86	78.30	1193.78	8.43	79.34	569.82
1.76000	-3190.47	35.34	38.08	-3252.22	140.18	3.91	-3396.37	80.70	-8.91	-3337.79	73.84	59.44	-3679.41	-29.11	-3.14	-3643.42	19.63	11.87	-3464.38	306.76	176.52	-3362.68	265.82	199.54	-3566.50	-6.79	1233.15	0.00	0.00	0.00	-1709.66	-45.87	1572.69	-3461.35	-62.23	1620.11	-3674.78	290.64	1607.34	-3501.89	78.60	1628.24	595.84	-17.97	78.42	1192.92	7.94	78.80	568.74
1.77000	-3190.47	35.34	38.08	-3252.22	140.18	3.91	-3398.96	80.46	-8.59	-3351.57	72.42	57.37	-3679.41	-29.11	-3.14	-3643.42	19.63	11.87	-3467.83	307.52	182.00	-3363.59	265.71	203.31	-3566.50	-6.79	1233.15	0.00	0.00	0.00	-1709.66	-45.87	1572.69	-3489.24	-62.40	1620.00	-3675.65	290.99	1607.23	-3496.78	78.65	1627.91	594.54	-17.76	78.12	1192.27	8.68	78.84	569.39
1.78000	-3190.47	35.34	38.08	-3252.22	140.18	3.91	-3411.79	80.76	-11.30	-3355.17	73.46	57.00	-3679.41	-29.11	-3.14	-3643.42	19.63	11.87	-3471.28	308.27	187.49	-3364.50	265.60	207.07	-3566.50	-6.79	1233.15	0.00	0.00	0.00	-1709.66	-45.87	1572.69	-3483.87	-58.78	1618.82	-3676.45	291.32	1607.12	-3516.93	77.87	1628.86	595.32	-17.80	78.51	1192.45	8.23	78.96	569.89
1.79000	-3190.47	35.34	38.08	-3252.22	140.18	3.91	-3413.87	81.35	-11.41	-3353.90	73.61	57.25	-3679.41	-29.11	-3.14	-3643.42	19.63	11.87	-3474.72	308.99	192.99	-3365.43	265.46	210.83	-3566.50	-6.79	1233.15	0.00	0.00	0.00	-1709.66	-45.87	1572.69	-3494.57	-58.67	1618.20	-3677.20	291.63	1607.01	-3500.90	78.83	1628.11	595.76	-17.30	78.57	1192.74	9.03	79.07	569.69
1.80000	-3190.47	35.34	38.08	-3252.22	140.18	3.91	-3420.28	81.81	-11.62	-3347.89	74.39	57.69	-3679.41	-29.11	-3.14	-3643.42	19.63	11.87	-3478.16	309.69	198.50	-3366.37	265.31	214.59	-3566.50	-6.79	1233.15	0.00	0.00	0.00	-1709.66	-45.87	1572.69	-3471.85	-55.24	1615.20	-3677.89	291.93	1606.91	-3519.81	78.83	1627.82	595.17	-16.60	78.52	1192.92	8.58	79.20	569.88
1.81000	-3190.47	35.34	38.08	-3252.22	140.18	3.91	-3407.13	80.57	-10.94	-3350.29	73.53	57.88	-3679.41	-29.11	-3.14	-3643.42	19.63	11.87	-3481.59	310.36	204.02	-3367.33	265.14	218.35	-3566.50	-6.79	1233.15	0.00	0.00	0.00	-1709.66	-45.87	1572.69	-3482.95	-53.72	1616.43	-3678.51	292.22	1606.80	-3528.38	77.41	1627.99	594.62	-16.95	78.38	1192.74	8.52	79.00	569.29
1.82000	-3190.47	35.34	38.08	-3252.22	140.18	3.91	-3409.93	81.27	-11.85	-3323.56	74.55	61.09	-3679.41	-29.11	-3.14	-3643.42	19.63	11.87	-3485.02	311.02	209.55	-3368.30	264.96	222.10	-3566.50	-6.79	1233.15	0.00	0.00	0.00	-1709.66	-45.87	1572.69	-3493.27	-51.94	1614.66	-3679.08	292.49	1606.69	-3525.02	77.11	1627.26	595.19	-17.59	78.30	1192.98	8.25	79.29	568.45
1.83000	-3190.47	35.34	38.08	-3252.22	140.18	3.91	-3420.51	81.45	-12.80	-3341.49	73.66	58.75	-3679.41	-29.11	-3.14	-3643.42	19.63	11.87	-3488.45	311.65	215.09	-3369.28	264.76	225.85	-3566.50	-6.79	1233.15	0.00	0.00	0.00	-1709.66	-45.87	1572.69	-3471.05	-48.28	1612.32	-3679.59	292.75	1606.59	-3514.36	77.27	1627.37	594.95	-17.68	78.35	1192.72	9.21	79.53	568.26
1.84000	-3190.47	35.34	38.08	-3252.22	140.18	3.91	-3427.53	81.98	-13.97	-3376.42	75.97	53.68	-3679.41	-29.11	-3.14	-3643.42	19.63	11.87	-3491.87	312.26	220.64	-3370.28	264.55	229.59	-3566.50	-6.79	1233.15	0.00	0.00	0.00	-1709.66	-45.87	1572.69	-3468.88	-46.53	1610.91	-3680.03	293.00	1606.48	-3523.93	77.81	1627.09	595.19	-17.93	78.46	1193.94	8.78	79.69	569.83
1.85000	-3190.47	35.34	38.08	-3252.22	140.18	3.91	-3439.91	82.42	-16.07	-3360.70	77.46	56.18	-3679.41	-29.11	-3.14	-3643.42	19.63	11.87	-3495.29	312.84	226.19	-3371.29	264.32	233.33	-3566.50	-6.79	1233.15	0.00	0.00	0.00	-1709.66	-45.87	1572.69	-3481.45	-45.65	1609.50	-3680.42	293.23	1606.37	-3542.92	76.90	1628.06	595.45	-17.86	78.46	1192.74	8.71	79.01	569.21
1.86000	-3190.47	35.34	38.08	-3252.22	140.18	3.91	-3415.04	82.49	-11.18	-3380.32	77.68	54.05	-3679.41	-29.11	-3.14	-3643.42	19.63	11.87	-3498.70	313.41	231.76	-3372.31	264.08	237.07	-3566.50	-6.79	1233.15	0.00	0.00	0.00	-1709.66	-45.87	1572.69	-3456.65	-41.07	1606.45	-3680.75	293.44	1606.27	-3528.75	76.09	1626.90	594.43	-17.93	78.07	1192.56	8.43	78.78	569.16
1.87000	-3190.47	35.34	38.08	-3252.22	140.18	3.91	-3418.96	82.48	-11.99	-3357.52	76.14	56.89	-3679.41	-29.11	-3.14	-3643.42	19.63	11.87	-3502.10	313.95	237.33	-3373.34	263.82	240.80	-3566.50	-6.79	1233.15	0.00	0.00	0.00	-1709.66	-45.87	1572.69	-3397.21	-33.95	1603.63	-3681.02	293.65	1606.16	-3538.42	77.74	1625.82	594.26	-17.66	78.08	1193.13	8.91	79.13	568.65
1.88000	-3190.47	35.34	38.08	-3252.22	140.18	3.91	-3389.90	83.56	-6.66	-3348.49	78.34	59.10	-3679.41	-29.11	-3.14	-3643.42	19.63	11.87	-3505.50	314.47	242.91	-3374.38	263.54	244.53	-3566.50	-6.79	1233.15	0.00	0.00	0.00	-1709.66	-45.87	1572.69	-3426.65	-32.14	1602.79	-3681.23	293.83	1606.06	-3542.10	77.76	1625.44	595.12	-17.52	78.53	1192.68	8.52	79.16	567.98
1.89000	-3190.47	35.34	38.08	-3252.22	140.18	3.91	-3405.42	80.03	-9.04	-3325.20	79.85	62.25	-3679.41	-29.11	-3.14	-3643.42	19.63	11.87	-3508.90	314.97	248.50	-3375.44	263.25	248.26	-3566.50	-6.79	1233.15	0.00	0.00	0.00	-1709.66	-45.87	1572.69	-3442.35	-28.50	1601.30	-3681.39	294.01	1605.96	-3545.70	77.79	1625.06	595.57	-17.52	78.31	1193.31	8.28	79.24	568.52
1.90000	-3190.47	35.34	38.08	-3252.22	140.18	3.91	-3432.29	82.83	-12.93	-3362.72	79.42	57.10	-3679.41	-29.11	-3.14	-3643.42	19.63	11.87	-3512.28	315.44	254.10	-3376.50	262.95	251.98	-3566.50	-6.79	1233.15	0.00	0.00	0.00	-1709.66	-45.87	1572.69	-3472.72	-27.29	1599.96	-3681.48	294.17	1605.85	-3549.20	77.82	1624.68	595.13	-17.41	78.13	1192.74	9.06	79.32	569.38
1.91000	-3190.47	35.34	38.08	-3252.22	140.18	3.91	-3407.81	82.46	-9.60	-3379.81	78.07	55.08	-3679.41	-29.11	-3.14	-3643.42	19.63	11.87	-3515.66	315.90	259.70	-3377.58	262.63	255.70	-3566.50	-6.79	1233.15	0.00	0.00	0.00	-1709.66	-45.87	1572.69	-3468.13	-23.90	1597.00	-3681.52	294.32	1605.75	-3552.62	77.86	1624.31	595.62	-16.94	78.33	1193.33	8.32	79.35	568.75
1.92000	-3190.47	35.34	38.08	-3252.22	140.18	3.91	-3425.07	81.48	-12.79	-3374.07	77.73	57.49	-3679.41	-29.11	-3.14	-3643.42	19.63	11.87	-3519.04	316.33	265.31	-3378.66	262.30	259.41	-3566.50	-6.79	1233.15	0.00	0.00	0.00	-1709.66	-45.87	1572.69	-3445.39	-20.36	1595.41	-3681.50	294.45	1605.65	-3555.96	77.90	1623.94	595.79	-17.81	78.57	1193.20	8.11	79.13	569.74
1.93000	-3190.47	35.34	38.08	-3252.22	140.18	3.91	-3414.24	82.99	-10.51	-3392.58	78.98	54.92	-3679.41	-29.11	-3.14	-3643.42	19.63	11.87	-3522.41	316.74	270.93	-3379.76	261.95	263.12	-3566.50	-6.79	1233.15	0.00	0.00	0.00	-1709.66	-45.87	1572.69	-3450.07	-15.93	1594.97	-3681.43	294.58	1605.55	-3559.21	77.95	1623.57	595.62	-17.26	78.21	1194.16	8.18	79.56	569.22
1.94000	-3190.47	35.34	38.08	-3252.22	140.18	3.91	-3410.84	84.55	-9.33	-3348.85	78.93	60.46	-3679.41	-29.11	-3.14	-3643.42	19.63	11.87	-3525.76	317.14	276.56	-3380.87	261.58	266.83	-3566.50	-6.79	1233.15	0.00	0.00	0.00	-1709.66	-45.87	1572.69	-3444.21	-11.03	1592.63	-3681.29	294.68	1605.45	-3562.37	78.01	1623.21	595.77	-17.71	78.67	1193.59	8.66	79.47	568.89
1.95000	-3190.47	35.34	38.08	-3252.22	140.18	3.91	-3408.58	84.06	-8.83	-3362.27	81.01	59.43	-3679.41	-29.11	-3.14	-3643.42	19.63	11.87	-3529.12	317.51	282.19	-3381.98	261.20	270.53	-3566.50	-6.79	1233.15	0.00	0.00	0.00	-1709.66	-45.87	1572.69	-3449.30	-7.00	1591.38	-3681.10	294.78	1605.34	-3565.44	78.08	1622.84	595.33	-17.95	78.55	1193.38	8.38	79.26	568.94
1.96000	-3190.47	35.34	38.08	-3252.22	140.18	3.91	-3427.06	81.78	-12.06	-3344.49	80.44	61.79	-3679.41	-29.11	-3.14	-3643.42	19.63	11.87	-3532.46	317.85	287.82	-3383.11	260.81	274.22	-3566.50	-6.79	1233.15	0.00	0.00	0.00	-1709.66	-45.87	1572.69	-3436.95	-3.81	1588.54	-3680.85	294.86	1605.24	-3568.43	78.15	1622.49	595.37	-18.45	78.19	1192.94	8.74	79.21	569.04
1.97000	-3190.47	35.34	38.08	-3252.22	140.18	3.91	-3376.63	82.82	-4.32	-3342.19	81.47	64.61	-3679.41	-29.11	-3.14	-3643.42	19.63	11.87	-3535.80	318.18	293.46	-3384.24	260.40	277.91	-3566.50	-6.79	1233.15	0.00	0.00	0.00	-1709.66	-45.87	1572.69	-3457.99	-2.68	1588.23	-3680.55	294.93	1605.14	-3571.33	78.23	1622.13	594.87	-18.11	78.17	1194.14	8.49	79.48	569.37
1.98000	-3190.47	35.34	38.08	-3252.22	140.18	3.91	-3402.76	84.30	-7.62	-3330.26	81.00	65.44	-3679.41	-29.11	-3.14	-3643.42	19.63	11.87	-3539.12	318.49	299.11	-3385.39	259.98	281.60	-3566.50	-6.79	1233.15	0.00	0.00	0.00	-1709.66	-45.87	1572.69	-3455.71	3.98	1587.46	-3680.19	294.99	1605.05	-3574.15	78.32	1621.78	594.68	-18.17	78.05	1193.36	8.33	79.17	568.16
1.99000	-3190.47	35.34	38.08	-3252.22	140.18	3.91	-3418.66	84.46	-10.17	-3354.60	82.51	63.44	-3679.41	-29.11	-3.14	-3643.42	19.63	11.87	-3542.44	318.78	304.77	-3386.54	259.55	285.28	-3566.50	-6.79	1233.15	0.00	0.00	0.00	-1709.66	-45.87	1572.69	-3460.79	8.76	1584.89	-3679.77	295.03	1604.95	-3576.89	78.41	1621.43	596.05	-17.31	78.63	1193.67	7.94	79.19	567.79
2.00000	-3190.47	35.34	38.08	-3252.22	140.18	3.91	-3404.33	84.99	-8.61	-3369.45	82.83	62.40	-3679.41	-29.11	-3.14	-3643.42	19.63	11.87	-3545.75	319.04	310.42	-3387.70	259.10	288.96	-3566.50	-6.79	1233.15	0.00	0.00	0.00	-1709.66	-45.87	1572.69	-3466.97	10.24	1585.57	-3679.30	295.06	1604.85	-3579.54	78.51	1621.08	595.33	-17.31	78.29	1193.12	8.66	79.18	568.11
2.01000	-3190.47	35.34	38.08	-3252.22	140.18	3.91	-3418.03	85.02	-9.67	-3376.96	83.90	60.52	-3679.41	-29.11	-3.14	-3643.42	19.63	11.87	-3549.05	319.29	316.09	-3388.86	258.64	292.63	-3566.50	-6.79	1233.15	0.00	0.00	0.00	-1709.66	-45.87	1572.69	-3440.52	14.48	1583.28	-3678.77	295.08	1604.75	-3582.10	78.62	1620.74	594.08	-17.67	77.90	1193.07	8.65	79.36	568.32
2.02000	-3190.47	35.34	38.08	-3252.22	140.18	3.91	-3406.05	85.88	-8.69	-3370.96	85.10	61.75	-3679.41	-29.11	-3.14	-3643.42	19.63	11.87	-3552.35	319.52	321.75	-3390.04	258.16	296.29	-3566.50	-6.79	1233.15	0.00	0.00	0.00	-1709.66	-45.87	1572.69	-3464.35	14.97	1582.57	-3678.18	295.08	1604.65	-3584.58	78.74	1620.39	594.66	-17.54	78.38	1193.48	8.46	79.53	568.82
2.03000	-3190.47	35.34	38.08	-3252.22	140.18	3.91	-3411.93	85.72	-9.06	-3353.38	85.64	66.16	-3679.41	-29.11	-3.14	-3643.42	19.63	11.87	-3555.63	319.72	327.43	-3391.22	257.67	299.95	-3566.50	-6.79	1233.15	0.00	0.00	0.00	-1709.66	-45.87	1572.69	-3448.70	19.09	1580.48	-3677.54	295.08	1604.56	-3586.98	78.86	1620.06	595.80	-18.02	78.50	1193.13	8.50	79.23	568.24
2.04000	-3190.47	35.34	38.08	-3252.22	140.18	3.91	-3422.89	88.26	-10.41	-3336.86	89.13	69.74	-3679.41	-29.11	-3.14	-3643.42	19.63	11.87	-3558.90	319.91	333.10	-3392.41	257.17	303.61	-3566.50	-6.79	1233.15	0.00	0.00	0.00	-1709.66	-45.87	1572.69	-3470.71	20.76	1579.89	-3676.85	295.06	1604.46	-3589.30	78.99	1619.72	596.06	-17.62	78.65	1193.26	7.95	79.29	569.07
2.05000	-3190.47	35.34	38.08	-3252.22	140.18	3.91	-3407.94	88.44	-8.89	-3335.80	87.93	70.60	-3679.41	-29.11	-3.14	-3643.42	19.63	11.87	-3562.16	320.08	338.78	-3393.60	256.65	307.26	-3566.50	-6.79	1233.15	0.00	0.00	0.00	-1709.66	-45.87	1572.69	-3446.10	24.74	1579.77	-3676.09	295.03	1604.37	-3591.53	79.12	1619.39	595.02	-17.48	78.05	1193.29	8.38	79.54	568.62
2.06000	-3190.47	35.34	38.08	-3252.22	140.18	3.91	-3434.89	90.48	-14.18	-3404.84	88.41	60.89	-3679.41	-29.11	-3.14	-3643.42	19.63	11.87	-3565.41	320.22	344.46	-3394.81	256.12	310.90	-3566.50	-6.79	1233.15	0.00	0.00	0.00	-1709.66	-45.87	1572.69	-3448.73	24.98	1578.49	-3675.29	294.98	1604.27	-3593.68	79.26	1619.06	595.38	-17.12	78.51	1193.54	8.71	79.38	569.10
2.07000	-3190.47	35.34	38.08	-3252.22	140.18	3.91	-3431.89	90.76	-12.21	-3379.04	91.54	66.19	-3679.41	-29.11	-3.14	-3643.42	19.63	11.87	-3568.66	320.35	350.15	-3396.01	255.57	314.54	-3566.52	-6.79	1233.15	0.00	0.00	0.00	-1709.66	-45.87	1572.69	-3462.13	27.80	1578.35	-3674.43	294.93	1604.18	-3595.74	79.41	1618.73	595.83	-17.92	78.61	1192.78	8.03	79.23	568.06
2.08000	-3190.47	35.34	38.08	-3252.22	140.18	3.91	-3425.27	92.67	-12.87	-3370.13	93.45	67.90	-3679.41	-29.11	-3.14	-3643.42	19.63	11.87	-3571.89	320.46	355.84	-3397.23	255.02	318.18	-3588.72	-6.91	1232.91	0.00	0.00	0.00	-1709.66	-45.87	1572.69	-3443.59	30.55	1576.24	-3673.51	294.86	1604.09	-3597.73	79.56	1618.41	596.19	-17.24	78.72	1192.91	8.59	79.17	568.38
2.09000	-3190.47	35.34	38.08	-3252.22	140.18	3.91	-3419.32	95.50	-10.06	-3360.44	95.18	70.80	-3679.41	-29.11	-3.14	-3643.42	19.63	11.87	-3575.11	320.55	361.53	-3398.45	254.45	321.80	-3599.19	-7.38	1233.20	0.00	0.00	0.00	-1709.66	-45.87	1572.69	-3473.88	32.50	1575.88	-3672.55	294.78	1603.99	-3599.63	79.72	1618.09	595.87	-17.03	78.50	1193.40	8.47	79.46	568.62
2.10000	-3190.47	35.34	38.08	-3252.22	140.18	3.91	-3427.93	97.90	-10.81	-3368.13	96.58	70.11	-3679.41	-29.11	-3.14	-3643.42	19.63	11.87	-3578.31	320.62	367.23	-3399.67	253.87	325.42	-3605.96	-1.67	1232.22	0.00	0.00	0.00	-1709.66	-45.87	1572.69	-3466.15	35.63	1574.49	-3671.52	294.69	1603.90	-3601.45	79.89	1617.77	595.50	-17.38	78.31	1193.60	8.30	79.49	568.22
2.11000	-3190.47	35.34	38.08	-3252.22	140.18	3.91	-3405.37	99.20	-4.89	-3405.36	98.01	65.82	-3679.41	-29.11	-3.14	-3643.42	19.63	11.87	-3581.51	320.67	372.93	-3400.90	253.27	329.04	-3588.15	-3.00	1233.00	0.00	0.00	0.00	-1709.66	-45.87	1572.69	-3418.26	37.34	1572.42	-3670.45	294.59	1603.81	-3603.19	80.07	1617.45	596.27	-18.14	78.62	1193.16	8.53	79.20	568.29
2.12000	-3190.47	35.34	38.08	-3252.22	140.18	3.91	-3432.58	102.62	-8.22	-3361.22	100.31	73.83	-3679.41	-29.11	-3.14	-3643.42	19.63	11.87	-3584.70	320.70	378.63	-3402.14	252.66	332.65	-3609.31	-0.03	1233.41	0.00	0.00	0.00	-1709.66	-45.87	1572.69	-3445.12	40.49	1571.90	-3669.32	294.47	1603.72	-3604.85	80.25	1617.14	595.48	-18.18	78.45	1193.13	8.27	79.24	568.50
2.13000	-3190.47	35.34	38.08	-3252.22	140.18	3.91	-3384.52	108.91	-0.35	-3378.31	103.97	73.10	-3679.41	-29.11	-3.14	-3643.42	19.63	11.87	-3587.87	320.71	384.33	-3403.37	252.04	336.25	-3623.49	-0.65	1232.57	0.00	0.00	0.00	-1709.66	-45.87	1572.69	-3463.26	41.61	1570.82	-3668.13	294.35	1603.63	-3606.43	80.43	1616.83	595.17	-17.81	78.17	1193.37	7.70	79.18	568.79
2.14000	-3190.47	35.34	38.08	-3252.22	140.18	3.91	-3437.61	109.49	-8.05	-3384.51	106.74	74.05	-3679.41	-29.11	-3.14	-3643.42	19.63	11.87	-3591.03	320.70	390.03	-3404.62	251.41	339.85	-3580.54	3.41	1234.02	0.00	0.00	0.00	-1709.66	-45.87	1572.69	-3435.35	40.39	1568.63	-3666.90	294.21	1603.54	-3607.93	80.63	1616.52	595.44	-18.35	78.50	1193.31	7.94	79.18	569.07
2.15000	-3190.47	35.34	38.08	-3252.22	140.18	3.91	-3449.28	113.50	-8.35	-3374.07	112.96	75.46	-3679.41	-29.11	-3.14	-3643.42	19.63	11.87	-3594.18	320.68	395.74	-3405.86	250.76	343.44	-3590.45	5.54	1233.92	0.00	0.00	0.00	-1709.66	-45.87	1572.69	-3436.66	45.12	1567.73	-3665.61	294.06	1603.45	-3609.35	80.83	1616.22	595.54	-17.72	78.45	1192.40	8.42	79.00	567.94
2.16000	-3190.47	35.34	38.08	-3252.22	140.18	3.91	-3440.85	115.94	-6.68	-3365.72	116.95	75.30	-3679.41	-29.11	-3.14	-3643.42	19.63	11.87	-3597.31	320.63	401.44	-3407.11	250.10	347.03	-3588.93	5.08	1233.41	0.00	0.00	0.00	-1709.66	-45.87	1572.69	-3433.99	45.62	1565.71	-3664.26	293.90	1603.36	-3610.69	81.03	1615.92	594.88	-17.96	78.37	1193.07	7.99	78.94	569.67
2.17000	-3190.47	35.34	38.08	-3252.22	140.18	3.91	-3442.08	121.19	-4.60	-3385.68	121.46	74.84	-3679.41	-29.11	-3.14	-3643.42	19.63	11.87	-3600.43	320.57	407.15	-3408.37	249.43	350.60	-3588.40	7.47	1235.12	0.00	0.00	0.00	-1709.66	-45.87	1572.69	-3434.24	45.27	1564.60	-3662.87	293.73	1603.28	-3611.95	81.25	1615.62	596.14	-17.88	78.38	1192.74	8.23	79.11	568.13
2.18000	-3190.47	35.34	38.08	-3252.22	140.18	3.91	-3445.78	125.78	-5.85	-3362.84	126.40	78.71	-3679.41	-29.11	-3.14	-3643.42	19.63	11.87	-3603.54	320.49	412.86	-3409.62	248.75	354.18	-3592.13	8.97	1234.37	0.00	0.00	0.00	-1709.66	-45.87	1572.69	-3448.74	47.83	1563.64	-3661.42	293.55	1603.19	-3613.13	81.47	1615.32	595.65	-17.72	78.17	1192.78	8.90	79.25	569.41
2.19000	-3190.47	35.34	38.08	-3252.22	140.18	3.91	-3422.98	129.56	-1.91	-3377.25	128.89	76.75	-3679.41	-29.11	-3.14	-3643.42	19.63	11.87	-3606.64	320.39	418.56	-3410.88	248.06	357.74	-3616.01	8.89	1233.50	0.00	0.00	0.00	-1709.66	-45.87	1572.69	-3442.35	48.97	1562.55	-3659.92	293.35	1603.11	-3614.23	81.69	1615.03	595.47	-17.54	78.14	1193.05	8.22	79.04	568.46
2.20000	-3190.47	35.34	38.08	-3252.22	140.18	3.91	-3445.40	134.78	-5.74	-3411.66	132.57	71.71	-3679.41	-29.11	-3.14	-3643.42	19.63	11.87	-3609.72	320.28	424.27	-3412.15	247.35	361.30	-3612.93	11.66	1233.09	0.00	0.00	0.00	-1709.66	-45.87	1572.69	-3474.19	51.37	1560.85	-3658.37	293.15	1603.02	-3615.26	81.92	1614.74	595.73	-18.43	78.47	1193.08	8.22	79.24	569.43
2.21000	-3190.47	35.34	38.08	-3252.22	140.18	3.91	-3453.33	141.26	-6.01	-3418.69	136.82	71.29	-3679.41	-29.11	-3.14	-3643.42	19.63	11.87	-3612.79	320.14	429.98	-3413.41	246.63	364.85	-3651.02	12.51	1233.73	0.00	0.00	0.00	-1709.66	-45.87	1572.69	-3441.95	50.67	1558.80	-3656.77	292.93	1602.94	-3616.20	82.16	1614.46	596.25	-17.59	78.54	1192.85	8.41	79.00	569.18
2.22000	-3190.47	35.34	38.08	-3252.22	140.18	3.91	-3435.18	146.67	-3.08	-3425.66	141.05	70.84	-3679.41	-29.11	-3.14	-3643.42	19.63	11.87	-3615.84	319.99	435.69	-3414.67	245.91	368.39	-3610.47	15.57	1233.09	0.00	0.00	0.00	-1709.66	-45.87	1572.69	-3453.74	52.39	1558.18	-3655.11	292.71	1602.85	-3617.07	82.40	1614.17	595.57	-17.66	78.40	1192.00	8.48	78.92	569.64
2.23000	-3190.47	35.34	38.08	-3252.22	140.18	3.91	-3434.29	149.38	-2.05	-3432.56	145.25	70.37	-3679.41	-29.11	-3.14	-3643.42	19.63	11.87	-3618.88	319.82	441.40	-3415.94	245.16	371.93	-3592.70	14.93	1233.80	0.00	0.00	0.00	-1709.66	-45.87	1572.69	-3438.74	53.13	1558.35	-3653.41	292.47	1602.77	-3617.86	82.65	1613.89	595.32	-17.60	78.17	1193.43	8.62	79.12	568.70
2.24000	-3190.47	35.34	38.08	-3252.22	140.18	3.91	-3413.77	160.46	0.90	-3439.39	149.42	69.88	-3679.41	-29.11	-3.14	-3643.42	19.63	11.87	-3621.90	319.63	447.10	-3417.21	244.41	375.46	-3618.57	16.36	1232.80	0.00	0.00	0.00	-1709.66	-45.87	1572.69	-3464.57	55.68	1558.72	-3651.65	292.23	1602.69	-3618.58	82.91	1613.61	595.67	-17.63	78.50	1194.06	8.50	79.50	568.82
2.25000	-3190.47	35.34	38.08	-3252.22	140.18	3.91	-3448.43	158.98	-3.21	-3446.15	153.56	69.37	-3679.41	-29.11	-3.14	-3643.42	19.63	11.87	-3624.91	319.43	452.81	-3418.48	243.65	378.99	-3605.46	16.72	1233.21	0.00	0.00	0.00	-1709.66	-45.87	1572.69	-3452.54	56.92	1556.73	-3649.84	291.97	1602.61	-3619.21	83.17	1613.33	594.96	-17.85	78.34	1193.57	8.69	79.35	568.67
2.26000	-3190.47	35.34	38.08	-3252.22	140.18	3.91	-3437.26	167.53	0.07	-3452.85	157.67	68.84	-3679.41	-29.11	-3.14	-3643.42	19.63	11.87	-3627.91	319.21	458.51	-3419.75	242.87	382.50	-3600.96	17.88	1232.62	0.00	0.00	0.00	-1709.66	-45.87	1572.69	-3454.30	58.52	1554.06	-3647.98	291.70	1602.53	-3619.78	83.44	1613.06	596.10	-17.36	78.62	1193.07	8.32	79.11	569.08
2.27000	-3190.47	35.34	38.08	-3252.22	140.18	3.91	-3429.11	177.05	2.46	-3459.48	161.76	68.28	-3679.41	-29.11	-3.14	-3643.42	19.63	11.87	-3630.89	318.97	464.21	-3421.02	242.09	386.01	-3575.45	16.29	1232.60	0.00	0.00	0.00	-1709.66	-45.87	1572.69	-3424.24	60.23	1552.62	-3646.07	291.42	1602.45	-3620.26	83.72	1612.79	595.28	-18.06	78.48	1193.47	7.98	79.18	568.18
2.28000	-3190.47	35.34	38.08	-3252.22	140.18	3.91	-3439.32	181.41	0.72	-3466.05	165.81	67.71	-3679.41	-29.11	-3.14	-3643.42	19.63	11.87	-3633.85	318.71	469.92	-3422.29	241.29	389.51	-3612.73	19.19	1231.06	0.00	0.00	0.00	-1709.66	-45.87	1572.69	-3429.59	61.65	1551.35	-3644.11	291.13	1602.37	-3620.67	84.00	1612.52	595.17	-17.75	78.54	1193.44	8.64	79.17	568.43
2.29000	-3190.47	35.34	38.08	-3252.22	140.18	3.91	-3391.27	189.89	12.77	-3472.54	169.84	67.12	-3679.41	-29.11	-3.14	-3643.42	19.63	11.87	-3636.79	318.44	475.61	-3423.56	240.48	393.00	-3607.31	20.80	1232.05	0.00	0.00	0.00	-1709.66	-45.87	1572.69	-3456.10	62.02	1550.20	-3642.10	290.84	1602.29	-3621.00	84.28	1612.26	595.13	-17.87	78.38	1193.24	8.74	79.26	568.68
2.30000	-3190.47	35.34	38.08	-3252.22	140.18	3.91	-3424.89	193.48	5.93	-3478.97	173.84	66.51	-3679.41	-29.11	-3.14	-3643.42	19.63	11.87	-3639.72	318.15	481.31	-3424.83	239.67	396.49	-3575.32	24.88	1231.67	0.00	0.00	0.00	-1709.66	-45.87	1572.69	-3463.18	60.79	1550.27	-3640.04	290.53	1602.21	-3621.26	84.58	1612.00	595.14	-17.64	78.33	1193.90	8.59	79.52	570.01
2.31000	-3190.47	35.34	38.08	-3252.22	140.18	3.91	-3411.70	199.61	8.29	-3485.33	177.81	65.88	-3679.41	-29.11	-3.14	-3643.43	19.63	11.87	-3642.64	317.84	487.01	-3426.10	238.84	399.97	-3594.65	24.30	1232.48	0.00	0.00	0.00	-1709.66	-45.87	1572.69	-3457.31	61.68	1548.51	-3637.93	290.21	1602.14	-3621.44	84.88	1611.74	596.24	-17.53	78.75	1193.69	8.88	79.41	569.60
2.32000	-3190.47	35.34	38.08	-3252.22	140.18	3.91	-3400.81	205.50	10.53	-3491.63	181.76	65.23	-3679.41	-29.11	-3.14	-3659.10	18.68	8.70	-3645.53	317.52	492.70	-3427.37	238.00	403.44	-3582.99	23.13	1232.17	0.00	0.00	0.00	-1709.66	-45.87	1572.69	-3446.00	64.09	1547.24	-3635.77	289.88	1602.06	-3621.55	85.18	1611.48	595.92	-17.41	78.59	1192.87	8.35	79.10	568.88
2.33000	-3190.60	35.34	38.06	-3252.22	140.18	3.91	-3405.59	206.03	9.97	-3497.86	185.68	64.56	-3679.41	-29.11	-3.14	-3653.57	19.26	7.59	-3648.41	317.18	498.39	-3428.63	237.15	406.90	-3568.40	26.14	1231.78	0.00	0.00	0.00	-1709.66	-45.87	1572.69	-3434.34	64.50	1544.49	-3633.57	289.54	1601.99	-3621.59	85.49	1611.23	596.19	-17.57	78.69	1193.56	8.66	79.16	569.50
2.34000	-3323.33	38.08	17.21	-3252.22	140.18	3.91	-3427.73	210.84	7.54	-3504.02	189.57	63.87	-3679.41	-29.11	-3.14	-3654.04	18.46	5.54	-3651.28	316.82	504.07	-3429.90	236.28	410.36	-3614.75	25.16	1230.97	0.00	0.00	0.00	-1709.66	-45.87	1572.69	-3438.61	65.34	1542.28	-3631.31	289.19	1601.91	-3621.55	85.81	1610.98	596.30	-18.12	78.49	1193.59	8.85	79.27	568.73
2.35000	-3345.27	38.46	14.72	-3252.22	140.18	3.91	-3429.23	216.19	8.07	-3510.11	193.43	63.16	-3679.41	-29.11	-3.14	-3664.12	18.10	0.18	-3654.12	316.45	509.75	-3431.16	235.41	413.80	-3596.84	26.59	1231.57	0.00	0.00	0.00	-1709.66	-45.87	1572.69	-3453.58	65.56	1542.96	-3629.00	288.84	1601.84	-3621.44	86.13	1610.73	596.26	-17.82	78.50	1193.00	8.31	78.81	567.61
2.36000	-3410.65	40.07	3.64	-3252.22	140.18	3.91	-3430.72	221.50	8.58	-3516.14	197.27	62.43	-3679.41	-29.11	-3.14	-3676.49	18.17	-5.18	-3656.95	316.06	515.43	-3432.42	234.53	417.24	-3579.62	29.28	1230.70	0.00	0.00	0.00	-1709.66	-45.87	1572.69	-3414.28	68.04	1541.08	-3626.65	288.47	1601.77	-3621.25	86.46	1610.48	595.14	-17.85	78.24	1192.91	8.57	78.85	567.82
2.37000	-3434.07	42.17	-2.86	-3252.22	140.18	3.91	-3432.21	226.78	9.08	-3522.10	201.08	61.69	-3679.41	-29.11	-3.14	-3668.82	19.56	-4.81	-3659.76	315.66	521.10	-3433.68	233.64	420.67	-3582.83	29.38	1231.31	0.00	0.00	0.00	-1709.66	-45.87	1572.69	-3449.16	67.88	1540.25	-3624.24	288.09	1601.70	-3620.99	86.79	1610.24	595.06	-17.59	78.38	1192.68	8.29	79.31	569.19
2.38000	-3421.26	45.91	-3.46	-3252.22	140.18	3.91	-3433.70	232.02	9.55	-3528.00	204.86	60.93	-3679.41	-29.11	-3.14	-3660.84	19.21	-4.28	-3662.55	315.24	526.77	-3434.94	232.74	424.09	-3613.82	30.16	1229.68	0.00	0.00	0.00	-1709.66	-45.87	1572.69	-3459.07	67.58	1539.75	-3621.79	287.71	1601.63	-3620.66	87.13	1610.00	594.69	-17.26	78.19	1192.92	8.34	78.91	569.92
2.39000	-3377.99	52.44	3.17	-3252.22	140.18	3.91	-3435.19	237.22	10.01	-3533.83	208.61	60.14	-3679.41	-29.11	-3.14	-3647.73	20.02	-2.66	-3665.32	314.80	532.44	-3436.19	231.83	427.51	-3586.74	31.06	1230.46	0.00	0.00	0.00	-1709.66	-45.87	1572.69	-3416.24	68.79	1537.33	-3619.29	287.31	1601.56	-3620.25	87.48	1609.76	594.15	-17.44	78.10	1193.15	8.26	78.91	570.13
2.40000	-3344.07	57.64	10.99	-3252.22	140.18	3.91	-3436.66	242.38	10.45	-3539.59	212.34	59.34	-3679.41	-29.11	-3.14	-3662.33	18.51	-5.75	-3668.08	314.35	538.10	-3437.44	230.91	430.91	-3576.33	33.25	1230.61	0.00	0.00	0.00	-1709.66	-45.87	1572.69	-3415.09	71.20	1537.51	-3616.74	286.91	1601.49	-3619.77	87.83	1609.53	594.76	-17.78	78.13	1192.55	8.73	79.01	568.77
2.41000	-3298.72	63.88	16.73	-3252.22	140.18	3.91	-3438.14	247.51	10.87	-3545.29	216.04	58.53	-3679.41	-29.11	-3.14	-3653.87	19.38	-5.24	-3670.81	313.88	543.76	-3438.69	229.98	434.31	-3582.45	33.66	1230.09	0.00	0.00	0.00	-1709.66	-45.87	1572.69	-3419.63	73.32	1535.88	-3614.15	286.50	1601.42	-3619.23	88.18	1609.30	594.59	-17.66	78.24	1193.01	8.16	79.16	568.49
2.42000	-3319.07	67.19	11.43	-3252.22	140.18	3.91	-3439.61	252.60	11.28	-3550.92	219.71	57.69	-3679.41	-29.11	-3.14	-3641.57	18.90	-1.46	-3673.53	313.40	549.41	-3439.93	229.04	437.70	-3565.76	37.02	1229.73	0.00	0.00	0.00	-1709.66	-45.87	1572.69	-3429.01	74.95	1535.50	-3611.50	286.08	1601.36	-3618.61	88.55	1609.07	595.86	-17.25	78.74	1193.41	8.06	79.41	568.81
2.43000	-3343.28	67.30	4.57	-3252.22	140.18	3.91	-3441.07	257.66	11.67	-3556.49	223.35	56.84	-3679.41	-29.11	-3.14	-3636.89	19.24	-1.30	-3676.22	312.91	555.05	-3441.17	228.09	441.07	-3587.66	35.28	1230.64	0.00	0.00	0.00	-1709.66	-45.87	1572.69	-3458.66	74.11	1534.14	-3608.81	285.64	1601.29	-3617.91	88.91	1608.84	596.39	-17.45	78.51	1193.65	8.06	79.02	568.72
2.44000	-3322.45	72.46	9.05	-3252.22	140.18	3.91	-3442.53	262.68	12.04	-3561.99	226.97	55.97	-3679.41	-29.11	-3.14	-3648.86	18.11	-3.54	-3678.90	312.39	560.69	-3442.40	227.13	444.44	-3574.81	35.97	1230.69	0.00	0.00	0.00	-1709.66	-45.87	1572.69	-3400.10	76.72	1533.87	-3606.08	285.21	1601.23	-3617.15	89.29	1608.62	596.83	-17.67	78.74	1193.15	8.54	78.91	569.44
2.45000	-3269.96	77.35	16.81	-3252.22	140.18	3.91	-3443.98	267.66	12.39	-3567.42	230.57	55.08	-3679.41	-29.11	-3.14	-3640.04	18.53	-1.58	-3681.55	311.87	566.33	-3443.63	226.16	447.81	-3542.71	37.05	1231.65	0.00	0.00	0.00	-1709.66	-45.87	1572.69	-3412.67	75.37	1532.81	-3603.29	284.76	1601.16	-3616.32	89.67	1608.40	595.70	-17.40	78.54	1193.21	8.16	78.95	568.83
2.46000	-3319.91	82.33	10.17	-3252.22	140.18	3.91	-3445.43	272.60	12.73	-3572.79	234.13	54.17	-3679.41	-29.11	-3.14	-3648.22	19.40	-3.54	-3684.19	311.32	571.95	-3444.86	225.18	451.16	-3559.64	38.99	1230.54	0.00	0.00	0.00	-1709.66	-45.87	1572.69	-3416.98	76.52	1532.46	-3600.46	284.30	1601.10	-3615.41	90.05	1608.18	594.71	-18.13	78.01	1193.22	7.89	78.84	568.24
2.47000	-3282.44	86.55	15.97	-3252.22	140.18	3.91	-3446.87	277.51	13.05	-3578.09	237.67	53.25	-3679.41	-29.11	-3.14	-3637.51	18.75	-2.00	-3686.81	310.77	577.57	-3446.08	224.20	454.50	-3551.42	40.68	1230.20	0.00	0.00	0.00	-1709.66	-45.87	1572.69	-3396.03	78.46	1530.64	-3597.58	283.83	1601.04	-3614.44	90.44	1607.96	595.42	-17.97	78.27	1193.01	8.45	79.07	568.92
2.48000	-3269.44	90.96	17.95	-3252.22	140.18	3.91	-3448.30	282.38	13.35	-3583.33	241.18	52.31	-3679.41	-29.11	-3.14	-3641.05	18.20	-2.61	-3689.40	310.19	583.19	-3447.29	223.20	457.83	-3566.92	41.96	1229.14	0.00	0.00	0.00	-1709.66	-45.87	1572.69	-3441.57	78.34	1531.24	-3594.66	283.36	1600.98	-3613.40	90.84	1607.75	595.65	-17.66	78.29	1192.27	8.91	78.71	568.68
2.49000	-3266.48	94.58	17.76	-3252.22	140.18	3.91	-3449.73	287.22	13.64	-3588.50	244.67	51.36	-3679.41	-29.11	-3.14	-3634.12	19.49	-0.99	-3691.97	309.61	588.80	-3448.50	222.20	461.16	-3558.45	42.67	1229.73	0.00	0.00	0.00	-1709.66	-45.87	1572.69	-3394.82	81.38	1528.30	-3591.69	282.88	1600.92	-3612.29	91.24	1607.54	595.72	-17.78	78.35	1193.09	8.65	79.08	568.28
2.50000	-3259.48	98.03	17.73	-3252.22	140.18	3.91	-3451.15	292.02	13.91	-3593.60	248.13	50.39	-3679.41	-29.11	-3.14	-3625.54	19.84	-0.04	-3694.53	309.01	594.40	-3449.70	221.19	464.47	-3545.34	43.63	1228.83	0.00	0.00	0.00	-1709.66	-45.87	1572.69	-3449.97	79.94	1529.86	-3588.67	282.39	1600.86	-3611.10	91.64	1607.34	595.18	-18.06	78.49	1193.39	8.77	79.24	568.09
2.51000	-3251.42	97.52	17.44	-3252.22	140.18	3.91	-3452.57	296.78	14.16	-3598.65	251.56	49.40	-3679.41	-29.11	-3.14	-3626.29	19.37	-0.62	-3697.06	308.39	599.99	-3450.89	220.16	467.78	-3533.57	44.34	1228.51	0.00	0.00	0.00	-1709.66	-45.87	1572.69	-3452.05	82.09	1527.30	-3585.61	281.89	1600.80	-3609.85	92.06	1607.13	595.08	-18.04	78.02	1193.34	8.61	79.09	568.60
2.52000	-3234.30	104.93	20.10	-3252.22	140.18	3.91	-3453.98	301.51	14.40	-3603.62	254.97	48.40	-3679.41	-29.11	-3.14	-3636.23	18.82	-1.70	-3699.57	307.76	605.58	-3452.08	219.13	471.07	-3576.50	44.37	1227.82	0.00	0.00	0.00	-1709.66	-45.87	1572.69	-3351.29	85.04	1525.30	-3582.51	281.38	1600.74	-3608.54	92.47	1606.93	595.62	-18.04	78.52	1192.94	8.26	78.98	568.95
2.53000	-3261.45	104.64	15.22	-3252.22	140.18	3.91	-3455.38	306.20	14.62	-3608.53	258.35	47.38	-3679.41	-29.11	-3.14	-3631.43	19.20	-0.82	-3702.05	307.12	611.15	-3453.26	218.10	474.36	-3560.68	45.88	1227.42	0.00	0.00	0.00	-1709.66	-45.87	1572.69	-3376.04	86.52	1526.10	-3579.35	280.87	1600.69	-3607.15	92.90	1606.73	595.65	-18.01	78.32	1192.72	8.08	78.76	569.61
2.54000	-3278.66	106.96	10.98	-3252.22	140.18	3.91	-3456.77	310.86	14.82	-3613.38	261.71	46.34	-3679.41	-29.11	-3.14	-3620.20	19.25	0.74	-3704.52	306.46	616.72	-3454.44	217.05	477.64	-3538.68	48.59	1226.89	0.00	0.00	0.00	-1709.66	-45.87	1572.69	-3390.78	88.83	1524.83	-3576.16	280.35	1600.63	-3605.69	93.32	1606.53	595.98	-17.72	78.39	1193.32	8.07	79.07	569.00
2.55000	-3234.23	110.42	17.27	-3252.22	140.18	3.91	-3458.15	315.48	15.01	-3618.16	265.04	45.29	-3679.41	-29.11	-3.14	-3645.86	18.58	-3.46	-3706.96	305.79	622.28	-3455.60	216.00	480.90	-3541.28	49.28	1227.08	0.00	0.00	0.00	-1709.66	-45.87	1572.69	-3361.79	89.82	1524.64	-3572.91	279.82	1600.58	-3604.17	93.76	1606.34	595.56	-17.74	78.50	1193.45	8.22	79.12	569.78
2.56000	-3217.13	113.41	18.29	-3252.22	140.18	3.91	-3459.53	320.06	15.18	-3622.87	268.34	44.23	-3679.41	-29.11	-3.14	-3652.86	19.04	-4.11	-3709.38	305.11	627.84	-3456.76	214.93	484.16	-3529.04	51.51	1226.99	0.00	0.00	0.00	-1709.66	-45.87	1572.69	-3370.61	93.13	1523.22	-3569.63	279.28	1600.53	-3602.58	94.20	1606.15	595.16	-17.96	78.30	1193.23	8.64	79.29	569.30
2.57000	-3216.70	114.91	16.64	-3252.22	140.18	3.91	-3460.90	324.61	15.34	-3627.52	271.62	43.14	-3679.41	-29.11	-3.14	-3642.62	18.72	-3.67	-3711.78	304.41	633.38	-3457.91	213.86	487.41	-3524.86	52.33	1226.15	0.00	0.00	0.00	-1709.66	-45.87	1572.69	-3342.55	95.85	1525.73	-3566.30	278.73	1600.47	-3600.93	94.64	1605.96	595.66	-18.28	78.19	1193.74	8.49	79.28	569.08
2.58000	-3214.73	115.59	16.47	-3252.22	140.18	3.91	-3462.26	329.13	15.49	-3632.11	274.87	42.05	-3679.41	-29.11	-3.14	-3632.90	18.11	-1.55	-3714.15	303.70	638.92	-3459.05	212.78	490.64	-3551.39	52.86	1224.02	0.00	0.00	0.00	-1709.66	-45.87	1572.69	-3361.68	98.26	1527.31	-3562.92	278.18	1600.42	-3599.20	95.09	1605.77	594.68	-17.71	78.04	1193.63	8.69	79.07	570.14
2.59000	-3214.63	115.66	15.21	-3252.22	140.18	3.91	-3463.61	333.61	15.61	-3636.63	278.10	40.94	-3679.41	-29.11	-3.14	-3642.21	18.77	-2.78	-3716.50	302.97	644.44	-3460.19	211.70	493.87	-3498.81	54.98	1224.06	0.00	0.00	0.00	-1709.66	-45.87	1572.69	-3393.04	97.67	1526.81	-3559.50	277.62	1600.37	-3597.41	95.54	1605.59	595.76	-17.32	78.64	1193.60	8.53	79.19	569.23
2.60000	-3241.07	119.08	9.21	-3252.22	140.18	3.91	-3464.96	338.05	15.72	-3641.08	281.30	39.81	-3679.41	-29.11	-3.14	-3635.76	18.22	-1.93	-3718.83	302.24	649.96	-3461.31	210.60	497.09	-3502.51	57.13	1224.19	0.00	0.00	0.00	-1709.66	-45.87	1572.69	-3409.54	101.27	1529.48	-3556.04	277.05	1600.33	-3595.56	96.00	1605.41	596.06	-17.58	78.78	1193.75	8.10	79.18	568.28
2.61000	-3239.98	117.76	6.89	-3252.22	140.18	3.91	-3466.29	342.46	15.82	-3645.47	284.47	38.67	-3679.41	-29.11	-3.14	-3656.98	17.48	-5.11	-3721.13	301.49	655.46	-3462.43	209.50	500.29	-3482.56	56.80	1223.88	0.00	0.00	0.00	-1709.66	-45.87	1572.69	-3395.91	104.05	1530.83	-3552.53	276.48	1600.28	-3593.64	96.47	1605.23	595.51	-17.47	78.40	1192.46	8.10	79.04	569.53
2.62000	-3311.17	116.50	-10.38	-3252.22	140.18	3.91	-3467.62	346.83	15.90	-3649.80	287.62	37.52	-3679.41	-29.11	-3.14	-3650.10	17.27	-4.10	-3723.41	300.72	660.96	-3463.53	208.39	503.49	-3500.56	57.30	1224.88	0.00	0.00	0.00	-1709.66	-45.87	1572.69	-3341.98	108.17	1530.64	-3548.98	275.89	1600.23	-3591.65	96.94	1605.06	595.80	-17.88	78.30	1193.30	8.10	79.12	568.59
2.63000	-3256.35	116.34	1.70	-3252.22	140.18	3.91	-3468.93	351.17	15.97	-3654.06	290.75	36.35	-3679.41	-29.11	-3.14	-3666.30	17.48	-6.33	-3725.66	299.95	666.44	-3464.63	207.28	506.67	-3490.34	58.51	1223.62	0.00	0.00	0.00	-1709.66	-45.87	1572.69	-3368.40	106.81	1532.22	-3545.39	275.30	1600.19	-3589.60	97.41	1604.88	595.58	-17.64	78.53	1193.95	8.37	79.43	568.99
2.64000	-3190.62	117.89	13.71	-3252.22	140.18	3.91	-3470.24	355.48	16.02	-3658.26	293.85	35.17	-3679.41	-29.11	-3.14	-3652.12	18.02	-4.68	-3727.89	299.16	671.92	-3465.71	206.15	509.85	-3475.69	61.75	1222.96	0.00	0.00	0.00	-1709.66	-45.87	1572.69	-3337.30	112.51	1534.53	-3541.75	274.71	1600.14	-3587.49	97.89	1604.71	595.48	-17.45	78.44	1193.99	8.59	79.49	568.80
2.65000	-3137.36	123.23	18.83	-3252.22	140.18	3.91	-3471.54	359.75	16.06	-3662.40	296.92	33.97	-3679.41	-29.11	-3.14	-3669.62	15.29	-7.31	-3730.10	298.35	677.38	-3466.79	205.02	513.01	-3470.90	61.83	1223.50	0.00	0.00	0.00	-1709.66	-45.87	1572.69	-3330.47	115.67	1538.13	-3538.07	274.10	1600.10	-3585.31	98.37	1604.55	595.29	-17.94	78.07	1192.89	8.49	79.12	569.13
2.66000	-3229.68	120.95	6.31	-3252.22	140.18	3.91	-3472.82	363.98	16.08	-3666.47	299.97	32.76	-3679.41	-29.11	-3.14	-3653.24	16.13	-5.31	-3732.28	297.54	682.84	-3467.85	203.88	516.16	-3478.38	63.74	1221.83	0.00	0.00	0.00	-1709.66	-45.87	1572.69	-3351.26	117.10	1540.19	-3534.35	273.49	1600.06	-3583.06	98.86	1604.38	594.69	-18.28	78.01	1193.32	8.58	79.19	569.29
2.67000	-3224.12	120.14	7.37	-3252.22	140.18	3.91	-3474.10	368.18	16.09	-3670.47	302.99	31.54	-3679.41	-29.11	-3.14	-3627.42	17.11	-1.82	-3734.43	296.71	688.28	-3468.91	202.74	519.31	-3484.02	64.85	1221.96	0.00	0.00	0.00	-1709.66	-45.87	1572.69	-3320.74	120.13	1541.76	-3530.59	272.88	1600.02	-3580.75	99.36	1604.22	594.13	-17.72	78.11	1193.55	8.55	79.07	569.54
2.68000	-3232.10	118.59	6.05	-3252.22	140.18	3.91	-3475.37	372.35	16.09	-3674.42	305.99	30.30	-3679.41	-29.11	-3.14	-3633.71	16.84	-2.64	-3736.56	295.87	693.71	-3469.95	201.59	522.44	-3479.97	65.25	1221.23	0.00	0.00	0.00	-1709.66	-45.87	1572.69	-3352.10	122.53	1544.84	-3526.78	272.25	1599.98	-3578.38	99.86	1604.06	595.60	-17.70	78.64	1192.41	8.15	78.83	569.04
2.69000	-3279.47	117.98	-1.33	-3252.22	140.18	3.91	-3476.63	376.48	16.07	-3678.29	308.97	29.05	-3679.41	-29.11	-3.14	-3643.81	16.29	-4.75	-3738.66	295.02	699.13	-3470.98	200.43	525.56	-3459.60	67.82	1222.31	0.00	0.00	0.00	-1709.66	-45.87	1572.69	-3308.68	127.23	1546.73	-3522.93	271.62	1599.94	-3575.95	100.36	1603.90	595.72	-17.44	78.60	1193.45	8.30	79.32	570.36
2.70000	-3247.86	121.02	2.36	-3252.22	140.18	3.91	-3477.87	380.58	16.04	-3682.11	311.91	27.79	-3679.41	-29.11	-3.14	-3636.73	15.44	-3.04	-3740.74	294.16	704.54	-3472.00	199.27	528.67	-3482.81	68.49	1222.73	0.00	0.00	0.00	-1709.66	-45.87	1572.69	-3348.94	131.37	1549.96	-3519.04	270.99	1599.90	-3573.45	100.87	1603.75	595.65	-17.70	78.43	1193.51	9.00	79.53	568.57
2.71000	-3283.80	118.52	-3.94	-3252.22	140.18	3.91	-3479.11	384.65	15.99	-3685.86	314.84	26.51	-3679.41	-29.11	-3.14	-3640.77	15.84	-2.73	-3742.78	293.29	709.93	-3473.00	198.09	531.76	-3437.46	70.71	1223.35	0.00	0.00	0.00	-1709.66	-45.87	1572.69	-3344.89	133.18	1552.91	-3515.11	270.34	1599.87	-3570.89	101.38	1603.60	596.21	-17.50	78.91	1193.06	9.00	79.23	568.24
2.72000	-3213.72	119.96	5.99	-3252.22	140.18	3.91	-3480.33	388.68	15.93	-3689.55	317.74	25.22	-3679.41	-29.11	-3.14	-3650.76	16.27	-5.29	-3744.81	292.40	715.31	-3474.00	196.92	534.85	-3446.40	71.23	1223.64	0.00	0.00	0.00	-1709.66	-45.87	1572.69	-3310.95	136.05	1553.52	-3511.14	269.69	1599.83	-3568.27	101.90	1603.45	596.06	-17.64	78.70	1192.89	8.75	79.21	568.96
2.73000	-3237.44	119.01	0.25	-3252.22	140.18	3.91	-3481.54	392.67	15.85	-3693.17	320.61	23.92	-3679.41	-29.11	-3.14	-3659.21	14.72	-6.19	-3746.80	291.50	720.68	-3474.98	195.73	537.92	-3438.65	75.02	1223.93	0.00	0.00	0.00	-1709.66	-45.87	1572.69	-3325.17	138.41	1555.38	-3507.12	269.04	1599.80	-3565.58	102.43	1603.30	595.02	-18.24	78.17	1193.38	8.38	79.24	569.79
2.74000	-3216.08	118.23	2.85	-3252.22	140.18	3.91	-3482.74	396.64	15.77	-3696.73	323.46	22.61	-3679.41	-29.11	-3.14	-3635.68	15.55	-3.27	-3748.77	290.59	726.04	-3475.95	194.54	540.99	-3463.75	74.09	1224.27	0.00	0.00	0.00	-1709.66	-45.87	1572.69	-3337.17	141.44	1558.41	-3503.07	268.38	1599.77	-3562.84	102.95	1603.16	595.94	-17.85	78.60	1193.68	8.34	79.13	568.41
2.75000	-3248.57	119.57	-1.69	-3252.22	140.18	3.91	-3483.93	400.56	15.67	-3700.23	326.29	21.28	-3679.41	-29.11	-3.14	-3648.58	14.29	-5.45	-3750.71	289.67	731.38	-3476.90	193.35	544.04	-3437.02	76.33	1224.30	0.00	0.00	0.00	-1709.66	-45.87	1572.69	-3325.68	145.88	1559.67	-3498.97	267.71	1599.73	-3560.03	103.49	1603.01	595.23	-17.08	78.45	1193.75	8.92	79.66	568.85
2.76000	-3237.27	118.37	-0.74	-3252.22	140.18	3.91	-3485.11	404.46	15.55	-3703.66	329.09	19.95	-3679.41	-29.11	-3.14	-3640.22	14.19	-2.87	-3752.63	288.74	736.71	-3477.85	192.14	547.08	-3449.86	78.31	1224.41	0.00	0.00	0.00	-1709.66	-45.87	1572.69	-3283.28	150.32	1559.33	-3494.84	267.03	1599.70	-3557.16	104.02	1602.88	595.12	-17.20	78.26	1193.86	8.44	79.38	568.72
2.77000	-3214.36	119.68	3.87	-3252.22	140.18	3.91	-3486.28	408.32	15.42	-3707.03	331.87	18.60	-3679.41	-29.11	-3.14	-3647.15	12.91	-4.14	-3754.51	287.80	742.03	-3478.77	190.94	550.11	-3436.25	80.07	1224.47	0.00	0.00	0.00	-1709.66	-45.87	1572.69	-3317.41	153.04	1562.80	-3490.66	266.35	1599.68	-3554.23	104.57	1602.74	594.83	-17.66	78.26	1193.20	7.62	79.06	569.33
2.78000	-3232.82	120.36	0.22	-3252.22	140.18	3.91	-3487.43	412.15	15.28	-3710.34	334.62	17.24	-3679.41	-29.11	-3.14	-3661.08	12.16	-6.38	-3756.37	286.84	747.33	-3479.69	189.72	553.12	-3410.89	83.86	1226.85	0.00	0.00	0.00	-1709.66	-45.87	1572.69	-3319.97	156.54	1564.53	-3486.44	265.67	1599.65	-3551.24	105.11	1602.61	595.19	-17.65	78.18	1192.24	8.08	78.86	569.48
2.79000	-3244.30	117.67	-3.14	-3252.22	140.18	3.91	-3488.57	415.94	15.13	-3713.58	337.35	15.86	-3679.41	-29.11	-3.14	-3638.65	12.79	-3.55	-3758.20	285.88	752.62	-3480.59	188.50	556.13	-3403.00	85.81	1227.53	0.00	0.00	0.00	-1709.66	-45.87	1572.69	-3276.84	161.38	1563.87	-3482.19	264.98	1599.62	-3548.19	105.67	1602.47	595.69	-17.80	78.42	1193.28	8.44	78.91	569.36
2.80000	-3246.02	119.10	-2.24	-3252.22	140.18	3.91	-3489.70	419.71	14.97	-3716.76	340.06	14.48	-3679.41	-29.11	-3.14	-3646.88	11.15	-4.09	-3760.00	284.90	757.89	-3481.47	187.28	559.12	-3404.86	85.91	1229.59	0.00	0.00	0.00	-1709.66	-45.87	1572.69	-3291.10	163.14	1566.01	-3477.89	264.28	1599.60	-3545.08	106.22	1602.35	596.62	-17.21	78.64	1193.45	8.42	79.31	568.74
2.81000	-3223.86	118.65	0.23	-3252.22	140.18	3.91	-3490.81	423.44	14.79	-3719.88	342.74	13.09	-3679.41	-29.11	-3.14	-3665.77	9.74	-6.81	-3761.77	283.91	763.15	-3482.34	186.05	562.10	-3421.30	87.96	1229.48	0.00	0.00	0.00	-1709.66	-45.87	1572.69	-3285.57	165.48	1568.11	-3473.55	263.58	1599.57	-3541.91	106.78	1602.22	596.22	-17.28	78.56	1193.11	8.16	79.16	568.83
2.82000	-3248.87	118.90	-4.22	-3252.22	140.18	3.91	-3491.92	427.13	14.60	-3722.93	345.39	11.68	-3679.41	-29.11	-3.14	-3618.79	9.79	0.20	-3763.51	282.92	768.40	-3483.20	184.81	565.07	-3418.79	92.10	1230.57	0.00	0.00	0.00	-1709.66	-45.87	1572.69	-3292.81	168.11	1569.48	-3469.18	262.87	1599.55	-3538.69	107.35	1602.10	594.79	-17.59	78.02	1192.26	8.50	79.09	568.93
2.83000	-3196.20	117.91	4.51	-3252.22	140.18	3.91	-3493.01	430.79	14.39	-3725.92	348.03	10.27	-3679.41	-29.11	-3.14	-3626.92	9.34	-1.09	-3765.22	281.91	773.62	-3484.03	183.57	568.02	-3396.10	94.64	1231.42	0.00	0.00	0.00	-1709.66	-45.87	1572.69	-3277.33	172.49	1571.31	-3464.76	262.16	1599.53	-3535.40	107.92	1601.98	594.94	-17.47	78.23	1193.28	9.07	79.45	567.81
2.84000	-3231.86	118.71	-2.25	-3252.22	140.18	3.91	-3494.08	434.42	14.18	-3728.85	350.64	8.84	-3679.36	-29.11	-3.14	-3620.97	10.05	-0.46	-3766.90	280.89	778.84	-3484.86	182.32	570.97	-3361.02	96.67	1232.65	0.00	0.00	0.00	-1709.66	-45.87	1572.69	-3270.80	175.89	1573.24	-3460.31	261.44	1599.51	-3532.05	108.49	1601.86	595.56	-17.92	78.38	1192.97	8.82	79.24	568.39
2.85000	-3259.44	117.21	-4.63	-3252.22	140.18	3.91	-3495.14	438.02	13.95	-3731.72	353.22	7.40	-3624.62	-31.69	5.19	-3641.69	7.34	-4.74	-3768.56	279.86	784.04	-3485.66	181.07	573.90	-3415.45	97.70	1232.93	0.00	0.00	0.00	-1709.66	-45.87	1572.69	-3282.06	180.29	1575.48	-3455.82	260.72	1599.49	-3528.65	109.07	1601.74	595.15	-18.09	78.23	1193.85	7.92	79.27	568.60
2.86000	-3239.33	120.20	-1.62	-3252.22	140.18	3.91	-3496.19	441.58	13.71	-3734.52	355.78	5.96	-3661.00	-26.46	-0.62	-3650.00	6.51	-5.57	-3770.18	278.82	789.22	-3486.46	179.81	576.82	-3388.77	98.64	1234.32	0.00	0.00	0.00	-1709.66	-45.87	1572.69	-3301.39	183.30	1578.59	-3451.28	259.99	1599.47	-3525.19	109.65	1601.63	594.50	-17.76	78.10	1193.90	8.38	79.25	568.52
2.87000	-3240.38	116.94	-4.37	-3252.22	140.18	3.91	-3497.22	445.12	13.46	-3737.27	358.32	4.50	-3626.68	-32.61	2.69	-3625.31	6.41	-1.95	-3771.77	277.78	794.38	-3487.23	178.55	579.72	-3366.86	101.47	1235.45	0.00	0.00	0.00	-1709.66	-45.87	1572.69	-3230.59	185.22	1578.40	-3446.72	259.26	1599.46	-3521.67	110.24	1601.52	595.86	-17.20	78.76	1192.89	8.15	79.04	568.93
2.88000	-3196.22	117.99	4.07	-3252.22	140.18	3.91	-3498.24	448.62	13.20	-3739.94	360.84	3.03	-3638.06	-33.72	0.08	-3634.59	4.68	-4.19	-3773.33	276.72	799.53	-3487.99	177.29	582.62	-3376.94	103.87	1234.87	0.00	0.00	0.00	-1709.66	-45.87	1572.69	-3252.48	189.08	1579.48	-3442.11	258.52	1599.44	-3518.09	110.83	1601.41	595.37	-17.52	78.61	1192.91	8.41	78.80	568.48
2.89000	-3257.32	117.47	-6.12	-3252.22	140.18	3.91	-3499.25	452.08	12.93	-3742.56	363.33	1.56	-3693.82	-34.80	-8.46	-3637.74	4.86	-3.98	-3774.86	275.65	804.67	-3488.73	176.02	585.50	-3370.16	107.62	1235.62	0.00	0.00	0.00	-1709.66	-45.87	1572.69	-3294.18	190.53	1581.97	-3437.46	257.77	1599.43	-3514.46	111.43	1601.30	595.62	-17.63	78.65	1193.00	8.55	78.93	568.83
2.90000	-3230.24	120.17	0.23	-3252.22	140.18	3.91	-3500.24	455.52	12.64	-3745.12	365.80	0.07	-3646.19	-33.71	-3.72	-3624.10	3.13	-2.60	-3776.36	274.58	809.78	-3489.45	174.74	588.36	-3356.96	110.13	1235.64	0.00	0.00	0.00	-1709.66	-45.87	1572.69	-3277.86	191.99	1584.59	-3432.78	257.03	1599.42	-3510.77	112.03	1601.20	594.73	-18.07	78.24	1193.25	8.42	78.93	568.25
2.91000	-3219.01	119.31	-0.14	-3252.22	140.18	3.91	-3501.21	458.92	12.35	-3747.61	368.24	-1.43	-3653.68	-35.95	-11.06	-3628.46	1.40	-1.75	-3777.83	273.49	814.88	-3490.15	173.46	591.22	-3350.06	112.76	1237.29	0.00	0.00	0.00	-1709.66	-45.87	1572.69	-3239.50	194.06	1584.37	-3428.06	256.27	1599.41	-3507.02	112.63	1601.10	595.52	-17.75	78.43	1193.67	8.30	79.11	568.90
2.92000	-3233.16	118.88	-1.71	-3252.22	140.18	3.91	-3502.17	462.29	12.04	-3750.04	370.66	-2.93	-3650.70	-34.74	-14.39	-3608.88	2.42	2.23	-3779.27	272.39	819.96	-3490.84	172.18	594.06	-3345.83	113.41	1237.11	0.00	0.00	0.00	-1709.66	-45.87	1572.69	-3221.65	196.22	1585.03	-3423.30	255.52	1599.40	-3503.22	113.24	1601.00	595.41	-18.01	78.41	1193.01	8.65	79.31	569.59
2.93000	-3264.66	118.16	-5.89	-3252.22	140.18	3.91	-3503.12	465.63	11.72	-3752.41	373.06	-4.44	-3653.33	-36.37	-15.06	-3594.53	3.64	5.77	-3780.67	271.29	825.03	-3491.51	170.89	596.89	-3349.74	115.50	1237.28	0.00	0.00	0.00	-1709.66	-45.87	1572.69	-3236.61	197.59	1587.18	-3418.51	254.76	1599.39	-3499.36	113.85	1600.91	595.69	-18.33	78.46	1192.74	8.57	79.06	568.79
2.94000	-3267.69	118.25	-6.14	-3252.22	140.18	3.91	-3504.05	468.94	11.39	-3754.71	375.44	-5.97	-3638.95	-34.66	-12.97	-3593.89	2.35	8.42	-3782.04	270.18	830.07	-3492.16	169.60	599.70	-3344.74	117.17	1238.54	0.00	0.00	0.00	-1709.66	-45.87	1572.69	-3258.36	197.83	1587.42	-3413.67	253.99	1599.38	-3495.45	114.47	1600.81	595.50	-17.63	78.25	1192.94	8.43	79.03	568.88
2.95000	-3220.38	118.93	-0.35	-3252.22	140.18	3.91	-3504.96	472.21	11.05	-3756.96	377.79	-7.50	-3587.99	-31.45	-4.26	-3573.94	2.06	11.56	-3783.38	269.05	835.10	-3492.79	168.30	602.50	-3332.59	118.68	1238.28	0.00	0.00	0.00	-1709.66	-45.87	1572.69	-3239.93	199.53	1586.96	-3408.81	253.22	1599.38	-3491.48	115.09	1600.72	596.67	-17.90	78.60	1193.48	8.32	79.34	568.49
2.96000	-3243.51	118.27	-3.86	-3252.22	140.18	3.91	-3505.86	475.45	10.70	-3759.14	380.12	-9.04	-3589.86	-29.31	-5.11	-3581.89	2.40	11.03	-3784.69	267.92	840.11	-3493.40	167.00	605.29	-3334.66	117.59	1239.81	0.00	0.00	0.00	-1709.66	-45.87	1572.69	-3223.93	202.76	1588.56	-3403.90	252.45	1599.37	-3487.45	115.72	1600.64	595.44	-17.56	78.44	1193.25	7.98	79.06	568.44
2.97000	-3216.60	119.59	0.08	-3252.22	140.18	3.91	-3506.74	478.67	10.34	-3761.26	382.43	-10.59	-3593.18	-28.61	-7.22	-3566.62	3.80	12.07	-3785.96	266.78	845.10	-3493.99	165.70	608.06	-3337.32	120.31	1239.84	0.00	0.00	0.00	-1709.66	-45.87	1572.69	-3237.61	203.30	1589.00	-3398.96	251.67	1599.37	-3483.37	116.35	1600.55	595.12	-17.08	78.44	1193.56	8.01	79.19	568.86
2.98000	-3192.72	119.12	4.76	-3252.22	140.18	3.91	-3507.61	481.85	9.97	-3763.32	384.71	-12.14	-3555.79	-27.85	-1.52	-3516.77	6.22	17.84	-3787.20	265.63	850.07	-3494.56	164.39	610.82	-3334.92	122.60	1240.05	0.00	0.00	0.00	-1709.66	-45.87	1572.69	-3246.88	204.94	1590.10	-3393.98	250.89	1599.37	-3479.24	116.98	1600.47	595.66	-17.18	78.64	1193.66	8.37	79.28	569.17
2.99000	-3231.29	118.89	-0.68	-3252.22	140.18	3.91	-3508.46	484.99	9.59	-3765.32	386.97	-13.71	-3581.91	-26.80	-7.27	-3511.49	6.42	15.78	-3788.41	264.47	855.03	-3495.11	163.08	613.57	-3312.45	124.69	1241.09	0.00	0.00	0.00	-1709.66	-45.87	1572.69	-3211.41	201.89	1588.54	-3388.97	250.10	1599.37	-3475.06	117.62	1600.39	595.49	-17.36	78.70	1193.28	8.22	79.00	569.22
3.00000	-3207.96	119.45	2.08	-3252.22	140.18	3.91	-3509.29	488.11	9.19	-3767.26	389.21	-15.28	-3537.11	-21.67	-2.55	-3491.49	6.91	17.40	-3789.59	263.31	859.96	-3495.64	161.77	616.30	-3306.36	125.63	1242.86	0.00	0.00	0.00	-1709.66	-45.87	1572.69	-3222.97	203.98	1589.28	-3383.92	249.31	1599.37	-3470.81	118.26	1600.31	595.52	-17.50	78.33	1193.09	8.48	78.85	569.03
3.01000	-3227.39	117.27	-1.75	-3252.22	140.18	3.91	-3510.10	491.20	8.79	-3769.13	391.43	-16.86	-3517.65	-22.64	-1.33	-3477.28	8.36	17.90	-3790.73	262.13	864.87	-3496.16	160.45	619.02	-3303.14	128.12	1244.28	0.00	0.00	0.00	-1709.66	-45.87	1572.69	-3198.56	203.94	1589.12	-3378.83	248.52	1599.37	-3466.52	118.91	1600.23	595.91	-18.02	78.38	1193.43	8.64	79.08	568.81
3.02000	-3234.54	119.73	-2.05	-3252.22	140.18	3.91	-3510.90	494.25	8.38	-3770.95	393.62	-18.45	-3509.27	-22.68	-1.41	-3448.35	7.86	21.98	-3791.83	260.95	869.77	-3496.65	159.13	621.73	-3316.23	128.66	1243.54	0.00	0.00	0.00	-1709.66	-45.87	1572.69	-3242.33	203.62	1590.71	-3373.72	247.72	1599.38	-3462.17	119.55	1600.16	596.18	-17.36	78.71	1192.34	8.77	78.88	568.73
3.03000	-3239.12	119.78	-2.82	-3252.22	140.18	3.91	-3511.68	497.28	7.96	-3772.70	395.80	-20.04	-3486.77	-21.11	0.03	-3431.42	8.21	22.11	-3792.90	259.76	874.64	-3497.11	157.80	624.42	-3309.39	130.72	1243.71	0.00	0.00	0.00	-1709.66	-45.87	1572.69	-3220.45	203.76	1591.07	-3368.56	246.92	1599.38	-3457.78	120.21	1600.09	595.73	-17.29	78.66	1192.56	8.94	79.13	570.28
3.04000	-3226.05	117.27	-0.25	-3252.22	140.18	3.91	-3512.45	500.27	7.53	-3774.39	397.95	-21.64	-3476.25	-21.16	1.31	-3411.69	8.72	25.03	-3793.94	258.56	879.50	-3497.56	156.48	627.10	-3297.43	131.77	1243.92	0.00	0.00	0.00	-1709.66	-45.87	1572.69	-3190.75	204.03	1590.02	-3363.37	246.11	1599.39	-3453.32	120.87	1600.02	596.18	-18.27	78.43	1193.14	8.32	79.19	569.52
3.05000	-3231.02	120.97	-0.78	-3252.22	140.18	3.91	-3513.19	503.23	7.09	-3776.02	400.07	-23.25	-3459.46	-22.22	1.08	-3393.21	5.99	25.40	-3794.94	257.36	884.33	-3497.99	155.14	629.76	-3292.52	133.30	1243.93	0.00	0.00	0.00	-1709.66	-45.87	1572.69	-3204.54	203.85	1591.76	-3358.15	245.31	1599.40	-3448.82	121.53	1599.95	595.29	-17.56	78.26	1193.61	8.46	79.15	569.90
3.06000	-3225.21	120.28	0.07	-3252.22	140.18	3.91	-3513.92	506.16	6.64	-3777.59	402.18	-24.87	-3427.47	-21.73	5.51	-3367.37	4.67	26.51	-3795.91	256.15	889.14	-3498.39	153.81	632.41	-3301.73	133.14	1244.62	0.00	0.00	0.00	-1709.66	-45.87	1572.69	-3210.84	204.22	1592.62	-3352.89	244.50	1599.41	-3444.26	122.19	1599.89	595.72	-17.29	78.61	1192.98	8.70	78.89	568.08
3.07000	-3228.11	119.11	-1.08	-3252.22	140.18	3.91	-3514.63	509.06	6.18	-3779.10	404.26	-26.49	-3404.69	-23.86	7.89	-3363.14	3.79	23.73	-3796.84	254.93	893.94	-3498.77	152.48	635.04	-3292.93	135.61	1244.80	0.00	0.00	0.00	-1709.66	-45.87	1572.69	-3171.37	205.59	1591.67	-3347.59	243.68	1599.42	-3439.66	122.86	1599.83	595.25	-17.82	78.57	1192.48	8.47	78.88	568.73
3.08000	-3231.49	119.52	-1.60	-3252.22	140.18	3.91	-3515.32	511.93	5.71	-3780.55	406.32	-28.12	-3369.69	-21.08	9.94	-3322.68	2.54	28.16	-3797.74	253.70	898.71	-3499.13	151.14	637.66	-3290.32	135.73	1244.48	0.00	0.00	0.00	-1709.66	-45.87	1572.69	-3145.85	205.71	1591.16	-3342.27	242.86	1599.44	-3435.00	123.53	1599.77	595.82	-17.66	78.67	1192.84	8.99	79.05	569.43
3.09000	-3220.15	117.14	1.42	-3252.22	140.18	3.91	-3516.00	514.77	5.23	-3781.94	408.36	-29.75	-3402.84	-24.93	2.81	-3306.43	3.42	27.56	-3798.60	252.46	903.46	-3499.46	149.80	640.26	-3271.02	136.70	1243.97	0.00	0.00	0.00	-1709.66	-45.87	1572.69	-3185.74	203.05	1593.16	-3336.91	242.04	1599.45	-3430.29	124.21	1599.72	595.82	-17.51	78.46	1193.22	8.34	78.99	568.83
3.10000	-3231.05	118.49	-1.07	-3252.22	140.18	3.91	-3516.65	517.58	4.75	-3783.26	410.38	-31.40	-3336.08	-24.95	12.90	-3300.15	0.31	25.07	-3799.42	251.22	908.18	-3499.77	148.45	642.85	-3270.34	140.75	1244.57	0.00	0.00	0.00	-1709.66	-45.87	1572.69	-3181.86	206.07	1595.64	-3331.51	241.22	1599.47	-3425.53	124.89	1599.66	594.46	-17.29	78.08	1193.42	8.53	79.08	568.64
3.11000	-3252.79	119.77	-4.00	-3252.22	140.18	3.91	-3517.29	520.36	4.25	-3784.53	412.38	-33.04	-3318.20	-24.90	13.93	-3277.22	-2.20	26.02	-3800.21	249.97	912.89	-3500.06	147.11	645.43	-3288.14	140.30	1243.89	0.00	0.00	0.00	-1709.66	-45.87	1572.69	-3165.87	206.21	1593.60	-3326.08	240.40	1599.49	-3420.72	125.57	1599.61	595.11	-17.45	78.27	1192.85	8.38	79.14	569.20
3.12000	-3237.15	120.07	-1.64	-3252.22	140.18	3.91	-3517.90	523.11	3.75	-3785.74	414.35	-34.70	-3313.61	-24.67	12.52	-3261.54	-2.49	26.75	-3800.96	248.71	917.57	-3500.33	145.76	647.99	-3270.11	141.82	1242.82	0.00	0.00	0.00	-1709.66	-45.87	1572.69	-3173.36	204.27	1594.93	-3320.62	239.57	1599.50	-3415.86	126.26	1599.56	594.65	-17.62	77.80	1193.52	8.51	79.22	569.12
3.13000	-3205.82	119.55	4.89	-3252.22	140.18	3.91	-3518.50	525.83	3.24	-3786.88	416.30	-36.35	-3321.24	-27.12	9.78	-3268.07	-5.04	22.95	-3801.67	247.45	922.23	-3500.57	144.41	650.54	-3273.30	142.26	1242.36	0.00	0.00	0.00	-1709.66	-45.87	1572.69	-3178.96	206.47	1596.05	-3315.13	238.74	1599.53	-3410.95	126.95	1599.52	594.57	-17.47	78.12	1193.81	7.92	79.17	569.13
3.14000	-3218.85	119.08	4.60	-3252.22	140.18	3.91	-3519.08	528.52	2.72	-3787.97	418.23	-38.02	-3270.37	-28.15	18.77	-3256.03	-6.78	22.45	-3802.35	246.18	926.87	-3500.78	143.06	653.07	-3249.37	143.09	1243.86	0.00	0.00	0.00	-1709.66	-45.87	1572.69	-3147.62	205.78	1595.10	-3309.60	237.90	1599.55	-3405.99	127.65	1599.47	594.67	-17.61	78.40	1193.59	8.44	79.28	569.93
3.15000	-3235.57	118.26	1.90	-3252.22	140.18	3.91	-3519.63	531.17	2.19	-3788.99	420.14	-39.69	-3197.71	-22.45	29.99	-3213.15	-7.92	26.31	-3802.99	244.91	931.49	-3500.98	141.70	655.58	-3264.85	143.30	1243.55	0.00	0.00	0.00	-1709.66	-45.87	1572.69	-3156.39	205.67	1596.96	-3304.04	237.06	1599.57	-3400.99	128.35	1599.43	594.63	-17.90	78.14	1193.99	8.39	79.27	569.38
3.16000	-3244.21	116.65	1.97	-3252.22	140.18	3.91	-3520.17	533.80	1.65	-3789.96	422.03	-41.36	-3187.90	-21.56	29.17	-3198.70	-7.71	25.46	-3803.59	243.62	936.08	-3501.14	140.35	658.08	-3239.76	143.65	1242.49	0.00	0.00	0.00	-1709.66	-45.87	1572.69	-3143.18	208.19	1596.70	-3298.45	236.23	1599.60	-3395.93	129.05	1599.39	594.79	-17.76	78.17	1193.32	8.13	79.29	569.05
3.17000	-3214.76	115.96	5.40	-3252.22	140.18	3.91	-3520.69	536.40	1.11	-3790.86	423.90	-43.04	-3159.25	-20.96	32.29	-3184.74	-7.23	24.89	-3804.15	242.33	940.65	-3501.28	138.99	660.57	-3244.29	144.87	1242.99	0.00	0.00	0.00	-1709.66	-45.87	1572.69	-3134.80	208.83	1596.30	-3292.83	235.38	1599.62	-3390.83	129.75	1599.36	595.75	-17.93	78.38	1193.99	7.72	78.99	568.13
3.18000	-3229.56	114.24	2.93	-3252.22	140.18	3.91	-3521.19	538.97	0.56	-3791.71	425.75	-44.73	-3132.59	-20.32	34.97	-3166.71	-6.58	23.63	-3804.68	241.04	945.19	-3501.40	137.63	663.04	-3235.40	144.28	1242.69	0.00	0.00	0.00	-1709.66	-45.87	1572.69	-3144.59	208.89	1596.29	-3287.17	234.54	1599.65	-3385.67	130.46	1599.32	595.50	-17.72	78.45	1193.18	8.38	79.30	568.14
3.19000	-3229.29	117.62	3.64	-3252.22	140.18	3.91	-3521.66	541.51	-0.00	-3792.49	427.57	-46.41	-3107.82	-19.62	37.21	-3164.37	-4.84	21.51	-3805.16	239.74	949.71	-3501.49	136.27	665.49	-3210.95	144.51	1242.34	0.00	0.00	0.00	-1709.66	-45.87	1572.69	-3147.96	206.36	1599.48	-3281.48	233.70	1599.68	-3380.47	131.17	1599.29	596.27	-17.29	78.89	1193.45	9.12	79.42	569.01
3.20000	-3195.01	117.70	8.06	-3252.22	140.18	3.91	-3522.12	544.02	-0.57	-3793.22	429.37	-48.11	-3084.89	-18.87	39.05	-3111.04	-2.99	28.20	-3805.61	238.43	954.21	-3501.55	134.91	667.93	-3234.57	145.31	1243.37	0.00	0.00	0.00	-1709.66	-45.87	1572.69	-3132.59	207.79	1598.08	-3275.76	232.85	1599.72	-3375.23	131.89	1599.26	595.30	-17.38	78.48	1193.53	8.59	79.31	567.92
3.21000	-3191.00	118.07	8.00	-3252.22	140.18	3.91	-3522.55	546.50	-1.14	-3793.88	431.16	-49.80	-3063.71	-18.06	40.50	-3108.56	-2.64	24.91	-3806.02	237.12	958.68	-3501.59	133.54	670.35	-3224.15	145.36	1241.59	0.00	0.00	0.00	-1709.66	-45.87	1572.69	-3087.59	207.18	1597.79	-3270.01	232.00	1599.75	-3369.93	132.61	1599.23	595.62	-17.69	78.72	1194.01	8.61	79.46	569.07
3.22000	-3210.60	118.16	4.63	-3252.22	140.18	3.91	-3522.97	548.95	-1.73	-3794.49	432.92	-51.51	-3044.22	-17.21	41.58	-3077.97	0.10	28.94	-3806.39	235.80	963.13	-3501.60	132.18	672.76	-3211.34	146.93	1242.02	0.00	0.00	0.00	-1709.66	-45.87	1572.69	-3098.27	208.71	1597.79	-3264.23	231.15	1599.78	-3364.59	133.33	1599.21	595.79	-17.60	78.70	1193.22	8.57	79.17	569.11
3.23000	-3213.14	118.78	2.50	-3252.22	140.18	3.91	-3523.36	551.38	-2.32	-3795.03	434.66	-53.21	-3026.33	-16.30	42.30	-2997.19	5.27	41.99	-3806.72	234.48	967.55	-3501.59	130.81	675.15	-3198.78	145.59	1242.15	0.00	0.00	0.00	-1709.66	-45.87	1572.69	-3095.81	207.87	1599.40	-3258.41	230.29	1599.82	-3359.20	134.06	1599.19	596.52	-17.66	78.65	1192.78	8.28	78.81	568.19
3.24000	-3206.32	120.20	2.04	-3252.22	140.18	3.91	-3523.73	553.77	-2.91	-3795.52	436.38	-54.92	-3009.99	-15.35	42.69	-3011.51	5.60	37.35	-3807.02	233.15	971.95	-3501.54	129.45	677.52	-3174.31	146.31	1241.72	0.00	0.00	0.00	-1709.66	-45.87	1572.69	-3096.85	206.26	1599.72	-3252.57	229.44	1599.86	-3353.77	134.79	1599.17	595.64	-17.28	78.58	1192.97	8.19	79.09	568.30
3.25000	-3203.82	121.57	2.74	-3252.22	140.18	3.91	-3524.08	556.14	-3.52	-3795.94	438.08	-56.63	-2995.11	-14.35	42.77	-2983.75	8.09	41.94	-3807.27	231.81	976.32	-3501.47	128.08	679.88	-3201.84	146.37	1241.89	0.00	0.00	0.00	-1709.66	-45.87	1572.69	-3083.23	206.75	1599.67	-3246.70	228.58	1599.90	-3348.29	135.52	1599.15	595.25	-17.59	78.47	1193.94	8.13	79.42	568.78
3.26000	-3204.39	121.45	2.62	-3252.22	140.18	3.91	-3524.41	558.47	-4.13	-3796.31	439.76	-58.35	-2981.62	-13.29	42.54	-2940.32	12.34	49.79	-3807.48	230.47	980.67	-3501.37	126.71	682.23	-3216.12	148.36	1240.07	0.00	0.00	0.00	-1709.66	-45.87	1572.69	-3078.49	206.19	1600.37	-3240.79	227.72	1599.94	-3342.76	136.26	1599.13	594.93	-17.09	78.56	1192.54	8.64	78.96	568.93
3.27000	-3244.59	122.58	-4.57	-3252.22	140.18	3.91	-3524.72	560.78	-4.74	-3796.62	441.42	-60.07	-2969.45	-12.20	42.04	-2866.67	14.67	62.06	-3807.65	229.13	984.99	-3501.25	125.34	684.55	-3195.19	147.33	1241.06	0.00	0.00	0.00	-1709.66	-45.87	1572.69	-3085.93	205.48	1600.78	-3234.85	226.87	1599.98	-3337.19	137.00	1599.12	595.80	-17.06	79.05	1192.79	8.18	78.69	569.87
3.28000	-3221.70	123.42	-0.23	-3252.22	140.18	3.91	-3525.00	563.06	-5.37	-3796.87	443.05	-61.79	-2958.53	-11.05	41.28	-2904.00	10.24	57.48	-3807.78	227.78	989.28	-3501.09	123.98	686.86	-3192.08	147.11	1239.36	0.00	0.00	0.00	-1709.66	-45.87	1572.69	-3094.86	206.93	1601.01	-3228.89	226.00	1600.03	-3331.57	137.74	1599.11	595.43	-17.29	78.55	1193.43	7.87	79.06	568.79
3.29000	-3224.47	123.32	-0.78	-3252.22	140.18	3.91	-3525.26	565.31	-6.00	-3797.06	444.67	-63.52	-2948.78	-9.86	40.27	-2929.62	6.31	54.81	-3807.87	226.42	993.55	-3500.91	122.61	689.16	-3184.88	145.01	1239.36	0.00	0.00	0.00	-1709.66	-45.87	1572.69	-3069.19	205.01	1600.98	-3222.89	225.14	1600.08	-3325.91	138.48	1599.10	596.37	-17.43	78.48	1193.00	8.64	78.89	569.45
3.30000	-3221.80	123.77	-0.67	-3252.22	140.18	3.91	-3525.50	567.53	-6.63	-3797.19	446.27	-65.24	-2940.13	-8.62	39.05	-2848.80	9.16	69.25	-3807.92	225.06	997.79	-3500.70	121.24	691.44	-3194.33	146.06	1237.66	0.00	0.00	0.00	-1709.66	-45.87	1572.69	-3065.93	204.99	1601.76	-3216.87	224.28	1600.12	-3320.21	139.23	1599.10	595.77	-17.49	78.44	1192.64	8.30	78.83	569.81
3.31000	-3237.57	123.39	-3.68	-3252.22	140.18	3.91	-3525.71	569.72	-7.27	-3797.26	447.84	-66.98	-2932.50	-7.34	37.61	-2808.49	9.61	80.07	-3807.93	223.70	1002.01	-3500.46	119.87	693.70	-3172.07	145.94	1237.19	0.00	0.00	0.00	-1709.66	-45.87	1572.69	-3056.85	206.69	1601.11	-3210.82	223.42	1600.17	-3314.46	139.99	1599.09	595.58	-17.84	78.16	1193.47	8.66	79.30	568.81
3.32000	-3220.47	121.41	-1.39	-3252.22	140.18	3.91	-3525.91	571.89	-7.92	-3797.27	449.40	-68.71	-2925.83	-6.01	36.00	-2817.26	8.90	81.80	-3807.89	222.33	1006.19	-3500.18	118.50	695.94	-3193.13	144.95	1235.95	0.00	0.00	0.00	-1709.66	-45.87	1572.69	-3047.78	205.91	1601.35	-3204.73	222.55	1600.23	-3308.67	140.74	1599.09	594.53	-17.78	77.94	1193.36	8.49	79.19	568.97
3.33000	-3226.64	123.23	-3.13	-3252.22	140.18	3.91	-3526.07	574.02	-8.58	-3797.23	450.94	-70.44	-2920.05	-4.64	34.21	-2875.03	8.68	74.72	-3807.82	220.96	1010.35	-3499.88	117.13	698.17	-3170.83	144.99	1236.17	0.00	0.00	0.00	-1709.66	-45.87	1572.69	-3031.71	202.86	1601.30	-3198.62	221.68	1600.28	-3302.83	141.50	1599.09	594.09	-17.60	77.84	1193.02	8.63	79.30	569.07
3.34000	-3224.97	124.00	-3.06	-3252.22	140.18	3.91	-3526.22	576.13	-9.24	-3797.12	452.45	-72.18	-2915.07	-3.23	32.28	-2790.15	14.45	91.66	-3807.70	219.58	1014.49	-3499.55	115.75	700.38	-3150.50	143.01	1235.55	0.00	0.00	0.00	-1709.66	-45.87	1572.69	-3041.89	202.96	1602.19	-3192.48	220.82	1600.33	-3296.95	142.26	1599.10	594.88	-18.17	78.03	1193.29	8.58	79.32	569.15
3.35000	-3219.66	126.20	-1.06	-3252.22	140.18	3.91	-3526.34	578.21	-9.90	-3796.96	453.95	-73.92	-2910.82	-1.78	30.22	-2818.75	13.80	88.11	-3807.54	218.20	1018.59	-3499.19	114.38	702.58	-3146.70	142.90	1235.28	0.00	0.00	0.00	-1709.66	-45.87	1572.69	-3045.78	202.87	1602.26	-3186.31	219.95	1600.39	-3291.03	143.02	1599.10	594.95	-17.78	78.28	1193.73	8.69	79.19	569.68
3.36000	-3209.68	125.18	-0.13	-3252.22	140.18	3.91	-3526.44	580.26	-10.57	-3796.74	455.43	-75.66	-2907.24	-0.29	28.04	-2824.59	14.86	88.84	-3807.33	216.81	1022.67	-3498.80	113.02	704.75	-3126.84	142.22	1233.72	0.00	0.00	0.00	-1709.66	-45.87	1572.69	-3035.17	201.75	1603.15	-3180.11	219.08	1600.45	-3285.06	143.79	1599.11	595.09	-17.83	78.33	1193.42	8.34	79.19	569.63
3.37000	-3243.22	123.76	-7.79	-3252.22	140.18	3.91	-3526.51	582.29	-11.25	-3796.46	456.89	-77.40	-2904.25	1.25	25.78	-2830.22	16.57	87.77	-3807.09	215.42	1026.72	-3498.38	111.65	706.91	-3154.63	140.92	1233.75	0.00	0.00	0.00	-1709.66	-45.87	1572.69	-3042.13	200.89	1603.72	-3173.89	218.21	1600.51	-3279.06	144.56	1599.12	594.18	-17.77	77.83	1193.60	8.38	79.20	569.14
3.38000	-3231.49	123.60	-3.86	-3252.22	140.18	3.91	-3526.56	584.28	-11.93	-3796.12	458.32	-79.15	-2901.77	2.82	23.44	-2814.07	21.20	90.19	-3806.80	214.03	1030.74	-3497.92	110.28	709.06	-3128.10	140.35	1232.35	0.00	0.00	0.00	-1709.66	-45.87	1572.69	-3063.44	199.51	1605.66	-3167.63	217.34	1600.57	-3273.01	145.33	1599.14	594.87	-17.75	78.26	1193.91	8.36	79.25	569.69
3.39000	-3210.50	124.05	-1.11	-3252.22	140.18	3.91	-3526.59	586.25	-12.62	-3795.72	459.74	-80.89	-2899.74	4.44	21.04	-2787.89	28.82	91.28	-3806.47	212.63	1034.73	-3497.44	108.91	711.18	-3127.42	137.77	1232.54	0.00	0.00	0.00	-1709.66	-45.87	1572.69	-3030.65	196.38	1603.29	-3161.35	216.47	1600.64	-3266.92	146.11	1599.15	595.51	-17.67	78.48	1193.43	8.38	79.16	568.74
3.40000	-3224.08	124.54	-3.16	-3252.22	140.18	3.91	-3526.59	588.19	-13.31	-3795.27	461.14	-82.64	-2898.08	6.09	18.61	-2724.92	33.72	102.89	-3806.09	211.23	1038.69	-3496.92	107.54	713.29	-3109.92	135.95	1231.73	0.00	0.00	0.00	-1709.66	-45.87	1572.69	-3018.86	195.65	1603.84	-3155.04	215.60	1600.70	-3260.79	146.89	1599.17	596.40	-17.55	78.74	1193.40	8.58	79.32	568.42
3.41000	-3217.53	125.93	-2.40	-3252.22	140.18	3.91	-3526.56	590.11	-14.01	-3794.75	462.52	-84.38	-2896.71	7.77	16.16	-2706.28	37.46	106.42	-3805.67	209.83	1042.62	-3496.37	106.17	715.38	-3112.42	137.26	1232.57	0.00	0.00	0.00	-1709.66	-45.87	1572.69	-3015.17	196.16	1604.73	-3148.71	214.73	1600.77	-3254.61	147.67	1599.19	595.49	-17.68	78.62	1193.22	8.09	79.23	568.71
3.42000	-3212.57	125.32	-2.69	-3252.22	140.18	3.91	-3526.51	592.00	-14.71	-3794.18	463.88	-86.13	-2895.57	9.50	13.71	-2688.97	41.05	109.61	-3805.21	208.43	1046.53	-3495.79	104.81	717.45	-3107.37	135.84	1231.08	0.00	0.00	0.00	-1709.66	-45.87	1572.69	-3022.61	192.22	1606.02	-3142.34	213.86	1600.84	-3248.40	148.46	1599.21	595.88	-17.08	78.41	1194.15	8.33	79.41	569.75
3.43000	-3213.10	123.81	-0.61	-3252.22	140.18	3.91	-3526.43	593.86	-15.41	-3793.55	465.22	-87.88	-2894.59	11.26	11.27	-2672.95	44.48	112.47	-3804.70	207.02	1050.40	-3495.17	103.44	719.51	-3127.26	134.12	1230.28	0.00	0.00	0.00	-1709.66	-45.87	1572.69	-2964.22	191.35	1605.55	-3135.95	212.99	1600.91	-3242.15	149.24	1599.24	594.40	-17.51	78.05	1194.03	7.80	79.11	569.55
3.44000	-3211.20	125.09	-1.66	-3252.22	140.18	3.91	-3526.33	595.69	-16.12	-3792.86	466.54	-89.63	-2893.68	13.06	8.88	-2658.19	47.76	115.00	-3804.14	205.60	1054.24	-3494.53	102.08	721.55	-3068.75	133.71	1230.57	0.00	0.00	0.00	-1709.66	-45.87	1572.69	-2996.22	188.19	1605.79	-3129.53	212.12	1600.98	-3235.86	150.03	1599.26	595.11	-17.67	78.30	1193.49	8.38	79.18	569.76
3.45000	-3227.96	124.16	-4.21	-3252.22	140.18	3.91	-3526.21	597.49	-16.84	-3792.12	467.84	-91.37	-2892.77	14.89	6.54	-2644.65	50.90	117.23	-3803.55	204.19	1058.06	-3493.85	100.72	723.57	-3069.51	130.76	1230.88	0.00	0.00	0.00	-1709.66	-45.87	1572.69	-2997.97	184.28	1606.71	-3123.09	211.25	1601.06	-3229.52	150.83	1599.29	596.08	-17.55	78.71	1193.71	8.91	79.36	568.67
3.46000	-3215.00	124.70	-3.05	-3252.22	140.18	3.91	-3526.05	599.27	-17.56	-3791.32	469.12	-93.12	-2891.80	16.76	4.28	-2632.31	53.89	119.15	-3802.90	202.77	1061.84	-3493.13	99.36	725.57	-3070.83	128.36	1229.86	0.00	0.00	0.00	-1709.66	-45.87	1572.69	-2971.22	184.58	1607.26	-3116.62	210.38	1601.13	-3223.15	151.62	1599.32	595.71	-17.38	78.59	1193.22	8.47	79.19	568.20
3.47000	-3244.83	122.81	-8.64	-3252.22	140.18	3.91	-3525.87	601.02	-18.28	-3790.45	470.38	-94.87	-2890.69	18.65	2.11	-2621.13	56.74	120.77	-3802.22	201.35	1065.59	-3492.38	98.00	727.56	-3059.61	127.89	1229.10	0.00	0.00	0.00	-1709.66	-45.87	1572.69	-2967.81	182.36	1608.02	-3110.12	209.52	1601.21	-3216.74	152.42	1599.36	595.49	-17.45	78.61	1193.25	8.98	79.34	568.18
3.48000	-3210.03	125.02	-2.93	-3252.22	140.18	3.91	-3525.67	602.75	-19.01	-3789.54	471.63	-96.62	-2889.36	20.58	0.05	-2611.08	59.45	122.10	-3801.48	199.92	1069.31	-3491.60	96.64	729.52	-3053.94	126.99	1229.38	0.00	0.00	0.00	-1709.66	-45.87	1572.69	-2956.70	179.67	1609.24	-3103.60	208.65	1601.29	-3210.29	153.22	1599.39	595.97	-17.12	78.67	1193.50	8.44	79.22	568.25
3.49000	-3214.91	124.57	-4.14	-3252.22	140.18	3.91	-3525.44	604.45	-19.74	-3788.56	472.85	-98.37	-2887.75	22.55	-1.87	-2602.11	62.03	123.16	-3800.70	198.50	1073.00	-3490.79	95.28	731.47	-3060.57	122.30	1228.10	0.00	0.00	0.00	-1709.66	-45.87	1572.69	-2965.52	178.87	1611.10	-3097.05	207.78	1601.37	-3203.80	154.02	1599.43	595.63	-17.84	78.39	1192.84	8.23	78.98	569.17
3.50000	-3188.07	125.70	-0.11	-3252.22	140.18	3.91	-3525.18	606.12	-20.47	-3787.53	474.06	-100.11	-2885.78	24.54	-3.65	-2594.21	64.47	123.94	-3799.88	197.07	1076.66	-3489.94	93.93	733.40	-3052.04	122.76	1229.30	0.00	0.00	0.00	-1709.66	-45.87	1572.69	-2986.81	172.70	1612.06	-3090.48	206.91	1601.46	-3197.27	154.83	1599.47	596.21	-17.92	78.61	1193.14	8.50	78.97	568.58
3.51000	-3192.56	125.20	0.72	-3252.22	140.18	3.91	-3524.89	607.76	-21.21	-3786.44	475.25	-101.86	-2883.37	26.57	-5.26	-2587.33	66.78	124.47	-3799.00	195.64	1080.28	-3489.05	92.58	735.31	-3044.61	121.70	1229.88	0.00	0.00	0.00	-1709.66	-45.87	1572.69	-2994.85	170.37	1613.97	-3083.88	206.04	1601.54	-3190.71	155.64	1599.52	595.67	-17.56	78.55	1193.61	8.45	79.32	568.61
3.52000	-3198.43	125.35	-2.16	-3252.22	140.18	3.91	-3524.58	609.38	-21.96	-3785.29	476.42	-103.60	-2880.46	28.62	-6.68	-2581.44	68.96	124.74	-3798.08	194.21	1083.88	-3488.13	91.23	737.21	-3073.71	118.84	1230.07	0.00	0.00	0.00	-1709.66	-45.87	1572.69	-2961.83	168.54	1614.32	-3077.26	205.18	1601.63	-3184.10	156.45	1599.56	595.22	-17.80	78.39	1192.71	8.58	79.09	568.46
3.53000	-3202.19	124.65	-3.43	-3252.22	140.18	3.91	-3524.24	610.97	-22.70	-3784.08	477.57	-105.35	-2876.98	30.70	-7.90	-2576.50	71.01	124.77	-3797.12	192.77	1087.44	-3487.17	89.88	739.08	-3062.63	116.39	1230.98	0.00	0.00	0.00	-1709.66	-45.87	1572.69	-2916.33	165.53	1615.88	-3070.61	204.31	1601.72	-3177.46	157.26	1599.61	594.16	-18.01	78.09	1192.82	8.57	79.21	569.45
3.54000	-3209.34	126.43	-5.19	-3252.22	140.18	3.91	-3523.87	612.54	-23.45	-3782.82	478.70	-107.09	-2872.84	32.81	-8.89	-2572.49	72.95	124.56	-3796.11	191.34	1090.97	-3486.18	88.53	740.94	-3040.47	116.76	1231.19	0.00	0.00	0.00	-1709.66	-45.87	1572.69	-2927.76	162.68	1617.04	-3063.94	203.45	1601.81	-3170.79	158.08	1599.66	595.73	-17.76	78.56	1192.90	8.38	79.10	569.87
3.55000	-3190.95	125.51	-1.65	-3252.22	140.18	3.91	-3523.48	614.08	-24.20	-3781.50	479.82	-108.83	-2867.98	34.95	-9.64	-2569.37	74.76	124.13	-3795.05	189.90	1094.47	-3485.15	87.19	742.77	-3023.22	114.14	1232.37	0.00	0.00	0.00	-1709.66	-45.87	1572.69	-2955.37	158.96	1621.05	-3057.24	202.58	1601.90	-3164.07	158.90	1599.71	596.11	-17.97	78.62	1193.10	8.75	79.05	569.11
3.56000	-3217.02	123.72	-6.31	-3252.22	140.18	3.91	-3523.06	615.59	-24.96	-3780.12	480.91	-110.57	-2862.32	37.12	-10.13	-2567.11	76.45	123.47	-3793.94	188.46	1097.93	-3484.09	85.84	744.59	-3034.24	112.28	1234.81	0.00	0.00	0.00	-1709.66	-45.87	1572.69	-2919.48	155.12	1623.12	-3050.52	201.72	1602.00	-3157.32	159.72	1599.76	595.97	-17.94	78.42	1194.19	8.96	79.47	568.48
3.57000	-3205.81	126.52	-6.52	-3252.22	140.18	3.91	-3522.60	617.08	-25.71	-3778.69	481.99	-112.30	-2855.79	39.31	-10.34	-2565.66	78.03	122.61	-3792.78	187.02	1101.36	-3482.99	84.50	746.39	-3008.42	111.38	1236.47	0.00	0.00	0.00	-1709.66	-45.87	1572.69	-2919.69	151.37	1625.42	-3043.77	200.86	1602.09	-3150.54	160.54	1599.82	595.21	-17.69	78.11	1193.12	8.58	79.47	568.81
3.58000	-3208.17	127.02	-6.23	-3252.19	140.19	3.92	-3522.12	618.54	-26.47	-3777.20	483.05	-114.04	-2848.31	41.53	-10.25	-2565.01	79.50	121.55	-3791.58	185.58	1104.76	-3481.85	83.17	748.17	-3003.99	108.99	1237.90	0.00	0.00	0.00	-1709.66	-45.87	1572.69	-2928.68	148.91	1628.44	-3037.00	200.00	1602.19	-3143.72	161.37	1599.88	595.37	-17.64	78.63	1192.57	8.13	78.96	569.58
3.59000	-3207.93	125.51	-5.83	-3214.70	141.85	10.48	-3521.62	619.98	-27.24	-3775.65	484.09	-115.77	-2839.83	43.77	-9.84	-2565.10	80.86	120.30	-3790.33	184.13	1108.12	-3480.68	81.83	749.94	-2969.90	107.91	1239.45	0.00	0.00	0.00	-1709.66	-45.87	1572.69	-2903.63	145.61	1629.11	-3030.21	199.14	1602.29	-3136.86	162.20	1599.94	595.37	-17.59	78.53	1192.34	8.43	78.92	568.51
3.60000	-3201.44	125.31	-5.42	-3222.02	142.71	9.74	-3521.08	621.39	-28.00	-3774.05	485.11	-117.50	-2830.25	46.03	-9.10	-2565.92	82.11	118.87	-3789.03	182.69	1111.45	-3479.46	80.50	751.68	-2981.22	107.32	1242.77	0.00	0.00	0.00	-1709.66	-45.87	1572.69	-2934.12	141.33	1634.02	-3023.39	198.29	1602.39	-3129.97	163.03	1600.00	594.97	-17.77	78.30	1192.94	8.71	78.91	570.01
3.61000	-3209.78	127.18	-7.98	-3205.24	142.24	13.55	-3520.51	622.77	-28.77	-3772.39	486.12	-119.23	-2819.51	48.32	-8.01	-2567.43	83.26	117.26	-3787.68	181.24	1114.75	-3478.21	79.17	753.40	-2958.34	105.71	1243.65	0.00	0.00	0.00	-1709.66	-45.87	1572.69	-2961.72	137.98	1639.05	-3016.55	197.43	1602.50	-3123.04	163.86	1600.07	595.14	-17.68	78.46	1192.87	8.37	78.69	569.09
3.62000	-3213.47	127.75	-10.87	-3247.37	142.97	8.65	-3519.92	624.13	-29.54	-3770.67	487.10	-120.95	-2807.53	50.63	-6.54	-2569.59	84.31	115.48	-3786.28	179.80	1118.01	-3476.93	77.85	755.11	-2923.77	104.58	1247.01	0.00	0.00	0.00	-1709.66	-45.87	1572.69	-2909.32	134.20	1641.84	-3009.69	196.58	1602.61	-3116.08	164.70	1600.13	595.52	-17.57	78.51	1193.57	8.14	79.19	568.15
3.63000	-3201.73	128.13	-8.49	-3257.87	145.44	7.61	-3519.29	625.47	-30.31	-3768.90	488.07	-122.67	-2794.25	52.97	-4.68	-2572.36	85.26	113.55	-3784.83	178.35	1121.24	-3475.60	76.53	756.79	-2936.63	102.04	1247.83	0.00	0.00	0.00	-1709.66	-45.87	1572.69	-2886.19	130.49	1641.43	-3002.80	195.73	1602.71	-3109.09	165.53	1600.20	595.29	-17.57	78.44	1193.58	7.96	79.21	568.30
3.64000	-3181.83	129.74	-6.43	-3241.31	146.25	6.84	-3518.64	626.78	-31.09	-3767.07	489.02	-124.39	-2779.59	55.32	-2.41	-2575.73	86.12	111.47	-3783.34	176.90	1124.43	-3474.23	75.21	758.46	-2919.63	100.78	1248.27	0.00	0.00	0.00	-1709.66	-45.87	1572.69	-2846.07	129.76	1642.53	-2995.89	194.88	1602.82	-3102.06	166.37	1600.28	595.33	-17.72	78.32	1192.55	8.40	79.25	569.72
3.65000	-3192.62	130.46	-10.07	-3196.60	145.19	17.32	-3517.96	628.06	-31.86	-3765.18	489.96	-126.11	-2763.47	57.70	0.29	-2579.64	86.88	109.25	-3781.79	175.45	1127.59	-3472.83	73.89	760.11	-2918.64	99.67	1249.54	0.00	0.00	0.00	-1709.66	-45.87	1572.69	-2899.41	125.67	1647.88	-2988.96	194.03	1602.94	-3094.99	167.22	1600.35	594.49	-17.52	78.26	1192.89	8.53	79.51	569.45
3.66000	-3218.75	134.38	-14.51	-3219.80	148.78	14.71	-3517.24	629.32	-32.64	-3763.24	490.87	-127.82	-2745.83	60.09	3.43	-2584.08	87.55	106.90	-3780.19	174.00	1130.71	-3471.39	72.58	761.73	-2914.08	97.27	1249.74	0.00	0.00	0.00	-1709.66	-45.87	1572.69	-2868.66	122.82	1649.05	-2982.01	193.18	1603.05	-3087.90	168.06	1600.43	595.51	-17.50	78.50	1192.86	8.37	79.33	568.77
3.67000	-3186.25	137.54	-10.49	-3143.34	154.20	25.14	-3516.50	630.55	-33.42	-3761.24	491.77	-129.53	-2726.58	62.51	7.04	-2588.99	88.14	104.43	-3778.55	172.56	1133.79	-3469.90	71.27	763.34	-2902.51	96.30	1250.88	0.00	0.00	0.00	-1709.66	-45.87	1572.69	-2919.26	119.54	1651.83	-2975.03	192.34	1603.17	-3080.77	168.90	1600.51	594.96	-17.87	78.40	1193.14	8.44	79.22	568.35
3.68000	-3167.99	141.06	-8.73	-3173.80	154.75	20.57	-3515.73	631.76	-34.20	-3759.19	492.65	-131.23	-2699.87	66.89	12.78	-2594.36	88.64	101.85	-3776.85	171.11	1136.84	-3468.38	69.97	764.93	-2879.93	96.54	1251.93	0.00	0.00	0.00	-1709.66	-45.87	1572.69	-2877.01	118.21	1652.31	-2968.03	191.50	1603.29	-3073.61	169.75	1600.59	593.58	-17.87	78.10	1193.54	8.25	79.36	568.50
3.69000	-3134.20	145.40	-4.36	-3148.24	154.76	27.12	-3514.92	632.95	-34.98	-3757.08	493.52	-132.93	-2714.97	67.07	10.33	-2600.14	89.05	99.16	-3775.10	169.66	1139.86	-3466.82	68.67	766.49	-2901.38	93.68	1251.60	0.00	0.00	0.00	-1709.66	-45.87	1572.69	-2872.46	115.63	1655.08	-2961.02	190.66	1603.41	-3066.42	170.60	1600.67	594.65	-17.74	78.15	1192.94	8.02	78.94	567.55
3.70000	-3134.23	149.53	-3.80	-3117.89	159.82	34.05	-3514.09	634.10	-35.76	-3754.91	494.36	-134.63	-2675.97	67.69	16.68	-2606.31	89.39	96.38	-3773.30	168.21	1142.83	-3465.22	67.37	768.04	-2905.07	94.03	1252.87	0.00	0.00	0.00	-1709.66	-45.87	1572.69	-2867.18	112.68	1656.43	-2953.98	189.82	1603.53	-3059.19	171.46	1600.75	595.37	-18.28	78.38	1191.97	8.18	78.87	568.20
3.71000	-3104.92	153.51	2.05	-3074.72	167.16	45.46	-3513.22	635.24	-36.55	-3752.69	495.19	-136.32	-2655.07	67.73	19.15	-2612.83	89.66	93.50	-3771.45	166.76	1145.78	-3463.57	66.08	769.57	-2871.02	94.21	1253.06	0.00	0.00	0.00	-1709.66	-45.87	1572.69	-2875.13	111.02	1658.19	-2946.91	188.99	1603.65	-3051.93	172.31	1600.84	595.73	-17.73	78.58	1193.32	8.35	79.11	569.83
3.72000	-3083.94	159.53	3.40	-3088.61	167.59	40.91	-3512.32	636.35	-37.33	-3750.41	496.01	-138.01	-2684.47	67.43	14.36	-2619.66	89.85	90.56	-3769.55	165.31	1148.68	-3461.89	64.79	771.07	-2880.64	92.04	1254.01	0.00	0.00	0.00	-1709.66	-45.87	1572.69	-2836.13	110.91	1659.68	-2939.83	188.16	1603.78	-3044.64	173.17	1600.93	595.81	-17.43	78.71	1194.44	8.27	79.30	568.50
3.73000	-3061.08	165.81	5.40	-3061.56	173.50	46.90	-3511.39	637.44	-38.12	-3748.08	496.80	-139.70	-2719.41	65.57	8.78	-2626.78	89.97	87.54	-3767.59	163.87	1151.55	-3460.16	63.50	772.56	-2858.72	91.75	1254.85	0.00	0.00	0.00	-1709.66	-45.87	1572.69	-2884.81	109.18	1662.65	-2932.73	187.33	1603.91	-3037.32	174.02	1601.02	595.74	-17.38	78.58	1193.01	8.54	79.09	568.64
3.74000	-3043.64	169.81	6.22	-3071.20	178.17	42.35	-3510.43	638.50	-38.90	-3745.69	497.58	-141.37	-2685.50	61.78	14.01	-2634.14	90.02	84.46	-3765.59	162.42	1154.38	-3458.40	62.22	774.03	-2858.60	89.74	1255.57	0.00	0.00	0.00	-1709.66	-45.87	1572.69	-2870.23	109.17	1663.52	-2925.60	186.50	1604.04	-3029.97	174.88	1601.12	596.15	-17.43	78.72	1192.36	8.63	79.12	568.55
3.75000	-3009.83	177.26	9.77	-3023.92	181.63	47.20	-3509.44	639.53	-39.69	-3743.25	498.34	-143.05	-2694.91	63.87	11.67	-2641.71	90.00	81.33	-3763.53	160.97	1157.17	-3456.59	60.94	775.47	-2841.25	88.71	1256.77	0.00	0.00	0.00	-1709.66	-45.87	1572.69	-2834.04	106.61	1662.66	-2918.46	185.68	1604.17	-3022.59	175.75	1601.21	595.67	-18.05	78.65	1192.75	8.71	79.05	569.39
3.76000	-3001.95	182.90	8.10	-3004.83	185.87	47.76	-3508.42	640.55	-40.48	-3740.75	499.08	-144.72	-2659.39	66.33	19.15	-2649.47	89.93	78.15	-3761.42	159.53	1159.92	-3454.74	59.67	776.90	-2830.37	88.04	1257.57	0.00	0.00	0.00	-1709.66	-45.87	1572.69	-2826.19	107.32	1664.78	-2911.29	184.86	1604.31	-3015.18	176.61	1601.31	594.35	-17.99	78.00	1191.77	8.22	78.64	568.60
3.77000	-2973.60	187.78	9.73	-2991.32	189.07	46.71	-3507.36	641.54	-41.27	-3738.19	499.81	-146.38	-2707.32	61.96	10.83	-2657.37	89.79	74.94	-3759.25	158.08	1162.64	-3452.84	58.40	778.30	-2836.13	86.52	1258.58	0.00	0.00	0.00	-1709.66	-45.87	1572.69	-2834.62	106.54	1665.82	-2904.11	184.04	1604.44	-3007.74	177.48	1601.41	594.02	-17.60	77.83	1192.72	8.14	79.15	568.54
3.78000	-2925.20	193.88	12.65	-2960.82	194.14	48.07	-3506.27	642.50	-42.06	-3735.58	500.52	-148.04	-2721.04	63.99	9.39	-2665.39	89.60	71.71	-3757.03	156.64	1165.31	-3450.91	57.14	779.69	-2824.74	84.51	1258.87	0.00	0.00	0.00	-1709.66	-45.87	1572.69	-2830.80	104.65	1667.72	-2896.90	183.23	1604.58	-3000.27	178.34	1601.51	593.97	-17.61	77.98	1192.56	9.00	79.08	569.21
3.79000	-2922.30	197.15	9.33	-2957.48	197.41	44.45	-3505.15	643.44	-42.84	-3732.92	501.22	-149.69	-2660.37	64.68	16.60	-2673.49	89.35	68.46	-3754.76	155.20	1167.95	-3448.93	55.88	781.05	-2837.13	83.85	1259.74	0.00	0.00	0.00	-1709.66	-45.87	1572.69	-2828.04	105.30	1668.50	-2889.68	182.41	1604.72	-2992.77	179.21	1601.62	595.90	-17.31	78.87	1193.20	8.45	78.98	569.68
3.80000	-2895.12	201.11	9.62	-2941.26	200.92	42.66	-3504.00	644.36	-43.63	-3730.19	501.89	-151.33	-2722.32	63.97	11.30	-2681.63	89.05	65.20	-3752.44	153.76	1170.55	-3446.91	54.63	782.39	-2830.55	82.25	1259.98	0.00	0.00	0.00	-1709.66	-45.87	1572.69	-2806.57	102.90	1668.49	-2882.44	181.61	1604.87	-2985.24	180.08	1601.72	595.91	-17.82	78.60	1192.59	8.83	79.16	569.02
3.81000	-2872.26	204.76	9.12	-2868.62	202.93	49.41	-3502.81	645.25	-44.42	-3727.42	502.56	-152.97	-2737.21	61.41	8.25	-2689.78	88.70	61.93	-3750.06	152.32	1173.12	-3444.84	53.38	783.71	-2823.49	81.64	1260.62	0.00	0.00	0.00	-1709.66	-45.87	1572.69	-2797.42	105.04	1668.09	-2875.17	180.80	1605.01	-2977.68	180.96	1601.83	595.38	-17.49	78.53	1193.18	8.30	79.00	568.69
3.82000	-2823.55	207.12	13.81	-2831.56	205.40	50.70	-3501.59	646.12	-45.21	-3724.59	503.20	-154.61	-2706.84	64.61	13.28	-2697.91	88.30	58.68	-3747.63	150.88	1175.64	-3442.73	52.14	785.01	-2803.70	79.80	1261.59	0.00	0.00	0.00	-1709.66	-45.87	1572.69	-2795.38	103.51	1669.62	-2867.89	180.00	1605.16	-2970.10	181.83	1601.94	595.51	-17.18	78.58	1192.38	8.22	78.69	568.97
3.83000	-2810.46	208.51	10.13	-2834.18	206.49	43.48	-3500.34	646.97	-45.99	-3721.70	503.83	-156.24	-2708.70	65.02	14.79	-2705.98	87.87	55.45	-3745.15	149.44	1178.12	-3440.58	50.90	786.29	-2798.16	78.20	1261.35	0.00	0.00	0.00	-1709.66	-45.87	1572.69	-2791.64	100.41	1670.21	-2860.59	179.20	1605.31	-2962.49	182.71	1602.06	595.36	-17.65	78.56	1193.46	8.47	79.31	569.51
3.84000	-2813.50	208.68	5.10	-2835.18	206.27	39.93	-3499.05	647.79	-46.78	-3718.76	504.44	-157.86	-2701.82	67.92	18.15	-2713.97	87.39	52.24	-3742.60	148.01	1180.56	-3438.38	49.67	787.55	-2793.54	77.34	1261.08	0.00	0.00	0.00	-1709.66	-45.87	1572.69	-2773.64	101.06	1669.89	-2853.27	178.41	1605.46	-2954.84	183.58	1602.17	595.51	-17.98	78.41	1193.60	8.77	79.30	569.42
3.85000	-2759.54	210.03	9.60	-2797.08	206.20	40.25	-3497.73	648.59	-47.57	-3715.77	505.04	-159.47	-2685.85	65.51	20.50	-2721.83	86.87	49.07	-3740.01	146.58	1182.97	-3436.14	48.44	788.79	-2776.19	76.49	1260.99	0.00	0.00	0.00	-1709.66	-45.87	1572.69	-2778.52	97.86	1669.63	-2845.94	177.62	1605.61	-2947.18	184.46	1602.29	595.49	-17.92	78.33	1193.01	8.67	79.26	569.61
3.86000	-2738.27	211.17	8.52	-2833.76	208.10	26.86	-3496.38	649.37	-48.35	-3712.72	505.62	-161.08	-2698.09	63.53	19.10	-2729.54	86.32	45.94	-3737.36	145.15	1185.33	-3433.86	47.22	790.00	-2793.89	76.28	1261.09	0.00	0.00	0.00	-1709.66	-45.87	1572.69	-2742.46	99.07	1668.27	-2838.58	176.83	1605.77	-2939.48	185.34	1602.41	595.46	-17.37	78.51	1192.62	8.30	79.07	568.43
3.87000	-2702.16	210.85	10.90	-2732.94	207.31	38.39	-3494.99	650.13	-49.13	-3709.62	506.18	-162.68	-2690.98	64.31	22.85	-2737.05	85.73	42.87	-3734.65	143.72	1187.65	-3431.52	46.01	791.20	-2786.10	75.14	1260.64	0.00	0.00	0.00	-1709.66	-45.87	1572.69	-2776.04	98.00	1671.32	-2831.21	176.05	1605.93	-2931.76	186.23	1602.53	595.46	-17.72	78.31	1193.13	8.61	78.94	569.14
3.88000	-2669.05	209.25	12.61	-2715.03	206.57	35.65	-3493.56	650.86	-49.92	-3706.46	506.73	-164.27	-2691.38	65.92	22.93	-2744.34	85.12	39.86	-3731.89	142.29	1189.93	-3429.15	44.80	792.37	-2773.69	74.48	1260.67	0.00	0.00	0.00	-1709.66	-45.87	1572.69	-2763.69	98.50	1670.40	-2823.82	175.27	1606.09	-2924.01	187.11	1602.66	595.40	-18.23	78.07	1193.73	8.37	79.05	568.95
3.89000	-2640.82	207.88	14.50	-2671.79	207.45	39.28	-3492.11	651.56	-50.70	-3703.25	507.26	-165.86	-2657.51	70.71	30.17	-2751.37	84.48	36.91	-3729.08	140.87	1192.17	-3426.72	43.59	793.52	-2761.61	73.66	1259.67	0.00	0.00	0.00	-1709.66	-45.87	1572.69	-2759.92	96.99	1670.96	-2816.41	174.50	1606.25	-2916.23	188.00	1602.78	596.27	-17.61	78.34	1193.27	8.59	79.08	570.28
3.90000	-2619.16	205.98	14.41	-2644.40	204.22	39.76	-3490.61	652.25	-51.48	-3699.98	507.78	-167.44	-2686.11	65.80	25.26	-2758.11	83.81	34.05	-3726.20	139.45	1194.37	-3424.26	42.39	794.65	-2761.47	72.15	1258.66	0.00	0.00	0.00	-1709.66	-45.87	1572.69	-2728.26	96.39	1669.84	-2808.98	173.73	1606.41	-2908.43	188.88	1602.91	595.66	-17.66	78.44	1193.42	8.31	79.08	569.72
3.91000	-2572.54	206.10	21.92	-2617.97	204.43	40.91	-3489.09	652.91	-52.26	-3696.66	508.28	-169.01	-2673.80	68.36	25.93	-2764.53	83.13	31.27	-3723.27	138.03	1196.53	-3421.74	41.20	795.75	-2766.44	70.33	1257.71	0.00	0.00	0.00	-1709.66	-45.87	1572.69	-2757.32	95.08	1672.26	-2801.54	172.96	1606.58	-2900.61	189.77	1603.04	596.00	-17.16	78.47	1193.56	8.55	78.93	569.69
3.92000	-2537.90	205.07	25.17	-2586.90	204.09	41.02	-3487.52	653.55	-53.03	-3693.28	508.76	-170.57	-2693.62	64.38	21.87	-2770.58	82.42	28.59	-3720.29	136.62	1198.64	-3419.18	40.02	796.84	-2759.27	72.03	1257.54	0.00	0.00	0.00	-1709.66	-45.87	1572.69	-2732.93	93.95	1670.06	-2794.08	172.20	1606.75	-2892.76	190.66	1603.17	596.19	-17.40	78.61	1193.29	8.52	79.29	570.30
3.93000	-2507.01	201.05	29.62	-2557.08	203.71	41.12	-3485.93	654.17	-53.81	-3689.85	509.23	-172.13	-2738.70	62.94	11.85	-2776.24	81.70	26.01	-3717.25	135.21	1200.72	-3416.57	38.84	797.90	-2740.65	72.00	1258.15	0.00	0.00	0.00	-1709.66	-45.87	1572.69	-2708.63	95.04	1668.59	-2786.60	171.44	1606.92	-2884.88	191.55	1603.31	595.39	-17.61	78.40	1193.41	7.99	79.26	569.23
3.94000	-2486.22	199.51	32.39	-2528.46	203.30	41.22	-3484.29	654.76	-54.58	-3686.37	509.69	-173.67	-2691.31	62.66	22.66	-2781.47	80.97	23.55	-3714.15	133.80	1202.75	-3413.91	37.66	798.94	-2735.23	71.05	1257.48	0.00	0.00	0.00	-1709.66	-45.87	1572.69	-2697.27	93.09	1668.08	-2779.11	170.69	1607.09	-2876.98	192.44	1603.44	596.62	-17.77	78.84	1192.81	8.29	78.92	568.38
3.95000	-2447.20	199.13	39.21	-2501.05	202.86	41.31	-3482.62	655.34	-55.35	-3682.83	510.13	-175.21	-2688.65	63.09	19.61	-2786.25	80.22	21.21	-3710.99	132.39	1204.74	-3411.21	36.50	799.96	-2727.62	70.55	1255.99	0.00	0.00	0.00	-1709.66	-45.87	1572.69	-2721.96	90.84	1669.18	-2771.60	169.94	1607.27	-2869.05	193.34	1603.58	596.44	-17.73	78.73	1192.55	8.38	78.81	568.33
3.96000	-2460.27	196.99	36.82	-2474.81	202.39	41.40	-3480.92	655.89	-56.12	-3679.24	510.55	-176.74	-2693.93	60.42	18.78	-2790.52	79.47	19.00	-3707.78	130.99	1206.69	-3408.46	35.34	800.96	-2739.66	68.21	1255.36	0.00	0.00	0.00	-1709.66	-45.87	1572.69	-2726.48	91.35	1669.42	-2764.07	169.20	1607.45	-2861.10	194.23	1603.72	595.80	-18.22	78.56	1193.08	8.73	79.37	568.28
3.97000	-2422.49	195.65	44.45	-2449.72	201.90	41.49	-3479.18	656.42	-56.89	-3675.60	510.96	-178.26	-2700.63	58.95	16.65	-2794.27	78.71	16.93	-3704.50	129.59	1208.59	-3405.66	34.18	801.93	-2722.28	68.18	1254.73	0.00	0.00	0.00	-1709.66	-45.87	1572.69	-2700.82	93.95	1667.72	-2756.53	168.46	1607.63	-2853.13	195.13	1603.86	595.21	-18.25	78.25	1192.45	8.40	79.16	568.05
3.98000	-2410.84	196.62	49.09	-2425.76	201.38	41.57	-3477.40	656.92	-57.65	-3671.90	511.35	-179.78	-2757.84	56.07	5.45	-2797.46	77.95	15.01	-3701.17	128.19	1210.45	-3402.81	33.04	802.88	-2703.90	68.62	1254.10	0.00	0.00	0.00	-1709.66	-45.87	1572.69	-2689.27	93.17	1667.46	-2748.97	167.73	1607.81	-2845.14	196.03	1604.01	596.48	-17.63	78.88	1193.17	8.35	79.37	567.81
3.99000	-2419.59	195.56	50.46	-2402.91	200.83	41.65	-3475.58	657.41	-58.42	-3668.15	511.73	-181.28	-2730.12	56.24	8.96	-2800.05	77.19	13.25	-3697.79	126.80	1212.27	-3399.92	31.90	803.81	-2687.25	68.18	1253.46	0.00	0.00	0.00	-1709.66	-45.87	1572.69	-2677.23	94.76	1666.46	-2741.40	167.00	1607.99	-2837.12	196.93	1604.15	596.59	-17.80	78.69	1193.05	8.51	79.09	568.44
4.00000	-2381.76	198.77	62.91	-2381.16	200.26	41.73	-3473.73	657.87	-59.18	-3664.34	512.09	-182.77	-2733.00	54.07	8.00	-2802.02	76.43	11.65	-3694.34	125.41	1214.04	-3396.97	30.76	804.72	-2692.05	68.87	1252.31	0.00	0.00	0.00	-1709.66	-45.87	1572.69	-2685.61	91.91	1666.49	-2733.81	166.27	1608.18	-2829.07	197.83	1604.30	596.95	-17.97	78.86	1193.59	8.58	79.04	568.80
4.01000	-2387.64	200.74	65.98	-2360.46	199.67	41.80	-3471.84	658.31	-59.93	-3660.49	512.44	-184.26	-2721.19	53.96	9.01	-2803.32	75.68	10.23	-3690.83	124.03	1215.77	-3393.98	29.64	805.60	-2686.15	69.40	1251.63	0.00	0.00	0.00	-1709.66	-45.87	1572.69	-2685.94	94.36	1666.83	-2726.21	165.55	1608.37	-2821.01	198.73	1604.45	595.79	-18.27	78.33	1194.25	8.74	79.39	568.65
4.02000	-2372.98	202.51	73.00	-2340.81	199.05	41.86	-3469.92	658.73	-60.69	-3656.57	512.77	-185.73	-2711.58	54.47	10.42	-2803.92	74.94	8.99	-3687.27	122.65	1217.45	-3390.94	28.52	806.46	-2693.40	67.84	1250.38	0.00	0.00	0.00	-1709.66	-45.87	1572.69	-2639.41	95.32	1663.62	-2718.59	164.84	1608.56	-2812.92	199.63	1604.61	595.25	-17.84	78.29	1193.59	8.25	79.32	568.26
4.03000	-2348.64	200.21	80.49	-2322.19	198.41	41.92	-3467.96	659.12	-61.44	-3652.61	513.09	-187.20	-2690.99	53.91	15.38	-2803.79	74.21	7.95	-3683.65	121.27	1219.10	-3387.84	27.41	807.30	-2671.64	68.20	1248.71	0.00	0.00	0.00	-1709.66	-45.87	1572.69	-2625.58	96.13	1662.49	-2710.95	164.13	1608.76	-2804.82	200.53	1604.76	594.08	-17.52	78.05	1193.60	8.19	79.04	569.05
4.04000	-2333.26	202.14	85.40	-2304.57	197.74	41.98	-3465.96	659.50	-62.19	-3648.59	513.39	-188.65	-2719.13	53.37	8.56	-2802.90	73.49	7.10	-3679.96	119.90	1220.69	-3384.70	26.30	808.12	-2663.30	69.15	1248.11	0.00	0.00	0.00	-1709.66	-45.87	1572.69	-2620.83	99.00	1661.90	-2703.31	163.43	1608.95	-2796.69	201.44	1604.92	594.75	-16.82	78.35	1193.57	8.20	78.91	569.91
4.05000	-2324.30	199.56	87.86	-2287.92	197.06	42.03	-3463.92	659.85	-62.93	-3644.52	513.68	-190.10	-2739.82	52.95	4.29	-2801.21	72.79	6.47	-3676.22	118.53	1222.24	-3381.51	25.21	808.91	-2657.04	68.81	1246.42	0.00	0.00	0.00	-1709.66	-45.87	1572.69	-2619.37	99.58	1660.56	-2695.64	162.73	1609.15	-2788.54	202.34	1605.08	595.88	-17.46	78.60	1193.95	8.51	79.59	568.87
4.06000	-2302.37	198.57	92.95	-2272.24	196.36	42.07	-3461.84	660.19	-63.67	-3640.39	513.95	-191.53	-2752.69	53.30	2.06	-2798.68	72.11	6.05	-3672.42	117.17	1223.75	-3378.27	24.12	809.68	-2655.01	68.13	1245.20	0.00	0.00	0.00	-1709.66	-45.87	1572.69	-2631.91	101.50	1661.87	-2687.97	162.04	1609.35	-2780.36	203.25	1605.24	595.56	-17.69	78.35	1192.96	8.45	79.57	569.29
4.07000	-2294.71	196.51	91.85	-2257.49	195.63	42.11	-3459.73	660.50	-64.41	-3636.22	514.21	-192.96	-2737.45	54.38	4.77	-2795.29	71.45	5.86	-3668.55	115.81	1225.21	-3374.97	23.04	810.42	-2643.50	67.83	1244.64	0.00	0.00	0.00	-1709.66	-45.87	1572.69	-2628.62	101.03	1659.65	-2680.28	161.35	1609.55	-2772.17	204.16	1605.40	595.50	-17.37	78.60	1193.51	9.01	79.46	568.64
4.08000	-2306.29	192.82	87.31	-2243.66	194.89	42.15	-3457.58	660.79	-65.14	-3631.99	514.46	-194.37	-2702.48	56.45	9.98	-2791.00	70.82	5.91	-3664.63	114.45	1226.63	-3371.62	21.97	811.14	-2627.95	69.19	1243.69	0.00	0.00	0.00	-1709.66	-45.87	1572.69	-2611.43	102.57	1658.45	-2672.57	160.67	1609.76	-2763.96	205.07	1605.57	595.22	-18.00	78.16	1193.40	8.37	79.06	568.98
4.09000	-2277.63	188.35	89.53	-2230.72	194.14	42.18	-3455.38	661.06	-65.87	-3627.70	514.69	-195.77	-2700.38	55.14	11.85	-2785.78	70.21	6.20	-3660.65	113.10	1228.00	-3368.23	20.90	811.84	-2629.25	70.20	1242.68	0.00	0.00	0.00	-1709.66	-45.87	1572.69	-2626.13	103.66	1658.65	-2664.86	160.00	1609.97	-2755.73	205.98	1605.73	595.52	-17.87	78.33	1192.48	8.30	78.65	568.46
4.10000	-2275.20	184.09	85.89	-2218.65	193.36	42.20	-3453.15	661.31	-66.60	-3623.37	514.91	-197.17	-2723.41	53.77	5.08	-2779.59	69.64	6.74	-3656.60	111.76	1229.32	-3364.78	19.84	812.52	-2620.35	70.92	1242.22	0.00	0.00	0.00	-1709.66	-45.87	1572.69	-2583.00	106.03	1657.28	-2657.13	159.33	1610.18	-2747.47	206.89	1605.90	594.65	-17.76	78.09	1192.91	8.33	78.92	569.36
4.11000	-2270.45	178.10	81.38	-2207.43	192.57	42.22	-3450.89	661.54	-67.32	-3618.98	515.11	-198.55	-2705.52	55.32	8.86	-2772.40	69.10	7.54	-3652.49	110.42	1230.60	-3361.28	18.79	813.17	-2607.40	70.29	1241.43	0.00	0.00	0.00	-1709.66	-45.87	1572.69	-2583.20	107.40	1655.26	-2649.38	158.67	1610.39	-2739.20	207.80	1606.07	596.33	-17.53	78.71	1193.15	8.84	79.46	568.36
4.12000	-2278.25	173.23	74.85	-2197.05	191.77	42.24	-3448.58	661.74	-68.04	-3614.54	515.30	-199.92	-2699.38	55.28	9.29	-2764.16	68.59	8.62	-3648.33	109.09	1231.83	-3357.72	17.75	813.80	-2611.08	71.81	1241.18	0.00	0.00	0.00	-1709.66	-45.87	1572.69	-2586.54	110.46	1655.85	-2641.63	158.01	1610.61	-2730.91	208.71	1606.25	595.83	-17.43	78.44	1192.46	8.91	79.02	568.96
4.13000	-2237.78	166.67	75.97	-2187.46	190.95	42.25	-3446.23	661.93	-68.75	-3610.04	515.47	-201.28	-2714.49	53.56	6.78	-2738.77	68.51	12.12	-3644.10	107.76	1233.01	-3354.12	16.72	814.40	-2596.26	71.04	1239.78	0.00	0.00	0.00	-1709.66	-45.87	1572.69	-2581.89	111.94	1654.69	-2633.86	157.36	1610.82	-2722.60	209.62	1606.42	595.74	-18.03	78.49	1192.49	8.85	79.06	568.71
4.14000	-2258.87	161.11	65.67	-2178.67	190.12	42.25	-3443.84	662.10	-69.46	-3605.50	515.63	-202.62	-2686.74	54.16	10.82	-2705.84	66.66	17.31	-3639.80	106.44	1234.15	-3350.46	15.70	814.98	-2573.83	71.56	1239.91	0.00	0.00	0.00	-1709.66	-45.87	1572.69	-2542.33	114.20	1653.98	-2626.08	156.72	1611.04	-2714.28	210.54	1606.60	596.08	-18.11	78.53	1192.63	8.22	79.11	568.61
4.15000	-2255.00	151.91	59.16	-2170.64	189.28	42.24	-3441.42	662.24	-70.17	-3600.90	515.78	-203.96	-2721.63	54.98	4.55	-2722.15	66.99	14.43	-3635.45	105.12	1235.24	-3346.75	14.68	815.54	-2570.76	72.31	1239.94	0.00	0.00	0.00	-1709.66	-45.87	1572.69	-2553.19	116.52	1653.21	-2618.28	156.08	1611.26	-2705.93	211.45	1606.78	596.11	-17.71	78.71	1193.08	8.30	79.35	569.04
4.16000	-2251.87	144.42	52.92	-2163.35	188.43	42.23	-3438.95	662.37	-70.87	-3596.25	515.91	-205.28	-2721.81	54.25	2.20	-2704.05	66.52	17.54	-3631.03	103.81	1236.28	-3342.98	13.68	816.07	-2571.22	74.78	1239.86	0.00	0.00	0.00	-1709.66	-45.87	1572.69	-2553.76	118.32	1653.24	-2610.48	155.45	1611.49	-2697.57	212.37	1606.96	595.56	-17.70	78.27	1192.65	7.63	79.13	570.50
4.17000	-2254.92	137.63	45.18	-2156.79	187.56	42.22	-3436.44	662.47	-71.56	-3591.55	516.03	-206.59	-2714.21	51.76	3.52	-2723.01	65.08	14.42	-3626.55	102.50	1237.27	-3339.17	12.68	816.58	-2567.79	74.74	1239.12	0.00	0.00	0.00	-1709.66	-45.87	1572.69	-2538.98	120.91	1652.12	-2602.66	154.83	1611.72	-2689.19	213.28	1607.14	595.02	-17.48	78.14	1193.24	8.15	79.09	569.64
4.18000	-2258.64	133.81	36.69	-2150.92	186.69	42.19	-3433.90	662.56	-72.25	-3586.79	516.13	-207.89	-2660.22	55.35	14.78	-2762.27	65.45	6.82	-3622.01	101.20	1238.22	-3335.29	11.69	817.06	-2552.41	76.88	1239.14	0.00	0.00	0.00	-1709.66	-45.87	1572.69	-2537.92	124.43	1652.70	-2594.83	154.21	1611.94	-2680.79	214.20	1607.33	596.43	-17.70	78.98	1193.20	8.48	79.09	568.75
4.19000	-2249.93	133.09	30.20	-2145.73	185.81	42.16	-3431.31	662.62	-72.94	-3581.99	516.22	-209.18	-2683.66	53.71	10.53	-2726.16	66.34	14.03	-3617.41	99.91	1239.11	-3331.37	10.71	817.52	-2514.20	76.63	1241.24	0.00	0.00	0.00	-1709.66	-45.87	1572.69	-2520.48	124.73	1651.75	-2586.99	153.60	1612.18	-2672.37	215.12	1607.52	595.66	-17.44	78.78	1193.13	8.68	79.29	569.18
4.20000	-2233.76	134.53	26.75	-2141.20	184.92	42.13	-3428.68	662.67	-73.62	-3577.13	516.30	-210.45	-2676.45	51.30	8.65	-2725.63	65.98	13.77	-3612.74	98.62	1239.96	-3327.38	9.74	817.96	-2532.52	76.22	1240.69	0.00	0.00	0.00	-1709.66	-45.87	1572.69	-2509.07	127.93	1651.94	-2579.14	152.99	1612.41	-2663.94	216.03	1607.70	595.02	-17.77	78.34	1193.93	8.05	79.12	569.33
4.21000	-2220.65	138.04	27.33	-2137.30	184.03	42.09	-3426.01	662.69	-74.29	-3572.22	516.37	-211.71	-2683.69	52.19	9.20	-2698.82	64.68	17.72	-3608.00	97.34	1240.76	-3323.35	8.78	818.37	-2541.10	77.39	1241.64	0.00	0.00	0.00	-1709.66	-45.87	1572.69	-2475.23	130.29	1650.63	-2571.27	152.40	1612.65	-2655.49	216.95	1607.90	594.65	-17.66	78.32	1192.41	8.22	78.82	569.02
4.22000	-2240.54	136.54	20.96	-2134.01	183.13	42.04	-3423.30	662.70	-74.96	-3567.26	516.42	-212.96	-2669.82	53.13	12.54	-2697.47	65.39	18.75	-3603.21	96.06	1241.51	-3319.26	7.82	818.75	-2518.26	78.57	1243.04	0.00	0.00	0.00	-1709.66	-45.87	1572.69	-2509.45	133.81	1653.28	-2563.40	151.81	1612.89	-2647.03	217.87	1608.09	594.56	-17.62	78.17	1192.85	8.58	79.10	569.67
4.23000	-2221.88	136.28	23.13	-2131.32	182.22	41.98	-3420.55	662.68	-75.63	-3562.24	516.45	-214.19	-2660.43	54.64	13.67	-2683.16	62.68	20.09	-3598.35	94.79	1242.22	-3315.11	6.88	819.11	-2519.66	79.15	1243.79	0.00	0.00	0.00	-1709.66	-45.87	1572.69	-2494.21	135.86	1653.33	-2555.51	151.22	1613.13	-2638.55	218.79	1608.28	594.86	-18.25	78.25	1193.31	8.39	78.90	568.46
4.24000	-2216.73	134.22	22.50	-2129.19	181.31	41.92	-3417.75	662.65	-76.28	-3557.18	516.48	-215.41	-2681.37	51.68	9.80	-2682.31	61.86	19.23	-3593.42	93.53	1242.87	-3310.91	5.95	819.45	-2502.66	79.39	1245.51	0.00	0.00	0.00	-1709.66	-45.87	1572.69	-2460.79	137.26	1652.52	-2547.62	150.65	1613.37	-2630.05	219.71	1608.48	595.72	-17.88	78.49	1193.09	8.67	79.24	569.76
4.25000	-2208.36	134.93	22.09	-2127.62	180.39	41.85	-3414.92	662.60	-76.94	-3552.06	516.49	-216.62	-2698.90	53.52	7.15	-2721.64	61.76	11.73	-3588.43	92.28	1243.47	-3306.65	5.02	819.76	-2486.70	81.40	1247.15	0.00	0.00	0.00	-1709.66	-45.87	1572.69	-2486.07	138.74	1654.55	-2539.71	150.08	1613.62	-2621.54	220.63	1608.68	596.67	-17.17	78.93	1192.37	8.86	79.13	569.53
4.26000	-2236.14	134.57	16.35	-2126.57	179.48	41.77	-3412.04	662.52	-77.58	-3546.90	516.49	-217.82	-2688.99	51.10	9.27	-2701.52	63.11	15.41	-3583.38	91.03	1244.02	-3302.33	4.11	820.05	-2498.39	81.53	1249.06	0.00	0.00	0.00	-1709.66	-45.87	1572.69	-2473.75	139.23	1655.57	-2531.80	149.52	1613.87	-2613.02	221.55	1608.88	595.78	-17.72	78.54	1192.64	8.91	78.98	569.00
4.27000	-2223.27	134.14	16.10	-2126.03	178.56	41.68	-3409.12	662.43	-78.22	-3541.68	516.47	-219.00	-2712.19	51.33	2.62	-2709.28	60.20	13.38	-3578.26	89.79	1244.53	-3297.96	3.21	820.31	-2475.83	82.84	1251.53	0.00	0.00	0.00	-1709.66	-45.87	1572.69	-2454.41	142.54	1654.88	-2523.87	148.96	1614.12	-2604.48	222.47	1609.08	596.11	-17.42	78.56	1192.71	8.67	78.84	568.83
4.28000	-2246.95	134.78	12.24	-2125.97	177.64	41.59	-3406.16	662.32	-78.86	-3536.41	516.45	-220.16	-2705.45	51.95	3.74	-2689.85	57.29	17.05	-3573.07	88.55	1244.98	-3293.53	2.31	820.55	-2463.72	82.43	1253.29	0.00	0.00	0.00	-1709.66	-45.87	1572.69	-2440.75	145.32	1654.71	-2515.94	148.42	1614.37	-2595.93	223.40	1609.29	595.32	-17.66	78.35	1193.31	8.29	79.23	568.69
4.29000	-2233.21	134.33	14.28	-2126.37	176.72	41.49	-3403.15	662.19	-79.49	-3531.08	516.41	-221.31	-2672.52	50.66	7.15	-2688.99	56.90	17.36	-3567.82	87.33	1245.38	-3289.05	1.43	820.76	-2458.64	84.33	1254.21	0.00	0.00	0.00	-1709.66	-45.87	1572.69	-2455.12	146.28	1654.58	-2507.99	147.88	1614.63	-2587.36	224.32	1609.49	594.31	-17.89	78.07	1193.43	8.30	79.30	568.52
4.30000	-2210.48	136.21	16.18	-2127.21	175.81	41.38	-3400.10	662.04	-80.11	-3525.71	516.35	-222.45	-2662.09	52.55	7.60	-2682.53	55.48	19.12	-3562.50	86.11	1245.73	-3284.51	0.55	820.94	-2437.74	84.85	1256.58	0.00	0.00	0.00	-1709.66	-45.87	1572.69	-2457.51	148.17	1654.95	-2500.04	147.35	1614.89	-2578.78	225.24	1609.70	595.38	-17.66	78.52	1193.29	8.54	79.19	568.71
4.31000	-2231.22	135.69	12.39	-2128.47	174.89	41.27	-3397.01	661.87	-80.72	-3520.29	516.29	-223.58	-2643.16	52.14	8.13	-2659.46	56.31	23.47	-3557.12	84.89	1246.03	-3279.91	-0.31	821.10	-2444.77	84.37	1258.00	0.00	0.00	0.00	-1709.66	-45.87	1572.69	-2427.19	147.62	1654.35	-2492.08	146.82	1615.15	-2570.19	226.16	1609.91	595.77	-17.96	78.64	1193.33	8.45	79.38	569.70
4.32000	-2226.18	135.70	12.70	-2130.13	173.98	41.15	-3393.88	661.68	-81.33	-3514.81	516.21	-224.68	-2671.18	49.39	0.07	-2647.18	53.82	27.02	-3551.67	83.69	1246.27	-3275.25	-1.16	821.24	-2431.53	85.89	1259.89	0.00	0.00	0.00	-1709.66	-45.87	1572.69	-2402.75	150.82	1651.09	-2484.11	146.31	1615.42	-2561.58	227.09	1610.13	595.30	-17.93	78.20	1192.21	8.64	79.02	569.74
4.33000	-2237.47	135.89	10.25	-2132.16	173.07	41.01	-3390.70	661.48	-81.93	-3509.29	516.12	-225.78	-2654.08	48.58	0.80	-2654.21	53.79	27.06	-3546.15	82.49	1246.47	-3270.53	-2.01	821.35	-2419.55	86.93	1260.61	0.00	0.00	0.00	-1709.66	-45.87	1572.69	-2383.71	151.58	1650.19	-2476.13	145.80	1615.68	-2552.96	228.01	1610.34	595.12	-18.08	78.13	1193.46	8.43	79.43	569.35
4.34000	-2230.75	135.46	11.58	-2134.55	172.16	40.88	-3387.48	661.25	-82.53	-3503.71	516.01	-226.86	-2645.88	45.96	-0.43	-2628.36	51.75	35.51	-3540.57	81.31	1246.61	-3265.76	-2.84	821.43	-2407.38	87.33	1262.25	0.00	0.00	0.00	-1709.66	-45.87	1572.69	-2387.04	152.27	1649.62	-2468.14	145.30	1615.95	-2544.33	228.93	1610.56	594.79	-18.00	78.24	1193.68	8.37	79.29	569.18
4.35000	-2225.99	136.37	13.42	-2137.27	171.27	40.73	-3384.22	661.01	-83.11	-3498.08	515.90	-227.92	-2632.07	43.29	0.98	-2620.15	49.27	39.98	-3534.92	80.12	1246.71	-3260.92	-3.66	821.49	-2424.78	87.52	1262.67	0.00	0.00	0.00	-1709.66	-45.87	1572.69	-2376.93	152.90	1649.25	-2460.14	144.81	1616.22	-2535.69	229.86	1610.78	595.21	-18.18	78.29	1193.40	7.93	79.32	568.82
4.36000	-2228.55	135.06	11.99	-2140.31	170.37	40.57	-3380.91	660.75	-83.69	-3492.41	515.77	-228.97	-2613.40	39.48	6.78	-2589.70	47.75	48.69	-3529.20	78.95	1246.75	-3256.03	-4.47	821.52	-2411.72	88.08	1263.59	0.00	0.00	0.00	-1709.66	-45.87	1572.69	-2370.44	154.37	1648.19	-2452.14	144.33	1616.50	-2527.04	230.78	1611.00	595.22	-18.18	78.45	1193.14	8.60	79.13	568.49
4.37000	-2212.95	136.81	14.78	-2143.63	169.49	40.41	-3377.56	660.47	-84.27	-3486.68	515.63	-230.00	-2597.59	35.84	10.90	-2560.18	45.23	57.38	-3523.41	77.79	1246.73	-3251.08	-5.27	821.53	-2382.06	88.27	1264.82	0.00	0.00	0.00	-1709.66	-45.87	1572.69	-2375.40	154.63	1646.72	-2444.13	143.85	1616.78	-2518.37	231.71	1611.22	594.87	-17.57	78.25	1193.57	8.33	78.96	569.60
4.38000	-2228.05	136.87	12.57	-2147.21	168.61	40.24	-3374.16	660.17	-84.83	-3480.90	515.47	-231.02	-2572.04	32.16	16.71	-2553.44	42.74	61.71	-3517.56	76.63	1246.67	-3246.06	-6.06	821.51	-2384.14	87.85	1265.33	0.00	0.00	0.00	-1709.66	-45.87	1572.69	-2348.15	155.11	1645.07	-2436.11	143.39	1617.06	-2509.69	232.63	1611.44	595.88	-17.15	78.54	1193.35	8.96	79.00	568.41
4.39000	-2217.13	136.81	14.81	-2151.05	167.74	40.05	-3370.72	659.85	-85.39	-3475.07	515.31	-232.02	-2527.38	29.99	26.21	-2522.38	38.95	67.22	-3511.64	75.48	1246.55	-3240.99	-6.84	821.46	-2390.36	87.65	1266.01	0.00	0.00	0.00	-1709.66	-45.87	1572.69	-2344.66	154.73	1644.87	-2428.08	142.93	1617.34	-2501.01	233.55	1611.67	594.54	-17.80	77.81	1192.77	8.81	79.17	568.75
4.40000	-2222.10	136.82	12.84	-2155.11	166.88	39.86	-3367.23	659.52	-85.94	-3469.19	515.13	-233.00	-2518.34	27.84	27.05	-2505.02	36.20	69.94	-3505.65	74.35	1246.37	-3235.86	-7.61	821.39	-2380.15	88.59	1266.02	0.00	0.00	0.00	-1709.66	-45.87	1572.69	-2327.88	155.27	1643.83	-2420.04	142.48	1617.62	-2492.31	234.48	1611.90	596.14	-17.78	78.61	1193.04	8.35	78.97	568.53
4.41000	-2240.57	135.46	9.52	-2159.37	166.03	39.66	-3363.70	659.17	-86.48	-3463.26	514.94	-233.97	-2487.77	25.00	31.32	-2471.79	34.56	74.91	-3499.59	73.22	1246.15	-3230.67	-8.36	821.29	-2359.31	89.10	1267.27	0.00	0.00	0.00	-1709.66	-45.87	1572.69	-2326.35	154.32	1642.59	-2412.00	142.04	1617.91	-2483.60	235.40	1612.12	595.76	-17.99	78.58	1193.35	7.86	79.15	568.06
4.42000	-2238.34	135.56	10.15	-2163.81	165.20	39.46	-3360.12	658.80	-87.01	-3457.28	514.74	-234.92	-2466.52	21.53	33.09	-2458.11	32.30	74.11	-3493.46	72.09	1245.87	-3225.41	-9.11	821.17	-2351.01	90.14	1268.40	0.00	0.00	0.00	-1709.66	-45.87	1572.69	-2315.29	153.58	1641.95	-2403.96	141.61	1618.20	-2474.88	236.33	1612.36	595.15	-17.94	78.22	1193.38	8.72	79.17	569.09
4.43000	-2231.25	136.34	11.66	-2168.42	164.37	39.24	-3356.50	658.41	-87.54	-3451.25	514.53	-235.86	-2448.20	18.53	33.34	-2446.98	30.84	73.19	-3487.26	70.98	1245.53	-3220.10	-9.84	821.02	-2349.33	89.68	1268.66	0.00	0.00	0.00	-1709.66	-45.87	1572.69	-2306.73	153.90	1641.53	-2395.90	141.18	1618.49	-2466.16	237.25	1612.59	594.73	-17.60	78.18	1193.21	8.55	79.30	568.61
4.44000	-2233.64	135.83	10.72	-2173.16	163.56	39.01	-3352.83	658.00	-88.06	-3445.17	514.31	-236.78	-2423.45	17.92	33.90	-2435.56	28.20	71.76	-3481.00	69.88	1245.14	-3214.72	-10.56	820.84	-2339.46	89.64	1269.66	0.00	0.00	0.00	-1709.66	-45.87	1572.69	-2292.85	152.51	1641.20	-2387.84	140.77	1618.79	-2457.42	238.18	1612.82	596.14	-17.74	78.78	1193.10	9.03	78.98	568.60
4.45000	-2222.49	136.86	12.03	-2178.02	162.76	38.78	-3349.12	657.58	-88.57	-3439.04	514.07	-237.68	-2413.49	15.98	31.12	-2411.97	28.41	70.79	-3474.66	68.78	1244.70	-3209.28	-11.27	820.64	-2335.86	90.70	1270.49	0.00	0.00	0.00	-1709.66	-45.87	1572.69	-2274.01	153.51	1640.03	-2379.77	140.37	1619.09	-2448.67	239.10	1613.06	595.12	-17.84	78.54	1191.99	8.73	78.57	568.54
4.46000	-2226.18	136.77	12.18	-2182.97	161.98	38.53	-3345.36	657.14	-89.07	-3432.86	513.82	-238.56	-2398.26	13.80	28.31	-2396.49	26.97	68.30	-3468.25	67.70	1244.20	-3203.78	-11.97	820.41	-2329.22	91.31	1271.68	0.00	0.00	0.00	-1709.66	-45.87	1572.69	-2268.05	154.84	1640.13	-2371.70	139.97	1619.39	-2439.92	240.02	1613.30	596.60	-17.35	78.72	1193.19	9.05	79.03	568.93
4.47000	-2236.09	135.66	10.03	-2188.00	161.21	38.28	-3341.55	656.68	-89.56	-3426.63	513.56	-239.43	-2373.56	13.48	27.73	-2361.35	28.47	67.63	-3461.78	66.62	1243.65	-3198.22	-12.65	820.15	-2320.91	91.61	1271.91	0.00	0.00	0.00	-1709.66	-45.87	1572.69	-2263.54	154.62	1640.06	-2363.62	139.58	1619.69	-2431.16	240.95	1613.54	595.40	-17.63	78.37	1193.86	8.98	79.28	568.64
4.48000	-2234.44	136.24	10.59	-2193.08	160.46	38.01	-3337.70	656.20	-90.04	-3420.35	513.29	-240.28	-2344.15	12.38	27.29	-2343.01	27.82	64.07	-3455.23	65.56	1243.04	-3192.60	-13.33	819.87	-2306.63	92.88	1272.32	0.00	0.00	0.00	-1709.66	-45.87	1572.69	-2258.86	152.52	1639.95	-2355.54	139.21	1620.00	-2422.39	241.87	1613.78	595.94	-17.60	78.83	1193.22	8.77	79.03	569.21
4.49000	-2223.02	136.77	12.04	-2198.19	159.73	37.74	-3333.80	655.71	-90.52	-3414.02	513.01	-241.11	-2317.21	12.34	27.34	-2341.49	26.39	57.28	-3448.61	64.50	1242.37	-3186.91	-13.99	819.55	-2292.58	93.99	1271.85	0.00	0.00	0.00	-1709.66	-45.87	1572.69	-2248.81	153.30	1639.08	-2347.45	138.84	1620.31	-2413.61	242.80	1614.03	594.90	-17.14	78.40	1192.72	8.79	78.84	568.89
4.50000	-2222.67	135.14	12.93	-2203.30	159.02	37.46	-3329.86	655.20	-90.98	-3407.65	512.72	-241.93	-2324.72	10.60	20.53	-2313.53	27.21	55.54	-3441.92	63.46	1241.65	-3181.16	-14.64	819.22	-2311.30	93.67	1272.55	0.00	0.00	0.00	-1709.66	-45.87	1572.69	-2245.67	152.60	1638.12	-2339.35	138.48	1620.62	-2404.83	243.72	1614.28	595.21	-17.71	78.43	1193.11	8.50	79.11	568.93
4.51000	-2228.60	136.54	12.15	-2208.41	158.32	37.16	-3325.86	654.67	-91.44	-3401.22	512.41	-242.72	-2294.76	9.64	20.37	-2284.45	25.44	53.16	-3435.16	62.42	1240.88	-3175.35	-15.28	818.85	-2291.89	93.19	1271.70	0.00	0.00	0.00	-1709.66	-45.87	1572.69	-2232.34	152.95	1636.85	-2331.25	138.13	1620.93	-2396.04	244.64	1614.52	595.08	-18.28	78.34	1193.85	8.63	79.50	569.28
4.52000	-2238.46	135.91	9.70	-2213.48	157.65	36.86	-3321.82	654.13	-91.89	-3394.74	512.10	-243.50	-2262.30	8.78	20.10	-2271.26	24.46	46.86	-3428.33	61.39	1240.04	-3169.47	-15.90	818.46	-2281.74	93.56	1272.51	0.00	0.00	0.00	-1709.66	-45.87	1572.69	-2209.06	151.78	1635.96	-2323.15	137.79	1621.25	-2387.24	245.57	1614.77	595.26	-17.83	78.34	1192.61	8.03	79.28	569.51
4.53000	-2216.46	136.39	14.44	-2218.49	156.99	36.54	-3317.74	653.57	-92.33	-3388.21	511.77	-244.26	-2222.57	8.85	22.02	-2225.68	24.03	48.10	-3421.43	60.38	1239.15	-3163.53	-16.51	818.04	-2277.20	94.90	1272.07	0.00	0.00	0.00	-1709.66	-45.87	1572.69	-2199.83	150.12	1634.79	-2315.04	137.46	1621.57	-2378.43	246.49	1615.03	594.79	-17.47	78.27	1192.69	8.62	79.17	569.40
4.54000	-2234.34	135.02	12.24	-2223.43	156.36	36.22	-3313.60	652.99	-92.75	-3381.64	511.43	-245.01	-2206.17	8.36	19.59	-2220.61	19.47	41.72	-3414.45	59.37	1238.21	-3157.52	-17.11	817.59	-2272.99	93.24	1272.34	0.00	0.00	0.00	-1709.66	-45.87	1572.69	-2187.49	150.62	1633.48	-2306.93	137.14	1621.89	-2369.62	247.41	1615.28	595.17	-17.73	78.49	1192.31	8.28	78.96	568.89
4.55000	-2223.26	135.24	14.27	-2228.27	155.75	35.88	-3309.42	652.40	-93.17	-3375.01	511.09	-245.73	-2167.58	8.33	21.56	-2197.79	16.73	38.94	-3407.41	58.38	1237.20	-3151.45	-17.70	817.11	-2261.80	93.76	1271.39	0.00	0.00	0.00	-1709.66	-45.87	1572.69	-2200.51	149.91	1632.04	-2298.81	136.84	1622.22	-2360.81	248.33	1615.54	595.55	-18.04	78.47	1192.82	8.60	78.99	568.06
4.56000	-2224.81	135.04	14.45	-2232.98	155.17	35.54	-3305.19	651.79	-93.58	-3368.34	510.73	-246.43	-2138.42	7.66	20.89	-2189.05	14.52	34.16	-3400.29	57.39	1236.14	-3145.32	-18.27	816.61	-2249.72	93.54	1270.82	0.00	0.00	0.00	-1709.66	-45.87	1572.69	-2187.72	149.94	1630.62	-2290.69	136.54	1622.54	-2351.98	249.25	1615.79	594.20	-18.17	77.85	1193.31	8.04	79.18	568.68
4.57000	-2244.63	135.35	10.71	-2237.56	154.60	35.18	-3300.91	651.16	-93.98	-3361.62	510.36	-247.12	-2110.19	6.90	20.03	-2141.86	14.96	38.28	-3393.10	56.42	1235.02	-3139.12	-18.83	816.08	-2257.16	92.75	1270.33	0.00	0.00	0.00	-1709.66	-45.87	1572.69	-2177.80	148.72	1628.97	-2282.56	136.25	1622.88	-2343.16	250.17	1616.05	595.36	-17.83	78.36	1192.70	7.90	78.78	568.83
4.58000	-2216.64	135.67	15.01	-2241.97	154.07	34.81	-3296.58	650.51	-94.37	-3354.85	509.98	-247.79	-2082.88	6.05	18.99	-2106.61	13.77	41.75	-3385.83	55.45	1233.85	-3132.85	-19.38	815.52	-2234.62	93.33	1269.63	0.00	0.00	0.00	-1709.66	-45.87	1572.69	-2155.82	147.67	1627.13	-2274.43	135.97	1623.21	-2334.33	251.10	1616.31	596.00	-18.03	78.41	1192.96	8.70	78.98	568.64
4.59000	-2208.68	136.10	16.13	-2246.19	153.56	34.44	-3292.21	649.85	-94.75	-3348.03	509.58	-248.43	-2056.48	5.12	17.78	-2076.51	12.61	44.32	-3378.49	54.50	1232.61	-3126.52	-19.92	814.94	-2228.13	93.55	1268.64	0.00	0.00	0.00	-1709.66	-45.87	1572.69	-2128.87	146.84	1624.85	-2266.30	135.70	1623.55	-2325.49	252.02	1616.58	596.21	-17.97	78.47	1193.16	8.75	79.22	569.22
4.60000	-2232.72	136.13	11.30	-2250.21	153.08	34.05	-3287.78	649.18	-95.12	-3341.16	509.18	-249.06	-2030.97	4.10	16.40	-2018.77	15.96	52.08	-3371.08	53.56	1231.32	-3120.12	-20.44	814.32	-2227.44	92.96	1267.63	0.00	0.00	0.00	-1709.66	-45.87	1572.69	-2140.50	145.70	1622.87	-2258.17	135.44	1623.88	-2316.65	252.93	1616.84	595.11	-17.66	78.58	1193.10	8.16	79.11	568.38
4.61000	-2214.26	136.56	13.86	-2254.00	152.62	33.65	-3283.31	648.49	-95.47	-3334.24	508.77	-249.67	-2006.34	3.00	14.85	-2006.85	14.14	53.02	-3363.60	52.63	1229.97	-3113.66	-20.94	813.68	-2207.36	91.91	1266.28	0.00	0.00	0.00	-1709.66	-45.87	1572.69	-2141.43	144.02	1621.07	-2250.03	135.19	1624.23	-2307.80	253.85	1617.11	596.05	-17.76	78.75	1193.27	8.37	79.06	569.04
4.62000	-2218.66	137.69	13.06	-2257.54	152.20	33.24	-3278.79	647.78	-95.82	-3327.27	508.35	-250.26	-1982.58	1.82	13.14	-1954.94	20.63	62.22	-3356.04	51.71	1228.56	-3107.13	-21.44	813.01	-2206.24	91.64	1265.36	0.00	0.00	0.00	-1709.66	-45.87	1572.69	-2132.98	143.19	1617.41	-2241.89	134.95	1624.57	-2298.96	254.77	1617.38	595.95	-17.76	78.74	1193.33	8.48	79.05	568.82
4.63000	-2227.07	138.03	10.33	-2260.80	151.80	32.81	-3274.21	647.05	-96.16	-3320.26	507.92	-250.82	-1959.67	0.56	11.27	-1915.86	22.41	68.82	-3348.40	50.80	1227.09	-3100.53	-21.92	812.31	-2199.05	91.44	1265.46	0.00	0.00	0.00	-1709.66	-45.87	1572.69	-2121.47	143.33	1615.18	-2233.74	134.73	1624.92	-2290.11	255.69	1617.65	596.28	-17.55	78.80	1193.46	8.50	79.01	568.79
4.64000	-2203.38	138.62	13.99	-2263.78	151.43	32.38	-3269.59	646.31	-96.49	-3313.20	507.47	-251.37	-1937.60	-0.77	9.26	-1893.17	21.72	74.16	-3340.70	49.91	1225.57	-3093.87	-22.39	811.59	-2196.88	90.62	1264.19	0.00	0.00	0.00	-1709.66	-45.87	1572.69	-2110.39	142.91	1612.13	-2225.60	134.51	1625.27	-2281.25	256.61	1617.92	594.96	-17.91	78.36	1193.77	8.76	79.46	568.32
4.65000	-2224.72	138.68	10.54	-2266.44	151.10	31.93	-3264.92	645.56	-96.80	-3306.09	507.02	-251.90	-1916.36	-2.18	7.10	-1882.89	19.29	78.20	-3332.91	49.02	1223.98	-3087.14	-22.84	810.83	-2183.20	89.54	1263.04	0.00	0.00	0.00	-1709.66	-45.87	1572.69	-2102.97	140.65	1609.34	-2217.45	134.31	1625.62	-2272.39	257.52	1618.19	595.33	-17.70	78.42	1194.28	8.53	79.46	569.07
4.66000	-2224.61	139.70	10.16	-2268.76	150.80	31.48	-3260.20	644.79	-97.10	-3298.93	506.56	-252.41	-1895.94	-3.65	4.80	-1881.02	15.84	80.90	-3325.06	48.15	1222.33	-3080.34	-23.28	810.05	-2174.19	89.63	1261.21	0.00	0.00	0.00	-1709.66	-45.87	1572.69	-2085.02	140.22	1606.66	-2209.30	134.11	1625.98	-2263.54	258.44	1618.47	595.90	-18.01	78.57	1193.81	8.28	79.28	568.27
4.67000	-2212.94	138.45	11.93	-2270.72	150.53	31.01	-3255.43	644.00	-97.40	-3291.72	506.08	-252.89	-1876.33	-5.19	2.37	-1883.57	12.10	82.21	-3317.12	47.29	1220.62	-3073.47	-23.70	809.24	-2163.90	88.72	1259.77	0.00	0.00	0.00	-1709.66	-45.87	1572.69	-2081.48	138.39	1604.42	-2201.15	133.93	1626.34	-2254.67	259.36	1618.74	595.67	-17.66	78.51	1192.60	8.95	79.01	568.99
4.68000	-2213.40	139.52	11.18	-2272.30	150.29	30.53	-3250.60	643.20	-97.68	-3284.46	505.60	-253.36	-1857.50	-6.79	-0.19	-1886.55	8.79	82.10	-3309.12	46.44	1218.86	-3066.54	-24.12	808.40	-2145.69	87.57	1259.07	0.00	0.00	0.00	-1709.66	-45.87	1572.69	-2068.09	137.27	1601.08	-2193.00	133.76	1626.70	-2245.81	260.27	1619.02	595.87	-17.46	78.64	1192.28	8.50	78.87	568.21
4.69000	-2215.01	138.90	10.73	-2273.49	150.09	30.04	-3245.73	642.38	-97.95	-3277.16	505.11	-253.80	-1839.46	-8.45	-2.88	-1885.97	6.63	80.52	-3301.03	45.60	1217.03	-3059.53	-24.51	807.53	-2156.12	87.81	1257.83	0.00	0.00	0.00	-1709.66	-45.87	1572.69	-2064.31	134.97	1597.81	-2184.85	133.59	1627.06	-2236.95	261.18	1619.30	595.51	-17.72	78.30	1192.99	8.55	79.10	568.57
4.70000	-2224.36	139.54	8.95	-2274.24	149.93	29.53	-3240.81	641.55	-98.21	-3269.81	504.60	-254.23	-1822.18	-10.17	-5.69	-1877.82	6.36	77.45	-3292.87	44.78	1215.14	-3052.46	-24.89	806.63	-2139.83	86.08	1257.27	0.00	0.00	0.00	-1709.66	-45.87	1572.69	-2047.88	133.98	1594.01	-2176.69	133.44	1627.43	-2228.08	262.10	1619.59	594.84	-17.76	78.25	1193.84	8.86	79.50	568.30
4.71000	-2221.90	139.73	9.15	-2274.56	149.80	29.01	-3235.83	640.70	-98.46	-3262.41	504.09	-254.63	-1805.66	-11.95	-8.61	-1834.44	9.99	81.61	-3284.64	43.97	1213.19	-3045.32	-25.26	805.70	-2142.80	85.34	1255.91	0.00	0.00	0.00	-1709.66	-45.87	1572.69	-2037.49	131.32	1590.11	-2168.53	133.31	1627.80	-2219.22	263.01	1619.87	595.76	-18.14	78.23	1192.89	7.97	78.99	568.15
4.72000	-2230.04	139.40	7.05	-2274.41	149.71	28.48	-3230.80	639.84	-98.69	-3254.96	503.57	-255.01	-1789.87	-13.78	-11.64	-1830.94	6.35	77.83	-3276.33	43.17	1211.18	-3038.11	-25.62	804.75	-2123.18	83.73	1254.74	0.00	0.00	0.00	-1709.66	-45.87	1572.69	-2035.16	129.78	1588.46	-2160.38	133.18	1628.17	-2210.35	263.92	1620.16	595.28	-18.06	78.32	1192.77	8.06	78.88	568.31
4.73000	-2204.11	140.20	11.42	-2273.77	149.66	27.94	-3225.73	638.96	-98.91	-3247.46	503.04	-255.37	-1774.81	-15.66	-14.77	-1864.67	6.86	65.26	-3267.94	42.38	1209.11	-3030.83	-25.96	803.76	-2110.78	82.60	1253.73	0.00	0.00	0.00	-1709.66	-45.87	1572.69	-2020.50	126.64	1585.12	-2152.22	133.06	1628.55	-2201.48	264.83	1620.44	593.77	-18.29	77.97	1193.20	8.47	78.96	568.72
4.74000	-2220.50	139.76	7.65	-2272.62	149.65	27.39	-3220.60	638.07	-99.13	-3239.92	502.50	-255.71	-1760.48	-17.59	-18.00	-1875.64	9.44	54.22	-3259.47	41.60	1206.97	-3023.48	-26.28	802.75	-2116.33	81.06	1252.16	0.00	0.00	0.00	-1709.66	-45.87	1572.69	-2013.87	124.46	1582.29	-2144.06	132.96	1628.93	-2192.61	265.74	1620.73	595.79	-17.59	78.67	1193.30	8.59	79.00	569.06
4.75000	-2205.10	139.97	10.69	-2270.94	149.67	26.82	-3215.42	637.16	-99.33	-3232.33	501.95	-256.02	-1746.84	-19.57	-21.33	-1876.37	8.99	49.42	-3250.93	40.84	1204.78	-3016.06	-26.59	801.70	-2115.49	79.83	1250.74	0.00	0.00	0.00	-1709.66	-45.87	1572.69	-1994.28	121.56	1579.92	-2135.91	132.87	1629.31	-2183.75	266.65	1621.02	595.59	-17.52	78.40	1192.97	8.82	79.07	568.91
4.76000	-2206.45	139.32	10.49	-2268.71	149.74	26.24	-3210.18	636.24	-99.51	-3224.69	501.39	-256.32	-1733.89	-21.59	-24.74	-1877.13	8.43	44.52	-3242.31	40.09	1202.52	-3008.57	-26.88	800.63	-2100.16	77.45	1249.17	0.00	0.00	0.00	-1709.66	-45.87	1572.69	-1982.49	120.27	1576.05	-2127.75	132.79	1629.70	-2174.88	267.56	1621.32	595.29	-17.56	78.55	1192.57	8.42	78.81	568.19
4.77000	-2212.71	140.19	8.58	-2265.90	149.85	25.65	-3204.90	635.30	-99.69	-3217.01	500.82	-256.59	-1721.62	-23.64	-28.24	-1877.93	7.76	39.53	-3233.61	39.36	1200.20	-3001.00	-27.16	799.53	-2081.88	75.77	1249.34	0.00	0.00	0.00	-1709.66	-45.87	1572.69	-1990.29	117.16	1574.80	-2119.59	132.72	1630.08	-2166.02	268.46	1621.61	595.23	-17.44	78.44	1194.03	7.68	79.12	568.47
4.78000	-2210.62	140.80	8.95	-2262.50	150.00	25.04	-3199.56	634.35	-99.85	-3209.28	500.24	-256.83	-1710.02	-25.74	-31.82	-1878.75	6.99	34.46	-3224.84	38.63	1197.82	-2993.37	-27.43	798.40	-2076.57	74.33	1248.36	0.00	0.00	0.00	-1709.66	-45.87	1572.69	-1965.23	114.51	1572.74	-2111.44	132.66	1630.48	-2157.15	269.37	1621.91	595.54	-17.29	78.88	1193.63	8.83	79.39	569.38
4.79000	-2211.67	140.77	8.60	-2258.48	150.20	24.43	-3194.17	633.38	-100.00	-3201.50	499.65	-257.06	-1699.07	-27.87	-35.47	-1879.60	6.12	29.31	-3215.98	37.93	1195.37	-2985.67	-27.68	797.23	-2061.50	71.55	1248.03	0.00	0.00	0.00	-1709.66	-45.87	1572.69	-1964.19	112.01	1570.52	-2103.28	132.62	1630.87	-2148.29	270.27	1622.21	596.80	-17.59	78.98	1193.05	8.99	79.27	569.70
4.80000	-2201.00	141.29	10.00	-2253.83	150.44	23.79	-3188.73	632.40	-100.13	-3193.67	499.06	-257.26	-1688.76	-30.03	-39.18	-1880.48	5.15	24.10	-3207.05	37.23	1192.86	-2977.89	-27.91	796.04	-2055.62	70.91	1247.91	0.00	0.00	0.00	-1709.66	-45.87	1572.69	-1951.63	108.17	1569.28	-2095.13	132.58	1631.27	-2139.43	271.18	1622.51	595.85	-17.56	78.70	1192.28	8.58	78.94	569.87
4.81000	-2206.55	141.63	8.14	-2257.74	148.67	21.10	-3183.23	631.41	-100.26	-3185.80	498.45	-257.44	-1679.07	-32.22	-42.96	-1881.39	4.10	18.82	-3198.04	36.55	1190.29	-2970.04	-28.13	794.82	-2053.53	68.68	1247.41	0.00	0.00	0.00	-1709.66	-45.87	1572.69	-1931.12	106.71	1567.66	-2086.98	132.56	1631.67	-2130.58	272.08	1622.81	595.36	-17.78	78.51	1193.11	8.41	79.04	569.29
4.82000	-2197.55	141.71	10.69	-2212.83	151.59	28.67	-3177.68	630.40	-100.37	-3177.88	497.84	-257.60	-1670.01	-34.44	-46.80	-1882.31	2.95	13.49	-3188.95	35.88	1187.65	-2962.12	-28.33	793.57	-2040.28	67.23	1248.15	0.00	0.00	0.00	-1709.66	-45.87	1572.69	-1930.28	102.42	1566.40	-2078.82	132.56	1632.07	-2121.72	272.98	1623.11	595.31	-17.66	78.62	1193.00	8.53	79.00	568.52
4.83000	-2202.34	142.26	9.02	-2232.80	151.86	22.44	-3172.08	629.38	-100.46	-3169.91	497.22	-257.73	-1661.54	-36.69	-50.69	-1883.26	1.72	8.11	-3179.78	35.22	1184.95	-2954.13	-28.52	792.29	-2027.45	66.24	1248.84	0.00	0.00	0.00	-1709.66	-45.87	1572.69	-1928.98	100.73	1566.76	-2070.67	132.56	1632.47	-2112.87	273.88	1623.42	594.39	-17.62	78.20	1192.65	8.37	78.93	568.67
4.84000	-2197.66	143.86	11.29	-2240.79	149.79	21.01	-3166.42	628.34	-100.55	-3161.90	496.58	-257.84	-1653.66	-38.96	-54.63	-1884.22	0.40	2.68	-3170.53	34.58	1182.19	-2946.07	-28.69	790.98	-2030.15	62.60	1250.06	0.00	0.00	0.00	-1709.66	-45.87	1572.69	-1918.58	98.21	1565.91	-2062.53	132.58	1632.88	-2104.02	274.78	1623.72	595.58	-17.96	78.51	1193.07	8.28	78.89	568.82
4.85000	-2205.63	142.84	8.56	-2262.68	153.58	17.77	-3160.71	627.29	-100.62	-3153.83	495.94	-257.92	-1646.36	-41.24	-58.61	-1885.20	-0.99	-2.79	-3161.21	33.96	1179.36	-2937.93	-28.84	789.64	-2024.24	61.94	1251.99	0.00	0.00	0.00	-1709.66	-45.87	1572.69	-1898.84	93.88	1565.02	-2054.38	132.61	1633.29	-2095.18	275.68	1624.03	595.77	-17.56	78.64	1193.92	8.21	78.85	568.28
4.86000	-2203.15	143.81	8.87	-2288.05	153.91	14.86	-3154.95	626.23	-100.68	-3145.73	495.30	-257.99	-1639.63	-43.54	-62.63	-1886.19	-2.45	-8.30	-3151.80	33.34	1176.47	-2929.72	-28.98	788.27	-2010.71	59.91	1252.34	0.00	0.00	0.00	-1709.66	-45.87	1572.69	-1877.24	93.44	1564.84	-2046.23	132.65	1633.71	-2086.33	276.57	1624.34	595.86	-17.76	78.57	1193.15	8.41	78.95	569.94
4.87000	-2179.61	145.30	11.40	-2300.75	152.03	14.74	-3149.13	625.15	-100.72	-3137.57	494.64	-258.02	-1633.44	-45.86	-66.68	-1887.19	-3.99	-13.83	-3142.31	32.75	1173.51	-2921.43	-29.11	786.87	-1988.48	58.91	1253.85	0.00	0.00	0.00	-1709.66	-45.87	1572.69	-1872.98	90.93	1564.35	-2038.09	132.70	1634.13	-2077.50	277.47	1624.66	595.80	-17.79	78.66	1192.75	8.36	78.73	569.57
4.88000	-2179.09	146.06	9.94	-2283.32	151.95	18.47	-3143.26	624.06	-100.75	-3129.37	493.97	-258.04	-1627.79	-48.19	-70.75	-1888.20	-5.59	-19.38	-3132.74	32.16	1170.49	-2913.07	-29.21	785.43	-1995.44	56.47	1254.85	0.00	0.00	0.00	-1709.66	-45.87	1572.69	-1872.87	89.20	1563.62	-2029.95	132.77	1634.55	-2068.66	278.36	1624.97	595.05	-18.01	78.25	1193.14	8.88	79.16	568.93
4.89000	-2167.65	146.20	9.85	-2264.95	154.14	20.48	-3137.33	622.96	-100.76	-3121.12	493.30	-258.02	-1622.67	-50.53	-74.85	-1889.22	-7.26	-24.95	-3123.10	31.59	1167.40	-2904.64	-29.30	783.97	-1990.61	54.68	1255.65	0.00	0.00	0.00	-1709.66	-45.87	1572.69	-1859.89	88.16	1563.16	-2021.82	132.85	1634.97	-2059.84	279.26	1625.28	595.81	-18.34	78.40	1192.90	8.68	79.31	569.66
4.90000	-2170.50	146.98	7.35	-2224.99	154.05	28.50	-3131.35	621.84	-100.76	-3112.83	492.62	-257.99	-1618.07	-52.87	-78.97	-1890.24	-8.98	-30.52	-3113.37	31.04	1164.24	-2896.13	-29.38	782.48	-1981.03	54.69	1256.45	0.00	0.00	0.00	-1709.66	-45.87	1572.69	-1850.07	85.52	1563.19	-2013.68	132.95	1635.40	-2051.01	280.15	1625.60	596.26	-17.69	78.49	1193.40	8.26	79.38	569.57
4.91000	-2169.21	148.44	5.69	-2194.22	156.35	34.79	-3125.31	620.71	-100.75	-3104.49	491.93	-257.93	-1613.96	-55.22	-83.10	-1891.26	-10.76	-36.10	-3103.56	30.50	1161.02	-2887.55	-29.43	780.95	-1969.23	53.86	1256.55	0.00	0.00	0.00	-1709.66	-45.87	1572.69	-1840.62	82.90	1563.27	-2005.55	133.05	1635.83	-2042.20	281.04	1625.92	595.97	-17.83	78.47	1193.34	8.60	79.21	567.78
4.92000	-2162.41	148.94	4.10	-2185.36	157.78	42.05	-3119.22	619.56	-100.72	-3096.10	491.23	-257.84	-1610.35	-57.57	-87.23	-1892.29	-12.59	-41.68	-3093.66	29.97	1157.74	-2878.89	-29.48	779.40	-1954.35	51.97	1256.94	0.00	0.00	0.00	-1709.66	-45.87	1572.69	-1836.54	82.16	1564.01	-1997.43	133.17	1636.26	-2033.38	281.93	1626.24	595.85	-17.17	78.55	1193.02	8.36	78.80	568.48
4.93000	-2140.47	154.39	11.44	-2175.04	159.66	50.11	-3113.07	618.41	-100.68	-3087.67	490.52	-257.73	-1607.20	-59.92	-91.36	-1893.31	-14.47	-47.25	-3083.69	29.46	1154.38	-2870.16	-29.50	777.81	-1947.20	52.00	1256.80	0.00	0.00	0.00	-1709.66	-45.87	1572.69	-1832.71	79.87	1563.67	-1989.30	133.31	1636.70	-2024.58	282.81	1626.56	596.66	-17.69	78.82	1192.52	8.63	78.83	569.67
4.94000	-2155.21	158.31	16.16	-2175.93	164.63	57.31	-3106.86	617.24	-100.62	-3079.19	489.81	-257.60	-1604.53	-62.26	-95.50	-1894.33	-16.40	-52.80	-3073.63	28.97	1150.97	-2861.35	-29.51	776.20	-1941.35	49.85	1257.60	0.00	0.00	0.00	-1709.66	-45.87	1572.69	-1828.72	79.70	1564.54	-1981.18	133.45	1637.13	-2015.78	283.70	1626.89	595.33	-18.31	78.37	1192.06	9.38	78.93	569.32
4.95000	-2144.05	165.04	25.24	-2185.18	168.45	62.67	-3100.60	616.05	-100.55	-3070.67	489.09	-257.43	-1602.30	-64.60	-99.62	-1895.34	-18.36	-58.34	-3063.50	28.49	1147.48	-2852.46	-29.50	774.55	-1932.58	50.81	1258.04	0.00	0.00	0.00	-1709.66	-45.87	1572.69	-1816.77	80.49	1565.74	-1973.07	133.61	1637.58	-2006.99	284.58	1627.21	594.30	-18.11	78.18	1193.14	8.63	79.01	570.39
4.96000	-2117.77	171.28	37.45	-2160.64	173.48	75.72	-3094.29	614.86	-100.47	-3062.10	488.36	-257.25	-1600.51	-66.92	-103.73	-1896.34	-20.37	-63.84	-3053.28	28.02	1143.93	-2843.50	-29.47	772.87	-1922.85	48.35	1258.72	0.00	0.00	0.00	-1709.66	-45.87	1572.69	-1815.34	79.60	1566.67	-1964.96	133.79	1638.02	-1998.20	285.46	1627.54	595.00	-17.88	78.22	1193.43	8.41	79.17	570.26
4.97000	-2113.84	177.69	44.85	-2163.05	179.11	82.25	-3087.92	613.65	-100.37	-3053.49	487.62	-257.03	-1599.14	-69.24	-107.82	-1897.33	-22.40	-69.32	-3042.97	27.58	1140.31	-2834.47	-29.43	771.16	-1929.91	48.05	1259.55	0.00	0.00	0.00	-1709.66	-45.87	1572.69	-1817.50	78.63	1567.98	-1956.85	133.97	1638.47	-1989.42	286.35	1627.87	595.32	-17.42	78.26	1192.92	8.50	79.42	569.62
4.98000	-2094.67	183.96	55.71	-2120.90	183.61	95.72	-3081.49	612.43	-100.25	-3044.82	486.87	-256.80	-1598.19	-71.54	-111.88	-1898.30	-24.47	-74.76	-3032.59	27.14	1136.62	-2825.35	-29.37	769.42	-1924.73	47.32	1260.70	0.00	0.00	0.00	-1709.66	-45.87	1572.69	-1792.48	80.47	1568.49	-1948.75	134.18	1638.92	-1980.65	287.22	1628.20	595.17	-17.36	78.18	1192.53	8.53	79.07	568.31
4.99000	-2064.91	187.42	68.33	-2100.15	185.79	106.65	-3075.00	611.20	-100.12	-3036.12	486.12	-256.53	-1597.64	-73.82	-115.92	-1899.27	-26.56	-80.15	-3022.12	26.73	1132.86	-2816.16	-29.29	767.65	-1921.21	46.76	1261.41	0.00	0.00	0.00	-1709.66	-45.87	1572.69	-1770.06	80.77	1568.95	-1940.65	134.39	1639.38	-1971.89	288.10	1628.53	595.22	-17.25	78.26	1193.33	8.59	79.01	567.27
5.00000	-2049.59	189.04	76.72	-2079.93	185.73	116.66	-3068.46	609.95	-99.97	-3027.36	485.36	-256.24	-1597.47	-76.09	-119.92	-1900.21	-28.67	-85.49	-3011.57	26.32	1129.04	-2806.89	-29.19	765.84	-1908.89	45.63	1262.28	0.00	0.00	0.00	-1709.66	-45.87	1572.69	-1779.02	80.10	1571.06	-1932.56	134.62	1639.83	-1963.13	288.98	1628.86	595.16	-17.95	78.25	1193.56	8.61	79.16	567.70
5.01000	-2028.41	190.15	86.80	-2036.29	186.78	131.08	-3061.86	608.69	-99.81	-3018.57	484.59	-255.92	-1597.68	-78.33	-123.88	-1901.13	-30.80	-90.78	-3000.93	25.94	1125.15	-2797.55	-29.08	764.01	-1894.05	45.50	1263.59	0.00	0.00	0.00	-1709.66	-45.87	1572.69	-1772.58	79.65	1571.96	-1924.47	134.86	1640.29	-1954.39	289.85	1629.20	595.22	-18.10	78.24	1193.35	8.37	79.16	569.92
5.02000	-2007.12	190.66	96.72	-2006.00	187.68	143.70	-3055.21	607.42	-99.63	-3009.72	483.82	-255.58	-1598.25	-80.55	-127.80	-1902.03	-32.95	-96.00	-2990.22	25.57	1121.19	-2788.12	-28.95	762.14	-1892.10	45.07	1264.69	0.00	0.00	0.00	-1709.66	-45.87	1572.69	-1766.63	80.71	1573.82	-1916.39	135.12	1640.76	-1945.65	290.73	1629.53	595.52	-17.62	78.42	1192.69	8.74	79.04	569.26
5.03000	-1985.54	189.92	106.31	-1992.69	187.14	151.66	-3048.49	606.14	-99.44	-3000.84	483.03	-255.21	-1599.17	-82.74	-131.67	-1902.91	-35.11	-101.16	-2979.41	25.22	1117.16	-2778.62	-28.80	760.24	-1888.87	44.22	1264.82	0.00	0.00	0.00	-1709.66	-45.87	1572.69	-1764.15	82.35	1576.12	-1908.32	135.39	1641.23	-1936.92	291.60	1629.87	595.72	-17.62	78.45	1192.83	7.91	79.05	569.51
5.04000	-1968.55	189.71	116.47	-1987.62	185.68	159.09	-3041.72	604.84	-99.23	-2991.90	482.24	-254.81	-1600.43	-84.90	-135.48	-1903.76	-37.27	-106.24	-2968.52	24.88	1113.06	-2769.04	-28.63	758.31	-1876.27	43.80	1266.01	0.00	0.00	0.00	-1709.66	-45.87	1572.69	-1760.26	82.80	1576.46	-1900.25	135.68	1641.70	-1928.20	292.47	1630.21	596.84	-17.11	78.69	1193.80	8.93	79.23	569.58
5.05000	-1944.06	188.27	126.94	-1970.21	186.91	166.80	-3034.89	603.54	-99.00	-2982.92	481.45	-254.38	-1602.01	-87.03	-139.23	-1904.58	-39.44	-111.24	-2957.55	24.56	1108.90	-2759.38	-28.45	756.35	-1879.27	43.50	1266.98	0.00	0.00	0.00	-1709.66	-45.87	1572.69	-1739.27	82.78	1578.01	-1892.18	135.98	1642.17	-1919.49	293.33	1630.55	596.39	-17.74	78.76	1193.17	8.52	78.94	570.10
5.06000	-1916.12	186.47	136.70	-1955.60	184.48	174.51	-3028.00	602.22	-98.76	-2973.90	480.64	-253.93	-1603.90	-89.12	-142.92	-1905.37	-41.61	-116.16	-2946.50	24.25	1104.66	-2749.64	-28.24	754.35	-1869.55	44.26	1267.30	0.00	0.00	0.00	-1709.66	-45.87	1572.69	-1725.83	84.70	1579.40	-1884.12	136.29	1642.65	-1910.79	294.20	1630.90	596.18	-17.89	78.83	1193.15	8.75	79.03	569.06
5.07000	-1894.08	185.65	145.59	-1921.07	181.59	184.31	-3021.06	600.89	-98.50	-2964.83	479.83	-253.45	-1606.10	-91.17	-146.54	-1906.13	-43.78	-120.98	-2935.35	23.97	1100.35	-2739.82	-28.02	752.33	-1864.18	44.21	1267.42	0.00	0.00	0.00	-1709.66	-45.87	1572.69	-1731.09	84.69	1580.80	-1876.07	136.62	1643.13	-1902.10	295.06	1631.24	594.86	-17.89	78.40	1193.22	8.80	79.23	568.85
5.08000	-1872.34	183.40	153.85	-1897.08	183.13	194.24	-3014.05	599.55	-98.23	-2955.72	479.01	-252.94	-1608.57	-93.19	-150.08	-1906.85	-45.94	-125.71	-2924.13	23.70	1095.98	-2729.93	-27.78	750.27	-1858.84	43.46	1267.38	0.00	0.00	0.00	-1709.66	-45.87	1572.69	-1733.22	85.30	1581.65	-1868.03	136.96	1643.61	-1893.42	295.93	1631.59	595.27	-17.75	78.33	1192.13	8.63	78.99	567.65
5.09000	-1849.00	183.85	162.44	-1883.80	179.32	200.95	-3006.99	598.20	-97.94	-2946.56	478.19	-252.41	-1611.32	-95.16	-153.54	-1907.54	-48.08	-130.33	-2912.81	23.44	1091.53	-2719.95	-27.52	748.18	-1851.03	44.33	1267.00	0.00	0.00	0.00	-1709.66	-45.87	1572.69	-1730.85	85.41	1583.17	-1859.99	137.32	1644.09	-1884.75	296.79	1631.94	594.92	-17.78	78.10	1193.24	8.60	79.24	568.69
5.10000	-1811.86	183.42	173.06	-1861.16	179.52	206.47	-2999.87	596.83	-97.63	-2937.35	477.36	-251.84	-1614.34	-97.08	-156.92	-1908.19	-50.22	-134.84	-2901.41	23.21	1087.01	-2709.89	-27.25	746.05	-1844.79	43.66	1268.23	0.00	0.00	0.00	-1709.66	-45.87	1572.69	-1721.46	86.97	1583.65	-1851.96	137.69	1644.58	-1876.10	297.64	1632.29	595.20	-17.59	78.40	1193.58	8.49	79.32	568.73
5.11000	-1779.52	183.29	182.08	-1802.86	183.30	220.00	-2992.69	595.46	-97.30	-2928.11	476.52	-251.25	-1617.60	-98.96	-160.20	-1908.79	-52.33	-139.23	-2889.93	22.99	1082.42	-2699.75	-26.95	743.90	-1831.13	44.64	1267.33	0.00	0.00	0.00	-1709.66	-45.87	1572.69	-1702.27	88.55	1583.82	-1843.94	138.08	1645.08	-1867.45	298.50	1632.64	594.66	-17.09	78.48	1193.13	8.50	79.16	568.02
5.12000	-1755.81	184.38	190.11	-1776.59	182.25	226.81	-2985.45	594.07	-96.96	-2918.81	475.67	-250.63	-1621.09	-100.79	-163.39	-1909.35	-54.42	-143.51	-2878.36	22.79	1077.77	-2689.53	-26.64	741.71	-1827.19	44.55	1267.33	0.00	0.00	0.00	-1709.65	-45.87	1572.69	-1711.96	90.14	1586.04	-1835.92	138.49	1645.57	-1858.82	299.35	1632.99	594.24	-17.72	78.16	1192.67	8.21	78.84	568.03
5.13000	-1724.98	185.42	197.37	-1763.78	182.64	230.49	-2978.15	592.67	-96.60	-2909.47	474.82	-249.98	-1624.81	-102.56	-166.48	-1909.86	-56.49	-147.65	-2866.70	22.60	1073.04	-2679.23	-26.31	739.49	-1824.86	44.82	1267.45	0.00	0.00	0.00	-1700.67	-44.06	1575.17	-1691.31	90.91	1586.12	-1827.91	138.90	1646.07	-1850.20	300.21	1633.35	595.71	-17.33	78.60	1193.21	8.46	79.17	569.04
5.14000	-1704.39	184.32	216.20	-1742.37	181.80	235.76	-2970.79	591.26	-96.23	-2900.09	473.97	-249.31	-1628.74	-104.28	-169.46	-1910.33	-58.53	-151.67	-2854.96	22.43	1068.23	-2668.85	-25.95	737.23	-1813.15	44.92	1267.25	0.00	0.00	0.00	-1697.00	-43.64	1576.70	-1701.53	90.38	1586.77	-1819.91	139.34	1646.57	-1841.59	301.06	1633.70	596.32	-17.14	78.73	1193.42	8.84	79.19	569.31
5.15000	-1676.24	185.81	222.26	-1710.65	184.26	249.09	-2963.37	589.84	-95.84	-2890.67	473.10	-248.60	-1632.87	-105.93	-172.33	-1910.74	-60.53	-155.54	-2843.12	22.28	1063.36	-2658.39	-25.58	734.95	-1809.45	45.78	1267.35	0.00	0.00	0.00	-1696.67	-43.03	1576.13	-1689.48	92.42	1587.17	-1811.92	139.79	1647.08	-1832.99	301.91	1634.06	595.81	-17.17	78.72	1193.23	8.43	79.00	568.46
5.16000	-1651.40	188.23	227.40	-1693.58	184.75	252.36	-2955.90	588.41	-95.43	-2881.20	472.23	-247.86	-1637.18	-107.53	-175.09	-1911.10	-62.50	-159.26	-2831.20	22.15	1058.42	-2647.85	-25.19	732.63	-1797.86	45.60	1267.47	0.00	0.00	0.00	-1685.56	-42.16	1575.89	-1690.94	93.10	1588.68	-1803.94	140.25	1647.59	-1824.41	302.75	1634.42	594.84	-17.65	78.35	1193.11	8.54	79.02	569.19
5.17000	-1623.14	190.43	232.51	-1657.72	185.55	257.21	-2948.36	586.97	-95.00	-2871.68	471.35	-247.10	-1641.66	-109.06	-177.72	-1911.41	-64.43	-162.84	-2819.20	22.04	1053.40	-2637.22	-24.78	730.27	-1793.57	46.58	1267.61	0.00	0.00	0.00	-1702.94	-45.55	1577.81	-1680.20	94.40	1589.23	-1795.96	140.73	1648.10	-1815.84	303.60	1634.78	596.48	-17.68	78.78	1193.51	8.68	79.34	568.51
5.18000	-1597.23	191.57	236.61	-1636.51	187.85	259.28	-2940.76	585.51	-94.55	-2862.12	470.47	-246.31	-1646.31	-110.53	-180.23	-1911.65	-66.31	-166.26	-2807.10	21.94	1048.31	-2626.51	-24.36	727.89	-1802.01	46.38	1267.35	0.00	0.00	0.00	-1687.44	-42.01	1578.69	-1670.95	94.71	1589.14	-1788.00	141.22	1648.62	-1807.28	304.44	1635.14	596.18	-17.30	78.85	1192.90	8.46	79.10	568.10
5.19000	-1570.25	192.97	240.85	-1604.76	187.29	263.47	-2933.10	584.05	-94.09	-2852.52	469.58	-245.48	-1651.10	-111.93	-182.60	-1911.84	-68.14	-169.51	-2794.92	21.87	1043.15	-2615.72	-23.91	725.47	-1775.25	47.98	1267.43	0.00	0.00	0.00	-1677.68	-41.12	1578.95	-1656.22	95.69	1588.93	-1780.04	141.73	1649.14	-1798.74	305.28	1635.51	595.76	-17.64	78.69	1192.54	8.90	78.99	568.81
5.20000	-1545.34	193.60	243.86	-1594.16	188.24	262.56	-2925.38	582.58	-93.61	-2842.88	468.69	-244.63	-1656.02	-113.25	-184.84	-1911.97	-69.93	-172.59	-2782.65	21.81	1037.91	-2604.84	-23.44	723.02	-1776.20	48.25	1267.91	0.00	0.00	0.00	-1650.95	-38.98	1577.48	-1638.73	96.46	1589.00	-1772.09	142.26	1649.66	-1790.21	306.11	1635.87	594.89	-17.99	78.48	1192.34	8.37	78.96	569.55
5.21000	-1518.13	194.53	247.26	-1550.05	189.29	267.21	-2917.59	581.09	-93.11	-2833.18	467.79	-243.75	-1661.07	-114.50	-186.94	-1912.03	-71.66	-175.50	-2770.29	21.77	1032.60	-2593.89	-22.95	720.53	-1767.06	47.98	1267.19	0.00	0.00	0.00	-1655.47	-38.70	1577.40	-1629.08	97.52	1588.93	-1764.15	142.80	1650.18	-1781.70	306.95	1636.24	594.86	-17.91	78.33	1193.04	8.38	79.04	569.56
5.22000	-1493.69	195.50	248.98	-1533.51	188.28	266.49	-2909.75	579.60	-92.59	-2823.45	466.88	-242.83	-1666.23	-115.68	-188.88	-1912.03	-73.32	-178.23	-2757.84	21.75	1027.22	-2582.84	-22.45	718.01	-1761.08	49.08	1267.05	0.00	0.00	0.00	-1660.62	-37.02	1578.70	-1638.60	99.23	1590.46	-1756.22	143.36	1650.71	-1773.20	307.78	1636.61	594.55	-17.73	78.34	1192.68	8.30	78.84	570.22
5.23000	-1469.42	196.24	249.96	-1502.44	191.24	266.48	-2901.85	578.09	-92.06	-2813.67	465.97	-241.89	-1671.48	-116.77	-190.68	-1911.96	-74.93	-180.77	-2745.31	21.74	1021.77	-2571.72	-21.92	715.46	-1762.90	49.86	1266.51	0.00	0.00	0.00	-1638.21	-36.12	1580.35	-1635.93	101.07	1590.92	-1748.30	143.93	1651.24	-1764.72	308.61	1636.98	594.71	-18.16	78.12	1193.55	8.66	79.32	569.05
5.24000	-1445.19	196.35	249.81	-1492.91	189.66	262.68	-2893.88	576.58	-91.50	-2803.85	465.05	-240.92	-1676.82	-117.78	-192.32	-1911.82	-76.47	-183.11	-2732.68	21.76	1016.24	-2560.51	-21.37	712.88	-1757.55	51.00	1265.98	0.00	0.00	0.00	-1640.80	-36.20	1580.41	-1638.56	101.13	1591.74	-1740.39	144.52	1651.78	-1756.25	309.44	1637.35	594.48	-17.78	78.09	1193.81	9.10	79.37	569.67
5.25000	-1421.61	197.78	248.02	-1464.85	191.21	260.97	-2885.85	575.05	-90.93	-2793.99	464.13	-239.91	-1682.23	-118.71	-193.80	-1911.60	-77.94	-185.26	-2719.96	21.79	1010.64	-2549.21	-20.81	710.26	-1761.55	50.96	1265.24	0.00	0.00	0.00	-1635.48	-37.05	1581.62	-1611.41	102.72	1591.17	-1732.49	145.13	1652.32	-1747.80	310.27	1637.72	595.00	-17.87	78.33	1193.71	8.89	79.38	568.32
5.26000	-1400.30	198.86	244.68	-1438.13	192.66	257.49	-2877.76	573.52	-90.34	-2784.08	463.20	-238.88	-1687.69	-119.55	-195.11	-1911.31	-79.34	-187.20	-2707.16	21.84	1004.96	-2537.84	-20.22	707.60	-1742.54	51.21	1265.10	0.00	0.00	0.00	-1623.46	-35.76	1582.05	-1615.46	104.10	1592.29	-1724.60	145.75	1652.86	-1739.37	311.09	1638.10	594.97	-17.60	78.45	1193.40	8.73	79.37	568.74
5.27000	-1376.11	198.68	240.70	-1424.27	193.79	250.89	-2869.61	571.97	-89.73	-2774.13	462.26	-237.81	-1693.21	-120.30	-196.24	-1910.95	-80.66	-188.93	-2694.26	21.92	999.21	-2526.37	-19.61	704.91	-1719.02	52.62	1263.91	0.00	0.00	0.00	-1619.65	-30.34	1582.90	-1597.73	105.10	1592.65	-1716.72	146.39	1653.41	-1730.95	311.91	1638.47	594.95	-16.72	78.26	1192.31	7.99	78.88	569.30
5.28000	-1353.34	199.11	235.37	-1409.25	195.69	243.13	-2861.39	570.42	-89.10	-2764.13	461.32	-236.71	-1698.76	-120.96	-197.20	-1910.50	-81.89	-190.44	-2681.27	22.01	993.38	-2514.82	-18.98	702.19	-1722.92	53.25	1263.06	0.00	0.00	0.00	-1584.79	-27.52	1583.30	-1607.28	107.23	1593.77	-1708.85	147.04	1653.95	-1722.55	312.73	1638.85	596.72	-17.15	78.66	1192.83	8.59	79.22	569.89
5.29000	-1330.38	203.07	229.81	-1364.39	199.38	239.94	-2853.12	568.86	-88.45	-2754.09	460.38	-235.59	-1704.32	-121.52	-197.98	-1909.97	-83.05	-191.73	-2668.20	22.12	987.48	-2503.19	-18.34	699.44	-1713.72	54.34	1262.79	0.00	0.00	0.00	-1585.35	-25.33	1599.31	-1606.74	108.09	1595.07	-1701.00	147.71	1654.51	-1714.16	313.55	1639.23	596.39	-17.72	78.56	1192.96	8.94	79.26	568.37
5.30000	-1310.81	203.23	222.48	-1353.63	197.39	230.63	-2844.78	567.28	-87.78	-2744.01	459.43	-234.43	-1709.90	-121.99	-198.56	-1909.36	-84.11	-192.79	-2655.03	22.25	981.50	-2491.47	-17.67	696.65	-1709.19	54.27	1261.61	0.00	0.00	0.00	-1583.85	-24.82	1603.62	-1585.26	108.98	1594.52	-1693.15	148.40	1655.06	-1705.80	314.36	1639.61	595.75	-17.62	78.49	1192.63	8.44	78.99	567.72
5.31000	-1290.53	203.09	214.86	-1326.35	204.11	225.76	-2836.37	565.70	-87.10	-2733.89	458.47	-233.24	-1715.47	-122.35	-198.96	-1908.67	-85.08	-193.61	-2641.77	22.40	975.45	-2479.66	-16.98	693.83	-1709.53	54.60	1261.05	0.00	0.00	0.00	-1568.39	-22.46	1603.58	-1575.90	109.76	1595.04	-1685.32	149.11	1655.62	-1697.45	315.17	1639.99	594.39	-17.85	78.38	1193.19	8.80	79.18	569.18
5.32000	-1269.67	204.81	207.31	-1315.63	208.34	215.44	-2827.90	564.11	-86.39	-2723.72	457.51	-232.01	-1721.02	-122.61	-199.15	-1907.88	-85.96	-194.19	-2628.42	22.57	969.32	-2467.76	-16.27	690.97	-1712.68	55.54	1260.13	0.00	0.00	0.00	-1563.42	-20.25	1604.29	-1587.90	111.39	1595.39	-1677.49	149.83	1656.18	-1689.12	315.98	1640.38	594.73	-17.69	78.33	1193.50	8.40	79.34	569.04
5.33000	-1252.46	205.69	198.55	-1302.29	209.51	206.18	-2819.37	562.51	-85.67	-2713.51	456.54	-230.76	-1726.55	-122.77	-199.15	-1907.01	-86.73	-194.53	-2614.98	22.76	963.11	-2455.78	-15.54	688.08	-1689.08	57.64	1258.94	0.00	0.00	0.00	-1568.25	-19.43	1605.17	-1570.09	113.63	1596.16	-1669.68	150.56	1656.75	-1680.80	316.79	1640.76	595.12	-17.86	78.15	1193.28	8.17	79.13	570.32
5.34000	-1234.92	208.53	189.59	-1280.97	212.73	197.85	-2810.78	560.90	-84.92	-2703.25	455.57	-229.47	-1732.03	-122.82	-198.93	-1906.04	-87.41	-194.61	-2601.45	22.97	956.83	-2443.72	-14.78	685.15	-1674.77	58.76	1257.93	0.00	0.00	0.00	-1562.43	-17.24	1605.85	-1565.73	116.34	1596.73	-1661.88	151.32	1657.32	-1672.51	317.59	1641.15	595.79	-18.27	78.53	1193.29	8.07	79.04	568.76
5.35000	-1217.65	212.37	179.11	-1263.57	217.10	188.07	-2802.12	559.28	-84.15	-2692.96	454.60	-228.15	-1737.46	-122.76	-198.50	-1904.98	-87.97	-194.43	-2587.82	23.20	950.47	-2431.56	-14.01	682.19	-1673.08	59.81	1257.16	0.00	0.00	0.00	-1559.46	-15.61	1606.44	-1551.41	117.12	1596.84	-1654.09	152.09	1657.89	-1664.23	318.39	1641.54	594.91	-18.00	78.38	1193.65	9.10	79.06	569.44
5.36000	-1203.14	216.10	167.48	-1244.37	221.72	177.98	-2793.40	557.65	-83.37	-2682.62	453.62	-226.80	-1742.82	-122.58	-197.85	-1903.82	-88.43	-193.99	-2574.10	23.45	944.04	-2419.32	-13.22	679.19	-1678.91	61.12	1256.23	0.00	0.00	0.00	-1543.44	-13.39	1606.43	-1538.37	120.00	1597.40	-1646.32	152.88	1658.47	-1655.98	319.19	1641.93	594.92	-18.37	78.42	1192.78	8.61	78.89	569.33
5.37000	-1191.45	222.07	154.70	-1231.80	227.62	166.33	-2784.61	556.01	-82.56	-2672.24	452.63	-225.41	-1748.10	-122.29	-196.98	-1902.56	-88.77	-193.28	-2560.29	23.72	937.53	-2406.99	-12.40	676.16	-1672.88	62.43	1254.60	0.00	0.00	0.00	-1542.61	-11.85	1607.05	-1541.60	120.46	1598.32	-1638.56	153.69	1659.05	-1647.74	319.99	1642.32	595.28	-17.67	78.26	1193.62	8.39	79.18	569.17
5.38000	-1178.11	227.77	142.68	-1225.62	233.40	154.11	-2775.76	554.36	-81.74	-2661.81	451.64	-224.00	-1753.28	-121.88	-195.88	-1901.20	-88.99	-192.28	-2546.39	24.01	930.94	-2394.57	-11.56	673.09	-1645.84	64.14	1264.62	0.00	0.00	0.00	-1534.63	-9.81	1607.42	-1535.41	123.52	1598.28	-1630.81	154.51	1659.63	-1639.52	320.78	1642.71	595.97	-17.60	78.42	1193.86	8.38	79.62	568.43
5.39000	-1168.34	234.95	130.81	-1206.50	240.61	144.87	-2766.85	552.71	-80.89	-2651.35	450.65	-222.55	-1758.36	-121.35	-194.54	-1899.73	-89.09	-191.01	-2532.39	24.32	924.27	-2382.07	-10.70	669.99	-1638.88	65.54	1265.18	0.00	0.00	0.00	-1524.49	-6.62	1607.72	-1526.02	126.32	1598.37	-1623.07	155.35	1660.22	-1631.33	321.57	1643.11	595.43	-17.48	78.28	1192.82	8.77	79.25	567.79
5.40000	-1154.95	241.49	120.90	-1201.90	247.01	134.62	-2757.87	551.04	-80.03	-2640.84	449.65	-221.06	-1763.32	-120.69	-192.97	-1898.16	-89.07	-189.45	-2518.30	24.65	917.53	-2369.47	-9.82	666.86	-1627.47	66.84	1264.04	0.00	0.00	0.00	-1517.32	-3.03	1608.04	-1523.54	127.87	1598.71	-1615.35	156.21	1660.81	-1623.15	322.36	1643.50	595.05	-17.78	78.20	1193.46	8.49	79.27	568.89
5.41000	-1147.66	248.00	111.47	-1189.22	253.71	126.02	-2748.82	549.37	-79.14	-2630.29	448.65	-219.55	-1768.15	-119.91	-191.15	-1896.49	-88.92	-187.59	-2504.12	25.00	910.71	-2356.79	-8.92	663.69	-1619.07	68.56	1262.60	0.00	0.00	0.00	-1518.52	-1.55	1608.05	-1511.55	130.15	1598.33	-1607.64	157.09	1661.40	-1615.00	323.14	1643.90	595.15	-17.77	78.05	1192.78	9.16	79.32	569.94
5.42000	-1140.71	253.51	102.79	-1178.81	257.30	118.93	-2739.71	547.69	-78.23	-2619.69	447.64	-218.00	-1772.84	-119.00	-189.08	-1894.70	-88.63	-185.43	-2489.84	25.38	903.80	-2344.01	-8.00	660.48	-1610.98	70.73	1260.89	0.00	0.00	0.00	-1510.43	1.52	1607.73	-1513.91	133.63	1598.62	-1599.94	157.98	1662.00	-1606.86	323.93	1644.30	594.82	-17.09	78.39	1193.39	8.49	79.00	571.26
5.43000	-1136.28	258.89	94.55	-1176.07	262.75	110.34	-2730.54	546.00	-77.30	-2609.06	446.63	-216.41	-1777.37	-117.96	-186.76	-1892.80	-88.21	-182.97	-2475.47	25.77	896.83	-2331.15	-7.05	657.24	-1604.69	73.24	1259.79	0.00	0.00	0.00	-1504.44	4.39	1607.92	-1528.06	136.24	1599.06	-1592.26	158.89	1662.60	-1598.75	324.70	1644.70	595.77	-16.93	78.81	1192.50	8.35	78.98	570.33
5.44000	-1132.10	263.03	86.19	-1168.58	265.23	102.84	-2721.29	544.30	-76.35	-2598.38	445.61	-214.80	-1781.74	-116.78	-184.17	-1890.78	-87.65	-180.19	-2461.01	26.19	889.77	-2318.20	-6.08	653.96	-1596.06	74.88	1258.26	0.00	0.00	0.00	-1496.42	7.40	1607.56	-1502.87	139.80	1597.72	-1584.59	159.82	1663.20	-1590.66	325.48	1645.10	596.80	-17.37	79.00	1193.62	8.01	79.12	568.92
5.45000	-1129.34	265.36	76.94	-1172.09	269.58	92.48	-2711.99	542.60	-75.38	-2587.66	444.59	-213.15	-1785.92	-115.47	-181.32	-1888.65	-86.94	-177.09	-2446.45	26.63	882.63	-2305.15	-5.09	650.65	-1587.45	77.35	1256.69	0.00	0.00	0.00	-1492.04	11.89	1607.61	-1489.48	143.09	1597.34	-1576.93	160.77	1663.81	-1582.59	326.25	1645.50	595.34	-17.65	78.50	1193.24	7.83	79.22	568.82
5.46000	-1127.80	266.86	67.03	-1170.41	270.62	83.38	-2702.61	540.88	-74.39	-2576.90	443.57	-211.46	-1789.91	-114.01	-178.21	-1886.40	-86.08	-173.67	-2431.80	27.08	875.42	-2292.02	-4.08	647.31	-1581.24	79.63	1255.13	0.00	0.00	0.00	-1489.15	15.19	1607.80	-1482.58	147.90	1597.05	-1569.29	161.73	1664.42	-1574.54	327.02	1645.91	596.17	-17.48	78.79	1192.56	7.83	79.01	568.93
5.47000	-1129.73	267.67	56.90	-1170.27	270.80	73.86	-2693.17	539.16	-73.38	-2566.10	442.54	-209.74	-1793.69	-112.42	-174.81	-1884.03	-85.08	-169.91	-2417.05	27.56	868.12	-2278.79	-3.04	643.92	-1573.84	82.55	1253.69	0.00	0.00	0.00	-1480.80	19.11	1607.16	-1475.60	151.06	1596.81	-1561.67	162.71	1665.03	-1566.52	327.79	1646.31	596.82	-17.24	78.84	1193.78	8.48	79.40	569.16
5.48000	-1132.39	267.71	46.40	-1180.23	271.55	62.72	-2683.67	537.43	-72.34	-2555.25	441.51	-207.99	-1797.25	-110.68	-171.14	-1881.54	-83.92	-165.82	-2402.20	28.07	860.74	-2265.48	-1.98	640.50	-1563.70	85.35	1252.14	0.00	0.00	0.00	-1472.10	23.49	1606.81	-1474.58	154.71	1596.37	-1554.06	163.72	1665.65	-1558.52	328.56	1646.72	596.00	-17.57	78.61	1193.60	8.71	79.36	568.77
5.49000	-1133.07	265.59	36.82	-1179.12	271.69	54.21	-2674.09	535.70	-71.29	-2544.37	440.47	-206.20	-1800.58	-108.79	-167.18	-1878.92	-82.60	-161.39	-2387.26	28.59	853.29	-2252.07	-0.90	637.05	-1553.60	88.22	1250.61	0.00	0.00	0.00	-1466.19	26.68	1606.26	-1462.76	159.24	1595.22	-1546.46	164.74	1666.27	-1550.54	329.32	1647.13	595.34	-18.05	78.42	1193.75	8.91	79.36	567.93
5.50000	-1139.53	255.62	32.17	-1173.72	264.86	50.74	-2664.45	533.95	-70.21	-2533.44	439.43	-204.37	-1803.66	-106.76	-162.93	-1876.17	-81.12	-156.61	-2372.23	29.14	845.75	-2238.57	0.20	633.56	-1542.36	91.16	1249.11	0.00	0.00	0.00	-1459.86	31.62	1606.36	-1451.42	163.72	1594.80	-1538.88	165.77	1666.90	-1542.59	330.08	1647.54	595.65	-17.69	78.47	1193.01	8.70	79.34	567.52
5.51000	-1141.10	252.29	32.54	-1181.83	261.88	48.73	-2654.75	532.20	-69.11	-2522.47	438.39	-202.51	-1806.49	-104.57	-158.38	-1873.29	-79.47	-151.47	-2357.09	29.70	838.14	-2224.98	1.32	630.03	-1532.13	94.39	1247.98	0.00	0.00	0.00	-1452.81	36.34	1606.01	-1457.16	168.13	1595.10	-1531.32	166.83	1667.53	-1534.66	330.83	1647.95	595.91	-17.62	78.60	1192.94	8.67	79.22	568.28
5.52000	-1143.57	252.18	33.72	-1191.16	260.35	47.13	-2644.97	530.44	-67.99	-2511.46	437.34	-200.62	-1809.05	-102.23	-153.54	-1870.28	-77.65	-145.98	-2341.87	30.29	830.44	-2211.30	2.47	626.47	-1520.97	98.47	1246.72	0.00	0.00	0.00	-1442.47	41.74	1605.77	-1444.36	173.01	1594.66	-1523.77	167.90	1668.16	-1526.75	331.58	1648.36	596.09	-18.01	78.55	1193.39	8.57	79.16	568.79
5.53000	-1144.88	252.85	35.50	-1188.35	260.92	48.93	-2635.13	528.67	-66.85	-2500.40	436.29	-198.69	-1811.32	-99.72	-148.39	-1867.14	-75.66	-140.11	-2326.54	30.90	822.66	-2197.53	3.64	622.87	-1507.89	102.41	1245.40	0.00	0.00	0.00	-1434.38	46.62	1606.26	-1434.06	177.13	1594.76	-1516.23	169.00	1668.79	-1518.87	332.33	1648.78	598.38	-17.00	77.81	1192.57	8.08	78.77	569.07
5.54000	-1142.82	251.85	36.04	-1188.81	260.60	48.49	-2625.22	526.90	-65.68	-2489.31	435.24	-196.73	-1813.30	-97.06	-142.92	-1863.86	-73.49	-133.88	-2311.12	31.54	814.81	-2183.66	4.84	619.24	-1502.70	105.79	1244.33	0.00	0.00	0.00	-1420.86	51.91	1606.22	-1426.04	183.75	1594.31	-1508.72	170.11	1669.43	-1511.02	333.08	1649.19	595.22	-17.22	77.81	1192.30	8.58	79.06	569.38
5.55000	-1143.31	251.88	35.51	-1192.96	258.64	45.51	-2615.24	525.12	-64.49	-2478.18	434.18	-194.72	-1814.98	-94.24	-137.14	-1860.44	-71.14	-127.26	-2295.60	32.20	806.87	-2169.70	6.06	615.56	-1495.53	109.71	1243.43	0.00	0.00	0.00	-1418.13	57.50	1607.01	-1429.49	188.75	1595.49	-1501.22	171.24	1670.08	-1503.18	333.82	1649.61	596.63	-18.15	78.73	1193.33	8.50	79.32	569.36
5.56000	-1145.72	250.87	34.55	-1185.77	259.34	47.53	-2605.20	523.33	-63.28	-2467.00	433.12	-192.69	-1816.33	-91.25	-131.04	-1856.88	-68.61	-120.26	-2279.99	32.87	798.84	-2155.64	7.30	611.86	-1485.48	114.79	1243.08	0.00	0.00	0.00	-1410.28	64.26	1607.69	-1414.76	194.65	1596.49	-1493.73	172.39	1670.72	-1495.38	334.56	1650.03	596.88	-18.46	78.62	1192.65	8.75	79.12	569.17
5.57000	-1149.38	248.77	33.06	-1184.82	258.39	47.45	-2595.08	521.53	-62.05	-2455.78	432.05	-190.62	-1817.35	-88.09	-124.62	-1853.17	-65.89	-112.87	-2264.27	33.58	790.74	-2141.50	8.56	608.11	-1476.91	118.88	1242.91	0.00	0.00	0.00	-1399.10	69.97	1608.33	-1393.46	200.93	1596.34	-1486.26	173.56	1671.37	-1487.60	335.30	1650.45	595.12	-17.48	78.54	1192.84	8.73	79.06	569.58
5.58000	-1148.48	249.32	32.78	-1191.43	258.66	45.61	-2584.90	519.73	-60.79	-2444.53	430.99	-188.51	-1818.02	-84.76	-117.86	-1849.33	-62.97	-105.09	-2248.46	34.30	782.56	-2127.26	9.85	604.33	-1466.67	123.81	1243.19	0.00	0.00	0.00	-1395.98	75.42	1610.17	-1378.82	207.51	1595.89	-1478.81	174.75	1672.03	-1479.84	336.03	1650.87	595.78	-17.95	78.44	1192.86	8.23	79.11	568.42
5.59000	-1149.59	248.93	32.24	-1188.87	257.38	45.07	-2574.65	517.92	-59.51	-2433.23	429.92	-186.36	-1818.34	-81.26	-110.76	-1845.33	-59.86	-96.90	-2232.55	35.05	774.29	-2112.92	11.17	600.51	-1452.35	127.87	1244.04	0.00	0.00	0.00	-1377.88	83.69	1611.09	-1362.98	222.07	1606.17	-1471.38	175.95	1672.68	-1472.12	336.76	1651.29	595.10	-17.32	78.21	1192.93	8.80	79.18	567.74
5.60000	-1149.46	249.12	32.06	-1191.18	257.02	44.37	-2564.33	516.10	-58.21	-2421.89	428.85	-184.18	-1818.28	-77.58	-103.33	-1841.18	-56.55	-88.30	-2216.55	35.82	765.94	-2098.49	12.50	596.66	-1441.97	132.15	1245.04	0.00	0.00	0.00	-1371.74	90.03	1613.30	-1343.35	231.11	1609.04	-1463.96	177.18	1673.35	-1464.42	337.48	1651.72	594.20	-17.62	78.17	1193.70	9.08	79.32	568.16
5.61000	-1150.54	248.89	31.83	-1190.39	256.81	44.80	-2553.94	514.28	-56.88	-2410.51	427.77	-181.96	-1817.84	-73.73	-95.54	-1836.88	-53.04	-79.29	-2200.44	36.62	757.50	-2083.97	13.86	592.77	-1434.86	137.44	1246.20	0.00	0.00	0.00	-1350.00	96.40	1613.84	-1339.97	237.48	1610.46	-1456.56	178.43	1674.01	-1456.74	338.21	1652.14	595.08	-18.20	78.32	1193.56	8.79	79.29	567.42
5.62000	-1146.80	248.95	32.70	-1191.16	256.85	44.30	-2543.48	512.45	-55.53	-2399.09	426.69	-179.71	-1817.01	-69.69	-87.41	-1832.43	-49.32	-69.86	-2184.24	37.43	748.99	-2069.35	15.24	588.84	-1428.46	141.70	1247.59	0.00	0.00	0.00	-1335.49	103.74	1615.98	-1326.08	244.24	1611.01	-1449.18	179.69	1674.68	-1449.10	338.93	1652.57	594.79	-17.51	78.52	1193.56	8.62	79.37	565.42
5.63000	-1150.45	248.73	31.93	-1194.24	259.14	43.76	-2532.95	510.62	-54.16	-2387.63	425.61	-177.41	-1815.76	-65.47	-78.92	-1827.82	-45.39	-60.00	-2167.93	38.27	740.39	-2054.63	16.65	584.88	-1413.77	146.45	1249.48	0.00	0.00	0.00	-1322.27	110.36	1617.57	-1315.03	251.74	1612.26	-1441.81	180.98	1675.35	-1441.48	339.64	1653.00	594.80	-17.22	78.51	1193.14	9.06	79.28	566.35
5.64000	-1150.81	248.21	32.20	-1194.36	258.17	43.46	-2522.36	508.77	-52.77	-2376.12	424.53	-175.09	-1814.10	-61.07	-70.06	-1823.06	-41.25	-49.71	-2151.53	39.14	731.70	-2039.82	18.08	580.87	-1404.86	150.62	1251.72	0.00	0.00	0.00	-1326.94	117.00	1620.10	-1304.80	258.27	1613.43	-1434.47	182.28	1676.03	-1433.88	340.36	1653.43	595.26	-17.31	78.32	1192.04	9.02	78.95	567.99
5.65000	-1150.75	248.66	32.28	-1189.50	258.15	44.73	-2511.69	506.93	-51.35	-2364.58	423.44	-172.72	-1812.00	-56.47	-60.84	-1818.13	-36.89	-38.98	-2135.03	40.03	722.93	-2024.92	19.54	576.83	-1392.47	159.34	1255.02	0.00	0.00	0.00	-1312.23	123.80	1621.88	-1298.54	264.55	1614.99	-1427.14	183.60	1676.71	-1426.32	341.06	1653.86	594.85	-17.74	78.31	1193.29	8.84	79.00	568.98
5.66000	-1149.09	247.90	32.90	-1196.24	258.54	42.78	-2500.95	505.07	-49.90	-2353.00	422.35	-170.31	-1809.45	-51.68	-51.24	-1813.04	-32.31	-27.81	-2118.42	40.94	714.08	-2009.91	21.02	572.76	-1383.85	163.98	1257.52	0.00	0.00	0.00	-1305.72	129.25	1624.57	-1287.06	270.72	1616.19	-1419.83	184.95	1677.39	-1418.79	341.77	1654.29	595.51	-17.95	78.50	1193.64	7.91	79.17	568.26
5.67000	-1155.04	247.89	31.48	-1190.75	255.88	43.99	-2490.14	503.21	-48.44	-2341.38	421.26	-167.87	-1806.44	-46.70	-41.27	-1807.78	-27.50	-16.18	-2101.72	41.88	705.15	-1994.81	22.53	568.64	-1373.27	168.03	1259.78	0.00	0.00	0.00	-1297.47	134.32	1626.24	-1280.27	276.46	1617.87	-1412.54	186.31	1678.08	-1411.28	342.47	1654.73	594.45	-17.87	78.21	1192.93	8.31	79.00	567.97
5.68000	-1153.89	247.56	31.72	-1187.11	257.77	45.10	-2479.27	501.34	-46.95	-2329.72	420.16	-165.39	-1802.96	-41.52	-30.92	-1802.36	-22.46	-4.10	-2084.92	42.84	696.13	-1979.62	24.06	564.49	-1364.10	171.79	1261.70	0.00	0.00	0.00	-1278.33	140.11	1628.60	-1268.81	281.91	1619.32	-1405.27	187.69	1678.77	-1403.81	343.17	1655.16	595.50	-17.84	78.34	1193.10	8.62	79.13	567.80
5.69000	-1150.13	246.97	32.77	-1193.58	258.01	43.07	-2468.32	499.47	-45.43	-2318.01	419.07	-162.87	-1799.00	-36.15	-20.17	-1796.76	-17.19	8.44	-2068.02	43.82	687.02	-1964.33	25.61	560.30	-1354.08	175.40	1263.98	0.00	0.00	0.00	-1269.00	145.67	1630.48	-1260.06	286.91	1620.89	-1398.02	189.10	1679.46	-1396.36	343.87	1655.60	596.14	-17.47	78.63	1193.65	8.88	79.33	568.72
5.70000	-1151.16	247.54	32.35	-1199.28	258.49	41.96	-2457.30	497.59	-43.89	-2306.27	417.97	-160.32	-1794.54	-30.57	-9.04	-1791.00	-11.69	21.45	-2051.01	44.83	677.83	-1948.94	27.19	556.07	-1343.94	179.83	1266.11	0.00	0.00	0.00	-1255.21	153.25	1637.85	-1248.55	291.73	1622.38	-1390.78	190.52	1680.16	-1388.94	344.56	1656.04	594.65	-17.23	78.29	1192.96	8.30	79.08	568.47
5.71000	-1149.58	246.99	32.72	-1194.36	258.89	42.99	-2446.21	495.71	-42.33	-2294.49	416.87	-157.72	-1789.57	-24.79	2.49	-1785.06	-5.94	34.93	-2033.91	45.86	668.55	-1933.45	28.79	551.81	-1338.36	182.37	1267.77	0.00	0.00	0.00	-1252.40	155.82	1636.06	-1240.73	296.49	1624.00	-1383.57	191.97	1680.86	-1381.55	345.25	1656.48	593.82	-17.36	77.96	1193.03	8.40	79.11	567.91
5.72000	-1153.00	246.67	31.84	-1199.01	257.68	41.38	-2435.04	493.82	-40.74	-2282.67	415.77	-155.09	-1784.08	-18.80	14.43	-1778.95	0.04	48.89	-2016.70	46.92	659.19	-1917.87	30.42	547.51	-1329.55	186.32	1269.56	0.00	0.00	0.00	-1243.03	159.86	1636.91	-1232.90	300.55	1625.58	-1376.38	193.43	1681.57	-1374.20	345.93	1656.92	595.01	-17.33	78.40	1192.93	8.02	79.24	568.87
5.73000	-1150.72	246.29	31.96	-1194.06	257.71	42.43	-2423.81	491.93	-39.12	-2270.80	414.66	-152.42	-1778.05	-12.60	26.78	-1772.65	6.28	63.34	-1999.40	48.01	649.74	-1902.18	32.08	543.17	-1322.02	189.05	1271.22	0.00	0.00	0.00	-1236.72	163.60	1639.33	-1224.17	304.45	1627.36	-1369.20	194.91	1682.28	-1366.87	346.61	1657.36	595.00	-17.92	78.06	1193.07	8.62	79.32	568.79
5.74000	-1150.87	246.31	31.66	-1180.82	257.52	45.38	-2412.50	490.03	-37.49	-2258.90	413.55	-149.71	-1771.48	-6.18	39.54	-1766.20	12.76	78.28	-1981.99	49.11	640.21	-1886.40	33.76	538.79	-1313.57	191.89	1272.73	0.00	0.00	0.00	-1225.62	166.86	1640.81	-1217.53	308.16	1628.70	-1362.05	196.42	1682.99	-1359.58	347.29	1657.80	594.12	-17.51	78.16	1193.12	8.23	79.16	568.31
5.75000	-1152.25	246.31	31.03	-1190.55	257.97	43.23	-2401.13	488.12	-35.82	-2246.96	412.45	-146.95	-1764.34	0.44	52.71	-1776.09	15.45	90.16	-1964.48	50.25	630.59	-1870.52	35.46	534.37	-1308.37	196.12	1274.16	0.00	0.00	0.00	-1210.45	169.64	1642.07	-1210.56	311.89	1630.15	-1354.91	197.94	1683.71	-1352.31	347.96	1658.25	595.62	-17.25	78.66	1192.74	8.42	78.93	568.75
5.76000	-1150.12	245.66	30.88	-1194.07	258.76	41.62	-2389.68	486.21	-34.14	-2234.98	411.34	-144.17	-1756.63	7.29	66.31	-1761.07	21.84	105.96	-1946.86	51.40	620.89	-1854.54	37.19	529.92	-1299.56	198.62	1275.30	0.00	0.00	0.00	-1210.29	173.22	1643.85	-1204.20	313.75	1631.35	-1347.80	199.49	1684.43	-1345.08	348.63	1658.69	596.27	-17.66	78.68	1192.91	8.11	79.01	568.12
5.77000	-1154.20	245.71	29.43	-1189.21	258.41	41.90	-2378.16	484.29	-32.42	-2222.96	410.22	-141.34	-1748.35	14.35	80.34	-1766.61	27.35	116.47	-1929.15	52.59	611.09	-1838.46	38.95	525.42	-1292.07	201.41	1276.59	0.00	0.00	0.00	-1204.42	176.07	1645.22	-1194.74	317.13	1632.08	-1340.71	201.06	1685.15	-1337.88	349.29	1659.14	595.63	-17.95	78.28	1192.95	9.08	79.31	567.76
5.78000	-1151.89	246.15	29.39	-1189.42	256.76	41.74	-2366.56	482.37	-30.68	-2210.90	409.11	-138.47	-1750.79	20.39	93.59	-1746.63	35.04	131.98	-1911.33	53.79	601.21	-1822.28	40.73	520.89	-1284.83	203.46	1277.86	0.00	0.00	0.00	-1197.23	178.74	1646.71	-1189.26	319.81	1633.13	-1333.64	202.64	1685.88	-1330.71	349.96	1659.59	595.11	-17.98	78.28	1193.22	8.35	79.39	567.67
5.79000	-1149.57	245.85	29.44	-1195.43	256.32	40.65	-2354.90	480.45	-28.92	-2198.80	407.99	-135.56	-1751.22	27.27	104.72	-1732.43	43.47	148.02	-1893.41	55.03	591.24	-1806.01	42.54	516.32	-1277.30	206.02	1278.98	0.00	0.00	0.00	-1189.76	180.48	1647.54	-1176.48	321.75	1633.79	-1326.59	204.25	1686.61	-1323.58	350.61	1660.04	595.12	-17.91	78.10	1193.91	8.43	79.52	567.85
5.80000	-1149.19	245.45	29.12	-1193.81	257.73	40.16	-2343.16	478.52	-27.13	-2186.66	406.88	-132.61	-1730.40	35.49	120.12	-1727.80	52.07	161.72	-1875.39	56.29	581.19	-1789.63	44.37	511.71	-1270.06	208.20	1280.00	0.00	0.00	0.00	-1178.81	183.48	1648.27	-1173.06	324.29	1634.85	-1319.56	205.88	1687.35	-1316.48	351.27	1660.49	595.27	-17.65	78.43	1193.46	7.81	79.23	567.96
5.81000	-1147.59	245.20	29.23	-1189.25	256.78	41.05	-2331.34	476.58	-25.32	-2174.48	405.76	-129.62	-1722.60	42.89	133.93	-1726.66	57.42	174.70	-1857.26	57.57	571.05	-1773.15	46.23	507.07	-1263.48	210.73	1280.89	0.00	0.00	0.00	-1176.57	184.44	1648.94	-1169.04	325.84	1635.59	-1313.37	208.59	1688.39	-1309.41	351.92	1660.94	593.91	-17.90	78.06	1192.91	8.42	79.08	568.69
5.82000	-1145.83	245.13	28.86	-1191.20	258.18	40.16	-2319.46	474.64	-23.48	-2162.27	404.64	-126.59	-1708.29	49.16	148.70	-1708.50	62.45	191.29	-1839.03	58.88	560.82	-1756.57	48.11	502.38	-1258.24	212.54	1281.67	0.00	0.00	0.00	-1165.40	186.52	1649.35	-1159.53	327.88	1636.17	-1307.73	212.37	1689.46	-1302.37	352.56	1661.40	595.32	-17.64	78.37	1192.37	8.71	78.77	568.44
5.83000	-1151.00	244.82	27.63	-1188.43	257.61	40.99	-2307.50	472.70	-21.61	-2150.01	403.52	-123.52	-1696.22	55.46	162.40	-1691.78	69.22	206.09	-1820.69	60.22	550.50	-1739.89	50.02	497.66	-1251.43	214.76	1282.59	0.00	0.00	0.00	-1158.62	188.52	1650.00	-1153.83	329.08	1636.92	-1300.44	212.57	1690.08	-1295.37	353.20	1661.85	594.29	-17.40	78.13	1192.74	8.04	78.95	568.73
5.84000	-1148.37	245.30	27.56	-1187.91	258.58	40.48	-2295.46	470.75	-19.72	-2137.72	402.40	-120.42	-1693.62	60.09	173.17	-1695.98	74.04	215.92	-1802.25	61.58	540.09	-1723.11	51.96	492.89	-1244.68	215.91	1283.26	0.00	0.00	0.00	-1153.72	189.16	1650.75	-1147.28	330.99	1637.52	-1292.21	210.62	1690.46	-1288.40	353.84	1662.31	594.11	-17.81	78.13	1193.44	8.74	79.35	568.50
5.85000	-1149.18	245.31	26.87	-1194.16	258.23	38.86	-2283.36	468.80	-17.80	-2125.39	401.28	-117.26	-1679.21	65.86	184.32	-1689.94	78.93	225.99	-1783.71	62.97	529.59	-1706.23	53.93	488.09	-1237.95	217.66	1283.83	0.00	0.00	0.00	-1149.62	190.20	1651.43	-1141.62	331.88	1637.94	-1286.54	212.92	1690.90	-1281.47	354.48	1662.76	595.13	-17.46	78.42	1193.02	8.96	79.31	569.33
5.86000	-1151.02	245.43	26.04	-1190.67	257.96	39.28	-2271.17	466.84	-15.85	-2113.02	400.15	-114.07	-1672.85	70.47	192.37	-1676.82	82.73	235.43	-1765.06	64.38	519.01	-1689.24	55.92	483.25	-1231.65	220.29	1284.37	0.00	0.00	0.00	-1144.29	191.15	1651.66	-1136.17	332.91	1638.47	-1280.69	214.43	1691.73	-1274.57	355.11	1663.22	595.21	-17.81	78.44	1193.27	9.17	79.42	569.70
5.87000	-1148.70	245.53	26.40	-1188.72	258.47	39.66	-2258.92	464.88	-13.88	-2100.61	399.03	-110.84	-1648.53	75.18	202.34	-1667.91	86.04	243.31	-1746.30	65.82	508.33	-1672.16	57.93	478.37	-1224.22	221.41	1284.85	0.00	0.00	0.00	-1137.33	191.98	1652.01	-1125.03	333.55	1638.81	-1275.28	215.94	1692.10	-1267.70	355.73	1663.68	594.57	-17.80	78.41	1192.56	8.99	78.97	568.02
5.88000	-1149.35	245.24	25.75	-1188.32	258.64	38.95	-2246.59	462.91	-11.88	-2088.16	397.90	-107.57	-1636.37	79.39	207.98	-1635.37	90.43	252.21	-1727.44	67.29	497.57	-1654.97	59.98	473.45	-1217.46	223.25	1285.43	0.00	0.00	0.00	-1132.38	193.73	1651.82	-1123.22	334.75	1639.60	-1269.62	218.01	1692.32	-1260.88	356.35	1664.14	594.15	-17.32	78.23	1192.67	8.87	79.27	567.59
5.89000	-1148.96	245.73	25.29	-1184.71	258.68	40.13	-2234.18	460.94	-9.86	-2075.67	396.77	-104.25	-1628.35	82.43	221.88	-1619.85	94.85	256.44	-1708.48	68.78	486.72	-1637.67	62.05	468.49	-1213.14	224.12	1285.71	0.00	0.00	0.00	-1127.68	194.24	1652.50	-1114.68	335.46	1639.85	-1262.26	217.05	1692.21	-1254.08	356.97	1664.61	595.86	-17.38	78.84	1193.16	8.81	79.25	568.26
5.90000	-1148.83	245.32	25.29	-1195.10	257.99	37.52	-2221.70	458.97	-7.80	-2063.14	395.65	-100.89	-1610.39	85.07	226.32	-1609.32	98.83	259.36	-1689.41	70.31	475.77	-1620.28	64.14	463.49	-1206.98	225.48	1285.94	0.00	0.00	0.00	-1121.14	194.98	1652.33	-1107.32	336.13	1640.28	-1256.51	218.34	1692.70	-1247.75	358.08	1665.04	595.78	-17.22	78.92	1192.92	8.50	78.94	569.35
5.91000	-1150.31	245.31	24.59	-1187.40	258.29	38.88	-2209.15	456.99	-5.72	-2050.58	394.52	-97.49	-1590.81	89.02	228.31	-1582.83	101.13	262.88	-1670.23	71.85	464.74	-1602.78	66.27	458.46	-1199.16	227.56	1286.20	0.00	0.00	0.00	-1108.80	195.48	1651.80	-1103.43	336.24	1640.75	-1251.39	220.62	1693.29	-1242.04	358.00	1665.68	595.03	-17.58	78.48	1192.27	8.31	78.54	568.75
5.92000	-1146.13	245.09	25.44	-1186.97	259.06	38.90	-2196.52	455.01	-3.62	-2037.98	393.39	-94.05	-1572.57	92.60	228.49	-1572.71	105.87	262.22	-1650.95	73.43	453.62	-1587.77	69.22	457.95	-1193.84	228.46	1286.59	0.00	0.00	0.00	-1102.24	196.39	1652.09	-1095.45	337.42	1640.82	-1244.66	220.79	1693.42	-1235.88	358.56	1666.11	595.47	-17.10	78.32	1192.46	8.22	78.56	567.55
5.93000	-1148.03	245.34	24.77	-1190.15	257.61	37.68	-2183.81	453.02	-1.48	-2025.34	392.26	-90.57	-1556.14	96.70	226.50	-1564.58	109.09	258.95	-1631.56	75.03	442.40	-1572.04	71.08	456.39	-1190.57	229.19	1286.96	0.00	0.00	0.00	-1097.51	196.84	1651.87	-1091.63	337.78	1641.41	-1238.11	220.59	1693.48	-1229.97	358.73	1666.54	594.66	-17.49	78.33	1192.58	8.43	78.73	567.87
5.94000	-1146.32	244.83	24.73	-1182.03	256.89	39.86	-2171.03	451.04	0.68	-2012.66	391.13	-87.04	-1533.95	99.82	224.37	-1548.98	111.24	255.81	-1612.07	76.66	431.10	-1556.53	73.51	452.88	-1182.28	230.33	1287.12	0.00	0.00	0.00	-1098.86	197.08	1652.52	-1083.05	338.21	1641.53	-1232.62	222.03	1693.59	-1223.51	359.73	1666.85	595.89	-16.86	78.54	1193.06	8.42	79.07	567.99
5.95000	-1149.16	244.47	24.02	-1189.35	257.52	37.90	-2158.17	449.05	2.86	-1999.94	390.00	-83.48	-1511.93	102.13	220.90	-1509.23	115.73	255.56	-1595.89	78.86	424.99	-1540.77	75.36	448.17	-1176.57	231.30	1287.37	0.00	0.00	0.00	-1089.59	198.05	1652.54	-1079.74	338.58	1641.72	-1225.74	220.76	1693.41	-1216.91	360.71	1667.18	596.44	-17.27	79.00	1193.25	8.48	78.98	568.87
5.96000	-1147.03	245.28	24.21	-1187.76	257.59	38.30	-2145.24	447.05	5.08	-1987.19	388.87	-79.87	-1491.64	104.88	215.50	-1490.85	117.81	249.67	-1578.58	79.80	417.60	-1524.75	77.05	442.18	-1171.42	232.40	1287.76	0.00	0.00	0.00	-1084.78	198.98	1652.48	-1073.99	338.39	1641.99	-1219.72	221.41	1693.66	-1210.88	361.04	1667.54	595.97	-17.77	78.71	1192.67	8.27	78.91	569.54
5.97000	-1147.21	244.42	24.03	-1188.44	257.31	37.69	-2132.23	445.05	7.32	-1974.40	387.74	-76.21	-1467.95	107.35	209.54	-1478.68	120.94	241.01	-1561.27	81.20	408.52	-1507.29	77.22	434.89	-1161.99	232.83	1287.89	0.00	0.00	0.00	-1074.94	197.79	1652.27	-1067.56	339.16	1642.15	-1214.15	223.03	1693.74	-1204.43	361.81	1667.75	594.54	-18.05	78.33	1192.97	8.23	79.29	568.71
5.98000	-1147.17	245.18	23.68	-1191.03	257.39	37.43	-2119.14	443.05	9.60	-1961.57	386.61	-72.51	-1442.63	109.58	202.91	-1446.66	123.61	235.41	-1543.77	82.68	397.93	-1491.50	79.83	425.91	-1157.02	233.73	1288.34	0.00	0.00	0.00	-1075.16	198.49	1652.52	-1061.59	339.24	1642.37	-1209.36	225.42	1693.82	-1198.23	362.07	1668.05	594.33	-17.78	77.97	1193.45	8.41	79.42	567.73
5.99000	-1150.64	245.17	22.81	-1188.91	256.81	37.95	-2105.98	441.05	11.89	-1948.70	385.48	-68.77	-1418.90	110.52	195.15	-1428.82	123.14	226.29	-1525.28	83.63	386.25	-1474.55	81.35	415.86	-1152.82	234.32	1288.59	0.00	0.00	0.00	-1067.05	199.13	1652.75	-1056.47	339.10	1642.90	-1202.86	224.98	1694.06	-1192.48	361.72	1668.49	595.66	-17.21	78.41	1192.73	8.89	78.96	567.13
6.00000	-1146.98	244.85	23.48	-1189.02	257.76	37.28	-2092.74	439.04	14.22	-1935.80	384.35	-64.99	-1392.98	111.21	186.77	-1397.33	126.42	218.55	-1507.36	86.00	372.63	-1456.47	81.68	405.01	-1146.27	234.94	1289.01	0.00	0.00	0.00	-1059.44	198.64	1652.56	-1049.56	339.37	1643.05	-1195.64	222.32	1693.79	-1186.32	362.21	1668.72	596.73	-17.59	78.84	1192.78	8.98	78.95	567.64
6.01000	-1146.18	244.39	23.50	-1185.30	257.35	38.63	-2079.42	437.03	16.58	-1922.85	383.22	-61.16	-1361.48	116.62	179.90	-1382.19	128.68	207.37	-1488.60	87.87	357.94	-1438.66	83.25	392.34	-1140.09	236.14	1289.24	0.00	0.00	0.00	-1053.61	199.08	1652.40	-1042.56	339.78	1643.42	-1190.80	225.32	1694.18	-1180.80	361.88	1668.98	595.74	-17.40	78.43	1192.64	8.69	79.07	568.39
6.02000	-1147.48	244.75	22.95	-1190.80	257.15	36.93	-2066.03	435.02	18.96	-1909.87	382.09	-57.29	-1333.03	117.32	170.76	-1356.97	129.98	206.28	-1468.49	88.73	342.33	-1419.33	82.82	379.72	-1133.93	236.95	1289.38	0.00	0.00	0.00	-1043.69	198.88	1652.08	-1037.63	339.46	1643.40	-1185.16	225.82	1694.03	-1174.79	361.80	1669.20	594.79	-17.12	78.16	1193.32	8.28	79.20	567.44
6.03000	-1146.95	244.42	22.95	-1191.58	255.93	36.82	-2052.56	433.00	21.37	-1896.86	380.96	-53.38	-1307.06	118.13	160.36	-1327.42	131.61	197.57	-1447.72	89.64	326.15	-1401.90	86.32	364.62	-1128.28	237.98	1289.57	0.00	0.00	0.00	-1043.76	198.89	1652.57	-1031.71	339.33	1643.60	-1179.17	226.62	1694.15	-1168.62	362.32	1669.30	595.12	-18.05	78.32	1193.72	8.41	79.18	567.34
6.04000	-1146.58	244.51	22.96	-1189.90	256.91	36.71	-2039.01	430.98	23.82	-1883.80	379.83	-49.42	-1279.73	118.85	150.31	-1301.04	133.88	186.93	-1426.23	90.31	309.05	-1382.26	87.33	349.42	-1122.75	237.88	1289.50	0.00	0.00	0.00	-1039.20	198.52	1652.88	-1027.70	339.27	1644.05	-1174.49	228.65	1694.21	-1162.30	362.92	1669.38	595.19	-17.72	78.44	1193.27	8.31	79.01	567.97
6.05000	-1143.44	244.87	23.53	-1188.40	256.51	36.93	-2025.38	428.96	26.29	-1870.71	378.70	-45.42	-1247.38	118.79	141.02	-1270.55	134.27	176.76	-1402.96	89.67	291.64	-1361.34	87.14	334.04	-1115.48	238.89	1289.59	0.00	0.00	0.00	-1028.95	199.24	1652.28	-1019.00	339.79	1644.25	-1167.01	225.88	1693.86	-1156.46	362.57	1669.49	595.57	-17.59	78.56	1193.58	8.51	79.38	568.30
6.06000	-1145.07	244.84	23.04	-1185.85	256.33	37.43	-2011.67	426.94	28.78	-1857.58	377.57	-41.37	-1219.02	118.79	131.02	-1242.83	134.15	165.90	-1379.23	89.79	273.43	-1340.57	88.27	317.80	-1107.82	240.06	1289.71	0.00	0.00	0.00	-1030.80	198.72	1652.91	-1011.44	339.54	1644.64	-1161.41	225.58	1693.32	-1150.35	362.54	1669.50	595.77	-17.76	78.57	1192.83	8.48	79.06	568.95
6.07000	-1146.39	244.76	22.62	-1187.26	257.70	37.39	-1997.89	424.92	31.31	-1844.42	376.44	-37.28	-1187.00	118.87	122.16	-1211.67	134.01	155.84	-1354.82	89.85	255.03	-1319.10	89.67	300.91	-1101.98	239.90	1289.56	0.00	0.00	0.00	-1019.82	199.69	1652.62	-1008.84	339.50	1644.75	-1155.05	224.22	1693.00	-1144.58	362.10	1669.64	595.02	-17.62	78.37	1193.37	8.89	79.21	569.60
6.08000	-1145.93	244.99	22.73	-1181.34	258.37	38.63	-1984.03	422.89	33.87	-1831.21	375.32	-33.14	-1153.68	118.42	114.00	-1183.28	133.41	145.02	-1329.03	89.40	236.49	-1295.52	89.14	284.39	-1095.63	241.18	1289.60	0.00	0.00	0.00	-1011.29	198.52	1652.41	-999.31	339.07	1644.73	-1149.52	224.59	1692.77	-1138.57	361.92	1669.60	595.94	-17.51	78.50	1193.20	8.96	79.17	568.25
6.09000	-1141.00	245.15	23.89	-1182.32	257.64	38.18	-1970.09	420.86	36.46	-1817.97	374.19	-28.96	-1121.39	118.41	106.28	-1152.05	133.05	135.14	-1301.50	87.70	218.38	-1271.07	88.03	268.19	-1089.50	240.98	1289.47	0.00	0.00	0.00	-1010.12	199.46	1652.92	-995.87	339.22	1645.08	-1143.72	225.66	1692.62	-1132.75	361.32	1669.54	596.62	-17.64	78.61	1194.10	9.08	79.67	568.46
6.10000	-1146.42	245.58	22.61	-1184.12	260.41	36.79	-1956.07	418.83	39.07	-1804.70	373.06	-24.74	-1086.00	117.95	99.56	-1120.47	132.83	126.13	-1273.45	86.28	200.44	-1245.19	86.03	252.38	-1082.24	241.25	1289.24	0.00	0.00	0.00	-1000.83	199.14	1652.11	-991.66	338.74	1645.43	-1136.58	223.73	1692.05	-1126.49	361.44	1669.33	595.73	-17.46	78.63	1193.99	8.06	79.48	568.97
6.11000	-1154.01	245.56	12.88	-1183.27	262.15	37.37	-1941.97	416.80	41.72	-1791.38	371.94	-20.46	-1054.82	116.96	92.89	-1086.98	132.73	118.32	-1244.15	84.39	183.29	-1220.20	85.70	236.36	-1074.50	241.47	1288.66	0.00	0.00	0.00	-990.93	198.38	1651.84	-984.20	339.03	1645.16	-1131.05	224.19	1691.66	-1120.09	361.40	1669.06	595.03	-17.72	78.35	1193.95	8.54	79.48	568.93
6.12000	-1157.62	245.77	11.68	-1191.16	264.14	36.53	-1927.79	414.76	44.39	-1778.03	370.82	-16.15	-1020.14	117.12	87.99	-1055.67	132.12	110.70	-1215.86	84.84	166.13	-1193.68	83.59	221.55	-1069.08	242.36	1288.46	0.00	0.00	0.00	-986.68	198.07	1651.45	-977.22	338.20	1645.25	-1124.52	223.67	1691.10	-1113.80	361.08	1668.71	595.29	-17.63	78.28	1194.20	8.74	79.78	568.74
6.13000	-1159.62	246.68	11.13	-1179.31	262.93	39.15	-1913.53	412.73	47.10	-1764.65	369.69	-11.79	-983.95	117.13	84.17	-1022.80	131.21	104.29	-1187.75	86.58	149.18	-1166.25	81.43	207.09	-1062.48	242.42	1287.92	0.00	0.00	0.00	-982.08	198.09	1651.17	-968.81	338.55	1645.02	-1118.13	223.61	1690.52	-1107.57	360.68	1668.30	595.53	-17.98	78.61	1194.77	8.78	79.73	568.89
6.14000	-1155.52	247.30	12.61	-1183.69	261.78	38.75	-1899.19	410.69	49.83	-1751.22	368.57	-7.38	-952.71	117.06	81.03	-987.90	130.96	99.55	-1157.62	85.99	133.58	-1139.68	81.45	192.74	-1057.05	241.58	1287.25	0.00	0.00	0.00	-977.25	197.61	1651.12	-965.88	337.94	1644.98	-1111.41	222.68	1689.70	-1100.82	360.86	1667.65	594.48	-17.37	78.38	1193.65	8.97	79.21	567.50
6.15000	-1154.79	246.16	12.03	-1190.77	261.47	35.97	-1884.77	408.65	52.59	-1737.76	367.45	-2.92	-920.29	116.72	79.20	-957.58	130.87	95.03	-1126.47	84.17	119.53	-1112.07	79.91	179.99	-1049.00	242.15	1286.62	0.00	0.00	0.00	-966.33	196.82	1650.42	-955.72	337.98	1644.58	-1105.38	222.83	1688.95	-1094.83	359.47	1667.19	594.85	-17.56	78.13	1192.95	8.93	78.95	568.38
6.16000	-1160.32	247.80	11.39	-1186.03	260.76	36.56	-1870.28	406.61	55.39	-1724.27	366.33	1.58	-882.16	117.54	81.58	-925.42	129.91	91.86	-1094.73	81.66	106.99	-1085.46	80.24	167.78	-1043.07	242.05	1285.86	0.00	0.00	0.00	-961.31	195.75	1649.70	-948.82	337.13	1644.38	-1098.25	221.16	1687.79	-1088.36	358.82	1666.52	594.84	-17.12	78.57	1192.84	8.92	79.21	569.70
6.17000	-1158.55	247.88	10.89	-1187.62	261.66	36.29	-1855.70	404.57	58.21	-1710.74	365.21	6.12	-850.06	116.14	82.63	-895.20	128.92	90.13	-1064.03	80.31	95.88	-1058.40	79.88	157.24	-1036.44	242.21	1285.02	0.00	0.00	0.00	-956.48	196.30	1649.37	-941.55	336.41	1643.93	-1092.67	222.88	1687.03	-1081.21	359.15	1665.52	594.71	-17.72	78.10	1193.38	8.99	79.58	569.31
6.18000	-1163.38	248.09	9.76	-1184.99	260.21	37.46	-1841.04	402.52	61.07	-1697.17	364.09	10.72	-819.20	115.30	85.15	-862.24	127.84	90.74	-1033.37	78.96	86.59	-1031.21	79.39	148.33	-1029.04	241.87	1284.07	0.00	0.00	0.00	-948.54	195.78	1648.45	-935.27	335.76	1643.53	-1085.80	221.82	1685.92	-1074.82	357.95	1664.65	594.93	-18.26	78.29	1193.09	8.77	79.31	568.45
6.19000	-1140.68	251.12	25.52	-1185.29	258.86	37.65	-1826.30	400.48	63.95	-1683.57	362.98	15.36	-789.40	113.34	88.82	-835.77	126.59	91.60	-1003.89	78.57	78.68	-1005.25	79.93	140.64	-1023.50	241.58	1283.06	0.00	0.00	0.00	-938.82	195.94	1647.78	-928.93	335.03	1642.97	-1079.99	222.90	1684.75	-1068.36	356.64	1663.66	595.11	-17.96	78.27	1193.67	8.21	79.06	569.03
6.20000	-1139.25	250.93	25.21	-1187.89	260.71	36.35	-1811.48	398.43	66.87	-1669.93	361.86	20.04	-760.28	111.97	94.55	-806.55	125.06	94.83	-974.87	77.59	72.78	-979.79	79.38	134.61	-1015.65	241.52	1282.00	0.00	0.00	0.00	-932.78	195.04	1646.90	-921.75	334.20	1642.47	-1072.94	221.01	1683.54	-1061.83	355.35	1662.81	595.25	-17.83	78.56	1193.43	8.45	79.02	568.27
6.21000	-1143.01	251.11	23.99	-1184.58	260.00	37.67	-1796.58	396.38	69.82	-1656.25	360.75	24.78	-733.11	109.95	100.78	-781.56	122.92	98.44	-946.73	76.43	68.56	-954.64	78.12	130.41	-1005.52	240.58	1280.48	0.00	0.00	0.00	-926.62	192.99	1645.84	-914.33	333.09	1641.78	-1064.98	217.70	1681.81	-1054.90	354.39	1661.70	594.62	-17.83	78.20	1192.90	8.61	79.20	568.99
6.22000	-1142.37	250.44	23.79	-1186.59	258.02	37.54	-1781.59	394.34	72.80	-1642.54	359.64	29.56	-707.30	107.12	107.99	-756.24	121.09	102.86	-920.32	75.75	65.44	-931.57	78.57	126.46	-1003.59	241.25	1277.63	0.00	0.00	0.00	-921.91	192.22	1644.96	-908.07	332.63	1641.17	-1057.57	215.60	1680.43	-1047.70	353.59	1660.53	595.75	-18.07	78.50	1193.18	8.67	79.17	569.05
6.23000	-1141.46	249.25	24.12	-1187.20	259.17	37.07	-1766.53	392.29	75.81	-1628.79	358.53	34.39	-684.26	107.01	114.02	-732.37	119.54	107.81	-895.41	75.76	63.10	-909.34	79.05	123.65	-997.11	241.76	1275.97	0.00	0.00	0.00	-910.57	190.85	1643.25	-903.08	331.08	1640.63	-1052.24	217.69	1679.27	-1041.09	351.68	1659.46	595.09	-17.56	78.35	1193.85	8.43	79.14	568.95
6.24000	-1139.02	248.95	24.51	-1180.64	259.89	38.00	-1751.38	390.24	78.85	-1615.01	357.43	39.26	-662.64	103.85	120.51	-712.59	118.29	111.98	-872.10	76.12	61.42	-889.04	80.93	120.98	-987.83	241.21	1274.41	0.00	0.00	0.00	-905.69	190.20	1642.40	-895.25	329.94	1639.87	-1043.68	213.98	1677.37	-1033.71	350.69	1658.19	595.32	-17.88	78.54	1193.43	8.73	79.09	568.53
6.25000	-1141.67	249.22	23.52	-1185.04	260.88	36.63	-1736.15	388.19	81.92	-1601.19	356.32	44.18	-642.00	107.23	126.75	-688.61	116.75	117.35	-850.49	77.07	60.14	-869.41	81.47	119.26	-980.14	241.06	1273.12	0.00	0.00	0.00	-894.66	188.09	1641.25	-888.32	328.34	1639.08	-1035.49	210.46	1675.51	-1026.94	348.32	1657.04	595.48	-18.00	78.63	1193.24	8.99	79.29	569.13
6.26000	-1140.04	249.69	23.82	-1184.73	260.20	36.55	-1720.84	386.14	85.02	-1587.33	355.22	49.15	-623.75	107.99	132.84	-671.85	116.28	121.15	-830.37	77.84	59.47	-851.53	83.18	117.70	-971.94	240.29	1271.65	0.00	0.00	0.00	-885.81	186.33	1639.80	-882.34	326.87	1638.43	-1029.14	210.73	1674.18	-1019.93	346.26	1655.88	596.09	-17.75	78.61	1193.93	8.94	79.25	568.23
6.27000	-1139.96	249.59	23.68	-1187.84	260.78	35.56	-1705.45	384.09	88.16	-1573.44	354.12	54.17	-606.87	108.67	138.15	-656.13	116.11	124.62	-811.84	79.15	58.78	-834.58	84.55	116.68	-964.91	238.99	1270.24	0.00	0.00	0.00	-875.03	185.16	1638.45	-874.79	325.71	1637.58	-1020.87	206.76	1672.21	-1012.81	344.18	1654.66	595.43	-17.44	78.73	1193.86	8.79	79.56	568.32
6.28000	-1139.93	250.18	23.54	-1192.38	261.02	34.54	-1689.98	382.04	91.32	-1559.52	353.02	59.24	-592.84	107.11	141.21	-642.31	116.34	127.38	-795.32	80.53	58.15	-818.71	85.57	115.71	-955.72	239.95	1268.60	0.00	0.00	0.00	-875.46	184.06	1637.50	-867.85	323.59	1637.08	-1014.38	206.66	1670.72	-1005.61	341.90	1653.54	595.06	-17.35	78.47	1193.56	8.51	79.38	569.98
6.29000	-1141.33	250.40	23.25	-1186.56	260.51	35.49	-1674.42	379.99	94.52	-1545.56	351.92	64.36	-579.62	108.43	144.18	-629.21	117.27	129.27	-780.52	82.01	57.33	-805.14	87.42	114.41	-946.36	238.63	1267.20	0.00	0.00	0.00	-864.72	181.83	1636.07	-858.76	321.33	1636.31	-1006.45	203.50	1669.08	-998.59	338.96	1652.57	595.28	-17.03	78.52	1192.97	8.90	79.07	569.84
6.30000	-1141.36	249.41	22.85	-1185.67	259.86	35.64	-1658.78	377.94	97.75	-1531.56	350.83	69.52	-567.25	112.43	146.60	-612.24	119.22	132.19	-767.28	83.01	56.50	-792.67	88.52	113.18	-939.69	238.73	1265.85	0.00	0.00	0.00	-859.27	179.54	1634.78	-850.19	319.18	1635.86	-998.97	201.47	1667.48	-991.46	335.68	1651.70	596.42	-17.74	78.73	1193.19	9.03	79.25	569.62
6.31000	-1141.97	249.98	22.78	-1184.68	262.32	35.63	-1643.05	375.89	101.01	-1517.53	349.73	74.73	-557.40	113.90	145.98	-601.14	122.18	132.29	-755.95	85.08	54.88	-781.85	90.36	111.55	-927.05	237.80	1264.47	0.00	0.00	0.00	-849.33	176.70	1633.62	-840.70	316.73	1635.41	-990.74	197.27	1665.48	-983.59	333.16	1650.73	596.02	-17.64	78.56	1193.14	8.38	79.26	568.46
6.32000	-1139.05	250.27	23.28	-1182.44	260.62	36.17	-1627.25	373.84	104.31	-1503.47	348.64	79.99	-546.73	121.96	146.83	-591.83	126.25	131.04	-746.32	86.85	52.91	-772.58	92.08	109.49	-924.09	236.20	1263.09	0.00	0.00	0.00	-847.58	174.26	1632.53	-834.10	313.91	1635.12	-983.54	195.60	1664.24	-975.97	330.35	1649.94	595.61	-16.64	78.94	1193.59	8.56	79.36	568.77
6.33000	-1141.66	250.50	22.68	-1186.25	260.93	34.43	-1611.35	371.79	107.63	-1489.36	347.56	85.30	-540.12	123.81	142.91	-584.31	130.11	128.29	-738.42	88.64	50.56	-765.06	94.13	106.94	-913.98	235.49	1261.95	0.00	0.00	0.00	-834.65	171.83	1631.62	-828.52	311.41	1634.87	-975.44	192.29	1662.46	-968.50	326.68	1649.26	593.95	-18.12	77.95	1193.65	8.74	79.32	570.08
6.34000	-1141.74	250.52	22.76	-1179.86	260.56	35.42	-1595.38	369.74	110.99	-1475.23	346.47	90.66	-534.50	126.31	137.89	-578.20	134.40	124.37	-732.58	91.14	47.44	-758.80	96.09	104.18	-906.11	234.94	1261.02	0.00	0.00	0.00	-823.78	168.49	1630.25	-818.22	308.83	1634.62	-967.09	188.75	1661.09	-960.56	323.75	1648.50	594.75	-17.64	78.25	1192.92	8.60	78.99	568.93
6.35000	-1139.49	250.42	23.10	-1181.98	262.93	34.08	-1579.32	367.69	114.38	-1461.06	345.39	96.07	-527.60	137.33	134.80	-573.55	138.88	119.36	-728.53	93.35	45.21	-754.23	99.63	100.83	-895.64	233.25	1259.92	0.00	0.00	0.00	-818.41	166.06	1629.54	-813.59	305.81	1634.55	-959.12	185.97	1659.71	-952.81	320.24	1647.83	595.02	-17.29	78.47	1193.14	8.74	79.42	567.49
6.36000	-1140.30	250.36	23.04	-1183.53	263.89	33.44	-1563.18	365.64	117.81	-1446.85	344.31	101.53	-524.77	139.11	125.14	-569.93	143.80	112.66	-725.87	95.23	43.26	-750.10	101.41	98.12	-886.09	231.40	1258.92	0.00	0.00	0.00	-812.20	163.55	1628.94	-802.66	302.36	1634.40	-950.14	181.18	1657.98	-945.03	316.54	1647.22	595.58	-17.98	78.43	1193.03	8.82	79.15	567.95
6.37000	-1139.76	249.65	22.92	-1187.33	260.16	29.82	-1546.95	363.59	121.27	-1432.61	343.24	107.04	-521.41	143.04	116.65	-566.81	148.23	105.31	-723.75	97.88	41.14	-747.13	103.98	95.32	-875.72	230.54	1258.06	0.00	0.00	0.00	-800.82	161.07	1627.90	-795.23	299.56	1634.08	-942.03	177.76	1656.65	-936.62	313.41	1646.63	595.54	-17.50	78.47	1194.30	8.30	79.25	568.35
6.38000	-1139.77	250.12	22.92	-1188.10	260.77	28.80	-1530.64	361.54	124.76	-1418.34	342.16	112.60	-516.90	146.39	107.61	-562.63	152.21	98.18	-720.73	99.03	39.61	-743.12	106.65	93.14	-866.92	229.25	1257.35	0.00	0.00	0.00	-796.61	156.17	1626.98	-787.38	295.95	1634.14	-933.91	174.81	1655.63	-928.52	309.52	1646.17	595.28	-16.98	78.69	1194.03	8.17	79.40	569.03
6.39000	-1139.67	250.68	22.80	-1185.17	260.54	29.27	-1514.24	359.49	128.28	-1404.03	341.09	118.20	-511.00	149.32	98.27	-557.31	155.28	90.73	-717.94	100.00	38.29	-737.52	108.23	91.90	-860.92	227.76	1256.69	0.00	0.00	0.00	-781.21	152.59	1626.32	-780.91	292.15	1634.69	-925.71	171.61	1654.49	-920.61	304.84	1646.12	595.05	-17.32	78.27	1193.20	8.21	79.34	569.43
6.40000	-1140.49	249.69	22.54	-1181.02	260.12	29.59	-1497.76	357.45	131.84	-1389.69	340.02	123.86	-506.64	149.82	87.00	-552.71	157.36	81.62	-715.75	99.67	37.79	-731.69	108.35	90.89	-848.78	225.89	1256.35	0.00	0.00	0.00	-778.03	148.93	1626.06	-769.10	288.76	1634.88	-917.20	167.47	1653.88	-911.61	301.71	1646.14	594.45	-17.31	78.30	1193.53	9.02	79.57	569.83
6.41000	-1141.32	249.56	22.33	-1182.72	259.61	28.56	-1481.20	355.40	135.43	-1375.31	338.96	129.57	-503.05	151.55	76.96	-549.64	158.21	72.52	-714.28	97.93	37.44	-727.43	108.35	90.12	-838.38	223.99	1256.48	0.00	0.00	0.00	-767.82	145.28	1625.70	-761.06	284.76	1635.45	-908.07	163.74	1653.49	-903.08	297.55	1646.73	595.51	-18.02	78.46	1194.44	8.79	79.64	570.52
6.42000	-1138.50	250.71	23.09	-1184.40	260.00	27.80	-1464.54	353.36	139.05	-1360.90	337.90	135.33	-500.40	147.99	69.10	-547.24	158.89	65.82	-713.57	96.84	37.25	-724.36	107.66	90.14	-829.12	222.60	1256.89	0.00	0.00	0.00	-758.24	142.16	1625.94	-752.13	280.90	1636.43	-898.47	158.90	1653.43	-894.03	293.62	1647.71	596.70	-17.21	79.15	1193.64	8.48	79.19	569.42
6.43000	-1139.06	249.94	22.70	-1182.89	258.75	27.87	-1447.81	351.31	142.71	-1346.45	336.84	141.14	-498.70	149.16	62.99	-545.36	159.39	62.17	-713.03	96.66	37.26	-722.13	107.87	90.03	-818.80	220.41	1257.38	0.00	0.00	0.00	-747.32	138.72	1626.08	-742.93	276.93	1637.62	-889.10	154.60	1653.74	-884.72	289.54	1649.07	595.92	-17.48	78.65	1193.01	8.67	79.12	568.85
6.44000	-1138.71	250.48	22.83	-1184.53	259.00	26.83	-1430.98	349.27	146.40	-1331.97	335.79	147.00	-497.60	150.43	58.11	-544.59	159.27	59.77	-712.43	96.65	37.67	-720.54	107.67	90.14	-808.55	219.04	1258.51	0.00	0.00	0.00	-741.88	134.97	1627.04	-735.02	272.75	1639.32	-880.19	151.75	1654.31	-875.20	285.66	1650.55	595.76	-17.76	78.39	1193.64	8.90	79.15	568.73
6.45000	-1140.30	251.14	22.41	-1163.98	257.36	32.90	-1414.07	347.23	150.12	-1317.46	334.74	152.91	-496.66	153.89	54.47	-543.97	159.53	57.93	-711.71	96.21	38.36	-719.10	107.96	90.40	-798.73	216.77	1260.01	0.00	0.00	0.00	-730.57	130.92	1627.44	-724.40	268.77	1641.13	-870.12	146.88	1654.95	-865.76	281.52	1652.32	595.56	-17.94	78.24	1193.45	8.70	79.26	569.71
6.46000	-1138.87	251.03	22.96	-1171.40	257.28	34.80	-1397.08	345.19	153.88	-1302.91	333.69	158.87	-495.78	155.18	51.80	-543.31	159.60	56.60	-711.08	95.82	38.84	-717.68	107.75	90.97	-786.40	215.02	1261.64	0.00	0.00	0.00	-720.51	127.65	1628.19	-715.13	265.27	1642.70	-861.30	144.78	1656.13	-856.13	277.82	1654.22	595.57	-17.50	78.51	1193.66	9.00	79.45	569.55
6.47000	-1137.47	251.28	22.99	-1168.80	254.39	36.24	-1380.00	343.16	157.67	-1288.33	332.64	164.89	-494.98	155.36	49.13	-542.70	159.86	54.95	-710.62	95.77	38.88	-716.14	106.78	91.61	-776.92	212.87	1263.69	0.00	0.00	0.00	-708.63	123.57	1628.77	-705.02	260.67	1644.48	-851.72	140.95	1657.09	-846.37	274.08	1656.11	596.32	-17.35	78.71	1193.64	8.36	79.42	568.69
6.48000	-1136.03	251.07	22.99	-1167.07	253.67	37.05	-1362.83	341.12	161.50	-1273.71	331.60	170.95	-489.00	155.59	48.13	-542.01	160.37	53.37	-710.07	95.53	38.90	-714.88	106.49	91.54	-768.59	211.35	1265.69	0.00	0.00	0.00	-698.18	119.13	1629.55	-694.38	256.53	1646.04	-842.21	136.78	1658.10	-836.77	270.35	1657.91	595.10	-17.11	78.46	1193.32	9.26	79.60	568.29
6.49000	-1136.76	251.60	22.33	-1163.28	250.34	39.03	-1345.57	339.08	165.36	-1259.06	330.57	177.07	-493.74	154.93	44.72	-541.79	160.68	52.17	-709.61	95.50	39.02	-714.29	107.14	91.38	-758.91	208.48	1267.77	0.00	0.00	0.00	-691.69	116.11	1630.50	-684.97	252.79	1647.40	-832.00	131.69	1659.07	-826.85	267.13	1659.76	594.40	-17.67	78.21	1192.70	9.17	79.13	568.17
6.50000	-1135.96	251.08	21.23	-1161.00	251.77	39.09	-1328.23	337.05	169.25	-1244.38	329.53	183.24	-492.82	155.60	43.50	-541.31	161.55	51.49	-708.94	95.21	39.24	-713.79	107.36	91.28	-749.06	207.31	1269.55	0.00	0.00	0.00	-681.29	112.61	1630.82	-674.34	249.23	1648.75	-822.73	128.91	1660.20	-817.21	263.97	1661.41	594.31	-17.96	78.17	1193.04	8.44	78.86	568.90
6.51000	-1134.27	251.56	20.21	-1156.78	251.62	39.60	-1310.80	335.02	173.18	-1229.66	328.51	189.46	-491.42	155.37	42.52	-541.13	161.30	50.60	-708.30	95.14	39.43	-714.02	109.16	90.60	-739.31	205.74	1271.06	0.00	0.00	0.00	-671.80	108.64	1631.41	-666.46	246.40	1649.78	-814.10	127.32	1661.32	-807.28	261.51	1663.00	594.55	-17.80	78.22	1193.08	8.72	79.12	568.98
6.52000	-1131.81	252.17	19.18	-1152.88	253.21	40.54	-1293.29	332.99	177.15	-1218.02	327.85	194.83	-493.17	155.59	40.83	-540.82	161.57	50.24	-707.83	95.21	39.60	-713.24	108.21	90.95	-728.19	204.30	1272.74	0.00	0.00	0.00	-662.49	105.80	1632.21	-657.62	242.89	1650.64	-804.53	123.86	1662.31	-798.13	257.93	1664.46	595.38	-17.33	78.42	1193.71	9.01	79.54	568.41
6.53000	-1127.01	252.31	18.70	-1147.83	260.57	39.41	-1275.68	330.97	181.15	-1205.15	327.81	200.97	-493.28	155.57	39.83	-540.58	161.43	49.89	-707.78	95.58	39.71	-713.15	108.94	90.64	-719.71	202.90	1274.29	0.00	0.00	0.00	-651.96	103.59	1632.51	-648.17	239.50	1651.59	-795.22	120.88	1663.38	-788.70	255.54	1665.83	595.57	-17.40	78.48	1193.42	8.64	79.31	569.08
6.54000	-1123.42	253.22	17.71	-1148.97	262.23	39.44	-1257.99	328.94	185.18	-1192.34	327.02	207.13	-494.31	155.35	39.12	-540.45	161.32	49.55	-707.94	95.94	39.68	-712.39	108.23	91.12	-710.30	201.37	1275.57	0.00	0.00	0.00	-644.71	101.03	1632.95	-641.30	237.10	1652.48	-786.13	118.98	1664.51	-779.29	253.08	1667.17	595.90	-17.11	78.91	1193.56	8.61	79.36	569.64
6.55000	-1120.17	253.65	16.21	-1138.98	262.11	43.68	-1240.21	326.92	189.25	-1179.31	325.43	212.80	-492.67	155.61	39.20	-540.27	161.19	49.25	-708.16	96.35	39.56	-712.21	108.13	91.14	-700.80	200.83	1276.52	0.00	0.00	0.00	-636.97	97.85	1633.52	-629.87	234.42	1653.36	-777.22	116.95	1665.44	-769.75	251.01	1668.39	595.72	-16.83	78.77	1193.52	8.66	79.51	569.73
6.56000	-1112.31	252.66	13.91	-1130.28	262.96	47.04	-1222.35	324.90	193.36	-1164.50	326.09	219.23	-490.39	155.04	39.37	-540.22	161.17	48.96	-708.17	96.13	39.66	-712.02	108.23	91.04	-691.50	200.31	1277.42	0.00	0.00	0.00	-627.18	95.85	1633.94	-619.81	232.33	1654.12	-767.96	114.34	1666.19	-760.80	248.11	1669.69	595.86	-17.06	78.70	1192.94	8.53	79.22	569.74
6.57000	-1102.08	255.63	15.56	-1120.23	265.14	51.49	-1208.32	321.89	199.62	-1150.80	323.82	224.76	-493.90	154.70	38.23	-540.22	160.78	48.56	-708.33	96.32	39.57	-712.03	108.66	90.79	-684.20	199.39	1278.39	0.00	0.00	0.00	-616.53	94.25	1634.28	-607.75	229.88	1654.74	-759.24	112.68	1666.93	-751.85	246.06	1670.94	595.36	-17.47	78.42	1193.71	8.01	79.21	568.35
6.58000	-1088.35	258.24	19.11	-1104.61	266.91	55.94	-1194.41	319.30	205.78	-1137.00	320.54	229.76	-492.54	154.73	38.28	-540.09	161.12	48.52	-708.30	96.11	39.68	-711.65	107.86	91.15	-673.95	198.69	1279.33	0.00	0.00	0.00	-611.11	92.59	1634.90	-600.10	227.71	1655.80	-749.83	108.90	1667.45	-743.28	243.16	1672.13	594.89	-18.01	78.21	1194.07	8.62	79.24	569.12
6.59000	-1069.11	261.69	24.64	-1086.41	268.59	61.51	-1179.07	317.21	210.66	-1120.25	320.70	235.48	-494.69	154.00	37.76	-540.03	160.94	48.36	-708.39	96.38	39.57	-711.18	107.37	91.51	-665.51	197.98	1280.05	0.00	0.00	0.00	-603.31	90.26	1634.98	-594.32	225.90	1656.73	-740.58	106.77	1667.98	-734.67	240.72	1673.36	594.71	-17.21	78.26	1194.18	9.40	79.66	569.00
6.60000	-1052.09	264.25	27.38	-1069.94	271.08	64.78	-1162.52	315.45	214.41	-1104.84	317.86	239.27	-493.86	153.40	37.63	-539.93	160.69	48.17	-708.50	96.56	39.69	-711.23	107.33	91.63	-655.44	196.68	1281.08	0.00	0.00	0.00	-594.23	89.30	1635.48	-584.35	223.97	1657.69	-732.09	106.12	1668.56	-725.71	239.30	1674.50	595.24	-16.83	78.33	1193.58	8.12	79.29	568.45
6.61000	-1032.40	266.42	30.30	-1049.46	271.72	69.06	-1144.87	314.04	217.01	-1087.71	316.58	242.75	-493.42	153.68	37.28	-539.64	160.66	48.11	-708.58	97.00	39.84	-710.92	107.94	91.72	-647.45	195.94	1282.13	0.00	0.00	0.00	-583.36	87.81	1635.69	-577.63	222.99	1658.69	-722.70	103.08	1669.05	-717.06	237.27	1675.80	596.04	-17.18	78.70	1193.09	8.94	78.94	568.22
6.62000	-1010.56	268.04	33.45	-1028.45	272.73	72.19	-1126.49	313.64	219.12	-1068.98	316.67	245.77	-490.11	154.28	37.78	-539.34	160.69	47.97	-708.50	97.49	40.10	-710.49	107.84	92.17	-640.07	195.12	1282.97	0.00	0.00	0.00	-575.63	86.38	1635.72	-571.16	221.26	1659.85	-713.70	101.31	1669.70	-708.42	235.63	1677.05	595.04	-17.76	78.30	1192.86	8.62	78.94	568.63
6.63000	-986.89	269.73	35.81	-1003.37	273.45	75.32	-1108.17	312.31	219.87	-1050.30	316.46	247.52	-491.13	153.61	37.20	-539.12	160.51	47.72	-708.47	97.79	40.42	-709.72	107.71	92.61	-632.29	194.05	1283.81	0.00	0.00	0.00	-566.04	85.25	1636.14	-558.34	219.76	1660.29	-704.64	99.45	1670.42	-699.87	233.80	1678.39	594.45	-17.65	78.30	1192.67	8.44	78.96	568.69
6.64000	-960.97	271.87	38.36	-981.54	274.34	76.94	-1089.02	310.67	219.11	-1030.71	316.30	248.21	-491.57	153.98	36.38	-539.06	160.11	47.39	-708.57	98.56	40.58	-709.21	108.25	92.89	-623.74	192.69	1284.82	0.00	0.00	0.00	-556.90	84.27	1636.40	-551.97	217.95	1661.55	-695.42	97.05	1670.86	-691.15	232.30	1679.64	596.10	-17.14	78.64	1193.45	8.91	79.32	569.15
6.65000	-934.27	274.57	40.40	-958.74	274.79	77.34	-1068.56	310.67	217.83	-1011.14	315.44	247.47	-492.52	153.73	35.79	-538.65	160.44	47.35	-708.57	99.23	40.77	-708.49	107.59	93.72	-614.64	191.64	1285.71	0.00	0.00	0.00	-545.45	83.16	1636.60	-543.20	217.76	1662.09	-687.03	96.52	1671.70	-682.86	230.54	1680.92	595.68	-17.68	78.46	1192.88	8.20	78.73	569.04
6.66000	-910.73	273.93	40.88	-934.27	274.94	77.86	-1046.42	312.91	216.28	-989.91	316.40	246.37	-493.04	154.67	35.10	-538.45	160.47	47.20	-708.25	99.13	41.18	-708.17	107.92	94.15	-606.77	190.83	1286.54	0.00	0.00	0.00	-537.89	81.83	1636.57	-534.92	216.68	1662.98	-678.49	95.66	1672.46	-674.50	229.64	1681.89	596.01	-17.33	78.57	1193.68	8.63	79.10	568.02
6.67000	-884.85	272.88	41.00	-906.57	275.02	78.25	-1025.38	311.69	212.00	-968.69	316.48	244.01	-492.68	154.38	34.56	-538.28	160.24	46.93	-707.85	99.00	41.65	-708.06	108.83	94.44	-600.96	189.85	1287.37	0.00	0.00	0.00	-533.58	81.55	1637.44	-526.52	216.44	1663.80	-669.55	93.81	1673.09	-666.71	227.76	1683.03	596.35	-17.38	78.91	1193.83	8.82	79.40	568.83
6.68000	-858.58	272.26	41.03	-882.93	275.86	77.28	-1001.98	313.52	207.76	-946.65	317.00	241.13	-491.51	155.09	34.35	-537.93	160.34	46.88	-707.79	99.80	41.75	-707.38	108.56	95.05	-591.36	189.38	1288.12	0.00	0.00	0.00	-524.68	81.80	1638.03	-516.91	215.69	1664.35	-661.25	93.34	1673.86	-658.01	227.88	1683.72	595.41	-17.31	78.51	1193.34	8.91	79.38	569.71
6.69000	-830.15	273.71	40.52	-853.63	275.67	76.89	-979.07	313.74	202.09	-924.65	317.33	237.11	-491.48	155.04	33.93	-537.81	159.72	46.52	-707.50	99.93	42.17	-707.18	109.42	95.36	-583.10	188.78	1288.54	0.00	0.00	0.00	-512.57	81.08	1638.70	-505.39	215.49	1664.84	-652.97	93.14	1674.65	-649.71	227.53	1684.38	596.12	-17.31	78.54	1193.39	8.71	79.31	568.63
6.70000	-801.33	274.71	34.63	-826.54	276.24	76.02	-954.75	314.53	195.68	-901.32	318.85	233.22	-492.40	154.85	33.28	-537.47	160.13	46.55	-707.20	100.14	42.63	-707.02	109.85	95.80	-574.31	187.88	1289.18	0.00	0.00	0.00	-504.22	80.17	1639.17	-500.17	214.77	1665.60	-644.88	92.80	1675.27	-641.75	226.48	1685.03	595.95	-17.59	78.53	1194.07	8.78	79.39	568.31
6.71000	-774.55	275.27	34.11	-796.32	279.39	73.72	-928.91	317.17	189.10	-878.42	318.44	227.95	-492.61	155.06	32.90	-537.30	159.93	46.35	-707.20	100.85	42.91	-706.90	110.73	96.14	-566.74	187.84	1289.43	0.00	0.00	0.00	-498.57	80.28	1639.74	-493.36	214.30	1666.38	-636.45	91.95	1675.65	-633.55	226.31	1685.32	595.58	-17.62	78.39	1193.32	8.17	78.73	567.28
6.72000	-739.20	272.09	36.51	-766.06	279.56	71.68	-903.23	318.90	181.84	-854.11	320.65	222.87	-491.69	155.14	33.00	-536.97	159.99	46.26	-706.92	101.05	43.41	-705.86	109.96	96.96	-558.16	187.34	1289.62	0.00	0.00	0.00	-488.89	80.00	1640.17	-482.76	214.53	1666.60	-628.63	92.48	1675.99	-625.70	225.63	1685.60	594.96	-17.39	78.35	1192.91	8.39	78.96	568.87
6.73000	-706.41	276.23	36.76	-739.34	281.08	69.25	-876.28	321.23	174.28	-829.60	321.32	216.77	-490.70	154.15	33.28	-536.73	160.07	46.15	-706.67	101.05	43.94	-705.78	110.89	97.22	-552.34	186.62	1289.65	0.00	0.00	0.00	-482.99	79.87	1640.95	-476.93	214.81	1666.98	-620.34	91.73	1676.25	-617.63	225.62	1685.76	595.14	-18.02	78.48	1192.97	7.82	78.91	568.01
6.74000	-670.94	278.24	36.79	-710.37	282.48	66.83	-851.21	319.67	165.14	-805.09	322.00	210.40	-491.32	153.94	33.15	-536.57	159.70	45.83	-706.46	100.99	44.51	-705.36	110.68	97.84	-545.02	185.82	1289.64	0.00	0.00	0.00	-476.59	79.70	1641.67	-466.80	214.21	1667.12	-612.56	91.94	1676.50	-609.62	225.68	1685.74	595.29	-17.45	78.42	1192.40	8.03	78.86	569.05
6.75000	-637.11	281.58	39.29	-673.35	282.78	67.10	-824.05	321.02	156.52	-779.98	322.90	203.61	-488.82	153.92	33.95	-536.18	160.08	45.94	-706.24	101.09	44.98	-704.55	109.99	98.60	-537.41	185.06	1289.57	0.00	0.00	0.00	-468.29	78.97	1642.07	-458.28	214.00	1667.32	-604.91	92.69	1676.69	-601.65	225.76	1685.71	595.74	-17.15	78.59	1191.85	8.57	78.87	569.61
6.76000	-604.52	283.42	38.91	-639.95	284.24	65.45	-796.28	322.96	148.19	-754.21	324.17	196.94	-489.40	153.71	33.52	-536.16	159.62	45.69	-706.15	101.16	45.41	-704.27	110.19	99.03	-529.56	185.36	1289.47	0.00	0.00	0.00	-459.72	78.90	1642.38	-454.41	213.37	1667.82	-597.13	92.95	1676.74	-593.63	225.57	1685.67	594.57	-17.28	78.19	1192.85	8.31	79.07	569.20
6.77000	-571.70	285.86	38.59	-609.95	286.21	63.25	-769.50	322.56	138.57	-728.25	325.59	189.94	-490.60	153.01	33.17	-536.24	159.45	45.62	-706.13	101.81	45.62	-703.71	109.62	99.88	-521.79	185.11	1289.27	0.00	0.00	0.00	-450.53	79.41	1642.47	-444.20	213.36	1667.66	-589.44	93.17	1676.62	-585.38	226.10	1685.43	593.88	-17.30	77.97	1192.68	8.63	79.19	567.95
6.78000	-537.85	288.65	38.98	-578.51	288.76	62.33	-740.63	324.40	129.81	-701.33	327.58	183.36	-490.88	152.99	32.83	-536.12	159.68	45.66	-705.94	101.88	46.03	-703.76	110.64	100.07	-516.35	184.88	1288.79	0.00	0.00	0.00	-442.28	79.15	1642.37	-437.09	213.34	1667.62	-581.95	94.28	1676.52	-577.01	226.73	1685.10	595.05	-17.73	78.34	1193.10	8.93	79.37	569.83
6.79000	-504.15	291.59	39.97	-542.25	290.79	61.67	-712.86	324.33	120.30	-674.04	330.29	176.61	-489.37	151.61	34.13	-536.30	161.28	45.61	-705.79	101.79	46.56	-703.44	110.96	100.33	-508.09	184.97	1288.36	0.00	0.00	0.00	-433.23	78.49	1642.45	-429.05	212.58	1667.67	-574.31	94.72	1676.23	-569.09	226.57	1684.76	594.52	-17.80	78.25	1193.62	8.09	79.35	568.44
6.80000	-471.98	294.31	40.77	-513.00	293.92	60.20	-683.36	326.10	111.83	-647.33	331.84	169.76	-488.25	150.68	35.52	-535.23	161.24	45.76	-705.72	101.95	46.96	-703.16	110.96	100.82	-499.92	184.93	1288.08	0.00	0.00	0.00	-428.55	78.80	1642.61	-421.10	212.72	1667.44	-566.39	94.86	1675.87	-560.88	227.16	1684.26	594.94	-17.50	78.39	1192.99	8.83	79.39	568.58
6.81000	-438.22	297.41	42.01	-483.93	296.27	59.16	-653.44	328.24	103.54	-619.45	333.52	163.02	-488.86	149.28	35.81	-536.50	161.29	45.45	-705.75	102.44	47.28	-703.03	111.38	101.30	-492.82	184.77	1287.61	0.00	0.00	0.00	-419.46	78.77	1642.47	-411.49	213.13	1667.19	-558.80	94.86	1675.37	-552.67	228.04	1683.71	595.97	-17.68	78.72	1193.45	8.80	79.22	569.10
6.82000	-406.67	298.85	43.36	-449.72	298.54	58.98	-622.92	330.47	95.52	-592.07	335.10	156.48	-489.56	147.35	36.64	-531.36	224.39	58.91	-705.77	103.02	47.58	-703.07	112.21	101.52	-483.75	184.73	1287.07	0.00	0.00	0.00	-411.17	78.16	1642.20	-405.75	212.76	1667.15	-551.53	96.30	1674.94	-544.47	229.26	1682.98	595.56	-17.80	78.38	1192.88	8.80	79.29	568.55
6.83000	-374.53	302.06	45.56	-418.01	301.83	59.55	-592.53	331.94	87.78	-564.17	336.32	150.14	-484.38	136.56	43.00	-536.22	228.64	55.89	-705.64	103.30	47.95	-702.43	111.47	102.37	-476.87	184.44	1286.57	0.00	0.00	0.00	-404.03	78.57	1642.60	-398.37	212.77	1666.98	-544.03	97.25	1674.43	-536.44	230.08	1682.25	596.13	-17.77	78.61	1192.97	9.10	79.09	569.15
6.84000	-340.55	304.35	48.42	-386.10	304.09	60.80	-560.96	335.43	81.34	-536.13	337.47	144.08	-480.42	135.02	43.90	-539.40	177.99	43.45	-705.52	103.42	48.45	-701.73	110.75	103.28	-468.31	184.73	1285.93	0.00	0.00	0.00	-394.73	78.69	1642.36	-390.48	212.99	1666.87	-536.67	98.15	1673.97	-528.42	231.33	1681.43	596.29	-17.93	78.73	1193.65	8.93	79.12	568.08
6.85000	-308.59	307.84	51.77	-356.89	303.71	61.03	-530.17	335.99	74.22	-507.79	338.86	138.72	-480.66	136.21	42.25	-556.37	168.16	35.53	-705.14	103.10	49.09	-701.41	110.76	103.91	-459.44	185.16	1285.26	0.00	0.00	0.00	-388.83	80.09	1642.51	-381.01	213.49	1666.48	-529.49	99.58	1673.49	-520.51	232.58	1680.57	595.38	-18.03	78.40	1192.74	8.21	79.07	567.67
6.86000	-277.52	309.89	55.36	-321.77	305.41	64.20	-499.03	337.12	68.17	-478.96	340.42	133.95	-479.32	138.11	40.85	-559.04	164.54	34.35	-705.09	103.60	49.50	-701.50	112.05	104.00	-452.37	184.89	1284.54	0.00	0.00	0.00	-381.56	79.91	1642.68	-373.65	214.30	1666.22	-522.30	101.15	1672.86	-512.60	233.67	1679.75	595.07	-17.56	78.39	1193.17	8.00	78.99	569.41
6.87000	-244.93	311.76	60.79	-290.24	307.48	67.77	-467.23	339.73	63.79	-451.34	339.82	128.92	-482.67	139.98	38.30	-536.20	162.51	38.28	-704.66	103.39	50.27	-700.69	111.33	105.02	-447.79	184.93	1283.92	0.00	0.00	0.00	-373.04	80.61	1642.43	-364.05	214.69	1665.72	-514.94	102.28	1672.28	-504.84	234.53	1678.84	595.76	-17.20	78.35	1194.39	8.20	79.67	568.39
6.88000	-213.84	313.38	66.73	-264.89	310.03	69.82	-436.46	340.64	58.94	-423.33	340.92	125.20	-485.35	141.28	36.21	-534.10	158.59	43.91	-704.69	103.88	50.71	-700.73	111.86	105.64	-439.46	184.52	1283.07	0.00	0.00	0.00	-367.95	81.66	1642.88	-356.56	215.66	1665.35	-507.87	104.74	1671.73	-496.75	236.65	1677.74	595.19	-17.55	78.43	1193.16	8.84	79.38	567.69
6.89000	-184.61	314.80	73.30	-229.86	311.06	75.34	-405.16	342.45	55.51	-395.56	342.01	122.14	-487.67	144.49	34.18	-535.31	157.59	43.86	-704.48	104.07	51.31	-700.48	112.48	106.15	-431.70	185.22	1282.46	0.00	0.00	0.00	-359.88	82.57	1642.87	-348.57	216.20	1664.91	-500.19	105.52	1670.95	-489.17	237.52	1676.84	595.01	-17.67	78.56	1192.91	8.80	79.28	568.95
6.90000	-154.98	315.84	80.99	-196.07	312.64	82.05	-374.62	344.60	52.82	-367.52	344.56	120.21	-489.26	149.32	32.40	-534.57	157.71	43.77	-704.17	104.12	52.07	-699.91	112.23	107.16	-423.78	185.45	1281.53	0.00	0.00	0.00	-352.29	84.04	1642.64	-341.43	217.68	1664.42	-493.25	108.24	1670.39	-481.30	239.59	1675.71	595.82	-17.36	78.63	1193.14	8.75	79.39	568.18
6.91000	-125.22	316.25	89.53	-176.13	312.84	86.38	-344.00	347.02	51.31	-340.35	346.37	118.76	-488.83	149.55	32.36	-533.24	157.30	43.88	-704.02	104.29	52.75	-699.59	112.74	107.74	-416.45	185.75	1280.83	0.00	0.00	0.00	-347.69	85.77	1642.86	-334.03	218.98	1664.08	-485.91	110.21	1669.47	-473.84	240.90	1674.59	596.14	-17.26	78.82	1193.87	8.59	79.52	568.57
6.92000	-98.64	317.00	98.21	-140.12	313.65	95.83	-314.70	348.73	50.25	-313.97	348.24	117.98	-490.28	150.04	31.53	-534.25	157.53	43.71	-703.62	104.10	53.61	-699.37	113.22	108.63	-407.98	186.27	1279.83	0.00	0.00	0.00	-338.42	86.05	1642.77	-326.52	219.59	1663.63	-478.31	111.57	1668.48	-466.02	243.23	1673.29	594.98	-17.45	78.27	1193.21	8.40	79.16	569.50
6.93000	-71.66	316.74	107.77	-114.35	314.66	102.37	-286.02	350.62	49.93	-288.30	349.69	117.75	-489.34	149.62	31.62	-533.40	157.10	43.90	-703.67	104.94	54.09	-698.41	112.14	109.79	-399.75	187.07	1278.85	0.00	0.00	0.00	-333.00	87.89	1642.67	-319.91	221.52	1663.23	-471.02	114.27	1667.67	-458.34	245.17	1671.98	594.99	-17.20	78.33	1193.04	8.65	79.28	569.17
6.94000	-48.81	317.10	116.11	-89.63	316.82	108.80	-259.23	352.36	50.27	-264.14	350.79	117.78	-488.63	149.92	31.63	-533.85	156.89	43.58	-703.15	104.65	55.04	-698.06	112.72	110.50	-392.46	187.92	1277.97	0.00	0.00	0.00	-322.93	90.51	1642.43	-311.60	223.29	1662.73	-464.00	117.24	1666.75	-450.65	247.28	1670.58	595.60	-17.32	78.44	1193.92	8.66	79.38	568.94
6.95000	-24.53	317.66	124.74	-65.68	315.14	116.12	-233.15	354.36	51.31	-240.63	352.36	118.72	-488.05	149.83	31.53	-532.75	156.90	43.66	-702.92	104.64	55.96	-697.56	112.90	111.54	-384.31	187.75	1276.85	0.00	0.00	0.00	-317.71	91.89	1642.64	-301.48	224.80	1662.07	-456.48	120.00	1665.80	-442.78	249.42	1669.20	596.21	-16.96	78.75	1193.80	8.83	79.28	568.74
6.96000	-5.16	317.96	131.63	-43.44	315.04	122.93	-208.95	355.24	52.53	-218.53	353.71	119.91	-487.77	149.72	31.23	-533.49	156.85	43.36	-702.78	105.23	56.69	-697.11	113.69	112.31	-375.27	188.75	1275.72	0.00	0.00	0.00	-309.66	93.46	1642.29	-293.77	227.38	1661.45	-448.95	122.54	1664.74	-434.73	252.48	1667.67	597.00	-16.93	79.16	1193.60	9.23	79.36	568.97
6.97000	15.99	318.47	138.98	-22.91	316.51	128.12	-186.59	356.38	54.05	-197.87	354.82	121.11	-486.88	149.48	31.24	-536.77	156.48	42.34	-702.33	105.27	57.78	-696.34	113.60	113.63	-368.16	188.83	1274.70	0.00	0.00	0.00	-300.31	96.06	1642.01	-286.79	229.14	1660.75	-441.56	125.03	1663.62	-426.69	255.10	1666.20	596.70	-17.29	78.99	1193.47	9.14	79.55	569.42
6.98000	34.04	318.14	145.04	-4.37	315.25	133.80	-166.16	357.10	55.42	-179.22	354.70	122.05	-486.64	149.52	31.19	-535.67	156.64	42.69	-701.88	105.42	58.87	-695.13	112.75	115.18	-360.01	189.74	1273.43	0.00	0.00	0.00	-295.87	97.80	1642.05	-277.73	231.00	1659.96	-434.27	129.33	1662.71	-418.71	257.79	1664.76	596.29	-17.48	78.86	1192.43	8.69	79.12	569.82
6.99000	49.43	317.83	149.76	12.51	316.31	137.39	-147.56	357.95	56.60	-162.17	354.93	122.87	-486.91	149.20	30.75	-533.51	156.67	43.02	-701.44	105.58	60.08	-694.28	112.99	116.53	-351.12	190.09	1272.13	0.00	0.00	0.00	-285.65	100.34	1641.61	-270.70	233.61	1659.45	-426.46	131.60	1661.59	-410.47	260.86	1663.19	597.25	-17.75	79.09	1192.61	8.55	79.38	569.28
7.00000	65.97	317.31	154.05	27.44	317.51	139.79	-131.37	358.10	57.06	-146.93	355.25	123.27	-486.03	149.39	30.66	-533.50	155.94	42.62	-701.01	105.79	61.35	-693.55	113.43	117.61	-339.97	191.00	1270.85	0.00	0.00	0.00	-278.46	103.46	1641.45	-262.88	236.32	1658.83	-419.10	135.77	1660.83	-402.21	264.17	1661.63	596.86	-17.59	79.06	1193.75	8.40	79.47	568.92
7.01000	78.83	316.78	155.66	40.93	315.64	141.52	-117.61	357.34	56.78	-133.40	355.90	123.30	-485.42	149.35	30.77	-531.58	155.70	42.98	-700.55	106.09	62.59	-692.43	113.08	119.30	-331.51	193.00	1269.65	0.00	0.00	0.00	-268.68	105.86	1641.09	-254.88	238.91	1658.14	-411.28	138.67	1659.75	-393.94	267.42	1660.21	595.34	-17.44	78.55	1193.34	8.41	79.34	568.99
7.02000	89.42	315.82	155.12	52.59	313.24	142.00	-105.49	357.66	56.50	-121.83	355.63	122.64	-486.76	148.90	30.22	-533.68	155.69	42.38	-699.79	105.48	64.26	-690.98	112.00	121.28	-324.58	193.34	1268.80	0.00	0.00	0.00	-262.65	108.69	1640.87	-244.96	241.63	1657.09	-403.29	141.30	1658.70	-385.73	270.42	1658.86	595.63	-17.30	78.73	1192.89	8.32	79.32	568.40
7.03000	100.06	314.30	153.62	62.23	312.88	140.16	-95.70	357.17	55.18	-111.84	355.21	121.55	-485.61	149.13	30.28	-531.67	155.48	42.71	-699.04	105.39	65.91	-689.66	112.02	123.03	-316.20	194.84	1267.78	0.00	0.00	0.00	-255.87	111.94	1640.68	-236.86	244.64	1656.50	-395.35	145.09	1657.86	-377.25	274.07	1657.53	596.56	-17.64	78.80	1193.20	8.72	79.40	568.95
7.04000	109.85	312.70	150.98	70.60	310.20	137.67	-87.53	357.49	53.59	-103.14	354.82	119.78	-486.47	148.61	29.82	-530.89	155.36	42.72	-698.06	104.84	67.94	-687.93	110.65	125.53	-306.20	196.18	1267.14	0.00	0.00	0.00	-246.81	114.50	1640.66	-228.76	247.52	1655.77	-387.47	149.14	1656.99	-368.77	277.47	1656.20	595.79	-17.24	78.58	1193.43	8.45	79.38	569.75
7.05000	115.32	310.67	146.34	77.50	309.20	133.30	-81.35	356.38	51.14	-96.02	354.37	117.72	-485.50	148.68	29.88	-530.89	155.40	42.60	-697.12	104.61	70.02	-686.43	110.41	127.74	-297.49	197.95	1266.23	0.00	0.00	0.00	-239.04	117.58	1640.35	-221.24	250.94	1655.28	-379.16	152.29	1656.11	-360.14	281.23	1654.91	596.45	-17.21	78.83	1193.05	8.59	79.48	569.62
7.06000	121.68	308.21	141.03	82.82	306.72	128.75	-76.45	355.73	48.42	-90.28	352.88	114.85	-485.81	148.36	29.44	-530.05	155.07	42.60	-695.78	103.94	72.49	-684.68	110.56	129.93	-287.22	199.54	1265.63	0.00	0.00	0.00	-229.35	120.97	1640.11	-213.16	254.41	1654.73	-370.74	156.48	1655.41	-351.52	284.75	1653.78	596.86	-17.98	79.01	1193.36	8.29	79.51	569.26
7.07000	125.05	305.27	134.54	87.43	305.62	122.73	-72.51	355.18	45.73	-85.38	352.07	112.12	-486.18	148.16	29.16	-530.73	155.09	42.21	-694.57	103.75	74.93	-682.78	110.63	132.36	-279.97	201.54	1265.18	0.00	0.00	0.00	-221.64	124.54	1640.10	-203.93	257.76	1653.79	-362.41	159.88	1654.76	-342.76	288.53	1652.64	596.98	-17.54	79.13	1193.84	9.14	79.41	568.99
7.08000	131.94	302.20	127.61	90.81	304.63	115.77	-70.09	353.45	45.30	-81.37	351.30	109.33	-485.70	148.24	29.25	-530.15	154.64	41.97	-693.26	103.73	77.55	-680.40	109.82	135.14	-266.66	203.63	1264.82	0.00	0.00	0.00	-215.58	128.30	1640.34	-194.62	261.18	1653.26	-353.98	164.36	1654.31	-333.99	292.61	1651.55	595.26	-17.28	78.51	1193.81	9.41	79.50	570.39
7.09000	136.16	299.67	119.78	94.79	300.45	109.09	-67.65	352.15	44.85	-77.96	349.97	106.31	-484.61	148.00	29.37	-529.38	154.72	41.80	-691.89	103.70	80.42	-677.83	109.13	138.29	-260.85	204.70	1264.27	0.00	0.00	0.00	-204.33	132.00	1639.92	-187.10	264.69	1652.64	-345.82	169.33	1653.73	-325.06	297.15	1650.41	595.68	-17.71	78.62	1192.77	8.69	79.22	570.04
7.10000	140.70	296.59	112.01	98.64	298.73	102.33	-64.62	352.19	44.26	-73.69	349.05	103.87	-486.30	148.07	28.93	-529.40	154.57	41.38	-690.28	104.04	83.41	-675.33	109.55	141.33	-249.43	206.79	1264.30	0.00	0.00	0.00	-197.66	136.12	1639.90	-178.20	268.30	1652.09	-337.54	174.10	1653.24	-316.29	301.34	1649.38	595.18	-17.92	78.19	1192.94	8.67	79.18	569.17
7.11000	147.49	295.73	103.40	103.72	299.02	94.46	-61.89	350.98	43.30	-68.06	348.66	102.40	-485.63	148.02	28.80	-526.85	154.45	41.77	-688.38	104.04	86.88	-671.90	108.03	145.19	-238.70	209.40	1264.21	0.00	0.00	0.00	-191.08	139.66	1640.15	-167.30	272.76	1651.46	-328.85	177.57	1652.83	-307.38	305.81	1648.48	595.09	-17.63	78.51	1192.76	8.21	79.10	569.94
7.12000	153.21	295.46	93.49	108.32	298.26	86.99	-59.29	351.43	42.79	-61.91	350.00	101.76	-485.34	148.11	28.79	-527.25	153.94	41.28	-686.19	104.21	90.66	-668.32	107.63	148.96	-227.75	211.62	1264.05	0.00	0.00	0.00	-180.61	143.71	1640.53	-157.87	276.68	1651.12	-320.73	183.30	1652.77	-298.36	310.42	1647.79	596.34	-17.72	78.71	1192.18	8.36	79.02	569.37
7.13000	157.20	296.13	83.08	113.43	298.36	81.24	-57.74	353.41	42.86	-57.35	349.26	100.67	-484.52	148.29	29.02	-526.34	153.93	41.12	-683.65	104.22	94.84	-664.18	106.97	153.19	-218.56	215.48	1264.18	0.00	0.00	0.00	-172.43	147.75	1641.07	-150.51	281.10	1651.34	-311.65	185.79	1652.88	-289.27	314.73	1647.46	596.65	-17.49	78.88	1192.73	8.61	78.87	568.36
7.14000	161.74	296.61	75.44	116.50	298.58	75.52	-57.29	353.76	41.84	-54.04	348.82	100.22	-484.88	147.91	28.72	-524.45	154.15	41.29	-680.69	104.46	99.32	-659.93	107.44	157.22	-207.43	217.05	1265.13	0.00	0.00	0.00	-163.95	151.22	1641.79	-141.10	285.15	1651.74	-303.15	191.74	1653.42	-279.82	319.77	1647.45	597.20	-17.41	79.02	1192.57	8.90	79.12	569.39
7.15000	163.84	295.95	69.35	118.68	298.54	71.71	-57.48	355.93	40.17	-51.20	348.63	100.18	-485.31	148.22	28.43	-524.92	153.10	40.59	-677.07	104.42	104.44	-654.50	106.74	162.08	-197.87	219.76	1265.91	0.00	0.00	0.00	-152.74	155.98	1642.98	-132.63	289.23	1652.35	-294.71	197.93	1654.36	-270.40	324.53	1647.82	595.94	-16.96	78.70	1192.83	8.32	78.88	569.41
7.16000	165.09	294.16	64.25	119.04	296.42	67.90	-56.64	356.68	38.74	-49.18	348.46	100.55	-485.78	148.09	27.94	-524.08	153.17	40.51	-673.25	105.36	109.60	-648.44	106.16	167.34	-188.20	222.01	1267.54	0.00	0.00	0.00	-147.90	160.12	1644.63	-122.47	293.43	1653.25	-286.20	203.85	1655.79	-261.16	328.86	1648.64	595.73	-17.37	78.61	1192.90	8.50	79.00	568.76
7.17000	166.02	291.94	60.25	120.99	295.15	65.49	-55.62	356.13	39.62	-47.53	347.81	100.67	-485.47	148.25	27.83	-521.66	153.05	40.68	-668.53	106.12	115.44	-641.71	106.41	172.50	-176.71	224.41	1269.11	0.00	0.00	0.00	-137.95	165.06	1646.51	-113.31	297.92	1654.32	-276.97	207.16	1657.36	-251.82	333.96	1649.54	595.30	-17.86	78.24	1193.21	9.40	79.20	568.78
7.18000	168.31	291.56	58.28	120.98	294.21	64.52	-54.92	355.68	40.21	-46.21	348.31	101.07	-484.30	148.17	27.88	-521.47	153.11	40.27	-662.94	106.64	121.93	-633.79	105.53	178.57	-169.02	227.63	1271.24	0.00	0.00	0.00	-128.86	168.86	1648.27	-104.20	302.18	1655.67	-268.11	212.79	1658.95	-242.72	338.57	1650.71	594.73	-17.50	78.29	1193.19	8.78	79.15	568.90
7.19000	168.94	292.01	56.48	120.51	295.28	62.52	-54.61	354.48	40.33	-45.51	348.22	101.08	-483.65	147.91	28.19	-518.74	152.86	40.75	-656.53	107.15	129.21	-625.58	107.08	184.04	-159.92	231.06	1273.51	0.00	0.00	0.00	-117.81	174.33	1650.26	-95.44	307.00	1657.09	-258.73	215.83	1660.78	-233.77	342.98	1651.97	595.66	-17.00	78.73	1193.14	9.03	79.53	568.96
7.20000	168.08	291.59	54.66	123.89	293.84	62.82	-54.48	354.73	40.20	-44.82	348.43	101.05	-484.03	147.59	27.69	-517.39	152.50	41.12	-649.35	108.17	136.84	-615.56	105.84	191.10	-146.55	234.57	1275.81	0.00	0.00	0.00	-109.18	179.50	1652.59	-87.20	311.91	1658.56	-249.69	220.55	1662.83	-224.91	347.61	1653.20	595.23	-17.38	78.57	1192.33	8.25	78.94	569.49
7.21000	167.37	291.65	53.14	122.36	294.03	61.45	-54.11	356.50	40.68	-44.41	348.22	100.93	-482.54	147.01	27.47	-515.13	152.78	41.97	-640.89	108.06	145.63	-604.86	106.31	197.53	-135.58	236.97	1278.27	0.00	0.00	0.00	-99.65	183.54	1654.93	-78.50	317.58	1659.93	-240.40	224.97	1664.85	-216.24	352.11	1654.33	595.79	-17.43	78.64	1192.25	8.70	78.87	569.34
7.22000	167.67	292.10	51.91	120.60	295.02	59.89	-54.42	355.20	39.97	-44.05	348.14	100.84	-481.15	146.84	27.05	-511.05	152.89	43.34	-631.82	109.14	154.62	-593.82	107.66	203.87	-127.04	239.63	1280.56	0.00	0.00	0.00	-92.50	188.84	1657.26	-68.87	322.73	1661.15	-231.47	229.99	1667.07	-207.70	356.88	1655.28	595.74	-17.61	78.67	1193.14	8.75	79.29	569.22
7.23000	167.67	291.93	50.89	121.10	296.89	59.79	-54.02	356.46	40.41	-43.46	348.37	100.68	-479.94	146.05	26.30	-506.21	152.94	45.18	-621.83	110.48	164.02	-581.37	108.09	210.96	-120.16	241.56	1282.79	0.00	0.00	0.00	-82.82	194.80	1659.52	-61.15	327.63	1662.20	-222.22	234.20	1668.97	-199.38	361.07	1656.18	594.92	-17.62	78.18	1192.27	8.49	79.20	568.71
7.24000	168.24	291.91	49.99	124.30	294.88	58.82	-54.35	355.33	40.02	-43.11	348.28	100.59	-476.08	144.95	25.84	-500.87	153.35	47.57	-610.90	112.37	173.70	-567.91	109.09	218.03	-107.76	244.23	1284.90	0.00	0.00	0.00	-71.70	199.52	1661.72	-52.79	332.87	1663.27	-213.34	237.90	1670.92	-191.03	365.72	1656.84	595.52	-18.03	78.62	1192.18	8.63	79.13	570.60
7.25000	167.93	291.84	49.34	124.18	295.63	58.12	-54.07	355.99	40.47	-42.86	348.58	100.58	-472.06	143.67	24.68	-493.58	153.75	50.92	-598.89	114.03	183.74	-553.48	109.48	225.30	-100.16	247.45	1286.67	0.00	0.00	0.00	-63.07	204.16	1664.43	-44.19	338.01	1664.33	-204.71	242.41	1672.90	-182.77	370.13	1657.43	595.52	-17.69	78.74	1192.41	9.11	79.27	569.26
7.26000	168.20	292.38	48.77	121.71	296.86	57.56	-54.21	355.82	40.35	-42.66	349.51	100.82	-466.50	141.60	23.39	-485.87	153.49	54.99	-585.45	115.45	194.00	-538.56	111.10	232.45	-92.17	249.66	1288.37	0.00	0.00	0.00	-57.69	208.67	1666.90	-36.52	342.74	1665.52	-196.30	247.41	1674.64	-174.60	374.42	1657.98	595.51	-17.22	78.66	1193.09	8.91	79.33	567.26
7.27000	169.23	292.21	48.81	122.93	296.52	57.38	-54.11	356.08	40.29	-42.69	349.09	100.52	-461.45	138.98	21.53	-475.51	152.55	60.22	-570.83	117.49	203.74	-522.92	113.36	239.32	-81.60	251.39	1290.12	0.00	0.00	0.00	-48.70	212.53	1669.04	-28.56	347.01	1666.58	-187.93	251.36	1676.20	-166.55	378.42	1658.50	596.03	-17.66	78.76	1192.83	8.95	79.26	567.05
7.28000	168.29	291.81	48.65	120.22	296.81	56.61	-54.31	355.51	39.90	-42.55	350.06	100.74	-451.62	137.16	25.27	-464.45	151.31	65.40	-555.15	119.99	211.90	-507.01	116.82	245.77	-75.75	253.19	1291.68	0.00	0.00	0.00	-39.70	217.04	1671.47	-20.20	350.86	1667.73	-179.84	254.67	1677.67	-158.56	382.21	1658.96	594.75	-18.02	78.42	1193.00	8.77	79.49	568.60
7.29000	168.66	292.11	48.50	121.41	297.04	56.51	-54.30	355.83	39.93	-42.59	349.82	100.55	-437.10	136.04	31.17	-449.22	149.82	71.30	-538.90	123.07	218.99	-490.63	120.05	252.12	-67.44	254.89	1293.08	0.00	0.00	0.00	-34.80	220.97	1673.77	-12.47	355.06	1668.99	-171.76	258.66	1679.14	-150.57	386.04	1659.38	595.27	-17.83	78.52	1193.12	8.86	79.43	567.57
7.30000	167.88	292.86	47.97	124.47	297.29	57.46	-54.27	355.91	40.06	-42.52	350.45	100.84	-418.94	134.88	36.92	-432.21	149.58	77.75	-521.68	125.73	225.21	-473.52	123.96	257.80	-59.83	256.38	1294.30	0.00	0.00	0.00	-25.06	224.88	1675.87	-2.77	358.42	1670.09	-163.73	261.84	1680.56	-142.64	389.44	1659.87	596.10	-17.48	78.70	1192.79	8.98	79.31	569.21
7.31000	168.63	292.18	48.26	122.00	296.12	56.81	-54.01	356.38	40.27	-42.30	350.78	100.94	-398.73	135.43	42.19	-413.38	149.49	83.13	-503.49	129.36	229.80	-455.33	126.39	263.22	-52.26	258.04	1295.37	0.00	0.00	0.00	-16.18	227.87	1677.80	4.10	361.85	1671.35	-155.84	264.30	1681.61	-134.71	392.54	1660.48	595.89	-17.55	78.84	1193.12	8.95	79.23	569.71
7.32000	168.16	292.10	48.19	120.18	297.07	56.20	-54.05	356.12	40.29	-42.28	350.34	100.77	-378.16	136.44	46.49	-391.61	151.32	88.14	-484.03	131.88	233.34	-436.66	130.16	267.06	-43.62	259.38	1296.54	0.00	0.00	0.00	-7.15	231.01	1679.35	10.62	364.98	1672.76	-148.15	268.51	1682.91	-126.92	395.34	1661.12	596.20	-17.40	78.82	1193.49	8.27	79.36	570.00
7.33000	167.31	292.70	47.66	122.99	297.08	56.70	-53.89	356.21	40.40	-42.12	350.93	101.09	-355.39	138.22	50.59	-367.63	153.41	92.38	-464.10	134.69	235.42	-417.37	132.65	270.05	-37.49	261.21	1297.75	0.00	0.00	0.00	-3.00	233.88	1681.32	18.37	367.97	1673.96	-140.27	270.98	1684.00	-119.05	398.12	1661.88	595.88	-17.52	78.61	1192.38	8.98	79.14	569.50
7.34000	168.07	292.35	47.84	119.73	297.80	56.07	-54.09	355.15	40.28	-42.18	350.11	101.00	-331.36	140.41	54.24	-345.06	156.79	95.60	-443.93	137.48	236.21	-397.38	133.80	272.23	-30.63	262.92	1298.95	0.00	0.00	0.00	7.35	236.47	1682.88	26.55	370.90	1675.11	-133.08	275.08	1685.52	-111.26	400.59	1662.77	596.49	-17.38	78.98	1192.61	8.59	79.16	569.27
7.35000	169.34	292.71	47.91	125.08	297.16	57.21	-53.68	356.61	40.99	-41.98	349.84	100.97	-305.09	142.90	57.75	-320.26	159.27	98.27	-423.13	139.54	236.25	-377.39	136.03	272.90	-19.71	264.45	1300.32	0.00	0.00	0.00	13.34	239.22	1684.34	33.76	373.40	1676.39	-125.45	278.10	1686.60	-103.52	403.18	1663.68	595.77	-17.65	78.69	1192.81	8.08	78.99	570.10
7.36000	168.65	292.50	47.74	121.96	297.17	56.67	-53.91	355.99	40.89	-41.95	350.03	101.28	-278.82	145.88	60.27	-294.19	162.42	100.65	-401.77	141.87	235.08	-356.63	137.74	272.99	-13.92	266.79	1301.48	0.00	0.00	0.00	17.22	241.63	1685.78	42.47	375.55	1677.44	-117.41	279.02	1687.55	-95.85	405.57	1664.60	595.68	-17.94	78.63	1192.20	8.30	78.88	567.88
7.37000	169.29	292.71	47.62	124.00	297.46	57.19	-54.10	355.59	41.09	-41.87	349.85	101.29	-251.23	148.86	62.32	-269.16	165.17	102.09	-379.66	143.51	233.12	-335.30	139.35	272.11	-8.29	268.55	1302.54	0.00	0.00	0.00	28.85	243.77	1686.84	49.70	377.72	1678.50	-109.91	280.86	1688.61	-88.10	407.69	1665.61	595.01	-17.69	78.39	1193.35	9.06	79.51	567.68
7.38000	168.64	292.20	47.61	119.75	298.54	55.51	-54.01	356.23	41.50	-41.67	350.67	101.76	-223.31	152.75	64.26	-240.94	167.88	103.77	-356.53	144.50	230.53	-313.51	141.47	270.40	-0.87	269.58	1303.83	0.00	0.00	0.00	36.00	245.38	1687.67	57.22	379.50	1679.54	-102.25	282.44	1689.39	-80.58	409.37	1666.65	596.32	-17.73	78.67	1192.62	8.40	79.29	568.29
7.39000	167.65	292.51	47.15	123.80	298.32	56.37	-53.91	355.97	41.51	-41.53	350.63	101.86	-191.44	156.71	66.93	-213.53	170.88	104.84	-332.82	145.72	226.97	-291.08	142.42	268.29	5.19	271.47	1304.86	0.00	0.00	0.00	40.57	247.26	1688.46	65.19	381.30	1680.22	-94.90	285.26	1690.44	-73.00	410.97	1667.67	595.84	-18.23	78.46	1192.20	8.33	78.96	568.38
7.40000	168.56	292.63	47.16	119.69	298.32	55.27	-54.01	355.54	41.42	-41.55	350.20	101.76	-160.67	160.00	68.52	-184.08	173.96	105.95	-308.50	146.46	222.65	-268.43	143.75	265.27	2.55	270.95	1304.63	0.00	0.00	0.00	49.02	248.77	1689.28	71.70	382.92	1681.10	-87.38	286.49	1691.26	-65.45	412.69	1668.58	595.74	-17.63	78.59	1192.41	8.47	78.84	569.39
7.41000	168.45	292.82	47.18	121.72	297.48	56.01	-54.06	355.24	41.38	-41.48	350.83	102.06	-129.70	161.79	70.07	-154.49	176.75	106.69	-283.69	147.68	217.56	-245.17	144.02	261.94	6.81	272.32	1305.38	0.00	0.00	0.00	58.28	249.84	1689.71	79.11	384.20	1681.91	-79.92	287.92	1691.97	-58.04	414.15	1669.49	595.31	-17.60	78.48	1192.87	8.57	79.20	569.05
7.42000	167.67	292.45	47.00	124.36	298.65	56.62	-53.81	355.99	41.82	-41.42	350.46	101.93	-97.40	164.24	71.73	-124.55	178.13	107.04	-258.14	147.89	212.08	-221.70	145.07	257.87	13.48	273.19	1305.83	0.00	0.00	0.00	66.98	251.71	1690.03	86.20	385.22	1682.52	-72.46	289.37	1692.56	-50.63	415.60	1670.31	594.92	-17.37	78.22	1192.53	8.66	79.23	568.56
7.43000	168.61	293.12	46.98	120.82	298.51	55.47	-54.03	354.94	41.55	-41.38	349.86	101.79	-66.28	166.23	73.18	-99.25	180.25	105.79	-232.28	148.49	206.02	-197.39	145.93	253.28	21.23	274.65	1306.46	0.00	0.00	0.00	74.28	252.58	1690.38	93.83	386.16	1683.19	-65.39	290.61	1693.03	-43.20	417.09	1670.96	595.02	-17.43	78.14	1192.80	8.70	79.14	569.87
7.44000	168.04	292.87	46.61	121.70	298.32	55.32	-54.15	354.64	41.55	-41.47	349.93	101.99	-33.52	167.40	74.95	-70.66	181.97	106.20	-205.76	149.01	199.72	-172.66	146.72	248.40	27.94	276.01	1307.07	0.00	0.00	0.00	79.08	253.75	1690.97	100.62	387.38	1683.71	-58.19	292.72	1693.58	-35.86	418.37	1671.56	596.21	-17.44	78.76	1192.60	8.59	78.84	569.09
7.45000	167.95	292.91	46.49	123.56	299.07	56.08	-54.19	354.55	41.78	-41.41	349.91	102.00	1.42	169.02	78.01	-34.54	183.48	108.40	-178.46	150.18	193.05	-147.51	146.82	243.47	33.59	277.24	1307.28	0.00	0.00	0.00	84.25	254.89	1691.31	107.24	388.20	1684.26	-50.96	293.33	1693.87	-28.75	419.32	1672.09	595.09	-17.65	78.53	1192.42	8.42	78.88	568.84
7.46000	168.07	292.66	46.44	127.00	298.92	56.86	-54.13	354.12	41.75	-41.27	349.59	101.99	33.18	168.63	79.68	0.38	181.65	109.19	-150.53	150.37	186.59	-121.90	147.43	238.37	42.90	278.71	1307.41	0.00	0.00	0.00	92.73	255.26	1691.49	114.69	388.87	1684.82	-44.10	294.34	1694.01	-21.58	420.26	1672.51	594.81	-17.79	78.26	1193.78	8.61	79.34	570.28
7.47000	168.81	292.93	46.51	120.01	299.14	54.99	-54.09	354.24	42.13	-41.10	349.54	102.15	66.33	168.35	82.25	31.79	181.73	109.99	-122.29	150.75	180.12	-95.94	147.72	233.11	49.68	279.68	1307.54	0.00	0.00	0.00	99.38	255.84	1691.68	121.36	389.86	1685.12	-37.00	294.41	1693.95	-14.45	421.21	1672.80	596.09	-17.46	78.47	1192.70	8.27	78.98	569.58
7.48000	169.14	292.86	46.42	120.92	297.70	55.79	-54.10	353.72	41.97	-41.15	349.18	101.99	97.83	165.86	84.32	64.18	180.39	110.98	-93.92	151.86	173.40	-69.78	146.94	228.27	53.06	280.06	1307.54	0.00	0.00	0.00	106.88	257.35	1691.57	130.68	390.49	1685.26	-29.82	296.07	1694.16	-7.24	422.24	1672.92	595.10	-18.15	78.12	1192.82	7.82	79.12	568.34
7.49000	167.91	292.83	46.25	124.79	299.56	57.51	-54.35	353.70	42.14	-41.21	348.72	101.90	132.33	163.87	87.88	96.27	178.78	112.17	-65.22	151.95	167.20	-42.92	146.81	223.09	58.32	280.72	1307.57	0.00	0.00	0.00	117.01	257.93	1691.65	137.59	391.05	1685.40	-22.93	296.52	1694.16	-0.02	423.14	1672.98	594.70	-18.12	78.24	1192.91	8.22	79.18	568.52
7.50000	168.47	293.01	46.34	121.26	299.92	58.79	-54.59	353.23	42.13	-41.13	348.58	101.85	166.20	162.58	91.44	128.55	176.92	113.90	-35.80	151.97	161.19	-15.87	145.71	218.44	65.55	281.92	1307.17	0.00	0.00	0.00	122.03	258.23	1691.81	143.58	391.53	1685.75	-15.98	297.97	1694.03	7.22	423.81	1673.04	595.23	-17.87	78.27	1192.47	8.75	79.17	569.42
7.51000	168.06	290.90	47.98	124.37	302.43	61.54	-54.50	353.49	42.23	-40.87	349.06	102.03	198.93	160.74	95.64	160.30	175.02	116.00	-6.22	151.72	155.49	10.92	146.12	213.55	73.97	282.25	1307.08	0.00	0.00	0.00	126.64	258.85	1692.15	149.98	392.01	1685.79	-8.84	299.64	1693.95	14.47	424.26	1673.04	594.46	-17.40	78.13	1193.51	7.75	79.24	569.52
7.52000	165.67	290.99	47.55	126.72	304.68	63.36	-54.67	353.81	42.54	-41.08	348.26	101.75	230.78	158.40	99.77	192.01	172.82	118.35	23.50	151.68	150.04	38.16	145.26	209.20	80.94	282.79	1306.63	0.00	0.00	0.00	135.18	259.41	1691.73	158.18	392.36	1685.62	-1.61	299.88	1693.84	21.68	424.55	1673.02	596.29	-17.34	78.58	1193.75	8.01	79.38	569.53
7.53000	166.57	291.14	48.03	131.18	305.70	64.80	-54.76	353.24	42.31	-41.08	347.96	101.69	263.71	157.28	105.23	222.64	171.50	121.32	53.31	151.41	145.09	65.28	145.51	204.74	86.04	283.06	1306.22	0.00	0.00	0.00	142.80	259.65	1691.32	164.96	392.44	1685.59	5.73	297.88	1693.32	28.84	424.74	1672.95	596.01	-17.64	78.68	1193.17	8.27	79.25	569.10
7.54000	169.29	269.73	67.27	129.47	306.15	64.25	-54.72	352.61	42.24	-41.04	348.13	101.89	295.56	155.79	110.92	254.06	169.90	125.07	82.86	150.79	140.65	92.37	144.74	200.93	94.80	283.68	1305.94	0.00	0.00	0.00	148.23	259.10	1691.18	172.38	392.65	1685.31	12.65	298.96	1693.30	36.04	424.81	1672.82	595.89	-17.76	78.59	1192.37	8.56	78.99	569.39
7.55000	173.95	272.25	67.25	126.78	305.68	62.12	-54.85	352.57	42.41	-40.67	348.76	102.18	326.50	154.07	117.19	284.05	168.30	128.91	112.85	149.53	137.06	119.61	144.41	197.65	101.18	283.97	1305.66	0.00	0.00	0.00	154.26	259.20	1690.61	179.76	392.55	1685.15	19.95	298.60	1693.01	43.24	425.08	1672.65	595.69	-17.73	78.51	1193.20	8.74	79.22	568.19
7.56000	168.39	291.37	48.86	127.00	304.35	60.68	-54.38	353.31	42.91	-40.50	348.13	102.04	358.30	153.80	123.92	314.61	167.13	133.61	142.98	148.22	133.90	147.03	144.08	194.65	105.46	283.88	1304.94	0.00	0.00	0.00	162.62	259.39	1690.21	185.33	392.57	1684.87	26.92	299.78	1692.82	50.42	424.79	1672.61	595.23	-17.60	78.41	1192.58	8.51	78.94	569.30
7.57000	169.30	291.67	49.02	127.57	303.51	59.81	-54.60	352.68	42.87	-40.26	348.27	102.28	387.22	152.92	130.26	344.42	166.03	138.62	172.78	146.53	131.48	174.14	142.92	192.44	115.09	283.91	1304.68	0.00	0.00	0.00	171.18	259.14	1689.36	192.75	392.42	1684.42	34.06	299.11	1692.35	57.69	424.48	1672.46	594.65	-17.66	78.12	1192.76	8.23	79.09	569.80
7.58000	166.87	292.19	47.75	122.94	301.29	56.89	-54.57	352.66	43.08	-40.22	347.68	102.22	416.43	152.52	137.54	372.24	165.67	143.83	202.12	145.35	129.49	201.07	142.21	190.46	117.86	284.60	1303.85	0.00	0.00	0.00	180.22	258.52	1688.54	201.33	391.71	1683.92	41.40	297.89	1691.91	65.02	424.21	1672.30	595.79	-17.60	78.45	1192.71	8.55	78.90	569.36
7.59000	166.04	293.04	46.98	123.56	301.07	56.60	-54.54	352.15	43.09	-40.13	347.37	102.26	445.33	152.77	145.21	401.43	165.16	149.88	230.91	143.80	128.32	227.24	141.30	189.30	125.25	284.78	1303.60	0.00	0.00	0.00	187.61	258.01	1687.72	208.48	390.61	1683.57	48.52	298.73	1691.50	72.38	423.87	1672.16	595.91	-17.67	78.61	1193.39	8.48	79.31	568.76
7.60000	169.94	292.65	46.45	121.92	299.01	55.47	-54.52	352.30	43.36	-39.64	348.33	102.88	473.41	152.54	152.97	428.74	164.82	155.94	259.24	142.73	127.63	252.88	140.36	188.72	132.94	284.90	1302.62	0.00	0.00	0.00	192.10	256.99	1687.24	215.29	390.15	1683.21	55.87	297.67	1690.94	79.77	423.24	1672.00	595.38	-17.42	78.38	1192.75	8.64	79.01	568.44
7.61000	169.52	292.84	46.17	123.96	300.51	56.08	-54.58	351.92	43.50	-39.69	347.43	102.81	499.96	152.92	161.09	454.92	164.78	162.14	287.10	141.45	127.67	278.14	139.52	188.49	140.99	285.08	1302.32	0.00	0.00	0.00	200.96	256.58	1686.15	223.07	389.70	1682.64	63.25	297.18	1690.48	87.13	422.51	1671.82	595.90	-16.93	78.69	1193.07	8.27	79.03	569.03
7.62000	169.55	293.53	45.67	122.02	299.11	55.23	-54.27	352.94	44.19	-39.47	347.05	102.92	525.17	153.58	168.90	479.96	164.61	168.47	313.91	140.46	128.13	302.36	139.22	188.53	146.24	284.95	1301.60	0.00	0.00	0.00	208.25	255.56	1685.03	230.12	388.91	1682.27	70.86	295.80	1689.75	94.48	421.71	1671.63	595.64	-17.79	78.67	1193.93	8.18	79.34	569.49
7.63000	171.19	293.39	45.98	123.09	299.66	55.44	-54.43	352.22	44.25	-39.05	347.47	103.39	549.20	154.23	177.21	503.88	164.90	174.94	339.27	139.18	129.16	325.42	137.94	189.38	151.75	285.05	1300.94	0.00	0.00	0.00	214.75	254.42	1684.50	236.94	387.54	1681.90	78.42	294.71	1689.07	101.78	420.79	1671.41	596.12	-17.74	78.66	1193.17	8.46	79.45	568.41
7.64000	170.34	293.39	45.45	125.52	298.67	55.76	-54.11	352.85	44.85	-38.79	347.59	103.87	571.98	155.61	184.88	526.28	164.97	181.21	363.26	138.12	130.48	347.55	137.04	190.40	160.34	284.88	1300.22	0.00	0.00	0.00	222.67	253.32	1683.36	245.47	386.63	1681.34	85.87	294.09	1688.45	109.10	419.52	1671.24	594.65	-17.65	78.48	1193.27	8.21	79.19	568.54
7.65000	169.60	292.74	45.20	123.97	298.65	55.46	-54.14	352.32	44.99	-38.40	347.19	104.03	593.80	155.51	191.80	548.44	164.80	187.57	386.29	136.97	132.19	368.52	136.61	191.66	167.54	284.86	1299.44	0.00	0.00	0.00	229.32	251.87	1682.30	253.43	384.85	1680.78	93.47	291.75	1687.59	116.60	418.53	1671.00	594.92	-17.98	78.88	1193.11	8.92	79.19	568.52
7.66000	170.16	293.34	44.69	122.41	300.05	54.67	-54.20	351.44	44.88	-37.88	347.79	104.59	614.41	155.73	198.76	568.96	164.57	193.60	408.09	136.17	134.03	388.40	135.14	193.38	175.09	285.06	1298.74	0.00	0.00	0.00	237.00	251.18	1681.28	260.84	383.98	1680.20	101.08	290.49	1686.85	124.21	417.28	1670.73	595.43	-18.53	79.35	1192.93	9.16	79.18	570.82
7.67000	170.08	292.87	44.61	124.36	299.34	54.83	-53.94	351.96	45.47	-37.54	347.35	104.85	633.52	155.54	205.62	588.26	163.59	199.19	429.00	135.29	136.11	407.47	134.91	194.95	178.22	284.70	1297.97	0.00	0.00	0.00	244.67	249.79	1680.28	267.66	382.89	1679.74	108.81	289.87	1686.15	131.87	416.10	1670.42	594.72	-19.05	79.39	1193.18	9.02	79.16	571.54
7.68000	171.28	293.09	44.38	122.27	299.43	53.93	-53.87	351.94	45.83	-37.17	346.90	105.18	651.11	154.82	212.08	606.43	163.13	204.54	448.55	134.32	138.35	425.62	134.04	196.83	188.78	284.82	1297.04	0.00	0.00	0.00	253.46	249.80	1679.11	273.99	381.34	1679.40	116.52	288.90	1685.42	139.64	414.57	1670.16	593.48	-19.12	79.23	1192.98	8.89	79.34	569.03
7.69000	169.88	293.16	43.68	124.41	299.69	54.42	-53.66	351.90	46.18	-36.89	345.83	105.33	667.39	153.79	217.79	623.27	162.73	209.50	466.76	133.68	140.52	442.61	134.07	198.51	193.13	284.68	1296.15	0.00	0.00	0.00	260.18	247.40	1678.29	283.51	379.72	1678.71	124.28	287.22	1684.50	147.49	413.11	1669.85	594.54	-19.67	79.73	1193.53	8.80	79.26	569.85
7.70000	169.38	293.53	42.89	125.27	299.43	54.22	-53.46	351.85	46.84	-36.17	347.12	106.48	682.55	153.12	222.94	639.59	161.79	214.01	483.38	133.76	142.34	458.56	134.26	200.13	202.55	284.14	1295.19	0.00	0.00	0.00	269.35	245.76	1677.05	291.60	378.42	1678.22	132.23	285.64	1683.75	155.36	411.45	1669.51	593.53	-19.71	79.34	1193.11	8.87	79.24	568.53
7.71000	171.43	293.41	43.06	127.13	299.88	54.56	-53.07	351.75	47.38	-35.85	346.35	106.96	696.84	152.68	227.45	653.96	161.01	217.52	498.66	133.87	144.04	473.10	133.77	201.69	210.93	283.73	1294.34	0.00	0.00	0.00	275.93	244.33	1676.22	298.84	376.22	1677.75	140.23	283.86	1682.95	163.28	409.87	1669.18	593.59	-19.44	79.22	1193.13	8.46	79.05	568.87
7.72000	169.44	293.65	42.18	125.65	299.77	53.80	-52.78	351.64	48.10	-35.37	346.27	107.71	710.17	152.13	230.72	668.94	160.66	221.05	512.70	134.12	145.44	487.01	135.06	202.41	217.85	283.35	1293.65	0.00	0.00	0.00	284.90	242.71	1674.91	306.76	374.89	1677.17	148.22	282.76	1682.14	171.27	408.18	1668.89	594.46	-20.09	79.81	1192.71	8.10	78.62	569.63
7.73000	170.38	293.37	42.27	125.72	300.68	53.96	-52.51	351.48	48.90	-34.62	346.77	108.68	722.76	151.93	233.34	680.64	160.63	222.99	525.51	133.84	146.70	499.32	135.56	203.30	225.05	283.10	1292.78	0.00	0.00	0.00	293.43	240.65	1673.86	317.05	372.93	1676.52	156.40	280.58	1681.41	179.31	406.10	1668.71	594.80	-19.65	79.83	1192.59	8.78	78.87	569.07
7.74000	171.80	293.62	42.10	125.66	299.93	53.26	-52.20	351.24	49.63	-33.90	347.14	109.60	734.37	152.74	235.27	691.46	160.91	224.16	537.39	134.89	147.16	511.03	135.97	203.75	232.91	282.75	1291.95	0.00	0.00	0.00	300.85	238.77	1672.89	323.51	370.79	1676.14	164.86	278.59	1680.76	187.41	404.05	1668.59	592.36	-19.98	79.15	1193.33	8.64	79.13	568.80
7.75000	170.53	293.67	41.36	127.41	300.69	53.51	-51.82	351.45	50.60	-33.45	346.62	110.32	745.24	153.26	235.66	701.95	161.71	224.01	548.21	134.83	147.60	521.81	136.78	203.66	241.89	282.03	1291.33	0.00	0.00	0.00	309.16	237.32	1671.78	331.66	368.69	1675.70	173.15	277.12	1680.20	195.58	401.77	1668.49	592.03	-20.11	79.02	1192.80	8.09	78.98	569.16
7.76000	170.58	293.51	40.99	125.32	301.02	52.82	-51.69	350.87	51.41	-32.72	346.50	111.17	755.24	155.36	235.44	711.83	162.88	223.48	558.05	134.92	147.48	531.66	136.49	203.74	251.56	281.46	1290.67	0.00	0.00	0.00	317.13	235.40	1670.77	340.19	366.60	1675.17	181.52	274.44	1679.62	203.87	399.28	1668.47	591.82	-20.13	78.96	1193.34	8.05	79.14	569.42
7.77000	173.24	293.69	41.29	126.48	300.82	52.50	-51.21	351.44	52.55	-31.85	347.01	112.27	764.48	156.60	234.01	720.83	164.81	222.38	567.10	134.79	147.08	540.76	137.67	202.86	257.36	281.00	1290.01	0.00	0.00	0.00	326.40	233.43	1669.68	348.39	364.73	1674.58	190.20	272.00	1678.90	212.27	396.79	1668.44	591.15	-20.59	78.94	1193.30	8.69	79.49	569.48
7.78000	172.36	293.99	40.51	126.25	299.98	51.89	-50.96	350.34	53.22	-31.19	346.58	113.28	772.67	159.55	232.15	728.97	166.63	220.52	575.27	134.68	146.25	548.89	137.51	202.11	265.04	280.51	1289.30	0.00	0.00	0.00	332.91	230.81	1668.47	357.68	362.14	1674.10	198.78	269.22	1678.23	220.58	393.96	1668.45	592.10	-20.29	79.11	1192.92	8.85	79.38	568.40
7.79000	172.48	293.87	40.18	129.30	300.17	52.99	-50.76	349.82	54.23	-30.49	345.84	114.20	779.99	161.36	229.60	736.13	168.87	218.34	582.44	134.64	144.97	556.30	137.59	200.93	271.41	279.81	1288.77	0.00	0.00	0.00	342.36	228.19	1667.20	365.63	359.88	1673.59	207.59	267.10	1677.68	228.95	391.21	1668.49	591.15	-20.15	78.79	1193.01	8.75	79.24	570.78
7.80000	173.23	294.28	39.79	126.30	300.50	51.87	-50.45	348.86	55.22	-29.50	346.47	115.57	786.32	163.93	226.69	742.45	170.66	215.50	588.68	134.84	143.24	562.86	137.50	199.50	281.88	279.32	1288.08	0.00	0.00	0.00	352.43	226.29	1666.04	373.64	357.44	1673.21	216.50	263.95	1676.95	237.41	388.55	1668.48	591.21	-20.70	79.12	1193.52	9.03	79.29	570.10
7.81000	172.78	294.17	39.16	128.90	300.54	52.01	-49.66	349.08	56.75	-28.74	345.84	116.58	792.09	166.59	222.71	747.96	172.66	212.31	594.18	135.28	141.03	568.68	138.08	197.37	289.24	278.64	1287.45	0.00	0.00	0.00	362.04	224.29	1665.03	382.13	354.90	1672.79	225.52	260.16	1676.11	245.94	385.36	1668.52	592.83	-20.44	79.45	1192.43	9.07	78.83	568.63
7.82000	174.05	294.29	38.96	129.87	300.99	52.18	-49.32	348.68	58.33	-27.72	346.61	118.35	797.08	169.16	218.41	752.97	174.18	208.34	598.77	134.94	138.79	573.76	138.20	195.16	295.03	277.94	1286.94	0.00	0.00	0.00	373.59	221.35	1663.77	391.26	351.78	1672.55	234.71	257.20	1675.33	254.65	382.20	1668.57	594.61	-20.23	79.86	1193.07	8.84	79.13	567.51
7.83000	173.38	294.42	38.22	128.94	301.78	51.61	-48.47	349.13	60.39	-26.68	346.29	119.70	801.41	171.40	213.32	757.17	175.77	203.74	602.48	134.26	136.42	578.19	138.32	192.77	307.96	276.97	1286.28	0.00	0.00	0.00	379.24	217.83	1662.64	399.52	349.02	1672.35	244.20	254.26	1674.66	263.57	379.01	1668.63	593.49	-20.15	79.75	1192.60	9.07	79.05	570.61
7.84000	174.74	294.52	38.24	130.87	301.51	51.19	-47.74	348.44	61.88	-25.59	345.77	121.09	805.00	172.71	207.22	760.71	177.19	198.62	605.48	133.98	133.61	582.01	138.23	190.17	314.97	276.38	1285.69	0.00	0.00	0.00	390.43	215.84	1661.57	409.03	346.24	1672.08	253.74	250.42	1673.86	272.67	375.63	1668.69	594.15	-20.13	80.12	1193.16	8.85	78.91	570.27
7.85000	174.04	295.10	37.37	127.05	301.62	50.16	-47.04	348.03	63.74	-24.45	345.98	122.93	808.04	173.90	200.80	763.56	178.62	193.14	607.67	133.26	130.65	585.07	137.04	187.75	324.97	275.48	1285.16	0.00	0.00	0.00	400.60	212.78	1660.60	418.98	343.34	1671.80	263.24	247.58	1673.29	281.92	372.37	1668.77	593.65	-20.15	80.12	1192.41	8.31	78.89	568.26
7.86000	175.18	294.62	37.55	130.17	300.92	50.50	-46.06	348.51	66.06	-23.29	345.26	124.44	810.52	175.32	194.04	765.86	179.63	187.21	609.38	132.90	127.22	587.71	137.53	184.33	333.04	274.29	1284.64	0.00	0.00	0.00	409.52	210.05	1659.84	428.39	340.24	1671.83	272.89	243.98	1672.61	291.12	368.86	1668.85	593.94	-19.47	79.90	1193.60	8.36	79.09	567.52
7.87000	175.56	294.48	37.48	132.68	301.56	51.29	-45.15	348.61	68.39	-21.63	346.32	126.92	812.60	176.06	186.82	767.71	180.19	180.91	610.44	132.56	123.88	589.79	137.75	180.80	344.85	273.16	1284.58	0.00	0.00	0.00	420.87	207.14	1658.99	436.38	336.88	1671.95	282.79	240.66	1672.04	300.48	365.04	1669.02	592.86	-20.04	79.57	1193.50	8.77	79.33	568.64
7.88000	175.14	294.88	36.86	131.45	302.04	50.12	-44.01	348.56	70.78	-20.11	346.46	129.03	814.48	175.39	179.85	769.79	179.79	174.10	611.55	132.12	121.72	591.74	138.52	177.54	354.52	271.97	1284.27	0.00	0.00	0.00	430.28	204.22	1658.39	447.34	333.68	1672.12	292.90	236.83	1671.44	309.95	361.36	1669.20	593.05	-20.40	79.57	1193.07	8.80	79.25	570.12
7.89000	174.89	294.69	36.59	134.16	303.08	50.62	-42.74	348.66	73.34	-18.43	347.00	131.57	817.81	174.60	172.60	772.94	180.04	167.81	613.42	132.29	119.74	594.28	138.70	175.10	364.76	270.61	1284.10	0.00	0.00	0.00	440.83	200.39	1657.82	456.37	330.41	1672.34	302.98	233.42	1671.04	319.41	356.97	1669.53	593.34	-20.10	79.38	1192.80	8.61	79.10	570.16
7.90000	176.82	295.06	36.84	132.43	302.53	49.13	-41.26	349.29	76.30	-16.37	348.24	134.48	822.77	174.29	164.32	777.46	179.74	161.12	615.54	133.02	118.19	598.80	140.79	172.93	371.32	269.42	1284.05	0.00	0.00	0.00	449.67	196.96	1657.59	465.39	327.42	1672.93	313.31	229.05	1670.63	329.08	352.97	1669.95	594.63	-19.75	79.47	1192.73	8.40	78.92	569.20
7.91000	176.84	294.76	36.78	131.13	303.08	47.97	-40.04	349.20	79.11	-14.10	349.30	137.53	827.34	173.82	155.18	780.25	180.21	154.11	617.23	133.27	117.36	604.54	141.11	171.62	383.54	267.74	1284.36	0.00	0.00	0.00	460.77	193.79	1657.83	476.30	323.46	1673.79	323.89	224.34	1670.45	338.98	348.57	1670.66	594.03	-19.62	79.28	1193.57	8.22	79.46	569.21
7.92000	177.09	295.31	36.48	134.48	303.85	47.38	-38.34	349.69	82.42	-11.72	349.45	140.37	830.56	175.47	146.05	782.60	181.11	146.88	618.27	132.55	117.58	609.23	141.99	170.85	394.05	266.37	1284.57	0.00	0.00	0.00	473.27	190.63	1658.15	486.89	320.07	1674.91	334.64	220.10	1670.63	349.06	344.03	1671.69	594.78	-19.61	79.51	1193.80	8.04	79.05	569.42
7.93000	175.32	295.20	35.87	129.41	304.19	45.77	-36.14	350.52	86.00	-8.79	350.99	144.00	832.74	177.68	139.07	784.51	182.62	141.80	619.24	131.98	118.45	612.55	142.96	170.64	400.81	264.61	1285.07	0.00	0.00	0.00	483.27	186.19	1658.74	496.24	315.60	1676.53	345.65	215.95	1671.19	359.27	339.31	1673.03	594.75	-19.33	79.43	1193.30	8.53	79.22	568.92
7.94000	177.73	295.41	36.59	133.41	303.84	46.01	-33.99	351.28	89.79	-5.63	351.87	147.44	834.51	179.86	135.66	785.21	184.49	139.61	620.04	132.51	119.29	614.48	144.07	170.88	411.12	262.86	1285.83	0.00	0.00	0.00	495.06	181.87	1659.24	506.62	311.23	1678.14	356.72	210.96	1671.80	369.63	334.42	1674.63	594.63	-19.45	79.21	1192.90	8.46	79.15	568.98
7.95000	176.94	294.80	36.50	135.20	304.85	45.69	-31.23	352.97	93.77	-1.93	353.79	151.44	833.73	180.66	134.57	788.16	185.55	137.52	620.48	133.45	119.61	615.20	145.06	171.13	423.86	260.76	1287.10	0.00	0.00	0.00	505.79	178.16	1660.30	517.79	306.79	1680.01	368.09	206.20	1672.66	380.20	329.54	1676.38	594.11	-19.57	79.17	1193.43	8.51	79.18	569.44
7.96000	176.80	295.34	36.49	133.79	304.25	45.11	-28.53	353.84	97.92	2.13	355.74	155.57	832.89	179.99	132.42	789.12	186.10	135.50	620.95	134.12	119.53	615.62	145.56	171.84	437.69	258.53	1288.39	0.00	0.00	0.00	516.60	173.78	1661.27	529.27	302.79	1681.79	379.53	201.02	1673.59	391.01	324.60	1678.25	594.61	-19.44	79.24	1193.40	9.10	79.35	569.54
7.97000	177.72	295.40	36.75	135.95	303.67	45.25	-25.51	354.29	101.95	6.72	357.96	159.86	832.98	179.99	130.38	789.83	186.31	133.96	621.48	133.46	119.73	616.46	145.66	172.39	450.65	256.38	1289.78	0.00	0.00	0.00	527.93	169.84	1662.44	539.83	298.97	1683.86	391.17	196.00	1674.62	402.08	319.70	1680.23	594.66	-19.45	79.17	1193.42	9.14	79.26	569.12
7.98000	176.70	295.72	36.49	134.52	303.67	44.53	-22.01	355.03	106.67	11.67	359.02	163.86	833.88	180.51	128.72	790.45	186.48	133.40	622.09	133.37	119.82	617.57	145.43	172.40	458.45	253.91	1291.52	0.00	0.00	0.00	542.93	165.46	1663.47	550.31	294.61	1685.98	402.90	190.79	1675.95	413.37	314.58	1682.36	593.17	-19.75	78.70	1194.12	8.67	79.48	570.45
7.99000	177.55	295.90	36.86	135.53	303.83	44.73	-17.62	356.86	111.94	17.18	360.42	168.25	834.63	180.63	127.40	791.02	186.07	132.97	622.54	133.14	119.93	618.66	145.00	172.23	467.80	251.63	1293.38	0.00	0.00	0.00	552.87	160.34	1665.01	561.87	289.73	1688.15	414.71	185.69	1677.59	424.68	309.83	1684.67	593.58	-19.76	78.74	1194.14	8.61	79.34	569.53
8.00000	175.70	295.93	36.46	142.58	304.01	46.72	-12.99	357.30	117.06	23.40	361.20	172.55	833.59	180.71	125.71	789.30	186.15	132.68	623.06	132.68	119.83	619.45	145.91	171.62	480.06	249.00	1295.66	0.00	0.00	0.00	565.15	155.36	1666.43	573.78	285.26	1690.26	426.52	180.59	1679.49	436.09	305.19	1687.24	594.45	-19.62	78.81	1193.78	8.41	79.05	569.94
8.01000	176.51	296.25	36.50	141.54	300.55	46.16	-7.60	358.22	122.73	30.40	361.95	176.92	834.64	180.78	124.97	789.34	185.66	132.31	623.41	132.19	119.62	619.76	146.10	171.13	490.48	246.57	1298.15	0.00	0.00	0.00	575.73	151.21	1668.30	585.87	280.26	1692.46	438.25	175.35	1681.72	447.45	300.10	1690.23	596.51	-19.62	79.51	1193.50	8.58	79.02	569.91
8.02000	176.95	296.61	36.30	142.71	300.58	46.31	-1.98	358.58	128.70	38.20	362.92	181.45	834.01	180.99	123.98	789.07	185.87	131.71	623.68	132.42	119.42	619.97	145.55	170.93	502.37	244.63	1301.22	0.00	0.00	0.00	589.15	147.28	1669.91	596.94	276.02	1694.84	449.85	170.24	1684.23	458.84	295.59	1693.42	594.32	-19.93	79.06	1193.78	8.45	79.18	570.85
8.03000	178.91	296.65	36.44	144.13	300.95	46.71	4.50	359.59	135.41	46.27	363.25	186.05	833.97	180.88	123.32	788.82	186.09	130.88	623.83	132.03	119.51	620.47	145.72	170.75	510.96	242.72	1304.43	0.00	0.00	0.00	598.40	142.47	1671.51	606.88	271.59	1697.21	461.01	164.92	1686.81	470.12	290.91	1696.79	594.28	-19.56	78.68	1192.82	8.47	79.10	571.28
8.04000	178.74	296.84	35.46	146.71	300.94	47.42	11.25	360.75	142.67	54.84	363.81	191.01	833.98	181.18	123.03	791.58	186.42	130.68	624.03	131.86	119.40	620.69	145.60	170.61	522.75	240.87	1307.56	0.00	0.00	0.00	610.04	137.40	1672.86	617.83	267.01	1699.67	472.18	160.19	1689.47	481.14	286.29	1700.17	594.09	-19.94	78.81	1193.19	8.72	79.15	569.33
8.05000	179.57	297.20	34.74	149.54	300.99	48.11	18.73	362.60	150.79	63.80	364.04	196.21	833.65	181.35	122.59	791.92	186.04	130.08	624.01	132.03	119.28	621.04	145.27	170.75	533.41	239.46	1310.63	0.00	0.00	0.00	617.80	133.11	1674.67	627.96	262.77	1701.88	483.04	155.76	1692.12	491.88	281.88	1703.46	593.03	-19.88	78.48	1193.32	8.80	79.05	569.49
8.06000	183.09	298.01	34.23	153.51	300.27	49.97	26.61	363.30	159.06	73.42	364.41	202.11	834.39	181.19	122.29	792.03	186.24	129.86	623.92	132.37	119.15	621.27	145.32	170.71	543.77	237.89	1313.51	0.00	0.00	0.00	629.39	128.79	1676.19	638.17	258.16	1704.24	493.54	151.46	1694.43	502.41	277.35	1706.56	595.20	-20.29	79.39	1192.96	8.60	78.87	569.82
8.07000	185.42	298.38	33.30	154.15	303.42	51.06	34.60	363.74	167.73	83.54	363.90	208.00	834.79	181.62	122.22	792.06	186.16	129.79	623.81	132.03	119.26	621.35	145.26	170.74	554.33	236.50	1316.19	0.00	0.00	0.00	640.39	124.57	1677.24	648.73	254.39	1706.62	503.77	147.87	1696.42	512.68	273.16	1709.51	594.90	-19.40	78.86	1193.55	9.05	79.06	569.50
8.08000	188.29	299.40	32.12	158.72	304.15	53.00	43.00	364.01	176.58	94.15	364.02	214.34	834.30	181.17	121.56	792.10	185.83	129.65	623.65	131.87	119.32	621.43	145.96	170.43	561.21	235.27	1318.76	0.00	0.00	0.00	650.85	120.99	1678.62	658.62	249.84	1708.93	513.69	144.52	1698.28	522.66	269.37	1712.22	593.28	-19.85	78.32	1193.98	8.47	79.07	570.54
8.09000	191.56	300.25	31.02	166.79	305.47	56.42	51.96	362.85	185.69	104.96	362.61	220.45	833.76	181.48	121.33	788.86	186.52	129.17	623.60	132.01	119.27	621.46	146.15	170.32	570.83	233.71	1320.96	0.00	0.00	0.00	659.29	117.47	1679.84	668.65	246.39	1711.11	523.40	141.41	1699.90	532.43	265.84	1714.74	593.68	-20.00	78.47	1193.61	8.37	79.27	570.38
8.10000	196.08	299.66	29.89	175.97	305.81	61.15	61.58	359.66	194.03	116.03	361.37	227.12	834.75	181.36	121.32	789.91	186.49	129.36	623.41	132.66	119.04	621.49	145.53	170.47	579.54	232.58	1322.97	0.00	0.00	0.00	667.67	114.08	1681.30	677.95	243.40	1713.20	532.98	137.95	1701.41	542.17	261.92	1717.29	595.26	-19.30	78.62	1193.66	8.07	79.04	568.78
8.11000	204.20	300.32	32.35	179.57	306.40	65.53	71.99	357.44	202.06	126.79	358.94	233.60	834.08	181.29	120.91	791.97	186.04	129.29	623.26	132.89	119.01	621.58	145.38	170.54	588.04	231.33	1325.06	0.00	0.00	0.00	678.17	111.09	1682.35	686.20	240.13	1715.16	542.53	134.86	1702.97	551.71	258.73	1719.71	594.26	-19.59	78.46	1194.02	8.18	78.89	569.53
8.12000	212.76	300.19	37.19	191.78	305.01	73.36	82.50	355.64	209.67	137.90	357.22	240.69	832.77	181.38	120.27	792.18	185.86	128.99	623.13	132.85	119.03	621.69	145.69	170.39	596.54	230.15	1327.06	0.00	0.00	0.00	687.71	108.67	1683.39	696.30	237.43	1716.91	551.96	132.08	1704.47	560.99	255.50	1722.02	595.03	-19.48	78.86	1193.73	8.00	79.07	568.38
8.13000	228.49	300.31	46.52	200.93	304.06	80.93	93.72	352.74	216.69	149.62	355.66	247.86	833.17	181.71	120.18	792.23	186.38	128.85	623.15	133.04	118.98	621.98	145.80	170.35	603.99	228.91	1329.03	0.00	0.00	0.00	698.17	105.73	1684.33	704.99	234.63	1718.73	561.28	129.55	1706.07	569.97	252.83	1724.26	595.14	-19.57	78.77	1193.31	8.04	78.81	569.44
8.14000	237.89	299.86	53.01	214.40	305.39	87.76	105.96	351.24	223.68	161.68	353.12	254.78	833.93	181.40	119.95	792.31	186.39	128.60	623.15	133.18	119.05	622.27	146.20	170.30	610.64	227.77	1330.94	0.00	0.00	0.00	705.09	103.53	1685.66	714.12	232.43	1720.46	570.37	126.69	1707.68	578.66	250.28	1726.43	594.65	-19.95	78.68	1193.80	8.09	78.90	570.36
8.15000	256.94	299.48	61.51	227.04	304.74	94.91	118.45	348.38	229.59	174.64	352.03	261.78	833.99	181.96	119.84	792.37	186.70	128.53	623.15	133.32	119.19	622.68	145.92	170.47	617.81	226.80	1332.82	0.00	0.00	0.00	713.49	102.28	1686.83	724.35	231.04	1721.82	579.44	124.39	1709.38	587.16	248.09	1728.54	593.32	-19.57	78.05	1193.85	7.59	78.91	569.46
8.16000	270.22	298.98	68.81	239.51	303.64	102.07	131.42	345.18	235.02	187.92	351.23	268.52	833.91	181.80	119.49	792.47	186.33	128.28	623.28	133.66	119.11	622.89	145.96	170.48	633.08	227.72	1334.34	0.00	0.00	0.00	724.44	101.51	1688.01	731.62	229.69	1723.52	588.34	122.32	1711.17	595.41	245.97	1730.74	593.50	-19.48	77.99	1193.89	7.69	78.82	569.10
8.17000	287.34	298.27	76.06	256.37	301.85	109.74	145.56	344.14	240.87	202.08	350.51	274.73	833.79	181.76	119.34	792.53	186.53	128.26	623.27	133.39	119.30	623.14	146.79	170.29	642.58	227.17	1336.13	0.00	0.00	0.00	732.46	100.28	1689.51	738.79	228.82	1725.19	596.92	119.80	1712.96	603.48	244.03	1732.97	594.87	-19.55	78.50	1193.68	8.09	79.20	570.26
8.18000	298.39	297.85	81.44	275.28	302.55	116.56	160.30	343.09	246.15	216.88	350.90	280.72	833.88	181.57	119.14	792.49	186.46	128.16	623.37	133.47	119.33	623.34	146.13	170.60	641.08	224.58	1338.66	0.00	0.00	0.00	738.37	99.36	1691.05	746.77	227.70	1726.83	605.58	119.00	1715.07	611.35	242.53	1735.19	593.88	-19.68	78.28	1193.57	7.66	79.29	570.46
8.19000	317.75	297.08	88.33	290.06	302.42	122.36	175.78	342.07	250.80	232.45	350.27	285.65	835.07	181.52	119.35	792.50	186.35	128.00	623.47	133.57	119.40	623.41	146.18	170.72	649.49	223.32	1340.64	0.00	0.00	0.00	747.05	98.90	1692.48	754.65	227.66	1728.37	614.08	118.36	1717.30	619.01	240.68	1737.46	595.97	-19.70	78.88	1194.03	7.95	79.17	569.82
8.20000	335.17	296.45	93.93	308.19	301.18	128.42	191.73	341.56	254.87	248.45	350.14	290.14	833.24	181.51	118.69	792.46	186.70	128.10	623.60	133.84	119.43	623.56	146.66	170.68	656.05	222.82	1342.75	0.00	0.00	0.00	754.39	98.38	1694.28	761.54	226.50	1730.22	622.18	117.11	1719.29	626.31	239.49	1739.56	594.57	-19.99	78.48	1193.77	8.31	79.16	569.34
8.21000	354.79	295.84	99.21	324.21	300.51	133.20	208.36	341.72	258.56	264.57	349.23	293.72	833.46	181.42	118.66	792.54	186.42	127.87	623.69	133.95	119.56	623.64	146.87	170.73	662.54	222.12	1344.70	0.00	0.00	0.00	764.50	98.56	1695.68	768.51	226.48	1731.84	630.14	116.19	1721.36	633.53	238.21	1741.65	595.54	-19.29	78.49	1194.30	8.23	79.23	569.53
8.22000	373.57	296.05	104.06	341.88	300.44	137.66	225.55	340.67	260.87	281.31	349.59	297.16	834.62	181.76	119.00	792.59	186.40	127.78	623.80	134.22	119.58	623.83	147.08	170.81	669.74	221.54	1346.72	0.00	0.00	0.00	772.88	98.92	1697.28	776.42	226.38	1733.36	637.82	115.30	1723.33	640.53	237.32	1743.62	594.85	-20.03	78.56	1194.44	8.01	79.29	570.56
8.23000	393.41	296.41	108.27	363.29	301.00	141.86	243.22	340.66	262.68	298.48	348.79	299.47	833.42	181.97	118.54	792.64	186.59	127.77	623.91	134.45	119.69	624.05	147.09	170.99	677.74	221.04	1348.77	0.00	0.00	0.00	779.31	98.71	1699.21	783.09	226.18	1735.12	645.21	114.36	1725.26	647.34	236.80	1745.52	595.77	-20.27	78.85	1194.68	8.09	79.46	569.89
8.24000	415.29	297.45	112.21	382.66	301.93	145.34	261.20	340.58	263.45	316.27	349.34	301.49	833.57	181.78	118.33	792.69	186.94	127.78	623.96	134.62	119.82	624.09	146.84	171.27	684.07	220.47	1350.68	0.00	0.00	0.00	788.05	98.48	1700.82	789.62	226.21	1736.95	652.62	114.25	1727.21	653.96	236.02	1747.34	595.04	-19.95	78.63	1194.32	8.04	79.56	568.95
8.25000	436.36	299.11	115.16	404.28	302.63	147.72	279.77	340.68	263.41	334.28	348.83	302.38	833.00	181.69	117.98	792.79	186.68	127.64	623.85	134.61	119.95	624.35	146.41	171.61	689.96	219.96	1352.52	0.00	0.00	0.00	795.05	98.72	1702.80	796.12	226.90	1738.90	659.81	113.76	1729.07	660.55	235.68	1749.03	594.29	-20.03	78.27	1193.96	8.03	79.45	569.25
8.26000	458.99	301.13	117.46	428.59	303.82	150.41	298.94	340.07	262.29	352.50	348.85	302.49	833.50	181.83	117.92	790.10	187.02	126.82	623.87	134.92	120.00	624.57	146.93	171.60	697.88	220.05	1354.26	0.00	0.00	0.00	801.09	99.04	1704.98	801.97	227.13	1740.66	666.80	113.45	1730.85	667.11	235.10	1750.81	593.74	-19.85	77.98	1193.93	8.65	79.53	568.72
8.27000	482.14	303.39	119.13	449.77	304.78	151.90	318.81	340.39	260.55	371.38	348.94	301.80	834.42	181.77	118.11	790.34	187.15	126.87	623.85	135.09	120.05	624.54	146.39	171.97	702.97	219.91	1356.13	0.00	0.00	0.00	807.04	99.43	1706.63	809.10	228.00	1742.32	673.73	113.43	1732.58	673.42	235.26	1752.38	595.03	-19.38	78.24	1193.46	8.56	79.41	569.24
8.28000	507.40	306.28	120.82	473.14	310.27	151.16	339.05	340.85	257.88	390.36	349.12	300.30	833.39	182.24	117.87	789.71	187.03	126.77	623.80	135.61	119.91	624.67	147.09	171.77	710.42	219.96	1357.78	0.00	0.00	0.00	813.32	99.45	1708.68	815.37	228.06	1744.12	680.60	113.50	1734.21	679.72	235.20	1753.96	595.62	-19.64	78.60	1193.83	8.37	79.52	569.07
8.29000	530.70	308.70	121.69	498.77	311.10	152.33	359.62	340.72	254.07	409.85	349.48	298.05	834.57	181.52	117.98	789.64	187.07	126.69	623.71	135.23	120.12	624.55	146.53	172.10	719.22	220.19	1359.17	0.00	0.00	0.00	819.43	100.13	1710.77	822.86	228.27	1745.91	687.30	113.73	1735.86	686.11	235.17	1755.51	594.70	-19.48	78.26	1194.56	8.16	79.68	568.11
8.30000	556.35	311.51	122.34	523.49	312.74	152.40	381.09	342.06	249.94	430.13	349.81	294.83	834.72	181.51	117.92	790.02	187.04	126.79	623.68	135.34	120.16	624.45	146.45	172.29	727.11	220.56	1360.85	0.00	0.00	0.00	827.58	100.53	1712.42	828.90	229.25	1747.60	693.88	114.08	1737.39	692.43	235.39	1756.94	595.63	-19.38	78.68	1194.48	8.36	79.46	569.99
8.31000	583.73	314.39	123.51	545.19	314.95	151.31	402.78	344.18	245.31	450.99	350.27	290.87	833.82	181.30	117.55	790.16	186.97	126.81	623.65	135.53	120.14	624.29	146.45	172.33	731.89	220.59	1362.39	0.00	0.00	0.00	834.17	101.25	1714.30	834.12	229.51	1749.48	700.49	114.01	1738.81	698.66	235.48	1758.29	595.32	-19.45	78.61	1193.04	8.14	79.03	570.65
8.32000	610.83	317.11	123.88	571.47	317.09	150.56	425.41	344.53	239.03	472.40	351.06	286.26	834.02	181.31	117.54	790.10	186.43	126.58	623.61	135.80	120.11	624.20	146.77	172.30	737.57	220.96	1363.66	0.00	0.00	0.00	841.85	102.13	1715.89	840.50	229.88	1751.07	707.01	114.50	1740.17	704.95	235.62	1759.54	595.54	-19.61	78.87	1194.01	8.04	79.12	570.27
8.33000	635.66	320.00	123.47	596.92	317.77	151.67	448.90	346.53	232.60	494.09	352.14	281.09	834.09	180.95	117.42	789.87	187.03	126.64	623.56	135.90	120.16	624.14	147.18	172.20	745.25	221.31	1364.86	0.00	0.00	0.00	846.58	103.02	1717.86	846.73	231.09	1752.37	713.47	115.52	1741.50	711.22	236.00	1760.64	596.70	-19.13	78.99	1193.90	8.27	79.35	570.55
8.34000	662.92	322.91	123.26	622.71	319.66	149.93	472.90	348.63	225.64	516.25	353.44	275.26	834.01	180.76	117.39	789.79	187.04	126.70	623.52	135.64	120.33	624.00	146.83	172.41	752.22	221.57	1366.10	0.00	0.00	0.00	851.51	103.75	1719.51	852.88	231.64	1753.96	719.98	116.42	1742.69	717.32	237.04	1761.52	594.00	-19.09	78.25	1193.41	7.93	78.98	571.53
8.35000	690.95	326.27	123.31	654.20	322.13	149.87	497.73	350.41	217.80	538.87	353.87	268.72	833.85	180.80	117.30	790.41	187.10	126.91	623.52	135.93	120.35	623.96	147.18	172.42	759.15	222.10	1367.11	0.00	0.00	0.00	859.52	104.88	1721.03	858.93	233.27	1755.18	726.26	116.64	1743.64	723.55	237.81	1762.36	593.64	-19.19	78.32	1193.39	8.02	79.18	569.91
8.36000	718.57	329.15	123.47	679.56	324.46	147.88	522.96	352.29	209.64	561.96	354.92	261.98	834.20	181.33	117.73	789.84	187.34	126.89	623.52	136.25	120.29	623.92	147.43	172.46	766.09	222.34	1367.92	0.00	0.00	0.00	866.75	105.43	1722.34	865.68	234.41	1756.33	732.64	118.01	1744.61	729.72	238.79	1763.06	592.93	-18.90	77.87	1193.46	8.60	79.16	568.42
8.37000	748.74	332.27	124.48	712.33	329.25	145.37	548.92	354.30	201.09	585.83	356.42	255.06	835.04	181.46	118.12	791.10	187.81	127.58	623.49	136.04	120.44	623.87	147.44	172.60	772.61	222.65	1368.76	0.00	0.00	0.00	873.02	107.01	1723.74	870.86	235.34	1757.60	739.06	119.53	1745.54	735.89	239.74	1763.69	593.10	-19.27	78.09	1194.23	8.61	79.42	568.99
8.38000	777.97	335.32	125.45	740.33	332.47	143.59	575.61	356.77	192.46	610.40	358.48	248.07	834.39	181.32	117.86	791.18	187.82	127.92	623.51	136.27	120.41	623.81	147.17	172.76	780.74	223.00	1369.38	0.00	0.00	0.00	879.60	108.12	1724.97	876.67	236.21	1758.60	745.29	120.88	1746.35	741.98	241.25	1764.12	593.85	-19.68	78.53	1193.14	7.62	79.06	570.16
8.39000	807.94	338.36	127.24	769.20	333.70	143.78	603.46	358.19	183.64	635.26	359.69	240.75	834.19	181.22	117.93	790.11	188.38	127.85	623.57	136.58	120.38	623.65	147.18	172.90	788.46	223.25	1369.91	0.00	0.00	0.00	885.45	109.74	1726.22	882.88	237.76	1759.48	751.34	122.16	1747.05	748.09	242.56	1764.51	594.60	-19.15	78.42	1193.24	8.06	79.17	570.19
8.40000	838.97	341.35	129.60	800.98	337.99	143.56	631.77	360.26	174.94	660.28	361.89	233.80	834.23	180.93	117.88	761.44	220.59	144.00	623.53	136.42	120.48	623.51	147.25	173.02	795.74	223.43	1370.22	0.00	0.00	0.00	890.62	111.10	1727.59	889.47	239.47	1760.11	757.60	124.15	1747.82	754.19	244.40	1764.71	595.85	-18.94	78.66	1193.53	8.26	79.21	569.21
8.41000	870.01	344.20	132.44	829.18	340.79	143.44	660.19	363.43	167.00	685.63	363.90	227.03	825.55	183.04	120.65	770.32	230.47	146.89	623.54	136.71	120.47	623.41	147.66	172.99	800.17	223.72	1370.49	0.00	0.00	0.00	897.33	112.51	1728.60	896.53	241.01	1760.67	763.47	125.86	1748.34	760.23	246.39	1764.75	597.34	-19.42	79.35	1193.96	8.18	79.53	568.90
8.42000	899.89	346.59	135.55	862.50	343.46	145.38	688.77	366.13	159.33	711.77	366.73	220.82	824.79	182.90	120.99	775.10	236.84	147.33	623.48	136.20	120.67	623.45	147.71	173.12	807.38	224.15	1370.63	0.00	0.00	0.00	902.75	114.25	1729.60	901.72	242.78	1761.32	769.43	127.44	1748.84	766.27	248.08	1764.76	593.98	-19.73	78.67	1194.32	7.80	79.60	568.32
8.43000	929.79	348.96	139.14	889.58	345.51	145.83	718.17	368.21	152.20	738.48	368.54	214.82	824.01	182.64	121.14	776.34	209.26	133.76	623.48	136.46	120.68	623.30	147.80	173.26	814.63	224.55	1370.59	0.00	0.00	0.00	909.44	115.85	1730.57	906.78	244.50	1761.73	775.50	129.55	1749.20	772.21	250.50	1764.49	594.95	-19.67	78.83	1193.41	7.88	79.28	567.68
8.44000	959.05	350.97	143.08	921.01	349.42	147.55	747.50	370.87	146.08	764.73	371.80	209.97	824.14	182.20	121.31	774.95	204.93	130.35	623.50	137.14	120.54	623.23	147.99	173.37	823.17	224.93	1370.51	0.00	0.00	0.00	914.40	117.60	1731.51	914.57	247.02	1761.49	781.36	131.93	1749.52	778.21	252.55	1764.14	594.02	-19.95	78.62	1193.49	7.46	79.35	568.73
8.45000	987.94	353.06	147.71	948.67	351.94	149.63	775.91	373.55	140.56	790.31	374.32	205.67	825.44	182.17	121.55	772.36	202.64	127.81	623.49	137.08	120.74	623.17	147.96	173.65	829.17	225.47	1370.28	0.00	0.00	0.00	920.29	119.40	1732.13	919.44	249.38	1761.66	787.22	133.67	1749.73	784.14	254.79	1763.70	594.32	-19.52	78.53	1193.19	7.92	79.24	567.98
8.46000	1015.36	355.29	152.94	974.87	354.42	152.29	803.17	375.99	136.21	814.74	377.12	202.31	824.31	181.75	120.96	772.74	198.22	127.03	623.52	137.58	120.79	623.24	147.89	174.03	835.82	226.09	1369.86	0.00	0.00	0.00	926.84	121.92	1732.70	926.28	251.75	1761.58	793.26	136.16	1749.88	790.14	257.42	1763.06	594.65	-19.77	78.89	1193.49	8.19	79.34	567.97
8.47000	1042.22	357.40	158.93	1000.82	355.71	156.82	828.91	378.46	132.82	838.07	379.44	199.52	827.72	180.90	121.66	788.85	186.29	126.45	623.56	137.88	120.92	623.31	148.51	174.17	842.83	226.47	1369.34	0.00	0.00	0.00	932.61	124.92	1733.33	931.06	254.07	1761.46	799.20	138.88	1749.84	796.05	259.80	1762.29	595.47	-19.72	79.11	1193.77	8.35	79.58	568.94
8.48000	1065.86	359.75	165.01	1026.09	357.75	161.14	853.54	380.68	130.30	860.24	382.37	197.91	827.28	180.67	121.12	790.65	184.83	126.31	623.63	138.06	121.16	623.54	149.29	174.19	850.33	227.07	1368.78	0.00	0.00	0.00	939.62	126.99	1733.47	936.76	256.68	1761.01	804.97	140.82	1749.51	801.93	262.42	1761.40	594.70	-19.25	78.93	1193.87	7.93	79.55	569.82
8.49000	1088.26	362.13	171.06	1048.99	359.53	166.32	876.58	383.92	129.08	880.97	384.43	196.71	834.60	179.99	117.55	790.48	184.92	126.13	623.64	138.21	121.43	623.79	149.26	174.67	855.51	227.80	1368.22	0.00	0.00	0.00	945.08	129.56	1733.77	943.48	259.16	1760.57	810.84	143.51	1749.19	807.93	265.12	1760.47	594.86	-19.66	78.95	1193.58	8.31	79.81	569.21
8.50000	1105.93	363.94	175.86	1066.36	363.27	168.81	897.19	386.26	128.22	899.63	386.31	196.04	825.99	179.79	119.34	791.13	184.26	125.84	623.83	138.69	121.59	624.21	149.61	175.01	862.91	228.60	1367.52	0.00	0.00	0.00	951.80	132.48	1733.90	948.42	262.11	1759.85	816.73	146.59	1748.90	813.90	268.03	1759.46	593.59	-19.09	78.31	1193.24	8.69	79.57	569.76
8.51000	1124.76	365.47	180.72	1086.47	362.86	173.82	915.09	388.69	127.97	916.07	387.68	195.59	834.22	179.46	116.68	791.34	184.44	125.83	623.92	139.02	121.88	624.71	149.69	175.50	869.43	229.59	1366.73	0.00	0.00	0.00	957.90	135.20	1733.85	955.43	264.80	1759.20	822.54	149.52	1748.48	819.88	270.85	1758.50	594.69	-18.72	78.54	1193.91	8.54	79.56	569.56
8.52000	1138.63	366.16	183.27	1101.74	364.37	176.05	930.67	389.57	127.36	930.62	388.64	195.17	836.80	179.35	116.73	791.52	184.41	125.65	624.08	139.13	122.34	625.13	149.65	176.18	873.97	230.64	1366.11	0.00	0.00	0.00	963.21	137.81	1733.59	960.91	267.49	1758.75	828.28	152.43	1748.05	825.88	274.17	1757.49	595.01	-18.90	78.70	1191.96	8.93	79.59	570.86
8.53000	1151.54	366.30	184.69	1112.93	364.81	176.51	943.82	390.24	126.66	942.94	389.74	194.71	836.03	179.23	116.00	792.28	184.12	125.45	624.32	139.48	122.87	625.76	149.91	176.79	882.71	231.76	1365.42	0.00	0.00	0.00	969.34	139.81	1733.56	966.42	270.54	1758.04	833.89	155.88	1747.75	831.92	277.39	1756.57	596.62	-18.90	79.25	1193.23	8.32	79.58	569.11
8.54000	1162.00	365.51	184.49	1122.72	364.30	175.35	954.60	390.71	125.93	953.35	390.29	194.05	836.34	178.79	115.65	792.53	184.35	125.50	624.57	139.91	123.37	626.47	150.15	177.59	889.83	232.85	1364.70	0.00	0.00	0.00	974.73	143.30	1733.90	972.76	273.34	1757.32	839.32	158.72	1747.37	837.95	280.80	1755.61	594.96	-18.96	78.72	1193.13	8.46	79.66	568.44
8.55000	1172.12	364.06	182.91	1130.95	363.97	173.24	963.29	391.06	124.86	962.08	391.03	193.25	837.07	178.74	115.51	792.81	184.15	125.37	624.85	140.08	124.14	627.15	150.53	178.45	896.16	234.07	1364.23	0.00	0.00	0.00	979.12	145.79	1733.78	979.97	276.44	1756.56	844.80	161.78	1746.96	843.91	284.62	1754.62	596.26	-18.83	79.08	1191.86	8.30	80.13	568.67
8.56000	1178.33	362.10	179.41	1139.34	362.13	171.13	970.07	390.44	123.29	969.22	390.25	191.60	836.58	178.68	115.00	792.92	183.99	125.16	625.19	140.45	124.90	628.00	151.00	179.38	902.14	235.21	1363.83	0.00	0.00	0.00	985.45	148.32	1733.62	985.48	279.45	1755.98	850.09	165.38	1746.59	849.84	288.28	1753.67	595.99	-19.28	78.90	1191.63	8.51	79.91	569.83
8.57000	1184.26	359.73	175.77	1144.70	360.27	168.13	975.09	389.38	121.15	974.71	390.03	190.00	838.75	177.78	115.04	793.16	184.06	125.01	625.55	140.49	125.96	628.86	150.84	180.63	909.49	236.80	1363.40	0.00	0.00	0.00	990.19	151.81	1733.91	990.65	282.86	1755.55	855.50	169.69	1746.39	855.67	291.91	1752.75	595.21	-19.72	78.96	1193.30	8.37	79.76	570.56
8.58000	1187.48	356.71	170.90	1148.80	357.71	164.18	978.63	389.53	119.11	978.87	389.45	188.03	839.17	177.52	114.93	793.46	183.59	124.84	626.00	140.80	127.01	629.70	150.19	182.26	914.76	238.29	1363.29	0.00	0.00	0.00	993.57	155.42	1734.54	995.89	286.14	1755.13	860.66	173.74	1746.17	861.35	295.53	1751.81	596.52	-19.25	79.17	1193.86	8.42	80.04	569.63
8.59000	1190.96	353.41	165.28	1150.37	355.81	158.61	980.42	389.64	119.54	981.87	389.58	186.51	839.66	177.42	114.55	794.06	183.72	124.99	626.41	140.83	128.31	630.85	151.04	183.53	923.09	240.01	1363.01	0.00	0.00	0.00	998.83	159.03	1734.55	1001.00	289.74	1754.61	865.60	177.06	1745.80	866.82	299.59	1750.77	595.67	-19.10	78.78	1193.66	8.31	79.70	569.55
8.60000	1191.78	349.90	157.83	1151.26	352.33	153.02	981.81	388.12	120.32	984.11	389.51	184.81	839.18	177.35	114.12	794.25	183.54	124.86	626.89	140.94	129.76	631.96	151.29	185.17	930.49	242.07	1362.84	0.00	0.00	0.00	1004.50	161.37	1734.60	1007.10	293.19	1754.24	870.32	180.89	1745.49	872.05	303.91	1749.80	594.67	-19.30	78.48	1193.71	7.96	79.87	568.72
8.61000	1197.60	348.76	147.35	1154.41	350.65	147.20	981.92	388.80	119.76	986.50	387.76	182.69	840.08	177.48	114.08	795.67	183.06	125.00	627.50	141.13	131.30	632.97	150.44	187.24	937.76	243.95	1362.77	0.00	0.00	0.00	1009.52	165.26	1735.17	1011.60	297.30	1753.97	875.02	184.50	1745.10	877.21	307.93	1748.84	594.13	-19.42	78.41	1194.18	8.26	79.89	569.49
8.62000	1199.70	347.69	140.37	1155.48	348.80	142.80	981.35	391.24	117.83	989.20	386.90	181.25	839.93	177.62	113.80	795.17	182.95	124.74	628.19	141.13	133.19	634.50	151.00	189.18	945.35	246.32	1362.87	0.00	0.00	0.00	1013.86	168.76	1735.67	1017.47	300.87	1753.71	879.68	189.22	1744.87	882.16	312.11	1747.94	594.84	-19.17	78.61	1194.01	8.08	80.05	569.84
8.63000	1202.26	348.20	136.52	1157.54	350.46	139.83	982.84	390.10	116.77	991.94	385.66	179.94	840.32	177.58	113.04	794.83	182.74	124.50	629.03	141.46	135.31	636.08	150.31	191.78	953.40	248.30	1362.79	0.00	0.00	0.00	1018.48	172.78	1736.53	1021.92	304.21	1754.06	884.05	192.71	1744.61	887.06	316.21	1747.21	595.17	-19.33	78.75	1193.88	7.96	80.16	569.60
8.64000	1203.16	349.67	133.73	1158.49	350.81	138.96	983.76	388.80	117.65	994.00	384.57	179.09	840.05	177.26	112.68	796.20	182.50	124.73	629.97	141.29	138.00	637.99	150.93	194.33	960.42	250.38	1363.10	0.00	0.00	0.00	1022.05	175.47	1737.49	1026.19	307.96	1754.57	888.46	196.91	1744.62	891.96	320.67	1746.73	595.84	-19.15	78.80	1193.41	8.25	80.05	569.26
8.65000	1203.74	350.39	130.29	1158.16	350.98	137.46	983.96	388.61	117.39	994.96	384.46	178.77	840.89	177.04	112.51	797.15	182.03	124.75	631.20	141.22	141.12	640.10	149.92	197.92	968.01	252.44	1363.76	0.00	0.00	0.00	1027.17	179.49	1738.80	1032.21	311.50	1755.34	892.88	201.21	1744.98	896.89	324.93	1746.62	595.74	-19.52	78.92	1193.10	8.46	79.66	568.96
8.66000	1204.78	349.37	129.33	1159.44	349.67	136.65	984.05	388.28	117.18	995.50	384.38	179.01	841.26	177.03	112.07	797.22	181.78	124.66	632.79	141.55	144.53	642.79	149.35	201.77	973.95	254.34	1364.59	0.00	0.00	0.00	1031.44	183.87	1740.71	1037.82	315.03	1756.62	897.39	205.48	1745.66	901.84	329.46	1746.85	594.57	-19.48	78.45	1192.85	8.31	79.57	569.79
8.67000	1205.87	349.87	128.45	1158.69	350.18	135.70	983.94	389.07	117.93	995.94	384.10	179.50	842.19	176.16	112.35	798.20	181.68	124.91	634.54	141.30	148.67	645.93	149.76	205.80	981.62	256.09	1365.86	0.00	0.00	0.00	1034.96	187.00	1742.57	1042.27	319.03	1758.11	902.01	209.99	1746.78	906.88	334.01	1747.44	593.49	-19.47	78.23	1193.05	7.95	79.99	569.36
8.68000	1205.76	349.71	127.64	1161.30	349.59	136.00	984.44	389.13	118.34	996.54	384.03	179.59	843.03	176.84	111.96	799.11	180.91	124.66	636.65	141.17	153.22	649.37	148.77	210.77	990.05	257.84	1367.56	0.00	0.00	0.00	1040.11	191.58	1744.90	1046.65	323.06	1759.76	906.61	215.02	1748.33	912.03	338.00	1748.36	595.64	-19.49	79.01	1193.63	7.92	79.74	568.78
8.69000	1205.46	349.50	127.02	1160.51	349.25	135.55	984.66	388.70	118.37	996.83	383.98	179.71	843.42	176.30	111.92	800.52	180.97	124.95	638.98	141.20	158.05	653.29	147.72	216.09	995.45	259.63	1369.68	0.00	0.00	0.00	1043.96	194.52	1747.16	1051.38	326.53	1761.42	911.20	219.22	1749.86	917.00	342.64	1749.30	596.83	-19.64	79.38	1193.57	7.61	79.51	568.91
8.70000	1205.18	349.65	126.73	1159.64	349.25	135.08	984.72	387.88	118.19	996.98	384.75	179.93	843.70	176.86	111.40	801.35	180.82	124.99	641.81	141.30	163.32	657.66	146.99	221.48	1001.27	261.76	1372.05	0.00	0.00	0.00	1047.36	198.37	1749.69	1056.11	330.60	1763.22	915.85	223.93	1751.58	922.07	346.97	1750.37	595.84	-19.25	78.81	1194.01	8.20	80.10	569.25
8.71000	1206.02	349.55	126.79	1160.45	349.74	135.01	984.57	388.17	117.95	997.23	384.67	179.89	844.30	175.93	111.80	803.24	180.96	125.24	645.03	141.04	169.08	662.67	146.24	227.32	1008.81	263.57	1374.47	0.00	0.00	0.00	1054.36	202.57	1751.96	1060.53	334.56	1765.06	920.34	228.35	1753.41	927.06	351.23	1751.37	594.10	-19.29	78.48	1194.57	8.33	80.06	568.17
8.72000	1206.22	349.70	126.88	1160.13	350.12	134.91	984.37	388.59	117.88	997.50	384.70	179.78	844.31	176.30	111.33	804.36	180.86	125.17	648.69	140.79	175.26	668.34	145.27	233.36	1014.32	265.87	1377.00	0.00	0.00	0.00	1059.14	207.13	1754.48	1065.10	338.80	1766.69	925.07	233.01	1755.10	931.97	355.53	1752.24	593.76	-19.20	78.27	1193.65	8.11	80.09	568.19
8.73000	1206.19	349.66	126.54	1159.83	350.05	134.87	984.26	389.04	118.02	997.47	385.43	180.17	844.22	175.60	111.66	805.81	180.58	125.21	652.96	141.25	181.35	674.44	143.30	239.79	1023.66	267.95	1379.33	0.00	0.00	0.00	1062.60	210.88	1757.00	1071.28	342.57	1768.15	929.93	238.14	1756.84	936.82	359.33	1753.06	594.24	-19.17	78.43	1193.32	8.23	79.93	568.69
8.74000	1205.55	349.13	126.29	1159.86	350.42	134.49	984.35	389.35	118.22	997.56	385.61	180.25	844.23	177.01	111.75	807.67	180.37	125.49	657.73	141.84	187.68	681.29	142.16	245.98	1028.88	270.07	1381.59	0.00	0.00	0.00	1068.88	214.98	1759.08	1075.74	346.45	1769.47	934.47	242.08	1758.30	941.65	363.34	1753.60	596.09	-18.52	78.70	1194.34	8.53	80.25	569.27
8.75000	1205.91	349.48	125.80	1158.08	351.22	133.11	984.38	389.09	118.24	997.78	385.35	180.01	844.42	176.81	111.48	809.21	179.80	125.81	662.93	141.52	194.61	688.74	141.08	252.15	1037.09	272.02	1383.57	0.00	0.00	0.00	1070.90	219.09	1761.54	1080.42	350.01	1770.72	939.16	246.48	1759.51	946.32	367.48	1753.93	595.53	-18.69	78.42	1193.84	8.11	80.16	569.77
8.76000	1205.62	349.30	125.48	1160.60	351.27	133.89	984.42	389.39	118.43	997.73	385.46	179.91	843.53	176.60	110.88	811.78	179.69	126.62	668.71	142.03	201.62	696.77	140.67	258.01	1042.86	273.83	1385.15	0.00	0.00	0.00	1075.62	222.59	1763.34	1084.70	354.14	1771.52	943.58	250.22	1760.64	951.11	370.91	1754.08	594.91	-18.78	78.44	1194.62	8.07	80.26	568.40
8.77000	1205.73	349.25	125.21	1157.80	349.76	133.62	984.58	388.78	118.36	997.89	385.01	179.68	846.17	176.67	111.36	813.49	179.36	127.54	674.93	141.62	209.35	705.19	138.85	264.56	1048.96	275.63	1386.46	0.00	0.00	0.00	1080.15	226.20	1764.85	1089.24	357.22	1772.40	947.98	253.76	1761.26	955.88	374.37	1754.02	596.39	-18.40	78.68	1194.18	7.89	80.01	569.81
8.78000	1205.50	349.08	125.01	1159.70	350.61	133.75	984.70	388.17	118.18	997.99	384.76	179.43	845.94	176.04	110.59	816.79	178.96	129.13	681.54	140.65	217.72	714.21	138.01	271.02	1057.51	277.23	1387.49	0.00	0.00	0.00	1084.31	229.52	1766.22	1094.35	360.20	1772.98	952.36	256.95	1761.58	960.69	377.71	1753.75	596.36	-18.19	78.77	1194.21	7.69	80.39	569.37
8.79000	1205.94	348.86	124.97	1161.75	350.78	133.85	984.49	388.25	118.18	998.08	384.56	179.18	847.91	175.29	110.40	820.57	178.80	131.49	688.76	139.84	226.32	723.90	138.98	276.86	1064.49	278.97	1388.12	0.00	0.00	0.00	1089.83	232.57	1767.16	1099.10	363.17	1773.56	956.88	260.84	1761.80	965.67	380.67	1753.38	595.31	-17.85	78.61	1193.47	7.59	80.14	569.30
8.80000	1205.66	348.62	124.92	1158.58	350.90	132.74	984.28	388.85	118.38	998.10	384.74	178.96	850.84	174.71	110.64	825.23	178.41	134.51	696.45	139.13	235.11	733.94	138.94	283.27	1070.89	280.72	1388.32	0.00	0.00	0.00	1095.13	234.95	1767.99	1104.71	365.68	1773.93	961.25	263.57	1761.56	970.73	383.80	1752.81	594.54	-17.43	78.30	1193.59	8.18	80.09	569.39
8.81000	1205.72	349.31	124.27	1160.17	351.36	133.29	984.16	388.75	118.24	998.00	385.14	178.90	853.87	172.74	110.20	830.90	177.92	138.29	704.52	136.96	244.28	744.32	139.22	289.88	1077.38	282.19	1388.40	0.00	0.00	0.00	1099.05	237.78	1768.84	1109.14	368.25	1774.27	965.67	266.70	1761.19	975.84	386.74	1752.14	596.29	-17.58	78.98	1194.00	8.07	80.35	569.04
8.82000	1206.40	348.95	124.55	1163.19	351.16	133.91	984.19	388.16	117.93	998.30	385.04	178.55	860.24	167.11	112.18	837.63	176.70	142.34	713.72	137.10	252.07	755.41	140.77	295.95	1085.35	283.66	1388.19	0.00	0.00	0.00	1103.30	239.36	1769.25	1113.33	370.90	1774.70	970.17	268.60	1760.58	981.10	389.49	1751.41	597.34	-17.41	79.31	1193.48	8.19	80.15	568.74
8.83000	1205.74	349.11	124.24	1160.61	351.11	133.08	983.95	388.62	118.03	998.27	385.57	178.49	867.40	166.65	114.97	846.27	175.78	146.96	723.78	137.52	258.91	766.67	141.36	302.20	1090.16	285.07	1387.89	0.00	0.00	0.00	1108.28	242.02	1769.66	1118.00	372.84	1775.05	974.92	271.64	1759.99	986.40	392.06	1750.64	596.40	-18.10	79.20	1193.32	7.81	80.02	568.84
8.84000	1205.55	349.43	123.79	1160.29	351.55	132.69	983.77	389.00	118.11	998.68	384.88	178.14	876.91	163.76	120.28	857.31	174.63	152.25	735.27	138.68	264.97	778.76	142.90	307.50	1097.51	286.51	1387.45	0.00	0.00	0.00	1114.28	244.06	1769.75	1124.06	374.69	1775.18	979.82	273.99	1759.24	991.82	394.37	1749.90	595.92	-17.38	79.12	1192.95	8.12	80.01	568.73
8.85000	1206.10	348.70	124.27	1159.22	351.48	132.32	983.86	388.88	118.06	998.79	385.24	178.11	888.93	163.29	124.57	869.18	174.05	157.21	748.20	139.83	270.08	791.42	144.80	312.06	1102.29	287.89	1386.98	0.00	0.00	0.00	1116.27	245.48	1770.37	1129.58	376.42	1775.37	984.99	276.33	1758.50	997.23	396.81	1749.12	595.38	-17.46	78.93	1193.15	8.16	80.04	568.10
8.86000	1206.21	348.90	124.05	1161.06	351.09	132.72	984.04	388.74	118.05	998.80	385.61	178.19	897.87	166.04	127.69	882.86	174.28	161.46	762.45	141.41	274.02	804.88	146.16	316.07	1108.55	289.06	1386.41	0.00	0.00	0.00	1122.19	247.76	1770.49	1135.44	378.23	1775.43	990.22	277.87	1757.66	1002.75	398.83	1748.52	595.19	-17.66	78.74	1194.00	8.69	79.98	568.90
8.87000	1205.89	349.28	123.60	1158.74	351.45	131.70	984.11	388.09	117.83	998.88	385.98	178.37	913.50	166.45	131.38	898.39	174.95	164.89	777.21	143.04	276.81	819.03	147.73	318.94	1115.81	290.08	1386.06	0.00	0.00	0.00	1126.27	248.81	1770.43	1140.33	380.10	1775.70	995.61	279.43	1757.04	1008.41	400.63	1747.93	595.05	-17.49	78.56	1194.20	8.55	79.77	569.53
8.88000	1206.20	348.32	124.06	1161.97	351.39	132.62	984.07	388.78	118.18	999.37	385.22	178.08	929.07	166.66	134.27	915.00	175.82	167.48	792.13	144.38	278.62	833.81	149.91	320.58	1122.79	291.05	1385.70	0.00	0.00	0.00	1132.49	250.88	1770.49	1145.47	381.60	1775.89	1001.51	281.97	1756.56	1014.14	402.35	1747.47	595.74	-17.59	78.90	1194.47	8.74	80.08	568.19
8.89000	1205.59	348.55	123.64	1158.65	352.33	131.18	984.44	387.56	117.73	999.51	385.44	178.28	946.45	167.15	136.79	932.21	177.13	169.53	807.62	146.10	279.20	849.28	151.86	321.38	1128.60	291.82	1385.42	0.00	0.00	0.00	1138.49	252.13	1770.63	1152.08	383.18	1775.86	1007.31	283.29	1756.15	1020.07	403.89	1747.05	595.08	-17.68	78.79	1194.04	8.91	80.13	568.95
8.90000	1205.57	348.62	123.48	1160.05	352.23	131.16	984.33	388.16	118.20	999.64	385.87	178.50	965.46	167.97	138.96	949.41	178.36	170.87	823.69	147.79	278.82	865.13	153.79	321.26	1134.90	292.68	1385.39	0.00	0.00	0.00	1144.00	253.61	1770.73	1157.93	384.54	1775.73	1013.32	284.65	1755.86	1026.14	405.18	1746.75	594.14	-17.58	78.38	1194.45	8.78	80.22	567.97
8.91000	1205.29	348.27	123.28	1160.99	351.04	132.14	984.13	388.39	118.47	999.90	385.99	178.56	984.66	169.27	140.48	967.33	180.21	172.05	840.55	149.71	277.39	881.51	154.99	320.36	1139.85	293.70	1385.51	0.00	0.00	0.00	1151.88	254.90	1770.36	1164.27	385.47	1775.66	1019.34	285.78	1755.60	1032.24	406.40	1746.48	595.70	-17.65	79.08	1194.57	8.87	79.93	568.19
8.92000	1205.85	348.17	123.37	1160.33	351.80	131.26	984.34	387.90	118.37	1000.16	385.92	178.76	1005.59	171.12	141.37	987.24	180.83	172.33	858.20	151.08	275.13	898.61	156.35	318.67	1147.46	294.47	1385.52	0.00	0.00	0.00	1158.80	256.94	1770.37	1170.89	386.32	1775.66	1025.44	286.63	1755.41	1038.40	407.68	1746.27	596.13	-18.01	79.07	1194.38	8.68	80.01	567.82
8.93000	1206.62	348.01	123.44	1159.70	350.48	131.29	984.38	387.49	118.42	1000.34	386.16	179.01	1026.97	173.21	142.05	997.27	184.65	174.65	876.39	151.80	272.10	916.18	158.06	315.96	1153.24	295.07	1385.55	0.00	0.00	0.00	1164.17	256.82	1770.28	1177.54	387.44	1775.43	1031.66	287.64	1755.21	1044.73	408.76	1746.13	596.25	-17.72	79.22	1194.66	8.65	80.24	567.16
8.94000	1205.69	348.09	122.82	1161.11	350.44	131.89	984.32	387.84	118.70	1000.77	385.72	179.06	1049.85	175.49	142.41	1016.90	187.56	174.18	895.45	153.41	267.73	933.98	158.89	312.63	1159.46	295.96	1385.61	0.00	0.00	0.00	1169.75	256.95	1769.93	1183.51	387.75	1775.45	1038.20	289.17	1755.15	1051.17	409.37	1746.06	595.14	-17.38	79.04	1194.36	7.92	80.23	568.02
8.95000	1206.86	348.36	122.62	1163.30	351.14	131.60	984.20	388.20	119.08	1001.09	385.76	179.28	1073.23	177.99	142.18	1040.94	190.70	173.74	915.21	154.60	262.52	952.04	159.53	308.64	1166.04	296.62	1385.54	0.00	0.00	0.00	1174.69	258.52	1769.90	1190.57	387.86	1775.28	1044.66	289.53	1754.92	1057.69	409.89	1746.01	595.13	-17.94	78.52	1194.16	9.05	80.47	568.32
8.96000	1205.73	348.07	122.16	1161.91	350.92	131.33	984.37	387.74	119.28	1001.52	385.60	179.46	1100.64	182.36	141.86	1064.62	193.75	172.65	935.65	156.57	256.11	970.46	161.06	303.50	1173.07	297.29	1385.48	0.00	0.00	0.00	1183.40	258.57	1769.22	1196.54	388.40	1775.00	1050.97	289.93	1754.54	1064.25	410.31	1745.98	596.37	-17.92	78.99	1194.23	8.75	80.38	567.82
8.97000	1206.90	348.00	122.13	1157.06	347.19	135.06	984.51	387.17	119.40	1001.89	385.32	179.60	1127.39	184.56	141.32	1098.29	193.14	167.14	956.47	158.87	248.91	989.53	161.88	297.92	1178.13	297.89	1385.23	0.00	0.00	0.00	1189.90	258.29	1768.59	1202.17	388.45	1774.90	1057.41	290.46	1754.18	1070.79	410.91	1745.86	595.39	-18.15	78.97	1193.90	8.93	80.74	568.79
8.98000	1208.05	347.99	122.03	1159.66	346.84	135.94	984.52	387.40	119.69	1002.04	385.67	180.10	1153.23	187.45	140.85	1123.84	194.84	164.73	977.57	160.22	241.54	1009.37	163.29	291.57	1184.90	298.52	1385.03	0.00	0.00	0.00	1196.36	258.57	1767.95	1209.64	388.29	1774.49	1063.78	290.24	1753.75	1077.49	411.29	1745.79	595.66	-17.72	79.08	1192.64	9.62	80.77	568.97
8.99000	1205.04	345.17	125.86	1161.13	346.71	136.43	984.60	387.15	119.87	1002.31	385.12	180.14	1180.46	189.42	140.03	1148.31	196.77	162.29	999.84	162.81	233.04	1029.42	164.01	284.88	1191.35	298.88	1384.74	0.00	0.00	0.00	1202.42	257.90	1767.28	1216.17	388.35	1774.19	1070.31	290.59	1753.41	1084.29	411.48	1745.69	595.81	-17.94	79.03	1192.45	9.45	81.31	568.87
9.00000	1206.05	345.14	125.94	1158.46	346.38	135.41	984.62	386.72	120.00	1002.87	384.07	180.04	1207.71	192.70	135.51	1173.63	198.40	159.81	1022.81	165.28	224.06	1050.25	165.18	277.54	1198.40	299.43	1384.44	0.00	0.00	0.00	1207.43	258.36	1766.84	1223.10	387.98	1773.91	1076.87	290.72	1752.82	1091.11	411.55	1745.53	595.58	-17.60	79.09	1191.54	9.10	81.52	568.96
9.01000	1204.81	344.86	125.58	1159.47	346.67	135.86	984.71	386.74	120.19	1003.02	384.37	180.40	1234.41	194.81	133.16	1199.71	199.25	156.90	1046.11	166.76	215.10	1071.19	165.32	270.07	1204.56	299.92	1383.95	0.00	0.00	0.00	1214.21	257.95	1765.92	1229.88	387.59	1773.57	1083.61	291.21	1752.23	1097.98	411.70	1745.20	596.12	-17.70	79.08	1191.36	9.17	81.37	568.14
9.02000	1205.37	344.36	125.59	1160.37	346.06	136.60	984.78	387.05	120.59	1003.26	384.49	180.69	1262.48	194.33	132.25	1225.65	200.24	154.10	1069.95	168.12	205.72	1092.81	165.84	262.31	1211.37	300.19	1383.50	0.00	0.00	0.00	1221.14	256.72	1765.05	1237.08	387.08	1773.15	1090.12	290.57	1751.36	1104.98	411.62	1744.90	596.37	-18.35	79.12	1190.47	8.54	81.46	568.33
9.03000	1204.56	344.30	125.43	1158.62	346.73	135.89	984.95	386.20	120.48	1003.50	384.42	180.91	1288.94	194.30	130.88	1252.04	200.43	151.16	1094.45	169.38	196.16	1114.98	166.85	253.95	1218.65	300.43	1382.84	0.00	0.00	0.00	1229.41	256.29	1763.94	1243.75	386.11	1772.71	1096.83	290.47	1750.63	1112.10	411.26	1744.50	596.19	-18.11	79.08	1190.49	7.85	81.83	569.30
9.04000	1203.84	344.32	125.11	1157.94	347.28	135.48	984.94	386.43	120.85	1003.89	383.82	180.97	1315.40	195.02	129.10	1278.74	200.37	148.19	1118.97	169.98	186.74	1137.26	167.66	245.55	1224.93	300.44	1382.24	0.00	0.00	0.00	1234.86	255.87	1763.41	1249.49	386.07	1772.16	1103.33	290.21	1749.72	1119.13	411.25	1743.87	595.36	-18.19	78.88	1190.26	7.17	82.13	568.16
9.05000	1202.78	344.36	124.54	1159.24	347.49	135.86	985.07	386.38	121.08	1004.01	384.40	181.47	1342.56	194.36	127.68	1304.69	200.00	144.94	1143.48	169.50	177.65	1160.12	168.84	236.88	1232.86	300.83	1381.62	0.00	0.00	0.00	1242.05	255.43	1762.30	1257.13	384.94	1771.53	1109.82	289.30	1748.64	1126.19	411.03	1743.11	596.12	-17.73	79.21	1189.89	6.53	82.06	568.38
9.06000	1203.81	344.76	124.69	1157.99	347.50	135.13	984.95	386.48	121.35	1004.45	383.88	181.63	1369.86	193.90	125.92	1330.99	200.04	142.23	1168.57	168.76	168.76	1183.80	169.89	228.11	1239.21	300.95	1381.01	0.00	0.00	0.00	1247.30	253.81	1761.56	1264.64	383.80	1770.93	1116.78	289.80	1747.56	1133.24	410.69	1742.21	596.43	-17.95	79.31	1191.36	6.98	81.93	569.18
9.07000	1202.90	344.71	124.26	1158.90	348.04	135.14	985.12	386.29	121.71	1004.67	384.46	182.22	1397.19	193.12	124.65	1357.12	199.40	138.95	1194.34	168.56	159.71	1207.11	169.30	219.73	1246.55	300.93	1380.12	0.00	0.00	0.00	1254.02	253.39	1760.62	1271.27	382.75	1770.33	1123.23	289.36	1746.34	1140.24	410.33	1741.19	596.28	-17.67	79.08	1190.75	6.50	81.64	569.65
9.08000	1202.83	345.06	123.91	1161.65	351.70	129.57	985.31	385.80	121.92	1005.07	383.77	182.35	1423.44	192.77	122.62	1383.15	199.10	136.02	1220.15	167.39	151.21	1230.68	168.07	211.84	1254.25	300.83	1379.20	0.00	0.00	0.00	1261.63	253.26	1759.50	1277.76	382.25	1769.50	1129.89	288.33	1744.93	1147.30	409.62	1740.14	596.34	-17.92	78.97	1192.13	6.65	80.95	569.41
9.09000	1205.72	347.55	119.72	1161.01	351.20	129.55	985.09	386.68	122.60	1005.44	384.24	182.83	1449.60	192.75	120.50	1409.43	198.96	133.12	1246.24	165.63	143.33	1254.83	166.50	204.10	1261.82	300.61	1378.21	0.00	0.00	0.00	1269.40	251.79	1758.53	1284.85	381.15	1768.82	1136.67	287.87	1743.60	1154.35	408.84	1738.97	596.92	-18.03	79.25	1192.89	7.28	80.64	569.45
9.10000	1206.52	348.09	119.36	1161.79	352.20	129.21	985.34	386.34	122.86	1006.07	383.43	183.01	1476.16	193.43	118.96	1434.57	198.42	129.65	1272.43	164.60	135.61	1278.67	165.03	196.78	1269.80	300.32	1376.98	0.00	0.00	0.00	1275.52	250.88	1757.29	1290.53	380.38	1767.99	1143.75	287.93	1742.28	1161.36	408.09	1737.68	597.39	-18.11	79.30	1193.28	7.54	80.71	568.90
9.11000	1206.58	348.16	119.09	1160.63	352.36	128.90	985.63	385.98	123.21	1006.35	384.21	183.70	1501.88	194.03	117.01	1460.38	198.55	126.80	1297.94	162.82	128.56	1302.30	163.03	190.19	1276.80	300.09	1375.76	0.00	0.00	0.00	1281.49	250.51	1756.36	1297.80	379.62	1766.89	1150.90	287.52	1740.66	1168.26	407.54	1736.22	596.32	-18.03	79.09	1193.47	6.82	80.41	570.13
9.12000	1206.99	348.51	118.81	1162.28	351.93	129.91	986.10	384.89	123.36	1007.10	383.37	183.92	1526.57	195.25	114.50	1484.80	198.91	123.90	1323.09	160.62	122.36	1325.56	160.50	184.34	1284.38	299.69	1374.47	0.00	0.00	0.00	1288.18	248.62	1755.07	1306.10	378.22	1765.74	1158.04	286.61	1739.06	1175.23	406.64	1734.65	595.54	-17.53	78.96	1193.72	7.50	80.50	569.74
9.13000	1206.86	348.58	118.54	1162.26	352.61	129.06	986.23	385.24	124.05	1007.54	383.50	184.59	1551.75	195.80	112.62	1509.66	199.08	121.23	1348.18	159.60	116.33	1348.92	159.15	178.80	1292.61	299.32	1372.97	0.00	0.00	0.00	1295.21	246.95	1753.77	1312.54	377.21	1764.68	1165.36	285.60	1737.29	1182.48	404.86	1733.09	595.71	-17.91	79.06	1193.79	8.01	80.15	570.08
9.14000	1207.31	349.15	118.25	1161.23	352.76	128.74	986.40	385.04	124.54	1007.98	383.38	185.17	1574.57	197.35	110.35	1532.36	199.47	118.49	1372.25	157.70	111.38	1371.69	157.60	174.16	1299.19	299.05	1371.38	0.00	0.00	0.00	1302.16	246.19	1752.43	1319.84	375.77	1763.46	1172.59	283.75	1735.31	1189.63	403.61	1731.37	595.02	-18.20	78.73	1192.85	7.48	80.14	568.85
9.15000	1206.66	349.25	117.87	1162.40	352.53	128.91	986.58	385.21	125.36	1008.54	383.58	185.93	1598.17	197.72	107.70	1554.84	200.05	115.90	1395.38	156.38	106.91	1393.69	156.56	169.83	1308.05	298.50	1369.86	0.00	0.00	0.00	1309.67	244.49	1751.00	1327.34	374.06	1762.16	1180.07	282.01	1733.31	1196.88	401.76	1729.73	595.44	-18.00	78.92	1192.84	7.45	79.87	568.71
9.16000	1206.17	349.50	117.34	1164.20	352.80	129.48	986.99	384.96	126.02	1009.03	383.22	186.45	1619.67	198.45	104.84	1575.79	199.67	112.85	1417.15	154.63	103.32	1414.73	155.36	166.37	1316.29	298.18	1368.23	0.00	0.00	0.00	1316.88	242.93	1749.18	1334.38	372.41	1760.92	1187.65	280.59	1731.39	1204.22	399.90	1728.02	595.50	-17.71	78.93	1192.82	7.56	79.82	568.53
9.17000	1206.87	349.87	117.44	1161.49	352.98	128.17	987.29	384.43	126.60	1009.60	382.96	187.06	1639.67	198.44	101.34	1596.50	199.63	110.20	1437.86	153.77	100.02	1434.37	153.28	163.70	1324.11	297.59	1366.61	0.00	0.00	0.00	1325.67	240.91	1747.27	1341.27	370.75	1759.49	1195.36	278.51	1729.34	1211.63	397.81	1726.25	595.65	-17.69	79.02	1192.13	7.60	79.64	567.56
9.18000	1207.15	349.41	117.33	1162.72	353.48	128.45	987.62	384.34	127.31	1010.19	382.78	187.78	1658.47	198.44	98.63	1615.90	199.15	107.74	1456.89	152.78	97.31	1452.98	152.53	160.96	1332.75	297.16	1365.07	0.00	0.00	0.00	1333.10	239.87	1745.76	1348.27	369.48	1757.87	1203.10	276.71	1727.30	1218.96	395.65	1724.40	595.43	-17.89	78.99	1192.38	7.07	79.48	568.60
9.19000	1207.77	349.96	116.97	1163.61	354.23	128.28	987.92	384.52	128.24	1010.87	383.10	188.71	1675.75	199.03	95.99	1632.86	199.19	105.46	1474.65	152.22	94.82	1470.18	151.57	158.74	1340.89	296.51	1363.50	0.00	0.00	0.00	1341.50	238.13	1743.87	1355.66	367.30	1756.27	1211.03	274.61	1725.16	1226.37	393.35	1722.55	595.27	-18.18	78.97	1192.90	7.57	79.63	568.97
9.20000	1207.28	350.03	116.47	1162.81	353.97	128.40	988.45	383.76	129.08	1011.70	382.64	189.39	1692.34	199.83	94.73	1649.63	198.98	104.11	1491.21	151.77	92.65	1486.40	152.21	156.08	1350.18	296.05	1361.87	0.00	0.00	0.00	1349.46	235.88	1741.57	1363.49	365.30	1754.41	1218.99	272.58	1722.93	1233.84	391.06	1720.55	595.36	-17.78	78.92	1192.61	7.81	79.73	569.52
9.21000	1208.49	350.13	116.44	1163.71	354.52	127.65	988.80	384.49	130.46	1012.55	382.80	190.40	1707.91	199.79	94.02	1665.03	199.06	103.34	1506.06	151.21	90.58	1500.69	152.51	153.93	1359.02	295.35	1360.21	0.00	0.00	0.00	1357.06	233.77	1739.52	1371.51	363.08	1752.66	1227.34	270.95	1720.66	1241.38	388.36	1718.57	595.27	-17.36	78.79	1193.05	7.90	79.57	567.98
9.22000	1207.93	350.62	115.79	1166.41	353.90	128.75	989.36	383.80	131.43	1013.42	382.49	191.41	1721.62	199.82	93.36	1678.43	198.80	102.26	1520.05	152.29	87.62	1512.92	153.09	151.16	1367.73	294.69	1358.38	0.00	0.00	0.00	1364.02	231.57	1737.44	1378.37	360.55	1750.92	1235.29	267.62	1718.14	1249.12	385.37	1716.59	595.37	-17.72	78.75	1193.44	7.50	79.82	566.97
9.23000	1208.84	350.69	115.64	1164.84	353.32	128.40	989.70	384.70	133.26	1014.37	382.89	192.78	1734.14	198.92	91.94	1690.64	198.40	100.68	1531.59	152.69	84.81	1523.38	153.77	148.33	1376.97	293.92	1356.56	0.00	0.00	0.00	1373.29	228.90	1735.12	1386.30	358.13	1749.17	1243.52	264.53	1715.68	1256.91	382.42	1714.55	596.33	-17.68	79.07	1192.31	7.43	79.57	568.26
9.24000	1208.80	350.66	115.37	1166.01	354.61	127.92	990.44	383.74	134.39	1015.45	382.84	194.19	1745.03	197.83	89.90	1702.08	197.42	98.13	1541.51	154.11	81.38	1532.88	154.99	144.87	1386.47	293.06	1354.68	0.00	0.00	0.00	1381.22	226.00	1732.72	1394.91	355.38	1747.17	1251.80	261.48	1713.13	1264.83	379.17	1712.54	596.02	-17.84	78.95	1193.13	7.85	79.79	568.13
9.25000	1208.72	350.80	114.98	1166.45	354.99	127.76	991.01	383.95	136.16	1016.54	383.28	195.79	1753.76	196.67	86.31	1710.88	196.68	94.56	1549.86	156.53	77.44	1541.03	155.87	141.54	1394.67	292.10	1352.70	0.00	0.00	0.00	1388.79	224.07	1730.45	1402.70	353.07	1745.17	1260.33	258.70	1710.43	1272.93	375.62	1710.50	595.94	-17.72	79.21	1193.27	8.41	79.97	569.06
9.26000	1210.28	351.35	114.75	1163.18	356.31	126.21	991.86	383.99	137.86	1018.00	382.23	196.94	1761.27	195.08	80.90	1718.33	196.15	90.29	1556.58	159.39	73.33	1549.49	160.28	136.45	1404.45	291.04	1350.73	0.00	0.00	0.00	1398.31	220.61	1727.84	1410.10	350.76	1743.07	1268.46	254.73	1707.64	1280.87	372.47	1708.30	596.11	-18.16	79.21	1193.05	7.95	79.83	569.55
9.27000	1208.96	351.51	113.98	1166.41	354.67	127.73	992.47	384.32	139.92	1019.07	383.38	199.07	1766.14	195.49	76.03	1723.71	195.93	84.99	1561.45	161.29	69.40	1555.24	161.03	132.96	1415.16	289.92	1348.78	0.00	0.00	0.00	1406.92	217.78	1725.25	1418.42	347.41	1741.15	1276.90	251.23	1704.84	1288.90	369.08	1706.00	595.08	-17.73	78.99	1192.65	7.92	79.74	569.73
9.28000	1210.05	351.54	114.04	1164.54	355.38	126.96	993.35	383.95	141.66	1020.54	383.42	200.88	1769.87	196.14	68.74	1727.59	196.04	78.84	1564.83	162.79	65.51	1559.13	161.35	129.25	1424.73	288.59	1346.84	0.00	0.00	0.00	1414.86	215.20	1722.61	1426.15	344.20	1739.09	1285.57	248.25	1701.99	1297.02	365.58	1703.62	595.44	-17.94	79.03	1191.48	7.68	80.25	569.49
9.29000	1209.60	351.73	113.59	1164.86	356.32	126.69	994.18	384.26	143.83	1022.01	383.91	202.83	1772.08	198.76	60.31	1729.70	197.82	71.73	1566.73	165.68	61.04	1562.89	164.05	124.75	1434.48	287.43	1344.97	0.00	0.00	0.00	1425.51	212.49	1719.65	1434.49	341.36	1736.68	1294.28	244.96	1698.93	1305.07	362.29	1701.07	596.15	-17.74	79.44	1191.00	7.85	80.32	568.27
9.30000	1210.37	352.06	113.28	1167.17	356.04	127.51	995.50	383.76	145.96	1023.87	383.83	204.78	1774.87	202.45	52.64	1730.22	201.25	65.71	1567.16	167.44	57.59	1564.37	166.50	120.94	1445.21	286.10	1342.88	0.00	0.00	0.00	1433.56	209.19	1716.86	1442.75	338.37	1734.37	1302.96	241.51	1695.70	1313.35	358.63	1698.44	595.21	-17.41	78.83	1191.37	8.38	80.26	568.80
9.31000	1211.31	352.12	113.20	1167.33	355.26	127.80	996.58	384.62	148.85	1026.02	383.93	206.99	1774.46	207.49	48.82	1728.68	206.05	62.27	1567.03	169.23	54.52	1564.00	171.24	116.44	1455.90	284.67	1340.79	0.00	0.00	0.00	1441.94	206.55	1714.08	1451.10	335.38	1731.94	1311.98	238.34	1692.48	1321.57	355.25	1695.60	594.63	-17.69	78.64	1190.99	8.70	80.10	568.43
9.32000	1210.82	352.46	112.57	1166.55	355.74	127.02	998.05	384.77	151.92	1028.62	383.37	209.16	1773.21	210.99	47.06	1727.32	210.35	59.10	1565.47	171.13	50.67	1560.30	176.39	111.90	1467.06	283.00	1338.74	0.00	0.00	0.00	1450.61	203.33	1711.32	1459.57	332.37	1729.76	1321.09	234.89	1689.19	1329.94	351.47	1692.88	595.93	-17.78	79.03	1190.37	8.75	79.72	568.11
9.33000	1210.83	352.36	112.17	1164.71	353.57	130.01	999.48	386.09	155.88	1031.33	384.30	212.27	1772.51	213.42	45.69	1728.43	214.84	55.98	1563.81	174.77	46.76	1557.20	181.39	107.74	1477.42	281.33	1336.59	0.00	0.00	0.00	1461.24	200.28	1708.70	1467.76	329.31	1727.70	1330.13	231.06	1685.94	1338.41	347.95	1690.23	595.95	-17.62	79.09	1192.41	8.68	80.65	568.27
9.34000	1211.51	352.74	111.30	1166.50	353.84	129.45	1001.67	386.19	159.93	1035.14	383.89	215.22	1773.26	214.07	43.44	1731.92	217.86	50.83	1562.76	177.57	44.95	1557.23	185.07	104.95	1488.34	279.53	1334.30	0.00	0.00	0.00	1467.95	196.67	1706.55	1476.17	326.04	1725.73	1339.71	227.95	1682.87	1347.12	344.13	1687.71	595.54	-17.90	78.74	1191.71	8.80	80.21	569.18
9.35000	1207.91	349.64	113.92	1166.38	353.84	128.26	1004.17	385.94	164.39	1038.82	384.43	218.94	1773.80	213.28	43.21	1732.97	218.69	48.50	1562.79	179.52	44.37	1559.22	188.72	101.91	1498.42	277.81	1332.03	0.00	0.00	0.00	1477.00	193.73	1704.21	1484.94	322.79	1723.96	1349.12	224.20	1679.93	1355.90	340.33	1685.31	596.47	-16.89	79.53	1192.44	8.79	80.42	569.17
9.36000	1210.00	349.83	113.88	1167.17	354.17	127.36	1006.99	386.32	169.58	1043.27	384.91	223.14	1774.62	213.41	42.12	1735.06	219.20	48.35	1562.87	182.23	43.55	1559.94	191.12	99.89	1509.68	276.06	1329.97	0.00	0.00	0.00	1488.03	190.21	1701.80	1493.92	319.71	1722.34	1358.69	220.29	1676.97	1364.84	336.28	1683.10	596.79	-17.23	79.45	1192.01	8.68	80.49	568.48
9.37000	1210.05	349.94	113.16	1170.25	354.16	127.68	1010.55	386.10	175.35	1048.36	385.31	227.92	1774.50	213.88	41.72	1732.94	219.06	50.09	1562.35	183.90	42.67	1560.01	194.62	98.37	1521.36	274.21	1328.08	0.00	0.00	0.00	1497.93	187.48	1699.98	1515.57	318.63	1716.52	1368.85	217.32	1674.49	1373.89	332.29	1681.26	596.67	-17.25	79.17	1192.22	9.20	80.15	568.38
9.38000	1210.07	350.07	112.45	1172.32	354.08	127.39	1014.91	386.15	181.79	1054.64	385.14	232.81	1775.48	213.61	41.36	1732.01	218.22	51.20	1561.85	184.53	42.32	1559.74	195.30	97.50	1530.62	272.64	1326.60	0.00	0.00	0.00	1507.77	184.71	1698.52	1527.57	316.39	1714.55	1378.68	212.99	1672.25	1383.17	328.13	1679.88	595.86	-17.54	78.92	1191.45	8.96	79.93	569.35
9.39000	1211.44	350.28	112.33	1172.29	354.39	126.15	1020.26	385.64	188.75	1061.81	385.28	238.35	1774.91	214.16	41.30	1731.83	218.42	51.92	1561.89	184.90	42.10	1560.23	195.14	96.79	1541.66	271.06	1325.37	0.00	0.00	0.00	1518.75	182.17	1697.43	1536.90	313.22	1713.98	1388.89	208.98	1670.51	1392.32	324.43	1678.90	596.57	-17.47	79.02	1190.49	8.83	79.58	568.81
9.40000	1212.33	350.61	112.14	1172.01	354.16	124.89	1026.35	384.92	196.59	1070.28	384.88	244.19	1775.17	214.07	41.28	1731.65	218.49	51.58	1561.71	184.25	41.47	1560.37	193.76	96.85	1552.47	269.89	1324.69	0.00	0.00	0.00	1528.17	178.31	1696.47	1546.68	309.19	1713.85	1399.26	204.99	1669.27	1401.59	321.06	1678.33	596.08	-17.48	78.77	1191.81	8.91	79.94	568.58
9.41000	1212.50	350.97	111.29	1174.37	353.86	124.85	1033.67	383.96	204.83	1079.99	385.01	250.49	1774.36	213.93	40.96	1731.71	218.73	50.96	1561.48	182.75	41.24	1560.52	192.41	96.76	1562.11	268.75	1324.62	0.00	0.00	0.00	1538.84	175.53	1695.90	1555.81	306.78	1713.75	1409.78	201.29	1668.43	1411.18	317.01	1678.33	595.56	-17.70	78.81	1191.92	9.20	80.01	569.19
9.42000	1214.53	351.50	110.06	1179.70	353.66	125.68	1041.99	383.16	214.04	1091.01	384.20	256.95	1774.53	213.66	40.88	1732.36	218.45	50.21	1561.43	181.60	40.93	1561.79	193.07	96.07	1571.60	267.92	1325.01	0.00	0.00	0.00	1547.89	172.48	1695.44	1565.76	303.36	1714.20	1420.64	197.97	1668.12	1420.88	313.12	1678.74	595.37	-17.39	78.68	1190.34	8.83	79.60	569.50
9.43000	1218.65	352.69	108.17	1183.69	353.96	126.18	1051.71	382.04	223.80	1103.43	383.65	263.70	1774.52	213.53	40.87	1732.44	218.04	49.75	1561.49	180.00	40.82	1561.17	189.32	97.36	1581.75	267.20	1325.86	0.00	0.00	0.00	1559.26	170.12	1695.37	1563.20	299.60	1719.21	1431.39	193.99	1668.25	1430.62	309.32	1679.53	595.96	-17.19	78.75	1190.94	9.12	79.62	567.75
9.44000	1223.85	354.79	105.76	1190.16	355.16	127.58	1062.80	379.90	233.59	1117.13	382.80	270.38	1774.19	214.00	41.21	1732.23	217.67	49.94	1561.89	178.83	40.57	1561.27	186.68	98.30	1591.05	266.78	1326.81	0.00	0.00	0.00	1570.42	167.80	1695.31	1569.75	296.85	1720.83	1442.18	190.47	1668.67	1440.33	305.75	1680.54	596.03	-17.60	78.89	1191.97	9.39	79.86	568.42
9.45000	1229.80	359.26	103.74	1197.48	357.37	129.37	1075.98	376.75	242.06	1131.50	382.44	277.27	1774.11	213.32	40.79	1731.64	216.98	50.44	1561.90	177.54	40.76	1561.70	185.55	98.93	1599.67	266.37	1327.77	0.00	0.00	0.00	1582.53	166.66	1695.32	1580.51	294.75	1721.42	1453.12	187.26	1669.28	1449.97	302.56	1681.72	595.80	-17.44	78.67	1190.43	9.02	79.52	569.58
9.46000	1241.04	365.23	104.70	1207.89	361.59	132.46	1090.56	372.52	249.24	1147.31	380.84	283.44	1773.86	213.74	40.97	1730.83	216.20	50.84	1562.23	177.15	40.90	1562.03	184.62	99.74	1608.97	266.25	1328.65	0.00	0.00	0.00	1592.65	164.16	1695.42	1602.54	294.51	1717.28	1464.24	184.34	1669.99	1459.82	298.94	1683.16	596.04	-17.79	78.52	1190.12	9.22	79.23	569.15
9.47000	1253.04	371.06	107.40	1222.38	365.99	136.05	1106.91	370.89	256.12	1164.74	379.43	288.93	1773.92	213.72	41.05	1730.30	215.96	51.08	1562.51	176.42	41.42	1562.46	183.65	100.56	1617.72	265.94	1329.43	0.00	0.00	0.00	1603.40	162.47	1695.70	1614.79	293.42	1716.89	1474.94	180.93	1670.72	1469.64	295.74	1684.64	595.68	-17.57	78.57	1190.52	9.54	79.28	569.07
9.48000	1268.03	376.47	109.53	1237.96	370.00	138.76	1125.87	368.78	261.41	1183.38	377.92	293.03	1773.70	213.86	41.07	1730.89	215.75	51.34	1562.87	176.06	41.92	1562.99	183.27	101.42	1626.43	265.94	1329.99	0.00	0.00	0.00	1613.41	160.44	1695.92	1625.26	290.61	1717.91	1486.09	178.42	1671.54	1479.43	292.99	1686.11	594.89	-18.00	78.26	1190.49	9.35	79.30	569.03
9.49000	1286.33	381.14	111.24	1255.53	373.29	140.79	1145.73	367.62	264.99	1202.57	377.29	296.03	1774.15	213.97	41.25	1731.26	215.76	51.17	1562.98	175.50	42.73	1563.42	182.83	102.25	1635.58	265.76	1330.58	0.00	0.00	0.00	1625.64	158.88	1695.94	1634.86	290.22	1718.64	1496.92	175.53	1672.38	1489.10	290.51	1687.66	596.75	-17.88	78.66	1190.56	9.26	79.30	569.04
9.50000	1305.28	385.27	112.03	1276.42	376.06	142.27	1166.54	365.82	266.56	1222.76	376.56	297.39	1774.29	213.68	40.97	1731.41	215.76	50.82	1563.40	175.65	43.47	1564.37	183.76	102.93	1643.95	265.64	1331.19	0.00	0.00	0.00	1635.24	157.33	1696.75	1644.72	289.09	1719.44	1508.16	173.87	1673.30	1499.00	288.01	1689.19	596.13	-18.15	78.58	1192.40	8.90	79.01	570.29
9.51000	1326.17	387.84	112.23	1296.58	378.27	142.10	1187.58	364.85	266.41	1243.93	376.02	297.34	1774.12	213.91	41.02	1731.60	215.80	50.63	1563.77	175.68	44.24	1564.35	182.63	104.42	1652.40	265.28	1331.76	0.00	0.00	0.00	1646.69	156.71	1697.11	1655.28	286.43	1720.78	1519.26	172.16	1674.30	1508.86	285.78	1690.69	594.36	-17.99	78.16	1192.50	8.62	78.44	568.84
9.52000	1349.87	389.01	111.85	1320.05	379.30	141.62	1209.15	364.67	264.62	1265.75	375.63	295.68	1774.53	213.31	40.83	1732.41	215.96	51.01	1564.01	175.84	45.06	1565.38	183.60	104.98	1661.19	265.01	1332.53	0.00	0.00	0.00	1657.87	155.67	1697.53	1664.95	286.09	1721.54	1529.89	169.42	1675.09	1518.84	283.50	1692.10	596.10	-17.62	78.65	1192.25	8.93	78.60	569.19
9.53000	1375.23	388.95	110.71	1344.98	379.48	140.27	1231.88	365.05	261.28	1288.18	375.80	292.89	1774.42	213.56	40.87	1732.25	215.73	50.95	1564.19	176.12	45.74	1565.98	183.92	105.84	1669.79	264.53	1333.26	0.00	0.00	0.00	1668.16	155.12	1698.33	1674.84	285.19	1722.40	1540.47	167.30	1675.90	1528.65	281.70	1693.32	596.38	-17.49	78.79	1193.17	8.33	78.65	568.18
9.54000	1402.61	388.33	108.89	1371.47	378.61	137.84	1255.40	365.45	256.13	1311.11	376.52	288.80	1774.60	213.49	41.00	1732.61	215.92	51.39	1564.34	176.32	46.42	1566.45	184.06	106.67	1679.10	264.03	1333.84	0.00	0.00	0.00	1679.41	154.29	1698.88	1684.80	284.39	1723.24	1551.31	166.10	1676.76	1538.35	280.32	1694.21	595.92	-17.29	78.71	1193.30	9.27	78.93	568.51
9.55000	1430.84	387.20	106.29	1398.72	378.13	134.62	1279.40	366.22	249.37	1334.51	376.94	283.41	1775.14	212.94	40.76	1732.53	215.55	51.41	1564.56	176.84	47.03	1566.65	183.66	107.62	1687.61	263.50	1334.42	0.00	0.00	0.00	1688.74	153.61	1699.70	1694.48	283.91	1723.99	1561.95	164.91	1677.49	1548.40	278.13	1695.11	594.71	-17.50	78.36	1192.97	8.44	78.61	569.19
9.56000	1460.18	385.75	102.97	1426.47	377.18	130.39	1304.30	367.60	241.28	1358.51	376.99	276.63	1775.11	213.22	40.99	1732.09	215.67	51.27	1564.46	176.60	47.74	1567.09	183.93	108.30	1696.13	263.04	1334.78	0.00	0.00	0.00	1698.90	153.56	1700.50	1704.38	282.79	1724.66	1572.52	164.08	1678.15	1557.80	277.32	1695.56	595.28	-17.70	78.20	1193.72	8.94	79.12	569.00
9.57000	1491.60	384.25	99.51	1458.17	375.83	126.67	1329.64	369.56	232.13	1383.00	378.06	269.20	1775.04	212.80	40.75	1732.94	215.69	51.54	1564.44	176.67	48.28	1567.65	184.39	108.75	1704.72	262.72	1335.06	0.00	0.00	0.00	1709.58	153.82	1701.10	1713.39	283.62	1724.78	1582.75	162.75	1678.54	1567.09	276.65	1695.80	596.49	-17.86	78.54	1193.52	8.84	79.38	568.99
9.58000	1522.72	382.72	95.41	1488.30	375.06	121.62	1355.80	371.24	221.76	1408.56	378.35	260.43	1774.84	212.59	40.42	1732.41	215.63	51.19	1564.61	176.84	48.68	1567.76	183.62	109.49	1713.35	262.35	1334.90	0.00	0.00	0.00	1720.20	154.27	1701.54	1723.08	283.48	1725.15	1593.06	162.38	1678.88	1576.65	275.47	1695.88	595.43	-17.75	78.32	1193.15	8.34	79.05	568.41
9.59000	1556.62	381.32	91.84	1523.07	373.96	117.49	1382.99	372.85	210.30	1434.50	379.58	251.05	1775.02	213.09	40.93	1732.52	215.58	51.21	1564.72	177.03	49.06	1568.15	183.93	109.92	1721.83	262.01	1334.63	0.00	0.00	0.00	1729.27	153.97	1702.06	1732.18	283.64	1725.09	1602.99	161.67	1678.84	1586.15	274.73	1695.71	594.72	-17.39	78.04	1193.58	7.78	78.64	568.43
9.60000	1590.69	380.13	87.98	1556.88	373.06	112.74	1410.88	375.34	198.25	1460.94	381.32	241.15	1774.93	213.06	40.59	1732.73	215.65	51.28	1564.74	176.91	49.51	1568.33	183.45	110.50	1730.20	261.92	1334.04	0.00	0.00	0.00	1740.08	154.48	1702.43	1728.75	281.41	1730.76	1612.88	161.25	1678.73	1595.55	274.38	1695.32	594.87	-17.76	77.92	1193.50	7.79	79.00	568.27
9.61000	1625.91	379.06	84.54	1589.76	372.50	107.33	1440.72	375.91	184.86	1487.79	383.04	230.68	1775.58	212.61	40.55	1733.00	215.45	51.24	1564.97	177.30	49.75	1568.37	183.30	111.08	1738.19	261.99	1333.38	0.00	0.00	0.00	1748.74	154.69	1702.74	1734.49	281.13	1732.09	1622.60	160.90	1678.32	1605.08	273.61	1694.80	594.13	-17.67	77.97	1193.50	8.37	78.88	568.41
9.62000	1661.46	378.48	81.44	1624.17	372.41	102.21	1470.50	378.27	171.80	1515.46	384.38	219.69	1775.30	212.79	40.29	1733.70	215.70	51.59	1565.12	177.16	50.20	1569.09	184.20	111.28	1747.23	262.22	1332.59	0.00	0.00	0.00	1758.76	154.52	1702.70	1743.41	281.30	1731.97	1632.08	160.41	1677.69	1614.39	273.44	1694.09	595.08	-17.37	78.47	1193.34	8.38	78.99	567.70
9.63000	1695.17	378.27	77.63	1659.45	372.53	97.69	1501.04	379.80	158.17	1543.18	386.79	208.92	1776.08	213.33	40.67	1726.48	219.81	59.21	1565.46	177.62	50.48	1569.36	184.20	111.77	1755.59	262.34	1331.64	0.00	0.00	0.00	1767.83	154.05	1702.52	1752.57	281.71	1731.72	1641.96	160.96	1677.04	1623.52	273.52	1693.25	594.83	-17.82	78.45	1193.89	8.34	79.20	568.05
9.64000	1733.16	378.62	75.71	1694.90	373.25	93.28	1532.97	380.73	144.14	1572.47	387.56	197.56	1772.91	213.82	44.49	1727.10	220.73	60.32	1565.51	177.54	51.07	1569.72	184.12	112.24	1764.60	262.62	1330.62	0.00	0.00	0.00	1778.45	154.74	1702.23	1762.43	281.41	1731.42	1651.33	161.00	1676.01	1632.94	273.27	1692.45	594.90	-17.85	78.29	1195.07	8.91	79.56	567.74
9.65000	1769.32	379.85	73.56	1730.61	374.78	89.37	1565.22	382.08	130.86	1601.96	388.73	186.30	1772.27	213.88	44.40	1727.93	221.58	60.65	1565.56	177.34	51.54	1570.37	185.08	112.42	1773.29	263.00	1329.57	0.00	0.00	0.00	1787.88	154.15	1701.67	1771.14	281.75	1731.13	1660.69	161.31	1674.98	1642.20	273.45	1691.52	594.53	-17.37	78.39	1194.12	8.27	79.35	567.83
9.66000	1806.12	381.74	72.40	1765.57	376.58	85.94	1598.76	382.65	117.65	1631.13	390.76	175.76	1772.22	211.37	43.58	1727.92	222.33	61.04	1566.06	178.12	51.71	1570.68	185.17	112.95	1782.32	263.41	1328.53	0.00	0.00	0.00	1795.58	153.84	1701.14	1780.37	281.88	1730.76	1669.87	161.48	1673.72	1651.51	273.66	1690.58	595.05	-17.06	78.30	1194.04	7.71	79.16	568.19
9.67000	1842.11	384.54	71.60	1801.88	378.87	83.60	1632.18	383.95	105.09	1661.96	391.28	164.78	1772.76	213.92	44.49	1727.54	222.49	61.14	1566.16	178.03	52.07	1571.28	185.11	113.43	1790.51	263.79	1327.35	0.00	0.00	0.00	1805.15	154.12	1700.33	1790.18	281.36	1730.24	1679.41	162.36	1672.59	1661.03	273.67	1689.69	595.64	-17.62	78.28	1194.44	8.07	79.14	568.19
9.68000	1878.01	387.74	71.67	1839.28	381.78	82.48	1666.54	384.86	93.20	1692.92	392.06	154.53	1773.05	214.23	44.77	1725.82	223.26	60.54	1566.41	178.14	52.43	1571.36	184.57	114.04	1799.18	264.21	1326.24	0.00	0.00	0.00	1814.99	154.50	1699.51	1799.77	280.98	1729.77	1688.38	162.56	1671.29	1670.48	273.79	1688.77	594.63	-17.58	77.97	1193.65	8.35	78.88	568.83
9.69000	1914.16	391.55	72.58	1874.57	385.23	81.15	1701.11	386.67	82.60	1724.83	392.64	144.95	1772.26	214.34	44.55	1726.45	223.21	59.78	1566.38	177.75	53.01	1571.80	184.67	114.50	1808.60	264.66	1325.19	0.00	0.00	0.00	1823.46	154.52	1698.60	1808.45	281.21	1729.28	1697.27	162.59	1670.01	1679.62	274.84	1687.77	595.50	-17.53	78.18	1193.92	8.74	79.26	568.67
9.70000	1949.82	395.77	74.46	1909.00	388.66	80.75	1736.92	387.12	72.69	1757.03	392.16	136.29	1772.41	214.18	44.46	1733.58	215.01	50.90	1566.62	177.57	53.46	1572.09	184.32	115.22	1817.62	265.28	1324.19	0.00	0.00	0.00	1832.55	154.87	1697.67	1817.03	281.73	1728.72	1706.75	164.03	1668.86	1689.17	275.06	1686.88	594.89	-17.47	78.38	1193.57	8.77	79.20	568.63
9.71000	1984.97	400.21	77.52	1944.80	392.55	82.20	1771.00	389.69	65.26	1789.07	392.44	128.91	1776.04	213.15	40.01	1733.53	215.53	50.39	1566.73	177.51	54.04	1572.40	183.84	116.00	1826.50	266.02	1323.09	0.00	0.00	0.00	1841.33	155.61	1696.69	1826.45	282.11	1727.83	1715.73	164.88	1667.69	1698.55	275.72	1685.90	595.23	-17.32	78.44	1194.24	8.37	79.26	568.62
9.72000	2019.75	404.43	81.57	1977.61	395.82	83.84	1805.83	390.69	58.58	1821.09	392.22	122.85	1775.97	213.51	39.74	1733.71	214.69	50.18	1566.99	177.47	54.68	1573.24	184.45	116.54	1835.56	266.53	1321.99	0.00	0.00	0.00	1849.77	155.72	1695.59	1835.70	282.19	1727.15	1724.51	165.44	1666.42	1707.75	276.79	1684.85	596.52	-16.99	78.99	1192.88	8.54	79.00	568.52
9.73000	2053.46	408.07	86.40	2013.03	398.78	87.39	1840.84	390.96	53.22	1852.31	393.06	118.53	1776.12	212.78	39.16	1733.79	214.46	50.30	1567.14	177.24	55.51	1573.63	183.52	117.71	1844.57	267.18	1320.84	0.00	0.00	0.00	1858.79	156.63	1694.94	1844.96	283.28	1726.26	1733.66	167.38	1665.36	1716.79	278.07	1683.71	595.88	-17.61	78.29	1193.26	8.00	78.90	568.37
9.74000	2086.28	410.83	91.79	2045.27	401.50	90.81	1875.16	391.10	49.53	1883.80	392.67	114.93	1776.53	212.49	39.09	1733.74	214.01	50.12	1567.59	177.49	56.32	1573.98	182.49	119.08	1853.10	267.75	1319.64	0.00	0.00	0.00	1867.10	157.67	1693.92	1853.02	284.27	1725.45	1742.62	169.00	1664.19	1725.85	279.51	1682.48	595.16	-17.49	78.18	1193.57	8.69	79.33	568.01
9.75000	2117.73	412.96	98.42	2077.33	403.02	96.13	1908.19	390.92	46.84	1913.44	393.40	112.92	1776.23	212.80	39.19	1734.18	213.64	50.18	1567.74	177.13	57.46	1575.30	183.59	119.67	1862.34	268.36	1318.34	0.00	0.00	0.00	1875.62	159.43	1693.31	1861.56	285.39	1724.54	1751.37	170.58	1662.86	1734.96	280.91	1681.21	595.89	-17.40	78.48	1193.17	8.71	79.07	568.97
9.76000	2147.95	413.93	107.02	2105.43	403.86	102.10	1939.53	391.89	45.78	1941.82	394.47	112.11	1776.03	212.79	39.17	1734.08	213.54	50.02	1568.23	177.38	58.57	1576.47	184.25	120.61	1871.29	269.12	1317.08	0.00	0.00	0.00	1884.48	160.45	1692.33	1871.02	286.82	1723.41	1760.21	172.42	1661.67	1744.09	282.60	1679.76	595.52	-17.27	78.34	1193.30	8.57	79.16	568.94
9.77000	2177.24	413.43	117.77	2134.48	403.54	110.58	1969.37	393.18	45.54	1970.12	393.46	111.49	1776.54	212.21	38.79	1734.54	213.58	50.31	1568.71	177.45	59.72	1577.30	183.82	122.06	1880.26	269.90	1315.76	0.00	0.00	0.00	1892.16	161.38	1691.43	1879.64	288.22	1722.43	1768.80	173.99	1660.19	1753.26	284.11	1678.29	595.63	-17.77	78.38	1193.31	8.31	79.13	568.88
9.78000	2202.59	411.23	127.78	2161.15	401.97	119.34	1998.63	393.39	45.85	1995.25	394.58	112.39	1775.98	212.42	38.51	1734.58	213.52	50.16	1569.17	177.33	61.01	1578.50	184.39	123.06	1889.69	270.82	1314.38	0.00	0.00	0.00	1900.86	162.98	1690.43	1888.97	290.31	1721.11	1777.39	176.08	1658.77	1762.23	286.07	1676.66	595.82	-16.80	78.92	1192.81	8.42	79.25	568.64
9.79000	2225.92	407.83	137.04	2185.35	399.19	127.37	2024.10	396.10	47.87	2018.68	395.55	114.01	1776.79	212.39	38.71	1734.87	212.99	49.92	1569.95	177.63	62.11	1579.38	183.36	124.75	1898.82	271.72	1313.01	0.00	0.00	0.00	1909.58	165.40	1689.62	1897.70	292.48	1719.85	1785.82	178.27	1657.26	1770.76	288.58	1674.92	595.77	-17.07	78.58	1192.78	8.18	78.95	569.30
9.80000	2247.78	403.55	145.37	2207.69	395.73	134.35	2049.60	394.10	48.43	2040.54	395.40	115.00	1776.64	212.49	38.59	1735.42	212.84	49.83	1570.60	177.45	63.55	1580.48	182.74	126.34	1908.07	272.67	1311.61	0.00	0.00	0.00	1918.75	167.55	1688.57	1906.41	294.53	1718.56	1794.53	180.98	1655.92	1779.41	291.03	1673.17	594.62	-17.70	78.21	1193.65	8.73	79.27	569.12
9.81000	2266.97	398.89	152.11	2224.65	392.29	138.60	2069.96	395.02	49.50	2060.08	394.42	115.53	1776.93	211.91	38.07	1735.70	212.63	49.85	1571.20	176.95	65.11	1581.87	182.07	128.00	1917.39	273.61	1310.31	0.00	0.00	0.00	1926.27	169.61	1687.91	1914.78	296.98	1717.45	1803.35	184.18	1654.58	1787.99	293.59	1671.49	595.05	-17.59	78.41	1193.94	8.56	79.30	569.07
9.82000	2283.39	393.70	156.27	2241.04	387.69	141.78	2088.65	393.03	48.47	2077.27	393.23	115.22	1777.04	211.79	37.92	1735.92	212.76	50.12	1571.96	176.70	66.72	1583.58	181.64	129.61	1927.07	274.54	1308.99	0.00	0.00	0.00	1935.64	172.37	1686.88	1924.00	299.18	1716.10	1811.64	186.67	1653.27	1796.75	296.14	1669.84	594.28	-17.34	78.14	1193.29	8.42	79.02	569.05
9.83000	2297.13	387.45	156.82	2257.15	382.39	142.96	2104.00	390.93	46.91	2090.95	392.89	114.74	1776.91	211.58	37.56	1736.10	212.29	49.70	1572.82	176.21	68.49	1585.19	180.79	131.43	1936.38	275.49	1307.70	0.00	0.00	0.00	1943.15	175.10	1686.23	1931.71	302.85	1714.68	1819.88	189.51	1651.89	1805.54	298.70	1668.19	594.45	-17.80	78.12	1192.69	8.26	78.79	569.25
9.84000	2309.04	380.79	154.16	2266.06	377.18	138.93	2114.04	392.26	46.85	2103.23	391.53	113.31	1777.80	211.30	37.66	1736.28	211.83	49.52	1573.90	175.75	70.32	1587.11	180.22	133.46	1945.34	276.43	1306.43	0.00	0.00	0.00	1951.43	177.88	1685.24	1954.30	307.05	1706.34	1827.95	192.28	1650.50	1814.00	302.13	1666.37	595.09	-17.76	78.29	1192.96	8.35	79.25	568.42
9.85000	2319.05	374.10	149.20	2287.66	378.89	114.98	2124.26	389.78	44.46	2113.96	390.17	111.54	1778.07	211.24	37.56	1736.74	211.68	49.53	1574.90	175.02	72.45	1589.54	180.14	135.08	1954.59	277.50	1305.13	0.00	0.00	0.00	1959.50	181.13	1684.56	1965.82	310.91	1703.32	1836.17	195.49	1649.09	1822.62	305.20	1664.51	595.85	-17.85	78.38	1193.44	8.61	79.14	568.60
9.86000	2327.48	367.70	143.17	2299.60	366.43	110.96	2131.74	389.31	42.60	2123.24	387.95	108.81	1778.13	211.58	37.87	1736.65	211.37	49.28	1576.36	174.99	74.35	1591.58	178.91	137.37	1963.93	278.78	1303.97	0.00	0.00	0.00	1968.06	184.58	1683.71	1974.77	313.28	1701.97	1844.88	199.93	1647.77	1830.74	309.10	1662.53	595.36	-17.39	78.44	1193.65	8.51	79.11	568.34
9.87000	2334.80	362.23	135.99	2300.24	362.93	115.93	2138.43	386.89	41.94	2130.24	387.34	106.65	1778.57	211.37	37.82	1737.39	210.96	49.22	1577.80	174.44	76.67	1593.86	177.95	139.75	1973.63	280.09	1302.79	0.00	0.00	0.00	1976.66	187.52	1682.75	1982.53	317.59	1700.45	1852.86	203.23	1646.35	1839.05	313.01	1660.54	595.19	-17.03	78.46	1194.32	8.32	79.23	568.28
9.88000	2340.47	357.87	127.19	2304.66	357.93	108.54	2141.85	386.15	42.76	2134.23	386.96	107.66	1779.47	212.99	35.12	1737.23	211.13	49.15	1579.44	174.15	79.14	1596.46	177.10	142.38	1983.77	281.53	1301.67	0.00	0.00	0.00	1984.05	191.04	1682.01	1990.23	322.57	1698.71	1860.72	207.03	1644.88	1847.46	316.59	1658.60	595.03	-17.67	78.32	1193.60	8.27	79.03	569.53
9.89000	2345.88	354.97	117.72	2307.01	358.48	103.39	2144.82	384.69	41.95	2138.42	386.20	105.18	1778.88	211.38	37.27	1738.24	210.81	49.10	1581.42	174.25	81.84	1599.33	176.82	144.91	1993.14	282.98	1300.68	0.00	0.00	0.00	1991.99	195.16	1681.28	1999.15	325.03	1697.42	1868.24	210.26	1643.33	1855.70	320.79	1656.58	594.85	-17.55	78.26	1193.16	8.92	79.05	568.69
9.90000	2350.88	353.67	106.96	2312.23	354.41	92.97	2147.40	383.82	41.42	2142.27	385.08	102.67	1778.95	211.49	37.33	1738.50	210.61	48.97	1583.40	173.92	85.00	1602.24	176.01	148.02	2002.88	284.50	1299.85	0.00	0.00	0.00	2000.34	198.69	1680.39	2007.39	328.78	1696.00	1876.46	214.84	1642.11	1864.14	325.00	1654.73	594.97	-17.77	78.25	1193.06	8.78	78.91	568.64
9.91000	2356.41	354.41	96.22	2313.99	355.68	88.22	2148.54	385.37	41.21	2147.38	384.69	101.31	1779.98	210.95	37.06	1739.00	210.40	48.86	1586.00	174.32	88.35	1605.97	175.81	151.12	2013.64	285.79	1299.24	0.00	0.00	0.00	2007.51	202.20	1680.02	2016.03	332.49	1694.90	1884.04	218.73	1641.08	1872.72	329.14	1653.17	594.84	-17.22	78.18	1193.53	9.02	79.40	568.01
9.92000	2361.84	354.95	87.08	2316.39	354.65	86.48	2148.72	387.25	40.82	2150.89	385.25	101.11	1779.63	211.47	36.85	1739.54	210.28	48.92	1588.71	174.07	92.42	1610.60	176.02	154.46	2023.67	287.07	1298.90	0.00	0.00	0.00	2015.06	205.69	1680.22	2024.35	336.59	1694.13	1891.71	222.74	1640.34	1881.19	333.50	1652.10	594.64	-17.64	78.06	1194.27	8.46	79.52	568.30
9.93000	2364.55	353.49	81.03	2320.26	354.44	78.28	2149.01	388.30	39.29	2155.35	384.46	101.34	1780.51	211.06	36.85	1739.86	209.93	48.80	1592.16	174.28	96.77	1615.61	175.84	158.43	2033.75	288.20	1299.07	0.00	0.00	0.00	2023.06	209.43	1680.56	2032.54	341.01	1694.04	1899.94	227.91	1640.57	1889.52	338.23	1651.62	594.90	-17.13	78.31	1194.07	8.81	79.36	569.17
9.94000	2364.06	350.06	75.69	2320.42	351.47	74.98	2150.26	387.28	38.47	2156.90	384.06	102.00	1780.42	211.30	36.98	1740.80	209.94	48.90	1596.31	174.59	101.70	1621.07	175.13	163.07	2043.68	289.29	1299.81	0.00	0.00	0.00	2031.20	213.73	1681.71	2042.00	342.95	1694.81	1907.84	232.30	1641.23	1898.08	342.58	1651.94	594.79	-17.46	78.08	1193.81	8.73	79.33	568.58
9.95000	2365.33	347.75	72.60	2321.52	349.49	72.99	2150.53	387.04	37.67	2157.09	384.41	102.88	1780.16	211.37	37.01	1741.81	209.62	48.80	1601.06	174.85	107.39	1627.85	175.04	167.89	2052.33	290.20	1301.21	0.00	0.00	0.00	2038.51	217.29	1683.00	2035.51	346.00	1703.26	1915.61	236.65	1642.46	1906.49	347.21	1652.78	594.28	-17.33	78.28	1193.48	8.61	79.20	570.26
9.96000	2365.27	348.00	70.06	2322.22	349.52	72.30	2151.03	386.49	37.94	2159.43	384.30	103.65	1780.28	211.70	37.61	1743.14	209.62	48.91	1606.39	174.95	113.67	1635.26	174.26	173.43	2062.12	291.15	1303.10	0.00	0.00	0.00	2046.72	221.02	1684.61	2039.32	350.10	1706.26	1923.73	241.74	1644.27	1915.06	351.69	1653.95	594.84	-17.71	78.32	1193.63	9.51	79.30	571.17
9.97000	2365.14	348.48	68.51	2322.70	350.20	71.23	2150.41	388.12	39.30	2160.81	383.78	103.27	1780.48	211.84	38.06	1744.86	209.30	49.22	1612.61	175.19	120.64	1644.36	175.37	178.69	2071.10	292.15	1305.47	0.00	0.00	0.00	2054.03	225.15	1686.36	2047.73	354.15	1707.30	1931.51	246.08	1646.29	1923.85	356.01	1655.12	595.61	-18.33	78.41	1193.63	9.25	79.48	571.13
9.98000	2365.67	348.06	67.82	2322.75	349.59	70.90	2151.69	387.20	39.14	2161.06	384.68	103.75	1781.25	211.76	38.22	1746.87	209.82	50.27	1620.02	176.17	127.84	1653.67	174.38	184.96	2079.87	293.31	1308.02	0.00	0.00	0.00	2062.04	229.24	1688.23	2056.52	358.46	1708.25	1939.70	251.00	1648.41	1932.48	360.25	1656.34	594.45	-17.91	78.00	1193.35	8.29	79.18	571.03
9.99000	2365.63	347.76	67.13	2322.04	348.72	70.49	2151.50	387.85	39.25	2160.36	385.25	103.66	1782.25	211.77	38.33	1749.53	209.63	51.38	1627.77	176.26	136.04	1664.17	173.75	191.26	2088.99	294.76	1310.63	0.00	0.00	0.00	2069.52	233.19	1690.12	2064.44	362.76	1709.34	1947.43	255.20	1650.38	1940.75	364.80	1657.37	594.57	-17.27	78.21	1194.63	8.23	79.41	571.01
10.00000	2364.92	347.85	65.81	2323.26	349.69	69.77	2151.16	388.54	39.36	2160.02	385.51	103.58	1783.02	211.88	38.90	1752.71	210.05	53.34	1636.52	177.27	144.49	1675.07	172.96	197.84	2098.29	296.15	1313.17	0.00	0.00	0.00	2076.54	237.59	1692.43	2072.39	366.84	1710.37	1955.05	259.06	1652.33	1949.00	369.11	1658.25	593.95	-17.14	77.91	1194.67	8.64	79.28	571.00
10.01000	2364.04	348.10	64.44	2322.21	349.06	69.30	2151.68	387.23	38.72	2162.41	384.81	103.77	1784.92	211.47	39.32	1756.12	210.01	55.45	1645.79	177.33	153.64	1687.47	172.82	204.51	2107.97	297.56	1315.51	0.00	0.00	0.00	2085.20	241.54	1694.42	2080.30	370.98	1711.34	1963.14	263.77	1654.27	1957.61	372.99	1659.16	594.23	-17.11	78.08	1194.03	8.88	79.27	571.10
10.02000	2364.15	348.32	63.79	2322.45	349.43	68.66	2151.57	388.15	38.99	2161.01	385.39	102.91	1786.23	209.79	40.27	1761.43	210.08	58.44	1656.45	178.07	162.95	1700.66	172.59	211.23	2117.32	298.90	1317.68	0.00	0.00	0.00	2093.42	245.59	1696.37	2088.51	375.34	1712.07	1971.00	268.00	1656.15	1965.81	377.33	1659.94	594.94	-17.40	78.38	1194.30	8.68	79.37	571.12
10.03000	2364.92	348.38	63.79	2321.18	348.01	73.13	2151.63	388.26	38.91	2161.50	385.99	103.04	1790.00	208.42	39.56	1767.14	209.17	61.46	1668.62	179.17	172.52	1714.41	171.74	218.32	2126.90	300.14	1319.72	0.00	0.00	0.00	2100.91	249.57	1698.34	2096.72	379.15	1712.87	1978.89	272.18	1658.06	1974.33	381.09	1660.71	598.13	-16.93	78.22	1193.85	8.53	79.32	570.99
10.04000	2365.10	348.47	63.57	2320.95	348.17	72.69	2150.99	389.15	39.15	2161.52	387.09	103.32	1794.43	206.62	38.32	1774.78	208.58	65.79	1682.14	180.04	182.45	1730.17	172.58	224.93	2135.46	301.21	1321.56	0.00	0.00	0.00	2109.35	253.00	1699.88	2105.19	382.82	1713.56	1986.10	275.29	1659.70	1982.66	385.03	1661.39	599.06	-16.99	78.37	1194.09	9.03	79.75	571.08
10.05000	2365.09	348.59	63.43	2321.10	348.34	72.57	2151.82	388.13	38.41	2161.65	387.84	103.36	1800.01	204.41	36.97	1783.63	208.38	70.80	1696.87	180.43	192.61	1746.27	172.47	231.87	2144.42	302.16	1323.13	0.00	0.00	0.00	2116.26	256.14	1701.65	2113.15	386.26	1714.29	1993.72	278.65	1661.22	1991.20	388.48	1662.04	599.00	-16.56	78.21	1194.38	8.50	79.62	571.00
10.06000	2365.12	348.55	63.32	2320.17	348.47	71.91	2150.34	390.34	39.25	2161.34	388.06	103.13	1808.02	201.86	37.96	1793.61	207.76	75.24	1712.86	181.30	201.30	1763.31	172.97	238.15	2152.78	302.82	1324.46	0.00	0.00	0.00	2124.42	259.29	1702.95	2121.31	389.25	1714.87	2001.89	282.79	1662.67	1999.37	392.28	1662.48	599.06	-16.30	78.17	1194.54	9.16	79.81	571.07
10.07000	2364.91	348.67	63.17	2320.57	348.72	72.00	2151.12	389.23	38.48	2161.25	388.07	102.64	1821.23	200.40	42.81	1807.63	205.89	80.27	1729.17	182.24	208.46	1780.90	174.84	243.69	2161.43	303.37	1325.53	0.00	0.00	0.00	2131.32	261.32	1704.23	2129.43	391.42	1715.70	2010.24	287.29	1663.90	2007.71	395.60	1662.94	599.26	-16.31	78.38	1193.85	8.69	79.52	570.99
10.08000	2364.94	348.66	63.11	2320.57	348.75	71.91	2150.76	389.46	38.54	2161.03	387.83	102.23	1838.34	199.00	47.34	1822.07	205.70	86.95	1746.45	183.77	214.35	1797.72	175.89	249.28	2169.68	303.92	1326.26	0.00	0.00	0.00	2138.94	263.58	1705.52	2137.74	394.48	1716.25	2017.97	290.08	1664.87	2016.03	398.61	1663.26	599.08	-16.33	78.21	1192.97	8.85	79.20	571.04
10.09000	2364.94	348.71	63.09	2320.36	348.76	71.72	2150.85	389.99	38.70	2160.93	389.02	102.73	1858.47	197.94	51.51	1841.83	205.20	92.08	1764.99	185.40	218.71	1816.36	178.99	253.57	2177.86	304.41	1326.71	0.00	0.00	0.00	2147.40	266.39	1706.76	2145.88	396.88	1716.92	2025.75	292.81	1665.74	2024.59	401.27	1663.60	599.15	-16.32	78.28	1194.42	8.80	79.44	570.97
10.10000	2365.22	348.74	63.13	2321.08	349.00	71.96	2150.80	389.99	38.61	2161.03	388.76	102.47	1880.51	197.69	54.99	1863.60	205.54	95.93	1784.57	187.21	221.48	1835.52	181.43	257.11	2185.73	304.99	1327.06	0.00	0.00	0.00	2154.50	268.30	1708.00	2154.28	398.89	1717.68	2033.43	295.31	1666.50	2033.17	403.72	1663.92	599.08	-17.36	78.35	1193.93	8.94	79.39	571.09
10.11000	2364.77	348.81	62.96	2320.86	348.86	71.78	2150.83	389.92	38.57	2160.83	387.85	101.95	1903.79	198.08	57.66	1889.63	205.81	97.00	1804.88	188.24	223.16	1855.78	184.49	259.20	2193.71	305.70	1327.38	0.00	0.00	0.00	2162.04	269.69	1709.42	2163.12	400.33	1718.61	2041.78	298.18	1667.09	2042.11	405.61	1664.28	595.92	-17.24	78.25	1192.94	8.74	79.32	570.97
10.12000	2364.87	348.82	62.99	2320.44	349.18	71.65	2151.12	389.52	38.62	2161.21	388.86	102.69	1928.97	199.13	59.84	1915.57	206.81	98.08	1826.65	190.20	222.87	1876.25	186.73	259.91	2201.12	306.47	1327.58	0.00	0.00	0.00	2169.99	271.57	1710.63	2171.13	402.28	1719.72	2049.36	299.46	1667.45	2050.50	407.96	1664.55	594.93	-17.42	78.18	1193.64	8.31	79.04	570.91
10.13000	2364.92	348.89	62.94	2320.46	349.20	71.67	2150.22	390.29	38.94	2162.05	388.06	102.51	1955.29	200.48	61.25	1940.77	208.55	98.52	1848.34	191.54	221.43	1897.33	188.44	259.25	2208.69	307.53	1327.87	0.00	0.00	0.00	2177.14	272.62	1711.58	2179.24	404.01	1720.74	2057.77	301.76	1667.90	2059.06	409.97	1665.00	595.70	-18.06	78.29	1193.42	8.41	79.10	571.12
10.14000	2365.31	348.96	62.96	2320.97	349.39	71.67	2151.26	388.74	38.67	2160.82	388.50	102.46	1983.00	202.34	62.22	1967.63	210.15	98.81	1870.97	194.09	218.25	1919.05	190.45	257.39	2216.69	308.83	1328.23	0.00	0.00	0.00	2185.07	274.09	1712.59	2187.41	405.34	1721.92	2065.92	303.16	1668.16	2067.66	411.77	1665.41	596.14	-17.76	78.60	1193.89	8.58	79.38	571.03
10.15000	2365.19	349.01	62.67	2320.85	349.47	71.71	2150.90	389.39	39.18	2161.57	388.43	102.88	2012.89	204.72	62.99	1995.44	212.92	99.62	1893.96	196.14	213.96	1940.71	192.15	254.64	2225.23	310.35	1328.74	0.00	0.00	0.00	2194.25	275.31	1713.49	2196.32	406.35	1722.89	2074.16	304.45	1668.45	2076.56	412.91	1665.94	595.66	-17.38	78.78	1192.90	8.44	78.96	571.02
10.16000	2365.44	349.13	62.47	2320.57	349.70	71.37	2150.76	389.08	39.16	2160.97	388.26	102.76	2043.64	207.75	63.33	2024.70	215.37	99.32	1918.71	198.86	207.98	1962.95	194.02	250.85	2233.24	311.95	1329.31	0.00	0.00	0.00	2202.79	276.62	1714.35	2205.05	407.36	1723.90	2083.05	306.36	1668.81	2085.33	414.06	1666.50	596.40	-17.50	78.84	1192.23	8.38	78.68	571.11
10.17000	2365.87	349.21	62.35	2321.76	350.00	71.81	2151.04	388.89	39.44	2162.48	387.34	103.04	2076.36	211.24	63.88	2055.55	218.55	98.39	1944.25	201.24	200.92	1985.68	195.82	245.77	2241.18	313.73	1329.92	0.00	0.00	0.00	2210.72	277.20	1715.07	2213.45	407.92	1724.94	2091.59	307.22	1668.99	2094.08	415.17	1667.14	596.36	-17.89	78.54	1192.78	8.70	79.12	571.10
10.18000	2365.82	349.34	61.94	2321.83	350.09	71.62	2150.79	388.88	39.59	2162.07	388.34	103.23	2109.82	214.99	64.13	2086.94	222.62	96.96	1970.31	203.78	192.62	2009.78	198.45	239.49	2249.12	315.56	1330.50	0.00	0.00	0.00	2219.51	278.05	1715.45	2222.16	408.36	1725.86	2100.84	308.80	1669.24	2102.92	416.22	1667.72	594.42	-17.71	78.26	1193.61	8.82	79.29	570.97
10.19000	2366.10	349.42	61.69	2321.18	350.18	71.17	2151.37	387.95	39.63	2162.10	387.35	102.95	2143.99	218.70	64.43	2120.01	225.83	95.04	1997.29	206.05	183.33	2033.98	200.20	232.65	2257.69	317.30	1330.88	0.00	0.00	0.00	2228.37	278.34	1715.81	2230.64	409.50	1726.51	2109.53	309.15	1669.53	2111.95	416.79	1668.43	594.70	-17.59	78.46	1193.35	9.23	79.47	571.01
10.20000	2366.17	349.56	61.38	2321.62	350.32	71.16	2150.97	388.33	40.06	2162.14	387.59	103.27	2178.18	222.35	64.42	2152.44	229.11	92.65	2024.71	207.84	173.42	2058.29	201.74	225.06	2265.66	319.09	1331.25	0.00	0.00	0.00	2236.74	278.87	1716.14	2240.24	409.87	1727.09	2118.36	309.39	1669.86	2121.15	417.07	1669.25	596.31	-17.98	79.04	1193.70	9.50	79.35	571.12
10.21000	2366.10	349.65	60.98	2321.99	350.44	70.97	2151.04	388.12	40.29	2163.37	386.05	102.85	2213.27	225.53	64.54	2185.53	232.58	90.44	2052.46	209.06	163.17	2084.68	204.48	216.15	2274.08	320.88	1331.50	0.00	0.00	0.00	2246.18	279.44	1716.22	2249.05	409.84	1727.78	2128.04	310.80	1670.31	2129.85	417.71	1669.96	595.79	-17.49	78.82	1194.26	9.19	79.43	571.07
10.22000	2365.80	349.74	60.54	2322.61	350.47	71.04	2150.97	388.24	40.75	2162.21	386.65	103.15	2247.89	228.14	64.23	2214.26	238.96	93.72	2081.04	210.28	152.66	2111.18	206.45	207.14	2282.35	322.50	1331.62	0.00	0.00	0.00	2255.95	280.24	1716.22	2258.30	409.79	1728.30	2136.77	310.90	1670.55	2138.61	418.16	1670.70	594.99	-17.55	78.54	1193.39	9.00	79.52	570.98
10.23000	2365.80	349.87	60.20	2322.79	350.35	70.78	2151.51	387.14	40.61	2162.51	386.58	103.55	2283.16	230.28	64.19	2247.75	241.03	92.19	2109.96	210.56	142.23	2138.31	209.51	197.41	2290.63	324.10	1331.64	0.00	0.00	0.00	2264.09	279.78	1716.17	2266.76	410.64	1728.62	2145.87	311.21	1670.97	2147.51	418.32	1671.37	593.71	-17.66	77.94	1194.11	9.00	79.84	571.06
10.24000	2365.45	349.94	59.58	2323.71	350.42	70.82	2151.47	387.02	41.03	2163.07	386.17	103.78	2317.81	231.80	64.07	2282.02	241.79	90.28	2139.46	210.91	131.81	2166.16	211.76	187.73	2299.15	325.66	1331.55	0.00	0.00	0.00	2273.49	280.15	1716.10	2276.04	410.38	1729.14	2155.10	311.55	1671.16	2156.32	418.62	1671.96	594.70	-17.58	78.13	1195.01	8.78	79.82	571.02
10.25000	2365.61	349.95	59.24	2323.80	350.23	70.69	2151.36	387.24	41.41	2163.57	386.52	104.33	2352.07	232.53	63.81	2320.59	239.18	82.61	2169.40	211.03	121.63	2195.16	215.02	177.56	2307.58	327.17	1331.36	0.00	0.00	0.00	2282.95	280.68	1715.89	2284.59	410.64	1729.41	2163.80	310.74	1671.16	2165.40	418.54	1672.52	594.82	-17.57	78.39	1194.62	9.31	79.65	571.06
10.26000	2365.24	349.91	58.50	2324.40	350.04	70.51	2151.14	387.29	41.93	2163.39	386.53	104.46	2386.78	232.46	64.24	2353.29	238.58	79.53	2200.77	212.08	111.16	2222.50	214.85	168.71	2315.90	328.62	1331.04	0.00	0.00	0.00	2292.57	280.92	1715.64	2293.27	411.08	1729.55	2172.81	311.00	1671.27	2174.08	419.08	1672.83	594.57	-17.75	78.29	1193.57	8.85	79.48	570.93
10.27000	2365.95	349.56	58.43	2323.72	350.17	69.86	2151.83	385.93	41.73	2163.75	385.21	104.36	2421.79	231.94	65.57	2386.97	237.93	78.18	2232.38	212.61	101.31	2250.37	214.66	159.98	2324.11	329.95	1330.58	0.00	0.00	0.00	2301.40	280.64	1715.44	2302.96	410.91	1729.40	2182.32	311.18	1671.27	2183.36	418.83	1673.09	595.32	-17.83	78.54	1193.91	8.98	79.48	571.06
10.28000	2365.81	349.30	57.79	2323.57	350.29	69.52	2152.95	384.52	41.44	2164.68	386.31	105.51	2458.55	231.05	65.76	2420.90	236.80	77.74	2263.83	211.75	92.49	2280.11	216.60	150.96	2332.81	331.22	1330.03	0.00	0.00	0.00	2310.67	280.88	1715.24	2311.60	411.42	1729.31	2192.02	311.69	1671.21	2192.22	419.06	1673.16	595.36	-17.22	78.48	1193.26	8.65	79.11	571.07
10.29000	2366.06	349.28	57.34	2323.87	350.67	69.22	2152.32	385.35	42.31	2166.60	383.94	105.34	2494.89	229.27	67.64	2454.67	235.69	78.33	2295.88	210.79	84.23	2308.69	216.50	143.25	2340.76	332.40	1329.40	0.00	0.00	0.00	2320.52	281.77	1715.00	2320.98	411.36	1729.20	2201.44	311.60	1671.03	2201.72	418.45	1673.21	594.47	-16.99	78.58	1193.51	8.95	79.25	570.97
10.30000	2365.28	349.48	56.41	2324.04	350.79	69.05	2152.20	385.50	42.74	2167.98	384.08	106.21	2530.04	230.55	68.32	2488.40	235.40	79.93	2327.54	209.39	77.03	2337.33	215.92	135.98	2349.18	333.52	1328.72	0.00	0.00	0.00	2329.11	281.31	1714.42	2330.09	411.66	1728.90	2210.39	311.10	1670.63	2210.89	418.25	1673.12	593.94	-17.48	78.26	1192.90	8.99	79.22	571.11
10.31000	2364.57	349.79	55.53	2323.88	351.20	68.71	2151.65	386.25	43.61	2166.95	384.52	106.33	2564.64	230.90	71.76	2521.18	235.67	82.09	2360.41	208.89	70.21	2366.54	215.58	129.60	2357.42	334.49	1328.03	0.00	0.00	0.00	2338.11	280.96	1713.98	2339.38	411.67	1728.56	2219.50	310.29	1670.14	2219.61	418.44	1672.87	595.15	-17.19	78.40	1193.35	8.07	79.27	571.15
10.32000	2363.36	350.02	54.40	2323.79	351.60	68.31	2152.43	385.24	43.57	2167.22	384.01	106.33	2597.70	231.15	75.91	2553.99	236.07	84.71	2391.93	207.40	64.76	2394.90	214.81	124.15	2365.56	335.38	1327.31	0.00	0.00	0.00	2347.71	281.52	1713.42	2348.51	411.92	1728.04	2229.33	310.79	1669.66	2228.99	417.89	1672.64	595.44	-17.04	78.42	1193.89	8.44	79.50	571.13
10.33000	2362.99	350.24	53.77	2324.60	351.73	68.54	2152.86	384.73	43.72	2167.04	384.13	106.66	2629.90	232.59	81.29	2585.94	236.58	87.74	2422.85	205.94	60.55	2423.76	214.69	119.48	2374.14	336.28	1326.50	0.00	0.00	0.00	2358.02	281.54	1712.64	2357.50	411.59	1727.68	2238.74	310.39	1669.07	2238.20	417.46	1672.24	594.64	-17.31	78.51	1194.06	8.63	79.81	571.13
10.34000	2362.44	350.60	53.08	2323.62	352.12	67.80	2153.43	384.23	44.02	2168.92	383.65	107.57	2661.42	233.98	87.35	2617.17	237.20	91.88	2453.79	205.20	57.07	2453.44	216.99	115.05	2382.52	337.11	1325.65	0.00	0.00	0.00	2367.04	281.50	1711.88	2366.41	411.88	1727.06	2248.31	310.05	1668.55	2247.23	417.40	1671.71	595.15	-17.63	78.56	1193.71	8.85	79.55	570.99
10.35000	2363.09	350.82	53.17	2324.81	352.24	68.11	2153.33	384.22	44.54	2168.68	383.96	108.07	2690.86	235.71	94.42	2645.53	239.72	97.51	2483.25	205.42	54.40	2480.07	217.48	112.20	2391.01	337.93	1324.75	0.00	0.00	0.00	2376.13	281.36	1710.93	2375.74	412.22	1726.11	2258.20	310.28	1668.07	2256.52	416.68	1671.16	594.77	-17.67	78.25	1193.76	8.77	79.60	571.07
10.36000	2363.33	351.03	52.94	2324.90	352.30	67.99	2153.67	383.97	45.08	2169.62	384.14	109.09	2718.76	238.39	102.07	2669.17	246.26	106.03	2512.03	206.58	52.48	2505.36	218.07	110.20	2399.34	338.76	1323.81	0.00	0.00	0.00	2386.50	281.56	1709.93	2385.26	412.22	1724.95	2267.39	309.11	1667.35	2265.62	416.07	1670.56	595.28	-17.61	78.48	1194.29	8.17	79.50	571.04
10.37000	2362.93	351.19	52.36	2325.01	352.51	67.75	2153.62	384.26	45.89	2170.14	383.02	108.71	2750.79	239.91	99.19	2692.20	251.94	114.66	2539.82	208.31	51.43	2528.39	217.48	109.55	2408.31	339.55	1322.80	0.00	0.00	0.00	2396.34	281.39	1708.68	2394.79	412.24	1723.75	2277.85	309.55	1666.73	2274.82	415.13	1669.89	593.88	-17.84	78.09	1194.50	8.38	79.46	570.99
10.38000	2363.05	351.30	52.09	2325.70	352.46	67.79	2153.26	384.80	46.67	2169.71	384.04	109.64	2773.81	243.79	107.47	2719.30	250.51	118.86	2563.02	206.45	52.05	2552.24	219.09	108.57	2416.96	340.40	1321.74	0.00	0.00	0.00	2405.88	281.51	1707.88	2404.06	412.48	1722.46	2287.54	308.50	1665.82	2283.59	414.55	1669.16	593.64	-18.10	77.97	1193.47	8.63	79.46	571.09
10.39000	2362.67	351.46	51.56	2325.83	352.58	67.65	2153.73	384.52	47.42	2170.42	383.83	110.10	2795.40	247.84	115.79	2743.44	251.39	124.27	2587.11	207.65	52.28	2575.93	222.40	107.12	2425.86	341.28	1320.65	0.00	0.00	0.00	2415.93	281.36	1706.50	2412.82	412.18	1721.29	2297.07	306.76	1665.04	2292.49	413.74	1668.42	593.28	-17.93	77.78	1193.68	8.43	79.49	571.12
10.40000	2362.54	351.54	51.12	2325.30	352.68	67.21	2154.26	384.29	47.80	2171.58	383.60	110.89	2815.02	252.73	122.67	2763.68	253.84	128.83	2612.58	212.38	51.89	2596.22	223.47	107.39	2434.89	342.01	1319.49	0.00	0.00	0.00	2425.83	281.33	1705.23	2422.72	411.62	1720.06	2306.79	305.44	1664.27	2301.43	412.64	1667.71	594.45	-17.57	78.08	1194.80	8.83	79.79	570.96
10.41000	2362.50	351.64	50.83	2325.64	352.92	67.13	2154.87	383.50	48.12	2170.94	384.49	111.80	2832.38	256.09	128.66	2782.01	256.65	132.30	2633.73	214.69	51.99	2611.12	223.66	108.29	2443.92	342.81	1318.34	0.00	0.00	0.00	2435.10	280.43	1703.83	2432.02	411.35	1718.67	2316.83	304.58	1663.30	2310.42	411.29	1667.01	595.36	-17.52	78.55	1193.46	8.42	79.32	570.95
10.42000	2362.85	351.68	50.71	2325.79	353.07	66.77	2154.45	384.78	49.38	2172.14	385.63	113.12	2848.51	259.69	132.45	2797.18	259.59	133.55	2651.15	216.34	52.13	2629.16	225.06	107.93	2452.77	343.55	1317.14	0.00	0.00	0.00	2445.95	280.98	1702.33	2441.06	411.10	1717.30	2327.36	304.24	1662.56	2319.49	409.86	1666.23	594.72	-17.40	78.33	1194.08	8.62	79.78	571.04
10.43000	2362.77	351.67	50.36	2326.72	353.20	66.94	2155.04	384.79	50.21	2172.98	385.05	113.64	2861.13	263.15	135.08	2817.31	259.30	127.56	2665.53	217.81	51.71	2642.70	226.90	107.30	2462.15	344.22	1315.89	0.00	0.00	0.00	2455.46	280.47	1701.02	2449.90	410.63	1716.10	2337.37	302.97	1661.62	2328.42	408.66	1665.39	594.99	-17.71	78.48	1194.53	8.78	79.89	571.06
10.44000	2364.03	351.71	50.77	2326.63	353.54	66.68	2155.02	385.34	51.45	2174.17	385.15	114.65	2873.15	263.52	134.50	2828.83	261.03	126.64	2677.04	219.94	50.38	2653.75	229.15	105.86	2470.96	344.87	1314.65	0.00	0.00	0.00	2465.63	280.03	1699.52	2458.81	410.42	1714.70	2347.25	301.45	1660.66	2337.24	407.26	1664.48	594.02	-17.79	77.98	1193.61	8.39	79.04	571.06
10.45000	2364.69	351.70	50.84	2327.19	353.76	66.81	2156.20	384.30	52.18	2175.28	385.19	116.01	2881.54	264.77	132.44	2831.51	264.44	130.84	2685.67	222.43	48.55	2662.45	231.34	103.80	2480.07	345.38	1313.42	0.00	0.00	0.00	2475.80	279.61	1698.26	2467.49	410.34	1713.36	2357.26	300.04	1659.54	2346.24	405.75	1663.53	594.75	-18.22	78.24	1192.89	8.54	78.92	571.04
10.46000	2365.07	351.80	50.69	2327.30	353.74	66.47	2155.28	386.23	54.18	2175.67	387.08	118.03	2888.39	266.52	128.22	2838.06	265.79	129.68	2691.45	224.23	46.25	2668.55	232.73	101.88	2489.33	345.89	1312.23	0.00	0.00	0.00	2485.59	278.81	1696.84	2476.49	409.69	1712.10	2367.60	298.79	1658.76	2355.41	404.04	1662.59	595.62	-18.01	78.64	1193.14	8.46	79.36	570.96
10.47000	2365.55	351.86	50.55	2327.45	354.07	66.10	2156.24	385.79	55.57	2176.41	386.71	118.59	2892.90	267.59	122.85	2843.07	267.09	125.90	2694.50	225.38	43.64	2674.30	235.65	98.91	2498.86	346.28	1311.07	0.00	0.00	0.00	2495.43	278.35	1695.39	2485.88	408.80	1710.73	2376.83	296.19	1657.40	2364.28	402.48	1661.60	594.42	-17.83	78.09	1192.75	9.10	78.99	570.94
10.48000	2365.80	351.92	50.30	2328.07	354.31	66.04	2157.13	385.64	57.15	2177.80	387.48	120.78	2896.83	269.57	115.80	2846.13	269.57	120.57	2698.25	229.34	40.64	2677.75	237.60	95.89	2508.41	346.61	1309.99	0.00	0.00	0.00	2505.00	277.26	1694.24	2495.31	408.22	1709.19	2386.78	294.81	1656.34	2373.13	401.02	1660.54	595.48	-17.66	78.31	1192.96	8.55	78.83	570.91
10.49000	2366.21	351.98	49.98	2328.06	354.54	65.70	2158.11	385.31	58.86	2178.95	387.46	122.56	2900.42	273.29	107.32	2848.23	272.83	113.12	2699.71	231.49	38.40	2678.52	237.70	93.84	2517.91	346.88	1309.01	0.00	0.00	0.00	2515.14	276.83	1692.93	2504.51	407.68	1707.67	2396.61	293.07	1655.23	2382.22	399.10	1659.58	595.25	-18.07	78.27	1193.97	8.19	79.06	571.08
10.50000	2366.34	352.03	49.60	2328.73	354.94	65.60	2159.67	384.64	60.74	2180.84	387.97	124.58	2903.64	277.42	99.52	2859.61	271.87	96.17	2700.45	231.74	37.03	2681.31	240.15	91.25	2527.70	347.10	1308.11	0.00	0.00	0.00	2525.08	276.48	1691.76	2532.38	407.21	1694.24	2407.11	292.07	1654.32	2391.37	397.05	1658.63	595.12	-18.23	78.56	1194.62	8.21	79.74	571.07
10.51000	2366.62	352.18	49.38	2329.42	355.25	65.44	2160.23	385.79	63.31	2183.19	388.56	127.29	2900.92	284.65	108.16	2863.76	276.08	88.99	2702.97	233.31	35.25	2685.65	241.81	89.46	2537.36	347.29	1307.35	0.00	0.00	0.00	2535.52	276.41	1690.78	2546.02	406.06	1690.70	2417.30	290.72	1653.39	2400.59	394.91	1657.78	594.70	-17.57	78.39	1193.39	8.26	79.03	571.02
10.52000	2366.69	352.22	49.03	2329.77	355.71	65.14	2161.03	387.08	66.44	2185.66	388.22	129.61	2903.61	286.72	101.57	2862.81	282.00	89.65	2705.28	234.40	33.96	2690.43	241.65	88.61	2546.99	347.44	1306.82	0.00	0.00	0.00	2544.70	274.93	1689.81	2555.47	405.18	1689.48	2426.50	287.64	1652.56	2409.11	393.55	1656.96	595.59	-17.67	78.45	1194.68	8.01	79.30	571.02
10.53000	2366.39	352.35	48.51	2330.43	356.19	64.86	2162.83	386.59	69.33	2187.70	389.48	133.04	2907.10	287.67	92.35	2871.24	281.73	74.28	2706.20	232.98	33.78	2696.23	242.80	86.91	2556.90	347.60	1306.43	0.00	0.00	0.00	2555.26	275.27	1689.33	2564.27	404.84	1688.75	2437.54	286.84	1652.26	2417.89	391.85	1656.45	595.36	-17.26	78.46	1193.79	8.61	79.50	571.01
10.54000	2366.56	352.49	48.14	2330.90	356.50	63.91	2164.72	387.15	73.07	2190.34	390.37	136.34	2909.64	287.45	83.57	2873.11	283.28	66.32	2707.28	231.36	33.76	2700.35	243.83	86.21	2566.71	347.81	1306.35	0.00	0.00	0.00	2565.41	274.36	1689.08	2571.84	405.93	1688.19	2448.50	285.77	1652.34	2427.11	389.57	1656.51	595.33	-17.67	78.57	1194.05	8.73	79.76	570.95
10.55000	2366.16	352.69	47.59	2331.91	356.94	63.27	2166.95	387.06	76.95	2192.57	391.26	139.77	2910.88	286.12	82.23	2875.34	283.17	61.55	2708.52	230.69	33.99	2702.58	243.97	86.25	2576.65	348.08	1306.64	0.00	0.00	0.00	2575.74	273.93	1689.05	2581.59	403.98	1688.27	2458.08	282.69	1652.60	2435.83	387.66	1656.94	594.29	-17.89	78.24	1193.83	8.14	79.27	571.11
10.56000	2366.67	352.83	47.47	2332.58	357.34	62.56	2170.26	386.35	81.06	2194.67	393.30	143.91	2912.19	287.80	78.24	2877.63	282.50	58.60	2709.25	230.49	34.79	2704.25	244.17	86.67	2586.57	348.39	1307.33	0.00	0.00	0.00	2586.14	273.91	1689.59	2571.65	403.49	1700.99	2468.79	280.85	1653.28	2444.88	385.34	1657.74	593.85	-17.50	78.02	1193.72	9.06	79.45	570.93
10.57000	2366.82	353.05	47.32	2334.28	357.62	62.32	2172.86	387.43	86.30	2202.68	393.37	144.70	2912.85	289.34	75.06	2872.09	286.54	64.54	2709.50	230.72	35.29	2705.85	245.76	86.53	2596.37	348.86	1308.44	0.00	0.00	0.00	2592.30	270.89	1693.30	2576.43	403.04	1704.59	2479.46	278.96	1654.27	2454.20	382.54	1659.07	595.22	-17.53	78.39	1193.85	9.21	79.33	570.97
10.58000	2367.25	353.31	47.47	2335.34	358.15	61.89	2175.28	389.45	92.57	2208.12	394.42	149.22	2913.06	289.39	72.58	2873.11	286.41	63.87	2710.07	231.30	35.41	2707.02	246.54	86.74	2606.09	349.37	1309.89	0.00	0.00	0.00	2601.67	270.22	1694.76	2602.13	404.39	1693.19	2489.65	276.34	1655.47	2463.06	380.31	1660.50	595.41	-17.22	78.65	1193.71	8.33	79.24	570.94
10.59000	2368.72	353.50	48.17	2336.84	358.45	61.55	2179.87	389.29	98.13	2213.77	396.52	154.92	2913.66	289.59	70.81	2873.46	286.85	63.38	2710.35	230.87	35.73	2707.10	245.49	87.66	2615.70	350.01	1311.67	0.00	0.00	0.00	2612.37	270.28	1695.71	2614.74	403.98	1691.52	2499.76	273.75	1656.55	2471.96	377.95	1662.04	595.08	-17.46	78.30	1193.97	8.32	79.35	571.04
10.60000	2369.84	353.82	48.70	2338.51	358.65	61.41	2185.27	389.32	104.77	2220.02	399.06	160.78	2914.35	289.99	69.34	2873.41	287.29	60.84	2710.65	230.98	35.78	2708.45	245.75	87.81	2625.38	350.70	1313.60	0.00	0.00	0.00	2622.50	270.38	1696.71	2624.39	402.55	1693.07	2510.83	272.58	1657.77	2481.05	375.44	1663.69	595.36	-17.79	78.16	1193.59	8.28	79.31	570.94
10.61000	2368.99	354.30	47.86	2341.20	358.61	62.12	2190.51	390.52	111.99	2228.73	400.21	166.01	2914.55	290.20	67.90	2879.77	284.58	53.64	2711.58	231.42	35.81	2708.46	244.94	88.40	2634.74	351.45	1315.50	0.00	0.00	0.00	2632.75	270.60	1697.68	2632.83	402.58	1694.38	2521.25	270.56	1658.79	2489.84	373.47	1665.21	595.04	-18.12	78.07	1193.97	8.80	79.29	570.91
10.62000	2361.95	355.18	42.67	2346.47	357.63	60.14	2196.38	392.74	119.86	2238.35	400.93	171.26	2914.78	290.38	67.01	2880.10	285.05	52.58	2711.22	230.19	36.33	2709.02	245.19	88.60	2644.00	352.19	1317.29	0.00	0.00	0.00	2643.09	270.96	1698.60	2643.36	400.21	1696.02	2532.33	269.81	1659.89	2498.58	371.74	1666.53	595.74	-17.44	78.64	1193.55	8.95	79.29	570.96
10.63000	2363.61	355.78	42.52	2349.53	358.20	61.26	2204.14	393.93	128.22	2246.76	404.93	177.86	2915.16	290.51	66.32	2880.11	285.33	52.04	2712.48	230.77	36.02	2710.08	245.84	88.39	2652.99	352.93	1318.88	0.00	0.00	0.00	2653.14	271.49	1699.52	2650.53	401.80	1696.89	2543.06	269.11	1660.83	2507.54	370.00	1667.77	594.32	-17.20	78.06	1193.82	8.67	79.49	571.08
10.64000	2368.77	356.46	43.70	2351.69	360.01	66.49	2211.91	396.54	137.38	2257.84	406.92	183.88	2915.35	290.63	65.71	2880.11	285.54	51.82	2712.22	229.69	36.60	2709.67	245.09	88.73	2661.86	353.78	1320.20	0.00	0.00	0.00	2662.81	272.06	1700.37	2658.70	402.21	1697.60	2553.43	268.54	1661.49	2516.29	368.73	1668.70	595.03	-17.12	78.09	1193.71	8.57	79.51	571.02
10.65000	2376.60	357.32	46.26	2354.48	360.86	67.29	2220.69	398.77	146.62	2269.96	407.93	189.52	2915.34	290.58	65.11	2880.42	285.25	51.63	2713.13	230.56	36.30	2710.20	245.66	88.55	2670.62	354.80	1321.21	0.00	0.00	0.00	2672.77	272.90	1701.11	2667.72	401.68	1698.65	2562.88	266.96	1662.01	2524.71	367.80	1669.41	594.63	-17.08	78.13	1194.12	8.11	79.45	570.91
10.66000	2364.76	359.71	35.03	2358.18	362.30	68.76	2229.98	401.53	156.51	2281.91	410.04	195.76	2915.31	290.60	64.58	2880.38	285.24	51.46	2712.81	230.61	36.44	2710.40	245.66	88.42	2679.21	356.00	1321.97	0.00	0.00	0.00	2682.30	273.85	1701.94	2675.20	403.16	1699.24	2572.58	266.19	1662.67	2533.91	366.19	1670.25	594.31	-17.36	78.26	1193.56	8.52	79.39	570.97
10.67000	2377.34	362.66	38.95	2363.47	364.79	70.77	2240.63	403.12	165.68	2294.53	411.59	202.16	2915.55	290.58	64.32	2874.85	287.67	56.89	2714.37	232.56	35.72	2710.86	245.84	88.49	2687.58	357.41	1322.49	0.00	0.00	0.00	2692.05	274.96	1702.71	2683.93	402.89	1700.13	2582.46	265.97	1663.24	2542.39	365.49	1670.80	593.00	-17.79	77.62	1194.10	8.30	79.41	570.93
10.68000	2390.41	368.35	41.62	2373.38	368.91	74.48	2252.90	401.66	173.16	2307.32	412.15	208.44	2915.61	290.55	63.99	2875.39	286.98	57.64	2711.81	229.91	36.77	2711.79	246.39	88.24	2695.59	359.02	1322.87	0.00	0.00	0.00	2701.25	276.25	1703.54	2691.86	404.20	1700.81	2592.39	265.72	1663.80	2550.51	365.20	1671.22	593.91	-17.11	78.04	1193.40	7.80	79.41	571.00
10.69000	2432.45	374.24	57.64	2385.82	374.47	78.86	2265.03	402.21	180.85	2320.58	413.07	214.94	2915.53	290.55	63.64	2874.05	287.50	57.26	2712.90	231.59	36.05	2709.99	244.15	89.12	2703.70	360.80	1323.10	0.00	0.00	0.00	2710.90	277.72	1704.31	2700.48	404.63	1701.61	2602.26	265.58	1664.35	2559.15	364.35	1671.85	593.78	-17.29	78.00	1193.69	8.31	79.48	571.04
10.70000	2430.37	382.98	56.23	2400.76	381.12	83.29	2279.83	400.73	186.76	2335.75	412.13	220.34	2915.45	290.53	63.32	2874.18	287.28	56.56	2712.92	231.69	36.07	2711.47	245.42	88.76	2711.84	362.70	1323.30	0.00	0.00	0.00	2720.00	279.47	1705.10	2708.01	405.82	1702.27	2612.10	265.63	1664.72	2567.69	363.85	1672.40	595.41	-17.84	78.40	1194.01	8.98	79.61	570.98
10.71000	2448.06	391.72	59.76	2416.20	388.09	86.94	2295.80	400.14	191.90	2349.87	412.89	225.84	2915.60	290.50	63.12	2874.37	287.20	56.40	2712.39	231.40	36.09	2711.67	245.34	89.07	2719.72	364.67	1323.58	0.00	0.00	0.00	2729.15	281.38	1705.85	2714.50	408.57	1702.84	2622.00	265.75	1665.05	2575.91	363.47	1672.95	594.79	-17.45	78.30	1193.35	8.39	79.12	571.07
10.72000	2461.18	400.68	60.82	2433.95	394.89	90.45	2313.80	398.16	195.17	2367.45	412.14	229.45	2915.61	290.50	62.84	2875.56	286.68	56.69	2712.77	231.98	36.04	2710.93	244.18	89.75	2727.70	366.61	1323.90	0.00	0.00	0.00	2738.49	283.51	1706.63	2721.83	410.35	1703.80	2632.25	266.65	1665.51	2583.75	363.76	1673.50	594.52	-17.14	78.38	1193.86	8.10	79.18	570.95
10.73000	2477.96	409.09	62.73	2451.58	401.60	92.99	2331.01	398.07	198.23	2385.98	410.63	231.55	2915.69	290.52	62.62	2875.04	287.15	56.64	2713.23	232.97	36.07	2710.78	244.14	90.16	2735.42	368.59	1324.32	0.00	0.00	0.00	2747.88	285.82	1707.34	2730.17	411.24	1704.93	2642.41	267.69	1665.88	2592.39	363.09	1674.35	594.25	-17.83	78.07	1193.96	8.21	79.09	570.97
10.74000	2496.65	417.05	64.48	2470.92	407.99	95.03	2349.00	398.19	199.93	2402.95	411.89	233.37	2915.63	290.51	62.28	2875.91	286.49	56.43	2712.20	232.29	36.74	2711.54	245.03	90.29	2743.10	370.57	1324.85	0.00	0.00	0.00	2756.93	288.45	1708.11	2736.95	413.89	1705.45	2650.90	266.84	1666.18	2600.66	363.21	1675.06	594.86	-17.69	78.10	1193.55	8.46	78.97	570.99
10.75000	2516.25	424.57	65.56	2490.33	414.15	95.98	2368.28	397.57	200.12	2421.26	413.09	233.99	2915.88	290.49	62.11	2875.95	287.10	56.73	2712.64	233.42	36.77	2713.23	247.17	89.94	2750.64	372.47	1325.52	0.00	0.00	0.00	2766.26	291.26	1708.76	2744.91	415.31	1706.77	2660.74	267.92	1666.71	2608.74	363.60	1675.94	594.91	-17.42	78.24	1193.52	8.28	79.07	570.92
10.76000	2537.09	431.50	66.22	2511.76	419.90	96.86	2388.64	396.68	198.65	2439.76	415.27	233.83	2915.92	290.48	61.84	2875.89	286.81	56.09	2712.47	233.54	37.20	2714.15	248.47	89.80	2757.94	374.31	1326.22	0.00	0.00	0.00	2775.30	294.34	1709.50	2751.77	416.79	1707.90	2670.67	269.49	1667.21	2616.93	363.96	1676.91	593.32	-18.18	77.76	1193.64	8.78	79.14	571.05
10.77000	2559.80	438.06	66.76	2534.49	425.48	97.20	2408.20	398.46	196.43	2459.74	415.89	231.92	2915.91	290.42	61.52	2875.80	286.84	55.84	2712.32	233.51	37.69	2715.45	250.43	89.36	2765.15	376.10	1326.96	0.00	0.00	0.00	2784.20	297.77	1710.27	2754.98	417.26	1709.02	2680.40	270.87	1668.01	2624.84	364.63	1677.77	594.00	-17.48	78.03	1193.67	8.65	79.20	571.06
10.78000	2583.92	444.25	67.00	2557.98	430.73	96.97	2429.20	400.21	192.68	2480.43	416.96	228.92	2915.92	290.42	61.26	2875.61	286.90	55.67	2712.69	234.05	37.98	2716.06	250.38	89.84	2772.23	377.80	1327.73	0.00	0.00	0.00	2792.93	301.50	1711.01	2755.62	417.22	1710.19	2691.33	273.93	1669.27	2632.55	365.49	1678.66	594.92	-17.57	78.21	1193.75	8.63	79.25	571.08
10.79000	2609.37	450.33	67.08	2582.33	436.06	96.18	2450.40	403.00	187.84	2500.64	419.84	225.77	2916.21	290.40	61.09	2876.44	286.31	55.56	2712.11	233.03	38.62	2717.53	251.41	90.12	2779.18	379.54	1328.49	0.00	0.00	0.00	2801.81	305.44	1711.77	2754.78	417.13	1711.49	2701.32	276.30	1670.43	2640.50	366.42	1679.63	595.84	-17.63	78.72	1193.57	8.46	79.39	570.99
10.80000	2636.49	456.16	67.20	2608.38	441.33	95.34	2474.49	403.75	180.75	2520.78	423.54	221.75	2916.41	290.38	60.89	2875.75	286.85	56.25	2712.49	233.42	38.90	2716.18	248.69	92.48	2786.22	381.28	1329.21	0.00	0.00	0.00	2810.28	309.69	1712.52	2753.52	417.47	1712.98	2710.97	278.61	1671.62	2648.18	367.54	1680.37	595.81	-17.33	78.66	1193.11	8.76	79.45	571.05
10.81000	2664.16	462.02	66.88	2635.72	446.55	94.34	2497.67	406.74	173.27	2542.52	426.09	216.26	2916.56	290.32	60.59	2876.84	286.89	57.35	2713.69	234.26	39.05	2714.93	246.87	94.04	2793.14	383.07	1329.87	0.00	0.00	0.00	2819.14	314.11	1713.20	2752.92	418.71	1714.73	2719.41	279.53	1672.85	2655.60	368.91	1681.14	595.18	-17.54	78.30	1192.46	8.61	79.05	570.98
10.82000	2693.23	467.99	66.84	2663.43	452.20	92.84	2521.12	411.01	165.23	2564.63	429.49	210.42	2916.86	290.32	60.41	2876.50	287.00	57.27	2714.17	234.37	39.64	2714.52	246.06	95.17	2800.10	384.95	1330.35	0.00	0.00	0.00	2827.38	318.74	1713.96	2754.06	421.34	1716.81	2728.85	281.97	1674.18	2663.13	370.37	1681.77	594.90	-17.71	78.19	1192.72	9.02	79.23	571.00
10.83000	2723.29	474.16	67.09	2691.72	458.01	91.20	2547.58	412.73	155.18	2588.38	431.92	203.11	2917.17	290.25	60.25	2876.75	286.63	57.30	2713.60	233.42	40.52	2714.56	245.49	96.13	2807.18	386.93	1330.75	0.00	0.00	0.00	2835.75	323.44	1714.60	2758.01	425.82	1719.29	2737.16	283.53	1675.36	2670.71	371.85	1682.32	594.14	-17.91	77.79	1193.86	8.61	79.46	570.96
10.84000	2753.62	480.77	67.26	2720.35	464.37	89.36	2571.98	418.52	146.23	2612.29	435.43	195.74	2917.24	290.17	59.91	2876.84	286.63	57.89	2713.90	233.67	41.00	2716.05	247.00	96.41	2814.10	388.96	1330.96	0.00	0.00	0.00	2843.84	328.13	1715.16	2765.86	432.63	1722.25	2746.24	286.27	1676.74	2677.93	373.61	1682.66	596.14	-17.19	78.55	1193.25	8.15	79.23	570.96
10.85000	2784.65	487.68	67.79	2749.76	470.92	87.81	2599.34	422.39	136.28	2636.02	440.04	187.82	2917.54	290.08	59.76	2876.95	286.38	58.19	2714.64	234.44	41.37	2716.49	246.98	97.05	2820.89	391.10	1331.05	0.00	0.00	0.00	2851.91	332.91	1715.63	2778.67	442.26	1725.74	2755.19	288.95	1677.79	2685.93	374.67	1683.01	594.72	-17.61	78.37	1192.48	8.92	78.96	571.02
10.86000	2815.82	495.30	68.67	2779.71	477.81	86.61	2626.19	427.92	126.14	2659.83	445.67	180.08	2917.57	289.98	59.45	2876.90	285.92	58.26	2715.15	234.83	41.94	2717.17	247.64	97.70	2827.72	393.34	1330.97	0.00	0.00	0.00	2859.56	337.57	1716.04	2790.73	451.58	1729.95	2763.23	291.11	1678.52	2694.10	380.79	1682.32	595.62	-17.87	78.67	1192.68	8.62	79.14	571.04
10.87000	2846.85	503.48	69.74	2810.74	485.32	86.20	2653.52	434.21	116.10	2686.32	449.08	171.00	2917.60	289.85	59.16	2876.75	285.33	58.15	2714.64	234.15	42.61	2716.15	243.62	106.73	2834.54	395.67	1330.74	0.00	0.00	0.00	2867.13	342.13	1716.32	2797.90	455.29	1729.09	2770.85	292.80	1679.12	2701.42	384.87	1681.96	595.41	-17.96	78.42	1193.38	8.83	79.30	571.02
10.88000	2877.78	512.35	71.32	2841.67	493.40	86.16	2682.38	439.53	105.82	2710.66	455.73	163.05	2917.82	289.66	58.99	2876.53	284.70	57.89	2715.45	234.62	43.04	2714.65	241.63	108.27	2841.22	398.16	1330.39	0.00	0.00	0.00	2875.00	346.63	1716.41	2797.90	455.29	1729.09	2779.72	296.08	1679.50	2709.37	387.57	1681.77	596.23	-17.27	78.58	1193.56	8.72	79.60	570.96
10.89000	2907.91	521.93	72.97	2871.69	502.23	85.89	2711.36	446.25	95.74	2710.66	455.73	163.05	2918.09	289.57	58.92	2876.30	284.10	57.54	2714.93	233.78	43.80	2715.48	242.22	108.72	2847.96	400.76	1329.99	0.00	0.00	0.00	2882.38	350.97	1716.52	2797.90	455.29	1729.09	2788.72	299.75	1679.89	2715.49	388.88	1681.25	595.06	-17.64	78.26	1193.03	8.29	79.21	570.99
10.90000	2937.75	532.09	75.13	2901.54	511.71	86.18	2711.36	446.25	95.74	2710.66	455.73	163.05	2918.48	289.42	58.96	2876.10	283.64	57.13	2715.92	234.74	43.94	2716.45	243.11	109.44	2854.55	403.52	1329.47	0.00	0.00	0.00	2889.96	355.32	1716.44	2797.90	455.29	1729.09	2797.12	303.35	1680.18	2722.22	390.69	1680.77	594.14	-18.19	78.03	1194.03	7.98	79.28	571.11
10.91000	2967.62	543.00	78.25	2930.47	522.25	86.62	2711.36	446.25	95.74	2710.66	455.73	163.05	2918.77	289.32	58.95	2875.97	283.38	56.70	2716.01	234.66	44.39	2716.22	242.68	110.17	2861.28	406.43	1328.92	0.00	0.00	0.00	2897.27	359.61	1716.33	2797.90	455.29	1729.09	2805.90	306.86	1680.27	2729.38	388.44	1681.58	594.37	-17.55	77.99	1193.97	8.31	79.33	570.99
10.92000	2996.42	554.78	81.62	2959.00	533.18	87.55	2711.36	446.25	95.74	2710.66	455.73	163.05	2919.10	289.28	58.98	2875.96	283.43	56.30	2716.35	234.83	45.00	2717.81	243.67	110.65	2867.95	409.38	1328.29	0.00	0.00	0.00	2905.00	363.84	1716.03	2797.90	455.29	1729.09	2812.20	308.12	1679.83	2736.12	390.12	1681.22	594.12	-17.84	78.14	1193.88	8.36	79.46	571.00
10.93000	3024.31	567.02	85.60	2986.45	545.20	89.16	2711.36	446.25	95.74	2710.66	455.73	163.05	2919.16	289.24	58.83	2876.10	283.86	55.96	2716.44	234.74	45.61	2718.04	243.45	111.45	2874.53	412.44	1327.58	0.00	0.00	0.00	2912.51	368.06	1715.65	2797.90	455.29	1729.09	2810.00	303.82	1688.75	2743.25	392.79	1680.60	594.24	-17.98	77.96	1194.31	8.11	79.30	571.02
10.94000	3050.72	579.84	89.70	3013.79	557.78	91.82	2711.36	446.25	95.74	2710.66	455.73	163.05	2919.35	289.25	58.75	2875.95	284.38	55.12	2716.32	234.52	46.20	2718.00	243.11	112.51	2881.10	415.56	1326.81	0.00	0.00	0.00	2919.61	372.32	1715.29	2797.90	455.29	1729.09	2813.69	304.68	1691.10	2750.67	394.49	1680.29	595.07	-18.05	78.29	1194.22	8.10	79.26	571.00
10.95000	3076.57	593.31	94.97	3039.37	570.76	94.99	2711.36	446.25	95.74	2710.66	455.73	163.05	2919.29	289.36	58.50	2876.18	284.95	54.97	2717.00	235.07	46.61	2718.49	242.90	113.52	2887.68	418.78	1325.96	0.00	0.00	0.00	2926.77	376.46	1714.80	2797.90	455.29	1729.09	2822.56	308.66	1690.76	2757.34	395.79	1679.88	594.25	-17.43	78.17	1193.76	8.07	79.25	570.97
10.96000	3100.80	607.02	101.11	3063.61	584.24	99.23	2711.36	446.25	95.74	2710.66	455.73	163.05	2919.24	289.47	58.25	2876.62	285.56	55.46	2717.20	234.93	47.34	2719.04	242.68	114.82	2894.35	422.10	1325.05	0.00	0.00	0.00	2933.85	380.66	1714.19	2797.90	455.29	1729.09	2829.24	312.10	1690.18	2763.35	396.76	1679.38	594.16	-17.82	78.05	1194.11	8.39	79.20	570.93
10.97000	3123.09	621.07	108.18	3086.85	597.62	104.75	2711.36	446.25	95.74	2710.66	455.73	163.05	2919.20	289.54	58.02	2877.57	285.75	56.02	2716.48	233.68	48.43	2718.92	242.17	115.96	2900.85	425.50	1324.03	0.00	0.00	0.00	2941.10	384.87	1713.41	2797.90	455.29	1729.09	2836.39	316.14	1689.82	2768.76	397.47	1678.80	594.30	-17.08	78.20	1193.73	8.98	79.46	571.03
10.98000	3143.83	634.44	116.01	3108.04	610.39	110.99	2711.36	446.25	95.74	2710.66	455.73	163.05	2919.50	289.57	57.99	2877.77	286.08	56.29	2717.18	233.79	48.90	2720.57	241.99	117.50	2907.61	428.92	1322.94	0.00	0.00	0.00	2948.09	389.11	1712.61	2797.90	455.29	1729.09	2843.06	319.80	1688.91	2773.61	397.97	1678.14	595.79	-16.61	78.81	1193.11	8.67	79.12	571.08
10.99000	3162.29	647.20	123.78	3127.71	622.28	117.71	2711.36	446.25	95.74	2710.66	455.73	163.05	2919.50	289.64	57.77	2877.52	286.10	55.84	2718.54	235.15	49.18	2720.87	242.75	117.60	2914.31	432.41	1321.78	0.00	0.00	0.00	2954.92	393.42	1711.67	2797.90	455.29	1729.09	2863.59	333.99	1677.92	2777.98	398.34	1677.42	596.64	-17.68	78.82	1193.16	8.60	79.14	571.08
11.00000	3178.85	658.59	130.95	3145.43	632.46	124.05	2711.36	446.25	95.74	2710.66	455.73	163.05	2919.43	289.61	57.50	2878.40	285.79	55.95	2718.24	234.04	50.32	2720.68	242.28	118.86	2920.94	435.96	1320.59	0.00	0.00	0.00	2961.67	397.81	1710.61	2797.90	455.29	1729.09	2860.12	329.71	1684.68	2781.93	398.63	1676.64	595.05	-17.24	78.32	1192.82	8.51	79.18	570.88
[truncated: 102 more rows]
[truncated: 35 more columns]
