# Supplementary material for: The impact of mobile phone use on where we look and how we walk when negotiating floor based obstacles
Source: PLoS One. 2017 Jun 30;12(6):e0179802. doi: 10.1371/journal.pone.0179802 (PMC5493336; doi:10.1371/journal.pone.0179802)
Supplement: S1 File — (ZIP) [file pone.0179802.s001.zip › Gait/PP1/MC obs talk 2.txt]

CODAmotion Analysis Text
Codamotion Analysis Text Save of: MC obs talk 2.mdf
Time	Markers
Time	1:LTOE.X	1:LTOE.Y	1:LTOE.Z	2:L2nd.X	2:L2nd.Y	2:L2nd.Z	3:LHEE.X	3:LHEE.Y	3:LHEE.Z	4:LANK.X	4:LANK.Y	4:LANK.Z	5:RTOE.X	5:RTOE.Y	5:RTOE.Z	6:R2nd.X	6:R2nd.Y	6:R2nd.Z	7:RHEE.X	7:RHEE.Y	7:RHEE.Z	8:RANK.X	8:RANK.Y	8:RANK.Z	9:STRN.X	9:STRN.Y	9:STRN.Z	10:Marker 10.X	10:Marker 10.Y	10:Marker 10.Z	11:FRHD.X	11:FRHD.Y	11:FRHD.Z	12:FLHD.X	12:FLHD.Y	12:FLHD.Z	13:BRHD.X	13:BRHD.Y	13:BRHD.Z	14:BLHD.X	14:BLHD.Y	14:BLHD.Z	15:BLSTEP.X	15:BLSTEP.Y	15:BLSTEP.Z	16:FLSTEP.X	16:FLSTEP.Y	16:FLSTEP.Z	17:BRSTEP.X
(s)	(mm)	(mm)	(mm)	(mm)	(mm)	(mm)	(mm)	(mm)	(mm)	(mm)	(mm)	(mm)	(mm)	(mm)	(mm)	(mm)	(mm)	(mm)	(mm)	(mm)	(mm)	(mm)	(mm)	(mm)	(mm)	(mm)	(mm)	(mm)	(mm)	(mm)	(mm)	(mm)	(mm)	(mm)	(mm)	(mm)	(mm)	(mm)	(mm)	(mm)	(mm)	(mm)	(mm)	(mm)	(mm)	(mm)	(mm)	(mm)	(mm)
0.00000	-3174.20	118.85	5.32	-3267.48	134.53	-4.93	-3309.38	28.13	27.81	-3374.78	90.51	86.33	-3671.75	-14.75	6.57	-3621.62	17.57	27.68	-2997.94	272.46	-0.38	-2945.84	254.63	42.12	-3555.98	19.08	1230.00	0.00	0.00	0.00	-1727.16	13.83	1600.15	-3476.74	-16.61	1626.87	-2720.99	139.42	1285.40	-2653.15	44.31	1249.32	447.81	-16.81	59.69	881.84	-0.00	59.07	414.00
0.01000	-3174.20	118.85	5.32	-3267.48	134.53	-4.93	-3309.38	28.13	27.81	-3374.78	90.51	86.33	-3671.75	-14.75	6.57	-3621.62	17.57	27.68	-2997.94	272.46	-0.38	-2945.84	254.63	42.12	-3555.98	19.08	1230.00	0.00	0.00	0.00	-1727.16	13.83	1600.15	-3476.74	-16.61	1626.87	-2720.99	139.42	1285.40	-2653.15	44.31	1249.32	447.81	-16.81	59.69	881.84	-0.00	59.07	414.00
0.02000	-3174.20	118.85	5.32	-3267.48	134.53	-4.93	-3309.38	28.13	27.81	-3374.78	90.51	86.33	-3671.75	-14.75	6.57	-3621.62	17.57	27.68	-2997.94	272.46	-0.38	-2945.84	254.63	42.12	-3555.98	19.08	1230.00	0.00	0.00	0.00	-1727.16	13.83	1600.15	-3476.74	-16.61	1626.87	-2720.99	139.42	1285.40	-2653.15	44.31	1249.32	447.81	-16.81	59.69	881.84	-0.00	59.07	414.16
0.03000	-3174.20	118.85	5.32	-3267.48	134.53	-4.93	-3309.38	28.13	27.81	-3374.78	90.51	86.33	-3671.75	-14.75	6.57	-3621.62	17.57	27.68	-2998.28	272.50	-0.38	-2946.20	254.67	42.13	-3555.98	19.08	1230.00	0.00	0.00	0.00	-1727.16	13.83	1600.15	-3476.74	-16.61	1626.87	-2721.67	139.46	1285.73	-2653.90	44.33	1249.68	447.95	-16.82	59.71	882.15	-0.00	59.09	568.65
0.04000	-3174.20	118.85	5.32	-3267.48	134.53	-4.93	-3309.38	28.13	27.81	-3374.78	90.51	86.33	-3671.75	-14.75	6.57	-3621.62	17.57	27.68	-3335.38	303.99	1.22	-3304.84	293.49	54.56	-3555.98	19.08	1230.00	0.00	0.00	0.00	-1727.16	13.83	1600.15	-3476.74	-16.61	1626.87	-3400.82	178.34	1619.41	-3404.65	59.69	1610.15	590.21	-22.74	78.48	1187.74	-0.07	79.24	567.43
0.05000	-3174.20	118.85	5.32	-3267.48	134.53	-4.93	-3309.38	28.13	27.81	-3374.78	90.51	86.33	-3671.75	-14.75	6.57	-3621.62	17.57	27.68	-3340.18	303.49	-0.65	-3289.85	292.51	58.27	-3555.98	19.08	1230.00	0.00	0.00	0.00	-1727.16	13.83	1600.15	-3476.74	-16.61	1626.87	-3375.62	180.85	1617.85	-3418.89	51.98	1611.60	590.23	-22.69	78.38	1187.43	-0.28	79.27	567.26
0.06000	-3174.20	118.85	5.32	-3267.48	134.53	-4.93	-3309.38	28.13	27.81	-3374.78	90.51	86.33	-3671.75	-14.75	6.57	-3621.62	17.57	27.68	-3353.24	303.96	-1.16	-3263.97	291.79	62.55	-3555.98	19.08	1230.00	0.00	0.00	0.00	-1727.16	13.83	1600.15	-3476.74	-16.61	1626.87	-3345.37	180.91	1616.89	-3625.13	52.95	1713.26	589.72	-22.11	78.64	1187.59	-0.26	79.15	566.38
0.07000	-3174.20	118.85	5.32	-3267.48	134.53	-4.93	-3309.38	28.13	27.81	-3374.78	90.51	86.33	-3671.75	-14.75	6.57	-3621.62	17.57	27.68	-3330.94	304.70	3.39	-3252.53	290.34	63.51	-3555.98	19.08	1230.00	0.00	0.00	0.00	-1727.16	13.83	1600.15	-3476.74	-16.61	1626.87	-3350.28	179.90	1617.18	-3578.89	55.04	1701.03	589.99	-22.44	78.80	1186.79	-0.24	78.92	567.31
0.08000	-3174.20	118.85	5.32	-3267.48	134.53	-4.93	-3309.38	28.13	27.81	-3374.78	90.51	86.33	-3671.75	-14.75	6.57	-3621.62	17.57	27.68	-3378.32	305.35	-7.47	-3287.13	289.48	57.36	-3555.98	19.08	1230.00	0.00	0.00	0.00	-1727.16	13.83	1600.15	-3476.74	-16.61	1626.87	-3367.42	181.22	1618.21	-3451.10	56.90	1643.88	589.11	-22.84	78.30	1187.54	-0.51	79.49	567.64
0.09000	-3174.20	118.85	5.32	-3267.48	134.53	-4.93	-3309.38	28.13	27.81	-3374.78	90.51	86.33	-3671.75	-14.75	6.57	-3621.62	17.57	27.68	-3344.96	304.20	-1.99	-3254.08	291.09	61.28	-3555.98	19.08	1230.00	0.00	0.00	0.00	-1727.16	13.83	1600.15	-3476.74	-16.61	1626.87	-3370.86	179.70	1617.11	-3412.51	57.19	1610.77	589.59	-22.51	78.50	1188.44	-0.49	79.43	567.50
0.10000	-3174.20	118.85	5.32	-3267.48	134.53	-4.93	-3309.38	28.13	27.81	-3374.78	90.51	86.33	-3671.75	-14.75	6.57	-3621.62	17.57	27.68	-3316.15	302.79	2.35	-3241.43	290.93	65.36	-3555.98	19.08	1230.00	0.00	0.00	0.00	-1727.16	13.83	1600.15	-3476.74	-16.61	1626.87	-3359.22	180.53	1618.14	-3485.56	56.60	1613.39	591.00	-22.36	79.03	1188.23	-0.30	79.29	567.08
0.11000	-3174.20	118.85	5.32	-3267.48	134.53	-4.93	-3309.38	28.13	27.81	-3374.78	90.51	86.33	-3671.75	-14.75	6.57	-3621.62	17.57	27.68	-3309.67	301.51	4.34	-3304.32	290.61	58.22	-3555.98	19.08	1230.00	0.00	0.00	0.00	-1727.16	13.83	1600.15	-3476.74	-16.61	1626.87	-3355.79	180.36	1618.54	-3464.99	55.86	1611.87	590.62	-22.00	78.89	1187.93	-0.51	79.35	566.95
0.12000	-3174.20	118.85	5.32	-3267.48	134.53	-4.93	-3309.38	28.13	27.81	-3374.78	90.51	86.33	-3671.75	-14.75	6.57	-3621.62	17.57	27.68	-3316.46	302.47	3.26	-3313.38	292.18	53.61	-3555.98	19.08	1230.00	0.00	0.00	0.00	-1727.16	13.83	1600.15	-3476.74	-16.61	1626.87	-3362.92	179.29	1619.20	-3438.23	53.87	1611.78	589.63	-22.54	78.43	1187.75	-0.80	79.07	567.11
0.13000	-3174.20	118.85	5.32	-3267.48	134.53	-4.93	-3309.38	28.13	27.81	-3374.78	90.51	86.33	-3671.75	-14.75	6.57	-3621.62	17.57	27.68	-3346.86	304.28	-1.70	-3312.02	292.83	54.51	-3555.98	19.08	1230.00	0.00	0.00	0.00	-1727.16	13.83	1600.15	-3476.74	-16.61	1626.87	-3355.03	180.39	1618.94	-3382.34	52.21	1611.67	589.96	-22.93	78.50	1187.21	-0.70	78.83	567.36
0.14000	-3174.20	118.85	5.32	-3267.48	134.53	-4.93	-3309.38	28.13	27.81	-3374.78	90.51	86.33	-3671.75	-14.75	6.57	-3621.62	17.57	27.68	-3339.11	301.29	-0.28	-3323.65	292.41	52.78	-3555.98	19.08	1230.00	0.00	0.00	0.00	-1727.16	13.83	1600.15	-3476.74	-16.61	1626.87	-3356.52	180.22	1617.64	-3381.60	54.28	1611.07	589.87	-22.67	78.43	1187.01	-0.54	78.99	568.07
0.15000	-3174.20	118.85	5.32	-3267.48	134.53	-4.93	-3309.38	28.13	27.81	-3374.78	90.51	86.33	-3671.75	-14.75	6.57	-3621.62	17.57	27.68	-3320.27	303.53	3.97	-3303.07	290.78	55.71	-3555.98	19.08	1230.00	0.00	0.00	0.00	-1727.16	13.83	1600.15	-3476.74	-16.61	1626.87	-3353.72	180.47	1618.21	-3409.05	56.81	1610.58	590.50	-22.50	78.83	1187.57	-0.28	79.42	568.61
0.16000	-3174.20	118.85	5.32	-3267.48	134.53	-4.93	-3309.38	28.13	27.81	-3374.78	90.51	86.33	-3671.75	-14.75	6.57	-3621.62	17.57	27.68	-3333.55	305.12	1.55	-3275.41	293.19	60.39	-3555.98	19.08	1230.00	0.00	0.00	0.00	-1727.16	13.83	1600.15	-3476.74	-16.61	1626.87	-3353.37	179.42	1618.08	-3407.25	57.37	1610.45	590.75	-22.47	78.90	1187.38	-0.29	79.06	567.97
0.17000	-3174.20	118.85	5.32	-3267.48	134.53	-4.93	-3309.38	28.13	27.81	-3374.78	90.51	86.33	-3671.75	-14.75	6.57	-3621.62	17.57	27.68	-3342.55	304.05	-1.77	-3264.78	291.72	61.11	-3555.98	19.08	1230.00	0.00	0.00	0.00	-1727.16	13.83	1600.15	-3476.74	-16.61	1626.87	-3365.35	179.80	1618.78	-3412.88	57.81	1610.76	590.53	-22.52	79.05	1187.80	-0.37	79.10	568.05
0.18000	-3174.20	118.85	5.32	-3267.48	134.53	-4.93	-3309.38	28.13	27.81	-3374.78	90.51	86.33	-3671.75	-14.75	6.57	-3621.62	17.57	27.68	-3335.46	303.93	1.24	-3284.71	291.67	59.26	-3555.98	19.08	1230.00	0.00	0.00	0.00	-1727.16	13.83	1600.15	-3476.74	-16.61	1626.87	-3380.33	178.19	1618.43	-3424.01	58.14	1611.40	590.74	-22.37	78.67	1187.63	-0.13	79.28	566.80
0.19000	-3174.20	118.85	5.32	-3267.48	134.53	-4.93	-3309.38	28.13	27.81	-3374.78	90.51	86.33	-3671.75	-14.75	6.57	-3621.62	17.57	27.68	-3326.64	306.67	1.78	-3327.18	293.17	53.23	-3555.98	19.08	1230.00	0.00	0.00	0.00	-1727.16	13.83	1600.15	-3476.74	-16.61	1626.87	-3359.92	177.60	1618.85	-3438.74	58.34	1612.26	589.94	-22.31	78.51	1187.37	-0.25	79.30	567.59
0.20000	-3174.20	118.85	5.32	-3267.48	134.53	-4.93	-3309.38	28.13	27.81	-3374.78	90.51	86.33	-3671.75	-14.75	6.57	-3621.62	17.57	27.68	-3353.21	305.01	-2.35	-3279.15	292.07	59.38	-3555.98	19.08	1230.00	0.00	0.00	0.00	-1727.16	13.83	1600.15	-3476.74	-16.61	1626.87	-3364.48	179.39	1619.41	-3455.15	58.42	1613.22	589.20	-22.71	78.22	1187.84	-0.62	79.52	568.07
0.21000	-3174.20	118.85	5.32	-3267.48	134.53	-4.93	-3309.38	28.13	27.81	-3374.78	90.51	86.33	-3671.75	-14.75	6.57	-3621.62	17.57	27.68	-3313.11	305.68	2.95	-3272.68	292.11	60.00	-3555.98	19.08	1230.00	0.00	0.00	0.00	-1727.16	13.83	1600.15	-3476.74	-16.61	1626.87	-3355.35	180.31	1618.80	-3471.32	58.37	1614.16	589.62	-21.85	78.78	1187.46	-0.70	79.20	567.14
0.22000	-3174.20	118.85	5.32	-3267.48	134.53	-4.93	-3309.38	28.13	27.81	-3374.78	90.51	86.33	-3671.75	-14.75	6.57	-3621.62	17.57	27.68	-3332.56	302.67	2.13	-3253.09	293.86	62.47	-3555.98	19.08	1230.00	0.00	0.00	0.00	-1727.16	13.83	1600.15	-3476.74	-16.61	1626.87	-3364.70	179.84	1619.66	-3485.34	58.18	1614.99	590.83	-22.56	78.79	1187.07	-0.25	79.01	566.69
0.23000	-3174.20	118.85	5.32	-3267.48	134.53	-4.93	-3309.38	28.13	27.81	-3374.78	90.51	86.33	-3671.75	-14.75	6.57	-3621.62	17.57	27.68	-3309.11	304.53	4.22	-3248.78	291.62	63.85	-3555.98	19.08	1230.00	0.00	0.00	0.00	-1727.16	13.83	1600.15	-3476.74	-16.61	1626.87	-3380.74	177.47	1620.37	-3495.28	57.85	1615.58	590.32	-22.65	78.53	1187.40	-0.08	79.23	566.12
0.24000	-3174.20	118.85	5.32	-3267.48	134.53	-4.93	-3309.38	28.13	27.81	-3374.78	90.51	86.33	-3671.75	-14.75	6.57	-3621.62	17.57	27.68	-3345.74	304.63	-0.98	-3304.06	291.15	55.58	-3555.98	19.08	1230.00	0.00	0.00	0.00	-1727.16	13.83	1600.15	-3476.74	-16.61	1626.87	-3359.95	179.23	1620.08	-3499.23	57.37	1615.82	591.01	-22.49	78.95	1186.82	-0.46	78.89	567.34
0.25000	-3174.20	118.85	5.32	-3267.48	134.53	-4.93	-3309.38	28.13	27.81	-3374.78	90.51	86.33	-3671.75	-14.75	6.57	-3621.62	17.57	27.68	-3339.43	305.26	-1.09	-3271.18	294.28	61.05	-3555.98	19.08	1230.00	0.00	0.00	0.00	-1727.16	13.83	1600.15	-3476.74	-16.61	1626.87	-3383.30	178.39	1620.60	-3495.27	56.73	1615.59	590.24	-22.79	78.81	1187.59	-0.17	79.13	567.71
0.26000	-3174.20	118.85	5.32	-3267.48	134.53	-4.93	-3309.38	28.13	27.81	-3374.78	90.51	86.33	-3671.75	-14.75	6.57	-3621.62	17.57	27.68	-3315.56	304.75	3.73	-3323.14	292.33	52.41	-3555.98	19.08	1230.00	0.00	0.00	0.00	-1727.16	13.83	1600.15	-3476.74	-16.61	1626.87	-3376.94	179.72	1619.85	-3481.50	55.94	1614.79	588.85	-23.03	78.16	1187.21	-0.03	79.31	567.80
0.27000	-3174.20	118.85	5.32	-3267.48	134.53	-4.93	-3309.38	28.13	27.81	-3374.78	90.51	86.33	-3671.75	-14.75	6.57	-3621.62	17.57	27.68	-3310.65	304.77	4.19	-3290.84	291.61	58.50	-3555.98	19.08	1230.00	0.00	0.00	0.00	-1727.16	13.83	1600.15	-3476.74	-16.61	1626.87	-3363.93	179.17	1620.94	-3455.96	54.98	1613.29	589.43	-22.61	78.56	1187.12	-0.28	79.35	565.98
0.28000	-3174.20	118.85	5.32	-3267.48	134.53	-4.93	-3309.38	28.13	27.81	-3374.78	90.51	86.33	-3671.75	-14.75	6.57	-3621.62	17.57	27.68	-3287.43	303.86	9.52	-3282.90	291.21	59.47	-3555.98	19.08	1230.00	0.00	0.00	0.00	-1727.16	13.83	1600.15	-3476.74	-16.61	1626.87	-3372.88	177.51	1620.07	-3401.61	53.22	1611.47	591.21	-22.39	79.10	1187.42	0.02	79.21	566.83
0.29000	-3174.20	118.85	5.32	-3267.48	134.53	-4.93	-3309.38	28.13	27.81	-3374.78	90.51	86.33	-3671.75	-14.75	6.57	-3621.62	17.57	27.68	-3332.60	304.12	0.39	-3287.94	292.01	59.10	-3555.98	19.08	1230.00	0.00	0.00	0.00	-1727.16	13.83	1600.15	-3476.74	-16.61	1626.87	-3349.48	179.91	1619.09	-3446.43	54.65	1611.36	590.51	-22.95	78.78	1187.67	-0.22	78.98	567.69
0.30000	-3174.20	118.85	5.32	-3267.48	134.53	-4.93	-3309.38	28.13	27.81	-3374.78	90.51	86.33	-3671.75	-14.75	6.57	-3621.62	17.57	27.68	-3349.71	302.07	-0.89	-3320.52	292.56	51.74	-3555.98	19.08	1230.00	0.00	0.00	0.00	-1727.16	13.83	1600.15	-3476.74	-16.61	1626.87	-3371.83	179.37	1620.32	-3438.70	54.61	1610.62	589.76	-22.49	78.67	1187.21	-0.36	79.10	567.02
0.31000	-3174.20	118.85	5.32	-3267.48	134.53	-4.93	-3309.38	28.13	27.81	-3374.78	90.51	86.33	-3671.75	-14.75	6.57	-3621.62	17.57	27.68	-3334.70	303.27	0.59	-3306.66	292.02	55.23	-3555.98	19.08	1230.00	0.00	0.00	0.00	-1727.16	13.83	1600.15	-3476.74	-16.61	1626.87	-3366.90	177.12	1620.60	-3431.11	55.33	1610.17	590.54	-23.12	78.80	1187.05	-0.59	79.06	567.49
0.32000	-3174.20	118.85	5.32	-3267.48	134.53	-4.93	-3309.38	28.13	27.81	-3374.78	90.51	86.33	-3671.75	-14.75	6.57	-3621.62	17.57	27.68	-3328.47	305.07	2.84	-3296.90	290.53	56.43	-3555.98	19.08	1230.00	0.00	0.00	0.00	-1727.16	13.83	1600.15	-3476.74	-16.61	1626.87	-3370.89	176.41	1620.54	-3423.82	56.61	1609.97	590.22	-22.65	78.59	1186.81	-0.07	78.97	568.52
0.33000	-3174.20	118.85	5.32	-3267.48	134.53	-4.93	-3309.38	28.13	27.81	-3374.78	90.51	86.33	-3671.75	-14.75	6.57	-3621.62	17.57	27.68	-3345.34	303.39	-1.39	-3317.11	293.89	54.55	-3555.98	19.08	1230.00	0.00	0.00	0.00	-1727.16	13.83	1600.15	-3476.74	-16.61	1626.87	-3350.50	177.52	1621.08	-3417.04	58.27	1609.98	589.80	-22.85	78.48	1187.26	0.15	79.37	567.74
0.34000	-3174.20	118.85	5.32	-3267.48	134.53	-4.93	-3309.38	28.13	27.81	-3374.78	90.51	86.33	-3671.75	-14.75	6.57	-3621.62	17.57	27.68	-3319.31	303.97	4.21	-3280.68	293.16	58.48	-3555.98	19.08	1230.00	0.00	0.00	0.00	-1727.16	13.83	1600.15	-3476.74	-16.61	1626.87	-3356.68	177.49	1621.50	-3410.95	60.10	1610.17	591.04	-22.87	78.85	1187.56	-0.33	79.22	568.14
0.35000	-3174.20	118.85	5.32	-3267.48	134.53	-4.93	-3309.38	28.13	27.81	-3374.78	90.51	86.33	-3671.75	-14.75	6.57	-3621.62	17.57	27.68	-3378.23	305.29	-5.77	-3324.72	293.58	52.75	-3555.98	19.08	1230.00	0.00	0.00	0.00	-1727.16	13.83	1600.15	-3476.74	-16.61	1626.87	-3358.32	178.17	1620.48	-3405.75	61.93	1610.51	590.35	-22.49	78.64	1187.37	-0.07	79.53	568.22
0.36000	-3174.20	118.85	5.32	-3267.48	134.53	-4.93	-3309.38	28.13	27.81	-3374.78	90.51	86.33	-3671.75	-14.75	6.57	-3621.62	17.57	27.68	-3321.83	304.11	1.91	-3295.37	291.92	56.72	-3555.98	19.08	1230.00	0.00	0.00	0.00	-1727.16	13.83	1600.15	-3476.74	-16.61	1626.87	-3363.10	178.34	1620.84	-3401.62	63.56	1610.95	592.05	-22.72	79.18	1187.73	-0.37	79.36	568.05
0.37000	-3174.20	118.85	5.32	-3267.48	134.53	-4.93	-3309.38	28.13	27.81	-3374.78	90.51	86.33	-3671.75	-14.75	6.57	-3621.62	17.57	27.68	-3314.37	303.80	3.69	-3303.78	290.60	55.90	-3555.98	19.08	1230.00	0.00	0.00	0.00	-1727.16	13.83	1600.15	-3476.74	-16.61	1626.87	-3394.14	176.98	1620.95	-3398.75	64.79	1611.45	590.85	-22.78	78.74	1188.02	-0.27	79.38	567.31
0.38000	-3174.20	118.85	5.32	-3267.48	134.53	-4.93	-3309.38	28.13	27.81	-3374.78	90.51	86.33	-3671.75	-14.75	6.57	-3621.62	17.57	27.68	-3375.17	305.86	-4.57	-3294.62	292.60	55.91	-3555.98	19.08	1230.00	0.00	0.00	0.00	-1727.16	13.83	1600.15	-3476.74	-16.61	1626.87	-3376.10	177.51	1620.97	-3397.34	65.44	1611.99	589.24	-22.30	78.59	1187.34	-0.38	79.16	566.71
0.39000	-3174.20	118.85	5.32	-3267.48	134.53	-4.93	-3309.38	28.13	27.81	-3374.78	90.51	86.33	-3671.75	-14.75	6.57	-3621.62	17.57	27.68	-3339.44	305.22	-1.17	-3312.24	291.33	53.16	-3555.98	19.08	1230.00	0.00	0.00	0.00	-1727.16	13.83	1600.15	-3476.74	-16.61	1626.87	-3383.21	178.39	1621.35	-3397.56	65.32	1612.51	589.61	-22.01	78.40	1187.17	0.13	79.09	567.69
0.40000	-3174.20	118.85	5.32	-3267.48	134.53	-4.93	-3309.38	28.13	27.81	-3374.78	90.51	86.33	-3671.75	-14.75	6.57	-3621.62	17.57	27.68	-3336.77	304.37	0.83	-3261.54	289.97	62.58	-3555.98	19.08	1230.00	0.00	0.00	0.00	-1727.16	13.83	1600.15	-3476.74	-16.61	1626.87	-3363.90	177.06	1620.41	-3399.63	64.23	1613.00	590.82	-22.08	78.83	1187.39	0.04	79.28	567.36
0.41000	-3174.20	118.85	5.32	-3267.48	134.53	-4.93	-3309.38	28.13	27.81	-3374.78	90.51	86.33	-3671.75	-14.75	6.57	-3621.62	17.57	27.68	-3347.41	304.24	-1.18	-3262.18	292.01	62.51	-3555.98	19.08	1230.00	0.00	0.00	0.00	-1727.16	13.83	1600.15	-3476.74	-16.61	1626.87	-3365.72	177.16	1622.03	-3403.71	61.99	1613.41	590.54	-21.91	78.96	1187.42	-0.25	79.34	566.91
0.42000	-3174.20	118.85	5.32	-3267.48	134.53	-4.93	-3309.38	28.13	27.81	-3374.78	90.51	86.33	-3671.75	-14.75	6.57	-3621.62	17.57	27.68	-3373.67	306.20	-6.22	-3298.29	290.73	56.35	-3555.98	19.08	1230.00	0.00	0.00	0.00	-1727.16	13.83	1600.15	-3476.74	-16.61	1626.87	-3347.94	177.02	1621.04	-3410.01	58.40	1613.69	589.80	-22.62	78.47	1187.34	-0.37	79.33	567.79
0.43000	-3174.20	118.85	5.32	-3267.48	134.53	-4.93	-3309.38	28.13	27.81	-3374.78	90.51	86.33	-3671.75	-14.75	6.57	-3621.62	17.57	27.68	-3358.98	304.98	-2.48	-3318.13	289.38	53.92	-3555.98	19.08	1230.00	0.00	0.00	0.00	-1727.16	13.83	1600.15	-3476.74	-16.61	1626.87	-3384.53	177.81	1622.79	-3418.70	53.27	1613.83	590.08	-22.64	78.58	1187.96	-0.68	79.32	567.34
0.44000	-3174.20	118.85	5.32	-3267.48	134.53	-4.93	-3309.38	28.13	27.81	-3374.78	90.51	86.33	-3671.75	-14.75	6.57	-3621.62	17.57	27.68	-3325.44	303.64	1.43	-3278.82	289.13	59.18	-3555.98	19.08	1230.00	0.00	0.00	0.00	-1727.16	13.83	1600.15	-3476.74	-16.61	1626.87	-3375.09	177.24	1622.29	-3423.69	50.29	1613.85	590.41	-22.52	78.81	1187.58	0.28	79.39	566.89
0.45000	-3174.20	118.85	5.32	-3267.48	134.53	-4.93	-3309.38	28.13	27.81	-3374.78	90.51	86.33	-3671.75	-14.75	6.57	-3621.62	17.57	27.68	-3328.04	304.59	2.12	-3290.47	292.05	57.86	-3555.98	19.08	1230.00	0.00	0.00	0.00	-1727.16	13.83	1600.15	-3476.74	-16.61	1626.87	-3353.49	177.67	1621.16	-3431.15	47.00	1613.84	590.03	-22.36	78.45	1187.49	-0.37	79.21	567.12
0.46000	-3174.20	118.85	5.32	-3267.48	134.53	-4.93	-3309.38	28.13	27.81	-3374.78	90.51	86.33	-3671.75	-14.75	6.57	-3621.62	17.57	27.68	-3346.34	302.86	0.12	-3295.57	290.95	57.44	-3555.98	19.08	1230.00	0.00	0.00	0.00	-1727.16	13.83	1600.15	-3476.74	-16.61	1626.87	-3368.25	175.57	1622.50	-3437.31	45.95	1613.54	591.53	-22.43	78.97	1187.79	-0.18	79.28	567.98
0.47000	-3174.20	118.85	5.32	-3267.48	134.53	-4.93	-3309.38	28.13	27.81	-3374.78	90.51	86.33	-3671.75	-14.75	6.57	-3621.62	17.57	27.68	-3344.75	303.00	-0.08	-3329.78	289.80	50.06	-3555.98	19.08	1230.00	0.00	0.00	0.00	-1727.16	13.83	1600.15	-3476.74	-16.61	1626.87	-3373.66	178.00	1623.12	-3441.33	46.55	1613.07	590.36	-22.25	78.89	1187.84	0.24	79.59	567.42
0.48000	-3174.20	118.85	5.32	-3267.48	134.53	-4.93	-3309.38	28.13	27.81	-3374.78	90.51	86.33	-3671.75	-14.75	6.57	-3621.62	17.57	27.68	-3323.83	303.88	3.34	-3325.85	291.51	53.95	-3555.98	19.08	1230.00	0.00	0.00	0.00	-1727.16	13.83	1600.15	-3476.74	-16.61	1626.87	-3367.92	176.08	1622.45	-3442.36	48.25	1612.54	590.34	-21.92	78.83	1187.37	0.16	79.40	568.48
0.49000	-3174.20	118.85	5.32	-3267.48	134.53	-4.93	-3309.38	28.13	27.81	-3374.78	90.51	86.33	-3671.75	-14.75	6.57	-3621.62	17.57	27.68	-3332.80	304.82	0.95	-3244.58	290.22	65.21	-3555.98	19.08	1230.00	0.00	0.00	0.00	-1727.16	13.83	1600.15	-3476.74	-16.61	1626.87	-3374.99	176.86	1621.89	-3439.55	50.47	1612.09	590.58	-22.40	78.79	1187.66	-0.51	79.14	568.41
0.50000	-3174.20	118.85	5.32	-3267.48	134.53	-4.93	-3309.38	28.13	27.81	-3374.78	90.51	86.33	-3671.75	-14.75	6.57	-3621.62	17.57	27.68	-3321.97	305.67	3.52	-3264.24	292.04	62.82	-3555.98	19.08	1230.00	0.00	0.00	0.00	-1727.16	13.83	1600.15	-3476.74	-16.61	1626.87	-3371.14	176.91	1622.48	-3432.05	52.65	1611.84	590.43	-22.84	78.66	1188.05	-0.59	79.31	567.96
0.51000	-3174.20	118.85	5.32	-3267.48	134.53	-4.93	-3309.38	28.13	27.81	-3374.78	90.51	86.33	-3671.75	-14.75	6.57	-3621.62	17.57	27.68	-3333.07	303.30	1.31	-3319.47	289.99	52.52	-3555.98	19.08	1230.00	0.00	0.00	0.00	-1727.16	13.83	1600.15	-3476.74	-16.61	1626.87	-3388.24	176.17	1622.14	-3419.04	54.23	1611.91	590.09	-22.57	78.38	1187.90	-0.54	79.28	566.70
0.52000	-3174.20	118.85	5.32	-3267.48	134.53	-4.93	-3309.38	28.13	27.81	-3374.78	90.51	86.33	-3671.75	-14.75	6.57	-3621.62	17.57	27.68	-3342.58	301.74	0.23	-3302.45	291.82	54.72	-3555.98	19.08	1230.00	0.00	0.00	0.00	-1727.16	13.83	1600.15	-3476.74	-16.61	1626.87	-3393.78	177.02	1623.79	-3399.67	54.62	1612.42	590.18	-22.75	78.72	1186.92	-0.63	79.09	566.68
0.53000	-3174.20	118.85	5.32	-3267.48	134.53	-4.93	-3309.38	28.13	27.81	-3374.78	90.51	86.33	-3671.75	-14.75	6.57	-3621.62	17.57	27.68	-3358.63	303.24	-2.35	-3314.06	292.08	53.20	-3555.98	19.08	1230.00	0.00	0.00	0.00	-1727.16	13.83	1600.15	-3476.74	-16.61	1626.87	-3384.25	178.26	1622.76	-3388.25	54.43	1612.80	589.49	-22.86	78.53	1187.11	-0.27	78.89	566.75
0.54000	-3174.20	118.85	5.32	-3267.48	134.53	-4.93	-3309.38	28.13	27.81	-3374.78	90.51	86.33	-3671.75	-14.75	6.57	-3621.62	17.57	27.68	-3363.65	303.57	-3.11	-3281.72	293.47	58.88	-3555.98	19.08	1230.00	0.00	0.00	0.00	-1727.16	13.83	1600.15	-3476.74	-16.61	1626.87	-3369.53	178.01	1623.02	-3379.10	55.40	1613.41	589.73	-22.51	78.40	1187.78	-0.53	78.98	568.08
0.55000	-3174.20	118.85	5.32	-3267.48	134.53	-4.93	-3309.38	28.13	27.81	-3374.78	90.51	86.33	-3671.75	-14.75	6.57	-3621.62	17.57	27.68	-3333.10	304.85	1.08	-3279.38	291.95	59.32	-3555.98	19.08	1230.00	0.00	0.00	0.00	-1727.16	13.83	1600.15	-3476.74	-16.61	1626.87	-3366.49	175.90	1622.22	-3385.29	57.07	1614.12	589.91	-22.67	78.60	1187.04	-0.52	79.23	567.71
0.56000	-3174.20	118.85	5.32	-3267.48	134.53	-4.93	-3309.38	28.13	27.81	-3374.78	90.51	86.33	-3671.75	-14.75	6.57	-3621.62	17.57	27.68	-3364.16	305.78	-3.42	-3294.87	294.91	57.19	-3555.98	19.08	1230.00	0.00	0.00	0.00	-1727.16	13.83	1600.15	-3476.74	-16.61	1626.87	-3344.79	177.51	1621.67	-3399.95	58.78	1614.78	589.40	-22.53	78.45	1186.96	-0.61	79.09	567.49
0.57000	-3174.20	118.85	5.32	-3267.48	134.53	-4.93	-3309.38	28.13	27.81	-3374.78	90.51	86.33	-3671.75	-14.75	6.57	-3621.62	17.57	27.68	-3320.66	306.46	3.02	-3309.51	293.96	56.70	-3555.98	19.08	1230.00	0.00	0.00	0.00	-1727.16	13.83	1600.15	-3476.74	-16.61	1626.87	-3338.03	178.06	1621.45	-3416.22	59.87	1615.22	589.37	-22.97	78.44	1187.37	-0.17	79.34	568.24
0.58000	-3174.20	118.85	5.32	-3267.48	134.53	-4.93	-3309.38	28.13	27.81	-3374.78	90.51	86.33	-3671.75	-14.75	6.57	-3621.62	17.57	27.68	-3325.47	302.76	3.03	-3313.18	291.68	54.37	-3555.98	19.08	1230.00	0.00	0.00	0.00	-1727.16	13.83	1600.15	-3476.74	-16.61	1626.87	-3360.95	177.94	1622.87	-3427.25	59.70	1615.29	589.43	-22.85	78.54	1187.22	-0.25	79.18	567.89
0.59000	-3174.20	118.85	5.32	-3267.48	134.53	-4.93	-3309.38	28.13	27.81	-3374.78	90.51	86.33	-3671.75	-14.75	6.57	-3621.62	17.57	27.68	-3315.58	302.71	2.58	-3320.21	292.77	54.58	-3555.98	19.08	1230.00	0.00	0.00	0.00	-1727.16	13.83	1600.15	-3476.74	-16.61	1626.87	-3381.67	176.92	1622.06	-3426.19	57.61	1614.83	589.68	-22.53	78.83	1188.02	-0.33	79.06	567.42
0.60000	-3174.20	118.85	5.32	-3267.48	134.53	-4.93	-3309.38	28.13	27.81	-3374.78	90.51	86.33	-3671.75	-14.75	6.57	-3621.62	17.57	27.68	-3338.07	303.15	1.20	-3313.14	292.34	54.08	-3555.98	19.08	1230.00	0.00	0.00	0.00	-1727.16	13.83	1600.15	-3476.74	-16.61	1626.87	-3387.69	176.75	1623.84	-3406.19	52.94	1613.68	589.61	-22.35	78.72	1187.91	-0.25	79.32	566.92
0.61000	-3174.20	118.85	5.32	-3267.48	134.53	-4.93	-3309.38	28.13	27.81	-3374.78	90.51	86.33	-3671.75	-14.75	6.57	-3621.62	17.57	27.68	-3347.12	303.12	-1.09	-3250.97	288.66	63.66	-3555.98	19.08	1230.00	0.00	0.00	0.00	-1727.16	13.83	1600.15	-3476.74	-16.61	1626.87	-3365.43	178.80	1623.25	-3390.32	49.86	1612.90	589.93	-22.35	78.66	1187.97	-0.17	79.42	567.80
0.62000	-3174.20	118.85	5.32	-3267.48	134.53	-4.93	-3309.38	28.13	27.81	-3374.78	90.51	86.33	-3671.75	-14.75	6.57	-3621.62	17.57	27.68	-3358.66	303.12	-3.09	-3272.92	290.67	59.52	-3555.98	19.08	1230.00	0.00	0.00	0.00	-1727.16	13.83	1600.15	-3476.74	-16.61	1626.87	-3373.85	178.53	1622.08	-3387.91	48.64	1612.73	590.50	-22.83	78.43	1187.66	-0.27	79.47	568.33
0.63000	-3174.20	118.85	5.32	-3267.48	134.53	-4.93	-3309.38	28.13	27.81	-3374.78	90.51	86.33	-3671.75	-14.75	6.57	-3621.62	17.57	27.68	-3314.05	302.99	4.14	-3297.52	291.94	56.90	-3555.98	19.08	1230.00	0.00	0.00	0.00	-1727.16	13.83	1600.15	-3476.74	-16.61	1626.87	-3363.44	178.02	1622.62	-3386.37	47.62	1612.58	589.18	-22.49	78.34	1187.76	0.12	79.35	567.26
0.64000	-3174.20	118.85	5.32	-3267.48	134.53	-4.93	-3309.38	28.13	27.81	-3374.78	90.51	86.33	-3671.75	-14.75	6.57	-3621.62	17.57	27.68	-3340.87	303.58	-0.26	-3244.42	293.33	63.94	-3555.98	19.08	1230.00	0.00	0.00	0.00	-1727.16	13.83	1600.15	-3476.74	-16.61	1626.87	-3358.82	177.38	1622.75	-3385.65	46.78	1612.45	589.30	-22.45	78.48	1187.29	0.01	79.47	567.28
0.65000	-3174.20	118.85	5.32	-3267.48	134.53	-4.93	-3309.38	28.13	27.81	-3374.78	90.51	86.33	-3671.75	-14.75	6.57	-3621.62	17.57	27.68	-3294.37	304.20	5.87	-3263.83	292.14	61.71	-3555.98	19.08	1230.00	0.00	0.00	0.00	-1727.16	13.83	1600.15	-3476.74	-16.61	1626.87	-3368.12	176.76	1623.05	-3385.66	46.11	1612.35	589.91	-22.29	78.64	1187.89	-0.15	79.64	568.04
0.66000	-3174.20	118.85	5.32	-3267.48	134.53	-4.93	-3309.38	28.13	27.81	-3374.78	90.51	86.33	-3671.75	-14.75	6.57	-3621.62	17.57	27.68	-3350.68	304.81	-4.03	-3284.90	293.39	58.11	-3555.98	19.08	1230.00	0.00	0.00	0.00	-1727.16	13.83	1600.15	-3476.74	-16.61	1626.87	-3393.46	177.97	1622.26	-3386.34	45.61	1612.28	588.88	-22.26	78.30	1186.96	0.08	79.50	567.89
0.67000	-3174.20	118.85	5.32	-3267.48	134.53	-4.93	-3309.38	28.13	27.81	-3374.78	90.51	86.33	-3671.75	-14.75	6.57	-3621.62	17.57	27.68	-3335.76	302.78	1.18	-3275.92	290.54	60.85	-3555.98	19.08	1230.00	0.00	0.00	0.00	-1727.16	13.83	1600.15	-3476.74	-16.61	1626.87	-3383.13	176.61	1623.55	-3387.62	45.26	1612.22	588.97	-22.42	78.21	1187.33	0.21	79.21	566.95
0.68000	-3174.20	118.85	5.32	-3267.48	134.53	-4.93	-3309.38	28.13	27.81	-3374.78	90.51	86.33	-3671.75	-14.75	6.57	-3621.62	17.57	27.68	-3339.31	304.56	0.03	-3273.44	291.96	60.05	-3555.98	19.08	1230.00	0.00	0.00	0.00	-1727.16	13.83	1600.15	-3476.74	-16.61	1626.87	-3387.70	178.88	1623.38	-3389.43	45.06	1612.19	589.42	-22.29	78.51	1187.86	0.02	79.32	567.05
0.69000	-3174.20	118.85	5.32	-3267.48	134.53	-4.93	-3309.38	28.13	27.81	-3374.78	90.51	86.33	-3671.75	-14.75	6.57	-3621.62	17.57	27.68	-3312.42	301.56	5.38	-3316.44	290.99	52.47	-3555.98	19.08	1230.00	0.00	0.00	0.00	-1727.16	13.83	1600.15	-3476.74	-16.61	1626.87	-3378.69	178.30	1622.26	-3391.69	44.99	1612.18	590.04	-22.95	78.44	1188.15	-0.10	79.66	567.38
0.70000	-3174.20	118.85	5.32	-3267.48	134.53	-4.93	-3309.38	28.13	27.81	-3374.78	90.51	86.33	-3671.75	-14.75	6.57	-3621.62	17.57	27.68	-3346.72	303.09	-1.54	-3324.63	290.81	51.41	-3555.98	19.08	1230.00	0.00	0.00	0.00	-1727.16	13.83	1600.15	-3476.74	-16.61	1626.87	-3381.03	175.51	1622.29	-3394.34	45.04	1612.18	590.78	-22.43	78.95	1188.51	-0.17	79.78	567.95
0.71000	-3174.20	118.85	5.32	-3267.48	134.53	-4.93	-3309.38	28.13	27.81	-3374.78	90.51	86.33	-3671.75	-14.75	6.57	-3621.62	17.57	27.68	-3343.53	303.24	-1.24	-3309.59	292.51	54.30	-3555.98	19.08	1230.00	0.00	0.00	0.00	-1727.16	13.83	1600.15	-3476.74	-16.61	1626.87	-3373.52	176.43	1623.41	-3397.31	45.21	1612.21	590.30	-22.35	79.00	1188.37	-0.26	79.76	568.10
0.72000	-3174.20	118.85	5.32	-3267.48	134.53	-4.93	-3309.38	28.13	27.81	-3374.78	90.51	86.33	-3671.75	-14.75	6.57	-3621.62	17.57	27.68	-3344.25	305.27	-1.98	-3313.49	292.14	53.71	-3555.98	19.08	1230.00	0.00	0.00	0.00	-1727.16	13.83	1600.15	-3476.74	-16.61	1626.87	-3362.70	176.99	1622.27	-3400.52	45.47	1612.25	589.68	-22.84	78.39	1188.04	-0.32	79.65	566.87
0.73000	-3174.20	118.85	5.32	-3267.48	134.53	-4.93	-3309.38	28.13	27.81	-3374.78	90.51	86.33	-3671.75	-14.75	6.57	-3621.62	17.57	27.68	-3364.39	307.59	-5.08	-3313.32	291.51	54.15	-3555.98	19.08	1230.00	0.00	0.00	0.00	-1727.16	13.83	1600.15	-3476.74	-16.61	1626.87	-3381.47	179.03	1623.23	-3403.91	45.83	1612.31	589.83	-22.63	78.20	1188.20	-0.32	79.46	567.75
0.74000	-3174.20	118.85	5.32	-3267.48	134.53	-4.93	-3309.38	28.13	27.81	-3374.78	90.51	86.33	-3671.75	-14.75	6.57	-3621.62	17.57	27.68	-3350.82	304.89	-2.10	-3319.20	292.36	53.79	-3555.98	19.08	1230.00	0.00	0.00	0.00	-1727.16	13.83	1600.15	-3476.74	-16.61	1626.87	-3384.22	178.95	1623.39	-3407.40	46.27	1612.38	590.39	-22.28	78.61	1187.42	-0.57	79.11	567.55
0.75000	-3174.20	118.85	5.32	-3267.48	134.53	-4.93	-3309.38	28.13	27.81	-3374.78	90.51	86.33	-3671.75	-14.75	6.57	-3621.62	17.57	27.68	-3310.38	304.84	4.79	-3291.88	293.77	57.95	-3555.98	19.08	1230.00	0.00	0.00	0.00	-1727.16	13.83	1600.15	-3476.74	-16.61	1626.87	-3393.47	176.49	1623.09	-3410.93	46.78	1612.47	590.70	-22.56	78.84	1187.16	-0.84	79.02	567.61
0.76000	-3174.20	118.85	5.32	-3267.48	134.53	-4.93	-3309.38	28.13	27.81	-3374.78	90.51	86.33	-3671.75	-14.75	6.57	-3621.62	17.57	27.68	-3315.78	305.53	5.24	-3295.44	291.01	57.76	-3555.98	19.08	1230.00	0.00	0.00	0.00	-1727.16	13.83	1600.15	-3476.74	-16.61	1626.87	-3370.46	176.12	1622.12	-3414.43	47.35	1612.58	589.64	-22.65	78.54	1188.11	-0.13	79.38	566.66
0.77000	-3174.20	118.85	5.32	-3267.48	134.53	-4.93	-3309.38	28.13	27.81	-3374.78	90.51	86.33	-3671.75	-14.75	6.57	-3621.62	17.57	27.68	-3320.72	304.74	2.90	-3287.90	292.24	58.04	-3555.98	19.08	1230.00	0.00	0.00	0.00	-1727.16	13.83	1600.15	-3476.74	-16.61	1626.87	-3362.18	176.75	1620.43	-3417.82	47.97	1612.69	589.79	-22.65	78.58	1187.75	-0.31	79.23	567.01
0.78000	-3174.20	118.85	5.32	-3267.48	134.53	-4.93	-3309.38	28.13	27.81	-3374.78	90.51	86.33	-3671.75	-14.75	6.57	-3621.62	17.57	27.68	-3317.40	304.45	3.11	-3271.45	291.72	59.66	-3555.98	19.08	1230.00	0.00	0.00	0.00	-1727.16	13.83	1600.15	-3476.74	-16.61	1626.87	-3377.84	177.68	1620.89	-3421.03	48.63	1612.82	590.48	-22.64	78.67	1187.59	-0.46	79.32	567.56
0.79000	-3174.20	118.85	5.32	-3267.48	134.53	-4.93	-3309.38	28.13	27.81	-3374.78	90.51	86.33	-3671.75	-14.75	6.57	-3621.62	17.57	27.68	-3305.49	302.40	6.23	-3289.06	291.48	57.26	-3555.98	19.08	1230.00	0.00	0.00	0.00	-1727.16	13.83	1600.15	-3476.74	-16.61	1626.87	-3375.21	177.68	1621.79	-3423.99	49.32	1612.96	589.59	-22.70	78.56	1187.79	-0.17	79.42	567.47
0.80000	-3174.20	118.85	5.32	-3267.48	134.53	-4.93	-3309.38	28.13	27.81	-3374.78	90.51	86.33	-3671.75	-14.75	6.57	-3621.62	17.57	27.68	-3338.13	304.45	0.52	-3260.33	291.90	64.12	-3555.98	19.08	1230.00	0.00	0.00	0.00	-1727.16	13.83	1600.15	-3476.74	-16.61	1626.87	-3376.26	177.85	1621.72	-3426.64	50.03	1613.11	589.28	-22.59	78.39	1186.99	0.08	79.04	567.29
0.81000	-3174.20	118.85	5.32	-3267.48	134.53	-4.93	-3309.38	28.13	27.81	-3374.78	90.51	86.33	-3671.75	-14.75	6.57	-3621.62	17.57	27.68	-3317.89	304.31	3.84	-3283.98	291.87	61.12	-3555.98	19.08	1230.00	0.00	0.00	0.00	-1727.16	13.83	1600.15	-3476.74	-16.61	1626.87	-3385.62	177.25	1622.14	-3428.90	50.75	1613.27	590.43	-22.70	78.54	1186.96	-0.46	78.81	568.26
0.82000	-3174.20	118.85	5.32	-3267.48	134.53	-4.93	-3309.38	28.13	27.81	-3374.78	90.51	86.33	-3671.75	-14.75	6.57	-3621.62	17.57	27.68	-3323.67	303.37	2.52	-3267.78	291.21	62.57	-3555.98	19.08	1230.00	0.00	0.00	0.00	-1727.16	13.83	1600.15	-3476.74	-16.61	1626.87	-3368.43	176.50	1622.03	-3430.71	51.46	1613.44	589.79	-22.40	78.67	1187.57	-0.21	79.26	567.78
0.83000	-3174.20	118.85	5.32	-3267.48	134.53	-4.93	-3309.38	28.13	27.81	-3374.78	90.51	86.33	-3671.75	-14.75	6.57	-3621.62	17.57	27.68	-3306.58	304.68	5.97	-3264.18	292.41	61.58	-3555.98	19.08	1230.00	0.00	0.00	0.00	-1727.16	13.83	1600.15	-3476.74	-16.61	1626.87	-3391.77	177.39	1623.03	-3431.99	52.17	1613.61	589.37	-22.79	78.38	1187.82	0.03	79.31	567.25
0.84000	-3174.20	118.85	5.32	-3267.48	134.53	-4.93	-3309.38	28.13	27.81	-3374.78	90.51	86.33	-3671.75	-14.75	6.57	-3621.62	17.57	27.68	-3357.54	303.86	-0.55	-3288.30	293.66	57.49	-3555.98	19.08	1230.00	0.00	0.00	0.00	-1727.16	13.83	1600.15	-3476.74	-16.61	1626.87	-3369.48	178.45	1622.61	-3432.66	52.85	1613.79	589.01	-23.01	78.07	1187.99	0.10	79.20	567.23
0.85000	-3174.20	118.85	5.32	-3267.48	134.53	-4.93	-3309.38	28.13	27.81	-3374.78	90.51	86.33	-3671.75	-14.75	6.57	-3621.62	17.57	27.68	-3326.00	302.38	2.69	-3326.20	292.85	51.69	-3555.98	19.08	1230.00	0.00	0.00	0.00	-1727.16	13.83	1600.15	-3476.74	-16.61	1626.87	-3377.28	179.47	1622.05	-3432.67	53.50	1613.98	590.13	-22.64	78.56	1187.12	-0.45	78.95	567.34
0.86000	-3174.20	118.85	5.32	-3267.48	134.53	-4.93	-3309.38	28.13	27.81	-3374.78	90.51	86.33	-3671.75	-14.75	6.57	-3621.62	17.57	27.68	-3316.32	304.48	2.74	-3311.07	290.68	54.78	-3555.98	19.08	1230.00	0.00	0.00	0.00	-1727.16	13.83	1600.15	-3476.74	-16.61	1626.87	-3401.77	179.10	1622.83	-3431.94	54.10	1614.17	590.91	-22.37	79.01	1187.02	-0.17	79.13	567.40
0.87000	-3174.20	118.85	5.32	-3267.48	134.53	-4.93	-3309.38	28.13	27.81	-3374.78	90.51	86.33	-3671.75	-14.75	6.57	-3621.62	17.57	27.68	-3353.47	303.72	-0.92	-3285.88	290.66	58.34	-3555.98	19.08	1230.00	0.00	0.00	0.00	-1727.16	13.83	1600.15	-3476.74	-16.61	1626.87	-3375.23	178.24	1622.13	-3430.38	54.65	1614.37	589.65	-22.96	78.44	1187.67	-0.23	79.04	567.11
0.88000	-3174.20	118.85	5.32	-3267.48	134.53	-4.93	-3309.38	28.13	27.81	-3374.78	90.51	86.33	-3671.75	-14.75	6.57	-3621.62	17.57	27.68	-3334.95	304.16	2.59	-3317.16	293.35	54.16	-3555.98	19.08	1230.00	0.00	0.00	0.00	-1727.16	13.83	1600.15	-3476.74	-16.61	1626.87	-3385.99	179.62	1622.83	-3405.62	56.95	1613.27	589.27	-22.44	78.35	1187.70	-0.54	79.16	566.71
0.89000	-3174.20	118.85	5.32	-3267.48	134.53	-4.93	-3309.38	28.13	27.81	-3374.78	90.51	86.33	-3671.75	-14.75	6.57	-3621.62	17.57	27.68	-3320.63	303.98	3.29	-3285.39	291.40	57.72	-3555.98	19.08	1230.00	0.00	0.00	0.00	-1727.16	13.83	1600.15	-3476.74	-16.61	1626.87	-3373.79	178.12	1622.44	-3427.04	54.65	1613.77	589.62	-22.26	78.69	1187.25	-0.66	79.20	566.70
0.90000	-3174.20	118.85	5.32	-3267.48	134.53	-4.93	-3309.38	28.13	27.81	-3374.78	90.51	86.33	-3671.75	-14.75	6.57	-3621.62	17.57	27.68	-3345.31	302.80	-0.59	-3282.68	293.41	58.54	-3555.98	19.08	1230.00	0.00	0.00	0.00	-1727.16	13.83	1600.15	-3476.74	-16.61	1626.87	-3377.93	178.59	1623.25	-3421.98	55.30	1615.58	589.60	-22.54	78.47	1187.53	-0.39	79.50	566.50
0.91000	-3174.20	118.85	5.32	-3267.48	134.53	-4.93	-3309.38	28.13	27.81	-3374.78	90.51	86.33	-3671.75	-14.75	6.57	-3621.62	17.57	27.68	-3343.46	303.55	0.26	-3296.13	293.10	56.48	-3555.98	19.08	1230.00	0.00	0.00	0.00	-1727.16	13.83	1600.15	-3476.74	-16.61	1626.87	-3356.38	178.93	1622.12	-3451.30	55.87	1616.43	589.99	-22.84	78.56	1187.46	-0.20	79.58	567.33
0.92000	-3174.20	118.85	5.32	-3267.48	134.53	-4.93	-3309.38	28.13	27.81	-3374.78	90.51	86.33	-3671.75	-14.75	6.57	-3621.62	17.57	27.68	-3324.32	303.64	3.67	-3302.84	291.71	55.53	-3555.98	19.08	1230.00	0.00	0.00	0.00	-1727.16	13.83	1600.15	-3476.74	-16.61	1626.87	-3378.22	177.65	1622.80	-3447.91	56.88	1615.39	590.49	-22.75	78.64	1187.35	-0.22	79.19	567.56
0.93000	-3174.20	118.85	5.32	-3267.48	134.53	-4.93	-3309.38	28.13	27.81	-3374.78	90.51	86.33	-3671.75	-14.75	6.57	-3621.62	17.57	27.68	-3329.26	303.42	0.59	-3299.36	293.16	58.16	-3555.98	19.08	1230.00	0.00	0.00	0.00	-1727.16	13.83	1600.15	-3476.74	-16.61	1626.87	-3388.19	178.06	1622.63	-3425.05	56.80	1613.09	590.66	-22.94	78.50	1187.62	-0.75	79.24	567.89
0.94000	-3174.20	118.85	5.32	-3267.48	134.53	-4.93	-3309.38	28.13	27.81	-3374.78	90.51	86.33	-3671.75	-14.75	6.57	-3621.62	17.57	27.68	-3340.87	304.10	0.59	-3267.05	291.64	62.97	-3555.98	19.08	1230.00	0.00	0.00	0.00	-1727.16	13.83	1600.15	-3476.74	-16.61	1626.87	-3397.89	179.68	1622.83	-3423.00	56.58	1612.17	590.66	-22.44	78.70	1188.68	-0.25	79.68	567.58
0.95000	-3174.20	118.85	5.32	-3267.48	134.53	-4.93	-3309.38	28.13	27.81	-3374.78	90.51	86.33	-3671.75	-14.75	6.57	-3621.62	17.57	27.68	-3324.72	307.06	3.56	-3288.58	289.64	57.48	-3555.98	19.08	1230.00	0.00	0.00	0.00	-1727.16	13.83	1600.15	-3476.74	-16.61	1626.87	-3387.89	179.99	1622.12	-3402.65	54.37	1612.46	590.33	-22.74	78.54	1187.91	0.01	79.48	567.33
0.96000	-3174.20	118.85	5.32	-3267.48	134.53	-4.93	-3309.38	28.13	27.81	-3374.78	90.51	86.33	-3671.75	-14.75	6.57	-3621.62	17.57	27.68	-3334.77	303.66	1.90	-3297.67	292.03	57.87	-3555.98	19.08	1230.00	0.00	0.00	0.00	-1727.16	13.83	1600.15	-3476.74	-16.61	1626.87	-3372.78	179.06	1622.78	-3411.34	56.29	1613.92	590.85	-22.47	78.80	1187.75	-0.37	79.35	567.47
0.97000	-3174.20	118.85	5.32	-3267.48	134.53	-4.93	-3309.38	28.13	27.81	-3374.78	90.51	86.33	-3671.75	-14.75	6.57	-3621.62	17.57	27.68	-3357.77	303.99	-2.05	-3250.90	292.88	64.28	-3555.98	19.08	1230.00	0.00	0.00	0.00	-1727.16	13.83	1600.15	-3476.74	-16.61	1626.87	-3364.91	178.90	1622.11	-3440.98	55.85	1612.70	590.93	-22.92	78.62	1187.50	-0.21	79.45	567.05
0.98000	-3174.20	118.85	5.32	-3267.48	134.53	-4.93	-3309.38	28.13	27.81	-3374.78	90.51	86.33	-3671.75	-14.75	6.57	-3621.62	17.57	27.68	-3345.54	303.06	-0.58	-3283.41	294.72	59.13	-3555.98	19.08	1230.00	0.00	0.00	0.00	-1727.16	13.83	1600.15	-3476.74	-16.61	1626.87	-3368.91	178.31	1622.23	-3454.50	55.22	1614.19	591.35	-22.50	78.85	1188.41	-0.29	79.28	566.55
0.99000	-3174.20	118.85	5.32	-3267.48	134.53	-4.93	-3309.38	28.13	27.81	-3374.78	90.51	86.33	-3671.75	-14.75	6.57	-3621.62	17.57	27.68	-3311.52	302.04	3.38	-3318.12	290.70	53.34	-3555.98	19.08	1230.00	0.00	0.00	0.00	-1727.16	13.83	1600.15	-3476.74	-16.61	1626.87	-3363.33	179.65	1622.35	-3502.11	53.11	1616.95	590.32	-22.17	78.83	1188.21	-0.04	79.31	567.03
1.00000	-3174.20	118.85	5.32	-3267.48	134.53	-4.93	-3309.38	28.13	27.81	-3374.78	90.51	86.33	-3671.75	-14.75	6.57	-3621.62	17.57	27.68	-3335.86	302.40	0.72	-3266.23	291.19	62.57	-3555.98	19.08	1230.00	0.00	0.00	0.00	-1727.16	13.83	1600.15	-3476.74	-16.61	1626.87	-3384.48	178.98	1622.48	-3453.40	56.07	1614.66	590.83	-22.46	78.84	1187.50	-0.93	79.07	566.85
1.01000	-3174.20	118.85	5.32	-3267.48	134.53	-4.93	-3309.38	28.13	27.81	-3374.78	90.51	86.33	-3671.75	-14.75	6.57	-3621.62	17.57	27.68	-3343.15	302.51	0.27	-3315.11	291.20	54.79	-3555.98	19.08	1230.00	0.00	0.00	0.00	-1727.16	13.83	1600.15	-3476.74	-16.61	1626.87	-3388.58	180.79	1623.63	-3492.61	54.21	1615.35	590.38	-22.65	78.52	1186.79	-0.39	78.98	566.67
1.02000	-3174.20	118.85	5.32	-3267.48	134.53	-4.93	-3309.38	28.13	27.81	-3374.78	90.51	86.33	-3671.75	-14.75	6.57	-3621.62	17.57	27.68	-3335.15	303.13	0.21	-3242.77	288.94	66.21	-3555.98	19.08	1230.00	0.00	0.00	0.00	-1727.16	13.83	1600.15	-3476.74	-16.61	1626.87	-3372.49	183.97	1622.32	-3457.30	52.93	1614.60	590.80	-22.25	78.86	1186.76	-0.74	78.75	566.81
1.03000	-3174.20	118.85	5.32	-3267.48	134.53	-4.93	-3309.38	28.13	27.81	-3374.78	90.51	86.33	-3671.75	-14.75	6.57	-3621.62	17.57	27.68	-3350.39	301.93	-0.42	-3285.02	292.55	58.97	-3555.98	19.08	1230.00	0.00	0.00	0.00	-1727.16	13.83	1600.15	-3476.74	-16.61	1626.87	-3389.66	180.36	1623.08	-3440.25	52.81	1613.92	589.79	-22.37	78.56	1187.08	0.08	79.17	567.20
1.04000	-3174.20	118.85	5.32	-3267.48	134.53	-4.93	-3309.38	28.13	27.81	-3374.78	90.51	86.33	-3671.75	-14.75	6.57	-3621.62	17.57	27.68	-3382.69	304.71	-5.16	-3317.65	292.74	54.83	-3555.98	19.08	1230.00	0.00	0.00	0.00	-1727.16	13.83	1600.15	-3476.74	-16.61	1626.87	-3403.13	182.29	1624.13	-3423.99	54.10	1613.31	590.52	-22.39	78.63	1186.60	-0.17	78.71	566.99
1.05000	-3174.20	118.85	5.32	-3267.48	134.53	-4.93	-3309.38	28.13	27.81	-3374.78	90.51	86.33	-3671.75	-14.75	6.57	-3621.62	17.57	27.68	-3314.33	303.26	4.97	-3298.76	292.09	60.74	-3555.98	19.08	1230.00	0.00	0.00	0.00	-1727.16	13.83	1600.15	-3476.74	-16.61	1626.87	-3390.68	183.34	1623.46	-3410.07	56.26	1612.81	590.68	-22.41	78.55	1187.37	-0.12	79.16	566.19
1.06000	-3174.20	118.85	5.32	-3267.48	134.53	-4.93	-3309.38	28.13	27.81	-3374.78	90.51	86.33	-3671.75	-14.75	6.57	-3621.62	17.57	27.68	-3333.41	301.21	0.44	-3288.41	293.20	57.37	-3555.98	19.08	1230.00	0.00	0.00	0.00	-1727.16	13.83	1600.15	-3476.74	-16.61	1626.87	-3405.03	183.17	1623.84	-3400.03	58.72	1612.45	590.67	-23.28	78.54	1187.90	-0.31	79.38	566.99
1.07000	-3174.20	118.85	5.32	-3267.48	134.53	-4.93	-3309.38	28.13	27.81	-3374.78	90.51	86.33	-3671.75	-14.75	6.57	-3621.62	17.57	27.68	-3327.37	301.65	1.47	-3264.11	293.31	62.45	-3555.98	19.08	1230.00	0.00	0.00	0.00	-1727.16	13.83	1600.15	-3476.74	-16.61	1626.87	-3359.74	186.26	1622.99	-3395.40	60.92	1612.25	590.12	-22.54	78.68	1187.23	0.38	79.39	567.20
1.08000	-3174.20	118.85	5.32	-3267.48	134.53	-4.93	-3309.38	28.13	27.81	-3374.78	90.51	86.33	-3671.75	-14.75	6.57	-3621.62	17.57	27.68	-3352.58	303.62	-1.69	-3313.01	290.63	54.03	-3555.98	19.08	1230.00	0.00	0.00	0.00	-1727.16	13.83	1600.15	-3476.74	-16.61	1626.87	-3381.11	185.92	1623.28	-3397.73	62.30	1612.26	590.22	-22.22	78.88	1187.68	-0.08	79.45	567.66
1.09000	-3174.20	118.85	5.32	-3267.48	134.53	-4.93	-3309.38	28.13	27.81	-3374.78	90.51	86.33	-3671.75	-14.75	6.57	-3621.62	17.57	27.68	-3328.64	303.97	1.96	-3295.40	291.24	59.37	-3555.98	19.08	1230.00	0.00	0.00	0.00	-1727.16	13.83	1600.15	-3476.74	-16.61	1626.87	-3390.15	185.99	1623.34	-3408.55	62.30	1612.51	590.13	-22.72	78.69	1187.20	-0.50	79.17	566.91
1.10000	-3174.20	118.85	5.32	-3267.48	134.53	-4.93	-3309.38	28.13	27.81	-3374.78	90.51	86.33	-3671.75	-14.75	6.57	-3621.62	17.57	27.68	-3327.61	301.73	2.77	-3300.67	293.12	58.22	-3555.98	19.08	1230.00	0.00	0.00	0.00	-1727.16	13.83	1600.15	-3476.74	-16.61	1626.87	-3365.34	188.28	1623.61	-3439.03	58.87	1613.25	589.46	-22.59	78.45	1186.02	-0.54	78.78	567.36
1.11000	-3174.20	118.85	5.32	-3267.48	134.53	-4.93	-3309.38	28.13	27.81	-3374.78	90.51	86.33	-3671.75	-14.75	6.57	-3621.62	17.57	27.68	-3313.91	302.96	3.64	-3306.45	291.99	57.00	-3555.98	19.08	1230.00	0.00	0.00	0.00	-1727.16	13.83	1600.15	-3476.74	-16.61	1626.87	-3363.27	188.05	1623.30	-3426.24	60.44	1613.84	590.84	-23.16	78.70	1187.49	-0.06	79.16	567.57
1.12000	-3174.20	118.85	5.32	-3267.48	134.53	-4.93	-3309.38	28.13	27.81	-3374.78	90.51	86.33	-3671.75	-14.75	6.57	-3621.62	17.57	27.68	-3360.57	304.32	-3.69	-3267.95	292.95	61.90	-3555.98	19.08	1230.00	0.00	0.00	0.00	-1727.16	13.83	1600.15	-3476.74	-16.61	1626.87	-3372.86	189.23	1623.66	-3430.31	63.70	1612.13	591.18	-22.64	78.62	1187.48	-0.23	79.32	566.92
1.13000	-3174.20	118.85	5.32	-3267.48	134.53	-4.93	-3309.38	28.13	27.81	-3374.78	90.51	86.33	-3671.75	-14.75	6.57	-3621.62	17.57	27.68	-3347.75	304.58	-0.91	-3283.89	291.68	60.05	-3555.98	19.08	1230.00	0.00	0.00	0.00	-1727.16	13.83	1600.15	-3476.74	-16.61	1626.87	-3389.08	190.04	1624.60	-3422.72	65.86	1610.33	589.90	-22.43	78.36	1187.35	0.21	79.37	567.62
1.14000	-3174.20	118.85	5.32	-3267.48	134.53	-4.93	-3309.38	28.13	27.81	-3374.78	90.51	86.33	-3671.75	-14.75	6.57	-3621.62	17.57	27.68	-3339.80	302.89	0.81	-3319.13	292.23	54.63	-3555.98	19.08	1230.00	0.00	0.00	0.00	-1727.16	13.83	1600.15	-3476.74	-16.61	1626.87	-3402.07	191.88	1625.39	-3380.91	67.04	1607.99	590.10	-22.78	78.52	1188.14	-0.13	79.56	567.24
1.15000	-3174.20	118.85	5.32	-3267.48	134.53	-4.93	-3309.38	28.13	27.81	-3374.78	90.51	86.33	-3671.75	-14.75	6.57	-3621.62	17.57	27.68	-3352.31	303.62	-1.31	-3287.44	294.36	59.28	-3555.98	19.08	1230.00	0.00	0.00	0.00	-1727.16	13.83	1600.15	-3476.74	-16.61	1626.87	-3379.97	193.16	1624.25	-3424.93	68.18	1610.02	589.20	-22.73	78.23	1187.93	-0.04	79.63	568.35
1.16000	-3174.20	118.85	5.32	-3267.48	134.53	-4.93	-3309.38	28.13	27.81	-3374.78	90.51	86.33	-3671.75	-14.75	6.57	-3621.62	17.57	27.68	-3357.41	305.79	-2.15	-3287.36	293.22	57.99	-3555.98	19.08	1230.00	0.00	0.00	0.00	-1727.16	13.83	1600.15	-3476.74	-16.61	1626.87	-3414.96	193.41	1626.64	-3420.09	70.83	1609.50	590.15	-22.48	78.30	1187.68	-0.52	79.20	567.38
1.17000	-3174.20	118.85	5.32	-3267.48	134.53	-4.93	-3309.38	28.13	27.81	-3374.78	90.51	86.33	-3671.75	-14.75	6.57	-3621.62	17.57	27.68	-3311.47	302.62	4.46	-3286.35	292.85	58.92	-3555.98	19.08	1230.00	0.00	0.00	0.00	-1727.16	13.83	1600.15	-3476.74	-16.61	1626.87	-3373.97	197.99	1625.26	-3370.09	71.66	1608.23	589.29	-22.64	78.20	1187.37	-0.55	79.03	566.87
1.18000	-3174.20	118.85	5.32	-3267.48	134.53	-4.93	-3309.38	28.13	27.81	-3374.78	90.51	86.33	-3671.75	-14.75	6.57	-3621.62	17.57	27.68	-3358.17	303.59	-1.89	-3298.34	292.18	59.11	-3555.98	19.08	1230.00	0.00	0.00	0.00	-1727.16	13.83	1600.15	-3476.74	-16.61	1626.87	-3372.25	196.62	1625.19	-3417.94	73.43	1607.95	589.88	-22.01	78.58	1187.79	-0.40	79.22	567.40
1.19000	-3174.20	118.85	5.32	-3267.48	134.53	-4.93	-3309.38	28.13	27.81	-3374.78	90.51	86.33	-3671.75	-14.75	6.57	-3621.62	17.57	27.68	-3357.66	303.15	-3.71	-3284.33	294.30	58.79	-3555.98	19.08	1230.00	0.00	0.00	0.00	-1727.16	13.83	1600.15	-3476.74	-16.61	1626.87	-3397.17	197.39	1626.03	-3435.37	71.70	1607.62	589.57	-22.55	78.34	1187.37	-0.01	79.03	566.81
1.20000	-3174.20	118.85	5.32	-3267.48	134.53	-4.93	-3309.38	28.13	27.81	-3374.78	90.51	86.33	-3671.75	-14.75	6.57	-3621.62	17.57	27.68	-3336.66	302.65	-1.16	-3283.64	289.29	57.54	-3555.98	19.08	1230.00	0.00	0.00	0.00	-1727.16	13.83	1600.15	-3476.74	-16.61	1626.87	-3393.92	198.92	1626.63	-3419.61	75.03	1606.23	589.75	-22.79	78.57	1187.81	-0.32	79.02	567.39
1.21000	-3174.20	118.85	5.32	-3267.48	134.53	-4.93	-3309.38	28.13	27.81	-3374.78	90.51	86.33	-3671.75	-14.75	6.57	-3621.62	17.57	27.68	-3328.31	306.31	1.54	-3266.41	292.69	61.88	-3555.98	19.08	1230.00	0.00	0.00	0.00	-1727.16	13.83	1600.15	-3476.74	-16.61	1626.87	-3381.71	201.56	1625.92	-3422.97	76.06	1606.45	590.54	-22.69	78.68	1187.85	-0.66	79.06	568.26
1.22000	-3174.20	118.85	5.32	-3267.48	134.53	-4.93	-3309.38	28.13	27.81	-3374.78	90.51	86.33	-3671.75	-14.75	6.57	-3621.62	17.57	27.68	-3353.34	304.80	-2.50	-3285.74	291.43	58.07	-3555.98	19.08	1230.00	0.00	0.00	0.00	-1727.16	13.83	1600.15	-3476.74	-16.61	1626.87	-3387.81	204.18	1627.36	-3440.50	77.25	1608.31	589.63	-22.52	78.43	1187.61	-0.41	79.28	568.12
1.23000	-3174.20	118.85	5.32	-3267.48	134.53	-4.93	-3309.38	28.13	27.81	-3374.78	90.51	86.33	-3671.75	-14.75	6.57	-3621.62	17.57	27.68	-3330.08	305.25	0.66	-3281.51	295.59	58.95	-3555.98	19.08	1230.00	0.00	0.00	0.00	-1727.16	13.83	1600.15	-3476.74	-16.61	1626.87	-3411.44	205.93	1626.72	-3404.29	80.41	1606.19	590.38	-22.80	78.71	1187.64	-0.65	79.17	567.81
1.24000	-3174.20	118.85	5.32	-3267.48	134.53	-4.93	-3309.38	28.13	27.81	-3374.78	90.51	86.33	-3671.75	-14.75	6.57	-3621.62	17.57	27.68	-3314.05	302.85	4.11	-3303.18	292.71	53.62	-3555.98	19.08	1230.00	0.00	0.00	0.00	-1727.16	13.83	1600.15	-3476.74	-16.61	1626.87	-3430.87	207.82	1628.10	-3413.67	83.99	1604.49	591.71	-22.75	79.00	1188.69	-0.69	79.49	567.26
1.25000	-3174.20	118.85	5.32	-3267.48	134.53	-4.93	-3309.38	28.13	27.81	-3374.78	90.51	86.33	-3671.75	-14.75	6.57	-3621.62	17.57	27.68	-3315.04	303.92	5.70	-3276.22	291.61	57.79	-3555.98	19.08	1230.00	0.00	0.00	0.00	-1727.16	13.83	1600.15	-3476.74	-16.61	1626.87	-3433.86	207.68	1628.29	-3412.80	83.67	1603.91	590.17	-22.71	78.70	1187.98	-0.50	79.30	567.60
1.26000	-3174.20	118.85	5.32	-3267.48	134.53	-4.93	-3309.38	28.13	27.81	-3374.78	90.51	86.33	-3671.75	-14.75	6.57	-3621.62	17.57	27.68	-3288.40	301.79	8.01	-3264.53	294.37	59.19	-3555.98	19.08	1230.00	0.00	0.00	0.00	-1727.16	13.83	1600.15	-3476.74	-16.61	1626.87	-3406.17	210.45	1628.31	-3441.26	84.30	1605.13	591.48	-21.96	78.82	1187.32	-0.28	79.26	566.92
1.27000	-3174.20	118.85	5.32	-3267.48	134.53	-4.93	-3309.38	28.13	27.81	-3374.78	90.51	86.33	-3671.75	-14.75	6.57	-3621.62	17.57	27.68	-3309.99	303.93	3.56	-3295.67	294.22	54.17	-3555.98	19.08	1230.00	0.00	0.00	0.00	-1727.16	13.83	1600.15	-3476.74	-16.61	1626.87	-3416.74	214.57	1629.11	-3431.37	89.28	1605.52	591.25	-22.18	78.97	1186.95	-0.27	79.20	567.29
1.28000	-3174.20	118.85	5.32	-3267.48	134.53	-4.93	-3309.38	28.13	27.81	-3374.78	90.51	86.33	-3671.75	-14.75	6.57	-3621.62	17.57	27.68	-3355.95	302.73	-3.18	-3305.79	294.38	52.48	-3555.98	19.08	1230.00	0.00	0.00	0.00	-1727.16	13.83	1600.15	-3476.74	-16.61	1626.87	-3407.17	215.57	1627.98	-3456.89	90.01	1604.79	590.56	-22.19	78.73	1187.53	-0.34	79.06	568.27
1.29000	-3174.20	118.85	5.32	-3267.48	134.53	-4.93	-3309.38	28.13	27.81	-3374.78	90.51	86.33	-3671.75	-14.75	6.57	-3621.62	17.57	27.68	-3334.24	304.04	-1.10	-3276.02	293.19	58.03	-3555.98	19.08	1230.00	0.00	0.00	0.00	-1727.16	13.83	1600.15	-3476.74	-16.61	1626.87	-3403.53	218.15	1626.53	-3426.96	91.90	1604.60	588.92	-22.45	78.34	1187.88	0.14	79.30	568.11
1.30000	-3174.20	118.85	5.32	-3267.48	134.53	-4.93	-3309.38	28.13	27.81	-3374.78	90.51	86.33	-3671.75	-14.75	6.57	-3621.62	17.57	27.68	-3351.08	303.56	-4.27	-3310.43	292.38	52.27	-3555.98	19.08	1230.00	0.00	0.00	0.00	-1727.16	13.83	1600.15	-3476.74	-16.61	1626.87	-3391.66	220.80	1627.15	-3433.51	92.53	1605.05	589.87	-22.52	78.60	1187.79	-0.28	79.12	567.38
1.31000	-3174.20	118.85	5.32	-3267.48	134.53	-4.93	-3309.38	28.13	27.81	-3374.78	90.51	86.33	-3671.75	-14.75	6.57	-3621.62	17.57	27.68	-3313.82	305.35	3.36	-3312.15	295.54	52.48	-3555.98	19.08	1230.00	0.00	0.00	0.00	-1727.16	13.83	1600.15	-3476.74	-16.61	1626.87	-3407.75	225.31	1627.65	-3433.19	96.09	1604.76	591.08	-22.20	79.02	1187.54	-1.18	78.95	567.31
1.32000	-3174.20	118.85	5.32	-3267.48	134.53	-4.93	-3309.38	28.13	27.81	-3374.78	90.51	86.33	-3671.75	-14.75	6.57	-3621.62	17.57	27.68	-3325.28	303.62	-0.36	-3291.22	294.75	54.50	-3555.98	19.08	1230.00	0.00	0.00	0.00	-1727.16	13.83	1600.15	-3476.74	-16.61	1626.87	-3414.30	224.92	1626.88	-3447.97	100.34	1604.22	591.03	-22.30	78.99	1189.01	-0.29	79.75	568.24
1.33000	-3174.20	118.85	5.32	-3267.48	134.53	-4.93	-3309.38	28.13	27.81	-3374.78	90.51	86.33	-3671.75	-14.75	6.57	-3621.62	17.57	27.68	-3336.39	304.42	-1.65	-3309.94	293.51	51.50	-3555.98	19.08	1230.00	0.00	0.00	0.00	-1727.16	13.83	1600.15	-3476.74	-16.61	1626.87	-3433.17	228.17	1627.11	-3429.50	103.40	1603.46	589.35	-22.58	78.50	1189.13	-0.25	79.94	567.53
1.34000	-3174.20	118.85	5.32	-3267.48	134.53	-4.93	-3309.38	28.13	27.81	-3374.78	90.51	86.33	-3671.75	-14.75	6.57	-3621.62	17.57	27.68	-3340.43	305.31	-2.38	-3286.28	294.06	55.79	-3555.98	19.08	1230.00	0.00	0.00	0.00	-1727.16	13.83	1600.15	-3476.74	-16.61	1626.87	-3418.23	230.74	1626.48	-3401.68	105.08	1603.02	589.63	-22.48	78.52	1188.01	-0.13	79.37	567.31
1.35000	-3174.20	118.85	5.32	-3267.48	134.53	-4.93	-3309.38	28.13	27.81	-3374.78	90.51	86.33	-3671.75	-14.75	6.57	-3621.62	17.57	27.68	-3347.82	306.84	-1.75	-3308.73	295.33	50.84	-3555.98	19.08	1230.00	0.00	0.00	0.00	-1727.16	13.83	1600.15	-3476.74	-16.61	1626.87	-3430.13	234.46	1624.03	-3452.67	108.25	1604.78	589.82	-22.60	78.52	1187.83	-0.67	79.22	567.26
1.36000	-3174.20	118.85	5.32	-3267.48	134.53	-4.93	-3309.38	28.13	27.81	-3374.78	90.51	86.33	-3671.75	-14.75	6.57	-3621.62	17.57	27.68	-3326.03	305.58	1.84	-3264.33	295.58	59.93	-3555.98	19.08	1230.00	0.00	0.00	0.00	-1727.16	13.83	1600.15	-3476.74	-16.61	1626.87	-3430.55	236.76	1623.97	-3428.37	111.40	1602.92	590.26	-22.94	78.66	1187.68	-0.73	79.00	566.94
1.37000	-3174.20	118.85	5.32	-3267.48	134.53	-4.93	-3309.38	28.13	27.81	-3374.78	90.51	86.33	-3671.75	-14.75	6.57	-3621.62	17.57	27.68	-3312.24	306.06	3.10	-3263.85	293.82	57.79	-3555.98	19.08	1230.00	0.00	0.00	0.00	-1727.16	13.83	1600.15	-3476.74	-16.61	1626.87	-3465.59	238.53	1624.35	-3435.81	113.11	1602.31	591.53	-22.62	78.92	1187.71	-0.21	79.31	567.49
1.38000	-3174.20	118.85	5.32	-3267.48	134.53	-4.93	-3309.38	28.13	27.81	-3374.78	90.51	86.33	-3671.75	-14.75	6.57	-3621.62	17.57	27.68	-3334.06	305.94	-0.52	-3281.40	295.61	55.58	-3555.98	19.08	1230.00	0.00	0.00	0.00	-1727.16	13.83	1600.15	-3476.74	-16.61	1626.87	-3455.08	242.75	1623.96	-3436.95	116.31	1602.24	591.09	-22.44	78.78	1187.70	-0.07	79.10	567.05
1.39000	-3174.20	118.85	5.32	-3267.48	134.53	-4.93	-3309.38	28.13	27.81	-3374.78	90.51	86.33	-3671.75	-14.75	6.57	-3621.62	17.57	27.68	-3331.39	304.04	-1.43	-3283.78	297.33	54.20	-3555.98	19.08	1230.00	0.00	0.00	0.00	-1727.16	13.83	1600.15	-3476.74	-16.61	1626.87	-3461.70	245.96	1623.53	-3416.43	118.90	1601.68	590.32	-22.46	78.64	1187.41	0.09	79.09	567.55
1.40000	-3174.20	118.85	5.32	-3267.48	134.53	-4.93	-3309.38	28.13	27.81	-3374.78	90.51	86.33	-3671.75	-14.75	6.57	-3621.62	17.57	27.68	-3312.25	307.38	1.39	-3314.81	295.63	50.84	-3555.98	19.08	1230.00	0.00	0.00	0.00	-1727.16	13.83	1600.15	-3476.74	-16.61	1626.87	-3463.52	248.18	1623.02	-3423.77	121.59	1602.00	589.85	-22.59	78.62	1187.94	0.14	79.26	568.36
1.41000	-3174.20	118.85	5.32	-3267.48	134.53	-4.93	-3309.38	28.13	27.81	-3374.78	90.51	86.33	-3671.75	-14.75	6.57	-3621.62	17.57	27.68	-3332.98	305.32	-0.04	-3322.86	296.00	47.69	-3555.98	19.08	1230.00	0.00	0.00	0.00	-1727.16	13.83	1600.15	-3476.74	-16.61	1626.87	-3461.96	249.71	1622.49	-3426.14	126.01	1602.41	590.10	-22.41	78.55	1187.00	-0.67	79.05	567.57
1.42000	-3174.20	118.85	5.32	-3267.48	134.53	-4.93	-3309.38	28.13	27.81	-3374.78	90.51	86.33	-3671.75	-14.75	6.57	-3621.62	17.57	27.68	-3341.50	303.31	-1.73	-3279.62	292.84	54.52	-3555.98	19.08	1230.00	0.00	0.00	0.00	-1727.16	13.83	1600.15	-3476.74	-16.61	1626.87	-3458.39	250.86	1621.99	-3433.55	125.81	1602.91	591.31	-22.67	78.81	1187.52	-0.74	79.23	566.96
1.43000	-3174.20	118.85	5.32	-3267.48	134.53	-4.93	-3309.38	28.13	27.81	-3374.78	90.51	86.33	-3671.75	-14.75	6.57	-3621.62	17.57	27.68	-3363.81	306.84	-6.91	-3322.21	292.10	47.56	-3555.98	19.08	1230.00	0.00	0.00	0.00	-1727.16	13.83	1600.15	-3476.74	-16.61	1626.87	-3454.21	251.92	1621.57	-3442.54	127.49	1603.37	589.67	-22.50	78.40	1187.29	-0.87	79.08	567.88
1.44000	-3174.20	118.85	5.32	-3267.48	134.53	-4.93	-3309.38	28.13	27.81	-3374.78	90.51	86.33	-3671.75	-14.75	6.57	-3621.62	17.57	27.68	-3334.36	305.79	-1.95	-3266.09	295.71	55.45	-3555.98	19.08	1230.00	0.00	0.00	0.00	-1727.16	13.83	1600.15	-3476.74	-16.61	1626.87	-3450.82	253.20	1621.28	-3438.78	128.99	1603.00	589.90	-22.33	78.62	1187.27	-0.70	79.31	567.36
1.45000	-3174.20	118.85	5.32	-3267.48	134.53	-4.93	-3309.38	28.13	27.81	-3374.78	90.51	86.33	-3671.75	-14.75	6.57	-3621.62	17.57	27.68	-3340.65	307.09	-1.70	-3295.31	295.54	51.21	-3555.98	19.08	1230.00	0.00	0.00	0.00	-1727.16	13.83	1600.15	-3476.74	-16.61	1626.87	-3449.61	255.01	1621.18	-3438.57	130.37	1601.65	590.35	-22.25	78.78	1187.16	-0.05	79.45	566.61
1.46000	-3174.20	118.85	5.32	-3267.48	134.53	-4.93	-3309.38	28.13	27.81	-3374.78	90.51	86.33	-3671.75	-14.75	6.57	-3621.62	17.57	27.68	-3350.70	303.85	-3.67	-3258.82	294.93	58.31	-3555.98	19.08	1230.00	0.00	0.00	0.00	-1727.16	13.83	1600.15	-3476.74	-16.61	1626.87	-3451.98	257.64	1621.31	-3447.04	131.71	1602.44	589.86	-22.76	78.42	1187.96	0.08	79.21	567.91
1.47000	-3174.20	118.85	5.32	-3267.48	134.53	-4.93	-3309.38	28.13	27.81	-3374.78	90.51	86.33	-3671.75	-14.75	6.57	-3621.62	17.57	27.68	-3324.73	305.21	0.08	-3298.99	295.23	51.68	-3555.98	19.08	1230.00	0.00	0.00	0.00	-1727.16	13.83	1600.15	-3476.74	-16.61	1626.87	-3475.34	261.49	1622.50	-3454.68	134.30	1602.84	590.37	-22.85	78.56	1187.96	-0.34	79.19	567.06
1.48000	-3174.20	118.85	5.32	-3267.48	134.53	-4.93	-3309.38	28.13	27.81	-3374.78	90.51	86.33	-3671.75	-14.75	6.57	-3621.62	17.57	27.68	-3318.44	305.78	1.60	-3307.30	296.03	51.86	-3555.98	19.08	1230.00	0.00	0.00	0.00	-1727.16	13.83	1600.15	-3476.74	-16.61	1626.87	-3455.43	263.33	1622.47	-3437.48	138.19	1601.84	589.42	-22.65	78.58	1188.41	-0.48	79.19	567.27
1.49000	-3174.20	118.85	5.32	-3267.48	134.53	-4.93	-3309.38	28.14	27.81	-3374.78	90.51	86.33	-3671.75	-14.75	6.57	-3621.62	17.57	27.68	-3333.51	305.46	-1.26	-3293.23	293.60	53.28	-3555.98	19.08	1230.00	0.00	0.00	0.00	-1727.16	13.83	1600.15	-3476.74	-16.61	1626.87	-3454.70	263.67	1620.82	-3444.60	138.97	1603.33	589.06	-22.17	78.59	1187.99	-0.44	79.17	567.57
1.50000	-3174.20	118.85	5.32	-3267.48	134.53	-4.93	-3305.13	39.28	28.84	-3374.78	90.51	86.33	-3671.75	-14.75	6.57	-3621.62	17.57	27.68	-3369.24	304.73	-5.93	-3299.55	294.76	52.58	-3555.98	19.08	1230.00	0.00	0.00	0.00	-1727.16	13.83	1600.15	-3476.74	-16.61	1626.87	-3459.22	267.25	1621.54	-3430.40	140.78	1602.30	590.26	-23.02	78.67	1187.43	-0.25	79.14	568.32
1.51000	-3174.20	118.85	5.32	-3267.48	134.53	-4.93	-3300.83	49.33	30.21	-3374.78	90.51	86.33	-3671.75	-14.75	6.57	-3621.62	17.57	27.68	-3338.52	304.91	-2.06	-3258.25	293.13	59.28	-3555.98	19.08	1230.00	0.00	0.00	0.00	-1727.16	13.83	1600.15	-3476.74	-16.61	1626.87	-3484.03	267.56	1621.55	-3434.89	142.08	1602.39	590.77	-22.14	78.82	1187.39	-0.65	79.20	568.01
1.52000	-3174.20	118.85	5.32	-3267.48	134.53	-4.93	-3258.96	59.02	36.90	-3374.78	90.51	86.33	-3671.75	-14.75	6.57	-3621.62	17.57	27.68	-3324.44	305.00	0.67	-3303.18	293.23	52.62	-3555.98	19.08	1230.00	0.00	0.00	0.00	-1727.16	13.83	1600.15	-3476.74	-16.61	1626.87	-3496.89	267.80	1622.54	-3433.98	141.37	1603.12	591.06	-22.39	78.85	1187.71	-0.29	79.24	566.84
1.53000	-3174.20	118.85	5.32	-3267.48	134.53	-4.93	-3312.07	66.35	28.09	-3374.78	90.51	86.33	-3671.75	-14.75	6.57	-3621.62	17.57	27.68	-3321.32	305.33	1.54	-3305.05	295.86	52.12	-3555.98	19.08	1230.00	0.00	0.00	0.00	-1727.16	13.83	1600.15	-3476.74	-16.61	1626.87	-3471.01	269.06	1622.34	-3437.81	141.79	1603.30	591.06	-22.60	78.89	1186.55	-0.16	78.85	567.20
1.54000	-3174.20	118.85	5.32	-3267.48	134.53	-4.93	-3295.39	73.14	31.74	-3374.78	90.51	86.33	-3671.75	-14.75	6.57	-3621.62	17.57	27.68	-3393.11	306.74	-9.53	-3326.67	291.91	50.13	-3555.98	19.08	1230.00	0.00	0.00	0.00	-1727.16	13.83	1600.15	-3476.74	-16.61	1626.87	-3482.78	269.82	1623.62	-3434.60	143.31	1604.14	590.27	-22.90	78.63	1187.27	-0.57	78.93	568.52
1.55000	-3174.20	118.85	5.32	-3267.48	134.53	-4.93	-3305.30	81.05	29.71	-3374.78	90.51	86.33	-3671.75	-14.75	6.57	-3621.62	17.57	27.68	-3315.41	302.93	3.39	-3330.33	293.84	49.46	-3555.98	19.08	1230.00	0.00	0.00	0.00	-1727.16	13.83	1600.15	-3476.74	-16.61	1626.87	-3500.57	270.58	1624.59	-3448.49	143.79	1603.95	589.09	-22.64	78.37	1187.07	-0.62	78.92	567.52
1.56000	-3174.20	118.85	5.32	-3267.48	134.53	-4.93	-3337.56	91.32	24.21	-3374.78	90.51	86.33	-3671.75	-14.75	6.57	-3621.62	17.57	27.68	-3354.43	304.33	-3.54	-3282.86	295.45	58.20	-3555.98	19.08	1230.00	0.00	0.00	0.00	-1727.16	13.83	1600.15	-3476.74	-16.61	1626.87	-3507.02	271.84	1625.10	-3457.52	145.29	1604.19	589.66	-22.75	78.79	1187.84	-0.57	79.09	567.67
1.57000	-3174.20	118.85	5.32	-3267.48	134.53	-4.93	-3352.11	96.30	20.97	-3374.78	90.51	86.33	-3671.75	-14.75	6.57	-3621.62	17.57	27.68	-3351.30	304.50	-3.74	-3243.65	294.05	62.84	-3555.98	19.08	1230.00	0.00	0.00	0.00	-1727.16	13.83	1600.15	-3476.74	-16.61	1626.87	-3513.37	273.08	1625.60	-3459.19	146.22	1603.72	589.15	-22.46	78.54	1187.30	-0.32	79.08	566.73
1.58000	-3174.20	118.85	5.32	-3267.48	134.53	-4.93	-3302.07	106.90	28.97	-3374.78	90.51	86.33	-3671.75	-14.75	6.57	-3621.62	17.57	27.68	-3340.57	303.20	-1.18	-3304.88	294.47	55.47	-3555.98	19.08	1230.00	0.00	0.00	0.00	-1727.16	13.83	1600.15	-3476.74	-16.61	1626.87	-3519.62	274.30	1626.09	-3442.67	145.48	1603.59	590.20	-22.68	78.66	1187.49	-0.52	78.95	567.52
1.59000	-3174.20	118.85	5.32	-3267.48	134.53	-4.93	-3374.96	111.97	17.17	-3372.87	97.26	87.02	-3671.75	-14.75	6.57	-3621.62	17.57	27.68	-3335.42	303.22	0.79	-3292.29	295.18	56.21	-3555.98	19.08	1230.00	0.00	0.00	0.00	-1727.16	13.83	1600.15	-3476.74	-16.61	1626.87	-3525.78	275.50	1626.57	-3467.58	145.47	1604.48	590.19	-22.66	78.55	1187.06	-0.06	79.35	567.45
1.60000	-3174.20	118.85	5.32	-3267.48	134.53	-4.93	-3364.30	121.81	18.63	-3368.61	101.47	86.43	-3671.75	-14.75	6.57	-3621.62	17.57	27.68	-3312.04	303.69	2.69	-3285.66	294.31	58.70	-3555.98	19.08	1230.00	0.00	0.00	0.00	-1727.16	13.83	1600.15	-3476.74	-16.61	1626.87	-3531.85	276.69	1627.03	-3452.96	146.28	1604.10	590.02	-22.74	78.40	1187.45	0.16	79.35	568.08
1.61000	-3174.20	118.85	5.32	-3267.48	134.53	-4.93	-3358.03	128.15	21.00	-3361.95	107.27	86.17	-3671.75	-14.75	6.57	-3621.62	17.57	27.68	-3369.45	304.65	-6.46	-3291.42	295.20	59.04	-3555.98	19.08	1230.00	0.00	0.00	0.00	-1727.16	13.83	1600.15	-3476.74	-16.61	1626.87	-3537.82	277.86	1627.49	-3457.00	146.13	1603.42	590.16	-22.22	78.60	1187.67	-0.15	79.27	566.98
1.62000	-3174.20	118.85	5.32	-3267.48	134.53	-4.93	-3382.05	133.07	17.52	-3396.21	111.95	81.10	-3671.75	-14.75	6.57	-3621.62	17.57	27.68	-3300.39	304.72	6.21	-3285.37	294.41	58.94	-3555.98	19.08	1230.00	0.00	0.00	0.00	-1727.16	13.83	1600.15	-3476.74	-16.61	1626.87	-3543.69	279.01	1627.93	-3431.03	145.41	1602.18	590.53	-22.63	78.66	1188.10	0.47	79.58	567.51
1.63000	-3174.20	118.85	5.32	-3267.48	134.53	-4.93	-3390.11	138.94	16.40	-3397.39	121.03	79.41	-3671.75	-14.75	6.57	-3621.62	17.57	27.68	-3347.73	304.05	0.08	-3271.23	295.95	62.83	-3555.98	19.08	1230.00	0.00	0.00	0.00	-1727.16	13.83	1600.15	-3476.74	-16.61	1626.87	-3549.48	280.15	1628.35	-3437.96	144.78	1601.30	590.51	-22.52	78.47	1187.77	-0.36	79.36	568.08
1.64000	-3174.20	118.85	5.32	-3267.48	134.53	-4.93	-3414.17	143.93	12.14	-3363.57	123.09	83.77	-3671.75	-14.75	6.57	-3621.62	17.57	27.68	-3352.49	305.55	-0.18	-3276.37	295.37	60.06	-3555.98	19.08	1230.00	0.00	0.00	0.00	-1727.16	13.83	1600.15	-3476.74	-16.61	1626.87	-3555.17	281.27	1628.77	-3435.87	144.49	1601.20	589.71	-22.54	78.38	1188.19	-0.25	79.36	566.31
1.65000	-3174.20	118.85	5.32	-3267.48	134.53	-4.93	-3411.58	147.33	11.12	-3408.45	127.54	74.14	-3671.75	-14.75	6.57	-3621.62	17.57	27.68	-3350.54	305.15	-1.02	-3254.47	294.76	64.56	-3555.98	19.08	1230.00	0.00	0.00	0.00	-1727.16	13.83	1600.15	-3476.74	-16.61	1626.87	-3560.76	282.37	1629.17	-3451.02	141.67	1602.19	589.70	-22.38	78.62	1188.61	-0.36	79.42	566.31
1.66000	-3174.20	118.85	5.32	-3267.48	134.53	-4.93	-3416.36	147.99	10.51	-3404.81	132.26	72.96	-3671.75	-14.75	6.57	-3621.62	17.57	27.68	-3312.51	303.66	4.91	-3236.94	294.22	71.25	-3555.98	19.08	1230.00	0.00	0.00	0.00	-1727.16	13.83	1600.15	-3476.74	-16.61	1626.87	-3566.26	283.46	1629.57	-3459.78	140.08	1602.60	590.32	-22.43	78.51	1187.46	-0.28	79.40	567.41
1.67000	-3174.20	118.85	5.32	-3267.48	134.53	-4.93	-3420.37	151.86	8.18	-3396.27	132.43	72.99	-3671.75	-14.75	6.57	-3621.62	17.57	27.68	-3329.51	304.88	3.38	-3258.61	292.53	68.18	-3555.98	19.08	1230.00	0.00	0.00	0.00	-1727.16	13.83	1600.15	-3476.74	-16.61	1626.87	-3571.67	284.53	1629.95	-3440.58	139.67	1600.83	591.13	-23.11	78.64	1187.19	-0.15	79.05	567.26
1.68000	-3174.20	118.85	5.32	-3267.48	134.53	-4.93	-3409.59	153.06	7.92	-3370.02	134.49	74.58	-3671.75	-14.75	6.57	-3621.62	17.57	27.68	-3319.49	305.49	6.78	-3308.71	293.78	60.53	-3555.98	19.08	1230.00	0.00	0.00	0.00	-1727.16	13.83	1600.15	-3476.74	-16.61	1626.87	-3576.99	285.59	1630.32	-3441.55	137.89	1601.04	590.55	-23.31	78.47	1187.99	-0.08	79.49	566.98
1.69000	-3174.20	118.85	5.32	-3267.48	134.53	-4.93	-3424.72	151.66	4.39	-3385.92	134.97	69.35	-3671.75	-14.75	6.57	-3621.62	17.57	27.68	-3308.41	305.35	9.53	-3249.87	293.72	71.05	-3555.98	19.08	1230.00	0.00	0.00	0.00	-1727.16	13.83	1600.15	-3476.74	-16.61	1626.87	-3582.22	286.62	1630.67	-3464.24	136.45	1601.46	590.44	-22.88	78.71	1187.52	-0.82	79.09	566.85
1.70000	-3174.20	118.85	5.32	-3267.48	134.53	-4.93	-3417.31	153.07	1.50	-3405.16	134.87	63.55	-3671.75	-14.75	6.57	-3621.62	17.57	27.68	-3323.73	304.88	7.60	-3285.74	295.49	67.05	-3555.98	19.08	1230.00	0.00	0.00	0.00	-1727.16	13.83	1600.15	-3476.74	-16.61	1626.87	-3587.35	287.64	1631.02	-3467.66	134.71	1601.53	589.88	-23.28	78.50	1187.35	-0.69	78.94	567.45
1.71000	-3174.20	118.85	5.32	-3267.48	134.53	-4.93	-3430.77	152.74	-3.50	-3379.59	133.40	64.29	-3671.75	-14.75	6.57	-3621.62	17.57	27.68	-3358.54	305.81	3.85	-3270.92	292.00	70.96	-3555.98	19.08	1230.00	0.00	0.00	0.00	-1727.16	13.83	1600.15	-3476.74	-16.61	1626.87	-3592.39	288.65	1631.35	-3451.51	132.04	1601.05	590.21	-22.79	78.61	1187.87	-0.42	79.35	567.15
1.72000	-3174.20	118.85	5.32	-3267.48	134.53	-4.93	-3415.00	151.86	-3.26	-3356.55	134.56	67.48	-3671.75	-14.75	6.57	-3621.62	17.57	27.68	-3349.56	303.93	6.48	-3286.08	295.40	70.93	-3555.98	19.08	1230.00	0.00	0.00	0.00	-1727.16	13.83	1600.15	-3476.74	-16.61	1626.87	-3597.34	289.64	1631.68	-3458.06	128.59	1600.35	589.86	-22.73	78.44	1187.00	-0.22	79.13	566.89
1.73000	-3174.20	118.85	5.32	-3267.48	134.53	-4.93	-3414.87	151.60	-3.90	-3338.49	133.18	68.67	-3671.75	-14.75	6.57	-3621.62	17.57	27.68	-3348.97	305.03	7.61	-3318.44	293.66	68.23	-3555.98	19.08	1230.00	0.00	0.00	0.00	-1727.16	13.83	1600.15	-3476.74	-16.61	1626.87	-3602.20	290.61	1631.99	-3453.99	127.36	1600.09	590.81	-22.55	78.59	1186.91	0.13	79.19	566.90
1.74000	-3174.20	118.85	5.32	-3267.48	134.53	-4.93	-3441.49	149.93	-9.27	-3368.19	132.89	63.02	-3671.75	-14.75	6.57	-3621.62	17.57	27.68	-3356.82	304.58	9.14	-3365.35	294.15	67.35	-3555.98	19.08	1230.00	0.00	0.00	0.00	-1727.16	13.83	1600.15	-3476.74	-16.61	1626.87	-3606.97	291.56	1632.29	-3439.15	125.12	1599.57	589.77	-22.51	78.53	1187.38	-0.12	79.18	567.70
1.75000	-3174.20	118.85	5.32	-3267.48	134.53	-4.93	-3448.11	149.53	-9.91	-3369.26	135.58	62.58	-3671.75	-14.75	6.57	-3621.62	17.57	27.68	-3348.31	306.18	15.05	-3383.38	294.16	67.39	-3555.98	19.08	1230.00	0.00	0.00	0.00	-1727.16	13.83	1600.15	-3476.74	-16.61	1626.87	-3611.64	292.50	1632.58	-3432.66	124.60	1599.82	590.76	-23.11	78.78	1188.44	0.03	79.56	568.11
1.76000	-3174.20	118.85	5.32	-3267.48	134.53	-4.93	-3431.96	150.22	-7.56	-3373.12	132.20	62.17	-3671.75	-14.75	6.57	-3621.62	17.57	27.68	-3351.43	305.43	19.32	-3401.16	294.19	67.48	-3555.98	19.08	1230.00	0.00	0.00	0.00	-1727.16	13.83	1600.15	-3476.74	-16.61	1626.87	-3616.23	293.43	1632.86	-3426.66	121.44	1599.50	590.80	-22.64	78.62	1188.43	0.12	79.62	567.17
1.77000	-3174.20	118.85	5.32	-3267.48	134.53	-4.93	-3436.63	149.62	-7.99	-3358.80	132.33	64.75	-3671.75	-14.75	6.57	-3621.62	17.57	27.68	-3375.88	305.86	20.30	-3418.69	294.21	67.62	-3555.98	19.08	1230.00	0.00	0.00	0.00	-1727.16	13.83	1600.15	-3476.74	-16.61	1626.87	-3620.73	294.33	1633.13	-3421.76	119.01	1599.52	590.74	-22.11	78.83	1187.61	-0.05	79.43	568.04
1.78000	-3174.20	118.85	5.32	-3267.48	134.53	-4.93	-3392.39	149.94	-0.20	-3360.19	131.66	64.38	-3671.75	-14.75	6.57	-3621.62	17.57	27.68	-3314.00	307.41	37.26	-3435.99	294.25	67.81	-3555.98	19.08	1230.00	0.00	0.00	0.00	-1727.16	13.83	1600.15	-3476.74	-16.61	1626.87	-3625.14	295.22	1633.38	-3444.77	117.51	1600.58	590.53	-22.15	78.86	1186.80	0.02	79.25	567.24
1.79000	-3174.20	118.85	5.32	-3267.48	134.53	-4.93	-3442.70	150.24	-8.40	-3387.99	132.27	59.04	-3671.75	-14.75	6.57	-3621.62	17.57	27.68	-3353.83	310.64	38.29	-3453.05	294.29	68.06	-3555.98	19.08	1230.00	0.00	0.00	0.00	-1727.16	13.83	1600.15	-3476.74	-16.61	1626.87	-3629.45	296.10	1633.63	-3438.59	116.26	1600.72	590.43	-22.94	78.70	1187.42	-0.06	79.34	567.85
1.80000	-3174.20	118.85	5.32	-3267.48	134.53	-4.93	-3447.55	149.65	-10.80	-3334.33	135.14	67.85	-3671.75	-14.75	6.57	-3621.62	17.57	27.68	-3331.93	311.94	47.70	-3469.86	294.34	68.35	-3555.98	19.08	1230.00	0.00	0.00	0.00	-1727.16	13.83	1600.15	-3476.74	-16.61	1626.87	-3633.68	296.96	1633.86	-3440.47	115.94	1601.61	590.16	-23.14	78.31	1188.01	-0.54	79.35	568.25
1.81000	-3174.20	118.85	5.32	-3267.48	134.53	-4.93	-3446.71	151.33	-10.07	-3370.26	132.84	62.23	-3671.75	-14.75	6.57	-3621.62	17.57	27.68	-3328.71	313.12	53.93	-3486.44	294.39	68.69	-3555.98	19.08	1230.00	0.00	0.00	0.00	-1727.16	13.83	1600.15	-3476.74	-16.61	1626.87	-3637.82	297.80	1634.09	-3441.17	114.41	1601.49	590.09	-22.45	78.45	1187.86	-0.98	79.21	566.74
1.82000	-3174.20	118.85	5.32	-3267.48	134.53	-4.93	-3448.93	150.83	-10.19	-3372.43	132.60	61.08	-3671.75	-14.75	6.57	-3621.62	17.57	27.68	-3325.51	314.30	60.14	-3502.77	294.45	69.07	-3555.98	19.08	1230.00	0.00	0.00	0.00	-1727.16	13.83	1600.15	-3476.74	-16.61	1626.87	-3641.87	298.63	1634.30	-3423.53	114.11	1600.83	590.52	-22.74	78.72	1187.90	-0.40	79.47	566.07
1.83000	-3174.20	118.85	5.32	-3267.48	134.53	-4.93	-3417.02	152.72	-5.45	-3362.77	133.40	61.63	-3671.75	-14.75	6.57	-3621.62	17.57	27.68	-3322.33	315.47	66.32	-3518.88	294.51	69.51	-3555.98	19.08	1230.00	0.00	0.00	0.00	-1727.16	13.83	1600.15	-3476.74	-16.61	1626.87	-3645.84	299.44	1634.50	-3439.49	113.23	1602.33	590.31	-22.78	78.63	1187.64	-0.02	79.27	567.31
1.84000	-3174.20	118.85	5.32	-3267.48	134.53	-4.93	-3442.73	150.34	-10.50	-3401.50	132.51	55.52	-3671.75	-14.75	6.57	-3621.62	17.57	27.68	-3319.18	316.63	72.47	-3534.74	294.58	69.99	-3555.98	19.08	1230.00	0.00	0.00	0.00	-1727.16	13.83	1600.15	-3476.74	-16.61	1626.87	-3649.71	300.24	1634.70	-3424.75	112.73	1602.43	591.00	-22.35	78.67	1188.32	-0.40	79.39	567.00
1.85000	-3174.20	118.85	5.32	-3267.48	134.53	-4.93	-3417.69	150.66	-6.19	-3366.90	132.57	58.93	-3671.75	-14.75	6.57	-3621.62	17.57	27.68	-3316.05	317.78	78.60	-3550.37	294.66	70.52	-3555.98	19.08	1230.00	0.00	0.00	0.00	-1727.16	13.83	1600.15	-3476.74	-16.61	1626.87	-3653.50	301.02	1634.88	-3432.32	110.72	1602.54	589.81	-22.07	78.57	1188.18	-0.42	79.37	568.61
1.86000	-3174.20	118.85	5.32	-3267.48	134.53	-4.93	-3443.81	150.34	-11.21	-3395.48	133.16	55.18	-3671.75	-14.75	6.57	-3621.62	17.57	27.68	-3312.95	318.93	84.70	-3565.77	294.74	71.10	-3555.98	19.08	1230.00	0.00	0.00	0.00	-1727.16	13.83	1600.15	-3476.74	-16.61	1626.87	-3657.20	301.78	1635.05	-3434.78	110.13	1602.66	590.12	-21.70	78.71	1187.65	-0.69	79.27	567.82
1.87000	-3174.20	118.85	5.32	-3267.48	134.53	-4.93	-3434.10	150.00	-10.10	-3354.15	134.24	60.90	-3671.75	-14.75	6.57	-3621.62	17.57	27.68	-3309.87	320.06	90.78	-3580.93	294.83	71.72	-3555.98	19.08	1230.00	0.00	0.00	0.00	-1727.16	13.83	1600.15	-3476.74	-16.61	1626.87	-3660.81	302.53	1635.21	-3436.34	111.36	1602.48	589.97	-22.12	78.64	1187.52	-0.68	79.11	567.82
1.88000	-3174.20	118.85	5.32	-3267.48	134.53	-4.93	-3419.58	150.62	-7.99	-3364.51	134.37	59.65	-3671.75	-14.75	6.57	-3621.62	17.57	27.68	-3306.80	321.18	96.83	-3595.86	294.92	72.39	-3555.98	19.08	1230.00	0.00	0.00	0.00	-1727.16	13.83	1600.15	-3476.74	-16.61	1626.87	-3664.34	303.26	1635.37	-3426.27	110.40	1602.51	590.53	-22.35	78.76	1188.53	-0.41	79.38	567.68
1.89000	-3174.20	118.85	5.32	-3267.48	134.53	-4.93	-3422.81	151.41	-7.77	-3366.28	134.00	60.24	-3671.75	-14.75	6.57	-3621.62	17.57	27.68	-3303.76	322.30	102.85	-3610.55	295.02	73.11	-3555.98	19.08	1230.00	0.00	0.00	0.00	-1727.16	13.83	1600.15	-3476.74	-16.61	1626.87	-3667.78	303.98	1635.51	-3428.74	110.07	1602.48	590.01	-22.73	78.64	1188.12	-0.01	79.63	566.73
1.90000	-3174.20	118.85	5.32	-3267.48	134.53	-4.93	-3436.21	150.19	-11.33	-3363.74	133.94	58.53	-3671.75	-14.75	6.57	-3621.62	17.57	27.68	-3300.75	323.40	108.85	-3625.02	295.12	73.87	-3555.98	19.08	1230.00	0.00	0.00	0.00	-1727.16	13.83	1600.15	-3476.74	-16.61	1626.87	-3671.13	304.68	1635.64	-3440.57	110.56	1603.93	590.52	-22.88	78.76	1187.25	-0.31	79.14	567.07
1.91000	-3174.20	118.85	5.32	-3267.48	134.53	-4.93	-3424.87	150.43	-7.96	-3331.26	134.13	64.55	-3671.75	-14.75	6.57	-3621.62	17.57	27.68	-3297.75	324.50	114.82	-3639.26	295.23	74.67	-3555.98	19.08	1230.00	0.00	0.00	0.00	-1727.16	13.83	1600.15	-3476.74	-16.62	1626.87	-3674.40	305.37	1635.76	-3440.88	112.07	1604.03	590.06	-22.55	78.61	1187.68	-0.08	79.53	568.83
1.92000	-3174.20	118.85	5.32	-3267.48	134.53	-4.93	-3423.42	150.40	-9.03	-3382.06	134.91	55.16	-3671.75	-14.75	6.57	-3621.62	17.57	27.68	-3294.77	325.59	120.77	-3653.27	295.34	75.52	-3555.98	19.08	1230.00	0.00	0.00	0.00	-1727.16	13.83	1600.15	-3482.11	-19.36	1627.50	-3677.58	306.04	1635.88	-3423.42	112.84	1603.61	589.13	-22.88	78.28	1188.34	-0.30	79.56	567.45
1.93000	-3174.20	118.85	5.32	-3267.48	134.53	-4.93	-3440.42	150.41	-11.89	-3359.64	134.93	59.18	-3671.75	-14.75	6.57	-3621.62	17.57	27.68	-3291.81	326.66	126.68	-3667.05	295.46	76.41	-3555.98	19.08	1230.00	0.00	0.00	0.00	-1727.16	13.83	1600.15	-3485.71	-23.44	1627.04	-3680.67	306.69	1635.98	-3434.91	111.88	1605.45	589.85	-22.88	78.55	1188.34	0.15	79.76	567.47
1.94000	-3174.20	118.85	5.32	-3267.48	134.53	-4.93	-3446.55	152.75	-11.29	-3356.71	135.65	59.22	-3671.75	-14.75	6.57	-3621.62	17.57	27.68	-3288.87	327.73	132.58	-3680.60	295.58	77.35	-3555.98	19.08	1230.00	0.00	0.00	0.00	-1727.16	13.83	1600.15	-3487.13	-25.06	1627.94	-3683.68	307.33	1636.07	-3435.64	112.20	1606.43	590.89	-22.51	78.79	1188.42	0.12	79.58	567.91
1.95000	-3174.20	118.85	5.32	-3267.48	134.53	-4.93	-3459.58	149.68	-12.95	-3358.08	134.45	60.04	-3671.75	-14.75	6.57	-3621.62	17.57	27.68	-3285.96	328.79	138.44	-3693.93	295.71	78.32	-3555.98	19.08	1230.00	0.00	0.00	0.00	-1727.16	13.83	1600.15	-3492.27	-24.82	1625.48	-3686.61	307.96	1636.16	-3438.00	111.83	1606.63	591.35	-22.75	78.98	1188.03	-0.27	79.26	568.20
1.96000	-3174.20	118.85	5.32	-3267.48	134.53	-4.93	-3400.93	153.21	-4.89	-3353.20	131.90	60.55	-3671.75	-14.75	6.57	-3621.62	17.57	27.68	-3283.06	329.84	144.28	-3707.03	295.84	79.34	-3555.98	19.08	1230.00	0.00	0.00	0.00	-1727.16	13.83	1600.15	-3486.24	-24.13	1624.81	-3689.45	308.57	1636.23	-3428.27	111.61	1607.48	590.24	-22.30	78.91	1187.18	0.09	79.18	567.44
1.97000	-3174.20	118.85	5.32	-3267.48	134.53	-4.93	-3431.22	149.59	-9.43	-3375.08	134.62	56.39	-3671.75	-14.75	6.57	-3621.62	17.57	27.68	-3280.18	330.88	150.09	-3719.91	295.97	80.40	-3555.98	19.08	1230.00	0.00	0.00	0.00	-1727.16	13.83	1600.15	-3492.63	-25.63	1623.11	-3692.20	309.16	1636.29	-3422.87	113.43	1609.00	590.77	-22.18	78.71	1186.89	-0.21	79.33	568.08
1.98000	-3174.20	118.85	5.32	-3267.48	134.53	-4.93	-3411.52	150.35	-5.96	-3405.13	133.03	52.88	-3671.75	-14.75	6.57	-3621.62	17.57	27.68	-3277.31	331.91	155.88	-3732.56	296.11	81.51	-3555.98	19.08	1230.00	0.00	0.00	0.00	-1727.16	13.83	1600.15	-3513.35	-30.32	1624.64	-3694.87	309.74	1636.35	-3433.00	113.03	1610.99	589.70	-22.37	78.45	1187.62	0.07	79.64	568.14
1.99000	-3174.20	118.85	5.32	-3267.48	134.53	-4.93	-3442.83	150.51	-10.35	-3372.38	132.27	59.04	-3671.75	-14.75	6.57	-3621.62	17.57	27.68	-3274.47	332.93	161.63	-3744.99	296.25	82.65	-3555.98	19.08	1230.00	0.00	0.00	0.00	-1727.16	13.83	1600.15	-3497.86	-26.41	1624.16	-3697.46	310.31	1636.40	-3437.07	114.10	1611.95	589.92	-22.12	78.50	1187.30	0.41	79.29	567.84
2.00000	-3174.20	118.85	5.32	-3267.48	134.53	-4.93	-3451.40	149.83	-11.57	-3320.03	135.84	66.44	-3671.75	-14.75	6.57	-3621.62	17.57	27.68	-3271.64	333.94	167.37	-3757.20	296.40	83.83	-3555.98	19.08	1230.00	0.00	0.00	0.00	-1727.16	13.83	1600.15	-3485.05	-30.76	1621.92	-3699.97	310.85	1636.43	-3428.59	116.14	1612.83	589.84	-22.24	78.42	1187.33	-0.05	79.16	567.53
2.01000	-3174.20	118.85	5.32	-3267.48	134.53	-4.93	-3449.19	150.04	-11.71	-3355.11	135.12	61.19	-3671.75	-14.75	6.57	-3621.62	17.57	27.68	-3268.83	334.94	173.07	-3769.19	296.55	85.06	-3555.98	19.08	1230.00	0.00	0.00	0.00	-1727.16	13.83	1600.15	-3501.03	-32.20	1622.13	-3702.39	311.39	1636.46	-3434.42	117.83	1615.05	589.74	-22.90	78.42	1186.92	-0.64	79.01	568.20
2.02000	-3174.20	118.85	5.32	-3267.48	134.53	-4.93	-3442.71	151.38	-10.95	-3342.26	135.84	62.96	-3671.75	-14.75	6.57	-3621.62	17.57	27.68	-3266.04	335.93	178.74	-3780.96	296.71	86.32	-3555.98	19.08	1230.00	0.00	0.00	0.00	-1727.16	13.83	1600.15	-3469.31	-30.33	1621.14	-3704.73	311.91	1636.48	-3446.25	117.80	1615.80	591.18	-22.38	79.04	1187.50	-0.12	79.67	568.55
2.03000	-3174.20	118.85	5.32	-3267.48	134.53	-4.93	-3436.41	150.27	-9.73	-3369.03	135.54	57.41	-3671.75	-14.75	6.57	-3621.62	17.57	27.68	-3263.26	336.91	184.39	-3792.51	296.86	87.62	-3555.98	19.08	1230.00	0.00	0.00	0.00	-1727.16	13.83	1600.15	-3494.44	-29.21	1621.37	-3706.98	312.41	1636.49	-3448.73	116.53	1617.04	590.28	-22.42	78.66	1188.42	-0.22	79.47	567.90
2.04000	-3174.20	118.85	5.32	-3267.48	134.53	-4.93	-3445.24	151.52	-11.57	-3365.72	136.82	58.01	-3671.75	-14.75	6.57	-3621.62	17.57	27.68	-3260.50	337.88	190.01	-3803.85	297.02	88.97	-3555.98	19.08	1230.00	0.00	0.00	0.00	-1727.16	13.83	1600.15	-3516.74	-31.34	1621.56	-3709.15	312.90	1636.49	-3444.16	117.61	1618.29	590.35	-22.56	78.55	1187.82	-0.03	79.02	567.33
2.05000	-3174.20	118.85	5.32	-3267.48	134.53	-4.93	-3436.73	152.13	-11.18	-3350.96	137.53	60.44	-3671.75	-14.75	6.57	-3621.62	17.57	27.68	-3257.75	338.84	195.61	-3814.96	297.19	90.35	-3555.98	19.08	1230.00	0.00	0.00	0.00	-1727.16	13.83	1600.15	-3525.55	-30.09	1620.49	-3711.24	313.38	1636.48	-3447.30	119.24	1618.16	590.25	-22.77	78.67	1187.90	-0.14	79.20	567.23
2.06000	-3174.20	118.85	5.32	-3267.48	134.53	-4.93	-3391.55	152.38	-3.00	-3374.50	136.16	58.15	-3671.75	-14.75	6.57	-3621.62	17.57	27.68	-3255.02	339.79	201.17	-3825.86	297.36	91.76	-3555.98	19.08	1230.00	0.00	0.00	0.00	-1727.16	13.83	1600.15	-3477.44	-28.69	1617.70	-3713.25	313.84	1636.47	-3469.70	119.63	1620.30	590.16	-22.56	78.72	1187.92	-0.28	79.27	566.32
2.07000	-3174.20	118.85	5.32	-3267.48	134.53	-4.93	-3419.83	150.93	-7.11	-3325.98	137.27	66.42	-3671.75	-14.75	6.57	-3621.62	17.57	27.68	-3252.31	340.73	206.71	-3836.55	297.53	93.22	-3555.98	19.08	1230.00	0.00	0.00	0.00	-1727.16	13.83	1600.15	-3459.72	-25.41	1616.70	-3715.18	314.28	1636.44	-3458.82	120.45	1620.44	590.74	-22.41	78.83	1187.27	-0.62	79.17	567.12
2.08000	-3174.20	118.85	5.32	-3267.48	134.53	-4.93	-3410.52	150.96	-5.48	-3335.50	138.03	63.31	-3671.75	-14.75	6.57	-3621.62	17.57	27.68	-3249.61	341.66	212.22	-3847.02	297.70	94.71	-3555.98	19.08	1230.00	0.00	0.00	0.00	-1727.16	13.83	1600.15	-3434.38	-23.71	1613.01	-3717.03	314.71	1636.41	-3433.25	122.54	1620.49	589.34	-22.48	78.26	1187.88	-0.64	79.29	569.07
2.09000	-3174.20	118.85	5.32	-3267.48	134.53	-4.93	-3429.78	152.05	-9.47	-3363.26	138.63	59.38	-3671.75	-14.75	6.57	-3621.62	17.57	27.68	-3246.92	342.58	217.70	-3857.27	297.88	96.24	-3555.98	19.08	1230.00	0.00	0.00	0.00	-1727.16	13.83	1600.15	-3426.42	-22.80	1613.66	-3718.79	315.13	1636.37	-3448.52	124.80	1621.32	590.39	-22.59	78.53	1187.75	-0.38	79.28	568.13
2.10000	-3174.20	118.85	5.32	-3267.48	134.53	-4.93	-3421.20	151.22	-7.24	-3347.39	138.08	61.16	-3671.75	-14.75	6.57	-3621.62	17.57	27.68	-3244.25	343.49	223.15	-3867.32	298.06	97.80	-3555.98	19.08	1230.00	0.00	0.00	0.00	-1727.16	13.83	1600.15	-3431.81	-21.67	1612.69	-3720.48	315.53	1636.32	-3442.86	125.22	1621.18	590.13	-22.86	78.33	1187.78	-0.12	79.40	566.74
2.11000	-3174.20	118.85	5.32	-3267.48	134.53	-4.93	-3433.63	151.26	-9.88	-3324.96	139.65	64.53	-3671.75	-14.75	6.57	-3621.62	17.57	27.68	-3241.59	344.39	228.58	-3877.15	298.24	99.40	-3555.98	19.08	1230.00	0.00	0.00	0.00	-1727.16	13.83	1600.15	-3454.86	-20.71	1611.45	-3722.08	315.92	1636.26	-3474.42	124.73	1623.07	591.41	-22.54	78.97	1187.62	0.26	79.37	567.00
2.12000	-3174.20	118.85	5.32	-3267.48	134.53	-4.93	-3423.18	149.88	-8.31	-3324.93	141.40	65.29	-3671.75	-14.75	6.57	-3621.62	17.57	27.68	-3238.94	345.28	233.98	-3886.77	298.42	101.04	-3555.98	19.08	1230.00	0.00	0.00	0.00	-1727.16	13.83	1600.15	-3470.57	-18.01	1610.15	-3723.60	316.29	1636.19	-3482.58	126.06	1623.45	590.34	-22.73	78.91	1187.79	-0.18	79.78	566.94
2.13000	-3174.20	118.85	5.32	-3267.48	134.53	-4.93	-3446.44	151.19	-11.77	-3386.35	139.37	56.16	-3671.75	-14.75	6.57	-3621.62	17.57	27.68	-3236.31	346.16	239.34	-3896.18	298.61	102.71	-3555.98	19.08	1230.00	0.00	0.00	0.00	-1727.16	13.83	1600.15	-3459.62	-14.60	1608.74	-3725.05	316.65	1636.12	-3451.61	126.62	1622.37	589.21	-22.61	78.43	1187.18	0.15	79.44	566.53
2.14000	-3174.20	118.85	5.32	-3267.48	134.53	-4.93	-3442.09	150.29	-10.58	-3363.61	140.28	58.85	-3671.75	-14.75	6.57	-3621.62	17.57	27.68	-3233.69	347.02	244.68	-3905.39	298.80	104.41	-3555.98	19.08	1230.00	0.00	0.00	0.00	-1727.16	13.83	1600.15	-3462.77	-11.68	1607.71	-3726.41	316.99	1636.04	-3478.14	128.08	1623.57	590.66	-22.49	78.88	1187.64	-0.06	79.21	566.90
2.15000	-3174.20	118.85	5.32	-3267.48	134.53	-4.93	-3443.65	153.33	-10.99	-3337.49	141.83	62.05	-3671.75	-14.75	6.57	-3621.62	17.57	27.68	-3231.08	347.88	249.99	-3914.38	298.99	106.15	-3555.98	19.08	1230.00	0.00	0.00	0.00	-1727.16	13.83	1600.15	-3446.75	-9.57	1606.27	-3727.70	317.32	1635.95	-3477.58	129.82	1623.09	589.72	-22.67	78.53	1188.10	-0.13	79.52	566.71
2.16000	-3174.20	118.85	5.32	-3267.48	134.53	-4.93	-3454.13	148.95	-12.51	-3328.26	141.65	62.72	-3671.75	-14.75	6.57	-3621.62	17.57	27.68	-3228.48	348.73	255.28	-3923.17	299.18	107.92	-3555.98	19.08	1230.00	0.00	0.00	0.00	-1727.16	13.83	1600.15	-3429.29	-7.15	1604.21	-3728.90	317.63	1635.85	-3479.42	131.91	1623.20	590.27	-23.64	78.70	1187.99	-0.05	79.54	566.95
2.17000	-3174.20	118.85	5.32	-3267.48	134.53	-4.93	-3444.92	150.47	-11.80	-3364.83	141.39	58.63	-3671.75	-14.75	6.57	-3621.62	17.57	27.68	-3225.90	349.57	260.53	-3931.75	299.37	109.73	-3555.98	19.08	1230.00	0.00	0.00	0.00	-1727.16	13.83	1600.15	-3429.79	-1.90	1603.17	-3730.03	317.93	1635.74	-3482.57	133.05	1623.35	589.32	-22.71	78.38	1187.53	-0.07	79.13	567.09
2.18000	-3174.20	118.85	5.32	-3267.48	134.53	-4.93	-3415.10	152.68	-7.66	-3354.27	141.13	60.95	-3671.75	-14.75	6.57	-3621.62	17.57	27.68	-3223.32	350.39	265.75	-3940.13	299.57	111.57	-3555.98	19.08	1230.00	0.00	0.00	0.00	-1727.16	13.83	1600.15	-3428.54	3.00	1601.55	-3731.08	318.22	1635.63	-3490.65	132.80	1623.93	589.81	-22.20	78.53	1188.26	-0.32	79.24	568.03
2.19000	-3174.20	118.85	5.32	-3267.48	134.53	-4.93	-3431.51	152.30	-9.88	-3350.55	142.22	60.62	-3671.75	-14.75	6.57	-3621.62	17.57	27.68	-3220.76	351.21	270.95	-3948.30	299.77	113.44	-3555.98	19.08	1230.00	0.00	0.00	0.00	-1727.16	13.83	1600.15	-3436.20	5.89	1600.91	-3732.05	318.49	1635.51	-3502.57	133.46	1623.75	589.93	-22.25	78.69	1187.92	-0.85	79.45	568.35
2.20000	-3174.20	118.85	5.32	-3267.48	134.53	-4.93	-3449.02	151.74	-13.17	-3378.92	142.56	55.87	-3671.75	-14.75	6.57	-3621.62	17.57	27.68	-3218.21	352.01	276.11	-3956.27	299.97	115.34	-3555.98	19.08	1230.00	0.00	0.00	0.00	-1727.16	13.83	1600.15	-3441.85	7.18	1600.69	-3732.94	318.75	1635.38	-3489.69	132.57	1623.28	590.11	-22.66	78.50	1187.76	-1.08	79.30	568.02
2.21000	-3174.20	118.85	5.32	-3267.48	134.53	-4.93	-3419.99	151.75	-7.90	-3399.56	142.80	55.55	-3671.75	-14.75	6.57	-3621.62	17.57	27.68	-3215.66	352.81	281.25	-3964.04	300.17	117.27	-3555.98	19.08	1230.00	0.00	0.00	0.00	-1727.16	13.83	1600.15	-3434.31	11.91	1599.34	-3733.75	319.00	1635.24	-3511.58	134.55	1623.28	591.01	-22.73	78.63	1187.73	-0.42	79.22	568.09
2.22000	-3174.20	118.85	5.32	-3267.48	134.53	-4.93	-3429.89	152.21	-9.49	-3342.95	143.22	61.96	-3671.75	-14.75	6.57	-3621.62	17.57	27.68	-3213.13	353.59	286.36	-3971.61	300.37	119.23	-3555.98	19.08	1230.00	0.00	0.00	0.00	-1727.16	13.83	1600.15	-3442.95	15.75	1598.43	-3734.49	319.23	1635.10	-3554.74	133.73	1623.68	589.64	-22.29	78.43	1188.21	-0.25	79.29	567.87
2.23000	-3174.20	118.85	5.32	-3267.48	134.53	-4.93	-3417.82	153.06	-7.20	-3348.96	144.25	61.37	-3671.75	-14.75	6.57	-3621.62	17.57	27.68	-3210.60	354.36	291.44	-3978.97	300.57	121.23	-3555.98	19.08	1230.00	0.00	0.00	0.00	-1727.16	13.83	1600.15	-3418.51	20.38	1596.29	-3735.15	319.44	1634.94	-3528.89	135.20	1622.95	589.90	-22.48	78.56	1187.73	0.12	79.43	568.16
2.24000	-3174.20	118.85	5.32	-3267.48	134.53	-4.93	-3415.63	154.08	-6.88	-3350.84	144.83	61.15	-3671.75	-14.75	6.57	-3621.62	17.57	27.68	-3208.08	355.13	296.48	-3986.14	300.78	123.25	-3555.98	19.08	1230.00	0.00	0.00	0.00	-1727.16	13.83	1600.15	-3427.24	24.53	1595.48	-3735.73	319.64	1634.78	-3536.22	135.91	1622.87	589.22	-22.32	78.50	1187.53	-0.03	79.22	567.30
2.25000	-3174.20	118.85	5.32	-3267.48	134.53	-4.93	-3427.83	152.90	-10.21	-3363.14	144.51	59.68	-3671.75	-14.75	6.57	-3621.62	17.57	27.68	-3205.58	355.88	301.50	-3993.10	300.98	125.30	-3555.98	19.08	1230.00	0.00	0.00	0.00	-1727.16	13.83	1600.15	-3458.19	27.89	1593.59	-3736.24	319.83	1634.62	-3543.39	136.60	1622.79	589.91	-22.70	78.63	1187.57	-0.34	79.15	567.14
2.26000	-3174.20	118.85	5.32	-3267.48	134.53	-4.93	-3443.33	151.44	-11.32	-3344.20	146.28	62.56	-3671.75	-14.75	6.57	-3621.62	17.57	27.68	-3203.07	356.62	306.49	-3999.87	301.19	127.38	-3555.98	19.08	1230.00	0.00	0.00	0.00	-1727.16	13.83	1600.15	-3436.65	32.34	1591.95	-3736.67	320.01	1634.45	-3550.40	137.29	1622.70	590.64	-22.78	78.86	1187.91	-0.38	79.25	567.21
2.27000	-3174.20	118.85	5.32	-3267.48	134.53	-4.93	-3442.68	153.44	-11.66	-3318.92	145.78	66.17	-3671.75	-14.75	6.57	-3621.62	17.57	27.68	-3200.58	357.35	311.45	-4006.44	301.40	129.49	-3555.98	19.08	1230.00	0.00	0.00	0.00	-1727.16	13.83	1600.15	-3445.67	37.05	1592.00	-3737.02	320.17	1634.27	-3557.26	137.97	1622.61	591.28	-22.18	79.09	1187.93	-0.28	79.32	567.04
2.28000	-3174.20	118.85	5.32	-3267.48	134.53	-4.93	-3441.87	150.50	-9.77	-3342.91	147.61	63.00	-3671.75	-14.75	6.57	-3621.62	17.57	27.68	-3198.10	358.07	316.38	-4012.82	301.61	131.63	-3555.98	19.08	1230.00	0.00	0.00	0.00	-1727.16	13.83	1600.15	-3430.79	40.28	1589.94	-3737.30	320.31	1634.08	-3563.96	138.65	1622.52	590.16	-22.55	78.67	1187.88	-0.62	79.19	567.17
2.29000	-3174.20	118.85	5.32	-3267.48	134.53	-4.93	-3413.55	152.07	-6.31	-3358.41	147.50	60.94	-3671.75	-14.75	6.57	-3621.62	17.57	27.68	-3195.62	358.77	321.28	-4019.00	301.81	133.80	-3555.98	19.08	1230.00	0.00	0.00	0.00	-1727.16	13.83	1600.15	-3437.63	44.18	1589.96	-3737.50	320.45	1633.88	-3570.50	139.31	1622.43	589.74	-22.41	78.41	1187.93	-0.23	79.27	567.47
2.30000	-3174.20	118.85	5.32	-3267.48	134.53	-4.93	-3444.58	152.05	-10.63	-3348.09	146.91	62.54	-3671.75	-14.75	6.57	-3621.62	17.57	27.68	-3193.15	359.47	326.15	-4024.98	302.02	135.99	-3555.98	19.08	1230.00	0.00	0.00	0.00	-1727.16	13.83	1600.15	-3430.82	47.05	1587.49	-3737.63	320.57	1633.68	-3576.89	139.97	1622.33	589.88	-22.21	78.43	1186.87	0.05	79.18	566.73
2.31000	-3174.20	118.85	5.32	-3267.48	134.53	-4.93	-3446.88	152.72	-11.08	-3345.29	148.94	64.33	-3671.75	-14.75	6.57	-3621.62	17.57	27.68	-3190.68	360.15	330.98	-4030.78	302.23	138.21	-3555.98	19.08	1230.00	0.00	0.00	0.00	-1727.16	13.83	1600.15	-3443.89	50.76	1587.20	-3737.68	320.67	1633.48	-3583.13	140.62	1622.23	591.12	-22.57	78.85	1187.77	0.46	79.36	567.01
2.32000	-3174.20	118.85	5.32	-3267.48	134.53	-4.93	-3440.96	154.50	-10.00	-3360.30	149.29	61.07	-3671.75	-14.75	6.57	-3621.62	17.57	27.68	-3188.22	360.83	335.79	-4036.38	302.44	140.46	-3555.98	19.08	1230.00	0.00	0.00	0.00	-1727.16	13.83	1600.15	-3444.66	55.19	1587.05	-3737.66	320.76	1633.26	-3589.22	141.27	1622.13	590.75	-22.46	78.69	1187.36	-0.52	79.01	567.64
2.33000	-3174.20	118.85	5.32	-3267.48	134.53	-4.93	-3445.44	152.44	-10.29	-3336.86	150.12	65.42	-3671.75	-14.75	6.57	-3621.62	17.57	27.68	-3185.76	361.49	340.57	-4041.79	302.65	142.73	-3555.98	19.08	1230.00	0.00	0.00	0.00	-1727.16	13.83	1600.15	-3431.61	57.33	1585.01	-3737.57	320.84	1633.04	-3595.15	141.90	1622.03	589.49	-22.35	78.35	1187.51	-0.47	79.10	567.15
2.34000	-3174.20	118.85	5.32	-3267.48	134.53	-4.93	-3450.31	152.19	-11.06	-3334.29	149.51	66.09	-3671.75	-14.75	6.57	-3621.62	17.57	27.68	-3183.31	362.14	345.32	-4047.00	302.86	145.03	-3555.98	19.08	1230.00	0.00	0.00	0.00	-1727.16	13.83	1600.15	-3463.04	60.58	1585.49	-3737.40	320.91	1632.81	-3600.93	142.53	1621.92	591.34	-22.65	78.81	1187.43	-0.35	79.07	568.03
2.35000	-3174.20	118.85	5.32	-3267.48	134.53	-4.93	-3454.84	153.34	-11.05	-3369.80	150.58	62.27	-3671.75	-14.75	6.57	-3621.62	17.57	27.68	-3180.87	362.78	350.03	-4052.03	303.07	147.35	-3555.99	19.07	1230.00	0.00	0.00	0.00	-1727.16	13.83	1600.15	-3438.18	62.54	1583.79	-3737.15	320.96	1632.58	-3606.56	143.15	1621.81	591.54	-22.60	79.04	1187.59	-0.20	78.91	567.70
2.36000	-3174.20	118.85	5.32	-3267.48	134.53	-4.93	-3467.88	153.59	-12.45	-3347.77	153.81	65.95	-3671.75	-14.75	6.57	-3621.62	17.57	27.68	-3178.43	363.41	354.72	-4056.87	303.27	149.70	-3572.67	16.78	1230.83	0.00	0.00	0.00	-1727.16	13.83	1600.15	-3423.70	65.19	1582.48	-3736.84	321.00	1632.34	-3612.04	143.77	1621.70	590.10	-23.21	78.49	1187.54	-0.51	79.22	568.17
2.37000	-3174.20	118.85	5.32	-3267.48	134.53	-4.93	-3426.69	154.60	-6.73	-3372.79	154.40	62.95	-3671.75	-14.75	6.57	-3621.62	17.57	27.68	-3175.99	364.03	359.37	-4061.53	303.48	152.07	-3573.43	17.63	1230.49	0.00	0.00	0.00	-1727.16	13.83	1600.15	-3455.77	66.21	1581.78	-3736.45	321.02	1632.09	-3617.37	144.37	1621.59	590.08	-22.56	78.62	1187.45	-0.85	79.09	567.63
2.38000	-3174.20	118.85	5.32	-3267.48	134.53	-4.93	-3438.25	156.25	-7.89	-3380.21	154.68	62.63	-3671.75	-14.75	6.57	-3621.62	17.57	27.68	-3173.56	364.63	364.00	-4065.99	303.69	154.47	-3594.55	19.74	1230.87	0.00	0.00	0.00	-1727.16	13.83	1600.15	-3449.25	68.33	1581.99	-3735.98	321.04	1631.84	-3622.55	144.97	1621.48	591.69	-22.36	78.98	1188.73	-0.59	79.49	567.63
2.39000	-3174.20	118.85	5.32	-3267.48	134.53	-4.93	-3442.69	158.82	-8.77	-3378.53	155.90	62.70	-3671.75	-14.75	6.57	-3621.62	17.57	27.68	-3171.13	365.23	368.59	-4070.27	303.90	156.89	-3601.21	21.65	1230.01	0.00	0.00	0.00	-1727.16	13.83	1600.15	-3424.19	71.48	1582.86	-3735.45	321.04	1631.58	-3627.58	145.56	1621.36	590.27	-22.66	78.61	1187.75	-0.65	79.18	567.79
2.40000	-3174.20	118.85	5.32	-3267.48	134.53	-4.93	-3463.82	158.30	-12.44	-3351.13	158.09	67.65	-3671.75	-14.75	6.57	-3621.62	17.57	27.68	-3168.70	365.81	373.15	-4074.36	304.10	159.33	-3629.62	21.95	1229.44	0.00	0.00	0.00	-1727.16	13.83	1600.15	-3445.03	73.68	1583.21	-3734.84	321.02	1631.32	-3632.46	146.15	1621.24	589.19	-22.85	78.30	1187.75	-0.65	79.21	568.08
2.41000	-3174.20	118.85	5.32	-3267.48	134.53	-4.93	-3454.83	161.70	-11.34	-3366.31	158.33	66.51	-3671.75	-14.75	6.57	-3621.62	17.57	27.68	-3166.28	366.38	377.68	-4078.27	304.31	161.80	-3599.64	25.61	1229.91	0.00	0.00	0.00	-1727.16	13.83	1600.15	-3451.09	71.81	1582.73	-3734.16	320.99	1631.05	-3637.20	146.72	1621.12	590.60	-22.55	78.59	1188.14	-0.48	79.45	566.33
2.42000	-3174.20	118.85	5.32	-3267.48	134.53	-4.93	-3446.73	162.63	-9.21	-3368.85	159.33	67.42	-3671.75	-14.75	6.57	-3621.62	17.57	27.68	-3163.86	366.94	382.18	-4082.00	304.51	164.28	-3563.14	28.68	1230.48	0.00	0.00	0.00	-1727.16	13.83	1600.15	-3455.19	75.15	1581.51	-3733.41	320.95	1630.77	-3641.79	147.29	1621.00	588.96	-22.34	78.55	1187.79	-0.70	79.50	567.22
2.43000	-3174.20	118.85	5.32	-3267.48	134.53	-4.93	-3455.31	165.86	-10.06	-3390.09	162.67	64.12	-3671.75	-14.75	6.57	-3621.62	17.57	27.68	-3161.44	367.49	386.65	-4085.54	304.71	166.79	-3594.73	25.09	1228.73	0.00	0.00	0.00	-1727.16	13.83	1600.15	-3445.82	77.45	1582.24	-3732.58	320.90	1630.49	-3646.24	147.86	1620.87	589.51	-22.49	78.52	1187.60	-0.77	79.17	567.00
2.44000	-3174.20	118.85	5.32	-3267.48	134.53	-4.93	-3453.74	167.35	-10.78	-3363.71	167.03	69.79	-3671.75	-14.75	6.57	-3621.62	17.57	27.68	-3159.02	368.02	391.08	-4088.91	304.91	169.32	-3561.23	28.61	1228.12	0.00	0.00	0.00	-1727.16	13.83	1600.15	-3442.99	79.67	1581.19	-3731.69	320.83	1630.20	-3650.54	148.41	1620.74	590.67	-22.65	78.76	1187.69	-0.67	78.92	567.15
2.45000	-3174.20	118.85	5.32	-3267.48	134.53	-4.93	-3461.99	169.63	-11.62	-3382.31	166.72	67.68	-3671.75	-14.75	6.57	-3621.62	17.57	27.68	-3156.60	368.55	395.49	-4092.09	305.11	171.87	-3589.00	29.92	1228.78	0.00	0.00	0.00	-1727.16	13.83	1600.15	-3451.32	81.53	1581.28	-3730.72	320.75	1629.91	-3654.70	148.96	1620.61	591.69	-22.41	79.10	1186.62	-0.42	79.25	566.67
2.46000	-3174.20	118.85	5.32	-3267.48	134.53	-4.93	-3447.41	172.87	-7.58	-3347.19	168.14	74.30	-3671.75	-14.75	6.57	-3621.62	17.57	27.68	-3154.18	369.06	399.86	-4095.09	305.31	174.44	-3587.73	30.81	1228.40	0.00	0.00	0.00	-1727.16	13.83	1600.15	-3450.78	82.84	1580.95	-3729.69	320.66	1629.61	-3658.71	149.50	1620.48	590.05	-22.24	78.56	1187.42	-0.36	79.37	567.25
2.47000	-3174.20	118.85	5.32	-3267.48	134.53	-4.93	-3425.98	176.16	-3.50	-3368.92	171.03	72.79	-3671.75	-14.75	6.57	-3621.62	17.57	27.68	-3151.77	369.56	404.20	-4097.91	305.51	177.03	-3582.40	32.46	1225.72	0.00	0.00	0.00	-1727.16	13.83	1600.15	-3447.08	84.10	1580.45	-3728.58	320.56	1629.31	-3662.58	150.03	1620.35	590.58	-22.32	78.64	1188.09	-0.54	79.36	567.30
2.48000	-3174.20	118.85	5.32	-3267.48	134.53	-4.93	-3476.33	179.02	-11.14	-3375.42	173.51	72.22	-3671.75	-14.75	6.57	-3621.62	17.57	27.68	-3149.35	370.05	408.51	-4100.56	305.70	179.64	-3583.04	32.33	1227.03	0.00	0.00	0.00	-1727.16	13.83	1600.15	-3441.82	84.37	1581.39	-3727.40	320.44	1629.00	-3666.31	150.55	1620.22	590.00	-22.29	78.51	1187.12	-0.11	79.09	567.04
2.49000	-3174.20	118.85	5.32	-3267.48	134.53	-4.93	-3432.72	181.19	-1.32	-3389.97	176.62	70.62	-3671.75	-14.75	6.57	-3621.62	17.57	27.68	-3146.93	370.52	412.78	-4103.03	305.90	182.27	-3536.40	35.24	1227.57	0.00	0.00	0.00	-1727.16	13.83	1600.15	-3464.99	86.26	1581.98	-3726.15	320.31	1628.68	-3669.90	151.07	1620.08	590.82	-22.42	78.86	1187.73	-0.45	79.28	567.39
2.50000	-3174.20	118.85	5.32	-3267.48	134.53	-4.93	-3481.70	185.08	-7.66	-3360.89	179.90	76.62	-3671.75	-14.75	6.57	-3621.62	17.57	27.68	-3144.52	370.99	417.03	-4105.32	306.09	184.91	-3532.67	35.17	1226.22	0.00	0.00	0.00	-1727.16	13.83	1600.15	-3445.01	88.53	1580.77	-3724.84	320.16	1628.36	-3673.35	151.58	1619.94	591.03	-22.38	78.98	1186.94	0.07	79.38	567.21
2.51000	-3174.20	118.85	5.32	-3267.48	134.53	-4.93	-3465.42	192.20	-7.16	-3359.03	182.62	78.11	-3671.75	-14.75	6.57	-3621.62	17.57	27.68	-3142.10	371.44	421.24	-4107.44	306.28	187.58	-3558.23	35.08	1227.83	0.00	0.00	0.00	-1727.16	13.83	1600.15	-3431.97	87.95	1582.06	-3723.45	320.01	1628.04	-3676.65	152.09	1619.80	589.61	-22.52	78.47	1187.07	-0.08	79.36	567.75
2.52000	-3174.20	118.85	5.32	-3267.48	134.53	-4.93	-3475.23	193.67	-5.73	-3357.27	185.29	79.66	-3671.75	-14.75	6.57	-3621.62	17.57	27.68	-3139.68	371.88	425.42	-4109.38	306.47	190.26	-3553.02	39.24	1226.89	0.00	0.00	0.00	-1727.16	13.83	1600.15	-3488.80	87.57	1584.82	-3722.00	319.84	1627.71	-3679.82	152.58	1619.66	590.31	-22.50	78.68	1188.24	-0.07	79.62	566.87
2.53000	-3174.20	118.85	5.32	-3267.48	134.53	-4.93	-3512.36	191.38	-9.54	-3355.59	187.90	81.27	-3671.75	-14.75	6.57	-3621.62	17.57	27.68	-3137.25	372.31	429.57	-4111.15	306.65	192.96	-3543.71	39.97	1226.58	0.00	0.00	0.00	-1727.16	13.83	1600.15	-3497.73	89.67	1585.37	-3720.47	319.66	1627.37	-3682.85	153.07	1619.52	589.72	-22.18	78.39	1187.95	-0.48	79.31	568.04
2.54000	-3174.20	118.85	5.32	-3267.48	134.53	-4.93	-3523.29	193.97	-9.87	-3354.01	190.45	82.92	-3671.75	-14.75	6.57	-3621.62	17.57	27.68	-3134.83	372.73	433.68	-4112.75	306.83	195.67	-3563.92	38.84	1225.70	0.00	0.00	0.00	-1727.16	13.83	1600.15	-3484.82	91.09	1582.98	-3718.88	319.46	1627.03	-3685.74	153.55	1619.37	590.40	-22.27	78.59	1188.13	-0.55	79.02	567.24
2.55000	-3174.20	118.85	5.32	-3267.48	134.53	-4.93	-3534.16	196.51	-10.13	-3352.51	192.95	84.64	-3671.75	-14.75	6.57	-3621.62	17.57	27.68	-3132.40	373.13	437.76	-4114.18	307.01	198.40	-3566.10	41.13	1226.21	0.00	0.00	0.00	-1727.16	13.83	1600.15	-3476.98	91.90	1582.31	-3717.22	319.26	1626.69	-3688.49	154.03	1619.23	589.23	-22.63	78.41	1187.69	-0.28	79.20	566.87
2.56000	-3174.20	118.85	5.32	-3267.48	134.53	-4.93	-3544.96	199.00	-10.30	-3351.09	195.39	86.41	-3671.75	-14.75	6.57	-3621.62	17.57	27.68	-3129.97	373.52	441.81	-4115.43	307.19	201.15	-3549.56	44.58	1227.02	0.00	0.00	0.00	-1727.16	13.83	1600.15	-3487.07	92.29	1583.42	-3715.49	319.04	1626.34	-3691.11	154.50	1619.08	590.22	-22.51	78.57	1187.39	0.03	79.25	567.06
2.57000	-3174.20	118.85	5.32	-3267.48	134.53	-4.93	-3555.72	201.44	-10.39	-3349.76	197.78	88.23	-3671.75	-14.75	6.57	-3621.62	17.57	27.68	-3127.54	373.90	445.83	-4116.52	307.36	203.92	-3547.30	45.02	1227.33	0.00	0.00	0.00	-1727.16	13.83	1600.15	-3454.03	95.53	1583.36	-3713.70	318.81	1625.98	-3693.59	154.96	1618.93	590.17	-22.42	78.74	1187.59	-0.92	78.95	567.72
2.58000	-3174.20	118.85	5.32	-3267.48	134.53	-4.93	-3566.41	203.83	-10.40	-3348.51	200.12	90.11	-3671.75	-14.75	6.57	-3621.62	17.57	27.68	-3125.10	374.27	449.81	-4117.44	307.54	206.69	-3564.15	44.19	1226.18	0.00	0.00	0.00	-1727.16	13.83	1600.15	-3424.70	97.16	1582.82	-3711.84	318.56	1625.62	-3695.94	155.41	1618.78	590.39	-21.93	79.10	1187.93	-0.55	79.11	567.56
2.59000	-3174.20	118.85	5.32	-3267.48	134.53	-4.93	-3577.04	206.17	-10.33	-3347.34	202.40	92.03	-3671.75	-14.75	6.57	-3621.62	17.57	27.68	-3122.66	374.62	453.76	-4118.19	307.70	209.49	-3557.44	45.61	1226.43	0.00	0.00	0.00	-1727.16	13.83	1600.15	-3474.13	97.26	1582.56	-3709.91	318.31	1625.26	-3698.15	155.86	1618.63	589.32	-22.45	78.61	1188.05	0.20	79.44	567.40
2.60000	-3174.20	118.85	5.32	-3267.48	134.53	-4.93	-3587.61	208.47	-10.19	-3346.26	204.63	94.01	-3671.75	-14.75	6.57	-3621.62	17.57	27.68	-3120.22	374.97	457.68	-4118.77	307.87	212.29	-3512.37	49.92	1226.94	0.00	0.00	0.00	-1727.16	13.83	1600.15	-3452.38	100.37	1582.36	-3707.91	318.04	1624.89	-3700.22	156.29	1618.47	589.39	-22.46	78.55	1188.26	0.00	79.35	566.36
2.61000	-3174.20	118.85	5.32	-3267.48	134.53	-4.93	-3598.12	210.71	-9.96	-3345.26	206.81	96.05	-3671.75	-14.75	6.57	-3621.62	17.57	27.68	-3117.77	375.29	461.56	-4119.19	308.03	215.11	-3528.42	50.03	1226.67	0.00	0.00	0.00	-1727.16	13.83	1600.15	-3458.42	101.94	1582.41	-3705.85	317.76	1624.52	-3702.17	156.73	1618.32	590.51	-22.85	78.67	1187.23	-0.18	79.39	565.79
2.62000	-3174.20	118.85	5.32	-3267.48	134.53	-4.93	-3608.57	212.91	-9.66	-3344.33	208.93	98.13	-3671.75	-14.75	6.57	-3621.62	17.57	27.68	-3115.31	375.61	465.41	-4119.44	308.19	217.95	-3548.46	47.53	1225.74	0.00	0.00	0.00	-1727.16	13.83	1600.15	-3457.30	103.54	1584.03	-3703.72	317.47	1624.14	-3703.98	157.15	1618.16	589.80	-22.58	78.53	1187.27	-0.45	79.27	567.03
2.63000	-3174.20	118.85	5.32	-3267.48	134.53	-4.93	-3618.96	215.06	-9.29	-3343.48	211.00	100.26	-3671.75	-14.75	6.57	-3621.62	17.57	27.68	-3112.85	375.92	469.23	-4119.53	308.34	220.79	-3558.51	47.06	1226.21	0.00	0.00	0.00	-1727.16	13.83	1600.15	-3448.84	105.60	1582.67	-3701.52	317.16	1623.76	-3705.66	157.57	1618.01	589.27	-22.59	78.17	1187.47	-0.15	79.46	567.18
2.64000	-3174.20	118.85	5.32	-3267.48	134.53	-4.93	-3629.28	217.16	-8.83	-3342.71	213.02	102.45	-3671.75	-14.75	6.57	-3621.62	17.57	27.68	-3110.38	376.21	473.01	-4119.45	308.50	223.65	-3555.47	50.39	1224.60	0.00	0.00	0.00	-1727.16	13.83	1600.15	-3467.54	107.16	1583.06	-3699.26	316.84	1623.38	-3707.21	157.98	1617.85	590.20	-22.61	78.45	1188.21	-0.67	79.16	567.92
2.65000	-3174.20	118.85	5.32	-3267.48	134.53	-4.93	-3639.54	219.21	-8.31	-3342.02	214.99	104.68	-3671.75	-14.75	6.57	-3621.62	17.57	27.68	-3107.91	376.49	476.76	-4119.21	308.64	226.52	-3540.10	50.68	1225.78	0.00	0.00	0.00	-1727.16	13.83	1600.15	-3446.22	109.44	1584.72	-3696.94	316.52	1622.99	-3708.63	158.38	1617.69	589.54	-22.74	78.54	1187.31	-0.69	78.92	568.67
2.66000	-3174.20	118.85	5.32	-3267.48	134.53	-4.93	-3649.74	221.22	-7.71	-3341.40	216.90	106.96	-3671.75	-14.75	6.57	-3621.62	17.57	27.68	-3105.43	376.75	480.48	-4118.82	308.79	229.40	-3570.54	50.66	1224.03	0.00	0.00	0.00	-1727.16	13.83	1600.15	-3448.94	109.34	1584.00	-3694.55	316.18	1622.59	-3709.91	158.78	1617.53	590.78	-22.34	78.90	1187.19	-0.37	78.94	567.73
2.67000	-3174.20	118.85	5.32	-3267.48	134.53	-4.93	-3659.88	223.18	-7.03	-3340.85	218.77	109.29	-3671.75	-14.75	6.57	-3621.62	17.57	27.68	-3102.94	377.01	484.16	-4118.26	308.93	232.30	-3554.08	51.68	1224.96	0.00	0.00	0.00	-1727.16	13.83	1600.15	-3469.84	111.20	1583.93	-3692.09	315.82	1622.20	-3711.07	159.17	1617.36	590.06	-22.61	78.69	1187.31	-0.11	79.07	567.39
2.68000	-3174.20	118.85	5.32	-3267.48	134.53	-4.93	-3669.95	225.09	-6.28	-3340.38	220.59	111.67	-3671.75	-14.75	6.57	-3621.62	17.57	27.68	-3100.45	377.25	487.81	-4117.54	309.06	235.20	-3579.07	51.50	1224.49	0.00	0.00	0.00	-1727.16	13.83	1600.15	-3457.98	113.65	1583.45	-3689.57	315.46	1621.80	-3712.10	159.55	1617.20	589.81	-22.61	78.67	1187.38	-0.41	79.12	567.35
2.69000	-3174.20	118.85	5.32	-3267.48	134.53	-4.93	-3679.96	226.96	-5.46	-3339.98	222.35	114.09	-3671.75	-14.75	6.57	-3621.62	17.57	27.68	-3097.95	377.48	491.42	-4116.66	309.20	238.11	-3558.29	53.60	1224.66	0.00	0.00	0.00	-1727.16	13.83	1600.15	-3473.19	114.69	1584.90	-3686.98	315.08	1621.39	-3713.01	159.93	1617.04	590.10	-22.59	78.65	1187.44	-0.76	79.07	567.42
2.70000	-3174.20	118.85	5.32	-3267.48	134.53	-4.93	-3689.90	228.78	-4.57	-3339.65	224.07	116.56	-3671.75	-14.75	6.57	-3621.62	17.57	27.68	-3095.44	377.69	495.00	-4115.62	309.32	241.04	-3546.57	54.32	1224.03	0.00	0.00	0.00	-1727.16	13.83	1600.15	-3463.44	116.63	1586.12	-3684.34	314.69	1620.98	-3713.78	160.30	1616.87	590.66	-22.34	78.86	1187.71	-0.42	78.96	566.72
2.71000	-3174.20	118.85	5.32	-3267.48	134.53	-4.93	-3699.78	230.56	-3.61	-3339.39	225.73	119.07	-3671.75	-14.75	6.57	-3621.62	17.57	27.68	-3092.92	377.89	498.55	-4114.43	309.45	243.97	-3549.72	55.39	1223.23	0.00	0.00	0.00	-1727.16	13.83	1600.15	-3410.60	118.53	1583.10	-3681.62	314.29	1620.57	-3714.43	160.66	1616.70	590.22	-22.73	78.64	1187.89	-0.33	79.37	566.78
2.72000	-3174.20	118.85	5.32	-3267.48	134.53	-4.93	-3709.59	232.29	-2.58	-3339.20	227.35	121.63	-3671.75	-14.75	6.57	-3621.62	17.57	27.68	-3090.39	378.08	502.06	-4113.08	309.57	246.91	-3533.25	54.78	1225.05	0.00	0.00	0.00	-1727.16	13.83	1600.15	-3427.59	121.84	1582.78	-3678.85	313.88	1620.16	-3714.96	161.02	1616.54	589.12	-22.88	78.50	1186.74	-0.42	78.95	566.36
2.73000	-3174.20	118.85	5.32	-3267.48	134.53	-4.93	-3719.34	233.98	-1.48	-3339.07	228.92	124.24	-3671.75	-14.75	6.57	-3621.62	17.57	27.68	-3087.86	378.26	505.53	-4111.58	309.68	249.86	-3568.92	57.88	1224.95	0.00	0.00	0.00	-1727.16	13.83	1600.15	-3439.45	121.06	1585.06	-3676.01	313.46	1619.74	-3715.36	161.37	1616.37	590.24	-22.66	78.75	1186.51	-0.38	78.93	566.37
2.74000	-3174.20	118.85	5.32	-3267.48	134.53	-4.93	-3729.02	235.62	-0.31	-3339.01	230.44	126.89	-3671.75	-14.75	6.57	-3621.62	17.57	27.68	-3085.31	378.42	508.98	-4109.92	309.79	252.82	-3542.23	57.92	1223.77	0.00	0.00	0.00	-1727.16	13.83	1600.15	-3400.74	124.14	1585.27	-3673.11	313.03	1619.32	-3715.63	161.71	1616.20	588.01	-22.69	77.92	1187.62	-0.21	79.33	566.41
2.75000	-3174.20	118.85	5.32	-3267.48	134.53	-4.93	-3738.63	237.22	0.93	-3339.02	231.91	129.58	-3671.75	-14.75	6.57	-3621.62	17.57	27.68	-3082.76	378.57	512.38	-4108.11	309.89	255.78	-3534.51	58.86	1223.03	0.00	0.00	0.00	-1727.16	13.83	1600.15	-3415.32	123.93	1585.16	-3670.14	312.58	1618.89	-3715.78	162.04	1616.03	589.62	-22.51	78.44	1187.94	-0.56	79.18	567.03
2.76000	-3174.20	118.85	5.32	-3267.48	134.53	-4.93	-3748.17	238.78	2.23	-3339.09	233.33	132.32	-3671.75	-14.75	6.57	-3621.62	17.57	27.68	-3080.19	378.71	515.76	-4106.15	309.99	258.75	-3552.40	57.78	1223.04	0.00	0.00	0.00	-1727.16	13.83	1600.15	-3399.80	125.23	1584.77	-3667.12	312.12	1618.46	-3715.81	162.37	1615.86	590.44	-22.48	78.59	1187.61	-0.14	79.00	567.44
2.77000	-3174.20	118.85	5.32	-3267.48	134.53	-4.93	-3757.65	240.29	3.60	-3339.22	234.71	135.09	-3671.75	-14.75	6.57	-3621.62	17.57	27.68	-3077.62	378.83	519.09	-4104.03	310.09	261.73	-3541.49	57.79	1223.60	0.00	0.00	0.00	-1727.16	13.83	1600.15	-3450.47	127.13	1585.65	-3664.03	311.65	1618.03	-3715.71	162.69	1615.69	590.04	-22.66	78.67	1187.58	-0.09	79.31	568.04
2.78000	-3174.20	118.85	5.32	-3267.48	134.53	-4.93	-3767.06	241.76	5.04	-3339.42	236.04	137.91	-3671.75	-14.75	6.57	-3621.62	17.57	27.68	-3075.03	378.94	522.40	-4101.77	310.17	264.71	-3540.61	59.75	1222.26	0.00	0.00	0.00	-1727.16	13.83	1600.15	-3410.38	126.60	1586.09	-3660.88	311.17	1617.60	-3715.50	163.01	1615.52	589.64	-22.79	78.50	1187.84	-0.30	79.34	567.97
2.79000	-3174.20	118.85	5.32	-3267.48	134.53	-4.93	-3776.40	243.19	6.54	-3339.68	237.33	140.77	-3671.70	-14.75	6.58	-3621.62	17.57	27.68	-3072.43	379.04	525.66	-4099.35	310.26	267.70	-3517.26	59.32	1220.79	0.00	0.00	0.00	-1727.16	13.83	1600.15	-3430.38	130.64	1586.25	-3657.67	310.68	1617.16	-3715.16	163.32	1615.34	589.13	-22.40	78.38	1187.02	-0.32	79.11	566.77
2.80000	-3174.20	118.85	5.32	-3267.48	134.53	-4.93	-3785.66	244.57	8.11	-3339.99	238.57	143.68	-3626.35	-13.89	17.56	-3621.62	17.57	27.68	-3069.82	379.12	528.90	-4096.79	310.34	270.70	-3488.22	60.61	1222.00	0.00	0.00	0.00	-1727.16	13.83	1600.15	-3382.19	131.89	1584.52	-3654.39	310.18	1616.72	-3714.70	163.62	1615.17	589.55	-22.31	78.58	1187.49	-0.35	79.35	566.43
2.81000	-3174.20	118.85	5.32	-3267.48	134.53	-4.93	-3794.86	245.91	9.73	-3340.37	239.76	146.62	-3534.76	-11.99	36.57	-3621.62	17.57	27.68	-3067.20	379.19	532.09	-4094.08	310.41	273.70	-3537.39	59.85	1221.24	0.00	0.00	0.00	-1727.16	13.83	1600.15	-3410.04	130.93	1585.21	-3651.06	309.66	1616.28	-3714.13	163.91	1614.99	590.53	-22.31	78.65	1187.19	-0.24	79.26	567.18
2.82000	-3174.20	118.85	5.32	-3267.48	134.53	-4.93	-3803.99	247.21	11.43	-3340.80	240.91	149.60	-3460.12	-10.33	48.18	-3621.62	17.57	27.68	-3064.56	379.25	535.26	-4091.22	310.48	276.70	-3539.95	60.55	1220.58	0.00	0.00	0.00	-1727.16	13.83	1600.15	-3393.60	134.34	1585.94	-3647.67	309.14	1615.83	-3713.43	164.20	1614.82	590.46	-22.74	78.57	1187.83	-0.32	79.20	567.26
2.83000	-3174.20	118.85	5.32	-3267.48	134.53	-4.93	-3813.05	248.47	13.18	-3341.29	242.01	152.62	-3430.75	-9.80	50.13	-3621.62	17.57	27.68	-3061.92	379.29	538.38	-4088.22	310.54	279.71	-3540.66	60.93	1219.10	0.00	0.00	0.00	-1727.16	13.83	1600.15	-3373.46	134.62	1586.32	-3644.21	308.60	1615.38	-3712.62	164.48	1614.64	590.71	-22.88	78.46	1188.19	-0.60	79.50	567.24
2.84000	-3174.20	118.85	5.32	-3267.48	134.53	-4.93	-3822.04	249.69	15.00	-3341.84	243.07	155.67	-3474.96	-11.29	40.11	-3621.62	17.57	27.68	-3059.25	379.32	541.47	-4085.07	310.59	282.72	-3532.03	60.12	1219.30	0.00	0.00	0.00	-1727.16	13.83	1600.15	-3458.99	135.51	1587.77	-3640.70	308.05	1614.93	-3711.69	164.75	1614.47	590.79	-22.42	78.92	1188.39	-0.17	79.59	567.88
2.85000	-3174.20	118.85	5.32	-3267.48	134.53	-4.93	-3830.95	250.86	16.87	-3342.44	244.08	158.77	-3620.92	-15.70	15.88	-3621.62	17.57	27.68	-3056.58	379.34	544.53	-4081.78	310.64	285.74	-3518.52	62.97	1218.28	0.00	0.00	0.00	-1727.16	13.83	1600.15	-3408.16	139.04	1586.43	-3637.12	307.49	1614.48	-3710.64	165.02	1614.29	590.51	-22.31	78.77	1188.67	0.12	79.67	567.51
2.86000	-3174.20	118.85	5.32	-3267.48	134.53	-4.93	-3839.79	252.00	18.81	-3343.09	245.05	161.90	-3724.05	-18.79	-0.17	-3621.62	17.57	27.68	-3053.89	379.34	547.55	-4078.34	310.68	288.76	-3513.67	64.26	1218.81	0.00	0.00	0.00	-1727.16	13.83	1600.15	-3383.56	140.98	1584.25	-3633.49	306.92	1614.02	-3709.48	165.28	1614.12	590.86	-22.27	78.77	1188.11	0.04	79.41	567.87
2.87000	-3174.20	118.85	5.32	-3267.48	134.53	-4.93	-3848.56	253.09	20.80	-3343.80	245.98	165.07	-3770.41	-20.41	-8.30	-3621.62	17.57	27.68	-3051.19	379.33	550.53	-4074.76	310.72	291.78	-3537.81	63.74	1217.14	0.00	0.00	0.00	-1727.16	13.83	1600.15	-3407.31	142.16	1586.37	-3629.80	306.34	1613.57	-3708.20	165.54	1613.94	590.94	-22.84	78.59	1187.70	-0.15	79.23	567.34
2.88000	-3174.20	118.85	5.32	-3267.48	134.53	-4.93	-3857.26	254.15	22.86	-3344.56	246.86	168.28	-3807.98	-21.71	-15.10	-3621.62	17.57	27.68	-3048.47	379.31	553.48	-4071.04	310.75	294.80	-3512.26	63.86	1218.95	0.00	0.00	0.00	-1727.16	13.83	1600.15	-3424.72	144.72	1589.10	-3626.04	305.75	1613.11	-3706.80	165.78	1613.76	590.51	-22.48	78.72	1187.65	-0.53	79.16	567.35
2.89000	-3174.20	118.85	5.32	-3267.48	134.53	-4.93	-3865.88	255.17	24.97	-3345.37	247.70	171.52	-3837.32	-22.72	-20.64	-3621.62	17.57	27.68	-3045.74	379.27	556.39	-4067.18	310.77	297.82	-3502.60	65.51	1217.48	0.00	0.00	0.00	-1727.16	13.83	1600.15	-3388.94	144.15	1587.61	-3622.23	305.15	1612.64	-3705.29	166.03	1613.58	590.20	-22.09	78.72	1188.17	-0.32	79.34	567.49
2.90000	-3174.20	118.85	5.32	-3267.48	134.53	-4.93	-3874.43	256.14	27.14	-3346.22	248.50	174.79	-3859.04	-23.48	-24.99	-3621.62	17.57	27.68	-3042.99	379.22	559.27	-4063.18	310.79	300.84	-3482.48	65.43	1218.00	0.00	0.00	0.00	-1727.16	13.83	1600.15	-3375.59	147.50	1586.62	-3618.37	304.53	1612.18	-3703.67	166.26	1613.40	589.70	-22.65	78.43	1187.65	-0.39	79.33	566.46
2.91000	-3174.20	118.85	5.32	-3267.48	134.53	-4.93	-3882.91	257.08	29.36	-3347.13	249.25	178.10	-3873.69	-23.99	-28.22	-3621.62	17.57	27.68	-3040.23	379.15	562.10	-4059.05	310.80	303.87	-3462.67	67.34	1217.19	0.00	0.00	0.00	-1727.16	13.83	1600.15	-3391.29	147.78	1589.42	-3614.44	303.91	1611.71	-3701.94	166.49	1613.23	590.37	-22.80	78.66	1187.60	-0.02	79.31	567.41
2.92000	-3174.20	118.85	5.32	-3267.48	134.53	-4.93	-3891.31	257.98	31.65	-3348.08	249.97	181.44	-3881.87	-24.31	-30.41	-3621.62	17.57	27.68	-3037.45	379.07	564.91	-4054.77	310.80	306.89	-3479.92	67.14	1216.37	0.00	0.00	0.00	-1727.16	13.83	1600.15	-3393.22	148.47	1589.16	-3610.45	303.27	1611.24	-3700.09	166.71	1613.05	590.02	-22.63	78.51	1187.75	0.01	79.39	568.76
2.93000	-3174.20	118.85	5.32	-3267.48	134.53	-4.93	-3899.63	258.84	33.98	-3349.08	250.64	184.82	-3884.14	-24.44	-31.62	-3621.62	17.57	27.68	-3034.66	378.98	567.67	-4050.36	310.80	309.91	-3441.38	68.63	1215.21	0.00	0.00	0.00	-1727.16	13.83	1600.15	-3408.57	151.40	1591.29	-3606.41	302.63	1610.77	-3698.13	166.93	1612.87	589.59	-22.54	78.52	1187.23	-0.62	79.21	567.48
2.94000	-3174.20	118.85	5.32	-3267.48	134.53	-4.93	-3907.88	259.66	36.37	-3350.13	251.27	188.23	-3881.10	-24.42	-31.93	-3621.62	17.57	27.68	-3031.84	378.87	570.40	-4045.81	310.79	312.94	-3461.66	68.10	1215.10	0.00	0.00	0.00	-1727.16	13.83	1600.15	-3388.87	153.86	1590.77	-3602.31	301.97	1610.30	-3696.07	167.13	1612.69	590.97	-22.36	79.05	1186.31	-0.51	78.85	567.57
2.95000	-3174.20	118.85	5.32	-3267.48	134.53	-4.93	-3916.05	260.45	38.82	-3351.21	251.86	191.67	-3873.31	-24.28	-31.42	-3621.62	17.57	27.68	-3029.01	378.75	573.10	-4041.13	310.77	315.96	-3489.99	67.74	1214.36	0.00	0.00	0.00	-1727.16	13.83	1600.15	-3370.44	156.35	1590.86	-3598.16	301.30	1609.83	-3693.89	167.34	1612.51	590.89	-22.60	78.84	1187.74	0.15	79.39	567.45
2.96000	-3174.20	118.85	5.32	-3267.48	134.53	-4.93	-3924.14	261.20	41.32	-3352.35	252.41	195.14	-3861.36	-24.03	-30.15	-3621.62	17.57	27.68	-3026.17	378.61	575.75	-4036.31	310.75	318.98	-3444.08	70.27	1213.98	0.00	0.00	0.00	-1727.16	13.83	1600.15	-3358.55	156.39	1593.73	-3593.94	300.62	1609.35	-3691.60	167.53	1612.33	590.92	-22.62	78.87	1188.21	0.45	79.79	567.74
2.97000	-3174.20	118.85	5.32	-3267.48	134.53	-4.93	-3932.16	261.91	43.87	-3353.52	252.92	198.64	-3845.82	-23.72	-28.19	-3621.62	17.57	27.68	-3023.30	378.46	578.37	-4031.36	310.71	321.99	-3449.60	69.98	1214.08	0.00	0.00	0.00	-1727.16	13.83	1600.15	-3355.12	160.96	1595.55	-3589.67	299.94	1608.88	-3689.20	167.72	1612.15	590.74	-22.62	78.66	1187.52	-0.09	79.19	567.24
2.98000	-3174.20	118.85	5.32	-3267.48	134.53	-4.93	-3940.10	262.58	46.47	-3354.73	253.39	202.17	-3827.28	-23.37	-25.62	-3621.62	17.57	27.68	-3020.42	378.30	580.95	-4026.27	310.67	325.01	-3450.87	72.65	1214.33	0.00	0.00	0.00	-1727.16	13.83	1600.15	-3369.89	161.03	1596.14	-3585.35	299.24	1608.40	-3686.70	167.90	1611.97	589.90	-22.46	78.57	1187.82	-0.41	79.37	567.16
2.99000	-3174.20	118.85	5.32	-3267.48	134.53	-4.93	-3947.96	263.22	49.12	-3355.99	253.83	205.73	-3806.31	-23.00	-22.51	-3621.62	17.57	27.68	-3017.52	378.12	583.50	-4021.06	310.63	328.02	-3428.41	74.71	1214.51	0.00	0.00	0.00	-1727.16	13.83	1600.15	-3371.20	163.53	1599.39	-3580.97	298.53	1607.92	-3684.09	168.08	1611.79	589.23	-22.12	78.41	1187.90	0.03	79.42	567.71
3.00000	-3174.20	118.85	5.32	-3267.48	134.53	-4.93	-3955.75	263.82	51.82	-3357.28	254.22	209.33	-3783.50	-22.65	-18.92	-3621.62	17.57	27.68	-3014.60	377.93	586.01	-4015.72	310.57	331.03	-3427.42	74.33	1214.68	0.00	0.00	0.00	-1727.16	13.83	1600.15	-3332.24	168.23	1600.60	-3576.53	297.81	1607.44	-3681.37	168.25	1611.61	589.36	-22.60	78.51	1187.96	0.56	79.45	566.87
3.01000	-3174.20	118.85	5.32	-3267.48	134.53	-4.93	-3963.45	264.39	54.57	-3358.61	254.58	212.94	-3759.42	-22.33	-14.95	-3621.62	17.57	27.68	-3011.66	377.72	588.48	-4010.24	310.51	334.03	-3388.64	77.12	1214.25	0.00	0.00	0.00	-1727.16	13.83	1600.15	-3373.18	167.24	1603.45	-3572.04	297.08	1606.95	-3678.55	168.41	1611.44	591.07	-22.17	78.70	1187.87	0.46	79.60	567.83
3.02000	-3174.20	118.85	5.32	-3267.48	134.53	-4.93	-3971.07	264.92	57.37	-3359.97	254.89	216.59	-3734.65	-22.09	-10.64	-3621.62	17.57	27.68	-3008.70	377.50	590.91	-4004.64	310.43	337.03	-3392.47	78.58	1215.25	0.00	0.00	0.00	-1727.16	13.83	1600.15	-3365.28	168.78	1605.37	-3567.49	296.34	1606.47	-3675.62	168.57	1611.26	590.47	-22.40	78.61	1188.46	-0.17	79.57	567.58
3.03000	-3174.20	118.85	5.32	-3267.48	134.53	-4.93	-3978.62	265.41	60.22	-3361.37	255.17	220.27	-3709.77	-21.93	-6.08	-3621.62	17.57	27.68	-3005.72	377.26	593.31	-3998.91	310.35	340.02	-3414.45	79.10	1215.09	0.00	0.00	0.00	-1727.16	13.83	1600.15	-3344.62	169.54	1605.27	-3562.89	295.59	1605.99	-3672.58	168.72	1611.08	590.27	-22.23	78.62	1187.83	-0.11	79.40	567.74
3.04000	-3174.20	118.85	5.32	-3267.48	134.53	-4.93	-3986.08	265.87	63.12	-3362.81	255.41	223.97	-3685.35	-21.90	-1.34	-3621.62	17.57	27.68	-3002.72	377.01	595.67	-3993.05	310.27	343.01	-3395.25	82.20	1216.76	0.00	0.00	0.00	-1727.16	13.83	1600.15	-3390.59	174.56	1611.31	-3558.23	294.83	1605.50	-3669.45	168.87	1610.90	590.49	-22.09	79.03	1187.27	0.27	79.15	567.25
3.05000	-3174.20	118.85	5.32	-3267.48	134.53	-4.93	-3993.47	266.30	66.06	-3364.28	255.62	227.69	-3649.16	-22.64	6.88	-3621.70	17.57	27.67	-2999.69	376.75	597.99	-3987.07	310.17	345.99	-3404.88	82.53	1217.01	0.00	0.00	0.00	-1727.16	13.83	1600.15	-3348.05	175.99	1610.53	-3553.52	294.06	1605.01	-3666.20	169.00	1610.72	590.09	-22.82	78.61	1187.04	0.01	79.16	568.13
3.06000	-3174.20	118.85	5.32	-3267.48	134.53	-4.93	-4000.77	266.69	69.05	-3365.78	255.79	231.45	-3651.47	-19.76	6.20	-3693.88	12.88	12.50	-2996.65	376.47	600.27	-3980.96	310.06	348.97	-3411.76	84.47	1217.46	0.00	0.00	0.00	-1727.16	13.83	1600.15	-3348.68	179.00	1612.37	-3548.76	293.28	1604.53	-3662.86	169.14	1610.54	590.05	-22.86	78.57	1187.54	-0.97	79.07	567.21
3.07000	-3174.20	118.85	5.32	-3267.48	134.53	-4.93	-4007.99	267.05	72.08	-3367.31	255.92	235.23	-3647.53	-23.50	4.50	-3713.61	11.54	8.41	-2993.59	376.17	602.52	-3974.73	309.95	351.94	-3358.88	86.92	1219.59	0.00	0.00	0.00	-1727.16	13.83	1600.15	-3336.38	180.15	1611.93	-3543.94	292.48	1604.04	-3659.42	169.26	1610.37	589.21	-22.26	78.54	1188.47	-0.88	79.18	567.31
3.08000	-3174.20	118.85	5.32	-3267.48	134.53	-4.93	-4015.12	267.37	75.16	-3368.88	256.02	239.03	-3589.10	-22.78	14.50	-3715.26	7.32	5.60	-2990.50	375.87	604.72	-3968.37	309.83	354.90	-3369.60	88.75	1220.93	0.00	0.00	0.00	-1727.16	13.83	1600.15	-3326.22	183.18	1614.74	-3539.07	291.68	1603.55	-3655.87	169.38	1610.19	589.48	-22.87	78.23	1187.75	-0.29	78.94	566.87
3.09000	-3174.20	118.85	5.32	-3267.48	134.53	-4.93	-4022.18	267.66	78.28	-3370.47	256.08	242.85	-3590.64	-23.54	14.39	-3780.20	7.35	-7.62	-2987.39	375.54	606.89	-3961.90	309.70	357.86	-3365.96	92.30	1223.54	0.00	0.00	0.00	-1727.16	13.83	1600.15	-3350.05	184.59	1619.20	-3534.15	290.87	1603.06	-3652.22	169.49	1610.01	589.75	-23.01	78.37	1187.80	-0.36	79.12	567.64
3.10000	-3174.20	118.85	5.32	-3267.48	134.53	-4.93	-4029.15	267.92	81.45	-3372.09	256.10	246.70	-3719.00	-28.55	-7.63	-3737.91	5.40	-5.37	-2984.26	375.21	609.02	-3955.30	309.56	360.81	-3380.09	93.62	1223.95	0.00	0.00	0.00	-1727.16	13.83	1600.15	-3311.50	186.96	1618.40	-3529.17	290.05	1602.57	-3648.48	169.60	1609.83	591.18	-22.42	78.87	1188.14	-0.06	79.31	567.53
3.11000	-3174.20	118.85	5.32	-3267.48	134.53	-4.93	-4036.03	268.15	84.65	-3373.73	256.09	250.57	-3696.14	-29.04	-8.07	-3738.94	3.25	-6.21	-2981.11	374.85	611.12	-3948.58	309.41	363.75	-3369.17	95.87	1224.74	0.00	0.00	0.00	-1727.16	13.83	1600.15	-3325.28	186.45	1621.99	-3524.14	289.22	1602.08	-3644.63	169.70	1609.66	590.71	-22.85	78.73	1187.61	-0.05	79.32	566.69
3.12000	-3174.20	118.85	5.32	-3267.48	134.53	-4.93	-4042.84	268.34	87.90	-3375.40	256.05	254.47	-3683.72	-29.95	-5.98	-3740.30	0.65	-9.12	-2977.93	374.49	613.17	-3941.74	309.25	366.68	-3357.83	96.66	1226.21	0.00	0.00	0.00	-1727.16	13.83	1600.15	-3314.78	188.25	1624.58	-3519.06	288.38	1601.59	-3640.69	169.80	1609.48	589.69	-23.12	78.61	1187.76	-0.18	79.11	567.31
3.13000	-3174.20	118.85	5.32	-3267.48	134.53	-4.93	-4049.56	268.50	91.19	-3377.10	255.97	258.38	-3653.54	-26.34	0.54	-3699.16	2.20	-3.34	-2974.73	374.11	615.19	-3934.79	309.08	369.60	-3347.32	101.19	1226.67	0.00	0.00	0.00	-1727.16	13.83	1600.15	-3291.42	190.96	1624.18	-3513.93	287.53	1601.10	-3636.65	169.88	1609.31	589.51	-22.82	78.42	1188.08	-0.14	79.28	566.55
3.14000	-3174.20	118.85	5.32	-3267.48	134.53	-4.93	-4056.19	268.63	94.52	-3378.82	255.86	262.32	-3712.32	-31.34	-9.82	-3656.44	0.38	2.04	-2971.50	373.71	617.17	-3927.71	308.90	372.51	-3337.76	103.85	1228.03	0.00	0.00	0.00	-1727.16	13.83	1600.15	-3281.53	194.04	1625.58	-3508.74	286.67	1600.61	-3632.51	169.97	1609.13	590.15	-22.69	78.56	1187.84	-0.09	79.36	566.97
3.15000	-3174.20	118.85	5.32	-3267.48	134.53	-4.93	-4062.74	268.73	97.89	-3380.57	255.72	266.28	-3690.47	-33.09	-11.15	-3679.85	-2.63	-1.18	-2968.26	373.30	619.10	-3920.52	308.72	375.41	-3325.99	101.38	1229.45	0.00	0.00	0.00	-1727.16	13.83	1600.15	-3311.00	195.01	1630.26	-3503.50	285.80	1600.12	-3628.28	170.04	1608.96	590.74	-22.85	78.78	1187.90	0.03	79.23	565.96
3.16000	-3174.20	118.85	5.32	-3267.48	134.53	-4.93	-4069.20	268.79	101.30	-3382.33	255.54	270.25	-3667.85	-35.20	-11.61	-3689.78	-4.08	-4.19	-2964.98	372.87	621.00	-3913.21	308.52	378.30	-3313.15	104.92	1230.68	0.00	0.00	0.00	-1727.16	13.83	1600.15	-3302.45	197.01	1631.64	-3498.22	284.92	1599.63	-3623.95	170.11	1608.79	590.28	-22.99	78.56	1188.36	-0.25	79.24	567.66
3.17000	-3174.20	118.85	5.32	-3267.48	134.53	-4.93	-4075.57	268.83	104.75	-3384.12	255.33	274.25	-3676.95	-35.88	-20.17	-3698.34	-5.13	-4.08	-2961.68	372.43	622.87	-3905.79	308.31	381.18	-3315.66	105.57	1231.42	0.00	0.00	0.00	-1727.16	13.83	1600.15	-3266.64	199.27	1631.58	-3492.88	284.03	1599.14	-3619.52	170.18	1608.61	589.60	-22.76	78.51	1188.55	-0.35	79.32	567.31
3.18000	-3174.20	118.85	5.32	-3267.48	134.53	-4.93	-4081.86	268.84	108.23	-3385.92	255.09	278.26	-3656.23	-35.36	-18.34	-3669.83	-7.37	1.60	-2958.36	371.97	624.69	-3898.25	308.10	384.05	-3316.28	107.94	1232.68	0.00	0.00	0.00	-1727.16	13.83	1600.15	-3275.37	201.88	1632.85	-3487.49	283.13	1598.65	-3615.00	170.23	1608.44	589.32	-22.06	78.44	1187.62	-0.44	79.37	566.90
3.19000	-3174.20	118.85	5.32	-3267.48	134.53	-4.93	-4088.06	268.81	111.75	-3387.74	254.81	282.30	-3645.22	-34.27	-19.47	-3652.05	-5.89	5.48	-2955.00	371.50	626.47	-3890.61	307.87	386.90	-3333.15	109.85	1232.36	0.00	0.00	0.00	-1727.16	13.83	1600.15	-3280.73	200.66	1634.74	-3482.05	282.23	1598.16	-3610.39	170.28	1608.27	589.83	-22.76	78.45	1186.39	-0.71	78.75	567.27
3.20000	-3174.20	118.85	5.32	-3267.48	134.53	-4.93	-4094.18	268.76	115.31	-3389.59	254.51	286.35	-3610.33	-30.59	-14.11	-3646.92	-6.28	5.97	-2951.63	371.01	628.21	-3882.84	307.64	389.75	-3303.68	110.12	1232.60	0.00	0.00	0.00	-1727.16	13.83	1600.15	-3297.83	200.45	1638.89	-3476.56	281.31	1597.67	-3605.68	170.33	1608.10	590.80	-22.56	78.81	1187.30	-0.41	79.14	567.13
3.21000	-3174.20	118.85	5.32	-3267.48	134.53	-4.93	-4100.20	268.68	118.90	-3391.44	254.17	290.41	-3598.75	-28.17	-13.10	-3608.83	-4.74	12.30	-2948.22	370.51	629.92	-3874.97	307.39	392.58	-3303.89	112.46	1233.36	0.00	0.00	0.00	-1727.16	13.83	1600.15	-3268.57	206.13	1639.15	-3471.02	280.38	1597.18	-3600.89	170.37	1607.93	589.45	-22.50	78.52	1187.81	0.20	79.57	566.63
3.22000	-3174.20	118.85	5.32	-3267.48	134.53	-4.93	-4106.14	268.56	122.53	-3393.31	253.80	294.50	-3573.73	-22.56	-10.93	-3558.72	0.59	20.00	-2944.79	369.99	631.59	-3866.99	307.13	395.39	-3283.64	114.20	1234.55	0.00	0.00	0.00	-1727.16	13.83	1600.15	-3292.01	208.14	1641.15	-3465.44	279.44	1596.69	-3596.00	170.40	1607.76	591.43	-22.41	79.04	1187.68	-0.33	79.40	566.58
3.23000	-3174.20	118.85	5.32	-3267.48	134.53	-4.93	-4111.98	268.42	126.19	-3395.20	253.40	298.59	-3578.71	-19.36	-13.38	-3518.38	4.18	25.35	-2941.33	369.46	633.21	-3858.90	306.86	398.20	-3279.09	114.59	1235.92	0.00	0.00	0.00	-1727.16	13.83	1600.15	-3244.98	205.33	1640.34	-3459.80	278.50	1596.20	-3591.02	170.43	1607.59	591.29	-22.50	78.94	1186.80	-0.87	79.09	567.34
3.24000	-3174.20	118.85	5.32	-3267.48	134.53	-4.93	-4117.74	268.25	129.88	-3397.10	252.98	302.71	-3537.16	-13.90	-9.58	-3488.45	7.22	28.56	-2937.85	368.91	634.80	-3850.70	306.59	400.99	-3284.99	117.13	1236.29	0.00	0.00	0.00	-1727.16	13.83	1600.15	-3245.20	206.14	1642.30	-3454.11	277.54	1595.71	-3585.95	170.45	1607.43	589.71	-22.32	78.49	1187.24	0.04	79.13	568.04
3.25000	-3174.20	118.85	5.32	-3267.48	134.53	-4.93	-4123.41	268.05	133.61	-3399.01	252.52	306.84	-3520.95	-11.01	-8.27	-3460.75	11.08	31.07	-2934.33	368.35	636.34	-3842.39	306.30	403.76	-3255.03	119.21	1236.78	0.00	0.00	0.00	-1727.16	13.83	1600.15	-3219.04	205.16	1642.43	-3448.38	276.58	1595.22	-3580.79	170.47	1607.26	589.23	-22.97	78.22	1187.87	-0.08	79.36	568.24
3.26000	-3174.20	118.85	5.32	-3267.48	134.53	-4.93	-4128.98	267.83	137.37	-3400.93	252.03	310.98	-3481.71	-6.48	-3.37	-3431.17	12.95	33.70	-2930.79	367.77	637.85	-3833.97	306.00	406.52	-3282.48	117.71	1237.43	0.00	0.00	0.00	-1727.16	13.83	1600.15	-3251.65	206.47	1646.39	-3442.60	275.61	1594.74	-3575.54	170.48	1607.10	589.99	-22.78	78.50	1188.23	-0.53	79.35	567.94
3.27000	-3174.20	118.85	5.32	-3267.48	134.53	-4.93	-4134.47	267.58	141.16	-3402.86	251.52	315.13	-3454.69	-6.01	-2.49	-3406.21	11.56	34.56	-2927.22	367.18	639.32	-3825.45	305.69	409.27	-3265.75	118.76	1237.32	0.00	0.00	0.00	-1727.16	13.83	1600.15	-3269.34	207.11	1646.27	-3436.77	274.63	1594.25	-3570.20	170.48	1606.93	590.03	-22.73	78.49	1187.70	-0.56	79.17	568.83
3.28000	-3174.20	118.85	5.32	-3267.48	134.53	-4.93	-4139.86	267.30	144.97	-3404.80	250.97	319.30	-3452.30	-4.87	-3.67	-3412.99	12.57	31.14	-2923.61	366.57	640.75	-3816.83	305.36	412.00	-3258.21	119.70	1238.49	0.00	0.00	0.00	-1727.16	13.83	1600.15	-3217.86	207.66	1645.99	-3430.89	273.63	1593.76	-3564.78	170.48	1606.77	590.93	-22.35	78.88	1187.91	0.17	79.36	567.73
3.29000	-3174.20	118.85	5.32	-3267.48	134.53	-4.93	-4145.16	266.99	148.82	-3406.75	250.40	323.48	-3432.60	-3.20	-5.37	-3407.47	10.35	28.66	-2919.98	365.94	642.13	-3808.10	305.03	414.71	-3255.96	119.42	1239.89	0.00	0.00	0.00	-1727.16	13.83	1600.15	-3214.27	207.47	1647.54	-3424.96	272.63	1593.28	-3559.26	170.47	1606.61	590.52	-22.55	78.54	1187.84	-0.20	79.64	566.94
3.30000	-3174.20	118.85	5.32	-3267.48	134.53	-4.93	-4150.37	266.65	152.70	-3408.71	249.80	327.68	-3394.52	-3.35	-1.63	-3358.27	11.46	32.47	-2916.32	365.30	643.48	-3799.26	304.69	417.40	-3233.95	119.79	1241.09	0.00	0.00	0.00	-1727.16	13.83	1600.15	-3239.39	208.48	1648.38	-3418.99	271.62	1592.80	-3553.67	170.45	1606.45	590.54	-22.44	78.57	1188.03	-0.35	79.35	566.75
3.31000	-3174.20	118.85	5.32	-3267.48	134.53	-4.93	-4155.49	266.29	156.61	-3410.67	249.17	331.88	-3347.86	-2.72	3.32	-3307.97	11.72	37.06	-2912.63	364.65	644.79	-3790.33	304.33	420.08	-3210.93	120.49	1240.01	0.00	0.00	0.00	-1727.16	13.83	1600.15	-3226.72	210.12	1649.51	-3412.97	270.61	1592.32	-3547.99	170.43	1606.29	590.12	-23.01	78.51	1187.73	-0.27	79.46	566.43
3.32000	-3174.20	118.85	5.32	-3267.48	134.53	-4.93	-4160.51	265.91	160.54	-3412.63	248.51	336.09	-3333.53	-3.68	1.45	-3302.75	9.19	34.15	-2908.91	363.97	646.05	-3781.29	303.97	422.74	-3232.68	121.48	1240.44	0.00	0.00	0.00	-1727.16	13.83	1600.15	-3201.91	207.18	1648.88	-3406.90	269.58	1591.83	-3542.22	170.41	1606.13	589.87	-22.98	78.42	1187.33	-0.35	79.25	566.67
3.33000	-3174.20	118.85	5.32	-3267.48	134.53	-4.93	-4165.44	265.50	164.50	-3414.60	247.83	340.32	-3306.47	-6.34	0.73	-3287.77	6.52	32.44	-2905.16	363.29	647.28	-3772.16	303.59	425.39	-3236.13	120.00	1240.10	0.00	0.00	0.00	-1727.16	13.83	1600.15	-3140.88	208.91	1646.91	-3400.79	268.54	1591.36	-3536.37	170.38	1605.98	590.72	-22.73	78.55	1187.37	-0.54	79.23	567.24
3.34000	-3174.20	118.85	5.32	-3267.48	134.53	-4.93	-4170.27	265.06	168.49	-3416.57	247.12	344.55	-3265.71	-4.97	4.87	-3282.71	6.15	29.89	-2901.37	362.58	648.46	-3762.92	303.20	428.01	-3222.80	121.37	1239.99	0.00	0.00	0.00	-1727.16	13.83	1600.15	-3152.17	207.81	1649.63	-3394.63	267.50	1590.88	-3530.43	170.34	1605.82	590.92	-22.22	78.79	1187.24	-1.24	79.18	567.37
3.35000	-3174.20	118.85	5.32	-3267.48	134.53	-4.93	-4175.01	264.60	172.50	-3418.55	246.39	348.79	-3242.49	-4.26	5.29	-3268.07	4.24	25.94	-2897.56	361.86	649.61	-3753.59	302.79	430.62	-3221.35	120.35	1239.17	0.00	0.00	0.00	-1727.16	13.83	1600.15	-3149.02	207.01	1646.97	-3388.43	266.44	1590.40	-3524.42	170.30	1605.67	590.04	-22.73	78.34	1187.26	-0.35	79.15	566.35
3.36000	-3174.20	118.85	5.32	-3267.48	134.53	-4.93	-4179.65	264.11	176.54	-3420.52	245.63	353.05	-3250.52	-5.20	0.73	-3258.34	2.89	22.05	-2893.71	361.13	650.71	-3744.15	302.38	433.20	-3194.01	121.33	1239.92	0.00	0.00	0.00	-1727.16	13.83	1600.15	-3136.07	207.67	1649.45	-3382.18	265.38	1589.93	-3518.32	170.25	1605.51	588.80	-22.73	77.78	1187.05	-0.41	79.00	567.10
3.37000	-3174.20	118.85	5.32	-3267.48	134.53	-4.93	-4184.20	263.60	180.60	-3422.49	244.84	357.30	-3204.60	-6.18	5.12	-3197.02	3.52	27.05	-2889.83	360.38	651.78	-3734.63	301.95	435.77	-3200.79	121.74	1238.87	0.00	0.00	0.00	-1727.16	13.83	1600.15	-3160.36	208.52	1650.15	-3375.88	264.31	1589.45	-3512.14	170.19	1605.36	589.65	-22.85	78.49	1187.74	-0.15	79.47	567.76
3.38000	-3174.20	118.85	5.32	-3267.48	134.53	-4.93	-4188.66	263.06	184.68	-3424.46	244.03	361.57	-3170.19	-7.96	9.39	-3189.59	1.31	23.48	-2885.91	359.61	652.80	-3725.00	301.51	438.31	-3190.53	120.68	1238.56	0.00	0.00	0.00	-1727.16	13.83	1600.15	-3144.78	208.06	1649.38	-3369.54	263.23	1588.98	-3505.88	170.13	1605.21	590.16	-22.25	78.77	1188.22	-0.13	79.62	566.64
3.39000	-3174.20	118.85	5.32	-3267.48	134.53	-4.93	-4193.01	262.51	188.79	-3426.43	243.20	365.84	-3119.03	-5.72	16.08	-3132.55	2.46	27.67	-2881.97	358.83	653.78	-3715.28	301.06	440.84	-3172.83	121.84	1237.37	0.00	0.00	0.00	-1727.16	13.83	1600.15	-3139.36	205.28	1649.81	-3363.16	262.14	1588.51	-3499.53	170.06	1605.06	590.86	-22.74	78.83	1187.77	-0.04	79.35	567.15
3.40000	-3174.20	118.85	5.32	-3267.48	134.53	-4.93	-4197.27	261.92	192.92	-3428.39	242.34	370.12	-3064.41	-4.92	24.02	-3093.57	1.28	28.86	-2877.99	358.03	654.72	-3705.47	300.60	443.34	-3163.56	121.92	1237.86	0.00	0.00	0.00	-1727.16	13.83	1600.15	-3122.98	205.74	1649.61	-3356.73	261.05	1588.04	-3493.11	169.99	1604.92	590.21	-23.10	78.60	1187.97	-0.00	79.51	566.18
3.41000	-3174.20	118.85	5.32	-3267.48	134.53	-4.93	-4201.43	261.32	197.07	-3430.35	241.45	374.40	-3025.88	-4.75	27.67	-3099.58	-0.65	24.24	-2873.97	357.21	655.62	-3695.56	300.12	445.82	-3154.03	122.07	1237.39	0.00	0.00	0.00	-1727.16	13.83	1600.15	-3135.81	204.18	1650.38	-3350.26	259.94	1587.58	-3486.62	169.91	1604.77	590.41	-22.84	78.69	1187.79	-0.80	79.33	566.55
3.42000	-3174.20	118.85	5.32	-3267.48	134.53	-4.93	-4205.50	260.69	201.24	-3432.30	240.55	378.69	-2989.85	-4.32	30.82	-3039.38	-1.10	31.52	-2869.92	356.38	656.47	-3685.57	299.63	448.28	-3164.24	120.78	1235.14	0.00	0.00	0.00	-1727.16	13.83	1600.15	-3129.63	202.97	1651.10	-3343.74	258.83	1587.11	-3480.04	169.83	1604.63	589.85	-22.41	78.52	1187.41	-0.52	79.00	567.73
3.43000	-3174.20	118.85	5.32	-3267.48	134.53	-4.93	-4209.46	260.04	205.43	-3434.24	239.62	382.98	-2956.23	-3.63	33.50	-3044.01	-3.03	26.72	-2865.84	355.54	657.29	-3675.48	299.13	450.72	-3167.65	118.41	1234.61	0.00	0.00	0.00	-1727.16	13.83	1600.15	-3125.95	199.93	1650.30	-3337.18	257.71	1586.65	-3473.39	169.74	1604.48	589.54	-22.44	78.51	1187.26	-0.13	79.09	566.68
3.44000	-3174.20	118.85	5.32	-3267.48	134.53	-4.93	-4213.33	259.37	209.64	-3436.18	238.66	387.28	-2924.95	-2.71	35.74	-3012.60	-4.94	31.52	-2861.72	354.67	658.06	-3665.30	298.62	453.13	-3156.46	117.36	1233.05	0.00	0.00	0.00	-1727.16	13.83	1600.15	-3101.06	200.72	1650.25	-3330.58	256.58	1586.19	-3466.66	169.65	1604.34	590.10	-22.52	78.65	1186.97	0.15	79.11	566.68
3.45000	-3174.20	118.85	5.32	-3267.48	134.53	-4.93	-4217.09	258.67	213.86	-3438.11	237.69	391.58	-2895.90	-1.56	37.56	-2989.12	-7.80	35.23	-2857.57	353.79	658.80	-3655.03	298.09	455.52	-3153.46	118.29	1233.24	0.00	0.00	0.00	-1727.16	13.83	1600.15	-3100.98	197.04	1648.26	-3323.93	255.44	1585.73	-3459.85	169.55	1604.21	589.56	-22.86	78.53	1187.37	-0.14	79.35	567.60
3.46000	-3174.20	118.85	5.32	-3267.48	134.53	-4.93	-4220.76	257.96	218.11	-3440.02	236.69	395.88	-2869.02	-0.20	38.97	-2937.96	-4.63	46.38	-2853.38	352.90	659.49	-3644.67	297.55	457.89	-3153.97	115.67	1233.09	0.00	0.00	0.00	-1727.16	13.83	1600.15	-3098.61	197.57	1648.39	-3317.24	254.29	1585.28	-3452.97	169.44	1604.07	589.42	-22.80	78.48	1188.17	-0.79	79.42	568.24
3.47000	-3174.20	118.85	5.32	-3267.48	134.53	-4.93	-4224.33	257.22	222.37	-3441.93	235.67	400.18	-2844.20	1.35	40.01	-2948.56	-5.36	44.34	-2849.15	351.98	660.14	-3634.22	296.99	460.23	-3136.93	117.29	1232.12	0.00	0.00	0.00	-1727.16	13.83	1600.15	-3082.06	194.33	1650.14	-3310.51	253.14	1584.82	-3446.01	169.33	1603.93	590.46	-22.75	78.76	1187.42	0.21	79.33	568.22
3.48000	-3174.20	118.85	5.32	-3267.48	134.53	-4.93	-4227.79	256.46	226.65	-3443.82	234.63	404.48	-2821.37	3.07	40.68	-2928.82	-5.88	49.08	-2844.89	351.06	660.74	-3623.69	296.43	462.55	-3138.19	114.56	1232.32	0.00	0.00	0.00	-1727.16	13.83	1600.15	-3092.96	191.47	1648.24	-3303.74	251.97	1584.37	-3438.98	169.21	1603.80	589.72	-22.41	78.38	1188.00	-0.02	79.38	567.68
3.49000	-3174.20	118.85	5.32	-3267.48	134.53	-4.93	-4231.16	255.68	230.94	-3445.70	233.57	408.79	-2800.43	4.95	41.03	-2905.66	-6.14	52.13	-2840.59	350.11	661.31	-3613.08	295.84	464.85	-3140.42	115.00	1231.52	0.00	0.00	0.00	-1727.16	13.83	1600.15	-3090.45	189.08	1648.41	-3296.92	250.80	1583.93	-3431.88	169.09	1603.67	591.67	-22.40	79.07	1188.26	-0.15	79.43	566.64
3.50000	-3174.20	118.85	5.32	-3267.48	134.53	-4.93	-4234.42	254.88	235.25	-3447.56	232.49	413.09	-2781.31	6.98	41.07	-2884.09	-5.51	54.48	-2836.26	349.15	661.83	-3602.37	295.25	467.11	-3113.60	113.20	1231.91	0.00	0.00	0.00	-1727.16	13.83	1600.15	-3081.32	185.96	1648.38	-3290.06	249.62	1583.48	-3424.71	168.96	1603.54	591.75	-22.40	79.00	1187.95	0.06	79.34	567.63
3.51000	-3174.20	118.85	5.32	-3267.48	134.53	-4.93	-4237.58	254.06	239.57	-3449.41	231.39	417.40	-2763.90	9.14	40.81	-2864.03	-4.10	56.17	-2831.88	348.17	662.31	-3591.59	294.64	469.35	-3108.30	112.38	1231.42	0.00	0.00	0.00	-1727.16	13.83	1600.15	-3072.52	183.77	1647.51	-3283.17	248.44	1583.04	-3417.46	168.82	1603.41	588.83	-23.01	78.19	1186.91	0.18	79.07	568.05
3.52000	-3174.20	118.85	5.32	-3267.48	134.53	-4.93	-4240.64	253.23	243.91	-3451.24	230.27	421.70	-2748.14	11.41	40.29	-2845.41	-1.98	57.25	-2827.47	347.18	662.75	-3580.72	294.02	471.57	-3102.27	112.80	1230.16	0.00	0.00	0.00	-1727.16	13.83	1600.15	-3070.79	181.66	1647.54	-3276.23	247.24	1582.60	-3410.14	168.69	1603.28	587.83	-23.06	77.95	1187.03	0.10	79.16	567.37
3.53000	-3174.20	118.85	5.32	-3267.48	134.53	-4.93	-4243.59	252.37	248.26	-3453.06	229.13	426.01	-2733.93	13.78	39.53	-2828.17	0.76	57.78	-2823.02	346.16	663.15	-3569.77	293.38	473.76	-3080.90	112.02	1230.14	0.00	0.00	0.00	-1727.16	13.83	1600.15	-3011.24	181.39	1644.59	-3269.25	246.04	1582.16	-3402.75	168.54	1603.16	588.79	-22.45	78.34	1187.79	-0.66	79.36	566.73
3.54000	-3174.20	118.85	5.32	-3267.48	134.53	-4.93	-4246.44	251.49	252.62	-3454.85	227.96	430.31	-2721.18	16.24	38.55	-2812.22	4.02	57.80	-2818.53	345.14	663.50	-3558.74	292.73	475.92	-3075.84	109.55	1229.14	0.00	0.00	0.00	-1727.16	13.83	1600.15	-3029.31	177.97	1645.29	-3262.23	244.83	1581.73	-3395.30	168.39	1603.04	589.99	-21.98	78.49	1187.60	-0.71	79.28	567.40
3.55000	-3174.20	118.85	5.32	-3267.48	134.53	-4.93	-4249.19	250.60	256.99	-3456.63	226.79	434.60	-2709.81	18.75	37.37	-2797.51	7.71	57.36	-2814.00	344.09	663.81	-3547.62	292.07	478.05	-3084.30	109.70	1227.97	0.00	0.00	0.00	-1727.16	13.83	1600.15	-2996.87	175.30	1644.67	-3255.17	243.61	1581.30	-3387.77	168.23	1602.92	590.44	-22.55	78.67	1187.77	-0.10	79.44	567.03
3.56000	-3174.20	118.85	5.32	-3267.48	134.53	-4.93	-4251.83	249.68	261.37	-3458.38	225.59	438.90	-2699.74	21.32	36.01	-2783.95	11.76	56.51	-2809.43	343.03	664.08	-3536.43	291.39	480.15	-3051.54	109.74	1228.11	0.00	0.00	0.00	-1727.16	13.83	1600.15	-3002.36	171.46	1644.08	-3248.07	242.38	1580.87	-3380.18	168.07	1602.80	589.79	-23.27	78.50	1187.24	-0.20	79.25	566.91
3.57000	-3174.20	118.85	5.32	-3267.48	134.53	-4.93	-4254.37	248.75	265.77	-3460.11	224.37	443.19	-2690.87	23.93	34.50	-2771.48	16.06	55.31	-2804.83	341.95	664.30	-3525.16	290.69	482.23	-3049.29	108.94	1226.13	0.00	0.00	0.00	-1727.16	13.83	1600.15	-3026.57	168.65	1644.86	-3240.93	241.15	1580.44	-3372.51	167.91	1602.68	589.89	-22.65	78.54	1186.55	-0.04	79.12	567.18
3.58000	-3174.20	118.85	5.32	-3267.48	134.53	-4.93	-4256.81	247.80	270.17	-3461.82	223.14	447.47	-2683.12	26.56	32.86	-2760.03	20.52	53.79	-2800.18	340.86	664.48	-3513.81	289.99	484.28	-3051.91	107.45	1226.13	0.00	0.00	0.00	-1727.16	13.83	1600.15	-3004.58	167.19	1643.55	-3233.75	239.91	1580.02	-3364.78	167.73	1602.57	590.31	-23.12	78.68	1187.82	0.42	79.61	567.88
3.59000	-3174.20	118.85	5.32	-3267.48	134.53	-4.93	-4259.13	246.84	274.58	-3463.51	221.89	451.75	-2676.40	29.19	31.11	-2749.53	25.07	52.01	-2795.49	339.74	664.62	-3502.39	289.26	486.29	-3051.65	105.20	1225.67	0.00	0.00	0.00	-1727.16	13.83	1600.15	-3009.22	163.96	1643.91	-3226.53	238.66	1579.60	-3356.99	167.56	1602.46	591.25	-22.84	78.98	1187.90	-0.30	79.28	568.03
3.60000	-3174.20	118.85	5.32	-3267.48	134.53	-4.93	-4261.35	245.85	278.99	-3465.16	220.62	456.03	-2670.63	31.81	29.28	-2739.90	29.61	50.02	-2790.76	338.62	664.72	-3490.89	288.53	488.28	-3066.03	104.42	1225.87	0.00	0.00	0.00	-1727.16	13.83	1600.15	-2982.51	163.27	1640.92	-3219.27	237.40	1579.19	-3349.13	167.37	1602.35	589.28	-22.89	78.41	1187.83	-0.18	79.39	567.00
3.61000	-3174.20	118.85	5.32	-3267.48	134.53	-4.93	-4263.47	244.85	283.42	-3466.80	219.34	460.30	-2665.72	34.40	27.38	-2731.07	34.05	47.87	-2785.99	337.47	664.77	-3479.31	287.77	490.24	-3054.60	104.26	1225.50	0.00	0.00	0.00	-1727.16	13.83	1600.15	-2980.40	157.18	1640.60	-3211.98	236.14	1578.78	-3341.20	167.18	1602.24	589.23	-23.00	78.26	1186.99	0.14	79.26	566.63
3.62000	-3174.20	118.85	5.32	-3267.48	134.53	-4.93	-4265.47	243.83	287.85	-3468.40	218.04	464.56	-2661.58	36.95	25.44	-2722.98	38.29	45.60	-2781.18	336.31	664.78	-3467.66	287.01	492.16	-3058.19	102.52	1224.49	0.00	0.00	0.00	-1727.16	13.83	1600.15	-3006.72	154.00	1642.11	-3204.64	234.87	1578.37	-3333.21	166.99	1602.14	590.95	-22.84	78.64	1186.69	0.55	79.32	566.28
3.63000	-3174.20	118.85	5.32	-3267.48	134.53	-4.93	-4267.37	242.80	292.29	-3469.98	216.72	468.81	-2658.13	39.44	23.49	-2715.55	42.27	43.27	-2776.32	335.13	664.75	-3455.94	286.22	494.06	-3044.79	102.81	1224.75	0.00	0.00	0.00	-1727.16	13.83	1600.15	-3005.43	149.47	1641.66	-3197.27	233.59	1577.97	-3325.16	166.79	1602.04	591.07	-22.47	78.72	1187.90	0.08	79.43	568.13
3.64000	-3174.20	118.85	5.32	-3267.48	134.53	-4.93	-4269.16	241.75	296.73	-3471.53	215.39	473.06	-2655.28	41.86	21.54	-2708.72	45.87	40.92	-2771.43	333.93	664.67	-3444.15	285.42	495.92	-3019.14	101.69	1223.90	0.00	0.00	0.00	-1727.16	13.83	1600.15	-2974.22	148.02	1641.31	-3189.86	232.30	1577.57	-3317.04	166.59	1601.94	590.64	-23.12	78.39	1187.75	-0.14	79.19	568.04
3.65000	-3174.20	118.85	5.32	-3267.48	134.53	-4.93	-4270.85	240.69	301.17	-3473.04	214.04	477.30	-2652.95	44.19	19.62	-2702.40	49.02	38.61	-2766.49	332.72	664.55	-3432.28	284.61	497.75	-3035.44	100.30	1222.94	0.00	0.00	0.00	-1727.16	13.83	1600.15	-2967.57	143.48	1641.70	-3182.42	231.01	1577.17	-3308.86	166.38	1601.84	590.54	-23.05	78.38	1187.78	-0.28	79.13	567.96
3.66000	-3174.20	118.85	5.32	-3267.48	134.53	-4.93	-4272.42	239.61	305.62	-3474.53	212.68	481.53	-2651.04	46.41	17.74	-2696.53	51.63	36.38	-2761.51	331.48	664.38	-3420.35	283.78	499.55	-3004.77	98.86	1223.26	0.00	0.00	0.00	-1727.16	13.83	1600.15	-2945.41	143.12	1640.10	-3174.93	229.70	1576.78	-3300.62	166.16	1601.74	590.41	-22.47	78.57	1188.51	-0.15	79.55	567.19
3.67000	-3174.20	118.85	5.32	-3267.48	134.53	-4.93	-4273.88	238.51	310.08	-3475.98	211.31	485.74	-2649.48	48.52	15.94	-2691.05	53.60	34.28	-2756.48	330.24	664.17	-3408.34	282.94	501.31	-2976.98	97.44	1223.36	0.00	0.00	0.00	-1727.16	13.83	1600.15	-2967.21	136.88	1640.41	-3167.41	228.40	1576.39	-3292.32	165.94	1601.65	589.45	-22.03	78.59	1187.48	-0.32	79.25	567.45
3.68000	-3174.20	118.85	5.32	-3267.48	134.53	-4.93	-4275.24	237.40	314.53	-3477.40	209.92	489.95	-2648.17	50.48	14.23	-2685.87	54.84	32.37	-2751.41	328.97	663.92	-3396.27	282.08	503.05	-2973.95	94.47	1223.21	0.00	0.00	0.00	-1727.16	13.83	1600.15	-2981.27	134.02	1641.71	-3159.86	227.08	1576.01	-3283.96	165.72	1601.56	590.18	-22.32	78.73	1187.16	-0.32	79.17	566.86
3.69000	-3174.20	118.85	5.32	-3267.48	134.53	-4.93	-4276.48	236.28	318.99	-3478.78	208.51	494.15	-2647.03	52.30	12.64	-2680.92	55.28	30.68	-2746.30	327.69	663.62	-3384.13	281.20	504.74	-2953.73	93.54	1224.00	0.00	0.00	0.00	-1727.16	13.83	1600.15	-2945.93	130.97	1640.28	-3152.26	225.76	1575.63	-3275.54	165.48	1601.47	590.50	-22.80	78.63	1187.50	-0.22	79.49	567.56
3.70000	-3174.20	118.85	5.32	-3267.48	134.53	-4.93	-4277.61	235.14	323.44	-3480.13	207.09	498.34	-2645.97	53.95	11.19	-2666.54	54.79	27.55	-2741.14	326.39	663.28	-3371.92	280.31	506.41	-2942.60	92.99	1225.76	0.00	0.00	0.00	-1727.16	13.83	1600.15	-2903.90	127.12	1639.33	-3144.64	224.43	1575.25	-3267.06	165.25	1601.39	589.87	-22.67	78.40	1187.39	-0.39	79.38	568.10
3.71000	-3174.20	118.85	5.32	-3267.48	134.53	-4.93	-4278.64	233.99	327.90	-3481.44	205.66	502.51	-2644.91	55.41	9.90	-2667.30	54.46	26.14	-2735.94	325.07	662.90	-3359.65	279.40	508.03	-2951.26	91.80	1226.51	0.00	0.00	0.00	-1727.16	13.83	1600.15	-2903.60	125.19	1639.72	-3136.97	223.09	1574.88	-3258.52	165.01	1601.31	591.11	-22.51	78.83	1187.61	-0.42	79.24	567.57
3.72000	-3174.20	118.85	5.32	-3267.48	134.53	-4.93	-4279.55	232.83	332.35	-3482.71	204.22	506.68	-2643.75	56.68	8.80	-2665.30	55.00	22.92	-2730.69	323.73	662.47	-3347.31	278.48	509.63	-2917.46	90.28	1227.66	0.00	0.00	0.00	-1727.16	13.83	1600.15	-2905.07	121.65	1641.18	-3129.27	221.74	1574.51	-3249.93	164.76	1601.23	590.43	-23.01	78.57	1187.99	-0.39	79.39	567.78
3.73000	-3174.20	118.85	5.32	-3267.48	134.53	-4.93	-4280.34	231.65	336.81	-3483.94	202.77	510.82	-2642.42	57.74	7.91	-2658.14	54.99	23.49	-2725.39	322.38	661.99	-3334.91	277.54	511.18	-2896.34	88.84	1230.35	0.00	0.00	0.00	-1727.16	13.83	1600.15	-2885.39	119.84	1641.91	-3121.54	220.39	1574.15	-3241.28	164.51	1601.15	590.58	-22.79	78.62	1187.55	-0.39	79.39	567.12
3.74000	-3174.20	118.85	5.32	-3267.39	134.53	-4.92	-4281.03	230.46	341.26	-3485.13	201.30	514.96	-2640.83	58.56	7.24	-2665.51	54.29	22.28	-2720.05	321.01	661.47	-3322.45	276.58	512.71	-2879.80	86.90	1232.72	0.00	0.00	0.00	-1727.16	13.83	1600.15	-2886.92	115.02	1642.49	-3113.77	219.04	1573.79	-3232.57	164.25	1601.08	589.91	-22.47	78.72	1187.03	-0.00	79.23	568.22
3.75000	-3174.20	118.85	5.32	-3175.34	136.26	9.23	-4281.60	229.26	345.71	-3486.28	199.82	519.08	-2638.89	59.14	6.83	-2635.41	54.62	25.82	-2714.67	319.62	660.91	-3309.92	275.60	514.19	-2875.86	87.09	1233.95	0.00	0.00	0.00	-1727.16	13.83	1600.15	-2841.84	113.81	1641.17	-3105.96	217.67	1573.44	-3223.81	163.99	1601.01	589.66	-21.93	78.72	1187.75	0.07	79.43	567.00
3.76000	-3174.21	118.85	5.32	-3190.62	136.52	5.86	-4282.06	228.05	350.15	-3487.39	198.33	523.19	-2636.51	59.46	6.69	-2660.46	56.28	20.09	-2709.23	318.21	660.30	-3297.34	274.61	515.64	-2879.06	84.74	1237.19	0.00	0.00	0.00	-1727.16	13.83	1600.15	-2881.01	111.30	1643.67	-3098.12	216.30	1573.09	-3214.99	163.72	1600.94	589.94	-22.46	78.26	1187.63	-0.50	79.06	567.30
3.77000	-3180.64	120.17	4.11	-3179.62	135.48	4.97	-4282.40	226.82	354.60	-3488.46	196.83	527.28	-2633.61	59.50	6.85	-2650.86	55.36	20.51	-2703.75	316.79	659.65	-3284.69	273.61	517.05	-2864.47	83.06	1238.40	0.00	0.00	0.00	-1727.16	13.83	1600.15	-2851.40	108.91	1642.68	-3090.25	214.92	1572.74	-3206.12	163.45	1600.87	590.77	-22.51	78.60	1187.00	-0.76	79.04	566.61
3.78000	-3195.79	122.82	-2.98	-3144.75	136.62	10.99	-4282.63	225.59	359.03	-3489.48	195.32	531.35	-2630.12	59.25	7.32	-2647.15	57.52	21.06	-2698.22	315.35	658.95	-3271.98	272.58	518.42	-2858.24	83.15	1240.17	0.00	0.00	0.00	-1727.16	13.83	1600.15	-2833.51	105.30	1641.73	-3082.35	213.53	1572.40	-3197.19	163.18	1600.81	590.87	-22.40	78.82	1187.30	-0.93	79.03	566.45
3.79000	-3157.91	123.89	1.69	-3159.00	138.75	10.02	-4282.74	224.34	363.46	-3490.45	193.80	535.41	-2645.33	57.97	4.31	-2650.29	55.48	19.30	-2692.65	313.89	658.21	-3259.22	271.54	519.75	-2849.27	82.26	1242.21	0.00	0.00	0.00	-1727.16	13.83	1600.15	-2816.67	105.79	1641.04	-3074.41	212.14	1572.07	-3188.22	162.89	1600.75	590.24	-22.60	78.44	1187.78	-0.71	79.42	566.57
3.80000	-3156.74	125.80	-4.37	-3141.14	137.06	13.56	-4282.74	223.08	367.89	-3491.38	192.27	539.45	-2621.95	58.58	8.91	-2638.06	55.42	21.65	-2687.02	312.41	657.42	-3246.39	270.48	521.05	-2852.02	80.21	1243.19	0.00	0.00	0.00	-1727.16	13.83	1600.15	-2815.80	103.56	1641.90	-3066.43	210.74	1571.74	-3179.19	162.61	1600.69	590.22	-22.61	78.55	1187.84	0.21	79.61	567.67
3.81000	-3143.47	127.72	-7.07	-3137.90	140.51	17.43	-4282.63	221.81	372.30	-3492.26	190.73	543.48	-2616.09	55.14	8.69	-2646.17	54.74	20.40	-2681.35	310.92	656.59	-3233.51	269.41	522.30	-2834.03	78.90	1245.10	0.00	0.00	0.00	-1727.16	13.83	1600.15	-2830.64	102.49	1644.00	-3058.43	209.34	1571.42	-3170.11	162.31	1600.64	590.05	-22.27	78.68	1187.98	-0.01	79.26	567.47
3.82000	-3128.92	128.95	-11.56	-3116.70	141.70	23.08	-4282.39	220.53	376.71	-3493.09	189.19	547.48	-2644.14	58.26	4.92	-2655.65	52.87	18.83	-2675.63	309.41	655.71	-3220.58	268.31	523.52	-2831.52	78.76	1247.01	0.00	0.00	0.00	-1727.16	13.83	1600.15	-2832.12	99.67	1643.48	-3050.39	207.93	1571.10	-3160.98	162.02	1600.59	590.55	-22.04	78.74	1187.85	-0.43	79.27	567.22
3.83000	-3109.81	131.58	-9.12	-3075.72	145.11	32.17	-4282.04	219.24	381.12	-3493.88	187.63	551.47	-2584.30	58.77	14.24	-2652.06	54.39	19.40	-2669.86	307.88	654.78	-3207.59	267.20	524.69	-2788.94	79.29	1248.14	0.00	0.00	0.00	-1727.16	13.83	1600.15	-2810.92	99.05	1643.31	-3042.32	206.51	1570.78	-3151.80	161.71	1600.54	590.98	-22.27	78.90	1188.26	-0.57	79.37	566.63
3.84000	-3070.71	135.89	-1.26	-3033.73	147.94	42.41	-4281.57	217.95	385.51	-3494.61	186.06	555.43	-2582.90	58.43	14.04	-2647.03	53.87	20.95	-2664.04	306.33	653.81	-3194.55	266.08	525.83	-2796.88	77.24	1249.75	0.00	0.00	0.00	-1727.16	13.83	1600.15	-2796.99	98.32	1643.82	-3034.22	205.08	1570.47	-3142.57	161.41	1600.50	590.43	-22.22	78.96	1187.74	-0.30	79.55	567.61
3.85000	-3043.60	138.24	3.90	-3032.71	148.54	44.48	-4280.99	216.64	389.89	-3495.29	184.49	559.38	-2605.59	54.03	10.91	-2651.40	55.28	20.33	-2658.17	304.76	652.80	-3181.45	264.93	526.92	-2807.18	75.85	1250.73	0.00	0.00	0.00	-1727.16	13.83	1600.15	-2790.25	95.67	1643.66	-3026.08	203.65	1570.17	-3133.29	161.09	1600.45	589.53	-22.22	78.69	1187.81	0.15	79.56	567.25
3.86000	-3043.22	140.62	3.26	-3023.88	150.79	46.69	-4280.28	215.32	394.26	-3495.91	182.91	563.31	-2607.90	57.18	11.91	-2664.37	54.09	19.06	-2652.25	303.18	651.74	-3168.30	263.77	527.98	-2797.49	75.86	1252.24	0.00	0.00	0.00	-1727.16	13.83	1600.15	-2783.08	96.28	1644.67	-3017.92	202.21	1569.87	-3123.96	160.78	1600.42	589.82	-22.73	78.63	1187.74	-0.02	79.31	567.31
3.87000	-3011.50	145.18	7.46	-2984.72	153.95	53.24	-4279.46	214.00	398.62	-3496.49	181.32	567.21	-2572.99	58.18	19.44	-2642.14	53.14	22.78	-2646.28	301.57	650.63	-3155.10	262.59	528.99	-2781.04	74.45	1254.10	0.00	0.00	0.00	-1727.16	13.83	1600.15	-2754.16	96.60	1644.42	-3009.72	200.77	1569.58	-3114.59	160.46	1600.38	589.47	-22.28	78.63	1188.62	-0.31	79.30	566.73
3.88000	-2968.97	148.54	12.97	-2968.32	155.20	54.96	-4278.52	212.67	402.97	-3497.00	179.73	571.09	-2627.71	55.88	8.24	-2639.68	52.48	22.98	-2640.25	299.95	649.48	-3141.85	261.39	529.95	-2772.62	74.15	1254.58	0.00	0.00	0.00	-1727.16	13.83	1600.15	-2760.16	95.38	1645.60	-3001.49	199.32	1569.29	-3105.17	160.13	1600.35	589.61	-22.49	78.52	1187.88	0.14	79.33	566.74
3.89000	-2952.55	151.65	14.02	-2905.60	159.60	63.33	-4277.46	211.33	407.30	-3497.46	178.13	574.95	-2588.59	56.38	15.68	-2660.23	52.88	18.19	-2634.18	298.31	648.28	-3128.56	260.17	530.88	-2760.15	73.27	1255.95	0.00	0.00	0.00	-1727.16	13.83	1600.15	-2759.99	97.06	1646.16	-2993.24	197.86	1569.01	-3095.70	159.80	1600.32	589.84	-22.53	78.56	1187.73	-0.43	79.05	567.00
3.90000	-2917.88	155.07	16.41	-2927.68	160.75	56.69	-4276.28	209.98	411.62	-3497.87	176.52	578.79	-2605.31	59.29	13.92	-2630.42	54.01	25.54	-2628.05	296.65	647.03	-3115.21	258.93	531.76	-2757.61	72.78	1256.77	0.00	0.00	0.00	-1727.16	13.83	1600.15	-2732.61	94.33	1646.16	-2984.95	196.40	1568.74	-3086.19	159.46	1600.30	590.13	-22.60	78.54	1187.40	-0.14	79.15	567.23
3.91000	-2885.73	158.65	18.45	-2910.20	162.25	57.95	-4274.98	208.62	415.93	-3498.21	174.91	582.61	-2655.60	55.81	3.19	-2629.55	54.49	24.58	-2621.87	294.98	645.74	-3101.81	257.68	532.60	-2750.13	69.88	1258.41	0.00	0.00	0.00	-1727.16	13.83	1600.15	-2727.37	96.00	1646.98	-2976.63	194.93	1568.47	-3076.64	159.12	1600.27	590.33	-22.37	78.92	1187.17	0.32	79.19	568.69
3.92000	-2862.29	162.12	17.99	-2833.80	165.03	65.88	-4273.55	207.26	420.22	-3498.50	173.29	586.40	-2608.45	58.76	10.47	-2648.89	54.16	21.16	-2615.64	293.28	644.40	-3088.37	256.40	533.40	-2743.39	67.92	1258.53	0.00	0.00	0.00	-1727.16	13.83	1600.15	-2744.17	95.62	1646.24	-2968.28	193.46	1568.20	-3067.04	158.77	1600.25	589.62	-22.32	78.43	1187.51	0.08	79.32	567.50
3.93000	-2814.82	163.46	22.45	-2826.58	165.01	62.18	-4272.01	205.89	424.50	-3498.72	171.67	590.16	-2608.16	58.55	12.63	-2629.53	53.51	25.08	-2609.36	291.57	643.02	-3074.89	255.11	534.15	-2728.74	68.13	1258.97	0.00	0.00	0.00	-1727.16	13.83	1600.15	-2713.49	98.81	1646.14	-2959.90	191.98	1567.95	-3057.40	158.42	1600.24	591.00	-22.41	78.63	1187.01	-0.46	78.98	567.58
3.94000	-2806.07	165.73	18.73	-2806.08	166.76	60.63	-4270.34	204.52	428.76	-3498.89	170.04	593.90	-2607.60	57.61	13.56	-2650.30	53.30	21.51	-2603.02	289.84	641.59	-3061.36	253.80	534.85	-2725.90	67.21	1259.32	0.00	0.00	0.00	-1727.16	13.83	1600.15	-2668.82	98.19	1644.55	-2951.50	190.49	1567.70	-3047.72	158.07	1600.23	590.70	-21.88	78.73	1187.15	-0.03	79.32	566.73
3.95000	-2768.58	168.61	19.55	-2768.19	170.99	60.02	-4268.55	203.13	433.01	-3498.99	168.41	597.61	-2603.89	60.12	12.29	-2619.13	54.24	26.23	-2596.63	288.09	640.11	-3047.78	252.47	535.51	-2717.92	65.27	1259.94	0.00	0.00	0.00	-1727.16	13.83	1600.15	-2660.73	99.03	1642.81	-2943.06	189.00	1567.45	-3037.99	157.70	1600.22	590.40	-22.14	78.84	1187.51	-0.32	79.35	566.39
3.96000	-2722.22	172.27	22.05	-2772.07	171.17	54.97	-4266.64	201.75	437.23	-3499.02	166.78	601.30	-2559.97	62.50	22.98	-2649.01	53.40	22.65	-2590.19	286.32	638.59	-3034.16	251.12	536.12	-2710.78	64.74	1259.69	0.00	0.00	0.00	-1727.16	13.83	1600.15	-2648.09	98.67	1640.26	-2934.60	187.50	1567.21	-3028.22	157.34	1600.22	590.08	-22.74	78.74	1188.01	-0.10	79.29	567.60
3.97000	-2715.19	171.79	17.61	-2705.79	172.15	60.24	-4264.61	200.36	441.44	-3499.00	165.14	604.96	-2621.17	59.03	12.26	-2643.83	54.15	23.47	-2583.69	284.54	637.02	-3020.50	249.76	536.69	-2704.01	63.32	1259.82	0.00	0.00	0.00	-1727.16	13.83	1600.15	-2636.53	97.96	1641.74	-2926.10	185.99	1566.98	-3018.42	156.97	1600.21	589.10	-22.76	78.44	1188.08	0.01	79.45	567.38
3.98000	-2680.03	174.96	18.78	-2663.90	173.69	58.89	-4262.45	198.96	445.63	-3498.90	163.50	608.60	-2610.46	58.85	14.64	-2632.93	54.12	25.53	-2577.13	282.73	635.40	-3006.80	248.37	537.21	-2695.57	62.46	1259.77	0.00	0.00	0.00	-1727.16	13.83	1600.15	-2629.96	99.56	1640.31	-2917.58	184.48	1566.75	-3008.57	156.59	1600.22	590.26	-21.91	78.80	1188.45	-0.51	79.37	567.43
3.99000	-2651.25	175.98	17.53	-2675.05	173.70	49.40	-4260.17	197.56	449.80	-3498.74	161.85	612.20	-2620.54	57.70	12.03	-2634.80	54.68	25.18	-2570.52	280.91	633.73	-2993.06	246.96	537.69	-2700.95	61.75	1259.61	0.00	0.00	0.00	-1727.16	13.83	1600.15	-2647.96	100.94	1639.73	-2909.03	182.97	1566.53	-2998.69	156.21	1600.22	590.64	-22.24	78.93	1187.41	-0.75	79.11	566.87
4.00000	-2597.96	178.08	21.65	-2628.49	175.46	51.09	-4257.76	196.15	453.95	-3498.51	160.20	615.78	-2613.34	58.63	13.58	-2642.76	55.51	24.38	-2563.86	279.06	632.02	-2979.28	245.54	538.11	-2678.41	62.29	1259.24	0.00	0.00	0.00	-1727.16	13.83	1600.15	-2655.13	100.75	1640.18	-2900.46	181.45	1566.32	-2988.76	155.83	1600.23	590.48	-22.72	78.64	1187.62	-0.18	79.08	566.89
4.01000	-2577.96	179.62	18.99	-2584.98	175.93	53.50	-4255.23	194.74	458.07	-3498.22	158.55	619.33	-2608.04	60.75	17.05	-2651.10	56.26	23.25	-2557.14	277.20	630.26	-2965.46	244.09	538.49	-2672.87	61.05	1258.60	0.00	0.00	0.00	-1727.16	13.83	1600.15	-2640.97	99.41	1637.88	-2891.85	179.92	1566.11	-2978.80	155.44	1600.25	592.22	-22.61	79.29	1187.49	0.27	79.15	567.34
4.02000	-2522.65	180.72	23.99	-2591.44	175.14	45.70	-4252.57	193.33	462.18	-3497.85	156.90	622.84	-2589.29	61.02	20.79	-2629.54	56.69	27.88	-2550.36	275.32	628.46	-2951.61	242.63	538.82	-2674.00	60.76	1257.48	0.00	0.00	0.00	-1727.16	13.83	1600.15	-2607.80	101.23	1635.49	-2883.22	178.39	1565.91	-2968.80	155.05	1600.26	590.52	-22.09	78.90	1188.26	-0.07	79.41	567.14
4.03000	-2488.46	181.54	25.24	-2536.49	179.05	47.69	-4249.79	191.91	466.26	-3497.41	155.25	626.33	-2581.94	61.35	22.18	-2641.06	56.00	25.29	-2543.53	273.42	626.60	-2937.72	241.14	539.10	-2650.56	59.98	1256.50	0.00	0.00	0.00	-1727.16	13.83	1600.15	-2603.29	103.10	1632.62	-2874.56	176.85	1565.72	-2958.77	154.65	1600.28	589.04	-22.32	78.35	1187.93	-0.29	79.25	567.26
4.04000	-2449.94	181.82	28.13	-2508.77	180.46	47.08	-4246.88	190.49	470.32	-3496.90	153.60	629.78	-2581.39	59.07	21.83	-2640.34	55.18	24.68	-2536.64	271.51	624.70	-2923.79	239.64	539.33	-2651.17	59.57	1256.33	0.00	0.00	0.00	-1727.16	13.83	1600.15	-2600.13	100.83	1630.83	-2865.88	175.30	1565.53	-2948.70	154.24	1600.31	588.87	-22.56	78.12	1188.07	-0.63	79.55	567.91
4.05000	-2421.90	183.23	30.58	-2469.94	177.81	49.31	-4243.84	189.07	474.36	-3496.32	151.95	633.21	-2599.15	58.89	18.13	-2640.75	52.00	23.09	-2529.69	269.57	622.75	-2909.83	238.11	539.51	-2646.90	58.33	1254.80	0.00	0.00	0.00	-1727.16	13.83	1600.15	-2597.26	101.84	1628.77	-2857.17	173.75	1565.36	-2938.60	153.84	1600.34	589.00	-22.79	78.29	1187.67	-0.87	79.35	568.19
4.06000	-2416.63	181.65	28.50	-2496.13	181.17	39.24	-4240.67	187.64	478.37	-3495.66	150.29	636.60	-2601.51	56.77	17.00	-2638.04	51.84	24.02	-2522.68	267.61	620.75	-2895.83	236.57	539.64	-2621.88	58.86	1253.03	0.00	0.00	0.00	-1727.16	13.83	1600.15	-2586.84	102.94	1626.63	-2848.43	172.20	1565.18	-2928.46	153.42	1600.37	590.02	-22.50	78.60	1187.95	-0.22	79.49	568.35
4.07000	-2387.34	183.12	31.19	-2471.34	182.10	37.11	-4237.38	186.21	482.35	-3494.92	148.64	639.96	-2609.53	57.08	13.90	-2649.82	51.76	20.90	-2515.62	265.64	618.71	-2881.80	235.00	539.72	-2606.11	58.09	1253.19	0.00	0.00	0.00	-1727.16	13.83	1600.15	-2592.19	103.05	1625.03	-2839.67	170.64	1565.02	-2918.28	153.01	1600.41	589.98	-22.52	78.51	1187.30	-0.21	79.31	568.43
4.08000	-2367.67	184.76	33.26	-2444.15	182.64	35.74	-4233.96	184.78	486.31	-3494.11	146.99	643.29	-2570.48	52.98	19.07	-2642.58	49.40	21.74	-2508.50	263.64	616.62	-2867.74	233.42	539.75	-2619.67	58.64	1252.44	0.00	0.00	0.00	-1727.16	13.83	1600.15	-2570.04	103.55	1622.07	-2830.89	169.07	1564.86	-2908.08	152.59	1600.45	590.57	-22.80	78.64	1187.87	-0.16	79.61	567.77
4.09000	-2361.88	182.94	32.35	-2414.71	182.79	35.08	-4230.41	183.35	490.24	-3493.23	145.33	646.58	-2563.84	53.46	16.88	-2655.97	48.28	17.52	-2501.32	261.63	614.47	-2853.65	231.81	539.73	-2594.03	61.03	1251.04	0.00	0.00	0.00	-1727.16	13.83	1600.15	-2538.42	105.73	1618.03	-2822.08	167.50	1564.71	-2897.84	152.16	1600.49	589.78	-22.45	78.36	1188.95	-0.06	79.53	567.06
4.10000	-2340.86	185.42	37.34	-2383.21	182.59	35.10	-4226.73	181.92	494.15	-3492.26	143.68	649.84	-2581.71	52.69	13.23	-2647.80	49.64	18.56	-2494.08	259.60	612.29	-2839.52	230.18	539.66	-2593.02	59.05	1250.59	0.00	0.00	0.00	-1727.16	13.83	1600.15	-2505.28	107.91	1612.76	-2813.24	165.92	1564.57	-2887.58	151.73	1600.54	589.56	-22.86	78.36	1188.36	-0.26	79.56	566.81
4.11000	-2325.78	185.49	40.04	-2349.81	182.04	35.74	-4222.92	180.48	498.02	-3491.21	142.03	653.06	-2599.61	53.49	10.69	-2643.40	45.36	20.06	-2486.78	257.55	610.05	-2825.37	228.54	539.53	-2583.52	59.73	1250.16	0.00	0.00	0.00	-1727.16	13.83	1600.15	-2508.10	108.93	1610.79	-2804.38	164.34	1564.43	-2877.28	151.29	1600.59	589.63	-22.85	78.20	1188.26	-0.15	79.45	567.43
4.12000	-2313.20	186.07	43.64	-2314.71	181.17	36.98	-4218.98	179.05	501.87	-3490.09	140.39	656.24	-2634.30	49.48	2.40	-2637.07	47.98	19.44	-2479.42	255.48	607.76	-2811.19	226.87	539.35	-2585.02	59.25	1248.38	0.00	0.00	0.00	-1727.16	13.83	1600.15	-2505.54	110.19	1608.25	-2795.49	162.76	1564.30	-2866.95	150.85	1600.65	591.15	-22.17	78.90	1187.99	-0.91	79.23	567.34
4.13000	-2286.39	187.53	50.69	-2278.07	180.00	38.77	-4214.91	177.62	505.69	-3488.88	138.74	659.39	-2586.41	52.40	11.24	-2647.46	48.71	17.96	-2472.00	253.39	605.43	-2796.99	225.18	539.12	-2570.88	58.69	1248.02	0.00	0.00	0.00	-1727.16	13.83	1600.15	-2502.86	113.21	1604.71	-2786.58	161.16	1564.18	-2856.59	150.41	1600.71	590.43	-22.33	78.70	1187.67	-0.40	79.21	568.34
4.14000	-2250.96	188.15	59.74	-2240.06	178.54	41.07	-4210.71	176.18	509.47	-3487.59	137.10	662.51	-2597.04	52.78	8.60	-2625.10	47.05	22.37	-2464.52	251.28	603.05	-2782.75	223.47	538.83	-2562.74	58.58	1247.22	0.00	0.00	0.00	-1727.16	13.83	1600.15	-2467.43	112.11	1599.87	-2777.65	159.57	1564.07	-2846.20	149.96	1600.78	590.44	-22.44	78.70	1188.33	0.16	79.70	567.44
4.15000	-2212.90	190.37	70.90	-2200.87	176.82	43.84	-4206.38	174.75	513.23	-3486.21	135.46	665.58	-2630.67	50.13	3.38	-2629.04	48.48	21.81	-2456.98	249.15	600.62	-2768.49	221.74	538.49	-2557.51	59.31	1245.86	0.00	0.00	0.00	-1727.16	13.83	1600.15	-2469.52	113.76	1598.11	-2768.70	157.97	1563.97	-2835.79	149.51	1600.85	590.98	-22.62	78.75	1188.36	-0.39	79.58	567.41
4.16000	-2198.89	188.69	77.56	-2160.67	174.86	47.05	-4201.91	173.32	516.95	-3484.75	133.83	668.62	-2582.90	50.60	10.65	-2630.57	46.45	21.27	-2449.38	247.00	598.14	-2754.21	219.98	538.09	-2540.71	59.49	1244.61	0.00	0.00	0.00	-1727.16	13.83	1600.15	-2475.24	115.87	1594.23	-2759.72	156.36	1563.87	-2825.34	149.05	1600.92	590.37	-22.76	78.75	1187.94	-0.32	79.51	567.75
4.17000	-2178.26	190.03	85.26	-2119.63	172.66	50.65	-4197.32	171.88	520.65	-3483.20	132.19	671.62	-2607.32	52.34	7.75	-2628.86	48.10	21.29	-2441.71	244.83	595.61	-2739.90	218.21	537.64	-2547.32	59.33	1243.43	0.00	0.00	0.00	-1727.16	13.83	1600.15	-2455.78	116.61	1590.27	-2750.72	154.75	1563.78	-2814.88	148.59	1601.00	590.19	-22.04	78.61	1187.47	-0.05	79.40	567.15
4.18000	-2138.82	189.97	97.16	-2077.93	170.26	54.60	-4192.59	170.45	524.30	-3481.57	130.57	674.58	-2549.16	49.90	18.72	-2643.20	46.85	17.65	-2433.99	242.64	593.03	-2725.57	216.41	537.14	-2545.23	59.28	1241.87	0.00	0.00	0.00	-1727.16	13.83	1600.15	-2441.99	117.06	1586.22	-2741.69	153.13	1563.70	-2804.38	148.12	1601.08	589.86	-22.19	78.78	1186.82	-0.48	79.17	567.70
4.19000	-2115.37	190.93	106.15	-2035.75	167.67	58.87	-4187.72	169.02	527.93	-3479.85	128.94	677.50	-2560.24	50.62	16.85	-2637.41	46.22	19.25	-2426.20	240.44	590.40	-2711.22	214.59	536.57	-2527.68	60.36	1241.09	0.00	0.00	0.00	-1727.16	13.83	1600.15	-2427.62	120.12	1584.00	-2732.65	151.51	1563.62	-2793.86	147.65	1601.17	589.89	-22.39	78.63	1186.65	-0.46	79.14	567.81
4.20000	-2093.56	187.67	111.91	-1993.26	164.91	63.42	-4182.73	167.60	531.52	-3478.04	127.32	680.39	-2607.30	50.34	7.65	-2619.05	46.54	22.92	-2418.35	238.21	587.73	-2696.85	212.75	535.95	-2510.34	61.38	1239.22	0.00	0.00	0.00	-1727.16	13.83	1600.15	-2420.88	121.91	1580.45	-2723.58	149.88	1563.56	-2783.32	147.18	1601.26	589.62	-22.80	78.44	1187.87	-0.14	79.34	567.52
4.21000	-2127.38	186.57	109.52	-1950.63	162.01	68.20	-4177.59	166.17	535.07	-3476.14	125.71	683.23	-2603.39	51.63	7.55	-2606.58	46.96	24.46	-2410.43	235.97	585.00	-2682.46	210.89	535.28	-2505.13	60.87	1238.11	0.00	0.00	0.00	-1727.16	13.83	1600.15	-2408.22	122.66	1577.00	-2714.49	148.25	1563.50	-2772.75	146.70	1601.36	590.07	-23.18	78.47	1187.14	-0.30	78.92	567.72
4.22000	-2084.87	183.52	121.07	-1908.05	158.97	73.17	-4172.33	164.75	538.59	-3474.14	124.10	686.02	-2593.93	52.43	9.23	-2635.20	47.10	18.53	-2402.45	233.70	582.23	-2668.04	209.01	534.55	-2495.39	60.22	1236.51	0.00	0.00	0.00	-1727.16	13.83	1600.15	-2386.28	126.80	1573.78	-2705.38	146.62	1563.45	-2762.16	146.21	1601.46	589.83	-22.67	78.47	1187.24	-0.87	78.99	566.86
4.23000	-2097.52	184.86	119.93	-1865.68	155.82	78.30	-4166.93	163.33	542.07	-3472.06	122.50	688.78	-2599.35	49.71	7.78	-2663.39	46.10	14.89	-2394.41	231.41	579.40	-2653.61	207.10	533.76	-2492.15	61.51	1234.90	0.00	0.00	0.00	-1727.16	13.83	1600.15	-2377.18	129.01	1570.22	-2696.24	144.98	1563.41	-2751.54	145.73	1601.56	590.49	-22.62	78.58	1187.44	-0.43	79.13	568.61
4.24000	-2085.04	184.52	125.19	-1823.71	152.58	83.55	-4161.39	161.92	545.52	-3469.88	120.91	691.49	-2568.23	49.00	14.14	-2622.26	45.29	22.33	-2386.30	229.11	576.53	-2639.17	205.17	532.91	-2457.85	63.54	1233.63	0.00	0.00	0.00	-1727.16	13.83	1600.15	-2371.10	131.64	1566.79	-2687.09	143.33	1563.38	-2740.91	145.23	1601.67	589.52	-23.09	78.30	1187.54	0.48	79.37	567.94
4.25000	-2058.61	184.47	131.98	-1782.31	149.26	88.87	-4155.71	160.50	548.92	-3467.60	119.32	694.17	-2559.58	51.23	16.06	-2639.16	44.71	17.26	-2378.13	226.78	573.61	-2624.70	203.22	532.00	-2459.31	63.42	1233.49	0.00	0.00	0.00	-1727.16	13.83	1600.15	-2364.74	132.51	1563.94	-2677.92	141.68	1563.36	-2730.25	144.74	1601.78	589.85	-22.40	78.46	1187.87	0.16	79.42	566.44
4.26000	-2025.91	184.09	138.32	-1741.65	145.90	94.22	-4149.90	159.09	552.29	-3465.24	117.74	696.79	-2587.28	50.20	9.11	-2607.45	46.65	23.01	-2369.90	224.44	570.63	-2610.22	201.25	531.03	-2454.81	63.56	1231.77	0.00	0.00	0.00	-1727.16	13.83	1600.15	-2370.64	134.36	1561.33	-2668.72	140.03	1563.34	-2719.57	144.24	1601.90	589.82	-22.34	78.48	1187.94	-0.23	79.61	567.15
4.27000	-1994.60	182.75	142.23	-1701.91	142.49	99.58	-4143.96	157.69	555.62	-3462.77	116.16	699.38	-2580.96	50.51	10.13	-2611.71	46.19	22.09	-2361.59	222.07	567.61	-2595.73	199.25	530.01	-2462.22	64.11	1230.61	0.00	0.00	0.00	-1727.16	13.83	1600.15	-2359.61	137.54	1558.42	-2659.51	138.37	1563.34	-2708.87	143.73	1602.02	590.13	-21.77	78.85	1188.41	-0.52	79.52	568.20
4.28000	-1972.35	179.83	141.74	-1663.26	139.08	104.89	-4137.87	156.29	558.91	-3460.21	114.60	701.91	-2582.24	50.37	9.16	-2613.03	46.50	22.03	-2353.23	219.69	564.54	-2581.22	197.24	528.92	-2421.35	65.19	1229.79	0.00	0.00	0.00	-1727.16	13.83	1600.15	-2332.90	140.51	1556.17	-2650.28	136.71	1563.34	-2698.16	143.22	1602.15	590.24	-22.22	78.89	1187.74	-0.22	79.35	567.46
4.29000	-1966.84	174.70	134.87	-1625.89	135.66	110.12	-4131.65	154.90	562.15	-3457.54	113.04	704.41	-2628.62	47.86	2.67	-2597.97	44.94	24.42	-2344.79	217.28	561.41	-2566.70	195.20	527.77	-2423.45	66.26	1228.50	0.00	0.00	0.00	-1727.16	13.83	1600.15	-2318.78	142.48	1553.19	-2641.02	135.04	1563.35	-2687.42	142.71	1602.28	589.77	-22.27	78.67	1187.53	-0.18	79.14	567.03
4.30000	-1985.68	166.74	119.67	-1589.96	132.28	115.23	-4125.29	153.51	565.36	-3454.78	111.49	706.85	-2602.19	49.04	6.27	-2602.82	45.40	22.67	-2336.29	214.86	558.24	-2552.17	193.13	526.57	-2435.33	67.07	1227.54	0.00	0.00	0.00	-1727.16	13.83	1600.15	-2316.44	143.62	1552.18	-2631.75	133.37	1563.37	-2676.67	142.19	1602.42	590.22	-22.67	78.36	1187.11	-0.71	79.00	567.01
4.31000	-2002.48	161.94	109.64	-1555.65	128.93	120.17	-4118.79	152.12	568.52	-3451.92	109.95	709.25	-2625.10	47.47	1.35	-2622.04	43.54	19.42	-2327.73	212.41	555.02	-2537.62	191.04	525.30	-2424.42	68.73	1227.14	0.00	0.00	0.00	-1727.16	13.83	1600.15	-2300.27	146.92	1550.02	-2622.46	131.69	1563.40	-2665.90	141.67	1602.56	591.03	-22.48	78.86	1187.14	-0.58	79.10	567.18
4.32000	-2014.78	153.78	98.42	-1523.15	125.64	124.92	-4112.15	150.74	571.64	-3448.95	108.42	711.60	-2564.59	49.08	13.01	-2601.61	45.32	21.92	-2319.09	209.95	551.75	-2523.07	188.93	523.97	-2402.70	70.64	1226.00	0.00	0.00	0.00	-1727.16	13.83	1600.15	-2300.47	149.30	1548.34	-2613.15	130.01	1563.44	-2655.11	141.14	1602.71	590.57	-22.77	78.59	1187.37	0.02	79.56	566.65
4.33000	-2007.60	146.74	95.08	-1492.61	122.44	129.42	-4105.37	149.37	574.71	-3445.88	106.90	713.91	-2579.96	49.08	7.90	-2614.13	43.68	19.75	-2310.39	207.46	548.42	-2508.51	186.80	522.57	-2386.95	69.88	1226.04	0.00	0.00	0.00	-1727.16	13.83	1600.15	-2300.05	150.25	1547.19	-2603.82	128.33	1563.49	-2644.31	140.61	1602.86	590.06	-22.77	78.59	1187.43	-0.61	79.42	566.93
4.34000	-1993.41	140.66	92.21	-1464.22	119.34	133.64	-4098.45	148.00	577.74	-3442.71	105.39	716.17	-2631.10	47.09	-1.34	-2597.36	44.54	21.81	-2301.62	204.96	545.05	-2493.94	184.64	521.12	-2372.50	72.38	1225.28	0.00	0.00	0.00	-1727.16	13.83	1600.15	-2281.85	153.12	1546.04	-2594.48	126.64	1563.54	-2633.49	140.08	1603.02	590.02	-22.53	78.65	1186.88	-0.08	79.08	568.39
4.35000	-1984.71	135.35	82.44	-1438.16	116.35	137.54	-4091.39	146.65	580.73	-3439.43	103.89	718.37	-2575.03	46.89	11.62	-2602.63	44.02	20.91	-2292.79	202.43	541.62	-2479.36	182.46	519.60	-2374.82	73.18	1224.41	0.00	0.00	0.00	-1727.16	13.83	1600.15	-2248.34	155.48	1543.11	-2585.11	124.95	1563.61	-2622.66	139.54	1603.18	589.03	-22.25	78.39	1187.85	-0.21	79.31	568.82
4.36000	-1996.19	131.29	69.23	-1414.59	113.51	141.09	-4084.19	145.29	583.67	-3436.05	102.39	720.53	-2636.56	46.08	0.54	-2587.81	44.33	22.16	-2283.88	199.89	538.15	-2464.77	180.26	518.02	-2368.43	74.19	1224.58	0.00	0.00	0.00	-1727.16	13.83	1600.15	-2241.00	157.94	1541.59	-2575.73	123.25	1563.69	-2611.82	139.00	1603.35	589.90	-22.26	78.42	1187.97	-0.31	79.18	567.12
4.37000	-1969.52	129.49	64.26	-1393.71	110.82	144.23	-4076.84	143.95	586.56	-3432.55	100.92	722.64	-2616.78	46.99	4.01	-2596.12	43.98	20.41	-2274.90	197.32	534.62	-2450.18	178.03	516.37	-2366.62	76.16	1223.76	0.00	0.00	0.00	-1727.16	13.83	1600.15	-2237.03	159.46	1541.45	-2566.33	121.55	1563.77	-2600.96	138.45	1603.52	590.47	-22.23	78.50	1187.69	-0.57	79.17	566.69
4.38000	-1955.37	132.65	55.06	-1375.67	108.31	146.93	-4069.36	142.61	589.41	-3428.95	99.45	724.70	-2592.34	49.69	11.19	-2582.13	44.40	22.13	-2265.86	194.73	531.04	-2435.59	175.78	514.66	-2359.22	77.29	1223.81	0.00	0.00	0.00	-1727.16	13.83	1600.15	-2228.83	161.66	1540.41	-2556.92	119.85	1563.87	-2590.09	137.90	1603.69	590.20	-22.56	78.75	1188.13	-0.28	79.57	566.21
4.39000	-1984.92	132.04	39.30	-1360.66	105.99	149.15	-4061.73	141.28	592.20	-3425.24	97.99	726.70	-2545.21	47.22	19.51	-2582.83	43.73	21.93	-2256.75	192.12	527.41	-2420.99	173.50	512.89	-2325.85	79.48	1223.50	0.00	0.00	0.00	-1727.16	13.83	1600.15	-2229.76	163.52	1540.65	-2547.49	118.14	1563.97	-2579.21	137.34	1603.88	591.08	-22.92	78.82	1187.62	0.31	79.33	568.17
4.40000	-1972.53	131.99	34.26	-1348.85	103.90	150.85	-4053.96	139.96	594.95	-3421.42	96.55	728.66	-2594.11	47.74	10.61	-2589.22	43.24	19.42	-2247.56	189.50	523.73	-2406.39	171.20	511.05	-2342.03	80.91	1224.47	0.00	0.00	0.00	-1727.16	13.83	1600.15	-2227.24	165.62	1539.62	-2538.04	116.43	1564.09	-2568.32	136.78	1604.06	589.67	-22.63	78.18	1187.47	-0.16	79.29	568.75
4.41000	-1981.12	129.58	27.76	-1340.41	102.03	152.00	-4046.04	138.65	597.65	-3417.49	95.12	730.56	-2598.96	49.07	8.20	-2592.55	42.69	19.06	-2238.31	186.85	520.00	-2391.79	168.87	509.14	-2319.79	83.13	1225.20	0.00	0.00	0.00	-1727.16	13.83	1600.15	-2192.01	169.64	1538.73	-2528.58	114.71	1564.21	-2557.41	136.22	1604.25	590.78	-22.47	78.77	1188.45	0.01	79.51	567.96
4.42000	-1966.03	127.79	25.78	-1335.53	100.42	152.54	-4037.98	137.34	600.30	-3413.44	93.70	732.41	-2603.43	47.89	6.00	-2567.66	43.95	21.97	-2228.98	184.18	516.22	-2377.18	166.52	507.17	-2307.31	84.21	1226.01	0.00	0.00	0.00	-1727.16	13.83	1600.15	-2186.75	171.14	1538.87	-2519.10	112.99	1564.34	-2546.50	135.66	1604.45	590.50	-22.80	78.52	1187.55	0.40	79.54	567.14
4.43000	-1962.24	126.15	17.83	-1334.38	99.09	152.45	-4029.78	136.05	602.90	-3409.29	92.29	734.20	-2566.64	49.82	10.82	-2580.99	43.01	20.44	-2219.58	181.49	512.39	-2362.58	164.15	505.13	-2289.96	87.20	1227.72	0.00	0.00	0.00	-1727.16	13.83	1600.15	-2180.28	173.07	1539.24	-2509.60	111.27	1564.49	-2535.58	135.08	1604.65	590.02	-22.29	78.64	1187.40	0.15	79.39	567.01
4.44000	-1958.87	124.66	9.99	-1337.13	98.04	151.68	-4021.43	134.77	605.45	-3405.01	90.90	735.94	-2531.17	51.04	14.67	-2571.69	43.17	21.53	-2210.11	178.78	508.50	-2347.97	161.75	503.03	-2280.79	87.40	1230.42	0.00	0.00	0.00	-1727.16	13.83	1600.15	-2165.41	175.14	1539.20	-2500.09	109.54	1564.64	-2524.65	134.51	1604.86	589.82	-22.10	78.68	1187.55	0.14	79.19	567.54
4.45000	-1955.91	123.32	2.25	-1343.96	97.31	150.19	-4012.94	133.49	607.94	-3400.62	89.52	737.63	-2558.52	49.45	5.66	-2546.84	43.52	25.28	-2200.57	176.05	504.57	-2333.37	159.33	500.86	-2281.51	89.38	1231.39	0.00	0.00	0.00	-1727.16	13.83	1600.15	-2143.15	177.58	1539.81	-2490.57	107.81	1564.80	-2513.71	133.93	1605.07	589.49	-22.74	78.35	1187.69	-0.21	79.27	567.29
4.46000	-1953.34	122.12	-5.38	-1355.05	96.91	147.95	-4004.30	132.23	610.38	-3396.12	88.16	739.26	-2546.87	47.92	4.93	-2519.28	41.89	30.34	-2190.96	173.29	500.58	-2318.77	156.88	498.61	-2267.94	90.70	1233.42	0.00	0.00	0.00	-1727.16	13.83	1600.15	-2143.02	180.35	1540.32	-2481.03	106.08	1564.98	-2502.77	133.35	1605.29	589.50	-22.59	78.31	1187.88	-0.33	79.25	567.72
4.47000	-1951.16	121.06	-12.89	-1370.57	96.86	144.91	-3995.52	130.97	612.77	-3391.49	86.81	740.84	-2541.14	47.22	2.88	-2505.30	42.61	34.49	-2181.28	170.52	496.54	-2304.18	154.41	496.31	-2253.41	92.44	1234.84	0.00	0.00	0.00	-1727.16	13.83	1600.15	-2145.37	181.92	1540.92	-2471.47	104.34	1565.16	-2491.82	132.76	1605.52	589.42	-22.75	78.42	1187.53	-0.88	79.27	568.35
4.48000	-1949.35	120.14	-20.30	-1390.69	97.17	141.03	-3986.58	129.73	615.10	-3386.75	85.48	742.36	-2525.61	45.41	3.32	-2495.71	41.12	38.14	-2171.52	167.73	492.44	-2289.59	151.91	493.93	-2251.10	94.35	1235.16	0.00	0.00	0.00	-1727.16	13.83	1600.15	-2117.36	185.84	1540.64	-2461.90	102.60	1565.36	-2480.86	132.17	1605.75	590.12	-22.89	78.52	1188.10	-0.43	79.86	566.87
4.49000	-1947.91	119.35	-27.59	-1415.59	97.88	136.28	-3977.50	128.50	617.38	-3381.88	84.16	743.82	-2514.96	43.92	2.08	-2478.92	40.59	44.59	-2161.69	164.91	488.30	-2275.01	149.39	491.48	-2233.79	94.53	1236.93	0.00	0.00	0.00	-1727.16	13.83	1600.15	-2108.94	188.36	1541.30	-2452.32	100.86	1565.56	-2469.91	131.58	1605.98	590.67	-22.11	78.75	1186.98	-0.66	79.10	567.37
4.50000	-1946.82	118.69	-34.76	-1445.45	98.99	130.61	-3968.28	127.28	619.60	-3376.90	82.86	745.22	-2508.81	40.33	1.42	-2448.84	40.71	54.07	-2151.78	162.08	484.10	-2260.43	146.84	488.96	-2246.10	95.17	1237.23	0.00	0.00	0.00	-1727.16	13.83	1600.15	-2122.54	188.95	1541.90	-2442.73	99.11	1565.78	-2458.94	130.98	1606.22	589.90	-22.57	78.50	1187.89	-0.37	79.53	567.97
4.51000	-1946.07	118.15	-41.82	-1480.45	100.53	123.98	-3958.90	126.07	621.77	-3371.79	81.57	746.57	-2475.80	37.92	9.64	-2435.72	39.30	60.24	-2141.80	159.22	479.85	-2245.86	144.27	486.38	-2233.96	95.89	1239.05	0.00	0.00	0.00	-1727.16	13.83	1600.15	-2113.03	190.09	1542.84	-2433.12	97.36	1566.00	-2447.97	130.38	1606.47	590.03	-22.35	78.43	1188.29	-0.19	79.33	566.90
4.52000	-1945.65	117.74	-48.76	-1520.75	102.52	116.36	-3949.38	124.87	623.88	-3366.56	80.30	747.86	-2444.81	35.86	19.90	-2423.94	35.77	67.26	-2131.75	156.34	475.55	-2231.29	141.67	483.72	-2210.33	98.05	1239.70	0.00	0.00	0.00	-1727.16	13.83	1600.15	-2091.03	191.32	1543.92	-2423.49	95.60	1566.24	-2437.00	129.77	1606.72	589.86	-22.86	78.29	1187.61	-0.45	79.03	566.05
4.53000	-1945.56	117.45	-55.58	-1566.53	104.97	107.71	-3939.70	123.69	625.93	-3361.20	79.05	749.09	-2410.87	32.85	29.83	-2427.76	32.13	72.34	-2121.62	153.44	471.20	-2216.74	139.04	480.99	-2191.11	98.20	1241.07	0.00	0.00	0.00	-1727.16	13.83	1600.15	-2064.93	193.20	1543.25	-2413.86	93.84	1566.49	-2426.03	129.16	1606.97	590.05	-22.48	78.67	1188.18	0.38	79.47	567.81
4.54000	-1945.77	117.27	-62.28	-1617.98	107.91	97.98	-3929.88	122.52	627.92	-3355.72	77.81	750.25	-2381.31	30.59	40.12	-2412.45	31.38	80.29	-2111.41	150.52	466.79	-2202.20	136.39	478.19	-2205.02	98.69	1242.21	0.00	0.00	0.00	-1727.16	13.83	1600.15	-2070.05	193.37	1545.18	-2404.21	92.08	1566.75	-2415.06	128.55	1607.24	590.02	-22.58	78.59	1186.77	-0.00	79.13	567.69
4.55000	-1946.29	117.21	-68.85	-1675.26	111.35	87.13	-3919.91	121.36	629.85	-3350.12	76.60	751.36	-2358.16	29.31	48.05	-2405.09	30.58	86.65	-2101.13	147.58	462.34	-2187.66	133.71	475.32	-2199.71	99.94	1242.72	0.00	0.00	0.00	-1727.16	13.83	1600.15	-2070.69	194.99	1547.41	-2394.55	90.32	1567.02	-2404.08	127.93	1607.50	591.25	-22.07	78.78	1187.52	0.47	79.27	567.69
4.56000	-1947.10	117.25	-75.30	-1738.55	115.31	75.13	-3909.79	120.22	631.72	-3344.38	75.40	752.41	-2353.36	26.54	53.20	-2386.94	29.48	93.43	-2090.78	144.62	457.82	-2173.14	131.01	472.38	-2179.46	101.16	1244.27	0.00	0.00	0.00	-1727.16	13.83	1600.15	-2047.33	194.82	1548.36	-2384.88	88.55	1567.30	-2393.11	127.31	1607.78	590.05	-22.38	78.58	1187.93	0.17	79.14	568.58
4.57000	-1948.18	117.40	-81.62	-1808.02	119.82	61.94	-3899.51	119.08	633.54	-3338.52	74.21	753.40	-2363.82	26.60	54.96	-2371.64	28.40	99.89	-2080.35	141.64	453.26	-2158.63	128.28	469.36	-2183.95	103.38	1245.58	0.00	0.00	0.00	-1727.16	13.83	1600.15	-2034.18	195.07	1549.81	-2375.20	86.78	1567.59	-2382.14	126.69	1608.06	590.84	-22.92	78.74	1187.67	-0.76	78.90	568.18
4.58000	-1949.54	117.65	-87.82	-1883.86	124.89	47.52	-3889.09	117.97	635.29	-3332.52	73.05	754.32	-2345.05	27.36	61.61	-2364.28	28.28	104.01	-2069.84	138.63	448.64	-2144.14	125.53	466.27	-2160.86	103.70	1246.98	0.00	0.00	0.00	-1727.16	13.83	1600.15	-2052.17	194.94	1551.94	-2365.51	85.01	1567.89	-2371.16	126.06	1608.34	589.97	-22.74	78.54	1187.30	-0.42	78.75	568.77
4.59000	-1951.15	118.00	-93.88	-1966.19	130.53	31.83	-3878.51	116.86	636.97	-3326.40	71.91	755.18	-2329.51	27.76	66.88	-2355.98	29.20	108.51	-2059.25	135.61	443.97	-2129.66	122.75	463.11	-2159.53	105.07	1248.78	0.00	0.00	0.00	-1727.16	13.83	1600.15	-2043.87	194.50	1553.82	-2355.80	83.23	1568.20	-2360.19	125.42	1608.63	590.36	-22.79	78.52	1187.72	-0.16	79.12	568.20
4.60000	-1953.01	118.45	-99.82	-2009.02	133.50	23.66	-3867.78	115.78	638.60	-3320.14	70.78	755.98	-2315.43	29.12	72.12	-2340.82	30.43	113.19	-2048.59	132.56	439.25	-2115.20	119.94	459.87	-2146.87	105.63	1249.64	0.00	0.00	0.00	-1727.16	13.83	1600.15	-2023.80	194.09	1555.52	-2346.09	81.45	1568.53	-2349.23	124.79	1608.93	589.65	-22.54	78.46	1187.42	-0.15	79.28	566.73
4.61000	-1955.11	118.99	-105.62	-2036.69	135.79	18.02	-3856.90	114.70	640.16	-3313.75	69.68	756.71	-2301.24	30.81	78.05	-2326.97	32.22	118.13	-2037.85	129.49	434.47	-2100.75	117.10	456.56	-2157.74	106.54	1251.31	0.00	0.00	0.00	-1727.16	13.83	1600.15	-2001.91	193.93	1556.17	-2336.36	79.67	1568.86	-2338.26	124.15	1609.23	590.68	-22.01	78.80	1187.16	-0.58	79.05	567.95
4.62000	-1957.44	119.62	-111.28	-1994.82	133.50	25.27	-3845.86	113.65	641.66	-3307.23	68.60	757.38	-2293.68	33.10	81.96	-2296.21	33.34	125.55	-2027.03	126.40	429.64	-2086.32	114.24	453.17	-2133.85	108.05	1252.82	0.00	0.00	0.00	-1727.16	13.83	1600.15	-1998.84	194.78	1557.85	-2326.62	77.89	1569.21	-2327.30	123.51	1609.54	589.73	-22.66	78.48	1188.53	0.14	79.49	568.28
4.63000	-1959.98	120.33	-116.82	-1947.84	130.30	33.65	-3834.67	112.60	643.09	-3300.57	67.53	757.98	-2266.13	34.88	89.24	-2276.72	34.73	130.59	-2016.13	123.29	424.76	-2071.90	111.35	449.71	-2136.75	107.10	1253.35	0.00	0.00	0.00	-1727.16	13.83	1600.15	-1980.88	194.97	1558.72	-2316.88	76.10	1569.57	-2316.35	122.86	1609.86	590.55	-22.85	78.68	1188.41	0.15	79.57	569.04
4.64000	-1962.72	121.13	-122.21	-1960.14	129.86	31.39	-3823.33	111.58	644.46	-3293.78	66.49	758.52	-2243.20	35.75	95.91	-2246.55	35.10	137.79	-2005.15	120.15	419.82	-2057.51	108.44	446.17	-2124.36	108.55	1253.66	0.00	0.00	0.00	-1727.16	13.83	1600.15	-1994.14	194.21	1561.27	-2307.12	74.31	1569.94	-2305.40	122.21	1610.18	590.84	-22.63	78.71	1187.72	-0.40	79.15	567.69
4.65000	-1965.66	122.00	-127.47	-2040.39	132.11	16.63	-3811.83	110.57	645.76	-3286.84	65.47	758.99	-2207.93	36.89	103.93	-2219.79	36.47	143.66	-1994.10	117.00	414.83	-2043.14	105.50	442.56	-2113.31	109.58	1254.95	0.00	0.00	0.00	-1727.16	13.83	1600.15	-1988.58	192.92	1563.61	-2297.36	72.52	1570.33	-2294.46	121.55	1610.50	590.51	-22.91	78.51	1187.19	-0.06	79.38	567.91
4.66000	-1968.79	122.95	-132.58	-2006.39	131.92	23.23	-3800.18	109.57	646.99	-3279.77	64.47	759.39	-2194.18	37.53	108.68	-2195.72	36.64	150.07	-1982.96	113.82	409.79	-2028.79	102.53	438.87	-2110.00	110.30	1255.78	0.00	0.00	0.00	-1727.16	13.83	1600.15	-2006.90	193.01	1565.64	-2287.58	70.72	1570.72	-2283.52	120.90	1610.84	590.10	-22.76	78.64	1187.54	-0.30	79.22	567.34
4.67000	-1972.09	123.97	-137.56	-2004.31	131.71	24.33	-3788.37	108.60	648.15	-3272.56	63.49	759.73	-2158.47	37.27	116.69	-2188.46	35.22	153.13	-1971.75	110.62	404.69	-2014.46	99.53	435.10	-2099.05	111.55	1255.75	0.00	0.00	0.00	-1727.16	13.83	1600.15	-1977.30	192.08	1566.69	-2277.80	68.92	1571.13	-2272.59	120.24	1611.18	590.14	-23.08	78.48	1187.01	-0.67	78.86	566.80
4.68000	-1975.55	125.06	-142.39	-1993.97	132.22	27.33	-3776.41	107.64	649.25	-3265.21	62.53	760.00	-2122.89	36.33	125.15	-2149.17	35.59	160.89	-1960.45	107.40	399.54	-2000.15	96.51	431.26	-2091.28	110.76	1255.75	0.00	0.00	0.00	-1727.16	13.83	1600.15	-1952.29	192.01	1567.85	-2268.01	67.12	1571.54	-2261.67	119.57	1611.52	589.24	-22.87	78.41	1187.74	-0.44	79.40	568.43
4.69000	-1979.16	126.21	-147.07	-1995.70	132.35	27.28	-3764.29	106.70	650.28	-3257.72	61.60	760.20	-2088.19	36.08	132.88	-2111.95	33.52	168.76	-1949.07	104.16	394.33	-1985.86	93.45	427.33	-2099.67	112.08	1256.00	0.00	0.00	0.00	-1727.16	13.83	1600.15	-1939.29	190.62	1569.70	-2258.21	65.32	1571.97	-2250.76	118.90	1611.87	590.29	-22.46	78.95	1188.24	-0.06	79.31	567.74
4.70000	-1982.92	127.42	-151.61	-1997.28	132.42	27.21	-3752.01	105.77	651.23	-3250.09	60.69	760.33	-2074.19	33.72	137.17	-2089.67	32.80	173.92	-1937.62	100.90	389.07	-1971.61	90.38	423.33	-2073.56	112.76	1257.57	0.00	0.00	0.00	-1727.16	13.83	1600.15	-1955.29	189.71	1571.75	-2248.40	63.51	1572.42	-2239.86	118.23	1612.23	591.11	-21.85	79.05	1188.29	-0.10	79.22	568.76
4.71000	-1986.80	128.70	-156.00	-1998.73	132.44	27.14	-3739.58	104.87	652.12	-3242.31	59.81	760.40	-2052.90	32.06	142.05	-2068.12	32.14	178.12	-1926.08	97.61	383.76	-1957.37	87.27	419.25	-2078.30	112.75	1258.17	0.00	0.00	0.00	-1727.16	13.83	1600.15	-1947.26	189.55	1572.63	-2238.59	61.71	1572.87	-2228.97	117.56	1612.59	589.83	-22.15	78.69	1187.35	0.28	79.28	567.73
4.72000	-1990.81	130.02	-160.24	-2000.05	132.41	27.05	-3726.98	103.98	652.94	-3234.39	58.94	760.39	-2018.60	30.56	149.38	-2049.52	30.40	182.01	-1914.46	94.30	378.39	-1943.16	84.13	415.09	-2073.64	113.83	1257.89	0.00	0.00	0.00	-1727.16	13.83	1600.15	-1937.19	189.18	1573.28	-2228.77	59.90	1573.34	-2218.09	116.88	1612.96	590.37	-22.99	78.70	1188.02	-0.83	79.18	567.57
4.73000	-1994.93	131.40	-164.33	-2001.24	132.32	26.95	-3714.23	103.11	653.68	-3226.32	58.11	760.31	-1989.15	29.51	156.04	-2030.29	29.67	186.46	-1902.75	90.97	372.96	-1928.98	80.97	410.85	-2075.47	114.80	1258.44	0.00	0.00	0.00	-1727.16	13.83	1600.15	-1944.66	188.36	1575.92	-2218.94	58.08	1573.82	-2207.22	116.20	1613.34	590.61	-22.80	78.84	1187.82	-0.69	79.07	567.16
4.74000	-1999.15	132.83	-168.26	-2002.30	132.20	26.84	-3701.32	102.26	654.35	-3218.10	57.29	760.16	-1965.02	28.76	161.22	-2005.09	28.84	191.19	-1890.97	87.62	367.49	-1914.83	77.78	406.53	-2069.84	114.75	1258.53	0.00	0.00	0.00	-1727.16	13.83	1600.15	-1936.55	187.43	1577.81	-2209.10	56.27	1574.31	-2196.36	115.51	1613.72	590.07	-22.97	78.70	1186.75	-0.40	78.63	567.41
4.75000	-2003.46	134.30	-172.05	-2003.25	132.04	26.72	-3688.26	101.43	654.95	-3209.74	56.50	759.94	-1939.46	28.12	166.71	-1978.12	27.56	196.71	-1879.10	84.25	361.95	-1900.71	74.56	402.13	-2056.08	114.61	1258.75	0.00	0.00	0.00	-1727.16	13.83	1600.15	-1924.67	186.53	1578.52	-2199.26	54.45	1574.81	-2185.52	114.82	1614.11	590.19	-22.54	78.68	1186.67	-0.28	78.91	567.40
4.76000	-2007.84	135.81	-175.67	-2004.08	131.85	26.59	-3675.03	100.62	655.47	-3201.23	55.74	759.64	-1905.12	27.54	174.04	-1955.31	27.51	201.01	-1867.15	80.85	356.37	-1886.62	71.31	397.65	-2055.42	115.45	1259.33	0.00	0.00	0.00	-1727.16	13.83	1600.15	-1926.51	186.39	1581.28	-2189.41	52.63	1575.33	-2174.69	114.13	1614.51	590.24	-22.04	78.56	1187.15	-0.21	79.08	568.12
4.77000	-2012.30	137.36	-179.14	-2004.80	131.63	26.46	-3661.64	99.83	655.92	-3192.57	55.00	759.27	-1885.36	26.99	179.08	-1930.06	27.17	205.51	-1855.11	77.43	350.73	-1872.56	68.04	393.08	-2037.61	115.40	1260.07	0.00	0.00	0.00	-1727.16	13.83	1600.15	-1916.00	184.39	1582.12	-2179.55	50.81	1575.85	-2163.87	113.43	1614.91	589.39	-22.58	78.49	1186.83	0.24	78.91	566.92
4.78000	-2016.81	138.95	-182.45	-2005.41	131.38	26.31	-3648.09	99.06	656.29	-3183.75	54.29	758.83	-1832.04	27.32	188.90	-1901.52	26.79	210.66	-1842.99	73.99	345.03	-1858.53	64.73	388.44	-2027.27	115.71	1260.53	0.00	0.00	0.00	-1727.16	13.83	1600.15	-1906.72	184.29	1583.62	-2169.69	48.99	1576.40	-2153.07	112.73	1615.32	589.70	-22.31	78.51	1187.38	-0.14	79.28	566.66
4.79000	-2021.37	140.56	-185.60	-2005.92	131.12	26.17	-3634.38	98.31	656.58	-3174.79	53.60	758.31	-1806.91	27.58	195.09	-1857.76	27.88	217.81	-1830.79	70.53	339.28	-1844.53	61.40	383.71	-2040.13	115.04	1260.13	0.00	0.00	0.00	-1727.16	13.83	1600.15	-1906.66	185.16	1586.50	-2159.83	47.16	1576.95	-2142.29	112.03	1615.73	590.38	-22.52	78.82	1187.71	0.36	79.58	567.96
4.80000	-2025.96	142.20	-188.58	-2006.34	130.84	26.01	-3620.51	97.59	656.80	-3165.67	52.95	757.72	-1782.72	27.12	200.27	-1841.32	27.51	220.48	-1818.50	67.04	333.47	-1830.57	58.04	378.90	-2031.91	116.11	1261.15	0.00	0.00	0.00	-1727.16	13.83	1600.15	-1898.20	182.80	1588.05	-2149.96	45.34	1577.52	-2131.52	111.32	1616.15	590.29	-22.84	78.81	1187.43	-0.47	79.08	567.42
4.81000	-2030.58	143.87	-191.41	-2006.66	130.55	25.86	-3606.48	96.88	656.94	-3156.40	52.31	757.06	-1751.17	27.53	206.60	-1802.77	27.47	226.05	-1806.13	63.54	327.61	-1816.64	54.65	374.01	-2017.05	115.36	1260.95	0.00	0.00	0.00	-1727.16	13.83	1600.15	-1884.80	184.02	1588.80	-2140.08	43.51	1578.10	-2120.77	110.61	1616.58	591.15	-22.43	79.10	1187.18	-0.51	78.66	567.92
4.82000	-2035.22	145.56	-194.06	-2006.89	130.26	25.69	-3592.28	96.19	657.01	-3146.97	51.71	756.31	-1727.50	27.03	211.29	-1779.41	27.67	228.86	-1793.67	60.01	321.69	-1802.75	51.23	369.03	-2016.25	116.38	1262.07	0.00	0.00	0.00	-1727.16	13.83	1600.15	-1884.22	182.90	1591.02	-2130.20	41.67	1578.69	-2110.03	109.90	1617.02	591.84	-22.58	79.30	1187.53	-0.31	78.99	567.35
4.83000	-2039.86	147.26	-196.55	-2007.05	129.96	25.53	-3577.92	95.53	656.99	-3137.39	51.13	755.49	-1691.62	27.68	217.54	-1760.69	27.56	231.42	-1781.13	56.46	315.72	-1788.89	47.78	363.97	-2006.12	116.55	1262.53	0.00	0.00	0.00	-1727.16	13.83	1600.15	-1875.99	181.18	1593.53	-2120.32	39.84	1579.30	-2099.32	109.19	1617.46	589.14	-22.99	78.13	1188.27	-0.10	79.47	567.19
4.84000	-2044.49	148.98	-198.88	-2007.12	129.67	25.37	-3563.40	94.89	656.89	-3127.64	50.59	754.60	-1673.54	27.22	220.18	-1725.83	27.66	235.48	-1768.50	52.88	309.69	-1775.07	44.30	358.82	-1990.15	117.86	1262.77	0.00	0.00	0.00	-1727.16	13.83	1600.15	-1887.27	180.74	1596.27	-2110.43	38.01	1579.92	-2088.62	108.47	1617.91	589.54	-22.71	78.33	1187.72	-0.05	79.24	566.89
4.85000	-2049.11	150.71	-201.03	-2007.12	129.39	25.20	-3548.72	94.27	656.72	-3117.74	50.07	753.62	-1642.24	28.46	224.39	-1690.07	27.88	239.91	-1755.78	49.28	303.61	-1761.29	40.79	353.59	-1989.52	116.80	1262.42	0.00	0.00	0.00	-1727.16	13.83	1600.15	-1876.00	181.45	1595.76	-2100.53	36.17	1580.55	-2077.94	107.74	1618.36	590.72	-22.53	78.71	1187.21	-0.20	79.10	567.98
4.86000	-2053.70	152.45	-203.01	-2007.05	129.12	25.03	-3533.87	93.68	656.46	-3107.68	49.58	752.57	-1615.11	27.50	227.93	-1666.65	28.50	241.01	-1742.97	45.66	297.47	-1747.55	37.25	348.27	-1983.80	116.95	1262.71	0.00	0.00	0.00	-1727.16	13.83	1600.15	-1855.01	180.42	1597.03	-2090.64	34.33	1581.19	-2067.29	107.02	1618.82	590.65	-22.21	78.70	1187.44	-0.35	79.16	567.21
4.87000	-2058.26	154.19	-204.82	-2006.91	128.86	24.87	-3518.85	93.10	656.12	-3097.46	49.11	751.44	-1579.99	28.84	231.26	-1653.03	29.02	240.24	-1730.08	42.02	291.27	-1733.85	33.69	342.87	-1985.53	116.63	1262.46	0.00	0.00	0.00	-1727.16	13.83	1600.15	-1862.46	179.38	1599.31	-2080.74	32.49	1581.85	-2056.65	106.29	1619.29	589.18	-22.89	78.46	1188.07	-0.65	79.33	568.08
4.88000	-2062.76	155.93	-206.45	-2006.72	128.63	24.70	-3503.67	92.55	655.70	-3087.08	48.68	750.23	-1584.32	28.37	237.26	-1623.16	29.64	241.00	-1717.10	38.36	285.02	-1720.19	30.09	337.38	-1964.71	116.97	1262.83	0.00	0.00	0.00	-1727.16	13.83	1600.15	-1844.73	179.22	1600.03	-2070.84	30.65	1582.53	-2046.04	105.56	1619.77	590.35	-22.54	78.86	1187.48	-0.33	79.18	568.19
4.89000	-2067.21	157.66	-207.91	-2006.46	128.43	24.54	-3488.33	92.03	655.19	-3076.53	48.28	748.94	-1568.18	24.41	243.24	-1595.38	30.18	240.61	-1704.04	34.67	278.71	-1706.57	26.46	331.80	-1970.12	117.34	1263.04	0.00	0.00	0.00	-1727.16	13.83	1600.15	-1836.33	178.30	1601.08	-2060.93	28.81	1583.21	-2035.45	104.82	1620.25	592.00	-22.06	79.25	1187.49	-0.18	79.35	567.44
4.90000	-2071.59	159.39	-209.19	-2006.16	128.25	24.38	-3472.82	91.53	654.60	-3065.82	47.91	747.56	-1544.12	23.52	244.38	-1587.22	28.90	248.34	-1690.88	30.96	272.35	-1692.99	22.81	326.14	-1970.17	116.59	1262.29	0.00	0.00	0.00	-1727.16	13.83	1600.15	-1836.96	178.33	1602.49	-2051.03	26.96	1583.91	-2024.89	104.08	1620.74	590.06	-22.57	78.65	1186.86	-0.10	79.53	567.50
4.91000	-2075.88	161.11	-210.29	-2005.81	128.11	24.22	-3457.14	91.05	653.92	-3054.95	47.57	746.11	-1522.16	25.72	243.99	-1561.88	29.01	249.01	-1677.64	27.23	265.93	-1679.46	19.12	320.39	-1956.73	117.28	1262.25	0.00	0.00	0.00	-1727.16	13.83	1600.15	-1842.69	177.04	1604.20	-2041.12	25.12	1584.63	-2014.34	103.34	1621.24	589.61	-23.09	78.36	1187.29	-0.44	79.31	567.64
4.92000	-2080.09	162.82	-211.21	-2005.42	128.01	24.07	-3441.29	90.60	653.16	-3043.91	47.26	744.58	-1499.46	25.89	244.26	-1536.04	29.18	248.85	-1664.30	23.47	259.45	-1665.98	15.40	314.55	-1956.99	116.71	1262.60	0.00	0.00	0.00	-1727.16	13.83	1600.15	-1840.81	175.06	1604.61	-2031.21	23.27	1585.35	-2003.82	102.60	1621.74	590.57	-22.77	78.37	1188.11	-0.26	79.60	567.54
4.93000	-2084.20	164.51	-211.94	-2004.99	127.96	23.93	-3425.28	90.18	652.32	-3032.70	46.98	742.96	-1477.06	26.11	244.50	-1517.96	29.59	247.07	-1650.88	19.69	252.92	-1652.53	11.65	308.62	-1948.19	116.71	1262.62	0.00	0.00	0.00	-1727.16	13.83	1600.15	-1819.81	176.11	1605.19	-2021.30	21.42	1586.10	-1993.33	101.85	1622.25	590.02	-22.66	78.41	1187.22	-0.10	79.55	567.43
4.94000	-2088.19	166.18	-212.50	-2004.53	127.95	23.79	-3409.10	89.77	651.38	-3021.33	46.73	741.26	-1456.05	27.05	244.11	-1493.09	30.40	246.38	-1637.37	15.89	246.33	-1639.14	7.88	302.60	-1932.58	117.11	1261.11	0.00	0.00	0.00	-1727.16	13.83	1600.15	-1810.73	174.09	1605.13	-2011.38	19.57	1586.85	-1982.87	101.10	1622.77	590.52	-22.46	78.81	1188.17	-0.28	79.41	568.67
4.95000	-2092.06	167.83	-212.86	-2004.04	128.00	23.66	-3392.75	89.40	650.36	-3009.78	46.52	739.47	-1435.78	27.68	243.34	-1479.82	29.28	243.36	-1623.77	12.06	239.68	-1625.79	4.07	296.50	-1919.99	117.78	1260.91	0.00	0.00	0.00	-1727.16	13.83	1600.15	-1807.97	173.31	1605.87	-2001.47	17.72	1587.62	-1972.43	100.34	1623.29	590.14	-22.59	78.76	1187.27	-0.33	79.12	568.72
4.96000	-2095.80	169.45	-213.04	-2003.52	128.11	23.53	-3376.23	89.05	649.25	-2998.07	46.34	737.61	-1414.81	25.90	242.58	-1456.67	28.56	242.36	-1610.07	8.22	232.98	-1612.49	0.23	290.30	-1912.42	117.46	1260.05	0.00	0.00	0.00	-1727.16	13.83	1600.15	-1793.62	173.60	1606.80	-1991.55	15.87	1588.40	-1962.01	99.59	1623.82	589.97	-22.26	78.65	1187.12	-0.81	78.94	568.24
4.97000	-2099.40	171.04	-213.03	-2002.99	128.27	23.42	-3359.55	88.73	648.05	-2986.18	46.19	735.65	-1395.91	25.57	240.11	-1439.93	26.96	238.93	-1596.29	4.34	226.22	-1599.24	-3.64	284.01	-1913.04	116.65	1259.45	0.00	0.00	0.00	-1727.16	13.83	1600.15	-1792.14	172.03	1606.66	-1981.64	14.01	1589.20	-1951.63	98.83	1624.36	589.46	-22.41	78.68	1187.00	-0.61	79.15	566.79
4.98000	-2102.84	172.59	-212.84	-2002.43	128.51	23.31	-3342.69	88.43	646.76	-2974.12	46.07	733.62	-1377.40	24.55	236.71	-1418.70	26.08	235.75	-1582.41	0.45	219.40	-1586.04	-7.54	277.64	-1896.19	115.68	1258.76	0.00	0.00	0.00	-1727.16	13.83	1600.15	-1801.14	171.32	1607.57	-1971.72	12.16	1590.01	-1941.27	98.06	1624.91	588.98	-22.53	78.27	1186.57	-0.49	78.79	566.35
4.99000	-2106.12	174.11	-212.45	-2001.87	128.82	23.22	-3325.67	88.16	645.38	-2961.89	45.99	731.49	-1358.92	22.20	232.61	-1402.16	24.06	230.84	-1568.45	-3.47	212.53	-1572.89	-11.47	271.17	-1895.30	115.01	1258.10	0.00	0.00	0.00	-1727.16	13.83	1600.15	-1775.43	171.03	1606.98	-1961.81	10.30	1590.84	-1930.95	97.30	1625.46	589.55	-23.09	78.43	1186.85	-0.81	79.14	568.06
5.00000	-2109.22	175.59	-211.86	-2001.31	129.20	23.13	-3308.47	87.92	643.91	-2949.48	45.95	729.28	-1341.43	20.14	227.06	-1383.95	22.25	225.72	-1554.39	-7.41	205.60	-1559.80	-15.44	264.61	-1886.85	115.91	1256.99	0.00	0.00	0.00	-1727.16	13.83	1600.15	-1765.98	171.07	1606.83	-1951.89	8.44	1591.68	-1920.65	96.53	1626.02	588.99	-22.71	78.22	1187.08	-0.45	79.43	568.16
5.01000	-2112.14	177.03	-211.08	-2000.74	129.66	23.06	-3291.10	87.71	642.35	-2936.90	45.93	726.98	-1324.58	17.36	220.64	-1367.38	19.90	219.45	-1540.23	-11.37	198.61	-1546.75	-19.43	257.95	-1875.81	114.75	1255.83	0.00	0.00	0.00	-1727.16	13.83	1600.15	-1776.02	168.68	1607.21	-1941.98	6.59	1592.54	-1910.38	95.75	1626.59	590.91	-22.79	78.84	1187.76	-0.17	79.43	566.74
5.02000	-2114.86	178.41	-210.11	-2000.18	130.21	23.00	-3273.56	87.52	640.70	-2924.14	45.95	724.60	-1309.26	15.28	212.70	-1356.77	16.57	211.39	-1523.91	-15.18	192.35	-1533.76	-23.45	251.21	-1865.50	113.97	1254.96	0.00	0.00	0.00	-1727.16	13.83	1600.15	-1772.89	168.02	1608.13	-1932.07	4.73	1593.41	-1900.15	94.98	1627.17	590.27	-22.63	78.46	1187.85	-0.20	79.21	566.46
5.03000	-2117.37	179.75	-208.94	-1999.62	130.85	22.95	-3255.85	87.37	638.95	-2911.20	46.01	722.13	-1294.75	12.71	204.41	-1337.63	13.77	204.78	-1508.96	-18.21	185.76	-1519.89	-26.24	244.67	-1860.88	113.26	1253.93	0.00	0.00	0.00	-1727.16	13.83	1600.15	-1765.10	167.97	1608.41	-1922.16	2.87	1594.29	-1889.95	94.20	1627.75	589.56	-23.31	78.35	1187.88	0.07	79.60	567.04
5.04000	-2119.67	181.03	-207.56	-1999.07	131.59	22.92	-3237.96	87.24	637.11	-2898.09	46.10	719.56	-1280.99	9.41	195.73	-1330.08	9.98	195.59	-1493.88	-23.14	179.64	-1506.80	-28.65	238.14	-1857.36	113.78	1252.75	0.00	0.00	0.00	-1727.16	13.83	1600.15	-1767.23	165.98	1609.34	-1912.25	1.01	1595.19	-1879.78	93.42	1628.34	590.25	-22.94	78.62	1187.61	-0.23	79.20	568.39
5.05000	-2121.74	182.26	-205.99	-1998.55	132.42	22.91	-3219.91	87.14	635.17	-2884.79	46.23	716.91	-1268.61	6.78	186.69	-1315.25	6.89	188.02	-1480.29	-27.53	173.61	-1493.42	-33.28	232.47	-1846.33	112.59	1251.10	0.00	0.00	0.00	-1727.16	13.83	1600.15	-1746.84	165.58	1608.94	-1902.34	-0.86	1596.10	-1869.64	92.64	1628.94	590.05	-22.54	78.77	1188.75	-0.05	79.53	568.07
5.06000	-2123.57	183.42	-204.21	-1998.04	133.35	22.91	-3201.68	87.07	633.14	-2871.31	46.39	714.17	-1255.99	1.86	178.62	-1301.25	3.16	180.98	-1469.86	-29.60	166.56	-1479.87	-38.79	227.01	-1836.11	111.72	1249.78	0.00	0.00	0.00	-1727.16	13.83	1600.15	-1736.78	163.10	1609.39	-1892.43	-2.72	1597.03	-1859.54	91.85	1629.54	590.42	-23.27	78.48	1187.63	0.24	79.57	567.90
5.07000	-2125.15	184.52	-202.23	-1997.57	134.40	22.92	-3183.27	87.03	631.01	-2857.66	46.59	711.34	-1245.16	-1.88	170.75	-1294.04	-1.77	173.03	-1459.55	-32.96	160.10	-1470.26	-41.35	220.44	-1829.72	111.60	1248.18	0.00	0.00	0.00	-1727.16	13.83	1600.15	-1725.73	161.84	1610.29	-1882.53	-4.58	1597.98	-1849.47	91.06	1630.15	589.91	-22.62	78.59	1187.93	0.27	79.32	567.25
5.08000	-2126.48	185.55	-200.05	-2013.22	139.50	22.11	-3164.69	87.01	628.79	-2843.81	46.83	708.42	-1235.08	-6.18	163.69	-1282.39	-2.57	167.16	-1449.92	-37.12	154.02	-1460.15	-45.66	214.20	-1822.76	110.31	1246.85	0.00	0.00	0.00	-1727.16	13.83	1600.15	-1722.28	160.41	1610.44	-1872.63	-6.45	1598.94	-1839.44	90.26	1630.77	589.67	-22.97	78.69	1187.65	0.39	79.15	567.37
5.09000	-2127.53	186.51	-197.66	-1999.13	136.58	22.61	-3145.94	87.03	626.46	-2829.79	47.11	705.40	-1226.37	-9.62	157.04	-1272.71	-5.72	161.41	-1442.02	-40.02	147.50	-1450.88	-49.79	207.95	-1819.18	109.30	1244.86	0.00	0.00	0.00	-1727.16	13.83	1600.15	-1719.64	158.48	1611.10	-1862.73	-8.31	1599.91	-1829.45	89.47	1631.40	590.05	-22.50	78.48	1187.21	0.50	78.97	567.66
5.10000	-2128.30	187.40	-195.05	-1995.56	135.21	22.48	-3127.01	87.08	624.04	-2815.58	47.42	702.30	-1218.97	-12.06	150.51	-1266.90	-7.76	154.90	-1435.06	-42.98	141.07	-1442.60	-54.28	202.03	-1813.96	108.16	1243.66	0.00	0.00	0.00	-1727.16	13.83	1600.15	-1712.70	155.22	1611.59	-1852.84	-10.17	1600.90	-1819.49	88.67	1632.04	590.04	-22.11	78.74	1187.25	-0.58	79.01	566.81
5.11000	-2128.78	188.21	-192.24	-1983.40	138.89	26.18	-3107.90	87.16	621.52	-2801.18	47.77	699.10	-1212.25	-15.08	144.13	-1258.72	-9.91	148.60	-1429.09	-45.72	134.70	-1435.91	-57.56	195.89	-1792.36	107.35	1242.14	0.00	0.00	0.00	-1727.16	13.83	1600.15	-1711.76	154.45	1612.75	-1842.95	-12.04	1601.90	-1809.57	87.87	1632.68	589.33	-22.07	78.52	1187.74	-0.48	79.25	567.28
5.12000	-2128.96	188.93	-189.22	-1976.36	140.21	27.15	-3088.62	87.28	618.91	-2786.60	48.16	695.80	-1207.22	-16.61	136.55	-1254.73	-12.28	141.28	-1424.20	-48.25	128.38	-1429.76	-61.02	189.74	-1774.93	106.17	1241.47	0.00	0.00	0.00	-1727.16	13.83	1600.15	-1706.62	151.78	1613.78	-1833.06	-13.91	1602.92	-1799.69	87.06	1633.33	589.65	-22.82	78.38	1188.24	-0.42	79.24	567.74
5.13000	-2128.83	189.58	-185.98	-2000.64	137.30	21.34	-3069.16	87.42	616.19	-2771.82	48.59	692.42	-1203.51	-17.59	127.80	-1251.72	-14.13	132.72	-1420.01	-50.49	121.85	-1426.16	-61.14	182.34	-1773.36	105.50	1240.22	0.00	0.00	0.00	-1727.11	13.83	1600.15	-1705.30	149.40	1614.94	-1823.18	-15.77	1603.96	-1789.84	86.26	1633.99	590.28	-22.68	78.44	1187.28	-0.48	79.05	567.90
5.14000	-2128.37	190.13	-182.53	-2003.18	140.00	19.21	-3049.53	87.59	613.37	-2756.86	49.05	688.94	-1200.53	-19.06	117.96	-1249.44	-15.31	123.56	-1417.09	-52.16	115.42	-1422.33	-62.95	175.43	-1767.04	103.85	1239.01	0.00	0.00	0.00	-1675.89	13.55	1597.85	-1696.40	146.87	1615.49	-1813.30	-17.64	1605.01	-1780.04	85.45	1634.66	590.70	-22.73	78.67	1187.36	-0.42	79.03	568.14
5.15000	-2127.58	190.60	-178.86	-2004.80	140.79	18.07	-3029.72	87.80	610.44	-2741.71	49.56	685.36	-1199.37	-19.12	106.32	-1245.69	-16.30	113.87	-1415.48	-53.25	108.93	-1419.02	-64.47	168.56	-1758.54	103.30	1237.43	0.00	0.00	0.00	-1678.70	10.82	1597.67	-1688.02	144.49	1616.48	-1803.42	-19.51	1606.08	-1770.28	84.64	1635.33	589.68	-22.38	78.63	1188.23	-0.83	79.14	567.59
5.16000	-2126.45	190.96	-174.97	-2006.79	141.55	16.36	-3009.73	88.04	607.42	-2726.36	50.10	681.69	-1204.09	-20.23	90.72	-1244.83	-17.38	103.00	-1414.67	-54.28	102.14	-1417.73	-64.94	161.52	-1748.91	102.40	1235.73	0.00	0.00	0.00	-1679.63	5.42	1598.48	-1677.72	140.89	1616.82	-1793.55	-21.37	1607.16	-1760.56	83.82	1636.01	589.54	-22.72	78.44	1187.43	0.07	79.11	567.17
5.17000	-2124.96	191.23	-170.86	-2009.08	142.28	14.15	-2989.56	88.31	604.29	-2710.82	50.69	677.92	-1197.20	-20.61	79.59	-1246.62	-18.18	91.96	-1414.14	-56.21	95.88	-1416.29	-65.69	154.27	-1737.09	100.35	1234.60	0.00	0.00	0.00	-1685.78	0.24	1600.08	-1663.42	138.98	1617.71	-1783.69	-23.24	1608.26	-1750.88	83.00	1636.70	590.75	-22.04	78.72	1187.82	0.05	79.44	567.59
5.18000	-2123.11	191.40	-166.53	-2011.59	142.97	11.55	-2969.21	88.62	601.06	-2695.09	51.32	674.06	-1208.25	-21.67	65.51	-1247.09	-18.08	81.29	-1413.05	-60.10	90.32	-1417.00	-64.85	146.64	-1730.80	98.48	1233.59	0.00	0.00	0.00	-1663.37	-0.88	1599.14	-1651.87	135.12	1618.93	-1773.83	-25.11	1609.37	-1741.24	82.18	1637.40	590.96	-22.13	78.84	1187.23	-0.05	79.20	567.27
5.19000	-2120.88	191.46	-161.98	-2014.23	143.62	8.63	-2948.68	88.96	597.72	-2679.17	51.98	670.09	-1209.25	-21.32	54.05	-1249.33	-17.59	70.29	-1413.87	-62.00	83.62	-1417.06	-65.72	139.83	-1718.15	97.28	1232.37	0.00	0.00	0.00	-1655.05	-3.68	1600.28	-1636.37	130.94	1620.35	-1763.98	-26.98	1610.50	-1731.64	81.36	1638.11	589.80	-22.55	78.38	1187.69	-0.09	79.34	567.15
5.20000	-2118.26	191.42	-157.21	-2016.94	144.21	5.48	-2927.98	89.33	594.28	-2663.05	52.69	666.03	-1208.97	-17.37	43.68	-1253.16	-17.03	59.07	-1415.08	-63.80	76.72	-1418.42	-65.79	132.75	-1706.47	95.63	1230.88	0.00	0.00	0.00	-1658.53	-10.53	1602.00	-1636.68	127.45	1621.62	-1754.14	-28.85	1611.65	-1722.09	80.53	1638.82	589.75	-23.13	78.51	1187.65	-0.39	79.38	566.86
5.21000	-2115.25	191.26	-152.21	-2019.61	144.76	2.19	-2907.09	89.73	590.73	-2646.73	53.44	661.87	-1212.22	-9.97	38.66	-1253.97	-12.24	52.92	-1414.39	-68.33	70.96	-1421.50	-62.78	124.96	-1694.64	93.54	1230.15	0.00	0.00	0.00	-1651.61	-12.07	1601.79	-1625.10	124.34	1622.26	-1744.30	-30.71	1612.81	-1712.58	79.70	1639.55	590.08	-22.29	78.80	1187.95	-0.72	79.30	566.68
5.22000	-2111.83	190.99	-146.98	-2022.19	145.26	-1.16	-2886.02	90.18	587.08	-2630.21	54.24	657.62	-1215.45	-1.19	37.19	-1257.29	-3.49	50.59	-1415.32	-69.35	64.85	-1424.70	-60.11	118.23	-1678.83	90.62	1229.20	0.00	0.00	0.00	-1625.75	-16.82	1599.64	-1622.25	119.25	1624.79	-1734.46	-32.58	1613.99	-1703.12	78.87	1640.28	590.61	-22.47	78.80	1187.40	-0.67	79.01	567.13
5.23000	-2108.00	190.60	-141.52	-2024.59	145.69	-4.49	-2864.77	90.65	583.32	-2613.49	55.07	653.26	-1216.28	5.79	35.87	-1257.02	1.70	46.79	-1418.86	-66.54	57.11	-1427.48	-58.00	111.72	-1664.51	88.81	1228.13	0.00	0.00	0.00	-1625.36	-18.14	1600.95	-1617.90	113.88	1625.86	-1724.64	-34.45	1615.18	-1693.71	78.04	1641.01	590.20	-22.68	78.52	1188.51	-0.29	79.77	568.52
5.24000	-2103.73	190.08	-135.83	-2026.72	146.07	-7.70	-2843.34	91.16	579.45	-2596.58	55.95	648.80	-1210.54	9.50	37.28	-1260.81	4.51	45.43	-1421.46	-63.62	50.69	-1430.72	-54.84	105.59	-1651.77	86.22	1227.43	0.00	0.00	0.00	-1614.38	-23.88	1600.65	-1613.24	110.23	1626.17	-1714.82	-36.32	1616.39	-1684.34	77.20	1641.76	589.67	-22.29	78.33	1188.61	0.34	79.70	568.08
5.25000	-2099.03	189.45	-129.91	-2028.51	146.37	-10.72	-2821.73	91.71	575.47	-2579.46	56.87	644.24	-1212.56	10.52	35.62	-1262.68	6.53	44.11	-1423.19	-60.70	45.54	-1432.83	-50.44	100.56	-1645.02	83.22	1226.44	0.00	0.00	0.00	-1590.62	-24.45	1616.64	-1590.54	106.49	1627.13	-1705.01	-38.19	1617.62	-1675.02	76.36	1642.52	589.70	-22.44	78.36	1187.31	-0.23	79.39	567.18
5.26000	-2093.87	188.68	-123.75	-2029.88	146.61	-13.45	-2799.93	92.29	571.38	-2562.14	57.83	639.58	-1213.54	11.45	33.26	-1263.92	7.52	43.07	-1423.55	-58.32	43.27	-1431.36	-48.25	98.01	-1637.99	81.03	1225.96	0.00	0.00	0.00	-1580.72	-30.80	1620.58	-1590.29	101.54	1629.29	-1695.20	-40.05	1618.86	-1665.74	75.52	1643.28	590.83	-22.82	78.60	1187.67	-0.04	79.32	567.97
5.27000	-2088.26	187.78	-117.36	-2030.75	146.78	-15.81	-2777.95	92.90	567.18	-2544.62	58.84	634.82	-1211.68	12.29	31.48	-1259.08	8.32	42.91	-1423.68	-55.98	42.64	-1430.10	-45.57	96.20	-1617.85	78.24	1225.59	0.00	0.00	0.00	-1561.04	-33.95	1621.07	-1586.45	96.57	1631.24	-1685.41	-41.92	1620.12	-1656.52	74.68	1644.05	589.90	-22.44	78.77	1187.20	-0.44	78.99	568.39
5.28000	-2082.17	186.74	-110.74	-2031.04	146.87	-17.72	-2755.79	93.56	562.87	-2526.89	59.89	629.95	-1215.57	11.91	29.38	-1260.78	9.26	42.03	-1423.71	-53.84	42.65	-1429.72	-43.00	95.30	-1606.57	74.87	1225.69	0.00	0.00	0.00	-1548.49	-37.91	1622.36	-1572.73	90.86	1633.51	-1675.62	-43.79	1621.40	-1647.34	73.83	1644.83	589.91	-22.90	78.44	1187.42	-0.30	79.23	567.18
5.29000	-2075.60	185.57	-103.87	-2030.67	146.88	-19.09	-2733.44	94.25	558.45	-2508.96	60.99	624.98	-1213.00	12.08	29.45	-1261.05	10.02	41.62	-1423.81	-53.23	42.73	-1429.28	-41.76	94.67	-1593.36	71.29	1226.35	0.00	0.00	0.00	-1543.37	-43.64	1624.05	-1542.07	86.93	1635.67	-1665.84	-45.66	1622.69	-1638.21	72.98	1645.62	590.12	-22.81	78.43	1187.97	0.28	79.73	567.38
5.30000	-2068.55	184.25	-96.77	-2029.56	146.80	-19.83	-2710.91	94.97	553.92	-2490.82	62.13	619.91	-1211.85	12.46	30.46	-1257.27	10.01	42.60	-1424.91	-52.96	42.16	-1429.16	-43.02	94.27	-1577.74	69.08	1226.92	0.00	0.00	0.00	-1529.86	-48.51	1625.28	-1539.28	83.02	1638.45	-1656.07	-47.52	1624.00	-1629.14	72.13	1646.41	591.20	-22.72	78.97	1187.25	-0.16	79.37	567.40
5.31000	-2060.98	182.79	-89.42	-2027.64	146.64	-19.87	-2688.19	95.74	549.27	-2472.47	63.32	614.74	-1208.47	12.71	31.85	-1261.72	10.15	42.23	-1425.20	-54.28	41.93	-1429.88	-43.07	93.32	-1571.66	65.04	1228.02	0.00	0.00	0.00	-1520.29	-52.91	1627.22	-1536.58	76.84	1640.78	-1646.31	-49.39	1625.33	-1620.11	71.27	1647.22	590.35	-22.54	78.71	1187.16	-0.31	79.26	567.31
5.32000	-2052.91	181.18	-81.83	-2024.81	146.38	-19.10	-2665.29	96.54	544.51	-2453.92	64.55	609.46	-1213.25	11.90	31.44	-1264.59	8.78	41.77	-1425.32	-55.72	41.41	-1429.75	-44.32	92.79	-1571.09	61.13	1229.50	0.00	0.00	0.00	-1507.84	-57.34	1628.75	-1541.89	71.54	1642.99	-1636.56	-51.26	1626.67	-1611.14	70.42	1648.03	590.41	-22.98	78.75	1187.12	0.08	79.13	567.40
5.33000	-2044.31	179.41	-74.00	-2021.00	146.03	-17.45	-2642.21	97.38	539.64	-2435.15	65.83	604.07	-1214.31	12.41	31.74	-1263.50	9.24	42.20	-1425.57	-56.69	40.66	-1429.18	-46.44	92.92	-1549.18	58.91	1230.42	0.00	0.00	0.00	-1495.02	-61.48	1630.68	-1506.18	67.38	1645.04	-1626.82	-53.12	1628.03	-1602.22	69.56	1648.85	589.47	-22.08	78.29	1187.69	-0.50	79.20	566.69
5.34000	-2035.18	177.49	-65.92	-2016.14	145.58	-14.84	-2618.93	98.26	534.65	-2416.18	67.16	598.58	-1215.59	11.97	31.69	-1263.72	8.43	42.16	-1425.64	-57.50	40.17	-1429.20	-47.26	92.43	-1536.88	55.04	1232.34	0.00	0.00	0.00	-1484.20	-65.16	1632.94	-1494.87	63.34	1646.78	-1617.09	-54.99	1629.41	-1593.35	68.70	1649.68	591.06	-22.35	78.52	1187.67	-0.49	79.40	566.73
5.35000	-2025.50	175.41	-57.59	-2010.14	145.03	-11.17	-2595.47	99.17	529.54	-2396.99	68.53	592.98	-1215.88	12.09	31.42	-1262.68	8.17	42.42	-1425.48	-57.87	39.96	-1429.21	-47.30	91.82	-1520.38	52.91	1234.42	0.00	0.00	0.00	-1471.74	-69.92	1634.39	-1468.97	68.48	1657.74	-1607.37	-56.85	1630.81	-1584.54	67.83	1650.52	590.85	-22.61	78.88	1188.20	-0.27	79.49	567.98
5.36000	-2015.27	173.17	-49.01	-2002.92	144.37	-6.36	-2571.82	100.13	524.32	-2377.59	69.95	587.27	-1212.61	11.69	31.76	-1263.11	8.46	42.12	-1425.10	-58.15	40.10	-1429.41	-46.47	91.31	-1510.69	49.89	1236.55	0.00	0.00	0.00	-1463.48	-73.04	1635.97	-1459.70	64.86	1662.18	-1597.66	-58.71	1632.22	-1575.78	66.97	1651.37	590.61	-22.22	78.72	1188.13	-0.60	78.97	567.18
5.37000	-2004.47	170.76	-40.18	-1994.40	143.60	-0.32	-2547.99	101.12	518.98	-2357.98	71.41	581.46	-1213.51	11.99	30.92	-1260.31	8.63	42.44	-1424.94	-58.14	40.19	-1427.87	-47.72	91.74	-1502.42	47.54	1237.76	0.00	0.00	0.00	-1456.13	-76.84	1637.84	-1446.05	61.52	1663.70	-1587.96	-60.58	1633.65	-1567.08	66.10	1652.23	590.29	-22.73	78.30	1188.41	-0.75	79.18	567.02
5.38000	-1993.10	168.18	-31.10	-1984.51	142.72	7.02	-2523.97	102.15	513.52	-2338.15	72.93	575.53	-1217.22	12.47	29.93	-1263.91	7.82	41.50	-1425.16	-57.69	40.07	-1428.50	-46.43	91.04	-1497.14	44.97	1239.97	0.00	0.00	0.00	-1444.98	-80.55	1639.39	-1435.86	58.52	1665.43	-1578.27	-62.44	1635.10	-1558.43	65.23	1653.09	589.94	-22.32	78.43	1187.82	-0.26	79.14	567.36
5.39000	-1981.14	165.42	-21.77	-1973.16	141.72	15.76	-2499.75	103.23	507.95	-2318.10	74.49	569.50	-1210.94	11.87	31.23	-1263.99	8.51	41.55	-1424.98	-57.83	40.16	-1427.27	-47.90	91.66	-1472.53	52.02	1250.27	0.00	0.00	0.00	-1423.27	-83.43	1640.61	-1429.47	54.56	1667.12	-1568.59	-64.30	1636.56	-1549.84	64.35	1653.97	589.24	-22.25	78.28	1187.94	0.09	79.43	568.16
5.40000	-1968.58	162.50	-12.18	-1960.27	140.59	25.98	-2475.35	104.34	502.25	-2297.84	76.10	563.36	-1213.66	12.72	30.67	-1263.84	9.07	41.33	-1424.99	-57.64	40.15	-1426.88	-47.96	91.72	-1464.72	51.27	1253.39	0.00	0.00	0.00	-1415.13	-87.29	1642.15	-1411.85	51.90	1668.53	-1558.93	-66.16	1638.04	-1541.31	63.48	1654.85	589.80	-22.33	78.43	1187.67	-0.50	79.29	567.13
5.41000	-1955.41	159.39	-2.33	-1945.76	139.34	37.77	-2450.76	105.49	496.44	-2277.36	77.76	557.11	-1210.09	13.11	31.23	-1263.02	8.60	41.57	-1424.75	-57.89	40.33	-1427.28	-46.98	91.18	-1453.21	50.02	1254.84	0.00	0.00	0.00	-1411.62	-90.07	1643.57	-1407.84	49.40	1670.60	-1549.27	-68.02	1639.54	-1532.83	62.60	1655.74	590.20	-22.43	78.74	1186.61	-0.72	79.00	567.91
5.42000	-1941.62	156.10	7.77	-1919.75	139.30	49.63	-2425.98	106.69	490.50	-2256.66	79.47	550.75	-1215.41	11.76	29.88	-1263.90	8.36	41.24	-1424.96	-57.59	40.28	-1427.03	-47.22	91.30	-1443.00	48.63	1256.43	0.00	0.00	0.00	-1401.29	-92.15	1645.24	-1398.15	45.68	1672.45	-1539.63	-69.88	1641.06	-1524.42	61.72	1656.64	589.39	-23.00	78.19	1187.92	-0.02	79.60	568.28
5.43000	-1927.21	152.62	18.14	-1914.41	139.80	59.05	-2401.01	107.92	484.44	-2235.74	81.23	544.27	-1212.27	12.13	30.65	-1263.28	9.09	41.33	-1424.83	-57.73	40.30	-1427.13	-46.71	91.09	-1432.60	46.60	1258.00	0.00	0.00	0.00	-1378.50	-94.47	1646.50	-1385.33	43.42	1673.94	-1530.00	-71.74	1642.60	-1516.06	60.83	1657.55	589.18	-23.12	78.27	1187.53	-0.58	79.40	567.45
5.44000	-1912.15	148.95	28.77	-1885.47	139.53	74.16	-2375.85	109.20	478.26	-2214.59	83.04	537.69	-1212.93	12.92	30.67	-1261.38	9.23	41.64	-1424.79	-57.74	40.28	-1426.67	-47.65	91.55	-1422.92	44.69	1259.61	0.00	0.00	0.00	-1372.37	-96.33	1648.18	-1375.10	40.60	1676.20	-1520.39	-73.59	1644.15	-1507.77	59.95	1658.46	590.60	-22.32	78.87	1187.28	-0.52	79.37	568.34
5.45000	-1896.45	145.09	39.66	-1874.01	138.41	85.70	-2350.50	110.52	471.96	-2193.23	84.90	530.99	-1213.68	13.17	30.29	-1264.40	8.61	40.92	-1425.09	-57.25	40.20	-1426.36	-47.84	91.79	-1414.09	43.02	1261.40	0.00	0.00	0.00	-1372.03	-98.27	1650.06	-1365.22	39.33	1677.86	-1510.78	-75.45	1645.72	-1499.53	59.06	1659.39	590.28	-22.74	78.75	1187.23	-0.33	78.88	567.28
5.46000	-1880.08	141.03	50.81	-1864.97	138.21	97.17	-2324.95	111.88	465.53	-2171.64	86.81	524.18	-1214.94	12.97	30.03	-1261.61	8.57	41.78	-1425.19	-57.01	40.24	-1426.09	-47.39	91.70	-1403.64	41.37	1263.23	0.00	0.00	0.00	-1364.24	-100.98	1652.01	-1359.16	38.06	1679.56	-1501.24	-77.75	1647.09	-1491.36	58.17	1660.33	590.08	-22.41	78.54	1187.73	-0.36	79.08	566.62
5.47000	-1863.05	136.77	62.24	-1887.63	135.21	102.91	-2299.21	113.28	458.98	-2149.83	88.77	517.26	-1216.96	12.44	29.22	-1264.60	8.36	40.91	-1425.33	-56.60	40.22	-1426.10	-47.40	91.83	-1399.50	38.81	1264.56	0.00	0.00	0.00	-1351.13	-102.76	1653.59	-1348.92	36.58	1681.00	-1492.19	-79.32	1648.68	-1483.25	57.28	1661.27	589.65	-22.63	78.41	1187.62	-0.20	79.07	567.25
5.48000	-1847.07	131.74	74.83	-1843.35	130.91	120.64	-2273.28	114.72	452.30	-2127.79	90.78	510.22	-1214.98	12.99	29.43	-1262.78	8.53	41.27	-1425.07	-56.76	40.42	-1426.23	-46.83	91.81	-1390.35	37.53	1265.87	0.00	0.00	0.00	-1346.80	-103.47	1655.29	-1340.43	34.11	1682.82	-1482.79	-82.17	1650.11	-1475.20	56.39	1662.22	590.61	-22.16	78.74	1187.91	-0.16	79.22	567.82
5.49000	-1830.16	126.95	87.09	-1841.24	126.99	129.05	-2247.16	116.21	445.50	-2105.52	92.85	503.06	-1214.29	12.44	29.50	-1264.88	8.67	40.51	-1425.64	-55.75	40.14	-1427.41	-44.91	91.29	-1383.28	35.71	1267.49	0.00	0.00	0.00	-1330.42	-103.62	1656.31	-1332.19	33.50	1684.24	-1474.26	-83.62	1651.68	-1467.21	55.49	1663.19	589.93	-22.75	78.47	1187.32	-0.26	79.35	567.34
5.50000	-1817.06	123.15	98.34	-1843.51	122.08	138.33	-2220.84	117.74	438.57	-2083.03	94.96	495.80	-1214.50	12.44	29.59	-1265.22	8.79	40.24	-1425.41	-55.77	40.35	-1426.30	-46.00	91.94	-1374.28	34.36	1268.76	0.00	0.00	0.00	-1330.15	-104.97	1658.42	-1326.39	33.34	1685.50	-1465.26	-85.73	1653.10	-1459.29	54.59	1664.16	589.32	-22.57	78.30	1187.03	0.18	79.20	567.65
5.51000	-1814.96	118.22	107.36	-1816.60	117.38	150.99	-2194.33	119.31	431.52	-2060.31	97.13	488.41	-1217.47	12.13	28.63	-1264.10	8.65	40.52	-1425.39	-55.49	40.32	-1426.36	-45.55	92.09	-1368.40	33.01	1270.15	0.00	0.00	0.00	-1318.44	-105.48	1660.12	-1322.42	32.04	1687.43	-1457.41	-86.41	1654.75	-1451.44	53.69	1665.14	590.18	-22.08	78.37	1187.63	-0.35	79.54	567.73
5.52000	-1804.54	114.01	114.77	-1816.27	113.37	160.08	-2167.62	120.93	424.33	-2037.36	99.36	480.91	-1212.71	12.87	29.29	-1264.20	7.99	40.53	-1425.84	-54.76	40.20	-1426.16	-45.60	92.24	-1359.54	31.57	1271.59	0.00	0.00	0.00	-1308.62	-106.30	1660.97	-1310.83	30.90	1688.31	-1449.64	-87.45	1655.93	-1444.05	52.80	1666.30	589.87	-22.08	78.59	1187.81	-0.41	79.58	567.34
5.53000	-1767.56	111.42	127.62	-1790.66	113.42	171.26	-2140.72	122.59	417.02	-2014.17	101.63	473.29	-1211.97	12.79	29.56	-1264.54	8.20	40.11	-1425.31	-55.14	40.58	-1425.65	-45.95	92.57	-1350.79	30.02	1272.77	0.00	0.00	0.00	-1301.44	-107.72	1662.28	-1301.56	30.97	1689.06	-1441.99	-88.41	1657.22	-1438.55	49.40	1667.56	590.39	-22.20	78.96	1188.59	-0.21	79.48	567.43
5.54000	-1744.15	109.12	136.99	-1762.65	110.22	182.76	-2113.63	124.30	409.58	-1990.76	103.96	465.56	-1210.69	12.77	29.65	-1263.29	8.19	40.37	-1425.25	-54.98	40.62	-1425.21	-46.17	92.62	-1343.48	29.69	1273.64	0.00	0.00	0.00	-1289.69	-107.72	1663.38	-1294.73	31.17	1689.86	-1435.73	-87.29	1658.30	-1429.70	50.58	1668.27	589.02	-22.70	78.22	1187.88	-0.37	79.16	567.30
5.55000	-1730.23	106.39	144.47	-1759.68	106.53	189.33	-2086.34	126.05	402.01	-1967.11	106.34	457.71	-1213.61	12.48	28.92	-1261.97	8.30	40.58	-1425.41	-54.57	40.63	-1425.86	-45.22	92.70	-1337.79	28.79	1274.28	0.00	0.00	0.00	-1281.81	-107.54	1664.18	-1291.39	29.98	1691.05	-1427.53	-89.11	1659.38	-1422.59	49.45	1669.27	588.49	-22.83	78.13	1188.41	-1.16	79.07	566.55
5.56000	-1721.15	104.97	149.69	-1730.74	105.10	198.38	-2058.85	127.85	394.31	-1943.23	108.78	449.73	-1215.36	12.14	28.24	-1261.74	8.26	40.73	-1425.23	-54.68	40.81	-1426.05	-44.52	92.66	-1330.17	27.45	1275.10	0.00	0.00	0.00	-1279.92	-108.95	1665.58	-1281.70	29.79	1691.89	-1420.64	-89.23	1660.49	-1417.04	47.00	1670.16	589.12	-22.62	78.53	1188.12	-0.66	79.37	568.24
5.57000	-1684.78	103.72	158.94	-1734.80	104.68	200.10	-2031.16	129.69	386.47	-1919.11	111.27	441.64	-1215.08	12.16	28.23	-1263.18	7.42	40.22	-1425.00	-54.79	41.05	-1424.61	-46.41	93.65	-1323.68	26.40	1276.13	0.00	0.00	0.00	-1274.60	-108.94	1666.53	-1272.53	28.60	1692.30	-1414.13	-89.01	1661.33	-1408.60	48.35	1670.82	589.28	-22.57	78.21	1187.81	-0.43	79.40	568.34
5.58000	-1677.74	102.61	161.45	-1692.31	105.86	208.80	-2003.28	131.58	378.51	-1894.75	113.82	433.43	-1210.05	12.11	29.41	-1261.92	7.62	40.47	-1424.75	-54.84	41.27	-1425.10	-45.29	93.28	-1315.05	26.42	1276.58	0.00	0.00	0.00	-1263.16	-109.37	1666.98	-1270.97	28.39	1693.33	-1405.83	-91.48	1661.76	-1401.42	48.13	1671.35	590.09	-22.33	78.38	1187.80	0.11	79.47	567.26
5.59000	-1659.29	102.15	165.02	-1673.16	103.65	212.11	-1975.20	133.51	370.41	-1870.16	116.42	425.10	-1211.94	12.32	28.72	-1261.80	7.75	40.33	-1424.80	-54.60	41.38	-1425.41	-44.83	93.31	-1303.42	25.63	1277.12	0.00	0.00	0.00	-1255.02	-110.44	1667.72	-1252.81	28.70	1693.40	-1398.85	-91.61	1662.52	-1394.08	48.72	1671.93	590.57	-22.90	78.52	1187.38	0.00	79.21	566.65
5.60000	-1648.13	98.09	179.58	-1661.70	102.37	212.87	-1946.92	135.49	362.18	-1845.33	119.08	416.65	-1212.87	12.47	28.32	-1260.63	7.62	40.38	-1424.73	-54.44	41.49	-1424.32	-45.96	94.11	-1299.54	24.88	1277.95	0.00	0.00	0.00	-1251.57	-110.38	1668.41	-1249.88	28.02	1694.08	-1392.75	-91.25	1663.02	-1386.91	48.97	1672.27	590.20	-22.63	78.81	1187.63	-0.06	79.42	566.20
5.61000	-1625.87	98.15	180.93	-1639.80	101.63	222.77	-1918.44	137.52	353.81	-1820.26	121.80	408.07	-1214.53	11.82	27.68	-1258.36	7.45	40.73	-1424.79	-54.08	41.70	-1423.60	-46.41	94.63	-1294.28	23.94	1278.10	0.00	0.00	0.00	-1244.80	-111.32	1668.81	-1239.89	27.48	1694.56	-1385.73	-92.14	1663.32	-1380.27	48.44	1672.72	591.12	-22.31	78.91	1187.34	-0.39	79.27	566.80
5.62000	-1606.33	98.21	180.75	-1625.32	102.49	222.20	-1889.76	139.60	345.31	-1794.95	124.57	399.37	-1210.75	12.28	28.74	-1263.35	7.14	39.49	-1424.66	-54.06	41.92	-1423.74	-45.93	94.78	-1287.70	24.15	1278.49	0.00	0.00	0.00	-1240.23	-111.17	1669.30	-1241.42	27.02	1695.55	-1379.48	-91.55	1663.63	-1375.05	46.22	1673.22	590.76	-21.90	78.80	1186.65	-0.53	79.20	567.56
5.63000	-1588.20	99.21	178.64	-1604.43	100.98	221.22	-1860.89	141.72	336.67	-1769.40	127.40	390.55	-1215.70	11.36	27.32	-1259.75	6.80	40.56	-1424.30	-54.35	42.39	-1424.63	-44.20	94.47	-1282.35	23.05	1278.59	0.00	0.00	0.00	-1230.11	-111.29	1669.69	-1232.73	27.72	1695.96	-1371.67	-93.70	1663.78	-1368.58	45.62	1673.56	589.76	-22.38	78.59	1187.42	-0.50	79.49	567.66
5.64000	-1571.12	99.81	175.78	-1594.06	100.60	217.11	-1831.81	143.89	327.90	-1743.60	130.29	381.61	-1210.79	12.11	28.47	-1263.31	7.34	39.47	-1424.22	-54.23	42.73	-1423.77	-45.35	95.22	-1273.75	22.95	1279.14	0.00	0.00	0.00	-1222.76	-111.67	1669.74	-1222.91	27.40	1695.77	-1365.61	-92.64	1664.17	-1361.62	45.61	1673.82	590.66	-22.76	78.88	1187.67	-0.68	79.31	566.86
5.65000	-1542.61	103.30	160.81	-1566.58	103.30	214.16	-1802.53	146.10	318.99	-1717.56	133.23	372.54	-1211.74	12.31	27.94	-1261.19	7.07	39.90	-1424.25	-53.92	42.95	-1424.34	-44.16	95.13	-1267.33	22.53	1279.52	0.00	0.00	0.00	-1215.00	-111.61	1669.91	-1218.06	27.39	1696.33	-1359.01	-92.68	1664.41	-1354.51	46.33	1674.21	590.00	-23.07	78.48	1187.85	-0.33	79.26	566.04
5.66000	-1510.56	104.80	158.02	-1549.10	106.25	200.16	-1773.06	148.37	309.94	-1691.28	136.23	363.35	-1209.95	11.88	28.20	-1262.95	7.60	39.20	-1424.16	-53.83	43.20	-1423.81	-45.10	95.97	-1256.94	22.71	1279.57	0.00	0.00	0.00	-1209.64	-111.64	1670.16	-1210.20	25.81	1696.80	-1352.52	-92.97	1664.65	-1347.50	47.06	1674.43	589.71	-23.18	78.48	1187.57	-0.05	79.09	566.96
5.67000	-1494.83	106.23	151.62	-1505.59	107.63	197.77	-1743.37	150.68	300.75	-1664.75	139.29	354.04	-1213.51	11.91	27.10	-1260.69	7.30	39.77	-1424.20	-53.41	43.37	-1423.52	-44.96	96.41	-1252.93	22.61	1279.96	0.00	0.00	0.00	-1205.42	-111.70	1670.77	-1203.77	26.55	1697.04	-1345.24	-94.01	1665.04	-1340.53	47.78	1674.73	590.59	-22.39	78.76	1188.15	-0.34	79.23	567.93
5.68000	-1473.51	108.64	145.96	-1502.10	110.07	188.29	-1713.49	153.04	291.43	-1637.98	142.41	344.59	-1213.80	11.71	26.92	-1262.94	6.18	39.12	-1424.09	-53.38	43.86	-1424.51	-43.06	96.14	-1246.42	22.11	1280.39	0.00	0.00	0.00	-1199.64	-111.81	1670.88	-1193.18	26.62	1697.21	-1339.50	-92.21	1665.51	-1333.83	47.82	1675.21	589.86	-22.81	78.43	1187.58	-0.24	79.44	568.27
5.69000	-1449.51	110.01	140.05	-1472.63	112.80	182.36	-1683.41	155.46	281.96	-1610.95	145.59	335.02	-1214.26	11.92	27.18	-1263.11	6.45	38.91	-1424.29	-52.75	44.07	-1424.19	-43.28	96.87	-1236.49	21.95	1280.21	0.00	0.00	0.00	-1191.75	-112.24	1671.72	-1186.72	27.63	1697.32	-1333.24	-91.43	1665.82	-1327.98	47.01	1675.61	588.80	-22.29	78.27	1186.80	-0.37	79.16	568.11
5.70000	-1428.79	112.00	144.52	-1459.99	114.13	173.18	-1653.12	157.92	272.35	-1583.68	148.82	325.33	-1211.78	12.43	27.05	-1263.16	5.93	38.82	-1423.87	-53.11	44.74	-1424.55	-42.75	97.32	-1230.89	21.34	1280.62	0.00	0.00	0.00	-1187.94	-111.79	1671.97	-1185.98	27.31	1697.79	-1327.21	-90.36	1666.11	-1321.73	46.81	1675.83	589.18	-22.80	78.33	1187.66	-0.25	79.73	568.05
5.71000	-1402.84	114.98	137.04	-1431.42	115.01	173.23	-1622.63	160.43	262.61	-1556.15	152.12	315.51	-1211.46	12.90	27.02	-1262.61	6.43	38.99	-1423.64	-52.99	45.23	-1424.13	-42.97	97.91	-1221.75	21.71	1281.14	0.00	0.00	0.00	-1183.94	-110.29	1672.07	-1186.22	26.26	1698.49	-1319.86	-91.51	1666.22	-1315.20	47.19	1676.05	590.48	-22.15	78.78	1187.73	0.13	79.54	568.00
5.72000	-1374.96	123.43	131.75	-1404.39	118.86	164.97	-1591.94	162.99	252.72	-1528.38	155.48	305.56	-1211.11	12.34	27.21	-1260.20	6.43	39.65	-1423.30	-53.18	45.88	-1422.74	-44.41	99.27	-1217.36	21.55	1281.07	0.00	0.00	0.00	-1176.01	-110.87	1672.59	-1175.95	27.25	1698.41	-1313.67	-90.90	1666.52	-1309.23	46.91	1676.20	590.09	-22.19	78.61	1186.94	-0.20	79.18	566.86
5.73000	-1346.81	126.99	124.62	-1376.88	126.16	158.85	-1561.04	165.60	242.68	-1500.35	158.90	295.48	-1208.96	12.63	27.52	-1262.37	6.46	38.98	-1423.74	-52.23	46.11	-1422.52	-44.35	99.99	-1209.09	21.58	1281.26	0.00	0.00	0.00	-1164.14	-109.74	1672.54	-1165.75	27.96	1698.20	-1307.46	-89.94	1666.93	-1302.48	47.60	1676.48	589.23	-22.50	78.45	1186.68	-0.61	78.97	567.73
5.74000	-1318.63	129.55	117.96	-1345.19	128.86	151.27	-1529.94	168.27	232.51	-1472.07	162.38	285.27	-1211.28	12.30	26.55	-1261.56	6.24	39.20	-1423.08	-53.02	47.01	-1422.06	-44.40	100.91	-1199.61	21.98	1281.46	0.00	0.00	0.00	-1156.87	-109.25	1672.98	-1154.98	29.72	1697.69	-1301.35	-88.09	1667.26	-1295.70	48.60	1676.47	590.16	-22.08	78.95	1186.92	-0.65	79.08	567.21
5.75000	-1288.42	132.74	111.12	-1318.06	132.64	142.50	-1498.63	170.98	222.19	-1443.53	165.92	274.93	-1210.04	13.16	27.03	-1257.70	5.89	39.99	-1422.70	-53.22	47.74	-1421.85	-44.09	101.27	-1193.39	22.97	1281.40	0.00	0.00	0.00	-1153.46	-108.71	1673.19	-1157.00	28.56	1698.41	-1295.73	-85.64	1667.57	-1289.13	49.11	1676.45	591.78	-22.20	79.02	1187.28	0.03	79.31	567.37
5.76000	-1260.30	136.13	103.72	-1293.80	136.50	133.44	-1467.12	173.75	211.72	-1414.74	169.52	264.46	-1212.77	12.00	26.47	-1259.62	5.60	39.41	-1422.49	-53.21	48.31	-1420.97	-45.20	102.37	-1188.36	22.02	1281.30	0.00	0.00	0.00	-1147.43	-108.13	1673.45	-1150.72	29.15	1698.50	-1287.49	-87.40	1667.36	-1281.99	50.64	1676.22	590.20	-22.26	78.67	1187.61	-0.01	79.66	567.90
5.77000	-1228.31	139.66	97.06	-1264.31	139.24	125.25	-1435.39	176.56	201.11	-1385.69	173.18	253.86	-1210.87	12.06	26.81	-1261.35	4.42	38.81	-1422.20	-53.31	49.10	-1421.99	-43.10	102.29	-1182.86	22.66	1281.20	0.00	0.00	0.00	-1134.94	-106.62	1673.08	-1139.61	31.07	1698.00	-1280.51	-86.22	1667.48	-1274.26	52.99	1675.98	590.54	-22.17	78.92	1186.73	-0.60	79.13	567.14
5.78000	-1199.08	143.42	90.44	-1228.44	142.28	118.76	-1403.47	179.43	190.36	-1356.39	176.91	243.13	-1207.52	11.66	27.50	-1258.68	4.49	39.56	-1422.02	-53.20	49.69	-1420.93	-44.28	103.45	-1176.42	21.80	1280.90	0.00	0.00	0.00	-1132.22	-106.71	1673.19	-1129.94	31.66	1697.53	-1273.38	-85.34	1667.35	-1267.59	53.30	1675.63	588.59	-22.52	78.16	1187.07	-0.14	79.54	567.24
5.79000	-1165.76	146.13	85.25	-1200.94	145.75	110.50	-1371.33	182.36	179.45	-1326.82	180.70	232.27	-1212.97	11.13	26.18	-1259.35	0.26	38.73	-1422.05	-52.76	50.14	-1420.83	-43.73	104.11	-1167.21	22.44	1280.41	0.00	0.00	0.00	-1129.14	-105.22	1673.06	-1123.43	33.64	1697.05	-1266.96	-83.55	1667.28	-1261.01	53.67	1675.38	589.29	-22.80	78.36	1187.93	-0.26	79.45	567.34
5.80000	-1133.47	148.91	81.08	-1170.84	148.15	104.39	-1338.99	185.33	168.40	-1297.00	184.55	221.27	-1206.47	7.89	27.62	-1259.81	-1.09	39.03	-1421.69	-52.90	50.82	-1420.73	-43.06	104.47	-1162.10	23.13	1279.98	0.00	0.00	0.00	-1120.51	-102.80	1673.10	-1117.60	34.70	1696.76	-1259.67	-83.55	1666.81	-1253.53	55.70	1674.72	589.42	-23.09	78.51	1187.11	-0.15	79.09	568.09
5.81000	-1101.06	151.70	77.38	-1135.81	149.70	99.47	-1306.45	188.36	157.20	-1271.13	187.09	208.91	-1212.10	6.85	26.67	-1258.17	-1.43	39.36	-1421.54	-52.73	51.34	-1419.97	-43.60	105.33	-1154.96	23.58	1279.36	0.00	0.00	0.00	-1108.11	-102.04	1672.01	-1109.58	35.79	1696.22	-1252.15	-82.82	1666.41	-1246.15	56.88	1674.21	589.77	-22.50	78.36	1187.74	-0.59	79.04	568.19
5.82000	-1068.96	154.64	74.97	-1103.20	152.97	94.47	-1273.69	191.44	145.85	-1242.91	192.60	197.89	-1213.37	4.83	26.81	-1261.26	-2.13	38.82	-1421.24	-52.77	52.00	-1419.36	-43.58	105.82	-1147.76	23.89	1278.40	0.00	0.00	0.00	-1103.42	-101.53	1671.26	-1101.51	36.69	1695.56	-1245.80	-80.01	1666.10	-1238.75	58.23	1673.65	589.52	-22.24	78.36	1188.02	-0.38	78.93	567.59
5.83000	-1034.10	157.58	73.67	-1076.60	155.39	89.47	-1245.04	193.41	132.14	-1216.38	194.91	186.43	-1208.13	5.49	27.94	-1263.22	-2.15	38.46	-1421.07	-52.62	52.56	-1419.63	-42.89	106.28	-1141.76	24.63	1277.73	0.00	0.00	0.00	-1094.44	-99.29	1670.80	-1092.97	37.48	1694.74	-1237.99	-78.92	1665.46	-1231.63	58.89	1673.09	589.28	-22.24	78.40	1188.62	-0.25	79.52	566.93
5.84000	-1001.77	161.22	72.83	-1047.06	159.27	85.43	-1214.67	195.63	119.14	-1187.97	199.85	176.43	-1210.13	5.18	27.24	-1258.23	-1.12	39.11	-1420.80	-52.72	53.21	-1419.26	-42.56	106.72	-1131.59	25.11	1276.92	0.00	0.00	0.00	-1091.92	-97.95	1670.39	-1091.41	39.07	1694.03	-1230.62	-77.21	1664.95	-1223.92	60.74	1672.16	590.77	-22.14	78.65	1188.47	-0.16	79.41	567.60
5.85000	-971.05	164.69	72.55	-1012.86	163.16	83.85	-1185.22	197.63	106.52	-1161.16	202.51	166.27	-1206.35	6.29	27.07	-1259.94	-1.03	38.11	-1420.66	-52.51	53.81	-1419.00	-42.35	107.20	-1126.79	25.97	1275.90	0.00	0.00	0.00	-1085.85	-96.47	1669.78	-1081.24	41.32	1692.81	-1221.81	-76.72	1663.95	-1216.49	61.77	1671.29	590.86	-22.66	78.47	1187.68	-0.02	79.17	568.09
5.86000	-938.40	168.61	73.59	-982.86	166.44	81.78	-1154.75	200.59	95.65	-1133.37	205.74	157.61	-1214.15	6.13	24.84	-1263.34	-0.55	37.04	-1420.46	-52.38	54.33	-1419.16	-41.46	107.49	-1118.51	27.00	1274.87	0.00	0.00	0.00	-1073.35	-95.18	1668.45	-1075.16	42.53	1691.49	-1215.13	-73.59	1663.21	-1207.55	65.01	1670.14	588.91	-22.66	78.23	1187.93	-0.73	79.34	566.50
5.87000	-905.73	173.18	76.45	-953.77	169.09	82.00	-1123.56	205.01	86.70	-1105.40	209.62	150.25	-1216.98	6.69	23.66	-1260.51	-0.19	37.12	-1419.99	-52.66	55.11	-1418.69	-41.31	107.82	-1110.09	27.90	1273.15	0.00	0.00	0.00	-1064.08	-92.96	1667.29	-1064.43	44.02	1690.32	-1207.03	-71.74	1662.42	-1200.54	64.86	1669.19	590.41	-22.40	78.79	1187.26	-1.14	79.30	566.95
5.88000	-875.74	178.15	80.48	-919.65	174.15	84.71	-1093.72	208.27	78.84	-1078.10	212.84	143.54	-1213.40	6.26	24.27	-1260.94	2.68	38.05	-1420.00	-52.28	55.65	-1418.27	-40.87	108.24	-1103.51	28.95	1271.74	0.00	0.00	0.00	-1061.57	-90.60	1666.54	-1052.85	47.55	1688.44	-1198.38	-70.91	1661.17	-1191.31	68.73	1667.65	589.81	-22.44	78.69	1186.75	-0.18	79.11	566.89
5.89000	-844.53	183.08	86.05	-889.20	180.40	87.79	-1062.42	212.58	73.21	-1051.15	215.73	138.23	-1211.60	10.19	24.87	-1259.24	2.54	38.40	-1419.81	-52.08	56.24	-1417.61	-41.15	109.21	-1094.05	31.37	1270.24	0.00	0.00	0.00	-1053.63	-89.08	1665.01	-1045.19	49.00	1686.80	-1191.45	-66.77	1660.43	-1183.47	70.03	1666.44	589.82	-22.24	78.60	1187.46	-0.27	79.34	566.35
5.90000	-817.42	187.64	92.06	-857.54	183.10	92.18	-1033.31	215.81	68.41	-1024.75	218.80	134.09	-1211.89	10.41	24.29	-1258.55	3.14	38.23	-1419.74	-51.62	56.83	-1417.16	-40.75	109.66	-1088.77	31.39	1268.58	0.00	0.00	0.00	-1039.27	-86.92	1663.27	-1039.45	50.69	1685.26	-1182.79	-64.87	1659.25	-1175.60	71.03	1665.27	589.78	-22.19	78.74	1187.50	0.15	79.66	567.64
5.91000	-789.79	191.85	99.41	-830.99	187.96	97.85	-1003.91	219.75	65.02	-999.70	220.30	130.34	-1212.35	10.07	24.22	-1256.24	3.24	38.85	-1419.70	-51.18	57.46	-1416.30	-40.66	110.18	-1078.30	33.48	1266.69	0.00	0.00	0.00	-1034.79	-85.62	1661.87	-1029.58	52.35	1683.45	-1173.69	-62.75	1658.15	-1166.77	73.44	1663.89	589.69	-21.93	78.40	1187.84	-0.25	79.50	568.01
5.92000	-764.00	195.60	107.39	-802.03	190.90	103.95	-977.25	221.12	61.78	-974.37	225.00	128.81	-1209.17	9.72	24.64	-1255.47	3.24	38.65	-1419.33	-51.00	58.26	-1416.11	-40.11	110.84	-1068.45	34.95	1265.29	0.00	0.00	0.00	-1025.10	-82.42	1659.94	-1022.24	54.15	1681.50	-1165.09	-60.06	1657.06	-1158.07	75.87	1662.62	591.00	-22.46	78.76	1187.19	-0.03	79.51	567.55
5.93000	-739.14	199.28	115.53	-775.67	195.88	112.14	-950.51	225.60	60.75	-950.39	228.54	127.50	-1208.44	9.70	24.32	-1257.29	2.45	38.04	-1419.06	-50.87	59.27	-1415.39	-40.19	111.78	-1062.51	36.12	1263.25	0.00	0.00	0.00	-1015.25	-79.25	1658.52	-1010.64	57.70	1679.19	-1156.52	-57.08	1656.27	-1148.96	78.48	1661.35	590.29	-22.31	78.46	1187.68	-0.20	79.22	567.14
5.94000	-715.67	202.75	123.55	-752.47	199.78	117.97	-925.24	228.67	59.72	-928.54	229.97	126.19	-1208.56	10.03	24.28	-1256.37	3.00	38.13	-1418.87	-50.39	60.18	-1414.88	-39.52	112.42	-1055.70	38.65	1261.61	0.00	0.00	0.00	-1004.78	-76.88	1656.54	-1005.07	60.96	1676.91	-1146.81	-55.58	1655.13	-1139.56	81.51	1660.05	589.36	-22.56	78.26	1188.30	-0.07	79.55	567.84
5.95000	-698.70	203.74	129.95	-730.17	202.87	124.44	-902.87	230.01	58.83	-908.22	231.04	125.02	-1210.33	10.11	23.86	-1255.20	2.56	38.24	-1418.66	-50.03	61.22	-1413.71	-40.38	114.01	-1046.20	39.94	1259.72	0.00	0.00	0.00	-997.88	-73.92	1654.82	-992.18	63.58	1674.29	-1137.88	-52.12	1654.48	-1130.21	84.01	1658.89	589.04	-22.23	78.44	1188.13	0.16	79.36	567.80
5.96000	-676.16	205.12	137.51	-710.72	203.66	129.51	-881.23	232.48	58.92	-887.24	235.65	125.93	-1209.37	9.73	23.79	-1258.01	2.71	37.40	-1418.43	-49.74	62.35	-1412.60	-40.88	115.26	-1041.92	40.85	1257.87	0.00	0.00	0.00	-993.21	-71.37	1652.62	-984.62	66.30	1671.97	-1128.71	-48.23	1654.07	-1120.51	86.86	1657.85	589.97	-22.44	78.66	1186.96	0.55	79.23	567.30
5.97000	-660.38	206.43	143.16	-692.31	205.93	134.55	-860.61	236.75	59.92	-869.91	236.79	125.61	-1209.72	9.51	23.46	-1257.57	2.67	37.38	-1417.92	-49.80	63.80	-1411.71	-40.90	116.58	-1035.16	42.18	1256.22	0.00	0.00	0.00	-978.22	-67.55	1650.18	-975.20	69.69	1669.10	-1118.85	-44.72	1653.34	-1110.06	90.99	1656.51	590.49	-22.32	78.76	1187.09	-0.32	79.22	567.75
5.98000	-643.02	207.71	148.06	-675.35	208.61	139.01	-842.71	239.24	60.24	-852.94	239.17	125.60	-1207.69	9.82	23.64	-1257.35	2.72	37.34	-1417.47	-49.78	65.25	-1410.82	-40.49	117.76	-1023.04	44.12	1254.46	0.00	0.00	0.00	-967.71	-63.80	1648.03	-963.08	73.56	1665.80	-1108.83	-41.03	1652.95	-1099.93	93.97	1655.47	590.00	-22.29	78.56	1187.45	-0.18	79.12	568.23
5.99000	-628.91	207.89	151.81	-662.21	207.26	140.40	-827.02	240.81	59.81	-838.80	239.97	124.98	-1209.80	10.28	23.17	-1256.86	2.65	37.46	-1417.41	-49.05	66.57	-1410.18	-39.99	118.97	-1014.80	46.05	1252.68	0.00	0.00	0.00	-958.90	-60.28	1645.86	-948.65	77.81	1662.65	-1098.56	-36.92	1652.62	-1089.02	98.10	1654.51	588.95	-22.53	78.19	1187.48	-0.34	79.12	567.67
6.00000	-618.15	208.63	153.37	-649.02	208.82	142.23	-812.51	243.97	59.95	-825.31	242.99	124.71	-1205.68	10.27	23.93	-1255.83	1.82	37.24	-1416.83	-49.06	68.20	-1408.84	-40.85	120.94	-1009.78	47.53	1250.90	0.00	0.00	0.00	-945.87	-55.98	1643.11	-941.23	81.48	1659.84	-1088.45	-32.48	1652.76	-1077.91	102.36	1653.62	589.22	-22.62	78.23	1187.44	-0.44	79.17	568.70
6.01000	-606.70	208.37	153.68	-638.00	209.71	142.49	-800.95	244.69	58.09	-814.88	242.85	122.90	-1207.31	9.67	23.22	-1255.08	2.33	37.32	-1415.98	-49.33	70.28	-1406.96	-41.41	123.16	-1001.77	49.77	1249.81	0.00	0.00	0.00	-934.82	-52.31	1640.69	-930.53	84.93	1656.59	-1076.72	-28.78	1652.71	-1067.95	104.75	1653.00	589.40	-22.54	78.23	1188.23	-0.27	79.42	567.72
6.02000	-597.16	208.07	151.97	-628.72	207.30	140.87	-790.92	247.05	56.70	-805.51	243.98	121.08	-1207.13	9.71	23.49	-1256.49	2.07	36.79	-1415.29	-49.39	72.28	-1406.06	-40.99	124.98	-988.25	51.45	1248.61	0.00	0.00	0.00	-920.96	-48.74	1637.95	-916.31	90.03	1652.82	-1065.18	-25.16	1652.94	-1056.36	109.24	1652.34	590.83	-22.76	78.74	1188.12	-0.48	79.39	568.19
6.03000	-588.35	207.79	148.74	-620.98	210.69	137.95	-783.62	248.11	54.30	-797.97	244.20	118.43	-1206.71	9.70	23.47	-1254.00	2.10	36.88	-1414.01	-50.03	74.71	-1404.23	-41.44	127.04	-983.60	53.35	1247.67	0.00	0.00	0.00	-910.59	-43.93	1635.40	-904.64	94.35	1649.33	-1053.74	-21.06	1653.28	-1044.72	113.69	1651.73	590.46	-22.54	78.71	1187.23	-0.62	79.01	567.61
6.04000	-583.28	207.09	143.24	-615.30	210.76	132.77	-778.42	248.38	51.26	-791.23	245.81	116.01	-1206.78	9.95	23.26	-1254.99	1.45	36.64	-1412.99	-50.03	76.95	-1402.14	-42.07	129.61	-971.94	54.94	1247.19	0.00	0.00	0.00	-897.77	-39.32	1632.63	-893.35	98.42	1645.75	-1041.95	-16.77	1653.65	-1033.07	117.90	1651.18	589.33	-22.71	78.37	1188.44	-0.59	79.32	568.80
6.05000	-577.40	206.17	137.44	-610.68	209.04	126.82	-773.84	250.19	48.08	-786.27	246.81	112.90	-1207.79	9.63	22.89	-1255.59	1.61	36.10	-1411.28	-50.84	79.79	-1399.22	-43.16	132.25	-961.00	58.17	1246.50	0.00	0.00	0.00	-886.00	-34.87	1630.07	-882.64	103.14	1642.08	-1029.40	-13.63	1653.98	-1021.85	121.85	1650.75	589.69	-22.37	78.45	1188.32	-0.13	79.37	568.34
6.06000	-571.49	205.59	130.38	-606.88	206.80	120.47	-771.72	249.40	44.40	-782.80	246.93	109.30	-1207.71	9.86	22.77	-1254.84	1.03	36.04	-1409.58	-51.52	82.88	-1396.58	-44.21	135.14	-948.28	60.29	1246.24	0.00	0.00	0.00	-878.41	-30.13	1627.51	-872.54	108.38	1638.53	-1018.29	-7.42	1654.87	-1010.35	126.25	1650.41	590.24	-22.06	78.60	1188.13	-0.04	79.33	568.41
6.07000	-570.66	205.01	121.96	-604.03	207.29	112.71	-769.33	248.89	42.84	-780.29	245.76	105.36	-1205.06	10.04	23.57	-1254.24	1.17	35.76	-1408.44	-51.14	85.68	-1393.23	-46.02	138.83	-946.24	62.05	1245.67	0.00	0.00	0.00	-864.03	-25.12	1624.79	-861.63	113.54	1634.85	-1005.35	-4.23	1655.12	-998.61	130.87	1650.04	590.80	-22.08	78.53	1187.18	-0.22	79.42	567.62
6.08000	-564.61	204.40	114.84	-600.04	206.74	105.38	-766.35	248.96	41.88	-776.88	245.22	102.42	-1206.37	10.08	23.36	-1252.99	1.06	35.79	-1407.22	-50.37	88.41	-1389.89	-46.95	142.17	-933.29	65.38	1245.09	0.00	0.00	0.00	-855.89	-19.84	1622.45	-847.07	119.19	1631.66	-992.53	-1.45	1655.22	-987.26	135.25	1649.58	591.31	-22.15	78.92	1187.95	0.04	79.24	567.77
6.09000	-559.82	204.65	106.29	-595.03	206.69	98.23	-763.32	248.18	40.72	-772.04	244.12	99.92	-1208.96	9.68	22.70	-1252.33	1.06	35.33	-1405.20	-50.52	91.69	-1385.33	-49.56	146.32	-922.44	67.48	1244.71	0.00	0.00	0.00	-842.27	-14.40	1619.93	-835.30	124.08	1628.23	-981.12	4.64	1655.82	-975.47	140.34	1648.96	590.40	-22.33	78.72	1186.81	0.13	78.95	567.97
6.10000	-554.29	205.68	96.20	-588.60	209.01	91.16	-759.81	249.29	40.41	-765.12	245.62	98.89	-1202.94	10.74	24.18	-1249.59	0.70	35.60	-1402.91	-50.52	95.18	-1382.61	-48.34	149.22	-910.62	70.60	1244.81	0.00	0.00	0.00	-833.86	-10.05	1617.90	-828.02	128.97	1625.42	-968.79	8.77	1656.07	-963.99	145.10	1648.56	590.84	-22.09	78.69	1186.70	0.01	79.06	567.23
6.11000	-547.46	206.00	86.28	-584.71	208.20	82.87	-758.13	249.62	39.90	-759.29	246.79	98.02	-1203.99	10.88	23.93	-1248.85	1.03	35.20	-1400.22	-50.39	99.06	-1377.32	-50.00	153.66	-900.83	73.44	1244.96	0.00	0.00	0.00	-816.67	-4.77	1616.00	-813.34	133.92	1622.93	-957.39	15.02	1656.53	-952.33	150.13	1648.37	590.33	-21.86	78.97	1187.49	0.05	79.37	567.14
6.12000	-541.79	206.94	77.93	-590.21	205.39	74.27	-757.51	249.27	38.96	-755.48	246.52	97.25	-1209.31	10.44	22.79	-1249.67	0.05	34.57	-1396.69	-50.64	103.38	-1372.21	-50.38	157.88	-891.39	75.40	1244.96	0.00	0.00	0.00	-810.80	-0.44	1614.74	-803.06	138.74	1621.22	-945.05	18.99	1657.20	-941.05	154.18	1648.47	589.30	-22.32	78.52	1188.25	0.09	79.24	566.96
6.13000	-538.90	207.69	71.55	-577.84	205.07	71.36	-756.66	252.01	39.10	-752.86	245.82	96.83	-1206.23	10.76	23.31	-1247.53	0.36	34.43	-1392.41	-51.27	108.31	-1365.99	-51.81	162.64	-882.01	78.17	1245.89	0.00	0.00	0.00	-799.08	5.09	1613.76	-789.09	144.51	1619.32	-932.81	23.57	1658.05	-929.41	159.17	1648.67	587.92	-22.59	77.95	1188.23	0.02	79.11	567.71
6.14000	-536.67	206.74	66.40	-577.21	205.92	68.36	-756.75	254.73	38.59	-750.26	246.50	97.50	-1205.08	10.48	23.67	-1246.53	0.35	34.32	-1388.07	-50.88	113.18	-1358.87	-53.17	167.88	-870.26	81.43	1246.58	0.00	0.00	0.00	-779.63	11.39	1612.87	-777.96	149.66	1618.20	-921.54	29.83	1659.42	-918.18	163.31	1649.25	589.35	-22.44	78.14	1188.74	-0.33	79.69	568.41
6.15000	-533.47	205.40	61.65	-579.58	203.73	63.28	-756.88	252.56	38.46	-747.97	246.52	97.94	-1205.80	11.02	23.16	-1243.75	0.52	34.29	-1382.84	-50.73	118.64	-1351.09	-54.31	173.10	-861.11	84.20	1248.20	0.00	0.00	0.00	-771.01	16.12	1612.80	-770.65	154.27	1617.42	-909.37	34.48	1660.58	-906.01	169.08	1649.94	589.99	-22.16	78.48	1187.94	-0.50	79.31	566.88
6.16000	-535.00	204.51	57.30	-580.45	204.59	59.38	-755.53	253.04	38.91	-746.15	246.19	98.14	-1207.13	10.89	22.52	-1242.82	1.08	34.38	-1376.70	-50.23	124.51	-1344.50	-52.28	177.70	-846.79	87.76	1250.09	0.00	0.00	0.00	-760.85	21.44	1612.64	-759.38	159.19	1616.73	-897.06	38.94	1662.08	-894.42	174.15	1650.68	591.33	-22.61	78.68	1187.10	0.10	79.18	566.11
6.17000	-534.43	204.58	54.28	-576.93	203.31	58.74	-754.05	253.39	39.44	-744.34	246.25	98.13	-1207.18	11.20	22.14	-1240.84	1.62	34.62	-1369.99	-49.66	130.87	-1334.69	-53.59	183.73	-835.59	91.10	1251.74	0.00	0.00	0.00	-751.95	26.21	1613.06	-745.88	164.91	1615.88	-884.74	43.13	1663.37	-883.08	178.80	1651.44	590.89	-22.37	78.88	1186.96	0.02	79.31	567.24
6.18000	-534.02	204.14	52.48	-573.55	205.01	58.50	-753.65	253.13	39.32	-742.96	246.36	98.06	-1204.00	11.32	22.50	-1239.96	1.33	34.85	-1361.97	-50.04	138.05	-1325.22	-53.30	189.24	-828.73	93.49	1253.63	0.00	0.00	0.00	-738.69	31.43	1612.79	-732.88	170.09	1614.87	-873.62	49.54	1664.76	-871.93	183.31	1652.16	590.37	-22.18	78.71	1188.39	-0.01	79.44	567.68
6.19000	-531.39	203.88	51.44	-574.81	203.40	57.35	-753.46	253.02	39.09	-742.13	246.42	97.94	-1203.85	10.49	22.10	-1238.76	1.95	35.42	-1353.46	-49.76	145.71	-1315.93	-51.01	194.42	-817.44	97.07	1255.26	0.00	0.00	0.00	-730.49	37.29	1612.90	-722.58	175.10	1614.25	-861.48	53.82	1666.14	-860.57	188.45	1652.61	590.68	-22.63	78.57	1188.30	-0.59	79.34	567.14
6.20000	-533.21	203.24	49.76	-578.47	203.20	54.86	-752.81	254.69	39.74	-741.42	246.09	97.75	-1203.65	10.23	21.74	-1234.55	1.60	36.57	-1344.55	-48.95	153.76	-1304.54	-50.72	200.75	-809.23	99.15	1257.10	0.00	0.00	0.00	-717.92	41.25	1612.99	-712.80	180.41	1613.53	-849.25	58.17	1667.52	-849.38	193.11	1653.15	590.60	-22.51	78.60	1186.87	-0.18	79.03	567.32
6.21000	-529.78	203.09	49.80	-576.52	204.18	55.05	-753.69	252.99	39.10	-740.66	246.32	97.58	-1199.81	9.53	21.61	-1230.38	2.17	38.20	-1334.05	-48.83	162.49	-1292.82	-49.31	206.68	-794.83	103.41	1258.57	0.00	0.00	0.00	-704.36	47.27	1613.17	-703.57	185.56	1612.77	-837.31	62.87	1668.94	-838.46	197.43	1653.71	589.45	-21.87	78.42	1187.46	-0.62	79.17	566.71
6.22000	-531.11	203.58	48.58	-576.05	203.97	54.50	-753.70	252.76	39.09	-741.02	245.08	97.17	-1197.15	8.63	20.62	-1226.39	2.05	39.44	-1322.48	-48.37	171.58	-1280.57	-47.39	212.74	-785.15	106.19	1260.35	0.00	0.00	0.00	-692.66	51.52	1613.21	-693.62	190.50	1611.71	-824.98	66.23	1670.21	-827.50	202.08	1654.22	589.56	-22.23	78.44	1187.38	-0.51	79.10	566.89
6.23000	-531.23	202.83	48.13	-577.31	203.81	53.53	-753.53	253.08	39.30	-740.27	245.70	97.14	-1196.98	8.09	19.03	-1219.42	2.46	41.84	-1309.49	-48.02	181.19	-1266.44	-46.26	219.34	-778.11	108.93	1261.72	0.00	0.00	0.00	-679.00	56.48	1613.09	-681.88	195.15	1610.96	-813.57	71.06	1671.67	-816.73	206.18	1654.77	590.18	-22.88	78.71	1187.38	0.16	79.24	567.58
6.24000	-529.87	202.61	47.88	-572.86	204.72	53.94	-753.51	252.97	39.22	-739.74	246.31	97.33	-1193.90	7.77	17.15	-1213.75	2.52	43.72	-1296.22	-45.98	190.32	-1252.04	-43.95	225.53	-766.94	111.28	1263.02	0.00	0.00	0.00	-671.74	61.75	1613.42	-670.81	199.73	1609.81	-802.38	75.86	1673.02	-805.70	210.45	1655.32	590.06	-22.63	78.46	1187.59	-0.22	79.39	567.77
6.25000	-529.13	202.62	47.35	-576.22	203.26	53.06	-753.84	252.39	39.01	-739.37	246.21	97.23	-1188.15	6.57	15.23	-1204.10	1.99	47.34	-1281.59	-44.31	199.73	-1236.45	-41.28	231.51	-757.12	114.20	1264.25	0.00	0.00	0.00	-664.10	65.38	1613.18	-660.50	203.66	1608.90	-790.63	79.29	1674.40	-794.95	214.19	1655.90	590.57	-22.09	78.86	1187.19	0.02	79.19	567.35
6.26000	-528.29	202.64	46.92	-576.59	203.57	52.17	-754.15	251.84	38.81	-738.98	246.33	97.28	-1182.73	4.11	12.70	-1192.31	3.65	52.66	-1266.66	-40.85	208.40	-1218.80	-40.19	238.13	-749.09	116.71	1265.45	0.00	0.00	0.00	-649.48	69.47	1612.99	-652.32	207.77	1608.14	-778.93	82.92	1675.67	-784.06	218.18	1656.44	590.05	-22.86	78.73	1187.10	0.14	79.27	567.82
6.27000	-528.45	202.79	46.59	-575.59	204.04	52.26	-753.97	252.56	39.21	-738.97	246.10	97.15	-1173.61	1.49	13.36	-1181.73	4.04	57.58	-1249.99	-38.09	216.05	-1201.73	-37.18	243.78	-738.12	118.45	1266.34	0.00	0.00	0.00	-640.85	73.54	1612.95	-639.36	211.68	1607.37	-767.72	86.97	1676.81	-773.40	221.54	1657.06	589.62	-23.43	78.43	1186.67	0.04	79.34	567.93
6.28000	-527.66	202.65	46.29	-575.57	204.61	51.99	-754.08	252.35	39.11	-739.36	244.87	96.68	-1159.59	0.88	18.65	-1166.60	4.20	62.55	-1232.89	-34.14	221.91	-1185.03	-32.62	248.92	-728.04	119.84	1267.48	0.00	0.00	0.00	-625.73	76.75	1612.77	-630.18	214.95	1607.01	-756.99	90.91	1677.94	-762.85	225.02	1657.63	591.11	-22.67	78.63	1187.77	-0.53	79.51	568.56
6.29000	-527.42	202.64	46.06	-574.52	203.35	51.84	-753.72	252.70	39.34	-738.89	245.47	96.83	-1139.26	0.52	25.16	-1151.07	3.87	66.84	-1215.40	-29.85	226.79	-1167.06	-28.92	254.40	-719.44	122.03	1268.29	0.00	0.00	0.00	-620.70	79.70	1612.88	-621.64	217.89	1606.60	-746.25	94.18	1679.09	-752.70	227.57	1658.25	590.86	-22.28	78.67	1187.36	-0.12	79.45	567.98
6.30000	-528.31	203.24	45.36	-576.57	204.72	50.66	-753.68	252.48	39.24	-738.57	245.81	97.02	-1117.93	0.39	30.03	-1129.49	5.58	71.65	-1195.93	-26.88	231.07	-1149.21	-24.34	258.91	-711.60	123.47	1268.93	0.00	0.00	0.00	-609.61	83.36	1613.14	-609.85	221.54	1606.31	-736.02	98.03	1680.06	-742.62	230.28	1658.81	590.39	-22.62	78.83	1187.23	-0.34	79.38	568.07
6.31000	-528.30	203.02	44.91	-573.81	203.88	51.31	-753.95	252.07	39.34	-738.33	245.95	97.04	-1095.98	1.74	33.59	-1105.97	7.59	75.95	-1175.66	-23.88	234.21	-1130.52	-19.24	262.24	-699.57	125.62	1269.70	0.00	0.00	0.00	-597.96	85.84	1613.09	-599.44	225.10	1605.94	-725.02	99.18	1680.68	-732.25	233.35	1659.34	590.06	-22.51	78.72	1187.55	-0.58	79.08	568.37
6.32000	-529.00	203.25	44.29	-575.69	203.54	50.73	-753.56	252.75	39.52	-737.88	246.00	97.03	-1070.82	3.60	36.80	-1082.83	10.47	78.82	-1155.81	-19.32	235.51	-1110.63	-15.43	264.74	-693.35	127.30	1270.37	0.00	0.00	0.00	-583.75	88.10	1613.10	-591.70	227.28	1606.03	-714.02	100.42	1681.22	-722.59	235.00	1659.95	590.13	-22.80	78.55	1187.17	-0.21	79.06	567.55
6.33000	-529.25	202.96	43.69	-576.51	204.96	50.31	-753.87	251.91	39.47	-737.69	245.72	97.03	-1045.15	6.75	38.98	-1057.57	13.08	80.92	-1134.75	-15.83	235.97	-1090.17	-11.35	265.72	-683.03	128.46	1271.15	0.00	0.00	0.00	-576.92	91.11	1613.45	-581.16	228.82	1606.34	-703.55	102.71	1681.95	-712.78	236.90	1660.66	590.83	-22.44	78.75	1187.28	-0.03	79.50	566.91
6.34000	-527.23	202.99	43.92	-576.28	204.19	49.68	-753.35	252.63	40.11	-737.60	245.61	97.04	-1017.64	11.51	40.97	-1031.06	17.74	82.54	-1113.28	-12.03	235.12	-1068.42	-8.94	265.87	-676.52	130.43	1271.66	0.00	0.00	0.00	-565.98	92.95	1613.62	-571.11	231.09	1606.54	-693.52	104.87	1682.76	-702.68	238.98	1661.28	589.78	-22.61	78.29	1186.97	0.01	79.53	567.01
6.35000	-529.70	203.28	42.95	-573.38	203.51	50.21	-752.89	252.99	40.41	-737.09	246.11	97.50	-989.42	16.40	42.33	-1005.24	22.31	83.12	-1091.27	-8.68	233.04	-1047.26	-4.73	264.36	-669.00	131.65	1272.45	0.00	0.00	0.00	-557.74	94.68	1613.74	-561.49	232.53	1606.48	-683.26	106.01	1683.21	-693.00	239.94	1662.02	591.06	-22.24	78.75	1187.81	-0.36	79.32	567.91
6.36000	-530.78	203.07	42.10	-575.26	204.27	50.02	-753.22	252.16	40.19	-736.81	246.20	97.62	-958.14	22.08	43.76	-977.06	27.43	83.60	-1068.49	-5.60	229.80	-1024.82	-2.58	262.49	-661.45	133.49	1273.16	0.00	0.00	0.00	-547.88	96.28	1613.93	-551.51	234.39	1606.49	-673.67	108.34	1683.78	-683.21	241.23	1662.71	589.40	-22.35	78.36	1187.54	0.38	79.62	567.47
6.37000	-531.19	202.60	42.06	-577.63	203.66	48.50	-753.37	251.40	40.18	-736.47	246.38	97.76	-929.22	28.05	44.00	-948.00	33.00	83.62	-1044.97	-2.40	225.33	-1002.30	0.26	259.52	-650.77	135.22	1274.02	0.00	0.00	0.00	-539.01	97.45	1613.65	-542.76	236.22	1606.62	-663.66	108.92	1684.22	-673.58	242.30	1663.41	590.04	-22.53	78.73	1187.54	0.54	79.47	567.72
6.38000	-529.76	202.85	42.18	-577.28	204.00	48.07	-753.93	250.46	39.75	-736.72	245.74	97.49	-896.53	34.63	44.71	-919.49	38.60	83.08	-1021.20	1.13	219.68	-978.80	2.77	255.57	-640.23	137.38	1274.60	0.00	0.00	0.00	-529.37	98.88	1613.17	-533.14	237.43	1606.67	-653.90	110.53	1684.66	-663.89	243.42	1664.07	590.05	-22.16	78.50	1187.43	0.34	79.20	567.48
6.39000	-531.35	202.81	41.63	-573.19	204.12	49.56	-753.44	251.49	40.36	-736.33	246.01	97.65	-867.77	36.94	43.38	-888.81	44.12	82.23	-996.51	4.72	213.07	-954.78	4.85	250.92	-634.38	138.12	1275.28	0.00	0.00	0.00	-523.19	99.87	1613.19	-522.37	238.22	1606.53	-643.81	110.60	1684.92	-654.24	244.01	1664.74	589.15	-22.37	78.38	1187.55	-0.05	79.32	567.71
6.40000	-529.37	202.61	41.56	-570.60	204.26	50.20	-753.84	250.16	39.99	-736.80	244.96	97.47	-833.88	41.39	43.88	-861.84	46.41	78.76	-970.85	7.48	205.53	-930.32	7.10	245.27	-627.90	139.89	1275.80	0.00	0.00	0.00	-507.94	100.81	1612.72	-513.59	238.41	1606.80	-634.16	111.61	1685.23	-644.49	244.61	1665.34	589.93	-22.47	78.53	1187.29	-0.47	79.26	567.98
6.41000	-525.90	202.76	42.43	-572.19	205.65	49.86	-753.52	251.30	40.63	-735.96	246.24	97.89	-798.84	46.96	43.67	-828.67	50.21	77.11	-944.37	10.26	197.15	-905.99	10.45	238.36	-616.39	140.81	1276.35	0.00	0.00	0.00	-499.18	101.03	1612.19	-503.30	239.23	1606.62	-624.21	111.23	1685.38	-634.82	244.74	1666.06	591.34	-22.36	79.07	1187.60	-0.31	79.35	567.33
6.42000	-526.41	202.58	41.90	-570.08	205.93	49.99	-753.26	251.57	41.08	-736.00	245.91	97.90	-764.06	51.10	43.32	-796.59	54.28	74.96	-917.02	12.84	188.16	-879.97	11.40	231.71	-610.41	141.99	1276.79	0.00	0.00	0.00	-491.32	101.33	1611.60	-495.64	239.92	1606.60	-614.78	112.08	1685.49	-625.07	245.40	1666.59	590.46	-22.31	78.78	1187.74	-0.21	79.40	567.89
6.43000	-527.48	203.07	41.47	-571.83	205.23	49.32	-753.55	250.32	40.65	-735.84	245.57	97.91	-729.88	55.91	41.90	-761.64	57.65	72.93	-889.16	15.29	178.89	-853.56	13.16	224.34	-603.60	143.17	1276.95	0.00	0.00	0.00	-482.22	101.30	1611.12	-485.82	239.76	1606.53	-605.16	111.52	1685.30	-615.58	245.09	1667.13	590.03	-22.11	78.59	1187.95	-0.28	79.41	568.27
6.44000	-526.92	203.77	41.26	-572.43	205.83	49.44	-753.69	250.42	40.93	-735.74	245.35	97.92	-691.79	58.58	41.64	-723.56	62.64	72.51	-860.96	18.80	168.79	-826.93	15.64	216.20	-594.17	144.21	1277.21	0.00	0.00	0.00	-476.60	101.38	1610.64	-476.79	239.26	1606.45	-595.50	111.44	1685.24	-605.99	245.08	1667.48	590.01	-22.58	78.52	1187.20	0.49	79.28	566.72
6.45000	-527.51	204.45	40.45	-575.82	207.18	48.02	-753.52	249.90	41.11	-735.49	245.16	98.00	-654.67	63.35	41.77	-690.70	64.13	69.88	-831.36	20.58	159.05	-799.30	17.33	208.04	-586.67	145.73	1277.33	0.00	0.00	0.00	-464.53	101.17	1609.88	-467.37	239.51	1606.29	-586.22	112.24	1685.02	-596.49	244.99	1667.73	589.36	-22.86	78.60	1187.10	-0.14	79.33	567.10
6.46000	-527.50	204.22	40.85	-579.81	206.06	46.94	-753.28	250.22	41.26	-735.61	244.47	97.88	-619.34	64.33	41.08	-656.89	64.69	67.25	-801.32	22.86	148.98	-771.58	19.72	199.41	-576.49	145.47	1277.44	0.00	0.00	0.00	-458.13	100.45	1608.91	-457.52	238.88	1606.02	-576.89	112.44	1684.59	-586.87	244.82	1667.84	589.88	-22.59	78.60	1187.31	-0.02	79.46	568.07
6.47000	-523.56	203.89	41.80	-575.29	206.87	48.12	-753.38	249.78	41.34	-734.66	245.03	98.42	-581.37	63.72	41.24	-622.90	63.84	65.03	-770.47	24.04	139.02	-743.49	21.80	190.56	-567.94	146.82	1277.20	0.00	0.00	0.00	-445.67	100.62	1608.06	-448.30	238.59	1605.64	-567.24	111.52	1684.09	-577.39	244.23	1667.87	590.81	-22.35	78.80	1187.73	-0.20	79.54	568.40
6.48000	-525.78	203.83	40.98	-575.15	206.79	48.96	-752.80	250.90	42.04	-734.45	244.65	98.45	-543.90	62.47	41.51	-586.27	62.89	63.39	-738.90	24.49	129.38	-714.50	23.63	181.64	-561.63	147.59	1276.71	0.00	0.00	0.00	-432.42	99.99	1606.78	-440.76	238.16	1605.30	-557.71	110.57	1683.35	-567.67	243.81	1667.71	590.76	-22.20	78.87	1187.58	0.27	79.60	567.96
6.49000	-526.44	204.36	40.85	-570.60	207.52	49.72	-752.90	250.22	42.10	-734.07	244.86	98.67	-508.65	60.82	41.51	-550.38	61.93	61.98	-707.10	25.60	119.37	-685.03	24.24	172.90	-550.41	148.25	1276.30	0.00	0.00	0.00	-427.59	99.80	1606.09	-429.42	237.59	1604.69	-548.53	110.94	1682.65	-557.94	243.29	1667.43	590.68	-22.38	78.94	1187.17	-0.07	79.32	567.36
6.50000	-521.58	203.60	41.99	-574.34	207.50	48.62	-752.98	249.11	41.85	-733.67	244.79	98.91	-472.56	58.45	42.45	-513.98	60.37	60.85	-674.78	26.45	109.65	-655.27	25.45	164.00	-542.26	147.84	1275.92	0.00	0.00	0.00	-418.71	98.92	1604.92	-419.66	237.11	1604.04	-538.90	109.81	1681.83	-548.24	242.52	1667.01	589.99	-21.99	78.67	1187.47	-0.19	79.30	567.59
6.51000	-505.01	199.97	45.67	-567.70	209.85	49.85	-752.89	249.71	42.43	-733.11	245.39	99.40	-433.86	56.34	44.52	-477.45	58.74	60.83	-641.36	25.83	100.60	-625.46	26.33	155.29	-534.86	149.16	1275.28	0.00	0.00	0.00	-407.71	98.06	1603.87	-411.38	236.28	1603.20	-529.44	109.05	1680.84	-538.48	242.23	1666.46	588.71	-22.23	78.29	1187.29	0.04	79.25	566.61
6.52000	-508.10	201.73	44.14	-573.09	210.90	48.56	-752.54	249.68	42.75	-733.11	244.66	99.38	-397.03	54.63	46.97	-442.33	56.95	60.98	-607.82	25.11	91.92	-594.08	24.69	147.81	-526.71	149.65	1274.63	0.00	0.00	0.00	-397.45	97.41	1602.25	-399.59	235.79	1602.06	-519.45	107.57	1679.75	-528.78	241.28	1665.86	589.64	-22.35	78.49	1186.92	-0.90	79.17	565.90
6.53000	-528.24	203.58	38.36	-569.98	210.62	48.33	-752.28	249.88	43.22	-732.75	244.09	99.50	-360.21	53.11	50.51	-407.00	54.77	62.04	-573.34	23.38	84.28	-563.03	25.01	139.94	-518.43	149.83	1273.89	0.00	0.00	0.00	-389.10	96.95	1600.80	-392.01	234.91	1601.11	-509.79	107.66	1678.67	-518.94	240.29	1665.19	589.63	-22.60	78.31	1187.42	-0.20	79.25	567.76
6.54000	-516.53	204.30	39.72	-573.68	210.78	47.62	-752.58	249.13	43.21	-732.69	243.96	99.74	-322.91	52.36	54.95	-371.68	53.40	63.72	-538.48	21.46	77.47	-531.21	23.94	133.30	-507.34	150.48	1273.10	0.00	0.00	0.00	-377.15	95.86	1598.85	-379.10	234.08	1599.76	-499.85	106.80	1677.53	-508.88	239.60	1664.45	589.98	-22.80	78.49	1188.18	-0.59	79.40	568.67
6.55000	-511.30	204.70	41.32	-571.43	210.03	47.42	-752.61	248.40	43.35	-732.21	243.70	100.09	-287.57	50.58	60.00	-335.96	52.83	66.55	-503.49	19.27	71.71	-499.26	23.03	127.08	-498.23	150.75	1272.37	0.00	0.00	0.00	-368.59	95.31	1597.35	-371.38	233.55	1598.41	-490.16	106.71	1676.49	-499.02	238.45	1663.65	590.64	-22.55	78.68	1188.10	-0.39	79.56	568.45
6.56000	-520.76	205.87	38.17	-576.74	210.91	46.05	-751.97	248.45	43.91	-731.72	243.62	100.62	-252.14	49.85	65.64	-300.72	51.86	70.14	-468.67	17.18	66.89	-466.91	20.46	122.70	-490.50	151.29	1271.44	0.00	0.00	0.00	-356.52	94.53	1595.60	-362.28	232.17	1597.23	-480.03	105.56	1675.17	-489.05	237.19	1662.69	590.57	-22.74	78.63	1188.13	0.22	79.29	568.03
6.57000	-525.71	205.70	38.33	-573.94	208.89	46.51	-751.76	248.46	44.57	-731.12	243.86	101.17	-217.65	49.80	72.66	-265.89	51.95	75.07	-433.51	15.16	63.12	-434.99	19.58	118.47	-479.65	151.27	1270.64	0.00	0.00	0.00	-348.33	93.97	1593.71	-351.12	231.41	1595.56	-469.71	103.34	1673.64	-479.22	235.52	1661.88	589.55	-22.51	78.47	1188.14	-0.52	79.14	567.84
6.58000	-520.52	206.79	39.02	-576.40	208.63	45.92	-751.56	248.10	45.06	-730.62	243.75	101.73	-184.02	50.86	81.37	-233.34	52.14	80.98	-399.24	14.07	59.97	-403.65	18.93	115.06	-471.98	150.62	1269.59	0.00	0.00	0.00	-341.26	92.22	1591.57	-341.83	230.12	1593.99	-459.70	102.07	1672.08	-469.10	234.61	1660.84	589.08	-22.05	78.47	1186.99	-0.18	79.25	567.61
6.59000	-521.23	206.43	38.62	-572.79	208.21	46.53	-752.00	246.57	45.13	-730.43	243.03	102.17	-151.64	50.73	90.98	-200.06	52.92	88.26	-365.47	12.57	58.10	-373.33	18.26	112.77	-462.51	150.57	1268.57	0.00	0.00	0.00	-328.78	90.71	1589.31	-332.56	229.26	1592.48	-449.77	101.23	1670.57	-459.24	232.85	1659.83	589.56	-22.59	78.49	1187.58	0.19	79.32	566.63
6.60000	-521.58	207.14	38.21	-571.77	208.51	46.45	-751.52	246.45	46.01	-729.57	243.30	102.99	-121.08	51.76	100.87	-166.92	53.75	96.70	-332.84	11.44	57.00	-343.98	17.95	111.09	-453.79	150.89	1267.47	0.00	0.00	0.00	-318.81	89.73	1587.41	-323.33	227.73	1590.94	-439.65	99.21	1668.76	-449.08	231.33	1658.71	590.20	-22.43	78.69	1187.31	-0.39	78.78	566.58
6.61000	-525.96	207.33	36.69	-573.93	209.44	45.44	-751.22	245.84	46.53	-729.43	241.91	103.21	-92.51	54.11	110.85	-138.05	55.36	104.53	-301.18	10.44	56.72	-315.09	16.49	110.78	-444.90	151.16	1266.27	0.00	0.00	0.00	-309.70	88.01	1584.78	-312.81	226.99	1589.34	-429.70	98.32	1667.14	-439.06	229.15	1657.61	590.10	-22.69	78.41	1187.32	-0.69	79.11	567.88
6.62000	-524.36	207.19	37.04	-575.18	207.68	44.73	-750.48	246.44	47.78	-728.46	242.47	104.37	-65.89	56.26	121.04	-111.39	56.83	112.29	-271.10	9.42	57.26	-287.96	15.91	110.80	-435.03	150.49	1265.21	0.00	0.00	0.00	-298.84	85.85	1582.37	-303.21	225.62	1587.75	-419.66	96.44	1665.42	-428.75	227.36	1656.39	589.94	-21.98	78.48	1187.26	-1.11	78.98	569.13
6.63000	-524.18	206.99	36.78	-570.93	208.68	45.57	-750.69	244.46	48.24	-728.30	241.35	104.76	-41.32	58.29	130.09	-86.48	58.20	119.18	-242.83	8.26	58.56	-262.04	14.89	111.54	-421.17	151.41	1263.91	0.00	0.00	0.00	-289.22	83.83	1580.28	-291.46	223.41	1586.06	-409.59	94.93	1663.51	-418.47	225.76	1655.09	591.12	-22.19	78.89	1186.98	-0.30	79.23	568.46
6.64000	-520.47	207.54	37.13	-569.85	208.65	45.70	-749.63	245.23	49.68	-726.83	242.39	106.30	-18.39	60.22	139.05	-63.27	59.10	126.84	-216.75	7.52	60.23	-238.07	13.74	112.66	-416.42	150.32	1262.49	0.00	0.00	0.00	-282.22	82.61	1578.36	-280.60	221.86	1584.45	-399.57	92.70	1661.55	-408.36	223.66	1653.80	589.66	-22.52	78.69	1186.92	-0.27	79.21	568.39
6.65000	-526.28	207.46	35.36	-569.84	209.03	44.97	-749.79	244.21	50.41	-726.03	242.11	107.00	2.03	60.80	146.42	-42.17	59.63	132.88	-193.14	7.33	61.79	-216.47	13.96	113.60	-406.01	149.80	1261.02	0.00	0.00	0.00	-271.66	80.62	1576.18	-273.44	220.60	1583.07	-389.65	90.96	1659.58	-398.31	221.37	1652.47	589.65	-22.08	78.50	1187.63	-0.44	79.35	568.90
6.66000	-524.44	207.66	35.23	-571.15	208.21	44.73	-749.04	244.07	51.71	-725.35	241.70	107.96	20.14	59.98	151.83	-23.16	60.44	137.39	-171.66	7.62	62.92	-197.74	15.37	113.64	-393.58	149.47	1259.54	0.00	0.00	0.00	-261.76	78.92	1574.03	-262.46	218.26	1581.38	-379.67	88.38	1657.51	-388.30	218.72	1651.08	591.78	-21.95	78.98	1188.12	-0.69	79.25	569.57
6.67000	-522.04	207.58	35.64	-571.55	207.70	44.51	-749.13	242.47	52.38	-724.04	242.30	109.38	36.93	58.81	156.34	-6.51	58.75	140.83	-152.41	7.85	63.83	-181.04	15.56	113.63	-388.13	148.65	1258.10	0.00	0.00	0.00	-253.45	75.89	1571.81	-250.54	215.70	1579.80	-369.79	86.27	1655.48	-378.19	216.36	1649.74	590.84	-22.04	78.87	1187.36	-0.61	78.89	568.26
6.68000	-522.96	208.14	34.82	-569.27	207.94	44.70	-748.87	241.61	53.50	-722.85	242.00	110.68	50.54	56.74	156.28	7.58	59.12	140.74	-135.97	8.42	64.34	-166.61	16.05	112.90	-375.20	147.94	1256.68	0.00	0.00	0.00	-237.42	74.25	1569.87	-240.62	213.13	1578.54	-359.74	84.03	1653.52	-367.82	214.12	1648.22	590.96	-22.14	78.75	1187.57	0.02	79.08	568.98
6.69000	-524.81	208.19	34.13	-571.18	208.41	43.85	-747.82	242.33	55.68	-722.13	241.08	111.78	62.63	55.74	155.59	19.52	56.57	140.30	-122.36	9.37	64.34	-154.52	17.01	111.28	-363.61	147.08	1255.07	0.00	0.00	0.00	-228.28	72.03	1567.72	-231.88	210.87	1577.19	-349.52	81.00	1651.51	-357.73	211.39	1646.77	590.77	-22.69	78.76	1187.62	-0.14	79.27	568.51
6.70000	-523.05	208.22	34.37	-571.34	209.22	43.79	-746.98	242.05	57.37	-721.11	240.64	113.34	72.95	56.00	152.29	29.81	56.21	137.43	-110.69	9.63	64.21	-144.78	17.90	109.17	-353.33	146.51	1253.59	0.00	0.00	0.00	-222.33	69.40	1566.10	-221.03	208.82	1575.80	-339.41	78.43	1649.53	-347.92	208.24	1645.41	590.10	-22.43	78.42	1187.88	0.37	79.62	567.80
6.71000	-524.34	208.42	33.63	-571.14	209.12	43.50	-746.22	241.75	59.50	-719.76	240.27	115.04	81.20	55.36	147.21	37.94	57.12	132.05	-100.37	9.98	63.44	-137.06	19.85	105.94	-342.11	145.93	1252.21	0.00	0.00	0.00	-212.48	66.23	1564.22	-210.35	205.73	1574.69	-329.53	76.22	1647.60	-337.85	205.56	1644.01	591.20	-22.43	78.56	1186.46	-0.76	79.16	567.38
6.72000	-524.00	208.53	33.64	-569.04	209.91	43.23	-745.05	242.28	62.06	-718.22	240.64	117.29	88.41	56.88	139.29	44.40	58.90	124.89	-95.31	14.13	59.94	-130.48	20.04	103.33	-330.81	144.16	1250.82	0.00	0.00	0.00	-202.04	64.03	1562.57	-201.78	202.89	1573.71	-319.48	72.72	1645.66	-327.60	203.20	1642.66	590.01	-22.46	78.48	1186.72	-0.43	79.05	568.53
6.73000	-522.01	211.17	34.16	-567.78	210.38	43.33	-743.85	242.49	64.59	-716.54	240.60	119.53	94.25	58.26	129.43	49.80	59.89	117.59	-92.08	15.71	56.77	-125.64	21.67	100.08	-318.56	142.78	1249.50	0.00	0.00	0.00	-192.14	61.62	1560.87	-191.41	200.14	1572.64	-309.67	70.52	1643.85	-317.65	199.41	1641.50	590.91	-22.38	78.64	1186.82	0.02	79.06	567.51
6.74000	-523.72	210.02	32.68	-567.89	209.15	43.19	-742.17	243.67	68.15	-714.44	241.03	122.37	99.69	60.41	118.88	54.92	62.51	108.75	-88.87	15.79	54.43	-121.73	24.28	96.65	-308.51	141.40	1248.28	0.00	0.00	0.00	-179.91	58.78	1559.43	-180.14	196.89	1571.76	-299.69	66.99	1642.00	-307.41	196.42	1640.30	591.54	-22.38	78.85	1186.88	-0.40	79.07	566.35
6.75000	-523.15	210.66	32.61	-564.75	210.67	42.84	-741.60	241.35	70.52	-711.99	242.17	125.73	106.60	62.12	108.73	60.46	66.16	98.87	-84.88	16.62	52.26	-116.43	25.02	94.92	-298.40	138.83	1247.30	0.00	0.00	0.00	-168.25	55.70	1558.03	-170.32	193.72	1571.17	-289.60	63.37	1640.39	-297.30	192.68	1639.43	591.01	-22.08	78.60	1187.30	-0.38	79.23	567.04
6.76000	-520.38	211.34	33.34	-564.77	210.30	42.01	-739.62	242.35	74.64	-709.12	243.17	129.44	113.49	64.69	97.96	67.59	67.34	92.97	-81.35	17.16	50.99	-110.08	25.96	93.51	-286.01	136.87	1246.41	0.00	0.00	0.00	-159.25	52.67	1557.24	-159.55	190.91	1570.57	-279.39	60.42	1639.09	-286.98	189.33	1638.78	589.81	-22.15	78.58	1187.63	0.16	79.70	568.16
6.77000	-522.52	210.92	32.72	-564.70	211.80	40.54	-737.54	242.48	78.82	-706.36	243.03	133.23	118.36	66.67	86.90	71.77	68.03	84.64	-78.67	16.61	50.12	-104.55	26.12	92.58	-274.68	135.66	1246.00	0.00	0.00	0.00	-147.46	49.86	1556.36	-149.79	187.47	1570.54	-268.85	56.51	1638.13	-276.33	186.25	1638.51	588.99	-22.37	78.51	1187.52	-0.30	79.14	569.07
6.78000	-521.27	211.34	32.62	-566.99	211.56	38.85	-734.70	242.90	83.94	-702.65	243.34	137.57	121.59	67.93	76.27	73.17	68.22	76.50	-76.68	15.63	49.45	-100.59	25.17	92.53	-262.38	133.77	1245.96	0.00	0.00	0.00	-137.95	46.59	1555.91	-138.89	184.27	1570.66	-258.27	53.47	1637.74	-265.58	182.66	1638.58	589.94	-22.34	78.58	1187.41	-0.43	79.15	568.71
6.79000	-521.88	209.80	32.04	-563.38	211.44	38.59	-731.26	243.85	89.96	-698.27	243.05	142.38	124.34	69.20	67.81	77.35	68.67	70.78	-75.01	14.31	49.37	-97.44	25.30	92.80	-251.80	132.07	1246.34	0.00	0.00	0.00	-128.90	43.45	1556.15	-128.45	181.03	1571.26	-247.47	50.19	1637.78	-254.70	179.04	1639.17	590.08	-22.69	78.56	1187.11	-0.27	79.26	568.19
6.80000	-523.50	211.53	32.09	-563.05	211.45	37.35	-728.02	242.50	95.79	-693.15	243.01	147.81	126.28	69.51	61.35	77.18	69.06	65.46	-73.32	13.78	49.55	-94.73	25.57	93.21	-238.99	129.73	1247.17	0.00	0.00	0.00	-115.99	39.36	1556.05	-115.21	177.09	1571.98	-236.51	46.03	1638.00	-243.71	175.38	1640.01	590.79	-22.62	78.58	1187.76	0.12	79.27	568.50
6.81000	-521.48	211.40	32.07	-561.66	212.71	36.74	-723.38	242.44	103.09	-686.31	244.22	154.23	131.69	71.45	58.33	78.15	70.61	62.43	-72.27	14.75	49.36	-92.71	25.32	93.56	-228.50	127.50	1248.46	0.00	0.00	0.00	-107.64	36.44	1556.61	-104.19	173.39	1573.06	-225.78	42.29	1638.39	-232.81	171.37	1641.22	590.57	-22.39	78.68	1188.23	-0.10	79.55	568.58
6.82000	-522.32	211.31	32.37	-557.75	212.22	36.87	-716.91	243.57	111.49	-678.93	244.71	160.86	130.23	71.68	54.42	79.23	70.27	60.47	-71.31	14.01	49.57	-91.51	24.98	93.98	-216.52	125.48	1250.01	0.00	0.00	0.00	-96.41	33.11	1557.19	-93.84	170.01	1574.44	-214.99	38.60	1638.98	-221.77	167.79	1642.53	590.32	-22.30	78.71	1187.25	-0.48	79.11	567.68
6.83000	-522.36	211.53	32.55	-558.61	210.59	35.72	-710.68	241.83	119.39	-670.18	244.40	167.36	130.33	71.36	51.15	79.82	70.06	58.79	-70.85	15.16	48.91	-90.57	25.22	94.11	-205.26	123.46	1251.92	0.00	0.00	0.00	-84.34	29.84	1557.82	-83.99	166.01	1576.17	-204.25	34.99	1639.78	-210.73	164.27	1644.08	588.84	-22.07	78.43	1186.34	-0.11	78.97	568.21
6.84000	-523.93	209.97	31.69	-551.09	210.95	38.99	-701.66	243.84	129.42	-659.68	244.15	173.96	131.02	71.30	49.51	81.24	70.11	57.95	-70.18	15.18	48.67	-89.87	24.69	94.17	-194.73	121.40	1254.12	0.00	0.00	0.00	-74.81	25.88	1559.00	-73.45	162.11	1578.02	-193.77	32.18	1640.78	-199.76	160.96	1645.76	588.54	-21.82	78.36	1186.78	-0.47	79.02	567.23
6.85000	-524.72	209.92	31.04	-548.99	208.74	39.47	-692.74	241.94	138.44	-647.68	244.52	180.99	130.53	71.65	47.89	80.06	69.96	56.50	-71.89	13.73	48.85	-89.20	25.15	94.04	-182.17	119.45	1256.47	0.00	0.00	0.00	-65.97	22.20	1560.42	-62.51	158.45	1579.79	-183.23	28.86	1641.98	-188.79	157.43	1647.71	589.90	-22.09	78.48	1186.74	-0.08	79.30	567.55
6.86000	-522.79	210.57	30.32	-545.25	208.91	40.51	-681.74	242.01	148.91	-634.83	243.99	187.66	129.93	72.06	46.85	79.08	69.96	55.46	-72.99	13.68	48.58	-88.98	25.33	94.09	-173.62	116.76	1258.64	0.00	0.00	0.00	-52.41	18.87	1561.63	-51.69	155.03	1581.65	-173.08	25.90	1643.40	-178.08	154.54	1649.54	590.39	-22.10	78.69	1187.43	-0.45	79.18	566.95
6.87000	-519.38	212.62	29.36	-540.65	208.67	41.18	-670.12	240.92	159.51	-620.59	244.01	194.61	131.50	72.05	46.41	78.54	71.47	53.93	-73.86	13.04	48.03	-88.57	25.20	94.14	-164.29	115.35	1260.98	0.00	0.00	0.00	-40.89	16.28	1563.08	-41.93	151.79	1583.69	-163.10	23.27	1644.96	-167.37	151.93	1651.38	589.58	-22.08	78.19	1188.13	-0.39	79.42	567.45
6.88000	-514.32	213.42	28.08	-537.12	210.36	41.36	-657.28	240.56	170.85	-605.50	244.30	202.17	129.24	71.79	45.40	80.72	71.27	54.47	-75.27	12.07	47.91	-88.28	24.82	94.28	-152.95	113.80	1263.41	0.00	0.00	0.00	-33.14	13.66	1564.94	-29.88	148.91	1585.61	-153.39	21.27	1646.69	-156.96	149.47	1653.27	589.61	-22.59	78.58	1187.69	0.24	79.58	568.43
6.89000	-509.65	213.63	26.60	-533.81	210.56	42.82	-644.29	238.89	182.50	-589.69	243.72	209.85	130.76	71.96	45.19	80.36	71.25	53.98	-76.64	11.50	47.82	-88.05	24.80	94.30	-140.52	112.59	1265.67	0.00	0.00	0.00	-23.83	10.90	1566.93	-19.94	146.23	1587.58	-143.66	18.79	1648.30	-146.92	146.93	1655.09	590.84	-22.61	78.90	1185.96	-0.42	78.98	567.32
6.90000	-505.18	213.43	24.86	-527.56	210.04	45.73	-628.48	238.86	194.45	-573.63	242.34	217.35	130.77	72.19	44.95	80.26	70.93	53.75	-78.08	11.18	47.67	-87.85	24.65	94.56	-131.38	111.72	1267.87	0.00	0.00	0.00	-14.03	8.35	1568.89	-10.34	143.44	1589.77	-133.99	15.98	1650.02	-137.05	144.67	1656.81	590.51	-22.75	78.79	1187.83	-0.02	79.54	567.90
6.91000	-496.36	214.06	22.67	-518.90	209.63	49.59	-613.28	234.53	204.54	-556.57	241.33	225.04	130.79	71.83	44.53	81.48	71.43	53.95	-79.28	10.81	47.64	-87.64	24.85	94.54	-119.35	110.47	1269.91	0.00	0.00	0.00	-3.56	5.92	1571.10	0.22	140.77	1591.81	-124.52	14.22	1651.77	-127.22	143.05	1658.49	590.67	-22.58	78.69	1187.30	0.36	79.39	569.93
6.92000	-486.24	214.68	22.17	-509.55	210.26	54.41	-595.88	232.66	213.37	-538.53	241.55	232.94	131.33	71.82	44.76	80.23	70.96	53.51	-80.42	10.86	47.52	-87.52	24.88	94.67	-112.08	109.91	1271.98	0.00	0.00	0.00	3.38	3.63	1573.52	7.64	138.09	1593.98	-115.06	12.36	1653.46	-117.73	141.09	1660.27	590.87	-22.07	79.04	1186.61	-0.29	78.92	569.41
6.93000	-471.70	217.62	27.02	-492.10	212.48	61.58	-578.90	229.61	220.80	-521.35	238.64	239.78	130.46	71.67	44.42	79.47	69.69	53.57	-81.35	11.04	47.36	-87.31	24.16	94.93	-100.42	109.18	1273.79	0.00	0.00	0.00	13.39	1.78	1575.50	18.83	136.92	1595.95	-105.75	10.91	1655.14	-108.20	139.88	1661.92	590.45	-22.32	78.76	1186.66	0.05	79.16	569.09
6.94000	-454.44	220.48	31.61	-474.37	214.23	66.99	-560.44	228.80	227.63	-502.74	238.77	247.19	130.96	71.85	44.56	80.64	70.14	53.97	-82.31	11.34	47.21	-87.34	23.89	95.10	-91.60	108.36	1275.51	0.00	0.00	0.00	24.45	0.10	1577.38	28.30	135.72	1597.93	-96.45	9.64	1656.81	-98.94	138.22	1663.64	589.59	-22.22	78.64	1187.57	-0.21	79.21	568.73
6.95000	-432.23	221.61	37.23	-450.86	214.36	73.87	-541.71	225.45	231.91	-483.92	237.02	252.84	131.22	71.41	44.60	80.98	69.81	53.74	-83.08	11.86	47.10	-87.26	24.22	95.11	-81.72	107.84	1277.05	0.00	0.00	0.00	34.58	-0.55	1579.14	37.77	134.25	1600.06	-87.25	8.46	1658.43	-89.74	137.31	1665.18	590.24	-22.59	78.77	1187.72	0.07	79.07	568.03
6.96000	-408.79	222.25	41.84	-429.56	216.38	78.64	-521.21	224.71	235.83	-464.18	235.61	257.53	128.99	71.39	44.16	80.05	69.42	53.68	-83.72	11.79	47.21	-87.19	24.35	95.19	-73.59	107.08	1278.61	0.00	0.00	0.00	43.11	-1.63	1581.18	46.72	133.36	1601.96	-78.07	7.43	1659.98	-80.86	136.20	1666.74	591.10	-22.33	79.23	1187.07	-0.36	79.25	567.68
6.97000	-383.08	221.51	46.40	-404.49	216.58	83.21	-500.23	224.32	238.29	-443.40	235.82	261.41	129.21	71.61	44.02	80.40	68.91	53.72	-84.22	12.22	47.19	-87.01	24.45	95.17	-61.35	105.99	1280.24	0.00	0.00	0.00	50.48	-2.33	1582.97	55.22	132.42	1603.79	-68.64	6.04	1661.38	-71.91	135.27	1668.32	589.37	-22.21	78.49	1186.15	-0.12	78.99	567.16
6.98000	-359.99	221.21	49.52	-378.29	215.31	87.33	-479.01	223.51	239.18	-422.60	234.78	263.44	130.24	71.59	44.30	79.63	68.78	53.66	-84.67	12.46	47.32	-87.09	25.06	95.02	-53.36	104.72	1281.74	0.00	0.00	0.00	59.13	-3.16	1584.49	65.22	132.18	1605.41	-59.33	5.36	1662.76	-62.73	135.16	1669.73	589.50	-22.23	78.44	1187.12	-0.11	79.23	567.04
6.99000	-330.07	220.09	53.49	-354.77	214.43	89.22	-456.59	224.08	239.46	-400.74	234.09	264.43	129.46	71.07	44.01	79.90	68.90	53.60	-85.05	12.82	47.33	-86.59	24.24	95.53	-45.29	104.30	1283.11	0.00	0.00	0.00	71.11	-2.90	1585.93	73.51	131.27	1607.05	-49.97	5.04	1664.23	-53.81	134.34	1671.14	590.02	-22.01	78.82	1187.95	-0.12	79.58	567.61
7.00000	-304.80	217.43	55.14	-324.63	214.51	91.81	-434.26	223.56	237.96	-378.08	234.88	264.76	129.59	71.42	44.00	79.29	69.63	53.40	-85.28	13.02	47.41	-86.56	23.89	95.74	-36.98	103.18	1284.54	0.00	0.00	0.00	79.99	-2.75	1587.23	81.87	131.35	1608.40	-40.53	5.05	1665.71	-44.91	133.18	1672.59	591.23	-22.40	79.17	1187.56	-0.30	79.50	567.93
7.01000	-277.83	217.19	57.42	-297.56	213.77	93.41	-410.66	223.49	235.69	-354.67	235.98	264.15	130.15	71.49	44.19	79.59	68.80	53.61	-85.47	13.27	47.47	-86.58	24.34	95.68	-27.47	103.08	1285.87	0.00	0.00	0.00	87.94	-2.97	1588.70	91.89	131.83	1609.56	-31.10	4.75	1666.99	-35.89	133.05	1673.73	590.55	-21.88	78.98	1187.66	-0.19	79.30	567.40
7.02000	-243.38	216.14	60.11	-269.12	212.71	94.28	-386.07	224.42	232.26	-330.89	236.55	262.38	130.74	71.60	44.37	79.15	69.92	53.07	-85.53	13.34	47.49	-86.53	24.39	95.67	-19.78	101.87	1286.95	0.00	0.00	0.00	97.39	-2.73	1589.87	101.52	132.30	1610.41	-21.72	4.43	1668.12	-26.93	133.21	1674.67	590.93	-22.17	78.73	1186.87	-0.30	78.93	567.82
7.03000	-210.58	217.49	59.59	-237.22	210.94	95.40	-360.96	225.18	227.73	-306.64	236.80	259.71	129.62	72.12	43.69	79.35	70.74	52.42	-85.55	13.59	47.50	-86.46	24.71	95.66	-9.30	101.67	1288.03	0.00	0.00	0.00	107.87	-2.24	1590.94	109.06	132.44	1611.40	-12.48	4.77	1669.24	-18.20	132.64	1675.60	590.47	-21.82	78.60	1187.37	-0.28	78.98	568.23
7.04000	-179.58	215.92	61.30	-207.48	211.24	95.53	-334.45	227.94	222.98	-281.87	237.79	256.37	129.71	73.02	43.09	78.68	71.75	51.32	-85.45	13.72	47.54	-86.35	24.85	95.64	-0.30	101.42	1288.89	0.00	0.00	0.00	117.56	-1.57	1592.00	118.67	133.11	1611.99	-3.17	4.91	1670.13	-9.37	133.37	1676.13	590.32	-21.14	78.55	1186.91	-0.04	79.15	566.81
7.05000	-144.16	213.48	63.41	-175.87	211.37	95.59	-307.95	228.10	216.43	-255.90	239.12	252.45	128.67	72.91	42.68	78.34	72.67	50.54	-85.24	13.55	47.68	-86.24	25.23	95.62	8.50	100.82	1289.51	0.00	0.00	0.00	125.70	-0.63	1592.91	125.81	133.48	1612.55	6.11	4.97	1670.87	-0.67	133.05	1676.64	590.04	-21.18	78.62	1186.12	-0.13	78.84	567.07
7.06000	-105.58	213.31	65.97	-138.90	212.70	96.73	-279.58	231.19	209.85	-229.63	240.17	247.82	130.13	73.29	42.49	78.40	73.43	50.02	-85.09	13.82	47.64	-85.93	24.67	95.94	16.32	100.66	1289.72	0.00	0.00	0.00	138.44	0.24	1593.44	135.64	134.08	1612.81	15.30	5.51	1671.53	8.17	133.34	1676.93	589.94	-20.55	78.48	1186.65	0.08	78.81	566.56
7.07000	-69.25	214.83	67.45	-103.47	213.18	96.94	-250.67	233.00	202.47	-203.05	241.67	242.76	129.04	72.84	42.30	78.44	73.53	49.61	-84.82	13.67	47.75	-85.81	25.25	95.74	24.27	100.94	1289.89	0.00	0.00	0.00	145.12	0.55	1593.91	144.22	134.45	1612.95	24.63	6.38	1671.96	17.06	133.65	1677.04	589.96	-20.38	78.68	1187.98	-0.41	79.32	565.85
7.08000	-35.90	220.28	67.92	-70.99	215.80	96.60	-221.16	235.79	195.19	-175.43	243.98	237.54	130.81	72.11	42.78	79.21	71.76	50.38	-84.49	13.55	47.84	-85.81	25.74	95.61	30.93	100.73	1289.96	0.00	0.00	0.00	155.33	1.24	1594.11	153.16	135.27	1612.85	34.04	6.56	1672.21	26.08	134.55	1676.99	590.61	-20.64	78.76	1188.10	-0.67	79.37	565.14
7.09000	0.50	224.27	69.85	-36.62	217.96	96.43	-190.87	239.61	188.12	-147.57	245.70	231.98	130.79	71.85	42.90	80.91	70.30	51.73	-84.20	13.55	47.86	-85.67	25.36	95.86	40.28	100.64	1289.83	0.00	0.00	0.00	161.56	2.15	1594.40	160.42	136.35	1612.80	43.47	7.00	1672.36	35.21	135.50	1676.79	589.79	-20.86	78.30	1188.46	-0.39	79.49	565.50
7.10000	36.61	228.47	72.33	-0.32	222.66	97.06	-160.01	242.31	180.66	-118.35	248.76	226.71	130.65	70.23	43.57	80.50	69.13	52.37	-83.89	13.86	47.73	-85.68	25.65	95.81	48.52	101.08	1289.44	0.00	0.00	0.00	171.26	3.36	1594.32	170.63	137.30	1612.31	52.72	8.74	1672.40	44.29	135.94	1676.49	590.30	-22.37	78.55	1187.73	-0.10	79.44	566.03
7.11000	74.87	234.28	76.00	33.17	227.10	97.33	-128.60	245.62	173.22	-89.34	250.23	220.84	129.80	69.28	44.37	80.87	69.07	53.14	-83.56	13.68	47.85	-85.64	25.92	95.70	55.92	101.04	1289.17	0.00	0.00	0.00	180.11	4.08	1594.09	181.61	138.36	1611.58	62.10	9.14	1672.12	53.47	136.50	1676.13	590.22	-22.78	78.57	1187.13	-0.69	79.20	565.10
7.12000	110.24	239.51	78.73	71.84	232.22	99.38	-96.41	248.64	165.98	-59.48	254.47	215.82	130.67	68.06	45.82	80.84	69.18	53.33	-83.17	13.47	47.95	-85.65	26.05	95.69	64.07	100.78	1288.71	0.00	0.00	0.00	188.94	4.66	1593.40	190.21	139.59	1610.87	71.69	9.30	1671.74	62.69	137.40	1675.68	590.39	-22.80	78.75	1187.72	-0.79	78.97	563.76
7.13000	146.71	245.41	82.94	107.56	237.63	101.44	-63.89	252.88	159.15	-29.54	257.87	210.74	130.92	65.27	47.70	79.54	68.99	53.62	-82.89	13.44	48.03	-85.63	25.71	95.92	74.85	101.83	1288.08	0.00	0.00	0.00	200.11	5.65	1592.51	199.67	140.46	1609.90	81.21	10.83	1671.43	71.99	138.14	1675.15	591.32	-22.21	78.92	1187.06	-0.53	78.93	564.61
7.14000	183.66	251.42	87.06	143.10	243.54	103.85	-31.04	256.23	152.25	0.66	260.74	205.58	137.62	74.10	48.56	80.47	68.93	54.05	-82.59	13.30	48.15	-85.56	25.40	96.01	79.64	101.63	1287.58	0.00	0.00	0.00	209.92	7.01	1591.44	208.66	141.49	1608.81	90.87	12.44	1670.99	81.55	139.22	1674.60	592.04	-21.71	79.03	1187.87	-1.08	79.16	565.45
7.15000	219.61	258.51	92.86	180.18	249.58	107.00	2.30	261.27	146.38	31.73	265.82	201.38	140.99	74.71	50.02	79.25	68.81	54.03	-82.31	13.11	48.31	-85.61	24.76	96.42	90.12	102.40	1287.13	0.00	0.00	0.00	217.54	8.46	1590.64	217.95	142.61	1607.56	100.82	13.43	1670.45	91.28	140.49	1673.98	589.66	-20.84	78.48	1187.31	-0.57	78.86	566.18
7.16000	255.04	263.88	98.19	214.56	256.42	110.51	36.45	266.31	140.79	62.72	270.39	197.32	134.61	73.49	47.76	85.80	68.40	55.98	-82.12	13.70	48.14	-85.71	26.06	96.07	96.87	103.25	1286.38	0.00	0.00	0.00	227.71	10.15	1589.32	226.93	144.02	1606.20	110.78	14.38	1669.71	101.01	140.95	1673.32	588.84	-19.70	78.23	1186.75	-0.12	79.04	566.41
7.17000	290.04	269.44	105.49	249.89	260.78	114.87	70.30	271.43	135.57	93.95	274.57	193.43	137.68	73.15	48.78	84.72	67.67	55.66	-81.95	13.71	48.28	-85.65	25.69	96.38	105.65	103.95	1285.62	0.00	0.00	0.00	240.62	11.42	1587.63	236.40	145.56	1604.67	120.78	15.83	1669.05	110.82	142.34	1672.51	589.98	-18.57	78.84	1186.62	0.39	79.14	567.46
7.18000	324.24	275.33	112.56	284.32	265.58	120.10	104.62	276.54	130.80	125.02	279.80	190.38	137.31	55.20	55.16	80.57	67.31	54.17	-81.82	13.60	48.51	-85.46	25.43	96.79	114.02	105.34	1284.93	0.00	0.00	0.00	250.12	12.85	1586.46	245.36	147.38	1603.07	130.80	16.95	1668.29	120.52	143.46	1671.63	592.32	-21.27	78.74	1187.77	0.22	79.53	568.27
7.19000	359.95	280.90	120.77	320.58	271.74	126.67	138.64	282.12	127.15	156.53	285.88	188.06	137.78	58.97	52.43	85.28	66.76	55.01	-81.77	14.15	48.51	-85.49	26.57	96.66	123.22	105.17	1284.10	0.00	0.00	0.00	257.57	14.64	1585.12	256.10	149.04	1601.31	140.85	18.85	1667.52	130.39	145.33	1670.52	590.15	-22.23	78.76	1187.77	-0.99	79.25	567.44
7.20000	393.73	285.64	129.12	354.16	278.04	131.89	173.05	287.57	124.02	187.78	290.16	185.81	138.83	62.98	50.01	83.59	67.90	53.94	-81.82	14.51	48.67	-85.27	27.11	96.81	128.75	106.06	1283.19	0.00	0.00	0.00	267.90	15.94	1583.60	264.24	150.70	1599.72	150.89	20.76	1666.59	140.26	147.32	1669.34	589.52	-22.05	78.68	1187.60	-0.44	79.01	566.74
7.21000	426.99	290.49	138.05	387.29	282.78	138.31	207.02	293.23	121.87	218.76	296.39	184.92	134.46	67.88	44.83	82.54	67.63	53.33	-81.83	14.63	49.01	-84.92	26.83	97.55	136.73	106.91	1282.18	0.00	0.00	0.00	279.09	17.72	1582.05	273.49	152.64	1597.83	160.93	22.21	1665.58	150.08	148.92	1668.21	590.34	-22.37	78.91	1187.97	-0.85	79.30	567.18
7.22000	462.16	296.01	147.52	417.70	286.65	145.64	240.64	300.04	121.16	249.21	302.02	184.67	131.49	69.18	42.89	81.55	67.00	52.69	-82.00	15.26	49.21	-84.58	27.33	97.81	146.58	107.62	1281.27	0.00	0.00	0.00	286.76	20.00	1580.67	284.70	154.95	1595.92	170.99	23.83	1664.60	159.95	150.46	1666.93	590.40	-22.59	78.73	1187.46	-0.65	79.23	568.90
7.23000	494.20	301.05	157.31	455.92	292.83	154.61	272.98	305.57	120.94	278.83	306.68	184.76	131.77	69.33	42.40	80.54	67.01	52.64	-82.07	15.49	49.59	-84.15	27.58	98.39	153.15	108.80	1280.16	0.00	0.00	0.00	295.98	22.37	1579.18	293.38	156.90	1593.93	181.13	26.33	1663.60	169.79	152.75	1665.50	591.27	-22.65	79.10	1187.24	-0.10	79.12	569.63
7.24000	521.53	305.31	167.14	486.90	297.93	162.68	304.62	310.71	121.60	307.91	312.06	186.02	130.64	69.99	41.81	81.15	67.05	52.58	-82.25	16.15	49.82	-83.65	27.88	98.90	163.16	109.23	1278.71	0.00	0.00	0.00	305.05	24.48	1577.58	303.69	158.64	1592.11	191.27	28.25	1662.43	179.70	154.27	1664.16	590.44	-23.54	78.92	1188.00	-0.65	79.06	567.91
7.25000	549.96	309.00	177.98	513.12	303.34	170.63	335.29	315.86	123.00	335.71	317.03	187.64	131.53	69.93	41.80	81.32	67.86	51.77	-82.35	16.46	50.31	-83.22	28.37	99.37	172.20	110.48	1277.49	0.00	0.00	0.00	316.15	26.73	1575.91	312.60	160.62	1590.11	201.33	30.55	1661.38	189.75	156.52	1662.67	590.24	-23.08	78.73	1187.37	-0.57	78.96	570.57
7.26000	577.13	313.09	188.60	541.50	306.38	180.47	364.43	322.08	125.49	362.34	321.50	189.85	130.97	70.08	41.46	82.67	67.20	52.46	-82.34	16.73	50.86	-82.72	29.32	99.86	180.54	112.07	1275.99	0.00	0.00	0.00	326.19	29.45	1574.30	322.56	163.31	1587.98	211.49	32.41	1660.10	199.67	158.44	1661.15	588.77	-23.11	78.47	1186.89	-0.36	78.89	571.02
7.27000	602.50	316.00	199.37	563.46	308.57	188.48	392.29	327.62	128.30	387.67	326.22	192.47	132.31	70.17	41.18	81.07	67.45	51.37	-82.43	17.43	51.23	-82.08	28.97	100.90	187.71	112.67	1274.52	0.00	0.00	0.00	335.27	31.42	1572.50	331.97	165.38	1585.70	221.55	34.93	1658.85	209.44	160.93	1659.52	589.08	-22.51	78.38	1187.37	-0.67	79.23	568.35
7.28000	623.86	318.43	209.16	589.87	313.70	197.34	418.27	332.64	131.23	411.37	329.89	194.97	132.46	70.23	40.66	83.54	67.71	51.58	-82.48	18.23	51.68	-81.33	28.76	101.77	196.09	113.66	1273.16	0.00	0.00	0.00	345.99	33.90	1570.87	342.56	167.49	1583.60	231.57	37.07	1657.47	219.20	163.18	1657.83	589.62	-22.26	78.55	1186.39	-0.66	78.96	568.04
7.29000	645.56	321.99	218.39	611.09	315.64	205.74	443.24	337.32	134.35	434.00	334.17	197.92	131.99	69.95	40.13	82.56	67.53	50.71	-82.33	17.99	52.58	-80.78	29.56	102.44	204.73	114.43	1271.51	0.00	0.00	0.00	356.38	36.12	1568.88	350.26	169.97	1581.50	241.75	39.75	1656.19	229.01	165.76	1656.10	589.02	-22.23	78.29	1187.14	-0.56	78.95	568.46
7.30000	668.43	325.23	227.75	629.58	319.06	212.21	466.49	341.08	137.32	455.58	336.84	200.39	132.44	69.95	39.63	82.99	67.68	50.71	-82.22	18.51	53.27	-79.91	29.22	103.62	213.72	115.36	1270.13	0.00	0.00	0.00	366.38	38.44	1567.11	360.54	172.50	1579.12	252.03	41.85	1654.73	238.93	168.14	1654.33	587.09	-22.42	77.89	1187.42	0.15	79.36	567.07
7.31000	690.13	328.60	236.05	652.81	321.66	218.85	488.18	344.53	140.06	475.65	340.23	202.95	134.52	70.14	39.92	83.94	67.67	50.81	-82.12	18.97	54.08	-79.27	29.92	104.50	221.40	116.59	1268.60	0.00	0.00	0.00	374.89	41.52	1565.45	371.56	175.33	1576.67	262.29	44.96	1653.41	248.97	171.04	1652.45	588.03	-21.96	77.69	1187.30	0.08	79.42	568.60
7.32000	708.00	331.94	242.36	670.96	326.55	224.47	508.29	347.96	142.77	494.27	342.65	205.16	132.92	69.94	38.90	82.79	67.65	50.10	-81.89	19.25	55.05	-78.58	30.31	105.45	228.43	117.97	1267.19	0.00	0.00	0.00	383.87	44.06	1563.68	381.05	177.95	1574.31	272.41	48.23	1652.11	259.10	173.61	1650.66	588.23	-22.03	77.85	1186.91	0.09	79.42	568.24
7.33000	724.88	334.12	247.90	688.07	328.61	228.92	526.64	350.13	144.79	511.65	344.78	207.03	134.15	69.38	39.04	83.65	66.83	50.17	-81.63	19.30	56.24	-77.75	30.35	106.74	237.14	119.25	1265.82	0.00	0.00	0.00	396.26	46.62	1561.72	389.58	180.13	1571.99	282.90	50.72	1650.71	269.25	176.29	1648.92	588.64	-21.64	77.89	1187.59	-0.24	79.22	568.13
7.34000	741.05	336.16	252.26	703.94	329.24	232.40	543.49	352.80	146.61	527.44	346.63	208.43	133.42	69.40	38.33	84.22	66.71	50.39	-81.29	19.27	57.41	-76.70	29.70	108.38	246.23	120.56	1264.50	0.00	0.00	0.00	404.53	49.48	1560.15	398.60	182.96	1569.75	293.05	53.80	1649.44	279.38	179.28	1647.13	589.50	-21.82	78.25	1186.81	-0.69	78.85	567.32
7.35000	754.73	337.76	255.29	718.68	331.92	235.41	558.92	353.76	147.40	542.20	347.92	209.29	135.22	69.38	38.61	84.79	66.65	49.81	-80.94	19.82	58.46	-75.85	29.78	109.81	255.83	122.25	1263.28	0.00	0.00	0.00	415.02	52.80	1558.39	408.39	186.01	1567.50	303.18	57.10	1648.31	289.63	182.24	1645.41	588.81	-21.90	78.09	1187.01	-0.28	78.84	568.97
7.36000	769.02	338.69	257.78	731.86	332.81	237.27	573.21	354.79	147.68	555.62	349.98	209.98	133.61	69.02	37.64	84.62	66.29	49.84	-80.37	19.80	59.83	-74.91	29.41	111.52	264.23	123.83	1262.21	0.00	0.00	0.00	421.52	54.91	1556.80	419.04	188.83	1565.11	313.45	59.67	1647.12	299.91	185.36	1643.76	586.17	-21.89	77.53	1187.27	-0.25	79.18	567.80
7.37000	780.32	339.40	258.58	744.54	331.99	238.07	586.31	354.95	147.27	568.05	349.69	209.32	134.69	68.84	37.56	86.50	66.01	50.18	-79.75	19.74	61.31	-73.88	29.42	113.26	272.75	125.56	1261.06	0.00	0.00	0.00	433.45	58.44	1555.28	428.38	192.30	1562.89	323.70	63.93	1646.12	310.29	189.10	1642.16	587.23	-21.59	77.68	1187.06	-0.57	79.09	568.45
7.38000	792.58	339.02	258.95	755.62	333.05	238.27	598.15	355.93	146.71	579.57	350.78	208.83	134.36	69.15	37.12	84.79	65.80	49.27	-79.01	19.68	62.92	-72.69	28.92	115.33	281.70	127.35	1260.02	0.00	0.00	0.00	445.01	61.20	1553.72	438.00	194.85	1560.94	333.97	67.18	1645.09	320.56	192.26	1640.69	589.66	-21.60	78.62	1187.11	0.36	79.25	568.00
7.39000	801.66	338.10	257.90	765.67	332.85	237.40	608.55	355.92	145.38	589.97	351.21	207.69	135.56	68.68	37.03	86.11	65.78	49.79	-78.34	20.12	64.47	-71.54	29.32	117.16	291.09	128.67	1259.15	0.00	0.00	0.00	456.26	64.52	1552.31	449.32	198.30	1558.90	344.28	70.96	1644.24	331.07	196.02	1639.23	590.63	-21.89	79.17	1187.76	-0.39	79.25	567.40
7.40000	811.92	336.30	256.14	774.94	330.12	235.20	617.85	356.11	143.62	599.42	350.85	205.84	135.77	68.46	36.55	86.50	65.13	49.74	-77.45	20.21	66.34	-70.48	30.02	118.98	301.16	130.31	1258.21	0.00	0.00	0.00	463.51	67.54	1551.34	459.16	201.29	1557.21	354.68	74.90	1643.59	341.65	200.10	1637.86	591.42	-21.99	79.61	1187.24	-0.60	78.92	568.27
7.41000	818.84	333.56	253.00	783.16	330.08	232.47	625.86	355.76	141.25	607.90	350.98	203.90	136.64	68.64	36.58	86.24	64.88	49.10	-76.49	20.39	68.22	-68.90	29.55	121.31	311.99	132.78	1257.45	0.00	0.00	0.00	474.13	70.72	1550.34	469.54	205.35	1555.41	365.23	78.30	1642.86	352.09	203.35	1636.71	589.42	-21.98	78.78	1187.13	-0.44	79.25	568.13
7.42000	827.01	330.92	249.33	790.16	326.56	228.78	632.79	355.21	138.51	615.27	351.28	201.68	136.39	68.04	36.02	88.61	64.96	49.79	-75.37	20.42	70.33	-67.46	30.10	123.45	322.59	134.45	1256.84	0.00	0.00	0.00	484.11	73.96	1549.52	480.49	208.95	1553.99	375.91	82.66	1642.33	362.57	207.01	1635.64	588.60	-21.94	78.49	1187.91	-0.49	79.18	567.74
7.43000	832.64	327.54	243.91	796.60	322.41	224.36	638.70	354.70	135.19	621.58	350.80	198.76	136.39	68.23	35.55	88.36	65.13	49.31	-74.29	20.72	72.46	-65.78	29.57	126.14	331.28	137.07	1256.33	0.00	0.00	0.00	494.75	78.08	1548.78	489.95	211.80	1552.95	386.74	87.22	1641.87	373.12	210.73	1634.72	587.22	-21.91	77.93	1187.27	-0.62	78.91	568.11
7.44000	837.49	323.92	237.78	801.79	320.39	219.02	643.37	353.80	131.50	627.19	349.90	195.43	136.26	67.80	35.22	88.48	64.36	49.05	-73.05	20.34	75.09	-64.10	29.82	128.78	342.44	138.74	1255.81	0.00	0.00	0.00	505.39	81.53	1548.23	500.80	215.71	1551.95	397.74	90.77	1641.47	383.88	214.84	1633.83	587.50	-21.91	77.97	1187.77	-0.46	79.16	566.92
7.45000	843.59	318.71	231.86	806.39	316.80	212.73	647.34	352.94	127.64	631.73	349.16	191.74	136.45	67.75	35.22	89.85	64.08	49.42	-71.67	20.20	77.74	-62.05	29.94	131.58	352.90	140.97	1255.24	0.00	0.00	0.00	515.11	85.64	1548.01	512.74	220.10	1550.85	408.96	95.42	1641.19	394.95	219.17	1633.09	585.25	-21.89	77.36	1187.65	0.14	79.03	567.21
7.46000	846.31	314.29	223.97	810.41	313.56	205.86	650.75	350.62	126.21	635.80	348.18	188.29	136.40	67.85	34.99	89.85	63.92	49.03	-70.25	20.06	80.58	-59.89	30.01	134.56	365.25	143.80	1255.04	0.00	0.00	0.00	525.28	89.48	1547.92	523.13	223.59	1550.21	420.23	100.11	1641.07	406.27	223.44	1632.49	585.70	-22.01	77.61	1187.28	-0.22	78.99	567.01
7.47000	851.97	310.39	216.10	814.99	309.26	198.71	654.52	348.87	124.01	640.18	347.50	184.90	137.51	67.92	35.10	89.46	63.15	48.65	-68.61	19.77	83.59	-57.29	28.53	138.33	374.83	146.97	1254.82	0.00	0.00	0.00	538.98	92.84	1547.62	532.86	227.76	1549.70	431.66	104.73	1640.95	417.76	227.45	1632.04	586.62	-21.87	77.58	1187.66	-0.33	79.26	568.86
7.48000	856.90	306.90	207.34	820.50	305.78	191.07	658.37	347.81	122.60	645.42	346.98	182.36	137.06	67.83	34.83	90.04	62.78	48.43	-66.86	19.35	86.84	-54.71	28.99	141.44	386.92	148.96	1254.55	0.00	0.00	0.00	550.97	97.80	1547.83	545.46	231.93	1549.35	443.23	109.40	1641.04	429.38	232.10	1631.67	588.97	-22.40	78.45	1187.67	-0.47	79.15	568.63
7.49000	864.21	305.54	197.56	827.16	305.93	182.77	662.32	348.18	121.85	652.43	347.51	180.92	137.69	67.71	34.97	89.94	63.04	47.84	-65.10	19.16	90.23	-51.73	28.16	145.21	397.83	152.19	1254.47	0.00	0.00	0.00	563.32	101.74	1548.07	557.68	236.10	1549.26	454.92	114.45	1641.40	441.34	236.98	1631.44	589.84	-22.73	78.47	1187.60	-0.91	79.25	568.15
7.50000	870.96	305.57	187.16	832.48	306.54	174.79	665.25	348.53	120.70	658.97	347.86	179.64	137.31	67.91	34.81	90.87	62.47	47.52	-62.97	18.62	94.05	-48.40	27.62	149.02	409.81	155.88	1254.64	0.00	0.00	0.00	573.73	105.97	1548.85	569.95	240.25	1549.35	466.68	119.49	1641.83	453.40	241.77	1631.46	589.53	-20.33	78.50	1187.47	-0.57	79.25	567.67
7.51000	874.50	307.05	177.32	836.89	306.90	166.99	666.81	350.11	120.38	663.65	349.12	179.28	137.90	67.80	34.97	92.16	62.37	47.26	-60.47	17.95	98.20	-44.50	26.62	153.31	421.61	159.57	1254.90	0.00	0.00	0.00	585.51	110.20	1549.78	583.33	244.91	1549.54	478.70	125.40	1642.58	465.78	246.79	1631.62	588.73	-20.53	78.28	1188.55	-0.16	79.86	567.12
7.52000	876.68	309.45	169.08	837.76	307.74	163.44	667.62	351.09	119.84	666.96	350.29	179.53	138.18	67.30	34.87	92.98	61.70	47.20	-57.63	17.10	102.68	-40.00	25.31	157.88	434.62	161.36	1255.62	0.00	0.00	0.00	598.62	114.39	1550.70	595.60	249.26	1549.91	490.84	129.79	1643.42	478.30	251.96	1631.95	590.43	-21.53	78.92	1189.23	-0.50	79.85	568.56
7.53000	880.38	311.05	163.37	841.03	308.61	159.10	667.92	351.62	119.35	669.79	349.90	179.49	138.06	67.38	35.05	95.21	61.61	47.22	-54.48	16.42	107.30	-35.27	24.48	162.44	446.23	164.51	1256.09	0.00	0.00	0.00	611.11	119.44	1551.87	608.08	253.73	1550.50	503.32	136.55	1644.49	490.87	257.39	1632.30	589.90	-23.07	78.69	1188.44	-0.89	79.46	567.58
7.54000	882.55	311.39	158.35	841.27	309.66	154.45	668.01	352.50	118.76	672.23	350.13	179.84	137.85	68.14	34.44	95.93	61.81	46.73	-51.06	16.43	111.90	-30.06	22.84	167.33	451.40	168.08	1256.27	0.00	0.00	0.00	622.79	124.45	1553.02	619.90	258.79	1551.13	515.75	142.04	1645.45	503.48	262.81	1632.77	590.54	-22.80	78.65	1187.40	-0.87	79.53	567.61
7.55000	884.82	310.49	152.88	844.91	308.48	151.64	668.32	354.24	118.49	674.75	350.43	180.08	138.01	67.76	34.39	96.88	61.92	46.13	-47.14	16.55	116.81	-24.32	22.34	172.04	460.14	172.07	1257.18	0.00	0.00	0.00	636.17	129.87	1554.03	633.31	264.07	1551.83	528.47	147.68	1646.53	516.14	268.27	1633.31	590.00	-22.00	78.55	1187.32	-0.78	79.57	567.87
7.56000	886.05	309.45	147.32	845.72	306.57	147.71	670.15	354.60	119.24	677.22	351.12	180.19	137.55	67.44	34.40	97.86	62.06	45.89	-42.68	16.65	121.97	-18.12	21.73	176.76	472.11	176.26	1258.36	0.00	0.00	0.00	649.61	135.58	1555.21	645.13	269.18	1552.38	541.31	153.14	1647.65	528.69	274.06	1633.89	590.27	-22.35	78.58	1187.14	-0.55	79.43	568.28
7.57000	888.11	307.99	142.59	846.71	306.63	143.94	671.26	354.25	119.27	679.67	350.70	180.00	138.49	67.53	34.70	99.40	62.21	45.77	-37.86	17.84	126.96	-11.55	21.52	181.56	484.87	179.71	1259.93	0.00	0.00	0.00	662.51	140.96	1556.47	657.56	274.92	1552.93	554.28	159.34	1649.12	541.28	279.70	1634.65	589.53	-22.21	78.36	1187.98	-1.10	79.56	567.52
7.58000	889.47	307.67	138.80	847.59	306.45	141.53	672.09	353.08	119.00	681.53	349.79	179.73	139.17	67.69	34.91	101.57	62.90	46.15	-32.50	18.52	132.42	-4.28	21.32	186.38	495.22	183.36	1261.65	0.00	0.00	0.00	674.44	147.03	1557.92	670.46	280.90	1553.59	567.54	166.07	1650.80	553.90	285.49	1635.62	589.05	-22.52	78.12	1187.46	-0.52	79.54	567.53
7.59000	890.23	306.73	135.65	850.89	305.41	140.49	672.24	353.56	119.40	682.97	348.85	179.43	139.08	67.55	34.84	102.51	63.37	46.43	-26.48	19.31	138.24	3.43	20.80	191.50	507.58	187.32	1263.65	0.00	0.00	0.00	686.50	152.81	1559.53	681.95	286.60	1554.46	580.71	171.20	1652.57	566.37	291.38	1636.78	590.20	-22.31	78.67	1187.48	-0.24	79.45	568.45
7.60000	891.28	306.03	133.13	847.94	305.80	138.13	672.33	353.66	119.52	684.24	348.45	179.11	139.65	67.63	34.51	105.65	63.77	47.17	-20.07	20.27	144.44	11.40	21.64	196.53	520.24	191.18	1266.26	0.00	0.00	0.00	699.50	159.12	1561.40	693.28	292.61	1555.37	593.76	178.06	1654.89	578.57	297.19	1638.24	591.00	-22.74	78.77	1186.74	-0.27	79.42	569.26
7.61000	891.11	306.77	129.69	849.11	305.75	137.14	672.45	352.38	119.14	684.99	348.09	179.03	140.44	67.69	34.56	105.18	63.62	47.15	-13.17	21.27	150.98	19.72	23.17	201.32	532.79	194.51	1269.17	0.00	0.00	0.00	711.60	165.33	1563.50	705.25	298.20	1556.61	606.50	183.81	1657.39	590.56	302.99	1639.93	591.69	-22.67	78.69	1187.12	-1.07	79.49	568.09
7.62000	892.08	306.44	127.85	848.09	304.94	135.76	672.54	352.98	119.46	685.73	347.92	178.81	141.88	67.79	34.18	109.09	64.10	48.34	-5.93	21.57	158.05	28.33	23.69	206.88	542.44	197.91	1272.10	0.00	0.00	0.00	722.49	171.12	1565.98	716.39	304.00	1558.20	618.87	188.96	1659.96	602.23	308.41	1641.88	589.85	-23.06	78.49	1188.17	-0.91	79.55	567.20
7.63000	891.97	306.31	126.30	849.90	304.15	135.48	672.75	352.21	119.46	686.14	347.40	178.57	143.42	67.56	33.86	112.87	64.40	49.68	1.76	22.71	165.10	37.46	24.63	212.44	554.34	200.93	1275.26	0.00	0.00	0.00	734.68	176.68	1568.76	727.77	309.83	1559.99	630.88	194.68	1662.83	613.46	313.93	1643.90	593.14	-23.16	78.22	1188.06	-0.84	79.58	567.91
7.64000	892.12	305.92	125.10	849.20	304.92	134.55	672.93	351.91	119.55	686.29	346.90	178.60	144.28	67.10	32.80	116.40	64.77	51.21	10.08	23.39	172.40	46.87	26.71	217.75	564.23	204.36	1278.31	0.00	0.00	0.00	744.95	182.57	1571.63	737.80	315.73	1562.11	642.50	201.03	1665.91	624.30	319.46	1646.02	594.50	-22.97	77.98	1187.23	-0.67	79.50	567.83
7.65000	891.99	305.82	124.06	850.42	304.26	134.06	672.78	352.29	119.85	686.54	347.20	178.90	146.93	67.20	32.57	118.82	64.81	52.37	18.74	24.95	179.50	56.66	28.05	223.35	574.82	207.50	1281.22	0.00	0.00	0.00	757.75	187.65	1574.56	750.04	320.97	1564.42	653.39	207.31	1668.87	634.73	325.00	1648.09	590.33	-22.16	78.20	1188.25	-0.62	79.60	567.02
7.66000	893.29	306.01	123.53	851.37	304.49	134.31	672.72	351.53	119.79	686.99	347.23	179.07	149.90	67.06	32.00	124.16	62.80	53.93	28.22	25.90	187.04	66.88	30.22	228.95	588.54	210.69	1284.05	0.00	0.00	0.00	767.30	193.38	1578.15	760.23	326.24	1566.92	664.14	212.69	1671.92	644.89	330.19	1650.23	590.26	-22.56	78.66	1187.57	-1.05	79.18	566.58
7.67000	893.73	305.66	123.25	851.03	303.51	133.71	672.54	351.98	120.12	687.51	346.51	178.89	151.80	66.48	30.88	126.31	64.65	57.12	38.06	28.75	194.03	77.46	33.17	234.52	597.20	213.98	1286.90	0.00	0.00	0.00	777.29	198.79	1581.59	770.06	331.52	1569.30	674.39	217.78	1675.01	654.83	335.35	1652.26	589.89	-23.22	78.38	1188.07	-0.53	80.04	565.40
7.68000	898.20	305.37	124.54	849.86	304.54	132.99	672.43	351.89	120.19	687.80	346.64	179.00	154.98	65.45	29.99	135.92	65.79	61.94	48.69	31.09	201.38	88.36	36.52	240.07	605.86	216.68	1289.46	0.00	0.00	0.00	786.08	203.62	1585.21	778.83	336.36	1571.79	684.22	222.52	1677.94	664.43	340.46	1654.31	590.47	-22.81	78.35	1188.13	-0.49	79.66	565.50
7.69000	895.58	305.53	123.03	849.70	304.56	131.73	672.55	351.53	120.26	688.31	346.13	178.77	160.09	65.02	28.91	141.39	67.06	66.01	59.96	34.36	208.50	99.86	40.45	245.55	617.16	219.63	1292.08	0.00	0.00	0.00	798.71	209.62	1588.51	788.32	340.92	1574.15	694.20	227.87	1680.85	673.88	345.26	1656.30	591.90	-22.57	78.87	1187.80	-1.06	79.37	567.55
7.70000	894.05	305.64	121.88	849.82	305.00	131.93	672.64	351.69	120.47	688.52	346.74	179.08	165.84	63.33	28.43	148.19	68.11	69.91	71.71	37.91	215.25	111.72	44.46	251.06	627.71	222.32	1294.75	0.00	0.00	0.00	806.60	213.82	1591.99	798.45	345.62	1576.33	703.72	232.30	1683.69	683.16	349.61	1658.30	589.89	-22.53	78.44	1188.08	-0.74	79.73	567.99
7.71000	893.57	305.17	121.27	849.54	304.17	131.55	672.87	351.50	120.58	688.92	346.90	179.15	175.94	65.08	33.60	158.70	69.79	75.30	83.82	40.80	221.58	123.54	49.51	256.42	637.18	225.16	1297.34	0.00	0.00	0.00	816.12	218.46	1595.05	807.27	349.82	1578.65	712.93	235.97	1686.35	692.22	353.89	1660.28	589.82	-22.37	78.53	1188.09	-0.13	79.73	568.34
7.72000	892.28	305.21	120.53	849.60	303.94	131.73	672.85	351.40	120.65	689.29	347.09	179.43	187.79	66.62	39.60	171.82	71.94	81.58	96.05	45.36	227.12	135.07	56.85	261.39	646.43	227.71	1300.14	0.00	0.00	0.00	826.99	223.20	1597.81	816.48	353.97	1580.84	722.17	239.90	1688.96	701.11	357.87	1662.28	589.78	-22.20	78.47	1187.98	0.14	79.67	569.62
7.73000	893.48	305.10	120.58	850.52	303.95	130.69	672.93	351.83	120.94	689.62	346.60	179.34	202.08	68.72	45.50	184.26	75.31	87.63	108.73	48.64	232.65	146.84	61.61	267.41	654.51	229.90	1302.74	0.00	0.00	0.00	835.53	226.95	1600.44	824.19	358.14	1582.98	731.28	244.37	1691.50	709.72	361.65	1664.28	590.40	-22.43	78.31	1187.43	-0.48	79.64	569.26
7.74000	892.15	305.11	119.87	849.24	304.36	131.07	673.22	351.20	120.90	689.88	346.45	179.40	217.28	73.34	51.92	198.83	79.60	94.32	122.73	50.10	238.11	157.89	66.88	272.76	662.50	231.89	1305.33	0.00	0.00	0.00	843.20	230.65	1603.16	832.62	361.76	1585.06	740.21	248.29	1694.06	718.26	365.08	1666.33	590.99	-22.68	78.53	1188.15	-0.37	79.69	568.48
7.75000	892.80	304.92	119.99	849.66	304.40	130.94	673.20	351.99	121.42	690.14	346.25	179.47	233.94	78.52	58.54	214.57	84.43	100.62	137.12	49.48	243.67	171.31	71.65	277.92	670.78	234.09	1307.84	0.00	0.00	0.00	851.74	234.13	1605.67	839.97	365.14	1587.13	748.52	250.36	1696.37	726.58	368.33	1668.44	590.40	-22.70	78.45	1187.58	-0.26	79.64	567.88
7.76000	894.07	304.70	120.12	849.25	303.75	130.50	673.31	350.90	121.13	690.31	346.21	179.66	250.54	84.66	65.05	228.76	90.17	106.53	151.65	52.15	248.19	186.56	76.69	283.81	679.33	236.16	1310.40	0.00	0.00	0.00	860.10	237.37	1607.96	848.90	368.42	1588.99	757.02	253.49	1698.73	734.58	371.65	1670.41	590.72	-22.38	78.67	1188.97	0.26	79.84	567.20
7.77000	892.73	305.27	119.44	848.84	304.94	130.55	673.31	351.06	121.44	690.49	345.76	179.67	266.97	90.95	70.31	243.96	96.39	111.88	166.83	54.82	252.50	200.61	81.46	288.24	688.42	238.08	1312.94	0.00	0.00	0.00	869.21	240.57	1610.25	856.18	371.06	1590.99	765.14	257.54	1701.07	742.44	374.89	1672.39	590.88	-22.24	78.69	1187.96	-0.66	79.36	569.39
7.78000	892.23	305.20	119.19	848.89	303.51	130.58	673.29	351.24	121.69	690.60	346.21	179.89	283.86	98.07	75.68	258.59	102.70	117.03	181.42	58.46	256.10	215.22	85.41	292.48	695.06	240.03	1315.45	0.00	0.00	0.00	877.03	243.50	1612.80	863.80	373.82	1592.94	773.04	260.26	1703.35	750.03	377.96	1674.31	590.94	-22.46	78.41	1187.26	-0.64	79.67	568.44
7.79000	892.33	305.40	119.03	848.93	304.29	130.44	673.20	350.78	121.69	690.78	345.81	179.79	300.37	105.52	80.77	277.37	109.23	122.65	195.93	61.73	259.77	230.05	89.26	296.31	701.95	241.92	1317.74	0.00	0.00	0.00	882.90	246.50	1615.05	871.53	376.12	1594.81	780.19	262.20	1705.51	757.41	380.54	1676.21	590.43	-22.49	78.62	1187.97	-0.75	79.52	568.20
7.80000	893.26	304.97	119.47	849.08	304.36	129.91	673.20	350.92	121.71	690.93	345.63	179.86	318.95	112.37	86.53	292.52	115.67	127.06	210.85	69.35	262.26	245.21	92.01	300.14	709.49	243.85	1320.06	0.00	0.00	0.00	890.50	249.30	1617.39	877.96	378.58	1596.80	787.25	265.68	1707.76	764.56	382.91	1678.11	590.06	-22.78	78.34	1188.61	-0.90	79.85	567.49
7.81000	891.92	304.50	119.22	848.67	304.79	130.13	673.12	351.01	121.91	691.06	346.49	180.27	334.90	118.97	91.28	307.16	121.96	131.10	226.03	77.35	264.69	261.07	95.60	303.61	714.97	245.47	1322.23	0.00	0.00	0.00	897.22	251.23	1619.48	885.45	380.79	1598.59	794.14	267.98	1709.96	771.39	385.70	1679.88	590.58	-22.43	78.37	1188.04	-0.25	79.92	566.86
7.82000	890.48	305.39	118.09	850.44	304.59	130.45	673.11	350.98	121.95	691.40	345.42	179.91	354.82	125.93	96.68	326.40	127.92	136.50	241.05	85.84	266.66	277.15	98.52	307.15	721.41	247.09	1324.48	0.00	0.00	0.00	905.45	253.70	1621.64	891.77	382.49	1600.56	800.66	269.81	1711.95	777.99	387.94	1681.67	590.64	-22.41	78.35	1187.97	-0.49	79.81	567.55
7.83000	892.55	304.85	118.89	848.88	303.73	129.43	673.07	351.10	122.14	691.53	345.88	180.10	372.19	132.31	101.29	344.60	133.70	141.11	256.77	91.61	269.06	291.72	101.69	310.18	729.11	248.73	1326.66	0.00	0.00	0.00	911.74	256.07	1623.91	899.59	384.58	1602.53	806.89	271.68	1713.96	784.47	389.50	1683.55	590.89	-22.30	78.40	1187.66	-0.29	79.53	567.82
7.84000	891.67	304.71	118.48	847.81	303.85	129.09	673.25	350.59	122.07	691.75	346.12	180.35	391.77	138.08	106.44	363.20	138.89	145.93	273.26	96.63	271.39	307.53	107.20	311.93	734.65	250.12	1328.61	0.00	0.00	0.00	916.58	257.90	1626.38	905.36	385.60	1604.88	812.88	273.38	1715.89	790.61	391.37	1685.34	591.37	-23.13	78.63	1189.01	-0.44	79.88	568.95
7.85000	891.32	304.44	118.33	849.13	303.87	129.46	673.34	350.65	122.19	691.98	345.74	180.31	409.80	143.37	110.84	381.34	143.38	150.34	290.31	101.56	273.45	325.70	115.11	313.30	741.15	251.54	1330.56	0.00	0.00	0.00	924.60	259.88	1628.53	910.15	387.22	1607.10	818.58	274.23	1717.82	796.55	392.98	1687.17	590.62	-22.83	78.44	1189.56	-0.49	80.24	568.17
7.86000	892.87	304.66	118.62	850.04	304.05	129.84	673.26	350.65	122.35	692.17	345.63	180.34	429.71	147.49	115.76	400.10	147.85	154.64	307.17	104.43	275.90	342.26	118.14	315.97	747.09	252.77	1332.39	0.00	0.00	0.00	929.34	261.16	1631.03	916.50	388.86	1609.27	824.29	275.98	1719.73	802.29	394.51	1689.01	589.81	-22.92	78.42	1188.61	-0.50	80.04	567.63
7.87000	891.01	304.51	117.94	848.85	304.33	129.70	673.39	350.58	122.26	692.24	345.90	180.49	451.30	151.89	120.35	421.19	152.11	159.08	324.32	108.85	277.54	358.82	120.96	318.39	754.70	253.73	1334.15	0.00	0.00	0.00	933.70	262.42	1633.30	923.30	389.88	1611.52	829.84	277.39	1721.70	807.90	395.61	1690.86	590.37	-22.92	78.73	1187.61	-0.09	79.79	568.54
7.88000	890.10	304.24	117.76	849.32	304.25	129.54	673.36	350.06	122.14	692.44	345.57	180.40	470.80	155.46	124.07	440.11	155.78	162.42	341.67	113.90	278.84	375.58	124.44	320.21	759.68	254.52	1335.81	0.00	0.00	0.00	939.18	262.97	1635.32	929.61	390.79	1613.78	834.92	277.26	1723.31	813.42	396.93	1692.68	591.07	-22.77	78.89	1181.12	-0.49	77.11	569.50
7.89000	891.13	303.77	118.27	848.96	304.52	129.33	673.34	350.60	122.44	692.51	345.94	180.54	490.50	158.76	127.57	460.21	159.02	165.81	359.12	118.10	279.90	392.70	127.07	321.90	765.33	255.36	1337.38	0.00	0.00	0.00	946.57	263.76	1637.47	934.58	391.97	1616.13	840.14	278.57	1725.09	818.83	397.86	1694.53	590.40	-22.41	78.74	1177.52	-0.85	75.81	569.30
7.90000	891.44	304.42	118.07	850.65	304.66	130.22	673.30	350.79	122.41	692.71	345.29	180.30	512.70	161.42	131.23	479.28	161.98	168.41	376.75	121.49	280.75	410.32	129.58	323.18	770.31	256.13	1338.84	0.00	0.00	0.00	950.84	264.39	1639.70	940.32	392.32	1618.45	845.40	280.01	1726.78	824.15	398.40	1696.37	590.66	-22.61	78.79	1179.21	-0.53	76.77	568.86
7.91000	889.40	304.26	117.46	849.39	304.30	129.11	673.20	351.10	122.73	692.78	345.49	180.41	533.93	164.33	133.99	499.62	164.92	170.76	394.60	124.12	281.28	428.17	132.96	323.64	776.08	256.94	1340.27	0.00	0.00	0.00	956.29	265.49	1641.67	945.84	393.03	1620.64	850.24	280.23	1728.42	829.34	399.37	1698.09	590.32	-22.54	78.71	1186.01	-0.73	78.97	568.29
7.92000	890.77	303.96	117.91	849.76	304.84	129.39	673.23	350.92	122.62	692.78	345.96	180.61	555.42	166.78	136.48	519.51	167.29	172.70	412.90	127.22	281.26	446.30	134.34	324.29	782.84	257.70	1341.66	0.00	0.00	0.00	960.97	266.62	1644.12	950.40	393.57	1623.00	854.91	281.05	1730.25	834.50	399.89	1699.84	589.93	-23.15	78.75	1187.57	-0.50	79.97	568.10
7.93000	891.98	304.51	118.22	848.90	304.39	129.11	673.19	350.49	122.47	692.72	345.61	180.47	576.66	168.89	138.59	540.76	169.78	174.38	431.84	130.32	280.68	463.82	136.81	324.05	789.55	258.36	1343.03	0.00	0.00	0.00	965.47	266.63	1646.17	955.54	393.55	1625.21	859.20	279.52	1731.63	839.57	400.41	1701.50	588.20	-23.54	78.42	1188.15	-0.61	80.35	568.12
7.94000	891.17	304.67	117.82	849.56	304.77	128.73	673.21	350.75	122.65	692.95	345.59	180.56	598.98	170.65	140.51	562.85	171.80	175.98	451.14	132.04	279.83	484.04	138.67	323.24	793.46	259.02	1344.37	0.00	0.00	0.00	971.97	266.23	1648.04	961.29	393.41	1627.35	863.80	279.90	1733.08	844.50	400.50	1703.07	587.66	-23.64	78.15	1188.34	-0.40	80.21	568.77
7.95000	890.87	304.75	117.63	849.22	304.23	129.15	673.24	350.72	122.64	692.97	346.17	180.70	622.01	172.61	142.39	584.61	173.67	176.70	470.70	134.34	278.17	502.42	140.40	321.94	798.25	259.51	1345.74	0.00	0.00	0.00	976.21	265.86	1649.95	965.80	393.70	1629.48	868.55	280.76	1734.47	849.38	400.41	1704.64	587.24	-23.83	77.98	1187.72	-1.22	80.17	568.41
7.96000	890.04	304.75	117.36	847.93	304.47	128.52	673.16	350.55	122.57	692.95	345.01	180.36	643.48	174.04	143.68	606.08	175.17	177.38	490.24	135.80	276.23	519.53	142.45	320.63	804.74	260.07	1346.99	0.00	0.00	0.00	981.13	266.40	1651.93	971.05	393.20	1631.70	872.90	280.25	1735.69	854.06	400.66	1706.06	587.19	-23.25	77.61	1188.40	-3.00	80.29	567.52
7.97000	891.30	305.08	117.64	849.29	305.76	128.73	673.02	350.46	122.58	692.96	345.59	180.55	666.58	175.01	145.21	628.90	176.63	178.02	510.00	137.19	273.67	538.42	143.68	318.16	810.03	260.32	1348.27	0.00	0.00	0.00	986.43	266.60	1653.72	976.47	392.89	1633.77	877.10	279.24	1736.85	858.72	400.58	1707.43	587.16	-23.45	77.51	1188.21	-1.42	80.24	568.18
7.98000	890.29	305.22	117.07	848.89	303.71	128.18	673.05	350.45	122.63	693.12	345.04	180.29	689.73	176.04	146.11	652.44	177.75	178.49	530.25	138.50	270.67	560.36	143.85	315.72	816.50	261.01	1349.37	0.00	0.00	0.00	989.70	265.99	1655.70	981.27	392.80	1635.78	881.42	278.40	1738.09	863.27	400.60	1708.72	587.79	-23.71	77.80	1188.49	-0.50	80.18	569.28
7.99000	891.37	305.13	117.59	850.15	304.67	128.79	673.01	350.08	122.47	693.21	345.55	180.56	713.49	177.79	146.08	674.49	178.32	178.18	550.92	139.47	267.32	580.53	145.54	312.53	821.35	261.49	1350.54	0.00	0.00	0.00	993.35	265.53	1657.55	985.49	392.32	1637.71	885.67	278.34	1739.16	867.78	400.17	1710.00	587.22	-23.46	77.17	1188.23	-0.81	79.84	569.34
8.00000	889.61	304.92	117.10	849.56	304.16	128.30	673.00	350.42	122.70	693.28	345.72	180.64	737.94	178.11	146.67	700.22	178.42	178.52	572.26	140.07	263.65	601.21	145.51	309.55	826.60	261.72	1351.31	0.00	0.00	0.00	999.34	264.97	1659.13	990.95	392.08	1639.50	889.76	278.25	1740.18	872.22	399.75	1711.22	588.97	-22.66	78.05	1188.85	-0.65	80.06	568.48
8.01000	891.13	304.68	117.89	849.49	303.98	129.03	673.03	350.31	122.66	693.36	345.72	180.59	765.31	178.39	147.24	725.52	178.19	178.33	594.10	140.42	259.74	621.96	145.58	306.26	832.13	262.08	1352.20	0.00	0.00	0.00	1002.57	263.79	1660.75	996.24	391.86	1641.30	894.15	278.15	1741.24	876.74	399.28	1712.42	590.50	-22.64	78.32	1188.83	-0.81	80.34	569.05
8.02000	891.30	304.16	118.15	848.47	304.13	128.82	673.01	349.69	122.42	693.48	345.32	180.43	791.22	177.11	147.27	749.21	177.78	177.62	616.34	141.38	255.29	642.87	145.58	302.53	838.94	262.72	1352.89	0.00	0.00	0.00	1007.96	263.79	1661.84	1001.23	390.96	1643.03	898.24	277.76	1742.05	881.22	398.49	1713.57	590.90	-22.60	78.46	1191.20	-0.29	78.30	568.75
8.03000	890.13	304.44	117.53	851.14	304.13	129.54	672.97	350.52	122.88	693.63	345.21	180.42	817.93	177.69	148.49	776.07	177.06	177.63	638.71	142.40	250.56	664.12	146.71	298.25	844.37	263.19	1353.65	0.00	0.00	0.00	1012.68	262.86	1663.26	1005.04	390.19	1644.92	902.13	276.70	1742.74	885.65	398.00	1714.61	591.42	-22.56	78.72	1194.41	-0.12	80.39	567.46
8.04000	890.03	303.75	117.80	848.90	304.50	129.66	673.01	350.01	122.72	693.75	345.41	180.50	842.67	176.96	148.84	800.70	176.64	176.95	661.45	143.71	245.35	685.69	147.37	293.79	851.54	263.49	1354.20	0.00	0.00	0.00	1018.60	262.17	1664.47	1009.43	389.23	1646.79	906.37	275.49	1743.48	890.10	397.44	1715.59	590.88	-22.78	78.42	1189.50	-1.25	79.95	568.16
8.05000	891.75	303.24	118.62	846.99	304.88	132.72	673.07	349.75	122.62	693.78	345.69	180.54	870.07	176.03	149.69	825.93	175.99	176.45	684.47	144.31	240.11	707.40	146.58	289.61	857.76	263.99	1354.85	0.00	0.00	0.00	1021.30	260.01	1665.71	1014.65	388.33	1648.38	910.64	275.53	1744.04	894.55	396.66	1716.54	591.10	-23.27	78.58	1188.06	-0.08	79.96	566.87
8.06000	886.74	298.46	123.20	845.46	306.95	134.18	673.04	349.93	122.87	693.93	345.20	180.47	896.68	175.28	150.02	852.71	175.19	176.39	707.90	144.66	234.73	729.54	147.01	284.90	862.75	264.00	1355.35	0.00	0.00	0.00	1025.50	259.63	1666.88	1019.73	387.37	1649.95	914.87	274.73	1744.49	899.06	395.45	1717.47	590.33	-23.26	78.57	1189.03	0.21	80.29	567.77
8.07000	887.95	297.96	123.85	845.59	309.10	135.74	672.91	350.34	123.12	693.99	345.50	180.59	924.26	174.71	150.81	879.17	174.40	176.37	731.83	145.14	229.02	752.09	146.24	280.30	867.98	264.31	1355.95	0.00	0.00	0.00	1030.49	258.51	1667.97	1024.49	386.72	1651.49	919.03	273.32	1744.95	903.51	394.71	1718.24	590.68	-23.14	78.56	1188.62	-0.07	80.01	567.89
8.08000	885.45	298.14	123.49	845.89	311.77	137.33	673.04	349.27	122.87	694.15	345.02	180.54	951.87	173.49	151.77	904.93	173.82	176.11	756.48	146.15	222.76	774.94	145.55	275.53	873.37	264.73	1356.25	0.00	0.00	0.00	1035.15	257.55	1669.07	1029.05	385.71	1653.07	923.35	272.36	1745.28	907.99	393.63	1718.99	590.31	-22.82	78.71	1188.70	-0.57	80.18	568.25
8.09000	888.75	298.70	124.35	847.08	312.34	138.27	672.98	349.94	123.29	694.19	345.24	180.74	978.64	172.08	152.39	930.75	173.39	175.76	781.22	146.48	216.64	797.70	144.06	270.84	879.46	264.95	1356.73	0.00	0.00	0.00	1038.17	255.84	1670.04	1033.39	384.46	1654.58	927.57	271.26	1745.43	912.49	392.66	1719.67	589.96	-23.07	78.49	1187.84	0.12	80.20	568.40
8.10000	888.97	299.55	124.41	848.56	313.31	138.77	673.03	349.58	123.35	694.39	344.75	180.63	1004.91	172.28	153.77	955.74	172.75	175.16	805.94	146.52	210.59	820.68	143.07	266.02	885.09	265.05	1357.07	0.00	0.00	0.00	1044.14	254.56	1670.59	1038.52	383.60	1655.80	931.68	269.65	1745.55	917.00	391.49	1720.26	590.84	-23.15	78.99	1189.02	-0.26	80.19	567.51
8.11000	889.43	300.23	124.44	848.29	311.58	136.97	673.00	350.42	123.88	694.62	345.21	181.02	1031.99	171.15	154.65	980.99	172.01	174.80	830.95	146.82	204.46	844.10	142.28	261.03	890.08	265.30	1357.47	0.00	0.00	0.00	1049.00	253.72	1671.34	1043.14	382.65	1657.14	936.30	270.14	1745.72	921.47	390.29	1720.78	590.43	-23.24	78.75	1188.06	0.05	80.18	568.43
8.12000	891.17	300.52	124.89	850.45	312.16	137.07	673.07	349.45	123.72	694.97	344.95	181.07	1059.05	170.82	156.03	1008.00	171.59	175.15	855.99	145.50	199.05	867.46	140.52	256.38	897.78	265.25	1357.79	0.00	0.00	0.00	1054.22	252.41	1672.20	1047.96	381.52	1658.41	940.20	267.18	1745.53	926.05	388.99	1721.23	589.84	-23.28	78.48	1188.36	-0.09	80.43	568.39
8.13000	891.59	300.78	125.28	850.49	309.16	134.85	673.16	349.54	124.02	695.16	345.06	181.34	1085.27	170.64	157.23	1034.39	170.55	175.35	881.30	143.78	193.99	891.30	139.56	251.68	902.56	265.52	1357.89	0.00	0.00	0.00	1057.92	251.23	1672.81	1053.09	380.41	1659.60	944.59	265.84	1745.50	930.65	387.50	1721.65	591.20	-23.41	78.64	1188.23	0.04	80.47	567.67
8.14000	890.61	301.35	124.10	850.73	308.47	131.05	673.21	349.23	124.29	695.75	344.86	181.55	1112.04	169.97	158.84	1060.33	169.70	175.75	906.70	141.72	189.24	915.21	137.81	247.32	909.51	265.35	1358.00	0.00	0.00	0.00	1063.78	249.71	1673.15	1057.97	379.34	1660.61	948.78	264.02	1745.33	935.26	386.34	1721.89	589.33	-23.46	78.06	1188.63	0.04	80.60	567.85
8.15000	890.31	302.10	123.93	852.58	307.92	130.28	673.43	348.92	124.48	696.10	344.60	181.77	1138.05	169.38	160.42	1085.55	168.17	175.93	932.16	139.94	184.65	938.79	136.39	243.01	914.78	265.33	1357.95	0.00	0.00	0.00	1069.83	248.80	1673.70	1062.59	378.49	1661.70	953.17	262.61	1745.01	939.97	385.03	1722.11	589.56	-23.44	77.92	1187.30	0.24	81.10	567.67
8.16000	893.34	305.40	117.52	850.86	307.88	129.75	673.54	349.09	124.97	696.55	344.82	182.18	1164.43	168.01	161.57	1111.56	166.90	176.22	956.86	137.65	180.39	961.93	135.56	238.74	920.58	265.26	1357.95	0.00	0.00	0.00	1073.52	247.36	1674.14	1067.74	377.19	1662.59	957.72	261.15	1744.76	944.70	383.65	1722.23	592.04	-22.95	79.00	1186.45	0.47	80.98	566.91
8.17000	893.39	305.42	117.22	851.29	307.24	129.19	673.75	348.89	125.36	697.02	343.98	182.23	1190.26	166.63	162.00	1138.23	165.46	176.54	981.60	135.71	176.22	985.13	133.74	235.01	927.33	265.08	1357.61	0.00	0.00	0.00	1078.80	246.02	1674.65	1073.10	375.94	1663.41	962.33	260.50	1744.50	949.50	382.37	1722.24	590.88	-23.50	78.53	1185.40	0.46	80.93	567.55
8.18000	893.31	305.81	116.64	850.17	306.19	128.57	673.91	347.97	125.58	697.40	344.57	182.92	1214.69	164.82	161.22	1161.35	163.70	175.42	1006.17	133.17	172.61	1008.36	131.82	231.62	934.01	265.07	1357.41	0.00	0.00	0.00	1082.79	244.84	1675.14	1078.58	374.17	1664.03	967.00	259.33	1744.14	954.40	380.98	1722.16	590.95	-23.14	78.64	1184.77	-0.24	81.38	568.15
8.19000	893.61	306.35	116.42	851.62	306.21	128.12	674.10	348.07	126.19	697.93	343.77	183.00	1239.42	163.77	160.51	1186.15	162.10	174.55	1030.55	130.90	169.23	1031.23	129.23	228.62	940.02	264.97	1357.11	0.00	0.00	0.00	1088.71	243.43	1675.19	1083.27	373.16	1664.85	971.34	257.12	1743.50	959.41	379.27	1722.07	590.79	-22.97	78.83	1184.84	-0.82	82.14	566.95
8.20000	894.74	306.43	116.42	852.85	306.60	128.29	674.37	347.81	126.76	698.34	343.88	183.53	1263.10	162.15	158.71	1209.53	160.75	173.04	1054.32	128.27	166.39	1054.03	127.44	225.57	946.88	264.73	1356.72	0.00	0.00	0.00	1094.09	241.32	1675.20	1089.59	371.46	1665.49	976.26	255.59	1742.91	964.43	377.56	1721.85	590.04	-23.14	78.49	1184.64	-0.86	82.38	566.80
8.21000	893.28	306.55	115.76	850.74	306.62	127.30	674.48	348.15	127.55	698.92	343.20	183.81	1286.53	161.23	157.02	1233.11	159.26	171.54	1077.92	125.88	163.74	1076.87	125.67	222.92	952.43	264.64	1356.25	0.00	0.00	0.00	1099.81	241.29	1675.38	1094.12	369.91	1666.07	981.46	253.77	1742.18	969.54	375.94	1721.50	590.84	-23.00	78.78	1183.59	-0.97	82.49	567.15
8.22000	892.88	306.20	115.52	851.99	305.21	127.55	674.74	347.08	127.96	699.59	343.25	184.47	1308.71	159.71	154.63	1257.05	157.74	170.24	1100.83	123.60	161.26	1098.73	122.72	220.83	959.66	264.40	1355.65	0.00	0.00	0.00	1105.77	239.01	1675.28	1099.83	368.86	1666.41	986.52	251.62	1741.20	974.63	374.46	1721.07	592.00	-22.75	79.02	1182.74	-1.52	82.50	566.83
8.23000	893.18	307.13	115.05	851.88	306.88	127.37	674.99	347.33	128.89	700.14	343.38	185.10	1330.81	158.68	152.58	1278.77	156.24	168.21	1123.00	121.49	158.98	1120.43	121.61	218.36	964.56	264.07	1355.00	0.00	0.00	0.00	1109.83	237.59	1675.28	1104.64	367.54	1666.89	991.67	249.94	1740.41	979.85	372.35	1720.65	590.43	-23.17	78.68	1182.90	-2.36	82.96	568.22
8.24000	893.27	307.12	114.99	851.63	306.83	127.13	675.32	347.15	129.57	700.79	343.25	185.57	1349.95	157.27	150.59	1300.04	154.46	166.46	1144.62	119.30	157.02	1141.11	118.84	216.81	972.81	263.59	1354.14	0.00	0.00	0.00	1113.73	236.07	1675.36	1111.59	365.82	1667.20	997.15	249.05	1739.59	985.18	370.35	1720.18	590.14	-23.58	78.69	1182.36	-2.81	82.95	568.41
8.25000	892.77	307.37	114.49	852.16	306.94	127.01	675.48	346.89	130.28	701.37	342.68	186.02	1369.87	156.21	147.94	1319.67	152.91	164.53	1165.60	117.29	155.24	1161.38	116.65	215.11	978.58	263.18	1353.29	0.00	0.00	0.00	1120.79	233.25	1674.48	1116.82	363.95	1667.51	1002.64	246.46	1738.39	990.64	368.17	1719.63	590.59	-23.19	78.77	1182.66	-2.72	82.76	567.78
8.26000	894.79	307.34	115.01	853.32	307.66	127.31	675.77	346.36	130.88	701.82	343.44	186.77	1389.28	154.97	145.59	1338.23	150.96	162.77	1185.95	115.14	153.75	1180.53	114.07	213.75	984.52	262.57	1352.27	0.00	0.00	0.00	1126.76	232.10	1674.23	1121.50	362.24	1667.68	1008.17	244.03	1737.28	996.01	365.98	1718.98	590.59	-23.39	78.56	1183.68	-3.10	82.95	567.29
8.27000	893.92	307.47	114.54	852.17	306.51	126.65	676.11	346.03	131.59	702.39	343.16	187.26	1408.15	153.19	144.21	1357.43	149.06	161.77	1205.95	113.78	152.16	1198.64	111.13	212.75	991.78	261.99	1351.10	0.00	0.00	0.00	1131.60	230.70	1673.79	1128.58	360.28	1667.59	1013.63	241.13	1735.96	1001.50	363.63	1718.28	591.69	-23.15	79.03	1184.08	-2.75	82.40	567.65
8.28000	894.91	307.40	114.80	851.88	306.53	126.52	676.44	346.01	132.45	703.06	342.75	187.82	1425.47	151.29	142.94	1374.83	147.20	160.91	1224.64	111.24	151.10	1215.63	108.46	211.60	997.69	261.30	1349.94	0.00	0.00	0.00	1138.47	228.54	1673.23	1133.98	358.94	1667.43	1019.41	239.28	1734.79	1007.05	361.21	1717.53	591.20	-23.10	78.95	1185.80	-2.79	81.15	567.21
8.29000	893.20	307.58	114.01	852.72	306.61	126.70	676.74	346.39	133.49	703.72	342.56	188.36	1442.63	149.83	141.87	1390.95	145.30	160.17	1242.87	109.00	150.21	1232.02	106.63	210.24	1006.13	260.61	1348.55	0.00	0.00	0.00	1144.31	226.45	1672.43	1139.47	356.54	1667.42	1025.35	236.65	1733.45	1012.65	358.62	1716.71	592.01	-23.00	79.27	1186.40	-2.39	80.49	568.65
8.30000	893.58	307.80	113.95	852.48	306.47	126.54	677.00	346.76	134.56	704.35	342.41	189.04	1457.28	147.81	141.25	1406.62	143.21	159.73	1260.28	107.03	149.30	1247.06	105.33	208.52	1013.12	259.88	1347.27	0.00	0.00	0.00	1151.82	224.57	1671.68	1145.33	354.60	1667.24	1031.23	233.63	1732.01	1018.27	356.01	1715.81	591.66	-22.75	79.19	1187.94	-1.78	81.06	568.03
8.31000	894.44	308.27	113.80	852.82	306.39	126.45	677.53	346.31	135.65	705.04	342.65	189.97	1472.64	145.94	140.92	1420.95	141.25	159.17	1277.69	105.25	148.57	1260.09	103.37	207.20	1020.16	259.11	1345.90	0.00	0.00	0.00	1157.33	222.12	1670.99	1151.63	352.65	1666.96	1037.26	230.99	1730.61	1023.96	353.16	1714.89	591.18	-23.37	78.83	1187.57	-1.91	80.90	568.38
8.32000	894.50	307.81	114.15	855.05	307.19	126.64	677.88	346.02	136.77	705.84	342.29	190.85	1486.13	143.96	139.81	1434.20	139.42	158.04	1298.04	106.31	147.66	1273.52	101.82	205.31	1027.24	258.40	1344.60	0.00	0.00	0.00	1164.96	220.39	1669.90	1157.69	350.32	1666.74	1043.63	228.71	1729.06	1029.80	349.88	1714.00	589.78	-23.65	78.28	1187.67	-1.49	80.59	569.03
8.33000	894.87	308.15	113.77	852.74	307.45	126.25	678.26	346.20	138.11	706.46	342.58	191.96	1498.06	142.27	137.67	1446.51	137.59	156.30	1310.99	105.53	145.84	1285.17	100.43	203.26	1035.60	257.66	1343.03	0.00	0.00	0.00	1171.70	217.40	1668.74	1163.99	347.57	1666.59	1050.08	225.55	1727.38	1035.65	346.72	1712.99	590.90	-23.18	78.71	1188.26	-1.87	80.32	568.22
8.34000	894.15	308.35	113.53	854.38	307.78	125.91	678.78	345.51	139.15	707.33	342.15	192.76	1509.46	139.51	135.15	1457.93	135.51	153.81	1322.16	105.85	143.60	1296.11	99.29	200.93	1043.63	256.52	1341.56	0.00	0.00	0.00	1177.88	214.58	1667.79	1169.70	345.13	1666.43	1056.22	221.63	1725.54	1041.57	343.28	1712.01	591.48	-23.03	78.71	1188.82	-1.77	80.21	568.46
8.35000	896.37	308.65	113.77	852.59	307.21	126.09	679.34	345.56	140.42	708.05	342.59	193.90	1520.22	137.80	131.15	1468.52	133.45	150.32	1331.35	104.66	141.69	1306.38	99.19	197.84	1050.81	255.67	1340.09	0.00	0.00	0.00	1183.35	211.95	1666.92	1176.39	342.43	1666.16	1062.93	218.86	1723.85	1047.54	339.72	1711.00	591.64	-23.38	78.94	1187.86	-2.21	79.97	568.16
8.36000	894.95	308.67	113.23	854.62	308.70	126.43	679.71	345.30	141.62	709.02	342.23	194.85	1528.28	135.31	125.87	1477.10	131.64	145.66	1341.03	106.07	137.74	1315.45	99.40	194.27	1059.78	254.44	1338.55	0.00	0.00	0.00	1189.83	209.11	1666.04	1181.74	340.04	1665.96	1069.60	215.25	1722.00	1053.59	336.11	1709.96	591.26	-23.15	79.00	1188.18	-1.58	80.24	568.60
8.37000	895.73	308.91	113.44	856.02	307.33	126.70	680.21	344.96	142.92	710.04	341.54	195.70	1535.93	133.41	119.82	1484.86	129.64	140.37	1349.10	106.48	133.46	1323.09	98.49	190.60	1069.64	253.10	1336.94	0.00	0.00	0.00	1198.10	206.02	1664.74	1188.38	336.85	1665.85	1076.30	212.19	1720.17	1059.79	332.18	1708.83	589.85	-23.21	78.56	1188.45	-1.32	80.26	567.99
8.38000	895.59	309.00	113.26	855.27	307.55	126.17	680.85	344.68	144.34	710.94	341.81	196.99	1541.38	131.25	113.09	1491.55	128.19	134.56	1356.23	107.47	128.27	1329.59	97.80	186.40	1078.70	251.72	1335.34	0.00	0.00	0.00	1204.32	203.53	1663.85	1195.51	333.55	1665.63	1083.13	208.73	1718.24	1066.03	328.13	1707.60	590.75	-23.49	78.36	1189.09	-1.10	80.20	568.82
8.39000	895.77	308.74	113.32	856.37	307.50	126.00	681.44	344.98	146.07	711.95	342.06	198.50	1546.15	129.57	105.76	1497.14	127.03	127.86	1361.65	108.45	122.86	1335.49	98.88	181.14	1087.27	250.25	1333.70	0.00	0.00	0.00	1210.45	199.96	1662.83	1202.07	330.34	1665.29	1089.80	204.88	1716.15	1072.30	324.28	1706.26	591.06	-23.28	78.54	1188.36	-1.34	79.88	568.26
8.40000	895.62	309.48	112.92	855.02	308.16	125.74	682.11	344.93	147.80	713.11	342.30	199.89	1550.81	128.80	97.81	1500.86	126.47	120.33	1364.36	105.15	118.19	1340.25	99.73	175.62	1096.33	248.72	1332.06	0.00	0.00	0.00	1219.71	197.36	1661.67	1208.29	327.61	1664.92	1096.47	200.42	1714.03	1078.66	320.34	1704.83	590.41	-23.35	78.73	1188.46	-1.03	79.92	568.66
8.41000	895.54	309.48	112.77	855.58	308.53	125.54	682.95	344.35	149.50	714.27	342.05	201.41	1552.80	128.38	88.45	1503.84	125.86	112.11	1368.24	108.86	111.23	1343.93	99.99	170.16	1104.66	247.00	1330.37	0.00	0.00	0.00	1227.47	193.56	1660.50	1215.04	323.96	1664.61	1103.60	197.09	1711.94	1085.14	316.17	1703.36	590.71	-23.08	78.70	1189.00	-1.36	80.07	568.86
8.42000	897.12	309.28	113.23	854.99	308.45	125.12	683.85	344.07	151.48	715.65	341.55	202.85	1554.51	128.06	78.87	1505.41	125.64	103.22	1369.92	108.55	105.75	1346.72	101.15	164.09	1114.76	245.27	1328.56	0.00	0.00	0.00	1235.47	189.60	1659.24	1222.83	320.42	1664.14	1110.31	192.51	1709.62	1091.71	311.39	1701.89	589.87	-23.27	78.29	1187.96	-1.45	79.51	568.27
8.43000	895.34	309.56	112.53	855.72	309.15	124.14	684.73	343.82	153.65	717.07	340.89	204.43	1555.63	128.10	69.09	1506.92	125.74	94.09	1370.97	109.62	99.14	1348.74	102.37	157.46	1123.71	243.25	1326.83	0.00	0.00	0.00	1239.88	186.48	1658.36	1229.03	316.64	1663.70	1117.33	188.12	1707.34	1098.22	307.39	1700.15	591.13	-23.15	78.61	1188.60	-1.31	79.35	567.04
8.44000	895.93	310.15	112.47	856.69	308.97	124.37	685.79	343.88	155.91	718.58	341.64	206.75	1554.43	128.35	58.24	1505.96	126.35	83.85	1370.31	109.99	92.09	1350.37	105.16	150.11	1133.42	241.14	1324.79	0.00	0.00	0.00	1247.81	182.94	1656.92	1235.96	311.99	1663.25	1124.63	184.25	1704.90	1104.98	302.87	1698.35	591.03	-23.22	78.47	1188.49	-1.29	79.67	567.67
8.45000	896.18	310.05	112.38	857.68	308.29	123.68	686.96	342.94	158.17	720.28	341.27	208.61	1553.74	133.97	50.36	1504.72	128.98	73.50	1368.89	110.63	85.17	1350.26	105.73	143.33	1144.62	239.22	1322.87	0.00	0.00	0.00	1255.15	178.64	1655.58	1242.57	308.53	1662.48	1131.63	179.17	1702.18	1111.95	297.77	1696.45	590.30	-23.39	78.36	1188.83	-1.94	79.55	569.20
8.46000	897.22	309.57	113.01	856.53	308.59	122.81	688.12	342.89	160.86	722.12	340.50	210.57	1552.93	139.93	45.73	1504.46	134.01	67.01	1367.56	110.20	79.48	1349.39	106.89	136.80	1154.49	236.73	1320.73	0.00	0.00	0.00	1263.41	174.58	1653.98	1250.14	304.14	1661.77	1138.98	174.86	1699.41	1118.73	293.15	1694.26	590.78	-23.17	78.60	1188.66	-2.03	79.22	568.77
8.47000	896.76	309.78	112.78	858.25	309.59	122.52	689.51	342.66	163.56	723.90	340.71	213.11	1553.19	144.60	42.42	1503.22	139.39	62.50	1365.70	113.28	73.40	1347.47	111.40	129.76	1164.91	234.27	1318.54	0.00	0.00	0.00	1270.54	170.41	1652.53	1256.94	299.48	1661.09	1146.09	169.00	1696.41	1125.78	287.94	1692.11	589.68	-23.20	78.25	1188.48	-1.75	79.21	567.94
8.48000	897.32	310.19	113.00	858.67	309.20	121.81	690.94	341.91	166.46	726.13	340.10	215.57	1552.67	146.29	41.71	1500.49	142.90	61.22	1362.29	117.88	67.43	1342.65	116.28	123.23	1174.56	231.64	1316.27	0.00	0.00	0.00	1279.39	166.11	1651.29	1264.67	295.06	1660.28	1153.93	164.63	1693.57	1133.16	282.39	1690.02	589.87	-23.27	78.21	1187.65	-1.81	78.98	567.71
8.49000	896.17	310.48	112.77	858.76	309.89	121.56	692.78	341.40	169.73	728.50	340.15	218.60	1552.07	147.57	41.33	1499.01	145.58	60.60	1358.12	120.87	61.90	1338.20	123.53	116.62	1185.87	228.95	1314.06	0.00	0.00	0.00	1287.61	161.31	1649.86	1271.95	291.11	1659.69	1162.02	159.76	1690.97	1140.87	277.07	1688.17	590.43	-22.76	78.43	1189.79	-1.24	79.29	566.77
8.50000	897.04	310.82	112.91	861.15	309.78	121.78	695.01	341.03	173.53	731.51	339.63	221.92	1552.81	149.04	40.55	1498.39	147.47	60.06	1356.99	119.80	56.55	1335.54	126.08	112.49	1197.97	226.09	1312.10	0.00	0.00	0.00	1294.54	156.88	1648.86	1279.89	286.54	1659.35	1170.53	154.72	1688.76	1148.89	271.79	1686.68	590.15	-22.90	78.50	1189.40	-1.07	79.16	566.52
8.51000	896.63	310.70	113.17	859.74	308.84	121.97	697.50	340.45	177.57	734.87	339.70	225.82	1552.55	150.25	39.83	1499.32	148.04	59.88	1352.87	117.69	53.26	1334.98	129.95	108.62	1208.14	222.89	1310.46	0.00	0.00	0.00	1304.61	152.29	1647.82	1288.49	281.72	1659.15	1179.23	149.59	1686.86	1157.19	266.60	1685.56	590.57	-23.04	78.57	1189.33	-1.05	79.17	566.88
8.52000	895.93	310.88	112.87	859.52	308.47	121.13	700.46	340.28	182.07	738.92	339.31	229.88	1553.07	150.11	39.27	1498.73	149.31	59.44	1344.59	122.83	51.22	1333.99	133.54	105.68	1218.71	219.70	1309.23	0.00	0.00	0.00	1314.54	148.00	1647.08	1296.83	276.27	1659.25	1188.10	143.79	1685.35	1165.77	260.94	1684.85	590.28	-23.29	78.29	1189.03	-1.36	79.01	568.09
8.53000	895.76	311.04	113.03	861.73	308.53	121.03	703.93	340.10	187.11	743.49	339.86	234.65	1554.31	150.16	39.33	1500.16	150.42	59.71	1339.89	126.15	49.09	1333.54	137.85	102.56	1228.99	216.32	1308.34	0.00	0.00	0.00	1322.82	142.80	1646.33	1306.33	271.40	1659.34	1197.34	138.25	1684.06	1174.53	254.92	1684.42	589.58	-22.93	78.22	1189.29	-1.10	79.34	568.40
8.54000	897.54	311.11	113.88	862.08	308.63	120.74	708.19	338.99	192.39	748.87	340.02	239.63	1553.85	150.66	39.08	1498.74	151.29	59.02	1337.05	129.23	46.99	1332.72	139.03	100.22	1240.78	213.08	1307.79	0.00	0.00	0.00	1331.38	137.96	1645.68	1314.80	266.27	1659.77	1206.49	132.62	1682.80	1183.17	249.68	1684.07	589.29	-22.50	78.42	1189.29	-0.84	78.98	567.86
8.55000	895.79	311.37	113.44	864.16	309.83	119.45	713.12	338.60	198.24	755.58	340.41	244.79	1553.84	151.01	39.30	1499.72	151.76	59.24	1334.81	130.86	45.88	1332.66	140.23	97.85	1251.35	209.98	1307.45	0.00	0.00	0.00	1340.49	133.36	1645.19	1324.10	261.35	1660.13	1215.67	127.27	1681.55	1191.95	244.08	1683.79	590.76	-22.55	78.51	1189.00	-0.63	79.29	567.42
8.56000	897.21	312.24	113.38	871.87	310.56	120.24	719.00	338.24	204.72	763.27	340.93	250.07	1553.41	150.96	38.97	1500.55	151.95	59.48	1333.51	130.82	44.97	1332.39	139.28	96.52	1262.36	206.91	1307.21	0.00	0.00	0.00	1349.58	128.57	1645.17	1332.86	256.78	1660.72	1224.71	121.76	1680.45	1200.76	238.55	1683.62	589.52	-22.85	78.20	1189.76	-0.93	79.36	567.14
8.57000	897.35	312.15	113.45	875.99	310.03	117.80	725.69	338.31	211.84	771.89	342.52	255.61	1553.24	151.26	39.27	1499.72	152.03	59.45	1332.86	129.56	44.34	1332.19	138.42	95.21	1272.19	204.01	1307.11	0.00	0.00	0.00	1360.00	123.50	1644.99	1341.35	251.83	1661.57	1233.65	116.40	1679.54	1209.76	232.99	1683.55	590.39	-23.41	78.32	1190.12	-1.32	79.35	567.43
8.58000	898.71	312.45	113.19	879.19	308.83	117.31	733.41	338.32	219.62	781.58	342.96	261.01	1552.62	151.23	39.56	1498.84	151.86	59.10	1332.50	129.02	43.77	1332.43	138.61	94.06	1281.72	201.25	1307.02	0.00	0.00	0.00	1368.08	118.86	1645.26	1350.70	246.87	1662.45	1242.85	111.98	1678.98	1218.55	228.21	1683.57	590.82	-23.29	78.44	1189.63	-1.42	79.03	566.58
8.59000	899.73	312.88	112.24	882.29	311.15	118.89	741.95	337.36	227.76	791.96	344.02	267.05	1552.77	151.37	39.34	1499.32	151.84	59.39	1332.17	128.28	43.40	1332.17	137.39	93.90	1292.01	198.35	1307.02	0.00	0.00	0.00	1377.35	113.90	1645.61	1358.73	242.13	1663.47	1251.83	107.12	1678.67	1227.54	223.37	1683.79	590.30	-23.39	78.25	1189.74	-0.71	79.09	567.46
8.60000	901.26	312.97	111.77	887.66	306.69	120.39	751.08	336.79	236.74	803.00	344.73	273.26	1552.37	151.11	39.66	1498.06	151.78	59.14	1332.16	128.32	43.00	1332.13	136.96	93.79	1300.52	195.72	1307.20	0.00	0.00	0.00	1387.10	109.73	1646.08	1367.87	237.52	1664.42	1260.76	102.22	1678.50	1236.74	218.39	1684.23	590.04	-22.99	78.29	1188.87	-1.12	78.79	568.19
8.61000	904.19	314.04	111.32	882.93	309.82	126.26	760.76	336.85	246.70	814.63	345.27	279.98	1552.74	150.42	40.35	1499.00	151.85	59.51	1331.78	127.71	43.11	1332.30	136.84	93.75	1310.29	193.28	1307.57	0.00	0.00	0.00	1395.06	104.68	1646.68	1377.24	233.09	1665.54	1270.01	98.31	1678.47	1245.92	213.71	1684.80	590.09	-22.26	78.51	1189.24	-1.23	78.80	567.98
8.62000	903.46	313.77	112.39	886.79	309.97	129.81	771.18	336.47	256.61	826.55	345.78	287.06	1553.13	150.73	40.51	1498.39	151.88	59.37	1331.72	127.56	43.19	1332.45	136.51	93.69	1317.96	191.18	1307.93	0.00	0.00	0.00	1403.60	100.05	1646.90	1386.39	228.30	1666.65	1278.70	93.46	1678.38	1255.05	209.35	1685.52	589.96	-22.52	78.44	1188.82	-1.07	78.65	567.07
8.63000	910.82	315.49	111.86	893.98	310.80	134.15	782.42	335.48	265.92	838.68	345.84	294.30	1552.02	150.90	40.14	1498.98	151.92	59.56	1331.99	127.86	43.01	1332.79	137.25	93.31	1325.30	189.41	1308.44	0.00	0.00	0.00	1413.61	96.23	1647.30	1395.69	223.52	1667.93	1287.40	89.31	1678.40	1264.19	205.17	1686.29	590.83	-22.25	78.80	1189.45	-0.53	78.73	566.90
8.64000	926.22	317.48	113.11	902.12	313.07	139.34	794.08	333.58	273.31	850.98	345.82	301.71	1552.33	150.93	40.24	1498.50	151.94	59.42	1332.25	127.75	43.00	1333.16	137.09	93.37	1334.90	187.71	1309.18	0.00	0.00	0.00	1421.09	91.54	1647.84	1404.74	219.64	1669.13	1296.02	85.42	1678.37	1273.06	201.70	1687.05	590.52	-22.67	78.64	1190.09	-0.72	78.79	566.60
8.65000	936.54	319.82	118.62	916.37	313.83	145.81	806.49	332.08	280.46	863.96	344.36	308.38	1552.58	151.22	40.25	1498.98	152.00	59.64	1332.64	126.93	43.44	1333.42	137.51	93.20	1342.60	186.23	1309.98	0.00	0.00	0.00	1430.57	87.25	1648.00	1413.63	215.20	1670.48	1304.67	82.12	1678.49	1282.01	197.90	1687.99	591.15	-23.24	78.85	1189.80	-0.58	78.56	568.00
8.66000	949.97	321.02	124.13	927.58	315.74	151.45	819.82	331.51	286.63	877.69	344.23	314.71	1551.83	150.65	40.69	1498.71	152.02	59.58	1333.52	126.82	43.37	1333.70	137.79	93.36	1349.96	184.48	1310.81	0.00	0.00	0.00	1438.18	83.46	1648.61	1421.61	211.58	1671.85	1313.04	78.58	1678.64	1290.80	194.42	1688.96	590.96	-23.17	78.63	1188.60	-0.81	78.58	568.37
8.67000	963.03	321.66	128.76	943.70	315.67	157.40	834.09	331.61	292.36	891.95	344.62	320.30	1552.25	151.28	40.68	1499.28	151.89	59.76	1334.43	126.04	43.68	1333.63	137.19	93.84	1358.05	182.82	1311.76	0.00	0.00	0.00	1446.07	80.40	1649.21	1430.79	207.81	1673.20	1321.34	75.52	1678.84	1299.39	191.18	1689.92	589.40	-23.01	77.98	1189.21	-0.73	78.85	568.34
8.68000	976.77	321.58	133.10	956.51	315.49	161.46	848.76	332.08	297.36	906.64	344.17	324.59	1552.23	150.76	40.59	1498.57	151.62	59.51	1336.04	126.08	43.54	1333.32	136.26	94.62	1366.28	181.02	1312.72	0.00	0.00	0.00	1453.81	77.25	1649.83	1438.88	204.64	1674.49	1329.47	72.27	1679.18	1307.85	188.24	1690.88	589.52	-23.09	78.03	1190.16	-0.85	79.18	568.80
8.69000	992.30	320.80	137.27	971.01	314.92	165.65	863.60	332.66	301.48	921.70	344.28	328.13	1552.34	150.45	40.60	1498.78	151.64	59.66	1337.81	125.75	43.74	1333.46	136.75	94.78	1374.15	179.21	1313.58	0.00	0.00	0.00	1463.30	73.82	1650.45	1446.17	201.74	1675.91	1337.73	69.93	1679.68	1316.25	184.94	1691.85	590.11	-22.91	78.43	1189.09	-1.02	78.67	567.14
8.70000	1007.29	319.80	140.62	987.32	314.16	169.51	878.81	333.15	304.75	936.94	345.33	331.17	1551.94	150.91	40.21	1498.65	151.49	59.70	1340.10	126.37	43.64	1333.56	136.95	95.18	1381.66	177.34	1314.42	0.00	0.00	0.00	1470.15	71.15	1651.47	1454.56	198.49	1677.16	1345.84	67.74	1680.15	1324.36	182.32	1692.71	590.15	-22.89	78.02	1189.82	-0.48	78.65	567.16
8.71000	1025.01	317.90	143.94	1001.29	312.67	171.74	894.49	332.91	306.77	952.65	344.98	333.06	1551.96	150.56	40.07	1498.84	151.26	59.55	1341.75	126.08	44.01	1333.76	136.69	95.67	1387.70	175.49	1315.38	0.00	0.00	0.00	1479.19	69.25	1652.17	1463.00	196.21	1678.27	1353.55	65.02	1680.66	1332.25	179.70	1693.57	590.26	-22.79	78.40	1190.00	-0.91	78.91	567.22
8.72000	1038.99	316.32	145.42	1017.62	310.76	173.97	910.37	332.88	307.98	968.52	345.64	334.53	1552.13	150.92	39.98	1498.64	151.17	59.44	1343.25	125.71	44.54	1333.82	136.67	96.04	1394.68	173.96	1316.18	0.00	0.00	0.00	1486.27	66.58	1653.12	1470.10	193.85	1679.39	1360.89	62.52	1681.05	1339.80	177.82	1694.18	589.77	-22.56	78.23	1190.58	-0.79	79.14	566.72
8.73000	1056.66	314.68	147.11	1034.91	309.42	175.46	926.56	333.67	308.26	984.92	345.33	334.82	1552.51	150.88	39.20	1498.70	151.20	59.39	1344.46	126.15	44.88	1333.97	137.32	96.17	1402.54	172.36	1317.03	0.00	0.00	0.00	1493.15	64.39	1653.97	1477.70	191.62	1680.46	1368.30	60.48	1681.47	1347.24	175.46	1694.73	590.00	-22.44	78.43	1190.35	-0.75	78.99	567.92
8.74000	1073.80	313.51	147.76	1052.08	307.71	175.71	943.12	333.75	307.57	1001.29	345.63	334.72	1552.46	150.47	39.29	1498.25	150.99	59.10	1345.73	127.38	44.77	1334.27	138.11	96.33	1409.70	171.21	1317.52	0.00	0.00	0.00	1499.89	62.03	1655.01	1486.10	189.45	1681.21	1375.49	58.68	1681.75	1354.37	173.78	1695.08	590.23	-23.03	78.39	1190.22	-0.31	78.95	568.97
8.75000	1093.55	312.82	148.06	1071.00	307.81	176.30	959.88	334.00	305.72	1018.18	345.51	333.67	1552.30	151.00	39.10	1499.21	150.87	59.36	1345.95	127.12	45.39	1334.59	138.89	96.43	1416.42	169.77	1317.89	0.00	0.00	0.00	1506.77	59.67	1655.47	1491.68	187.32	1682.19	1382.65	57.35	1681.88	1361.46	171.68	1695.33	590.61	-22.87	78.41	1189.89	-0.30	78.88	568.05
8.76000	1112.83	312.74	147.54	1089.22	307.61	175.33	977.10	333.58	302.79	1035.23	344.82	331.63	1552.59	150.27	39.06	1499.50	150.94	59.31	1346.28	127.76	45.50	1334.78	139.40	96.56	1423.26	168.54	1318.11	0.00	0.00	0.00	1513.08	58.01	1656.25	1498.75	185.57	1682.89	1389.29	55.41	1681.88	1368.56	169.58	1695.47	590.65	-23.05	78.39	1188.75	0.18	79.01	567.02
8.77000	1134.88	312.91	146.93	1108.72	306.98	173.22	994.71	332.77	298.80	1052.19	343.94	328.75	1552.72	150.73	38.98	1500.03	151.00	59.54	1346.77	128.96	45.32	1334.95	139.82	96.78	1430.10	167.47	1318.03	0.00	0.00	0.00	1521.27	56.82	1656.68	1505.62	183.66	1683.49	1395.88	53.96	1681.69	1375.25	168.18	1695.26	590.52	-23.11	78.59	1189.05	0.74	79.24	566.14
8.78000	1155.45	313.52	145.06	1130.30	306.98	171.10	1012.78	332.20	294.05	1069.40	343.73	325.14	1553.02	150.60	38.72	1499.67	150.97	59.27	1346.40	129.18	45.53	1335.23	140.53	96.79	1437.92	166.35	1317.82	0.00	0.00	0.00	1528.69	55.06	1656.97	1512.01	182.42	1683.86	1402.53	52.63	1681.29	1381.84	166.76	1694.91	589.97	-22.48	78.36	1188.61	0.49	79.14	566.57
8.79000	1177.32	314.07	142.73	1147.06	309.44	171.64	1030.98	333.04	288.80	1086.68	343.61	320.70	1552.59	150.67	38.68	1498.96	151.01	58.80	1345.76	129.55	45.61	1335.22	140.04	97.23	1443.95	165.24	1317.29	0.00	0.00	0.00	1534.51	53.03	1657.14	1518.81	180.40	1684.32	1408.69	50.29	1680.60	1388.47	165.27	1694.46	589.84	-22.61	78.21	1186.51	0.30	78.52	567.06
8.80000	1199.70	314.65	140.15	1175.08	307.65	165.41	1049.52	332.89	282.33	1104.61	342.83	315.22	1552.44	150.01	38.53	1499.67	150.98	58.91	1344.21	129.05	46.12	1335.66	140.24	97.41	1450.05	164.26	1316.74	0.00	0.00	0.00	1541.10	51.53	1657.19	1525.80	179.01	1684.43	1415.13	49.07	1679.94	1394.77	163.97	1694.01	588.83	-22.98	77.99	1186.36	0.45	78.50	567.22
8.81000	1221.82	315.10	136.92	1197.20	308.66	162.01	1068.09	332.62	275.10	1122.56	342.77	309.36	1552.55	150.22	38.46	1499.10	150.72	58.53	1343.15	129.68	46.00	1336.07	141.55	96.92	1455.65	163.32	1315.88	0.00	0.00	0.00	1546.56	49.95	1657.28	1532.66	177.47	1684.66	1421.56	48.27	1679.18	1401.16	162.45	1693.43	589.97	-22.51	78.48	1185.64	0.40	78.47	568.04
8.82000	1244.27	315.83	133.27	1218.37	309.65	157.97	1086.96	332.54	267.00	1140.87	342.38	302.68	1552.07	149.33	37.99	1499.82	150.70	58.67	1341.91	129.63	46.30	1336.56	140.77	97.38	1461.76	162.53	1315.03	0.00	0.00	0.00	1553.47	48.84	1657.26	1538.54	176.08	1684.93	1427.87	47.22	1678.38	1407.62	161.07	1692.87	591.31	-22.73	78.92	1185.77	0.42	78.60	568.09
8.83000	1267.98	316.56	129.44	1242.19	310.66	153.90	1106.65	331.96	257.93	1159.67	342.35	295.25	1552.76	149.85	38.04	1499.84	150.80	58.56	1341.28	131.04	46.00	1336.58	140.96	97.70	1468.35	161.82	1314.26	0.00	0.00	0.00	1560.56	47.66	1657.03	1545.05	174.07	1685.11	1433.94	46.25	1677.62	1413.82	160.32	1692.29	591.38	-22.90	78.83	1186.20	0.35	78.91	568.01
8.84000	1292.45	317.32	125.42	1262.81	312.29	148.45	1126.23	332.93	248.59	1178.90	342.07	287.12	1552.59	148.74	37.85	1500.81	150.72	58.72	1340.24	131.12	46.25	1337.12	141.86	97.61	1474.84	161.29	1313.51	0.00	0.00	0.00	1565.92	46.17	1656.85	1551.18	172.62	1685.31	1439.91	45.16	1676.73	1420.15	158.96	1691.90	590.41	-22.85	78.40	1186.64	0.51	79.13	567.82
8.85000	1316.66	318.27	120.97	1287.35	313.16	143.61	1146.55	333.80	238.61	1197.79	342.85	278.64	1552.61	148.44	37.45	1499.65	150.79	58.08	1339.35	131.68	46.39	1337.25	141.67	97.95	1480.67	160.71	1312.90	0.00	0.00	0.00	1571.38	44.40	1656.63	1557.03	171.67	1685.32	1445.42	43.62	1675.84	1426.38	157.82	1691.46	591.63	-22.96	78.71	1185.11	-0.24	79.03	567.79
8.86000	1341.35	319.40	116.33	1311.52	313.98	137.98	1167.45	335.08	227.97	1217.02	342.72	269.24	1552.88	149.38	37.13	1500.20	150.79	58.07	1338.65	132.48	46.52	1337.67	142.20	97.88	1486.57	160.30	1312.39	0.00	0.00	0.00	1577.75	43.52	1656.44	1563.34	170.87	1685.45	1451.27	43.28	1675.17	1432.24	157.43	1691.03	589.88	-23.26	78.24	1186.22	-0.53	78.40	567.54
8.87000	1367.15	320.72	112.03	1336.03	313.95	131.67	1188.94	336.64	216.79	1237.05	342.82	259.57	1553.59	149.79	36.90	1500.65	150.75	58.10	1337.88	132.87	46.82	1337.83	142.14	98.21	1492.61	159.91	1312.04	0.00	0.00	0.00	1583.78	42.81	1656.41	1569.99	168.86	1685.86	1456.72	42.48	1674.37	1438.12	156.98	1690.59	590.37	-23.41	78.25	1187.60	-1.03	78.47	568.88
8.88000	1395.79	321.78	108.42	1362.80	315.37	126.81	1210.46	338.62	205.35	1257.38	343.30	249.64	1554.38	149.89	36.62	1501.03	150.86	58.17	1337.25	133.28	47.07	1338.07	142.20	98.39	1497.96	159.30	1311.65	0.00	0.00	0.00	1588.13	41.18	1656.32	1574.97	168.29	1686.24	1462.18	42.12	1673.71	1443.86	156.46	1690.13	590.08	-22.93	78.27	1187.94	-1.00	78.79	568.95
8.89000	1422.07	322.80	104.26	1386.90	316.50	120.48	1232.46	341.07	193.73	1277.81	344.67	239.57	1554.06	150.32	36.49	1501.27	150.93	58.03	1336.88	133.80	47.33	1338.36	142.29	98.60	1504.32	158.97	1311.31	0.00	0.00	0.00	1594.16	40.48	1656.54	1580.72	167.16	1686.68	1467.46	41.77	1673.05	1449.33	156.23	1689.69	589.42	-23.22	78.17	1188.20	-1.16	78.88	568.44
8.90000	1448.48	323.79	100.31	1413.57	317.85	115.66	1255.36	343.18	181.79	1298.68	346.44	229.45	1553.91	150.58	36.20	1500.24	150.96	57.34	1336.43	134.10	47.61	1338.81	143.19	98.64	1509.18	158.58	1310.89	0.00	0.00	0.00	1599.24	39.92	1656.75	1586.29	166.33	1687.33	1472.49	41.13	1672.32	1454.80	155.68	1689.30	590.52	-23.19	78.42	1187.63	-1.39	78.69	567.64
8.91000	1475.20	324.83	96.67	1442.13	318.68	111.09	1279.18	343.45	169.02	1320.03	348.45	219.40	1549.81	148.68	42.61	1501.63	151.01	57.76	1336.23	134.54	47.93	1339.05	142.96	99.02	1515.47	158.17	1310.41	0.00	0.00	0.00	1604.99	39.84	1657.24	1591.80	165.83	1687.84	1477.51	40.87	1671.69	1460.05	155.47	1688.81	591.25	-23.09	78.54	1187.94	-0.97	78.61	566.79
8.92000	1503.29	325.89	93.94	1468.91	320.37	106.20	1303.09	345.56	156.98	1341.65	349.65	209.10	1552.43	151.56	38.55	1502.23	151.22	57.81	1336.18	135.11	48.13	1339.09	142.42	99.59	1520.53	157.98	1309.85	0.00	0.00	0.00	1608.90	39.03	1657.71	1596.70	165.26	1688.58	1482.58	41.24	1671.02	1465.12	155.39	1688.28	590.71	-23.00	78.57	1188.89	-0.64	78.99	567.73
8.93000	1530.22	327.20	91.03	1496.26	321.13	101.75	1327.74	347.03	144.90	1363.40	350.79	198.89	1551.07	151.15	37.96	1500.96	151.06	57.21	1336.08	135.18	48.51	1339.50	142.70	99.95	1526.14	157.78	1309.30	0.00	0.00	0.00	1613.95	38.59	1658.35	1602.22	164.65	1689.23	1487.63	41.55	1670.38	1470.16	155.27	1687.76	591.02	-22.79	78.63	1188.92	-0.87	79.07	568.17
8.94000	1557.53	328.44	88.80	1521.59	322.06	96.92	1352.55	347.92	133.07	1385.69	352.28	189.33	1551.17	149.70	39.24	1501.97	151.09	57.62	1336.08	135.17	48.94	1339.90	143.00	100.39	1532.35	157.76	1308.74	0.00	0.00	0.00	1618.60	38.01	1659.00	1607.46	164.45	1689.91	1492.13	40.91	1669.68	1475.02	155.35	1687.30	590.46	-23.20	78.33	1188.21	-0.46	79.29	568.29
8.95000	1585.22	329.95	87.15	1549.97	323.59	93.63	1377.68	348.38	121.71	1408.49	353.10	179.72	1549.89	148.06	39.79	1501.53	151.20	57.55	1336.15	135.36	49.33	1340.22	143.26	100.70	1537.79	157.66	1308.37	0.00	0.00	0.00	1624.32	38.02	1659.59	1611.84	164.43	1690.77	1497.08	41.36	1669.16	1480.05	155.17	1686.91	590.39	-22.81	78.42	1187.63	-0.54	79.11	567.14
8.96000	1610.64	331.69	85.43	1576.66	325.40	91.15	1402.81	349.86	111.58	1431.35	354.03	170.95	1550.20	147.13	40.58	1500.30	151.20	57.16	1336.52	135.78	49.51	1340.41	143.33	101.21	1543.97	157.57	1307.91	0.00	0.00	0.00	1629.88	38.50	1660.38	1616.68	164.74	1691.49	1501.77	41.38	1668.68	1484.98	155.29	1686.50	590.66	-22.99	78.32	1187.91	0.32	78.92	567.02
8.97000	1637.84	333.28	85.17	1602.44	326.44	88.32	1428.87	349.45	101.47	1454.10	355.46	162.85	1548.80	145.79	41.20	1500.27	151.01	57.15	1336.67	135.50	50.03	1341.10	143.80	101.56	1548.98	157.73	1307.55	0.00	0.00	0.00	1634.38	38.64	1661.21	1621.43	165.08	1692.27	1506.48	41.84	1668.27	1489.74	155.84	1686.06	589.41	-22.25	78.38	1188.43	0.09	79.29	566.57
8.98000	1664.62	334.91	85.88	1628.29	328.39	87.18	1454.48	350.71	92.91	1476.83	356.39	155.37	1549.10	148.29	42.38	1500.29	150.97	57.16	1336.93	135.33	50.40	1340.89	142.70	102.45	1554.70	157.72	1307.26	0.00	0.00	0.00	1638.11	38.65	1661.89	1626.41	165.57	1692.82	1511.25	42.44	1667.90	1494.32	156.62	1685.58	590.14	-22.70	78.55	1187.85	-0.30	79.13	568.06
8.99000	1690.73	336.21	87.36	1653.81	329.16	86.65	1479.46	352.07	85.67	1499.53	356.62	148.76	1547.86	148.47	42.03	1499.83	150.81	57.02	1337.24	135.06	50.84	1341.29	143.04	102.74	1560.70	157.85	1306.94	0.00	0.00	0.00	1643.01	39.04	1662.58	1631.15	165.86	1693.58	1515.75	42.74	1667.41	1498.96	157.33	1685.15	590.74	-22.84	78.63	1187.71	-0.77	78.92	567.76
9.00000	1715.57	337.17	89.78	1678.28	330.08	87.06	1504.24	352.95	79.22	1521.89	356.27	142.87	1548.22	148.41	42.14	1500.83	150.78	57.34	1337.65	134.82	51.23	1341.78	143.71	103.15	1566.30	158.16	1306.58	0.00	0.00	0.00	1648.39	39.68	1663.30	1635.00	166.69	1694.40	1520.25	42.99	1666.96	1503.66	157.78	1684.71	589.29	-22.77	77.93	1188.94	-0.53	79.48	567.36
9.01000	1739.47	337.84	92.99	1703.05	330.40	88.97	1528.77	352.95	73.52	1544.11	354.95	137.60	1548.17	148.25	42.04	1500.81	150.62	57.29	1338.00	134.47	51.83	1342.04	143.20	103.97	1571.51	158.37	1306.14	0.00	0.00	0.00	1653.06	40.21	1664.06	1640.73	167.50	1694.97	1524.91	43.97	1666.52	1508.08	158.91	1684.12	590.04	-22.85	78.42	1188.03	0.01	79.41	566.91
9.02000	1763.82	337.82	97.28	1727.53	330.53	91.79	1552.65	352.56	68.71	1565.16	354.72	133.69	1549.40	148.28	42.33	1500.82	150.55	57.14	1338.73	134.93	52.15	1342.52	143.60	104.59	1576.98	158.72	1305.66	0.00	0.00	0.00	1657.44	41.28	1664.99	1645.06	167.92	1695.76	1529.58	44.90	1666.05	1512.84	159.43	1683.63	589.55	-22.42	78.52	1188.14	-0.78	79.13	566.69
9.03000	1785.88	337.50	101.81	1750.14	330.06	94.34	1575.96	351.68	64.61	1585.62	354.73	130.50	1551.80	146.84	38.21	1501.43	150.50	57.28	1339.18	134.48	52.81	1342.80	143.62	105.29	1582.75	159.13	1304.97	0.00	0.00	0.00	1662.23	41.83	1665.49	1649.42	168.52	1696.30	1534.42	46.49	1665.56	1517.35	160.70	1682.95	589.72	-22.45	78.20	1187.78	-0.30	79.36	566.89
9.04000	1806.94	336.54	106.42	1770.99	330.44	98.21	1598.12	351.14	61.49	1605.90	352.99	127.53	1552.26	147.11	38.09	1500.73	150.26	56.89	1339.77	134.37	53.44	1343.21	143.17	106.16	1588.22	159.40	1304.26	0.00	0.00	0.00	1667.01	43.28	1666.06	1654.22	170.03	1696.54	1539.08	47.76	1664.99	1522.04	161.74	1682.22	588.90	-22.32	77.98	1188.06	0.13	79.51	566.84
9.05000	1826.89	335.46	111.04	1792.16	328.23	100.96	1619.51	350.38	59.09	1624.90	351.93	125.36	1552.95	147.05	38.25	1501.68	150.09	57.11	1340.46	134.43	53.94	1343.76	143.51	106.75	1594.41	159.94	1303.48	0.00	0.00	0.00	1671.16	44.31	1666.64	1658.68	171.04	1696.95	1543.63	48.88	1664.36	1526.77	162.88	1681.48	588.82	-22.83	77.96	1189.10	-0.43	79.29	565.81
9.06000	1848.03	334.94	112.89	1810.23	329.02	102.42	1639.86	348.51	56.83	1643.15	350.01	123.44	1553.30	146.34	36.74	1501.59	149.88	57.03	1341.07	134.54	54.34	1344.04	143.25	107.56	1599.15	160.40	1302.77	0.00	0.00	0.00	1676.09	45.64	1666.93	1663.54	172.19	1697.19	1548.29	50.11	1663.66	1531.37	164.43	1680.70	588.90	-22.90	78.11	1188.80	-0.04	79.33	566.42
9.07000	1866.39	333.02	117.85	1829.55	327.71	106.09	1658.80	348.12	55.86	1660.07	349.46	122.44	1553.85	146.58	36.32	1501.59	149.76	56.84	1341.46	134.02	55.04	1344.79	143.58	108.13	1605.08	161.00	1301.97	0.00	0.00	0.00	1680.60	46.88	1667.35	1668.10	174.13	1697.25	1553.00	51.61	1663.03	1536.25	165.33	1680.05	590.14	-22.60	78.50	1187.73	0.20	79.33	566.91
9.08000	1883.51	332.05	121.69	1846.98	325.59	109.31	1677.05	346.58	54.84	1677.22	346.53	121.09	1553.76	146.24	36.13	1500.80	149.58	56.59	1342.00	133.96	55.48	1345.11	143.23	108.88	1611.15	161.61	1301.19	0.00	0.00	0.00	1686.48	48.94	1667.44	1673.26	175.47	1697.33	1557.84	53.31	1662.42	1540.91	167.14	1679.31	589.67	-22.28	78.78	1187.71	-0.01	79.20	566.38
9.09000	1900.65	330.45	126.16	1863.39	323.76	113.04	1694.28	344.64	53.96	1692.41	345.81	120.75	1553.85	146.85	35.60	1501.04	149.37	56.63	1342.40	133.58	56.11	1345.37	142.70	109.65	1616.86	162.31	1300.50	0.00	0.00	0.00	1689.15	49.60	1667.72	1677.18	176.82	1697.40	1562.52	54.87	1661.87	1545.63	169.14	1678.50	589.96	-23.15	78.38	1188.58	-0.41	79.25	567.14
9.10000	1915.14	328.82	129.55	1878.48	321.23	116.36	1710.85	342.49	53.21	1707.26	344.07	120.35	1554.55	147.63	35.59	1500.63	149.14	56.42	1342.73	133.17	56.71	1346.00	142.77	110.32	1622.62	163.12	1299.82	0.00	0.00	0.00	1695.14	52.07	1668.02	1681.99	178.94	1697.31	1567.60	57.09	1661.51	1550.58	170.65	1677.84	589.35	-22.45	78.50	1188.28	0.20	79.19	568.13
9.11000	1929.29	326.60	133.27	1892.24	319.74	118.33	1725.73	340.04	52.71	1720.63	342.44	120.03	1554.50	148.63	35.28	1501.30	148.97	56.47	1343.19	133.19	57.19	1346.35	142.49	111.05	1628.08	163.91	1299.14	0.00	0.00	0.00	1699.18	53.53	1668.33	1686.95	181.02	1697.13	1572.45	59.01	1661.04	1555.52	172.58	1677.16	589.66	-22.00	78.61	1187.77	0.11	79.11	567.99
9.12000	1941.51	324.91	135.61	1905.34	318.27	120.54	1739.74	337.95	52.37	1733.88	339.35	119.17	1554.54	148.41	35.14	1502.38	148.86	56.89	1343.48	132.98	57.89	1346.79	141.92	111.93	1634.79	164.68	1298.48	0.00	0.00	0.00	1704.13	55.95	1668.56	1691.14	182.65	1697.08	1577.38	61.23	1660.67	1560.39	174.79	1676.40	590.04	-22.18	78.60	1187.58	-0.28	79.38	566.88
9.13000	1954.17	323.29	137.61	1917.78	315.91	122.37	1752.41	335.39	51.89	1745.47	337.38	118.59	1555.00	147.94	34.69	1501.83	148.66	56.63	1343.92	133.15	58.54	1347.55	142.51	112.50	1640.66	165.58	1297.76	0.00	0.00	0.00	1709.50	58.00	1668.75	1695.06	185.56	1696.59	1582.20	63.37	1660.29	1565.23	177.67	1675.57	590.04	-22.51	78.50	1189.28	-0.06	79.62	566.73
9.14000	1964.31	320.38	139.05	1927.59	312.90	122.31	1763.73	333.45	51.13	1755.59	335.89	118.29	1554.52	147.48	34.64	1501.81	148.56	56.46	1344.02	133.17	59.26	1348.11	142.33	113.46	1646.35	166.55	1296.99	0.00	0.00	0.00	1714.55	60.86	1668.85	1715.31	188.49	1690.97	1586.94	65.65	1659.88	1570.38	179.89	1674.84	589.08	-22.79	78.33	1188.55	0.73	79.43	567.04
9.15000	1973.75	316.94	139.51	1937.65	310.46	122.87	1773.97	330.24	50.01	1765.58	332.78	116.92	1554.53	147.93	34.69	1502.61	148.47	56.76	1344.18	133.14	60.16	1348.55	141.91	114.39	1652.38	167.58	1296.40	0.00	0.00	0.00	1718.67	63.03	1668.85	1723.75	191.52	1689.33	1591.86	68.20	1659.45	1575.42	182.35	1674.07	589.43	-22.93	78.25	1188.80	1.04	79.92	566.26
9.16000	1982.12	314.06	138.90	1947.25	306.54	122.76	1782.86	327.65	48.66	1774.36	330.08	115.63	1554.73	147.71	34.20	1502.51	148.48	56.68	1344.47	133.31	60.96	1349.09	141.63	115.51	1658.95	168.85	1295.71	0.00	0.00	0.00	1724.12	65.28	1668.76	1728.66	194.18	1689.01	1596.75	70.93	1659.01	1580.47	185.09	1673.32	589.49	-23.16	78.30	1188.88	0.66	79.80	566.93
9.17000	1989.90	310.21	137.90	1954.02	302.98	121.73	1789.47	327.36	48.02	1781.46	328.60	114.43	1554.75	147.71	33.87	1503.03	148.21	56.75	1344.53	133.16	61.92	1350.39	142.84	116.03	1664.85	170.12	1295.08	0.00	0.00	0.00	1729.83	68.41	1668.80	1733.33	197.95	1688.26	1601.78	73.98	1658.62	1585.54	188.14	1672.54	589.13	-22.55	78.09	1188.40	0.30	79.74	566.96
9.18000	1995.99	306.89	135.14	1960.73	300.80	119.53	1795.95	324.65	46.15	1787.84	326.90	113.00	1555.33	148.18	34.19	1502.83	148.03	56.52	1344.64	133.11	62.74	1350.55	141.72	117.31	1671.05	171.24	1294.49	0.00	0.00	0.00	1734.79	71.04	1668.79	1738.53	201.01	1687.89	1606.84	77.14	1658.27	1590.64	191.21	1671.81	590.64	-22.96	78.39	1189.00	-0.32	79.72	567.18
9.19000	2001.24	302.13	132.72	1965.15	296.45	117.43	1801.08	322.48	44.19	1793.23	324.77	110.97	1555.02	148.07	34.46	1502.47	147.87	56.37	1344.88	133.16	63.57	1351.00	140.83	118.63	1677.99	172.50	1293.91	0.00	0.00	0.00	1739.39	74.57	1669.04	1743.86	203.15	1687.65	1612.09	80.89	1658.02	1595.97	194.14	1671.07	589.86	-22.99	78.18	1187.58	-0.67	79.21	567.52
9.20000	2006.06	298.05	129.16	1970.70	292.26	114.26	1805.25	320.24	42.00	1798.14	322.05	108.62	1555.01	148.46	33.85	1503.32	147.73	56.64	1344.96	132.99	64.60	1351.77	140.74	119.63	1684.81	173.83	1293.42	0.00	0.00	0.00	1744.44	77.44	1669.27	1748.81	207.53	1687.07	1616.98	84.04	1657.71	1600.98	197.97	1670.24	590.89	-22.41	78.47	1187.50	-0.41	79.11	567.99
9.21000	2009.22	293.02	124.59	1973.47	288.27	109.76	1808.14	319.12	42.05	1801.45	320.70	109.93	1555.05	148.06	34.45	1503.12	147.56	56.41	1345.20	132.66	65.64	1352.59	140.41	120.82	1691.94	175.29	1292.99	0.00	0.00	0.00	1748.50	80.42	1669.44	1754.30	210.31	1686.76	1622.13	88.06	1657.54	1606.39	201.21	1669.46	590.12	-22.36	78.32	1187.57	-0.25	79.00	567.96
9.22000	2012.21	287.64	118.83	1975.12	283.75	104.83	1810.31	317.46	41.80	1803.26	319.80	108.41	1555.16	147.96	34.14	1503.23	147.35	56.39	1345.25	132.08	66.86	1353.34	140.17	122.03	1698.00	176.49	1292.53	0.00	0.00	0.00	1754.62	84.42	1669.64	1759.48	213.96	1686.22	1626.96	91.58	1657.27	1611.66	205.02	1668.63	590.08	-22.11	78.49	1187.51	-0.73	78.91	567.97
9.23000	2014.48	283.25	112.56	1976.43	279.25	99.72	1812.39	315.43	41.84	1805.67	317.32	105.65	1554.94	147.66	33.59	1503.43	147.12	56.41	1345.88	132.69	67.77	1354.25	139.54	123.43	1704.67	177.93	1292.20	0.00	0.00	0.00	1759.65	87.66	1669.91	1764.82	217.99	1685.76	1631.91	95.61	1657.05	1617.26	208.69	1667.79	590.19	-22.60	78.48	1187.88	-0.37	79.26	567.93
9.24000	2016.90	278.82	106.58	1978.80	276.06	95.02	1814.32	314.21	42.04	1808.88	316.38	104.32	1555.16	147.54	33.70	1503.45	146.87	56.29	1346.41	132.62	68.98	1355.41	139.25	124.81	1712.58	179.32	1291.86	0.00	0.00	0.00	1763.90	91.15	1670.31	1770.37	221.41	1685.33	1636.89	99.94	1656.89	1622.60	213.07	1666.82	590.34	-22.42	78.68	1187.86	-0.47	79.29	567.82
9.25000	2020.77	276.75	99.65	1982.08	273.98	89.26	1816.11	313.33	41.77	1812.33	314.57	102.59	1555.39	147.53	33.74	1503.45	146.57	56.18	1346.75	132.09	70.59	1356.52	138.65	126.50	1719.61	180.77	1291.57	0.00	0.00	0.00	1768.87	94.91	1670.84	1776.26	224.26	1684.97	1641.89	103.99	1656.88	1628.20	217.16	1666.02	590.95	-22.73	78.78	1188.02	-0.81	79.55	567.09
9.26000	2024.82	275.40	91.61	1984.60	273.07	83.66	1817.71	313.81	41.58	1818.37	313.32	102.71	1555.74	147.84	33.66	1504.62	146.45	56.51	1347.41	131.80	72.29	1357.68	137.77	128.43	1726.75	182.19	1291.34	0.00	0.00	0.00	1774.01	98.89	1671.60	1781.86	228.67	1684.84	1646.79	107.88	1656.91	1633.81	221.59	1665.35	591.71	-22.59	78.73	1187.66	0.02	79.52	566.99
9.27000	2027.04	275.17	83.10	1988.12	273.32	77.06	1818.93	313.61	41.22	1820.26	313.27	101.99	1555.74	147.43	33.69	1504.72	146.28	56.39	1348.12	131.19	74.22	1359.52	138.05	130.17	1734.11	183.70	1291.33	0.00	0.00	0.00	1779.87	103.44	1672.39	1787.21	233.39	1684.74	1652.17	112.77	1657.32	1639.43	226.32	1664.92	590.77	-22.60	78.44	1187.78	-0.00	79.45	568.35
9.28000	2030.55	275.65	76.43	1989.56	275.35	72.59	1818.50	315.38	41.57	1823.68	312.46	101.84	1556.15	147.65	33.33	1504.17	146.07	56.00	1348.96	130.52	76.46	1361.30	138.00	132.13	1741.01	185.09	1291.65	0.00	0.00	0.00	1784.96	106.82	1673.73	1792.80	237.54	1684.90	1657.71	117.98	1658.08	1645.39	230.69	1664.86	590.24	-22.28	78.45	1187.53	0.17	79.43	568.51
9.29000	2032.75	275.28	71.45	1990.87	273.06	69.39	1818.07	316.76	41.29	1824.90	312.48	102.22	1555.96	147.78	33.49	1504.26	145.97	55.83	1349.97	130.16	78.77	1362.92	136.52	135.01	1747.69	186.52	1292.21	0.00	0.00	0.00	1790.28	110.30	1675.01	1798.88	241.36	1685.43	1663.12	122.67	1659.06	1651.28	235.55	1664.94	589.79	-22.78	78.25	1187.90	-0.10	79.70	567.26
9.30000	2033.33	274.10	66.94	1991.12	271.66	67.98	1818.14	316.32	40.90	1826.66	312.20	102.61	1556.11	147.32	33.34	1506.02	145.77	56.23	1351.19	129.55	81.38	1365.14	135.81	137.77	1754.59	187.92	1293.14	0.00	0.00	0.00	1795.72	114.41	1676.55	1804.58	246.26	1685.74	1668.28	126.49	1660.19	1657.20	240.16	1665.37	589.84	-22.94	78.32	1187.39	-0.00	79.43	567.33
9.31000	2033.97	273.26	64.37	1989.74	272.52	68.90	1818.61	316.20	40.95	1827.23	311.89	102.35	1556.35	147.29	33.14	1505.87	145.66	55.94	1352.72	129.23	84.14	1367.87	135.88	140.31	1761.33	189.38	1294.31	0.00	0.00	0.00	1800.99	119.00	1678.19	1810.35	251.17	1686.49	1674.27	131.87	1661.70	1663.13	245.07	1665.93	589.42	-22.71	78.02	1188.04	0.41	79.65	566.91
9.32000	2033.96	273.44	61.47	1992.24	271.12	65.08	1819.28	315.82	41.01	1828.09	312.31	103.12	1555.57	145.47	35.31	1506.58	145.37	55.87	1354.62	129.40	86.93	1370.44	134.87	143.58	1768.95	190.92	1295.85	0.00	0.00	0.00	1807.49	123.26	1679.84	1816.79	254.88	1687.44	1679.85	136.08	1663.30	1669.20	249.82	1666.62	589.44	-22.54	78.01	1187.94	0.02	79.45	568.27
9.33000	2034.07	274.36	59.16	1991.13	273.71	67.17	1819.25	316.71	41.48	1829.29	311.97	103.14	1555.38	145.49	35.30	1507.40	145.33	55.81	1356.31	128.28	90.38	1372.82	133.18	147.24	1775.61	192.52	1297.62	0.00	0.00	0.00	1813.68	128.14	1681.62	1823.15	258.87	1688.34	1685.72	140.65	1664.99	1675.48	254.16	1667.43	590.43	-22.38	78.62	1187.10	0.46	79.41	567.07
9.34000	2035.13	274.43	58.27	1991.45	273.34	66.65	1819.64	316.23	41.37	1829.12	312.12	103.05	1556.00	145.64	35.33	1508.40	145.13	55.73	1358.75	128.56	93.51	1376.06	132.22	150.75	1782.22	194.29	1299.42	0.00	0.00	0.00	1818.94	132.35	1683.57	1828.76	264.43	1688.81	1691.80	145.44	1666.84	1681.61	258.57	1668.18	589.26	-22.84	78.19	1187.48	-0.20	79.69	567.32
9.35000	2034.49	274.16	56.76	1990.54	272.96	65.75	1819.63	316.51	41.47	1830.62	312.08	103.28	1556.24	145.51	35.16	1508.20	144.87	55.24	1361.11	128.00	97.13	1379.48	131.08	154.37	1789.55	196.22	1301.26	0.00	0.00	0.00	1823.84	136.64	1685.61	1835.55	267.79	1689.77	1697.72	149.95	1668.60	1687.64	263.11	1668.88	590.06	-22.74	78.46	1186.85	-0.93	79.32	568.17
9.36000	2035.58	274.15	56.37	1991.60	273.86	65.10	1819.45	316.99	41.52	1831.76	311.54	103.05	1556.40	145.38	35.23	1510.03	144.79	55.66	1363.70	127.60	100.91	1383.44	131.22	157.70	1796.96	198.06	1303.16	0.00	0.00	0.00	1830.65	141.44	1687.53	1840.93	272.96	1690.39	1703.95	154.98	1670.36	1693.59	267.62	1669.42	590.86	-22.16	78.94	1187.00	-0.82	79.31	567.06
9.37000	2035.40	274.30	55.42	1991.42	273.33	64.63	1819.41	316.99	41.40	1832.08	312.30	103.40	1557.09	145.56	35.68	1510.54	144.66	55.45	1366.37	126.93	104.85	1387.45	130.35	161.38	1803.88	199.88	1304.85	0.00	0.00	0.00	1836.84	145.64	1689.43	1846.81	277.74	1691.20	1709.74	159.34	1672.04	1699.30	272.37	1669.86	591.48	-22.46	79.13	1186.98	-0.64	79.20	566.76
9.38000	2035.46	274.16	54.38	1992.06	273.19	64.09	1819.76	316.66	41.48	1832.36	312.15	103.36	1557.00	145.36	35.72	1511.56	144.57	55.43	1369.75	126.93	108.71	1391.76	129.37	165.13	1810.54	201.80	1306.51	0.00	0.00	0.00	1841.91	150.41	1691.41	1852.23	282.95	1691.78	1715.51	163.78	1673.64	1705.15	276.67	1670.33	591.47	-22.69	78.92	1186.89	-0.25	79.17	567.16
9.39000	2036.33	274.22	53.28	1992.19	273.65	62.88	1819.97	316.54	41.60	1832.33	312.31	103.45	1557.10	145.49	36.05	1513.47	144.27	55.65	1373.25	126.78	112.81	1396.36	128.30	169.03	1817.37	203.69	1308.20	0.00	0.00	0.00	1846.40	153.48	1693.41	1858.11	287.32	1692.46	1721.23	167.96	1675.10	1711.26	280.21	1670.79	590.14	-22.50	78.26	1187.90	-0.22	79.43	567.82
9.40000	2036.30	274.33	52.01	1993.05	273.84	62.31	1820.57	315.99	41.71	1833.28	311.85	103.35	1557.72	144.94	36.10	1514.59	144.04	55.69	1377.07	126.96	116.97	1401.22	127.09	173.03	1824.32	205.65	1309.74	0.00	0.00	0.00	1852.96	158.00	1695.14	1863.69	291.28	1693.14	1726.59	171.81	1676.38	1716.86	284.40	1671.02	589.86	-22.75	78.26	1187.97	-0.61	79.42	567.99
9.41000	2037.34	274.21	51.79	1993.41	273.15	62.28	1821.30	314.87	41.43	1834.84	311.66	103.82	1557.89	145.45	36.38	1516.32	143.88	56.16	1380.93	126.49	121.56	1406.57	126.24	176.97	1831.39	207.61	1311.10	0.00	0.00	0.00	1858.85	162.60	1697.05	1869.49	294.71	1694.06	1732.26	176.07	1677.51	1722.48	288.39	1671.15	590.94	-22.38	78.88	1187.20	-1.15	79.13	568.62
9.42000	2036.88	273.98	50.79	1992.84	273.44	61.50	1820.44	316.38	42.08	1834.10	311.70	103.33	1558.43	144.84	36.22	1518.41	143.54	56.84	1385.10	125.60	126.58	1412.24	125.44	181.05	1838.87	209.57	1312.39	0.00	0.00	0.00	1864.17	166.92	1699.03	1874.16	300.19	1694.69	1737.78	180.45	1678.42	1728.03	292.25	1671.25	589.41	-22.63	78.42	1187.21	-0.99	79.04	567.12
9.43000	2037.43	274.28	50.27	1993.24	273.32	61.48	1820.39	316.31	42.10	1834.84	311.66	103.64	1558.71	144.91	36.57	1520.32	143.24	57.71	1389.57	125.14	131.65	1418.28	124.48	185.38	1845.45	211.63	1313.56	0.00	0.00	0.00	1869.35	170.83	1700.64	1879.85	303.31	1695.55	1742.88	184.07	1679.08	1733.47	296.28	1671.17	588.78	-22.71	78.14	1187.44	-0.43	79.46	566.88
9.44000	2037.83	274.19	50.03	1993.71	273.70	61.22	1820.75	315.78	42.00	1832.98	311.90	102.78	1559.63	144.02	36.60	1522.19	142.85	58.66	1394.82	125.54	136.71	1424.53	123.33	189.89	1852.30	213.56	1314.41	0.00	0.00	0.00	1873.56	173.96	1701.96	1885.03	307.48	1696.12	1748.06	187.96	1679.59	1739.00	299.90	1670.97	590.13	-22.63	78.58	1187.33	-0.02	79.54	568.26
9.45000	2037.94	274.04	49.83	1993.52	274.03	60.56	1821.26	315.08	41.72	1833.90	311.75	102.75	1559.70	144.62	37.27	1525.16	142.45	60.09	1400.20	125.32	142.19	1431.30	122.69	194.42	1858.91	215.59	1315.22	0.00	0.00	0.00	1879.58	178.05	1703.39	1890.08	311.68	1696.57	1753.42	191.64	1679.83	1744.57	303.35	1670.70	588.84	-23.13	78.09	1187.45	-0.01	79.51	568.60
9.46000	2037.75	274.18	49.28	1993.35	273.14	61.08	1821.00	315.63	41.98	1834.63	311.90	103.30	1560.34	143.53	38.90	1528.20	142.08	61.78	1405.61	124.04	148.37	1438.14	121.35	199.45	1865.79	217.51	1315.91	0.00	0.00	0.00	1885.13	182.34	1704.71	1895.92	314.06	1697.37	1758.95	196.12	1680.17	1749.99	306.89	1670.27	588.77	-22.73	78.01	1188.44	-0.24	79.81	568.75
9.47000	2037.55	274.10	49.08	1993.75	273.71	60.29	1821.27	315.18	41.91	1834.84	311.64	102.82	1561.49	142.54	38.54	1531.34	141.62	63.63	1412.11	124.28	154.13	1446.16	121.89	203.90	1872.17	219.34	1316.46	0.00	0.00	0.00	1889.60	185.00	1705.90	1900.43	318.30	1697.55	1763.87	199.30	1680.24	1755.53	310.16	1669.74	592.46	-21.79	78.26	1188.46	-0.51	79.81	568.20
9.48000	2037.66	273.93	49.01	1993.34	273.86	60.06	1821.02	315.52	42.01	1835.18	312.21	103.17	1563.49	141.56	37.99	1534.64	141.14	65.84	1418.93	124.44	160.18	1453.81	120.82	209.01	1878.72	221.08	1316.89	0.00	0.00	0.00	1894.93	188.34	1706.71	1905.50	321.94	1698.00	1769.20	202.70	1680.23	1760.73	313.68	1669.16	593.36	-21.62	78.55	1187.41	-0.54	79.34	568.04
9.49000	2037.58	273.56	48.99	1993.17	273.16	60.45	1821.13	315.15	41.90	1834.70	311.91	102.75	1565.80	140.27	37.51	1538.79	140.53	68.34	1425.80	123.70	166.67	1462.32	120.80	213.93	1884.66	222.82	1317.16	0.00	0.00	0.00	1899.17	190.87	1707.64	1910.98	324.71	1698.16	1774.68	206.63	1680.35	1766.08	316.95	1668.57	593.45	-22.34	78.11	1187.57	-0.53	79.29	567.58
9.50000	2037.76	274.43	48.37	1993.43	273.96	59.82	1821.02	315.45	41.96	1834.76	312.60	103.02	1569.59	138.44	37.63	1542.92	139.69	70.89	1433.69	123.56	172.91	1471.44	120.90	218.77	1891.21	224.48	1317.39	0.00	0.00	0.00	1903.75	194.11	1708.67	1916.55	327.56	1698.44	1780.14	210.00	1680.51	1771.55	319.79	1668.02	593.44	-22.20	78.07	1187.59	-0.10	79.41	567.45
9.51000	2037.62	273.83	48.55	1994.35	274.68	59.65	1820.54	316.23	42.31	1835.56	312.20	102.82	1572.57	136.52	37.56	1548.56	138.89	73.82	1441.97	123.61	178.86	1480.56	120.48	223.76	1897.18	225.90	1317.52	0.00	0.00	0.00	1910.56	197.70	1709.28	1922.61	328.84	1698.69	1784.79	211.84	1680.45	1776.76	322.88	1667.46	593.36	-22.00	78.23	1187.71	-0.18	79.53	567.41
9.52000	2037.72	274.11	48.38	1994.66	274.09	60.02	1821.29	315.21	42.01	1834.85	313.12	103.01	1578.35	133.96	39.39	1555.00	137.52	76.74	1451.06	124.08	184.02	1490.44	121.22	228.09	1902.54	227.40	1317.62	0.00	0.00	0.00	1914.88	200.11	1709.86	1927.62	332.45	1698.51	1790.55	215.62	1680.61	1782.31	325.41	1667.05	593.48	-22.20	78.39	1188.17	0.11	79.38	568.08
9.53000	2038.03	274.05	48.35	1994.24	274.58	59.51	1821.35	314.73	41.87	1835.86	312.18	102.68	1586.44	131.39	42.38	1563.64	135.74	80.18	1460.63	123.93	188.73	1500.83	122.07	232.07	1908.24	228.89	1317.69	0.00	0.00	0.00	1921.02	204.07	1710.58	1932.45	336.09	1698.23	1795.70	217.62	1680.79	1787.71	328.11	1666.75	593.41	-21.66	78.42	1188.10	-0.22	79.16	568.13
9.54000	2037.86	274.07	48.15	1993.69	273.67	59.74	1820.81	315.84	42.38	1836.00	312.72	102.93	1597.13	129.12	45.51	1574.20	134.05	83.53	1471.76	124.79	192.42	1511.51	122.28	235.60	1914.56	230.20	1317.75	0.00	0.00	0.00	1926.50	206.50	1710.92	1938.16	338.24	1698.16	1801.37	220.36	1681.09	1793.01	330.70	1666.49	593.44	-22.02	78.06	1187.46	0.02	79.30	567.94
9.55000	2038.21	274.50	47.85	1994.71	274.75	59.39	1821.29	315.13	42.29	1834.73	312.13	102.32	1609.45	127.15	48.53	1585.82	132.67	86.42	1483.27	124.65	195.56	1523.46	123.00	238.27	1919.88	231.47	1317.86	0.00	0.00	0.00	1932.29	208.45	1711.09	1942.84	341.75	1697.88	1807.09	222.85	1681.44	1798.58	332.57	1666.47	593.42	-21.80	78.21	1187.53	0.17	79.38	567.68
9.56000	2038.26	274.15	47.80	1994.94	274.48	59.58	1821.62	314.58	42.37	1835.66	312.49	102.92	1622.25	125.66	50.72	1599.59	131.51	89.08	1495.41	124.20	197.91	1535.81	123.25	240.15	1924.30	232.76	1317.95	0.00	0.00	0.00	1937.86	210.52	1711.63	1935.08	341.94	1704.95	1812.44	224.37	1681.80	1804.14	334.25	1666.60	593.45	-21.62	78.59	1188.32	-0.15	79.63	567.56
9.57000	2038.48	274.35	47.52	1994.49	274.50	59.28	1821.37	314.93	42.78	1836.34	312.51	103.12	1636.82	124.41	52.57	1613.68	130.66	90.73	1508.89	124.61	199.04	1549.11	123.94	240.88	1929.64	233.89	1318.05	0.00	0.00	0.00	1943.68	213.07	1712.28	1937.02	343.43	1706.66	1817.73	225.72	1682.14	1809.54	336.16	1666.72	593.57	-21.60	78.58	1188.66	0.02	79.55	567.49
9.58000	2038.50	274.52	47.13	1996.27	275.18	59.28	1821.59	314.69	43.12	1835.85	312.50	103.09	1653.10	123.62	54.04	1628.91	129.90	91.84	1522.56	124.38	199.17	1563.10	124.34	240.59	1934.48	235.03	1318.23	0.00	0.00	0.00	1948.53	214.36	1712.53	1943.58	344.76	1706.95	1823.77	227.79	1682.60	1814.73	338.13	1666.92	593.52	-21.86	78.37	1188.35	0.22	79.59	568.08
9.59000	2039.47	274.89	47.08	1995.49	274.76	59.09	1821.64	314.24	43.28	1837.19	312.56	104.21	1670.92	123.14	55.22	1644.62	129.60	92.03	1536.87	123.98	198.18	1576.92	124.18	239.55	1939.71	236.19	1318.40	0.00	0.00	0.00	1954.15	215.77	1712.71	1948.74	346.88	1707.04	1829.44	229.35	1683.03	1820.19	339.45	1667.29	593.51	-22.20	78.08	1187.70	0.03	79.57	567.85
9.60000	2038.78	274.01	47.15	1994.88	274.14	59.16	1821.40	314.67	43.85	1836.97	312.01	104.00	1689.00	123.18	55.66	1662.05	129.69	91.93	1551.90	124.19	195.73	1591.76	125.01	237.20	1944.73	237.30	1318.62	0.00	0.00	0.00	1959.35	217.16	1712.93	1967.63	349.71	1700.09	1835.08	230.83	1683.36	1825.78	340.46	1667.68	593.46	-21.74	78.22	1188.05	0.26	79.62	567.94
9.61000	2038.78	274.60	46.75	1996.63	275.09	59.12	1822.13	313.22	43.66	1835.63	312.13	103.76	1708.75	123.81	55.78	1680.51	130.15	91.37	1567.73	124.47	192.07	1606.38	124.53	234.37	1949.45	238.49	1318.91	0.00	0.00	0.00	1965.88	218.94	1713.31	1976.65	350.56	1698.93	1840.57	231.76	1683.66	1831.24	341.50	1668.08	593.46	-22.11	78.14	1187.66	-0.11	79.16	566.23
9.62000	2039.27	275.17	46.63	1996.06	275.33	58.60	1821.90	313.96	44.31	1838.30	311.55	104.70	1729.60	124.91	55.70	1700.54	130.94	90.73	1583.72	124.30	187.54	1621.65	124.56	230.61	1954.12	239.83	1319.19	0.00	0.00	0.00	1970.71	220.45	1713.65	1981.94	352.05	1699.03	1845.88	232.43	1684.01	1836.53	342.52	1668.51	593.61	-22.08	78.09	1188.17	-0.25	79.51	566.53
9.63000	2039.53	274.92	46.81	1995.71	274.50	58.97	1822.38	312.89	44.04	1837.94	311.91	104.99	1751.24	126.39	55.47	1721.18	132.17	89.72	1600.71	124.70	181.90	1637.85	125.00	225.87	1959.00	241.05	1319.50	0.00	0.00	0.00	1976.62	221.42	1713.75	1986.90	353.68	1699.25	1851.80	233.83	1684.45	1841.75	343.62	1668.97	593.50	-22.28	78.15	1187.77	-0.84	79.41	567.12
9.64000	2039.25	274.91	46.72	1996.30	274.52	59.34	1822.02	313.10	44.36	1837.62	311.75	105.13	1774.58	128.29	55.52	1742.77	133.58	88.45	1618.22	124.59	175.65	1653.89	124.47	220.85	1964.15	242.48	1319.78	0.00	0.00	0.00	1981.84	222.19	1713.78	1993.02	353.63	1699.78	1857.30	234.57	1684.69	1847.07	344.54	1669.45	593.43	-22.15	77.88	1188.56	-0.22	79.27	566.85
9.65000	2039.05	275.14	46.44	1995.05	274.34	58.96	1821.87	313.25	44.83	1837.91	311.49	105.46	1797.76	130.41	55.07	1764.72	135.32	86.94	1636.56	124.55	168.67	1670.91	125.14	214.72	1969.34	243.82	1320.12	0.00	0.00	0.00	1986.70	223.31	1714.28	1998.13	355.02	1699.97	1862.66	235.12	1684.92	1852.37	345.25	1669.91	593.52	-21.99	78.10	1188.43	0.45	79.67	565.90
9.66000	2039.12	274.99	46.53	1995.97	274.56	59.08	1822.11	312.95	45.05	1837.96	311.22	105.58	1821.42	132.59	54.54	1787.92	136.91	85.53	1655.24	124.13	161.26	1687.95	124.54	208.56	1974.15	245.17	1320.31	0.00	0.00	0.00	1992.06	223.92	1714.26	2002.55	356.98	1700.31	1867.64	235.30	1685.09	1857.84	345.52	1670.42	593.57	-21.66	78.13	1188.57	0.34	79.97	566.03
9.67000	2039.01	275.06	46.45	1996.42	274.29	59.40	1822.00	312.85	45.06	1837.52	311.46	105.61	1846.08	134.81	54.27	1810.34	138.62	83.55	1674.98	124.44	153.18	1706.61	125.98	201.30	1978.92	246.60	1320.47	0.00	0.00	0.00	1997.94	225.19	1714.42	2007.95	357.22	1700.54	1873.44	236.92	1685.31	1863.08	346.08	1670.82	593.53	-21.61	78.31	1187.60	-0.20	79.48	567.71
9.68000	2038.42	274.51	46.44	1996.67	274.23	59.22	1822.11	312.64	45.33	1838.01	310.66	105.44	1870.93	136.99	54.05	1834.43	140.37	82.05	1695.08	124.52	144.82	1724.92	125.64	194.26	1983.38	247.85	1320.54	0.00	0.00	0.00	2003.42	225.23	1714.15	2013.82	356.74	1701.01	1878.59	237.18	1685.34	1868.22	346.61	1671.14	593.53	-22.08	78.02	1187.43	-1.08	78.98	566.97
9.69000	2038.62	274.96	46.32	1995.81	273.82	58.87	1822.50	311.67	45.13	1837.46	310.49	105.24	1895.11	139.08	53.41	1858.22	142.02	80.42	1716.03	124.42	136.48	1743.93	126.37	186.76	1988.99	249.02	1320.52	0.00	0.00	0.00	2008.55	225.27	1714.08	2018.18	358.21	1701.03	1883.73	237.15	1685.10	1873.27	347.31	1671.35	593.46	-22.16	78.41	1188.66	-1.04	79.52	567.23
9.70000	2038.25	274.61	46.13	1996.57	274.53	58.40	1822.26	311.85	45.43	1838.27	310.51	105.80	1919.57	140.98	53.00	1882.30	143.50	78.70	1737.33	124.24	128.12	1763.02	126.59	179.39	1994.08	250.06	1320.39	0.00	0.00	0.00	2013.52	225.95	1714.09	2023.63	358.14	1701.36	1889.33	237.93	1684.95	1878.53	347.36	1671.48	593.57	-22.07	78.40	1187.65	-0.38	79.15	568.27
9.71000	2039.08	274.65	46.30	1995.64	274.07	58.26	1822.14	311.78	45.61	1838.13	310.10	105.59	1943.92	142.66	52.66	1906.23	144.81	77.08	1758.75	123.44	120.10	1782.98	127.49	171.73	1999.06	251.07	1320.20	0.00	0.00	0.00	2017.85	225.58	1713.93	2029.04	357.91	1701.51	1894.93	238.72	1684.65	1883.61	347.65	1671.45	593.53	-21.71	78.23	1188.11	-0.39	79.15	567.19
9.72000	2038.74	274.57	46.08	1993.66	272.02	62.21	1822.62	311.12	45.38	1838.78	309.82	105.86	1968.69	144.06	52.65	1930.44	146.00	75.67	1780.64	122.87	112.06	1802.23	126.45	165.01	2003.05	251.99	1319.84	0.00	0.00	0.00	2023.51	225.65	1713.60	2033.46	359.04	1701.37	1900.04	238.59	1684.32	1888.74	347.79	1671.40	593.45	-22.15	78.23	1188.61	-0.60	79.00	568.71
9.73000	2039.17	274.26	46.26	1995.14	271.74	62.78	1822.76	311.12	45.45	1839.37	310.22	106.20	1993.91	145.52	53.21	1954.26	147.08	74.34	1803.12	122.14	104.44	1823.04	127.87	157.47	2008.08	252.76	1319.48	0.00	0.00	0.00	2028.79	226.19	1713.62	2039.59	357.52	1701.68	1905.14	238.31	1683.89	1893.80	347.98	1671.30	593.39	-21.67	78.31	1188.87	-0.35	79.62	568.74
9.74000	2036.13	271.83	51.93	1993.83	271.93	62.19	1822.59	311.46	45.69	1839.28	309.83	105.87	2018.74	146.81	53.97	1978.06	148.14	73.41	1825.62	121.02	97.28	1843.41	128.24	150.70	2012.89	253.44	1319.11	0.00	0.00	0.00	2033.55	226.05	1713.49	2044.25	358.50	1701.38	1910.71	238.80	1683.69	1899.01	347.84	1671.24	593.55	-21.73	78.09	1187.55	-0.22	79.26	568.68
9.75000	2036.75	271.70	52.09	1994.23	271.55	62.42	1823.02	310.58	45.48	1837.95	309.67	105.56	2045.91	147.12	52.13	2001.60	149.41	72.76	1848.96	121.15	90.40	1864.64	129.59	143.91	2017.63	254.00	1318.63	0.00	0.00	0.00	2039.15	226.02	1713.14	2048.41	359.94	1701.22	1915.64	238.00	1683.24	1904.20	347.73	1671.20	593.58	-21.34	78.46	1187.69	0.07	79.33	568.30
9.76000	2036.73	271.71	52.03	1995.10	271.48	62.60	1822.89	310.94	45.89	1839.22	309.83	106.23	2071.39	148.13	52.93	2024.95	150.83	72.54	1872.42	120.83	84.07	1885.34	129.39	138.16	2022.44	254.49	1318.24	0.00	0.00	0.00	2043.81	226.04	1713.04	2054.64	358.21	1701.41	1921.30	238.63	1682.99	1909.33	347.70	1671.08	593.42	-21.25	78.38	1187.15	-0.40	79.27	568.44
9.77000	2037.20	271.55	52.10	1994.90	271.57	62.51	1823.31	310.10	45.76	1838.28	310.21	106.29	2097.24	153.74	51.20	2049.02	152.67	72.98	1895.83	120.48	78.56	1906.36	130.25	132.40	2027.43	254.93	1317.80	0.00	0.00	0.00	2048.94	225.95	1712.68	2059.94	358.42	1701.10	1926.81	238.51	1682.75	1914.65	347.40	1671.01	593.43	-21.72	78.33	1187.43	-0.80	79.07	568.00
9.78000	2037.89	271.46	52.26	1994.03	271.62	62.25	1823.45	309.80	45.88	1839.49	308.58	106.12	2121.19	156.28	52.84	2071.42	154.77	73.03	1919.21	120.89	73.19	1927.89	132.36	126.88	2031.91	255.29	1317.32	0.00	0.00	0.00	2054.82	225.74	1712.23	2064.57	359.30	1700.87	1932.08	237.99	1682.50	1919.92	347.14	1670.97	593.60	-22.14	78.05	1186.79	-0.33	79.21	568.45
9.79000	2038.22	271.46	52.27	1995.33	272.91	61.21	1823.43	309.69	46.20	1839.47	309.45	106.62	2144.61	158.27	55.04	2095.55	157.36	74.34	1942.66	121.87	68.37	1947.87	131.81	122.88	2036.85	255.61	1316.86	0.00	0.00	0.00	2060.47	225.50	1711.69	2070.61	357.84	1700.74	1937.25	237.35	1682.11	1925.34	346.62	1670.93	593.58	-21.86	77.98	1187.14	-0.35	79.06	568.50
9.80000	2037.53	271.66	51.82	1996.22	272.37	60.86	1823.77	309.34	46.34	1839.67	309.36	106.81	2167.77	161.19	56.93	2117.59	160.08	75.34	1966.06	123.11	64.09	1970.34	137.33	116.88	2041.94	255.89	1316.41	0.00	0.00	0.00	2066.08	224.95	1711.32	2076.98	356.07	1700.53	1942.79	236.79	1681.87	1930.68	346.27	1670.91	593.45	-21.83	78.34	1188.27	-0.73	79.18	567.57
9.81000	2037.08	272.04	51.40	1994.41	273.88	60.96	1823.66	309.59	46.74	1840.19	309.40	107.29	2189.87	164.70	58.83	2139.20	163.07	76.55	1989.43	125.24	60.08	1988.91	135.39	115.09	2046.63	256.06	1315.97	0.00	0.00	0.00	2072.13	224.80	1710.95	2081.68	356.70	1700.03	1948.61	236.60	1681.71	1936.16	345.67	1670.87	593.36	-21.73	78.27	1187.62	-0.19	79.11	568.23
9.82000	2037.16	272.15	51.17	1996.54	274.66	57.78	1823.46	309.84	47.19	1840.43	309.12	107.62	2211.09	167.64	61.92	2160.42	166.27	78.27	2012.80	128.14	56.41	2008.40	136.67	112.14	2051.11	256.26	1315.50	0.00	0.00	0.00	2077.47	224.86	1710.57	2086.39	357.26	1699.63	1954.45	236.48	1681.57	1941.33	345.37	1670.68	593.44	-21.65	78.25	1187.37	-0.67	79.17	569.60
9.83000	2037.03	272.69	50.90	1996.45	276.41	57.65	1823.93	309.03	47.29	1841.47	309.11	108.37	2233.35	171.10	65.12	2181.39	169.47	80.37	2035.55	129.96	53.61	2027.61	138.51	109.37	2056.45	256.44	1315.06	0.00	0.00	0.00	2083.06	223.89	1709.90	2092.29	355.97	1699.32	1960.16	235.68	1681.23	1946.83	344.39	1670.57	593.53	-21.18	78.60	1187.59	0.04	79.40	568.91
9.84000	2040.06	275.73	44.66	1996.88	275.86	57.56	1823.55	309.98	48.02	1841.71	309.16	108.43	2253.86	174.88	68.56	2201.75	172.61	82.98	2058.35	131.93	51.41	2047.70	141.94	106.63	2060.99	256.63	1314.58	0.00	0.00	0.00	2089.05	223.32	1709.44	2097.82	354.94	1699.18	1965.74	234.92	1680.78	1952.37	343.26	1670.43	593.52	-22.16	78.20	1186.78	0.32	79.22	568.09
9.85000	2039.95	275.58	44.72	1997.42	276.63	57.14	1824.10	309.42	48.31	1841.85	309.46	108.88	2274.16	177.70	71.99	2221.29	175.44	85.83	2081.00	132.82	50.08	2065.78	143.38	105.09	2066.39	256.81	1314.08	0.00	0.00	0.00	2094.64	222.44	1708.94	2103.36	354.21	1698.85	1971.28	233.61	1680.32	1957.83	342.26	1670.32	593.44	-21.68	78.27	1187.44	-0.96	79.00	568.27
9.86000	2040.20	276.45	44.24	1998.13	276.03	56.59	1823.91	309.81	48.93	1841.71	309.55	109.23	2293.43	180.63	76.29	2240.35	178.21	89.07	2106.23	134.92	48.00	2083.92	145.82	103.52	2071.18	256.97	1313.70	0.00	0.00	0.00	2100.16	221.29	1708.41	2109.25	352.74	1698.68	1976.90	232.19	1679.83	1963.49	340.72	1670.23	593.34	-21.77	78.36	1187.32	-0.20	79.22	568.02
9.87000	2039.84	275.71	44.49	1998.57	276.24	56.54	1824.55	309.00	49.02	1840.89	309.88	109.40	2313.13	183.21	80.79	2258.54	180.82	92.42	2125.86	137.23	46.89	2100.87	147.81	102.50	2076.35	256.98	1313.27	0.00	0.00	0.00	2105.04	220.14	1707.88	2114.08	352.08	1698.42	1982.69	231.16	1679.49	1968.83	339.59	1670.08	593.39	-22.24	78.31	1186.96	-0.17	79.41	567.89
9.88000	2040.60	275.66	44.81	1999.73	275.79	56.06	1824.66	308.96	49.45	1841.76	309.20	109.92	2330.48	185.60	84.59	2275.40	183.09	95.48	2141.21	139.74	46.55	2116.83	149.37	101.95	2081.45	256.99	1312.87	0.00	0.00	0.00	2110.97	219.08	1707.41	2118.98	351.73	1697.67	1988.73	230.37	1679.01	1974.35	338.15	1670.02	593.41	-21.76	78.48	1187.71	-0.15	79.47	568.78
9.89000	2040.15	276.37	44.17	2000.51	275.00	55.77	1824.64	309.27	50.06	1841.80	309.91	110.36	2350.01	188.56	80.30	2292.97	185.57	96.52	2153.61	142.43	46.77	2133.30	153.19	100.87	2086.64	256.96	1312.41	0.00	0.00	0.00	2116.94	217.86	1706.67	2124.87	349.80	1697.74	1994.37	228.94	1678.52	1979.87	336.47	1669.94	593.42	-22.49	78.13	1186.52	-0.16	79.09	567.72
9.90000	2041.10	276.75	44.24	2000.60	274.98	55.28	1825.07	308.60	50.30	1843.23	308.64	110.69	2365.75	190.05	82.84	2308.98	186.58	98.42	2164.39	145.30	47.33	2147.73	155.25	100.70	2091.84	256.90	1311.87	0.00	0.00	0.00	2122.27	216.29	1706.21	2130.28	348.25	1697.61	1999.77	226.65	1677.86	1985.09	335.09	1669.73	593.47	-22.88	78.22	1186.82	-0.41	78.99	567.48
9.91000	2041.21	276.53	44.32	1999.70	275.83	55.22	1825.24	308.57	50.78	1842.61	308.84	110.88	2379.01	191.40	86.03	2322.43	189.01	101.33	2174.88	148.34	48.02	2160.43	156.65	100.83	2097.08	256.65	1311.28	0.00	0.00	0.00	2127.80	213.88	1705.32	2135.86	346.38	1697.33	2005.40	224.98	1677.20	1990.51	333.21	1669.54	593.53	-21.84	78.20	1187.27	-0.81	79.11	567.22
9.92000	2041.21	277.14	43.79	2001.09	275.19	54.66	1825.59	307.87	50.92	1842.59	308.38	110.92	2391.64	192.94	88.71	2334.81	191.19	104.04	2186.40	151.53	48.63	2172.95	159.69	100.31	2101.81	256.39	1310.67	0.00	0.00	0.00	2133.69	212.71	1704.78	2141.50	344.20	1697.25	2010.40	222.26	1676.35	1995.87	331.40	1669.25	593.39	-21.04	78.28	1187.87	-1.14	79.01	568.58
9.93000	2041.04	276.80	43.78	2000.56	275.34	53.99	1824.87	309.53	52.26	1844.34	308.34	111.88	2402.54	194.37	91.18	2346.93	191.91	105.49	2200.28	154.88	48.95	2183.91	162.38	99.84	2107.76	256.12	1310.07	0.00	0.00	0.00	2139.53	210.84	1703.93	2146.71	342.24	1697.00	2016.46	221.35	1675.69	2001.41	329.14	1669.05	593.42	-21.93	78.26	1187.65	-0.73	79.11	567.92
9.94000	2040.98	276.96	43.64	2000.11	276.15	54.67	1825.22	308.96	52.59	1844.80	308.22	112.30	2412.61	196.37	92.83	2357.02	193.28	106.79	2219.79	156.63	49.97	2193.16	164.65	99.22	2112.42	255.88	1309.43	0.00	0.00	0.00	2145.14	209.18	1703.26	2151.93	340.56	1696.84	2021.87	219.22	1674.87	2006.63	327.29	1668.72	593.51	-21.97	78.35	1187.71	-0.73	79.00	567.00
9.95000	2041.18	277.39	43.41	2001.75	274.75	54.81	1826.07	308.04	52.86	1844.82	308.05	113.02	2421.00	198.44	93.96	2365.25	195.42	107.57	2228.37	160.12	49.72	2201.61	167.01	98.54	2118.17	255.56	1308.89	0.00	0.00	0.00	2149.79	206.69	1702.58	2156.88	338.90	1696.44	2027.17	216.75	1673.87	2012.03	325.24	1668.43	593.46	-22.10	78.23	1187.81	-0.17	79.15	567.77
9.96000	2041.47	277.40	43.57	2001.32	275.87	54.54	1826.34	307.84	53.25	1845.57	308.57	113.97	2428.39	200.49	93.95	2372.56	196.86	107.31	2236.46	164.52	48.41	2208.85	169.23	97.73	2123.65	255.23	1308.43	0.00	0.00	0.00	2155.29	204.47	1701.86	2163.25	335.50	1696.48	2032.37	214.32	1673.06	2017.39	323.10	1668.14	593.51	-22.24	78.17	1188.01	-0.34	79.35	567.07
9.97000	2040.96	277.28	43.33	1999.81	272.83	57.10	1826.31	308.22	54.08	1845.44	308.76	114.36	2435.17	201.78	92.44	2378.31	199.58	106.81	2240.46	165.58	48.53	2213.39	169.01	97.63	2129.51	254.86	1308.00	0.00	0.00	0.00	2160.42	201.85	1701.11	2168.61	333.15	1696.23	2037.86	212.13	1672.17	2022.78	320.99	1667.91	593.47	-21.73	78.10	1187.20	-0.62	79.07	566.76
9.98000	2041.30	277.77	43.08	2000.14	272.93	57.17	1826.45	308.37	54.39	1844.92	308.73	114.50	2439.41	203.55	90.51	2384.07	201.06	104.63	2246.10	169.07	47.28	2218.46	170.95	96.69	2135.15	254.47	1307.55	0.00	0.00	0.00	2165.55	199.54	1700.28	2174.08	330.45	1696.11	2043.28	209.77	1671.37	2028.23	318.74	1667.64	593.53	-21.59	78.21	1186.66	-0.02	79.09	567.71
9.99000	2040.94	277.83	42.94	1999.04	274.75	57.90	1826.20	309.24	55.14	1846.42	308.76	115.52	2443.32	205.85	86.78	2387.05	204.52	102.42	2250.92	172.12	45.61	2223.02	174.16	95.14	2140.53	253.99	1307.19	0.00	0.00	0.00	2170.59	196.19	1699.59	2179.65	327.68	1696.12	2048.59	207.21	1670.50	2033.78	316.18	1667.39	593.46	-21.99	78.37	1187.86	-0.08	79.38	568.94
10.00000	2040.82	278.30	42.57	1999.90	274.82	57.60	1826.97	308.62	55.13	1846.63	309.95	116.75	2445.18	209.08	82.01	2388.75	207.41	98.42	2251.86	172.77	45.20	2225.35	176.15	93.65	2146.49	253.42	1306.82	0.00	0.00	0.00	2175.96	193.78	1699.01	2185.25	324.60	1695.76	2054.05	204.84	1669.52	2038.90	314.19	1666.94	593.60	-21.66	78.17	1188.45	0.16	79.77	568.12
10.01000	2041.29	278.04	43.05	2000.06	274.28	57.06	1826.89	309.29	55.84	1846.50	309.62	116.64	2446.76	212.93	75.80	2389.82	209.93	93.44	2253.41	174.90	43.78	2226.66	177.71	92.27	2152.84	252.83	1306.43	0.00	0.00	0.00	2181.48	190.97	1698.19	2190.15	322.09	1695.26	2059.30	202.22	1668.52	2044.48	311.22	1666.55	593.65	-22.22	77.93	1187.74	-0.35	79.27	567.95
10.02000	2040.65	277.69	43.10	1999.96	274.71	57.15	1827.41	309.05	56.35	1846.36	310.48	117.65	2446.32	215.11	79.54	2389.67	212.86	91.01	2256.44	176.98	42.67	2227.23	178.78	90.98	2158.83	252.12	1306.03	0.00	0.00	0.00	2187.26	188.00	1697.40	2195.23	319.61	1695.07	2064.70	199.81	1667.46	2049.76	308.64	1666.01	593.61	-21.71	78.30	1187.19	0.12	79.21	567.18
10.03000	2041.08	278.30	42.77	2001.48	274.81	57.71	1827.74	309.28	57.30	1847.92	310.66	118.88	2445.63	217.65	74.29	2390.89	215.16	86.80	2257.54	176.45	42.99	2229.57	180.69	90.02	2164.85	251.33	1305.67	0.00	0.00	0.00	2191.59	184.63	1696.69	2200.64	316.13	1695.09	2069.79	197.00	1666.36	2054.95	306.14	1665.43	593.45	-21.77	78.19	1187.16	-0.70	78.99	567.60
10.04000	2040.92	277.79	43.13	2000.84	275.50	57.63	1827.95	309.81	58.52	1847.27	312.15	120.30	2446.65	219.04	69.45	2394.35	215.57	80.39	2257.84	175.50	43.59	2231.51	180.73	89.41	2170.85	250.46	1305.30	0.00	0.00	0.00	2197.07	181.83	1696.25	2205.69	313.60	1694.89	2075.01	194.01	1665.42	2060.25	303.20	1664.96	593.45	-22.24	78.14	1187.23	0.07	79.01	569.24
10.05000	2041.23	278.11	42.93	2001.23	275.00	57.18	1828.56	309.60	59.66	1848.69	311.05	121.11	2447.07	219.69	65.24	2395.97	216.15	76.88	2257.91	174.19	44.42	2234.14	182.03	88.43	2176.88	249.59	1305.08	0.00	0.00	0.00	2202.59	178.57	1695.82	2211.47	309.95	1695.24	2080.01	190.75	1664.55	2065.77	300.06	1664.75	593.52	-22.26	78.16	1187.62	-0.04	79.30	569.68
10.06000	2042.61	278.97	42.91	2000.89	275.68	57.00	1829.59	308.71	61.01	1848.95	311.08	122.34	2447.52	220.51	62.50	2394.67	217.98	77.18	2257.34	173.29	44.99	2235.49	182.74	88.04	2183.29	248.68	1305.00	0.00	0.00	0.00	2207.36	175.22	1695.69	2216.67	306.55	1695.76	2085.04	187.61	1663.83	2070.83	297.58	1664.65	593.46	-22.11	78.10	1187.57	-0.30	79.15	569.65
10.07000	2041.86	278.52	42.97	2000.20	276.03	56.88	1830.24	309.17	62.98	1851.89	310.75	124.44	2446.67	220.56	63.49	2395.97	218.88	74.26	2257.54	173.79	44.77	2235.51	182.29	88.35	2189.93	247.71	1305.16	0.00	0.00	0.00	2212.33	171.20	1695.75	2223.49	300.92	1696.98	2090.75	185.17	1663.53	2076.32	294.29	1664.91	593.46	-21.64	78.14	1186.58	-0.66	79.06	569.52
10.08000	2041.90	278.39	42.93	2002.10	275.69	57.13	1830.96	309.05	64.99	1852.62	310.85	126.31	2447.17	220.21	62.29	2396.81	218.21	73.23	2258.12	174.93	44.32	2235.31	182.08	88.55	2195.99	246.86	1305.60	0.00	0.00	0.00	2217.86	168.06	1696.01	2227.83	298.95	1697.49	2095.83	181.63	1663.41	2081.83	291.10	1665.45	593.55	-22.03	78.10	1187.72	-0.08	79.51	569.63
10.09000	2041.67	278.01	42.89	2001.70	275.86	56.93	1832.43	308.43	67.15	1853.81	311.31	128.64	2447.90	221.33	59.87	2397.22	217.64	72.49	2259.06	175.67	43.59	2236.21	183.07	88.26	2202.27	245.90	1306.35	0.00	0.00	0.00	2223.07	165.01	1696.51	2232.89	296.03	1698.50	2101.52	178.93	1663.63	2087.08	288.36	1666.17	593.61	-21.75	78.45	1188.38	-0.13	79.50	569.58
10.10000	2042.31	278.20	42.68	2003.07	275.54	56.55	1833.38	308.82	69.88	1855.22	311.76	131.30	2447.51	220.18	61.26	2397.10	218.14	72.59	2259.57	176.21	43.23	2236.97	183.52	88.10	2208.26	245.11	1307.46	0.00	0.00	0.00	2227.73	161.40	1697.01	2238.17	292.47	1699.84	2107.08	175.76	1663.94	2092.61	284.98	1667.18	593.61	-21.39	78.10	1187.72	-0.36	79.35	569.59
10.11000	2041.81	277.65	42.79	2000.38	277.76	59.34	1834.61	308.90	72.45	1856.63	311.44	133.32	2447.30	220.52	60.97	2397.11	217.98	72.07	2260.94	176.81	42.24	2236.15	181.59	89.04	2214.23	244.28	1308.76	0.00	0.00	0.00	2233.16	157.99	1697.42	2243.38	289.65	1701.00	2112.16	171.87	1664.27	2098.44	281.28	1668.34	593.56	-21.94	78.19	1188.18	-0.87	79.40	569.69
10.12000	2042.80	278.52	42.62	2001.86	278.01	59.11	1835.24	310.37	75.83	1858.71	312.01	136.15	2447.57	220.04	60.35	2395.83	218.35	73.82	2258.89	174.45	47.16	2236.88	182.20	88.72	2220.48	243.49	1310.22	0.00	0.00	0.00	2239.27	154.58	1698.06	2249.59	285.01	1702.16	2117.77	168.82	1664.76	2103.79	278.21	1669.45	593.55	-22.21	78.22	1188.14	-0.71	79.37	569.69
10.13000	2042.70	278.13	42.79	2001.08	278.20	57.96	1837.22	310.40	78.58	1862.13	313.46	139.75	2447.68	220.37	59.88	2395.77	218.47	73.56	2252.08	168.76	57.67	2237.46	182.08	89.00	2226.87	242.68	1311.75	0.00	0.00	0.00	2244.91	151.88	1698.70	2254.59	282.50	1703.00	2123.43	165.92	1665.23	2109.13	275.24	1670.56	593.64	-21.60	78.08	1187.89	-0.46	78.99	569.62
10.14000	2042.94	278.12	42.63	2002.58	278.42	58.03	1838.80	311.28	81.92	1864.76	314.71	142.93	2447.96	220.17	59.13	2395.69	218.66	72.98	2244.39	164.46	63.85	2237.53	181.60	89.26	2233.11	241.78	1313.26	0.00	0.00	0.00	2249.94	148.70	1699.20	2260.75	278.35	1704.46	2128.99	162.66	1665.69	2114.66	271.87	1671.69	593.53	-22.41	78.43	1188.16	-0.40	79.02	569.71
10.15000	2043.66	278.35	43.07	2003.47	278.67	57.64	1841.26	310.82	84.73	1867.77	315.82	146.02	2447.54	220.79	59.13	2395.98	218.75	72.65	2237.82	162.45	64.65	2238.20	182.21	89.08	2238.81	240.84	1314.66	0.00	0.00	0.00	2255.43	145.55	1699.71	2264.44	277.77	1705.02	2134.78	159.95	1666.42	2119.87	268.83	1672.75	593.64	-22.55	78.23	1187.79	-0.48	79.18	569.69
10.16000	2043.41	278.40	43.07	2003.60	278.88	57.11	1842.98	312.59	88.63	1870.31	317.95	149.14	2447.93	220.61	58.69	2395.79	218.86	72.23	2237.30	162.37	64.51	2237.66	181.15	89.67	2244.62	239.78	1315.94	0.00	0.00	0.00	2260.43	142.56	1700.27	2272.04	272.10	1706.53	2140.18	156.88	1666.98	2125.38	265.46	1673.72	593.55	-21.76	78.01	1187.51	-0.24	79.29	569.65
10.17000	2043.43	278.16	43.34	2005.04	279.19	57.09	1845.96	312.40	92.17	1874.83	319.27	152.89	2448.25	220.48	58.39	2395.96	218.91	72.08	2236.88	162.14	64.28	2238.16	181.90	89.27	2250.39	238.63	1317.05	0.00	0.00	0.00	2267.35	140.40	1700.48	2277.51	268.73	1707.37	2145.54	153.70	1667.49	2130.70	262.30	1674.61	593.58	-22.46	78.05	1187.91	-0.55	79.41	569.68
10.18000	2044.05	278.46	43.46	2006.43	279.43	56.95	1848.24	314.97	96.94	1877.68	321.05	156.22	2448.16	220.61	58.34	2395.94	219.00	71.95	2236.77	161.88	63.90	2237.54	180.66	89.65	2256.43	237.56	1318.04	0.00	0.00	0.00	2272.01	137.16	1700.86	2282.10	266.99	1707.80	2151.12	150.71	1667.92	2135.96	259.18	1675.36	593.54	-21.94	78.17	1188.63	-0.64	79.55	569.74
10.19000	2044.06	278.84	43.15	2007.80	279.73	56.85	1851.33	316.51	101.53	1882.59	324.16	160.20	2448.00	220.62	58.18	2396.26	219.05	72.02	2235.22	160.99	63.00	2238.03	181.33	89.33	2262.38	236.51	1318.80	0.00	0.00	0.00	2277.49	134.67	1701.18	2286.23	265.75	1708.01	2156.82	147.92	1668.17	2141.09	256.30	1675.82	593.57	-22.00	78.12	1188.77	-0.40	79.51	569.73
10.20000	2044.15	278.60	43.19	2008.70	279.76	56.42	1855.58	317.15	105.99	1886.78	326.31	163.69	2447.97	220.61	58.32	2396.25	219.02	71.92	2234.74	161.10	62.70	2238.80	182.26	88.73	2268.33	235.49	1319.43	0.00	0.00	0.00	2282.87	132.37	1701.45	2291.06	263.35	1708.57	2162.39	145.01	1668.30	2146.31	253.34	1676.18	593.57	-21.66	78.20	1189.18	-0.34	79.77	569.69
10.21000	2044.92	279.16	43.05	2009.73	279.95	56.18	1859.37	319.39	111.26	1894.03	328.24	167.79	2447.93	220.82	58.42	2396.10	219.00	71.78	2234.40	161.02	62.38	2237.19	179.91	89.41	2274.18	234.54	1319.86	0.00	0.00	0.00	2288.43	130.13	1701.60	2296.13	261.07	1708.84	2168.50	143.00	1668.45	2151.25	250.69	1676.33	593.45	-22.13	78.45	1187.85	-0.31	79.53	569.68
10.22000	2045.01	279.27	42.77	2012.24	280.41	56.82	1864.02	320.65	116.53	1901.54	330.87	172.25	2447.81	220.99	58.39	2396.23	219.10	71.76	2236.41	162.34	58.63	2238.07	180.76	88.92	2279.95	233.63	1320.14	0.00	0.00	0.00	2294.13	128.45	1701.73	2301.29	258.91	1708.96	2173.25	139.01	1668.07	2156.25	247.95	1676.22	593.50	-22.24	78.37	1188.16	-0.84	79.27	569.65
10.23000	2046.05	280.12	42.28	2014.13	281.09	57.22	1868.95	323.26	122.62	1909.59	332.34	172.66	2447.98	220.60	58.07	2396.00	219.13	71.56	2236.64	162.59	57.07	2238.21	181.07	88.65	2285.79	232.65	1320.24	0.00	0.00	0.00	2299.52	126.59	1701.81	2288.67	255.47	1719.10	2179.13	136.75	1667.71	2161.19	245.19	1675.99	593.50	-22.58	78.08	1188.32	-0.59	79.57	569.75
10.24000	2047.17	280.06	42.57	2016.40	281.62	57.82	1875.11	324.84	128.46	1917.18	335.33	177.28	2448.19	220.52	57.83	2396.03	219.17	71.53	2237.47	163.30	56.00	2238.63	181.62	88.06	2291.73	231.87	1320.16	0.00	0.00	0.00	2305.24	125.11	1701.77	2288.43	253.52	1721.50	2184.76	134.30	1667.24	2166.20	242.42	1675.61	593.49	-22.17	78.30	1187.60	-0.37	79.51	569.71
10.25000	2047.99	280.14	42.60	2018.46	282.52	58.48	1880.85	328.18	135.65	1925.03	338.12	181.92	2449.03	222.80	55.58	2396.08	219.21	71.50	2237.78	163.34	54.90	2237.99	180.52	88.11	2297.29	231.12	1319.87	0.00	0.00	0.00	2310.29	122.72	1701.92	2292.82	251.95	1721.52	2190.56	132.11	1666.69	2171.10	240.05	1675.09	593.57	-21.80	78.25	1188.48	-0.83	79.50	569.58
10.26000	2050.00	281.63	42.16	2021.14	283.21	59.53	1887.16	332.08	143.23	1933.88	340.20	186.39	2447.83	221.11	58.00	2395.96	219.22	71.47	2243.59	167.44	41.57	2238.68	181.54	87.50	2302.72	230.45	1319.46	0.00	0.00	0.00	2315.40	121.06	1702.04	2298.16	249.89	1721.45	2196.27	129.92	1665.95	2176.25	237.65	1674.53	593.48	-22.03	78.22	1188.19	-0.66	79.51	569.74
10.27000	2052.77	283.76	41.98	2023.63	284.32	60.65	1895.51	333.03	149.86	1942.84	342.98	191.46	2448.76	222.45	55.32	2395.72	219.17	71.36	2243.95	168.44	39.55	2237.94	180.83	87.53	2308.25	229.82	1318.92	0.00	0.00	0.00	2321.00	119.07	1701.88	2304.06	247.78	1721.42	2202.10	127.89	1665.35	2181.18	235.44	1674.01	593.48	-22.08	78.30	1188.40	-0.45	79.63	569.86
10.28000	2053.27	281.67	47.07	2027.34	285.48	62.68	1903.05	336.31	157.42	1953.05	344.44	196.08	2448.46	222.91	55.65	2395.94	219.12	71.51	2243.38	168.12	39.72	2238.06	180.73	87.39	2313.57	229.34	1318.39	0.00	0.00	0.00	2326.38	117.35	1701.88	2308.35	246.59	1721.57	2207.79	125.63	1664.67	2186.29	233.10	1673.52	593.42	-21.05	78.50	1186.90	-0.38	79.40	569.83
10.29000	2057.34	283.84	47.40	2031.17	287.03	64.92	1910.77	339.95	164.97	1963.12	346.94	201.31	2449.40	222.22	55.14	2395.78	219.11	71.40	2243.64	169.07	39.29	2237.04	179.58	87.74	2319.03	229.00	1317.88	0.00	0.00	0.00	2332.01	116.23	1701.74	2313.56	244.91	1721.62	2213.05	122.78	1663.92	2191.42	230.99	1673.22	593.60	-20.95	78.48	1187.92	-0.53	79.46	569.73
10.30000	2063.54	286.38	47.92	2036.68	289.20	67.75	1919.75	341.95	171.74	1973.58	348.49	206.17	2447.80	220.51	57.67	2396.01	219.10	71.50	2242.76	168.14	39.50	2236.74	179.02	87.83	2324.16	228.70	1317.43	0.00	0.00	0.00	2338.40	115.34	1701.63	2318.35	243.27	1721.89	2219.65	122.04	1663.43	2196.97	228.35	1673.08	593.49	-22.08	78.13	1188.47	-0.55	79.52	569.61
10.31000	2073.42	289.22	47.45	2045.61	292.22	71.45	1929.32	342.43	177.11	1984.03	350.27	211.04	2448.31	219.82	57.45	2395.79	219.02	71.30	2242.37	168.00	39.71	2237.20	179.14	87.80	2329.33	228.56	1317.12	0.00	0.00	0.00	2343.16	113.46	1701.46	2323.99	242.00	1722.06	2225.53	120.39	1662.94	2202.39	226.20	1673.02	593.44	-21.94	78.54	1188.06	-0.31	79.64	569.68
10.32000	2083.84	294.16	49.05	2056.67	296.34	75.31	1939.76	343.30	182.09	1995.64	350.43	215.34	2447.36	220.47	57.44	2395.95	219.00	71.28	2242.76	168.90	39.45	2238.08	179.68	87.71	2334.55	228.49	1316.90	0.00	0.00	0.00	2348.84	112.17	1701.27	2329.55	241.00	1722.17	2231.32	118.39	1662.36	2207.49	224.69	1672.97	593.51	-21.89	78.57	1188.12	-0.75	79.44	569.74
10.33000	2097.19	299.98	52.36	2067.51	301.42	78.01	1951.24	344.78	186.26	2007.19	351.72	219.40	2448.10	220.06	57.16	2396.10	219.01	71.22	2242.25	168.41	39.60	2239.06	180.38	87.62	2339.65	228.47	1316.77	0.00	0.00	0.00	2355.16	111.49	1701.16	2335.59	239.97	1722.26	2237.33	116.87	1661.91	2212.75	223.12	1673.08	593.50	-21.73	78.38	1187.38	-1.20	78.87	569.76
10.34000	2110.93	306.46	54.30	2082.17	307.05	81.29	1964.02	345.49	189.18	2019.06	353.24	222.96	2447.93	220.57	57.27	2395.97	219.05	70.96	2242.41	168.57	39.77	2239.80	180.99	87.61	2344.61	228.46	1316.73	0.00	0.00	0.00	2361.15	110.81	1701.05	2357.21	239.94	1712.89	2243.60	115.86	1661.77	2218.26	221.34	1673.44	593.45	-21.50	78.67	1187.60	0.05	79.43	569.76
10.35000	2126.31	313.51	56.05	2098.76	313.08	84.55	1977.65	346.38	191.13	2032.24	354.24	225.61	2447.81	220.79	56.99	2396.15	219.01	70.88	2242.66	168.56	39.95	2239.97	181.25	87.74	2349.33	228.35	1316.82	0.00	0.00	0.00	2367.30	110.30	1701.11	2367.19	238.07	1711.34	2249.44	114.42	1661.55	2223.43	220.33	1673.74	593.56	-21.91	78.49	1187.50	0.04	79.45	569.62
10.36000	2142.48	320.86	57.45	2114.52	319.33	86.11	1992.06	346.41	191.56	2046.20	354.35	226.93	2447.45	220.92	56.70	2395.91	219.00	70.63	2243.00	168.93	39.87	2239.77	182.19	87.27	2353.97	228.20	1316.97	0.00	0.00	0.00	2372.72	109.66	1701.19	2372.93	237.06	1711.73	2255.13	112.98	1661.44	2229.31	218.59	1674.23	593.57	-21.93	78.45	1187.72	-0.57	79.14	569.72
10.37000	2160.23	328.39	58.67	2132.05	325.60	87.64	2006.11	348.49	191.70	2060.19	355.67	227.57	2447.39	221.12	56.65	2395.88	218.99	70.51	2243.53	169.30	39.97	2239.41	180.94	88.29	2358.72	227.97	1317.17	0.00	0.00	0.00	2378.82	109.41	1701.39	2377.81	237.25	1712.15	2261.51	112.61	1661.58	2234.49	217.58	1674.63	593.55	-21.89	78.15	1187.69	-0.22	79.24	569.74
10.38000	2178.57	335.79	59.46	2151.31	331.81	88.89	2021.53	349.43	190.39	2074.27	357.81	227.51	2447.94	220.80	56.35	2396.08	218.94	70.43	2244.02	169.76	39.89	2239.74	180.62	88.67	2363.61	227.68	1317.38	0.00	0.00	0.00	2384.94	109.77	1701.72	2383.41	236.35	1712.90	2267.79	112.38	1661.81	2239.83	216.78	1675.04	593.56	-22.12	78.09	1188.12	-1.12	79.10	569.69
10.39000	2198.66	342.77	60.13	2170.25	337.68	89.30	2037.16	351.97	188.46	2090.22	358.12	225.59	2447.61	220.73	55.95	2395.75	218.93	70.19	2244.27	169.46	40.12	2239.76	180.47	89.14	2368.36	227.38	1317.64	0.00	0.00	0.00	2389.99	109.05	1702.00	2387.82	237.46	1713.09	2273.67	111.65	1662.07	2245.29	215.95	1675.42	593.61	-22.34	78.15	1190.80	-1.32	77.55	569.67
10.40000	2218.85	349.02	60.27	2190.52	342.83	89.21	2055.38	351.85	184.33	2106.60	359.42	223.16	2446.93	221.45	56.11	2395.79	218.91	70.09	2244.98	169.90	40.16	2239.89	180.55	89.17	2373.07	227.13	1317.88	0.00	0.00	0.00	2395.62	109.75	1702.52	2393.38	237.22	1713.32	2279.47	111.04	1662.35	2250.54	215.36	1675.73	593.60	-22.10	78.43	1191.99	0.02	76.63	569.61
10.41000	2241.92	354.41	61.20	2211.68	347.62	89.07	2071.78	355.39	180.52	2122.90	361.09	219.73	2447.55	221.90	54.39	2395.78	218.87	69.92	2244.26	168.60	40.74	2240.16	180.92	89.35	2377.87	226.81	1318.05	0.00	0.00	0.00	2401.29	109.72	1702.79	2399.63	236.08	1713.66	2285.33	110.65	1662.56	2255.86	214.84	1675.92	593.54	-22.33	78.10	1191.96	-0.05	76.64	569.68
10.42000	2264.86	358.95	61.55	2234.07	351.60	88.78	2091.15	356.03	174.34	2140.04	362.82	215.74	2447.45	220.99	55.18	2395.93	218.84	69.75	2245.03	168.86	40.83	2240.40	181.45	89.51	2382.94	226.57	1318.15	0.00	0.00	0.00	2407.45	111.05	1703.30	2403.29	238.22	1713.48	2291.12	110.37	1662.81	2260.78	214.83	1675.93	593.52	-22.22	78.24	1191.88	-0.03	76.76	569.67
10.43000	2288.73	362.61	61.96	2257.74	354.95	88.67	2110.57	358.26	167.74	2157.81	364.69	210.84	2447.58	221.03	55.07	2396.17	218.81	69.63	2245.82	169.81	40.63	2241.19	182.31	89.53	2387.82	226.35	1318.15	0.00	0.00	0.00	2413.25	111.53	1703.58	2409.34	237.26	1713.71	2296.89	110.14	1663.07	2265.89	214.55	1675.94	593.55	-21.66	78.38	1191.40	0.91	77.53	569.77
10.44000	2313.13	365.39	62.15	2285.14	357.46	90.06	2130.87	360.21	160.17	2174.95	368.36	206.11	2447.95	221.05	54.86	2395.75	218.74	69.12	2246.39	169.68	40.96	2240.89	181.53	90.25	2392.62	226.14	1318.04	0.00	0.00	0.00	2418.37	111.87	1703.83	2413.01	239.46	1713.56	2302.51	109.95	1663.29	2271.18	214.13	1675.90	593.55	-21.51	78.03	1191.62	0.65	77.30	569.73
10.45000	2333.80	367.69	59.56	2308.89	359.68	88.60	2151.27	362.98	152.26	2193.93	369.97	199.74	2448.28	221.14	54.73	2396.07	218.74	68.96	2247.03	170.15	40.85	2241.88	182.88	90.00	2397.65	225.99	1317.88	0.00	0.00	0.00	2424.55	113.33	1704.20	2417.81	240.59	1713.31	2308.33	109.98	1663.57	2276.12	214.33	1675.73	593.63	-21.97	78.13	1191.72	0.18	77.35	569.59
10.46000	2359.54	369.17	59.76	2330.23	361.34	85.25	2173.57	364.47	142.98	2213.40	371.90	193.17	2447.78	221.65	54.55	2396.33	218.68	68.81	2245.62	167.96	41.80	2241.37	181.63	90.80	2402.67	225.81	1317.66	0.00	0.00	0.00	2430.04	114.20	1704.42	2423.34	240.19	1713.41	2314.32	110.49	1663.69	2281.10	214.41	1675.39	593.52	-21.67	78.30	1191.88	-0.70	76.91	569.69
10.47000	2384.56	370.19	59.35	2353.60	362.75	83.16	2195.81	366.93	134.26	2233.05	374.33	186.57	2445.32	222.39	58.31	2396.78	218.60	68.74	2247.09	169.58	41.39	2242.40	183.05	90.43	2407.87	225.73	1317.38	0.00	0.00	0.00	2435.10	115.21	1704.84	2428.96	240.44	1713.18	2320.19	110.95	1663.90	2286.05	214.63	1675.11	593.52	-21.75	78.52	1191.68	0.25	77.05	569.62
10.48000	2421.33	370.28	65.38	2379.42	363.87	82.34	2217.39	370.73	125.82	2254.41	375.27	179.03	2445.49	222.45	58.51	2397.11	218.54	68.63	2248.07	171.22	40.95	2242.72	183.42	90.62	2412.74	225.63	1317.09	0.00	0.00	0.00	2440.30	115.84	1705.04	2433.57	242.39	1712.62	2325.53	110.87	1663.85	2291.34	214.47	1674.87	593.61	-21.55	78.32	1191.58	0.83	77.19	569.59
10.49000	2443.90	371.07	65.14	2404.68	364.72	81.41	2242.51	370.63	115.92	2273.46	378.11	175.94	2445.80	222.45	58.37	2397.19	218.47	68.44	2247.42	169.97	41.75	2242.81	183.42	90.93	2417.91	225.55	1316.75	0.00	0.00	0.00	2445.55	116.41	1705.11	2436.94	244.77	1712.23	2331.03	111.17	1663.87	2296.33	214.94	1674.49	593.53	-21.82	77.67	1191.67	-0.08	77.00	569.62
10.50000	2470.77	371.49	66.77	2431.46	365.25	81.40	2266.46	372.84	107.15	2294.61	379.18	168.65	2446.26	222.52	58.38	2397.21	218.36	68.31	2247.33	170.07	41.95	2242.83	183.22	91.03	2423.09	225.55	1316.36	0.00	0.00	0.00	2450.80	117.80	1705.47	2442.94	244.60	1712.29	2336.66	111.82	1663.81	2301.41	215.35	1674.10	593.59	-21.89	78.11	1191.68	0.79	77.09	569.58
10.51000	2498.54	371.81	69.29	2457.91	365.97	81.67	2292.24	372.95	98.28	2316.16	380.81	161.80	2446.22	222.55	58.12	2397.50	218.43	68.32	2248.02	171.26	41.58	2242.89	183.16	91.51	2428.27	225.49	1316.01	0.00	0.00	0.00	2456.14	118.63	1705.52	2448.26	245.11	1711.92	2342.34	112.52	1663.75	2306.48	215.86	1673.64	593.61	-22.10	78.39	1191.74	0.64	76.90	569.61
10.52000	2525.74	372.10	72.22	2484.25	366.49	82.52	2316.62	375.99	90.92	2338.01	381.50	154.45	2446.80	222.63	58.22	2397.76	218.40	68.29	2246.98	170.32	42.15	2242.61	182.45	92.14	2433.48	225.47	1315.62	0.00	0.00	0.00	2461.47	119.85	1705.60	2452.53	247.00	1711.56	2347.69	113.16	1663.66	2311.90	216.22	1673.25	593.40	-21.50	78.30	1191.72	0.90	77.05	569.69
10.53000	2552.20	372.54	75.45	2511.30	367.23	84.27	2341.44	377.91	83.57	2361.36	382.02	148.73	2447.28	222.61	58.12	2397.87	218.44	68.21	2247.00	170.29	42.37	2243.41	183.38	92.01	2438.46	225.48	1315.21	0.00	0.00	0.00	2467.23	120.97	1705.70	2458.75	246.45	1711.59	2353.39	114.37	1663.50	2316.66	217.41	1672.68	593.56	-21.73	78.30	1191.67	0.41	77.01	569.63
10.54000	2578.39	373.09	79.11	2537.18	367.99	85.92	2366.59	379.15	76.92	2384.70	383.27	143.61	2447.28	222.67	57.82	2397.73	218.36	67.95	2247.53	171.50	42.22	2243.85	183.78	92.32	2443.60	225.55	1314.78	0.00	0.00	0.00	2467.74	119.69	1708.92	2462.43	249.05	1710.97	2358.81	115.17	1663.28	2321.96	218.00	1672.27	593.65	-21.41	78.32	1191.81	0.09	76.84	569.57
10.55000	2604.44	373.87	83.23	2562.69	368.89	88.05	2391.97	380.29	70.67	2406.43	384.77	138.36	2447.40	222.73	57.49	2397.99	218.32	67.82	2246.23	170.04	43.04	2243.36	182.90	93.04	2448.89	225.65	1314.35	0.00	0.00	0.00	2472.05	120.43	1709.55	2467.41	250.49	1710.73	2364.05	115.96	1663.17	2326.91	219.02	1671.82	593.56	-22.10	78.16	1191.61	0.46	77.26	569.67
10.56000	2629.09	374.99	87.19	2588.02	370.00	90.66	2418.26	380.11	65.13	2428.15	386.68	134.49	2447.52	222.66	57.07	2397.98	218.24	67.54	2246.24	170.60	43.31	2243.97	183.53	93.36	2454.13	225.77	1313.88	0.00	0.00	0.00	2477.79	121.64	1709.51	2472.81	251.71	1710.27	2369.37	116.59	1662.86	2332.66	219.13	1671.47	593.63	-22.67	77.93	1191.51	0.16	77.41	569.61
10.57000	2653.26	376.58	91.57	2612.39	371.57	93.55	2441.49	382.92	61.61	2451.39	386.85	131.30	2450.09	221.44	52.64	2398.35	218.12	67.47	2246.19	170.92	43.57	2244.21	183.51	93.85	2459.55	226.00	1313.35	0.00	0.00	0.00	2483.47	123.07	1709.46	2477.80	252.87	1710.00	2374.83	117.57	1662.52	2337.63	220.42	1670.91	593.66	-22.35	77.94	1191.63	-0.02	77.42	569.57
10.58000	2676.93	378.73	96.56	2635.78	373.30	96.76	2466.03	383.80	58.07	2476.30	385.55	123.34	2449.63	222.27	52.63	2398.82	218.08	67.47	2246.19	171.39	43.48	2243.99	182.89	94.55	2464.92	226.24	1312.85	0.00	0.00	0.00	2487.90	124.50	1709.54	2484.26	252.24	1709.98	2380.26	118.89	1662.23	2342.76	221.40	1670.29	593.60	-21.76	78.06	1191.74	0.25	77.05	569.62
10.59000	2699.35	381.22	101.99	2658.35	375.48	100.78	2489.55	383.99	55.16	2498.02	384.87	120.54	2450.30	221.63	51.99	2398.91	217.94	67.27	2245.73	171.12	44.04	2244.65	182.97	94.98	2470.19	226.53	1312.30	0.00	0.00	0.00	2493.59	125.99	1709.54	2470.16	254.59	1720.55	2385.49	119.83	1661.66	2347.75	222.78	1669.59	593.67	-21.84	78.12	1191.61	0.65	77.08	569.67
10.60000	2720.66	384.04	107.95	2682.56	376.24	101.70	2511.17	384.95	53.46	2517.84	385.62	119.24	2449.96	221.82	51.79	2399.02	217.81	67.17	2246.57	172.40	43.98	2245.27	183.18	95.36	2475.61	226.87	1311.65	0.00	0.00	0.00	2499.47	127.64	1709.37	2470.80	256.36	1722.66	2391.13	121.34	1661.27	2353.19	223.53	1668.91	593.68	-21.10	78.07	1191.56	1.02	77.38	569.62
10.61000	2740.97	386.78	114.10	2702.96	378.42	106.21	2532.89	384.54	52.26	2536.62	385.93	118.49	2450.81	221.43	51.52	2399.37	217.72	67.15	2245.60	171.00	44.84	2244.92	182.18	96.41	2481.12	227.27	1310.97	0.00	0.00	0.00	2504.81	129.35	1709.23	2475.75	257.86	1722.34	2396.35	122.23	1660.60	2358.15	225.06	1668.09	593.59	-21.34	78.41	1191.53	0.99	77.45	569.60
10.62000	2760.35	389.39	120.58	2722.63	380.27	111.34	2539.77	399.60	56.57	2555.50	384.37	117.71	2450.69	221.33	51.20	2399.56	217.60	67.06	2246.19	171.92	44.83	2245.70	182.93	96.62	2486.58	227.70	1310.25	0.00	0.00	0.00	2509.96	131.13	1708.99	2480.08	260.15	1721.83	2401.60	123.69	1660.00	2363.56	226.07	1667.31	593.57	-21.71	78.41	1191.91	0.76	76.95	569.60
10.63000	2778.61	391.64	127.22	2740.61	382.43	116.54	2568.20	387.97	52.82	2572.88	383.31	117.19	2450.79	221.32	51.24	2399.50	217.51	66.84	2246.68	172.47	45.08	2246.35	183.33	97.00	2492.06	228.27	1309.46	0.00	0.00	0.00	2515.24	133.03	1708.79	2485.43	261.83	1721.36	2407.62	125.92	1659.43	2368.73	227.70	1666.32	593.49	-22.11	78.42	1191.70	0.55	77.18	569.68
10.64000	2795.09	393.44	133.40	2758.49	382.57	121.11	2602.93	367.13	41.97	2588.56	382.62	117.67	2450.74	221.55	51.24	2399.85	217.45	66.84	2246.48	172.03	45.69	2247.14	183.73	97.34	2497.62	228.84	1308.67	0.00	0.00	0.00	2520.48	134.95	1708.58	2490.65	263.81	1720.79	2412.72	127.02	1658.61	2374.03	229.18	1665.44	593.49	-21.79	78.52	1191.85	0.74	77.12	569.60
10.65000	2810.52	394.65	139.18	2774.14	383.21	125.78	2627.87	356.64	38.27	2604.65	380.06	117.46	2450.43	221.53	50.88	2400.26	217.29	66.83	2246.90	172.57	45.84	2246.83	182.77	98.24	2503.32	229.52	1307.89	0.00	0.00	0.00	2526.38	137.10	1708.19	2495.30	265.92	1720.26	2419.47	130.40	1658.05	2379.42	230.66	1664.54	593.53	-21.83	78.46	1191.79	1.03	77.30	569.53
10.66000	2824.57	395.24	144.22	2788.69	383.49	129.81	2637.65	361.51	43.16	2622.89	373.57	116.33	2451.41	220.70	50.39	2400.25	217.21	66.67	2246.58	171.92	46.39	2247.11	182.47	98.92	2508.88	230.29	1307.09	0.00	0.00	0.00	2531.19	139.33	1707.90	2500.39	268.25	1719.55	2424.65	131.83	1657.21	2384.92	232.35	1663.71	593.56	-21.19	78.11	1191.54	1.10	77.53	569.59
10.67000	2837.45	395.15	148.34	2798.44	383.97	137.94	2649.71	363.11	45.99	2637.47	369.91	116.05	2451.22	220.83	50.28	2400.56	217.05	66.67	2247.38	172.66	46.50	2247.94	183.01	99.34	2514.76	231.00	1306.31	0.00	0.00	0.00	2536.73	141.65	1707.54	2506.13	270.21	1718.87	2429.50	133.05	1656.47	2389.73	235.12	1662.66	593.45	-21.77	78.19	1191.60	1.08	77.27	569.68
10.68000	2849.50	394.26	151.63	2810.80	383.06	141.00	2656.66	365.76	48.73	2649.43	367.67	116.21	2451.14	220.91	50.09	2400.63	216.89	66.45	2247.72	172.73	46.86	2248.26	182.70	100.09	2520.44	231.80	1305.57	0.00	0.00	0.00	2542.28	144.15	1707.23	2510.93	272.77	1718.18	2435.13	135.54	1656.05	2395.09	237.12	1661.75	593.50	-22.14	78.25	1191.71	0.37	77.00	569.63
10.69000	2860.00	392.85	153.61	2821.09	381.29	142.36	2664.33	368.15	51.37	2657.03	368.82	117.02	2451.13	220.97	50.05	2400.72	216.74	66.37	2247.71	172.13	47.66	2248.72	182.63	100.68	2526.19	232.70	1304.90	0.00	0.00	0.00	2547.64	146.75	1706.92	2516.21	275.19	1717.51	2440.94	138.10	1655.56	2400.76	238.94	1660.96	593.57	-21.95	78.44	1191.88	1.02	77.02	569.64
10.70000	2869.43	390.90	154.54	2831.27	379.20	143.52	2673.02	366.82	51.82	2666.01	366.79	116.66	2451.58	220.92	50.08	2400.80	216.57	66.23	2247.80	171.40	48.43	2249.00	181.99	101.81	2532.45	233.60	1304.26	0.00	0.00	0.00	2553.14	149.32	1706.57	2521.16	277.89	1716.82	2446.17	140.31	1654.88	2405.92	241.38	1660.07	593.53	-21.35	78.08	1191.70	1.18	77.21	569.50
10.71000	2877.68	388.45	154.29	2838.87	376.54	142.90	2682.67	361.84	50.42	2675.18	362.93	115.74	2451.81	220.51	49.59	2401.35	216.31	66.30	2249.02	172.33	48.61	2249.96	182.57	102.34	2538.38	234.58	1303.65	0.00	0.00	0.00	2558.38	152.10	1706.33	2526.88	280.44	1716.08	2451.86	143.18	1654.48	2410.82	244.41	1659.17	593.51	-21.84	78.21	1191.72	1.32	77.37	569.66
10.72000	2884.97	385.52	153.10	2846.18	373.54	141.80	2689.20	359.45	49.97	2680.85	361.55	115.20	2451.69	220.66	49.66	2401.41	216.13	66.17	2248.41	170.61	50.00	2250.24	182.03	103.24	2544.38	235.69	1303.04	0.00	0.00	0.00	2563.33	154.99	1706.15	2531.96	283.28	1715.44	2457.95	146.82	1654.22	2416.05	247.22	1658.24	593.41	-21.69	78.28	1191.69	0.80	77.15	569.64
10.73000	2891.47	381.97	151.07	2852.26	370.05	139.86	2695.57	355.54	48.39	2685.67	359.58	114.32	2451.53	220.96	49.74	2401.52	215.92	66.09	2249.20	170.98	50.29	2251.91	183.17	103.78	2550.41	236.81	1302.50	0.00	0.00	0.00	2569.27	158.02	1705.88	2537.06	286.53	1714.72	2462.70	148.81	1653.67	2421.14	250.36	1657.30	593.44	-21.56	78.39	1191.85	0.71	77.01	569.68
10.74000	2896.92	377.85	148.12	2857.51	366.12	137.20	2701.35	350.63	46.33	2691.20	355.49	112.62	2451.71	221.06	49.76	2401.88	215.62	66.06	2250.44	171.58	50.42	2252.23	182.74	104.63	2556.81	238.04	1301.98	0.00	0.00	0.00	2574.58	161.15	1705.65	2542.62	289.61	1713.94	2467.55	151.07	1653.15	2426.76	252.91	1656.57	593.59	-22.06	78.06	1192.15	0.83	76.83	569.67
10.75000	2901.72	373.06	144.64	2861.75	361.54	133.90	2702.40	349.99	45.90	2696.06	351.92	110.62	2452.33	220.45	49.34	2402.01	215.45	65.97	2250.14	170.41	51.83	2253.32	182.89	105.65	2562.83	239.31	1301.48	0.00	0.00	0.00	2579.49	164.18	1705.56	2548.00	292.54	1713.32	2473.33	154.65	1652.99	2432.25	255.84	1655.77	593.58	-22.39	78.05	1191.81	0.66	77.09	569.68
10.76000	2905.97	367.64	140.70	2865.40	356.49	130.09	2706.23	345.40	43.29	2698.62	349.72	108.99	2452.30	220.23	48.90	2401.98	215.28	65.77	2249.50	168.46	53.53	2254.47	183.06	106.66	2569.39	240.49	1301.03	0.00	0.00	0.00	2585.10	167.37	1705.43	2553.36	295.91	1712.60	2478.66	157.94	1652.63	2437.98	258.77	1654.97	593.47	-22.06	78.13	1191.92	1.06	76.94	569.64
10.77000	2909.21	361.28	136.02	2868.50	350.72	126.14	2710.40	340.48	42.05	2701.18	346.91	107.42	2452.79	219.71	48.45	2402.44	215.08	65.78	2250.70	168.85	54.33	2254.66	182.12	108.17	2576.05	241.74	1300.57	0.00	0.00	0.00	2590.57	170.84	1705.28	2558.54	299.77	1711.78	2483.82	161.21	1652.33	2442.97	262.74	1653.98	593.53	-21.97	78.06	1191.91	0.79	76.90	569.63
10.78000	2912.59	353.49	131.07	2871.53	344.00	121.78	2711.07	340.14	43.13	2704.14	344.12	105.21	2453.05	219.93	48.47	2402.56	214.87	65.59	2253.02	171.00	54.61	2256.40	183.21	109.12	2582.63	242.94	1300.16	0.00	0.00	0.00	2595.79	174.26	1705.25	2564.02	303.07	1711.02	2489.10	164.79	1651.99	2448.17	266.52	1652.97	593.58	-22.14	78.14	1191.45	0.91	77.47	569.61
10.79000	2915.04	345.41	126.06	2874.05	337.10	117.24	2715.49	335.79	42.44	2708.25	339.95	102.41	2452.94	220.09	48.31	2403.19	214.65	65.69	2252.87	169.90	56.14	2257.06	182.59	110.81	2589.34	244.18	1299.77	0.00	0.00	0.00	2600.69	177.87	1705.24	2569.76	306.34	1710.39	2494.85	168.94	1651.76	2453.73	269.95	1652.03	593.50	-21.75	78.28	1191.69	1.47	77.12	569.69
10.80000	2917.87	337.87	121.32	2877.05	330.71	113.20	2717.33	334.15	43.36	2709.26	339.74	101.35	2453.09	219.96	48.17	2403.41	214.41	65.53	2252.60	168.75	57.80	2257.72	182.16	112.49	2596.04	245.40	1299.43	0.00	0.00	0.00	2606.22	181.58	1705.17	2575.16	310.19	1709.55	2499.13	171.54	1651.42	2458.73	274.18	1650.95	593.46	-21.58	78.25	1191.72	0.96	76.88	569.55
10.81000	2922.30	331.20	115.93	2880.73	324.89	108.91	2719.94	332.43	44.22	2712.99	338.01	99.74	2453.18	219.90	47.86	2403.80	214.22	65.49	2253.32	168.64	59.55	2259.87	183.19	113.82	2602.86	246.67	1299.19	0.00	0.00	0.00	2611.28	185.47	1705.31	2580.00	314.35	1708.78	2504.48	175.44	1651.18	2464.25	277.72	1650.00	593.48	-21.55	78.19	1191.63	0.93	77.12	569.67
10.82000	2927.22	327.43	109.21	2884.37	321.25	103.79	2721.11	332.80	44.62	2719.03	335.61	98.35	2453.44	219.71	47.67	2404.23	214.10	65.46	2253.45	167.51	61.49	2260.36	182.07	116.06	2609.89	247.84	1299.08	0.00	0.00	0.00	2616.40	189.42	1705.63	2585.23	318.39	1708.19	2510.17	180.06	1651.16	2469.98	281.22	1649.22	593.56	-21.70	78.02	1191.88	0.52	76.78	569.69
10.83000	2931.33	327.31	101.26	2887.94	320.59	98.49	2722.07	333.15	44.47	2718.78	338.29	104.56	2453.65	219.39	47.23	2405.00	213.86	65.62	2256.45	170.59	61.88	2261.84	181.84	118.08	2616.96	249.06	1299.13	0.00	0.00	0.00	2621.55	193.40	1706.17	2590.68	322.55	1707.77	2515.21	183.94	1651.13	2475.08	285.74	1648.36	593.59	-21.78	78.18	1191.98	0.24	76.76	569.72
10.84000	2934.35	329.04	94.04	2890.20	322.02	93.27	2722.94	333.26	43.53	2721.20	336.87	104.71	2453.95	219.42	47.22	2405.34	213.61	65.54	2256.50	169.00	64.67	2263.50	181.83	120.23	2624.02	250.19	1299.39	0.00	0.00	0.00	2626.77	197.58	1707.01	2596.08	326.66	1707.67	2520.03	188.02	1651.52	2480.06	290.40	1647.74	593.63	-21.19	78.43	1191.85	0.77	76.97	569.55
10.85000	2936.16	330.09	89.08	2891.95	322.96	90.10	2722.57	334.27	43.56	2723.57	337.49	105.17	2453.95	219.83	47.44	2405.90	213.40	65.50	2257.59	169.70	66.45	2264.56	180.28	123.16	2630.99	251.24	1299.91	0.00	0.00	0.00	2631.60	201.89	1708.22	2601.30	331.14	1707.66	2525.40	192.66	1652.38	2485.89	294.35	1647.55	593.63	-21.45	78.19	1191.82	1.08	77.23	569.56
10.86000	2937.29	328.40	85.51	2893.09	321.71	87.81	2721.60	335.79	43.02	2725.74	337.21	105.65	2455.09	219.10	47.04	2406.45	213.20	65.49	2259.12	170.32	68.79	2266.16	178.89	126.42	2637.74	252.25	1300.76	0.00	0.00	0.00	2636.63	206.33	1709.59	2606.53	336.03	1707.88	2530.58	197.54	1653.44	2491.19	298.96	1647.56	593.49	-22.45	78.24	1191.58	0.55	77.29	569.62
10.87000	2938.29	325.86	82.76	2893.97	319.66	85.70	2722.00	335.84	42.90	2727.15	337.29	105.84	2454.94	219.57	47.16	2407.02	212.88	65.42	2260.87	171.14	71.13	2268.93	179.03	129.17	2644.54	253.25	1301.96	0.00	0.00	0.00	2642.10	210.85	1711.21	2611.66	340.70	1708.26	2535.50	202.19	1654.82	2496.70	303.51	1647.80	593.62	-21.89	78.08	1191.80	0.49	76.96	569.71
10.88000	2938.61	325.16	81.18	2894.64	318.91	85.13	2722.62	335.95	42.96	2726.74	338.26	106.30	2455.68	218.74	46.45	2407.93	212.59	65.51	2262.67	171.68	73.96	2271.80	178.49	132.25	2651.37	254.36	1303.47	0.00	0.00	0.00	2646.59	215.53	1713.21	2617.21	345.29	1709.00	2540.33	206.66	1656.33	2502.20	308.21	1648.16	593.62	-21.32	78.28	1192.03	0.12	76.63	569.66
10.89000	2938.77	325.46	79.92	2894.42	319.65	84.24	2723.12	335.61	42.50	2728.30	337.41	105.70	2455.99	218.82	46.32	2408.81	212.29	65.47	2262.97	170.05	77.81	2275.35	178.41	135.30	2657.97	255.56	1305.23	0.00	0.00	0.00	2651.90	220.41	1715.23	2622.55	350.19	1709.75	2545.23	211.53	1657.98	2507.47	313.10	1648.48	593.61	-21.53	78.13	1192.08	-0.40	76.68	569.69
10.90000	2938.72	325.35	78.27	2895.10	319.85	83.61	2723.09	336.32	42.71	2729.85	337.79	106.87	2456.22	219.23	46.50	2409.48	212.02	65.29	2265.10	170.36	81.13	2279.00	178.19	138.64	2664.70	256.92	1307.18	0.00	0.00	0.00	2656.61	225.23	1717.51	2627.37	355.30	1710.45	2550.32	216.51	1659.81	2513.02	317.60	1649.02	593.52	-21.88	78.19	1191.93	0.40	76.87	569.61
10.91000	2938.66	324.81	76.95	2895.22	319.38	82.73	2721.74	337.94	43.38	2728.64	339.54	107.42	2456.27	219.50	46.36	2410.41	211.69	65.18	2266.97	170.06	84.70	2283.16	178.02	142.02	2671.13	258.39	1309.23	0.00	0.00	0.00	2661.55	230.14	1719.86	2632.32	360.48	1711.07	2555.75	221.76	1661.93	2518.61	321.95	1649.51	593.57	-21.76	78.21	1191.79	0.74	76.88	569.49
10.92000	2939.72	326.08	73.03	2895.33	319.34	82.21	2722.74	337.09	43.01	2729.39	339.11	107.36	2456.66	219.52	46.13	2411.58	211.33	65.19	2269.24	169.65	88.38	2288.24	179.12	144.42	2677.52	259.93	1311.21	0.00	0.00	0.00	2666.56	235.23	1722.12	2637.74	364.90	1711.66	2560.27	225.93	1663.74	2523.95	326.42	1649.77	593.61	-21.64	77.91	1191.47	0.50	77.41	569.55
10.93000	2939.49	326.12	72.17	2895.57	319.48	81.69	2723.22	336.77	42.69	2729.48	339.53	107.98	2457.40	219.14	45.86	2412.73	211.04	65.19	2271.68	169.34	92.24	2291.30	177.57	148.54	2683.89	261.51	1313.13	0.00	0.00	0.00	2671.64	240.17	1724.16	2643.14	369.71	1712.07	2564.81	229.86	1665.34	2528.65	331.57	1649.68	593.48	-21.14	78.32	1191.51	1.36	77.37	569.69
10.94000	2938.66	325.06	74.28	2895.58	319.37	81.00	2722.67	337.16	42.80	2729.59	340.07	108.61	2457.84	219.19	46.07	2414.09	210.68	65.29	2275.20	169.67	95.99	2296.49	175.83	152.97	2690.29	263.17	1314.86	0.00	0.00	0.00	2676.07	245.08	1726.18	2647.98	374.50	1712.29	2570.25	235.13	1667.03	2534.30	335.34	1649.67	593.57	-22.08	78.07	1191.66	1.18	77.21	569.63
10.95000	2938.90	324.95	73.37	2896.16	319.14	80.66	2724.16	335.69	42.50	2730.83	339.22	108.56	2458.37	219.12	46.19	2415.47	210.31	65.26	2278.43	169.31	100.09	2301.26	173.52	157.19	2696.51	264.87	1316.43	0.00	0.00	0.00	2680.91	249.83	1727.93	2653.11	379.19	1712.35	2575.84	240.23	1668.44	2539.43	339.59	1649.40	593.57	-21.85	78.21	1191.66	-0.18	77.25	569.67
10.96000	2939.80	325.77	69.22	2896.62	319.10	80.09	2723.56	336.49	42.99	2730.97	338.72	107.95	2458.75	218.94	46.37	2417.11	209.93	65.48	2281.82	168.59	104.66	2304.64	169.83	161.82	2702.86	266.53	1317.71	0.00	0.00	0.00	2686.06	254.53	1729.45	2658.04	383.57	1712.22	2580.77	244.01	1669.41	2544.45	343.72	1648.99	593.63	-22.21	78.14	1191.48	0.30	77.25	569.75
10.97000	2940.37	325.85	68.37	2897.10	318.96	79.40	2724.01	335.97	42.77	2732.51	338.16	108.19	2459.25	218.95	46.70	2419.03	209.61	65.89	2285.51	167.91	109.38	2311.35	170.35	165.36	2709.12	268.14	1318.79	0.00	0.00	0.00	2691.04	259.03	1730.82	2662.39	388.14	1712.06	2585.59	247.73	1670.20	2549.51	347.64	1648.37	593.62	-21.70	78.09	1191.63	0.41	77.21	569.59
10.98000	2939.58	324.90	70.04	2897.32	318.95	78.73	2724.18	335.96	42.92	2733.09	338.51	108.70	2460.39	218.41	46.78	2420.99	209.16	66.44	2290.53	168.39	114.13	2317.47	168.65	169.90	2715.41	269.69	1319.62	0.00	0.00	0.00	2696.18	263.43	1731.86	2667.44	392.51	1711.63	2590.39	251.03	1670.61	2555.11	350.72	1647.69	593.49	-21.96	78.00	1191.54	-0.14	77.33	569.44
10.99000	2940.72	325.84	66.52	2897.61	318.80	78.26	2725.91	334.30	42.06	2733.80	337.59	107.71	2461.07	218.63	47.40	2422.86	208.64	67.10	2295.65	168.21	119.22	2323.52	166.51	174.69	2721.58	271.11	1320.17	0.00	0.00	0.00	2701.75	267.42	1732.62	2672.65	396.05	1711.35	2595.76	254.88	1671.09	2560.70	353.52	1647.04	593.58	-21.98	77.96	1191.42	0.60	77.49	569.57
11.00000	2940.83	325.62	66.13	2897.87	318.79	78.03	2725.01	334.80	42.35	2733.59	338.56	108.44	2462.13	218.30	47.38	2425.62	208.09	68.30	2300.94	167.44	125.00	2330.82	165.49	179.36	2727.45	272.47	1320.51	0.00	0.00	0.00	2706.72	271.11	1733.36	2677.45	399.75	1710.87	2600.13	257.27	1671.21	2565.69	356.92	1646.10	593.58	-21.82	78.12	1191.66	1.26	77.20	569.72
11.01000	2940.81	325.49	65.83	2897.88	318.85	77.75	2724.19	336.02	42.81	2732.40	338.64	107.94	2462.52	218.35	49.33	2428.90	207.39	69.86	2306.28	165.80	131.32	2337.91	163.61	184.33	2733.49	273.77	1320.63	0.00	0.00	0.00	2711.74	274.68	1733.97	2682.17	403.38	1710.57	2606.72	261.81	1671.31	2570.87	360.03	1645.19	593.46	-21.36	78.42	1191.76	1.25	76.95	569.57
11.02000	2941.26	325.91	65.44	2898.13	318.90	77.70	2724.65	335.38	42.20	2733.45	338.91	108.33	2464.73	217.54	49.46	2433.00	206.50	71.96	2313.02	165.73	137.03	2345.83	162.20	189.46	2739.16	275.02	1320.58	0.00	0.00	0.00	2716.77	278.01	1734.36	2686.84	406.71	1710.09	2611.63	264.59	1671.36	2575.99	363.10	1644.28	593.60	-21.70	78.21	1191.84	0.48	76.93	569.70
11.03000	2941.26	325.91	65.32	2897.85	318.89	77.44	2724.20	336.16	42.56	2733.08	338.97	107.66	2467.43	216.17	49.37	2436.05	205.43	73.94	2320.41	165.17	143.30	2354.79	159.92	195.92	2744.77	276.31	1320.43	0.00	0.00	0.00	2722.11	281.30	1734.73	2692.10	409.50	1709.62	2616.80	267.26	1671.16	2581.42	365.64	1643.44	593.60	-22.86	78.07	1191.93	0.23	76.96	569.68
11.04000	2941.06	325.63	65.29	2897.90	318.95	77.34	2724.56	335.71	42.25	2733.64	338.74	107.69	2470.63	214.26	49.35	2440.43	204.11	76.71	2328.95	165.64	149.07	2360.67	157.95	200.82	2750.17	277.59	1320.22	0.00	0.00	0.00	2727.39	284.28	1734.96	2697.94	411.90	1709.14	2622.20	270.18	1670.99	2586.30	368.81	1642.61	593.59	-22.40	78.03	1191.73	1.16	76.98	569.71
11.05000	2940.86	325.47	65.31	2898.20	318.97	77.46	2724.00	336.43	42.44	2732.89	338.95	106.89	2474.83	211.66	49.91	2445.72	202.63	80.03	2336.47	164.02	156.00	2366.36	156.53	205.22	2755.76	278.93	1320.00	0.00	0.00	0.00	2732.33	287.06	1735.16	2703.38	414.70	1708.63	2627.76	273.20	1671.24	2592.12	370.91	1641.98	593.47	-21.69	78.47	1191.53	0.78	77.14	569.60
[truncated: 223 more rows]
[truncated: 35 more columns]
