# Supplementary material for: The impact of mobile phone use on where we look and how we walk when negotiating floor based obstacles
Source: PLoS One. 2017 Jun 30;12(6):e0179802. doi: 10.1371/journal.pone.0179802 (PMC5493336; doi:10.1371/journal.pone.0179802)
Supplement: S1 File — (ZIP) [file pone.0179802.s001.zip › Gait/PP1/MC obs talk 3.txt]

CODAmotion Analysis Text
Codamotion Analysis Text Save of: MC obs talk 3.mdf
Time	Markers
Time	1:LTOE.X	1:LTOE.Y	1:LTOE.Z	2:L2nd.X	2:L2nd.Y	2:L2nd.Z	3:LHEE.X	3:LHEE.Y	3:LHEE.Z	4:LANK.X	4:LANK.Y	4:LANK.Z	5:RTOE.X	5:RTOE.Y	5:RTOE.Z	6:R2nd.X	6:R2nd.Y	6:R2nd.Z	7:RHEE.X	7:RHEE.Y	7:RHEE.Z	8:RANK.X	8:RANK.Y	8:RANK.Z	9:STRN.X	9:STRN.Y	9:STRN.Z	10:Marker 10.X	10:Marker 10.Y	10:Marker 10.Z	11:FRHD.X	11:FRHD.Y	11:FRHD.Z	12:FLHD.X	12:FLHD.Y	12:FLHD.Z	13:BRHD.X	13:BRHD.Y	13:BRHD.Z	14:BLHD.X	14:BLHD.Y	14:BLHD.Z	15:BLSTEP.X	15:BLSTEP.Y	15:BLSTEP.Z	16:FLSTEP.X	16:FLSTEP.Y	16:FLSTEP.Z	17:BRSTEP.X
(s)	(mm)	(mm)	(mm)	(mm)	(mm)	(mm)	(mm)	(mm)	(mm)	(mm)	(mm)	(mm)	(mm)	(mm)	(mm)	(mm)	(mm)	(mm)	(mm)	(mm)	(mm)	(mm)	(mm)	(mm)	(mm)	(mm)	(mm)	(mm)	(mm)	(mm)	(mm)	(mm)	(mm)	(mm)	(mm)	(mm)	(mm)	(mm)	(mm)	(mm)	(mm)	(mm)	(mm)	(mm)	(mm)	(mm)	(mm)	(mm)	(mm)
0.00000	-3128.33	150.33	21.87	-3236.31	158.66	0.68	-3371.47	23.88	12.70	-3426.67	59.94	68.10	-3662.08	-23.62	-3.44	-3728.45	22.14	6.35	-3058.48	224.31	-5.01	-2984.07	213.36	41.29	-3575.00	9.01	1228.01	0.00	0.00	0.00	-1871.50	92.18	1665.84	-3510.44	-55.05	1621.58	-2784.68	121.73	1285.42	-2694.62	21.94	1245.04	448.58	-17.38	59.78	881.52	-0.37	58.80	411.14
0.01000	-3128.33	150.33	21.87	-3236.31	158.66	0.68	-3371.47	23.88	12.70	-3426.67	59.94	68.10	-3662.08	-23.62	-3.44	-3728.45	22.14	6.35	-3058.48	224.31	-5.01	-2984.07	213.36	41.29	-3575.00	9.01	1228.01	0.00	0.00	0.00	-1871.50	92.18	1665.84	-3510.44	-55.05	1621.58	-2784.68	121.73	1285.42	-2694.62	21.94	1245.04	448.58	-17.38	59.78	881.52	-0.37	58.80	411.14
0.02000	-3128.33	150.33	21.87	-3236.31	158.66	0.68	-3371.47	23.88	12.70	-3426.67	59.94	68.10	-3662.08	-23.62	-3.44	-3728.45	22.14	6.35	-3058.48	224.31	-5.01	-2984.07	213.36	41.29	-3575.00	9.01	1228.01	0.00	0.00	0.00	-1871.50	92.18	1665.84	-3510.44	-55.05	1621.58	-2784.68	121.73	1285.42	-2694.62	21.94	1245.04	448.58	-17.38	59.78	881.52	-0.37	58.80	411.14
0.03000	-3128.33	150.33	21.87	-3236.31	158.66	0.68	-3371.47	23.88	12.70	-3426.67	59.94	68.10	-3662.08	-23.62	-3.44	-3728.45	22.14	6.35	-3058.86	224.34	-5.01	-2984.41	213.39	41.31	-3575.00	9.01	1228.01	0.00	0.00	0.00	-1871.50	92.18	1665.84	-3510.44	-55.05	1621.58	-2785.35	121.77	1285.75	-2695.37	21.95	1245.40	448.72	-17.38	59.80	881.82	-0.37	58.82	411.30
0.04000	-3128.33	150.33	21.87	-3236.31	158.66	0.68	-3371.47	23.88	12.70	-3426.67	59.94	68.10	-3662.08	-23.62	-3.44	-3728.45	22.14	6.35	-3431.98	254.76	-8.66	-3323.98	245.56	60.38	-3575.00	9.01	1228.01	0.00	0.00	0.00	-1871.50	92.18	1665.84	-3510.44	-55.05	1621.58	-3450.36	157.13	1617.82	-3443.35	33.26	1603.71	590.99	-22.48	78.69	1188.40	-0.23	79.51	566.89
0.05000	-3128.33	150.33	21.87	-3236.31	158.66	0.68	-3371.47	23.88	12.70	-3426.67	59.94	68.10	-3662.08	-23.62	-3.44	-3728.45	22.14	6.35	-3367.19	257.34	0.73	-3298.44	245.12	63.72	-3575.00	9.01	1228.01	0.00	0.00	0.00	-1871.50	92.18	1665.84	-3510.44	-55.05	1621.58	-3440.14	157.28	1616.90	-3483.47	30.56	1607.10	590.34	-22.35	78.74	1188.20	-0.46	79.34	567.12
0.06000	-3128.33	150.33	21.87	-3236.31	158.66	0.68	-3371.47	23.88	12.70	-3426.67	59.94	68.10	-3662.08	-23.62	-3.44	-3728.45	22.14	6.35	-3397.36	255.43	-4.01	-3319.39	245.83	61.73	-3575.00	9.01	1228.01	0.00	0.00	0.00	-1871.50	92.18	1665.84	-3510.44	-55.05	1621.58	-3453.80	157.46	1616.78	-3497.41	31.08	1606.20	589.50	-23.06	78.28	1188.07	-0.03	79.38	567.03
0.07000	-3128.33	150.33	21.87	-3236.31	158.66	0.68	-3371.47	23.88	12.70	-3426.67	59.94	68.10	-3662.08	-23.62	-3.44	-3728.45	22.14	6.35	-3397.94	255.20	-4.17	-3358.99	244.86	54.24	-3575.00	9.01	1228.01	0.00	0.00	0.00	-1871.50	92.18	1665.84	-3510.44	-55.05	1621.58	-3449.39	155.09	1617.44	-3506.95	30.65	1606.63	589.44	-22.49	78.18	1187.61	-0.32	79.37	566.71
0.08000	-3128.33	150.33	21.87	-3236.31	158.66	0.68	-3371.47	23.88	12.70	-3426.67	59.94	68.10	-3662.08	-23.62	-3.44	-3728.45	22.14	6.35	-3392.05	258.66	-2.85	-3311.88	245.37	61.77	-3575.00	9.01	1228.01	0.00	0.00	0.00	-1871.50	92.18	1665.84	-3510.44	-55.05	1621.58	-3467.02	156.53	1618.49	-3488.29	30.96	1606.59	589.07	-22.30	78.20	1188.10	-0.68	79.48	567.25
0.09000	-3128.33	150.33	21.87	-3236.31	158.66	0.68	-3371.47	23.88	12.70	-3426.67	59.94	68.10	-3662.08	-23.62	-3.44	-3728.45	22.14	6.35	-3413.37	255.78	-7.13	-3322.11	244.60	59.88	-3575.00	9.01	1228.01	0.00	0.00	0.00	-1871.50	92.18	1665.84	-3510.44	-55.05	1621.58	-3441.46	157.65	1616.54	-3472.36	31.93	1606.45	590.44	-22.53	78.58	1188.19	-0.32	79.27	567.89
0.10000	-3128.33	150.33	21.87	-3236.31	158.66	0.68	-3371.47	23.88	12.70	-3426.67	59.94	68.10	-3662.08	-23.62	-3.44	-3728.45	22.14	6.35	-3394.25	256.42	-4.19	-3338.63	244.03	57.81	-3575.00	9.01	1228.01	0.00	0.00	0.00	-1871.50	92.18	1665.84	-3510.44	-55.05	1621.58	-3469.81	156.24	1617.51	-3490.06	33.47	1606.60	590.05	-22.31	78.43	1187.64	0.15	79.24	567.80
0.11000	-3128.33	150.33	21.87	-3236.31	158.66	0.68	-3371.47	23.88	12.70	-3426.67	59.94	68.10	-3662.08	-23.62	-3.44	-3728.45	22.14	6.35	-3394.58	256.02	-2.84	-3310.40	244.62	61.06	-3575.00	9.01	1228.01	0.00	0.00	0.00	-1871.50	92.18	1665.84	-3510.44	-55.05	1621.58	-3469.28	156.24	1617.89	-3512.47	34.36	1606.82	591.50	-22.55	78.85	1188.54	-0.15	79.43	567.92
0.12000	-3128.33	150.33	21.87	-3236.31	158.66	0.68	-3371.47	23.88	12.70	-3426.67	59.94	68.10	-3662.08	-23.62	-3.44	-3728.45	22.14	6.35	-3421.13	258.03	-7.00	-3364.33	245.91	51.55	-3575.00	9.01	1228.01	0.00	0.00	0.00	-1871.50	92.18	1665.84	-3510.44	-55.05	1621.58	-3445.26	157.20	1617.51	-3523.48	31.92	1605.62	590.57	-22.51	78.76	1187.68	0.14	79.34	568.38
0.13000	-3128.33	150.33	21.87	-3236.31	158.66	0.68	-3371.47	23.88	12.70	-3426.67	59.94	68.10	-3662.08	-23.62	-3.44	-3728.45	22.14	6.35	-3393.08	256.33	-2.68	-3319.96	245.03	59.85	-3575.00	9.01	1228.01	0.00	0.00	0.00	-1871.50	92.18	1665.84	-3510.44	-55.05	1621.58	-3442.43	155.27	1618.37	-3496.06	29.84	1604.76	591.11	-22.85	78.80	1187.65	-0.39	79.05	568.38
0.14000	-3128.33	150.33	21.87	-3236.31	158.66	0.68	-3371.47	23.88	12.70	-3426.67	59.94	68.10	-3662.08	-23.62	-3.44	-3728.45	22.14	6.35	-3403.94	255.09	-3.76	-3339.68	245.91	57.83	-3575.00	9.01	1228.01	0.00	0.00	0.00	-1871.50	92.18	1665.84	-3510.44	-55.05	1621.58	-3444.19	156.93	1618.44	-3490.69	31.28	1606.59	589.36	-22.78	78.36	1188.53	-0.26	79.48	568.40
0.15000	-3128.33	150.33	21.87	-3236.31	158.66	0.68	-3371.47	23.88	12.70	-3426.67	59.94	68.10	-3662.08	-23.62	-3.44	-3728.45	22.14	6.35	-3387.20	255.20	-2.30	-3323.30	244.22	57.93	-3575.00	9.01	1228.01	0.00	0.00	0.00	-1871.50	92.18	1665.84	-3510.44	-55.05	1621.58	-3451.14	155.65	1618.05	-3409.90	33.15	1604.88	588.63	-22.55	78.01	1187.19	0.29	79.33	567.65
0.16000	-3128.33	150.33	21.87	-3236.31	158.66	0.68	-3371.47	23.88	12.70	-3426.67	59.94	68.10	-3662.08	-23.62	-3.44	-3728.45	22.14	6.35	-3398.80	255.38	-3.35	-3347.31	242.64	56.05	-3575.00	9.01	1228.01	0.00	0.00	0.00	-1871.50	92.18	1665.84	-3510.44	-55.05	1621.58	-3445.31	157.06	1617.63	-3411.93	33.74	1603.19	589.33	-22.10	78.23	1187.24	-0.38	79.29	567.94
0.17000	-3128.33	150.33	21.87	-3236.31	158.66	0.68	-3371.47	23.88	12.70	-3426.67	59.94	68.10	-3662.08	-23.62	-3.44	-3728.45	22.14	6.35	-3410.39	256.66	-6.36	-3301.29	243.02	61.49	-3575.00	9.01	1228.01	0.00	0.00	0.00	-1871.50	92.18	1665.84	-3510.44	-55.05	1621.58	-3426.62	156.71	1617.28	-3418.86	32.68	1602.14	589.79	-22.68	78.48	1187.94	-0.28	79.32	567.37
0.18000	-3128.33	150.33	21.87	-3236.31	158.66	0.68	-3371.47	23.88	12.70	-3426.67	59.94	68.10	-3662.08	-23.62	-3.44	-3728.45	22.14	6.35	-3376.37	255.39	-0.79	-3328.80	247.15	58.20	-3575.00	9.01	1228.01	0.00	0.00	0.00	-1871.50	92.18	1665.84	-3510.44	-55.05	1621.58	-3440.44	156.29	1616.24	-3454.67	32.25	1604.38	589.86	-22.82	78.53	1188.01	-0.54	79.23	566.60
0.19000	-3128.33	150.33	21.87	-3236.31	158.66	0.68	-3371.47	23.88	12.70	-3426.67	59.94	68.10	-3662.08	-23.62	-3.44	-3728.45	22.14	6.35	-3394.87	253.91	-1.79	-3326.59	245.69	58.54	-3575.00	9.01	1228.01	0.00	0.00	0.00	-1871.50	92.18	1665.84	-3510.44	-55.05	1621.58	-3450.10	155.34	1618.09	-3468.93	31.06	1604.86	588.75	-22.62	77.98	1187.72	0.23	79.54	567.57
0.20000	-3128.33	150.33	21.87	-3236.31	158.66	0.68	-3371.47	23.88	12.70	-3426.67	59.94	68.10	-3662.08	-23.62	-3.44	-3728.45	22.14	6.35	-3392.12	257.53	-2.43	-3307.64	241.65	62.21	-3575.00	9.01	1228.01	0.00	0.00	0.00	-1871.50	92.18	1665.84	-3510.44	-55.05	1621.58	-3461.48	155.30	1618.64	-3463.95	32.83	1604.62	590.61	-22.42	78.56	1187.70	0.10	79.44	567.35
0.21000	-3128.33	150.33	21.87	-3236.31	158.66	0.68	-3371.47	23.88	12.70	-3426.67	59.94	68.10	-3662.08	-23.62	-3.44	-3728.45	22.14	6.35	-3412.21	257.31	-5.75	-3334.14	244.33	56.29	-3575.00	9.01	1228.01	0.00	0.00	0.00	-1871.50	92.18	1665.84	-3510.44	-55.05	1621.58	-3443.08	156.85	1617.93	-3463.95	29.80	1604.63	590.02	-22.29	78.57	1187.85	-0.22	79.46	567.89
0.22000	-3128.33	150.33	21.87	-3236.31	158.66	0.68	-3371.47	23.88	12.70	-3426.67	59.94	68.10	-3662.08	-23.62	-3.44	-3728.45	22.14	6.35	-3384.85	256.00	-1.84	-3316.65	244.80	60.37	-3575.00	9.01	1228.01	0.00	0.00	0.00	-1871.50	92.18	1665.84	-3510.44	-55.05	1621.58	-3420.09	155.47	1616.97	-3433.07	31.17	1605.96	589.96	-22.44	78.51	1188.32	-0.25	79.43	567.62
0.23000	-3128.33	150.33	21.87	-3236.31	158.66	0.68	-3371.47	23.88	12.70	-3426.67	59.94	68.10	-3662.08	-23.62	-3.44	-3728.45	22.14	6.35	-3397.72	256.05	-4.60	-3324.35	246.51	58.29	-3575.00	9.01	1228.01	0.00	0.00	0.00	-1871.50	92.18	1665.84	-3510.44	-55.05	1621.58	-3421.82	156.26	1617.96	-3438.48	29.99	1605.09	588.19	-22.06	78.14	1188.06	-0.22	79.24	568.02
0.24000	-3128.33	150.33	21.87	-3236.31	158.66	0.68	-3371.47	23.88	12.70	-3426.67	59.94	68.10	-3662.08	-23.62	-3.44	-3728.45	22.14	6.35	-3404.24	257.21	-4.89	-3289.45	247.24	64.41	-3575.00	9.01	1228.01	0.00	0.00	0.00	-1871.50	92.18	1665.84	-3510.44	-55.05	1621.58	-3450.79	157.98	1618.75	-3469.73	30.77	1605.62	589.06	-22.02	78.30	1187.56	-0.12	79.10	567.63
0.25000	-3128.33	150.33	21.87	-3236.31	158.66	0.68	-3371.47	23.88	12.70	-3426.67	59.94	68.10	-3662.08	-23.62	-3.44	-3728.45	22.14	6.35	-3378.10	256.77	-0.71	-3346.55	246.08	56.43	-3575.00	9.01	1228.01	0.00	0.00	0.00	-1871.50	92.18	1665.84	-3510.44	-55.05	1621.58	-3449.40	157.48	1617.24	-3496.77	32.04	1603.76	589.77	-23.00	78.41	1188.10	0.19	79.39	566.88
0.26000	-3128.33	150.33	21.87	-3236.31	158.66	0.68	-3371.47	23.88	12.70	-3426.67	59.94	68.10	-3662.08	-23.62	-3.44	-3728.45	22.14	6.35	-3395.06	255.32	-2.24	-3327.52	245.12	59.22	-3575.00	9.01	1228.01	0.00	0.00	0.00	-1871.50	92.18	1665.84	-3510.44	-55.05	1621.58	-3423.79	158.82	1617.09	-3507.40	32.94	1605.46	589.94	-23.30	78.42	1187.80	0.13	79.41	566.54
0.27000	-3128.33	150.33	21.87	-3236.31	158.66	0.68	-3371.47	23.88	12.70	-3426.67	59.94	68.10	-3662.08	-23.62	-3.44	-3728.45	22.14	6.35	-3374.14	256.35	1.02	-3314.85	246.10	60.25	-3575.00	9.01	1228.01	0.00	0.00	0.00	-1871.50	92.18	1665.84	-3510.44	-55.05	1621.58	-3434.48	158.06	1616.51	-3486.38	34.59	1604.72	590.26	-22.71	78.43	1187.69	0.17	79.37	566.88
0.28000	-3128.33	150.33	21.87	-3236.31	158.66	0.68	-3371.47	23.88	12.70	-3426.67	59.94	68.10	-3662.08	-23.62	-3.44	-3728.45	22.14	6.35	-3380.87	256.74	-0.11	-3356.93	246.27	53.32	-3575.00	9.01	1228.01	0.00	0.00	0.00	-1871.50	92.18	1665.84	-3510.44	-55.05	1621.58	-3446.34	157.05	1617.69	-3500.11	35.76	1607.28	590.91	-22.52	78.48	1187.31	-0.33	79.02	567.12
0.29000	-3128.33	150.33	21.87	-3236.31	158.66	0.68	-3371.47	23.88	12.70	-3426.67	59.94	68.10	-3662.08	-23.62	-3.44	-3728.45	22.14	6.35	-3401.41	257.86	-2.99	-3360.35	243.91	51.72	-3575.00	9.01	1228.01	0.00	0.00	0.00	-1871.50	92.18	1665.84	-3510.44	-55.05	1621.58	-3447.29	159.98	1618.34	-3497.88	33.16	1607.00	590.17	-22.38	78.45	1188.15	0.25	79.47	567.72
0.30000	-3128.33	150.33	21.87	-3236.31	158.66	0.68	-3371.47	23.88	12.70	-3426.67	59.94	68.10	-3662.08	-23.62	-3.44	-3728.45	22.14	6.35	-3401.17	257.56	-4.24	-3375.96	243.08	52.36	-3575.00	9.01	1228.01	0.00	0.00	0.00	-1871.50	92.18	1665.84	-3510.44	-55.05	1621.58	-3468.28	159.13	1619.22	-3470.34	32.28	1606.50	588.88	-22.61	77.98	1187.98	-0.76	79.11	568.25
0.31000	-3128.33	150.33	21.87	-3236.31	158.66	0.68	-3371.47	23.88	12.70	-3426.67	59.94	68.10	-3662.08	-23.62	-3.44	-3728.45	22.14	6.35	-3420.61	254.74	-7.10	-3346.98	243.94	55.50	-3575.00	9.01	1228.01	0.00	0.00	0.00	-1871.50	92.18	1665.84	-3510.44	-55.05	1621.58	-3447.68	158.63	1618.71	-3471.01	34.00	1606.01	589.80	-22.77	78.44	1187.89	-0.53	79.23	566.85
0.32000	-3128.33	150.33	21.87	-3236.31	158.66	0.68	-3371.47	23.88	12.70	-3426.67	59.94	68.10	-3662.08	-23.62	-3.44	-3728.45	22.14	6.35	-3419.29	256.61	-7.07	-3294.37	246.03	63.95	-3575.00	9.01	1228.01	0.00	0.00	0.00	-1871.50	92.18	1665.84	-3510.44	-55.05	1621.58	-3432.24	159.16	1618.00	-3501.53	35.59	1606.53	588.84	-22.46	78.17	1187.92	-0.20	79.28	566.82
0.33000	-3128.33	150.33	21.87	-3236.31	158.66	0.68	-3371.47	23.88	12.70	-3426.67	59.94	68.10	-3662.08	-23.62	-3.44	-3728.45	22.14	6.35	-3377.77	256.75	-0.09	-3360.14	245.99	50.84	-3575.00	9.01	1228.01	0.00	0.00	0.00	-1871.50	92.18	1665.84	-3510.44	-55.05	1621.58	-3431.22	159.26	1616.80	-3512.17	35.47	1606.00	589.21	-22.38	78.31	1187.57	-0.38	79.04	566.65
0.34000	-3128.33	150.33	21.87	-3236.31	158.66	0.68	-3371.47	23.88	12.70	-3426.67	59.94	68.10	-3662.08	-23.62	-3.44	-3728.45	22.14	6.35	-3414.64	254.84	-6.41	-3347.11	245.18	54.25	-3575.00	9.01	1228.01	0.00	0.00	0.00	-1871.50	92.18	1665.84	-3510.44	-55.05	1621.58	-3436.10	159.07	1617.99	-3493.43	34.24	1605.14	589.06	-22.31	78.21	1187.70	-0.26	79.41	567.43
0.35000	-3128.33	150.33	21.87	-3236.31	158.66	0.68	-3371.47	23.88	12.70	-3426.67	59.94	68.10	-3662.08	-23.62	-3.44	-3728.45	22.14	6.35	-3402.84	256.49	-3.45	-3335.75	243.84	57.40	-3575.00	9.01	1228.01	0.00	0.00	0.00	-1871.50	92.18	1665.84	-3510.44	-55.05	1621.58	-3428.42	160.42	1618.19	-3501.71	31.33	1605.93	589.63	-22.11	78.50	1187.37	-0.08	79.22	568.09
0.36000	-3128.33	150.33	21.87	-3236.31	158.66	0.68	-3371.47	23.88	12.70	-3426.67	59.94	68.10	-3662.08	-23.62	-3.44	-3728.45	22.14	6.35	-3412.07	256.54	-5.64	-3352.84	244.07	52.57	-3575.00	9.01	1228.01	0.00	0.00	0.00	-1871.50	92.18	1665.84	-3510.44	-55.05	1621.58	-3460.00	159.36	1618.35	-3429.09	37.64	1603.60	590.78	-22.29	78.73	1187.83	0.32	79.26	567.67
0.37000	-3128.33	150.33	21.87	-3236.31	158.66	0.68	-3371.47	23.88	12.70	-3426.67	59.94	68.10	-3662.08	-23.62	-3.44	-3728.45	22.14	6.35	-3414.11	256.93	-5.97	-3367.64	244.49	50.35	-3575.00	9.01	1228.01	0.00	0.00	0.00	-1871.50	92.18	1665.84	-3510.44	-55.05	1621.58	-3476.13	160.76	1618.92	-3462.43	39.58	1605.62	591.01	-22.12	78.84	1188.17	-0.32	79.34	567.66
0.38000	-3128.33	150.33	21.87	-3236.31	158.66	0.68	-3371.47	23.88	12.70	-3426.67	59.94	68.10	-3662.08	-23.62	-3.44	-3728.45	22.14	6.35	-3425.01	258.92	-8.35	-3338.94	245.69	56.09	-3575.00	9.01	1228.01	0.00	0.00	0.00	-1871.50	92.18	1665.84	-3510.44	-55.05	1621.58	-3466.79	160.90	1618.82	-3468.45	37.41	1605.84	590.86	-22.47	78.56	1188.40	-0.17	79.55	568.25
0.39000	-3128.33	150.33	21.87	-3236.31	158.66	0.68	-3371.47	23.88	12.70	-3426.67	59.94	68.10	-3662.08	-23.62	-3.44	-3728.45	22.14	6.35	-3413.65	254.70	-5.93	-3331.67	245.36	58.44	-3575.00	9.01	1228.01	0.00	0.00	0.00	-1871.50	92.18	1665.84	-3510.44	-55.05	1621.58	-3461.59	159.97	1617.84	-3426.97	33.35	1604.78	590.14	-22.41	78.65	1188.64	-0.51	79.41	567.45
0.40000	-3128.33	150.33	21.87	-3236.31	158.66	0.68	-3371.47	23.88	12.70	-3426.67	59.94	68.10	-3662.08	-23.62	-3.44	-3728.45	22.14	6.35	-3387.39	257.48	-1.53	-3325.11	244.05	58.10	-3575.00	9.01	1228.01	0.00	0.00	0.00	-1871.50	92.18	1665.84	-3510.44	-55.05	1621.58	-3412.27	160.63	1617.58	-3447.54	36.85	1604.61	589.71	-22.30	78.64	1188.28	-0.95	79.28	566.99
0.41000	-3128.33	150.33	21.87	-3236.31	158.66	0.68	-3371.47	23.88	12.70	-3426.67	59.94	68.10	-3662.08	-23.62	-3.44	-3728.45	22.14	6.35	-3391.10	257.53	-3.13	-3334.27	243.99	57.73	-3575.00	9.01	1228.01	0.00	0.00	0.00	-1871.50	92.18	1665.84	-3510.44	-55.05	1621.58	-3474.49	159.96	1619.36	-3515.45	39.40	1607.24	590.23	-22.22	78.51	1187.22	-0.68	79.31	566.83
0.42000	-3128.33	150.33	21.87	-3236.31	158.66	0.68	-3371.47	23.88	12.70	-3426.67	59.94	68.10	-3662.08	-23.62	-3.44	-3728.45	22.14	6.35	-3399.84	258.57	-5.24	-3294.52	245.18	64.19	-3575.00	9.01	1228.01	0.00	0.00	0.00	-1871.50	92.18	1665.84	-3510.44	-55.05	1621.58	-3457.15	160.57	1618.90	-3480.01	40.17	1607.75	589.09	-22.83	78.03	1187.84	-0.40	79.16	566.97
0.43000	-3128.33	150.33	21.87	-3236.31	158.66	0.68	-3371.47	23.88	12.70	-3426.67	59.94	68.10	-3662.08	-23.62	-3.44	-3728.45	22.14	6.35	-3361.89	256.35	1.62	-3318.18	242.38	59.01	-3575.00	9.01	1228.01	0.00	0.00	0.00	-1871.50	92.18	1665.84	-3510.44	-55.05	1621.58	-3436.40	161.42	1617.32	-3500.29	38.76	1606.75	589.08	-22.75	78.28	1187.80	-0.08	79.26	567.37
0.44000	-3128.33	150.33	21.87	-3236.31	158.66	0.68	-3371.47	23.88	12.70	-3426.67	59.94	68.10	-3662.08	-23.62	-3.44	-3728.45	22.14	6.35	-3374.52	255.37	0.26	-3282.09	244.85	65.09	-3575.00	9.01	1228.01	0.00	0.00	0.00	-1871.50	92.18	1665.84	-3510.44	-55.05	1621.58	-3429.15	161.86	1618.66	-3505.23	39.75	1606.97	589.68	-22.52	78.40	1188.56	0.37	79.57	566.68
0.45000	-3128.33	150.33	21.87	-3236.31	158.66	0.68	-3371.47	23.88	12.70	-3426.67	59.94	68.10	-3662.08	-23.62	-3.44	-3728.45	22.14	6.35	-3404.78	254.74	-5.13	-3329.82	244.40	56.44	-3575.00	9.01	1228.01	0.00	0.00	0.00	-1871.50	92.18	1665.84	-3510.44	-55.05	1621.58	-3449.34	161.61	1619.15	-3461.29	39.45	1606.56	588.94	-22.33	78.07	1187.70	-0.39	79.36	566.92
0.46000	-3128.33	150.33	21.87	-3236.31	158.66	0.68	-3371.47	23.88	12.70	-3426.67	59.94	68.10	-3662.08	-23.62	-3.44	-3728.45	22.14	6.35	-3380.64	254.14	-0.80	-3363.71	246.31	52.63	-3575.00	9.01	1228.01	0.00	0.00	0.00	-1871.50	92.18	1665.84	-3510.44	-55.05	1621.58	-3421.23	163.61	1617.55	-3453.80	37.72	1604.48	590.87	-21.91	78.73	1187.69	-0.11	79.43	567.31
0.47000	-3128.33	150.33	21.87	-3236.31	158.66	0.68	-3371.47	23.88	12.70	-3426.67	59.94	68.10	-3662.08	-23.62	-3.44	-3728.45	22.14	6.35	-3387.01	257.03	-2.17	-3330.95	243.62	58.21	-3575.00	9.01	1228.01	0.00	0.00	0.00	-1871.50	92.18	1665.84	-3510.44	-55.05	1621.58	-3432.17	161.42	1617.48	-3516.94	38.85	1607.52	590.10	-22.81	78.48	1187.44	-0.10	79.20	566.45
0.48000	-3128.33	150.33	21.87	-3236.31	158.66	0.68	-3371.47	23.88	12.70	-3426.67	59.94	68.10	-3662.08	-23.62	-3.44	-3728.45	22.14	6.35	-3383.60	254.41	-2.48	-3324.48	245.18	56.74	-3575.00	9.01	1228.01	0.00	0.00	0.00	-1871.50	92.18	1665.84	-3510.44	-55.05	1621.58	-3458.25	162.29	1618.89	-3497.59	38.59	1608.29	589.96	-22.80	78.62	1187.56	-0.35	79.09	566.70
0.49000	-3128.33	150.33	21.87	-3236.31	158.66	0.68	-3371.47	23.88	12.70	-3426.67	59.94	68.10	-3662.08	-23.62	-3.44	-3728.45	22.14	6.35	-3416.85	256.02	-7.28	-3312.88	243.68	61.31	-3575.00	9.01	1228.01	0.00	0.00	0.00	-1871.50	92.18	1665.84	-3510.44	-55.05	1621.58	-3457.12	162.65	1618.34	-3471.92	40.52	1606.64	589.55	-22.05	78.37	1187.74	0.00	79.28	567.52
0.50000	-3128.33	150.33	21.87	-3236.31	158.66	0.68	-3371.47	23.88	12.70	-3426.67	59.94	68.10	-3662.08	-23.62	-3.44	-3728.45	22.14	6.35	-3394.89	255.84	-2.26	-3351.85	244.99	54.08	-3575.00	9.01	1228.01	0.00	0.00	0.00	-1871.50	92.18	1665.84	-3510.44	-55.05	1621.58	-3428.15	163.11	1618.43	-3451.54	41.07	1604.67	590.36	-22.39	78.53	1187.72	0.05	79.04	566.89
0.51000	-3128.33	150.33	21.87	-3236.31	158.66	0.68	-3371.47	23.88	12.70	-3426.67	59.94	68.10	-3662.08	-23.62	-3.44	-3728.45	22.14	6.35	-3413.60	256.11	-6.20	-3370.15	244.98	50.47	-3575.00	9.01	1228.01	0.00	0.00	0.00	-1871.50	92.18	1665.84	-3510.44	-55.05	1621.58	-3462.96	163.62	1619.28	-3464.04	38.14	1604.91	590.01	-22.30	78.29	1187.52	-0.67	78.77	566.93
0.52000	-3128.33	150.33	21.87	-3236.31	158.66	0.68	-3371.47	23.88	12.70	-3426.67	59.94	68.10	-3662.08	-23.62	-3.44	-3728.45	22.14	6.35	-3419.67	253.89	-8.02	-3367.09	244.45	50.30	-3575.00	9.01	1228.01	0.00	0.00	0.00	-1871.50	92.18	1665.84	-3510.44	-55.05	1621.58	-3453.54	162.89	1618.12	-3484.58	39.11	1607.66	589.41	-22.90	78.16	1187.63	-0.39	79.13	567.76
0.53000	-3128.33	150.33	21.87	-3236.31	158.66	0.68	-3371.47	23.88	12.70	-3426.67	59.94	68.10	-3662.08	-23.62	-3.44	-3728.45	22.14	6.35	-3407.64	255.05	-4.24	-3318.33	246.95	61.26	-3575.00	9.01	1228.01	0.00	0.00	0.00	-1871.50	92.18	1665.84	-3510.44	-55.05	1621.58	-3446.96	164.90	1617.94	-3467.03	42.21	1606.73	590.37	-22.79	78.31	1188.19	-0.66	79.24	567.36
0.54000	-3128.33	150.33	21.87	-3236.31	158.66	0.68	-3371.47	23.88	12.70	-3426.67	59.94	68.10	-3662.08	-23.62	-3.44	-3728.45	22.14	6.35	-3432.20	256.58	-9.25	-3300.79	244.33	61.94	-3575.00	9.01	1228.01	0.00	0.00	0.00	-1871.50	92.18	1665.84	-3510.44	-55.05	1621.58	-3434.71	167.05	1618.04	-3519.46	38.05	1609.69	590.14	-22.64	78.32	1188.09	-0.45	79.30	568.41
0.55000	-3128.33	150.33	21.87	-3236.31	158.66	0.68	-3371.47	23.88	12.70	-3426.67	59.94	68.10	-3662.08	-23.62	-3.44	-3728.45	22.14	6.35	-3436.32	254.89	-8.34	-3316.37	245.05	59.62	-3575.00	9.01	1228.01	0.00	0.00	0.00	-1871.50	92.18	1665.84	-3510.44	-55.05	1621.58	-3456.39	164.90	1619.48	-3487.66	41.18	1606.74	590.10	-22.67	78.71	1188.04	0.34	79.52	567.57
0.56000	-3128.33	150.33	21.87	-3236.31	158.66	0.68	-3371.47	23.88	12.70	-3426.67	59.94	68.10	-3662.08	-23.62	-3.44	-3728.45	22.14	6.35	-3399.36	255.90	-3.51	-3356.52	247.74	54.95	-3575.00	9.01	1228.01	0.00	0.00	0.00	-1871.50	92.18	1665.84	-3510.44	-55.05	1621.58	-3466.37	165.48	1619.83	-3516.39	38.66	1607.23	589.39	-22.14	78.34	1187.23	-0.27	79.29	567.96
0.57000	-3128.33	150.33	21.87	-3236.31	158.66	0.68	-3371.47	23.88	12.70	-3426.67	59.94	68.10	-3662.08	-23.62	-3.44	-3728.45	22.14	6.35	-3387.72	258.50	-2.25	-3316.71	244.19	60.89	-3575.00	9.01	1228.01	0.00	0.00	0.00	-1871.50	92.18	1665.84	-3510.44	-55.05	1621.58	-3458.46	166.15	1620.19	-3535.84	41.50	1608.02	590.38	-22.90	78.42	1187.06	-0.73	79.29	567.01
0.58000	-3128.33	150.33	21.87	-3236.31	158.66	0.68	-3371.47	23.88	12.70	-3426.67	59.94	68.10	-3662.08	-23.62	-3.44	-3728.45	22.14	6.35	-3398.78	257.58	-4.85	-3315.74	245.87	60.24	-3575.00	9.01	1228.01	0.00	0.00	0.00	-1871.50	92.18	1665.84	-3510.44	-55.05	1621.58	-3453.31	166.14	1619.25	-3541.65	43.77	1608.83	590.34	-22.58	78.52	1187.67	-0.85	79.13	566.59
0.59000	-3128.33	150.33	21.87	-3236.31	158.66	0.68	-3371.47	23.88	12.70	-3426.67	59.94	68.10	-3662.08	-23.62	-3.44	-3728.45	22.14	6.35	-3369.04	255.16	0.17	-3326.36	245.39	58.17	-3575.00	9.01	1228.01	0.00	0.00	0.00	-1871.50	92.18	1665.84	-3510.44	-55.05	1621.58	-3429.36	168.29	1617.00	-3534.69	41.41	1607.36	590.26	-22.28	78.48	1188.10	-0.56	79.22	566.62
0.60000	-3128.33	150.33	21.87	-3236.31	158.66	0.68	-3371.47	23.88	12.70	-3426.67	59.94	68.10	-3662.08	-23.62	-3.44	-3728.45	22.14	6.35	-3361.35	257.01	1.49	-3331.30	243.93	57.34	-3575.00	9.01	1228.01	0.00	0.00	0.00	-1871.50	92.18	1665.84	-3510.44	-55.05	1621.58	-3435.48	168.27	1618.47	-3519.58	41.92	1608.38	589.98	-22.58	78.37	1188.49	-0.53	79.24	567.39
0.61000	-3128.33	150.33	21.87	-3236.31	158.66	0.68	-3371.47	23.88	12.70	-3426.67	59.94	68.10	-3662.08	-23.62	-3.44	-3728.45	22.14	6.35	-3381.51	253.86	-0.65	-3344.06	243.83	54.91	-3575.00	9.01	1228.01	0.00	0.00	0.00	-1871.50	92.18	1665.84	-3510.44	-55.05	1621.58	-3463.93	167.84	1619.61	-3500.96	42.20	1608.39	589.79	-22.99	78.32	1188.05	-0.19	79.22	568.13
0.62000	-3128.33	150.33	21.87	-3236.31	158.66	0.68	-3371.47	23.88	12.70	-3426.67	59.94	68.10	-3662.08	-23.62	-3.44	-3728.45	22.14	6.35	-3383.66	256.02	-1.64	-3306.53	245.03	61.85	-3575.00	9.01	1228.01	0.00	0.00	0.00	-1871.50	92.18	1665.84	-3510.44	-55.05	1621.58	-3445.70	170.07	1618.86	-3485.57	43.67	1608.00	589.10	-22.27	78.39	1187.69	0.18	79.41	569.05
0.63000	-3128.33	150.33	21.87	-3236.31	158.66	0.68	-3371.47	23.88	12.70	-3426.67	59.94	68.10	-3662.08	-23.62	-3.44	-3728.45	22.14	6.35	-3409.28	255.57	-5.20	-3353.15	244.44	53.51	-3575.00	9.01	1228.01	0.00	0.00	0.00	-1871.50	92.18	1665.84	-3510.44	-55.05	1621.58	-3446.76	170.49	1617.99	-3478.38	45.24	1607.42	590.33	-22.66	78.57	1188.53	0.52	79.63	568.37
0.64000	-3128.33	150.33	21.87	-3236.31	158.66	0.68	-3371.47	23.88	12.70	-3426.67	59.94	68.10	-3662.08	-23.62	-3.44	-3728.45	22.14	6.35	-3385.33	253.87	-2.56	-3314.14	243.39	58.87	-3575.00	9.01	1228.01	0.00	0.00	0.00	-1871.50	92.18	1665.84	-3510.44	-55.05	1621.58	-3445.86	169.43	1618.49	-3484.32	45.82	1606.87	591.14	-22.38	78.91	1188.74	-0.50	79.36	567.22
0.65000	-3128.33	150.33	21.87	-3236.31	158.66	0.68	-3371.47	23.88	12.70	-3426.67	59.94	68.10	-3662.08	-23.62	-3.44	-3728.45	22.14	6.35	-3371.29	253.76	0.84	-3340.09	245.42	55.06	-3575.00	9.01	1228.01	0.00	0.00	0.00	-1871.50	92.18	1665.84	-3510.44	-55.05	1621.58	-3467.98	170.70	1618.44	-3507.97	43.65	1607.10	590.91	-22.61	78.82	1187.73	-0.65	79.43	568.19
0.66000	-3128.33	150.33	21.87	-3236.31	158.66	0.68	-3371.47	23.88	12.70	-3426.67	59.94	68.10	-3662.08	-23.62	-3.44	-3728.45	22.14	6.35	-3389.03	255.29	-3.62	-3339.17	247.07	55.29	-3575.00	9.01	1228.01	0.00	0.00	0.00	-1871.50	92.18	1665.84	-3510.44	-55.05	1621.58	-3443.58	173.86	1617.80	-3488.90	47.44	1605.72	589.82	-22.80	78.45	1187.78	-0.53	79.10	567.17
0.67000	-3128.33	150.33	21.87	-3236.31	158.66	0.68	-3371.47	23.88	12.70	-3426.67	59.94	68.10	-3662.08	-23.62	-3.44	-3728.45	22.14	6.35	-3398.29	257.36	-4.93	-3313.73	244.57	59.13	-3575.00	9.01	1228.01	0.00	0.00	0.00	-1871.50	92.18	1665.84	-3510.44	-55.05	1621.58	-3424.66	172.09	1617.25	-3477.45	48.19	1607.06	590.19	-22.84	78.51	1187.91	-0.15	78.90	567.32
0.68000	-3128.33	150.33	21.87	-3236.31	158.66	0.68	-3371.47	23.88	12.70	-3426.67	59.94	68.10	-3662.08	-23.62	-3.44	-3728.45	22.14	6.35	-3405.76	257.64	-5.38	-3330.30	246.17	57.00	-3575.00	9.01	1228.01	0.00	0.00	0.00	-1871.50	92.18	1665.84	-3510.44	-55.05	1621.58	-3444.28	173.78	1617.59	-3497.48	48.35	1608.51	589.50	-22.63	78.28	1188.34	-0.41	79.31	567.27
0.69000	-3128.33	150.33	21.87	-3236.31	158.66	0.68	-3371.47	23.88	12.70	-3426.67	59.94	68.10	-3662.08	-23.62	-3.44	-3728.45	22.14	6.35	-3372.98	256.46	-0.88	-3321.74	244.75	57.87	-3575.00	9.01	1228.01	0.00	0.00	0.00	-1871.50	92.18	1665.84	-3510.44	-55.05	1621.58	-3465.70	175.04	1618.87	-3525.29	49.12	1607.98	589.73	-22.33	78.27	1187.85	-0.08	79.11	567.32
0.70000	-3128.33	150.33	21.87	-3236.31	158.66	0.68	-3371.47	23.88	12.70	-3426.67	59.94	68.10	-3662.08	-23.62	-3.44	-3728.45	22.14	6.35	-3389.93	257.52	-2.90	-3309.91	242.69	60.94	-3575.00	9.01	1228.01	0.00	0.00	0.00	-1871.50	92.18	1665.84	-3510.44	-55.05	1621.58	-3457.93	174.42	1619.15	-3469.38	50.72	1604.62	589.81	-21.99	78.32	1188.11	-0.56	79.16	567.47
0.71000	-3128.33	150.33	21.87	-3236.31	158.66	0.68	-3371.47	23.88	12.70	-3426.67	59.94	68.10	-3662.08	-23.62	-3.44	-3728.45	22.14	6.35	-3372.33	257.15	-0.23	-3309.28	245.74	59.92	-3575.00	9.01	1228.01	0.00	0.00	0.00	-1871.50	92.18	1665.84	-3510.44	-55.05	1621.58	-3465.33	174.30	1619.86	-3454.45	51.17	1605.50	589.71	-21.91	78.40	1188.27	0.06	79.47	566.87
0.72000	-3128.33	150.33	21.87	-3236.31	158.66	0.68	-3371.47	23.88	12.70	-3426.67	59.94	68.10	-3662.08	-23.62	-3.44	-3728.45	22.14	6.35	-3408.52	256.42	-5.60	-3323.34	244.23	55.77	-3575.00	9.01	1228.01	0.00	0.00	0.00	-1871.50	92.18	1665.84	-3510.44	-55.05	1621.58	-3461.06	175.07	1618.76	-3514.30	50.44	1609.83	589.48	-22.40	78.42	1187.71	0.33	79.54	566.67
0.73000	-3128.33	150.33	21.87	-3236.31	158.66	0.68	-3371.47	23.88	12.70	-3426.67	59.94	68.10	-3662.08	-23.62	-3.44	-3728.45	22.14	6.35	-3383.37	257.28	-2.40	-3336.58	244.37	53.83	-3575.00	9.01	1228.01	0.00	0.00	0.00	-1871.50	92.18	1665.84	-3510.44	-55.05	1621.58	-3462.47	175.75	1619.41	-3521.77	49.05	1608.89	589.85	-22.50	78.38	1187.92	-0.23	79.09	567.71
0.74000	-3128.33	150.33	21.87	-3236.31	158.66	0.68	-3371.47	23.88	12.70	-3426.67	59.94	68.10	-3662.08	-23.62	-3.44	-3728.45	22.14	6.35	-3384.62	256.05	-1.92	-3359.31	243.61	52.42	-3575.00	9.01	1228.01	0.00	0.00	0.00	-1871.50	92.18	1665.84	-3510.44	-55.05	1621.58	-3445.87	178.15	1619.75	-3515.49	49.87	1607.70	589.98	-22.30	78.56	1188.01	-0.20	78.98	567.34
0.75000	-3128.33	150.33	21.87	-3236.31	158.66	0.68	-3371.47	23.88	12.70	-3426.67	59.94	68.10	-3662.08	-23.62	-3.44	-3728.45	22.14	6.35	-3357.91	257.99	2.04	-3322.90	244.90	58.85	-3575.00	9.01	1228.01	0.00	0.00	0.00	-1871.50	92.18	1665.84	-3510.44	-55.05	1621.58	-3449.04	178.20	1620.00	-3527.88	51.83	1609.82	589.97	-22.56	78.38	1188.47	-0.18	79.61	566.76
0.76000	-3128.33	150.33	21.87	-3236.31	158.66	0.68	-3371.47	23.88	12.70	-3426.67	59.94	68.10	-3662.08	-23.62	-3.44	-3728.45	22.14	6.35	-3366.41	256.40	0.08	-3346.82	245.30	55.18	-3575.00	9.01	1228.01	0.00	0.00	0.00	-1871.50	92.18	1665.84	-3510.44	-55.05	1621.58	-3469.36	178.17	1619.42	-3511.50	52.86	1608.91	590.75	-22.11	78.74	1188.59	-0.52	79.56	567.65
0.77000	-3128.33	150.33	21.87	-3236.31	158.66	0.68	-3371.47	23.88	12.70	-3426.67	59.94	68.10	-3662.08	-23.62	-3.44	-3728.45	22.14	6.35	-3427.08	258.31	-9.29	-3328.84	247.60	57.55	-3575.00	9.01	1228.01	0.00	0.00	0.00	-1871.50	92.18	1665.84	-3510.44	-55.05	1621.58	-3434.08	178.32	1618.97	-3499.27	52.47	1608.27	590.86	-22.16	78.65	1188.47	-0.03	79.51	566.97
0.78000	-3128.33	150.33	21.87	-3236.31	158.66	0.68	-3371.47	23.88	12.70	-3426.67	59.94	68.10	-3662.08	-23.62	-3.44	-3728.45	22.14	6.35	-3383.73	257.68	-3.03	-3353.32	245.82	52.87	-3575.00	9.01	1228.01	0.00	0.00	0.00	-1871.50	92.18	1665.84	-3510.44	-55.05	1621.58	-3439.63	178.72	1619.05	-3519.42	51.25	1609.26	590.64	-22.22	78.77	1187.80	0.34	79.28	566.69
0.79000	-3128.33	150.33	21.87	-3236.31	158.66	0.68	-3371.47	23.88	12.70	-3426.67	59.94	68.10	-3662.08	-23.62	-3.44	-3728.45	22.14	6.35	-3384.37	255.50	-2.58	-3317.05	245.02	58.21	-3575.00	9.01	1228.01	0.00	0.00	0.00	-1871.50	92.18	1665.84	-3510.44	-55.05	1621.58	-3442.11	181.81	1618.95	-3514.09	52.72	1611.41	590.15	-22.54	78.53	1188.32	-0.46	79.31	567.21
0.80000	-3128.33	150.33	21.87	-3236.31	158.66	0.68	-3371.47	23.88	12.70	-3426.67	59.94	68.10	-3662.08	-23.62	-3.44	-3728.45	22.14	6.35	-3393.22	257.22	-4.21	-3325.58	246.34	57.27	-3575.00	9.01	1228.01	0.00	0.00	0.00	-1871.50	92.18	1665.84	-3510.44	-55.05	1621.58	-3434.89	181.67	1619.40	-3511.24	55.36	1608.24	590.04	-23.27	78.34	1188.91	-0.27	79.32	567.14
0.81000	-3128.33	150.33	21.87	-3236.31	158.66	0.68	-3371.47	23.88	12.70	-3426.67	59.94	68.10	-3662.08	-23.62	-3.44	-3728.45	22.14	6.35	-3386.04	256.32	-3.15	-3308.69	244.81	58.92	-3575.00	9.01	1228.01	0.00	0.00	0.00	-1871.50	92.18	1665.84	-3510.44	-55.05	1621.58	-3439.07	180.64	1619.52	-3500.46	55.73	1608.98	589.85	-22.77	78.40	1188.14	-0.16	79.11	566.66
0.82000	-3128.33	150.33	21.87	-3236.31	158.66	0.68	-3371.47	23.88	12.70	-3426.67	59.94	68.10	-3662.08	-23.62	-3.44	-3728.45	22.14	6.35	-3387.80	254.88	-2.46	-3322.43	245.38	56.77	-3575.00	9.01	1228.01	0.00	0.00	0.00	-1871.50	92.18	1665.84	-3510.44	-55.05	1621.58	-3413.70	182.81	1619.76	-3490.03	56.22	1608.46	590.58	-22.73	78.61	1188.06	0.04	79.22	566.60
0.83000	-3128.33	150.33	21.87	-3236.31	158.66	0.68	-3371.47	23.88	12.70	-3426.67	59.94	68.10	-3662.08	-23.62	-3.44	-3728.45	22.14	6.35	-3398.80	254.80	-3.60	-3334.98	243.91	57.42	-3575.00	9.01	1228.01	0.00	0.00	0.00	-1871.50	92.18	1665.84	-3510.44	-55.05	1621.58	-3452.07	183.81	1621.24	-3477.91	55.33	1607.36	589.84	-22.45	78.66	1188.58	-0.29	79.30	567.09
0.84000	-3128.33	150.33	21.87	-3236.31	158.66	0.68	-3371.47	23.88	12.70	-3426.67	59.94	68.10	-3662.08	-23.62	-3.44	-3728.45	22.14	6.35	-3407.95	256.22	-7.02	-3309.54	246.19	59.51	-3575.00	9.01	1228.01	0.00	0.00	0.00	-1871.50	92.18	1665.84	-3510.44	-55.05	1621.58	-3479.28	182.83	1622.11	-3482.05	54.71	1607.48	589.89	-22.35	78.48	1188.45	0.05	79.55	567.90
0.85000	-3128.33	150.33	21.87	-3236.31	158.66	0.68	-3371.47	23.88	12.70	-3426.67	59.94	68.10	-3662.08	-23.62	-3.44	-3728.45	22.14	6.35	-3387.32	255.87	-2.84	-3317.06	244.53	57.74	-3575.00	9.01	1228.01	0.00	0.00	0.00	-1871.50	92.18	1665.84	-3510.44	-55.05	1621.58	-3448.69	185.38	1620.06	-3510.74	56.96	1610.58	590.25	-22.29	78.55	1188.06	-0.08	79.61	567.27
0.86000	-3128.33	150.33	21.87	-3236.31	158.66	0.68	-3371.47	23.88	12.70	-3426.67	59.94	68.10	-3662.08	-23.62	-3.44	-3728.45	22.14	6.35	-3345.96	257.21	4.42	-3326.67	246.04	57.24	-3575.00	9.01	1228.01	0.00	0.00	0.00	-1871.50	92.18	1665.84	-3510.44	-55.05	1621.58	-3464.88	183.39	1622.01	-3486.58	54.88	1608.95	590.81	-22.20	78.75	1187.71	-0.43	79.31	568.45
0.87000	-3128.33	150.33	21.87	-3236.31	158.66	0.68	-3371.47	23.88	12.70	-3426.67	59.94	68.10	-3662.08	-23.62	-3.44	-3728.45	22.14	6.35	-3423.26	257.37	-8.09	-3316.03	247.17	58.88	-3575.00	9.01	1228.01	0.00	0.00	0.00	-1871.50	92.18	1665.84	-3510.44	-55.05	1621.58	-3441.65	184.28	1621.83	-3485.68	59.32	1609.25	590.69	-22.32	78.69	1188.16	-0.21	79.58	567.92
0.88000	-3128.33	150.33	21.87	-3236.31	158.66	0.68	-3371.47	23.88	12.70	-3426.67	59.94	68.10	-3662.08	-23.62	-3.44	-3728.45	22.14	6.35	-3383.36	259.31	-1.52	-3389.56	245.28	46.79	-3575.00	9.01	1228.01	0.00	0.00	0.00	-1871.50	92.18	1665.84	-3510.44	-55.05	1621.58	-3452.01	186.39	1622.42	-3467.67	60.45	1608.33	590.09	-22.49	78.61	1187.75	0.12	79.47	566.71
0.89000	-3128.33	150.33	21.87	-3236.31	158.66	0.68	-3371.47	23.88	12.70	-3426.67	59.94	68.10	-3662.08	-23.62	-3.44	-3728.45	22.14	6.35	-3404.33	258.71	-5.09	-3381.52	246.47	48.21	-3575.00	9.01	1228.01	0.00	0.00	0.00	-1871.50	92.18	1665.84	-3510.44	-55.05	1621.58	-3473.58	188.48	1623.38	-3467.19	60.44	1607.97	589.35	-22.76	78.30	1187.30	-0.11	79.16	566.95
0.90000	-3128.33	150.33	21.87	-3236.31	158.66	0.68	-3371.47	23.88	12.70	-3426.67	59.94	68.10	-3662.08	-23.62	-3.44	-3728.45	22.14	6.35	-3420.34	254.61	-7.25	-3346.34	244.26	53.91	-3575.00	9.01	1228.01	0.00	0.00	0.00	-1871.50	92.18	1665.84	-3510.44	-55.05	1621.58	-3440.84	187.67	1622.41	-3419.20	64.75	1607.64	589.77	-23.18	78.53	1187.83	0.03	79.23	567.10
0.91000	-3128.33	150.33	21.87	-3236.31	158.66	0.68	-3371.47	23.88	12.70	-3426.67	59.94	68.10	-3662.08	-23.62	-3.44	-3728.45	22.14	6.35	-3381.02	256.15	-1.72	-3285.26	246.37	63.05	-3575.00	9.01	1228.01	0.00	0.00	0.00	-1871.50	92.18	1665.84	-3510.44	-55.05	1621.58	-3438.17	188.50	1622.41	-3412.69	67.73	1608.28	590.36	-22.80	78.60	1187.21	-0.42	79.07	567.10
0.92000	-3128.33	150.33	21.87	-3236.31	158.66	0.68	-3371.47	23.88	12.70	-3426.67	59.94	68.10	-3662.08	-23.62	-3.44	-3728.45	22.14	6.35	-3390.57	256.91	-3.83	-3317.10	245.67	57.93	-3575.00	9.01	1228.01	0.00	0.00	0.00	-1871.50	92.18	1665.84	-3510.44	-55.05	1621.58	-3450.75	189.71	1622.56	-3438.61	67.69	1608.72	590.32	-22.48	78.55	1187.61	-0.36	79.26	567.57
0.93000	-3128.33	150.33	21.87	-3236.31	158.66	0.68	-3371.47	23.88	12.70	-3426.67	59.94	68.10	-3662.08	-23.62	-3.44	-3728.45	22.14	6.35	-3347.48	254.61	2.96	-3344.95	246.49	54.09	-3575.00	9.01	1228.01	0.00	0.00	0.00	-1871.50	92.18	1665.84	-3510.44	-55.05	1621.58	-3436.64	191.87	1622.06	-3457.20	66.03	1608.33	589.79	-22.14	78.45	1187.94	-0.18	79.23	566.02
0.94000	-3128.33	150.33	21.87	-3236.31	158.66	0.68	-3371.47	23.88	12.70	-3426.67	59.94	68.10	-3662.08	-23.62	-3.44	-3728.45	22.14	6.35	-3376.83	255.69	-0.51	-3356.43	243.93	53.06	-3575.00	9.01	1228.01	0.00	0.00	0.00	-1871.50	92.18	1665.84	-3510.44	-55.05	1621.58	-3460.84	191.46	1624.98	-3453.41	65.91	1607.31	589.77	-22.16	78.54	1188.15	-0.20	79.43	566.53
0.95000	-3128.33	150.33	21.87	-3236.31	158.66	0.68	-3371.47	23.88	12.70	-3426.67	59.94	68.10	-3662.08	-23.62	-3.44	-3728.45	22.14	6.35	-3404.28	255.80	-4.49	-3332.48	246.90	57.19	-3575.00	9.01	1228.01	0.00	0.00	0.00	-1871.50	92.18	1665.84	-3510.44	-55.05	1621.58	-3451.05	191.37	1625.51	-3500.32	67.71	1609.24	589.80	-22.05	78.46	1187.51	0.06	79.31	567.62
0.96000	-3128.33	150.33	21.87	-3236.31	158.66	0.68	-3371.47	23.88	12.70	-3426.67	59.94	68.10	-3662.08	-23.62	-3.44	-3728.45	22.14	6.35	-3382.08	254.82	-1.52	-3331.56	246.44	56.29	-3575.00	9.01	1228.01	0.00	0.00	0.00	-1871.50	92.18	1665.84	-3510.44	-55.05	1621.58	-3457.05	192.17	1625.64	-3470.19	69.05	1608.75	590.50	-22.36	78.53	1188.31	0.16	79.28	566.97
0.97000	-3128.33	150.33	21.87	-3236.31	158.66	0.68	-3371.47	23.88	12.70	-3426.67	59.94	68.10	-3662.08	-23.62	-3.44	-3728.45	22.14	6.35	-3388.31	255.05	-1.76	-3350.95	244.96	53.65	-3575.00	9.01	1228.01	0.00	0.00	0.00	-1871.50	92.18	1665.84	-3510.44	-55.05	1621.58	-3431.25	194.00	1625.19	-3451.51	71.24	1605.88	590.73	-22.60	78.46	1187.98	-0.05	79.27	567.38
0.98000	-3128.33	150.33	21.87	-3236.31	158.66	0.68	-3371.47	23.88	12.70	-3426.67	59.94	68.10	-3662.08	-23.62	-3.44	-3728.45	22.14	6.35	-3401.80	254.69	-5.04	-3332.48	246.11	57.62	-3575.00	9.01	1228.01	0.00	0.00	0.00	-1871.50	92.18	1665.84	-3510.44	-55.05	1621.58	-3451.19	195.13	1626.51	-3505.17	73.48	1606.86	590.07	-22.52	78.26	1187.16	0.05	79.31	567.80
0.99000	-3128.33	150.33	21.87	-3236.31	158.66	0.68	-3371.47	23.88	12.70	-3426.67	59.94	68.10	-3662.08	-23.62	-3.44	-3728.45	22.14	6.35	-3366.69	255.93	1.59	-3359.12	246.37	50.72	-3575.00	9.01	1228.01	0.00	0.00	0.00	-1871.50	92.18	1665.84	-3510.44	-55.05	1621.58	-3453.86	195.98	1626.52	-3464.53	72.85	1605.85	589.47	-22.87	78.09	1188.24	-0.13	79.39	567.10
1.00000	-3128.33	150.33	21.87	-3236.31	158.66	0.68	-3371.47	23.88	12.70	-3426.67	59.94	68.10	-3662.08	-23.62	-3.44	-3728.45	22.14	6.35	-3375.53	256.86	-0.35	-3314.42	248.21	56.45	-3575.00	9.01	1228.01	0.00	0.00	0.00	-1871.50	92.18	1665.84	-3510.44	-55.05	1621.58	-3412.15	199.34	1625.29	-3483.61	73.30	1605.49	590.32	-22.48	78.57	1187.68	-0.45	79.15	567.51
1.01000	-3128.33	150.33	21.87	-3236.31	158.66	0.68	-3371.47	23.88	12.70	-3426.67	59.94	68.10	-3662.08	-23.62	-3.44	-3728.45	22.14	6.35	-3381.74	257.74	-1.98	-3283.76	248.22	61.67	-3575.00	9.01	1228.01	0.00	0.00	0.00	-1871.50	92.18	1665.84	-3510.44	-55.05	1621.58	-3489.82	199.45	1627.92	-3453.76	77.76	1603.69	590.17	-22.03	78.46	1187.77	-0.18	79.30	567.13
1.02000	-3128.33	150.33	21.87	-3236.31	158.66	0.68	-3371.47	23.88	12.70	-3426.67	59.94	68.10	-3662.08	-23.62	-3.44	-3728.45	22.14	6.35	-3397.37	254.58	-5.04	-3342.28	244.93	54.00	-3575.00	9.01	1228.01	0.00	0.00	0.00	-1871.50	92.18	1665.84	-3510.44	-55.05	1621.58	-3456.95	202.03	1626.71	-3474.68	77.21	1602.27	589.72	-22.20	78.21	1187.84	-0.50	79.32	567.10
1.03000	-3128.33	150.33	21.87	-3236.31	158.66	0.68	-3371.47	23.88	12.70	-3426.67	59.94	68.10	-3662.08	-23.62	-3.44	-3728.45	22.14	6.35	-3359.44	256.38	0.25	-3315.95	245.89	57.50	-3575.00	9.01	1228.01	0.00	0.00	0.00	-1871.50	92.18	1665.84	-3510.44	-55.05	1621.58	-3451.83	204.14	1626.02	-3476.73	77.70	1601.36	590.12	-22.60	78.37	1188.00	-0.72	79.25	567.60
1.04000	-3128.33	150.33	21.87	-3236.31	158.66	0.68	-3371.47	23.88	12.70	-3426.67	59.94	68.10	-3662.08	-23.62	-3.44	-3728.45	22.14	6.35	-3411.40	255.94	-8.58	-3345.37	244.67	51.01	-3575.00	9.01	1228.01	0.00	0.00	0.00	-1871.50	92.18	1665.84	-3510.44	-55.05	1621.58	-3487.21	208.25	1628.19	-3488.48	79.82	1600.36	590.36	-22.42	78.51	1188.24	-0.08	79.47	567.63
1.05000	-3128.33	150.33	21.87	-3236.31	158.66	0.68	-3371.47	23.88	12.70	-3426.67	59.94	68.10	-3662.08	-23.62	-3.44	-3728.45	22.14	6.35	-3379.70	255.16	-3.78	-3296.37	244.92	59.66	-3575.00	9.01	1228.01	0.00	0.00	0.00	-1871.50	92.18	1665.84	-3510.44	-55.05	1621.58	-3460.49	210.67	1626.14	-3460.65	79.73	1598.91	589.81	-22.38	78.44	1187.95	-0.20	79.58	567.18
1.06000	-3128.33	150.33	21.87	-3236.31	158.66	0.68	-3371.47	23.88	12.70	-3426.67	59.94	68.10	-3662.08	-23.62	-3.44	-3728.45	22.14	6.35	-3414.71	255.74	-7.76	-3377.82	245.19	46.17	-3575.00	9.01	1228.01	0.00	0.00	0.00	-1871.50	92.18	1665.84	-3510.44	-55.05	1621.58	-3479.35	212.00	1626.63	-3492.81	83.22	1599.29	590.71	-22.16	78.66	1187.51	-0.45	79.31	567.72
1.07000	-3128.33	150.33	21.87	-3236.31	158.66	0.68	-3371.47	23.88	12.70	-3426.67	59.94	68.10	-3662.08	-23.62	-3.44	-3728.45	22.14	6.35	-3394.13	253.80	-5.32	-3332.12	245.57	52.59	-3575.00	9.01	1228.01	0.00	0.00	0.00	-1871.50	92.18	1665.84	-3510.44	-55.05	1621.58	-3442.04	211.78	1627.10	-3488.61	85.51	1599.51	589.56	-22.22	78.21	1187.73	0.17	79.45	566.92
1.08000	-3128.33	150.33	21.87	-3236.31	158.66	0.68	-3371.47	23.88	12.70	-3426.67	59.94	68.10	-3662.08	-23.62	-3.44	-3728.45	22.14	6.35	-3409.46	254.08	-8.04	-3317.02	246.19	55.05	-3575.00	9.01	1228.01	0.00	0.00	0.00	-1871.50	92.18	1665.84	-3510.44	-55.05	1621.58	-3430.50	212.73	1627.10	-3482.33	85.81	1599.11	590.17	-22.47	78.65	1187.54	-0.13	79.25	566.80
1.09000	-3128.33	150.33	21.87	-3236.31	158.66	0.68	-3371.47	23.88	12.70	-3426.67	59.94	68.10	-3662.08	-23.62	-3.44	-3728.45	22.14	6.35	-3402.06	255.92	-6.37	-3357.80	245.74	49.12	-3575.00	9.01	1228.01	0.00	0.00	0.00	-1871.50	92.18	1665.84	-3510.44	-55.05	1621.58	-3436.22	213.68	1626.96	-3482.24	88.59	1596.98	590.96	-22.54	78.59	1187.15	-0.29	79.14	566.50
1.10000	-3128.33	150.33	21.87	-3236.31	158.66	0.68	-3371.47	23.88	12.70	-3426.67	59.94	68.10	-3662.08	-23.62	-3.44	-3728.45	22.14	6.35	-3380.35	257.98	-3.21	-3332.32	245.99	52.09	-3575.00	9.01	1228.01	0.00	0.00	0.00	-1871.50	92.18	1665.84	-3510.44	-55.05	1621.58	-3452.49	214.70	1626.72	-3479.99	90.93	1596.27	590.94	-22.52	78.60	1188.24	-0.54	79.31	566.46
1.11000	-3128.33	150.33	21.87	-3236.31	158.66	0.68	-3371.47	23.88	12.70	-3426.67	59.94	68.10	-3662.08	-23.62	-3.44	-3728.45	22.14	6.35	-3401.97	255.80	-8.18	-3313.30	244.48	54.97	-3575.00	9.01	1228.01	0.00	0.00	0.00	-1871.50	92.18	1665.84	-3510.44	-55.05	1621.58	-3472.62	215.90	1626.42	-3524.02	90.87	1597.54	590.84	-22.33	78.67	1188.24	-0.05	79.45	566.35
1.12000	-3128.33	150.33	21.87	-3236.31	158.66	0.68	-3371.47	23.88	12.70	-3426.67	59.94	68.10	-3662.08	-23.62	-3.44	-3728.45	22.14	6.35	-3386.00	256.04	-3.75	-3372.04	244.98	46.91	-3575.00	9.01	1228.01	0.00	0.00	0.00	-1871.50	92.18	1665.84	-3510.44	-55.05	1621.58	-3489.91	217.34	1626.11	-3490.55	94.09	1596.71	589.64	-22.30	78.16	1188.30	-0.29	79.57	568.33
1.13000	-3128.33	150.33	21.87	-3236.31	158.66	0.68	-3371.47	23.88	12.70	-3426.67	59.94	68.10	-3662.08	-23.62	-3.44	-3728.45	22.14	6.35	-3405.51	255.15	-7.20	-3324.82	244.60	54.54	-3575.00	9.01	1228.01	0.00	0.00	0.00	-1871.50	92.18	1665.84	-3510.44	-55.05	1621.58	-3497.67	219.11	1625.81	-3457.57	94.78	1595.59	590.33	-22.68	78.38	1188.03	-0.75	79.49	568.07
1.14000	-3128.33	150.33	21.87	-3236.31	158.66	0.68	-3371.47	23.88	12.70	-3426.67	59.94	68.10	-3662.08	-23.62	-3.44	-3728.45	22.14	6.35	-3413.22	256.22	-7.74	-3333.41	245.27	53.98	-3575.00	9.01	1228.01	0.00	0.00	0.00	-1871.50	92.18	1665.84	-3510.44	-55.05	1621.58	-3498.57	221.77	1625.92	-3449.30	97.54	1595.29	589.67	-22.65	78.30	1187.50	-0.57	79.26	566.97
1.15000	-3128.33	150.33	21.87	-3236.31	158.66	0.68	-3371.47	23.88	12.70	-3426.67	59.94	68.10	-3662.08	-23.62	-3.44	-3728.45	22.14	6.35	-3387.09	254.75	-3.92	-3314.94	243.58	55.80	-3575.00	9.01	1228.01	0.00	0.00	0.00	-1871.50	92.18	1665.84	-3510.44	-55.05	1621.58	-3478.39	221.18	1624.79	-3493.58	96.40	1596.65	588.36	-22.47	78.01	1187.64	-0.02	79.43	566.77
1.16000	-3128.33	150.33	21.87	-3236.31	158.66	0.68	-3371.47	23.88	12.70	-3426.67	59.94	68.10	-3662.08	-23.62	-3.44	-3728.45	22.14	6.35	-3383.02	253.55	-3.96	-3286.29	244.74	61.24	-3575.00	9.01	1228.01	0.00	0.00	0.00	-1871.50	92.18	1665.84	-3510.44	-55.05	1621.58	-3519.42	223.24	1625.52	-3478.48	96.47	1595.99	588.41	-22.14	78.03	1186.82	-0.38	79.01	566.67
1.17000	-3128.33	150.33	21.87	-3236.31	158.66	0.68	-3371.50	23.88	12.70	-3426.67	59.94	68.10	-3662.08	-23.62	-3.44	-3728.45	22.14	6.35	-3391.06	255.86	-4.16	-3341.39	243.04	52.50	-3575.00	9.01	1228.01	0.00	0.00	0.00	-1871.50	92.18	1665.84	-3510.44	-55.05	1621.58	-3485.81	223.44	1625.72	-3479.07	96.72	1596.14	589.51	-22.07	78.30	1188.62	-0.79	79.26	567.07
1.18000	-3128.33	150.33	21.87	-3236.31	158.66	0.68	-3400.82	32.30	8.79	-3426.67	59.94	68.10	-3662.08	-23.62	-3.44	-3728.45	22.14	6.35	-3390.61	255.70	-4.56	-3324.99	243.96	54.47	-3575.00	9.01	1228.01	0.00	0.00	0.00	-1871.50	92.18	1665.84	-3510.44	-55.05	1621.58	-3476.87	223.23	1625.66	-3500.74	98.74	1596.82	589.92	-22.75	78.44	1188.25	-0.72	79.36	567.02
1.19000	-3128.33	150.33	21.87	-3236.31	158.66	0.68	-3376.62	43.82	11.30	-3426.67	59.94	68.10	-3662.08	-23.62	-3.44	-3728.45	22.14	6.35	-3370.75	254.38	-0.40	-3332.96	244.93	55.32	-3575.00	9.01	1228.01	0.00	0.00	0.00	-1871.50	92.18	1665.84	-3510.44	-55.05	1621.58	-3488.93	223.07	1626.02	-3468.64	98.71	1596.07	589.80	-22.56	78.50	1187.78	-0.28	79.26	567.41
1.20000	-3128.33	150.33	21.87	-3236.31	158.66	0.68	-3398.75	52.41	9.14	-3426.67	59.94	68.10	-3662.08	-23.62	-3.44	-3728.45	22.14	6.35	-3405.70	255.62	-5.94	-3333.70	245.68	53.63	-3575.00	9.01	1228.01	0.00	0.00	0.00	-1871.50	92.18	1665.84	-3510.44	-55.05	1621.58	-3499.80	220.88	1626.99	-3481.02	99.12	1597.04	590.70	-22.13	78.98	1186.92	-0.27	79.18	566.41
1.21000	-3128.33	150.33	21.87	-3236.31	158.66	0.68	-3415.66	60.50	6.69	-3426.67	59.94	68.10	-3662.08	-23.62	-3.44	-3728.45	22.14	6.35	-3389.10	256.53	-4.41	-3334.88	245.64	54.36	-3575.00	9.01	1228.01	0.00	0.00	0.00	-1871.50	92.18	1665.84	-3510.44	-55.05	1621.58	-3502.51	220.99	1627.21	-3480.21	98.97	1597.41	590.35	-22.31	78.82	1187.20	-0.59	79.19	567.19
1.22000	-3128.33	150.33	21.87	-3236.31	158.66	0.68	-3395.96	66.78	8.57	-3426.67	59.94	68.10	-3662.08	-23.62	-3.44	-3728.45	22.14	6.35	-3416.91	255.53	-7.87	-3336.78	246.07	51.62	-3575.00	9.01	1228.01	0.00	0.00	0.00	-1871.50	92.18	1665.84	-3510.44	-55.05	1621.58	-3505.16	221.10	1627.41	-3491.83	96.53	1597.03	590.50	-22.34	78.64	1187.63	-0.24	79.22	568.16
1.23000	-3128.33	150.33	21.87	-3236.31	158.66	0.68	-3371.55	75.49	12.06	-3426.67	59.95	68.09	-3662.08	-23.62	-3.44	-3728.45	22.14	6.35	-3385.59	255.49	-3.36	-3325.96	245.31	55.91	-3575.00	9.01	1228.01	0.00	0.00	0.00	-1871.50	92.18	1665.84	-3510.44	-55.05	1621.58	-3507.76	221.21	1627.60	-3487.21	97.44	1597.71	590.40	-22.43	78.63	1188.28	-0.58	79.21	568.09
1.24000	-3128.33	150.33	21.87	-3236.31	158.66	0.68	-3430.82	78.30	2.22	-3427.83	63.73	65.39	-3662.08	-23.62	-3.44	-3728.45	22.14	6.35	-3410.28	256.34	-7.33	-3346.12	246.39	54.13	-3575.00	9.01	1228.01	0.00	0.00	0.00	-1871.50	92.18	1665.84	-3510.44	-55.05	1621.58	-3510.28	221.31	1627.78	-3498.92	95.58	1597.22	589.61	-22.45	78.48	1188.00	-0.76	79.42	568.03
1.25000	-3128.33	150.33	21.87	-3236.31	158.66	0.68	-3437.89	81.91	0.86	-3420.61	69.14	66.92	-3662.08	-23.62	-3.44	-3728.45	22.14	6.35	-3391.62	258.31	-2.97	-3309.11	246.03	60.48	-3575.00	9.01	1228.01	0.00	0.00	0.00	-1871.50	92.18	1665.84	-3510.44	-55.05	1621.58	-3512.75	221.41	1627.95	-3470.66	95.29	1597.07	590.08	-22.02	78.74	1187.65	-0.50	79.41	568.57
1.26000	-3128.33	150.33	21.87	-3236.31	158.66	0.68	-3439.89	84.37	0.02	-3409.60	72.05	65.54	-3662.08	-23.62	-3.44	-3728.45	22.14	6.35	-3430.10	255.63	-10.53	-3272.78	245.03	67.22	-3575.00	9.01	1228.01	0.00	0.00	0.00	-1871.50	92.18	1665.84	-3510.44	-55.05	1621.58	-3515.16	221.51	1628.11	-3503.77	94.16	1597.78	589.80	-22.32	78.73	1188.43	-0.54	79.29	568.22
1.27000	-3128.33	150.33	21.87	-3236.31	158.66	0.68	-3446.50	83.05	-2.54	-3409.33	73.49	65.11	-3662.08	-23.62	-3.44	-3728.45	22.14	6.35	-3409.33	255.24	-7.35	-3311.22	245.32	60.90	-3575.00	9.01	1228.01	0.00	0.00	0.00	-1871.50	92.18	1665.84	-3510.44	-55.05	1621.58	-3517.50	221.60	1628.25	-3512.60	93.71	1598.05	589.95	-21.94	78.57	1188.34	-0.34	79.36	567.00
1.28000	-3128.33	150.33	21.87	-3236.31	158.66	0.68	-3434.06	86.46	-1.82	-3428.52	71.25	59.45	-3662.08	-23.62	-3.44	-3728.45	22.14	6.35	-3393.96	256.53	-3.81	-3288.22	243.58	66.71	-3575.00	9.01	1228.01	0.00	0.00	0.00	-1871.50	92.18	1665.84	-3510.44	-55.05	1621.58	-3519.79	221.69	1628.38	-3493.24	93.05	1597.30	589.50	-22.20	78.25	1187.88	-0.59	79.24	567.32
1.29000	-3128.33	150.33	21.87	-3236.31	158.66	0.68	-3447.89	83.60	-6.55	-3386.72	72.27	64.73	-3662.08	-23.62	-3.44	-3728.45	22.14	6.35	-3410.79	257.42	-6.19	-3327.23	245.06	61.20	-3575.00	9.01	1228.01	0.00	0.00	0.00	-1871.50	92.18	1665.84	-3510.44	-55.05	1621.58	-3522.01	221.77	1628.50	-3480.30	89.99	1596.67	589.63	-22.78	78.14	1187.90	0.12	79.30	567.40
1.30000	-3128.33	150.33	21.87	-3236.31	158.66	0.68	-3445.69	83.74	-7.82	-3407.01	72.95	61.08	-3662.08	-23.62	-3.44	-3728.45	22.14	6.35	-3411.96	258.39	-4.82	-3342.59	246.68	60.52	-3575.00	9.01	1228.01	0.00	0.00	0.00	-1871.50	92.18	1665.84	-3510.44	-55.05	1621.58	-3524.17	221.85	1628.60	-3476.80	89.07	1596.58	590.55	-22.50	78.77	1187.23	-0.70	79.15	567.50
1.31000	-3128.33	150.33	21.87	-3236.31	158.66	0.68	-3452.79	84.04	-9.88	-3395.15	72.22	61.41	-3662.08	-23.62	-3.44	-3728.45	22.14	6.35	-3390.70	256.33	-0.43	-3288.14	245.78	68.01	-3575.00	9.01	1228.01	0.00	0.00	0.00	-1871.50	92.18	1665.84	-3510.44	-55.05	1621.58	-3526.27	221.93	1628.70	-3476.65	88.45	1597.87	590.62	-22.12	78.59	1187.83	0.06	79.34	567.52
1.32000	-3128.33	150.33	21.87	-3236.31	158.66	0.68	-3445.49	83.58	-8.65	-3423.68	70.85	56.01	-3662.08	-23.62	-3.44	-3728.45	22.14	6.35	-3408.63	256.46	-3.09	-3355.33	245.05	58.73	-3575.00	9.01	1228.01	0.00	0.00	0.00	-1871.50	92.18	1665.84	-3510.44	-55.05	1621.58	-3528.31	222.00	1628.78	-3480.17	85.98	1598.04	590.21	-22.40	78.42	1187.97	-0.34	79.25	567.58
1.33000	-3128.33	150.33	21.87	-3236.31	158.66	0.68	-3456.33	83.42	-11.66	-3421.09	70.85	55.70	-3662.08	-23.62	-3.44	-3728.45	22.14	6.35	-3420.32	255.65	-3.42	-3329.36	244.79	64.37	-3575.00	9.01	1228.01	0.00	0.00	0.00	-1871.50	92.18	1665.84	-3510.44	-55.05	1621.58	-3530.29	222.07	1628.85	-3491.44	84.49	1597.92	589.61	-22.51	78.43	1187.95	-0.40	79.35	566.79
1.34000	-3128.33	150.33	21.87	-3236.31	158.66	0.68	-3468.10	82.65	-13.30	-3391.27	68.39	58.29	-3662.08	-23.62	-3.44	-3728.45	22.14	6.35	-3396.10	254.36	0.17	-3335.32	244.48	66.15	-3575.00	9.01	1228.01	0.00	0.00	0.00	-1871.50	92.18	1665.84	-3510.44	-55.05	1621.58	-3532.21	222.13	1628.91	-3471.78	83.64	1598.06	588.83	-22.75	77.90	1186.95	0.02	79.26	566.53
1.35000	-3128.33	150.33	21.87	-3236.31	158.66	0.68	-3431.92	81.22	-8.12	-3390.75	70.41	60.72	-3662.08	-23.62	-3.44	-3728.45	22.14	6.35	-3399.86	256.75	2.25	-3363.68	246.48	65.71	-3575.00	9.01	1228.01	0.00	0.00	0.00	-1871.50	92.18	1665.84	-3510.44	-55.05	1621.58	-3534.06	222.19	1628.96	-3454.13	81.82	1598.00	590.27	-22.53	78.37	1187.05	0.05	79.25	567.79
1.36000	-3128.33	150.33	21.87	-3236.31	158.66	0.68	-3439.24	82.24	-9.98	-3383.55	69.88	61.80	-3662.08	-23.62	-3.44	-3728.45	22.14	6.35	-3395.58	257.02	5.27	-3373.16	246.74	66.19	-3575.00	9.01	1228.01	0.00	0.00	0.00	-1871.50	92.18	1665.84	-3510.44	-55.05	1621.58	-3535.86	222.25	1629.00	-3463.43	79.93	1598.40	590.58	-22.94	78.46	1187.90	0.09	79.37	567.16
1.37000	-3128.33	150.33	21.87	-3236.31	158.66	0.68	-3435.48	81.12	-8.15	-3400.86	68.53	59.81	-3662.08	-23.62	-3.44	-3728.45	22.14	6.35	-3398.65	256.85	9.89	-3382.50	247.00	66.73	-3575.00	9.01	1228.01	0.00	0.00	0.00	-1871.50	92.18	1665.84	-3510.44	-55.05	1621.58	-3537.60	222.30	1629.03	-3474.57	78.70	1599.60	589.98	-22.82	78.20	1188.72	-0.25	79.20	567.34
1.38000	-3128.33	150.33	21.87	-3236.31	158.66	0.68	-3444.52	80.36	-8.85	-3412.48	69.07	57.51	-3662.08	-23.62	-3.44	-3728.45	22.14	6.35	-3391.67	259.67	13.23	-3391.71	247.27	67.33	-3575.00	9.01	1228.01	0.00	0.00	0.00	-1871.50	92.18	1665.84	-3510.44	-55.05	1621.58	-3539.28	222.35	1629.04	-3464.94	77.93	1600.06	589.97	-22.65	78.28	1188.15	-0.29	79.51	566.96
1.39000	-3128.33	150.33	21.87	-3236.31	158.66	0.68	-3438.25	81.59	-8.91	-3394.74	69.39	60.41	-3662.08	-23.62	-3.44	-3728.45	22.14	6.35	-3366.48	261.52	19.75	-3400.79	247.54	67.97	-3575.00	9.01	1228.01	0.00	0.00	0.00	-1871.50	92.18	1665.84	-3510.44	-55.05	1621.58	-3540.90	222.40	1629.04	-3460.46	78.03	1600.49	589.56	-23.10	78.36	1187.36	0.05	79.35	567.77
1.40000	-3128.33	150.33	21.87	-3236.31	158.66	0.68	-3414.03	84.10	-5.21	-3423.33	70.66	55.20	-3662.08	-23.62	-3.44	-3728.45	22.14	6.35	-3343.23	261.73	30.07	-3409.73	247.81	68.68	-3575.00	9.01	1228.01	0.00	0.00	0.00	-1871.50	92.18	1665.84	-3510.44	-55.05	1621.58	-3542.46	222.44	1629.04	-3468.17	77.12	1602.03	589.91	-22.99	78.59	1187.10	-0.91	79.09	567.17
1.41000	-3128.33	150.33	21.87	-3236.31	158.66	0.68	-3441.94	81.52	-10.83	-3386.82	66.08	58.75	-3662.08	-23.62	-3.44	-3728.45	22.14	6.35	-3312.88	260.09	38.46	-3418.53	248.08	69.43	-3575.00	9.01	1228.01	0.00	0.00	0.00	-1871.50	92.18	1665.84	-3510.44	-55.05	1621.58	-3543.96	222.47	1629.02	-3446.52	76.47	1601.92	590.34	-22.26	78.56	1187.67	-0.43	78.98	566.98
1.42000	-3128.33	150.33	21.87	-3236.31	158.66	0.68	-3442.20	82.59	-9.83	-3360.84	69.05	61.75	-3662.08	-23.62	-3.44	-3728.45	22.14	6.35	-3342.67	263.36	38.71	-3427.20	248.35	70.24	-3575.00	9.01	1228.01	0.00	0.00	0.00	-1871.50	92.18	1665.84	-3510.44	-55.05	1621.58	-3545.40	222.51	1628.99	-3464.46	75.97	1603.30	590.76	-22.45	78.76	1188.49	-0.37	79.42	566.97
1.43000	-3128.33	150.33	21.87	-3236.31	158.66	0.68	-3454.03	79.54	-13.69	-3413.69	67.41	54.95	-3662.08	-23.62	-3.44	-3728.45	22.14	6.35	-3333.21	262.64	47.82	-3435.73	248.63	71.10	-3575.00	9.01	1228.01	0.00	0.00	0.00	-1871.50	92.18	1665.84	-3510.44	-55.05	1621.58	-3546.78	222.54	1628.95	-3451.85	76.72	1602.84	589.77	-22.65	78.50	1188.15	-0.30	79.33	566.70
1.44000	-3128.33	150.33	21.87	-3236.31	158.66	0.68	-3436.91	81.18	-9.83	-3390.96	67.78	57.95	-3662.08	-23.62	-3.44	-3728.45	22.14	6.35	-3346.39	264.44	51.45	-3444.13	248.91	72.01	-3575.00	9.01	1228.01	0.00	0.00	0.00	-1871.50	92.18	1665.84	-3510.44	-55.05	1621.58	-3548.10	222.56	1628.90	-3452.13	75.56	1603.63	589.54	-22.66	78.42	1187.50	-0.13	79.25	567.46
1.45000	-3128.33	150.33	21.87	-3236.31	158.66	0.68	-3478.17	77.35	-17.35	-3429.76	65.92	50.67	-3662.08	-23.62	-3.44	-3728.45	22.14	6.35	-3342.09	265.45	57.61	-3452.40	249.19	72.97	-3575.00	9.01	1228.01	0.00	0.00	0.00	-1871.50	92.18	1665.84	-3510.44	-55.05	1621.58	-3549.36	222.58	1628.84	-3449.80	76.27	1603.92	589.36	-22.31	77.96	1187.25	0.16	79.29	567.80
1.46000	-3128.33	150.33	21.87	-3236.31	158.66	0.68	-3459.55	79.15	-15.22	-3324.86	69.03	64.52	-3662.08	-23.62	-3.44	-3728.45	22.14	6.35	-3337.85	266.45	63.76	-3460.54	249.47	73.98	-3575.00	9.01	1228.01	0.00	0.00	0.00	-1871.50	92.18	1665.84	-3510.44	-55.05	1621.58	-3550.57	222.60	1628.77	-3452.82	75.99	1605.18	590.22	-22.38	78.53	1187.70	-0.05	79.34	566.90
1.47000	-3128.33	150.33	21.87	-3236.31	158.66	0.68	-3403.75	80.08	-6.08	-3370.01	71.03	59.46	-3662.08	-23.62	-3.44	-3728.45	22.14	6.35	-3333.66	267.44	69.88	-3468.54	249.75	75.05	-3575.00	9.01	1228.01	0.00	0.00	0.00	-1871.50	92.18	1665.84	-3510.44	-55.05	1621.58	-3551.72	222.62	1628.69	-3448.14	76.10	1605.85	590.50	-22.30	78.73	1187.98	-0.35	79.27	566.92
1.48000	-3128.33	150.33	21.87	-3236.31	158.66	0.68	-3416.12	80.49	-8.34	-3385.51	69.54	56.84	-3662.08	-23.62	-3.44	-3728.45	22.14	6.35	-3329.53	268.43	75.98	-3476.41	250.04	76.16	-3575.00	9.01	1228.01	0.00	0.00	0.00	-1871.50	92.18	1665.84	-3510.44	-55.05	1621.58	-3552.80	222.63	1628.60	-3456.41	75.52	1606.43	590.68	-22.59	78.68	1187.50	-0.78	79.11	566.46
1.49000	-3128.33	150.33	21.87	-3236.31	158.66	0.68	-3448.15	79.49	-13.51	-3362.99	68.08	59.12	-3662.08	-23.62	-3.44	-3728.45	22.14	6.35	-3325.45	269.41	82.06	-3484.14	250.32	77.32	-3575.00	9.01	1228.01	0.00	0.00	0.00	-1871.50	92.18	1665.84	-3510.44	-55.05	1621.58	-3553.83	222.63	1628.50	-3451.95	76.67	1606.99	591.09	-23.20	78.75	1188.01	-0.19	79.33	567.12
1.50000	-3128.33	150.33	21.87	-3236.31	158.66	0.68	-3445.00	78.55	-12.91	-3372.72	69.38	58.06	-3662.08	-23.62	-3.44	-3728.45	22.14	6.35	-3321.43	270.38	88.12	-3491.75	250.61	78.53	-3575.00	9.01	1228.01	0.00	0.00	0.00	-1871.50	92.18	1665.84	-3510.44	-55.05	1621.58	-3554.80	222.64	1628.38	-3448.78	77.46	1607.57	589.49	-22.81	78.29	1187.93	0.31	79.75	567.24
1.51000	-3128.33	150.33	21.87	-3236.31	158.66	0.68	-3467.06	80.94	-16.14	-3392.04	70.47	53.62	-3662.08	-23.62	-3.44	-3728.45	22.14	6.35	-3317.46	271.35	94.15	-3499.22	250.90	79.78	-3575.00	9.01	1228.01	0.00	0.00	0.00	-1871.50	92.18	1665.84	-3510.44	-55.05	1621.58	-3555.72	222.63	1628.26	-3464.85	76.61	1609.15	591.13	-22.55	78.93	1187.55	-0.26	79.15	566.33
1.52000	-3128.33	150.33	21.87	-3236.31	158.66	0.68	-3414.85	80.92	-9.45	-3365.33	71.29	59.34	-3662.08	-23.62	-3.44	-3728.45	22.14	6.35	-3313.55	272.31	100.17	-3506.57	251.19	81.09	-3575.00	9.01	1228.01	0.00	0.00	0.00	-1871.50	92.18	1665.84	-3510.46	-55.05	1621.58	-3556.57	222.63	1628.13	-3441.50	77.62	1609.58	590.97	-22.56	78.70	1187.68	0.12	79.39	566.93
1.53000	-3128.33	150.33	21.87	-3236.31	158.66	0.68	-3406.71	82.77	-6.31	-3407.12	68.98	52.80	-3662.08	-23.62	-3.44	-3728.45	22.14	6.35	-3309.69	273.27	106.16	-3513.78	251.48	82.44	-3575.00	9.01	1228.01	0.00	0.00	0.00	-1871.50	92.18	1665.84	-3524.93	-59.04	1622.28	-3557.37	222.62	1627.99	-3444.13	77.83	1611.29	590.45	-21.62	78.58	1187.83	0.02	79.38	567.39
1.54000	-3128.33	150.33	21.87	-3236.31	158.66	0.68	-3462.76	80.21	-15.39	-3386.62	68.44	52.90	-3662.08	-23.62	-3.44	-3728.45	22.14	6.35	-3305.88	274.21	112.13	-3520.86	251.77	83.83	-3575.00	9.01	1228.01	0.00	0.00	0.00	-1871.50	92.18	1665.84	-3494.72	-61.05	1619.70	-3558.11	222.61	1627.84	-3436.85	79.20	1612.39	590.30	-22.01	78.67	1186.81	-0.38	78.90	566.99
1.55000	-3128.33	150.33	21.87	-3236.31	158.66	0.68	-3441.56	82.89	-13.48	-3389.90	70.48	53.85	-3662.08	-23.62	-3.44	-3728.45	22.14	6.35	-3302.12	275.15	118.07	-3527.81	252.06	85.27	-3575.00	9.01	1228.01	0.00	0.00	0.00	-1871.50	92.18	1665.84	-3512.36	-63.36	1618.54	-3558.80	222.59	1627.68	-3473.55	78.17	1615.07	590.61	-22.99	78.63	1187.17	-0.31	78.88	567.23
1.56000	-3128.33	150.33	21.87	-3236.31	158.66	0.68	-3438.97	81.01	-11.80	-3349.88	71.13	61.71	-3662.08	-23.62	-3.44	-3728.45	22.14	6.35	-3298.41	276.09	123.99	-3534.63	252.35	86.76	-3575.00	9.01	1228.01	0.00	0.00	0.00	-1871.50	92.18	1665.84	-3531.98	-64.40	1618.43	-3559.42	222.57	1627.51	-3450.50	78.29	1616.21	590.10	-22.18	78.38	1187.75	-0.56	79.10	567.90
1.57000	-3128.33	150.33	21.87	-3236.31	158.66	0.68	-3429.76	80.98	-11.75	-3394.27	69.82	54.12	-3662.08	-23.62	-3.44	-3728.45	22.14	6.35	-3294.74	277.01	129.89	-3541.33	252.65	88.29	-3575.00	9.01	1228.01	0.00	0.00	0.00	-1871.50	92.18	1665.84	-3535.13	-66.76	1616.65	-3559.99	222.54	1627.33	-3464.36	78.39	1618.15	589.76	-22.09	78.25	1187.90	-0.37	79.31	566.44
1.58000	-3128.33	150.33	21.87	-3236.31	158.66	0.68	-3430.94	81.13	-11.05	-3374.51	71.41	57.36	-3662.08	-23.62	-3.44	-3728.45	22.14	6.35	-3291.13	277.93	135.77	-3547.89	252.94	89.87	-3575.00	9.01	1228.01	0.00	0.00	0.00	-1871.50	92.18	1665.84	-3501.70	-66.91	1614.62	-3560.50	222.51	1627.15	-3451.20	79.11	1619.28	590.07	-22.48	78.48	1187.77	-0.55	78.92	567.42
1.59000	-3128.33	150.33	21.87	-3236.31	158.66	0.68	-3405.30	81.61	-7.31	-3426.08	69.26	50.31	-3662.08	-23.62	-3.44	-3728.45	22.14	6.35	-3287.57	278.85	141.62	-3554.32	253.24	91.49	-3575.00	9.01	1228.01	0.00	0.00	0.00	-1871.50	92.18	1665.84	-3473.25	-67.04	1612.84	-3560.96	222.48	1626.95	-3465.10	78.63	1619.86	589.08	-22.85	78.10	1187.19	-0.14	78.97	567.57
1.60000	-3128.33	150.33	21.87	-3236.31	158.66	0.68	-3433.39	80.23	-13.18	-3384.21	72.35	55.80	-3662.08	-23.62	-3.44	-3728.45	22.14	6.35	-3284.05	279.75	147.45	-3560.63	253.53	93.15	-3575.00	9.01	1228.01	0.00	0.00	0.00	-1871.50	92.18	1665.84	-3484.09	-66.07	1610.58	-3561.35	222.44	1626.74	-3462.34	79.50	1620.78	589.89	-22.53	78.43	1187.19	0.02	79.25	566.57
1.61000	-3128.33	150.33	21.87	-3236.31	158.66	0.68	-3445.82	80.22	-14.22	-3389.62	73.22	54.06	-3662.08	-23.62	-3.44	-3728.45	22.14	6.35	-3280.58	280.65	153.25	-3566.81	253.83	94.85	-3575.00	9.01	1228.01	0.00	0.00	0.00	-1871.50	92.18	1665.84	-3471.69	-65.65	1606.70	-3561.69	222.40	1626.53	-3468.09	79.79	1621.67	589.87	-22.50	78.39	1187.91	-0.12	79.45	566.27
1.62000	-3128.33	150.33	21.87	-3236.31	158.66	0.68	-3483.32	80.63	-19.10	-3360.97	72.15	59.43	-3662.08	-23.62	-3.44	-3728.45	22.14	6.35	-3277.16	281.54	159.03	-3572.86	254.12	96.60	-3575.00	9.01	1228.01	0.00	0.00	0.00	-1871.50	92.18	1665.84	-3474.94	-67.37	1606.85	-3561.98	222.36	1626.30	-3473.47	80.01	1622.93	590.86	-22.51	78.95	1187.48	-0.59	79.09	566.77
1.63000	-3128.33	150.33	21.87	-3236.31	158.66	0.68	-3400.51	83.90	-7.38	-3373.40	71.55	57.33	-3662.08	-23.62	-3.44	-3728.45	22.14	6.35	-3273.77	282.42	164.79	-3578.78	254.41	98.39	-3575.00	9.01	1228.01	0.00	0.00	0.00	-1871.50	92.18	1665.84	-3488.60	-68.62	1605.26	-3562.21	222.31	1626.07	-3458.63	79.37	1623.16	589.93	-22.10	78.66	1187.60	-0.45	79.09	566.21
1.64000	-3128.33	150.33	21.87	-3236.31	158.66	0.68	-3420.43	81.75	-8.75	-3380.16	75.97	57.57	-3662.08	-23.62	-3.44	-3728.45	22.14	6.35	-3270.44	283.30	170.52	-3584.58	254.71	100.21	-3575.00	9.01	1228.01	0.00	0.00	0.00	-1871.50	92.18	1665.84	-3467.19	-65.90	1603.15	-3562.38	222.26	1625.83	-3450.47	78.94	1623.78	589.01	-22.46	78.19	1187.56	-0.29	79.19	567.76
1.65000	-3128.33	150.33	21.87	-3236.31	158.66	0.68	-3427.53	82.82	-9.64	-3332.23	74.54	62.57	-3662.08	-23.62	-3.44	-3728.45	22.14	6.35	-3267.15	284.16	176.23	-3590.25	255.00	102.08	-3575.00	9.01	1228.01	0.00	0.00	0.00	-1871.50	92.18	1665.84	-3495.24	-65.07	1602.19	-3562.50	222.20	1625.58	-3465.15	78.99	1624.73	590.09	-22.75	78.78	1187.34	-0.39	79.12	567.69
1.66000	-3128.33	150.33	21.87	-3236.31	158.66	0.68	-3429.56	81.71	-12.93	-3348.58	73.56	60.88	-3662.08	-23.62	-3.44	-3728.45	22.14	6.35	-3263.90	285.03	181.91	-3595.79	255.30	103.99	-3575.00	9.01	1228.01	0.00	0.00	0.00	-1871.50	92.18	1665.84	-3446.64	-63.93	1598.43	-3562.56	222.14	1625.32	-3459.38	79.13	1624.73	589.43	-22.71	78.60	1187.81	-0.63	79.11	567.18
1.67000	-3128.33	150.33	21.87	-3236.31	158.66	0.68	-3419.89	82.12	-9.85	-3330.71	76.69	60.73	-3662.08	-23.62	-3.44	-3728.45	22.14	6.35	-3260.69	285.88	187.57	-3601.21	255.59	105.94	-3575.00	9.01	1228.01	0.00	0.00	0.00	-1871.50	92.18	1665.84	-3471.91	-65.79	1597.45	-3562.56	222.08	1625.06	-3465.27	79.12	1624.32	589.32	-22.26	78.32	1188.72	-0.43	79.37	568.20
1.68000	-3128.33	150.33	21.87	-3236.31	158.66	0.68	-3440.19	79.41	-11.52	-3366.12	74.42	57.35	-3662.08	-23.62	-3.44	-3728.45	22.14	6.35	-3257.53	286.72	193.20	-3606.50	255.89	107.92	-3575.00	9.01	1228.01	0.00	0.00	0.00	-1871.50	92.18	1665.84	-3485.46	-64.86	1595.61	-3562.51	222.01	1624.78	-3461.49	78.18	1623.29	589.50	-22.29	78.43	1188.66	0.14	79.45	567.00
1.69000	-3128.33	150.33	21.87	-3236.31	158.66	0.68	-3453.53	79.12	-14.48	-3393.22	75.93	53.66	-3662.08	-23.62	-3.44	-3728.45	22.14	6.35	-3254.40	287.56	198.81	-3611.66	256.18	109.95	-3575.00	9.01	1228.01	0.00	0.00	0.00	-1871.50	92.18	1665.84	-3466.15	-62.00	1593.55	-3562.41	221.94	1624.50	-3485.69	77.02	1624.64	589.99	-22.33	78.45	1187.67	-0.68	79.21	567.10
1.70000	-3128.33	150.33	21.87	-3236.31	158.66	0.68	-3419.42	79.53	-10.37	-3363.63	77.75	56.41	-3662.08	-23.62	-3.44	-3728.45	22.14	6.35	-3251.32	288.39	204.39	-3616.71	256.47	112.01	-3575.00	9.01	1228.01	0.00	0.00	0.00	-1871.50	92.18	1665.84	-3441.78	-58.56	1590.07	-3562.24	221.86	1624.21	-3492.40	77.88	1624.71	590.13	-22.04	78.76	1187.88	-0.89	79.24	567.48
1.71000	-3128.33	150.33	21.87	-3236.31	158.66	0.68	-3431.78	81.03	-11.12	-3423.44	75.50	49.13	-3662.08	-23.62	-3.44	-3728.45	22.14	6.35	-3248.27	289.21	209.94	-3621.62	256.76	114.11	-3575.00	9.01	1228.01	0.00	0.00	0.00	-1871.50	92.18	1665.84	-3466.61	-59.30	1590.44	-3562.03	221.78	1623.91	-3469.12	77.15	1623.32	590.97	-22.20	78.84	1188.08	-0.11	79.20	567.14
1.72000	-3128.33	150.33	21.87	-3236.31	158.66	0.68	-3472.71	80.60	-17.21	-3362.49	76.30	56.40	-3662.08	-23.62	-3.44	-3728.45	22.14	6.35	-3245.26	290.02	215.47	-3626.41	257.05	116.24	-3575.00	9.01	1228.01	0.00	0.00	0.00	-1871.50	92.18	1665.84	-3452.13	-55.00	1586.19	-3561.76	221.69	1623.61	-3465.51	77.42	1622.74	588.99	-22.84	78.16	1187.96	0.19	79.27	566.78
1.73000	-3128.33	150.33	21.87	-3236.31	158.66	0.68	-3435.56	80.79	-11.43	-3343.82	78.58	61.35	-3662.08	-23.62	-3.44	-3728.45	22.14	6.35	-3242.30	290.83	220.98	-3631.08	257.34	118.41	-3575.00	9.01	1228.01	0.00	0.00	0.00	-1871.50	92.18	1665.84	-3433.68	-50.82	1583.53	-3561.43	221.61	1623.29	-3487.83	76.07	1623.00	588.70	-22.73	78.17	1187.17	0.20	79.03	567.85
1.74000	-3128.33	150.33	21.87	-3236.31	158.66	0.68	-3411.74	83.17	-7.64	-3413.22	75.97	50.39	-3662.08	-23.62	-3.44	-3728.45	22.14	6.35	-3239.36	291.63	226.46	-3635.62	257.63	120.62	-3575.00	9.01	1228.01	0.00	0.00	0.00	-1871.50	92.18	1665.84	-3449.89	-48.58	1581.06	-3561.05	221.52	1622.97	-3479.87	76.09	1621.96	589.36	-22.33	78.33	1187.68	-0.37	79.16	567.42
1.75000	-3128.33	150.33	21.87	-3236.31	158.66	0.68	-3440.20	81.37	-11.96	-3411.96	78.34	51.68	-3662.08	-23.62	-3.44	-3728.45	22.14	6.35	-3236.47	292.42	231.91	-3640.04	257.92	122.86	-3575.00	9.01	1228.01	0.00	0.00	0.00	-1871.50	92.18	1665.84	-3439.91	-44.52	1578.94	-3560.61	221.42	1622.64	-3492.80	75.69	1622.75	589.88	-22.91	78.35	1187.90	-0.67	79.45	566.83
1.76000	-3128.33	150.33	21.87	-3236.31	158.66	0.68	-3434.64	83.16	-10.48	-3347.74	78.97	59.64	-3662.08	-23.62	-3.44	-3728.45	22.14	6.35	-3233.61	293.20	237.33	-3644.34	258.21	125.14	-3575.00	9.01	1228.01	0.00	0.00	0.00	-1871.50	92.18	1665.84	-3441.53	-40.62	1576.97	-3560.12	221.32	1622.30	-3489.68	75.81	1621.92	589.63	-22.74	78.38	1187.76	-0.39	79.31	567.01
1.77000	-3128.33	150.33	21.87	-3236.31	158.66	0.68	-3425.23	81.60	-9.16	-3400.17	79.64	53.57	-3662.08	-23.62	-3.44	-3728.45	22.14	6.35	-3230.78	293.97	242.73	-3648.52	258.49	127.45	-3575.00	9.01	1228.01	0.00	0.00	0.00	-1871.50	92.18	1665.84	-3438.31	-38.04	1574.98	-3559.58	221.22	1621.96	-3488.16	75.76	1620.37	589.84	-22.99	78.44	1188.01	-0.12	79.41	567.69
1.78000	-3128.33	150.33	21.87	-3236.31	158.66	0.68	-3396.59	83.28	-3.99	-3376.44	80.43	57.33	-3662.08	-23.62	-3.44	-3728.45	22.14	6.35	-3227.99	294.73	248.10	-3652.57	258.78	129.79	-3575.00	9.01	1228.01	0.00	0.00	0.00	-1871.50	92.18	1665.84	-3421.50	-33.11	1571.43	-3558.98	221.11	1621.61	-3527.81	74.10	1620.13	589.21	-23.40	78.01	1188.42	-0.03	79.33	565.86
1.79000	-3128.33	150.33	21.87	-3236.31	158.66	0.68	-3445.76	82.69	-12.00	-3376.51	79.80	55.51	-3662.08	-23.62	-3.44	-3728.45	22.14	6.35	-3225.24	295.49	253.45	-3656.50	259.06	132.17	-3575.00	9.01	1228.01	0.00	0.00	0.00	-1871.50	92.18	1665.84	-3418.58	-30.49	1569.54	-3558.33	221.00	1621.25	-3554.91	74.10	1620.92	589.59	-22.81	78.52	1188.06	-0.22	79.56	567.54
1.80000	-3128.33	150.33	21.87	-3236.31	158.66	0.68	-3463.46	83.71	-15.02	-3366.18	80.18	60.01	-3662.08	-23.62	-3.44	-3728.45	22.14	6.35	-3222.51	296.23	258.77	-3660.31	259.34	134.57	-3575.00	9.01	1228.01	0.00	0.00	0.00	-1871.50	92.18	1665.84	-3422.92	-26.64	1566.94	-3557.62	220.88	1620.89	-3568.19	73.67	1620.59	590.26	-23.02	78.66	1187.86	0.02	79.75	568.57
1.81000	-3128.33	150.33	21.87	-3236.31	158.66	0.68	-3442.02	84.85	-11.02	-3353.97	82.00	60.18	-3662.08	-23.62	-3.44	-3728.45	22.14	6.35	-3219.82	296.97	264.06	-3664.00	259.62	137.01	-3575.00	9.01	1228.01	0.00	0.00	0.00	-1871.50	92.18	1665.84	-3439.16	-24.50	1565.75	-3556.86	220.76	1620.51	-3581.23	73.24	1620.27	589.65	-22.93	78.18	1187.73	0.38	79.36	568.05
1.82000	-3128.33	150.33	21.87	-3236.31	158.66	0.68	-3453.11	83.34	-12.03	-3387.10	81.61	56.72	-3662.08	-23.62	-3.44	-3728.45	22.14	6.35	-3217.16	297.70	269.32	-3667.56	259.90	139.49	-3575.00	9.01	1228.01	0.00	0.00	0.00	-1871.50	92.18	1665.84	-3448.18	-22.32	1563.74	-3556.05	220.64	1620.13	-3594.02	72.82	1619.94	589.05	-23.14	77.68	1187.13	-0.37	78.96	568.25
1.83000	-3128.33	150.33	21.87	-3236.31	158.66	0.68	-3441.91	84.12	-8.90	-3327.06	83.92	66.72	-3662.08	-23.62	-3.44	-3728.45	22.14	6.35	-3214.53	298.42	274.56	-3671.01	260.17	141.99	-3575.00	9.01	1228.01	0.00	0.00	0.00	-1871.50	92.18	1665.84	-3419.07	-18.38	1561.06	-3555.18	220.51	1619.75	-3606.56	72.41	1619.62	590.08	-22.63	78.40	1187.97	-0.65	79.10	567.43
1.84000	-3128.33	150.33	21.87	-3236.31	158.66	0.68	-3458.39	82.77	-11.88	-3347.82	83.21	64.86	-3662.08	-23.62	-3.44	-3728.45	22.14	6.35	-3211.93	299.13	279.76	-3674.33	260.44	144.52	-3575.00	9.01	1228.01	0.00	0.00	0.00	-1871.50	92.18	1665.84	-3402.80	-14.35	1558.48	-3554.26	220.38	1619.35	-3618.87	72.01	1619.30	590.47	-22.56	78.64	1188.11	-0.58	79.28	566.45
1.85000	-3128.33	150.33	21.87	-3236.31	158.66	0.68	-3436.57	85.43	-8.05	-3400.39	84.11	56.24	-3662.08	-23.62	-3.44	-3728.45	22.14	6.35	-3209.36	299.84	284.94	-3677.54	260.72	147.08	-3575.00	9.01	1228.01	0.00	0.00	0.00	-1871.50	92.18	1665.84	-3409.32	-9.78	1555.92	-3553.29	220.24	1618.95	-3630.93	71.62	1618.98	590.05	-23.14	78.49	1187.99	0.06	79.69	566.41
1.86000	-3128.33	150.33	21.87	-3236.31	158.66	0.68	-3444.35	85.43	-10.43	-3360.06	85.50	63.74	-3662.08	-23.62	-3.44	-3728.45	22.14	6.35	-3206.82	300.53	290.09	-3680.62	260.98	149.67	-3575.00	9.01	1228.01	0.00	0.00	0.00	-1871.50	92.18	1665.84	-3422.48	-9.07	1554.17	-3552.26	220.10	1618.55	-3642.75	71.24	1618.66	589.36	-22.27	78.69	1187.84	-0.09	79.49	566.93
1.87000	-3128.33	150.33	21.87	-3236.31	158.66	0.68	-3432.28	87.90	-8.91	-3381.55	86.85	61.06	-3662.08	-23.62	-3.44	-3728.45	22.14	6.35	-3204.31	301.22	295.22	-3683.59	261.25	152.29	-3575.00	9.01	1228.01	0.00	0.00	0.00	-1871.50	92.18	1665.84	-3395.52	-6.37	1552.95	-3551.18	219.96	1618.14	-3654.33	70.86	1618.34	590.74	-22.58	78.71	1188.06	0.59	79.59	568.14
1.88000	-3128.33	150.33	21.87	-3236.31	158.66	0.68	-3447.44	89.66	-11.83	-3396.26	90.13	60.71	-3662.08	-23.62	-3.44	-3728.45	22.14	6.35	-3201.82	301.89	300.31	-3686.44	261.52	154.94	-3575.00	9.01	1228.01	0.00	0.00	0.00	-1871.50	92.18	1665.84	-3419.80	-2.75	1551.48	-3550.05	219.81	1617.72	-3665.68	70.50	1618.02	590.16	-22.55	78.71	1188.30	0.45	79.66	566.68
1.89000	-3128.33	150.33	21.87	-3236.31	158.66	0.68	-3440.56	92.60	-9.93	-3379.33	91.03	63.26	-3662.08	-23.62	-3.44	-3728.45	22.14	6.35	-3199.36	302.56	305.38	-3689.16	261.78	157.61	-3575.00	9.01	1228.01	0.00	0.00	0.00	-1871.50	92.18	1665.84	-3465.95	0.58	1550.07	-3548.86	219.66	1617.29	-3676.79	70.14	1617.71	589.94	-22.66	78.66	1188.16	-0.20	79.32	567.30
1.90000	-3128.33	150.33	21.87	-3236.31	158.66	0.68	-3454.75	93.11	-13.10	-3374.93	93.83	65.25	-3662.08	-23.62	-3.44	-3728.45	22.14	6.35	-3196.92	303.22	310.41	-3691.77	262.04	160.31	-3575.00	9.01	1228.01	0.00	0.00	0.00	-1871.50	92.18	1665.84	-3419.32	3.30	1549.02	-3547.62	219.51	1616.86	-3687.66	69.79	1617.40	590.52	-22.64	78.71	1187.99	-0.07	79.35	567.92
1.91000	-3128.33	150.33	21.87	-3236.31	158.66	0.68	-3437.29	96.41	-9.79	-3396.78	95.83	62.73	-3662.08	-23.62	-3.44	-3728.45	22.14	6.35	-3194.51	303.87	315.42	-3694.27	262.29	163.04	-3575.00	9.01	1228.01	0.00	0.00	0.00	-1871.50	92.18	1665.84	-3405.98	4.91	1547.62	-3546.33	219.35	1616.43	-3698.30	69.45	1617.08	590.01	-22.49	78.54	1188.18	-0.07	79.41	566.55
1.92000	-3128.33	150.33	21.87	-3236.31	158.66	0.68	-3449.39	100.28	-10.98	-3405.45	97.14	62.84	-3662.08	-23.62	-3.44	-3728.45	22.14	6.35	-3192.13	304.51	320.40	-3696.64	262.55	165.79	-3575.00	9.01	1228.01	0.00	0.00	0.00	-1871.50	92.18	1665.84	-3423.46	7.19	1547.57	-3544.99	219.18	1615.98	-3708.70	69.11	1616.77	589.62	-22.51	78.45	1188.07	-0.43	79.24	566.90
1.93000	-3128.33	150.33	21.87	-3236.31	158.66	0.68	-3420.96	103.90	-7.23	-3372.24	101.21	69.01	-3662.08	-23.62	-3.44	-3728.45	22.14	6.35	-3189.77	305.14	325.35	-3698.90	262.80	168.57	-3575.00	9.01	1228.01	0.00	0.00	0.00	-1871.50	92.18	1665.84	-3437.10	9.94	1546.17	-3543.60	219.02	1615.53	-3718.88	68.79	1616.46	590.03	-22.43	78.46	1187.83	-0.22	79.61	566.87
1.94000	-3128.33	150.33	21.87	-3236.31	158.66	0.68	-3450.43	105.47	-9.53	-3397.46	105.15	65.44	-3662.08	-23.62	-3.44	-3728.45	22.14	6.35	-3187.43	305.76	330.27	-3701.04	263.05	171.37	-3575.00	9.02	1228.02	0.00	0.00	0.00	-1871.50	92.18	1665.84	-3408.97	13.36	1545.70	-3542.15	218.84	1615.08	-3728.82	68.47	1616.15	589.65	-22.58	78.33	1188.74	-0.56	79.67	566.69
1.95000	-3128.33	150.33	21.87	-3236.31	158.66	0.68	-3443.89	109.51	-9.29	-3378.34	109.78	69.61	-3662.08	-23.62	-3.44	-3728.45	22.14	6.35	-3185.11	306.37	335.16	-3703.06	263.29	174.20	-3578.65	13.31	1229.20	0.00	0.00	0.00	-1871.50	92.18	1665.84	-3413.56	16.15	1544.55	-3540.65	218.67	1614.62	-3738.53	68.16	1615.85	589.81	-22.67	78.45	1187.50	-0.81	79.10	566.93
1.96000	-3128.33	150.33	21.87	-3236.31	158.66	0.68	-3465.77	112.60	-11.22	-3367.37	112.36	72.80	-3662.08	-23.62	-3.44	-3728.45	22.14	6.35	-3182.82	306.97	340.02	-3704.97	263.54	177.05	-3564.59	14.53	1228.29	0.00	0.00	0.00	-1871.50	92.18	1665.84	-3437.24	15.99	1543.96	-3539.11	218.49	1614.16	-3748.01	67.86	1615.54	589.84	-23.01	78.40	1187.63	-0.39	79.54	567.19
1.97000	-3128.33	150.33	21.87	-3236.31	158.66	0.68	-3442.76	115.36	-6.01	-3378.03	116.28	71.19	-3662.08	-23.62	-3.44	-3728.45	22.14	6.35	-3180.54	307.56	344.85	-3706.76	263.78	179.93	-3559.71	15.61	1230.18	0.00	0.00	0.00	-1871.50	92.18	1665.84	-3441.08	17.76	1543.77	-3537.50	218.31	1613.68	-3757.26	67.57	1615.24	589.93	-22.82	78.41	1188.23	0.03	79.77	567.89
1.98000	-3128.33	150.33	21.87	-3236.31	158.66	0.68	-3446.77	122.62	-6.77	-3388.76	120.98	71.02	-3662.08	-23.62	-3.44	-3728.45	22.14	6.35	-3178.29	308.14	349.65	-3708.44	264.01	182.82	-3553.53	19.29	1230.04	0.00	0.00	0.00	-1871.50	92.18	1665.84	-3423.62	22.23	1543.05	-3535.85	218.12	1613.21	-3766.29	67.28	1614.94	589.54	-22.67	78.27	1188.07	-0.01	79.61	567.47
1.99000	-3128.33	150.33	21.87	-3236.31	158.66	0.68	-3444.52	124.87	-5.02	-3398.97	124.09	69.32	-3662.08	-23.62	-3.44	-3728.45	22.14	6.35	-3176.05	308.71	354.42	-3710.00	264.25	185.74	-3552.28	17.26	1230.95	0.00	0.00	0.00	-1871.50	92.18	1665.84	-3425.17	26.66	1543.17	-3534.15	217.93	1612.73	-3775.09	67.01	1614.64	590.36	-23.06	78.44	1187.43	0.42	79.60	566.91
2.00000	-3128.33	150.33	21.87	-3236.31	158.66	0.68	-3460.59	128.70	-8.05	-3389.48	127.73	72.70	-3662.08	-23.62	-3.44	-3728.45	22.14	6.35	-3173.83	309.27	359.16	-3711.44	264.47	188.68	-3529.37	23.59	1229.43	0.00	0.00	0.00	-1871.50	92.18	1665.84	-3405.30	29.72	1543.05	-3532.39	217.73	1612.24	-3783.67	66.74	1614.34	589.29	-22.77	78.40	1187.73	0.13	79.14	568.11
2.01000	-3128.33	150.33	21.87	-3236.31	158.66	0.68	-3411.63	135.63	-0.51	-3347.70	130.71	77.83	-3662.08	-23.62	-3.44	-3728.45	22.14	6.35	-3171.64	309.83	363.87	-3712.77	264.70	191.64	-3558.71	23.59	1227.28	0.00	0.00	0.00	-1871.50	92.18	1665.84	-3399.03	31.74	1541.45	-3530.59	217.53	1611.75	-3792.03	66.48	1614.04	589.18	-22.75	78.26	1188.20	0.02	79.13	566.69
2.02000	-3128.33	150.33	21.87	-3236.31	158.66	0.68	-3449.97	140.82	-5.86	-3383.41	137.68	74.07	-3662.08	-23.62	-3.44	-3728.45	22.14	6.35	-3169.45	310.37	368.54	-3713.99	264.92	194.62	-3554.60	26.93	1228.34	0.00	0.00	0.00	-1871.50	92.18	1665.84	-3417.45	34.55	1541.13	-3528.73	217.33	1611.25	-3800.16	66.22	1613.74	589.10	-22.68	78.05	1188.37	-0.23	79.54	566.67
2.03000	-3128.33	150.33	21.87	-3236.31	158.66	0.68	-3431.31	146.61	-2.12	-3383.65	142.26	74.89	-3662.08	-23.62	-3.44	-3728.45	22.14	6.35	-3167.29	310.90	373.19	-3715.09	265.14	197.63	-3574.91	29.21	1227.93	0.00	0.00	0.00	-1871.50	92.18	1665.84	-3410.77	37.47	1540.10	-3526.83	217.12	1610.75	-3808.07	65.97	1613.45	590.67	-22.41	78.73	1187.06	-0.21	78.98	568.00
2.04000	-3128.33	150.33	21.87	-3236.31	158.66	0.68	-3415.67	152.46	-0.66	-3383.96	146.75	75.78	-3662.08	-23.62	-3.44	-3728.45	22.14	6.35	-3165.14	311.42	377.80	-3716.08	265.35	200.65	-3566.17	29.62	1228.09	0.00	0.00	0.00	-1871.50	92.18	1665.84	-3403.72	41.50	1538.81	-3524.87	216.91	1610.25	-3815.76	65.74	1613.16	590.13	-22.50	78.68	1187.50	-0.34	79.17	567.37
2.05000	-3128.33	150.33	21.87	-3236.31	158.66	0.68	-3451.55	159.24	-8.14	-3384.34	151.16	76.75	-3662.08	-23.62	-3.44	-3728.45	22.14	6.35	-3163.00	311.93	382.39	-3716.95	265.56	203.69	-3570.91	30.77	1227.23	0.00	0.00	0.00	-1871.50	92.18	1665.84	-3407.71	43.91	1538.56	-3522.86	216.69	1609.74	-3823.24	65.50	1612.87	589.30	-22.98	78.36	1187.41	-0.51	79.27	566.65
2.06000	-3128.33	150.33	21.87	-3236.31	158.66	0.68	-3439.21	161.88	-5.75	-3384.78	155.48	77.78	-3662.08	-23.62	-3.44	-3728.45	22.14	6.35	-3160.88	312.43	386.94	-3717.72	265.77	206.75	-3559.53	33.08	1225.98	0.00	0.00	0.00	-1871.50	92.18	1665.84	-3410.41	45.94	1537.41	-3520.81	216.48	1609.22	-3830.49	65.28	1612.58	590.72	-22.47	78.62	1187.92	-0.53	79.35	567.15
2.07000	-3128.33	150.33	21.87	-3236.31	158.66	0.68	-3398.85	168.57	0.86	-3385.29	159.71	78.89	-3662.08	-23.62	-3.44	-3728.45	22.14	6.35	-3158.77	312.92	391.46	-3718.37	265.97	209.82	-3556.33	34.30	1225.22	0.00	0.00	0.00	-1871.50	92.18	1665.84	-3410.81	49.76	1537.28	-3518.70	216.25	1608.70	-3837.53	65.07	1612.29	590.64	-22.00	78.61	1187.31	-0.87	79.08	566.33
2.08000	-3128.33	150.33	21.87	-3236.31	158.66	0.68	-3384.81	176.22	3.92	-3385.86	163.86	80.07	-3662.08	-23.62	-3.44	-3728.45	22.14	6.35	-3156.68	313.40	395.95	-3718.90	266.17	212.92	-3534.87	34.95	1225.20	0.00	0.00	0.00	-1871.50	92.18	1665.84	-3395.58	51.39	1535.71	-3516.54	216.02	1608.18	-3844.35	64.86	1612.00	589.20	-22.86	78.22	1187.89	-0.32	79.47	567.00
2.09000	-3128.33	150.33	21.87	-3236.31	158.66	0.68	-3446.13	180.39	-6.90	-3386.50	167.92	81.32	-3662.08	-23.62	-3.44	-3728.45	22.14	6.35	-3154.60	313.87	400.40	-3719.33	266.36	216.03	-3547.94	38.00	1225.07	0.00	0.00	0.00	-1871.50	92.18	1665.84	-3408.03	53.86	1535.40	-3514.33	215.79	1607.65	-3850.96	64.65	1611.72	590.38	-22.73	78.56	1187.57	-0.01	79.08	568.16
2.10000	-3128.33	150.33	21.87	-3236.31	158.66	0.68	-3407.59	188.16	0.15	-3387.20	171.90	82.64	-3662.08	-23.62	-3.44	-3728.45	22.14	6.35	-3152.53	314.33	404.83	-3719.64	266.55	219.15	-3543.30	37.20	1224.76	0.00	0.00	0.00	-1871.50	92.18	1665.84	-3382.97	56.90	1533.91	-3512.08	215.56	1607.12	-3857.36	64.46	1611.44	589.60	-22.51	78.35	1187.49	-0.14	79.28	568.12
2.11000	-3128.33	150.33	21.87	-3236.31	158.66	0.68	-3388.18	192.69	1.36	-3387.96	175.79	84.03	-3662.08	-23.62	-3.44	-3728.45	22.14	6.35	-3150.47	314.78	409.22	-3719.85	266.74	222.30	-3526.73	42.84	1224.78	0.00	0.00	0.00	-1871.50	92.18	1665.84	-3386.11	58.63	1533.59	-3509.77	215.32	1606.58	-3863.55	64.27	1611.16	589.16	-22.77	78.25	1187.63	0.12	79.26	569.20
2.12000	-3128.33	150.33	21.87	-3236.31	158.66	0.68	-3381.17	198.98	2.18	-3388.77	179.60	85.49	-3662.08	-23.62	-3.44	-3728.45	22.14	6.35	-3148.42	315.22	413.58	-3719.94	266.92	225.45	-3548.19	44.52	1225.15	0.00	0.00	0.00	-1871.50	92.18	1665.84	-3368.06	59.85	1531.49	-3507.41	215.07	1606.04	-3869.52	64.09	1610.88	590.05	-22.01	78.32	1187.75	-0.24	79.16	568.40
2.13000	-3128.33	150.33	21.87	-3236.31	158.66	0.68	-3374.34	205.16	3.07	-3389.65	183.33	87.01	-3662.08	-23.62	-3.44	-3728.45	22.14	6.35	-3146.37	315.65	417.90	-3719.92	267.09	228.62	-3538.59	43.87	1224.68	0.00	0.00	0.00	-1871.50	92.18	1665.84	-3364.65	63.49	1530.22	-3505.01	214.83	1605.50	-3875.28	63.92	1610.60	589.80	-22.00	78.55	1188.16	0.09	79.36	567.74
2.14000	-3128.33	150.33	21.87	-3236.31	158.66	0.68	-3367.67	211.24	4.03	-3390.59	186.97	88.60	-3662.08	-23.62	-3.44	-3728.45	22.14	6.35	-3144.34	316.06	422.20	-3719.79	267.26	231.81	-3543.60	43.10	1224.18	0.00	0.00	0.00	-1871.50	92.18	1665.84	-3377.80	66.79	1528.33	-3502.55	214.57	1604.95	-3880.84	63.76	1610.32	590.21	-22.36	78.45	1188.10	-0.36	79.62	566.93
2.15000	-3128.33	150.33	21.87	-3236.31	158.66	0.68	-3361.18	217.22	5.07	-3391.58	190.53	90.26	-3662.08	-23.62	-3.44	-3728.45	22.14	6.35	-3142.32	316.47	426.46	-3719.55	267.43	235.01	-3528.94	44.49	1225.46	0.00	0.00	0.00	-1871.50	92.18	1665.84	-3395.73	69.69	1527.01	-3500.05	214.32	1604.40	-3886.19	63.60	1610.05	589.86	-22.63	78.33	1187.74	-0.27	79.19	566.92
2.16000	-3128.33	150.33	21.87	-3236.31	158.66	0.68	-3354.85	223.10	6.19	-3392.63	194.01	91.98	-3662.08	-23.62	-3.44	-3728.45	22.14	6.35	-3140.30	316.86	430.68	-3719.20	267.59	238.22	-3528.52	48.28	1224.57	0.00	0.00	0.00	-1871.50	92.18	1665.84	-3387.55	69.73	1525.19	-3497.50	214.06	1603.84	-3891.33	63.45	1609.78	589.50	-22.38	78.33	1187.93	-0.42	79.26	566.67
2.17000	-3128.33	150.33	21.87	-3236.31	158.66	0.68	-3348.69	228.87	7.38	-3393.73	197.41	93.77	-3662.08	-23.62	-3.44	-3728.45	22.14	6.35	-3138.29	317.25	434.87	-3718.74	267.74	241.45	-3517.16	50.98	1224.39	0.00	0.00	0.00	-1871.50	92.18	1665.84	-3388.54	73.65	1522.38	-3494.90	213.80	1603.28	-3896.27	63.30	1609.51	591.15	-22.38	78.66	1188.01	-0.54	79.34	566.83
2.18000	-3128.33	150.33	21.87	-3236.31	158.66	0.68	-3342.69	234.55	8.65	-3394.89	200.73	95.62	-3662.08	-23.62	-3.44	-3728.45	22.14	6.35	-3136.28	317.62	439.03	-3718.18	267.89	244.68	-3496.93	52.00	1225.23	0.00	0.00	0.00	-1871.50	92.18	1665.84	-3373.93	73.88	1520.21	-3492.25	213.53	1602.72	-3901.00	63.17	1609.24	589.72	-22.65	78.41	1187.86	-0.80	79.03	567.99
2.19000	-3128.33	150.33	21.87	-3236.31	158.66	0.68	-3336.86	240.12	9.99	-3396.10	203.97	97.54	-3662.08	-23.62	-3.44	-3728.45	22.14	6.35	-3134.28	317.98	443.16	-3717.50	268.04	247.93	-3507.04	51.17	1223.22	0.00	0.00	0.00	-1871.50	92.18	1665.84	-3382.70	74.79	1517.99	-3489.55	213.26	1602.16	-3905.53	63.04	1608.97	590.57	-22.34	78.66	1187.75	0.11	79.46	568.45
2.20000	-3128.33	150.33	21.87	-3236.31	158.66	0.68	-3331.19	245.59	11.40	-3397.36	207.14	99.51	-3662.08	-23.62	-3.44	-3728.45	22.14	6.35	-3132.29	318.33	447.25	-3716.72	268.18	251.19	-3509.23	51.98	1223.39	0.00	0.00	0.00	-1871.50	92.18	1665.84	-3343.69	78.87	1515.28	-3486.81	212.98	1601.59	-3909.86	62.91	1608.71	589.61	-22.65	78.29	1187.52	-0.04	79.43	567.76
2.21000	-3128.33	150.33	21.87	-3236.31	158.66	0.68	-3325.68	250.97	12.88	-3398.67	210.22	101.55	-3662.08	-23.62	-3.44	-3728.45	22.14	6.35	-3130.29	318.67	451.31	-3715.83	268.31	254.46	-3514.90	53.07	1223.10	0.00	0.00	0.00	-1871.50	92.18	1665.84	-3360.23	78.01	1512.82	-3484.02	212.70	1601.02	-3913.99	62.80	1608.44	589.68	-22.08	78.39	1187.04	-0.92	79.07	566.31
2.22000	-3128.33	150.33	21.87	-3236.31	158.66	0.68	-3320.32	256.25	14.44	-3400.03	213.22	103.65	-3662.08	-23.62	-3.44	-3728.45	22.14	6.35	-3128.30	319.00	455.33	-3714.83	268.44	257.74	-3511.68	54.43	1222.05	0.00	0.00	0.00	-1871.50	92.18	1665.84	-3337.07	80.27	1510.30	-3481.17	212.42	1600.44	-3917.91	62.69	1608.18	589.68	-22.12	78.39	1188.20	-0.15	79.39	566.41
2.23000	-3128.33	150.33	21.87	-3236.31	158.66	0.68	-3315.12	261.43	16.06	-3401.44	216.15	105.81	-3662.08	-23.62	-3.44	-3728.45	22.14	6.35	-3126.31	319.31	459.32	-3713.72	268.56	261.03	-3522.96	55.23	1222.19	0.00	0.00	0.00	-1871.50	92.18	1665.84	-3335.61	80.59	1508.30	-3478.29	212.13	1599.87	-3921.64	62.58	1607.93	589.74	-22.86	78.43	1187.96	0.04	79.36	567.36
2.24000	-3128.33	150.33	21.87	-3236.31	158.66	0.68	-3310.08	266.51	17.75	-3402.90	219.00	108.03	-3662.08	-23.62	-3.44	-3728.45	22.14	6.35	-3124.33	319.62	463.27	-3712.51	268.68	264.33	-3515.14	55.80	1220.53	0.00	0.00	0.00	-1871.50	92.18	1665.84	-3384.32	81.66	1507.31	-3475.35	211.84	1599.29	-3925.18	62.49	1607.67	590.04	-22.82	78.31	1188.10	-0.13	79.47	567.73
2.25000	-3128.33	150.33	21.87	-3236.31	158.66	0.68	-3305.19	271.50	19.51	-3404.40	221.78	110.31	-3662.08	-23.62	-3.44	-3728.45	22.14	6.35	-3122.34	319.91	467.19	-3711.19	268.79	267.63	-3515.24	57.43	1221.68	0.00	0.00	0.00	-1871.50	92.18	1665.84	-3374.11	83.94	1505.15	-3472.36	211.54	1598.70	-3928.51	62.40	1607.41	590.05	-22.24	78.74	1187.63	-0.24	79.15	566.65
2.26000	-3128.33	150.33	21.87	-3236.31	158.66	0.68	-3300.45	276.39	21.34	-3405.95	224.48	112.64	-3662.08	-23.62	-3.44	-3728.45	22.14	6.35	-3120.35	320.19	471.07	-3709.76	268.90	270.94	-3509.67	59.53	1221.65	0.00	0.00	0.00	-1871.50	92.18	1665.84	-3381.01	84.57	1503.58	-3469.33	211.24	1598.12	-3931.65	62.31	1607.16	589.67	-22.29	78.49	1187.13	-0.05	78.94	567.37
2.27000	-3128.33	150.33	21.87	-3236.31	158.66	0.68	-3295.86	281.19	23.24	-3407.54	227.10	115.04	-3662.08	-23.62	-3.44	-3728.45	22.14	6.35	-3118.37	320.46	474.92	-3708.23	269.00	274.26	-3499.55	59.13	1220.09	0.00	0.00	0.00	-1871.50	92.18	1665.84	-3326.11	88.02	1500.84	-3466.25	210.93	1597.53	-3934.60	62.24	1606.91	590.13	-22.39	78.39	1188.04	0.02	79.48	567.04
2.28000	-3128.33	150.33	21.87	-3236.31	158.66	0.68	-3291.42	285.89	25.20	-3409.18	229.65	117.49	-3662.08	-23.62	-3.44	-3728.45	22.14	6.35	-3116.38	320.72	478.74	-3706.59	269.09	277.59	-3485.05	62.75	1220.59	0.00	0.00	0.00	-1871.50	92.18	1665.84	-3361.27	88.30	1501.88	-3463.13	210.63	1596.94	-3937.36	62.17	1606.66	589.73	-22.85	78.23	1187.47	0.53	79.25	566.08
2.29000	-3128.33	150.33	21.87	-3236.31	158.66	0.68	-3287.12	290.50	27.22	-3410.85	232.13	119.99	-3662.08	-23.62	-3.44	-3728.45	22.14	6.35	-3114.39	320.96	482.51	-3704.85	269.18	280.92	-3485.26	62.04	1220.47	0.00	0.00	0.00	-1871.50	92.18	1665.84	-3385.40	89.25	1499.13	-3459.96	210.31	1596.35	-3939.92	62.10	1606.41	588.86	-22.94	78.13	1187.64	-0.62	78.88	566.34
2.30000	-3128.33	150.33	21.87	-3236.31	158.66	0.68	-3282.97	295.01	29.32	-3412.57	234.54	122.56	-3662.08	-23.62	-3.44	-3728.45	22.14	6.35	-3112.39	321.20	486.26	-3703.00	269.26	284.26	-3465.84	63.00	1219.86	0.00	0.00	0.00	-1871.50	92.18	1665.84	-3347.15	91.79	1497.29	-3456.74	210.00	1595.75	-3942.29	62.04	1606.17	590.16	-22.45	78.46	1187.25	-0.45	78.93	566.73
2.31000	-3128.33	150.33	21.87	-3236.31	158.66	0.68	-3278.97	299.43	31.47	-3414.33	236.87	125.17	-3662.08	-23.62	-3.44	-3728.45	22.14	6.35	-3110.40	321.42	489.96	-3701.05	269.33	287.61	-3453.50	63.78	1220.36	0.00	0.00	0.00	-1871.50	92.18	1665.84	-3360.31	93.42	1497.05	-3453.47	209.68	1595.16	-3944.48	61.99	1605.93	589.78	-22.60	78.29	1188.01	-0.29	79.39	567.34
2.32000	-3128.33	150.33	21.87	-3236.31	158.66	0.68	-3275.10	303.76	33.69	-3416.13	239.13	127.84	-3662.08	-23.62	-3.44	-3728.45	22.14	6.35	-3108.39	321.63	493.63	-3698.99	269.40	290.95	-3463.46	64.47	1218.88	0.00	0.00	0.00	-1871.50	92.18	1665.84	-3357.96	94.38	1497.03	-3450.16	209.35	1594.56	-3946.47	61.95	1605.68	589.96	-22.32	78.42	1187.46	-0.33	79.12	567.77
2.33000	-3128.33	150.33	21.87	-3236.31	158.66	0.68	-3271.38	308.00	35.97	-3417.96	241.31	130.57	-3662.08	-23.62	-3.44	-3728.45	22.14	6.35	-3106.39	321.83	497.27	-3696.83	269.46	294.31	-3468.53	67.88	1217.25	0.00	0.00	0.00	-1871.50	92.18	1665.84	-3332.20	98.09	1497.82	-3446.80	209.02	1593.96	-3948.28	61.91	1605.45	590.16	-22.75	78.49	1188.29	-0.20	79.10	567.09
2.34000	-3128.33	150.33	21.87	-3236.31	158.66	0.68	-3267.79	312.15	38.31	-3419.84	243.43	133.34	-3662.08	-23.62	-3.44	-3728.45	22.14	6.35	-3104.37	322.01	500.86	-3694.56	269.51	297.66	-3433.41	68.80	1218.07	0.00	0.00	0.00	-1871.50	92.18	1665.84	-3299.09	101.06	1495.53	-3443.39	208.69	1593.36	-3949.91	61.88	1605.21	590.51	-22.07	78.63	1188.09	-0.03	79.25	566.96
2.35000	-3128.33	150.33	21.87	-3236.31	158.66	0.68	-3264.34	316.21	40.71	-3421.74	245.48	136.17	-3662.08	-23.62	-3.44	-3728.45	22.14	6.35	-3102.35	322.19	504.42	-3692.20	269.56	301.02	-3437.55	68.77	1218.40	0.00	0.00	0.00	-1871.50	92.18	1665.84	-3269.98	103.94	1495.40	-3439.94	208.35	1592.75	-3951.34	61.85	1604.98	589.55	-22.90	78.36	1187.88	0.27	79.40	567.18
2.36000	-3128.33	150.33	21.87	-3236.31	158.66	0.68	-3261.02	320.18	43.17	-3423.69	247.45	139.05	-3662.08	-23.62	-3.44	-3728.45	22.14	6.35	-3100.33	322.35	507.95	-3689.73	269.60	304.38	-3461.61	70.61	1216.45	0.00	0.00	0.00	-1871.50	92.18	1665.84	-3308.72	106.53	1496.41	-3436.44	208.01	1592.15	-3952.60	61.83	1604.74	589.33	-22.78	78.44	1187.57	-0.21	79.18	566.84
2.37000	-3128.33	150.33	21.87	-3236.31	158.66	0.68	-3257.84	324.06	45.69	-3425.66	249.36	141.98	-3662.08	-23.62	-3.44	-3728.45	22.14	6.35	-3098.29	322.50	511.43	-3687.15	269.64	307.74	-3455.25	72.43	1216.58	0.00	0.00	0.00	-1871.50	92.18	1665.84	-3323.02	107.85	1498.59	-3432.90	207.67	1591.54	-3953.67	61.81	1604.51	590.63	-22.24	78.90	1187.39	-0.51	79.24	566.70
2.38000	-3128.33	150.33	21.87	-3236.31	158.66	0.68	-3254.78	327.85	48.27	-3427.67	251.20	144.95	-3662.08	-23.62	-3.44	-3728.45	22.14	6.35	-3096.25	322.63	514.88	-3684.48	269.66	311.10	-3448.75	74.86	1216.12	0.00	0.00	0.00	-1871.50	92.18	1665.84	-3285.89	108.95	1500.14	-3429.31	207.32	1590.93	-3954.56	61.80	1604.29	590.62	-22.31	78.83	1187.74	-0.22	79.46	566.83
2.39000	-3128.33	150.33	21.87	-3236.31	158.66	0.68	-3251.86	331.55	50.91	-3429.71	252.97	147.98	-3662.08	-23.62	-3.44	-3728.45	22.14	6.35	-3094.20	322.76	518.30	-3681.70	269.68	314.47	-3424.23	75.63	1216.06	0.00	0.00	0.00	-1871.50	92.18	1665.84	-3296.68	114.73	1499.54	-3425.68	206.97	1590.32	-3955.27	61.80	1604.06	590.68	-22.92	78.65	1188.06	-0.16	79.37	567.34
2.40000	-3128.33	150.33	21.87	-3236.31	158.66	0.68	-3249.07	335.17	53.60	-3431.78	254.68	151.05	-3662.08	-23.62	-3.44	-3728.45	22.14	6.35	-3092.13	322.87	521.67	-3678.82	269.69	317.83	-3415.33	76.43	1216.92	0.00	0.00	0.00	-1871.50	92.18	1665.84	-3272.49	117.10	1499.72	-3422.00	206.61	1589.71	-3955.80	61.81	1603.84	590.97	-22.73	78.77	1188.15	-0.38	79.42	567.03
2.41000	-3128.33	150.33	21.87	-3236.31	158.66	0.68	-3246.40	338.70	56.35	-3433.88	256.31	154.18	-3662.08	-23.62	-3.44	-3728.45	22.14	6.35	-3090.06	322.97	525.01	-3675.84	269.70	321.19	-3422.75	77.81	1218.32	0.00	0.00	0.00	-1871.50	92.18	1665.84	-3274.95	118.16	1502.10	-3418.27	206.25	1589.10	-3956.16	61.81	1603.61	591.05	-23.33	78.64	1187.52	-0.46	79.10	567.51
2.42000	-3128.33	150.33	21.87	-3236.31	158.66	0.68	-3243.85	342.15	59.16	-3436.01	257.88	157.34	-3662.08	-23.62	-3.44	-3728.45	22.14	6.35	-3087.98	323.05	528.31	-3672.76	269.70	324.56	-3411.55	79.86	1217.45	0.00	0.00	0.00	-1871.50	92.18	1665.84	-3272.46	123.16	1502.04	-3414.50	205.88	1588.48	-3956.33	61.83	1603.40	588.91	-22.64	78.16	1187.68	0.01	79.19	566.57
2.43000	-3128.33	150.33	21.87	-3236.31	158.66	0.68	-3241.43	345.51	62.01	-3438.17	259.39	160.56	-3662.08	-23.62	-3.44	-3728.45	22.14	6.35	-3085.88	323.13	531.57	-3669.58	269.69	327.92	-3434.95	82.05	1217.38	0.00	0.00	0.00	-1871.50	92.18	1665.84	-3273.96	125.00	1503.01	-3410.69	205.51	1587.87	-3956.33	61.85	1603.18	590.08	-22.39	78.58	1188.39	-0.66	79.21	567.09
2.44000	-3128.33	150.33	21.87	-3236.31	158.66	0.68	-3239.14	348.78	64.93	-3440.35	260.83	163.82	-3662.08	-23.62	-3.44	-3728.45	22.14	6.35	-3083.77	323.19	534.80	-3666.30	269.67	331.28	-3415.25	82.48	1217.04	0.00	0.00	0.00	-1871.50	92.18	1665.84	-3239.39	128.05	1504.04	-3406.83	205.14	1587.25	-3956.16	61.88	1602.96	589.98	-22.34	78.54	1189.68	-0.34	79.67	567.75
2.45000	-3128.33	150.33	21.87	-3236.31	158.66	0.68	-3236.96	351.98	67.89	-3442.56	262.20	167.12	-3662.08	-23.62	-3.44	-3728.45	22.14	6.35	-3081.64	323.24	537.98	-3662.92	269.64	334.63	-3413.20	85.86	1218.91	0.00	0.00	0.00	-1871.50	92.18	1665.84	-3242.92	131.28	1505.24	-3402.92	204.76	1586.64	-3955.81	61.91	1602.75	590.32	-22.38	78.63	1189.00	0.04	79.56	567.57
2.46000	-3128.33	150.33	21.87	-3236.31	158.66	0.68	-3234.89	355.09	70.91	-3444.79	263.52	170.47	-3662.08	-23.62	-3.44	-3728.45	22.14	6.35	-3079.51	323.27	541.13	-3659.44	269.61	337.99	-3386.92	88.70	1217.80	0.00	0.00	0.00	-1871.50	92.18	1665.84	-3238.95	134.41	1506.25	-3398.98	204.38	1586.02	-3955.29	61.95	1602.54	589.58	-22.79	78.53	1188.54	-0.05	79.47	566.95
2.47000	-3128.33	150.33	21.87	-3236.31	158.66	0.68	-3232.95	358.11	73.98	-3447.04	264.76	173.86	-3662.08	-23.62	-3.44	-3728.45	22.14	6.35	-3077.35	323.29	544.24	-3655.86	269.57	341.34	-3394.14	89.80	1218.53	0.00	0.00	0.00	-1871.50	92.18	1665.84	-3231.82	136.64	1507.60	-3394.98	203.99	1585.40	-3954.60	61.99	1602.34	589.70	-22.24	78.48	1188.52	-0.64	79.32	566.58
2.48000	-3128.33	150.33	21.87	-3236.31	158.66	0.68	-3231.12	361.06	77.10	-3449.32	265.95	177.30	-3662.08	-23.62	-3.44	-3732.95	19.23	4.10	-3075.18	323.30	547.31	-3652.18	269.52	344.68	-3357.55	93.45	1221.10	0.00	0.00	0.00	-1871.50	92.18	1665.84	-3249.10	137.89	1508.19	-3390.94	203.60	1584.79	-3953.74	62.04	1602.13	590.09	-22.69	78.60	1188.91	-0.74	79.41	565.90
2.49000	-3128.33	150.33	21.87	-3236.31	158.66	0.68	-3229.40	363.92	80.27	-3451.62	267.07	180.77	-3662.08	-23.62	-3.44	-3741.19	16.76	-0.93	-3073.00	323.30	550.34	-3648.40	269.46	348.03	-3363.81	94.47	1221.07	0.00	0.00	0.00	-1871.50	92.18	1665.84	-3205.13	140.20	1508.68	-3386.86	203.21	1584.17	-3952.71	62.09	1601.93	590.70	-22.77	78.62	1188.04	-0.43	79.00	566.69
2.50000	-3128.33	150.33	21.87	-3236.31	158.66	0.68	-3227.80	366.70	83.49	-3453.94	268.14	184.29	-3662.08	-23.62	-3.44	-3716.62	17.91	-0.28	-3070.79	323.28	553.33	-3644.52	269.39	351.36	-3375.11	98.20	1221.32	0.00	0.00	0.00	-1871.50	92.18	1665.84	-3225.82	143.56	1511.48	-3382.74	202.81	1583.55	-3951.52	62.15	1601.73	589.70	-22.83	78.30	1187.65	-0.34	79.07	566.84
2.51000	-3128.33	150.33	21.87	-3236.31	158.66	0.68	-3226.30	369.40	86.75	-3456.27	269.14	187.84	-3662.08	-23.62	-3.44	-3729.52	13.88	-5.19	-3068.57	323.25	556.28	-3640.55	269.32	354.69	-3350.87	101.29	1224.04	0.00	0.00	0.00	-1871.50	92.18	1665.84	-3218.79	147.66	1512.28	-3378.57	202.41	1582.93	-3950.15	62.21	1601.53	589.61	-22.64	78.12	1187.45	-0.25	79.44	567.32
2.52000	-3128.33	150.33	21.87	-3236.31	158.66	0.68	-3224.91	372.02	90.07	-3458.63	270.08	191.44	-3662.08	-23.62	-3.44	-3707.31	10.65	-3.12	-3066.33	323.20	559.19	-3636.48	269.24	358.02	-3347.58	103.93	1224.12	0.00	0.00	0.00	-1871.50	92.18	1665.84	-3192.31	149.59	1514.08	-3374.36	202.00	1582.31	-3948.62	62.28	1601.33	590.36	-22.42	78.73	1187.45	0.12	79.20	567.59
2.53000	-3128.33	150.33	21.87	-3236.31	158.66	0.68	-3223.63	374.57	93.43	-3461.00	270.96	195.07	-3662.08	-23.62	-3.44	-3697.21	11.11	-1.98	-3064.07	323.14	562.07	-3632.31	269.15	361.33	-3338.21	105.42	1225.83	0.00	0.00	0.00	-1871.50	92.18	1665.84	-3193.25	153.24	1515.33	-3370.10	201.59	1581.69	-3946.93	62.36	1601.14	589.82	-21.99	78.48	1188.20	-0.21	79.20	567.49
2.54000	-3128.33	150.33	21.87	-3236.31	158.66	0.68	-3222.46	377.03	96.84	-3463.39	271.78	198.74	-3662.12	-23.62	-3.45	-3681.71	9.15	-1.14	-3061.79	323.07	564.90	-3628.05	269.05	364.64	-3336.01	108.00	1226.81	0.00	0.00	0.00	-1871.50	92.18	1665.84	-3184.58	152.35	1516.46	-3365.80	201.17	1581.08	-3945.07	62.44	1600.95	590.75	-22.26	78.62	1187.75	-0.48	79.13	566.67
2.55000	-3128.33	150.33	21.87	-3236.31	158.66	0.68	-3221.38	379.42	100.29	-3465.79	272.54	202.45	-3710.01	-29.56	-13.68	-3681.46	7.01	-1.72	-3059.49	322.99	567.69	-3623.69	268.94	367.95	-3328.61	111.17	1227.00	0.00	0.00	0.00	-1871.50	92.18	1665.84	-3177.57	157.12	1518.41	-3361.46	200.75	1580.46	-3943.05	62.53	1600.76	589.98	-22.73	78.49	1187.97	-0.21	79.46	566.46
2.56000	-3128.33	150.33	21.87	-3236.31	158.66	0.68	-3220.41	381.73	103.79	-3468.20	273.24	206.20	-3662.80	-27.58	-10.70	-3687.95	5.59	-2.12	-3057.17	322.89	570.44	-3619.23	268.82	371.24	-3323.47	113.58	1229.44	0.00	0.00	0.00	-1871.50	92.18	1665.84	-3169.00	162.78	1520.77	-3357.07	200.33	1579.84	-3940.87	62.62	1600.58	590.57	-22.53	78.59	1188.04	-0.97	79.45	566.58
2.57000	-3128.33	150.33	21.87	-3236.31	158.66	0.68	-3219.54	383.97	107.33	-3470.63	273.89	209.98	-3649.77	-27.70	-14.14	-3655.91	3.81	3.71	-3054.83	322.77	573.16	-3614.67	268.70	374.53	-3324.11	115.36	1230.64	0.00	0.00	0.00	-1871.50	92.18	1665.84	-3171.93	163.98	1522.53	-3352.64	199.90	1579.22	-3938.53	62.71	1600.39	590.48	-22.63	78.44	1187.81	-0.64	79.16	567.17
2.58000	-3128.33	150.33	21.87	-3236.31	158.66	0.68	-3218.77	386.13	110.91	-3473.07	274.48	213.79	-3623.28	-28.14	-13.89	-3655.07	2.32	5.85	-3052.46	322.65	575.83	-3610.02	268.56	377.80	-3334.51	117.86	1231.48	0.00	0.00	0.00	-1871.50	92.18	1665.84	-3175.22	164.06	1525.39	-3348.17	199.47	1578.61	-3936.03	62.81	1600.21	590.71	-22.10	78.53	1187.98	-0.52	79.32	567.30
2.59000	-3128.33	150.33	21.87	-3236.31	158.66	0.68	-3218.09	388.21	114.53	-3475.52	275.01	217.65	-3665.03	-29.35	-20.46	-3653.55	2.99	6.34	-3050.07	322.51	578.46	-3605.28	268.42	381.07	-3303.87	118.40	1231.59	0.00	0.00	0.00	-1871.50	92.18	1665.84	-3133.14	169.30	1527.62	-3343.65	199.04	1577.99	-3933.38	62.92	1600.03	590.42	-22.17	78.50	1187.42	-0.67	78.81	568.42
2.60000	-3128.33	150.33	21.87	-3236.31	158.66	0.68	-3217.51	390.22	118.20	-3477.98	275.49	221.53	-3627.08	-26.14	-14.60	-3612.76	2.38	14.48	-3047.65	322.35	581.05	-3600.44	268.26	384.32	-3307.91	121.58	1231.81	0.00	0.00	0.00	-1871.50	92.18	1665.84	-3154.15	170.50	1531.34	-3339.10	198.60	1577.37	-3930.56	63.03	1599.86	591.06	-22.15	78.96	1187.92	-0.30	79.08	568.33
2.61000	-3128.33	150.33	21.87	-3236.31	158.66	0.68	-3217.02	392.15	121.91	-3480.44	275.91	225.45	-3585.11	-21.16	-9.19	-3574.59	5.36	19.60	-3045.21	322.19	583.60	-3595.51	268.10	387.57	-3287.31	124.03	1232.14	0.00	0.00	0.00	-1871.50	92.18	1665.84	-3149.29	172.38	1534.74	-3334.50	198.15	1576.76	-3927.60	63.14	1599.69	590.54	-22.23	78.63	1187.72	-0.36	79.03	566.69
2.62000	-3128.33	150.33	21.87	-3236.31	158.66	0.68	-3216.62	394.01	125.65	-3482.92	276.28	229.40	-3573.33	-18.51	-7.34	-3542.39	8.20	24.83	-3042.75	322.00	586.11	-3590.48	267.93	390.80	-3265.18	126.54	1234.09	0.00	0.00	0.00	-1871.50	92.18	1665.84	-3140.93	176.62	1537.97	-3329.86	197.71	1576.15	-3924.47	63.26	1599.52	591.00	-22.92	78.50	1188.05	-0.06	79.54	566.64
2.63000	-3128.33	150.33	21.87	-3236.31	158.66	0.68	-3216.31	395.80	129.44	-3485.40	276.59	233.38	-3535.30	-14.59	-2.49	-3504.62	9.03	30.94	-3040.25	321.81	588.58	-3585.36	267.75	394.02	-3290.85	127.87	1235.08	0.00	0.00	0.00	-1871.50	92.18	1665.84	-3138.10	180.28	1540.01	-3325.17	197.25	1575.53	-3921.20	63.39	1599.35	589.41	-22.72	78.51	1188.08	-0.41	79.34	568.17
2.64000	-3128.33	150.33	21.87	-3236.31	158.66	0.68	-3216.09	397.52	133.26	-3487.89	276.85	237.39	-3516.21	-12.15	-1.78	-3488.09	10.73	31.65	-3037.73	321.60	591.00	-3580.14	267.56	397.23	-3285.29	130.15	1236.26	0.00	0.00	0.00	-1871.50	92.18	1665.84	-3129.05	183.38	1543.76	-3320.45	196.80	1574.92	-3917.77	63.52	1599.18	590.10	-23.14	78.46	1188.09	-0.71	79.50	567.29
2.65000	-3128.33	150.33	21.87	-3236.31	158.66	0.68	-3215.96	399.17	137.13	-3490.38	277.06	241.43	-3525.86	-12.03	-4.02	-3469.00	11.50	33.85	-3035.19	321.37	593.39	-3574.83	267.36	400.42	-3293.41	132.14	1236.82	0.00	0.00	0.00	-1871.50	92.18	1665.84	-3133.69	184.82	1545.92	-3315.68	196.34	1574.31	-3914.19	63.65	1599.02	589.17	-22.86	78.22	1187.64	-0.26	79.49	566.65
2.66000	-3128.33	150.33	21.87	-3236.31	158.66	0.68	-3215.91	400.74	141.02	-3492.87	277.21	245.50	-3505.96	-11.13	-2.33	-3450.53	12.07	34.33	-3032.61	321.13	595.73	-3569.43	267.15	403.60	-3258.30	132.91	1237.04	0.00	0.00	0.00	-1871.50	92.18	1665.84	-3141.64	186.52	1548.65	-3310.87	195.87	1573.70	-3910.47	63.79	1598.86	589.75	-22.91	78.19	1187.40	-0.22	79.32	566.04
2.67000	-3128.33	150.33	21.87	-3236.31	158.66	0.68	-3215.94	402.25	144.96	-3495.36	277.32	249.60	-3454.33	-8.99	3.31	-3403.65	14.01	39.52	-3030.00	320.88	598.03	-3563.94	266.93	406.77	-3263.03	134.48	1238.66	0.00	0.00	0.00	-1871.50	92.18	1665.84	-3118.14	190.64	1551.78	-3306.02	195.40	1573.09	-3906.59	63.94	1598.70	589.74	-22.62	78.03	1187.98	-0.00	79.66	566.64
2.68000	-3128.33	150.33	21.87	-3236.31	158.66	0.68	-3216.06	403.68	148.93	-3497.86	277.37	253.73	-3434.43	-9.03	3.90	-3395.04	10.97	38.32	-3027.37	320.61	600.28	-3558.35	266.70	409.92	-3257.66	134.76	1240.82	0.00	0.00	0.00	-1871.50	92.18	1665.84	-3105.92	193.28	1553.41	-3301.13	194.93	1572.49	-3902.56	64.08	1598.55	589.45	-22.49	78.25	1187.85	-0.43	79.52	567.27
2.69000	-3128.33	150.33	21.87	-3236.31	158.66	0.68	-3216.25	405.05	152.93	-3500.36	277.37	257.89	-3414.68	-10.09	4.52	-3357.56	11.10	41.71	-3024.70	320.33	602.50	-3552.68	266.46	413.06	-3244.15	137.21	1241.03	0.00	0.00	0.00	-1871.50	92.18	1665.84	-3114.93	193.81	1554.84	-3296.19	194.45	1571.88	-3898.39	64.24	1598.40	589.87	-22.13	78.44	1187.63	-0.03	79.16	566.81
2.70000	-3128.33	150.33	21.87	-3236.31	158.66	0.68	-3216.53	406.35	156.97	-3502.85	277.32	262.07	-3382.96	-10.09	7.53	-3348.72	9.91	40.33	-3022.00	320.03	604.67	-3546.91	266.21	416.18	-3250.72	138.89	1242.16	0.00	0.00	0.00	-1871.50	92.18	1665.84	-3107.99	197.14	1556.89	-3291.22	193.97	1571.28	-3894.08	64.39	1598.25	591.26	-22.93	78.76	1188.07	0.48	79.32	567.26
2.71000	-3128.33	150.33	21.87	-3236.31	158.66	0.68	-3216.88	407.58	161.04	-3505.34	277.22	266.28	-3343.43	-10.76	10.67	-3350.57	7.64	37.51	-3019.27	319.72	606.80	-3541.05	265.95	419.28	-3244.50	140.32	1242.12	0.00	0.00	0.00	-1871.50	92.18	1665.84	-3141.16	199.24	1560.90	-3286.20	193.49	1570.68	-3889.62	64.56	1598.10	589.50	-22.68	78.29	1188.17	-0.47	79.18	567.94
2.72000	-3128.33	150.33	21.87	-3236.31	158.66	0.68	-3217.30	408.74	165.14	-3507.83	277.07	270.51	-3329.14	-11.01	9.37	-3331.82	5.15	37.99	-3016.50	319.39	608.89	-3535.10	265.67	422.37	-3232.94	141.58	1241.38	0.00	0.00	0.00	-1871.50	92.18	1665.84	-3118.87	201.35	1561.11	-3281.14	193.00	1570.08	-3885.02	64.72	1597.96	589.41	-22.50	78.40	1187.83	-0.00	79.42	567.95
2.73000	-3128.33	150.33	21.87	-3236.31	158.66	0.68	-3217.80	409.84	169.28	-3510.32	276.88	274.76	-3303.69	-10.73	11.75	-3290.85	4.70	40.29	-3013.71	319.05	610.93	-3529.06	265.39	425.44	-3221.81	142.76	1242.91	0.00	0.00	0.00	-1871.50	92.18	1665.84	-3108.24	205.72	1562.49	-3276.05	192.50	1569.48	-3880.27	64.89	1597.82	590.14	-21.98	78.76	1188.20	-0.11	79.29	567.08
2.74000	-3128.33	150.33	21.87	-3236.31	158.66	0.68	-3218.37	410.87	173.44	-3512.80	276.63	279.04	-3269.34	-12.62	13.62	-3297.97	2.38	34.32	-3010.87	318.70	612.93	-3522.92	265.10	428.49	-3211.86	143.35	1242.69	0.00	0.00	0.00	-1871.50	92.18	1665.84	-3098.31	206.77	1564.88	-3270.91	192.01	1568.89	-3875.39	65.06	1597.68	590.09	-22.27	78.60	1188.52	0.11	79.43	567.33
2.75000	-3128.33	150.33	21.87	-3236.31	158.66	0.68	-3219.01	411.83	177.63	-3515.27	276.34	283.35	-3279.40	-13.16	9.46	-3285.48	0.51	32.18	-3008.00	318.33	614.89	-3516.70	264.80	431.52	-3193.79	144.85	1242.72	0.00	0.00	0.00	-1871.50	92.18	1665.84	-3091.70	207.65	1566.47	-3265.73	191.50	1568.30	-3870.37	65.24	1597.55	590.78	-22.22	78.87	1188.20	-0.07	79.51	567.60
2.76000	-3128.33	150.33	21.87	-3236.31	158.66	0.68	-3219.72	412.73	181.86	-3517.73	276.01	287.67	-3240.51	-13.01	13.12	-3246.35	-0.11	32.64	-3005.10	317.94	616.80	-3510.39	264.49	434.54	-3208.56	146.19	1241.83	0.00	0.00	0.00	-1871.50	92.18	1665.84	-3066.27	210.74	1567.61	-3260.51	191.00	1567.70	-3865.20	65.43	1597.41	588.71	-22.18	78.09	1187.86	0.71	79.59	567.30
2.77000	-3128.33	150.33	21.87	-3236.31	158.66	0.68	-3220.49	413.57	186.11	-3520.19	275.62	292.02	-3213.10	-14.15	13.30	-3229.42	-2.16	30.41	-3002.16	317.54	618.67	-3503.99	264.16	437.53	-3210.67	145.33	1242.28	0.00	0.00	0.00	-1871.50	92.18	1665.84	-3062.38	211.19	1569.26	-3255.25	190.49	1567.12	-3859.90	65.61	1597.28	589.96	-22.65	78.27	1187.57	0.01	79.30	567.92
2.78000	-3128.33	150.33	21.87	-3236.31	158.66	0.68	-3221.33	414.35	190.39	-3522.64	275.19	296.39	-3223.09	-14.67	11.44	-3221.72	-4.08	27.41	-2999.18	317.12	620.50	-3497.50	263.83	440.50	-3178.05	144.57	1242.33	0.00	0.00	0.00	-1871.50	92.18	1665.84	-3062.72	213.72	1570.58	-3249.96	189.97	1566.53	-3854.47	65.80	1597.16	590.43	-22.51	78.57	1187.86	-0.03	79.15	568.23
2.79000	-3128.33	150.33	21.87	-3236.31	158.66	0.68	-3222.23	415.06	194.69	-3525.08	274.72	300.77	-3151.08	-13.22	20.91	-3164.30	-5.17	31.96	-2996.17	316.69	622.28	-3490.93	263.48	443.46	-3190.81	146.45	1241.93	0.00	0.00	0.00	-1871.50	92.18	1665.84	-3050.89	212.78	1571.56	-3244.62	189.46	1565.95	-3848.90	66.00	1597.03	590.51	-22.55	78.65	1188.48	-0.47	79.10	567.29
2.80000	-3128.33	150.33	21.87	-3236.31	158.66	0.68	-3223.20	415.71	199.02	-3527.50	274.20	305.18	-3141.95	-16.10	22.63	-3139.47	-6.12	32.28	-2993.11	316.24	624.02	-3484.26	263.13	446.39	-3178.04	146.85	1242.01	0.00	0.00	0.00	-1871.50	92.18	1665.84	-3035.98	214.58	1571.72	-3239.24	188.93	1565.37	-3843.19	66.20	1596.91	590.28	-22.32	78.68	1188.90	-0.63	79.16	567.93
2.81000	-3128.33	150.33	21.87	-3236.31	158.66	0.68	-3224.22	416.29	203.38	-3529.91	273.64	309.60	-3115.94	-16.70	24.63	-3119.40	-8.64	31.40	-2990.02	315.78	625.71	-3477.51	262.76	449.30	-3180.66	147.87	1240.58	0.00	0.00	0.00	-1871.50	92.18	1665.84	-3056.81	216.35	1572.45	-3233.82	188.41	1564.79	-3837.36	66.40	1596.80	590.99	-22.38	78.96	1188.64	-0.26	79.20	567.29
2.82000	-3128.33	150.33	21.87	-3236.31	158.66	0.68	-3225.30	416.82	207.76	-3532.31	273.04	314.05	-3090.54	-17.00	26.42	-3091.14	-10.22	33.37	-2986.88	315.30	627.36	-3470.67	262.38	452.19	-3175.68	147.62	1240.72	0.00	0.00	0.00	-1871.50	92.18	1665.84	-3037.59	216.95	1572.72	-3228.37	187.87	1564.21	-3831.39	66.60	1596.68	590.61	-23.20	78.68	1187.72	-0.26	79.17	567.09
2.83000	-3128.33	150.33	21.87	-3236.31	158.66	0.68	-3226.44	417.29	212.16	-3534.69	272.39	318.51	-3065.76	-17.02	28.02	-3071.29	-12.22	33.64	-2983.71	314.81	628.96	-3463.74	261.99	455.05	-3180.14	147.29	1240.52	0.00	0.00	0.00	-1871.50	92.18	1665.84	-3064.39	218.45	1575.10	-3222.87	187.34	1563.64	-3825.29	66.81	1596.57	590.38	-22.68	78.47	1187.39	-0.03	78.96	568.12
2.84000	-3128.33	150.33	21.87	-3236.31	158.66	0.68	-3227.64	417.69	216.59	-3537.06	271.70	322.98	-3041.59	-16.77	29.43	-3027.29	-12.34	39.28	-2980.49	314.30	630.52	-3456.72	261.59	457.90	-3153.81	148.43	1240.57	0.00	0.00	0.00	-1871.50	92.18	1665.84	-3027.91	220.38	1573.68	-3217.33	186.80	1563.07	-3819.06	67.03	1596.46	590.20	-22.35	78.85	1188.07	-0.20	79.22	566.86
2.85000	-3128.33	150.33	21.87	-3236.31	158.66	0.68	-3228.88	418.04	221.04	-3539.41	270.97	327.47	-3018.03	-16.26	30.66	-3007.75	-11.61	41.87	-2977.23	313.78	632.03	-3449.62	261.18	460.71	-3132.66	147.77	1239.91	0.00	0.00	0.00	-1871.50	92.18	1665.84	-3021.72	221.16	1573.60	-3211.76	186.26	1562.51	-3812.71	67.25	1596.35	590.94	-22.59	78.81	1187.67	-0.42	79.14	567.03
2.86000	-3128.33	150.33	21.87	-3236.31	158.66	0.68	-3230.18	418.33	225.51	-3541.75	270.20	331.98	-2995.08	-15.51	31.71	-2971.90	-11.53	46.40	-2973.93	313.24	633.50	-3442.44	260.75	463.51	-3146.21	147.67	1239.71	0.00	0.00	0.00	-1871.50	92.18	1665.84	-3017.24	220.58	1574.45	-3206.15	185.71	1561.94	-3806.22	67.47	1596.25	590.05	-22.70	78.55	1187.78	-0.05	78.95	568.74
2.87000	-3128.33	150.33	21.87	-3236.31	158.66	0.68	-3231.53	418.56	230.00	-3544.06	269.38	336.50	-2972.73	-14.53	32.59	-2951.67	-9.71	51.57	-2970.59	312.69	634.92	-3435.16	260.31	466.28	-3139.99	147.02	1239.38	0.00	0.00	0.00	-1871.50	92.18	1665.84	-3012.38	220.02	1573.54	-3200.49	185.16	1561.38	-3799.61	67.69	1596.15	590.33	-22.36	78.33	1188.93	0.36	79.71	567.43
2.88000	-3128.33	150.33	21.87	-3236.31	158.66	0.68	-3232.92	418.74	234.51	-3546.35	268.53	341.04	-2950.99	-13.34	33.31	-2931.96	-7.83	56.44	-2967.20	312.11	636.30	-3427.80	259.87	469.02	-3141.45	147.84	1238.24	0.00	0.00	0.00	-1871.50	92.18	1665.84	-2984.17	219.78	1572.87	-3194.80	184.60	1560.83	-3792.88	67.92	1596.05	589.35	-22.74	78.05	1188.00	-0.36	79.16	567.33
2.89000	-3128.33	150.33	21.87	-3236.31	158.66	0.68	-3234.37	418.86	239.04	-3548.62	267.64	345.58	-2929.84	-11.94	33.87	-2892.36	-5.74	64.75	-2963.76	311.53	637.63	-3420.36	259.41	471.74	-3115.33	146.95	1237.97	0.00	0.00	0.00	-1871.50	92.18	1665.84	-3005.29	218.98	1574.24	-3189.07	184.04	1560.28	-3786.02	68.15	1595.96	590.85	-22.32	78.50	1188.05	-0.27	79.30	567.48
2.90000	-3128.33	150.33	21.87	-3236.31	158.66	0.68	-3235.85	418.92	243.59	-3550.87	266.71	350.14	-2909.30	-10.36	34.29	-2862.83	-4.85	69.27	-2960.28	310.92	638.92	-3412.83	258.93	474.43	-3112.85	148.50	1237.20	0.00	0.00	0.00	-1871.50	92.18	1665.84	-2963.73	220.84	1572.41	-3183.31	183.47	1559.73	-3779.04	68.39	1595.87	589.86	-22.57	78.32	1187.81	-0.54	79.13	567.53
2.91000	-3128.33	150.33	21.87	-3236.31	158.66	0.68	-3237.39	418.93	248.15	-3553.10	265.75	354.71	-2889.35	-8.60	34.56	-2836.21	-3.69	72.90	-2956.75	310.31	640.15	-3405.22	258.45	477.09	-3111.64	149.30	1237.18	0.00	0.00	0.00	-1871.50	92.18	1665.84	-3008.95	219.90	1574.26	-3177.50	182.90	1559.18	-3771.94	68.62	1595.78	590.55	-22.87	78.41	1187.91	-0.36	79.33	567.83
2.92000	-3128.33	150.33	21.87	-3236.31	158.66	0.68	-3238.96	418.88	252.73	-3555.30	264.74	359.30	-2870.00	-6.67	34.70	-2812.33	-2.30	75.69	-2953.18	309.67	641.35	-3397.52	257.95	479.73	-3123.69	147.95	1236.10	0.00	0.00	0.00	-1871.50	92.18	1665.84	-2989.56	220.92	1573.31	-3171.66	182.33	1558.64	-3764.72	68.87	1595.70	589.44	-22.85	78.27	1187.73	-0.15	79.25	567.67
2.93000	-3128.33	150.33	21.87	-3236.31	158.66	0.68	-3240.57	418.78	257.33	-3557.48	263.70	363.89	-2851.23	-4.60	34.72	-2791.04	-0.69	77.70	-2949.55	309.02	642.49	-3389.74	257.44	482.34	-3104.64	147.71	1235.29	0.00	0.00	0.00	-1871.50	92.18	1665.84	-2967.68	219.38	1572.71	-3165.78	181.75	1558.10	-3757.38	69.11	1595.62	589.17	-22.14	78.30	1187.92	-0.53	79.22	567.20
2.94000	-3128.33	150.33	21.87	-3236.31	158.66	0.68	-3242.22	418.62	261.94	-3559.63	262.62	368.49	-2833.06	-2.40	34.61	-2772.17	1.11	78.98	-2945.88	308.35	643.59	-3381.88	256.92	484.92	-3106.93	146.97	1235.39	0.00	0.00	0.00	-1871.50	92.18	1665.84	-2976.51	218.88	1573.76	-3159.86	181.17	1557.57	-3749.92	69.36	1595.54	590.54	-22.69	78.67	1188.57	-0.10	79.45	567.29
2.95000	-3128.33	150.33	21.87	-3236.31	158.66	0.68	-3243.91	418.42	266.57	-3561.75	261.51	373.10	-2815.48	-0.07	34.39	-2755.54	3.09	79.58	-2942.16	307.67	644.64	-3373.93	256.39	487.47	-3114.03	147.40	1234.01	0.00	0.00	0.00	-1871.50	92.18	1665.84	-2942.68	216.35	1573.05	-3153.90	180.59	1557.04	-3742.34	69.61	1595.46	590.66	-22.26	78.65	1188.38	-0.27	79.29	567.47
2.96000	-3128.33	150.33	21.87	-3236.31	158.66	0.68	-3245.63	418.16	271.21	-3563.85	260.36	377.71	-2798.47	2.36	34.07	-2741.01	5.23	79.55	-2938.39	306.97	645.65	-3365.90	255.84	489.99	-3064.11	146.57	1233.27	0.00	0.00	0.00	-1871.50	92.18	1665.84	-2941.28	214.01	1572.93	-3147.91	180.00	1556.52	-3734.65	69.87	1595.39	590.09	-22.43	78.46	1187.83	0.04	79.18	567.88
2.97000	-3128.33	150.33	21.87	-3236.31	158.66	0.68	-3247.38	417.85	275.86	-3565.91	259.18	382.34	-2782.06	4.89	33.65	-2728.39	7.51	78.96	-2934.56	306.25	646.61	-3357.79	255.28	492.48	-3080.67	145.19	1232.04	0.00	0.00	0.00	-1871.50	92.18	1665.84	-2942.79	212.19	1572.49	-3141.88	179.40	1556.00	-3726.84	70.12	1595.32	589.68	-22.84	78.42	1188.35	0.44	79.60	567.57
2.98000	-3128.33	150.33	21.87	-3236.31	158.66	0.68	-3249.17	417.48	280.53	-3567.94	257.96	386.97	-2766.22	7.50	33.13	-2717.54	9.90	77.85	-2930.69	305.52	647.52	-3349.60	254.71	494.93	-3076.86	144.36	1230.69	0.00	0.00	0.00	-1871.50	92.18	1665.84	-2926.25	212.25	1571.55	-3135.81	178.80	1555.48	-3718.93	70.39	1595.26	590.29	-22.78	78.61	1187.88	-0.38	79.52	567.62
2.99000	-3128.33	150.33	21.87	-3236.31	158.66	0.68	-3250.99	417.07	285.21	-3569.95	256.72	391.60	-2750.96	10.17	32.53	-2708.27	12.38	76.27	-2926.76	304.77	648.38	-3341.32	254.13	497.36	-3084.32	142.39	1229.77	0.00	0.00	0.00	-1871.50	92.18	1665.84	-2909.97	210.88	1571.97	-3129.70	178.20	1554.97	-3710.89	70.65	1595.19	590.89	-22.14	78.64	1188.17	-0.83	79.22	567.95
3.00000	-3128.33	150.33	21.87	-3236.31	158.66	0.68	-3252.83	416.61	289.89	-3571.92	255.43	396.24	-2736.28	12.90	31.85	-2700.43	14.94	74.28	-2922.78	304.00	649.20	-3332.96	253.53	499.76	-3061.42	141.42	1228.39	0.00	0.00	0.00	-1871.50	92.18	1665.84	-2863.26	207.65	1569.28	-3123.56	177.59	1554.46	-3702.75	70.92	1595.13	589.75	-22.41	78.37	1188.08	-0.23	79.30	567.91
3.01000	-3128.33	150.33	21.87	-3236.31	158.66	0.68	-3254.70	416.10	294.59	-3573.85	254.12	400.89	-2722.17	15.67	31.11	-2693.84	17.56	71.94	-2918.75	303.22	649.96	-3324.53	252.92	502.12	-3029.70	143.68	1228.90	0.00	0.00	0.00	-1871.50	92.18	1665.84	-2913.28	205.11	1571.53	-3117.38	176.98	1553.96	-3694.50	71.19	1595.08	590.68	-22.31	78.55	1188.39	-0.05	79.44	567.62
3.02000	-3128.33	150.33	21.87	-3236.31	158.66	0.68	-3256.60	415.54	299.29	-3575.75	252.77	405.53	-2708.63	18.47	30.29	-2688.35	20.21	69.29	-2914.66	302.42	650.68	-3316.01	252.30	504.45	-3049.52	141.32	1227.51	0.00	0.00	0.00	-1871.50	92.18	1665.84	-2935.09	203.20	1572.18	-3111.17	176.37	1553.46	-3686.14	71.46	1595.03	590.44	-22.65	78.52	1188.02	0.01	79.51	566.90
3.03000	-3128.33	150.33	21.87	-3236.31	158.66	0.68	-3258.52	414.93	304.01	-3577.62	251.40	410.18	-2695.66	21.28	29.42	-2683.79	22.87	66.39	-2910.52	301.61	651.35	-3307.41	251.66	506.75	-3008.19	140.50	1226.43	0.00	0.00	0.00	-1871.50	92.18	1665.84	-2895.34	201.86	1571.25	-3104.92	175.75	1552.97	-3677.67	71.74	1594.98	590.23	-22.26	78.70	1187.54	-0.50	79.28	566.50
3.04000	-3128.33	150.33	21.87	-3236.31	158.66	0.68	-3260.46	414.28	308.73	-3579.44	249.99	414.84	-2683.26	24.09	28.50	-2680.00	25.52	63.29	-2906.32	300.77	651.98	-3298.73	251.01	509.01	-3004.64	137.68	1225.88	0.00	0.00	0.00	-1871.50	92.18	1665.84	-2877.70	199.23	1570.73	-3098.63	175.13	1552.48	-3669.09	72.01	1594.93	588.67	-22.54	78.30	1187.97	-0.19	79.18	567.47
3.05000	-3128.33	150.33	21.87	-3236.31	158.66	0.68	-3262.42	413.58	313.46	-3581.23	248.55	419.49	-2671.42	26.88	27.54	-2676.80	28.15	60.04	-2902.06	299.92	652.55	-3289.97	250.34	511.24	-3015.00	136.25	1225.97	0.00	0.00	0.00	-1871.50	92.18	1665.84	-2873.67	195.86	1571.99	-3092.30	174.50	1552.00	-3660.41	72.30	1594.89	589.05	-22.65	78.24	1187.07	-0.33	78.91	566.98
3.06000	-3128.33	150.33	21.87	-3236.31	158.66	0.68	-3264.40	412.83	318.19	-3582.98	247.08	424.14	-2660.14	29.65	26.54	-2674.04	30.73	56.71	-2897.75	299.06	653.08	-3281.13	249.67	513.43	-3011.59	133.35	1225.45	0.00	0.00	0.00	-1871.50	92.18	1665.84	-2875.44	191.05	1572.87	-3085.94	173.86	1551.52	-3651.62	72.58	1594.85	590.29	-22.60	78.62	1187.64	-0.06	79.25	566.81
3.07000	-3128.33	150.33	21.87	-3236.31	158.66	0.68	-3266.40	412.04	322.93	-3584.69	245.59	428.80	-2649.43	32.38	25.51	-2671.54	33.24	53.33	-2893.37	298.17	653.55	-3272.21	248.98	515.59	-3002.00	133.10	1225.31	0.00	0.00	0.00	-1871.50	92.18	1665.84	-2858.94	189.97	1571.37	-3079.55	173.23	1551.05	-3642.73	72.87	1594.81	590.36	-22.54	78.49	1187.83	-0.31	79.50	568.20
3.08000	-3128.33	150.33	21.87	-3236.31	158.66	0.68	-3268.41	411.20	327.67	-3586.36	244.07	433.45	-2639.27	35.05	24.46	-2669.15	35.67	49.97	-2888.94	297.27	653.98	-3263.22	248.27	517.71	-2976.99	132.85	1224.61	0.00	0.00	0.00	-1871.50	92.18	1665.84	-2850.62	188.46	1573.21	-3073.11	172.59	1550.58	-3633.74	73.15	1594.78	590.39	-22.09	78.58	1187.65	-0.20	79.21	567.46
3.09000	-3128.33	150.33	21.87	-3236.31	158.66	0.68	-3270.43	410.32	332.42	-3587.99	242.52	438.10	-2629.67	37.66	23.39	-2666.69	37.98	46.68	-2884.45	296.35	654.36	-3254.14	247.55	519.80	-2987.26	129.90	1223.58	0.00	0.00	0.00	-1871.50	92.18	1665.84	-2816.55	184.40	1571.98	-3066.65	171.94	1550.12	-3624.65	73.45	1594.75	591.64	-22.53	78.81	1188.06	-0.47	79.43	566.75
3.10000	-3128.33	150.33	21.87	-3236.31	158.66	0.68	-3272.47	409.40	337.16	-3589.57	240.94	442.75	-2620.62	40.19	22.32	-2664.00	40.16	43.51	-2879.90	295.42	654.69	-3244.99	246.82	521.84	-2995.97	126.02	1223.89	0.00	0.00	0.00	-1871.50	92.18	1665.84	-2815.14	180.04	1573.00	-3060.14	171.29	1549.67	-3615.45	73.74	1594.72	590.52	-23.11	78.38	1188.80	-0.02	79.61	567.52
3.11000	-3128.33	150.33	21.87	-3236.31	158.66	0.68	-3274.51	408.43	341.92	-3591.11	239.33	447.40	-2612.12	42.62	21.24	-2660.92	42.20	40.52	-2875.29	294.47	654.97	-3235.76	246.07	523.85	-2968.99	127.39	1223.84	0.00	0.00	0.00	-1871.50	92.18	1665.84	-2816.43	177.02	1572.87	-3053.61	170.64	1549.22	-3606.16	74.04	1594.70	590.44	-22.09	78.75	1188.23	0.44	79.72	567.68
3.12000	-3128.33	150.33	21.87	-3236.31	158.66	0.68	-3276.57	407.42	346.67	-3592.60	237.70	452.04	-2604.17	44.94	20.17	-2657.28	44.06	37.75	-2870.62	293.50	655.20	-3226.45	245.31	525.83	-2942.97	124.59	1222.17	0.00	0.00	0.00	-1871.50	92.18	1665.84	-2820.05	175.48	1573.90	-3047.03	169.98	1548.77	-3596.77	74.34	1594.68	589.38	-22.34	78.35	1187.57	-0.04	79.31	568.62
3.13000	-3128.33	150.33	21.87	-3236.31	158.66	0.68	-3278.63	406.37	351.42	-3594.05	236.05	456.68	-2596.77	47.14	19.12	-2652.92	45.74	35.27	-2865.88	292.51	655.38	-3217.06	244.54	527.76	-2914.04	123.13	1223.26	0.00	0.00	0.00	-1871.50	92.18	1665.84	-2797.10	170.91	1573.92	-3040.42	169.32	1548.33	-3587.29	74.64	1594.67	589.45	-22.83	78.45	1187.10	0.08	79.28	567.26
3.14000	-3128.33	150.33	21.87	-3236.31	158.66	0.68	-3280.69	405.28	356.17	-3595.45	234.37	461.31	-2589.91	49.21	18.08	-2647.67	47.20	33.12	-2861.09	291.50	655.50	-3207.60	243.75	529.65	-2895.05	121.33	1222.16	0.00	0.00	0.00	-1871.50	92.18	1665.84	-2794.03	167.91	1574.64	-3033.78	168.65	1547.90	-3577.71	74.94	1594.66	588.96	-22.71	78.34	1187.14	-0.38	79.10	566.52
3.15000	-3128.33	150.33	21.87	-3236.31	158.66	0.68	-3282.76	404.15	360.92	-3596.80	232.67	465.94	-2583.60	51.13	17.07	-2641.36	48.43	31.36	-2856.22	290.48	655.58	-3198.06	242.95	531.50	-2882.34	118.61	1223.49	0.00	0.00	0.00	-1871.50	92.18	1665.84	-2798.43	164.34	1574.76	-3027.10	167.98	1547.48	-3568.03	75.25	1594.65	589.70	-22.70	78.47	1187.60	-0.35	78.89	566.96
3.16000	-3128.33	150.33	21.87	-3236.29	158.66	0.69	-3284.83	402.97	365.67	-3598.10	230.94	470.56	-2577.82	52.88	16.09	-2633.83	49.41	30.04	-2851.30	289.44	655.61	-3188.45	242.13	533.32	-2889.56	116.32	1223.83	0.00	0.00	0.00	-1871.50	92.18	1665.84	-2772.15	159.95	1575.41	-3020.39	167.31	1547.06	-3558.27	75.55	1594.64	590.74	-22.86	78.60	1187.85	-0.44	79.06	567.81
3.17000	-3128.33	150.33	21.87	-3220.33	158.37	3.10	-3286.90	401.76	370.42	-3599.35	229.19	475.17	-2572.58	54.46	15.15	-2626.36	51.21	27.79	-2846.30	288.38	655.59	-3178.76	241.30	535.09	-2888.23	115.72	1224.03	0.00	0.00	0.00	-1871.50	92.18	1665.84	-2762.73	154.74	1577.30	-3013.64	166.63	1546.64	-3548.41	75.86	1594.64	590.34	-22.42	78.32	1188.98	-0.22	79.57	566.09
3.18000	-3128.33	150.33	21.87	-3198.82	157.73	6.57	-3288.97	400.51	375.16	-3600.55	227.42	479.77	-2567.88	55.86	14.26	-2608.74	53.20	27.51	-2841.25	287.30	655.52	-3169.00	240.45	536.82	-2860.47	113.86	1224.68	0.00	0.00	0.00	-1871.50	92.18	1665.84	-2763.79	151.52	1578.90	-3006.86	165.95	1546.23	-3538.45	76.18	1594.64	589.76	-22.56	78.42	1187.62	-0.45	79.54	567.20
3.19000	-3128.33	150.33	21.87	-3194.58	157.08	7.77	-3291.04	399.23	379.90	-3601.69	225.62	484.37	-2563.71	57.05	13.43	-2596.06	53.78	27.09	-2836.12	286.21	655.39	-3159.16	239.59	538.51	-2869.99	111.08	1225.51	0.00	0.00	0.00	-1871.50	92.18	1665.84	-2739.59	148.41	1579.85	-3000.05	165.26	1545.83	-3528.41	76.49	1594.65	589.67	-22.34	78.52	1188.05	-0.40	79.31	567.43
3.20000	-3128.33	150.33	21.87	-3202.35	156.51	7.39	-3293.10	397.90	384.63	-3602.78	223.81	488.96	-2560.06	58.02	12.66	-2584.11	55.23	26.06	-2830.93	285.10	655.22	-3149.24	238.71	540.15	-2850.54	109.28	1228.06	0.00	0.00	0.00	-1871.50	92.18	1665.84	-2729.16	145.25	1580.55	-2993.20	164.57	1545.44	-3518.29	76.81	1594.66	590.40	-22.20	78.75	1187.50	0.14	78.97	567.09
3.21000	-3128.33	150.33	21.87	-3216.85	156.13	6.08	-3295.15	396.54	389.36	-3603.82	221.97	493.53	-2556.95	58.77	11.95	-2614.56	52.81	19.44	-2825.67	283.97	654.99	-3139.25	237.82	541.75	-2815.34	107.52	1229.38	0.00	0.00	0.00	-1871.50	92.18	1665.84	-2725.51	141.30	1581.67	-2986.31	163.87	1545.05	-3508.07	77.12	1594.67	590.40	-22.10	78.74	1188.20	0.11	79.40	567.93
3.22000	-3128.33	150.33	21.87	-3232.82	156.05	4.53	-3297.20	395.14	394.08	-3604.80	220.11	498.10	-2554.37	59.27	11.33	-2578.68	53.15	25.85	-2820.34	282.82	654.71	-3129.19	236.91	543.31	-2815.07	107.18	1231.94	0.00	0.00	0.00	-1871.50	92.18	1665.84	-2701.12	138.35	1582.86	-2979.40	163.17	1544.67	-3497.77	77.44	1594.69	589.75	-22.26	78.38	1187.72	-0.11	79.30	567.39
3.23000	-3128.35	150.33	21.86	-3245.00	156.36	3.41	-3299.23	393.71	398.80	-3605.72	218.24	502.65	-2552.30	59.51	10.78	-2562.63	54.73	28.20	-2814.94	281.65	654.38	-3119.05	235.99	544.83	-2815.81	103.59	1232.80	0.00	0.00	0.00	-1871.50	92.18	1665.84	-2680.81	135.42	1584.49	-2972.45	162.47	1544.30	-3487.38	77.77	1594.71	589.43	-22.62	78.47	1187.50	0.10	78.97	566.84
3.24000	-3150.47	151.38	12.20	-3248.12	157.19	3.39	-3301.26	392.25	403.50	-3606.59	216.35	507.19	-2550.76	59.49	10.32	-2599.64	54.27	19.63	-2809.47	280.47	654.00	-3108.84	235.05	546.30	-2805.68	102.44	1234.18	0.00	0.00	0.00	-1871.50	92.18	1665.84	-2684.27	132.11	1584.44	-2965.46	161.76	1543.93	-3476.91	78.09	1594.73	589.97	-22.58	78.47	1188.27	0.23	79.62	567.11
3.25000	-3160.68	149.63	9.16	-3236.92	158.63	5.14	-3303.27	390.74	408.20	-3607.40	214.43	511.72	-2549.74	59.18	9.96	-2581.14	53.30	22.42	-2803.93	279.27	653.57	-3098.56	234.10	547.72	-2784.14	100.29	1234.77	0.00	0.00	0.00	-1871.50	92.18	1665.84	-2689.35	129.88	1586.93	-2958.44	161.04	1543.57	-3466.35	78.42	1594.76	590.36	-22.59	78.48	1187.75	-0.27	79.37	567.32
3.26000	-3164.09	149.88	0.51	-3206.14	160.78	9.32	-3305.26	389.21	412.89	-3608.14	212.50	516.23	-2549.19	58.58	9.71	-2576.85	54.81	22.28	-2798.32	278.05	653.08	-3088.20	233.13	549.10	-2768.81	98.56	1236.09	0.00	0.00	0.00	-1871.50	92.18	1665.84	-2672.85	129.81	1587.27	-2951.39	160.33	1543.22	-3455.72	78.74	1594.79	590.14	-22.69	78.44	1187.11	-0.53	79.11	568.28
3.27000	-3169.46	153.81	-8.51	-3172.00	161.94	10.70	-3307.24	387.64	417.57	-3608.83	210.56	520.73	-2506.75	58.08	15.65	-2582.37	54.77	21.73	-2792.64	276.81	652.55	-3077.77	232.15	550.43	-2783.55	96.59	1237.48	0.00	0.00	0.00	-1871.50	92.18	1665.84	-2659.80	127.55	1588.82	-2944.31	159.61	1542.87	-3445.00	79.07	1594.82	589.37	-22.79	78.19	1187.71	-0.65	79.01	568.30
3.28000	-3138.72	155.61	-9.94	-3134.80	164.06	16.09	-3309.20	386.04	422.23	-3609.45	208.59	525.21	-2556.70	53.73	7.60	-2558.96	54.68	25.94	-2786.88	275.55	651.96	-3067.27	231.15	551.72	-2758.39	96.22	1238.12	0.00	0.00	0.00	-1871.50	92.18	1665.84	-2654.48	125.19	1590.09	-2937.19	158.88	1542.53	-3434.20	79.40	1594.86	590.32	-22.72	78.45	1187.47	-0.64	78.97	567.99
3.29000	-3118.01	156.11	-10.99	-3096.90	168.16	25.83	-3311.14	384.41	426.89	-3610.01	206.61	529.68	-2529.67	58.14	11.49	-2583.69	54.33	21.14	-2781.05	274.27	651.31	-3056.70	230.14	552.96	-2738.40	96.71	1239.62	0.00	0.00	0.00	-1871.50	92.18	1665.84	-2664.13	124.95	1592.06	-2930.04	158.15	1542.20	-3423.33	79.73	1594.90	590.68	-22.43	78.59	1187.72	-0.15	79.12	566.96
3.30000	-3093.35	160.10	-6.18	-3082.35	169.33	29.78	-3313.06	382.75	431.53	-3610.50	204.62	534.13	-2568.31	55.15	5.47	-2585.99	53.49	19.86	-2775.14	272.98	650.62	-3046.06	229.11	554.15	-2732.24	94.51	1240.49	0.00	0.00	0.00	-1871.50	92.18	1665.84	-2643.32	120.88	1592.73	-2922.86	157.42	1541.88	-3412.37	80.07	1594.95	590.54	-22.41	78.47	1187.88	-0.49	79.19	567.45
3.31000	-3074.85	163.22	-1.49	-3035.56	173.09	41.09	-3314.96	381.06	436.16	-3610.93	202.61	538.57	-2558.18	55.38	5.50	-2567.30	53.90	24.60	-2769.16	271.66	649.87	-3035.34	228.06	555.29	-2719.97	95.24	1242.17	0.00	0.00	0.00	-1871.50	92.18	1665.84	-2625.71	121.03	1594.61	-2915.65	156.68	1541.56	-3401.35	80.40	1595.00	590.08	-21.49	78.65	1187.52	-0.26	79.16	568.41
3.32000	-3030.97	168.11	4.76	-2998.12	174.80	47.62	-3316.83	379.33	440.77	-3611.29	200.58	542.98	-2564.72	55.06	5.89	-2576.22	53.03	22.57	-2763.10	270.33	649.06	-3024.56	227.00	556.38	-2731.97	94.98	1243.25	0.00	0.00	0.00	-1871.50	92.18	1665.84	-2618.40	121.80	1594.86	-2908.40	155.93	1541.25	-3390.24	80.74	1595.05	589.21	-22.81	78.26	1186.83	-0.49	78.93	568.07
3.33000	-3011.88	172.05	7.77	-3015.05	180.15	46.61	-3318.67	377.58	445.37	-3611.59	198.54	547.38	-2571.08	51.85	5.63	-2584.06	54.34	20.91	-2756.97	268.98	648.21	-3013.70	225.92	557.42	-2718.87	94.97	1244.49	0.00	0.00	0.00	-1871.50	92.18	1665.84	-2625.47	120.89	1595.41	-2901.12	155.19	1540.95	-3379.07	81.08	1595.11	588.75	-22.78	78.00	1186.94	-0.58	78.97	567.51
3.34000	-2993.94	177.00	8.18	-2983.92	181.61	48.77	-3320.49	375.80	449.95	-3611.81	196.49	551.76	-2539.85	51.44	10.57	-2563.74	53.19	24.48	-2750.76	267.61	647.30	-3002.78	224.83	558.42	-2706.56	93.84	1246.17	0.00	0.00	0.00	-1871.50	92.18	1665.84	-2611.39	120.28	1595.86	-2893.81	154.43	1540.66	-3367.82	81.42	1595.17	589.06	-22.65	77.98	1187.98	-0.30	79.12	567.12
3.35000	-2956.96	179.76	11.68	-2932.19	184.80	56.02	-3322.27	373.99	454.52	-3611.97	194.43	556.11	-2519.98	54.99	13.34	-2575.46	52.77	21.44	-2744.47	266.22	646.34	-2991.78	223.72	559.36	-2688.03	93.07	1246.92	0.00	0.00	0.00	-1871.50	92.18	1665.84	-2597.74	121.62	1595.60	-2886.47	153.68	1540.38	-3356.49	81.76	1595.24	589.29	-22.59	78.31	1188.70	-0.28	79.66	566.31
3.36000	-2938.72	183.13	12.14	-2892.87	189.73	61.12	-3324.02	372.16	459.07	-3612.05	192.35	560.45	-2564.79	54.14	5.79	-2584.61	52.60	21.33	-2738.10	264.81	645.32	-2980.72	222.59	560.25	-2679.93	91.88	1249.32	0.00	0.00	0.00	-1871.50	92.18	1665.84	-2587.85	118.66	1596.29	-2879.09	152.92	1540.10	-3345.10	82.10	1595.30	589.25	-23.08	77.88	1188.66	-0.29	79.48	567.28
3.37000	-2892.48	185.92	16.15	-2943.78	191.68	49.41	-3325.75	370.30	463.60	-3612.07	190.27	564.76	-2557.93	51.87	7.18	-2570.64	52.70	23.68	-2731.65	263.39	644.25	-2969.58	221.45	561.09	-2670.29	91.59	1249.94	0.00	0.00	0.00	-1871.50	92.18	1665.84	-2593.85	120.15	1597.52	-2871.69	152.15	1539.83	-3333.64	82.44	1595.38	589.86	-22.04	78.35	1188.35	0.23	79.42	567.84
3.38000	-2874.29	188.59	15.65	-2830.18	191.28	64.11	-3327.43	368.41	468.11	-3612.01	188.17	569.05	-2555.58	52.10	6.98	-2581.06	53.50	21.93	-2725.13	261.94	643.12	-2958.38	220.29	561.88	-2676.21	92.06	1251.30	0.00	0.00	0.00	-1871.50	92.18	1665.84	-2583.84	120.56	1595.04	-2864.25	151.38	1539.57	-3322.11	82.78	1595.45	590.68	-22.69	78.72	1188.01	-0.33	79.40	567.72
3.39000	-2830.71	191.59	17.61	-2854.68	193.28	54.93	-3329.08	366.50	472.60	-3611.88	186.06	573.32	-2530.30	53.69	11.72	-2589.12	52.72	19.22	-2718.52	260.47	641.94	-2947.11	219.11	562.61	-2650.74	92.22	1252.67	0.00	0.00	0.00	-1871.50	92.18	1665.84	-2559.18	118.71	1593.94	-2856.78	150.61	1539.32	-3310.52	83.13	1595.53	590.36	-22.80	78.53	1188.08	-0.26	79.51	567.95
3.40000	-2816.94	192.88	15.31	-2838.08	196.16	54.06	-3330.69	364.56	477.08	-3611.67	183.95	577.56	-2532.88	52.85	10.31	-2577.05	50.91	22.55	-2711.83	258.99	640.71	-2935.77	217.91	563.29	-2642.56	92.79	1253.29	0.00	0.00	0.00	-1871.50	92.18	1665.84	-2533.25	118.48	1593.72	-2849.28	149.83	1539.08	-3298.85	83.48	1595.62	590.46	-22.53	78.70	1188.07	-0.33	79.53	568.40
3.41000	-2756.61	194.08	20.03	-2760.16	196.95	59.70	-3332.26	362.59	481.53	-3611.38	181.82	581.78	-2524.90	53.14	12.15	-2555.97	54.05	26.71	-2705.05	257.48	639.42	-2924.37	216.70	563.92	-2622.44	90.35	1254.73	0.00	0.00	0.00	-1871.50	92.18	1665.84	-2529.43	118.05	1593.15	-2841.75	149.05	1538.84	-3287.13	83.82	1595.71	590.08	-22.30	78.63	1186.97	-0.30	79.27	566.62
3.42000	-2749.81	194.41	16.45	-2747.03	195.96	55.02	-3333.79	360.61	485.95	-3611.02	179.68	585.98	-2554.46	55.41	6.33	-2560.98	53.93	24.72	-2698.20	255.96	638.08	-2912.89	215.48	564.50	-2632.88	90.34	1255.99	0.00	0.00	0.00	-1871.50	92.18	1665.84	-2532.40	119.50	1592.85	-2834.19	148.27	1538.62	-3275.34	84.17	1595.80	589.72	-22.69	78.48	1187.56	-0.34	79.39	567.37
3.43000	-2715.69	195.29	16.24	-2713.39	194.52	55.57	-3335.27	358.60	490.36	-3610.58	177.54	590.14	-2529.85	55.56	10.53	-2561.84	52.52	24.86	-2691.26	254.42	636.68	-2901.35	214.23	565.01	-2629.73	89.49	1256.58	0.00	0.00	0.00	-1871.50	92.18	1665.84	-2510.68	120.89	1591.97	-2826.59	147.48	1538.40	-3263.48	84.52	1595.89	590.25	-22.64	78.46	1188.64	0.18	79.50	567.65
3.44000	-2676.55	196.07	17.89	-2697.31	196.90	51.20	-3336.72	356.57	494.74	-3610.06	175.39	594.29	-2532.26	55.22	10.93	-2570.24	53.38	23.93	-2684.23	252.85	635.22	-2889.75	212.97	565.48	-2609.03	90.57	1257.00	0.00	0.00	0.00	-1871.50	92.18	1665.84	-2510.95	119.83	1591.18	-2818.97	146.68	1538.19	-3251.57	84.87	1596.00	590.13	-22.66	78.39	1187.79	-0.11	79.34	567.61
3.45000	-2630.63	194.74	21.06	-2658.70	196.77	51.51	-3338.11	354.52	499.10	-3609.46	173.24	598.40	-2510.69	56.86	15.14	-2592.51	52.21	20.77	-2677.12	251.27	633.72	-2878.07	211.69	565.88	-2601.35	89.39	1257.85	0.00	0.00	0.00	-1871.50	92.18	1665.84	-2497.98	118.85	1590.93	-2811.32	145.88	1537.99	-3239.59	85.22	1596.10	590.85	-22.59	78.81	1187.94	-0.13	79.35	568.14
3.46000	-2609.76	195.02	19.10	-2626.19	197.22	51.53	-3339.45	352.44	503.44	-3608.78	171.07	602.48	-2547.39	55.15	9.10	-2573.94	54.60	22.82	-2669.93	249.67	632.15	-2866.34	210.40	566.23	-2597.69	89.13	1258.01	0.00	0.00	0.00	-1871.50	92.18	1665.84	-2479.95	119.79	1589.98	-2803.63	145.08	1537.80	-3227.56	85.57	1596.21	590.52	-21.95	78.53	1187.65	0.00	79.48	567.73
3.47000	-2567.48	195.53	20.47	-2565.15	194.67	55.46	-3340.75	350.35	507.74	-3608.02	168.90	606.54	-2526.29	54.95	16.50	-2565.80	53.98	24.85	-2662.64	248.05	630.53	-2854.53	209.08	566.53	-2590.47	89.16	1258.84	0.00	0.00	0.00	-1871.50	92.18	1665.84	-2494.89	120.13	1589.63	-2795.92	144.27	1537.62	-3215.47	85.92	1596.32	590.22	-22.34	78.42	1187.68	-0.24	79.28	568.30
3.48000	-2532.04	197.12	20.28	-2548.48	198.42	49.15	-3341.99	348.23	512.02	-3607.17	166.73	610.57	-2530.16	55.98	14.83	-2554.45	54.06	28.32	-2655.27	246.41	628.85	-2842.66	207.75	566.76	-2564.52	88.29	1258.84	0.00	0.00	0.00	-1871.50	92.18	1665.84	-2463.24	119.31	1587.54	-2788.17	143.46	1537.45	-3203.32	86.27	1596.44	588.94	-22.79	78.27	1187.84	-0.35	79.16	568.35
3.49000	-2482.07	199.03	24.05	-2497.30	197.69	51.21	-3343.19	346.10	516.28	-3606.24	164.55	614.56	-2535.51	54.51	12.66	-2578.89	54.04	23.89	-2647.81	244.75	627.12	-2830.73	206.40	566.94	-2572.03	87.24	1257.78	0.00	0.00	0.00	-1871.50	92.18	1665.84	-2448.63	119.68	1586.83	-2780.40	142.64	1537.29	-3191.12	86.63	1596.56	590.89	-22.31	78.77	1187.81	-0.22	79.32	568.29
3.50000	-2443.07	201.10	25.63	-2522.91	200.15	40.36	-3344.32	343.95	520.50	-3605.23	162.37	618.53	-2526.30	57.38	14.48	-2576.49	55.94	24.23	-2640.27	243.06	625.33	-2818.73	205.04	567.06	-2544.76	88.81	1256.11	0.00	0.00	0.00	-1871.50	92.18	1665.84	-2437.21	121.74	1586.11	-2772.60	141.82	1537.14	-3178.86	86.98	1596.68	590.16	-22.47	78.39	1188.30	-0.26	79.50	567.69
3.51000	-2451.31	201.64	20.04	-2450.08	201.14	47.15	-3345.40	341.78	524.70	-3604.12	160.19	622.46	-2534.30	58.40	16.41	-2544.83	55.19	30.19	-2632.63	241.36	623.48	-2806.66	203.65	567.12	-2546.41	88.27	1256.92	0.00	0.00	0.00	-1871.50	92.18	1665.84	-2439.77	121.23	1585.97	-2764.76	141.00	1536.99	-3166.54	87.34	1596.81	590.75	-22.25	78.67	1188.37	-0.61	79.37	567.54
3.52000	-2414.44	202.67	22.87	-2426.39	201.13	46.60	-3346.42	339.59	528.87	-3602.93	158.00	626.36	-2564.12	56.88	9.00	-2561.42	54.32	26.70	-2624.90	239.64	621.58	-2794.53	202.25	567.12	-2551.16	88.39	1256.34	0.00	0.00	0.00	-1871.50	92.18	1665.84	-2443.82	123.59	1584.76	-2756.90	140.17	1536.86	-3154.18	87.69	1596.94	590.28	-22.42	78.58	1187.75	-0.91	79.03	567.54
3.53000	-2392.52	205.17	23.19	-2432.66	202.54	38.97	-3347.38	337.39	533.00	-3601.65	155.81	630.23	-2531.11	55.59	14.97	-2573.60	52.13	23.98	-2617.08	237.90	619.62	-2782.34	200.83	567.06	-2537.60	88.58	1255.74	0.00	0.00	0.00	-1871.50	92.18	1665.84	-2429.89	122.48	1584.61	-2749.01	139.33	1536.74	-3141.76	88.04	1597.08	590.12	-22.78	78.51	1188.09	-0.07	79.08	567.81
3.54000	-2379.73	205.28	23.76	-2387.93	203.02	41.25	-3348.28	335.17	537.11	-3600.29	153.62	634.06	-2539.11	54.15	12.34	-2567.05	53.63	23.99	-2609.17	236.14	617.61	-2770.09	199.39	566.94	-2521.14	89.01	1254.38	0.00	0.00	0.00	-1871.50	92.18	1665.84	-2407.05	123.78	1583.65	-2741.08	138.49	1536.62	-3129.30	88.40	1597.22	590.59	-22.79	78.64	1187.82	-0.22	78.76	567.68
3.55000	-2341.05	206.76	29.57	-2357.48	203.90	39.77	-3349.12	332.93	541.18	-3598.83	151.43	637.86	-2510.24	50.84	15.17	-2563.07	50.09	23.74	-2601.17	234.35	615.53	-2757.77	197.94	566.76	-2519.08	88.77	1254.46	0.00	0.00	0.00	-1871.50	92.18	1665.84	-2408.88	125.08	1582.69	-2733.13	137.65	1536.52	-3116.78	88.76	1597.36	590.66	-22.86	78.73	1187.52	-0.05	79.19	566.94
3.56000	-2328.37	207.85	30.34	-2327.98	204.78	38.15	-3349.89	330.68	545.22	-3597.27	149.23	641.62	-2520.18	49.02	11.46	-2576.01	51.28	21.69	-2593.07	232.55	613.40	-2745.39	196.46	566.51	-2500.28	89.13	1253.42	0.00	0.00	0.00	-1871.50	92.18	1665.84	-2399.23	124.84	1581.24	-2725.15	136.81	1536.42	-3104.22	89.11	1597.51	589.85	-22.46	78.70	1187.69	-0.57	78.97	566.89
3.57000	-2289.36	205.10	36.64	-2299.40	205.66	36.39	-3350.60	328.42	549.23	-3595.63	147.04	645.35	-2555.64	49.61	4.75	-2578.80	49.28	20.21	-2584.89	230.73	611.21	-2732.95	194.97	566.21	-2481.00	89.64	1252.67	0.00	0.00	0.00	-1871.50	92.18	1665.84	-2393.26	125.68	1581.09	-2717.14	135.95	1536.34	-3091.61	89.47	1597.67	589.92	-22.40	78.54	1187.73	-0.53	79.13	568.20
3.58000	-2231.12	204.70	47.70	-2271.73	206.54	34.50	-3351.23	326.14	553.20	-3593.89	144.85	649.04	-2554.82	49.16	4.08	-2563.12	48.00	22.64	-2576.60	228.89	608.97	-2720.44	193.46	565.84	-2493.41	87.99	1250.58	0.00	0.00	0.00	-1871.50	92.18	1665.84	-2372.59	126.61	1579.56	-2709.11	135.10	1536.27	-3078.95	89.82	1597.83	590.65	-23.07	78.72	1187.44	0.09	79.23	567.28
3.59000	-2196.83	205.02	51.96	-2244.96	207.43	32.48	-3351.80	323.85	557.14	-3592.06	142.66	652.69	-2532.54	48.17	9.60	-2581.99	48.73	19.91	-2568.22	227.02	606.66	-2707.88	191.93	565.41	-2491.17	89.06	1250.10	0.00	0.00	0.00	-1871.50	92.18	1665.84	-2363.09	128.16	1579.61	-2701.04	134.24	1536.20	-3066.25	90.18	1597.99	590.68	-22.31	78.89	1188.08	0.25	79.29	566.58
3.60000	-2163.64	205.37	55.94	-2219.08	208.32	30.33	-3352.29	321.55	561.04	-3590.13	140.47	656.30	-2521.83	47.50	10.67	-2577.18	48.34	19.60	-2559.74	225.14	604.30	-2695.25	190.38	564.91	-2477.55	90.38	1249.30	0.00	0.00	0.00	-1871.50	92.18	1665.84	-2349.35	128.95	1578.24	-2692.95	133.38	1536.15	-3053.51	90.54	1598.15	590.43	-22.29	78.78	1187.67	-0.03	79.15	566.41
3.61000	-2131.55	205.75	59.63	-2194.07	209.21	28.07	-3352.71	319.23	564.90	-3588.10	138.29	659.88	-2547.99	46.87	5.81	-2559.25	46.88	22.27	-2551.17	223.23	601.88	-2682.56	188.82	564.35	-2454.75	90.19	1248.73	0.00	0.00	0.00	-1871.50	92.18	1665.84	-2354.76	129.16	1579.02	-2684.82	132.51	1536.11	-3040.73	90.89	1598.32	590.17	-22.39	78.60	1187.18	-0.30	79.12	567.91
3.62000	-2100.54	206.16	63.04	-2169.93	210.10	25.68	-3353.06	316.91	568.73	-3585.97	136.10	663.41	-2561.32	47.37	2.91	-2570.41	47.61	20.28	-2542.50	221.31	599.40	-2669.81	187.23	563.72	-2449.80	91.80	1247.45	0.00	0.00	0.00	-1871.50	92.18	1665.84	-2335.85	131.99	1578.70	-2676.67	131.63	1536.08	-3027.90	91.25	1598.50	589.32	-22.23	78.33	1187.40	-0.43	79.04	566.91
3.63000	-2070.59	206.60	66.18	-2146.64	210.99	23.19	-3353.33	314.57	572.52	-3583.75	133.93	666.91	-2526.92	50.10	7.86	-2573.93	46.84	18.82	-2533.73	219.36	596.87	-2657.00	185.62	563.03	-2441.18	91.88	1245.78	0.00	0.00	0.00	-1871.50	92.18	1665.84	-2336.21	132.86	1578.09	-2668.50	130.76	1536.06	-3015.04	91.61	1598.68	589.15	-22.52	78.11	1186.90	-0.69	78.90	567.08
3.64000	-2041.70	207.06	69.05	-2124.19	211.88	20.58	-3353.52	312.22	576.27	-3581.42	131.75	670.36	-2511.48	49.49	11.14	-2567.86	46.45	21.08	-2524.87	217.39	594.27	-2644.14	184.00	562.27	-2428.03	93.52	1244.64	0.00	0.00	0.00	-1871.50	92.18	1665.84	-2296.82	134.10	1576.28	-2660.29	129.88	1536.05	-3002.13	91.96	1598.86	590.55	-23.04	78.26	1186.92	-0.06	79.26	566.75
3.65000	-2013.84	207.55	71.66	-2102.57	212.77	17.87	-3353.64	309.87	579.98	-3579.00	129.58	673.77	-2540.79	47.63	4.56	-2562.47	48.42	21.27	-2515.90	215.40	591.62	-2631.21	182.36	561.45	-2436.35	92.91	1243.19	0.00	0.00	0.00	-1871.50	92.18	1665.84	-2298.45	137.08	1576.24	-2652.06	128.99	1536.05	-2989.19	92.32	1599.05	589.24	-22.87	78.07	1188.09	-0.62	79.41	566.92
3.66000	-1987.00	208.06	74.00	-2081.76	213.66	15.06	-3353.67	307.50	583.65	-3576.47	127.42	677.14	-2543.43	48.09	4.51	-2545.93	47.64	24.70	-2506.83	213.39	588.90	-2618.22	180.70	560.56	-2426.75	93.66	1242.13	0.00	0.00	0.00	-1871.50	92.18	1665.84	-2305.83	138.39	1576.59	-2643.80	128.10	1536.06	-2976.21	92.67	1599.24	589.37	-23.11	78.21	1188.39	-0.27	79.34	567.59
3.67000	-1961.16	208.60	76.10	-2061.75	214.55	12.15	-3353.61	305.13	587.28	-3573.84	125.26	680.46	-2530.19	46.38	6.24	-2574.47	46.29	19.89	-2497.66	211.36	586.13	-2605.17	179.01	559.60	-2405.26	95.44	1241.51	0.00	0.00	0.00	-1871.50	92.18	1665.84	-2326.36	140.64	1577.94	-2635.51	127.20	1536.08	-2963.20	93.03	1599.44	589.96	-22.98	78.63	1187.17	0.52	79.24	568.24
3.68000	-1936.32	209.17	77.95	-2042.54	215.44	9.14	-3353.48	302.75	590.87	-3571.10	123.11	683.75	-2525.21	47.76	6.65	-2573.25	45.85	18.53	-2488.39	209.31	583.30	-2592.07	177.31	558.57	-2392.98	96.85	1240.12	0.00	0.00	0.00	-1871.50	92.18	1665.84	-2280.40	142.51	1577.51	-2627.19	126.31	1536.12	-2950.15	93.38	1599.64	590.29	-22.38	78.94	1187.22	-0.37	79.21	568.33
3.69000	-1912.46	209.75	79.55	-2024.10	216.32	6.04	-3353.25	300.36	594.41	-3568.26	120.96	686.98	-2535.83	45.29	4.58	-2568.02	47.62	19.06	-2479.02	207.24	580.41	-2578.90	175.59	557.47	-2372.56	98.30	1239.11	0.00	0.00	0.00	-1871.50	92.18	1665.84	-2281.77	144.18	1579.22	-2618.85	125.40	1536.16	-2937.07	93.74	1599.84	590.25	-22.24	78.67	1187.19	-0.24	79.36	568.23
3.70000	-1889.56	210.36	80.92	-2006.42	217.20	2.86	-3352.94	297.97	597.91	-3565.31	118.83	690.17	-2537.57	46.21	4.89	-2562.29	46.17	20.12	-2469.55	205.14	577.46	-2565.68	173.85	556.31	-2382.07	97.97	1237.14	0.00	0.00	0.00	-1871.50	92.18	1665.84	-2258.63	145.48	1579.01	-2610.48	124.49	1536.22	-2923.95	94.09	1600.05	589.58	-22.45	78.40	1187.82	-0.23	79.42	567.40
3.71000	-1867.60	210.98	82.05	-1989.50	218.08	-0.41	-3352.54	295.57	601.37	-3562.25	116.70	693.32	-2507.83	45.96	11.56	-2547.93	45.04	22.28	-2459.97	203.02	574.45	-2552.40	172.09	555.07	-2370.80	99.64	1236.43	0.00	0.00	0.00	-1871.50	92.18	1665.84	-2275.02	147.93	1581.31	-2602.08	123.58	1536.29	-2910.81	94.45	1600.27	589.69	-22.79	78.26	1187.67	-0.40	79.32	567.46
3.72000	-1846.58	211.63	82.96	-1973.32	218.95	-3.76	-3352.04	293.17	604.78	-3559.09	114.58	696.41	-2527.79	46.21	6.95	-2563.10	45.58	19.55	-2450.28	200.89	571.37	-2539.07	170.31	553.77	-2364.75	101.20	1235.62	0.00	0.00	0.00	-1871.50	92.18	1665.84	-2265.84	150.99	1583.51	-2593.66	122.67	1536.37	-2897.64	94.80	1600.49	589.81	-22.95	78.31	1188.07	-0.09	79.31	568.11
3.73000	-1826.48	212.29	83.65	-1957.87	219.82	-7.18	-3351.46	290.76	608.14	-3555.81	112.47	699.46	-2539.52	46.22	5.64	-2562.22	44.84	19.65	-2440.49	198.73	568.24	-2525.67	168.51	552.39	-2368.66	102.06	1235.04	0.00	0.00	0.00	-1871.50	92.18	1665.84	-2244.29	153.18	1583.84	-2585.21	121.74	1536.46	-2884.43	95.15	1600.71	590.89	-23.25	78.67	1188.56	-0.01	79.50	568.49
3.74000	-1807.28	212.97	84.12	-1943.13	220.68	-10.67	-3350.78	288.35	611.46	-3552.43	110.37	702.47	-2485.87	47.55	15.56	-2532.15	46.66	23.85	-2430.60	196.55	565.05	-2512.22	166.70	550.94	-2348.27	102.58	1233.66	0.00	0.00	0.00	-1871.50	92.18	1665.84	-2227.47	154.47	1585.69	-2576.73	120.82	1536.57	-2871.20	95.51	1600.94	590.50	-22.61	78.56	1188.17	-0.27	79.29	568.72
3.75000	-1788.97	213.67	84.37	-1929.10	221.54	-14.24	-3350.00	285.94	614.73	-3548.93	108.28	705.42	-2519.96	45.48	9.44	-2542.10	44.75	21.66	-2420.59	194.35	561.80	-2498.72	164.86	549.42	-2325.20	104.98	1233.66	0.00	0.00	0.00	-1871.50	92.18	1665.84	-2203.20	158.37	1586.25	-2568.23	119.89	1536.68	-2857.95	95.86	1601.17	590.07	-22.56	78.47	1187.39	0.12	79.05	567.82
3.76000	-1771.54	214.38	84.43	-1915.76	222.40	-17.86	-3349.12	283.52	617.96	-3545.32	106.20	708.32	-2523.44	46.16	9.27	-2530.70	44.93	22.06	-2410.48	192.12	558.48	-2485.16	163.00	547.83	-2309.23	106.49	1233.81	0.00	0.00	0.00	-1871.50	92.18	1665.84	-2224.37	161.48	1589.41	-2559.70	118.96	1536.81	-2844.67	96.21	1601.41	589.97	-22.14	78.60	1187.87	0.33	79.32	568.10
3.77000	-1754.96	215.11	84.28	-1903.10	223.24	-21.55	-3348.15	281.10	621.13	-3541.59	104.13	711.17	-2534.23	44.81	6.98	-2535.97	44.95	21.06	-2400.26	189.88	555.11	-2471.54	161.12	546.16	-2319.04	109.94	1232.46	0.00	0.00	0.00	-1871.50	92.18	1665.84	-2204.54	163.96	1591.74	-2551.15	118.02	1536.95	-2831.36	96.56	1601.65	591.05	-22.63	78.83	1188.97	0.02	79.55	566.85
3.78000	-1739.24	215.86	83.93	-1891.10	224.08	-25.30	-3347.07	278.68	624.26	-3537.75	102.08	713.97	-2551.26	42.88	3.97	-2529.58	44.14	21.93	-2389.94	187.61	551.68	-2457.87	159.22	544.43	-2288.61	112.08	1233.21	0.00	0.00	0.00	-1871.50	92.18	1665.84	-2196.95	168.17	1593.02	-2542.57	117.07	1537.10	-2818.03	96.91	1601.89	590.73	-22.56	78.75	1189.45	-0.18	79.79	566.42
3.79000	-1724.34	216.61	83.40	-1879.76	224.92	-29.09	-3345.89	276.26	627.33	-3533.80	100.04	716.72	-2519.22	46.26	11.23	-2533.11	44.02	20.98	-2379.50	185.32	548.18	-2444.14	157.30	542.61	-2278.80	114.30	1232.60	0.00	0.00	0.00	-1871.50	92.18	1665.84	-2200.91	172.47	1596.46	-2533.96	116.13	1537.27	-2804.68	97.26	1602.14	589.28	-22.75	78.12	1188.12	-0.28	79.65	567.27
3.80000	-1710.26	217.38	82.67	-1869.07	225.74	-32.94	-3344.60	273.84	630.35	-3529.72	98.01	719.41	-2512.06	47.50	10.55	-2521.07	44.95	23.30	-2368.95	183.01	544.62	-2430.36	155.36	540.72	-2274.94	116.12	1232.23	0.00	0.00	0.00	-1871.50	92.18	1665.84	-2186.60	173.86	1600.17	-2525.33	115.18	1537.44	-2791.31	97.60	1602.40	589.85	-23.37	78.34	1188.59	0.19	79.81	566.82
3.81000	-1696.98	218.16	81.77	-1859.00	226.56	-36.83	-3343.21	271.42	633.32	-3525.53	96.00	722.06	-2528.49	46.53	6.96	-2506.86	43.98	24.98	-2358.29	180.67	541.00	-2416.52	153.39	538.76	-2246.20	119.30	1233.18	0.00	0.00	0.00	-1871.50	92.18	1665.84	-2192.04	175.76	1602.70	-2516.67	114.22	1537.63	-2777.92	97.95	1602.66	589.95	-22.75	78.34	1188.24	-0.11	79.62	567.27
3.82000	-1684.48	218.95	80.70	-1849.55	227.37	-40.77	-3341.71	269.01	636.24	-3521.22	94.00	724.64	-2519.89	45.21	6.52	-2523.86	44.17	21.02	-2347.52	178.32	537.32	-2402.63	151.41	536.72	-2259.27	121.41	1233.70	0.00	0.00	0.00	-1871.50	92.18	1665.84	-2181.43	179.80	1604.46	-2507.99	113.26	1537.83	-2764.52	98.29	1602.92	590.75	-22.37	78.55	1188.16	-0.19	79.35	566.58
3.83000	-1672.76	219.74	79.45	-1840.70	228.17	-44.74	-3340.10	266.59	639.10	-3516.79	92.01	727.18	-2498.87	48.03	9.14	-2511.57	44.39	22.34	-2336.64	175.94	533.58	-2388.69	149.41	534.61	-2238.76	123.40	1234.27	0.00	0.00	0.00	-1871.50	92.18	1665.84	-2167.91	182.18	1608.11	-2499.29	112.29	1538.05	-2751.09	98.64	1603.19	589.36	-22.31	78.42	1187.98	-0.39	79.49	566.77
3.84000	-1661.80	220.55	78.04	-1832.45	228.96	-48.75	-3338.38	264.18	641.91	-3512.24	90.05	729.65	-2499.49	47.05	8.52	-2507.74	44.78	22.66	-2325.65	173.54	529.77	-2374.69	147.38	532.41	-2232.78	124.93	1234.57	0.00	0.00	0.00	-1871.50	92.18	1665.84	-2153.88	186.22	1610.18	-2490.55	111.33	1538.27	-2737.65	98.98	1603.46	592.29	-21.36	78.41	1188.20	-0.49	79.59	567.24
3.85000	-1651.58	221.36	76.47	-1824.78	229.74	-52.79	-3336.54	261.77	644.67	-3507.56	88.10	732.08	-2504.17	46.92	7.35	-2492.40	45.14	25.28	-2314.54	171.12	525.90	-2360.64	145.34	530.14	-2214.97	127.62	1236.77	0.00	0.00	0.00	-1871.50	92.18	1665.84	-2156.06	188.55	1614.16	-2481.80	110.35	1538.51	-2724.19	99.32	1603.74	590.49	-22.58	78.54	1187.07	-0.05	79.09	567.33
3.86000	-1642.08	222.18	74.74	-1817.68	230.51	-56.85	-3334.59	259.36	647.36	-3502.76	86.16	734.44	-2489.19	47.05	9.36	-2480.14	46.09	26.92	-2303.31	168.67	521.97	-2346.54	143.27	527.80	-2205.38	130.29	1238.62	0.00	0.00	0.00	-1871.50	92.18	1665.84	-2160.56	190.99	1618.71	-2473.01	109.37	1538.77	-2710.72	99.67	1604.03	589.87	-22.65	78.55	1188.05	0.32	79.49	568.64
3.87000	-1633.31	223.01	72.87	-1811.14	231.26	-60.94	-3332.52	256.96	650.01	-3497.84	84.24	736.75	-2495.08	46.02	6.35	-2459.58	46.80	30.80	-2291.97	166.21	517.98	-2332.38	141.19	525.37	-2206.70	132.47	1240.11	0.00	0.00	0.00	-1871.50	92.18	1665.84	-2142.06	194.50	1621.49	-2464.21	108.39	1539.03	-2697.24	100.01	1604.31	589.71	-22.84	78.41	1188.05	0.20	79.41	568.89
3.88000	-1625.23	223.84	70.85	-1805.13	232.01	-65.05	-3330.34	254.56	652.59	-3492.79	82.34	738.99	-2488.00	43.73	4.87	-2443.70	47.32	34.95	-2280.51	163.72	513.93	-2318.18	139.08	522.87	-2208.19	133.91	1242.25	0.00	0.00	0.00	-1871.50	92.18	1665.84	-2134.55	196.42	1624.46	-2455.38	107.40	1539.31	-2683.74	100.34	1604.61	589.43	-22.89	78.26	1188.11	0.06	79.27	568.20
3.89000	-1617.83	224.67	68.70	-1799.66	232.74	-69.17	-3328.03	252.17	655.12	-3487.62	80.46	741.18	-2463.11	43.76	6.31	-2428.46	46.99	40.12	-2268.94	161.21	509.81	-2303.92	136.95	520.28	-2188.97	135.59	1244.08	0.00	0.00	0.00	-1871.50	92.18	1665.84	-2123.95	200.40	1628.17	-2446.52	106.41	1539.61	-2670.24	100.68	1604.90	589.63	-22.70	78.26	1187.11	0.11	79.22	567.78
3.90000	-1611.11	225.51	66.41	-1794.71	233.47	-73.30	-3325.61	249.79	657.58	-3482.31	78.60	743.31	-2457.15	43.44	3.74	-2414.47	46.00	46.80	-2257.25	158.67	505.62	-2289.61	134.80	517.62	-2168.04	138.04	1245.66	0.00	0.00	0.00	-1871.50	92.18	1665.84	-2105.58	203.04	1629.90	-2437.65	105.42	1539.91	-2656.72	101.02	1605.20	589.80	-22.16	78.55	1187.02	-0.14	79.13	567.36
3.91000	-1605.04	226.35	63.99	-1790.27	234.17	-77.44	-3323.06	247.41	659.99	-3476.88	76.76	745.38	-2434.37	41.90	6.31	-2401.61	46.39	54.21	-2245.44	156.11	501.38	-2275.25	132.62	514.87	-2164.85	139.53	1247.13	0.00	0.00	0.00	-1871.50	92.18	1665.84	-2122.69	205.44	1635.01	-2428.74	104.42	1540.23	-2643.20	101.35	1605.51	589.30	-22.43	78.36	1186.89	-0.60	79.33	566.46
3.92000	-1599.61	227.19	61.45	-1786.32	234.87	-81.59	-3320.39	245.04	662.34	-3471.32	74.94	747.38	-2406.22	41.90	16.09	-2386.39	45.97	62.34	-2233.51	153.53	497.07	-2260.84	130.43	512.05	-2168.36	139.30	1248.97	0.00	0.00	0.00	-1871.50	92.18	1665.84	-2105.31	208.88	1636.58	-2419.82	103.41	1540.56	-2629.67	101.68	1605.82	590.36	-22.57	78.57	1187.83	-1.05	79.48	568.06
3.93000	-1594.80	228.03	58.79	-1782.85	235.55	-85.74	-3317.59	242.68	664.62	-3465.62	73.14	749.33	-2383.91	42.77	25.11	-2382.28	46.24	69.38	-2221.47	150.93	492.70	-2246.38	128.21	509.14	-2151.66	141.90	1250.61	0.00	0.00	0.00	-1871.50	92.18	1665.84	-2110.95	211.95	1640.61	-2410.87	102.40	1540.91	-2616.14	102.01	1606.14	589.62	-22.36	78.24	1188.17	-0.20	79.57	568.29
3.94000	-1590.61	228.87	56.02	-1779.86	236.22	-89.88	-3314.66	240.32	666.84	-3459.80	71.37	751.21	-2356.80	43.20	35.46	-2381.56	45.14	75.61	-2209.30	148.30	488.26	-2231.87	125.97	506.15	-2142.32	142.43	1251.77	0.00	0.00	0.00	-1871.50	92.18	1665.84	-2120.03	212.63	1643.30	-2401.89	101.39	1541.27	-2602.59	102.34	1606.46	590.17	-22.37	78.51	1188.45	-0.09	79.43	567.89
3.95000	-1587.01	229.71	53.14	-1777.32	236.87	-94.02	-3311.60	237.98	669.00	-3453.84	69.61	753.03	-2335.73	45.07	44.39	-2381.46	46.16	81.44	-2197.01	145.65	483.76	-2217.31	123.71	503.08	-2136.59	141.85	1253.84	0.00	0.00	0.00	-1871.50	92.18	1665.84	-2103.33	214.86	1646.58	-2392.90	100.37	1541.64	-2589.05	102.67	1606.79	590.58	-22.11	78.72	1188.22	-0.20	79.39	567.75
3.96000	-1584.00	230.54	50.16	-1775.23	237.51	-98.14	-3308.41	235.65	671.10	-3447.75	67.88	754.78	-2318.90	46.12	51.67	-2361.04	46.90	89.74	-2184.60	142.98	479.20	-2202.70	121.43	499.92	-2127.17	143.02	1255.70	0.00	0.00	0.00	-1871.50	92.18	1665.84	-2090.41	215.24	1648.65	-2383.88	99.35	1542.03	-2575.50	103.00	1607.12	591.33	-22.17	78.86	1187.31	0.08	79.14	567.92
3.97000	-1581.55	231.37	47.08	-1773.57	238.13	-102.25	-3305.09	233.32	673.13	-3441.52	66.17	756.47	-2317.78	46.23	56.62	-2347.24	49.20	96.43	-2172.06	140.29	474.57	-2188.04	119.12	496.68	-2129.08	145.11	1257.54	0.00	0.00	0.00	-1871.50	92.18	1665.84	-2083.27	216.50	1651.90	-2374.83	98.32	1542.43	-2561.96	103.32	1607.45	588.96	-22.67	78.05	1187.28	0.17	79.14	567.06
3.98000	-1579.66	232.20	43.91	-1772.33	238.73	-106.35	-3301.63	231.01	675.10	-3435.16	64.48	758.09	-2308.70	47.21	62.33	-2332.22	49.25	103.61	-2159.41	137.57	469.88	-2173.33	116.80	493.36	-2119.13	145.23	1260.18	0.00	0.00	0.00	-1871.50	92.18	1665.84	-2082.99	217.29	1655.01	-2365.77	97.29	1542.85	-2548.41	103.65	1607.79	589.64	-22.93	78.18	1187.81	0.59	79.36	567.41
3.99000	-1578.30	233.02	40.66	-1771.50	239.32	-110.42	-3298.03	228.71	677.00	-3428.66	62.82	759.65	-2306.82	48.23	65.68	-2333.81	50.31	106.43	-2146.63	134.83	465.12	-2158.58	114.45	489.95	-2102.66	145.74	1262.32	0.00	0.00	0.00	-1871.50	92.18	1665.84	-2098.27	218.80	1658.70	-2356.68	96.26	1543.28	-2534.86	103.97	1608.14	589.85	-22.46	78.57	1187.77	-0.34	79.06	568.51
4.00000	-1577.47	233.83	37.32	-1771.07	239.89	-114.46	-3294.30	226.42	678.84	-3422.02	61.18	761.14	-2296.92	49.70	71.15	-2305.76	51.70	113.48	-2133.72	132.06	460.30	-2143.78	112.08	486.46	-2091.32	147.90	1264.71	0.00	0.00	0.00	-1871.50	92.18	1665.84	-2090.26	220.29	1660.65	-2347.57	95.22	1543.73	-2521.31	104.29	1608.49	590.61	-22.84	78.78	1187.98	-0.66	79.25	568.18
4.01000	-1577.15	234.64	33.91	-1771.02	240.44	-118.48	-3290.43	224.15	680.60	-3415.24	59.57	762.56	-2273.43	51.34	77.81	-2296.09	52.58	118.00	-2120.69	129.27	455.41	-2128.93	109.68	482.88	-2083.90	149.87	1266.58	0.00	0.00	0.00	-1871.50	92.18	1665.84	-2074.04	220.97	1663.71	-2338.43	94.17	1544.19	-2507.77	104.60	1608.84	590.29	-22.82	78.50	1188.30	-0.33	79.22	567.75
4.02000	-1577.32	235.44	30.42	-1771.34	240.97	-122.46	-3286.42	221.89	682.30	-3408.32	57.99	763.91	-2259.70	51.71	83.34	-2265.04	53.22	125.59	-2107.53	126.46	450.45	-2114.03	107.27	479.21	-2094.99	149.79	1268.54	0.00	0.00	0.00	-1871.50	92.18	1665.84	-2070.89	221.56	1665.11	-2329.27	93.12	1544.66	-2494.23	104.92	1609.20	590.02	-22.16	78.62	1187.08	-0.21	79.23	566.53
4.03000	-1577.97	236.23	26.87	-1772.02	241.49	-126.40	-3282.26	219.64	683.93	-3401.26	56.43	765.19	-2232.84	51.53	90.08	-2243.01	54.55	131.55	-2094.25	123.63	445.44	-2099.08	104.83	475.46	-2091.70	151.23	1270.26	0.00	0.00	0.00	-1871.50	92.18	1665.84	-2061.04	223.04	1667.10	-2320.10	92.07	1545.15	-2480.70	105.23	1609.57	588.80	-22.64	78.22	1187.34	-0.05	79.44	567.00
4.04000	-1579.09	237.01	23.26	-1773.05	241.99	-130.31	-3277.96	217.41	685.49	-3394.06	54.90	766.41	-2211.73	51.54	95.86	-2223.91	54.22	137.68	-2080.84	120.77	440.35	-2084.09	102.36	471.62	-2073.36	152.44	1271.73	0.00	0.00	0.00	-1871.50	92.18	1665.84	-2045.32	223.97	1669.34	-2310.89	91.01	1545.65	-2467.18	105.54	1609.94	589.90	-22.19	78.37	1188.05	-0.12	79.49	566.90
4.05000	-1580.65	237.78	19.59	-1774.42	242.46	-134.16	-3273.51	215.19	686.98	-3386.71	53.40	767.55	-2168.85	52.39	105.31	-2199.87	54.42	143.42	-2067.30	117.89	435.20	-2069.06	99.88	467.69	-2063.49	154.37	1273.23	0.00	0.00	0.00	-1871.50	92.18	1665.84	-2043.92	223.56	1671.47	-2301.67	89.95	1546.17	-2453.66	105.85	1610.32	589.22	-22.62	78.42	1188.09	-0.17	79.63	567.19
4.06000	-1582.65	238.53	15.88	-1776.11	242.92	-137.97	-3268.91	213.00	688.40	-3379.22	51.92	768.62	-2158.12	52.51	109.96	-2168.76	54.77	150.46	-2053.63	114.98	429.99	-2053.97	97.37	463.67	-2075.76	155.68	1274.19	0.00	0.00	0.00	-1871.50	92.18	1665.84	-2034.95	223.94	1672.69	-2292.43	88.88	1546.70	-2440.15	106.16	1610.70	589.74	-22.53	78.41	1187.88	-0.06	79.43	566.87
4.07000	-1585.08	239.27	12.12	-1778.10	243.35	-141.73	-3264.17	210.81	689.74	-3371.59	50.48	769.62	-2104.06	53.77	121.70	-2144.60	54.80	156.51	-2039.83	112.05	424.71	-2038.85	94.84	459.57	-2058.53	155.91	1274.48	0.00	0.00	0.00	-1871.50	92.18	1665.84	-2043.70	223.60	1675.20	-2283.16	87.81	1547.25	-2426.65	106.46	1611.08	590.48	-22.80	78.49	1187.74	-0.05	79.10	567.25
4.08000	-1587.90	240.00	8.32	-1780.40	243.77	-145.43	-3259.27	208.65	691.02	-3363.80	49.07	770.55	-2087.17	53.54	128.05	-2114.46	55.76	164.20	-2025.90	109.10	419.36	-2023.67	92.29	455.37	-2046.33	155.97	1275.74	0.00	0.00	0.00	-1871.50	92.18	1665.84	-2049.01	224.54	1677.16	-2273.87	86.74	1547.81	-2413.16	106.77	1611.47	589.29	-22.23	78.37	1188.47	-0.51	79.03	568.30
4.09000	-1591.12	240.72	4.48	-1782.98	244.16	-149.08	-3254.22	206.50	692.21	-3355.87	47.68	771.40	-2057.66	53.48	135.98	-2083.52	55.59	171.73	-2011.84	106.12	413.94	-2008.46	89.71	451.09	-2046.51	157.57	1276.64	0.00	0.00	0.00	-1871.50	92.18	1665.84	-2036.35	225.10	1679.23	-2264.56	85.66	1548.39	-2399.68	107.07	1611.87	589.19	-22.50	78.36	1187.24	-0.43	79.01	568.53
4.10000	-1594.72	241.42	0.62	-1785.84	244.53	-152.66	-3249.02	204.37	693.34	-3347.79	46.33	772.18	-2027.86	54.68	143.71	-2061.90	54.43	178.06	-1997.65	103.12	408.46	-1993.19	87.11	446.71	-2030.16	157.71	1277.27	0.00	0.00	0.00	-1871.50	92.18	1665.84	-2020.27	224.97	1678.68	-2255.23	84.57	1548.98	-2386.22	107.36	1612.27	590.66	-22.20	78.80	1187.39	-0.28	79.26	567.71
4.11000	-1598.68	242.10	-3.27	-1788.95	244.88	-156.17	-3243.65	202.26	694.39	-3339.56	45.00	772.88	-1985.62	54.84	152.58	-2035.33	54.41	183.55	-1983.32	100.09	402.91	-1977.89	84.48	442.24	-2024.43	158.09	1278.15	0.00	0.00	0.00	-1871.50	92.18	1665.84	-2026.64	224.67	1681.18	-2245.88	83.48	1549.59	-2372.77	107.66	1612.67	590.26	-22.11	78.68	1188.30	-0.22	79.35	566.84
4.12000	-1602.99	242.77	-7.18	-1792.32	245.20	-159.61	-3238.13	200.17	695.36	-3331.18	43.71	773.51	-1976.14	53.38	156.72	-2017.97	54.35	188.82	-1968.87	97.04	397.30	-1962.54	81.83	437.68	-2013.24	160.10	1278.32	0.00	0.00	0.00	-1871.50	92.18	1665.84	-2027.71	226.22	1683.10	-2236.51	82.39	1550.22	-2359.34	107.95	1613.09	591.45	-22.02	78.94	1187.99	-0.49	79.26	568.39
4.13000	-1607.63	243.41	-11.10	-1795.92	245.51	-162.97	-3232.46	198.11	696.26	-3322.65	42.46	774.06	-1945.51	54.10	163.86	-1987.89	54.65	195.18	-1954.28	93.97	391.62	-1947.14	79.16	433.03	-2012.58	160.99	1279.31	0.00	0.00	0.00	-1871.50	92.18	1665.84	-1999.82	227.27	1682.42	-2227.11	81.29	1550.86	-2345.92	108.24	1613.50	590.06	-22.60	78.33	1187.33	-0.14	79.14	568.31
4.14000	-1612.59	244.04	-15.03	-1799.75	245.78	-166.26	-3226.61	196.06	697.08	-3313.96	41.23	774.53	-1917.61	55.91	170.96	-1944.64	55.47	203.81	-1939.55	90.87	385.87	-1931.71	76.47	428.29	-2006.99	161.56	1279.24	0.00	0.00	0.00	-1871.50	92.18	1665.84	-1991.86	226.46	1683.93	-2217.70	80.19	1551.51	-2332.52	108.53	1613.92	589.35	-22.02	78.31	1188.52	-0.81	79.30	568.39
4.15000	-1617.86	244.65	-18.97	-1803.78	246.04	-169.46	-3220.61	194.03	697.82	-3305.12	40.04	774.93	-1900.52	53.90	175.66	-1928.68	54.54	207.29	-1924.69	87.75	380.05	-1916.23	73.75	423.45	-2005.95	162.12	1280.16	0.00	0.00	0.00	-1871.50	92.18	1665.84	-2006.15	227.98	1686.29	-2208.26	79.08	1552.18	-2319.14	108.81	1614.35	590.57	-22.09	78.53	1188.44	-0.26	79.44	568.92
4.16000	-1623.41	245.23	-22.90	-1808.02	246.26	-172.58	-3214.44	192.03	698.48	-3296.13	38.88	775.24	-1864.37	54.40	184.51	-1902.20	54.83	212.66	-1909.69	84.60	374.17	-1900.70	71.00	418.52	-1994.18	163.72	1280.38	0.00	0.00	0.00	-1871.50	92.18	1665.84	-1989.32	229.47	1684.62	-2198.81	77.97	1552.87	-2305.78	109.10	1614.78	590.55	-22.24	78.57	1187.36	-0.25	79.16	567.65
4.17000	-1629.24	245.79	-26.82	-1812.45	246.46	-175.61	-3208.11	190.05	699.06	-3286.98	37.76	775.48	-1816.96	54.82	193.74	-1870.02	54.42	218.78	-1894.55	81.43	368.22	-1885.14	68.24	413.49	-2006.43	162.79	1281.34	0.00	0.00	0.00	-1871.50	92.18	1665.84	-1977.95	229.42	1685.44	-2189.33	76.86	1553.57	-2292.44	109.38	1615.22	590.52	-21.78	78.63	1187.59	0.41	79.37	567.17
4.18000	-1635.32	246.33	-30.74	-1817.05	246.64	-178.55	-3201.60	188.10	699.56	-3277.67	36.68	775.64	-1795.15	54.02	199.45	-1853.44	53.76	222.00	-1879.28	78.23	362.20	-1869.53	65.44	408.37	-1998.94	163.90	1281.35	0.00	0.00	0.00	-1871.50	92.18	1665.84	-1976.89	227.88	1686.59	-2179.84	75.74	1554.29	-2279.13	109.65	1615.66	591.26	-22.15	78.82	1187.48	0.25	79.21	566.02
4.19000	-1641.66	246.85	-34.63	-1821.81	246.79	-181.38	-3194.93	186.16	699.98	-3268.20	35.63	775.72	-1763.29	53.54	206.60	-1816.73	53.29	228.32	-1863.87	75.01	356.11	-1853.88	62.63	403.15	-1982.39	164.67	1281.97	0.00	0.00	0.00	-1871.50	92.18	1665.84	-1967.40	229.62	1687.38	-2170.32	74.61	1555.03	-2265.84	109.93	1616.11	591.05	-22.46	78.72	1187.32	0.22	79.41	567.09
4.20000	-1648.22	247.34	-38.50	-1826.73	246.91	-184.12	-3188.09	184.26	700.32	-3258.58	34.61	775.71	-1739.22	52.54	212.00	-1782.06	53.16	235.12	-1848.32	71.77	349.95	-1838.20	59.79	397.84	-1967.52	164.86	1282.84	0.00	0.00	0.00	-1871.50	92.18	1665.84	-1952.77	231.09	1686.74	-2160.79	73.48	1555.78	-2252.57	110.20	1616.56	588.84	-22.41	78.26	1186.95	0.11	79.21	567.45
4.21000	-1655.00	247.81	-42.35	-1831.78	247.01	-186.75	-3181.07	182.38	700.57	-3248.79	33.64	775.62	-1708.69	50.60	218.50	-1758.90	52.01	238.28	-1832.63	68.50	343.73	-1822.47	56.92	392.43	-1966.34	165.26	1282.85	0.00	0.00	0.00	-1871.50	92.18	1665.84	-1959.90	230.32	1687.84	-2151.23	72.35	1556.55	-2239.33	110.47	1617.02	589.59	-22.43	78.33	1188.29	-0.80	79.20	566.63
4.22000	-1661.98	248.25	-46.16	-1836.96	247.08	-189.27	-3173.88	180.52	700.74	-3238.84	32.70	775.45	-1674.14	51.65	225.36	-1729.74	51.13	243.26	-1816.80	65.20	337.44	-1806.70	54.04	386.92	-1964.98	166.54	1283.28	0.00	0.00	0.00	-1871.50	92.18	1665.84	-1939.65	231.51	1687.72	-2141.66	71.21	1557.33	-2226.11	110.73	1617.48	589.98	-21.42	78.45	1188.44	-0.26	79.36	566.22
4.23000	-1669.15	248.66	-49.93	-1842.25	247.12	-191.68	-3166.51	178.69	700.83	-3228.73	31.80	775.20	-1641.55	50.31	231.05	-1699.69	51.37	247.18	-1800.83	61.88	331.07	-1790.89	51.12	381.32	-1952.34	166.83	1283.29	0.00	0.00	0.00	-1871.50	92.18	1665.84	-1952.46	230.95	1689.60	-2132.06	70.07	1558.14	-2212.92	111.00	1617.95	590.24	-22.49	78.62	1188.17	-0.57	79.22	566.71
4.24000	-1676.49	249.04	-53.66	-1847.64	247.13	-193.98	-3158.96	176.89	700.83	-3218.46	30.94	774.86	-1626.15	50.28	234.59	-1662.46	51.05	252.08	-1784.71	58.54	324.64	-1775.04	48.18	375.62	-1957.23	167.46	1283.50	0.00	0.00	0.00	-1871.50	92.18	1665.84	-1946.96	233.31	1689.75	-2122.45	68.92	1558.95	-2199.77	111.25	1618.42	590.21	-22.99	78.46	1187.66	-0.79	79.09	567.66
4.25000	-1683.99	249.39	-57.34	-1853.12	247.11	-196.15	-3151.24	175.12	700.75	-3208.02	30.11	774.44	-1608.04	47.80	246.89	-1637.78	51.04	254.92	-1768.46	55.17	318.14	-1759.15	45.22	369.82	-1943.44	169.43	1284.19	0.00	0.00	0.00	-1871.50	92.18	1665.84	-1936.89	232.71	1688.47	-2112.82	67.77	1559.79	-2186.64	111.51	1618.90	589.79	-22.24	78.54	1187.20	0.03	79.26	567.09
4.26000	-1691.63	249.72	-60.97	-1858.68	247.06	-198.20	-3143.33	173.38	700.58	-3197.41	29.33	773.93	-1582.79	46.53	250.82	-1621.47	50.07	254.91	-1752.06	51.77	311.57	-1743.22	42.23	363.92	-1932.36	170.00	1284.06	0.00	0.00	0.00	-1871.50	92.18	1665.84	-1937.80	231.75	1689.05	-2103.17	66.61	1560.64	-2173.54	111.76	1619.39	590.19	-22.40	78.72	1186.83	-0.08	79.08	567.55
4.27000	-1699.40	250.01	-64.54	-1864.30	246.98	-200.13	-3135.24	171.66	700.32	-3186.64	28.59	773.33	-1556.12	46.12	253.35	-1605.20	48.71	264.61	-1735.52	48.35	304.93	-1727.25	39.22	357.92	-1938.26	169.09	1283.91	0.00	0.00	0.00	-1871.50	92.18	1665.84	-1934.18	232.90	1689.46	-2093.50	65.45	1561.51	-2160.48	112.01	1619.88	590.21	-22.58	78.70	1187.36	-0.24	79.48	567.37
4.28000	-1707.29	250.27	-68.04	-1869.98	246.87	-201.92	-3126.96	169.98	699.97	-3175.70	27.89	772.65	-1540.43	44.47	258.39	-1581.86	48.41	265.71	-1718.83	44.91	298.23	-1711.25	36.18	351.81	-1917.90	169.64	1283.87	0.00	0.00	0.00	-1871.50	92.18	1665.84	-1913.24	231.95	1688.41	-2083.81	64.29	1562.39	-2147.45	112.26	1620.37	589.54	-22.19	78.04	1187.80	0.32	79.49	567.29
4.29000	-1715.27	250.49	-71.48	-1875.70	246.73	-203.57	-3118.50	168.32	699.53	-3164.59	27.23	771.88	-1517.40	44.97	259.54	-1557.99	48.39	266.04	-1701.99	41.44	291.45	-1695.20	33.12	345.61	-1908.00	169.66	1283.91	0.00	0.00	0.00	-1871.50	92.18	1665.84	-1928.21	230.54	1690.34	-2074.10	63.12	1563.30	-2134.45	112.50	1620.88	589.59	-22.58	78.32	1187.95	-0.25	79.41	567.28
4.30000	-1723.34	250.68	-74.84	-1881.44	246.56	-205.09	-3109.85	166.70	699.01	-3153.32	26.62	771.02	-1493.02	44.19	261.09	-1530.45	48.69	266.66	-1685.01	37.94	284.60	-1679.12	30.03	339.31	-1924.06	169.22	1283.71	0.00	0.00	0.00	-1871.50	92.18	1665.84	-1906.91	231.68	1688.59	-2064.37	61.94	1564.22	-2121.49	112.75	1621.38	589.96	-22.45	78.41	1187.54	-0.78	79.46	568.00
4.31000	-1731.48	250.84	-78.12	-1887.20	246.35	-206.47	-3101.01	165.11	698.39	-3141.87	26.05	770.07	-1469.88	44.49	262.34	-1513.98	48.66	265.70	-1667.89	34.42	277.68	-1663.00	26.92	332.91	-1920.94	169.25	1283.26	0.00	0.00	0.00	-1871.50	92.18	1665.84	-1892.02	231.02	1688.08	-2054.63	60.77	1565.15	-2108.57	112.98	1621.89	590.32	-22.65	78.89	1187.45	-0.32	79.35	567.14
4.32000	-1739.67	250.96	-81.31	-1892.96	246.11	-207.69	-3091.98	163.55	697.68	-3130.25	25.52	769.03	-1447.55	44.91	263.44	-1491.55	48.32	265.44	-1650.61	30.87	270.69	-1646.85	23.78	326.40	-1899.63	170.01	1282.94	0.00	0.00	0.00	-1871.50	92.18	1665.84	-1902.77	231.55	1687.54	-2044.87	59.58	1566.11	-2095.69	113.22	1622.41	589.51	-22.56	78.38	1188.33	-0.50	79.44	567.32
4.33000	-1747.90	251.04	-84.42	-1898.71	245.84	-208.77	-3082.76	162.02	696.88	-3118.45	25.03	767.90	-1426.25	46.15	263.95	-1470.83	48.11	264.87	-1633.19	27.30	263.63	-1630.65	20.61	319.79	-1895.22	170.21	1282.72	0.00	0.00	0.00	-1871.50	92.18	1665.84	-1879.92	231.56	1686.61	-2035.09	58.39	1567.08	-2082.84	113.45	1622.93	589.79	-22.53	78.58	1187.94	-0.65	79.32	567.66
4.34000	-1756.16	251.09	-87.42	-1904.44	245.54	-209.70	-3073.34	160.53	695.98	-3106.48	24.59	766.67	-1404.56	45.03	264.65	-1448.07	47.73	264.15	-1615.62	23.70	256.50	-1614.42	17.42	313.08	-1883.94	169.63	1282.16	0.00	0.00	0.00	-1871.50	92.18	1665.84	-1892.78	229.66	1686.55	-2025.29	57.20	1568.07	-2070.04	113.67	1623.46	589.92	-22.59	78.70	1188.22	-0.18	79.54	566.73
4.35000	-1764.43	251.09	-90.33	-1910.14	245.20	-210.46	-3063.73	159.07	695.00	-3094.34	24.20	765.36	-1384.42	44.83	263.97	-1425.50	50.86	264.26	-1597.90	20.08	249.30	-1598.16	14.20	306.26	-1897.94	168.68	1281.88	0.00	0.00	0.00	-1871.50	92.18	1665.84	-1881.62	229.48	1687.13	-2015.47	56.01	1569.08	-2057.28	113.89	1624.00	589.94	-22.41	78.79	1188.28	0.17	79.55	567.42
4.36000	-1772.70	251.06	-93.13	-1915.79	244.83	-211.07	-3053.91	157.65	693.91	-3082.02	23.85	763.95	-1364.81	44.23	262.30	-1404.49	49.90	261.87	-1580.03	16.43	242.03	-1581.86	10.96	299.34	-1870.94	169.18	1280.67	0.00	0.00	0.00	-1871.50	92.18	1665.84	-1876.28	229.70	1685.58	-2005.64	54.80	1570.10	-2044.56	114.11	1624.54	588.63	-22.32	78.31	1188.65	-0.05	79.66	567.51
4.37000	-1780.95	250.99	-95.83	-1921.38	244.42	-211.51	-3043.90	156.26	692.74	-3069.52	23.55	762.45	-1345.13	42.04	259.92	-1391.10	47.38	257.51	-1562.00	12.76	234.69	-1565.52	7.69	292.31	-1869.45	168.83	1280.00	0.00	0.00	0.00	-1871.50	92.18	1665.84	-1880.47	228.75	1686.04	-1995.79	53.60	1571.15	-2031.88	114.33	1625.08	590.38	-22.65	78.49	1188.05	-0.06	79.62	566.45
4.38000	-1789.16	250.87	-98.40	-1926.90	243.97	-211.78	-3033.69	154.91	691.46	-3056.85	23.29	760.85	-1327.30	40.85	255.78	-1370.98	45.30	253.07	-1542.44	9.11	228.30	-1549.15	4.40	285.18	-1862.09	168.51	1279.66	0.00	0.00	0.00	-1871.46	92.19	1665.84	-1867.30	229.17	1684.40	-1985.92	52.39	1572.21	-2019.25	114.54	1625.63	589.10	-22.29	78.30	1187.87	-0.63	79.09	566.84
4.39000	-1797.33	250.72	-100.85	-1932.34	243.49	-211.88	-3023.27	153.60	690.09	-3043.99	23.08	759.16	-1309.83	38.90	250.36	-1354.78	43.36	247.32	-1524.85	7.41	221.06	-1531.40	1.25	278.55	-1860.47	168.41	1278.11	0.00	0.00	0.00	-1832.11	95.50	1664.07	-1855.06	228.74	1682.45	-1976.03	51.17	1573.29	-2006.67	114.75	1626.19	590.10	-22.43	78.58	1186.92	-0.59	79.12	567.23
4.40000	-1805.44	250.51	-103.18	-1937.68	242.98	-211.80	-3012.65	152.32	688.63	-3030.96	22.92	757.37	-1293.00	36.69	244.09	-1338.84	42.57	241.25	-1507.09	4.13	214.36	-1515.82	-0.25	271.33	-1846.80	168.10	1277.90	0.00	0.00	0.00	-1827.11	93.42	1661.56	-1841.50	228.66	1681.58	-1966.13	49.95	1574.39	-1994.13	114.95	1626.75	589.62	-22.16	78.34	1187.75	-0.31	79.48	567.20
4.41000	-1813.47	250.27	-105.37	-1942.92	242.42	-211.55	-3001.82	151.08	687.06	-3017.74	22.81	755.49	-1276.83	34.48	236.94	-1320.70	41.26	234.76	-1490.28	0.18	207.72	-1500.69	-2.01	264.27	-1847.37	167.33	1276.69	0.00	0.00	0.00	-1842.51	92.43	1661.18	-1848.77	227.58	1681.54	-1956.21	48.73	1575.50	-1981.64	115.15	1627.32	590.50	-21.94	78.78	1188.40	-0.23	79.42	567.51
4.42000	-1821.41	249.98	-107.43	-1948.03	241.83	-211.10	-2990.78	149.88	685.39	-3004.34	22.75	753.51	-1262.30	33.42	228.64	-1307.66	39.19	226.73	-1474.86	-3.03	200.81	-1484.01	-7.60	258.82	-1834.82	167.77	1275.94	0.00	0.00	0.00	-1832.33	86.32	1659.33	-1838.31	226.74	1679.95	-1946.27	47.50	1576.64	-1969.20	115.35	1627.89	590.13	-22.26	78.81	1188.09	-0.39	79.31	567.33
4.43000	-1829.24	249.64	-109.35	-1953.02	241.21	-210.48	-2979.54	148.72	683.63	-2990.76	22.74	751.43	-1247.75	30.55	220.59	-1295.08	35.55	218.55	-1459.96	-7.22	194.23	-1469.97	-10.77	252.30	-1828.97	167.10	1274.69	0.00	0.00	0.00	-1839.47	89.36	1660.16	-1820.31	224.54	1679.14	-1936.32	46.27	1577.79	-1956.81	115.54	1628.47	589.45	-22.43	78.21	1187.89	-0.52	79.46	566.35
4.44000	-1836.96	249.26	-111.11	-1957.85	240.54	-209.65	-2968.08	147.60	681.76	-2976.99	22.78	749.25	-1234.69	28.89	211.73	-1280.60	32.87	210.85	-1445.61	-12.51	188.03	-1456.13	-14.95	246.16	-1822.88	166.43	1274.21	0.00	0.00	0.00	-1850.97	86.91	1657.34	-1814.83	223.90	1677.49	-1926.35	45.03	1578.96	-1944.48	115.73	1629.05	589.33	-22.66	78.24	1187.02	-0.24	79.13	566.24
4.45000	-1844.53	248.83	-112.73	-1962.54	239.83	-208.64	-2956.41	146.52	679.79	-2963.03	22.87	746.97	-1222.53	27.10	202.91	-1266.62	30.49	202.70	-1434.48	-14.36	180.72	-1443.52	-18.73	240.02	-1813.16	164.91	1272.49	0.00	0.00	0.00	-1797.29	86.80	1655.92	-1816.22	222.64	1674.91	-1916.37	43.79	1580.15	-1932.19	115.92	1629.64	590.08	-22.48	78.54	1187.89	0.08	79.62	567.39
4.46000	-1851.96	248.34	-114.19	-1967.05	239.09	-207.42	-2944.53	145.48	677.72	-2948.89	23.01	744.60	-1210.86	24.36	194.19	-1257.75	28.26	193.97	-1422.81	-18.68	174.56	-1433.56	-19.72	233.16	-1790.35	164.07	1270.97	0.00	0.00	0.00	-1796.86	86.08	1654.03	-1809.59	220.40	1675.20	-1906.37	42.54	1581.36	-1919.96	116.10	1630.24	589.40	-22.35	78.40	1187.75	0.09	79.21	567.19
4.47000	-1859.23	247.81	-115.48	-1971.38	238.30	-206.00	-2932.43	144.48	675.55	-2934.57	23.20	742.12	-1200.69	22.54	184.97	-1249.67	24.82	185.15	-1412.75	-21.82	168.09	-1423.35	-22.56	226.86	-1788.72	163.05	1270.00	0.00	0.00	0.00	-1782.19	83.07	1651.69	-1808.61	218.23	1673.59	-1896.35	41.29	1582.59	-1907.79	116.27	1630.84	589.30	-22.18	78.50	1187.44	-1.00	78.97	567.17
4.48000	-1866.31	247.23	-116.60	-1975.52	237.47	-204.38	-2920.11	143.52	673.28	-2920.05	23.45	739.54	-1191.74	20.38	176.06	-1236.19	22.26	178.13	-1403.99	-24.09	161.62	-1413.65	-26.00	221.00	-1792.76	161.92	1268.81	0.00	0.00	0.00	-1782.69	81.05	1651.85	-1795.64	215.83	1672.81	-1886.32	40.04	1583.84	-1895.67	116.44	1631.45	590.22	-22.38	78.58	1187.96	-0.38	79.53	567.04
4.49000	-1873.20	246.60	-117.56	-1979.45	236.61	-202.55	-2907.57	142.61	670.89	-2905.34	23.75	736.85	-1182.50	15.83	168.28	-1229.09	20.08	170.33	-1396.40	-25.85	155.24	-1405.15	-28.68	214.84	-1775.81	161.24	1268.47	0.00	0.00	0.00	-1792.22	75.16	1651.89	-1774.43	214.50	1670.67	-1876.27	38.78	1585.10	-1883.61	116.61	1632.06	590.76	-22.34	78.63	1187.88	0.33	79.51	566.98
4.50000	-1879.89	245.91	-118.33	-1983.16	235.70	-200.50	-2894.81	141.74	668.41	-2890.44	24.10	734.07	-1175.28	13.20	159.98	-1220.71	17.15	163.15	-1389.95	-26.83	148.82	-1398.20	-30.55	208.60	-1769.20	159.57	1266.65	0.00	0.00	0.00	-1771.64	76.88	1648.87	-1773.16	213.24	1670.40	-1866.20	37.51	1586.39	-1871.61	116.78	1632.68	589.72	-22.39	78.47	1186.81	0.34	79.17	567.42
4.51000	-1886.35	245.17	-118.92	-1986.65	234.75	-198.23	-2881.83	140.92	665.81	-2875.35	24.51	731.18	-1168.47	9.03	152.69	-1216.12	13.89	155.85	-1385.01	-26.76	141.96	-1391.76	-32.90	202.32	-1758.04	159.44	1265.08	0.00	0.00	0.00	-1765.83	73.01	1648.25	-1749.15	212.73	1668.97	-1856.12	36.24	1587.69	-1859.66	116.93	1633.31	590.26	-21.96	78.72	1187.85	0.40	79.51	567.15
4.52000	-1892.57	244.38	-119.32	-1989.88	233.76	-195.74	-2868.62	140.14	663.12	-2860.07	24.97	728.18	-1163.08	5.57	145.57	-1210.48	11.13	149.29	-1380.63	-27.21	135.32	-1385.39	-36.31	196.41	-1751.48	158.82	1264.42	0.00	0.00	0.00	-1755.44	71.51	1646.24	-1754.37	209.16	1667.17	-1846.03	34.97	1589.02	-1847.78	117.09	1633.94	589.96	-22.34	78.30	1188.02	-0.39	79.52	567.47
4.53000	-1898.54	243.53	-119.52	-1992.87	232.72	-193.03	-2855.19	139.40	660.31	-2844.59	25.49	725.08	-1158.98	2.73	138.20	-1208.42	8.75	141.90	-1377.04	-27.84	128.74	-1383.23	-35.27	188.84	-1747.87	157.49	1262.94	0.00	0.00	0.00	-1755.67	66.38	1645.00	-1765.38	206.63	1665.89	-1835.92	33.69	1590.36	-1835.96	117.24	1634.57	589.06	-22.20	78.27	1188.19	-0.17	79.25	568.24
4.54000	-1904.25	242.63	-119.53	-1995.59	231.65	-190.08	-2841.52	138.71	657.39	-2828.92	26.07	721.87	-1155.82	0.34	130.37	-1205.17	6.65	134.54	-1375.13	-26.87	121.62	-1379.61	-36.92	182.14	-1737.95	156.90	1261.73	0.00	0.00	0.00	-1754.25	67.19	1645.23	-1740.76	204.48	1665.33	-1825.79	32.41	1591.72	-1824.20	117.39	1635.21	588.65	-22.81	77.82	1187.73	0.15	79.20	567.43
4.55000	-1909.67	241.66	-119.33	-1998.02	230.52	-186.91	-2827.63	138.07	654.37	-2813.05	26.70	718.56	-1153.87	-0.96	121.79	-1201.06	4.92	127.05	-1373.71	-26.44	114.74	-1377.53	-37.47	175.30	-1715.11	156.28	1270.55	0.00	0.00	0.00	-1730.50	63.17	1643.66	-1729.12	202.34	1664.11	-1815.65	31.12	1593.11	-1812.51	117.53	1635.86	589.56	-22.68	78.16	1187.98	-0.25	79.30	567.41
4.56000	-1914.80	240.64	-118.92	-2000.17	229.36	-183.50	-2813.51	137.48	651.23	-2796.98	27.39	715.14	-1152.67	-1.83	112.40	-1203.72	4.46	117.78	-1372.46	-26.87	108.20	-1375.71	-38.06	168.54	-1702.34	155.73	1270.90	0.00	0.00	0.00	-1701.51	61.08	1642.22	-1730.90	199.57	1663.55	-1805.49	29.83	1594.51	-1800.89	117.66	1636.52	591.24	-22.27	78.83	1187.92	-0.26	79.25	567.03
4.57000	-1919.62	239.56	-118.30	-2002.01	228.15	-179.84	-2799.15	136.93	647.99	-2780.72	28.14	711.61	-1152.50	-1.77	102.04	-1200.70	2.93	109.05	-1371.28	-28.33	102.25	-1374.98	-37.75	161.66	-1694.76	154.20	1269.30	0.00	0.00	0.00	-1696.47	60.68	1639.19	-1712.97	195.80	1663.12	-1795.32	28.53	1595.93	-1789.33	117.79	1637.18	589.91	-22.50	78.58	1188.49	-0.11	79.58	567.83
4.58000	-1924.11	238.42	-117.45	-2003.53	226.89	-175.95	-2784.56	136.43	644.63	-2764.25	28.94	707.97	-1152.41	-2.09	91.47	-1201.39	3.25	98.95	-1370.61	-29.92	96.41	-1375.99	-35.64	154.02	-1683.27	153.13	1267.31	0.00	0.00	0.00	-1681.67	58.31	1637.06	-1690.22	192.36	1660.48	-1785.14	27.23	1597.37	-1777.83	117.92	1637.84	590.12	-22.87	78.38	1188.64	0.08	79.43	567.30
4.59000	-1928.26	237.22	-116.39	-2004.73	225.59	-171.80	-2769.74	135.98	641.16	-2747.59	29.81	704.23	-1157.47	-0.47	76.20	-1202.47	4.40	88.86	-1371.19	-30.25	90.02	-1373.95	-38.01	148.84	-1678.60	150.80	1265.77	0.00	0.00	0.00	-1686.76	52.99	1638.29	-1708.94	189.08	1660.46	-1774.94	25.93	1598.84	-1766.41	118.04	1638.51	590.47	-22.44	78.70	1187.98	0.17	79.26	567.63
4.60000	-1932.06	235.96	-115.08	-2005.58	224.24	-167.40	-2754.67	135.58	637.58	-2730.72	30.73	700.37	-1157.62	0.07	65.17	-1203.08	5.81	78.79	-1370.17	-33.36	84.80	-1375.80	-35.17	141.60	-1662.42	148.78	1264.57	0.00	0.00	0.00	-1677.74	46.80	1636.70	-1704.53	186.70	1659.89	-1764.73	24.62	1600.32	-1755.05	118.16	1639.19	589.63	-21.94	78.62	1187.82	-0.13	79.43	567.42
4.61000	-1935.48	234.63	-113.55	-2006.08	222.85	-162.75	-2739.37	135.23	633.88	-2713.65	31.72	696.40	-1161.57	2.95	53.10	-1203.96	7.36	68.45	-1369.76	-35.94	79.37	-1375.50	-35.33	135.29	-1648.39	147.46	1262.72	0.00	0.00	0.00	-1674.13	46.43	1635.41	-1680.27	181.84	1658.13	-1754.50	23.30	1601.82	-1743.77	118.28	1639.88	588.53	-22.75	78.00	1187.39	-0.40	79.21	567.04
4.62000	-1938.53	233.24	-111.77	-2006.22	221.41	-157.84	-2723.82	134.94	630.07	-2696.38	32.77	692.32	-1162.51	10.47	43.85	-1208.39	10.62	57.62	-1369.92	-37.88	73.24	-1376.44	-34.35	128.92	-1648.63	145.19	1260.19	0.00	0.00	0.00	-1668.24	41.30	1634.93	-1649.28	178.98	1656.49	-1744.26	21.98	1603.35	-1732.56	118.38	1640.57	589.07	-22.83	78.17	1188.19	-0.53	79.21	567.26
4.63000	-1941.17	231.79	-109.75	-2005.98	219.92	-152.66	-2708.04	134.69	626.15	-2678.90	33.87	688.13	-1171.19	17.71	37.70	-1208.63	17.19	53.00	-1370.36	-39.33	67.59	-1378.48	-32.01	123.00	-1644.58	142.22	1249.75	0.00	0.00	0.00	-1633.26	41.84	1646.99	-1637.67	175.66	1655.40	-1734.01	20.66	1604.89	-1721.42	118.49	1641.26	588.46	-22.49	78.13	1187.69	-0.24	79.12	567.46
4.64000	-1943.40	230.27	-107.47	-2005.34	218.38	-147.22	-2692.00	134.50	622.11	-2661.22	35.04	683.82	-1166.77	26.86	37.59	-1209.02	24.26	51.05	-1371.52	-38.70	62.22	-1380.17	-30.47	117.78	-1629.29	140.67	1246.58	0.00	0.00	0.00	-1613.79	39.11	1648.15	-1645.04	171.58	1655.44	-1723.74	19.33	1606.45	-1710.36	118.58	1641.96	588.85	-22.55	78.26	1188.87	0.10	79.82	566.83
4.65000	-1945.21	228.68	-104.94	-2004.31	216.79	-141.51	-2675.72	134.36	617.95	-2643.33	36.28	679.40	-1167.40	30.61	35.92	-1214.74	26.62	46.97	-1373.77	-36.92	55.80	-1383.83	-27.13	111.33	-1618.14	138.08	1245.42	0.00	0.00	0.00	-1610.12	34.42	1646.59	-1626.38	167.45	1655.08	-1713.46	18.00	1608.04	-1699.37	118.68	1642.67	589.48	-22.37	78.20	1188.51	0.66	79.84	566.32
4.66000	-1946.57	227.03	-102.14	-2002.85	215.16	-135.52	-2659.20	134.27	613.67	-2625.23	37.57	674.87	-1166.19	32.91	36.65	-1213.89	29.22	46.62	-1375.87	-35.15	49.63	-1387.03	-23.85	105.40	-1602.76	135.55	1243.40	0.00	0.00	0.00	-1604.89	30.32	1646.01	-1605.32	162.20	1653.52	-1703.16	16.66	1609.64	-1688.46	118.77	1643.38	589.44	-22.29	78.39	1187.93	-0.24	79.37	566.64
4.67000	-1947.48	225.31	-99.08	-2000.97	213.48	-129.26	-2642.42	134.24	609.27	-2606.92	38.93	670.21	-1165.91	33.58	36.11	-1217.74	30.16	44.57	-1377.32	-32.72	45.46	-1388.47	-20.90	101.07	-1590.23	132.55	1241.93	0.00	0.00	0.00	-1585.52	26.76	1644.74	-1601.79	159.62	1653.25	-1692.85	15.32	1611.27	-1677.63	118.85	1644.10	589.71	-22.47	78.55	1187.73	-0.66	78.82	566.81
4.68000	-1947.91	223.51	-95.75	-1998.66	211.74	-122.71	-2625.39	134.26	604.76	-2588.40	40.35	665.45	-1167.23	34.97	33.71	-1215.15	32.34	44.12	-1378.10	-30.16	42.85	-1387.90	-18.42	98.40	-1578.92	129.68	1240.44	0.00	0.00	0.00	-1573.59	22.58	1642.99	-1588.31	154.06	1652.28	-1682.53	13.97	1612.92	-1666.87	118.93	1644.83	589.42	-22.18	78.35	1186.97	-0.10	79.00	567.32
4.69000	-1947.86	221.65	-92.14	-1995.89	209.96	-115.88	-2608.11	134.34	600.13	-2569.67	41.84	660.57	-1164.82	35.92	32.29	-1213.66	32.36	43.40	-1378.25	-27.73	41.98	-1387.33	-15.26	95.64	-1577.52	125.82	1239.00	0.00	0.00	0.00	-1564.70	18.82	1642.80	-1584.86	149.89	1652.48	-1672.20	12.62	1614.59	-1656.20	119.00	1645.56	589.53	-22.27	78.19	1187.53	-0.17	79.32	567.81
4.70000	-1947.30	219.72	-88.24	-1992.65	208.12	-108.76	-2590.58	134.47	595.37	-2550.73	43.40	655.56	-1167.27	35.72	30.01	-1211.16	33.90	43.15	-1379.71	-23.25	41.28	-1385.59	-13.25	94.68	-1561.61	122.44	1237.26	0.00	0.00	0.00	-1545.82	14.83	1642.21	-1544.59	144.91	1652.14	-1661.85	11.26	1616.28	-1645.61	119.07	1646.30	590.23	-22.26	78.55	1188.24	-0.55	79.54	567.65
4.71000	-1946.24	217.72	-84.06	-1988.94	206.24	-101.35	-2572.78	134.66	590.49	-2531.58	45.02	650.45	-1165.77	36.22	29.20	-1211.22	33.98	42.15	-1379.03	-23.07	41.55	-1386.01	-10.43	93.43	-1540.88	120.35	1237.40	0.00	0.00	0.00	-1534.92	9.86	1642.23	-1548.74	138.98	1653.61	-1651.49	9.90	1617.99	-1635.10	119.13	1647.04	589.96	-22.55	78.61	1187.75	-0.70	79.12	568.24
4.72000	-1944.64	215.64	-79.58	-1984.74	204.30	-93.64	-2554.74	134.91	585.49	-2512.21	46.71	645.21	-1165.06	37.07	29.01	-1214.23	34.88	41.27	-1379.66	-22.46	41.23	-1384.95	-11.31	93.51	-1532.02	117.25	1236.24	0.00	0.00	0.00	-1517.91	5.50	1642.29	-1540.45	135.08	1653.85	-1641.12	8.54	1619.72	-1624.67	119.18	1647.80	589.18	-22.63	78.26	1188.38	0.10	79.21	568.29
4.73000	-1942.49	213.49	-74.81	-1980.04	202.31	-85.62	-2536.43	135.21	580.37	-2492.63	48.46	639.85	-1166.81	36.91	28.61	-1210.85	34.99	41.67	-1379.91	-22.83	40.75	-1384.32	-12.51	93.70	-1525.72	113.10	1236.57	0.00	0.00	0.00	-1506.67	1.03	1643.47	-1536.56	132.51	1655.58	-1630.74	7.17	1621.47	-1614.33	119.24	1648.55	589.77	-22.52	78.28	1188.42	0.40	79.56	567.50
4.74000	-1939.79	211.26	-69.73	-1974.83	200.26	-77.31	-2517.86	135.58	575.13	-2472.83	50.28	634.37	-1165.57	36.74	29.07	-1212.85	34.42	41.32	-1379.48	-24.46	40.39	-1383.11	-14.24	94.34	-1508.52	109.42	1236.90	0.00	0.00	0.00	-1497.38	-2.16	1644.59	-1518.99	129.31	1656.59	-1620.34	5.79	1623.25	-1604.07	119.28	1649.32	589.88	-22.70	78.43	1187.69	0.50	79.48	566.90
4.75000	-1936.51	208.96	-64.35	-1969.09	198.17	-68.68	-2499.02	136.00	569.76	-2452.81	52.17	628.77	-1162.90	37.42	29.84	-1212.94	33.43	41.54	-1379.24	-25.75	39.80	-1382.37	-16.15	94.66	-1489.42	106.86	1237.81	0.00	0.00	0.00	-1478.47	-5.51	1645.15	-1513.05	122.94	1658.53	-1609.93	4.41	1625.04	-1593.90	119.32	1650.08	589.24	-22.22	78.39	1187.97	0.10	79.19	566.52
4.76000	-1932.65	206.58	-58.65	-1962.81	196.01	-59.75	-2479.93	136.48	564.26	-2432.58	54.13	623.05	-1167.44	36.95	29.18	-1215.22	33.45	41.27	-1379.53	-26.29	38.99	-1381.93	-17.36	94.38	-1491.82	103.35	1239.16	0.00	0.00	0.00	-1471.98	-10.49	1646.99	-1490.07	120.21	1660.18	-1599.51	3.03	1626.86	-1583.82	119.36	1650.86	589.66	-22.40	78.45	1187.69	-0.63	79.12	566.16
4.77000	-1928.18	204.12	-52.63	-1955.98	193.81	-50.49	-2460.56	137.02	558.64	-2412.12	56.16	617.21	-1167.13	36.69	29.40	-1213.69	34.05	41.89	-1379.94	-26.13	38.22	-1383.81	-14.98	92.30	-1478.16	99.60	1240.98	0.00	0.00	0.00	-1456.51	-13.32	1648.01	-1473.73	115.66	1661.08	-1589.08	1.64	1628.70	-1573.83	119.39	1651.64	590.66	-21.75	78.70	1187.55	-0.41	79.26	567.00
4.78000	-1923.09	201.59	-46.28	-1948.59	191.55	-40.92	-2440.93	137.63	552.89	-2391.45	58.26	611.24	-1168.95	37.08	29.24	-1212.39	33.45	42.14	-1379.84	-26.41	37.94	-1383.15	-15.74	91.69	-1471.92	97.38	1243.01	0.00	0.00	0.00	-1445.56	-16.43	1649.73	-1477.56	112.62	1663.25	-1578.64	0.25	1630.57	-1563.93	119.41	1652.43	590.44	-22.20	78.74	1187.44	-0.53	79.18	567.09
4.79000	-1917.37	198.97	-39.61	-1940.62	189.23	-31.03	-2421.03	138.29	547.01	-2370.55	60.43	605.15	-1165.39	37.62	30.10	-1212.91	33.93	42.04	-1379.87	-26.50	37.84	-1382.86	-16.17	91.68	-1450.81	94.73	1245.02	0.00	0.00	0.00	-1430.45	-18.92	1650.83	-1439.27	118.16	1673.64	-1568.18	-1.15	1632.45	-1554.11	119.43	1653.22	590.39	-22.53	78.68	1187.60	0.39	79.44	567.64
4.80000	-1911.00	196.28	-32.60	-1932.07	186.86	-20.81	-2400.85	139.02	541.01	-2349.43	62.67	598.93	-1166.00	38.31	29.67	-1214.67	33.92	41.59	-1379.79	-26.48	37.91	-1382.27	-16.49	91.47	-1436.69	100.46	1255.42	0.00	0.00	0.00	-1416.40	-22.12	1652.17	-1420.72	116.90	1677.01	-1557.72	-2.55	1634.36	-1544.40	119.44	1654.02	590.12	-22.44	78.53	1187.75	-0.02	79.26	567.80
4.81000	-1903.98	193.50	-25.25	-1922.92	184.44	-10.25	-2380.41	139.81	534.87	-2328.08	64.98	592.59	-1166.96	38.20	28.74	-1213.10	34.38	41.77	-1380.32	-25.53	37.67	-1382.09	-16.04	90.98	-1423.45	99.79	1258.76	0.00	0.00	0.00	-1395.45	-24.43	1653.27	-1407.80	114.42	1678.29	-1547.24	-3.96	1636.29	-1534.77	119.44	1654.83	589.44	-22.23	78.29	1187.58	-0.25	79.23	567.46
4.82000	-1896.27	190.65	-17.56	-1913.16	181.95	0.63	-2359.69	140.67	528.61	-2306.52	67.37	586.12	-1168.63	37.56	28.10	-1212.44	33.93	41.80	-1379.60	-26.34	38.09	-1381.20	-16.93	91.48	-1413.55	98.21	1260.69	0.00	0.00	0.00	-1397.54	-26.24	1655.67	-1392.89	111.24	1679.91	-1536.75	-5.37	1638.24	-1525.24	119.44	1655.64	589.18	-23.20	78.05	1187.86	-0.05	79.29	567.81
4.83000	-1887.87	187.70	-9.51	-1902.77	179.41	11.86	-2338.69	141.58	522.21	-2284.72	69.83	579.53	-1165.38	38.19	28.87	-1214.38	34.13	41.26	-1379.94	-25.79	37.92	-1380.84	-16.75	91.52	-1405.91	95.33	1262.79	0.00	0.00	0.00	-1389.47	-28.81	1657.67	-1385.35	109.32	1681.60	-1526.25	-6.78	1640.21	-1515.81	119.44	1656.46	589.37	-22.49	78.44	1188.75	0.05	79.74	567.51
4.84000	-1878.77	184.68	-1.11	-1891.74	176.81	23.43	-2317.42	142.57	515.69	-2262.70	72.36	572.81	-1165.24	38.27	28.73	-1214.89	34.49	41.09	-1380.13	-25.51	37.81	-1381.43	-15.13	90.91	-1397.79	93.78	1264.26	0.00	0.00	0.00	-1367.22	-30.77	1658.82	-1376.55	107.18	1683.46	-1515.74	-8.21	1642.21	-1506.47	119.43	1657.29	589.55	-22.47	78.54	1188.45	0.20	79.85	567.15
4.85000	-1868.95	181.57	7.65	-1880.07	174.16	35.34	-2295.86	143.62	509.03	-2240.45	74.97	565.96	-1164.55	38.75	28.65	-1215.11	34.32	40.91	-1379.98	-25.84	37.97	-1380.54	-16.05	91.08	-1385.67	91.62	1265.90	0.00	0.00	0.00	-1364.85	-33.23	1661.02	-1361.14	106.76	1684.65	-1504.65	-10.91	1644.27	-1497.23	119.41	1658.12	591.01	-23.00	78.83	1188.12	0.25	79.56	567.21
4.86000	-1858.39	178.37	16.77	-1867.74	171.44	47.60	-2274.03	144.73	502.23	-2217.97	77.65	558.98	-1163.85	39.00	28.83	-1214.68	34.36	40.96	-1380.18	-25.52	37.85	-1381.05	-15.03	90.37	-1375.17	90.96	1267.44	0.00	0.00	0.00	-1353.37	-34.55	1662.18	-1353.62	104.64	1686.46	-1495.56	-11.25	1646.31	-1488.09	119.39	1658.96	589.99	-22.53	78.54	1187.90	0.05	79.23	567.77
4.87000	-1847.08	175.09	26.27	-1854.74	168.67	60.22	-2251.91	145.91	495.31	-2195.27	80.40	551.87	-1166.83	38.64	28.18	-1213.74	33.93	41.15	-1380.16	-25.55	37.81	-1380.86	-15.43	90.55	-1365.03	88.05	1269.11	0.00	0.00	0.00	-1346.04	-35.89	1663.62	-1347.51	103.25	1688.15	-1487.01	-10.84	1648.34	-1479.06	119.36	1659.80	590.45	-22.69	78.45	1187.37	-0.49	78.90	568.35
4.88000	-1835.01	171.72	36.15	-1845.73	167.50	71.03	-2229.51	147.16	488.25	-2172.33	83.24	544.63	-1164.46	38.69	28.97	-1210.97	34.53	41.97	-1380.14	-25.65	37.93	-1379.69	-17.36	91.27	-1359.89	86.71	1270.39	0.00	0.00	0.00	-1338.22	-37.19	1665.28	-1337.38	102.38	1689.28	-1475.74	-14.55	1649.87	-1470.12	119.32	1660.66	590.30	-22.43	78.52	1186.69	0.58	79.14	567.72
4.89000	-1822.16	168.26	46.40	-1818.61	167.05	85.64	-2206.82	148.48	481.05	-2149.15	86.15	537.26	-1166.85	38.07	28.35	-1213.14	34.04	41.39	-1379.82	-26.18	38.25	-1380.40	-16.45	90.97	-1351.11	85.14	1271.88	0.00	0.00	0.00	-1328.64	-37.35	1666.61	-1324.42	101.48	1691.27	-1465.86	-16.59	1651.46	-1461.28	119.28	1661.51	589.31	-22.73	78.27	1187.26	0.43	79.46	567.31
4.90000	-1808.52	164.71	57.05	-1820.46	163.05	95.84	-2183.84	149.86	473.72	-2125.75	89.13	529.75	-1168.77	38.35	27.97	-1213.28	33.80	41.11	-1380.30	-25.36	37.89	-1381.35	-15.03	90.53	-1343.78	83.74	1273.44	0.00	0.00	0.00	-1319.27	-38.82	1668.49	-1313.26	101.18	1691.88	-1457.30	-17.03	1653.32	-1452.55	119.23	1662.38	591.59	-22.20	78.95	1187.01	0.70	79.22	568.50
4.91000	-1794.07	161.07	68.08	-1810.16	159.12	108.38	-2160.58	151.31	466.25	-2102.11	92.20	522.12	-1165.64	38.55	28.62	-1213.14	34.03	41.35	-1380.33	-25.36	38.08	-1380.54	-16.18	91.10	-1334.08	82.73	1274.93	0.00	0.00	0.00	-1308.85	-38.88	1670.11	-1307.21	99.61	1693.28	-1448.62	-17.38	1654.84	-1443.93	119.18	1663.25	590.77	-22.34	78.75	1187.29	-0.13	78.84	568.34
4.92000	-1782.29	156.90	79.67	-1808.00	155.95	117.29	-2137.02	152.84	458.64	-2078.24	95.34	514.35	-1165.30	38.35	28.63	-1214.43	33.69	40.83	-1380.07	-25.68	38.41	-1379.95	-17.15	91.59	-1326.18	81.61	1276.43	0.00	0.00	0.00	-1300.23	-39.79	1671.27	-1297.79	100.59	1694.05	-1441.78	-15.89	1656.64	-1435.41	119.11	1664.13	589.98	-22.70	78.27	1188.02	-0.04	79.24	567.69
4.93000	-1776.34	153.41	90.05	-1793.65	152.08	128.92	-2113.17	154.43	450.90	-2054.13	98.56	506.44	-1167.64	38.73	27.80	-1213.90	33.77	40.78	-1380.16	-25.50	38.39	-1380.67	-15.77	91.04	-1321.91	81.00	1277.65	0.00	0.00	0.00	-1289.61	-40.25	1672.76	-1288.56	99.96	1695.10	-1431.98	-18.67	1657.98	-1427.00	119.05	1665.01	590.31	-22.82	78.32	1188.63	-0.07	79.43	567.75
4.94000	-1771.39	149.40	99.48	-1772.75	149.58	141.82	-2089.03	156.10	443.01	-2029.78	101.86	498.41	-1168.88	37.66	27.41	-1214.41	33.61	40.72	-1380.22	-25.30	38.57	-1380.96	-15.32	91.07	-1312.79	79.64	1278.98	0.00	0.00	0.00	-1281.38	-40.39	1674.29	-1286.85	99.32	1696.69	-1423.16	-20.05	1659.36	-1418.69	118.97	1665.90	589.93	-22.36	78.42	1188.06	0.06	79.29	567.44
4.95000	-1763.81	144.78	107.10	-1752.15	145.83	154.45	-2064.59	157.83	434.99	-2005.19	105.24	490.23	-1164.78	38.68	28.22	-1212.82	33.73	41.13	-1380.42	-24.98	38.61	-1380.44	-15.68	91.53	-1304.86	80.11	1280.01	0.00	0.00	0.00	-1276.55	-40.59	1674.88	-1273.89	99.41	1697.32	-1415.99	-19.65	1660.70	-1410.50	118.89	1666.80	590.09	-22.53	78.48	1188.37	-0.16	79.59	566.76
4.96000	-1724.60	142.42	119.65	-1728.83	145.52	165.33	-2039.85	159.64	426.82	-1980.36	108.70	481.92	-1166.65	37.93	27.71	-1211.88	33.19	40.91	-1380.30	-24.96	38.82	-1379.52	-16.91	92.28	-1295.68	78.72	1281.24	0.00	0.00	0.00	-1269.89	-40.95	1676.02	-1268.36	98.47	1698.41	-1407.81	-20.37	1662.16	-1401.87	119.86	1667.59	590.85	-22.44	78.70	1187.44	-0.21	79.27	567.50
4.97000	-1702.84	139.59	129.81	-1729.62	140.79	173.15	-2014.81	161.52	418.51	-1955.30	112.24	473.48	-1166.56	38.08	27.61	-1213.54	33.63	40.62	-1379.83	-25.48	39.37	-1379.79	-16.04	92.09	-1288.81	78.51	1282.32	0.00	0.00	0.00	-1259.90	-40.99	1677.04	-1265.51	98.71	1699.21	-1400.80	-19.75	1663.50	-1395.50	118.05	1668.84	589.81	-22.56	78.40	1187.51	-0.06	79.13	567.75
4.98000	-1697.78	137.77	136.61	-1704.07	139.99	184.56	-1989.47	163.48	410.06	-1929.99	115.86	464.89	-1165.96	38.57	27.71	-1212.53	33.11	40.78	-1380.19	-24.73	39.37	-1379.41	-16.58	92.43	-1282.62	78.53	1283.29	0.00	0.00	0.00	-1258.22	-40.42	1678.17	-1254.53	99.03	1699.83	-1393.15	-20.27	1664.35	-1387.10	119.52	1669.55	590.09	-22.29	78.39	1188.26	0.41	79.38	567.62
4.99000	-1675.74	137.03	145.04	-1706.57	137.62	187.92	-1963.83	165.50	401.47	-1904.44	119.57	456.17	-1166.32	38.07	27.61	-1212.50	33.31	40.67	-1379.91	-25.05	39.70	-1378.57	-17.29	93.00	-1276.44	78.12	1283.94	0.00	0.00	0.00	-1243.58	-40.97	1679.00	-1245.00	98.96	1700.56	-1385.63	-21.14	1665.35	-1379.54	119.45	1670.46	589.66	-22.44	78.31	1188.48	0.16	79.29	567.53
5.00000	-1659.25	133.33	165.17	-1676.46	133.78	206.63	-1937.88	167.61	392.73	-1878.64	123.36	447.31	-1165.54	38.44	27.47	-1215.55	33.03	39.65	-1379.99	-24.86	39.85	-1379.16	-15.90	92.83	-1266.46	77.82	1284.86	0.00	0.00	0.00	-1241.88	-40.90	1680.02	-1240.93	99.09	1701.73	-1378.45	-20.56	1666.53	-1372.54	118.93	1671.11	589.40	-22.54	78.47	1189.12	-0.04	79.52	567.43
5.01000	-1643.63	131.85	169.84	-1664.98	133.40	210.36	-1911.63	169.79	383.85	-1852.60	127.23	438.30	-1163.86	38.42	28.02	-1213.60	33.34	40.03	-1380.10	-24.46	39.97	-1379.08	-15.89	92.95	-1259.84	77.11	1285.46	0.00	0.00	0.00	-1233.04	-40.88	1680.72	-1229.95	99.50	1702.17	-1371.80	-19.92	1667.31	-1365.78	118.14	1671.98	588.31	-22.61	77.90	1188.45	0.15	79.68	566.69
5.02000	-1627.55	132.43	172.94	-1651.99	132.94	213.64	-1885.07	172.04	374.82	-1826.32	131.19	429.16	-1165.34	38.53	27.49	-1213.26	32.94	40.13	-1380.01	-24.48	40.22	-1378.47	-16.50	93.38	-1252.75	77.91	1285.83	0.00	0.00	0.00	-1220.57	-39.47	1681.25	-1223.35	99.77	1702.72	-1363.84	-21.49	1667.75	-1358.66	118.30	1672.67	589.11	-22.37	78.21	1189.44	-0.19	79.94	566.88
5.03000	-1610.95	131.96	174.95	-1612.61	133.71	219.24	-1858.20	174.37	365.65	-1799.79	135.23	419.88	-1164.61	38.95	27.42	-1212.68	32.81	40.02	-1380.78	-23.16	39.97	-1378.59	-15.76	93.18	-1241.74	76.86	1286.28	0.00	0.00	0.00	-1205.85	-39.80	1681.16	-1219.33	100.22	1703.26	-1356.75	-21.49	1668.43	-1351.89	118.25	1673.08	589.53	-22.30	78.23	1187.64	-0.29	79.35	567.26
5.04000	-1585.18	132.59	177.28	-1603.44	132.10	218.61	-1831.02	176.78	356.33	-1773.00	139.35	410.45	-1163.33	38.23	27.39	-1213.35	33.19	39.78	-1380.25	-23.65	40.56	-1378.57	-15.47	93.51	-1238.22	77.18	1286.78	0.00	0.00	0.00	-1207.12	-40.45	1682.47	-1212.82	100.10	1703.81	-1349.80	-21.29	1669.12	-1346.74	115.99	1673.68	590.20	-22.20	78.48	1186.76	-0.57	79.07	567.19
5.05000	-1566.58	132.86	176.64	-1584.28	132.91	218.23	-1803.52	179.27	346.86	-1745.98	143.56	400.88	-1165.01	38.45	27.20	-1212.68	33.30	39.61	-1379.93	-23.81	41.13	-1378.33	-15.20	93.98	-1231.13	76.66	1287.23	0.00	0.00	0.00	-1198.49	-39.72	1683.03	-1205.20	99.65	1703.95	-1343.52	-20.63	1669.65	-1338.43	118.26	1674.01	590.63	-22.19	78.59	1187.63	-0.38	79.21	568.93
5.06000	-1541.70	134.24	175.82	-1563.39	134.40	216.91	-1775.71	181.83	337.25	-1718.70	147.86	391.17	-1167.69	38.07	26.63	-1210.34	33.59	40.15	-1380.38	-22.66	41.11	-1377.92	-15.23	94.29	-1222.39	76.63	1287.48	0.00	0.00	0.00	-1198.60	-39.40	1683.75	-1193.87	100.97	1703.99	-1336.21	-20.70	1669.97	-1331.85	117.99	1674.31	590.04	-22.72	78.37	1187.79	-0.13	79.40	568.18
5.07000	-1517.75	134.84	173.99	-1541.45	135.77	214.10	-1747.59	184.47	327.48	-1691.16	152.24	381.31	-1167.02	37.53	26.16	-1211.82	33.54	39.60	-1380.86	-21.62	41.20	-1377.41	-15.41	94.87	-1211.40	76.34	1287.74	0.00	0.00	0.00	-1196.77	-39.92	1684.01	-1188.91	100.97	1704.57	-1327.50	-22.94	1670.31	-1324.81	118.50	1674.51	589.28	-22.66	78.61	1187.63	-0.43	79.35	567.56
5.08000	-1486.53	138.46	159.24	-1514.88	135.86	211.58	-1719.15	187.20	317.56	-1663.38	156.72	371.31	-1166.04	37.81	26.23	-1214.74	32.45	38.67	-1380.64	-21.51	41.70	-1377.16	-15.21	95.08	-1207.56	75.82	1287.90	0.00	0.00	0.00	-1184.17	-39.35	1683.92	-1184.86	101.21	1704.27	-1321.08	-21.61	1670.81	-1317.71	119.05	1674.83	589.26	-22.58	78.65	1187.73	-0.52	79.29	568.36
5.09000	-1475.29	139.73	152.48	-1496.04	141.74	195.84	-1690.39	190.00	307.50	-1635.35	161.28	361.16	-1163.40	38.31	26.68	-1213.08	32.90	39.16	-1380.64	-21.13	42.03	-1377.64	-13.77	94.84	-1200.95	75.66	1287.81	0.00	0.00	0.00	-1177.44	-38.86	1684.21	-1177.39	100.63	1704.46	-1314.95	-20.24	1671.20	-1310.45	119.49	1675.10	589.59	-22.62	78.54	1188.12	-0.51	79.29	567.03
5.10000	-1451.96	141.49	147.74	-1455.31	143.36	192.72	-1661.30	192.89	297.28	-1607.05	165.93	350.87	-1164.76	38.48	26.23	-1213.37	33.20	38.95	-1380.42	-21.01	42.54	-1377.25	-13.69	95.42	-1197.28	76.01	1288.11	0.00	0.00	0.00	-1165.16	-38.55	1684.09	-1167.57	102.01	1704.39	-1307.78	-20.19	1671.64	-1304.12	119.14	1675.29	588.84	-22.62	78.13	1188.86	-0.04	79.50	566.83
5.11000	-1410.95	143.94	145.17	-1446.93	144.86	184.01	-1631.90	195.85	286.91	-1578.51	170.66	340.43	-1163.39	38.37	26.43	-1211.54	33.21	39.30	-1379.88	-21.26	43.32	-1376.40	-14.38	96.20	-1189.61	75.99	1288.16	0.00	0.00	0.00	-1161.18	-38.29	1684.38	-1161.27	101.47	1704.42	-1301.20	-19.46	1671.85	-1296.64	119.95	1675.50	588.85	-22.45	78.15	1188.05	-0.06	79.38	567.24
5.12000	-1388.46	145.58	138.33	-1427.50	146.24	175.27	-1602.17	198.90	276.38	-1549.71	175.49	329.84	-1165.92	38.14	25.71	-1211.41	33.00	39.03	-1379.81	-20.88	43.76	-1376.18	-13.91	96.78	-1182.79	75.78	1288.44	0.00	0.00	0.00	-1154.09	-37.39	1683.80	-1154.24	101.91	1704.13	-1294.20	-19.02	1672.19	-1290.07	119.66	1675.73	590.71	-22.18	78.65	1187.73	0.04	79.16	567.19
5.13000	-1365.76	152.03	143.58	-1386.87	150.26	170.66	-1572.11	202.03	265.70	-1520.64	180.41	319.11	-1165.56	38.65	25.38	-1213.89	32.70	38.40	-1379.65	-20.54	44.30	-1375.99	-13.45	97.11	-1179.53	75.42	1288.17	0.00	0.00	0.00	-1146.17	-37.14	1684.16	-1144.58	103.18	1703.58	-1287.49	-17.63	1672.75	-1282.98	120.40	1675.86	588.96	-22.59	78.31	1187.74	-0.17	78.88	566.28
5.14000	-1337.04	154.05	136.54	-1360.88	157.08	171.64	-1541.73	205.24	254.87	-1491.33	185.42	308.22	-1164.55	38.38	25.71	-1210.68	32.71	39.22	-1379.45	-20.45	45.06	-1375.91	-13.04	97.59	-1170.89	75.19	1288.25	0.00	0.00	0.00	-1142.78	-36.38	1684.06	-1139.93	103.42	1703.49	-1279.71	-18.08	1672.92	-1275.36	121.76	1675.97	590.11	-22.38	78.45	1187.99	-0.04	79.37	566.85
5.15000	-1306.68	157.77	129.40	-1333.11	160.25	163.56	-1511.01	208.54	243.88	-1461.75	190.52	297.18	-1164.47	38.31	25.75	-1211.84	32.93	38.91	-1379.57	-19.77	45.42	-1376.36	-11.74	97.74	-1163.53	76.23	1288.28	0.00	0.00	0.00	-1129.94	-34.72	1683.50	-1133.76	103.98	1703.22	-1272.83	-16.79	1673.06	-1268.36	122.14	1676.04	589.85	-21.61	78.60	1187.74	0.20	79.36	567.72
5.16000	-1277.20	160.91	122.22	-1313.51	161.83	153.23	-1479.97	211.93	232.74	-1431.91	195.71	286.00	-1163.73	38.47	26.06	-1213.83	33.20	38.70	-1379.35	-19.58	46.03	-1375.88	-11.65	98.20	-1159.66	76.64	1288.09	0.00	0.00	0.00	-1124.32	-34.28	1683.11	-1124.28	105.69	1702.50	-1265.51	-15.96	1673.36	-1261.17	122.12	1676.31	590.04	-22.06	78.53	1187.56	0.02	79.36	568.13
5.17000	-1248.63	164.01	114.46	-1280.55	167.54	145.16	-1448.59	215.39	221.44	-1401.81	201.00	274.66	-1162.76	38.33	26.35	-1211.59	33.27	38.93	-1379.00	-19.48	46.70	-1375.54	-11.12	98.69	-1146.50	76.17	1287.79	0.00	0.00	0.00	-1120.23	-33.89	1682.66	-1116.89	106.09	1701.62	-1258.33	-14.08	1673.87	-1253.14	124.02	1676.37	588.70	-22.58	78.18	1188.05	0.25	79.37	568.29
5.18000	-1214.68	168.95	107.53	-1249.18	169.93	136.52	-1416.88	218.95	209.98	-1371.45	206.38	263.17	-1162.48	38.23	25.98	-1211.15	32.76	38.77	-1379.02	-19.06	47.40	-1375.30	-10.78	99.34	-1145.15	76.30	1287.52	0.00	0.00	0.00	-1109.41	-32.99	1681.92	-1110.84	107.44	1700.85	-1250.15	-13.79	1674.26	-1245.19	125.44	1676.43	590.73	-22.27	78.62	1188.97	-0.03	79.34	567.62
5.19000	-1183.99	173.48	100.08	-1219.56	174.82	127.62	-1384.83	222.59	198.36	-1340.82	211.85	251.52	-1166.44	37.46	25.28	-1211.80	31.75	38.67	-1379.15	-18.28	47.84	-1375.35	-10.03	99.79	-1138.97	76.23	1287.33	0.00	0.00	0.00	-1104.96	-31.73	1681.46	-1102.95	109.14	1699.48	-1242.35	-12.88	1674.82	-1237.03	126.85	1676.58	590.17	-22.22	78.39	1188.42	0.04	79.42	568.08
5.20000	-1151.10	177.25	93.65	-1185.33	177.82	119.52	-1352.44	226.32	186.58	-1309.93	217.41	239.73	-1163.88	37.50	25.72	-1211.25	31.97	38.70	-1378.98	-17.98	48.54	-1374.74	-10.06	100.51	-1127.39	77.39	1286.76	0.00	0.00	0.00	-1092.09	-29.81	1680.07	-1098.59	110.43	1698.33	-1234.58	-10.72	1675.75	-1229.69	126.74	1676.91	590.11	-22.49	78.46	1188.06	0.08	79.31	567.85
5.21000	-1116.57	182.16	88.53	-1152.96	182.46	112.16	-1319.72	230.13	174.64	-1278.77	223.08	227.78	-1161.60	37.36	26.36	-1211.20	27.26	38.13	-1378.29	-18.59	49.70	-1373.66	-10.92	101.75	-1126.58	77.12	1286.34	0.00	0.00	0.00	-1087.39	-28.73	1679.24	-1084.31	111.79	1696.48	-1225.51	-10.94	1676.41	-1221.08	128.27	1677.14	590.37	-22.53	78.57	1187.96	0.23	79.42	568.03
5.22000	-1083.25	186.66	83.98	-1120.41	187.04	105.32	-1286.65	234.03	162.55	-1250.06	229.63	215.07	-1163.26	31.80	25.84	-1208.41	26.02	38.89	-1378.24	-18.13	50.34	-1374.36	-9.32	101.81	-1117.51	77.04	1285.85	0.00	0.00	0.00	-1072.41	-26.50	1677.67	-1075.63	112.87	1694.54	-1217.01	-9.47	1676.97	-1212.64	129.58	1677.41	590.33	-22.57	78.61	1187.37	-0.42	79.08	567.09
5.23000	-1048.85	190.85	79.93	-1086.91	190.12	98.65	-1253.25	238.03	150.28	-1220.49	236.71	203.07	-1159.70	29.87	27.17	-1210.11	25.39	38.85	-1377.31	-19.11	51.67	-1373.82	-9.07	102.60	-1108.20	78.29	1285.37	0.00	0.00	0.00	-1067.18	-25.40	1676.48	-1061.38	114.52	1692.31	-1207.85	-8.51	1677.63	-1204.19	130.19	1677.92	589.73	-22.39	78.44	1187.91	0.14	79.25	566.52
5.24000	-1016.09	196.20	76.53	-1054.51	195.51	93.15	-1222.29	242.60	136.12	-1193.17	240.09	190.25	-1160.71	29.63	26.91	-1209.24	24.74	39.23	-1377.26	-18.59	52.29	-1374.09	-7.88	102.88	-1105.74	78.14	1284.92	0.00	0.00	0.00	-1055.81	-23.07	1674.82	-1056.47	116.33	1690.56	-1198.75	-7.07	1678.40	-1195.74	131.13	1678.25	589.99	-22.11	78.38	1188.14	-0.42	79.32	567.70
5.25000	-981.38	199.98	74.32	-1024.20	199.57	87.70	-1191.95	245.33	121.12	-1164.58	245.07	178.27	-1159.32	29.35	27.14	-1212.47	25.20	38.23	-1377.22	-18.08	52.88	-1373.12	-8.06	103.59	-1098.02	79.03	1284.41	0.00	0.00	0.00	-1050.38	-21.49	1673.16	-1048.90	118.45	1688.44	-1188.67	-6.49	1679.00	-1186.83	132.17	1678.27	590.23	-22.03	78.49	1187.73	0.04	79.28	567.85
5.26000	-948.70	204.56	73.07	-989.00	203.91	84.93	-1162.46	246.73	106.86	-1135.75	250.12	167.82	-1161.53	28.98	26.81	-1210.38	25.87	38.18	-1376.44	-18.76	54.13	-1372.80	-8.25	104.67	-1089.02	79.79	1284.05	0.00	0.00	0.00	-1045.54	-19.70	1671.71	-1035.44	120.37	1685.96	-1180.01	-3.47	1679.61	-1177.08	134.42	1678.17	590.58	-22.24	78.63	1188.00	0.14	79.04	566.68
5.27000	-915.77	210.07	73.24	-957.55	209.41	82.43	-1130.59	251.81	95.47	-1107.24	254.93	158.29	-1162.36	30.67	25.18	-1210.91	26.45	37.78	-1375.70	-19.27	55.37	-1371.97	-8.53	105.76	-1084.40	80.50	1283.15	0.00	0.00	0.00	-1036.22	-17.06	1669.72	-1029.15	122.02	1683.92	-1170.71	-2.27	1679.84	-1167.75	136.19	1678.04	589.68	-22.51	78.39	1187.74	-0.02	79.04	567.58
5.28000	-884.21	215.40	74.68	-924.58	214.75	81.81	-1098.98	256.04	85.69	-1077.93	261.02	150.73	-1162.11	30.74	25.20	-1212.02	26.51	36.90	-1375.49	-18.86	56.14	-1371.93	-7.54	106.42	-1076.41	80.58	1282.46	0.00	0.00	0.00	-1022.49	-15.64	1667.70	-1017.18	124.61	1681.34	-1161.18	-0.63	1679.87	-1158.79	137.55	1677.72	589.32	-22.33	78.25	1188.14	0.30	79.39	567.28
5.29000	-854.75	218.63	77.00	-897.02	219.65	81.73	-1067.73	260.88	77.75	-1051.26	262.60	142.70	-1164.32	31.59	24.19	-1212.37	27.23	36.32	-1374.81	-19.32	57.42	-1371.25	-7.35	107.37	-1068.17	82.10	1281.54	0.00	0.00	0.00	-1008.73	-13.05	1665.22	-1009.16	126.25	1678.91	-1152.12	1.47	1680.02	-1150.09	138.44	1677.50	589.86	-22.25	78.24	1188.06	0.44	79.52	566.93
5.30000	-824.62	223.48	81.62	-866.48	223.96	84.25	-1037.68	263.77	70.98	-1024.00	267.16	137.53	-1165.21	31.73	23.26	-1209.53	30.71	37.77	-1374.71	-18.69	58.31	-1370.58	-7.40	108.25	-1063.26	83.25	1280.61	0.00	0.00	0.00	-999.17	-11.58	1663.33	-1002.75	128.48	1676.56	-1142.75	4.28	1679.87	-1140.39	141.02	1677.00	589.99	-22.13	78.58	1188.19	0.37	79.88	567.50
5.31000	-793.56	226.95	88.94	-834.53	227.04	89.85	-1007.90	268.72	66.92	-998.71	268.89	132.67	-1161.17	36.08	24.78	-1205.16	28.33	37.26	-1374.39	-18.39	59.41	-1369.28	-8.44	109.94	-1051.71	84.73	1279.34	0.00	0.00	0.00	-991.83	-9.24	1661.45	-992.71	130.53	1674.31	-1133.78	6.45	1679.66	-1131.05	143.33	1676.35	590.98	-22.20	79.00	1188.13	-0.22	79.50	566.97
5.32000	-767.61	230.99	96.09	-806.46	231.24	94.94	-980.25	271.18	63.24	-974.02	271.52	129.52	-1161.94	36.42	24.48	-1210.72	30.63	37.04	-1373.87	-18.46	60.62	-1369.58	-6.86	110.32	-1049.10	84.84	1278.08	0.00	0.00	0.00	-980.82	-7.04	1659.53	-983.33	133.03	1672.10	-1124.61	8.63	1679.34	-1121.73	146.14	1675.44	591.07	-22.03	79.03	1188.51	-0.08	79.57	567.66
5.33000	-742.92	233.79	104.20	-785.64	233.97	100.21	-953.62	275.05	61.71	-951.29	273.64	127.35	-1162.61	36.06	23.94	-1208.74	31.38	37.97	-1373.77	-17.86	61.61	-1368.06	-7.89	112.04	-1042.05	86.83	1276.85	0.00	0.00	0.00	-975.43	-4.76	1658.10	-970.14	134.86	1669.85	-1115.14	10.02	1678.94	-1112.75	148.29	1674.67	589.32	-22.61	78.17	1187.83	0.03	79.52	568.11
5.34000	-719.06	235.69	112.57	-756.87	237.08	108.48	-929.52	277.21	60.31	-930.29	274.65	125.69	-1161.08	36.38	24.18	-1207.74	30.92	37.81	-1373.64	-17.39	62.70	-1367.37	-7.66	113.05	-1033.73	87.90	1275.79	0.00	0.00	0.00	-967.69	-2.91	1656.85	-963.50	136.82	1667.93	-1106.73	13.66	1678.56	-1104.04	150.46	1673.72	589.74	-22.57	78.35	1187.64	-0.19	79.23	567.07
5.35000	-699.78	236.92	119.46	-735.41	239.56	114.69	-907.33	279.04	59.50	-910.44	276.58	125.21	-1163.74	35.18	23.16	-1208.20	31.03	37.23	-1373.43	-17.12	63.89	-1366.55	-8.02	114.40	-1022.17	89.27	1274.80	0.00	0.00	0.00	-956.83	0.16	1655.27	-954.04	139.45	1665.97	-1097.50	15.52	1677.74	-1094.89	153.39	1672.67	590.89	-22.32	78.69	1188.14	-0.38	79.21	567.68
5.36000	-683.03	238.45	125.12	-716.60	240.13	119.20	-886.94	280.92	59.41	-892.08	278.36	125.03	-1162.88	35.77	23.93	-1209.14	31.08	37.16	-1372.77	-17.42	65.31	-1366.30	-7.14	115.40	-1015.25	91.79	1273.67	0.00	0.00	0.00	-943.34	3.01	1653.46	-945.74	142.76	1664.07	-1088.09	16.97	1676.87	-1085.99	156.40	1671.51	589.64	-22.16	78.43	1187.73	-0.48	79.23	567.85
5.37000	-666.91	238.63	130.20	-700.20	242.48	122.84	-869.80	281.03	58.73	-875.24	281.06	125.38	-1162.64	35.53	23.45	-1208.43	30.88	37.12	-1372.78	-16.79	66.34	-1365.70	-6.85	116.24	-1010.02	92.41	1272.60	0.00	0.00	0.00	-934.37	5.82	1652.25	-935.73	145.06	1662.08	-1080.24	21.39	1676.51	-1076.67	160.22	1670.22	588.72	-22.66	78.21	1187.18	-0.91	79.06	568.22
5.38000	-651.21	239.10	134.14	-685.73	242.29	126.02	-853.26	283.84	59.30	-861.71	280.37	124.61	-1158.69	35.69	24.50	-1207.17	30.66	37.42	-1371.83	-17.48	68.06	-1363.93	-8.17	118.13	-1001.26	93.26	1271.68	0.00	0.00	0.00	-933.10	7.58	1651.37	-929.41	147.51	1660.47	-1072.05	24.67	1675.65	-1068.40	162.61	1669.04	589.75	-22.36	78.51	1187.66	-0.13	79.15	567.80
5.39000	-638.87	239.39	136.40	-673.46	240.93	127.65	-839.95	284.57	58.75	-848.37	282.32	124.52	-1159.99	35.26	24.02	-1206.22	30.46	37.85	-1371.29	-17.61	69.59	-1363.11	-7.87	119.52	-994.08	95.77	1270.51	0.00	0.00	0.00	-924.97	10.68	1650.21	-920.89	150.98	1658.97	-1064.01	28.30	1674.90	-1059.71	165.86	1667.86	591.08	-22.68	78.97	1187.70	0.55	79.12	566.55
5.40000	-629.28	239.94	136.85	-662.78	242.24	127.48	-828.84	284.43	57.27	-837.81	282.72	123.46	-1160.35	35.77	23.98	-1208.22	30.04	36.92	-1370.44	-18.13	71.42	-1362.32	-7.85	120.97	-985.23	98.26	1269.77	0.00	0.00	0.00	-915.29	14.41	1648.83	-908.23	154.10	1657.37	-1055.84	31.71	1674.24	-1050.95	169.88	1666.62	590.32	-22.42	78.56	1188.58	0.16	79.43	566.58
5.41000	-620.97	239.82	136.01	-653.29	241.57	127.29	-819.33	285.85	56.12	-829.08	283.13	121.80	-1161.07	35.35	23.55	-1206.70	30.00	37.04	-1369.71	-18.49	73.22	-1360.29	-9.27	123.24	-977.11	100.58	1268.92	0.00	0.00	0.00	-907.92	17.37	1647.91	-904.17	157.00	1656.01	-1048.21	36.01	1673.75	-1043.10	172.14	1665.69	589.88	-22.31	78.31	1188.47	-0.08	79.28	567.78
5.42000	-613.36	239.97	133.62	-646.86	240.62	124.55	-813.21	284.59	53.38	-821.98	283.62	119.86	-1162.14	35.55	23.39	-1208.88	29.65	36.39	-1368.76	-18.89	75.17	-1358.86	-9.40	124.98	-966.57	102.20	1267.84	0.00	0.00	0.00	-899.51	20.13	1646.63	-894.21	160.14	1654.67	-1040.04	39.68	1672.87	-1034.51	175.81	1664.64	590.11	-22.10	78.46	1188.59	-0.35	79.64	568.68
5.43000	-604.09	239.84	130.62	-640.89	241.92	121.02	-807.56	285.89	51.33	-816.57	283.61	117.38	-1159.38	35.74	24.12	-1207.45	30.01	36.64	-1367.92	-18.97	77.09	-1357.62	-9.29	126.80	-957.75	104.83	1267.13	0.00	0.00	0.00	-891.23	23.25	1646.31	-885.98	163.52	1653.28	-1031.84	43.74	1672.24	-1026.05	179.34	1663.59	590.87	-21.79	78.84	1187.78	-0.18	79.53	568.67
5.44000	-602.78	239.35	124.77	-636.26	242.11	117.35	-804.47	285.94	48.60	-812.51	283.60	114.38	-1156.73	36.01	24.64	-1207.20	29.43	36.36	-1367.22	-18.75	79.04	-1356.37	-8.75	128.50	-951.95	107.11	1266.61	0.00	0.00	0.00	-885.45	27.74	1645.48	-876.56	167.09	1651.87	-1023.10	46.53	1671.47	-1017.49	183.02	1662.60	591.01	-21.95	78.86	1187.21	0.20	79.39	567.72
5.45000	-600.22	238.52	118.31	-634.37	240.99	110.94	-802.54	286.02	45.31	-810.22	281.99	110.70	-1161.20	35.46	23.58	-1206.74	29.84	36.19	-1366.34	-18.43	81.15	-1353.76	-10.30	131.45	-946.03	109.95	1266.01	0.00	0.00	0.00	-877.00	31.19	1644.50	-867.22	170.43	1650.69	-1015.40	51.26	1670.85	-1008.91	186.77	1661.69	589.71	-22.63	78.38	1187.53	-0.17	79.28	567.59
5.46000	-595.93	237.18	112.25	-632.88	241.79	104.36	-801.17	286.37	42.99	-808.21	282.17	107.59	-1157.28	35.65	24.55	-1206.84	29.54	36.04	-1365.38	-17.95	83.44	-1350.07	-12.64	134.55	-935.47	113.24	1265.70	0.00	0.00	0.00	-869.41	33.77	1643.56	-858.94	174.07	1649.19	-1006.24	54.20	1670.30	-1000.27	190.67	1660.75	589.92	-22.59	78.45	1187.69	0.85	79.28	568.09
5.47000	-596.96	236.60	104.49	-630.25	239.49	98.77	-799.52	284.70	41.75	-806.88	281.66	104.51	-1158.49	35.53	24.48	-1207.94	29.47	35.35	-1364.27	-17.40	85.87	-1347.89	-12.39	137.08	-923.54	115.88	1265.37	0.00	0.00	0.00	-858.72	38.62	1643.04	-851.76	178.32	1647.84	-998.70	60.16	1669.91	-991.45	195.02	1659.70	589.56	-22.15	78.48	1187.73	0.36	79.59	567.64
5.48000	-590.66	236.42	98.96	-627.75	238.71	92.95	-796.71	285.27	41.26	-803.75	281.63	102.37	-1156.09	35.84	25.12	-1207.39	29.52	35.35	-1362.58	-17.44	88.86	-1345.15	-12.82	140.05	-916.12	118.76	1264.93	0.00	0.00	0.00	-852.91	42.12	1642.06	-844.74	181.62	1646.63	-989.56	63.07	1669.38	-982.66	199.21	1658.86	590.18	-22.21	78.61	1187.49	-0.01	79.44	567.83
5.49000	-587.31	236.51	91.70	-622.97	238.83	87.82	-794.17	285.07	40.44	-798.93	281.61	100.34	-1157.40	36.24	24.42	-1205.46	29.08	35.04	-1360.39	-17.71	92.26	-1342.45	-12.35	142.82	-905.83	122.17	1264.60	0.00	0.00	0.00	-837.16	46.16	1640.78	-830.40	186.05	1645.12	-980.98	68.23	1669.25	-973.78	203.54	1657.92	588.57	-22.30	78.07	1188.24	0.28	80.00	567.41
5.50000	-580.33	237.35	82.99	-618.08	239.20	80.26	-791.97	285.40	39.86	-793.38	281.35	98.65	-1157.95	36.29	24.62	-1206.31	29.27	34.38	-1357.90	-18.04	95.92	-1337.84	-14.22	146.94	-899.91	124.63	1264.44	0.00	0.00	0.00	-831.21	49.03	1640.31	-825.26	189.33	1644.41	-972.66	73.22	1668.99	-964.95	207.90	1657.32	589.18	-21.91	78.48	1188.15	-0.06	79.29	568.26
5.51000	-575.25	238.88	74.22	-618.39	238.97	72.43	-790.22	287.22	39.91	-789.11	281.49	97.64	-1160.06	36.22	23.59	-1204.27	29.31	34.57	-1356.20	-16.65	99.21	-1334.83	-13.15	150.17	-889.43	127.05	1264.56	0.00	0.00	0.00	-828.14	52.97	1640.10	-815.97	193.79	1643.46	-963.97	77.62	1668.89	-955.75	212.70	1656.82	590.25	-21.76	78.76	1188.10	0.37	79.42	567.73
5.52000	-572.17	239.62	67.58	-618.13	239.94	67.46	-790.28	287.38	39.23	-785.99	281.75	97.06	-1159.58	36.62	23.69	-1202.63	29.24	34.66	-1353.56	-15.69	103.12	-1330.03	-13.79	154.51	-880.42	131.72	1264.57	0.00	0.00	0.00	-818.19	58.40	1640.12	-807.35	198.04	1643.07	-954.59	80.78	1669.11	-946.95	216.74	1656.84	590.51	-21.89	79.09	1188.39	0.38	79.77	568.10
5.53000	-572.59	239.42	62.43	-616.24	240.01	64.77	-790.87	288.65	37.97	-783.49	282.33	97.30	-1159.75	36.21	23.23	-1202.08	29.78	34.30	-1350.29	-15.01	107.61	-1324.03	-14.57	159.13	-871.18	133.99	1265.10	0.00	0.00	0.00	-802.24	62.56	1640.01	-797.27	202.39	1642.85	-946.65	86.30	1669.78	-938.31	220.58	1657.25	590.75	-22.09	78.88	1187.92	-0.37	79.53	567.54
5.54000	-570.63	238.24	58.72	-612.52	237.28	62.54	-791.10	287.97	37.57	-781.54	282.74	97.65	-1157.30	36.10	23.45	-1200.52	29.72	34.04	-1345.81	-15.03	112.76	-1317.97	-14.89	163.91	-862.36	137.34	1266.20	0.00	0.00	0.00	-795.33	66.91	1640.30	-788.99	206.15	1642.93	-937.67	90.66	1670.93	-929.17	224.70	1657.96	590.42	-22.11	78.55	1187.37	0.01	79.25	567.63
5.55000	-567.46	236.81	56.14	-611.58	236.14	60.48	-789.99	288.65	37.94	-780.74	281.53	97.36	-1159.11	36.19	22.44	-1200.11	30.66	33.70	-1340.68	-14.87	118.33	-1311.09	-15.10	169.18	-854.55	140.76	1267.48	0.00	0.00	0.00	-788.42	70.66	1640.76	-778.71	209.99	1643.19	-928.56	94.99	1672.15	-919.68	229.80	1658.85	590.12	-22.52	78.39	1187.24	0.31	79.27	569.53
5.56000	-567.58	236.70	54.05	-610.32	236.77	58.91	-789.16	288.09	38.04	-779.33	282.37	97.69	-1158.04	36.25	23.08	-1197.06	30.26	33.97	-1335.08	-13.96	124.16	-1304.22	-14.20	174.47	-844.31	143.79	1269.21	0.00	0.00	0.00	-779.65	75.22	1641.54	-769.30	214.52	1643.71	-919.26	99.48	1673.86	-910.56	233.86	1660.17	590.74	-22.14	78.66	1187.51	0.34	79.46	568.48
5.57000	-567.66	236.60	52.43	-616.51	236.51	56.38	-788.66	287.86	38.19	-778.80	282.47	97.74	-1156.58	35.19	23.79	-1195.21	30.57	34.34	-1328.84	-12.86	130.56	-1296.70	-12.68	179.79	-831.47	147.10	1270.87	0.00	0.00	0.00	-774.83	79.32	1642.84	-763.55	218.50	1644.54	-910.00	103.08	1675.29	-901.69	237.91	1661.53	590.67	-22.28	78.77	1187.67	-0.65	79.22	567.06
5.58000	-563.94	236.80	52.20	-617.89	236.94	55.64	-787.95	289.19	38.54	-778.65	282.02	97.50	-1157.50	35.14	23.60	-1192.62	30.97	34.83	-1321.20	-12.33	137.77	-1288.03	-11.61	185.65	-826.45	150.16	1272.78	0.00	0.00	0.00	-764.81	82.99	1643.97	-751.07	223.29	1644.98	-901.18	107.89	1677.00	-892.64	242.38	1662.62	589.66	-22.12	78.45	1187.87	0.08	79.10	567.44
5.59000	-563.87	236.88	51.39	-609.42	236.92	57.02	-788.54	288.67	37.93	-777.92	282.45	97.60	-1154.56	35.66	24.15	-1192.65	31.00	34.75	-1312.61	-12.00	145.67	-1279.05	-9.35	191.41	-815.14	152.81	1274.85	0.00	0.00	0.00	-751.58	88.56	1645.26	-746.11	227.36	1645.96	-892.25	112.15	1678.61	-883.99	246.47	1663.72	589.43	-21.90	78.53	1188.69	0.44	79.69	567.29
5.60000	-562.26	236.58	51.08	-613.19	237.13	54.71	-788.95	287.98	37.56	-777.19	283.35	97.69	-1153.30	35.26	24.22	-1187.29	31.81	36.29	-1303.86	-10.51	153.51	-1268.27	-7.92	197.37	-809.51	156.50	1276.61	0.00	0.00	0.00	-745.84	92.74	1646.54	-736.92	231.48	1646.81	-883.42	116.03	1679.91	-875.67	250.32	1664.73	590.94	-22.11	78.94	1188.39	-0.02	79.55	567.15
5.61000	-562.32	236.28	50.72	-612.61	236.98	54.93	-788.42	289.20	37.99	-777.39	282.20	97.04	-1152.90	35.43	23.81	-1186.40	31.06	36.84	-1294.34	-8.99	161.98	-1256.03	-7.90	204.16	-799.63	159.94	1278.42	0.00	0.00	0.00	-736.26	96.87	1647.64	-726.51	236.14	1647.41	-874.43	118.80	1681.28	-867.58	253.90	1665.55	590.04	-22.34	78.45	1188.33	-0.00	79.46	566.87
5.62000	-564.74	236.68	50.41	-611.80	237.53	54.69	-788.60	288.63	37.60	-777.11	282.53	96.95	-1151.74	34.33	22.98	-1182.82	31.58	38.09	-1284.12	-6.65	170.69	-1243.29	-6.68	210.82	-789.88	162.76	1279.91	0.00	0.00	0.00	-723.11	100.69	1648.73	-717.21	240.40	1648.13	-865.99	122.78	1682.38	-859.32	257.68	1666.15	590.49	-22.35	78.80	1187.99	0.25	79.45	567.09
5.63000	-564.83	236.61	49.97	-608.95	238.21	54.94	-788.90	288.26	37.45	-777.01	282.73	96.91	-1149.21	33.92	21.83	-1176.24	32.08	40.30	-1272.55	-4.87	179.66	-1230.99	-3.49	216.36	-780.59	165.62	1281.34	0.00	0.00	0.00	-718.77	104.40	1650.28	-709.29	243.58	1648.85	-856.70	124.75	1683.28	-851.45	260.91	1666.78	590.42	-21.86	78.88	1187.14	-0.15	79.39	568.14
5.64000	-564.94	236.94	49.60	-610.88	238.13	54.43	-788.41	289.01	37.87	-776.64	283.21	96.85	-1147.89	32.96	20.24	-1170.22	32.74	42.64	-1260.83	-1.14	188.24	-1216.48	-2.71	223.10	-772.35	167.74	1282.48	0.00	0.00	0.00	-710.72	107.82	1651.19	-701.52	247.11	1649.57	-848.52	128.83	1684.35	-843.22	264.70	1667.34	589.49	-22.05	78.52	1187.79	-0.37	79.16	566.90
5.65000	-565.26	237.51	49.13	-611.56	238.72	53.54	-789.15	287.64	37.15	-776.83	282.69	96.46	-1147.51	31.86	17.86	-1164.34	31.98	45.52	-1247.06	0.90	197.35	-1201.27	-0.66	229.29	-766.52	170.73	1283.31	0.00	0.00	0.00	-699.86	111.35	1652.03	-693.80	250.58	1650.22	-840.62	132.20	1685.17	-835.22	267.65	1667.80	589.48	-22.59	78.55	1187.95	0.08	79.39	567.39
5.66000	-565.23	237.16	49.11	-609.12	239.49	54.29	-789.25	288.13	37.29	-776.78	282.35	96.28	-1140.28	30.98	16.02	-1153.64	32.02	50.05	-1232.66	3.76	206.16	-1185.63	1.72	235.34	-755.70	172.92	1284.06	0.00	0.00	0.00	-695.36	114.53	1652.92	-684.86	253.08	1650.85	-832.67	135.09	1685.80	-827.26	270.37	1668.27	590.50	-22.76	78.57	1188.24	-0.40	79.41	566.92
5.67000	-565.28	237.39	48.93	-612.75	238.22	53.29	-789.00	289.17	37.56	-776.23	283.28	96.43	-1132.27	28.68	14.09	-1141.97	32.99	54.95	-1216.70	5.99	214.47	-1169.24	4.31	241.18	-747.47	175.52	1284.51	0.00	0.00	0.00	-686.68	117.22	1653.77	-677.19	255.92	1651.53	-824.20	137.19	1686.36	-819.36	272.61	1668.73	589.95	-22.94	78.47	1188.39	-0.90	79.58	568.36
5.68000	-565.42	237.32	48.75	-614.44	238.23	52.83	-789.12	289.20	37.55	-776.65	282.35	95.83	-1120.47	27.25	17.71	-1129.42	33.44	59.63	-1200.21	8.91	220.86	-1152.91	7.23	246.88	-740.03	177.01	1284.85	0.00	0.00	0.00	-677.23	119.03	1654.44	-669.66	258.16	1652.10	-817.13	141.45	1686.80	-811.15	275.10	1669.18	590.60	-22.36	78.57	1188.52	-0.71	79.32	568.05
5.69000	-565.35	237.02	48.71	-613.83	239.30	52.51	-789.23	288.75	37.19	-776.00	283.30	96.03	-1103.39	27.06	22.81	-1114.09	34.31	64.37	-1184.34	13.38	225.75	-1136.60	11.04	251.92	-731.27	179.54	1285.09	0.00	0.00	0.00	-672.32	121.39	1654.57	-663.65	260.14	1652.61	-809.33	144.50	1687.21	-802.97	277.35	1669.51	590.50	-21.91	78.61	1187.93	0.14	79.36	567.41
5.70000	-565.26	236.79	48.60	-610.28	238.14	53.64	-789.26	288.52	37.31	-776.27	282.78	95.75	-1084.26	27.94	26.66	-1092.94	35.96	69.37	-1166.88	16.48	229.68	-1119.11	14.14	256.50	-725.60	181.47	1285.44	0.00	0.00	0.00	-662.05	124.28	1655.02	-655.83	262.27	1653.01	-800.32	145.12	1687.44	-794.63	279.72	1669.99	591.01	-22.79	78.73	1187.95	-0.53	79.04	567.42
5.71000	-565.31	236.57	48.48	-611.17	239.25	52.69	-789.78	287.86	36.98	-775.54	283.69	96.16	-1062.05	29.23	30.52	-1072.46	38.62	72.77	-1148.59	19.82	232.08	-1101.08	17.61	259.79	-719.00	183.35	1285.88	0.00	0.00	0.00	-653.14	125.85	1654.76	-647.00	264.87	1653.38	-791.78	146.21	1687.55	-786.28	281.83	1670.28	588.81	-22.71	78.21	1187.56	-0.95	79.15	568.30
5.72000	-565.32	236.61	48.22	-613.25	238.63	52.16	-789.71	287.53	36.96	-775.40	283.81	96.26	-1038.53	32.50	33.59	-1050.92	41.41	75.49	-1129.48	22.90	233.15	-1082.88	22.06	261.42	-709.09	185.75	1286.06	0.00	0.00	0.00	-645.60	128.08	1654.92	-638.30	266.43	1653.65	-783.62	148.00	1687.77	-778.27	282.86	1670.88	590.79	-22.08	78.80	1187.94	-0.61	79.35	568.23
5.73000	-565.60	237.17	47.73	-609.77	238.77	52.92	-789.05	288.58	37.50	-775.85	282.58	95.67	-1013.31	35.82	36.04	-1026.76	45.40	78.11	-1109.56	25.16	233.09	-1063.46	25.42	261.92	-705.59	187.23	1286.56	0.00	0.00	0.00	-633.96	129.67	1655.27	-629.39	267.96	1653.85	-774.90	149.12	1688.20	-769.72	284.83	1671.36	589.84	-21.83	78.62	1188.17	-0.30	79.48	567.63
5.74000	-565.33	236.36	47.94	-611.51	238.27	51.67	-788.77	288.99	37.85	-774.75	284.10	96.42	-988.78	40.85	37.78	-1002.10	49.46	79.24	-1088.90	27.43	231.79	-1043.40	27.67	261.72	-696.00	189.12	1286.93	0.00	0.00	0.00	-633.23	131.40	1655.72	-621.51	269.60	1653.94	-766.50	151.17	1688.54	-760.96	286.87	1671.77	589.78	-22.68	78.30	1188.10	-0.29	79.58	567.03
5.75000	-565.22	236.17	47.65	-611.60	237.94	51.94	-788.92	288.61	37.83	-774.79	283.71	96.24	-961.75	46.23	39.07	-977.32	54.77	79.87	-1067.66	30.05	228.99	-1022.42	29.38	260.59	-689.11	190.79	1287.05	0.00	0.00	0.00	-621.38	132.81	1655.18	-612.09	270.60	1653.86	-758.09	153.23	1688.86	-752.39	287.85	1672.38	590.19	-22.41	78.51	1187.85	-0.32	79.54	567.76
5.76000	-564.88	236.12	47.16	-613.95	239.02	51.41	-788.62	288.98	38.14	-774.90	282.73	96.00	-931.37	52.61	40.35	-950.32	59.58	80.32	-1045.67	32.34	225.17	-1001.29	32.24	258.10	-679.02	192.82	1287.43	0.00	0.00	0.00	-606.76	134.02	1654.71	-603.32	271.90	1653.58	-749.42	154.70	1689.17	-743.65	288.98	1672.84	590.01	-21.78	78.49	1187.80	-0.21	79.50	568.05
5.77000	-564.70	236.39	46.46	-613.41	239.57	50.92	-788.76	288.31	38.14	-774.67	282.15	95.85	-904.39	55.21	39.64	-923.67	65.66	79.92	-1022.48	33.92	220.47	-979.43	34.54	254.84	-671.55	195.18	1288.00	0.00	0.00	0.00	-601.60	135.53	1654.08	-597.10	272.98	1653.39	-740.06	154.78	1689.24	-734.66	290.61	1673.24	590.19	-21.94	78.53	1187.62	0.17	79.52	567.18
5.78000	-564.30	236.16	45.93	-613.78	237.72	50.00	-788.42	289.11	38.76	-773.66	283.63	96.40	-874.46	61.26	39.73	-899.61	67.68	76.65	-998.61	35.96	214.53	-956.45	36.08	250.89	-666.40	196.63	1288.36	0.00	0.00	0.00	-592.75	137.01	1653.75	-586.52	274.15	1652.77	-731.20	156.23	1689.70	-725.98	291.36	1673.74	589.94	-22.51	78.80	1188.13	-0.70	79.28	567.62
5.79000	-564.15	236.79	44.86	-609.78	238.44	50.35	-788.60	287.92	38.41	-773.21	283.42	96.52	-842.73	67.91	39.24	-868.67	73.38	75.36	-974.35	38.02	207.63	-933.61	38.65	245.70	-658.88	198.53	1288.74	0.00	0.00	0.00	-578.89	137.40	1652.49	-578.15	275.63	1652.19	-722.55	157.88	1689.86	-717.13	292.45	1674.13	590.71	-22.22	78.84	1187.83	-0.64	79.32	566.74
5.80000	-564.01	237.06	44.20	-608.79	239.61	50.57	-788.18	288.27	38.91	-773.10	282.87	96.42	-810.12	74.12	38.87	-840.07	78.32	73.34	-949.00	40.42	199.78	-909.69	40.33	239.96	-651.62	199.63	1289.06	0.00	0.00	0.00	-575.39	138.05	1651.78	-567.67	275.74	1651.38	-713.56	158.84	1690.08	-707.68	294.26	1674.36	588.44	-21.83	78.31	1187.97	-0.09	79.38	567.16
5.81000	-563.94	237.98	43.27	-611.92	240.14	49.27	-788.43	288.00	39.02	-772.70	283.05	96.65	-774.99	80.05	38.80	-806.58	83.08	72.05	-922.77	42.13	191.63	-885.86	43.34	233.01	-640.06	200.85	1289.38	0.00	0.00	0.00	-569.71	138.37	1651.02	-559.53	276.37	1650.65	-704.29	159.03	1690.11	-698.81	294.66	1674.80	589.74	-22.28	78.72	1188.83	0.22	79.63	567.20
5.82000	-563.88	238.41	42.67	-606.96	239.63	50.19	-788.61	287.06	38.80	-772.70	282.38	96.50	-737.57	88.20	40.24	-768.83	90.17	72.57	-896.97	45.97	181.99	-860.99	45.48	225.79	-632.09	202.69	1289.58	0.00	0.00	0.00	-559.68	138.35	1649.68	-550.12	276.84	1649.87	-695.68	160.74	1690.43	-689.86	294.75	1675.21	589.67	-21.82	78.60	1188.36	0.05	79.47	567.14
5.83000	-563.69	238.96	42.19	-608.42	240.09	50.03	-788.76	286.28	38.77	-772.51	282.43	96.77	-703.05	92.69	39.58	-737.09	93.50	70.39	-869.56	48.40	172.44	-835.34	46.89	218.42	-625.80	203.59	1289.67	0.00	0.00	0.00	-550.93	139.69	1648.77	-540.31	277.77	1648.95	-686.81	161.39	1690.47	-680.40	295.75	1675.42	590.55	-21.62	78.76	1187.93	-0.18	79.37	567.47
5.84000	-563.67	239.47	41.75	-609.04	240.34	49.08	-787.90	287.39	39.58	-772.02	282.78	97.06	-669.14	96.84	39.00	-704.06	96.93	68.37	-841.62	50.94	162.43	-809.15	49.75	209.94	-618.83	204.62	1289.65	0.00	0.00	0.00	-542.61	140.17	1647.65	-531.81	277.66	1648.06	-677.32	160.88	1690.49	-671.13	296.29	1675.65	590.47	-22.27	78.47	1188.53	-0.38	79.54	566.86
5.85000	-563.52	239.47	41.54	-609.37	241.08	49.09	-787.77	287.29	39.81	-771.49	283.26	97.40	-634.83	99.32	38.77	-671.65	99.39	66.15	-813.16	54.52	151.84	-782.56	51.77	201.39	-612.51	206.08	1289.75	0.00	0.00	0.00	-532.08	140.25	1646.44	-523.08	277.66	1647.14	-668.72	162.53	1690.42	-661.68	296.95	1675.75	588.58	-22.22	78.04	1188.56	-0.30	79.53	568.20
5.86000	-555.38	237.71	43.20	-610.39	240.37	48.89	-787.98	286.89	39.84	-771.52	283.02	97.63	-599.87	102.05	38.67	-637.59	101.63	64.02	-783.60	56.34	141.70	-755.59	54.31	192.32	-600.90	206.80	1289.72	0.00	0.00	0.00	-521.82	140.75	1645.43	-514.88	277.86	1646.22	-659.88	163.83	1690.31	-652.35	297.43	1675.84	588.87	-22.90	78.07	1188.15	0.03	79.64	567.93
5.87000	-554.01	238.59	43.17	-612.03	241.54	48.82	-787.88	286.55	40.22	-771.88	281.88	97.49	-563.56	104.27	39.09	-604.40	103.45	62.00	-753.72	58.84	131.18	-728.05	56.64	183.31	-595.26	207.60	1289.76	0.00	0.00	0.00	-514.52	140.49	1643.89	-505.26	277.38	1645.04	-650.24	162.78	1690.08	-643.24	297.13	1675.86	589.33	-22.92	78.09	1188.57	-0.21	79.82	567.35
5.88000	-563.36	239.65	40.51	-609.16	241.84	49.01	-787.97	285.99	40.22	-771.37	282.12	97.74	-527.53	105.24	39.49	-568.26	104.91	60.91	-722.92	60.41	121.27	-700.22	59.11	174.35	-588.42	208.88	1289.79	0.00	0.00	0.00	-503.82	140.49	1642.72	-496.19	278.31	1643.83	-641.25	163.66	1689.78	-633.84	297.67	1675.73	590.23	-22.14	78.54	1187.66	0.18	79.37	568.01
5.89000	-554.94	238.68	42.63	-608.96	243.78	48.28	-787.40	286.79	40.94	-770.97	282.09	98.02	-491.56	106.76	40.71	-534.24	106.06	59.85	-691.51	61.66	111.69	-671.98	61.92	165.30	-580.74	209.56	1289.47	0.00	0.00	0.00	-498.50	140.56	1641.64	-486.14	278.11	1642.85	-631.65	163.32	1689.21	-624.49	297.76	1675.59	589.92	-23.06	78.11	1188.13	-0.33	79.56	566.49
5.90000	-523.36	235.85	49.88	-599.02	245.83	51.21	-787.79	285.76	40.94	-770.60	282.11	98.41	-455.06	107.63	43.00	-499.66	107.34	59.53	-659.48	62.93	102.49	-642.92	63.55	156.86	-570.99	210.73	1289.11	0.00	0.00	0.00	-490.41	140.09	1640.23	-475.84	277.67	1641.60	-622.56	163.93	1688.97	-614.98	298.14	1675.26	590.17	-23.04	78.20	1188.14	-0.51	79.59	566.52
5.91000	-540.43	236.25	45.11	-611.25	246.23	47.87	-786.79	287.01	41.84	-770.14	282.21	98.77	-417.13	108.45	46.47	-464.19	107.49	60.25	-627.36	64.44	93.73	-613.72	64.97	149.01	-564.09	211.33	1288.78	0.00	0.00	0.00	-478.31	140.26	1638.72	-467.46	277.55	1640.61	-613.32	164.32	1688.31	-605.55	298.03	1674.89	589.45	-22.60	78.19	1187.57	0.42	79.40	567.78
5.92000	-532.44	237.44	46.30	-609.75	246.71	47.90	-786.96	286.16	41.87	-769.61	282.33	99.29	-382.45	108.80	50.27	-429.57	108.13	61.74	-594.76	65.87	85.69	-584.06	67.13	141.49	-557.38	212.50	1288.39	0.00	0.00	0.00	-473.03	140.36	1637.75	-460.42	277.51	1639.48	-603.98	164.41	1687.63	-596.30	297.85	1674.45	588.75	-22.29	78.16	1187.75	0.58	79.62	566.41
5.93000	-537.76	239.17	43.88	-606.82	246.07	47.94	-787.17	285.54	42.12	-769.29	281.89	99.51	-345.32	109.10	55.60	-395.28	108.32	64.00	-561.88	66.94	78.63	-554.53	68.71	134.98	-544.89	212.76	1287.87	0.00	0.00	0.00	-462.87	140.48	1636.44	-451.83	277.50	1638.54	-594.33	162.59	1686.67	-587.13	297.33	1673.87	588.92	-22.50	77.93	1186.96	0.22	78.99	567.11
5.94000	-553.44	239.24	38.40	-604.42	246.67	48.32	-786.82	286.29	42.69	-768.69	282.29	100.06	-314.51	108.87	60.95	-362.00	108.53	67.60	-528.83	67.99	72.70	-524.55	70.52	129.06	-537.61	213.87	1286.91	0.00	0.00	0.00	-454.16	139.98	1634.76	-440.40	276.91	1637.31	-585.51	164.14	1685.84	-577.89	297.23	1673.11	590.18	-22.59	78.43	1187.58	0.21	79.40	566.70
5.95000	-530.75	242.27	43.72	-610.86	243.65	47.24	-786.13	286.38	43.21	-768.62	281.62	100.22	-280.90	108.56	67.96	-329.78	109.55	72.18	-496.30	69.39	67.93	-495.34	73.04	124.05	-532.56	214.06	1286.12	0.00	0.00	0.00	-443.02	140.19	1633.20	-431.25	276.93	1636.02	-576.09	163.56	1684.77	-568.61	296.98	1672.32	589.65	-22.56	78.48	1187.55	0.15	79.24	567.05
5.96000	-559.51	240.43	38.22	-606.24	243.21	47.96	-786.19	285.96	43.51	-768.09	281.73	100.74	-247.94	109.12	76.02	-296.12	110.48	78.32	-463.80	70.63	64.38	-465.62	73.99	120.78	-521.16	214.53	1285.22	0.00	0.00	0.00	-432.14	139.43	1631.62	-425.06	276.71	1634.93	-566.61	162.78	1683.61	-559.44	296.30	1671.55	590.48	-22.70	78.66	1187.92	0.12	79.33	568.09
5.97000	-559.66	240.33	37.86	-609.29	243.93	46.56	-786.29	285.22	43.65	-767.29	281.83	101.29	-216.27	110.09	85.17	-263.79	111.91	85.02	-431.88	72.41	61.78	-436.41	74.65	118.55	-512.73	215.07	1284.16	0.00	0.00	0.00	-424.71	138.87	1630.11	-413.87	276.43	1633.54	-557.53	162.99	1682.60	-550.12	295.70	1670.53	589.66	-22.57	78.16	1186.85	0.39	79.01	567.82
5.98000	-556.00	241.09	38.37	-608.35	242.93	46.87	-786.06	284.82	44.06	-766.81	281.65	101.74	-186.49	112.55	94.47	-233.98	113.21	92.07	-401.07	74.45	60.14	-408.66	77.87	116.27	-503.15	214.77	1283.15	0.00	0.00	0.00	-412.36	139.10	1628.78	-405.69	275.99	1632.19	-548.15	162.35	1681.25	-540.76	294.92	1669.45	590.96	-22.47	78.78	1187.64	0.48	79.09	567.60
5.99000	-554.49	240.96	38.47	-606.45	242.94	46.68	-785.42	285.71	44.93	-766.08	281.87	102.32	-158.11	113.71	103.69	-205.09	114.75	99.74	-371.17	76.84	59.07	-381.94	81.10	114.59	-495.64	215.41	1282.19	0.00	0.00	0.00	-402.67	138.50	1626.83	-393.92	275.74	1630.62	-538.53	161.06	1679.73	-531.42	294.18	1668.36	591.02	-22.62	78.83	1187.25	0.16	79.12	566.68
6.00000	-556.83	241.34	37.39	-609.14	243.52	45.96	-785.49	284.79	45.31	-765.58	281.36	102.75	-131.22	116.38	113.83	-177.48	117.30	107.61	-342.37	79.36	58.68	-355.66	83.03	114.25	-485.53	216.26	1280.87	0.00	0.00	0.00	-396.05	137.53	1625.04	-385.62	274.84	1629.47	-529.25	161.08	1678.22	-522.22	293.12	1667.16	590.84	-22.41	78.67	1186.61	-0.06	79.07	566.78
6.01000	-561.64	241.33	35.74	-608.06	243.25	45.74	-785.02	284.98	46.18	-764.68	281.80	103.64	-106.45	116.44	123.03	-151.69	119.81	115.48	-314.60	81.59	59.01	-330.62	86.31	113.65	-475.47	216.19	1279.70	0.00	0.00	0.00	-382.24	136.88	1623.13	-374.56	273.67	1627.84	-519.30	159.23	1676.58	-512.97	291.63	1666.00	590.79	-22.68	78.70	1187.10	-0.48	78.87	567.08
6.02000	-557.46	241.32	36.23	-605.77	242.52	46.14	-785.11	284.13	46.65	-763.83	282.15	104.51	-82.94	120.48	133.02	-127.73	122.28	122.61	-288.60	83.95	59.74	-306.44	87.36	114.44	-467.08	216.26	1278.42	0.00	0.00	0.00	-375.94	135.55	1621.61	-365.42	273.01	1626.29	-509.60	158.24	1675.03	-503.75	290.19	1664.80	589.95	-22.35	78.51	1188.23	-0.18	79.76	566.94
6.03000	-556.65	241.88	36.16	-604.88	243.52	45.74	-784.05	284.98	47.84	-762.87	282.88	105.58	-61.42	121.60	141.57	-105.62	124.18	129.28	-263.96	85.88	60.88	-284.17	89.83	114.88	-456.81	216.17	1277.14	0.00	0.00	0.00	-365.69	134.99	1619.70	-357.61	271.77	1624.83	-500.02	157.09	1673.43	-494.30	288.94	1663.51	590.22	-22.06	78.58	1188.37	0.48	79.92	567.11
6.04000	-556.76	242.02	36.02	-607.76	243.87	44.47	-784.50	283.84	48.17	-763.13	280.94	105.54	-41.48	123.19	148.93	-85.43	126.57	135.29	-241.49	87.71	62.05	-263.38	92.09	115.59	-447.15	216.05	1275.98	0.00	0.00	0.00	-361.12	133.77	1618.29	-349.18	270.48	1623.63	-490.20	155.67	1671.77	-484.58	288.06	1662.21	590.22	-22.24	78.59	1187.26	0.02	79.17	568.07
6.05000	-557.97	242.00	34.91	-604.04	243.87	45.78	-783.75	284.45	49.28	-761.67	282.39	106.96	-23.57	125.52	154.15	-67.05	126.42	140.12	-221.42	89.53	63.02	-244.47	93.69	116.27	-440.90	215.26	1274.32	0.00	0.00	0.00	-350.80	132.39	1616.40	-339.03	268.83	1622.28	-480.75	154.89	1670.03	-475.21	285.78	1661.10	589.40	-22.25	78.27	1187.51	0.44	79.35	568.33
6.06000	-557.02	242.30	34.68	-602.55	245.26	45.87	-783.86	283.20	49.99	-760.78	282.63	108.02	-7.15	127.31	159.38	-50.89	127.47	143.81	-203.84	92.06	63.31	-227.68	95.49	116.58	-428.64	215.21	1272.85	0.00	0.00	0.00	-336.38	131.03	1614.37	-329.11	267.22	1621.03	-471.16	153.16	1668.42	-465.71	284.01	1659.87	589.71	-22.23	78.59	1188.24	0.02	79.42	567.06
6.07000	-554.11	242.29	35.26	-605.54	244.48	44.24	-783.27	283.74	51.25	-759.91	282.64	109.08	6.91	127.53	161.12	-36.28	130.04	145.89	-188.59	94.47	63.06	-213.24	97.54	116.28	-420.32	214.68	1271.54	0.00	0.00	0.00	-326.85	129.33	1612.69	-319.69	265.96	1619.80	-461.58	152.24	1666.75	-456.29	281.95	1658.63	590.57	-22.48	78.53	1188.27	-0.05	79.32	567.14
6.08000	-561.49	242.06	32.70	-606.13	243.96	43.96	-782.26	284.22	52.94	-758.51	283.85	110.80	19.01	127.84	161.35	-23.61	131.33	145.90	-175.56	96.27	62.36	-200.60	99.98	115.13	-408.68	214.78	1270.10	0.00	0.00	0.00	-316.34	127.48	1611.07	-309.14	264.33	1618.55	-451.47	149.13	1665.03	-446.59	280.19	1657.43	589.41	-22.57	78.20	1187.65	0.20	79.43	567.51
6.09000	-555.02	242.78	33.95	-603.71	243.91	44.46	-781.88	283.54	54.17	-757.54	283.67	112.17	30.04	131.06	160.30	-12.81	131.92	144.46	-164.84	98.08	60.95	-189.52	101.97	113.57	-400.39	214.08	1268.86	0.00	0.00	0.00	-310.75	125.64	1609.39	-299.99	262.23	1617.58	-441.87	147.30	1663.46	-436.96	277.81	1656.37	589.65	-22.78	78.27	1187.98	-0.24	79.12	567.48
6.10000	-557.66	243.18	32.98	-602.58	244.48	44.29	-781.58	282.84	55.78	-756.37	283.85	113.89	39.26	132.09	156.61	-3.40	134.16	141.40	-156.16	99.82	58.90	-180.23	103.78	111.62	-390.85	213.63	1267.55	0.00	0.00	0.00	-299.86	123.73	1607.77	-289.43	260.35	1616.65	-432.16	145.67	1661.75	-427.34	275.01	1655.26	589.25	-23.10	78.15	1188.15	-0.30	79.11	568.24
6.11000	-555.96	244.58	33.46	-606.32	245.05	43.26	-780.25	283.45	58.10	-754.93	284.04	115.75	47.26	134.40	151.95	4.35	136.83	137.13	-149.33	101.88	56.20	-172.62	105.58	109.25	-378.61	212.45	1266.43	0.00	0.00	0.00	-288.52	121.82	1606.05	-279.27	258.05	1615.57	-422.05	143.00	1659.98	-417.34	272.71	1654.18	589.89	-22.35	78.50	1187.56	-0.14	79.46	568.53
6.12000	-558.51	245.14	32.42	-605.64	245.72	43.34	-779.52	282.90	59.98	-753.53	283.90	117.66	53.47	136.83	145.47	10.53	140.42	131.63	-143.99	104.28	52.84	-166.65	108.44	105.96	-368.96	212.40	1265.36	0.00	0.00	0.00	-278.36	119.66	1604.44	-269.50	255.40	1614.69	-411.92	139.85	1658.23	-407.38	270.21	1653.20	588.91	-22.52	78.18	1187.34	-0.13	79.31	566.89
6.13000	-554.53	244.84	32.97	-601.28	246.59	43.84	-778.46	283.49	62.77	-751.89	284.23	120.15	59.25	140.52	139.70	15.56	144.03	125.56	-140.13	106.55	50.31	-161.48	109.99	103.04	-358.76	211.12	1264.22	0.00	0.00	0.00	-266.68	116.78	1602.94	-258.90	253.00	1613.82	-402.01	137.20	1656.66	-397.43	267.67	1652.19	589.08	-23.03	78.08	1187.44	0.20	79.46	568.62
6.14000	-554.67	246.09	32.89	-601.67	247.67	43.52	-777.00	283.75	65.72	-750.10	284.75	122.70	63.93	143.50	130.71	20.03	147.00	118.28	-137.39	108.79	47.85	-157.36	112.60	99.97	-348.11	210.14	1263.27	0.00	0.00	0.00	-257.98	114.28	1601.48	-249.86	250.60	1612.97	-392.05	135.27	1655.07	-387.51	264.88	1651.24	590.78	-22.68	78.67	1187.55	0.28	79.55	567.56
6.15000	-555.63	243.23	32.32	-606.05	247.16	41.52	-775.26	284.45	68.82	-747.54	286.08	125.80	68.60	148.04	122.01	24.49	150.35	110.09	-134.84	110.73	45.43	-153.61	114.67	97.21	-336.92	209.52	1262.36	0.00	0.00	0.00	-247.23	111.37	1599.93	-241.98	248.13	1612.34	-381.90	131.58	1653.49	-377.55	262.00	1650.34	589.69	-22.89	78.38	1187.01	-0.24	79.17	566.86
6.16000	-557.89	243.08	31.54	-603.54	248.29	41.17	-773.61	284.95	72.38	-745.33	286.51	128.84	74.79	150.14	112.53	29.88	152.42	102.72	-131.76	111.98	43.56	-148.98	117.20	94.85	-324.01	208.06	1261.60	0.00	0.00	0.00	-239.19	108.99	1598.82	-229.56	245.41	1611.62	-371.79	128.63	1652.04	-367.53	258.96	1649.66	590.04	-22.67	78.33	1188.02	-0.82	79.41	567.73
6.17000	-553.43	243.20	32.22	-600.19	248.36	40.47	-772.28	284.04	75.69	-742.16	287.93	132.53	81.50	151.47	102.29	37.06	152.71	95.49	-128.57	112.19	42.23	-142.66	117.39	93.65	-314.09	206.95	1260.75	0.00	0.00	0.00	-227.45	106.57	1597.76	-219.85	242.40	1611.38	-361.64	125.96	1650.82	-357.35	255.59	1649.18	590.54	-22.27	78.49	1187.36	-0.34	79.25	567.63
6.18000	-552.59	242.98	32.70	-598.20	248.71	39.77	-770.06	284.65	79.90	-738.47	289.38	136.63	86.81	152.59	91.09	40.17	154.11	86.68	-126.27	111.63	41.65	-136.79	117.70	92.68	-302.75	205.79	1260.48	0.00	0.00	0.00	-217.44	103.83	1596.92	-211.55	239.16	1611.38	-350.96	122.22	1649.88	-347.05	252.11	1649.02	590.46	-22.40	78.59	1187.60	-0.47	79.05	568.31
6.19000	-554.47	244.08	31.66	-599.44	248.68	38.20	-767.46	285.19	84.56	-735.00	289.38	140.66	90.45	152.09	80.65	44.53	154.31	78.79	-124.71	110.75	41.48	-132.71	117.97	91.90	-291.57	204.54	1260.59	0.00	0.00	0.00	-206.97	100.85	1596.32	-197.24	236.11	1611.49	-340.45	119.54	1649.44	-336.52	248.93	1649.27	590.03	-22.41	78.40	1186.68	-0.36	79.17	567.66
6.20000	-554.71	245.41	32.07	-598.07	249.73	38.00	-764.22	286.11	90.07	-730.90	290.10	145.41	93.48	153.33	71.41	45.28	153.60	71.47	-123.41	109.85	41.91	-129.37	118.07	91.75	-278.75	203.48	1261.00	0.00	0.00	0.00	-198.96	97.23	1596.05	-188.48	233.20	1611.98	-329.53	116.00	1649.22	-325.74	245.83	1649.78	590.97	-22.66	78.77	1187.29	0.03	79.22	568.70
6.21000	-555.96	245.52	31.77	-598.19	248.61	37.00	-760.67	285.84	95.62	-725.63	291.48	150.65	96.22	154.91	65.00	48.55	155.30	67.23	-122.12	109.12	43.21	-126.54	117.37	92.25	-267.79	201.69	1261.75	0.00	0.00	0.00	-186.93	94.43	1595.88	-176.11	230.08	1612.60	-318.33	112.00	1649.37	-314.97	241.94	1650.71	590.79	-22.64	78.81	1187.40	-0.04	79.42	568.80
6.22000	-555.55	246.68	32.10	-595.21	248.97	37.14	-756.21	286.06	101.81	-719.39	292.43	156.10	97.70	157.14	60.38	48.63	157.31	64.14	-121.16	108.98	44.13	-124.55	117.86	92.48	-255.46	200.17	1262.91	0.00	0.00	0.00	-175.70	91.48	1595.85	-166.70	226.75	1613.74	-307.43	108.94	1649.71	-304.00	237.92	1651.92	590.70	-22.87	78.52	1187.46	-0.48	79.23	566.99
6.23000	-556.48	245.43	31.97	-593.81	248.17	37.38	-750.64	287.41	108.95	-713.01	292.07	161.34	98.59	159.00	56.71	48.99	158.45	62.13	-120.30	108.94	44.53	-123.26	118.03	92.64	-242.52	198.63	1264.66	0.00	0.00	0.00	-167.04	87.32	1596.26	-156.12	223.10	1614.94	-296.38	105.72	1650.23	-292.83	234.18	1653.38	590.33	-22.83	78.54	1187.56	-0.40	79.23	567.48
6.24000	-555.74	246.38	32.66	-588.58	248.56	40.08	-744.18	288.20	116.59	-704.21	293.96	167.73	102.27	159.27	54.97	50.84	158.07	60.61	-119.57	108.85	44.60	-122.25	117.56	93.13	-231.68	197.72	1266.35	0.00	0.00	0.00	-153.00	84.16	1596.38	-143.91	220.04	1616.11	-284.97	101.62	1650.85	-281.43	231.01	1655.01	589.88	-22.58	78.43	1187.53	-0.20	79.33	568.17
6.25000	-556.55	245.79	31.87	-586.11	248.01	41.20	-735.95	290.08	125.50	-693.55	296.66	174.38	100.30	159.69	51.80	50.26	157.91	58.67	-119.07	108.50	44.63	-121.18	117.98	93.19	-220.29	196.01	1268.37	0.00	0.00	0.00	-141.80	81.45	1596.72	-134.76	215.82	1617.48	-273.91	98.66	1651.72	-270.17	227.47	1656.83	590.99	-22.37	78.91	1187.40	0.04	79.33	567.84
6.26000	-555.17	245.79	31.78	-582.92	245.44	42.83	-727.22	290.85	134.57	-682.53	297.98	180.47	102.02	160.57	49.93	50.25	158.89	57.69	-118.71	109.03	44.46	-120.26	118.20	93.09	-210.18	195.33	1270.42	0.00	0.00	0.00	-130.16	78.47	1597.32	-122.29	212.77	1618.74	-262.52	94.56	1652.52	-258.99	223.54	1658.75	589.50	-22.28	78.22	1187.09	0.25	79.42	568.44
6.27000	-551.69	246.13	31.23	-579.86	243.80	42.64	-716.83	293.29	144.76	-669.87	299.85	186.96	101.45	160.71	47.74	51.01	159.08	56.83	-118.36	109.17	44.50	-119.50	118.39	92.99	-200.69	193.66	1272.49	0.00	0.00	0.00	-119.82	75.86	1597.67	-111.13	209.91	1619.93	-251.60	91.61	1653.52	-247.85	220.37	1660.52	589.86	-22.08	78.48	1187.82	-0.71	79.25	566.58
6.28000	-549.50	247.28	30.35	-574.44	247.47	44.56	-705.39	296.16	155.54	-656.45	301.37	193.65	102.28	161.22	47.18	50.55	159.67	56.07	-118.19	109.36	44.51	-119.01	118.13	93.14	-189.04	192.48	1274.46	0.00	0.00	0.00	-108.71	72.33	1598.03	-100.99	206.67	1621.28	-240.62	88.74	1654.45	-236.58	217.96	1662.15	590.01	-22.25	78.64	1187.76	-0.50	79.30	566.76
6.29000	-549.61	247.59	27.77	-573.95	247.33	43.36	-694.07	297.13	165.99	-641.75	303.16	200.61	100.78	161.61	45.56	52.87	159.78	56.14	-118.08	109.50	44.55	-118.82	118.72	93.00	-181.30	191.92	1276.36	0.00	0.00	0.00	-101.45	70.25	1598.92	-88.44	203.71	1622.35	-229.87	86.36	1655.53	-225.41	215.50	1663.73	589.18	-22.50	78.34	1188.61	-0.57	79.50	567.27
6.30000	-544.55	249.71	27.22	-568.86	249.62	44.59	-680.45	299.76	177.38	-625.99	304.79	207.72	100.44	161.35	44.77	52.06	159.69	55.45	-118.00	109.62	44.62	-118.53	118.93	92.91	-169.86	191.14	1278.08	0.00	0.00	0.00	-88.70	67.51	1599.54	-79.02	201.73	1623.42	-219.04	83.99	1656.70	-214.54	212.76	1665.34	589.53	-21.99	78.51	1188.14	-0.35	79.73	567.94
6.31000	-538.92	250.54	25.56	-562.52	250.35	47.58	-665.32	302.11	188.86	-609.40	306.02	214.68	100.36	162.05	44.17	51.48	159.92	54.98	-117.99	109.71	44.67	-118.10	118.63	93.06	-159.02	190.01	1279.72	0.00	0.00	0.00	-75.39	65.64	1600.14	-67.68	198.83	1624.55	-208.26	82.21	1657.90	-203.68	210.38	1666.79	589.53	-22.37	78.37	1188.24	0.14	79.60	567.78
6.32000	-531.53	250.61	22.42	-553.32	251.74	51.51	-649.02	302.71	199.02	-591.92	307.21	221.80	102.40	162.47	44.15	51.85	159.56	54.70	-117.95	109.91	44.63	-117.84	118.32	93.35	-148.53	190.28	1280.96	0.00	0.00	0.00	-64.96	64.01	1601.19	-57.27	197.33	1625.41	-197.32	80.20	1659.03	-192.64	208.72	1668.17	589.36	-22.32	78.36	1187.98	0.16	79.33	567.60
6.33000	-521.00	253.33	22.52	-543.11	253.50	56.25	-631.73	302.77	207.36	-574.37	308.19	229.04	102.65	161.82	44.02	52.14	159.69	54.60	-117.79	109.49	44.96	-117.78	119.18	93.18	-139.91	189.66	1282.51	0.00	0.00	0.00	-53.02	62.39	1601.79	-47.79	195.48	1626.62	-186.32	78.46	1660.29	-181.62	207.18	1669.50	589.67	-21.92	78.74	1187.43	-0.12	79.14	568.55
6.34000	-503.79	256.41	27.56	-527.32	256.78	61.72	-615.17	300.93	214.53	-557.12	307.33	235.62	102.04	161.48	43.60	51.96	161.67	53.26	-117.88	110.05	44.83	-117.49	118.60	93.50	-129.65	189.61	1283.78	0.00	0.00	0.00	-44.64	60.84	1602.56	-35.40	193.95	1627.47	-175.48	77.28	1661.53	-170.76	205.66	1670.81	589.47	-22.09	78.40	1187.28	-0.32	78.97	567.13
6.35000	-483.99	261.55	32.77	-507.83	261.12	67.43	-597.21	299.82	220.31	-538.92	307.55	242.22	102.11	161.75	43.28	52.46	160.09	54.29	-117.92	110.11	44.91	-117.35	118.76	93.50	-120.46	189.13	1284.91	0.00	0.00	0.00	-33.27	59.87	1603.17	-24.10	192.58	1628.23	-164.70	75.83	1662.51	-159.98	203.98	1672.19	589.33	-22.37	78.31	1187.20	-0.13	79.07	567.68
6.36000	-463.25	265.65	37.24	-485.50	265.59	72.71	-577.44	300.47	225.25	-519.14	308.67	248.11	101.20	161.36	42.68	51.35	161.27	52.69	-117.98	110.30	44.97	-117.25	118.28	93.79	-110.08	189.09	1286.13	0.00	0.00	0.00	-23.26	58.79	1603.65	-14.29	191.43	1628.92	-153.89	74.69	1663.58	-149.17	203.22	1673.43	588.86	-22.41	78.32	1187.84	-0.39	79.26	568.00
6.37000	-438.81	269.42	41.54	-461.70	269.67	77.57	-556.10	301.66	229.10	-498.59	309.17	252.74	101.83	160.97	42.91	51.70	160.97	52.68	-117.94	110.26	45.08	-117.08	118.98	93.61	-100.98	189.13	1287.22	0.00	0.00	0.00	-13.56	58.52	1604.30	-4.07	190.84	1629.56	-142.90	73.58	1664.59	-138.60	201.72	1674.70	588.28	-22.47	78.19	1188.45	-0.25	79.58	568.23
6.38000	-416.70	271.94	44.12	-435.23	271.17	81.82	-535.17	301.98	231.30	-478.09	309.07	255.90	102.19	161.03	42.79	51.87	160.48	52.41	-118.00	110.39	45.17	-116.63	118.14	94.18	-90.04	188.73	1288.13	0.00	0.00	0.00	-2.52	58.13	1604.60	7.19	190.40	1629.97	-131.95	72.80	1665.56	-127.90	201.06	1675.84	589.94	-22.48	78.68	1188.45	-0.61	79.63	567.64
6.39000	-387.52	276.27	48.40	-412.04	274.86	84.22	-513.21	302.40	232.20	-455.70	311.35	258.62	101.62	161.34	42.31	51.96	160.04	52.48	-117.95	110.67	45.26	-116.51	118.18	94.43	-80.89	188.58	1289.29	0.00	0.00	0.00	7.78	57.63	1604.86	16.25	190.57	1630.28	-120.98	71.76	1666.57	-117.32	200.47	1677.03	589.49	-22.10	78.28	1188.13	-0.24	79.38	567.82
6.40000	-361.26	278.65	50.78	-385.48	278.09	86.36	-490.33	304.58	232.62	-433.46	312.03	259.35	101.52	161.35	42.24	50.88	159.83	52.42	-117.83	110.40	45.61	-116.29	118.77	94.50	-71.08	188.38	1290.49	0.00	0.00	0.00	18.62	57.73	1604.86	26.45	190.23	1630.66	-110.06	71.62	1667.72	-106.85	199.84	1678.08	589.52	-22.45	78.36	1187.57	-0.23	79.31	568.50
6.41000	-334.72	280.67	52.46	-355.81	280.36	89.06	-467.27	305.68	231.29	-410.22	314.26	259.66	101.69	161.56	41.97	50.23	159.27	52.76	-117.68	110.11	45.97	-116.04	119.30	94.66	-62.83	187.72	1291.72	0.00	0.00	0.00	30.61	57.84	1605.07	37.37	190.60	1630.60	-99.31	71.93	1668.79	-96.32	200.06	1679.02	590.12	-22.74	78.57	1186.65	-0.18	79.17	568.59
6.42000	-302.59	282.73	54.81	-329.33	281.67	90.01	-443.33	307.15	228.88	-387.06	315.04	258.38	100.90	161.74	41.59	50.41	159.55	52.92	-117.72	110.67	45.93	-115.81	118.68	95.02	-55.50	187.43	1292.63	0.00	0.00	0.00	41.26	58.96	1605.44	47.23	190.80	1630.56	-88.70	72.19	1669.86	-85.98	200.04	1679.91	590.97	-22.60	78.83	1186.49	-0.57	78.92	567.35
6.43000	-269.41	284.71	56.65	-298.18	282.49	91.40	-418.03	308.96	225.31	-362.84	315.70	256.15	101.10	161.51	41.46	50.66	161.61	51.17	-117.66	110.73	46.11	-115.68	118.24	95.34	-44.98	187.36	1293.82	0.00	0.00	0.00	50.29	58.83	1605.52	58.52	191.40	1630.16	-77.97	71.67	1670.93	-75.85	199.94	1680.71	590.41	-22.37	78.56	1186.38	-1.18	78.85	567.37
6.44000	-238.51	286.42	57.84	-267.35	285.62	91.53	-392.15	311.65	221.10	-337.63	317.98	253.60	101.95	162.66	41.22	53.08	162.85	51.03	-117.61	110.53	46.28	-115.59	119.08	95.27	-36.12	186.51	1294.85	0.00	0.00	0.00	56.39	59.28	1605.88	67.32	192.45	1629.81	-67.49	72.52	1672.00	-65.79	200.16	1681.33	590.46	-22.04	78.78	1187.05	-0.34	78.95	567.56
6.45000	-206.35	287.37	59.07	-234.52	286.11	92.02	-364.55	314.73	216.22	-312.22	318.96	250.02	99.73	162.91	40.36	51.84	159.84	52.66	-117.67	110.79	46.29	-115.63	119.37	95.28	-28.01	186.36	1295.56	0.00	0.00	0.00	67.97	60.26	1605.72	77.96	193.22	1629.38	-56.98	72.70	1672.93	-55.64	201.07	1681.81	589.81	-22.44	78.50	1187.57	-0.14	79.63	566.93
6.46000	-176.63	288.11	58.32	-201.18	286.52	92.17	-336.99	316.80	210.05	-285.85	320.94	246.16	100.85	163.03	40.47	51.07	159.05	52.38	-117.63	111.04	46.38	-115.56	119.60	95.35	-22.32	185.63	1296.10	0.00	0.00	0.00	79.55	60.70	1605.53	86.99	193.56	1628.87	-46.58	73.14	1673.80	-45.64	201.77	1682.21	590.20	-22.62	78.29	1186.91	-0.29	79.04	567.42
6.47000	-137.63	289.81	61.01	-166.88	289.13	92.35	-308.29	319.29	203.49	-259.25	322.99	241.85	101.69	163.55	40.34	50.86	164.16	49.05	-117.62	111.31	46.51	-115.33	119.77	95.48	-13.91	184.91	1296.60	0.00	0.00	0.00	87.78	61.46	1605.84	95.90	194.49	1628.31	-36.56	74.30	1674.52	-35.58	202.76	1682.31	590.39	-22.44	78.49	1187.61	-0.60	79.30	568.20
6.48000	-99.84	293.82	64.03	-135.21	290.35	91.09	-279.38	320.57	196.27	-231.51	324.73	237.19	101.70	162.82	40.32	51.73	165.08	48.40	-117.63	111.29	46.68	-115.24	119.70	95.72	-5.11	184.72	1296.93	0.00	0.00	0.00	96.06	62.24	1605.83	104.79	195.19	1627.69	-26.59	75.03	1675.05	-25.69	203.66	1682.34	590.60	-22.17	78.54	1187.75	-0.44	79.36	567.57
6.49000	-65.20	295.52	63.93	-97.60	293.62	92.23	-249.41	322.90	189.22	-203.63	326.86	232.34	102.50	162.87	40.59	52.05	158.88	51.78	-117.57	111.25	46.89	-115.22	119.79	95.84	1.82	184.74	1296.98	0.00	0.00	0.00	107.88	63.26	1605.30	114.83	196.18	1627.09	-16.83	76.07	1675.48	-15.91	204.58	1682.20	589.71	-23.00	78.18	1187.21	-0.15	79.45	567.01
6.50000	-27.12	299.74	66.75	-65.58	296.81	92.67	-218.71	324.11	181.70	-175.18	328.55	227.28	103.82	161.42	41.31	51.04	157.87	51.71	-117.60	111.71	46.86	-115.21	120.25	95.71	10.71	184.77	1296.76	0.00	0.00	0.00	118.65	64.39	1605.16	125.63	197.35	1626.13	-7.06	77.47	1675.87	-6.26	205.56	1682.06	590.37	-22.62	78.39	1187.56	-0.38	79.33	567.60
6.51000	9.89	303.48	69.60	-29.48	300.65	93.44	-187.54	325.96	174.63	-146.28	330.88	222.37	103.16	160.08	41.74	51.18	158.23	51.93	-117.61	111.99	46.94	-115.05	120.35	95.80	19.98	184.52	1296.54	0.00	0.00	0.00	128.43	65.25	1604.56	134.42	198.76	1625.20	2.63	78.14	1675.98	3.36	207.23	1681.70	590.50	-22.39	78.60	1186.48	-0.82	78.79	567.53
6.52000	47.76	308.28	73.97	8.76	304.53	95.68	-155.76	328.37	167.89	-116.81	333.01	217.48	100.97	159.67	42.08	51.47	158.57	52.30	-117.57	112.03	47.07	-114.71	119.31	96.42	28.19	184.66	1296.17	0.00	0.00	0.00	137.74	66.83	1604.26	143.14	199.70	1624.34	12.21	79.86	1676.15	12.84	207.80	1681.44	590.70	-22.40	78.74	1186.76	-0.71	78.92	567.91
6.53000	82.67	312.62	77.51	45.69	308.76	97.46	-123.73	329.92	161.00	-87.09	334.15	212.41	101.86	158.47	43.56	53.16	158.09	52.66	-117.57	112.11	47.21	-114.82	119.79	96.39	36.16	184.76	1295.51	0.00	0.00	0.00	145.03	68.09	1603.87	152.38	200.58	1623.39	21.81	80.85	1676.07	22.31	208.98	1681.04	589.27	-22.52	78.30	1187.38	-0.12	78.95	567.58
6.54000	119.47	317.60	81.73	81.45	312.88	99.71	-91.01	332.15	154.69	-56.75	336.39	207.87	103.14	160.98	42.59	52.46	158.20	53.29	-117.49	111.90	47.41	-114.50	119.69	96.59	42.39	185.00	1295.11	0.00	0.00	0.00	154.31	68.40	1602.84	161.96	202.11	1622.30	31.31	81.31	1675.85	31.76	210.33	1680.64	589.73	-22.71	78.49	1187.49	-0.29	78.92	567.16
6.55000	152.64	323.29	85.63	117.90	316.88	103.11	-58.02	334.61	148.63	-26.41	338.42	203.39	110.28	162.86	47.11	52.41	158.06	53.54	-117.51	112.26	47.44	-114.64	120.71	96.29	50.03	185.22	1294.55	0.00	0.00	0.00	165.31	70.41	1602.09	171.06	202.98	1621.22	40.73	83.05	1675.63	41.18	211.46	1680.10	589.84	-22.38	78.47	1187.33	-0.27	78.73	566.75
6.56000	190.95	327.75	91.74	151.23	321.07	105.03	-24.85	337.42	143.27	4.13	340.87	199.53	114.78	162.86	48.71	54.16	157.82	54.40	-117.48	112.50	47.51	-114.47	120.36	96.68	59.25	186.11	1293.86	0.00	0.00	0.00	172.30	71.09	1601.42	180.51	204.34	1620.00	50.02	84.79	1675.36	50.65	212.85	1679.62	589.35	-22.48	78.39	1187.80	0.10	79.17	568.21
6.57000	226.09	331.70	97.80	185.59	325.32	109.15	8.31	339.09	137.94	35.16	343.06	195.87	106.94	162.21	47.12	57.44	157.51	55.03	-117.43	112.47	47.70	-114.31	120.45	96.80	66.16	185.89	1293.27	0.00	0.00	0.00	181.74	72.50	1600.25	188.31	205.75	1618.91	59.23	86.72	1675.04	60.00	213.86	1679.06	589.03	-22.58	77.97	1187.08	-0.38	79.12	568.86
6.58000	262.90	335.70	105.03	222.60	328.42	115.06	42.19	341.16	133.19	66.28	346.96	193.26	110.44	161.43	47.74	58.34	157.18	55.31	-117.38	112.72	47.79	-114.21	120.87	96.96	74.59	186.46	1292.45	0.00	0.00	0.00	189.89	74.23	1599.31	197.15	207.22	1617.56	68.37	88.32	1674.58	69.19	215.22	1678.37	588.11	-23.05	77.79	1186.90	-0.38	78.89	567.24
6.59000	296.54	340.11	111.89	256.75	332.59	119.36	75.93	344.22	129.38	97.30	348.75	190.33	114.51	161.09	48.40	53.86	156.42	53.76	-117.25	112.64	48.07	-113.85	120.24	97.50	81.38	186.90	1291.79	0.00	0.00	0.00	200.53	75.16	1598.11	208.10	208.80	1615.96	77.78	89.63	1674.07	78.30	216.56	1677.69	587.90	-23.21	77.96	1187.13	-0.48	79.15	567.19
6.60000	331.55	343.22	120.09	290.83	335.55	126.01	110.01	347.21	126.09	128.10	351.73	188.36	106.81	159.06	45.58	56.21	156.14	54.13	-117.23	112.82	48.34	-113.92	121.27	97.54	88.94	187.80	1290.93	0.00	0.00	0.00	207.33	76.66	1597.02	215.30	210.88	1614.73	87.08	91.23	1673.45	87.49	218.56	1676.83	587.97	-22.48	78.26	1187.44	-0.29	79.06	566.44
6.61000	366.35	345.89	128.92	325.41	338.17	132.42	143.67	350.46	123.61	159.14	354.97	186.95	109.94	158.33	46.60	52.34	156.78	52.08	-117.20	113.29	48.48	-113.77	121.53	97.83	95.95	188.35	1290.20	0.00	0.00	0.00	217.14	78.78	1595.95	225.02	212.20	1613.40	96.38	93.03	1672.88	96.55	219.62	1676.10	586.88	-23.22	78.05	1187.26	-0.47	78.82	566.79
6.62000	398.24	348.43	137.79	360.65	340.53	140.04	177.74	354.26	122.15	189.92	358.45	186.15	108.54	153.72	46.02	54.72	157.32	52.76	-117.09	113.36	48.79	-113.68	122.39	97.91	104.88	189.32	1289.46	0.00	0.00	0.00	227.15	80.74	1594.84	234.46	213.70	1611.99	105.58	94.43	1672.18	105.75	221.42	1675.22	588.77	-22.90	78.59	1187.83	-0.31	79.26	567.08
6.63000	432.06	350.11	147.69	391.11	342.29	147.33	210.87	357.43	121.28	220.11	361.30	186.04	105.15	157.82	42.56	54.67	156.81	52.45	-116.99	113.70	49.07	-113.21	121.37	98.90	110.45	189.84	1288.51	0.00	0.00	0.00	235.35	81.98	1593.81	242.05	215.53	1610.70	114.75	95.87	1671.48	114.90	223.30	1674.26	588.34	-22.74	78.34	1187.85	0.31	79.36	567.55
6.64000	462.90	352.52	156.77	422.75	345.45	155.09	243.81	361.15	121.51	249.98	364.19	186.48	103.95	157.67	42.09	54.53	156.51	52.22	-116.95	113.98	49.40	-113.15	122.45	98.91	120.03	190.26	1287.73	0.00	0.00	0.00	243.27	83.86	1593.00	250.60	217.23	1609.25	123.72	98.25	1670.90	124.07	225.53	1673.18	588.15	-23.01	78.36	1186.72	0.02	79.49	566.92
6.65000	494.88	352.75	167.66	456.03	346.71	163.79	275.18	364.10	122.20	278.66	366.72	187.47	103.82	158.36	41.36	53.40	156.82	51.82	-116.78	113.95	49.86	-112.85	122.29	99.43	127.28	191.21	1286.89	0.00	0.00	0.00	251.33	86.12	1591.97	261.15	219.43	1607.89	132.62	100.49	1670.09	133.00	227.54	1672.21	588.98	-23.54	78.53	1188.04	-0.39	79.40	567.76
6.66000	523.61	353.78	177.98	486.74	347.82	172.29	306.17	367.59	123.81	307.10	369.83	189.18	103.60	158.23	41.22	53.13	156.60	51.35	-116.59	114.23	50.30	-112.30	121.94	100.23	135.09	191.35	1285.91	0.00	0.00	0.00	259.23	87.53	1591.35	269.11	221.12	1606.87	141.42	101.85	1669.35	141.74	229.41	1671.14	588.36	-22.67	78.33	1187.86	-0.47	79.30	567.90
6.67000	551.21	354.63	188.15	510.78	349.62	180.47	336.07	370.85	125.85	334.53	372.38	191.23	103.56	158.29	40.69	52.62	158.69	50.03	-116.42	114.48	50.80	-111.66	121.87	100.99	143.95	192.36	1284.93	0.00	0.00	0.00	267.55	89.27	1590.57	277.69	223.33	1605.65	150.11	104.17	1668.58	150.39	231.29	1670.04	589.10	-22.56	78.54	1187.56	-0.59	79.41	568.68
6.68000	577.65	355.11	198.83	536.87	350.00	189.23	364.87	374.24	128.54	360.79	375.44	193.91	103.14	158.49	40.60	53.11	158.43	50.10	-116.19	114.86	51.39	-111.39	122.80	101.42	152.60	193.43	1283.83	0.00	0.00	0.00	278.30	91.57	1589.62	285.88	225.44	1604.51	158.55	106.86	1667.85	159.03	233.62	1668.83	586.76	-22.75	77.89	1187.62	-0.48	79.38	569.30
6.69000	602.50	355.88	209.30	561.79	351.55	198.28	392.16	377.26	131.60	385.84	377.41	196.48	103.83	158.64	40.04	54.54	156.76	51.36	-115.96	115.02	52.13	-110.73	122.91	102.21	160.93	194.49	1282.64	0.00	0.00	0.00	286.07	94.02	1588.98	294.36	227.40	1603.53	167.24	109.05	1666.90	167.55	235.70	1667.59	588.84	-22.54	78.13	1187.61	-0.56	79.21	568.31
6.70000	627.85	356.14	220.19	586.21	352.48	207.13	418.13	379.39	134.46	409.32	379.18	199.21	103.15	158.45	39.53	54.13	158.94	49.88	-115.78	115.78	52.67	-110.09	122.39	103.25	168.07	195.56	1281.41	0.00	0.00	0.00	293.03	95.42	1588.52	302.12	229.71	1602.52	175.85	111.34	1665.98	175.94	238.16	1666.27	587.19	-22.83	77.58	1187.62	0.42	79.34	568.23
6.71000	647.49	358.61	228.70	608.87	353.75	215.28	442.91	382.49	138.00	431.97	380.60	202.01	104.01	159.38	39.48	54.15	157.35	51.11	-115.44	115.86	53.49	-109.50	123.48	103.78	176.42	195.93	1280.10	0.00	0.00	0.00	303.53	98.28	1587.89	311.36	231.92	1601.36	184.15	113.83	1664.97	184.35	240.72	1664.97	590.41	-22.08	78.48	1187.44	0.19	79.27	567.70
6.72000	675.80	359.88	238.91	629.64	356.23	221.62	466.41	384.07	141.15	453.64	382.27	204.96	104.06	158.88	39.12	54.84	158.75	49.51	-115.20	116.16	54.31	-108.99	123.95	104.57	185.65	197.76	1278.81	0.00	0.00	0.00	312.35	100.30	1587.17	319.93	234.63	1600.40	192.57	115.94	1664.01	192.85	243.25	1663.63	588.70	-21.87	77.64	1187.47	-0.30	79.21	568.91
6.73000	688.65	361.87	243.66	649.60	357.49	227.97	488.45	386.25	144.58	473.96	383.14	207.51	105.14	158.69	39.03	56.29	156.64	50.91	-114.88	116.38	55.20	-108.27	122.95	106.08	192.35	199.19	1277.44	0.00	0.00	0.00	320.66	102.64	1586.54	328.70	236.86	1599.50	200.91	118.65	1663.06	201.26	245.74	1662.27	589.90	-21.56	77.95	1187.78	-0.36	79.52	569.93
6.74000	707.00	364.58	250.26	668.16	359.91	234.45	508.92	387.22	147.40	493.04	384.03	210.01	105.06	158.40	38.67	55.71	157.79	49.73	-114.49	116.17	56.33	-107.42	123.32	107.08	200.91	199.37	1276.09	0.00	0.00	0.00	328.91	105.35	1586.03	337.65	239.41	1598.50	209.22	121.25	1662.02	209.71	248.56	1660.88	590.52	-21.40	78.34	1187.49	-0.66	79.22	567.69
6.75000	724.42	366.22	256.09	685.75	361.40	239.50	528.09	388.60	150.15	511.03	385.27	212.42	105.46	157.77	38.68	56.50	157.43	49.48	-114.17	116.50	57.42	-106.80	123.76	108.21	210.56	201.13	1274.89	0.00	0.00	0.00	338.07	107.50	1585.61	346.31	241.60	1597.57	217.53	124.59	1661.21	218.08	250.82	1659.55	590.43	-21.45	78.28	1186.80	-0.70	78.79	567.10
6.76000	740.81	367.11	261.11	702.24	361.32	244.71	545.86	389.52	152.41	527.96	385.68	214.14	104.48	157.47	38.02	56.65	156.14	50.63	-113.67	116.55	58.74	-105.92	123.51	109.72	218.64	202.23	1273.73	0.00	0.00	0.00	346.85	110.14	1585.24	354.87	243.80	1596.67	226.13	127.54	1660.38	226.51	253.51	1658.17	587.97	-21.67	77.67	1186.36	0.18	78.97	569.01
6.77000	756.51	367.68	264.99	718.14	361.68	248.16	562.67	390.34	154.19	543.85	386.26	215.69	105.17	157.18	37.90	56.23	157.14	49.42	-113.24	116.98	60.07	-105.17	123.99	111.16	225.46	203.40	1272.49	0.00	0.00	0.00	355.00	113.23	1584.75	364.55	246.65	1595.68	234.51	129.89	1659.43	234.98	256.39	1656.80	587.16	-22.17	77.72	1187.53	-0.25	79.12	567.60
6.78000	771.11	367.81	267.85	733.06	362.16	250.33	578.22	390.88	155.40	558.74	387.41	217.10	106.10	156.70	37.74	56.49	157.15	49.02	-112.66	117.26	61.66	-104.05	123.67	112.85	236.16	204.67	1271.33	0.00	0.00	0.00	364.77	115.48	1584.21	372.66	249.34	1594.81	243.07	132.71	1658.62	243.52	259.28	1655.46	587.84	-21.91	77.88	1187.59	-0.01	79.57	567.70
6.79000	784.84	367.61	269.61	746.60	362.62	252.43	592.67	392.67	156.63	572.51	388.17	217.81	106.15	156.51	37.38	56.75	156.58	48.84	-112.15	117.70	63.20	-102.89	124.21	114.40	245.05	205.82	1270.37	0.00	0.00	0.00	373.82	118.77	1584.11	380.65	252.58	1593.92	251.81	136.53	1657.97	252.29	262.42	1654.21	587.15	-21.92	77.52	1187.97	-0.16	79.46	567.08
6.80000	797.75	366.35	270.47	759.14	361.93	252.88	605.91	393.80	157.11	585.60	388.79	218.05	106.06	156.69	37.19	57.31	155.18	49.86	-111.40	117.78	65.04	-101.62	123.52	116.52	252.50	207.72	1269.28	0.00	0.00	0.00	384.88	121.47	1583.97	390.04	255.28	1593.24	260.64	139.48	1657.35	261.17	266.10	1652.95	587.40	-21.39	77.41	1187.47	-0.16	79.02	568.58
6.81000	809.05	364.68	270.16	770.65	360.66	252.41	617.98	393.78	156.50	597.44	389.98	218.02	106.50	156.27	36.82	58.12	157.08	48.74	-110.74	118.09	66.81	-100.50	123.77	118.39	262.93	208.33	1268.46	0.00	0.00	0.00	392.36	124.48	1584.11	399.95	258.18	1592.59	269.69	143.21	1656.88	270.13	269.20	1651.89	588.37	-21.85	77.99	1187.57	-0.19	79.02	567.68
6.82000	819.36	362.10	268.96	780.91	358.43	251.52	628.38	396.13	156.21	608.38	390.76	217.22	107.44	156.30	36.56	58.92	155.32	49.92	-109.96	118.07	68.86	-99.12	123.92	120.36	271.39	209.34	1267.48	0.00	0.00	0.00	401.43	127.89	1584.23	408.27	261.11	1592.17	278.65	146.40	1656.34	279.17	272.66	1650.84	589.97	-21.86	78.55	1187.19	-0.55	78.76	566.70
6.83000	828.73	359.55	266.43	790.08	356.40	249.33	637.85	396.62	154.72	617.97	391.59	216.00	106.70	156.05	36.14	59.42	155.00	50.02	-109.03	118.13	71.03	-97.69	123.62	122.65	280.53	210.98	1266.80	0.00	0.00	0.00	410.03	131.43	1584.56	417.77	264.97	1591.79	287.62	150.18	1655.90	288.21	276.00	1649.85	590.05	-21.72	78.53	1187.68	0.11	79.03	567.07
6.84000	836.66	355.89	263.33	798.51	355.60	245.82	645.81	396.81	152.54	626.36	392.06	214.11	107.57	156.23	36.19	60.46	155.03	50.18	-108.13	118.41	73.28	-96.08	123.27	125.09	289.85	212.62	1266.13	0.00	0.00	0.00	418.98	134.72	1584.87	427.30	268.55	1591.58	296.75	154.01	1655.60	297.45	279.86	1648.95	590.52	-21.67	78.56	1187.32	0.06	79.17	567.45
6.85000	844.08	354.45	258.44	805.91	353.45	240.95	652.50	397.90	150.09	633.72	392.76	211.86	107.35	155.67	35.80	58.77	156.84	47.86	-107.09	118.77	75.61	-94.53	123.19	127.68	299.34	213.94	1265.48	0.00	0.00	0.00	430.60	138.34	1585.23	437.01	271.82	1591.45	305.96	158.25	1655.37	306.84	283.85	1648.12	589.94	-21.22	78.14	1187.39	-0.25	79.19	567.46
6.86000	850.07	350.98	253.32	811.61	352.78	236.29	658.10	397.84	146.73	639.99	393.22	209.06	107.88	155.90	35.68	59.97	154.93	49.26	-105.95	118.84	78.20	-92.75	123.51	130.21	309.80	215.31	1265.07	0.00	0.00	0.00	439.87	142.00	1585.94	446.80	275.39	1591.38	315.35	162.61	1655.31	316.37	287.73	1647.35	588.78	-21.69	78.10	1188.43	-0.56	79.31	566.48
6.87000	855.29	348.65	246.89	816.65	350.39	230.60	662.33	397.97	143.17	645.09	393.42	205.79	107.70	155.43	35.31	59.27	154.18	48.92	-104.66	119.10	80.87	-90.86	123.72	132.97	321.24	216.96	1264.78	0.00	0.00	0.00	449.98	146.07	1586.85	457.08	279.27	1591.62	324.90	167.06	1655.30	326.07	292.13	1646.73	587.96	-21.75	77.66	1187.05	-0.71	79.03	567.17
6.88000	859.69	346.66	239.86	820.83	347.75	223.76	665.46	398.48	139.30	649.21	394.26	202.45	108.74	155.86	35.44	61.56	154.47	49.43	-103.21	118.97	83.90	-88.53	122.28	136.47	330.91	218.97	1264.32	0.00	0.00	0.00	457.72	150.23	1588.01	466.49	283.15	1592.24	334.58	171.37	1655.43	335.91	296.14	1646.26	588.04	-22.00	78.04	1188.06	0.28	79.50	566.20
6.89000	863.38	346.23	231.54	823.95	346.92	216.80	667.49	398.18	134.84	652.35	394.26	198.49	109.32	155.37	35.60	60.95	153.90	48.56	-101.74	119.22	86.88	-86.30	122.03	139.58	335.47	220.21	1263.30	0.00	0.00	0.00	468.19	155.02	1589.36	476.89	287.38	1592.83	344.27	176.33	1655.74	345.94	300.61	1645.87	589.20	-21.83	78.38	1187.46	-0.42	78.98	567.84
6.90000	866.67	343.47	226.62	826.47	346.72	208.49	668.61	397.73	129.94	654.68	394.38	194.26	108.48	155.51	35.21	61.74	155.54	47.02	-100.05	119.31	90.12	-83.87	122.22	142.74	345.60	222.31	1262.92	0.00	0.00	0.00	480.41	159.21	1590.70	486.40	291.47	1593.65	353.93	180.93	1656.11	356.07	305.16	1645.58	588.95	-21.79	78.03	1186.85	-0.53	78.87	568.50
6.91000	869.10	343.16	218.09	828.82	347.02	201.01	669.81	396.79	126.64	656.52	394.08	189.85	109.12	155.29	35.29	62.60	154.65	47.18	-98.12	119.19	93.59	-81.06	121.77	146.25	359.94	224.63	1262.94	0.00	0.00	0.00	489.29	163.30	1592.46	498.36	295.48	1594.45	363.99	186.29	1656.56	366.29	310.14	1645.30	588.48	-22.27	78.08	1187.16	-0.52	79.00	568.37
6.92000	869.45	343.23	209.44	832.04	347.89	194.18	672.65	394.97	124.30	658.78	393.72	185.93	109.46	155.54	35.23	62.96	153.49	46.99	-96.03	119.61	97.06	-77.84	121.41	149.88	369.11	227.28	1262.93	0.00	0.00	0.00	499.07	167.32	1594.36	507.72	300.11	1595.81	374.08	191.69	1657.01	376.65	315.14	1645.11	589.58	-24.10	78.02	1188.20	-0.45	79.58	567.99
6.93000	875.59	344.43	202.74	837.65	348.04	187.27	676.10	394.85	123.05	663.73	393.97	183.30	108.80	155.98	34.75	63.79	153.04	46.77	-93.57	119.20	101.03	-74.46	120.95	153.75	380.21	230.06	1262.87	0.00	0.00	0.00	511.39	172.67	1596.30	519.01	304.98	1597.12	384.38	196.61	1657.62	387.21	320.10	1644.99	589.69	-23.35	78.17	1187.44	-0.24	79.34	567.50
6.94000	882.36	346.66	193.82	845.24	350.32	180.04	680.04	395.10	121.99	671.13	393.99	181.38	107.23	155.66	34.18	65.16	153.88	46.60	-90.86	119.53	104.96	-70.61	120.36	157.84	392.15	232.45	1263.17	0.00	0.00	0.00	524.98	177.46	1598.62	530.85	309.81	1598.67	395.15	202.18	1658.38	398.26	325.44	1645.01	590.02	-22.76	78.32	1187.54	0.65	79.62	567.93
6.95000	891.68	349.26	183.44	851.06	349.67	171.71	682.95	395.83	121.33	678.56	394.08	179.72	108.92	155.94	34.60	66.65	153.81	46.74	-87.79	119.38	109.35	-66.29	120.23	161.98	406.53	235.36	1263.57	0.00	0.00	0.00	534.66	182.82	1601.29	542.51	314.74	1600.34	406.17	207.61	1659.26	409.74	330.96	1645.22	589.08	-23.30	78.25	1187.65	0.16	79.12	568.05
6.96000	894.20	350.88	173.03	853.85	350.37	166.41	684.49	397.07	120.88	683.48	395.18	178.82	109.64	155.64	34.50	67.28	154.76	45.86	-84.16	118.65	114.26	-61.62	120.63	166.11	418.73	238.62	1264.29	0.00	0.00	0.00	544.61	188.22	1603.98	554.37	319.56	1602.23	417.49	213.83	1660.53	421.52	336.85	1645.58	588.70	-23.54	78.22	1187.94	-1.02	79.27	567.01
6.97000	896.41	351.33	165.04	856.06	351.15	160.77	685.45	397.48	120.13	686.90	395.95	178.70	108.75	155.32	34.31	67.32	153.10	46.67	-80.16	118.37	119.24	-56.07	118.99	171.03	427.20	241.73	1264.98	0.00	0.00	0.00	556.81	193.93	1606.68	567.41	325.24	1604.08	429.17	219.64	1661.79	433.44	342.41	1646.21	588.55	-22.67	78.50	1188.33	-1.56	78.99	568.01
6.98000	899.23	350.32	159.12	857.83	350.64	155.94	685.50	399.30	119.03	689.69	395.32	178.59	108.80	155.83	34.37	68.65	153.06	46.63	-75.63	118.00	124.48	-50.26	119.19	175.49	439.93	245.01	1266.03	0.00	0.00	0.00	568.60	199.15	1609.25	579.64	330.16	1606.17	441.10	226.80	1663.40	445.59	348.38	1646.91	589.58	-23.01	78.85	1188.27	-1.19	79.41	567.67
6.99000	901.74	350.08	153.25	858.44	348.94	151.35	685.41	401.25	118.75	692.21	396.02	179.12	108.98	155.95	34.54	71.80	153.77	46.92	-70.65	117.93	129.80	-43.56	118.53	180.25	454.16	248.41	1267.26	0.00	0.00	0.00	582.41	205.10	1611.92	591.36	335.23	1608.13	453.10	231.58	1664.93	457.79	354.32	1647.79	590.52	-23.36	79.15	1187.85	-0.16	79.63	568.20
7.00000	904.22	348.97	148.64	861.09	348.33	148.92	686.73	401.31	119.26	694.34	396.39	179.41	109.82	155.77	34.74	72.08	153.46	46.48	-65.03	117.62	135.49	-36.45	118.56	184.94	465.88	252.28	1268.99	0.00	0.00	0.00	593.89	210.29	1614.51	603.79	341.20	1610.13	465.13	238.06	1666.72	470.02	360.29	1648.80	589.75	-23.14	78.65	1187.59	-0.52	79.57	568.05
7.01000	904.51	348.80	144.41	862.58	348.33	146.03	688.44	401.39	119.37	696.21	396.64	179.21	109.40	155.77	34.64	73.89	153.89	46.62	-58.91	117.29	141.51	-28.75	118.33	189.81	477.89	255.59	1270.69	0.00	0.00	0.00	606.34	215.98	1617.24	615.39	346.92	1612.03	477.29	243.68	1668.58	482.14	366.16	1649.96	589.46	-23.16	78.43	1188.21	-0.48	79.64	567.73
7.02000	906.70	349.23	141.12	863.50	348.50	143.04	689.68	400.72	119.13	697.76	396.37	178.85	110.14	155.72	34.67	75.64	154.55	47.27	-52.28	117.61	147.52	-20.56	117.52	194.92	491.69	259.49	1272.73	0.00	0.00	0.00	619.83	222.32	1620.08	628.22	352.95	1613.76	489.45	250.32	1670.88	494.27	372.19	1651.26	590.33	-23.36	78.86	1187.79	-0.14	79.68	567.47
7.03000	906.61	348.94	138.10	861.89	348.40	141.33	690.30	400.98	118.93	698.99	396.36	178.50	110.41	155.38	34.51	78.00	154.68	47.82	-45.23	118.66	153.67	-11.89	118.17	199.67	501.27	263.10	1275.00	0.00	0.00	0.00	630.36	228.46	1622.97	639.76	359.05	1615.56	501.60	257.10	1673.34	506.34	378.16	1652.79	590.80	-22.72	79.00	1186.94	0.00	79.23	568.02
7.04000	907.60	348.19	136.35	861.99	347.80	140.30	690.28	400.83	118.65	700.04	396.55	178.25	111.43	155.35	34.22	81.10	155.08	48.75	-37.65	118.96	160.61	-2.86	118.30	205.02	511.71	266.84	1277.69	0.00	0.00	0.00	644.57	234.12	1625.81	651.06	364.85	1617.58	513.59	263.37	1676.19	518.21	384.07	1654.55	589.46	-22.79	78.65	1187.33	-0.53	79.22	568.19
7.05000	907.81	348.22	134.90	862.70	347.34	138.64	690.33	400.68	118.32	700.70	396.24	177.96	113.02	155.47	33.91	82.83	155.10	49.29	-29.49	119.28	167.83	6.69	118.35	210.64	523.50	270.15	1280.55	0.00	0.00	0.00	653.21	240.61	1629.17	664.28	370.78	1619.41	525.70	271.03	1679.35	530.00	389.89	1656.52	590.48	-22.78	78.97	1187.53	-0.62	79.37	568.26
7.06000	908.00	348.25	133.84	863.01	347.60	138.59	690.30	400.60	118.05	701.20	396.27	177.75	114.82	155.07	33.41	85.50	155.05	50.24	-21.08	120.58	174.91	16.63	120.00	215.94	535.25	273.44	1283.90	0.00	0.00	0.00	664.63	246.88	1632.51	675.58	376.91	1621.48	537.56	275.75	1682.40	541.68	395.59	1658.67	590.79	-22.54	79.29	1187.86	-0.59	79.58	567.06
7.07000	908.28	348.03	133.42	864.78	346.48	138.98	690.26	400.77	118.09	701.26	397.07	177.97	116.34	154.60	32.77	89.93	155.22	51.69	-12.12	121.94	182.28	26.85	121.52	221.38	547.14	276.44	1287.27	0.00	0.00	0.00	676.40	253.17	1635.82	687.17	382.54	1623.82	549.23	282.09	1685.76	553.09	401.27	1660.91	589.96	-22.80	79.18	1188.04	-0.22	79.85	567.58
7.08000	908.45	348.26	132.72	864.62	347.65	138.39	690.29	401.22	118.26	701.41	396.95	177.84	119.06	154.15	32.06	94.11	155.25	53.27	-2.72	123.57	189.65	37.61	123.01	226.86	560.51	279.70	1290.76	0.00	0.00	0.00	689.27	258.57	1639.20	696.48	388.19	1626.40	560.90	288.13	1689.23	564.11	406.83	1663.26	589.82	-22.79	79.19	1188.41	0.01	79.85	567.51
7.09000	908.57	348.12	132.21	864.51	346.79	138.74	690.34	401.03	118.22	701.53	396.98	177.81	121.84	153.81	31.39	100.78	154.39	55.71	7.22	126.22	197.10	48.71	126.18	231.74	571.64	282.40	1294.11	0.00	0.00	0.00	698.62	264.20	1642.81	708.26	393.66	1628.78	572.19	293.48	1692.61	574.88	411.95	1665.62	589.56	-22.69	79.01	1187.65	-0.43	79.67	567.90
7.10000	907.83	348.13	131.45	864.35	348.23	138.15	690.21	401.37	118.37	701.56	397.21	177.90	125.30	153.10	30.52	103.07	154.21	58.18	17.78	128.74	204.73	60.08	129.17	236.88	585.51	285.17	1297.21	0.00	0.00	0.00	709.88	270.04	1646.46	718.09	399.45	1631.26	583.05	298.51	1695.86	585.23	417.16	1667.96	589.22	-22.77	78.86	1187.89	-0.34	79.56	568.96
7.11000	907.58	348.26	131.03	863.14	346.77	138.34	690.11	401.46	118.28	701.54	397.55	178.01	128.80	152.07	29.18	110.41	154.47	62.25	28.81	131.79	212.27	71.88	132.44	242.23	593.27	288.05	1300.60	0.00	0.00	0.00	719.51	275.28	1650.20	728.02	404.44	1633.92	593.72	303.15	1699.14	595.30	421.85	1670.36	589.75	-21.96	79.25	1187.94	0.12	79.69	568.83
7.12000	907.09	348.12	130.67	865.54	347.65	138.43	690.00	400.47	117.84	701.61	397.30	177.82	134.39	150.59	26.76	120.88	155.15	67.41	40.27	135.91	219.38	83.98	135.67	247.62	602.46	290.93	1303.80	0.00	0.00	0.00	729.40	280.17	1653.90	737.59	409.65	1636.48	603.78	307.43	1702.38	604.96	426.82	1672.70	590.08	-22.08	79.33	1188.28	-0.26	79.81	568.29
7.13000	907.19	348.58	130.27	863.36	346.10	137.65	689.76	401.25	118.05	701.64	397.87	178.01	142.09	149.87	27.83	129.98	155.73	71.95	51.98	141.05	225.16	96.22	139.37	253.08	611.99	293.89	1306.94	0.00	0.00	0.00	741.28	285.28	1657.11	747.75	414.18	1639.08	613.59	312.80	1705.66	614.27	431.48	1675.02	590.24	-22.39	79.26	1187.26	-0.58	79.56	568.77
7.14000	907.74	347.90	130.74	864.99	347.66	138.30	689.69	401.32	118.03	701.65	397.77	177.94	155.77	150.12	34.53	142.69	156.91	77.78	63.32	146.80	230.14	107.93	143.44	258.50	622.76	296.95	1309.84	0.00	0.00	0.00	750.18	290.32	1660.73	757.03	418.60	1641.83	623.02	316.76	1708.78	623.34	435.51	1677.45	590.25	-21.93	79.09	1187.71	-0.82	79.52	568.17
7.15000	907.76	347.70	130.71	862.82	347.02	136.94	689.66	401.56	118.10	701.61	397.09	177.68	170.59	152.15	40.51	156.62	158.85	84.33	74.73	151.67	234.94	119.68	147.40	264.28	630.49	299.65	1313.00	0.00	0.00	0.00	758.56	294.23	1664.34	765.86	422.69	1644.53	632.18	320.71	1711.66	632.05	439.46	1679.78	590.35	-22.25	79.28	1187.42	-0.60	79.30	569.03
7.16000	908.66	347.05	131.20	862.90	347.00	137.42	689.55	401.40	118.14	701.58	397.71	177.93	188.65	154.71	47.58	169.89	161.75	90.37	86.91	156.02	239.24	131.91	151.29	270.11	638.97	302.67	1316.06	0.00	0.00	0.00	768.88	298.37	1667.26	774.57	426.82	1647.03	641.21	324.83	1714.52	640.55	443.24	1682.14	590.64	-22.56	79.47	1188.48	-0.12	80.23	567.34
7.17000	907.79	346.82	130.63	863.52	347.13	137.56	689.63	401.34	118.20	701.64	397.36	177.88	205.77	158.32	54.12	188.57	165.23	97.47	100.18	159.85	243.23	144.95	155.58	275.38	648.35	305.58	1318.87	0.00	0.00	0.00	778.55	301.82	1670.14	782.66	430.45	1649.78	649.57	328.01	1717.31	648.83	446.81	1684.52	589.38	-22.29	79.27	1188.16	-0.16	79.94	569.05
7.18000	907.21	346.69	130.01	863.32	346.61	137.35	689.62	401.47	118.49	701.75	396.84	177.85	224.03	163.13	60.25	203.67	169.55	103.10	114.14	163.30	246.94	158.70	158.54	280.35	657.16	308.02	1321.57	0.00	0.00	0.00	784.48	306.14	1673.26	790.65	434.17	1652.48	657.81	331.03	1720.03	656.90	450.09	1686.93	588.51	-22.37	78.67	1188.21	0.03	79.87	568.54
7.19000	907.15	346.67	129.43	863.47	345.85	137.32	689.55	400.93	118.37	701.80	397.56	178.23	242.74	167.84	66.20	218.01	173.70	108.07	128.60	166.07	250.53	172.79	162.68	284.24	664.58	310.41	1324.54	0.00	0.00	0.00	794.12	309.50	1676.23	797.55	437.45	1655.21	665.86	333.51	1722.51	664.83	453.04	1689.35	589.99	-22.58	78.86	1187.96	-0.02	79.82	568.39
7.20000	906.60	346.59	128.64	863.30	345.53	136.86	689.45	400.69	118.35	702.01	397.52	178.29	258.14	173.16	70.90	236.26	178.73	113.28	143.56	168.63	253.83	187.62	165.43	287.87	672.27	312.52	1327.14	0.00	0.00	0.00	801.96	312.06	1679.03	806.27	440.39	1657.79	673.57	336.35	1725.06	672.57	455.96	1691.70	590.39	-22.39	79.01	1188.17	0.09	79.84	567.92
7.21000	905.46	346.54	127.63	861.65	346.03	136.23	689.47	401.07	118.60	702.27	396.47	178.06	276.20	178.35	75.77	251.54	183.47	117.21	158.68	171.49	256.79	202.70	168.65	290.85	680.70	314.86	1329.68	0.00	0.00	0.00	809.82	314.85	1681.68	813.62	443.15	1660.23	681.21	339.36	1727.44	680.09	458.53	1694.04	590.51	-22.74	79.12	1187.85	-0.22	79.53	567.44
7.22000	906.02	345.99	127.12	861.06	346.19	135.67	689.61	399.79	118.33	702.46	396.15	178.10	292.33	183.20	79.99	267.67	188.09	121.40	173.96	174.07	259.63	217.99	171.70	293.76	687.88	316.99	1332.17	0.00	0.00	0.00	815.28	317.63	1684.29	820.71	446.02	1662.79	688.40	340.74	1729.69	687.43	461.23	1696.22	590.78	-21.86	79.24	1187.63	0.06	79.52	568.18
7.23000	908.76	345.79	126.88	862.35	346.23	134.82	689.62	399.91	118.64	702.75	396.14	178.25	310.55	187.80	84.71	284.89	192.31	125.62	189.48	176.93	262.14	233.25	173.76	296.85	696.69	319.15	1334.64	0.00	0.00	0.00	823.07	319.75	1686.66	827.35	448.03	1665.24	695.42	343.20	1731.88	694.53	463.42	1698.34	591.53	-21.88	79.49	1187.94	-0.23	79.83	567.81
7.24000	905.79	345.54	125.01	861.46	346.63	134.28	689.57	400.16	118.91	703.08	396.02	178.33	328.82	191.27	89.60	300.67	196.02	129.37	205.20	180.02	264.42	248.89	177.16	299.52	702.44	320.94	1336.69	0.00	0.00	0.00	829.34	322.31	1689.07	834.74	450.28	1667.51	702.11	345.27	1733.83	701.43	465.54	1700.34	591.24	-22.25	79.28	1187.56	0.02	79.75	567.80
7.25000	906.32	345.29	124.40	860.95	346.74	133.63	689.61	399.57	119.04	703.40	395.88	178.42	347.44	194.98	94.08	318.14	199.62	133.69	221.21	182.64	266.83	264.89	180.60	302.05	709.17	323.06	1338.75	0.00	0.00	0.00	836.33	324.24	1691.25	841.72	452.30	1669.58	708.75	346.93	1735.63	708.12	467.53	1702.22	591.20	-22.23	79.05	1188.34	-0.31	79.84	568.85
7.26000	906.81	345.05	123.78	861.92	345.55	132.77	689.60	399.94	119.34	703.63	395.60	178.33	365.48	198.77	98.47	337.12	203.00	138.12	237.61	185.44	269.15	281.18	183.27	304.87	716.61	324.88	1340.63	0.00	0.00	0.00	843.08	326.05	1693.32	847.15	454.12	1671.94	715.12	348.37	1737.38	714.61	469.17	1704.10	591.04	-22.84	79.09	1188.17	-0.05	79.80	569.95
7.27000	906.98	344.94	122.96	863.24	345.13	133.21	689.53	399.81	119.37	703.98	394.96	178.13	384.56	201.39	102.87	355.77	205.53	142.06	254.47	188.20	271.34	297.67	186.07	307.53	723.72	326.47	1342.57	0.00	0.00	0.00	847.51	327.42	1695.46	853.54	455.79	1673.94	721.30	349.90	1739.20	720.83	470.98	1705.85	591.38	-22.56	79.32	1187.84	-0.17	79.67	569.45
7.28000	905.50	344.37	121.56	862.60	345.86	132.09	689.53	399.85	119.71	704.38	394.91	178.25	402.87	203.91	107.03	374.23	208.27	146.00	271.74	190.82	273.46	314.50	189.02	309.89	731.98	328.35	1344.36	0.00	0.00	0.00	854.59	328.70	1697.53	859.96	457.54	1675.93	727.34	350.74	1740.83	727.00	472.09	1707.62	591.67	-22.16	79.40	1189.37	0.32	80.29	567.71
7.29000	906.03	344.22	120.97	862.17	345.46	131.25	689.69	399.47	119.63	704.81	394.74	178.19	423.76	205.97	111.47	394.84	210.51	150.38	289.31	193.38	275.51	331.31	191.56	312.17	736.89	329.68	1346.08	0.00	0.00	0.00	861.49	329.73	1699.29	866.44	458.34	1678.07	733.44	352.49	1742.52	732.99	473.22	1709.40	590.62	-22.60	78.89	1189.64	-0.16	80.20	568.58
7.30000	906.23	344.31	120.34	863.27	345.80	131.59	689.69	399.31	119.76	705.27	394.89	178.23	441.78	207.71	115.23	414.84	212.83	154.24	307.10	195.96	277.29	348.43	194.56	314.14	744.76	330.99	1347.73	0.00	0.00	0.00	867.24	330.58	1701.18	871.99	459.39	1680.17	739.51	353.71	1744.19	738.81	474.21	1711.14	590.55	-22.95	79.09	1189.02	-0.17	80.34	568.56
7.31000	907.04	344.43	119.76	864.24	346.58	131.16	689.77	399.20	119.87	705.63	395.16	178.37	463.19	210.47	119.09	432.74	215.00	157.37	324.95	198.43	278.86	365.76	196.08	316.25	750.55	332.29	1349.32	0.00	0.00	0.00	873.42	331.39	1703.00	877.41	460.41	1682.17	744.92	353.58	1745.55	744.54	475.01	1712.88	590.43	-22.93	79.18	1188.37	0.16	80.15	568.53
7.32000	907.94	344.47	119.64	865.28	345.72	130.84	689.84	399.66	120.06	706.01	395.66	178.55	483.44	212.17	122.56	452.13	216.71	160.38	343.02	200.50	280.24	383.42	197.98	317.93	757.51	333.55	1351.05	0.00	0.00	0.00	879.41	331.91	1704.61	884.54	460.90	1684.15	750.55	353.90	1746.96	750.16	475.75	1714.63	590.18	-23.15	79.08	1188.42	-0.11	80.29	568.34
7.33000	906.55	344.97	118.70	864.08	347.01	129.92	689.96	399.66	120.18	706.33	395.45	178.39	504.68	214.47	125.78	474.38	218.63	163.85	361.23	202.58	281.29	401.41	200.34	319.12	764.29	334.67	1352.61	0.00	0.00	0.00	885.68	332.32	1706.23	889.40	461.42	1686.31	756.14	353.72	1748.33	755.76	476.09	1716.44	589.97	-23.01	78.98	1189.29	-0.15	80.31	567.74
7.34000	907.33	344.77	118.51	863.78	346.28	129.98	690.19	399.46	120.29	706.52	395.66	178.52	525.93	216.10	129.07	493.78	220.44	166.27	379.72	204.05	282.11	419.88	201.76	320.32	771.39	335.74	1354.00	0.00	0.00	0.00	891.27	333.34	1707.90	895.09	461.72	1688.27	761.98	355.11	1749.90	761.33	476.34	1718.24	590.35	-22.55	79.08	1188.11	-0.21	79.94	567.58
7.35000	907.77	344.90	118.40	864.19	347.01	129.51	690.08	399.49	120.36	706.79	395.34	178.42	547.10	217.55	131.99	514.53	222.03	168.95	398.68	205.80	282.43	438.68	203.71	321.00	777.07	336.49	1355.58	0.00	0.00	0.00	895.81	333.10	1709.48	899.77	462.28	1690.23	767.58	355.50	1751.34	766.80	476.52	1720.04	590.11	-23.09	79.00	1188.12	0.05	80.16	567.84
7.36000	907.35	345.28	118.00	864.06	346.28	129.37	690.22	399.55	120.50	706.97	394.69	178.18	570.16	218.92	135.26	536.16	223.73	171.49	418.05	207.03	282.39	457.65	205.09	321.43	785.04	337.41	1356.98	0.00	0.00	0.00	901.45	332.71	1710.86	906.05	462.47	1692.00	773.02	356.19	1752.86	772.28	476.60	1721.79	590.21	-23.20	79.40	1188.90	0.13	80.32	567.49
7.37000	906.91	345.23	117.55	863.49	347.31	129.14	690.26	399.28	120.64	707.23	395.25	178.41	592.88	220.25	138.12	558.28	224.91	173.78	437.92	207.75	282.01	476.75	205.60	321.69	789.86	338.25	1358.44	0.00	0.00	0.00	906.25	332.99	1712.51	910.70	462.46	1693.84	778.14	355.27	1754.07	777.73	476.54	1723.50	588.72	-23.32	78.69	1189.55	-0.32	80.49	568.13
7.38000	907.77	345.29	117.68	864.81	346.49	129.53	690.15	398.85	120.64	707.30	395.15	178.50	616.94	221.02	141.17	578.68	226.13	175.43	457.99	208.32	281.16	495.86	206.58	321.21	796.84	338.84	1359.80	0.00	0.00	0.00	911.23	332.98	1713.93	916.70	462.07	1695.74	783.32	353.93	1755.22	783.19	476.46	1725.20	588.68	-22.99	78.44	1189.47	-0.20	80.52	567.59
7.39000	906.80	345.01	116.96	864.13	346.81	128.89	690.15	398.92	120.95	707.61	395.16	178.60	638.83	222.47	143.14	602.12	227.32	177.22	478.32	208.91	279.80	515.18	207.91	320.35	803.04	339.95	1361.14	0.00	0.00	0.00	917.67	331.69	1715.10	921.80	461.92	1697.60	788.75	354.48	1756.42	788.62	476.18	1726.86	589.37	-23.06	78.50	1188.92	0.05	80.29	567.71
7.40000	908.70	345.58	117.21	864.18	347.62	128.41	690.15	399.03	121.25	707.95	394.89	178.69	660.67	223.66	144.75	623.88	228.12	178.55	498.70	208.78	278.24	534.80	208.02	319.36	807.39	340.68	1362.50	0.00	0.00	0.00	922.66	331.93	1716.50	927.40	461.18	1699.43	793.74	353.70	1757.55	794.06	475.92	1728.45	589.66	-23.23	78.47	1188.95	-0.38	80.13	568.03
7.41000	909.10	345.74	116.88	865.11	346.37	128.02	690.28	398.19	121.21	708.26	394.96	178.85	684.21	224.81	146.73	647.26	228.83	179.86	519.35	208.91	276.18	554.77	208.15	317.88	813.82	341.21	1363.61	0.00	0.00	0.00	928.26	330.97	1717.59	933.47	460.40	1701.15	799.08	354.14	1758.75	799.64	475.29	1730.05	587.92	-23.73	78.20	1187.78	-0.79	79.86	568.01
7.42000	907.10	346.01	115.93	865.59	347.23	128.40	690.31	398.70	121.65	708.62	395.50	179.22	706.09	225.33	147.99	670.37	229.49	180.97	540.36	208.33	273.96	575.34	208.62	316.06	820.12	342.09	1364.89	0.00	0.00	0.00	934.67	330.25	1718.78	938.64	459.74	1702.87	804.10	352.61	1759.65	805.15	474.95	1731.55	588.20	-23.74	78.41	1188.61	-0.32	80.32	568.26
7.43000	908.29	345.98	116.05	865.61	347.24	128.24	690.36	398.49	121.80	709.01	395.55	179.43	729.59	225.93	149.14	692.89	229.66	181.66	561.76	208.08	271.26	596.05	208.49	313.97	827.22	342.55	1366.02	0.00	0.00	0.00	938.95	328.50	1719.72	944.53	459.23	1704.42	809.30	353.35	1760.69	810.76	474.47	1732.95	588.95	-22.63	78.04	1187.97	-0.60	79.96	568.28
7.44000	908.70	345.76	116.07	863.78	347.44	127.56	690.59	398.27	121.89	709.29	395.17	179.49	755.71	225.81	151.10	715.59	229.43	182.24	583.69	207.41	268.36	616.97	208.08	311.84	832.17	343.40	1367.09	0.00	0.00	0.00	943.80	327.46	1720.83	950.40	458.10	1706.00	814.36	352.48	1761.55	816.33	473.88	1734.32	589.67	-22.45	78.17	1187.71	-1.00	79.87	567.40
7.45000	909.00	345.28	116.07	867.22	347.05	128.31	690.75	397.92	122.01	709.50	395.27	179.75	782.82	226.23	152.43	741.91	228.92	183.44	605.98	206.74	265.27	637.72	207.56	309.34	837.84	344.06	1368.06	0.00	0.00	0.00	950.06	326.84	1721.73	955.48	457.35	1707.41	819.45	351.24	1762.18	821.97	473.27	1735.60	590.46	-22.56	79.01	1188.55	-0.82	80.03	568.05
7.46000	907.73	345.61	115.34	867.50	348.14	128.11	690.87	397.95	122.19	709.92	394.92	179.90	807.61	225.53	153.18	766.01	228.44	183.87	628.36	205.85	261.97	658.83	207.02	306.66	843.79	344.93	1368.99	0.00	0.00	0.00	955.13	325.63	1722.31	960.76	456.59	1708.78	824.66	351.48	1762.96	827.62	472.36	1736.87	591.19	-22.76	79.15	1189.11	-0.05	80.11	567.96
7.47000	909.01	345.68	115.51	865.99	347.05	127.99	690.92	397.88	122.47	710.19	395.17	180.28	832.95	225.94	155.44	791.17	227.95	184.50	650.59	204.90	258.53	679.73	206.41	303.81	850.35	345.68	1369.86	0.00	0.00	0.00	959.83	324.54	1722.95	966.11	455.54	1710.11	829.97	350.68	1763.52	833.27	471.57	1738.01	590.65	-22.25	79.08	1188.20	-0.19	79.59	566.02
7.48000	909.22	345.49	115.59	865.68	345.77	129.99	691.16	398.01	122.89	710.50	394.97	180.48	858.84	224.97	156.20	816.02	227.22	184.99	672.93	203.92	254.85	700.99	205.22	300.95	856.20	346.21	1370.73	0.00	0.00	0.00	963.45	323.62	1723.65	971.85	454.62	1711.24	835.14	349.80	1764.02	838.80	471.09	1739.02	589.90	-22.40	79.04	1188.28	-0.20	79.72	567.19
7.49000	900.87	340.53	119.08	864.63	347.82	131.04	691.26	397.13	122.97	710.72	394.87	180.86	884.38	224.98	157.97	840.57	226.85	185.40	695.53	202.92	250.99	722.49	205.05	297.43	863.34	346.65	1371.39	0.00	0.00	0.00	969.41	323.00	1724.15	977.63	453.40	1712.21	840.31	348.40	1764.21	844.40	470.35	1739.96	589.79	-22.42	78.86	1188.22	-0.08	80.00	567.73
7.50000	903.17	340.03	119.98	863.79	349.28	132.25	691.35	397.67	123.52	711.05	395.17	181.39	910.13	224.22	158.55	866.09	226.28	186.00	718.44	201.81	246.93	744.17	204.53	293.96	869.78	347.16	1372.12	0.00	0.00	0.00	974.76	321.64	1724.51	981.89	452.81	1713.17	845.55	347.75	1764.59	850.04	469.43	1740.86	590.80	-22.21	79.38	1188.46	-0.85	79.88	568.07
7.51000	908.45	340.44	121.47	862.48	350.77	132.74	691.44	397.63	123.93	711.36	395.42	181.84	936.64	224.09	160.01	890.19	226.01	186.25	741.67	200.78	242.67	766.29	203.45	290.37	875.80	347.38	1372.69	0.00	0.00	0.00	980.57	320.50	1724.72	988.20	451.75	1713.96	850.87	347.27	1764.89	855.57	468.66	1741.68	589.59	-22.78	78.78	1188.17	-0.70	79.68	567.02
7.52000	906.55	340.85	120.80	864.77	351.66	134.03	691.44	397.60	124.20	711.69	395.29	182.17	962.12	224.22	161.33	915.35	225.88	186.50	765.57	200.22	237.95	788.52	202.29	286.65	881.50	347.97	1373.08	0.00	0.00	0.00	983.64	320.13	1725.04	993.81	450.62	1714.79	856.20	346.40	1765.08	861.08	468.03	1742.35	589.58	-23.13	78.79	1188.10	-0.45	79.78	567.64
7.53000	905.71	341.01	120.38	865.79	353.30	135.22	691.65	397.61	124.50	711.97	395.22	182.55	987.52	224.47	161.93	940.85	225.91	186.66	789.41	199.56	233.19	810.58	201.71	282.63	887.99	348.12	1373.58	0.00	0.00	0.00	989.64	318.34	1725.04	999.24	449.50	1715.54	861.66	345.97	1765.25	866.68	467.17	1743.00	590.00	-22.71	78.92	1188.31	-0.52	79.87	567.50
7.54000	906.32	341.67	120.38	867.26	354.66	135.79	691.79	396.93	124.67	712.34	395.48	183.05	1013.07	225.13	163.06	966.10	225.75	186.93	812.99	198.93	228.32	832.67	200.33	278.73	893.65	348.56	1373.94	0.00	0.00	0.00	996.39	317.33	1724.93	1005.27	448.78	1716.04	866.88	344.93	1765.26	872.35	466.23	1743.55	590.37	-23.10	79.09	1187.66	-0.43	79.91	566.95
7.55000	907.76	341.77	120.64	866.15	353.93	134.44	691.93	397.34	125.24	712.68	395.56	183.48	1039.00	224.95	164.37	987.84	225.77	185.80	836.97	199.40	223.02	855.04	199.07	274.83	899.83	348.78	1374.17	0.00	0.00	0.00	1001.48	316.97	1724.89	1010.21	448.08	1716.51	872.35	344.62	1765.29	877.94	465.39	1744.08	590.18	-22.99	79.27	1187.56	-0.76	79.58	567.31
7.56000	908.23	343.00	120.61	868.54	353.62	133.98	692.04	397.26	125.60	713.04	394.94	183.71	1064.02	225.88	165.66	1011.27	225.90	185.38	860.94	199.23	217.94	877.28	197.81	270.93	905.30	348.99	1374.54	0.00	0.00	0.00	1006.28	315.82	1724.86	1015.73	446.89	1717.04	877.64	343.17	1765.16	883.53	464.44	1744.53	590.71	-22.48	79.32	1188.19	-0.98	79.57	566.57
7.57000	907.23	343.05	120.16	871.29	352.04	133.40	692.22	397.21	126.08	713.41	395.07	184.23	1088.91	225.66	166.53	1038.03	225.62	186.07	884.96	198.80	213.01	899.59	196.09	267.29	911.23	349.35	1374.81	0.00	0.00	0.00	1012.17	314.45	1724.83	1021.58	445.83	1717.43	882.99	341.34	1764.95	889.12	463.49	1744.90	589.34	-22.65	79.00	1187.91	0.16	80.16	565.93
7.58000	906.99	343.38	120.21	869.26	350.63	131.25	692.35	396.93	126.57	713.69	395.13	184.74	1114.01	225.59	167.34	1063.77	225.46	186.41	909.05	198.54	208.26	921.99	194.92	263.57	919.07	349.69	1374.87	0.00	0.00	0.00	1015.80	313.65	1724.87	1026.91	444.98	1717.83	888.71	340.99	1764.88	894.74	462.53	1745.25	591.05	-22.46	79.37	1187.15	0.20	80.50	567.42
7.59000	907.32	344.08	119.94	869.53	351.08	129.04	692.61	396.88	127.08	714.19	394.85	185.24	1138.92	225.60	168.56	1087.19	225.54	186.20	933.26	198.54	203.51	944.19	193.45	260.06	924.57	349.72	1374.93	0.00	0.00	0.00	1021.05	312.99	1724.58	1032.77	444.06	1718.02	894.42	340.45	1764.67	900.39	461.43	1745.53	590.03	-22.49	79.12	1186.81	-0.61	80.94	567.01
7.60000	910.84	347.40	113.78	870.07	350.64	128.40	692.81	396.66	127.69	714.61	395.20	185.93	1163.66	225.74	168.79	1111.90	225.46	186.46	957.21	199.24	198.77	966.17	192.79	256.31	930.18	350.05	1375.19	0.00	0.00	0.00	1027.58	311.78	1724.16	1038.04	443.13	1718.32	900.02	339.06	1764.20	905.95	460.45	1745.74	591.37	-22.13	79.59	1186.20	-1.31	80.98	567.36
7.61000	912.86	347.24	114.35	869.55	350.69	127.79	693.13	396.63	128.17	715.04	395.16	186.49	1187.28	226.46	169.31	1136.39	225.70	186.41	980.31	198.59	194.58	987.96	192.41	252.60	937.09	350.26	1375.23	0.00	0.00	0.00	1033.29	310.59	1723.51	1042.78	442.13	1718.55	905.75	337.94	1763.75	911.54	459.34	1745.86	590.61	-22.72	79.50	1185.92	-1.07	80.85	568.13
7.62000	913.13	347.94	114.00	869.30	350.17	127.56	693.32	396.11	128.55	715.48	394.31	186.68	1212.43	227.13	170.07	1158.28	225.83	185.60	1003.64	198.29	190.48	1010.03	192.24	249.02	942.85	350.39	1375.29	0.00	0.00	0.00	1039.57	309.93	1723.10	1048.01	441.17	1718.65	911.56	336.85	1763.34	917.18	457.88	1746.02	589.53	-23.03	79.07	1187.34	-0.96	81.34	566.96
7.63000	910.85	347.64	113.31	869.82	350.84	127.27	693.45	396.69	129.44	715.77	395.50	187.69	1235.66	227.65	169.82	1181.64	226.09	185.11	1026.77	197.47	186.83	1031.73	191.64	245.61	949.46	350.53	1375.27	0.00	0.00	0.00	1046.20	309.00	1722.60	1054.88	439.92	1718.56	917.51	335.60	1762.81	922.82	456.65	1746.03	589.79	-22.73	79.23	1187.33	-0.78	81.41	566.30
7.64000	911.55	348.31	113.20	867.97	349.84	126.63	693.70	396.07	129.74	716.11	395.21	188.20	1258.55	228.34	169.27	1206.15	226.58	184.74	1049.75	197.03	183.18	1053.26	190.69	242.51	956.84	350.56	1375.16	0.00	0.00	0.00	1052.33	307.48	1721.92	1059.74	439.13	1718.66	923.49	334.29	1762.20	928.37	455.70	1745.84	590.08	-22.80	79.44	1186.04	-1.11	81.27	566.53
7.65000	912.10	348.40	113.20	868.63	349.48	127.07	693.95	395.84	130.25	716.53	394.98	188.61	1281.27	229.47	168.16	1228.37	227.19	183.36	1072.26	195.99	179.95	1074.61	189.81	239.55	964.23	350.51	1375.06	0.00	0.00	0.00	1058.07	306.44	1721.39	1065.54	438.44	1718.51	929.24	332.32	1761.49	933.98	454.35	1745.66	590.00	-22.44	79.36	1184.33	-1.35	80.87	567.51
7.66000	911.82	348.60	113.01	867.13	349.91	126.76	694.11	396.51	131.16	716.83	395.20	189.23	1303.76	229.90	166.53	1250.88	227.35	182.12	1094.77	195.74	176.56	1095.95	188.90	236.69	971.85	350.42	1374.77	0.00	0.00	0.00	1062.16	306.08	1721.07	1071.32	437.15	1718.44	935.26	331.22	1760.84	939.61	452.77	1745.43	589.43	-22.62	79.07	1183.82	-1.68	81.04	567.79
7.67000	911.40	348.26	113.17	868.57	350.82	126.62	694.23	396.58	131.65	717.21	395.10	189.77	1325.73	231.42	165.16	1274.22	227.69	181.07	1116.74	195.33	173.43	1117.42	189.08	233.70	977.53	350.40	1374.45	0.00	0.00	0.00	1067.87	305.05	1720.44	1077.72	435.99	1718.25	941.08	329.01	1759.84	945.25	451.42	1745.06	590.26	-22.50	79.48	1185.46	-1.33	81.70	567.61
7.68000	911.58	348.09	113.10	868.26	350.00	126.22	694.47	396.03	131.96	717.54	394.84	190.19	1344.56	231.64	163.16	1294.98	227.89	179.33	1137.91	194.49	170.75	1137.96	188.54	231.04	984.55	350.16	1373.99	0.00	0.00	0.00	1073.89	303.49	1719.73	1083.58	434.86	1718.09	946.81	326.97	1758.82	950.91	449.68	1744.63	590.67	-22.49	79.59	1183.80	-1.19	80.89	568.24
7.69000	910.99	348.55	112.85	867.13	349.58	125.92	694.69	396.22	132.73	717.99	394.89	190.86	1365.59	231.71	161.29	1315.82	227.92	177.70	1158.53	193.76	168.34	1157.95	187.74	228.78	991.16	349.93	1373.56	0.00	0.00	0.00	1080.01	301.88	1718.91	1089.30	433.40	1718.01	952.91	326.07	1757.79	956.56	448.10	1744.02	590.40	-22.38	79.38	1184.67	-1.08	81.03	567.59
7.70000	910.73	348.75	112.52	870.00	350.03	126.74	694.96	395.85	133.15	718.36	394.47	191.27	1386.32	231.93	159.50	1335.30	227.93	175.67	1178.96	193.30	166.01	1177.86	187.17	226.59	1000.22	349.56	1372.91	0.00	0.00	0.00	1087.10	300.68	1718.16	1094.47	432.47	1717.84	958.74	324.68	1756.67	962.22	446.37	1743.32	590.72	-22.75	79.53	1184.07	-1.40	80.91	567.76
7.71000	912.60	348.64	112.82	869.89	350.96	126.77	695.20	396.01	133.92	718.83	395.38	192.21	1405.29	232.25	156.99	1354.86	227.72	173.84	1198.70	192.40	164.10	1197.47	187.15	224.28	1005.72	349.29	1372.23	0.00	0.00	0.00	1093.42	299.51	1717.51	1100.67	430.61	1717.62	964.33	322.44	1755.24	967.98	444.63	1742.51	591.46	-22.36	79.81	1186.50	-2.71	79.73	567.56
7.72000	911.90	348.59	112.73	870.22	350.27	126.63	695.42	395.91	134.69	719.43	395.17	192.77	1424.92	232.21	154.95	1373.91	227.33	172.16	1217.79	191.60	162.23	1216.49	187.29	221.98	1015.22	348.83	1371.20	0.00	0.00	0.00	1100.25	298.13	1716.50	1106.38	428.90	1717.48	970.16	320.38	1753.75	973.79	442.57	1741.58	590.82	-22.40	79.72	1187.33	-1.58	80.12	567.83
7.73000	911.43	349.27	112.13	871.81	350.31	126.65	695.63	395.71	135.32	719.97	394.78	193.30	1443.20	231.22	153.33	1393.48	226.65	171.06	1236.32	191.52	160.23	1234.42	186.51	220.20	1022.57	348.41	1370.37	0.00	0.00	0.00	1106.80	296.51	1715.72	1111.99	427.37	1717.31	975.77	317.53	1751.99	979.59	440.49	1740.53	590.64	-21.97	79.60	1187.29	-1.61	80.17	567.06
7.74000	911.74	348.89	112.24	871.05	350.58	125.76	696.04	395.17	135.93	720.49	394.80	193.99	1460.92	229.82	151.99	1410.59	225.67	169.67	1254.08	190.89	158.46	1252.05	186.53	217.99	1029.23	347.96	1369.33	0.00	0.00	0.00	1110.66	294.19	1715.11	1117.49	426.01	1716.95	981.82	315.44	1750.24	985.35	438.39	1739.34	590.81	-22.09	79.64	1187.55	-1.61	80.19	567.31
7.75000	911.58	349.12	111.99	869.99	350.40	125.48	696.40	395.21	136.77	721.04	394.63	194.59	1478.00	229.16	150.23	1426.64	224.66	168.18	1271.25	190.63	156.52	1268.00	184.98	216.45	1037.55	347.28	1368.21	0.00	0.00	0.00	1118.31	291.84	1713.92	1124.28	424.07	1716.61	987.81	313.37	1748.49	991.26	436.19	1738.05	589.94	-22.65	79.28	1186.96	-1.16	80.07	567.57
7.76000	913.40	349.44	112.18	871.49	351.12	125.76	696.80	394.49	137.39	721.71	395.21	195.45	1494.35	227.76	148.94	1444.69	223.57	167.45	1287.39	190.09	154.57	1283.91	184.76	214.34	1045.07	346.63	1366.89	0.00	0.00	0.00	1124.04	290.48	1713.08	1130.03	421.75	1716.33	994.00	311.18	1746.54	997.18	433.93	1736.66	590.81	-22.43	79.24	1187.29	-1.61	79.86	567.36
7.77000	913.01	349.70	112.06	870.48	351.02	125.78	697.13	394.47	138.23	722.48	394.79	196.09	1510.92	226.55	147.97	1459.30	222.40	166.00	1303.18	190.63	152.25	1298.93	184.49	212.12	1052.81	346.01	1365.55	0.00	0.00	0.00	1131.30	287.91	1711.87	1137.06	419.45	1715.89	1000.08	307.97	1744.36	1003.22	431.64	1735.21	592.89	-23.32	80.02	1187.44	-1.37	79.73	567.11
7.78000	912.97	349.61	111.96	872.02	351.44	125.60	697.48	394.80	139.32	723.20	394.94	196.97	1526.04	225.88	146.47	1473.21	221.43	164.33	1317.73	189.73	150.23	1312.80	183.36	210.07	1062.27	345.20	1364.30	0.00	0.00	0.00	1136.96	285.47	1710.81	1143.08	416.79	1715.45	1006.60	305.84	1742.24	1009.40	429.27	1733.63	591.36	-22.70	79.70	1187.42	-1.05	79.85	567.40
7.79000	912.91	349.52	111.73	871.08	351.17	125.93	697.96	394.98	140.35	723.99	395.30	197.99	1539.35	224.17	144.74	1488.18	220.48	163.14	1332.01	189.27	147.93	1326.47	182.52	207.92	1070.68	344.57	1362.88	0.00	0.00	0.00	1141.83	283.41	1709.82	1149.48	414.32	1714.88	1013.07	302.98	1739.94	1015.78	426.57	1732.01	590.74	-22.87	79.46	1187.88	-0.46	80.31	567.70
7.80000	912.96	349.99	111.26	871.25	351.46	125.63	698.30	395.17	141.72	724.86	395.65	199.11	1552.93	224.13	142.68	1502.04	219.87	161.53	1345.35	188.09	145.72	1339.89	182.84	205.07	1078.33	343.73	1361.38	0.00	0.00	0.00	1151.16	280.73	1708.17	1156.51	411.73	1714.27	1019.72	300.11	1737.60	1022.19	424.12	1730.18	590.87	-22.82	79.42	1187.49	-1.06	79.93	567.56
7.81000	912.32	350.01	111.04	872.46	351.71	125.78	698.90	395.02	143.10	725.92	395.07	199.98	1565.46	223.57	140.50	1514.83	219.49	159.34	1358.14	186.94	143.30	1352.30	182.28	202.52	1085.54	342.84	1359.88	0.00	0.00	0.00	1157.33	278.09	1706.99	1162.95	408.98	1713.74	1026.58	297.86	1735.17	1028.82	421.18	1728.30	591.66	-22.37	79.77	1187.52	-0.68	79.83	567.73
7.82000	913.39	350.04	111.26	872.90	351.16	125.90	699.60	395.00	144.47	727.05	395.22	201.32	1577.32	223.71	137.62	1525.85	219.23	156.41	1370.54	186.97	140.23	1363.89	181.42	199.79	1095.01	341.92	1358.24	0.00	0.00	0.00	1163.13	275.73	1705.65	1169.63	406.41	1712.92	1033.42	294.85	1732.68	1035.65	418.12	1726.36	591.07	-22.44	79.61	1189.05	-0.75	80.42	567.06
7.83000	913.81	350.12	111.14	872.52	350.72	125.44	700.27	394.98	146.08	728.13	395.10	202.59	1587.97	223.59	133.94	1537.01	219.11	153.10	1381.78	186.26	137.17	1374.96	181.17	196.54	1103.88	340.86	1356.64	0.00	0.00	0.00	1172.54	272.82	1703.99	1176.55	403.76	1711.99	1040.77	292.30	1729.99	1042.60	415.06	1724.35	591.37	-23.01	79.56	1187.89	-0.69	80.05	568.12
7.84000	913.82	350.51	111.13	873.18	351.76	124.70	700.86	395.14	147.83	729.30	395.52	204.05	1598.38	223.91	129.37	1548.11	219.14	149.23	1391.88	185.01	134.05	1385.49	180.90	192.89	1113.56	339.92	1354.95	0.00	0.00	0.00	1178.90	269.29	1702.45	1183.76	400.34	1711.17	1047.98	289.02	1727.35	1049.68	411.82	1722.23	592.02	-22.53	79.65	1188.27	-0.33	80.05	567.46
7.85000	913.43	350.18	110.97	871.79	351.93	124.95	701.77	395.01	149.42	730.48	395.56	205.50	1607.25	224.20	123.56	1557.06	219.36	143.95	1401.46	185.29	130.02	1395.43	181.73	188.61	1122.25	338.86	1353.42	0.00	0.00	0.00	1187.14	266.80	1700.73	1191.72	397.13	1710.11	1055.46	286.30	1724.65	1056.89	408.36	1720.07	591.83	-22.26	79.58	1187.80	-0.54	80.03	568.02
7.86000	912.30	350.82	110.09	873.93	351.16	124.93	702.61	394.91	151.14	731.92	395.32	206.82	1615.01	224.20	117.35	1564.58	219.55	137.76	1409.75	185.05	125.82	1404.29	181.81	184.13	1132.66	337.94	1351.75	0.00	0.00	0.00	1194.32	263.17	1699.11	1198.89	394.04	1709.09	1063.31	283.40	1721.90	1064.26	404.66	1717.94	590.29	-22.50	78.97	1187.29	-1.24	79.52	567.91
7.87000	913.77	350.63	110.56	873.97	351.43	124.69	703.57	395.51	153.19	733.21	396.06	208.68	1621.40	224.97	109.50	1572.04	219.96	131.17	1417.06	185.25	121.15	1411.74	180.48	179.74	1143.53	336.63	1350.10	0.00	0.00	0.00	1203.26	259.88	1697.31	1205.71	390.72	1708.05	1070.88	279.49	1719.07	1071.67	401.14	1715.70	590.36	-22.37	79.12	1187.39	-0.79	79.62	568.08
7.88000	913.06	350.89	110.26	873.58	352.15	123.67	704.53	395.28	155.08	734.87	395.67	210.16	1626.07	226.09	100.98	1577.21	220.25	123.42	1422.72	184.61	116.34	1418.22	179.89	174.90	1152.41	335.32	1348.48	0.00	0.00	0.00	1211.70	256.77	1695.47	1213.83	387.06	1706.97	1078.77	276.16	1716.22	1079.22	397.47	1713.39	590.63	-22.23	79.23	1187.47	-1.34	79.30	566.68
7.89000	914.55	350.94	110.78	873.07	352.22	123.30	705.55	395.70	157.34	736.62	395.84	211.87	1631.09	226.47	92.97	1581.42	220.94	115.41	1427.58	184.72	110.88	1423.80	180.02	169.21	1163.67	333.69	1346.73	0.00	0.00	0.00	1218.61	252.82	1693.82	1221.48	383.84	1705.75	1086.80	272.78	1713.37	1086.93	393.32	1711.06	589.58	-22.40	78.79	1187.77	-1.48	79.35	567.32
7.90000	914.53	350.89	110.80	873.12	352.20	123.71	706.85	395.64	159.48	738.29	396.92	214.13	1633.33	227.28	83.51	1585.24	221.47	107.22	1431.28	185.04	104.95	1428.26	180.90	163.12	1173.76	332.35	1344.82	0.00	0.00	0.00	1227.23	249.53	1692.07	1229.30	379.60	1704.77	1094.87	268.92	1710.34	1094.74	388.77	1708.67	590.36	-22.92	79.17	1187.69	-1.49	79.38	567.21
7.91000	914.84	350.82	110.92	874.46	351.45	122.79	708.16	395.72	161.86	740.29	396.40	215.88	1634.98	227.25	74.22	1587.17	222.07	98.09	1433.86	186.02	98.38	1431.31	181.56	156.59	1184.10	330.65	1342.72	0.00	0.00	0.00	1233.13	245.66	1690.46	1237.23	375.48	1703.73	1102.77	265.08	1707.05	1102.56	384.42	1706.13	590.48	-22.41	79.19	1188.37	-0.81	79.54	567.25
7.92000	914.30	351.08	110.42	876.72	351.79	123.08	709.60	395.89	164.38	742.46	397.20	218.15	1635.98	227.65	64.17	1588.10	222.51	88.44	1434.83	186.18	91.77	1433.22	181.94	149.87	1195.66	328.99	1340.59	0.00	0.00	0.00	1243.72	241.61	1688.44	1245.43	371.72	1702.58	1110.75	261.61	1703.69	1110.39	380.22	1703.35	590.61	-21.95	79.38	1187.81	-1.14	79.47	565.67
7.93000	914.00	351.07	110.21	874.47	352.01	121.94	711.34	396.42	167.16	744.89	397.27	220.33	1634.78	230.68	54.38	1587.09	224.02	77.68	1434.52	186.47	84.97	1434.33	183.55	142.68	1206.28	327.36	1338.40	0.00	0.00	0.00	1252.11	237.49	1686.58	1252.78	367.88	1701.43	1118.72	257.31	1699.99	1118.31	375.84	1700.44	590.25	-22.74	79.12	1188.95	-1.01	79.49	566.50
7.94000	913.93	350.60	110.35	874.23	352.79	121.79	713.09	396.77	170.09	747.43	398.15	223.10	1633.47	237.43	48.14	1586.47	228.25	70.16	1433.34	186.54	77.88	1433.77	185.00	135.93	1217.60	325.41	1336.01	0.00	0.00	0.00	1258.99	233.20	1684.65	1260.30	363.41	1700.31	1126.86	253.00	1696.09	1126.32	371.47	1697.32	589.43	-22.95	78.87	1188.71	-0.50	79.30	566.66
7.95000	914.55	350.56	111.00	874.82	352.53	121.47	715.10	396.77	173.16	750.34	398.44	225.73	1634.24	241.99	43.82	1583.77	233.35	65.47	1431.68	187.40	71.41	1431.76	188.52	128.55	1229.32	323.48	1333.57	0.00	0.00	0.00	1267.82	229.35	1682.56	1268.60	359.14	1699.11	1135.21	249.34	1692.16	1134.34	366.92	1694.08	589.12	-22.93	78.77	1187.69	-1.14	78.80	566.47
7.96000	914.26	350.57	111.09	874.89	352.27	120.75	717.46	397.47	176.77	753.73	399.62	228.81	1633.53	244.33	42.58	1581.42	236.63	63.07	1427.68	189.88	64.77	1426.17	192.27	121.48	1241.03	321.61	1331.13	0.00	0.00	0.00	1276.21	224.51	1680.70	1276.74	354.87	1698.15	1143.28	244.08	1688.13	1142.44	362.40	1691.00	590.14	-22.62	79.12	1187.81	-0.42	79.26	565.84
7.97000	913.06	351.18	110.96	877.17	352.45	120.91	720.26	398.10	180.66	757.57	400.20	232.04	1631.65	245.74	41.70	1579.01	239.34	62.14	1423.44	193.52	58.40	1420.64	198.30	114.57	1253.57	319.29	1328.71	0.00	0.00	0.00	1284.28	220.43	1679.10	1284.78	350.57	1697.51	1151.84	239.10	1684.30	1150.78	357.64	1688.29	590.58	-22.52	79.27	1187.88	-0.44	79.31	566.11
7.98000	913.46	350.04	111.83	876.96	353.03	120.79	723.71	397.94	184.69	762.18	400.63	235.44	1631.90	247.51	41.36	1578.42	241.24	61.27	1421.63	197.06	54.07	1418.02	203.24	109.18	1266.20	316.96	1326.46	0.00	0.00	0.00	1292.56	215.50	1677.61	1293.08	345.90	1697.01	1161.03	234.96	1681.17	1159.34	352.90	1685.90	590.01	-22.21	79.04	1187.85	-0.33	79.23	566.06
7.99000	913.56	350.76	111.84	878.65	353.11	119.32	727.67	398.58	189.43	767.51	401.50	239.31	1633.01	247.87	39.98	1579.01	242.33	60.68	1420.69	200.09	51.13	1417.36	207.15	104.99	1278.44	314.40	1324.38	0.00	0.00	0.00	1301.95	211.50	1676.59	1302.21	341.05	1696.75	1170.28	230.27	1678.37	1168.14	348.31	1683.82	589.56	-22.33	78.64	1189.15	-0.18	79.58	567.49
8.00000	913.98	351.07	112.28	881.90	353.48	119.94	732.28	399.34	194.73	773.74	402.51	243.54	1632.46	246.55	41.84	1579.36	243.86	60.27	1419.98	204.03	48.35	1416.75	211.51	101.50	1291.03	311.79	1322.70	0.00	0.00	0.00	1311.65	207.05	1675.69	1311.11	336.32	1696.69	1179.49	225.14	1675.80	1177.22	343.30	1682.09	589.12	-22.55	78.55	1189.03	0.38	79.77	566.80
8.01000	913.69	350.80	112.52	887.83	354.25	116.71	737.87	398.91	200.26	780.85	402.79	247.87	1633.93	248.82	39.09	1579.23	245.02	59.90	1419.40	206.90	46.35	1416.02	214.86	98.82	1304.11	309.19	1321.47	0.00	0.00	0.00	1323.27	202.96	1674.81	1320.21	331.85	1696.74	1188.98	220.26	1673.41	1186.48	338.35	1680.60	590.27	-22.54	79.01	1188.17	-0.58	79.19	566.89
8.02000	913.36	351.11	112.19	889.11	352.22	117.06	744.39	398.82	206.39	789.01	403.20	252.39	1632.90	246.77	40.99	1583.22	244.99	57.35	1418.46	207.61	45.19	1415.82	217.51	95.92	1315.82	306.71	1320.56	0.00	0.00	0.00	1330.23	197.50	1674.39	1330.49	327.26	1697.02	1198.87	216.34	1671.42	1195.83	333.57	1679.28	589.16	-22.25	78.39	1189.00	-0.84	79.00	567.27
8.03000	914.61	351.01	112.74	890.95	351.80	117.72	751.91	398.35	212.95	798.52	403.66	257.09	1632.70	246.60	40.70	1580.13	246.09	59.62	1417.97	207.43	44.19	1415.82	217.56	94.05	1328.36	304.10	1319.75	0.00	0.00	0.00	1340.81	193.11	1674.11	1338.78	322.78	1697.71	1208.53	211.53	1669.45	1205.42	328.75	1678.14	589.39	-22.87	78.33	1188.83	-0.31	79.04	566.90
8.04000	916.18	350.57	113.09	892.84	351.95	119.65	760.73	398.23	220.42	809.00	404.36	262.15	1633.75	249.74	38.01	1582.35	246.31	57.78	1417.52	206.39	43.42	1415.97	216.19	92.99	1341.14	301.53	1319.25	0.00	0.00	0.00	1351.29	188.60	1674.19	1348.39	318.35	1698.44	1218.36	207.01	1667.71	1215.06	324.58	1677.13	590.36	-22.30	78.56	1188.47	-0.51	79.19	566.35
8.05000	916.88	350.46	112.50	896.37	350.43	119.86	770.47	397.98	228.70	820.69	404.58	267.37	1633.46	248.85	38.18	1579.28	245.78	59.53	1417.24	205.20	42.73	1416.77	215.25	92.12	1352.09	299.17	1318.78	0.00	0.00	0.00	1360.39	185.05	1674.71	1358.25	313.86	1699.57	1228.66	203.37	1666.36	1224.98	320.56	1676.41	589.94	-21.58	78.65	1188.87	0.04	79.29	565.71
8.06000	918.36	350.59	111.84	901.07	350.35	120.38	781.56	398.27	238.27	833.64	404.60	273.12	1632.17	246.57	40.73	1579.24	245.26	59.90	1417.10	204.36	42.28	1417.15	213.87	91.94	1363.52	296.68	1318.38	0.00	0.00	0.00	1370.25	181.75	1675.38	1367.56	310.52	1700.53	1238.83	199.34	1665.32	1234.98	316.61	1675.94	588.72	-22.37	78.15	1188.76	-0.38	79.18	567.05
8.07000	920.00	351.32	110.85	900.80	351.99	125.23	793.54	397.53	248.47	847.58	405.08	279.67	1631.85	247.14	41.35	1579.58	245.15	60.04	1417.10	203.87	41.99	1417.63	213.30	91.93	1374.54	294.57	1318.17	0.00	0.00	0.00	1380.44	177.77	1675.87	1377.64	307.13	1701.51	1248.91	195.52	1664.58	1245.02	312.89	1675.64	589.32	-22.07	78.42	1188.47	-0.14	79.17	568.43
8.08000	923.67	351.04	110.95	898.65	352.40	131.17	806.25	398.02	259.87	862.74	405.31	286.71	1632.16	246.81	41.17	1579.60	244.99	59.96	1417.02	203.36	42.00	1417.71	212.09	92.47	1385.14	292.82	1318.08	0.00	0.00	0.00	1389.68	174.09	1676.65	1388.33	303.17	1702.65	1259.15	192.19	1664.07	1255.23	309.24	1675.54	589.60	-22.48	78.26	1188.81	0.04	79.50	567.71
8.09000	927.25	352.96	111.33	903.97	353.35	133.87	819.66	397.82	271.25	878.49	406.10	294.47	1632.58	246.75	41.30	1578.46	245.02	59.44	1417.08	203.54	41.96	1418.63	213.02	92.22	1395.70	291.67	1318.38	0.00	0.00	0.00	1400.25	171.27	1677.36	1397.63	299.48	1703.87	1269.44	189.25	1663.72	1265.35	306.17	1675.67	588.37	-22.54	77.91	1188.82	0.03	79.38	567.35
8.10000	941.52	354.98	109.48	914.80	355.12	138.74	834.94	397.12	281.41	894.50	406.17	302.46	1631.81	246.63	40.72	1580.37	245.13	60.05	1417.28	203.90	41.88	1418.99	213.36	92.11	1406.05	290.93	1318.89	0.00	0.00	0.00	1410.23	168.27	1677.75	1408.86	296.36	1704.86	1279.80	186.89	1663.53	1275.63	303.37	1676.05	589.26	-22.13	78.02	1188.34	0.19	79.15	567.28
8.11000	956.29	358.17	113.72	929.12	358.18	144.63	850.11	394.43	288.81	910.73	405.87	310.25	1632.25	246.44	40.64	1579.75	245.29	59.75	1417.32	204.07	41.97	1419.31	213.64	92.12	1415.55	290.40	1319.54	0.00	0.00	0.00	1421.93	165.97	1678.28	1418.76	293.85	1706.08	1290.10	184.40	1663.47	1286.11	300.35	1676.78	588.94	-22.42	78.17	1188.78	-0.37	79.26	568.16
8.12000	973.01	361.78	119.10	948.48	360.59	151.40	867.92	394.53	296.29	928.34	405.43	317.20	1632.23	246.29	40.45	1579.73	245.55	59.64	1417.33	204.40	42.17	1419.97	214.28	92.05	1425.50	289.75	1320.38	0.00	0.00	0.00	1431.02	163.98	1679.02	1428.91	291.46	1707.21	1300.45	182.01	1663.79	1296.47	298.15	1677.71	587.80	-22.44	77.89	1188.93	-0.12	79.22	567.92
8.13000	991.93	364.07	123.93	966.88	362.60	156.93	886.81	394.18	301.57	946.91	405.71	322.95	1632.17	246.75	40.63	1580.06	245.53	59.73	1417.25	204.40	42.45	1420.16	213.67	92.71	1435.98	289.25	1321.53	0.00	0.00	0.00	1441.28	160.93	1679.40	1439.74	289.31	1708.41	1310.69	179.63	1664.49	1306.70	296.24	1678.90	589.55	-22.06	78.11	1188.18	0.04	78.99	567.52
8.14000	1012.39	365.08	128.34	986.80	363.27	161.10	906.47	394.99	305.49	966.30	406.64	327.30	1632.75	247.29	41.23	1579.90	245.49	59.60	1417.45	204.98	42.48	1420.37	213.26	93.13	1444.18	288.35	1322.58	0.00	0.00	0.00	1451.18	159.09	1680.14	1449.99	287.90	1709.50	1321.20	177.83	1665.50	1316.98	293.91	1680.36	590.88	-22.19	78.69	1188.34	0.53	79.27	567.38
8.15000	1032.00	365.38	131.03	1010.53	363.65	165.10	926.65	396.20	308.04	986.71	406.83	329.80	1632.36	247.52	41.12	1579.74	245.45	59.48	1417.46	204.91	42.77	1420.79	213.58	93.35	1453.73	287.40	1323.82	0.00	0.00	0.00	1461.63	158.36	1681.43	1460.24	286.16	1710.76	1331.76	176.37	1666.80	1327.10	292.22	1681.87	590.22	-22.18	78.60	1188.69	0.14	79.23	566.40
8.16000	1055.66	365.20	133.79	1030.34	363.82	166.61	947.19	397.31	309.16	1008.00	407.72	331.10	1631.75	247.87	41.05	1579.93	245.43	59.59	1417.51	205.01	43.16	1420.72	213.49	93.83	1464.00	286.35	1325.06	0.00	0.00	0.00	1472.75	157.18	1682.51	1470.42	284.95	1711.98	1342.12	174.72	1668.17	1337.05	290.66	1683.39	590.11	-22.54	78.41	1188.98	-0.02	79.29	567.76
8.17000	1078.36	364.91	134.92	1052.36	364.16	167.61	968.24	398.43	308.77	1029.30	408.85	331.00	1632.09	247.41	40.80	1579.81	245.38	59.49	1417.76	205.44	43.36	1420.72	213.23	94.41	1472.59	285.26	1326.36	0.00	0.00	0.00	1482.89	156.35	1683.71	1479.56	284.41	1712.97	1352.65	173.75	1669.69	1346.81	289.38	1684.83	589.56	-22.61	78.28	1189.02	-0.03	79.13	567.58
8.18000	1102.94	364.58	135.37	1081.91	363.84	169.39	990.18	400.12	307.04	1051.02	409.34	329.61	1632.16	247.44	40.80	1579.54	245.19	59.28	1417.84	205.68	43.59	1420.86	213.23	94.89	1481.39	284.20	1327.65	0.00	0.00	0.00	1492.62	156.27	1684.92	1488.93	283.97	1714.01	1362.88	172.37	1671.15	1356.33	288.42	1686.09	589.81	-22.69	78.42	1188.12	1.13	79.50	567.09
8.19000	1129.94	365.00	134.71	1103.07	364.30	167.13	1013.24	400.83	303.52	1073.26	410.06	327.04	1632.19	247.31	40.77	1579.37	245.27	59.19	1418.06	206.41	43.83	1421.04	213.36	95.44	1489.83	283.30	1328.88	0.00	0.00	0.00	1502.85	155.82	1686.20	1510.45	286.72	1710.42	1373.01	171.37	1672.65	1365.94	287.48	1687.23	589.86	-22.73	78.43	1186.60	1.73	79.09	566.71
8.20000	1157.05	366.03	132.79	1128.07	365.25	164.71	1036.66	401.20	298.63	1095.99	410.61	323.45	1631.57	247.41	40.46	1579.31	245.22	59.13	1417.89	206.12	44.45	1421.15	213.07	96.05	1499.51	282.48	1329.92	0.00	0.00	0.00	1512.08	155.00	1687.64	1522.95	287.10	1710.17	1383.26	170.79	1673.95	1375.49	286.38	1688.21	590.13	-22.61	78.48	1187.09	1.18	79.66	567.98
8.21000	1184.60	367.92	129.64	1157.44	366.84	161.87	1060.27	401.88	292.54	1119.32	410.89	318.69	1632.26	247.49	40.65	1580.22	245.07	59.33	1418.01	206.53	44.74	1421.40	213.14	96.46	1508.40	281.76	1330.85	0.00	0.00	0.00	1522.20	155.67	1688.98	1532.20	287.01	1710.94	1393.11	169.81	1675.15	1384.76	286.14	1688.93	589.81	-22.14	78.48	1185.58	0.65	79.50	566.95
8.22000	1215.09	370.64	126.24	1186.30	369.29	157.93	1084.95	401.05	284.60	1143.26	410.63	312.82	1632.77	248.91	38.55	1579.95	245.20	59.18	1418.14	206.67	45.14	1421.83	213.58	96.82	1517.36	280.97	1331.52	0.00	0.00	0.00	1531.08	155.67	1690.27	1542.22	285.64	1711.73	1402.76	168.98	1676.10	1394.20	285.39	1689.61	589.94	-22.22	78.47	1185.17	0.67	79.47	566.29
8.23000	1245.69	373.74	121.87	1215.92	371.88	153.04	1110.09	400.99	275.92	1167.36	411.01	306.17	1632.38	247.85	40.66	1580.08	245.26	59.26	1418.27	206.98	45.41	1422.70	215.22	96.44	1526.31	280.45	1331.93	0.00	0.00	0.00	1542.14	155.60	1690.95	1551.11	286.51	1711.93	1412.38	168.54	1676.93	1403.44	285.07	1690.06	591.05	-22.41	78.59	1186.12	1.18	79.44	567.41
8.24000	1276.68	377.38	116.94	1247.62	374.55	147.78	1135.94	400.91	266.01	1192.01	410.26	298.04	1632.61	247.21	40.44	1580.59	245.15	59.33	1418.41	207.23	45.67	1422.72	214.74	96.92	1535.16	279.91	1332.02	0.00	0.00	0.00	1551.72	155.55	1691.81	1560.50	286.22	1712.36	1422.14	168.85	1677.70	1412.78	284.57	1690.34	590.46	-22.28	78.48	1185.28	1.64	79.01	567.21
8.25000	1309.79	380.71	112.00	1279.16	377.43	141.92	1162.83	401.93	255.55	1217.71	408.91	288.77	1632.66	247.61	40.76	1582.83	244.35	56.49	1418.42	207.27	46.07	1422.88	214.47	97.25	1544.05	279.59	1331.91	0.00	0.00	0.00	1561.22	156.36	1692.51	1568.94	288.06	1712.24	1431.49	168.55	1678.17	1421.83	284.61	1690.37	589.03	-22.71	78.18	1186.70	0.41	78.75	566.56
8.26000	1343.90	384.23	107.06	1319.28	378.94	134.33	1189.89	402.33	244.00	1243.81	408.83	279.05	1632.42	247.20	40.37	1582.23	245.55	56.66	1418.38	207.34	46.41	1422.99	214.59	97.61	1552.99	279.26	1331.55	0.00	0.00	0.00	1570.23	156.39	1693.05	1578.59	287.59	1712.26	1440.83	168.71	1678.46	1430.97	284.67	1690.24	589.38	-22.95	78.42	1187.08	-0.32	78.83	566.85
8.27000	1379.85	387.15	102.32	1351.24	381.66	127.95	1217.84	402.97	231.65	1270.54	408.80	268.63	1632.51	246.98	40.33	1581.71	245.89	56.66	1418.62	207.80	46.60	1423.23	214.65	97.78	1561.70	278.91	1331.05	0.00	0.00	0.00	1578.74	156.71	1693.59	1587.61	288.11	1712.25	1450.23	169.14	1678.52	1440.30	284.37	1690.01	589.85	-22.52	78.33	1187.17	0.21	78.64	566.60
8.28000	1415.48	390.24	97.17	1386.59	383.53	121.43	1246.47	404.81	218.96	1297.63	410.62	258.09	1633.21	246.43	40.05	1582.34	245.90	56.75	1418.73	208.06	46.87	1423.36	214.78	98.08	1570.23	278.38	1330.41	0.00	0.00	0.00	1588.06	157.12	1693.85	1596.85	288.23	1712.24	1459.36	168.87	1678.35	1449.46	284.48	1689.60	588.43	-22.17	77.91	1187.44	0.27	79.08	566.16
8.29000	1452.28	392.98	92.34	1421.88	386.10	115.21	1276.04	406.40	205.53	1325.41	411.53	246.74	1632.83	246.96	40.14	1583.36	244.91	56.28	1418.76	208.05	47.25	1423.17	213.85	98.66	1578.49	277.86	1329.66	0.00	0.00	0.00	1597.05	156.96	1694.12	1605.74	288.58	1712.09	1468.43	168.66	1678.06	1458.58	284.51	1689.15	589.15	-23.00	78.08	1188.58	-0.40	79.17	566.31
8.30000	1490.79	395.66	88.41	1457.59	389.72	109.52	1306.61	408.90	191.69	1353.49	413.33	235.20	1632.98	247.31	40.54	1583.31	244.88	56.14	1418.74	208.10	47.50	1423.43	214.04	98.90	1586.54	277.43	1328.81	0.00	0.00	0.00	1607.69	157.60	1694.04	1615.14	287.96	1711.96	1477.79	169.32	1677.77	1467.75	284.56	1688.65	588.69	-22.67	77.97	1189.05	-0.66	79.34	567.94
8.31000	1528.51	398.37	84.53	1494.59	391.49	103.66	1337.89	410.89	177.35	1382.83	414.65	223.19	1633.98	250.39	37.31	1583.36	245.26	56.01	1418.53	207.40	48.01	1423.85	214.50	98.98	1595.66	277.05	1327.89	0.00	0.00	0.00	1616.88	158.08	1693.77	1623.65	289.04	1711.28	1486.86	169.59	1677.30	1476.81	284.99	1688.02	588.90	-22.73	78.04	1188.67	0.00	79.19	567.72
8.32000	1566.94	400.64	81.53	1532.52	393.25	98.11	1370.70	412.38	162.31	1412.67	416.84	211.20	1633.76	248.74	38.56	1582.00	245.20	58.29	1418.86	208.31	47.81	1424.39	215.08	98.98	1604.26	276.60	1326.95	0.00	0.00	0.00	1625.79	158.57	1693.51	1632.85	289.24	1710.84	1496.20	170.50	1676.84	1485.86	285.17	1687.33	589.57	-22.39	78.29	1188.47	-0.02	79.15	567.33
8.33000	1604.24	402.92	78.67	1569.75	395.79	93.45	1404.96	412.96	146.97	1443.75	418.21	199.06	1631.26	249.61	41.39	1581.10	245.25	58.20	1418.96	208.45	47.97	1424.57	215.22	99.15	1612.34	276.18	1325.92	0.00	0.00	0.00	1633.57	158.43	1693.30	1641.54	290.35	1710.18	1505.03	170.51	1676.21	1494.69	285.82	1686.52	589.47	-22.26	78.17	1189.25	-0.06	79.63	566.14
8.34000	1642.35	405.16	76.89	1606.69	398.24	89.23	1439.77	415.17	132.77	1474.37	421.08	187.52	1628.76	246.49	43.26	1581.20	245.33	58.31	1418.76	207.98	48.47	1424.31	214.02	99.71	1620.68	275.89	1324.91	0.00	0.00	0.00	1642.70	159.07	1693.01	1650.63	290.44	1709.65	1514.22	171.35	1675.51	1503.61	286.48	1685.63	589.33	-22.50	78.32	1188.32	-0.33	79.43	566.09
8.35000	1681.02	407.45	76.13	1646.04	400.48	86.55	1475.33	416.67	118.67	1506.26	423.43	176.11	1628.69	248.48	45.00	1580.57	245.41	58.33	1418.83	208.22	48.72	1424.81	214.85	99.85	1629.30	275.46	1323.80	0.00	0.00	0.00	1652.15	160.02	1692.61	1659.50	291.48	1709.05	1523.26	172.11	1674.73	1512.59	286.90	1684.72	589.06	-22.84	78.22	1188.05	-0.66	79.20	566.59
8.36000	1719.76	409.97	76.22	1682.18	402.84	83.14	1510.94	419.84	106.14	1539.35	424.21	164.64	1629.03	248.55	45.31	1580.07	245.44	58.20	1418.94	208.51	49.01	1425.18	215.26	100.06	1638.30	275.34	1322.56	0.00	0.00	0.00	1660.96	160.58	1692.17	1667.31	294.50	1707.81	1532.33	173.55	1674.02	1521.47	287.65	1683.72	588.80	-22.25	77.81	1188.33	-1.00	79.22	566.75
8.37000	1757.83	412.73	76.89	1720.19	406.07	82.04	1547.84	421.93	94.11	1572.73	426.17	154.30	1629.10	248.57	45.28	1579.80	245.20	58.08	1419.09	208.83	49.37	1425.26	214.83	100.73	1647.14	275.18	1321.41	0.00	0.00	0.00	1668.81	162.60	1692.07	1676.33	294.79	1707.23	1541.09	174.23	1673.08	1530.27	288.50	1682.59	589.94	-22.09	78.31	1188.84	-0.48	79.19	567.44
8.38000	1795.65	415.32	78.87	1758.63	408.33	81.65	1584.66	424.65	83.55	1606.10	427.95	145.11	1628.04	248.34	44.80	1582.08	244.75	55.18	1419.30	209.00	49.80	1425.66	215.62	100.93	1655.11	275.14	1320.26	0.00	0.00	0.00	1678.07	162.96	1691.55	1685.62	295.16	1706.73	1550.10	175.60	1672.31	1538.82	290.02	1681.34	588.82	-22.53	78.13	1188.27	-0.52	79.14	566.04
8.39000	1833.47	417.96	82.11	1796.14	410.67	82.31	1621.12	426.94	74.62	1639.82	428.70	136.86	1628.49	247.98	44.85	1583.01	244.73	55.07	1419.29	209.06	50.32	1425.63	215.04	101.85	1664.50	275.09	1319.19	0.00	0.00	0.00	1687.22	163.84	1691.39	1682.20	293.68	1711.58	1558.82	176.61	1671.42	1547.73	290.94	1680.20	588.88	-22.51	78.13	1188.58	-0.10	79.31	566.97
8.40000	1871.24	422.00	83.08	1831.50	413.98	84.33	1657.59	428.91	67.26	1672.80	430.51	130.56	1632.44	246.84	40.06	1582.17	244.93	54.94	1419.45	209.26	50.76	1426.05	215.58	102.22	1673.44	275.12	1318.11	0.00	0.00	0.00	1695.60	165.09	1691.28	1687.30	294.65	1712.16	1567.74	178.28	1670.59	1556.57	291.75	1678.98	589.55	-22.27	78.21	1187.80	-0.44	79.30	566.91
8.41000	1906.13	423.60	88.18	1868.81	414.52	87.38	1693.13	431.53	62.00	1705.42	432.08	125.89	1632.31	247.00	39.70	1582.56	244.07	54.79	1419.48	209.00	51.36	1426.41	215.66	102.90	1682.23	275.25	1317.09	0.00	0.00	0.00	1704.29	166.55	1690.94	1695.25	296.50	1711.55	1576.22	179.27	1669.58	1565.17	293.39	1677.62	590.28	-22.61	78.47	1187.95	-0.14	79.37	566.82
8.42000	1940.81	426.38	93.77	1901.88	416.08	90.56	1728.41	431.76	57.73	1737.25	432.46	122.17	1632.51	246.72	39.60	1581.89	244.56	55.17	1419.84	209.20	51.86	1426.64	215.43	103.81	1690.91	275.39	1315.97	0.00	0.00	0.00	1711.91	168.33	1690.87	1702.83	297.60	1711.06	1585.20	181.49	1668.58	1573.94	294.52	1676.25	590.38	-22.01	78.69	1188.69	-0.04	79.40	567.11
8.43000	1972.25	427.42	101.43	1934.24	418.30	96.69	1761.12	432.70	55.31	1767.23	433.17	120.13	1631.95	246.60	39.36	1580.08	243.86	57.06	1419.91	208.87	52.56	1427.14	215.40	104.62	1699.75	275.64	1314.90	0.00	0.00	0.00	1720.95	169.88	1690.42	1711.87	299.15	1710.22	1593.77	183.02	1667.44	1582.70	295.96	1674.83	589.45	-22.22	78.23	1187.73	0.24	78.97	566.59
8.44000	2002.71	429.19	110.09	1964.86	419.34	104.05	1793.04	432.32	53.62	1795.64	433.17	119.17	1632.60	246.05	39.27	1579.66	243.61	57.14	1419.98	208.46	53.39	1427.52	215.15	105.74	1708.77	275.77	1313.70	0.00	0.00	0.00	1729.49	171.73	1689.98	1720.61	300.68	1709.34	1602.31	184.61	1666.22	1591.37	297.60	1673.31	590.00	-22.40	78.49	1187.36	0.34	79.02	566.19
8.45000	2030.52	429.08	119.75	1994.30	420.68	108.71	1822.96	432.00	53.34	1822.40	432.32	118.94	1632.48	246.12	39.30	1579.94	243.38	57.06	1420.36	208.68	54.05	1427.73	214.53	106.92	1717.34	276.05	1312.55	0.00	0.00	0.00	1737.98	173.11	1689.27	1728.86	302.78	1708.41	1610.92	186.72	1664.98	1600.06	299.24	1671.67	589.80	-21.97	78.61	1188.12	-0.38	79.40	567.60
8.46000	2056.22	427.80	129.64	2018.02	419.64	115.88	1851.13	431.33	53.64	1847.27	431.97	119.60	1634.17	247.87	36.79	1580.20	243.12	57.08	1420.81	208.65	54.88	1428.71	215.11	107.85	1726.35	276.41	1311.28	0.00	0.00	0.00	1746.31	175.10	1688.95	1738.15	304.38	1707.35	1619.49	188.56	1663.70	1608.69	300.94	1669.99	589.97	-21.83	78.68	1187.95	0.17	79.44	566.51
8.47000	2079.47	426.50	138.08	2043.03	417.60	122.85	1876.95	429.72	54.30	1870.76	430.46	120.31	1632.21	246.38	38.52	1580.09	242.81	56.89	1421.09	208.41	55.86	1429.36	214.66	109.18	1735.23	276.67	1310.02	0.00	0.00	0.00	1753.93	176.64	1688.41	1759.54	308.45	1700.55	1627.99	190.83	1662.41	1617.24	302.81	1668.30	590.60	-22.16	78.81	1188.21	-0.24	79.38	566.65
8.48000	2100.87	424.43	145.21	2065.29	415.36	129.12	1900.27	428.76	55.44	1892.12	429.13	121.26	1634.68	248.62	35.82	1580.22	242.64	56.82	1421.50	208.02	57.05	1430.16	214.04	110.71	1744.10	276.96	1308.73	0.00	0.00	0.00	1762.55	178.53	1688.17	1770.69	311.05	1698.16	1636.29	192.62	1661.15	1625.84	304.87	1666.55	589.99	-22.24	78.43	1188.58	-0.17	79.40	567.56
8.49000	2120.51	421.53	151.17	2083.68	412.30	134.29	1921.81	427.20	56.48	1911.95	427.29	122.06	1634.48	248.15	36.09	1581.87	242.31	57.23	1422.00	207.86	58.32	1431.00	214.03	112.06	1753.50	277.33	1307.53	0.00	0.00	0.00	1771.47	180.51	1687.69	1779.70	312.50	1697.26	1644.76	194.75	1659.89	1634.35	307.00	1664.81	589.84	-22.61	78.28	1188.24	0.03	79.48	567.69
8.50000	2137.70	417.90	155.24	2102.05	409.45	138.13	1940.67	425.39	57.41	1929.84	425.69	123.03	1633.46	245.90	38.17	1581.98	242.10	56.96	1422.63	207.74	59.61	1432.17	213.53	113.60	1763.01	277.81	1306.26	0.00	0.00	0.00	1779.70	182.54	1687.46	1788.09	314.50	1696.36	1653.66	197.84	1658.75	1643.09	308.90	1663.12	589.55	-22.31	78.22	1188.89	-0.54	79.78	567.10
8.51000	2153.86	413.16	158.90	2118.68	404.97	141.11	1957.88	422.02	57.52	1946.11	422.88	123.20	1633.13	245.81	38.02	1581.26	241.81	56.65	1423.28	207.73	60.93	1433.33	213.09	115.20	1771.93	278.39	1305.14	0.00	0.00	0.00	1787.24	184.50	1687.18	1796.28	317.25	1695.26	1661.99	199.85	1657.49	1651.70	311.36	1661.37	589.47	-22.07	78.37	1188.59	-0.37	79.72	567.43
8.52000	2167.72	408.58	160.17	2131.50	402.15	141.86	1972.63	419.36	57.57	1960.35	419.60	122.97	1635.23	247.47	35.46	1582.63	241.74	56.96	1423.94	207.41	62.52	1434.34	212.24	117.22	1781.71	279.08	1304.07	0.00	0.00	0.00	1794.94	186.80	1687.09	1804.98	319.40	1694.53	1670.48	202.00	1656.24	1660.61	313.54	1659.78	589.20	-22.53	78.13	1187.75	-0.07	79.52	567.88
8.53000	2179.71	403.47	159.90	2143.93	396.49	142.25	1986.26	414.09	56.01	1972.71	416.51	122.24	1634.51	247.74	35.63	1582.40	241.28	56.73	1424.83	207.11	64.18	1435.37	210.88	119.44	1790.50	279.96	1303.13	0.00	0.00	0.00	1804.20	189.39	1686.65	1813.56	321.98	1693.81	1679.25	205.13	1655.18	1669.36	315.96	1658.22	588.82	-22.32	78.17	1187.87	-0.10	79.23	566.82
8.54000	2190.04	397.80	158.10	2153.59	390.57	140.39	1996.56	411.33	55.02	1983.18	413.07	120.98	1634.83	248.01	35.42	1583.51	240.85	56.98	1425.73	206.74	65.98	1437.09	210.75	121.26	1799.86	280.79	1302.24	0.00	0.00	0.00	1813.51	191.55	1686.14	1822.24	324.39	1692.98	1687.67	207.28	1654.06	1677.96	318.90	1656.69	589.49	-22.48	78.20	1187.49	-0.04	79.06	566.23
8.55000	2198.69	390.92	155.25	2163.18	384.60	137.69	2004.59	409.00	53.88	1992.92	409.10	118.88	1634.82	247.47	35.40	1583.42	240.67	56.82	1426.58	206.08	68.05	1438.78	210.31	123.49	1809.65	281.64	1301.37	0.00	0.00	0.00	1821.91	194.24	1685.81	1831.12	326.31	1692.24	1696.07	209.51	1653.02	1686.79	321.55	1655.35	588.55	-22.42	77.94	1188.03	0.18	79.50	566.90
8.56000	2206.38	383.83	151.50	2170.30	378.72	134.27	2011.25	405.94	51.65	2001.02	405.48	116.89	1635.25	246.84	35.16	1583.18	240.28	56.47	1427.80	205.81	70.11	1440.57	209.10	126.05	1819.22	282.51	1300.52	0.00	0.00	0.00	1830.71	196.94	1685.59	1839.91	328.67	1691.65	1704.82	212.80	1652.13	1695.60	324.29	1654.06	590.41	-22.06	78.49	1187.52	-0.01	79.52	568.86
8.57000	2212.44	375.94	147.08	2177.15	371.50	130.66	2017.66	401.93	48.92	2007.23	402.76	114.59	1635.22	247.66	35.43	1584.14	239.89	56.60	1428.98	205.30	72.39	1442.35	207.98	128.74	1828.73	283.48	1299.90	0.00	0.00	0.00	1839.17	199.80	1685.21	1848.76	330.94	1690.86	1713.43	215.23	1651.17	1704.43	327.39	1652.74	589.71	-21.96	78.30	1187.49	-0.06	79.28	568.35
8.58000	2217.41	368.80	141.46	2186.20	365.48	116.85	2022.46	398.41	45.77	2012.70	399.05	111.73	1634.62	247.25	34.71	1584.28	239.38	56.38	1430.54	205.06	74.89	1444.43	207.26	131.41	1838.64	284.66	1299.34	0.00	0.00	0.00	1846.86	202.48	1685.01	1857.46	334.30	1689.93	1722.32	218.28	1650.41	1713.46	330.11	1651.60	590.36	-22.27	78.24	1188.17	-0.51	79.51	566.73
8.59000	2222.20	361.63	135.55	2191.91	358.28	110.46	2025.93	395.46	43.16	2018.59	396.40	113.28	1635.59	247.18	34.66	1584.85	239.21	56.31	1432.09	204.53	77.76	1447.07	206.41	134.47	1848.32	285.62	1298.88	0.00	0.00	0.00	1855.56	205.45	1684.49	1866.29	337.30	1688.92	1731.36	221.56	1649.63	1722.43	333.10	1650.44	590.17	-22.57	78.32	1188.20	-0.83	79.53	566.03
8.60000	2224.77	352.66	128.45	2194.67	350.98	104.57	2029.79	390.99	43.14	2018.17	393.39	109.39	1635.50	246.83	34.57	1585.33	238.83	56.07	1434.17	204.80	80.51	1449.63	205.13	137.80	1858.90	286.59	1298.60	0.00	0.00	0.00	1864.90	208.43	1683.96	1874.86	340.57	1688.03	1740.07	224.57	1648.88	1731.46	335.97	1649.36	589.88	-22.70	78.39	1188.12	-0.65	79.29	566.92
8.61000	2228.20	344.16	120.53	2191.55	342.39	107.47	2033.18	387.46	42.95	2020.92	390.73	106.75	1636.26	246.76	34.15	1585.95	238.50	55.85	1436.07	204.20	83.89	1452.78	204.41	141.00	1869.03	287.86	1298.31	0.00	0.00	0.00	1874.03	211.16	1683.53	1883.74	343.50	1687.10	1748.86	227.43	1648.16	1740.34	339.11	1648.25	590.29	-22.92	78.46	1188.07	-0.77	79.45	567.38
8.62000	2231.90	336.04	112.79	2194.04	336.23	100.55	2035.75	386.02	43.13	2025.43	388.44	104.50	1636.72	244.96	35.60	1587.03	238.17	55.64	1438.14	203.40	87.60	1456.40	204.55	144.14	1879.89	289.08	1298.19	0.00	0.00	0.00	1882.39	213.93	1683.11	1892.72	346.23	1686.13	1757.77	230.68	1647.52	1749.16	342.14	1647.25	590.80	-22.79	78.76	1187.90	-0.30	79.35	565.81
8.63000	2237.23	330.43	103.55	2197.86	331.83	93.98	2039.20	384.78	42.87	2032.16	386.59	102.80	1637.12	244.80	35.63	1588.36	237.74	55.52	1440.72	202.96	91.28	1460.12	203.61	147.92	1890.07	290.33	1298.14	0.00	0.00	0.00	1890.24	216.62	1682.88	1901.99	349.08	1685.39	1766.83	234.60	1647.12	1758.01	345.33	1646.39	590.49	-22.12	78.59	1187.93	-0.43	79.28	566.41
8.64000	2242.81	328.36	93.48	2199.65	331.80	88.44	2041.18	385.78	42.58	2038.00	386.01	102.30	1637.47	244.78	35.38	1588.77	237.44	55.08	1443.48	201.96	95.49	1464.77	202.87	151.66	1901.27	291.54	1298.11	0.00	0.00	0.00	1898.69	219.53	1682.99	1910.81	352.20	1684.84	1775.22	237.26	1646.76	1767.15	348.38	1645.73	589.54	-22.05	78.23	1189.09	-0.84	79.75	566.68
8.65000	2246.99	329.52	83.26	2203.77	333.16	81.07	2041.60	387.44	42.05	2041.82	386.08	101.98	1637.99	244.90	35.60	1589.86	237.09	54.79	1446.76	201.11	99.97	1469.58	201.55	155.90	1911.73	292.80	1298.26	0.00	0.00	0.00	1907.84	222.64	1683.16	1920.33	354.57	1684.73	1783.98	240.80	1646.82	1776.25	351.85	1645.41	588.03	-22.47	77.89	1188.80	-0.65	79.58	566.82
8.66000	2249.40	330.57	76.56	2206.07	334.76	76.47	2041.39	389.40	41.80	2045.72	385.92	102.59	1637.56	244.67	35.26	1591.42	237.00	54.58	1450.67	200.13	104.99	1475.10	200.01	160.55	1922.53	294.22	1298.69	0.00	0.00	0.00	1916.39	225.77	1683.85	1929.00	358.43	1684.75	1792.89	244.57	1647.24	1785.46	355.46	1645.57	590.46	-22.42	78.65	1188.34	-0.70	79.53	568.15
8.67000	2251.29	329.68	71.42	2206.77	334.49	73.65	2040.59	390.79	41.44	2047.34	385.33	102.54	1637.87	244.96	35.76	1592.46	236.77	54.23	1455.26	199.76	110.27	1481.22	199.02	165.41	1933.54	295.46	1299.40	0.00	0.00	0.00	1925.19	229.06	1684.75	1938.51	361.14	1685.26	1801.57	248.10	1648.01	1794.73	359.02	1646.04	589.71	-22.17	78.43	1188.65	-0.51	79.21	566.50
8.68000	2252.39	327.39	67.24	2206.54	330.70	71.83	2041.52	389.46	41.18	2049.44	384.24	103.18	1638.38	244.72	35.93	1593.61	236.62	53.88	1460.70	199.69	115.89	1488.76	198.85	170.13	1944.10	296.71	1300.52	0.00	0.00	0.00	1933.91	231.79	1685.91	1947.57	364.89	1685.92	1810.20	251.52	1649.07	1804.04	362.45	1646.78	589.91	-22.30	78.38	1187.92	-0.73	79.19	567.56
8.69000	2253.33	327.13	64.55	2206.15	329.88	70.09	2041.77	390.25	41.47	2051.12	384.66	103.93	1638.06	245.21	36.30	1595.05	236.52	53.76	1466.52	198.52	122.49	1496.88	197.57	175.56	1954.04	298.07	1301.90	0.00	0.00	0.00	1942.83	235.43	1687.51	1956.78	367.84	1686.92	1818.87	254.41	1650.32	1813.54	365.62	1647.66	589.77	-22.46	78.44	1188.13	-0.07	79.40	567.10
8.70000	2253.98	328.11	61.73	2207.51	331.68	68.89	2044.39	388.25	40.67	2052.04	385.26	103.97	1638.67	245.43	36.89	1597.06	236.55	54.06	1473.22	197.94	129.65	1505.83	196.36	181.35	1964.52	299.39	1303.49	0.00	0.00	0.00	1952.08	238.27	1689.01	1965.69	371.13	1687.86	1827.99	258.16	1651.73	1822.82	368.88	1648.60	589.68	-22.52	78.42	1188.13	0.53	79.36	567.42
8.71000	2254.31	327.91	59.97	2207.32	330.91	68.84	2044.31	389.40	41.03	2053.37	384.97	103.74	1638.85	245.45	37.24	1600.32	236.55	55.00	1481.27	198.23	137.05	1515.95	195.57	187.57	1974.27	300.73	1305.22	0.00	0.00	0.00	1961.47	241.51	1690.52	1975.00	374.60	1688.82	1836.98	261.49	1653.17	1832.25	372.06	1649.49	589.50	-22.42	78.19	1187.37	-0.06	79.19	567.13
8.72000	2254.65	327.85	58.16	2208.28	331.37	67.19	2044.48	389.43	41.06	2053.79	385.51	104.22	1639.18	245.59	37.41	1602.74	236.48	55.76	1490.16	198.13	145.30	1527.06	194.08	194.19	1984.19	302.15	1306.99	0.00	0.00	0.00	1969.72	244.60	1692.46	1984.81	377.16	1689.93	1846.24	264.78	1654.53	1841.62	375.11	1650.37	589.46	-22.49	78.12	1187.82	-0.86	79.21	566.89
8.73000	2255.47	327.87	56.75	2209.00	331.29	66.45	2039.32	391.32	45.74	2054.32	385.54	104.16	1640.06	245.13	37.43	1606.86	236.18	57.46	1499.86	197.80	154.16	1539.37	193.41	200.71	1994.06	303.57	1308.69	0.00	0.00	0.00	1978.85	247.14	1694.16	1994.30	379.75	1691.08	1855.23	267.66	1655.84	1850.96	378.04	1651.15	589.46	-22.35	78.19	1187.59	-0.22	79.06	567.88
8.74000	2255.72	327.63	55.75	2207.90	329.62	66.35	2044.23	389.19	41.08	2054.93	385.32	103.97	1640.89	244.44	39.28	1611.29	235.85	59.39	1510.82	197.81	163.32	1552.52	192.58	207.41	2003.82	304.88	1310.30	0.00	0.00	0.00	1987.66	249.73	1695.84	2003.23	383.40	1691.84	1864.42	270.84	1657.28	1860.36	380.75	1651.88	589.97	-22.39	78.56	1188.36	-0.27	79.52	569.36
8.75000	2256.19	327.79	55.04	2209.81	330.75	65.68	2045.02	388.27	40.84	2055.59	384.58	103.43	1643.81	243.23	38.57	1617.10	235.20	62.17	1522.94	197.97	172.68	1566.29	190.88	214.51	2013.28	306.08	1311.84	0.00	0.00	0.00	1996.42	253.21	1697.86	2013.05	385.21	1692.94	1873.61	273.78	1658.67	1869.54	383.45	1652.63	590.03	-22.57	78.41	1187.80	0.14	79.36	569.70
8.76000	2255.98	328.09	54.01	2210.25	331.09	65.14	2044.91	388.77	41.18	2055.66	384.99	103.73	1648.35	241.30	37.91	1624.36	234.02	65.78	1536.10	197.55	182.48	1581.40	190.23	221.30	2023.08	307.25	1313.20	0.00	0.00	0.00	2006.06	256.02	1699.37	2021.14	389.36	1693.55	1882.86	276.50	1659.96	1878.62	386.26	1653.34	589.49	-21.90	78.76	1187.68	-0.08	79.35	569.77
8.77000	2255.78	327.87	53.45	2210.47	331.13	64.61	2044.99	388.89	41.41	2055.10	384.72	103.26	1653.58	238.65	37.07	1632.95	232.70	70.15	1550.58	197.34	192.18	1597.53	189.40	228.16	2032.44	308.05	1314.48	0.00	0.00	0.00	2014.97	258.58	1700.92	2031.55	390.35	1694.70	1891.77	278.70	1661.13	1887.86	388.79	1654.08	589.13	-22.31	78.31	1188.66	-0.15	79.48	569.71
8.78000	2255.89	327.47	53.45	2210.09	331.33	64.22	2044.34	389.57	41.69	2056.03	385.94	104.30	1660.36	235.17	36.35	1642.68	231.44	74.59	1566.22	196.97	201.66	1614.71	189.46	234.52	2041.55	308.77	1315.68	0.00	0.00	0.00	2024.34	260.58	1702.32	2039.97	394.10	1695.19	1900.78	281.49	1662.48	1897.22	391.22	1654.84	589.13	-23.11	78.13	1188.17	-0.10	79.59	569.64
8.79000	2255.77	327.49	53.03	2209.71	331.11	63.90	2044.99	388.26	41.12	2056.41	385.36	103.88	1670.88	231.46	38.97	1655.08	229.81	79.18	1582.67	197.05	209.74	1632.22	189.72	240.56	2050.32	309.28	1316.69	0.00	0.00	0.00	2033.27	263.23	1703.85	2050.25	394.66	1696.22	1909.62	283.36	1663.67	1906.78	393.24	1655.70	589.46	-23.00	78.14	1189.04	-0.20	79.70	569.66
8.80000	2255.85	327.51	52.85	2210.21	331.34	63.74	2044.62	389.04	41.40	2057.35	385.22	103.92	1686.41	228.32	43.95	1669.95	227.22	83.97	1599.58	198.24	216.53	1649.82	190.68	246.19	2059.21	309.76	1317.62	0.00	0.00	0.00	2041.14	264.25	1705.18	2058.36	398.51	1696.94	1918.72	285.29	1665.01	1916.08	395.25	1656.58	589.48	-22.56	78.14	1188.15	-0.07	79.39	569.75
8.81000	2255.58	327.63	52.47	2209.97	330.49	64.30	2044.54	389.26	41.77	2056.99	385.48	103.77	1704.86	224.48	48.29	1688.60	224.50	89.02	1617.12	199.01	222.43	1667.89	192.12	251.53	2067.64	310.10	1318.50	0.00	0.00	0.00	2050.56	265.94	1706.33	2067.71	400.04	1697.85	1928.48	288.22	1666.37	1925.37	397.22	1657.44	589.50	-22.12	78.45	1188.70	0.28	79.67	569.70
8.82000	2255.78	327.59	52.33	2210.42	330.46	64.15	2045.57	387.79	41.38	2057.32	385.16	103.77	1725.27	221.09	52.01	1709.08	222.26	93.25	1636.16	200.38	226.67	1686.15	193.10	256.50	2076.16	310.51	1319.40	0.00	0.00	0.00	2060.23	268.35	1707.67	2077.27	401.16	1698.83	1937.52	290.02	1667.61	1934.80	398.61	1658.40	588.05	-22.22	77.93	1188.50	-0.25	79.62	569.67
8.83000	2255.68	327.72	51.97	2210.18	332.40	62.70	2044.87	388.51	41.84	2056.83	385.55	103.87	1748.90	218.04	55.60	1732.15	220.31	97.11	1656.38	201.28	229.54	1706.42	196.56	259.42	2084.21	310.99	1320.11	0.00	0.00	0.00	2068.97	269.54	1709.02	2086.83	401.71	1699.83	1946.23	290.99	1668.78	1943.95	400.35	1659.39	587.78	-22.67	77.72	1188.26	0.12	79.79	569.64
8.84000	2256.16	327.97	51.91	2210.81	331.85	63.24	2044.90	388.56	42.18	2056.24	386.15	104.08	1774.08	215.62	58.50	1755.46	218.72	99.57	1677.77	202.27	231.07	1726.44	197.53	261.90	2092.24	311.58	1320.85	0.00	0.00	0.00	2077.72	270.66	1710.09	2095.92	403.51	1700.71	1955.24	292.52	1669.95	1953.26	401.55	1660.56	589.00	-22.45	78.26	1187.86	0.35	79.67	569.61
8.85000	2255.91	328.05	51.44	2210.01	331.40	63.06	2045.58	387.17	41.92	2057.38	385.36	104.25	1798.79	213.68	60.09	1780.20	217.53	101.23	1699.72	203.34	231.08	1748.44	200.34	262.22	2100.32	312.25	1321.59	0.00	0.00	0.00	2086.75	272.25	1711.23	2105.11	405.04	1701.54	1964.11	293.64	1671.10	1962.35	403.16	1661.74	587.97	-22.32	78.14	1188.71	0.18	79.55	569.77
8.86000	2257.21	328.63	51.39	2209.07	330.53	67.12	2044.91	388.73	43.00	2058.35	385.95	105.28	1826.22	212.27	61.50	1806.49	216.73	102.30	1721.99	204.77	229.59	1769.99	201.14	261.75	2108.16	313.04	1322.38	0.00	0.00	0.00	2096.23	273.18	1712.14	2114.52	405.73	1702.71	1973.31	295.09	1672.34	1971.58	404.30	1662.92	588.63	-22.29	78.20	1188.52	-0.16	79.63	569.78
8.87000	2256.81	328.81	50.84	2209.75	330.63	67.37	2045.93	387.08	42.63	2057.08	385.90	104.67	1853.66	211.44	61.93	1834.18	216.40	102.78	1744.42	205.07	226.94	1792.10	202.47	259.73	2116.55	314.09	1323.24	0.00	0.00	0.00	2104.37	274.09	1713.48	2123.01	407.57	1703.42	1982.39	296.34	1673.39	1980.69	405.34	1664.12	589.76	-22.74	78.46	1187.98	-0.60	79.39	569.68
8.88000	2256.30	328.45	50.72	2208.75	330.80	66.69	2045.57	387.79	43.35	2058.27	385.77	105.44	1883.30	211.46	62.10	1862.50	216.55	102.27	1768.39	206.52	222.50	1814.27	202.97	256.92	2124.38	315.31	1324.21	0.00	0.00	0.00	2113.47	275.10	1714.37	2131.15	409.80	1704.15	1991.49	297.30	1674.39	1989.60	406.27	1665.21	590.10	-22.30	78.62	1188.28	-0.28	79.50	569.77
8.89000	2256.92	328.54	51.02	2207.70	330.96	66.03	2045.41	388.02	43.68	2058.89	385.83	105.96	1914.22	212.20	61.97	1891.92	217.21	101.37	1792.73	207.44	216.78	1837.14	203.65	253.08	2132.82	316.62	1325.25	0.00	0.00	0.00	2122.31	275.61	1715.02	2141.12	408.94	1705.33	2000.63	298.44	1675.43	1998.86	406.45	1666.44	589.81	-22.27	78.58	1187.83	-0.25	79.23	569.76
8.90000	2257.05	328.44	50.76	2209.59	330.94	66.78	2045.31	388.53	44.30	2059.60	385.54	106.46	1946.16	213.60	61.50	1922.95	218.38	100.39	1817.98	208.36	209.86	1860.45	204.04	248.09	2141.10	317.93	1326.13	0.00	0.00	0.00	2131.03	276.32	1715.64	2149.97	409.85	1705.98	2009.76	299.16	1676.23	2007.41	407.47	1667.48	589.49	-22.34	78.42	1188.07	-0.15	79.42	569.71
8.91000	2257.22	328.39	50.74	2208.66	331.13	66.11	2046.38	386.63	43.77	2061.08	385.38	107.11	1979.49	215.45	61.12	1954.08	219.86	98.76	1844.21	209.46	201.77	1884.37	204.74	242.09	2149.29	319.15	1326.97	0.00	0.00	0.00	2140.36	277.49	1716.10	2158.57	410.76	1706.47	2018.90	299.67	1676.98	2016.01	408.25	1668.54	590.59	-22.11	78.87	1188.26	-0.21	79.39	569.70
8.92000	2257.11	328.49	50.41	2209.15	331.08	66.17	2045.48	388.04	44.82	2059.94	385.89	107.07	2013.65	217.31	60.80	1986.53	221.45	97.22	1870.83	209.97	192.86	1908.46	204.53	235.60	2157.28	320.44	1327.68	0.00	0.00	0.00	2149.66	277.62	1716.29	2168.05	410.20	1707.18	2027.77	299.82	1677.80	2024.92	408.48	1669.63	590.26	-22.32	78.75	1187.55	-0.17	79.37	569.57
8.93000	2257.26	328.58	50.31	2209.49	331.10	66.17	2045.72	388.02	45.28	2059.87	385.99	107.62	2048.76	219.18	60.73	2019.28	222.85	95.34	1898.33	211.21	182.82	1934.24	205.68	227.75	2165.34	321.56	1328.31	0.00	0.00	0.00	2158.31	278.51	1716.75	2177.17	410.85	1707.53	2036.53	299.94	1678.49	2033.61	408.93	1670.56	590.74	-22.02	78.66	1187.23	-0.10	79.44	569.59
8.94000	2257.24	328.16	50.39	2210.47	331.05	66.27	2046.91	386.16	44.82	2061.71	384.88	107.87	2083.35	220.73	60.27	2052.01	224.08	93.06	1926.09	211.03	172.78	1959.72	206.15	219.33	2173.68	322.51	1328.76	0.00	0.00	0.00	2166.43	278.30	1716.88	2184.84	413.02	1707.51	2045.69	300.73	1679.21	2042.16	409.78	1671.38	589.97	-22.28	78.56	1187.83	-0.13	79.46	569.62
8.95000	2257.74	327.94	50.62	2210.84	331.01	66.24	2046.90	386.50	45.33	2061.34	385.42	108.30	2118.97	221.97	59.97	2085.59	224.94	90.88	1954.52	210.82	162.24	1986.14	207.03	210.29	2181.67	323.66	1329.09	0.00	0.00	0.00	2175.46	278.69	1717.14	2194.57	412.28	1708.06	2054.20	300.28	1679.71	2050.93	409.91	1672.16	591.35	-22.28	78.80	1187.28	0.34	79.12	569.59
8.96000	2258.33	327.99	50.54	2212.09	330.67	66.63	2046.29	387.04	46.14	2060.07	385.24	107.93	2153.68	222.84	58.97	2119.39	225.45	88.39	1983.13	210.52	151.58	2013.45	208.12	200.78	2189.63	324.57	1329.34	0.00	0.00	0.00	2184.92	279.53	1717.13	2203.54	411.83	1708.55	2063.49	301.25	1680.04	2059.54	409.98	1672.79	591.83	-22.00	79.36	1187.77	0.06	79.43	569.67
8.97000	2258.95	328.45	50.23	2212.34	330.61	66.56	2046.36	387.35	46.80	2062.14	385.52	109.12	2189.06	223.32	58.53	2153.26	225.78	86.04	2012.54	209.52	141.09	2040.85	208.56	191.26	2197.50	325.53	1329.44	0.00	0.00	0.00	2193.95	279.58	1717.14	2211.97	412.40	1708.64	2071.86	300.94	1680.27	2068.07	410.12	1673.19	590.44	-22.60	78.83	1187.92	0.09	79.69	569.74
8.98000	2257.28	325.64	56.82	2213.45	330.44	66.78	2046.92	386.27	46.63	2061.97	385.19	109.20	2223.95	223.31	58.16	2187.11	225.69	83.88	2042.57	209.18	130.35	2069.84	210.73	180.97	2205.32	326.49	1329.43	0.00	0.00	0.00	2202.64	280.02	1717.31	2220.96	412.40	1708.91	2081.08	301.73	1680.50	2076.57	410.13	1673.46	589.90	-22.40	78.50	1188.25	-0.06	79.50	569.69
8.99000	2257.55	325.40	56.86	2213.78	330.07	66.87	2046.79	386.48	47.18	2062.29	385.00	109.73	2259.64	222.92	58.72	2220.73	225.32	81.90	2072.95	208.45	119.85	2098.89	211.56	171.05	2213.72	327.28	1329.31	0.00	0.00	0.00	2210.85	280.09	1717.32	2229.24	412.58	1709.13	2089.84	301.95	1680.28	2085.31	409.71	1673.68	590.88	-22.84	78.85	1188.52	0.00	79.70	569.70
9.00000	2257.96	325.21	57.00	2213.80	330.08	66.73	2046.50	387.40	48.17	2061.68	385.41	109.91	2295.01	222.24	59.74	2254.67	224.72	80.68	2104.29	207.58	109.80	2126.69	210.51	162.21	2221.71	328.09	1329.16	0.00	0.00	0.00	2219.79	280.10	1717.22	2237.67	412.43	1709.40	2098.15	301.19	1679.97	2093.63	409.79	1673.67	589.53	-22.75	78.38	1188.57	-0.51	79.59	569.64
9.01000	2258.13	325.23	56.91	2213.75	330.22	66.55	2046.89	386.60	48.36	2062.90	384.56	110.40	2330.31	221.72	61.60	2288.87	224.18	80.27	2135.64	206.37	100.29	2155.10	209.70	153.47	2229.77	328.89	1328.91	0.00	0.00	0.00	2227.97	279.92	1717.22	2246.10	412.81	1709.56	2107.51	301.98	1679.83	2101.93	409.86	1673.54	589.65	-22.84	78.38	1188.56	-0.56	79.49	569.64
9.02000	2258.34	325.37	56.74	2213.60	330.84	66.31	2047.29	386.21	48.48	2063.68	384.06	110.77	2368.13	222.28	58.70	2323.07	223.72	80.65	2167.51	205.07	91.34	2183.43	207.75	145.61	2238.14	329.63	1328.63	0.00	0.00	0.00	2235.74	279.91	1717.39	2254.66	412.83	1709.53	2115.90	301.53	1679.42	2110.62	409.53	1673.38	589.30	-22.33	78.52	1188.67	-0.83	79.74	569.58
9.03000	2258.37	325.97	56.53	2212.86	331.07	65.78	2047.48	385.70	49.03	2064.07	384.08	111.36	2402.25	222.11	60.77	2356.01	223.66	81.36	2199.16	202.50	83.65	2213.13	207.44	137.88	2246.58	330.33	1328.21	0.00	0.00	0.00	2245.09	279.74	1717.17	2262.09	413.92	1709.30	2124.19	300.46	1678.82	2119.23	409.14	1673.13	589.57	-22.57	78.12	1188.23	-0.01	79.48	569.67
9.04000	2257.83	326.47	55.96	2212.65	331.77	65.53	2047.30	386.14	49.68	2064.00	384.66	111.96	2437.18	221.92	63.73	2389.33	223.99	83.22	2231.44	201.29	76.50	2242.04	206.05	131.35	2255.10	330.93	1327.72	0.00	0.00	0.00	2253.47	280.18	1717.10	2270.86	413.49	1709.43	2133.61	301.58	1678.44	2127.56	409.00	1672.72	590.96	-22.10	78.64	1188.24	-0.21	79.77	569.62
9.05000	2257.65	327.00	55.60	2213.17	331.98	65.54	2047.56	385.94	50.09	2064.87	383.86	112.17	2470.33	224.00	68.15	2421.36	224.83	85.54	2262.86	198.85	70.87	2270.72	204.33	125.92	2263.05	331.50	1327.23	0.00	0.00	0.00	2261.96	280.33	1716.92	2262.12	412.49	1719.23	2142.53	301.60	1677.80	2135.91	408.78	1672.24	589.41	-22.46	78.18	1187.87	0.06	79.80	569.70
9.06000	2259.81	329.42	48.99	2212.93	332.38	65.32	2047.67	386.27	50.89	2064.70	384.20	112.92	2503.25	225.81	72.75	2452.77	226.03	88.69	2294.51	197.89	65.90	2299.94	204.86	120.62	2271.67	331.94	1326.65	0.00	0.00	0.00	2271.19	280.75	1716.59	2266.16	411.46	1721.54	2151.10	301.15	1677.04	2144.52	408.01	1671.77	590.03	-22.31	78.40	1188.70	0.04	79.70	569.65
9.07000	2259.97	329.59	48.84	2212.80	332.71	65.05	2048.04	385.95	51.31	2064.24	385.97	114.19	2534.79	226.92	77.91	2483.27	227.67	92.53	2325.01	197.38	61.71	2327.45	203.84	116.94	2279.96	332.44	1325.99	0.00	0.00	0.00	2279.18	280.31	1716.15	2273.94	411.59	1721.21	2159.61	300.44	1676.24	2152.64	407.99	1671.05	589.55	-22.08	78.37	1188.28	0.22	79.66	569.67
9.08000	2260.59	329.87	48.82	2214.35	332.95	65.57	2048.00	386.54	52.18	2065.66	385.06	114.69	2564.76	229.24	83.79	2512.74	229.55	97.09	2354.85	197.19	58.65	2355.54	205.05	113.37	2288.44	332.85	1325.29	0.00	0.00	0.00	2288.20	280.30	1715.65	2282.40	411.56	1720.80	2168.10	299.70	1675.45	2161.11	407.31	1670.42	590.92	-22.33	78.57	1187.72	-0.10	79.68	569.61
9.09000	2260.44	329.91	48.54	2213.14	333.15	64.86	2048.59	385.64	52.63	2065.64	385.73	115.43	2593.65	231.12	89.67	2541.07	231.69	102.34	2383.22	197.51	56.41	2382.37	206.57	110.68	2296.85	333.29	1324.57	0.00	0.00	0.00	2296.62	279.98	1715.01	2290.56	411.41	1720.23	2177.05	299.02	1674.63	2169.54	406.52	1669.73	590.06	-22.50	78.52	1187.93	-0.16	79.47	569.68
9.10000	2260.76	330.26	48.39	2213.70	333.27	64.88	2048.63	386.26	53.56	2065.81	385.90	116.21	2620.04	233.83	96.52	2567.74	234.09	107.96	2411.24	199.05	54.58	2406.76	206.63	109.34	2305.41	333.67	1323.78	0.00	0.00	0.00	2305.85	280.20	1714.26	2298.73	411.25	1719.57	2185.94	298.37	1673.84	2178.34	405.46	1669.06	590.28	-21.80	78.59	1188.30	0.01	79.38	569.65
9.11000	2260.20	330.04	48.24	2214.23	333.44	64.94	2049.27	385.91	54.13	2066.91	385.69	116.79	2646.05	236.87	103.47	2592.86	236.74	114.01	2437.96	201.01	53.38	2432.56	210.30	107.12	2314.28	334.04	1322.95	0.00	0.00	0.00	2314.79	280.55	1713.42	2307.11	411.16	1718.77	2194.83	297.74	1673.00	2186.78	404.73	1668.35	590.00	-21.80	78.60	1188.35	-0.28	79.64	569.69
9.12000	2260.20	330.44	47.97	2214.41	333.51	64.87	2048.99	386.61	55.16	2066.26	386.40	117.31	2674.09	239.68	101.27	2618.02	238.81	117.61	2462.70	202.38	52.91	2454.35	210.32	107.16	2323.08	334.48	1322.17	0.00	0.00	0.00	2323.44	279.48	1712.47	2315.88	410.67	1717.96	2204.42	297.51	1672.24	2195.29	403.91	1667.70	590.38	-22.47	78.55	1188.71	-0.12	79.72	569.64
9.13000	2260.52	330.74	47.80	2215.53	333.71	65.20	2049.39	386.92	55.98	2069.01	386.21	118.83	2696.04	243.85	107.78	2639.52	241.74	122.99	2486.12	204.58	52.47	2476.02	212.96	106.61	2331.84	334.88	1321.35	0.00	0.00	0.00	2332.21	278.59	1711.60	2324.60	410.15	1717.15	2213.11	296.23	1671.38	2203.44	403.57	1667.01	590.99	-22.29	78.52	1187.88	0.05	79.53	569.77
9.14000	2260.76	330.76	47.92	2215.19	333.83	64.84	2049.52	387.15	56.92	2068.48	387.09	119.46	2714.50	247.92	114.77	2659.48	244.60	127.84	2507.07	205.97	52.85	2495.45	214.52	106.55	2340.72	335.22	1320.52	0.00	0.00	0.00	2341.65	277.95	1710.53	2333.32	409.63	1716.13	2222.36	295.58	1670.62	2211.95	402.57	1666.32	590.65	-22.68	78.56	1187.28	0.28	79.46	569.75
9.15000	2260.59	330.62	47.77	2215.95	334.21	64.97	2049.98	386.86	57.81	2068.01	386.80	119.52	2732.89	253.05	120.02	2677.23	247.61	132.00	2526.40	208.11	53.11	2512.05	215.31	107.00	2349.26	335.51	1319.64	0.00	0.00	0.00	2350.30	277.37	1709.59	2342.20	408.74	1715.29	2231.19	294.43	1669.63	2221.08	400.74	1665.68	589.92	-22.72	78.45	1188.03	-0.32	79.40	569.66
9.16000	2260.79	330.80	47.52	2216.04	334.23	64.83	2050.25	387.35	58.91	2069.15	387.68	121.12	2748.98	255.81	123.88	2692.58	250.93	135.48	2543.53	210.95	52.98	2528.74	218.54	106.26	2358.31	335.76	1318.70	0.00	0.00	0.00	2358.64	276.46	1708.38	2350.68	407.74	1714.35	2240.25	293.42	1668.60	2229.90	399.23	1664.98	590.54	-22.43	78.50	1187.77	-0.27	79.35	569.60
9.17000	2261.18	330.93	47.49	2216.60	334.49	64.85	2051.12	386.81	59.76	2071.49	387.22	122.14	2761.48	257.56	126.88	2706.48	253.20	137.14	2556.50	211.81	52.96	2542.14	220.39	105.97	2367.09	336.05	1317.73	0.00	0.00	0.00	2368.06	275.46	1707.19	2359.50	406.37	1713.44	2249.68	292.43	1667.70	2238.27	398.25	1664.06	591.22	-22.34	78.63	1188.32	-0.13	79.09	569.57
9.18000	2261.34	331.09	47.60	2216.81	334.67	64.71	2051.56	386.46	60.96	2071.82	387.67	123.81	2773.78	260.44	127.46	2717.97	255.88	137.94	2567.60	213.87	52.05	2553.75	223.18	104.93	2376.05	336.31	1316.82	0.00	0.00	0.00	2377.55	274.17	1705.84	2368.44	405.14	1712.49	2258.60	290.42	1666.40	2246.97	396.82	1663.28	590.01	-22.22	78.45	1187.91	-0.02	79.56	569.72
9.19000	2261.63	331.46	47.21	2216.46	334.87	64.31	2052.65	386.15	62.39	2072.35	387.78	124.63	2783.43	263.07	126.63	2728.41	258.05	137.28	2576.46	215.88	50.68	2564.70	227.35	102.72	2385.34	336.49	1315.92	0.00	0.00	0.00	2387.04	272.88	1704.43	2376.40	404.36	1711.59	2268.19	289.41	1665.29	2255.77	395.33	1662.36	590.16	-22.34	78.50	1188.51	-0.45	79.62	569.73
9.20000	2261.55	331.26	47.18	2217.34	334.98	64.37	2053.05	385.90	64.16	2073.96	387.40	126.49	2790.84	265.09	124.19	2735.42	261.15	134.87	2582.21	216.14	49.21	2576.29	231.35	100.33	2394.54	336.64	1315.05	0.00	0.00	0.00	2396.33	272.05	1703.23	2385.60	402.99	1710.61	2277.41	287.61	1664.08	2264.58	393.75	1661.56	589.81	-22.52	78.51	1188.56	-0.24	79.45	569.70
9.21000	2261.70	331.17	47.17	2216.97	335.15	63.87	2054.69	384.64	65.51	2074.34	387.40	127.41	2796.69	268.11	119.85	2741.75	263.47	130.75	2583.67	213.67	48.43	2580.14	232.99	98.40	2403.73	336.89	1314.18	0.00	0.00	0.00	2405.36	270.00	1701.57	2394.91	401.19	1709.59	2286.88	285.80	1662.76	2273.52	391.90	1660.73	590.60	-22.09	79.00	1188.25	0.13	79.40	569.71
9.22000	2262.31	331.05	47.53	2218.43	335.18	64.13	2054.89	385.58	68.16	2077.02	387.03	129.74	2802.63	270.52	112.92	2746.03	266.87	125.39	2572.99	198.03	52.11	2580.18	233.45	96.58	2412.98	337.03	1313.30	0.00	0.00	0.00	2414.50	268.75	1700.23	2403.79	399.43	1708.57	2296.22	283.78	1661.47	2282.54	390.08	1659.89	589.52	-22.21	78.69	1189.03	-0.14	79.51	569.73
9.23000	2262.31	331.29	47.15	2218.02	335.38	63.40	2055.69	385.18	70.16	2079.02	386.72	131.46	2804.73	274.47	105.21	2748.63	270.28	118.51	2579.14	205.35	48.76	2580.28	233.89	94.53	2422.55	337.11	1312.51	0.00	0.00	0.00	2424.56	267.53	1698.72	2412.83	397.78	1707.54	2305.78	282.32	1660.09	2291.53	388.04	1659.03	589.45	-22.47	78.10	1188.88	-0.13	79.33	569.67
9.24000	2262.36	331.88	46.64	2218.80	335.50	63.13	2057.41	384.44	72.21	2080.50	387.43	134.00	2807.62	276.43	97.02	2751.54	273.01	111.56	2585.16	212.30	45.02	2584.35	235.46	91.91	2432.39	337.16	1311.82	0.00	0.00	0.00	2433.37	265.75	1697.32	2421.90	395.97	1706.60	2314.82	279.96	1658.70	2300.03	386.62	1657.90	589.66	-22.60	78.22	1189.09	-0.56	79.41	569.66
9.25000	2262.60	331.41	47.01	2218.66	335.78	62.11	2058.26	384.87	75.03	2082.66	387.27	136.22	2807.69	279.07	99.24	2755.15	275.22	105.09	2588.06	214.17	42.96	2589.11	237.45	89.50	2442.10	337.22	1311.13	0.00	0.00	0.00	2442.17	263.48	1695.94	2430.81	394.40	1705.64	2324.21	277.94	1657.25	2309.10	384.29	1656.93	589.38	-22.41	78.10	1189.46	-0.07	79.70	569.61
9.26000	2262.85	331.61	46.86	2219.74	335.77	61.58	2060.11	384.19	77.63	2084.41	387.73	138.84	2810.32	279.91	93.03	2759.47	276.02	98.69	2588.41	212.06	42.07	2594.31	238.53	88.27	2451.90	337.26	1310.51	0.00	0.00	0.00	2451.81	262.00	1694.94	2439.76	392.53	1705.06	2333.85	276.45	1655.96	2318.12	381.92	1656.15	589.68	-22.09	78.32	1188.08	-0.03	79.19	569.58
9.27000	2263.14	331.89	46.52	2220.86	336.02	61.09	2062.62	383.01	80.64	2085.50	388.73	141.79	2812.96	279.37	85.05	2762.54	276.00	92.00	2590.46	211.66	41.49	2599.36	238.70	87.15	2462.01	337.24	1310.02	0.00	0.00	0.00	2460.95	259.98	1694.35	2448.53	390.60	1704.89	2343.10	273.84	1655.02	2326.83	379.77	1655.58	589.84	-21.95	78.48	1188.38	-0.57	79.48	569.71
9.28000	2263.26	331.49	46.75	2222.07	336.09	60.81	2064.64	383.59	84.35	2088.79	389.48	145.14	2815.18	280.07	78.04	2764.43	276.21	86.41	2611.59	235.81	32.87	2603.15	239.58	86.29	2471.83	337.18	1309.76	0.00	0.00	0.00	2470.33	257.74	1694.41	2457.63	388.18	1705.15	2351.77	270.50	1654.29	2335.75	377.35	1655.31	590.46	-21.57	78.60	1188.84	0.00	79.64	569.88
9.29000	2263.78	331.69	46.85	2223.13	336.26	60.43	2066.72	384.10	88.75	2093.10	389.04	148.40	2816.85	281.47	73.44	2765.83	277.99	82.23	2611.11	233.39	35.13	2605.31	239.75	86.55	2481.86	337.22	1309.89	0.00	0.00	0.00	2479.93	255.92	1694.67	2466.48	386.29	1705.66	2361.65	268.46	1653.97	2344.74	374.76	1655.58	590.12	-22.51	78.32	1188.85	-0.13	79.32	569.68
9.30000	2263.76	331.94	46.99	2223.44	336.36	59.68	2069.54	384.43	93.32	2096.14	390.14	152.31	2817.35	284.01	71.11	2766.81	280.78	78.66	2608.63	229.57	37.82	2608.03	241.94	86.09	2492.01	337.39	1310.46	0.00	0.00	0.00	2488.73	253.70	1695.19	2475.70	384.50	1706.48	2370.92	265.60	1654.00	2353.79	372.07	1656.12	589.45	-22.92	78.23	1187.92	-0.51	79.32	569.67
9.31000	2263.85	331.64	47.67	2225.69	336.30	59.83	2073.32	384.59	98.20	2101.35	391.99	157.22	2817.55	285.27	68.69	2767.17	282.11	77.04	2606.72	226.46	39.66	2608.19	241.65	86.94	2501.87	337.66	1311.49	0.00	0.00	0.00	2498.66	251.85	1696.08	2503.66	381.69	1696.72	2380.93	263.64	1654.40	2362.49	369.71	1657.07	589.61	-22.59	78.20	1187.42	-0.34	79.30	569.75
9.32000	2264.20	331.97	47.50	2225.82	336.28	59.11	2077.18	386.10	104.27	2110.58	393.55	158.56	2818.11	284.98	67.10	2767.55	281.87	76.02	2607.31	226.61	39.81	2608.86	241.62	87.41	2511.42	337.97	1312.98	0.00	0.00	0.00	2508.39	249.57	1697.02	2516.75	379.79	1695.81	2390.20	260.71	1654.97	2371.42	366.88	1658.46	590.06	-22.47	78.57	1188.14	-0.29	79.51	569.69
9.33000	2264.15	331.95	47.31	2228.30	336.18	59.67	2082.29	387.38	110.68	2118.36	394.91	163.34	2818.39	285.65	65.71	2766.46	282.65	76.85	2610.14	229.35	39.08	2609.74	241.32	87.56	2521.19	338.46	1314.83	0.00	0.00	0.00	2517.59	247.31	1698.07	2524.64	378.33	1697.38	2399.71	258.04	1655.53	2380.67	363.78	1659.98	589.86	-22.30	78.39	1188.33	0.13	79.39	569.71
9.34000	2265.13	332.14	47.46	2231.88	336.56	60.95	2088.60	388.50	117.38	2126.95	396.60	168.40	2819.05	285.78	64.21	2766.67	283.07	76.07	2610.99	229.65	39.04	2610.69	241.30	87.80	2530.69	339.01	1316.80	0.00	0.00	0.00	2526.93	245.83	1699.25	2532.40	377.34	1699.27	2409.32	255.32	1656.20	2389.74	361.00	1661.60	589.24	-22.46	78.13	1189.10	-0.19	79.48	569.58
9.35000	2265.71	332.59	47.05	2237.57	337.11	63.63	2095.47	390.35	124.87	2136.33	398.81	173.79	2818.82	286.32	63.22	2766.80	283.13	75.19	2611.58	230.53	38.78	2612.28	242.60	87.45	2539.95	339.58	1318.83	0.00	0.00	0.00	2536.17	243.87	1700.20	2543.08	372.76	1701.43	2419.62	253.69	1656.93	2398.54	358.58	1663.11	588.59	-22.55	78.06	1188.81	-0.42	79.39	569.69
9.36000	2267.26	332.91	46.59	2244.84	337.64	66.95	2103.04	392.55	132.95	2146.55	401.26	179.42	2819.05	286.36	62.26	2767.04	283.27	74.65	2611.52	230.58	38.91	2612.42	242.80	87.44	2549.05	340.12	1320.72	0.00	0.00	0.00	2545.81	242.19	1700.96	2550.45	372.34	1702.71	2429.35	251.66	1657.51	2407.16	356.40	1664.53	589.29	-22.01	78.34	1188.27	0.08	79.32	569.67
9.37000	2269.09	333.38	46.54	2244.08	338.24	65.69	2111.59	395.52	141.55	2157.43	404.27	185.22	2819.00	286.81	61.74	2767.43	283.38	74.29	2611.47	230.45	39.03	2611.29	240.97	88.26	2558.08	340.55	1322.37	0.00	0.00	0.00	2554.87	240.53	1701.69	2559.04	370.85	1704.08	2438.61	249.30	1657.94	2416.05	354.17	1665.86	589.29	-22.35	78.33	1188.50	0.31	79.31	569.66
9.38000	2271.70	334.67	46.22	2245.02	339.20	65.08	2121.46	396.91	149.97	2169.82	405.67	190.59	2818.83	286.95	61.35	2767.51	283.34	73.90	2611.42	230.43	39.17	2610.55	239.93	88.60	2566.91	341.09	1323.69	0.00	0.00	0.00	2564.35	239.78	1702.51	2568.73	368.69	1705.76	2448.44	248.18	1658.41	2424.78	352.06	1667.04	590.59	-22.56	78.52	1188.30	-0.02	79.81	569.64
9.39000	2272.53	334.13	50.41	2248.70	340.38	66.46	2130.33	401.17	159.95	2181.66	408.30	196.59	2819.30	286.59	60.85	2767.64	283.19	73.63	2611.38	230.43	38.97	2611.99	241.68	87.78	2575.65	341.62	1324.70	0.00	0.00	0.00	2573.27	238.49	1703.16	2576.47	367.72	1706.97	2457.11	245.77	1658.86	2433.47	350.26	1668.13	590.42	-22.74	78.60	1187.99	0.10	79.69	569.68
9.40000	2277.52	336.13	50.50	2253.10	342.21	68.44	2140.81	403.66	168.95	2194.00	411.07	203.06	2819.48	286.44	60.46	2767.53	283.08	73.31	2611.99	231.07	38.77	2612.49	242.19	87.75	2583.96	342.31	1325.49	0.00	0.00	0.00	2578.53	234.97	1706.92	2585.01	367.18	1707.92	2466.94	245.13	1659.61	2442.15	348.53	1669.19	590.40	-23.25	78.43	1188.52	0.48	79.78	569.66
9.41000	2283.06	339.01	50.34	2259.12	344.33	71.21	2153.27	404.35	177.72	2207.27	413.19	209.41	2818.98	286.82	60.55	2767.62	282.89	73.13	2611.83	230.92	38.69	2614.58	245.51	86.06	2592.38	343.16	1326.11	0.00	0.00	0.00	2586.51	233.81	1708.36	2593.27	366.84	1708.86	2475.77	243.35	1660.16	2450.62	347.45	1670.08	590.71	-22.56	78.64	1188.81	-0.14	79.60	569.68
9.42000	2291.73	341.97	49.61	2267.45	346.98	74.60	2165.64	405.07	186.07	2221.23	414.16	215.52	2819.36	286.37	59.98	2767.59	282.75	72.89	2612.14	231.46	38.46	2613.83	244.34	86.60	2600.92	344.08	1326.64	0.00	0.00	0.00	2595.75	233.61	1709.17	2601.98	365.89	1710.17	2484.31	241.44	1660.53	2459.55	345.96	1671.00	589.13	-22.50	78.26	1188.17	0.14	79.63	569.75
9.43000	2303.30	346.33	49.31	2279.15	350.92	78.49	2178.42	404.55	193.00	2235.67	413.81	221.31	2819.23	286.56	59.91	2767.55	282.67	72.68	2611.55	230.77	38.75	2611.98	241.28	88.17	2609.68	345.16	1327.17	0.00	0.00	0.00	2605.18	233.56	1709.92	2591.00	365.25	1723.78	2494.83	242.13	1661.29	2468.09	344.82	1671.88	589.15	-22.75	78.41	1188.84	-0.06	79.70	569.62
9.44000	2317.34	353.02	52.53	2297.17	356.14	84.92	2192.91	403.52	199.59	2250.40	413.26	226.89	2819.28	286.50	59.59	2767.69	282.50	72.49	2610.57	229.40	39.33	2612.34	241.41	88.32	2618.07	346.38	1327.71	0.00	0.00	0.00	2614.06	233.77	1710.76	2594.39	365.22	1727.83	2503.69	240.74	1661.69	2476.55	344.03	1672.67	589.75	-22.47	78.39	1188.00	-0.61	79.25	569.57
9.45000	2332.75	360.85	54.84	2316.57	362.39	90.46	2208.81	401.83	204.51	2265.07	413.84	232.42	2819.44	286.61	59.40	2767.65	282.38	72.16	2611.82	231.07	38.76	2611.83	240.75	88.73	2626.61	347.71	1328.32	0.00	0.00	0.00	2623.63	234.20	1711.57	2602.96	365.59	1728.88	2512.87	240.13	1661.99	2484.89	343.58	1673.41	589.45	-22.47	78.07	1188.36	-0.49	79.20	569.68
9.46000	2349.78	369.39	56.54	2328.98	369.36	90.45	2224.99	401.66	208.76	2281.73	412.71	236.40	2819.54	286.54	59.10	2767.82	282.31	71.94	2611.22	230.53	39.13	2611.54	240.49	89.33	2635.19	349.20	1328.98	0.00	0.00	0.00	2632.55	234.92	1712.42	2611.54	365.67	1730.00	2521.91	239.68	1662.43	2493.06	343.41	1674.04	590.59	-21.96	78.51	1188.91	-0.21	79.71	569.63
9.47000	2352.75	378.96	48.26	2345.55	376.63	91.90	2242.20	400.65	211.37	2297.71	413.37	239.81	2819.75	286.56	58.64	2768.09	282.26	71.70	2611.69	231.23	38.98	2613.29	242.56	89.04	2643.49	350.70	1329.65	0.00	0.00	0.00	2641.41	235.92	1713.32	2619.99	366.38	1731.14	2531.20	239.68	1662.79	2501.74	342.91	1674.89	590.58	-22.05	78.67	1189.01	-0.00	79.91	569.76
9.48000	2389.61	386.74	60.29	2365.85	383.77	93.93	2259.67	399.98	212.87	2315.36	412.64	241.65	2820.27	286.43	58.25	2768.42	282.21	71.49	2611.40	231.00	39.50	2613.77	243.21	89.24	2652.00	352.22	1330.30	0.00	0.00	0.00	2650.81	237.03	1714.12	2628.13	367.34	1732.16	2540.93	240.38	1663.33	2510.00	343.06	1675.70	591.10	-21.99	78.81	1188.53	0.09	79.57	569.73
9.49000	2420.92	394.92	65.51	2386.49	390.61	95.32	2277.64	399.88	213.08	2333.08	412.79	242.36	2820.84	286.09	57.86	2768.85	282.17	71.39	2610.86	230.06	40.24	2613.83	243.35	89.63	2660.25	353.68	1330.98	0.00	0.00	0.00	2659.71	238.50	1714.97	2636.55	368.46	1733.14	2550.64	241.58	1663.97	2518.33	343.24	1676.48	591.17	-22.78	78.74	1188.46	-0.40	79.46	569.70
9.50000	2437.57	403.10	64.41	2409.98	396.87	96.71	2296.05	400.26	212.12	2350.91	413.61	242.09	2820.99	286.41	57.85	2769.18	282.09	71.24	2610.84	229.82	40.72	2613.88	242.83	90.49	2668.44	355.07	1331.63	0.00	0.00	0.00	2668.73	240.33	1715.88	2644.84	369.87	1734.05	2559.81	242.11	1664.59	2527.04	343.21	1677.38	590.34	-22.91	78.55	1188.69	-0.64	79.43	569.61
9.51000	2457.37	410.51	63.81	2432.97	402.76	97.05	2315.88	400.22	209.22	2369.97	414.34	240.48	2821.41	286.02	57.44	2769.45	282.02	71.08	2609.54	228.38	41.57	2614.34	243.24	91.02	2676.30	356.36	1332.25	0.00	0.00	0.00	2678.02	242.26	1716.75	2652.47	371.77	1734.84	2569.04	242.63	1665.38	2535.51	343.69	1678.20	590.58	-22.39	78.74	1188.33	-0.37	79.38	569.60
9.52000	2482.21	416.76	64.38	2458.42	408.00	97.62	2335.42	401.78	205.44	2388.02	416.95	238.31	2821.61	286.35	57.43	2769.69	281.93	70.87	2608.65	227.05	42.47	2613.76	242.31	92.00	2683.85	357.54	1332.79	0.00	0.00	0.00	2686.79	244.54	1717.67	2660.46	373.47	1735.80	2577.65	242.89	1666.27	2543.92	344.37	1678.92	590.31	-22.60	78.63	1188.05	0.05	79.30	569.63
9.53000	2508.54	422.40	64.80	2483.10	412.92	96.91	2356.13	403.46	200.16	2408.43	417.55	234.19	2821.84	286.23	57.02	2770.17	281.85	70.85	2607.56	225.76	43.44	2615.71	244.38	91.86	2691.42	358.71	1333.30	0.00	0.00	0.00	2696.19	247.05	1718.47	2668.73	375.85	1736.07	2587.42	244.76	1667.34	2551.89	345.63	1679.52	590.17	-22.57	78.25	1188.24	-0.57	79.25	569.65
9.54000	2535.70	427.37	64.72	2509.78	417.25	96.17	2377.88	405.60	193.48	2429.14	419.23	229.47	2821.74	286.46	56.94	2770.40	281.77	70.67	2606.09	223.98	44.73	2616.03	244.55	92.49	2698.78	359.86	1333.77	0.00	0.00	0.00	2704.91	249.74	1719.41	2676.42	378.25	1736.47	2597.69	247.17	1668.37	2560.16	346.39	1680.14	590.77	-22.90	78.54	1188.12	-0.67	79.03	569.68
9.55000	2563.58	431.81	64.36	2536.39	421.42	94.66	2400.45	407.13	185.45	2448.57	423.25	224.41	2822.28	286.19	56.67	2770.86	281.63	70.62	2606.02	223.99	45.27	2616.30	244.68	93.27	2706.16	361.05	1334.14	0.00	0.00	0.00	2714.33	252.56	1720.20	2684.68	380.55	1736.68	2606.50	248.11	1669.32	2568.50	347.24	1680.67	590.80	-22.39	78.53	1188.01	-0.22	79.44	569.65
9.56000	2593.22	435.98	64.47	2563.72	425.48	92.99	2424.78	408.84	176.35	2470.30	425.25	217.99	2822.23	286.52	56.67	2771.17	281.54	70.51	2605.86	223.67	45.89	2617.01	245.11	93.94	2713.39	362.36	1334.47	0.00	0.00	0.00	2722.84	255.58	1720.94	2692.66	383.35	1736.61	2615.25	249.13	1670.32	2576.58	348.48	1681.00	590.77	-22.34	78.27	1187.41	0.01	79.36	569.54
9.57000	2623.01	440.22	64.43	2591.70	429.37	91.19	2448.19	412.79	167.07	2492.54	427.61	210.97	2822.59	286.27	56.25	2771.26	281.44	70.29	2604.85	222.76	46.74	2616.94	245.00	94.66	2720.72	363.81	1334.72	0.00	0.00	0.00	2731.77	258.72	1721.51	2699.89	386.46	1736.51	2624.76	251.40	1671.25	2584.16	350.46	1681.25	590.91	-22.56	78.42	1187.56	0.11	79.33	569.69
9.58000	2653.39	444.42	64.41	2621.26	433.37	89.66	2474.60	413.75	156.11	2514.68	431.03	203.52	2822.50	286.64	56.39	2771.38	281.32	70.09	2603.90	221.50	47.89	2616.61	244.17	95.81	2727.93	365.41	1334.82	0.00	0.00	0.00	2740.42	261.93	1722.05	2707.94	389.48	1736.27	2633.30	252.56	1672.11	2592.09	351.87	1681.54	591.19	-22.77	78.76	1188.14	-0.27	79.48	569.77
9.59000	2684.43	448.71	64.47	2650.58	437.43	87.76	2498.98	418.43	146.29	2538.24	433.66	195.37	2823.00	286.13	55.86	2771.72	281.23	70.02	2604.52	222.21	48.15	2618.60	246.25	95.78	2735.03	367.13	1334.80	0.00	0.00	0.00	2749.25	265.25	1722.48	2715.12	392.60	1736.07	2642.43	255.00	1672.83	2600.26	353.34	1681.71	590.16	-22.77	78.59	1188.43	-0.19	79.63	569.77
9.60000	2715.74	453.38	64.90	2680.89	441.93	86.36	2525.63	421.80	135.73	2562.83	436.16	186.64	2823.23	285.64	55.22	2771.73	281.08	69.80	2605.15	222.90	48.58	2618.14	244.98	97.10	2742.15	368.98	1334.68	0.00	0.00	0.00	2758.04	268.63	1722.77	2722.86	395.51	1735.73	2651.46	257.02	1673.63	2608.34	354.84	1681.90	591.34	-22.47	79.05	1187.95	-0.32	79.21	569.67
9.61000	2747.18	458.77	65.70	2710.65	447.16	84.72	2552.95	424.61	125.00	2586.74	440.09	178.35	2821.38	286.75	58.11	2771.92	280.89	69.68	2605.67	223.50	48.96	2619.08	246.02	97.43	2749.32	370.89	1334.44	0.00	0.00	0.00	2766.50	272.03	1722.95	2731.28	398.65	1735.65	2660.67	259.12	1674.16	2616.25	356.54	1681.93	590.43	-22.57	78.85	1188.21	0.10	79.22	569.59
9.62000	2778.84	465.04	67.09	2740.52	453.02	83.48	2580.27	428.63	114.81	2611.78	443.02	169.55	2821.51	286.76	58.20	2772.37	280.77	69.72	2606.67	224.52	49.19	2620.26	247.17	97.72	2756.23	372.91	1334.12	0.00	0.00	0.00	2775.15	275.57	1722.97	2739.54	401.93	1735.49	2668.98	260.82	1674.58	2624.14	358.41	1681.89	590.28	-22.48	78.86	1188.55	-0.20	79.65	569.63
9.63000	2810.04	472.07	68.90	2771.26	459.52	83.36	2609.47	431.59	104.23	2637.00	446.75	161.14	2821.82	286.69	58.14	2772.57	280.63	69.61	2607.34	225.20	49.34	2620.68	246.84	98.47	2763.11	375.06	1333.73	0.00	0.00	0.00	2783.64	279.31	1722.92	2747.63	405.35	1735.26	2677.37	262.79	1674.92	2631.38	360.81	1681.66	589.63	-22.87	78.53	1187.88	-0.36	79.34	569.63
9.64000	2840.72	479.96	71.20	2802.11	466.55	83.88	2636.34	437.37	95.08	2662.63	449.88	152.88	2822.25	286.56	58.16	2772.84	280.48	69.60	2607.11	224.75	49.94	2620.76	246.42	99.30	2770.01	377.33	1333.26	0.00	0.00	0.00	2792.55	283.07	1722.72	2755.56	408.91	1734.95	2685.89	265.11	1675.32	2639.34	362.65	1681.48	589.60	-22.92	78.59	1187.41	-0.19	79.14	569.72
9.65000	2870.61	488.75	73.94	2832.31	474.43	84.81	2664.98	442.25	86.15	2688.93	453.23	144.06	2822.79	286.42	58.40	2773.03	280.33	69.58	2605.59	222.82	51.21	2621.14	246.60	99.95	2776.97	379.68	1332.72	0.00	0.00	0.00	2800.83	287.05	1722.50	2763.33	412.60	1734.57	2695.46	268.44	1675.72	2646.95	364.75	1681.24	591.32	-23.14	78.96	1187.78	0.19	79.35	569.72
9.66000	2899.76	498.28	77.18	2861.59	483.02	86.09	2694.46	446.47	75.43	2714.48	456.38	135.52	2822.94	286.30	58.35	2773.23	280.14	69.55	2605.80	222.79	51.70	2621.92	247.15	100.47	2783.79	382.16	1332.12	0.00	0.00	0.00	2809.14	291.11	1722.14	2770.95	416.42	1734.13	2704.69	271.90	1675.99	2654.70	366.85	1680.91	590.34	-22.88	78.52	1188.47	0.13	79.36	569.68
9.67000	2927.98	508.62	80.59	2890.33	492.12	87.88	2722.98	450.43	65.05	2739.28	459.32	127.27	2823.19	286.18	58.36	2773.35	279.98	69.47	2607.80	224.86	51.47	2621.84	246.11	101.43	2790.69	384.69	1331.44	0.00	0.00	0.00	2817.77	295.49	1721.64	2778.41	420.37	1733.61	2713.76	275.41	1676.26	2662.25	369.13	1680.50	588.93	-22.78	78.26	1188.71	-0.14	79.77	569.63
9.68000	2955.55	519.78	84.73	2917.38	502.20	89.69	2750.55	454.15	55.00	2763.35	462.07	119.31	2823.46	286.18	58.30	2773.24	279.90	69.24	2610.61	228.21	50.97	2621.93	246.10	102.08	2797.52	387.32	1330.68	0.00	0.00	0.00	2825.75	299.93	1721.10	2785.72	424.45	1733.03	2720.73	276.34	1676.08	2669.69	371.67	1679.93	588.29	-22.25	78.09	1188.86	0.01	79.76	569.72
9.69000	2982.38	531.37	89.64	2944.02	512.89	92.40	2777.18	457.62	45.29	2786.68	464.63	111.62	2825.04	285.21	55.19	2773.50	279.84	69.20	2611.97	229.59	51.13	2623.28	247.09	102.54	2804.25	389.96	1329.86	0.00	0.00	0.00	2833.96	304.60	1720.50	2792.88	428.64	1732.38	2729.61	280.20	1676.19	2676.84	374.54	1679.24	589.43	-22.20	78.43	1187.88	-0.06	79.51	569.65
9.70000	3007.50	543.85	95.16	2969.57	523.76	95.98	2802.90	460.85	35.90	2809.30	467.00	104.21	2824.42	285.66	54.81	2773.50	279.81	69.03	2612.54	229.90	51.67	2623.57	246.99	103.40	2810.88	392.72	1328.92	0.00	0.00	0.00	2841.93	309.55	1719.84	2799.89	432.95	1731.67	2737.80	283.33	1676.06	2684.04	377.39	1678.52	588.80	-22.48	77.99	1188.31	0.38	79.60	569.57
9.71000	3031.56	556.53	101.47	2994.13	535.20	100.49	2827.71	463.85	26.84	2831.21	469.19	97.08	2824.77	285.39	54.46	2773.56	279.77	68.88	2610.58	227.17	53.27	2624.21	246.89	104.28	2817.65	395.55	1327.88	0.00	0.00	0.00	2849.88	314.65	1719.12	2806.76	437.38	1730.90	2745.47	286.26	1675.85	2691.16	380.20	1677.65	588.49	-22.39	77.91	1188.77	-0.05	79.48	569.57
9.72000	3053.60	569.27	108.31	3016.47	547.10	105.46	2851.63	466.62	18.10	2852.42	471.19	90.21	2824.52	285.53	54.23	2773.75	279.65	68.83	2607.82	223.43	55.19	2623.96	246.20	105.25	2824.26	398.43	1326.73	0.00	0.00	0.00	2857.25	319.99	1718.42	2813.48	441.92	1730.07	2754.38	290.97	1675.71	2697.87	383.65	1676.56	588.97	-22.58	78.36	1187.98	0.38	79.36	569.59
9.73000	3073.89	581.88	115.53	3038.55	558.34	111.69	2874.67	469.16	9.68	2872.95	473.03	83.61	2824.58	285.48	53.98	2773.83	279.57	68.70	2606.95	221.84	56.26	2624.49	245.69	106.31	2830.96	401.36	1325.53	0.00	0.00	0.00	2864.57	325.58	1717.58	2820.06	446.57	1729.19	2762.63	295.15	1675.45	2705.11	386.40	1675.46	588.31	-22.36	78.05	1187.96	0.21	79.29	569.69
9.74000	3092.57	593.78	122.90	3057.46	569.12	117.30	2896.84	471.49	1.57	2892.79	474.70	77.27	2824.92	285.18	53.60	2773.96	279.47	68.61	2607.75	222.34	56.59	2624.80	245.40	107.32	2837.57	404.45	1324.26	0.00	0.00	0.00	2871.86	331.31	1716.67	2826.51	451.32	1728.24	2770.37	299.00	1675.00	2711.84	389.69	1674.27	589.15	-22.16	78.40	1188.77	0.10	79.69	569.69
9.75000	3109.99	604.13	130.19	3075.39	579.02	123.23	2918.16	473.61	-6.23	2911.96	476.20	71.20	2824.58	285.59	53.65	2773.97	279.33	68.45	2609.84	224.13	56.79	2626.47	246.56	107.60	2844.09	407.72	1322.94	0.00	0.00	0.00	2878.93	337.28	1715.75	2832.82	456.17	1727.24	2777.22	302.49	1674.41	2718.26	393.43	1672.89	588.96	-22.26	78.39	1188.61	-0.82	79.30	569.63
9.76000	3125.60	613.17	136.47	3092.44	587.53	128.97	2938.64	475.52	-13.73	2930.48	477.54	65.37	2825.05	285.14	53.23	2774.03	279.18	68.31	2611.13	225.11	57.29	2626.51	245.72	108.93	2850.53	411.05	1321.60	0.00	0.00	0.00	2886.02	343.39	1714.74	2838.99	461.13	1726.19	2785.56	307.88	1673.97	2724.84	397.31	1671.42	590.23	-22.20	78.56	1188.81	0.09	79.23	569.68
9.77000	3140.37	620.14	141.69	3108.72	594.01	133.94	2958.30	477.23	-20.92	2948.34	478.73	59.80	2824.45	285.59	53.25	2774.13	278.98	68.17	2613.93	228.07	57.25	2628.05	246.11	109.85	2857.07	414.45	1320.29	0.00	0.00	0.00	2892.88	349.67	1713.75	2845.04	466.18	1725.09	2793.09	312.78	1673.44	2731.56	400.89	1670.08	590.46	-22.44	78.53	1188.75	-0.28	79.35	569.73
9.78000	3153.98	625.42	145.38	3121.95	599.24	136.59	2977.14	478.74	-27.82	2965.56	479.76	54.48	2825.10	285.13	52.75	2774.32	278.87	68.08	2614.90	228.57	58.08	2628.85	246.13	110.98	2863.51	417.95	1319.00	0.00	0.00	0.00	2899.65	356.06	1712.67	2850.95	471.32	1723.94	2800.83	318.41	1672.87	2738.81	404.72	1668.78	591.04	-22.24	78.67	1188.91	0.22	79.79	569.68
9.79000	3165.81	629.22	147.30	3134.01	603.38	138.03	2995.19	480.06	-34.42	2982.15	480.65	49.41	2824.76	285.44	52.69	2774.42	278.67	67.90	2616.13	229.33	58.79	2630.28	246.05	112.09	2870.26	421.52	1317.68	0.00	0.00	0.00	2906.45	362.50	1711.59	2856.74	476.56	1722.75	2807.21	322.80	1672.34	2745.65	408.79	1667.51	589.09	-22.70	78.18	1189.36	0.21	79.67	569.60
9.80000	3176.79	631.93	147.80	3145.35	606.06	138.49	3012.45	481.19	-40.73	2998.12	481.40	44.58	2824.90	285.28	52.27	2774.91	278.46	67.96	2616.34	228.55	60.22	2631.07	245.53	113.41	2876.96	425.23	1316.38	0.00	0.00	0.00	2912.73	369.19	1710.56	2862.41	481.88	1721.50	2815.41	329.45	1671.77	2752.09	413.10	1666.27	589.01	-22.29	78.20	1188.39	-0.32	79.31	569.65
9.81000	3186.27	633.59	146.49	3154.37	608.03	136.94	3028.93	482.15	-46.75	3013.47	482.01	39.98	2825.04	285.21	52.22	2775.06	278.28	67.86	2618.31	230.08	60.95	2631.51	244.44	115.15	2883.68	428.98	1315.14	0.00	0.00	0.00	2919.34	375.87	1709.47	2867.95	487.28	1720.22	2821.67	334.70	1671.28	2758.15	417.62	1665.06	589.87	-21.91	78.65	1187.54	-0.39	79.40	569.69
9.82000	3194.45	634.41	143.63	3162.12	608.85	134.17	3044.66	482.92	-52.49	3028.23	482.49	35.63	2824.96	285.27	52.02	2775.18	278.03	67.70	2619.29	230.18	62.30	2633.37	245.01	116.61	2890.09	432.87	1313.95	0.00	0.00	0.00	2925.36	382.68	1708.41	2873.38	492.77	1718.89	2827.93	340.11	1670.68	2763.86	422.35	1663.88	588.90	-22.28	78.01	1188.24	0.44	79.67	569.78
9.83000	3201.41	634.33	138.67	3169.66	608.58	130.60	3059.65	483.53	-57.95	3042.39	482.84	31.50	2825.30	284.77	51.48	2775.65	277.74	67.71	2621.14	231.28	63.16	2634.05	241.87	125.62	2896.51	436.85	1312.81	0.00	0.00	0.00	2931.20	389.55	1707.35	2878.68	498.33	1717.52	2834.99	347.16	1670.40	2769.25	427.29	1662.73	590.04	-22.16	78.54	1188.15	0.70	79.71	569.68
9.84000	3207.14	633.31	132.18	3175.24	607.10	125.40	3073.90	483.98	-63.14	3055.97	483.07	27.60	2825.54	284.57	51.37	2776.01	277.53	67.74	2622.82	232.06	64.50	2632.97	240.52	127.71	2903.07	440.97	1311.72	0.00	0.00	0.00	2936.96	396.59	1706.28	2883.88	503.97	1716.11	2841.09	353.04	1669.74	2774.33	432.41	1661.62	591.29	-22.01	78.96	1188.38	0.09	79.61	569.69
9.85000	3212.72	631.37	125.37	3179.04	605.42	118.60	3087.43	484.27	-68.05	3068.97	483.18	23.93	2825.61	284.76	51.45	2776.43	277.19	67.73	2623.55	231.43	66.42	2634.08	239.53	130.24	2909.73	445.18	1310.71	0.00	0.00	0.00	2942.65	403.63	1705.26	2888.95	509.68	1714.67	2847.17	359.30	1669.31	2779.13	437.71	1660.53	591.44	-21.87	79.01	1188.75	-0.24	79.47	569.68
9.86000	3216.66	629.55	118.14	3182.65	603.89	112.03	3100.26	484.40	-72.70	3081.41	483.17	20.48	2825.89	284.52	51.12	2776.76	276.96	67.70	2625.20	231.88	68.16	2636.07	239.30	132.80	2916.58	449.45	1309.82	0.00	0.00	0.00	2947.94	410.76	1704.27	2893.92	515.46	1713.19	2852.50	365.02	1668.57	2783.67	443.17	1659.48	591.04	-22.34	78.81	1188.23	0.18	79.60	569.61
9.87000	3221.59	629.13	111.11	3187.04	603.05	106.52	3112.40	484.38	-77.08	3093.30	483.06	17.25	2825.85	284.75	51.17	2777.38	276.72	67.81	2627.09	232.39	70.04	2637.73	239.26	135.15	2923.45	453.74	1309.09	0.00	0.00	0.00	2953.16	418.05	1703.39	2898.79	521.30	1711.67	2858.23	371.81	1668.16	2787.98	448.80	1658.45	589.48	-22.88	78.37	1188.60	0.22	79.29	569.58
9.88000	3225.76	630.86	103.04	3191.17	603.33	102.07	3123.86	484.23	-81.20	3104.64	482.83	14.24	2826.20	284.51	50.91	2777.93	276.54	67.84	2628.06	231.66	72.74	2640.00	239.94	136.67	2930.50	458.10	1308.52	0.00	0.00	0.00	2958.62	425.43	1702.75	2903.54	527.21	1710.13	2864.28	379.03	1668.12	2792.08	454.57	1657.47	590.74	-23.06	78.64	1189.10	-0.17	79.44	569.73
9.89000	3228.79	632.50	96.06	3193.94	604.10	97.59	3134.66	483.93	-85.06	3115.45	482.51	11.43	2826.58	284.47	50.80	2778.55	276.40	67.85	2629.43	231.14	75.77	2642.13	239.81	140.36	2937.46	462.47	1308.27	0.00	0.00	0.00	2963.73	433.08	1702.46	2908.20	533.17	1708.55	2869.45	385.44	1668.33	2795.99	460.47	1656.51	589.36	-22.60	78.34	1187.70	0.10	79.38	569.74
9.90000	3232.08	631.92	89.85	3196.63	603.74	93.25	3144.81	483.50	-88.67	3125.73	482.10	8.84	2826.73	284.77	50.80	2779.15	276.35	67.76	2631.26	231.04	79.17	2645.18	238.69	144.42	2944.40	466.66	1308.35	0.00	0.00	0.00	2968.91	440.82	1702.49	2912.75	539.19	1706.95	2874.06	391.41	1668.63	2799.74	466.51	1655.59	589.64	-22.12	78.39	1188.33	0.24	79.55	569.68
9.91000	3234.80	630.12	85.33	3199.51	602.02	90.36	3154.31	482.95	-92.03	3135.50	481.59	6.45	2827.03	284.70	50.68	2779.90	276.36	67.68	2633.87	231.85	82.69	2649.08	239.90	148.39	2951.07	470.75	1308.86	0.00	0.00	0.00	2974.15	448.55	1702.68	2917.20	545.27	1705.32	2879.33	398.71	1669.43	2803.34	472.65	1654.69	589.98	-22.06	78.58	1189.10	0.10	79.50	569.74
9.92000	3236.14	629.20	82.42	3200.79	601.21	88.35	3163.20	482.27	-95.15	3144.76	480.99	4.26	2827.71	284.39	50.36	2780.92	276.32	67.54	2637.23	233.13	86.50	2651.94	239.28	152.81	2957.35	474.84	1309.80	0.00	0.00	0.00	2979.02	456.47	1703.06	2921.56	551.39	1703.66	2887.39	409.11	1671.28	2806.83	478.91	1653.84	589.45	-21.98	78.43	1188.33	-0.21	79.39	569.76
9.93000	3236.18	629.48	79.30	3201.42	601.61	86.61	3171.47	481.48	-98.02	3153.53	480.31	2.27	2828.17	284.38	50.24	2781.93	276.37	67.25	2639.19	232.60	91.46	2657.42	241.14	157.52	2963.52	478.79	1311.10	0.00	0.00	0.00	2983.74	464.40	1703.52	2925.83	557.56	1701.99	2891.54	415.40	1672.89	2810.23	485.25	1653.01	589.25	-22.21	78.52	1187.17	-0.19	79.06	569.73
9.94000	3236.18	629.48	79.30	3201.93	601.96	85.19	3179.15	480.58	-100.66	3161.81	479.56	0.47	2828.33	284.75	50.14	2783.25	276.50	67.07	2643.65	234.61	95.93	2663.48	241.94	162.67	2969.52	482.81	1312.69	0.00	0.00	0.00	2988.69	472.58	1704.01	2930.00	563.78	1700.29	2896.43	422.56	1674.47	2813.56	491.69	1652.22	591.34	-22.76	78.79	1188.19	-0.27	79.17	569.66
9.95000	3236.18	629.48	79.30	3202.76	601.92	84.17	3186.25	479.57	-103.06	3169.61	478.73	-1.13	2828.50	284.91	50.11	2784.68	276.64	66.84	2648.03	235.79	101.28	2667.92	241.97	167.84	2975.61	487.09	1314.52	0.00	0.00	0.00	2993.46	480.83	1704.58	2934.09	570.03	1698.57	2900.34	428.40	1675.99	2816.84	498.19	1651.47	591.54	-22.47	78.83	1188.63	-0.13	79.48	569.64
9.96000	3236.18	629.48	79.30	3203.15	601.97	83.35	3192.77	478.46	-105.23	3176.95	477.83	-2.55	2828.82	285.08	50.62	2786.19	276.90	66.66	2652.48	236.91	107.03	2673.41	241.13	174.12	2981.59	491.61	1316.45	0.00	0.00	0.00	2997.83	489.14	1705.21	2938.08	576.32	1696.83	2904.97	435.51	1677.74	2820.10	504.76	1650.75	590.47	-22.33	78.68	1187.54	-0.45	78.93	569.69
9.97000	3236.18	629.48	79.30	3203.34	602.14	82.74	3198.74	477.26	-107.17	3183.82	476.87	-3.78	2829.31	285.02	50.96	2788.08	277.29	66.65	2658.27	238.57	113.08	2680.48	242.34	179.25	2987.43	496.37	1318.30	0.00	0.00	0.00	3002.38	497.44	1705.75	2942.00	582.65	1695.08	2911.24	444.00	1679.82	2823.36	511.38	1650.06	590.36	-22.44	78.68	1188.16	-0.54	78.75	569.74
9.98000	3236.18	629.48	79.30	3203.73	602.06	82.39	3204.16	475.97	-108.89	3190.25	475.84	-4.83	2828.45	286.20	53.12	2790.30	277.73	66.84	2664.74	240.48	119.37	2687.50	241.84	185.97	2993.16	501.26	1320.07	0.00	0.00	0.00	3006.69	505.63	1706.26	2945.83	589.01	1693.31	2915.44	450.04	1681.13	2826.64	518.04	1649.41	589.93	-22.28	78.51	1189.22	-0.36	79.47	569.79
9.99000	3236.18	629.48	79.30	3203.70	602.15	81.88	3209.06	474.59	-110.40	3196.25	474.77	-5.70	2829.32	286.44	53.18	2792.66	278.22	67.32	2671.22	241.68	126.44	2695.07	241.47	192.46	2998.85	506.12	1321.74	0.00	0.00	0.00	3010.96	513.86	1706.72	2949.58	595.40	1691.53	2920.28	457.17	1682.69	2829.97	524.74	1648.80	590.34	-22.44	78.61	1188.70	-0.12	79.67	569.75
10.00000	3236.18	629.48	79.30	3203.91	602.21	81.59	3213.44	473.14	-111.68	3201.81	473.64	-6.40	2830.51	286.49	52.93	2795.50	278.69	68.39	2678.79	242.97	133.88	2705.01	242.58	199.14	3004.64	511.01	1323.32	0.00	0.00	0.00	3014.96	522.06	1707.10	2953.26	601.81	1689.74	2926.16	465.15	1684.38	2833.37	531.45	1648.22	590.14	-22.22	78.63	1187.56	-0.55	79.20	569.68
10.01000	3236.18	629.48	79.30	3204.03	602.28	81.19	3217.31	471.61	-112.76	3206.95	472.47	-6.93	2832.19	286.39	52.72	2798.81	279.20	69.88	2686.54	243.74	141.96	2714.07	242.47	206.47	3010.48	515.88	1324.79	0.00	0.00	0.00	3019.39	530.09	1707.35	2956.85	608.25	1687.94	2929.71	470.51	1685.45	2836.86	538.18	1647.68	590.33	-21.94	78.89	1187.66	0.03	79.30	569.61
10.02000	3236.18	629.48	79.30	3204.29	602.30	80.97	3220.70	470.02	-113.62	3211.69	471.25	-7.29	2833.87	286.25	52.09	2802.45	279.67	71.76	2696.20	246.00	149.89	2723.58	243.60	212.93	3016.27	520.70	1326.05	0.00	0.00	0.00	3023.62	537.93	1707.56	2960.38	614.70	1686.13	2935.90	478.87	1686.79	2840.47	544.91	1647.17	589.55	-22.63	78.54	1187.73	0.03	79.26	569.76
10.03000	3236.18	629.48	79.30	3204.09	602.38	80.46	3223.61	468.36	-114.28	3216.02	470.00	-7.48	2836.62	286.02	51.57	2806.83	280.24	74.37	2705.88	247.71	158.13	2734.08	244.19	220.24	3021.85	525.53	1327.12	0.00	0.00	0.00	3027.66	545.78	1707.78	2963.84	621.17	1684.32	2941.02	485.92	1687.73	2844.22	551.63	1646.70	589.87	-22.06	78.71	1187.48	-0.16	79.11	569.73
10.04000	3236.18	629.48	79.30	3204.04	602.55	80.17	3226.06	466.64	-114.74	3219.97	468.72	-7.52	2840.15	285.92	50.99	2811.71	281.00	77.68	2714.88	247.71	167.61	2745.40	245.44	228.09	3027.52	530.23	1327.93	0.00	0.00	0.00	3031.58	553.40	1707.95	2967.23	627.65	1682.50	2946.15	492.32	1688.30	2848.14	558.32	1646.27	590.42	-22.46	78.80	1187.66	0.36	79.26	569.62
10.05000	3236.18	629.48	79.30	3204.04	602.55	80.17	3228.06	464.87	-115.01	3223.54	467.41	-7.40	2843.99	285.91	50.09	2817.75	282.10	81.72	2724.43	247.83	177.30	2757.58	248.11	235.20	3033.13	534.90	1328.50	0.00	0.00	0.00	3035.49	561.02	1708.06	2970.55	634.14	1680.68	2950.27	498.17	1689.05	2852.24	564.99	1645.88	590.80	-22.92	78.68	1188.11	0.25	79.40	569.67
10.06000	3236.18	629.48	79.30	3204.04	602.55	80.17	3229.62	463.06	-115.08	3226.73	466.07	-7.12	2848.45	286.13	49.74	2824.89	283.81	86.04	2735.15	248.66	186.61	2769.46	249.60	242.87	3038.59	539.36	1328.80	0.00	0.00	0.00	3039.41	568.59	1708.08	2973.81	640.64	1678.86	2953.97	503.09	1689.57	2856.55	571.61	1645.52	590.51	-22.18	78.48	1188.61	-0.12	79.50	569.69
10.07000	3236.18	629.48	79.30	3204.04	602.55	80.17	3230.76	461.21	-114.96	3229.56	464.72	-6.69	2856.39	287.30	52.93	2833.91	285.86	90.54	2747.09	250.90	193.84	2782.43	252.56	249.69	3043.87	543.67	1328.93	0.00	0.00	0.00	3043.38	575.97	1708.07	2977.01	647.15	1677.04	2959.38	509.88	1690.12	2861.10	578.18	1645.20	590.37	-21.95	78.75	1187.79	-0.19	79.31	569.75
10.08000	3236.18	629.48	79.30	3204.04	602.55	80.17	3231.49	459.32	-114.66	3232.05	463.35	-6.12	2867.74	290.35	57.45	2845.61	288.72	95.57	2759.73	253.96	199.71	2795.41	256.52	255.11	3048.77	548.01	1328.82	0.00	0.00	0.00	3047.38	583.30	1707.95	2980.15	653.65	1675.23	2966.05	518.09	1690.53	2865.90	584.69	1644.92	589.71	-22.46	78.44	1187.93	-0.28	79.14	569.73
10.09000	3236.18	629.48	79.30	3204.04	602.55	80.17	3231.83	457.39	-114.17	3234.19	461.97	-5.40	2881.42	294.27	61.76	2859.24	292.72	100.26	2772.62	256.08	204.74	2808.84	259.95	260.22	3053.50	552.18	1328.58	0.00	0.00	0.00	3051.36	590.35	1707.85	2983.23	660.15	1673.41	2968.60	521.97	1690.59	2870.99	591.13	1644.67	590.87	-22.34	78.70	1187.55	-0.27	79.25	569.70
10.10000	3236.18	629.48	79.30	3204.04	602.55	80.17	3231.79	455.45	-113.51	3236.00	460.59	-4.54	2896.29	299.13	65.36	2874.35	297.44	104.24	2788.20	260.23	207.89	2823.24	264.37	263.98	3058.05	556.25	1328.27	0.00	0.00	0.00	3055.25	597.48	1707.68	2986.26	666.64	1671.61	2973.95	528.17	1690.96	2876.38	597.49	1644.47	590.12	-22.63	78.63	1188.46	-0.09	79.48	569.63
10.11000	3236.18	629.48	79.30	3204.04	602.55	80.17	3231.37	453.48	-112.67	3237.48	459.21	-3.55	2912.24	304.92	68.26	2890.22	302.79	107.22	2803.22	262.90	210.36	2838.10	268.85	267.00	3062.33	560.44	1327.99	0.00	0.00	0.00	3059.21	604.60	1707.43	2989.24	673.13	1669.81	2979.11	534.62	1691.65	2882.10	603.75	1644.30	590.54	-22.42	78.74	1188.03	0.04	79.46	569.65
10.12000	3236.18	629.48	79.30	3204.04	602.55	80.17	3230.61	451.50	-111.66	3238.66	457.83	-2.42	2929.01	311.43	70.18	2907.02	308.92	109.34	2820.43	267.42	211.03	2853.74	273.24	268.72	3066.41	564.65	1327.79	0.00	0.00	0.00	3063.20	611.66	1707.15	2992.17	679.61	1668.02	2982.29	538.40	1692.03	2888.18	609.91	1644.18	590.91	-22.07	78.93	1187.58	0.02	79.31	569.79
10.13000	3236.18	629.48	79.30	3204.04	602.55	80.17	3229.50	449.51	-110.49	3239.53	456.46	-1.16	2947.02	318.59	71.52	2924.73	315.49	110.59	2836.93	270.73	210.96	2869.65	277.74	269.24	3070.36	568.93	1327.72	0.00	0.00	0.00	3067.38	618.52	1706.76	2995.05	686.07	1666.25	2989.90	547.51	1692.91	2900.67	624.44	1642.45	589.52	-22.36	78.64	1187.52	-0.14	79.31	569.69
10.14000	3236.18	629.48	79.30	3204.04	602.55	80.17	3228.06	447.52	-109.15	3240.10	455.11	0.22	2966.24	326.59	72.48	2943.61	322.81	111.32	2854.27	274.74	209.36	2886.39	282.54	268.59	3074.11	573.32	1327.80	0.00	0.00	0.00	3071.34	625.24	1706.26	2997.89	692.51	1664.48	2993.33	550.92	1693.29	2903.77	627.12	1642.05	589.18	-22.51	78.40	1188.04	-0.34	79.46	569.64
10.15000	3236.18	629.48	79.30	3204.04	602.55	80.17	3226.31	445.53	-107.65	3240.40	453.77	1.73	2987.19	335.51	73.38	2963.17	330.88	111.32	2872.80	279.56	206.46	2903.14	287.57	266.74	3077.82	577.88	1328.01	0.00	0.00	0.00	3075.53	631.99	1705.69	3000.69	698.93	1662.74	3000.29	558.43	1694.28	2908.59	631.98	1642.11	589.87	-22.75	78.42	1188.50	-0.22	79.56	569.72
10.16000	3236.18	629.48	79.30	3204.04	602.55	80.17	3224.26	443.55	-106.00	3240.42	452.45	3.36	3008.11	345.49	73.42	2983.87	339.75	110.93	2892.05	284.75	202.39	2920.50	293.15	263.92	3081.54	582.62	1328.33	0.00	0.00	0.00	3079.84	638.59	1705.04	3003.44	705.32	1661.01	3002.28	560.54	1694.60	2912.58	635.17	1642.31	589.77	-22.27	78.54	1188.37	0.22	79.59	569.62
10.17000	3236.18	629.48	79.30	3204.04	602.55	80.17	3221.92	441.57	-104.19	3240.17	451.17	5.11	3030.28	356.45	73.38	3005.12	349.44	109.92	2913.41	291.65	196.86	2938.68	298.61	260.67	3085.29	587.40	1328.72	0.00	0.00	0.00	3083.95	645.29	1704.39	3006.16	711.69	1659.29	3010.89	569.15	1695.55	2917.30	639.30	1642.89	588.99	-22.65	78.39	1188.75	-0.14	79.52	569.70
10.18000	3236.18	629.48	79.30	3204.04	602.55	80.17	3219.31	439.62	-102.24	3239.67	449.91	6.96	3052.23	368.31	72.52	3026.82	359.88	108.36	2934.51	297.82	190.53	2956.34	304.46	256.22	3088.99	592.43	1329.13	0.00	0.00	0.00	3087.82	651.94	1703.71	3008.85	718.03	1657.60	3015.52	573.52	1695.93	2922.08	643.47	1643.64	587.79	-23.26	77.83	1188.96	-0.56	79.29	569.74
10.19000	3236.18	629.48	79.30	3204.04	602.55	80.17	3216.43	437.69	-100.14	3238.93	448.69	8.93	3075.79	380.91	72.07	3048.93	370.98	106.66	2949.64	296.91	197.97	2975.17	310.75	251.08	3092.71	597.59	1329.52	0.00	0.00	0.00	3091.90	658.33	1702.96	3011.50	724.34	1655.93	3022.95	580.61	1696.76	2926.05	646.34	1644.08	587.89	-22.99	77.83	1187.98	-0.46	79.46	569.60
10.20000	3236.18	629.48	79.30	3204.04	602.55	80.17	3213.31	435.79	-97.91	3237.95	447.51	11.01	3100.30	394.12	71.84	3071.82	382.73	104.94	2968.96	302.83	192.88	2994.34	317.58	245.53	3096.25	602.88	1329.87	0.00	0.00	0.00	3095.71	664.75	1702.29	3014.12	730.61	1654.28	3027.61	584.02	1697.37	2929.42	648.38	1644.58	589.31	-22.38	78.21	1187.82	-0.30	79.42	569.62
10.21000	3236.18	629.48	79.30	3204.04	602.55	80.17	3209.95	433.92	-95.53	3236.74	446.37	13.19	3123.79	408.15	70.47	3094.94	395.12	102.81	2990.19	309.12	187.00	3012.53	323.42	244.23	3099.75	608.15	1330.18	0.00	0.00	0.00	3099.75	670.93	1701.58	3016.71	736.84	1652.66	3014.46	573.03	1715.25	2934.16	651.86	1645.64	590.71	-22.77	78.66	1186.95	-0.71	79.02	569.69
10.22000	3236.18	629.48	79.30	3204.04	602.55	80.17	3206.38	432.09	-93.02	3235.32	445.29	15.46	3148.64	422.48	69.98	3118.14	408.13	100.25	3011.10	315.98	180.29	3032.90	331.06	237.83	3103.16	613.29	1330.40	0.00	0.00	0.00	3103.46	677.13	1700.99	3019.27	743.02	1651.07	3013.94	573.93	1721.16	2939.67	655.99	1646.73	590.77	-22.08	78.75	1187.12	-0.26	79.08	569.67
10.23000	3236.18	629.48	79.30	3204.04	602.55	80.17	3202.60	430.30	-90.39	3233.69	444.26	17.84	3148.64	422.48	69.98	3141.99	421.47	97.84	3033.29	323.83	173.16	3055.06	341.33	224.96	3106.52	618.47	1330.55	0.00	0.00	0.00	3107.06	683.35	1700.43	3021.82	749.17	1649.50	3018.81	577.43	1721.90	2943.01	657.52	1647.39	591.26	-22.17	78.92	1187.75	-0.34	79.29	569.72
10.24000	3236.18	629.48	79.30	3204.04	602.55	80.17	3198.62	428.57	-87.62	3231.86	443.29	20.30	3148.64	422.48	69.98	3164.90	435.52	94.61	3056.49	333.08	165.21	3075.80	350.77	216.74	3109.90	623.50	1330.62	0.00	0.00	0.00	3110.79	689.44	1699.90	3024.34	755.26	1647.96	3024.38	582.20	1722.57	2946.86	659.73	1648.35	591.12	-22.16	78.90	1188.73	-0.02	79.35	569.69
10.25000	3236.18	629.48	79.30	3204.04	602.55	80.17	3194.47	426.89	-84.74	3229.85	442.38	22.86	3148.64	422.48	69.98	3189.54	449.52	92.90	3078.53	342.17	157.05	3097.63	361.21	209.06	3113.21	628.72	1330.60	0.00	0.00	0.00	3114.43	695.26	1699.47	3026.84	761.30	1646.46	3029.95	586.47	1723.36	2951.51	662.54	1648.97	590.20	-22.49	78.69	1187.86	-0.03	79.13	569.71
10.26000	3236.18	629.48	79.30	3204.04	602.55	80.17	3190.14	425.27	-81.74	3227.66	441.54	25.50	3148.64	422.48	69.98	3213.54	464.07	91.15	3101.52	352.80	149.09	3119.12	371.29	201.82	3116.37	633.91	1330.54	0.00	0.00	0.00	3117.94	701.15	1699.05	3029.33	767.28	1644.99	3036.37	591.37	1723.96	2956.13	665.49	1649.84	590.34	-22.52	78.54	1188.29	-0.24	79.19	569.62
10.27000	3236.18	629.48	79.30	3204.04	602.55	80.17	3185.67	423.72	-78.62	3225.30	440.77	28.22	3148.64	422.48	69.98	3213.54	464.07	91.15	3124.81	364.20	141.23	3139.10	382.19	194.23	3119.42	639.28	1330.41	0.00	0.00	0.00	3121.41	706.84	1698.66	3031.80	773.21	1643.56	3041.34	594.82	1724.07	2961.88	669.99	1650.80	589.93	-22.89	78.37	1188.34	-0.28	79.34	569.70
10.28000	3236.18	629.48	79.30	3204.04	602.55	80.17	3181.05	422.23	-75.39	3222.78	440.08	31.02	3148.64	422.48	69.98	3213.54	464.07	91.15	3149.37	376.46	134.50	3160.34	393.89	187.20	3122.43	644.68	1330.22	0.00	0.00	0.00	3124.57	712.84	1698.33	3034.26	779.08	1642.16	3045.70	598.60	1724.69	2965.33	671.50	1651.09	589.51	-22.18	78.35	1188.54	-0.40	79.66	569.66
10.29000	3236.18	629.48	79.30	3204.04	602.55	80.17	3176.31	420.83	-72.06	3220.12	439.47	33.90	3148.64	422.48	69.98	3213.54	464.07	91.15	3173.03	389.16	127.86	3181.38	406.82	180.02	3125.37	650.23	1329.96	0.00	0.00	0.00	3127.72	718.78	1697.99	3036.71	784.88	1640.81	3051.35	603.16	1724.90	2969.05	673.45	1651.53	589.72	-22.57	78.55	1187.67	-0.43	79.15	569.73
10.30000	3236.18	629.48	79.30	3204.04	602.55	80.17	3171.46	419.51	-68.62	3217.31	438.95	36.85	3148.64	422.48	69.98	3213.54	464.07	91.15	3196.47	403.33	121.81	3202.93	420.09	174.64	3128.26	655.65	1329.63	0.00	0.00	0.00	3130.87	724.73	1697.62	3039.15	790.61	1639.49	3056.81	607.96	1724.95	2973.28	676.04	1651.87	589.08	-22.46	78.20	1187.24	-0.40	79.14	569.68
10.31000	3236.18	629.48	79.30	3204.04	602.55	80.17	3166.50	418.27	-65.09	3214.38	438.52	39.87	3148.64	422.48	69.98	3213.54	464.07	91.15	3218.29	417.97	115.82	3230.34	442.34	144.22	3131.16	661.09	1329.26	0.00	0.00	0.00	3133.89	730.68	1697.21	3041.59	796.28	1638.22	3062.00	612.33	1724.92	2977.86	679.12	1652.39	588.90	-22.37	78.13	1187.53	0.03	79.37	569.63
10.32000	3236.18	629.48	79.30	3204.04	602.55	80.17	3161.47	417.13	-61.46	3211.33	438.18	42.96	3148.64	422.48	69.98	3213.54	464.07	91.15	3240.68	433.35	111.72	3243.34	448.34	165.12	3133.95	666.39	1328.85	0.00	0.00	0.00	3137.15	736.46	1696.72	3044.03	801.87	1636.99	3066.82	616.44	1725.10	2982.37	682.29	1652.76	589.29	-21.93	78.33	1188.61	0.02	79.34	569.60
10.33000	3236.18	629.48	79.30	3204.04	602.55	80.17	3156.35	416.08	-57.73	3208.16	437.94	46.11	3148.64	422.48	69.98	3213.54	464.07	91.15	3267.59	457.29	79.15	3262.15	462.64	165.12	3136.66	671.66	1328.36	0.00	0.00	0.00	3140.22	742.47	1696.16	3046.46	807.38	1635.81	3068.30	617.83	1728.38	2987.37	685.91	1653.11	589.12	-22.13	78.45	1187.95	-0.28	79.13	569.60
10.34000	3236.18	629.48	79.30	3204.04	602.55	80.17	3151.18	415.14	-53.92	3204.90	437.81	49.31	3148.64	422.48	69.98	3213.54	464.07	91.15	3267.59	457.29	79.15	3279.88	479.12	160.54	3139.39	677.05	1327.83	0.00	0.00	0.00	3143.37	748.42	1695.49	3048.90	812.82	1634.67	3072.53	621.76	1729.00	2991.17	688.20	1653.17	590.61	-22.06	78.71	1187.80	0.03	79.53	569.68
10.35000	3236.18	629.48	79.30	3204.04	602.55	80.17	3145.97	414.30	-50.03	3201.55	437.79	52.57	3148.64	422.48	69.98	3213.54	464.07	91.15	3267.59	457.29	79.15	3298.50	495.86	158.01	3139.39	677.05	1327.83	0.00	0.00	0.00	3146.26	754.49	1694.83	3051.34	818.17	1633.59	3077.80	626.48	1728.77	2995.54	691.35	1653.42	591.36	-22.48	79.11	1187.90	-0.32	79.35	569.62
10.36000	3236.18	629.48	79.30	3204.04	602.55	80.17	3140.72	413.59	-46.05	3198.11	437.88	55.89	3148.64	422.48	69.98	3213.54	464.07	91.15	3267.59	457.29	79.15	3298.50	495.86	158.01	3139.39	677.05	1327.83	0.00	0.00	0.00	3149.35	760.44	1694.04	3053.79	823.43	1632.56	3082.96	631.50	1728.52	3000.97	695.64	1653.58	590.73	-22.73	78.63	1188.47	0.17	79.62	569.77
10.37000	3236.18	629.48	79.30	3204.04	602.55	80.17	3135.46	412.99	-42.00	3194.60	438.09	59.25	3148.64	422.48	69.98	3213.54	464.07	91.15	3267.59	457.29	79.15	3298.50	495.86	158.01	3139.39	677.05	1327.83	0.00	0.00	0.00	3152.41	766.40	1693.20	3056.25	828.61	1631.58	3088.18	636.43	1728.16	3004.81	697.98	1653.59	590.58	-22.41	78.82	1187.86	-0.27	79.26	567.40
10.38000	3236.18	629.48	79.30	3204.04	602.55	80.17	3130.18	412.51	-37.87	3191.04	438.42	62.66	3148.64	422.48	69.98	3213.54	464.07	91.15	3267.59	457.29	79.15	3298.50	495.86	158.01	3139.39	677.05	1327.83	0.00	0.00	0.00	3155.33	772.30	1692.30	3058.72	833.70	1630.65	3093.75	641.51	1727.78	3008.60	700.39	1653.56	590.48	-22.11	78.56	1187.38	-0.08	79.20	566.01
10.39000	3236.18	629.48	79.30	3204.04	602.55	80.17	3124.92	412.17	-33.68	3187.42	438.88	66.11	3148.64	422.48	69.98	3213.54	464.07	91.15	3267.59	457.29	79.15	3298.50	495.86	158.01	3139.39	677.05	1327.83	0.00	0.00	0.00	3158.44	778.29	1691.32	3061.21	838.69	1629.78	3099.14	646.72	1727.39	3012.70	703.04	1653.60	591.35	-22.31	79.04	1187.92	-0.27	79.46	566.46
10.40000	3236.18	629.48	79.30	3204.04	602.55	80.17	3119.68	411.96	-29.42	3183.75	439.47	69.59	3148.64	422.48	69.98	3213.54	464.07	91.15	3267.59	457.29	79.15	3298.50	495.86	158.01	3139.39	677.05	1327.83	0.00	0.00	0.00	3161.46	784.29	1690.36	3063.71	843.58	1628.97	3104.54	651.88	1727.03	3018.90	708.25	1653.85	590.05	-23.08	78.38	1187.20	-0.34	79.09	567.31
10.41000	3236.18	629.48	79.30	3204.04	602.55	80.17	3114.48	411.89	-25.10	3180.06	440.19	73.11	3148.64	422.48	69.98	3213.54	464.07	91.15	3267.59	457.29	79.15	3298.50	495.86	158.01	3139.39	677.05	1327.83	0.00	0.00	0.00	3164.41	790.55	1689.39	3066.23	848.37	1628.22	3109.89	657.15	1726.67	3022.45	710.13	1653.91	589.80	-22.38	78.60	1187.16	-0.29	78.92	566.62
10.42000	3236.18	629.48	79.30	3204.04	602.55	80.17	3109.32	411.97	-20.72	3176.34	441.06	76.67	3148.64	422.48	69.98	3213.54	464.07	91.15	3267.59	457.29	79.15	3298.50	495.86	158.01	3139.39	677.05	1327.83	0.00	0.00	0.00	3167.39	796.78	1688.42	3068.77	853.05	1627.53	3115.46	662.42	1726.28	3027.33	713.47	1654.02	590.01	-22.05	78.62	1187.42	-0.04	79.14	566.52
10.43000	3236.18	629.48	79.30	3204.04	602.55	80.17	3104.22	412.19	-16.28	3172.61	442.07	80.25	3148.64	422.48	69.98	3213.54	464.07	91.15	3267.59	457.29	79.15	3298.50	495.86	158.01	3139.39	677.05	1327.83	0.00	0.00	0.00	3170.25	802.90	1687.50	3071.34	857.63	1626.90	3121.02	667.75	1725.91	3033.19	717.99	1654.28	589.78	-22.60	78.30	1188.64	-0.49	79.47	567.58
10.44000	3236.18	629.48	79.30	3204.04	602.55	80.17	3099.20	412.58	-11.80	3168.87	443.24	83.86	3148.64	422.48	69.98	3213.54	464.07	91.15	3267.59	457.29	79.15	3298.50	495.86	158.01	3139.39	677.05	1327.83	0.00	0.00	0.00	3173.08	809.02	1686.60	3073.92	862.10	1626.34	3126.44	673.13	1725.48	3037.47	720.74	1654.36	589.56	-22.71	78.45	1187.87	-0.50	79.07	567.02
10.45000	3236.18	629.48	79.30	3204.04	602.55	80.17	3094.28	413.13	-7.27	3165.14	444.56	87.48	3148.64	422.48	69.98	3213.54	464.07	91.15	3267.59	457.29	79.15	3298.50	495.86	158.01	3139.39	677.05	1327.83	0.00	0.00	0.00	3175.94	815.27	1685.69	3076.54	866.45	1625.85	3131.88	678.60	1725.05	3042.64	724.54	1654.39	590.73	-21.95	78.81	1188.69	-0.03	79.28	566.68
10.46000	3236.18	629.48	79.30	3204.04	602.55	80.17	3089.45	413.84	-2.69	3161.43	446.03	91.13	3148.64	422.48	69.98	3213.54	464.07	91.15	3267.59	457.29	79.15	3298.50	495.86	158.01	3139.39	677.05	1327.83	0.00	0.00	0.00	3179.04	821.35	1684.81	3079.19	870.69	1625.42	3137.23	684.06	1724.58	3047.17	727.65	1654.53	589.97	-22.40	78.50	1188.48	-0.33	79.54	567.69
10.47000	3236.18	629.48	79.30	3204.04	602.55	80.17	3084.74	414.73	1.92	3157.74	447.67	94.79	3148.64	422.48	69.98	3213.54	464.07	91.15	3267.59	457.29	79.15	3298.50	495.86	158.01	3139.39	677.05	1327.83	0.00	0.00	0.00	3181.79	827.49	1684.02	3080.09	873.53	1624.28	3142.30	689.42	1724.09	3051.26	730.02	1654.47	589.29	-22.86	78.21	1189.00	0.02	80.04	568.06
10.48000	3236.18	629.48	79.30	3204.04	602.55	80.17	3080.15	415.80	6.57	3154.08	449.48	98.46	3148.64	422.48	69.98	3213.54	464.07	91.15	3267.59	457.29	79.15	3298.50	495.86	158.01	3139.39	677.05	1327.83	0.00	0.00	0.00	3184.53	833.41	1683.25	3086.77	881.31	1623.71	3147.35	694.85	1723.63	3055.67	732.85	1654.40	589.36	-22.51	78.22	1188.34	0.11	79.63	567.52
10.49000	3236.18	629.48	79.30	3204.04	602.55	80.17	3075.71	417.05	11.25	3150.47	451.46	102.14	3148.64	422.48	69.98	3213.54	464.07	91.15	3267.59	457.29	79.15	3298.50	495.86	158.01	3139.39	677.05	1327.83	0.00	0.00	0.00	3187.47	839.28	1682.53	3084.69	879.45	1623.38	3152.47	700.14	1723.14	3061.01	737.04	1654.40	589.47	-22.84	78.36	1187.47	0.04	79.38	566.86
10.50000	3236.18	629.48	79.30	3204.04	602.55	80.17	3071.43	418.49	15.96	3146.91	453.62	105.82	3148.64	422.48	69.98	3213.54	464.07	91.15	3267.59	457.29	79.15	3298.50	495.86	158.01	3139.39	677.05	1327.83	0.00	0.00	0.00	3190.40	844.94	1681.88	3084.66	881.60	1624.04	3157.54	705.62	1722.69	3066.22	741.00	1654.48	590.11	-22.47	78.34	1188.35	0.25	79.75	567.02
10.51000	3236.18	629.48	79.30	3204.04	602.55	80.17	3067.32	420.13	20.69	3143.42	455.96	109.51	3148.64	422.48	69.98	3213.54	464.07	91.15	3267.59	457.29	79.15	3298.50	495.86	158.01	3139.39	677.05	1327.83	0.00	0.00	0.00	3193.35	850.83	1681.19	3092.02	891.11	1623.92	3162.81	711.15	1722.26	3070.07	743.35	1654.38	590.63	-22.04	78.53	1188.88	-0.07	79.60	566.92
10.52000	3236.18	629.48	79.30	3204.04	602.55	80.17	3063.39	421.96	25.44	3140.00	458.49	113.19	3148.64	422.48	69.98	3213.54	464.07	91.15	3267.59	457.29	79.15	3298.50	495.86	158.01	3139.39	677.05	1327.83	0.00	0.00	0.00	3196.19	856.68	1680.61	3093.63	893.31	1622.85	3167.67	716.66	1721.85	3074.75	746.94	1654.29	590.66	-22.42	78.83	1188.64	0.44	79.41	566.52
10.53000	3236.18	629.48	79.30	3204.04	602.55	80.17	3059.66	424.00	30.21	3136.67	461.21	116.86	3148.64	422.48	69.98	3213.54	464.07	91.15	3267.59	457.29	79.15	3298.50	495.86	158.01	3139.39	677.05	1327.83	0.00	0.00	0.00	3199.10	862.49	1680.08	3096.41	897.81	1623.75	3172.64	722.02	1721.44	3079.81	750.92	1654.23	589.54	-22.99	78.40	1187.95	-0.07	79.21	567.01
10.54000	3236.18	629.48	79.30	3204.04	602.55	80.17	3056.13	426.25	35.00	3133.42	464.12	120.53	3148.64	422.48	69.98	3213.54	464.07	91.15	3267.59	457.29	79.15	3298.50	495.86	158.01	3139.39	677.05	1327.83	0.00	0.00	0.00	3201.92	868.19	1679.61	3101.39	903.88	1623.65	3177.34	727.44	1721.01	3085.61	755.59	1654.11	590.40	-22.73	78.62	1188.25	-0.36	79.46	566.17
10.55000	3236.18	629.48	79.30	3204.04	602.55	80.17	3052.83	428.71	39.79	3130.28	467.24	124.19	3148.64	422.48	69.98	3213.54	464.07	91.15	3267.59	457.29	79.15	3298.50	495.86	158.01	3139.39	677.05	1327.83	0.00	0.00	0.00	3204.53	873.85	1679.21	3102.19	906.13	1622.64	3182.17	732.80	1720.55	3090.78	759.55	1653.93	590.21	-22.25	78.60	1187.85	0.18	79.32	565.86
10.56000	3236.18	629.48	79.30	3204.04	602.55	80.17	3049.77	431.40	44.58	3127.25	470.56	127.82	3148.64	422.48	69.98	3213.54	464.07	91.15	3267.59	457.29	79.15	3298.50	495.86	158.01	3139.39	677.05	1327.83	0.00	0.00	0.00	3207.51	879.44	1678.74	3103.24	907.67	1622.49	3186.92	738.15	1720.05	3093.98	761.35	1653.43	590.12	-22.35	78.61	1188.19	0.12	79.46	567.42
10.57000	3236.18	629.48	79.30	3204.04	602.55	80.17	3046.96	434.31	49.38	3124.35	474.09	131.44	3148.64	422.48	69.98	3213.54	464.07	91.15	3267.59	457.29	79.15	3298.50	495.86	158.01	3139.39	677.05	1327.83	0.00	0.00	0.00	3210.22	885.23	1678.46	3105.10	910.28	1621.93	3191.82	743.44	1719.51	3099.55	765.58	1653.12	590.33	-22.26	78.58	1188.37	0.38	79.64	566.59
10.58000	3236.18	629.48	79.30	3204.04	602.55	80.17	3044.41	437.46	54.18	3121.57	477.83	135.04	3148.64	422.48	69.98	3213.54	464.07	91.15	3267.59	457.29	79.15	3298.50	495.86	158.01	3139.39	677.05	1327.83	0.00	0.00	0.00	3212.94	890.90	1678.13	3106.28	912.08	1621.64	3196.64	748.65	1718.95	3104.90	769.66	1652.62	589.41	-22.22	78.60	1188.41	-0.05	79.55	567.23
10.59000	3236.18	629.48	79.30	3204.04	602.55	80.17	3042.14	440.84	58.97	3118.94	481.79	138.61	3148.64	422.48	69.98	3213.54	464.07	91.15	3267.59	457.29	79.15	3298.50	495.86	158.01	3139.39	677.05	1327.83	0.00	0.00	0.00	3215.68	896.30	1677.88	3115.16	923.75	1622.03	3201.64	753.68	1718.37	3110.43	773.92	1652.13	590.70	-23.06	78.71	1188.34	0.02	79.47	567.75
10.60000	3236.18	629.48	79.30	3204.04	602.55	80.17	3040.16	444.46	63.75	3116.45	485.97	142.14	3148.64	422.48	69.98	3213.54	464.07	91.15	3267.59	457.29	79.15	3298.50	495.86	158.01	3139.39	677.05	1327.83	0.00	0.00	0.00	3218.41	901.58	1677.65	3117.61	926.42	1621.89	3206.71	758.63	1717.82	3115.44	777.40	1651.68	589.87	-22.46	78.39	1188.60	0.04	79.66	566.52
10.61000	3236.18	629.48	79.30	3204.04	602.55	80.17	3038.49	448.34	68.52	3114.13	490.38	145.65	3148.64	422.48	69.98	3213.54	464.07	91.15	3267.59	457.29	79.15	3298.50	495.86	158.01	3139.39	677.05	1327.83	0.00	0.00	0.00	3221.10	906.95	1677.47	3118.38	927.61	1622.29	3211.77	763.69	1717.35	3120.52	781.08	1651.20	590.14	-22.35	78.44	1188.19	-0.28	79.73	567.10
10.62000	3236.18	629.48	79.30	3204.04	602.55	80.17	3037.13	452.46	73.27	3111.98	495.03	149.12	3148.64	422.48	69.98	3213.54	464.07	91.15	3267.59	457.29	79.15	3298.50	495.86	158.01	3139.39	677.05	1327.83	0.00	0.00	0.00	3223.78	912.43	1677.53	3121.72	931.43	1621.99	3216.53	769.02	1717.12	3126.86	786.26	1651.05	589.74	-22.20	78.66	1188.64	0.10	79.69	566.56
10.63000	3236.18	629.48	79.30	3204.04	602.55	80.17	3036.10	456.85	78.00	3110.00	499.91	152.55	3148.64	422.48	69.98	3213.54	464.07	91.15	3267.59	457.29	79.15	3298.50	495.86	158.01	3139.39	677.05	1327.83	0.00	0.00	0.00	3226.62	918.02	1677.65	3122.42	933.57	1621.62	3221.65	774.45	1717.17	3130.88	788.73	1650.82	589.78	-22.55	78.56	1188.20	-0.10	79.33	567.02
10.64000	3236.18	629.48	79.30	3204.04	602.55	80.17	3035.42	461.49	82.71	3108.22	505.03	155.94	3148.64	422.48	69.98	3213.54	464.07	91.15	3267.59	457.29	79.15	3298.50	495.86	158.01	3139.39	677.05	1327.83	0.00	0.00	0.00	3226.62	918.02	1677.65	3124.60	935.22	1621.52	3226.64	779.91	1717.49	3135.97	792.57	1651.16	589.07	-22.79	78.18	1188.18	-0.18	79.36	566.57
10.65000	3236.18	629.48	79.30	3204.04	602.55	80.17	3035.10	466.41	87.39	3106.63	510.39	159.28	3148.64	422.48	69.98	3213.54	464.07	91.15	3267.59	457.29	79.15	3298.50	495.86	158.01	3139.39	677.05	1327.83	0.00	0.00	0.00	3226.62	918.02	1677.65	3135.32	947.88	1622.93	3231.78	785.53	1717.74	3141.01	796.87	1651.78	588.73	-22.98	77.96	1188.33	0.06	79.49	565.48
10.66000	3236.18	629.48	79.30	3204.04	602.55	80.17	3035.15	471.60	92.03	3105.25	516.01	162.57	3148.64	422.48	69.98	3213.54	464.07	91.15	3267.59	457.29	79.15	3298.50	495.86	158.01	3139.39	677.05	1327.83	0.00	0.00	0.00	3226.62	918.02	1677.65	3134.87	947.60	1623.35	3234.64	788.73	1718.15	3146.47	801.57	1652.70	588.79	-23.32	78.17	1187.60	-0.19	79.28	567.03
10.67000	3236.18	629.48	79.30	3204.04	602.55	80.17	3035.58	477.08	96.64	3104.09	521.88	165.80	3148.64	422.48	69.98	3213.54	464.07	91.15	3267.59	457.29	79.15	3298.50	495.86	158.01	3139.39	677.05	1327.83	0.00	0.00	0.00	3226.62	918.02	1677.65	3136.78	949.66	1624.47	3236.36	790.75	1718.77	3150.21	804.52	1653.79	589.26	-22.61	78.38	1187.86	-0.02	79.74	567.31
10.68000	3236.18	629.48	79.30	3204.04	602.55	80.17	3036.41	482.83	101.21	3103.16	528.02	168.98	3148.64	422.48	69.98	3213.54	464.07	91.15	3267.59	457.29	79.15	3298.50	495.86	158.01	3139.39	677.05	1327.83	0.00	0.00	0.00	3226.62	918.02	1677.65	3138.30	952.01	1625.12	3238.07	792.82	1719.66	3155.30	809.29	1655.25	588.46	-22.99	78.00	1188.51	-0.04	79.79	566.82
10.69000	3236.18	629.48	79.30	3204.04	602.55	80.17	3037.65	488.88	105.74	3102.47	534.41	172.10	3148.64	422.48	69.98	3213.54	464.07	91.15	3267.59	457.29	79.15	3298.50	495.86	158.01	3139.39	677.05	1327.83	0.00	0.00	0.00	3226.62	918.02	1677.65	3145.67	960.17	1627.38	3240.91	796.19	1720.88	3160.78	814.61	1656.90	589.52	-22.32	78.28	1188.17	-0.09	79.26	567.20
10.70000	3236.18	629.48	79.30	3204.04	602.55	80.17	3039.32	495.23	110.22	3102.02	541.07	175.15	3148.64	422.48	69.98	3213.54	464.07	91.15	3267.59	457.29	79.15	3298.50	495.86	158.01	3139.39	677.05	1327.83	0.00	0.00	0.00	3226.62	918.02	1677.65	3148.63	964.76	1629.06	3246.01	802.09	1722.49	3164.17	817.26	1658.34	588.81	-22.93	78.22	1188.63	-0.31	79.47	566.80
10.71000	3236.18	629.48	79.30	3204.04	602.55	80.17	3041.43	501.87	114.64	3101.83	548.01	178.14	3148.64	422.48	69.98	3213.54	464.07	91.15	3267.59	457.29	79.15	3298.50	495.86	158.01	3139.39	677.05	1327.83	0.00	0.00	0.00	3226.62	918.02	1677.65	3152.10	968.75	1630.69	3254.50	811.76	1724.52	3169.55	822.22	1660.04	589.37	-22.87	78.34	1188.90	-0.89	79.36	566.98
10.72000	3236.18	629.48	79.30	3204.04	602.55	80.17	3043.99	508.82	119.02	3101.91	555.23	181.06	3148.64	422.48	69.98	3213.54	464.07	91.15	3267.59	457.29	79.15	3298.50	495.86	158.01	3139.39	677.05	1327.83	0.00	0.00	0.00	3226.62	918.02	1677.65	3155.61	973.10	1633.41	3265.31	824.15	1727.17	3174.18	826.42	1661.54	588.45	-22.66	78.12	1189.12	-0.65	79.54	567.62
10.73000	3236.18	629.48	79.30	3204.04	602.55	80.17	3047.02	516.09	123.33	3102.26	562.72	183.90	3148.64	422.48	69.98	3213.54	464.07	91.15	3267.59	457.29	79.15	3298.50	495.86	158.01	3139.39	677.05	1327.83	0.00	0.00	0.00	3226.62	918.02	1677.65	3159.96	977.59	1635.33	3270.28	829.73	1728.03	3178.92	830.63	1662.84	590.18	-22.45	78.70	1188.05	-0.77	79.42	567.04
10.74000	3236.18	629.48	79.30	3204.04	602.55	80.17	3050.52	523.67	127.59	3102.90	570.51	186.67	3148.64	422.48	69.98	3213.54	464.07	91.15	3267.59	457.29	79.15	3298.50	495.86	158.01	3139.39	677.05	1327.83	0.00	0.00	0.00	3226.62	918.02	1677.65	3165.68	984.81	1638.12	3275.43	835.20	1728.59	3184.50	835.74	1664.06	588.55	-22.23	78.18	1187.71	-0.16	79.19	566.89
10.75000	3236.18	629.48	79.30	3204.04	602.55	80.17	3054.52	531.58	131.77	3103.83	578.58	189.35	3148.64	422.48	69.98	3213.54	464.07	91.15	3267.59	457.29	79.15	3298.50	495.86	158.01	3139.39	677.05	1327.83	0.00	0.00	0.00	3226.62	918.02	1677.65	3170.32	991.35	1640.50	3280.47	840.55	1728.79	3190.04	840.93	1665.21	588.28	-22.76	78.00	1187.49	0.33	79.27	567.49
10.76000	3236.18	629.48	79.30	3204.04	602.55	80.17	3059.02	539.81	135.89	3105.07	586.95	191.96	3148.64	422.48	69.98	3213.54	464.07	91.15	3267.59	457.29	79.15	3298.50	495.86	158.01	3139.39	677.05	1327.83	0.00	0.00	0.00	3226.62	918.02	1677.65	3168.74	989.84	1641.67	3285.33	845.91	1728.68	3194.94	845.23	1665.85	589.40	-22.03	78.48	1188.16	-0.02	79.36	566.53
10.77000	3236.18	629.48	79.30	3204.04	602.55	80.17	3064.04	548.37	139.94	3106.62	595.62	194.47	3148.64	422.48	69.98	3213.54	464.07	91.15	3267.59	457.29	79.15	3298.50	495.86	158.01	3139.39	677.05	1327.83	0.00	0.00	0.00	3226.62	918.02	1677.65	3173.18	995.54	1643.36	3290.10	851.48	1728.28	3199.96	849.81	1666.14	590.06	-22.78	78.41	1188.29	-0.35	79.57	565.94
10.78000	3236.18	629.48	79.30	3204.04	602.55	80.17	3069.60	557.28	143.90	3108.50	604.60	196.89	3148.64	422.48	69.98	3213.54	464.07	91.15	3267.59	457.29	79.15	3298.50	495.86	158.01	3139.39	677.05	1327.83	0.00	0.00	0.00	3226.62	918.02	1677.65	3175.83	998.49	1644.84	3294.71	857.21	1727.73	3204.71	854.39	1666.26	589.83	-22.64	78.37	1188.27	0.07	79.27	566.81
10.79000	3236.18	629.48	79.30	3204.04	602.55	80.17	3075.70	566.53	147.79	3110.71	613.89	199.22	3148.64	422.48	69.98	3213.54	464.07	91.15	3267.59	457.29	79.15	3298.50	495.86	158.01	3139.39	677.05	1327.83	0.00	0.00	0.00	3226.62	918.02	1677.65	3177.37	1001.84	1646.66	3294.71	857.21	1727.73	3210.24	859.51	1666.27	588.63	-22.25	78.01	1188.04	-0.24	79.48	567.20
10.80000	3236.18	629.48	79.30	3204.04	602.55	80.17	3082.37	576.13	151.59	3113.27	623.49	201.45	3148.64	422.48	69.98	3213.54	464.07	91.15	3267.59	457.29	79.15	3298.50	495.86	158.01	3139.39	677.05	1327.83	0.00	0.00	0.00	3226.62	918.02	1677.65	3182.21	1009.02	1648.83	3294.71	857.21	1727.73	3214.50	863.66	1666.18	588.90	-22.28	78.25	1187.03	0.12	78.92	566.68
10.81000	3236.18	629.48	79.30	3204.04	602.55	80.17	3089.60	586.08	155.31	3116.18	633.40	203.58	3148.64	422.48	69.98	3213.54	464.07	91.15	3267.59	457.29	79.15	3298.50	495.86	158.01	3139.39	677.05	1327.83	0.00	0.00	0.00	3226.62	918.02	1677.65	3187.73	1017.27	1650.36	3294.71	857.21	1727.73	3218.41	867.73	1665.96	589.49	-22.58	78.21	1188.12	-0.08	79.31	566.83
10.82000	3236.18	629.48	79.30	3204.04	602.55	80.17	3097.42	596.40	158.93	3119.45	643.65	205.61	3148.64	422.48	69.98	3213.54	464.07	91.15	3267.59	457.29	79.15	3298.50	495.86	158.01	3139.39	677.05	1327.83	0.00	0.00	0.00	3226.62	918.02	1677.65	3185.94	1017.31	1651.43	3294.71	857.21	1727.73	3222.91	873.01	1665.89	589.60	-22.40	78.37	1187.88	0.41	79.59	566.68
10.83000	3236.18	629.48	79.30	3204.04	602.55	80.17	3105.85	607.08	162.45	3123.10	654.21	207.52	3148.64	422.48	69.98	3213.54	464.07	91.15	3267.59	457.29	79.15	3298.50	495.86	158.01	3139.39	677.05	1327.83	0.00	0.00	0.00	3226.62	918.02	1677.65	3187.04	1021.01	1652.07	3294.71	857.21	1727.73	3226.55	877.84	1665.84	589.91	-21.98	78.48	1187.85	0.11	79.43	566.64
10.84000	3236.18	629.48	79.30	3204.04	602.55	80.17	3115.22	616.46	167.67	3127.12	665.12	209.33	3148.64	422.48	69.98	3213.54	464.07	91.15	3267.59	457.29	79.15	3298.50	495.86	158.01	3139.39	677.05	1327.83	0.00	0.00	0.00	3226.62	918.02	1677.65	3191.79	1029.91	1653.92	3294.71	857.21	1727.73	3229.56	882.27	1665.91	589.31	-22.07	78.47	1188.11	0.09	79.63	567.27
10.85000	3236.18	629.48	79.30	3204.04	602.55	80.17	3120.51	621.50	172.98	3131.54	676.35	211.02	3148.64	422.48	69.98	3213.54	464.07	91.15	3267.59	457.29	79.15	3298.50	495.86	158.01	3139.39	677.05	1327.83	0.00	0.00	0.00	3226.62	918.02	1677.65	3191.67	1032.81	1654.41	3294.71	857.21	1727.73	3232.45	887.13	1666.02	590.95	-22.30	78.91	1187.89	-0.16	79.50	568.04
10.86000	3236.18	629.48	79.30	3204.04	602.55	80.17	3130.02	633.29	174.85	3136.36	687.93	212.59	3148.64	422.48	69.98	3213.54	464.07	91.15	3267.59	457.29	79.15	3298.50	495.86	158.01	3139.39	677.05	1327.83	0.00	0.00	0.00	3226.62	918.02	1677.65	3187.15	1029.91	1654.55	3294.71	857.21	1727.73	3234.72	891.81	1666.40	589.09	-22.19	78.28	1188.00	0.01	79.45	566.43
10.87000	3236.18	629.48	79.30	3204.04	602.55	80.17	3138.03	643.52	176.43	3140.88	696.81	214.40	3148.64	422.48	69.98	3213.54	464.07	91.15	3267.59	457.29	79.15	3298.50	495.86	158.01	3139.39	677.05	1327.83	0.00	0.00	0.00	3226.62	918.02	1677.65	3190.79	1039.07	1655.91	3294.71	857.21	1727.73	3238.62	899.03	1667.09	588.92	-22.35	78.41	1188.79	0.21	79.80	566.80
10.88000	3236.18	629.48	79.30	3204.04	602.55	80.17	3143.77	653.30	177.96	3142.22	702.66	217.54	3148.64	422.48	69.98	3213.54	464.07	91.15	3267.59	457.29	79.15	3298.50	495.86	158.01	3139.39	677.05	1327.83	0.00	0.00	0.00	3226.62	918.02	1677.65	3193.24	1045.85	1656.07	3294.71	857.21	1727.73	3240.12	903.55	1667.54	589.89	-22.47	78.42	1187.78	-0.08	79.40	567.30
10.89000	3236.18	629.48	79.30	3204.04	602.55	80.17	3150.44	666.61	177.30	3148.96	716.57	215.93	3148.64	422.48	69.98	3213.54	464.07	91.15	3267.59	457.29	79.15	3298.50	495.86	158.01	3139.39	677.05	1327.83	0.00	0.00	0.00	3226.62	918.02	1677.65	3190.48	1046.41	1656.06	3294.71	857.21	1727.73	3241.20	907.91	1668.22	588.21	-22.71	77.92	1187.70	-0.34	79.42	566.27
10.90000	3236.18	629.48	79.30	3204.04	602.55	80.17	3156.71	681.03	175.13	3153.58	729.70	214.60	3148.64	422.48	69.98	3213.54	464.07	91.15	3267.59	457.29	79.15	3298.50	495.86	158.01	3139.39	677.05	1327.83	0.00	0.00	0.00	3226.62	918.02	1677.65	3191.59	1052.81	1656.67	3294.71	857.21	1727.73	3243.13	913.72	1669.10	588.92	-22.16	78.34	1188.12	-0.50	79.53	566.92
10.91000	3236.18	629.48	79.30	3204.04	602.55	80.17	3156.71	681.03	175.13	3153.58	729.70	214.60	3148.64	422.48	69.98	3213.54	464.07	91.15	3267.59	457.29	79.15	3298.50	495.86	158.01	3139.39	677.05	1327.83	0.00	0.00	0.00	3226.62	918.02	1677.65	3191.59	1052.81	1656.67	3294.71	857.21	1727.73	3243.13	913.72	1669.10	588.92	-22.16	78.34	1188.12	-0.50	79.53	566.92
[truncated: 35 more columns]
