# Supplementary material for: The impact of mobile phone use on where we look and how we walk when negotiating floor based obstacles
Source: PLoS One. 2017 Jun 30;12(6):e0179802. doi: 10.1371/journal.pone.0179802 (PMC5493336; doi:10.1371/journal.pone.0179802)
Supplement: S1 File — (ZIP) [file pone.0179802.s001.zip › Gait/PP1/MC obs write 1.txt]

CODAmotion Analysis Text
Codamotion Analysis Text Save of: MC obs write 1.mdf
Time	Markers
Time	1:LTOE.X	1:LTOE.Y	1:LTOE.Z	2:L2nd.X	2:L2nd.Y	2:L2nd.Z	3:LHEE.X	3:LHEE.Y	3:LHEE.Z	4:LANK.X	4:LANK.Y	4:LANK.Z	5:RTOE.X	5:RTOE.Y	5:RTOE.Z	6:R2nd.X	6:R2nd.Y	6:R2nd.Z	7:RHEE.X	7:RHEE.Y	7:RHEE.Z	8:RANK.X	8:RANK.Y	8:RANK.Z	9:STRN.X	9:STRN.Y	9:STRN.Z	10:Marker 10.X	10:Marker 10.Y	10:Marker 10.Z	11:FRHD.X	11:FRHD.Y	11:FRHD.Z	12:FLHD.X	12:FLHD.Y	12:FLHD.Z	13:BRHD.X	13:BRHD.Y	13:BRHD.Z	14:BLHD.X	14:BLHD.Y	14:BLHD.Z	15:BLSTEP.X	15:BLSTEP.Y	15:BLSTEP.Z	16:FLSTEP.X	16:FLSTEP.Y	16:FLSTEP.Z	17:BRSTEP.X
(s)	(mm)	(mm)	(mm)	(mm)	(mm)	(mm)	(mm)	(mm)	(mm)	(mm)	(mm)	(mm)	(mm)	(mm)	(mm)	(mm)	(mm)	(mm)	(mm)	(mm)	(mm)	(mm)	(mm)	(mm)	(mm)	(mm)	(mm)	(mm)	(mm)	(mm)	(mm)	(mm)	(mm)	(mm)	(mm)	(mm)	(mm)	(mm)	(mm)	(mm)	(mm)	(mm)	(mm)	(mm)	(mm)	(mm)	(mm)	(mm)	(mm)
0.00000	-3380.55	47.89	18.14	-3351.80	169.10	-4.12	580.11	-11.58	76.85	1130.36	13.27	74.39	-3720.23	-37.84	14.66	-3724.85	-13.69	23.85	-2980.33	212.37	-7.57	-3013.03	193.06	34.92	-3616.08	-11.63	1236.41	0.00	0.00	0.00	-1982.32	26.22	1528.37	-3543.89	-77.91	1634.65	-2785.92	114.66	1286.07	-2742.31	17.82	1250.81	452.15	-9.69	59.12	885.93	10.93	58.68	411.46
0.01000	-3380.55	47.89	18.14	-3351.80	169.10	-4.12	580.11	-11.58	76.85	1130.36	13.27	74.39	-3720.23	-37.84	14.66	-3724.85	-13.69	23.85	-2980.33	212.37	-7.57	-3013.03	193.06	34.92	-3616.08	-11.63	1236.41	0.00	0.00	0.00	-1982.32	26.22	1528.37	-3543.89	-77.91	1634.65	-2785.92	114.66	1286.07	-2742.31	17.82	1250.81	452.15	-9.69	59.12	885.93	10.93	58.68	411.46
0.02000	-3380.55	47.89	18.14	-3351.80	169.10	-4.12	580.11	-11.58	76.85	1130.36	13.27	74.39	-3720.23	-37.84	14.66	-3724.85	-13.69	23.85	-2980.33	212.37	-7.57	-3013.03	193.06	34.92	-3616.08	-11.63	1236.41	0.00	0.00	0.00	-1982.32	26.22	1528.37	-3543.89	-77.91	1634.65	-2785.92	114.66	1286.07	-2742.31	17.82	1250.81	452.15	-9.69	59.12	885.93	10.93	58.68	411.46
0.03000	-3380.55	47.89	18.14	-3351.80	169.10	-4.12	579.82	-11.62	76.86	1130.00	13.26	74.41	-3720.23	-37.84	14.66	-3724.85	-13.69	23.85	-2980.69	212.39	-7.57	-3013.35	193.09	34.94	-3616.08	-11.63	1236.41	0.00	0.00	0.00	-1982.32	26.22	1528.37	-3543.89	-77.91	1634.65	-2786.59	114.69	1286.40	-2742.31	17.82	1250.81	452.29	-9.69	59.14	886.24	10.94	58.70	411.61
0.04000	-3380.55	47.89	18.14	-3351.80	169.10	-4.12	578.94	-11.71	76.87	1128.92	13.25	74.44	-3720.23	-37.84	14.66	-3724.85	-13.69	23.85	-3335.32	236.11	-10.74	-3336.85	225.15	55.41	-3616.08	-11.63	1236.41	0.00	0.00	0.00	-1982.32	26.22	1528.37	-3543.89	-77.91	1634.65	-3455.02	147.36	1618.89	-2743.06	17.82	1251.17	596.28	-12.32	78.57	1193.03	14.55	78.83	567.01
0.05000	-3380.55	47.89	18.14	-3351.80	169.10	-4.12	577.47	-11.88	76.90	1127.12	13.24	74.49	-3720.23	-37.84	14.66	-3724.85	-13.69	23.85	-3320.97	236.74	-7.72	-3321.61	225.17	57.69	-3616.08	-11.63	1236.41	0.00	0.00	0.00	-1982.32	26.22	1528.37	-3543.89	-77.91	1634.65	-3447.87	146.62	1619.46	-3496.85	21.83	1609.61	595.13	-12.43	78.33	1193.63	14.09	79.18	567.59
0.06000	-3380.55	47.89	18.14	-3351.80	169.10	-4.12	575.44	-12.10	76.94	1124.63	13.21	74.57	-3720.23	-37.84	14.66	-3724.85	-13.69	23.85	-3307.69	236.40	-6.00	-3344.95	223.31	53.75	-3616.08	-11.63	1236.41	0.00	0.00	0.00	-1982.32	26.22	1528.37	-3543.89	-77.91	1634.65	-3454.62	145.65	1618.55	-3479.57	22.62	1609.42	595.29	-12.22	78.05	1193.15	14.41	79.05	567.96
0.07000	-3380.55	47.89	18.14	-3351.80	169.10	-4.12	572.83	-12.39	76.98	1121.44	13.18	74.67	-3720.23	-37.84	14.66	-3724.85	-13.69	23.85	-3303.23	236.21	-5.69	-3321.09	223.33	56.82	-3616.08	-11.63	1236.41	0.00	0.00	0.00	-1982.32	26.22	1528.37	-3543.89	-77.91	1634.65	-3460.05	146.24	1618.52	-3485.45	19.00	1609.24	595.50	-11.92	78.36	1193.31	14.57	79.23	567.67
0.08000	-3380.55	47.89	18.14	-3351.80	169.10	-4.12	569.66	-12.73	77.04	1117.56	13.15	74.78	-3720.23	-37.84	14.66	-3724.85	-13.69	23.85	-3328.10	236.03	-9.96	-3326.97	225.21	55.94	-3616.08	-11.63	1236.41	0.00	0.00	0.00	-1982.32	26.22	1528.37	-3543.89	-77.91	1634.65	-3439.97	147.91	1617.99	-3438.01	21.54	1608.62	595.06	-11.79	78.42	1193.57	14.43	79.06	567.60
0.09000	-3380.55	47.89	18.14	-3351.80	169.10	-4.12	565.93	-13.14	77.11	1113.00	13.11	74.92	-3720.23	-37.84	14.66	-3724.85	-13.69	23.85	-3314.81	235.91	-8.08	-3307.62	222.86	58.72	-3616.08	-11.63	1236.41	0.00	0.00	0.00	-1982.32	26.22	1528.37	-3543.89	-77.91	1634.65	-3439.15	146.92	1618.36	-3468.70	22.55	1608.26	595.47	-11.50	78.59	1193.89	14.83	79.21	567.47
0.10000	-3380.55	47.89	18.14	-3351.80	169.10	-4.12	561.66	-13.60	77.18	1107.76	13.06	75.08	-3720.23	-37.84	14.66	-3724.85	-13.69	23.85	-3293.52	235.76	-3.32	-3297.22	225.52	60.76	-3616.08	-11.63	1236.41	0.00	0.00	0.00	-1982.32	26.22	1528.37	-3543.89	-77.91	1634.65	-3443.64	145.92	1618.59	-3485.85	20.40	1611.25	596.66	-11.47	78.66	1193.82	14.82	78.91	567.84
0.11000	-3380.55	47.89	18.14	-3351.80	169.10	-4.12	556.84	-14.12	77.27	1101.86	13.01	75.26	-3720.23	-37.84	14.66	-3724.85	-13.69	23.85	-3326.10	236.25	-10.49	-3297.22	223.83	61.77	-3616.08	-11.63	1236.41	0.00	0.00	0.00	-1982.32	26.22	1528.37	-3543.89	-77.91	1634.65	-3461.39	145.25	1619.53	-3473.27	18.38	1610.98	596.01	-11.95	78.65	1193.94	14.89	79.09	567.14
0.12000	-3380.55	47.89	18.14	-3351.80	169.10	-4.12	551.47	-14.70	77.36	1095.30	12.95	75.45	-3720.23	-37.84	14.66	-3724.85	-13.69	23.85	-3322.23	235.57	-8.95	-3254.65	224.99	67.48	-3616.08	-11.63	1236.41	0.00	0.00	0.00	-1982.32	26.22	1528.37	-3543.89	-77.91	1634.65	-3462.52	146.37	1619.53	-3451.28	18.77	1608.71	595.95	-12.32	78.58	1192.93	14.71	78.88	568.25
0.13000	-3380.55	47.89	18.14	-3351.80	169.10	-4.12	545.58	-15.33	77.46	1088.09	12.89	75.67	-3720.23	-37.84	14.66	-3724.85	-13.69	23.85	-3312.07	236.71	-6.39	-3294.19	224.37	61.68	-3616.08	-11.63	1236.41	0.00	0.00	0.00	-1982.32	26.22	1528.37	-3543.89	-77.91	1634.65	-3451.97	146.50	1618.80	-3462.51	21.92	1607.33	595.88	-12.09	78.35	1193.28	14.35	78.83	568.65
0.14000	-3380.55	47.89	18.14	-3351.80	169.10	-4.12	539.15	-16.02	77.57	1080.24	12.82	75.90	-3720.23	-37.84	14.66	-3724.85	-13.69	23.85	-3329.79	235.91	-9.31	-3352.56	224.31	52.50	-3616.08	-11.63	1236.41	0.00	0.00	0.00	-1982.32	26.22	1528.37	-3543.89	-77.91	1634.65	-3432.48	147.79	1617.86	-3467.28	22.00	1607.73	596.74	-11.80	78.66	1194.01	14.99	79.17	568.66
0.15000	-3380.55	47.89	18.14	-3351.80	169.10	-4.12	532.21	-16.75	77.69	1071.75	12.75	76.16	-3720.23	-37.84	14.66	-3724.85	-13.69	23.85	-3335.64	236.24	-9.77	-3327.24	225.10	57.01	-3616.08	-11.63	1236.41	0.00	0.00	0.00	-1982.32	26.22	1528.37	-3543.89	-77.91	1634.65	-3421.59	148.08	1619.50	-3479.52	18.74	1609.29	596.28	-11.61	78.73	1193.59	15.25	79.23	568.39
0.16000	-3380.55	47.89	18.14	-3351.80	169.10	-4.12	524.75	-17.54	77.82	1062.64	12.67	76.43	-3720.23	-37.84	14.66	-3724.85	-13.69	23.85	-3333.25	236.62	-9.51	-3314.89	224.26	58.90	-3616.08	-11.63	1236.41	0.00	0.00	0.00	-1982.32	26.22	1528.37	-3543.89	-77.91	1634.65	-3429.25	146.96	1618.43	-3461.38	21.18	1609.77	595.51	-12.03	78.38	1193.50	15.21	79.21	567.88
0.17000	-3380.55	47.89	18.14	-3351.80	169.10	-4.12	516.78	-18.38	77.95	1052.90	12.59	76.71	-3720.23	-37.84	14.66	-3724.85	-13.69	23.85	-3329.02	236.08	-9.08	-3296.77	226.03	60.40	-3616.08	-11.63	1236.41	0.00	0.00	0.00	-1982.32	26.22	1528.37	-3543.89	-77.91	1634.65	-3463.60	147.14	1619.50	-3483.26	19.71	1608.80	596.97	-12.03	78.94	1193.88	14.39	79.16	567.13
0.18000	-3380.55	47.89	18.14	-3351.80	169.10	-4.12	508.30	-19.27	78.09	1042.55	12.50	77.02	-3720.23	-37.84	14.66	-3724.85	-13.69	23.85	-3348.22	235.96	-11.90	-3292.55	226.35	61.89	-3616.08	-11.63	1236.41	0.00	0.00	0.00	-1982.32	26.22	1528.37	-3543.89	-77.91	1634.65	-3453.74	149.42	1618.59	-3451.94	22.72	1608.17	596.41	-12.75	78.62	1193.96	14.16	79.46	567.34
0.19000	-3380.55	47.89	18.14	-3351.80	169.10	-4.12	499.33	-20.21	78.24	1031.60	12.41	77.34	-3720.23	-37.84	14.66	-3724.85	-13.69	23.85	-3351.34	236.57	-13.17	-3304.92	225.74	58.59	-3616.08	-11.63	1236.41	0.00	0.00	0.00	-1982.32	26.22	1528.37	-3543.89	-77.91	1634.65	-3446.24	147.31	1618.89	-3470.68	21.49	1608.76	595.80	-12.07	78.62	1193.62	14.52	79.22	568.02
0.20000	-3380.55	47.89	18.14	-3351.80	169.10	-4.12	489.86	-21.19	78.40	1020.04	12.31	77.67	-3720.23	-37.84	14.66	-3724.85	-13.69	23.85	-3342.54	237.51	-12.36	-3307.89	222.96	59.88	-3616.08	-11.63	1236.41	0.00	0.00	0.00	-1982.32	26.22	1528.37	-3543.89	-77.91	1634.65	-3428.76	147.84	1619.40	-3537.41	21.03	1612.29	595.20	-11.64	78.50	1193.70	14.61	79.13	569.14
0.21000	-3380.55	47.89	18.14	-3351.80	169.10	-4.12	479.91	-22.22	78.56	1007.90	12.21	78.03	-3720.23	-37.84	14.66	-3724.85	-13.69	23.85	-3341.93	236.62	-11.63	-3326.33	223.88	55.89	-3616.08	-11.63	1236.41	0.00	0.00	0.00	-1982.32	26.22	1528.37	-3543.89	-77.91	1634.65	-3444.79	149.42	1619.59	-3482.40	22.11	1608.31	595.81	-11.61	78.73	1193.29	14.28	79.10	568.95
0.22000	-3380.55	47.89	18.14	-3351.80	169.10	-4.12	469.48	-23.30	78.73	995.17	12.10	78.40	-3720.23	-37.84	14.66	-3724.85	-13.69	23.85	-3317.56	235.94	-8.22	-3335.97	225.66	55.23	-3616.08	-11.63	1236.41	0.00	0.00	0.00	-1982.32	26.22	1528.37	-3543.89	-77.91	1634.65	-3473.63	147.32	1621.34	-3468.14	19.31	1608.41	595.85	-12.16	78.58	1193.29	14.38	79.26	568.18
0.23000	-3380.55	47.89	18.14	-3351.80	169.10	-4.12	458.57	-24.41	78.90	981.87	12.00	78.78	-3720.23	-37.84	14.66	-3724.85	-13.69	23.85	-3328.23	236.64	-8.45	-3317.06	223.19	58.17	-3616.08	-11.63	1236.41	0.00	0.00	0.00	-1982.32	26.22	1528.37	-3543.89	-77.91	1634.65	-3483.07	145.82	1620.01	-3453.27	21.06	1609.45	596.27	-11.42	78.84	1193.69	14.45	79.40	568.40
0.24000	-3380.55	47.89	18.14	-3351.80	169.10	-4.12	447.20	-25.57	79.09	968.00	11.88	79.18	-3720.23	-37.84	14.66	-3724.85	-13.69	23.85	-3316.40	237.21	-7.05	-3270.02	226.11	66.57	-3616.08	-11.63	1236.41	0.00	0.00	0.00	-1982.32	26.22	1528.37	-3543.89	-77.91	1634.65	-3453.73	145.88	1618.88	-3491.94	19.44	1609.58	596.99	-11.36	79.00	1193.54	14.32	79.27	567.85
0.25000	-3380.55	47.89	18.14	-3351.80	169.10	-4.12	435.36	-26.78	79.27	953.57	11.77	79.59	-3720.23	-37.84	14.66	-3724.85	-13.69	23.85	-3339.91	236.81	-11.37	-3301.24	224.15	60.54	-3616.08	-11.63	1236.41	0.00	0.00	0.00	-1982.32	26.22	1528.37	-3543.89	-77.91	1634.65	-3455.09	147.18	1619.32	-3527.48	18.66	1611.42	596.83	-12.07	78.75	1193.87	14.58	79.26	567.34
0.26000	-3380.55	47.89	18.14	-3351.80	169.10	-4.12	423.06	-28.02	79.46	938.59	11.65	80.02	-3720.23	-37.84	14.66	-3724.85	-13.69	23.85	-3328.70	235.69	-9.97	-3305.53	224.28	59.21	-3616.08	-11.63	1236.41	0.00	0.00	0.00	-1982.32	26.22	1528.37	-3543.89	-77.91	1634.65	-3460.90	146.70	1619.58	-3520.11	21.60	1610.69	595.86	-11.77	78.50	1194.35	14.85	79.61	567.08
0.27000	-3380.55	47.89	18.14	-3351.80	169.10	-4.12	410.31	-29.30	79.66	923.06	11.52	80.46	-3720.23	-37.84	14.66	-3724.85	-13.69	23.85	-3312.84	236.60	-7.25	-3297.24	224.86	60.56	-3616.08	-11.63	1236.41	0.00	0.00	0.00	-1982.32	26.22	1528.37	-3543.89	-77.91	1634.65	-3477.02	145.24	1619.79	-3505.29	24.88	1609.92	595.38	-12.20	78.45	1194.21	14.50	79.40	568.39
0.28000	-3380.55	47.89	18.14	-3351.80	169.10	-4.12	397.12	-30.62	79.86	907.00	11.40	80.92	-3720.23	-37.84	14.66	-3724.85	-13.69	23.85	-3313.44	236.89	-6.62	-3290.94	224.75	62.75	-3616.08	-11.63	1236.41	0.00	0.00	0.00	-1982.32	26.22	1528.37	-3543.89	-77.91	1634.65	-3448.51	147.60	1618.71	-3467.05	25.09	1608.90	596.21	-12.22	78.79	1192.90	14.82	79.11	568.09
0.29000	-3380.55	47.89	18.14	-3351.80	169.10	-4.12	383.48	-31.97	80.07	890.40	11.27	81.39	-3720.23	-37.84	14.66	-3724.85	-13.69	23.85	-3313.13	237.16	-6.79	-3324.82	223.60	57.85	-3616.08	-11.63	1236.41	0.00	0.00	0.00	-1982.32	26.22	1528.37	-3543.89	-77.91	1634.65	-3422.15	148.35	1618.22	-3418.89	22.45	1607.89	595.78	-12.04	78.63	1193.74	14.50	79.33	567.78
0.30000	-3380.55	47.89	18.14	-3351.80	169.10	-4.12	369.42	-33.36	80.28	873.28	11.13	81.87	-3720.23	-37.84	14.66	-3724.85	-13.69	23.85	-3319.67	236.57	-8.14	-3322.82	226.25	56.55	-3616.08	-11.63	1236.41	0.00	0.00	0.00	-1982.32	26.22	1528.37	-3543.89	-77.91	1634.65	-3429.94	147.52	1618.37	-3442.43	20.55	1609.29	595.14	-12.16	78.34	1193.00	14.71	79.11	568.71
0.31000	-3380.55	47.89	18.14	-3351.80	169.10	-4.12	354.92	-34.79	80.50	855.65	11.00	82.36	-3720.23	-37.84	14.66	-3724.85	-13.69	23.85	-3366.92	237.38	-15.13	-3305.46	224.57	59.52	-3616.08	-11.63	1236.41	0.00	0.00	0.00	-1982.32	26.22	1528.37	-3543.89	-77.91	1634.65	-3430.98	147.21	1618.31	-3479.21	20.21	1610.38	597.11	-12.06	78.71	1192.93	14.74	79.07	568.84
0.32000	-3380.55	47.89	18.14	-3351.80	169.10	-4.12	340.01	-36.25	80.72	837.51	10.86	82.86	-3720.23	-37.84	14.66	-3724.85	-13.69	23.85	-3320.67	235.42	-7.73	-3296.81	224.83	62.00	-3616.08	-11.63	1236.41	0.00	0.00	0.00	-1982.32	26.22	1528.37	-3543.89	-77.91	1634.65	-3443.89	148.70	1619.68	-3441.58	20.09	1608.72	597.41	-12.13	78.86	1193.19	14.41	78.82	568.06
0.33000	-3380.55	47.89	18.14	-3351.80	169.10	-4.12	324.67	-37.74	80.94	818.87	10.72	83.38	-3720.23	-37.84	14.66	-3724.85	-13.69	23.85	-3323.02	236.93	-7.62	-3295.39	225.36	61.85	-3616.08	-11.63	1236.41	0.00	0.00	0.00	-1982.32	26.22	1528.37	-3543.89	-77.91	1634.65	-3440.35	148.50	1618.77	-3480.57	20.05	1609.05	596.13	-11.98	78.49	1192.90	14.76	79.01	568.18
0.34000	-3380.55	47.89	18.14	-3351.80	169.10	-4.12	308.93	-39.26	81.17	799.74	10.58	83.91	-3720.23	-37.84	14.66	-3724.85	-13.69	23.85	-3353.31	237.00	-13.41	-3313.79	226.09	57.54	-3616.08	-11.63	1236.41	0.00	0.00	0.00	-1982.32	26.22	1528.37	-3543.89	-77.91	1634.65	-3441.97	149.36	1618.71	-3469.58	21.02	1608.47	595.76	-12.20	78.30	1193.04	14.73	79.22	568.44
0.35000	-3380.55	47.89	18.14	-3351.80	169.10	-4.12	292.78	-40.82	81.40	780.12	10.43	84.45	-3720.23	-37.84	14.66	-3724.85	-13.69	23.85	-3327.81	236.24	-9.41	-3300.85	224.08	60.93	-3616.08	-11.63	1236.41	0.00	0.00	0.00	-1982.32	26.22	1528.37	-3543.89	-77.91	1634.65	-3443.89	149.06	1618.57	-3462.01	22.62	1607.97	596.19	-12.35	78.51	1193.28	14.60	79.49	568.43
0.36000	-3380.55	47.89	18.14	-3351.80	169.10	-4.12	276.24	-42.40	81.63	760.02	10.28	85.00	-3720.23	-37.84	14.66	-3724.85	-13.69	23.85	-3345.27	235.30	-12.27	-3309.75	226.34	59.76	-3616.08	-11.63	1236.41	0.00	0.00	0.00	-1982.32	26.22	1528.37	-3543.89	-77.91	1634.65	-3440.91	148.73	1618.29	-3496.76	18.86	1609.99	597.30	-12.28	78.84	1193.51	14.38	79.32	568.26
0.37000	-3380.55	47.89	18.14	-3351.80	169.10	-4.12	259.30	-44.01	81.86	739.46	10.14	85.56	-3720.23	-37.84	14.66	-3724.85	-13.69	23.85	-3322.35	236.42	-8.23	-3347.80	225.74	52.91	-3616.08	-11.63	1236.41	0.00	0.00	0.00	-1982.32	26.22	1528.37	-3543.89	-77.91	1634.65	-3451.27	149.97	1619.46	-3480.04	19.58	1609.16	595.95	-12.30	78.36	1193.70	13.93	79.31	568.28
0.38000	-3380.55	47.89	18.14	-3351.80	169.10	-4.12	241.98	-45.64	82.10	718.43	9.98	86.13	-3720.23	-37.84	14.66	-3724.85	-13.69	23.85	-3344.01	237.27	-11.17	-3291.11	224.88	61.32	-3616.08	-11.63	1236.41	0.00	0.00	0.00	-1982.32	26.22	1528.37	-3543.89	-77.91	1634.65	-3466.41	149.21	1619.79	-3497.55	21.85	1609.22	595.87	-12.25	78.34	1193.46	14.38	78.98	568.49
0.39000	-3380.55	47.89	18.14	-3351.80	169.10	-4.12	224.27	-47.31	82.34	696.95	9.83	86.71	-3720.23	-37.84	14.66	-3724.85	-13.69	23.85	-3325.94	236.46	-9.49	-3282.48	225.57	62.96	-3616.08	-11.63	1236.41	0.00	0.00	0.00	-1982.32	26.22	1528.37	-3543.89	-77.91	1634.65	-3449.59	147.73	1618.95	-3465.06	21.07	1608.91	596.23	-12.12	78.62	1193.19	14.53	79.32	567.63
0.40000	-3380.55	47.89	18.14	-3351.80	169.10	-4.12	206.19	-48.99	82.58	675.02	9.68	87.30	-3720.23	-37.84	14.66	-3724.85	-13.69	23.85	-3323.02	236.29	-7.91	-3313.60	227.11	58.94	-3616.08	-11.63	1236.41	0.00	0.00	0.00	-1982.32	26.22	1528.37	-3543.89	-77.91	1634.65	-3434.04	149.58	1618.98	-3489.25	19.39	1610.66	596.36	-11.85	78.87	1192.80	14.76	79.19	566.79
0.41000	-3380.55	47.89	18.14	-3351.80	169.10	-4.12	187.74	-50.70	82.83	652.65	9.52	87.90	-3720.23	-37.84	14.66	-3724.85	-13.69	23.85	-3316.08	237.76	-7.86	-3306.67	225.81	59.34	-3616.08	-11.63	1236.41	0.00	0.00	0.00	-1982.32	26.22	1528.37	-3543.89	-77.91	1634.65	-3433.33	149.43	1619.03	-3473.26	21.83	1610.00	596.04	-11.88	78.96	1193.29	14.75	79.13	568.12
0.42000	-3380.55	47.89	18.14	-3351.80	169.10	-4.12	168.93	-52.44	83.08	629.85	9.36	88.50	-3720.23	-37.84	14.66	-3724.85	-13.69	23.85	-3329.33	237.85	-10.04	-3285.30	224.13	64.28	-3616.08	-11.63	1236.41	0.00	0.00	0.00	-1982.32	26.22	1528.37	-3543.89	-77.91	1634.65	-3462.99	149.26	1619.75	-3464.92	23.75	1609.73	596.44	-12.18	78.84	1193.28	14.61	78.99	568.76
0.43000	-3380.55	47.89	18.14	-3351.80	169.10	-4.12	149.76	-54.19	83.32	606.63	9.21	89.12	-3720.23	-37.84	14.66	-3724.85	-13.69	23.85	-3325.20	235.47	-8.85	-3354.42	224.10	52.54	-3616.08	-11.63	1236.41	0.00	0.00	0.00	-1982.32	26.22	1528.37	-3543.89	-77.91	1634.65	-3456.64	148.32	1619.74	-3466.92	24.05	1609.48	596.56	-12.47	78.69	1193.41	14.97	79.36	568.87
0.44000	-3380.55	47.89	18.14	-3351.80	169.10	-4.12	130.24	-55.96	83.57	582.99	9.05	89.74	-3720.23	-37.84	14.66	-3724.85	-13.69	23.85	-3322.40	237.46	-8.89	-3323.88	224.02	57.07	-3616.08	-11.63	1236.41	0.00	0.00	0.00	-1982.32	26.22	1528.37	-3543.89	-77.91	1634.65	-3438.50	148.58	1619.37	-3485.00	22.06	1609.41	596.16	-11.92	78.59	1193.76	14.53	79.31	568.56
0.45000	-3380.55	47.89	18.14	-3351.80	169.10	-4.12	110.37	-57.75	83.82	558.93	8.89	90.37	-3720.23	-37.84	14.66	-3724.85	-13.69	23.85	-3330.51	237.69	-9.95	-3310.35	225.31	57.87	-3616.08	-11.63	1236.41	0.00	0.00	0.00	-1982.32	26.22	1528.37	-3543.89	-77.91	1634.65	-3441.37	146.97	1619.96	-3482.37	22.74	1610.08	596.74	-12.44	78.65	1193.54	14.51	79.14	568.16
0.46000	-3380.55	47.89	18.14	-3351.80	169.10	-4.12	90.16	-59.56	84.07	534.48	8.73	91.00	-3720.23	-37.84	14.66	-3724.85	-13.69	23.85	-3344.43	236.83	-11.09	-3301.65	226.42	60.74	-3616.08	-11.63	1236.41	0.00	0.00	0.00	-1982.32	26.22	1528.37	-3543.89	-77.91	1634.65	-3425.46	147.41	1618.46	-3501.26	20.10	1612.01	596.57	-12.08	78.81	1193.03	14.50	79.31	568.21
0.47000	-3380.55	47.89	18.14	-3351.80	169.10	-4.12	69.62	-61.39	84.32	509.63	8.56	91.65	-3720.23	-37.84	14.66	-3724.85	-13.69	23.85	-3336.63	237.11	-10.88	-3318.00	222.48	57.32	-3616.08	-11.63	1236.41	0.00	0.00	0.00	-1982.32	26.22	1528.37	-3543.89	-77.91	1634.65	-3432.49	149.33	1618.71	-3502.67	20.61	1610.18	596.23	-11.92	78.86	1193.37	14.77	79.12	568.71
0.48000	-3380.55	47.89	18.14	-3351.80	169.10	-4.12	48.75	-63.23	84.57	484.40	8.40	92.30	-3720.23	-37.84	14.66	-3724.85	-13.69	23.85	-3328.90	236.13	-9.07	-3317.79	223.93	56.54	-3616.08	-11.63	1236.41	0.00	0.00	0.00	-1982.32	26.22	1528.37	-3543.89	-77.91	1634.65	-3431.54	150.31	1619.12	-3460.66	23.70	1608.44	596.29	-11.88	78.97	1193.66	13.95	79.03	567.69
0.49000	-3380.55	47.89	18.14	-3351.80	169.10	-4.12	27.56	-65.09	84.82	458.79	8.24	92.95	-3720.23	-37.84	14.66	-3724.85	-13.69	23.85	-3307.14	236.41	-6.48	-3317.48	223.51	58.87	-3616.08	-11.63	1236.41	0.00	0.00	0.00	-1982.32	26.22	1528.37	-3543.89	-77.91	1634.65	-3440.19	150.53	1618.94	-3455.76	21.77	1609.12	596.01	-12.03	78.59	1193.35	14.37	79.02	567.49
0.50000	-3380.55	47.89	18.14	-3351.80	169.10	-4.12	6.06	-66.96	85.07	432.80	8.08	93.61	-3720.23	-37.84	14.66	-3724.85	-13.69	23.85	-3304.05	236.24	-5.19	-3322.73	224.74	56.03	-3616.08	-11.63	1236.41	0.00	0.00	0.00	-1982.32	26.22	1528.37	-3543.89	-77.91	1634.65	-3462.18	148.30	1619.22	-3475.48	21.35	1609.51	596.72	-11.76	78.88	1194.52	14.68	79.32	567.39
0.51000	-3380.55	47.89	18.14	-3351.80	169.10	-4.12	-15.76	-68.84	85.32	406.45	7.91	94.28	-3720.23	-37.84	14.66	-3724.85	-13.69	23.85	-3325.44	237.07	-9.20	-3296.01	226.14	60.35	-3616.08	-11.63	1236.41	0.00	0.00	0.00	-1982.32	26.22	1528.37	-3543.89	-77.91	1634.65	-3455.39	149.09	1619.74	-3476.40	21.34	1610.46	595.91	-11.89	78.54	1193.94	14.77	79.30	568.29
0.52000	-3380.55	47.89	18.14	-3351.80	169.10	-4.12	-37.88	-70.73	85.57	379.74	7.75	94.95	-3720.23	-37.84	14.66	-3724.85	-13.69	23.85	-3332.60	237.66	-9.76	-3357.43	225.40	51.45	-3616.08	-11.63	1236.41	0.00	0.00	0.00	-1982.32	26.22	1528.37	-3543.89	-77.91	1634.65	-3464.34	149.83	1619.67	-3485.20	22.56	1612.01	596.48	-11.69	78.69	1192.92	14.26	79.16	568.29
0.53000	-3380.55	47.89	18.14	-3351.80	169.10	-4.12	-60.30	-72.63	85.81	352.69	7.59	95.63	-3720.23	-37.84	14.66	-3724.85	-13.69	23.85	-3335.03	236.06	-10.73	-3304.94	222.76	61.00	-3616.08	-11.63	1236.41	0.00	0.00	0.00	-1982.32	26.22	1528.37	-3543.89	-77.91	1634.65	-3434.38	148.07	1619.02	-3486.90	21.29	1610.66	596.40	-11.49	78.56	1194.09	14.28	79.13	567.86
0.54000	-3380.55	47.89	18.14	-3351.80	169.10	-4.12	-83.02	-74.54	86.06	325.29	7.43	96.31	-3720.23	-37.84	14.66	-3724.85	-13.69	23.85	-3327.10	236.14	-9.25	-3300.12	224.69	60.38	-3616.08	-11.63	1236.41	0.00	0.00	0.00	-1982.32	26.22	1528.37	-3543.89	-77.91	1634.65	-3434.59	151.24	1618.76	-3513.26	19.82	1611.74	595.80	-12.04	78.40	1193.99	14.64	79.24	567.81
0.55000	-3380.55	47.89	18.14	-3351.80	169.10	-4.12	-106.02	-76.46	86.30	297.56	7.27	96.99	-3720.23	-37.84	14.66	-3724.85	-13.69	23.85	-3334.44	235.92	-9.92	-3307.42	224.93	60.57	-3616.08	-11.63	1236.41	0.00	0.00	0.00	-1982.32	26.22	1528.37	-3543.89	-77.91	1634.65	-3455.66	149.18	1618.37	-3469.45	22.24	1611.28	596.47	-11.79	78.55	1193.33	14.77	79.22	568.26
0.56000	-3380.55	47.89	18.14	-3351.80	169.10	-4.12	-129.30	-78.39	86.55	269.50	7.11	97.68	-3720.23	-37.84	14.66	-3724.85	-13.69	23.85	-3331.71	236.84	-9.61	-3350.85	224.09	53.02	-3616.08	-11.63	1236.41	0.00	0.00	0.00	-1982.32	26.22	1528.37	-3543.89	-77.91	1634.65	-3467.75	150.21	1620.37	-3506.17	25.18	1612.42	596.53	-11.90	78.62	1193.65	14.52	79.27	567.96
0.57000	-3380.55	47.89	18.14	-3351.80	169.10	-4.12	-152.85	-80.32	86.79	241.13	6.95	98.37	-3720.23	-37.84	14.66	-3724.85	-13.69	23.85	-3322.56	237.53	-8.33	-3317.90	225.58	57.03	-3616.08	-11.63	1236.41	0.00	0.00	0.00	-1982.32	26.22	1528.37	-3543.89	-77.91	1634.65	-3458.54	147.45	1620.19	-3503.44	22.70	1610.05	596.64	-12.16	78.78	1193.32	14.23	79.14	568.02
0.58000	-3380.55	47.89	18.14	-3351.80	169.10	-4.12	-176.68	-82.25	87.02	212.44	6.79	99.06	-3720.23	-37.84	14.66	-3724.85	-13.69	23.85	-3316.14	236.61	-7.32	-3309.03	225.87	58.84	-3616.08	-11.63	1236.41	0.00	0.00	0.00	-1982.32	26.22	1528.37	-3543.89	-77.91	1634.65	-3469.36	147.89	1620.93	-3468.64	23.57	1608.34	596.19	-12.71	78.61	1193.40	14.45	79.03	569.01
0.59000	-3380.55	47.89	18.14	-3351.80	169.10	-4.12	-200.76	-84.19	87.26	183.45	6.63	99.76	-3720.23	-37.84	14.66	-3724.85	-13.69	23.85	-3339.35	237.50	-10.75	-3311.91	224.30	57.98	-3616.08	-11.63	1236.41	0.00	0.00	0.00	-1982.32	26.22	1528.37	-3543.89	-77.91	1634.65	-3474.99	150.96	1621.28	-3481.80	21.94	1610.02	596.19	-12.44	78.76	1193.02	14.38	78.73	568.36
0.60000	-3380.55	47.89	18.14	-3351.80	169.10	-4.12	-225.11	-86.13	87.49	154.16	6.47	100.45	-3720.23	-37.84	14.66	-3724.85	-13.69	23.85	-3335.48	237.75	-11.53	-3291.90	222.37	62.16	-3616.08	-11.63	1236.41	0.00	0.00	0.00	-1982.32	26.22	1528.37	-3543.89	-77.91	1634.65	-3431.77	149.42	1619.26	-3447.30	23.03	1609.42	596.64	-11.96	78.82	1192.77	14.54	78.79	567.84
0.61000	-3380.55	47.89	18.14	-3351.80	169.10	-4.12	-249.71	-88.07	87.72	124.58	6.32	101.15	-3720.23	-37.84	14.66	-3724.85	-13.69	23.85	-3314.39	235.94	-7.60	-3275.94	222.85	66.35	-3616.08	-11.63	1236.41	0.00	0.00	0.00	-1982.32	26.22	1528.37	-3543.89	-77.91	1634.65	-3440.10	148.25	1619.57	-3492.01	24.26	1612.72	596.00	-12.29	78.67	1193.31	14.91	79.16	567.76
0.62000	-3380.55	47.89	18.14	-3351.80	169.10	-4.12	-274.55	-90.01	87.95	94.72	6.17	101.85	-3720.23	-37.84	14.66	-3724.85	-13.69	23.85	-3317.54	235.75	-7.73	-3307.53	223.82	60.27	-3616.08	-11.63	1236.41	0.00	0.00	0.00	-1982.32	26.22	1528.37	-3543.89	-77.91	1634.65	-3437.19	150.71	1619.42	-3514.49	22.19	1611.54	595.76	-12.44	78.36	1193.68	15.05	79.29	567.79
0.63000	-3380.55	47.89	18.14	-3351.80	169.10	-4.12	-299.63	-91.95	88.17	64.59	6.01	102.55	-3720.23	-37.84	14.66	-3724.85	-13.69	23.85	-3348.36	236.27	-12.22	-3314.43	224.36	58.97	-3616.08	-11.63	1236.41	0.00	0.00	0.00	-1982.32	26.22	1528.37	-3543.89	-77.91	1634.65	-3416.09	150.09	1618.60	-3475.72	25.49	1612.08	595.68	-11.96	78.52	1193.13	15.04	78.98	567.11
0.64000	-3380.55	47.89	18.14	-3351.80	169.10	-4.12	-324.95	-93.89	88.39	34.20	5.86	103.26	-3720.23	-37.84	14.66	-3724.85	-13.69	23.85	-3326.31	237.55	-9.79	-3324.92	224.76	57.01	-3616.08	-11.63	1236.41	0.00	0.00	0.00	-1982.32	26.22	1528.37	-3543.89	-77.91	1634.65	-3425.92	148.54	1618.96	-3488.91	23.28	1610.17	595.57	-11.92	78.43	1193.32	14.58	79.02	567.60
0.65000	-3380.55	47.89	18.14	-3351.80	169.10	-4.12	-350.50	-95.82	88.60	3.54	5.72	103.96	-3720.23	-37.84	14.66	-3724.85	-13.69	23.85	-3319.79	236.67	-7.55	-3303.45	223.88	60.63	-3616.08	-11.63	1236.41	0.00	0.00	0.00	-1982.32	26.22	1528.37	-3543.89	-77.91	1634.65	-3433.65	149.09	1619.03	-3498.39	19.70	1610.86	594.77	-11.98	78.11	1193.01	14.56	79.18	567.29
0.66000	-3380.55	47.89	18.14	-3351.80	169.10	-4.12	-376.26	-97.75	88.81	-27.37	5.57	104.66	-3720.23	-37.84	14.66	-3724.85	-13.69	23.85	-3340.18	236.12	-11.31	-3311.21	222.80	58.52	-3616.08	-11.63	1236.41	0.00	0.00	0.00	-1982.32	26.22	1528.37	-3543.89	-77.91	1634.65	-3444.46	148.84	1619.08	-3481.29	20.49	1611.24	596.63	-11.95	78.57	1192.90	14.75	78.83	567.61
0.67000	-3380.55	47.89	18.14	-3351.80	169.10	-4.12	-402.25	-99.67	89.02	-58.52	5.43	105.36	-3720.23	-37.84	14.66	-3724.85	-13.69	23.85	-3321.78	235.32	-8.36	-3329.98	224.94	56.27	-3616.08	-11.63	1236.41	0.00	0.00	0.00	-1982.32	26.22	1528.37	-3543.89	-77.91	1634.65	-3434.72	149.78	1619.25	-3500.04	19.21	1610.79	596.61	-12.19	78.75	1194.04	14.44	79.41	567.67
0.68000	-3380.55	47.89	18.14	-3351.80	169.10	-4.12	-428.44	-101.59	89.22	-89.91	5.29	106.07	-3720.23	-37.84	14.66	-3724.85	-13.69	23.85	-3319.73	235.34	-7.62	-3322.95	223.81	57.10	-3616.08	-11.63	1236.41	0.00	0.00	0.00	-1982.32	26.22	1528.37	-3543.89	-77.91	1634.65	-3450.54	151.04	1619.18	-3479.19	20.10	1610.77	596.64	-12.16	78.48	1193.77	14.49	79.22	567.72
0.69000	-3380.55	47.89	18.14	-3351.80	169.10	-4.12	-454.84	-103.50	89.42	-121.52	5.15	106.77	-3720.23	-37.84	14.66	-3724.85	-13.69	23.85	-3317.23	237.24	-8.10	-3331.20	225.03	55.46	-3616.08	-11.63	1236.41	0.00	0.00	0.00	-1982.32	26.22	1528.37	-3543.89	-77.91	1634.65	-3455.99	149.83	1620.60	-3484.22	22.82	1611.06	596.43	-12.13	78.70	1193.33	14.48	78.88	567.74
0.70000	-3380.55	47.89	18.14	-3351.80	169.10	-4.12	-481.44	-105.39	89.61	-153.36	5.01	107.46	-3720.23	-37.84	14.66	-3724.85	-13.69	23.85	-3329.55	235.91	-10.09	-3300.43	224.03	61.49	-3616.08	-11.63	1236.41	0.00	0.00	0.00	-1982.32	26.22	1528.37	-3543.89	-77.91	1634.65	-3435.96	150.20	1620.05	-3465.33	24.50	1609.77	596.10	-12.38	78.66	1193.23	14.77	79.10	567.49
0.71000	-3380.55	47.89	18.14	-3351.80	169.10	-4.12	-508.23	-107.28	89.79	-185.41	4.88	108.16	-3720.23	-37.84	14.66	-3724.85	-13.69	23.85	-3313.26	235.10	-7.13	-3298.40	224.02	59.49	-3616.08	-11.63	1236.41	0.00	0.00	0.00	-1982.32	26.22	1528.37	-3543.89	-77.91	1634.65	-3444.92	150.50	1620.11	-3493.80	25.60	1611.39	596.72	-11.68	78.83	1193.51	14.89	79.22	568.32
0.72000	-3380.55	47.89	18.14	-3351.80	169.10	-4.12	-535.20	-109.16	89.97	-217.67	4.75	108.85	-3720.23	-37.84	14.66	-3724.85	-13.69	23.85	-3345.11	236.78	-11.76	-3316.20	222.67	56.88	-3616.08	-11.63	1236.41	0.00	0.00	0.00	-1982.32	26.22	1528.37	-3543.89	-77.91	1634.65	-3440.38	149.82	1618.99	-3508.42	22.85	1610.78	596.61	-11.99	78.81	1194.22	14.93	79.39	568.36
0.73000	-3380.55	47.89	18.14	-3351.80	169.10	-4.12	-562.36	-111.02	90.15	-250.12	4.62	109.55	-3720.23	-37.84	14.66	-3724.85	-13.69	23.85	-3329.87	237.66	-9.74	-3310.94	224.81	59.08	-3616.08	-11.63	1236.41	0.00	0.00	0.00	-1982.32	26.22	1528.37	-3543.89	-77.91	1634.65	-3439.40	150.03	1619.48	-3473.79	24.16	1610.86	596.47	-12.04	78.75	1192.88	14.91	79.19	568.01
0.74000	-3380.55	47.89	18.14	-3351.80	169.10	-4.12	-589.69	-112.87	90.32	-282.76	4.49	110.24	-3720.23	-37.84	14.66	-3724.85	-13.69	23.85	-3322.13	235.17	-7.52	-3305.63	225.53	59.10	-3616.08	-11.63	1236.41	0.00	0.00	0.00	-1982.32	26.22	1528.37	-3543.89	-77.91	1634.65	-3444.61	150.67	1619.75	-3471.42	24.57	1610.76	596.34	-11.58	78.51	1193.35	14.59	79.25	568.07
0.75000	-3380.55	47.89	18.14	-3351.80	169.10	-4.12	-617.20	-114.71	90.48	-315.59	4.37	110.92	-3720.23	-37.84	14.66	-3724.85	-13.69	23.85	-3337.83	237.46	-10.75	-3276.09	226.14	64.92	-3616.08	-11.63	1236.41	0.00	0.00	0.00	-1982.32	26.22	1528.37	-3543.89	-77.91	1634.65	-3459.00	152.27	1619.81	-3481.18	23.67	1612.16	595.83	-11.92	78.53	1193.01	14.68	79.05	568.24
0.76000	-3380.55	47.89	18.14	-3351.80	169.10	-4.12	-644.86	-116.53	90.63	-348.60	4.26	111.60	-3720.23	-37.84	14.66	-3724.85	-13.69	23.85	-3314.22	237.35	-7.92	-3290.58	223.45	62.15	-3616.08	-11.63	1236.41	0.00	0.00	0.00	-1982.32	26.22	1528.37	-3543.89	-77.91	1634.65	-3440.12	150.07	1619.42	-3473.56	22.37	1612.46	596.90	-11.91	78.75	1193.61	14.16	78.98	567.60
0.77000	-3380.55	47.89	18.14	-3351.80	169.10	-4.12	-672.69	-118.33	90.78	-381.77	4.14	112.28	-3720.23	-37.84	14.66	-3724.85	-13.69	23.85	-3322.49	236.43	-8.83	-3290.60	225.59	63.79	-3616.08	-11.63	1236.41	0.00	0.00	0.00	-1982.32	26.22	1528.37	-3543.89	-77.91	1634.65	-3435.76	150.58	1619.15	-3475.45	21.61	1611.20	597.25	-11.99	78.74	1193.71	14.22	79.06	568.15
0.78000	-3380.55	47.89	18.14	-3351.80	169.10	-4.12	-700.66	-120.11	90.92	-415.10	4.03	112.95	-3720.23	-37.84	14.66	-3724.85	-13.69	23.85	-3297.28	236.89	-4.22	-3307.81	225.19	57.88	-3616.08	-11.63	1236.41	0.00	0.00	0.00	-1982.32	26.22	1528.37	-3543.89	-77.91	1634.65	-3421.30	151.76	1619.28	-3487.46	24.02	1611.54	595.43	-11.90	78.25	1193.77	14.22	78.98	568.73
0.79000	-3380.55	47.89	18.14	-3351.80	169.10	-4.12	-728.78	-121.88	91.05	-448.59	3.92	113.62	-3720.23	-37.84	14.66	-3724.85	-13.69	23.85	-3329.27	236.55	-9.01	-3298.74	224.66	60.21	-3616.08	-11.63	1236.41	0.00	0.00	0.00	-1982.32	26.22	1528.37	-3543.89	-77.91	1634.65	-3430.86	151.48	1620.45	-3461.56	24.34	1611.13	595.27	-11.52	78.39	1193.40	14.54	79.14	567.89
0.80000	-3380.55	47.89	18.14	-3351.80	169.10	-4.12	-757.05	-123.62	91.18	-482.22	3.82	114.29	-3720.23	-37.84	14.66	-3724.85	-13.69	23.85	-3310.88	236.70	-7.31	-3324.33	225.09	57.34	-3616.08	-11.63	1236.41	0.00	0.00	0.00	-1982.32	26.22	1528.37	-3543.89	-77.91	1634.65	-3422.29	151.76	1620.32	-3460.02	26.02	1610.20	596.21	-11.80	78.89	1193.20	14.70	78.93	568.37
0.81000	-3380.55	47.89	18.14	-3351.80	169.10	-4.12	-785.44	-125.34	91.30	-515.99	3.72	114.94	-3720.23	-37.84	14.66	-3724.85	-13.69	23.85	-3327.66	237.03	-9.20	-3342.27	224.99	54.54	-3616.08	-11.63	1236.41	0.00	0.00	0.00	-1982.32	26.22	1528.37	-3543.89	-77.91	1634.65	-3445.65	151.65	1619.98	-3500.41	25.64	1611.75	596.49	-12.20	78.83	1192.83	14.20	78.82	568.32
0.82000	-3380.55	47.89	18.14	-3351.80	169.10	-4.12	-813.96	-127.04	91.41	-549.89	3.63	115.60	-3720.23	-37.84	14.66	-3724.85	-13.69	23.85	-3310.89	236.63	-7.16	-3312.58	223.76	58.86	-3616.08	-11.63	1236.41	0.00	0.00	0.00	-1982.32	26.22	1528.37	-3543.89	-77.91	1634.65	-3463.86	153.04	1621.22	-3485.33	23.76	1612.19	596.24	-12.36	78.70	1193.38	14.86	79.32	567.57
0.83000	-3380.55	47.89	18.14	-3351.80	169.10	-4.12	-842.61	-128.72	91.51	-583.91	3.54	116.24	-3720.23	-37.84	14.66	-3724.85	-13.69	23.85	-3314.42	237.18	-6.78	-3322.70	223.85	57.53	-3616.08	-11.63	1236.41	0.00	0.00	0.00	-1982.32	26.22	1528.37	-3543.89	-77.91	1634.65	-3450.71	152.69	1620.31	-3483.72	23.76	1612.90	595.33	-12.13	78.43	1193.76	14.77	79.19	567.40
0.84000	-3380.55	47.89	18.14	-3351.80	169.10	-4.12	-871.37	-130.37	91.60	-618.05	3.46	116.88	-3720.23	-37.84	14.66	-3724.85	-13.69	23.85	-3325.28	237.14	-9.22	-3271.45	226.78	64.06	-3616.08	-11.63	1236.41	0.00	0.00	0.00	-1982.32	26.22	1528.37	-3543.89	-77.91	1634.65	-3425.52	153.95	1619.15	-3491.16	27.02	1611.92	595.77	-11.66	78.69	1193.25	14.58	79.03	568.20
0.85000	-3380.55	47.89	18.14	-3351.80	169.10	-4.12	-900.25	-131.99	91.68	-652.29	3.38	117.52	-3720.23	-37.84	14.66	-3724.85	-13.69	23.85	-3328.87	237.39	-10.01	-3299.72	225.17	59.58	-3616.08	-11.63	1236.41	0.00	0.00	0.00	-1982.32	26.22	1528.37	-3543.89	-77.91	1634.65	-3435.93	152.22	1619.02	-3487.55	26.22	1611.53	596.12	-12.03	78.73	1193.27	14.59	78.85	567.76
0.86000	-3380.55	47.89	18.14	-3351.80	169.10	-4.12	-929.22	-133.59	91.76	-686.64	3.30	118.14	-3720.23	-37.84	14.66	-3724.85	-13.69	23.85	-3324.75	237.05	-9.61	-3311.72	224.57	58.00	-3616.08	-11.63	1236.41	0.00	0.00	0.00	-1982.32	26.22	1528.37	-3543.89	-77.91	1634.65	-3450.64	153.48	1620.05	-3487.21	26.15	1611.90	595.81	-11.80	78.55	1193.49	14.41	78.92	567.78
0.87000	-3380.55	47.89	18.14	-3351.80	169.10	-4.12	-958.30	-135.16	91.82	-721.08	3.23	118.76	-3720.23	-37.84	14.66	-3724.85	-13.69	23.85	-3323.84	236.50	-9.04	-3305.41	225.65	59.69	-3616.08	-11.63	1236.41	0.00	0.00	0.00	-1982.32	26.22	1528.37	-3543.89	-77.91	1634.65	-3446.47	153.69	1619.36	-3496.99	25.63	1612.74	595.80	-12.01	78.51	1192.86	14.67	79.05	567.91
0.88000	-3380.55	47.89	18.14	-3351.80	169.10	-4.12	-987.47	-136.70	91.88	-755.60	3.17	119.37	-3720.23	-37.84	14.66	-3724.85	-13.69	23.85	-3328.67	237.55	-11.09	-3320.09	223.85	56.97	-3616.08	-11.63	1236.41	0.00	0.00	0.00	-1982.32	26.22	1528.37	-3543.89	-77.91	1634.65	-3472.56	154.44	1620.39	-3469.61	25.90	1611.59	596.05	-11.83	78.68	1193.42	14.70	79.21	567.58
0.89000	-3380.55	47.89	18.14	-3351.80	169.10	-4.12	-1016.73	-138.21	91.92	-790.20	3.11	119.97	-3720.23	-37.84	14.66	-3724.85	-13.69	23.85	-3342.10	236.26	-12.18	-3271.24	225.48	64.91	-3616.08	-11.63	1236.41	0.00	0.00	0.00	-1982.32	26.22	1528.37	-3543.89	-77.91	1634.65	-3453.73	153.98	1620.37	-3520.86	24.48	1613.01	596.08	-11.85	78.69	1193.40	14.53	79.09	567.24
0.90000	-3380.55	47.89	18.14	-3351.80	169.10	-4.12	-1046.07	-139.68	91.96	-824.87	3.05	120.57	-3720.23	-37.84	14.66	-3724.85	-13.69	23.85	-3333.13	237.31	-10.92	-3283.58	225.63	61.74	-3616.08	-11.63	1236.41	0.00	0.00	0.00	-1982.32	26.22	1528.37	-3543.89	-77.91	1634.65	-3463.43	154.71	1621.01	-3492.97	25.53	1612.16	596.22	-12.08	78.81	1193.40	14.35	79.11	567.03
0.91000	-3380.55	47.89	18.14	-3351.80	169.10	-4.12	-1075.48	-141.13	91.98	-859.61	3.00	121.15	-3720.23	-37.84	14.66	-3724.85	-13.69	23.85	-3322.34	236.71	-8.16	-3273.15	223.50	62.46	-3616.08	-11.63	1236.41	0.00	0.00	0.00	-1982.32	26.22	1528.37	-3543.89	-77.91	1634.65	-3474.66	153.20	1622.08	-3499.77	26.25	1612.14	596.93	-12.17	78.97	1193.18	14.08	78.98	567.58
0.92000	-3380.55	47.89	18.14	-3351.80	169.10	-4.12	-1104.96	-142.54	92.00	-894.40	2.96	121.72	-3720.23	-37.84	14.66	-3724.85	-13.69	23.85	-3329.46	236.51	-10.10	-3309.68	224.72	58.88	-3616.08	-11.63	1236.41	0.00	0.00	0.00	-1982.32	26.22	1528.37	-3543.89	-77.91	1634.65	-3462.90	154.21	1620.82	-3469.91	28.80	1610.45	596.59	-12.20	78.87	1192.57	14.26	78.71	567.97
0.93000	-3380.55	47.89	18.14	-3351.80	169.10	-4.12	-1134.51	-143.92	92.00	-929.23	2.92	122.29	-3720.23	-37.84	14.66	-3724.85	-13.69	23.85	-3326.67	237.91	-9.18	-3289.12	224.08	61.90	-3616.08	-11.63	1236.41	0.00	0.00	0.00	-1982.32	26.22	1528.37	-3543.89	-77.91	1634.65	-3439.01	155.05	1620.16	-3517.94	27.25	1612.65	595.99	-11.90	78.72	1193.08	14.85	79.00	567.66
0.94000	-3380.55	47.89	18.14	-3351.80	169.10	-4.12	-1164.11	-145.25	91.99	-964.11	2.89	122.84	-3720.23	-37.84	14.66	-3724.85	-13.69	23.85	-3323.44	237.67	-8.95	-3308.09	223.85	57.95	-3616.08	-11.63	1236.41	0.00	0.00	0.00	-1982.32	26.22	1528.37	-3543.89	-77.91	1634.65	-3443.20	155.14	1620.31	-3497.80	28.38	1611.63	595.94	-12.42	78.56	1193.22	14.76	79.35	568.22
0.95000	-3380.55	47.89	18.14	-3351.80	169.10	-4.12	-1193.77	-146.56	91.98	-999.02	2.87	123.39	-3720.23	-37.84	14.66	-3724.85	-13.69	23.85	-3323.88	236.47	-8.92	-3315.14	224.70	57.65	-3616.08	-11.63	1236.41	0.00	0.00	0.00	-1982.32	26.22	1528.37	-3543.89	-77.91	1634.65	-3460.20	155.52	1621.01	-3520.13	27.00	1613.36	596.68	-12.36	78.61	1192.86	14.67	79.01	568.48
0.96000	-3380.55	47.89	18.14	-3351.80	169.10	-4.12	-1223.47	-147.82	91.95	-1033.95	2.85	123.92	-3720.23	-37.84	14.66	-3724.85	-13.69	23.85	-3345.92	236.02	-12.73	-3334.38	225.99	54.79	-3616.08	-11.63	1236.41	0.00	0.00	0.00	-1982.32	26.22	1528.37	-3543.89	-77.91	1634.65	-3424.82	156.87	1619.61	-3513.38	27.41	1613.35	596.92	-11.88	78.81	1193.68	15.00	79.24	567.88
0.97000	-3380.55	47.89	18.14	-3351.80	169.10	-4.12	-1253.22	-149.04	91.90	-1068.91	2.84	124.45	-3720.23	-37.84	14.66	-3724.85	-13.69	23.85	-3327.53	236.75	-9.48	-3308.32	224.57	59.63	-3616.08	-11.63	1236.41	0.00	0.00	0.00	-1982.32	26.22	1528.37	-3543.89	-77.91	1634.65	-3432.75	156.24	1620.57	-3476.81	26.00	1613.78	597.14	-11.84	79.06	1193.12	14.93	79.23	567.25
0.98000	-3380.55	47.89	18.14	-3351.80	169.10	-4.12	-1282.99	-150.23	91.85	-1103.87	2.83	124.96	-3720.23	-37.84	14.66	-3724.85	-13.69	23.85	-3338.92	235.54	-11.80	-3347.40	224.05	52.63	-3616.08	-11.63	1236.41	0.00	0.00	0.00	-1982.32	26.22	1528.37	-3543.89	-77.91	1634.65	-3445.72	156.30	1620.81	-3522.60	26.19	1614.78	596.31	-12.07	78.71	1193.27	14.65	79.14	567.73
0.99000	-3380.55	47.89	18.14	-3351.80	169.10	-4.12	-1312.80	-151.37	91.78	-1138.83	2.83	125.46	-3720.23	-37.84	14.66	-3724.85	-13.69	23.85	-3338.25	235.93	-11.58	-3329.50	225.45	54.96	-3616.08	-11.63	1236.41	0.00	0.00	0.00	-1982.32	26.22	1528.37	-3543.89	-77.91	1634.65	-3418.63	157.94	1619.50	-3501.95	28.07	1613.30	596.97	-12.01	78.93	1193.70	14.61	79.09	568.44
1.00000	-3380.55	47.89	18.14	-3351.80	169.10	-4.12	-1342.62	-152.47	91.71	-1173.79	2.84	125.94	-3720.23	-37.84	14.66	-3724.85	-13.69	23.85	-3336.69	235.87	-10.60	-3351.78	223.45	52.81	-3616.08	-11.63	1236.41	0.00	0.00	0.00	-1982.32	26.22	1528.37	-3543.89	-77.91	1634.65	-3417.24	159.75	1620.11	-3500.00	28.63	1613.15	596.35	-11.85	78.87	1193.66	14.84	79.04	568.15
1.01000	-3380.55	47.89	18.14	-3351.80	169.10	-4.12	-1372.47	-153.52	91.61	-1208.73	2.86	126.42	-3720.23	-37.84	14.66	-3724.85	-13.69	23.85	-3321.19	236.47	-8.72	-3278.08	222.91	63.69	-3616.08	-11.63	1236.41	0.00	0.00	0.00	-1982.32	26.22	1528.37	-3543.89	-77.91	1634.65	-3455.93	157.81	1621.68	-3505.90	29.60	1614.38	596.47	-12.04	78.82	1194.29	15.02	79.40	568.63
1.02000	-3380.55	47.89	18.14	-3351.80	169.10	-4.12	-1402.32	-154.53	91.51	-1243.66	2.88	126.88	-3720.23	-37.84	14.66	-3724.85	-13.69	23.85	-3361.20	237.63	-14.84	-3315.92	222.77	58.73	-3616.08	-11.63	1236.41	0.00	0.00	0.00	-1982.32	26.22	1528.37	-3543.89	-77.91	1634.65	-3429.06	160.19	1619.80	-3505.20	29.44	1613.19	596.23	-11.74	78.81	1194.05	14.39	79.15	567.61
1.03000	-3380.55	47.89	18.14	-3351.80	169.10	-4.12	-1432.18	-155.49	91.39	-1278.55	2.91	127.33	-3720.23	-37.84	14.66	-3724.85	-13.69	23.85	-3343.23	237.20	-11.94	-3320.93	225.23	57.49	-3616.08	-11.63	1236.41	0.00	0.00	0.00	-1982.32	26.22	1528.37	-3543.89	-77.91	1634.65	-3445.02	157.48	1621.43	-3485.92	33.49	1612.69	596.16	-11.94	78.65	1194.26	14.58	79.08	568.02
1.04000	-3380.55	47.89	18.14	-3351.80	169.10	-4.12	-1462.04	-156.41	91.26	-1313.42	2.94	127.76	-3720.23	-37.84	14.66	-3724.85	-13.69	23.85	-3327.99	237.04	-10.27	-3325.41	224.68	56.12	-3616.08	-11.63	1236.41	0.00	0.00	0.00	-1982.32	26.22	1528.37	-3543.89	-77.91	1634.65	-3432.91	158.19	1620.90	-3473.03	31.70	1613.25	594.76	-12.13	78.09	1193.17	14.74	79.00	567.87
1.05000	-3380.55	47.89	18.14	-3351.80	169.10	-4.12	-1491.89	-157.27	91.12	-1348.23	2.99	128.18	-3720.23	-37.84	14.66	-3724.85	-13.69	23.85	-3317.76	237.82	-7.88	-3309.70	222.46	59.40	-3616.08	-11.63	1236.41	0.00	0.00	0.00	-1982.32	26.22	1528.37	-3543.89	-77.91	1634.65	-3444.83	160.21	1620.09	-3472.11	30.10	1613.71	595.52	-12.24	78.29	1193.28	14.49	79.24	567.53
1.06000	-3380.55	47.89	18.14	-3351.80	169.10	-4.12	-1521.73	-158.09	90.96	-1383.00	3.04	128.59	-3720.23	-37.84	14.66	-3724.85	-13.69	23.85	-3321.59	236.32	-7.86	-3294.79	224.97	61.46	-3616.08	-11.63	1236.41	0.00	0.00	0.00	-1982.32	26.22	1528.37	-3543.89	-77.91	1634.65	-3447.89	160.68	1620.61	-3460.19	31.87	1614.21	596.73	-12.30	78.81	1193.28	14.31	79.05	568.37
1.07000	-3380.55	47.89	18.14	-3351.80	169.10	-4.12	-1551.55	-158.86	90.79	-1417.71	3.10	128.98	-3720.23	-37.84	14.66	-3724.85	-13.69	23.85	-3312.59	237.54	-7.71	-3312.82	223.71	57.43	-3616.08	-11.63	1236.41	0.00	0.00	0.00	-1982.32	26.22	1528.37	-3543.89	-77.91	1634.65	-3437.51	160.95	1621.14	-3495.39	31.81	1614.03	595.79	-12.18	78.62	1193.15	14.69	79.26	568.62
1.08000	-3380.55	47.89	18.14	-3351.80	169.10	-4.12	-1581.35	-159.57	90.60	-1452.36	3.17	129.36	-3720.23	-37.84	14.66	-3724.85	-13.69	23.85	-3300.22	236.61	-5.53	-3291.46	226.27	62.29	-3616.08	-11.63	1236.41	0.00	0.00	0.00	-1982.32	26.22	1528.37	-3543.89	-77.91	1634.65	-3446.08	160.49	1620.55	-3487.76	32.74	1613.87	596.39	-12.09	78.68	1193.43	14.14	79.05	568.27
1.09000	-3380.55	47.89	18.14	-3351.80	169.10	-4.12	-1611.12	-160.23	90.40	-1486.93	3.24	129.72	-3720.23	-37.84	14.66	-3724.85	-13.69	23.85	-3332.98	235.93	-10.43	-3315.30	226.56	57.46	-3616.08	-11.63	1236.41	0.00	0.00	0.00	-1982.32	26.22	1528.37	-3543.89	-77.91	1634.65	-3453.03	160.86	1620.54	-3478.55	32.89	1614.55	597.06	-11.98	78.88	1193.75	14.29	78.98	568.19
1.10000	-3380.55	47.89	18.14	-3351.80	169.10	-4.12	-1640.85	-160.84	90.18	-1521.42	3.33	130.06	-3720.23	-37.84	14.66	-3724.85	-13.69	23.85	-3298.94	237.17	-5.16	-3280.66	226.66	62.77	-3616.08	-11.63	1236.41	0.00	0.00	0.00	-1982.32	26.22	1528.37	-3543.89	-77.91	1634.65	-3441.52	160.37	1620.71	-3488.07	33.12	1615.24	596.61	-11.72	78.88	1193.15	14.07	79.05	568.09
1.11000	-3380.55	47.89	18.14	-3351.80	169.10	-4.12	-1670.53	-161.39	89.95	-1555.82	3.42	130.39	-3720.23	-37.84	14.66	-3724.85	-13.69	23.85	-3319.40	235.79	-8.57	-3321.70	225.25	55.77	-3616.08	-11.63	1236.41	0.00	0.00	0.00	-1982.32	26.22	1528.37	-3543.89	-77.91	1634.65	-3424.58	162.27	1620.61	-3487.54	33.47	1614.18	595.95	-11.91	78.64	1193.83	14.62	79.42	567.88
1.12000	-3380.55	47.89	18.14	-3351.80	169.10	-4.12	-1700.17	-161.89	89.70	-1590.13	3.52	130.70	-3720.23	-37.84	14.66	-3724.85	-13.69	23.85	-3303.04	237.32	-5.91	-3347.98	224.29	51.57	-3616.08	-11.63	1236.41	0.00	0.00	0.00	-1982.32	26.22	1528.37	-3543.89	-77.91	1634.65	-3432.04	163.11	1621.07	-3477.80	33.45	1614.33	596.02	-11.88	78.70	1194.01	14.72	79.28	569.00
1.13000	-3380.55	47.89	18.14	-3351.80	169.10	-4.12	-1729.76	-162.33	89.44	-1624.33	3.63	131.00	-3720.23	-37.84	14.66	-3724.85	-13.69	23.85	-3347.21	235.24	-12.24	-3350.42	224.50	51.14	-3616.08	-11.63	1236.41	0.00	0.00	0.00	-1982.32	26.22	1528.37	-3543.89	-77.91	1634.65	-3446.77	162.73	1621.28	-3489.47	33.79	1614.97	596.25	-11.66	78.80	1193.00	14.67	78.82	569.44
1.14000	-3380.55	47.89	18.14	-3351.80	169.10	-4.12	-1759.28	-162.70	89.16	-1658.42	3.75	131.28	-3720.23	-37.84	14.66	-3724.85	-13.69	23.85	-3315.20	236.02	-8.22	-3284.38	225.22	62.52	-3616.08	-11.63	1236.41	0.00	0.00	0.00	-1982.32	26.22	1528.37	-3543.89	-77.91	1634.65	-3451.47	162.55	1621.20	-3438.01	37.92	1613.00	596.09	-12.13	78.44	1193.89	14.87	79.30	568.28
1.15000	-3380.55	47.89	18.14	-3351.80	169.10	-4.12	-1788.74	-163.02	88.86	-1692.40	3.87	131.54	-3720.23	-37.84	14.66	-3724.85	-13.69	23.85	-3322.51	236.67	-9.04	-3331.22	225.20	55.27	-3616.08	-11.63	1236.41	0.00	0.00	0.00	-1982.32	26.22	1528.37	-3543.89	-77.91	1634.65	-3425.42	163.61	1620.79	-3466.12	34.37	1613.22	595.94	-11.56	78.70	1193.25	14.71	79.05	568.15
1.16000	-3380.55	47.89	18.14	-3351.80	169.10	-4.12	-1818.13	-163.28	88.55	-1726.24	4.01	131.78	-3720.23	-37.84	14.66	-3724.85	-13.69	23.85	-3342.40	236.18	-11.77	-3341.66	225.95	52.58	-3616.08	-11.63	1236.41	0.00	0.00	0.00	-1982.32	26.22	1528.37	-3543.89	-77.91	1634.65	-3442.98	163.82	1620.72	-3511.59	33.44	1616.19	595.30	-11.84	78.46	1192.65	14.25	78.85	568.01
1.17000	-3380.55	47.89	18.14	-3351.80	169.10	-4.12	-1847.44	-163.48	88.22	-1759.96	4.16	132.01	-3720.23	-37.84	14.66	-3724.85	-13.69	23.85	-3336.05	237.27	-11.24	-3301.81	225.49	58.82	-3616.08	-11.63	1236.41	0.00	0.00	0.00	-1982.32	26.22	1528.37	-3543.89	-77.91	1634.65	-3444.49	164.82	1622.63	-3496.71	36.38	1615.01	595.94	-12.04	78.65	1193.22	14.34	78.98	567.72
1.18000	-3380.55	47.89	18.14	-3351.80	169.10	-4.12	-1876.67	-163.61	87.88	-1793.53	4.31	132.21	-3720.23	-37.84	14.66	-3724.85	-13.69	23.85	-3336.69	237.13	-10.17	-3295.86	226.68	60.16	-3616.08	-11.63	1236.41	0.00	0.00	0.00	-1982.32	26.22	1528.37	-3543.89	-77.91	1634.65	-3447.38	164.48	1621.53	-3467.51	37.55	1613.47	595.89	-12.82	78.39	1193.16	14.63	79.19	567.79
1.19000	-3380.55	47.89	18.14	-3351.80	169.10	-4.12	-1905.81	-163.68	87.51	-1826.96	4.48	132.40	-3720.23	-37.84	14.66	-3724.85	-13.69	23.85	-3337.39	238.03	-11.52	-3322.02	226.09	54.23	-3616.08	-11.63	1236.41	0.00	0.00	0.00	-1982.32	26.22	1528.37	-3543.89	-77.91	1634.65	-3452.83	166.20	1622.05	-3479.59	38.57	1614.21	595.82	-12.07	78.69	1192.92	14.32	79.05	567.88
1.20000	-3380.55	47.89	18.14	-3351.80	169.10	-4.12	-1934.86	-163.68	87.13	-1860.23	4.65	132.57	-3720.23	-37.84	14.66	-3724.85	-13.69	23.85	-3337.46	236.44	-11.08	-3331.07	223.68	55.83	-3616.08	-11.63	1236.41	0.00	0.00	0.00	-1982.32	26.22	1528.37	-3543.89	-77.91	1634.65	-3425.05	166.54	1621.10	-3469.07	36.50	1614.07	595.26	-12.56	78.47	1193.40	14.64	79.08	568.09
1.21000	-3380.55	47.89	18.14	-3351.80	169.10	-4.12	-1963.80	-163.62	86.74	-1893.33	4.83	132.72	-3720.23	-37.84	14.66	-3724.85	-13.69	23.85	-3347.53	236.84	-12.69	-3345.13	225.02	53.06	-3616.08	-11.63	1236.41	0.00	0.00	0.00	-1982.32	26.22	1528.37	-3543.89	-77.91	1634.65	-3442.78	166.16	1620.29	-3495.84	39.67	1615.54	595.11	-12.32	78.49	1193.57	14.94	79.04	568.24
1.22000	-3380.55	47.89	18.14	-3351.80	169.10	-4.12	-1992.64	-163.49	86.32	-1926.26	5.03	132.84	-3720.23	-37.84	14.66	-3724.85	-13.69	23.85	-3339.04	237.80	-12.04	-3300.39	223.38	59.14	-3616.08	-11.63	1236.41	0.00	0.00	0.00	-1982.32	26.22	1528.37	-3543.89	-77.91	1634.65	-3431.95	165.93	1620.68	-3471.65	40.76	1615.91	596.78	-11.64	78.84	1193.42	14.51	79.19	568.60
1.23000	-3380.55	47.89	18.14	-3351.80	169.10	-4.12	-2021.36	-163.29	85.89	-1959.02	5.23	132.95	-3720.23	-37.84	14.66	-3724.85	-13.69	23.85	-3332.20	237.35	-10.21	-3323.45	227.86	55.23	-3616.08	-11.63	1236.41	0.00	0.00	0.00	-1982.32	26.22	1528.37	-3543.89	-77.91	1634.65	-3436.98	168.36	1621.54	-3459.10	41.64	1614.39	596.11	-11.81	78.56	1193.99	14.39	79.18	567.98
1.24000	-3380.55	47.89	18.14	-3351.80	169.10	-4.12	-2049.97	-163.02	85.44	-1991.59	5.44	133.04	-3720.23	-37.84	14.66	-3724.85	-13.69	23.85	-3316.01	236.88	-9.73	-3298.14	225.66	60.23	-3616.08	-11.63	1236.41	0.00	0.00	0.00	-1982.32	26.22	1528.37	-3543.89	-77.91	1634.65	-3420.34	169.16	1621.12	-3443.64	43.43	1613.83	595.58	-11.88	78.40	1193.62	14.25	78.88	567.57
1.25000	-3380.55	47.89	18.14	-3351.80	169.10	-4.12	-2078.45	-162.68	84.97	-2023.96	5.67	133.10	-3720.23	-37.84	14.66	-3724.85	-13.69	23.85	-3339.70	238.43	-12.29	-3332.50	223.68	53.98	-3616.08	-11.63	1236.41	0.00	0.00	0.00	-1982.32	26.22	1528.37	-3543.89	-77.91	1634.65	-3448.21	169.14	1621.16	-3446.54	43.97	1613.80	596.07	-12.10	78.44	1193.20	14.93	78.98	568.36
1.26000	-3380.55	47.89	18.14	-3351.80	169.10	-4.12	-2106.80	-162.27	84.48	-2056.14	5.90	133.15	-3720.23	-37.84	14.66	-3724.85	-13.69	23.85	-3338.91	237.12	-13.36	-3313.38	225.84	57.74	-3616.08	-11.63	1236.41	0.00	0.00	0.00	-1982.32	26.22	1528.37	-3543.89	-77.91	1634.65	-3467.30	171.04	1622.02	-3462.98	40.77	1613.87	596.63	-12.38	78.74	1193.71	14.51	79.29	568.29
1.27000	-3380.55	47.89	18.14	-3351.80	169.10	-4.12	-2135.01	-161.78	83.97	-2088.10	6.15	133.17	-3720.23	-37.84	14.66	-3724.85	-13.69	23.85	-3309.35	236.85	-7.60	-3309.61	227.59	58.54	-3616.08	-11.63	1236.41	0.00	0.00	0.00	-1982.32	26.22	1528.37	-3543.89	-77.91	1634.65	-3454.03	169.61	1621.12	-3469.90	43.24	1613.79	596.92	-12.22	78.86	1192.92	14.54	78.94	568.16
1.28000	-3380.55	47.89	18.14	-3351.80	169.10	-4.12	-2163.09	-161.22	83.44	-2119.85	6.41	133.17	-3720.23	-37.84	14.66	-3724.85	-13.69	23.85	-3349.20	237.02	-12.92	-3348.76	226.20	51.99	-3616.08	-11.63	1236.41	0.00	0.00	0.00	-1982.32	26.22	1528.37	-3543.89	-77.91	1634.65	-3461.72	170.83	1621.82	-3475.38	43.27	1615.02	596.27	-11.67	78.83	1193.51	14.43	79.03	567.82
1.29000	-3380.55	47.89	18.14	-3351.80	169.10	-4.12	-2191.01	-160.59	82.90	-2151.38	6.67	133.15	-3720.23	-37.84	14.66	-3724.85	-13.69	23.85	-3323.41	234.97	-9.20	-3325.24	223.71	55.10	-3616.08	-11.63	1236.41	0.00	0.00	0.00	-1982.32	26.22	1528.37	-3543.89	-77.91	1634.65	-3440.57	172.10	1621.90	-3458.47	44.22	1614.81	596.19	-11.78	78.56	1193.74	14.95	79.31	567.97
1.30000	-3380.55	47.89	18.14	-3351.80	169.10	-4.12	-2218.78	-159.87	82.33	-2182.67	6.95	133.10	-3720.23	-37.84	14.66	-3724.85	-13.69	23.85	-3323.60	236.54	-9.61	-3317.46	226.56	56.83	-3616.08	-11.63	1236.41	0.00	0.00	0.00	-1982.32	26.22	1528.37	-3543.89	-77.91	1634.65	-3428.35	169.82	1620.37	-3486.30	43.07	1615.16	595.93	-11.86	78.78	1193.91	14.54	79.06	568.22
1.31000	-3380.55	47.89	18.14	-3351.80	169.10	-4.12	-2246.39	-159.08	81.74	-2213.72	7.24	133.03	-3720.23	-37.84	14.66	-3724.85	-13.69	23.85	-3322.06	236.90	-8.93	-3296.88	225.02	60.85	-3616.08	-11.63	1236.41	0.00	0.00	0.00	-1982.32	26.22	1528.37	-3543.89	-77.91	1634.65	-3427.73	172.97	1621.28	-3488.98	43.90	1615.74	595.86	-12.46	78.48	1194.36	14.53	79.09	568.15
1.32000	-3380.55	47.89	18.14	-3351.80	169.10	-4.12	-2273.84	-158.21	81.14	-2244.53	7.54	132.94	-3720.23	-37.84	14.66	-3724.85	-13.69	23.85	-3331.08	236.90	-10.47	-3316.92	226.52	57.01	-3616.08	-11.63	1236.41	0.00	0.00	0.00	-1982.32	26.22	1528.37	-3543.89	-77.91	1634.65	-3439.36	172.59	1622.25	-3495.46	44.60	1616.94	596.27	-11.92	78.74	1193.81	14.23	79.08	567.08
1.33000	-3380.55	47.89	18.14	-3351.80	169.10	-4.12	-2301.12	-157.26	80.51	-2275.08	7.85	132.82	-3720.23	-37.84	14.66	-3724.85	-13.69	23.85	-3353.02	237.58	-14.30	-3310.90	227.09	58.49	-3616.08	-11.63	1236.41	0.00	0.00	0.00	-1982.32	26.22	1528.37	-3543.89	-77.91	1634.65	-3447.72	175.00	1621.89	-3483.96	44.52	1614.66	596.78	-11.50	78.96	1193.33	14.52	79.07	567.60
1.34000	-3380.55	47.89	18.14	-3351.80	169.10	-4.12	-2328.21	-156.23	79.86	-2305.37	8.18	132.68	-3720.23	-37.84	14.66	-3724.85	-13.69	23.85	-3305.23	236.38	-6.75	-3319.78	227.79	56.43	-3616.08	-11.63	1236.41	0.00	0.00	0.00	-1982.32	26.22	1528.37	-3543.89	-77.91	1634.65	-3443.82	175.60	1620.63	-3473.94	45.29	1615.99	597.05	-11.81	78.81	1193.64	14.60	79.28	568.18
1.35000	-3380.55	47.89	18.14	-3351.80	169.10	-4.12	-2355.13	-155.12	79.19	-2335.40	8.51	132.52	-3720.23	-37.84	14.66	-3724.85	-13.69	23.85	-3318.79	237.38	-8.58	-3272.79	227.24	63.52	-3616.08	-11.63	1236.41	0.00	0.00	0.00	-1982.32	26.22	1528.37	-3543.89	-77.91	1634.65	-3443.37	176.13	1620.98	-3479.34	44.54	1616.13	596.13	-12.01	78.75	1193.87	14.95	79.47	568.08
1.36000	-3380.55	47.89	18.14	-3351.80	169.10	-4.12	-2381.85	-153.92	78.50	-2365.14	8.86	132.33	-3720.23	-37.84	14.66	-3724.85	-13.69	23.85	-3333.17	236.48	-10.42	-3283.85	224.03	60.23	-3616.08	-11.63	1236.41	0.00	0.00	0.00	-1982.32	26.22	1528.37	-3543.89	-77.91	1634.65	-3475.80	176.97	1622.75	-3477.40	46.15	1614.86	596.55	-11.92	78.75	1193.88	14.52	78.99	567.84
1.37000	-3380.55	47.89	18.14	-3351.80	169.10	-4.12	-2408.39	-152.64	77.79	-2394.60	9.22	132.11	-3720.23	-37.84	14.66	-3724.85	-13.69	23.85	-3323.01	236.04	-9.09	-3313.08	226.89	56.03	-3616.08	-11.63	1236.41	0.00	0.00	0.00	-1982.32	26.22	1528.37	-3543.89	-77.91	1634.65	-3449.33	177.67	1621.59	-3509.77	46.60	1615.75	596.57	-11.68	78.79	1193.00	13.99	78.87	567.74
1.38000	-3380.55	47.89	18.14	-3351.80	169.10	-4.12	-2434.72	-151.28	77.06	-2423.77	9.59	131.87	-3720.23	-37.84	14.66	-3724.85	-13.69	23.85	-3329.80	237.29	-10.96	-3326.81	228.40	53.08	-3616.08	-11.63	1236.41	0.00	0.00	0.00	-1982.32	26.22	1528.37	-3543.89	-77.91	1634.65	-3466.15	178.31	1623.03	-3450.55	50.60	1612.19	596.40	-11.65	78.74	1193.52	14.25	78.69	567.27
1.39000	-3380.55	47.89	18.14	-3351.80	169.10	-4.12	-2460.84	-149.82	76.30	-2452.64	9.97	131.60	-3720.23	-37.84	14.66	-3724.85	-13.69	23.85	-3331.05	237.34	-10.32	-3316.23	227.69	56.55	-3616.08	-11.63	1236.41	0.00	0.00	0.00	-1982.32	26.22	1528.37	-3543.89	-77.91	1634.65	-3444.30	177.96	1622.04	-3501.93	48.84	1614.50	595.77	-11.78	78.64	1193.42	14.88	78.91	567.22
1.40000	-3380.55	47.89	18.14	-3351.80	169.10	-4.12	-2486.75	-148.28	75.52	-2481.21	10.37	131.31	-3720.23	-37.84	14.66	-3724.85	-13.69	23.85	-3329.49	237.07	-10.28	-3299.88	225.34	59.36	-3616.08	-11.63	1236.41	0.00	0.00	0.00	-1982.32	26.22	1528.37	-3543.89	-77.91	1634.65	-3417.38	175.72	1620.72	-3480.91	52.91	1613.26	595.92	-11.89	78.51	1193.56	14.77	79.15	568.20
1.41000	-3380.55	47.89	18.14	-3351.80	169.10	-4.12	-2512.44	-146.65	74.72	-2509.46	10.78	130.99	-3720.23	-37.84	14.66	-3724.85	-13.69	23.85	-3321.63	237.63	-9.93	-3305.98	226.03	58.74	-3616.08	-11.63	1236.41	0.00	0.00	0.00	-1982.32	26.22	1528.37	-3543.89	-77.91	1634.65	-3456.51	178.49	1622.14	-3472.42	51.51	1613.81	596.25	-12.01	78.62	1194.37	15.07	79.33	568.14
1.42000	-3380.55	47.89	18.14	-3351.80	169.10	-4.12	-2537.91	-144.93	73.90	-2537.38	11.20	130.64	-3720.23	-37.84	14.66	-3724.85	-13.69	23.85	-3331.69	236.68	-11.19	-3298.42	226.12	58.80	-3616.08	-11.63	1236.41	0.00	0.00	0.00	-1982.32	26.22	1528.37	-3543.89	-77.91	1634.65	-3453.19	178.72	1622.14	-3483.36	50.55	1613.95	596.30	-12.20	78.54	1193.85	14.78	79.37	568.15
1.43000	-3380.55	47.89	18.14	-3351.80	169.10	-4.12	-2563.15	-143.12	73.05	-2564.98	11.63	130.26	-3720.23	-37.84	14.66	-3724.85	-13.69	23.85	-3337.58	237.11	-12.20	-3271.32	227.01	64.11	-3616.08	-11.63	1236.41	0.00	0.00	0.00	-1982.32	26.22	1528.37	-3543.89	-77.91	1634.65	-3446.33	178.85	1621.39	-3473.31	49.49	1613.25	595.83	-12.05	78.52	1192.92	14.28	78.99	568.20
1.44000	-3380.55	47.89	18.14	-3351.80	169.10	-4.12	-2588.15	-141.22	72.19	-2592.24	12.08	129.86	-3720.23	-37.84	14.66	-3724.85	-13.69	23.85	-3336.21	238.76	-12.78	-3306.89	226.54	58.12	-3616.08	-11.63	1236.41	0.00	0.00	0.00	-1982.32	26.22	1528.37	-3543.89	-77.91	1634.65	-3434.82	178.46	1621.08	-3472.30	50.50	1612.99	595.59	-12.12	78.34	1193.35	14.57	79.18	567.95
1.45000	-3380.55	47.89	18.14	-3351.80	169.10	-4.12	-2612.91	-139.22	71.29	-2619.16	12.54	129.42	-3720.23	-37.84	14.66	-3724.85	-13.69	23.85	-3314.95	237.20	-8.04	-3303.52	227.76	59.09	-3616.08	-11.63	1236.41	0.00	0.00	0.00	-1982.32	26.22	1528.37	-3543.89	-77.91	1634.65	-3442.02	179.95	1621.40	-3496.03	52.72	1615.11	595.93	-12.10	78.53	1193.11	14.81	78.82	567.59
1.46000	-3380.55	47.89	18.14	-3351.80	169.10	-4.12	-2637.43	-137.13	70.38	-2645.72	13.01	128.96	-3720.23	-37.84	14.66	-3724.85	-13.69	23.85	-3301.72	237.20	-6.49	-3328.96	226.45	53.60	-3616.08	-11.63	1236.41	0.00	0.00	0.00	-1982.32	26.22	1528.37	-3543.89	-77.91	1634.65	-3434.50	180.30	1621.15	-3497.99	53.22	1613.48	595.74	-12.51	78.66	1192.94	14.45	78.79	568.08
1.47000	-3380.55	47.89	18.14	-3351.80	169.10	-4.12	-2661.69	-134.94	69.44	-2671.92	13.50	128.47	-3720.23	-37.84	14.66	-3724.85	-13.69	23.85	-3324.02	237.41	-9.65	-3312.05	224.63	56.17	-3616.08	-11.63	1236.41	0.00	0.00	0.00	-1982.32	26.22	1528.37	-3543.89	-77.91	1634.65	-3434.64	180.38	1621.43	-3456.01	54.06	1612.40	596.55	-12.13	78.69	1192.91	14.32	79.02	567.79
1.48000	-3380.55	47.89	18.14	-3351.80	169.10	-4.12	-2685.69	-132.66	68.47	-2697.76	14.00	127.95	-3720.23	-37.84	14.66	-3724.85	-13.69	23.85	-3310.43	236.16	-7.43	-3336.01	226.90	52.98	-3616.08	-11.63	1236.41	0.00	0.00	0.00	-1982.32	26.22	1528.37	-3543.89	-77.91	1634.65	-3460.97	181.17	1622.90	-3482.12	54.70	1613.83	596.49	-12.10	78.63	1193.37	14.60	79.33	568.60
1.49000	-3380.55	47.89	18.14	-3351.80	169.10	-4.12	-2709.42	-130.27	67.49	-2723.22	14.52	127.41	-3720.23	-37.84	14.66	-3724.85	-13.69	23.85	-3332.62	236.81	-11.10	-3300.14	226.03	58.28	-3616.08	-11.63	1236.41	0.00	0.00	0.00	-1982.32	26.22	1528.37	-3543.89	-77.91	1634.65	-3426.97	182.61	1621.41	-3488.52	53.85	1614.60	596.68	-11.37	78.86	1193.85	14.29	79.11	567.51
1.50000	-3380.55	47.89	18.14	-3351.80	169.10	-4.12	-2732.89	-127.79	66.47	-2748.30	15.04	126.83	-3720.23	-37.84	14.66	-3724.85	-13.69	23.85	-3316.14	238.13	-7.99	-3338.53	224.93	51.60	-3616.08	-11.63	1236.41	0.00	0.00	0.00	-1982.32	26.22	1528.37	-3543.89	-77.91	1634.65	-3412.56	182.30	1620.96	-3504.81	54.30	1616.07	596.61	-12.04	78.56	1193.47	14.48	79.17	567.75
1.51000	-3380.55	47.89	18.14	-3351.80	169.10	-4.12	-2756.07	-125.21	65.43	-2772.99	15.59	126.22	-3720.23	-37.84	14.66	-3724.85	-13.69	23.85	-3331.52	237.71	-10.39	-3337.03	224.75	51.24	-3616.08	-11.63	1236.41	0.00	0.00	0.00	-1982.32	26.22	1528.37	-3543.89	-77.91	1634.65	-3453.76	183.37	1622.43	-3494.84	54.30	1613.80	595.64	-12.11	78.43	1193.10	14.54	79.45	568.69
1.52000	-3380.55	47.89	18.14	-3351.80	169.10	-4.12	-2778.98	-122.53	64.37	-2797.28	16.14	125.58	-3720.23	-37.84	14.66	-3724.85	-13.69	23.85	-3343.97	237.52	-13.22	-3305.67	227.41	57.97	-3616.08	-11.63	1236.41	0.00	0.00	0.00	-1982.32	26.22	1528.37	-3543.89	-77.91	1634.65	-3445.67	184.16	1622.72	-3484.42	56.03	1614.25	596.16	-11.91	78.57	1193.56	14.19	79.14	569.05
1.53000	-3380.55	47.89	18.14	-3351.80	169.10	-4.12	-2801.59	-119.74	63.28	-2821.17	16.71	124.91	-3720.23	-37.84	14.66	-3724.85	-13.69	23.85	-3322.36	236.74	-9.39	-3284.26	226.03	61.43	-3616.08	-11.63	1236.41	0.00	0.00	0.00	-1982.32	26.22	1528.37	-3543.89	-77.91	1634.65	-3438.57	183.97	1621.62	-3504.11	55.13	1615.36	597.09	-12.22	78.77	1194.02	14.90	79.59	568.48
1.54000	-3380.55	47.89	18.14	-3351.80	169.10	-4.12	-2823.91	-116.85	62.17	-2844.65	17.30	124.20	-3720.23	-37.84	14.66	-3724.85	-13.69	23.85	-3328.18	236.26	-10.04	-3317.00	228.99	56.63	-3616.08	-11.63	1236.41	0.00	0.00	0.00	-1982.32	26.22	1528.37	-3543.89	-77.91	1634.65	-3421.13	186.55	1621.52	-3483.68	54.88	1614.68	596.47	-12.06	78.44	1193.57	14.78	79.17	567.95
1.55000	-3380.55	47.89	18.14	-3351.80	169.10	-4.12	-2845.93	-113.86	61.03	-2867.70	17.90	123.47	-3720.23	-37.84	14.66	-3724.85	-13.69	23.85	-3300.98	236.09	-5.68	-3330.60	227.98	54.29	-3616.08	-11.63	1236.41	0.00	0.00	0.00	-1982.32	26.22	1528.37	-3543.89	-77.91	1634.65	-3464.24	183.04	1622.07	-3473.90	58.38	1613.68	596.56	-12.21	78.57	1193.14	14.57	78.95	567.56
1.56000	-3380.55	47.89	18.14	-3351.80	169.10	-4.12	-2867.64	-110.76	59.86	-2890.33	18.51	122.70	-3720.23	-37.84	14.66	-3724.85	-13.69	23.85	-3349.14	236.57	-13.41	-3294.56	226.81	58.47	-3616.08	-11.63	1236.41	0.00	0.00	0.00	-1982.32	26.22	1528.37	-3543.89	-77.91	1634.65	-3464.86	185.44	1621.63	-3427.84	58.91	1612.18	596.77	-12.37	78.68	1193.31	14.67	78.93	567.53
1.57000	-3380.55	47.89	18.14	-3351.80	169.10	-4.12	-2889.04	-107.55	58.67	-2912.52	19.14	121.90	-3720.23	-37.84	14.66	-3724.85	-13.69	23.85	-3323.36	237.86	-9.74	-3317.12	227.20	55.17	-3616.08	-11.63	1236.41	0.00	0.00	0.00	-1982.32	26.22	1528.37	-3543.89	-77.91	1634.65	-3445.90	188.32	1622.67	-3472.13	58.93	1612.72	596.51	-11.96	79.03	1193.53	14.57	79.17	568.33
1.58000	-3380.55	47.89	18.14	-3351.80	169.10	-4.12	-2910.13	-104.23	57.45	-2934.27	19.79	121.07	-3720.23	-37.84	14.66	-3724.85	-13.69	23.85	-3316.33	237.10	-8.85	-3286.96	227.85	60.92	-3616.08	-11.63	1236.41	0.00	0.00	0.00	-1982.32	26.22	1528.37	-3543.89	-77.91	1634.65	-3449.89	185.85	1621.47	-3491.46	61.66	1613.36	596.82	-12.04	79.12	1192.97	15.06	79.16	568.02
1.59000	-3380.55	47.89	18.14	-3351.80	169.10	-4.12	-2930.89	-100.81	56.21	-2955.57	20.44	120.20	-3720.23	-37.84	14.66	-3724.85	-13.69	23.85	-3329.95	237.01	-11.38	-3325.38	227.59	54.16	-3616.08	-11.63	1236.41	0.00	0.00	0.00	-1982.32	26.22	1528.37	-3543.89	-77.91	1634.65	-3432.68	188.51	1621.00	-3471.37	64.05	1612.70	596.32	-12.26	78.46	1193.67	14.63	79.30	567.76
1.60000	-3380.55	47.89	18.14	-3351.80	169.10	-4.12	-2951.32	-97.28	54.93	-2976.41	21.12	119.30	-3720.23	-37.84	14.66	-3724.85	-13.69	23.85	-3306.47	237.99	-7.10	-3326.87	226.10	53.85	-3616.08	-11.63	1236.41	0.00	0.00	0.00	-1982.32	26.22	1528.37	-3543.89	-77.91	1634.65	-3433.76	190.03	1622.28	-3475.43	60.95	1611.49	595.97	-12.32	78.43	1193.06	14.66	79.11	568.37
1.61000	-3380.55	47.89	18.14	-3351.80	169.10	-4.12	-2971.41	-93.63	53.63	-2996.79	21.81	118.37	-3720.23	-37.84	14.66	-3724.85	-13.69	23.85	-3335.81	237.00	-11.77	-3305.68	225.17	55.88	-3616.08	-11.63	1236.41	0.00	0.00	0.00	-1982.32	26.22	1528.37	-3543.89	-77.91	1634.65	-3425.74	190.50	1620.92	-3479.42	63.37	1614.16	595.86	-11.85	78.74	1193.84	14.66	79.35	569.27
1.62000	-3380.55	47.89	18.14	-3351.80	169.10	-4.12	-2991.16	-89.87	52.31	-3016.69	22.51	117.40	-3720.23	-37.84	14.66	-3724.85	-13.69	23.85	-3332.31	237.33	-11.18	-3280.58	225.38	60.93	-3616.08	-11.63	1236.41	0.00	0.00	0.00	-1982.32	26.22	1528.37	-3543.89	-77.91	1634.65	-3430.66	191.26	1621.30	-3480.55	62.56	1613.14	597.16	-12.59	78.92	1193.53	14.88	79.12	568.50
1.63000	-3380.55	47.89	18.14	-3351.80	169.10	-4.12	-3010.56	-86.00	50.95	-3036.11	23.23	116.40	-3720.23	-37.84	14.66	-3724.85	-13.69	23.85	-3346.41	236.14	-12.28	-3290.39	225.80	58.22	-3616.08	-11.63	1236.41	0.00	0.00	0.00	-1982.32	26.22	1528.37	-3543.89	-77.91	1634.65	-3433.15	193.12	1623.09	-3480.66	64.61	1612.70	596.71	-12.50	78.53	1193.61	14.79	79.19	567.98
1.64000	-3380.55	47.89	18.14	-3351.80	169.10	-4.12	-3029.61	-82.01	49.57	-3055.05	23.97	115.36	-3720.23	-37.84	14.66	-3724.85	-13.69	23.85	-3276.59	235.18	-3.36	-3340.39	227.98	50.16	-3616.08	-11.63	1236.41	0.00	0.00	0.00	-1982.32	26.22	1528.37	-3543.89	-77.91	1634.65	-3457.77	194.27	1623.59	-3483.02	64.32	1612.74	597.15	-11.89	78.91	1193.29	14.79	79.04	567.99
1.65000	-3380.55	47.89	18.14	-3351.80	169.10	-4.12	-3048.30	-77.91	48.16	-3073.49	24.72	114.29	-3720.23	-37.84	14.66	-3724.85	-13.69	23.85	-3342.71	237.35	-13.53	-3333.00	225.60	52.36	-3616.08	-11.63	1236.41	0.00	0.00	0.00	-1982.32	26.22	1528.37	-3543.89	-77.91	1634.65	-3450.58	194.32	1623.74	-3497.07	64.50	1611.41	595.35	-11.84	78.54	1193.82	14.76	79.35	568.37
1.66000	-3380.55	47.89	18.14	-3351.80	169.10	-4.12	-3066.63	-73.69	46.72	-3091.43	25.49	113.18	-3720.23	-37.84	14.66	-3724.85	-13.69	23.85	-3334.96	236.89	-12.02	-3314.67	226.58	53.88	-3616.08	-11.63	1236.41	0.00	0.00	0.00	-1982.32	26.22	1528.37	-3543.89	-77.91	1634.65	-3458.76	194.60	1623.52	-3503.40	67.09	1613.07	596.23	-12.48	78.54	1193.75	14.94	79.35	567.65
1.67000	-3380.55	47.89	18.14	-3351.80	169.10	-4.12	-3084.59	-69.35	45.25	-3108.85	26.28	112.04	-3720.23	-37.84	14.66	-3724.85	-13.69	23.85	-3332.01	236.73	-10.86	-3365.16	225.22	45.69	-3616.08	-11.63	1236.41	0.00	0.00	0.00	-1982.32	26.22	1528.37	-3543.89	-77.91	1634.65	-3465.17	197.15	1623.63	-3494.36	66.90	1612.73	596.66	-12.37	78.61	1193.37	14.84	79.03	568.07
1.68000	-3380.55	47.89	18.14	-3351.80	169.10	-4.12	-3102.16	-64.89	43.75	-3125.76	27.08	110.86	-3720.23	-37.84	14.66	-3724.85	-13.69	23.85	-3304.20	235.35	-7.22	-3310.05	226.49	54.86	-3616.08	-11.63	1236.41	0.00	0.00	0.00	-1982.32	26.22	1528.37	-3543.89	-77.91	1634.65	-3469.65	196.08	1624.66	-3479.26	67.24	1612.03	596.74	-12.30	78.59	1193.11	14.35	79.12	568.78
1.69000	-3380.55	47.89	18.14	-3351.80	169.10	-4.12	-3119.36	-60.31	42.22	-3142.14	27.90	109.64	-3720.23	-37.84	14.66	-3724.85	-13.69	23.85	-3313.70	237.01	-8.45	-3327.32	225.55	53.24	-3616.08	-11.63	1236.41	0.00	0.00	0.00	-1982.32	26.22	1528.37	-3543.89	-77.91	1634.65	-3463.38	196.27	1624.38	-3482.85	67.12	1611.81	597.90	-12.38	78.93	1193.20	14.43	79.11	567.20
1.70000	-3380.55	47.89	18.14	-3351.80	169.10	-4.12	-3136.16	-55.61	40.67	-3157.99	28.73	108.38	-3720.23	-37.84	14.66	-3724.85	-13.69	23.85	-3323.73	238.63	-10.42	-3291.95	224.85	57.06	-3616.08	-11.63	1236.41	0.00	0.00	0.00	-1982.32	26.22	1528.37	-3543.89	-77.91	1634.65	-3441.45	198.07	1624.89	-3483.03	70.65	1611.27	596.10	-12.20	78.58	1193.13	14.53	79.01	567.73
1.71000	-3380.55	47.89	18.14	-3351.80	169.10	-4.12	-3152.58	-50.79	39.08	-3173.30	29.58	107.09	-3720.23	-37.84	14.66	-3724.85	-13.69	23.85	-3321.90	236.56	-10.20	-3323.59	226.53	52.23	-3616.08	-11.63	1236.41	0.00	0.00	0.00	-1982.32	26.22	1528.37	-3543.89	-77.91	1634.65	-3440.35	198.60	1625.57	-3479.20	72.18	1611.25	596.53	-12.16	78.80	1192.91	14.65	79.15	568.25
1.72000	-3380.55	47.89	18.14	-3351.80	169.10	-4.12	-3168.59	-45.84	37.46	-3188.06	30.45	105.76	-3720.23	-37.84	14.66	-3724.85	-13.69	23.85	-3314.04	238.18	-8.84	-3278.80	227.64	58.91	-3616.08	-11.63	1236.41	0.00	0.00	0.00	-1982.32	26.22	1528.37	-3543.89	-77.91	1634.65	-3433.70	200.22	1625.06	-3474.67	73.74	1610.60	595.82	-12.43	78.36	1193.37	14.89	79.27	568.82
1.73000	-3380.55	47.89	18.14	-3351.80	169.10	-4.12	-3184.19	-40.77	35.82	-3202.27	31.33	104.39	-3720.23	-37.84	14.66	-3724.85	-13.69	23.85	-3312.10	238.74	-8.91	-3312.52	226.67	53.08	-3616.08	-11.63	1236.41	0.00	0.00	0.00	-1982.32	26.22	1528.37	-3543.89	-77.91	1634.65	-3449.84	200.44	1625.65	-3486.84	70.65	1611.36	596.20	-11.89	78.44	1193.16	14.88	79.17	568.04
1.74000	-3380.55	47.89	18.14	-3351.80	169.10	-4.12	-3199.39	-35.57	34.14	-3215.91	32.24	102.98	-3720.23	-37.84	14.66	-3724.85	-13.69	23.85	-3321.73	237.71	-11.26	-3314.18	225.42	52.85	-3616.08	-11.63	1236.41	0.00	0.00	0.00	-1982.32	26.22	1528.37	-3543.89	-77.91	1634.65	-3436.00	203.32	1624.58	-3463.07	72.85	1609.66	596.88	-11.90	78.78	1193.53	14.76	79.12	567.62
1.75000	-3380.55	47.89	18.14	-3351.80	169.10	-4.12	-3214.16	-30.24	32.43	-3228.98	33.16	101.54	-3720.23	-37.84	14.66	-3724.85	-13.69	23.85	-3307.64	236.68	-8.01	-3298.04	228.06	56.30	-3616.08	-11.63	1236.41	0.00	0.00	0.00	-1982.32	26.22	1528.37	-3543.89	-77.91	1634.65	-3474.08	201.14	1625.28	-3488.32	74.29	1611.03	595.21	-12.31	78.49	1193.50	14.66	79.20	568.07
1.76000	-3380.55	47.89	18.14	-3351.80	169.10	-4.12	-3228.51	-24.79	30.69	-3241.47	34.09	100.05	-3720.23	-37.84	14.66	-3724.85	-13.69	23.85	-3316.49	237.88	-9.30	-3308.56	225.77	54.39	-3616.08	-11.63	1236.41	0.00	0.00	0.00	-1982.32	26.22	1528.37	-3543.89	-77.91	1634.65	-3471.57	202.40	1624.80	-3481.52	74.01	1608.63	596.29	-11.89	78.95	1193.67	14.74	79.16	568.32
1.77000	-3380.55	47.89	18.14	-3351.80	169.10	-4.12	-3242.43	-19.21	28.92	-3253.38	35.05	98.53	-3720.23	-37.84	14.66	-3724.85	-13.69	23.85	-3317.25	237.03	-9.28	-3321.19	226.05	52.43	-3616.08	-11.63	1236.41	0.00	0.00	0.00	-1982.32	26.22	1528.37	-3543.89	-77.91	1634.65	-3484.52	202.32	1626.11	-3453.34	74.85	1606.51	595.88	-12.08	78.51	1193.69	14.04	79.12	568.57
1.78000	-3380.55	47.89	18.14	-3351.80	169.10	-4.12	-3255.92	-13.49	27.12	-3264.69	36.02	96.96	-3720.23	-37.84	14.66	-3724.85	-13.69	23.85	-3326.66	236.60	-11.84	-3291.18	225.85	57.54	-3616.08	-11.63	1236.41	0.00	0.00	0.00	-1982.32	26.22	1528.37	-3543.89	-77.91	1634.65	-3477.33	202.94	1624.96	-3465.60	76.80	1607.99	596.14	-11.60	78.53	1192.86	14.42	79.07	568.90
1.79000	-3380.55	47.89	18.14	-3351.80	169.10	-4.12	-3268.96	-7.65	25.29	-3275.41	37.01	95.35	-3720.23	-37.84	14.66	-3724.85	-13.69	23.85	-3324.84	238.11	-10.63	-3318.19	225.99	51.74	-3616.08	-11.63	1236.41	0.00	0.00	0.00	-1982.32	26.22	1528.37	-3543.89	-77.91	1634.65	-3471.99	202.21	1625.18	-3458.03	75.88	1608.09	596.49	-11.67	78.71	1192.91	14.84	78.95	569.08
1.80000	-3380.55	47.89	18.14	-3351.80	169.10	-4.12	-3281.56	-1.67	23.43	-3285.51	38.02	93.71	-3720.23	-37.84	14.66	-3724.85	-13.69	23.85	-3321.49	237.85	-10.35	-3335.69	225.69	49.13	-3616.08	-11.63	1236.41	0.00	0.00	0.00	-1982.32	26.22	1528.37	-3543.89	-77.91	1634.65	-3469.57	202.34	1625.07	-3466.77	76.83	1607.03	595.60	-11.87	78.24	1192.52	14.58	78.88	568.99
1.81000	-3380.55	47.89	18.14	-3351.80	169.10	-4.12	-3293.70	4.44	21.53	-3295.00	39.04	92.02	-3720.23	-37.84	14.66	-3724.85	-13.69	23.85	-3329.82	237.49	-11.96	-3317.18	225.94	52.33	-3616.08	-11.63	1236.41	0.00	0.00	0.00	-1982.32	26.22	1528.37	-3543.89	-77.91	1634.65	-3499.19	204.27	1625.38	-3480.37	76.29	1607.86	595.40	-12.02	78.30	1192.65	15.18	78.90	568.65
1.82000	-3380.55	47.89	18.14	-3351.80	169.10	-4.12	-3305.39	10.69	19.60	-3303.86	40.09	90.29	-3720.23	-37.84	14.66	-3724.85	-13.69	23.85	-3353.03	237.51	-15.12	-3305.79	227.72	55.37	-3616.08	-11.63	1236.41	0.00	0.00	0.00	-1982.32	26.22	1528.37	-3543.89	-77.91	1634.65	-3482.68	201.93	1623.85	-3468.20	75.52	1608.28	596.51	-11.55	78.64	1193.10	14.76	78.68	567.65
1.83000	-3380.55	47.89	18.14	-3351.80	169.10	-4.12	-3316.60	17.07	17.64	-3312.09	41.15	88.52	-3720.23	-37.84	14.66	-3724.85	-13.69	23.85	-3327.86	235.70	-11.11	-3333.66	226.51	50.42	-3616.08	-11.63	1236.41	0.00	0.00	0.00	-1982.32	26.22	1528.37	-3543.89	-77.91	1634.65	-3485.82	201.50	1623.17	-3471.57	75.02	1609.18	596.98	-11.74	78.79	1193.25	14.82	78.89	565.97
1.84000	-3380.55	47.89	18.14	-3351.80	169.10	-4.12	-3323.65	24.40	17.99	-3319.69	42.23	86.71	-3720.23	-37.84	14.66	-3724.85	-13.69	23.85	-3320.93	236.90	-9.95	-3323.81	227.61	51.98	-3616.08	-11.63	1236.41	0.00	0.00	0.00	-1982.32	26.22	1528.37	-3543.89	-77.91	1634.65	-3490.68	201.36	1622.92	-3455.95	74.57	1608.31	597.21	-11.88	78.99	1193.22	14.06	78.95	566.64
1.85000	-3380.55	47.89	18.14	-3351.80	169.10	-4.12	-3355.08	30.86	12.74	-3326.64	43.34	84.85	-3720.23	-37.84	14.66	-3724.85	-13.69	23.85	-3303.10	237.75	-7.13	-3298.11	226.82	55.46	-3616.08	-11.63	1236.41	0.00	0.00	0.00	-1982.32	26.22	1528.37	-3543.89	-77.91	1634.65	-3495.27	201.26	1623.05	-3475.88	74.13	1609.28	596.45	-12.02	78.74	1193.64	14.53	79.10	567.92
1.86000	-3380.55	47.89	18.14	-3351.80	169.10	-4.12	-3361.32	38.00	9.99	-3332.93	44.45	82.95	-3720.23	-37.84	14.66	-3724.85	-13.69	23.85	-3303.59	238.12	-7.85	-3281.56	224.68	57.14	-3616.08	-11.63	1236.41	0.00	0.00	0.00	-1982.32	26.22	1528.37	-3543.89	-77.91	1634.65	-3497.63	200.90	1623.50	-3470.84	73.62	1608.48	595.56	-12.23	78.46	1193.29	15.00	78.99	568.35
1.87000	-3380.55	47.89	18.14	-3351.80	169.10	-4.12	-3362.81	42.84	10.46	-3338.56	45.59	81.01	-3720.23	-37.84	14.66	-3724.85	-13.69	23.85	-3316.94	238.55	-9.94	-3344.09	223.93	48.26	-3616.08	-11.63	1236.41	0.00	0.00	0.00	-1982.32	26.22	1528.37	-3543.89	-77.91	1634.65	-3495.77	200.03	1624.22	-3477.01	72.41	1609.07	596.03	-12.54	78.59	1193.45	14.51	78.94	567.45
1.88000	-3380.55	47.89	18.14	-3351.80	169.10	-4.12	-3354.56	52.10	10.39	-3343.53	46.75	79.02	-3720.23	-37.84	14.66	-3724.85	-13.69	23.85	-3313.85	237.94	-9.18	-3288.85	227.05	57.92	-3616.08	-11.63	1236.41	0.00	0.00	0.00	-1982.32	26.22	1528.37	-3543.89	-77.91	1634.65	-3487.72	198.36	1625.16	-3472.04	70.09	1608.98	596.78	-11.85	78.95	1192.75	14.31	78.99	567.77
1.89000	-3380.55	47.89	18.14	-3351.80	169.10	-4.12	-3407.76	52.43	1.79	-3347.82	47.93	76.99	-3720.23	-37.84	14.66	-3724.85	-13.69	23.85	-3336.43	237.95	-12.13	-3333.35	226.36	51.49	-3616.08	-11.63	1236.41	0.00	0.00	0.00	-1982.32	26.22	1528.37	-3543.89	-77.91	1634.65	-3475.59	196.86	1626.28	-3475.36	71.65	1610.49	596.98	-12.08	78.84	1193.42	14.80	79.05	567.98
1.90000	-3380.55	47.89	18.14	-3351.80	169.10	-4.12	-3397.99	58.74	3.49	-3355.31	51.40	72.88	-3720.23	-37.84	14.66	-3724.85	-13.69	23.85	-3326.61	237.50	-10.00	-3321.27	226.40	54.01	-3616.08	-11.63	1236.41	0.00	0.00	0.00	-1982.32	26.22	1528.37	-3543.89	-77.91	1634.65	-3474.39	194.06	1626.32	-3474.99	69.57	1610.19	596.52	-11.41	78.88	1193.40	14.53	78.86	567.94
1.91000	-3380.55	47.89	18.14	-3351.80	169.10	-4.12	-3387.72	63.66	3.01	-3376.27	53.04	68.57	-3720.23	-37.84	14.66	-3724.85	-13.69	23.85	-3324.31	238.44	-10.50	-3360.48	226.37	47.84	-3616.08	-11.63	1236.41	0.00	0.00	0.00	-1982.32	26.22	1528.37	-3543.89	-77.91	1634.65	-3460.13	194.48	1627.52	-3458.14	66.89	1608.60	596.04	-11.96	78.79	1193.32	14.32	78.81	567.71
1.92000	-3380.55	47.89	18.14	-3351.80	169.10	-4.12	-3385.89	64.89	3.80	-3352.96	54.22	72.60	-3720.23	-37.84	14.66	-3724.85	-13.69	23.85	-3312.46	237.65	-8.27	-3295.64	228.56	57.80	-3616.08	-11.63	1236.41	0.00	0.00	0.00	-1982.32	26.22	1528.37	-3543.89	-77.91	1634.65	-3486.58	189.93	1627.28	-3495.55	63.95	1610.09	596.33	-12.22	78.60	1193.40	14.58	79.08	567.07
1.93000	-3380.55	47.89	18.14	-3351.80	169.10	-4.12	-3378.51	65.36	3.80	-3371.77	55.20	68.28	-3720.23	-37.84	14.66	-3724.85	-13.69	23.85	-3334.42	237.30	-11.26	-3290.98	228.83	59.72	-3616.08	-11.63	1236.41	0.00	0.00	0.00	-1982.32	26.22	1528.37	-3543.89	-77.91	1634.65	-3494.14	189.00	1626.76	-3485.73	64.71	1610.29	595.75	-11.98	78.64	1193.17	14.34	79.02	567.59
1.94000	-3380.55	47.89	18.14	-3351.80	169.10	-4.12	-3399.65	65.55	-1.60	-3376.67	53.77	65.90	-3720.23	-37.84	14.66	-3724.85	-13.69	23.85	-3323.89	237.92	-9.68	-3292.76	226.91	59.78	-3616.08	-11.63	1236.41	0.00	0.00	0.00	-1982.32	26.22	1528.37	-3543.89	-77.91	1634.65	-3500.74	187.74	1627.59	-3471.64	63.82	1609.16	596.75	-11.95	78.84	1193.48	14.18	79.21	567.00
1.95000	-3380.55	47.89	18.14	-3351.80	169.10	-4.12	-3412.48	64.73	-4.57	-3409.43	54.23	59.19	-3720.23	-37.84	14.66	-3724.85	-13.69	23.85	-3329.54	236.67	-9.89	-3320.74	228.43	56.22	-3616.08	-11.63	1236.41	0.00	0.00	0.00	-1982.32	26.22	1528.37	-3543.89	-77.91	1634.65	-3475.23	185.62	1626.88	-3479.98	61.48	1608.39	596.17	-12.05	78.84	1192.90	14.46	78.79	567.75
1.96000	-3380.55	47.89	18.14	-3351.80	169.10	-4.12	-3425.67	63.24	-9.08	-3365.01	54.52	65.69	-3720.23	-37.84	14.66	-3724.85	-13.69	23.85	-3310.96	238.54	-6.64	-3304.30	226.63	59.91	-3616.08	-11.63	1236.41	0.00	0.00	0.00	-1982.32	26.22	1528.37	-3543.89	-77.91	1634.65	-3471.53	180.98	1626.58	-3464.53	59.63	1608.21	595.91	-12.01	78.48	1193.60	14.41	78.98	568.63
1.97000	-3380.55	47.89	18.14	-3351.80	169.10	-4.12	-3414.07	62.70	-8.90	-3336.15	55.94	69.49	-3720.23	-37.84	14.66	-3724.85	-13.69	23.85	-3325.42	237.71	-8.60	-3327.44	225.91	57.23	-3616.08	-11.63	1236.41	0.00	0.00	0.00	-1982.32	26.22	1528.37	-3543.89	-77.91	1634.65	-3514.99	181.17	1625.92	-3485.30	55.05	1607.74	596.23	-12.40	78.37	1193.21	14.10	79.00	568.86
1.98000	-3380.55	47.89	18.14	-3351.80	169.10	-4.12	-3411.19	59.42	-7.80	-3383.37	52.18	59.81	-3720.23	-37.84	14.66	-3724.85	-13.69	23.85	-3327.96	237.67	-7.98	-3344.22	227.83	57.21	-3616.08	-11.63	1236.41	0.00	0.00	0.00	-1982.32	26.22	1528.37	-3543.89	-77.91	1634.65	-3501.15	180.95	1628.04	-3465.42	55.49	1606.85	596.09	-12.35	78.56	1193.22	14.20	79.10	568.34
1.99000	-3380.55	47.89	18.14	-3351.80	169.10	-4.12	-3402.44	61.76	-7.52	-3348.56	54.11	64.94	-3720.23	-37.84	14.66	-3724.85	-13.69	23.85	-3336.73	238.32	-8.45	-3358.04	228.06	54.98	-3616.08	-11.63	1236.41	0.00	0.00	0.00	-1982.32	26.22	1528.37	-3543.89	-77.91	1634.65	-3477.34	177.32	1625.81	-3463.27	52.38	1606.48	596.45	-12.40	78.73	1193.61	14.48	79.29	568.23
2.00000	-3380.55	47.89	18.14	-3351.80	169.10	-4.12	-3360.26	60.55	0.16	-3355.63	53.46	63.21	-3720.23	-37.84	14.66	-3724.85	-13.69	23.85	-3324.19	236.88	-5.94	-3336.59	226.86	59.57	-3616.08	-11.63	1236.41	0.00	0.00	0.00	-1982.32	26.22	1528.37	-3543.89	-77.91	1634.65	-3499.33	174.45	1628.31	-3465.72	51.72	1606.02	596.29	-12.24	78.48	1193.74	14.54	79.01	568.13
2.01000	-3380.55	47.89	18.14	-3351.80	169.10	-4.12	-3416.93	60.40	-8.65	-3352.48	52.05	64.90	-3720.23	-37.84	14.66	-3724.85	-13.69	23.85	-3303.01	237.66	-1.52	-3308.81	227.47	67.08	-3616.08	-11.63	1236.41	0.00	0.00	0.00	-1982.32	26.22	1528.37	-3543.89	-77.91	1634.65	-3502.05	172.13	1628.60	-3439.20	50.65	1605.24	596.45	-12.04	78.56	1194.05	14.23	79.34	567.54
2.02000	-3380.55	47.89	18.14	-3351.80	169.10	-4.12	-3375.83	62.10	-2.95	-3349.01	53.24	63.73	-3720.23	-37.84	14.66	-3724.85	-13.69	23.85	-3318.81	237.82	-2.28	-3327.91	225.28	65.19	-3616.08	-11.63	1236.41	0.00	0.00	0.00	-1982.32	26.22	1528.37	-3543.89	-77.91	1634.65	-3504.73	169.82	1628.89	-3455.68	48.03	1605.03	594.50	-11.60	78.16	1193.89	14.78	79.52	567.84
2.03000	-3380.55	47.89	18.14	-3351.80	169.10	-4.12	-3406.62	62.17	-8.65	-3375.91	51.98	62.64	-3720.23	-37.84	14.66	-3724.85	-13.69	23.85	-3301.85	238.11	2.93	-3314.22	228.11	70.38	-3616.08	-11.63	1236.41	0.00	0.00	0.00	-1982.32	26.22	1528.37	-3543.89	-77.91	1634.65	-3507.36	167.55	1629.19	-3447.96	46.44	1604.69	595.89	-11.68	78.36	1193.69	14.08	78.88	568.08
2.04000	-3380.55	47.89	18.14	-3351.80	169.10	-4.12	-3413.61	60.98	-9.95	-3355.71	52.82	64.10	-3720.23	-37.84	14.66	-3724.85	-13.69	23.85	-3316.55	238.10	2.50	-3334.97	226.84	69.29	-3616.08	-11.63	1236.41	0.00	0.00	0.00	-1982.32	26.22	1528.37	-3543.89	-77.91	1634.65	-3509.95	165.29	1629.48	-3452.95	44.71	1604.49	597.53	-11.80	78.88	1192.63	14.83	78.96	567.65
2.05000	-3380.55	47.89	18.14	-3351.80	169.10	-4.12	-3405.05	62.28	-7.87	-3356.76	52.28	63.31	-3720.23	-37.84	14.66	-3724.85	-13.69	23.85	-3331.57	238.50	1.87	-3298.57	226.39	78.89	-3616.08	-11.63	1236.41	0.00	0.00	0.00	-1982.32	26.22	1528.37	-3543.89	-77.91	1634.65	-3512.50	163.06	1629.78	-3470.20	43.57	1605.14	597.01	-11.80	78.89	1193.10	14.85	79.10	566.93
2.06000	-3380.55	47.89	18.14	-3351.80	169.10	-4.12	-3419.59	59.30	-10.26	-3354.67	52.17	62.64	-3720.23	-37.84	14.66	-3724.85	-13.69	23.85	-3336.37	239.71	4.87	-3335.19	228.51	77.01	-3616.08	-11.63	1236.41	0.00	0.00	0.00	-1982.32	26.22	1528.37	-3543.89	-77.91	1634.65	-3515.00	160.84	1630.08	-3454.78	43.43	1603.91	596.82	-12.09	78.87	1193.12	14.78	79.12	567.75
2.07000	-3380.55	47.89	18.14	-3351.80	169.10	-4.12	-3406.42	62.11	-8.63	-3348.46	49.02	63.71	-3720.23	-37.84	14.66	-3724.85	-13.69	23.85	-3316.13	240.45	11.47	-3339.54	229.67	81.64	-3616.08	-11.63	1236.41	0.00	0.00	0.00	-1982.32	26.22	1528.37	-3543.89	-77.91	1634.65	-3517.46	158.65	1630.38	-3459.98	40.96	1603.11	596.64	-11.73	78.82	1193.58	14.50	79.14	568.09
2.08000	-3380.55	47.89	18.14	-3351.80	169.10	-4.12	-3389.49	60.11	-6.72	-3367.59	49.45	61.62	-3720.23	-37.84	14.66	-3724.85	-13.69	23.85	-3278.74	242.64	21.65	-3356.58	231.46	84.91	-3616.08	-11.63	1236.41	0.00	0.00	0.00	-1982.32	26.22	1528.37	-3543.89	-77.91	1634.65	-3519.88	156.49	1630.69	-3449.71	41.58	1602.49	596.58	-11.82	78.74	1193.27	14.27	79.04	567.78
2.09000	-3380.55	47.89	18.14	-3351.80	169.10	-4.12	-3400.14	60.69	-8.81	-3361.27	50.72	60.58	-3720.23	-37.84	14.66	-3724.85	-13.69	23.85	-3299.10	242.33	23.04	-3329.81	229.03	93.57	-3616.08	-11.63	1236.41	0.00	0.00	0.00	-1982.32	26.22	1528.37	-3543.89	-77.91	1634.65	-3522.26	154.34	1631.00	-3469.01	40.06	1602.97	596.92	-11.52	78.95	1193.94	14.57	79.02	567.61
2.10000	-3380.55	47.89	18.14	-3351.80	169.10	-4.12	-3385.10	61.91	-4.31	-3343.42	51.84	63.94	-3720.23	-37.84	14.66	-3724.85	-13.69	23.85	-3279.13	243.80	31.07	-3356.23	234.81	94.71	-3616.08	-11.63	1236.41	0.00	0.00	0.00	-1982.32	26.22	1528.37	-3543.89	-77.91	1634.65	-3524.59	152.22	1631.31	-3456.10	39.96	1602.12	597.02	-11.92	78.74	1193.72	14.18	78.93	567.13
2.11000	-3380.55	47.89	18.14	-3351.80	169.10	-4.12	-3409.44	60.62	-11.15	-3323.38	48.30	66.69	-3720.23	-37.84	14.66	-3724.85	-13.69	23.85	-3301.34	245.69	34.45	-3394.56	232.50	93.69	-3616.08	-11.63	1236.41	0.00	0.00	0.00	-1982.32	26.22	1528.37	-3543.89	-77.91	1634.65	-3526.88	150.12	1631.62	-3463.92	39.78	1601.60	595.82	-11.93	78.62	1193.65	14.56	79.22	568.26
2.12000	-3380.55	47.89	18.14	-3351.80	169.10	-4.12	-3443.80	60.43	-15.48	-3362.33	47.62	58.93	-3720.23	-37.84	14.66	-3724.85	-13.69	23.85	-3308.42	246.18	39.06	-3407.38	233.24	96.78	-3616.08	-11.63	1236.41	0.00	0.00	0.00	-1982.32	26.22	1528.37	-3543.89	-77.91	1634.65	-3529.13	148.04	1631.93	-3458.48	38.63	1600.74	595.08	-11.87	78.33	1193.88	14.11	79.32	567.72
2.13000	-3380.55	47.89	18.14	-3351.80	169.10	-4.12	-3429.87	58.34	-12.89	-3310.04	48.91	67.55	-3720.23	-37.84	14.66	-3724.85	-13.69	23.85	-3320.20	247.99	44.03	-3420.10	233.99	99.88	-3616.08	-11.63	1236.41	0.00	0.00	0.00	-1982.32	26.22	1528.37	-3543.89	-77.91	1634.65	-3531.33	145.98	1632.25	-3452.21	38.58	1600.56	594.97	-12.11	78.36	1193.30	14.25	79.23	567.08
2.14000	-3380.55	47.89	18.14	-3351.80	169.10	-4.12	-3414.60	58.94	-10.64	-3335.42	50.01	62.57	-3720.23	-37.84	14.66	-3724.85	-13.69	23.85	-3295.49	250.16	54.56	-3432.73	234.73	102.99	-3616.08	-11.63	1236.41	0.00	0.00	0.00	-1982.32	26.22	1528.37	-3543.89	-77.91	1634.65	-3533.50	143.94	1632.56	-3451.80	39.35	1600.50	597.07	-12.31	78.93	1194.00	14.63	79.37	568.09
2.15000	-3380.55	47.89	18.14	-3351.80	169.10	-4.12	-3416.31	58.75	-11.75	-3335.82	51.15	61.80	-3720.23	-37.84	14.66	-3724.85	-13.69	23.85	-3311.19	250.61	60.73	-3445.25	235.48	106.12	-3616.08	-11.63	1236.41	0.00	0.00	0.00	-1982.32	26.22	1528.37	-3543.89	-77.91	1634.65	-3535.62	141.93	1632.88	-3446.69	40.04	1600.26	597.31	-11.97	78.96	1193.55	15.09	79.28	568.00
2.16000	-3380.55	47.89	18.14	-3351.80	169.10	-4.12	-3382.51	61.69	-5.41	-3350.36	51.10	59.99	-3720.23	-37.84	14.66	-3724.85	-13.69	23.85	-3323.90	252.35	67.70	-3457.68	236.22	109.25	-3616.08	-11.63	1236.41	0.00	0.00	0.00	-1982.32	26.22	1528.37	-3543.89	-77.91	1634.65	-3537.70	139.93	1633.20	-3442.83	40.49	1599.11	597.06	-11.73	78.83	1194.07	14.61	79.05	568.18
2.17000	-3380.55	47.89	18.14	-3351.80	169.10	-4.12	-3393.91	60.58	-7.26	-3375.77	49.99	54.84	-3720.23	-37.84	14.66	-3724.85	-13.69	23.85	-3336.02	256.08	74.31	-3470.00	236.95	112.39	-3616.08	-11.63	1236.41	0.00	0.00	0.00	-1982.32	26.22	1528.37	-3543.89	-77.91	1634.65	-3539.74	137.96	1633.53	-3437.49	41.99	1598.79	596.42	-12.35	78.75	1194.00	14.03	79.18	567.80
2.18000	-3380.55	47.89	18.14	-3351.80	169.10	-4.12	-3417.35	59.65	-11.10	-3312.90	51.99	64.44	-3720.23	-37.84	14.66	-3724.85	-13.69	23.85	-3342.19	258.24	80.75	-3482.23	237.69	115.54	-3616.08	-11.63	1236.41	0.00	0.00	0.00	-1982.32	26.22	1528.37	-3543.89	-77.91	1634.65	-3541.73	136.01	1633.85	-3434.82	42.49	1599.09	596.87	-12.84	78.78	1194.27	14.23	79.23	567.93
2.19000	-3380.55	47.89	18.14	-3351.80	169.10	-4.12	-3393.49	60.00	-8.59	-3309.43	52.11	64.22	-3720.23	-37.84	14.66	-3724.85	-13.69	23.85	-3358.64	261.09	83.57	-3494.36	238.42	118.70	-3616.08	-11.63	1236.41	0.00	0.00	0.00	-1982.32	26.22	1528.37	-3543.89	-77.91	1634.65	-3543.69	134.08	1634.18	-3441.78	41.86	1599.15	596.58	-12.39	78.54	1193.41	14.76	79.21	568.92
2.20000	-3380.55	47.89	18.14	-3351.80	169.10	-4.12	-3383.01	59.74	-5.85	-3332.70	50.09	61.57	-3720.23	-37.84	14.66	-3724.85	-13.69	23.85	-3370.39	265.59	87.10	-3506.39	239.16	121.87	-3616.08	-11.63	1236.41	0.00	0.00	0.00	-1982.32	26.22	1528.37	-3543.89	-77.91	1634.65	-3545.60	132.17	1634.51	-3432.06	42.80	1598.95	596.92	-12.16	78.75	1193.43	14.32	79.21	568.43
2.21000	-3380.55	47.89	18.14	-3351.80	169.10	-4.12	-3416.22	60.36	-10.46	-3337.07	49.05	61.17	-3720.23	-37.84	14.66	-3724.85	-13.69	23.85	-3395.60	268.27	89.90	-3518.32	239.89	125.06	-3616.08	-11.63	1236.41	0.00	0.00	0.00	-1982.32	26.22	1528.37	-3543.89	-77.91	1634.65	-3547.47	130.29	1634.84	-3450.97	42.19	1600.27	596.06	-12.02	78.53	1193.26	14.44	79.10	568.01
2.22000	-3380.55	47.89	18.14	-3351.80	169.10	-4.12	-3428.41	59.82	-14.61	-3333.16	52.32	61.43	-3720.23	-37.84	14.66	-3724.85	-13.69	23.85	-3439.04	271.07	91.83	-3530.15	240.62	128.25	-3616.08	-11.63	1236.41	0.00	0.00	0.00	-1982.32	26.22	1528.37	-3543.89	-77.91	1634.65	-3549.31	128.42	1635.17	-3443.67	42.66	1599.84	594.60	-12.58	78.09	1193.60	14.47	79.23	567.23
2.23000	-3380.55	47.89	18.14	-3351.80	169.10	-4.12	-3388.88	60.62	-7.35	-3342.15	52.35	60.01	-3720.23	-37.84	14.66	-3724.85	-13.69	23.85	-3459.50	274.13	96.54	-3541.88	241.34	131.45	-3616.08	-11.63	1236.41	0.00	0.00	0.00	-1982.32	26.22	1528.37	-3543.89	-77.91	1634.65	-3551.10	126.58	1635.51	-3457.32	43.42	1600.89	595.91	-12.27	78.35	1193.62	13.96	79.11	567.58
2.24000	-3380.55	47.89	18.14	-3351.80	169.10	-4.12	-3411.82	60.39	-10.32	-3354.47	49.68	59.27	-3720.23	-37.84	14.66	-3724.85	-13.69	23.85	-3479.74	277.16	101.23	-3553.52	242.07	134.65	-3616.08	-11.63	1236.41	0.00	0.00	0.00	-1982.32	26.22	1528.37	-3543.92	-77.91	1634.65	-3552.84	124.75	1635.85	-3450.67	44.87	1601.40	596.29	-12.26	78.65	1193.00	14.08	78.94	567.26
2.25000	-3380.55	47.89	18.14	-3351.80	169.10	-4.12	-3377.29	58.73	-5.03	-3355.71	51.87	57.86	-3720.23	-37.84	14.66	-3724.85	-13.69	23.85	-3499.76	280.15	105.88	-3565.06	242.79	137.87	-3616.08	-11.63	1236.41	0.00	0.00	0.00	-1982.32	26.22	1528.37	-3573.55	-79.55	1636.08	-3554.55	122.95	1636.18	-3445.48	45.92	1602.01	595.66	-11.64	78.52	1192.85	14.18	78.92	567.85
2.26000	-3380.55	47.89	18.14	-3351.80	169.10	-4.12	-3415.96	60.52	-12.25	-3329.25	54.06	61.60	-3720.23	-37.84	14.66	-3724.85	-13.69	23.85	-3519.57	283.11	110.49	-3576.50	243.51	141.10	-3616.08	-11.63	1236.41	0.00	0.00	0.00	-1982.32	26.22	1528.37	-3562.45	-78.79	1638.54	-3556.22	121.16	1636.53	-3439.89	46.33	1601.55	596.00	-11.62	78.46	1193.09	15.15	78.95	567.65
2.27000	-3380.55	47.89	18.14	-3351.80	169.10	-4.12	-3403.99	60.68	-9.31	-3354.91	51.80	59.34	-3720.23	-37.84	14.66	-3724.85	-13.69	23.85	-3539.17	286.03	115.08	-3587.84	244.23	144.33	-3616.08	-11.63	1236.41	0.00	0.00	0.00	-1982.32	26.22	1528.37	-3520.83	-79.46	1635.76	-3557.85	119.40	1636.87	-3438.37	47.37	1602.40	595.40	-12.20	78.41	1194.19	14.58	79.32	568.06
2.28000	-3380.55	47.89	18.14	-3351.80	169.10	-4.12	-3394.15	62.52	-7.17	-3346.30	53.21	60.75	-3720.23	-37.84	14.66	-3724.85	-13.69	23.85	-3558.56	288.92	119.63	-3599.09	244.95	147.58	-3616.08	-11.63	1236.41	0.00	0.00	0.00	-1982.32	26.22	1528.37	-3598.82	-81.85	1638.86	-3559.43	117.66	1637.21	-3449.08	48.73	1603.07	596.78	-12.37	78.79	1193.66	14.61	79.59	567.95
2.29000	-3380.55	47.89	18.14	-3351.80	169.10	-4.12	-3419.61	59.67	-10.19	-3348.98	51.65	59.44	-3720.23	-37.84	14.66	-3724.85	-13.69	23.85	-3577.73	291.77	124.14	-3610.24	245.67	150.83	-3616.08	-11.63	1236.41	0.00	0.00	0.00	-1982.32	26.22	1528.37	-3533.83	-77.94	1637.97	-3560.98	115.94	1637.56	-3437.63	49.11	1604.48	596.65	-12.11	78.86	1193.93	14.46	79.51	567.89
2.30000	-3380.55	47.89	18.14	-3351.80	169.10	-4.12	-3392.57	62.85	-8.25	-3328.56	52.59	61.90	-3720.23	-37.84	14.66	-3724.85	-13.69	23.85	-3596.69	294.59	128.63	-3621.29	246.38	154.09	-3616.08	-11.63	1236.41	0.00	0.00	0.00	-1982.32	26.22	1528.37	-3516.75	-80.04	1639.10	-3562.48	114.24	1637.91	-3441.43	50.03	1605.00	596.08	-12.06	78.71	1193.31	14.69	79.14	567.88
2.31000	-3380.55	47.89	18.14	-3351.80	169.10	-4.12	-3373.93	59.69	-3.51	-3347.77	51.35	59.48	-3720.23	-37.84	14.66	-3724.85	-13.69	23.85	-3615.44	297.37	133.08	-3632.25	247.09	157.36	-3616.08	-11.63	1236.41	0.00	0.00	0.00	-1982.32	26.22	1528.37	-3489.15	-79.75	1637.37	-3563.95	112.56	1638.25	-3444.32	51.27	1605.67	596.27	-12.07	78.61	1193.49	14.73	79.07	568.52
2.32000	-3380.55	47.89	18.14	-3351.80	169.10	-4.12	-3373.43	61.16	-4.42	-3361.30	51.75	58.10	-3720.23	-37.84	14.66	-3724.85	-13.69	23.85	-3633.98	300.12	137.50	-3643.11	247.80	160.64	-3616.08	-11.63	1236.41	0.00	0.00	0.00	-1982.32	26.22	1528.37	-3515.41	-81.02	1638.84	-3565.37	110.89	1638.61	-3463.85	51.94	1606.82	597.56	-11.61	79.16	1193.40	14.41	78.92	567.73
2.33000	-3380.55	47.89	18.14	-3351.80	169.10	-4.12	-3413.12	60.81	-11.35	-3330.96	54.96	61.94	-3720.23	-37.84	14.66	-3724.85	-13.69	23.85	-3652.31	302.83	141.89	-3653.87	248.51	163.92	-3616.08	-11.63	1236.41	0.00	0.00	0.00	-1982.32	26.22	1528.37	-3476.90	-83.10	1636.58	-3566.75	109.25	1638.96	-3464.47	52.88	1607.19	595.71	-12.39	78.60	1193.20	14.32	78.86	567.65
2.34000	-3380.55	47.89	18.14	-3351.80	169.10	-4.12	-3410.78	61.35	-10.63	-3314.85	55.93	64.91	-3720.23	-37.84	14.66	-3724.85	-13.69	23.85	-3670.44	305.51	146.24	-3664.54	249.21	167.22	-3616.08	-11.63	1236.41	0.00	0.00	0.00	-1982.32	26.22	1528.37	-3532.33	-80.86	1638.45	-3568.10	107.63	1639.31	-3442.61	54.71	1606.86	594.91	-12.11	78.11	1193.55	14.50	79.07	567.82
2.35000	-3380.55	47.89	18.14	-3351.80	169.10	-4.12	-3400.19	61.33	-8.00	-3347.21	55.80	59.06	-3720.23	-37.84	14.66	-3724.85	-13.69	23.85	-3688.35	308.15	150.56	-3675.12	249.92	170.52	-3616.08	-11.63	1236.41	0.00	0.00	0.00	-1982.32	26.22	1528.37	-3485.18	-81.29	1636.97	-3569.40	106.03	1639.67	-3447.65	56.22	1608.06	595.75	-12.01	78.57	1193.09	14.18	78.86	567.28
2.36000	-3380.55	47.89	18.14	-3351.80	169.10	-4.12	-3424.20	58.18	-12.63	-3387.73	52.05	52.55	-3720.23	-37.84	14.66	-3724.85	-13.69	23.85	-3706.06	310.76	154.86	-3685.59	250.62	173.82	-3616.08	-11.63	1236.41	0.00	0.00	0.00	-1982.32	26.22	1528.37	-3529.03	-81.75	1639.53	-3570.67	104.45	1640.03	-3443.12	58.39	1608.52	596.13	-11.96	78.83	1192.96	14.40	78.84	568.82
2.37000	-3380.55	47.89	18.14	-3351.80	169.10	-4.12	-3431.57	59.39	-13.27	-3311.38	56.13	66.17	-3720.23	-37.84	14.66	-3724.85	-13.69	23.85	-3723.56	313.34	159.11	-3695.97	251.32	177.14	-3616.08	-11.63	1236.41	0.00	0.00	0.00	-1982.32	26.22	1528.37	-3529.94	-79.51	1637.59	-3571.89	102.89	1640.39	-3441.56	58.98	1608.67	595.65	-11.84	78.74	1193.22	15.09	79.28	567.90
2.38000	-3380.55	47.89	18.14	-3351.80	169.10	-4.12	-3384.42	63.59	-6.53	-3367.21	54.09	58.19	-3720.23	-37.84	14.66	-3724.85	-13.69	23.85	-3740.85	315.88	163.34	-3706.26	252.01	180.46	-3616.08	-11.63	1236.41	0.00	0.00	0.00	-1982.32	26.22	1528.37	-3529.92	-81.41	1637.09	-3573.08	101.35	1640.75	-3452.68	60.02	1610.34	595.03	-12.33	78.32	1194.39	14.35	79.35	568.14
2.39000	-3380.55	47.89	18.14	-3351.80	169.10	-4.12	-3382.09	61.61	-5.45	-3372.40	56.21	54.97	-3720.23	-37.84	14.66	-3724.85	-13.69	23.85	-3757.94	318.39	167.53	-3716.45	252.71	183.79	-3616.08	-11.63	1236.41	0.00	0.00	0.00	-1982.32	26.22	1528.37	-3524.51	-83.17	1637.79	-3574.23	99.83	1641.11	-3447.86	61.33	1610.67	594.75	-12.28	77.99	1193.55	14.10	78.79	568.08
2.40000	-3380.55	47.89	18.14	-3351.80	169.10	-4.12	-3383.35	62.35	-6.18	-3348.44	56.94	59.64	-3720.23	-37.84	14.66	-3724.85	-13.69	23.85	-3774.83	320.86	171.70	-3726.55	253.40	187.13	-3616.08	-11.63	1236.41	0.00	0.00	0.00	-1982.32	26.22	1528.37	-3511.30	-80.20	1636.43	-3575.33	98.32	1641.47	-3469.70	63.33	1611.58	596.51	-12.37	78.73	1193.21	14.54	78.96	567.19
2.41000	-3380.55	47.89	18.14	-3351.80	169.10	-4.12	-3401.80	60.21	-8.74	-3306.15	55.59	66.51	-3720.23	-37.84	14.66	-3724.85	-13.69	23.85	-3791.51	323.30	175.83	-3736.55	254.09	190.47	-3616.08	-11.63	1236.41	0.00	0.00	0.00	-1982.32	26.22	1528.37	-3523.56	-81.74	1637.09	-3576.40	96.84	1641.84	-3461.39	63.51	1611.63	597.35	-12.15	78.93	1193.77	14.45	79.35	567.18
2.42000	-3380.55	47.89	18.14	-3351.80	169.10	-4.12	-3403.94	59.80	-9.45	-3354.70	56.39	58.08	-3720.23	-37.84	14.66	-3724.85	-13.69	23.85	-3807.98	325.71	179.93	-3746.46	254.77	193.82	-3616.08	-11.63	1236.41	0.00	0.00	0.00	-1982.32	26.22	1528.37	-3515.64	-82.05	1635.41	-3577.43	95.38	1642.21	-3489.61	65.12	1613.46	596.03	-12.21	78.63	1193.58	14.33	79.28	568.32
2.43000	-3380.55	47.89	18.14	-3351.80	169.10	-4.12	-3396.31	60.98	-7.02	-3358.06	57.04	58.93	-3720.23	-37.84	14.66	-3724.85	-13.69	23.85	-3824.26	328.08	184.00	-3756.27	255.46	197.18	-3616.08	-11.63	1236.41	0.00	0.00	0.00	-1982.32	26.22	1528.37	-3521.33	-81.34	1633.77	-3578.42	93.93	1642.57	-3462.71	67.29	1612.88	595.66	-12.62	78.36	1193.20	14.10	78.91	567.79
2.44000	-3380.55	47.89	18.14	-3351.80	169.10	-4.12	-3400.96	60.20	-8.33	-3331.47	57.44	61.36	-3720.23	-37.84	14.66	-3724.85	-13.69	23.85	-3840.33	330.42	188.03	-3765.99	256.14	200.54	-3616.08	-11.63	1236.41	0.00	0.00	0.00	-1982.32	26.22	1528.37	-3522.61	-80.04	1633.13	-3579.37	92.51	1642.94	-3457.56	68.73	1613.94	596.91	-11.82	78.80	1192.88	14.25	78.74	567.73
2.45000	-3380.55	47.89	18.14	-3351.80	169.10	-4.12	-3407.40	60.19	-9.93	-3360.90	55.98	58.32	-3720.59	-37.89	14.57	-3724.85	-13.69	23.85	-3856.21	332.73	192.04	-3775.62	256.82	203.91	-3616.08	-11.63	1236.41	0.00	0.00	0.00	-1982.32	26.22	1528.37	-3509.46	-77.76	1630.30	-3580.29	91.10	1643.32	-3471.51	69.12	1615.42	596.11	-12.07	78.53	1192.73	14.06	78.64	567.64
2.46000	-3380.55	47.89	18.14	-3351.80	169.10	-4.12	-3413.97	61.17	-9.81	-3356.92	57.96	59.06	-3721.65	-38.05	14.29	-3724.85	-13.69	23.85	-3871.88	335.01	196.01	-3785.15	257.50	207.28	-3616.08	-11.63	1236.41	0.00	0.00	0.00	-1982.32	26.22	1528.37	-3519.52	-77.83	1629.28	-3581.16	89.72	1643.69	-3473.03	71.72	1615.75	595.43	-11.87	78.34	1193.05	14.50	79.12	567.44
2.47000	-3380.55	47.89	18.14	-3351.80	169.10	-4.12	-3397.54	61.26	-8.35	-3355.29	57.23	59.51	-3723.37	-38.30	13.85	-3724.85	-13.69	23.85	-3887.35	337.25	199.95	-3794.59	258.18	210.66	-3616.08	-11.63	1236.41	0.00	0.00	0.00	-1982.32	26.22	1528.37	-3513.39	-80.51	1629.52	-3582.00	88.35	1644.06	-3481.73	72.68	1617.70	596.24	-11.68	78.79	1192.98	14.28	78.97	567.49
2.48000	-3380.55	47.89	18.14	-3351.80	169.10	-4.12	-3414.68	62.85	-10.13	-3348.67	57.74	60.99	-3725.68	-38.64	13.25	-3724.85	-13.69	23.85	-3902.63	339.46	203.86	-3803.93	258.85	214.05	-3616.08	-11.63	1236.41	0.00	0.00	0.00	-1982.32	26.22	1528.37	-3514.70	-75.73	1626.79	-3582.79	87.00	1644.44	-3489.58	74.36	1617.47	596.02	-11.86	78.65	1193.60	14.31	79.24	568.13
2.49000	-3380.55	47.89	18.14	-3351.80	169.10	-4.12	-3377.34	61.07	-5.03	-3323.33	58.37	63.71	-3728.56	-39.06	12.51	-3724.91	-13.69	23.84	-3917.71	341.63	207.74	-3813.19	259.52	217.44	-3616.08	-11.63	1236.41	0.00	0.00	0.00	-1982.32	26.22	1528.37	-3526.54	-76.57	1626.14	-3583.55	85.67	1644.82	-3486.28	75.86	1618.93	596.14	-11.86	78.60	1193.23	14.44	79.08	568.31
2.50000	-3380.55	47.89	18.14	-3351.80	169.10	-4.12	-3409.69	63.30	-8.51	-3359.28	57.98	58.24	-3731.94	-39.56	11.63	-3785.56	-19.23	14.41	-3932.58	343.78	211.59	-3822.35	260.19	220.84	-3616.08	-11.63	1236.41	0.00	0.00	0.00	-1982.32	26.22	1528.37	-3506.44	-75.20	1623.40	-3584.27	84.36	1645.19	-3494.27	75.85	1619.94	596.20	-12.09	78.59	1193.07	14.61	78.91	567.51
2.51000	-3380.55	47.89	18.14	-3351.80	169.10	-4.12	-3380.70	61.25	-4.01	-3332.75	59.15	63.68	-3735.78	-40.13	10.63	-3900.67	-29.73	-3.49	-3947.27	345.89	215.41	-3831.41	260.85	224.25	-3616.08	-11.63	1236.41	0.00	0.00	0.00	-1982.32	26.22	1528.37	-3507.48	-72.81	1621.85	-3584.95	83.06	1645.57	-3495.08	77.06	1621.07	597.27	-11.83	78.90	1194.13	14.73	79.12	566.99
2.52000	-3380.55	47.89	18.14	-3351.80	169.10	-4.12	-3389.22	63.60	-5.95	-3356.43	60.67	59.02	-3740.04	-40.77	9.52	-4004.00	-39.16	-19.55	-3961.75	347.97	219.20	-3840.39	261.52	227.66	-3616.08	-11.63	1236.41	0.00	0.00	0.00	-1982.32	26.22	1528.37	-3521.88	-74.09	1620.13	-3585.60	81.79	1645.96	-3507.37	78.98	1621.68	596.70	-11.84	78.78	1193.73	14.45	79.31	566.95
2.53000	-3380.55	47.89	18.14	-3351.80	169.10	-4.12	-3446.88	58.19	-15.71	-3320.98	62.84	65.04	-3744.67	-41.46	8.31	-4095.98	-47.55	-33.84	-3976.04	350.02	222.95	-3849.27	262.18	231.07	-3616.08	-11.63	1236.41	0.00	0.00	0.00	-1982.32	26.22	1528.37	-3512.05	-71.03	1616.98	-3586.21	80.53	1646.34	-3518.91	79.31	1621.99	596.03	-12.24	78.59	1193.48	14.34	79.16	568.11
2.54000	-3380.55	47.89	18.14	-3351.80	169.10	-4.12	-3430.76	60.32	-11.62	-3373.41	58.87	56.76	-3749.62	-42.21	7.01	-4177.10	-54.95	-46.44	-3990.14	352.03	226.68	-3858.06	262.84	234.49	-3616.08	-11.63	1236.41	0.00	0.00	0.00	-1982.32	26.22	1528.37	-3529.64	-70.86	1615.27	-3586.77	79.30	1646.72	-3516.95	80.26	1622.00	595.76	-11.74	78.47	1193.05	14.30	79.01	567.84
2.55000	-3380.55	47.89	18.14	-3351.80	169.10	-4.12	-3402.67	61.75	-7.96	-3322.77	62.57	64.76	-3754.85	-43.00	5.63	-4247.81	-61.40	-57.41	-4004.04	354.02	230.37	-3866.76	263.49	237.91	-3616.08	-11.63	1236.41	0.00	0.00	0.00	-1982.32	26.22	1528.37	-3519.04	-70.20	1612.73	-3587.31	78.08	1647.11	-3518.95	80.92	1622.58	596.66	-11.92	78.60	1192.83	14.52	78.88	567.88
2.56000	-3380.55	47.89	18.14	-3351.80	169.10	-4.12	-3433.47	62.92	-12.37	-3325.08	62.74	65.00	-3760.30	-43.83	4.18	-4308.56	-66.93	-66.83	-4017.75	355.97	234.04	-3875.36	264.15	241.34	-3616.08	-11.63	1236.41	0.00	0.00	0.00	-1982.32	26.22	1528.37	-3533.78	-68.18	1611.17	-3587.80	76.88	1647.49	-3525.89	80.70	1623.21	596.13	-11.73	78.68	1192.76	14.51	78.95	568.44
2.57000	-3380.55	47.89	18.14	-3351.80	169.10	-4.12	-3408.79	62.34	-8.60	-3364.20	61.69	57.22	-3765.93	-44.70	2.67	-4359.83	-71.59	-74.78	-4031.27	357.89	237.67	-3883.88	264.80	244.77	-3616.08	-11.63	1236.41	0.00	0.00	0.00	-1982.32	26.22	1528.37	-3534.84	-66.02	1607.43	-3588.26	75.69	1647.88	-3523.55	81.03	1623.44	595.79	-11.97	78.60	1193.46	13.93	79.09	568.06
2.58000	-3380.55	47.89	18.14	-3351.80	169.10	-4.12	-3407.42	61.05	-8.82	-3330.60	62.26	64.01	-3771.70	-45.60	1.13	-4402.06	-75.43	-81.33	-4044.60	359.78	241.27	-3892.30	265.44	248.21	-3616.08	-11.63	1236.41	0.00	0.00	0.00	-1982.32	26.22	1528.37	-3525.12	-62.70	1605.71	-3588.68	74.53	1648.27	-3525.47	82.38	1623.18	595.27	-12.25	78.31	1193.56	14.76	79.08	568.11
2.59000	-3380.55	47.89	18.14	-3351.80	169.10	-4.12	-3399.62	61.23	-6.92	-3340.65	62.35	62.48	-3777.56	-46.52	-0.46	-4435.74	-78.48	-86.54	-4057.73	361.63	244.85	-3900.63	266.09	251.65	-3616.08	-11.63	1236.41	0.00	0.00	0.00	-1982.32	26.22	1528.37	-3528.40	-60.61	1602.97	-3589.06	73.38	1648.66	-3534.83	82.76	1623.77	596.59	-11.68	78.91	1193.62	15.23	79.45	568.58
2.60000	-3380.55	47.89	18.14	-3351.80	169.10	-4.12	-3396.97	61.36	-6.12	-3383.49	61.95	57.01	-3783.45	-47.45	-2.06	-4461.30	-80.78	-90.50	-4070.67	363.46	248.39	-3908.87	266.73	255.10	-3616.08	-11.63	1236.41	0.00	0.00	0.00	-1982.32	26.22	1528.37	-3519.96	-58.68	1601.06	-3589.40	72.25	1649.05	-3542.91	84.85	1623.64	596.03	-11.65	78.94	1193.86	14.74	79.45	567.79
2.61000	-3380.55	47.89	18.14	-3351.80	169.10	-4.12	-3399.19	62.34	-6.38	-3335.90	63.80	65.25	-3789.34	-48.40	-3.68	-4479.22	-82.38	-93.28	-4083.43	365.26	251.90	-3917.02	267.37	258.55	-3616.08	-11.63	1236.41	0.00	0.00	0.00	-1982.32	26.22	1528.37	-3529.77	-54.46	1599.99	-3589.71	71.14	1649.44	-3559.62	86.32	1623.57	596.31	-12.11	78.87	1193.67	14.41	79.09	567.26
2.62000	-3380.55	47.89	18.14	-3351.80	169.10	-4.12	-3404.49	61.78	-7.30	-3335.58	60.97	65.02	-3795.17	-49.34	-5.29	-4489.96	-83.32	-94.95	-4096.00	367.02	255.39	-3925.08	268.01	262.01	-3616.08	-11.63	1236.41	0.00	0.00	0.00	-1982.32	26.22	1528.37	-3508.38	-53.28	1597.48	-3589.98	70.05	1649.84	-3565.64	85.00	1624.07	596.05	-11.68	78.48	1193.38	14.55	79.03	568.38
2.63000	-3380.55	47.89	18.14	-3351.80	169.10	-4.12	-3397.85	62.74	-7.93	-3339.76	63.72	64.05	-3800.91	-50.29	-6.90	-4493.98	-83.65	-95.58	-4108.37	368.76	258.84	-3933.05	268.64	265.46	-3616.08	-11.63	1236.41	0.00	0.00	0.00	-1982.32	26.22	1528.37	-3487.58	-52.39	1595.63	-3590.22	68.97	1650.23	-3569.03	85.63	1624.74	596.43	-12.15	78.53	1193.60	14.89	79.39	567.81
2.64000	-3380.55	47.89	18.14	-3351.80	169.10	-4.12	-3400.36	63.71	-8.02	-3361.69	63.68	60.45	-3806.49	-51.22	-8.48	-4491.73	-83.39	-95.25	-4120.56	370.46	262.26	-3940.93	269.27	268.92	-3616.08	-11.63	1236.41	0.00	0.00	0.00	-1982.32	26.22	1528.37	-3513.26	-49.27	1594.84	-3590.41	67.92	1650.63	-3563.91	87.78	1623.64	596.89	-12.20	78.81	1192.62	15.28	79.21	567.42
2.65000	-3380.55	47.89	18.14	-3351.80	169.10	-4.12	-3412.59	64.77	-9.31	-3332.12	65.67	67.67	-3811.88	-52.14	-10.03	-4483.69	-82.60	-94.04	-4132.57	372.13	265.65	-3948.72	269.90	272.39	-3616.08	-11.63	1236.41	0.00	0.00	0.00	-1982.32	26.22	1528.37	-3521.74	-46.63	1593.63	-3590.57	66.88	1651.02	-3564.63	87.75	1623.67	596.77	-12.14	78.70	1192.74	14.93	79.36	568.48
2.66000	-3380.55	47.89	18.14	-3351.80	169.10	-4.12	-3403.81	66.72	-6.78	-3349.66	65.64	66.56	-3817.03	-53.04	-11.53	-4470.31	-81.32	-92.00	-4144.38	373.77	269.02	-3956.42	270.53	275.86	-3616.08	-11.63	1236.41	0.00	0.00	0.00	-1982.32	26.22	1528.37	-3543.42	-44.03	1592.49	-3590.70	65.85	1651.42	-3590.54	88.74	1625.30	596.80	-11.99	78.62	1193.43	14.56	79.28	567.94
2.67000	-3380.55	47.89	18.14	-3351.80	169.10	-4.12	-3392.36	67.59	-6.01	-3370.10	68.44	66.17	-3821.89	-53.92	-12.98	-4452.05	-79.58	-89.23	-4156.01	375.38	272.35	-3964.03	271.15	279.33	-3616.08	-11.63	1236.41	0.00	0.00	0.00	-1982.32	26.22	1528.37	-3529.94	-40.20	1591.61	-3590.79	64.85	1651.82	-3582.27	90.00	1625.58	597.26	-11.80	78.86	1193.47	13.87	78.98	567.87
2.68000	-3380.55	47.89	18.14	-3351.80	169.10	-4.12	-3405.00	69.34	-8.54	-3376.03	68.57	65.26	-3826.42	-54.76	-14.36	-4429.37	-77.44	-85.78	-4167.46	376.97	275.66	-3971.55	271.77	282.81	-3616.08	-11.63	1236.41	0.00	0.00	0.00	-1982.32	26.22	1528.37	-3522.21	-38.47	1591.71	-3590.84	63.86	1652.22	-3576.82	89.43	1626.41	596.48	-11.88	78.62	1193.95	14.29	79.21	568.88
2.69000	-3380.55	47.89	18.14	-3351.80	169.10	-4.12	-3431.59	69.33	-11.01	-3373.07	72.12	67.13	-3830.56	-55.56	-15.66	-4402.73	-74.92	-81.74	-4178.73	378.52	278.93	-3978.98	272.39	286.28	-3616.08	-11.63	1236.41	0.00	0.00	0.00	-1982.32	26.22	1528.37	-3546.36	-36.37	1592.46	-3590.85	62.89	1652.62	-3586.35	88.73	1628.19	595.35	-11.61	78.35	1193.78	14.86	79.05	568.53
2.70000	-3380.55	47.89	18.14	-3351.80	169.10	-4.12	-3417.66	75.36	-10.19	-3359.82	73.98	70.28	-3834.28	-56.31	-16.88	-4372.61	-72.08	-77.18	-4189.80	380.04	282.18	-3986.33	273.00	289.76	-3616.08	-11.63	1236.41	0.00	0.00	0.00	-1982.32	26.22	1528.37	-3532.33	-32.02	1592.12	-3590.83	61.93	1653.03	-3592.63	88.67	1630.39	596.44	-11.97	78.50	1193.70	15.22	79.36	567.84
2.71000	-3380.55	47.89	18.14	-3351.80	169.10	-4.12	-3401.77	78.17	-7.19	-3345.68	76.48	72.24	-3837.51	-57.01	-17.99	-4339.45	-68.96	-72.17	-4200.70	381.53	285.39	-3993.58	273.62	293.25	-3616.08	-11.63	1236.41	0.00	0.00	0.00	-1982.32	26.22	1528.37	-3558.84	-30.56	1591.95	-3590.78	61.00	1653.43	-3601.97	90.06	1631.69	595.46	-12.19	78.37	1193.71	14.36	79.39	567.49
2.72000	-3380.55	47.89	18.14	-3351.80	169.10	-4.12	-3436.97	81.62	-10.93	-3373.04	77.24	69.75	-3840.23	-57.66	-18.99	-4303.72	-65.59	-66.78	-4211.42	382.99	288.58	-4000.74	274.23	296.73	-3616.08	-11.63	1236.41	0.00	0.00	0.00	-1982.32	26.22	1528.37	-3548.95	-27.57	1592.03	-3590.69	60.08	1653.83	-3620.72	91.55	1633.29	596.30	-11.66	78.71	1193.29	14.70	79.38	568.26
2.73000	-3380.55	47.89	18.14	-3351.80	169.10	-4.12	-3436.76	83.81	-10.89	-3383.30	80.56	69.55	-3842.37	-58.24	-19.86	-4265.88	-62.02	-61.09	-4221.95	384.43	291.74	-4007.82	274.83	300.22	-3616.11	-11.63	1236.41	0.00	0.00	0.00	-1982.32	26.22	1528.37	-3527.55	-24.36	1590.64	-3590.56	59.17	1654.24	-3617.95	90.73	1632.39	595.50	-11.81	78.37	1193.28	13.90	79.06	568.21
2.74000	-3380.55	47.89	18.14	-3351.80	169.10	-4.12	-3425.37	87.32	-7.92	-3378.50	84.11	71.04	-3843.89	-58.75	-20.61	-4226.38	-58.29	-55.17	-4232.31	385.83	294.87	-4014.81	275.43	303.71	-3643.31	-12.73	1235.01	0.00	0.00	0.00	-1982.32	26.22	1528.37	-3537.41	-22.13	1591.20	-3590.40	58.29	1654.64	-3617.38	90.72	1631.64	595.48	-11.77	78.56	1193.81	14.67	79.38	567.83
2.75000	-3380.55	47.89	18.14	-3351.80	169.10	-4.12	-3449.11	90.59	-9.74	-3366.16	88.63	73.90	-3844.76	-59.19	-21.20	-4185.70	-54.44	-49.10	-4242.48	387.20	297.97	-4021.71	276.03	307.21	-3625.99	-9.29	1236.59	0.00	0.00	0.00	-1982.32	26.22	1528.37	-3575.30	-21.28	1592.78	-3590.20	57.42	1655.05	-3650.82	90.98	1634.22	596.77	-11.37	78.99	1193.75	14.75	79.49	568.12
2.76000	-3380.55	47.89	18.14	-3351.80	169.10	-4.12	-3429.81	96.95	-5.98	-3373.18	93.10	73.21	-3844.91	-59.54	-21.64	-4144.30	-50.52	-42.94	-4252.48	388.55	301.04	-4028.52	276.63	310.70	-3585.58	-4.35	1235.68	0.00	0.00	0.00	-1982.32	26.22	1528.37	-3534.02	-18.52	1591.27	-3589.96	56.57	1655.46	-3622.64	94.03	1631.71	597.76	-12.03	79.28	1194.13	14.89	79.35	568.15
2.77000	-3380.55	47.89	18.14	-3351.80	169.10	-4.12	-3418.85	101.05	-3.67	-3365.22	98.76	75.50	-3844.30	-59.80	-21.91	-4102.62	-46.56	-36.77	-4262.29	389.86	304.08	-4035.25	277.23	314.20	-3627.33	-5.40	1236.19	0.00	0.00	0.00	-1982.32	26.22	1528.37	-3531.78	-14.75	1591.32	-3589.69	55.73	1655.87	-3626.39	94.85	1632.07	596.47	-12.34	78.69	1193.98	14.77	79.21	567.84
2.78000	-3380.55	47.89	18.14	-3351.80	169.10	-4.12	-3419.89	105.56	-1.96	-3387.92	102.83	74.06	-3842.89	-59.97	-22.01	-4061.15	-42.61	-30.67	-4271.93	391.15	307.09	-4041.88	277.82	317.69	-3620.72	-3.54	1236.82	0.00	0.00	0.00	-1982.32	26.22	1528.37	-3542.69	-11.34	1592.80	-3589.39	54.91	1656.28	-3630.07	95.67	1632.42	596.64	-11.65	78.59	1193.82	14.42	79.24	568.04
2.79000	-3380.55	47.89	18.14	-3351.80	169.10	-4.12	-3441.04	114.20	-3.96	-3394.02	107.31	74.90	-3840.62	-60.04	-21.91	-4020.32	-38.71	-24.71	-4281.39	392.41	310.08	-4048.43	278.40	321.19	-3618.94	-1.01	1236.21	0.00	0.00	0.00	-1982.32	26.22	1528.37	-3557.24	-9.64	1592.40	-3589.05	54.11	1656.69	-3633.68	96.49	1632.76	597.11	-12.21	78.82	1192.84	13.99	79.11	567.86
2.80000	-3380.55	47.89	18.14	-3351.80	169.10	-4.12	-3470.05	118.94	-8.11	-3399.13	115.82	73.10	-3837.46	-60.00	-21.61	-3980.62	-34.90	-18.96	-4290.68	393.63	313.04	-4054.90	278.99	324.70	-3628.52	-3.68	1234.70	0.00	0.00	0.00	-1982.32	26.22	1528.37	-3538.69	-4.84	1592.36	-3588.68	53.32	1657.10	-3637.22	97.32	1633.10	597.26	-12.57	78.87	1193.39	14.20	79.13	568.60
2.81000	-3380.55	47.89	18.14	-3351.80	169.10	-4.12	-3449.95	124.84	-2.27	-3408.84	120.18	72.57	-3833.35	-59.85	-21.10	-3942.49	-31.22	-13.49	-4299.79	394.84	315.96	-4061.27	279.57	328.20	-3643.03	-0.24	1236.29	0.00	0.00	0.00	-1982.32	26.22	1528.37	-3531.91	-3.30	1591.74	-3588.27	52.55	1657.51	-3640.69	98.15	1633.43	596.38	-12.06	78.67	1194.10	14.05	79.13	567.78
2.82000	-3380.55	47.89	18.14	-3351.80	169.10	-4.12	-3463.46	133.27	-4.30	-3411.19	127.17	74.66	-3828.25	-59.58	-20.36	-3906.41	-27.72	-8.38	-4308.73	396.01	318.86	-4067.56	280.15	331.70	-3619.65	5.19	1235.45	0.00	0.00	0.00	-1982.32	26.22	1528.37	-3529.13	0.03	1591.68	-3587.82	51.79	1657.92	-3644.10	98.99	1633.76	595.21	-12.16	77.99	1193.84	14.23	79.17	567.80
2.83000	-3380.55	47.89	18.14	-3351.80	169.10	-4.12	-3452.04	138.18	-1.95	-3425.53	134.12	70.77	-3822.10	-59.19	-19.39	-3872.82	-24.43	-3.70	-4317.49	397.15	321.73	-4073.76	280.72	335.21	-3595.91	3.24	1234.60	0.00	0.00	0.00	-1982.32	26.22	1528.37	-3553.34	3.29	1592.08	-3587.35	51.05	1658.34	-3647.44	99.83	1634.08	596.00	-12.10	78.41	1193.80	14.22	79.20	568.07
2.84000	-3380.55	47.89	18.14	-3351.80	169.10	-4.12	-3447.69	146.97	1.16	-3425.85	140.85	72.15	-3814.88	-58.66	-18.17	-3842.20	-21.40	0.48	-4326.08	398.27	324.58	-4079.88	281.30	338.71	-3599.70	7.28	1234.72	0.00	0.00	0.00	-1982.32	26.22	1528.37	-3541.98	5.49	1591.07	-3586.83	50.33	1658.75	-3650.72	100.67	1634.40	596.43	-11.63	78.58	1194.19	14.94	79.55	567.95
2.85000	-3380.55	47.89	18.14	-3351.80	169.10	-4.12	-3495.59	153.11	-6.32	-3422.28	147.19	73.56	-3806.51	-58.00	-16.70	-3815.00	-18.67	4.08	-4334.49	399.35	327.39	-4085.91	281.87	342.22	-3643.02	7.45	1235.07	0.00	0.00	0.00	-1982.32	26.22	1528.37	-3526.55	7.08	1590.69	-3586.29	49.62	1659.17	-3653.92	101.52	1634.71	596.24	-11.86	78.57	1194.71	14.71	79.47	568.01
2.86000	-3380.55	47.89	18.14	-3351.80	169.10	-4.12	-3462.70	161.55	0.16	-3437.31	152.42	71.89	-3796.97	-57.19	-14.96	-3791.68	-16.28	7.02	-4342.74	400.41	330.18	-4091.85	282.43	345.73	-3636.85	9.05	1235.71	0.00	0.00	0.00	-1982.32	26.22	1528.37	-3551.98	9.98	1591.72	-3585.71	48.93	1659.58	-3657.07	102.37	1635.01	595.72	-12.49	78.32	1194.27	14.78	79.35	568.41
2.87000	-3380.55	47.89	18.14	-3351.80	169.10	-4.12	-3513.54	168.46	-7.33	-3475.27	156.99	69.02	-3786.20	-56.23	-12.93	-3772.71	-14.28	9.24	-4350.81	401.44	332.94	-4097.71	282.99	349.23	-3619.36	12.55	1235.19	0.00	0.00	0.00	-1982.32	26.22	1528.37	-3548.79	14.62	1591.72	-3585.09	48.26	1660.00	-3660.14	103.22	1635.31	595.90	-12.38	78.49	1193.77	14.76	79.38	567.84
2.88000	-3380.55	47.89	18.14	-3351.80	169.10	-4.12	-3472.01	175.85	0.78	-3488.71	163.43	68.17	-3774.08	-55.11	-10.60	-3758.54	-12.70	10.67	-4358.71	402.45	335.67	-4103.48	283.55	352.74	-3644.03	13.85	1235.58	0.00	0.00	0.00	-1982.32	26.22	1528.37	-3549.68	17.78	1589.25	-3584.44	47.60	1660.42	-3663.15	104.08	1635.61	595.52	-11.86	78.51	1192.99	14.39	79.00	566.93
2.89000	-3380.55	47.89	18.14	-3351.80	169.10	-4.12	-3509.74	181.99	-3.49	-3502.01	169.83	67.33	-3686.33	-46.85	7.10	-3749.65	-11.59	11.22	-4366.45	403.42	338.37	-4109.17	284.11	356.25	-3597.74	16.48	1235.85	0.00	0.00	0.00	-1982.32	26.22	1528.37	-3531.07	21.64	1589.73	-3583.76	46.95	1660.83	-3666.09	104.94	1635.89	596.89	-11.43	78.74	1193.59	15.06	79.16	567.26
2.90000	-3380.55	47.89	18.14	-3351.80	169.10	-4.12	-3520.42	188.66	-4.91	-3515.16	176.17	66.50	-3713.86	-51.17	1.48	-3746.46	-10.98	10.84	-4374.01	404.37	341.05	-4114.77	284.66	359.76	-3604.21	19.80	1234.10	0.00	0.00	0.00	-1982.32	26.22	1528.37	-3529.49	22.39	1589.46	-3583.04	46.32	1661.25	-3668.97	105.81	1636.18	596.37	-11.76	78.65	1193.42	14.05	79.09	566.89
2.91000	-3380.55	47.89	18.14	-3351.80	169.10	-4.12	-3498.38	196.59	1.23	-3528.17	182.47	65.69	-3708.69	-47.91	0.66	-3725.86	-8.86	14.37	-4381.41	405.30	343.70	-4120.29	285.21	363.27	-3630.51	18.27	1235.80	0.00	0.00	0.00	-1982.32	26.22	1528.37	-3541.70	25.18	1589.05	-3582.29	45.71	1661.67	-3671.78	106.68	1636.45	596.52	-12.04	78.94	1194.15	14.40	79.44	567.88
2.92000	-3380.55	47.89	18.14	-3351.80	169.10	-4.12	-3504.53	201.46	2.65	-3541.04	188.72	64.88	-3713.86	-51.98	-0.00	-3733.90	-9.44	9.69	-4388.63	406.19	346.32	-4125.72	285.76	366.77	-3635.55	19.44	1234.77	0.00	0.00	0.00	-1982.32	26.22	1528.37	-3545.57	28.72	1588.89	-3581.51	45.11	1662.09	-3674.53	107.55	1636.72	596.12	-12.15	78.55	1194.05	14.34	79.18	568.70
2.93000	-3380.55	47.89	18.14	-3351.80	169.10	-4.12	-3513.61	206.37	2.21	-3553.78	194.93	64.09	-3715.63	-48.89	2.69	-3737.95	-11.28	6.95	-4395.69	407.06	348.91	-4131.07	286.30	370.28	-3606.44	21.98	1235.54	0.00	0.00	0.00	-1982.32	26.22	1528.37	-3528.44	32.87	1588.23	-3580.69	44.53	1662.51	-3677.22	108.43	1636.99	596.21	-12.26	78.29	1193.23	13.95	78.96	568.48
2.94000	-3380.55	47.89	18.14	-3351.80	169.10	-4.12	-3518.76	213.36	3.01	-3566.37	201.09	63.32	-3721.25	-52.54	0.43	-3740.90	-11.14	6.83	-4402.59	407.90	351.47	-4136.33	286.84	373.79	-3608.84	22.20	1236.90	0.00	0.00	0.00	-1982.32	26.22	1528.37	-3543.54	34.16	1587.55	-3579.84	43.96	1662.93	-3679.83	109.30	1637.25	596.24	-12.14	78.51	1193.75	13.89	79.11	567.65
2.95000	-3380.57	47.89	18.14	-3351.80	169.10	-4.12	-3523.82	220.30	3.81	-3578.82	207.20	62.55	-3723.34	-49.26	-1.18	-3751.62	-8.84	4.59	-4409.32	408.71	354.01	-4141.51	287.38	377.30	-3622.19	21.99	1236.04	0.00	0.00	0.00	-1982.32	26.22	1528.37	-3555.57	36.50	1589.19	-3578.95	43.41	1663.35	-3682.39	110.19	1637.51	595.47	-12.02	78.53	1194.42	14.35	79.22	568.39
2.96000	-3406.86	54.13	11.52	-3351.80	169.10	-4.12	-3528.79	227.19	4.60	-3591.14	213.27	61.80	-3748.47	-50.38	-5.68	-3740.36	-6.59	5.29	-4415.88	409.50	356.52	-4146.61	287.91	380.80	-3636.11	25.16	1236.24	0.00	0.00	0.00	-1982.32	26.22	1528.37	-3578.02	40.55	1588.93	-3578.03	42.87	1663.77	-3684.88	111.07	1637.75	595.45	-12.11	78.28	1192.58	14.53	78.75	567.47
2.97000	-3359.50	64.78	19.40	-3351.80	169.10	-4.12	-3533.68	234.02	5.39	-3603.31	219.29	61.06	-3690.14	-44.77	4.81	-3787.07	-9.38	-1.86	-4422.28	410.26	359.01	-4151.62	288.44	384.31	-3607.79	26.20	1236.23	0.00	0.00	0.00	-1982.32	26.22	1528.37	-3552.44	44.96	1587.74	-3577.08	42.35	1664.20	-3687.30	111.96	1638.00	595.25	-12.42	78.00	1192.73	14.24	78.72	567.97
2.98000	-3376.77	69.17	14.83	-3351.80	169.10	-4.12	-3538.49	240.79	6.17	-3615.35	225.26	60.33	-3685.29	-47.73	6.69	-3782.32	-9.98	0.86	-4428.52	410.99	361.46	-4156.55	288.96	387.81	-3613.37	29.04	1236.33	0.00	0.00	0.00	-1982.32	26.22	1528.37	-3552.71	47.26	1587.65	-3576.10	41.84	1664.62	-3689.66	112.85	1638.24	596.31	-12.20	78.44	1192.66	14.58	78.99	567.40
2.99000	-3379.57	75.24	13.05	-3351.80	169.10	-4.12	-3543.21	247.51	6.95	-3627.25	231.19	59.61	-3711.55	-48.20	1.24	-3730.86	-9.26	9.10	-4434.59	411.70	363.89	-4161.39	289.49	391.31	-3644.53	29.27	1237.00	0.00	0.00	0.00	-1982.32	26.22	1528.37	-3537.13	51.61	1587.11	-3575.08	41.35	1665.04	-3691.96	113.75	1638.47	596.06	-12.58	78.33	1192.83	14.59	78.97	567.01
3.00000	-3406.21	82.97	6.90	-3351.80	169.10	-4.12	-3547.85	254.18	7.72	-3639.01	237.07	58.91	-3682.93	-45.22	6.22	-3726.07	-8.32	8.19	-4440.50	412.38	366.30	-4166.15	290.00	394.81	-3615.48	31.08	1236.15	0.00	0.00	0.00	-1982.32	26.22	1528.37	-3513.88	52.47	1586.45	-3574.03	40.87	1665.47	-3694.20	114.65	1638.70	595.62	-12.17	78.45	1193.40	14.30	79.02	567.52
3.01000	-3352.10	91.31	17.49	-3351.80	169.10	-4.12	-3552.40	260.80	8.49	-3650.64	242.91	58.22	-3734.56	-48.77	-3.50	-3719.05	-9.09	9.74	-4446.25	413.04	368.67	-4170.83	290.52	398.31	-3621.59	30.92	1236.82	0.00	0.00	0.00	-1982.32	26.22	1528.37	-3489.29	54.94	1585.68	-3572.95	40.41	1665.89	-3696.37	115.55	1638.92	596.63	-12.24	78.74	1193.84	14.75	79.10	567.53
3.02000	-3351.61	93.62	17.29	-3351.80	169.10	-4.12	-3556.87	267.37	9.25	-3662.13	248.70	57.54	-3725.31	-51.18	-0.66	-3757.72	-9.23	3.34	-4451.84	413.67	371.02	-4175.42	291.03	401.81	-3612.12	32.81	1236.77	0.00	0.00	0.00	-1982.32	26.22	1528.37	-3538.02	59.00	1587.33	-3571.84	39.96	1666.32	-3698.48	116.45	1639.14	595.72	-11.78	78.37	1193.92	14.90	78.93	568.26
3.03000	-3366.30	99.70	14.29	-3351.80	169.10	-4.12	-3561.26	273.88	10.01	-3673.48	254.45	56.87	-3678.29	-47.01	7.36	-3779.50	-10.46	1.01	-4457.27	414.27	373.34	-4179.94	291.54	405.31	-3610.33	33.66	1236.65	0.00	0.00	0.00	-1982.32	26.22	1528.37	-3510.54	60.97	1585.60	-3570.69	39.52	1666.74	-3700.52	117.36	1639.35	597.01	-12.02	78.72	1193.86	14.58	79.07	568.54
3.04000	-3359.02	105.42	15.73	-3351.80	169.10	-4.12	-3565.57	280.34	10.77	-3684.70	260.15	56.21	-3733.69	-49.94	-1.67	-3731.12	-8.40	9.32	-4462.54	414.85	375.64	-4184.37	292.04	408.80	-3626.59	33.94	1236.26	0.00	0.00	0.00	-1982.32	26.22	1528.37	-3519.77	61.91	1584.86	-3569.51	39.10	1667.17	-3702.50	118.27	1639.56	596.65	-12.06	78.71	1193.54	14.50	78.98	568.97
3.05000	-3359.62	111.00	16.59	-3351.80	169.10	-4.12	-3569.79	286.75	11.52	-3695.79	265.80	55.57	-3761.88	-53.05	-4.89	-3720.51	-6.48	10.02	-4467.65	415.40	377.91	-4188.71	292.54	412.30	-3615.55	36.47	1236.11	0.00	0.00	0.00	-1982.32	26.22	1528.37	-3507.06	65.27	1585.78	-3568.30	38.70	1667.59	-3704.42	119.18	1639.76	596.27	-12.34	78.33	1192.59	14.21	78.65	568.18
3.06000	-3351.83	116.10	17.36	-3351.80	169.10	-4.12	-3573.93	293.10	12.27	-3706.74	271.41	54.94	-3724.51	-51.80	-0.06	-3716.97	-8.03	9.79	-4472.61	415.93	380.15	-4192.98	293.04	415.79	-3610.71	39.20	1235.28	0.00	0.00	0.00	-1982.32	26.22	1528.37	-3525.75	68.60	1586.68	-3567.06	38.31	1668.02	-3706.28	120.10	1639.96	595.19	-12.44	78.29	1193.14	14.72	79.01	568.01
3.07000	-3365.65	118.51	14.91	-3351.80	169.10	-4.12	-3577.98	299.40	13.01	-3717.55	276.98	54.32	-3729.36	-49.01	0.75	-3749.51	-8.61	5.56	-4477.41	416.43	382.37	-4197.16	293.53	419.28	-3583.35	38.86	1235.27	0.00	0.00	0.00	-1982.32	26.22	1528.37	-3530.80	69.12	1586.03	-3565.78	37.93	1668.44	-3708.08	121.02	1640.15	596.59	-12.16	78.72	1193.46	14.92	79.19	567.51
3.08000	-3352.40	122.39	16.70	-3351.80	169.10	-4.12	-3581.96	305.65	13.75	-3728.23	282.50	53.71	-3723.60	-48.35	1.63	-3714.86	-7.41	9.71	-4482.05	416.90	384.56	-4201.26	294.02	422.76	-3600.94	37.09	1236.39	0.00	0.00	0.00	-1982.32	26.22	1528.37	-3502.65	72.25	1585.91	-3564.47	37.57	1668.87	-3709.81	121.94	1640.34	596.66	-11.95	78.75	1193.52	14.91	78.97	567.52
3.09000	-3314.72	127.58	22.57	-3351.80	169.10	-4.12	-3585.85	311.85	14.48	-3738.78	287.97	53.11	-3695.99	-45.88	5.45	-3721.21	-8.33	10.01	-4486.53	417.36	386.73	-4205.28	294.51	426.25	-3611.38	39.85	1235.53	0.00	0.00	0.00	-1982.32	26.22	1528.37	-3496.01	75.26	1585.52	-3563.13	37.22	1669.30	-3711.48	122.86	1640.52	595.99	-11.77	78.60	1193.05	14.73	79.03	567.81
3.10000	-3338.77	129.10	20.17	-3351.80	169.10	-4.12	-3589.66	318.00	15.21	-3749.19	293.40	52.53	-3701.18	-44.50	4.96	-3743.51	-10.50	8.81	-4490.86	417.78	388.86	-4209.22	294.99	429.73	-3593.56	41.89	1235.59	0.00	0.00	0.00	-1982.32	26.22	1528.37	-3496.45	76.26	1584.79	-3561.76	36.88	1669.73	-3713.09	123.79	1640.70	595.43	-12.13	78.47	1193.58	14.38	79.11	567.86
3.11000	-3349.10	132.61	17.23	-3351.80	169.10	-4.12	-3593.40	324.10	15.94	-3759.48	298.79	51.95	-3739.72	-49.28	-1.03	-3703.73	-7.91	13.37	-4495.04	418.18	390.98	-4213.08	295.47	433.20	-3607.20	42.33	1234.47	0.00	0.00	0.00	-1982.32	26.22	1528.37	-3470.08	78.96	1583.87	-3560.36	36.56	1670.15	-3714.64	124.72	1640.87	596.69	-11.91	78.71	1193.66	14.59	79.17	567.86
3.12000	-3334.50	136.92	20.71	-3351.80	169.10	-4.12	-3597.05	330.14	16.66	-3769.63	304.13	51.39	-3678.00	-45.48	8.51	-3749.46	-6.91	5.74	-4499.06	418.56	393.06	-4216.86	295.95	436.68	-3591.19	43.15	1235.03	0.00	0.00	0.00	-1982.32	26.22	1528.37	-3498.76	79.65	1584.52	-3558.93	36.25	1670.58	-3716.13	125.65	1641.03	595.75	-12.24	78.58	1193.95	14.84	79.21	568.05
3.13000	-3322.20	139.73	24.64	-3351.80	169.10	-4.12	-3600.62	336.14	17.37	-3779.65	309.43	50.84	-3739.56	-50.26	-1.86	-3720.31	-5.75	9.76	-4502.93	418.91	395.12	-4220.55	296.42	440.15	-3588.55	43.52	1235.39	0.00	0.00	0.00	-1982.32	26.22	1528.37	-3511.46	82.45	1584.51	-3557.46	35.96	1671.01	-3717.56	126.58	1641.20	596.34	-11.97	78.66	1193.24	14.52	78.80	567.21
3.14000	-3292.96	142.08	26.02	-3351.80	169.10	-4.12	-3604.11	342.08	18.08	-3789.54	314.69	50.30	-3685.72	-47.98	8.07	-3733.33	-7.33	8.49	-4506.65	419.24	397.16	-4224.17	296.88	443.62	-3584.02	46.76	1234.57	0.00	0.00	0.00	-1982.32	26.22	1528.37	-3513.00	85.29	1584.60	-3555.97	35.67	1671.44	-3718.93	127.52	1641.35	596.49	-11.80	78.73	1193.10	14.68	78.91	567.36
3.15000	-3318.50	142.88	25.22	-3351.80	169.10	-4.12	-3607.52	347.98	18.79	-3799.29	319.90	49.77	-3714.88	-49.56	3.41	-3773.96	-6.72	1.48	-4510.21	419.54	399.17	-4227.70	297.35	447.09	-3554.51	47.30	1234.16	0.00	0.00	0.00	-1982.32	26.22	1528.37	-3502.62	89.38	1584.03	-3554.44	35.41	1671.86	-3720.23	128.46	1641.51	595.59	-11.81	78.64	1193.62	14.53	79.21	567.65
3.16000	-3363.06	145.05	17.01	-3351.80	169.10	-4.12	-3610.85	353.82	19.50	-3808.92	325.06	49.25	-3684.18	-48.83	9.17	-3760.00	-7.70	4.06	-4513.63	419.82	401.15	-4231.16	297.81	450.55	-3576.64	50.03	1233.10	0.00	0.00	0.00	-1982.32	26.22	1528.37	-3483.10	91.52	1583.52	-3552.88	35.15	1672.29	-3721.48	129.40	1641.65	595.94	-12.38	78.49	1193.53	14.63	79.21	567.57
3.17000	-3296.47	147.86	28.53	-3351.80	169.10	-4.12	-3614.10	359.61	20.20	-3818.42	330.19	48.75	-3707.17	-47.22	5.40	-3744.66	-7.34	6.27	-4516.89	420.08	403.11	-4234.53	298.26	454.01	-3581.13	50.36	1234.18	0.00	0.00	0.00	-1982.32	26.22	1528.37	-3498.97	93.16	1584.50	-3551.29	34.91	1672.72	-3722.67	130.34	1641.80	596.02	-11.97	78.63	1194.19	14.57	79.05	567.67
3.18000	-3331.89	149.22	23.16	-3351.80	169.10	-4.12	-3617.27	365.35	20.89	-3827.78	335.27	48.25	-3712.60	-50.84	4.13	-3757.88	-9.18	4.44	-4520.01	420.31	405.04	-4237.83	298.72	457.46	-3574.57	50.26	1233.40	0.00	0.00	0.00	-1982.32	26.22	1528.37	-3475.74	96.57	1582.72	-3549.67	34.68	1673.15	-3723.79	131.29	1641.93	596.55	-12.18	78.70	1193.46	13.74	78.86	566.98
3.19000	-3324.70	147.45	24.21	-3351.80	169.10	-4.12	-3620.37	371.04	21.58	-3837.02	340.30	47.77	-3725.37	-46.53	0.67	-3764.20	-7.06	5.05	-4522.98	420.52	406.95	-4241.04	299.16	460.91	-3551.38	50.47	1233.31	0.00	0.00	0.00	-1982.32	26.22	1528.37	-3487.07	98.18	1583.11	-3548.02	34.47	1673.58	-3724.86	132.24	1642.07	596.93	-12.29	78.56	1193.38	14.25	78.90	567.74
3.20000	-3321.96	149.19	24.24	-3351.80	169.10	-4.12	-3623.38	376.69	22.27	-3846.13	345.30	47.29	-3717.89	-49.90	1.14	-3744.75	-7.89	6.93	-4525.80	420.70	408.83	-4244.18	299.61	464.36	-3562.77	51.05	1232.31	0.00	0.00	0.00	-1982.32	26.22	1528.37	-3464.51	99.94	1583.27	-3546.34	34.27	1674.01	-3725.87	133.19	1642.20	596.19	-12.12	78.40	1193.32	14.43	79.19	568.39
3.21000	-3294.85	150.42	29.49	-3351.80	169.10	-4.12	-3626.32	382.28	22.95	-3855.12	350.25	46.83	-3662.92	-46.27	12.60	-3723.08	-7.59	11.00	-4528.47	420.86	410.69	-4247.23	300.05	467.80	-3566.68	53.45	1231.56	0.00	0.00	0.00	-1982.32	26.22	1528.37	-3469.72	103.29	1583.79	-3544.63	34.08	1674.44	-3726.81	134.14	1642.32	596.86	-12.04	78.70	1194.18	14.05	79.21	568.05
3.22000	-3298.91	150.08	30.93	-3351.80	169.10	-4.12	-3629.18	387.82	23.63	-3863.97	355.15	46.38	-3677.03	-48.21	7.65	-3693.71	-5.23	15.81	-4530.99	421.00	412.52	-4250.21	300.48	471.24	-3567.12	54.65	1230.69	0.00	0.00	0.00	-1982.32	26.22	1528.37	-3481.46	105.78	1583.91	-3542.89	33.91	1674.87	-3727.70	135.10	1642.44	596.17	-11.58	78.56	1194.38	14.42	79.37	568.29
3.23000	-3269.67	152.64	31.41	-3351.80	169.10	-4.12	-3631.96	393.31	24.30	-3872.70	360.02	45.94	-3661.30	-43.63	11.09	-3744.01	-7.04	7.12	-4533.37	421.11	414.33	-4253.11	300.92	474.67	-3556.83	52.93	1231.53	0.00	0.00	0.00	-1982.32	26.22	1528.37	-3486.35	105.60	1583.84	-3541.12	33.74	1675.30	-3728.53	136.06	1642.55	595.26	-12.11	78.60	1193.96	14.61	79.33	569.45
3.24000	-3255.71	152.07	33.61	-3351.80	169.10	-4.12	-3634.67	398.76	24.97	-3881.30	364.84	45.51	-3656.82	-45.84	11.33	-3740.11	-8.69	9.33	-4535.61	421.20	416.11	-4255.93	301.35	478.10	-3548.64	55.31	1231.62	0.00	0.00	0.00	-1982.32	26.22	1528.37	-3468.90	107.72	1583.06	-3539.32	33.59	1675.73	-3729.31	137.01	1642.66	595.86	-12.34	78.58	1193.06	14.28	78.89	567.66
3.25000	-3271.86	153.39	30.29	-3351.80	169.10	-4.12	-3637.29	404.15	25.63	-3889.77	369.62	45.09	-3756.19	-50.84	-6.57	-3745.62	-8.48	8.78	-4537.70	421.27	417.87	-4258.67	301.77	481.52	-3568.68	56.37	1231.30	0.00	0.00	0.00	-1982.32	26.22	1528.37	-3491.75	111.56	1583.75	-3537.48	33.46	1676.15	-3730.02	137.98	1642.77	595.58	-12.04	78.47	1193.06	14.29	78.95	567.21
3.26000	-3292.35	153.53	26.27	-3351.80	169.10	-4.12	-3639.85	409.50	26.30	-3898.12	374.36	44.69	-3757.75	-50.95	-7.85	-3682.63	-7.54	18.89	-4539.65	421.32	419.60	-4261.34	302.19	484.94	-3525.92	58.55	1230.78	0.00	0.00	0.00	-1982.32	26.22	1528.37	-3446.73	113.71	1581.93	-3535.62	33.33	1676.58	-3730.67	138.94	1642.87	595.34	-11.65	78.46	1193.12	14.27	78.84	567.56
3.27000	-3264.07	155.63	27.50	-3351.80	169.10	-4.12	-3642.32	414.80	26.95	-3906.34	379.05	44.29	-3719.85	-48.89	-1.41	-3721.97	-10.20	12.10	-4541.45	421.34	421.31	-4263.92	302.61	488.36	-3530.93	57.86	1229.66	0.00	0.00	0.00	-1982.32	26.22	1528.37	-3417.46	114.76	1580.24	-3533.73	33.22	1677.01	-3731.27	139.90	1642.97	597.06	-11.88	78.61	1193.67	14.54	79.16	568.72
3.28000	-3307.61	152.68	19.13	-3351.80	169.10	-4.12	-3644.72	420.04	27.60	-3914.43	383.71	43.90	-3701.03	-49.83	2.46	-3738.30	-8.83	10.42	-4543.11	421.34	422.99	-4266.43	303.02	491.77	-3540.37	60.42	1229.70	0.00	0.00	0.00	-1982.32	26.22	1528.37	-3469.96	115.68	1580.25	-3531.81	33.12	1677.44	-3731.81	140.87	1643.06	596.98	-11.88	78.78	1192.62	14.82	78.86	568.06
3.29000	-3269.17	154.41	21.47	-3351.80	169.10	-4.12	-3647.04	425.24	28.25	-3922.41	388.32	43.53	-3774.94	-51.45	-9.87	-3789.57	-9.79	0.07	-4544.63	421.31	424.65	-4268.86	303.43	495.17	-3524.60	60.36	1230.01	0.00	0.00	0.00	-1982.32	26.22	1528.37	-3455.91	119.22	1581.34	-3529.86	33.03	1677.87	-3732.29	141.84	1643.15	597.12	-12.14	78.90	1193.53	14.81	79.14	567.70
3.30000	-3311.89	154.44	10.95	-3351.80	169.10	-4.12	-3649.29	430.40	28.90	-3930.25	392.89	43.16	-3674.62	-52.56	7.61	-3730.64	-8.66	11.44	-4546.01	421.27	426.29	-4271.21	303.83	498.57	-3529.75	61.62	1229.44	0.00	0.00	0.00	-1982.32	26.22	1528.37	-3461.11	120.69	1580.44	-3527.88	32.96	1678.30	-3732.72	142.81	1643.23	596.21	-12.29	78.36	1194.41	14.92	79.18	567.83
3.31000	-3295.95	152.73	9.74	-3351.80	169.10	-4.12	-3651.46	435.50	29.54	-3937.98	397.42	42.81	-3672.62	-48.81	7.61	-3738.21	-10.34	9.22	-4547.25	421.20	427.90	-4273.49	304.23	501.96	-3494.96	65.85	1228.92	0.00	0.00	0.00	-1982.32	26.22	1528.37	-3443.08	121.67	1579.71	-3525.87	32.90	1678.73	-3733.08	143.78	1643.31	596.03	-11.66	78.67	1193.35	14.10	79.00	567.58
3.32000	-3286.16	151.07	9.90	-3351.80	169.10	-4.12	-3653.56	440.56	30.17	-3945.58	401.90	42.46	-3639.58	-48.66	14.16	-3713.99	-10.79	13.98	-4548.35	421.11	429.48	-4275.68	304.62	505.35	-3512.52	64.61	1228.56	0.00	0.00	0.00	-1982.32	26.22	1528.37	-3433.55	123.33	1578.68	-3523.83	32.84	1679.16	-3733.39	144.76	1643.38	595.87	-11.09	78.66	1193.35	14.05	78.79	567.54
3.33000	-3298.29	152.53	5.17	-3351.80	169.10	-4.12	-3655.58	445.56	30.80	-3953.05	406.35	42.13	-3663.81	-50.03	10.48	-3654.25	-8.50	22.93	-4549.32	420.99	431.05	-4277.81	305.02	508.73	-3494.85	66.33	1227.73	0.00	0.00	0.00	-1982.32	26.22	1528.37	-3435.58	126.56	1577.53	-3521.76	32.81	1679.58	-3733.65	145.73	1643.45	595.31	-11.55	78.48	1193.84	14.59	78.99	566.96
3.34000	-3255.52	152.72	10.78	-3351.80	169.10	-4.12	-3657.53	450.52	31.43	-3960.41	410.75	41.81	-3748.22	-52.26	-4.46	-3703.63	-9.58	14.46	-4550.14	420.86	432.58	-4279.85	305.40	512.11	-3507.42	67.48	1227.76	0.00	0.00	0.00	-1982.32	26.22	1528.37	-3461.88	129.27	1577.98	-3519.66	32.78	1680.01	-3733.84	146.71	1643.52	596.03	-11.95	78.51	1194.28	14.12	79.37	567.25
3.35000	-3313.77	152.39	0.08	-3351.80	169.10	-4.12	-3659.40	455.44	32.05	-3967.64	415.11	41.49	-3703.92	-47.46	1.99	-3731.28	-9.79	11.22	-4550.83	420.70	434.10	-4281.82	305.78	515.48	-3523.55	68.30	1226.12	0.00	0.00	0.00	-1982.32	26.22	1528.37	-3422.75	131.66	1577.87	-3517.54	32.76	1680.44	-3733.98	147.69	1643.58	595.76	-11.77	78.42	1194.73	14.64	79.42	568.22
3.36000	-3277.54	151.76	3.29	-3351.80	169.10	-4.12	-3661.20	460.30	32.67	-3974.75	419.44	41.19	-3706.23	-52.18	0.93	-3742.58	-8.00	6.89	-4551.37	420.53	435.59	-4283.71	306.16	518.84	-3501.51	71.39	1226.10	0.00	0.00	0.00	-1982.32	26.22	1528.37	-3435.56	133.74	1578.91	-3515.38	32.76	1680.87	-3734.07	148.67	1643.63	595.89	-12.08	78.44	1193.79	14.64	79.26	567.36
3.37000	-3301.35	151.04	-1.39	-3351.80	169.10	-4.12	-3662.92	465.12	33.29	-3981.74	423.72	40.90	-3698.20	-53.71	3.49	-3749.83	-9.97	6.14	-4551.79	420.33	437.05	-4285.52	306.54	522.20	-3473.17	72.46	1226.85	0.00	0.00	0.00	-1982.32	26.22	1528.37	-3434.49	136.56	1578.87	-3513.20	32.77	1681.30	-3734.10	149.65	1643.69	595.72	-11.85	78.64	1194.52	14.55	79.53	567.34
3.38000	-3297.13	151.53	-1.47	-3351.80	169.10	-4.12	-3664.58	469.89	33.90	-3988.61	427.96	40.61	-3696.80	-48.70	2.79	-3780.05	-13.74	1.75	-4552.07	420.10	438.49	-4287.26	306.91	525.55	-3457.46	73.18	1225.25	0.00	0.00	0.00	-1982.32	26.22	1528.37	-3399.69	140.37	1577.77	-3510.99	32.79	1681.72	-3734.07	150.63	1643.74	595.60	-12.04	78.37	1192.78	14.21	78.98	567.23
3.39000	-3289.27	149.99	-1.52	-3351.80	169.10	-4.12	-3666.16	474.62	34.51	-3995.36	432.16	40.34	-3732.17	-50.05	-5.02	-3763.37	-12.26	3.34	-4552.21	419.86	439.91	-4288.93	307.27	528.89	-3472.48	74.10	1226.84	0.00	0.00	0.00	-1982.32	26.22	1528.37	-3361.83	143.23	1575.89	-3508.75	32.82	1682.15	-3733.99	151.62	1643.78	594.97	-11.98	78.30	1193.37	14.69	79.00	567.53
3.40000	-3297.75	150.63	-3.08	-3351.80	169.10	-4.12	-3667.66	479.29	35.11	-4001.98	436.32	40.08	-3669.05	-53.20	5.15	-3755.14	-12.32	3.78	-4552.22	419.60	441.31	-4290.51	307.63	532.23	-3484.99	75.95	1225.51	0.00	0.00	0.00	-1982.32	26.22	1528.37	-3397.95	146.59	1576.11	-3506.48	32.87	1682.58	-3733.85	152.60	1643.82	595.86	-11.67	78.58	1193.50	14.78	79.10	567.93
3.41000	-3281.49	151.40	-3.32	-3351.80	169.10	-4.12	-3669.10	483.92	35.71	-4008.49	440.43	39.83	-3639.55	-55.24	8.53	-3715.60	-14.23	7.57	-4552.10	419.31	442.68	-4292.03	307.99	535.56	-3491.53	78.51	1226.39	0.00	0.00	0.00	-1982.32	26.22	1528.37	-3408.76	147.80	1575.03	-3504.18	32.92	1683.00	-3733.65	153.59	1643.86	596.61	-12.26	78.55	1193.56	15.21	79.46	568.41
3.42000	-3273.17	151.10	-1.07	-3351.80	169.10	-4.12	-3670.46	488.51	36.30	-4014.88	444.51	39.58	-3647.10	-54.94	6.48	-3741.02	-14.09	3.56	-4551.84	419.01	444.03	-4293.46	308.34	538.88	-3465.10	81.40	1227.07	0.00	0.00	0.00	-1982.32	26.22	1528.37	-3401.32	149.87	1574.28	-3501.86	32.99	1683.43	-3733.41	154.58	1643.89	596.50	-12.68	78.38	1193.71	14.93	79.13	569.19
3.43000	-3284.81	150.47	-4.26	-3351.80	169.10	-4.12	-3671.75	493.05	36.89	-4021.15	448.55	39.35	-3699.53	-54.13	-0.46	-3724.57	-13.28	6.05	-4551.46	418.68	445.35	-4294.83	308.69	542.20	-3470.99	83.67	1227.35	0.00	0.00	0.00	-1982.32	26.22	1528.37	-3378.34	154.07	1574.68	-3499.50	33.06	1683.86	-3733.10	155.57	1643.92	595.76	-11.98	78.45	1194.04	15.06	79.45	567.94
3.44000	-3304.68	151.29	-8.31	-3351.80	169.10	-4.12	-3672.97	497.54	37.48	-4027.30	452.55	39.13	-3738.29	-53.90	-5.07	-3790.80	-16.59	-4.76	-4550.94	418.33	446.65	-4296.11	309.04	545.50	-3452.46	84.72	1227.78	0.00	0.00	0.00	-1982.32	26.22	1528.37	-3385.72	158.68	1573.78	-3497.12	33.15	1684.28	-3732.74	156.56	1643.94	596.04	-12.25	78.79	1193.49	14.43	79.41	567.99
3.45000	-3246.29	151.00	2.14	-3351.80	169.10	-4.12	-3674.12	501.98	38.06	-4033.34	456.51	38.91	-3766.66	-55.28	-8.58	-3770.94	-16.94	-2.37	-4550.29	417.97	447.93	-4297.33	309.37	548.80	-3474.51	88.05	1228.43	0.00	0.00	0.00	-1982.32	26.22	1528.37	-3382.08	161.19	1574.08	-3494.71	33.25	1684.71	-3732.33	157.55	1643.96	596.81	-12.57	78.69	1193.06	14.39	78.87	567.79
3.46000	-3330.95	151.35	-13.79	-3351.80	169.10	-4.12	-3675.19	506.39	38.64	-4039.25	460.43	38.71	-3750.98	-58.42	-6.95	-3741.52	-18.44	2.29	-4549.52	417.58	449.19	-4298.46	309.71	552.10	-3464.61	89.38	1228.62	0.00	0.00	0.00	-1982.32	26.22	1528.37	-3355.32	163.61	1574.40	-3492.28	33.36	1685.13	-3731.86	158.54	1643.98	596.30	-12.35	78.54	1193.30	14.70	78.87	568.20
3.47000	-3301.76	150.01	-8.62	-3351.80	169.10	-4.12	-3676.20	510.74	39.22	-4045.05	464.31	38.52	-3734.87	-59.89	-6.21	-3738.70	-18.33	0.95	-4548.61	417.17	450.42	-4299.53	310.04	555.38	-3433.01	92.40	1229.69	0.00	0.00	0.00	-1982.32	26.22	1528.37	-3347.02	166.08	1574.46	-3489.81	33.48	1685.56	-3731.34	159.54	1643.99	595.96	-12.15	78.65	1194.08	14.11	78.93	567.85
3.48000	-3289.60	150.56	-7.54	-3351.80	169.10	-4.12	-3677.14	515.05	39.79	-4050.73	468.15	38.33	-3741.33	-60.17	-8.57	-3732.36	-21.34	0.86	-4547.58	416.74	451.63	-4300.52	310.37	558.66	-3444.98	95.39	1230.94	0.00	0.00	0.00	-1982.32	26.22	1528.37	-3381.34	169.33	1574.14	-3487.32	33.62	1685.98	-3730.77	160.53	1644.00	596.44	-11.92	78.80	1193.79	14.53	79.22	568.20
3.49000	-3261.31	151.07	-0.68	-3351.80	169.10	-4.12	-3678.00	519.31	40.35	-4056.30	471.95	38.16	-3724.75	-58.65	-7.26	-3720.10	-21.19	0.52	-4546.42	416.29	452.82	-4301.44	310.69	561.93	-3409.62	97.26	1232.34	0.00	0.00	0.00	-1982.32	26.22	1528.37	-3386.51	172.64	1573.47	-3484.80	33.76	1686.40	-3730.14	161.53	1644.00	596.58	-12.06	78.58	1193.89	14.61	79.26	568.07
3.50000	-3274.72	151.47	-4.33	-3351.80	169.10	-4.12	-3678.80	523.53	40.92	-4061.75	475.71	37.99	-3714.09	-60.56	-7.50	-3730.09	-22.17	-3.34	-4545.13	415.83	453.98	-4302.28	311.00	565.19	-3382.54	101.65	1233.69	0.00	0.00	0.00	-1982.32	26.22	1528.37	-3338.52	176.32	1572.87	-3482.25	33.91	1686.83	-3729.46	162.53	1644.00	596.53	-12.27	78.64	1193.76	14.34	78.73	568.03
3.51000	-3273.45	150.99	-2.67	-3351.80	169.10	-4.12	-3679.52	527.71	41.48	-4067.09	479.44	37.83	-3737.87	-64.80	-12.37	-3724.71	-23.60	-3.37	-4543.71	415.34	455.12	-4303.05	311.32	568.44	-3402.43	103.90	1234.61	0.00	0.00	0.00	-1982.32	26.22	1528.37	-3335.80	177.46	1572.44	-3479.68	34.08	1687.25	-3728.73	163.52	1644.00	596.31	-12.45	78.66	1193.48	14.15	78.73	566.67
3.52000	-3275.69	152.40	-4.94	-3351.80	169.10	-4.12	-3680.18	531.84	42.03	-4072.31	483.12	37.69	-3696.93	-63.01	-7.03	-3746.65	-23.21	-6.71	-4542.17	414.83	456.24	-4303.74	311.62	571.69	-3414.11	105.44	1235.67	0.00	0.00	0.00	-1982.32	26.22	1528.37	-3343.43	178.81	1572.31	-3477.08	34.25	1687.67	-3727.94	164.52	1643.99	596.87	-11.95	78.92	1193.50	14.32	79.00	566.59
3.53000	-3309.08	150.40	-10.01	-3351.80	169.10	-4.12	-3680.77	535.92	42.58	-4077.41	486.77	37.55	-3706.05	-63.94	-12.16	-3713.73	-24.12	-0.69	-4540.51	414.30	457.33	-4304.37	311.93	574.92	-3399.13	111.33	1237.32	0.00	0.00	0.00	-1982.32	26.22	1528.37	-3344.13	183.98	1572.47	-3474.45	34.44	1688.09	-3727.10	165.52	1643.98	596.32	-12.11	78.53	1193.98	14.49	79.45	567.89
3.54000	-3295.31	150.93	-7.15	-3351.80	169.10	-4.12	-3681.28	539.96	43.13	-4082.40	490.37	37.42	-3684.58	-63.18	-11.99	-3693.69	-23.71	2.99	-4538.72	413.75	458.41	-4304.92	312.22	578.15	-3412.57	112.26	1238.10	0.00	0.00	0.00	-1982.32	26.22	1528.37	-3293.30	185.15	1571.42	-3471.80	34.63	1688.51	-3726.21	166.52	1643.97	595.78	-12.36	78.57	1194.62	14.98	79.58	568.49
3.55000	-3270.59	152.53	-2.51	-3351.80	169.10	-4.12	-3681.73	543.96	43.67	-4087.28	493.94	37.30	-3696.07	-59.64	-15.90	-3705.42	-23.44	3.82	-4536.81	413.19	459.46	-4305.39	312.52	581.37	-3427.65	112.95	1238.53	0.00	0.00	0.00	-1982.32	26.22	1528.37	-3306.59	190.01	1569.87	-3469.12	34.84	1688.93	-3725.26	167.52	1643.95	595.38	-12.34	78.33	1193.46	14.44	79.19	569.05
3.56000	-3286.46	151.27	-6.22	-3351.80	169.10	-4.12	-3682.12	547.91	44.21	-4092.05	497.47	37.19	-3662.20	-55.32	-9.71	-3667.89	-20.41	10.77	-4534.78	412.60	460.49	-4305.80	312.81	584.58	-3400.12	115.55	1240.02	0.00	0.00	0.00	-1982.32	26.22	1528.37	-3284.02	192.87	1568.75	-3466.41	35.05	1689.35	-3724.26	168.52	1643.92	595.47	-11.89	78.33	1193.08	14.93	79.20	568.65
3.57000	-3284.94	151.39	-7.29	-3351.80	169.10	-4.12	-3682.43	551.82	44.75	-4096.70	500.97	37.09	-3624.98	-50.49	-3.57	-3647.48	-17.40	13.55	-4532.63	412.00	461.49	-4306.13	313.09	587.78	-3388.33	117.18	1241.06	0.00	0.00	0.00	-1982.32	26.22	1528.37	-3291.94	193.97	1568.22	-3463.67	35.28	1689.77	-3723.21	169.52	1643.90	595.62	-12.48	78.48	1193.62	14.90	79.25	567.91
3.58000	-3300.59	152.58	-7.54	-3351.80	169.10	-4.12	-3682.68	555.68	45.28	-4101.24	504.42	37.00	-3624.22	-44.18	-5.58	-3628.88	-12.48	17.01	-4530.35	411.37	462.48	-4306.39	313.37	590.97	-3380.00	120.25	1240.71	0.00	0.00	0.00	-1982.32	26.22	1528.37	-3335.39	195.71	1567.61	-3460.91	35.52	1690.19	-3722.11	170.53	1643.87	596.86	-12.05	78.72	1193.49	14.74	79.01	568.19
3.59000	-3270.95	151.03	-4.61	-3351.80	169.10	-4.12	-3682.85	559.50	45.80	-4105.67	507.84	36.92	-3635.84	-39.60	-9.12	-3635.06	-8.25	16.72	-4527.95	410.73	463.44	-4306.58	313.64	594.15	-3397.73	121.46	1241.57	0.00	0.00	0.00	-1982.32	26.22	1528.37	-3346.08	196.07	1567.06	-3458.13	35.76	1690.61	-3720.96	171.53	1643.84	596.45	-11.90	78.88	1193.14	14.14	78.79	567.93
3.60000	-3305.62	150.66	-9.95	-3351.80	169.10	-4.12	-3682.97	563.28	46.33	-4109.98	511.22	36.84	-3604.19	-31.66	-3.39	-3622.31	-5.02	17.94	-4525.44	410.07	464.38	-4306.70	313.91	597.32	-3369.97	122.23	1243.30	0.00	0.00	0.00	-1982.32	26.22	1528.37	-3276.26	200.21	1562.55	-3455.31	36.02	1691.02	-3719.76	172.53	1643.80	596.50	-11.83	78.64	1193.70	14.77	79.08	566.93
3.61000	-3295.03	150.97	-7.65	-3351.80	169.10	-4.12	-3683.01	567.01	46.85	-4114.19	514.56	36.78	-3586.62	-27.47	-2.28	-3566.57	1.13	25.99	-4522.80	409.39	465.30	-4306.74	314.18	600.49	-3394.06	125.00	1243.04	0.00	0.00	0.00	-1982.32	26.22	1528.37	-3252.87	202.58	1559.10	-3452.47	36.28	1691.44	-3718.50	173.54	1643.76	595.99	-12.04	78.49	1193.06	14.75	79.04	567.71
3.62000	-3258.27	152.44	-1.00	-3351.80	169.10	-4.12	-3682.99	570.70	47.36	-4118.28	517.86	36.72	-3567.04	-20.15	-0.59	-3568.52	4.65	24.20	-4520.05	408.69	466.20	-4306.71	314.44	603.64	-3380.42	127.89	1244.03	0.00	0.00	0.00	-1982.32	26.22	1528.37	-3265.20	203.76	1557.11	-3449.61	36.56	1691.86	-3717.20	174.54	1643.72	596.50	-11.77	78.53	1193.30	15.14	79.39	567.64
3.63000	-3300.17	150.68	-7.76	-3351.80	169.10	-4.12	-3682.90	574.35	47.87	-4122.26	521.13	36.67	-3564.10	-17.39	-2.85	-3540.61	8.53	27.44	-4517.18	407.98	467.07	-4306.62	314.70	606.78	-3360.32	127.76	1244.37	0.00	0.00	0.00	-1982.32	26.22	1528.37	-3285.54	205.33	1556.67	-3446.72	36.84	1692.27	-3715.84	175.55	1643.67	595.38	-12.01	78.27	1193.42	14.74	79.13	567.85
3.64000	-3286.85	152.94	-5.65	-3351.80	169.10	-4.12	-3682.75	577.95	48.38	-4126.14	524.36	36.64	-3543.60	-13.13	0.45	-3514.30	11.50	29.31	-4514.19	407.24	467.93	-4306.45	314.95	609.91	-3341.04	128.98	1243.79	0.00	0.00	0.00	-1982.32	26.22	1528.37	-3258.84	206.09	1553.85	-3443.80	37.14	1692.69	-3714.43	176.55	1643.62	595.56	-12.42	78.43	1193.86	14.58	79.39	568.30
3.65000	-3256.47	152.24	-1.64	-3351.80	169.10	-4.12	-3682.53	581.51	48.89	-4129.90	527.55	36.61	-3485.29	-10.09	7.18	-3489.62	12.23	32.31	-4511.09	406.49	468.76	-4306.21	315.19	613.04	-3365.15	130.30	1244.45	0.00	0.00	0.00	-1982.32	26.22	1528.37	-3260.12	207.19	1552.02	-3440.86	37.44	1693.10	-3712.98	177.56	1643.56	596.77	-12.50	78.68	1194.20	14.79	79.39	567.70
3.66000	-3277.73	150.85	-3.40	-3351.80	169.10	-4.12	-3682.25	585.03	49.39	-4133.56	530.71	36.58	-3508.74	-10.84	2.29	-3487.12	11.74	30.91	-4507.87	405.72	469.57	-4305.90	315.43	616.15	-3351.39	132.35	1245.04	0.00	0.00	0.00	-1982.32	26.22	1528.37	-3239.90	208.84	1550.57	-3437.89	37.75	1693.51	-3711.47	178.56	1643.51	595.42	-12.36	78.54	1193.23	14.84	78.94	567.62
3.67000	-3271.32	149.44	-2.66	-3351.80	169.10	-4.12	-3681.90	588.51	49.88	-4137.11	533.82	36.57	-3461.28	-8.59	7.67	-3443.28	12.51	34.96	-4504.54	404.93	470.36	-4305.52	315.67	619.25	-3352.17	134.84	1245.92	0.00	0.00	0.00	-1982.32	26.22	1528.37	-3229.54	210.03	1547.97	-3434.90	38.08	1693.93	-3709.91	179.57	1643.45	595.02	-12.21	78.35	1194.00	14.86	79.00	567.69
3.68000	-3303.71	153.17	-8.90	-3351.80	169.10	-4.12	-3681.48	591.94	50.38	-4140.55	536.91	36.57	-3438.23	-9.22	9.46	-3430.61	11.33	35.08	-4501.09	404.13	471.13	-4305.07	315.90	622.34	-3344.92	135.04	1246.65	0.00	0.00	0.00	-1982.32	26.22	1528.37	-3264.11	210.14	1545.03	-3431.88	38.41	1694.34	-3708.30	180.57	1643.38	596.38	-12.20	78.66	1194.15	14.99	79.56	568.20
3.69000	-3276.86	149.42	-1.31	-3351.80	169.10	-4.12	-3681.00	595.34	50.86	-4143.88	539.95	36.57	-3437.68	-11.15	6.91	-3400.34	10.59	37.17	-4497.53	403.30	471.87	-4304.55	316.13	625.42	-3336.49	136.00	1245.91	0.00	0.00	0.00	-1982.32	26.22	1528.37	-3210.01	211.03	1539.81	-3428.83	38.75	1694.75	-3706.65	181.58	1643.31	596.08	-12.19	78.62	1194.30	14.82	79.39	567.96
3.70000	-3279.81	151.77	-2.66	-3351.80	169.10	-4.12	-3680.46	598.69	51.35	-4147.10	542.96	36.58	-3401.84	-10.64	10.26	-3386.78	8.36	36.21	-4493.86	402.46	472.60	-4303.96	316.35	628.49	-3325.91	136.98	1246.30	0.00	0.00	0.00	-1982.32	26.22	1528.37	-3191.88	211.39	1538.11	-3425.77	39.10	1695.16	-3704.94	182.58	1643.24	595.24	-12.77	78.21	1193.35	14.26	78.90	567.84
3.71000	-3279.81	150.25	-1.69	-3351.80	169.10	-4.12	-3679.85	601.99	51.83	-4150.22	545.93	36.61	-3396.90	-12.98	9.35	-3413.00	5.53	29.85	-4490.08	401.60	473.30	-4303.30	316.56	631.55	-3336.24	136.99	1244.82	0.00	0.00	0.00	-1982.32	26.22	1528.37	-3167.22	211.97	1535.88	-3422.67	39.46	1695.57	-3703.19	183.59	1643.17	596.11	-11.94	78.63	1193.51	14.28	78.97	567.94
3.72000	-3222.84	150.67	2.50	-3351.80	169.10	-4.12	-3679.18	605.26	52.31	-4153.23	548.87	36.64	-3360.41	-13.02	12.85	-3358.09	4.50	34.22	-4486.18	400.73	473.99	-4302.57	316.77	634.59	-3314.30	139.94	1245.02	0.00	0.00	0.00	-1982.32	26.22	1528.37	-3182.29	213.26	1533.78	-3419.55	39.83	1695.97	-3701.38	184.60	1643.09	595.48	-12.17	78.45	1192.78	14.80	78.92	567.81
3.73000	-3193.88	152.06	9.60	-3351.80	169.10	-4.12	-3678.45	608.49	52.78	-4156.14	551.77	36.67	-3315.62	-15.83	16.63	-3339.97	2.76	34.18	-4482.17	399.84	474.65	-4301.77	316.98	637.63	-3325.40	141.60	1244.15	0.00	0.00	0.00	-1982.32	26.22	1528.37	-3213.87	215.71	1531.48	-3416.41	40.20	1696.38	-3699.53	185.60	1643.01	596.33	-12.46	78.62	1193.42	14.88	79.16	567.30
3.74000	-3260.13	154.33	-0.02	-3351.80	169.10	-4.12	-3677.65	611.67	53.25	-4158.93	554.64	36.72	-3336.90	-10.35	11.73	-3338.44	-0.39	30.92	-4478.06	398.93	475.29	-4300.90	317.18	640.65	-3306.10	139.83	1244.50	0.00	0.00	0.00	-1982.32	26.22	1528.37	-3219.25	215.23	1527.98	-3413.24	40.59	1696.79	-3697.63	186.61	1642.93	596.92	-12.33	78.87	1193.64	14.66	79.07	568.07
3.75000	-3308.97	151.84	-6.36	-3351.80	169.10	-4.12	-3676.79	614.81	53.72	-4161.63	557.47	36.77	-3371.45	-19.97	3.24	-3325.43	-2.00	30.11	-4473.83	398.00	475.91	-4299.97	317.38	643.67	-3315.60	140.61	1245.11	0.00	0.00	0.00	-1982.32	26.22	1528.37	-3221.33	215.50	1525.50	-3410.05	40.98	1697.19	-3695.68	187.61	1642.84	596.49	-12.18	78.66	1193.77	14.69	79.30	567.12
3.76000	-3401.07	151.00	-22.42	-3351.80	169.10	-4.12	-3675.87	617.92	54.18	-4164.22	560.26	36.83	-3309.55	-20.69	13.50	-3401.77	-7.30	11.17	-4469.50	397.06	476.51	-4298.96	317.57	646.67	-3315.20	141.68	1245.15	0.00	0.00	0.00	-1982.32	26.22	1528.37	-3179.61	214.60	1521.88	-3406.83	41.38	1697.60	-3693.68	188.62	1642.75	595.92	-12.47	78.54	1194.01	14.46	79.41	567.85
3.77000	-3364.34	147.25	-16.33	-3351.80	169.10	-4.12	-3674.88	620.98	54.64	-4166.70	563.02	36.90	-3260.77	-17.61	21.39	-3286.78	-4.59	31.00	-4465.06	396.10	477.10	-4297.89	317.75	649.66	-3295.20	142.60	1243.21	0.00	0.00	0.00	-1982.32	26.22	1528.37	-3145.58	213.74	1519.60	-3403.59	41.79	1698.00	-3691.63	189.62	1642.66	596.02	-12.24	78.72	1193.52	14.72	79.30	567.53
3.78000	-3358.63	146.74	-16.23	-3351.80	169.10	-4.12	-3673.84	624.00	55.09	-4169.09	565.74	36.98	-3225.90	-15.59	28.17	-3258.27	-5.53	32.73	-4460.51	395.12	477.66	-4296.75	317.94	652.63	-3299.26	142.70	1243.14	0.00	0.00	0.00	-1982.32	26.22	1528.37	-3171.49	212.19	1518.71	-3400.32	42.21	1698.40	-3689.54	190.62	1642.56	596.05	-11.83	78.63	1193.39	14.66	79.25	567.06
3.79000	-3353.72	148.14	-11.64	-3351.80	169.10	-4.12	-3672.73	626.98	55.55	-4171.36	568.43	37.07	-3175.69	-14.40	33.88	-3231.54	-4.06	35.54	-4455.86	394.13	478.19	-4295.54	318.11	655.60	-3298.27	143.39	1242.51	0.00	0.00	0.00	-1982.32	26.22	1528.37	-3159.82	215.54	1517.40	-3397.03	42.64	1698.80	-3687.40	191.63	1642.46	596.03	-12.21	78.37	1193.32	14.78	79.01	568.38
3.80000	-3268.08	149.55	2.92	-3351.80	169.10	-4.12	-3671.56	629.92	55.99	-4173.54	571.08	37.16	-3143.52	-14.26	37.75	-3178.66	-2.18	41.70	-4451.10	393.12	478.71	-4294.26	318.28	658.55	-3296.72	143.25	1241.53	0.00	0.00	0.00	-1982.32	26.22	1528.37	-3173.36	214.03	1515.16	-3393.72	43.08	1699.20	-3685.21	192.63	1642.36	597.02	-12.20	78.81	1193.10	14.44	79.10	568.72
3.81000	-3263.17	150.71	1.70	-3351.80	169.10	-4.12	-3670.33	632.82	56.44	-4175.61	573.70	37.26	-3113.37	-13.98	41.21	-3189.63	-3.13	39.06	-4446.24	392.10	479.21	-4292.91	318.45	661.49	-3282.20	144.98	1242.03	0.00	0.00	0.00	-1982.32	26.22	1528.37	-3167.60	216.19	1514.45	-3390.38	43.52	1699.60	-3682.98	193.64	1642.26	596.15	-12.32	78.53	1193.39	14.49	79.11	568.25
3.82000	-3278.24	150.78	-2.89	-3351.80	169.10	-4.12	-3669.04	635.68	56.88	-4177.58	576.28	37.37	-3085.16	-13.59	44.25	-3168.14	-0.30	42.20	-4441.27	391.06	479.69	-4291.50	318.61	664.42	-3277.94	144.69	1241.48	0.00	0.00	0.00	-1982.32	26.22	1528.37	-3164.92	217.38	1513.82	-3387.02	43.97	1700.00	-3680.70	194.64	1642.15	595.85	-12.35	78.47	1193.82	14.77	79.29	567.33
3.83000	-3228.35	152.75	4.61	-3351.80	169.10	-4.12	-3667.68	638.50	57.31	-4179.45	578.83	37.49	-3058.84	-13.07	46.90	-3143.06	0.67	47.30	-4436.20	390.00	480.15	-4290.02	318.76	667.33	-3280.13	144.57	1240.29	0.00	0.00	0.00	-1982.32	26.22	1528.37	-3191.51	215.67	1512.92	-3383.64	44.43	1700.40	-3678.37	195.64	1642.04	596.42	-12.18	78.68	1194.27	13.99	79.21	568.86
3.84000	-3287.71	150.42	-5.94	-3351.80	169.10	-4.12	-3666.27	641.28	57.75	-4181.22	581.35	37.62	-3034.35	-12.44	49.17	-3112.04	3.52	52.95	-4431.03	388.93	480.59	-4288.47	318.91	670.23	-3275.41	145.88	1239.79	0.00	0.00	0.00	-1982.32	26.22	1528.37	-3165.87	215.55	1509.22	-3380.23	44.90	1700.79	-3675.99	196.64	1641.93	596.23	-12.46	78.61	1194.06	14.98	79.30	568.54
3.85000	-3277.18	152.81	-3.22	-3351.80	169.10	-4.12	-3664.80	644.02	58.18	-4182.88	583.83	37.75	-3011.61	-11.70	51.08	-3108.29	5.26	54.54	-4425.75	387.84	481.01	-4286.86	319.05	673.12	-3290.85	145.14	1239.38	0.00	0.00	0.00	-1982.32	26.22	1528.37	-3129.81	216.84	1506.51	-3376.80	45.38	1701.19	-3673.57	197.64	1641.81	596.04	-11.89	78.68	1193.33	14.77	79.00	567.85
3.86000	-3296.36	154.42	-8.32	-3351.80	169.10	-4.12	-3663.27	646.72	58.60	-4184.45	586.27	37.89	-2990.56	-10.86	52.64	-3068.36	6.98	61.38	-4420.37	386.74	481.41	-4285.18	319.19	676.00	-3272.02	145.90	1238.62	0.00	0.00	0.00	-1982.32	26.22	1528.37	-3129.02	217.05	1505.84	-3373.34	45.86	1701.58	-3671.10	198.64	1641.69	596.25	-11.75	78.78	1193.69	14.15	79.03	568.14
3.87000	-3244.87	155.32	0.91	-3351.80	169.10	-4.12	-3661.68	649.38	59.03	-4185.92	588.69	38.04	-2971.14	-9.93	53.87	-3091.93	8.26	56.58	-4414.90	385.62	481.79	-4283.43	319.33	678.86	-3254.50	145.69	1238.54	0.00	0.00	0.00	-1982.32	26.22	1528.37	-3151.83	215.91	1506.10	-3369.86	46.35	1701.98	-3668.59	199.64	1641.57	595.68	-11.82	78.67	1193.00	14.61	78.72	567.46
3.88000	-3276.36	157.36	-4.50	-3351.80	169.10	-4.12	-3660.03	652.00	59.44	-4187.28	591.06	38.19	-2953.29	-8.90	54.78	-3054.42	12.02	67.02	-4409.32	384.49	482.15	-4281.62	319.45	681.71	-3266.36	145.55	1237.96	0.00	0.00	0.00	-1982.32	26.22	1528.37	-3147.28	215.34	1504.11	-3366.36	46.85	1702.37	-3666.03	200.64	1641.44	595.14	-11.84	78.47	1193.08	14.26	78.71	567.53
3.89000	-3279.22	155.84	-4.24	-3351.80	169.10	-4.12	-3658.32	654.59	59.86	-4188.55	593.41	38.35	-2936.94	-7.79	55.39	-3035.19	14.23	70.82	-4403.64	383.34	482.49	-4279.74	319.58	684.55	-3250.21	146.42	1237.26	0.00	0.00	0.00	-1982.32	26.22	1528.37	-3153.09	213.55	1502.72	-3362.83	47.36	1702.76	-3663.43	201.64	1641.32	596.75	-12.47	78.78	1193.91	14.43	79.29	568.04
3.90000	-3281.76	154.84	-7.22	-3351.80	169.10	-4.12	-3656.55	657.13	60.27	-4189.72	595.72	38.52	-2922.02	-6.61	55.72	-3017.66	16.43	73.99	-4397.87	382.18	482.81	-4277.79	319.69	687.37	-3267.45	146.81	1236.00	0.00	0.00	0.00	-1982.32	26.22	1528.37	-3130.11	215.49	1500.85	-3359.29	47.87	1703.15	-3660.78	202.64	1641.18	596.79	-12.47	78.82	1194.53	14.41	79.60	567.72
3.91000	-3282.77	152.90	-4.17	-3351.80	169.10	-4.12	-3654.72	659.64	60.68	-4190.79	598.00	38.70	-2908.47	-5.35	55.77	-3001.74	18.61	76.56	-4392.00	381.00	483.11	-4275.78	319.81	690.18	-3258.97	145.83	1235.57	0.00	0.00	0.00	-1982.32	26.22	1528.37	-3107.02	216.15	1500.60	-3355.72	48.39	1703.53	-3658.08	203.63	1641.05	595.61	-12.08	78.57	1193.48	13.94	79.11	567.67
3.92000	-3253.40	153.04	-1.67	-3351.80	169.10	-4.12	-3652.84	662.10	61.08	-4191.76	600.24	38.89	-2896.23	-4.02	55.58	-2987.34	20.77	78.57	-4386.03	379.81	483.39	-4273.70	319.91	692.97	-3244.99	146.27	1235.61	0.00	0.00	0.00	-1982.32	26.22	1528.37	-3098.55	215.47	1500.14	-3352.12	48.92	1703.92	-3655.34	204.63	1640.92	595.58	-12.32	78.43	1193.32	14.77	79.19	568.20
3.93000	-3273.80	153.65	-3.79	-3351.80	169.10	-4.12	-3650.90	664.53	61.48	-4192.64	602.45	39.08	-2885.23	-2.64	55.14	-2974.35	22.90	80.04	-4379.96	378.60	483.66	-4271.56	320.01	695.75	-3233.17	146.08	1234.74	0.00	0.00	0.00	-1982.32	26.22	1528.37	-3087.17	215.31	1497.57	-3348.51	49.46	1704.31	-3652.56	205.62	1640.78	595.44	-12.48	78.51	1193.93	14.55	79.25	568.34
3.94000	-3275.74	154.78	-5.12	-3351.80	169.10	-4.12	-3648.90	666.93	61.88	-4193.42	604.63	39.28	-2875.41	-1.20	54.48	-2962.70	24.98	81.01	-4373.80	377.38	483.90	-4269.35	320.11	698.52	-3230.16	146.65	1235.09	0.00	0.00	0.00	-1982.32	26.22	1528.37	-3128.45	212.34	1496.76	-3344.87	50.00	1704.69	-3649.73	206.61	1640.64	594.78	-11.66	78.67	1193.78	14.88	79.35	567.29
3.95000	-3261.28	153.91	-1.27	-3351.80	169.10	-4.12	-3646.84	669.28	62.27	-4194.10	606.77	39.48	-2866.70	0.29	53.61	-2952.27	27.01	81.50	-4367.55	376.14	484.12	-4267.08	320.20	701.27	-3237.47	145.25	1233.74	0.00	0.00	0.00	-1982.32	26.22	1528.37	-3111.10	213.25	1496.53	-3341.21	50.55	1705.07	-3646.86	207.61	1640.49	596.46	-12.03	78.85	1193.58	14.93	79.21	567.60
3.96000	-3287.28	154.22	-6.98	-3351.80	169.10	-4.12	-3644.73	671.60	62.66	-4194.68	608.88	39.70	-2859.04	1.82	52.55	-2942.99	28.99	81.56	-4361.20	374.89	484.33	-4264.74	320.28	704.00	-3233.18	144.67	1232.75	0.00	0.00	0.00	-1982.32	26.22	1528.37	-3105.35	213.89	1496.25	-3337.53	51.11	1705.45	-3643.94	208.60	1640.35	595.76	-12.83	78.44	1193.16	14.18	78.93	568.51
3.97000	-3279.32	155.51	-3.87	-3351.80	169.10	-4.12	-3642.56	673.87	63.05	-4195.17	610.96	39.92	-2852.37	3.39	51.31	-2934.76	30.90	81.20	-4354.75	373.63	484.52	-4262.34	320.36	706.73	-3216.22	144.59	1232.08	0.00	0.00	0.00	-1982.32	26.22	1528.37	-3086.06	213.25	1495.18	-3333.82	51.67	1705.83	-3640.98	209.59	1640.20	594.74	-12.32	78.08	1193.32	14.04	78.67	568.03
3.98000	-3321.28	155.04	-11.82	-3351.80	169.10	-4.12	-3640.33	676.11	63.43	-4195.57	613.01	40.14	-2846.61	4.99	49.91	-2927.47	32.73	80.45	-4348.22	372.35	484.69	-4259.87	320.44	709.43	-3190.27	146.39	1231.35	0.00	0.00	0.00	-1982.32	26.22	1528.37	-3067.29	211.23	1493.25	-3330.09	52.24	1706.21	-3637.97	210.58	1640.05	595.45	-12.04	78.22	1193.89	14.52	79.46	567.80
3.99000	-3283.76	153.31	-6.08	-3351.80	169.10	-4.12	-3638.05	678.32	63.81	-4195.87	615.02	40.38	-2841.72	6.61	48.36	-2921.05	34.49	79.36	-4341.59	371.06	484.84	-4257.34	320.50	712.13	-3204.28	143.91	1230.86	0.00	0.00	0.00	-1982.32	26.22	1528.37	-3057.35	209.05	1492.64	-3326.34	52.82	1706.59	-3634.92	211.56	1639.89	595.95	-12.07	78.41	1194.06	14.68	79.24	568.47
4.00000	-3261.23	156.06	-0.82	-3351.80	169.10	-4.12	-3635.71	680.48	64.19	-4196.07	617.00	40.62	-2837.61	8.26	46.68	-2915.39	36.15	77.95	-4334.87	369.75	484.97	-4254.74	320.57	714.81	-3200.56	143.31	1230.23	0.00	0.00	0.00	-1982.32	26.22	1528.37	-3106.26	211.65	1492.54	-3322.57	53.40	1706.97	-3631.83	212.55	1639.74	596.11	-11.97	78.69	1193.41	14.87	78.99	567.92
4.01000	-3281.60	154.27	-6.34	-3351.80	169.10	-4.12	-3633.32	682.61	64.56	-4196.18	618.95	40.86	-2834.23	9.92	44.88	-2910.41	37.72	76.25	-4328.06	368.43	485.08	-4252.08	320.62	717.47	-3188.07	142.28	1228.99	0.00	0.00	0.00	-1982.32	26.22	1528.37	-3094.86	212.22	1491.58	-3318.78	53.99	1707.34	-3628.70	213.53	1639.58	596.16	-12.09	78.77	1193.39	14.71	79.05	567.31
4.02000	-3277.23	154.69	-4.11	-3351.80	169.10	-4.12	-3630.87	684.71	64.93	-4196.20	620.87	41.12	-2831.51	11.59	42.99	-2906.00	39.17	74.30	-4321.16	367.10	485.17	-4249.36	320.67	720.12	-3155.28	143.08	1228.04	0.00	0.00	0.00	-1982.32	26.22	1528.37	-3060.52	210.44	1490.69	-3314.97	54.59	1707.71	-3625.52	214.52	1639.42	596.18	-12.35	78.57	1193.70	14.68	79.30	567.74
4.03000	-3278.64	155.35	-4.91	-3351.80	169.10	-4.12	-3628.37	686.76	65.29	-4196.12	622.75	41.38	-2829.39	13.25	41.01	-2902.08	40.52	72.12	-4314.17	365.75	485.25	-4246.57	320.72	722.75	-3180.42	142.18	1228.02	0.00	0.00	0.00	-1982.32	26.22	1528.37	-3065.63	206.28	1490.41	-3311.13	55.19	1708.09	-3622.30	215.50	1639.26	595.88	-12.06	78.48	1193.46	14.54	79.03	569.04
4.04000	-3273.86	157.12	-3.92	-3351.80	169.10	-4.12	-3625.81	688.78	65.66	-4195.96	624.61	41.65	-2827.81	14.92	38.96	-2898.55	41.74	69.74	-4307.10	364.39	485.31	-4243.73	320.76	725.36	-3192.64	140.67	1228.06	0.00	0.00	0.00	-1982.32	26.22	1528.37	-3051.28	208.19	1490.44	-3307.27	55.80	1708.46	-3619.04	216.48	1639.09	596.14	-11.55	78.66	1193.91	14.27	79.21	568.61
4.05000	-3320.85	156.15	-13.07	-3351.80	169.10	-4.12	-3623.20	690.76	66.01	-4195.70	626.43	41.92	-2826.69	16.58	36.86	-2895.32	42.83	67.20	-4299.93	363.02	485.35	-4240.81	320.79	727.96	-3175.83	138.27	1226.39	0.00	0.00	0.00	-1982.32	26.22	1528.37	-3059.31	207.18	1489.34	-3303.40	56.42	1708.83	-3615.73	217.46	1638.92	596.91	-11.73	78.77	1194.31	13.98	79.15	567.67
4.06000	-3259.84	157.44	-1.50	-3351.80	169.10	-4.12	-3620.53	692.71	66.37	-4195.34	628.22	42.20	-2825.98	18.22	34.72	-2892.29	43.78	64.52	-4292.68	361.64	485.37	-4237.84	320.82	730.55	-3175.55	136.60	1225.54	0.00	0.00	0.00	-1982.32	26.22	1528.37	-3077.51	204.40	1489.67	-3299.50	57.04	1709.19	-3612.39	218.44	1638.75	596.17	-12.12	78.46	1194.36	14.35	79.35	568.06
4.07000	-3288.83	156.19	-6.27	-3351.80	169.10	-4.12	-3617.81	694.62	66.72	-4194.90	629.98	42.49	-2825.61	19.83	32.55	-2889.38	44.59	61.75	-4285.34	360.24	485.37	-4234.80	320.84	733.12	-3143.37	136.67	1225.85	0.00	0.00	0.00	-1982.32	26.22	1528.37	-3082.34	201.00	1489.56	-3295.58	57.67	1709.56	-3609.00	219.41	1638.58	595.65	-12.46	78.32	1194.14	14.66	79.45	568.33
4.08000	-3314.82	155.13	-10.45	-3351.80	169.10	-4.12	-3615.04	696.50	67.07	-4194.36	631.71	42.78	-2825.51	21.43	30.38	-2886.48	45.24	58.90	-4277.92	358.83	485.35	-4231.70	320.86	735.67	-3169.60	135.96	1225.18	0.00	0.00	0.00	-1982.32	26.22	1528.37	-3045.38	202.60	1487.60	-3291.63	58.30	1709.92	-3605.57	220.39	1638.41	596.20	-12.32	78.56	1194.38	14.19	79.27	568.49
4.09000	-3270.05	156.20	-3.37	-3351.80	169.10	-4.12	-3612.21	698.34	67.41	-4193.74	633.40	43.08	-2825.63	22.99	28.22	-2883.50	45.72	56.01	-4270.41	357.41	485.32	-4228.54	320.87	738.21	-3148.66	135.00	1224.26	0.00	0.00	0.00	-1982.32	26.22	1528.37	-3067.61	196.81	1487.62	-3287.67	58.94	1710.29	-3602.10	221.36	1638.23	596.32	-11.54	78.92	1193.38	14.17	78.99	567.97
4.10000	-3328.34	155.04	-13.27	-3351.80	169.10	-4.12	-3609.33	700.14	67.75	-4193.02	635.07	43.39	-2825.90	24.51	26.08	-2880.36	46.04	53.11	-4262.82	355.97	485.27	-4225.31	320.88	740.73	-3144.22	132.41	1224.90	0.00	0.00	0.00	-1982.32	26.22	1528.37	-3017.31	198.86	1488.19	-3283.69	59.58	1710.65	-3598.59	222.33	1638.05	595.59	-11.64	78.56	1193.37	14.56	79.24	567.94
4.11000	-3253.52	158.08	0.02	-3351.80	169.10	-4.12	-3606.40	701.91	68.09	-4192.22	636.71	43.70	-2826.24	25.98	23.98	-2876.95	46.18	50.23	-4255.14	354.52	485.20	-4222.02	320.87	743.23	-3117.74	132.04	1225.02	0.00	0.00	0.00	-1982.32	26.22	1528.37	-2994.42	198.77	1487.55	-3279.69	60.24	1711.01	-3595.03	223.30	1637.87	596.08	-12.27	78.60	1193.60	14.13	79.13	568.20
4.12000	-3285.72	156.28	-6.11	-3351.80	169.10	-4.12	-3603.42	703.64	68.43	-4191.32	638.31	44.02	-2826.61	27.41	21.93	-2873.18	46.13	47.40	-4247.38	353.06	485.12	-4218.67	320.87	745.72	-3147.33	129.97	1224.85	0.00	0.00	0.00	-1982.32	26.22	1528.37	-3000.90	196.73	1486.53	-3275.66	60.89	1711.36	-3591.44	224.26	1637.69	596.47	-12.46	78.65	1193.71	13.96	79.03	568.29
4.13000	-3316.84	156.47	-11.45	-3351.80	169.10	-4.12	-3600.38	705.34	68.76	-4190.34	639.88	44.34	-2826.93	28.78	19.96	-2868.96	45.88	44.66	-4239.54	351.59	485.01	-4215.26	320.86	748.19	-3125.67	128.24	1224.02	0.00	0.00	0.00	-1982.32	26.22	1528.37	-3039.22	193.20	1486.88	-3271.62	61.56	1711.72	-3587.80	225.23	1637.50	595.64	-12.20	78.46	1193.74	14.61	79.18	567.98
4.14000	-3266.88	156.65	-4.34	-3351.80	169.10	-4.12	-3597.29	707.00	69.09	-4189.26	641.43	44.67	-2827.14	30.08	18.06	-2864.20	45.43	42.03	-4231.62	350.11	484.89	-4211.79	320.84	750.64	-3111.50	126.90	1224.29	0.00	0.00	0.00	-1982.32	26.22	1528.37	-3001.59	190.77	1485.83	-3267.55	62.22	1712.07	-3584.13	226.19	1637.32	596.29	-12.09	78.71	1193.73	15.01	79.15	568.26
4.15000	-3263.01	156.80	-3.77	-3351.80	169.10	-4.12	-3594.15	708.63	69.41	-4188.10	642.94	45.01	-2827.17	31.32	16.27	-2858.80	44.77	39.55	-4223.61	348.61	484.75	-4208.26	320.81	753.08	-3093.98	126.66	1224.17	0.00	0.00	0.00	-1982.32	26.22	1528.37	-3010.90	190.76	1486.79	-3263.47	62.90	1712.43	-3580.41	227.16	1637.13	595.40	-12.63	78.67	1193.68	14.55	78.89	567.86
4.16000	-3290.32	156.20	-6.69	-3351.80	169.10	-4.12	-3590.96	710.22	69.73	-4186.86	644.42	45.35	-2826.97	32.49	14.60	-2852.66	43.89	37.24	-4215.53	347.10	484.60	-4204.67	320.78	755.49	-3092.74	123.73	1223.68	0.00	0.00	0.00	-1982.32	26.22	1528.37	-2998.66	190.59	1486.94	-3259.36	63.58	1712.78	-3576.65	228.11	1636.94	596.57	-12.33	78.85	1193.49	14.72	78.99	568.17
4.17000	-3271.22	156.85	-5.98	-3351.80	169.10	-4.12	-3587.72	711.78	70.05	-4185.52	645.88	45.70	-2826.46	33.57	13.05	-2835.01	42.05	35.95	-4207.36	345.58	484.42	-4201.01	320.75	757.90	-3086.23	122.12	1224.43	0.00	0.00	0.00	-1982.32	26.22	1528.37	-2984.77	187.46	1487.76	-3255.24	64.26	1713.13	-3572.86	229.07	1636.74	595.68	-12.75	78.26	1193.81	14.75	79.01	567.44
4.18000	-3282.41	156.56	-8.26	-3351.80	169.10	-4.12	-3584.43	713.31	70.36	-4184.10	647.30	46.06	-2825.59	34.57	11.66	-2826.57	38.52	32.77	-4199.12	344.05	484.23	-4197.30	320.70	760.28	-3085.46	120.38	1224.27	0.00	0.00	0.00	-1982.32	26.22	1528.37	-2979.99	181.41	1489.39	-3251.09	64.95	1713.48	-3569.02	230.03	1636.55	595.36	-12.21	78.35	1194.16	14.79	79.21	567.76
4.19000	-3268.63	155.20	-6.04	-3351.77	169.10	-4.12	-3581.09	714.80	70.67	-4182.59	648.69	46.42	-2824.28	35.48	10.42	-2820.79	37.52	30.77	-4190.80	342.51	484.03	-4193.52	320.66	762.64	-3071.74	117.43	1224.85	0.00	0.00	0.00	-1982.32	26.22	1528.37	-2963.91	179.24	1489.61	-3246.93	65.64	1713.82	-3565.15	230.98	1636.35	595.50	-11.83	78.43	1194.38	14.64	79.18	567.72
4.20000	-3264.11	158.25	-5.38	-3323.12	171.12	-2.81	-3577.70	716.25	70.98	-4181.00	650.06	46.78	-2822.48	36.29	9.37	-2818.48	39.65	27.73	-4182.41	340.96	483.80	-4189.68	320.60	764.99	-3065.13	115.80	1225.42	0.00	0.00	0.00	-1982.32	26.22	1528.37	-2953.19	178.48	1488.68	-3242.74	66.34	1714.17	-3561.24	231.93	1636.15	596.32	-12.36	78.61	1193.13	14.47	78.92	568.24
4.21000	-3263.62	157.32	-6.66	-3286.62	171.69	2.57	-3574.25	717.68	71.29	-4179.32	651.39	47.15	-2820.11	37.00	8.51	-2833.20	38.29	21.73	-4173.93	339.40	483.56	-4185.79	320.54	767.32	-3069.45	113.78	1226.73	0.00	0.00	0.00	-1982.32	26.22	1528.37	-2966.16	176.63	1489.39	-3238.54	67.05	1714.51	-3557.28	232.88	1635.95	596.30	-12.48	78.83	1194.32	14.06	79.15	567.56
4.22000	-3271.84	156.30	-8.08	-3283.26	170.75	1.42	-3570.76	719.07	71.59	-4177.55	652.70	47.53	-2817.12	37.60	7.85	-2822.86	38.54	22.88	-4165.39	337.82	483.30	-4181.83	320.48	769.64	-3055.53	110.89	1227.43	0.00	0.00	0.00	-1982.32	26.22	1528.37	-2978.89	173.84	1491.38	-3234.32	67.76	1714.85	-3553.29	233.83	1635.75	597.46	-12.22	79.08	1194.03	14.66	79.28	568.11
4.23000	-3258.33	156.96	-6.70	-3279.96	172.10	0.58	-3567.22	720.42	71.89	-4175.70	653.97	47.92	-2813.44	38.09	7.42	-2822.71	39.01	21.92	-4156.76	336.24	483.03	-4177.82	320.40	771.93	-3049.57	108.55	1228.38	0.00	0.00	0.00	-1982.32	26.22	1528.37	-2961.15	171.69	1492.14	-3230.08	68.47	1715.19	-3549.26	234.77	1635.55	595.73	-12.28	78.31	1194.00	14.83	79.10	569.24
4.24000	-3281.72	158.07	-11.86	-3306.50	171.76	-2.19	-3563.63	721.74	72.18	-4173.77	655.22	48.30	-2808.98	38.45	7.24	-2805.24	39.16	23.33	-4148.06	334.64	482.74	-4173.74	320.32	774.21	-3054.45	106.61	1229.45	0.00	0.00	0.00	-1982.32	26.22	1528.37	-2958.19	168.56	1494.14	-3225.81	69.19	1715.53	-3545.19	235.71	1635.34	596.35	-11.92	78.69	1194.02	14.81	79.16	569.68
4.25000	-3266.02	157.39	-9.29	-3312.18	171.76	-3.02	-3559.99	723.03	72.47	-4171.75	656.44	48.70	-2774.25	39.79	12.20	-2816.46	38.31	20.95	-4139.29	333.03	482.43	-4169.61	320.24	776.46	-3037.99	106.71	1231.23	0.00	0.00	0.00	-1982.32	26.22	1528.37	-2941.46	166.28	1495.29	-3221.53	69.91	1715.86	-3541.08	236.65	1635.13	596.57	-12.33	78.54	1194.07	15.02	79.22	568.46
4.26000	-3270.58	157.04	-10.16	-3315.83	171.49	-2.99	-3556.31	724.29	72.76	-4169.65	657.63	49.10	-2749.71	41.49	13.71	-2799.03	38.26	23.82	-4130.45	331.42	482.10	-4165.41	320.15	778.70	-3051.10	104.28	1233.28	0.00	0.00	0.00	-1982.32	26.22	1528.37	-2928.40	164.57	1495.81	-3217.23	70.64	1716.19	-3536.94	237.59	1634.92	595.68	-11.89	78.41	1194.17	14.82	79.21	567.81
4.27000	-3248.76	158.11	-8.34	-3317.25	171.08	-2.23	-3552.57	725.51	73.04	-4167.47	658.79	49.50	-2783.67	39.90	6.56	-2825.70	39.32	19.07	-4121.53	329.79	481.76	-4161.16	320.05	780.92	-3062.06	100.91	1233.71	0.00	0.00	0.00	-1982.32	26.22	1528.37	-2942.57	164.30	1497.87	-3212.91	71.37	1716.53	-3532.76	238.53	1634.71	596.76	-11.59	78.91	1193.88	14.48	79.11	567.09
4.28000	-3231.73	157.31	-5.72	-3316.23	170.64	-0.87	-3548.79	726.70	73.33	-4165.20	659.92	49.91	-2789.30	39.65	4.73	-2831.16	39.64	17.64	-4112.54	328.15	481.41	-4156.85	319.95	783.12	-3037.89	99.31	1235.03	0.00	0.00	0.00	-1982.32	26.22	1528.37	-2905.18	159.89	1499.07	-3208.58	72.11	1716.86	-3528.54	239.46	1634.50	595.83	-11.95	78.62	1194.14	14.89	79.33	568.06
4.29000	-3250.98	158.05	-9.92	-3312.57	170.28	0.97	-3544.96	727.86	73.60	-4162.85	661.03	50.33	-2795.38	39.66	5.80	-2816.21	39.17	19.68	-4103.48	326.50	481.03	-4152.48	319.84	785.31	-3047.91	97.55	1236.41	0.00	0.00	0.00	-1982.32	26.22	1528.37	-2928.66	158.89	1499.70	-3204.22	72.85	1717.18	-3524.28	240.39	1634.29	596.60	-11.93	78.64	1194.05	14.64	79.29	568.25
4.30000	-3256.45	158.72	-13.66	-3306.08	170.12	3.13	-3541.08	728.99	73.88	-4160.42	662.10	50.75	-2773.45	40.74	9.18	-2810.02	38.16	21.59	-4094.36	324.84	480.64	-4148.06	319.72	787.47	-3049.95	96.86	1235.78	0.00	0.00	0.00	-1982.32	26.22	1528.37	-2924.01	156.02	1499.32	-3199.85	73.59	1717.51	-3519.99	241.31	1634.07	596.14	-12.30	78.39	1193.72	14.25	78.81	567.81
4.31000	-3247.33	158.62	-13.30	-3296.53	170.29	5.50	-3537.16	730.08	74.15	-4157.91	663.15	51.18	-2762.86	39.76	8.91	-2803.49	39.53	21.27	-4085.16	323.18	480.24	-4143.57	319.60	789.61	-3007.46	94.88	1237.16	0.00	0.00	0.00	-1982.32	26.22	1528.37	-2895.50	154.89	1500.79	-3195.45	74.34	1717.83	-3515.65	242.24	1633.86	596.45	-12.49	78.48	1193.03	14.27	78.96	567.44
4.32000	-3229.55	159.09	-12.24	-3283.74	170.90	7.94	-3533.19	731.14	74.42	-4155.32	664.17	51.61	-2815.17	37.72	1.34	-2812.31	39.16	21.38	-4075.89	321.50	479.82	-4139.03	319.47	791.74	-3029.15	91.84	1237.14	0.00	0.00	0.00	-1982.32	26.22	1528.37	-2881.75	153.99	1500.91	-3191.04	75.10	1718.15	-3511.28	243.16	1633.64	596.42	-11.84	78.52	1193.46	14.54	79.44	567.57
4.33000	-3231.13	160.53	-13.56	-3267.50	172.06	10.31	-3529.17	732.17	74.69	-4152.65	665.16	52.04	-2795.99	40.42	4.38	-2808.10	39.50	20.50	-4066.55	319.81	479.38	-4134.43	319.34	793.84	-3026.57	91.52	1237.64	0.00	0.00	0.00	-1982.32	26.22	1528.37	-2895.48	148.89	1502.13	-3186.61	75.85	1718.47	-3506.88	244.08	1633.42	595.58	-12.26	78.41	1193.95	14.71	79.06	567.52
4.34000	-3227.76	161.20	-15.52	-3251.71	172.93	9.32	-3525.11	733.17	74.95	-4149.89	666.12	52.49	-2808.76	40.54	2.27	-2825.08	39.05	19.22	-4057.15	318.12	478.93	-4129.77	319.20	795.93	-3024.54	89.53	1238.04	0.00	0.00	0.00	-1982.32	26.22	1528.37	-2887.72	148.23	1502.63	-3182.17	76.61	1718.79	-3502.44	245.00	1633.20	596.42	-12.54	78.57	1193.63	14.53	79.09	568.12
4.35000	-3198.66	165.14	-13.37	-3220.11	173.19	15.45	-3521.00	734.14	75.21	-4147.06	667.06	52.93	-2800.47	39.01	2.81	-2804.52	38.80	22.73	-4047.68	316.41	478.46	-4125.05	319.05	797.99	-2998.85	90.67	1238.58	0.00	0.00	0.00	-1982.32	26.22	1528.37	-2875.17	147.73	1503.73	-3177.70	77.38	1719.11	-3497.96	245.91	1632.97	596.68	-12.29	78.81	1192.88	14.31	78.88	568.52
4.36000	-3200.30	169.32	-15.57	-3231.52	175.85	15.64	-3516.85	735.07	75.46	-4144.15	667.97	53.38	-2773.39	39.50	7.66	-2763.10	39.48	29.31	-4038.15	314.70	477.97	-4120.28	318.90	800.04	-2976.66	89.06	1238.42	0.00	0.00	0.00	-1982.32	26.22	1528.37	-2884.03	147.16	1503.63	-3173.22	78.15	1719.42	-3493.45	246.82	1632.75	594.80	-12.15	78.32	1193.46	14.09	79.15	568.55
4.37000	-3173.85	172.91	-11.73	-3222.41	178.14	19.19	-3512.65	735.97	75.72	-4141.16	668.85	53.84	-2764.27	41.17	9.94	-2795.78	39.41	24.76	-4028.55	312.97	477.47	-4115.45	318.74	802.06	-2992.65	86.09	1238.68	0.00	0.00	0.00	-1982.32	26.22	1528.37	-2856.39	145.27	1503.75	-3168.72	78.92	1719.73	-3488.90	247.73	1632.52	595.71	-11.87	78.56	1193.64	14.43	79.16	569.04
4.38000	-3178.20	176.64	-10.41	-3194.31	180.31	24.52	-3508.40	736.85	75.97	-4138.09	669.71	54.30	-2766.92	40.58	9.01	-2850.63	38.45	15.55	-4018.88	311.24	476.96	-4110.56	318.57	804.07	-2964.24	85.16	1240.32	0.00	0.00	0.00	-1982.32	26.22	1528.37	-2830.18	145.23	1503.81	-3164.20	79.70	1720.04	-3484.31	248.63	1632.30	596.90	-12.11	79.04	1193.44	14.55	79.21	567.75
4.39000	-3171.76	181.05	-10.22	-3152.26	186.07	31.75	-3504.11	737.69	76.21	-4134.95	670.53	54.77	-2781.55	40.18	6.14	-2809.06	39.22	20.63	-4009.16	309.50	476.42	-4105.62	318.40	806.05	-2954.49	85.31	1240.39	0.00	0.00	0.00	-1982.32	26.22	1528.37	-2844.60	144.13	1503.65	-3159.66	80.47	1720.35	-3479.69	249.53	1632.07	596.16	-12.19	78.76	1193.96	14.67	79.21	567.24
4.40000	-3142.77	184.81	-6.93	-3125.14	188.95	34.83	-3499.78	738.50	76.46	-4131.72	671.34	55.24	-2794.25	40.30	4.77	-2816.44	39.34	20.47	-3999.37	307.75	475.88	-4100.62	318.22	808.01	-2960.77	85.13	1240.78	0.00	0.00	0.00	-1982.32	26.22	1528.37	-2853.81	142.05	1504.22	-3155.11	81.26	1720.66	-3475.04	250.43	1631.84	596.51	-11.71	78.80	1194.32	15.43	79.51	567.85
4.41000	-3115.95	190.02	-4.40	-3124.71	189.87	33.67	-3495.40	739.28	76.70	-4128.42	672.11	55.71	-2802.77	38.67	1.60	-2825.29	37.79	18.80	-3989.51	305.99	475.32	-4095.56	318.04	809.96	-2954.13	82.92	1242.18	0.00	0.00	0.00	-1982.32	26.22	1528.37	-2846.81	144.76	1504.99	-3150.54	82.04	1720.96	-3470.35	251.33	1631.61	595.99	-12.15	78.65	1193.13	14.35	78.96	568.01
4.42000	-3091.16	193.29	-2.54	-3093.43	194.40	37.57	-3490.98	740.03	76.93	-4125.05	672.86	56.19	-2794.02	39.27	3.82	-2796.75	38.96	22.99	-3979.60	304.22	474.74	-4090.45	317.84	811.88	-2944.80	81.64	1242.97	0.00	0.00	0.00	-1982.32	26.22	1528.37	-2839.48	142.44	1505.42	-3145.95	82.83	1721.26	-3465.62	252.22	1631.37	595.36	-11.73	78.55	1193.12	14.81	79.03	568.32
4.43000	-3075.10	196.86	-1.93	-3057.86	193.69	41.39	-3486.52	740.75	77.17	-4121.60	673.58	56.68	-2794.15	37.67	3.11	-2816.54	39.97	21.57	-3969.62	302.45	474.15	-4085.28	317.65	813.78	-2945.11	80.83	1243.71	0.00	0.00	0.00	-1982.32	26.22	1528.37	-2818.77	139.44	1505.80	-3141.34	83.63	1721.56	-3460.86	253.11	1631.14	595.64	-11.84	78.50	1193.92	14.62	79.34	568.22
4.44000	-3044.11	198.59	0.51	-3050.81	196.14	38.26	-3482.01	741.44	77.40	-4118.07	674.27	57.17	-2770.89	39.14	8.82	-2813.98	40.76	23.13	-3959.59	300.67	473.54	-4080.06	317.44	815.66	-2940.78	79.35	1244.51	0.00	0.00	0.00	-1982.32	26.22	1528.37	-2829.11	140.90	1505.59	-3136.72	84.42	1721.86	-3456.07	254.00	1630.91	596.39	-11.73	78.69	1192.98	14.25	79.16	567.82
4.45000	-3011.34	200.80	2.81	-3027.09	198.18	38.74	-3477.46	742.10	77.63	-4114.46	674.94	57.66	-2800.74	39.04	3.12	-2797.20	40.24	25.41	-3949.49	298.87	472.92	-4074.78	317.23	817.52	-2943.34	78.18	1244.89	0.00	0.00	0.00	-1982.32	26.22	1528.37	-2838.42	138.65	1507.72	-3132.08	85.22	1722.15	-3451.24	254.88	1630.67	597.27	-12.23	78.75	1193.72	14.46	79.14	567.80
4.46000	-2982.34	201.92	3.54	-2970.30	198.69	44.57	-3472.87	742.73	77.85	-4110.79	675.58	58.16	-2782.22	39.84	5.25	-2812.84	40.78	21.00	-3939.34	297.07	472.28	-4069.45	317.01	819.36	-2934.64	77.61	1245.05	0.00	0.00	0.00	-1982.32	26.22	1528.37	-2824.24	138.46	1508.45	-3127.42	86.02	1722.44	-3446.38	255.76	1630.43	596.39	-12.03	78.59	1194.35	14.84	79.51	568.05
4.47000	-2961.73	202.17	3.70	-2968.34	198.79	40.74	-3468.23	743.33	78.07	-4107.03	676.20	58.66	-2793.71	39.96	3.37	-2826.21	41.30	20.73	-3929.12	295.27	471.63	-4064.06	316.79	821.17	-2911.70	77.28	1246.28	0.00	0.00	0.00	-1982.32	26.22	1528.37	-2775.99	138.33	1505.13	-3122.75	86.82	1722.73	-3441.48	256.63	1630.20	596.35	-12.35	78.67	1193.10	14.82	79.22	567.42
4.48000	-2935.09	203.14	3.37	-3013.62	198.76	27.60	-3463.55	743.90	78.29	-4103.21	676.79	59.17	-2767.30	39.81	8.03	-2826.17	39.52	20.15	-3918.85	293.45	470.97	-4058.61	316.56	822.97	-2899.92	76.74	1245.23	0.00	0.00	0.00	-1982.32	26.22	1528.37	-2806.88	138.13	1508.07	-3118.06	87.63	1723.02	-3436.55	257.51	1629.96	596.16	-11.91	78.76	1193.45	14.38	79.12	568.22
4.49000	-2898.35	201.92	5.91	-2924.93	198.20	37.75	-3458.83	744.44	78.51	-4099.31	677.36	59.68	-2756.76	40.31	9.98	-2798.93	39.48	25.94	-3908.53	291.63	470.28	-4053.12	316.32	824.74	-2894.36	75.19	1245.97	0.00	0.00	0.00	-1982.32	26.22	1528.37	-2787.02	137.32	1508.61	-3113.35	88.44	1723.30	-3431.59	258.38	1629.72	596.32	-12.00	78.74	1194.03	14.35	79.34	567.42
4.50000	-2878.86	202.98	5.58	-2918.80	198.54	34.69	-3454.07	744.95	78.72	-4095.33	677.90	60.19	-2787.34	42.56	6.04	-2812.43	40.39	23.53	-3898.15	289.80	469.59	-4047.56	316.07	826.49	-2913.39	75.07	1247.31	0.00	0.00	0.00	-1982.32	26.22	1528.37	-2791.52	138.32	1509.64	-3108.63	89.25	1723.59	-3426.59	259.24	1629.48	596.16	-12.29	78.55	1193.77	14.98	79.56	567.55
4.51000	-2855.05	201.94	5.32	-2924.12	196.27	28.52	-3449.27	745.43	78.93	-4091.29	678.41	60.71	-2780.93	40.60	7.02	-2796.84	40.34	26.48	-3887.71	287.96	468.88	-4041.96	315.82	828.22	-2882.44	74.69	1246.37	0.00	0.00	0.00	-1982.32	26.22	1528.37	-2810.74	136.37	1510.63	-3103.89	90.07	1723.87	-3421.56	260.10	1629.23	595.68	-12.50	78.46	1193.62	14.85	79.39	567.70
4.52000	-2838.22	201.17	5.24	-2876.35	197.46	31.96	-3444.42	745.88	79.14	-4087.17	678.90	61.23	-2767.82	42.25	9.68	-2824.68	38.39	22.08	-3877.22	286.12	468.16	-4036.30	315.56	829.93	-2875.92	74.54	1245.72	0.00	0.00	0.00	-1982.32	26.22	1528.37	-2767.20	136.16	1509.53	-3099.14	90.89	1724.15	-3416.50	260.96	1628.99	595.72	-12.67	78.39	1193.32	14.23	79.00	567.91
4.53000	-2796.92	203.01	9.26	-2846.80	196.62	33.46	-3439.54	746.31	79.34	-4082.98	679.36	61.76	-2787.03	38.24	6.71	-2794.40	41.19	27.96	-3866.67	284.27	467.42	-4030.58	315.30	831.61	-2885.15	73.11	1245.81	0.00	0.00	0.00	-1982.32	26.22	1528.37	-2771.07	136.56	1508.71	-3094.37	91.70	1724.42	-3411.41	261.82	1628.75	596.48	-12.29	78.77	1193.39	14.50	79.15	568.05
4.54000	-2775.01	202.69	9.80	-2828.44	197.88	31.30	-3434.62	746.71	79.54	-4078.72	679.80	62.29	-2776.34	40.01	8.33	-2805.30	40.43	27.14	-3856.07	282.41	466.67	-4024.81	315.03	833.28	-2877.40	72.45	1245.26	0.00	0.00	0.00	-1982.32	26.22	1528.37	-2777.70	136.76	1510.56	-3089.58	92.53	1724.70	-3406.28	262.67	1628.50	596.46	-12.44	78.64	1193.70	14.09	79.13	567.68
4.55000	-2755.93	204.72	10.55	-2829.79	199.84	27.26	-3429.65	747.07	79.74	-4074.39	680.22	62.83	-2777.14	39.50	9.69	-2823.19	40.42	23.51	-3845.42	280.54	465.90	-4018.99	314.75	834.92	-2874.59	72.02	1246.46	0.00	0.00	0.00	-1982.32	26.22	1528.37	-2779.87	134.88	1510.55	-3084.78	93.35	1724.97	-3401.12	263.52	1628.26	595.63	-12.72	78.39	1193.78	14.92	79.04	568.16
4.56000	-2734.73	203.88	12.10	-2757.02	199.20	34.97	-3424.65	747.41	79.94	-4069.98	680.61	63.37	-2782.27	42.21	10.05	-2823.73	40.87	23.20	-3834.72	278.67	465.12	-4013.11	314.46	836.53	-2870.75	71.62	1245.78	0.00	0.00	0.00	-1982.32	26.22	1528.37	-2789.85	135.22	1511.19	-3079.96	94.18	1725.24	-3395.93	264.36	1628.01	595.19	-12.02	78.40	1193.16	15.25	78.95	568.11
4.57000	-2705.20	205.96	15.13	-2739.06	200.09	36.43	-3419.60	747.73	80.13	-4065.51	680.97	63.91	-2760.08	39.77	14.84	-2803.19	41.71	27.07	-3823.97	276.79	464.32	-4007.19	314.17	838.13	-2840.11	72.38	1245.43	0.00	0.00	0.00	-1982.32	26.22	1528.37	-2752.43	136.08	1510.98	-3075.13	95.01	1725.50	-3390.71	265.20	1627.76	595.76	-11.94	78.65	1193.13	14.92	79.03	568.69
4.58000	-2673.11	207.31	20.53	-2724.06	199.93	35.86	-3414.52	748.01	80.32	-4060.97	681.31	64.45	-2745.11	41.36	15.82	-2819.66	39.36	23.71	-3813.16	274.91	463.52	-4001.20	313.87	839.70	-2833.86	73.40	1245.72	0.00	0.00	0.00	-1982.32	26.22	1528.37	-2784.72	135.82	1511.98	-3070.28	95.84	1725.77	-3385.46	266.04	1627.52	596.76	-11.63	78.80	1192.95	14.83	78.96	568.47
4.59000	-2639.91	209.94	24.94	-2696.15	200.26	36.54	-3409.40	748.27	80.50	-4056.35	681.63	65.00	-2783.66	40.45	9.26	-2827.61	39.07	21.85	-3802.31	273.02	462.69	-3995.17	313.57	841.24	-2831.60	72.58	1245.60	0.00	0.00	0.00	-1982.32	26.22	1528.37	-2757.55	136.00	1510.46	-3065.41	96.67	1726.03	-3380.17	266.87	1627.27	596.55	-12.23	78.70	1193.13	14.35	79.07	568.46
4.60000	-2618.85	211.95	27.95	-2669.13	200.58	37.20	-3404.24	748.49	80.69	-4051.67	681.92	65.56	-2757.63	42.12	13.60	-2808.30	40.29	25.09	-3791.41	271.12	461.86	-3989.08	313.26	842.77	-2829.14	71.52	1245.45	0.00	0.00	0.00	-1982.32	26.22	1528.37	-2759.80	135.60	1510.15	-3060.53	97.50	1726.29	-3374.86	267.70	1627.02	597.50	-12.14	78.91	1194.03	14.78	79.26	568.37
4.61000	-2593.98	214.61	32.14	-2642.99	200.89	37.83	-3399.04	748.70	80.87	-4046.92	682.19	66.12	-2758.11	38.80	13.51	-2812.98	40.56	24.28	-3780.45	269.22	461.01	-3982.94	312.94	844.27	-2832.30	71.99	1244.91	0.00	0.00	0.00	-1982.32	26.22	1528.37	-2740.47	136.39	1508.98	-3055.64	98.34	1726.54	-3369.51	268.52	1626.77	596.55	-12.30	78.88	1194.01	14.19	79.01	567.29
4.62000	-2564.38	216.76	37.17	-2617.73	201.19	38.45	-3393.80	748.87	81.04	-4042.11	682.43	66.68	-2778.25	40.22	12.31	-2826.23	38.59	20.74	-3769.46	267.31	460.15	-3976.75	312.61	845.75	-2814.74	71.63	1245.00	0.00	0.00	0.00	-1982.32	26.22	1528.37	-2715.37	137.89	1509.86	-3050.73	99.17	1726.80	-3364.13	269.34	1626.52	596.34	-11.86	78.67	1193.64	14.29	79.10	567.44
4.63000	-2553.58	219.70	40.53	-2593.32	201.48	39.03	-3388.52	749.02	81.22	-4037.22	682.65	67.24	-2769.28	39.70	11.26	-2823.07	38.38	21.35	-3758.41	265.39	459.27	-3970.51	312.28	847.20	-2827.21	72.96	1243.87	0.00	0.00	0.00	-1982.32	26.22	1528.37	-2734.08	138.92	1508.34	-3045.80	100.01	1727.05	-3358.72	270.16	1626.27	597.18	-12.36	78.72	1193.79	14.48	79.34	568.38
4.64000	-2533.41	222.95	45.47	-2569.76	201.77	39.60	-3383.21	749.14	81.39	-4032.27	682.85	67.81	-2782.93	39.06	9.31	-2800.94	35.91	24.04	-3747.32	263.47	458.38	-3964.22	311.94	848.63	-2828.38	73.10	1243.95	0.00	0.00	0.00	-1982.32	26.22	1528.37	-2727.52	137.84	1508.59	-3040.86	100.85	1727.30	-3353.28	270.97	1626.01	595.67	-12.12	78.52	1193.66	14.35	79.24	567.08
4.65000	-2542.91	225.49	46.27	-2547.03	202.05	40.14	-3377.86	749.23	81.56	-4027.25	683.02	68.38	-2766.44	38.20	11.37	-2823.83	37.53	21.31	-3736.18	261.55	457.48	-3957.87	311.59	850.04	-2807.50	72.94	1243.08	0.00	0.00	0.00	-1982.32	26.22	1528.37	-2712.15	138.29	1507.09	-3035.91	101.69	1727.54	-3347.82	271.78	1625.76	595.70	-11.92	78.31	1193.27	14.48	79.10	567.55
4.66000	-2508.57	228.22	54.50	-2525.13	202.32	40.66	-3372.47	749.29	81.72	-4022.17	683.17	68.96	-2769.77	38.46	10.51	-2815.03	37.85	20.12	-3725.00	259.62	456.56	-3951.47	311.24	851.42	-2811.03	73.09	1242.41	0.00	0.00	0.00	-1982.32	26.22	1528.37	-2729.52	139.91	1507.36	-3030.94	102.54	1727.79	-3342.32	272.59	1625.51	596.64	-11.50	78.68	1192.48	14.68	78.74	568.27
4.67000	-2513.47	230.48	57.52	-2504.04	202.59	41.16	-3367.05	749.33	81.89	-4017.02	683.30	69.53	-2774.82	39.46	10.19	-2818.49	36.88	20.35	-3713.78	257.68	455.63	-3945.02	310.88	852.78	-2800.13	73.35	1241.88	0.00	0.00	0.00	-1982.32	26.22	1528.37	-2733.36	140.53	1507.33	-3025.95	103.38	1728.03	-3336.79	273.39	1625.25	596.63	-11.86	78.79	1192.64	14.98	78.87	568.41
4.68000	-2504.82	229.94	62.48	-2483.74	202.85	41.63	-3361.59	749.35	82.05	-4011.80	683.40	70.12	-2801.44	38.11	4.45	-2811.71	36.93	22.41	-3702.51	255.74	454.69	-3938.52	310.51	854.11	-2803.40	74.37	1239.81	0.00	0.00	0.00	-1982.32	26.22	1528.37	-2721.77	140.96	1505.53	-3020.96	104.23	1728.27	-3331.23	274.18	1625.00	596.56	-12.24	78.63	1193.28	14.88	79.24	567.42
4.69000	-2490.78	229.27	67.03	-2464.23	203.10	42.09	-3356.09	749.34	82.20	-4006.52	683.48	70.70	-2776.87	38.93	8.41	-2811.42	34.54	21.46	-3691.20	253.79	453.74	-3931.97	310.13	855.42	-2802.80	75.87	1239.86	0.00	0.00	0.00	-1982.32	26.22	1528.37	-2715.34	140.96	1505.66	-3015.94	105.07	1728.50	-3325.64	274.97	1624.74	596.28	-11.95	78.65	1193.29	14.42	79.13	567.38
4.70000	-2493.42	227.87	69.10	-2445.50	203.35	42.52	-3350.56	749.30	82.36	-4001.17	683.54	71.29	-2773.09	36.21	9.10	-2819.58	33.99	19.90	-3679.85	251.84	452.77	-3925.37	309.75	856.70	-2805.27	75.92	1239.44	0.00	0.00	0.00	-1982.32	26.22	1528.37	-2713.76	141.96	1505.47	-3010.92	105.92	1728.73	-3320.03	275.76	1624.49	596.27	-11.94	78.95	1193.40	14.28	79.01	568.21
4.71000	-2482.17	228.46	72.45	-2427.53	203.59	42.93	-3345.00	749.23	82.51	-3995.76	683.58	71.88	-2797.05	35.97	4.57	-2816.99	34.56	20.76	-3668.46	249.88	451.79	-3918.72	309.36	857.96	-2785.47	76.62	1238.80	0.00	0.00	0.00	-1982.32	26.22	1528.37	-2716.49	144.35	1504.45	-3005.88	106.77	1728.96	-3314.38	276.54	1624.23	595.97	-11.76	78.67	1194.18	14.55	79.29	567.93
4.72000	-2480.58	226.71	74.05	-2410.31	203.82	43.32	-3339.39	749.14	82.66	-3990.29	683.59	72.47	-2790.00	36.47	5.95	-2829.08	34.09	18.92	-3657.02	247.92	450.80	-3912.02	308.97	859.20	-2790.38	77.71	1237.68	0.00	0.00	0.00	-1982.32	26.22	1528.37	-2663.54	145.87	1502.82	-3000.82	107.62	1729.19	-3308.71	277.32	1623.98	596.36	-12.24	78.70	1193.96	14.85	79.13	568.28
4.73000	-2446.71	224.65	80.23	-2393.82	204.05	43.69	-3333.75	749.03	82.80	-3984.75	683.58	73.07	-2774.08	35.96	8.67	-2809.40	33.88	20.92	-3645.55	245.96	449.79	-3905.26	308.56	860.41	-2792.57	77.04	1235.95	0.00	0.00	0.00	-1982.32	26.22	1528.37	-2664.10	147.97	1501.61	-2995.75	108.47	1729.42	-3303.01	278.09	1623.72	595.92	-11.86	78.74	1193.67	15.27	78.95	568.41
4.74000	-2448.64	223.58	79.29	-2378.07	204.27	44.04	-3328.08	748.89	82.95	-3979.15	683.55	73.67	-2762.86	37.45	11.36	-2816.13	35.23	21.69	-3634.04	243.98	448.77	-3898.46	308.15	861.59	-2777.81	80.17	1235.33	0.00	0.00	0.00	-1982.32	26.22	1528.37	-2655.07	149.38	1500.71	-2990.67	109.32	1729.64	-3297.28	278.86	1623.47	595.78	-11.71	78.70	1193.55	14.88	79.11	568.54
4.75000	-2442.80	222.59	78.97	-2363.03	204.48	44.37	-3322.37	748.72	83.09	-3973.49	683.49	74.27	-2771.31	37.88	9.45	-2782.59	35.77	26.09	-3622.49	242.01	447.74	-3891.61	307.74	862.75	-2767.30	81.75	1235.60	0.00	0.00	0.00	-1982.32	26.22	1528.37	-2680.31	150.00	1501.87	-2985.58	110.17	1729.86	-3291.52	279.63	1623.21	595.98	-12.48	78.55	1193.01	14.93	78.92	568.59
4.76000	-2453.86	220.60	75.11	-2348.69	204.69	44.68	-3316.63	748.53	83.23	-3967.77	683.42	74.88	-2775.85	34.15	6.73	-2812.04	36.08	22.17	-3610.90	240.03	446.70	-3884.71	307.31	863.88	-2768.22	81.08	1234.90	0.00	0.00	0.00	-1982.32	26.22	1528.37	-2638.49	151.95	1498.73	-2980.47	111.02	1730.07	-3285.73	280.39	1622.95	596.55	-12.54	78.65	1193.73	15.17	79.32	568.52
4.77000	-2421.07	220.11	79.82	-2335.04	204.89	44.97	-3310.86	748.31	83.36	-3961.98	683.32	75.48	-2804.88	35.66	1.52	-2837.49	34.88	16.02	-3599.27	238.05	445.64	-3877.76	306.88	864.99	-2772.25	83.06	1234.09	0.00	0.00	0.00	-1982.32	26.22	1528.37	-2628.42	156.04	1497.64	-2975.34	111.87	1730.29	-3279.92	281.14	1622.70	596.49	-11.25	78.86	1193.83	15.34	79.55	568.50
4.78000	-2430.79	216.75	75.34	-2322.07	205.09	45.24	-3305.05	748.07	83.49	-3956.13	683.20	76.09	-2819.28	34.80	0.56	-2819.94	33.76	20.39	-3587.61	236.06	444.58	-3870.76	306.44	866.07	-2765.50	83.62	1233.37	0.00	0.00	0.00	-1982.32	26.22	1528.37	-2657.62	156.39	1496.48	-2970.21	112.72	1730.50	-3274.08	281.89	1622.44	596.48	-11.68	78.89	1194.28	14.57	79.31	568.72
4.79000	-2410.90	214.44	74.96	-2309.76	205.28	45.49	-3299.21	747.80	83.62	-3950.23	683.06	76.71	-2761.33	35.42	8.72	-2816.43	34.13	19.61	-3575.92	234.07	443.50	-3863.71	305.99	867.13	-2739.85	84.62	1232.86	0.00	0.00	0.00	-1982.32	26.22	1528.37	-2639.61	157.68	1496.25	-2965.06	113.57	1730.71	-3268.21	282.64	1622.18	596.77	-12.33	78.64	1193.34	14.58	79.07	569.14
4.80000	-2410.73	214.91	71.46	-2298.11	205.46	45.72	-3293.33	747.51	83.75	-3944.26	682.90	77.32	-2785.21	35.54	4.05	-2810.97	33.50	20.49	-3564.19	232.08	442.40	-3856.62	305.54	868.16	-2742.22	87.90	1232.49	0.00	0.00	0.00	-1982.32	26.22	1528.37	-2633.79	160.58	1496.69	-2959.90	114.43	1730.91	-3262.31	283.38	1621.92	595.06	-12.59	78.16	1193.65	14.94	79.14	568.51
4.81000	-2421.81	212.64	64.48	-2287.10	205.64	45.94	-3287.43	747.20	83.87	-3938.23	682.71	77.94	-2761.69	36.44	8.28	-2801.16	33.03	21.71	-3552.42	230.08	441.30	-3849.47	305.08	869.16	-2752.35	88.50	1231.83	0.00	0.00	0.00	-1982.32	26.22	1528.37	-2626.83	162.96	1494.84	-2954.72	115.28	1731.11	-3256.39	284.12	1621.66	594.88	-12.47	78.10	1193.80	15.16	79.21	567.52
4.82000	-2410.01	211.79	60.99	-2276.73	205.81	46.13	-3281.49	746.86	83.99	-3932.14	682.51	78.56	-2796.85	33.59	2.21	-2815.44	35.63	19.71	-3540.62	228.08	440.19	-3842.28	304.61	870.14	-2739.54	90.07	1231.17	0.00	0.00	0.00	-1982.32	26.22	1528.37	-2622.14	162.05	1494.22	-2949.53	116.13	1731.31	-3250.44	284.85	1621.41	595.95	-12.43	78.61	1193.54	14.30	79.05	567.92
4.83000	-2404.83	209.54	56.62	-2266.97	205.98	46.31	-3275.51	746.50	84.11	-3926.00	682.28	79.19	-2786.63	34.71	3.00	-2826.15	34.65	18.58	-3528.79	226.07	439.06	-3835.04	304.13	871.09	-2742.13	91.52	1231.08	0.00	0.00	0.00	-1982.32	26.22	1528.37	-2616.44	167.28	1493.46	-2944.33	116.99	1731.51	-3244.46	285.58	1621.15	596.37	-12.06	78.79	1193.61	14.37	79.13	567.70
4.84000	-2393.57	207.58	53.93	-2257.82	206.14	46.47	-3269.51	746.11	84.23	-3919.79	682.03	79.81	-2801.17	34.92	1.47	-2826.38	32.93	18.62	-3516.93	224.07	437.92	-3827.75	303.65	872.02	-2742.18	92.24	1230.40	0.00	0.00	0.00	-1982.32	26.22	1528.37	-2591.83	169.39	1492.12	-2939.12	117.84	1731.70	-3238.46	286.30	1620.89	595.76	-11.74	78.53	1194.16	14.53	79.18	567.38
4.85000	-2376.85	206.53	51.94	-2249.26	206.30	46.61	-3263.47	745.70	84.34	-3913.53	681.76	80.44	-2761.09	36.20	7.61	-2827.02	34.49	18.35	-3505.03	222.06	436.77	-3820.41	303.16	872.92	-2710.32	95.10	1229.92	0.00	0.00	0.00	-1982.32	26.22	1528.37	-2611.66	172.05	1492.03	-2933.89	118.69	1731.89	-3232.43	287.01	1620.63	596.04	-12.05	78.72	1193.81	14.53	79.06	568.59
4.86000	-2378.58	206.23	45.84	-2241.28	206.45	46.74	-3257.41	745.27	84.45	-3907.21	681.48	81.07	-2766.12	35.14	7.34	-2821.16	32.69	19.86	-3493.11	220.04	435.61	-3813.03	302.66	873.79	-2716.88	96.24	1229.38	0.00	0.00	0.00	-1982.32	26.22	1528.37	-2603.20	176.29	1489.72	-2928.65	119.54	1732.08	-3226.38	287.72	1620.37	596.06	-11.82	78.72	1193.01	14.95	79.08	568.19
4.87000	-2357.97	205.83	44.03	-2233.87	206.59	46.85	-3251.31	744.81	84.56	-3900.83	681.17	81.71	-2775.40	35.88	5.01	-2820.09	32.76	20.35	-3481.15	218.03	434.43	-3805.59	302.16	874.63	-2729.46	98.07	1228.87	0.00	0.00	0.00	-1982.32	26.22	1528.37	-2603.08	175.38	1492.92	-2923.40	120.39	1732.27	-3220.30	288.43	1620.12	595.36	-11.63	78.60	1193.63	15.12	79.37	567.65
4.88000	-2376.63	207.25	36.64	-2227.03	206.74	46.94	-3245.18	744.34	84.66	-3894.40	680.84	82.34	-2748.15	35.26	8.96	-2810.66	32.08	20.40	-3469.17	216.01	433.25	-3798.11	301.64	875.45	-2719.93	99.02	1229.94	0.00	0.00	0.00	-1982.32	26.22	1528.37	-2578.53	178.71	1491.07	-2918.14	121.24	1732.45	-3214.19	289.13	1619.86	596.17	-12.53	78.62	1193.55	14.78	79.30	567.67
4.89000	-2355.62	206.03	38.61	-2220.72	206.87	47.01	-3239.02	743.83	84.76	-3887.90	680.49	82.98	-2758.06	34.32	8.72	-2807.99	33.10	21.88	-3457.16	213.99	432.05	-3790.59	301.12	876.24	-2687.22	102.62	1229.35	0.00	0.00	0.00	-1982.32	26.22	1528.37	-2567.48	182.26	1491.69	-2912.86	122.10	1732.63	-3208.06	289.83	1619.60	596.20	-12.06	78.47	1193.24	14.95	79.30	567.97
4.90000	-2364.09	205.79	33.84	-2214.96	207.00	47.07	-3232.83	743.31	84.86	-3881.36	680.12	83.62	-2773.43	35.22	4.68	-2802.85	33.05	23.15	-3445.12	211.96	430.85	-3783.01	300.60	877.00	-2698.00	103.57	1230.07	0.00	0.00	0.00	-1982.32	26.22	1528.37	-2535.88	186.10	1491.38	-2907.58	122.95	1732.80	-3201.91	290.52	1619.34	597.32	-11.97	78.94	1193.70	14.67	79.26	567.78
4.91000	-2368.58	205.61	30.86	-2209.71	207.13	47.11	-3226.61	742.76	84.96	-3874.75	679.73	84.26	-2775.82	34.61	4.09	-2818.46	33.09	19.53	-3433.05	209.94	429.63	-3775.40	300.06	877.74	-2681.24	107.07	1229.83	0.00	0.00	0.00	-1982.32	26.22	1528.37	-2549.30	188.61	1491.39	-2902.28	123.79	1732.97	-3195.73	291.20	1619.09	597.01	-11.79	79.03	1193.53	14.40	79.29	568.51
4.92000	-2356.04	206.27	31.60	-2204.97	207.25	47.14	-3220.36	742.19	85.06	-3868.09	679.32	84.90	-2774.76	33.66	3.42	-2846.08	32.09	14.39	-3420.96	207.91	428.40	-3767.73	299.52	878.44	-2682.54	107.37	1229.99	0.00	0.00	0.00	-1982.32	26.22	1528.37	-2568.88	190.95	1492.44	-2896.97	124.64	1733.14	-3189.52	291.88	1618.83	596.60	-11.39	79.06	1193.83	14.51	79.47	568.33
4.93000	-2367.56	206.28	28.00	-2200.74	207.37	47.15	-3214.09	741.60	85.15	-3861.38	678.89	85.55	-2784.56	33.74	1.30	-2808.26	33.02	20.55	-3408.84	205.88	427.16	-3760.02	298.97	879.12	-2652.21	110.55	1231.94	0.00	0.00	0.00	-1982.32	26.22	1528.37	-2549.88	193.12	1493.10	-2891.64	125.49	1733.31	-3183.29	292.56	1618.57	596.02	-11.73	78.70	1193.17	14.79	79.18	568.65
4.94000	-2361.75	204.21	27.57	-2196.99	207.49	47.14	-3207.78	740.98	85.24	-3854.61	678.44	86.19	-2773.73	33.48	3.71	-2797.60	33.87	22.07	-3396.70	203.84	425.91	-3752.26	298.41	879.77	-2667.85	111.40	1232.60	0.00	0.00	0.00	-1982.32	26.22	1528.37	-2545.71	197.67	1494.20	-2886.31	126.34	1733.47	-3177.04	293.23	1618.31	595.60	-11.73	78.60	1193.55	14.84	79.16	569.53
4.95000	-2369.47	204.81	25.72	-2193.71	207.60	47.12	-3201.44	740.34	85.32	-3847.79	677.97	86.84	-2766.74	33.45	5.51	-2836.18	31.94	14.77	-3384.53	201.81	424.64	-3744.46	297.85	880.40	-2644.81	114.36	1234.06	0.00	0.00	0.00	-1982.32	26.22	1528.37	-2512.86	199.01	1495.28	-2880.96	127.18	1733.63	-3170.76	293.89	1618.06	596.19	-12.09	78.56	1193.83	14.87	79.23	568.09
4.96000	-2357.26	204.23	27.02	-2190.89	207.70	47.09	-3195.08	739.69	85.41	-3840.92	677.49	87.49	-2783.56	33.62	2.50	-2819.07	33.39	16.51	-3372.34	199.77	423.37	-3736.61	297.27	880.99	-2660.05	116.32	1235.37	0.00	0.00	0.00	-1982.32	26.22	1528.37	-2530.39	201.68	1495.11	-2875.61	128.03	1733.79	-3164.46	294.55	1617.80	594.91	-12.14	78.52	1193.06	14.34	78.86	568.34
4.97000	-2374.65	204.35	22.86	-2188.53	207.80	47.04	-3188.69	739.00	85.49	-3833.99	676.98	88.14	-2756.23	35.91	8.25	-2791.74	34.42	20.91	-3360.13	197.74	422.09	-3728.71	296.69	881.56	-2649.90	117.89	1236.83	0.00	0.00	0.00	-1982.32	26.22	1528.37	-2534.72	203.80	1496.16	-2870.24	128.87	1733.94	-3158.14	295.20	1617.55	595.20	-12.21	78.46	1193.48	14.21	79.06	568.38
4.98000	-2367.11	204.48	24.25	-2186.60	207.90	46.98	-3182.27	738.30	85.57	-3827.01	676.45	88.80	-2782.00	33.45	2.90	-2787.31	33.37	20.55	-3347.90	195.70	420.80	-3720.77	296.10	882.10	-2623.65	120.12	1237.78	0.00	0.00	0.00	-1982.32	26.22	1528.37	-2541.14	206.05	1499.17	-2864.86	129.71	1734.09	-3151.79	295.85	1617.29	595.68	-12.00	78.56	1193.49	14.57	79.39	568.27
4.99000	-2379.32	203.97	21.60	-2185.10	207.99	46.90	-3175.82	737.58	85.64	-3819.98	675.91	89.45	-2793.74	33.66	0.89	-2803.43	32.64	18.61	-3335.64	193.66	419.49	-3712.79	295.51	882.61	-2646.58	122.99	1238.49	0.00	0.00	0.00	-1982.32	26.22	1528.37	-2514.41	209.20	1498.77	-2859.47	130.55	1734.24	-3145.42	296.49	1617.04	596.18	-12.00	78.66	1193.34	15.06	79.29	569.16
5.00000	-2369.29	203.56	22.47	-2184.01	208.08	46.81	-3169.34	736.83	85.72	-3812.89	675.35	90.11	-2755.79	34.65	7.11	-2783.91	33.14	22.23	-3323.36	191.62	418.18	-3704.76	294.90	883.09	-2622.13	125.91	1240.12	0.00	0.00	0.00	-1982.32	26.22	1528.37	-2496.87	211.35	1499.78	-2854.07	131.39	1734.38	-3139.02	297.13	1616.78	595.81	-11.92	78.60	1193.69	15.41	79.45	568.85
5.01000	-2372.79	202.68	21.56	-2183.33	208.17	46.70	-3162.84	736.07	85.79	-3805.76	674.77	90.77	-2775.01	34.22	2.19	-2794.31	33.03	19.89	-3311.07	189.57	416.85	-3696.68	294.29	883.54	-2616.29	127.13	1241.79	0.00	0.00	0.00	-1982.32	26.22	1528.37	-2515.01	213.36	1501.71	-2848.66	132.23	1734.52	-3132.60	297.76	1616.53	595.42	-11.70	78.54	1192.85	14.93	79.28	569.11
5.02000	-2386.33	203.93	19.25	-2183.03	208.25	46.58	-3156.31	735.28	85.86	-3798.57	674.17	91.43	-2745.21	35.97	4.38	-2763.73	32.58	25.12	-3298.75	187.53	415.52	-3688.56	293.67	883.96	-2612.35	129.63	1242.93	0.00	0.00	0.00	-1982.32	26.22	1528.37	-2506.19	216.11	1503.14	-2843.23	133.07	1734.66	-3126.16	298.38	1616.27	595.41	-12.17	78.55	1193.27	14.72	79.11	569.19
5.03000	-2386.58	203.15	17.52	-2183.12	208.33	46.45	-3149.75	734.47	85.92	-3791.33	673.55	92.09	-2738.59	35.09	3.32	-2789.13	33.90	21.07	-3286.42	185.49	414.17	-3680.40	293.05	884.36	-2632.74	130.56	1242.50	0.00	0.00	0.00	-1982.32	26.22	1528.37	-2494.90	219.27	1503.46	-2837.80	133.90	1734.80	-3119.70	299.00	1616.02	596.02	-11.97	78.58	1193.43	14.87	79.30	567.97
5.04000	-2367.24	205.39	21.40	-2183.56	208.41	46.31	-3143.17	733.65	85.99	-3784.05	672.91	92.75	-2736.56	35.46	3.42	-2776.41	34.06	22.15	-3274.06	183.44	412.82	-3672.19	292.41	884.72	-2609.24	132.88	1244.14	0.00	0.00	0.00	-1982.32	26.22	1528.37	-2505.29	221.08	1504.43	-2832.36	134.73	1734.93	-3113.21	299.62	1615.77	595.62	-12.12	78.39	1193.30	14.79	79.01	568.63
5.05000	-2381.00	204.49	18.01	-2184.37	208.48	46.15	-3136.56	732.80	86.05	-3776.71	672.26	93.42	-2754.40	33.49	-2.04	-2765.15	33.87	23.72	-3261.69	181.40	411.45	-3663.94	291.77	885.06	-2610.99	135.39	1244.25	0.00	0.00	0.00	-1982.32	26.22	1528.37	-2500.30	223.14	1507.36	-2826.90	135.56	1735.05	-3106.71	300.22	1615.51	596.50	-12.09	78.72	1193.13	14.73	79.09	567.26
5.06000	-2384.06	203.96	17.08	-2185.51	208.55	45.98	-3129.93	731.93	86.11	-3769.32	671.58	94.08	-2740.79	34.01	-0.86	-2736.19	34.39	27.83	-3249.31	179.35	410.08	-3655.64	291.12	885.36	-2595.09	138.30	1244.92	0.00	0.00	0.00	-1982.32	26.22	1528.37	-2485.04	224.96	1506.63	-2821.44	136.39	1735.18	-3100.18	300.82	1615.26	596.26	-12.30	78.76	1193.10	14.84	79.09	566.88
5.07000	-2359.88	205.76	20.49	-2186.99	208.61	45.80	-3123.27	731.04	86.16	-3761.89	670.89	94.75	-2741.75	34.02	-1.52	-2737.09	34.30	28.80	-3236.91	177.31	408.69	-3647.31	290.46	885.64	-2590.78	140.15	1245.86	0.00	0.00	0.00	-1982.32	26.22	1528.37	-2483.17	224.88	1508.17	-2815.96	137.22	1735.30	-3093.63	301.42	1615.01	595.71	-12.13	78.56	1194.24	14.64	79.46	567.55
5.08000	-2382.53	204.83	16.39	-2188.78	208.67	45.61	-3116.59	730.13	86.22	-3754.41	670.18	95.42	-2743.05	31.66	-3.21	-2721.65	35.12	31.81	-3224.49	175.26	407.30	-3638.92	289.79	885.88	-2587.02	140.44	1245.67	0.00	0.00	0.00	-1982.32	26.22	1528.37	-2469.25	227.09	1508.29	-2810.48	138.04	1735.42	-3087.06	302.01	1614.76	595.54	-12.42	78.45	1194.35	14.77	79.66	568.05
5.09000	-2388.72	203.28	15.74	-2190.88	208.73	45.41	-3109.88	729.20	86.27	-3746.88	669.46	96.09	-2737.77	30.21	-3.40	-2707.99	34.81	36.55	-3212.06	173.21	405.89	-3630.50	289.12	886.10	-2593.86	141.76	1246.14	0.00	0.00	0.00	-1982.32	26.22	1528.37	-2459.20	228.81	1508.57	-2804.98	138.87	1735.53	-3080.46	302.59	1614.51	595.36	-12.13	78.27	1193.57	14.51	78.94	568.62
5.10000	-2370.18	205.19	18.27	-2193.27	208.79	45.19	-3103.15	728.25	86.32	-3739.30	668.72	96.76	-2717.98	27.91	1.31	-2705.19	33.75	38.64	-3199.62	171.17	404.48	-3622.03	288.44	886.29	-2563.37	143.67	1246.67	0.00	0.00	0.00	-1982.32	26.22	1528.37	-2483.25	229.26	1508.38	-2799.48	139.69	1735.64	-3073.85	303.17	1614.26	595.88	-11.91	78.38	1193.92	14.72	79.06	567.51
5.11000	-2362.35	205.75	19.44	-2195.94	208.85	44.96	-3096.39	727.29	86.36	-3731.67	667.96	97.43	-2698.85	26.76	6.04	-2679.70	32.83	45.35	-3187.16	169.12	403.06	-3613.52	287.75	886.44	-2564.20	146.00	1245.83	0.00	0.00	0.00	-1982.32	26.22	1528.37	-2471.20	231.22	1508.98	-2793.97	140.50	1735.75	-3067.22	303.74	1614.02	596.46	-11.84	78.69	1194.20	14.57	79.11	566.87
5.12000	-2367.41	204.64	18.00	-2198.89	208.90	44.73	-3089.61	726.30	86.41	-3724.00	667.18	98.10	-2693.21	23.32	7.91	-2646.44	31.47	52.58	-3174.69	167.08	401.62	-3604.97	287.05	886.57	-2560.53	146.61	1245.87	0.00	0.00	0.00	-1982.32	26.22	1528.37	-2446.77	233.48	1509.10	-2788.44	141.32	1735.85	-3060.56	304.30	1613.77	596.89	-12.01	78.85	1193.62	14.79	78.97	568.15
5.13000	-2381.67	204.14	16.66	-2202.09	208.95	44.48	-3082.80	725.29	86.45	-3716.28	666.38	98.77	-2678.13	21.67	11.72	-2642.09	31.20	54.61	-3162.21	165.03	400.18	-3596.37	286.34	886.66	-2564.01	148.12	1246.52	0.00	0.00	0.00	-1982.32	26.22	1528.37	-2442.18	234.08	1509.82	-2782.91	142.13	1735.95	-3053.88	304.86	1613.52	596.04	-11.88	78.72	1193.26	14.61	79.14	569.09
5.14000	-2375.74	205.31	16.80	-2205.53	208.99	44.22	-3075.98	724.27	86.49	-3708.52	665.57	99.44	-2659.85	20.57	14.96	-2636.43	29.84	56.57	-3149.72	162.99	398.73	-3587.74	285.63	886.72	-2560.20	148.55	1246.82	0.00	0.00	0.00	-1982.32	26.22	1528.37	-2457.07	235.04	1510.40	-2777.37	142.94	1736.05	-3047.19	305.42	1613.28	595.77	-12.33	78.53	1193.09	14.24	79.19	568.51
5.15000	-2366.75	205.00	18.22	-2209.21	209.04	43.95	-3069.12	723.22	86.52	-3700.71	664.75	100.12	-2652.73	19.95	15.97	-2612.49	30.78	60.14	-3137.22	160.94	397.27	-3579.06	284.91	886.76	-2553.88	150.62	1246.55	0.00	0.00	0.00	-1982.32	26.22	1528.37	-2418.57	235.61	1508.60	-2771.82	143.75	1736.14	-3040.47	305.96	1613.03	596.72	-12.16	78.75	1193.34	14.18	79.33	569.01
5.16000	-2403.72	205.44	10.81	-2213.12	209.08	43.67	-3062.25	722.16	86.56	-3692.85	663.90	100.79	-2635.53	21.37	18.12	-2594.44	31.72	62.29	-3124.71	158.90	395.80	-3570.34	284.18	886.76	-2536.47	151.07	1246.70	0.00	0.00	0.00	-1982.32	26.22	1528.37	-2430.19	234.62	1508.57	-2766.26	144.56	1736.23	-3033.74	306.50	1612.79	596.20	-12.41	78.53	1194.37	14.78	79.42	568.81
5.17000	-2377.63	202.92	15.39	-2217.23	209.12	43.39	-3055.35	721.08	86.59	-3684.95	663.04	101.47	-2611.09	22.53	21.13	-2584.99	33.34	61.98	-3112.19	156.86	394.32	-3561.57	283.44	886.73	-2536.06	152.04	1247.54	0.00	0.00	0.00	-1982.32	26.22	1528.37	-2409.01	237.08	1508.93	-2760.69	145.36	1736.32	-3026.98	307.03	1612.54	596.99	-12.21	78.89	1193.14	14.85	79.24	568.96
5.18000	-2379.73	204.67	14.25	-2221.54	209.16	43.09	-3048.43	719.98	86.62	-3677.01	662.16	102.14	-2604.32	24.03	20.21	-2569.16	34.41	63.21	-3099.67	154.82	392.83	-3552.77	282.69	886.67	-2532.17	152.43	1247.92	0.00	0.00	0.00	-1982.32	26.22	1528.37	-2416.21	236.43	1508.44	-2755.11	146.16	1736.40	-3020.21	307.56	1612.30	596.04	-12.13	78.83	1192.74	14.58	79.10	567.68
5.19000	-2393.13	204.91	11.81	-2226.04	209.19	42.78	-3041.49	718.86	86.65	-3669.02	661.27	102.82	-2590.85	25.53	20.47	-2565.54	36.70	60.36	-3087.14	152.78	391.34	-3543.92	281.94	886.58	-2545.75	153.11	1248.25	0.00	0.00	0.00	-1982.32	26.22	1528.37	-2401.66	237.92	1507.50	-2749.52	146.96	1736.48	-3013.41	308.08	1612.06	596.00	-12.33	78.53	1193.54	14.46	79.15	568.19
5.20000	-2373.99	206.84	15.53	-2230.70	209.23	42.47	-3034.53	717.73	86.67	-3660.99	660.36	103.50	-2560.98	28.70	22.57	-2543.44	37.46	60.65	-3074.60	150.74	389.83	-3535.04	281.18	886.46	-2541.95	154.55	1248.97	0.00	0.00	0.00	-1982.32	26.22	1528.37	-2419.76	236.43	1508.67	-2743.92	147.75	1736.56	-3006.60	308.59	1611.82	597.04	-12.26	78.85	1193.55	14.57	79.09	567.76
5.21000	-2380.30	203.51	13.96	-2235.54	209.26	42.15	-3027.55	716.57	86.69	-3652.92	659.44	104.18	-2557.40	30.57	20.19	-2525.46	39.04	59.77	-3062.05	148.71	388.32	-3526.11	280.41	886.30	-2533.93	154.97	1248.88	0.00	0.00	0.00	-1982.32	26.22	1528.37	-2395.02	236.50	1509.07	-2738.32	148.54	1736.63	-2999.77	309.10	1611.58	596.94	-11.73	78.77	1193.54	14.54	79.05	568.07
5.22000	-2380.28	204.88	13.18	-2240.52	209.29	41.82	-3020.54	715.40	86.71	-3644.81	658.50	104.85	-2526.57	32.22	22.47	-2507.02	41.59	59.04	-3049.50	146.67	386.80	-3517.14	279.63	886.11	-2531.11	155.56	1249.86	0.00	0.00	0.00	-1982.32	26.22	1528.37	-2395.82	236.12	1508.93	-2732.70	149.33	1736.70	-2992.92	309.60	1611.34	595.73	-12.16	78.46	1192.66	14.05	78.86	567.57
5.23000	-2398.71	204.10	10.13	-2245.64	209.32	41.48	-3013.52	714.21	86.73	-3636.65	657.54	105.53	-2499.10	35.53	23.11	-2501.09	41.71	55.21	-3036.95	144.64	385.27	-3508.13	278.84	885.90	-2535.26	155.83	1249.30	0.00	0.00	0.00	-1982.32	26.22	1528.37	-2389.52	237.69	1508.59	-2727.08	150.11	1736.76	-2986.05	310.09	1611.11	596.11	-12.23	78.60	1193.13	14.12	78.87	567.68
5.24000	-2372.09	205.30	15.36	-2250.88	209.35	41.13	-3006.47	713.01	86.75	-3628.45	656.57	106.21	-2456.48	36.95	27.88	-2487.63	43.06	53.38	-3024.39	142.61	383.73	-3499.08	278.05	885.64	-2517.55	158.25	1250.16	0.00	0.00	0.00	-1982.32	26.22	1528.37	-2383.71	239.17	1509.50	-2721.45	150.89	1736.82	-2979.16	310.58	1610.87	596.35	-11.75	78.83	1193.79	14.23	78.99	567.88
5.25000	-2365.76	204.90	15.85	-2256.24	209.37	40.77	-2999.40	711.78	86.76	-3620.21	655.58	106.89	-2452.89	35.38	25.09	-2477.70	41.93	49.33	-3011.83	140.58	382.18	-3490.00	277.25	885.36	-2502.14	158.95	1250.74	0.00	0.00	0.00	-1982.32	26.22	1528.37	-2370.25	237.98	1508.52	-2715.81	151.67	1736.88	-2972.26	311.06	1610.64	595.56	-12.24	78.59	1193.78	14.59	79.23	568.06
5.26000	-2385.05	206.03	12.45	-2261.70	209.40	40.41	-2992.32	710.54	86.77	-3611.93	654.58	107.57	-2444.41	36.82	24.38	-2450.48	41.30	49.38	-2999.26	138.55	380.63	-3480.87	276.43	885.05	-2513.23	157.91	1249.59	0.00	0.00	0.00	-1982.32	26.22	1528.37	-2353.43	238.50	1508.55	-2710.17	152.44	1736.93	-2965.34	311.54	1610.40	595.57	-12.29	78.57	1192.83	14.58	78.93	568.23
5.27000	-2381.07	203.64	13.13	-2267.24	209.42	40.04	-2985.21	709.28	86.78	-3603.61	653.56	108.25	-2432.53	35.25	22.44	-2443.03	40.03	45.78	-2986.70	136.52	379.07	-3471.70	275.61	884.70	-2510.76	157.45	1250.02	0.00	0.00	0.00	-1982.32	26.22	1528.37	-2375.10	235.58	1509.76	-2704.51	153.21	1736.98	-2958.40	312.00	1610.17	596.58	-12.50	78.78	1193.40	14.66	79.11	567.97
5.28000	-2386.72	205.34	12.65	-2272.87	209.45	39.67	-2978.09	708.01	86.79	-3595.25	652.53	108.93	-2432.43	32.57	19.68	-2441.19	37.26	41.41	-2974.13	134.50	377.49	-3462.49	274.79	884.32	-2495.05	158.26	1249.63	0.00	0.00	0.00	-1982.32	26.22	1528.37	-2386.67	235.64	1509.71	-2698.85	153.98	1737.03	-2951.44	312.46	1609.94	596.82	-12.29	78.66	1192.83	14.74	78.80	568.38
5.29000	-2372.05	205.27	15.76	-2278.56	209.47	39.29	-2970.94	706.72	86.79	-3586.85	651.48	109.61	-2403.28	30.50	22.67	-2439.32	36.50	38.09	-2961.57	132.48	375.91	-3453.25	273.95	883.91	-2501.41	158.71	1250.14	0.00	0.00	0.00	-1982.32	26.22	1528.37	-2370.69	235.51	1510.06	-2693.18	154.74	1737.07	-2944.46	312.91	1609.71	596.09	-11.67	78.57	1193.16	14.47	78.92	567.65
5.30000	-2354.66	204.45	18.30	-2284.31	209.49	38.90	-2963.78	705.41	86.79	-3578.41	650.42	110.28	-2408.79	28.96	18.99	-2395.20	33.88	42.60	-2949.00	130.46	374.33	-3443.96	273.11	883.46	-2490.69	158.57	1250.57	0.00	0.00	0.00	-1982.32	26.22	1528.37	-2355.22	235.64	1511.30	-2687.50	155.50	1737.11	-2937.47	313.36	1609.48	595.37	-12.20	78.40	1193.40	14.50	78.86	567.54
5.31000	-2394.34	204.64	11.13	-2290.10	209.51	38.50	-2956.60	704.09	86.79	-3569.93	649.34	110.96	-2395.34	28.09	18.23	-2381.32	32.71	41.70	-2936.44	128.45	372.73	-3434.64	272.25	882.98	-2482.72	157.44	1249.78	0.00	0.00	0.00	-1982.32	26.22	1528.37	-2355.24	234.88	1510.51	-2681.82	156.25	1737.14	-2930.46	313.80	1609.25	595.80	-12.04	78.60	1193.47	14.70	78.94	568.20
5.32000	-2381.13	204.07	14.52	-2295.91	209.53	38.10	-2949.40	702.75	86.79	-3561.42	648.25	111.64	-2382.13	27.28	17.56	-2362.27	30.14	42.71	-2923.88	126.43	371.13	-3425.27	271.39	882.47	-2472.56	159.02	1249.74	0.00	0.00	0.00	-1982.32	26.22	1528.37	-2350.23	234.77	1510.73	-2676.13	157.00	1737.17	-2923.44	314.23	1609.03	594.89	-11.75	78.41	1193.20	14.75	79.09	567.99
5.33000	-2369.46	203.91	16.17	-2301.75	209.55	37.70	-2942.18	701.39	86.78	-3552.87	647.15	112.32	-2369.18	26.51	16.97	-2367.91	27.77	39.68	-2911.32	124.43	369.52	-3415.87	270.52	881.92	-2480.06	158.02	1249.18	0.00	0.00	0.00	-1982.32	26.22	1528.37	-2355.15	234.26	1510.27	-2670.43	157.75	1737.20	-2916.40	314.65	1608.80	596.09	-12.06	78.70	1193.16	13.83	78.83	567.75
5.34000	-2371.70	204.06	16.69	-2307.58	209.57	37.29	-2934.94	700.02	86.78	-3544.28	646.03	113.00	-2356.49	25.79	16.46	-2358.72	25.90	39.93	-2898.76	122.42	367.90	-3406.43	269.65	881.34	-2465.74	158.44	1249.47	0.00	0.00	0.00	-1982.32	26.22	1528.37	-2354.22	233.00	1510.56	-2664.72	158.49	1737.22	-2909.34	315.07	1608.58	597.10	-11.89	78.86	1194.05	14.22	79.05	568.93
5.35000	-2378.30	204.28	15.12	-2313.42	209.58	36.87	-2927.69	698.63	86.77	-3535.65	644.89	113.68	-2344.07	25.12	16.02	-2351.66	22.86	39.11	-2886.21	120.42	366.28	-3396.95	268.76	880.73	-2467.85	158.39	1248.89	0.00	0.00	0.00	-1982.32	26.22	1528.37	-2355.62	232.03	1510.61	-2659.01	159.23	1737.24	-2902.27	315.48	1608.36	595.84	-11.42	78.47	1193.05	13.99	78.98	568.87
5.36000	-2374.49	204.60	15.93	-2319.23	209.60	36.45	-2920.42	697.23	86.76	-3526.98	643.75	114.36	-2331.94	24.49	15.65	-2359.43	22.39	37.11	-2873.67	118.42	364.64	-3387.44	267.86	880.09	-2463.46	157.04	1248.18	0.00	0.00	0.00	-1982.32	26.22	1528.37	-2320.11	232.33	1509.41	-2653.29	159.96	1737.26	-2895.18	315.88	1608.14	596.20	-12.08	78.47	1193.28	14.41	78.98	568.17
5.37000	-2373.16	205.35	16.35	-2325.01	209.62	36.03	-2913.13	695.81	86.74	-3518.28	642.59	115.03	-2320.12	23.89	15.33	-2307.04	21.74	46.94	-2861.13	116.42	363.00	-3377.88	266.96	879.41	-2455.01	156.86	1247.77	0.00	0.00	0.00	-1982.32	26.22	1528.37	-2323.62	231.76	1510.16	-2647.56	160.69	1737.27	-2888.07	316.28	1607.92	595.91	-11.88	78.55	1192.68	14.57	78.91	567.17
5.38000	-2362.23	206.14	18.98	-2330.76	209.64	35.60	-2905.83	694.38	86.73	-3509.55	641.41	115.71	-2308.60	23.34	15.08	-2295.22	20.61	48.39	-2848.59	114.43	361.36	-3368.29	266.05	878.69	-2463.43	157.68	1247.75	0.00	0.00	0.00	-1982.32	26.22	1528.37	-2324.40	231.37	1509.93	-2641.82	161.42	1737.28	-2880.95	316.67	1607.70	596.29	-12.11	78.68	1193.07	15.20	79.16	567.35
5.39000	-2377.30	204.11	15.77	-2336.44	209.65	35.16	-2898.51	692.93	86.71	-3500.78	640.22	116.39	-2297.41	22.81	14.87	-2295.73	18.65	46.47	-2836.06	112.44	359.70	-3358.66	265.13	877.94	-2458.50	156.31	1247.01	0.00	0.00	0.00	-1982.32	26.22	1528.37	-2314.45	230.37	1509.62	-2636.08	162.14	1737.28	-2873.82	317.05	1607.48	596.22	-11.93	78.81	1192.87	14.62	78.75	568.08
5.40000	-2387.00	203.66	12.95	-2342.06	209.67	34.73	-2891.17	691.47	86.69	-3491.97	639.02	117.06	-2286.55	22.31	14.70	-2302.14	18.07	45.44	-2823.54	110.45	358.04	-3349.00	264.20	877.16	-2437.28	155.56	1246.10	0.00	0.00	0.00	-1982.32	26.22	1528.37	-2304.71	228.97	1508.46	-2630.33	162.85	1737.28	-2866.67	317.42	1607.27	595.74	-11.94	78.35	1193.30	14.59	79.00	567.95
5.41000	-2390.99	204.95	11.95	-2347.60	209.69	34.29	-2883.82	689.99	86.66	-3483.14	637.81	117.74	-2276.04	21.84	14.56	-2248.13	19.07	55.26	-2811.03	108.47	356.37	-3339.29	263.26	876.35	-2439.67	153.76	1246.31	0.00	0.00	0.00	-1982.32	26.22	1528.37	-2319.56	228.10	1508.68	-2624.58	163.56	1737.28	-2859.50	317.79	1607.06	594.89	-12.03	77.98	1193.38	14.37	79.09	568.14
5.42000	-2397.30	203.82	10.99	-2353.05	209.71	33.84	-2876.45	688.50	86.64	-3474.26	636.58	118.41	-2265.90	21.39	14.46	-2246.38	18.55	55.79	-2798.53	106.50	354.70	-3329.55	262.32	875.49	-2424.94	153.36	1246.06	0.00	0.00	0.00	-1982.32	26.22	1528.37	-2310.51	226.46	1509.13	-2618.82	164.27	1737.27	-2852.33	318.15	1606.85	596.27	-12.21	78.50	1194.08	14.53	79.28	567.44
5.43000	-2389.86	205.02	11.62	-2358.40	209.73	33.40	-2869.07	686.99	86.61	-3465.36	635.34	119.09	-2256.12	20.96	14.38	-2220.18	18.40	59.83	-2786.04	104.52	353.01	-3319.78	261.36	874.61	-2421.64	151.69	1245.28	0.00	0.00	0.00	-1982.32	26.22	1528.37	-2313.32	225.61	1508.96	-2613.05	164.97	1737.25	-2845.13	318.50	1606.64	596.06	-12.36	78.47	1192.99	14.71	79.11	568.11
5.44000	-2382.56	205.14	12.48	-2363.63	209.75	32.95	-2861.68	685.47	86.58	-3456.42	634.09	119.76	-2246.73	20.55	14.32	-2197.52	18.03	62.36	-2773.56	102.55	351.33	-3309.96	260.40	873.69	-2411.55	151.39	1244.73	0.00	0.00	0.00	-1982.32	26.22	1528.37	-2302.74	222.82	1508.09	-2607.28	165.67	1737.24	-2837.92	318.84	1606.43	596.05	-12.55	78.56	1193.38	14.54	79.05	568.70
5.45000	-2389.59	204.16	11.90	-2368.74	209.77	32.50	-2854.26	683.93	86.55	-3447.45	632.82	120.43	-2237.73	20.16	14.27	-2183.34	19.67	65.01	-2761.09	100.59	349.63	-3300.12	259.43	872.73	-2405.62	150.51	1243.53	0.00	0.00	0.00	-1982.32	26.22	1528.37	-2282.10	222.16	1507.98	-2601.50	166.36	1737.22	-2830.70	319.18	1606.22	597.75	-12.23	79.12	1193.12	14.84	79.28	567.32
5.46000	-2380.83	204.84	13.27	-2373.71	209.79	32.04	-2846.84	682.39	86.52	-3438.44	631.54	121.10	-2229.14	19.77	14.22	-2211.37	16.62	56.00	-2748.63	98.63	347.93	-3290.23	258.45	871.74	-2405.11	149.00	1243.15	0.00	0.00	0.00	-1982.32	26.22	1528.37	-2261.53	219.99	1507.51	-2595.72	167.04	1737.19	-2823.47	319.51	1606.02	597.10	-12.04	78.84	1192.79	14.26	78.86	567.83
5.47000	-2394.72	205.50	10.36	-2378.52	209.81	31.59	-2839.40	680.82	86.48	-3429.41	630.25	121.77	-2220.97	19.39	14.18	-2204.28	17.96	54.11	-2736.18	96.68	346.22	-3280.31	257.46	870.72	-2397.96	147.04	1242.99	0.00	0.00	0.00	-1982.32	26.22	1528.37	-2268.36	218.36	1507.43	-2589.93	167.72	1737.16	-2816.22	319.83	1605.82	596.86	-11.71	78.92	1193.49	14.01	79.00	568.29
5.48000	-2367.66	204.01	16.01	-2383.18	209.83	31.13	-2831.94	679.25	86.45	-3420.34	628.95	122.44	-2213.24	19.02	14.12	-2158.87	18.90	60.90	-2723.75	94.73	344.50	-3270.35	256.46	869.65	-2393.69	146.03	1242.26	0.00	0.00	0.00	-1982.32	26.22	1528.37	-2286.54	216.62	1507.11	-2584.13	168.40	1737.13	-2808.96	320.14	1605.62	596.44	-11.96	78.73	1194.32	14.22	79.13	567.97
5.49000	-2380.08	205.28	13.33	-2387.66	209.85	30.67	-2824.48	677.66	86.41	-3411.24	627.64	123.11	-2205.94	18.64	14.06	-2209.65	15.38	46.72	-2711.33	92.78	342.78	-3260.36	255.45	868.56	-2394.81	145.04	1241.59	0.00	0.00	0.00	-1982.32	26.22	1528.37	-2283.07	214.07	1505.81	-2578.33	169.07	1737.09	-2801.68	320.44	1605.42	595.94	-12.37	78.52	1194.14	14.58	79.31	567.43
5.50000	-2387.50	205.08	12.12	-2391.95	209.88	30.21	-2817.00	676.05	86.37	-3402.11	626.31	123.78	-2199.10	18.27	13.97	-2205.85	16.46	43.31	-2698.93	90.84	341.06	-3250.34	254.44	867.42	-2391.77	143.73	1241.79	0.00	0.00	0.00	-1982.32	26.22	1528.37	-2282.81	212.77	1506.42	-2572.52	169.73	1737.05	-2794.39	320.74	1605.22	595.95	-12.47	78.63	1193.18	14.69	79.13	567.44
5.51000	-2370.98	205.36	15.44	-2396.04	209.90	29.75	-2809.50	674.44	86.32	-3392.95	624.97	124.44	-2192.73	17.89	13.86	-2203.98	16.20	40.40	-2686.54	88.91	339.32	-3240.27	253.41	866.26	-2367.26	142.04	1242.10	0.00	0.00	0.00	-1982.32	26.22	1528.37	-2275.26	210.68	1506.40	-2566.71	170.39	1737.01	-2787.09	321.03	1605.02	595.68	-12.01	78.46	1193.12	14.44	78.81	567.86
5.52000	-2366.47	207.13	15.05	-2399.92	209.93	29.29	-2802.00	672.81	86.28	-3383.77	623.62	125.11	-2186.84	17.51	13.72	-2198.65	17.23	37.68	-2674.17	86.98	337.58	-3230.18	252.38	865.05	-2373.48	139.58	1241.51	0.00	0.00	0.00	-1982.32	26.22	1528.37	-2254.37	208.93	1505.28	-2560.89	171.05	1736.96	-2779.78	321.31	1604.83	596.91	-11.87	78.74	1193.70	14.59	79.21	568.19
5.53000	-2379.91	206.59	11.99	-2403.58	209.96	28.83	-2794.48	671.17	86.23	-3374.55	622.26	125.77	-2181.44	17.11	13.54	-2184.33	17.44	37.64	-2661.82	85.05	335.84	-3220.05	251.34	863.81	-2373.58	137.95	1240.85	0.00	0.00	0.00	-1982.32	26.22	1528.37	-2266.66	206.50	1506.11	-2555.07	171.69	1736.90	-2772.45	321.58	1604.64	596.41	-11.71	78.76	1194.09	14.88	79.37	568.88
5.54000	-2385.37	205.53	11.87	-2407.01	209.99	28.36	-2786.95	669.51	86.18	-3365.30	620.89	126.44	-2176.55	16.70	13.32	-2194.27	16.54	30.23	-2649.48	83.14	334.08	-3209.88	250.29	862.54	-2367.13	136.35	1240.11	0.00	0.00	0.00	-1982.32	26.22	1528.37	-2231.43	203.48	1505.39	-2549.24	172.34	1736.85	-2765.11	321.85	1604.45	596.24	-12.38	78.73	1193.72	14.90	79.37	569.25
5.55000	-2386.51	207.35	11.49	-2410.19	210.02	27.90	-2779.41	667.85	86.13	-3356.03	619.50	127.10	-2172.17	16.28	13.05	-2198.32	15.09	27.18	-2637.16	81.22	332.33	-3199.68	249.23	861.22	-2361.57	135.32	1239.53	0.00	0.00	0.00	-1982.32	26.22	1528.37	-2231.50	201.53	1505.74	-2543.41	172.97	1736.78	-2757.77	322.11	1604.26	595.87	-12.26	78.42	1193.67	15.13	79.34	568.61
5.56000	-2365.09	205.21	15.32	-2413.11	210.05	27.44	-2771.86	666.17	86.07	-3346.73	618.11	127.76	-2168.32	15.83	12.72	-2196.86	16.22	26.36	-2624.86	79.32	330.56	-3189.45	248.16	859.87	-2350.81	132.61	1240.32	0.00	0.00	0.00	-1982.32	26.22	1528.37	-2241.42	199.96	1505.92	-2537.57	173.60	1736.72	-2750.40	322.35	1604.08	596.24	-12.45	78.29	1193.28	14.97	79.04	568.70
5.57000	-2378.21	206.84	13.13	-2415.75	210.08	26.98	-2764.29	664.48	86.02	-3337.40	616.70	128.42	-2165.00	15.36	12.33	-2176.20	17.58	28.64	-2612.58	77.42	328.80	-3179.18	247.08	858.49	-2359.29	130.32	1240.03	0.00	0.00	0.00	-1982.32	26.22	1528.37	-2224.67	197.98	1506.88	-2531.73	174.23	1736.65	-2743.03	322.59	1603.89	596.68	-12.45	78.62	1193.14	14.92	79.11	567.71
5.58000	-2376.53	205.82	12.42	-2418.12	210.12	26.52	-2756.72	662.77	85.96	-3328.04	615.28	129.07	-2162.24	14.87	11.87	-2189.16	16.64	25.98	-2600.32	75.52	327.02	-3168.88	246.00	857.07	-2342.48	127.67	1240.26	0.00	0.00	0.00	-1982.32	26.22	1528.37	-2233.17	194.45	1507.02	-2525.88	174.84	1736.57	-2735.65	322.83	1603.71	595.45	-12.21	78.58	1193.37	14.22	79.21	567.71
5.59000	-2361.82	206.59	14.63	-2420.19	210.16	26.06	-2749.13	661.06	85.90	-3318.66	613.85	129.73	-2160.04	14.34	11.34	-2195.18	15.40	23.93	-2588.08	73.63	325.24	-3158.54	244.90	855.61	-2336.20	126.04	1240.14	0.00	0.00	0.00	-1982.32	26.22	1528.37	-2233.76	193.58	1507.88	-2520.03	175.46	1736.49	-2728.25	323.05	1603.53	595.50	-11.83	78.57	1192.88	13.95	78.81	566.86
5.60000	-2357.95	205.56	15.60	-2421.95	210.20	25.60	-2741.54	659.33	85.84	-3309.25	612.42	130.38	-2153.18	13.79	11.36	-2193.94	14.84	22.54	-2575.87	71.75	323.46	-3148.17	243.80	854.11	-2334.40	124.29	1240.80	0.00	0.00	0.00	-1982.32	26.22	1528.37	-2232.67	191.12	1508.22	-2514.17	176.06	1736.41	-2720.84	323.27	1603.36	595.63	-12.04	78.50	1193.77	14.64	79.30	567.57
5.61000	-2356.94	206.14	14.83	-2423.40	210.24	25.14	-2733.93	657.59	85.78	-3299.82	610.97	131.03	-2160.71	12.14	8.16	-2190.90	15.12	22.57	-2563.67	69.88	321.67	-3137.77	242.68	852.58	-2331.68	122.59	1241.51	0.00	0.00	0.00	-1982.32	26.22	1528.37	-2214.39	189.29	1509.58	-2508.31	176.66	1736.32	-2713.43	323.48	1603.18	595.27	-12.32	78.34	1193.77	14.81	79.42	567.65
5.62000	-2349.03	206.56	16.06	-2424.51	210.29	24.69	-2726.31	655.84	85.71	-3290.36	609.51	131.68	-2147.00	12.15	11.20	-2188.95	13.27	24.43	-2551.50	68.01	319.87	-3127.34	241.56	851.01	-2321.97	120.80	1242.00	0.00	0.00	0.00	-1982.32	26.22	1528.37	-2206.34	186.03	1510.22	-2502.45	177.25	1736.23	-2706.00	323.67	1603.01	596.63	-12.07	78.80	1194.45	14.01	79.33	567.24
5.63000	-2371.23	205.54	11.50	-2425.28	210.33	24.24	-2718.69	654.08	85.64	-3280.87	608.04	132.33	-2137.63	12.81	12.41	-2184.20	14.81	24.33	-2539.35	66.15	318.07	-3116.87	240.43	849.40	-2329.65	118.03	1243.23	0.00	0.00	0.00	-1982.32	26.22	1528.37	-2196.37	183.41	1510.73	-2496.58	177.84	1736.13	-2698.56	323.86	1602.84	595.92	-12.29	78.66	1193.86	14.45	79.10	567.69
5.64000	-2354.09	206.66	14.07	-2425.70	210.38	23.79	-2711.06	652.31	85.57	-3271.36	606.56	132.98	-2146.59	11.43	9.17	-2194.75	13.82	21.01	-2527.23	64.29	316.26	-3106.37	239.29	847.75	-2327.24	117.05	1243.92	0.00	0.00	0.00	-1982.32	26.22	1528.37	-2221.69	179.92	1513.05	-2490.71	178.42	1736.03	-2691.12	324.05	1602.67	596.06	-12.25	78.34	1193.66	14.60	79.15	569.44
5.65000	-2365.34	206.17	11.40	-2425.75	210.44	23.34	-2703.41	650.53	85.50	-3261.83	605.07	133.62	-2186.79	9.08	0.18	-2190.66	14.80	21.72	-2515.14	62.44	314.45	-3095.84	238.14	846.07	-2314.24	114.97	1244.87	0.00	0.00	0.00	-1982.32	26.22	1528.37	-2193.16	179.78	1513.94	-2484.83	178.99	1735.92	-2683.66	324.22	1602.51	596.37	-12.20	78.75	1193.21	14.33	78.88	569.08
5.66000	-2337.31	208.42	16.61	-2425.43	210.49	22.89	-2695.76	648.73	85.43	-3252.27	603.57	134.27	-2158.93	11.35	5.72	-2199.76	13.58	20.94	-2503.07	60.60	312.63	-3085.27	236.98	844.35	-2308.58	112.44	1245.62	0.00	0.00	0.00	-1982.32	26.22	1528.37	-2182.25	177.59	1514.85	-2478.95	179.56	1735.81	-2676.19	324.39	1602.34	597.27	-12.70	78.88	1192.20	14.30	78.82	568.88
5.67000	-2331.43	207.21	17.24	-2444.40	208.95	18.69	-2688.10	646.93	85.35	-3242.69	602.06	134.91	-2129.93	11.24	10.18	-2197.12	12.40	20.26	-2491.02	58.77	310.81	-3074.68	235.82	842.59	-2294.99	109.82	1247.05	0.00	0.00	0.00	-1982.32	26.22	1528.37	-2169.76	174.47	1517.57	-2473.07	180.12	1735.70	-2668.71	324.54	1602.18	595.48	-12.25	78.59	1192.20	14.38	78.75	567.80
5.68000	-2347.54	207.37	13.80	-2411.76	209.81	24.33	-2680.43	645.11	85.28	-3233.09	600.54	135.55	-2145.32	10.98	7.72	-2194.09	14.38	20.59	-2479.01	56.94	308.99	-3064.05	234.64	840.79	-2305.14	107.87	1247.92	0.00	0.00	0.00	-1982.32	26.22	1528.37	-2165.06	171.84	1519.02	-2467.18	180.67	1735.58	-2661.23	324.69	1602.02	596.44	-11.77	78.75	1193.22	14.03	78.82	567.92
5.69000	-2346.10	207.94	14.18	-2429.44	209.61	19.93	-2672.76	643.29	85.20	-3223.46	599.01	136.18	-2138.76	11.55	8.85	-2196.65	14.62	20.47	-2467.02	55.12	307.16	-3053.39	233.46	838.96	-2292.46	106.12	1248.29	0.00	0.00	0.00	-1982.32	26.22	1528.37	-2180.33	171.62	1519.91	-2461.29	181.21	1735.46	-2653.73	324.83	1601.87	596.40	-11.68	78.80	1193.31	14.75	79.20	568.73
5.70000	-2346.16	208.00	14.35	-2423.77	210.59	18.87	-2665.07	641.46	85.12	-3213.82	597.48	136.82	-2161.38	8.89	3.57	-2198.15	15.18	19.71	-2455.06	53.31	305.32	-3042.70	232.26	837.08	-2286.99	103.62	1249.07	0.00	0.00	0.00	-1982.32	26.22	1528.37	-2208.10	168.13	1522.16	-2455.40	181.75	1735.33	-2646.23	324.96	1601.71	597.27	-11.69	79.00	1193.34	14.34	79.16	567.00
5.71000	-2335.61	208.32	15.82	-2374.90	210.71	27.71	-2657.38	639.61	85.03	-3204.15	595.93	137.45	-2144.06	9.29	6.64	-2194.68	12.46	20.45	-2443.13	51.51	303.48	-3031.98	231.06	835.17	-2291.73	101.25	1250.07	0.00	0.00	0.00	-1982.32	26.22	1528.37	-2205.55	165.33	1523.44	-2449.51	182.28	1735.20	-2638.72	325.08	1601.56	596.43	-11.85	78.67	1193.57	14.80	79.10	567.50
5.72000	-2344.99	207.93	13.44	-2424.54	212.61	18.15	-2649.69	637.76	84.95	-3194.46	594.37	138.08	-2156.55	10.43	4.45	-2184.15	14.06	21.70	-2431.23	49.71	301.64	-3021.22	229.84	833.22	-2280.02	100.24	1251.20	0.00	0.00	0.00	-1982.32	26.22	1528.37	-2202.80	165.32	1524.38	-2443.61	182.81	1735.06	-2631.20	325.20	1601.41	595.89	-12.27	78.55	1193.84	14.98	79.38	567.37
5.73000	-2340.45	208.88	14.03	-2419.46	212.45	20.75	-2641.98	635.89	84.86	-3184.75	592.81	138.71	-2153.25	9.86	4.50	-2178.95	14.76	22.52	-2419.36	47.92	299.79	-3010.44	228.62	831.23	-2272.71	98.02	1251.27	0.00	0.00	0.00	-1982.32	26.22	1528.37	-2164.77	162.89	1524.48	-2437.70	183.32	1734.92	-2623.67	325.30	1601.26	597.25	-11.61	78.98	1193.47	14.87	79.43	567.48
5.74000	-2334.70	210.26	15.13	-2427.10	210.74	19.14	-2634.27	634.02	84.77	-3175.02	591.24	139.33	-2156.50	9.12	4.09	-2200.56	12.82	18.36	-2407.53	46.14	297.94	-2999.62	227.39	829.20	-2275.96	95.24	1251.22	0.00	0.00	0.00	-1982.32	26.22	1528.37	-2155.14	162.64	1524.83	-2431.80	183.83	1734.77	-2616.13	325.39	1601.12	596.35	-12.29	78.66	1193.17	14.42	79.01	567.70
5.75000	-2335.60	208.89	15.45	-2423.27	212.23	21.19	-2626.55	632.14	84.68	-3165.27	589.66	139.95	-2165.98	9.22	3.53	-2191.97	12.96	20.43	-2395.72	44.37	296.08	-2988.78	226.15	827.13	-2262.28	93.17	1251.16	0.00	0.00	0.00	-1982.32	26.22	1528.37	-2159.33	160.94	1526.45	-2425.89	184.33	1734.62	-2608.58	325.48	1600.98	596.56	-12.40	78.65	1193.79	14.84	79.43	568.47
5.76000	-2328.85	210.47	14.54	-2449.27	210.01	18.01	-2618.83	630.24	84.59	-3155.50	588.07	140.58	-2143.01	9.95	5.61	-2185.26	14.24	22.05	-2383.95	42.61	294.22	-2977.90	224.90	825.02	-2259.00	91.40	1251.95	0.00	0.00	0.00	-1982.32	26.22	1528.37	-2165.25	158.54	1526.59	-2419.98	184.83	1734.46	-2601.03	325.56	1600.84	596.63	-12.37	78.76	1194.96	14.47	79.55	567.71
5.77000	-2327.45	210.27	14.12	-2395.63	212.61	27.98	-2611.10	628.34	84.50	-3145.71	586.47	141.19	-2147.17	9.01	6.36	-2190.76	13.50	21.11	-2372.22	40.85	292.36	-2967.00	223.64	822.88	-2260.37	90.52	1252.31	0.00	0.00	0.00	-1982.32	26.22	1528.37	-2163.38	157.69	1527.83	-2414.07	185.31	1734.30	-2593.47	325.63	1600.70	595.94	-11.76	78.67	1193.87	14.45	79.36	567.27
5.78000	-2318.33	210.61	14.67	-2425.17	212.65	20.73	-2603.37	626.43	84.40	-3135.90	584.86	141.81	-2130.28	9.97	9.75	-2192.43	13.55	20.73	-2360.52	39.11	290.49	-2956.06	222.37	820.69	-2259.32	88.80	1250.88	0.00	0.00	0.00	-1982.32	26.22	1528.37	-2141.60	157.85	1527.53	-2408.15	185.79	1734.14	-2585.90	325.69	1600.57	595.69	-11.66	78.53	1193.55	14.62	79.29	567.85
5.79000	-2302.78	211.68	16.01	-2408.05	212.60	23.35	-2595.63	624.52	84.31	-3126.08	583.25	142.42	-2148.92	9.53	5.98	-2188.98	14.06	20.76	-2348.85	37.37	288.62	-2945.10	221.09	818.47	-2252.75	87.40	1250.90	0.00	0.00	0.00	-1982.32	26.22	1528.37	-2145.38	155.52	1527.56	-2402.23	186.26	1733.97	-2578.33	325.74	1600.44	595.82	-11.76	78.65	1193.27	15.07	79.26	567.84
5.80000	-2304.07	213.33	13.95	-2362.03	212.06	32.48	-2587.89	622.59	84.21	-3116.24	581.62	143.03	-2155.51	8.82	4.73	-2201.48	14.02	19.34	-2337.22	35.64	286.74	-2934.10	219.81	816.20	-2247.99	87.43	1250.17	0.00	0.00	0.00	-1982.32	26.22	1528.37	-2157.09	154.50	1527.82	-2396.31	186.72	1733.79	-2570.75	325.78	1600.31	597.00	-12.05	78.66	1192.51	14.73	78.90	567.99
5.81000	-2292.98	214.34	15.10	-2340.99	214.06	37.34	-2580.15	620.65	84.11	-3106.38	579.99	143.64	-2142.75	10.74	7.39	-2189.41	13.50	21.51	-2325.62	33.92	284.86	-2923.08	218.51	813.90	-2232.64	86.05	1249.47	0.00	0.00	0.00	-1982.32	26.22	1528.37	-2154.08	153.99	1526.78	-2390.39	187.18	1733.61	-2563.16	325.81	1600.19	596.52	-12.16	78.46	1193.28	15.19	79.28	567.87
5.82000	-2276.38	217.60	18.63	-2351.68	214.98	37.01	-2572.39	618.71	84.00	-3096.50	578.36	144.24	-2143.77	9.27	6.63	-2180.84	14.20	22.94	-2314.07	32.21	282.98	-2912.03	217.20	811.55	-2243.19	84.28	1249.66	0.00	0.00	0.00	-1982.32	26.22	1528.37	-2137.35	153.60	1525.98	-2384.47	187.63	1733.43	-2555.56	325.83	1600.06	596.97	-12.36	78.91	1193.87	14.68	79.16	568.40
5.83000	-2271.29	220.22	19.86	-2301.67	219.37	48.33	-2564.64	616.76	83.90	-3086.61	576.71	144.85	-2146.38	11.07	7.87	-2197.93	12.58	19.66	-2302.55	30.51	281.09	-2900.94	215.89	809.17	-2236.13	82.90	1249.75	0.00	0.00	0.00	-1982.32	26.22	1528.37	-2114.58	151.97	1526.03	-2378.54	188.07	1733.24	-2547.96	325.84	1599.94	596.47	-12.31	78.79	1193.36	14.59	79.17	568.51
5.84000	-2265.88	222.75	21.37	-2317.84	219.13	46.01	-2556.88	614.80	83.79	-3076.70	575.06	145.44	-2129.91	10.51	10.80	-2186.04	13.73	22.64	-2291.07	28.82	279.20	-2889.83	214.56	806.74	-2267.85	79.34	1250.85	0.00	0.00	0.00	-1982.32	26.22	1528.37	-2132.50	151.28	1527.44	-2372.62	188.50	1733.05	-2540.36	325.85	1599.83	595.87	-12.33	78.59	1192.55	14.31	78.98	567.37
5.85000	-2259.80	225.61	22.27	-2330.98	221.01	42.84	-2549.12	612.83	83.68	-3066.78	573.40	146.04	-2135.95	11.35	8.69	-2192.95	13.71	21.46	-2279.63	27.13	277.31	-2878.70	213.23	804.27	-2236.80	80.05	1250.58	0.00	0.00	0.00	-1982.32	26.22	1528.37	-2127.75	152.76	1526.83	-2366.69	188.92	1732.85	-2532.74	325.84	1599.71	595.60	-11.76	78.56	1193.72	14.50	79.19	567.21
5.86000	-2251.91	228.03	22.73	-2308.40	220.93	45.72	-2541.36	610.86	83.57	-3056.84	571.73	146.63	-2131.38	11.05	12.21	-2186.04	13.12	22.59	-2268.23	25.46	275.41	-2867.53	211.88	801.77	-2227.27	80.35	1250.42	0.00	0.00	0.00	-1982.32	26.22	1528.37	-2115.81	151.85	1525.92	-2360.76	189.33	1732.65	-2525.12	325.83	1599.60	594.91	-12.13	78.11	1193.56	14.59	79.33	568.19
5.87000	-2241.40	229.82	23.49	-2308.82	222.58	44.71	-2533.59	608.88	83.46	-3046.88	570.06	147.22	-2146.96	11.12	9.02	-2194.08	13.57	21.39	-2256.87	23.80	273.51	-2856.33	210.53	799.22	-2221.91	78.27	1251.05	0.00	0.00	0.00	-1982.32	26.22	1528.37	-2100.36	150.50	1524.90	-2354.82	189.74	1732.44	-2517.50	325.80	1599.49	595.79	-12.21	78.62	1193.71	14.70	79.30	567.98
5.88000	-2233.97	229.92	22.20	-2289.52	221.91	44.77	-2525.82	606.89	83.35	-3036.91	568.38	147.81	-2151.13	11.40	8.93	-2183.66	15.55	23.66	-2245.56	22.15	271.61	-2845.11	209.17	796.63	-2220.34	77.52	1251.44	0.00	0.00	0.00	-1982.32	26.22	1528.37	-2106.79	151.20	1525.28	-2348.89	190.13	1732.23	-2509.87	325.77	1599.39	595.46	-12.09	78.47	1193.65	14.50	79.28	566.92
5.89000	-2220.71	231.52	22.86	-2281.52	224.06	42.81	-2518.05	604.89	83.24	-3026.93	566.69	148.39	-2146.87	11.69	10.72	-2191.79	13.96	22.15	-2234.28	20.50	269.70	-2833.86	207.79	794.00	-2220.32	76.71	1250.67	0.00	0.00	0.00	-1982.32	26.22	1528.37	-2088.25	150.26	1524.28	-2342.96	190.52	1732.01	-2502.24	325.72	1599.28	596.10	-12.21	78.61	1193.12	14.08	78.85	567.56
5.90000	-2207.94	229.56	21.66	-2271.31	221.73	41.12	-2510.28	602.89	83.12	-3016.94	565.00	148.97	-2161.99	11.13	6.77	-2188.39	15.50	23.35	-2223.05	18.87	267.79	-2822.58	206.41	791.33	-2222.18	76.26	1251.13	0.00	0.00	0.00	-1982.32	26.22	1528.37	-2101.76	149.50	1523.74	-2337.02	190.90	1731.79	-2494.60	325.67	1599.18	595.97	-11.83	78.53	1193.61	14.68	79.10	567.03
5.91000	-2207.62	229.70	18.07	-2242.46	222.49	42.91	-2502.50	600.88	83.00	-3006.93	563.30	149.55	-2134.22	12.74	13.56	-2181.96	15.47	25.44	-2211.86	17.25	265.88	-2811.27	205.02	788.62	-2209.51	75.75	1251.54	0.00	0.00	0.00	-1982.32	26.22	1528.37	-2089.90	150.01	1523.35	-2331.08	191.27	1731.56	-2486.96	325.61	1599.09	596.23	-12.16	78.33	1193.83	14.92	79.27	568.94
5.92000	-2193.12	228.57	17.92	-2257.65	220.62	34.95	-2494.73	598.86	82.88	-2996.91	561.59	150.13	-2140.51	14.62	12.73	-2177.88	16.09	26.53	-2200.72	15.63	263.96	-2799.94	203.62	785.87	-2203.74	74.58	1251.70	0.00	0.00	0.00	-1982.32	26.22	1528.37	-2081.50	150.96	1524.18	-2325.15	191.63	1731.33	-2479.31	325.53	1598.99	596.38	-12.05	78.34	1194.04	14.36	79.20	568.36
5.93000	-2181.75	226.76	16.46	-2251.81	218.38	33.24	-2486.95	596.84	82.76	-2986.88	559.88	150.70	-2149.82	12.72	10.03	-2169.16	17.69	28.60	-2189.62	14.03	262.05	-2788.58	202.21	783.07	-2205.38	74.98	1251.51	0.00	0.00	0.00	-1982.32	26.22	1528.37	-2085.99	151.87	1524.94	-2319.21	191.99	1731.09	-2471.66	325.45	1598.90	596.70	-12.39	78.66	1194.07	14.31	79.40	568.26
5.94000	-2170.09	224.88	15.66	-2215.89	217.87	33.92	-2479.17	594.81	82.64	-2976.83	558.16	151.26	-2118.72	15.27	17.32	-2191.33	17.02	24.25	-2178.57	12.44	260.13	-2777.19	200.78	780.24	-2199.74	74.53	1251.01	0.00	0.00	0.00	-1982.32	26.22	1528.37	-2099.34	149.39	1526.29	-2313.27	192.33	1730.85	-2464.00	325.36	1598.82	595.57	-11.85	78.42	1193.96	14.09	79.32	568.07
5.95000	-2157.77	223.32	14.92	-2193.80	216.69	33.33	-2471.39	592.78	82.51	-2966.78	556.44	151.83	-2138.08	12.78	14.21	-2185.66	16.45	25.99	-2167.56	10.86	258.20	-2765.78	199.35	777.36	-2187.85	74.94	1250.85	0.00	0.00	0.00	-1982.32	26.22	1528.37	-2094.67	151.83	1526.16	-2307.33	192.67	1730.60	-2456.34	325.26	1598.73	596.53	-11.73	78.62	1192.64	14.48	78.84	567.98
5.96000	-2139.13	222.27	15.12	-2173.11	215.07	31.89	-2463.62	590.74	82.39	-2956.71	554.71	152.39	-2159.71	13.15	10.16	-2170.24	17.28	28.95	-2156.60	9.29	256.28	-2754.34	197.91	774.44	-2185.37	73.63	1250.10	0.00	0.00	0.00	-1982.32	26.22	1528.37	-2080.60	152.14	1527.33	-2301.39	192.99	1730.35	-2448.68	325.15	1598.65	597.09	-11.86	79.00	1193.14	14.66	79.20	568.27
5.97000	-2104.00	220.73	19.44	-2168.56	214.54	30.13	-2455.84	588.69	82.26	-2946.64	552.97	152.94	-2141.69	13.22	13.82	-2191.54	16.10	24.93	-2145.69	7.73	254.35	-2742.88	196.46	771.48	-2183.16	72.91	1250.44	0.00	0.00	0.00	-1982.32	26.22	1528.37	-2065.14	151.92	1527.01	-2295.45	193.31	1730.09	-2441.01	325.02	1598.57	596.69	-12.19	78.79	1193.53	13.98	79.24	567.95
5.98000	-2088.82	217.63	19.27	-2129.81	211.75	31.79	-2448.06	586.64	82.13	-2936.55	551.23	153.50	-2104.57	14.65	21.76	-2186.52	15.64	25.71	-2134.83	6.18	252.42	-2731.38	195.00	768.47	-2168.82	72.27	1250.24	0.00	0.00	0.00	-1982.32	26.22	1528.37	-2068.29	151.57	1525.27	-2289.51	193.62	1729.83	-2433.34	324.89	1598.50	596.39	-11.95	78.64	1193.78	14.20	79.06	568.88
5.99000	-2066.92	216.38	21.59	-2094.07	209.66	36.92	-2440.28	584.58	82.00	-2926.45	549.49	154.05	-2132.56	12.88	16.53	-2188.41	14.91	25.86	-2124.02	4.64	250.49	-2719.87	193.53	765.43	-2169.69	72.65	1249.64	0.00	0.00	0.00	-1982.32	26.22	1528.37	-2060.38	152.55	1523.89	-2283.57	193.91	1729.56	-2425.67	324.75	1598.43	594.86	-12.14	78.33	1193.82	14.96	79.35	569.31
6.00000	-2054.70	215.61	23.09	-2082.36	209.58	32.77	-2432.51	582.52	81.86	-2916.35	547.74	154.59	-2137.40	13.70	15.69	-2191.21	15.55	24.91	-2113.26	3.12	248.56	-2708.32	192.05	762.34	-2166.13	72.63	1249.26	0.00	0.00	0.00	-1982.32	26.22	1528.37	-2055.30	152.88	1524.65	-2277.63	194.20	1729.29	-2417.99	324.60	1598.36	596.58	-11.63	78.64	1193.14	14.73	79.07	569.17
6.01000	-2029.63	212.82	26.13	-2083.60	208.32	32.65	-2424.74	580.45	81.73	-2906.23	545.98	155.13	-2151.32	12.17	11.94	-2184.23	16.59	25.96	-2102.55	1.60	246.62	-2696.75	190.57	759.20	-2163.64	71.93	1249.02	0.00	0.00	0.00	-1982.32	26.22	1528.37	-2055.23	154.08	1524.00	-2271.69	194.48	1729.01	-2410.31	324.44	1598.29	596.86	-12.01	78.74	1193.29	14.67	79.02	568.81
6.02000	-2016.77	212.40	28.85	-2041.50	207.86	38.66	-2416.96	578.38	81.59	-2896.11	544.22	155.67	-2141.10	12.59	13.70	-2170.71	15.13	28.67	-2091.89	0.10	244.68	-2685.16	189.07	756.03	-2163.56	72.33	1248.90	0.00	0.00	0.00	-1982.32	26.22	1528.37	-2056.54	155.18	1523.36	-2265.75	194.75	1728.73	-2402.63	324.27	1598.23	596.17	-12.08	78.72	1193.09	14.77	79.21	567.94
6.03000	-1986.54	212.71	35.04	-2021.33	208.52	41.82	-2409.19	576.30	81.46	-2885.98	542.45	156.21	-2149.60	11.79	11.40	-2190.95	14.96	23.73	-2081.28	-1.39	242.74	-2673.54	187.56	752.81	-2160.51	73.21	1248.54	0.00	0.00	0.00	-1982.32	26.22	1528.37	-2053.28	156.08	1523.75	-2259.81	195.01	1728.44	-2394.95	324.08	1598.18	596.00	-12.29	78.58	1193.03	14.85	78.97	568.71
6.04000	-1961.87	211.56	39.86	-1976.69	209.76	48.10	-2401.42	574.22	81.32	-2875.85	540.68	156.74	-2151.51	11.58	11.40	-2185.90	13.72	24.83	-2070.73	-2.87	240.80	-2661.90	186.04	749.55	-2150.56	73.41	1248.25	0.00	0.00	0.00	-1982.32	26.22	1528.37	-2047.30	155.43	1523.15	-2253.87	195.26	1728.15	-2387.26	323.89	1598.12	595.17	-11.79	78.46	1193.36	14.29	79.09	567.70
6.05000	-1951.70	212.82	42.58	-2005.01	204.68	40.98	-2393.66	572.13	81.18	-2865.70	538.91	157.26	-2156.62	10.91	10.71	-2183.76	13.89	25.29	-2060.23	-4.33	238.86	-2650.23	184.51	746.25	-2146.90	73.78	1247.90	0.00	0.00	0.00	-1982.32	26.22	1528.37	-2041.90	155.69	1522.11	-2247.93	195.50	1727.85	-2379.57	323.69	1598.07	595.12	-11.95	78.29	1193.39	14.30	79.08	568.52
6.06000	-1921.07	212.92	48.45	-1949.24	209.50	51.07	-2385.90	570.04	81.03	-2855.55	537.13	157.78	-2155.19	12.18	9.28	-2197.57	12.32	22.36	-2049.78	-5.79	236.91	-2638.54	182.97	742.90	-2130.58	74.16	1248.10	0.00	0.00	0.00	-1982.32	26.22	1528.37	-2037.72	154.95	1521.82	-2241.99	195.73	1727.55	-2371.89	323.48	1598.02	595.80	-11.99	78.39	1194.24	14.11	79.35	568.18
6.07000	-1908.83	214.18	51.21	-1982.61	208.02	43.21	-2378.14	567.94	80.89	-2845.39	535.34	158.30	-2138.59	10.05	12.35	-2173.44	12.68	26.44	-2039.39	-7.23	234.97	-2626.82	181.42	739.51	-2132.53	74.83	1247.77	0.00	0.00	0.00	-1982.32	26.22	1528.37	-2029.34	155.73	1521.66	-2236.06	195.95	1727.24	-2364.20	323.25	1597.98	595.17	-12.26	78.06	1194.39	14.59	79.35	567.72
6.08000	-1882.41	216.41	57.28	-1968.24	207.78	44.05	-2370.38	565.84	80.75	-2835.23	533.56	158.82	-2151.70	7.99	9.12	-2185.14	12.93	23.66	-2029.06	-8.66	233.02	-2615.08	179.86	736.08	-2117.67	75.87	1247.08	0.00	0.00	0.00	-1982.32	26.22	1528.37	-2019.21	157.75	1521.18	-2230.12	196.15	1726.92	-2356.50	323.02	1597.94	596.81	-11.73	78.72	1193.26	14.25	79.23	567.83
6.09000	-1873.28	217.57	61.25	-1954.17	207.60	44.68	-2362.63	563.74	80.60	-2825.06	531.76	159.33	-2119.59	11.13	14.50	-2179.77	12.42	24.19	-2018.78	-10.08	231.07	-2603.31	178.30	732.60	-2124.83	75.56	1246.66	0.00	0.00	0.00	-1982.32	26.22	1528.37	-2005.95	159.65	1519.99	-2224.18	196.35	1726.61	-2348.81	322.77	1597.90	598.12	-11.89	79.29	1192.30	14.06	78.86	568.18
6.10000	-1860.76	217.56	64.79	-1940.41	207.49	45.12	-2354.88	561.63	80.45	-2814.89	529.97	159.83	-2133.72	9.29	12.29	-2167.41	11.92	26.98	-2008.56	-11.48	229.12	-2591.52	176.72	729.08	-2113.73	76.37	1246.72	0.00	0.00	0.00	-1982.32	26.22	1528.37	-2008.09	159.00	1520.13	-2218.25	196.54	1726.28	-2341.12	322.52	1597.87	595.95	-11.80	78.58	1193.49	14.65	79.05	568.17
6.11000	-1859.55	218.18	66.04	-1926.96	207.45	45.36	-2347.13	559.52	80.30	-2804.72	528.17	160.33	-2131.40	9.44	12.26	-2183.94	11.60	23.76	-1998.39	-12.88	227.17	-2579.71	175.13	725.51	-2117.20	76.07	1245.76	0.00	0.00	0.00	-1982.32	26.22	1528.37	-2003.45	160.27	1520.45	-2212.32	196.72	1725.95	-2333.43	322.25	1597.84	595.83	-12.03	78.54	1193.54	14.44	79.12	568.31
6.12000	-1848.59	218.70	68.14	-1913.79	207.47	45.40	-2339.39	557.41	80.15	-2794.54	526.37	160.83	-2143.38	9.29	9.59	-2176.08	11.98	26.01	-1988.29	-14.25	225.22	-2567.87	173.53	721.90	-2096.71	77.81	1245.78	0.00	0.00	0.00	-1982.32	26.22	1528.37	-1998.26	162.51	1519.96	-2206.39	196.89	1725.62	-2325.73	321.98	1597.81	595.46	-12.34	78.44	1193.46	14.64	79.21	568.60
6.13000	-1823.31	218.15	72.48	-1900.93	207.56	45.26	-2331.65	555.29	80.00	-2784.35	524.56	161.32	-2134.67	7.61	10.77	-2173.19	11.28	25.81	-1978.24	-15.62	223.26	-2556.02	171.92	718.25	-2113.98	78.72	1244.80	0.00	0.00	0.00	-1981.77	26.36	1528.28	-2000.09	163.56	1518.16	-2200.46	197.05	1725.28	-2318.04	321.69	1597.79	597.05	-11.96	78.92	1193.55	14.47	79.09	567.87
6.14000	-1818.46	218.90	71.45	-1888.36	207.71	44.93	-2323.92	553.17	79.84	-2774.16	522.75	161.81	-2148.97	6.40	8.11	-2192.33	10.70	21.65	-1968.26	-16.97	221.31	-2544.13	170.30	714.55	-2093.60	80.30	1244.41	0.00	0.00	0.00	-1980.17	26.79	1528.04	-1985.11	165.89	1517.61	-2194.53	197.19	1724.93	-2310.34	321.39	1597.77	595.32	-11.84	78.60	1193.24	14.32	78.86	567.50
6.15000	-1812.63	216.50	68.47	-1876.08	207.92	44.42	-2316.20	551.05	79.69	-2763.97	520.94	162.29	-2162.76	6.66	5.13	-2192.16	11.15	21.69	-1958.33	-18.31	219.35	-2532.23	168.67	710.81	-2091.45	80.92	1243.61	0.00	0.00	0.00	-1977.63	27.48	1527.70	-1969.67	167.23	1517.37	-2188.60	197.33	1724.58	-2302.65	321.09	1597.75	596.95	-12.15	79.03	1192.78	14.23	79.12	568.14
6.16000	-1804.41	214.03	64.25	-1864.08	208.19	43.74	-2308.48	548.92	79.53	-2753.78	519.12	162.77	-2144.97	7.08	7.14	-2199.62	10.05	19.98	-1948.47	-19.64	217.40	-2520.30	167.04	707.02	-2092.49	82.19	1243.51	0.00	0.00	0.00	-1974.26	28.42	1527.27	-1967.58	168.01	1517.32	-2182.67	197.45	1724.23	-2294.96	320.77	1597.74	595.98	-12.07	78.56	1193.29	14.78	79.31	568.32
6.17000	-1793.30	213.48	64.40	-1852.38	208.51	42.88	-2300.76	546.79	79.37	-2743.59	517.30	163.25	-2128.78	8.15	10.48	-2189.46	10.15	21.67	-1938.67	-20.95	215.44	-2508.35	165.39	703.19	-2091.20	84.10	1243.07	0.00	0.00	0.00	-1970.15	29.61	1526.81	-1972.12	169.63	1517.02	-2176.75	197.57	1723.86	-2287.27	320.44	1597.73	595.91	-12.07	78.39	1193.37	14.68	79.09	568.39
6.18000	-1782.55	213.00	64.36	-1840.95	208.90	41.86	-2293.06	544.66	79.21	-2733.39	515.48	163.72	-2150.64	6.21	6.29	-2183.05	9.32	22.65	-1928.93	-22.25	213.48	-2496.38	163.73	699.31	-2078.25	85.48	1242.42	0.00	0.00	0.00	-1965.41	31.01	1526.35	-1968.96	172.34	1516.04	-2170.83	197.67	1723.50	-2279.57	320.10	1597.73	597.10	-12.01	78.85	1193.50	14.63	79.33	568.15
6.19000	-1772.15	212.58	64.12	-1829.80	209.33	40.67	-2285.35	542.53	79.05	-2723.20	513.66	164.18	-2137.95	6.16	8.44	-2196.59	9.48	20.35	-1919.26	-23.54	211.52	-2484.39	162.06	695.39	-2074.37	86.95	1242.53	0.00	0.00	0.00	-1960.15	32.62	1525.93	-1955.96	175.29	1516.01	-2164.91	197.76	1723.12	-2271.88	319.75	1597.73	596.50	-12.16	78.74	1193.33	14.89	79.17	568.10
6.20000	-1762.12	212.21	63.69	-1818.93	209.83	39.32	-2277.66	540.39	78.89	-2713.00	511.83	164.64	-2162.93	3.84	2.47	-2190.06	10.07	21.38	-1909.65	-24.81	209.57	-2472.37	160.38	691.42	-2067.10	88.31	1241.59	0.00	0.00	0.00	-1954.47	34.43	1525.57	-1965.06	177.26	1515.51	-2158.99	197.84	1722.75	-2264.19	319.39	1597.73	596.56	-11.81	78.98	1193.48	14.45	79.09	568.15
6.21000	-1752.43	211.90	63.07	-1808.34	210.37	37.82	-2269.97	538.25	78.72	-2702.80	510.01	165.10	-2165.61	4.33	2.05	-2187.95	9.69	21.89	-1900.10	-26.07	207.61	-2460.33	158.69	687.40	-2073.17	89.35	1240.75	0.00	0.00	0.00	-1948.47	36.42	1525.33	-1955.15	179.00	1514.72	-2153.08	197.91	1722.36	-2256.50	319.01	1597.74	595.86	-11.81	78.59	1192.90	14.67	79.01	567.17
6.22000	-1743.08	211.65	62.26	-1798.02	210.96	36.17	-2262.29	536.11	78.56	-2692.61	508.17	165.55	-2156.35	4.93	3.13	-2184.12	9.05	23.29	-1890.63	-27.31	205.65	-2448.28	156.99	683.35	-2058.58	90.70	1240.87	0.00	0.00	0.00	-1942.25	38.58	1525.23	-1939.54	179.60	1514.09	-2147.16	197.97	1721.97	-2248.82	318.63	1597.75	596.30	-11.70	78.49	1193.01	14.48	79.26	567.30
6.23000	-1734.08	211.45	61.28	-1787.97	211.61	34.36	-2254.62	533.97	78.39	-2682.41	506.34	165.99	-2145.97	5.43	5.45	-2188.57	9.03	21.93	-1881.21	-28.54	203.69	-2436.20	155.28	679.24	-2045.35	92.26	1241.02	0.00	0.00	0.00	-1935.92	40.89	1525.32	-1931.48	179.30	1513.55	-2141.25	198.02	1721.58	-2241.13	318.23	1597.76	596.91	-11.89	78.79	1194.43	14.87	79.79	567.16
6.24000	-1725.41	211.31	60.12	-1778.18	212.30	32.42	-2246.95	531.83	78.22	-2672.21	504.51	166.43	-2138.57	5.45	6.41	-2185.11	8.68	23.15	-1871.87	-29.76	201.73	-2424.10	153.56	675.09	-2035.89	93.41	1240.67	0.00	0.00	0.00	-1929.58	43.33	1525.63	-1929.94	182.19	1514.27	-2135.35	198.06	1721.18	-2233.45	317.83	1597.78	596.21	-11.91	78.65	1193.79	14.91	79.30	568.08
6.25000	-1717.08	211.21	58.79	-1768.66	213.04	30.33	-2239.30	529.69	78.05	-2662.02	502.67	166.87	-2160.22	3.44	1.71	-2183.36	8.76	22.84	-1862.59	-30.96	199.77	-2411.97	151.83	670.89	-2045.95	96.26	1240.68	0.00	0.00	0.00	-1923.33	45.90	1526.19	-1936.18	184.79	1513.87	-2129.44	198.08	1720.78	-2225.77	317.41	1597.81	596.04	-12.24	78.68	1193.94	14.38	78.98	567.98
6.26000	-1709.07	211.17	57.30	-1759.40	213.82	28.11	-2231.65	527.54	77.88	-2651.83	500.83	167.30	-2124.12	5.34	9.88	-2180.11	10.34	24.07	-1853.38	-32.15	197.81	-2399.83	150.09	666.65	-2025.50	97.45	1241.17	0.00	0.00	0.00	-1917.28	48.58	1527.05	-1933.16	187.37	1514.26	-2123.54	198.09	1720.36	-2218.09	316.98	1597.83	596.53	-12.45	78.77	1193.72	14.72	79.15	568.51
6.27000	-1701.38	211.18	55.64	-1750.40	214.65	25.76	-2224.01	525.40	77.71	-2641.64	498.99	167.72	-2130.96	3.68	7.83	-2180.69	7.92	23.29	-1844.24	-33.32	195.85	-2387.67	148.33	662.36	-2027.68	99.85	1241.57	0.00	0.00	0.00	-1911.54	51.36	1528.24	-1917.17	189.80	1514.62	-2117.64	198.10	1719.95	-2210.42	316.54	1597.87	596.90	-11.62	78.73	1192.86	14.28	78.95	568.28
6.28000	-1694.02	211.24	53.83	-1741.65	215.52	23.28	-2216.38	523.25	77.54	-2631.46	497.15	168.14	-2143.30	2.97	5.03	-2168.26	7.91	25.11	-1835.17	-34.47	193.89	-2375.49	146.57	658.03	-2019.04	101.28	1241.97	0.00	0.00	0.00	-1913.28	54.44	1528.65	-1904.42	193.09	1514.26	-2111.75	198.08	1719.53	-2202.75	316.09	1597.90	596.45	-12.18	78.59	1193.55	14.24	79.35	567.48
6.29000	-1686.96	211.34	51.86	-1733.16	216.44	20.67	-2208.76	521.10	77.36	-2621.27	495.31	168.56	-2154.75	2.94	2.24	-2195.89	7.16	19.81	-1826.17	-35.62	191.93	-2363.28	144.80	653.65	-2021.94	103.88	1242.74	0.00	0.00	0.00	-1884.72	58.48	1531.36	-1889.03	194.02	1514.81	-2105.85	198.06	1719.10	-2195.08	315.63	1597.94	595.91	-12.30	78.63	1193.97	14.33	79.15	568.83
6.30000	-1680.22	211.49	49.75	-1724.92	217.39	17.95	-2201.14	518.96	77.19	-2611.09	493.47	168.97	-2138.67	3.76	5.08	-2192.35	8.17	19.62	-1817.24	-36.74	189.97	-2351.06	143.02	649.22	-2018.70	105.60	1243.16	0.00	0.00	0.00	-1892.53	58.80	1531.57	-1895.35	195.52	1516.75	-2099.96	198.03	1718.67	-2187.41	315.16	1597.98	596.11	-12.19	78.55	1193.64	14.58	79.16	568.64
6.31000	-1673.78	211.69	47.48	-1716.92	218.38	15.11	-2193.54	516.81	77.01	-2600.92	491.62	169.37	-2143.63	2.72	3.94	-2171.55	9.37	24.05	-1808.39	-37.85	188.02	-2338.82	141.22	644.74	-2011.28	106.73	1243.83	0.00	0.00	0.00	-1892.80	58.62	1532.57	-1906.29	197.82	1518.15	-2094.08	197.98	1718.23	-2179.75	314.67	1598.03	596.60	-12.09	78.77	1193.18	14.50	79.16	567.94
6.32000	-1667.65	211.93	45.08	-1709.18	219.40	12.17	-2185.95	514.66	76.83	-2590.75	489.78	169.77	-2151.10	1.65	3.09	-2177.88	7.99	22.04	-1799.60	-38.95	186.06	-2326.56	139.42	640.22	-2008.48	108.54	1245.23	0.00	0.00	0.00	-1886.03	63.62	1533.58	-1893.01	201.38	1517.32	-2088.20	197.92	1717.78	-2172.09	314.18	1598.08	595.41	-12.03	78.44	1193.10	14.27	79.08	568.27
6.33000	-1661.80	212.21	42.55	-1701.67	220.47	9.11	-2178.37	512.51	76.65	-2580.58	487.93	170.16	-2147.97	2.01	3.56	-2195.91	7.18	18.80	-1790.89	-40.03	184.10	-2314.28	137.60	635.65	-2003.40	111.01	1246.41	0.00	0.00	0.00	-1890.84	65.05	1535.98	-1887.86	203.15	1518.71	-2082.32	197.85	1717.33	-2164.43	313.67	1598.14	596.18	-12.09	78.65	1193.46	14.54	79.00	568.23
6.34000	-1656.26	212.53	39.88	-1694.41	221.56	5.95	-2170.80	510.36	76.47	-2570.43	486.09	170.55	-2134.36	4.66	6.86	-2180.48	7.89	21.10	-1782.26	-41.10	182.15	-2301.98	135.78	631.04	-1983.75	112.87	1247.92	0.00	0.00	0.00	-1884.20	69.55	1537.48	-1882.58	205.22	1520.10	-2076.44	197.77	1716.88	-2156.78	313.15	1598.20	596.13	-12.05	78.49	1192.95	14.75	79.11	568.29
6.35000	-1650.99	212.89	37.08	-1687.39	222.69	2.70	-2163.24	508.21	76.29	-2560.27	484.24	170.93	-2140.82	4.06	5.90	-2182.18	8.65	20.30	-1773.70	-42.15	180.19	-2289.66	133.94	626.38	-1979.00	114.82	1249.29	0.00	0.00	0.00	-1869.93	72.35	1538.77	-1865.03	206.45	1521.42	-2070.57	197.67	1716.41	-2149.14	312.62	1598.26	596.04	-12.21	78.64	1193.07	15.16	79.23	566.67
6.36000	-1646.02	213.30	34.16	-1680.60	223.86	-0.65	-2155.69	506.07	76.10	-2550.12	482.39	171.31	-2137.26	2.57	5.35	-2166.54	7.62	24.21	-1765.21	-43.18	178.24	-2277.32	132.10	621.67	-1966.22	117.84	1251.25	0.00	0.00	0.00	-1877.54	72.61	1540.99	-1879.46	209.10	1523.71	-2064.70	197.57	1715.95	-2141.50	312.07	1598.33	596.59	-12.38	78.72	1193.65	14.96	79.45	567.76
6.37000	-1641.32	213.73	31.13	-1674.04	225.05	-4.09	-2148.15	503.92	75.92	-2539.98	480.54	171.68	-2120.33	4.43	7.37	-2170.43	7.79	23.60	-1756.81	-44.20	176.28	-2264.96	130.24	616.91	-1968.50	119.86	1252.66	0.00	0.00	0.00	-1849.58	73.05	1539.83	-1857.29	211.93	1523.55	-2058.84	197.45	1715.47	-2133.86	311.52	1598.41	596.60	-12.58	78.82	1193.86	14.20	79.14	567.69
6.38000	-1636.89	214.21	27.97	-1667.71	226.27	-7.62	-2140.63	501.77	75.73	-2529.85	478.70	172.04	-2131.40	3.64	4.67	-2161.91	7.87	25.46	-1748.47	-45.20	174.33	-2252.59	128.37	612.10	-1974.88	121.54	1253.30	0.00	0.00	0.00	-1842.45	75.11	1541.46	-1873.36	214.38	1525.70	-2052.98	197.31	1714.99	-2126.23	310.95	1598.48	596.54	-12.49	78.59	1193.55	14.15	79.14	568.15
6.39000	-1632.74	214.72	24.71	-1661.61	227.51	-11.23	-2133.11	499.63	75.54	-2519.72	476.85	172.40	-2134.59	2.42	3.78	-2153.38	7.42	27.45	-1740.22	-46.18	172.38	-2240.19	126.50	607.25	-1962.68	123.75	1254.57	0.00	0.00	0.00	-1841.15	77.90	1542.99	-1872.86	215.98	1527.27	-2047.12	197.17	1714.51	-2118.60	310.38	1598.57	596.49	-12.01	78.71	1193.22	13.84	79.05	568.95
6.40000	-1628.85	215.26	21.34	-1655.74	228.79	-14.92	-2125.61	497.48	75.35	-2509.61	475.00	172.75	-2144.60	1.04	0.54	-2157.62	7.92	27.54	-1732.05	-47.15	170.43	-2227.78	124.61	602.35	-1956.19	125.75	1255.58	0.00	0.00	0.00	-1864.63	82.27	1545.82	-1865.01	217.48	1528.15	-2041.27	197.01	1714.02	-2110.98	309.79	1598.65	596.04	-12.13	78.64	1193.29	14.46	79.09	568.31
6.41000	-1625.22	215.84	17.87	-1650.08	230.09	-18.68	-2118.12	495.34	75.16	-2499.50	473.16	173.10	-2118.08	2.42	4.50	-2149.93	6.79	29.71	-1723.95	-48.10	168.48	-2215.36	122.71	597.40	-1965.05	126.59	1256.31	0.00	0.00	0.00	-1853.02	81.85	1547.62	-1840.64	218.49	1528.35	-2035.43	196.84	1713.52	-2103.36	309.19	1598.74	596.12	-11.59	78.72	1192.99	14.17	79.07	568.56
6.42000	-1621.84	216.45	14.31	-1644.65	231.41	-22.52	-2110.65	493.20	74.97	-2489.39	471.31	173.44	-2124.15	0.68	1.95	-2146.07	7.23	33.08	-1715.93	-49.04	166.53	-2202.91	120.80	592.40	-1959.65	130.03	1256.70	0.00	0.00	0.00	-1855.24	84.36	1547.67	-1817.88	221.75	1528.05	-2029.59	196.66	1713.02	-2095.75	308.57	1598.84	597.10	-11.65	79.01	1192.23	14.28	78.91	567.90
6.43000	-1618.72	217.09	10.65	-1639.43	232.75	-26.41	-2103.19	491.06	74.78	-2479.30	469.47	173.78	-2114.56	0.95	2.97	-2138.74	7.58	37.33	-1708.00	-49.96	164.58	-2190.45	118.88	587.35	-1944.89	131.79	1257.02	0.00	0.00	0.00	-1842.94	86.75	1550.09	-1848.18	223.40	1530.07	-2023.75	196.46	1712.51	-2088.14	307.95	1598.94	596.69	-11.81	78.91	1192.74	14.19	78.94	568.40
6.44000	-1615.85	217.75	6.90	-1634.43	234.11	-30.38	-2095.74	488.92	74.59	-2469.22	467.62	174.11	-2112.72	-0.13	1.76	-2132.55	8.02	41.34	-1700.14	-50.86	162.64	-2177.97	116.95	582.26	-1936.24	133.88	1257.65	0.00	0.00	0.00	-1798.70	87.58	1548.85	-1843.84	223.55	1531.53	-2017.92	196.25	1712.00	-2080.54	307.31	1599.04	595.79	-12.16	78.41	1193.55	14.46	79.10	568.00
6.45000	-1613.22	218.45	3.07	-1629.64	235.49	-34.39	-2088.30	486.78	74.39	-2459.15	465.78	174.43	-2106.21	0.18	6.72	-2119.99	8.12	47.95	-1692.37	-51.74	160.70	-2165.47	115.01	577.11	-1943.21	135.64	1257.86	0.00	0.00	0.00	-1815.70	88.86	1549.41	-1823.47	225.58	1531.37	-2012.09	196.03	1711.48	-2072.95	306.66	1599.15	596.61	-12.01	78.70	1193.04	14.22	78.96	567.54
6.46000	-1610.83	219.17	-0.85	-1625.05	236.89	-38.47	-2080.88	484.65	74.20	-2449.09	463.94	174.75	-2097.66	1.80	13.86	-2120.79	9.14	54.42	-1684.68	-52.61	158.76	-2152.95	113.05	571.92	-1933.31	138.16	1257.88	0.00	0.00	0.00	-1806.91	90.32	1549.46	-1811.03	227.56	1531.75	-2006.27	195.79	1710.95	-2065.36	306.00	1599.27	595.60	-11.78	78.43	1193.14	14.26	78.93	567.75
6.47000	-1608.68	219.92	-4.83	-1620.68	238.31	-42.59	-2073.48	482.52	74.00	-2439.04	462.09	175.06	-2082.95	2.97	23.78	-2106.34	10.83	63.50	-1677.07	-53.46	156.82	-2140.42	111.09	566.68	-1930.02	139.76	1257.77	0.00	0.00	0.00	-1796.10	91.66	1549.72	-1810.27	228.99	1531.78	-2000.45	195.54	1710.42	-2057.79	305.33	1599.38	595.78	-11.78	78.77	1193.71	14.31	79.15	568.54
6.48000	-1606.75	220.69	-8.89	-1616.51	239.74	-46.76	-2066.09	480.39	73.80	-2429.00	460.25	175.36	-2074.19	6.34	31.87	-2084.72	13.84	74.52	-1669.55	-54.30	154.88	-2127.88	109.12	561.39	-1923.34	141.48	1257.83	0.00	0.00	0.00	-1791.25	93.40	1550.15	-1822.52	228.88	1531.93	-1994.64	195.28	1709.88	-2050.21	304.64	1599.51	596.80	-12.30	78.89	1193.46	14.85	79.01	567.94
6.49000	-1605.05	221.48	-13.02	-1612.54	241.18	-50.96	-2058.71	478.26	73.60	-2418.97	458.42	175.66	-2060.16	9.45	41.42	-2073.77	16.46	83.38	-1662.12	-55.11	152.94	-2115.31	107.13	556.05	-1923.89	143.33	1258.33	0.00	0.00	0.00	-1800.34	96.06	1550.71	-1799.63	231.19	1531.37	-1988.83	195.00	1709.34	-2042.65	303.94	1599.63	595.49	-11.90	78.63	1194.12	15.13	79.29	567.59
6.50000	-1603.57	222.30	-17.21	-1608.76	242.63	-55.21	-2051.35	476.13	73.40	-2408.96	456.58	175.95	-2032.71	14.13	52.96	-2046.88	19.93	94.57	-1654.76	-55.91	151.01	-2102.73	105.14	550.66	-1925.46	144.90	1258.98	0.00	0.00	0.00	-1809.69	97.71	1551.02	-1804.17	232.91	1531.46	-1983.03	194.71	1708.79	-2035.09	303.23	1599.77	595.88	-12.42	78.51	1192.99	14.69	78.89	568.55
6.51000	-1602.31	223.13	-21.45	-1605.19	244.10	-59.49	-2044.00	474.01	73.20	-2398.96	454.74	176.24	-2015.94	17.63	62.75	-2045.12	23.34	101.00	-1647.50	-56.69	149.08	-2090.14	103.13	545.22	-1921.40	146.20	1259.71	0.00	0.00	0.00	-1804.48	99.50	1550.74	-1798.68	234.71	1531.07	-1977.24	194.41	1708.23	-2027.54	302.51	1599.90	596.45	-12.51	78.58	1193.18	15.10	79.08	568.52
6.52000	-1601.26	223.99	-25.76	-1601.80	245.57	-63.80	-2036.67	471.89	73.00	-2388.97	452.91	176.52	-2013.54	21.06	69.09	-2020.93	27.71	111.78	-1640.32	-57.45	147.15	-2077.53	101.11	539.73	-1911.83	147.46	1260.46	0.00	0.00	0.00	-1778.23	99.83	1549.54	-1795.79	235.66	1530.73	-1971.45	194.09	1707.67	-2020.00	301.78	1600.05	596.14	-12.10	78.66	1193.85	14.25	78.95	568.94
6.53000	-1600.42	224.86	-30.11	-1598.61	247.06	-68.13	-2029.36	469.78	72.80	-2378.99	451.08	176.79	-1998.02	25.99	78.50	-2006.46	31.43	119.78	-1633.23	-58.20	145.22	-2064.90	99.08	534.19	-1908.02	148.36	1261.10	0.00	0.00	0.00	-1756.67	100.05	1548.62	-1794.42	236.29	1530.92	-1965.67	193.76	1707.11	-2012.46	301.03	1600.19	596.82	-11.99	78.65	1193.72	14.85	79.24	568.53
6.54000	-1599.79	225.75	-34.50	-1595.60	248.55	-72.49	-2022.06	467.67	72.59	-2369.03	449.25	177.05	-1969.40	30.30	89.01	-1982.12	35.31	129.90	-1626.23	-58.93	143.30	-2052.26	97.04	528.61	-1897.26	151.42	1261.69	0.00	0.00	0.00	-1765.48	101.50	1549.16	-1793.70	237.38	1530.42	-1959.89	193.42	1706.53	-2004.93	300.27	1600.34	596.97	-12.29	78.71	1192.76	14.69	79.12	568.21
6.55000	-1599.35	226.65	-38.94	-1592.78	250.04	-76.86	-2014.78	465.56	72.39	-2359.09	447.42	177.31	-1961.87	34.84	95.43	-1978.27	38.22	136.80	-1619.31	-59.63	141.38	-2039.60	94.99	522.97	-1902.40	152.14	1262.00	0.00	0.00	0.00	-1805.67	103.71	1551.56	-1783.96	239.91	1530.36	-1954.12	193.06	1705.95	-1997.42	299.50	1600.50	595.89	-11.91	78.59	1193.55	14.56	79.22	568.41
6.56000	-1599.11	227.57	-43.41	-1590.15	251.54	-81.25	-2007.52	463.45	72.18	-2349.15	445.60	177.57	-1953.70	37.71	103.54	-1949.36	42.41	147.85	-1612.49	-60.32	139.46	-2026.93	92.93	517.28	-1891.59	153.26	1262.47	0.00	0.00	0.00	-1790.28	104.35	1550.11	-1787.97	239.60	1530.94	-1948.35	192.68	1705.37	-1989.91	298.71	1600.66	595.93	-11.70	78.74	1193.58	14.69	79.22	568.02
6.57000	-1599.05	228.50	-47.92	-1587.69	253.04	-85.64	-2000.27	461.35	71.97	-2339.24	443.78	177.81	-1920.60	40.98	114.99	-1941.43	44.03	154.59	-1605.76	-60.99	137.54	-2014.24	90.86	511.54	-1884.48	155.23	1262.92	0.00	0.00	0.00	-1798.01	102.29	1550.52	-1775.39	240.10	1530.63	-1942.59	192.30	1704.77	-1982.40	297.92	1600.83	596.54	-11.75	78.83	1193.73	14.38	79.10	568.16
6.58000	-1599.19	229.45	-52.45	-1585.41	254.54	-90.04	-1993.04	459.25	71.76	-2329.33	441.96	178.05	-1909.01	43.58	122.96	-1935.46	47.56	161.34	-1599.11	-61.65	135.62	-2001.54	88.78	505.75	-1886.78	155.27	1262.83	0.00	0.00	0.00	-1792.61	104.30	1551.45	-1772.46	242.04	1529.81	-1936.84	191.90	1704.17	-1974.91	297.11	1601.00	596.54	-11.96	78.86	1193.02	14.59	78.95	567.38
6.59000	-1599.50	230.40	-57.01	-1583.31	256.04	-94.44	-1985.83	457.16	71.55	-2319.45	440.14	178.28	-1903.67	46.62	130.03	-1925.62	49.95	168.74	-1592.56	-62.28	133.71	-1988.83	86.68	499.91	-1886.27	156.09	1262.87	0.00	0.00	0.00	-1770.81	107.75	1550.82	-1769.12	243.10	1530.79	-1931.09	191.48	1703.57	-1967.43	296.29	1601.17	596.38	-12.14	78.92	1192.43	14.31	78.56	567.46
6.60000	-1599.99	231.36	-61.59	-1581.37	257.54	-98.84	-1978.64	455.07	71.34	-2309.58	438.33	178.51	-1885.73	49.01	137.36	-1920.18	50.78	174.68	-1586.11	-62.90	131.80	-1976.10	84.58	494.02	-1877.98	157.55	1263.24	0.00	0.00	0.00	-1758.96	107.57	1549.99	-1755.20	244.18	1530.26	-1925.35	191.05	1702.96	-1959.95	295.45	1601.35	595.85	-11.85	78.80	1193.38	13.96	78.75	567.30
6.61000	-1600.66	232.33	-66.18	-1579.61	259.03	-103.23	-1971.46	452.98	71.13	-2299.73	436.52	178.73	-1871.68	51.20	144.85	-1907.51	53.12	181.93	-1579.74	-63.49	129.90	-1963.36	82.46	488.08	-1876.43	158.42	1263.11	0.00	0.00	0.00	-1750.30	105.77	1549.81	-1762.36	244.31	1531.23	-1919.62	190.61	1702.34	-1952.49	294.60	1601.54	595.80	-12.06	78.42	1193.81	13.74	79.16	567.88
6.62000	-1601.49	233.31	-70.79	-1578.02	260.52	-107.61	-1964.31	450.90	70.92	-2289.90	434.71	178.94	-1856.22	53.54	152.22	-1887.06	55.81	190.03	-1573.47	-64.07	127.99	-1950.60	80.33	482.09	-1871.96	160.05	1263.33	0.00	0.00	0.00	-1752.06	108.60	1550.91	-1767.05	244.99	1531.76	-1913.89	190.15	1701.72	-1945.04	293.74	1601.73	595.37	-11.65	78.38	1193.72	14.65	79.58	568.52
6.63000	-1602.49	234.30	-75.40	-1576.58	262.00	-111.97	-1957.17	448.83	70.70	-2280.08	432.91	179.14	-1829.90	55.07	161.40	-1868.08	57.73	197.70	-1567.29	-64.63	126.10	-1937.83	78.20	476.05	-1868.11	160.23	1263.72	0.00	0.00	0.00	-1743.70	109.54	1549.92	-1748.55	246.91	1531.33	-1908.17	189.68	1701.09	-1937.59	292.87	1601.93	596.65	-12.19	78.56	1194.01	14.13	79.22	568.38
6.64000	-1603.64	235.28	-80.01	-1575.31	263.48	-116.31	-1950.05	446.76	70.49	-2270.28	431.11	179.34	-1812.59	57.02	168.68	-1853.06	59.75	204.09	-1561.21	-65.17	124.20	-1925.04	76.05	469.95	-1868.96	161.55	1263.67	0.00	0.00	0.00	-1777.31	111.67	1552.41	-1752.19	246.98	1532.23	-1902.46	189.19	1700.45	-1930.16	291.98	1602.13	595.62	-12.21	78.52	1193.52	15.04	79.22	568.51
6.65000	-1604.96	236.27	-84.62	-1574.20	264.95	-120.63	-1942.95	444.69	70.27	-2260.50	429.31	179.53	-1803.36	57.41	173.77	-1838.33	61.12	210.24	-1555.23	-65.69	122.31	-1912.25	73.88	463.80	-1864.59	162.43	1263.67	0.00	0.00	0.00	-1732.55	114.19	1552.47	-1743.79	248.66	1531.66	-1896.75	188.69	1699.81	-1922.73	291.09	1602.33	596.52	-12.25	78.86	1193.55	14.43	79.26	568.58
6.66000	-1606.42	237.27	-89.23	-1573.25	266.41	-124.92	-1935.87	442.63	70.05	-2250.74	427.52	179.71	-1773.75	59.03	182.38	-1817.17	61.54	216.73	-1549.34	-66.19	120.42	-1899.44	71.71	457.61	-1855.53	163.11	1263.95	0.00	0.00	0.00	-1711.78	115.87	1551.36	-1747.68	249.86	1531.77	-1891.05	188.17	1699.17	-1915.32	290.17	1602.55	596.29	-11.94	78.83	1193.44	14.97	79.47	568.28
6.67000	-1608.03	238.26	-93.82	-1572.45	267.85	-129.18	-1928.81	440.58	69.84	-2241.00	425.73	179.89	-1765.88	60.43	186.64	-1793.60	62.52	222.83	-1543.55	-66.67	118.53	-1886.62	69.53	451.36	-1846.95	164.42	1264.51	0.00	0.00	0.00	-1716.54	115.55	1550.67	-1733.35	251.20	1531.57	-1885.36	187.64	1698.51	-1907.91	289.25	1602.76	596.38	-11.50	78.77	1194.41	14.47	79.61	567.45
6.68000	-1609.78	239.25	-98.40	-1571.80	269.28	-133.40	-1921.78	438.53	69.62	-2231.28	423.95	180.06	-1744.41	61.34	192.70	-1783.14	63.77	226.60	-1537.86	-67.13	116.65	-1873.78	67.33	445.06	-1849.64	164.78	1264.98	0.00	0.00	0.00	-1722.68	115.09	1550.95	-1731.74	251.85	1531.39	-1879.68	187.09	1697.85	-1900.52	288.31	1602.98	595.51	-12.02	78.33	1194.11	14.20	79.00	567.85
6.69000	-1611.66	240.25	-102.96	-1571.30	270.70	-137.59	-1914.76	436.48	69.40	-2221.58	422.17	180.22	-1731.12	61.37	197.32	-1775.16	64.07	229.58	-1532.27	-67.56	114.77	-1860.93	65.13	438.70	-1843.70	165.67	1264.51	0.00	0.00	0.00	-1739.69	119.16	1552.73	-1730.04	253.45	1531.16	-1874.00	186.53	1697.18	-1893.14	287.36	1603.21	595.50	-12.27	78.36	1193.44	14.10	79.12	568.40
6.70000	-1613.69	241.23	-107.50	-1570.94	272.10	-141.73	-1907.76	434.44	69.18	-2211.90	420.39	180.37	-1728.78	61.43	199.50	-1750.94	64.31	234.47	-1526.78	-67.98	112.89	-1848.07	62.91	432.30	-1845.21	166.18	1264.35	0.00	0.00	0.00	-1750.06	117.03	1552.43	-1740.35	254.53	1532.06	-1868.33	185.95	1696.51	-1885.77	286.40	1603.44	596.13	-12.48	78.66	1193.87	14.73	79.46	568.01
6.71000	-1615.83	242.22	-112.00	-1570.73	273.49	-145.82	-1900.79	432.41	68.96	-2202.24	418.62	180.52	-1689.08	61.86	207.43	-1738.59	64.94	237.06	-1521.38	-68.38	111.02	-1835.20	60.68	425.84	-1838.30	168.40	1264.48	0.00	0.00	0.00	-1757.07	119.50	1553.78	-1722.45	255.56	1530.51	-1862.67	185.36	1695.83	-1878.41	285.42	1603.68	596.84	-12.32	78.81	1193.68	14.49	79.31	567.62
6.72000	-1618.11	243.20	-116.48	-1570.66	274.85	-149.85	-1893.83	430.39	68.73	-2192.61	416.85	180.65	-1680.28	62.11	210.15	-1717.53	65.55	240.48	-1516.09	-68.76	109.15	-1822.32	58.44	419.33	-1839.60	168.02	1264.33	0.00	0.00	0.00	-1726.30	120.48	1553.65	-1708.79	256.35	1529.29	-1857.02	184.75	1695.14	-1871.07	284.43	1603.92	595.83	-12.08	78.63	1193.67	14.24	79.13	567.77
6.73000	-1620.50	244.17	-120.92	-1570.73	276.20	-153.84	-1886.90	428.37	68.51	-2182.99	415.09	180.79	-1664.77	61.76	212.21	-1696.28	65.87	243.44	-1510.90	-69.12	107.29	-1809.42	56.19	412.77	-1845.42	168.45	1264.32	0.00	0.00	0.00	-1712.79	122.86	1551.98	-1711.82	259.36	1530.30	-1851.37	184.13	1694.45	-1863.73	283.43	1604.17	595.83	-12.39	78.41	1193.27	15.03	79.30	568.75
6.74000	-1623.01	245.13	-125.32	-1570.93	277.52	-157.76	-1879.99	426.35	68.29	-2173.40	413.33	180.91	-1651.69	61.97	214.24	-1688.16	65.69	243.57	-1505.82	-69.46	105.43	-1796.52	53.93	406.15	-1829.72	169.32	1264.19	0.00	0.00	0.00	-1749.26	121.62	1554.23	-1720.71	259.69	1530.88	-1845.74	183.49	1693.75	-1856.41	282.41	1604.43	595.95	-11.96	78.41	1193.17	14.76	79.32	569.01
6.75000	-1625.63	246.09	-129.67	-1571.26	278.82	-161.61	-1873.10	424.35	68.06	-2163.83	411.58	181.02	-1627.28	62.57	217.37	-1672.24	66.11	244.71	-1500.83	-69.78	103.57	-1783.60	51.66	399.48	-1831.21	169.35	1263.76	0.00	0.00	0.00	-1720.84	122.63	1552.54	-1720.72	260.08	1530.15	-1840.11	182.83	1693.05	-1849.10	281.38	1604.68	596.13	-12.37	78.68	1193.43	14.36	79.41	568.61
6.76000	-1628.36	247.03	-133.97	-1571.73	280.10	-165.40	-1866.24	422.35	67.84	-2154.28	409.83	181.13	-1622.33	62.33	227.16	-1649.78	66.14	246.84	-1495.95	-70.07	101.72	-1770.67	49.37	392.76	-1823.93	170.62	1263.59	0.00	0.00	0.00	-1704.47	126.72	1552.99	-1707.76	260.41	1530.59	-1834.49	182.16	1692.33	-1841.81	280.34	1604.95	594.68	-12.57	78.26	1192.84	14.20	79.16	567.16
6.77000	-1631.18	247.97	-138.22	-1572.32	281.35	-169.12	-1859.39	420.36	67.61	-2144.76	408.09	181.23	-1598.79	60.85	230.47	-1637.97	65.56	246.86	-1491.18	-70.35	99.87	-1757.73	47.08	385.99	-1822.42	171.91	1264.00	0.00	0.00	0.00	-1688.08	129.48	1568.04	-1708.08	262.48	1530.67	-1828.88	181.48	1691.61	-1834.52	279.28	1605.22	595.82	-12.74	78.54	1192.90	14.82	79.10	567.64
6.78000	-1634.11	248.89	-142.41	-1573.04	282.58	-172.76	-1852.57	418.37	67.38	-2135.26	406.36	181.32	-1578.37	61.40	231.92	-1619.18	64.29	254.12	-1486.51	-70.60	98.03	-1744.78	44.77	379.16	-1819.55	172.30	1263.47	0.00	0.00	0.00	-1687.46	130.53	1570.96	-1716.25	263.88	1530.59	-1823.27	180.78	1690.89	-1827.25	278.21	1605.49	597.12	-12.43	78.82	1193.77	14.75	79.39	567.68
6.79000	-1637.13	249.79	-146.54	-1573.88	283.77	-176.32	-1845.78	416.39	67.15	-2125.79	404.62	181.41	-1559.58	59.85	232.90	-1601.27	63.59	254.41	-1481.94	-70.84	96.19	-1731.82	42.45	372.28	-1822.00	173.60	1263.23	0.00	0.00	0.00	-1686.34	131.53	1570.27	-1697.48	264.91	1529.36	-1817.68	180.06	1690.16	-1819.99	277.12	1605.78	595.88	-11.77	78.57	1192.38	14.87	78.68	567.98
6.80000	-1640.24	250.68	-150.61	-1574.84	284.94	-179.79	-1839.01	414.42	66.92	-2116.34	402.90	181.48	-1544.93	58.99	232.61	-1587.62	63.08	252.72	-1477.49	-71.05	94.35	-1718.85	40.12	365.35	-1812.01	173.58	1262.47	0.00	0.00	0.00	-1682.55	131.85	1569.89	-1705.88	266.47	1529.88	-1812.09	179.33	1689.42	-1812.75	276.03	1606.06	596.35	-11.82	78.56	1193.24	14.23	78.99	567.51
6.81000	-1643.43	251.56	-154.60	-1575.92	286.08	-183.17	-1832.26	412.46	66.69	-2106.92	401.18	181.55	-1530.51	57.99	231.63	-1567.75	61.86	251.89	-1473.14	-71.24	92.53	-1705.87	37.78	358.36	-1810.82	173.58	1262.13	0.00	0.00	0.00	-1687.87	134.28	1570.46	-1700.98	267.15	1528.84	-1806.51	178.58	1688.68	-1805.52	274.92	1606.35	596.21	-11.47	78.65	1193.64	14.59	79.27	568.26
6.82000	-1646.70	252.42	-158.51	-1577.11	287.18	-186.46	-1825.53	410.50	66.46	-2097.52	399.47	181.61	-1511.57	56.61	231.11	-1553.29	60.64	249.81	-1468.90	-71.41	90.70	-1692.88	35.42	351.32	-1805.53	173.46	1261.67	0.00	0.00	0.00	-1678.51	135.30	1569.90	-1709.34	267.83	1528.80	-1800.95	177.81	1687.92	-1798.30	273.79	1606.65	595.81	-11.58	78.66	1193.78	14.65	79.22	569.07
6.83000	-1650.05	253.25	-162.35	-1578.41	288.25	-189.66	-1818.83	408.56	66.23	-2088.15	397.76	181.67	-1489.76	55.06	231.53	-1535.00	59.33	247.73	-1464.76	-71.55	88.88	-1679.88	33.06	344.22	-1801.19	173.97	1260.81	0.00	0.00	0.00	-1671.15	136.18	1568.95	-1705.11	268.99	1529.01	-1795.39	177.03	1687.17	-1791.09	272.65	1606.96	596.23	-11.48	78.74	1193.54	14.40	79.04	568.96
6.84000	-1653.47	254.07	-166.10	-1579.83	289.28	-192.75	-1812.16	406.62	66.00	-2078.81	396.06	181.71	-1476.10	53.67	229.17	-1512.20	58.61	246.15	-1460.74	-71.68	87.06	-1666.87	30.68	337.07	-1798.06	175.53	1260.52	0.00	0.00	0.00	-1666.54	136.06	1568.83	-1696.55	269.45	1527.59	-1789.84	176.23	1686.40	-1783.91	271.50	1607.27	596.93	-11.33	79.03	1193.59	14.46	79.11	568.53
6.85000	-1656.95	254.87	-169.77	-1581.35	290.28	-195.74	-1805.51	404.69	65.76	-2069.49	394.36	181.74	-1457.77	52.23	228.38	-1496.59	57.27	243.31	-1456.83	-71.78	85.25	-1653.85	28.29	329.87	-1797.17	175.92	1259.76	0.00	0.00	0.00	-1672.74	136.57	1568.26	-1675.91	269.62	1526.66	-1784.30	175.42	1685.63	-1776.73	270.34	1607.58	596.36	-11.69	78.68	1193.46	14.50	78.93	567.68
6.86000	-1660.50	255.64	-173.34	-1582.97	291.24	-198.61	-1798.89	402.76	65.53	-2060.21	392.67	181.77	-1439.86	51.70	226.47	-1484.85	55.09	239.70	-1453.03	-71.86	83.45	-1640.82	25.89	322.61	-1791.97	175.88	1260.10	0.00	0.00	0.00	-1669.01	137.37	1567.50	-1667.43	270.32	1526.41	-1778.76	174.59	1684.85	-1769.57	269.16	1607.90	596.78	-11.79	78.81	1194.07	14.87	79.32	568.92
6.87000	-1664.11	256.39	-176.81	-1584.69	292.15	-201.38	-1792.29	400.85	65.30	-2050.94	390.99	181.79	-1425.09	55.42	225.14	-1463.35	56.25	230.11	-1449.34	-71.92	81.65	-1627.79	23.48	315.30	-1789.45	176.29	1259.35	0.00	0.00	0.00	-1651.03	138.49	1567.08	-1677.24	270.72	1526.07	-1773.24	173.74	1684.07	-1762.43	267.96	1608.23	597.33	-11.37	79.23	1193.63	14.90	79.31	568.54
6.88000	-1667.77	257.12	-180.18	-1586.52	293.03	-204.02	-1785.72	398.94	65.06	-2041.71	389.32	181.80	-1407.24	56.09	222.95	-1462.75	55.30	222.36	-1445.76	-71.96	79.85	-1614.74	21.06	307.93	-1776.85	175.54	1259.18	0.00	0.00	0.00	-1655.60	138.42	1566.74	-1660.98	271.69	1523.99	-1767.73	172.88	1683.28	-1755.29	266.76	1608.56	596.84	-11.77	78.97	1193.68	15.15	79.31	567.24
6.89000	-1671.48	257.81	-183.45	-1588.43	293.87	-206.55	-1779.17	397.05	64.82	-2032.51	387.65	181.80	-1394.07	55.11	218.83	-1438.39	54.26	219.86	-1442.29	-71.97	78.06	-1601.69	18.62	300.51	-1770.30	176.63	1258.83	0.00	0.00	0.00	-1657.34	138.41	1566.13	-1669.52	272.00	1524.32	-1762.23	171.99	1682.48	-1748.18	265.53	1608.90	595.77	-11.88	78.63	1193.40	14.29	79.09	567.43
6.90000	-1675.23	258.49	-186.61	-1590.45	294.66	-208.95	-1772.65	395.16	64.59	-2023.34	385.99	181.80	-1377.34	54.20	214.53	-1420.72	60.86	224.92	-1438.94	-71.96	76.28	-1588.62	16.17	293.04	-1774.52	175.87	1258.68	0.00	0.00	0.00	-1642.17	138.67	1565.15	-1670.18	271.35	1523.16	-1756.74	171.10	1681.67	-1741.08	264.30	1609.24	595.37	-12.49	78.47	1193.69	14.86	79.34	567.16
6.91000	-1679.02	259.13	-189.65	-1592.55	295.41	-211.22	-1766.16	393.28	64.35	-2014.19	384.33	181.78	-1362.04	54.08	209.46	-1407.97	61.55	219.93	-1435.71	-71.93	74.50	-1575.55	13.72	285.50	-1778.14	175.50	1257.82	0.00	0.00	0.00	-1645.16	138.30	1564.88	-1671.64	271.15	1523.36	-1751.25	170.18	1680.86	-1734.00	263.05	1609.59	596.21	-12.29	78.46	1192.42	14.12	78.99	568.47
6.92000	-1682.85	259.74	-192.58	-1594.74	296.11	-213.35	-1759.70	391.41	64.11	-2005.08	382.69	181.76	-1349.96	54.44	202.73	-1394.17	60.05	213.25	-1432.59	-71.88	72.72	-1562.47	11.25	277.92	-1762.70	176.47	1257.80	0.00	0.00	0.00	-1643.20	139.62	1565.49	-1644.79	271.88	1522.62	-1745.78	169.25	1680.04	-1726.93	261.79	1609.95	596.98	-11.90	78.65	1192.82	14.39	78.98	566.84
6.93000	-1686.71	260.32	-195.38	-1597.02	296.76	-215.35	-1753.26	389.55	63.87	-1995.99	381.05	181.73	-1336.39	54.04	196.08	-1381.59	59.00	205.93	-1429.58	-71.80	70.96	-1549.26	9.45	270.49	-1759.61	175.88	1256.82	0.00	0.00	0.00	-1636.25	139.48	1564.38	-1633.23	272.66	1521.41	-1740.32	168.30	1679.22	-1719.87	260.51	1610.31	595.60	-12.06	78.50	1192.89	14.63	79.04	567.84
6.94000	-1690.60	260.87	-198.06	-1599.38	297.36	-217.21	-1746.85	387.70	63.63	-1986.94	379.42	181.69	-1324.31	54.48	189.07	-1366.70	58.86	198.92	-1426.69	-71.70	69.19	-1535.14	5.33	264.00	-1761.46	175.94	1256.20	0.00	0.00	0.00	-1623.93	139.30	1563.49	-1649.57	271.16	1521.63	-1734.86	167.34	1678.39	-1712.84	259.22	1610.68	594.85	-12.31	78.25	1193.79	14.96	79.29	567.68
6.95000	-1694.51	261.38	-200.60	-1601.82	297.92	-218.92	-1740.47	385.86	63.39	-1977.92	377.79	181.64	-1315.95	54.63	180.50	-1354.70	58.46	191.78	-1423.92	-71.58	67.44	-1524.07	5.35	256.33	-1746.08	175.02	1255.81	0.00	0.00	0.00	-1616.90	138.32	1562.97	-1632.62	271.62	1520.71	-1729.42	166.36	1677.55	-1705.82	257.91	1611.05	595.19	-11.92	78.46	1193.83	15.13	79.28	568.82
6.96000	-1698.44	261.86	-203.01	-1604.34	298.42	-220.47	-1734.11	384.03	63.15	-1968.93	376.18	181.58	-1299.88	54.89	174.41	-1344.20	57.23	184.21	-1421.27	-71.43	65.69	-1510.77	1.39	249.88	-1743.76	175.35	1255.06	0.00	0.00	0.00	-1624.39	139.55	1563.46	-1647.07	271.68	1521.66	-1723.99	165.36	1676.70	-1698.81	256.59	1611.43	595.95	-12.30	78.58	1193.54	14.76	79.25	567.33
6.97000	-1702.38	262.31	-205.27	-1606.93	298.86	-221.88	-1727.79	382.21	62.91	-1959.98	374.57	181.51	-1291.82	54.87	166.43	-1335.06	55.55	178.02	-1418.73	-71.26	63.94	-1500.67	0.38	242.56	-1741.88	174.26	1255.01	0.00	0.00	0.00	-1620.43	138.44	1562.81	-1635.64	271.29	1519.53	-1718.57	164.34	1675.85	-1691.83	255.26	1611.81	595.86	-12.36	78.42	1193.13	14.93	79.08	566.99
6.98000	-1706.34	262.71	-207.40	-1609.59	299.25	-223.12	-1721.49	380.40	62.67	-1951.05	372.97	181.44	-1278.24	55.70	159.83	-1322.17	54.08	171.75	-1416.32	-71.06	62.20	-1489.63	-1.68	235.64	-1742.38	174.81	1254.08	0.00	0.00	0.00	-1613.87	138.34	1561.60	-1621.71	272.74	1519.81	-1713.16	163.31	1674.99	-1684.86	253.91	1612.21	595.32	-12.41	78.46	1192.98	14.78	79.24	567.32
6.99000	-1710.29	263.08	-209.37	-1612.33	299.59	-224.21	-1715.22	378.60	62.42	-1942.16	371.38	181.35	-1272.10	53.64	151.94	-1312.79	52.88	164.39	-1414.03	-70.85	60.47	-1479.39	-4.06	229.16	-1731.41	173.39	1263.00	0.00	0.00	0.00	-1603.53	138.19	1560.99	-1615.71	271.01	1519.10	-1707.76	162.26	1674.13	-1677.91	252.54	1612.60	596.07	-11.91	78.58	1192.58	14.01	78.73	567.14
7.00000	-1714.25	263.41	-211.19	-1615.13	299.87	-225.13	-1708.99	376.82	62.18	-1933.30	369.79	181.26	-1269.47	47.00	141.76	-1302.46	51.77	157.62	-1411.85	-70.60	58.74	-1469.65	-6.64	222.85	-1721.33	172.01	1264.03	0.00	0.00	0.00	-1605.41	138.15	1560.75	-1629.27	270.84	1519.52	-1704.86	163.56	1673.37	-1670.97	251.17	1613.01	596.29	-11.72	78.57	1193.89	14.44	79.39	567.90
7.01000	-1718.20	263.70	-212.86	-1618.00	300.09	-225.87	-1702.78	375.04	61.93	-1924.48	368.22	181.16	-1252.74	50.35	136.92	-1294.36	50.57	150.51	-1409.80	-70.34	57.02	-1460.81	-8.34	216.53	-1716.59	172.50	1263.34	0.00	0.00	0.00	-1600.73	137.64	1559.69	-1613.13	269.70	1518.41	-1700.72	163.37	1672.80	-1664.05	249.77	1613.42	596.32	-11.99	78.51	1193.41	14.81	79.39	568.09
7.02000	-1722.15	263.94	-214.36	-1620.93	300.25	-226.44	-1696.60	373.27	61.69	-1915.69	366.65	181.04	-1242.99	48.85	130.62	-1288.45	48.38	143.11	-1407.87	-70.05	55.31	-1451.26	-12.49	211.05	-1712.95	171.14	1262.69	0.00	0.00	0.00	-1597.64	136.18	1558.58	-1614.56	270.26	1518.24	-1693.34	159.48	1671.80	-1657.16	248.37	1613.83	596.24	-11.75	78.56	1194.12	14.37	79.28	569.05
7.03000	-1726.08	264.14	-215.70	-1623.91	300.34	-226.84	-1690.45	371.52	61.44	-1906.94	365.10	180.92	-1246.10	41.55	119.73	-1281.33	46.52	136.03	-1406.06	-69.73	53.60	-1445.01	-12.88	204.55	-1708.32	170.27	1262.00	0.00	0.00	0.00	-1588.15	136.24	1558.86	-1603.58	268.99	1517.71	-1690.40	161.46	1671.16	-1650.27	246.95	1614.26	596.37	-12.40	78.54	1193.69	14.47	79.02	568.84
7.04000	-1730.00	264.30	-216.86	-1626.96	300.38	-227.05	-1684.34	369.77	61.20	-1898.22	363.55	180.79	-1233.41	39.91	113.27	-1271.28	43.63	129.91	-1404.38	-69.40	51.90	-1438.47	-14.44	198.33	-1704.88	170.23	1261.16	0.00	0.00	0.00	-1573.06	135.59	1557.64	-1599.46	268.53	1516.59	-1683.75	158.25	1670.44	-1643.41	245.51	1614.68	595.79	-12.52	78.38	1192.86	14.44	78.85	567.65
7.05000	-1733.89	264.41	-217.85	-1630.06	300.35	-227.07	-1678.25	368.04	60.95	-1889.54	362.01	180.65	-1227.16	40.76	107.01	-1264.53	41.75	123.24	-1402.82	-69.03	50.20	-1429.73	-19.89	193.50	-1701.92	169.76	1260.48	0.00	0.00	0.00	-1571.60	134.49	1556.43	-1591.24	266.42	1515.92	-1678.62	157.11	1669.71	-1636.57	244.06	1615.12	596.83	-12.09	78.66	1193.56	14.13	79.21	567.96
7.06000	-1737.76	264.47	-218.67	-1633.21	300.25	-226.90	-1672.20	366.32	60.70	-1880.89	360.48	180.50	-1220.09	39.98	100.17	-1261.90	39.45	115.72	-1401.39	-68.65	48.52	-1425.73	-19.37	186.52	-1699.29	169.67	1259.82	0.00	0.00	0.00	-1565.10	133.62	1555.99	-1582.25	266.01	1515.30	-1671.89	153.30	1668.51	-1629.74	242.60	1615.56	595.68	-12.29	78.41	1194.12	14.39	79.54	567.82
7.07000	-1741.60	264.49	-219.29	-1636.41	300.09	-226.54	-1666.17	364.61	60.45	-1872.28	358.96	180.34	-1214.96	37.48	93.30	-1256.34	36.08	109.02	-1400.08	-68.23	46.83	-1420.71	-21.17	180.90	-1692.48	168.72	1258.64	0.00	0.00	0.00	-1562.35	132.28	1555.65	-1577.61	265.41	1515.01	-1667.77	153.88	1667.80	-1622.93	241.12	1616.01	596.78	-11.73	78.74	1194.01	14.15	79.18	566.85
7.08000	-1745.40	264.45	-219.74	-1639.65	299.85	-225.98	-1660.18	362.91	60.21	-1863.71	357.45	180.18	-1208.14	35.09	86.62	-1252.83	34.22	102.61	-1398.90	-67.80	45.16	-1415.67	-23.76	175.57	-1682.16	166.82	1257.20	0.00	0.00	0.00	-1566.24	131.40	1554.50	-1578.79	263.42	1514.75	-1660.76	149.95	1666.62	-1616.15	239.62	1616.46	596.36	-12.20	78.78	1193.88	14.60	79.17	567.05
7.09000	-1749.16	264.37	-219.99	-1642.94	299.55	-225.21	-1654.22	361.23	59.96	-1855.17	355.95	180.00	-1206.00	33.29	80.55	-1248.22	33.19	96.68	-1397.85	-67.33	43.49	-1412.91	-24.27	169.93	-1676.71	166.14	1255.85	0.00	0.00	0.00	-1555.45	128.44	1553.55	-1573.26	261.96	1514.13	-1655.80	149.16	1665.56	-1609.38	238.11	1616.92	596.47	-12.61	78.56	1193.66	14.49	79.25	568.41
7.10000	-1752.88	264.23	-220.04	-1646.27	299.18	-224.24	-1648.29	359.55	59.71	-1846.68	354.45	179.81	-1201.84	30.48	74.62	-1245.08	32.06	90.73	-1396.92	-66.85	41.83	-1411.28	-23.57	164.02	-1667.62	164.70	1254.60	0.00	0.00	0.00	-1541.01	127.05	1552.03	-1577.66	259.29	1512.95	-1650.30	148.32	1664.56	-1602.63	236.59	1617.39	596.04	-12.98	78.49	1194.36	14.89	79.37	568.11
7.11000	-1756.56	264.04	-219.89	-1649.64	298.73	-223.05	-1642.40	357.89	59.46	-1838.22	352.97	179.62	-1201.24	29.33	68.13	-1243.65	31.38	85.20	-1396.12	-66.33	40.18	-1409.94	-23.73	158.77	-1647.99	170.48	1239.68	0.00	0.00	0.00	-1533.89	125.64	1550.69	-1564.53	258.09	1512.50	-1642.42	144.05	1663.42	-1595.90	235.05	1617.86	595.81	-12.24	78.38	1194.35	14.36	79.31	567.60
7.12000	-1760.18	263.80	-219.54	-1653.04	298.21	-221.65	-1636.53	356.24	59.21	-1829.80	351.50	179.41	-1201.02	28.61	61.71	-1241.42	31.06	79.53	-1395.45	-65.80	38.53	-1408.24	-24.91	154.04	-1653.45	163.16	1250.34	0.00	0.00	0.00	-1535.10	124.41	1549.65	-1547.01	257.10	1512.11	-1634.88	140.49	1662.08	-1589.19	233.49	1618.34	596.12	-12.13	78.53	1193.22	14.35	78.91	567.79
7.13000	-1763.74	263.49	-218.98	-1656.47	297.61	-220.04	-1630.71	354.61	58.95	-1821.42	350.04	179.19	-1199.18	28.67	55.70	-1242.96	30.87	72.82	-1394.92	-65.23	36.89	-1408.30	-24.91	148.80	-1644.04	160.83	1251.11	0.00	0.00	0.00	-1532.61	122.33	1548.64	-1541.21	255.29	1510.90	-1630.08	140.75	1661.04	-1582.50	231.93	1618.83	596.93	-12.01	78.96	1193.78	14.47	79.30	568.25
7.14000	-1767.24	263.14	-218.21	-1659.94	296.93	-218.19	-1624.91	352.98	58.70	-1813.07	348.59	178.97	-1202.97	29.91	47.28	-1243.69	31.94	66.07	-1394.51	-64.64	35.26	-1409.59	-22.98	142.70	-1637.67	159.16	1249.95	0.00	0.00	0.00	-1531.27	121.50	1547.90	-1538.53	252.96	1510.56	-1621.41	136.26	1659.76	-1575.83	230.34	1619.32	595.47	-11.94	78.68	1193.73	14.32	79.41	568.38
7.15000	-1770.67	262.72	-217.22	-1663.44	296.18	-216.12	-1619.15	351.37	58.45	-1804.77	347.15	178.73	-1205.03	31.91	38.95	-1246.24	32.73	58.18	-1394.23	-64.03	33.64	-1410.79	-22.63	137.28	-1632.55	157.52	1248.53	0.00	0.00	0.00	-1508.32	118.65	1546.13	-1536.10	251.03	1508.67	-1614.32	133.73	1658.72	-1569.18	228.74	1619.82	594.59	-11.76	78.04	1193.88	14.46	79.42	568.73
7.16000	-1774.04	262.24	-216.00	-1666.95	295.35	-213.82	-1613.42	349.78	58.20	-1796.51	345.72	178.49	-1209.06	38.11	33.22	-1249.33	34.97	50.01	-1394.09	-63.39	32.02	-1412.38	-21.97	131.95	-1628.09	156.34	1247.47	0.00	0.00	0.00	-1505.10	116.68	1545.43	-1523.79	249.20	1508.04	-1606.37	130.08	1657.32	-1562.55	227.13	1620.33	597.34	-12.12	78.89	1194.33	14.36	79.31	568.76
7.17000	-1777.33	261.71	-214.56	-1670.50	294.43	-211.28	-1607.73	348.19	57.94	-1788.29	344.30	178.23	-1210.30	44.81	30.59	-1252.33	39.58	46.81	-1394.08	-62.72	30.41	-1415.43	-19.49	126.45	-1625.76	155.20	1245.62	0.00	0.00	0.00	-1493.96	114.25	1543.95	-1517.95	247.00	1507.41	-1600.24	129.25	1656.18	-1555.94	225.50	1620.84	596.51	-12.01	78.73	1193.76	14.45	79.16	568.39
7.18000	-1780.54	261.11	-212.89	-1674.06	293.44	-208.50	-1602.07	346.62	57.69	-1780.11	342.89	177.97	-1211.46	48.07	29.81	-1255.30	45.20	43.61	-1394.20	-62.03	28.81	-1418.64	-19.03	121.58	-1613.88	153.93	1244.34	0.00	0.00	0.00	-1485.25	111.89	1542.31	-1519.67	244.19	1506.84	-1592.57	126.55	1654.82	-1549.36	223.85	1621.36	595.70	-12.21	78.34	1194.13	14.98	79.24	567.05
7.19000	-1783.67	260.45	-210.98	-1677.64	292.35	-205.48	-1596.44	345.07	57.44	-1771.98	341.49	177.69	-1213.89	49.19	29.22	-1258.03	46.65	41.79	-1394.46	-61.31	27.21	-1422.88	-16.55	115.99	-1604.78	152.26	1243.05	0.00	0.00	0.00	-1477.11	108.56	1540.07	-1513.53	240.42	1505.66	-1583.50	122.17	1653.22	-1542.79	222.19	1621.88	596.24	-12.26	78.69	1193.18	15.11	79.09	568.24
7.20000	-1786.71	259.72	-208.84	-1681.23	291.19	-202.21	-1590.85	343.53	57.18	-1763.88	340.10	177.41	-1212.27	49.50	29.13	-1255.59	44.60	43.14	-1394.85	-60.56	25.63	-1425.73	-14.34	111.03	-1598.46	151.14	1241.82	0.00	0.00	0.00	-1471.43	105.28	1538.92	-1512.05	238.13	1505.35	-1574.69	118.19	1651.77	-1536.25	220.52	1622.42	596.64	-12.48	78.77	1192.77	15.04	79.10	568.43
7.21000	-1789.66	258.93	-206.45	-1684.84	289.93	-198.68	-1585.30	342.00	56.93	-1755.83	338.73	177.11	-1213.39	50.51	27.69	-1258.36	45.21	42.01	-1395.38	-59.79	24.05	-1426.85	-12.63	107.33	-1596.11	149.81	1240.87	0.00	0.00	0.00	-1458.98	103.05	1536.90	-1491.42	235.19	1505.26	-1565.11	113.99	1650.49	-1529.72	218.83	1622.95	597.20	-12.24	79.04	1192.77	14.39	78.93	567.56
7.22000	-1792.51	258.07	-203.81	-1688.45	288.59	-194.91	-1579.78	340.48	56.67	-1747.82	337.36	176.81	-1211.99	51.35	27.12	-1261.01	47.63	39.87	-1396.05	-58.99	22.48	-1427.35	-10.34	104.22	-1590.07	148.16	1240.02	0.00	0.00	0.00	-1461.29	100.05	1536.10	-1487.38	232.45	1503.68	-1556.07	110.42	1649.33	-1523.22	217.12	1623.50	596.27	-12.06	78.70	1193.28	14.60	79.25	567.61
7.23000	-1795.27	257.15	-200.92	-1692.07	287.16	-190.87	-1574.30	338.98	56.42	-1739.85	336.01	176.49	-1209.66	50.84	27.29	-1260.84	48.74	39.43	-1396.85	-58.17	20.92	-1427.39	-9.41	101.65	-1577.68	145.40	1239.32	0.00	0.00	0.00	-1445.21	96.72	1534.78	-1472.64	228.86	1502.21	-1547.16	107.34	1648.29	-1516.75	215.40	1624.05	596.47	-12.02	78.54	1192.99	14.26	79.25	568.13
7.24000	-1797.91	256.15	-197.78	-1695.70	285.64	-186.56	-1568.85	337.50	56.16	-1731.93	334.67	176.16	-1212.01	51.37	26.80	-1257.89	49.18	40.37	-1397.79	-57.32	19.36	-1428.21	-8.26	99.19	-1569.14	143.23	1238.88	0.00	0.00	0.00	-1436.25	94.02	1533.13	-1460.06	225.17	1502.22	-1538.04	103.88	1647.41	-1510.29	213.66	1624.61	595.95	-11.93	78.49	1193.78	14.10	79.12	569.39
7.25000	-1800.45	255.08	-194.37	-1699.33	284.02	-181.99	-1563.44	336.03	55.90	-1724.05	333.34	175.83	-1212.48	51.88	26.63	-1259.68	49.47	40.11	-1398.33	-57.23	18.84	-1428.37	-7.77	96.74	-1567.15	141.28	1238.50	0.00	0.00	0.00	-1426.08	90.95	1531.97	-1456.15	222.87	1500.93	-1528.09	99.56	1646.68	-1503.86	211.91	1625.18	595.79	-12.34	78.33	1193.51	14.44	79.17	568.06
7.26000	-1802.87	253.95	-190.70	-1702.95	282.32	-177.14	-1558.07	334.57	55.65	-1716.22	332.02	175.48	-1213.66	51.67	26.12	-1257.84	49.40	40.46	-1400.02	-55.50	16.31	-1428.42	-7.50	94.17	-1552.87	138.44	1237.86	0.00	0.00	0.00	-1421.01	87.49	1531.19	-1441.33	219.22	1501.18	-1520.63	98.29	1646.43	-1497.45	210.14	1625.75	596.24	-12.33	78.72	1193.82	14.86	79.50	568.18
7.27000	-1805.17	252.74	-186.76	-1706.58	280.51	-172.02	-1552.73	333.13	55.39	-1708.43	330.72	175.12	-1211.77	51.93	26.27	-1257.28	49.53	40.46	-1401.22	-55.04	14.25	-1427.94	-8.04	93.15	-1545.66	136.95	1237.86	0.00	0.00	0.00	-1412.03	83.39	1530.32	-1434.96	216.13	1500.65	-1511.13	94.20	1645.78	-1491.06	208.36	1626.33	595.87	-12.71	78.57	1194.13	14.82	79.38	568.08
7.28000	-1807.35	251.45	-182.54	-1710.19	278.61	-166.62	-1547.43	331.70	55.13	-1700.69	329.42	174.76	-1211.81	51.19	26.09	-1260.02	49.73	39.86	-1403.56	-51.76	12.30	-1427.70	-8.21	92.65	-1537.04	134.60	1237.49	0.00	0.00	0.00	-1398.28	80.24	1529.63	-1420.79	212.74	1500.49	-1502.58	92.02	1645.67	-1484.69	206.56	1626.92	596.29	-12.45	78.39	1193.94	14.83	79.60	567.56
7.29000	-1809.40	250.09	-178.05	-1713.80	276.61	-160.93	-1542.17	330.29	54.87	-1692.99	328.14	174.38	-1214.32	51.63	25.26	-1259.28	49.38	39.71	-1402.52	-53.29	13.14	-1427.84	-7.87	91.97	-1527.73	131.41	1237.71	0.00	0.00	0.00	-1395.34	76.94	1529.59	-1407.37	208.92	1500.96	-1492.65	87.69	1645.65	-1478.35	204.75	1627.51	595.58	-12.05	78.39	1194.08	15.28	79.56	568.04
7.30000	-1811.32	248.65	-173.28	-1717.40	274.52	-154.95	-1536.95	328.90	54.61	-1685.34	326.87	173.99	-1209.85	51.50	26.24	-1258.05	49.32	39.99	-1401.37	-55.34	13.60	-1427.81	-7.73	92.21	-1522.79	128.32	1237.94	0.00	0.00	0.00	-1383.43	74.33	1529.65	-1410.21	206.31	1500.24	-1482.02	82.97	1645.83	-1472.03	202.91	1628.12	597.07	-11.96	78.85	1192.70	14.72	79.15	568.88
7.31000	-1813.11	247.14	-168.21	-1720.98	272.32	-148.68	-1531.77	327.52	54.35	-1677.74	325.62	173.59	-1209.98	51.05	25.85	-1261.47	48.88	39.02	-1401.44	-55.70	12.39	-1427.70	-8.12	92.61	-1512.45	126.09	1238.69	0.00	0.00	0.00	-1378.70	71.23	1529.68	-1400.40	203.42	1501.10	-1472.24	79.60	1646.28	-1465.74	201.07	1628.72	597.03	-11.75	78.88	1193.16	14.56	78.91	567.31
7.32000	-1814.75	245.54	-162.86	-1724.54	270.02	-142.12	-1526.62	326.15	54.10	-1670.18	324.38	173.18	-1210.24	51.39	25.82	-1262.01	49.08	38.89	-1405.34	-50.81	7.86	-1427.80	-8.12	92.41	-1499.42	123.26	1239.82	0.00	0.00	0.00	-1362.52	67.10	1529.43	-1384.09	199.97	1501.50	-1461.92	74.78	1646.93	-1459.47	199.21	1629.34	596.25	-11.82	78.75	1193.22	14.44	79.05	568.21
7.33000	-1816.25	243.87	-157.21	-1728.09	267.61	-135.25	-1521.51	324.81	53.84	-1662.67	323.14	172.76	-1212.13	51.29	25.41	-1261.11	48.73	39.18	-1406.57	-48.72	5.00	-1426.20	-10.32	93.14	-1498.60	120.66	1241.02	0.00	0.00	0.00	-1351.06	63.44	1529.57	-1378.52	195.31	1502.94	-1453.37	72.29	1647.68	-1453.22	197.33	1629.96	595.56	-11.82	78.55	1193.27	14.71	79.21	568.52
7.34000	-1817.60	242.11	-151.26	-1731.61	265.10	-128.07	-1516.44	323.47	53.58	-1655.21	321.93	172.33	-1212.90	51.02	25.28	-1261.16	48.67	39.10	-1407.97	-46.49	2.42	-1426.31	-10.08	92.89	-1492.29	119.18	1242.43	0.00	0.00	0.00	-1346.23	60.06	1529.78	-1360.84	202.23	1514.01	-1443.48	67.20	1648.17	-1447.00	195.43	1630.59	596.15	-12.11	78.72	1193.96	14.74	79.27	568.38
7.35000	-1818.79	240.28	-145.01	-1735.11	262.49	-120.59	-1511.41	322.16	53.32	-1647.80	320.72	171.89	-1212.29	51.36	25.39	-1259.71	48.46	39.34	-1412.80	-38.91	-3.63	-1425.89	-10.87	92.89	-1481.25	116.22	1243.87	0.00	0.00	0.00	-1339.06	56.47	1530.75	-1350.95	201.32	1517.25	-1435.42	64.42	1648.81	-1440.80	193.52	1631.23	596.81	-11.96	78.87	1194.24	15.15	79.49	568.14
7.36000	-1819.83	238.35	-138.45	-1738.58	259.77	-112.79	-1506.43	320.86	53.06	-1640.44	319.53	171.43	-1211.93	51.66	25.35	-1260.53	48.89	39.39	-1418.33	-30.36	-10.88	-1425.53	-11.05	92.97	-1476.64	114.04	1245.46	0.00	0.00	0.00	-1332.31	53.64	1531.48	-1341.31	197.72	1518.34	-1427.52	61.61	1649.70	-1434.63	191.60	1631.87	596.59	-12.18	78.55	1193.77	14.79	79.68	568.06
7.37000	-1820.70	236.34	-131.57	-1742.02	256.93	-104.68	-1501.48	319.58	52.79	-1633.13	318.36	170.97	-1211.93	51.24	25.40	-1261.45	49.09	39.02	-1419.76	-28.02	-15.90	-1425.48	-10.96	92.52	-1465.65	112.02	1246.57	0.00	0.00	0.00	-1324.02	50.26	1532.26	-1337.54	194.31	1519.60	-1418.98	58.23	1650.51	-1428.48	189.66	1632.52	596.68	-12.21	78.71	1193.83	15.41	79.97	567.26
7.38000	-1821.41	234.25	-124.38	-1745.43	253.99	-96.25	-1496.57	318.31	52.53	-1625.86	317.19	170.49	-1212.27	51.18	25.35	-1258.70	49.21	39.59	-1422.02	-24.68	-19.18	-1424.98	-11.43	92.50	-1462.45	109.09	1247.77	0.00	0.00	0.00	-1312.66	46.45	1532.72	-1325.80	191.44	1520.69	-1410.46	53.97	1651.56	-1422.36	187.70	1633.18	596.75	-12.14	78.59	1193.46	14.94	79.39	566.14
7.39000	-1821.94	232.07	-116.87	-1748.80	250.94	-87.48	-1491.70	317.06	52.27	-1618.65	316.04	170.01	-1212.44	50.98	25.48	-1258.91	49.04	39.60	-1420.61	-27.04	-18.36	-1425.10	-11.38	92.02	-1454.82	106.77	1248.58	0.00	0.00	0.00	-1310.62	42.95	1533.85	-1318.30	188.33	1521.71	-1403.17	51.50	1652.54	-1416.26	185.72	1633.84	596.55	-12.66	78.77	1193.92	14.76	79.25	566.51
7.40000	-1822.30	229.80	-109.04	-1752.14	247.77	-78.39	-1486.87	315.83	52.01	-1611.49	314.91	169.51	-1214.16	51.01	24.89	-1260.07	49.03	39.35	-1420.78	-27.08	-17.14	-1425.38	-10.72	91.44	-1442.64	105.23	1249.93	0.00	0.00	0.00	-1299.84	40.16	1535.09	-1309.47	185.36	1522.92	-1395.31	47.92	1653.28	-1410.19	183.73	1634.52	596.41	-12.04	78.86	1193.44	14.74	79.37	566.93
7.41000	-1822.48	227.44	-100.87	-1755.43	244.48	-68.97	-1482.08	314.61	51.75	-1604.38	313.78	169.00	-1214.98	51.75	24.96	-1260.60	49.42	39.56	-1422.23	-24.97	-16.61	-1425.20	-10.98	90.99	-1436.24	102.80	1250.63	0.00	0.00	0.00	-1297.68	37.38	1536.23	-1301.77	183.06	1523.75	-1388.58	45.98	1654.37	-1404.14	181.73	1635.20	596.46	-11.77	78.75	1194.16	14.74	79.42	567.86
7.42000	-1822.47	224.98	-92.37	-1758.68	241.09	-59.21	-1477.34	313.41	51.49	-1597.32	312.68	168.48	-1212.69	51.35	25.58	-1258.46	48.94	39.78	-1418.57	-31.09	-11.93	-1424.65	-11.82	91.09	-1427.93	107.72	1254.12	0.00	0.00	0.00	-1283.05	34.10	1536.70	-1297.30	180.49	1524.81	-1382.13	43.88	1655.32	-1398.12	179.70	1635.88	595.83	-12.44	78.49	1193.95	14.66	79.28	567.04
7.43000	-1822.28	222.44	-83.53	-1761.89	237.57	-49.10	-1472.63	312.23	51.22	-1590.31	311.58	167.95	-1213.40	51.38	25.45	-1260.06	48.80	39.57	-1417.30	-33.00	-9.25	-1424.81	-11.79	90.85	-1418.88	106.81	1255.28	0.00	0.00	0.00	-1276.48	31.63	1537.60	-1287.12	177.63	1525.66	-1375.40	41.48	1655.95	-1392.13	177.66	1636.58	595.82	-12.11	78.47	1193.89	14.44	79.18	568.43
7.44000	-1821.89	219.80	-74.34	-1765.04	233.94	-38.65	-1467.97	311.07	50.96	-1583.35	310.50	167.41	-1211.02	51.62	26.20	-1262.03	49.50	39.18	-1416.80	-33.99	-7.56	-1425.08	-11.07	90.27	-1413.80	104.25	1255.94	0.00	0.00	0.00	-1274.12	28.46	1538.94	-1284.47	174.37	1526.70	-1369.08	39.35	1656.69	-1386.16	175.61	1637.28	595.57	-11.47	78.46	1194.11	14.33	79.07	568.75
7.45000	-1821.30	217.07	-64.81	-1768.15	230.18	-27.85	-1463.35	309.92	50.70	-1576.45	309.44	166.85	-1213.10	51.52	25.66	-1260.04	49.86	39.63	-1411.70	-41.97	-1.88	-1425.66	-10.26	89.70	-1407.05	101.50	1256.36	0.00	0.00	0.00	-1264.18	26.44	1539.84	-1275.48	171.16	1527.24	-1363.24	37.72	1657.62	-1380.22	173.54	1637.99	596.22	-12.09	78.77	1193.18	14.32	79.06	568.28
7.46000	-1820.51	214.24	-54.93	-1771.20	226.30	-16.69	-1458.77	308.80	50.44	-1569.60	308.39	166.29	-1212.61	51.71	25.84	-1260.21	49.10	39.38	-1409.49	-44.95	1.24	-1424.98	-11.16	89.92	-1401.98	99.18	1256.79	0.00	0.00	0.00	-1258.94	24.34	1540.52	-1268.53	168.80	1528.18	-1356.43	33.88	1658.04	-1374.30	171.45	1638.71	596.45	-12.09	78.69	1192.90	14.55	78.85	568.27
7.47000	-1819.51	211.31	-44.69	-1774.20	222.30	-5.18	-1454.24	307.69	50.17	-1562.80	307.35	165.71	-1212.46	51.62	25.67	-1258.57	49.15	39.51	-1407.56	-47.97	3.51	-1423.72	-12.51	90.27	-1395.84	97.21	1257.28	0.00	0.00	0.00	-1253.79	20.30	1540.98	-1263.66	166.62	1528.80	-1350.49	31.61	1658.51	-1367.95	169.41	1639.32	596.75	-11.71	78.78	1192.76	14.41	78.96	567.38
7.48000	-1818.30	208.28	-34.10	-1777.14	218.18	6.70	-1449.75	306.60	49.91	-1556.06	306.33	165.12	-1212.21	51.43	25.77	-1261.94	49.09	38.89	-1406.51	-48.73	4.67	-1423.54	-12.78	90.47	-1388.94	96.10	1257.87	0.00	0.00	0.00	-1251.04	18.63	1541.69	-1254.77	164.33	1529.36	-1344.86	29.32	1659.23	-1362.66	166.53	1640.16	595.24	-12.00	78.31	1193.56	14.52	79.06	568.42
7.49000	-1816.87	205.16	-23.14	-1780.01	213.93	18.94	-1445.30	305.53	49.65	-1549.37	305.32	164.52	-1212.36	51.78	25.69	-1262.87	49.07	38.55	-1407.06	-47.95	4.33	-1423.55	-12.31	90.09	-1386.78	93.84	1258.42	0.00	0.00	0.00	-1245.05	16.54	1542.17	-1251.98	161.59	1530.12	-1340.06	27.84	1659.92	-1356.88	164.81	1640.70	595.24	-12.34	78.35	1193.76	14.73	79.14	566.98
7.50000	-1815.23	201.93	-11.80	-1782.82	209.55	31.55	-1440.90	304.47	49.38	-1542.74	304.33	163.91	-1211.76	52.17	25.80	-1260.88	49.26	38.79	-1405.95	-49.91	4.78	-1423.07	-12.63	90.30	-1378.98	92.19	1258.99	0.00	0.00	0.00	-1238.60	13.90	1542.59	-1244.04	159.96	1530.70	-1334.81	25.56	1660.55	-1351.58	162.76	1641.42	596.43	-12.15	78.53	1193.26	14.21	79.05	566.49
7.51000	-1813.36	198.60	-0.10	-1785.57	205.05	44.54	-1436.54	303.44	49.12	-1536.17	303.36	163.29	-1212.30	51.45	25.41	-1260.42	49.10	38.93	-1406.56	-48.45	3.74	-1422.93	-12.49	90.24	-1374.27	90.52	1259.64	0.00	0.00	0.00	-1237.82	10.98	1543.43	-1240.06	157.92	1531.62	-1329.75	23.11	1661.07	-1345.61	162.12	1641.92	596.31	-11.92	78.45	1193.71	14.17	79.19	567.61
7.52000	-1811.26	195.17	11.98	-1788.25	200.41	57.91	-1432.22	302.42	48.86	-1529.64	302.40	162.65	-1212.58	51.03	25.27	-1260.47	49.54	39.03	-1408.95	-45.64	2.00	-1422.87	-12.21	90.14	-1368.92	88.27	1260.06	0.00	0.00	0.00	-1228.65	9.16	1544.14	-1237.20	155.09	1532.37	-1324.94	20.79	1661.67	-1340.83	160.36	1642.52	595.40	-11.67	78.30	1193.11	14.15	79.08	567.59
7.53000	-1808.93	191.63	24.44	-1790.86	195.64	71.65	-1427.95	301.42	48.59	-1523.18	301.45	162.00	-1211.83	51.26	25.06	-1261.32	49.27	38.67	-1407.86	-46.63	1.78	-1422.79	-11.96	90.13	-1364.72	87.82	1260.74	0.00	0.00	0.00	-1224.72	7.40	1545.01	-1235.50	153.18	1533.12	-1321.42	20.22	1662.32	-1336.93	157.68	1643.35	595.63	-11.72	78.57	1192.99	14.32	78.93	567.32
7.54000	-1806.36	187.98	37.29	-1802.10	191.30	80.79	-1423.72	300.45	48.33	-1516.77	300.53	161.35	-1209.00	51.26	25.64	-1260.13	48.91	38.72	-1410.90	-42.14	-0.77	-1423.00	-11.14	89.76	-1359.84	86.10	1261.14	0.00	0.00	0.00	-1223.12	6.01	1545.84	-1233.46	151.93	1533.83	-1317.41	19.05	1662.78	-1332.44	156.75	1643.92	596.72	-12.55	78.81	1193.36	13.65	78.84	567.52
7.55000	-1803.54	184.23	50.53	-1806.23	187.93	93.68	-1419.54	299.49	48.06	-1510.42	299.61	160.68	-1211.34	51.38	25.19	-1261.58	49.31	38.44	-1411.40	-41.43	-1.94	-1422.47	-11.86	90.17	-1358.10	85.30	1261.59	0.00	0.00	0.00	-1222.60	5.02	1546.86	-1225.28	150.39	1534.70	-1313.93	18.29	1663.49	-1328.57	155.04	1644.58	595.92	-12.29	78.49	1193.04	14.59	79.01	568.46
7.56000	-1800.48	180.37	64.16	-1821.58	182.49	103.56	-1415.40	298.55	47.80	-1504.13	298.72	159.99	-1212.20	51.35	25.03	-1259.80	48.98	38.93	-1412.17	-39.42	-3.16	-1422.44	-11.56	90.06	-1356.10	83.49	1262.08	0.00	0.00	0.00	-1214.76	2.81	1547.13	-1219.66	148.71	1535.50	-1309.32	15.74	1664.10	-1324.53	154.18	1645.20	596.99	-11.84	78.91	1193.84	14.51	79.16	568.39
7.57000	-1797.18	176.40	78.19	-1815.47	175.90	117.29	-1411.31	297.63	47.54	-1497.89	297.84	159.30	-1213.01	50.94	24.98	-1261.61	48.37	38.11	-1413.64	-37.88	-4.41	-1421.84	-12.20	90.23	-1347.35	82.13	1262.79	0.00	0.00	0.00	-1207.84	2.16	1547.91	-1218.47	147.85	1536.19	-1305.70	14.56	1664.76	-1320.42	154.00	1645.68	596.20	-12.18	78.71	1193.75	15.07	79.37	567.91
7.58000	-1796.20	172.46	91.91	-1802.86	172.71	133.28	-1407.26	296.73	47.27	-1491.71	296.97	158.59	-1213.30	51.19	24.68	-1260.58	49.34	38.64	-1413.00	-38.41	-4.05	-1422.02	-11.50	90.16	-1344.48	82.32	1263.45	0.00	0.00	0.00	-1211.37	0.81	1549.02	-1211.36	147.37	1536.64	-1303.12	14.92	1665.65	-1317.31	152.71	1646.34	595.49	-12.15	78.56	1193.65	15.31	79.33	567.69
7.59000	-1801.84	167.16	104.45	-1800.36	168.46	148.35	-1403.26	295.85	47.01	-1485.60	296.12	157.87	-1213.87	50.70	24.76	-1262.59	49.59	38.35	-1412.29	-39.71	-3.26	-1421.69	-12.04	90.49	-1341.39	81.53	1263.94	0.00	0.00	0.00	-1204.37	0.36	1549.65	-1209.73	146.05	1537.57	-1300.19	14.41	1666.44	-1313.99	151.99	1647.02	596.30	-11.64	78.64	1193.51	14.63	79.09	568.10
7.60000	-1803.89	161.91	116.45	-1805.17	163.70	162.15	-1399.31	294.99	46.74	-1479.54	295.29	157.14	-1212.77	50.81	24.92	-1261.30	49.20	38.48	-1411.32	-41.30	-2.41	-1421.99	-11.61	90.28	-1338.26	80.37	1264.65	0.00	0.00	0.00	-1197.31	-0.28	1550.41	-1204.20	145.70	1538.25	-1296.87	13.66	1667.12	-1310.60	151.81	1647.62	596.40	-12.17	78.81	1193.02	14.44	78.89	568.11
7.61000	-1796.63	159.49	130.19	-1796.68	160.13	177.95	-1395.41	294.15	46.48	-1473.54	294.48	156.40	-1213.70	51.14	24.77	-1260.02	49.36	38.87	-1412.17	-40.52	-2.31	-1421.77	-11.70	90.31	-1336.74	79.15	1265.26	0.00	0.00	0.00	-1199.61	-2.44	1551.38	-1202.17	145.10	1538.99	-1293.70	12.77	1667.74	-1307.75	151.19	1648.25	597.03	-11.70	79.15	1193.61	14.12	79.12	568.41
7.62000	-1777.29	156.02	146.35	-1803.75	157.57	190.42	-1391.55	293.34	46.21	-1467.60	293.68	155.64	-1212.08	50.90	25.06	-1262.56	49.38	38.31	-1412.08	-40.57	-1.67	-1421.76	-11.67	90.35	-1334.20	78.36	1266.03	0.00	0.00	0.00	-1198.24	-1.44	1552.42	-1202.50	144.24	1540.17	-1291.00	12.91	1668.67	-1305.15	150.34	1648.96	595.92	-11.68	78.69	1193.64	14.82	79.22	567.86
7.63000	-1775.99	153.50	158.65	-1782.60	154.58	206.17	-1387.74	292.54	45.95	-1461.72	292.90	154.87	-1212.24	51.23	25.34	-1261.23	49.03	38.67	-1408.74	-44.44	0.77	-1422.23	-11.14	90.17	-1330.55	77.66	1266.88	0.00	0.00	0.00	-1194.31	-1.79	1553.25	-1199.79	143.99	1540.78	-1287.88	11.91	1669.33	-1302.18	150.25	1649.61	596.26	-11.78	78.63	1193.48	14.41	78.88	567.28
7.64000	-1779.65	149.94	169.92	-1784.72	152.42	218.78	-1383.97	291.76	45.68	-1455.90	292.13	154.09	-1213.98	50.83	24.93	-1261.12	49.03	38.84	-1409.05	-44.46	0.57	-1422.11	-10.93	90.09	-1324.50	77.64	1267.74	0.00	0.00	0.00	-1191.73	-2.94	1554.06	-1197.44	143.05	1541.60	-1284.48	10.14	1670.14	-1299.65	149.66	1650.43	595.35	-12.18	78.41	1193.66	14.41	79.50	567.31
7.65000	-1765.31	148.80	182.47	-1766.13	151.00	231.11	-1380.25	291.01	45.42	-1450.14	291.39	153.30	-1213.10	50.85	25.19	-1259.23	49.38	39.19	-1411.61	-41.11	-0.51	-1422.04	-11.19	90.38	-1320.80	76.54	1268.48	0.00	0.00	0.00	-1192.72	-2.46	1555.19	-1196.26	143.38	1542.51	-1282.45	10.55	1670.94	-1297.49	148.92	1651.26	596.17	-11.94	78.79	1193.63	14.63	79.09	567.07
7.66000	-1758.34	147.32	191.75	-1781.44	148.79	236.79	-1376.59	290.27	45.15	-1444.45	290.66	152.50	-1212.27	51.31	25.32	-1260.93	49.21	38.83	-1410.51	-43.00	0.73	-1421.31	-12.35	90.68	-1316.40	75.73	1269.21	0.00	0.00	0.00	-1184.80	-2.79	1556.18	-1192.07	142.58	1543.65	-1279.79	10.15	1671.85	-1295.12	148.57	1651.95	595.97	-12.22	78.35	1193.93	14.97	79.37	567.44
7.67000	-1744.70	146.15	201.42	-1770.65	148.03	247.21	-1372.97	289.56	44.89	-1438.82	289.95	151.68	-1211.30	50.84	25.54	-1260.83	49.02	38.80	-1408.72	-45.49	1.55	-1421.91	-11.53	90.53	-1314.40	75.35	1269.84	0.00	0.00	0.00	-1178.86	-2.49	1557.28	-1190.87	142.44	1544.66	-1277.65	10.23	1672.59	-1292.55	148.61	1652.63	596.78	-11.92	78.55	1193.73	14.25	79.20	567.31
7.68000	-1746.63	145.46	207.47	-1751.22	147.16	254.70	-1369.40	288.87	44.62	-1433.25	289.25	150.85	-1214.14	50.80	25.00	-1262.21	48.77	38.53	-1410.10	-42.99	-0.47	-1421.04	-12.80	91.11	-1312.70	75.41	1270.50	0.00	0.00	0.00	-1179.62	-2.94	1558.15	-1187.18	142.19	1545.41	-1275.22	9.62	1673.36	-1290.33	148.29	1653.35	596.52	-11.57	78.86	1194.52	14.58	79.51	567.45
7.69000	-1732.65	145.87	213.14	-1742.85	146.21	261.01	-1365.87	288.20	44.36	-1427.74	288.58	150.00	-1213.72	51.09	25.09	-1258.49	48.62	39.18	-1410.00	-43.68	-0.46	-1420.96	-12.70	91.01	-1312.18	74.81	1271.10	0.00	0.00	0.00	-1176.63	-3.99	1559.59	-1183.61	141.83	1546.55	-1273.06	9.71	1674.05	-1288.58	147.58	1654.04	596.61	-11.69	78.85	1193.26	13.91	79.05	567.37
7.70000	-1721.99	144.52	218.03	-1735.43	146.24	265.03	-1362.40	287.55	44.09	-1422.30	287.92	149.15	-1213.59	51.29	25.04	-1260.23	49.01	38.78	-1410.66	-41.99	-1.30	-1421.53	-11.65	90.71	-1305.12	74.34	1271.62	0.00	0.00	0.00	-1176.94	-3.40	1560.58	-1181.65	142.27	1547.36	-1269.99	8.41	1674.61	-1286.14	147.98	1654.51	595.49	-12.33	78.37	1192.58	13.96	78.77	567.66
7.71000	-1707.64	144.83	220.51	-1717.00	146.33	267.83	-1358.98	286.92	43.83	-1416.92	287.28	148.28	-1214.10	51.43	24.90	-1262.20	48.97	38.51	-1411.90	-39.97	-2.54	-1421.10	-12.38	91.08	-1302.17	74.16	1272.04	0.00	0.00	0.00	-1171.94	-3.64	1561.42	-1179.89	141.81	1548.25	-1268.24	9.16	1675.39	-1284.21	147.63	1655.01	595.95	-12.32	78.54	1193.50	14.55	79.15	568.14
7.72000	-1687.14	146.18	222.67	-1700.90	147.26	269.40	-1355.60	286.32	43.56	-1411.60	286.65	147.40	-1211.43	51.06	25.36	-1260.68	49.34	38.75	-1412.83	-38.55	-3.39	-1421.84	-11.10	90.63	-1300.52	74.28	1272.31	0.00	0.00	0.00	-1173.85	-3.23	1562.59	-1179.20	142.25	1549.05	-1265.98	9.02	1675.93	-1281.71	148.07	1655.39	596.26	-12.45	78.38	1193.76	14.48	79.18	567.27
7.73000	-1680.57	145.52	231.52	-1689.04	147.59	269.32	-1352.28	285.73	43.30	-1406.35	286.05	146.51	-1215.25	50.64	24.46	-1259.87	49.09	38.77	-1413.46	-37.26	-4.10	-1421.18	-11.59	90.97	-1296.71	74.12	1272.62	0.00	0.00	0.00	-1162.07	-2.85	1563.15	-1176.19	142.26	1549.79	-1264.37	10.12	1676.63	-1279.75	147.88	1655.79	595.84	-12.11	78.27	1193.93	14.78	79.47	567.81
7.74000	-1664.22	146.30	229.60	-1683.87	147.53	273.35	-1349.01	285.17	43.04	-1401.17	285.46	145.60	-1210.04	51.35	25.58	-1262.80	49.02	38.28	-1412.20	-39.59	-2.80	-1420.94	-11.62	90.99	-1294.88	74.08	1273.01	0.00	0.00	0.00	-1164.45	-2.32	1563.91	-1172.46	142.60	1550.14	-1261.67	9.75	1676.99	-1277.60	147.68	1656.03	595.40	-12.09	78.35	1193.97	14.45	79.43	567.26
7.75000	-1648.35	147.15	226.06	-1661.52	149.35	272.06	-1345.79	284.64	42.77	-1396.05	284.90	144.68	-1211.96	50.86	24.92	-1261.35	49.40	38.44	-1410.51	-41.97	-1.44	-1421.22	-10.66	90.83	-1291.15	72.99	1273.23	0.00	0.00	0.00	-1160.98	-2.40	1564.20	-1171.27	142.32	1550.78	-1260.05	10.66	1677.32	-1275.47	147.49	1656.40	595.81	-12.10	78.67	1193.28	14.06	79.31	567.85
7.76000	-1633.02	148.55	221.12	-1647.38	149.79	267.06	-1342.62	284.12	42.51	-1390.99	284.35	143.74	-1210.60	50.59	25.07	-1262.05	49.28	38.07	-1411.70	-40.14	-2.08	-1421.83	-9.57	90.61	-1287.64	72.15	1273.54	0.00	0.00	0.00	-1158.53	-2.73	1564.64	-1171.65	141.88	1551.36	-1257.11	9.95	1677.62	-1273.20	147.48	1656.58	596.47	-11.82	78.94	1192.74	14.54	79.20	568.31
7.77000	-1619.15	150.27	214.98	-1640.37	151.13	259.47	-1339.50	283.63	42.24	-1386.01	283.82	142.80	-1212.81	50.93	24.30	-1259.05	48.92	38.63	-1412.71	-38.20	-2.71	-1421.10	-10.50	91.22	-1285.18	72.12	1273.79	0.00	0.00	0.00	-1155.30	-1.86	1565.27	-1168.48	142.43	1551.62	-1253.60	8.42	1677.71	-1271.15	147.29	1656.80	596.13	-11.90	78.73	1192.90	14.49	79.30	567.87
7.78000	-1598.21	152.30	207.76	-1615.82	152.68	252.89	-1336.43	283.16	41.98	-1381.09	283.31	141.84	-1210.21	50.78	25.00	-1259.88	49.84	38.63	-1410.30	-41.02	-0.92	-1420.43	-11.09	91.41	-1283.45	72.97	1273.82	0.00	0.00	0.00	-1145.17	-2.08	1564.86	-1164.72	142.84	1551.64	-1251.60	9.16	1677.96	-1268.50	147.61	1657.08	596.66	-12.02	78.64	1193.13	14.65	79.25	567.20
7.79000	-1578.89	156.87	199.25	-1601.29	157.63	243.51	-1333.41	282.72	41.71	-1376.23	282.82	140.87	-1210.97	50.48	24.43	-1260.42	49.53	38.26	-1409.75	-41.98	-0.46	-1420.21	-10.87	91.62	-1281.79	72.29	1274.31	0.00	0.00	0.00	-1149.72	-1.52	1565.34	-1160.35	143.06	1551.47	-1248.28	8.37	1677.93	-1266.47	147.04	1657.35	597.68	-12.20	78.93	1192.84	14.47	79.19	566.91
7.80000	-1551.56	161.25	180.38	-1568.43	160.94	227.10	-1330.45	282.30	41.45	-1371.45	282.34	139.88	-1211.91	50.15	23.95	-1263.88	49.27	37.29	-1410.02	-41.46	-0.49	-1420.85	-9.76	91.38	-1274.85	71.97	1274.91	0.00	0.00	0.00	-1146.91	-1.09	1565.39	-1156.69	143.50	1551.78	-1245.50	7.89	1677.95	-1263.70	147.47	1657.47	597.16	-11.92	78.80	1192.99	14.45	79.08	567.68
7.81000	-1533.61	165.16	169.90	-1550.60	164.31	216.50	-1327.54	281.90	41.19	-1366.73	281.89	138.88	-1212.42	50.20	23.94	-1260.05	49.72	38.00	-1412.96	-37.09	-2.22	-1420.76	-9.55	91.65	-1273.69	72.59	1275.24	0.00	0.00	0.00	-1146.34	-1.30	1565.43	-1155.73	143.70	1552.00	-1243.54	9.08	1678.28	-1261.11	147.70	1657.61	595.59	-12.42	78.47	1193.76	14.57	79.10	567.74
7.82000	-1509.64	169.02	160.11	-1520.85	169.39	207.53	-1324.68	281.52	40.92	-1362.08	281.46	137.87	-1215.82	49.93	22.77	-1261.40	49.13	37.46	-1412.31	-38.06	-1.34	-1420.18	-10.04	92.29	-1270.00	73.24	1275.67	0.00	0.00	0.00	-1144.56	-0.44	1565.52	-1153.76	143.85	1552.01	-1240.74	9.34	1678.50	-1258.82	147.51	1657.83	596.19	-11.99	78.77	1193.06	14.53	78.90	567.54
7.83000	-1491.13	173.54	148.34	-1520.46	171.75	191.14	-1321.87	281.17	40.66	-1357.50	281.04	136.84	-1211.38	49.53	23.31	-1263.07	49.57	36.98	-1410.08	-40.54	0.23	-1419.55	-10.26	92.72	-1268.47	72.89	1275.76	0.00	0.00	0.00	-1138.75	0.09	1565.54	-1149.79	143.95	1551.98	-1238.32	9.76	1678.78	-1256.24	147.52	1658.03	596.82	-11.70	78.88	1192.78	14.32	78.93	568.06
7.84000	-1460.44	178.75	139.01	-1495.76	176.56	180.04	-1319.12	280.85	40.40	-1352.99	280.65	135.81	-1208.79	50.16	23.77	-1263.99	49.18	36.71	-1410.70	-38.83	0.40	-1420.12	-8.73	92.57	-1266.30	72.76	1276.47	0.00	0.00	0.00	-1140.17	-0.32	1565.94	-1147.32	143.57	1552.17	-1235.54	9.68	1679.04	-1253.43	147.97	1658.24	597.22	-12.52	78.68	1193.42	14.42	79.22	567.45
7.85000	-1447.38	181.19	137.28	-1485.71	180.85	165.02	-1316.42	280.54	40.13	-1348.55	280.28	134.75	-1211.61	49.39	23.11	-1261.80	49.69	37.14	-1409.73	-39.84	1.37	-1419.79	-8.70	93.13	-1265.50	72.67	1276.69	0.00	0.00	0.00	-1134.47	-0.43	1565.58	-1145.97	143.87	1552.61	-1233.13	10.32	1679.22	-1251.24	147.84	1658.63	597.95	-11.73	79.18	1193.94	14.05	79.20	567.44
7.86000	-1423.49	186.54	126.24	-1456.90	185.50	155.27	-1313.77	280.26	39.87	-1344.18	279.92	133.69	-1210.89	49.24	22.98	-1261.12	49.67	37.27	-1410.99	-37.75	1.38	-1418.89	-9.11	93.83	-1260.25	73.45	1276.89	0.00	0.00	0.00	-1131.50	-0.18	1565.67	-1143.92	143.94	1552.84	-1230.25	10.41	1679.51	-1248.84	147.94	1658.87	596.16	-11.55	78.75	1193.83	14.04	78.91	568.15
7.87000	-1397.93	192.15	115.66	-1436.36	188.09	149.36	-1311.18	280.01	39.61	-1339.89	279.59	132.61	-1210.22	49.70	22.91	-1260.96	49.78	37.09	-1408.39	-40.94	3.32	-1419.59	-7.50	93.68	-1257.11	73.31	1277.56	0.00	0.00	0.00	-1130.30	0.60	1566.21	-1141.04	144.32	1552.99	-1227.48	10.28	1679.81	-1246.07	148.29	1659.09	595.15	-11.91	78.32	1193.86	14.38	79.34	568.02
7.88000	-1374.12	196.57	105.60	-1406.31	193.40	138.09	-1308.64	279.78	39.34	-1335.66	279.28	131.51	-1211.15	49.84	22.69	-1259.83	50.38	37.35	-1409.19	-38.44	3.28	-1419.26	-7.04	93.93	-1254.39	73.12	1277.81	0.00	0.00	0.00	-1129.17	1.26	1566.68	-1139.35	144.93	1553.32	-1225.20	11.38	1680.04	-1243.95	147.83	1659.47	596.24	-12.22	78.62	1193.92	14.66	79.13	567.76
7.89000	-1352.25	201.47	96.20	-1393.55	198.77	124.17	-1306.16	279.58	39.08	-1331.50	278.98	130.41	-1210.88	48.99	22.58	-1256.57	50.17	38.22	-1408.00	-40.01	4.26	-1419.27	-6.31	94.12	-1253.37	73.18	1277.96	0.00	0.00	0.00	-1128.53	1.43	1567.20	-1134.25	145.18	1553.42	-1221.99	10.69	1680.16	-1241.46	148.12	1659.70	596.12	-12.38	78.51	1193.15	14.65	78.98	567.60
7.90000	-1319.07	213.32	91.08	-1369.78	203.43	113.25	-1303.73	279.40	38.82	-1327.42	278.71	129.29	-1212.62	49.20	22.15	-1258.04	50.60	37.87	-1408.09	-39.71	5.06	-1418.86	-6.40	94.61	-1250.47	73.33	1278.34	0.00	0.00	0.00	-1121.15	1.43	1566.84	-1132.93	145.97	1553.77	-1219.02	10.75	1680.36	-1239.07	148.00	1660.01	595.22	-11.54	78.62	1193.16	15.19	79.29	567.61
7.91000	-1295.72	219.95	82.48	-1341.93	208.64	103.96	-1301.36	279.24	38.56	-1323.41	278.46	128.15	-1212.50	49.49	22.20	-1257.34	50.24	38.01	-1407.74	-40.13	5.51	-1419.27	-5.36	94.51	-1248.80	74.49	1278.33	0.00	0.00	0.00	-1115.52	1.51	1566.88	-1131.27	146.06	1554.10	-1216.62	11.31	1680.45	-1236.18	148.66	1660.20	596.04	-12.33	78.75	1193.03	14.73	79.00	568.04
7.92000	-1271.09	225.01	75.12	-1312.74	218.22	96.69	-1299.05	279.11	38.30	-1319.47	278.23	127.00	-1211.06	49.47	22.42	-1259.80	50.05	37.49	-1406.89	-40.88	6.32	-1418.45	-6.04	95.06	-1247.77	74.76	1278.39	0.00	0.00	0.00	-1112.46	2.06	1566.97	-1128.52	146.33	1554.25	-1214.13	11.99	1680.59	-1233.30	149.36	1660.27	595.42	-12.25	78.45	1194.37	14.26	79.18	567.74
7.93000	-1247.99	230.33	68.31	-1292.14	223.86	87.42	-1296.79	279.01	38.03	-1315.60	278.02	125.84	-1211.49	49.66	22.41	-1257.41	51.04	38.16	-1407.35	-39.99	5.95	-1419.92	-3.80	94.34	-1243.80	74.94	1278.57	0.00	0.00	0.00	-1110.17	2.79	1567.02	-1124.26	146.85	1554.54	-1211.49	12.14	1680.57	-1230.87	149.55	1660.37	595.87	-11.92	78.63	1194.87	14.54	79.82	567.92
7.94000	-1224.23	235.74	62.93	-1267.19	228.56	80.61	-1294.58	278.93	37.77	-1311.81	277.83	124.66	-1209.76	49.50	22.76	-1256.88	50.67	38.18	-1408.20	-38.44	5.46	-1418.95	-5.19	95.12	-1241.30	75.59	1278.34	0.00	0.00	0.00	-1109.68	3.34	1566.87	-1120.68	148.32	1554.12	-1208.40	11.81	1680.10	-1228.83	149.16	1660.46	596.89	-11.69	78.80	1193.57	14.27	79.51	568.23
7.95000	-1202.17	240.32	59.27	-1248.60	232.44	74.31	-1292.43	278.88	37.51	-1308.09	277.66	123.47	-1210.71	49.23	22.49	-1257.82	50.47	38.18	-1406.85	-40.96	6.50	-1418.73	-5.27	95.42	-1238.04	76.22	1278.17	0.00	0.00	0.00	-1111.91	4.08	1566.57	-1117.67	149.05	1553.83	-1206.29	12.90	1679.78	-1226.04	150.04	1660.26	596.55	-12.38	78.63	1193.04	14.23	79.27	568.15
7.96000	-1181.36	244.11	57.33	-1232.83	236.81	68.85	-1290.34	278.85	37.25	-1304.45	277.52	122.27	-1209.59	49.06	22.92	-1256.63	50.21	38.44	-1407.95	-38.86	5.08	-1418.90	-5.03	95.28	-1236.69	77.22	1278.01	0.00	0.00	0.00	-1111.78	4.53	1566.42	-1116.22	149.42	1553.62	-1204.26	13.87	1679.37	-1223.21	151.33	1659.86	595.66	-12.21	78.38	1192.78	14.61	78.92	568.29
7.97000	-1162.28	247.68	56.73	-1211.13	240.32	66.79	-1288.31	278.85	36.99	-1300.88	277.39	121.05	-1209.95	49.05	23.04	-1258.17	50.67	38.36	-1407.68	-39.27	4.94	-1419.04	-4.87	95.09	-1233.43	77.64	1277.53	0.00	0.00	0.00	-1107.37	5.00	1565.68	-1115.15	149.58	1553.10	-1201.91	14.89	1678.95	-1220.67	152.19	1659.48	595.67	-12.24	78.36	1193.40	14.68	79.15	568.77
7.98000	-1143.16	250.11	57.34	-1190.62	242.61	65.92	-1286.33	278.88	36.73	-1297.39	277.29	119.82	-1209.14	49.20	23.28	-1261.48	49.65	37.58	-1407.74	-39.96	4.79	-1418.75	-5.63	95.21	-1230.73	78.23	1277.15	0.00	0.00	0.00	-1102.31	5.60	1564.77	-1112.99	150.27	1552.33	-1199.67	15.70	1678.35	-1218.41	152.88	1659.06	596.26	-11.97	78.59	1193.12	14.70	78.99	568.57
7.99000	-1126.40	251.48	58.60	-1172.05	245.00	66.11	-1284.41	278.93	36.47	-1293.97	277.21	118.57	-1209.51	48.63	23.26	-1257.52	49.43	38.24	-1409.66	-37.31	3.02	-1418.41	-6.15	95.30	-1229.02	80.06	1276.81	0.00	0.00	0.00	-1099.22	6.53	1563.48	-1109.22	151.01	1551.66	-1197.91	17.54	1677.84	-1216.03	153.94	1658.54	595.70	-12.28	78.37	1193.54	14.88	79.07	567.48
8.00000	-1113.57	253.00	59.65	-1158.55	245.28	65.16	-1282.55	279.01	36.21	-1290.63	277.15	117.31	-1209.90	48.51	23.38	-1260.12	49.97	37.76	-1409.33	-37.62	2.23	-1418.78	-5.86	95.04	-1225.71	81.12	1276.30	0.00	0.00	0.00	-1097.74	8.08	1562.80	-1112.14	152.27	1551.07	-1195.84	18.57	1677.10	-1213.50	155.61	1657.82	594.90	-12.25	78.35	1193.75	14.54	79.19	567.75
8.01000	-1100.66	253.74	61.43	-1147.78	245.45	65.72	-1280.74	279.12	35.95	-1287.37	277.11	116.03	-1212.03	48.49	23.10	-1258.93	49.89	38.35	-1410.68	-36.01	-0.22	-1419.12	-5.93	94.84	-1223.78	82.40	1275.56	0.00	0.00	0.00	-1098.75	9.25	1562.23	-1111.31	153.34	1550.33	-1194.02	20.20	1676.38	-1211.30	157.10	1657.04	594.71	-11.88	78.48	1193.50	14.10	79.56	567.97
8.02000	-1089.64	253.72	63.47	-1135.00	248.30	66.85	-1279.00	279.25	35.70	-1284.18	277.10	114.74	-1209.73	48.25	23.91	-1256.90	49.79	38.81	-1413.23	-32.98	-3.11	-1419.33	-6.06	94.31	-1223.45	83.64	1275.07	0.00	0.00	0.00	-1098.31	10.23	1561.74	-1108.14	154.77	1549.40	-1192.26	21.81	1675.76	-1209.54	158.26	1656.23	594.56	-11.80	78.30	1193.27	15.49	79.43	568.58
8.03000	-1081.11	254.06	64.92	-1122.03	247.73	68.61	-1277.31	279.41	35.44	-1281.07	277.11	113.44	-1210.12	48.79	24.19	-1259.79	49.47	38.29	-1414.10	-32.27	-5.21	-1419.87	-6.48	93.82	-1223.03	85.13	1274.54	0.00	0.00	0.00	-1092.92	11.15	1560.94	-1104.75	156.58	1548.40	-1189.78	22.29	1674.96	-1207.38	160.20	1655.42	594.88	-12.19	78.24	1193.78	14.98	79.49	568.31
8.04000	-1071.47	254.35	66.85	-1113.48	248.72	68.75	-1275.68	279.60	35.18	-1278.04	277.14	112.12	-1211.81	48.38	23.88	-1259.80	49.17	38.42	-1416.83	-28.91	-7.87	-1419.32	-7.93	93.91	-1218.85	87.48	1273.54	0.00	0.00	0.00	-1091.84	12.58	1560.18	-1104.27	157.63	1547.78	-1188.43	24.79	1674.23	-1205.34	162.18	1654.56	595.25	-12.25	78.11	1193.65	14.52	79.20	568.67
8.05000	-1064.78	254.51	67.76	-1105.47	248.92	69.39	-1274.11	279.81	34.92	-1275.09	277.19	110.78	-1209.08	48.54	25.00	-1262.59	48.99	37.98	-1415.21	-31.80	-7.31	-1419.50	-8.35	93.40	-1217.14	88.88	1272.87	0.00	0.00	0.00	-1091.09	14.37	1559.41	-1100.71	159.92	1547.16	-1186.63	26.20	1673.48	-1203.57	164.12	1653.61	595.29	-12.06	78.14	1194.10	14.60	79.28	568.39
8.06000	-1057.49	254.97	68.80	-1100.02	249.61	69.75	-1272.60	280.05	34.66	-1272.22	277.26	109.44	-1209.45	48.59	25.31	-1260.45	48.90	38.39	-1417.29	-28.89	-10.15	-1418.41	-10.80	93.92	-1217.51	89.99	1271.81	0.00	0.00	0.00	-1088.82	15.76	1558.98	-1096.71	161.87	1546.33	-1185.44	29.56	1673.03	-1202.08	165.51	1652.91	596.38	-11.75	78.91	1194.75	14.79	79.28	568.09
8.07000	-1053.90	254.61	68.71	-1104.13	246.33	66.75	-1271.15	280.32	34.41	-1267.71	278.00	107.56	-1211.75	48.20	24.82	-1260.02	49.28	38.67	-1416.88	-29.06	-10.74	-1419.65	-8.90	92.94	-1211.81	91.91	1270.71	0.00	0.00	0.00	-1085.25	18.16	1558.58	-1093.87	164.13	1545.46	-1183.51	31.64	1672.29	-1200.05	168.04	1652.08	596.84	-11.80	78.82	1193.95	15.06	79.49	568.30
8.08000	-1048.49	255.25	68.88	-1103.15	245.78	65.26	-1269.76	280.62	34.15	-1264.57	277.33	105.47	-1211.77	49.10	24.99	-1260.80	49.41	38.72	-1417.73	-28.38	-11.44	-1419.70	-9.13	92.77	-1209.23	94.14	1269.62	0.00	0.00	0.00	-1080.28	21.68	1557.63	-1094.37	166.46	1544.82	-1181.35	34.27	1671.52	-1198.12	170.40	1651.27	596.93	-12.30	78.85	1193.24	14.84	79.46	567.48
8.09000	-1046.00	254.99	67.66	-1094.74	247.15	65.53	-1266.21	281.91	32.76	-1260.97	278.62	104.27	-1210.04	48.92	25.54	-1261.34	49.41	38.70	-1418.87	-27.13	-11.94	-1420.14	-8.61	92.60	-1210.43	95.78	1268.63	0.00	0.00	0.00	-1082.51	23.70	1557.31	-1090.38	168.68	1544.08	-1179.18	36.54	1670.90	-1195.80	173.10	1650.50	596.59	-11.81	78.69	1193.57	14.88	79.19	568.16
8.10000	-1043.90	255.01	65.38	-1084.60	246.30	64.99	-1264.52	281.22	32.52	-1258.61	278.35	103.03	-1208.80	49.12	25.92	-1259.25	49.48	39.36	-1418.62	-27.95	-11.87	-1420.46	-8.12	92.24	-1205.99	98.24	1267.93	0.00	0.00	0.00	-1082.29	26.22	1556.85	-1087.39	171.36	1543.31	-1176.83	38.93	1670.34	-1193.20	176.58	1649.63	595.80	-11.84	78.45	1194.02	14.68	79.33	567.72
8.11000	-1043.24	255.08	61.39	-1089.16	247.45	60.87	-1263.14	282.10	32.64	-1257.34	277.85	102.25	-1210.64	48.84	25.69	-1258.58	49.28	39.53	-1417.71	-28.77	-11.38	-1420.12	-8.73	92.41	-1202.63	91.91	1263.96	0.00	0.00	0.00	-1081.49	28.81	1556.51	-1085.34	173.73	1542.61	-1174.90	42.82	1669.74	-1191.00	179.55	1648.96	595.41	-11.87	78.23	1194.03	14.94	79.48	566.84
8.12000	-1042.54	254.37	57.12	-1089.15	246.48	57.04	-1263.41	281.61	32.65	-1256.29	277.18	101.19	-1212.25	49.64	25.38	-1258.89	44.50	41.56	-1417.40	-29.75	-10.47	-1419.95	-9.50	92.88	-1202.38	101.74	1266.16	0.00	0.00	0.00	-1075.44	32.38	1555.89	-1083.93	176.97	1541.64	-1172.92	47.15	1669.42	-1189.06	182.22	1648.30	596.42	-12.18	78.31	1193.21	14.65	79.32	567.19
8.13000	-1043.38	253.14	52.54	-1099.18	247.11	51.33	-1262.71	282.82	33.12	-1254.42	279.03	101.51	-1210.38	49.36	25.67	-1256.33	44.95	42.17	-1415.99	-32.09	-9.02	-1420.63	-9.28	92.98	-1200.10	105.20	1266.56	0.00	0.00	0.00	-1066.66	36.35	1555.08	-1081.60	180.84	1540.37	-1169.97	50.08	1668.95	-1186.64	185.57	1647.61	596.81	-11.87	78.74	1193.01	14.20	79.18	567.47
8.14000	-1039.86	252.57	51.06	-1091.97	245.59	50.77	-1262.82	281.81	32.94	-1253.93	278.03	100.83	-1211.26	48.81	25.57	-1257.72	44.61	41.64	-1417.45	-29.60	-10.19	-1420.99	-8.86	93.12	-1197.86	107.79	1266.37	0.00	0.00	0.00	-1064.99	39.45	1554.30	-1078.86	184.14	1539.54	-1166.98	52.93	1668.66	-1184.02	189.37	1646.90	595.26	-12.21	78.12	1193.34	14.72	79.11	568.22
8.15000	-1041.03	252.15	48.77	-1088.76	245.42	51.05	-1261.71	282.99	33.27	-1254.73	275.04	99.85	-1210.56	49.22	25.52	-1255.85	45.48	42.06	-1418.13	-28.57	-10.34	-1420.80	-9.32	93.47	-1197.09	110.09	1266.50	0.00	0.00	0.00	-1063.42	43.80	1554.03	-1077.24	187.34	1538.91	-1164.83	57.74	1668.59	-1181.07	193.74	1646.22	594.43	-12.41	77.82	1193.74	14.54	79.29	568.12
8.16000	-1039.81	252.05	46.19	-1079.43	243.70	51.30	-1261.17	283.13	33.67	-1251.92	277.55	100.62	-1210.88	49.57	25.55	-1257.09	45.14	41.69	-1416.41	-31.34	-9.37	-1420.78	-9.46	93.83	-1187.79	100.04	1261.79	0.00	0.00	0.00	-1065.85	46.08	1553.81	-1074.23	190.60	1537.98	-1162.17	61.60	1668.45	-1178.58	197.49	1645.59	595.26	-12.26	78.14	1193.84	13.95	79.23	567.90
8.17000	-1039.47	252.08	43.83	-1084.17	248.18	50.08	-1261.71	282.06	32.68	-1251.89	276.08	99.61	-1210.73	49.20	25.79	-1254.77	45.37	42.44	-1418.07	-28.30	-10.68	-1421.10	-8.76	94.06	-1189.32	113.15	1265.75	0.00	0.00	0.00	-1066.25	48.90	1553.77	-1071.42	194.38	1537.10	-1159.98	66.34	1668.33	-1176.13	201.53	1644.98	594.99	-11.55	78.23	1193.48	14.21	78.96	568.14
8.18000	-1038.52	252.18	43.13	-1087.48	247.02	48.77	-1262.30	282.11	32.46	-1251.10	276.31	99.30	-1212.72	49.17	25.35	-1256.02	45.74	42.09	-1415.62	-31.96	-8.57	-1421.94	-7.35	93.95	-1185.45	117.45	1266.57	0.00	0.00	0.00	-1064.54	53.86	1553.69	-1070.53	198.16	1536.49	-1157.63	70.88	1668.35	-1173.57	205.79	1644.44	596.10	-11.73	78.69	1193.54	14.58	79.31	567.77
8.19000	-1039.93	252.56	41.39	-1079.73	249.59	49.65	-1261.66	283.00	32.46	-1251.34	275.35	98.25	-1210.00	49.16	25.87	-1257.70	45.54	41.76	-1415.62	-31.28	-8.59	-1421.57	-7.36	94.53	-1183.18	120.27	1266.40	0.00	0.00	0.00	-1055.04	57.88	1553.27	-1067.16	202.40	1535.76	-1154.55	73.93	1668.24	-1171.36	209.83	1643.91	596.74	-11.75	78.88	1193.24	14.62	79.21	567.65
8.20000	-1037.29	253.23	40.97	-1082.29	248.78	47.96	-1262.34	282.54	31.77	-1251.03	275.70	97.87	-1211.66	49.01	25.24	-1254.36	45.86	42.41	-1415.80	-31.13	-8.83	-1421.76	-6.83	94.94	-1181.20	122.55	1266.43	0.00	0.00	0.00	-1051.46	62.07	1553.07	-1065.69	205.66	1535.42	-1152.39	78.40	1668.29	-1169.41	213.61	1643.30	596.43	-11.12	78.72	1193.74	14.74	79.31	568.92
8.21000	-1040.45	253.02	39.48	-1083.57	248.93	47.76	-1261.94	283.14	31.52	-1250.28	276.47	97.56	-1209.83	49.14	25.69	-1255.94	45.31	42.17	-1418.34	-27.40	-9.96	-1421.32	-7.08	95.58	-1179.51	129.66	1263.56	0.00	0.00	0.00	-1049.59	65.87	1553.09	-1064.03	209.13	1535.02	-1150.45	83.79	1668.45	-1167.28	217.75	1642.77	595.46	-11.78	78.30	1194.06	14.13	79.30	568.53
8.22000	-1040.10	252.75	38.84	-1085.88	248.30	46.57	-1260.97	284.63	32.04	-1249.59	277.63	97.79	-1211.24	48.98	24.98	-1253.49	45.58	42.68	-1415.98	-30.12	-7.82	-1421.78	-5.88	95.69	-1176.96	128.46	1265.71	0.00	0.00	0.00	-1050.12	69.69	1553.74	-1061.25	213.28	1534.68	-1148.35	88.27	1668.61	-1164.67	222.53	1642.23	595.80	-11.90	78.46	1193.68	14.67	79.24	568.42
8.23000	-1039.02	252.54	38.55	-1084.54	249.53	46.21	-1262.23	282.95	31.09	-1250.07	276.66	97.08	-1211.96	49.63	25.04	-1256.19	45.60	42.32	-1415.77	-30.10	-7.84	-1420.98	-6.41	96.34	-1175.12	130.41	1265.90	0.00	0.00	0.00	-1047.28	74.02	1554.53	-1058.34	218.16	1534.20	-1145.66	92.09	1668.67	-1162.20	227.20	1641.74	596.70	-11.93	78.55	1193.48	14.88	79.36	568.16
8.24000	-1038.73	252.31	38.01	-1083.59	249.23	45.82	-1261.36	283.78	31.31	-1249.46	277.65	97.09	-1209.33	48.99	25.34	-1255.01	45.47	42.29	-1413.91	-32.66	-6.06	-1420.72	-5.72	96.81	-1174.53	133.34	1265.82	0.00	0.00	0.00	-1045.90	77.85	1554.64	-1053.39	221.87	1533.96	-1143.22	96.55	1668.79	-1160.19	231.29	1641.29	595.68	-12.55	78.41	1193.20	14.61	79.18	567.63
8.25000	-1038.59	252.82	37.65	-1084.80	250.16	45.30	-1262.25	282.94	30.67	-1248.70	278.71	97.25	-1209.13	49.00	25.31	-1257.46	45.67	41.51	-1413.31	-33.17	-5.44	-1420.50	-5.17	97.42	-1171.45	135.65	1265.57	0.00	0.00	0.00	-1047.85	82.32	1555.62	-1050.55	226.11	1533.59	-1140.82	100.59	1668.94	-1158.18	235.27	1640.83	595.07	-12.53	78.24	1193.32	14.64	79.20	567.82
8.26000	-1040.03	252.09	37.21	-1083.56	249.56	45.01	-1262.10	282.73	30.46	-1248.85	278.58	96.80	-1212.16	49.15	24.43	-1255.55	45.86	42.04	-1412.63	-33.63	-4.83	-1420.16	-4.91	98.22	-1167.70	137.98	1265.33	0.00	0.00	0.00	-1043.10	86.76	1555.85	-1050.52	229.82	1533.53	-1138.79	106.06	1669.20	-1155.57	240.06	1640.33	596.26	-12.06	78.53	1193.79	14.79	79.41	568.08
8.27000	-1037.92	251.92	36.88	-1084.49	248.49	44.80	-1260.69	284.75	31.17	-1248.79	278.35	96.55	-1212.22	48.80	24.23	-1255.60	45.74	41.87	-1411.88	-34.05	-4.24	-1419.78	-4.46	98.77	-1166.57	140.62	1265.22	0.00	0.00	0.00	-1038.46	90.24	1556.06	-1045.16	233.78	1533.24	-1136.80	111.07	1669.29	-1153.03	244.80	1639.83	596.41	-11.55	78.54	1193.01	14.98	79.38	567.59
8.28000	-1038.60	252.19	36.60	-1081.12	249.46	45.45	-1261.72	283.10	30.43	-1247.99	279.66	97.10	-1210.33	49.54	24.62	-1255.69	45.90	41.79	-1411.06	-34.42	-3.66	-1419.81	-3.32	99.48	-1161.01	143.89	1265.35	0.00	0.00	0.00	-1035.85	94.90	1556.00	-1043.28	238.08	1532.55	-1133.69	114.23	1669.34	-1150.94	248.73	1639.45	596.44	-11.77	78.68	1192.79	14.91	79.15	567.66
8.29000	-1036.68	252.09	36.76	-1081.26	250.15	45.18	-1261.39	283.61	30.86	-1247.69	280.16	97.62	-1209.83	49.20	24.75	-1254.50	45.55	41.85	-1410.16	-34.75	-3.10	-1419.64	-2.59	100.40	-1159.17	146.11	1265.48	0.00	0.00	0.00	-1037.76	98.68	1556.40	-1043.43	240.89	1532.40	-1132.14	119.83	1669.62	-1148.47	253.19	1639.05	596.52	-11.68	78.73	1193.54	14.57	79.19	567.41
8.30000	-1037.92	252.06	36.07	-1079.71	248.89	45.33	-1260.29	285.31	31.49	-1245.21	283.65	99.59	-1209.44	48.94	24.62	-1255.75	46.18	41.40	-1409.19	-35.03	-2.56	-1419.95	-1.24	100.99	-1157.60	148.20	1265.79	0.00	0.00	0.00	-1037.42	102.51	1556.41	-1040.26	245.57	1531.85	-1129.17	123.19	1669.66	-1146.34	257.06	1638.71	596.05	-12.15	78.50	1193.79	14.37	79.52	567.83
8.31000	-1038.53	251.93	35.57	-1082.87	249.59	44.19	-1261.33	283.85	30.96	-1241.84	288.32	102.00	-1207.11	50.03	24.97	-1253.50	46.14	41.75	-1408.14	-35.27	-2.03	-1419.33	-1.23	102.14	-1154.77	151.38	1266.15	0.00	0.00	0.00	-1028.07	106.41	1556.46	-1039.52	249.07	1531.77	-1127.32	128.20	1670.17	-1143.60	261.62	1638.36	596.47	-12.16	78.80	1194.48	14.56	79.41	567.72
8.32000	-1037.27	251.70	35.63	-1081.90	249.83	43.98	-1261.53	283.46	30.70	-1241.51	288.95	101.99	-1208.13	49.21	24.76	-1254.69	46.01	41.51	-1407.03	-35.46	-1.51	-1418.63	-1.24	103.66	-1152.76	153.74	1266.61	0.00	0.00	0.00	-1025.62	109.38	1556.69	-1037.10	252.79	1531.55	-1125.02	131.85	1670.40	-1141.49	265.39	1638.27	595.39	-11.96	78.32	1194.36	14.86	79.29	567.14
8.33000	-1038.42	251.90	35.27	-1088.42	249.58	41.97	-1260.70	284.87	31.09	-1244.02	285.77	99.88	-1208.64	48.86	24.58	-1256.30	45.74	41.13	-1405.84	-35.61	-1.01	-1417.50	-1.53	105.04	-1148.45	156.35	1267.19	0.00	0.00	0.00	-1025.37	113.49	1557.28	-1035.63	255.37	1531.43	-1123.20	136.82	1670.67	-1139.31	269.41	1638.10	595.68	-12.62	78.48	1194.65	14.26	79.21	567.44
8.34000	-1036.78	251.66	35.28	-1085.14	249.35	43.12	-1262.13	283.30	30.38	-1244.05	285.91	99.76	-1208.08	48.93	24.51	-1253.90	45.09	41.56	-1404.58	-35.72	-0.53	-1416.76	-1.35	106.32	-1147.35	158.87	1267.75	0.00	0.00	0.00	-1026.75	116.86	1557.87	-1032.59	259.28	1531.36	-1120.58	139.43	1671.18	-1137.14	273.31	1638.11	596.44	-12.09	78.84	1194.75	14.33	79.44	568.36
8.35000	-1036.57	252.13	35.23	-1080.20	249.60	43.73	-1261.54	284.13	30.75	-1243.95	286.43	99.70	-1209.22	49.16	24.31	-1252.23	45.53	42.03	-1403.26	-35.78	-0.06	-1415.58	-1.81	107.93	-1145.87	161.49	1268.21	0.00	0.00	0.00	-1021.29	120.18	1558.43	-1029.75	263.10	1531.68	-1118.69	143.54	1671.64	-1135.23	276.62	1638.27	596.39	-12.37	78.58	1193.71	15.30	79.44	569.15
8.36000	-1038.41	251.65	34.71	-1081.94	250.18	43.46	-1260.93	284.67	30.72	-1242.95	288.05	100.32	-1206.25	48.77	24.76	-1253.43	45.09	41.83	-1401.86	-35.81	0.40	-1413.40	-3.56	110.15	-1141.58	163.89	1268.90	0.00	0.00	0.00	-1023.65	123.38	1559.43	-1028.21	266.07	1532.09	-1117.07	147.40	1672.20	-1133.41	280.07	1638.48	595.43	-12.88	78.26	1193.52	14.83	79.40	567.87
8.37000	-1038.47	251.26	34.09	-1083.49	250.64	42.75	-1261.58	283.58	30.32	-1243.95	286.47	99.33	-1208.55	49.07	24.17	-1253.16	45.56	41.64	-1400.39	-35.78	0.84	-1413.11	-3.00	111.34	-1139.23	166.83	1269.40	0.00	0.00	0.00	-1023.85	126.85	1560.43	-1028.26	269.19	1532.75	-1115.53	151.57	1673.06	-1131.39	283.81	1638.81	595.18	-12.44	78.37	1193.41	14.34	79.34	567.33
8.38000	-1036.41	252.01	34.38	-1085.62	248.76	41.76	-1260.90	284.45	30.79	-1246.84	281.86	96.76	-1208.51	49.01	24.06	-1253.97	45.04	41.62	-1398.85	-35.72	1.26	-1412.13	-3.04	112.85	-1137.44	169.52	1270.09	0.00	0.00	0.00	-1018.26	130.05	1561.42	-1022.33	272.04	1533.36	-1114.15	155.04	1673.79	-1129.69	287.10	1639.21	596.55	-12.47	78.51	1193.30	14.72	79.21	568.24
8.39000	-1037.82	251.76	33.62	-1082.31	249.67	42.91	-1261.08	284.35	30.62	-1246.93	281.84	96.79	-1207.19	49.05	24.48	-1253.05	45.05	41.76	-1397.25	-35.62	1.68	-1410.55	-3.94	114.84	-1135.91	172.08	1270.68	0.00	0.00	0.00	-1010.95	133.82	1562.41	-1023.06	275.21	1534.28	-1111.77	156.93	1674.30	-1127.87	290.47	1639.59	595.61	-12.60	78.32	1192.95	14.45	78.90	568.35
8.40000	-1036.14	251.99	33.85	-1084.46	250.05	41.56	-1262.53	282.18	29.59	-1243.14	288.00	100.08	-1207.88	49.00	24.71	-1255.01	44.93	41.18	-1395.58	-35.47	2.07	-1410.19	-2.85	115.95	-1133.13	174.15	1271.06	0.00	0.00	0.00	-1010.87	136.43	1563.66	-1020.41	278.12	1534.91	-1110.80	160.81	1674.91	-1126.54	293.24	1640.13	596.64	-11.96	78.83	1193.63	14.54	79.19	568.25
8.41000	-1037.23	251.95	33.38	-1083.65	250.86	42.53	-1261.49	283.71	30.53	-1242.03	289.79	101.00	-1206.12	49.18	24.81	-1252.29	45.15	41.77	-1393.84	-35.29	2.46	-1409.84	-1.84	116.98	-1128.48	164.55	1267.25	0.00	0.00	0.00	-1007.00	138.84	1564.26	-1019.38	281.04	1535.73	-1109.25	163.58	1675.70	-1124.65	296.61	1640.50	595.55	-12.13	78.56	1193.67	14.54	79.27	567.44
8.42000	-1037.16	251.92	33.03	-1084.00	250.65	41.65	-1261.26	283.98	30.44	-1242.15	289.43	100.75	-1204.63	49.49	24.93	-1251.55	45.06	42.02	-1392.03	-35.07	2.83	-1408.43	-1.86	118.69	-1128.28	177.58	1271.06	0.00	0.00	0.00	-1004.65	141.53	1565.00	-1017.78	283.54	1536.64	-1107.70	166.78	1676.36	-1122.69	300.15	1640.76	596.50	-11.96	78.59	1193.40	14.26	79.22	567.77
8.43000	-1037.10	251.89	32.54	-1083.62	249.46	41.59	-1261.57	283.64	30.07	-1243.12	287.60	99.69	-1205.76	49.53	24.67	-1251.78	45.08	41.93	-1390.16	-34.80	3.19	-1405.96	-3.04	121.08	-1125.55	182.53	1271.91	0.00	0.00	0.00	-1001.19	145.08	1566.43	-1014.73	286.08	1537.54	-1106.14	170.41	1677.12	-1121.13	302.94	1641.12	597.32	-11.96	78.71	1193.74	14.72	79.18	566.92
8.44000	-1037.64	251.61	32.19	-1080.78	250.35	42.08	-1260.52	284.82	30.87	-1244.59	284.96	98.17	-1204.22	49.35	24.77	-1252.23	45.14	41.60	-1388.22	-34.50	3.53	-1404.43	-3.45	123.20	-1122.54	184.42	1271.93	0.00	0.00	0.00	-1006.75	148.07	1567.63	-1013.93	288.26	1538.24	-1105.07	173.93	1677.54	-1119.07	306.11	1641.35	597.33	-11.46	78.70	1193.09	14.54	79.10	567.53
8.45000	-1038.42	251.77	31.56	-1078.90	250.36	42.43	-1261.24	283.69	30.50	-1246.19	282.18	96.55	-1204.50	49.00	24.36	-1249.02	44.21	42.56	-1386.22	-34.16	3.86	-1403.58	-2.33	124.98	-1122.43	186.80	1272.06	0.00	0.00	0.00	-1004.60	150.78	1568.55	-1008.47	291.01	1538.64	-1103.83	177.81	1678.17	-1117.08	309.15	1641.37	596.47	-11.44	78.76	1193.93	14.41	79.51	568.39
8.46000	-1038.04	252.42	31.35	-1084.77	249.96	40.64	-1260.85	284.29	30.61	-1247.55	279.91	95.20	-1206.69	49.37	23.68	-1251.48	44.60	42.08	-1384.15	-33.78	4.17	-1400.34	-4.79	128.17	-1120.94	188.64	1272.09	0.00	0.00	0.00	-1001.95	153.31	1569.25	-1005.72	293.11	1539.02	-1102.15	180.28	1678.39	-1115.09	311.86	1641.37	595.97	-12.04	78.55	1193.81	14.64	79.45	567.43
8.47000	-1036.20	252.28	31.56	-1081.94	250.77	41.24	-1260.84	284.64	30.71	-1248.31	278.84	94.46	-1203.59	49.03	24.25	-1249.59	44.06	42.44	-1382.02	-33.36	4.48	-1398.98	-3.98	130.10	-1118.17	190.67	1272.02	0.00	0.00	0.00	-999.07	155.23	1569.25	-1004.99	295.13	1538.90	-1099.98	182.38	1678.44	-1113.64	313.61	1641.38	596.60	-12.06	78.66	1193.67	14.72	79.20	567.82
8.48000	-1036.14	251.90	31.15	-1081.12	249.17	41.47	-1260.91	284.01	30.40	-1248.64	279.00	94.33	-1203.47	49.13	24.09	-1248.91	44.37	42.78	-1379.83	-32.91	4.77	-1396.30	-4.93	132.88	-1119.20	192.91	1271.70	0.00	0.00	0.00	-1000.18	157.20	1569.50	-1004.35	297.71	1538.97	-1097.67	184.25	1678.52	-1111.54	315.98	1641.21	595.82	-12.59	78.41	1193.30	14.50	79.27	567.42
8.49000	-1038.08	252.31	30.85	-1083.36	249.70	41.06	-1261.04	283.95	30.44	-1248.64	278.13	93.98	-1204.19	48.78	23.81	-1247.19	44.38	43.54	-1377.57	-32.42	5.04	-1393.86	-5.24	135.71	-1114.11	195.52	1271.66	0.00	0.00	0.00	-998.26	159.23	1569.31	-1001.99	299.88	1538.31	-1095.78	187.57	1678.53	-1109.02	318.75	1640.80	595.28	-12.39	78.29	1193.38	14.10	79.35	567.38
8.50000	-1036.69	251.72	30.82	-1084.57	250.56	40.51	-1261.55	283.06	30.10	-1249.17	277.32	93.53	-1202.85	48.61	23.64	-1246.01	44.49	44.13	-1375.25	-31.89	5.31	-1391.34	-5.20	138.65	-1110.08	197.29	1271.55	0.00	0.00	0.00	-995.29	162.15	1568.98	-1000.83	301.88	1537.80	-1093.82	190.35	1678.09	-1106.59	321.21	1640.43	594.09	-12.43	77.83	1193.79	14.46	79.29	568.18
8.51000	-1038.08	252.25	30.65	-1082.96	250.45	41.00	-1261.64	283.03	29.94	-1249.95	276.47	93.10	-1203.26	48.24	23.13	-1244.09	44.17	45.07	-1372.87	-31.33	5.56	-1388.41	-5.02	141.51	-1108.12	200.87	1271.73	0.00	0.00	0.00	-995.11	163.97	1568.79	-998.66	303.69	1537.42	-1091.46	192.44	1678.05	-1103.90	323.68	1639.95	595.34	-12.39	78.23	1193.32	14.15	79.14	567.77
8.52000	-1038.48	251.92	30.29	-1078.64	251.03	41.71	-1260.35	285.08	30.90	-1250.75	275.72	92.73	-1201.60	47.97	23.23	-1242.40	45.37	45.40	-1370.42	-30.73	5.80	-1386.06	-3.75	144.50	-1107.33	200.57	1271.19	0.00	0.00	0.00	-994.30	165.17	1568.11	-995.35	305.38	1536.55	-1088.13	192.80	1677.53	-1101.53	325.53	1639.42	595.22	-12.32	78.29	1193.64	14.48	79.62	567.92
8.53000	-1036.02	251.35	30.95	-1083.13	249.98	40.55	-1260.78	284.11	30.43	-1251.35	275.22	92.47	-1201.02	48.05	23.05	-1242.03	45.01	46.01	-1367.92	-30.10	6.03	-1383.37	-2.46	147.72	-1106.95	201.86	1270.83	0.00	0.00	0.00	-991.39	167.64	1567.22	-993.39	307.29	1535.43	-1086.12	195.90	1677.07	-1099.13	327.22	1638.97	595.76	-12.47	78.58	1193.15	14.37	79.30	567.92
8.54000	-1038.38	251.89	30.24	-1084.24	250.35	40.10	-1261.00	283.98	30.31	-1251.50	275.12	92.36	-1198.33	48.11	23.23	-1239.79	44.94	46.96	-1365.36	-29.43	6.24	-1380.18	-1.56	151.28	-1105.81	204.01	1270.53	0.00	0.00	0.00	-986.89	168.10	1566.21	-988.12	309.12	1534.03	-1083.15	196.48	1676.63	-1096.41	329.21	1638.29	595.61	-12.23	78.80	1194.03	14.89	79.37	567.94
8.55000	-1036.39	251.17	30.76	-1084.10	250.58	40.43	-1261.06	283.69	30.16	-1250.98	275.57	92.44	-1200.22	47.22	22.36	-1240.10	45.95	47.28	-1362.73	-28.73	6.44	-1375.43	-2.11	155.53	-1103.29	204.72	1270.47	0.00	0.00	0.00	-981.83	169.07	1565.16	-988.55	310.36	1533.29	-1080.36	198.42	1676.00	-1093.36	331.46	1637.58	594.98	-12.16	78.33	1193.37	14.86	79.32	568.88
8.56000	-1036.59	251.71	31.15	-1083.02	249.50	40.65	-1260.15	285.15	30.73	-1249.55	276.72	92.76	-1198.51	46.58	22.36	-1236.38	46.06	49.01	-1360.05	-28.00	6.63	-1371.71	-0.64	159.41	-1099.89	206.81	1270.18	0.00	0.00	0.00	-983.03	170.81	1564.31	-986.72	311.49	1532.37	-1078.30	201.30	1675.84	-1090.98	332.61	1637.06	596.51	-12.15	78.72	1193.43	14.68	79.38	568.24
8.57000	-1036.90	251.10	30.83	-1080.00	249.42	41.58	-1261.25	283.48	29.67	-1246.71	278.87	93.33	-1197.56	45.26	22.17	-1232.45	46.78	50.39	-1357.31	-27.23	6.81	-1367.22	0.70	163.46	-1099.65	207.75	1269.96	0.00	0.00	0.00	-978.65	173.16	1563.56	-986.32	312.85	1531.39	-1075.82	203.24	1675.53	-1088.35	333.90	1636.49	595.76	-11.96	78.40	1192.49	15.16	79.09	567.75
8.58000	-1036.19	251.22	31.01	-1081.63	250.35	41.15	-1260.77	284.43	30.21	-1246.54	278.79	93.46	-1194.11	44.19	22.97	-1231.47	47.02	51.20	-1354.51	-26.43	6.98	-1363.24	3.70	166.67	-1099.68	209.04	1269.69	0.00	0.00	0.00	-981.64	173.86	1562.91	-981.30	314.06	1530.29	-1074.04	206.33	1675.21	-1085.63	335.24	1635.89	595.25	-11.68	78.34	1193.49	14.84	79.20	567.05
8.59000	-1036.58	251.18	31.32	-1083.76	249.73	41.14	-1260.46	284.56	30.37	-1246.57	279.42	93.49	-1188.59	43.35	24.72	-1225.57	47.18	53.15	-1351.65	-25.60	7.13	-1358.76	6.82	169.40	-1096.35	210.12	1269.58	0.00	0.00	0.00	-979.66	174.24	1562.27	-981.29	313.92	1529.34	-1070.26	205.51	1674.51	-1082.41	337.15	1635.20	594.78	-11.98	78.50	1193.56	14.77	79.18	566.73
8.60000	-1036.73	250.64	31.29	-1082.97	249.73	40.95	-1260.39	285.08	30.33	-1245.09	280.38	93.61	-1184.14	42.81	26.28	-1220.19	46.84	55.17	-1348.74	-24.73	7.28	-1352.33	8.08	172.50	-1094.45	211.51	1269.49	0.00	0.00	0.00	-973.49	175.21	1561.79	-977.21	314.77	1528.38	-1067.61	206.85	1674.15	-1079.54	338.41	1634.60	595.28	-11.63	78.43	1193.29	14.47	79.03	567.32
8.61000	-1036.58	250.69	31.62	-1082.26	248.82	41.35	-1259.65	286.32	30.79	-1244.34	281.00	93.71	-1176.55	41.98	28.22	-1212.22	47.22	57.30	-1345.77	-23.84	7.41	-1346.39	11.41	174.02	-1096.69	212.80	1269.19	0.00	0.00	0.00	-967.78	175.87	1561.04	-974.34	315.97	1527.62	-1065.50	208.68	1674.05	-1076.52	339.91	1634.11	596.29	-12.03	78.75	1193.81	14.34	79.36	567.23
8.62000	-1037.10	251.05	31.78	-1086.17	249.57	40.69	-1261.59	283.24	29.30	-1243.74	281.46	93.78	-1168.26	41.46	30.07	-1206.66	48.24	58.26	-1342.74	-22.91	7.53	-1340.33	15.53	174.85	-1091.23	213.29	1268.88	0.00	0.00	0.00	-967.44	175.94	1560.73	-972.01	316.68	1527.00	-1063.17	210.05	1673.79	-1074.03	340.44	1633.70	595.39	-12.35	78.39	1193.64	14.59	79.33	568.18
8.63000	-1037.40	250.75	31.65	-1084.72	249.08	41.01	-1261.12	284.04	29.87	-1243.30	281.78	93.80	-1161.60	41.42	31.28	-1197.67	48.57	59.63	-1339.66	-21.95	7.64	-1332.42	17.99	175.48	-1089.39	214.13	1268.93	0.00	0.00	0.00	-963.11	175.97	1560.42	-969.09	316.55	1526.45	-1059.65	209.39	1673.50	-1071.23	341.17	1633.33	596.29	-11.53	78.41	1192.94	14.44	78.91	567.99
8.64000	-1037.13	250.68	31.99	-1083.39	248.92	41.31	-1261.56	283.21	29.34	-1243.00	281.98	93.79	-1152.41	40.79	32.66	-1190.01	49.63	60.30	-1336.52	-20.96	7.74	-1323.35	19.26	175.89	-1088.68	215.16	1268.84	0.00	0.00	0.00	-962.81	176.38	1559.88	-967.60	316.89	1525.99	-1056.78	209.85	1673.24	-1068.59	341.81	1633.03	596.25	-11.69	78.54	1192.54	14.16	78.95	567.20
8.65000	-1036.29	250.90	32.66	-1079.86	249.00	42.50	-1261.04	284.07	29.79	-1242.81	282.06	93.75	-1142.85	41.34	33.68	-1177.08	50.67	61.44	-1333.33	-19.95	7.83	-1313.88	20.74	175.61	-1087.26	215.56	1268.87	0.00	0.00	0.00	-965.44	177.16	1559.96	-965.07	317.53	1525.67	-1055.18	212.10	1673.26	-1065.69	342.70	1632.85	595.58	-12.16	78.48	1193.09	14.48	78.99	568.75
8.66000	-1036.80	250.60	32.71	-1081.76	248.93	41.92	-1261.32	283.87	29.84	-1242.74	282.04	93.69	-1128.95	42.88	35.40	-1166.66	51.88	61.68	-1330.09	-18.90	7.90	-1304.93	23.83	173.80	-1084.22	216.60	1268.72	0.00	0.00	0.00	-962.05	177.01	1559.84	-960.09	317.33	1525.22	-1052.05	211.45	1672.99	-1062.63	343.73	1632.61	596.21	-11.93	78.69	1193.36	14.27	78.85	568.39
8.67000	-1038.16	251.20	32.26	-1082.76	250.09	41.76	-1260.91	284.59	30.09	-1242.76	281.92	93.60	-1116.35	44.47	36.31	-1155.35	53.87	62.01	-1326.79	-17.83	7.97	-1295.22	27.01	171.46	-1082.81	218.18	1268.74	0.00	0.00	0.00	-955.01	176.94	1559.54	-958.44	317.68	1525.12	-1050.33	214.04	1673.14	-1060.03	343.84	1632.58	596.25	-12.30	78.67	1193.52	14.67	78.96	567.52
8.68000	-1038.68	250.98	32.34	-1090.25	250.62	40.14	-1261.57	283.60	29.46	-1242.87	281.73	93.50	-1103.34	46.20	37.09	-1141.54	55.50	62.34	-1323.44	-16.72	8.03	-1282.69	26.62	169.95	-1081.28	218.77	1268.59	0.00	0.00	0.00	-956.15	177.73	1559.45	-954.57	317.49	1524.77	-1047.52	213.65	1673.04	-1057.48	344.06	1632.51	595.13	-11.95	78.43	1192.85	14.86	78.93	567.16
8.69000	-1036.58	250.72	33.04	-1085.38	250.39	41.37	-1261.13	284.15	29.86	-1243.05	281.47	93.39	-1090.08	48.19	37.59	-1128.97	57.77	61.75	-1320.04	-15.59	8.07	-1270.77	27.89	167.31	-1079.39	218.69	1268.60	0.00	0.00	0.00	-953.88	177.69	1559.14	-953.48	317.83	1524.57	-1044.63	213.86	1672.98	-1054.47	344.78	1632.45	595.88	-12.07	78.40	1193.02	14.95	79.18	566.58
8.70000	-1037.61	251.08	33.00	-1082.48	249.49	42.70	-1261.19	283.92	29.67	-1243.29	281.16	93.26	-1074.07	50.82	38.39	-1114.74	59.85	61.81	-1316.58	-14.43	8.11	-1258.28	28.59	164.51	-1078.76	219.01	1268.56	0.00	0.00	0.00	-949.68	177.65	1559.05	-951.48	317.67	1524.61	-1042.29	214.00	1673.01	-1051.53	345.38	1632.35	595.77	-11.89	78.31	1193.80	14.35	79.19	566.76
8.71000	-1037.98	250.78	32.82	-1078.37	250.35	43.38	-1260.31	285.09	30.08	-1243.57	280.80	93.13	-1059.37	52.99	39.38	-1101.19	61.47	61.19	-1313.08	-13.24	8.14	-1245.29	29.97	161.10	-1076.57	220.31	1268.35	0.00	0.00	0.00	-945.54	177.50	1558.82	-950.22	317.53	1524.39	-1039.85	214.42	1672.91	-1048.64	345.76	1632.29	596.18	-12.36	78.61	1193.93	14.41	79.41	566.71
8.72000	-1036.07	251.12	33.78	-1083.51	248.06	42.31	-1260.71	284.86	30.24	-1243.88	280.42	93.00	-1043.75	55.71	40.22	-1085.60	64.51	61.12	-1309.52	-12.03	8.15	-1231.87	30.63	157.69	-1072.98	220.18	1268.26	0.00	0.00	0.00	-947.20	177.60	1559.00	-945.36	317.92	1524.03	-1037.23	214.66	1672.80	-1046.05	345.55	1632.23	595.68	-12.26	78.27	1193.88	14.98	79.34	567.23
8.73000	-1035.85	251.09	33.63	-1075.73	250.46	44.88	-1261.45	284.00	29.66	-1244.21	280.01	92.88	-1027.82	58.10	41.49	-1070.24	67.24	60.89	-1305.92	-10.79	8.16	-1218.48	31.73	154.11	-1072.43	221.10	1268.01	0.00	0.00	0.00	-940.91	177.54	1558.51	-944.39	317.37	1523.66	-1034.58	214.90	1672.79	-1043.25	345.63	1632.08	596.41	-11.88	78.48	1193.43	14.59	79.18	567.85
8.74000	-1035.53	251.15	33.86	-1091.59	250.18	40.56	-1261.63	283.55	29.62	-1244.54	279.59	92.76	-1010.52	60.76	42.76	-1053.79	69.15	61.03	-1302.26	-9.53	8.16	-1206.12	34.97	149.36	-1071.41	221.29	1267.83	0.00	0.00	0.00	-939.91	177.35	1558.36	-941.75	317.38	1523.45	-1031.99	215.34	1672.40	-1040.44	345.58	1631.86	596.32	-11.91	78.68	1193.78	14.43	79.38	566.85
8.75000	-1035.77	251.01	33.77	-1083.30	250.50	43.19	-1261.74	283.12	29.41	-1244.87	279.19	92.66	-995.85	62.90	43.80	-1039.70	70.59	61.05	-1298.56	-8.24	8.14	-1191.26	34.56	145.88	-1069.29	221.78	1267.76	0.00	0.00	0.00	-935.67	177.47	1557.63	-937.49	317.12	1523.00	-1029.18	214.94	1672.31	-1037.59	345.58	1631.64	596.80	-12.18	78.77	1194.02	14.61	79.22	568.27
8.76000	-1038.26	251.32	33.09	-1083.95	250.29	43.01	-1262.21	282.64	29.51	-1245.17	278.79	92.57	-977.08	64.45	45.43	-1022.65	72.11	61.57	-1294.80	-6.92	8.12	-1177.58	36.12	141.53	-1066.16	222.15	1267.53	0.00	0.00	0.00	-932.78	176.78	1557.23	-935.91	317.05	1522.75	-1027.03	215.74	1672.02	-1034.78	345.32	1631.41	597.18	-12.26	78.81	1193.79	15.17	79.24	568.01
8.77000	-1036.25	251.66	33.72	-1082.17	249.84	43.34	-1260.91	284.66	30.42	-1245.44	278.43	92.50	-960.70	66.08	47.07	-1004.89	73.32	62.30	-1291.00	-5.59	8.09	-1163.24	36.56	137.80	-1062.04	223.02	1267.32	0.00	0.00	0.00	-931.26	176.65	1556.84	-934.07	316.25	1522.38	-1023.33	213.89	1671.64	-1031.77	345.27	1631.12	596.58	-11.59	78.87	1193.11	14.79	79.03	567.06
8.78000	-1037.73	251.52	33.25	-1077.88	250.70	44.23	-1261.74	283.03	29.71	-1245.66	278.11	92.46	-941.88	67.52	48.98	-989.08	74.35	62.77	-1287.15	-4.22	8.05	-1148.97	37.68	133.89	-1059.03	222.69	1266.92	0.00	0.00	0.00	-924.96	176.72	1556.21	-931.33	315.80	1522.08	-1021.02	214.71	1671.38	-1028.81	344.98	1630.91	595.31	-12.43	78.43	1193.70	14.43	79.35	567.54
8.79000	-1036.06	251.99	33.65	-1081.16	250.10	43.99	-1261.36	283.45	29.87	-1245.82	277.84	92.44	-925.70	68.85	50.60	-974.49	75.07	62.99	-1283.26	-2.84	8.00	-1133.85	37.56	130.66	-1060.21	223.25	1266.73	0.00	0.00	0.00	-924.89	176.69	1555.96	-926.06	315.31	1521.60	-1017.99	214.15	1670.95	-1025.90	344.64	1630.71	594.95	-12.32	78.21	1194.25	14.44	79.31	566.76
8.80000	-1035.69	252.22	33.67	-1081.82	249.84	42.77	-1262.17	282.22	29.57	-1245.90	277.63	92.46	-909.43	69.67	52.50	-958.22	75.73	63.94	-1279.32	-1.43	7.94	-1119.35	38.17	127.38	-1058.60	222.63	1266.52	0.00	0.00	0.00	-924.19	175.53	1555.40	-921.85	315.45	1521.11	-1015.44	213.98	1670.59	-1023.05	344.02	1630.54	595.53	-11.71	78.27	1193.65	15.17	79.49	567.74
8.81000	-1037.09	252.30	33.51	-1080.89	252.55	41.68	-1261.89	282.46	29.52	-1245.89	277.50	92.51	-892.49	71.46	55.76	-940.59	76.93	65.88	-1275.33	0.00	7.88	-1105.09	39.42	124.22	-1053.85	223.37	1266.31	0.00	0.00	0.00	-921.27	174.76	1554.66	-920.10	315.05	1520.50	-1013.21	214.70	1670.31	-1020.13	343.53	1630.27	596.93	-11.92	78.94	1193.82	14.80	79.16	566.97
8.82000	-1037.62	256.25	31.16	-1079.50	253.87	42.20	-1262.16	282.12	29.57	-1245.88	277.47	92.59	-876.74	71.47	58.50	-923.77	77.85	68.17	-1271.30	1.46	7.80	-1090.07	39.32	121.82	-1053.31	222.97	1266.12	0.00	0.00	0.00	-921.56	174.85	1554.25	-917.60	314.77	1520.18	-1009.03	211.23	1669.73	-1017.22	342.84	1630.08	596.20	-12.25	78.70	1194.26	14.72	79.30	567.98
8.83000	-1037.00	257.55	31.73	-1088.35	252.99	39.60	-1261.36	283.17	30.13	-1246.17	276.87	92.48	-860.51	72.27	61.97	-910.48	78.24	70.00	-1267.22	2.94	7.72	-1076.32	40.86	119.14	-1050.48	223.01	1265.90	0.00	0.00	0.00	-917.70	173.92	1553.89	-917.74	313.43	1519.89	-1007.04	212.65	1669.65	-1014.31	342.16	1629.81	595.54	-12.55	78.47	1192.99	14.76	78.92	567.77
8.84000	-1036.20	258.07	31.89	-1085.98	252.90	40.40	-1260.87	283.91	30.47	-1246.08	276.44	92.50	-841.95	73.89	66.53	-891.12	79.68	73.41	-1263.10	4.43	7.62	-1062.73	41.47	117.14	-1046.28	223.09	1265.75	0.00	0.00	0.00	-915.24	173.55	1553.73	-912.85	312.67	1519.53	-1005.08	213.42	1669.59	-1011.27	341.66	1629.57	597.20	-12.07	78.82	1193.36	14.58	79.00	566.93
8.85000	-1037.88	258.47	31.65	-1084.47	255.70	41.20	-1260.77	283.75	30.60	-1246.27	276.77	92.57	-827.62	74.77	70.57	-881.06	80.46	74.92	-1258.94	5.95	7.52	-1048.96	41.90	115.46	-1044.61	222.31	1265.32	0.00	0.00	0.00	-905.92	171.91	1552.96	-909.47	312.02	1519.25	-1001.71	211.69	1668.99	-1008.53	340.48	1629.45	596.33	-11.80	78.64	1193.36	14.78	78.86	566.90
8.86000	-1038.39	258.30	31.25	-1078.04	254.39	42.48	-1261.22	282.84	30.40	-1245.98	278.12	93.33	-813.29	76.40	73.78	-865.69	81.31	77.19	-1254.73	7.49	7.41	-1035.60	42.37	114.15	-1042.98	222.59	1265.15	0.00	0.00	0.00	-908.47	171.49	1552.37	-906.58	311.18	1518.83	-997.80	208.62	1668.45	-1005.74	339.46	1629.30	595.34	-12.10	78.66	1193.57	14.54	79.15	568.32
8.87000	-1035.67	258.51	31.89	-1086.90	253.89	39.95	-1261.21	282.68	30.54	-1246.84	276.14	92.49	-799.74	76.98	76.40	-852.70	82.98	79.05	-1250.48	9.05	7.30	-1022.95	42.98	113.05	-1039.67	222.10	1264.65	0.00	0.00	0.00	-908.69	170.19	1552.13	-904.96	310.02	1518.77	-995.24	208.32	1668.12	-1002.60	338.96	1629.12	596.20	-11.81	78.71	1192.87	13.95	78.88	567.78
8.88000	-1034.05	258.28	31.83	-1085.96	255.59	40.52	-1261.31	282.69	30.75	-1245.62	277.22	93.22	-786.55	78.24	79.16	-839.20	84.03	81.25	-1246.19	10.63	7.17	-1010.44	43.55	112.10	-1036.39	222.11	1264.34	0.00	0.00	0.00	-905.17	169.42	1551.69	-900.67	309.27	1518.65	-992.59	207.51	1667.67	-999.79	337.75	1629.01	596.21	-11.77	78.53	1193.58	14.22	79.13	567.21
8.89000	-1037.96	257.73	30.65	-1089.00	253.93	39.38	-1261.08	282.77	30.97	-1245.45	276.83	93.06	-774.58	79.15	81.83	-825.41	84.71	83.48	-1241.86	12.22	7.04	-999.20	44.83	111.22	-1032.48	222.36	1263.99	0.00	0.00	0.00	-902.73	168.29	1551.24	-898.06	308.75	1518.50	-989.64	206.71	1667.32	-997.13	336.15	1629.03	597.22	-12.27	78.72	1194.33	14.77	79.38	567.58
8.90000	-1036.76	258.83	31.09	-1082.05	253.17	40.26	-1261.88	281.33	30.38	-1244.02	277.32	93.33	-763.30	79.89	84.65	-815.95	85.27	85.30	-1237.48	13.84	6.90	-988.43	45.76	110.45	-1030.88	221.88	1263.70	0.00	0.00	0.00	-893.64	168.14	1550.41	-892.38	307.75	1518.30	-986.54	205.20	1666.87	-994.02	335.19	1628.92	596.35	-12.54	78.52	1194.08	14.92	79.33	567.56
8.91000	-1038.32	258.37	30.32	-1086.19	254.64	39.57	-1261.24	282.44	30.95	-1243.89	277.54	93.38	-752.56	81.95	87.63	-802.78	86.38	88.04	-1233.07	15.47	6.76	-978.64	47.02	109.73	-1026.38	220.97	1263.28	0.00	0.00	0.00	-888.85	166.90	1550.23	-891.18	307.04	1518.36	-983.24	202.74	1666.63	-990.88	334.27	1628.79	596.17	-11.97	78.67	1193.34	15.42	79.11	567.59
8.92000	-1036.91	258.45	30.54	-1076.37	254.46	41.38	-1260.98	282.53	31.30	-1243.37	277.66	93.49	-742.79	81.61	90.24	-794.75	87.80	89.80	-1228.61	17.12	6.60	-969.10	47.52	109.45	-1025.67	220.26	1262.86	0.00	0.00	0.00	-890.20	164.85	1549.70	-887.79	305.74	1518.24	-980.27	201.43	1666.17	-988.09	332.81	1628.80	595.83	-12.04	78.36	1193.51	14.76	79.08	568.18
8.93000	-1037.88	259.25	30.35	-1082.44	253.77	39.93	-1261.16	282.16	31.38	-1243.30	277.47	93.50	-733.82	82.86	92.30	-785.86	87.94	91.03	-1224.12	18.79	6.44	-959.72	46.89	109.51	-1019.13	219.59	1262.78	0.00	0.00	0.00	-883.36	164.75	1549.25	-886.44	304.14	1518.33	-976.67	198.89	1665.77	-985.09	331.20	1628.74	596.68	-12.36	78.42	1193.96	14.57	79.22	568.93
8.94000	-1037.12	258.27	30.05	-1080.39	253.80	40.51	-1260.71	282.37	31.71	-1243.52	277.11	93.47	-726.05	83.16	93.52	-780.13	89.11	91.63	-1219.59	20.48	6.27	-952.13	48.27	108.83	-1016.95	219.49	1262.21	0.00	0.00	0.00	-881.58	162.94	1549.05	-884.99	303.47	1518.16	-974.49	199.46	1665.51	-982.04	329.89	1628.72	595.31	-11.86	78.31	1194.02	14.46	79.17	568.76
8.95000	-1036.23	258.74	30.24	-1080.53	251.71	42.07	-1261.24	281.69	31.53	-1243.86	276.74	93.48	-718.88	84.72	94.43	-773.64	89.94	91.98	-1215.01	22.18	6.10	-944.91	49.11	108.33	-1012.92	218.83	1261.99	0.00	0.00	0.00	-878.33	161.99	1548.67	-879.33	302.26	1518.18	-971.23	197.91	1665.07	-979.05	328.33	1628.62	594.92	-12.08	78.22	1193.37	14.43	79.10	568.06
8.96000	-1039.85	258.31	29.28	-1079.90	251.18	41.68	-1261.65	280.83	31.23	-1244.15	276.50	93.59	-712.90	86.57	94.50	-764.89	91.36	92.67	-1210.41	23.90	5.92	-938.67	49.60	107.92	-1010.05	218.23	1261.53	0.00	0.00	0.00	-876.25	160.70	1548.16	-878.81	301.80	1518.20	-968.03	195.96	1664.50	-975.69	327.23	1628.45	595.06	-11.68	78.37	1193.52	14.50	79.40	567.34
8.97000	-1038.21	258.95	29.69	-1080.99	252.52	41.81	-1261.40	281.39	31.61	-1244.23	276.56	93.86	-707.84	87.84	94.04	-758.37	92.59	92.80	-1205.76	25.63	5.73	-933.80	51.18	106.96	-1007.48	217.96	1261.20	0.00	0.00	0.00	-877.81	159.91	1548.33	-874.79	300.68	1518.05	-964.98	194.22	1664.00	-973.11	324.70	1628.58	596.01	-11.98	78.56	1194.00	14.10	79.17	567.86
8.98000	-1038.55	258.56	29.39	-1087.26	253.50	38.23	-1261.75	280.67	31.59	-1243.93	277.06	94.35	-702.42	89.44	94.02	-754.11	94.12	91.92	-1201.08	27.38	5.53	-929.09	51.51	106.45	-1002.67	216.19	1260.91	0.00	0.00	0.00	-870.88	158.05	1547.45	-871.74	299.12	1518.00	-962.32	193.75	1663.92	-969.58	323.75	1628.34	595.78	-11.92	78.20	1194.41	14.59	79.26	567.85
8.99000	-1036.08	258.05	29.80	-1083.28	253.92	39.13	-1260.21	282.49	32.46	-1243.10	278.14	95.14	-699.29	91.81	92.09	-751.09	95.60	90.43	-1196.36	29.15	5.33	-925.32	51.82	105.66	-1000.89	216.00	1260.48	0.00	0.00	0.00	-864.49	157.14	1546.81	-865.34	297.93	1517.89	-958.52	191.34	1663.46	-966.68	321.70	1628.27	596.02	-12.33	78.45	1193.85	14.52	79.20	567.31
9.00000	-1039.47	258.65	28.87	-1081.35	252.55	41.08	-1261.60	280.15	31.64	-1242.47	279.26	95.92	-696.49	92.85	90.37	-748.62	97.21	88.88	-1191.61	30.92	5.13	-922.41	52.64	105.75	-998.13	215.51	1260.05	0.00	0.00	0.00	-859.66	155.37	1546.50	-864.68	296.84	1517.74	-955.23	189.30	1662.79	-963.69	319.71	1628.19	596.59	-12.05	78.83	1194.22	14.70	79.20	567.38
9.01000	-1039.76	258.01	28.82	-1085.45	251.58	40.49	-1261.33	280.40	32.12	-1240.68	281.37	97.01	-694.35	94.43	88.02	-744.48	98.60	87.40	-1186.82	32.72	4.91	-869.56	135.03	1357.46	-985.53	205.82	1264.27	0.00	0.00	0.00	-857.17	154.19	1545.89	-861.44	295.78	1517.74	-952.02	187.32	1662.36	-960.23	318.32	1627.99	596.87	-12.70	78.60	1193.99	14.94	79.48	567.73
9.02000	-1041.36	258.51	28.36	-1083.14	252.52	40.95	-1261.59	280.20	32.32	-1239.72	282.35	97.88	-693.16	96.81	85.46	-744.11	99.83	84.81	-1182.00	34.52	4.69	-911.06	63.75	274.14	-987.85	212.61	1260.03	0.00	0.00	0.00	-856.54	152.93	1545.47	-857.68	294.23	1517.85	-948.40	184.92	1661.80	-957.27	316.17	1627.86	596.99	-12.50	78.52	1194.15	14.92	79.42	567.18
9.03000	-1035.24	258.56	29.61	-1083.04	253.68	41.33	-1261.96	279.15	32.00	-1240.24	281.08	97.39	-692.53	98.31	82.49	-744.54	100.11	81.75	-1177.14	36.34	4.47	-917.28	53.50	100.94	-984.58	212.86	1258.79	0.00	0.00	0.00	-856.36	151.25	1545.58	-855.60	292.26	1517.93	-945.10	183.01	1661.11	-954.13	314.06	1627.80	595.75	-11.92	78.62	1193.57	14.35	79.36	567.24
9.04000	-1036.31	257.80	28.92	-1084.26	252.92	40.52	-1261.50	279.96	32.59	-1237.65	284.61	99.71	-692.56	99.29	78.67	-741.40	101.85	79.41	-1172.25	38.17	4.24	-917.21	55.28	99.28	-983.97	211.50	1258.30	0.00	0.00	0.00	-848.10	149.76	1544.84	-849.91	290.86	1517.72	-941.95	181.71	1660.85	-950.94	312.06	1627.71	597.33	-11.72	78.89	1192.77	14.56	79.15	567.47
9.05000	-1038.74	257.86	28.50	-1082.88	252.43	40.91	-1262.16	279.09	32.29	-1236.84	285.50	100.37	-692.23	101.76	75.50	-744.13	102.87	75.75	-1167.32	40.01	4.00	-916.84	56.18	98.06	-978.20	210.49	1257.87	0.00	0.00	0.00	-848.30	147.78	1544.40	-847.67	288.89	1517.66	-938.43	179.86	1660.32	-947.40	310.52	1627.47	596.60	-12.05	78.58	1193.63	14.52	79.13	566.27
9.06000	-1040.02	258.38	28.47	-1085.24	250.28	39.58	-1260.49	280.81	33.43	-1235.48	287.46	101.79	-691.37	104.31	72.13	-742.04	104.63	73.25	-1162.37	41.87	3.76	-915.32	55.93	97.31	-973.14	209.40	1257.47	0.00	0.00	0.00	-844.20	146.26	1543.69	-843.72	287.76	1517.59	-934.57	176.51	1659.78	-944.18	308.36	1627.38	596.79	-12.27	78.75	1193.25	15.25	79.27	566.16
9.07000	-1036.93	257.90	28.52	-1081.42	251.30	40.95	-1260.05	281.47	33.87	-1235.84	286.81	101.85	-689.90	106.02	68.50	-740.99	105.95	70.42	-1157.38	43.73	3.51	-914.18	57.68	95.95	-968.89	208.44	1257.08	0.00	0.00	0.00	-838.02	144.91	1543.60	-840.68	286.11	1517.65	-930.97	174.11	1659.32	-940.81	306.33	1627.22	596.38	-12.42	78.58	1193.24	15.28	79.30	566.80
9.08000	-1035.32	258.82	29.14	-1081.32	252.40	40.86	-1260.66	280.21	33.57	-1238.76	282.41	100.18	-687.69	108.08	64.27	-738.46	107.23	67.46	-1152.36	45.61	3.26	-911.83	58.51	94.81	-965.53	207.20	1256.72	0.00	0.00	0.00	-834.74	143.59	1543.29	-835.46	284.11	1517.75	-927.78	172.55	1658.77	-937.52	304.07	1627.17	596.14	-12.18	78.61	1192.93	14.87	78.97	567.26
9.09000	-1036.85	255.07	30.50	-1082.42	253.16	40.53	-1260.73	280.13	33.59	-1239.79	280.62	99.22	-686.71	107.72	59.04	-735.63	107.57	63.78	-1147.31	47.50	3.00	-909.65	58.99	94.03	-960.78	205.93	1256.50	0.00	0.00	0.00	-834.30	141.80	1543.42	-834.02	282.12	1518.11	-923.90	169.96	1658.43	-934.19	301.72	1627.23	596.65	-12.14	78.59	1193.30	14.48	79.06	568.36
9.10000	-1034.86	255.28	30.69	-1081.51	252.55	39.88	-1261.10	279.41	34.01	-1240.18	279.63	99.40	-686.03	108.31	54.35	-735.92	107.15	59.76	-1142.23	49.39	2.74	-907.62	58.39	93.79	-957.02	205.19	1256.29	0.00	0.00	0.00	-826.99	139.44	1542.98	-830.13	280.90	1518.21	-920.15	167.06	1658.32	-930.91	299.22	1627.40	596.54	-11.97	78.63	1193.72	14.47	79.12	567.34
9.11000	-1035.00	254.50	30.35	-1082.75	253.88	40.27	-1260.98	279.02	34.35	-1240.85	277.75	99.06	-682.69	108.14	51.13	-738.51	106.92	56.12	-1137.12	51.30	2.47	-906.61	58.73	93.54	-951.69	203.50	1256.25	0.00	0.00	0.00	-822.07	138.59	1542.80	-825.34	279.43	1518.45	-916.86	165.81	1658.28	-927.34	297.05	1627.60	595.26	-12.42	78.47	1193.89	14.59	78.99	566.40
9.12000	-1034.41	254.87	30.30	-1082.78	252.89	39.92	-1258.62	282.07	36.44	-1239.87	277.92	99.93	-683.17	107.41	47.82	-734.61	107.10	54.81	-1131.99	53.21	2.20	-905.34	58.87	93.32	-948.18	202.33	1256.41	0.00	0.00	0.00	-820.50	136.29	1542.95	-821.51	277.65	1519.05	-913.29	164.03	1658.34	-923.70	294.92	1627.94	595.47	-12.19	78.33	1193.84	14.72	79.13	567.30
9.13000	-1034.45	255.41	30.11	-1083.58	252.29	40.03	-1259.60	279.75	36.45	-1240.31	276.15	99.85	-683.43	108.33	44.88	-734.23	108.06	53.05	-1126.82	55.14	1.93	-904.41	59.40	93.13	-942.79	201.00	1256.46	0.00	0.00	0.00	-812.76	134.04	1543.29	-819.70	275.61	1519.98	-909.41	161.66	1658.43	-920.14	292.47	1628.44	595.81	-12.06	78.39	1194.70	14.39	79.14	568.48
9.14000	-1034.20	254.90	29.97	-1079.02	253.27	40.68	-1260.01	278.56	37.46	-1239.41	276.08	100.92	-681.95	108.81	43.20	-734.61	108.09	51.38	-1121.62	57.07	1.65	-903.63	59.40	92.99	-936.60	199.69	1256.74	0.00	0.00	0.00	-811.00	132.84	1543.81	-814.73	274.02	1520.69	-905.32	158.69	1658.53	-916.45	290.26	1628.95	595.34	-11.89	78.20	1194.56	14.67	79.48	568.60
9.15000	-1033.60	255.08	29.95	-1079.75	253.29	40.85	-1258.48	279.59	39.28	-1238.87	275.32	101.63	-684.88	108.64	40.79	-734.94	108.29	50.28	-1116.40	59.01	1.36	-902.36	58.68	94.59	-931.98	198.75	1257.02	0.00	0.00	0.00	-809.64	130.65	1544.34	-808.03	271.91	1521.65	-901.90	157.39	1658.75	-912.96	287.53	1629.73	595.55	-11.48	78.34	1192.72	14.66	78.95	567.06
9.16000	-1033.13	254.98	29.86	-1082.75	253.77	39.65	-1258.12	279.27	40.76	-1237.52	275.27	102.92	-684.19	108.08	39.77	-733.36	108.03	49.98	-1111.15	60.95	1.07	-789.45	112.62	1354.05	-919.31	185.77	1261.46	0.00	0.00	0.00	-805.71	129.17	1544.72	-805.28	270.25	1522.49	-897.62	154.09	1659.07	-909.27	285.08	1630.57	595.22	-11.82	78.19	1193.30	14.28	79.10	566.90
9.17000	-1033.83	255.06	29.32	-1081.29	253.80	40.05	-1258.03	278.38	41.98	-1237.04	275.55	104.33	-683.61	107.91	38.68	-732.74	108.19	49.59	-1105.88	62.91	0.78	-886.35	66.15	265.82	-920.82	193.77	1258.68	0.00	0.00	0.00	-799.40	127.40	1545.07	-803.61	268.57	1523.54	-893.60	151.19	1659.36	-905.75	282.28	1631.38	595.12	-11.49	78.44	1194.04	14.21	79.44	567.49
9.18000	-1034.68	255.42	29.15	-1079.89	253.41	39.93	-1258.00	277.86	43.28	-1236.18	275.23	105.39	-682.98	107.77	37.83	-733.07	108.09	48.84	-1100.57	64.87	0.48	-901.50	59.41	92.89	-917.73	194.12	1258.55	0.00	0.00	0.00	-796.09	125.04	1545.67	-797.54	266.73	1524.72	-889.22	147.79	1659.74	-901.81	280.00	1632.31	595.49	-11.77	78.50	1193.51	14.44	79.13	566.96
9.19000	-1032.94	255.17	29.21	-1077.81	253.43	40.61	-1257.23	277.74	44.87	-1235.29	275.30	107.17	-683.79	107.48	37.11	-734.55	107.52	47.78	-1095.25	66.83	0.18	-900.77	58.76	93.03	-913.91	192.34	1258.94	0.00	0.00	0.00	-788.70	123.01	1545.89	-795.61	264.48	1525.81	-885.03	145.07	1660.14	-898.01	277.49	1633.21	595.94	-11.82	78.69	1193.90	14.62	79.32	568.00
9.20000	-1033.19	256.04	29.06	-1074.00	254.00	40.91	-1256.00	279.41	47.27	-1232.89	277.22	109.48	-682.95	107.65	36.25	-734.84	107.44	47.40	-1089.90	68.80	-0.12	-900.46	58.67	92.98	-908.94	191.45	1259.46	0.00	0.00	0.00	-782.13	121.44	1546.48	-790.22	262.40	1526.85	-880.96	142.85	1660.49	-894.08	275.06	1634.20	594.93	-12.34	78.26	1194.06	14.53	79.19	568.15
9.21000	-1031.64	255.17	28.92	-1079.19	254.74	39.52	-1255.86	278.52	48.65	-1232.84	276.74	110.98	-682.08	107.97	35.33	-732.94	107.55	47.31	-1084.52	70.78	-0.43	-900.07	58.77	92.91	-897.59	181.08	1264.29	0.00	0.00	0.00	-778.44	120.09	1547.00	-787.56	260.90	1527.85	-876.83	139.90	1660.99	-890.27	272.53	1635.10	595.49	-12.20	78.43	1193.27	15.01	79.21	568.28
9.22000	-1031.82	255.49	28.79	-1077.60	253.39	39.67	-1254.73	279.20	51.11	-1231.19	276.91	112.61	-683.29	107.96	34.42	-731.17	107.60	47.31	-1079.12	72.76	-0.74	-899.83	59.25	92.68	-899.84	186.47	1261.43	0.00	0.00	0.00	-777.04	118.21	1547.64	-784.45	259.46	1528.93	-872.68	136.95	1661.41	-886.46	269.99	1636.06	594.97	-12.02	78.33	1193.23	14.27	79.23	567.72
9.23000	-1031.91	256.05	28.66	-1080.20	254.17	38.88	-1254.87	278.25	52.73	-1229.62	278.57	114.98	-682.40	107.90	33.88	-731.81	107.74	46.84	-1073.70	74.74	-1.05	-899.57	59.37	92.52	-895.13	186.47	1261.23	0.00	0.00	0.00	-771.87	116.06	1548.20	-779.13	257.28	1530.17	-868.73	135.00	1661.87	-882.59	267.57	1636.96	595.77	-11.87	78.30	1193.12	14.18	79.01	568.27
9.24000	-1032.60	255.81	28.31	-1077.92	253.55	39.45	-1253.34	279.64	55.73	-1227.52	279.88	117.51	-682.65	107.39	33.57	-732.80	107.70	46.27	-1068.25	76.73	-1.37	-899.34	59.78	92.24	-890.36	185.75	1262.12	0.00	0.00	0.00	-770.86	113.13	1548.93	-775.22	255.46	1531.18	-864.56	131.97	1662.39	-878.73	265.33	1637.90	595.93	-11.72	78.56	1193.70	15.22	79.34	568.55
9.25000	-1031.13	255.61	28.47	-1077.74	255.44	39.12	-1250.66	282.82	59.27	-1226.56	279.47	119.12	-682.04	107.24	33.50	-730.81	107.75	46.57	-1062.78	78.72	-1.69	-898.71	58.60	92.80	-887.62	184.00	1262.85	0.00	0.00	0.00	-765.27	111.52	1549.50	-768.20	254.13	1531.96	-860.25	129.92	1662.90	-875.10	262.58	1638.93	595.77	-12.20	78.54	1194.03	14.60	79.13	567.58
9.26000	-1030.78	255.79	28.39	-1073.51	255.55	39.79	-1250.45	282.05	61.57	-1224.16	281.30	121.86	-683.10	107.55	32.93	-731.29	107.29	46.24	-1057.29	80.72	-2.01	-898.25	57.66	93.04	-882.70	182.30	1263.60	0.00	0.00	0.00	-758.42	110.27	1550.10	-766.47	252.16	1533.12	-856.46	128.53	1663.59	-871.18	260.60	1639.78	595.21	-11.87	78.47	1193.90	14.53	79.13	567.49
9.27000	-1032.44	255.74	28.01	-1076.04	255.56	37.95	-1250.18	281.40	63.68	-1221.93	282.82	124.73	-682.11	107.43	32.94	-731.73	107.69	45.96	-1051.78	82.72	-2.33	-898.75	58.69	92.43	-878.98	180.21	1264.67	0.00	0.00	0.00	-755.12	108.25	1550.83	-762.17	250.60	1534.08	-851.94	125.50	1664.44	-867.34	258.50	1640.60	595.09	-11.65	78.38	1193.44	15.13	79.28	567.95
9.28000	-1031.37	255.73	28.22	-1076.32	255.70	36.97	-1249.16	281.65	66.41	-1220.82	282.33	126.59	-681.29	107.31	33.02	-732.50	107.76	45.91	-1046.25	84.71	-2.66	-899.18	59.04	92.19	-872.92	178.82	1265.59	0.00	0.00	0.00	-753.24	106.45	1551.72	-760.35	248.95	1535.13	-847.85	123.36	1665.02	-863.63	256.40	1641.44	594.81	-12.97	78.08	1194.08	14.93	79.25	567.93
9.29000	-1030.98	255.98	28.12	-1073.14	255.71	37.53	-1249.15	280.43	68.51	-1218.31	283.92	129.55	-682.51	107.16	32.61	-731.72	107.47	46.00	-1040.70	86.71	-2.99	-898.90	58.44	92.14	-869.19	177.05	1266.44	0.00	0.00	0.00	-749.64	104.48	1552.61	-754.79	246.87	1536.01	-843.75	120.92	1665.59	-859.92	254.23	1642.35	596.29	-12.93	78.53	1193.78	14.27	79.28	567.95
9.30000	-1031.84	256.31	27.94	-1071.93	256.64	36.68	-1246.79	282.43	72.02	-1215.84	285.19	132.29	-681.85	107.32	32.70	-732.77	107.38	45.70	-1035.13	88.72	-3.32	-898.99	58.58	91.87	-865.95	175.31	1267.30	0.00	0.00	0.00	-745.59	102.98	1553.47	-751.95	245.12	1537.15	-839.86	118.54	1666.36	-856.19	252.23	1643.17	596.59	-12.26	78.66	1193.40	14.43	79.44	567.54
9.31000	-1031.10	256.16	27.80	-1070.77	257.02	37.05	-1245.14	283.53	75.23	-1213.19	286.44	135.15	-681.12	107.27	32.75	-730.99	107.34	46.00	-1029.54	90.72	-3.66	-899.40	59.07	91.68	-861.31	173.94	1268.01	0.00	0.00	0.00	-739.39	102.00	1554.44	-747.24	243.23	1538.15	-835.99	116.87	1667.09	-852.62	249.96	1644.02	596.28	-11.67	78.70	1193.46	14.37	79.20	567.19
9.32000	-1029.90	256.18	28.01	-1076.47	256.28	34.98	-1243.81	283.98	78.45	-1210.18	287.96	138.15	-681.34	107.35	32.55	-730.67	107.40	46.09	-1023.93	92.72	-3.99	-898.91	58.07	91.90	-858.41	171.91	1268.77	0.00	0.00	0.00	-738.10	99.82	1555.32	-744.39	241.27	1539.29	-832.54	115.45	1667.82	-848.89	248.05	1644.86	595.86	-11.46	78.54	1193.38	14.46	78.85	567.72
9.33000	-1030.42	256.42	27.67	-1067.75	256.50	36.60	-1242.59	283.41	81.36	-1206.75	289.67	141.19	-682.51	106.97	32.28	-728.89	107.25	46.37	-1018.31	94.72	-4.33	-899.05	58.21	91.67	-853.46	170.80	1269.41	0.00	0.00	0.00	-729.49	97.67	1556.17	-739.05	239.70	1540.04	-829.11	113.84	1668.61	-845.65	245.19	1645.77	595.16	-11.74	78.17	1192.88	14.96	78.93	567.73
9.34000	-1030.11	256.60	27.62	-1071.35	258.21	35.74	-1241.92	282.26	83.83	-1203.74	291.23	144.25	-681.69	107.09	32.30	-731.59	107.13	45.70	-1012.67	96.72	-4.67	-899.21	58.26	91.57	-850.16	168.03	1270.03	0.00	0.00	0.00	-723.63	95.56	1556.72	-739.08	237.87	1541.33	-824.97	110.76	1669.17	-841.85	243.54	1646.48	596.07	-11.65	78.52	1193.83	14.76	79.33	567.51
9.35000	-1030.14	256.67	27.57	-1068.16	257.08	36.17	-1239.01	283.89	87.97	-1202.09	290.10	146.54	-680.55	107.06	32.53	-730.28	107.55	46.07	-1007.01	98.72	-5.01	-899.05	58.34	91.54	-845.33	166.91	1270.59	0.00	0.00	0.00	-723.31	94.09	1557.70	-735.43	235.97	1542.30	-821.31	108.32	1669.60	-838.31	241.45	1647.19	595.06	-12.46	78.13	1194.54	14.70	79.42	567.90
9.36000	-1029.78	256.86	27.32	-1070.24	258.54	35.89	-1237.26	284.22	91.71	-1198.86	291.29	149.70	-681.14	107.57	32.47	-732.30	107.73	45.66	-1001.33	100.72	-5.36	-898.96	57.86	91.51	-840.95	165.27	1271.06	0.00	0.00	0.00	-720.31	92.31	1558.49	-731.24	233.90	1543.19	-817.88	106.06	1670.08	-835.01	239.20	1647.92	596.03	-11.75	78.58	1194.04	14.57	79.38	568.06
9.37000	-1028.64	256.98	27.44	-1076.69	253.65	31.42	-1235.70	283.22	94.75	-1194.73	293.17	153.24	-683.16	107.00	31.78	-730.91	107.75	45.87	-995.64	102.72	-5.70	-898.83	57.67	91.40	-836.31	163.55	1271.50	0.00	0.00	0.00	-718.99	90.29	1558.97	-726.07	232.41	1544.03	-814.57	104.69	1670.54	-831.54	237.27	1648.60	596.15	-11.70	78.56	1194.71	14.60	79.49	567.42
9.38000	-1028.07	257.07	27.38	-1073.84	253.77	31.77	-1232.66	284.40	98.89	-1190.86	294.16	156.57	-683.83	107.07	31.70	-731.33	107.55	45.56	-989.93	104.71	-6.05	-898.73	57.33	91.29	-834.53	162.12	1271.78	0.00	0.00	0.00	-713.45	88.63	1559.66	-722.21	230.50	1544.84	-810.77	101.77	1670.89	-828.36	235.05	1649.22	596.73	-11.72	78.73	1194.01	14.83	79.31	568.11
9.39000	-1029.35	257.30	26.87	-1074.15	254.12	31.95	-1229.72	285.10	103.12	-1186.20	296.37	160.44	-680.87	107.33	32.22	-730.60	107.33	45.66	-984.21	106.70	-6.39	-899.19	58.50	90.72	-830.90	159.82	1272.17	0.00	0.00	0.00	-712.46	87.17	1560.39	-717.05	228.96	1545.64	-807.46	100.15	1671.25	-824.91	233.21	1649.77	596.26	-11.92	78.70	1193.30	15.13	79.05	567.96
9.40000	-1027.68	257.52	27.02	-1072.99	252.10	32.41	-1226.66	285.39	107.63	-1182.52	296.39	163.33	-683.14	106.79	31.66	-731.08	107.36	45.55	-978.48	108.69	-6.74	-898.65	57.64	90.80	-826.01	158.40	1272.38	0.00	0.00	0.00	-708.32	84.89	1560.79	-714.61	227.32	1546.44	-803.91	98.15	1671.57	-821.85	230.81	1650.21	595.84	-12.22	78.35	1194.52	14.82	79.28	568.04
9.41000	-1028.38	257.63	26.62	-1067.65	255.07	32.75	-1222.66	287.05	112.65	-1178.83	296.20	166.67	-682.80	107.11	31.44	-731.00	107.61	45.52	-972.73	110.67	-7.09	-898.64	57.48	90.72	-822.80	156.94	1272.41	0.00	0.00	0.00	-703.05	83.58	1560.84	-711.59	225.67	1547.11	-800.69	96.61	1671.78	-818.61	229.35	1650.51	596.40	-12.14	78.60	1193.40	14.13	78.82	567.88
9.42000	-1027.93	258.08	26.19	-1068.56	254.14	33.32	-1218.74	288.06	117.84	-1173.94	296.85	170.28	-682.30	107.29	31.59	-731.48	107.29	45.23	-966.96	112.65	-7.44	-898.67	57.94	90.46	-818.78	154.86	1272.59	0.00	0.00	0.00	-693.43	82.34	1561.19	-708.74	223.76	1547.54	-797.55	95.10	1672.02	-815.57	227.16	1650.88	597.11	-12.13	78.86	1194.00	14.39	79.23	567.09
9.43000	-1029.54	259.75	24.81	-1060.62	257.67	37.13	-1213.13	291.20	123.92	-1168.54	297.83	174.30	-682.94	107.03	31.43	-730.98	107.86	45.40	-961.19	114.63	-7.79	-898.35	57.42	90.52	-813.86	153.59	1272.81	0.00	0.00	0.00	-692.65	80.71	1561.47	-705.53	222.63	1547.88	-794.07	92.87	1672.13	-812.45	225.58	1651.14	595.92	-11.89	78.43	1194.31	14.79	79.32	567.56
9.44000	-1029.71	261.92	22.99	-1056.78	258.20	38.14	-1209.43	290.86	129.08	-1163.18	298.40	178.03	-683.69	107.19	31.15	-730.38	107.43	45.27	-955.40	116.60	-8.14	-897.90	56.47	90.83	-810.98	151.80	1272.84	0.00	0.00	0.00	-689.25	79.74	1561.87	-703.32	221.71	1548.37	-790.75	90.94	1672.21	-809.44	223.63	1651.39	595.77	-12.26	78.29	1193.68	14.97	79.37	568.11
9.45000	-1027.81	261.74	22.44	-1057.58	262.25	37.14	-1203.44	293.39	135.48	-1157.41	298.51	181.75	-682.98	107.27	31.27	-731.45	107.41	44.96	-949.61	118.56	-8.49	-898.13	57.04	90.40	-808.90	150.65	1272.85	0.00	0.00	0.00	-688.78	78.36	1562.30	-698.13	219.92	1548.71	-787.46	89.57	1672.30	-806.50	221.87	1651.60	595.96	-12.13	78.52	1193.35	14.88	79.20	568.40
9.46000	-1027.06	262.39	21.66	-1054.98	260.19	38.06	-1196.35	297.15	142.23	-1151.12	299.10	185.67	-682.39	107.20	31.04	-731.73	107.45	44.91	-943.80	120.52	-8.84	-898.41	58.10	90.01	-806.74	149.21	1272.82	0.00	0.00	0.00	-684.06	77.06	1562.49	-695.56	218.74	1548.96	-784.00	87.25	1672.29	-803.47	220.65	1651.72	595.16	-12.11	78.23	1193.61	14.60	79.35	568.52
9.47000	-1022.75	262.91	21.62	-1056.43	259.05	38.77	-1191.18	297.88	148.18	-1144.19	300.72	189.81	-680.89	107.46	31.43	-730.57	107.44	45.14	-937.98	122.47	-9.19	-898.09	57.44	90.19	-803.10	147.95	1272.89	0.00	0.00	0.00	-682.83	76.04	1562.83	-691.87	217.50	1549.24	-780.83	85.48	1672.44	-800.61	219.16	1651.95	596.16	-11.70	78.63	1194.00	15.02	79.46	567.49
9.48000	-1023.15	263.28	20.36	-1051.41	259.86	40.57	-1185.96	297.80	153.52	-1137.60	300.83	193.78	-681.61	106.90	31.22	-730.45	107.81	45.13	-932.15	124.42	-9.54	-898.09	57.60	90.06	-799.79	147.13	1272.90	0.00	0.00	0.00	-678.94	75.17	1562.93	-690.33	215.89	1549.66	-777.84	84.28	1672.51	-797.62	218.14	1652.05	595.93	-11.93	78.60	1194.74	15.50	79.50	567.54
9.49000	-1018.19	263.43	19.89	-1052.40	261.33	39.80	-1180.71	297.76	159.00	-1131.46	300.48	197.29	-681.39	107.24	31.12	-729.89	107.49	45.22	-926.31	126.36	-9.89	-897.63	56.54	90.46	-797.04	145.72	1273.03	0.00	0.00	0.00	-674.80	73.59	1563.28	-687.31	214.97	1549.88	-775.19	83.57	1672.72	-794.67	217.17	1652.17	597.90	-11.43	79.06	1193.74	14.99	79.10	568.30
9.50000	-1016.08	264.57	19.01	-1046.24	262.82	42.56	-1175.09	298.68	164.20	-1124.75	301.06	201.44	-681.86	106.92	30.93	-732.03	107.27	44.60	-920.46	128.29	-10.24	-897.62	56.90	90.20	-794.58	144.33	1273.06	0.00	0.00	0.00	-667.80	72.41	1563.21	-685.05	213.84	1550.29	-772.02	81.82	1672.80	-792.30	215.42	1652.40	596.68	-11.62	78.53	1193.09	14.78	78.93	567.90
9.51000	-1018.02	265.36	16.96	-1040.91	260.95	46.34	-1168.74	298.34	168.18	-1118.61	301.37	205.13	-682.27	106.76	30.75	-732.32	107.34	44.59	-914.61	130.21	-10.59	-898.03	57.77	89.83	-789.73	143.66	1273.27	0.00	0.00	0.00	-666.51	71.66	1563.80	-682.80	213.43	1550.76	-769.23	81.16	1673.04	-789.94	213.63	1652.76	596.95	-12.20	78.93	1194.00	14.65	79.35	568.11
9.52000	-1008.38	266.82	18.90	-1033.30	262.11	50.35	-1162.93	297.99	171.57	-1112.85	300.28	208.12	-682.84	106.92	30.53	-731.65	106.84	44.48	-908.75	132.12	-10.93	-897.47	56.71	90.38	-788.97	142.26	1273.46	0.00	0.00	0.00	-666.81	71.27	1564.07	-679.79	212.38	1551.03	-766.47	80.01	1673.30	-787.06	213.07	1652.90	597.01	-11.74	78.99	1193.57	14.38	79.07	568.08
9.53000	-1000.03	267.66	22.20	-1029.15	265.55	51.65	-1155.88	297.76	173.79	-1106.12	300.08	210.95	-681.00	107.32	31.06	-731.44	106.93	44.53	-902.88	134.03	-11.28	-897.29	56.60	90.32	-785.89	141.75	1273.58	0.00	0.00	0.00	-662.55	70.32	1564.27	-678.82	211.59	1551.41	-763.48	78.27	1673.45	-784.51	212.06	1653.20	595.67	-11.86	78.52	1193.82	15.02	79.32	567.58
9.54000	-990.28	269.88	25.68	-1018.91	266.61	54.98	-1148.74	296.65	174.94	-1098.98	300.12	213.29	-682.57	106.74	30.64	-729.91	107.50	45.09	-897.00	135.92	-11.63	-897.09	56.49	90.47	-782.59	140.38	1273.82	0.00	0.00	0.00	-659.02	69.55	1564.45	-672.72	210.44	1551.68	-760.72	77.47	1673.69	-781.97	211.18	1653.56	595.09	-12.74	78.01	1194.38	14.28	79.46	567.73
9.55000	-977.24	271.36	29.12	-1006.83	268.30	58.29	-1140.61	296.88	175.77	-1090.53	300.87	214.87	-682.15	106.78	30.80	-729.31	107.28	45.08	-891.12	137.81	-11.97	-897.16	56.70	90.47	-781.65	139.13	1274.09	0.00	0.00	0.00	-659.34	68.74	1565.22	-669.73	210.23	1551.95	-758.88	78.58	1674.14	-779.45	210.30	1653.92	596.42	-11.98	78.51	1193.87	14.21	79.08	567.31
9.56000	-966.61	272.79	31.25	-999.85	269.24	59.60	-1132.15	297.15	175.74	-1082.58	300.75	215.45	-682.40	107.03	30.83	-731.69	107.55	44.57	-885.23	139.68	-12.32	-897.39	57.49	90.24	-778.54	138.42	1274.38	0.00	0.00	0.00	-659.24	68.01	1565.72	-671.12	209.55	1552.58	-755.71	76.86	1674.53	-777.38	208.68	1654.31	596.16	-12.09	78.52	1194.33	14.59	79.32	567.80
9.57000	-955.52	273.98	33.07	-993.09	269.58	60.09	-1123.00	297.66	174.74	-1073.90	300.78	215.16	-683.46	106.99	30.51	-731.88	107.33	44.39	-879.34	141.54	-12.66	-897.17	56.78	90.47	-776.80	137.80	1274.69	0.00	0.00	0.00	-651.14	67.12	1566.09	-665.71	208.60	1553.01	-752.79	75.31	1674.82	-774.63	208.72	1654.61	595.42	-12.17	78.63	1194.74	14.61	79.55	568.14
9.58000	-942.65	275.40	34.70	-979.22	269.97	61.26	-1112.88	299.04	173.13	-1064.67	301.50	214.17	-681.93	107.26	30.97	-732.31	107.50	44.35	-873.44	143.40	-13.00	-897.39	57.35	90.39	-772.65	137.16	1275.17	0.00	0.00	0.00	-650.53	66.42	1566.48	-665.70	208.50	1553.37	-750.61	75.45	1675.21	-772.35	207.93	1654.96	595.40	-11.75	78.43	1193.83	14.52	79.43	567.51
9.59000	-931.10	275.98	35.12	-960.56	271.46	63.33	-1101.94	300.67	171.39	-1054.40	302.66	212.68	-681.05	106.65	31.11	-732.75	107.41	44.28	-867.54	145.24	-13.34	-897.71	57.73	90.31	-769.93	136.81	1275.40	0.00	0.00	0.00	-648.19	65.89	1567.02	-662.61	207.91	1553.71	-748.19	75.12	1675.66	-769.96	207.37	1655.27	596.84	-11.80	78.60	1193.51	14.53	79.20	566.92
9.60000	-917.67	276.88	35.32	-948.45	273.19	63.40	-1091.24	300.89	167.76	-1044.79	302.86	210.34	-681.97	106.64	31.04	-730.60	107.52	44.73	-861.63	147.07	-13.68	-897.91	58.58	89.89	-767.92	136.11	1275.74	0.00	0.00	0.00	-644.97	66.41	1567.52	-660.14	207.57	1554.11	-745.64	74.29	1675.92	-767.79	206.61	1655.58	596.20	-11.51	78.56	1192.97	14.76	78.93	566.92
9.61000	-898.38	277.70	36.78	-934.61	274.37	63.18	-1078.74	303.58	164.36	-1033.67	303.83	207.49	-682.73	107.25	30.63	-728.31	107.62	45.36	-855.73	148.88	-14.02	-897.50	57.60	90.26	-764.94	135.09	1275.98	0.00	0.00	0.00	-642.08	65.82	1567.71	-654.96	207.23	1554.42	-743.13	73.87	1676.27	-765.41	206.50	1655.83	596.30	-11.52	78.74	1193.16	14.45	78.83	567.58
9.62000	-882.41	277.26	39.24	-922.54	275.93	62.12	-1066.44	304.68	159.70	-1022.83	304.73	204.17	-681.63	107.09	31.11	-730.72	107.22	44.78	-849.82	150.69	-14.35	-897.23	57.06	90.41	-762.42	134.27	1276.27	0.00	0.00	0.00	-637.55	65.81	1567.91	-654.39	206.80	1554.98	-740.55	72.55	1676.48	-763.15	206.11	1656.01	595.61	-12.35	78.34	1193.74	14.69	79.09	567.76
9.63000	-866.79	277.96	39.15	-906.20	274.62	62.93	-1053.31	306.75	154.88	-1010.24	306.67	200.66	-683.00	106.84	30.87	-730.49	107.45	44.86	-843.91	152.47	-14.69	-897.00	56.90	90.50	-758.13	134.14	1276.21	0.00	0.00	0.00	-638.44	65.24	1568.60	-653.81	206.65	1555.34	-738.02	71.70	1676.71	-761.11	205.13	1656.31	595.81	-12.23	78.36	1193.79	14.66	79.04	567.60
9.64000	-851.26	279.25	38.83	-886.17	275.13	63.07	-1040.73	307.01	148.78	-998.09	308.19	196.50	-681.99	107.30	31.17	-731.27	107.63	44.78	-837.99	154.25	-15.02	-897.02	57.39	90.33	-755.94	133.10	1276.40	0.00	0.00	0.00	-635.58	64.64	1568.97	-650.70	206.33	1555.75	-735.91	72.19	1677.00	-758.90	204.74	1656.49	595.53	-11.99	78.33	1192.83	15.23	78.91	567.86
9.65000	-832.26	280.20	39.11	-872.76	277.28	60.86	-1026.82	307.74	142.47	-985.45	308.82	191.70	-682.35	107.03	31.05	-731.55	107.51	44.62	-832.08	156.01	-15.34	-897.03	57.18	90.51	-753.72	132.76	1276.36	0.00	0.00	0.00	-631.13	64.61	1569.22	-647.62	205.87	1556.11	-733.37	71.75	1677.04	-756.60	204.37	1656.63	596.35	-11.95	78.50	1193.24	14.82	79.13	567.32
9.66000	-816.05	281.14	38.59	-852.69	278.20	60.96	-1014.14	306.20	134.82	-972.69	309.04	186.28	-683.79	106.88	30.81	-728.73	107.57	45.19	-826.17	157.76	-15.67	-897.21	57.84	90.26	-752.19	132.81	1276.33	0.00	0.00	0.00	-629.23	64.75	1569.35	-645.24	205.62	1556.24	-730.40	69.89	1677.07	-754.35	203.77	1656.79	596.76	-11.86	78.71	1193.45	14.36	78.91	567.33
9.67000	-797.28	282.47	38.74	-834.81	278.01	59.78	-998.64	308.54	128.53	-958.86	311.02	181.64	-683.34	107.31	30.79	-729.54	107.36	45.00	-820.25	159.49	-15.99	-896.97	57.06	90.46	-750.96	132.13	1276.35	0.00	0.00	0.00	-622.38	64.37	1569.19	-642.50	205.21	1556.47	-728.05	70.03	1677.12	-752.02	203.40	1656.88	596.87	-12.46	78.37	1193.69	14.50	79.18	568.01
9.68000	-779.82	283.60	38.69	-819.35	279.95	58.37	-984.37	308.10	121.26	-944.70	312.71	176.31	-680.30	106.98	31.61	-729.37	107.63	45.27	-814.34	161.21	-16.31	-897.27	58.07	90.17	-747.35	131.84	1276.31	0.00	0.00	0.00	-622.50	64.03	1569.42	-639.83	205.35	1556.70	-725.49	69.94	1677.09	-749.82	202.64	1657.05	596.20	-12.20	78.57	1193.70	14.45	79.26	567.21
9.69000	-760.12	285.01	39.56	-798.51	280.52	58.52	-968.57	309.14	114.07	-929.95	314.88	171.37	-680.31	107.18	31.63	-730.88	108.01	45.02	-808.43	162.90	-16.63	-896.89	57.36	90.28	-745.08	131.51	1276.13	0.00	0.00	0.00	-619.35	64.05	1569.17	-638.03	205.64	1556.76	-723.15	70.19	1677.11	-747.16	202.87	1657.07	595.82	-12.21	78.56	1194.17	14.57	79.55	568.07
9.70000	-741.35	286.17	40.24	-782.00	282.22	57.38	-951.75	311.19	107.53	-916.04	315.42	165.64	-680.10	106.94	31.77	-731.99	107.55	44.82	-802.52	164.59	-16.94	-896.71	57.20	90.38	-742.45	131.45	1276.04	0.00	0.00	0.00	-619.28	64.08	1569.28	-634.15	205.57	1556.57	-720.73	70.60	1677.10	-744.65	202.52	1657.08	595.52	-11.73	78.50	1193.81	15.03	79.28	568.16
9.71000	-721.68	287.55	40.98	-768.59	284.22	55.56	-936.08	311.29	100.37	-901.52	316.25	160.26	-682.80	107.28	30.96	-730.95	107.26	45.02	-796.62	166.25	-17.26	-897.03	57.54	90.33	-740.68	131.58	1275.92	0.00	0.00	0.00	-617.63	64.09	1569.40	-631.11	205.34	1556.44	-717.60	69.73	1676.95	-742.25	202.04	1657.15	596.44	-11.85	78.75	1193.72	14.98	79.00	567.84
9.72000	-703.61	288.89	42.10	-747.92	284.60	56.30	-919.16	312.98	94.14	-886.17	317.95	155.13	-682.65	107.04	31.14	-733.06	107.42	44.76	-790.71	167.90	-17.56	-897.09	57.94	90.15	-737.87	130.97	1276.04	0.00	0.00	0.00	-614.07	64.24	1569.30	-629.69	205.19	1556.41	-715.04	69.86	1677.01	-739.74	201.90	1657.17	597.06	-12.26	78.59	1193.84	15.11	78.98	567.76
9.73000	-684.07	290.44	43.48	-726.91	286.62	56.65	-902.20	313.80	87.63	-871.50	317.86	149.52	-681.94	106.87	31.71	-730.92	107.32	45.31	-784.81	169.53	-17.87	-897.20	57.97	90.09	-734.38	131.45	1276.01	0.00	0.00	0.00	-610.47	64.63	1569.05	-629.02	205.24	1556.42	-712.54	70.45	1676.87	-737.07	202.00	1657.10	596.00	-11.92	78.67	1193.61	14.63	79.32	567.20
9.74000	-665.40	291.47	45.09	-708.64	286.51	56.84	-884.51	315.36	81.71	-856.60	318.57	144.42	-681.69	106.94	31.86	-731.04	107.35	45.35	-778.92	171.15	-18.17	-897.04	57.41	90.40	-733.53	131.32	1275.88	0.00	0.00	0.00	-606.70	64.51	1568.68	-627.24	205.65	1556.47	-709.74	70.35	1676.70	-734.23	202.58	1657.04	596.45	-11.68	78.79	1193.58	14.86	79.46	567.45
9.75000	-646.44	292.30	47.01	-693.16	287.42	56.60	-867.10	316.69	76.29	-842.04	318.51	139.28	-681.79	106.79	32.07	-730.61	107.51	45.28	-773.03	172.74	-18.47	-897.15	57.86	90.30	-729.03	130.83	1276.06	0.00	0.00	0.00	-605.44	65.48	1568.57	-622.17	206.14	1555.97	-706.77	69.74	1676.55	-731.64	202.63	1657.02	595.61	-12.32	78.30	1193.83	14.53	79.36	568.11
9.76000	-627.42	293.75	49.28	-674.61	288.94	57.31	-850.29	316.81	70.50	-826.60	319.61	135.15	-681.77	106.57	32.12	-730.48	107.29	45.56	-767.14	174.31	-18.76	-897.27	58.14	90.15	-727.50	130.45	1275.99	0.00	0.00	0.00	-603.58	65.77	1568.46	-620.01	206.28	1555.84	-703.93	69.53	1676.43	-729.17	202.39	1656.96	596.21	-12.23	78.58	1193.87	14.49	79.37	568.18
9.77000	-608.83	294.92	51.90	-657.21	290.64	58.35	-832.38	318.65	66.10	-810.86	320.86	131.29	-681.29	106.46	32.27	-730.61	107.24	45.42	-761.26	175.87	-19.05	-897.11	57.81	90.28	-723.47	131.65	1275.91	0.00	0.00	0.00	-600.56	65.81	1568.27	-618.59	206.36	1555.77	-701.61	71.02	1676.42	-726.44	202.95	1656.76	596.72	-11.74	79.04	1193.58	14.79	79.49	567.89
9.78000	-592.68	296.66	54.41	-635.65	292.25	60.36	-815.78	318.62	61.54	-796.22	320.85	127.42	-680.79	106.37	32.54	-731.28	107.38	45.31	-755.39	177.40	-19.33	-896.89	57.61	90.48	-720.03	131.69	1275.81	0.00	0.00	0.00	-595.15	65.67	1567.82	-615.70	206.96	1555.50	-698.88	71.43	1676.33	-723.63	203.66	1656.46	596.43	-12.04	78.81	1194.15	14.61	79.10	568.09
9.79000	-575.26	297.35	57.12	-619.52	293.27	62.54	-798.86	319.69	57.78	-781.73	320.74	123.84	-679.07	105.96	33.06	-730.66	107.43	45.30	-749.52	178.92	-19.62	-897.20	58.30	90.32	-717.82	132.36	1275.60	0.00	0.00	0.00	-595.11	66.78	1567.80	-612.56	206.93	1555.34	-696.42	72.58	1676.27	-720.95	203.62	1656.32	595.99	-11.88	78.50	1194.55	14.78	79.30	568.36
9.80000	-558.80	299.46	60.34	-601.12	294.09	64.40	-781.86	321.79	55.23	-767.17	321.14	121.03	-680.39	105.28	32.67	-731.13	107.38	45.33	-743.67	180.41	-19.89	-896.75	57.64	90.67	-715.81	132.43	1275.31	0.00	0.00	0.00	-589.31	66.95	1567.94	-608.79	207.48	1555.21	-693.50	72.71	1676.02	-718.27	204.14	1656.05	595.66	-12.08	78.42	1194.04	14.84	79.25	567.92
9.81000	-542.09	300.14	64.05	-585.33	291.50	66.59	-765.21	323.16	52.83	-752.59	322.15	118.99	-679.70	105.34	32.97	-741.17	104.13	39.64	-737.81	181.88	-20.16	-896.96	57.93	90.51	-714.67	133.03	1274.92	0.00	0.00	0.00	-585.05	67.17	1567.84	-606.39	207.90	1555.08	-690.57	72.65	1675.83	-715.29	205.04	1655.77	596.36	-11.55	78.68	1193.55	14.21	79.22	567.46
9.82000	-526.51	301.08	67.75	-565.93	294.35	69.54	-749.95	323.30	50.32	-739.00	321.76	116.86	-680.13	104.92	32.73	-748.33	104.04	37.29	-731.97	183.33	-20.43	-897.28	58.96	90.38	-712.25	133.63	1274.66	0.00	0.00	0.00	-583.79	67.61	1567.54	-604.36	208.51	1554.83	-687.88	73.44	1675.63	-712.39	205.63	1655.47	595.90	-12.05	78.76	1194.07	14.34	79.26	567.81
9.83000	-513.81	301.84	70.91	-551.50	293.72	72.28	-734.37	324.44	48.84	-725.60	322.85	115.64	-682.34	100.32	32.35	-744.30	103.93	38.23	-726.14	184.76	-20.70	-896.81	58.24	90.67	-709.40	134.64	1274.29	0.00	0.00	0.00	-585.05	68.74	1567.48	-602.52	208.60	1554.67	-685.25	74.37	1675.31	-709.54	206.57	1655.14	595.94	-12.58	78.41	1193.94	14.72	79.06	567.56
9.84000	-500.20	302.07	74.35	-548.93	294.53	72.09	-719.95	325.35	47.84	-713.02	322.81	114.48	-679.93	100.07	32.77	-744.27	103.71	37.48	-720.31	186.17	-20.95	-896.45	57.50	90.87	-706.89	134.64	1273.85	0.00	0.00	0.00	-582.94	68.80	1567.07	-597.00	210.25	1554.15	-682.50	75.14	1674.99	-706.84	206.76	1654.91	596.05	-11.95	78.51	1193.75	14.72	79.20	568.29
9.85000	-484.97	302.03	78.27	-535.26	295.28	74.38	-707.25	324.22	46.46	-700.29	323.61	113.97	-680.15	99.87	32.56	-736.16	103.07	40.00	-714.50	187.55	-21.21	-896.83	58.39	90.75	-703.44	135.53	1273.50	0.00	0.00	0.00	-580.05	69.68	1566.50	-594.45	211.03	1553.62	-679.34	75.35	1674.65	-703.80	208.10	1654.54	596.20	-11.86	78.39	1193.62	14.12	79.16	568.01
9.86000	-473.38	302.04	80.91	-521.76	294.42	77.42	-694.09	324.89	46.00	-688.76	324.20	113.75	-681.98	99.67	32.01	-745.02	103.20	37.24	-708.70	188.91	-21.46	-896.71	58.42	90.81	-702.32	136.19	1273.21	0.00	0.00	0.00	-577.79	70.69	1566.15	-592.08	211.57	1553.21	-676.71	77.07	1674.24	-700.89	208.82	1654.15	595.42	-12.24	78.21	1193.62	14.53	79.20	567.55
9.87000	-461.78	302.20	83.47	-505.78	293.97	80.03	-682.72	324.43	45.48	-678.44	323.51	113.23	-678.54	99.68	32.67	-747.39	102.72	36.80	-702.90	190.24	-21.70	-896.24	57.37	91.35	-698.07	136.87	1272.81	0.00	0.00	0.00	-574.89	71.91	1565.80	-589.74	212.17	1552.67	-673.74	77.52	1673.87	-697.93	209.56	1653.71	596.23	-12.25	78.42	1193.17	14.80	79.36	568.15
9.88000	-452.59	301.70	84.58	-492.62	293.86	82.01	-672.68	323.18	45.08	-668.98	323.09	112.94	-681.08	99.10	32.21	-740.25	102.23	38.04	-697.12	191.55	-21.94	-896.46	58.35	91.11	-693.68	138.06	1272.42	0.00	0.00	0.00	-570.49	72.55	1565.32	-586.75	213.16	1552.07	-671.16	79.70	1673.53	-694.66	211.35	1653.19	596.69	-11.72	78.67	1193.92	14.45	79.14	567.41
9.89000	-442.50	301.50	85.91	-484.40	294.52	82.17	-662.68	324.30	45.43	-659.82	323.22	113.00	-678.75	99.35	32.40	-744.22	102.00	37.39	-691.35	192.84	-22.17	-896.37	58.27	91.41	-691.39	139.12	1272.05	0.00	0.00	0.00	-568.87	73.96	1564.78	-582.27	214.63	1551.19	-668.34	81.43	1673.03	-691.61	212.74	1652.70	596.28	-12.03	78.48	1193.95	14.72	79.07	567.74
9.90000	-435.32	301.27	86.65	-477.94	294.12	82.71	-654.14	323.91	45.23	-652.23	322.61	112.68	-678.03	99.89	32.15	-743.97	101.78	37.29	-685.60	194.10	-22.39	-896.60	59.08	91.44	-690.66	139.97	1271.48	0.00	0.00	0.00	-566.00	75.10	1563.88	-580.74	216.29	1550.61	-665.01	82.05	1672.50	-688.49	214.52	1652.09	596.80	-12.02	78.80	1193.73	15.24	79.45	567.77
9.91000	-427.67	301.09	88.11	-473.13	295.07	82.99	-646.64	323.80	45.11	-645.12	322.14	112.27	-678.07	99.62	32.22	-751.19	101.52	35.31	-679.86	195.33	-22.61	-896.08	58.62	91.66	-688.32	141.08	1271.10	0.00	0.00	0.00	-567.45	76.44	1563.28	-578.55	217.53	1549.98	-662.71	84.91	1672.19	-685.62	215.73	1651.52	595.21	-12.11	78.20	1193.77	14.82	79.30	566.91
9.92000	-421.21	300.77	89.05	-459.14	294.26	85.79	-640.16	322.73	44.65	-638.81	322.02	112.13	-679.95	99.60	31.55	-743.63	101.50	37.24	-674.13	196.54	-22.83	-895.95	58.47	91.96	-684.24	141.99	1270.85	0.00	0.00	0.00	-564.99	78.13	1562.85	-575.74	218.83	1549.24	-659.85	86.84	1671.76	-682.38	218.09	1650.86	596.46	-11.83	78.57	1193.33	14.37	79.11	567.76
9.93000	-415.32	300.95	89.69	-460.62	293.77	84.71	-634.79	322.03	44.08	-633.68	321.79	112.05	-678.71	99.44	31.96	-739.43	101.42	38.14	-668.41	197.72	-23.04	-895.92	58.71	92.04	-681.45	142.97	1270.46	0.00	0.00	0.00	-557.02	79.91	1562.37	-572.01	220.45	1548.42	-656.63	88.32	1671.28	-679.65	219.22	1650.33	596.53	-11.52	78.96	1194.28	15.32	79.67	567.60
9.94000	-411.25	300.26	89.32	-455.29	291.68	85.10	-630.00	322.09	43.94	-629.04	321.33	111.56	-678.79	99.05	31.98	-742.56	101.20	37.29	-662.71	198.88	-23.24	-895.72	58.94	92.00	-679.98	144.95	1269.91	0.00	0.00	0.00	-549.95	81.45	1561.64	-569.49	222.28	1547.56	-653.75	90.62	1670.96	-676.43	221.50	1649.75	595.76	-11.28	78.70	1194.29	14.95	79.59	567.67
9.95000	-407.38	299.64	87.98	-447.79	293.00	83.36	-626.24	321.49	43.57	-625.09	321.15	111.12	-680.16	100.39	31.09	-743.21	101.20	37.20	-657.03	200.00	-23.44	-894.98	57.66	92.70	-675.99	146.05	1269.64	0.00	0.00	0.00	-550.28	83.09	1561.37	-565.93	223.82	1546.96	-650.71	92.16	1670.58	-673.59	223.11	1649.15	595.85	-11.90	78.79	1193.03	14.51	79.07	567.24
9.96000	-404.14	298.52	85.92	-438.77	289.34	84.08	-623.31	321.08	42.94	-622.34	319.85	110.19	-681.20	100.11	31.05	-744.22	101.34	37.02	-651.36	201.10	-23.62	-895.10	57.91	92.83	-674.50	147.25	1269.35	0.00	0.00	0.00	-550.04	84.19	1561.10	-563.25	225.39	1546.34	-647.95	94.78	1670.30	-670.43	225.46	1648.45	595.86	-11.98	78.52	1193.31	14.31	79.04	567.55
9.97000	-400.63	296.87	83.60	-441.92	290.32	80.00	-621.86	319.77	41.90	-619.74	320.17	109.76	-680.53	99.27	31.21	-742.57	100.88	37.41	-645.71	202.17	-23.81	-895.10	58.21	92.82	-670.35	148.23	1269.01	0.00	0.00	0.00	-548.07	85.98	1560.88	-560.43	227.36	1545.68	-644.93	96.92	1669.87	-667.47	227.84	1647.82	596.70	-11.27	78.67	1193.72	14.76	79.03	567.19
9.98000	-399.33	295.25	79.92	-443.73	288.89	76.89	-620.06	320.76	41.82	-617.75	319.72	108.90	-680.60	99.47	31.14	-743.17	101.17	37.21	-640.07	203.21	-23.98	-895.03	58.88	92.88	-666.55	150.06	1268.46	0.00	0.00	0.00	-544.28	88.72	1560.57	-555.32	229.36	1544.85	-642.30	99.46	1669.61	-664.59	230.12	1647.15	596.23	-11.60	78.49	1193.56	14.94	79.09	567.98
9.99000	-398.15	293.38	76.09	-444.85	286.74	73.05	-619.52	320.82	41.29	-616.75	318.90	107.81	-681.88	99.44	30.51	-736.36	100.74	38.75	-634.46	204.23	-24.15	-895.08	58.85	93.17	-665.05	151.59	1268.01	0.00	0.00	0.00	-538.50	90.82	1560.10	-555.39	231.85	1544.25	-639.48	102.10	1669.38	-661.50	232.76	1646.44	596.54	-11.40	78.86	1193.19	14.94	79.27	568.20
10.00000	-399.32	290.98	71.77	-445.83	285.20	69.45	-620.14	319.70	40.39	-615.64	319.42	107.37	-681.45	99.51	30.97	-738.95	101.01	37.91	-628.86	205.21	-24.32	-894.56	58.30	93.71	-661.72	153.53	1267.44	0.00	0.00	0.00	-536.99	92.98	1560.06	-548.96	234.04	1543.55	-636.61	104.58	1669.07	-658.81	234.98	1645.77	596.46	-11.73	78.50	1192.83	15.01	79.09	568.03
10.01000	-398.86	288.58	67.83	-445.72	284.06	65.87	-620.50	318.90	40.11	-615.28	318.71	106.19	-681.52	99.65	30.83	-745.53	100.85	36.91	-623.28	206.16	-24.47	-894.54	58.43	93.96	-658.09	155.02	1267.04	0.00	0.00	0.00	-533.32	95.19	1559.83	-547.37	235.60	1543.10	-633.73	107.23	1668.65	-655.79	237.82	1645.04	595.55	-11.65	78.45	1193.04	14.85	79.05	567.75
10.02000	-399.67	285.84	64.58	-445.51	281.63	63.59	-619.51	320.62	40.56	-614.47	318.94	105.63	-679.08	99.87	31.14	-746.31	100.42	36.46	-617.72	207.08	-24.62	-894.39	58.55	94.23	-654.88	156.76	1266.67	0.00	0.00	0.00	-529.36	97.83	1559.62	-545.99	237.67	1542.64	-631.22	110.74	1668.41	-652.91	240.52	1644.38	595.05	-12.55	78.02	1193.71	14.60	79.22	567.80
10.03000	-397.59	284.03	62.42	-444.87	280.89	61.48	-619.35	320.68	40.60	-614.25	316.75	104.31	-678.99	100.31	30.97	-743.02	100.92	37.29	-612.17	207.97	-24.76	-894.68	59.35	94.23	-651.56	157.99	1266.31	0.00	0.00	0.00	-525.48	100.43	1559.38	-541.72	241.04	1541.87	-628.10	112.26	1668.08	-649.98	243.26	1643.72	595.93	-11.98	78.38	1193.91	14.77	79.18	566.99
10.04000	-396.63	283.37	60.73	-442.01	279.73	60.86	-618.80	320.60	40.57	-612.87	316.93	103.87	-678.71	99.56	31.18	-746.49	101.15	36.49	-606.65	208.83	-24.89	-894.91	60.32	94.25	-648.06	159.85	1265.85	0.00	0.00	0.00	-523.29	103.33	1559.34	-538.36	243.22	1541.38	-625.66	116.25	1668.00	-646.88	246.28	1643.10	596.41	-11.64	78.61	1193.71	14.75	79.28	567.26
10.05000	-395.32	283.13	58.13	-440.81	278.97	60.33	-618.85	319.77	40.09	-611.76	316.01	103.08	-680.04	100.20	30.73	-731.01	96.09	45.29	-601.15	209.66	-25.02	-894.63	59.83	94.86	-644.67	161.35	1265.53	0.00	0.00	0.00	-518.57	105.58	1559.39	-536.10	245.26	1541.13	-622.39	118.26	1667.71	-643.92	249.07	1642.55	596.72	-11.68	78.64	1193.30	14.42	79.20	567.12
10.06000	-393.98	284.07	56.70	-439.82	278.59	59.41	-619.04	319.12	39.73	-611.31	314.37	102.08	-679.01	99.72	31.26	-732.88	96.61	44.66	-595.67	210.46	-25.14	-894.05	59.21	95.68	-641.64	163.04	1265.40	0.00	0.00	0.00	-520.88	107.90	1559.68	-534.33	247.43	1540.71	-619.06	119.97	1667.48	-640.76	252.16	1642.07	596.41	-11.91	78.80	1193.46	14.57	78.97	568.13
10.07000	-394.05	284.65	55.44	-440.81	278.46	59.09	-618.81	319.63	39.82	-610.51	314.35	101.79	-680.14	99.79	30.66	-735.49	97.72	43.38	-590.22	211.22	-25.25	-894.27	60.37	95.92	-636.85	164.73	1265.21	0.00	0.00	0.00	-521.57	110.43	1559.88	-531.13	250.21	1540.39	-616.58	124.32	1667.69	-637.50	255.50	1641.61	595.11	-12.58	78.23	1193.82	14.63	79.21	567.79
10.08000	-392.76	285.06	54.74	-442.23	279.79	58.09	-618.81	319.61	39.79	-609.79	314.58	101.85	-677.71	99.99	31.13	-733.30	97.51	44.31	-584.78	211.95	-25.35	-894.14	60.73	96.55	-633.58	167.15	1265.14	0.00	0.00	0.00	-513.77	113.13	1559.58	-525.85	253.13	1540.22	-613.74	128.00	1667.78	-634.48	258.36	1641.30	595.39	-12.00	78.11	1193.66	14.25	79.10	568.35
10.09000	-393.13	284.53	53.53	-433.12	278.92	59.88	-618.88	319.14	39.76	-609.47	313.86	101.55	-678.89	99.67	30.96	-731.73	97.33	44.79	-579.37	212.64	-25.44	-893.86	61.16	97.27	-629.59	168.57	1265.20	0.00	0.00	0.00	-511.23	115.96	1559.90	-522.83	256.01	1539.98	-610.62	131.61	1667.98	-631.19	261.64	1641.00	595.50	-11.97	78.37	1194.06	15.17	79.23	568.21
10.10000	-392.78	284.60	52.99	-439.95	280.26	57.31	-618.83	319.60	39.98	-609.17	313.53	101.45	-676.33	99.87	31.31	-737.74	96.80	43.30	-573.98	213.30	-25.53	-893.66	61.89	97.95	-624.60	171.02	1265.37	0.00	0.00	0.00	-509.13	119.12	1560.53	-519.32	259.15	1539.72	-607.71	135.51	1668.29	-627.80	265.16	1640.78	596.06	-12.22	78.41	1193.26	15.24	79.24	568.54
10.11000	-391.63	284.72	52.66	-437.99	280.40	58.32	-618.34	319.82	40.16	-608.31	314.02	101.70	-680.22	99.68	30.04	-732.66	97.38	44.47	-568.62	213.93	-25.61	-892.46	60.57	99.62	-621.14	172.81	1265.52	0.00	0.00	0.00	-505.42	122.11	1560.90	-516.45	261.75	1539.68	-604.42	138.79	1668.49	-624.71	268.05	1640.75	595.92	-11.84	78.47	1192.93	15.02	79.16	567.78
10.12000	-390.78	284.43	52.11	-437.57	281.34	58.03	-618.51	319.05	39.85	-607.76	314.11	101.62	-678.86	99.71	30.41	-734.71	97.56	43.71	-563.28	214.52	-25.67	-892.48	61.57	100.35	-617.70	174.92	1265.73	0.00	0.00	0.00	-500.04	125.33	1561.34	-513.02	264.58	1539.91	-600.99	141.82	1668.77	-621.53	271.19	1640.72	595.63	-12.29	78.41	1193.66	14.74	79.22	567.59
10.13000	-389.17	284.55	51.98	-438.72	281.72	56.87	-618.35	319.64	40.06	-607.11	314.23	101.48	-678.27	99.60	30.51	-734.44	98.23	43.51	-557.96	215.08	-25.73	-891.46	60.72	102.04	-616.01	176.71	1265.96	0.00	0.00	0.00	-495.17	128.88	1562.04	-507.20	268.24	1540.00	-598.09	146.14	1669.22	-618.27	274.45	1640.65	596.51	-11.78	78.29	1193.83	14.29	79.08	568.71
10.14000	-391.93	284.05	50.64	-437.33	280.74	57.11	-618.36	319.75	39.84	-607.00	313.88	101.17	-676.84	99.63	30.56	-732.57	98.08	43.99	-552.67	215.60	-25.79	-891.23	61.89	102.82	-611.46	178.98	1266.35	0.00	0.00	0.00	-491.45	131.82	1562.46	-506.64	271.02	1540.14	-594.86	149.48	1669.52	-614.85	278.06	1640.56	597.13	-11.52	78.84	1193.37	14.18	78.92	567.61
10.15000	-390.58	284.07	50.73	-441.52	282.07	55.89	-618.08	320.40	39.99	-606.90	313.58	100.83	-678.36	99.31	29.97	-731.05	98.61	43.69	-547.41	216.08	-25.83	-890.50	61.88	104.07	-607.51	181.38	1266.78	0.00	0.00	0.00	-488.63	134.39	1562.75	-499.92	274.17	1540.09	-591.51	152.91	1669.86	-611.41	281.69	1640.47	596.09	-11.85	78.62	1193.08	14.23	79.05	567.16
10.16000	-389.76	284.49	50.67	-438.48	281.54	56.93	-618.32	319.50	39.46	-606.46	314.52	100.95	-678.10	99.39	29.85	-731.53	98.28	43.64	-542.17	216.53	-25.86	-889.40	61.00	106.08	-604.10	183.54	1267.00	0.00	0.00	0.00	-485.47	136.97	1563.26	-496.38	276.73	1539.98	-588.39	156.88	1670.34	-608.01	285.09	1640.48	596.22	-11.99	78.44	1193.54	14.48	79.17	567.83
10.17000	-391.30	284.00	50.30	-439.80	281.38	56.02	-618.48	319.48	39.14	-606.24	314.73	100.74	-676.25	99.14	30.04	-734.42	98.19	42.73	-536.96	216.94	-25.89	-888.66	61.01	107.77	-598.97	185.51	1267.33	0.00	0.00	0.00	-482.63	140.35	1563.92	-494.40	279.69	1540.02	-584.85	160.33	1670.88	-604.63	288.29	1640.57	596.25	-12.52	78.48	1194.30	14.58	79.28	567.72
10.18000	-390.60	283.81	50.28	-437.20	281.23	56.93	-618.32	319.67	38.97	-606.06	315.15	100.55	-676.29	99.42	29.67	-730.03	97.38	44.12	-531.78	217.31	-25.90	-887.50	60.96	109.50	-597.14	188.03	1267.91	0.00	0.00	0.00	-480.18	144.71	1564.41	-492.62	283.48	1540.33	-581.30	163.49	1671.35	-600.98	292.13	1640.58	596.13	-12.53	78.42	1193.78	14.43	79.31	567.88
10.19000	-391.86	283.76	50.02	-435.03	280.67	57.35	-618.41	320.01	38.89	-606.41	314.87	100.18	-678.31	99.13	29.20	-733.22	99.03	42.62	-526.63	217.64	-25.90	-886.01	60.08	111.77	-594.84	191.01	1268.49	0.00	0.00	0.00	-477.00	147.27	1565.10	-488.41	286.61	1540.36	-577.89	167.40	1671.93	-597.64	295.26	1640.83	596.13	-12.17	78.53	1192.85	14.77	79.08	567.52
10.20000	-391.47	283.62	50.22	-437.15	281.29	56.65	-618.21	319.85	38.62	-606.31	315.67	100.15	-679.50	99.22	28.59	-731.09	97.71	43.61	-521.50	217.94	-25.90	-885.03	60.50	113.60	-592.04	193.13	1269.03	0.00	0.00	0.00	-472.47	150.17	1565.38	-486.30	289.71	1540.58	-574.08	169.60	1672.28	-594.02	298.76	1641.02	595.85	-11.71	78.71	1193.12	15.06	79.23	567.37
10.21000	-392.52	283.81	50.21	-441.77	280.76	55.46	-618.36	319.82	38.57	-606.73	314.67	99.56	-674.47	99.04	29.56	-730.15	97.77	43.43	-516.41	218.20	-25.89	-883.84	60.73	115.54	-586.19	194.71	1269.80	0.00	0.00	0.00	-470.79	153.35	1565.96	-484.08	292.16	1540.80	-571.17	174.80	1673.13	-590.38	302.50	1641.20	595.53	-12.14	78.46	1192.93	14.62	78.80	567.09
10.22000	-391.39	283.62	50.66	-440.06	281.11	56.31	-618.52	319.74	38.26	-606.97	314.65	99.29	-678.06	99.00	28.67	-728.01	97.23	44.03	-511.34	218.41	-25.86	-881.80	59.75	118.08	-584.19	197.47	1270.63	0.00	0.00	0.00	-467.85	156.78	1566.71	-480.50	294.98	1541.06	-567.61	178.22	1673.73	-586.76	306.03	1641.43	596.51	-12.26	78.49	1192.95	14.98	79.06	568.22
10.23000	-390.95	284.17	51.10	-437.42	280.68	56.98	-618.48	320.31	38.55	-607.34	314.50	99.02	-675.84	98.66	29.05	-730.91	97.03	43.08	-506.31	218.59	-25.83	-880.26	59.43	120.44	-578.81	199.69	1271.45	0.00	0.00	0.00	-459.38	159.67	1567.24	-475.42	298.86	1541.18	-564.31	181.88	1674.42	-583.16	309.49	1641.82	596.14	-11.89	78.60	1193.70	14.63	79.12	568.52
10.24000	-391.54	283.34	51.10	-436.48	280.88	57.35	-618.52	320.26	38.30	-607.06	315.81	99.36	-679.45	99.04	27.87	-731.46	96.80	43.14	-501.30	218.73	-25.78	-879.11	60.34	122.37	-577.84	202.24	1272.31	0.00	0.00	0.00	-459.10	163.23	1568.07	-471.71	301.96	1541.57	-560.96	185.26	1675.17	-579.53	312.98	1642.18	595.62	-12.42	78.27	1193.12	14.68	78.92	568.64
10.25000	-390.93	283.96	52.00	-437.48	282.65	57.58	-619.14	319.35	37.85	-607.16	315.82	99.09	-673.85	98.64	29.37	-729.20	96.02	43.58	-496.33	218.82	-25.73	-877.40	60.12	124.82	-575.09	204.00	1273.04	0.00	0.00	0.00	-455.38	165.95	1568.69	-469.03	304.63	1542.01	-557.57	188.43	1675.94	-576.06	316.30	1642.59	596.35	-11.80	78.58	1194.48	14.55	79.14	568.71
10.26000	-391.05	283.76	52.29	-437.89	281.97	57.68	-619.17	319.84	37.86	-607.79	315.73	98.75	-676.64	98.84	28.67	-729.14	95.50	43.81	-491.39	218.88	-25.66	-875.28	59.72	127.43	-570.34	206.59	1273.73	0.00	0.00	0.00	-452.53	168.52	1569.37	-466.71	307.18	1542.41	-554.22	191.74	1676.47	-572.80	319.35	1643.04	596.07	-11.56	78.59	1193.44	15.26	79.12	568.64
10.27000	-391.74	283.80	52.78	-440.08	281.10	58.19	-619.16	320.21	37.87	-608.19	315.89	98.48	-673.94	98.88	29.24	-729.61	95.06	43.68	-486.48	218.89	-25.59	-872.87	58.47	130.41	-567.93	208.87	1274.36	0.00	0.00	0.00	-449.79	171.44	1570.16	-462.92	310.16	1542.80	-551.12	195.56	1677.23	-569.38	322.56	1643.46	596.45	-12.07	78.49	1193.50	14.98	79.05	567.80
10.28000	-392.87	283.74	52.95	-440.58	281.63	58.28	-619.09	320.71	37.72	-608.47	316.53	98.36	-675.28	98.96	28.80	-728.90	94.71	43.75	-481.61	218.86	-25.50	-870.05	57.54	133.28	-563.91	211.18	1274.83	0.00	0.00	0.00	-448.88	175.48	1571.25	-457.15	313.84	1543.22	-547.66	198.48	1677.87	-565.94	325.74	1643.81	595.69	-11.84	78.20	1193.63	14.59	78.93	567.30
10.29000	-391.65	283.89	53.59	-442.79	280.19	57.73	-619.38	320.78	37.41	-608.68	317.12	98.12	-675.75	98.89	28.87	-726.27	94.41	44.12	-476.77	218.79	-25.41	-867.67	57.41	135.99	-561.55	213.70	1275.34	0.00	0.00	0.00	-443.43	177.77	1571.58	-453.70	316.62	1543.60	-544.51	201.94	1678.43	-562.61	328.51	1644.25	595.07	-11.62	78.18	1193.14	14.42	79.24	567.54
10.30000	-392.24	283.86	53.79	-435.61	281.29	59.86	-619.00	321.66	37.41	-609.25	316.77	97.61	-674.46	98.46	29.32	-727.03	92.29	44.80	-471.96	218.68	-25.30	-864.75	56.51	139.27	-556.06	216.41	1275.69	0.00	0.00	0.00	-441.03	180.90	1572.16	-450.01	319.05	1543.99	-541.33	204.77	1678.78	-559.16	331.60	1644.50	595.48	-11.64	78.29	1192.94	14.76	79.07	568.39
10.31000	-391.94	284.34	54.52	-439.48	280.62	59.03	-619.54	321.00	36.95	-609.48	317.67	97.69	-672.78	97.75	29.85	-733.85	98.21	37.54	-467.19	218.52	-25.18	-861.58	55.87	142.62	-553.62	218.79	1275.98	0.00	0.00	0.00	-437.66	182.89	1572.54	-447.07	321.40	1544.36	-537.65	206.32	1679.08	-555.71	334.65	1644.73	595.92	-11.73	78.40	1193.25	14.70	79.27	567.95
10.32000	-392.73	284.64	54.42	-437.49	281.33	59.82	-619.46	321.48	36.66	-610.21	317.09	97.10	-674.53	97.64	29.62	-733.47	98.76	37.35	-462.45	218.32	-25.05	-858.34	55.65	145.93	-550.13	221.05	1276.35	0.00	0.00	0.00	-434.29	185.02	1572.80	-444.29	323.91	1544.51	-534.83	210.41	1679.43	-552.26	337.44	1644.91	596.56	-11.99	78.65	1193.62	15.05	79.26	568.46
10.33000	-391.35	284.38	55.43	-441.32	281.01	59.30	-619.73	321.38	36.34	-609.94	318.10	97.00	-671.42	98.02	29.98	-729.57	99.48	38.26	-457.75	218.08	-24.91	-854.68	55.20	149.60	-546.55	223.35	1276.51	0.00	0.00	0.00	-432.17	188.34	1573.21	-440.64	326.66	1544.64	-531.36	212.50	1679.54	-548.89	339.86	1645.03	596.63	-12.36	78.64	1194.12	14.73	79.32	568.18
10.34000	-392.51	284.83	55.65	-442.05	280.74	59.42	-619.48	322.29	36.41	-610.57	317.81	96.56	-674.79	96.90	28.75	-730.00	99.30	38.67	-453.08	217.79	-24.76	-851.03	55.50	153.18	-545.06	225.65	1276.40	0.00	0.00	0.00	-426.13	190.81	1573.40	-437.82	329.44	1544.62	-528.46	216.17	1679.63	-545.47	342.61	1644.99	595.31	-12.44	78.17	1194.46	14.45	79.46	568.79
10.35000	-392.44	284.27	55.84	-440.37	280.74	59.89	-619.60	321.91	36.03	-610.42	318.68	96.55	-671.96	97.37	28.80	-736.50	99.40	37.45	-448.46	217.45	-24.59	-846.18	53.71	157.73	-541.08	227.51	1276.49	0.00	0.00	0.00	-421.22	192.10	1573.18	-434.35	331.17	1544.62	-524.74	217.66	1679.68	-541.98	345.27	1644.88	595.15	-12.04	78.30	1193.78	14.44	79.25	568.60
10.36000	-392.45	285.13	55.78	-442.91	282.23	59.66	-619.55	322.38	35.90	-610.15	319.88	96.68	-672.64	96.82	28.11	-733.58	99.17	38.47	-443.87	217.07	-24.42	-842.40	55.13	161.35	-538.19	229.13	1276.43	0.00	0.00	0.00	-418.83	193.97	1573.05	-431.17	333.31	1544.40	-521.63	220.61	1679.58	-538.48	347.74	1644.63	596.69	-11.39	79.03	1193.44	14.56	79.09	568.23
10.37000	-393.54	285.16	55.77	-438.84	281.33	60.86	-619.97	321.76	35.41	-610.44	319.52	96.18	-672.03	96.73	27.54	-726.23	99.28	41.32	-439.31	216.64	-24.23	-838.11	55.88	165.53	-533.28	231.75	1276.33	0.00	0.00	0.00	-417.94	196.37	1572.79	-427.54	335.33	1543.92	-518.68	223.73	1679.47	-535.04	349.98	1644.33	596.55	-11.76	78.65	1193.57	14.86	79.47	567.44
10.38000	-393.57	285.38	55.93	-438.54	281.58	61.00	-619.95	322.45	35.43	-610.52	319.48	95.95	-668.90	95.03	27.97	-720.73	99.57	43.31	-434.80	216.17	-24.03	-833.08	55.34	170.34	-530.20	233.25	1275.96	0.00	0.00	0.00	-412.82	198.87	1572.45	-423.45	337.52	1543.63	-515.33	226.24	1679.18	-531.55	352.06	1644.01	596.18	-12.20	78.49	1193.69	14.48	79.32	567.73
10.39000	-394.19	284.48	55.70	-436.09	281.86	61.26	-619.99	322.10	35.19	-610.39	319.89	95.82	-666.85	94.54	27.66	-719.00	98.80	44.60	-430.32	215.65	-23.82	-828.07	55.97	174.87	-528.02	235.78	1275.41	0.00	0.00	0.00	-413.14	201.07	1572.32	-420.03	338.93	1543.19	-511.58	227.75	1678.83	-527.77	354.46	1643.53	597.32	-12.05	79.11	1193.76	14.30	79.40	567.92
10.40000	-393.32	285.07	55.88	-436.97	281.62	61.30	-620.00	322.25	35.02	-610.17	320.44	95.88	-663.86	93.71	27.86	-719.11	98.94	45.56	-425.89	215.08	-23.59	-822.73	56.93	179.19	-525.77	236.48	1275.16	0.00	0.00	0.00	-406.80	202.42	1571.64	-416.55	340.79	1542.53	-508.11	229.26	1678.49	-523.95	356.89	1643.03	596.47	-12.17	78.62	1193.75	13.85	79.25	567.45
10.41000	-392.23	285.12	56.25	-437.86	281.06	61.06	-620.07	322.34	35.03	-610.18	320.75	95.83	-664.01	92.43	27.62	-714.30	98.80	47.98	-421.49	214.47	-23.35	-817.18	58.06	183.54	-522.80	238.52	1274.77	0.00	0.00	0.00	-402.20	204.14	1571.10	-413.40	342.44	1541.98	-504.47	231.47	1678.14	-520.14	359.02	1642.49	595.89	-11.57	78.45	1193.30	14.44	79.03	567.44
10.42000	-393.29	284.96	55.80	-437.76	281.03	60.20	-620.19	322.17	34.92	-609.83	321.19	95.98	-656.03	91.43	30.00	-699.65	94.23	56.81	-417.14	213.80	-23.11	-810.94	59.14	187.52	-520.85	239.50	1274.48	0.00	0.00	0.00	-399.42	205.89	1570.57	-410.00	343.96	1541.20	-501.14	234.36	1677.87	-516.49	360.76	1641.96	596.84	-11.70	78.89	1193.58	14.94	79.27	567.66
10.43000	-394.27	284.55	55.02	-440.94	281.52	59.38	-619.96	322.03	34.80	-610.16	320.05	95.44	-651.61	90.66	31.69	-704.59	97.59	52.70	-412.82	213.09	-22.84	-804.86	61.74	190.36	-516.50	241.75	1274.11	0.00	0.00	0.00	-398.46	207.46	1570.18	-407.34	345.60	1540.39	-497.44	236.07	1677.59	-512.65	362.50	1641.45	595.30	-11.94	78.37	1193.37	14.63	79.19	568.13
10.44000	-392.78	284.72	54.69	-439.02	281.38	59.45	-619.82	322.56	35.08	-609.91	320.43	95.57	-644.85	90.73	33.23	-696.70	97.65	54.57	-408.55	212.33	-22.57	-797.04	61.65	193.57	-514.13	242.72	1273.96	0.00	0.00	0.00	-395.28	209.32	1569.55	-401.29	346.94	1539.34	-494.14	238.36	1677.29	-508.70	364.41	1640.95	596.01	-12.01	78.40	1194.28	14.73	79.35	567.83
10.45000	-392.67	285.06	54.13	-442.30	281.75	58.02	-619.93	321.69	34.89	-609.85	319.93	95.39	-636.68	90.04	35.05	-691.21	98.23	56.18	-404.32	211.52	-22.28	-789.84	63.95	195.20	-511.12	243.90	1273.93	0.00	0.00	0.00	-391.73	210.28	1569.05	-396.69	348.20	1538.59	-489.86	238.70	1676.85	-504.76	366.13	1640.52	595.54	-12.10	78.25	1194.13	14.90	79.34	567.94
10.46000	-392.38	284.45	53.50	-437.28	281.67	59.08	-619.40	323.08	35.60	-609.54	320.10	95.64	-628.49	89.68	36.32	-683.19	98.19	57.43	-400.14	210.66	-21.98	-781.67	65.62	196.31	-508.54	244.95	1273.86	0.00	0.00	0.00	-388.16	211.25	1568.62	-394.23	349.34	1538.01	-486.06	239.69	1676.74	-500.87	367.65	1640.13	596.05	-12.20	78.33	1193.13	14.38	78.99	567.22
10.47000	-393.04	284.13	52.35	-435.87	281.17	58.88	-619.40	322.61	35.48	-609.22	320.06	95.58	-620.55	89.80	37.09	-671.18	98.60	59.00	-395.99	209.75	-21.67	-772.98	66.79	196.94	-505.18	246.09	1273.88	0.00	0.00	0.00	-385.20	212.07	1568.29	-392.47	350.17	1537.59	-482.62	242.16	1676.56	-496.90	369.15	1639.83	597.17	-12.22	78.69	1194.58	15.04	79.09	568.69
10.48000	-392.80	284.00	51.70	-437.66	282.06	57.60	-619.35	322.50	35.45	-608.75	320.48	96.00	-608.65	90.65	38.19	-661.29	98.88	60.19	-391.89	208.79	-21.34	-764.12	68.48	196.81	-502.46	247.78	1274.12	0.00	0.00	0.00	-384.32	213.10	1567.87	-388.43	351.24	1536.92	-478.54	242.28	1676.40	-492.91	370.50	1639.67	597.45	-11.94	78.93	1193.48	14.48	79.01	567.88
10.49000	-393.10	284.02	50.61	-440.39	282.29	56.31	-619.90	321.63	35.33	-608.63	320.58	96.13	-599.82	91.39	38.20	-652.43	100.07	60.17	-387.84	207.78	-21.00	-754.25	68.92	196.21	-500.46	249.32	1274.24	0.00	0.00	0.00	-378.24	214.26	1567.47	-384.10	351.69	1536.40	-475.12	244.05	1676.40	-489.25	371.32	1639.56	596.29	-12.29	78.50	1193.53	14.72	79.19	566.77
10.50000	-393.14	283.52	49.84	-438.68	282.38	55.58	-619.43	321.74	35.53	-608.12	320.35	96.26	-584.70	95.10	40.12	-638.94	100.94	60.68	-383.83	206.71	-20.65	-743.95	69.81	194.94	-498.59	250.04	1274.43	0.00	0.00	0.00	-376.74	215.05	1567.12	-379.98	352.54	1536.18	-471.30	244.99	1676.40	-485.42	372.56	1639.51	595.53	-12.26	78.35	1193.60	14.97	79.35	567.03
10.51000	-392.57	283.03	49.02	-437.20	282.18	55.53	-619.06	322.61	36.06	-608.10	319.93	96.21	-572.55	96.55	40.22	-611.37	104.07	67.13	-379.86	205.59	-20.28	-733.34	70.66	193.02	-494.16	251.09	1274.54	0.00	0.00	0.00	-374.02	215.66	1566.96	-377.22	353.01	1535.99	-468.05	246.84	1676.38	-481.60	373.63	1639.52	596.07	-11.52	78.77	1193.51	14.68	79.20	567.23
10.52000	-394.56	282.91	47.41	-436.30	281.37	55.13	-619.07	322.63	36.09	-607.80	320.12	96.38	-559.39	97.64	40.16	-597.86	105.37	67.10	-375.94	204.42	-19.90	-722.00	70.80	190.78	-490.99	252.08	1274.63	0.00	0.00	0.00	-369.93	215.93	1566.87	-374.10	353.61	1536.02	-465.01	248.83	1676.41	-477.90	374.29	1639.61	595.94	-11.29	78.36	1193.78	14.80	79.09	567.38
10.53000	-392.96	282.13	46.96	-434.35	283.65	55.07	-619.18	321.54	36.11	-607.54	319.57	96.24	-545.66	98.66	39.80	-583.25	106.06	66.75	-372.07	203.20	-19.50	-710.97	72.15	187.58	-488.45	253.09	1274.74	0.00	0.00	0.00	-365.19	216.30	1566.53	-368.95	354.77	1535.93	-461.24	248.94	1676.42	-474.27	374.99	1639.80	596.03	-11.92	78.22	1194.01	14.99	79.16	567.64
10.54000	-392.17	282.68	46.18	-435.41	282.40	54.08	-619.20	321.71	36.34	-607.64	318.80	96.03	-531.88	99.91	39.75	-569.29	106.95	66.05	-368.24	201.93	-19.09	-699.20	72.77	184.29	-484.47	254.67	1274.77	0.00	0.00	0.00	-360.13	216.99	1566.35	-365.26	355.11	1536.08	-457.41	248.00	1676.37	-470.73	375.25	1640.07	595.57	-11.98	78.43	1193.28	14.54	79.05	567.88
10.55000	-393.01	282.48	44.63	-438.58	283.40	52.15	-618.83	321.73	36.52	-607.36	318.61	96.09	-515.27	101.12	40.16	-555.32	107.80	65.11	-364.47	200.60	-18.67	-686.63	72.89	180.71	-481.46	255.44	1274.66	0.00	0.00	0.00	-358.73	218.03	1566.56	-362.50	354.96	1536.17	-454.12	248.71	1676.40	-467.02	375.96	1640.16	596.58	-12.01	78.72	1193.45	14.41	79.11	569.39
10.56000	-392.57	282.10	43.78	-436.52	280.09	51.22	-618.59	322.19	36.94	-606.51	319.24	96.58	-500.54	102.32	39.90	-540.32	108.61	64.57	-360.74	199.21	-18.23	-674.04	73.26	176.65	-478.39	255.51	1274.49	0.00	0.00	0.00	-354.59	218.11	1566.34	-360.86	355.72	1536.51	-450.87	249.40	1676.26	-463.40	376.46	1640.30	596.60	-12.16	78.33	1192.62	14.43	79.02	568.30
10.57000	-393.34	282.15	42.51	-440.46	280.61	49.69	-618.86	321.12	36.70	-606.60	317.80	96.03	-483.13	103.24	40.37	-525.15	109.35	63.58	-357.05	197.77	-17.78	-661.05	73.88	172.32	-476.75	256.81	1274.31	0.00	0.00	0.00	-353.01	218.27	1566.56	-356.46	356.20	1536.60	-447.04	249.31	1676.32	-459.83	376.90	1640.36	595.87	-12.14	78.52	1193.15	14.14	79.13	567.72
10.58000	-391.28	281.81	42.12	-435.88	280.17	50.25	-618.64	321.35	37.01	-606.07	318.05	96.26	-465.97	104.14	40.62	-508.79	109.39	62.78	-353.42	196.28	-17.31	-647.89	74.34	167.78	-471.83	257.08	1274.18	0.00	0.00	0.00	-348.32	218.82	1566.71	-352.82	356.69	1536.68	-443.57	248.85	1676.18	-456.14	377.30	1640.40	595.05	-12.37	78.42	1193.62	14.48	79.36	567.18
10.59000	-391.54	281.78	41.30	-438.94	280.11	49.23	-618.79	320.97	37.19	-605.38	318.73	96.64	-449.63	104.88	40.71	-492.01	110.13	62.10	-349.84	194.73	-16.83	-634.40	74.27	163.30	-468.71	257.39	1273.95	0.00	0.00	0.00	-344.32	218.42	1566.49	-348.35	356.91	1536.71	-440.30	250.54	1676.23	-452.45	377.64	1640.39	595.81	-11.79	78.64	1194.41	15.05	79.37	568.49
10.60000	-391.39	281.78	40.51	-437.84	279.46	49.27	-618.83	320.03	36.83	-605.77	316.97	96.12	-433.35	105.62	40.85	-475.81	110.46	61.27	-346.31	193.12	-16.34	-620.83	75.08	158.50	-465.65	258.35	1273.52	0.00	0.00	0.00	-342.99	218.40	1566.61	-344.14	357.16	1536.60	-437.03	251.34	1676.09	-448.84	377.63	1640.42	595.92	-12.07	78.67	1194.07	14.36	79.14	567.61
10.61000	-390.39	281.27	40.37	-440.66	280.00	48.15	-618.29	321.42	37.55	-604.96	318.01	96.52	-415.41	105.87	41.68	-458.91	110.64	60.72	-342.83	191.46	-15.82	-606.78	75.64	153.65	-462.33	258.49	1273.43	0.00	0.00	0.00	-336.69	219.73	1566.08	-341.65	356.77	1536.50	-433.30	250.93	1675.92	-445.06	377.95	1640.32	597.60	-11.86	78.95	1193.10	14.66	78.99	567.82
10.62000	-390.73	281.25	39.88	-436.31	280.66	49.00	-618.35	321.20	37.55	-604.81	318.05	96.56	-399.36	106.07	41.97	-442.12	110.79	60.36	-339.40	189.74	-15.30	-592.42	75.37	149.26	-456.50	258.97	1273.27	0.00	0.00	0.00	-333.73	219.05	1565.96	-337.84	356.66	1536.35	-429.55	250.43	1675.75	-441.27	377.85	1640.23	597.51	-11.96	78.77	1193.17	14.73	79.02	567.50
10.63000	-391.14	281.31	39.58	-440.56	279.75	47.83	-618.12	321.27	37.69	-604.23	318.59	96.80	-381.31	106.39	43.14	-425.52	110.99	60.21	-336.02	187.96	-14.76	-577.53	74.53	145.14	-456.07	259.62	1273.21	0.00	0.00	0.00	-329.33	218.92	1565.74	-335.17	357.41	1536.11	-425.94	251.63	1675.67	-437.55	377.55	1640.16	596.97	-12.14	78.54	1194.00	14.27	79.10	567.06
10.64000	-390.54	281.43	39.52	-434.40	278.99	49.41	-618.49	320.42	37.49	-604.55	317.33	96.33	-364.46	106.54	44.12	-407.93	111.00	60.41	-332.69	186.13	-14.20	-563.24	75.49	140.52	-452.42	259.06	1273.09	0.00	0.00	0.00	-323.65	218.86	1565.13	-332.03	356.80	1536.07	-422.09	250.76	1675.41	-433.71	377.50	1639.98	596.77	-11.93	78.80	1193.60	14.33	78.95	567.16
10.65000	-389.81	281.32	39.51	-439.21	279.39	48.09	-618.34	320.87	37.69	-604.38	317.57	96.58	-346.52	106.98	45.89	-391.61	111.07	60.76	-329.42	184.23	-13.63	-548.85	76.22	136.26	-449.54	259.45	1272.90	0.00	0.00	0.00	-321.13	218.64	1564.91	-326.54	356.22	1535.76	-418.17	249.63	1675.12	-429.78	377.54	1639.85	596.23	-11.81	78.84	1192.75	14.60	78.86	567.93
10.66000	-391.42	281.78	38.97	-439.45	280.55	47.35	-618.43	320.33	37.54	-604.13	317.30	96.45	-328.12	107.18	47.85	-374.10	110.66	61.31	-326.20	182.28	-13.04	-534.12	76.61	132.20	-446.08	259.45	1272.84	0.00	0.00	0.00	-318.08	218.95	1564.86	-322.68	355.88	1535.41	-414.25	249.83	1674.92	-425.94	377.35	1639.68	597.43	-11.45	79.16	1193.06	14.89	79.01	567.71
10.67000	-389.73	281.76	39.16	-441.69	277.30	45.84	-617.98	320.88	37.95	-604.29	316.65	96.29	-312.61	106.57	49.09	-359.01	110.89	61.91	-323.04	180.27	-12.43	-519.41	76.58	128.67	-441.32	259.68	1272.67	0.00	0.00	0.00	-316.78	218.17	1564.65	-318.28	356.09	1535.10	-410.70	250.65	1674.69	-422.19	376.80	1639.58	596.98	-11.40	78.91	1193.44	14.63	78.99	567.07
10.68000	-388.70	283.90	39.04	-444.32	279.99	46.45	-617.95	320.87	38.17	-603.92	316.68	96.53	-293.52	106.44	51.75	-341.92	110.31	62.90	-319.93	178.20	-11.81	-504.78	77.03	125.20	-437.61	259.78	1272.52	0.00	0.00	0.00	-310.84	217.19	1564.04	-316.81	355.43	1535.03	-406.74	249.83	1674.45	-418.23	376.43	1639.42	596.25	-12.33	78.75	1193.62	15.08	79.50	568.19
10.69000	-389.69	282.64	39.28	-437.60	278.73	47.25	-618.43	319.50	37.78	-603.42	317.16	96.79	-277.01	106.29	53.68	-324.04	110.20	64.45	-316.87	176.07	-11.18	-490.18	76.92	122.42	-434.59	259.87	1272.26	0.00	0.00	0.00	-304.02	217.34	1563.54	-311.31	354.72	1534.70	-402.23	247.64	1674.02	-414.20	376.12	1639.25	596.02	-12.38	78.35	1193.42	15.21	79.10	567.72
10.70000	-390.26	283.25	39.28	-447.04	277.99	44.77	-617.95	320.35	38.25	-603.36	316.57	96.64	-259.64	106.66	56.36	-307.62	110.64	66.03	-313.87	173.88	-10.52	-475.68	77.22	119.67	-430.66	259.42	1271.99	0.00	0.00	0.00	-305.13	216.53	1563.26	-308.36	353.99	1534.58	-398.43	247.76	1673.86	-410.27	375.46	1639.13	596.14	-11.91	78.58	1194.01	14.87	79.10	567.62
10.71000	-390.71	285.57	38.79	-445.46	278.55	44.88	-618.25	319.45	38.08	-603.26	316.05	96.54	-243.30	106.61	59.17	-292.73	110.81	67.39	-310.93	171.62	-9.85	-461.14	77.07	117.50	-427.63	259.52	1271.89	0.00	0.00	0.00	-299.35	216.07	1563.01	-303.51	353.65	1534.17	-394.66	247.96	1673.70	-406.22	374.99	1639.03	596.03	-11.83	78.63	1193.36	14.75	79.13	567.14
10.72000	-387.51	286.97	40.05	-439.31	279.52	46.28	-618.22	319.13	38.17	-602.89	316.35	96.70	-229.97	106.68	60.97	-277.16	111.11	69.06	-308.04	169.31	-9.17	-447.33	78.32	115.14	-424.47	258.80	1271.60	0.00	0.00	0.00	-295.69	215.32	1562.84	-299.60	352.67	1534.00	-390.76	247.24	1673.51	-402.24	373.92	1639.02	596.05	-12.27	78.81	1193.34	14.78	79.17	567.12
10.73000	-386.52	287.01	39.90	-435.27	279.38	46.49	-617.90	319.56	38.53	-602.35	316.73	97.09	-213.19	107.57	64.01	-261.52	111.44	70.92	-305.21	166.93	-8.47	-433.32	78.06	113.71	-420.92	258.81	1271.23	0.00	0.00	0.00	-292.98	214.42	1562.52	-296.12	352.35	1534.00	-386.69	245.83	1673.06	-398.21	373.02	1638.97	596.80	-12.20	78.74	1193.14	14.56	79.07	567.66
10.74000	-384.99	287.58	40.32	-441.66	279.51	45.71	-617.88	319.53	38.71	-602.61	315.79	96.96	-200.87	107.18	65.91	-247.35	111.77	72.67	-302.44	164.50	-7.75	-420.04	78.91	112.08	-416.07	258.97	1271.03	0.00	0.00	0.00	-287.51	214.30	1562.08	-289.94	351.78	1533.86	-382.77	245.65	1673.02	-394.13	372.03	1638.96	594.75	-11.82	78.05	1194.33	14.40	79.12	567.75
10.75000	-383.72	289.34	40.90	-444.22	279.86	44.37	-617.80	319.51	38.81	-602.03	316.41	97.20	-187.00	107.03	68.64	-234.09	112.33	74.46	-299.73	162.00	-7.01	-407.05	79.93	110.71	-413.56	259.04	1270.84	0.00	0.00	0.00	-285.81	212.74	1561.69	-287.80	350.78	1533.99	-378.35	244.12	1672.74	-389.97	371.02	1638.94	596.46	-12.46	78.39	1193.75	14.72	79.23	567.39
10.76000	-384.65	289.89	40.11	-438.12	279.84	45.01	-617.55	319.55	39.11	-602.07	315.70	97.14	-173.62	108.22	71.18	-220.08	112.45	76.39	-297.07	159.43	-6.26	-394.48	79.91	109.97	-408.13	258.48	1270.49	0.00	0.00	0.00	-284.48	211.63	1561.39	-281.59	350.20	1533.83	-374.15	242.19	1672.38	-385.79	369.88	1638.99	595.83	-11.82	78.42	1193.68	14.39	79.18	567.48
10.77000	-384.09	289.75	39.83	-435.64	281.83	45.41	-617.82	318.68	38.99	-601.60	316.32	97.51	-160.67	108.13	73.51	-206.11	112.98	78.53	-294.48	156.80	-5.49	-382.17	80.42	109.25	-403.43	257.68	1270.33	0.00	0.00	0.00	-274.42	211.00	1560.92	-278.26	348.94	1533.78	-370.15	242.41	1672.16	-381.60	368.66	1639.04	596.08	-11.83	78.55	1193.81	14.33	79.28	568.11
10.78000	-384.32	290.39	39.26	-436.58	280.53	44.96	-617.31	319.55	39.49	-601.53	315.67	97.55	-148.19	109.02	75.95	-193.55	113.94	80.54	-291.94	154.11	-4.70	-370.43	81.81	108.29	-399.55	257.24	1270.01	0.00	0.00	0.00	-271.23	210.41	1560.94	-274.12	348.06	1533.75	-365.62	240.48	1671.93	-377.19	367.72	1638.97	597.04	-11.81	78.85	1194.17	14.53	79.32	568.23
10.79000	-380.52	290.34	39.74	-428.33	281.09	46.43	-617.29	319.23	39.78	-601.28	315.30	97.58	-136.11	109.88	78.52	-180.91	114.21	82.54	-289.46	151.36	-3.90	-359.37	82.61	107.89	-395.01	256.59	1269.76	0.00	0.00	0.00	-270.41	209.02	1560.80	-272.40	346.83	1533.81	-361.37	239.18	1671.71	-372.95	366.24	1638.98	596.65	-11.74	78.90	1193.90	14.79	79.08	568.77
10.80000	-382.74	290.42	38.62	-433.93	281.09	46.45	-617.27	318.79	39.81	-600.74	315.98	98.22	-124.69	110.01	81.40	-170.49	114.91	84.44	-287.05	148.53	-3.08	-348.32	82.88	107.70	-390.20	256.37	1269.66	0.00	0.00	0.00	-264.71	208.13	1560.28	-266.66	345.74	1533.64	-357.33	238.50	1671.40	-368.52	365.07	1638.93	596.42	-12.16	78.42	1193.31	14.88	79.16	567.45
10.81000	-383.08	291.11	38.51	-432.35	281.11	46.66	-617.23	318.57	39.99	-600.60	315.59	98.35	-113.84	111.33	84.12	-159.89	115.69	86.69	-284.70	145.65	-2.24	-338.23	84.41	107.17	-385.70	255.58	1269.32	0.00	0.00	0.00	-258.81	207.06	1560.03	-260.44	344.56	1533.41	-352.93	237.23	1671.16	-364.04	364.09	1638.79	595.91	-12.09	78.43	1193.69	14.46	79.04	567.55
10.82000	-384.19	290.36	37.47	-436.41	280.53	45.74	-617.42	318.17	39.93	-600.42	315.24	98.54	-103.72	111.96	86.53	-149.86	116.42	88.61	-282.41	142.70	-1.38	-328.69	86.22	106.65	-383.22	254.41	1268.98	0.00	0.00	0.00	-252.66	205.06	1559.52	-257.49	343.57	1533.35	-348.03	234.61	1670.76	-359.79	362.41	1638.72	596.12	-12.53	78.57	1194.20	14.49	79.14	568.53
10.83000	-384.02	290.18	37.06	-434.42	281.51	45.91	-616.99	318.43	40.32	-599.73	315.89	99.17	-94.37	112.71	88.31	-141.63	117.33	89.84	-280.18	139.68	-0.51	-319.46	86.64	106.67	-378.92	254.38	1268.68	0.00	0.00	0.00	-250.21	203.52	1559.03	-252.07	342.25	1533.15	-343.65	233.20	1670.34	-355.25	361.15	1638.57	596.70	-12.43	78.69	1193.24	14.19	78.74	567.85
10.84000	-384.19	289.67	36.55	-436.50	281.58	45.41	-617.06	318.22	40.59	-599.45	315.86	99.41	-85.45	113.38	90.19	-130.97	118.48	91.47	-278.02	136.59	0.39	-311.09	88.42	106.02	-373.53	253.27	1268.51	0.00	0.00	0.00	-245.36	202.99	1558.77	-248.64	340.68	1532.91	-339.43	233.20	1670.21	-350.83	359.52	1638.40	595.93	-12.59	78.44	1194.23	13.61	78.86	568.36
10.85000	-386.87	286.61	35.67	-437.91	281.50	44.69	-616.83	318.13	40.83	-599.34	314.89	99.44	-77.61	115.43	90.82	-122.96	119.41	92.05	-275.91	133.44	1.30	-303.15	89.56	105.76	-369.64	252.92	1268.30	0.00	0.00	0.00	-241.70	201.55	1558.08	-243.18	339.77	1532.63	-334.76	231.33	1669.69	-346.43	357.72	1638.29	596.73	-12.36	78.70	1194.64	14.36	79.46	567.82
10.86000	-387.07	289.36	35.08	-434.20	282.30	45.41	-616.60	318.48	41.25	-599.12	314.74	99.75	-70.11	116.47	91.41	-116.97	121.12	92.14	-273.88	130.22	2.23	-295.74	89.89	105.78	-365.30	251.53	1267.91	0.00	0.00	0.00	-234.65	199.97	1557.56	-240.11	337.72	1532.41	-330.03	229.31	1669.28	-341.96	355.90	1638.14	597.34	-12.26	78.70	1193.93	14.23	79.41	566.82
10.87000	-389.00	286.20	34.40	-436.99	281.10	45.23	-616.90	317.39	41.02	-598.36	315.95	100.50	-63.39	118.35	91.24	-109.58	122.70	92.18	-271.91	126.93	3.17	-289.18	91.46	105.13	-360.38	250.30	1267.50	0.00	0.00	0.00	-230.63	198.48	1556.97	-234.08	336.33	1531.93	-325.36	227.17	1668.80	-337.42	354.01	1638.00	596.27	-12.23	78.46	1193.67	13.83	79.14	567.45
10.88000	-387.98	286.24	34.34	-435.45	282.64	44.95	-616.35	318.27	41.74	-598.33	315.34	100.63	-57.56	120.74	90.49	-102.76	124.57	92.02	-270.00	123.58	4.14	-283.26	92.87	104.50	-356.64	248.90	1267.14	0.00	0.00	0.00	-224.96	196.39	1556.11	-229.67	334.79	1531.84	-320.45	224.72	1668.22	-332.82	352.19	1637.86	596.89	-12.20	78.70	1193.27	14.43	79.10	567.97
10.89000	-388.32	286.06	34.13	-435.70	282.23	44.92	-616.56	317.21	41.54	-598.29	314.62	100.86	-52.25	123.24	90.01	-97.94	126.36	91.18	-268.16	120.15	5.12	-278.19	94.84	103.54	-351.26	247.88	1266.78	0.00	0.00	0.00	-222.09	194.82	1555.73	-225.92	333.22	1531.70	-315.83	222.35	1667.71	-328.33	349.98	1637.68	595.82	-12.22	78.51	1193.97	13.92	79.28	568.38
10.90000	-387.61	286.53	34.19	-426.16	282.02	47.38	-616.17	317.72	42.21	-598.02	314.36	101.10	-47.88	125.46	89.07	-94.14	128.45	90.07	-266.38	116.66	6.13	-273.40	95.05	103.15	-346.85	246.22	1266.41	0.00	0.00	0.00	-219.38	193.58	1555.22	-222.12	331.08	1531.28	-311.26	220.87	1667.22	-323.68	348.20	1637.46	596.52	-11.95	78.73	1194.22	13.88	79.41	568.80
10.91000	-386.13	286.85	34.33	-431.36	285.18	47.32	-616.03	317.54	42.46	-597.75	314.23	101.48	-44.20	128.06	87.08	-90.38	130.95	88.64	-264.68	113.09	7.15	-269.57	95.78	102.34	-343.12	245.48	1266.13	0.00	0.00	0.00	-214.69	192.18	1554.82	-217.29	329.02	1531.03	-306.80	218.91	1666.83	-319.29	345.84	1637.28	595.63	-12.50	78.26	1193.82	14.49	79.25	568.41
[truncated: 909 more rows]
[truncated: 35 more columns]
