# Supplementary material for: The impact of mobile phone use on where we look and how we walk when negotiating floor based obstacles
Source: PLoS One. 2017 Jun 30;12(6):e0179802. doi: 10.1371/journal.pone.0179802 (PMC5493336; doi:10.1371/journal.pone.0179802)
Supplement: S1 File — (ZIP) [file pone.0179802.s001.zip › Gait/PP1/MC obs write 2.txt]

CODAmotion Analysis Text
Codamotion Analysis Text Save of: MC obs write 2.mdf
Time	Markers
Time	1:LTOE.X	1:LTOE.Y	1:LTOE.Z	2:L2nd.X	2:L2nd.Y	2:L2nd.Z	3:LHEE.X	3:LHEE.Y	3:LHEE.Z	4:LANK.X	4:LANK.Y	4:LANK.Z	5:RTOE.X	5:RTOE.Y	5:RTOE.Z	6:R2nd.X	6:R2nd.Y	6:R2nd.Z	7:RHEE.X	7:RHEE.Y	7:RHEE.Z	8:RANK.X	8:RANK.Y	8:RANK.Z	9:STRN.X	9:STRN.Y	9:STRN.Z	10:Marker 10.X	10:Marker 10.Y	10:Marker 10.Z	11:FRHD.X	11:FRHD.Y	11:FRHD.Z	12:FLHD.X	12:FLHD.Y	12:FLHD.Z	13:BRHD.X	13:BRHD.Y	13:BRHD.Z	14:BLHD.X	14:BLHD.Y	14:BLHD.Z	15:BLSTEP.X	15:BLSTEP.Y	15:BLSTEP.Z	16:FLSTEP.X	16:FLSTEP.Y	16:FLSTEP.Z	17:BRSTEP.X
(s)	(mm)	(mm)	(mm)	(mm)	(mm)	(mm)	(mm)	(mm)	(mm)	(mm)	(mm)	(mm)	(mm)	(mm)	(mm)	(mm)	(mm)	(mm)	(mm)	(mm)	(mm)	(mm)	(mm)	(mm)	(mm)	(mm)	(mm)	(mm)	(mm)	(mm)	(mm)	(mm)	(mm)	(mm)	(mm)	(mm)	(mm)	(mm)	(mm)	(mm)	(mm)	(mm)	(mm)	(mm)	(mm)	(mm)	(mm)	(mm)	(mm)
0.00000	-3382.28	25.66	21.05	-3200.88	160.30	5.67	-3369.04	23.90	8.01	-3381.07	44.46	70.69	-3655.61	-31.03	7.75	-3680.11	12.68	7.32	-3081.30	231.02	-8.43	-3037.74	213.26	37.70	-3602.50	-7.92	1231.05	0.00	0.00	0.00	-1670.09	116.05	1572.44	-3548.54	-80.92	1639.42	-2817.76	124.09	1303.46	-2765.52	22.02	1263.39	452.54	-12.63	59.52	885.35	6.50	58.41	412.20
0.01000	-3382.28	25.66	21.05	-3200.88	160.30	5.67	-3369.04	23.90	8.01	-3381.07	44.46	70.69	-3655.61	-31.03	7.75	-3680.11	12.68	7.32	-3081.30	231.02	-8.43	-3037.74	213.26	37.70	-3602.50	-7.92	1231.05	0.00	0.00	0.00	-1670.09	116.05	1572.44	-3548.54	-80.92	1639.42	-2817.76	124.09	1303.46	-2765.52	22.02	1263.39	452.54	-12.63	59.52	885.35	6.50	58.41	412.20
0.02000	-3382.28	25.66	21.05	-3200.88	160.30	5.67	-3369.04	23.90	8.01	-3381.07	44.46	70.69	-3655.61	-31.03	7.75	-3680.11	12.68	7.32	-3081.30	231.02	-8.43	-3037.74	213.26	37.70	-3602.50	-7.92	1231.05	0.00	0.00	0.00	-1670.09	116.05	1572.44	-3548.54	-80.92	1639.42	-2817.76	124.09	1303.46	-2765.52	22.02	1263.39	452.54	-12.63	59.52	885.35	6.50	58.41	412.20
0.03000	-3382.28	25.66	21.05	-3200.88	160.30	5.67	-3369.04	23.90	8.01	-3381.07	44.46	70.69	-3655.61	-31.03	7.75	-3680.11	12.68	7.32	-3081.65	231.05	-8.43	-3038.05	213.30	37.72	-3602.50	-7.92	1231.05	0.00	0.00	0.00	-1670.09	116.05	1572.44	-3548.54	-80.92	1639.42	-2818.43	124.13	1303.79	-2766.28	22.03	1263.75	452.68	-12.63	59.54	885.66	6.50	58.43	412.36
0.04000	-3382.28	25.66	21.05	-3200.88	160.30	5.67	-3369.04	23.90	8.01	-3381.07	44.46	70.69	-3655.61	-31.03	7.75	-3680.11	12.68	7.32	-3433.75	263.79	-8.81	-3342.12	247.39	58.93	-3602.50	-7.92	1231.05	0.00	0.00	0.00	-1670.09	116.05	1572.44	-3548.54	-80.92	1639.42	-3486.81	156.69	1639.49	-3529.65	31.91	1626.96	595.86	-17.16	78.70	1192.72	8.22	78.82	568.21
0.05000	-3382.28	25.66	21.05	-3200.88	160.30	5.67	-3369.04	23.90	8.01	-3381.07	44.46	70.69	-3655.61	-31.03	7.75	-3680.11	12.68	7.32	-3428.25	262.43	-8.29	-3338.67	247.98	59.65	-3602.50	-7.92	1231.05	0.00	0.00	0.00	-1670.09	116.05	1572.44	-3548.54	-80.92	1639.42	-3509.75	159.37	1641.38	-3542.09	30.07	1628.69	595.49	-17.31	78.62	1192.55	8.25	79.04	568.32
0.06000	-3382.28	25.66	21.05	-3200.88	160.30	5.67	-3369.04	23.90	8.01	-3381.07	44.46	70.69	-3655.61	-31.03	7.75	-3680.11	12.68	7.32	-3425.98	262.66	-7.98	-3336.56	247.62	60.08	-3602.50	-7.92	1231.05	0.00	0.00	0.00	-1670.09	116.05	1572.44	-3548.54	-80.92	1639.42	-3498.03	159.07	1640.18	-3511.09	31.06	1625.58	596.04	-17.58	78.64	1193.41	8.20	79.36	568.98
0.07000	-3382.28	25.66	21.05	-3200.88	160.30	5.67	-3369.04	23.90	8.01	-3381.07	44.46	70.69	-3655.61	-31.03	7.75	-3680.11	12.68	7.32	-3417.13	261.68	-6.45	-3379.48	248.76	54.12	-3602.50	-7.92	1231.05	0.00	0.00	0.00	-1670.09	116.05	1572.44	-3548.54	-80.92	1639.42	-3496.09	158.15	1639.79	-3517.80	29.65	1626.79	595.86	-17.92	78.64	1193.41	8.03	79.02	568.91
0.08000	-3382.28	25.66	21.05	-3200.88	160.30	5.67	-3369.04	23.90	8.01	-3381.07	44.46	70.69	-3655.61	-31.03	7.75	-3680.11	12.68	7.32	-3429.72	262.94	-8.11	-3386.12	249.29	54.75	-3602.50	-7.92	1231.05	0.00	0.00	0.00	-1670.09	116.05	1572.44	-3548.54	-80.92	1639.42	-3476.92	160.39	1639.41	-3538.76	31.18	1628.74	595.65	-17.76	78.73	1193.07	8.14	79.19	568.30
0.09000	-3382.28	25.66	21.05	-3200.88	160.30	5.67	-3369.04	23.90	8.01	-3381.07	44.46	70.69	-3655.61	-31.03	7.75	-3680.11	12.68	7.32	-3423.06	262.22	-6.58	-3390.65	246.04	53.25	-3602.50	-7.92	1231.05	0.00	0.00	0.00	-1670.09	116.05	1572.44	-3548.54	-80.92	1639.42	-3496.10	157.34	1641.91	-3533.45	29.83	1627.19	595.86	-17.81	78.68	1192.54	8.08	79.12	568.65
0.10000	-3382.28	25.66	21.05	-3200.88	160.30	5.67	-3369.04	23.90	8.01	-3381.07	44.46	70.69	-3655.61	-31.03	7.75	-3680.11	12.68	7.32	-3425.97	261.22	-6.39	-3379.83	247.79	55.16	-3602.50	-7.92	1231.05	0.00	0.00	0.00	-1670.09	116.05	1572.44	-3548.54	-80.92	1639.42	-3485.21	157.61	1640.92	-3494.33	30.19	1627.51	596.70	-17.59	79.08	1192.18	8.14	78.86	568.54
0.11000	-3382.28	25.66	21.05	-3200.88	160.30	5.67	-3369.04	23.90	8.01	-3381.07	44.46	70.69	-3655.61	-31.03	7.75	-3680.11	12.68	7.32	-3442.03	263.01	-10.08	-3362.73	247.52	56.90	-3602.50	-7.92	1231.05	0.00	0.00	0.00	-1670.09	116.05	1572.44	-3548.54	-80.92	1639.42	-3468.37	160.50	1640.03	-3525.66	29.94	1627.78	595.77	-17.58	78.65	1192.64	8.73	79.01	568.36
0.12000	-3382.28	25.66	21.05	-3200.88	160.30	5.67	-3369.04	23.90	8.01	-3381.07	44.46	70.69	-3655.61	-31.03	7.75	-3680.11	12.68	7.32	-3448.79	261.09	-11.87	-3372.62	246.99	54.13	-3602.50	-7.92	1231.05	0.00	0.00	0.00	-1670.09	116.05	1572.44	-3548.54	-80.92	1639.42	-3490.64	159.67	1640.20	-3521.61	31.59	1627.84	594.59	-18.02	78.09	1193.28	8.93	79.04	568.25
0.13000	-3382.28	25.66	21.05	-3200.88	160.30	5.67	-3369.04	23.90	8.01	-3381.07	44.46	70.69	-3655.61	-31.03	7.75	-3680.11	12.68	7.32	-3441.19	261.67	-9.00	-3403.54	248.70	52.06	-3602.50	-7.92	1231.05	0.00	0.00	0.00	-1670.09	116.05	1572.44	-3548.54	-80.92	1639.42	-3531.67	158.42	1642.09	-3547.20	27.69	1627.28	594.70	-17.96	78.15	1192.59	8.52	78.81	567.42
0.14000	-3382.28	25.66	21.05	-3200.88	160.30	5.67	-3369.04	23.90	8.01	-3381.07	44.46	70.69	-3655.61	-31.03	7.75	-3680.11	12.68	7.32	-3440.30	264.05	-9.40	-3341.76	247.57	59.59	-3602.50	-7.92	1231.05	0.00	0.00	0.00	-1670.09	116.05	1572.44	-3548.54	-80.92	1639.42	-3516.56	161.56	1642.13	-3519.68	32.02	1627.37	595.85	-17.50	78.82	1191.81	8.36	78.98	568.02
0.15000	-3382.28	25.66	21.05	-3200.88	160.30	5.67	-3369.04	23.90	8.01	-3381.07	44.46	70.69	-3655.61	-31.03	7.75	-3680.11	12.68	7.32	-3465.79	261.56	-13.70	-3383.98	247.91	53.79	-3602.50	-7.92	1231.05	0.00	0.00	0.00	-1670.09	116.05	1572.44	-3548.54	-80.92	1639.42	-3521.02	158.71	1642.45	-3520.87	30.60	1629.19	595.21	-17.70	78.34	1192.96	8.84	79.38	567.75
0.16000	-3382.28	25.66	21.05	-3200.88	160.30	5.67	-3369.04	23.90	8.01	-3381.07	44.46	70.69	-3655.61	-31.03	7.75	-3680.11	12.68	7.32	-3426.96	263.06	-6.61	-3385.55	248.16	54.66	-3602.50	-7.92	1231.05	0.00	0.00	0.00	-1670.09	116.05	1572.44	-3548.54	-80.92	1639.42	-3486.74	159.16	1640.72	-3515.93	29.49	1629.20	595.18	-17.85	78.16	1193.05	8.37	79.24	568.11
0.17000	-3382.28	25.66	21.05	-3200.88	160.30	5.67	-3369.04	23.90	8.01	-3381.07	44.46	70.69	-3655.61	-31.03	7.75	-3680.11	12.68	7.32	-3434.26	261.12	-7.00	-3401.30	245.30	50.78	-3602.50	-7.92	1231.05	0.00	0.00	0.00	-1670.09	116.05	1572.44	-3548.54	-80.92	1639.42	-3530.48	159.09	1643.76	-3534.59	31.46	1628.40	595.80	-17.84	78.62	1192.88	8.39	79.09	569.30
0.18000	-3382.28	25.66	21.05	-3200.88	160.30	5.67	-3369.04	23.90	8.01	-3381.07	44.46	70.69	-3655.61	-31.03	7.75	-3680.11	12.68	7.32	-3422.22	262.78	-6.20	-3348.83	246.35	58.69	-3602.50	-7.92	1231.05	0.00	0.00	0.00	-1670.09	116.05	1572.44	-3548.54	-80.92	1639.42	-3528.93	156.92	1641.96	-3553.84	27.64	1628.36	595.63	-17.23	78.70	1192.87	8.08	78.97	568.85
0.19000	-3382.28	25.66	21.05	-3200.88	160.30	5.67	-3369.04	23.90	8.01	-3381.07	44.46	70.69	-3655.61	-31.03	7.75	-3680.11	12.68	7.32	-3428.39	260.61	-7.39	-3352.42	248.25	58.40	-3602.50	-7.92	1231.05	0.00	0.00	0.00	-1670.09	116.05	1572.44	-3548.54	-80.92	1639.42	-3511.86	157.73	1640.08	-3575.42	27.89	1628.92	594.92	-17.34	78.36	1192.66	8.56	79.13	569.69
0.20000	-3382.28	25.66	21.05	-3200.88	160.30	5.67	-3369.04	23.90	8.01	-3381.07	44.46	70.69	-3655.61	-31.03	7.75	-3680.11	12.68	7.32	-3416.94	261.83	-5.61	-3402.21	248.89	51.07	-3602.50	-7.92	1231.05	0.00	0.00	0.00	-1670.09	116.05	1572.44	-3548.54	-80.92	1639.42	-3503.52	155.70	1639.46	-3577.10	29.14	1630.11	595.92	-17.70	78.59	1192.77	8.15	79.20	567.99
0.21000	-3382.28	25.66	21.05	-3200.88	160.30	5.67	-3369.04	23.90	8.01	-3381.07	44.46	70.69	-3655.61	-31.03	7.75	-3680.11	12.68	7.32	-3423.19	262.37	-6.31	-3393.72	247.41	54.47	-3602.50	-7.92	1231.05	0.00	0.00	0.00	-1670.09	116.05	1572.44	-3548.54	-80.92	1639.42	-3506.80	157.23	1641.79	-3537.04	29.70	1628.96	595.01	-18.11	78.26	1193.23	8.46	79.50	568.19
0.22000	-3382.28	25.66	21.05	-3200.88	160.30	5.67	-3369.04	23.90	8.01	-3381.07	44.46	70.69	-3655.61	-31.03	7.75	-3680.11	12.68	7.32	-3442.38	260.99	-10.34	-3359.75	247.83	58.15	-3602.50	-7.92	1231.05	0.00	0.00	0.00	-1670.09	116.05	1572.44	-3548.54	-80.92	1639.42	-3531.07	156.32	1641.80	-3577.43	26.55	1628.17	595.89	-18.27	78.67	1192.48	8.59	79.11	568.22
0.23000	-3382.28	25.66	21.05	-3200.88	160.30	5.67	-3369.04	23.90	8.01	-3381.07	44.46	70.69	-3655.61	-31.03	7.75	-3680.11	12.68	7.32	-3408.84	261.00	-4.35	-3338.94	247.67	60.67	-3602.50	-7.92	1231.05	0.00	0.00	0.00	-1670.09	116.05	1572.44	-3548.54	-80.92	1639.42	-3472.85	156.62	1640.26	-3584.73	25.93	1628.08	594.99	-18.10	78.68	1192.03	8.84	79.00	568.43
0.24000	-3382.28	25.66	21.05	-3200.88	160.30	5.67	-3369.04	23.90	8.01	-3381.07	44.46	70.69	-3655.61	-31.03	7.75	-3680.11	12.68	7.32	-3443.81	261.96	-7.97	-3370.52	247.65	56.37	-3602.50	-7.92	1231.05	0.00	0.00	0.00	-1670.09	116.05	1572.44	-3548.54	-80.92	1639.42	-3488.40	158.16	1640.87	-3591.78	25.32	1627.98	596.02	-17.64	78.40	1191.81	8.40	78.66	569.60
0.25000	-3382.28	25.66	21.05	-3200.88	160.30	5.67	-3369.04	23.90	8.01	-3381.07	44.46	70.69	-3655.61	-31.03	7.75	-3680.11	12.68	7.32	-3441.14	263.32	-9.37	-3337.34	246.84	61.39	-3602.50	-7.92	1231.05	0.00	0.00	0.00	-1670.09	116.05	1572.44	-3548.54	-80.92	1639.42	-3503.07	156.62	1642.14	-3598.57	24.73	1627.86	595.94	-18.14	78.51	1193.05	8.01	79.09	569.69
0.26000	-3382.28	25.66	21.05	-3200.88	160.30	5.67	-3369.04	23.90	8.01	-3381.07	44.46	70.69	-3655.61	-31.03	7.75	-3680.11	12.68	7.32	-3417.60	261.21	-5.52	-3313.82	243.46	64.14	-3602.50	-7.92	1231.05	0.00	0.00	0.00	-1670.09	116.05	1572.44	-3548.54	-80.92	1639.42	-3512.22	153.01	1642.75	-3605.13	24.16	1627.72	595.47	-17.96	78.32	1192.38	7.88	78.78	568.28
0.27000	-3382.28	25.66	21.05	-3200.88	160.30	5.67	-3369.04	23.90	8.01	-3381.07	44.46	70.69	-3655.61	-31.03	7.75	-3680.11	12.68	7.32	-3434.76	261.37	-8.05	-3334.12	245.39	61.88	-3602.50	-7.92	1231.05	0.00	0.00	0.00	-1670.09	116.05	1572.44	-3548.54	-80.92	1639.42	-3521.96	155.02	1643.68	-3611.45	23.61	1627.57	595.42	-18.17	78.28	1192.58	8.13	79.03	569.08
0.28000	-3382.28	25.66	21.05	-3200.88	160.30	5.67	-3369.04	23.90	8.01	-3381.07	44.46	70.69	-3655.61	-31.03	7.75	-3680.11	12.68	7.32	-3402.04	259.68	-2.01	-3354.30	248.84	58.24	-3602.50	-7.92	1231.05	0.00	0.00	0.00	-1670.09	116.05	1572.44	-3548.54	-80.92	1639.42	-3485.10	155.14	1643.13	-3617.53	23.08	1627.40	595.35	-17.82	78.48	1192.81	8.26	79.06	569.46
0.29000	-3382.28	25.66	21.05	-3200.88	160.30	5.67	-3369.04	23.90	8.01	-3381.07	44.46	70.69	-3655.61	-31.03	7.75	-3680.11	12.68	7.32	-3408.31	262.48	-4.67	-3383.43	245.38	54.82	-3602.50	-7.92	1231.05	0.00	0.00	0.00	-1670.09	116.05	1572.44	-3548.54	-80.92	1639.42	-3487.62	155.69	1643.49	-3623.38	22.57	1627.22	595.37	-17.83	78.56	1193.33	8.19	79.31	568.64
0.30000	-3382.28	25.66	21.05	-3200.88	160.30	5.67	-3369.04	23.90	8.01	-3381.07	44.46	70.69	-3655.61	-31.03	7.75	-3680.11	12.68	7.32	-3430.35	262.69	-7.05	-3388.36	245.52	53.80	-3602.50	-7.92	1231.05	0.00	0.00	0.00	-1670.09	116.05	1572.44	-3548.54	-80.92	1639.42	-3512.73	155.89	1645.45	-3629.00	22.07	1627.03	596.38	-17.68	78.81	1192.80	8.45	79.27	569.66
0.31000	-3382.28	25.66	21.05	-3200.88	160.30	5.67	-3369.04	23.90	8.01	-3381.07	44.46	70.69	-3655.61	-31.03	7.75	-3680.11	12.68	7.32	-3433.38	262.14	-8.54	-3395.79	247.57	52.01	-3602.50	-7.92	1231.05	0.00	0.00	0.00	-1670.09	116.05	1572.44	-3548.54	-80.92	1639.42	-3564.52	155.01	1647.77	-3634.40	21.59	1626.82	595.71	-17.67	78.66	1193.19	8.74	79.23	569.69
0.32000	-3382.28	25.66	21.05	-3200.88	160.30	5.67	-3369.04	23.90	8.01	-3381.07	44.46	70.69	-3655.61	-31.03	7.75	-3680.11	12.68	7.32	-3436.98	263.02	-8.03	-3336.01	245.32	61.32	-3602.50	-7.92	1231.05	0.00	0.00	0.00	-1670.09	116.05	1572.44	-3548.54	-80.92	1639.42	-3556.39	156.78	1647.82	-3639.57	21.13	1626.60	596.45	-17.51	78.85	1193.36	8.30	79.29	569.23
0.33000	-3382.28	25.66	21.05	-3200.88	160.30	5.67	-3369.04	23.90	8.01	-3381.07	44.46	70.69	-3655.61	-31.03	7.75	-3680.11	12.68	7.32	-3409.32	261.39	-3.85	-3362.02	247.00	57.84	-3602.50	-7.92	1231.05	0.00	0.00	0.00	-1670.09	116.05	1572.44	-3548.54	-80.92	1639.42	-3539.46	154.34	1647.30	-3644.53	20.69	1626.37	597.02	-17.43	78.79	1193.43	8.04	79.26	569.46
0.34000	-3382.28	25.66	21.05	-3200.88	160.30	5.67	-3369.04	23.90	8.01	-3381.07	44.46	70.69	-3655.61	-31.03	7.75	-3680.11	12.68	7.32	-3449.47	262.51	-10.77	-3339.08	245.58	60.87	-3602.50	-7.92	1231.05	0.00	0.00	0.00	-1670.09	116.05	1572.44	-3548.54	-80.92	1639.42	-3511.18	153.02	1647.99	-3649.27	20.27	1626.12	595.84	-17.71	78.64	1193.53	8.07	79.25	569.28
0.35000	-3382.28	25.66	21.05	-3200.88	160.30	5.67	-3369.04	23.90	8.01	-3381.07	44.46	70.69	-3655.61	-31.03	7.75	-3680.11	12.68	7.32	-3438.55	262.87	-8.05	-3317.76	247.61	65.99	-3602.50	-7.92	1231.05	0.00	0.00	0.00	-1670.09	116.05	1572.44	-3548.54	-80.92	1639.42	-3494.09	155.23	1646.71	-3653.80	19.87	1625.87	595.17	-17.73	78.64	1192.96	8.06	79.26	569.12
0.36000	-3382.28	25.66	21.05	-3200.88	160.30	5.67	-3369.04	23.90	8.01	-3381.07	44.46	70.69	-3655.61	-31.03	7.75	-3680.11	12.68	7.32	-3428.97	262.48	-7.23	-3349.88	246.78	58.37	-3602.50	-7.92	1231.05	0.00	0.00	0.00	-1670.09	116.05	1572.44	-3548.54	-80.92	1639.42	-3499.06	152.64	1645.64	-3658.12	19.48	1625.60	595.42	-17.13	78.62	1193.25	8.47	79.18	568.43
0.37000	-3382.28	25.66	21.05	-3200.88	160.30	5.67	-3369.04	23.90	8.01	-3381.07	44.46	70.69	-3655.61	-31.03	7.75	-3680.11	12.68	7.32	-3434.11	261.45	-7.48	-3401.78	248.70	51.68	-3602.50	-7.92	1231.05	0.00	0.00	0.00	-1670.09	116.05	1572.44	-3548.54	-80.92	1639.42	-3520.51	152.53	1646.84	-3662.24	19.11	1625.33	594.45	-17.35	78.39	1193.45	8.69	79.28	568.31
0.38000	-3382.28	25.66	21.05	-3200.88	160.30	5.67	-3369.04	23.90	8.01	-3381.07	44.46	70.69	-3655.61	-31.03	7.75	-3680.11	12.68	7.32	-3454.09	262.32	-10.43	-3342.87	246.88	61.74	-3602.50	-7.92	1231.05	0.00	0.00	0.00	-1670.09	116.05	1572.44	-3548.54	-80.92	1639.42	-3551.74	153.16	1648.43	-3666.15	18.76	1625.04	595.53	-17.52	78.80	1193.05	8.43	79.11	568.48
0.39000	-3382.28	25.66	21.05	-3200.88	160.30	5.67	-3369.04	23.90	8.01	-3381.07	44.46	70.69	-3655.61	-31.03	7.75	-3680.11	12.68	7.32	-3464.91	261.31	-12.49	-3331.84	247.49	62.74	-3602.50	-7.92	1231.05	0.00	0.00	0.00	-1670.09	116.05	1572.44	-3548.54	-80.92	1639.42	-3544.61	154.41	1650.17	-3669.87	18.43	1624.75	595.47	-17.53	78.53	1193.06	8.02	79.00	569.48
0.40000	-3382.28	25.66	21.05	-3200.88	160.30	5.67	-3369.04	23.90	8.01	-3381.07	44.46	70.69	-3655.61	-31.03	7.75	-3680.11	12.68	7.32	-3478.10	261.35	-15.08	-3379.03	247.55	57.21	-3602.50	-7.92	1231.05	0.00	0.00	0.00	-1670.09	116.05	1572.44	-3548.54	-80.92	1639.42	-3518.65	150.78	1648.99	-3673.40	18.12	1624.45	596.03	-17.49	78.68	1193.34	8.32	79.42	569.32
0.41000	-3382.28	25.66	21.05	-3200.88	160.30	5.67	-3369.04	23.90	8.01	-3381.07	44.46	70.69	-3655.61	-31.03	7.75	-3680.11	12.68	7.32	-3445.05	261.45	-9.65	-3335.50	248.96	61.27	-3602.50	-7.92	1231.05	0.00	0.00	0.00	-1670.09	116.05	1572.44	-3548.54	-80.92	1639.42	-3545.24	153.11	1651.17	-3676.73	17.82	1624.14	595.77	-17.20	78.74	1193.61	8.10	79.29	569.19
0.42000	-3382.28	25.66	21.05	-3200.88	160.30	5.67	-3369.04	23.90	8.01	-3381.07	44.46	70.69	-3655.61	-31.03	7.75	-3680.11	12.68	7.32	-3466.18	261.26	-14.32	-3374.28	249.31	56.34	-3602.50	-7.92	1231.05	0.00	0.00	0.00	-1670.09	116.05	1572.44	-3548.54	-80.92	1639.42	-3507.54	152.83	1649.53	-3679.87	17.54	1623.83	595.50	-17.27	78.44	1193.07	8.15	79.23	569.31
0.43000	-3382.28	25.66	21.05	-3200.88	160.30	5.67	-3369.04	23.90	8.01	-3381.07	44.46	70.69	-3655.61	-31.03	7.75	-3680.11	12.68	7.32	-3414.00	260.61	-6.39	-3385.59	248.25	52.81	-3602.50	-7.92	1231.05	0.00	0.00	0.00	-1670.09	116.05	1572.44	-3548.54	-80.92	1639.42	-3522.72	153.27	1650.09	-3682.83	17.28	1623.51	595.12	-17.85	78.43	1193.00	8.52	79.01	568.88
0.44000	-3382.28	25.66	21.05	-3200.88	160.30	5.67	-3369.04	23.90	8.01	-3381.07	44.46	70.69	-3655.61	-31.03	7.75	-3680.11	12.68	7.32	-3440.48	262.79	-8.73	-3378.72	246.88	55.69	-3602.50	-7.92	1231.05	0.00	0.00	0.00	-1670.09	116.05	1572.44	-3548.54	-80.92	1639.42	-3522.02	152.09	1649.57	-3685.61	17.04	1623.18	595.45	-17.85	78.43	1193.20	8.74	79.03	569.18
0.45000	-3382.28	25.66	21.05	-3200.88	160.30	5.67	-3369.04	23.90	8.01	-3381.07	44.46	70.69	-3655.61	-31.03	7.75	-3680.11	12.68	7.32	-3453.71	262.01	-10.60	-3394.30	246.07	52.92	-3602.50	-7.92	1231.05	0.00	0.00	0.00	-1670.09	116.05	1572.44	-3548.54	-80.92	1639.42	-3536.30	151.39	1650.43	-3688.22	16.81	1622.85	595.61	-17.68	78.45	1193.31	8.69	79.15	569.56
0.46000	-3382.28	25.66	21.05	-3200.88	160.30	5.67	-3369.04	23.90	8.01	-3381.07	44.46	70.69	-3655.61	-31.03	7.75	-3680.11	12.68	7.32	-3444.16	260.19	-9.95	-3372.14	246.27	56.45	-3602.50	-7.92	1231.05	0.00	0.00	0.00	-1670.09	116.05	1572.44	-3548.54	-80.92	1639.42	-3524.54	153.26	1649.69	-3690.65	16.61	1622.52	596.35	-17.29	78.86	1193.14	7.89	79.16	569.76
0.47000	-3382.28	25.66	21.05	-3200.88	160.30	5.67	-3369.04	23.90	8.01	-3381.07	44.46	70.69	-3655.61	-31.03	7.75	-3680.11	12.68	7.32	-3429.36	261.51	-6.79	-3330.91	246.21	63.80	-3602.50	-7.92	1231.05	0.00	0.00	0.00	-1670.09	116.05	1572.44	-3548.54	-80.92	1639.42	-3529.17	154.14	1650.55	-3692.91	16.42	1622.18	595.77	-17.33	78.83	1193.10	8.15	79.09	568.95
0.48000	-3382.28	25.66	21.05	-3200.88	160.30	5.67	-3369.04	23.90	8.01	-3381.07	44.46	70.69	-3655.61	-31.03	7.75	-3680.11	12.68	7.32	-3412.83	262.09	-4.86	-3336.60	245.95	62.72	-3602.50	-7.92	1231.05	0.00	0.00	0.00	-1670.09	116.05	1572.44	-3548.54	-80.92	1639.42	-3584.43	150.18	1654.06	-3695.00	16.25	1621.83	595.05	-17.34	78.26	1193.24	8.56	79.21	568.87
0.49000	-3382.28	25.66	21.05	-3200.88	160.30	5.67	-3369.04	23.90	8.01	-3381.07	44.46	70.69	-3655.61	-31.03	7.75	-3680.11	12.68	7.32	-3431.67	263.40	-7.82	-3326.69	247.12	64.27	-3602.50	-7.92	1231.05	0.00	0.00	0.00	-1670.09	116.05	1572.44	-3548.54	-80.92	1639.42	-3567.09	151.55	1654.60	-3696.93	16.09	1621.49	595.34	-17.33	78.35	1192.92	8.36	79.20	568.74
0.50000	-3382.28	25.66	21.05	-3200.88	160.30	5.67	-3369.04	23.90	8.01	-3381.07	44.46	70.69	-3655.61	-31.03	7.75	-3680.11	12.68	7.32	-3430.61	262.70	-7.20	-3392.22	246.62	52.94	-3602.50	-7.92	1231.05	0.00	0.00	0.00	-1670.09	116.05	1572.44	-3548.54	-80.92	1639.42	-3529.44	152.05	1650.61	-3698.70	15.96	1621.14	595.42	-17.45	78.62	1193.76	8.33	79.35	568.54
0.51000	-3382.28	25.66	21.05	-3200.88	160.30	5.67	-3369.04	23.90	8.01	-3381.07	44.46	70.69	-3655.61	-31.03	7.75	-3680.11	12.68	7.32	-3434.03	261.84	-6.93	-3334.99	245.59	63.36	-3602.50	-7.92	1231.05	0.00	0.00	0.00	-1670.09	116.05	1572.44	-3548.54	-80.92	1639.42	-3558.79	151.13	1651.92	-3700.31	15.84	1620.79	595.63	-17.87	78.48	1193.40	8.45	78.94	567.56
0.52000	-3382.28	25.66	21.05	-3200.88	160.30	5.67	-3369.04	23.90	8.01	-3381.07	44.46	70.69	-3655.61	-31.03	7.75	-3680.11	12.68	7.32	-3415.41	259.84	-3.49	-3363.35	247.08	58.49	-3602.50	-7.92	1231.05	0.00	0.00	0.00	-1670.09	116.05	1572.44	-3548.54	-80.92	1639.42	-3574.50	151.06	1650.70	-3701.77	15.74	1620.44	595.50	-17.44	78.58	1193.32	8.83	79.26	568.37
0.53000	-3382.28	25.66	21.05	-3200.88	160.30	5.67	-3369.04	23.90	8.01	-3381.07	44.46	70.69	-3655.61	-31.03	7.75	-3680.11	12.68	7.32	-3475.21	263.16	-15.24	-3332.75	244.78	62.55	-3602.50	-7.92	1231.05	0.00	0.00	0.00	-1670.09	116.05	1572.44	-3548.54	-80.92	1639.42	-3536.70	152.07	1650.29	-3703.08	15.65	1620.08	595.75	-17.54	78.42	1193.16	8.53	79.48	569.13
0.54000	-3382.28	25.66	21.05	-3200.88	160.30	5.67	-3369.04	23.90	8.01	-3381.07	44.46	70.69	-3655.61	-31.03	7.75	-3680.11	12.68	7.32	-3443.17	261.29	-8.44	-3341.52	244.97	60.84	-3602.50	-7.92	1231.05	0.00	0.00	0.00	-1670.09	116.05	1572.44	-3548.54	-80.92	1639.42	-3566.24	151.31	1651.51	-3704.24	15.58	1619.73	595.36	-17.88	78.59	1193.46	8.51	79.50	568.69
0.55000	-3382.28	25.66	21.05	-3200.88	160.30	5.67	-3369.04	23.90	8.01	-3381.07	44.46	70.69	-3655.61	-31.03	7.75	-3680.11	12.68	7.32	-3439.63	259.81	-7.32	-3355.38	246.79	58.82	-3602.50	-7.92	1231.05	0.00	0.00	0.00	-1670.09	116.05	1572.44	-3548.54	-80.92	1639.42	-3540.01	150.43	1649.97	-3705.26	15.54	1619.38	594.71	-17.62	78.39	1194.02	8.45	79.50	569.01
0.56000	-3382.28	25.66	21.05	-3200.88	160.30	5.67	-3369.04	23.90	8.01	-3381.07	44.46	70.69	-3655.61	-31.03	7.75	-3680.11	12.68	7.32	-3430.98	262.41	-6.19	-3372.69	246.77	57.02	-3602.50	-7.92	1231.05	0.00	0.00	0.00	-1670.09	116.05	1572.44	-3548.54	-80.92	1639.42	-3533.56	153.69	1647.15	-3706.14	15.50	1619.03	596.34	-17.80	78.72	1194.11	7.96	79.43	568.41
0.57000	-3382.28	25.66	21.05	-3200.88	160.30	5.67	-3369.04	23.90	8.01	-3381.07	44.46	70.69	-3655.61	-31.03	7.75	-3680.11	12.68	7.32	-3457.45	263.77	-10.49	-3335.69	245.07	61.81	-3602.50	-7.92	1231.05	0.00	0.00	0.00	-1670.09	116.05	1572.44	-3548.54	-80.92	1639.42	-3530.15	154.08	1646.31	-3706.89	15.49	1618.68	595.32	-18.07	78.61	1193.35	8.15	79.00	567.69
0.58000	-3382.28	25.66	21.05	-3200.88	160.30	5.67	-3369.04	23.90	8.01	-3381.07	44.46	70.69	-3655.61	-31.03	7.75	-3680.11	12.68	7.32	-3421.97	260.02	-4.40	-3383.78	246.57	55.96	-3602.50	-7.92	1231.05	0.00	0.00	0.00	-1670.09	116.05	1572.44	-3548.54	-80.92	1639.42	-3526.94	154.47	1645.49	-3707.50	15.49	1618.33	593.95	-17.91	78.13	1193.36	8.09	78.98	567.98
0.59000	-3382.28	25.66	21.05	-3200.88	160.30	5.67	-3369.04	23.90	8.01	-3381.07	44.46	70.69	-3655.61	-31.03	7.75	-3680.11	12.68	7.32	-3420.04	259.22	-5.08	-3331.12	247.94	63.02	-3602.50	-7.92	1231.05	0.00	0.00	0.00	-1670.09	116.05	1572.44	-3548.54	-80.92	1639.42	-3523.92	154.85	1644.68	-3707.99	15.51	1617.99	595.92	-17.54	78.50	1193.46	8.40	79.31	569.70
0.60000	-3382.28	25.66	21.05	-3200.88	160.30	5.67	-3369.04	23.90	8.01	-3381.07	44.46	70.69	-3655.61	-31.03	7.75	-3680.11	12.68	7.32	-3418.28	258.86	-4.18	-3370.35	245.23	55.89	-3602.50	-7.92	1231.05	0.00	0.00	0.00	-1670.09	116.05	1572.44	-3548.54	-80.92	1639.42	-3521.08	155.22	1643.88	-3708.35	15.55	1617.65	595.17	-17.60	78.57	1192.58	8.28	79.04	569.39
0.61000	-3382.28	25.66	21.05	-3200.88	160.30	5.67	-3369.04	23.90	8.01	-3381.07	44.46	70.69	-3655.61	-31.03	7.75	-3680.11	12.68	7.32	-3435.19	260.24	-7.79	-3372.71	250.31	55.94	-3602.50	-7.92	1231.05	0.00	0.00	0.00	-1670.09	116.05	1572.44	-3548.54	-80.92	1639.42	-3518.42	155.59	1643.10	-3708.58	15.61	1617.32	596.62	-17.68	79.02	1193.50	8.70	79.19	569.20
0.62000	-3382.28	25.66	21.05	-3200.88	160.30	5.67	-3369.04	23.90	8.01	-3381.07	44.46	70.69	-3655.61	-31.03	7.75	-3680.11	12.68	7.32	-3423.20	262.46	-7.02	-3357.61	247.78	58.05	-3602.50	-7.92	1231.05	0.00	0.00	0.00	-1670.09	116.05	1572.44	-3548.54	-80.92	1639.42	-3515.95	155.96	1642.34	-3708.70	15.68	1616.98	596.29	-17.53	78.93	1193.69	8.35	79.33	569.41
0.63000	-3382.28	25.66	21.05	-3200.88	160.30	5.67	-3369.04	23.90	8.01	-3381.07	44.46	70.69	-3655.61	-31.03	7.75	-3680.11	12.68	7.32	-3420.33	261.97	-5.10	-3347.11	248.09	58.68	-3602.50	-7.92	1231.05	0.00	0.00	0.00	-1670.09	116.05	1572.44	-3548.54	-80.92	1639.42	-3513.64	156.32	1641.59	-3708.70	15.77	1616.66	596.42	-17.96	78.66	1193.50	7.98	79.21	569.53
0.64000	-3382.28	25.66	21.05	-3200.88	160.30	5.67	-3369.04	23.90	8.01	-3381.07	44.46	70.69	-3655.61	-31.03	7.75	-3680.11	12.68	7.32	-3442.38	260.28	-8.71	-3355.61	246.92	59.73	-3602.50	-7.92	1231.05	0.00	0.00	0.00	-1670.09	116.05	1572.44	-3548.54	-80.92	1639.42	-3511.52	156.68	1640.85	-3708.59	15.87	1616.34	595.51	-18.00	78.52	1192.69	8.17	78.94	567.88
0.65000	-3382.28	25.66	21.05	-3200.88	160.30	5.67	-3369.04	23.90	8.01	-3381.07	44.46	70.69	-3655.61	-31.03	7.75	-3680.11	12.68	7.32	-3413.26	261.86	-5.27	-3376.29	244.83	55.26	-3602.50	-7.92	1231.05	0.00	0.00	0.00	-1670.09	116.05	1572.44	-3548.54	-80.92	1639.42	-3509.56	157.03	1640.13	-3708.38	15.99	1616.02	595.78	-17.19	78.57	1192.67	8.42	79.03	568.42
0.66000	-3382.28	25.66	21.05	-3200.88	160.30	5.67	-3369.04	23.90	8.01	-3381.07	44.46	70.69	-3655.61	-31.03	7.75	-3680.11	12.68	7.32	-3420.26	262.26	-4.84	-3388.05	247.81	55.18	-3602.50	-7.92	1231.05	0.00	0.00	0.00	-1670.09	116.05	1572.44	-3548.54	-80.92	1639.42	-3507.76	157.38	1639.43	-3708.05	16.13	1615.71	594.53	-17.50	78.28	1192.68	8.13	78.94	569.44
0.67000	-3382.28	25.66	21.05	-3200.88	160.30	5.67	-3369.04	23.90	8.01	-3381.07	44.46	70.69	-3655.61	-31.03	7.75	-3680.11	12.68	7.32	-3416.38	262.03	-3.70	-3379.86	246.20	56.94	-3602.50	-7.92	1231.05	0.00	0.00	0.00	-1670.09	116.05	1572.44	-3548.54	-80.92	1639.42	-3506.13	157.72	1638.74	-3707.63	16.29	1615.41	594.79	-17.81	78.34	1192.61	7.95	78.96	569.31
0.68000	-3382.28	25.66	21.05	-3200.88	160.30	5.67	-3369.04	23.90	8.01	-3381.07	44.46	70.69	-3655.61	-31.03	7.75	-3680.11	12.68	7.32	-3434.54	261.49	-7.59	-3359.64	248.07	57.84	-3602.50	-7.92	1231.05	0.00	0.00	0.00	-1670.09	116.05	1572.44	-3548.54	-80.92	1639.42	-3504.65	158.06	1638.06	-3707.11	16.47	1615.12	594.69	-17.29	78.34	1192.65	8.32	78.96	569.18
0.69000	-3382.28	25.66	21.05	-3200.88	160.30	5.67	-3369.04	23.90	8.01	-3381.07	44.46	70.69	-3655.61	-31.03	7.75	-3680.11	12.68	7.32	-3429.65	260.71	-6.80	-3358.17	245.69	59.04	-3602.50	-7.92	1231.05	0.00	0.00	0.00	-1670.09	116.05	1572.44	-3548.54	-80.92	1639.42	-3503.34	158.40	1637.40	-3706.49	16.66	1614.84	595.86	-17.37	78.44	1193.19	8.74	79.11	568.97
0.70000	-3382.28	25.66	21.05	-3200.88	160.30	5.67	-3369.04	23.90	8.01	-3381.07	44.46	70.69	-3655.61	-31.03	7.75	-3680.11	12.68	7.32	-3436.48	261.78	-8.97	-3390.60	247.56	54.17	-3602.50	-7.92	1231.05	0.00	0.00	0.00	-1670.09	116.05	1572.44	-3548.54	-80.92	1639.42	-3502.17	158.74	1636.75	-3705.78	16.86	1614.56	594.69	-17.73	78.29	1192.63	8.88	78.83	569.52
0.71000	-3382.28	25.66	21.05	-3200.88	160.30	5.67	-3369.04	23.90	8.01	-3381.07	44.46	70.69	-3655.61	-31.03	7.75	-3680.11	12.68	7.32	-3431.41	261.94	-6.74	-3414.61	247.97	52.08	-3602.50	-7.92	1231.05	0.00	0.00	0.00	-1670.09	116.05	1572.44	-3548.54	-80.92	1639.42	-3501.15	159.07	1636.11	-3704.99	17.09	1614.30	594.91	-17.87	78.20	1192.47	8.60	78.91	569.32
0.72000	-3382.28	25.66	21.05	-3200.88	160.30	5.67	-3369.04	23.90	8.01	-3381.07	44.46	70.69	-3655.61	-31.03	7.75	-3680.11	12.68	7.32	-3442.34	262.48	-7.55	-3355.35	245.50	60.75	-3602.50	-7.92	1231.05	0.00	0.00	0.00	-1670.09	116.05	1572.44	-3548.54	-80.92	1639.42	-3500.27	159.40	1635.49	-3704.11	17.33	1614.04	595.45	-18.28	78.38	1192.90	8.82	78.83	569.43
0.73000	-3382.28	25.66	21.05	-3200.88	160.30	5.67	-3369.04	23.90	8.01	-3381.07	44.46	70.69	-3655.61	-31.03	7.75	-3680.11	12.68	7.32	-3371.73	262.17	1.71	-3352.30	248.78	60.34	-3602.50	-7.92	1231.05	0.00	0.00	0.00	-1670.09	116.05	1572.44	-3548.54	-80.92	1639.42	-3499.54	159.73	1634.89	-3703.15	17.59	1613.80	595.20	-17.61	78.32	1192.53	8.14	78.68	568.95
0.74000	-3382.28	25.66	21.05	-3200.88	160.30	5.67	-3369.04	23.90	8.01	-3381.07	44.46	70.69	-3655.61	-31.03	7.75	-3680.11	12.68	7.32	-3395.63	260.03	-0.63	-3342.15	247.36	62.08	-3602.50	-7.92	1231.05	0.00	0.00	0.00	-1670.09	116.05	1572.44	-3548.54	-80.92	1639.42	-3498.94	160.06	1634.29	-3702.11	17.86	1613.57	596.12	-17.30	78.81	1192.39	8.28	78.76	569.12
0.75000	-3382.28	25.66	21.05	-3200.88	160.30	5.67	-3369.04	23.90	8.01	-3381.07	44.46	70.69	-3655.61	-31.03	7.75	-3680.11	12.68	7.32	-3416.49	262.54	-4.47	-3366.83	245.15	58.16	-3602.50	-7.92	1231.05	0.00	0.00	0.00	-1670.09	116.05	1572.44	-3548.54	-80.92	1639.42	-3498.48	160.39	1633.71	-3700.99	18.15	1613.34	595.40	-17.44	78.62	1192.21	8.49	78.89	569.34
0.76000	-3382.28	25.66	21.05	-3200.88	160.30	5.67	-3369.04	23.90	8.01	-3381.07	44.46	70.69	-3655.61	-31.03	7.75	-3680.11	12.68	7.32	-3429.52	259.66	-7.89	-3411.68	244.76	50.89	-3602.50	-7.92	1231.05	0.00	0.00	0.00	-1670.09	116.05	1572.44	-3548.54	-80.92	1639.42	-3498.15	160.71	1633.15	-3699.81	18.46	1613.14	596.14	-17.27	78.82	1193.13	8.40	79.26	569.72
0.77000	-3382.28	25.66	21.05	-3200.88	160.30	5.67	-3369.04	23.90	8.01	-3381.07	44.46	70.69	-3655.61	-31.03	7.75	-3680.11	12.68	7.32	-3441.23	259.42	-9.00	-3343.84	244.48	58.90	-3602.50	-7.92	1231.05	0.00	0.00	0.00	-1670.09	116.05	1572.44	-3548.54	-80.92	1639.42	-3497.94	161.04	1632.60	-3698.56	18.78	1612.94	595.61	-16.89	78.46	1192.93	8.45	79.21	569.71
0.78000	-3382.28	25.66	21.05	-3200.88	160.30	5.67	-3369.04	23.90	8.01	-3381.07	44.46	70.69	-3655.61	-31.03	7.75	-3680.11	12.68	7.32	-3403.59	261.44	-1.90	-3301.92	246.68	64.44	-3602.50	-7.92	1231.05	0.00	0.00	0.00	-1670.09	116.05	1572.44	-3548.54	-80.92	1639.42	-3497.86	161.36	1632.06	-3697.25	19.13	1612.76	594.86	-17.36	78.33	1192.67	8.01	79.14	569.36
0.79000	-3382.28	25.66	21.05	-3200.88	160.30	5.67	-3369.04	23.90	8.01	-3381.07	44.46	70.69	-3655.61	-31.03	7.75	-3680.11	12.68	7.32	-3407.88	260.83	-3.62	-3337.61	247.37	60.76	-3602.50	-7.92	1231.05	0.00	0.00	0.00	-1670.09	116.05	1572.44	-3548.54	-80.92	1639.42	-3497.91	161.69	1631.53	-3695.88	19.48	1612.59	594.74	-17.62	78.09	1193.36	7.70	79.13	569.12
0.80000	-3382.28	25.66	21.05	-3200.88	160.30	5.67	-3369.04	23.90	8.01	-3381.07	44.46	70.69	-3655.61	-31.03	7.75	-3680.11	12.68	7.32	-3410.98	263.47	-4.57	-3333.03	248.86	61.95	-3602.50	-7.92	1231.05	0.00	0.00	0.00	-1670.09	116.05	1572.44	-3548.54	-80.92	1639.42	-3498.06	162.01	1631.02	-3694.44	19.86	1612.44	595.54	-17.40	78.44	1193.38	8.10	78.96	569.11
0.81000	-3382.28	25.66	21.05	-3200.88	160.30	5.67	-3369.04	23.90	8.01	-3381.07	44.46	70.69	-3655.61	-31.03	7.75	-3680.11	12.68	7.32	-3413.00	261.68	-3.82	-3372.97	246.97	54.76	-3602.50	-7.92	1231.05	0.00	0.00	0.00	-1670.09	116.05	1572.44	-3548.54	-80.92	1639.42	-3498.33	162.33	1630.52	-3692.96	20.25	1612.30	596.55	-17.88	78.78	1193.13	8.68	79.16	569.34
0.82000	-3382.28	25.66	21.05	-3200.88	160.30	5.67	-3369.04	23.90	8.01	-3381.07	44.46	70.69	-3655.61	-31.03	7.75	-3680.11	12.68	7.32	-3436.76	262.17	-7.65	-3393.53	245.88	53.01	-3602.50	-7.92	1231.05	0.00	0.00	0.00	-1670.09	116.05	1572.44	-3548.54	-80.92	1639.42	-3498.71	162.66	1630.03	-3691.43	20.65	1612.18	595.48	-18.01	78.48	1192.97	8.78	79.28	569.29
0.83000	-3382.28	25.66	21.05	-3200.88	160.30	5.67	-3369.04	23.90	8.01	-3381.07	44.46	70.69	-3655.61	-31.03	7.75	-3680.11	12.68	7.32	-3421.59	260.08	-6.36	-3349.72	246.50	59.46	-3602.50	-7.92	1231.05	0.00	0.00	0.00	-1670.09	116.05	1572.44	-3548.54	-80.92	1639.42	-3499.20	162.98	1629.56	-3689.85	21.08	1612.07	595.91	-17.21	78.68	1192.93	8.14	79.10	570.10
0.84000	-3382.28	25.66	21.05	-3200.88	160.30	5.67	-3369.04	23.90	8.01	-3381.07	44.46	70.69	-3655.61	-31.03	7.75	-3680.11	12.68	7.32	-3422.02	261.82	-5.55	-3317.79	247.57	66.02	-3602.50	-7.92	1231.05	0.00	0.00	0.00	-1670.09	116.05	1572.44	-3548.54	-80.92	1639.42	-3499.79	163.31	1629.10	-3688.22	21.52	1611.99	595.36	-17.58	78.68	1193.82	8.95	79.61	569.71
0.85000	-3382.28	25.66	21.05	-3200.88	160.30	5.67	-3369.04	23.90	8.01	-3381.07	44.46	70.69	-3655.61	-31.03	7.75	-3680.11	12.68	7.32	-3439.63	261.36	-8.04	-3335.36	246.61	63.46	-3602.50	-7.92	1231.05	0.00	0.00	0.00	-1670.09	116.05	1572.44	-3548.54	-80.92	1639.42	-3500.48	163.64	1628.65	-3686.56	21.97	1611.92	595.49	-17.94	78.43	1192.62	8.46	78.89	569.12
0.86000	-3382.28	25.66	21.05	-3200.88	160.30	5.67	-3369.04	23.90	8.01	-3381.07	44.46	70.69	-3655.61	-31.03	7.75	-3680.11	12.68	7.32	-3455.68	264.15	-13.00	-3381.47	244.85	55.29	-3602.50	-7.92	1231.05	0.00	0.00	0.00	-1670.09	116.05	1572.44	-3548.54	-80.92	1639.42	-3501.27	163.97	1628.22	-3684.86	22.44	1611.86	596.01	-17.76	78.46	1192.67	7.91	78.94	569.40
0.87000	-3382.28	25.66	21.05	-3200.88	160.30	5.67	-3369.04	23.90	8.01	-3381.07	44.46	70.69	-3655.61	-31.03	7.75	-3680.11	12.68	7.32	-3421.68	259.73	-6.14	-3367.44	246.97	56.18	-3602.50	-7.92	1231.05	0.00	0.00	0.00	-1670.09	116.05	1572.44	-3548.54	-80.92	1639.42	-3502.15	164.30	1627.79	-3683.13	22.93	1611.83	595.64	-17.49	78.45	1193.78	8.42	79.27	568.14
0.88000	-3382.28	25.66	21.05	-3200.88	160.30	5.67	-3369.04	23.90	8.01	-3381.07	44.46	70.69	-3655.61	-31.03	7.75	-3680.11	12.68	7.32	-3440.26	261.43	-9.27	-3326.76	245.33	61.22	-3602.50	-7.92	1231.05	0.00	0.00	0.00	-1670.09	116.05	1572.44	-3548.54	-80.92	1639.42	-3503.12	164.63	1627.38	-3681.37	23.44	1611.82	596.06	-18.38	78.40	1193.81	8.07	79.09	569.34
0.89000	-3382.28	25.66	21.05	-3200.88	160.30	5.67	-3369.04	23.90	8.01	-3381.07	44.46	70.69	-3655.61	-31.03	7.75	-3680.11	12.68	7.32	-3429.25	261.24	-6.64	-3317.58	245.57	63.49	-3602.50	-7.92	1231.05	0.00	0.00	0.00	-1670.09	116.05	1572.44	-3548.54	-80.92	1639.42	-3504.17	164.96	1626.99	-3679.58	23.96	1611.82	595.51	-18.36	78.53	1193.21	8.87	79.18	569.28
0.90000	-3382.28	25.66	21.05	-3200.88	160.30	5.67	-3369.04	23.90	8.01	-3381.07	44.46	70.69	-3655.61	-31.03	7.75	-3680.11	12.68	7.32	-3458.79	261.10	-12.82	-3351.47	246.27	60.33	-3602.50	-7.92	1231.05	0.00	0.00	0.00	-1670.09	116.05	1572.44	-3548.54	-80.92	1639.42	-3505.31	165.30	1626.60	-3677.77	24.49	1611.85	596.22	-17.53	78.85	1192.09	8.51	78.74	568.26
0.91000	-3382.28	25.66	21.05	-3200.88	160.30	5.67	-3369.04	23.90	8.01	-3381.07	44.46	70.69	-3655.61	-31.03	7.75	-3680.11	12.68	7.32	-3429.89	262.57	-7.88	-3376.15	245.67	56.70	-3602.50	-7.92	1231.05	0.00	0.00	0.00	-1670.09	116.05	1572.44	-3548.54	-80.92	1639.42	-3506.53	165.64	1626.23	-3675.94	25.04	1611.90	596.77	-17.86	78.99	1191.93	8.04	78.79	568.54
0.92000	-3382.28	25.66	21.05	-3200.88	160.30	5.67	-3369.04	23.90	8.01	-3381.07	44.46	70.69	-3655.61	-31.03	7.75	-3680.11	12.68	7.32	-3451.42	262.77	-11.03	-3373.52	246.76	57.06	-3602.50	-7.92	1231.05	0.00	0.00	0.00	-1670.09	116.05	1572.44	-3548.54	-80.92	1639.42	-3507.82	165.99	1625.87	-3674.10	25.61	1611.97	595.49	-17.86	78.59	1193.54	8.18	79.11	568.22
0.93000	-3382.28	25.66	21.05	-3200.88	160.30	5.67	-3369.04	23.90	8.01	-3381.07	44.46	70.69	-3655.61	-31.03	7.75	-3680.11	12.68	7.32	-3445.41	261.81	-9.72	-3351.66	245.52	59.93	-3602.50	-7.92	1231.05	0.00	0.00	0.00	-1670.09	116.05	1572.44	-3548.54	-80.92	1639.42	-3509.18	166.33	1625.52	-3672.24	26.20	1612.06	594.97	-17.90	78.39	1193.08	7.88	79.01	569.32
0.94000	-3382.28	25.66	21.05	-3200.88	160.30	5.67	-3369.04	23.90	8.01	-3381.07	44.46	70.69	-3655.61	-31.03	7.75	-3680.11	12.68	7.32	-3437.44	263.91	-8.20	-3345.58	244.90	59.80	-3602.50	-7.92	1231.05	0.00	0.00	0.00	-1670.09	116.05	1572.44	-3548.54	-80.92	1639.42	-3510.61	166.69	1625.18	-3670.38	26.80	1612.17	594.15	-18.00	77.97	1192.90	8.26	79.02	569.45
0.95000	-3382.28	25.66	21.05	-3200.88	160.30	5.67	-3369.04	23.90	8.01	-3381.07	44.46	70.69	-3655.61	-31.03	7.75	-3680.11	12.68	7.32	-3472.53	261.39	-13.16	-3359.86	249.68	59.30	-3602.50	-7.92	1231.05	0.00	0.00	0.00	-1670.09	116.05	1572.44	-3548.54	-80.92	1639.42	-3512.11	167.04	1624.86	-3668.51	27.41	1612.31	594.98	-17.37	78.43	1192.71	8.59	78.97	569.01
0.96000	-3382.28	25.66	21.05	-3200.88	160.30	5.67	-3369.04	23.90	8.01	-3381.07	44.46	70.69	-3655.61	-31.03	7.75	-3680.11	12.68	7.32	-3428.62	263.53	-7.46	-3387.61	246.06	54.63	-3602.50	-7.92	1231.05	0.00	0.00	0.00	-1670.09	116.05	1572.44	-3548.54	-80.92	1639.42	-3513.67	167.40	1624.54	-3666.64	28.05	1612.47	595.19	-17.87	78.36	1192.64	8.45	79.06	568.50
0.97000	-3382.28	25.66	21.05	-3200.88	160.30	5.67	-3369.04	23.90	8.01	-3381.07	44.46	70.69	-3655.61	-31.03	7.75	-3680.11	12.68	7.32	-3402.48	263.52	-3.97	-3331.45	246.91	64.18	-3602.50	-7.92	1231.05	0.00	0.00	0.00	-1670.09	116.05	1572.44	-3548.54	-80.92	1639.42	-3515.29	167.76	1624.24	-3664.77	28.69	1612.65	595.16	-17.80	78.41	1192.99	8.52	79.15	569.29
0.98000	-3382.28	25.66	21.05	-3200.88	160.30	5.67	-3369.04	23.90	8.01	-3381.07	44.46	70.69	-3655.61	-31.03	7.75	-3680.11	12.68	7.32	-3434.07	262.79	-6.86	-3398.26	247.58	51.80	-3602.50	-7.92	1231.05	0.00	0.00	0.00	-1670.09	116.05	1572.44	-3548.54	-80.92	1639.42	-3516.96	168.13	1623.95	-3662.91	29.36	1612.86	595.33	-17.82	78.41	1192.96	7.85	78.95	570.09
0.99000	-3382.28	25.66	21.05	-3200.88	160.30	5.67	-3369.04	23.90	8.01	-3381.07	44.46	70.69	-3655.61	-31.03	7.75	-3680.11	12.68	7.32	-3460.03	262.52	-12.80	-3408.18	244.41	52.01	-3602.50	-7.92	1231.05	0.00	0.00	0.00	-1670.09	116.05	1572.44	-3548.54	-80.92	1639.42	-3518.68	168.50	1623.67	-3661.05	30.04	1613.10	593.31	-18.46	77.80	1193.18	8.20	79.11	569.18
1.00000	-3382.28	25.66	21.05	-3200.88	160.30	5.67	-3369.04	23.90	8.01	-3381.07	44.46	70.69	-3655.61	-31.03	7.75	-3680.11	12.68	7.32	-3433.27	263.66	-8.46	-3364.41	245.06	58.07	-3602.50	-7.92	1231.05	0.00	0.00	0.00	-1670.09	116.05	1572.44	-3548.54	-80.92	1639.42	-3520.45	168.88	1623.41	-3659.20	30.73	1613.36	593.83	-18.00	78.09	1193.22	8.58	79.35	568.93
1.01000	-3382.28	25.66	21.05	-3200.88	160.30	5.67	-3369.04	23.90	8.01	-3381.07	44.46	70.69	-3655.61	-31.03	7.75	-3680.11	12.68	7.32	-3420.95	262.81	-6.11	-3348.63	246.75	59.89	-3602.50	-7.92	1231.05	0.00	0.00	0.00	-1670.09	116.05	1572.44	-3548.54	-80.92	1639.42	-3522.27	169.27	1623.15	-3657.38	31.44	1613.65	594.57	-17.75	78.13	1192.91	8.40	78.99	569.18
1.02000	-3382.28	25.66	21.05	-3200.88	160.30	5.67	-3369.04	23.90	8.01	-3381.07	44.46	70.69	-3655.61	-31.03	7.75	-3680.11	12.68	7.32	-3427.64	261.75	-6.94	-3362.06	247.92	59.33	-3602.50	-7.92	1231.05	0.00	0.00	0.00	-1670.09	116.05	1572.44	-3548.54	-80.92	1639.42	-3524.13	169.66	1622.91	-3655.57	32.17	1613.97	596.07	-17.78	78.53	1192.81	8.14	79.05	569.73
1.03000	-3382.28	25.66	21.05	-3200.88	160.30	5.67	-3369.04	23.90	8.01	-3381.07	44.46	70.69	-3655.61	-31.03	7.75	-3680.11	12.68	7.32	-3376.08	261.50	1.84	-3402.60	248.11	51.00	-3602.50	-7.92	1231.05	0.00	0.00	0.00	-1670.09	116.05	1572.44	-3548.54	-80.92	1639.42	-3526.02	170.05	1622.67	-3653.78	32.91	1614.31	596.77	-17.28	78.95	1192.57	8.17	79.16	569.53
1.04000	-3382.28	25.66	21.05	-3200.88	160.30	5.67	-3369.04	23.90	8.01	-3381.07	44.46	70.69	-3655.61	-31.03	7.75	-3680.11	12.68	7.32	-3413.76	264.03	-5.15	-3324.35	245.86	63.99	-3602.50	-7.92	1231.05	0.00	0.00	0.00	-1670.09	116.05	1572.44	-3548.54	-80.92	1639.42	-3527.95	170.46	1622.45	-3652.02	33.67	1614.68	595.06	-17.47	78.41	1193.43	7.83	79.37	569.48
1.05000	-3382.28	25.66	21.05	-3200.88	160.30	5.67	-3369.04	23.90	8.01	-3381.07	44.46	70.69	-3655.61	-31.03	7.75	-3680.11	12.68	7.32	-3415.30	262.66	-6.75	-3356.56	248.62	59.61	-3602.50	-7.92	1231.05	0.00	0.00	0.00	-1670.09	116.05	1572.44	-3548.54	-80.92	1639.42	-3529.91	170.86	1622.24	-3650.28	34.44	1615.08	594.98	-17.74	78.18	1193.07	8.84	79.30	569.20
1.06000	-3382.28	25.66	21.05	-3200.88	160.30	5.67	-3369.04	23.90	8.01	-3381.07	44.46	70.69	-3655.61	-31.03	7.75	-3680.11	12.68	7.32	-3443.80	262.42	-9.45	-3367.42	246.45	56.91	-3602.50	-7.92	1231.05	0.00	0.00	0.00	-1670.09	116.05	1572.44	-3548.54	-80.92	1639.42	-3531.89	171.28	1622.04	-3648.59	35.23	1615.52	596.20	-17.65	78.70	1193.73	9.17	79.56	569.57
1.07000	-3382.28	25.66	21.05	-3200.88	160.30	5.67	-3369.04	23.90	8.01	-3381.07	44.46	70.69	-3655.61	-31.03	7.75	-3680.11	12.68	7.32	-3428.22	260.95	-5.72	-3317.83	247.50	63.87	-3602.50	-7.92	1231.05	0.00	0.00	0.00	-1670.09	116.05	1572.44	-3548.54	-80.92	1639.42	-3533.90	171.70	1621.85	-3646.92	36.03	1615.98	597.06	-17.04	79.15	1192.49	8.19	78.92	569.10
1.08000	-3382.28	25.66	21.05	-3200.88	160.30	5.67	-3369.04	23.90	8.01	-3381.07	44.46	70.69	-3655.61	-31.03	7.75	-3680.11	12.68	7.32	-3443.13	261.80	-10.69	-3327.17	248.30	63.37	-3602.50	-7.92	1231.05	0.00	0.00	0.00	-1670.09	116.05	1572.44	-3548.54	-80.92	1639.42	-3535.93	172.13	1621.67	-3645.30	36.85	1616.47	595.53	-17.67	78.75	1192.70	8.60	79.17	569.71
1.09000	-3382.28	25.66	21.05	-3200.88	160.30	5.67	-3369.04	23.90	8.01	-3381.07	44.46	70.69	-3655.61	-31.03	7.75	-3680.11	12.68	7.32	-3436.66	264.12	-8.37	-3336.89	248.03	63.20	-3602.50	-7.92	1231.05	0.00	0.00	0.00	-1670.09	116.05	1572.44	-3548.54	-80.92	1639.42	-3537.98	172.57	1621.50	-3643.72	37.69	1616.99	595.12	-17.80	78.33	1193.64	8.87	79.36	569.19
1.10000	-3382.28	25.66	21.05	-3200.88	160.30	5.67	-3369.04	23.90	8.01	-3381.07	44.46	70.69	-3655.61	-31.03	7.75	-3680.11	12.68	7.32	-3457.65	260.95	-12.28	-3395.63	245.19	51.76	-3602.50	-7.92	1231.05	0.00	0.00	0.00	-1670.09	116.05	1572.44	-3548.54	-80.92	1639.42	-3540.04	173.02	1621.34	-3642.18	38.54	1617.55	594.28	-18.10	78.36	1192.86	8.86	79.08	569.08
1.11000	-3382.28	25.66	21.05	-3200.88	160.30	5.67	-3369.04	23.90	8.01	-3381.07	44.46	70.69	-3655.61	-31.03	7.75	-3680.11	12.68	7.32	-3425.27	259.97	-7.79	-3364.87	246.09	56.25	-3602.50	-7.92	1231.05	0.00	0.00	0.00	-1670.09	116.05	1572.44	-3548.54	-80.92	1639.42	-3542.11	173.47	1621.19	-3640.70	39.40	1618.13	595.13	-18.15	78.42	1193.02	8.57	79.06	569.11
1.12000	-3382.28	25.66	21.05	-3200.88	160.30	5.67	-3369.04	23.90	8.01	-3381.07	44.46	70.69	-3655.61	-31.03	7.75	-3680.11	12.68	7.32	-3416.01	257.58	-6.65	-3327.65	245.42	62.93	-3602.50	-7.92	1231.05	0.00	0.00	0.00	-1670.09	116.05	1572.44	-3548.54	-80.92	1639.42	-3544.19	173.93	1621.05	-3639.26	40.28	1618.75	596.43	-17.20	78.84	1192.25	8.22	78.72	568.85
1.13000	-3382.28	25.66	21.05	-3200.88	160.30	5.67	-3369.04	23.90	8.01	-3381.07	44.46	70.69	-3655.61	-31.03	7.75	-3680.11	12.68	7.32	-3434.46	261.48	-8.59	-3355.76	248.43	57.79	-3602.50	-7.92	1231.05	0.00	0.00	0.00	-1670.09	116.05	1572.44	-3548.54	-80.92	1639.42	-3546.27	174.40	1620.93	-3637.89	41.18	1619.41	595.91	-17.51	78.53	1192.20	8.31	78.70	568.98
1.14000	-3382.28	25.66	21.05	-3200.88	160.30	5.67	-3369.04	23.90	8.01	-3381.07	44.46	70.69	-3655.61	-31.03	7.75	-3680.11	12.68	7.32	-3421.55	262.28	-5.43	-3387.33	248.88	52.50	-3602.50	-7.92	1231.05	0.00	0.00	0.00	-1670.09	116.05	1572.44	-3548.54	-80.92	1639.42	-3548.35	174.88	1620.81	-3636.57	42.09	1620.09	595.45	-17.70	78.25	1192.62	8.11	78.76	569.00
1.15000	-3382.28	25.66	21.05	-3200.88	160.30	5.67	-3369.04	23.90	8.01	-3381.07	44.46	70.69	-3655.61	-31.03	7.75	-3680.11	12.68	7.32	-3409.00	262.27	-4.65	-3297.33	247.96	67.02	-3602.50	-7.92	1231.05	0.00	0.00	0.00	-1670.09	116.05	1572.44	-3548.54	-80.92	1639.42	-3550.42	175.37	1620.70	-3635.32	43.02	1620.82	595.33	-17.94	78.24	1193.21	8.23	78.82	568.97
1.16000	-3382.28	25.66	21.05	-3200.88	160.30	5.67	-3369.04	23.90	8.01	-3381.07	44.46	70.69	-3655.61	-31.03	7.75	-3680.11	12.68	7.32	-3426.43	262.81	-6.64	-3341.55	246.11	58.63	-3602.50	-7.92	1231.05	0.00	0.00	0.00	-1670.09	116.05	1572.44	-3548.54	-80.92	1639.42	-3552.49	175.87	1620.60	-3634.14	43.96	1621.57	595.27	-17.79	78.34	1192.75	8.41	78.90	568.48
1.17000	-3382.28	25.66	21.05	-3200.88	160.30	5.67	-3369.04	23.90	8.01	-3381.07	44.46	70.69	-3655.61	-31.03	7.75	-3680.11	12.68	7.32	-3419.24	261.20	-5.07	-3373.84	245.27	55.97	-3602.50	-7.92	1231.05	0.00	0.00	0.00	-1670.09	116.05	1572.44	-3548.54	-80.92	1639.42	-3554.55	176.38	1620.52	-3633.07	44.91	1622.37	594.77	-17.97	78.28	1192.35	8.46	78.91	568.95
1.18000	-3382.28	25.66	21.05	-3200.88	160.30	5.67	-3369.04	23.90	8.01	-3381.07	44.46	70.69	-3655.61	-31.03	7.75	-3680.11	12.68	7.32	-3418.09	261.89	-5.82	-3353.04	248.23	59.03	-3602.50	-7.92	1231.05	0.00	0.00	0.00	-1670.09	116.05	1572.44	-3548.54	-80.92	1639.42	-3556.59	176.90	1620.44	-3679.43	43.55	1624.89	594.56	-17.65	78.23	1192.86	8.11	79.04	570.07
1.19000	-3382.28	25.66	21.05	-3200.88	160.30	5.67	-3369.04	23.90	8.01	-3381.07	44.46	70.69	-3655.61	-31.03	7.75	-3680.11	12.68	7.32	-3449.91	262.70	-11.41	-3361.34	245.81	59.14	-3602.50	-7.92	1231.05	0.00	0.00	0.00	-1670.09	116.05	1572.44	-3548.54	-80.92	1639.42	-3558.61	177.43	1620.37	-3648.60	42.51	1624.25	595.48	-17.98	78.61	1192.65	8.35	79.08	568.88
1.20000	-3382.28	25.66	21.05	-3200.88	160.30	5.67	-3369.04	23.90	8.01	-3381.07	44.46	70.69	-3655.61	-31.03	7.75	-3680.11	12.68	7.32	-3464.81	262.91	-12.83	-3382.15	247.97	52.95	-3602.50	-7.92	1231.05	0.00	0.00	0.00	-1670.09	116.05	1572.44	-3548.54	-80.92	1639.42	-3560.62	177.97	1620.31	-3615.42	45.44	1623.20	596.29	-18.14	78.91	1192.92	8.37	79.17	568.29
1.21000	-3382.28	25.66	21.05	-3200.88	160.30	5.67	-3369.04	23.90	8.01	-3381.07	44.46	70.69	-3655.61	-31.03	7.75	-3680.11	12.68	7.32	-3455.13	262.88	-12.24	-3354.09	248.29	59.45	-3602.50	-7.92	1231.05	0.00	0.00	0.00	-1670.09	116.05	1572.44	-3548.54	-80.92	1639.42	-3562.60	178.52	1620.26	-3636.73	45.31	1627.41	596.19	-17.90	78.64	1193.16	8.56	79.14	569.20
1.22000	-3382.28	25.66	21.05	-3200.88	160.30	5.67	-3369.04	23.90	8.01	-3381.07	44.46	70.69	-3655.61	-31.03	7.75	-3680.11	12.68	7.32	-3412.17	262.66	-6.38	-3303.62	247.74	64.69	-3602.50	-7.92	1231.05	0.00	0.00	0.00	-1670.09	116.05	1572.44	-3548.54	-80.92	1639.42	-3564.55	179.08	1620.22	-3623.76	50.92	1628.01	595.28	-17.79	78.27	1192.65	8.68	79.25	568.92
1.23000	-3382.28	25.66	21.05	-3200.88	160.30	5.67	-3369.04	23.90	8.01	-3381.07	44.46	70.69	-3655.61	-31.03	7.75	-3680.11	12.68	7.32	-3443.95	264.16	-11.52	-3373.61	248.16	55.25	-3602.50	-7.92	1231.05	0.00	0.00	0.00	-1670.09	116.05	1572.44	-3548.54	-80.92	1639.42	-3566.47	179.65	1620.19	-3649.63	50.16	1628.47	595.85	-17.52	78.64	1192.58	8.54	79.18	568.30
1.24000	-3382.28	25.66	21.05	-3200.88	160.30	5.67	-3369.04	23.90	8.01	-3381.07	44.46	70.69	-3655.61	-31.03	7.75	-3680.11	12.68	7.32	-3432.80	262.36	-8.29	-3354.58	249.62	59.26	-3602.50	-7.92	1231.05	0.00	0.00	0.00	-1670.09	116.05	1572.44	-3548.54	-80.92	1639.42	-3568.35	180.24	1620.17	-3625.32	52.87	1627.52	594.71	-17.96	77.97	1193.37	8.87	78.96	568.97
1.25000	-3382.28	25.66	21.05	-3200.88	160.30	5.67	-3369.04	23.90	8.01	-3381.07	44.46	70.69	-3655.61	-31.03	7.75	-3680.11	12.68	7.32	-3402.76	260.68	-3.76	-3344.06	249.45	59.54	-3602.50	-7.92	1231.05	0.00	0.00	0.00	-1670.09	116.05	1572.44	-3548.54	-80.92	1639.42	-3570.20	180.84	1620.16	-3603.60	54.04	1626.86	595.94	-17.61	78.66	1192.61	8.31	78.71	569.34
1.26000	-3382.28	25.66	21.05	-3200.88	160.30	5.67	-3369.04	23.90	8.01	-3381.07	44.46	70.69	-3655.61	-31.03	7.75	-3680.11	12.68	7.32	-3408.06	261.49	-4.15	-3362.06	248.25	57.33	-3602.50	-7.92	1231.05	0.00	0.00	0.00	-1670.09	116.05	1572.44	-3548.54	-80.92	1639.42	-3572.00	181.44	1620.15	-3595.41	55.69	1626.64	595.13	-17.41	78.34	1192.61	8.17	78.84	569.06
1.27000	-3382.28	25.66	21.05	-3200.88	160.30	5.67	-3369.04	23.90	8.01	-3381.07	44.46	70.69	-3655.61	-31.03	7.75	-3680.11	12.68	7.32	-3445.99	262.95	-11.20	-3363.87	248.85	56.94	-3602.50	-7.92	1231.05	0.00	0.00	0.00	-1670.09	116.05	1572.44	-3548.54	-80.92	1639.42	-3573.76	182.07	1620.16	-3598.37	56.84	1627.00	594.74	-17.57	78.17	1193.37	8.37	79.33	569.68
1.28000	-3382.28	25.66	21.05	-3200.88	160.30	5.67	-3369.04	23.90	8.01	-3381.07	44.46	70.69	-3655.61	-31.03	7.75	-3680.11	12.68	7.32	-3425.81	262.80	-6.97	-3332.09	248.40	59.51	-3602.50	-7.92	1231.05	0.00	0.00	0.00	-1670.09	116.05	1572.44	-3548.54	-80.92	1639.42	-3575.47	182.70	1620.17	-3590.89	56.80	1627.03	595.90	-17.42	78.62	1192.61	8.52	79.09	568.80
1.29000	-3382.28	25.66	21.05	-3200.88	160.30	5.67	-3369.04	23.90	8.01	-3381.07	44.46	70.69	-3655.61	-31.03	7.75	-3680.11	12.68	7.32	-3430.26	262.62	-7.95	-3349.07	249.44	56.81	-3602.50	-7.92	1231.05	0.00	0.00	0.00	-1670.09	116.05	1572.44	-3548.54	-80.92	1639.42	-3577.13	183.35	1620.19	-3567.22	57.54	1625.81	595.37	-18.01	78.47	1192.74	8.74	79.16	568.20
1.30000	-3382.28	25.66	21.05	-3200.88	160.30	5.67	-3369.04	23.90	8.01	-3381.07	44.46	70.69	-3655.61	-31.03	7.75	-3680.11	12.68	7.32	-3412.55	262.04	-5.46	-3333.83	248.33	59.72	-3602.50	-7.92	1231.05	0.00	0.00	0.00	-1670.09	116.05	1572.44	-3548.54	-80.92	1639.42	-3578.73	184.01	1620.23	-3592.65	57.83	1626.47	596.10	-18.00	78.71	1192.71	8.29	78.72	569.57
1.31000	-3382.28	25.66	21.05	-3200.88	160.30	5.67	-3369.04	23.90	8.01	-3381.07	44.46	70.69	-3655.61	-31.03	7.75	-3680.11	12.68	7.32	-3379.14	262.33	-0.83	-3355.74	250.41	58.77	-3602.50	-7.92	1231.05	0.00	0.00	0.00	-1670.09	116.05	1572.44	-3548.54	-80.92	1639.42	-3580.27	184.68	1620.27	-3571.55	57.08	1626.10	595.99	-17.66	78.56	1192.71	8.53	79.14	569.01
1.32000	-3382.28	25.66	21.05	-3200.88	160.30	5.67	-3369.04	23.90	8.01	-3381.07	44.46	70.69	-3655.61	-31.03	7.75	-3680.11	12.68	7.32	-3402.89	263.48	-4.51	-3349.43	249.21	58.05	-3602.50	-7.92	1231.05	0.00	0.00	0.00	-1670.09	116.05	1572.44	-3548.54	-80.92	1639.42	-3581.75	185.37	1620.31	-3563.33	57.07	1625.59	595.29	-17.55	78.53	1193.20	8.48	79.18	568.65
1.33000	-3382.28	25.66	21.05	-3200.88	160.30	5.67	-3369.04	23.90	8.01	-3381.07	44.46	70.69	-3655.61	-31.03	7.75	-3680.11	12.68	7.32	-3424.04	261.18	-7.99	-3366.83	249.20	56.39	-3602.50	-7.92	1231.05	0.00	0.00	0.00	-1670.09	116.05	1572.44	-3548.54	-80.92	1639.42	-3583.16	186.07	1620.37	-3563.67	60.04	1625.22	595.99	-17.83	78.81	1193.57	8.58	79.42	568.57
1.34000	-3382.28	25.66	21.05	-3200.88	160.30	5.67	-3369.04	23.90	8.01	-3381.07	44.46	70.69	-3655.61	-31.03	7.75	-3680.11	12.68	7.32	-3430.25	263.51	-8.34	-3370.67	247.91	53.31	-3602.50	-7.92	1231.05	0.00	0.00	0.00	-1670.09	116.05	1572.44	-3548.54	-80.92	1639.42	-3584.51	186.78	1620.44	-3587.51	60.44	1626.03	595.94	-18.03	78.64	1193.25	8.21	79.18	570.02
1.35000	-3382.28	25.66	21.05	-3200.88	160.30	5.67	-3369.04	23.90	8.01	-3381.07	44.46	70.69	-3655.61	-31.03	7.75	-3680.11	12.68	7.32	-3409.95	262.99	-5.76	-3368.51	246.88	54.82	-3602.50	-7.92	1231.05	0.00	0.00	0.00	-1670.09	116.05	1572.44	-3548.54	-80.92	1639.42	-3585.78	187.51	1620.51	-3584.11	62.41	1625.82	594.64	-17.50	78.54	1193.33	8.55	78.98	569.44
1.36000	-3382.28	25.66	21.05	-3200.88	160.30	5.67	-3369.04	23.90	8.01	-3381.07	44.46	70.69	-3655.61	-31.03	7.75	-3680.11	12.68	7.32	-3416.67	264.19	-4.98	-3313.80	246.76	63.13	-3602.50	-7.92	1231.05	0.00	0.00	0.00	-1670.09	116.05	1572.44	-3548.54	-80.92	1639.42	-3586.97	188.26	1620.59	-3555.47	63.85	1624.27	595.25	-17.91	78.58	1193.64	8.60	79.15	568.26
1.37000	-3382.28	25.66	21.05	-3200.88	160.30	5.67	-3369.04	23.90	8.01	-3381.07	44.46	70.69	-3655.61	-31.03	7.75	-3680.11	12.68	7.32	-3423.85	261.76	-7.51	-3353.63	250.60	57.54	-3602.50	-7.92	1231.05	0.00	0.00	0.00	-1670.09	116.05	1572.44	-3548.54	-80.92	1639.42	-3588.09	189.02	1620.68	-3563.54	65.25	1624.23	595.30	-17.50	78.51	1193.93	8.45	79.36	568.45
1.38000	-3382.28	25.66	21.05	-3200.88	160.30	5.67	-3369.04	23.90	8.01	-3381.07	44.46	70.69	-3655.61	-31.03	7.75	-3680.11	12.68	7.32	-3395.22	263.14	-2.75	-3371.88	249.58	53.51	-3602.50	-7.92	1231.05	0.00	0.00	0.00	-1670.09	116.05	1572.44	-3548.54	-80.92	1639.42	-3589.12	189.80	1620.78	-3573.85	64.66	1624.65	595.01	-17.70	78.34	1193.76	8.71	79.40	569.19
1.39000	-3382.28	25.66	21.05	-3200.88	160.30	5.67	-3369.04	23.90	8.01	-3381.07	44.46	70.69	-3655.61	-31.03	7.75	-3680.11	12.68	7.32	-3426.41	261.98	-9.20	-3318.35	250.77	62.51	-3602.50	-7.92	1231.05	0.00	0.00	0.00	-1670.09	116.05	1572.44	-3548.54	-80.92	1639.42	-3590.06	190.59	1620.88	-3567.21	65.29	1624.13	594.84	-17.76	78.36	1193.17	8.02	79.30	568.66
1.40000	-3382.28	25.66	21.05	-3200.88	160.30	5.67	-3369.04	23.90	8.01	-3381.07	44.46	70.69	-3655.61	-31.03	7.75	-3680.11	12.68	7.32	-3425.17	263.97	-7.90	-3339.28	247.88	59.83	-3602.50	-7.92	1231.05	0.00	0.00	0.00	-1670.09	116.05	1572.44	-3548.54	-80.92	1639.42	-3590.92	191.39	1620.99	-3558.72	67.82	1623.34	596.05	-17.63	78.83	1192.85	8.17	79.11	568.67
1.41000	-3382.28	25.66	21.05	-3200.88	160.30	5.67	-3369.04	23.90	8.01	-3381.07	44.46	70.69	-3655.61	-31.03	7.75	-3680.11	12.68	7.32	-3448.40	264.80	-12.88	-3343.25	252.59	58.42	-3602.50	-7.92	1231.05	0.00	0.00	0.00	-1670.09	116.05	1572.44	-3548.54	-80.92	1639.42	-3591.68	192.22	1621.11	-3554.76	70.18	1623.74	597.27	-17.83	78.90	1193.20	8.33	79.11	568.22
1.42000	-3382.28	25.66	21.05	-3200.88	160.30	5.67	-3369.04	23.90	8.01	-3381.07	44.46	70.69	-3655.61	-31.03	7.75	-3680.11	12.68	7.32	-3416.04	263.43	-6.88	-3357.60	249.00	55.80	-3602.50	-7.92	1231.05	0.00	0.00	0.00	-1670.09	116.05	1572.44	-3548.54	-80.92	1639.42	-3592.34	193.06	1621.24	-3559.88	71.01	1623.08	596.26	-17.85	78.58	1193.71	8.28	79.26	568.33
1.43000	-3382.28	25.66	21.05	-3200.88	160.30	5.67	-3369.04	23.90	8.01	-3381.07	44.46	70.69	-3655.61	-31.03	7.75	-3680.11	12.68	7.32	-3427.35	263.32	-8.41	-3332.69	249.46	61.20	-3602.50	-7.92	1231.05	0.00	0.00	0.00	-1670.09	116.05	1572.44	-3548.54	-80.92	1639.42	-3592.90	193.91	1621.38	-3560.70	71.93	1622.69	595.66	-17.89	78.34	1193.28	8.33	79.24	569.15
1.44000	-3382.28	25.66	21.05	-3200.88	160.30	5.67	-3369.04	23.90	8.01	-3381.07	44.46	70.69	-3655.61	-31.03	7.75	-3680.11	12.68	7.32	-3389.56	263.14	-2.25	-3358.15	248.01	55.47	-3602.50	-7.92	1231.05	0.00	0.00	0.00	-1670.09	116.05	1572.44	-3548.54	-80.92	1639.42	-3593.36	194.79	1621.52	-3565.28	74.11	1622.27	595.35	-18.19	78.21	1193.24	8.48	78.93	567.87
1.45000	-3382.28	25.66	21.05	-3200.88	160.30	5.67	-3369.04	23.90	8.01	-3381.07	44.46	70.69	-3655.61	-31.03	7.75	-3680.11	12.68	7.32	-3412.69	262.19	-6.56	-3369.51	250.51	54.72	-3602.50	-7.92	1231.05	0.00	0.00	0.00	-1670.09	116.05	1572.44	-3548.54	-80.92	1639.42	-3593.71	195.68	1621.67	-3567.77	74.52	1621.83	595.48	-17.89	78.32	1193.10	9.21	79.25	568.32
1.46000	-3382.28	25.66	21.05	-3200.88	160.30	5.67	-3369.04	23.90	8.01	-3381.07	44.46	70.69	-3655.61	-31.03	7.75	-3680.11	12.68	7.32	-3426.24	263.84	-8.06	-3360.66	248.23	55.29	-3602.50	-7.92	1231.05	0.00	0.00	0.00	-1670.09	116.05	1572.44	-3548.54	-80.92	1639.42	-3593.95	196.58	1621.83	-3571.27	74.87	1621.44	596.35	-17.89	78.67	1192.91	9.20	79.27	568.17
1.47000	-3382.28	25.66	21.05	-3200.88	160.30	5.67	-3369.04	23.90	8.01	-3381.07	44.46	70.69	-3655.61	-31.03	7.75	-3680.11	12.68	7.32	-3464.84	261.12	-13.54	-3333.99	253.59	57.32	-3602.50	-7.92	1231.05	0.00	0.00	0.00	-1670.09	116.05	1572.44	-3548.54	-80.92	1639.42	-3594.08	197.51	1621.99	-3574.27	77.11	1621.86	595.54	-17.92	78.71	1192.90	8.56	79.28	568.00
1.48000	-3382.28	25.66	21.05	-3200.88	160.30	5.67	-3369.04	23.90	8.01	-3381.07	44.46	70.69	-3655.61	-31.03	7.75	-3680.11	12.68	7.32	-3403.04	264.31	-5.57	-3344.98	249.89	57.13	-3602.50	-7.92	1231.05	0.00	0.00	0.00	-1670.09	116.05	1572.44	-3548.54	-80.92	1639.42	-3594.09	198.45	1622.16	-3561.61	77.71	1620.61	595.93	-17.31	78.83	1193.62	8.51	79.28	567.07
1.49000	-3382.28	25.66	21.05	-3200.88	160.30	5.67	-3369.04	23.90	8.01	-3381.07	44.46	70.69	-3655.61	-31.03	7.75	-3680.11	12.68	7.32	-3410.42	263.97	-5.25	-3397.39	253.59	49.90	-3602.50	-7.92	1231.05	0.00	0.00	0.00	-1670.09	116.05	1572.44	-3548.54	-80.92	1639.42	-3593.97	199.42	1622.34	-3570.15	80.10	1621.55	595.10	-17.49	78.42	1193.93	8.60	79.32	568.09
1.50000	-3382.28	25.66	21.05	-3200.88	160.30	5.67	-3369.04	23.90	8.01	-3381.07	44.46	70.69	-3655.61	-31.03	7.75	-3680.11	12.68	7.32	-3424.76	264.51	-8.99	-3369.82	251.30	55.00	-3602.50	-7.92	1231.05	0.00	0.00	0.00	-1670.09	116.05	1572.44	-3548.54	-80.92	1639.42	-3593.74	200.40	1622.52	-3547.67	79.55	1619.19	594.02	-17.70	78.11	1193.09	8.19	78.94	569.56
1.51000	-3382.28	25.66	21.05	-3200.88	160.30	5.67	-3369.04	23.90	8.01	-3381.07	44.46	70.69	-3655.61	-31.03	7.75	-3680.11	12.68	7.32	-3435.19	263.61	-9.65	-3351.70	248.74	55.99	-3602.50	-7.92	1231.05	0.00	0.00	0.00	-1670.09	116.05	1572.44	-3548.54	-80.92	1639.42	-3593.37	201.40	1622.71	-3557.65	80.54	1619.68	594.56	-17.74	78.26	1192.59	8.57	78.82	568.74
1.52000	-3382.28	25.66	21.05	-3200.88	160.30	5.67	-3369.04	23.90	8.01	-3381.07	44.46	70.69	-3655.61	-31.03	7.75	-3680.11	12.68	7.32	-3424.82	260.94	-8.37	-3369.71	249.80	54.31	-3602.50	-7.92	1231.05	0.00	0.00	0.00	-1670.09	116.05	1572.44	-3548.54	-80.92	1639.42	-3592.87	202.41	1622.91	-3549.23	83.09	1618.82	595.87	-17.66	78.78	1192.76	8.27	79.01	567.86
1.53000	-3382.28	25.66	21.05	-3200.88	160.30	5.67	-3369.04	23.90	8.01	-3381.07	44.46	70.69	-3655.61	-31.03	7.75	-3680.11	12.68	7.32	-3413.49	262.80	-5.65	-3365.93	251.41	55.80	-3602.50	-7.92	1231.05	0.00	0.00	0.00	-1670.09	116.05	1572.44	-3548.54	-80.92	1639.42	-3592.24	203.45	1623.12	-3557.66	83.18	1619.05	596.07	-17.63	78.82	1193.06	8.40	79.10	568.96
1.54000	-3382.28	25.66	21.05	-3200.88	160.30	5.67	-3369.04	23.90	8.01	-3381.07	44.46	70.69	-3655.61	-31.03	7.75	-3680.11	12.68	7.32	-3407.17	260.78	-5.99	-3340.72	251.36	58.04	-3602.50	-7.92	1231.05	0.00	0.00	0.00	-1670.09	116.05	1572.44	-3548.54	-80.92	1639.42	-3591.46	204.51	1623.33	-3563.95	82.33	1618.55	595.67	-17.75	78.60	1192.31	8.43	79.11	569.30
1.55000	-3382.28	25.66	21.05	-3200.88	160.30	5.67	-3369.04	23.90	8.01	-3381.07	44.46	70.69	-3655.61	-31.03	7.75	-3680.11	12.68	7.32	-3417.04	261.40	-6.80	-3320.64	251.66	60.81	-3602.50	-7.92	1231.05	0.00	0.00	0.00	-1670.09	116.05	1572.44	-3548.54	-80.92	1639.42	-3590.55	205.59	1623.54	-3562.03	85.05	1618.29	595.80	-17.97	78.39	1192.44	7.99	78.94	569.98
1.56000	-3382.28	25.66	21.05	-3200.88	160.30	5.67	-3369.04	23.90	8.01	-3381.07	44.46	70.69	-3655.61	-31.03	7.75	-3680.11	12.68	7.32	-3405.94	263.64	-6.59	-3330.63	249.37	59.50	-3602.50	-7.92	1231.05	0.00	0.00	0.00	-1670.09	116.05	1572.44	-3548.54	-80.92	1639.42	-3589.49	206.68	1623.77	-3553.91	83.36	1617.92	595.59	-17.65	78.54	1192.45	8.68	78.84	568.04
1.57000	-3382.28	25.66	21.05	-3200.88	160.30	5.67	-3369.04	23.90	8.01	-3381.07	44.46	70.69	-3655.61	-31.03	7.75	-3680.11	12.68	7.32	-3418.82	265.21	-7.51	-3353.91	249.21	55.12	-3602.50	-7.92	1231.05	0.00	0.00	0.00	-1670.09	116.05	1572.44	-3548.54	-80.92	1639.42	-3588.28	207.80	1624.00	-3555.10	84.72	1617.44	595.35	-17.91	78.42	1192.99	8.13	78.83	567.40
1.58000	-3382.28	25.66	21.05	-3200.88	160.30	5.67	-3369.04	23.90	8.01	-3381.07	44.46	70.69	-3655.61	-31.03	7.75	-3680.11	12.68	7.32	-3400.29	263.94	-4.08	-3341.63	250.44	56.40	-3602.50	-7.92	1231.05	0.00	0.00	0.00	-1670.09	116.05	1572.44	-3548.54	-80.92	1639.42	-3586.92	208.94	1624.23	-3575.61	86.21	1617.24	595.35	-17.43	78.53	1193.36	7.98	79.10	568.82
1.59000	-3382.28	25.66	21.05	-3200.88	160.30	5.67	-3369.04	23.90	8.01	-3381.07	44.46	70.69	-3655.61	-31.03	7.75	-3680.11	12.68	7.32	-3424.63	263.92	-8.82	-3368.65	251.84	53.44	-3602.50	-7.92	1231.05	0.00	0.00	0.00	-1670.09	116.05	1572.44	-3548.54	-80.92	1639.42	-3585.40	210.10	1624.47	-3563.68	87.77	1616.29	595.00	-17.82	78.38	1193.21	9.06	79.05	569.38
1.60000	-3382.28	25.66	21.05	-3200.88	160.30	5.67	-3369.04	23.90	8.01	-3381.07	44.46	70.69	-3655.61	-31.03	7.75	-3680.11	12.68	7.32	-3455.95	265.00	-13.43	-3302.27	251.01	62.12	-3602.50	-7.92	1231.05	0.00	0.00	0.00	-1670.09	116.05	1572.44	-3548.54	-80.92	1639.42	-3583.73	211.28	1624.72	-3539.36	87.79	1615.65	596.05	-18.20	78.70	1192.69	8.40	78.81	569.10
1.61000	-3382.28	25.66	21.05	-3200.88	160.30	5.67	-3369.04	23.90	8.01	-3381.07	44.46	70.69	-3655.61	-31.03	7.75	-3680.11	12.68	7.32	-3413.99	263.20	-6.80	-3344.51	251.02	55.74	-3602.50	-7.92	1231.05	0.00	0.00	0.00	-1670.09	116.05	1572.44	-3548.54	-80.92	1639.42	-3581.89	212.48	1624.97	-3536.97	88.74	1615.56	595.54	-17.97	78.57	1192.81	8.28	78.91	568.51
1.62000	-3382.28	25.66	21.05	-3200.88	160.30	5.67	-3369.04	23.90	8.01	-3381.07	44.46	70.69	-3655.61	-31.03	7.75	-3680.11	12.68	7.32	-3443.68	264.30	-11.69	-3352.97	253.98	54.65	-3602.50	-7.92	1231.05	0.00	0.00	0.00	-1670.09	116.05	1572.44	-3548.54	-80.92	1639.42	-3579.88	213.71	1625.23	-3554.42	88.72	1615.52	595.26	-17.80	78.32	1193.41	8.71	79.29	568.71
1.63000	-3382.28	25.66	21.05	-3200.88	160.30	5.67	-3369.04	23.90	8.01	-3381.07	44.46	70.69	-3655.61	-31.03	7.75	-3680.11	12.68	7.32	-3421.86	263.62	-7.29	-3353.38	251.72	53.67	-3602.50	-7.92	1231.05	0.00	0.00	0.00	-1670.09	116.05	1572.44	-3548.54	-80.92	1639.42	-3577.70	214.95	1625.50	-3580.47	89.64	1615.90	595.91	-17.91	78.78	1192.84	8.34	79.05	568.35
1.64000	-3382.28	25.66	21.05	-3200.88	160.30	5.67	-3369.04	23.90	8.01	-3381.07	44.46	70.69	-3655.61	-31.03	7.75	-3680.11	12.68	7.32	-3401.15	262.15	-3.78	-3334.41	252.40	58.05	-3602.50	-7.92	1231.05	0.00	0.00	0.00	-1670.09	116.05	1572.44	-3548.54	-80.92	1639.42	-3575.36	216.22	1625.76	-3601.92	87.92	1617.87	595.50	-18.10	78.39	1192.62	8.13	78.84	568.28
1.65000	-3382.28	25.66	21.05	-3200.88	160.30	5.67	-3369.04	23.90	8.01	-3381.07	44.46	70.69	-3655.61	-31.03	7.75	-3680.11	12.68	7.32	-3411.69	262.48	-5.95	-3342.69	252.38	56.37	-3602.50	-7.92	1231.05	0.00	0.00	0.00	-1670.09	116.05	1572.44	-3548.54	-80.92	1639.42	-3572.82	217.52	1626.04	-3564.81	91.79	1615.34	595.04	-17.75	78.43	1192.69	8.72	78.76	568.49
1.66000	-3382.28	25.66	21.05	-3200.88	160.30	5.67	-3369.04	23.90	8.01	-3381.07	44.46	70.69	-3655.61	-31.03	7.75	-3680.11	12.68	7.32	-3408.63	263.67	-6.11	-3389.04	248.94	48.86	-3602.50	-7.92	1231.05	0.00	0.00	0.00	-1670.09	116.05	1572.44	-3548.54	-80.92	1639.42	-3565.11	223.43	1626.74	-3569.57	90.68	1615.04	594.98	-17.39	78.35	1193.94	8.44	79.23	569.39
1.67000	-3382.28	25.66	21.05	-3200.88	160.30	5.67	-3369.04	23.90	8.01	-3381.07	44.46	70.69	-3655.61	-31.03	7.75	-3680.11	12.68	7.32	-3382.04	264.45	-1.86	-3379.28	250.73	49.86	-3602.50	-7.92	1231.05	0.00	0.00	0.00	-1670.09	116.05	1572.44	-3548.54	-80.92	1639.42	-3628.02	220.53	1631.00	-3570.80	92.36	1615.55	595.56	-17.61	78.41	1192.72	8.65	79.14	569.13
1.68000	-3382.28	25.66	21.05	-3200.88	160.30	5.67	-3369.04	23.90	8.01	-3381.07	44.46	70.69	-3655.61	-31.03	7.75	-3680.11	12.68	7.32	-3430.09	263.45	-9.87	-3325.36	250.76	58.03	-3602.50	-7.92	1231.05	0.00	0.00	0.00	-1670.09	116.05	1572.44	-3548.54	-80.92	1639.42	-3542.45	220.77	1626.32	-3555.62	93.78	1615.22	595.54	-16.89	78.59	1192.47	8.38	79.06	568.92
1.69000	-3382.28	25.66	21.05	-3200.88	160.30	5.67	-3369.04	23.90	8.01	-3381.07	44.46	70.69	-3655.61	-31.03	7.75	-3680.11	12.68	7.32	-3431.61	264.32	-10.77	-3327.89	250.06	57.38	-3602.50	-7.92	1231.05	0.00	0.00	0.00	-1670.09	116.05	1572.44	-3548.54	-80.92	1639.42	-3567.05	221.60	1628.00	-3544.01	93.59	1615.01	594.54	-18.03	78.33	1192.91	7.89	78.99	568.40
1.70000	-3382.28	25.66	21.05	-3200.88	160.30	5.67	-3369.04	23.90	8.01	-3381.07	44.46	70.69	-3655.61	-31.03	7.75	-3680.11	12.68	7.32	-3423.93	261.66	-8.12	-3363.70	252.51	51.60	-3602.50	-7.92	1231.05	0.00	0.00	0.00	-1670.09	116.05	1572.44	-3548.54	-80.92	1639.42	-3584.66	223.96	1629.55	-3569.54	93.35	1616.45	594.95	-18.14	78.21	1192.77	8.50	78.95	568.90
1.71000	-3382.28	25.66	21.05	-3200.88	160.30	5.67	-3369.04	23.90	8.01	-3381.07	44.46	70.69	-3655.61	-31.03	7.75	-3680.11	12.68	7.32	-3471.66	262.20	-15.32	-3349.12	254.90	53.30	-3602.50	-7.92	1231.05	0.00	0.00	0.00	-1670.09	116.05	1572.44	-3548.54	-80.92	1639.42	-3570.28	225.29	1628.58	-3571.50	96.68	1614.71	595.11	-18.42	78.30	1192.72	8.45	78.81	568.86
1.72000	-3382.28	25.66	21.05	-3200.88	160.30	5.67	-3369.04	23.90	8.01	-3381.07	44.46	70.69	-3655.61	-31.03	7.75	-3680.11	12.68	7.32	-3437.85	264.92	-9.78	-3308.24	252.57	61.65	-3602.50	-7.92	1231.05	0.00	0.00	0.00	-1670.09	116.05	1572.44	-3548.54	-80.92	1639.42	-3527.29	224.75	1625.55	-3571.95	95.13	1616.01	595.35	-18.06	78.24	1193.22	8.24	78.85	568.73
1.73000	-3382.28	25.66	21.05	-3200.88	160.30	5.67	-3369.04	23.90	8.01	-3381.07	44.46	70.69	-3655.61	-31.03	7.75	-3680.11	12.68	7.32	-3433.96	262.48	-9.67	-3357.95	248.14	53.37	-3602.50	-7.92	1231.05	0.00	0.00	0.00	-1670.09	116.05	1572.44	-3548.54	-80.92	1639.42	-3531.96	224.99	1626.08	-3573.27	95.96	1617.30	595.45	-17.73	78.43	1192.41	8.37	78.79	568.56
1.74000	-3382.28	25.66	21.05	-3200.88	160.30	5.67	-3369.04	23.90	8.01	-3381.07	44.46	70.69	-3655.61	-31.03	7.75	-3680.11	12.68	7.32	-3435.57	265.73	-10.18	-3338.97	250.56	58.06	-3602.50	-7.92	1231.05	0.00	0.00	0.00	-1670.09	116.05	1572.44	-3548.54	-80.92	1639.42	-3523.37	226.20	1626.21	-3562.94	97.79	1614.80	595.26	-17.76	78.55	1193.21	8.73	79.19	569.14
1.75000	-3382.28	25.66	21.05	-3200.88	160.30	5.67	-3369.04	23.90	8.01	-3381.07	44.46	70.69	-3655.61	-31.03	7.75	-3680.11	12.68	7.32	-3402.94	265.08	-4.14	-3363.40	251.69	51.80	-3602.50	-7.92	1231.05	0.00	0.00	0.00	-1670.09	116.05	1572.44	-3548.54	-80.92	1639.42	-3557.44	228.67	1626.27	-3563.66	98.20	1615.75	595.13	-17.58	78.41	1193.31	8.71	79.12	568.27
1.76000	-3382.28	25.66	21.05	-3200.88	160.30	5.67	-3369.04	23.90	8.01	-3381.07	44.46	70.69	-3655.61	-31.03	7.75	-3680.11	12.68	7.32	-3420.99	262.39	-8.29	-3339.12	249.10	56.72	-3602.50	-7.92	1231.05	0.00	0.00	0.00	-1670.09	116.05	1572.44	-3548.54	-80.92	1639.42	-3597.21	225.80	1628.24	-3598.94	100.42	1617.30	594.57	-18.10	78.03	1192.81	8.28	79.09	568.15
1.77000	-3382.28	25.66	21.05	-3200.88	160.30	5.67	-3369.04	23.90	8.01	-3381.07	44.46	70.69	-3655.61	-31.03	7.75	-3680.11	12.68	7.32	-3434.03	261.09	-10.59	-3391.12	253.63	48.27	-3602.50	-7.92	1231.05	0.00	0.00	0.00	-1670.09	116.05	1572.44	-3548.54	-80.92	1639.42	-3571.14	226.88	1628.07	-3555.71	100.60	1617.28	595.41	-17.22	78.46	1193.29	8.70	79.47	567.61
1.78000	-3382.28	25.66	21.05	-3200.88	160.30	5.67	-3369.04	23.90	8.01	-3381.07	44.46	70.69	-3655.61	-31.03	7.75	-3680.11	12.68	7.32	-3435.23	262.62	-11.51	-3352.10	252.55	53.46	-3602.50	-7.92	1231.05	0.00	0.00	0.00	-1670.09	116.05	1572.44	-3548.54	-80.92	1639.42	-3561.55	226.85	1627.73	-3567.61	102.11	1615.66	595.22	-17.81	78.48	1194.03	8.10	79.26	567.57
1.79000	-3382.28	25.66	21.05	-3200.88	160.30	5.67	-3369.04	23.90	8.01	-3381.07	44.46	70.69	-3655.61	-31.03	7.75	-3680.11	12.68	7.32	-3439.44	261.77	-11.51	-3338.92	250.07	54.51	-3602.50	-7.92	1231.05	0.00	0.00	0.00	-1670.09	116.05	1572.44	-3548.54	-80.92	1639.42	-3551.56	227.94	1627.83	-3563.52	101.55	1616.26	595.46	-17.66	78.58	1194.00	8.10	79.23	570.07
1.80000	-3382.28	25.66	21.05	-3200.88	160.30	5.67	-3369.04	23.90	8.01	-3381.07	44.46	70.69	-3655.61	-31.03	7.75	-3680.11	12.68	7.32	-3408.65	261.61	-6.86	-3314.14	250.00	58.53	-3602.50	-7.92	1231.05	0.00	0.00	0.00	-1670.09	116.05	1572.44	-3548.54	-80.92	1639.42	-3580.10	231.37	1627.68	-3547.65	103.08	1614.32	595.38	-18.19	78.42	1193.47	7.91	79.09	570.50
1.81000	-3382.28	25.66	21.05	-3200.88	160.30	5.67	-3369.04	23.90	8.01	-3381.07	44.46	70.69	-3655.61	-31.03	7.75	-3680.11	12.68	7.32	-3430.32	263.44	-9.40	-3383.76	251.88	50.14	-3602.50	-7.92	1231.05	0.00	0.00	0.00	-1670.09	116.05	1572.44	-3548.54	-80.92	1639.42	-3569.83	231.93	1628.19	-3547.28	100.09	1615.88	594.69	-17.73	78.23	1192.38	8.67	79.04	568.97
1.82000	-3382.28	25.66	21.05	-3200.88	160.30	5.67	-3369.04	23.90	8.01	-3381.07	44.46	70.69	-3655.61	-31.03	7.75	-3680.11	12.68	7.32	-3410.97	263.54	-6.12	-3375.47	252.32	50.46	-3602.50	-7.92	1231.05	0.00	0.00	0.00	-1670.09	116.05	1572.44	-3548.54	-80.92	1639.42	-3553.01	231.27	1627.03	-3545.47	99.12	1617.65	594.07	-17.93	78.13	1192.66	8.62	79.06	568.89
1.83000	-3382.28	25.66	21.05	-3200.88	160.30	5.67	-3369.04	23.90	8.01	-3381.07	44.46	70.69	-3655.61	-31.03	7.75	-3680.11	12.68	7.32	-3429.43	263.27	-9.54	-3364.93	252.01	50.22	-3602.50	-7.92	1231.05	0.00	0.00	0.00	-1670.09	116.05	1572.44	-3548.54	-80.92	1639.42	-3548.52	229.43	1626.84	-3569.01	102.29	1617.85	595.41	-18.30	78.27	1193.44	8.36	79.22	569.60
1.84000	-3382.28	25.66	21.05	-3200.88	160.30	5.67	-3369.04	23.90	8.01	-3381.07	44.46	70.69	-3655.61	-31.03	7.75	-3680.11	12.68	7.32	-3420.55	262.64	-8.21	-3346.02	251.31	51.95	-3602.50	-7.92	1231.05	0.00	0.00	0.00	-1670.09	116.05	1572.44	-3548.54	-80.92	1639.42	-3520.61	228.37	1627.03	-3566.49	101.67	1617.83	597.04	-17.81	78.88	1192.95	7.87	79.08	569.69
1.85000	-3382.28	25.66	21.05	-3200.88	160.30	5.67	-3369.04	23.90	8.01	-3381.07	44.46	70.69	-3655.61	-31.03	7.75	-3680.11	12.68	7.32	-3429.29	264.16	-9.82	-3365.49	251.13	51.21	-3602.50	-7.92	1231.05	0.00	0.00	0.00	-1670.09	116.05	1572.44	-3548.54	-80.92	1639.42	-3549.81	228.42	1627.61	-3517.18	103.20	1615.75	595.98	-17.55	78.54	1193.12	8.43	79.32	568.92
1.86000	-3382.28	25.66	21.05	-3200.88	160.30	5.67	-3369.04	23.90	8.01	-3381.07	44.46	70.69	-3655.61	-31.03	7.75	-3680.11	12.68	7.32	-3425.11	263.19	-9.43	-3332.46	252.29	56.51	-3602.50	-7.92	1231.05	0.00	0.00	0.00	-1670.09	116.05	1572.44	-3548.54	-80.92	1639.42	-3537.04	228.58	1626.63	-3548.53	102.57	1616.81	596.03	-17.18	78.68	1193.13	8.39	79.25	568.17
1.87000	-3382.28	25.66	21.05	-3200.88	160.30	5.67	-3369.04	23.90	8.01	-3381.07	44.46	70.69	-3655.61	-31.03	7.75	-3680.11	12.68	7.32	-3423.17	263.21	-7.28	-3390.05	250.12	48.19	-3602.50	-7.92	1231.05	0.00	0.00	0.00	-1670.09	116.05	1572.44	-3548.54	-80.92	1639.42	-3560.50	228.88	1627.30	-3553.57	100.20	1618.02	595.82	-17.88	78.56	1192.78	8.30	79.08	568.47
1.88000	-3382.28	25.66	21.05	-3200.88	160.30	5.67	-3369.04	23.90	8.01	-3381.07	44.46	70.69	-3655.61	-31.03	7.75	-3680.11	12.68	7.32	-3405.81	263.94	-5.58	-3416.77	249.84	43.89	-3602.50	-7.92	1231.05	0.00	0.00	0.00	-1670.09	116.05	1572.44	-3548.54	-80.92	1639.42	-3571.34	227.96	1628.45	-3582.16	102.11	1617.95	594.68	-18.15	78.19	1192.52	8.20	78.85	568.94
1.89000	-3382.28	25.66	21.05	-3200.88	160.30	5.67	-3369.04	23.90	8.01	-3381.07	44.46	70.69	-3655.61	-31.03	7.75	-3680.11	12.68	7.32	-3416.57	262.67	-7.82	-3415.69	250.83	43.20	-3602.50	-7.92	1231.05	0.00	0.00	0.00	-1670.09	116.05	1572.44	-3548.54	-80.92	1639.42	-3578.15	229.03	1627.34	-3547.24	101.83	1616.16	595.68	-18.05	78.25	1193.04	8.66	79.09	567.96
1.90000	-3382.28	25.66	21.05	-3200.88	160.30	5.67	-3369.04	23.90	8.01	-3381.07	44.46	70.69	-3655.61	-31.03	7.75	-3680.11	12.68	7.32	-3423.91	262.40	-10.45	-3388.09	251.04	47.43	-3602.50	-7.92	1231.05	0.00	0.00	0.00	-1670.09	116.05	1572.44	-3548.54	-80.92	1639.42	-3558.94	228.22	1625.81	-3543.56	101.49	1615.68	596.03	-17.55	78.86	1193.76	8.59	79.42	569.40
1.91000	-3382.28	25.66	21.05	-3200.88	160.30	5.67	-3369.04	23.90	8.01	-3381.07	44.46	70.69	-3655.61	-31.03	7.75	-3680.11	12.68	7.32	-3418.41	264.26	-8.94	-3367.52	249.31	52.60	-3602.50	-7.92	1231.05	0.00	0.00	0.00	-1670.09	116.05	1572.44	-3548.54	-80.92	1639.42	-3575.29	228.62	1627.25	-3548.43	101.09	1615.36	596.06	-17.43	78.86	1193.69	8.01	79.14	568.94
1.92000	-3382.28	25.66	21.05	-3200.88	160.30	5.67	-3369.04	23.90	8.01	-3381.07	44.46	70.69	-3655.61	-31.03	7.75	-3680.11	12.68	7.32	-3412.38	263.03	-7.63	-3327.72	251.07	56.50	-3602.50	-7.92	1231.05	0.00	0.00	0.00	-1670.09	116.05	1572.44	-3548.54	-80.92	1639.42	-3574.59	228.17	1626.79	-3540.41	100.93	1615.66	594.52	-17.72	78.06	1192.62	8.24	79.08	569.56
1.93000	-3382.28	25.66	21.05	-3200.88	160.30	5.67	-3369.04	23.90	8.01	-3381.07	44.46	70.69	-3655.61	-31.03	7.75	-3680.11	12.68	7.32	-3425.93	261.64	-9.38	-3325.53	252.34	57.75	-3602.50	-7.92	1231.05	0.00	0.00	0.00	-1670.09	116.05	1572.44	-3548.54	-80.92	1639.42	-3543.22	227.17	1625.11	-3556.62	98.62	1616.03	595.62	-18.07	78.50	1192.25	8.30	78.75	568.69
1.94000	-3382.28	25.66	21.05	-3200.88	160.30	5.67	-3369.04	23.90	8.01	-3381.07	44.46	70.69	-3655.61	-31.03	7.75	-3680.11	12.68	7.32	-3436.67	262.77	-13.07	-3335.94	252.27	55.85	-3602.50	-7.92	1231.05	0.00	0.00	0.00	-1670.09	116.05	1572.44	-3548.54	-80.92	1639.42	-3571.73	224.56	1626.93	-3540.80	97.09	1615.28	595.42	-17.67	78.45	1192.09	8.38	78.92	567.74
1.95000	-3382.28	25.66	21.05	-3200.88	160.30	5.67	-3369.05	23.91	8.01	-3381.07	44.46	70.69	-3655.61	-31.03	7.75	-3680.11	12.68	7.32	-3438.54	263.81	-10.99	-3366.76	251.25	51.49	-3602.50	-7.92	1231.05	0.00	0.00	0.00	-1670.09	116.05	1572.44	-3548.54	-80.92	1639.42	-3524.99	226.91	1625.89	-3557.72	97.30	1616.15	594.78	-17.66	78.13	1193.93	8.39	79.46	569.56
1.96000	-3382.28	25.66	21.05	-3200.88	160.30	5.67	-3377.78	26.75	5.88	-3381.07	44.46	70.69	-3655.61	-31.03	7.75	-3680.11	12.68	7.32	-3419.46	261.20	-9.15	-3344.10	248.91	54.67	-3602.50	-7.92	1231.05	0.00	0.00	0.00	-1670.09	116.05	1572.44	-3548.54	-80.92	1639.42	-3552.71	222.98	1624.71	-3560.97	94.93	1615.66	594.73	-17.93	78.34	1192.91	7.97	79.22	568.90
1.97000	-3382.28	25.66	21.05	-3200.88	160.30	5.67	-3418.40	32.17	1.06	-3381.07	44.46	70.69	-3655.61	-31.03	7.75	-3680.11	12.68	7.32	-3392.22	261.37	-4.07	-3383.43	248.06	49.43	-3602.50	-7.92	1231.05	0.00	0.00	0.00	-1670.09	116.05	1572.44	-3548.54	-80.92	1639.42	-3501.29	223.46	1623.48	-3533.74	95.49	1614.99	595.19	-18.02	78.52	1193.54	8.17	79.47	569.69
1.98000	-3382.28	25.66	21.05	-3200.88	160.30	5.67	-3367.61	37.68	8.29	-3381.07	44.46	70.69	-3655.61	-31.03	7.75	-3680.11	12.68	7.32	-3424.45	263.03	-9.20	-3368.92	250.49	52.32	-3602.50	-7.92	1231.05	0.00	0.00	0.00	-1670.09	116.05	1572.44	-3548.54	-80.92	1639.42	-3527.96	220.58	1623.78	-3556.25	94.86	1615.53	595.67	-17.98	78.74	1192.72	8.67	79.22	569.84
1.99000	-3382.28	25.66	21.05	-3200.88	160.30	5.67	-3402.21	40.01	3.97	-3381.07	44.46	70.69	-3655.61	-31.03	7.75	-3680.11	12.68	7.32	-3426.48	262.50	-9.87	-3311.46	252.35	60.94	-3602.50	-7.92	1231.05	0.00	0.00	0.00	-1670.09	116.05	1572.44	-3548.54	-80.92	1639.42	-3546.88	219.37	1625.44	-3535.92	90.88	1613.95	594.88	-17.57	78.31	1192.51	7.93	78.98	568.84
2.00000	-3382.28	25.66	21.05	-3200.88	160.30	5.67	-3427.46	43.45	-0.12	-3381.07	44.46	70.69	-3655.61	-31.03	7.75	-3680.11	12.68	7.32	-3413.92	261.51	-7.69	-3299.81	251.92	63.69	-3602.50	-7.92	1231.05	0.00	0.00	0.00	-1670.09	116.05	1572.44	-3548.54	-80.92	1639.42	-3546.07	218.06	1625.39	-3544.79	90.87	1614.80	594.74	-18.23	77.94	1193.18	8.45	79.24	568.36
2.01000	-3382.28	25.66	21.05	-3200.88	160.30	5.67	-3416.59	47.29	0.05	-3381.07	44.46	70.69	-3655.61	-31.03	7.75	-3680.11	12.68	7.32	-3416.49	261.14	-7.96	-3337.60	249.91	58.34	-3602.50	-7.92	1231.05	0.00	0.00	0.00	-1670.09	116.05	1572.44	-3548.54	-80.92	1639.42	-3545.25	216.76	1625.34	-3525.27	89.16	1612.98	594.86	-18.38	78.25	1192.96	8.35	79.11	568.21
2.02000	-3382.28	25.66	21.05	-3200.88	160.30	5.67	-3422.71	50.69	-0.41	-3381.10	44.46	70.68	-3655.61	-31.03	7.75	-3680.11	12.68	7.32	-3423.43	262.59	-9.03	-3386.61	250.84	49.83	-3602.50	-7.92	1231.05	0.00	0.00	0.00	-1670.09	116.05	1572.44	-3548.54	-80.92	1639.42	-3544.42	215.47	1625.30	-3536.70	87.43	1613.50	594.26	-18.37	77.97	1193.14	8.04	79.15	567.76
2.03000	-3382.28	25.66	21.05	-3200.88	160.30	5.67	-3406.23	52.38	0.60	-3410.01	44.93	67.07	-3655.61	-31.03	7.75	-3680.11	12.68	7.32	-3417.92	263.99	-6.11	-3356.88	248.84	54.58	-3602.50	-7.92	1231.05	0.00	0.00	0.00	-1670.09	116.05	1572.44	-3548.54	-80.92	1639.42	-3543.57	214.20	1625.27	-3551.55	83.37	1614.50	594.95	-17.34	78.26	1192.76	8.03	78.91	568.86
2.04000	-3382.28	25.66	21.05	-3200.88	160.30	5.67	-3386.77	51.93	3.86	-3420.62	45.74	65.37	-3655.61	-31.03	7.75	-3680.11	12.68	7.32	-3449.88	262.18	-12.93	-3335.84	252.87	58.45	-3602.50	-7.92	1231.05	0.00	0.00	0.00	-1670.09	116.05	1572.44	-3548.54	-80.92	1639.42	-3542.72	212.95	1625.24	-3512.22	80.16	1612.58	596.76	-17.43	79.00	1192.77	8.08	78.81	568.85
2.05000	-3382.28	25.66	21.05	-3200.88	160.30	5.67	-3392.56	50.76	2.48	-3384.82	46.20	70.18	-3655.61	-31.03	7.75	-3680.11	12.68	7.32	-3398.62	262.36	-3.95	-3333.75	250.63	57.77	-3602.50	-7.92	1231.05	0.00	0.00	0.00	-1670.09	116.05	1572.44	-3548.54	-80.92	1639.42	-3541.85	211.71	1625.22	-3511.42	81.01	1612.61	594.86	-18.32	78.21	1192.49	8.37	78.99	568.62
2.06000	-3382.28	25.66	21.05	-3200.88	160.30	5.67	-3409.38	52.68	-1.30	-3385.12	47.55	68.72	-3655.61	-31.03	7.75	-3680.11	12.68	7.32	-3422.16	263.49	-6.79	-3363.56	249.15	53.60	-3602.50	-7.92	1231.05	0.00	0.00	0.00	-1670.09	116.05	1572.44	-3548.54	-80.92	1639.42	-3540.97	210.48	1625.20	-3532.83	77.03	1613.95	594.94	-18.19	78.23	1192.88	7.98	79.08	568.22
2.07000	-3382.28	25.66	21.05	-3200.88	160.30	5.67	-3397.56	52.69	-1.18	-3386.37	45.30	65.40	-3655.61	-31.03	7.75	-3680.11	12.68	7.32	-3414.66	262.57	-5.86	-3310.99	248.86	60.57	-3602.50	-7.92	1231.05	0.00	0.00	0.00	-1670.09	116.05	1572.44	-3548.54	-80.92	1639.42	-3540.09	209.27	1625.19	-3544.76	75.14	1613.51	595.08	-17.66	78.18	1193.22	8.72	79.28	568.41
2.08000	-3382.28	25.66	21.05	-3200.88	160.30	5.67	-3401.30	49.47	-3.26	-3369.11	46.06	68.49	-3655.61	-31.03	7.75	-3680.11	12.68	7.32	-3411.42	262.23	-5.66	-3339.65	248.77	58.03	-3602.50	-7.92	1231.05	0.00	0.00	0.00	-1670.09	116.05	1572.44	-3548.54	-80.92	1639.42	-3539.18	208.07	1625.18	-3542.76	72.13	1612.77	594.68	-17.77	78.09	1192.95	8.42	78.91	568.38
2.09000	-3382.28	25.66	21.05	-3200.88	160.30	5.67	-3430.02	50.42	-8.71	-3384.27	42.64	65.01	-3655.61	-31.03	7.75	-3680.11	12.68	7.32	-3445.52	261.33	-10.83	-3340.38	249.78	57.71	-3602.50	-7.92	1231.05	0.00	0.00	0.00	-1670.09	116.05	1572.44	-3548.54	-80.92	1639.42	-3538.27	206.88	1625.18	-3541.55	69.44	1612.19	594.83	-17.95	78.16	1193.06	8.75	79.23	567.95
2.10000	-3382.28	25.66	21.05	-3200.88	160.30	5.67	-3430.33	50.68	-10.26	-3358.14	42.02	68.09	-3655.61	-31.03	7.75	-3680.11	12.68	7.32	-3442.71	260.50	-10.59	-3350.50	249.53	58.91	-3602.50	-7.92	1231.05	0.00	0.00	0.00	-1670.09	116.05	1572.44	-3548.54	-80.92	1639.42	-3537.35	205.71	1625.19	-3545.64	68.30	1612.23	595.54	-17.98	78.43	1192.95	8.58	79.18	570.01
2.11000	-3382.28	25.66	21.05	-3200.88	160.30	5.67	-3448.48	47.86	-13.07	-3388.18	41.71	64.37	-3655.61	-31.03	7.75	-3680.11	12.68	7.32	-3414.67	260.41	-5.60	-3373.74	248.93	53.44	-3602.50	-7.92	1231.05	0.00	0.00	0.00	-1670.09	116.05	1572.44	-3548.54	-80.92	1639.42	-3536.41	204.56	1625.20	-3557.74	63.91	1613.12	596.17	-16.93	78.88	1193.22	8.84	79.30	569.16
2.12000	-3382.28	25.66	21.05	-3200.88	160.30	5.67	-3429.04	48.16	-9.49	-3383.23	44.12	62.79	-3655.61	-31.03	7.75	-3680.11	12.68	7.32	-3462.54	262.13	-13.19	-3406.07	246.46	50.42	-3602.50	-7.92	1231.05	0.00	0.00	0.00	-1670.09	116.05	1572.44	-3548.54	-80.92	1639.42	-3535.47	203.41	1625.22	-3530.35	62.88	1612.10	595.54	-17.62	78.71	1193.51	7.98	79.25	569.16
2.13000	-3382.28	25.66	21.05	-3200.88	160.30	5.67	-3440.35	48.99	-11.72	-3367.79	42.00	64.02	-3655.61	-31.03	7.75	-3680.11	12.68	7.32	-3444.57	261.71	-9.91	-3377.59	248.84	53.60	-3602.50	-7.92	1231.05	0.00	0.00	0.00	-1670.09	116.05	1572.44	-3548.54	-80.92	1639.42	-3534.51	202.28	1625.24	-3541.75	57.97	1612.85	596.40	-17.50	78.59	1193.42	8.56	79.44	568.70
2.14000	-3382.28	25.66	21.05	-3200.88	160.30	5.67	-3465.02	48.27	-15.97	-3369.96	43.09	64.33	-3655.61	-31.03	7.75	-3680.11	12.68	7.32	-3427.33	262.68	-5.95	-3330.71	251.49	62.81	-3602.50	-7.92	1231.05	0.00	0.00	0.00	-1670.09	116.05	1572.44	-3548.54	-80.92	1639.42	-3533.54	201.17	1625.27	-3518.57	54.80	1612.76	596.37	-17.08	78.74	1192.88	8.47	79.23	569.26
2.15000	-3382.28	25.66	21.05	-3200.88	160.30	5.67	-3425.04	47.85	-10.23	-3377.49	42.64	63.71	-3655.61	-31.03	7.75	-3680.11	12.68	7.32	-3468.12	261.92	-12.50	-3333.51	250.77	62.72	-3602.50	-7.92	1231.05	0.00	0.00	0.00	-1670.09	116.05	1572.44	-3548.54	-80.92	1639.42	-3532.56	200.06	1625.30	-3542.86	53.43	1613.77	595.81	-17.86	78.44	1192.98	8.11	79.04	568.25
2.16000	-3382.28	25.66	21.05	-3200.88	160.30	5.67	-3409.75	49.88	-6.67	-3407.93	40.95	58.50	-3655.61	-31.03	7.75	-3680.11	12.68	7.32	-3449.32	260.49	-8.00	-3365.29	248.61	59.26	-3602.50	-7.92	1231.05	0.00	0.00	0.00	-1670.09	116.05	1572.44	-3548.54	-80.92	1639.42	-3531.56	198.98	1625.34	-3509.63	50.97	1612.48	596.03	-17.79	78.84	1192.80	7.52	78.94	567.45
2.17000	-3382.28	25.66	21.05	-3200.88	160.30	5.67	-3436.93	47.99	-10.41	-3369.44	42.27	63.85	-3655.61	-31.03	7.75	-3680.11	12.68	7.32	-3424.14	260.80	-3.70	-3360.52	246.16	61.52	-3602.50	-7.92	1231.05	0.00	0.00	0.00	-1670.09	116.05	1572.44	-3548.54	-80.92	1639.42	-3530.56	197.90	1625.38	-3540.16	47.49	1613.89	595.57	-17.86	78.48	1193.24	7.84	79.25	568.85
2.18000	-3382.28	25.66	21.05	-3200.88	160.30	5.67	-3414.81	50.52	-7.82	-3372.66	42.94	64.62	-3655.61	-31.03	7.75	-3680.11	12.68	7.32	-3430.18	260.63	-4.81	-3362.88	248.97	64.81	-3602.50	-7.92	1231.05	0.00	0.00	0.00	-1670.09	116.05	1572.44	-3548.54	-80.92	1639.42	-3529.55	196.84	1625.43	-3542.67	44.61	1613.40	594.83	-17.90	78.10	1192.11	8.68	79.35	568.54
2.19000	-3382.28	25.66	21.05	-3200.88	160.30	5.67	-3423.75	48.28	-8.94	-3372.89	42.21	62.34	-3655.61	-31.03	7.75	-3680.11	12.68	7.32	-3453.64	260.72	-7.89	-3358.30	249.99	62.65	-3602.50	-7.92	1231.05	0.00	0.00	0.00	-1670.09	116.05	1572.44	-3548.54	-80.92	1639.42	-3528.52	195.79	1625.48	-3548.87	42.08	1613.47	595.59	-17.74	78.53	1193.44	8.91	79.57	568.75
2.20000	-3382.28	25.66	21.05	-3200.88	160.30	5.67	-3404.43	48.82	-5.49	-3391.11	41.40	57.58	-3655.61	-31.03	7.75	-3680.11	12.68	7.32	-3443.24	261.62	-5.38	-3369.92	246.29	63.56	-3602.50	-7.92	1231.05	0.00	0.00	0.00	-1670.09	116.05	1572.44	-3548.54	-80.92	1639.42	-3527.48	194.75	1625.54	-3527.39	39.31	1612.39	595.93	-17.79	78.59	1193.13	8.82	79.31	570.75
2.21000	-3382.28	25.66	21.05	-3200.88	160.30	5.67	-3411.22	47.39	-8.13	-3353.80	43.89	64.89	-3655.61	-31.03	7.75	-3680.11	12.68	7.32	-3446.80	262.98	-5.72	-3352.89	248.32	68.15	-3602.50	-7.92	1231.05	0.00	0.00	0.00	-1670.09	116.05	1572.44	-3548.54	-80.92	1639.42	-3526.43	193.73	1625.61	-3518.47	35.78	1612.34	595.71	-18.16	78.67	1192.84	8.02	79.05	569.51
2.22000	-3382.28	25.66	21.05	-3200.88	160.30	5.67	-3418.88	47.30	-9.24	-3363.08	42.54	62.81	-3655.61	-31.03	7.75	-3680.11	12.68	7.32	-3434.67	259.28	-3.86	-3387.15	248.42	63.57	-3602.50	-7.92	1231.05	0.00	0.00	0.00	-1670.09	116.05	1572.44	-3548.54	-80.92	1639.42	-3525.37	192.72	1625.68	-3545.19	34.13	1614.04	596.06	-17.86	78.71	1192.57	8.13	78.99	567.72
2.23000	-3382.28	25.66	21.05	-3200.88	160.30	5.67	-3462.62	47.50	-15.65	-3369.10	40.23	61.40	-3655.61	-31.03	7.75	-3680.11	12.68	7.32	-3427.94	261.18	-1.09	-3359.88	248.86	67.79	-3602.50	-7.92	1231.05	0.00	0.00	0.00	-1670.09	116.05	1572.44	-3548.54	-80.92	1639.42	-3524.30	191.73	1625.75	-3538.55	32.68	1613.45	595.85	-17.34	78.73	1193.11	8.70	79.38	568.33
2.24000	-3382.28	25.66	21.05	-3200.88	160.30	5.67	-3442.35	45.90	-14.24	-3314.45	41.78	69.05	-3655.61	-31.03	7.75	-3680.11	12.68	7.32	-3401.68	262.86	3.96	-3391.25	248.84	66.21	-3602.50	-7.92	1231.05	0.00	0.00	0.00	-1670.09	116.05	1572.44	-3548.54	-80.92	1639.42	-3523.21	190.75	1625.83	-3557.27	30.48	1614.41	595.22	-17.76	78.33	1193.31	8.72	79.57	568.12
2.25000	-3382.28	25.66	21.05	-3200.88	160.30	5.67	-3408.35	46.41	-8.26	-3367.57	39.30	60.16	-3655.61	-31.03	7.75	-3680.11	12.68	7.32	-3380.79	262.40	10.11	-3398.71	250.68	67.45	-3602.50	-7.92	1231.05	0.00	0.00	0.00	-1670.09	116.05	1572.44	-3548.54	-80.92	1639.42	-3522.12	189.78	1625.92	-3544.22	29.98	1613.68	595.65	-18.18	78.53	1192.87	8.15	79.05	568.90
2.26000	-3382.28	25.66	21.05	-3200.88	160.30	5.67	-3446.15	46.15	-13.75	-3407.99	37.60	53.74	-3655.61	-31.03	7.75	-3680.11	12.68	7.32	-3393.82	264.14	9.76	-3385.49	250.64	70.64	-3602.50	-7.92	1231.05	0.00	0.00	0.00	-1670.09	116.05	1572.44	-3548.54	-80.92	1639.42	-3521.01	188.82	1626.01	-3528.45	27.48	1613.44	595.50	-17.79	78.44	1192.82	8.25	79.01	568.31
2.27000	-3382.28	25.66	21.05	-3200.88	160.30	5.67	-3433.07	45.44	-11.45	-3400.72	38.97	54.64	-3655.61	-31.03	7.75	-3680.11	12.68	7.32	-3388.00	262.62	10.48	-3388.45	251.07	71.87	-3602.50	-7.92	1231.05	0.00	0.00	0.00	-1670.09	116.05	1572.44	-3548.54	-80.92	1639.42	-3519.89	187.88	1626.10	-3509.47	26.88	1613.37	595.43	-17.97	78.49	1193.14	8.17	79.03	568.52
2.28000	-3382.28	25.66	21.05	-3200.88	160.30	5.67	-3422.06	46.73	-10.10	-3367.24	41.64	61.56	-3655.61	-31.03	7.75	-3680.11	12.68	7.32	-3401.40	263.85	10.65	-3391.40	251.50	73.13	-3602.50	-7.92	1231.05	0.00	0.00	0.00	-1670.09	116.05	1572.44	-3548.54	-80.92	1639.42	-3518.76	186.95	1626.20	-3478.29	27.54	1612.23	593.64	-17.93	77.89	1192.75	8.07	78.83	568.68
2.29000	-3382.28	25.66	21.05	-3200.88	160.30	5.67	-3439.45	43.25	-14.10	-3383.32	39.77	57.14	-3655.61	-31.03	7.75	-3680.11	12.68	7.32	-3431.50	264.89	8.50	-3394.33	251.94	74.41	-3602.50	-7.92	1231.05	0.00	0.00	0.00	-1670.09	116.05	1572.44	-3548.54	-80.92	1639.42	-3517.62	186.03	1626.31	-3500.00	25.07	1612.92	594.19	-17.81	78.20	1192.23	8.51	78.99	568.44
2.30000	-3382.28	25.66	21.05	-3200.88	160.30	5.67	-3387.50	46.03	-6.91	-3348.95	41.65	62.34	-3655.61	-31.03	7.75	-3680.11	12.68	7.32	-3403.39	262.72	14.48	-3397.26	252.38	75.71	-3602.50	-7.92	1231.05	0.00	0.00	0.00	-1670.09	116.05	1572.44	-3548.54	-80.92	1639.42	-3516.47	185.12	1626.42	-3533.03	24.18	1614.02	594.15	-17.68	78.14	1192.42	8.36	79.32	568.54
2.31000	-3382.28	25.66	21.05	-3200.88	160.30	5.67	-3433.96	43.02	-15.35	-3354.80	36.06	61.10	-3655.61	-31.03	7.75	-3680.11	12.68	7.32	-3404.07	261.52	17.16	-3400.17	252.83	77.02	-3602.50	-7.92	1231.05	0.00	0.00	0.00	-1670.09	116.05	1572.44	-3548.54	-80.92	1639.42	-3515.30	184.23	1626.53	-3526.19	24.05	1612.96	595.77	-17.50	78.59	1192.04	8.16	79.03	568.94
2.32000	-3382.28	25.66	21.05	-3200.88	160.30	5.67	-3401.82	43.13	-8.75	-3376.06	39.28	58.48	-3655.61	-31.03	7.75	-3680.11	12.68	7.32	-3415.33	264.01	19.80	-3403.08	253.28	78.36	-3602.50	-7.92	1231.05	0.00	0.00	0.00	-1670.09	116.05	1572.44	-3548.54	-80.92	1639.42	-3514.13	183.35	1626.65	-3502.17	26.00	1612.00	595.49	-17.79	78.34	1192.46	8.30	78.87	568.23
2.33000	-3382.28	25.66	21.05	-3200.88	160.30	5.67	-3416.15	42.93	-10.71	-3385.95	37.19	56.35	-3655.61	-31.03	7.75	-3680.11	12.68	7.32	-3437.02	262.65	18.39	-3405.97	253.73	79.72	-3602.50	-7.92	1231.05	0.00	0.00	0.00	-1670.09	116.05	1572.44	-3548.54	-80.92	1639.42	-3512.94	182.48	1626.78	-3488.69	26.58	1611.52	595.60	-17.59	78.44	1192.57	8.27	78.83	568.55
2.34000	-3382.28	25.66	21.05	-3200.88	160.30	5.67	-3426.90	45.68	-12.50	-3319.13	39.31	66.00	-3655.61	-31.03	7.75	-3680.11	12.68	7.32	-3346.76	263.19	35.94	-3408.85	254.19	81.09	-3602.50	-7.92	1231.05	0.00	0.00	0.00	-1670.09	116.05	1572.44	-3548.54	-80.92	1639.42	-3511.74	181.63	1626.91	-3520.42	26.89	1611.79	594.63	-17.71	78.27	1192.82	8.29	78.99	568.20
2.35000	-3382.28	25.66	21.05	-3200.88	160.30	5.67	-3421.63	45.28	-12.46	-3339.17	39.42	61.93	-3655.61	-31.03	7.75	-3680.11	12.68	7.32	-3353.90	260.96	41.45	-3411.72	254.65	82.49	-3602.50	-7.92	1231.05	0.00	0.00	0.00	-1670.09	116.05	1572.44	-3548.54	-80.92	1639.42	-3510.53	180.79	1627.04	-3500.01	28.43	1611.62	596.32	-17.95	78.66	1193.33	8.24	79.15	569.30
2.36000	-3382.28	25.66	21.05	-3200.88	160.30	5.67	-3439.36	44.26	-14.75	-3365.92	33.98	58.11	-3655.61	-31.03	7.75	-3680.11	12.68	7.32	-3392.35	261.94	39.59	-3414.58	255.11	83.90	-3602.50	-7.92	1231.05	0.00	0.00	0.00	-1670.09	116.05	1572.44	-3548.54	-80.92	1639.42	-3509.31	179.96	1627.18	-3507.11	27.85	1611.52	595.28	-18.10	78.17	1192.49	8.23	78.89	569.97
2.37000	-3382.28	25.66	21.05	-3200.88	160.30	5.67	-3383.93	44.53	-6.49	-3365.13	38.04	60.01	-3655.61	-31.03	7.75	-3680.11	12.68	7.32	-3391.33	261.72	43.78	-3417.43	255.58	85.33	-3602.50	-7.92	1231.05	0.00	0.00	0.00	-1670.09	116.05	1572.44	-3548.54	-80.92	1639.42	-3508.08	179.14	1627.33	-3495.50	28.75	1611.48	595.67	-17.66	78.62	1193.20	8.51	79.31	569.31
2.38000	-3382.28	25.66	21.05	-3200.88	160.30	5.67	-3391.61	46.28	-7.31	-3329.70	36.20	63.79	-3655.61	-31.03	7.75	-3680.11	12.68	7.32	-3390.33	261.51	47.96	-3420.27	256.06	86.78	-3602.50	-7.92	1231.05	0.00	0.00	0.00	-1670.09	116.05	1572.44	-3548.54	-80.92	1639.42	-3506.84	178.33	1627.48	-3494.31	30.74	1610.72	595.24	-17.74	78.58	1193.55	8.02	79.03	568.91
2.39000	-3382.28	25.66	21.05	-3200.88	160.30	5.67	-3390.91	45.93	-8.75	-3339.75	37.66	60.48	-3655.61	-31.03	7.75	-3680.11	12.68	7.32	-3389.36	261.31	52.14	-3423.09	256.53	88.25	-3602.50	-7.92	1231.05	0.00	0.00	0.00	-1670.09	116.05	1572.44	-3548.54	-80.92	1639.42	-3505.58	177.54	1627.63	-3502.75	31.57	1610.82	595.35	-17.98	78.59	1193.22	8.24	79.17	567.76
2.40000	-3382.28	25.66	21.05	-3200.88	160.30	5.67	-3413.35	43.09	-11.78	-3321.79	39.20	65.08	-3655.61	-31.03	7.75	-3680.11	12.68	7.32	-3388.42	261.13	56.31	-3425.90	257.01	89.74	-3602.50	-7.92	1231.05	0.00	0.00	0.00	-1670.09	116.05	1572.44	-3548.54	-80.92	1639.42	-3504.31	176.76	1627.79	-3499.00	32.81	1611.11	595.44	-17.36	78.52	1192.01	8.13	78.95	568.05
2.41000	-3382.28	25.66	21.05	-3200.88	160.30	5.67	-3416.36	44.45	-11.41	-3354.92	37.14	58.51	-3655.61	-31.03	7.75	-3680.11	12.68	7.32	-3387.50	260.95	60.48	-3428.71	257.50	91.24	-3602.50	-7.92	1231.05	0.00	0.00	0.00	-1670.09	116.05	1572.44	-3548.54	-80.92	1639.42	-3503.04	175.99	1627.95	-3509.75	32.96	1612.50	595.27	-17.68	78.33	1193.23	8.51	79.26	568.77
2.42000	-3382.28	25.66	21.05	-3200.88	160.30	5.67	-3435.50	44.97	-15.58	-3329.50	36.15	61.50	-3655.61	-31.03	7.75	-3680.11	12.68	7.32	-3386.61	260.78	64.65	-3431.49	257.99	92.77	-3602.50	-7.92	1231.05	0.00	0.00	0.00	-1670.09	116.05	1572.44	-3548.54	-80.92	1639.42	-3501.75	175.24	1628.12	-3504.66	35.12	1612.99	594.74	-17.48	78.41	1193.40	7.95	79.21	569.29
2.43000	-3382.28	25.66	21.05	-3200.88	160.30	5.67	-3426.65	44.24	-12.33	-3375.88	37.66	58.10	-3655.61	-31.03	7.75	-3680.11	12.68	7.32	-3385.74	260.62	68.81	-3434.27	258.48	94.31	-3602.50	-7.92	1231.05	0.00	0.00	0.00	-1670.09	116.05	1572.44	-3548.54	-80.92	1639.42	-3500.45	174.49	1628.29	-3512.31	36.79	1614.23	595.16	-17.37	78.56	1192.95	7.62	79.17	569.24
2.44000	-3382.28	25.66	21.05	-3200.88	160.30	5.67	-3399.32	45.98	-9.25	-3307.64	39.24	65.82	-3655.61	-31.03	7.75	-3680.11	12.68	7.32	-3384.89	260.47	72.97	-3437.04	258.97	95.87	-3602.50	-7.92	1231.05	0.00	0.00	0.00	-1670.09	116.05	1572.44	-3548.54	-80.92	1639.42	-3499.14	173.76	1628.47	-3506.74	38.54	1614.70	595.79	-17.62	78.54	1191.98	8.68	79.18	568.02
2.45000	-3382.28	25.66	21.05	-3200.88	160.30	5.67	-3416.24	43.94	-14.42	-3379.75	39.70	55.47	-3655.61	-31.03	7.75	-3680.11	12.68	7.32	-3384.07	260.32	77.12	-3439.79	259.47	97.45	-3602.50	-7.92	1231.05	0.00	0.00	0.00	-1670.09	116.05	1572.44	-3548.54	-80.92	1639.42	-3497.81	173.04	1628.65	-3502.29	40.59	1614.97	595.52	-17.70	78.29	1191.36	8.22	78.68	569.50
2.46000	-3382.28	25.66	21.05	-3200.88	160.30	5.67	-3377.84	48.31	-6.23	-3334.76	36.21	63.31	-3655.61	-31.03	7.75	-3680.11	12.68	7.32	-3383.28	260.19	81.27	-3442.53	259.97	99.04	-3602.50	-7.92	1231.05	0.00	0.00	0.00	-1670.09	116.05	1572.44	-3548.54	-80.92	1639.42	-3496.48	172.33	1628.83	-3511.32	41.39	1615.63	595.06	-17.91	78.26	1192.95	8.06	79.03	569.71
2.47000	-3382.28	25.66	21.05	-3200.88	160.30	5.67	-3410.48	45.73	-10.45	-3406.18	37.20	51.86	-3655.61	-31.03	7.75	-3680.11	12.68	7.32	-3382.51	260.07	85.42	-3445.26	260.48	100.65	-3602.50	-7.92	1231.05	0.00	0.00	0.00	-1670.09	116.05	1572.44	-3548.54	-80.92	1639.42	-3495.13	171.63	1629.02	-3506.14	42.11	1616.80	595.38	-17.68	78.36	1193.07	8.47	79.26	569.26
2.48000	-3382.28	25.66	21.05	-3200.88	160.30	5.67	-3380.66	48.52	-6.65	-3369.92	38.04	58.29	-3655.61	-31.03	7.75	-3680.11	12.68	7.32	-3381.76	259.96	89.56	-3447.97	260.99	102.28	-3602.50	-7.92	1231.05	0.00	0.00	0.00	-1670.09	116.05	1572.44	-3548.55	-80.92	1639.42	-3493.78	170.95	1629.22	-3494.15	44.80	1617.08	594.96	-18.01	78.29	1192.79	8.25	79.21	568.35
2.49000	-3382.28	25.66	21.05	-3200.88	160.30	5.67	-3399.38	46.59	-9.44	-3354.24	38.32	57.67	-3655.61	-31.03	7.75	-3680.11	12.68	7.32	-3381.03	259.85	93.69	-3450.68	261.50	103.93	-3602.50	-7.92	1231.05	0.00	0.00	0.00	-1670.09	116.05	1572.44	-3559.50	-88.40	1639.13	-3492.41	170.27	1629.41	-3501.19	46.39	1618.10	594.65	-17.93	78.22	1192.98	8.50	79.23	568.46
2.50000	-3382.28	25.66	21.05	-3200.88	160.30	5.67	-3377.93	44.25	-5.55	-3372.10	39.62	58.48	-3655.61	-31.03	7.75	-3680.11	12.68	7.32	-3380.33	259.76	97.83	-3453.37	262.01	105.59	-3602.50	-7.92	1231.05	0.00	0.00	0.00	-1670.09	116.05	1572.44	-3519.25	-90.52	1637.72	-3491.03	169.61	1629.62	-3505.06	48.99	1617.54	595.77	-17.47	78.53	1192.45	8.44	78.99	568.14
2.51000	-3382.28	25.66	21.05	-3200.88	160.30	5.67	-3416.39	44.57	-12.10	-3353.89	36.81	58.96	-3655.61	-31.03	7.75	-3680.11	12.68	7.32	-3379.65	259.67	101.96	-3456.04	262.53	107.27	-3602.50	-7.92	1231.05	0.00	0.00	0.00	-1670.09	116.05	1572.44	-3569.82	-89.69	1639.33	-3489.64	168.96	1629.82	-3499.27	49.62	1617.94	595.02	-17.72	78.34	1192.92	8.11	79.29	569.04
2.52000	-3382.28	25.66	21.05	-3200.88	160.30	5.67	-3405.49	47.53	-9.90	-3341.92	42.34	60.64	-3655.61	-31.03	7.75	-3680.11	12.68	7.32	-3379.00	259.59	106.08	-3458.71	263.05	108.96	-3602.50	-7.92	1231.05	0.00	0.00	0.00	-1670.09	116.05	1572.44	-3574.08	-91.04	1638.28	-3488.24	168.32	1630.04	-3486.88	51.80	1617.74	596.07	-17.97	78.67	1193.37	8.28	79.48	568.83
2.53000	-3382.28	25.66	21.05	-3200.88	160.30	5.67	-3430.18	43.90	-13.79	-3369.00	37.45	55.67	-3655.61	-31.03	7.75	-3680.11	12.68	7.32	-3378.36	259.53	110.20	-3461.36	263.58	110.68	-3602.50	-7.92	1231.05	0.00	0.00	0.00	-1670.09	116.05	1572.44	-3549.50	-89.64	1636.49	-3486.83	167.70	1630.25	-3491.43	52.50	1617.65	594.93	-17.53	78.26	1193.03	8.61	79.14	568.91
2.54000	-3382.28	25.66	21.05	-3200.88	160.30	5.67	-3421.76	43.89	-14.01	-3327.21	41.71	61.10	-3655.61	-31.03	7.75	-3680.11	12.68	7.32	-3377.75	259.47	114.31	-3463.99	264.11	112.40	-3602.50	-7.92	1231.05	0.00	0.00	0.00	-1670.09	116.05	1572.44	-3569.92	-89.81	1636.24	-3485.40	167.08	1630.47	-3485.75	54.16	1618.57	595.86	-17.56	78.41	1192.83	8.76	79.34	569.02
2.55000	-3382.28	25.66	21.05	-3200.88	160.30	5.67	-3372.05	48.10	-2.96	-3386.80	40.91	53.31	-3655.61	-31.03	7.75	-3680.11	12.68	7.32	-3377.16	259.42	118.42	-3466.62	264.64	114.15	-3602.50	-7.92	1231.05	0.00	0.00	0.00	-1670.09	116.05	1572.44	-3550.91	-87.83	1635.55	-3483.97	166.48	1630.69	-3491.43	55.44	1618.34	595.13	-17.67	78.28	1192.39	8.27	78.99	569.07
2.56000	-3382.28	25.66	21.05	-3200.88	160.30	5.67	-3450.68	43.60	-17.13	-3370.14	40.74	56.50	-3655.61	-31.03	7.75	-3680.11	12.68	7.32	-3376.59	259.37	122.52	-3469.23	265.17	115.91	-3602.50	-7.92	1231.05	0.00	0.00	0.00	-1670.09	116.05	1572.44	-3547.21	-87.68	1636.52	-3482.52	165.88	1630.92	-3510.56	55.97	1619.55	594.95	-17.90	78.17	1193.70	8.19	79.14	568.49
2.57000	-3382.28	25.66	21.05	-3200.88	160.30	5.67	-3439.89	43.93	-14.70	-3370.54	41.31	55.86	-3655.61	-31.03	7.75	-3680.11	12.68	7.32	-3376.04	259.34	126.62	-3471.83	265.71	117.68	-3602.50	-7.92	1231.05	0.00	0.00	0.00	-1670.09	116.05	1572.44	-3540.98	-87.10	1634.43	-3481.06	165.30	1631.16	-3508.74	59.44	1618.93	594.96	-17.55	78.38	1193.02	8.36	79.06	568.26
2.58000	-3382.28	25.66	21.05	-3200.88	160.30	5.67	-3433.28	47.14	-15.64	-3334.20	41.32	60.59	-3655.61	-31.03	7.75	-3680.11	12.68	7.32	-3375.52	259.31	130.72	-3474.41	266.25	119.48	-3602.50	-7.92	1231.05	0.00	0.00	0.00	-1670.09	116.05	1572.44	-3535.70	-86.26	1633.92	-3479.59	164.73	1631.39	-3511.07	59.90	1619.53	595.49	-18.06	78.48	1192.85	8.06	79.18	568.14
2.59000	-3382.28	25.66	21.05	-3200.88	160.30	5.67	-3431.45	44.94	-13.11	-3336.08	45.62	60.59	-3655.61	-31.03	7.75	-3680.11	12.68	7.32	-3375.01	259.30	134.81	-3476.98	266.79	121.28	-3602.50	-7.92	1231.05	0.00	0.00	0.00	-1670.09	116.05	1572.44	-3523.02	-85.42	1632.10	-3478.11	164.17	1631.63	-3501.64	62.03	1619.32	595.13	-17.74	78.45	1192.52	8.28	79.22	568.75
2.60000	-3382.28	25.66	21.05	-3200.88	160.30	5.67	-3441.21	46.22	-15.58	-3381.42	40.88	52.04	-3655.61	-31.03	7.75	-3680.11	12.68	7.32	-3374.53	259.29	138.89	-3479.53	267.33	123.11	-3602.50	-7.92	1231.05	0.00	0.00	0.00	-1670.09	116.05	1572.44	-3533.31	-85.17	1632.14	-3476.62	163.62	1631.88	-3523.26	64.16	1621.03	594.92	-17.93	78.23	1192.74	8.55	79.13	568.75
2.61000	-3382.28	25.66	21.05	-3200.88	160.30	5.67	-3437.26	47.50	-16.31	-3359.19	46.21	57.71	-3655.61	-31.03	7.75	-3680.11	12.68	7.32	-3374.07	259.29	142.97	-3482.07	267.88	124.95	-3602.50	-7.92	1231.05	0.00	0.00	0.00	-1670.09	116.05	1572.44	-3504.72	-83.74	1629.06	-3475.12	163.08	1632.12	-3509.09	66.57	1620.33	596.06	-17.68	78.76	1192.41	8.68	79.38	568.29
2.62000	-3382.28	25.66	21.05	-3200.88	160.30	5.67	-3396.77	47.08	-7.73	-3339.35	45.38	60.43	-3655.61	-31.03	7.75	-3680.11	12.68	7.32	-3373.62	259.30	147.04	-3484.60	268.43	126.80	-3602.50	-7.92	1231.05	0.00	0.00	0.00	-1670.09	116.05	1572.44	-3496.15	-78.58	1627.35	-3473.61	162.55	1632.38	-3514.75	67.85	1621.46	595.12	-18.15	78.16	1193.19	8.14	79.38	567.91
2.63000	-3382.28	25.66	21.05	-3200.88	160.30	5.67	-3421.63	46.34	-11.83	-3324.73	47.27	62.59	-3655.61	-31.03	7.75	-3680.11	12.68	7.32	-3373.20	259.31	151.11	-3487.11	268.98	128.67	-3602.50	-7.92	1231.05	0.00	0.00	0.00	-1670.09	116.05	1572.44	-3504.16	-78.00	1628.01	-3472.08	162.04	1632.63	-3511.44	68.16	1621.04	595.64	-17.85	78.32	1193.50	8.05	79.20	569.58
2.64000	-3382.28	25.66	21.05	-3200.88	160.30	5.67	-3397.83	46.52	-9.17	-3326.10	43.76	62.03	-3655.61	-31.03	7.75	-3680.11	12.68	7.32	-3372.79	259.34	155.17	-3489.61	269.54	130.55	-3602.50	-7.92	1231.05	0.00	0.00	0.00	-1670.09	116.05	1572.44	-3497.21	-74.92	1626.10	-3470.55	161.53	1632.89	-3518.25	68.64	1621.60	596.66	-17.57	78.49	1193.63	8.83	79.22	569.17
2.65000	-3382.28	25.66	21.05	-3200.88	160.30	5.67	-3405.33	48.45	-9.11	-3327.95	46.34	62.51	-3655.61	-31.03	7.75	-3680.11	12.68	7.32	-3372.41	259.37	159.23	-3492.10	270.10	132.45	-3602.50	-7.92	1231.05	0.00	0.00	0.00	-1670.09	116.05	1572.44	-3492.06	-72.21	1625.26	-3469.00	161.04	1633.16	-3509.88	72.03	1621.27	595.78	-17.63	78.45	1192.79	8.46	79.00	567.58
2.66000	-3382.28	25.66	21.05	-3200.88	160.30	5.67	-3442.31	46.35	-16.26	-3331.56	49.04	61.22	-3655.61	-31.03	7.75	-3680.11	12.68	7.32	-3372.04	259.41	163.28	-3494.56	270.66	134.36	-3602.50	-7.92	1231.05	0.00	0.00	0.00	-1670.09	116.05	1572.44	-3476.87	-70.28	1622.49	-3467.44	160.56	1633.43	-3517.71	73.58	1622.71	596.25	-17.44	78.82	1192.61	8.10	78.97	567.74
2.67000	-3382.28	25.66	21.05	-3200.88	160.30	5.67	-3428.60	49.56	-13.62	-3320.95	49.91	62.62	-3655.61	-31.03	7.75	-3680.11	12.68	7.32	-3371.70	259.45	167.32	-3497.02	271.22	136.29	-3602.50	-7.92	1231.05	0.00	0.00	0.00	-1670.09	116.05	1572.44	-3500.94	-67.95	1623.37	-3465.87	160.08	1633.70	-3532.01	74.86	1623.48	595.09	-17.76	78.44	1193.65	8.71	79.31	567.58
2.68000	-3382.28	25.66	21.05	-3200.88	160.30	5.67	-3401.20	48.01	-9.61	-3344.20	47.28	59.59	-3655.61	-31.03	7.75	-3680.11	12.68	7.32	-3371.37	259.51	171.36	-3499.46	271.78	138.23	-3602.50	-7.92	1231.05	0.00	0.00	0.00	-1670.09	116.05	1572.44	-3483.61	-64.48	1620.96	-3464.29	159.62	1633.97	-3546.62	76.85	1624.83	595.96	-18.26	78.70	1192.77	8.66	79.12	568.49
2.69000	-3382.28	25.66	21.05	-3200.88	160.30	5.67	-3439.75	46.02	-12.90	-3321.50	45.87	62.83	-3655.61	-31.03	7.75	-3680.11	12.68	7.32	-3371.06	259.57	175.39	-3501.88	272.35	140.18	-3602.50	-7.92	1231.05	0.00	0.00	0.00	-1670.09	116.05	1572.44	-3499.59	-61.16	1621.21	-3462.70	159.17	1634.25	-3530.65	79.66	1623.42	595.78	-18.05	78.53	1192.83	8.46	79.18	568.88
2.70000	-3382.28	25.66	21.05	-3200.88	160.30	5.67	-3434.79	46.16	-11.59	-3390.79	46.37	52.19	-3655.61	-31.03	7.75	-3680.11	12.68	7.32	-3370.77	259.64	179.42	-3504.29	272.92	142.15	-3602.50	-7.92	1231.05	0.00	0.00	0.00	-1670.09	116.05	1572.44	-3506.03	-56.57	1621.30	-3461.10	158.73	1634.54	-3538.80	79.49	1623.12	594.61	-17.79	78.32	1193.10	8.76	79.31	569.95
2.71000	-3382.28	25.66	21.05	-3200.88	160.30	5.67	-3393.56	45.89	-7.79	-3337.12	49.26	60.68	-3655.61	-31.03	7.75	-3680.11	12.68	7.32	-3370.50	259.72	183.44	-3506.69	273.49	144.13	-3602.50	-7.92	1231.05	0.00	0.00	0.00	-1670.09	116.05	1572.44	-3474.06	-51.66	1617.89	-3459.48	158.29	1634.82	-3542.94	79.88	1623.38	594.48	-17.73	78.17	1193.14	8.37	79.41	568.90
2.72000	-3382.28	25.66	21.05	-3200.88	160.30	5.67	-3420.43	46.58	-10.01	-3328.60	47.97	62.84	-3655.61	-31.03	7.75	-3680.11	12.68	7.32	-3370.24	259.81	187.45	-3509.07	274.06	146.13	-3602.50	-7.92	1231.05	0.00	0.00	0.00	-1670.09	116.05	1572.44	-3468.34	-47.25	1617.20	-3457.86	157.87	1635.11	-3551.89	81.58	1623.69	594.46	-17.72	78.27	1193.35	8.24	79.37	568.65
2.73000	-3382.28	25.66	21.05	-3200.88	160.30	5.67	-3447.23	44.42	-13.75	-3317.22	50.03	62.77	-3655.61	-31.03	7.75	-3680.11	12.68	7.32	-3370.00	259.90	191.46	-3511.43	274.64	148.14	-3602.50	-7.92	1231.05	0.00	0.00	0.00	-1670.09	116.05	1572.44	-3506.87	-45.84	1617.79	-3456.22	157.46	1635.41	-3567.61	82.70	1622.89	595.49	-17.79	78.62	1193.21	7.96	79.31	568.47
2.74000	-3382.28	25.66	21.05	-3200.88	160.30	5.67	-3398.59	48.35	-6.11	-3345.65	49.23	58.69	-3655.61	-31.03	7.75	-3680.11	12.68	7.32	-3369.78	260.00	195.46	-3513.78	275.22	150.16	-3602.50	-7.92	1231.05	0.00	0.00	0.00	-1670.09	116.05	1572.44	-3505.84	-40.90	1617.41	-3454.57	157.06	1635.70	-3588.12	82.59	1623.09	595.45	-17.77	78.64	1192.59	8.38	79.30	569.58
2.75000	-3382.28	25.66	21.05	-3200.88	160.30	5.67	-3428.40	46.15	-10.17	-3338.82	49.83	60.75	-3655.61	-31.03	7.75	-3680.11	12.68	7.32	-3369.58	260.11	199.45	-3516.11	275.80	152.20	-3602.50	-7.92	1231.05	0.00	0.00	0.00	-1670.09	116.05	1572.44	-3508.02	-35.51	1615.82	-3452.91	156.67	1636.00	-3572.42	84.51	1623.50	593.93	-18.34	77.94	1192.73	8.25	79.04	569.05
2.76000	-3382.28	25.66	21.05	-3200.88	160.30	5.67	-3433.03	48.44	-11.12	-3344.49	50.71	60.57	-3655.61	-31.03	7.75	-3680.11	12.68	7.32	-3369.39	260.23	203.44	-3518.43	276.38	154.25	-3602.50	-7.92	1231.05	0.00	0.00	0.00	-1670.09	116.05	1572.44	-3482.31	-30.20	1614.06	-3451.25	156.29	1636.31	-3578.34	85.75	1623.56	595.03	-17.47	78.50	1193.29	9.01	79.42	568.19
2.77000	-3382.28	25.66	21.05	-3200.88	160.30	5.67	-3431.54	45.93	-12.23	-3361.62	49.81	57.69	-3655.61	-31.03	7.75	-3680.11	12.68	7.32	-3369.22	260.35	207.42	-3520.73	276.96	156.31	-3602.50	-7.92	1231.05	0.00	0.00	0.00	-1670.09	116.05	1572.44	-3484.30	-27.31	1612.19	-3449.56	155.92	1636.62	-3584.20	86.99	1623.62	596.42	-18.16	78.84	1193.12	8.84	79.34	568.15
2.78000	-3382.28	25.66	21.05	-3200.88	160.30	5.67	-3452.99	47.02	-15.84	-3350.74	50.79	61.16	-3655.61	-31.03	7.75	-3680.11	12.68	7.32	-3369.07	260.48	211.40	-3523.01	277.55	158.38	-3602.50	-7.92	1231.05	0.00	0.00	0.00	-1670.09	116.05	1572.44	-3477.85	-20.76	1612.52	-3447.87	155.56	1636.93	-3589.98	88.23	1623.68	596.58	-17.49	78.82	1193.37	8.01	79.32	567.93
2.79000	-3382.28	25.66	21.05	-3200.88	160.30	5.67	-3437.32	46.14	-11.02	-3345.47	50.23	61.38	-3655.61	-31.03	7.75	-3680.11	12.68	7.32	-3368.93	260.61	215.36	-3525.28	278.13	160.47	-3602.50	-7.92	1231.05	0.00	0.00	0.00	-1670.09	116.05	1572.44	-3470.79	-15.46	1611.67	-3446.17	155.21	1637.24	-3595.68	89.47	1623.73	595.61	-17.77	78.40	1193.28	8.05	78.97	568.56
2.80000	-3382.28	25.66	21.05	-3200.88	160.30	5.67	-3470.40	45.17	-18.95	-3370.43	50.11	58.66	-3655.61	-31.03	7.75	-3680.11	12.68	7.32	-3368.81	260.76	219.33	-3527.54	278.72	162.57	-3602.50	-7.92	1231.05	0.00	0.00	0.00	-1670.09	116.05	1572.44	-3469.13	-11.03	1610.19	-3444.46	154.87	1637.56	-3601.32	90.71	1623.78	594.86	-17.94	78.30	1193.68	8.68	79.31	569.12
2.81000	-3382.28	25.66	21.05	-3200.88	160.30	5.67	-3450.12	47.35	-13.44	-3322.03	51.28	64.45	-3655.61	-31.03	7.75	-3680.11	12.68	7.32	-3368.70	260.91	223.28	-3529.77	279.31	164.68	-3602.50	-7.92	1231.05	0.00	0.00	0.00	-1670.09	116.05	1572.44	-3505.39	-7.48	1610.93	-3442.73	154.54	1637.88	-3606.89	91.96	1623.83	594.61	-17.95	78.12	1194.36	8.58	79.36	568.45
2.82000	-3382.28	25.66	21.05	-3200.88	160.30	5.67	-3459.30	47.68	-15.95	-3366.83	48.36	60.22	-3655.61	-31.03	7.75	-3680.11	12.68	7.32	-3368.61	261.06	227.23	-3531.99	279.90	166.81	-3602.50	-7.92	1231.05	0.00	0.00	0.00	-1670.09	116.05	1572.44	-3506.89	-2.32	1609.96	-3441.00	154.22	1638.21	-3612.38	93.21	1623.88	594.98	-17.89	78.10	1193.05	9.08	79.32	569.01
2.83000	-3382.28	25.66	21.05	-3200.88	160.30	5.67	-3453.43	47.53	-16.20	-3357.69	51.40	62.45	-3655.61	-31.03	7.75	-3680.11	12.68	7.32	-3368.53	261.23	231.17	-3534.20	280.50	168.94	-3602.50	-7.92	1231.05	0.00	0.00	0.00	-1670.09	116.05	1572.44	-3460.20	2.31	1607.30	-3439.25	153.91	1638.54	-3617.81	94.46	1623.92	595.36	-18.15	78.42	1193.84	8.39	79.29	570.16
2.84000	-3382.28	25.66	21.05	-3200.88	160.30	5.67	-3422.87	48.59	-8.89	-3337.74	49.55	64.84	-3655.61	-31.03	7.75	-3680.11	12.68	7.32	-3368.47	261.40	235.10	-3536.38	281.09	171.09	-3602.50	-7.92	1231.05	0.00	0.00	0.00	-1670.09	116.05	1572.44	-3465.95	6.82	1606.24	-3437.49	153.61	1638.87	-3623.16	95.70	1623.97	595.97	-17.35	78.75	1192.56	8.57	78.99	569.19
2.85000	-3382.28	25.66	21.05	-3200.88	160.30	5.67	-3433.86	51.45	-11.27	-3371.41	50.02	61.28	-3655.61	-31.03	7.75	-3680.11	12.68	7.32	-3368.42	261.57	239.02	-3538.55	281.69	173.25	-3602.50	-7.92	1231.05	0.00	0.00	0.00	-1670.09	116.05	1572.44	-3485.16	9.69	1606.46	-3435.72	153.32	1639.21	-3628.44	96.95	1624.00	595.92	-17.75	78.51	1192.53	8.34	79.15	568.45
2.86000	-3382.28	25.66	21.05	-3200.88	160.30	5.67	-3431.81	51.56	-10.37	-3389.30	53.87	59.10	-3655.61	-31.03	7.75	-3680.11	12.68	7.32	-3368.39	261.76	242.94	-3540.71	282.28	175.42	-3602.50	-7.92	1231.05	0.00	0.00	0.00	-1670.09	116.05	1572.44	-3487.96	13.20	1606.71	-3433.94	153.04	1639.54	-3633.65	98.21	1624.04	595.60	-18.00	78.40	1193.19	8.29	79.07	568.97
2.87000	-3382.28	25.66	21.05	-3200.88	160.30	5.67	-3480.79	52.93	-18.85	-3361.14	55.99	65.23	-3655.61	-31.03	7.75	-3680.11	12.68	7.32	-3368.37	261.94	246.85	-3542.84	282.88	177.61	-3602.50	-7.92	1231.05	0.00	0.00	0.00	-1670.09	116.05	1572.44	-3486.13	17.00	1607.43	-3432.15	152.76	1639.88	-3638.79	99.46	1624.08	595.65	-17.89	78.52	1193.44	8.03	79.07	569.74
2.88000	-3382.28	25.66	21.05	-3200.88	160.30	5.67	-3420.66	55.09	-10.35	-3379.72	55.04	62.45	-3655.61	-31.03	7.75	-3680.11	12.68	7.32	-3368.36	262.14	250.75	-3544.96	283.48	179.80	-3602.50	-7.92	1231.05	0.00	0.00	0.00	-1670.09	116.05	1572.44	-3467.35	21.45	1606.19	-3430.35	152.50	1640.23	-3643.87	100.71	1624.11	594.18	-17.87	77.84	1193.16	8.52	79.03	568.81
2.89000	-3382.28	25.66	21.05	-3200.88	160.30	5.67	-3445.91	58.26	-13.22	-3376.05	59.15	65.16	-3655.61	-31.03	7.75	-3680.11	12.68	7.32	-3368.37	262.34	254.65	-3547.06	284.09	182.00	-3602.50	-7.92	1231.05	0.00	0.00	0.00	-1670.09	116.05	1572.44	-3496.81	23.30	1607.82	-3428.54	152.25	1640.58	-3648.87	101.97	1624.14	595.35	-17.52	78.36	1192.96	8.96	79.50	569.21
2.90000	-3382.28	25.66	21.05	-3200.88	160.30	5.67	-3428.59	58.87	-11.42	-3403.10	58.16	61.90	-3655.61	-31.03	7.75	-3680.11	12.68	7.32	-3368.40	262.55	258.54	-3549.15	284.69	184.22	-3602.50	-7.92	1231.05	0.00	0.00	0.00	-1670.09	116.05	1572.44	-3481.69	26.01	1608.22	-3426.71	152.00	1640.93	-3653.80	103.22	1624.17	595.77	-17.66	78.65	1193.61	9.11	79.38	569.00
2.91000	-3382.28	25.66	21.05	-3200.88	160.30	5.67	-3475.64	62.46	-18.34	-3371.41	63.91	68.10	-3655.61	-31.03	7.75	-3680.11	12.68	7.32	-3368.43	262.77	262.41	-3551.22	285.29	186.45	-3602.50	-7.92	1231.05	0.00	0.00	0.00	-1670.09	116.05	1572.44	-3488.77	27.82	1609.20	-3424.88	151.77	1641.28	-3658.66	104.48	1624.19	595.48	-17.70	78.59	1194.16	8.19	79.43	568.29
2.92000	-3382.28	25.66	21.05	-3200.88	160.30	5.67	-3453.48	66.08	-14.43	-3380.77	65.25	68.52	-3655.61	-31.03	7.75	-3680.11	12.68	7.32	-3368.48	262.99	266.29	-3553.27	285.90	188.69	-3602.50	-7.92	1231.05	0.00	0.00	0.00	-1670.09	116.05	1572.44	-3488.94	31.08	1608.35	-3423.03	151.54	1641.64	-3663.46	105.74	1624.22	594.85	-17.99	78.18	1193.34	8.42	79.50	568.05
2.93000	-3382.28	25.66	21.05	-3200.88	160.30	5.67	-3428.86	68.57	-10.44	-3368.24	68.42	70.37	-3655.61	-31.03	7.75	-3680.11	12.68	7.32	-3368.54	263.21	270.15	-3555.30	286.50	190.93	-3602.50	-7.92	1231.05	0.00	0.00	0.00	-1670.09	116.05	1572.44	-3454.61	36.03	1607.33	-3421.17	151.33	1642.00	-3668.18	107.00	1624.24	595.11	-17.62	78.22	1192.39	8.99	79.17	567.95
2.94000	-3382.28	25.66	21.05	-3200.88	160.30	5.67	-3440.06	71.71	-10.21	-3399.98	69.20	68.01	-3655.61	-31.03	7.75	-3680.11	12.68	7.32	-3368.61	263.44	274.01	-3557.31	287.11	193.19	-3602.51	-7.91	1231.05	0.00	0.00	0.00	-1670.09	116.05	1572.44	-3494.00	40.33	1608.86	-3419.31	151.12	1642.36	-3672.84	108.26	1624.26	595.79	-17.72	78.25	1192.45	8.50	78.93	567.96
2.95000	-3382.28	25.66	21.05	-3200.88	160.30	5.67	-3444.37	75.16	-10.37	-3389.25	74.37	70.65	-3655.61	-31.03	7.75	-3680.11	12.68	7.32	-3368.69	263.68	277.85	-3559.31	287.72	195.46	-3612.02	-5.74	1228.91	0.00	0.00	0.00	-1670.09	116.05	1572.44	-3450.23	42.70	1607.80	-3417.43	150.92	1642.73	-3677.42	109.52	1624.27	595.80	-17.66	78.45	1193.06	8.46	79.15	568.30
2.96000	-3382.28	25.66	21.05	-3200.88	160.30	5.67	-3422.38	78.99	-6.25	-3387.70	78.65	71.78	-3655.61	-31.03	7.75	-3680.11	12.68	7.32	-3368.79	263.93	281.69	-3561.29	288.33	197.74	-3601.64	-5.69	1227.74	0.00	0.00	0.00	-1670.09	116.05	1572.44	-3430.84	45.08	1609.20	-3415.54	150.73	1643.10	-3681.94	110.78	1624.29	595.23	-17.95	78.18	1192.68	8.46	79.12	569.44
2.97000	-3382.28	25.66	21.05	-3200.88	160.30	5.67	-3443.63	81.63	-7.76	-3385.84	82.81	74.02	-3655.61	-31.03	7.75	-3680.11	12.68	7.32	-3368.90	264.18	285.52	-3563.25	288.94	200.03	-3601.44	-0.86	1229.23	0.00	0.00	0.00	-1670.09	116.05	1572.44	-3484.59	46.06	1610.66	-3413.64	150.55	1643.47	-3686.39	112.04	1624.30	595.69	-17.86	78.36	1192.51	8.46	79.20	568.99
2.98000	-3382.28	25.66	21.05	-3200.88	160.30	5.67	-3456.52	85.45	-9.65	-3379.02	88.13	74.03	-3655.61	-31.03	7.75	-3680.11	12.68	7.32	-3369.02	264.43	289.35	-3565.19	289.55	202.33	-3612.62	0.26	1230.67	0.00	0.00	0.00	-1670.09	116.05	1572.44	-3464.42	50.09	1609.41	-3411.72	150.38	1643.84	-3690.77	113.30	1624.31	594.81	-17.42	78.42	1192.97	8.60	79.10	568.81
2.99000	-3382.28	25.66	21.05	-3200.88	160.30	5.67	-3436.83	89.78	-4.85	-3383.29	91.88	74.54	-3655.61	-31.03	7.75	-3680.11	12.68	7.32	-3369.15	264.69	293.16	-3567.12	290.16	204.64	-3635.69	1.96	1230.77	0.00	0.00	0.00	-1670.09	116.05	1572.44	-3475.48	50.17	1609.80	-3409.80	150.21	1644.22	-3695.09	114.57	1624.32	595.67	-17.36	78.57	1192.78	8.60	79.46	569.03
3.00000	-3382.28	25.66	21.05	-3200.88	160.30	5.67	-3450.09	92.56	-6.00	-3382.56	93.91	75.72	-3655.61	-31.03	7.75	-3680.11	12.68	7.32	-3369.29	264.96	296.97	-3569.02	290.77	206.96	-3570.90	4.70	1229.92	0.00	0.00	0.00	-1670.09	116.05	1572.44	-3497.09	56.15	1611.18	-3407.87	150.06	1644.60	-3699.33	115.83	1624.32	593.96	-17.85	78.16	1192.38	8.54	79.07	569.33
3.01000	-3382.28	25.66	21.05	-3200.88	160.30	5.67	-3458.19	97.44	-8.11	-3384.46	100.24	74.50	-3655.61	-31.03	7.75	-3680.11	12.68	7.32	-3369.44	265.23	300.76	-3570.91	291.38	209.28	-3594.74	6.86	1230.23	0.00	0.00	0.00	-1670.09	116.05	1572.44	-3478.57	58.29	1611.60	-3405.92	149.91	1644.98	-3703.51	117.10	1624.33	594.62	-17.95	78.08	1192.88	8.42	79.18	569.31
3.02000	-3382.28	25.66	21.05	-3200.88	160.30	5.67	-3463.71	103.75	-8.12	-3377.43	104.41	75.40	-3655.61	-31.03	7.75	-3680.11	12.68	7.32	-3369.60	265.51	304.55	-3572.78	291.99	211.62	-3635.89	6.88	1231.60	0.00	0.00	0.00	-1670.09	116.05	1572.44	-3514.80	58.51	1611.94	-3403.97	149.78	1645.37	-3707.62	118.36	1624.33	594.92	-18.02	78.17	1192.88	8.47	79.02	568.44
3.03000	-3382.28	25.66	21.05	-3200.88	160.30	5.67	-3447.27	108.66	-5.33	-3391.14	108.34	73.40	-3655.61	-31.03	7.75	-3680.11	12.68	7.32	-3369.78	265.79	308.33	-3574.63	292.61	213.97	-3622.47	9.65	1230.77	0.00	0.00	0.00	-1670.09	116.05	1572.44	-3511.85	60.87	1610.09	-3402.00	149.65	1645.76	-3711.66	119.63	1624.33	596.33	-17.84	78.64	1193.67	8.61	79.25	569.41
3.04000	-3382.28	25.66	21.05	-3200.88	160.30	5.67	-3443.97	112.39	-4.68	-3380.07	114.72	76.60	-3655.61	-31.03	7.75	-3680.11	12.68	7.32	-3369.96	266.08	312.10	-3576.46	293.22	216.32	-3611.83	10.38	1229.00	0.00	0.00	0.00	-1670.09	116.05	1572.44	-3518.15	63.78	1612.27	-3400.02	149.53	1646.15	-3715.64	120.89	1624.32	597.53	-18.10	78.95	1194.03	8.57	79.37	568.28
3.05000	-3382.28	25.66	21.05	-3200.88	160.30	5.67	-3455.98	117.30	-7.61	-3399.56	120.95	73.76	-3655.61	-31.03	7.75	-3680.11	12.68	7.32	-3370.15	266.37	315.86	-3578.27	293.84	218.68	-3602.82	12.18	1231.15	0.00	0.00	0.00	-1670.09	116.05	1572.44	-3518.93	64.88	1612.56	-3398.03	149.42	1646.54	-3719.55	122.16	1624.32	596.64	-18.10	78.87	1192.84	7.99	78.93	568.83
3.06000	-3382.28	25.66	21.05	-3200.88	160.30	5.67	-3457.61	126.15	-5.06	-3409.73	126.39	73.33	-3655.61	-31.03	7.75	-3680.11	12.68	7.32	-3370.35	266.67	319.61	-3580.07	294.45	221.06	-3577.34	16.00	1231.59	0.00	0.00	0.00	-1670.09	116.05	1572.44	-3489.34	68.10	1611.00	-3396.04	149.32	1646.94	-3723.39	123.43	1624.31	594.46	-17.99	78.12	1192.55	7.89	79.02	568.47
3.07000	-3382.28	25.66	21.05	-3200.88	160.30	5.67	-3459.45	132.16	-7.47	-3428.97	129.55	69.43	-3655.61	-31.03	7.75	-3680.11	12.68	7.32	-3370.56	266.97	323.36	-3581.84	295.07	223.44	-3595.65	16.25	1231.98	0.00	0.00	0.00	-1670.09	116.05	1572.44	-3472.45	71.23	1611.15	-3394.03	149.22	1647.34	-3727.17	124.70	1624.30	595.63	-17.41	78.73	1192.93	8.71	79.39	568.45
3.08000	-3382.28	25.66	21.05	-3200.88	160.30	5.67	-3472.76	138.57	-8.57	-3437.28	134.81	68.42	-3655.61	-31.03	7.75	-3680.11	12.68	7.32	-3370.78	267.28	327.09	-3583.60	295.68	225.82	-3596.50	19.31	1232.22	0.00	0.00	0.00	-1670.09	116.05	1572.44	-3504.80	74.38	1611.71	-3392.00	149.14	1647.74	-3730.88	125.96	1624.29	595.90	-17.11	78.54	1193.81	8.94	79.46	569.36
3.09000	-3382.28	25.66	21.05	-3200.88	160.30	5.67	-3477.31	142.01	-7.44	-3445.56	140.01	67.43	-3655.61	-31.03	7.75	-3680.11	12.68	7.32	-3371.01	267.59	330.82	-3585.33	296.30	228.22	-3623.38	19.22	1231.47	0.00	0.00	0.00	-1670.09	116.05	1572.44	-3506.27	78.36	1610.76	-3389.97	149.06	1648.14	-3734.52	127.23	1624.28	595.95	-17.25	78.67	1192.69	8.29	78.95	568.88
3.10000	-3382.28	25.66	21.05	-3200.88	160.30	5.67	-3457.66	149.75	-3.36	-3453.79	145.17	66.47	-3655.61	-31.03	7.75	-3680.11	12.68	7.32	-3371.25	267.91	334.53	-3587.05	296.91	230.63	-3605.51	21.24	1231.93	0.00	0.00	0.00	-1670.09	116.05	1572.44	-3470.62	79.41	1608.11	-3387.93	148.99	1648.55	-3738.10	128.50	1624.26	595.78	-17.23	78.71	1193.12	7.87	79.03	568.92
3.11000	-3382.28	25.66	21.05	-3200.88	160.30	5.67	-3444.81	158.70	-1.70	-3462.00	150.29	65.53	-3655.61	-31.03	7.75	-3680.11	12.68	7.32	-3371.49	268.23	338.24	-3588.74	297.53	233.04	-3605.31	22.91	1231.76	0.00	0.00	0.00	-1670.09	116.05	1572.44	-3470.28	79.56	1608.82	-3385.88	148.93	1648.96	-3741.61	129.77	1624.24	595.32	-17.91	78.49	1193.46	7.67	79.24	568.36
3.12000	-3382.28	25.66	21.05	-3200.88	160.30	5.67	-3518.53	162.32	-10.72	-3470.16	155.36	64.62	-3655.61	-31.03	7.75	-3680.11	12.68	7.32	-3371.74	268.56	341.94	-3590.42	298.15	235.46	-3562.62	25.47	1231.97	0.00	0.00	0.00	-1670.09	116.05	1572.44	-3460.56	82.72	1607.51	-3383.81	148.87	1649.37	-3745.06	131.04	1624.22	595.56	-18.16	78.59	1193.41	8.19	79.06	568.85
3.13000	-3382.28	25.66	21.05	-3200.88	160.30	5.67	-3493.30	169.14	-7.00	-3478.29	160.38	63.72	-3655.61	-31.03	7.75	-3680.11	12.68	7.32	-3372.00	268.89	345.62	-3592.08	298.76	237.89	-3593.49	25.89	1231.26	0.00	0.00	0.00	-1670.09	116.05	1572.44	-3464.06	85.98	1610.03	-3381.74	148.83	1649.79	-3748.44	132.31	1624.20	595.08	-17.82	78.29	1193.28	8.18	78.99	569.11
3.14000	-3382.28	25.66	21.05	-3200.88	160.30	5.67	-3465.69	177.19	-1.90	-3486.38	165.36	62.85	-3655.61	-31.03	7.75	-3680.11	12.68	7.32	-3372.27	269.23	349.30	-3593.71	299.38	240.32	-3590.17	26.49	1230.35	0.00	0.00	0.00	-1670.09	116.05	1572.44	-3489.01	88.79	1610.75	-3379.65	148.79	1650.20	-3751.75	133.58	1624.18	595.03	-17.91	78.19	1193.56	8.21	79.24	569.40
3.15000	-3382.28	25.66	21.05	-3200.88	160.30	5.67	-3465.22	184.43	-1.01	-3494.44	170.29	62.01	-3655.61	-31.03	7.75	-3680.11	12.68	7.32	-3372.55	269.57	352.97	-3595.33	299.99	242.77	-3580.91	30.91	1231.10	0.00	0.00	0.00	-1670.09	116.05	1572.44	-3471.42	89.64	1609.03	-3377.55	148.76	1650.62	-3755.00	134.85	1624.15	595.56	-17.71	78.47	1193.35	8.02	79.16	569.44
3.16000	-3382.28	25.66	21.05	-3200.88	160.30	5.67	-3464.79	191.60	-0.11	-3502.45	175.18	61.18	-3655.61	-31.03	7.75	-3680.10	12.68	7.32	-3372.83	269.91	356.63	-3596.93	300.61	245.22	-3566.97	29.92	1232.03	0.00	0.00	0.00	-1670.09	116.05	1572.44	-3492.64	91.86	1609.87	-3375.45	148.74	1651.04	-3758.19	136.12	1624.13	595.43	-17.66	78.36	1193.08	8.37	79.22	569.75
3.17000	-3382.28	25.66	21.05	-3200.88	160.30	5.67	-3464.39	198.71	0.79	-3510.43	180.03	60.38	-3655.61	-31.03	7.75	-3674.51	12.22	7.58	-3373.12	270.26	360.28	-3598.50	301.23	247.68	-3581.34	32.66	1230.47	0.00	0.00	0.00	-1670.09	116.05	1572.44	-3508.03	92.60	1609.94	-3373.33	148.72	1651.46	-3761.31	137.39	1624.10	595.36	-17.71	78.53	1193.22	8.04	79.14	569.40
3.18000	-3382.24	25.67	21.05	-3200.88	160.30	5.67	-3464.03	205.75	1.69	-3518.37	184.83	59.60	-3655.59	-31.03	7.76	-3664.57	12.56	6.53	-3373.41	270.61	363.91	-3600.06	301.84	250.14	-3580.28	34.70	1231.11	0.00	0.00	0.00	-1670.09	116.05	1572.44	-3478.17	92.09	1608.91	-3371.20	148.72	1651.89	-3764.36	138.66	1624.07	594.28	-17.94	78.15	1193.54	7.93	79.14	568.11
3.19000	-3343.44	36.61	25.54	-3200.88	160.30	5.67	-3463.70	212.73	2.60	-3526.28	189.58	58.84	-3632.56	-25.88	14.39	-3677.28	11.88	1.22	-3373.71	270.97	367.54	-3601.59	302.46	252.61	-3582.05	34.78	1230.99	0.00	0.00	0.00	-1670.09	116.05	1572.44	-3473.44	95.74	1608.38	-3369.06	148.72	1652.32	-3767.35	139.93	1624.03	594.69	-17.76	78.49	1193.66	8.59	79.26	568.20
3.20000	-3342.03	45.17	25.64	-3200.88	160.30	5.67	-3463.41	219.64	3.51	-3534.15	194.30	58.11	-3662.56	-26.70	8.84	-3677.35	10.97	-1.67	-3374.02	271.33	371.16	-3603.11	303.07	255.09	-3601.12	35.54	1229.51	0.00	0.00	0.00	-1670.09	116.05	1572.44	-3522.96	98.59	1609.37	-3366.91	148.73	1652.75	-3770.28	141.20	1624.00	595.55	-17.65	78.47	1193.28	8.18	79.15	568.28
3.21000	-3287.36	47.31	33.56	-3200.88	160.30	5.67	-3463.16	226.49	4.42	-3541.98	198.96	57.40	-3645.17	-26.60	12.72	-3687.73	11.46	-4.66	-3374.34	271.70	374.77	-3604.60	303.69	257.57	-3561.85	38.60	1230.63	0.00	0.00	0.00	-1670.09	116.05	1572.44	-3487.28	98.95	1608.70	-3364.75	148.74	1653.18	-3773.14	142.47	1623.96	595.10	-17.48	78.36	1193.63	8.46	79.16	568.97
3.22000	-3356.38	52.92	20.04	-3200.88	160.30	5.67	-3462.94	233.28	5.34	-3549.77	203.59	56.71	-3699.01	-31.91	2.17	-3688.80	13.22	-5.32	-3374.65	272.07	378.37	-3606.08	304.30	260.06	-3576.19	37.92	1230.95	0.00	0.00	0.00	-1670.09	116.05	1572.44	-3442.22	100.29	1609.97	-3362.57	148.77	1653.61	-3775.94	143.74	1623.92	595.60	-18.11	78.47	1193.27	8.49	79.19	569.44
3.23000	-3292.16	61.58	31.27	-3200.88	160.30	5.67	-3462.75	240.00	6.26	-3557.52	208.17	56.04	-3694.24	-26.18	3.21	-3687.24	13.10	-5.21	-3374.98	272.44	381.95	-3607.53	304.91	262.56	-3605.11	40.36	1230.72	0.00	0.00	0.00	-1670.09	116.05	1572.44	-3470.62	103.85	1609.24	-3360.39	148.80	1654.05	-3778.68	145.01	1623.88	595.72	-17.43	78.60	1192.84	8.06	79.05	569.76
3.24000	-3332.05	63.75	26.20	-3200.88	160.30	5.67	-3462.60	246.66	7.18	-3565.24	212.70	55.39	-3760.74	-28.68	-8.68	-3684.64	12.92	-5.45	-3375.31	272.82	385.53	-3608.96	305.53	265.06	-3600.47	41.27	1230.27	0.00	0.00	0.00	-1670.09	116.05	1572.44	-3453.36	104.81	1606.42	-3358.19	148.84	1654.49	-3781.35	146.28	1623.84	594.84	-17.24	78.61	1192.15	8.66	78.84	568.62
3.25000	-3312.67	67.67	28.17	-3200.88	160.30	5.67	-3462.49	253.26	8.10	-3572.92	217.20	54.77	-3728.88	-26.47	-2.27	-3677.37	12.31	-3.50	-3375.64	273.20	389.10	-3610.37	306.14	267.57	-3596.30	42.68	1230.24	0.00	0.00	0.00	-1670.09	116.05	1572.44	-3474.47	108.56	1607.17	-3355.99	148.88	1654.93	-3783.96	147.54	1623.80	594.55	-17.43	78.54	1192.83	8.47	78.96	568.35
3.26000	-3330.76	70.61	23.89	-3200.88	160.30	5.67	-3462.40	259.79	9.03	-3580.56	221.65	54.16	-3666.50	-24.88	8.68	-3684.72	12.49	-4.52	-3375.98	273.58	392.65	-3611.76	306.75	270.08	-3573.17	44.70	1229.42	0.00	0.00	0.00	-1670.09	116.05	1572.44	-3435.67	108.27	1606.89	-3353.77	148.94	1655.37	-3786.51	148.81	1623.75	595.36	-17.32	78.41	1192.43	8.24	78.92	568.57
3.27000	-3285.43	76.83	31.52	-3200.88	160.30	5.67	-3462.35	266.27	9.96	-3588.16	226.05	53.58	-3673.87	-24.92	5.97	-3680.86	12.96	-4.15	-3376.32	273.97	396.20	-3613.12	307.36	272.60	-3584.23	44.64	1229.36	0.00	0.00	0.00	-1670.09	116.05	1572.44	-3466.72	110.83	1606.05	-3351.55	149.00	1655.81	-3788.99	150.08	1623.70	595.73	-16.94	78.67	1192.39	7.84	78.60	568.80
3.28000	-3263.26	80.38	33.92	-3200.88	160.30	5.67	-3462.34	272.68	10.90	-3595.73	230.42	53.02	-3665.01	-26.61	6.85	-3674.25	13.92	-3.49	-3376.67	274.36	399.73	-3614.47	307.97	275.13	-3536.72	44.96	1230.71	0.00	0.00	0.00	-1670.09	116.05	1572.44	-3483.03	113.65	1607.25	-3349.31	149.06	1656.26	-3791.41	151.35	1623.66	594.43	-17.40	78.41	1193.42	7.68	78.95	568.49
3.29000	-3260.75	86.89	34.87	-3200.88	160.30	5.67	-3462.35	279.03	11.83	-3603.25	234.74	52.48	-3710.54	-29.59	-1.78	-3677.92	13.38	-4.04	-3377.02	274.76	403.25	-3615.79	308.58	277.66	-3556.20	46.03	1229.49	0.00	0.00	0.00	-1670.09	116.05	1572.44	-3457.87	112.65	1606.24	-3347.06	149.14	1656.71	-3793.77	152.62	1623.60	595.62	-17.89	78.33	1193.10	8.42	78.89	568.32
3.30000	-3276.89	88.07	33.43	-3200.88	160.30	5.67	-3462.40	285.31	12.77	-3610.74	239.02	51.96	-3709.64	-26.02	-0.11	-3670.57	13.23	-2.53	-3377.37	275.15	406.76	-3617.10	309.19	280.19	-3587.36	46.74	1228.20	0.00	0.00	0.00	-1670.09	116.05	1572.44	-3456.66	115.10	1606.64	-3344.80	149.22	1657.16	-3796.06	153.88	1623.55	595.69	-17.79	78.53	1193.08	8.27	78.93	567.77
3.31000	-3297.52	92.75	29.71	-3200.88	160.30	5.67	-3462.48	291.54	13.71	-3618.19	243.26	51.47	-3685.18	-25.80	4.57	-3660.18	13.32	-0.96	-3377.73	275.55	410.27	-3618.38	309.80	282.73	-3547.73	49.01	1228.76	0.00	0.00	0.00	-1670.09	116.05	1572.44	-3483.16	117.90	1607.02	-3342.53	149.31	1657.61	-3798.29	155.15	1623.50	595.47	-18.52	78.18	1192.92	8.77	79.13	568.85
3.32000	-3272.12	100.20	33.47	-3200.88	160.30	5.67	-3462.60	297.70	14.66	-3625.60	247.45	50.99	-3670.96	-25.00	6.64	-3686.00	12.81	-4.69	-3378.09	275.96	413.76	-3619.64	310.40	285.28	-3544.83	49.12	1227.91	0.00	0.00	0.00	-1670.09	116.05	1572.44	-3503.57	117.49	1608.65	-3340.25	149.40	1658.06	-3800.46	156.42	1623.44	595.70	-18.32	78.38	1192.55	8.38	78.81	569.72
3.33000	-3218.30	103.64	43.92	-3200.88	160.30	5.67	-3462.74	303.80	15.60	-3632.97	251.60	50.53	-3732.57	-28.73	-3.62	-3677.30	13.05	-3.64	-3378.45	276.37	417.23	-3620.87	311.01	287.83	-3531.15	50.91	1227.88	0.00	0.00	0.00	-1670.09	116.05	1572.44	-3439.89	120.55	1605.74	-3337.96	149.51	1658.52	-3802.57	157.68	1623.38	596.58	-17.68	78.78	1192.72	8.29	78.93	569.40
3.34000	-3278.51	104.03	33.84	-3200.88	160.30	5.67	-3462.91	309.84	16.55	-3640.31	255.71	50.10	-3647.42	-26.78	10.48	-3671.68	12.78	-3.15	-3378.81	276.78	420.70	-3622.09	311.61	290.38	-3525.65	52.24	1227.93	0.00	0.00	0.00	-1670.09	116.05	1572.44	-3425.72	120.80	1605.50	-3335.66	149.62	1658.98	-3804.62	158.95	1623.32	595.93	-17.55	78.69	1192.64	8.19	79.04	569.60
3.35000	-3239.58	107.79	39.92	-3200.88	160.30	5.67	-3463.12	315.83	17.51	-3647.60	259.78	49.68	-3699.19	-24.71	1.90	-3683.05	12.48	-5.16	-3379.18	277.19	424.16	-3623.28	312.22	292.94	-3545.03	51.36	1226.85	0.00	0.00	0.00	-1670.09	116.05	1572.44	-3437.53	123.88	1605.35	-3333.35	149.73	1659.43	-3806.61	160.21	1623.26	595.34	-17.96	78.38	1192.95	8.10	79.14	568.69
3.36000	-3263.05	111.31	37.74	-3200.88	160.30	5.67	-3463.35	321.75	18.46	-3654.86	263.81	49.29	-3683.93	-24.95	3.67	-3675.13	13.58	-3.94	-3379.55	277.61	427.60	-3624.45	312.82	295.50	-3566.17	54.62	1226.98	0.00	0.00	0.00	-1670.09	116.05	1572.44	-3444.53	122.67	1604.01	-3331.03	149.86	1659.90	-3808.53	161.48	1623.20	594.58	-17.88	78.24	1192.80	8.06	79.06	568.75
3.37000	-3216.79	116.52	46.44	-3200.88	160.30	5.67	-3463.62	327.61	19.42	-3662.08	267.79	48.92	-3692.62	-24.26	1.80	-3697.82	12.65	-6.78	-3379.92	278.03	431.03	-3625.60	313.42	298.07	-3550.32	54.76	1226.49	0.00	0.00	0.00	-1670.09	116.05	1572.44	-3465.02	124.84	1604.21	-3328.69	149.98	1660.36	-3810.39	162.74	1623.13	594.25	-17.96	78.11	1192.66	7.91	78.92	568.33
3.38000	-3236.07	118.82	44.93	-3200.88	160.30	5.67	-3463.92	333.41	20.38	-3669.25	271.73	48.56	-3648.25	-24.48	10.26	-3674.91	12.67	-3.18	-3380.30	278.45	434.46	-3626.72	314.02	300.64	-3570.36	55.42	1226.96	0.00	0.00	0.00	-1670.09	116.05	1572.44	-3460.27	127.53	1604.64	-3326.35	150.12	1660.82	-3812.20	164.00	1623.07	595.83	-18.12	78.58	1193.51	7.82	79.54	568.74
3.39000	-3229.55	124.44	44.27	-3200.88	160.30	5.67	-3464.24	339.15	21.34	-3676.39	275.64	48.23	-3654.93	-26.46	7.38	-3674.53	13.50	-3.22	-3380.67	278.88	437.87	-3627.82	314.62	303.22	-3555.87	58.47	1226.33	0.00	0.00	0.00	-1670.09	116.05	1572.44	-3442.87	128.32	1604.87	-3323.99	150.26	1661.29	-3813.94	165.26	1623.00	596.41	-17.79	78.65	1193.85	8.60	79.75	568.72
3.40000	-3203.86	124.47	47.17	-3200.88	160.30	5.67	-3464.60	344.83	22.31	-3683.49	279.50	47.91	-3727.96	-28.63	-2.86	-3656.73	14.21	-0.61	-3381.05	279.30	441.26	-3628.90	315.22	305.80	-3529.91	59.84	1225.05	0.00	0.00	0.00	-1670.09	116.05	1572.44	-3431.32	129.71	1604.48	-3321.63	150.41	1661.75	-3815.62	166.52	1622.93	595.26	-17.90	78.41	1194.06	8.32	79.36	569.05
3.41000	-3236.03	128.56	43.76	-3200.88	160.30	5.67	-3464.98	350.45	23.27	-3690.56	283.32	47.62	-3761.43	-29.84	-8.34	-3672.56	12.73	-3.08	-3381.42	279.73	444.65	-3629.96	315.81	308.38	-3515.69	61.76	1224.68	0.00	0.00	0.00	-1670.09	116.05	1572.44	-3417.85	133.42	1602.64	-3319.25	150.57	1662.22	-3817.24	167.78	1622.86	595.52	-17.61	78.42	1193.58	8.43	79.19	569.36
3.42000	-3224.50	132.17	45.49	-3200.88	160.30	5.67	-3465.39	356.01	24.24	-3697.58	287.10	47.35	-3734.36	-28.74	-4.94	-3674.21	12.90	-3.53	-3381.80	280.17	448.02	-3630.99	316.41	310.96	-3542.42	62.26	1224.32	0.00	0.00	0.00	-1670.09	116.05	1572.44	-3455.67	133.18	1601.58	-3316.86	150.73	1662.69	-3818.80	169.04	1622.79	595.07	-17.54	78.38	1193.57	8.76	79.41	570.34
3.43000	-3208.31	136.81	43.58	-3200.88	160.30	5.67	-3465.83	361.52	25.21	-3704.56	290.84	47.09	-3684.42	-27.65	2.06	-3675.16	13.29	-3.54	-3382.17	280.60	451.39	-3632.00	317.00	313.55	-3527.67	62.61	1223.80	0.00	0.00	0.00	-1670.09	116.05	1572.44	-3403.09	137.35	1600.40	-3314.47	150.90	1663.16	-3820.30	170.30	1622.71	595.21	-17.34	78.46	1193.56	8.09	79.08	567.64
3.44000	-3210.10	137.98	44.33	-3200.88	160.30	5.67	-3466.30	366.96	26.19	-3711.50	294.54	46.86	-3642.13	-25.12	8.21	-3665.28	12.41	-2.46	-3382.55	281.04	454.74	-3632.99	317.59	316.14	-3524.51	63.72	1222.09	0.00	0.00	0.00	-1670.09	116.05	1572.44	-3385.96	139.43	1599.86	-3312.06	151.07	1663.64	-3821.74	171.56	1622.64	594.77	-17.67	78.27	1193.82	8.29	79.26	569.02
3.45000	-3214.40	140.03	43.10	-3200.88	160.30	5.67	-3466.80	372.35	27.16	-3718.41	298.20	46.64	-3629.13	-29.60	9.98	-3682.32	12.19	-4.83	-3382.93	281.48	458.07	-3633.95	318.18	318.74	-3517.31	65.48	1223.09	0.00	0.00	0.00	-1670.09	116.05	1572.44	-3426.00	141.86	1602.00	-3309.64	151.25	1664.11	-3823.12	172.82	1622.56	595.74	-17.82	78.53	1192.86	8.20	79.09	569.71
3.46000	-3190.87	144.55	44.59	-3200.88	160.30	5.67	-3467.32	377.68	28.14	-3725.27	301.81	46.45	-3661.77	-23.82	5.36	-3687.53	12.49	-6.22	-3383.31	281.92	461.40	-3634.89	318.77	321.33	-3519.16	65.59	1222.91	0.00	0.00	0.00	-1670.09	116.05	1572.44	-3422.37	142.07	1601.53	-3307.21	151.44	1664.59	-3824.44	174.07	1622.48	596.03	-17.60	78.58	1192.90	8.24	79.00	569.18
3.47000	-3183.74	143.40	44.09	-3200.88	160.30	5.67	-3467.87	382.95	29.12	-3732.10	305.39	46.27	-3687.38	-26.00	1.07	-3670.63	11.12	-4.20	-3383.68	282.37	464.71	-3635.81	319.36	323.93	-3509.56	67.82	1222.79	0.00	0.00	0.00	-1670.09	116.05	1572.44	-3396.49	144.58	1600.36	-3304.77	151.63	1665.06	-3825.70	175.33	1622.40	595.12	-18.11	78.22	1193.54	8.38	79.16	568.58
3.48000	-3200.35	147.23	37.44	-3200.88	160.30	5.67	-3468.44	388.16	30.10	-3738.88	308.93	46.11	-3680.00	-27.36	1.76	-3685.05	10.89	-5.94	-3384.06	282.81	468.01	-3636.70	319.94	326.54	-3509.62	69.55	1221.47	0.00	0.00	0.00	-1670.09	116.05	1572.44	-3404.98	148.67	1600.49	-3302.32	151.83	1665.54	-3826.90	176.58	1622.32	595.07	-17.71	78.31	1193.27	8.20	79.21	568.56
3.49000	-3215.44	147.90	32.84	-3200.88	160.30	5.67	-3469.05	393.32	31.09	-3745.63	312.43	45.97	-3691.86	-26.27	0.56	-3670.07	11.25	-3.86	-3384.43	283.26	471.30	-3637.57	320.53	329.14	-3490.14	69.66	1222.10	0.00	0.00	0.00	-1670.09	116.05	1572.44	-3421.13	149.72	1601.13	-3299.86	152.03	1666.02	-3828.05	177.83	1622.24	595.54	-18.08	78.27	1193.14	7.89	79.27	568.17
3.50000	-3200.79	151.27	30.69	-3200.88	160.30	5.67	-3469.68	398.41	32.07	-3752.33	315.89	45.85	-3704.48	-29.27	-1.19	-3688.91	12.04	-7.46	-3384.80	283.71	474.58	-3638.41	321.11	331.75	-3477.49	70.98	1222.00	0.00	0.00	0.00	-1670.09	116.05	1572.44	-3416.35	150.18	1601.76	-3297.38	152.24	1666.50	-3829.13	179.08	1622.15	595.54	-17.42	78.53	1192.98	7.71	78.85	567.94
3.51000	-3168.13	147.66	32.33	-3200.88	160.30	5.67	-3470.33	403.45	33.06	-3759.00	319.31	45.75	-3729.14	-29.24	-6.54	-3673.77	11.00	-4.40	-3385.17	284.16	477.84	-3639.23	321.69	334.36	-3459.12	70.20	1221.89	0.00	0.00	0.00	-1670.09	116.05	1572.44	-3398.76	152.01	1597.87	-3294.90	152.46	1666.99	-3830.16	180.33	1622.07	595.75	-17.72	78.67	1193.09	8.35	79.05	567.88
3.52000	-3193.08	146.98	24.61	-3200.88	160.30	5.67	-3471.01	408.44	34.05	-3765.62	322.69	45.67	-3713.46	-32.34	-5.32	-3670.48	11.43	-4.65	-3385.54	284.62	481.09	-3640.03	322.26	336.97	-3495.53	71.72	1221.20	0.00	0.00	0.00	-1670.09	116.05	1572.44	-3411.78	157.58	1598.76	-3292.41	152.68	1667.47	-3831.13	181.58	1621.98	594.60	-17.89	78.13	1193.72	8.43	79.43	568.34
3.53000	-3195.86	147.50	18.55	-3200.88	160.30	5.67	-3471.72	413.37	35.04	-3772.21	326.04	45.61	-3703.43	-29.90	-3.22	-3674.87	10.40	-5.17	-3385.91	285.07	484.33	-3640.80	322.84	339.58	-3474.32	75.80	1220.30	0.00	0.00	0.00	-1670.09	116.05	1572.44	-3410.97	159.78	1597.95	-3289.90	152.91	1667.95	-3832.04	182.83	1621.89	595.88	-17.09	78.80	1193.33	7.90	79.20	569.36
3.54000	-3192.42	143.84	15.80	-3200.88	160.30	5.67	-3472.45	418.24	36.04	-3778.75	329.34	45.56	-3708.61	-29.66	-5.38	-3669.01	10.66	-4.54	-3386.28	285.53	487.55	-3641.55	323.41	342.19	-3478.66	77.03	1221.45	0.00	0.00	0.00	-1670.09	116.05	1572.44	-3373.09	162.15	1597.48	-3287.39	153.14	1668.44	-3832.89	184.08	1621.80	595.90	-17.40	78.81	1192.89	8.50	79.22	568.74
3.55000	-3189.73	143.14	12.29	-3200.88	160.30	5.67	-3473.20	423.05	37.03	-3785.26	332.60	45.53	-3628.95	-23.30	7.40	-3676.28	10.91	-5.41	-3386.64	285.99	490.76	-3642.27	323.98	344.81	-3455.85	79.10	1220.96	0.00	0.00	0.00	-1670.09	116.05	1572.44	-3407.27	165.36	1598.98	-3284.86	153.38	1668.93	-3833.68	185.32	1621.71	594.82	-17.70	78.30	1193.49	8.51	79.49	568.87
3.56000	-3176.59	143.55	11.20	-3200.88	160.30	5.67	-3473.98	427.81	38.03	-3791.72	335.83	45.53	-3608.19	-21.19	9.85	-3672.24	9.55	-5.41	-3387.00	286.45	493.96	-3642.97	324.55	347.43	-3477.15	79.36	1220.22	0.00	0.00	0.00	-1670.09	116.05	1572.44	-3415.47	167.44	1598.68	-3282.33	153.63	1669.41	-3834.42	186.56	1621.62	595.47	-17.66	78.58	1193.00	8.43	79.02	569.83
3.57000	-3195.33	143.23	6.75	-3200.88	160.30	5.67	-3474.78	432.51	39.03	-3798.14	339.02	45.53	-3657.97	-24.84	0.89	-3681.31	9.17	-5.81	-3387.35	286.91	497.15	-3643.65	325.12	350.04	-3483.33	79.48	1221.46	0.00	0.00	0.00	-1670.09	116.05	1572.44	-3384.53	168.36	1597.35	-3279.78	153.88	1669.90	-3835.10	187.81	1621.52	596.45	-17.51	78.65	1192.38	8.70	78.77	568.50
3.58000	-3216.20	143.29	3.62	-3200.88	160.30	5.67	-3475.60	437.16	40.03	-3804.53	342.17	45.56	-3715.41	-29.76	-8.89	-3671.19	9.34	-4.52	-3387.71	287.38	500.32	-3644.30	325.68	352.66	-3470.19	82.08	1220.68	0.00	0.00	0.00	-1670.09	116.05	1572.44	-3347.69	172.53	1594.62	-3277.22	154.13	1670.39	-3835.72	189.05	1621.43	595.89	-17.67	78.70	1192.46	8.57	79.09	567.96
3.59000	-3195.47	143.61	5.27	-3200.88	160.30	5.67	-3476.45	441.75	41.03	-3810.87	345.28	45.61	-3717.74	-31.47	-8.89	-3685.31	8.53	-7.13	-3388.06	287.84	503.48	-3644.92	326.24	355.28	-3464.69	83.38	1221.60	0.00	0.00	0.00	-1670.09	116.05	1572.44	-3348.78	175.06	1595.58	-3274.66	154.39	1670.88	-3836.28	190.29	1621.33	595.59	-17.85	78.77	1192.80	8.18	79.11	568.18
3.60000	-3220.64	143.21	1.75	-3200.88	160.30	5.67	-3477.32	446.29	42.04	-3817.17	348.36	45.67	-3687.25	-29.70	-2.67	-3674.65	7.78	-5.13	-3388.40	288.31	506.62	-3645.52	326.80	357.90	-3443.96	84.99	1221.88	0.00	0.00	0.00	-1670.09	116.05	1572.44	-3365.84	176.39	1595.14	-3272.08	154.66	1671.38	-3836.79	191.52	1621.23	594.61	-17.30	78.41	1192.50	8.07	78.96	569.28
3.61000	-3179.53	142.98	6.33	-3200.88	160.30	5.67	-3478.22	450.77	43.04	-3823.43	351.39	45.75	-3655.95	-30.45	1.72	-3673.25	7.23	-5.45	-3388.74	288.77	509.76	-3646.09	327.36	360.53	-3449.23	88.17	1222.35	0.00	0.00	0.00	-1670.09	116.05	1572.44	-3356.37	177.38	1595.59	-3269.49	154.93	1671.87	-3837.24	192.76	1621.13	595.22	-17.61	78.43	1193.15	7.99	79.10	569.35
3.62000	-3205.54	144.17	1.85	-3200.88	160.30	5.67	-3479.13	455.20	44.05	-3829.65	354.39	45.85	-3693.44	-33.74	-5.53	-3692.82	5.35	-7.85	-3389.08	289.24	512.87	-3646.64	327.92	363.15	-3411.08	90.31	1224.44	0.00	0.00	0.00	-1670.09	116.05	1572.44	-3355.43	180.27	1595.79	-3266.89	155.21	1672.36	-3837.63	193.99	1621.03	595.65	-17.57	78.57	1193.71	7.74	79.15	569.11
3.63000	-3199.44	141.94	1.38	-3200.88	160.30	5.67	-3480.07	459.57	45.06	-3835.83	357.35	45.96	-3704.76	-34.87	-5.55	-3680.85	4.85	-5.81	-3389.41	289.71	515.98	-3647.16	328.47	365.77	-3420.15	92.80	1224.18	0.00	0.00	0.00	-1670.09	116.05	1572.44	-3360.87	184.68	1595.79	-3264.28	155.49	1672.86	-3837.97	195.23	1620.93	594.92	-17.83	78.18	1193.43	8.24	78.95	568.98
3.64000	-3186.42	141.72	2.63	-3200.88	160.30	5.67	-3481.03	463.89	46.07	-3841.97	360.28	46.10	-3626.50	-34.05	5.22	-3668.62	5.38	-4.72	-3389.74	290.18	519.07	-3647.66	329.02	368.39	-3422.44	92.72	1225.82	0.00	0.00	0.00	-1670.09	116.05	1572.44	-3376.88	186.80	1595.81	-3261.66	155.78	1673.35	-3838.25	196.46	1620.83	594.49	-17.91	78.16	1193.03	8.37	79.15	568.05
3.65000	-3241.91	141.36	-6.00	-3200.88	160.30	5.67	-3482.01	468.15	47.08	-3848.07	363.16	46.24	-3644.42	-36.32	1.43	-3675.71	3.13	-5.00	-3390.06	290.65	522.15	-3648.13	329.56	371.01	-3408.48	95.78	1227.99	0.00	0.00	0.00	-1670.09	116.05	1572.44	-3334.25	189.83	1594.35	-3259.03	156.07	1673.85	-3838.48	197.69	1620.72	595.44	-18.34	78.30	1192.83	8.30	79.01	568.60
3.66000	-3225.93	145.35	-4.22	-3200.88	160.30	5.67	-3483.01	472.37	48.09	-3854.12	366.01	46.41	-3696.66	-38.38	-7.48	-3674.24	2.81	-4.80	-3390.38	291.13	525.21	-3648.58	330.11	373.63	-3382.85	96.80	1229.32	0.00	0.00	0.00	-1670.09	116.05	1572.44	-3335.97	190.56	1591.38	-3256.39	156.36	1674.35	-3838.64	198.92	1620.62	595.71	-18.10	78.39	1192.95	8.36	79.02	568.95
3.67000	-3205.05	143.71	-1.25	-3200.88	160.30	5.67	-3484.04	476.52	49.11	-3860.14	368.83	46.60	-3701.20	-37.64	-8.30	-3689.54	1.04	-8.36	-3390.69	291.60	528.26	-3649.00	330.65	376.26	-3417.19	100.60	1231.22	0.00	0.00	0.00	-1670.09	116.05	1572.44	-3311.72	196.35	1588.66	-3253.74	156.67	1674.84	-3838.76	200.14	1620.51	594.92	-18.11	78.18	1193.72	8.34	79.11	568.18
3.68000	-3216.49	141.56	-3.70	-3200.88	160.30	5.67	-3485.08	480.63	50.12	-3866.11	371.60	46.80	-3684.42	-37.75	-5.63	-3661.87	2.03	-3.53	-3391.00	292.07	531.30	-3649.40	331.19	378.88	-3412.77	102.17	1232.26	0.00	0.00	0.00	-1670.09	116.05	1572.44	-3342.88	195.30	1589.15	-3251.08	156.97	1675.34	-3838.81	201.37	1620.40	595.67	-17.47	78.73	1192.57	8.45	79.17	568.42
3.69000	-3198.03	142.13	-1.21	-3200.88	160.30	5.67	-3486.14	484.68	51.14	-3872.05	374.34	47.01	-3719.43	-43.13	-13.33	-3661.05	1.41	-3.89	-3391.30	292.54	534.32	-3649.76	331.72	381.50	-3386.20	105.62	1235.55	0.00	0.00	0.00	-1670.09	116.05	1572.44	-3260.17	197.45	1584.67	-3248.40	157.28	1675.84	-3838.82	202.59	1620.30	594.86	-17.56	78.34	1192.98	8.45	78.97	567.96
3.70000	-3231.30	143.66	-6.70	-3200.88	160.30	5.67	-3487.22	488.68	52.16	-3877.94	377.05	47.25	-3697.17	-40.92	-10.78	-3627.38	1.46	-0.05	-3391.59	293.02	537.32	-3650.11	332.26	384.12	-3392.17	105.36	1236.75	0.00	0.00	0.00	-1670.09	116.05	1572.44	-3295.79	199.41	1583.36	-3245.72	157.60	1676.34	-3838.76	203.81	1620.19	595.11	-17.83	78.21	1192.24	8.62	78.72	568.02
3.71000	-3200.77	144.50	-1.30	-3200.88	160.30	5.67	-3488.33	492.62	53.18	-3883.78	379.71	47.50	-3654.56	-38.69	-6.65	-3653.82	-0.93	-3.19	-3391.88	293.49	540.32	-3650.42	332.79	386.74	-3402.83	106.71	1238.73	0.00	0.00	0.00	-1670.09	116.05	1572.44	-3303.43	202.13	1581.44	-3243.03	157.92	1676.84	-3838.66	205.03	1620.07	595.41	-17.60	78.48	1193.16	8.20	79.25	569.33
3.72000	-3169.89	142.44	2.97	-3200.88	160.30	5.67	-3489.45	496.52	54.20	-3889.59	382.35	47.76	-3671.54	-39.85	-11.44	-3657.04	-0.90	-3.03	-3392.16	293.97	543.30	-3650.71	333.32	389.35	-3395.26	109.40	1239.34	0.00	0.00	0.00	-1670.09	116.05	1572.44	-3302.61	201.73	1577.83	-3240.32	158.25	1677.34	-3838.49	206.25	1619.96	596.42	-17.27	78.75	1193.20	8.38	79.29	569.18
3.73000	-3190.05	143.71	0.46	-3200.88	160.30	5.67	-3490.59	500.36	55.22	-3895.36	384.94	48.05	-3648.79	-37.35	-11.24	-3653.55	-0.37	-0.61	-3392.43	294.44	546.26	-3650.98	333.84	391.97	-3412.45	111.11	1239.95	0.00	0.00	0.00	-1670.09	116.05	1572.44	-3293.20	203.75	1576.67	-3237.61	158.58	1677.85	-3838.28	207.46	1619.85	595.85	-17.52	78.57	1192.10	8.52	79.10	568.83
3.74000	-3204.62	143.87	-0.82	-3200.88	160.30	5.67	-3491.74	504.14	56.24	-3901.08	387.50	48.35	-3656.40	-37.08	-12.58	-3627.29	-0.21	4.45	-3392.70	294.92	549.21	-3651.21	334.36	394.58	-3369.89	112.70	1241.50	0.00	0.00	0.00	-1670.09	116.05	1572.44	-3264.74	202.99	1575.17	-3234.88	158.91	1678.35	-3838.00	208.67	1619.73	595.59	-17.20	78.75	1192.64	8.31	78.98	569.29
3.75000	-3236.47	141.13	-8.56	-3200.88	160.30	5.67	-3492.92	507.88	57.27	-3906.76	390.03	48.66	-3631.75	-35.05	-8.48	-3619.13	-0.32	8.70	-3392.96	295.40	552.14	-3651.42	334.88	397.20	-3375.21	112.03	1242.64	0.00	0.00	0.00	-1670.09	116.05	1572.44	-3268.11	206.19	1570.68	-3232.15	159.25	1678.85	-3837.68	209.88	1619.62	594.88	-17.75	78.49	1192.91	8.41	78.97	569.63
3.76000	-3190.88	143.05	1.25	-3200.88	160.30	5.67	-3494.11	511.57	58.29	-3912.41	392.52	48.99	-3636.10	-33.33	-9.00	-3604.30	0.90	11.59	-3393.21	295.87	555.06	-3651.61	335.39	399.81	-3363.11	115.94	1242.32	0.00	0.00	0.00	-1670.09	116.05	1572.44	-3270.39	206.69	1569.48	-3229.40	159.59	1679.35	-3837.30	211.09	1619.50	593.80	-17.85	78.17	1193.63	8.12	79.13	569.29
3.77000	-3222.12	142.13	-5.41	-3200.88	160.30	5.67	-3495.32	515.20	59.32	-3918.00	394.97	49.34	-3636.44	-30.09	-10.51	-3610.09	2.62	10.21	-3393.45	296.35	557.97	-3651.76	335.90	402.42	-3345.82	119.11	1243.15	0.00	0.00	0.00	-1670.09	116.05	1572.44	-3287.10	207.52	1567.46	-3226.65	159.94	1679.86	-3836.86	212.30	1619.38	595.02	-18.06	78.61	1193.26	8.37	79.10	568.44
3.78000	-3214.92	145.74	-1.97	-3200.88	160.30	5.67	-3496.55	518.78	60.34	-3923.56	397.39	49.70	-3587.78	-25.53	-4.33	-3564.38	6.63	15.21	-3393.69	296.82	560.86	-3651.89	336.41	405.03	-3349.86	118.17	1243.44	0.00	0.00	0.00	-1670.09	116.05	1572.44	-3253.72	208.08	1564.53	-3223.88	160.29	1680.36	-3836.38	213.50	1619.26	594.95	-18.18	78.54	1193.52	8.42	79.30	567.58
3.79000	-3241.61	144.71	-9.42	-3200.88	160.30	5.67	-3497.80	522.32	61.37	-3929.07	399.77	50.08	-3550.54	-22.52	0.05	-3551.20	9.66	14.89	-3393.92	297.30	563.73	-3651.99	336.92	407.64	-3340.30	119.91	1245.19	0.00	0.00	0.00	-1670.09	116.05	1572.44	-3241.05	208.36	1560.00	-3221.10	160.65	1680.87	-3835.84	214.71	1619.14	595.07	-18.36	78.41	1193.76	8.33	79.40	569.41
3.80000	-3204.93	142.71	-1.63	-3200.88	160.30	5.67	-3499.06	525.80	62.40	-3934.55	402.12	50.47	-3562.03	-19.46	-2.37	-3527.61	11.94	16.96	-3394.13	297.78	566.59	-3652.07	337.42	410.24	-3336.63	122.79	1245.08	0.00	0.00	0.00	-1670.09	116.05	1572.44	-3246.58	208.01	1558.75	-3218.32	161.01	1681.37	-3835.24	215.91	1619.02	594.89	-17.63	78.17	1192.90	8.44	78.92	568.77
3.81000	-3203.93	142.19	-1.74	-3200.88	160.30	5.67	-3500.34	529.23	63.43	-3939.97	404.44	50.88	-3558.47	-17.24	-4.21	-3499.02	14.06	20.41	-3394.34	298.25	569.44	-3652.12	337.92	412.84	-3323.04	123.72	1245.23	0.00	0.00	0.00	-1670.09	116.05	1572.44	-3220.60	206.49	1555.83	-3215.52	161.37	1681.88	-3834.59	217.10	1618.90	594.78	-17.75	78.16	1193.17	8.45	78.95	569.02
3.82000	-3165.80	144.41	3.98	-3200.88	160.30	5.67	-3501.63	532.61	64.46	-3945.36	406.72	51.31	-3541.81	-15.34	-1.62	-3493.87	14.30	20.56	-3394.54	298.73	572.27	-3652.13	338.41	415.44	-3320.39	127.36	1245.30	0.00	0.00	0.00	-1670.09	116.05	1572.44	-3229.08	206.78	1555.02	-3212.71	161.74	1682.38	-3833.89	218.30	1618.78	593.81	-18.08	78.09	1193.32	8.92	79.22	567.76
3.83000	-3221.34	142.90	-3.78	-3200.88	160.30	5.67	-3502.94	535.94	65.49	-3950.71	408.97	51.75	-3500.75	-11.75	2.02	-3495.49	15.47	19.64	-3394.73	299.20	575.09	-3652.13	338.90	418.04	-3318.76	128.84	1246.60	0.00	0.00	0.00	-1670.09	116.05	1572.44	-3231.82	208.90	1551.76	-3209.89	162.12	1682.89	-3833.14	219.49	1618.65	594.39	-18.28	78.12	1193.44	8.75	79.10	568.36
3.84000	-3191.21	142.10	2.02	-3200.88	160.30	5.67	-3504.26	539.22	66.52	-3956.01	411.18	52.20	-3483.20	-8.71	3.07	-3453.58	15.47	23.63	-3394.91	299.67	577.88	-3652.09	339.39	420.63	-3321.88	128.93	1246.29	0.00	0.00	0.00	-1670.09	116.05	1572.44	-3204.19	208.32	1549.37	-3207.06	162.49	1683.39	-3832.33	220.68	1618.53	595.25	-17.32	78.48	1193.16	8.23	79.13	569.79
3.85000	-3192.04	144.61	-0.28	-3200.88	160.30	5.67	-3505.60	542.45	67.55	-3961.27	413.36	52.67	-3484.35	-7.55	0.28	-3423.09	17.58	27.12	-3395.08	300.15	580.67	-3652.03	339.87	423.22	-3322.48	127.85	1245.76	0.00	0.00	0.00	-1670.09	116.05	1572.44	-3223.12	206.85	1548.50	-3204.22	162.87	1683.90	-3831.47	221.87	1618.40	595.84	-17.70	78.72	1192.74	8.41	78.89	570.40
3.86000	-3203.66	144.52	-1.05	-3200.88	160.30	5.67	-3506.95	545.64	68.59	-3966.48	415.50	53.15	-3453.11	-5.72	4.66	-3417.49	16.63	25.59	-3395.24	300.62	583.44	-3651.94	340.35	425.81	-3312.14	129.67	1245.28	0.00	0.00	0.00	-1670.09	116.05	1572.44	-3198.64	206.42	1545.45	-3201.37	163.26	1684.40	-3830.56	223.06	1618.28	593.96	-18.21	77.86	1193.65	8.19	79.19	568.72
3.87000	-3131.65	141.39	9.44	-3200.88	160.30	5.67	-3508.32	548.77	69.62	-3971.66	417.61	53.65	-3438.82	-8.50	4.36	-3412.53	16.13	23.74	-3395.39	301.09	586.19	-3651.82	340.83	428.39	-3310.55	131.09	1246.43	0.00	0.00	0.00	-1670.09	116.05	1572.44	-3184.16	206.17	1542.81	-3198.51	163.65	1684.91	-3829.60	224.24	1618.15	594.67	-17.22	78.28	1193.33	8.78	79.41	568.68
3.88000	-3120.88	145.56	10.48	-3200.88	160.30	5.67	-3509.70	551.85	70.65	-3976.79	419.69	54.17	-3441.75	-9.34	1.67	-3393.74	14.15	23.41	-3395.53	301.57	588.93	-3651.67	341.30	430.97	-3327.66	132.71	1245.58	0.00	0.00	0.00	-1670.09	116.05	1572.44	-3201.15	205.81	1540.83	-3195.64	164.04	1685.42	-3828.59	225.42	1618.02	596.19	-17.62	78.71	1193.53	8.77	79.44	568.77
3.89000	-3138.60	148.20	9.11	-3200.88	160.30	5.67	-3511.10	554.89	71.69	-3981.88	421.73	54.70	-3388.70	-8.08	8.42	-3379.16	13.85	22.41	-3395.66	302.04	591.65	-3651.49	341.77	433.55	-3291.51	134.46	1245.38	0.00	0.00	0.00	-1670.09	116.05	1572.44	-3187.85	204.44	1539.00	-3192.76	164.43	1685.92	-3827.52	226.60	1617.89	595.03	-17.21	78.62	1192.60	8.64	79.25	568.92
3.90000	-3149.86	146.79	9.35	-3200.88	160.30	5.67	-3512.51	557.88	72.72	-3986.92	423.74	55.24	-3397.44	-9.50	5.88	-3335.49	13.09	28.27	-3395.78	302.51	594.36	-3651.29	342.24	436.13	-3301.79	134.31	1244.70	0.00	0.00	0.00	-1670.09	116.05	1572.44	-3175.59	206.00	1536.92	-3189.87	164.83	1686.43	-3826.40	227.78	1617.76	595.43	-17.68	78.49	1193.35	8.23	79.28	568.66
3.91000	-3312.73	142.36	-23.72	-3200.88	160.30	5.67	-3513.93	560.81	73.76	-3991.92	425.72	55.79	-3355.47	-9.36	10.85	-3345.92	10.21	22.75	-3395.89	302.97	597.05	-3651.06	342.70	438.70	-3290.98	134.90	1244.51	0.00	0.00	0.00	-1670.09	116.05	1572.44	-3198.20	205.27	1534.80	-3186.97	165.23	1686.94	-3825.23	228.95	1617.63	595.23	-17.49	78.46	1192.94	8.14	79.27	568.69
3.92000	-3256.92	143.93	-10.19	-3200.88	160.30	5.67	-3515.36	563.71	74.79	-3996.88	427.67	56.37	-3350.69	-9.85	8.94	-3327.41	8.59	24.51	-3395.98	303.44	599.72	-3650.80	343.15	441.26	-3269.68	135.63	1245.08	0.00	0.00	0.00	-1670.09	116.05	1572.44	-3166.29	201.67	1532.24	-3184.06	165.64	1687.44	-3824.01	230.12	1617.50	595.63	-17.73	78.60	1193.03	8.87	79.00	567.98
3.93000	-3287.67	142.83	-14.79	-3200.88	160.30	5.67	-3516.81	566.55	75.83	-4001.79	429.58	56.95	-3356.71	-12.37	7.58	-3307.43	8.32	24.87	-3396.06	303.91	602.38	-3650.51	343.61	443.82	-3292.85	135.33	1243.61	0.00	0.00	0.00	-1670.09	116.05	1572.44	-3162.00	203.30	1530.69	-3181.13	166.05	1687.95	-3822.74	231.29	1617.36	594.70	-17.64	77.92	1193.44	8.55	79.02	568.37
3.94000	-3242.76	142.73	-5.97	-3200.88	160.30	5.67	-3518.27	569.34	76.86	-4006.67	431.46	57.55	-3297.89	-14.17	16.33	-3290.74	5.89	24.36	-3396.13	304.37	605.02	-3650.19	344.06	446.38	-3276.15	136.01	1243.13	0.00	0.00	0.00	-1670.09	116.05	1572.44	-3168.16	202.76	1529.09	-3178.20	166.46	1688.45	-3821.42	232.45	1617.23	595.82	-18.12	78.28	1193.30	8.38	79.58	568.99
3.95000	-3209.38	140.93	1.06	-3200.88	160.30	5.67	-3519.74	572.09	77.90	-4011.49	433.31	58.16	-3306.98	-14.13	12.77	-3262.08	6.79	27.05	-3396.19	304.84	607.64	-3649.84	344.50	448.94	-3272.31	136.92	1243.10	0.00	0.00	0.00	-1670.09	116.05	1572.44	-3169.38	203.39	1528.02	-3175.26	166.88	1688.96	-3820.04	233.61	1617.10	594.23	-18.02	78.03	1192.69	8.22	79.36	569.17
3.96000	-3199.62	144.04	3.73	-3200.88	160.30	5.67	-3521.22	574.79	78.94	-4016.28	435.12	58.79	-3266.69	-13.96	18.30	-3260.89	4.30	24.35	-3396.24	305.30	610.25	-3649.46	344.94	451.48	-3274.13	136.32	1242.46	0.00	0.00	0.00	-1670.09	116.05	1572.44	-3176.33	202.78	1527.15	-3172.30	167.30	1689.47	-3818.62	234.77	1616.96	594.87	-17.47	78.38	1193.02	8.89	79.19	569.93
3.97000	-3186.98	144.80	7.35	-3200.88	160.30	5.67	-3522.71	577.45	79.97	-4021.02	436.91	59.43	-3261.34	-11.11	18.80	-3250.53	3.71	23.04	-3396.27	305.76	612.85	-3649.06	345.38	454.03	-3297.53	136.50	1242.05	0.00	0.00	0.00	-1670.09	116.05	1572.44	-3147.98	200.50	1524.30	-3169.34	167.72	1689.97	-3817.14	235.93	1616.82	594.63	-17.88	78.29	1192.81	8.24	78.87	570.52
3.98000	-3199.57	142.08	2.55	-3200.88	160.30	5.67	-3524.22	580.06	81.01	-4025.72	438.66	60.08	-3241.71	-11.11	20.60	-3227.54	3.80	24.22	-3396.29	306.22	615.42	-3648.62	345.81	456.57	-3283.08	137.42	1241.70	0.00	0.00	0.00	-1670.09	116.05	1572.44	-3135.26	200.68	1523.66	-3166.37	168.15	1690.48	-3815.62	237.08	1616.69	594.67	-18.12	78.21	1192.49	8.39	78.93	569.63
3.99000	-3174.20	141.38	9.48	-3200.88	160.30	5.67	-3525.73	582.62	82.05	-4030.37	440.38	60.75	-3222.30	-11.03	22.29	-3213.81	3.58	24.03	-3396.29	306.68	617.98	-3648.16	346.24	459.10	-3255.76	136.00	1241.69	0.00	0.00	0.00	-1670.09	116.05	1572.44	-3121.15	200.88	1523.12	-3163.38	168.57	1690.98	-3814.05	238.23	1616.55	595.28	-17.90	78.61	1192.97	8.36	79.00	567.88
4.00000	-3211.92	140.82	4.63	-3200.88	160.30	5.67	-3527.25	585.13	83.08	-4034.98	442.06	61.43	-3203.15	-10.88	23.86	-3184.46	1.80	25.74	-3396.28	307.14	620.53	-3647.66	346.66	461.63	-3260.30	137.34	1241.92	0.00	0.00	0.00	-1670.09	116.05	1572.44	-3135.07	199.68	1522.09	-3160.39	169.01	1691.49	-3812.42	239.38	1616.41	594.91	-18.28	78.50	1192.80	8.39	79.07	568.16
4.01000	-3172.78	140.54	11.18	-3200.88	160.30	5.67	-3528.79	587.60	84.12	-4039.55	443.72	62.12	-3184.25	-10.66	25.33	-3182.91	2.46	24.63	-3396.26	307.59	623.05	-3647.14	347.08	464.15	-3281.29	136.22	1241.07	0.00	0.00	0.00	-1670.09	116.05	1572.44	-3131.71	201.52	1520.67	-3157.38	169.44	1691.99	-3810.75	240.53	1616.27	596.32	-18.02	78.70	1192.68	8.25	79.11	568.46
4.02000	-3202.17	139.57	5.86	-3200.88	160.30	5.67	-3530.33	590.02	85.16	-4044.07	445.35	62.83	-3165.63	-10.38	26.69	-3170.40	3.89	23.41	-3396.23	308.05	625.56	-3646.58	347.49	466.67	-3240.68	136.36	1241.38	0.00	0.00	0.00	-1670.09	116.05	1572.44	-3140.21	200.96	1521.98	-3154.37	169.88	1692.50	-3809.03	241.67	1616.13	596.17	-17.53	78.75	1192.76	8.16	79.19	568.47
4.03000	-3199.37	140.35	5.68	-3200.88	160.30	5.67	-3531.88	592.40	86.20	-4048.55	446.94	63.54	-3147.28	-10.03	27.94	-3134.45	2.91	27.55	-3396.18	308.50	628.05	-3646.00	347.90	469.18	-3229.42	136.58	1240.53	0.00	0.00	0.00	-1670.09	116.05	1572.44	-3134.28	197.80	1521.20	-3151.34	170.32	1693.00	-3807.26	242.81	1615.99	596.48	-17.16	78.87	1192.12	8.00	78.69	568.46
4.04000	-3170.81	140.62	10.81	-3200.88	160.30	5.67	-3533.45	594.73	87.23	-4052.98	448.50	64.28	-3129.23	-9.63	29.09	-3107.68	5.50	32.75	-3396.11	308.95	630.53	-3645.39	348.31	471.69	-3234.30	137.68	1241.02	0.00	0.00	0.00	-1670.09	116.05	1572.44	-3118.87	201.58	1519.64	-3148.31	170.76	1693.51	-3805.43	243.94	1615.85	596.26	-17.70	78.54	1192.77	8.35	79.00	568.64
4.05000	-3177.49	142.18	9.37	-3200.88	160.30	5.67	-3535.02	597.02	88.27	-4057.37	450.04	65.02	-3111.47	-9.18	30.14	-3071.38	6.27	35.20	-3396.03	309.40	632.99	-3644.74	348.71	474.19	-3241.63	138.28	1239.57	0.00	0.00	0.00	-1670.09	116.05	1572.44	-3089.19	198.13	1518.83	-3145.26	171.21	1694.01	-3803.57	245.08	1615.71	594.58	-18.03	78.32	1193.43	8.44	79.22	568.85
4.06000	-3254.20	142.04	-6.11	-3200.88	160.30	5.67	-3536.59	599.26	89.31	-4061.71	451.54	65.78	-3094.03	-8.68	31.09	-3077.90	5.84	33.34	-3395.94	309.84	635.43	-3644.07	349.10	476.69	-3236.94	136.09	1239.36	0.00	0.00	0.00	-1670.09	116.05	1572.44	-3093.61	200.22	1518.96	-3142.21	171.66	1694.51	-3801.65	246.21	1615.57	596.42	-17.73	78.76	1193.65	8.39	79.31	568.24
4.07000	-3154.14	143.77	11.63	-3200.88	160.30	5.67	-3538.18	601.46	90.34	-4066.02	453.01	66.55	-3076.91	-8.14	31.95	-3028.72	6.48	41.54	-3395.83	310.29	637.85	-3643.37	349.49	479.18	-3228.62	134.72	1239.37	0.00	0.00	0.00	-1670.09	116.05	1572.44	-3096.19	197.62	1518.02	-3139.14	172.11	1695.01	-3799.68	247.33	1615.42	595.04	-18.24	78.29	1192.95	8.57	79.00	568.96
4.08000	-3195.01	143.44	2.71	-3200.88	160.30	5.67	-3539.77	603.61	91.38	-4070.27	454.45	67.33	-3060.13	-7.56	32.71	-3000.33	5.69	45.61	-3395.70	310.73	640.26	-3642.63	349.88	481.66	-3219.78	134.00	1238.85	0.00	0.00	0.00	-1670.09	116.05	1572.44	-3085.85	198.28	1518.13	-3136.06	172.56	1695.52	-3797.66	248.45	1615.28	595.71	-17.76	78.69	1193.72	8.23	79.18	569.67
4.09000	-3201.11	144.78	0.76	-3200.88	160.30	5.67	-3541.37	605.72	92.41	-4074.48	455.86	68.12	-3043.69	-6.95	33.38	-2982.80	5.53	48.63	-3395.56	311.17	642.65	-3641.87	350.26	484.13	-3198.97	136.41	1238.17	0.00	0.00	0.00	-1670.09	116.05	1572.44	-3117.51	196.63	1518.09	-3132.98	173.02	1696.02	-3795.60	249.57	1615.14	595.44	-17.64	78.38	1193.15	8.37	79.01	569.07
4.10000	-3171.18	143.16	4.93	-3200.88	160.30	5.67	-3542.98	607.79	93.45	-4078.65	457.24	68.93	-3027.60	-6.30	33.95	-2988.74	2.09	47.29	-3395.41	311.60	645.02	-3641.07	350.64	486.60	-3208.63	135.41	1237.69	0.00	0.00	0.00	-1670.09	116.05	1572.44	-3111.08	196.14	1518.16	-3129.88	173.48	1696.52	-3793.49	250.69	1614.99	595.39	-17.35	78.58	1192.34	8.51	78.93	567.89
4.11000	-3186.64	147.72	2.99	-3200.88	160.30	5.67	-3544.60	609.81	94.49	-4082.77	458.59	69.75	-3011.88	-5.63	34.44	-2960.34	5.21	52.49	-3395.23	312.04	647.38	-3640.25	351.01	489.07	-3206.08	134.46	1237.79	0.00	0.00	0.00	-1670.09	116.05	1572.44	-3068.66	195.85	1516.79	-3126.77	173.94	1697.02	-3791.33	251.80	1614.85	595.90	-17.37	78.70	1192.57	8.64	78.90	568.07
4.12000	-3165.13	146.70	5.30	-3200.88	160.30	5.67	-3546.22	611.79	95.52	-4086.85	459.91	70.57	-2996.54	-4.93	34.84	-2955.11	2.46	55.66	-3395.04	312.47	649.72	-3639.39	351.37	491.52	-3199.55	133.36	1236.95	0.00	0.00	0.00	-1670.09	116.05	1572.44	-3042.72	195.03	1515.91	-3123.65	174.40	1697.52	-3789.12	252.91	1614.70	594.97	-17.41	78.50	1192.81	8.71	79.07	568.69
4.13000	-3162.36	146.84	6.01	-3200.88	160.30	5.67	-3547.84	613.72	96.56	-4090.88	461.20	71.42	-2981.59	-4.22	35.16	-2925.20	5.38	62.55	-3394.83	312.90	652.03	-3638.50	351.73	493.97	-3191.00	134.06	1237.35	0.00	0.00	0.00	-1670.09	116.05	1572.44	-3072.70	194.11	1515.95	-3120.53	174.87	1698.02	-3786.87	254.02	1614.56	595.47	-17.67	78.81	1192.96	8.41	78.81	569.16
4.14000	-3189.61	148.88	1.72	-3200.88	160.30	5.67	-3549.48	615.61	97.59	-4094.87	462.47	72.27	-2967.04	-3.49	35.40	-2896.45	7.82	68.45	-3394.61	313.33	654.34	-3637.58	352.09	496.41	-3195.68	132.89	1236.64	0.00	0.00	0.00	-1670.09	116.05	1572.44	-3092.40	193.37	1516.17	-3117.39	175.34	1698.52	-3784.57	255.12	1614.41	594.67	-17.34	78.65	1193.40	8.64	78.91	568.68
4.15000	-3136.10	144.91	11.10	-3200.88	160.30	5.67	-3551.11	617.46	98.62	-4098.81	463.70	73.13	-2952.89	-2.75	35.56	-2924.85	8.17	61.65	-3394.37	313.75	656.62	-3636.63	352.44	498.85	-3204.12	130.67	1235.98	0.00	0.00	0.00	-1670.09	116.05	1572.44	-3066.03	194.33	1514.07	-3114.24	175.81	1699.01	-3782.22	256.22	1614.26	594.69	-17.68	78.49	1193.09	8.25	79.29	569.78
4.16000	-3190.49	145.55	1.47	-3200.88	160.30	5.67	-3552.76	619.27	99.66	-4102.71	464.90	74.01	-2939.17	-2.01	35.63	-2886.84	8.15	69.51	-3394.11	314.17	658.89	-3635.65	352.79	501.27	-3181.08	131.97	1236.04	0.00	0.00	0.00	-1670.09	116.05	1572.44	-3021.14	192.92	1514.03	-3111.08	176.28	1699.51	-3779.83	257.32	1614.11	595.42	-17.77	78.60	1193.04	8.19	79.31	568.99
4.17000	-3179.52	148.34	2.39	-3200.88	160.30	5.67	-3554.40	621.03	100.69	-4106.56	466.08	74.90	-2925.87	-1.27	35.64	-2870.18	8.67	72.80	-3393.83	314.59	661.13	-3634.64	353.13	503.69	-3166.41	130.08	1235.71	0.00	0.00	0.00	-1670.09	116.05	1572.44	-3055.41	192.18	1515.50	-3107.91	176.76	1700.01	-3777.39	258.41	1613.97	596.08	-17.99	78.79	1193.08	8.27	79.18	568.86
4.18000	-3170.36	147.28	5.17	-3200.88	160.30	5.67	-3556.06	622.75	101.72	-4110.37	467.23	75.80	-2913.02	-0.52	35.57	-2855.04	9.13	75.60	-3393.54	315.01	663.36	-3633.60	353.46	506.10	-3183.65	129.02	1234.44	0.00	0.00	0.00	-1670.09	116.05	1572.44	-3092.23	190.52	1515.74	-3104.74	177.23	1700.50	-3774.90	259.50	1613.82	594.94	-17.53	78.19	1192.62	8.59	78.84	568.57
4.19000	-3182.30	147.06	2.80	-3200.88	160.30	5.67	-3557.71	624.43	102.75	-4114.13	468.34	76.71	-2900.62	0.21	35.42	-2841.35	9.55	77.92	-3393.23	315.42	665.57	-3632.52	353.79	508.51	-3144.87	127.20	1234.09	0.00	0.00	0.00	-1670.09	116.05	1572.44	-3055.13	188.31	1514.70	-3101.55	177.71	1700.99	-3772.36	260.58	1613.67	595.43	-17.70	78.33	1192.62	8.21	78.86	568.11
4.20000	-3203.46	146.15	0.02	-3200.88	160.30	5.67	-3559.37	626.07	103.78	-4117.85	469.43	77.63	-2888.69	0.93	35.21	-2829.06	9.92	79.78	-3392.90	315.83	667.77	-3631.41	354.12	510.90	-3173.70	126.81	1233.39	0.00	0.00	0.00	-1670.09	116.05	1572.44	-3047.15	187.14	1513.69	-3098.35	178.19	1701.49	-3769.78	261.66	1613.52	595.42	-17.67	78.55	1193.05	7.91	79.09	568.20
4.21000	-3204.59	146.37	-1.50	-3200.88	160.30	5.67	-3561.04	627.66	104.81	-4121.52	470.49	78.56	-2877.23	1.64	34.93	-2818.12	10.26	81.19	-3392.55	316.24	669.94	-3630.27	354.43	513.29	-3148.92	125.69	1232.00	0.00	0.00	0.00	-1670.09	116.05	1572.44	-3025.54	186.14	1511.75	-3095.14	178.67	1701.98	-3767.16	262.74	1613.37	594.90	-18.18	78.20	1193.45	8.40	79.50	568.22
4.22000	-3176.55	146.19	5.21	-3200.88	160.30	5.67	-3562.70	629.22	105.84	-4125.14	471.53	79.50	-2866.25	2.33	34.59	-2808.47	10.55	82.19	-3392.18	316.64	672.10	-3629.10	354.75	515.67	-3151.47	124.46	1231.32	0.00	0.00	0.00	-1670.09	116.05	1572.44	-3025.30	183.09	1512.30	-3091.92	179.16	1702.47	-3764.48	263.81	1613.22	595.07	-18.02	78.24	1193.12	8.05	79.43	568.37
4.23000	-3206.13	147.37	-0.64	-3200.88	160.30	5.67	-3564.37	630.73	106.87	-4128.72	472.53	80.45	-2855.77	3.00	34.18	-2800.05	10.80	82.80	-3391.79	317.04	674.24	-3627.90	355.06	518.04	-3153.46	121.67	1230.93	0.00	0.00	0.00	-1670.09	116.05	1572.44	-3038.88	182.22	1513.26	-3088.69	179.64	1702.96	-3761.77	264.88	1613.07	595.15	-18.06	78.47	1192.98	8.10	79.20	569.24
4.24000	-3191.99	148.36	0.56	-3200.88	160.30	5.67	-3566.04	632.20	107.90	-4132.25	473.51	81.42	-2845.79	3.63	33.71	-2792.80	11.02	83.02	-3391.38	317.44	676.36	-3626.66	355.36	520.40	-3133.37	120.42	1230.52	0.00	0.00	0.00	-1670.09	116.05	1572.44	-3012.37	181.12	1512.63	-3085.45	180.13	1703.45	-3759.00	265.95	1612.92	596.04	-17.72	78.81	1193.10	8.31	78.94	568.86
4.25000	-3197.97	147.87	-0.43	-3200.88	160.30	5.67	-3567.72	633.63	108.92	-4135.74	474.46	82.39	-2836.34	4.24	33.18	-2786.68	11.20	82.89	-3390.95	317.83	678.46	-3625.40	355.65	522.75	-3133.85	119.52	1228.78	0.00	0.00	0.00	-1670.09	116.05	1572.44	-3000.54	180.08	1509.92	-3082.20	180.62	1703.94	-3756.19	267.01	1612.76	596.55	-17.43	78.84	1193.32	8.26	78.99	569.13
4.26000	-3231.93	147.31	-4.91	-3200.88	160.30	5.67	-3569.39	635.02	109.95	-4139.18	475.38	83.38	-2827.41	4.81	32.60	-2781.61	11.34	82.43	-3390.51	318.22	680.54	-3624.10	355.94	525.09	-3120.50	115.99	1229.76	0.00	0.00	0.00	-1670.09	116.05	1572.44	-2989.78	179.42	1509.10	-3078.94	181.11	1704.43	-3753.34	268.07	1612.61	596.13	-17.83	78.60	1193.14	7.84	79.02	568.99
4.27000	-3184.37	149.65	0.95	-3200.88	160.30	5.67	-3571.07	636.38	110.97	-4142.58	476.27	84.37	-2819.02	5.34	31.96	-2777.55	11.46	81.65	-3390.04	318.61	682.60	-3622.76	356.23	527.43	-3108.28	117.33	1228.62	0.00	0.00	0.00	-1670.09	116.05	1572.44	-3027.00	174.93	1512.66	-3075.67	181.60	1704.91	-3750.44	269.12	1612.46	595.41	-17.80	78.46	1193.15	8.25	79.12	569.12
4.28000	-3219.64	147.25	-5.50	-3200.88	160.30	5.67	-3572.75	637.69	112.00	-4145.93	477.14	85.38	-2811.18	5.82	31.27	-2774.44	11.55	80.58	-3389.55	318.99	684.65	-3621.40	356.51	529.75	-3118.54	115.14	1227.74	0.00	0.00	0.00	-1670.09	116.05	1572.44	-3028.60	173.50	1511.28	-3072.39	182.09	1705.40	-3747.50	270.18	1612.31	595.21	-17.66	78.50	1192.40	8.39	78.83	568.88
4.29000	-3200.62	147.74	-3.05	-3200.88	160.30	5.67	-3574.43	638.96	113.02	-4149.23	477.98	86.39	-2803.90	6.26	30.52	-2772.22	11.61	79.23	-3389.04	319.37	686.67	-3620.00	356.78	532.07	-3122.45	113.20	1226.17	0.00	0.00	0.00	-1670.09	116.05	1572.44	-3014.52	174.20	1510.56	-3069.10	182.59	1705.88	-3744.51	271.22	1612.15	594.47	-18.24	78.13	1192.54	8.55	79.04	569.07
4.30000	-3174.17	146.06	1.83	-3200.88	160.30	5.67	-3576.11	640.19	114.04	-4152.49	478.79	87.41	-2797.19	6.64	29.73	-2770.83	11.64	77.64	-3388.51	319.74	688.68	-3618.57	357.05	534.37	-3084.03	113.04	1227.19	0.00	0.00	0.00	-1670.09	116.05	1572.44	-2991.50	171.14	1511.56	-3065.80	183.09	1706.37	-3741.48	272.26	1612.00	595.03	-17.82	78.61	1193.12	8.28	79.47	568.82
4.31000	-3188.08	147.89	-0.83	-3200.88	160.30	5.67	-3577.79	641.38	115.06	-4155.70	479.58	88.45	-2791.06	6.96	28.89	-2770.22	11.66	75.81	-3387.96	320.12	690.67	-3617.11	357.31	536.67	-3074.91	111.28	1227.51	0.00	0.00	0.00	-1670.09	116.05	1572.44	-2993.36	167.45	1511.15	-3062.49	183.58	1706.85	-3738.40	273.30	1611.85	594.26	-17.63	78.03	1193.50	8.53	79.38	568.22
4.32000	-3184.90	147.09	-1.38	-3200.88	160.30	5.67	-3579.47	642.53	116.08	-4158.87	480.34	89.49	-2785.53	7.23	28.01	-2770.33	11.64	73.77	-3387.39	320.48	692.63	-3615.61	357.56	538.96	-3078.08	109.01	1225.93	0.00	0.00	0.00	-1670.09	116.05	1572.44	-2965.08	168.87	1510.72	-3059.17	184.08	1707.33	-3735.29	274.34	1611.69	594.20	-17.66	78.16	1193.35	8.45	79.22	567.83
4.33000	-3186.37	147.88	-1.87	-3200.88	160.30	5.67	-3581.15	643.65	117.10	-4161.99	481.08	90.55	-2780.60	7.43	27.09	-2771.11	11.61	71.55	-3386.80	320.85	694.58	-3614.08	357.81	541.23	-3071.85	106.15	1225.26	0.00	0.00	0.00	-1670.09	116.05	1572.44	-2969.40	165.47	1510.84	-3055.84	184.58	1707.81	-3732.12	275.37	1611.54	593.83	-18.03	77.99	1193.19	8.55	79.04	569.32
4.34000	-3202.85	146.49	-4.69	-3200.88	160.30	5.67	-3582.83	644.72	118.12	-4165.06	481.78	91.61	-2776.29	7.56	26.12	-2772.50	11.57	69.15	-3386.18	321.21	696.51	-3612.52	358.06	543.50	-3079.15	104.91	1224.50	0.00	0.00	0.00	-1670.09	116.05	1572.44	-2940.97	163.90	1511.06	-3052.50	185.08	1708.28	-3728.91	276.39	1611.39	594.75	-18.03	78.20	1193.95	7.81	79.25	568.19
4.35000	-3193.11	148.05	-3.79	-3200.88	160.30	5.67	-3584.51	645.76	119.13	-4168.08	482.46	92.68	-2772.60	7.61	25.12	-2774.43	11.50	66.61	-3385.54	321.56	698.42	-3610.92	358.29	545.76	-3067.11	103.42	1225.36	0.00	0.00	0.00	-1670.09	116.05	1572.44	-2977.06	160.01	1512.82	-3049.15	185.58	1708.76	-3725.66	277.41	1611.23	595.14	-17.97	78.32	1193.01	8.36	79.46	567.65
4.36000	-3218.17	148.90	-7.36	-3200.88	160.30	5.67	-3586.18	646.76	120.15	-4171.06	483.12	93.76	-2769.54	7.59	24.08	-2776.86	11.42	63.94	-3384.88	321.92	700.31	-3609.29	358.52	548.00	-3041.50	101.77	1225.85	0.00	0.00	0.00	-1670.09	116.05	1572.44	-2937.21	159.57	1511.60	-3045.79	186.09	1709.23	-3722.37	278.43	1611.08	595.24	-17.82	78.33	1193.08	9.00	79.28	568.97
4.37000	-3208.92	148.30	-6.63	-3200.88	160.30	5.67	-3587.86	647.72	121.16	-4173.99	483.75	94.85	-2767.13	7.49	23.01	-2779.73	11.33	61.16	-3384.20	322.26	702.18	-3607.63	358.75	550.24	-3032.69	100.45	1226.89	0.00	0.00	0.00	-1670.09	116.05	1572.44	-2934.96	155.85	1512.91	-3042.42	186.59	1709.71	-3719.03	279.45	1610.92	594.43	-18.39	78.01	1192.39	8.71	78.87	568.81
4.38000	-3197.58	147.72	-5.62	-3200.88	160.30	5.67	-3589.53	648.64	122.17	-4176.88	484.35	95.95	-2765.38	7.30	21.90	-2782.98	11.23	58.30	-3383.49	322.61	704.03	-3605.93	358.96	552.46	-3044.78	97.11	1226.97	0.00	0.00	0.00	-1670.09	116.05	1572.44	-2927.88	152.40	1513.23	-3039.04	187.09	1710.18	-3715.65	280.45	1610.77	594.61	-18.17	78.19	1192.48	8.66	78.93	568.86
4.39000	-3187.02	147.41	-4.65	-3200.88	160.30	5.67	-3591.20	649.53	123.18	-4179.72	484.93	97.06	-2764.30	7.01	20.77	-2786.55	11.13	55.38	-3382.76	322.94	705.86	-3604.20	359.18	554.68	-3046.41	95.67	1228.60	0.00	0.00	0.00	-1670.09	116.05	1572.44	-2915.24	150.76	1512.18	-3035.65	187.60	1710.65	-3712.23	281.46	1610.61	594.79	-17.67	78.31	1192.34	8.22	79.10	568.92
4.40000	-3191.01	146.00	-6.27	-3200.88	160.30	5.67	-3592.87	650.38	124.19	-4182.51	485.49	98.18	-2763.90	6.64	19.61	-2790.39	11.01	52.41	-3382.01	323.28	707.67	-3602.43	359.38	556.88	-3040.79	92.09	1229.41	0.00	0.00	0.00	-1670.09	116.05	1572.44	-2915.11	150.55	1515.16	-3032.25	188.11	1711.12	-3708.77	282.46	1610.46	595.23	-18.05	78.29	1193.57	8.14	79.28	567.90
4.41000	-3219.82	144.83	-10.98	-3200.88	160.30	5.67	-3594.54	651.19	125.20	-4185.25	486.01	99.30	-2764.19	6.16	18.42	-2794.44	10.89	49.42	-3381.23	323.61	709.46	-3600.63	359.58	559.07	-3039.66	90.23	1230.36	0.00	0.00	0.00	-1670.09	116.05	1572.44	-2930.45	146.50	1516.44	-3028.84	188.61	1711.59	-3705.26	283.45	1610.30	594.32	-17.96	78.29	1192.71	8.44	79.05	568.94
4.42000	-3167.50	146.67	-2.47	-3200.88	160.30	5.67	-3596.20	651.96	126.20	-4187.95	486.52	100.43	-2765.18	5.59	17.21	-2798.65	10.77	46.42	-3380.43	323.93	711.23	-3598.80	359.77	561.25	-3042.44	88.57	1231.58	0.00	0.00	0.00	-1670.09	116.05	1572.44	-2880.97	143.86	1515.76	-3025.41	189.12	1712.05	-3701.71	284.45	1610.15	594.97	-17.81	78.28	1192.40	8.08	78.58	568.20
4.43000	-3184.29	148.22	-4.07	-3200.88	160.30	5.67	-3597.86	652.70	127.21	-4190.60	487.00	101.58	-2766.88	4.90	15.98	-2802.95	10.64	43.45	-3379.61	324.25	712.99	-3596.93	359.96	563.42	-3036.97	85.93	1232.48	0.00	0.00	0.00	-1670.09	116.05	1572.44	-2877.64	140.94	1517.07	-3021.98	189.63	1712.52	-3698.12	285.43	1609.99	596.73	-18.29	78.50	1192.18	8.47	78.76	569.08
4.44000	-3182.74	147.77	-5.96	-3200.88	160.30	5.67	-3599.51	653.40	128.21	-4193.20	487.45	102.73	-2769.30	4.11	14.73	-2807.30	10.52	40.51	-3378.76	324.57	714.72	-3595.03	360.13	565.57	-3025.31	82.22	1233.66	0.00	0.00	0.00	-1670.09	116.05	1572.44	-2909.02	140.45	1519.26	-3018.54	190.14	1712.98	-3694.49	286.41	1609.83	596.29	-17.89	78.67	1193.06	8.79	79.08	569.67
4.45000	-3199.69	147.49	-8.96	-3200.90	160.30	5.66	-3601.16	654.07	129.21	-4195.75	487.88	103.89	-2772.47	3.19	13.46	-2811.62	10.40	37.64	-3377.89	324.88	716.43	-3593.09	360.31	567.72	-3035.02	79.53	1234.85	0.00	0.00	0.00	-1670.09	116.05	1572.44	-2889.46	134.82	1519.77	-3015.09	190.64	1713.44	-3690.81	287.39	1609.68	596.44	-17.39	78.64	1194.10	8.49	79.47	568.64
4.46000	-3192.32	149.60	-8.50	-3224.51	159.72	1.17	-3602.81	654.69	130.21	-4198.26	488.28	105.05	-2793.06	1.43	9.08	-2815.88	10.29	34.84	-3376.99	325.19	718.12	-3591.12	360.47	569.85	-3038.72	77.90	1235.72	0.00	0.00	0.00	-1670.09	116.05	1572.44	-2894.45	132.93	1519.93	-3011.63	191.15	1713.90	-3687.09	288.36	1609.52	594.81	-17.92	78.11	1192.83	8.51	79.17	568.07
4.47000	-3200.50	148.62	-9.87	-3205.15	161.17	4.43	-3604.45	655.29	131.21	-4200.72	488.67	106.23	-2847.97	-0.76	-2.87	-2820.00	10.18	32.15	-3376.07	325.49	719.79	-3589.12	360.63	571.97	-2993.41	75.77	1236.20	0.00	0.00	0.00	-1670.09	116.05	1572.44	-2862.61	133.23	1521.80	-3008.16	191.66	1714.36	-3683.34	289.33	1609.37	595.74	-17.80	78.50	1193.52	8.68	79.50	569.29
4.48000	-3183.44	149.45	-6.78	-3204.81	161.73	4.89	-3606.09	655.84	132.20	-4203.13	489.02	107.41	-2778.06	-1.88	9.18	-2823.94	10.08	29.58	-3375.12	325.78	721.44	-3587.08	360.78	574.08	-2998.55	74.10	1236.79	0.00	0.00	0.00	-1670.09	116.05	1572.44	-2896.08	131.22	1522.82	-3004.68	192.17	1714.82	-3679.54	290.30	1609.21	596.98	-17.51	78.86	1192.54	8.69	79.35	569.29
4.49000	-3178.04	149.46	-5.71	-3215.40	161.34	4.57	-3607.72	656.37	133.20	-4205.50	489.35	108.60	-2789.03	-1.58	7.92	-2827.63	9.99	27.16	-3374.15	326.07	723.06	-3585.00	360.93	576.18	-2992.87	71.71	1237.29	0.00	0.00	0.00	-1670.09	116.05	1572.44	-2872.25	128.91	1522.26	-3001.19	192.68	1715.27	-3675.70	291.26	1609.05	594.91	-17.65	78.46	1193.41	8.72	79.34	568.53
4.50000	-3185.68	149.69	-7.86	-3231.66	160.41	3.95	-3609.34	656.85	134.19	-4207.81	489.66	109.80	-2825.30	-1.92	1.60	-2831.03	9.91	24.90	-3373.15	326.36	724.67	-3582.89	361.06	578.27	-2973.93	69.36	1238.36	0.00	0.00	0.00	-1670.09	116.05	1572.44	-2864.33	127.35	1523.52	-2997.69	193.19	1715.72	-3671.82	292.21	1608.90	594.99	-18.22	78.35	1193.81	8.22	79.06	568.14
4.51000	-3168.06	149.74	-7.43	-3248.32	159.35	3.51	-3610.96	657.31	135.18	-4210.08	489.95	111.00	-2794.67	-2.43	5.05	-2834.07	9.85	22.82	-3372.12	326.64	726.26	-3580.74	361.19	580.34	-2971.19	67.79	1239.84	0.00	0.00	0.00	-1670.09	116.05	1572.44	-2837.77	125.00	1523.85	-2994.18	193.70	1716.17	-3667.90	293.16	1608.74	596.23	-17.60	78.72	1193.47	8.87	79.15	568.19
4.52000	-3171.42	149.71	-8.13	-3260.13	158.55	3.71	-3612.58	657.72	136.17	-4212.30	490.21	112.22	-2765.20	-4.68	11.83	-2836.69	9.80	20.95	-3371.07	326.92	727.82	-3578.56	361.32	582.40	-2971.92	65.09	1239.59	0.00	0.00	0.00	-1670.09	116.05	1572.44	-2850.62	122.22	1524.24	-2990.66	194.21	1716.62	-3663.94	294.10	1608.59	595.40	-17.77	78.68	1193.91	8.63	79.58	569.16
4.53000	-3175.11	150.60	-10.78	-3261.83	158.42	5.05	-3614.18	658.11	137.15	-4214.47	490.45	113.44	-2740.16	-1.11	15.64	-2838.85	9.77	19.31	-3369.99	327.19	729.37	-3576.35	361.43	584.44	-2969.84	63.90	1239.65	0.00	0.00	0.00	-1670.09	116.05	1572.44	-2861.54	121.66	1527.21	-2987.13	194.72	1717.07	-3659.94	295.04	1608.43	595.01	-17.86	78.37	1192.62	8.26	79.03	569.54
4.54000	-3151.56	153.27	-8.50	-3248.17	159.36	7.98	-3615.78	658.45	138.14	-4216.60	490.67	114.66	-2776.98	-1.91	8.68	-2840.48	9.77	17.91	-3368.88	327.45	730.89	-3574.10	361.54	586.47	-2943.55	62.15	1240.24	0.00	0.00	0.00	-1670.09	116.05	1572.44	-2844.91	119.95	1527.53	-2983.59	195.23	1717.51	-3655.90	295.98	1608.28	595.34	-17.48	78.43	1192.13	8.14	78.92	568.52
4.55000	-3140.83	153.06	-8.96	-3213.91	161.77	13.00	-3617.37	658.77	139.12	-4218.67	490.86	115.90	-2790.31	-1.76	4.73	-2841.52	9.78	16.79	-3367.75	327.71	732.40	-3571.81	361.65	588.49	-2959.75	59.36	1240.63	0.00	0.00	0.00	-1670.09	116.05	1572.44	-2851.10	119.64	1528.51	-2980.04	195.74	1717.96	-3651.82	296.91	1608.12	596.02	-17.67	78.59	1193.02	8.77	79.06	568.19
4.56000	-3120.62	157.07	-7.07	-3162.23	165.15	17.55	-3618.96	659.05	140.10	-4220.70	491.03	117.14	-2791.52	0.29	3.76	-2841.93	9.82	15.95	-3366.59	327.96	733.88	-3569.48	361.74	590.50	-2950.23	57.84	1240.77	0.00	0.00	0.00	-1670.09	116.05	1572.44	-2826.36	116.34	1526.38	-2976.48	196.25	1718.40	-3647.70	297.83	1607.96	596.17	-18.06	78.76	1193.11	8.57	79.41	568.69
4.57000	-3137.83	159.03	-10.08	-3126.48	164.31	23.65	-3620.53	659.30	141.08	-4222.68	491.18	118.39	-2785.11	-1.94	6.15	-2841.63	9.88	15.42	-3365.40	328.21	735.34	-3567.13	361.83	592.49	-2954.74	57.01	1240.43	0.00	0.00	0.00	-1670.09	116.05	1572.44	-2790.03	114.30	1526.81	-2972.91	196.76	1718.84	-3643.54	298.75	1607.81	595.53	-17.89	78.61	1193.66	8.92	79.42	568.00
4.58000	-3098.05	163.89	-2.45	-3118.19	170.55	26.20	-3622.10	659.51	142.05	-4224.61	491.30	119.64	-2787.98	-3.77	4.63	-2840.59	9.97	15.23	-3364.19	328.45	736.78	-3564.73	361.91	594.47	-2943.54	55.45	1240.94	0.00	0.00	0.00	-1670.09	116.05	1572.44	-2785.77	114.19	1527.46	-2969.33	197.27	1719.27	-3639.34	299.67	1607.65	595.44	-17.79	78.44	1193.16	8.79	79.02	568.45
4.59000	-3089.16	166.50	-0.34	-3078.38	173.32	34.29	-3623.66	659.69	143.03	-4226.49	491.40	120.90	-2778.26	-2.19	6.94	-2838.73	10.09	15.38	-3362.94	328.69	738.20	-3562.30	361.98	596.44	-2933.37	56.38	1241.31	0.00	0.00	0.00	-1670.09	116.05	1572.44	-2791.29	113.05	1527.56	-2965.74	197.78	1719.71	-3635.10	300.58	1607.50	595.29	-18.19	78.36	1193.31	8.86	79.14	568.53
4.60000	-3058.04	172.03	4.10	-3107.21	178.41	30.12	-3625.21	659.84	144.00	-4228.33	491.48	122.17	-2812.45	-3.81	-0.18	-2836.01	10.24	15.91	-3361.67	328.92	739.59	-3559.83	362.05	598.39	-2956.38	53.06	1241.35	0.00	0.00	0.00	-1670.09	116.05	1572.44	-2792.82	111.55	1528.09	-2962.14	198.29	1720.14	-3630.82	301.48	1607.34	594.78	-18.20	78.41	1193.32	8.62	79.27	569.01
4.61000	-3047.49	174.57	5.79	-3100.54	176.52	31.62	-3626.75	659.96	144.97	-4230.11	491.54	123.44	-2795.86	-0.93	3.82	-2832.32	10.43	16.84	-3360.37	329.14	740.97	-3557.33	362.10	600.33	-2922.61	53.79	1241.87	0.00	0.00	0.00	-1670.09	116.05	1572.44	-2773.82	112.25	1528.03	-2958.53	198.80	1720.57	-3626.51	302.38	1607.19	595.64	-17.92	78.48	1192.84	8.59	79.18	569.25
4.62000	-3018.84	177.13	8.35	-3061.70	178.07	36.73	-3628.28	660.04	145.93	-4231.85	491.58	124.73	-2744.83	1.20	14.30	-2785.38	12.32	22.48	-3359.04	329.36	742.32	-3554.79	362.16	602.25	-2912.92	51.95	1242.37	0.00	0.00	0.00	-1670.09	116.05	1572.44	-2797.39	110.26	1528.01	-2954.91	199.31	1721.00	-3622.15	303.27	1607.03	595.87	-17.46	78.82	1192.40	8.52	79.21	570.22
4.63000	-3002.64	179.84	9.93	-3083.57	176.74	30.93	-3629.80	660.09	146.90	-4233.54	491.59	126.01	-2772.44	-1.41	9.95	-2762.84	10.67	30.11	-3357.68	329.57	743.65	-3552.21	362.20	604.16	-2908.84	50.38	1243.78	0.00	0.00	0.00	-1670.09	116.05	1572.44	-2787.44	110.49	1528.79	-2951.28	199.81	1721.43	-3617.76	304.16	1606.88	595.58	-17.71	78.45	1193.49	8.33	79.37	569.56
4.64000	-2970.84	180.83	13.72	-2982.68	182.07	47.64	-3631.31	660.11	147.86	-4235.18	491.59	127.30	-2770.46	-1.96	8.54	-2784.58	9.73	27.05	-3356.30	329.78	744.96	-3549.60	362.23	606.05	-2903.82	49.46	1245.07	0.00	0.00	0.00	-1670.09	116.05	1572.44	-2809.18	108.99	1529.44	-2947.64	200.32	1721.85	-3613.33	305.05	1606.72	595.42	-17.72	78.47	1192.91	8.91	79.31	569.51
4.65000	-2963.89	182.38	12.15	-3024.93	179.92	35.63	-3632.82	660.09	148.82	-4236.77	491.56	128.60	-2766.01	-0.88	10.40	-2814.59	12.84	20.17	-3354.88	329.98	746.25	-3546.95	362.26	607.93	-2898.03	48.95	1245.77	0.00	0.00	0.00	-1670.09	116.05	1572.44	-2785.18	112.21	1529.53	-2943.99	200.83	1722.27	-3608.86	305.92	1606.57	594.89	-17.68	78.37	1192.58	8.09	78.88	568.94
4.66000	-2944.02	182.80	12.55	-2988.12	181.86	40.42	-3634.31	660.05	149.78	-4238.31	491.51	129.91	-2774.61	-0.83	8.31	-2832.45	10.51	17.75	-3353.43	330.17	747.51	-3544.26	362.28	609.80	-2882.79	46.61	1246.19	0.00	0.00	0.00	-1670.09	116.05	1572.44	-2786.77	110.78	1529.87	-2940.33	201.33	1722.69	-3604.35	306.80	1606.42	594.73	-17.94	78.34	1192.10	8.45	78.92	569.36
4.67000	-2911.94	183.40	14.39	-2983.41	181.94	39.22	-3635.78	659.97	150.73	-4239.80	491.44	131.22	-2757.13	-1.22	11.72	-2838.99	10.73	17.30	-3351.96	330.36	748.76	-3541.54	362.29	611.65	-2894.44	45.82	1246.13	0.00	0.00	0.00	-1670.09	116.05	1572.44	-2794.61	110.19	1529.04	-2936.66	201.84	1723.11	-3599.81	307.67	1606.26	594.59	-17.74	78.37	1193.18	8.76	79.41	569.07
4.68000	-2893.80	184.25	15.18	-2932.91	180.35	41.88	-3637.25	659.87	151.68	-4241.24	491.35	132.53	-2797.81	-1.92	4.94	-2794.00	12.85	25.72	-3350.45	330.54	749.98	-3538.78	362.29	613.48	-2873.01	45.04	1246.76	0.00	0.00	0.00	-1670.09	116.05	1572.44	-2783.41	110.13	1528.94	-2932.98	202.34	1723.52	-3595.23	308.53	1606.11	595.25	-17.98	78.57	1193.02	8.13	79.30	568.64
4.69000	-2872.33	183.54	14.76	-2933.63	179.97	37.60	-3638.71	659.73	152.63	-4242.63	491.24	133.85	-2776.34	1.17	10.18	-2849.80	9.62	17.94	-3348.91	330.72	751.18	-3535.98	362.29	615.30	-2867.66	43.45	1248.02	0.00	0.00	0.00	-1670.09	116.05	1572.44	-2751.78	110.88	1530.39	-2929.29	202.84	1723.94	-3590.61	309.38	1605.96	594.84	-17.99	78.24	1193.30	7.95	79.41	568.77
4.70000	-2861.03	183.54	12.07	-2916.44	180.46	35.39	-3640.15	659.56	153.58	-4243.98	491.11	135.18	-2786.93	0.26	7.36	-2815.66	12.84	26.87	-3347.34	330.88	752.35	-3533.15	362.28	617.10	-2868.63	42.73	1247.66	0.00	0.00	0.00	-1670.09	116.05	1572.44	-2743.68	110.53	1529.69	-2925.59	203.34	1724.35	-3585.95	310.24	1605.80	594.33	-18.07	78.06	1193.39	8.24	79.26	569.18
4.71000	-2822.59	182.56	15.70	-2883.06	178.16	37.76	-3641.58	659.36	154.53	-4245.27	490.95	136.51	-2799.81	-2.55	5.29	-2839.02	12.17	19.16	-3345.74	331.04	753.51	-3530.28	362.26	618.89	-2865.40	43.71	1247.57	0.00	0.00	0.00	-1670.09	116.05	1572.44	-2754.89	109.67	1531.54	-2921.88	203.84	1724.75	-3581.26	311.08	1605.65	594.74	-18.11	78.23	1192.51	9.14	78.86	569.26
4.72000	-2810.24	182.26	13.68	-2865.48	181.18	37.50	-3643.00	659.13	155.47	-4246.52	490.78	137.85	-2768.37	-2.35	10.43	-2745.88	16.24	37.39	-3344.11	331.20	754.64	-3527.37	362.23	620.66	-2852.72	42.66	1247.49	0.00	0.00	0.00	-1670.09	116.05	1572.44	-2758.97	108.64	1532.44	-2918.17	204.34	1725.16	-3576.53	311.92	1605.50	594.75	-18.22	78.16	1193.19	9.06	79.12	569.68
4.73000	-2782.56	180.60	14.35	-2817.50	175.66	39.11	-3644.40	658.87	156.41	-4247.71	490.59	139.19	-2768.97	-1.52	11.90	-2763.93	13.69	34.11	-3342.45	331.35	755.75	-3524.42	362.19	622.42	-2841.86	41.93	1248.06	0.00	0.00	0.00	-1670.09	116.05	1572.44	-2753.79	107.95	1533.20	-2914.44	204.84	1725.56	-3571.77	312.76	1605.35	595.14	-18.30	78.31	1192.25	8.42	78.77	568.65
4.74000	-2789.16	179.58	10.54	-2813.50	178.53	37.54	-3645.80	658.58	157.34	-4248.86	490.37	140.54	-2771.36	0.90	10.79	-2821.66	11.52	24.28	-3340.76	331.49	756.84	-3521.43	362.15	624.16	-2833.12	43.93	1247.70	0.00	0.00	0.00	-1670.09	116.05	1572.44	-2737.51	108.06	1532.70	-2910.70	205.34	1725.96	-3566.96	313.59	1605.19	596.25	-17.65	78.78	1193.17	8.07	79.13	568.38
4.75000	-2753.51	178.92	13.19	-2826.89	175.97	30.28	-3647.17	658.26	158.28	-4249.95	490.14	141.89	-2769.90	-0.37	11.79	-2815.05	16.05	27.65	-3339.03	331.62	757.90	-3518.41	362.10	625.89	-2840.27	40.86	1247.39	0.00	0.00	0.00	-1670.09	116.05	1572.44	-2724.54	106.43	1532.16	-2906.95	205.83	1726.36	-3562.13	314.41	1605.04	595.40	-18.10	78.42	1193.46	8.36	79.42	568.07
4.76000	-2703.60	178.21	20.04	-2809.29	175.22	28.72	-3648.54	657.91	159.21	-4251.00	489.89	143.24	-2807.19	-1.38	4.38	-2824.43	15.89	23.38	-3337.28	331.75	758.94	-3515.35	362.04	627.59	-2840.63	41.96	1246.67	0.00	0.00	0.00	-1670.09	116.05	1572.44	-2725.41	109.99	1531.91	-2903.19	206.33	1726.75	-3557.25	315.23	1604.89	595.29	-18.02	78.28	1193.09	8.38	79.08	568.56
4.77000	-2693.36	177.94	19.82	-2792.08	174.49	27.22	-3649.89	657.54	160.13	-4251.99	489.62	144.60	-2775.15	-0.23	10.97	-2806.35	18.34	28.28	-3335.49	331.87	759.96	-3512.25	361.97	629.29	-2810.81	40.97	1246.92	0.00	0.00	0.00	-1670.09	116.05	1572.44	-2697.74	111.45	1533.12	-2899.43	206.82	1727.15	-3552.34	316.04	1604.74	595.49	-17.98	78.29	1193.71	8.61	79.51	569.33
4.78000	-2654.29	179.74	23.42	-2775.27	173.78	25.77	-3651.22	657.13	161.06	-4252.94	489.32	145.97	-2769.17	1.65	11.96	-2808.85	19.90	28.01	-3333.66	331.98	760.95	-3509.11	361.89	630.96	-2822.07	40.74	1247.38	0.00	0.00	0.00	-1670.09	116.05	1572.44	-2702.16	111.28	1533.37	-2895.65	207.31	1727.54	-3547.40	316.84	1604.59	594.92	-18.01	78.08	1193.29	7.61	79.20	570.26
4.79000	-2643.82	180.94	23.67	-2758.85	173.10	24.37	-3652.54	656.70	161.98	-4253.83	489.01	147.34	-2771.84	-0.26	12.21	-2800.82	18.85	28.25	-3331.81	332.08	761.93	-3505.94	361.80	632.62	-2825.00	42.57	1246.56	0.00	0.00	0.00	-1670.09	116.05	1572.44	-2715.72	110.02	1533.18	-2891.86	207.80	1727.92	-3542.41	317.64	1604.44	595.81	-17.60	78.58	1193.31	7.65	79.14	569.68
4.80000	-2606.82	182.20	28.10	-2742.81	172.45	23.02	-3653.85	656.23	162.90	-4254.68	488.68	148.71	-2745.49	1.33	16.30	-2781.68	16.74	29.83	-3329.92	332.18	762.88	-3502.73	361.71	634.26	-2802.21	40.28	1246.16	0.00	0.00	0.00	-1670.09	116.05	1572.44	-2718.39	112.32	1533.59	-2888.07	208.29	1728.31	-3537.40	318.44	1604.29	595.18	-17.75	78.41	1193.03	8.44	79.05	568.70
4.81000	-2586.71	184.07	30.35	-2727.15	171.81	21.72	-3655.14	655.74	163.82	-4255.47	488.34	150.09	-2792.40	0.61	6.71	-2751.07	15.19	34.29	-3328.00	332.27	763.80	-3499.47	361.60	635.88	-2793.15	41.80	1245.51	0.00	0.00	0.00	-1670.09	116.05	1572.44	-2695.17	109.81	1533.18	-2884.26	208.78	1728.69	-3532.35	319.23	1604.14	595.59	-17.83	78.44	1193.09	8.69	78.89	568.71
4.82000	-2579.89	188.39	30.16	-2711.87	171.20	20.48	-3656.41	655.22	164.73	-4256.22	487.97	151.47	-2794.22	-1.78	7.70	-2775.92	13.20	27.98	-3326.04	332.36	764.70	-3496.18	361.49	637.49	-2800.29	42.49	1245.20	0.00	0.00	0.00	-1670.09	116.05	1572.44	-2711.31	108.68	1533.19	-2880.44	209.26	1729.07	-3527.26	320.01	1604.00	595.98	-17.30	78.78	1193.11	8.55	79.23	569.56
4.83000	-2550.16	192.22	34.51	-2696.96	170.62	19.28	-3657.67	654.67	165.64	-4256.91	487.58	152.86	-2796.74	-0.76	6.84	-2782.41	10.79	24.12	-3324.05	332.43	765.58	-3492.85	361.37	639.08	-2810.52	41.34	1245.13	0.00	0.00	0.00	-1670.09	116.05	1572.44	-2727.27	108.77	1535.02	-2876.62	209.75	1729.44	-3522.14	320.79	1603.85	595.19	-17.90	78.47	1192.53	8.51	79.12	568.37
4.84000	-2523.10	194.57	40.08	-2682.41	170.05	18.13	-3658.91	654.10	166.54	-4257.56	487.18	154.25	-2774.00	-0.15	9.84	-2797.62	9.26	20.73	-3322.03	332.50	766.44	-3489.49	361.24	640.65	-2811.12	42.01	1244.91	0.00	0.00	0.00	-1670.09	116.05	1572.44	-2712.76	111.16	1534.81	-2872.78	210.23	1729.82	-3516.98	321.56	1603.70	594.76	-17.23	78.56	1193.31	8.52	79.21	567.14
4.85000	-2518.69	197.36	42.21	-2668.23	169.51	17.02	-3660.13	653.50	167.45	-4258.15	486.76	155.64	-2786.06	-3.52	6.81	-2828.69	7.73	17.37	-3319.97	332.56	767.27	-3486.08	361.11	642.21	-2787.88	43.07	1245.12	0.00	0.00	0.00	-1670.09	116.05	1572.44	-2676.07	113.16	1531.10	-2868.94	210.71	1730.19	-3511.79	322.32	1603.55	594.92	-17.38	78.45	1193.80	8.33	79.40	567.58
4.86000	-2518.14	200.59	45.35	-2654.41	168.99	15.97	-3661.34	652.87	168.35	-4258.69	486.32	157.04	-2780.73	-1.40	9.43	-2820.40	8.84	17.85	-3317.88	332.61	768.08	-3482.63	360.96	643.75	-2785.59	43.53	1244.61	0.00	0.00	0.00	-1670.09	116.05	1572.44	-2636.59	113.56	1529.92	-2865.08	211.19	1730.55	-3506.57	323.08	1603.41	595.72	-17.35	78.69	1193.55	7.85	79.06	569.43
4.87000	-2502.59	202.95	51.73	-2640.95	168.50	14.96	-3662.52	652.21	169.25	-4259.18	485.86	158.44	-2813.71	-1.73	2.36	-2817.42	6.69	16.95	-3315.75	332.66	768.86	-3479.15	360.80	645.27	-2770.26	42.78	1244.06	0.00	0.00	0.00	-1670.09	116.05	1572.44	-2654.51	114.76	1530.01	-2861.22	211.66	1730.92	-3501.31	323.83	1603.26	595.26	-17.75	78.33	1192.78	8.23	79.01	569.46
4.88000	-2480.74	203.42	59.45	-2627.84	168.02	13.99	-3663.70	651.53	170.14	-4259.62	485.38	159.84	-2795.30	-4.77	5.83	-2782.56	6.56	22.30	-3313.58	332.69	769.63	-3475.62	360.64	646.77	-2784.65	44.63	1243.73	0.00	0.00	0.00	-1670.09	116.05	1572.44	-2672.78	114.66	1529.82	-2857.34	212.14	1731.28	-3496.02	324.58	1603.12	595.24	-17.73	78.50	1192.84	8.16	79.20	568.51
4.89000	-2478.68	204.83	63.04	-2615.07	167.57	13.07	-3664.85	650.82	171.03	-4260.01	484.89	161.25	-2757.60	-3.11	11.92	-2766.18	6.27	25.09	-3311.39	332.72	770.36	-3472.06	360.47	648.25	-2789.60	45.41	1242.92	0.00	0.00	0.00	-1670.09	116.05	1572.44	-2681.81	116.11	1529.21	-2853.46	212.61	1731.64	-3490.69	325.32	1602.97	594.77	-17.64	78.49	1193.02	8.87	79.20	568.78
4.90000	-2492.67	203.58	63.57	-2602.65	167.14	12.20	-3665.98	650.08	171.92	-4260.35	484.38	162.66	-2795.06	-6.21	4.31	-2799.01	3.50	19.32	-3309.15	332.74	771.08	-3468.45	360.28	649.71	-2776.35	46.92	1241.90	0.00	0.00	0.00	-1670.09	116.05	1572.44	-2649.22	119.87	1527.17	-2849.56	213.08	1731.99	-3485.33	326.05	1602.83	594.87	-17.97	78.33	1193.97	8.62	79.52	568.93
4.91000	-2476.15	201.32	68.94	-2590.56	166.73	11.37	-3667.10	649.32	172.80	-4260.64	483.85	164.07	-2787.39	-2.95	6.13	-2792.93	5.19	19.33	-3306.88	332.76	771.77	-3464.81	360.09	651.16	-2754.55	47.51	1242.13	0.00	0.00	0.00	-1670.09	116.05	1572.44	-2673.95	121.39	1528.57	-2845.66	213.54	1732.34	-3479.94	326.78	1602.69	594.38	-18.36	78.02	1192.28	7.76	78.80	569.12
4.92000	-2452.58	198.66	73.07	-2578.81	166.34	10.58	-3668.19	648.53	173.68	-4260.88	483.31	165.48	-2813.05	-7.12	1.62	-2773.50	7.03	24.89	-3304.58	332.76	772.43	-3461.13	359.89	652.59	-2764.27	49.33	1240.89	0.00	0.00	0.00	-1670.09	116.05	1572.44	-2665.83	121.42	1526.85	-2841.75	214.01	1732.69	-3474.52	327.50	1602.54	594.20	-17.82	78.16	1192.83	8.05	78.94	567.89
4.93000	-2452.58	196.87	74.00	-2567.39	165.97	9.83	-3669.27	647.72	174.56	-4261.06	482.74	166.90	-2809.03	-2.78	2.11	-2765.59	8.49	26.22	-3302.23	332.76	773.07	-3457.41	359.68	654.00	-2755.86	50.89	1240.58	0.00	0.00	0.00	-1670.09	116.05	1572.44	-2644.21	121.22	1525.97	-2837.82	214.47	1733.04	-3469.06	328.22	1602.40	594.53	-17.84	78.22	1193.26	8.79	79.34	568.31
4.94000	-2428.73	193.25	78.88	-2556.30	165.62	9.12	-3670.33	646.88	175.43	-4261.20	482.16	168.32	-2774.31	-4.09	7.56	-2780.40	6.39	22.51	-3299.85	332.75	773.69	-3453.64	359.46	655.39	-2738.41	51.69	1239.61	0.00	0.00	0.00	-1670.09	116.05	1572.44	-2627.17	123.22	1525.31	-2833.89	214.93	1733.38	-3463.57	328.93	1602.26	594.88	-18.14	78.25	1192.80	8.88	79.19	568.10
4.95000	-2404.96	192.73	83.22	-2545.52	165.29	8.46	-3671.37	646.02	176.30	-4261.28	481.57	169.75	-2781.88	-8.39	6.46	-2806.33	1.96	17.09	-3297.44	332.73	774.28	-3449.84	359.23	656.76	-2751.27	51.08	1239.33	0.00	0.00	0.00	-1670.09	116.05	1572.44	-2638.27	125.33	1525.16	-2829.95	215.39	1733.72	-3458.04	329.63	1602.12	594.51	-17.89	78.12	1193.43	8.11	79.00	568.08
4.96000	-2429.90	191.82	77.26	-2535.07	164.98	7.83	-3672.38	645.13	177.16	-4261.31	480.96	171.17	-2776.08	-3.26	6.70	-2800.34	1.98	18.83	-3294.99	332.70	774.85	-3446.00	359.00	658.11	-2742.31	52.46	1238.41	0.00	0.00	0.00	-1670.09	116.05	1572.44	-2642.85	131.46	1524.30	-2826.00	215.85	1734.06	-3452.49	330.33	1601.98	594.82	-17.52	78.23	1193.32	8.26	79.05	568.67
4.97000	-2412.34	192.40	78.49	-2524.93	164.69	7.25	-3673.38	644.21	178.03	-4261.29	480.33	172.60	-2791.28	-6.36	3.97	-2829.56	2.46	13.39	-3292.49	332.66	775.39	-3442.12	358.75	659.44	-2731.44	54.15	1238.87	0.00	0.00	0.00	-1670.09	116.05	1572.44	-2632.44	130.46	1523.89	-2822.04	216.30	1734.39	-3446.90	331.02	1601.84	594.61	-17.50	78.11	1192.74	7.71	78.97	568.89
4.98000	-2439.96	188.09	70.11	-2515.10	164.42	6.70	-3674.35	643.28	178.88	-4261.22	479.68	174.03	-2792.97	-6.93	3.07	-2814.90	4.53	17.63	-3289.97	332.62	775.91	-3438.19	358.50	660.75	-2745.25	55.84	1238.03	0.00	0.00	0.00	-1670.09	116.05	1572.44	-2615.95	130.83	1521.98	-2818.06	216.75	1734.72	-3441.28	331.70	1601.70	595.19	-17.63	78.44	1192.29	8.14	78.93	569.59
4.99000	-2389.83	189.04	75.04	-2505.57	164.16	6.19	-3675.31	642.31	179.74	-4261.10	479.02	175.46	-2789.89	-6.77	2.67	-2799.07	2.31	19.54	-3287.40	332.56	776.41	-3434.23	358.23	662.04	-2727.92	57.86	1238.25	0.00	0.00	0.00	-1670.09	116.05	1572.44	-2611.21	131.80	1520.41	-2814.08	217.20	1735.05	-3435.62	332.38	1601.56	595.95	-17.52	78.67	1193.56	8.23	79.24	568.46
5.00000	-2418.85	187.35	66.90	-2496.34	163.93	5.71	-3676.24	641.33	180.59	-4260.92	478.35	176.90	-2751.73	-6.69	11.29	-2772.34	4.78	21.50	-3284.80	332.50	776.88	-3430.22	357.95	663.32	-2705.84	60.39	1237.62	0.00	0.00	0.00	-1670.09	116.05	1572.44	-2621.52	133.29	1519.89	-2810.09	217.65	1735.37	-3429.94	333.05	1601.42	595.12	-17.81	78.54	1193.94	8.43	79.48	568.91
5.01000	-2422.92	187.24	60.82	-2487.42	163.71	5.28	-3677.15	640.32	181.44	-4260.69	477.65	178.33	-2796.81	-5.25	2.87	-2787.32	3.48	19.70	-3282.16	332.43	777.32	-3426.18	357.67	664.57	-2704.77	63.50	1237.37	0.00	0.00	0.00	-1670.09	116.05	1572.44	-2631.67	136.84	1520.64	-2806.09	218.09	1735.69	-3424.23	333.71	1601.29	595.15	-17.92	78.50	1193.43	8.42	79.50	569.60
5.02000	-2396.97	186.41	59.48	-2478.78	163.52	4.88	-3678.04	639.28	182.28	-4260.42	476.94	179.77	-2798.43	-7.02	1.38	-2802.39	1.38	19.79	-3279.47	332.35	777.74	-3422.09	357.38	665.80	-2715.80	64.67	1236.78	0.00	0.00	0.00	-1670.09	116.05	1572.44	-2601.17	139.08	1518.47	-2802.08	218.53	1736.01	-3418.48	334.37	1601.15	594.48	-18.28	78.29	1192.69	8.80	79.10	568.71
5.03000	-2389.51	183.26	55.00	-2470.43	163.34	4.51	-3678.90	638.23	183.12	-4260.08	476.22	181.21	-2791.88	-7.83	2.56	-2793.81	1.02	17.24	-3276.75	332.26	778.13	-3417.97	357.07	667.02	-2691.59	66.79	1236.26	0.00	0.00	0.00	-1670.09	116.05	1572.44	-2626.01	144.24	1517.93	-2798.06	218.96	1736.32	-3412.70	335.02	1601.02	595.68	-18.00	78.42	1193.15	8.79	79.30	568.77
5.04000	-2400.74	181.31	48.09	-2462.37	163.18	4.18	-3679.75	637.15	183.95	-4259.70	475.48	182.65	-2757.03	-6.05	8.57	-2823.48	1.10	13.38	-3274.00	332.16	778.50	-3413.80	356.76	668.21	-2701.78	67.38	1236.23	0.00	0.00	0.00	-1670.09	116.05	1572.44	-2594.01	144.68	1516.71	-2794.03	219.40	1736.63	-3406.89	335.66	1600.88	594.91	-17.27	78.49	1192.91	8.93	79.20	568.08
5.05000	-2374.56	181.73	46.44	-2454.59	163.03	3.88	-3680.56	636.04	184.79	-4259.27	474.73	184.10	-2735.96	-4.72	13.96	-2755.36	3.62	26.95	-3271.20	332.05	778.85	-3409.59	356.44	669.38	-2692.41	69.57	1236.08	0.00	0.00	0.00	-1670.09	116.05	1572.44	-2597.61	147.97	1516.27	-2789.99	219.83	1736.94	-3401.05	336.30	1600.75	595.84	-17.35	78.45	1192.91	8.47	79.00	568.29
5.06000	-2378.36	182.87	38.41	-2447.08	162.90	3.61	-3681.36	634.92	185.61	-4258.78	473.96	185.54	-2777.45	-6.88	6.56	-2792.75	1.62	19.64	-3268.36	331.94	779.17	-3405.34	356.10	670.53	-2680.20	71.51	1236.76	0.00	0.00	0.00	-1670.09	116.05	1572.44	-2588.13	149.43	1517.50	-2785.95	220.26	1737.24	-3395.18	336.93	1600.61	595.31	-18.27	78.39	1193.20	8.39	79.29	568.41
5.07000	-2360.81	184.10	34.75	-2439.85	162.79	3.38	-3682.13	633.77	186.44	-4258.24	473.18	186.99	-2755.47	-5.61	9.23	-2792.72	3.04	17.54	-3265.48	331.81	779.46	-3401.05	355.76	671.66	-2680.91	74.10	1236.37	0.00	0.00	0.00	-1670.09	116.05	1572.44	-2594.50	152.47	1517.86	-2781.89	220.68	1737.54	-3389.28	337.55	1600.48	595.92	-17.77	78.53	1192.76	8.22	78.99	568.98
5.08000	-2371.81	184.52	30.88	-2432.88	162.70	3.18	-3682.88	632.60	187.26	-4257.65	472.38	188.43	-2767.90	-6.04	6.44	-2775.23	4.24	22.27	-3262.57	331.68	779.73	-3396.71	355.41	672.77	-2676.07	76.95	1235.66	0.00	0.00	0.00	-1670.09	116.05	1572.44	-2563.09	154.01	1516.08	-2777.82	221.10	1737.83	-3383.35	338.17	1600.35	595.96	-18.15	78.69	1192.93	7.94	78.88	569.37
5.09000	-2347.60	183.34	33.20	-2426.18	162.62	3.01	-3683.60	631.41	188.07	-4257.00	471.57	189.88	-2761.54	-5.48	7.68	-2757.07	0.24	23.71	-3259.61	331.53	779.97	-3392.34	355.04	673.86	-2674.46	78.27	1237.04	0.00	0.00	0.00	-1670.09	116.05	1572.44	-2582.64	156.90	1517.06	-2773.74	221.52	1738.12	-3377.39	338.78	1600.22	595.77	-18.12	78.69	1193.47	8.09	79.20	569.62
5.10000	-2356.41	180.91	29.18	-2419.74	162.56	2.86	-3684.30	630.19	188.88	-4256.31	470.74	191.33	-2781.69	-6.41	4.14	-2774.19	-1.42	19.73	-3256.61	331.38	780.19	-3387.92	354.67	674.92	-2656.88	81.02	1237.72	0.00	0.00	0.00	-1670.09	116.05	1572.44	-2588.07	160.88	1519.03	-2769.66	221.94	1738.41	-3371.40	339.38	1600.09	596.20	-17.90	78.78	1193.47	8.29	79.27	569.04
5.11000	-2339.98	181.11	30.84	-2413.55	162.51	2.75	-3684.97	628.96	189.69	-4255.56	469.90	192.78	-2782.56	-7.30	2.12	-2795.16	-0.84	15.65	-3253.57	331.21	780.38	-3383.46	354.29	675.97	-2670.13	82.47	1238.34	0.00	0.00	0.00	-1670.09	116.05	1572.44	-2562.71	160.96	1518.70	-2765.56	222.35	1738.70	-3365.38	339.97	1599.96	595.48	-17.70	78.50	1192.91	8.24	78.95	568.18
5.12000	-2342.40	180.89	30.05	-2407.61	162.48	2.67	-3685.62	627.70	190.49	-4254.75	469.05	194.23	-2778.22	-7.15	4.66	-2808.55	-1.92	13.18	-3250.49	331.04	780.55	-3378.96	353.89	676.99	-2661.52	84.34	1239.87	0.00	0.00	0.00	-1670.09	116.05	1572.44	-2544.36	164.38	1518.51	-2761.45	222.76	1738.98	-3359.33	340.56	1599.84	595.47	-17.55	78.62	1193.58	8.20	79.25	568.86
5.13000	-2352.19	181.41	27.62	-2401.92	162.47	2.61	-3686.24	626.42	191.29	-4253.90	468.18	195.68	-2779.42	-8.27	4.59	-2797.97	0.55	12.90	-3247.37	330.86	780.69	-3374.42	353.49	678.00	-2642.26	85.11	1241.81	0.00	0.00	0.00	-1670.09	116.05	1572.44	-2521.40	166.84	1518.71	-2757.34	223.16	1739.25	-3353.25	341.14	1599.71	595.65	-17.45	78.71	1193.05	8.46	79.09	569.23
5.14000	-2338.16	180.64	28.81	-2396.47	162.47	2.58	-3686.84	625.12	192.09	-4252.99	467.29	197.13	-2797.56	-8.22	1.17	-2781.12	-0.37	16.62	-3244.21	330.67	780.80	-3369.84	353.08	678.98	-2630.74	87.88	1242.86	0.00	0.00	0.00	-1670.09	116.05	1572.44	-2534.28	170.12	1521.47	-2753.21	223.57	1739.53	-3347.15	341.72	1599.58	595.48	-17.84	78.53	1192.81	8.41	78.94	568.24
5.15000	-2348.97	181.02	27.32	-2391.26	162.48	2.58	-3687.41	623.80	192.88	-4252.03	466.40	198.58	-2791.47	-7.65	1.39	-2778.48	-1.08	15.87	-3241.00	330.46	780.89	-3365.21	352.65	679.93	-2631.24	90.52	1244.98	0.00	0.00	0.00	-1670.09	116.05	1572.44	-2533.57	172.08	1521.08	-2749.08	223.96	1739.80	-3341.01	342.28	1599.46	594.69	-17.92	78.09	1192.72	8.33	78.84	568.61
5.16000	-2337.98	181.83	28.78	-2386.29	162.51	2.60	-3687.95	622.46	193.66	-4251.01	465.49	200.03	-2760.55	-7.99	7.06	-2771.87	0.35	17.20	-3237.76	330.25	780.96	-3360.54	352.22	680.87	-2620.84	94.70	1245.92	0.00	0.00	0.00	-1670.09	116.05	1572.44	-2556.89	174.09	1523.83	-2744.94	224.36	1740.06	-3334.84	342.84	1599.33	596.09	-17.72	78.46	1193.67	8.92	79.20	568.40
5.17000	-2358.49	179.80	25.67	-2381.54	162.55	2.65	-3688.47	621.10	194.44	-4249.95	464.57	201.48	-2791.67	-8.45	0.64	-2756.65	0.07	19.98	-3234.47	330.03	780.99	-3355.83	351.78	681.78	-2609.12	96.04	1247.23	0.00	0.00	0.00	-1670.09	116.05	1572.44	-2526.89	177.85	1526.28	-2740.78	224.75	1740.32	-3328.65	343.40	1599.21	594.91	-17.65	78.24	1193.29	8.45	79.09	569.01
5.18000	-2352.37	180.02	24.95	-2377.03	162.61	2.72	-3688.96	619.72	195.22	-4248.83	463.63	202.93	-2743.97	-6.49	7.11	-2753.76	-2.74	20.46	-3231.14	329.80	781.00	-3351.07	351.32	682.67	-2607.02	98.02	1247.97	0.00	0.00	0.00	-1670.09	116.05	1572.44	-2514.21	179.11	1527.45	-2736.62	225.14	1740.58	-3322.43	343.94	1599.09	595.36	-18.35	78.42	1192.43	8.39	78.95	568.80
5.19000	-2347.80	179.14	25.12	-2372.73	162.68	2.82	-3689.42	618.32	195.99	-4247.65	462.68	204.38	-2756.17	-7.40	2.92	-2767.16	-1.12	17.86	-3227.76	329.56	780.99	-3346.28	350.86	683.54	-2606.78	99.63	1249.33	0.00	0.00	0.00	-1670.09	116.05	1572.44	-2508.47	181.96	1528.88	-2732.45	225.52	1740.84	-3316.18	344.48	1598.97	594.81	-18.17	78.26	1193.32	7.71	79.42	567.34
5.20000	-2367.77	178.24	21.21	-2368.65	162.76	2.94	-3689.85	616.90	196.76	-4246.43	461.72	205.83	-2758.12	-7.20	0.75	-2752.19	-0.45	21.00	-3224.35	329.30	780.94	-3341.44	350.38	684.39	-2602.42	101.75	1249.87	0.00	0.00	0.00	-1670.09	116.05	1572.44	-2493.33	186.31	1530.53	-2728.26	225.90	1741.09	-3309.90	345.01	1598.85	594.89	-17.72	78.18	1193.02	8.36	79.12	568.69
5.21000	-2346.64	179.11	24.17	-2364.79	162.86	3.08	-3690.25	615.46	197.52	-4245.15	460.75	207.28	-2757.83	-7.47	0.67	-2760.94	-0.51	19.19	-3220.89	329.04	780.87	-3336.56	349.89	685.21	-2597.26	104.64	1250.71	0.00	0.00	0.00	-1670.09	116.05	1572.44	-2491.14	187.37	1532.05	-2724.07	226.27	1741.33	-3303.59	345.54	1598.73	594.28	-17.47	78.00	1193.35	8.10	79.22	569.14
5.22000	-2342.43	178.84	23.78	-2361.13	162.96	3.24	-3690.63	614.00	198.28	-4243.81	459.76	208.73	-2775.25	-9.36	-3.10	-2773.28	-2.38	17.39	-3217.39	328.77	780.78	-3331.63	349.40	686.01	-2593.96	106.00	1251.09	0.00	0.00	0.00	-1670.09	116.05	1572.44	-2495.45	189.84	1532.39	-2719.87	226.64	1741.57	-3297.26	346.05	1598.61	594.89	-18.04	78.34	1193.00	8.67	79.29	570.06
5.23000	-2354.72	179.68	20.04	-2357.68	163.09	3.43	-3690.97	612.53	199.03	-4242.42	458.77	210.18	-2738.99	-8.38	3.05	-2747.48	-1.52	21.56	-3213.84	328.49	780.66	-3326.66	348.89	686.79	-2596.57	109.81	1251.16	0.00	0.00	0.00	-1670.09	116.05	1572.44	-2490.40	192.56	1533.12	-2715.66	227.01	1741.81	-3290.90	346.56	1598.49	595.20	-17.18	78.55	1192.54	8.83	79.16	569.13
5.24000	-2343.91	179.88	21.28	-2354.43	163.22	3.63	-3691.29	611.03	199.78	-4240.98	457.76	211.63	-2741.46	-8.15	2.37	-2747.83	-0.35	22.21	-3210.25	328.19	780.51	-3321.65	348.37	687.54	-2584.77	111.58	1251.45	0.00	0.00	0.00	-1670.09	116.05	1572.44	-2478.10	194.41	1533.89	-2711.44	227.38	1742.05	-3284.51	347.06	1598.38	595.21	-17.63	78.45	1193.15	8.42	79.21	568.33
5.25000	-2350.16	181.05	19.72	-2351.38	163.37	3.85	-3691.58	609.52	200.53	-4239.49	456.73	213.07	-2750.98	-10.86	-0.73	-2737.24	-0.07	22.71	-3206.61	327.89	780.33	-3316.59	347.84	688.27	-2586.59	112.32	1252.69	0.00	0.00	0.00	-1670.09	116.05	1572.44	-2442.69	196.41	1533.31	-2707.21	227.74	1742.28	-3278.09	347.56	1598.26	595.92	-18.16	78.40	1193.42	8.17	78.97	568.50
5.26000	-2346.50	180.26	19.91	-2348.52	163.52	4.09	-3691.84	607.98	201.27	-4237.94	455.70	214.52	-2746.67	-9.11	-0.24	-2706.13	2.11	28.69	-3202.93	327.58	780.13	-3311.49	347.30	688.98	-2588.59	114.12	1251.49	0.00	0.00	0.00	-1670.09	116.05	1572.44	-2467.68	196.66	1534.49	-2702.97	228.09	1742.50	-3271.65	348.04	1598.15	595.98	-17.85	78.46	1192.72	8.26	78.95	568.46
5.27000	-2361.63	178.98	16.86	-2345.85	163.69	4.35	-3692.07	606.43	202.00	-4236.34	454.65	215.97	-2749.10	-10.44	-3.71	-2722.43	0.13	25.97	-3199.21	327.25	779.90	-3306.35	346.75	689.66	-2565.05	116.26	1251.52	0.00	0.00	0.00	-1670.09	116.05	1572.44	-2469.39	198.39	1534.30	-2698.72	228.44	1742.72	-3265.18	348.52	1598.04	595.26	-18.30	78.35	1192.23	9.13	79.23	568.62
5.28000	-2352.37	180.92	17.29	-2343.36	163.87	4.63	-3692.26	604.86	202.73	-4234.68	453.60	217.41	-2756.28	-16.46	-6.79	-2716.13	0.48	28.24	-3195.44	326.91	779.64	-3301.17	346.19	690.32	-2577.89	119.35	1251.08	0.00	0.00	0.00	-1670.09	116.05	1572.44	-2456.16	199.95	1534.24	-2694.47	228.79	1742.94	-3258.68	348.99	1597.93	594.69	-18.59	78.05	1192.74	8.18	79.17	569.40
5.29000	-2348.53	179.21	17.88	-2341.05	164.07	4.92	-3692.43	603.28	203.46	-4232.97	452.53	218.85	-2727.98	-11.41	-2.17	-2697.17	1.64	33.68	-3191.62	326.57	779.36	-3295.94	345.62	690.95	-2578.91	120.93	1251.14	0.00	0.00	0.00	-1670.09	116.05	1572.44	-2436.42	202.18	1533.65	-2690.20	229.13	1743.15	-3252.16	349.46	1597.82	595.48	-18.11	78.51	1193.12	8.43	79.03	569.41
5.30000	-2348.81	179.17	18.74	-2338.92	164.27	5.23	-3692.56	601.67	204.18	-4231.20	451.45	220.29	-2722.15	-10.42	-2.05	-2685.92	2.31	36.78	-3187.76	326.21	779.05	-3290.66	345.03	691.56	-2555.56	123.46	1251.46	0.00	0.00	0.00	-1670.09	116.05	1572.44	-2442.79	203.89	1533.54	-2685.92	229.47	1743.36	-3245.61	349.91	1597.71	595.57	-17.47	78.69	1192.37	8.40	78.97	568.78
5.31000	-2330.08	179.80	22.04	-2336.96	164.48	5.55	-3692.67	600.05	204.89	-4229.38	450.36	221.73	-2703.15	-11.90	2.89	-2659.12	2.48	43.82	-3183.86	325.84	778.71	-3285.34	344.44	692.15	-2566.77	123.76	1251.49	0.00	0.00	0.00	-1670.09	116.05	1572.44	-2432.30	206.92	1532.43	-2681.63	229.80	1743.57	-3239.04	350.36	1597.60	595.71	-18.16	78.54	1192.94	8.24	79.21	569.17
5.32000	-2352.56	180.78	18.08	-2335.17	164.70	5.89	-3692.74	598.42	205.60	-4227.51	449.26	223.17	-2680.62	-10.82	7.96	-2649.49	2.81	48.14	-3179.91	325.46	778.35	-3279.98	343.83	692.71	-2558.25	125.00	1251.37	0.00	0.00	0.00	-1670.09	116.05	1572.44	-2449.36	206.92	1532.72	-2677.34	230.13	1743.77	-3232.44	350.80	1597.49	595.46	-18.22	78.39	1193.05	7.83	79.23	569.18
5.33000	-2348.85	177.98	18.11	-2333.55	164.94	6.24	-3692.78	596.76	206.31	-4225.58	448.15	224.61	-2684.62	-10.53	9.17	-2659.28	-0.17	49.80	-3175.91	325.07	777.95	-3274.57	343.22	693.25	-2555.96	126.69	1251.06	0.00	0.00	0.00	-1670.09	116.05	1572.44	-2459.40	208.94	1532.77	-2673.03	230.45	1743.96	-3225.81	351.24	1597.39	594.69	-18.12	78.13	1193.06	8.30	79.25	569.00
5.34000	-2355.18	180.92	17.27	-2332.08	165.18	6.61	-3692.79	595.09	207.01	-4223.60	447.02	226.04	-2657.07	-8.15	14.32	-2612.62	6.78	56.07	-3171.87	324.67	777.53	-3269.12	342.59	693.76	-2548.77	126.90	1251.40	0.00	0.00	0.00	-1670.09	116.05	1572.44	-2456.95	209.83	1532.55	-2668.72	230.77	1744.15	-3219.16	351.66	1597.28	594.94	-17.94	78.37	1193.45	8.68	79.28	568.35
5.35000	-2350.95	181.26	18.22	-2330.77	165.43	6.99	-3692.76	593.40	207.70	-4221.56	445.89	227.48	-2632.82	-6.65	17.94	-2625.06	8.22	54.01	-3167.78	324.26	777.08	-3263.63	341.95	694.24	-2538.63	127.60	1251.55	0.00	0.00	0.00	-1670.09	116.05	1572.44	-2464.46	207.63	1532.27	-2664.40	231.09	1744.34	-3212.48	352.08	1597.18	595.50	-17.86	78.54	1193.03	8.28	78.85	568.62
5.36000	-2368.68	180.61	14.00	-2329.60	165.69	7.37	-3692.70	591.70	208.39	-4219.47	444.75	228.91	-2622.37	-4.91	19.29	-2600.71	11.64	58.20	-3163.64	323.84	776.61	-3258.09	341.30	694.71	-2541.15	128.93	1252.52	0.00	0.00	0.00	-1670.09	116.05	1572.44	-2422.93	210.56	1531.15	-2660.06	231.40	1744.52	-3205.78	352.49	1597.08	595.88	-18.26	78.54	1193.30	8.24	79.19	568.74
5.37000	-2361.03	179.03	14.46	-2328.59	165.96	7.77	-3692.61	589.98	209.08	-4217.32	443.59	230.33	-2615.77	-1.65	19.76	-2576.72	12.75	60.64	-3159.45	323.40	776.11	-3252.50	340.63	695.14	-2523.61	130.26	1252.61	0.00	0.00	0.00	-1670.09	116.05	1572.44	-2382.10	210.36	1529.83	-2655.72	231.70	1744.70	-3199.05	352.89	1596.98	596.37	-17.62	78.72	1192.63	7.95	79.11	569.45
5.38000	-2333.91	181.03	21.23	-2327.72	166.24	8.18	-3692.49	588.25	209.76	-4215.12	442.43	231.76	-2599.10	-0.59	20.57	-2563.01	14.89	60.35	-3155.22	322.95	775.57	-3246.87	339.96	695.55	-2521.77	131.75	1254.09	0.00	0.00	0.00	-1670.09	116.05	1572.44	-2389.04	211.16	1529.99	-2651.37	232.00	1744.88	-3192.30	353.28	1596.88	595.78	-18.03	78.48	1192.79	8.25	79.14	568.73
5.39000	-2354.52	180.10	16.93	-2326.98	166.52	8.60	-3692.33	586.50	210.43	-4212.87	441.26	233.18	-2587.77	1.65	20.32	-2554.57	17.48	58.86	-3150.94	322.50	775.02	-3241.20	339.28	695.94	-2532.40	132.56	1253.97	0.00	0.00	0.00	-1670.09	116.05	1572.44	-2397.58	210.11	1530.77	-2647.00	232.30	1745.05	-3185.52	353.67	1596.78	594.66	-18.13	77.94	1193.66	8.43	79.25	567.79
5.40000	-2344.48	179.60	18.29	-2326.38	166.82	9.03	-3692.13	584.73	211.10	-4210.56	440.08	234.61	-2557.82	5.38	23.14	-2534.99	21.01	59.30	-3146.61	322.03	774.43	-3235.48	338.58	696.30	-2532.59	131.76	1253.92	0.00	0.00	0.00	-1670.09	116.05	1572.44	-2369.23	210.48	1528.30	-2642.63	232.59	1745.21	-3178.72	354.05	1596.68	594.30	-18.02	78.04	1192.80	8.46	79.02	569.57
5.41000	-2348.98	180.66	17.54	-2325.91	167.12	9.47	-3691.90	582.95	211.77	-4208.19	438.89	236.02	-2531.31	6.21	24.80	-2504.01	22.72	61.43	-3142.24	321.55	773.81	-3229.72	337.87	696.63	-2531.48	132.89	1253.71	0.00	0.00	0.00	-1670.09	116.05	1572.44	-2359.54	211.23	1529.04	-2638.25	232.88	1745.37	-3171.89	354.42	1596.59	594.87	-18.12	78.07	1192.21	8.58	78.61	569.87
5.42000	-2340.34	180.08	18.60	-2325.57	167.43	9.91	-3691.64	581.16	212.42	-4205.77	437.68	237.44	-2529.68	10.24	22.26	-2496.50	23.99	58.72	-3137.81	321.05	773.17	-3223.91	337.15	696.94	-2512.85	134.55	1254.19	0.00	0.00	0.00	-1670.09	116.05	1572.44	-2372.40	212.64	1529.84	-2633.86	233.16	1745.53	-3165.04	354.78	1596.49	595.44	-18.15	78.64	1192.68	8.47	78.70	569.15
5.43000	-2354.58	179.61	15.84	-2325.35	167.75	10.36	-3691.34	579.35	213.08	-4203.29	436.47	238.85	-2515.57	9.26	21.27	-2495.18	25.08	55.64	-3133.34	320.55	772.50	-3218.05	336.42	697.22	-2498.36	135.31	1254.61	0.00	0.00	0.00	-1670.09	116.05	1572.44	-2382.98	210.53	1530.09	-2629.46	233.43	1745.68	-3158.17	355.13	1596.40	595.51	-18.05	78.62	1192.79	7.84	79.09	569.71
5.44000	-2343.95	179.98	18.10	-2325.25	168.07	10.81	-3691.01	577.53	213.72	-4200.76	435.26	240.26	-2503.99	9.94	20.85	-2469.67	24.55	54.30	-3128.82	320.03	771.80	-3212.15	335.68	697.48	-2501.52	135.48	1254.68	0.00	0.00	0.00	-1670.09	116.05	1572.44	-2376.69	211.38	1530.55	-2625.06	233.70	1745.82	-3151.27	355.48	1596.31	595.95	-17.78	78.64	1192.47	8.31	79.09	568.91
5.45000	-2338.08	180.16	18.59	-2325.26	168.40	11.27	-3690.63	575.69	214.37	-4198.18	434.03	241.67	-2469.10	11.04	23.83	-2466.39	24.84	50.11	-3124.25	319.50	771.07	-3206.20	334.92	697.71	-2506.95	134.79	1254.16	0.00	0.00	0.00	-1670.09	116.05	1572.44	-2401.79	212.53	1532.11	-2620.64	233.97	1745.96	-3144.35	355.81	1596.22	596.40	-17.32	78.61	1192.37	8.61	78.97	568.83
5.46000	-2347.32	179.55	17.08	-2325.38	168.74	11.74	-3690.23	573.84	215.00	-4195.53	432.79	243.07	-2471.56	7.88	20.11	-2424.38	26.46	53.34	-3119.63	318.96	770.31	-3200.21	334.15	697.91	-2520.12	134.95	1255.41	0.00	0.00	0.00	-1670.09	116.05	1572.44	-2375.67	211.67	1531.00	-2616.21	234.23	1746.10	-3137.41	356.14	1596.13	595.24	-17.43	78.35	1193.62	8.54	79.28	568.74
5.47000	-2387.77	181.02	10.05	-2325.60	169.08	12.21	-3689.78	571.97	215.63	-4192.84	431.55	244.47	-2455.66	7.24	20.25	-2435.31	22.80	46.31	-3114.96	318.41	769.53	-3194.17	333.37	698.09	-2490.28	136.14	1254.97	0.00	0.00	0.00	-1670.09	116.05	1572.44	-2372.90	212.06	1529.76	-2611.77	234.48	1746.23	-3130.44	356.46	1596.04	595.47	-17.89	78.65	1193.06	8.27	79.02	569.51
5.48000	-2364.09	179.15	14.32	-2325.93	169.43	12.68	-3689.30	570.09	216.26	-4190.08	430.29	245.87	-2449.78	7.14	17.75	-2416.24	20.95	44.97	-3110.24	317.85	768.71	-3188.09	332.58	698.24	-2486.64	135.98	1254.74	0.00	0.00	0.00	-1670.09	116.05	1572.44	-2370.47	211.54	1530.64	-2607.33	234.73	1746.36	-3123.45	356.78	1595.96	595.28	-17.48	78.53	1192.94	8.41	79.09	568.63
5.49000	-2340.31	179.18	19.34	-2326.35	169.79	13.15	-3688.79	568.20	216.88	-4187.27	429.03	247.26	-2429.24	6.10	18.69	-2393.01	19.64	44.54	-3105.47	317.27	767.87	-3181.96	331.78	698.36	-2486.24	136.70	1254.04	0.00	0.00	0.00	-1670.09	116.05	1572.44	-2365.60	210.15	1531.44	-2602.87	234.97	1746.48	-3116.44	357.08	1595.87	595.74	-17.32	78.52	1194.08	8.66	79.31	569.66
5.50000	-2339.22	179.07	20.02	-2326.87	170.15	13.63	-3688.23	566.30	217.49	-4184.41	427.76	248.65	-2407.26	4.07	21.26	-2379.60	18.11	42.08	-3100.65	316.68	767.00	-3175.79	330.97	698.45	-2481.08	136.23	1253.99	0.00	0.00	0.00	-1670.09	116.05	1572.44	-2343.14	208.73	1529.63	-2598.41	235.21	1746.60	-3109.41	357.38	1595.79	595.90	-17.46	78.45	1192.84	8.44	79.06	570.11
5.51000	-2363.45	178.65	15.95	-2327.47	170.51	14.11	-3687.64	564.38	218.10	-4181.49	426.49	250.04	-2390.84	3.30	21.25	-2369.61	17.61	39.86	-3095.78	316.08	766.10	-3169.56	330.14	698.52	-2468.22	136.86	1254.17	0.00	0.00	0.00	-1670.09	116.05	1572.44	-2346.76	208.00	1529.42	-2593.93	235.44	1746.71	-3102.35	357.66	1595.71	595.44	-17.92	78.28	1192.55	7.32	78.87	569.37
5.52000	-2339.48	179.32	20.64	-2328.16	170.88	14.58	-3687.01	562.45	218.70	-4178.51	425.20	251.42	-2375.20	2.58	21.23	-2355.36	12.38	39.30	-3090.86	315.46	765.17	-3163.29	329.30	698.56	-2469.84	135.55	1253.61	0.00	0.00	0.00	-1670.09	116.05	1572.44	-2327.61	208.44	1528.56	-2589.45	235.67	1746.82	-3095.27	357.94	1595.63	595.41	-18.01	78.33	1192.40	7.86	79.14	568.85
5.53000	-2354.75	181.01	17.98	-2328.93	171.26	15.06	-3686.34	560.51	219.30	-4175.48	423.91	252.80	-2360.32	1.91	21.22	-2347.21	10.24	37.81	-3085.89	314.84	764.21	-3156.98	328.45	698.57	-2450.90	136.68	1253.12	0.00	0.00	0.00	-1670.09	116.05	1572.44	-2318.85	208.15	1527.90	-2584.96	235.89	1746.92	-3088.17	358.21	1595.55	595.90	-18.02	78.55	1192.36	8.07	78.94	568.78
5.54000	-2359.66	179.25	17.14	-2329.77	171.64	15.54	-3685.63	558.56	219.89	-4172.39	422.61	254.17	-2346.17	1.29	21.20	-2332.99	8.78	39.33	-3080.87	314.20	763.22	-3150.62	327.58	698.56	-2449.97	135.97	1252.82	0.00	0.00	0.00	-1670.09	116.05	1572.44	-2315.25	207.26	1527.57	-2580.46	236.10	1747.02	-3081.04	358.47	1595.47	595.73	-17.51	78.72	1192.73	8.70	79.32	570.37
5.55000	-2355.64	180.48	18.48	-2330.69	172.02	16.01	-3684.88	556.59	220.48	-4169.25	421.30	255.54	-2332.74	0.71	21.17	-2320.48	7.88	38.42	-3075.79	313.55	762.21	-3144.21	326.71	698.51	-2464.93	134.80	1252.75	0.00	0.00	0.00	-1670.09	116.05	1572.44	-2303.38	206.88	1527.05	-2575.95	236.31	1747.11	-3073.90	358.73	1595.40	594.92	-18.17	78.24	1193.26	8.14	79.07	568.84
5.56000	-2338.35	179.19	22.66	-2331.67	172.41	16.48	-3684.10	554.62	221.05	-4166.05	419.99	256.91	-2320.00	0.17	21.14	-2311.20	7.56	39.58	-3070.67	312.88	761.16	-3137.75	325.82	698.44	-2463.46	134.62	1252.37	0.00	0.00	0.00	-1670.09	116.05	1572.44	-2313.11	205.44	1527.46	-2571.43	236.51	1747.20	-3066.73	358.97	1595.32	595.45	-17.60	78.64	1193.25	8.25	79.10	568.53
5.57000	-2334.87	181.45	21.96	-2332.72	172.80	16.95	-3683.27	552.63	221.63	-4162.79	418.67	258.27	-2307.93	-0.32	21.11	-2293.11	6.05	41.73	-3065.49	312.21	760.09	-3131.25	324.92	698.34	-2445.29	134.14	1252.26	0.00	0.00	0.00	-1670.09	116.05	1572.44	-2298.90	204.01	1525.49	-2566.90	236.71	1747.28	-3059.54	359.21	1595.25	596.03	-17.38	78.73	1192.92	8.67	79.20	569.40
5.58000	-2331.05	180.84	22.60	-2333.82	173.20	17.41	-3682.40	550.63	222.19	-4159.48	417.34	259.63	-2296.50	-0.78	21.07	-2271.91	6.06	43.24	-3060.26	311.52	758.98	-3124.70	324.01	698.22	-2438.42	133.66	1252.17	0.00	0.00	0.00	-1670.09	116.05	1572.44	-2291.88	202.36	1525.38	-2562.36	236.90	1747.36	-3052.33	359.43	1595.18	596.22	-17.23	78.85	1192.65	8.53	79.23	568.86
5.59000	-2341.08	179.23	21.23	-2334.99	173.59	17.87	-3681.50	548.62	222.76	-4156.11	416.00	260.98	-2285.68	-1.20	21.03	-2278.75	3.98	40.78	-3054.97	310.81	757.85	-3118.11	323.08	698.06	-2442.11	133.74	1252.14	0.00	0.00	0.00	-1670.09	116.05	1572.44	-2319.35	201.83	1526.55	-2557.81	237.09	1747.43	-3045.10	359.65	1595.11	595.66	-17.37	78.67	1192.74	8.23	78.96	568.25
5.60000	-2353.25	180.24	17.79	-2336.20	173.99	18.32	-3680.55	546.60	223.31	-4152.68	414.66	262.32	-2275.47	-1.58	20.99	-2265.69	3.45	43.42	-3049.64	310.10	756.68	-3111.46	322.14	697.88	-2432.78	133.09	1251.25	0.00	0.00	0.00	-1670.09	116.05	1572.44	-2309.18	200.60	1525.72	-2553.25	237.26	1747.49	-3037.85	359.86	1595.04	595.35	-17.88	78.52	1193.29	8.28	79.25	567.54
5.61000	-2339.99	181.07	21.27	-2337.46	174.39	18.77	-3679.56	544.56	223.86	-4149.20	413.32	263.67	-2265.83	-1.93	20.93	-2243.02	5.04	45.95	-3044.25	309.37	755.49	-3104.77	321.19	697.66	-2439.66	132.70	1251.07	0.00	0.00	0.00	-1670.09	116.05	1572.44	-2294.70	200.92	1523.86	-2548.69	237.44	1747.56	-3030.58	360.06	1594.98	594.82	-18.07	78.17	1193.76	8.27	79.30	568.81
5.62000	-2338.08	179.80	21.08	-2338.76	174.80	19.21	-3678.53	542.52	224.40	-4145.66	411.96	265.00	-2256.74	-2.26	20.88	-2269.28	4.69	41.23	-3038.81	308.63	754.27	-3098.03	320.23	697.42	-2427.11	132.35	1249.79	0.00	0.00	0.00	-1670.09	116.05	1572.44	-2278.84	199.43	1524.41	-2544.11	237.60	1747.61	-3023.29	360.26	1594.91	595.25	-17.98	78.34	1193.28	8.78	79.39	568.32
5.63000	-2355.52	178.80	16.89	-2340.10	175.21	19.64	-3677.46	540.47	224.94	-4142.06	410.61	266.34	-2248.17	-2.55	20.82	-2223.26	4.46	51.31	-3033.31	307.87	753.01	-3091.25	319.25	697.15	-2407.53	130.99	1250.21	0.00	0.00	0.00	-1670.09	116.05	1572.44	-2284.89	198.43	1524.46	-2539.53	237.76	1747.66	-3015.97	360.44	1594.85	594.86	-17.68	78.54	1192.95	8.48	79.53	567.95
5.64000	-2329.21	181.20	21.76	-2341.48	175.61	20.07	-3676.34	538.41	225.47	-4138.41	409.24	267.66	-2240.11	-2.82	20.75	-2232.51	6.90	48.04	-3027.76	307.11	751.73	-3084.42	318.26	696.85	-2415.39	128.88	1249.52	0.00	0.00	0.00	-1670.09	116.05	1572.44	-2289.44	196.70	1523.95	-2534.93	237.92	1747.71	-3008.64	360.61	1594.79	595.22	-17.81	78.70	1193.03	7.65	78.95	568.74
5.65000	-2354.97	181.15	16.61	-2342.88	176.02	20.48	-3675.19	536.34	225.99	-4134.70	407.87	268.98	-2232.53	-3.06	20.68	-2172.70	8.89	59.76	-3022.16	306.32	750.42	-3077.53	317.26	696.52	-2408.41	128.28	1249.25	0.00	0.00	0.00	-1670.09	116.05	1572.44	-2271.59	195.10	1522.61	-2530.33	238.06	1747.75	-3001.29	360.78	1594.73	596.50	-18.05	78.86	1193.26	8.02	79.24	568.94
5.66000	-2341.37	181.14	20.15	-2344.31	176.44	20.89	-3673.99	534.26	226.51	-4130.93	406.49	270.30	-2225.41	-3.28	20.61	-2222.80	5.76	49.05	-3016.50	305.53	749.07	-3070.60	316.25	696.16	-2415.50	128.23	1248.71	0.00	0.00	0.00	-1670.09	116.05	1572.44	-2255.11	192.78	1522.24	-2525.71	238.20	1747.79	-2993.92	360.94	1594.67	595.98	-17.79	78.61	1193.76	8.04	79.31	568.09
5.67000	-2348.15	182.50	18.49	-2345.77	176.85	21.28	-3672.75	532.17	227.02	-4127.11	405.11	271.61	-2218.71	-3.48	20.53	-2220.50	3.53	47.21	-3010.79	304.72	747.70	-3063.63	315.22	695.77	-2417.16	125.32	1247.78	0.00	0.00	0.00	-1670.09	116.05	1572.44	-2259.53	190.94	1522.30	-2521.09	238.34	1747.81	-2986.52	361.08	1594.62	594.51	-17.60	78.12	1193.46	8.50	79.10	567.96
5.68000	-2347.58	180.60	17.94	-2347.24	177.26	21.67	-3671.46	530.07	227.53	-4123.23	403.73	272.91	-2212.43	-3.66	20.44	-2209.62	0.93	47.71	-3005.02	303.90	746.30	-3056.60	314.18	695.35	-2401.97	124.00	1247.65	0.00	0.00	0.00	-1670.09	116.05	1572.44	-2263.52	191.16	1522.50	-2516.46	238.47	1747.84	-2979.11	361.22	1594.56	595.13	-17.52	78.49	1193.28	8.40	79.18	568.69
5.69000	-2355.11	181.51	16.53	-2348.72	177.67	22.04	-3670.13	527.96	228.03	-4119.29	402.33	274.21	-2206.54	-3.83	20.35	-2178.99	4.45	52.66	-2999.20	303.06	744.86	-3049.53	313.12	694.90	-2397.62	123.49	1247.19	0.00	0.00	0.00	-1670.09	116.05	1572.44	-2256.55	187.21	1522.23	-2511.82	238.59	1747.86	-2971.68	361.35	1594.51	594.77	-17.98	78.43	1192.54	8.40	79.14	569.53
5.70000	-2340.03	181.02	20.45	-2350.22	178.09	22.40	-3668.76	525.84	228.52	-4115.29	400.94	275.51	-2201.01	-3.98	20.25	-2158.77	5.33	54.09	-2993.32	302.21	743.40	-3042.41	312.06	694.42	-2391.48	122.55	1246.84	0.00	0.00	0.00	-1670.09	116.05	1572.44	-2228.89	186.93	1520.94	-2507.17	238.70	1747.87	-2964.23	361.47	1594.46	595.76	-17.91	78.72	1192.84	7.92	78.84	568.13
5.71000	-2365.97	180.12	14.15	-2351.72	178.50	22.75	-3667.34	523.72	229.00	-4111.24	399.54	276.79	-2195.82	-4.12	20.15	-2210.24	2.01	42.10	-2987.39	301.35	741.90	-3035.23	310.98	693.91	-2395.26	120.67	1246.87	0.00	0.00	0.00	-1670.09	116.05	1572.44	-2259.08	182.67	1522.27	-2502.51	238.81	1747.88	-2956.77	361.58	1594.41	596.23	-17.63	78.89	1192.44	8.18	78.87	569.27
5.72000	-2349.37	182.27	17.62	-2353.22	178.91	23.08	-3665.88	521.59	229.48	-4107.13	398.13	278.07	-2190.94	-4.26	20.04	-2172.53	1.70	44.76	-2981.40	300.47	740.38	-3028.02	309.89	693.37	-2385.78	119.93	1245.95	0.00	0.00	0.00	-1670.09	116.05	1572.44	-2263.47	182.44	1522.46	-2497.84	238.91	1747.88	-2949.28	361.69	1594.36	596.05	-18.01	78.57	1192.73	8.65	79.40	569.62
5.73000	-2346.50	182.71	18.02	-2354.71	179.32	23.40	-3664.38	519.45	229.96	-4102.96	396.72	279.35	-2186.36	-4.38	19.93	-2169.62	2.48	42.38	-2975.36	299.58	738.82	-3020.75	308.78	692.80	-2385.45	117.29	1246.14	0.00	0.00	0.00	-1670.09	116.05	1572.44	-2272.55	180.95	1522.70	-2493.17	239.00	1747.88	-2941.77	361.78	1594.32	594.37	-17.51	78.15	1193.38	8.37	79.22	568.81
5.74000	-2351.98	180.73	16.19	-2356.20	179.73	23.70	-3662.83	517.30	230.42	-4098.74	395.31	280.62	-2182.05	-4.50	19.80	-2175.60	3.02	39.61	-2969.26	298.68	737.23	-3013.43	307.66	692.20	-2362.09	116.10	1245.23	0.00	0.00	0.00	-1670.09	116.05	1572.44	-2260.21	178.46	1522.84	-2488.48	239.09	1747.87	-2934.25	361.86	1594.27	595.55	-17.47	78.45	1192.98	8.53	79.34	568.70
5.75000	-2355.35	181.78	16.10	-2357.68	180.14	23.99	-3661.23	515.14	230.88	-4094.45	393.89	281.88	-2177.99	-4.61	19.68	-2164.04	1.98	40.04	-2963.10	297.76	735.61	-3006.07	306.53	691.57	-2354.98	113.56	1244.89	0.00	0.00	0.00	-1670.09	116.05	1572.44	-2235.24	175.59	1523.88	-2483.79	239.17	1747.85	-2926.71	361.94	1594.23	595.34	-17.61	78.79	1193.16	8.21	79.26	568.43
5.76000	-2348.85	182.92	16.53	-2359.14	180.55	24.26	-3659.59	512.98	231.33	-4090.11	392.47	283.13	-2174.15	-4.72	19.54	-2198.89	-0.77	30.95	-2956.89	296.83	733.97	-2998.65	305.38	690.91	-2365.88	111.03	1244.45	0.00	0.00	0.00	-1670.09	116.05	1572.44	-2238.43	172.60	1523.14	-2479.08	239.24	1747.83	-2919.15	362.00	1594.19	595.75	-17.65	78.70	1192.26	8.21	78.81	568.81
5.77000	-2334.58	181.18	19.81	-2360.59	180.96	24.51	-3657.90	510.81	231.78	-4085.71	391.04	284.38	-2170.51	-4.84	19.41	-2194.10	0.30	28.65	-2950.62	295.88	732.29	-2991.19	304.22	690.21	-2352.64	110.75	1243.93	0.00	0.00	0.00	-1670.09	116.05	1572.44	-2235.32	171.51	1523.65	-2474.37	239.31	1747.81	-2911.57	362.06	1594.15	596.29	-17.70	78.71	1192.54	8.49	79.36	569.95
5.78000	-2381.63	181.45	9.52	-2362.01	181.36	24.74	-3656.17	508.64	232.22	-4081.25	389.61	285.62	-2167.05	-4.95	19.26	-2193.65	0.17	27.99	-2944.29	294.92	730.57	-2983.67	303.05	689.49	-2344.01	108.66	1244.31	0.00	0.00	0.00	-1670.09	116.05	1572.44	-2231.59	170.30	1524.18	-2469.65	239.37	1747.78	-2903.98	362.11	1594.11	594.82	-17.69	78.45	1193.79	8.30	79.53	568.98
5.79000	-2356.44	182.95	15.44	-2363.40	181.77	24.96	-3654.38	506.45	232.65	-4076.74	388.18	286.86	-2163.75	-5.07	19.11	-2178.57	1.29	30.31	-2937.90	293.94	728.83	-2976.11	301.86	688.73	-2339.54	107.50	1244.31	0.00	0.00	0.00	-1670.09	116.05	1572.44	-2225.13	167.30	1524.63	-2464.91	239.42	1747.74	-2896.37	362.14	1594.08	595.45	-18.01	78.30	1193.83	8.78	79.40	568.96
5.80000	-2362.01	181.06	13.41	-2364.75	182.16	25.15	-3652.56	504.27	233.08	-4072.17	386.74	288.09	-2160.57	-5.20	18.95	-2145.66	3.67	32.93	-2931.46	292.95	727.06	-2968.50	300.66	687.94	-2340.74	105.39	1244.03	0.00	0.00	0.00	-1670.09	116.05	1572.44	-2223.57	162.58	1524.65	-2460.17	239.46	1747.70	-2888.74	362.17	1594.05	595.32	-17.98	78.34	1194.12	9.15	79.45	568.28
5.81000	-2356.46	180.63	13.59	-2366.08	182.56	25.33	-3650.68	502.07	233.50	-4067.53	385.30	289.31	-2157.50	-5.33	18.78	-2178.46	3.28	25.88	-2924.96	291.95	725.25	-2960.84	299.45	687.12	-2321.14	104.20	1244.15	0.00	0.00	0.00	-1670.09	116.05	1572.44	-2212.70	159.73	1524.63	-2455.42	239.50	1747.65	-2881.09	362.19	1594.02	594.49	-17.53	78.09	1194.00	8.56	79.25	568.81
5.82000	-2358.83	183.05	13.41	-2367.36	182.96	25.48	-3648.76	499.87	233.91	-4062.84	383.86	290.52	-2154.51	-5.48	18.61	-2179.44	0.55	25.01	-2918.40	290.93	723.42	-2953.13	298.22	686.27	-2320.19	101.50	1243.57	0.00	0.00	0.00	-1670.09	116.05	1572.44	-2209.65	158.40	1525.35	-2450.66	239.53	1747.59	-2873.43	362.20	1593.99	594.45	-18.15	78.09	1193.32	8.78	79.23	569.26
5.83000	-2340.78	183.33	15.62	-2368.59	183.35	25.62	-3646.78	497.66	234.31	-4058.10	382.42	291.73	-2151.59	-5.64	18.43	-2181.83	1.31	24.99	-2911.79	289.90	721.55	-2945.37	296.98	685.39	-2332.06	98.93	1244.89	0.00	0.00	0.00	-1670.09	116.05	1572.44	-2207.35	156.45	1525.31	-2445.89	239.55	1747.53	-2865.75	362.20	1593.96	595.70	-17.62	78.60	1193.76	8.70	79.38	568.57
5.84000	-2332.33	182.43	16.41	-2369.78	183.73	25.73	-3644.76	495.45	234.71	-4053.29	380.97	292.93	-2148.70	-5.81	18.24	-2169.68	3.43	27.60	-2905.11	288.85	719.65	-2937.55	295.72	684.47	-2337.93	97.04	1244.73	0.00	0.00	0.00	-1670.09	116.05	1572.44	-2203.03	153.64	1525.71	-2441.12	239.56	1747.46	-2858.05	362.18	1593.93	595.92	-17.70	78.65	1193.13	7.77	79.10	568.66
5.85000	-2327.37	182.46	17.05	-2370.91	184.12	25.81	-3642.70	493.24	235.10	-4048.42	379.52	294.12	-2145.83	-6.00	18.05	-2153.12	3.29	30.12	-2898.38	287.78	717.72	-2929.69	294.46	683.53	-2321.58	95.48	1245.09	0.00	0.00	0.00	-1670.09	116.05	1572.44	-2185.73	150.38	1526.56	-2436.33	239.57	1747.39	-2850.34	362.16	1593.91	595.29	-18.25	78.53	1193.58	8.17	79.31	568.67
5.86000	-2343.45	182.51	12.71	-2371.99	184.50	25.88	-3640.58	491.02	235.49	-4043.50	378.07	295.30	-2142.94	-6.21	17.85	-2162.86	3.18	26.83	-2891.58	286.71	715.76	-2921.78	293.17	682.55	-2309.17	93.89	1245.69	0.00	0.00	0.00	-1670.09	116.05	1572.44	-2195.39	148.03	1528.12	-2431.53	239.57	1747.31	-2842.61	362.13	1593.89	595.77	-17.60	78.65	1193.73	8.89	79.46	569.06
5.87000	-2320.19	182.66	16.77	-2373.00	184.87	25.91	-3638.41	488.79	235.86	-4038.52	376.61	296.47	-2140.03	-6.44	17.64	-2159.05	3.99	26.87	-2884.73	285.61	713.76	-2913.82	291.88	681.53	-2315.78	91.70	1245.11	0.00	0.00	0.00	-1670.09	116.05	1572.44	-2203.61	146.82	1529.07	-2426.73	239.56	1747.23	-2834.87	362.09	1593.87	595.42	-17.40	78.46	1192.57	8.93	79.33	569.23
5.88000	-2326.44	182.82	14.25	-2373.95	185.24	25.93	-3636.20	486.56	236.23	-4033.48	375.15	297.64	-2137.06	-6.70	17.42	-2181.29	1.28	22.78	-2877.82	284.51	711.74	-2905.81	290.57	680.49	-2321.14	89.33	1244.95	0.00	0.00	0.00	-1670.09	116.05	1572.44	-2192.53	144.05	1529.61	-2421.92	239.54	1747.14	-2827.11	362.05	1593.85	595.47	-17.71	78.63	1193.32	8.31	79.02	569.36
5.89000	-2321.23	183.94	15.67	-2374.83	185.60	25.91	-3633.93	484.32	236.60	-4028.38	373.70	298.80	-2133.18	-6.27	17.36	-2163.38	0.95	25.81	-2870.84	283.38	709.68	-2897.75	289.24	679.41	-2309.00	87.80	1246.65	0.00	0.00	0.00	-1670.09	116.05	1572.44	-2186.63	140.66	1530.50	-2417.09	239.52	1747.04	-2819.34	361.99	1593.84	596.26	-17.46	78.68	1192.55	7.97	78.84	568.67
5.90000	-2321.05	182.03	14.05	-2375.64	185.96	25.87	-3631.61	482.08	236.95	-4023.22	372.23	299.95	-2157.72	-6.66	12.19	-2165.07	4.20	25.63	-2863.81	282.25	707.59	-2889.63	287.90	678.30	-2295.54	87.22	1246.81	0.00	0.00	0.00	-1670.09	116.05	1572.44	-2175.01	138.70	1531.00	-2412.26	239.49	1746.94	-2811.54	361.92	1593.82	595.38	-17.68	78.44	1192.20	8.14	78.89	568.06
5.91000	-2304.09	183.38	17.04	-2376.38	186.32	25.80	-3629.25	479.84	237.30	-4018.00	370.77	301.10	-2120.09	-7.22	18.31	-2153.69	4.79	27.19	-2856.72	281.09	705.47	-2881.47	286.55	677.15	-2284.79	85.74	1247.62	0.00	0.00	0.00	-1670.09	116.05	1572.44	-2159.61	136.23	1531.64	-2407.42	239.45	1746.83	-2803.74	361.84	1593.81	594.54	-17.99	78.25	1192.76	8.57	79.13	568.36
5.92000	-2297.94	183.50	18.17	-2397.08	187.86	21.95	-3626.83	477.59	237.64	-4012.72	369.31	302.23	-2113.18	-8.78	20.06	-2151.65	5.70	29.51	-2849.56	279.92	703.31	-2873.26	285.18	675.97	-2283.99	82.92	1247.18	0.00	0.00	0.00	-1670.09	116.05	1572.44	-2176.47	136.08	1532.37	-2402.57	239.40	1746.71	-2795.92	361.75	1593.80	596.03	-17.96	78.60	1193.06	8.46	79.06	569.07
5.93000	-2319.49	183.58	14.45	-2395.00	187.12	21.42	-3624.36	475.34	237.97	-4007.39	367.85	303.36	-2115.53	-8.06	18.83	-2170.16	2.32	25.27	-2842.35	278.74	701.13	-2864.99	283.80	674.76	-2287.21	81.05	1248.51	0.00	0.00	0.00	-1670.09	116.05	1572.44	-2157.58	134.27	1532.71	-2397.71	239.35	1746.59	-2788.08	361.65	1593.80	595.60	-17.47	78.42	1192.94	8.19	79.00	568.68
5.94000	-2314.64	184.95	14.77	-2374.09	189.38	25.76	-3621.84	473.09	238.30	-4001.99	366.38	304.47	-2126.79	-6.37	16.43	-2153.70	2.32	28.14	-2835.08	277.54	698.91	-2856.67	282.41	673.52	-2296.33	79.42	1249.25	0.00	0.00	0.00	-1670.09	116.05	1572.44	-2153.81	131.27	1534.57	-2392.84	239.28	1746.47	-2780.23	361.54	1593.79	594.52	-17.75	78.45	1192.71	8.21	78.83	568.42
5.95000	-2314.66	184.61	14.94	-2367.77	188.89	26.22	-3619.27	470.84	238.62	-3996.54	364.91	305.58	-2109.48	-5.48	20.28	-2176.88	1.98	23.45	-2827.74	276.33	696.65	-2848.31	281.00	672.24	-2263.46	77.66	1249.27	0.00	0.00	0.00	-1670.09	116.05	1572.44	-2149.37	131.01	1534.94	-2387.97	239.21	1746.33	-2772.37	361.42	1593.79	595.53	-17.74	78.51	1192.84	7.91	79.30	568.20
5.96000	-2310.53	184.25	15.45	-2399.80	187.22	21.82	-3616.64	468.58	238.93	-3991.03	363.45	306.68	-2128.48	-7.03	17.54	-2168.24	3.60	25.60	-2820.34	275.10	694.37	-2839.89	279.57	670.93	-2259.69	77.13	1249.52	0.00	0.00	0.00	-1670.09	116.05	1572.44	-2154.26	128.20	1535.73	-2383.08	239.13	1746.19	-2764.49	361.29	1593.79	596.10	-17.54	78.72	1193.28	8.60	79.19	568.21
5.97000	-2296.39	184.93	17.33	-2410.24	187.24	20.61	-3613.96	466.32	239.23	-3985.45	361.98	307.77	-2128.22	-8.72	15.99	-2176.77	2.87	22.85	-2812.88	273.85	692.05	-2831.42	278.13	669.58	-2260.37	73.98	1249.79	0.00	0.00	0.00	-1670.09	116.05	1572.44	-2155.51	126.66	1536.01	-2378.18	239.04	1746.05	-2756.59	361.16	1593.79	595.44	-17.52	78.49	1192.82	8.70	79.01	568.63
5.98000	-2291.57	185.84	16.72	-2403.34	189.46	21.41	-3611.23	464.05	239.53	-3979.82	360.51	308.85	-2138.67	-9.08	12.65	-2189.01	0.53	21.35	-2805.36	272.59	689.70	-2822.90	276.68	668.20	-2257.49	71.71	1249.13	0.00	0.00	0.00	-1670.09	116.05	1572.44	-2120.86	126.37	1534.43	-2373.28	238.94	1745.89	-2748.69	361.01	1593.79	595.60	-17.74	78.51	1193.02	8.44	79.26	569.13
5.99000	-2292.39	186.11	15.11	-2375.00	188.92	27.45	-3608.45	461.79	239.82	-3974.13	359.04	309.93	-2137.36	-7.38	12.96	-2144.13	2.57	28.90	-2797.77	271.31	687.32	-2814.32	275.21	666.78	-2258.35	71.25	1249.02	0.00	0.00	0.00	-1670.09	116.05	1572.44	-2101.48	126.33	1534.90	-2368.37	238.84	1745.73	-2740.77	360.85	1593.80	595.86	-17.77	78.46	1192.45	8.74	79.06	569.32
6.00000	-2274.04	187.26	16.76	-2329.32	187.07	34.75	-3605.61	459.52	240.10	-3968.38	357.57	310.99	-2122.28	-8.00	15.41	-2204.84	0.76	17.44	-2790.13	270.02	684.91	-2805.70	273.73	665.33	-2237.37	70.80	1250.36	0.00	0.00	0.00	-1670.09	116.05	1572.44	-2124.09	122.82	1535.49	-2363.44	238.72	1745.57	-2732.83	360.68	1593.81	594.36	-17.76	78.11	1191.95	8.55	78.93	568.19
6.01000	-2279.60	187.57	15.13	-2346.27	187.61	32.67	-3602.72	457.25	240.37	-3962.56	356.10	312.04	-2175.30	-9.68	5.99	-2169.81	3.84	24.49	-2782.42	268.71	682.46	-2797.02	272.23	663.85	-2237.97	69.84	1249.70	0.00	0.00	0.00	-1670.09	116.05	1572.44	-2151.53	122.63	1537.36	-2358.51	238.60	1745.40	-2724.88	360.50	1593.82	595.24	-18.03	78.25	1192.86	7.75	78.97	567.82
6.02000	-2264.21	189.20	18.39	-2321.70	189.92	37.72	-3599.78	454.98	240.64	-3956.69	354.63	313.09	-2158.77	-11.10	8.90	-2161.18	2.93	26.50	-2774.64	267.39	679.98	-2788.29	270.72	662.33	-2241.74	67.98	1250.11	0.00	0.00	0.00	-1670.09	116.05	1572.44	-2145.36	121.58	1538.00	-2353.57	238.47	1745.22	-2716.92	360.31	1593.83	595.73	-17.88	78.37	1192.35	8.52	79.11	567.89
6.03000	-2272.17	190.48	17.79	-2305.16	189.46	43.27	-3596.78	452.71	240.90	-3950.76	353.17	314.12	-2126.42	-9.65	15.98	-2162.18	3.92	26.67	-2766.81	266.05	677.46	-2779.51	269.20	660.77	-2244.93	65.91	1249.28	0.00	0.00	0.00	-1670.09	116.05	1572.44	-2151.75	120.49	1538.04	-2348.62	238.33	1745.03	-2708.95	360.11	1593.84	595.37	-17.74	78.61	1192.42	8.61	78.89	569.15
6.04000	-2250.48	191.91	22.10	-2319.98	192.75	41.63	-3593.73	450.44	241.15	-3944.77	351.70	315.15	-2126.66	-7.83	14.76	-2147.67	4.09	29.49	-2758.91	264.69	674.92	-2770.68	267.66	659.19	-2235.04	65.21	1249.98	0.00	0.00	0.00	-1670.09	116.05	1572.44	-2121.59	120.86	1536.23	-2343.67	238.19	1744.84	-2700.96	359.90	1593.86	595.53	-18.12	78.27	1192.30	8.20	79.08	568.90
6.05000	-2243.80	194.35	23.27	-2310.39	190.43	42.69	-3590.62	448.16	241.39	-3938.72	350.23	316.16	-2146.92	-11.34	11.02	-2168.21	3.50	25.18	-2750.95	263.32	672.34	-2761.79	266.10	657.56	-2232.93	63.93	1250.26	0.00	0.00	0.00	-1670.09	116.05	1572.44	-2103.95	121.16	1535.78	-2338.70	238.03	1744.64	-2692.96	359.68	1593.88	595.00	-18.00	78.16	1192.83	8.17	79.18	568.31
6.06000	-2228.32	195.69	24.88	-2301.11	193.07	43.33	-3587.46	445.89	241.62	-3932.61	348.76	317.17	-2119.48	-8.19	16.17	-2177.39	3.75	23.69	-2742.92	261.93	669.72	-2752.86	264.53	655.90	-2220.61	62.33	1250.33	0.00	0.00	0.00	-1670.09	116.05	1572.44	-2106.05	120.34	1537.18	-2333.72	237.86	1744.44	-2684.95	359.45	1593.90	595.58	-17.87	78.27	1193.48	8.05	79.22	567.70
6.07000	-2226.45	196.71	24.06	-2292.82	193.70	44.47	-3584.24	443.62	241.85	-3926.43	347.30	318.17	-2135.32	-9.38	14.75	-2184.96	3.06	22.66	-2734.83	260.52	667.07	-2743.87	262.94	654.21	-2223.80	62.65	1250.88	0.00	0.00	0.00	-1670.09	116.05	1572.44	-2108.98	121.23	1537.52	-2328.74	237.69	1744.23	-2676.93	359.21	1593.92	595.29	-17.82	78.27	1193.59	8.41	79.07	568.85
6.08000	-2219.15	197.71	23.70	-2288.15	193.95	43.29	-3580.96	441.34	242.07	-3920.20	345.83	319.15	-2160.42	-8.94	9.56	-2164.38	1.83	26.62	-2726.67	259.10	664.39	-2734.82	261.34	652.47	-2221.95	61.74	1251.87	0.00	0.00	0.00	-1670.09	116.05	1572.44	-2120.78	121.03	1537.32	-2323.74	237.51	1744.01	-2668.89	358.95	1593.95	595.04	-18.03	78.17	1193.05	7.94	78.72	568.27
6.09000	-2207.64	198.46	23.79	-2244.49	195.02	47.59	-3577.63	439.07	242.28	-3913.91	344.37	320.13	-2110.19	-8.17	17.69	-2149.13	4.57	29.99	-2718.45	257.66	661.68	-2725.73	259.73	650.71	-2218.77	60.71	1252.07	0.00	0.00	0.00	-1670.09	116.05	1572.44	-2106.86	119.74	1537.29	-2318.74	237.31	1743.79	-2660.84	358.69	1593.98	595.47	-17.53	78.37	1192.49	7.74	78.77	568.61
6.10000	-2214.87	199.05	18.97	-2255.38	193.55	43.73	-3574.24	436.80	242.48	-3907.55	342.91	321.09	-2142.94	-6.49	12.82	-2188.77	3.62	21.80	-2710.16	256.21	658.93	-2716.58	258.10	648.90	-2221.21	59.86	1251.80	0.00	0.00	0.00	-1670.09	116.05	1572.44	-2088.52	120.35	1535.93	-2313.73	237.11	1743.55	-2652.78	358.42	1594.01	595.05	-18.20	78.26	1192.91	8.10	78.99	569.37
6.11000	-2193.08	199.82	19.97	-2245.44	190.97	42.47	-3570.80	434.52	242.68	-3901.14	341.45	322.04	-2136.41	-6.50	14.05	-2173.93	5.40	24.98	-2701.81	254.74	656.15	-2707.38	256.45	647.07	-2190.66	59.22	1252.94	0.00	0.00	0.00	-1670.09	116.05	1572.44	-2078.59	120.15	1536.53	-2308.71	236.90	1743.32	-2644.71	358.13	1594.04	595.57	-17.19	78.44	1192.86	8.80	78.97	569.82
6.12000	-2181.94	199.24	18.97	-2242.86	194.16	37.83	-3567.30	432.25	242.86	-3894.67	339.99	322.99	-2130.90	-7.74	15.08	-2168.76	4.23	26.27	-2693.40	253.25	653.33	-2698.13	254.79	645.19	-2196.28	57.95	1253.08	0.00	0.00	0.00	-1670.09	116.05	1572.44	-2077.86	121.45	1537.00	-2303.68	236.68	1743.07	-2636.63	357.84	1594.07	594.30	-17.66	78.19	1192.72	8.60	79.00	568.30
6.13000	-2176.68	199.91	16.38	-2229.57	196.13	35.70	-3563.74	429.98	243.04	-3888.13	338.54	323.92	-2117.87	-7.90	17.71	-2185.39	5.83	24.84	-2684.91	251.74	650.48	-2688.82	253.11	643.28	-2203.61	56.09	1252.65	0.00	0.00	0.00	-1670.09	116.05	1572.44	-2080.21	121.99	1537.36	-2298.64	236.46	1742.82	-2628.54	357.54	1594.11	595.41	-17.86	78.55	1192.61	8.23	78.89	568.36
6.14000	-2160.98	199.14	16.87	-2208.58	191.96	36.03	-3560.12	427.71	243.21	-3881.53	337.08	324.84	-2163.33	-8.35	10.04	-2182.68	6.04	25.79	-2676.37	250.22	647.60	-2679.46	251.42	641.33	-2195.83	56.20	1252.97	0.00	0.00	0.00	-1670.09	116.05	1572.44	-2087.29	122.31	1536.90	-2293.59	236.22	1742.56	-2620.43	357.22	1594.15	595.75	-17.72	78.57	1192.86	8.58	79.16	569.03
6.15000	-2142.32	198.77	16.50	-2167.48	192.43	39.43	-3556.44	425.44	243.38	-3874.88	335.63	325.75	-2141.20	-7.94	14.81	-2163.53	6.80	28.41	-2667.75	248.68	644.68	-2670.05	249.71	639.35	-2183.72	57.16	1253.23	0.00	0.00	0.00	-1670.09	116.05	1572.44	-2057.50	124.43	1536.68	-2288.54	235.97	1742.30	-2612.31	356.89	1594.19	595.23	-17.36	78.62	1192.49	8.51	79.00	568.69
6.16000	-2129.19	198.15	16.64	-2179.90	192.66	31.18	-3552.71	423.18	243.53	-3868.16	334.18	326.65	-2131.32	-7.48	15.53	-2161.91	5.77	28.51	-2659.07	247.13	641.73	-2660.58	247.99	637.32	-2181.96	55.95	1253.08	0.00	0.00	0.00	-1670.09	116.05	1572.44	-2062.24	123.98	1537.86	-2283.47	235.71	1742.02	-2604.19	356.56	1594.24	596.40	-17.96	79.02	1193.30	8.57	79.26	568.64
6.17000	-2114.09	196.14	16.39	-2155.32	190.23	31.03	-3548.92	420.91	243.68	-3861.38	332.73	327.54	-2133.36	-7.96	15.18	-2178.42	5.27	26.58	-2650.32	245.56	638.74	-2651.06	246.25	635.27	-2176.21	56.01	1252.76	0.00	0.00	0.00	-1670.09	116.05	1572.44	-2075.29	122.18	1538.58	-2278.40	235.45	1741.74	-2596.05	356.21	1594.28	595.99	-18.16	78.63	1193.85	9.53	79.58	568.86
6.18000	-2090.40	193.83	18.32	-2137.83	188.77	31.07	-3545.06	418.65	243.81	-3854.54	331.29	328.42	-2155.49	-9.34	11.79	-2196.90	4.25	22.94	-2641.51	243.97	635.72	-2641.48	244.50	633.17	-2171.81	56.00	1252.50	0.00	0.00	0.00	-1670.09	116.05	1572.44	-2081.67	123.50	1538.97	-2273.31	235.17	1741.46	-2587.90	355.85	1594.33	594.26	-17.90	78.04	1193.18	8.80	79.12	569.07
6.19000	-2069.47	192.30	19.14	-2055.18	188.32	42.60	-3541.15	416.39	243.94	-3847.64	329.85	329.28	-2158.96	-9.54	11.17	-2193.54	4.33	22.68	-2632.63	242.36	632.67	-2631.86	242.73	631.04	-2175.32	55.05	1252.12	0.00	0.00	0.00	-1670.09	116.05	1572.44	-2069.10	126.30	1537.87	-2268.22	234.89	1741.17	-2579.75	355.48	1594.38	594.37	-17.26	78.13	1192.72	8.50	78.87	567.94
6.20000	-2050.73	192.05	20.94	-2082.85	185.34	34.59	-3537.18	414.13	244.06	-3840.68	328.41	330.14	-2157.84	-9.30	10.53	-2174.61	5.55	26.03	-2623.68	240.73	629.58	-2622.17	240.94	628.87	-2164.50	55.27	1252.07	0.00	0.00	0.00	-1670.09	116.05	1572.44	-2054.44	127.35	1536.49	-2263.12	234.60	1740.87	-2571.58	355.10	1594.44	595.43	-17.00	78.66	1193.17	8.40	79.27	568.37
6.21000	-2024.61	188.87	24.49	-2043.61	184.46	39.60	-3533.15	411.88	244.18	-3833.65	326.97	330.98	-2122.44	-7.65	17.19	-2156.44	5.52	29.08	-2614.66	239.09	626.45	-2612.44	239.14	626.66	-2159.09	55.53	1251.60	0.00	0.00	0.00	-1670.09	116.05	1572.44	-2038.68	127.12	1535.97	-2258.01	234.29	1740.56	-2563.40	354.71	1594.50	595.19	-17.93	78.39	1192.95	8.10	78.84	569.42
6.22000	-2002.39	187.39	26.96	-2011.81	186.37	42.74	-3529.06	409.63	244.28	-3826.57	325.54	331.81	-2117.20	-7.64	17.64	-2158.78	4.72	28.24	-2605.58	237.43	623.29	-2602.65	237.33	624.41	-2166.67	55.82	1251.21	0.00	0.00	0.00	-1670.09	116.05	1572.44	-2033.10	128.58	1535.21	-2252.89	233.98	1740.24	-2555.21	354.31	1594.55	596.82	-17.54	78.95	1193.55	8.24	78.93	568.57
6.23000	-1995.24	186.55	26.65	-2036.30	184.85	33.40	-3524.91	407.38	244.38	-3819.42	324.11	332.63	-2135.30	-8.46	15.36	-2202.30	2.01	18.29	-2596.42	235.76	620.10	-2592.80	235.49	622.13	-2155.43	57.13	1251.07	0.00	0.00	0.00	-1670.09	116.05	1572.44	-2028.53	128.98	1534.34	-2247.77	233.66	1739.92	-2547.02	353.89	1594.62	596.86	-17.28	78.97	1192.94	8.66	79.08	568.38
6.24000	-1960.76	186.11	32.04	-2001.93	182.88	36.53	-3520.69	405.13	244.46	-3812.21	322.69	333.44	-2135.39	-9.25	12.44	-2192.91	2.35	19.50	-2587.20	234.06	616.87	-2582.90	233.65	619.81	-2142.39	56.79	1250.76	0.00	0.00	0.00	-1670.09	116.05	1572.44	-2042.81	130.30	1534.44	-2242.63	233.32	1739.59	-2538.81	353.47	1594.68	595.75	-17.78	78.45	1192.53	8.06	78.79	569.18
6.25000	-1954.05	185.42	31.87	-1972.85	179.41	41.80	-3516.42	402.89	244.54	-3804.94	321.26	334.23	-2125.04	-8.08	14.06	-2183.79	1.95	21.00	-2577.91	232.35	613.61	-2572.95	231.78	617.45	-2141.53	57.60	1250.38	0.00	0.00	0.00	-1670.09	116.05	1572.44	-2000.61	132.25	1532.97	-2237.48	232.98	1739.26	-2530.60	353.03	1594.75	595.62	-18.02	78.45	1192.86	8.16	78.95	569.57
6.26000	-1923.74	186.21	37.62	-1921.01	179.60	49.19	-3512.08	400.66	244.61	-3797.61	319.85	335.01	-2155.42	-11.15	8.83	-2175.36	1.61	24.38	-2568.55	230.62	610.31	-2562.94	229.90	615.05	-2159.22	58.58	1249.61	0.00	0.00	0.00	-1670.09	116.05	1572.44	-2008.72	133.32	1532.22	-2232.33	232.63	1738.92	-2522.38	352.59	1594.82	595.33	-17.70	78.44	1193.74	8.35	79.16	569.11
6.27000	-1914.68	186.31	38.89	-1932.90	182.69	46.30	-3507.68	398.42	244.67	-3790.22	318.43	335.78	-2148.74	-11.30	10.26	-2169.82	-0.59	24.26	-2559.12	228.88	606.98	-2552.88	228.01	612.61	-2133.28	58.90	1249.32	0.00	0.00	0.00	-1670.09	116.05	1572.44	-1997.27	134.29	1531.56	-2227.17	232.26	1738.57	-2514.14	352.13	1594.89	595.31	-17.80	78.39	1193.03	8.05	79.19	570.14
6.28000	-1894.91	186.23	44.62	-1940.56	181.12	42.06	-3503.22	396.20	244.73	-3782.76	317.03	336.54	-2124.88	-12.19	13.57	-2184.26	-1.35	20.02	-2549.63	227.11	603.61	-2542.76	226.10	610.14	-2138.51	59.43	1248.55	0.00	0.00	0.00	-1670.09	116.05	1572.44	-2006.59	134.44	1530.18	-2222.00	231.89	1738.21	-2505.90	351.66	1594.96	596.08	-17.88	78.43	1192.95	8.63	78.99	569.44
6.29000	-1880.59	187.41	48.18	-1938.77	182.27	46.75	-3498.70	393.97	244.77	-3775.24	315.62	337.29	-2147.26	-13.72	10.58	-2210.29	-1.64	14.53	-2540.06	225.33	600.21	-2532.59	224.17	607.62	-2132.02	59.95	1247.93	0.00	0.00	0.00	-1670.09	116.05	1572.44	-1996.86	136.98	1529.71	-2216.82	231.51	1737.84	-2497.66	351.18	1595.04	595.32	-17.31	78.45	1193.00	7.98	78.84	568.92
6.30000	-1867.59	187.10	51.36	-1891.68	183.30	53.60	-3494.11	391.75	244.81	-3767.67	314.22	338.02	-2128.47	-12.56	12.25	-2154.13	-0.97	26.67	-2530.42	223.53	596.77	-2522.36	222.23	605.07	-2118.62	60.97	1247.50	0.00	0.00	0.00	-1670.09	116.05	1572.44	-2002.71	139.28	1528.68	-2211.63	231.12	1737.47	-2489.40	350.69	1595.12	594.16	-17.52	78.08	1192.73	7.95	78.81	569.33
6.31000	-1855.92	187.02	55.26	-1883.19	179.07	56.75	-3489.46	389.54	244.83	-3760.02	312.83	338.74	-2124.52	-12.31	13.61	-2175.94	-1.00	21.77	-2520.72	221.71	593.29	-2512.08	220.27	602.48	-2113.48	62.09	1246.57	0.00	0.00	0.00	-1670.09	116.05	1572.44	-2008.00	141.65	1528.58	-2206.43	230.71	1737.09	-2481.13	350.19	1595.20	594.53	-18.01	78.25	1193.05	8.41	78.89	568.61
6.32000	-1834.26	187.67	59.28	-1887.16	181.64	53.92	-3484.75	387.33	244.85	-3752.32	311.44	339.45	-2129.50	-12.14	13.68	-2163.93	-1.78	23.03	-2510.94	219.88	589.78	-2501.74	218.29	599.85	-2118.81	62.66	1245.68	0.00	0.00	0.00	-1670.09	116.05	1572.44	-1997.15	142.39	1527.76	-2201.22	230.30	1736.71	-2472.86	349.67	1595.28	595.17	-17.62	78.47	1192.89	8.50	79.11	569.51
6.33000	-1826.75	185.39	59.11	-1884.06	180.61	53.62	-3479.97	385.13	244.86	-3744.55	310.05	340.14	-2129.71	-12.47	12.74	-2175.01	-2.09	22.28	-2501.09	218.02	586.24	-2491.35	216.30	597.18	-2114.89	64.46	1245.07	0.00	0.00	0.00	-1670.09	116.05	1572.44	-1991.85	147.12	1526.65	-2196.01	229.88	1736.31	-2464.58	349.15	1595.37	594.91	-17.41	78.42	1192.67	8.46	78.86	569.56
6.34000	-1829.17	184.71	57.45	-1877.02	177.78	54.20	-3475.13	382.93	244.86	-3736.72	308.67	340.82	-2114.38	-13.23	15.12	-2157.82	-2.82	25.19	-2491.17	216.15	582.66	-2480.90	214.29	594.47	-2106.42	65.82	1244.73	0.00	0.00	0.00	-1670.09	116.05	1572.44	-1991.76	147.13	1525.63	-2190.78	229.44	1735.91	-2456.29	348.61	1595.46	595.75	-17.73	78.76	1193.34	8.69	79.16	570.00
6.35000	-1812.83	183.20	58.05	-1868.56	174.91	54.13	-3470.23	380.74	244.85	-3728.83	307.30	341.49	-2141.50	-13.16	11.30	-2161.53	-3.44	24.05	-2481.18	214.26	579.04	-2470.40	212.26	591.72	-2092.58	67.27	1244.16	0.00	0.00	0.00	-1670.09	116.05	1572.44	-1975.74	149.65	1523.80	-2185.55	229.00	1735.50	-2448.00	348.06	1595.56	595.31	-17.44	78.62	1193.77	9.10	79.28	568.39
6.36000	-1822.66	179.68	53.13	-1861.25	173.77	51.87	-3465.26	378.55	244.83	-3720.88	305.93	342.14	-2129.37	-15.67	11.31	-2180.32	-3.13	20.59	-2471.12	212.35	575.39	-2459.84	210.22	588.93	-2094.89	67.40	1242.74	0.00	0.00	0.00	-1670.09	116.05	1572.44	-1971.98	152.15	1522.12	-2180.31	228.54	1735.09	-2439.70	347.50	1595.65	595.13	-17.76	78.21	1193.06	8.25	78.96	568.64
6.37000	-1814.56	178.44	53.46	-1883.58	175.42	45.70	-3460.22	376.38	244.80	-3712.86	304.56	342.78	-2118.77	-13.34	14.36	-2170.85	-2.62	22.47	-2460.99	210.42	571.70	-2449.22	208.16	586.10	-2096.27	68.83	1241.69	0.00	0.00	0.00	-1670.09	116.05	1572.44	-1947.02	155.33	1520.74	-2175.06	228.08	1734.66	-2431.39	346.93	1595.75	596.01	-17.42	78.44	1192.16	8.38	78.81	568.93
6.38000	-1806.78	177.31	53.59	-1826.92	172.76	50.35	-3455.12	374.20	244.77	-3704.78	303.21	343.41	-2129.62	-13.92	12.48	-2187.25	-4.03	18.71	-2450.78	208.47	567.98	-2438.55	206.09	583.23	-2091.19	71.11	1241.47	0.00	0.00	0.00	-1670.09	116.05	1572.44	-1938.45	158.67	1519.27	-2169.80	227.60	1734.23	-2423.07	346.35	1595.85	597.19	-17.40	78.82	1192.17	7.98	78.52	569.13
6.39000	-1799.34	176.28	53.53	-1814.22	171.57	50.06	-3449.95	372.04	244.72	-3696.64	301.85	344.02	-2146.62	-14.93	9.39	-2171.31	-2.87	22.36	-2440.50	206.51	564.22	-2427.82	204.00	580.32	-2076.66	74.04	1240.83	0.00	0.00	0.00	-1670.09	116.05	1572.44	-1937.43	160.26	1518.00	-2164.53	227.11	1733.79	-2414.75	345.75	1595.95	594.98	-17.86	78.35	1192.49	8.75	78.71	568.90
6.40000	-1792.22	175.35	53.27	-1801.97	170.52	49.56	-3444.72	369.88	244.67	-3688.44	300.51	344.62	-2139.47	-15.53	11.12	-2163.33	-2.40	23.00	-2430.16	204.53	560.42	-2417.04	201.89	577.37	-2081.43	74.90	1240.20	0.00	0.00	0.00	-1670.09	116.05	1572.44	-1950.39	162.41	1517.32	-2159.25	226.62	1733.34	-2406.43	345.15	1596.06	594.08	-17.44	78.21	1192.97	8.00	79.18	567.79
6.41000	-1785.43	174.52	52.83	-1790.16	169.59	48.85	-3439.42	367.73	244.60	-3680.17	299.17	345.21	-2110.02	-13.89	15.61	-2166.46	-3.96	22.44	-2419.73	202.52	556.59	-2406.20	199.77	574.38	-2077.79	76.46	1239.73	0.00	0.00	0.00	-1670.09	116.05	1572.44	-1927.02	163.57	1517.02	-2153.97	226.11	1732.89	-2398.09	344.53	1596.17	595.42	-17.63	78.44	1192.55	8.01	79.13	569.30
6.42000	-1778.94	173.79	52.21	-1778.79	168.78	47.94	-3434.05	365.59	244.53	-3671.84	297.84	345.78	-2136.32	-17.42	11.20	-2169.89	-3.57	23.09	-2409.24	200.50	552.72	-2395.30	197.62	571.35	-2049.88	79.32	1239.61	0.00	0.00	0.00	-1670.09	116.05	1572.44	-1916.25	168.23	1516.29	-2148.67	225.59	1732.43	-2389.75	343.90	1596.28	595.61	-18.16	78.47	1192.90	8.63	79.23	569.22
6.43000	-1772.77	173.15	51.41	-1767.86	168.10	46.84	-3428.62	363.45	244.45	-3663.45	296.51	346.34	-2120.59	-15.40	12.71	-2172.51	-4.62	22.23	-2398.67	198.46	548.82	-2384.35	195.47	568.28	-2059.48	80.85	1238.86	0.00	0.00	0.00	-1670.09	116.05	1572.44	-1926.81	170.70	1514.56	-2143.37	225.06	1731.96	-2381.41	343.26	1596.39	596.07	-18.10	78.53	1193.95	8.54	79.65	568.55
6.44000	-1766.91	172.61	50.43	-1757.35	167.53	45.55	-3423.12	361.32	244.36	-3654.99	295.19	346.88	-2123.97	-16.25	12.01	-2164.22	-4.86	22.73	-2388.03	196.40	544.87	-2373.34	193.29	565.17	-2056.44	83.64	1239.22	0.00	0.00	0.00	-1670.09	116.05	1572.44	-1922.34	174.90	1514.30	-2138.06	224.52	1731.48	-2373.05	342.60	1596.51	596.05	-17.87	78.84	1192.76	8.52	79.30	569.09
6.45000	-1761.35	172.15	49.28	-1747.26	167.08	44.07	-3417.55	359.20	244.26	-3646.47	293.88	347.41	-2133.73	-14.37	9.92	-2158.74	-4.20	22.91	-2377.31	194.33	540.90	-2362.27	191.10	562.01	-2060.60	85.66	1238.83	0.00	0.00	0.00	-1670.09	116.05	1572.44	-1915.36	177.21	1514.39	-2132.74	223.97	1730.99	-2364.70	341.94	1596.63	595.75	-17.75	78.83	1193.02	8.46	79.03	568.48
6.46000	-1756.08	171.79	47.97	-1737.59	166.73	42.41	-3411.91	357.09	244.15	-3637.89	292.57	347.93	-2128.63	-15.06	10.90	-2165.13	-3.34	22.45	-2366.53	192.23	536.88	-2351.15	188.89	558.82	-2049.10	87.77	1239.37	0.00	0.00	0.00	-1670.09	116.05	1572.44	-1913.11	181.27	1513.65	-2127.41	223.40	1730.50	-2356.34	341.26	1596.76	595.37	-17.78	78.37	1191.84	8.85	78.63	568.42
6.47000	-1751.11	171.51	46.50	-1728.33	166.51	40.57	-3406.21	354.99	244.03	-3629.24	291.27	348.43	-2125.48	-15.73	10.80	-2179.94	-6.84	19.19	-2355.66	190.11	532.83	-2339.97	186.67	555.58	-2026.08	89.15	1240.59	0.00	0.00	0.00	-1670.09	116.05	1572.44	-1900.66	183.79	1512.97	-2122.07	222.83	1730.00	-2347.97	340.57	1596.88	594.57	-17.91	77.99	1192.39	8.59	78.85	568.15
6.48000	-1746.42	171.32	44.87	-1719.48	166.38	38.56	-3400.43	352.90	243.90	-3620.53	289.98	348.91	-2146.34	-17.20	6.08	-2164.61	-4.52	21.97	-2344.73	187.98	528.74	-2328.73	184.42	552.30	-2033.23	90.80	1240.95	0.00	0.00	0.00	-1670.09	116.05	1572.44	-1913.02	186.56	1514.33	-2116.73	222.24	1729.49	-2339.60	339.87	1597.01	594.83	-17.76	78.35	1192.98	7.93	78.95	568.90
6.49000	-1742.01	171.21	43.08	-1711.02	166.37	36.38	-3394.59	350.81	243.76	-3611.76	288.70	349.38	-2110.77	-14.56	12.38	-2176.64	-6.86	20.73	-2333.72	185.82	524.62	-2317.44	182.16	548.98	-2022.61	93.60	1241.56	0.00	0.00	0.00	-1670.09	116.05	1572.44	-1914.67	189.10	1514.49	-2111.37	221.65	1728.97	-2331.22	339.16	1597.14	595.39	-17.83	78.45	1193.44	8.14	79.14	569.63
6.50000	-1737.88	171.18	41.15	-1702.95	166.46	34.04	-3388.68	348.74	243.61	-3602.92	287.43	349.84	-2120.66	-16.98	9.86	-2173.90	-6.90	20.38	-2322.63	183.65	520.46	-2306.09	179.89	545.62	-2018.51	95.50	1242.45	0.00	0.00	0.00	-1670.09	116.05	1572.44	-1924.33	191.47	1515.17	-2106.01	221.04	1728.45	-2322.84	338.44	1597.28	596.13	-17.09	78.59	1193.67	8.18	79.32	569.63
6.51000	-1734.03	171.24	39.07	-1695.27	166.64	31.54	-3382.70	346.67	243.46	-3594.02	286.16	350.28	-2127.57	-17.68	7.95	-2183.76	-7.66	18.40	-2311.47	181.45	516.26	-2294.68	177.59	542.22	-2023.98	97.52	1243.47	0.00	0.00	0.00	-1670.09	116.05	1572.44	-1897.46	194.50	1516.18	-2100.64	220.42	1727.91	-2314.45	337.70	1597.41	596.32	-17.97	78.72	1192.97	8.70	79.17	569.35
6.52000	-1730.44	171.37	36.86	-1687.96	166.93	28.89	-3376.65	344.61	243.29	-3585.05	284.90	350.70	-2109.97	-16.16	11.98	-2149.79	-8.11	24.04	-2300.23	179.24	512.02	-2283.21	175.28	538.77	-2006.21	101.41	1245.38	0.00	0.00	0.00	-1670.09	116.05	1572.44	-1873.07	198.50	1515.79	-2095.25	219.79	1727.37	-2306.06	336.95	1597.55	596.28	-17.81	78.63	1192.95	8.29	79.09	568.63
6.53000	-1727.12	171.57	34.50	-1681.04	167.31	26.09	-3370.52	342.57	243.11	-3576.02	283.65	351.11	-2129.73	-19.27	7.48	-2156.13	-7.24	23.26	-2288.92	177.01	507.75	-2271.69	172.95	535.29	-2011.66	104.20	1245.67	0.00	0.00	0.00	-1670.09	116.05	1572.44	-1889.66	200.92	1517.29	-2089.86	219.15	1726.83	-2297.67	336.19	1597.70	594.57	-17.69	78.13	1193.14	8.62	79.43	568.47
6.54000	-1724.05	171.85	32.02	-1674.48	167.79	23.15	-3364.33	340.53	242.93	-3566.93	282.40	351.51	-2124.67	-18.56	8.21	-2164.47	-8.64	21.16	-2277.53	174.76	503.44	-2260.11	170.61	531.76	-2003.03	106.52	1246.66	0.00	0.00	0.00	-1670.09	116.05	1572.44	-1870.46	203.30	1518.74	-2084.47	218.49	1726.27	-2289.27	335.42	1597.84	595.18	-17.94	78.31	1193.39	8.78	79.45	568.21
6.55000	-1721.24	172.21	29.41	-1668.28	168.36	20.07	-3358.07	338.50	242.73	-3557.77	281.17	351.89	-2113.68	-18.34	9.80	-2180.63	-10.13	17.48	-2266.07	172.48	499.09	-2248.47	168.24	528.18	-1995.43	108.66	1247.77	0.00	0.00	0.00	-1670.09	116.05	1572.44	-1870.72	205.78	1519.35	-2079.06	217.83	1725.70	-2280.87	334.63	1597.99	595.92	-17.82	78.52	1193.04	9.01	79.31	567.87
6.56000	-1718.67	172.63	26.67	-1662.44	169.01	16.86	-3351.74	336.49	242.52	-3548.55	279.94	352.25	-2121.32	-17.80	9.01	-2165.65	-9.06	20.12	-2254.53	170.19	494.71	-2236.77	165.86	524.57	-1983.14	111.17	1248.99	0.00	0.00	0.00	-1670.09	116.05	1572.44	-1873.83	208.72	1519.38	-2073.64	217.15	1725.13	-2272.47	333.84	1598.15	594.66	-18.03	78.28	1193.84	8.89	79.61	568.84
6.57000	-1716.35	173.12	23.82	-1656.95	169.76	13.52	-3345.33	334.49	242.31	-3539.27	278.73	352.60	-2127.64	-18.93	5.44	-2157.14	-10.14	22.45	-2242.91	167.88	490.28	-2225.02	163.47	520.91	-1988.90	113.89	1249.25	0.00	0.00	0.00	-1670.09	116.05	1572.44	-1861.51	210.89	1522.21	-2068.22	216.46	1724.55	-2264.06	333.03	1598.30	595.28	-17.91	78.51	1193.06	8.38	79.59	568.64
6.58000	-1714.27	173.68	20.84	-1651.80	170.58	10.06	-3338.85	332.49	242.08	-3529.92	277.52	352.93	-2137.51	-19.37	2.88	-2168.60	-8.93	20.42	-2231.22	165.55	485.82	-2213.20	161.05	517.21	-1971.00	116.49	1251.27	0.00	0.00	0.00	-1670.09	116.05	1572.44	-1882.69	214.14	1523.84	-2062.79	215.76	1723.96	-2255.65	332.21	1598.46	595.56	-17.96	78.55	1193.24	7.89	79.11	568.22
6.59000	-1712.42	174.30	17.76	-1646.99	171.49	6.47	-3332.30	330.51	241.85	-3520.50	276.32	353.25	-2129.56	-19.75	4.04	-2156.42	-10.52	23.29	-2219.45	163.20	481.33	-2201.33	158.62	513.46	-1963.58	119.71	1251.76	0.00	0.00	0.00	-1670.09	116.05	1572.44	-1848.45	216.17	1523.84	-2057.35	215.05	1723.36	-2247.24	331.37	1598.62	595.12	-18.01	78.47	1193.69	8.61	79.21	569.62
6.60000	-1710.81	174.98	14.57	-1642.52	172.48	2.78	-3325.68	328.54	241.60	-3511.02	275.13	353.55	-2126.62	-21.26	3.38	-2143.62	-10.49	26.67	-2207.60	160.83	476.79	-2189.40	156.17	509.68	-1968.56	121.07	1252.19	0.00	0.00	0.00	-1670.09	116.05	1572.44	-1852.56	217.03	1526.13	-2051.89	214.33	1722.76	-2238.82	330.53	1598.78	594.18	-17.84	78.41	1194.71	8.36	79.62	570.03
6.61000	-1709.41	175.73	11.28	-1638.37	173.54	-1.03	-3318.99	326.58	241.35	-3501.48	273.95	353.83	-2121.50	-19.98	3.10	-2134.51	-10.99	29.57	-2195.68	158.43	472.22	-2177.41	153.70	505.85	-1975.06	123.17	1251.94	0.00	0.00	0.00	-1670.09	116.05	1572.44	-1841.20	218.65	1526.20	-2046.44	213.59	1722.14	-2230.40	329.67	1598.95	594.40	-17.78	78.57	1193.04	8.20	79.22	568.54
6.62000	-1708.24	176.53	7.89	-1634.54	174.68	-4.94	-3312.22	324.63	241.08	-3491.87	272.78	354.10	-2088.62	-19.41	9.22	-2137.54	-10.46	31.38	-2183.67	156.02	467.61	-2165.36	151.21	501.97	-1962.27	125.51	1252.75	0.00	0.00	0.00	-1670.09	116.05	1572.44	-1848.30	221.25	1526.88	-2040.97	212.84	1721.52	-2221.98	328.80	1599.12	594.82	-18.02	78.28	1192.90	8.62	79.23	567.85
6.63000	-1707.28	177.39	4.41	-1631.03	175.89	-8.95	-3305.38	322.70	240.81	-3482.20	271.62	354.35	-2078.28	-19.88	9.63	-2117.40	-10.17	37.71	-2171.59	153.59	462.96	-2153.26	148.71	498.05	-1939.43	128.92	1253.48	0.00	0.00	0.00	-1670.09	116.05	1572.44	-1825.10	223.80	1527.85	-2035.49	212.09	1720.89	-2213.56	327.91	1599.29	595.90	-17.81	78.59	1193.27	8.71	79.44	568.96
6.64000	-1706.54	178.31	0.84	-1627.83	177.17	-13.06	-3298.46	320.78	240.52	-3472.46	270.47	354.59	-2092.85	-21.52	6.46	-2128.19	-10.62	39.23	-2159.44	151.14	458.27	-2141.09	146.18	494.09	-1948.13	130.84	1252.99	0.00	0.00	0.00	-1670.09	116.05	1572.44	-1841.41	227.00	1529.16	-2030.01	211.31	1720.25	-2205.13	327.02	1599.47	596.13	-17.89	78.64	1193.24	8.44	79.40	568.17
6.65000	-1705.99	179.28	-2.82	-1624.92	178.52	-17.26	-3291.47	318.87	240.23	-3462.66	269.33	354.81	-2094.48	-21.04	10.99	-2099.87	-8.50	49.50	-2147.20	148.66	453.55	-2128.87	143.64	490.08	-1953.30	131.72	1253.55	0.00	0.00	0.00	-1670.09	116.05	1572.44	-1837.57	227.77	1529.61	-2024.52	210.53	1719.60	-2196.71	326.11	1599.65	594.54	-17.84	78.09	1192.94	8.18	79.01	568.32
6.66000	-1705.65	180.30	-6.56	-1622.32	179.93	-21.54	-3284.41	316.97	239.92	-3452.80	268.20	355.01	-2082.83	-19.23	18.57	-2100.52	-7.28	56.26	-2134.88	146.17	448.78	-2116.59	141.09	486.03	-1938.24	134.03	1254.10	0.00	0.00	0.00	-1670.09	116.05	1572.44	-1832.32	228.78	1529.92	-2019.01	209.73	1718.94	-2188.28	325.19	1599.83	593.83	-17.90	77.98	1192.63	8.26	79.08	569.56
6.67000	-1705.51	181.37	-10.38	-1620.01	181.40	-25.90	-3277.27	315.09	239.61	-3442.86	267.08	355.19	-2071.29	-17.60	27.73	-2078.56	-4.61	66.97	-2122.49	143.66	443.98	-2104.25	138.51	481.94	-1937.10	136.53	1254.42	0.00	0.00	0.00	-1670.09	116.05	1572.44	-1843.32	230.73	1530.59	-2013.50	208.92	1718.28	-2179.85	324.25	1600.02	594.96	-17.69	78.19	1192.80	7.64	78.98	568.41
6.68000	-1705.56	182.49	-14.27	-1617.98	182.93	-30.33	-3270.06	313.22	239.28	-3432.87	265.97	355.36	-2067.14	-15.25	35.87	-2073.17	-3.72	75.15	-2110.01	141.12	439.14	-2091.85	135.92	477.80	-1923.34	138.56	1254.88	0.00	0.00	0.00	-1670.09	116.05	1572.44	-1820.52	229.53	1530.31	-2007.99	208.10	1717.61	-2171.42	323.31	1600.21	595.43	-17.74	78.45	1192.84	8.29	79.15	568.67
6.69000	-1705.79	183.65	-18.23	-1616.23	184.52	-34.84	-3262.77	311.36	238.94	-3422.81	264.87	355.51	-2049.06	-12.17	45.56	-2062.93	-0.23	84.66	-2097.46	138.57	434.26	-2079.39	133.30	473.61	-1919.97	140.70	1255.31	0.00	0.00	0.00	-1670.09	116.05	1572.44	-1816.50	232.39	1530.25	-2002.46	207.27	1716.93	-2162.98	322.35	1600.40	596.28	-17.31	78.73	1193.65	8.53	79.29	568.91
6.70000	-1706.20	184.85	-22.25	-1614.76	186.17	-39.41	-3255.40	309.52	238.60	-3412.68	263.78	355.65	-2040.85	-7.80	54.13	-2055.02	4.64	93.42	-2084.83	135.99	429.34	-2066.87	130.67	469.39	-1932.07	141.24	1255.75	0.00	0.00	0.00	-1670.09	116.05	1572.44	-1784.98	233.89	1529.45	-1996.92	206.43	1716.24	-2154.55	321.38	1600.60	595.80	-17.40	78.46	1193.33	8.05	79.19	567.70
6.71000	-1706.79	186.10	-26.34	-1613.55	187.87	-44.05	-3247.96	307.69	238.24	-3402.49	262.71	355.76	-2025.66	-3.41	63.51	-2037.27	9.19	103.24	-2072.11	133.39	424.39	-2054.29	128.02	465.11	-1930.54	142.82	1256.38	0.00	0.00	0.00	-1670.09	116.05	1572.44	-1808.63	234.60	1530.36	-1991.38	205.57	1715.54	-2146.12	320.39	1600.80	595.50	-17.73	78.59	1192.73	7.80	78.97	568.20
6.72000	-1707.56	187.39	-30.48	-1612.60	189.61	-48.74	-3240.45	305.87	237.87	-3392.23	261.64	355.86	-2010.78	1.33	73.04	-2020.85	14.56	113.16	-2059.32	130.77	419.39	-2041.65	125.36	460.79	-1913.76	144.88	1257.22	0.00	0.00	0.00	-1670.09	116.05	1572.44	-1801.11	236.33	1530.00	-1985.82	204.70	1714.83	-2137.68	319.39	1601.00	595.95	-18.09	78.57	1192.43	8.59	78.94	568.81
6.73000	-1708.49	188.71	-34.67	-1611.91	191.41	-53.48	-3232.85	304.07	237.50	-3381.90	260.59	355.94	-1988.89	6.38	83.66	-2004.48	18.99	122.05	-2046.45	128.13	414.36	-2028.95	122.67	456.43	-1914.42	145.57	1257.84	0.00	0.00	0.00	-1670.09	116.05	1572.44	-1802.45	236.48	1531.55	-1980.26	203.81	1714.11	-2129.25	318.38	1601.20	595.11	-18.55	78.37	1191.99	8.78	78.86	568.68
6.74000	-1709.58	190.07	-38.91	-1611.47	193.25	-58.27	-3225.18	302.28	237.11	-3371.52	259.54	356.01	-1985.12	10.91	90.35	-1999.54	22.88	128.80	-2033.49	125.47	409.29	-2016.19	119.97	452.02	-1906.77	146.77	1258.20	0.00	0.00	0.00	-1670.09	116.05	1572.44	-1787.40	236.05	1531.26	-1974.69	202.92	1713.39	-2120.81	317.36	1601.41	595.72	-17.59	78.80	1192.59	8.51	79.15	569.74
6.75000	-1710.83	191.47	-43.19	-1611.27	195.13	-63.10	-3217.43	300.51	236.71	-3361.06	258.51	356.05	-1957.30	15.54	101.49	-1972.12	28.34	140.95	-2020.46	122.79	404.18	-2003.37	117.25	447.57	-1918.29	148.86	1258.87	0.00	0.00	0.00	-1670.09	116.05	1572.44	-1796.94	236.06	1531.64	-1969.11	202.01	1712.66	-2112.38	316.33	1601.62	596.15	-18.08	78.59	1192.72	8.51	79.12	569.30
6.76000	-1712.24	192.90	-47.52	-1611.31	197.05	-67.97	-3209.61	298.76	236.30	-3350.54	257.49	356.08	-1932.47	20.32	111.47	-1956.69	32.86	149.31	-2007.34	120.09	399.03	-1990.49	114.51	443.07	-1904.41	149.46	1258.83	0.00	0.00	0.00	-1670.09	116.05	1572.44	-1777.99	235.71	1530.31	-1963.53	201.09	1711.91	-2103.94	315.28	1601.84	595.75	-17.55	78.47	1193.42	8.28	78.97	570.05
6.77000	-1713.79	194.35	-51.88	-1611.59	199.01	-72.87	-3201.71	297.02	235.88	-3339.95	256.49	356.09	-1926.32	23.63	118.81	-1962.12	36.22	153.72	-1994.14	117.37	393.84	-1977.55	111.75	438.52	-1908.58	151.04	1258.81	0.00	0.00	0.00	-1670.09	116.05	1572.44	-1775.45	238.38	1529.64	-1957.93	200.15	1711.16	-2095.51	314.22	1602.05	594.69	-17.78	78.32	1193.23	8.01	78.88	569.47
6.78000	-1715.49	195.84	-56.27	-1612.08	201.01	-77.79	-3193.73	295.29	235.45	-3329.30	255.49	356.09	-1896.59	29.32	130.42	-1947.21	39.33	161.97	-1980.87	114.62	388.61	-1964.56	108.97	433.93	-1896.09	152.91	1259.47	0.00	0.00	0.00	-1670.09	116.05	1572.44	-1789.16	239.68	1529.88	-1952.33	199.21	1710.40	-2087.08	313.14	1602.28	595.80	-17.77	78.67	1193.61	8.57	79.54	569.38
6.79000	-1717.32	197.35	-60.68	-1612.80	203.04	-82.74	-3185.67	293.58	235.01	-3318.58	254.51	356.06	-1887.48	30.74	136.66	-1926.84	42.62	170.84	-1967.50	111.85	383.34	-1951.50	106.17	429.29	-1890.86	153.75	1259.41	0.00	0.00	0.00	-1670.09	116.05	1572.44	-1789.65	237.81	1531.11	-1946.72	198.25	1709.63	-2078.64	312.05	1602.50	595.93	-17.55	78.83	1193.15	8.07	79.05	568.89
6.80000	-1719.29	198.89	-65.12	-1613.73	205.10	-87.71	-3177.53	291.89	234.56	-3307.80	253.54	356.02	-1869.45	34.77	144.59	-1904.52	45.14	179.21	-1954.06	109.07	378.04	-1938.38	103.36	424.61	-1882.78	155.38	1259.34	0.00	0.00	0.00	-1670.09	116.05	1572.44	-1759.76	237.56	1530.11	-1941.10	197.27	1708.86	-2070.21	310.95	1602.73	595.56	-17.63	78.58	1192.92	8.27	78.87	569.21
6.81000	-1721.39	200.45	-69.58	-1614.88	207.19	-92.69	-3169.31	290.21	234.10	-3296.95	252.58	355.95	-1843.54	38.91	153.28	-1885.19	48.91	186.95	-1940.54	106.26	372.69	-1925.19	100.53	419.88	-1882.64	155.55	1259.30	0.00	0.00	0.00	-1670.09	116.05	1572.44	-1771.34	239.41	1530.93	-1935.47	196.29	1708.07	-2061.78	309.84	1602.96	595.87	-17.86	78.62	1192.87	8.23	79.00	569.43
6.82000	-1723.61	202.03	-74.05	-1616.22	209.30	-97.68	-3161.01	288.55	233.63	-3286.04	251.63	355.87	-1816.06	41.36	162.84	-1873.05	49.89	192.36	-1926.93	103.43	367.30	-1911.95	97.67	415.10	-1897.18	156.32	1259.32	0.00	0.00	0.00	-1670.09	116.05	1572.44	-1762.77	241.76	1529.96	-1929.83	195.29	1707.28	-2053.35	308.71	1603.19	595.81	-18.39	78.39	1193.08	8.06	79.08	568.56
6.83000	-1725.95	203.62	-78.54	-1617.76	211.44	-102.67	-3152.64	286.90	233.14	-3275.05	250.70	355.77	-1796.84	44.44	170.27	-1843.65	52.17	201.01	-1913.24	100.57	361.88	-1898.65	94.80	410.27	-1884.91	157.02	1259.22	0.00	0.00	0.00	-1670.09	116.05	1572.44	-1756.70	241.28	1530.00	-1924.18	194.28	1706.47	-2044.92	307.57	1603.43	595.94	-17.61	78.75	1193.00	8.34	79.18	568.99
6.84000	-1728.40	205.24	-83.02	-1619.49	213.60	-107.66	-3144.18	285.27	232.65	-3264.00	249.78	355.65	-1785.88	46.46	174.87	-1816.03	54.63	207.85	-1899.46	97.70	356.41	-1885.29	91.91	405.40	-1878.43	158.51	1259.25	0.00	0.00	0.00	-1670.09	116.05	1572.44	-1752.65	240.35	1530.42	-1918.53	193.25	1705.66	-2036.49	306.42	1603.67	596.32	-17.50	79.06	1192.97	8.36	79.24	569.46
6.85000	-1730.97	206.87	-87.51	-1621.40	215.78	-112.64	-3135.64	283.66	232.14	-3252.89	248.88	355.52	-1771.09	47.71	180.31	-1810.40	56.62	210.75	-1885.60	94.80	350.91	-1871.86	89.00	400.49	-1871.21	159.15	1259.80	0.00	0.00	0.00	-1670.09	116.05	1572.44	-1744.82	241.63	1530.30	-1912.86	192.21	1704.84	-2028.07	305.25	1603.92	595.03	-17.56	78.34	1193.35	8.86	79.25	569.84
6.86000	-1733.64	208.51	-92.00	-1623.49	217.97	-117.61	-3127.03	282.07	231.63	-3241.71	247.98	355.36	-1752.84	50.05	185.94	-1785.08	59.07	216.29	-1871.66	91.88	345.36	-1858.37	86.08	395.52	-1866.43	159.84	1259.69	0.00	0.00	0.00	-1670.09	116.05	1572.44	-1763.05	243.81	1530.94	-1907.19	191.16	1704.01	-2019.65	304.07	1604.17	595.58	-17.53	78.29	1193.04	8.43	79.10	569.53
6.87000	-1736.41	210.17	-96.48	-1625.76	220.18	-122.57	-3118.33	280.49	231.10	-3230.46	247.10	355.19	-1725.43	51.08	192.82	-1758.49	61.37	221.64	-1857.64	88.94	339.78	-1844.83	83.13	390.51	-1873.81	160.52	1259.62	0.00	0.00	0.00	-1670.09	116.05	1572.44	-1737.14	242.72	1529.44	-1901.51	190.09	1703.16	-2011.23	302.88	1604.42	595.85	-17.27	78.76	1192.00	8.21	78.85	569.96
6.88000	-1739.28	211.83	-100.95	-1628.19	222.39	-127.51	-3109.55	278.93	230.56	-3219.14	246.24	354.99	-1698.59	53.34	199.15	-1745.06	63.61	225.35	-1843.53	85.98	334.16	-1831.22	80.16	385.45	-1880.58	161.94	1260.03	0.00	0.00	0.00	-1670.09	116.05	1572.44	-1729.88	242.61	1528.89	-1895.82	189.02	1702.32	-2002.81	301.67	1604.67	595.16	-17.63	78.50	1192.94	8.68	79.44	568.88
6.89000	-1742.23	213.50	-105.41	-1630.78	224.62	-132.41	-3100.68	277.39	230.01	-3207.76	245.39	354.78	-1676.28	55.63	203.63	-1730.06	64.47	228.04	-1829.34	82.99	328.49	-1817.55	77.18	380.34	-1861.29	162.48	1260.06	0.00	0.00	0.00	-1670.09	116.05	1572.44	-1732.45	242.73	1529.01	-1890.13	187.92	1701.46	-1994.39	300.45	1604.93	595.40	-17.91	78.46	1192.49	8.72	78.97	569.10
6.90000	-1745.28	215.18	-109.84	-1633.53	226.85	-137.29	-3091.74	275.87	229.45	-3196.31	244.55	354.55	-1660.48	57.13	207.61	-1697.56	64.67	233.01	-1815.06	79.99	322.79	-1803.81	74.18	375.19	-1858.04	162.55	1260.35	0.00	0.00	0.00	-1670.09	116.05	1572.44	-1734.15	243.68	1528.59	-1884.42	186.82	1700.59	-1985.98	299.22	1605.19	596.70	-17.91	78.80	1192.86	8.57	79.04	568.29
6.91000	-1748.40	216.86	-114.25	-1636.43	229.09	-142.14	-3082.71	274.37	228.88	-3184.80	243.73	354.29	-1637.14	58.67	211.57	-1677.84	65.79	235.24	-1800.70	76.96	317.04	-1790.02	71.15	369.99	-1843.78	164.09	1260.74	0.00	0.00	0.00	-1670.09	116.05	1572.44	-1736.50	242.70	1529.74	-1878.71	185.70	1699.71	-1977.57	297.97	1605.46	595.82	-17.86	78.64	1192.70	8.59	79.15	568.80
6.92000	-1751.60	218.54	-118.63	-1639.47	231.33	-146.94	-3073.60	272.88	228.30	-3173.22	242.92	354.02	-1627.26	58.19	223.29	-1668.16	67.30	235.35	-1786.25	73.91	311.25	-1776.16	68.11	364.74	-1861.67	164.49	1260.07	0.00	0.00	0.00	-1670.09	116.05	1572.44	-1713.24	244.07	1528.50	-1872.99	184.56	1698.83	-1969.16	296.71	1605.73	596.01	-17.55	78.58	1192.82	8.13	79.04	568.67
6.93000	-1754.87	220.23	-122.99	-1642.64	233.57	-151.70	-3064.41	271.42	227.71	-3161.57	242.12	353.73	-1605.29	54.06	229.15	-1634.24	67.93	239.67	-1771.71	70.83	305.43	-1762.25	65.05	359.44	-1854.32	164.74	1260.44	0.00	0.00	0.00	-1670.09	116.05	1572.44	-1709.05	243.55	1528.28	-1867.26	183.42	1697.93	-1960.76	295.44	1606.00	596.64	-17.77	78.67	1192.06	8.68	79.02	568.24
6.94000	-1758.21	221.91	-127.30	-1645.95	235.80	-156.41	-3055.14	269.97	227.10	-3149.85	241.34	353.42	-1579.66	57.73	230.64	-1615.87	69.17	240.57	-1757.10	67.74	299.56	-1748.27	61.97	354.09	-1842.08	165.16	1259.92	0.00	0.00	0.00	-1670.09	116.05	1572.44	-1716.90	243.42	1528.36	-1861.52	182.25	1697.03	-1952.36	294.15	1606.28	595.35	-17.88	78.49	1193.28	8.46	79.58	568.97
6.95000	-1761.61	223.58	-131.57	-1649.38	238.03	-161.06	-3045.78	268.54	226.49	-3138.07	240.58	353.08	-1553.53	58.00	234.19	-1602.06	69.28	240.36	-1742.39	64.62	293.66	-1734.22	58.86	348.69	-1840.62	166.60	1260.29	0.00	0.00	0.00	-1670.09	116.05	1572.44	-1726.10	244.88	1528.60	-1855.77	181.08	1696.11	-1943.96	292.85	1606.56	594.53	-17.57	78.29	1193.25	8.55	79.51	568.71
6.96000	-1765.07	225.25	-135.80	-1652.94	240.25	-165.65	-3036.34	267.13	225.86	-3126.21	239.83	352.73	-1540.38	57.98	233.83	-1583.66	68.73	240.60	-1727.60	61.47	287.71	-1720.12	55.74	343.25	-1841.59	166.65	1259.81	0.00	0.00	0.00	-1670.09	116.05	1572.44	-1711.71	245.30	1528.00	-1850.01	179.89	1695.19	-1935.57	291.53	1606.84	595.84	-17.68	78.70	1193.40	7.94	79.13	568.98
6.97000	-1768.58	226.91	-139.99	-1656.60	242.46	-170.18	-3026.81	265.74	225.22	-3114.30	239.09	352.36	-1518.41	57.46	235.63	-1541.98	68.58	244.73	-1712.72	58.31	281.72	-1705.95	52.60	337.76	-1836.31	166.68	1259.29	0.00	0.00	0.00	-1670.09	116.05	1572.44	-1700.18	245.09	1527.55	-1844.25	178.69	1694.26	-1927.18	290.20	1607.13	595.51	-18.29	78.41	1193.26	8.00	79.06	568.73
6.98000	-1772.14	228.57	-144.11	-1660.37	244.66	-174.65	-3017.20	264.37	224.57	-3102.31	238.37	351.97	-1498.95	52.68	242.72	-1538.39	69.07	241.63	-1697.76	55.12	275.69	-1691.72	49.45	332.22	-1824.66	167.90	1259.09	0.00	0.00	0.00	-1670.09	116.05	1572.44	-1689.34	244.96	1527.32	-1838.48	177.47	1693.31	-1918.80	288.86	1607.42	594.81	-18.06	78.26	1192.78	8.61	79.18	568.17
6.99000	-1775.74	230.21	-148.18	-1664.25	246.84	-179.03	-3007.50	263.02	223.91	-3090.26	237.67	351.55	-1482.91	55.68	237.23	-1519.16	68.57	240.81	-1682.71	51.91	269.62	-1677.43	46.27	326.63	-1824.79	167.88	1259.12	0.00	0.00	0.00	-1670.09	116.05	1572.44	-1686.65	245.22	1527.06	-1832.70	176.24	1692.36	-1910.42	287.50	1607.71	595.16	-17.89	78.49	1192.73	8.87	78.91	568.88
7.00000	-1779.38	231.83	-152.19	-1668.22	249.01	-183.34	-2997.72	261.69	223.24	-3078.14	236.98	351.12	-1464.35	54.12	241.54	-1497.45	67.56	240.63	-1667.57	48.68	263.51	-1663.07	43.07	320.99	-1834.14	167.40	1258.75	0.00	0.00	0.00	-1670.09	116.05	1572.44	-1689.13	245.46	1526.30	-1826.91	175.00	1691.40	-1902.04	286.13	1608.01	594.84	-17.77	78.36	1193.15	8.26	78.95	568.12
7.01000	-1783.06	233.44	-156.14	-1672.28	251.15	-187.57	-2987.85	260.39	222.55	-3065.95	236.31	350.67	-1445.05	52.69	242.02	-1485.47	67.20	237.81	-1652.35	45.42	257.36	-1648.66	39.85	315.30	-1829.41	167.54	1259.11	0.00	0.00	0.00	-1670.09	116.05	1572.44	-1679.31	246.53	1526.22	-1821.11	173.74	1690.43	-1893.67	284.75	1608.31	595.71	-17.52	78.47	1192.99	8.70	78.86	567.63
7.02000	-1786.76	235.04	-160.01	-1676.42	253.27	-191.70	-2977.90	259.10	221.86	-3053.69	235.65	350.19	-1426.61	52.01	241.09	-1458.20	66.29	237.63	-1637.04	42.15	251.16	-1634.17	36.61	309.56	-1816.44	168.71	1258.70	0.00	0.00	0.00	-1670.09	116.05	1572.44	-1688.13	246.74	1525.38	-1815.30	172.46	1689.45	-1885.31	283.35	1608.61	595.67	-17.67	78.53	1193.55	8.85	79.40	568.99
7.03000	-1790.48	236.61	-163.81	-1680.64	255.37	-195.75	-2967.86	257.83	221.15	-3041.37	235.01	349.70	-1403.17	45.95	242.87	-1458.31	64.60	232.83	-1621.64	38.84	244.93	-1619.63	33.35	303.77	-1815.08	168.21	1257.83	0.00	0.00	0.00	-1670.09	116.05	1572.44	-1697.16	246.81	1525.31	-1809.49	171.17	1688.46	-1876.95	281.94	1608.92	595.85	-17.29	78.94	1193.20	8.36	79.39	569.30
7.04000	-1794.23	238.17	-167.53	-1684.94	257.44	-199.69	-2957.74	256.59	220.43	-3028.97	234.38	349.18	-1392.12	51.87	236.55	-1429.72	65.47	230.95	-1606.15	35.52	238.65	-1605.02	30.07	297.93	-1814.81	168.20	1257.91	0.00	0.00	0.00	-1670.09	116.05	1572.44	-1690.80	246.98	1525.20	-1803.67	169.87	1687.46	-1868.59	280.52	1609.23	594.77	-17.61	78.38	1193.63	8.09	79.54	569.29
7.05000	-1797.98	239.70	-171.17	-1689.30	259.48	-203.53	-2947.52	255.36	219.70	-3016.51	233.78	348.64	-1375.51	51.89	232.82	-1417.95	70.90	236.91	-1590.58	32.17	232.34	-1590.35	26.78	292.05	-1814.06	168.93	1257.42	0.00	0.00	0.00	-1666.62	116.76	1572.06	-1671.20	247.41	1524.57	-1797.84	168.56	1686.45	-1860.24	279.08	1609.55	594.55	-17.72	78.31	1193.10	8.86	79.56	568.81
7.06000	-1801.75	241.20	-174.73	-1693.72	261.48	-207.27	-2937.23	254.16	218.96	-3003.98	233.18	348.08	-1359.65	52.16	228.28	-1402.48	71.29	233.59	-1574.91	28.80	225.98	-1575.62	23.46	286.11	-1799.27	168.56	1257.38	0.00	0.00	0.00	-1662.64	116.24	1571.50	-1656.67	248.42	1523.93	-1792.00	167.22	1685.44	-1851.90	277.62	1609.87	594.40	-17.97	78.19	1192.49	7.92	79.00	569.36
7.07000	-1805.52	242.68	-178.19	-1698.19	263.46	-210.89	-2926.84	252.98	218.21	-2991.39	232.61	347.50	-1344.51	52.21	223.23	-1386.42	69.44	228.46	-1558.65	25.61	220.03	-1560.42	20.64	280.28	-1804.14	168.75	1256.60	0.00	0.00	0.00	-1658.72	115.97	1571.25	-1676.53	248.68	1524.65	-1786.15	165.88	1684.41	-1843.56	276.16	1610.19	594.35	-17.75	78.22	1192.58	8.16	79.18	569.05
7.08000	-1809.30	244.13	-181.55	-1702.71	265.39	-214.40	-2916.36	251.83	217.44	-2978.72	232.05	346.90	-1329.36	51.17	218.69	-1371.18	67.92	223.29	-1543.48	23.22	213.71	-1546.80	19.08	273.94	-1793.42	169.59	1256.46	0.00	0.00	0.00	-1655.49	115.82	1570.80	-1674.16	248.61	1523.95	-1780.29	164.52	1683.37	-1835.22	274.67	1610.52	595.37	-17.86	78.46	1193.02	8.59	79.34	568.35
7.09000	-1813.06	245.55	-184.82	-1707.28	267.28	-217.78	-2905.80	250.69	216.66	-2965.99	231.51	346.28	-1315.32	49.72	213.43	-1359.20	66.77	217.52	-1528.69	20.09	207.73	-1531.85	14.31	268.97	-1790.06	169.09	1255.72	0.00	0.00	0.00	-1652.15	116.09	1570.28	-1663.11	248.11	1522.87	-1774.43	163.14	1682.32	-1826.90	273.18	1610.85	595.56	-18.29	78.46	1193.67	8.39	79.34	567.94
7.10000	-1816.82	246.94	-187.98	-1711.88	269.14	-221.04	-2895.15	249.58	215.87	-2953.19	230.99	345.63	-1300.99	49.51	207.41	-1342.34	64.30	212.10	-1514.04	16.90	201.88	-1518.22	11.04	263.62	-1791.50	169.00	1255.25	0.00	0.00	0.00	-1647.84	116.31	1569.78	-1662.99	248.59	1522.61	-1768.56	161.75	1681.26	-1818.58	271.67	1611.18	595.90	-17.80	78.81	1193.44	8.90	79.15	567.30
7.11000	-1820.56	248.29	-191.04	-1716.51	270.95	-224.16	-2884.41	248.49	215.07	-2940.32	230.48	344.97	-1287.99	48.62	201.92	-1330.75	63.00	206.43	-1500.42	13.91	195.93	-1506.68	10.07	257.68	-1776.76	168.66	1255.12	0.00	0.00	0.00	-1644.22	116.50	1569.41	-1653.54	247.45	1522.41	-1762.68	160.35	1680.20	-1810.26	270.14	1611.52	595.39	-17.57	78.70	1192.93	8.94	79.11	568.54
7.12000	-1824.29	249.61	-193.98	-1721.16	272.71	-227.15	-2873.58	247.42	214.26	-2927.38	229.99	344.28	-1275.70	47.63	196.50	-1323.20	61.17	200.33	-1487.62	11.40	190.19	-1493.55	5.90	252.81	-1782.21	168.20	1254.68	0.00	0.00	0.00	-1640.23	116.70	1569.03	-1648.85	246.00	1521.61	-1756.79	158.93	1679.12	-1801.96	268.61	1611.86	595.14	-17.85	78.29	1192.63	8.43	79.29	567.61
7.13000	-1827.99	250.89	-196.81	-1725.84	274.42	-229.99	-2862.67	246.38	213.44	-2914.37	229.52	343.57	-1264.36	42.40	193.48	-1308.28	58.35	195.89	-1474.47	7.15	185.19	-1481.48	2.11	248.17	-1777.23	167.75	1254.20	0.00	0.00	0.00	-1636.85	116.78	1568.70	-1652.18	247.58	1521.34	-1750.89	157.50	1678.03	-1793.66	267.05	1612.21	596.66	-17.93	78.73	1193.42	8.45	79.36	567.89
7.14000	-1831.66	252.12	-199.52	-1730.52	276.08	-232.69	-2851.66	245.36	212.60	-2901.30	229.06	342.83	-1252.92	43.75	186.45	-1297.33	55.83	190.81	-1462.51	3.29	180.16	-1469.10	-2.62	243.91	-1765.27	168.47	1253.93	0.00	0.00	0.00	-1632.77	116.30	1568.12	-1647.35	248.54	1520.84	-1744.99	156.05	1676.94	-1785.37	265.49	1612.56	595.37	-17.62	78.28	1192.23	7.56	78.66	568.55
7.15000	-1835.29	253.32	-202.10	-1735.22	277.69	-235.24	-2840.56	244.36	211.75	-2888.15	228.63	342.08	-1242.61	42.25	180.90	-1288.61	53.75	185.58	-1451.91	0.24	175.31	-1459.98	-4.06	238.78	-1773.99	167.43	1253.15	0.00	0.00	0.00	-1627.72	115.65	1567.37	-1624.56	246.47	1520.00	-1739.07	154.58	1675.83	-1777.08	263.91	1612.91	595.43	-17.51	78.50	1192.07	8.04	78.64	567.90
7.16000	-1838.89	254.47	-204.56	-1739.91	279.24	-237.64	-2829.37	243.39	210.89	-2874.94	228.21	341.30	-1232.51	38.97	176.09	-1279.17	50.27	180.70	-1441.93	-3.00	170.71	-1449.81	-8.27	234.80	-1757.01	168.20	1252.46	0.00	0.00	0.00	-1623.38	115.28	1566.75	-1618.75	244.05	1518.98	-1733.15	153.10	1674.71	-1768.80	262.31	1613.27	594.35	-17.76	78.13	1192.42	8.59	79.10	567.88
7.17000	-1842.45	255.58	-206.88	-1744.60	280.73	-239.87	-2818.10	242.44	210.02	-2861.66	227.81	340.50	-1223.39	36.09	170.89	-1270.46	47.39	175.88	-1432.06	-7.31	166.64	-1440.96	-11.25	230.63	-1756.07	167.84	1251.59	0.00	0.00	0.00	-1618.44	114.28	1566.08	-1619.58	244.57	1518.34	-1727.22	151.61	1673.59	-1760.53	260.70	1613.63	595.06	-18.22	78.15	1193.78	8.22	79.14	568.77
7.18000	-1845.96	256.63	-209.06	-1749.28	282.16	-241.94	-2806.73	241.52	209.13	-2848.30	227.43	339.68	-1215.67	32.73	165.81	-1260.19	44.60	171.45	-1424.73	-9.22	161.98	-1433.86	-12.35	225.75	-1753.24	167.46	1250.66	0.00	0.00	0.00	-1611.07	112.77	1560.29	-1630.40	244.91	1517.82	-1721.28	150.10	1672.45	-1752.27	259.08	1614.00	594.80	-18.07	78.34	1193.42	8.10	79.21	568.87
7.19000	-1849.41	257.64	-211.11	-1753.94	283.52	-243.83	-2795.27	240.62	208.23	-2834.88	227.07	338.83	-1206.78	28.44	160.81	-1249.47	41.79	167.54	-1417.92	-11.33	157.72	-1426.53	-15.45	221.82	-1749.32	165.68	1249.67	0.00	0.00	0.00	-1605.47	112.06	1557.39	-1633.35	244.85	1517.53	-1715.34	148.57	1671.30	-1744.01	257.44	1614.36	595.62	-17.46	78.87	1192.87	8.49	79.11	569.25
7.20000	-1852.81	258.60	-213.01	-1758.58	284.82	-245.56	-2783.72	239.74	207.32	-2821.39	226.72	337.96	-1199.64	24.98	155.72	-1244.07	37.94	162.58	-1411.53	-14.06	153.70	-1419.22	-18.89	218.21	-1742.45	166.15	1249.44	0.00	0.00	0.00	-1603.84	112.84	1562.00	-1622.59	244.25	1517.37	-1709.38	147.03	1670.15	-1735.77	255.78	1614.74	595.75	-17.74	78.78	1193.23	7.91	79.33	569.24
7.21000	-1856.14	259.50	-214.75	-1763.19	286.05	-247.10	-2772.07	238.89	206.40	-2807.83	226.40	337.07	-1193.21	20.97	150.88	-1241.94	35.40	157.37	-1405.94	-16.49	149.77	-1413.23	-21.31	214.31	-1739.95	166.39	1248.21	0.00	0.00	0.00	-1599.94	112.10	1562.45	-1608.47	242.46	1516.23	-1703.42	145.48	1668.98	-1727.53	254.12	1615.11	595.36	-18.32	78.47	1193.28	7.96	79.20	569.09
7.22000	-1859.41	260.35	-216.35	-1767.76	287.21	-248.45	-2760.34	238.07	205.47	-2794.21	226.09	336.16	-1197.14	18.59	139.58	-1235.20	32.40	153.01	-1400.94	-19.13	145.80	-1407.48	-24.57	210.73	-1736.19	166.43	1248.12	0.00	0.00	0.00	-1594.81	111.41	1561.44	-1608.69	242.62	1515.45	-1697.45	143.91	1667.80	-1719.30	252.43	1615.49	595.12	-18.30	78.40	1193.11	8.11	79.03	568.97
7.23000	-1862.60	261.14	-217.78	-1772.30	288.30	-249.62	-2748.51	237.27	204.52	-2780.51	225.80	335.22	-1184.74	15.51	139.76	-1227.59	29.26	148.74	-1396.81	-21.12	141.61	-1403.87	-25.78	206.15	-1718.71	164.49	1256.17	0.00	0.00	0.00	-1594.80	110.28	1556.69	-1609.10	242.59	1515.45	-1691.47	142.32	1666.61	-1711.08	250.74	1615.88	594.75	-18.26	78.34	1193.11	8.11	78.77	568.53
7.24000	-1865.72	261.87	-219.06	-1776.79	289.31	-250.60	-2736.59	236.50	203.56	-2766.74	225.54	334.26	-1187.44	12.78	129.29	-1224.10	26.88	143.82	-1393.29	-23.10	137.21	-1398.22	-30.68	202.63	-1715.22	163.62	1256.67	0.00	0.00	0.00	-1592.98	109.01	1552.71	-1601.56	241.88	1514.79	-1685.72	140.11	1665.87	-1702.87	249.02	1616.27	595.39	-18.03	78.24	1193.23	7.89	78.97	568.79
7.25000	-1868.76	262.54	-220.16	-1781.22	290.24	-251.37	-2724.57	235.75	202.59	-2752.90	225.29	333.28	-1181.55	10.71	124.48	-1222.31	24.12	138.06	-1390.32	-25.02	132.80	-1395.52	-32.19	197.83	-1709.57	162.87	1255.74	0.00	0.00	0.00	-1580.87	108.81	1556.53	-1589.30	240.52	1513.02	-1681.32	139.92	1664.68	-1694.66	247.30	1616.66	595.01	-18.16	78.09	1193.02	7.91	78.76	569.32
7.26000	-1871.71	263.14	-221.10	-1785.60	291.09	-251.94	-2712.47	235.03	201.61	-2739.00	225.06	332.27	-1179.40	8.82	118.46	-1218.88	22.82	132.98	-1388.06	-26.96	128.33	-1392.22	-35.22	193.63	-1703.86	162.49	1254.41	0.00	0.00	0.00	-1583.75	106.55	1550.35	-1568.27	238.99	1511.24	-1675.89	138.44	1663.59	-1686.47	245.56	1617.06	595.21	-17.34	78.36	1193.06	8.42	79.04	569.17
7.27000	-1874.57	263.69	-221.86	-1789.91	291.86	-252.30	-2700.26	234.33	200.61	-2725.02	224.85	331.24	-1181.91	8.02	111.14	-1221.06	21.41	126.77	-1385.84	-29.55	124.15	-1390.41	-36.24	188.62	-1701.11	161.60	1252.98	0.00	0.00	0.00	-1570.77	106.84	1554.15	-1575.75	237.92	1510.77	-1670.24	136.47	1662.24	-1678.28	243.80	1617.46	595.99	-17.61	78.72	1193.03	8.71	79.38	568.41
7.28000	-1877.33	264.16	-222.45	-1794.15	292.54	-252.45	-2687.97	233.67	199.61	-2710.97	224.66	330.19	-1176.97	7.03	105.57	-1218.48	20.10	121.12	-1385.25	-30.33	119.50	-1388.65	-37.93	183.94	-1690.88	160.04	1252.27	0.00	0.00	0.00	-1565.71	105.83	1550.46	-1569.18	236.83	1510.06	-1664.17	134.05	1661.02	-1670.11	242.03	1617.86	595.33	-17.71	78.60	1192.81	8.70	79.23	568.98
7.29000	-1879.99	264.57	-222.84	-1798.32	293.14	-252.38	-2675.58	233.02	198.58	-2696.86	224.49	329.11	-1177.85	7.53	98.69	-1220.13	18.85	114.66	-1384.49	-32.10	115.30	-1387.89	-39.07	179.33	-1686.02	159.34	1251.02	0.00	0.00	0.00	-1560.70	104.37	1546.60	-1559.11	235.68	1509.02	-1659.17	133.53	1659.90	-1661.95	240.24	1618.27	595.43	-17.76	78.45	1194.19	9.22	79.17	569.25
7.30000	-1882.55	264.90	-223.06	-1802.40	293.64	-252.08	-2663.10	232.41	197.55	-2682.67	224.35	328.01	-1172.57	11.00	94.04	-1217.85	19.01	108.64	-1384.92	-32.75	110.57	-1388.17	-39.22	174.43	-1682.94	158.82	1249.89	0.00	0.00	0.00	-1552.12	103.70	1550.03	-1553.44	234.01	1507.10	-1655.07	134.32	1658.88	-1653.79	238.44	1618.68	594.81	-18.36	78.09	1192.94	8.77	78.72	569.15
7.31000	-1885.00	265.16	-223.08	-1806.40	294.05	-251.56	-2650.52	231.82	196.50	-2668.42	224.22	326.88	-1177.13	11.56	86.45	-1215.15	19.51	102.94	-1385.11	-34.33	106.25	-1388.30	-39.59	169.39	-1680.10	158.57	1248.63	0.00	0.00	0.00	-1546.43	101.53	1543.87	-1544.69	233.40	1506.84	-1648.23	131.62	1657.90	-1645.65	236.63	1619.10	595.02	-17.99	78.44	1192.46	8.73	78.86	568.48
7.32000	-1887.33	265.35	-222.90	-1810.30	294.37	-250.80	-2637.84	231.26	195.45	-2654.09	224.11	325.73	-1180.25	13.22	78.82	-1219.25	20.48	95.74	-1386.79	-33.95	101.22	-1389.46	-39.70	164.14	-1668.25	157.28	1248.10	0.00	0.00	0.00	-1538.53	100.00	1547.48	-1536.61	232.11	1506.45	-1641.47	129.09	1656.73	-1637.51	234.80	1619.52	595.03	-18.56	78.02	1192.34	8.55	78.71	568.24
7.33000	-1889.54	265.47	-222.52	-1814.10	294.58	-249.81	-2625.07	230.73	194.37	-2639.69	224.03	324.56	-1183.57	14.23	70.81	-1220.93	23.02	88.81	-1388.77	-33.51	96.01	-1391.56	-38.06	158.68	-1659.84	156.07	1247.45	0.00	0.00	0.00	-1533.91	98.52	1544.21	-1537.14	231.77	1506.13	-1634.23	125.96	1655.72	-1629.39	232.95	1619.94	596.06	-18.44	78.47	1193.61	7.84	79.01	568.65
7.34000	-1891.63	265.50	-221.94	-1817.80	294.70	-248.57	-2612.20	230.23	193.29	-2625.23	223.96	323.36	-1183.72	16.53	63.49	-1223.97	25.89	81.58	-1390.44	-33.74	90.88	-1393.54	-36.57	152.74	-1655.87	155.11	1246.70	0.00	0.00	0.00	-1528.75	97.03	1541.04	-1538.06	229.83	1505.68	-1628.11	123.99	1654.43	-1621.27	231.09	1620.37	595.41	-18.12	78.35	1193.49	7.94	79.13	568.98
7.35000	-1893.59	265.45	-221.15	-1821.38	294.72	-247.09	-2599.24	229.75	192.19	-2610.69	223.92	322.13	-1189.33	18.64	54.64	-1226.41	27.65	73.98	-1391.96	-34.25	85.87	-1396.13	-34.68	146.82	-1651.04	153.24	1245.33	0.00	0.00	0.00	-1519.12	95.54	1544.53	-1527.21	226.11	1505.42	-1622.48	122.90	1653.63	-1613.17	229.22	1620.81	594.64	-18.05	78.31	1192.94	8.66	79.12	568.25
7.36000	-1895.41	265.32	-220.15	-1824.85	294.63	-245.35	-2586.18	229.31	191.08	-2596.08	223.89	320.89	-1192.39	22.59	46.65	-1233.58	30.22	65.22	-1393.91	-34.65	80.73	-1398.45	-33.68	141.11	-1642.12	152.34	1244.49	0.00	0.00	0.00	-1514.71	93.18	1539.02	-1525.65	223.95	1504.39	-1615.84	121.05	1652.58	-1605.08	227.32	1621.24	594.88	-17.80	78.39	1194.40	8.01	79.38	568.18
7.37000	-1897.10	265.11	-218.93	-1828.19	294.43	-243.36	-2573.03	228.89	189.96	-2581.40	223.89	319.61	-1194.90	30.65	41.34	-1236.81	33.18	56.80	-1395.62	-35.02	75.13	-1401.34	-32.65	135.69	-1635.81	151.77	1243.58	0.00	0.00	0.00	-1512.41	90.75	1536.93	-1513.94	223.63	1504.19	-1606.73	115.89	1651.58	-1597.00	225.42	1621.69	595.24	-17.54	78.43	1193.47	8.34	79.19	568.80
7.38000	-1898.64	264.81	-217.49	-1831.40	294.12	-241.11	-2559.77	228.50	188.82	-2566.65	223.91	318.32	-1198.17	35.34	37.72	-1243.10	36.27	51.53	-1396.93	-35.79	70.42	-1405.91	-28.39	129.69	-1634.47	149.99	1242.28	0.00	0.00	0.00	-1498.18	88.59	1535.50	-1511.14	221.23	1503.88	-1600.09	113.76	1650.58	-1588.93	223.50	1622.13	594.19	-18.16	78.33	1193.43	8.67	79.33	568.96
7.39000	-1900.03	264.43	-215.83	-1834.48	293.70	-238.59	-2546.42	228.14	187.68	-2551.83	223.95	316.99	-1196.22	39.61	37.37	-1245.05	40.14	50.68	-1398.71	-35.84	65.95	-1409.13	-26.39	124.76	-1622.47	148.78	1241.39	0.00	0.00	0.00	-1499.09	86.13	1535.40	-1496.78	219.28	1503.47	-1593.09	111.97	1649.71	-1580.87	221.56	1622.58	595.34	-17.84	78.43	1193.61	8.49	79.62	568.03
7.40000	-1901.27	263.95	-213.93	-1837.42	293.17	-235.79	-2532.97	227.80	186.51	-2536.94	224.02	315.65	-1202.61	42.29	34.47	-1244.03	43.93	49.19	-1401.36	-34.11	59.84	-1413.84	-23.36	119.21	-1614.53	146.50	1240.54	0.00	0.00	0.00	-1487.73	84.84	1534.20	-1490.66	217.37	1502.17	-1586.18	109.78	1648.77	-1572.83	219.61	1623.03	595.17	-17.81	78.35	1193.47	8.04	79.28	568.94
7.41000	-1902.36	263.38	-211.80	-1840.21	292.52	-232.72	-2519.43	227.50	185.34	-2521.98	224.10	314.27	-1203.05	44.45	33.84	-1244.78	47.02	47.03	-1403.87	-31.78	54.02	-1416.65	-20.66	113.85	-1607.32	145.45	1239.99	0.00	0.00	0.00	-1474.94	82.35	1533.43	-1492.84	214.91	1502.47	-1577.07	104.82	1647.73	-1564.80	217.64	1623.49	593.77	-17.56	77.99	1193.36	7.82	79.16	568.83
7.42000	-1903.27	262.72	-209.43	-1842.84	291.75	-229.37	-2505.78	227.23	184.15	-2506.95	224.21	312.88	-1200.45	44.35	33.35	-1245.31	50.10	44.85	-1405.68	-29.26	49.53	-1417.86	-18.39	109.63	-1602.36	144.32	1239.28	0.00	0.00	0.00	-1467.80	79.89	1532.40	-1487.62	213.45	1501.64	-1569.29	102.21	1646.80	-1556.78	215.66	1623.95	594.67	-17.76	78.29	1192.95	8.46	79.22	568.87
7.43000	-1904.02	261.97	-206.82	-1845.32	290.85	-225.74	-2492.04	226.99	182.95	-2491.85	224.34	311.45	-1203.00	46.87	31.12	-1245.46	49.85	43.82	-1406.11	-28.10	46.21	-1418.69	-16.09	106.03	-1593.67	143.00	1238.51	0.00	0.00	0.00	-1457.30	76.82	1531.04	-1474.54	211.35	1501.15	-1562.70	101.30	1646.25	-1548.77	213.66	1624.42	596.24	-17.75	78.69	1193.34	8.25	79.05	569.11
7.44000	-1904.60	261.11	-203.97	-1847.63	289.84	-221.81	-2478.19	226.77	181.74	-2476.67	224.49	310.00	-1203.44	48.19	29.89	-1248.56	49.77	41.49	-1407.06	-25.81	43.09	-1418.90	-13.63	102.39	-1586.79	140.52	1237.76	0.00	0.00	0.00	-1448.87	74.75	1530.46	-1465.24	207.26	1500.91	-1554.63	97.96	1645.45	-1540.77	211.65	1624.89	596.33	-17.84	78.79	1192.38	8.20	78.74	568.54
7.45000	-1905.00	260.16	-200.86	-1849.77	288.69	-217.59	-2464.25	226.59	180.51	-2461.43	224.67	308.53	-1203.42	47.67	29.15	-1247.51	49.88	41.41	-1408.24	-23.19	40.62	-1419.46	-11.87	99.57	-1575.34	138.67	1237.45	0.00	0.00	0.00	-1446.35	71.88	1530.01	-1444.15	205.95	1500.57	-1546.27	94.76	1644.92	-1532.79	209.62	1625.37	595.44	-18.27	78.68	1192.90	8.85	79.32	569.72
7.46000	-1905.22	259.11	-197.50	-1851.74	287.42	-213.06	-2450.21	226.44	179.27	-2446.11	224.87	307.03	-1201.38	49.07	29.34	-1250.62	50.12	41.06	-1409.48	-21.07	38.77	-1420.49	-8.91	96.41	-1565.63	136.45	1236.53	0.00	0.00	0.00	-1440.29	69.31	1530.28	-1438.92	202.55	1500.52	-1536.26	89.57	1644.12	-1524.82	207.58	1625.85	595.87	-18.18	78.61	1193.16	8.66	79.32	570.05
7.47000	-1905.26	257.95	-193.88	-1853.52	286.02	-208.24	-2436.06	226.32	178.02	-2430.72	225.09	305.50	-1202.99	48.80	27.81	-1252.19	50.63	40.23	-1409.93	-20.64	38.21	-1420.52	-7.99	94.03	-1557.20	134.50	1236.03	0.00	0.00	0.00	-1422.46	68.02	1529.07	-1429.82	199.60	1500.74	-1527.56	86.16	1643.72	-1516.86	205.52	1626.33	596.13	-17.91	78.63	1192.79	8.48	79.42	569.15
7.48000	-1905.10	256.69	-190.00	-1855.11	284.48	-203.10	-2421.82	226.23	176.75	-2415.26	225.33	303.95	-1201.87	49.74	27.27	-1246.36	52.67	40.67	-1409.97	-20.78	37.68	-1419.39	-7.77	92.82	-1552.93	132.11	1235.75	0.00	0.00	0.00	-1414.21	64.77	1528.93	-1427.58	196.29	1501.25	-1519.64	84.00	1643.41	-1508.91	203.45	1626.82	594.43	-18.14	78.11	1193.34	8.19	79.33	568.76
7.49000	-1904.74	255.32	-185.85	-1856.51	282.80	-197.64	-2407.48	226.17	175.47	-2399.73	225.60	302.37	-1201.93	49.00	26.98	-1244.41	52.90	42.03	-1410.30	-20.47	36.81	-1419.04	-7.72	91.78	-1538.65	129.47	1235.87	0.00	0.00	0.00	-1413.73	62.14	1528.97	-1420.46	192.30	1501.04	-1510.65	80.75	1643.15	-1500.98	201.36	1627.31	595.33	-17.87	78.65	1194.28	8.27	79.54	569.62
7.50000	-1904.19	253.84	-181.42	-1857.71	280.99	-191.87	-2393.03	226.15	174.18	-2384.13	225.89	300.77	-1201.22	49.13	26.77	-1244.09	53.00	42.09	-1410.04	-21.02	36.44	-1418.61	-8.09	91.85	-1534.00	127.69	1236.18	0.00	0.00	0.00	-1401.83	58.18	1528.21	-1411.97	189.83	1501.65	-1500.27	76.01	1643.44	-1493.06	199.25	1627.81	596.66	-17.78	78.85	1193.56	8.78	79.34	569.00
7.51000	-1903.42	252.25	-176.73	-1858.70	279.03	-185.77	-2378.48	226.15	172.87	-2368.45	226.20	299.14	-1201.61	49.21	26.78	-1243.85	53.22	42.55	-1409.96	-21.60	36.02	-1417.68	-9.71	92.77	-1530.62	125.56	1236.17	0.00	0.00	0.00	-1394.99	54.33	1528.16	-1402.55	186.91	1502.59	-1491.87	74.58	1644.11	-1485.16	197.13	1628.31	595.54	-17.80	78.47	1193.99	8.51	79.60	568.14
7.52000	-1902.45	250.55	-171.75	-1859.48	276.93	-179.35	-2363.84	226.19	171.55	-2352.71	226.54	297.48	-1201.09	48.72	26.90	-1248.90	51.56	39.97	-1409.92	-22.10	35.91	-1417.73	-10.16	93.13	-1522.76	122.86	1237.00	0.00	0.00	0.00	-1384.01	51.50	1527.92	-1391.16	183.43	1502.66	-1481.72	70.88	1644.70	-1477.27	194.99	1628.81	595.03	-18.01	78.42	1193.25	8.44	79.33	568.77
7.53000	-1901.26	248.74	-166.49	-1860.04	274.69	-172.58	-2349.09	226.26	170.22	-2336.89	226.91	295.80	-1203.07	48.91	26.55	-1247.45	50.74	40.36	-1409.62	-22.94	35.95	-1417.81	-10.55	93.13	-1510.46	121.19	1238.50	0.00	0.00	0.00	-1375.48	47.44	1528.28	-1374.86	190.31	1512.56	-1471.38	66.50	1645.43	-1469.40	192.84	1629.32	595.45	-17.76	78.56	1193.22	8.60	79.38	569.25
7.54000	-1899.85	246.81	-160.94	-1860.37	272.29	-165.48	-2334.23	226.36	168.87	-2321.00	227.29	294.09	-1201.24	48.54	27.24	-1250.60	49.87	39.48	-1409.98	-22.90	35.46	-1417.79	-11.07	92.97	-1498.65	118.96	1240.14	0.00	0.00	0.00	-1364.88	44.46	1528.60	-1367.94	188.88	1515.72	-1461.33	62.38	1646.21	-1461.53	190.67	1629.84	595.41	-17.73	78.64	1192.53	8.18	79.10	569.11
7.55000	-1898.22	244.76	-155.09	-1860.48	269.75	-158.04	-2319.28	226.49	167.51	-2305.04	227.70	292.35	-1203.07	49.18	26.72	-1250.54	50.86	39.60	-1409.90	-23.27	35.14	-1417.59	-11.04	92.43	-1495.71	117.11	1242.05	0.00	0.00	0.00	-1350.84	41.77	1528.89	-1354.61	184.75	1516.50	-1451.33	58.23	1646.74	-1453.69	188.49	1630.35	596.33	-17.67	78.89	1192.17	7.83	78.85	568.98
7.56000	-1896.35	242.59	-148.95	-1860.35	267.05	-150.25	-2304.22	226.66	166.13	-2289.00	228.14	290.59	-1200.96	48.94	27.01	-1245.38	50.35	42.01	-1409.86	-23.30	34.81	-1416.23	-12.71	92.81	-1489.09	115.51	1244.08	0.00	0.00	0.00	-1347.25	38.03	1529.12	-1349.35	181.16	1517.69	-1442.67	55.21	1647.64	-1445.86	186.29	1630.88	595.39	-17.47	78.65	1192.68	7.76	78.94	569.57
7.57000	-1894.25	240.30	-142.51	-1859.97	264.19	-142.10	-2289.06	226.86	164.75	-2272.90	228.60	288.80	-1202.15	48.77	26.81	-1244.95	50.64	42.03	-1409.61	-23.48	34.78	-1416.18	-12.31	92.62	-1475.91	113.70	1246.02	0.00	0.00	0.00	-1344.93	33.66	1529.76	-1340.47	178.05	1518.52	-1433.61	51.61	1648.52	-1438.04	184.07	1631.40	595.11	-17.90	78.44	1192.72	8.11	79.16	569.00
7.58000	-1891.92	237.88	-135.76	-1859.35	261.18	-133.60	-2273.79	227.09	163.34	-2256.72	229.08	286.98	-1198.92	49.78	27.20	-1245.05	50.84	41.95	-1409.91	-22.72	34.53	-1416.91	-10.94	92.11	-1472.68	111.75	1247.23	0.00	0.00	0.00	-1333.45	30.04	1530.12	-1328.93	174.63	1519.46	-1424.23	47.37	1649.24	-1430.24	181.84	1631.94	594.55	-17.50	78.27	1193.37	8.23	79.02	569.39
7.59000	-1889.33	235.34	-128.71	-1858.48	258.01	-124.73	-2258.42	227.36	161.93	-2240.47	229.59	285.14	-1200.91	49.15	26.95	-1244.56	51.89	42.21	-1409.90	-22.54	34.77	-1415.67	-12.04	92.47	-1464.07	109.89	1248.64	0.00	0.00	0.00	-1332.83	26.67	1530.88	-1321.21	171.25	1520.93	-1415.09	43.68	1650.25	-1422.45	179.59	1632.47	594.99	-18.22	78.15	1193.20	8.19	79.24	568.60
7.60000	-1886.50	232.67	-121.34	-1857.34	254.67	-115.49	-2242.95	227.66	160.50	-2224.15	230.12	283.26	-1202.75	49.72	26.63	-1244.85	51.70	42.04	-1409.59	-22.77	35.12	-1416.18	-10.82	91.72	-1457.51	107.48	1249.83	0.00	0.00	0.00	-1315.93	23.31	1531.04	-1308.60	167.99	1521.96	-1407.33	41.47	1651.24	-1414.68	177.33	1633.01	594.08	-18.29	78.02	1193.36	7.87	79.24	568.41
7.61000	-1883.42	229.87	-113.65	-1855.94	251.17	-105.88	-2227.37	227.99	159.06	-2207.75	230.68	281.36	-1201.72	49.76	26.56	-1244.77	52.16	42.08	-1409.76	-22.48	35.08	-1415.71	-11.19	91.94	-1452.91	105.33	1250.88	0.00	0.00	0.00	-1300.66	20.24	1531.74	-1303.60	164.50	1523.42	-1399.50	38.95	1652.23	-1406.92	175.05	1633.56	593.74	-18.32	78.09	1193.62	8.16	79.44	569.19
7.62000	-1880.07	226.94	-105.64	-1854.27	247.50	-95.90	-2211.69	228.36	157.60	-2191.29	231.27	279.44	-1203.62	49.33	26.19	-1245.32	51.68	41.68	-1409.39	-22.96	35.17	-1415.76	-10.54	91.39	-1444.02	104.23	1251.87	0.00	0.00	0.00	-1299.37	17.68	1532.77	-1293.62	161.59	1524.49	-1391.83	36.47	1653.05	-1399.18	172.75	1634.11	594.75	-17.74	78.48	1192.79	8.50	79.26	568.65
7.63000	-1876.46	223.88	-97.30	-1852.32	243.66	-85.53	-2195.90	228.76	156.13	-2174.75	231.88	277.48	-1200.38	49.67	26.76	-1245.32	51.91	41.63	-1409.53	-22.71	34.84	-1415.16	-11.23	91.53	-1437.38	101.47	1252.65	0.00	0.00	0.00	-1298.11	13.86	1534.25	-1287.36	159.53	1525.74	-1382.21	31.12	1653.68	-1391.46	170.44	1634.66	595.84	-17.72	78.62	1192.64	8.25	79.24	569.51
7.64000	-1872.59	220.68	-88.64	-1850.09	239.65	-74.77	-2180.01	229.20	154.65	-2158.13	232.51	275.50	-1199.74	49.99	27.02	-1245.36	52.02	41.66	-1409.70	-22.57	34.45	-1415.28	-11.14	91.06	-1421.93	107.40	1256.00	0.00	0.00	0.00	-1278.89	11.30	1534.73	-1280.11	156.53	1526.55	-1374.47	28.64	1654.57	-1383.75	168.11	1635.22	595.30	-17.60	78.46	1193.33	8.69	79.51	569.15
7.65000	-1868.44	217.34	-79.64	-1847.57	235.46	-63.63	-2164.01	229.67	153.15	-2141.45	233.18	273.49	-1205.46	49.56	25.98	-1245.61	51.72	41.45	-1409.60	-22.86	34.35	-1414.94	-11.48	90.95	-1413.95	107.52	1257.15	0.00	0.00	0.00	-1280.66	8.24	1535.65	-1270.80	154.03	1527.58	-1367.15	26.65	1655.20	-1376.06	165.77	1635.78	597.35	-18.38	78.95	1192.82	8.60	79.33	569.78
7.66000	-1864.01	213.86	-70.30	-1844.75	231.09	-52.08	-2147.90	230.18	151.64	-2124.69	233.86	271.45	-1201.96	49.57	26.78	-1245.08	52.48	41.74	-1409.78	-22.81	34.11	-1414.83	-11.41	90.66	-1405.94	105.27	1257.53	0.00	0.00	0.00	-1276.73	5.96	1536.44	-1263.13	151.78	1528.73	-1359.85	24.39	1655.66	-1368.89	163.03	1636.59	596.05	-18.32	78.55	1193.37	8.11	79.08	569.32
7.67000	-1859.31	210.25	-60.61	-1841.63	226.54	-40.14	-2131.69	230.72	150.11	-2107.86	234.58	269.39	-1203.85	49.48	26.20	-1245.61	51.92	41.60	-1409.57	-23.23	34.15	-1414.51	-11.94	90.68	-1402.96	103.92	1258.02	0.00	0.00	0.00	-1258.59	4.72	1536.61	-1256.37	150.11	1529.45	-1353.10	23.11	1656.13	-1361.26	160.98	1637.22	596.38	-17.56	78.77	1193.99	8.74	79.36	569.22
7.68000	-1854.31	206.49	-50.58	-1838.20	221.82	-27.78	-2115.37	231.30	148.57	-2090.95	235.32	267.29	-1202.13	50.08	26.90	-1245.55	52.17	41.55	-1409.53	-23.26	34.06	-1414.41	-11.87	90.42	-1391.03	102.88	1258.42	0.00	0.00	0.00	-1253.51	3.63	1537.10	-1250.45	148.13	1530.08	-1345.18	19.54	1656.43	-1353.95	158.99	1637.80	595.45	-18.21	78.43	1192.89	8.77	79.55	568.88
7.69000	-1849.02	202.58	-40.20	-1834.46	216.90	-15.02	-2098.95	231.91	147.01	-2073.97	236.08	265.17	-1203.35	50.22	26.72	-1245.59	52.34	41.48	-1409.74	-22.99	33.96	-1414.62	-11.68	90.21	-1384.67	101.02	1258.80	0.00	0.00	0.00	-1249.60	1.07	1537.16	-1247.30	145.02	1530.87	-1338.08	17.36	1656.59	-1347.00	156.77	1638.21	595.30	-18.47	78.54	1193.04	8.61	79.57	568.11
7.70000	-1843.44	198.53	-29.46	-1830.40	211.80	-1.84	-2082.41	232.56	145.45	-2056.92	236.88	263.02	-1201.35	50.07	26.85	-1245.68	52.40	41.49	-1409.52	-23.29	34.11	-1413.60	-12.93	90.62	-1379.94	99.50	1259.01	0.00	0.00	0.00	-1244.54	-1.88	1537.06	-1237.78	144.58	1530.87	-1332.03	16.97	1656.82	-1340.13	154.59	1638.59	596.22	-18.16	78.79	1192.95	8.15	79.27	569.53
7.71000	-1837.55	194.33	-18.37	-1826.02	206.51	11.76	-2065.77	233.24	143.86	-2039.80	237.70	260.84	-1201.91	49.80	27.02	-1245.85	52.40	41.40	-1409.85	-22.76	33.89	-1414.17	-11.79	90.06	-1373.60	98.30	1259.45	0.00	0.00	0.00	-1232.15	-1.89	1536.70	-1228.42	142.44	1530.94	-1324.51	13.93	1656.61	-1333.53	152.44	1638.95	594.60	-18.04	78.17	1193.56	8.10	79.21	569.50
7.72000	-1831.36	189.98	-6.90	-1821.30	201.03	25.79	-2049.03	233.97	142.27	-2022.60	238.54	258.63	-1201.73	49.73	27.05	-1245.85	52.65	41.38	-1410.12	-22.15	33.56	-1414.63	-10.79	89.69	-1365.10	96.98	1259.91	0.00	0.00	0.00	-1229.48	-3.88	1536.52	-1224.27	140.97	1531.02	-1318.42	12.86	1656.68	-1327.12	150.59	1639.33	594.44	-18.14	78.25	1193.24	8.09	79.36	569.89
7.73000	-1824.85	185.48	4.93	-1816.25	195.35	40.24	-2032.17	234.72	140.66	-2005.33	239.42	256.39	-1202.19	49.31	26.66	-1246.31	52.11	41.09	-1409.71	-22.79	33.91	-1413.90	-11.51	90.02	-1363.81	96.48	1260.11	0.00	0.00	0.00	-1217.64	-4.32	1535.71	-1220.21	139.23	1530.82	-1312.11	11.48	1656.65	-1320.69	149.17	1639.57	595.85	-18.15	78.52	1192.90	9.12	79.10	569.58
7.74000	-1818.03	180.82	17.13	-1810.86	189.47	55.14	-2015.20	235.52	139.03	-1987.99	240.32	254.13	-1202.23	50.01	26.90	-1246.10	52.57	41.28	-1409.73	-22.64	33.87	-1413.03	-12.69	90.54	-1356.91	95.69	1260.41	0.00	0.00	0.00	-1217.85	-6.18	1535.92	-1214.38	138.30	1530.66	-1305.59	9.38	1656.55	-1314.97	147.29	1639.88	594.76	-17.36	78.29	1193.32	8.60	79.28	568.77
7.75000	-1810.89	176.00	29.71	-1805.11	183.40	70.47	-1998.13	236.35	137.39	-1970.57	241.25	251.83	-1201.51	49.94	26.76	-1245.91	52.71	41.28	-1409.94	-22.38	33.74	-1412.78	-13.09	90.58	-1353.47	94.17	1260.67	0.00	0.00	0.00	-1211.12	-7.27	1535.65	-1207.52	137.06	1530.37	-1299.73	8.44	1656.53	-1308.85	146.22	1639.95	594.75	-17.66	78.29	1193.84	8.61	79.54	568.21
7.76000	-1803.42	171.03	42.67	-1790.98	177.06	84.38	-1980.94	237.22	135.74	-1953.08	242.20	249.51	-1201.18	50.12	26.95	-1245.99	52.77	41.23	-1409.54	-22.96	33.97	-1412.86	-12.52	90.29	-1346.12	93.00	1260.88	0.00	0.00	0.00	-1206.76	-7.81	1535.44	-1203.64	136.11	1530.23	-1293.66	6.99	1656.46	-1303.03	145.10	1640.06	595.52	-17.85	78.44	1193.88	7.99	79.26	568.92
7.77000	-1795.63	165.90	56.01	-1784.65	171.95	98.52	-1963.65	238.13	134.07	-1935.51	243.18	247.15	-1203.16	49.34	26.28	-1245.91	52.96	41.22	-1409.61	-22.85	33.98	-1413.95	-10.81	89.50	-1342.80	92.75	1261.35	0.00	0.00	0.00	-1195.23	-8.58	1534.28	-1196.75	135.34	1529.92	-1288.21	6.61	1656.44	-1297.34	144.48	1640.23	595.30	-17.77	78.29	1193.19	8.35	79.20	568.36
7.78000	-1787.49	160.61	69.75	-1789.33	167.51	112.01	-1946.25	239.07	132.38	-1917.88	244.20	244.77	-1203.39	49.68	26.52	-1245.68	53.30	41.25	-1409.99	-22.15	33.81	-1412.96	-12.12	90.39	-1338.66	91.75	1261.73	0.00	0.00	0.00	-1194.95	-9.24	1534.31	-1192.80	135.50	1529.72	-1282.24	5.31	1656.30	-1291.79	144.44	1640.39	594.70	-17.23	78.05	1193.04	8.63	79.12	569.73
7.79000	-1779.03	155.15	83.88	-1790.94	159.15	125.03	-1928.73	240.05	130.69	-1900.16	245.24	242.36	-1204.05	49.37	25.97	-1245.55	53.63	41.33	-1409.83	-22.40	33.96	-1412.90	-11.87	90.40	-1334.14	91.34	1262.00	0.00	0.00	0.00	-1191.34	-9.32	1534.66	-1187.86	135.06	1529.82	-1277.78	5.90	1656.64	-1286.82	143.96	1640.52	594.80	-17.57	78.25	1192.47	8.26	78.85	570.85
7.80000	-1776.52	147.02	98.27	-1786.31	154.48	138.74	-1911.11	241.08	128.98	-1882.38	246.30	239.92	-1202.67	49.46	26.30	-1245.86	53.05	41.09	-1409.67	-22.62	34.16	-1412.59	-12.46	90.70	-1329.56	90.83	1262.22	0.00	0.00	0.00	-1186.07	-9.47	1534.36	-1182.77	134.88	1529.74	-1272.82	5.70	1656.83	-1281.99	143.93	1640.70	595.21	-17.97	78.48	1193.72	7.79	79.30	569.15
7.81000	-1781.23	140.73	109.85	-1778.29	146.66	155.42	-1893.37	242.13	127.25	-1864.52	247.40	237.45	-1202.18	49.71	26.45	-1245.78	53.02	40.85	-1409.58	-22.56	34.28	-1412.75	-11.71	90.34	-1325.88	90.54	1262.57	0.00	0.00	0.00	-1181.63	-9.82	1534.72	-1173.40	134.99	1529.65	-1268.11	5.72	1657.20	-1277.72	143.63	1641.03	594.90	-17.78	78.45	1194.19	8.03	79.36	568.64
7.82000	-1755.70	135.76	126.38	-1752.37	143.00	174.29	-1875.52	243.23	125.51	-1846.58	248.52	234.95	-1202.98	49.48	26.18	-1246.18	52.41	40.54	-1409.79	-22.31	34.25	-1412.90	-11.34	90.19	-1323.32	90.00	1262.78	0.00	0.00	0.00	-1179.72	-9.64	1535.13	-1170.04	135.70	1529.88	-1263.36	5.94	1657.73	-1273.85	143.35	1641.32	595.20	-18.04	78.29	1193.78	8.56	79.36	569.55
7.83000	-1748.58	130.63	139.68	-1767.76	138.67	184.61	-1857.57	244.37	123.75	-1828.57	249.68	232.41	-1203.53	49.68	26.10	-1245.70	53.01	40.82	-1409.91	-22.09	34.28	-1413.06	-10.79	90.13	-1319.72	88.55	1263.16	0.00	0.00	0.00	-1174.57	-8.94	1535.64	-1167.80	135.52	1530.37	-1259.11	6.48	1658.32	-1269.93	143.56	1641.74	595.37	-17.97	78.28	1193.11	8.12	79.22	569.28
7.84000	-1731.44	127.03	155.17	-1751.76	135.69	199.69	-1839.50	245.54	121.98	-1810.49	250.86	229.85	-1200.08	49.99	26.60	-1245.83	52.79	40.68	-1409.82	-22.18	34.45	-1412.76	-11.19	90.34	-1315.03	87.85	1263.46	0.00	0.00	0.00	-1166.43	-8.19	1536.48	-1166.02	135.97	1531.26	-1254.76	6.80	1659.07	-1266.03	144.20	1642.14	595.11	-18.20	78.28	1192.57	7.94	79.20	568.81
7.85000	-1744.55	123.24	164.00	-1762.81	131.11	209.70	-1821.31	246.76	120.20	-1792.33	252.07	227.26	-1202.79	48.96	26.31	-1246.25	52.10	40.43	-1409.73	-22.21	34.61	-1411.89	-12.22	90.79	-1309.32	88.19	1264.02	0.00	0.00	0.00	-1158.73	-6.68	1537.31	-1162.03	137.61	1531.65	-1250.76	7.48	1659.71	-1262.07	145.33	1642.55	595.89	-17.90	78.65	1193.17	8.06	79.35	569.52
7.86000	-1724.00	120.79	177.04	-1744.16	128.19	221.96	-1803.02	248.01	118.40	-1774.10	253.31	224.64	-1202.59	49.58	26.38	-1245.97	52.52	40.60	-1409.63	-22.36	34.76	-1411.66	-12.34	90.98	-1305.92	87.82	1264.46	0.00	0.00	0.00	-1161.66	-6.22	1538.87	-1155.80	138.09	1532.35	-1246.63	8.31	1660.51	-1258.26	146.45	1643.00	595.00	-18.25	78.20	1192.93	8.45	79.18	568.24
7.87000	-1712.15	117.80	186.69	-1735.95	126.14	231.42	-1784.61	249.31	116.58	-1755.79	254.58	221.99	-1205.08	49.79	25.47	-1245.56	53.07	40.78	-1409.53	-22.53	35.02	-1412.28	-11.37	90.80	-1300.72	87.31	1264.84	0.00	0.00	0.00	-1154.27	-5.76	1539.61	-1152.85	138.98	1533.36	-1241.99	8.16	1661.35	-1254.55	147.64	1643.60	595.55	-18.05	78.42	1193.32	7.82	78.92	568.95
7.88000	-1696.42	116.82	195.78	-1715.88	125.98	240.15	-1766.09	250.64	114.75	-1737.41	255.88	219.31	-1201.33	49.53	26.41	-1245.78	52.64	40.66	-1409.63	-22.41	35.05	-1411.25	-12.89	91.43	-1299.30	87.32	1265.26	0.00	0.00	0.00	-1149.10	-4.98	1541.18	-1150.17	140.12	1534.14	-1239.06	10.27	1662.37	-1251.29	148.39	1644.14	595.51	-17.56	78.70	1193.44	8.04	78.99	568.89
7.89000	-1687.43	114.64	202.15	-1685.63	124.54	250.04	-1747.46	252.01	112.91	-1718.96	257.20	216.60	-1201.55	49.28	26.58	-1245.98	52.31	40.52	-1409.84	-22.05	34.91	-1411.85	-11.83	91.09	-1294.91	87.13	1265.95	0.00	0.00	0.00	-1143.21	-3.98	1542.70	-1149.02	141.19	1535.34	-1235.14	10.46	1663.41	-1248.36	148.76	1644.96	595.68	-18.25	78.44	1192.84	8.39	78.80	569.41
7.90000	-1662.92	115.01	208.41	-1696.78	124.11	250.49	-1728.71	253.43	111.05	-1700.43	258.56	213.85	-1202.92	48.82	26.13	-1245.31	53.40	41.04	-1409.88	-21.95	34.88	-1412.27	-11.49	90.89	-1291.18	86.75	1266.33	0.00	0.00	0.00	-1142.66	-2.36	1543.71	-1146.95	141.70	1536.35	-1230.97	10.82	1664.39	-1245.58	148.87	1645.67	596.50	-18.11	78.62	1192.82	8.02	79.19	569.21
7.91000	-1662.03	112.33	221.28	-1671.84	123.80	262.32	-1709.85	254.88	109.18	-1681.82	259.95	211.08	-1203.98	48.89	25.64	-1245.66	52.81	40.82	-1409.71	-22.28	35.09	-1411.54	-12.45	91.60	-1283.92	87.24	1266.82	0.00	0.00	0.00	-1138.54	-1.89	1545.11	-1142.75	142.62	1537.97	-1227.67	12.29	1665.32	-1242.30	149.80	1646.44	595.59	-17.98	78.42	1192.76	8.14	79.32	568.29
7.92000	-1641.08	113.97	222.56	-1656.27	124.53	263.56	-1690.87	256.38	107.29	-1663.14	261.37	208.27	-1201.48	49.91	26.30	-1245.69	52.74	40.78	-1409.96	-21.82	34.90	-1411.83	-11.95	91.10	-1280.99	86.96	1267.21	0.00	0.00	0.00	-1131.50	-0.20	1546.50	-1137.16	143.69	1539.22	-1224.69	14.60	1666.40	-1239.19	150.47	1647.16	596.01	-18.11	78.52	1192.70	7.97	79.06	568.73
7.93000	-1625.03	116.82	221.05	-1628.54	126.06	264.19	-1671.78	257.91	105.38	-1644.39	262.82	205.44	-1204.45	49.85	25.56	-1245.67	52.57	40.73	-1409.65	-22.35	35.19	-1411.68	-11.87	91.19	-1274.92	87.30	1267.54	0.00	0.00	0.00	-1126.89	0.84	1547.58	-1133.64	144.98	1540.32	-1220.32	14.38	1667.03	-1236.03	151.28	1647.88	596.02	-18.09	78.75	1192.88	8.74	79.03	568.90
7.94000	-1603.85	120.70	218.21	-1614.71	129.00	260.80	-1652.57	259.49	103.46	-1625.56	264.29	202.57	-1202.06	49.33	26.42	-1245.87	52.15	40.58	-1409.84	-22.10	35.17	-1411.35	-12.37	91.51	-1271.21	87.91	1267.69	0.00	0.00	0.00	-1126.01	2.38	1548.86	-1129.62	145.64	1541.51	-1217.02	15.93	1667.77	-1232.63	152.03	1648.43	596.27	-17.56	78.83	1192.61	8.12	78.84	569.02
7.95000	-1586.03	125.35	213.13	-1597.91	131.87	255.76	-1633.25	261.11	101.53	-1606.65	265.80	199.67	-1200.84	49.78	26.62	-1245.73	52.44	40.75	-1409.86	-22.00	35.21	-1411.28	-12.30	91.56	-1265.15	88.08	1267.79	0.00	0.00	0.00	-1125.08	2.34	1550.10	-1129.45	146.86	1542.73	-1213.01	16.84	1668.38	-1229.29	152.86	1648.98	595.48	-17.73	78.49	1193.02	8.42	79.05	568.48
7.96000	-1561.83	131.31	206.96	-1582.35	138.54	247.77	-1613.81	262.77	99.58	-1587.67	267.34	196.74	-1202.15	49.41	26.50	-1245.86	52.23	40.73	-1409.77	-22.09	35.39	-1411.92	-11.11	91.35	-1261.91	88.47	1267.65	0.00	0.00	0.00	-1114.31	4.03	1550.94	-1123.36	147.91	1543.36	-1208.55	16.70	1668.86	-1225.34	154.32	1649.32	595.09	-17.53	78.12	1193.51	8.97	79.32	568.85
7.97000	-1538.89	138.32	187.33	-1552.02	143.40	234.07	-1594.26	264.47	97.62	-1568.61	268.91	193.78	-1199.62	50.10	26.82	-1246.10	51.91	40.53	-1409.69	-22.07	35.51	-1411.59	-11.23	91.36	-1256.28	88.90	1267.78	0.00	0.00	0.00	-1112.25	5.89	1551.95	-1119.96	150.16	1543.89	-1205.25	19.20	1669.53	-1221.71	155.35	1649.50	594.89	-17.32	78.19	1192.84	8.69	79.09	569.35
7.98000	-1509.22	145.58	179.59	-1533.75	148.77	224.06	-1574.59	266.22	95.64	-1549.48	270.51	190.79	-1199.20	49.94	27.20	-1246.25	51.80	40.53	-1409.77	-21.99	35.63	-1411.38	-11.64	91.49	-1250.55	89.06	1267.68	0.00	0.00	0.00	-1108.05	7.11	1552.46	-1116.04	151.15	1544.39	-1200.96	19.87	1669.76	-1217.72	156.86	1649.59	596.51	-17.95	78.66	1193.61	8.54	79.47	568.79
7.99000	-1480.18	153.31	170.78	-1496.12	155.42	216.83	-1554.80	268.01	93.64	-1530.28	272.15	187.76	-1203.15	49.33	26.55	-1246.47	51.67	40.47	-1410.02	-21.56	35.49	-1411.12	-12.10	91.82	-1246.40	89.46	1267.68	0.00	0.00	0.00	-1100.02	8.59	1552.70	-1111.70	151.99	1544.27	-1196.98	21.27	1669.97	-1214.17	157.62	1649.70	594.93	-17.98	78.33	1194.06	8.76	79.38	568.28
8.00000	-1460.76	159.50	159.32	-1491.87	161.76	201.68	-1534.90	269.84	91.63	-1510.99	273.81	184.71	-1200.09	50.14	26.95	-1246.74	51.31	40.30	-1409.95	-21.66	35.72	-1410.99	-12.35	91.82	-1241.66	90.38	1267.70	0.00	0.00	0.00	-1097.21	9.64	1553.16	-1106.77	152.94	1544.39	-1192.68	22.47	1670.26	-1210.11	159.04	1649.77	595.24	-17.62	78.61	1193.54	8.34	79.40	568.43
8.01000	-1439.39	166.61	147.56	-1468.17	166.03	189.69	-1514.88	271.71	89.61	-1491.64	275.51	181.62	-1203.50	50.45	26.45	-1246.25	52.16	40.69	-1410.17	-21.35	35.60	-1411.58	-11.44	91.50	-1240.93	90.47	1267.75	0.00	0.00	0.00	-1089.49	11.10	1553.21	-1103.02	154.98	1544.15	-1188.12	23.50	1670.34	-1205.79	160.80	1649.53	594.69	-17.30	78.63	1193.15	7.73	79.05	568.78
8.02000	-1414.83	174.34	146.72	-1454.54	174.19	174.96	-1494.74	273.62	87.57	-1472.20	277.23	178.50	-1203.66	49.02	26.47	-1246.10	52.34	40.75	-1410.05	-21.50	35.80	-1411.26	-11.60	91.67	-1233.84	90.68	1267.89	0.00	0.00	0.00	-1091.31	13.16	1553.62	-1097.88	156.16	1544.03	-1183.43	24.50	1670.37	-1201.89	161.72	1649.32	594.56	-17.30	78.41	1193.67	8.40	79.46	568.29
8.03000	-1385.91	181.30	135.65	-1413.59	179.39	172.59	-1474.49	275.58	85.51	-1452.69	278.99	175.35	-1201.56	49.55	26.77	-1245.74	52.86	40.95	-1410.35	-20.94	35.66	-1410.94	-11.87	92.09	-1229.27	90.93	1268.04	0.00	0.00	0.00	-1085.90	13.87	1553.47	-1094.26	157.53	1543.57	-1179.58	26.91	1670.42	-1197.62	163.37	1648.97	595.75	-17.30	78.46	1192.63	9.15	79.34	569.22
8.04000	-1355.34	188.09	125.26	-1388.02	186.17	159.69	-1454.11	277.59	83.44	-1433.11	280.78	172.16	-1200.23	49.88	27.22	-1246.33	51.85	40.54	-1410.05	-21.44	36.04	-1410.59	-11.96	92.20	-1225.88	91.58	1268.08	0.00	0.00	0.00	-1086.66	15.16	1553.42	-1087.91	159.11	1542.99	-1175.45	29.34	1670.43	-1193.30	165.15	1648.62	595.31	-17.25	78.60	1193.24	8.50	79.17	569.11
8.05000	-1323.70	199.74	117.89	-1357.25	193.60	147.97	-1433.62	279.63	81.35	-1413.45	282.60	168.95	-1201.03	49.98	27.17	-1246.08	52.10	40.46	-1409.98	-21.30	36.07	-1410.24	-12.37	92.45	-1220.27	92.44	1268.19	0.00	0.00	0.00	-1077.94	17.19	1553.43	-1088.67	160.19	1542.78	-1170.18	29.90	1670.36	-1188.84	167.12	1648.10	595.07	-17.47	78.46	1193.76	8.54	79.41	569.11
8.06000	-1292.94	205.96	107.76	-1330.90	205.47	136.76	-1413.01	281.72	79.25	-1393.71	284.46	165.70	-1201.30	50.35	27.24	-1245.74	52.71	40.69	-1410.10	-21.01	36.16	-1410.85	-11.18	91.93	-1216.37	92.25	1268.07	0.00	0.00	0.00	-1076.07	19.00	1553.30	-1084.41	161.84	1542.22	-1165.66	31.46	1670.42	-1185.06	168.10	1647.81	595.59	-18.08	78.28	1193.32	8.94	79.27	567.01
8.07000	-1261.47	213.61	98.43	-1298.47	212.60	125.88	-1392.28	283.86	77.13	-1373.90	286.35	162.41	-1202.69	50.02	26.99	-1246.55	51.46	40.14	-1410.46	-20.32	36.08	-1411.43	-10.59	91.94	-1213.84	92.73	1268.06	0.00	0.00	0.00	-1072.67	20.09	1553.23	-1077.82	163.97	1541.78	-1160.87	32.70	1670.11	-1180.82	169.77	1647.30	595.88	-18.36	78.45	1192.57	8.48	79.52	568.12
8.08000	-1230.06	220.87	89.30	-1271.15	219.38	114.38	-1371.43	286.03	75.00	-1354.01	288.27	159.10	-1202.44	49.35	27.10	-1246.24	51.98	40.32	-1410.65	-20.10	36.15	-1410.83	-11.17	92.20	-1210.69	93.79	1267.93	0.00	0.00	0.00	-1061.60	21.50	1552.82	-1073.00	165.38	1541.11	-1157.03	35.62	1670.04	-1176.44	171.48	1646.86	594.37	-18.38	78.10	1193.06	8.39	79.32	569.17
8.09000	-1198.48	228.98	81.84	-1238.56	225.32	104.63	-1350.46	288.26	72.85	-1334.04	290.22	155.75	-1202.50	49.08	27.22	-1246.71	51.32	40.11	-1410.40	-20.45	36.43	-1410.78	-10.75	92.13	-1203.84	93.87	1267.70	0.00	0.00	0.00	-1055.87	23.36	1552.91	-1069.00	167.53	1540.62	-1152.53	37.63	1669.89	-1172.11	173.38	1646.35	594.72	-18.14	78.25	1193.39	8.02	79.42	569.32
8.10000	-1164.30	235.45	76.35	-1210.47	231.40	95.01	-1329.37	290.52	70.68	-1314.00	292.20	152.37	-1201.93	48.33	27.56	-1247.36	50.22	39.79	-1410.36	-20.33	36.40	-1411.18	-10.14	92.09	-1198.15	94.31	1267.45	0.00	0.00	0.00	-1056.62	24.98	1553.09	-1062.77	169.35	1540.51	-1147.86	38.72	1669.84	-1168.18	174.70	1645.86	594.46	-17.80	78.30	1193.15	8.60	79.24	569.34
8.11000	-1131.04	242.73	72.00	-1178.77	239.35	87.74	-1308.16	292.84	68.50	-1293.88	294.22	148.96	-1202.82	47.56	27.65	-1249.85	45.59	38.52	-1410.09	-20.60	36.68	-1410.48	-10.85	92.36	-1194.61	95.02	1267.05	0.00	0.00	0.00	-1050.87	26.74	1553.15	-1061.61	170.74	1540.35	-1143.75	41.21	1669.66	-1163.98	176.36	1645.29	593.77	-17.80	78.10	1192.97	8.84	78.98	569.08
8.12000	-1098.85	248.68	69.47	-1138.46	245.39	84.52	-1286.83	295.20	66.31	-1273.69	296.27	145.51	-1200.55	47.80	27.65	-1251.05	44.33	37.78	-1410.42	-20.05	36.47	-1410.95	-10.16	92.13	-1189.82	96.47	1266.45	0.00	0.00	0.00	-1045.28	28.23	1553.11	-1057.19	172.52	1540.17	-1139.22	42.64	1669.21	-1159.84	178.18	1644.75	593.78	-17.94	77.91	1193.10	8.16	79.02	568.54
8.13000	-1066.04	254.78	68.99	-1113.20	252.06	79.85	-1265.37	297.60	64.10	-1253.42	298.36	142.03	-1200.30	47.17	27.79	-1252.63	43.91	36.65	-1410.84	-19.50	36.43	-1410.52	-10.46	92.42	-1183.60	96.97	1266.17	0.00	0.00	0.00	-1044.85	29.70	1553.09	-1056.90	173.90	1539.90	-1134.85	44.24	1668.85	-1155.55	179.97	1644.16	594.19	-17.80	78.21	1192.58	8.74	78.97	569.04
8.14000	-1036.96	259.92	70.50	-1081.90	258.00	78.85	-1243.80	300.05	61.87	-1233.07	300.48	138.52	-1200.94	41.77	26.32	-1254.49	44.22	35.21	-1410.33	-19.89	36.82	-1410.65	-9.78	92.29	-1179.62	97.23	1265.64	0.00	0.00	0.00	-1037.20	32.31	1553.09	-1050.88	174.61	1539.62	-1130.81	46.16	1668.61	-1151.46	181.41	1643.67	594.03	-18.00	77.96	1192.52	8.53	78.92	568.89
8.15000	-1008.89	264.89	74.77	-1053.91	263.54	80.55	-1222.11	302.54	59.62	-1212.64	302.63	134.97	-1202.06	41.41	25.78	-1256.52	45.12	33.56	-1410.15	-20.06	37.15	-1409.69	-10.64	93.02	-1173.23	99.10	1265.08	0.00	0.00	0.00	-1034.60	33.82	1552.91	-1042.46	177.09	1539.06	-1126.48	48.04	1668.09	-1147.08	183.12	1643.12	595.39	-17.56	78.56	1193.46	8.19	79.29	568.70
8.16000	-981.14	268.74	80.94	-1029.62	267.28	83.49	-1200.28	305.09	57.36	-1190.08	305.22	127.36	-1199.14	41.53	26.36	-1258.63	46.47	31.77	-1410.64	-19.18	37.00	-1410.10	-9.75	93.14	-1167.71	100.34	1264.41	0.00	0.00	0.00	-1034.10	35.31	1552.79	-1042.10	178.91	1539.11	-1121.96	50.03	1667.75	-1142.67	185.01	1642.46	594.99	-17.48	78.24	1192.63	8.15	79.39	569.68
8.17000	-955.60	272.79	88.10	-1004.85	266.56	87.37	-1171.84	312.91	53.39	-1168.61	307.59	122.13	-1205.99	41.91	24.44	-1260.71	48.16	29.94	-1410.44	-19.32	37.38	-1410.43	-8.94	93.03	-1164.49	102.03	1263.74	0.00	0.00	0.00	-1021.31	37.21	1552.01	-1034.95	181.34	1538.57	-1117.69	52.03	1667.41	-1138.65	186.25	1641.95	593.59	-17.62	78.00	1192.61	8.74	79.35	568.55
8.18000	-934.25	275.06	94.91	-979.84	269.13	93.20	-1146.59	317.63	50.66	-1147.22	310.90	119.03	-1201.72	41.73	25.01	-1262.65	50.04	28.15	-1410.50	-18.88	37.51	-1409.76	-9.67	93.97	-1159.08	102.93	1263.20	0.00	0.00	0.00	-1021.63	39.02	1552.06	-1026.40	182.73	1537.81	-1113.07	53.69	1666.74	-1133.68	188.94	1641.21	594.25	-17.43	78.45	1193.82	8.20	79.13	568.86
8.19000	-915.16	277.22	101.06	-955.85	273.05	101.32	-1125.60	317.94	47.81	-1128.56	312.52	116.72	-1204.73	41.48	23.91	-1264.36	52.00	26.50	-1410.13	-19.03	38.12	-1409.46	-9.25	94.40	-1154.12	104.38	1262.60	0.00	0.00	0.00	-1014.51	41.36	1551.78	-1024.44	184.26	1537.34	-1109.06	56.14	1666.16	-1129.14	191.04	1640.52	595.66	-17.97	78.59	1194.12	8.17	79.16	569.09
8.20000	-894.40	278.95	106.72	-936.57	273.03	106.06	-1105.99	318.88	46.63	-1110.89	314.17	115.64	-1200.19	41.67	24.75	-1265.73	53.89	25.08	-1410.62	-17.98	38.29	-1409.01	-8.69	94.55	-1150.69	106.62	1262.01	0.00	0.00	0.00	-1012.28	43.43	1551.63	-1020.58	186.40	1536.77	-1105.23	59.52	1665.87	-1124.50	193.47	1639.76	595.44	-18.06	78.37	1193.15	8.66	79.13	569.10
8.21000	-880.08	280.16	109.93	-920.28	273.63	108.87	-1089.28	319.01	45.51	-1094.86	316.21	115.41	-1200.69	41.72	24.18	-1266.66	55.59	23.96	-1410.38	-17.87	38.92	-1409.05	-7.96	95.09	-1140.88	107.86	1261.64	0.00	0.00	0.00	-1008.79	45.09	1551.17	-1016.48	188.59	1536.06	-1100.65	61.02	1665.26	-1119.51	196.28	1638.99	594.87	-18.36	78.37	1193.08	8.88	79.21	568.47
8.22000	-864.74	280.96	112.04	-906.55	275.35	109.57	-1073.88	320.04	45.37	-1081.16	316.92	114.96	-1205.03	42.28	22.85	-1267.05	56.96	23.25	-1410.30	-17.40	39.56	-1408.05	-8.06	95.95	-1140.01	109.83	1261.11	0.00	0.00	0.00	-1005.71	47.28	1550.59	-1012.83	189.99	1535.47	-1096.96	64.70	1664.88	-1115.32	198.15	1638.23	594.53	-17.87	78.10	1193.08	8.54	79.10	568.70
8.23000	-853.12	280.79	112.15	-893.58	274.21	110.44	-1061.26	319.97	44.65	-1069.37	317.57	114.47	-1198.26	39.57	29.12	-1266.80	57.89	23.03	-1410.00	-17.24	40.31	-1407.71	-7.65	96.80	-1132.30	111.45	1260.62	0.00	0.00	0.00	-1001.65	48.38	1550.34	-1008.07	191.60	1534.93	-1092.49	66.87	1664.50	-1110.84	200.60	1637.46	594.90	-17.71	78.26	1193.46	7.97	79.13	568.71
8.24000	-844.67	280.45	111.72	-883.77	273.99	110.38	-1052.04	318.13	43.35	-1060.35	316.73	113.43	-1204.93	41.85	22.44	-1265.80	58.23	23.39	-1409.66	-17.23	41.34	-1407.28	-7.16	97.48	-1126.90	113.92	1260.23	0.00	0.00	0.00	-996.11	50.58	1550.39	-1000.65	194.42	1534.36	-1088.49	69.77	1664.15	-1106.32	203.16	1636.73	595.95	-17.80	78.74	1193.46	7.97	79.23	568.64
8.25000	-836.41	280.35	111.01	-876.48	274.45	108.87	-1044.22	317.79	42.19	-1052.26	316.94	112.41	-1198.46	42.05	23.04	-1263.95	57.85	24.42	-1409.38	-17.06	42.22	-1406.95	-6.28	98.17	-1123.13	115.67	1259.79	0.00	0.00	0.00	-992.97	54.89	1550.35	-996.01	196.29	1534.05	-1083.84	71.88	1663.66	-1101.50	206.29	1636.00	595.81	-17.91	78.70	1193.56	8.19	79.40	569.19
8.26000	-831.78	278.62	109.22	-870.55	271.71	107.75	-1038.35	316.74	40.71	-1046.88	314.84	110.30	-1201.10	41.94	22.09	-1261.15	56.63	26.20	-1409.16	-16.83	43.23	-1405.89	-7.16	99.51	-1117.21	117.52	1259.20	0.00	0.00	0.00	-983.61	56.70	1550.01	-989.61	198.54	1533.61	-1079.90	74.92	1663.29	-1097.32	208.61	1635.34	594.88	-17.36	78.66	1193.40	8.22	79.36	568.26
8.27000	-826.91	276.91	106.36	-866.99	271.67	104.41	-1034.68	314.90	38.58	-1042.74	313.54	108.56	-1202.67	40.90	22.21	-1258.41	51.50	26.45	-1409.05	-16.53	44.12	-1405.56	-6.70	100.30	-1111.33	121.07	1258.63	0.00	0.00	0.00	-982.44	58.37	1549.84	-985.63	199.82	1533.35	-1075.71	77.11	1662.77	-1093.06	211.23	1634.63	594.94	-17.27	78.71	1193.24	8.70	79.23	567.27
8.28000	-825.00	273.91	101.01	-865.49	271.27	99.27	-1032.70	314.02	38.91	-1040.10	311.86	106.59	-1207.14	36.95	18.91	-1243.75	50.61	36.70	-1409.32	-15.96	44.75	-1406.43	-4.63	100.44	-1106.69	122.96	1257.86	0.00	0.00	0.00	-977.36	60.62	1549.92	-981.85	201.76	1533.05	-1072.17	80.39	1662.14	-1088.70	214.12	1633.89	595.46	-17.96	78.49	1192.95	7.98	79.30	567.79
8.29000	-822.55	270.59	94.72	-864.02	269.31	93.23	-1031.79	312.87	39.20	-1038.52	310.35	104.58	-1201.75	41.33	21.83	-1243.15	51.27	37.35	-1408.84	-16.26	45.87	-1405.51	-5.15	101.61	-1102.67	125.17	1257.34	0.00	0.00	0.00	-972.82	63.81	1550.00	-976.07	206.01	1532.48	-1068.03	82.90	1661.54	-1084.48	217.08	1633.17	596.15	-18.08	78.65	1193.03	8.16	79.21	568.56
8.30000	-824.19	267.73	88.45	-862.75	265.80	88.37	-1031.09	310.98	38.48	-1036.90	309.62	102.36	-1202.23	41.70	21.48	-1246.49	50.69	36.54	-1408.52	-16.40	46.97	-1404.95	-5.18	102.77	-1095.10	127.55	1256.79	0.00	0.00	0.00	-971.86	67.18	1549.72	-972.30	208.98	1532.09	-1064.13	86.34	1661.27	-1080.15	220.36	1632.41	595.11	-17.77	78.45	1192.74	8.27	79.12	568.59
8.31000	-820.31	264.16	83.73	-860.83	262.72	83.92	-1029.81	309.89	38.41	-1034.52	309.21	100.53	-1206.24	40.47	21.02	-1246.96	50.34	36.56	-1408.03	-16.64	48.25	-1403.70	-5.48	103.91	-1092.32	130.43	1256.23	0.00	0.00	0.00	-964.19	69.38	1549.52	-967.01	212.61	1531.51	-1060.58	90.24	1660.83	-1075.73	223.85	1631.71	595.46	-17.54	78.52	1193.46	8.01	79.35	568.00
8.32000	-814.55	261.98	77.86	-857.76	260.92	79.80	-1028.13	309.98	38.10	-1030.57	308.83	99.22	-1203.63	41.30	21.09	-1262.77	50.86	27.06	-1407.32	-17.10	49.87	-1402.71	-5.67	105.46	-1085.61	133.33	1255.63	0.00	0.00	0.00	-959.92	72.59	1549.60	-963.29	214.47	1531.14	-1057.58	94.55	1660.63	-1071.43	227.11	1631.10	595.06	-18.12	78.33	1193.72	8.55	79.47	569.78
8.33000	-811.65	262.91	69.98	-845.29	263.01	74.86	-1026.72	311.52	37.80	-1026.68	307.94	98.16	-1203.94	39.47	19.98	-1245.48	49.88	36.32	-1406.47	-17.49	51.82	-1401.42	-5.57	107.01	-1080.82	136.43	1255.04	0.00	0.00	0.00	-956.25	74.96	1549.69	-959.38	216.28	1531.03	-1053.73	98.65	1660.27	-1067.13	230.37	1630.62	595.48	-17.75	78.66	1192.67	8.72	79.10	568.70
8.34000	-808.72	264.18	63.65	-850.35	263.21	67.99	-1027.16	311.29	36.99	-1023.08	307.44	97.51	-1202.14	41.76	20.92	-1238.70	50.66	38.16	-1405.34	-18.25	54.25	-1400.20	-5.44	108.90	-1076.51	139.17	1254.83	0.00	0.00	0.00	-952.30	77.61	1550.06	-953.53	219.76	1531.24	-1049.17	101.29	1660.14	-1062.35	234.01	1630.24	595.76	-17.76	78.73	1192.21	8.40	79.00	570.17
8.35000	-807.70	263.65	59.07	-849.69	265.23	64.07	-1026.74	312.25	36.96	-1021.17	305.93	97.02	-1201.01	41.12	21.44	-1239.23	50.25	37.94	-1404.33	-18.38	56.81	-1398.37	-5.73	111.40	-1071.51	141.79	1254.69	0.00	0.00	0.00	-947.92	80.44	1550.28	-947.58	223.22	1531.49	-1044.81	104.72	1660.39	-1057.66	237.28	1630.18	594.65	-17.91	78.35	1193.45	8.43	79.33	568.06
8.36000	-806.68	260.65	55.76	-852.62	262.55	61.34	-1025.80	314.10	36.65	-1019.06	305.88	97.48	-1204.18	41.67	20.49	-1244.12	50.90	37.50	-1403.48	-18.19	59.55	-1397.67	-4.23	113.38	-1063.42	144.85	1254.95	0.00	0.00	0.00	-939.30	84.47	1550.93	-944.68	226.09	1531.77	-1040.06	107.96	1660.74	-1052.77	240.86	1630.25	594.78	-17.86	78.59	1192.92	8.13	79.50	568.49
8.37000	-806.65	257.32	52.54	-855.05	259.06	58.57	-1025.57	313.06	36.46	-1018.35	303.88	97.18	-1202.83	41.00	20.56	-1241.89	50.75	30.97	-1402.78	-17.37	62.39	-1396.59	-3.08	115.74	-1058.95	147.06	1255.56	0.00	0.00	0.00	-935.34	88.15	1551.82	-939.08	229.09	1532.27	-1035.81	112.35	1661.58	-1047.65	244.76	1630.46	594.93	-17.42	78.50	1192.85	8.58	79.32	569.27
8.38000	-806.72	256.06	50.30	-846.39	258.61	58.73	-1024.72	312.96	36.77	-1016.63	304.60	97.70	-1204.21	40.46	19.43	-1241.02	50.36	36.86	-1402.29	-15.89	65.11	-1395.08	-2.12	118.57	-1052.18	150.54	1256.62	0.00	0.00	0.00	-932.10	90.85	1552.56	-936.99	230.75	1532.64	-1030.70	115.30	1662.23	-1042.65	248.39	1630.97	595.92	-17.26	78.71	1193.32	8.32	79.09	568.17
8.39000	-805.18	256.42	49.61	-855.34	258.53	55.98	-1024.74	311.58	36.65	-1016.29	304.36	97.68	-1202.96	41.24	20.20	-1240.20	50.40	37.54	-1400.92	-15.63	68.80	-1392.76	-1.98	121.77	-1048.69	152.79	1257.79	0.00	0.00	0.00	-928.75	93.25	1553.72	-930.78	234.34	1533.47	-1026.74	119.34	1663.11	-1037.90	251.87	1631.60	595.01	-17.54	78.41	1193.14	8.49	79.26	568.10
8.40000	-806.31	256.23	48.42	-850.59	257.82	56.13	-1023.83	312.64	37.13	-1016.28	303.45	97.37	-1202.15	41.85	20.36	-1240.33	51.05	37.43	-1399.53	-15.00	72.40	-1390.69	-0.95	124.76	-1042.63	155.23	1259.37	0.00	0.00	0.00	-923.22	96.95	1555.00	-923.11	238.51	1534.25	-1021.75	122.41	1664.44	-1033.06	255.55	1632.29	594.40	-17.78	78.32	1192.72	7.50	79.20	569.04
8.41000	-806.80	255.20	47.44	-849.78	257.60	54.92	-1024.58	311.58	36.44	-1015.76	304.13	97.42	-1203.51	41.54	20.00	-1242.00	51.62	37.04	-1398.44	-13.75	75.84	-1387.70	-1.14	128.66	-1035.54	157.38	1261.04	0.00	0.00	0.00	-917.27	99.70	1556.58	-916.94	242.72	1535.04	-1017.17	126.00	1665.61	-1028.43	259.24	1633.18	594.96	-17.87	78.37	1192.73	7.99	79.06	568.73
8.42000	-805.16	255.46	47.29	-853.15	257.77	53.60	-1023.37	313.82	37.24	-1015.25	304.63	97.55	-1202.13	41.75	20.27	-1248.86	49.84	27.87	-1397.21	-12.38	79.26	-1384.70	-0.91	132.25	-1030.89	161.03	1262.71	0.00	0.00	0.00	-912.16	103.94	1558.21	-916.10	244.78	1535.63	-1012.89	129.70	1667.09	-1024.16	262.11	1634.30	596.26	-17.93	78.86	1193.16	8.67	79.07	568.56
8.43000	-806.24	254.98	46.56	-852.47	257.88	53.49	-1024.35	312.19	36.40	-1014.91	305.09	97.69	-1201.40	41.35	20.13	-1247.45	51.08	26.13	-1396.47	-10.07	82.57	-1380.85	-1.33	136.37	-1027.77	163.43	1264.14	0.00	0.00	0.00	-907.98	106.60	1559.50	-914.87	246.72	1536.94	-1008.65	133.16	1668.38	-1019.79	265.36	1635.56	594.83	-17.59	78.27	1193.19	8.43	79.13	567.80
8.44000	-805.62	254.66	46.39	-850.75	259.01	54.01	-1023.80	313.52	36.83	-1014.48	305.87	98.01	-1195.81	42.03	21.19	-1251.77	50.79	25.60	-1394.89	-8.66	86.43	-1378.90	0.90	139.46	-1021.37	165.83	1265.36	0.00	0.00	0.00	-904.24	108.88	1561.22	-907.50	250.57	1539.91	-1004.28	136.09	1669.80	-1015.23	268.96	1636.79	594.64	-17.51	78.25	1193.07	8.04	79.08	567.77
8.45000	-804.74	255.40	46.16	-854.12	259.38	52.44	-1023.80	313.68	36.91	-1015.31	304.87	97.11	-1200.41	41.52	20.14	-1252.44	50.33	26.31	-1392.59	-8.23	90.82	-1375.26	0.79	143.72	-1014.41	167.65	1266.79	0.00	0.00	0.00	-901.91	112.16	1563.50	-901.33	253.32	1541.95	-999.71	137.76	1671.19	-1011.16	271.85	1638.14	595.14	-17.39	78.34	1192.96	8.20	79.05	568.89
8.46000	-807.05	255.22	45.05	-850.24	258.34	53.05	-1024.45	312.28	36.24	-1015.32	304.98	97.06	-1201.37	41.24	19.71	-1242.96	51.13	28.08	-1391.43	-5.44	94.50	-1372.47	2.89	147.28	-1010.49	170.27	1267.99	0.00	0.00	0.00	-892.17	115.37	1565.52	-894.62	256.67	1544.24	-996.75	142.81	1672.82	-1007.31	274.11	1639.50	595.50	-17.68	78.49	1192.91	8.34	79.26	568.34
8.47000	-806.79	254.67	44.25	-851.51	259.06	52.59	-1023.86	313.45	36.63	-1014.98	305.57	97.05	-1198.85	41.82	19.67	-1234.94	49.83	29.38	-1390.17	-2.59	98.21	-1368.89	4.01	151.30	-1005.91	172.42	1268.94	0.00	0.00	0.00	-887.01	118.52	1567.46	-891.85	258.43	1545.12	-992.64	145.45	1674.16	-1002.84	277.42	1640.73	594.38	-18.03	78.13	1192.75	8.25	79.43	569.06
8.48000	-808.00	253.30	43.13	-852.98	258.32	51.17	-1023.79	313.54	36.69	-1014.77	306.05	97.10	-1197.33	40.58	19.92	-1228.09	51.38	31.78	-1388.08	-0.47	102.36	-1364.88	4.89	155.57	-998.55	174.17	1270.18	0.00	0.00	0.00	-886.66	120.78	1569.38	-889.49	260.18	1546.18	-988.96	148.13	1675.51	-998.53	280.53	1642.00	595.27	-17.44	78.45	1193.29	8.45	79.61	568.29
8.49000	-804.58	254.05	43.16	-849.60	259.38	51.40	-1023.78	313.50	36.32	-1014.94	305.39	96.57	-1197.19	41.08	19.27	-1229.92	53.96	39.15	-1385.12	0.63	106.96	-1361.12	6.30	159.82	-994.48	176.67	1271.15	0.00	0.00	0.00	-887.06	122.65	1571.23	-884.03	263.47	1549.01	-985.10	150.61	1676.70	-994.50	283.04	1643.20	594.93	-16.96	78.30	1193.56	8.45	79.50	568.72
8.50000	-808.38	254.18	41.15	-851.68	258.37	49.62	-1024.00	313.51	36.43	-1014.91	305.44	96.46	-1196.62	40.85	19.00	-1228.59	54.15	40.15	-1382.92	3.25	111.11	-1357.72	8.77	163.89	-988.72	179.04	1271.87	0.00	0.00	0.00	-878.35	125.73	1573.14	-879.94	265.77	1551.14	-982.24	154.70	1678.19	-990.45	285.48	1644.17	594.00	-17.24	77.88	1193.49	8.78	79.48	568.95
8.51000	-804.91	255.20	41.29	-852.00	259.62	49.13	-1024.49	312.50	36.06	-1014.85	304.78	96.16	-1194.75	40.92	19.06	-1236.19	52.06	31.05	-1380.96	6.58	115.02	-1353.94	11.44	167.77	-982.79	181.40	1272.46	0.00	0.00	0.00	-878.72	127.50	1574.95	-874.60	268.55	1553.68	-978.44	156.96	1678.89	-985.88	288.88	1644.97	596.11	-17.55	78.70	1193.84	8.50	79.40	568.25
8.52000	-805.47	254.89	40.08	-845.78	259.02	49.69	-1024.29	312.45	36.06	-1014.09	305.54	96.21	-1195.70	40.40	18.83	-1240.91	51.42	29.45	-1377.94	8.73	119.57	-1349.87	13.50	172.05	-981.54	183.22	1273.08	0.00	0.00	0.00	-875.45	130.59	1576.14	-870.93	269.89	1554.75	-974.75	159.54	1679.80	-981.81	290.98	1645.86	595.86	-18.01	78.75	1194.18	8.78	79.75	568.80
8.53000	-804.94	254.71	39.73	-849.58	258.89	48.71	-1024.68	311.63	36.01	-1013.94	305.12	95.95	-1198.22	40.69	17.97	-1238.55	51.09	30.26	-1374.73	11.28	124.01	-1346.12	16.97	176.08	-974.56	185.54	1273.55	0.00	0.00	0.00	-872.89	132.14	1577.22	-866.99	271.09	1555.17	-971.04	161.54	1680.35	-977.49	293.36	1646.49	595.41	-18.19	78.32	1193.04	8.42	79.13	569.18
8.54000	-805.06	254.93	38.74	-855.74	259.58	46.54	-1023.19	313.86	37.09	-1013.89	304.64	95.73	-1195.69	39.77	18.84	-1234.48	52.05	31.56	-1370.58	12.75	129.11	-1341.63	19.57	180.25	-970.22	188.41	1273.91	0.00	0.00	0.00	-867.27	133.59	1577.73	-860.87	273.44	1555.70	-966.83	163.40	1680.96	-973.07	295.80	1647.00	595.12	-17.90	78.26	1192.18	8.58	79.02	569.43
8.55000	-808.09	253.43	36.75	-849.96	257.82	47.34	-1023.14	313.52	36.94	-1013.70	304.52	95.64	-1195.47	39.53	18.41	-1237.01	52.41	30.82	-1366.53	14.90	134.13	-1335.88	21.04	184.85	-966.05	190.29	1274.17	0.00	0.00	0.00	-859.95	136.68	1578.45	-854.99	275.98	1556.39	-961.96	163.93	1681.15	-968.81	297.93	1647.31	595.72	-17.76	78.46	1193.33	8.51	79.45	568.61
8.56000	-805.51	254.18	36.81	-848.39	259.41	47.51	-1023.53	313.14	36.96	-1012.87	305.38	95.80	-1192.54	39.64	18.73	-1227.11	52.56	33.75	-1362.66	17.91	139.00	-1329.78	22.09	189.80	-961.15	192.07	1274.49	0.00	0.00	0.00	-856.20	138.07	1578.97	-851.02	277.61	1556.76	-957.83	166.40	1681.49	-964.62	299.67	1647.61	595.36	-17.76	78.50	1193.65	8.33	79.49	569.31
8.57000	-804.79	254.40	36.48	-849.33	258.00	46.64	-1023.74	312.31	36.68	-1012.52	305.45	95.89	-1193.84	39.78	17.93	-1237.26	52.56	31.91	-1357.89	19.93	144.27	-1323.91	24.45	194.14	-956.15	194.56	1274.68	0.00	0.00	0.00	-851.02	138.79	1579.12	-849.43	279.31	1557.14	-953.26	167.60	1681.53	-959.81	302.24	1647.76	593.95	-17.58	78.15	1193.35	8.22	79.31	568.32
8.58000	-803.98	255.28	36.30	-850.49	257.87	45.64	-1023.53	312.69	36.84	-1010.89	305.61	95.93	-1191.00	39.23	17.61	-1227.80	53.22	34.56	-1353.73	23.28	149.41	-1318.68	27.70	198.14	-951.32	196.34	1275.03	0.00	0.00	0.00	-845.20	140.42	1579.24	-846.36	280.73	1557.34	-950.04	171.90	1681.83	-955.40	304.20	1647.72	595.73	-17.45	78.76	1193.22	7.86	79.25	568.61
8.59000	-807.05	254.13	34.83	-853.20	259.01	45.22	-1024.05	311.47	36.44	-1012.04	305.17	95.54	-1188.81	39.05	17.32	-1211.44	58.97	48.24	-1348.63	25.96	155.06	-1311.60	28.95	203.04	-949.67	197.42	1275.26	0.00	0.00	0.00	-841.50	142.78	1579.06	-839.65	282.22	1556.94	-945.92	174.73	1681.93	-950.61	306.61	1647.60	595.53	-17.61	78.48	1193.57	8.57	79.68	568.53
8.60000	-803.75	254.61	35.14	-847.52	259.64	46.30	-1023.60	312.03	37.02	-1011.92	304.44	95.09	-1187.37	39.26	16.25	-1206.18	60.35	51.70	-1342.94	28.50	160.72	-1305.23	31.65	207.50	-942.78	199.09	1275.28	0.00	0.00	0.00	-839.64	144.90	1578.90	-834.22	283.54	1556.62	-941.52	176.14	1681.85	-946.14	308.26	1647.51	594.33	-18.23	78.19	1192.79	8.20	79.27	569.41
8.61000	-804.72	254.31	34.33	-849.42	258.74	44.89	-1023.52	311.92	36.88	-1011.43	304.80	95.09	-1187.13	39.28	15.23	-1203.43	61.26	53.78	-1337.66	32.18	165.73	-1298.94	34.87	211.68	-939.68	200.70	1275.52	0.00	0.00	0.00	-837.73	146.38	1578.80	-829.97	285.25	1556.31	-937.08	178.10	1681.84	-941.55	310.03	1647.31	595.83	-18.03	78.45	1192.00	7.73	78.67	569.66
8.62000	-803.58	254.30	34.08	-850.73	258.21	44.08	-1023.61	311.45	36.87	-1010.65	305.49	95.41	-1181.33	40.51	16.10	-1197.85	61.44	56.23	-1331.42	35.50	169.81	-1292.34	38.92	215.19	-933.80	202.38	1275.49	0.00	0.00	0.00	-833.31	147.80	1578.61	-830.52	286.52	1556.14	-932.98	179.94	1681.70	-937.05	311.63	1647.05	595.14	-17.73	78.45	1192.54	8.13	79.09	569.05
8.63000	-805.28	253.50	32.99	-849.00	259.37	44.50	-1022.87	312.13	37.32	-1009.94	306.01	95.62	-1172.87	41.08	19.38	-1188.46	62.78	59.43	-1324.37	38.23	173.38	-1284.68	41.10	218.79	-930.62	203.23	1275.39	0.00	0.00	0.00	-829.73	149.06	1578.34	-829.53	287.76	1555.78	-928.06	180.11	1681.42	-932.69	312.92	1646.79	595.35	-18.16	78.52	1194.01	7.87	79.53	568.62
8.64000	-803.54	254.21	33.41	-852.05	259.18	44.08	-1022.62	312.40	37.66	-1009.48	306.08	95.69	-1166.49	41.69	22.28	-1205.24	59.09	48.67	-1315.85	40.04	176.24	-1276.67	44.03	221.00	-926.32	205.10	1275.49	0.00	0.00	0.00	-823.83	150.34	1577.92	-820.66	289.41	1554.86	-924.31	183.46	1681.31	-927.88	314.93	1646.43	594.03	-17.64	78.23	1193.53	8.03	79.16	567.69
8.65000	-803.48	253.14	32.84	-850.65	258.66	43.53	-1023.43	310.43	37.03	-1009.45	305.54	95.52	-1156.67	43.33	25.47	-1193.51	60.26	50.50	-1307.19	42.56	177.87	-1267.82	46.10	222.99	-922.97	205.91	1275.28	0.00	0.00	0.00	-817.24	152.02	1577.49	-813.19	290.40	1554.20	-920.65	186.31	1681.28	-923.23	316.48	1646.12	594.60	-17.35	78.39	1193.37	8.46	79.22	569.00
8.66000	-804.69	253.42	32.16	-848.57	258.83	44.06	-1022.25	312.35	38.02	-1008.54	306.60	95.96	-1146.37	44.86	28.24	-1182.54	62.29	53.05	-1297.98	45.70	178.22	-1258.78	48.89	223.87	-921.35	207.55	1275.14	0.00	0.00	0.00	-810.43	153.12	1577.24	-804.98	291.57	1553.47	-915.78	186.41	1680.96	-919.05	317.24	1645.95	594.72	-17.74	78.03	1192.69	8.17	78.88	569.50
8.67000	-803.80	253.77	31.79	-847.34	259.68	44.42	-1022.60	311.53	37.87	-1008.77	305.13	95.57	-1134.36	47.59	30.55	-1161.83	65.79	56.71	-1287.96	48.05	177.99	-1250.03	52.76	223.39	-917.42	208.06	1275.19	0.00	0.00	0.00	-811.22	154.50	1577.00	-801.73	292.05	1553.24	-911.26	187.33	1680.93	-914.48	318.70	1645.69	594.91	-17.75	78.17	1192.97	8.48	79.10	568.70
8.68000	-803.70	253.60	31.60	-847.74	258.70	44.00	-1022.31	311.53	38.16	-1008.80	304.22	95.40	-1121.23	51.08	32.46	-1157.19	68.55	56.03	-1277.00	49.93	176.99	-1238.85	53.31	223.44	-913.24	208.79	1275.06	0.00	0.00	0.00	-807.51	155.07	1576.71	-799.87	292.74	1553.08	-906.36	187.56	1680.87	-910.03	319.86	1645.54	596.06	-17.62	78.49	1192.85	8.51	79.33	568.86
8.69000	-802.41	254.00	31.71	-849.25	258.68	43.46	-1022.36	311.41	38.36	-1008.56	304.15	95.60	-1105.35	54.53	34.23	-1141.04	72.28	57.75	-1265.79	52.13	174.98	-1228.93	56.76	221.55	-909.47	210.07	1275.23	0.00	0.00	0.00	-802.02	155.15	1576.35	-795.79	294.54	1552.56	-902.12	188.61	1680.77	-905.62	320.93	1645.52	595.27	-17.74	78.44	1192.92	8.15	79.39	568.71
8.70000	-804.40	253.11	31.33	-846.16	258.52	44.01	-1022.21	311.52	38.64	-1007.75	305.15	96.19	-1093.67	58.43	34.27	-1123.52	75.72	59.02	-1253.53	53.67	172.38	-1217.36	57.89	219.98	-904.54	211.02	1275.45	0.00	0.00	0.00	-797.55	155.57	1575.85	-792.59	295.87	1552.14	-897.75	188.93	1680.71	-901.40	321.66	1645.56	595.28	-18.08	78.32	1192.44	8.03	78.90	568.45
8.71000	-801.41	254.85	32.11	-848.12	258.63	43.36	-1022.96	310.00	38.05	-1007.89	304.61	96.14	-1075.15	61.42	35.67	-1110.85	79.84	58.68	-1241.03	55.58	169.07	-1205.73	59.55	217.28	-903.09	211.92	1275.68	0.00	0.00	0.00	-794.10	156.63	1575.86	-788.33	297.01	1551.66	-893.60	189.99	1680.67	-897.12	322.48	1645.57	595.90	-17.42	78.73	1193.86	8.23	79.28	568.18
8.72000	-801.14	254.98	32.31	-848.76	257.91	43.66	-1021.83	311.68	39.04	-1008.06	303.83	96.03	-1057.68	64.50	36.13	-1098.20	82.01	57.94	-1228.15	57.78	164.95	-1193.71	60.89	214.10	-897.02	212.68	1276.00	0.00	0.00	0.00	-790.82	156.88	1575.55	-785.17	296.78	1551.49	-889.56	190.96	1680.97	-893.17	322.69	1645.60	595.23	-17.80	78.46	1193.82	8.19	79.24	569.43
8.73000	-803.71	254.10	31.10	-847.20	259.43	44.01	-1022.80	309.96	38.44	-1007.81	304.22	96.28	-1037.16	65.26	36.32	-1088.28	85.19	56.52	-1215.22	60.49	160.03	-1181.31	62.18	210.16	-895.25	212.79	1276.26	0.00	0.00	0.00	-789.36	157.32	1575.25	-781.81	296.32	1551.49	-885.16	190.89	1680.83	-889.02	323.46	1645.68	595.32	-17.59	78.44	1192.81	8.46	79.23	570.93
8.74000	-803.58	254.60	31.46	-846.82	259.77	43.96	-1022.23	310.76	38.94	-1006.80	305.47	96.86	-1021.90	73.85	37.22	-1069.23	88.98	55.87	-1201.62	62.46	154.86	-1168.18	63.01	206.22	-891.42	213.11	1276.59	0.00	0.00	0.00	-785.76	157.62	1575.18	-776.99	296.82	1551.53	-881.27	191.48	1680.84	-885.07	323.82	1645.78	594.56	-17.85	78.25	1192.71	7.67	79.20	569.67
8.75000	-801.22	254.21	32.02	-851.67	259.44	42.99	-1022.77	310.09	38.76	-1007.11	304.71	96.58	-1002.75	76.66	37.26	-1036.43	94.06	65.38	-1187.69	64.34	149.20	-1155.93	65.80	200.88	-889.54	215.07	1276.74	0.00	0.00	0.00	-780.30	157.95	1575.41	-774.01	297.50	1551.54	-877.57	191.82	1681.00	-881.00	324.50	1645.89	595.20	-17.96	78.51	1193.19	7.82	79.33	569.30
8.76000	-801.83	254.78	32.04	-846.32	258.98	44.10	-1022.68	309.94	38.79	-1007.77	303.21	96.02	-986.16	79.03	36.60	-1019.81	95.90	64.73	-1172.69	64.97	143.56	-1142.36	67.09	195.82	-885.55	215.26	1276.86	0.00	0.00	0.00	-772.63	158.25	1575.24	-770.75	297.55	1551.59	-874.77	194.82	1681.30	-877.05	324.81	1646.05	594.77	-17.84	78.45	1193.06	8.24	79.24	569.29
8.77000	-802.23	254.36	32.01	-844.00	258.62	44.60	-1022.49	310.47	39.09	-1007.20	304.03	96.41	-966.66	80.20	36.37	-1001.46	97.68	63.44	-1157.43	65.97	137.28	-1128.18	67.06	190.86	-880.27	215.32	1277.00	0.00	0.00	0.00	-770.43	158.20	1575.38	-766.09	297.22	1551.66	-870.72	194.47	1681.35	-873.41	324.79	1646.19	595.73	-18.08	78.64	1193.03	8.25	79.03	568.78
8.78000	-800.06	253.32	32.35	-850.20	258.51	43.52	-1023.02	309.47	38.62	-1006.40	305.29	96.74	-950.14	82.00	35.66	-985.30	99.03	61.86	-1142.38	67.57	130.55	-1113.74	67.29	185.48	-876.99	215.48	1277.00	0.00	0.00	0.00	-767.32	158.97	1575.34	-760.72	297.34	1551.70	-867.00	193.84	1681.38	-869.68	324.89	1646.27	595.25	-17.79	78.35	1192.69	8.45	79.10	569.06
8.79000	-803.00	254.71	31.89	-845.82	259.95	44.98	-1022.40	310.48	38.87	-1007.25	303.84	96.22	-931.74	82.49	35.11	-967.84	99.23	60.36	-1125.97	67.28	124.33	-1099.03	67.79	179.81	-874.82	216.06	1277.03	0.00	0.00	0.00	-765.20	158.97	1575.67	-755.04	297.39	1551.80	-863.05	193.09	1681.26	-865.64	325.33	1646.36	594.49	-17.64	78.20	1193.15	9.19	79.28	569.04
8.80000	-805.36	253.19	31.30	-844.73	259.05	45.51	-1022.49	310.58	38.92	-1006.92	304.26	96.36	-910.35	82.90	35.41	-950.86	99.44	58.89	-1108.86	66.34	118.18	-1083.97	67.77	174.35	-870.19	216.38	1276.97	0.00	0.00	0.00	-758.84	159.09	1575.45	-753.88	297.38	1552.11	-859.91	194.04	1681.49	-861.80	325.42	1646.41	594.60	-18.27	78.19	1192.94	9.18	79.35	568.78
8.81000	-803.04	255.42	32.77	-845.64	258.52	44.80	-1022.75	310.09	38.67	-1007.30	303.69	96.08	-891.99	82.65	35.46	-928.89	99.51	58.21	-1091.68	65.94	111.84	-1068.98	68.09	168.60	-867.49	216.67	1276.98	0.00	0.00	0.00	-756.74	158.27	1575.39	-752.02	297.58	1552.31	-856.50	194.40	1681.39	-858.03	325.41	1646.41	595.45	-17.91	78.38	1193.42	8.95	79.32	567.79
8.82000	-802.54	253.33	32.31	-849.73	260.18	44.21	-1022.48	310.38	38.86	-1007.27	303.66	96.12	-873.78	82.47	35.26	-910.96	99.04	57.17	-1074.90	66.49	105.15	-1054.20	69.46	162.36	-864.58	216.73	1276.92	0.00	0.00	0.00	-754.96	157.53	1575.45	-748.35	297.37	1552.26	-852.58	193.03	1681.13	-854.17	325.49	1646.45	595.94	-17.73	78.53	1193.40	8.41	79.28	569.16
8.83000	-800.48	253.30	32.82	-847.48	260.62	44.76	-1022.63	310.55	38.86	-1007.08	303.63	96.05	-853.53	82.07	36.21	-893.02	98.18	56.06	-1057.47	66.25	98.81	-1038.55	69.74	156.50	-859.72	216.39	1276.64	0.00	0.00	0.00	-751.82	157.87	1575.50	-742.30	296.96	1552.08	-849.18	192.64	1680.94	-850.33	325.39	1646.41	594.45	-17.58	78.28	1192.81	8.26	79.15	569.00
8.84000	-806.31	253.32	31.53	-845.81	260.31	45.30	-1022.80	310.15	38.61	-1007.00	303.77	96.11	-831.95	81.95	37.39	-872.99	97.64	55.80	-1039.43	65.30	92.92	-1022.08	68.45	151.29	-857.74	217.13	1276.43	0.00	0.00	0.00	-750.44	157.69	1575.12	-739.13	296.13	1552.17	-845.80	192.62	1680.98	-846.97	324.16	1646.52	593.68	-17.90	78.13	1193.34	8.61	79.35	568.44
8.85000	-805.11	253.50	31.98	-848.35	260.84	44.94	-1022.61	310.16	38.62	-1007.03	303.83	96.17	-811.94	81.49	38.30	-853.43	96.92	55.39	-1021.11	64.38	87.04	-1006.46	69.35	145.40	-853.53	217.57	1276.16	0.00	0.00	0.00	-743.97	157.04	1574.57	-733.49	295.38	1552.01	-842.48	193.97	1680.70	-842.64	324.38	1646.35	594.21	-17.90	78.13	1194.06	8.79	79.56	568.16
8.86000	-803.16	253.10	32.66	-847.62	261.03	45.61	-1022.09	311.21	39.18	-1006.89	303.90	96.25	-793.47	81.79	39.28	-832.68	96.85	55.59	-1002.93	63.64	81.40	-989.85	68.06	140.41	-849.62	217.51	1275.96	0.00	0.00	0.00	-739.04	155.84	1574.25	-729.90	295.12	1551.85	-838.65	193.95	1680.49	-838.64	324.09	1646.17	595.47	-17.80	78.58	1194.33	8.30	79.65	569.06
8.87000	-800.78	255.67	34.08	-847.88	259.52	45.07	-1023.36	309.04	38.22	-1007.25	303.33	96.06	-773.23	80.90	40.86	-813.96	96.00	55.36	-984.52	62.63	76.13	-972.42	65.81	135.74	-846.52	216.43	1275.80	0.00	0.00	0.00	-734.46	156.08	1573.76	-726.88	294.92	1551.41	-834.53	192.32	1680.22	-834.69	323.58	1645.99	595.67	-17.35	78.30	1192.81	8.48	79.04	568.48
8.88000	-806.00	252.70	32.35	-844.92	258.71	45.63	-1023.02	309.50	38.31	-1007.17	303.46	96.11	-754.91	81.56	41.71	-797.18	95.76	55.03	-965.64	61.16	71.36	-956.10	65.80	130.71	-841.75	216.27	1275.64	0.00	0.00	0.00	-730.30	155.58	1573.78	-722.50	294.36	1550.89	-830.22	191.18	1680.00	-830.66	322.95	1645.86	594.03	-17.29	78.13	1192.02	8.31	78.99	568.49
8.89000	-801.53	255.82	34.30	-847.80	262.17	43.98	-1023.11	309.73	38.58	-1007.48	303.24	96.17	-733.07	82.90	44.19	-778.89	95.65	55.36	-946.93	59.95	66.85	-939.08	64.38	126.46	-841.17	216.05	1275.58	0.00	0.00	0.00	-725.96	154.24	1573.16	-719.14	293.36	1550.61	-826.11	190.64	1679.82	-826.51	322.41	1645.65	594.96	-17.08	78.44	1192.17	8.12	78.92	568.54
8.90000	-805.14	252.73	32.93	-845.64	262.20	46.79	-1022.98	309.97	38.79	-1007.37	303.14	96.12	-710.31	83.76	46.54	-758.76	96.33	56.37	-928.22	58.14	62.92	-922.68	63.56	122.45	-838.80	215.66	1275.49	0.00	0.00	0.00	-725.49	153.85	1572.77	-716.70	292.65	1550.15	-822.03	189.75	1679.63	-822.43	321.59	1645.45	595.15	-17.35	78.33	1193.09	8.36	79.16	568.88
8.91000	-799.55	260.36	37.23	-845.79	262.69	46.81	-1022.62	310.67	38.81	-1007.88	302.28	95.84	-693.50	85.14	48.19	-739.97	96.54	57.12	-909.83	56.52	59.45	-906.01	61.84	119.09	-831.42	215.17	1275.44	0.00	0.00	0.00	-718.62	153.44	1572.15	-713.39	292.15	1549.77	-817.74	188.58	1679.22	-818.32	320.77	1645.23	594.58	-17.98	78.26	1193.25	8.30	79.10	568.61
8.92000	-811.92	250.73	26.51	-847.89	261.53	45.38	-1023.10	309.46	38.50	-1007.02	303.87	96.45	-674.11	86.19	49.62	-722.04	97.42	57.85	-891.41	54.43	56.73	-889.67	61.00	115.91	-828.07	215.02	1275.39	0.00	0.00	0.00	-716.08	152.17	1571.96	-708.38	291.43	1549.31	-813.98	188.60	1678.94	-814.23	320.01	1645.04	594.61	-18.20	78.23	1193.21	8.11	79.09	569.19
8.93000	-823.34	251.54	23.98	-876.28	256.61	33.65	-1023.09	309.85	38.59	-1007.54	303.03	96.29	-658.60	85.92	50.98	-707.16	97.31	57.95	-873.91	53.02	54.23	-873.45	59.71	113.29	-824.09	213.92	1275.36	0.00	0.00	0.00	-712.94	151.22	1571.21	-703.20	290.23	1548.70	-809.56	187.13	1678.63	-810.03	319.07	1644.84	594.60	-17.87	78.22	1193.19	8.68	79.53	568.29
8.94000	-805.85	252.98	33.10	-872.69	256.69	34.70	-1023.30	309.15	38.43	-1007.36	303.43	96.59	-641.75	86.02	52.54	-687.88	97.31	59.43	-856.91	51.54	52.17	-857.84	57.89	111.40	-822.32	213.73	1275.07	0.00	0.00	0.00	-709.57	149.89	1570.63	-698.49	289.30	1548.41	-805.27	186.18	1678.35	-805.93	317.96	1644.72	595.60	-18.09	78.35	1193.09	8.63	79.14	567.79
8.95000	-817.27	251.95	24.75	-870.77	257.39	34.14	-1022.82	310.02	38.82	-1007.13	303.84	96.74	-625.91	85.92	53.72	-674.53	96.78	59.65	-840.61	50.19	50.47	-843.11	57.51	109.26	-818.62	213.14	1274.77	0.00	0.00	0.00	-704.78	149.01	1569.97	-697.13	288.05	1548.34	-801.15	184.66	1678.06	-801.83	316.81	1644.66	595.10	-18.40	78.16	1192.94	8.44	79.19	567.77
8.96000	-821.49	252.21	24.03	-862.28	257.13	36.45	-1022.83	310.28	39.18	-1007.21	303.39	96.75	-610.36	84.77	55.42	-659.00	95.92	60.70	-824.90	48.83	49.17	-828.31	55.68	108.06	-814.76	212.55	1274.48	0.00	0.00	0.00	-700.50	147.68	1569.62	-694.84	287.17	1548.21	-797.05	183.55	1677.77	-797.84	315.40	1644.53	595.16	-18.17	78.29	1192.53	8.54	78.95	568.31
8.97000	-823.60	252.20	23.64	-842.92	265.45	45.93	-1023.46	308.67	38.63	-1007.50	302.17	96.44	-595.36	84.21	57.45	-642.86	95.00	62.30	-809.99	47.89	47.97	-814.87	55.40	106.61	-809.54	211.90	1274.06	0.00	0.00	0.00	-698.80	146.74	1569.86	-690.63	286.11	1547.98	-793.11	182.72	1677.54	-793.90	313.80	1644.44	594.85	-17.87	78.49	1193.89	8.72	79.18	568.34
8.98000	-819.56	252.50	24.45	-845.88	266.56	46.03	-1023.47	308.81	39.03	-1007.40	302.07	96.50	-581.53	84.29	59.96	-629.29	93.55	64.29	-795.79	46.50	47.33	-801.88	54.22	105.80	-806.92	211.20	1273.99	0.00	0.00	0.00	-693.94	145.53	1568.79	-684.55	284.54	1547.60	-789.16	181.29	1677.03	-789.78	312.61	1644.31	594.68	-18.26	78.11	1192.99	8.65	79.31	568.62
8.99000	-822.89	251.63	23.26	-852.96	264.30	43.25	-1023.04	309.02	39.18	-1007.07	302.00	96.52	-568.62	82.71	62.95	-615.73	92.17	66.75	-782.70	45.66	46.77	-789.72	53.12	105.22	-801.37	210.47	1273.54	0.00	0.00	0.00	-687.32	144.94	1568.45	-681.56	283.56	1547.51	-785.53	180.81	1676.74	-785.86	310.98	1644.18	594.21	-17.79	78.05	1192.92	8.49	79.42	569.32
9.00000	-812.51	252.81	25.51	-849.33	264.00	43.59	-1023.22	308.49	38.99	-1007.06	301.46	96.53	-556.83	82.30	65.90	-605.03	91.86	69.03	-770.75	44.71	46.41	-779.60	54.09	104.18	-797.55	209.17	1273.41	0.00	0.00	0.00	-682.59	143.73	1567.95	-675.25	282.27	1547.15	-780.72	177.60	1676.17	-781.88	309.48	1644.00	595.01	-17.42	78.26	1192.67	8.60	79.07	569.42
9.01000	-823.76	252.63	22.70	-845.91	264.23	45.18	-1023.04	308.76	39.23	-1006.75	302.00	96.98	-546.16	80.97	68.26	-593.61	90.49	70.89	-759.84	44.23	46.10	-769.67	53.70	103.69	-795.23	209.41	1272.90	0.00	0.00	0.00	-676.77	142.39	1567.34	-671.09	281.27	1546.90	-776.25	175.52	1675.79	-777.73	308.25	1643.81	595.42	-18.01	78.31	1192.09	7.77	78.82	569.13
9.02000	-823.06	253.02	23.30	-850.17	264.54	43.19	-1023.02	308.69	39.41	-1006.45	301.89	97.12	-536.60	80.32	70.07	-582.59	90.29	72.38	-750.23	43.80	45.81	-760.33	52.53	103.52	-790.26	208.01	1272.78	0.00	0.00	0.00	-676.12	141.07	1567.13	-667.85	280.01	1546.65	-772.73	174.81	1675.49	-774.04	306.11	1643.75	594.93	-17.86	78.18	1193.78	8.08	79.21	568.67
9.03000	-813.64	253.11	24.42	-847.24	263.62	43.69	-1023.35	308.00	39.23	-1006.26	301.87	97.46	-528.33	80.62	70.72	-574.92	90.06	72.91	-741.63	43.25	45.52	-752.51	52.25	103.07	-786.31	207.28	1272.47	0.00	0.00	0.00	-669.69	138.62	1566.20	-664.48	278.39	1546.37	-769.10	173.92	1674.98	-770.10	304.44	1643.52	596.08	-17.34	78.58	1193.66	8.26	79.15	569.12
9.04000	-817.17	253.95	23.96	-849.93	261.69	42.63	-1022.67	308.51	39.62	-1005.93	302.09	97.88	-521.44	80.29	70.37	-566.25	89.32	73.07	-734.48	42.93	45.05	-745.28	51.44	102.75	-781.47	205.64	1272.20	0.00	0.00	0.00	-667.91	137.23	1565.73	-659.31	277.08	1546.11	-764.94	171.94	1674.53	-766.24	302.75	1643.29	595.32	-17.98	78.32	1192.84	8.46	79.07	568.70
9.05000	-812.75	253.27	24.06	-853.07	264.33	42.68	-1023.04	308.08	39.81	-1006.17	301.34	97.93	-515.67	79.91	69.66	-562.43	89.45	72.08	-728.69	43.14	44.17	-739.33	50.47	102.37	-777.20	204.85	1271.98	0.00	0.00	0.00	-666.06	135.66	1565.42	-655.54	275.19	1545.81	-760.29	168.43	1674.04	-762.42	300.84	1643.14	594.60	-17.75	78.38	1193.74	7.97	79.34	568.57
9.06000	-817.97	253.45	23.08	-856.49	263.67	41.98	-1023.18	307.44	39.88	-1005.67	301.55	98.33	-511.06	80.06	68.54	-558.93	89.44	70.59	-724.27	43.28	43.13	-735.17	51.04	101.34	-774.70	203.60	1271.60	0.00	0.00	0.00	-661.85	134.04	1565.20	-650.84	273.89	1545.48	-756.45	166.66	1673.62	-758.82	298.32	1642.98	595.50	-17.84	78.60	1192.81	7.99	78.86	568.79
9.07000	-819.04	253.04	22.77	-851.97	261.67	43.61	-1022.28	308.72	40.71	-1005.23	301.95	98.95	-507.87	79.61	66.37	-552.41	89.67	69.53	-721.16	44.21	41.56	-732.23	52.06	99.95	-769.61	201.95	1271.31	0.00	0.00	0.00	-656.30	132.36	1564.66	-648.04	272.09	1545.38	-752.79	165.16	1673.22	-754.92	296.61	1642.62	595.76	-17.27	78.67	1193.19	8.31	79.03	568.09
9.08000	-800.75	270.20	37.28	-847.95	260.38	44.01	-1023.49	306.28	39.83	-1005.55	300.74	98.75	-505.86	80.57	63.16	-551.00	89.99	66.77	-719.38	44.47	41.32	-729.92	52.12	98.91	-765.80	200.29	1270.82	0.00	0.00	0.00	-653.85	130.18	1564.06	-647.74	269.67	1545.44	-749.49	163.83	1672.71	-751.25	294.37	1642.39	596.13	-17.61	78.51	1192.80	8.86	79.21	568.21
9.09000	-797.50	268.71	36.76	-845.42	261.26	44.47	-1022.81	307.09	40.42	-1004.65	301.89	99.51	-505.30	80.87	58.79	-552.08	90.26	62.53	-719.01	44.41	41.29	-728.46	52.65	98.16	-760.32	199.21	1270.41	0.00	0.00	0.00	-648.15	128.34	1563.27	-643.26	267.46	1545.40	-745.17	159.79	1671.94	-747.92	291.73	1642.14	595.73	-17.69	78.52	1192.74	8.69	78.95	568.64
9.10000	-801.09	267.72	35.47	-846.07	261.65	44.83	-1022.96	307.12	40.76	-1004.88	300.90	99.54	-504.96	81.79	56.22	-553.16	91.46	59.33	-719.11	44.89	40.93	-728.59	53.82	96.84	-757.56	197.57	1269.97	0.00	0.00	0.00	-641.36	126.21	1562.99	-637.43	266.17	1545.10	-741.37	156.84	1671.46	-744.46	289.28	1641.91	594.32	-17.77	78.18	1192.72	8.13	78.96	569.16
9.11000	-797.42	266.60	35.54	-848.65	260.65	44.03	-1022.64	307.08	41.10	-1004.80	300.46	99.67	-504.14	83.11	54.53	-552.25	92.60	58.40	-719.01	45.00	40.95	-728.84	55.88	95.61	-753.46	195.48	1269.37	0.00	0.00	0.00	-640.29	123.95	1562.73	-633.59	264.54	1544.84	-738.11	155.73	1671.03	-740.99	286.76	1641.57	594.24	-17.41	78.45	1192.58	8.77	79.13	568.18
9.12000	-801.73	266.05	34.22	-850.40	260.19	43.50	-1022.64	306.55	41.30	-1004.19	300.73	100.36	-503.48	82.86	51.90	-549.37	92.97	57.34	-718.71	45.10	41.00	-728.21	56.86	94.98	-746.92	193.98	1269.06	0.00	0.00	0.00	-638.63	122.44	1562.22	-630.80	262.31	1544.90	-734.21	152.41	1670.44	-737.92	283.72	1641.44	594.77	-17.76	78.50	1192.72	8.11	79.13	570.07
9.13000	-799.65	265.20	33.78	-847.69	261.34	44.01	-1022.73	306.13	41.53	-1003.77	300.51	100.91	-502.66	84.04	49.14	-550.04	93.90	54.88	-718.32	45.19	41.21	-726.68	56.75	94.74	-743.69	192.11	1268.53	0.00	0.00	0.00	-635.36	119.31	1562.03	-626.18	259.85	1545.10	-730.52	149.93	1670.10	-734.37	281.33	1641.35	596.04	-17.69	78.53	1192.92	8.07	79.18	570.10
9.14000	-803.19	265.16	32.83	-847.48	260.20	43.47	-1022.84	305.24	41.89	-1003.73	299.74	101.24	-498.50	85.27	47.57	-547.72	94.47	54.00	-718.39	46.50	40.94	-725.59	57.62	94.07	-740.43	190.26	1268.18	0.00	0.00	0.00	-626.40	117.05	1561.87	-623.49	257.63	1545.34	-726.41	146.40	1669.58	-731.01	278.41	1641.41	595.31	-17.85	78.47	1192.85	8.58	79.09	569.78
9.15000	-804.36	264.86	32.02	-846.45	260.48	44.12	-1022.44	305.38	42.71	-1002.32	300.43	102.54	-500.79	85.67	44.90	-548.62	94.58	52.75	-717.98	46.20	41.20	-725.13	59.71	93.22	-734.84	187.93	1268.17	0.00	0.00	0.00	-623.31	115.36	1561.69	-620.96	255.57	1545.61	-722.79	144.72	1669.57	-727.49	275.69	1641.50	594.44	-18.07	78.28	1193.46	8.33	79.52	568.03
9.16000	-800.77	266.04	33.42	-845.88	260.59	43.87	-1022.30	304.17	42.93	-1001.53	300.30	103.59	-501.87	85.23	42.91	-546.11	94.68	52.26	-717.71	46.18	41.15	-723.95	57.97	93.98	-729.92	186.16	1268.19	0.00	0.00	0.00	-621.10	113.13	1561.83	-616.79	253.61	1545.73	-718.66	141.09	1669.40	-724.05	272.65	1641.83	594.60	-18.16	78.25	1193.74	8.92	79.76	568.67
9.17000	-801.23	264.82	32.04	-848.91	259.85	43.16	-1020.95	305.27	44.77	-1001.55	298.69	104.25	-498.68	85.41	42.49	-547.99	94.83	51.13	-717.64	46.43	41.11	-723.51	58.01	93.90	-725.29	183.96	1268.51	0.00	0.00	0.00	-613.29	110.22	1561.49	-612.27	251.25	1546.19	-714.71	138.15	1669.31	-720.58	269.57	1642.25	595.43	-17.90	78.49	1193.04	8.67	79.27	569.59
9.18000	-800.15	264.25	31.60	-846.14	260.11	43.88	-1021.00	304.29	45.91	-1000.61	298.51	105.51	-497.97	85.59	41.58	-549.41	94.27	50.22	-717.59	46.49	41.03	-722.88	57.37	94.07	-721.83	181.74	1268.95	0.00	0.00	0.00	-612.44	108.07	1561.69	-608.54	248.71	1546.88	-710.46	134.17	1669.42	-716.99	266.64	1642.78	595.14	-17.21	78.43	1192.46	8.22	79.19	567.89
9.19000	-799.88	263.40	31.53	-845.40	260.80	44.24	-1020.21	304.31	47.40	-1000.28	297.45	106.40	-501.12	85.80	40.04	-547.12	94.12	50.34	-717.45	46.01	41.08	-722.96	58.44	93.57	-718.56	179.87	1269.42	0.00	0.00	0.00	-609.69	105.30	1562.34	-606.83	245.83	1547.69	-706.67	131.42	1669.72	-713.37	263.77	1643.44	594.80	-17.33	78.53	1193.80	8.38	79.61	568.46
9.20000	-799.58	263.55	31.21	-845.47	260.35	43.72	-1020.06	303.24	48.47	-999.20	297.52	108.02	-500.58	85.38	39.51	-546.90	94.42	50.14	-717.40	45.91	40.87	-722.76	57.91	93.48	-714.69	177.37	1269.95	0.00	0.00	0.00	-601.29	102.52	1562.23	-602.63	242.76	1548.44	-703.13	128.23	1670.07	-710.02	260.44	1644.20	595.38	-17.55	78.54	1193.60	8.06	79.46	568.45
9.21000	-801.37	263.86	30.80	-844.40	260.29	43.64	-1020.03	302.32	49.77	-998.46	296.76	109.13	-497.13	85.67	39.79	-546.76	94.69	49.97	-717.26	45.33	40.88	-722.36	57.10	93.76	-710.31	175.20	1270.52	0.00	0.00	0.00	-602.38	100.15	1562.49	-596.70	240.70	1549.29	-699.42	124.94	1670.18	-706.63	257.21	1645.03	595.15	-17.79	78.41	1192.46	8.05	79.06	567.10
9.22000	-798.34	264.03	30.98	-842.65	259.80	44.24	-1019.24	302.61	51.72	-997.51	295.96	110.49	-499.98	85.88	38.57	-548.31	94.30	49.35	-717.07	45.01	40.82	-722.36	56.97	93.46	-705.43	173.53	1271.18	0.00	0.00	0.00	-596.93	98.02	1563.27	-594.77	237.89	1550.49	-696.08	122.10	1670.68	-703.28	253.90	1645.90	595.03	-17.63	78.48	1192.00	7.97	78.80	569.53
9.23000	-798.64	262.38	30.32	-842.52	259.08	44.05	-1018.71	302.44	53.74	-995.86	296.73	112.60	-497.61	85.62	38.87	-547.94	94.56	49.33	-717.07	45.16	40.62	-722.38	57.05	93.23	-702.86	170.98	1271.89	0.00	0.00	0.00	-591.74	95.42	1563.82	-591.58	235.38	1551.41	-692.20	118.34	1671.09	-699.76	251.05	1646.73	594.57	-17.25	78.36	1191.61	7.84	79.00	569.72
9.24000	-798.40	263.43	30.48	-843.41	260.30	43.90	-1017.84	302.28	55.90	-994.67	296.41	114.47	-498.32	85.94	38.43	-548.41	94.18	49.11	-717.05	44.95	40.63	-722.37	57.38	93.01	-699.02	168.64	1272.50	0.00	0.00	0.00	-586.46	92.03	1564.42	-587.82	232.36	1552.57	-688.80	115.03	1671.64	-696.26	248.09	1647.67	595.83	-17.39	78.79	1192.66	7.91	79.20	568.63
9.25000	-797.46	262.84	30.31	-843.65	259.21	43.78	-1016.89	302.69	58.28	-992.53	297.56	116.93	-498.31	85.39	38.34	-546.62	94.46	49.45	-717.00	44.68	40.67	-722.63	57.80	92.69	-694.95	166.74	1272.88	0.00	0.00	0.00	-585.13	89.84	1565.31	-581.56	229.97	1553.61	-685.49	112.74	1672.23	-693.04	244.87	1648.66	595.59	-17.42	78.56	1193.36	8.35	79.36	568.96
9.26000	-800.15	262.57	29.71	-842.91	261.42	43.92	-1015.74	302.79	60.84	-990.50	298.32	119.52	-497.89	85.81	38.16	-544.44	94.28	49.71	-716.98	44.73	40.56	-722.40	57.10	92.62	-690.05	164.26	1273.57	0.00	0.00	0.00	-582.57	87.11	1566.03	-581.44	227.67	1554.85	-681.92	109.44	1672.67	-689.83	241.75	1649.59	595.32	-17.77	78.56	1193.46	7.98	79.34	568.35
9.27000	-798.11	262.44	29.61	-846.01	261.06	42.39	-1014.70	302.61	63.58	-988.49	298.49	121.91	-499.07	85.73	37.86	-546.35	94.72	49.33	-716.90	44.57	40.58	-722.20	56.55	92.86	-685.90	162.95	1274.14	0.00	0.00	0.00	-576.78	84.69	1566.91	-577.56	224.98	1556.10	-678.59	106.38	1673.18	-686.41	239.13	1650.45	595.31	-17.52	78.35	1193.07	8.22	79.08	568.37
9.28000	-798.62	261.86	28.70	-846.68	261.61	41.97	-1012.91	303.22	66.77	-986.29	298.86	124.76	-498.71	85.87	37.75	-546.75	94.26	48.97	-716.99	44.70	40.48	-722.09	56.24	92.95	-682.59	160.96	1274.79	0.00	0.00	0.00	-572.83	82.64	1567.61	-571.34	222.85	1557.13	-675.31	103.77	1673.81	-683.24	236.34	1651.34	595.98	-17.60	78.75	1193.29	8.38	79.17	568.66
9.29000	-797.61	263.58	29.17	-843.14	261.08	41.79	-1012.81	300.88	69.16	-985.66	296.47	126.60	-497.75	86.10	38.00	-546.39	94.68	49.17	-717.06	44.67	40.38	-722.62	56.83	92.38	-678.34	158.48	1275.32	0.00	0.00	0.00	-570.42	79.75	1568.54	-570.27	220.36	1558.35	-672.09	100.89	1674.26	-680.08	233.94	1652.11	596.23	-17.23	78.88	1193.15	8.34	79.36	569.42
9.30000	-798.99	262.58	28.39	-839.84	261.05	41.35	-1011.37	301.18	72.73	-983.23	296.36	129.41	-499.24	86.26	37.51	-547.22	94.77	48.92	-717.07	44.34	40.36	-722.49	56.55	92.46	-674.77	156.26	1275.69	0.00	0.00	0.00	-568.32	78.11	1569.09	-566.06	218.37	1559.28	-668.76	98.46	1674.76	-676.94	231.64	1652.79	595.69	-17.71	78.65	1193.30	8.38	79.23	568.02
9.31000	-796.48	263.24	28.99	-840.12	262.02	40.57	-1009.40	301.17	76.13	-980.52	296.54	132.76	-497.64	86.05	37.75	-546.92	94.73	48.89	-717.20	44.50	40.12	-722.66	56.58	92.09	-671.13	154.29	1276.20	0.00	0.00	0.00	-562.23	76.00	1569.75	-562.68	216.86	1560.13	-665.46	95.90	1675.32	-673.95	229.11	1653.44	595.28	-17.60	78.41	1193.61	8.92	79.53	568.70
9.32000	-796.98	263.34	28.50	-837.89	261.93	40.47	-1008.51	299.78	79.43	-976.69	298.72	136.86	-497.90	85.99	37.48	-548.04	95.03	48.64	-717.30	44.48	39.96	-722.23	55.37	92.28	-666.14	152.35	1276.49	0.00	0.00	0.00	-560.86	73.77	1570.55	-559.55	215.10	1560.84	-661.79	93.05	1675.65	-671.15	226.27	1654.06	595.03	-17.79	78.26	1193.27	8.05	79.14	568.79
9.33000	-799.13	262.63	27.70	-836.95	262.17	40.38	-1006.25	300.65	83.72	-973.44	299.49	140.54	-498.90	86.07	37.18	-545.77	94.47	48.95	-717.24	44.21	39.94	-722.30	55.56	92.22	-662.63	150.58	1276.84	0.00	0.00	0.00	-555.09	71.74	1571.16	-556.11	212.35	1561.86	-658.23	89.92	1675.98	-668.20	223.91	1654.60	595.98	-17.76	78.52	1193.11	8.49	79.32	568.21
9.34000	-797.49	263.08	27.82	-843.83	258.38	36.66	-1004.45	300.18	87.64	-969.24	301.68	144.72	-498.61	86.25	37.01	-546.75	94.67	48.79	-717.29	44.11	39.95	-722.59	56.22	91.73	-660.58	148.45	1277.00	0.00	0.00	0.00	-552.36	70.22	1571.68	-554.57	210.42	1562.32	-655.04	88.35	1676.45	-665.13	221.93	1654.97	595.80	-17.98	78.52	1192.96	8.69	79.20	569.16
9.35000	-799.00	263.50	27.71	-842.71	259.48	36.03	-1001.42	301.19	92.20	-966.02	301.85	148.36	-498.44	85.91	36.91	-545.93	94.95	48.87	-717.32	44.03	39.91	-722.31	55.50	91.89	-657.74	146.56	1277.25	0.00	0.00	0.00	-547.44	68.21	1571.87	-550.58	208.94	1562.78	-651.70	86.09	1676.50	-662.34	219.57	1655.36	594.66	-18.00	78.28	1192.90	8.91	79.35	568.43
9.36000	-794.15	262.82	28.12	-839.68	259.53	36.62	-999.15	300.90	96.32	-961.80	302.57	152.32	-499.96	86.12	36.35	-547.50	94.72	48.38	-717.26	43.84	39.95	-722.06	55.31	91.78	-652.93	144.88	1277.38	0.00	0.00	0.00	-543.57	67.31	1572.25	-547.19	207.14	1563.28	-648.39	84.66	1676.86	-659.45	217.40	1655.59	595.00	-17.86	78.42	1192.71	8.46	79.09	568.61
9.37000	-793.54	264.00	28.43	-847.55	260.12	29.48	-995.76	301.78	101.16	-957.31	303.65	156.24	-498.49	86.13	36.47	-546.53	94.79	48.52	-717.19	43.77	39.92	-722.03	55.21	91.51	-652.26	142.38	1277.34	0.00	0.00	0.00	-543.01	65.07	1572.39	-545.29	206.06	1563.48	-644.82	82.38	1676.97	-656.46	215.46	1655.72	595.03	-17.11	78.44	1192.68	8.11	79.40	568.23
9.38000	-795.26	263.79	27.67	-845.13	258.75	30.32	-992.61	302.08	105.89	-953.03	304.40	159.88	-498.08	86.39	36.41	-545.79	94.52	48.67	-717.28	43.94	39.77	-722.01	55.39	91.38	-647.55	141.22	1277.54	0.00	0.00	0.00	-544.23	63.83	1572.86	-543.05	204.92	1563.52	-641.57	80.79	1677.14	-653.51	213.60	1655.83	595.58	-17.53	78.68	1193.11	8.11	79.38	570.22
9.39000	-795.25	263.76	27.23	-846.45	260.58	29.89	-989.03	303.18	111.19	-947.72	305.51	163.84	-500.42	86.45	35.64	-547.55	94.27	48.15	-717.31	43.99	39.71	-721.98	55.00	91.34	-644.43	139.27	1277.54	0.00	0.00	0.00	-541.52	62.70	1572.99	-538.62	202.90	1563.53	-638.08	78.13	1677.13	-650.60	211.70	1655.84	594.61	-18.04	78.31	1193.38	8.23	79.42	569.94
9.40000	-792.80	264.70	27.29	-845.74	259.10	29.93	-985.94	302.56	115.69	-941.47	307.79	168.52	-499.18	85.91	35.77	-546.99	94.53	48.18	-717.27	43.75	39.75	-722.17	55.44	91.02	-641.72	137.52	1277.63	0.00	0.00	0.00	-533.25	60.71	1572.64	-535.55	201.53	1563.54	-634.80	76.05	1677.09	-647.91	209.48	1655.99	594.87	-17.87	78.48	1192.84	7.93	79.28	569.11
9.41000	-791.23	265.01	26.65	-847.52	260.25	30.57	-980.82	305.21	121.64	-936.67	307.51	172.25	-499.97	86.16	35.43	-547.83	94.24	47.85	-717.13	43.45	39.77	-721.84	54.84	91.07	-639.63	135.86	1277.58	0.00	0.00	0.00	-529.12	59.74	1572.63	-532.17	199.80	1563.57	-631.80	74.95	1677.12	-644.87	208.04	1655.87	595.59	-17.71	78.34	1194.01	8.28	79.45	569.55
9.42000	-790.87	265.03	25.41	-836.74	259.95	33.59	-975.74	307.47	127.66	-931.82	307.73	176.07	-497.84	85.99	35.71	-545.04	94.65	48.53	-717.05	43.33	39.78	-721.82	54.66	90.88	-636.64	134.46	1277.43	0.00	0.00	0.00	-524.28	58.29	1572.62	-530.97	198.76	1563.55	-628.52	73.43	1677.10	-641.97	206.43	1655.80	595.73	-17.77	78.63	1193.20	8.19	79.08	569.20
9.43000	-789.29	265.24	24.48	-838.30	261.69	33.62	-971.75	307.61	132.68	-930.25	305.75	180.67	-499.77	85.84	35.23	-545.85	94.86	48.41	-717.26	43.79	39.61	-721.47	54.26	91.03	-632.29	132.50	1277.38	0.00	0.00	0.00	-523.17	57.12	1572.49	-529.47	197.55	1563.42	-625.33	71.80	1677.07	-639.04	205.09	1655.73	594.93	-17.80	78.31	1193.19	8.14	79.32	569.59
9.44000	-784.38	266.66	25.03	-820.22	266.67	43.66	-967.92	306.30	136.84	-921.58	308.34	183.84	-499.19	86.00	35.34	-546.34	94.45	48.01	-717.29	43.91	39.60	-721.32	54.53	90.86	-631.66	131.66	1277.36	0.00	0.00	0.00	-522.52	55.74	1572.20	-525.21	195.30	1563.12	-622.43	71.16	1677.11	-636.24	203.27	1655.70	595.61	-17.57	78.53	1193.52	7.84	79.28	568.04
9.45000	-780.60	266.54	25.01	-811.20	267.46	47.04	-961.76	308.31	141.41	-916.34	307.87	186.89	-498.98	85.86	34.96	-543.46	94.10	48.47	-717.16	43.85	39.71	-721.35	55.80	90.34	-628.35	130.24	1277.10	0.00	0.00	0.00	-517.63	53.94	1571.93	-521.99	193.77	1562.90	-619.36	69.36	1677.10	-633.48	201.75	1655.65	595.01	-17.69	78.49	1193.12	8.47	79.33	568.27
9.46000	-775.82	268.93	26.38	-811.89	268.03	48.15	-955.13	309.23	144.97	-910.15	308.68	190.34	-497.37	85.97	35.37	-545.71	94.20	47.88	-717.14	43.98	39.71	-721.14	55.37	90.39	-627.14	128.68	1276.96	0.00	0.00	0.00	-515.45	52.80	1571.83	-519.35	192.63	1562.74	-616.12	67.83	1677.00	-630.62	200.51	1655.70	595.47	-17.86	78.55	1193.14	8.66	79.30	569.22
9.47000	-768.41	269.70	28.44	-802.16	271.06	51.91	-948.22	310.06	147.53	-903.87	308.31	192.51	-499.40	86.19	34.46	-545.74	94.55	47.88	-717.23	44.15	39.71	-721.01	55.39	90.49	-623.47	127.54	1276.97	0.00	0.00	0.00	-512.91	51.82	1571.99	-517.01	191.99	1562.75	-613.29	66.64	1676.92	-627.63	199.56	1655.69	595.02	-18.20	78.30	1193.13	8.36	79.39	568.58
9.48000	-761.65	271.01	29.58	-796.13	271.24	52.92	-941.28	309.52	148.92	-896.75	308.21	194.24	-499.55	86.18	34.46	-546.10	94.59	47.73	-717.03	43.99	39.88	-720.99	55.62	90.46	-620.38	125.89	1276.79	0.00	0.00	0.00	-506.01	51.37	1571.82	-512.38	190.94	1562.72	-610.10	65.41	1676.89	-624.89	198.08	1655.72	595.21	-17.75	78.30	1193.07	7.70	79.08	568.13
9.49000	-752.54	271.99	30.76	-789.40	272.05	54.22	-933.37	309.99	150.06	-889.14	308.95	195.65	-497.94	86.10	34.93	-547.15	94.48	47.47	-717.06	44.23	39.83	-720.83	55.53	90.60	-617.65	124.60	1276.84	0.00	0.00	0.00	-503.35	49.90	1571.50	-512.14	189.72	1562.74	-607.43	65.18	1677.15	-622.02	197.02	1655.88	594.27	-17.48	78.26	1192.42	7.58	78.64	568.89
9.50000	-742.15	274.41	32.45	-780.43	273.22	55.51	-925.93	309.29	150.10	-881.40	308.26	195.83	-499.10	85.81	34.57	-545.55	94.69	47.77	-717.16	44.65	39.81	-720.53	55.30	90.72	-615.83	123.31	1277.00	0.00	0.00	0.00	-501.97	48.53	1571.57	-507.31	188.60	1562.54	-604.22	63.02	1677.20	-619.33	195.65	1655.95	596.17	-17.62	78.63	1192.93	7.35	79.04	568.71
9.51000	-729.47	275.69	33.88	-770.23	275.08	56.54	-917.25	309.23	149.51	-873.80	307.06	195.19	-498.48	86.20	34.80	-545.65	94.80	47.85	-717.05	44.56	39.92	-720.58	55.99	90.53	-614.35	122.30	1277.25	0.00	0.00	0.00	-497.21	48.06	1571.83	-503.66	187.55	1562.31	-601.49	62.54	1677.42	-616.66	194.34	1656.11	595.47	-17.10	78.54	1193.28	8.21	79.12	568.25
9.52000	-718.01	277.11	34.65	-755.23	275.82	57.69	-907.25	310.12	149.33	-864.91	307.70	194.63	-499.11	86.37	34.33	-547.38	94.36	47.20	-716.98	44.53	40.00	-720.38	55.57	90.82	-610.27	121.41	1277.34	0.00	0.00	0.00	-496.88	46.79	1572.11	-501.72	187.25	1562.12	-598.65	61.93	1677.62	-613.89	193.64	1656.18	594.87	-18.05	78.19	1192.91	8.53	79.04	569.25
9.53000	-705.83	278.24	35.31	-750.64	277.21	56.95	-693.18	176.72	865.64	-856.95	306.87	193.41	-497.91	86.02	34.71	-547.87	94.55	46.96	-717.05	44.74	40.01	-719.95	54.87	90.99	-609.57	119.71	1277.52	0.00	0.00	0.00	-495.45	45.89	1572.23	-500.21	186.82	1562.13	-595.47	60.15	1677.64	-611.07	193.04	1656.26	595.22	-17.88	78.38	1193.65	8.45	79.40	568.03
9.54000	-694.01	277.28	37.60	-730.27	278.01	58.83	-881.70	302.99	168.64	-847.35	306.50	190.90	-499.62	85.98	34.36	-544.54	94.70	47.92	-716.91	44.62	40.12	-719.82	54.79	91.11	-604.74	118.55	1277.69	0.00	0.00	0.00	-492.22	45.16	1572.27	-497.84	185.39	1562.51	-592.46	58.72	1677.80	-608.38	192.50	1656.36	595.31	-18.09	78.21	1193.50	8.03	79.19	570.00
9.55000	-680.66	277.86	37.98	-723.36	279.36	57.41	-877.80	307.89	139.69	-836.63	307.42	188.80	-498.27	85.82	34.52	-547.47	94.75	47.18	-716.78	44.46	40.27	-719.77	55.43	90.90	-603.04	118.19	1277.89	0.00	0.00	0.00	-486.22	44.15	1572.47	-496.22	184.27	1562.82	-589.73	57.58	1677.91	-605.73	191.78	1656.45	595.92	-17.57	78.47	1194.77	7.61	79.57	569.40
9.56000	-666.48	278.41	38.43	-707.22	276.45	58.91	-867.57	306.69	135.50	-826.15	307.53	186.07	-498.59	85.52	34.41	-546.23	95.15	47.47	-716.91	44.71	40.25	-719.51	54.39	91.29	-602.36	117.15	1278.05	0.00	0.00	0.00	-485.61	43.84	1572.56	-494.18	183.06	1563.19	-587.15	57.62	1678.25	-603.39	190.71	1656.60	595.34	-17.59	78.67	1193.50	8.09	79.44	569.84
9.57000	-652.89	279.26	38.29	-692.93	277.49	58.48	-856.22	305.81	131.74	-815.74	307.17	182.80	-499.16	85.78	34.23	-547.66	94.76	47.11	-716.88	44.83	40.18	-719.32	54.76	91.27	-597.79	116.68	1277.86	0.00	0.00	0.00	-485.54	42.69	1572.68	-492.74	182.72	1563.36	-585.01	57.70	1678.43	-600.90	190.18	1656.68	594.72	-17.71	78.49	1192.81	8.62	79.41	569.73
9.58000	-640.16	278.60	38.34	-680.11	278.55	58.09	-637.29	158.59	939.03	-805.51	307.47	179.83	-498.94	85.83	34.41	-546.61	94.85	47.25	-716.89	44.99	40.21	-719.18	54.52	91.36	-595.13	115.33	1277.99	0.00	0.00	0.00	-482.07	42.41	1572.79	-490.50	182.67	1563.41	-582.40	57.24	1678.49	-598.55	189.15	1656.75	594.00	-17.94	78.36	1192.96	8.72	79.30	569.38
9.59000	-624.12	279.11	38.99	-663.07	277.83	58.23	-823.59	302.40	151.10	-793.72	308.34	176.26	-500.07	85.75	34.15	-546.08	94.89	47.44	-716.97	45.13	40.14	-719.85	56.12	90.71	-592.81	114.45	1278.00	0.00	0.00	0.00	-477.46	42.38	1572.91	-486.08	182.31	1563.44	-579.38	55.47	1678.41	-596.16	188.63	1656.76	595.23	-17.88	78.55	1193.61	8.58	79.46	569.06
9.60000	-609.32	278.91	39.29	-646.74	278.03	58.07	-817.64	308.15	117.11	-780.89	309.23	172.44	-498.03	85.96	34.69	-544.54	95.24	48.07	-716.72	44.48	40.41	-719.72	55.73	90.96	-590.86	114.29	1277.89	0.00	0.00	0.00	-474.66	42.05	1573.08	-483.10	181.96	1563.46	-577.09	55.64	1678.56	-593.73	187.86	1656.88	594.97	-17.66	78.34	1193.96	9.04	79.70	569.29
9.61000	-594.64	279.29	39.29	-636.94	278.22	56.86	-805.18	307.60	111.95	-768.95	309.11	168.40	-500.22	85.77	34.02	-545.64	95.07	47.69	-716.86	44.84	40.25	-720.07	56.81	90.38	-589.46	113.79	1277.80	0.00	0.00	0.00	-474.95	41.08	1573.16	-480.24	181.46	1563.47	-574.73	55.79	1678.61	-591.34	187.09	1657.00	595.83	-17.21	78.52	1193.13	9.20	79.39	567.72
9.62000	-578.97	280.58	40.07	-620.80	278.74	56.65	-792.22	306.70	106.32	-755.91	311.23	164.95	-499.71	85.11	34.16	-548.02	95.35	47.22	-716.95	45.05	40.16	-719.33	55.21	90.91	-586.91	112.87	1277.57	0.00	0.00	0.00	-470.00	41.53	1573.22	-478.09	181.08	1563.57	-571.98	55.28	1678.73	-588.73	186.92	1657.00	596.26	-17.65	78.56	1193.49	8.41	79.64	568.49
9.63000	-563.41	280.43	40.67	-604.20	279.16	56.36	-778.48	306.62	101.18	-743.63	310.78	160.47	-499.22	85.82	34.43	-547.64	95.23	47.39	-717.00	45.02	40.10	-719.66	55.77	90.67	-584.90	113.10	1277.62	0.00	0.00	0.00	-466.82	40.38	1573.16	-475.03	181.00	1563.62	-569.24	54.72	1678.64	-585.99	186.82	1657.00	595.50	-17.81	78.53	1192.77	8.49	79.58	568.71
9.64000	-548.65	281.60	41.28	-588.63	279.93	56.37	-764.05	307.56	96.32	-731.21	311.08	156.30	-499.43	85.94	34.65	-546.83	95.19	47.44	-717.01	44.86	40.18	-719.69	55.62	90.85	-582.86	112.66	1277.43	0.00	0.00	0.00	-463.30	40.66	1573.08	-473.64	180.59	1563.92	-566.56	54.11	1678.56	-583.58	186.18	1657.06	595.72	-17.53	78.65	1192.99	8.02	79.20	567.85
9.65000	-531.61	282.12	42.04	-574.89	281.35	55.73	-749.17	308.40	91.37	-718.36	311.56	152.42	-498.74	86.33	34.66	-546.04	95.29	47.80	-716.99	44.84	40.16	-719.40	55.56	90.76	-579.36	111.95	1277.33	0.00	0.00	0.00	-460.14	40.69	1573.00	-472.26	180.70	1563.83	-563.70	53.80	1678.53	-581.11	185.45	1657.10	594.82	-17.41	78.41	1193.39	8.34	79.08	567.59
9.66000	-514.36	282.77	43.62	-559.51	282.38	55.12	-734.43	310.04	86.92	-705.09	312.05	148.40	-498.30	86.19	35.08	-548.84	95.19	47.19	-716.93	44.71	40.19	-719.37	55.67	90.68	-578.56	112.28	1277.24	0.00	0.00	0.00	-460.19	40.09	1572.93	-469.24	180.20	1563.76	-561.13	53.82	1678.49	-578.67	185.03	1657.08	594.49	-17.21	78.15	1193.34	8.33	79.00	568.72
9.67000	-499.51	283.50	44.23	-545.44	279.94	53.98	-719.51	310.71	82.38	-692.29	311.54	144.11	-500.03	85.92	34.91	-547.71	95.44	47.47	-717.07	45.02	40.08	-719.57	56.13	90.55	-574.80	111.67	1277.03	0.00	0.00	0.00	-457.01	40.54	1572.74	-464.74	179.77	1563.52	-558.40	53.35	1678.33	-576.22	184.32	1657.15	595.91	-17.34	78.62	1193.27	7.92	79.10	569.34
9.68000	-485.12	285.59	45.32	-533.56	281.41	53.13	-705.06	309.99	77.48	-678.76	312.07	140.49	-501.10	85.67	35.08	-547.02	95.45	47.85	-717.03	44.83	40.15	-719.38	55.40	90.84	-573.65	111.58	1276.86	0.00	0.00	0.00	-452.96	40.70	1572.67	-461.88	179.79	1563.41	-555.59	53.47	1678.27	-573.46	184.33	1657.07	595.70	-18.13	78.45	1192.49	8.43	79.43	569.07
9.69000	-469.32	286.43	46.70	-512.71	281.58	55.79	-689.71	311.32	73.73	-665.90	311.60	136.79	-500.80	86.28	35.19	-547.25	95.64	47.71	-717.12	45.14	40.06	-719.26	55.64	90.82	-570.08	111.30	1276.69	0.00	0.00	0.00	-451.69	39.97	1572.23	-457.52	179.84	1563.05	-552.76	53.49	1678.15	-570.52	184.83	1656.84	595.73	-17.98	78.68	1193.69	8.17	79.60	568.87
9.70000	-452.76	288.22	49.24	-494.61	282.79	57.28	-675.03	311.21	69.55	-652.81	312.03	133.62	-500.85	86.07	35.14	-546.24	95.34	47.96	-717.25	45.49	39.92	-718.73	54.45	91.26	-567.86	111.47	1276.49	0.00	0.00	0.00	-450.24	40.10	1572.15	-455.94	180.09	1563.00	-549.84	52.92	1677.95	-567.75	184.85	1656.66	595.49	-18.45	78.50	1192.79	8.16	79.07	568.29
9.71000	-437.45	289.56	51.32	-486.60	285.60	56.29	-659.42	312.87	66.33	-639.16	312.62	130.72	-499.78	85.90	35.46	-546.90	95.46	47.72	-717.15	45.24	40.07	-718.87	55.06	91.03	-565.13	111.59	1276.27	0.00	0.00	0.00	-446.31	40.68	1572.01	-453.64	180.32	1562.78	-546.90	52.53	1677.71	-565.09	184.51	1656.54	596.40	-17.98	78.99	1193.16	8.59	79.19	568.93
9.72000	-422.56	291.37	53.96	-469.15	286.92	58.57	-644.51	313.08	63.09	-625.19	314.04	128.31	-499.34	84.88	35.81	-547.99	95.30	47.32	-717.18	45.44	40.04	-718.84	55.15	91.17	-562.80	111.24	1276.11	0.00	0.00	0.00	-444.07	40.28	1571.83	-452.84	180.46	1562.55	-544.29	53.48	1677.63	-562.12	184.86	1656.31	596.41	-17.68	78.79	1192.72	8.23	79.22	568.15
9.73000	-407.44	292.84	56.77	-452.23	286.46	60.78	-629.00	314.24	60.35	-612.65	313.76	125.52	-499.72	84.44	36.01	-547.22	94.90	47.47	-717.12	45.04	40.27	-718.59	54.64	91.30	-560.36	111.29	1275.81	0.00	0.00	0.00	-442.80	40.65	1571.82	-451.38	180.56	1562.25	-540.97	53.03	1677.50	-559.35	184.92	1656.16	596.37	-17.62	78.99	1192.59	8.78	79.13	568.52
9.74000	-391.99	293.97	59.94	-436.56	289.25	62.85	-614.37	314.49	57.76	-600.19	313.02	123.37	-499.15	84.75	36.06	-548.39	95.26	47.33	-717.12	45.11	40.20	-719.11	56.31	90.65	-557.89	111.76	1275.65	0.00	0.00	0.00	-439.90	41.21	1571.56	-447.12	180.64	1561.82	-538.18	53.69	1677.33	-556.57	184.91	1655.93	595.58	-17.48	78.66	1194.07	8.98	79.58	568.72
9.75000	-376.54	295.32	62.67	-421.26	290.73	65.15	-600.00	314.49	55.44	-586.38	312.80	121.21	-499.18	84.94	36.23	-547.74	95.00	47.41	-717.05	44.96	40.24	-719.26	56.54	90.62	-554.26	110.91	1275.56	0.00	0.00	0.00	-435.42	41.34	1571.02	-442.58	180.51	1561.50	-534.81	53.19	1677.09	-553.50	185.44	1655.69	595.10	-17.58	78.17	1192.99	8.00	79.02	569.00
9.76000	-360.79	296.43	65.84	-407.07	291.11	66.86	-585.08	315.58	53.89	-572.70	314.84	120.37	-499.12	83.94	36.50	-556.24	99.12	42.73	-717.16	45.34	40.10	-718.95	55.91	90.89	-552.16	111.45	1275.35	0.00	0.00	0.00	-429.49	41.66	1570.62	-438.90	180.95	1561.14	-531.93	53.83	1676.86	-550.50	186.04	1655.38	594.94	-17.50	78.52	1192.71	7.67	78.75	569.28
9.77000	-347.23	297.86	68.54	-393.40	291.07	68.68	-570.53	316.88	52.92	-560.02	313.87	118.71	-498.65	83.52	36.65	-561.66	98.93	41.06	-717.21	45.42	40.14	-718.51	55.09	91.13	-552.50	111.99	1275.15	0.00	0.00	0.00	-427.36	41.70	1570.23	-436.09	180.98	1560.66	-529.26	54.74	1676.67	-547.62	185.97	1655.21	594.97	-17.56	78.51	1192.93	8.13	79.21	569.94
9.78000	-335.23	298.31	70.47	-382.41	292.20	70.23	-556.42	316.68	51.69	-547.61	314.07	117.62	-496.60	79.45	37.89	-561.70	99.19	40.74	-717.10	45.14	40.27	-718.57	55.17	91.25	-548.88	112.10	1274.91	0.00	0.00	0.00	-426.21	41.87	1570.09	-434.77	180.61	1560.48	-526.20	54.95	1676.47	-544.71	186.30	1654.97	595.50	-17.87	78.36	1192.01	8.29	78.68	569.56
9.79000	-321.62	300.01	73.50	-365.21	293.45	72.94	-543.05	316.38	50.76	-535.74	314.19	117.22	-496.00	78.57	38.24	-546.45	97.41	43.92	-717.22	45.31	40.22	-718.77	55.52	91.11	-545.81	112.40	1274.84	0.00	0.00	0.00	-424.25	42.54	1569.91	-431.00	181.67	1559.92	-522.95	54.87	1676.20	-541.53	187.37	1654.61	595.28	-17.87	78.44	1193.27	8.22	79.15	568.59
9.80000	-310.00	300.83	76.04	-352.14	294.49	75.24	-530.16	316.16	49.93	-523.18	313.89	116.60	-495.74	78.72	38.41	-543.85	97.23	44.68	-717.18	45.27	40.25	-718.36	54.65	91.49	-541.63	113.03	1274.35	0.00	0.00	0.00	-420.62	43.45	1569.72	-426.21	183.23	1559.22	-520.25	55.93	1675.94	-538.65	187.54	1654.34	595.88	-17.69	78.72	1193.46	7.92	79.23	569.24
9.81000	-295.69	301.68	80.33	-346.87	295.90	76.20	-516.96	317.17	49.91	-511.45	314.32	116.44	-495.50	78.75	38.13	-548.05	96.09	43.28	-717.23	45.43	40.19	-718.68	55.32	91.27	-539.97	113.08	1274.09	0.00	0.00	0.00	-414.47	43.99	1568.79	-422.08	184.54	1558.66	-517.15	56.64	1675.63	-535.69	188.06	1653.96	594.69	-17.12	78.45	1192.73	8.08	78.91	569.33
9.82000	-285.03	303.23	83.61	-326.66	296.94	81.57	-504.62	316.46	49.48	-500.50	314.18	116.41	-495.81	78.69	37.90	-555.02	95.33	41.57	-717.31	45.70	40.12	-718.71	56.21	91.09	-536.47	113.79	1273.77	0.00	0.00	0.00	-415.38	44.73	1568.83	-421.14	184.82	1558.57	-514.32	57.84	1675.27	-532.64	188.65	1653.67	595.47	-17.15	78.32	1192.96	8.50	79.23	569.24
9.83000	-272.16	304.52	88.19	-311.51	296.38	86.23	-492.21	316.95	49.67	-489.70	314.40	116.46	-495.99	78.11	38.21	-554.13	94.96	41.41	-717.26	45.84	40.13	-718.25	55.12	91.63	-533.98	114.05	1273.26	0.00	0.00	0.00	-414.56	45.12	1568.62	-420.61	184.85	1558.46	-511.17	58.51	1674.98	-529.47	189.61	1653.21	596.10	-17.66	78.47	1193.12	8.56	79.44	568.24
9.84000	-261.79	305.67	92.12	-305.03	297.47	88.72	-481.27	316.07	49.46	-479.98	314.53	116.82	-495.50	78.54	37.94	-556.72	93.81	40.82	-717.36	45.89	40.12	-718.61	56.10	91.27	-532.72	114.60	1272.90	0.00	0.00	0.00	-409.74	45.88	1568.16	-417.69	185.41	1557.79	-508.03	59.11	1674.79	-526.24	190.83	1652.79	596.42	-16.94	78.68	1193.05	8.04	79.28	568.83
9.85000	-251.16	306.47	95.55	-298.49	299.77	89.67	-471.05	314.44	49.03	-470.03	314.11	117.04	-495.60	78.07	37.97	-544.96	94.08	43.39	-717.17	45.42	40.33	-718.57	56.49	91.21	-528.83	115.23	1272.65	0.00	0.00	0.00	-404.66	46.77	1567.69	-415.17	185.95	1557.24	-504.81	59.57	1674.43	-523.06	191.28	1652.47	595.77	-17.30	78.48	1193.30	8.06	78.96	569.68
9.86000	-241.65	307.00	98.70	-288.98	299.14	92.40	-460.64	316.27	50.31	-460.59	314.76	117.66	-493.54	79.55	38.14	-547.69	93.27	41.81	-717.21	45.56	40.32	-718.08	55.41	91.74	-526.51	115.96	1272.21	0.00	0.00	0.00	-403.69	47.51	1567.35	-412.94	186.64	1556.84	-501.78	61.17	1674.14	-519.96	192.00	1652.12	594.53	-18.34	78.16	1193.22	8.53	79.21	568.63
9.87000	-234.22	307.71	101.01	-279.69	298.93	94.83	-451.19	315.85	50.63	-452.16	313.77	117.72	-494.84	79.53	37.44	-548.71	94.47	42.48	-717.13	45.34	40.44	-718.28	55.82	91.61	-524.94	116.62	1271.86	0.00	0.00	0.00	-401.88	48.61	1567.08	-409.34	187.82	1556.40	-498.41	61.94	1673.88	-516.68	193.37	1651.67	594.96	-17.45	78.31	1193.38	8.31	79.43	569.27
9.88000	-224.10	307.17	103.18	-266.88	299.83	97.15	-442.54	316.34	51.36	-443.63	314.68	118.60	-497.98	79.61	36.33	-549.32	92.95	42.15	-717.24	45.67	40.34	-717.84	55.20	91.96	-521.36	117.30	1271.56	0.00	0.00	0.00	-395.40	49.81	1566.62	-403.79	188.93	1555.64	-495.33	63.65	1673.56	-513.17	195.02	1651.20	595.90	-17.47	78.72	1192.45	8.16	78.91	569.47
9.89000	-217.10	306.52	104.27	-262.92	298.73	97.83	-434.25	317.21	52.47	-435.87	315.41	119.28	-492.06	79.62	38.03	-546.64	93.28	42.68	-717.11	45.40	40.43	-718.12	55.72	91.74	-518.28	117.71	1271.22	0.00	0.00	0.00	-389.99	51.33	1566.41	-401.46	190.32	1555.20	-492.32	65.55	1673.36	-509.75	196.14	1650.77	595.39	-17.04	78.51	1192.57	8.72	79.03	568.92
9.90000	-210.65	306.31	105.26	-246.45	297.09	101.44	-427.44	316.03	52.32	-428.96	314.41	119.28	-492.76	80.05	37.64	-550.38	93.14	41.92	-717.32	45.93	40.28	-717.93	55.80	91.76	-516.41	118.85	1270.79	0.00	0.00	0.00	-389.47	52.02	1566.04	-398.24	191.53	1554.74	-489.05	66.87	1673.11	-506.51	197.43	1650.29	595.45	-17.30	78.57	1193.29	8.64	79.68	568.37
9.91000	-203.40	305.49	106.29	-245.89	298.39	100.71	-420.79	315.81	52.30	-422.66	314.71	119.59	-493.00	80.02	37.66	-546.74	93.09	42.38	-717.33	46.00	40.34	-717.87	55.94	91.77	-512.22	119.43	1270.43	0.00	0.00	0.00	-386.26	53.16	1565.66	-396.27	192.67	1554.30	-486.11	68.76	1672.83	-503.14	198.82	1649.78	594.89	-17.74	78.30	1193.58	8.07	79.46	568.57
9.92000	-198.46	304.76	107.04	-244.35	296.75	100.84	-414.88	315.17	52.11	-417.10	313.84	119.38	-496.63	79.84	36.65	-546.20	93.00	46.63	-717.27	46.01	40.45	-717.93	56.15	92.00	-508.23	120.44	1269.92	0.00	0.00	0.00	-382.94	54.03	1565.38	-396.40	193.01	1554.09	-482.79	69.90	1672.54	-499.75	200.48	1649.26	594.74	-17.72	78.30	1193.55	8.38	79.40	569.45
9.93000	-191.01	304.17	108.61	-231.81	297.26	102.01	-409.69	315.31	52.25	-412.05	313.30	119.37	-495.10	80.68	36.68	-548.22	93.02	46.48	-717.31	46.18	40.46	-717.50	55.72	92.34	-504.32	121.14	1269.43	0.00	0.00	0.00	-379.30	55.15	1565.08	-394.50	193.68	1553.70	-479.22	70.90	1672.13	-496.43	201.91	1648.73	594.44	-17.70	78.28	1192.19	8.44	79.00	569.83
9.94000	-188.20	303.38	108.05	-230.74	296.76	101.51	-405.17	314.57	51.89	-408.10	313.35	119.29	-497.71	80.45	36.18	-547.37	92.15	42.69	-717.18	46.02	40.61	-717.95	57.25	91.90	-500.89	122.42	1269.05	0.00	0.00	0.00	-375.13	57.06	1564.66	-386.49	195.80	1552.74	-475.97	73.07	1671.83	-493.11	203.42	1648.22	594.68	-18.06	78.24	1192.92	8.65	79.21	569.36
9.95000	-184.70	301.68	107.74	-225.19	295.74	101.39	-401.18	313.96	51.64	-403.38	313.98	119.36	-494.16	80.62	37.26	-545.45	92.64	46.68	-717.27	46.61	40.49	-717.52	56.11	92.58	-498.07	122.97	1268.55	0.00	0.00	0.00	-372.88	58.30	1564.40	-380.26	197.41	1552.04	-472.72	75.41	1671.65	-489.48	205.50	1647.63	594.80	-17.58	78.31	1194.52	8.99	79.76	568.57
9.96000	-181.70	299.89	106.66	-225.01	293.70	100.37	-397.33	314.96	51.65	-399.78	313.72	118.82	-497.44	80.37	36.45	-546.40	91.91	43.05	-717.13	46.32	40.70	-717.36	56.46	92.48	-494.86	124.03	1268.07	0.00	0.00	0.00	-371.12	59.98	1564.07	-375.03	199.13	1551.37	-469.27	76.95	1671.26	-486.14	206.76	1647.12	595.69	-17.32	78.49	1193.67	8.77	79.55	567.36
9.97000	-177.89	298.63	106.14	-219.95	291.82	99.94	-394.21	314.46	51.00	-396.52	312.86	118.17	-499.88	80.48	35.38	-547.22	92.81	46.28	-717.11	46.33	40.80	-717.27	56.96	92.46	-492.50	125.41	1267.77	0.00	0.00	0.00	-371.61	61.15	1563.87	-375.58	199.86	1551.22	-465.92	79.35	1671.04	-482.68	208.45	1646.55	595.05	-17.78	78.32	1193.05	8.54	79.23	568.61
9.98000	-174.12	296.63	104.74	-219.49	289.70	98.67	-391.32	314.28	50.27	-393.13	312.88	117.72	-501.31	80.42	34.99	-547.56	92.60	46.48	-717.07	46.56	40.81	-717.30	56.75	92.85	-487.68	126.18	1267.28	0.00	0.00	0.00	-369.96	62.62	1563.63	-375.62	200.94	1550.88	-462.48	81.47	1670.76	-479.08	210.55	1645.94	596.10	-17.69	78.57	1193.43	8.49	79.16	568.93
9.99000	-173.25	292.80	102.66	-215.42	288.70	97.06	-389.16	313.13	48.95	-390.57	313.01	116.89	-496.39	80.07	36.46	-545.62	93.41	47.09	-716.98	46.53	40.96	-717.20	57.12	93.01	-484.24	127.46	1266.88	0.00	0.00	0.00	-361.80	65.15	1563.15	-368.87	203.70	1549.66	-458.74	82.12	1670.17	-475.41	212.85	1645.33	595.93	-18.09	78.35	1192.66	8.43	78.95	569.09
10.00000	-170.11	290.29	101.02	-212.62	286.68	95.42	-386.54	314.40	48.72	-388.38	311.99	115.58	-496.64	79.75	36.41	-546.46	92.73	46.73	-716.91	46.45	41.14	-717.08	57.31	93.12	-481.12	128.48	1266.57	0.00	0.00	0.00	-355.36	66.82	1562.82	-362.75	205.72	1548.72	-455.11	83.95	1669.79	-471.95	214.58	1644.73	595.37	-18.08	78.47	1191.98	7.92	78.74	569.61
10.01000	-168.16	289.07	98.86	-208.51	284.70	94.77	-384.45	314.35	47.62	-385.90	312.56	114.81	-502.61	80.49	34.43	-546.19	93.07	46.62	-716.89	46.84	41.13	-716.73	56.93	93.66	-478.67	129.96	1266.21	0.00	0.00	0.00	-348.60	69.13	1562.32	-356.78	208.17	1547.73	-451.82	86.97	1669.49	-468.37	216.68	1644.11	595.51	-17.53	78.50	1192.33	8.06	78.86	568.89
10.02000	-166.17	286.48	97.07	-204.35	283.90	92.51	-382.99	313.52	45.94	-384.47	311.12	113.14	-496.15	80.00	36.11	-546.15	92.84	46.63	-716.83	46.99	41.19	-716.74	57.47	93.52	-475.59	130.94	1265.84	0.00	0.00	0.00	-346.85	70.70	1561.96	-355.23	209.48	1547.48	-448.08	89.00	1669.07	-464.73	219.03	1643.49	595.01	-17.69	78.26	1193.00	8.48	79.26	569.70
10.03000	-164.94	284.80	94.80	-205.17	282.48	90.14	-381.20	313.90	44.71	-382.75	312.05	112.06	-496.91	80.31	35.76	-548.30	92.59	45.93	-716.72	46.89	41.47	-716.66	57.94	93.72	-470.88	132.50	1265.48	0.00	0.00	0.00	-346.36	72.31	1561.74	-354.19	210.75	1547.40	-444.76	91.40	1668.68	-461.12	221.20	1642.92	595.88	-17.76	78.62	1192.28	8.97	79.43	569.35
10.04000	-164.88	282.76	92.11	-206.73	280.99	87.63	-380.28	314.60	43.60	-381.05	312.62	110.92	-503.45	80.24	33.60	-547.34	92.53	46.07	-716.76	47.49	41.43	-716.43	58.08	94.22	-466.39	134.57	1265.11	0.00	0.00	0.00	-343.40	74.73	1561.65	-349.74	213.10	1546.90	-441.23	93.92	1668.45	-457.34	223.60	1642.29	594.93	-17.61	78.47	1192.70	7.83	79.21	569.43
10.05000	-162.68	280.92	90.07	-199.94	280.28	86.54	-379.63	314.77	42.33	-380.53	311.25	109.09	-507.12	79.64	32.54	-546.17	92.69	46.20	-716.57	47.44	41.74	-715.79	57.46	94.95	-462.58	135.65	1264.83	0.00	0.00	0.00	-340.51	76.60	1561.63	-344.18	215.34	1546.16	-437.53	95.63	1668.07	-453.50	226.24	1641.66	596.06	-17.13	78.67	1192.91	8.49	79.00	569.07
10.06000	-163.63	279.29	86.72	-204.11	277.79	83.00	-379.45	313.98	40.87	-379.63	311.47	107.88	-504.87	79.98	32.86	-547.25	91.95	45.73	-716.43	47.76	41.95	-715.38	57.62	95.23	-459.09	137.55	1264.29	0.00	0.00	0.00	-335.39	79.02	1561.60	-340.40	217.37	1545.83	-434.10	98.78	1667.80	-449.82	228.59	1641.09	596.17	-17.77	78.65	1192.89	8.48	79.21	569.29
10.07000	-162.48	277.17	83.89	-206.11	277.27	79.11	-379.22	313.17	40.95	-379.24	310.86	106.34	-501.64	82.18	33.10	-546.38	91.90	45.69	-716.39	48.02	42.21	-714.89	57.06	95.95	-455.05	138.34	1263.94	0.00	0.00	0.00	-331.65	81.63	1561.22	-336.82	219.52	1545.59	-430.47	100.96	1667.50	-446.11	230.68	1640.51	594.75	-17.90	78.21	1192.35	8.06	79.15	569.47
10.08000	-161.35	276.19	80.85	-207.57	275.80	76.37	-378.36	312.32	41.08	-378.33	310.33	105.08	-501.68	82.86	32.94	-546.48	91.86	45.56	-716.25	48.20	42.46	-714.71	57.80	96.30	-449.07	140.24	1263.80	0.00	0.00	0.00	-326.94	83.55	1561.02	-335.54	221.17	1545.34	-427.36	104.85	1667.37	-442.09	233.67	1639.92	594.69	-17.74	78.03	1192.41	8.12	79.30	569.66
10.09000	-159.94	274.36	77.71	-205.17	274.42	73.91	-377.07	312.10	41.47	-376.64	310.17	104.04	-501.28	83.16	32.74	-545.18	92.05	45.72	-715.96	48.12	43.00	-714.69	59.06	96.38	-444.69	142.00	1263.40	0.00	0.00	0.00	-322.62	85.77	1561.23	-330.33	223.50	1544.92	-423.86	108.14	1667.11	-438.06	236.62	1639.32	594.86	-17.25	78.17	1193.52	8.24	79.28	568.41
10.10000	-157.10	274.01	73.79	-208.27	272.82	69.34	-376.00	312.57	41.60	-374.70	308.86	102.80	-502.18	83.24	32.30	-546.65	92.05	45.19	-715.75	48.32	43.49	-713.99	58.77	97.20	-442.81	144.02	1262.95	0.00	0.00	0.00	-319.87	87.98	1561.44	-323.65	225.76	1544.54	-420.19	110.91	1667.12	-434.21	238.94	1638.93	595.20	-17.57	78.43	1193.13	8.57	78.99	568.68
10.11000	-155.89	274.10	68.70	-194.71	272.88	68.29	-375.80	311.75	41.08	-372.57	308.59	102.16	-501.52	83.01	32.08	-545.08	91.96	45.40	-715.67	48.92	43.84	-713.27	58.36	98.08	-438.24	145.03	1262.77	0.00	0.00	0.00	-317.80	90.17	1561.70	-319.08	228.09	1544.16	-416.35	113.23	1666.95	-430.13	241.71	1638.46	595.85	-17.76	78.69	1192.29	8.70	79.00	569.59
10.12000	-153.70	274.24	63.45	-196.58	273.81	63.85	-375.45	312.77	40.95	-370.70	307.94	101.67	-498.91	82.97	32.49	-544.24	92.14	45.43	-715.32	48.86	44.61	-713.03	59.56	98.73	-432.87	147.55	1262.49	0.00	0.00	0.00	-318.20	91.30	1561.88	-319.52	229.37	1544.08	-412.31	115.79	1666.88	-425.93	244.60	1638.15	595.14	-18.19	78.40	1191.64	8.81	78.95	569.51
10.13000	-152.87	274.57	59.89	-197.13	273.94	61.03	-375.48	314.08	40.25	-368.94	308.06	101.46	-498.03	82.88	32.38	-543.75	92.30	45.41	-714.97	48.97	45.53	-712.19	58.65	100.26	-427.75	149.43	1262.58	0.00	0.00	0.00	-316.26	93.20	1562.08	-318.39	231.31	1544.13	-408.83	119.92	1667.04	-421.60	247.74	1637.91	595.04	-18.13	78.26	1192.89	8.35	79.29	569.83
10.14000	-151.24	274.42	57.95	-197.39	273.85	59.98	-375.21	315.48	39.94	-367.93	307.12	101.08	-497.08	82.58	32.42	-544.83	91.83	44.92	-714.71	49.41	46.27	-710.90	57.70	101.98	-422.20	151.65	1262.73	0.00	0.00	0.00	-307.18	97.69	1562.39	-309.12	235.61	1544.11	-404.79	122.98	1667.27	-417.37	250.52	1637.83	595.04	-17.71	78.29	1192.71	8.09	79.32	568.61
10.15000	-150.87	274.25	56.31	-196.73	273.58	59.51	-375.12	314.62	40.09	-367.27	306.79	100.99	-495.44	82.58	32.55	-545.68	92.13	44.72	-714.36	49.68	47.33	-710.45	58.77	102.87	-418.74	154.11	1262.95	0.00	0.00	0.00	-300.06	100.89	1562.59	-301.34	238.64	1544.05	-400.48	125.80	1667.56	-412.98	253.85	1637.73	596.60	-18.04	78.68	1192.85	8.39	79.21	568.17
10.16000	-152.02	274.21	54.49	-191.85	272.78	60.42	-375.09	313.92	39.79	-366.87	306.30	100.78	-498.15	82.57	31.51	-544.57	91.72	44.52	-713.98	50.01	48.60	-709.20	58.38	104.62	-414.62	155.54	1263.22	0.00	0.00	0.00	-292.89	104.58	1562.84	-293.20	241.81	1543.98	-396.49	129.01	1667.85	-408.55	257.23	1637.74	596.15	-17.91	78.60	1193.34	8.75	79.30	568.90
10.17000	-148.57	274.07	54.25	-193.58	272.38	59.55	-374.66	314.78	40.36	-366.41	306.54	100.93	-495.80	82.23	31.71	-542.47	91.60	44.90	-713.50	50.22	50.01	-708.21	58.11	106.34	-410.54	157.08	1263.76	0.00	0.00	0.00	-291.10	106.25	1563.10	-290.60	242.84	1543.98	-392.45	133.19	1668.39	-404.00	260.62	1637.81	595.25	-17.60	78.56	1193.30	8.64	79.44	569.09
10.18000	-151.28	274.07	52.45	-194.06	273.92	58.39	-374.81	314.00	40.06	-365.77	306.89	100.95	-496.34	82.25	31.30	-543.49	91.44	44.42	-712.88	50.31	51.58	-707.69	59.21	107.81	-406.07	158.71	1264.46	0.00	0.00	0.00	-289.28	108.09	1563.70	-289.10	244.49	1544.16	-388.24	137.14	1669.06	-399.72	263.58	1638.04	595.70	-17.55	78.45	1193.60	8.42	79.58	569.05
10.19000	-149.33	274.73	51.73	-190.92	272.37	59.23	-374.63	314.14	39.96	-365.39	307.21	100.81	-495.21	82.00	31.18	-541.76	91.41	44.74	-712.53	50.93	53.10	-706.67	59.66	109.52	-402.27	162.01	1264.96	0.00	0.00	0.00	-282.04	112.30	1564.96	-284.26	249.56	1544.63	-383.55	140.05	1669.62	-395.40	266.89	1638.23	595.48	-18.64	78.29	1191.86	8.89	78.90	568.74
10.20000	-148.14	274.23	51.26	-192.99	272.63	58.05	-374.50	314.65	39.97	-364.91	307.28	100.74	-496.15	82.22	30.58	-540.25	91.24	44.80	-712.03	51.50	54.78	-705.27	59.13	111.87	-397.92	164.90	1265.81	0.00	0.00	0.00	-276.16	115.36	1565.81	-280.26	253.41	1544.96	-379.56	144.02	1670.49	-391.11	270.09	1638.48	594.68	-17.82	78.25	1192.32	8.63	78.86	568.88
10.21000	-148.66	274.05	50.51	-193.16	274.25	57.27	-374.65	314.43	39.52	-364.29	308.30	100.96	-493.88	81.74	30.84	-541.64	91.01	44.41	-711.29	51.26	56.85	-703.43	57.72	114.42	-391.86	166.47	1266.61	0.00	0.00	0.00	-271.40	118.75	1566.84	-275.83	257.19	1545.31	-374.94	146.29	1671.07	-386.80	273.40	1638.81	594.27	-17.92	78.16	1193.28	9.11	79.47	568.85
10.22000	-148.43	274.07	50.09	-194.19	272.97	57.23	-374.33	314.83	39.58	-363.92	308.62	100.85	-494.40	81.52	30.59	-542.00	90.66	44.14	-710.65	51.63	58.66	-702.73	59.33	116.03	-389.45	169.11	1267.50	0.00	0.00	0.00	-271.85	120.25	1567.35	-273.53	258.03	1545.47	-370.48	149.03	1671.70	-382.52	276.99	1639.15	594.83	-17.82	78.13	1193.34	8.81	79.46	569.68
10.23000	-147.62	273.97	49.72	-195.30	274.54	56.03	-373.99	316.16	40.00	-363.72	308.67	100.74	-494.06	81.10	30.62	-541.09	90.62	44.30	-710.04	51.93	60.59	-701.11	58.91	118.31	-385.70	171.70	1268.35	0.00	0.00	0.00	-271.14	122.32	1567.93	-270.62	259.27	1545.83	-366.40	153.91	1672.61	-378.29	280.08	1639.59	596.20	-17.33	78.61	1193.43	8.36	79.18	568.32
10.24000	-148.79	274.19	48.78	-188.56	273.33	58.08	-373.93	315.42	39.66	-363.60	309.18	100.70	-493.88	81.27	30.30	-539.80	90.44	44.48	-709.29	52.04	62.67	-699.79	59.40	120.44	-380.30	173.85	1269.08	0.00	0.00	0.00	-262.92	127.41	1569.15	-264.36	264.29	1546.74	-362.30	157.39	1673.35	-374.13	283.14	1640.08	595.26	-17.98	78.62	1193.70	8.46	79.64	569.33
10.25000	-148.77	274.13	48.48	-191.60	273.41	56.57	-373.74	315.77	39.78	-363.59	308.70	100.35	-494.72	81.31	29.65	-540.39	90.29	44.20	-708.38	52.05	64.87	-698.10	58.77	122.93	-376.98	175.81	1269.74	0.00	0.00	0.00	-255.86	131.13	1570.01	-259.93	268.30	1547.41	-358.15	161.63	1674.14	-369.86	286.52	1640.57	596.45	-18.15	78.63	1193.16	8.40	79.10	569.80
10.26000	-147.02	274.08	48.37	-191.54	273.66	56.29	-373.98	314.54	39.29	-363.16	309.43	100.42	-492.40	81.38	30.32	-541.73	89.91	43.68	-707.31	51.81	67.20	-696.53	59.16	125.05	-372.70	177.88	1270.50	0.00	0.00	0.00	-251.05	135.13	1571.05	-254.46	272.43	1548.13	-353.95	164.09	1674.79	-365.70	289.53	1641.09	594.90	-17.66	78.21	1192.68	8.26	79.00	570.13
10.27000	-147.03	274.24	47.88	-197.62	274.46	53.92	-373.91	314.88	39.30	-363.27	308.92	100.14	-493.94	81.13	29.69	-540.73	89.81	43.87	-706.24	51.53	69.54	-694.58	58.56	127.58	-366.69	179.90	1271.19	0.00	0.00	0.00	-253.17	136.49	1571.60	-251.41	273.74	1548.41	-350.01	168.00	1675.78	-361.49	292.79	1641.59	595.59	-17.70	78.41	1192.77	7.73	79.24	569.44
10.28000	-146.92	273.97	47.76	-195.98	275.09	54.25	-373.65	315.36	39.73	-363.33	308.46	99.79	-493.58	80.86	29.67	-539.15	90.08	44.09	-705.30	51.70	71.79	-692.71	58.18	130.07	-362.40	182.63	1271.96	0.00	0.00	0.00	-253.62	138.06	1572.26	-248.20	275.15	1548.79	-345.50	169.73	1676.33	-357.27	295.72	1642.12	596.39	-18.00	78.50	1192.83	8.36	79.06	568.99
10.29000	-147.90	273.42	47.41	-199.71	273.47	53.58	-373.87	315.16	39.58	-363.59	308.22	99.53	-494.30	78.61	28.80	-538.37	89.88	44.22	-704.27	51.88	74.13	-690.74	57.96	132.57	-358.74	185.27	1272.50	0.00	0.00	0.00	-243.81	142.66	1573.63	-242.27	279.57	1549.79	-341.53	172.58	1676.98	-353.01	299.07	1642.51	596.14	-17.65	78.81	1192.46	9.13	79.33	568.52
10.30000	-146.39	273.80	47.45	-191.18	273.18	55.74	-374.14	314.46	39.32	-363.43	308.56	99.46	-493.16	78.24	29.11	-538.95	89.97	43.89	-703.04	51.61	76.67	-688.67	57.22	135.38	-353.92	187.74	1273.15	0.00	0.00	0.00	-234.89	146.20	1574.60	-238.19	283.03	1550.53	-337.43	175.89	1677.52	-348.76	302.16	1642.84	594.42	-17.56	78.27	1193.28	8.38	79.47	567.79
10.31000	-146.79	273.71	47.30	-189.09	273.87	55.94	-374.02	315.23	39.46	-363.68	308.40	99.25	-489.37	77.76	30.06	-538.27	89.80	43.75	-701.64	51.17	79.29	-686.50	56.92	137.91	-348.46	190.82	1273.58	0.00	0.00	0.00	-226.11	150.39	1575.74	-232.80	286.93	1551.39	-333.39	178.49	1677.92	-344.49	305.25	1643.18	595.60	-18.04	78.63	1193.24	8.82	79.34	569.10
10.32000	-148.73	273.25	46.77	-192.06	273.60	55.08	-374.01	315.87	39.64	-364.11	307.52	98.69	-491.40	77.88	29.57	-537.96	89.54	43.65	-700.19	50.81	82.00	-684.63	57.75	140.06	-344.45	192.85	1273.94	0.00	0.00	0.00	-224.10	152.44	1576.18	-229.48	288.60	1551.71	-329.37	182.06	1678.40	-340.25	308.21	1643.44	595.60	-17.98	78.49	1192.45	8.40	79.26	569.29
10.33000	-150.23	273.40	46.26	-193.21	280.02	58.21	-374.20	316.01	39.55	-363.83	308.79	98.88	-493.30	77.55	29.09	-535.17	89.40	44.03	-698.55	50.22	84.81	-681.96	56.68	143.11	-339.76	194.57	1274.33	0.00	0.00	0.00	-223.96	153.99	1576.37	-226.33	290.00	1551.78	-325.98	186.76	1678.99	-335.96	311.24	1643.63	595.75	-18.00	78.56	1191.86	8.34	78.85	568.70
10.34000	-147.53	272.93	47.15	-198.61	273.29	53.69	-374.45	315.54	39.26	-363.63	309.60	99.08	-493.37	77.66	29.19	-535.32	89.36	43.87	-696.99	50.04	87.61	-679.86	57.17	145.58	-335.67	196.65	1274.62	0.00	0.00	0.00	-220.80	156.73	1576.75	-221.49	293.10	1551.91	-321.72	189.23	1679.26	-331.67	314.18	1643.77	595.54	-17.59	78.55	1192.48	8.15	78.86	569.34
10.35000	-147.78	273.14	46.80	-195.70	273.49	53.87	-374.59	315.31	39.19	-363.95	308.74	98.48	-493.89	77.97	28.70	-535.89	89.33	43.45	-695.09	49.25	90.80	-676.69	55.42	148.92	-331.74	200.23	1274.96	0.00	0.00	0.00	-218.25	159.01	1577.25	-218.60	296.45	1552.24	-317.56	191.70	1679.56	-327.47	316.85	1643.88	595.59	-17.20	78.53	1192.56	8.26	79.21	568.92
10.36000	-148.99	273.39	46.27	-194.89	273.10	54.44	-374.37	315.44	39.05	-363.89	308.89	98.43	-493.15	77.80	28.97	-533.39	88.97	43.82	-693.38	49.50	93.77	-673.48	54.13	152.06	-327.72	202.73	1275.14	0.00	0.00	0.00	-210.72	162.22	1577.50	-211.74	298.94	1552.10	-313.73	195.38	1679.78	-323.26	319.65	1643.90	596.40	-17.32	78.61	1192.85	8.67	79.38	569.49
10.37000	-148.10	273.07	46.50	-193.20	272.44	54.47	-374.47	315.61	38.98	-363.76	309.16	98.27	-494.35	77.22	28.51	-533.15	88.92	43.77	-691.21	48.96	97.19	-670.13	53.21	155.25	-324.39	204.75	1275.41	0.00	0.00	0.00	-207.59	164.94	1577.75	-209.34	301.52	1552.11	-309.39	197.37	1679.99	-318.95	322.73	1643.88	595.76	-17.80	78.29	1192.93	8.40	79.20	570.18
10.38000	-147.57	273.17	46.38	-193.18	273.09	53.92	-374.42	315.56	38.84	-363.51	309.82	98.36	-493.66	77.35	28.25	-532.81	88.62	43.78	-688.77	48.47	100.86	-666.76	53.12	158.37	-319.77	207.07	1275.57	0.00	0.00	0.00	-206.02	166.81	1577.67	-205.63	303.20	1552.03	-305.60	201.63	1680.17	-314.68	325.53	1643.81	596.03	-17.43	78.61	1192.76	8.49	79.28	568.85
10.39000	-147.95	273.07	46.04	-194.41	274.03	53.22	-374.30	315.56	38.77	-363.80	308.80	97.88	-493.27	77.06	28.17	-532.23	88.67	43.82	-686.12	48.13	104.69	-663.07	52.86	161.69	-316.52	209.86	1275.74	0.00	0.00	0.00	-201.82	169.90	1577.66	-200.23	305.73	1551.86	-301.43	204.07	1680.25	-310.43	328.51	1643.67	594.87	-17.68	78.22	1192.46	8.38	79.20	568.81
10.40000	-147.56	272.89	45.91	-194.27	273.27	53.68	-373.88	316.87	39.23	-363.35	309.53	97.96	-491.82	77.53	28.32	-531.99	88.23	43.73	-683.23	47.75	108.90	-659.15	52.88	165.06	-313.86	212.78	1275.75	0.00	0.00	0.00	-195.73	173.28	1577.93	-195.62	308.48	1551.74	-297.05	205.69	1680.13	-306.40	330.80	1643.60	594.85	-17.57	78.36	1192.62	8.35	79.17	569.14
10.41000	-146.60	272.97	45.54	-195.29	274.33	52.79	-374.38	314.90	38.34	-362.95	310.49	98.16	-492.45	77.68	27.68	-530.91	87.96	43.79	-680.03	47.48	113.37	-654.28	51.23	169.48	-309.03	215.35	1275.80	0.00	0.00	0.00	-188.50	176.60	1577.94	-190.25	311.48	1551.56	-293.23	209.32	1680.18	-302.10	333.70	1643.42	594.77	-17.58	78.34	1193.33	8.36	79.18	567.93
10.42000	-146.74	272.89	45.10	-196.81	273.32	51.87	-374.43	314.99	38.54	-362.76	310.44	97.99	-495.58	76.86	26.55	-529.65	88.35	44.26	-676.43	47.26	118.19	-649.38	50.96	173.45	-305.68	217.86	1275.91	0.00	0.00	0.00	-183.03	177.85	1577.61	-187.28	313.19	1551.37	-289.42	212.10	1680.14	-297.97	336.20	1643.26	594.62	-17.38	78.27	1193.32	8.24	79.11	569.16
10.43000	-147.60	272.88	43.88	-195.62	273.63	51.74	-374.34	315.06	38.58	-362.54	309.91	97.57	-494.28	76.98	26.55	-527.36	88.19	45.06	-672.79	47.88	122.95	-644.12	50.65	177.65	-301.72	220.57	1275.92	0.00	0.00	0.00	-179.20	178.74	1577.19	-184.56	314.74	1551.10	-285.19	213.87	1680.10	-293.97	338.50	1643.09	595.16	-18.07	78.50	1192.42	8.12	79.00	569.22
10.44000	-146.17	272.93	43.25	-193.36	274.79	52.01	-374.02	315.56	38.71	-362.17	310.21	97.62	-493.26	76.82	26.39	-525.54	87.92	45.61	-668.79	48.57	127.99	-638.14	49.78	182.37	-297.53	222.62	1275.91	0.00	0.00	0.00	-176.84	180.99	1576.93	-179.88	317.28	1550.67	-281.47	216.49	1680.10	-289.87	341.09	1642.86	596.05	-17.74	78.54	1193.21	8.49	79.27	568.30
10.45000	-145.53	273.02	42.77	-192.46	276.51	51.99	-373.98	315.13	38.55	-361.95	310.33	97.56	-491.75	76.26	26.29	-522.99	88.08	46.79	-664.30	48.88	133.55	-632.31	49.60	186.98	-291.95	224.87	1275.87	0.00	0.00	0.00	-177.32	183.58	1576.97	-175.73	319.78	1550.27	-277.71	219.01	1680.12	-285.87	343.44	1642.68	596.09	-17.22	78.64	1192.46	8.85	78.78	569.19
10.46000	-146.92	273.15	41.80	-194.01	275.49	50.93	-373.75	315.88	38.78	-361.85	310.25	97.28	-490.04	75.71	26.23	-521.09	88.60	47.95	-659.56	49.41	139.29	-626.02	50.11	191.57	-290.24	226.66	1275.77	0.00	0.00	0.00	-173.01	185.40	1576.66	-171.30	321.59	1549.99	-273.80	220.79	1679.81	-281.98	345.40	1642.54	596.08	-17.59	78.46	1192.09	8.54	78.92	568.77
10.47000	-147.33	272.94	41.37	-193.45	274.45	50.93	-373.67	315.93	38.77	-361.50	310.95	97.40	-486.85	78.87	26.44	-517.42	88.35	49.36	-654.40	49.85	145.30	-619.40	50.03	196.47	-285.39	229.28	1275.77	0.00	0.00	0.00	-170.40	187.16	1576.68	-168.75	323.69	1549.81	-270.08	222.90	1679.71	-278.13	347.49	1642.33	595.25	-17.74	78.40	1192.87	8.20	79.28	569.01
10.48000	-145.55	273.15	41.55	-189.16	279.31	51.97	-373.66	316.08	38.75	-361.51	310.95	97.25	-484.97	78.03	25.84	-514.64	88.69	50.76	-649.18	50.70	151.13	-613.07	51.57	200.74	-280.62	231.43	1275.78	0.00	0.00	0.00	-167.69	188.32	1576.28	-165.22	325.08	1549.54	-266.35	224.48	1679.60	-274.32	349.48	1642.15	594.32	-17.69	78.29	1193.01	8.22	79.20	568.95
10.49000	-145.52	273.03	41.26	-191.60	277.01	50.76	-373.73	315.83	38.60	-361.42	311.33	97.21	-482.14	78.02	25.77	-511.47	92.01	53.99	-643.49	51.16	157.37	-605.93	52.09	205.47	-278.53	233.74	1275.61	0.00	0.00	0.00	-162.74	191.04	1575.89	-161.72	326.89	1549.21	-262.87	227.00	1679.52	-270.54	351.53	1642.01	595.87	-17.49	78.64	1192.90	8.45	79.30	569.90
10.50000	-145.90	272.99	40.97	-190.35	275.78	51.63	-373.76	315.30	38.42	-361.48	311.22	97.09	-481.68	75.04	24.85	-518.74	87.13	49.18	-637.66	51.83	163.56	-598.73	52.35	210.36	-276.43	235.28	1275.63	0.00	0.00	0.00	-158.11	193.93	1575.82	-159.37	328.82	1548.98	-259.05	227.73	1679.33	-266.96	353.33	1641.92	595.71	-17.77	78.37	1192.47	8.38	79.05	569.06
10.51000	-147.99	273.37	39.95	-190.17	275.60	51.11	-373.60	315.65	38.46	-361.27	311.69	97.20	-479.57	74.38	24.72	-520.45	86.64	49.20	-631.35	52.49	169.40	-591.84	53.94	214.80	-274.40	236.95	1275.64	0.00	0.00	0.00	-152.59	196.88	1575.51	-155.85	330.94	1548.71	-255.74	230.01	1679.17	-263.34	355.27	1641.81	595.15	-17.74	78.34	1193.16	8.47	79.34	568.52
10.52000	-146.02	273.13	39.94	-190.59	275.75	50.47	-373.76	315.21	38.49	-361.32	311.17	96.92	-475.30	73.63	26.22	-501.38	89.96	59.25	-624.81	53.91	173.82	-585.13	56.11	218.67	-269.55	238.76	1275.70	0.00	0.00	0.00	-149.35	198.07	1575.20	-152.87	332.15	1548.60	-252.26	231.86	1679.08	-259.78	356.93	1641.73	594.32	-17.86	78.13	1193.53	8.41	79.07	568.42
10.53000	-146.67	280.96	37.57	-182.81	272.19	54.36	-373.45	315.50	38.75	-360.86	311.92	97.21	-467.32	73.40	29.53	-491.84	90.61	63.73	-617.59	55.32	177.38	-577.67	57.07	222.40	-266.89	240.52	1275.80	0.00	0.00	0.00	-147.06	198.72	1575.02	-149.49	333.20	1548.55	-248.82	233.06	1679.14	-256.40	358.26	1641.72	595.32	-18.31	78.44	1192.99	7.94	79.12	569.13
10.54000	-146.83	273.77	38.93	-187.33	275.91	50.81	-373.72	314.90	38.63	-360.90	311.22	96.96	-458.57	74.62	32.52	-482.43	91.18	67.34	-609.43	56.54	179.82	-570.35	59.48	224.79	-264.00	242.31	1275.82	0.00	0.00	0.00	-144.40	200.06	1575.09	-144.78	334.87	1548.45	-245.48	234.78	1679.06	-252.86	360.10	1641.70	597.28	-17.26	79.27	1192.74	8.54	79.45	568.17
10.55000	-146.70	273.60	38.75	-186.05	276.06	50.83	-373.56	315.48	39.04	-360.70	311.38	97.15	-446.75	76.03	35.88	-478.07	90.41	65.41	-600.40	57.84	181.31	-561.66	60.43	226.73	-259.57	243.50	1275.96	0.00	0.00	0.00	-143.13	201.86	1575.32	-140.99	336.37	1548.37	-242.34	237.24	1679.23	-249.38	361.54	1641.75	596.47	-17.52	78.76	1192.45	8.80	79.27	568.47
10.56000	-146.47	273.25	38.61	-190.54	275.61	49.58	-373.38	314.88	38.89	-360.67	310.98	97.08	-436.93	78.09	37.58	-472.12	92.37	66.07	-590.77	58.90	181.84	-552.76	62.09	227.53	-256.00	245.40	1276.04	0.00	0.00	0.00	-139.07	202.42	1575.33	-137.19	337.82	1548.21	-238.79	237.49	1679.25	-245.99	362.91	1641.84	594.75	-17.93	78.45	1192.75	8.09	79.00	569.18
10.57000	-144.45	273.73	38.74	-190.24	274.36	49.82	-373.44	315.11	39.25	-360.20	311.55	97.50	-423.12	80.21	39.86	-459.40	94.14	67.80	-581.02	60.64	181.25	-543.30	63.33	227.74	-253.98	246.47	1276.23	0.00	0.00	0.00	-135.81	203.52	1575.32	-134.45	338.51	1548.33	-235.06	237.32	1679.34	-242.69	364.18	1641.99	596.53	-17.92	78.78	1192.88	8.07	79.26	568.95
10.58000	-146.02	273.89	38.25	-189.17	274.58	49.74	-373.35	315.23	39.60	-360.14	310.88	97.30	-410.04	82.16	41.09	-446.38	96.36	68.73	-570.81	62.50	179.87	-533.49	65.04	226.74	-249.73	247.79	1276.46	0.00	0.00	0.00	-128.33	204.55	1575.18	-133.13	339.36	1548.40	-232.16	240.15	1679.63	-239.45	365.08	1642.22	595.82	-17.82	78.47	1192.62	8.21	79.32	568.33
10.59000	-145.92	273.77	37.83	-187.87	275.41	49.61	-373.22	315.00	39.82	-359.75	310.98	97.52	-395.89	84.57	41.74	-431.38	98.20	70.07	-560.08	64.63	177.59	-523.25	66.83	225.15	-247.33	249.21	1276.92	0.00	0.00	0.00	-127.80	205.84	1575.59	-129.47	340.59	1548.70	-228.69	241.09	1679.94	-236.23	365.90	1642.52	595.40	-18.09	78.09	1192.76	8.37	79.37	569.33
10.60000	-144.60	274.18	37.78	-189.99	274.85	49.08	-373.38	313.56	39.49	-359.27	311.02	97.84	-382.49	86.84	42.13	-424.87	100.23	68.94	-548.47	66.37	174.73	-512.57	68.21	222.97	-243.90	250.54	1277.13	0.00	0.00	0.00	-132.11	206.80	1576.14	-124.81	341.68	1548.96	-225.47	242.04	1680.21	-232.97	367.02	1642.83	594.40	-17.76	78.06	1192.50	8.38	79.43	570.07
10.61000	-145.16	273.75	37.69	-188.67	275.49	49.17	-372.88	314.90	40.13	-359.09	311.10	97.87	-369.81	89.33	42.08	-406.31	102.60	70.09	-536.35	67.96	171.13	-501.49	69.66	220.16	-241.44	251.71	1277.66	0.00	0.00	0.00	-132.54	207.82	1576.59	-120.39	342.81	1549.30	-222.68	243.36	1680.58	-229.71	368.17	1643.11	595.39	-17.22	78.51	1192.24	7.98	78.99	569.39
10.62000	-145.84	274.28	37.25	-194.84	275.17	47.35	-373.01	314.05	39.98	-358.96	311.05	98.02	-354.95	92.03	42.13	-391.19	105.32	69.78	-523.77	69.43	166.95	-490.19	71.27	216.80	-238.74	253.23	1277.83	0.00	0.00	0.00	-127.81	208.12	1576.62	-118.67	343.23	1549.57	-219.56	243.37	1680.64	-226.61	369.08	1643.43	594.34	-17.38	78.06	1193.09	8.34	79.17	568.73
10.63000	-146.30	274.50	37.13	-195.46	275.72	47.00	-372.84	314.41	40.22	-358.77	311.13	98.15	-336.64	95.37	42.57	-375.06	109.28	69.61	-510.88	71.35	161.97	-478.14	72.46	212.92	-236.94	253.88	1278.14	0.00	0.00	0.00	-121.06	208.34	1576.54	-117.49	343.57	1549.83	-216.92	246.08	1681.04	-223.47	370.02	1643.69	595.06	-18.05	78.40	1193.03	8.04	79.24	569.76
10.64000	-144.48	274.46	37.29	-192.23	275.80	47.87	-372.78	314.65	40.35	-359.05	309.71	97.63	-318.04	100.41	43.47	-361.51	111.90	68.14	-497.62	73.27	156.42	-465.96	74.06	208.48	-233.66	255.40	1278.41	0.00	0.00	0.00	-115.42	209.13	1576.64	-114.69	344.47	1550.16	-214.10	246.97	1681.17	-220.51	370.34	1644.01	597.08	-17.63	79.03	1192.88	8.36	79.08	568.72
10.65000	-146.04	274.19	36.87	-188.87	274.33	48.88	-373.12	313.77	40.05	-358.51	311.06	98.37	-300.10	102.96	43.56	-334.02	114.28	72.21	-483.51	74.46	150.67	-453.15	75.67	203.62	-232.03	256.01	1278.62	0.00	0.00	0.00	-112.40	209.75	1576.82	-112.07	345.72	1550.45	-211.14	247.00	1681.32	-217.46	371.14	1644.20	595.20	-17.95	78.42	1192.81	8.69	78.97	568.25
10.66000	-147.09	274.54	36.43	-191.18	275.40	48.13	-372.61	314.68	40.54	-358.41	310.51	98.15	-283.16	105.51	43.20	-317.06	116.01	71.29	-469.04	76.14	144.58	-440.01	76.78	198.47	-225.96	257.57	1278.66	0.00	0.00	0.00	-110.33	211.12	1577.04	-108.67	346.01	1550.67	-208.31	246.91	1681.43	-214.44	372.01	1644.31	595.61	-18.27	78.48	1192.34	8.34	78.95	568.78
10.67000	-143.67	274.42	37.11	-192.34	276.69	47.32	-372.60	314.78	40.64	-358.25	310.58	98.37	-265.72	107.20	42.90	-300.03	117.81	70.08	-453.80	77.03	138.46	-426.68	77.97	193.18	-224.19	258.38	1278.69	0.00	0.00	0.00	-106.15	210.94	1577.33	-104.03	346.58	1550.91	-205.75	248.06	1681.64	-211.61	372.43	1644.51	595.03	-17.87	78.30	1192.31	8.28	78.84	569.43
10.68000	-144.68	274.81	36.68	-191.98	282.02	51.35	-372.86	313.98	40.36	-358.41	309.73	97.93	-246.19	109.23	43.29	-284.58	118.76	68.30	-438.64	78.41	132.04	-412.86	79.04	187.70	-222.09	259.03	1278.75	0.00	0.00	0.00	-106.86	211.36	1577.87	-102.88	346.68	1551.04	-202.71	248.09	1681.52	-208.64	373.06	1644.54	594.52	-17.58	78.03	1192.64	8.52	79.10	569.64
10.69000	-143.34	275.00	37.01	-187.63	278.37	49.98	-373.14	312.99	40.05	-358.19	310.32	98.40	-228.55	110.37	42.86	-265.86	120.14	67.35	-423.05	79.68	125.59	-399.10	80.82	181.80	-218.31	260.39	1278.63	0.00	0.00	0.00	-102.48	212.13	1577.91	-99.06	347.18	1551.10	-200.19	249.06	1681.55	-205.68	373.77	1644.57	595.75	-17.76	78.56	1192.69	8.71	79.24	570.18
10.70000	-143.60	274.92	36.87	-189.01	278.32	49.52	-372.91	313.32	40.33	-357.96	310.88	98.72	-210.60	111.38	42.98	-248.32	121.59	66.27	-407.08	80.57	119.24	-384.51	80.96	176.45	-216.71	260.61	1278.49	0.00	0.00	0.00	-94.79	212.74	1577.61	-93.21	347.95	1551.20	-197.24	248.67	1681.43	-202.75	374.14	1644.60	595.54	-17.66	78.54	1193.87	8.47	79.69	569.26
10.71000	-143.96	274.89	36.77	-188.81	278.07	49.47	-372.92	313.08	40.36	-357.73	311.09	98.85	-192.38	112.41	42.99	-229.69	122.59	65.35	-390.88	81.18	113.14	-370.58	82.79	170.56	-213.60	261.29	1278.52	0.00	0.00	0.00	-88.84	213.37	1577.40	-88.18	348.66	1551.31	-194.51	249.70	1681.42	-199.93	374.41	1644.60	595.91	-17.27	78.56	1193.07	7.78	79.06	569.31
10.72000	-144.48	275.12	36.53	-190.86	278.48	49.38	-373.13	312.62	40.20	-357.58	311.47	99.08	-171.45	113.22	44.21	-212.06	123.23	64.41	-374.72	81.95	107.10	-356.31	84.69	164.76	-211.47	261.03	1278.41	0.00	0.00	0.00	-88.27	213.48	1577.29	-86.74	348.90	1551.32	-191.60	249.70	1681.35	-196.91	375.00	1644.54	595.87	-17.11	78.79	1193.41	8.59	79.35	568.13
10.73000	-144.53	275.51	36.39	-189.54	281.33	49.82	-371.55	313.09	39.68	-357.92	310.31	98.81	-153.09	113.69	44.76	-194.27	123.37	63.58	-358.39	82.92	101.19	-341.78	85.70	159.44	-207.76	261.89	1278.53	0.00	0.00	0.00	-89.38	213.40	1577.20	-86.08	348.96	1551.20	-188.95	251.30	1681.19	-193.90	375.35	1644.44	596.43	-17.48	78.82	1192.76	8.40	79.21	568.74
10.74000	-145.06	275.03	36.48	-188.77	278.17	50.02	-372.85	313.33	40.42	-358.07	309.64	98.53	-136.25	114.15	45.08	-175.55	123.76	63.46	-342.06	83.98	95.50	-327.00	86.58	154.47	-204.90	262.47	1278.49	0.00	0.00	0.00	-88.43	213.48	1577.06	-83.37	349.10	1550.90	-185.69	249.75	1680.97	-191.03	375.55	1644.38	594.50	-18.08	78.26	1192.87	8.24	79.22	569.54
10.75000	-144.57	274.74	36.81	-192.31	278.47	49.20	-372.77	313.43	40.72	-357.79	310.56	98.91	-116.81	114.28	46.49	-158.83	123.84	62.92	-325.40	84.30	90.37	-312.59	88.78	149.10	-202.36	261.75	1278.33	0.00	0.00	0.00	-89.19	213.54	1577.02	-79.92	349.32	1550.69	-183.04	251.43	1681.08	-188.06	375.85	1644.23	595.28	-17.70	78.24	1193.97	8.18	79.40	569.99
10.76000	-144.34	274.99	36.89	-185.72	279.96	51.89	-372.90	313.28	40.67	-357.74	310.53	99.10	-99.14	115.01	47.66	-141.14	124.08	62.98	-308.91	85.19	85.35	-297.86	89.94	144.42	-199.18	262.33	1278.39	0.00	0.00	0.00	-81.24	213.97	1576.71	-77.50	349.41	1550.32	-180.10	251.62	1680.81	-185.16	375.92	1644.09	595.70	-17.44	78.42	1193.08	8.72	79.15	569.09
10.77000	-144.81	272.78	36.35	-189.17	280.08	50.22	-373.01	312.80	40.50	-357.59	310.89	99.17	-80.54	115.99	49.40	-124.20	124.63	63.15	-292.36	85.46	80.91	-283.06	90.67	140.19	-197.92	262.93	1278.25	0.00	0.00	0.00	-75.99	214.12	1576.31	-74.79	349.11	1550.26	-177.21	251.22	1680.63	-182.17	376.18	1643.96	596.45	-17.64	78.67	1192.85	8.27	79.09	568.19
10.78000	-145.42	274.93	36.80	-186.75	276.36	49.68	-372.96	312.82	40.50	-357.51	310.68	99.15	-62.56	116.63	50.94	-107.64	125.10	63.51	-275.91	86.24	76.69	-268.34	91.57	136.33	-193.54	263.27	1278.17	0.00	0.00	0.00	-74.01	214.53	1576.31	-74.22	349.24	1550.17	-174.15	250.56	1680.43	-179.25	376.14	1643.76	596.75	-17.42	78.76	1192.78	8.38	79.08	569.35
10.79000	-138.07	272.94	38.69	-187.60	281.35	52.21	-372.84	313.22	40.69	-357.38	311.08	99.22	-45.38	117.12	52.73	-90.25	125.45	64.35	-259.58	87.10	72.81	-253.52	91.92	132.99	-192.89	263.12	1277.98	0.00	0.00	0.00	-75.58	214.66	1576.40	-70.01	349.44	1549.97	-171.05	250.63	1680.27	-176.36	376.10	1643.62	595.33	-17.55	78.37	1192.86	8.73	79.12	569.13
10.80000	-144.80	272.70	37.02	-185.64	281.15	52.40	-372.79	313.72	40.97	-357.34	310.71	99.12	-29.98	117.49	54.17	-74.45	126.50	65.12	-243.46	87.16	69.75	-239.05	93.38	129.64	-188.75	262.52	1277.76	0.00	0.00	0.00	-74.53	214.58	1576.22	-64.42	349.36	1549.73	-168.20	250.82	1680.17	-173.45	376.20	1643.45	596.07	-17.46	78.92	1193.49	8.45	79.46	568.21
10.81000	-147.13	272.22	36.74	-184.01	281.90	52.88	-373.01	313.10	40.78	-357.37	310.34	98.94	-11.50	118.57	56.91	-57.91	127.35	66.52	-227.67	87.95	66.73	-224.91	94.30	126.71	-186.13	262.78	1277.45	0.00	0.00	0.00	-72.49	214.55	1576.11	-59.34	349.34	1549.49	-165.67	252.18	1680.05	-170.52	376.07	1643.30	595.40	-17.29	78.56	1193.25	8.11	79.23	569.93
10.82000	-142.62	272.53	37.98	-185.28	281.65	53.20	-372.72	313.27	42.21	-357.01	310.90	99.11	1.44	119.00	58.19	-42.29	128.13	68.13	-212.21	88.70	64.14	-210.97	95.36	124.15	-183.08	262.76	1277.11	0.00	0.00	0.00	-68.02	214.45	1575.99	-57.70	349.18	1549.37	-162.34	250.95	1679.66	-167.58	375.70	1643.13	594.57	-17.74	78.16	1191.70	8.25	78.44	570.43
10.83000	-144.31	272.81	37.47	-120.77	252.66	786.13	-80.54	339.19	1493.48	-357.00	311.02	99.24	16.66	119.81	60.64	-28.24	128.70	69.40	-196.93	89.59	61.82	-197.02	95.82	122.05	-178.98	262.79	1276.81	0.00	0.00	0.00	-62.74	214.21	1575.76	-56.77	348.85	1549.27	-159.46	251.34	1679.58	-164.59	375.46	1642.99	595.08	-17.97	78.42	1192.22	8.06	78.64	569.73
10.84000	-148.28	272.99	36.66	-185.61	282.00	65.21	-362.88	313.26	91.99	-357.19	310.34	98.82	31.69	121.11	63.77	-12.74	129.24	71.43	-181.62	89.91	60.12	-182.94	95.15	120.72	-176.02	263.27	1276.59	0.00	0.00	0.00	-58.30	213.76	1575.32	-53.87	348.30	1549.10	-156.15	250.24	1679.33	-161.48	375.58	1642.75	595.11	-17.75	78.48	1193.29	8.53	79.15	568.04
10.85000	-145.94	273.14	37.54	-183.04	282.88	53.05	-373.50	312.94	40.40	-357.47	309.49	98.34	46.47	122.09	66.98	2.25	130.15	73.84	-166.76	90.20	58.73	-169.58	96.14	119.12	-173.32	263.30	1276.33	0.00	0.00	0.00	-56.29	213.25	1574.85	-50.80	347.80	1548.96	-152.97	249.45	1679.03	-158.51	374.91	1642.61	594.72	-17.97	78.27	1192.18	8.27	78.82	567.86
10.86000	-143.24	272.31	38.45	-185.41	283.04	52.92	-373.29	313.33	40.35	-357.04	311.04	98.81	60.76	122.73	70.35	17.24	130.81	76.46	-152.28	90.80	57.47	-156.68	97.43	117.73	-170.48	262.41	1275.94	0.00	0.00	0.00	-53.34	213.13	1574.64	-47.35	347.43	1548.76	-149.54	248.29	1678.65	-155.42	374.35	1642.38	595.41	-17.65	78.26	1192.83	8.00	79.10	569.02
10.87000	-147.96	273.35	37.39	-186.22	284.14	53.27	-372.88	313.80	41.81	-357.03	310.53	98.37	74.45	123.91	73.74	29.88	131.43	78.75	-138.36	91.57	56.38	-144.07	98.46	116.49	-168.61	262.13	1275.58	0.00	0.00	0.00	-50.23	212.66	1574.26	-43.83	347.38	1548.46	-146.47	248.25	1678.27	-152.24	373.74	1642.14	595.04	-17.76	78.31	1192.83	8.27	79.10	568.71
10.88000	-147.29	273.04	37.77	-182.12	288.37	55.67	-70.06	336.62	1492.74	-357.23	309.94	98.10	87.85	124.07	77.05	43.52	132.03	81.31	-124.69	91.99	55.68	-131.61	98.66	115.74	-165.49	262.30	1275.00	0.00	0.00	0.00	-48.65	212.77	1574.05	-42.26	346.91	1548.34	-143.34	247.61	1677.96	-149.10	373.00	1641.86	595.15	-18.05	78.35	1192.59	8.00	79.26	569.14
10.89000	-146.75	272.92	37.76	-187.49	281.05	50.82	-362.31	315.06	92.48	-357.04	309.94	98.16	100.64	123.85	80.51	56.58	132.08	83.95	-111.44	92.18	55.28	-119.48	99.70	114.89	-163.07	261.57	1274.67	0.00	0.00	0.00	-43.84	212.07	1573.55	-38.69	346.17	1547.95	-140.05	247.35	1677.49	-145.83	372.35	1641.55	595.95	-17.56	78.53	1192.41	8.05	78.80	569.47
10.90000	-140.76	273.26	39.23	-190.92	279.69	50.56	-373.44	313.60	40.31	-356.76	310.38	98.22	113.14	124.40	83.64	69.21	132.38	86.80	-98.71	92.82	54.87	-107.85	100.20	114.48	-159.32	261.25	1274.22	0.00	0.00	0.00	-38.33	210.98	1573.02	-34.08	345.78	1547.50	-136.67	246.95	1677.22	-142.44	371.70	1641.22	594.15	-18.03	77.89	1192.67	7.95	78.90	568.79
10.91000	-145.73	273.33	38.04	-188.14	279.83	51.20	-373.51	313.01	40.17	-356.87	309.86	98.07	125.25	123.59	87.03	79.43	132.26	88.90	-86.44	92.90	54.85	-96.51	100.20	114.34	-155.60	260.88	1273.42	0.00	0.00	0.00	-33.12	210.22	1572.47	-29.61	345.10	1547.06	-132.86	245.14	1676.70	-138.91	370.92	1640.90	594.44	-17.82	78.24	1193.75	8.52	79.43	568.43
10.92000	-144.50	273.28	38.46	-193.39	276.39	48.84	-373.49	312.76	41.49	-357.15	308.83	97.63	136.85	123.26	90.23	92.58	131.76	92.03	-74.73	93.22	54.85	-85.52	100.35	114.30	-152.26	260.89	1272.94	0.00	0.00	0.00	-31.25	210.20	1572.15	-27.52	344.48	1546.84	-129.12	243.57	1676.03	-135.28	370.23	1640.60	594.80	-17.78	78.30	1192.93	8.29	79.16	569.15
10.93000	-144.97	274.18	39.25	-192.80	275.66	48.62	-54.56	334.35	1491.29	-356.96	309.72	97.96	148.07	121.91	93.23	103.80	130.87	94.57	-63.42	93.42	55.06	-75.11	100.87	114.19	-150.07	260.36	1272.32	0.00	0.00	0.00	-29.56	209.98	1571.66	-25.55	343.80	1546.54	-125.32	242.99	1675.58	-131.63	369.34	1640.28	595.25	-17.64	78.50	1193.68	8.42	79.45	569.10
10.94000	-144.26	274.31	39.76	-191.20	276.42	49.39	-362.23	313.45	91.69	-356.97	309.35	97.86	158.70	121.43	96.18	114.35	130.25	96.98	-52.53	94.22	55.08	-65.06	101.31	114.31	-144.41	259.27	1271.96	0.00	0.00	0.00	-24.91	208.62	1570.60	-21.48	342.91	1545.85	-121.64	242.08	1675.06	-128.01	368.07	1639.95	594.77	-18.32	78.22	1192.51	8.23	79.03	569.31
10.95000	-145.24	274.44	39.47	-192.24	275.97	49.42	-373.38	313.35	40.26	-356.83	309.82	98.15	168.92	120.50	99.26	123.76	129.86	99.37	-41.87	93.89	55.64	-55.20	101.53	114.47	-141.65	259.22	1271.56	0.00	0.00	0.00	-19.32	206.68	1569.47	-18.29	342.30	1545.20	-117.73	241.46	1674.59	-124.24	366.97	1639.65	594.66	-18.93	78.01	1192.44	8.49	79.04	570.44
10.96000	-146.53	274.07	39.42	-193.83	276.08	49.24	-373.82	312.61	40.10	-356.78	309.62	98.08	178.59	118.79	102.05	133.96	128.61	101.72	-31.72	94.24	55.92	-45.90	101.64	114.54	-138.95	258.24	1271.10	0.00	0.00	0.00	-16.17	206.08	1568.77	-12.92	341.44	1544.56	-113.66	240.32	1674.04	-120.38	365.73	1639.27	594.23	-18.31	78.00	1192.78	8.63	78.86	569.39
10.97000	-146.50	274.38	39.32	-189.10	276.50	50.03	-373.71	312.76	40.30	-356.76	309.85	98.28	187.80	118.20	104.79	142.31	128.22	103.68	-22.00	94.19	56.31	-36.86	101.86	114.71	-135.90	257.68	1270.80	0.00	0.00	0.00	-9.07	205.33	1567.94	-8.32	340.37	1544.03	-109.58	239.06	1673.55	-116.46	364.27	1639.02	594.69	-17.75	78.21	1193.40	7.94	79.34	569.75
10.98000	-146.06	274.56	39.36	-192.38	275.62	49.49	-373.40	313.44	40.70	-356.70	309.95	98.47	196.56	117.83	107.17	152.63	127.79	106.13	-12.78	94.18	56.63	-28.35	102.57	114.59	-131.17	257.54	1270.39	0.00	0.00	0.00	-7.24	203.84	1567.18	-4.80	339.51	1543.37	-105.53	238.34	1672.99	-112.42	362.95	1638.70	594.86	-18.24	78.05	1192.40	7.78	78.83	569.29
10.99000	-146.33	274.55	39.18	-192.06	276.45	49.19	-373.74	312.24	40.40	-356.68	309.26	98.36	205.00	117.26	109.78	160.92	127.69	108.00	-4.04	94.28	56.82	-20.08	102.31	114.79	-128.25	256.34	1269.95	0.00	0.00	0.00	-3.02	202.98	1566.56	-0.49	338.24	1542.89	-101.08	236.67	1672.49	-108.29	361.53	1638.39	595.39	-17.49	78.42	1192.25	8.90	78.92	568.39
[truncated: 901 more rows]
[truncated: 35 more columns]
