# Supplementary material for: The impact of mobile phone use on where we look and how we walk when negotiating floor based obstacles
Source: PLoS One. 2017 Jun 30;12(6):e0179802. doi: 10.1371/journal.pone.0179802 (PMC5493336; doi:10.1371/journal.pone.0179802)
Supplement: S1 File — (ZIP) [file pone.0179802.s001.zip › Gait/PP1/MC obs write 3.txt]

CODAmotion Analysis Text
Codamotion Analysis Text Save of: MC obs write 3.mdf
Time	Markers
Time	1:LTOE.X	1:LTOE.Y	1:LTOE.Z	2:L2nd.X	2:L2nd.Y	2:L2nd.Z	3:LHEE.X	3:LHEE.Y	3:LHEE.Z	4:LANK.X	4:LANK.Y	4:LANK.Z	5:RTOE.X	5:RTOE.Y	5:RTOE.Z	6:R2nd.X	6:R2nd.Y	6:R2nd.Z	7:RHEE.X	7:RHEE.Y	7:RHEE.Z	8:RANK.X	8:RANK.Y	8:RANK.Z	9:STRN.X	9:STRN.Y	9:STRN.Z	10:Marker 10.X	10:Marker 10.Y	10:Marker 10.Z	11:FRHD.X	11:FRHD.Y	11:FRHD.Z	12:FLHD.X	12:FLHD.Y	12:FLHD.Z	13:BRHD.X	13:BRHD.Y	13:BRHD.Z	14:BLHD.X	14:BLHD.Y	14:BLHD.Z	15:BLSTEP.X	15:BLSTEP.Y	15:BLSTEP.Z	16:FLSTEP.X	16:FLSTEP.Y	16:FLSTEP.Z	17:BRSTEP.X
(s)	(mm)	(mm)	(mm)	(mm)	(mm)	(mm)	(mm)	(mm)	(mm)	(mm)	(mm)	(mm)	(mm)	(mm)	(mm)	(mm)	(mm)	(mm)	(mm)	(mm)	(mm)	(mm)	(mm)	(mm)	(mm)	(mm)	(mm)	(mm)	(mm)	(mm)	(mm)	(mm)	(mm)	(mm)	(mm)	(mm)	(mm)	(mm)	(mm)	(mm)	(mm)	(mm)	(mm)	(mm)	(mm)	(mm)	(mm)	(mm)	(mm)
0.00000	-3186.82	119.27	4.42	-3185.93	127.20	10.58	-3339.07	30.84	15.73	-3379.73	54.75	80.44	-3663.89	-11.35	-1.81	-3690.85	27.76	11.42	-3039.03	243.95	-1.15	-1549.84	-4.84	386.37	-3579.69	19.80	1224.32	0.00	0.00	0.00	-1526.13	-37.57	1539.00	-3504.46	-19.34	1626.54	-2779.54	123.49	1292.08	-2714.99	25.38	1252.13	449.29	-13.20	59.59	883.04	5.07	58.85	411.02
0.01000	-3186.82	119.27	4.42	-3185.93	127.20	10.58	-3339.07	30.84	15.73	-3379.73	54.75	80.44	-3663.89	-11.35	-1.81	-3690.85	27.76	11.42	-3039.03	243.95	-1.15	-1549.84	-4.84	386.37	-3579.69	19.80	1224.32	0.00	0.00	0.00	-1526.13	-37.57	1539.00	-3504.46	-19.34	1626.54	-2779.54	123.49	1292.08	-2714.99	25.38	1252.13	449.29	-13.20	59.59	883.04	5.07	58.85	411.02
0.02000	-3186.82	119.27	4.42	-3185.93	127.20	10.58	-3339.07	30.84	15.73	-3379.73	54.75	80.44	-3663.89	-11.35	-1.81	-3690.85	27.76	11.42	-3039.03	243.95	-1.15	-1549.84	-4.84	386.37	-3579.69	19.80	1224.32	0.00	0.00	0.00	-1526.13	-37.57	1539.00	-3504.46	-19.34	1626.54	-2779.54	123.49	1292.08	-2715.74	25.38	1252.49	449.29	-13.20	59.59	883.04	5.07	58.85	411.02
0.03000	-3186.82	119.27	4.42	-3185.93	127.20	10.58	-3339.07	30.84	15.73	-3379.73	54.75	80.44	-3663.89	-11.35	-1.81	-3690.85	27.76	11.42	-3039.39	243.97	-1.15	-1549.84	-4.84	386.37	-3579.69	19.80	1224.32	0.00	0.00	0.00	-1526.13	-37.57	1539.00	-3504.46	-19.34	1626.54	-2780.23	123.53	1292.42	-3465.10	33.63	1611.36	449.43	-13.21	59.61	883.35	5.07	58.87	411.17
0.04000	-3186.82	119.27	4.42	-3185.93	127.20	10.58	-3339.07	30.84	15.73	-3379.73	54.75	80.44	-3663.89	-11.35	-1.81	-3690.85	27.76	11.42	-3398.36	272.97	-1.85	-1549.84	-4.84	386.37	-3579.69	19.80	1224.32	0.00	0.00	0.00	-1526.13	-37.57	1539.00	-3504.46	-19.34	1626.54	-3465.63	158.43	1626.54	-3480.56	33.11	1613.33	592.00	-17.24	78.66	1190.29	6.19	79.10	567.19
0.05000	-3186.82	119.27	4.42	-3185.93	127.20	10.58	-3339.07	30.84	15.73	-3379.73	54.75	80.44	-3663.89	-11.35	-1.81	-3690.85	27.76	11.42	-3412.42	273.72	-5.13	-1549.84	-4.84	386.37	-3579.69	19.80	1224.32	0.00	0.00	0.00	-1526.13	-37.57	1539.00	-3504.46	-19.34	1626.54	-3420.28	159.57	1624.53	-3480.58	31.01	1612.84	591.02	-17.25	78.04	1190.01	6.17	79.12	568.28
0.06000	-3186.82	119.27	4.42	-3185.93	127.20	10.58	-3339.07	30.84	15.73	-3379.73	54.75	80.44	-3663.89	-11.35	-1.81	-3690.85	27.76	11.42	-3418.35	276.24	-6.13	-1549.84	-4.84	386.37	-3579.69	19.80	1224.32	0.00	0.00	0.00	-1526.13	-37.57	1539.00	-3504.46	-19.34	1626.54	-3427.16	158.50	1624.03	-3472.91	31.45	1612.69	591.58	-17.49	78.34	1190.14	6.28	79.06	569.71
0.07000	-3186.82	119.27	4.42	-3185.93	127.20	10.58	-3339.07	30.84	15.73	-3379.73	54.75	80.44	-3663.89	-11.35	-1.81	-3690.85	27.76	11.42	-3397.53	276.29	-1.04	-1549.84	-4.84	386.37	-3579.69	19.80	1224.32	0.00	0.00	0.00	-1526.13	-37.57	1539.00	-3504.46	-19.34	1626.54	-3431.41	159.22	1623.37	-3454.92	33.16	1611.98	592.48	-17.45	78.50	1189.06	5.91	78.88	568.98
0.08000	-3186.82	119.27	4.42	-3185.93	127.20	10.58	-3339.07	30.84	15.73	-3379.73	54.75	80.44	-3663.89	-11.35	-1.81	-3690.85	27.76	11.42	-3384.66	276.47	1.42	-1549.84	-4.84	386.37	-3579.69	19.80	1224.32	0.00	0.00	0.00	-1526.13	-37.57	1539.00	-3504.46	-19.34	1626.54	-3403.90	161.10	1624.63	-3461.27	34.08	1612.46	591.59	-17.33	78.33	1189.12	6.17	78.83	568.75
0.09000	-3186.82	119.27	4.42	-3185.93	127.20	10.58	-3339.07	30.84	15.73	-3379.73	54.75	80.44	-3663.89	-11.35	-1.81	-3690.85	27.76	11.42	-3379.97	274.96	2.62	-1549.84	-4.84	386.37	-3579.69	19.80	1224.32	0.00	0.00	0.00	-1526.13	-37.57	1539.00	-3504.46	-19.34	1626.54	-3422.10	160.40	1624.39	-3458.09	33.52	1610.52	592.13	-16.81	78.52	1189.67	6.16	79.21	568.47
0.10000	-3186.82	119.27	4.42	-3185.93	127.20	10.58	-3339.07	30.84	15.73	-3379.73	54.75	80.44	-3663.89	-11.35	-1.81	-3690.85	27.76	11.42	-3406.25	277.44	-3.61	-1549.84	-4.84	386.37	-3579.69	19.80	1224.32	0.00	0.00	0.00	-1526.13	-37.57	1539.00	-3504.46	-19.34	1626.54	-3424.96	159.02	1624.07	-3467.94	32.50	1610.67	592.42	-16.91	78.32	1189.82	6.96	79.18	568.56
0.11000	-3186.82	119.27	4.42	-3185.93	127.20	10.58	-3339.07	30.84	15.73	-3379.73	54.75	80.44	-3663.89	-11.35	-1.81	-3690.85	27.76	11.42	-3427.55	276.18	-7.37	-1549.84	-4.84	386.37	-3579.69	19.80	1224.32	0.00	0.00	0.00	-1526.13	-37.57	1539.00	-3504.46	-19.34	1626.54	-3433.05	160.10	1623.73	-3482.80	32.54	1612.85	592.03	-17.19	78.41	1189.03	6.09	78.94	568.85
0.12000	-3186.82	119.27	4.42	-3185.93	127.20	10.58	-3339.07	30.84	15.73	-3379.73	54.75	80.44	-3663.89	-11.35	-1.81	-3690.85	27.76	11.42	-3396.07	274.11	-0.44	-1549.84	-4.84	386.37	-3579.69	19.80	1224.32	0.00	0.00	0.00	-1526.13	-37.57	1539.00	-3504.46	-19.34	1626.54	-3435.04	160.25	1624.13	-3449.71	34.38	1611.03	593.09	-17.34	78.78	1189.65	5.86	79.10	568.94
0.13000	-3186.82	119.27	4.42	-3185.93	127.20	10.58	-3339.07	30.84	15.73	-3379.73	54.75	80.44	-3663.89	-11.35	-1.81	-3690.85	27.76	11.42	-3447.97	273.24	-10.76	-1549.84	-4.84	386.37	-3579.69	19.80	1224.32	0.00	0.00	0.00	-1526.13	-37.57	1539.00	-3504.46	-19.34	1626.54	-3454.53	160.69	1624.54	-3480.62	33.29	1612.21	592.66	-17.12	78.57	1190.30	6.16	79.23	568.70
0.14000	-3186.82	119.27	4.42	-3185.93	127.20	10.58	-3339.07	30.84	15.73	-3379.73	54.75	80.44	-3663.89	-11.35	-1.81	-3690.85	27.76	11.42	-3389.42	270.65	0.27	-1549.84	-4.84	386.37	-3579.69	19.80	1224.32	0.00	0.00	0.00	-1526.13	-37.57	1539.00	-3504.46	-19.34	1626.54	-3436.75	159.00	1625.27	-3474.43	35.24	1610.91	592.41	-16.89	78.60	1190.16	6.24	79.15	569.04
0.15000	-3186.82	119.27	4.42	-3185.93	127.20	10.58	-3339.07	30.84	15.73	-3379.73	54.75	80.44	-3663.89	-11.35	-1.81	-3690.85	27.76	11.42	-3439.98	274.42	-7.49	-1549.84	-4.84	386.37	-3579.69	19.80	1224.32	0.00	0.00	0.00	-1526.13	-37.57	1539.00	-3504.46	-19.34	1626.54	-3450.61	160.25	1625.25	-3481.66	33.40	1611.99	591.80	-16.90	78.32	1190.57	5.86	79.29	567.36
0.16000	-3186.82	119.27	4.42	-3185.93	127.20	10.58	-3339.07	30.84	15.73	-3379.73	54.75	80.44	-3663.89	-11.35	-1.81	-3690.85	27.76	11.42	-3384.61	272.18	-1.75	-1549.84	-4.84	386.37	-3579.69	19.80	1224.32	0.00	0.00	0.00	-1526.13	-37.57	1539.00	-3504.46	-19.34	1626.54	-3427.38	159.83	1624.75	-3468.28	34.07	1611.39	592.61	-17.27	78.61	1189.17	5.80	78.77	568.43
0.17000	-3186.82	119.27	4.42	-3185.93	127.20	10.58	-3339.07	30.84	15.73	-3379.73	54.75	80.44	-3663.89	-11.35	-1.81	-3690.85	27.76	11.42	-3360.19	274.50	4.27	-1549.84	-4.84	386.37	-3579.69	19.80	1224.32	0.00	0.00	0.00	-1526.13	-37.57	1539.00	-3504.46	-19.34	1626.54	-3449.19	158.93	1625.10	-3452.39	31.65	1610.91	592.12	-17.37	78.46	1189.61	5.98	79.00	568.52
0.18000	-3186.82	119.27	4.42	-3185.93	127.20	10.58	-3339.07	30.84	15.73	-3379.73	54.75	80.44	-3663.89	-11.35	-1.81	-3690.85	27.76	11.42	-3380.34	275.51	1.19	-1549.84	-4.84	386.37	-3579.69	19.80	1224.32	0.00	0.00	0.00	-1526.13	-37.57	1539.00	-3504.46	-19.34	1626.54	-3433.24	159.82	1624.38	-3497.21	31.46	1612.66	592.43	-17.18	78.55	1189.54	6.39	79.32	568.04
0.19000	-3186.82	119.27	4.42	-3185.93	127.20	10.58	-3339.07	30.84	15.73	-3379.73	54.75	80.44	-3663.89	-11.35	-1.81	-3690.85	27.76	11.42	-3420.25	275.91	-4.70	-1549.84	-4.84	386.37	-3579.69	19.80	1224.32	0.00	0.00	0.00	-1526.13	-37.57	1539.00	-3504.46	-19.34	1626.54	-3436.22	161.29	1624.66	-3484.57	31.46	1612.07	592.30	-17.28	78.44	1189.68	6.27	79.29	568.72
0.20000	-3186.82	119.27	4.42	-3185.93	127.20	10.58	-3339.07	30.84	15.73	-3379.73	54.75	80.44	-3663.89	-11.35	-1.81	-3690.85	27.76	11.42	-3410.00	275.89	-2.91	-1549.84	-4.84	386.37	-3579.69	19.80	1224.32	0.00	0.00	0.00	-1526.13	-37.57	1539.00	-3504.46	-19.34	1626.54	-3449.54	159.20	1624.55	-3471.13	33.49	1613.69	592.83	-17.03	78.61	1190.26	5.84	79.17	569.33
0.21000	-3186.82	119.27	4.42	-3185.93	127.20	10.58	-3339.07	30.84	15.73	-3379.73	54.75	80.44	-3663.89	-11.35	-1.81	-3690.85	27.76	11.42	-3413.16	274.16	-4.79	-1549.84	-4.84	386.37	-3579.69	19.80	1224.32	0.00	0.00	0.00	-1526.13	-37.57	1539.00	-3504.46	-19.34	1626.54	-3447.12	159.79	1624.36	-3475.40	32.57	1612.69	592.64	-16.93	78.68	1190.18	6.05	79.03	568.03
0.22000	-3186.82	119.27	4.42	-3185.93	127.20	10.58	-3339.07	30.84	15.73	-3379.73	54.75	80.44	-3663.89	-11.35	-1.81	-3690.85	27.76	11.42	-3380.74	273.47	2.28	-1549.84	-4.84	386.37	-3579.69	19.80	1224.32	0.00	0.00	0.00	-1526.13	-37.57	1539.00	-3504.46	-19.34	1626.54	-3446.67	160.29	1624.87	-3491.62	32.15	1613.33	593.23	-17.64	78.67	1190.11	6.04	79.15	568.39
0.23000	-3186.82	119.27	4.42	-3185.93	127.20	10.58	-3339.07	30.84	15.73	-3379.73	54.75	80.44	-3663.89	-11.35	-1.81	-3690.85	27.76	11.42	-3419.88	274.09	-5.54	-1549.84	-4.84	386.37	-3579.69	19.80	1224.32	0.00	0.00	0.00	-1526.13	-37.57	1539.00	-3504.46	-19.34	1626.54	-3412.29	159.14	1623.01	-3443.99	34.00	1610.78	591.42	-17.40	78.24	1189.69	6.13	79.04	568.38
0.24000	-3186.82	119.27	4.42	-3185.93	127.20	10.58	-3339.07	30.84	15.73	-3379.73	54.75	80.44	-3663.89	-11.35	-1.81	-3690.85	27.76	11.42	-3383.06	275.37	2.26	-1549.84	-4.84	386.37	-3579.69	19.80	1224.32	0.00	0.00	0.00	-1526.13	-37.57	1539.00	-3504.46	-19.34	1626.54	-3427.05	160.59	1624.28	-3446.58	33.10	1611.34	592.85	-17.30	78.78	1189.75	5.77	78.71	568.07
0.25000	-3186.82	119.27	4.42	-3185.93	127.20	10.58	-3339.07	30.84	15.73	-3379.73	54.75	80.44	-3663.89	-11.35	-1.81	-3690.85	27.76	11.42	-3388.38	274.07	1.88	-1549.84	-4.84	386.37	-3579.69	19.80	1224.32	0.00	0.00	0.00	-1526.13	-37.57	1539.00	-3504.46	-19.34	1626.54	-3422.82	161.89	1624.10	-3457.71	33.12	1611.02	592.88	-17.36	78.83	1190.00	6.11	79.06	568.97
0.26000	-3186.82	119.27	4.42	-3185.93	127.20	10.58	-3339.07	30.84	15.73	-3379.73	54.75	80.44	-3663.89	-11.35	-1.81	-3690.85	27.76	11.42	-3371.66	274.38	1.15	-1549.84	-4.84	386.37	-3579.69	19.80	1224.32	0.00	0.00	0.00	-1526.13	-37.57	1539.00	-3504.46	-19.34	1626.54	-3440.55	161.22	1624.85	-3484.57	32.69	1612.07	592.60	-17.33	78.65	1190.30	6.08	79.10	569.92
0.27000	-3186.82	119.27	4.42	-3185.93	127.20	10.58	-3339.07	30.84	15.73	-3379.73	54.75	80.44	-3663.89	-11.35	-1.81	-3690.85	27.76	11.42	-3372.22	276.79	4.15	-1549.84	-4.84	386.37	-3579.69	19.80	1224.32	0.00	0.00	0.00	-1526.13	-37.57	1539.00	-3504.46	-19.34	1626.54	-3428.09	161.52	1624.39	-3454.88	34.71	1611.53	592.26	-17.20	78.53	1189.67	5.74	79.00	568.26
0.28000	-3186.82	119.27	4.42	-3185.93	127.20	10.58	-3339.07	30.84	15.73	-3379.73	54.75	80.44	-3663.89	-11.35	-1.81	-3690.85	27.76	11.42	-3415.31	277.64	-2.74	-1549.84	-4.84	386.37	-3579.69	19.80	1224.32	0.00	0.00	0.00	-1526.13	-37.57	1539.00	-3504.46	-19.34	1626.54	-3411.59	161.31	1625.02	-3507.18	32.84	1613.86	592.73	-16.79	78.63	1189.53	5.91	78.88	568.43
0.29000	-3186.82	119.27	4.42	-3185.93	127.20	10.58	-3339.07	30.84	15.73	-3379.73	54.75	80.44	-3663.89	-11.35	-1.81	-3690.85	27.76	11.42	-3391.86	274.53	-0.35	-1549.84	-4.84	386.37	-3579.69	19.80	1224.32	0.00	0.00	0.00	-1526.13	-37.57	1539.00	-3504.46	-19.34	1626.54	-3407.08	161.64	1623.45	-3457.16	32.68	1611.95	593.10	-16.73	78.61	1189.88	5.50	79.02	569.04
0.30000	-3186.82	119.27	4.42	-3185.93	127.20	10.58	-3339.07	30.84	15.73	-3379.73	54.75	80.44	-3663.89	-11.35	-1.81	-3690.85	27.76	11.42	-3387.56	273.94	1.51	-1549.84	-4.84	386.37	-3579.69	19.80	1224.32	0.00	0.00	0.00	-1526.13	-37.57	1539.00	-3504.46	-19.34	1626.54	-3467.37	159.16	1626.84	-3461.36	30.74	1611.81	592.37	-17.00	78.60	1189.53	6.12	79.15	569.21
0.31000	-3186.82	119.27	4.42	-3185.93	127.20	10.58	-3339.07	30.84	15.73	-3379.73	54.75	80.44	-3663.89	-11.35	-1.81	-3690.85	27.76	11.42	-3375.87	272.71	2.24	-1549.84	-4.84	386.37	-3579.69	19.80	1224.32	0.00	0.00	0.00	-1526.13	-37.57	1539.00	-3504.46	-19.34	1626.54	-3452.50	160.32	1627.25	-3496.44	34.71	1612.81	591.58	-16.65	78.42	1189.48	6.07	79.03	569.49
0.32000	-3186.82	119.27	4.42	-3185.93	127.20	10.58	-3339.07	30.84	15.73	-3379.73	54.75	80.44	-3663.89	-11.35	-1.81	-3690.85	27.76	11.42	-3351.42	275.61	7.09	-1549.84	-4.84	386.37	-3579.69	19.80	1224.32	0.00	0.00	0.00	-1526.13	-37.57	1539.00	-3504.46	-19.34	1626.54	-3429.09	162.25	1624.65	-3464.82	34.34	1611.59	591.49	-17.69	78.49	1189.92	6.13	79.29	569.21
0.33000	-3186.82	119.27	4.42	-3185.93	127.20	10.58	-3339.07	30.84	15.73	-3379.73	54.75	80.44	-3663.89	-11.35	-1.81	-3690.85	27.76	11.42	-3375.73	275.07	2.77	-1549.84	-4.84	386.37	-3579.69	19.80	1224.32	0.00	0.00	0.00	-1526.13	-37.57	1539.00	-3504.46	-19.34	1626.54	-3440.59	161.50	1625.56	-3435.50	34.44	1610.87	592.35	-17.74	78.59	1189.76	5.88	79.12	569.93
0.34000	-3186.82	119.27	4.42	-3185.93	127.20	10.58	-3339.07	30.84	15.73	-3379.73	54.75	80.44	-3663.89	-11.35	-1.81	-3690.85	27.76	11.42	-3437.30	274.98	-8.73	-1549.84	-4.84	386.37	-3579.69	19.80	1224.32	0.00	0.00	0.00	-1526.13	-37.57	1539.00	-3504.46	-19.34	1626.54	-3442.36	160.47	1625.77	-3464.09	31.98	1613.36	591.63	-17.05	78.40	1189.41	5.87	79.01	569.14
0.35000	-3186.82	119.27	4.42	-3185.93	127.20	10.58	-3339.07	30.84	15.73	-3379.73	54.75	80.44	-3663.89	-11.35	-1.81	-3690.85	27.76	11.42	-3413.84	275.09	-2.63	-1549.84	-4.84	386.37	-3579.69	19.80	1224.32	0.00	0.00	0.00	-1526.13	-37.57	1539.00	-3504.46	-19.34	1626.54	-3455.43	161.66	1625.14	-3470.19	32.36	1613.64	591.49	-17.03	78.20	1189.80	5.86	79.05	568.22
0.36000	-3186.82	119.27	4.42	-3185.93	127.20	10.58	-3339.07	30.84	15.73	-3379.73	54.75	80.44	-3663.89	-11.35	-1.81	-3690.85	27.76	11.42	-3431.73	274.05	-6.13	-1549.84	-4.84	386.37	-3579.69	19.80	1224.32	0.00	0.00	0.00	-1526.13	-37.57	1539.00	-3504.46	-19.34	1626.54	-3454.92	160.24	1626.61	-3498.92	31.73	1614.56	592.80	-17.44	78.46	1190.27	6.25	79.31	569.12
0.37000	-3186.82	119.27	4.42	-3185.93	127.20	10.58	-3339.07	30.84	15.73	-3379.73	54.75	80.44	-3663.89	-11.35	-1.81	-3690.85	27.76	11.42	-3348.70	273.96	5.59	-1549.84	-4.84	386.37	-3579.69	19.80	1224.32	0.00	0.00	0.00	-1526.13	-37.57	1539.00	-3504.46	-19.34	1626.54	-3448.70	160.96	1626.52	-3486.80	34.43	1612.33	593.70	-17.17	78.99	1190.37	6.48	79.58	568.94
0.38000	-3186.82	119.27	4.42	-3185.93	127.20	10.58	-3339.07	30.84	15.73	-3379.73	54.75	80.44	-3663.89	-11.35	-1.81	-3690.85	27.76	11.42	-3393.29	275.14	-3.00	-1549.84	-4.84	386.37	-3579.69	19.80	1224.32	0.00	0.00	0.00	-1526.13	-37.57	1539.00	-3504.46	-19.34	1626.54	-3437.12	160.74	1626.68	-3453.98	33.77	1610.66	593.43	-17.34	78.84	1189.79	5.74	79.19	569.01
0.39000	-3186.82	119.27	4.42	-3185.93	127.20	10.58	-3339.07	30.84	15.73	-3379.73	54.75	80.44	-3663.89	-11.35	-1.81	-3690.85	27.76	11.42	-3394.93	275.05	-0.63	-1549.84	-4.84	386.37	-3579.69	19.80	1224.32	0.00	0.00	0.00	-1526.13	-37.57	1539.00	-3504.46	-19.34	1626.54	-3447.08	160.65	1626.21	-3471.03	33.03	1612.11	592.91	-16.82	78.80	1190.01	5.71	79.27	568.40
0.40000	-3186.82	119.27	4.42	-3185.93	127.20	10.58	-3339.07	30.84	15.73	-3379.73	54.75	80.44	-3663.89	-11.35	-1.81	-3690.85	27.76	11.42	-3387.49	272.23	1.06	-1549.84	-4.84	386.37	-3579.69	19.80	1224.32	0.00	0.00	0.00	-1526.13	-37.57	1539.00	-3504.46	-19.34	1626.54	-3467.52	160.98	1627.42	-3469.45	32.72	1612.35	591.61	-17.17	78.22	1190.25	6.44	79.74	569.34
0.41000	-3186.82	119.27	4.42	-3185.93	127.20	10.58	-3339.07	30.84	15.73	-3379.73	54.75	80.44	-3663.89	-11.35	-1.81	-3690.85	27.76	11.42	-3408.11	274.21	-2.42	-1549.84	-4.84	386.37	-3579.69	19.80	1224.32	0.00	0.00	0.00	-1526.13	-37.57	1539.00	-3504.46	-19.34	1626.54	-3456.09	159.87	1626.70	-3462.88	35.61	1611.83	592.57	-17.37	78.42	1190.02	6.37	79.24	569.63
0.42000	-3186.82	119.27	4.42	-3185.93	127.20	10.58	-3339.07	30.84	15.73	-3379.73	54.75	80.44	-3663.89	-11.35	-1.81	-3690.85	27.76	11.42	-3378.99	273.86	0.41	-1549.84	-4.84	386.37	-3579.69	19.80	1224.32	0.00	0.00	0.00	-1526.13	-37.57	1539.00	-3504.46	-19.34	1626.54	-3456.18	162.25	1624.87	-3482.91	34.26	1611.89	592.79	-17.20	78.34	1190.07	6.05	79.03	567.97
0.43000	-3186.82	119.27	4.42	-3185.93	127.20	10.58	-3339.07	30.84	15.73	-3379.73	54.75	80.44	-3663.89	-11.35	-1.81	-3690.85	27.76	11.42	-3387.73	273.61	0.78	-1549.84	-4.84	386.37	-3579.69	19.80	1224.32	0.00	0.00	0.00	-1526.13	-37.57	1539.00	-3504.46	-19.34	1626.54	-3463.35	161.00	1625.60	-3450.52	35.27	1609.76	592.15	-17.16	78.44	1189.29	6.20	79.12	568.63
0.44000	-3186.82	119.27	4.42	-3185.93	127.20	10.58	-3339.07	30.84	15.73	-3379.73	54.75	80.44	-3663.89	-11.35	-1.81	-3690.85	27.76	11.42	-3387.42	274.86	1.06	-1549.84	-4.84	386.37	-3579.69	19.80	1224.32	0.00	0.00	0.00	-1526.13	-37.57	1539.00	-3504.46	-19.34	1626.54	-3441.76	162.23	1625.01	-3452.33	35.18	1612.07	591.85	-17.53	78.44	1189.95	6.60	79.27	568.66
0.45000	-3186.82	119.27	4.42	-3185.93	127.20	10.58	-3339.07	30.84	15.73	-3379.73	54.75	80.44	-3663.89	-11.35	-1.81	-3690.85	27.76	11.42	-3404.82	274.81	-3.15	-1549.84	-4.84	386.37	-3579.69	19.80	1224.32	0.00	0.00	0.00	-1526.13	-37.57	1539.00	-3504.46	-19.34	1626.54	-3438.95	162.74	1624.98	-3417.60	39.34	1609.88	592.58	-16.88	78.87	1190.16	6.78	79.21	568.10
0.46000	-3186.82	119.27	4.42	-3185.93	127.20	10.58	-3339.07	30.84	15.73	-3379.73	54.75	80.44	-3663.89	-11.35	-1.81	-3690.85	27.76	11.42	-3415.89	273.71	-5.09	-1549.84	-4.84	386.37	-3579.69	19.80	1224.32	0.00	0.00	0.00	-1526.13	-37.57	1539.00	-3504.46	-19.34	1626.54	-3451.92	162.37	1625.14	-3410.61	39.03	1608.58	592.55	-17.35	78.65	1189.71	6.68	79.16	568.43
0.47000	-3186.82	119.27	4.42	-3185.93	127.20	10.58	-3339.07	30.84	15.73	-3379.73	54.75	80.44	-3663.89	-11.35	-1.81	-3690.85	27.76	11.42	-3401.21	274.19	-1.37	-1549.84	-4.84	386.37	-3579.69	19.80	1224.32	0.00	0.00	0.00	-1526.13	-37.57	1539.00	-3504.46	-19.34	1626.54	-3436.66	163.74	1624.62	-3451.28	34.49	1610.62	592.62	-17.32	78.46	1188.97	5.94	79.02	568.03
0.48000	-3186.82	119.27	4.42	-3185.93	127.20	10.58	-3339.07	30.84	15.73	-3379.73	54.75	80.44	-3663.89	-11.35	-1.81	-3690.85	27.76	11.42	-3409.53	271.08	-1.75	-1549.84	-4.84	386.37	-3579.69	19.80	1224.32	0.00	0.00	0.00	-1526.13	-37.57	1539.00	-3504.46	-19.34	1626.54	-3437.73	162.06	1624.34	-3459.84	34.30	1611.78	591.94	-16.98	78.51	1189.81	5.91	79.08	568.70
0.49000	-3186.82	119.27	4.42	-3185.93	127.20	10.58	-3339.07	30.84	15.73	-3379.73	54.75	80.44	-3663.89	-11.35	-1.81	-3690.85	27.76	11.42	-3409.90	275.28	-4.29	-1549.84	-4.84	386.37	-3579.69	19.80	1224.32	0.00	0.00	0.00	-1526.13	-37.57	1539.00	-3504.46	-19.34	1626.54	-3426.53	162.04	1624.51	-3448.64	34.13	1612.25	591.80	-17.26	78.36	1189.73	5.52	79.06	569.07
0.50000	-3186.82	119.27	4.42	-3185.93	127.20	10.58	-3339.07	30.84	15.73	-3379.73	54.75	80.44	-3663.89	-11.35	-1.81	-3690.85	27.76	11.42	-3393.59	273.85	-2.01	-1549.84	-4.84	386.37	-3579.69	19.80	1224.32	0.00	0.00	0.00	-1526.13	-37.57	1539.00	-3504.46	-19.34	1626.54	-3453.16	161.51	1624.30	-3456.93	37.33	1611.90	591.96	-17.19	78.56	1190.34	6.16	79.27	568.05
0.51000	-3186.82	119.27	4.42	-3185.93	127.20	10.58	-3339.07	30.84	15.73	-3379.73	54.75	80.44	-3663.89	-11.35	-1.81	-3690.85	27.76	11.42	-3393.17	276.29	-0.92	-1549.84	-4.84	386.37	-3579.69	19.80	1224.32	0.00	0.00	0.00	-1526.13	-37.57	1539.00	-3504.46	-19.34	1626.54	-3421.36	162.19	1622.40	-3453.26	36.54	1613.71	592.43	-17.19	78.52	1189.58	6.05	79.01	568.39
0.52000	-3186.82	119.27	4.42	-3185.93	127.20	10.58	-3339.07	30.84	15.73	-3379.73	54.75	80.44	-3663.89	-11.35	-1.81	-3690.85	27.76	11.42	-3388.44	273.89	1.53	-1549.84	-4.84	386.37	-3579.69	19.80	1224.32	0.00	0.00	0.00	-1526.13	-37.57	1539.00	-3504.46	-19.34	1626.54	-3400.56	164.15	1622.54	-3480.99	36.35	1613.08	592.92	-17.35	78.70	1189.36	6.55	79.23	569.12
0.53000	-3186.82	119.27	4.42	-3185.93	127.20	10.58	-3339.07	30.84	15.73	-3379.73	54.75	80.44	-3663.89	-11.35	-1.81	-3690.85	27.76	11.42	-3430.22	273.96	-5.37	-1549.84	-4.84	386.37	-3579.69	19.80	1224.32	0.00	0.00	0.00	-1526.13	-37.57	1539.00	-3504.46	-19.34	1626.54	-3413.85	164.34	1623.72	-3463.96	36.27	1613.24	592.37	-17.27	78.60	1189.78	6.50	79.14	568.89
0.54000	-3186.82	119.27	4.42	-3185.93	127.20	10.58	-3339.07	30.84	15.73	-3379.73	54.75	80.44	-3663.89	-11.35	-1.81	-3690.85	27.76	11.42	-3373.22	273.12	3.13	-1549.84	-4.84	386.37	-3579.69	19.80	1224.32	0.00	0.00	0.00	-1526.13	-37.57	1539.00	-3504.46	-19.34	1626.54	-3437.15	164.49	1623.53	-3441.39	38.34	1613.20	591.89	-17.00	78.40	1189.92	6.02	79.22	568.07
0.55000	-3186.82	119.27	4.42	-3185.93	127.20	10.58	-3339.07	30.84	15.73	-3379.73	54.75	80.44	-3663.89	-11.35	-1.81	-3690.85	27.76	11.42	-3352.71	274.24	6.01	-1549.84	-4.84	386.37	-3579.69	19.80	1224.32	0.00	0.00	0.00	-1526.13	-37.57	1539.00	-3504.46	-19.34	1626.54	-3410.81	164.39	1624.10	-3494.18	34.55	1612.40	593.07	-16.96	78.64	1190.08	5.74	79.00	568.90
0.56000	-3186.82	119.27	4.42	-3185.93	127.20	10.58	-3339.07	30.84	15.73	-3379.73	54.75	80.44	-3663.89	-11.35	-1.81	-3690.85	27.76	11.42	-3377.59	273.43	1.77	-1549.84	-4.84	386.37	-3579.69	19.80	1224.32	0.00	0.00	0.00	-1526.13	-37.57	1539.00	-3504.46	-19.34	1626.54	-3420.69	163.73	1623.90	-3477.68	34.07	1613.13	592.54	-17.04	78.40	1190.34	6.06	79.26	567.89
0.57000	-3186.82	119.27	4.42	-3185.93	127.20	10.58	-3339.07	30.84	15.73	-3379.73	54.75	80.44	-3663.89	-11.35	-1.81	-3690.85	27.76	11.42	-3390.23	275.19	-0.66	-1549.84	-4.84	386.37	-3579.69	19.80	1224.32	0.00	0.00	0.00	-1526.13	-37.57	1539.00	-3504.46	-19.34	1626.54	-3441.00	164.28	1623.99	-3431.55	35.93	1611.89	591.75	-17.18	78.28	1189.66	6.33	79.06	568.35
0.58000	-3186.82	119.27	4.42	-3185.93	127.20	10.58	-3339.07	30.84	15.73	-3379.73	54.75	80.44	-3663.89	-11.35	-1.81	-3690.85	27.76	11.42	-3391.30	273.41	-0.84	-1549.84	-4.84	386.37	-3579.69	19.80	1224.32	0.00	0.00	0.00	-1526.13	-37.57	1539.00	-3504.46	-19.34	1626.54	-3426.43	166.29	1622.74	-3445.62	37.06	1611.38	590.85	-17.34	78.20	1189.46	6.29	79.43	568.99
0.59000	-3186.82	119.27	4.42	-3185.93	127.20	10.58	-3339.07	30.84	15.73	-3379.73	54.75	80.44	-3663.89	-11.35	-1.81	-3690.85	27.76	11.42	-3401.67	271.98	-3.40	-1549.84	-4.84	386.37	-3579.69	19.80	1224.32	0.00	0.00	0.00	-1526.13	-37.57	1539.00	-3504.46	-19.34	1626.54	-3448.60	163.09	1624.17	-3465.23	38.81	1611.22	591.05	-17.29	78.02	1189.84	6.17	79.28	569.32
0.60000	-3186.82	119.27	4.42	-3185.93	127.20	10.58	-3339.07	30.84	15.73	-3379.73	54.75	80.44	-3663.89	-11.35	-1.81	-3690.85	27.76	11.42	-3392.48	273.79	-0.64	-1549.84	-4.84	386.37	-3579.69	19.80	1224.32	0.00	0.00	0.00	-1526.13	-37.57	1539.00	-3504.46	-19.34	1626.54	-3447.85	165.16	1624.28	-3461.66	39.56	1612.62	591.54	-17.26	78.40	1190.51	5.88	79.26	569.27
0.61000	-3186.82	119.27	4.42	-3185.93	127.20	10.58	-3339.07	30.84	15.73	-3379.73	54.75	80.44	-3663.89	-11.35	-1.81	-3690.85	27.76	11.42	-3419.22	271.51	-6.75	-1549.84	-4.84	386.37	-3579.69	19.80	1224.32	0.00	0.00	0.00	-1526.13	-37.57	1539.00	-3504.46	-19.34	1626.54	-3422.80	165.89	1623.95	-3452.49	38.07	1611.65	592.55	-17.49	78.44	1189.92	5.85	79.06	568.73
0.62000	-3186.82	119.27	4.42	-3185.93	127.20	10.58	-3339.07	30.84	15.73	-3379.73	54.75	80.44	-3663.89	-11.35	-1.81	-3690.85	27.76	11.42	-3394.66	275.69	-0.60	-1549.84	-4.84	386.37	-3579.69	19.80	1224.32	0.00	0.00	0.00	-1526.13	-37.57	1539.00	-3504.46	-19.34	1626.54	-3422.11	165.30	1624.46	-3462.34	35.51	1612.72	591.32	-17.36	78.23	1189.34	6.14	78.99	568.54
0.63000	-3186.82	119.27	4.42	-3185.93	127.20	10.58	-3339.07	30.84	15.73	-3379.73	54.75	80.44	-3663.89	-11.35	-1.81	-3690.85	27.76	11.42	-3393.44	275.66	-0.33	-1549.84	-4.84	386.37	-3579.69	19.80	1224.32	0.00	0.00	0.00	-1526.13	-37.57	1539.00	-3504.46	-19.34	1626.54	-3441.23	165.89	1625.25	-3481.52	34.60	1613.51	592.05	-17.85	78.13	1190.21	6.46	79.36	568.24
0.64000	-3186.82	119.27	4.42	-3185.93	127.20	10.58	-3339.07	30.84	15.73	-3379.73	54.75	80.44	-3663.89	-11.35	-1.81	-3690.85	27.76	11.42	-3401.32	274.78	-3.15	-1549.84	-4.84	386.37	-3579.69	19.80	1224.32	0.00	0.00	0.00	-1526.13	-37.57	1539.00	-3504.46	-19.34	1626.54	-3451.91	165.49	1625.75	-3526.03	36.75	1616.48	591.76	-17.73	78.39	1190.04	6.90	79.52	567.97
0.65000	-3186.82	119.27	4.42	-3185.93	127.20	10.58	-3339.07	30.84	15.73	-3379.73	54.75	80.44	-3663.89	-11.35	-1.81	-3690.85	27.76	11.42	-3415.08	272.38	-5.35	-1549.84	-4.84	386.37	-3579.69	19.80	1224.32	0.00	0.00	0.00	-1526.13	-37.57	1539.00	-3504.46	-19.34	1626.54	-3448.08	165.00	1624.94	-3452.85	38.67	1613.82	591.73	-17.41	78.40	1189.96	6.96	79.41	568.54
0.66000	-3186.82	119.27	4.42	-3185.93	127.20	10.58	-3339.07	30.84	15.73	-3379.73	54.75	80.44	-3663.89	-11.35	-1.81	-3690.85	27.76	11.42	-3369.67	272.73	2.43	-1549.84	-4.84	386.37	-3579.69	19.80	1224.32	0.00	0.00	0.00	-1526.13	-37.57	1539.00	-3504.46	-19.34	1626.54	-3430.87	166.44	1625.07	-3467.37	39.46	1614.73	591.87	-17.10	78.30	1190.22	6.39	79.28	568.61
0.67000	-3186.82	119.27	4.42	-3185.93	127.20	10.58	-3339.07	30.84	15.73	-3379.73	54.75	80.44	-3663.89	-11.35	-1.81	-3690.85	27.76	11.42	-3378.64	277.11	1.53	-1549.84	-4.84	386.37	-3579.69	19.80	1224.32	0.00	0.00	0.00	-1526.13	-37.57	1539.00	-3504.46	-19.34	1626.54	-3426.61	164.51	1626.52	-3447.43	38.14	1612.65	591.65	-17.16	78.49	1190.77	6.00	79.38	568.20
0.68000	-3186.82	119.27	4.42	-3185.93	127.20	10.58	-3339.07	30.84	15.73	-3379.73	54.75	80.44	-3663.89	-11.35	-1.81	-3690.85	27.76	11.42	-3375.66	276.19	1.07	-1549.84	-4.84	386.37	-3579.69	19.80	1224.32	0.00	0.00	0.00	-1526.13	-37.57	1539.00	-3504.46	-19.34	1626.54	-3454.95	165.68	1626.53	-3453.70	39.57	1613.12	592.26	-17.16	78.55	1190.34	5.74	79.43	568.94
0.69000	-3186.82	119.27	4.42	-3185.93	127.20	10.58	-3339.07	30.84	15.73	-3379.73	54.75	80.44	-3663.89	-11.35	-1.81	-3690.85	27.76	11.42	-3412.64	273.69	-5.39	-1549.84	-4.84	386.37	-3579.69	19.80	1224.32	0.00	0.00	0.00	-1526.13	-37.57	1539.00	-3504.46	-19.34	1626.54	-3433.52	163.76	1624.80	-3441.44	39.08	1613.52	591.73	-17.45	78.48	1189.96	5.82	79.14	568.80
0.70000	-3186.82	119.27	4.42	-3185.93	127.20	10.58	-3339.07	30.84	15.73	-3379.73	54.75	80.44	-3663.89	-11.35	-1.81	-3690.85	27.76	11.42	-3395.98	274.84	-1.99	-1549.84	-4.84	386.37	-3579.69	19.80	1224.32	0.00	0.00	0.00	-1526.13	-37.57	1539.00	-3504.46	-19.34	1626.54	-3418.58	165.46	1625.29	-3481.22	37.02	1615.47	593.56	-17.10	79.02	1189.38	6.25	78.91	567.56
0.71000	-3186.82	119.27	4.42	-3185.93	127.20	10.58	-3339.07	30.84	15.73	-3379.73	54.75	80.44	-3663.89	-11.35	-1.81	-3690.85	27.76	11.42	-3383.32	274.29	-0.18	-1549.84	-4.84	386.37	-3579.69	19.80	1224.32	0.00	0.00	0.00	-1526.13	-37.57	1539.00	-3504.46	-19.34	1626.54	-3419.99	167.81	1625.67	-3459.00	38.32	1612.25	593.05	-17.31	78.79	1189.95	6.11	79.18	567.64
0.72000	-3186.82	119.27	4.42	-3185.93	127.20	10.58	-3339.07	30.84	15.73	-3379.73	54.75	80.44	-3663.89	-11.35	-1.81	-3690.85	27.76	11.42	-3388.29	274.25	2.20	-1549.84	-4.84	386.37	-3579.69	19.80	1224.32	0.00	0.00	0.00	-1526.13	-37.57	1539.00	-3504.46	-19.34	1626.54	-3426.49	167.37	1625.95	-3494.82	36.81	1614.61	592.10	-17.04	78.25	1189.66	6.08	79.11	568.85
0.73000	-3186.82	119.27	4.42	-3185.93	127.20	10.58	-3339.07	30.84	15.73	-3379.73	54.75	80.44	-3663.89	-11.35	-1.81	-3690.85	27.76	11.42	-3390.97	274.29	-0.80	-1549.84	-4.84	386.37	-3579.69	19.80	1224.32	0.00	0.00	0.00	-1526.13	-37.57	1539.00	-3504.46	-19.34	1626.54	-3448.80	165.46	1626.30	-3476.24	37.98	1613.75	591.73	-17.38	78.25	1190.63	5.86	79.28	567.81
0.74000	-3186.82	119.27	4.42	-3185.93	127.20	10.58	-3339.07	30.84	15.73	-3379.73	54.75	80.44	-3663.89	-11.35	-1.81	-3690.85	27.76	11.42	-3438.25	271.38	-8.32	-1549.84	-4.84	386.37	-3579.69	19.80	1224.32	0.00	0.00	0.00	-1526.13	-37.57	1539.00	-3504.46	-19.34	1626.54	-3438.05	165.13	1626.09	-3471.81	38.43	1612.12	592.17	-17.52	78.40	1189.59	6.11	78.96	569.14
0.75000	-3186.82	119.27	4.42	-3185.93	127.20	10.58	-3339.07	30.84	15.73	-3379.73	54.75	80.44	-3663.89	-11.35	-1.81	-3690.85	27.76	11.42	-3410.29	273.46	-5.57	-1549.84	-4.84	386.37	-3579.69	19.80	1224.32	0.00	0.00	0.00	-1526.13	-37.57	1539.00	-3504.46	-19.34	1626.54	-3437.94	168.00	1625.46	-3497.97	38.39	1613.84	591.09	-17.28	78.14	1189.05	5.73	78.96	568.95
0.76000	-3186.82	119.27	4.42	-3185.93	127.20	10.58	-3339.07	30.84	15.73	-3379.73	54.75	80.44	-3663.89	-11.35	-1.81	-3690.85	27.76	11.42	-3387.48	272.90	-0.56	-1549.84	-4.84	386.37	-3579.69	19.80	1224.32	0.00	0.00	0.00	-1526.13	-37.57	1539.00	-3504.46	-19.34	1626.54	-3447.19	168.29	1627.46	-3494.64	39.43	1614.14	592.00	-17.29	78.42	1190.34	6.30	79.47	568.73
0.77000	-3186.82	119.27	4.42	-3185.93	127.20	10.58	-3339.07	30.84	15.73	-3379.73	54.75	80.44	-3663.89	-11.35	-1.81	-3690.85	27.76	11.42	-3422.04	277.54	-6.67	-1549.84	-4.84	386.37	-3579.69	19.80	1224.32	0.00	0.00	0.00	-1526.13	-37.57	1539.00	-3504.46	-19.34	1626.54	-3395.19	167.55	1624.44	-3454.68	40.46	1611.86	592.08	-16.98	78.48	1190.42	6.04	79.29	568.48
0.78000	-3186.82	119.27	4.42	-3185.93	127.20	10.58	-3339.07	30.84	15.73	-3379.73	54.75	80.44	-3663.89	-11.35	-1.81	-3690.85	27.76	11.42	-3414.06	274.15	-3.89	-1549.84	-4.84	386.37	-3579.69	19.80	1224.32	0.00	0.00	0.00	-1526.13	-37.57	1539.00	-3504.46	-19.34	1626.54	-3425.50	167.53	1625.17	-3456.55	39.86	1613.62	591.70	-17.17	78.50	1189.29	5.71	79.06	568.70
0.79000	-3186.82	119.27	4.42	-3185.93	127.20	10.58	-3339.07	30.84	15.73	-3379.73	54.75	80.44	-3663.89	-11.35	-1.81	-3690.85	27.76	11.42	-3395.95	274.19	-2.04	-1549.84	-4.84	386.37	-3579.69	19.80	1224.32	0.00	0.00	0.00	-1526.13	-37.57	1539.00	-3504.46	-19.34	1626.54	-3436.81	169.60	1627.62	-3464.35	38.68	1612.84	591.90	-16.81	78.27	1190.27	6.20	79.28	567.57
0.80000	-3186.82	119.27	4.42	-3185.93	127.20	10.58	-3339.07	30.84	15.73	-3379.73	54.75	80.44	-3663.89	-11.35	-1.81	-3690.85	27.76	11.42	-3415.44	273.86	-2.60	-1549.84	-4.84	386.37	-3579.69	19.80	1224.32	0.00	0.00	0.00	-1526.13	-37.57	1539.00	-3504.46	-19.34	1626.54	-3435.75	169.49	1627.26	-3467.83	40.29	1613.57	592.80	-17.33	78.76	1190.01	6.24	79.10	568.53
0.81000	-3186.82	119.27	4.42	-3185.93	127.20	10.58	-3339.07	30.84	15.73	-3379.73	54.75	80.44	-3663.89	-11.35	-1.81	-3690.85	27.76	11.42	-3419.34	272.72	-4.33	-1549.84	-4.84	386.37	-3579.69	19.80	1224.32	0.00	0.00	0.00	-1526.13	-37.57	1539.00	-3504.46	-19.34	1626.54	-3470.01	168.73	1628.59	-3459.88	42.51	1613.35	592.68	-16.59	78.73	1189.25	5.92	78.75	568.81
0.82000	-3186.82	119.27	4.42	-3185.93	127.20	10.58	-3339.07	30.84	15.73	-3379.73	54.75	80.44	-3663.89	-11.35	-1.81	-3690.85	27.76	11.42	-3402.42	275.89	-1.16	-1549.84	-4.84	386.37	-3579.69	19.80	1224.32	0.00	0.00	0.00	-1526.13	-37.57	1539.00	-3504.46	-19.34	1626.54	-3453.34	168.94	1628.63	-3464.70	43.62	1612.67	592.03	-16.54	78.56	1189.49	5.83	78.80	567.90
0.83000	-3186.82	119.27	4.42	-3185.93	127.20	10.58	-3339.07	30.84	15.73	-3379.73	54.75	80.44	-3663.89	-11.35	-1.81	-3690.85	27.76	11.42	-3425.71	274.23	-5.67	-1549.84	-4.84	386.37	-3579.69	19.80	1224.32	0.00	0.00	0.00	-1526.13	-37.57	1539.00	-3504.46	-19.34	1626.54	-3458.10	171.79	1629.36	-3444.75	43.86	1611.64	591.13	-17.11	78.21	1189.51	6.21	78.88	568.49
0.84000	-3186.82	119.27	4.42	-3185.93	127.20	10.58	-3339.07	30.84	15.73	-3379.73	54.75	80.44	-3663.89	-11.35	-1.81	-3690.85	27.76	11.42	-3417.20	274.06	-5.10	-1549.84	-4.84	386.37	-3579.69	19.80	1224.32	0.00	0.00	0.00	-1526.13	-37.57	1539.00	-3504.46	-19.34	1626.54	-3437.23	172.08	1628.51	-3446.92	43.66	1611.31	591.22	-17.19	78.42	1190.01	5.91	78.85	569.09
0.85000	-3186.82	119.27	4.42	-3185.93	127.20	10.58	-3339.07	30.84	15.73	-3379.73	54.75	80.44	-3663.89	-11.35	-1.81	-3690.85	27.76	11.42	-3410.53	273.23	-2.79	-1549.84	-4.84	386.37	-3579.69	19.80	1224.32	0.00	0.00	0.00	-1526.13	-37.57	1539.00	-3504.46	-19.34	1626.54	-3434.38	171.76	1628.73	-3496.45	42.97	1613.93	591.98	-17.43	78.45	1190.01	6.17	78.97	569.20
0.86000	-3186.82	119.27	4.42	-3185.93	127.20	10.58	-3339.07	30.84	15.73	-3379.73	54.75	80.44	-3663.89	-11.35	-1.81	-3690.85	27.76	11.42	-3375.90	274.50	2.38	-1549.84	-4.84	386.37	-3579.69	19.80	1224.32	0.00	0.00	0.00	-1526.13	-37.57	1539.00	-3504.46	-19.34	1626.54	-3440.00	171.91	1630.59	-3466.07	44.70	1613.20	593.01	-17.05	78.87	1189.59	6.13	78.97	567.25
0.87000	-3186.82	119.27	4.42	-3185.93	127.20	10.58	-3339.07	30.84	15.73	-3379.73	54.75	80.44	-3663.89	-11.35	-1.81	-3690.85	27.76	11.42	-3399.82	278.01	0.64	-1549.84	-4.84	386.37	-3579.69	19.80	1224.32	0.00	0.00	0.00	-1526.13	-37.57	1539.00	-3504.46	-19.34	1626.54	-3431.04	172.12	1630.81	-3426.57	47.23	1610.89	591.56	-16.89	78.31	1189.73	6.76	78.98	568.40
0.88000	-3186.82	119.27	4.42	-3185.93	127.20	10.58	-3339.07	30.84	15.73	-3379.73	54.75	80.44	-3663.89	-11.35	-1.81	-3690.85	27.76	11.42	-3389.28	274.15	0.10	-1549.84	-4.84	386.37	-3579.69	19.80	1224.32	0.00	0.00	0.00	-1526.13	-37.57	1539.00	-3504.46	-19.34	1626.54	-3419.18	174.06	1630.54	-3481.45	46.95	1611.52	591.48	-17.00	78.30	1190.66	6.39	79.37	568.10
0.89000	-3186.82	119.27	4.42	-3185.93	127.20	10.58	-3339.07	30.84	15.73	-3379.73	54.75	80.44	-3663.89	-11.35	-1.81	-3690.85	27.76	11.42	-3356.69	273.85	6.53	-1549.84	-4.84	386.37	-3579.69	19.80	1224.32	0.00	0.00	0.00	-1526.13	-37.57	1539.00	-3504.46	-19.34	1626.54	-3414.25	174.84	1630.92	-3491.50	46.79	1611.45	592.16	-16.60	78.65	1189.98	6.32	79.24	569.33
0.90000	-3186.82	119.27	4.42	-3185.93	127.20	10.58	-3339.07	30.84	15.73	-3379.73	54.75	80.44	-3663.89	-11.35	-1.81	-3690.85	27.76	11.42	-3390.88	273.71	0.12	-1549.84	-4.84	386.37	-3579.69	19.80	1224.32	0.00	0.00	0.00	-1526.13	-37.57	1539.00	-3504.46	-19.34	1626.54	-3412.13	175.57	1631.32	-3492.64	47.60	1612.07	592.25	-17.42	78.34	1189.23	6.34	79.03	568.33
0.91000	-3186.82	119.27	4.42	-3185.93	127.20	10.58	-3339.07	30.84	15.73	-3379.73	54.75	80.44	-3663.89	-11.35	-1.81	-3690.85	27.76	11.42	-3415.82	274.73	-4.36	-1549.84	-4.84	386.37	-3579.69	19.80	1224.32	0.00	0.00	0.00	-1526.13	-37.57	1539.00	-3504.46	-19.34	1626.54	-3412.46	176.28	1631.72	-3461.56	48.74	1609.83	593.54	-17.28	79.20	1190.21	6.09	79.04	567.85
0.92000	-3186.82	119.27	4.42	-3185.93	127.20	10.58	-3339.07	30.84	15.73	-3379.73	54.75	80.44	-3663.89	-11.35	-1.81	-3690.85	27.76	11.42	-3419.22	275.18	-4.58	-1549.84	-4.84	386.37	-3579.69	19.80	1224.32	0.00	0.00	0.00	-1526.13	-37.57	1539.00	-3504.46	-19.34	1626.54	-3414.90	176.96	1632.14	-3436.24	50.75	1609.91	592.84	-16.79	78.76	1190.45	5.96	79.01	568.33
0.93000	-3186.82	119.27	4.42	-3185.93	127.20	10.58	-3339.07	30.84	15.73	-3379.73	54.75	80.44	-3663.89	-11.35	-1.81	-3690.85	27.76	11.42	-3449.63	272.94	-9.40	-1549.84	-4.84	386.37	-3579.69	19.80	1224.32	0.00	0.00	0.00	-1526.13	-37.57	1539.00	-3504.46	-19.34	1626.54	-3419.09	177.65	1632.55	-3463.98	52.42	1610.04	592.93	-16.77	78.79	1190.96	6.14	79.43	569.50
0.94000	-3186.82	119.27	4.42	-3185.93	127.20	10.58	-3339.07	30.84	15.73	-3379.73	54.75	80.44	-3663.89	-11.35	-1.81	-3690.85	27.76	11.42	-3393.49	276.56	1.72	-1549.84	-4.84	386.37	-3579.69	19.80	1224.32	0.00	0.00	0.00	-1526.13	-37.57	1539.00	-3504.46	-19.34	1626.54	-3424.67	178.34	1632.97	-3480.30	53.39	1609.95	593.04	-16.59	78.97	1190.40	6.31	79.37	569.12
0.95000	-3186.82	119.27	4.42	-3185.93	127.20	10.58	-3339.07	30.84	15.73	-3379.73	54.75	80.44	-3663.89	-11.35	-1.81	-3690.85	27.76	11.42	-3405.11	274.50	-1.76	-1549.84	-4.84	386.37	-3579.69	19.80	1224.32	0.00	0.00	0.00	-1526.13	-37.57	1539.00	-3504.46	-19.34	1626.54	-3431.31	179.06	1633.38	-3488.07	51.17	1609.49	591.52	-17.21	78.37	1189.84	6.07	79.27	568.92
0.96000	-3186.82	119.27	4.42	-3185.93	127.20	10.58	-3339.07	30.84	15.73	-3379.73	54.75	80.44	-3663.89	-11.35	-1.81	-3690.85	27.76	11.42	-3383.77	274.48	1.76	-1549.84	-4.84	386.37	-3579.69	19.80	1224.32	0.00	0.00	0.00	-1526.13	-37.57	1539.00	-3504.46	-19.34	1626.54	-3438.64	179.82	1633.79	-3435.85	55.26	1607.02	591.42	-17.70	78.26	1189.46	6.37	79.03	568.99
0.97000	-3186.82	119.27	4.42	-3185.93	127.20	10.58	-3339.07	30.84	15.73	-3379.73	54.75	80.44	-3663.89	-11.35	-1.81	-3690.85	27.76	11.42	-3387.15	276.38	2.15	-1549.84	-4.84	386.37	-3579.69	19.80	1224.32	0.00	0.00	0.00	-1526.13	-37.57	1539.00	-3504.46	-19.34	1626.54	-3446.32	180.62	1634.18	-3450.57	53.59	1606.17	592.69	-16.89	78.72	1189.63	6.46	79.26	568.41
0.98000	-3186.82	119.27	4.42	-3185.93	127.20	10.58	-3339.07	30.84	15.73	-3379.73	54.75	80.44	-3663.89	-11.35	-1.81	-3690.85	27.76	11.42	-3428.03	276.02	-4.62	-1549.84	-4.84	386.37	-3579.69	19.80	1224.32	0.00	0.00	0.00	-1526.13	-37.57	1539.00	-3504.46	-19.34	1626.54	-3453.99	181.49	1634.55	-3461.63	56.20	1607.22	591.50	-17.35	78.12	1189.70	6.29	79.19	569.23
0.99000	-3186.82	119.27	4.42	-3185.93	127.20	10.58	-3339.07	30.84	15.73	-3379.73	54.75	80.44	-3663.89	-11.35	-1.81	-3690.85	27.76	11.42	-3369.34	273.68	4.86	-1549.84	-4.84	386.37	-3579.69	19.80	1224.32	0.00	0.00	0.00	-1526.13	-37.57	1539.00	-3504.46	-19.34	1626.54	-3461.30	182.43	1634.91	-3472.39	56.94	1608.11	591.19	-17.82	77.97	1190.41	6.12	79.29	568.82
1.00000	-3186.82	119.27	4.42	-3185.93	127.20	10.58	-3339.07	30.84	15.73	-3379.73	54.75	80.44	-3663.89	-11.35	-1.81	-3690.85	27.76	11.42	-3391.72	274.98	1.01	-1549.84	-4.84	386.37	-3579.69	19.80	1224.32	0.00	0.00	0.00	-1526.13	-37.57	1539.00	-3504.46	-19.34	1626.54	-3467.90	183.47	1635.24	-3481.95	58.54	1607.39	592.28	-16.94	78.74	1189.97	6.50	79.01	569.07
1.01000	-3186.82	119.27	4.42	-3185.93	127.20	10.58	-3339.07	30.84	15.73	-3379.73	54.75	80.44	-3663.89	-11.35	-1.81	-3690.85	27.76	11.42	-3383.25	273.68	1.15	-1549.84	-4.84	386.37	-3579.69	19.80	1224.32	0.00	0.00	0.00	-1526.13	-37.57	1539.00	-3504.46	-19.34	1626.54	-3473.44	184.60	1635.54	-3461.95	59.56	1605.30	592.04	-17.01	78.47	1190.10	5.46	78.93	568.87
1.02000	-3186.82	119.27	4.42	-3185.93	127.20	10.58	-3339.07	30.84	15.73	-3379.73	54.75	80.44	-3663.89	-11.35	-1.81	-3690.85	27.76	11.42	-3355.40	272.37	6.05	-1549.84	-4.84	386.37	-3579.69	19.80	1224.32	0.00	0.00	0.00	-1526.13	-37.57	1539.00	-3504.46	-19.34	1626.54	-3477.57	185.85	1635.81	-3447.63	60.05	1604.45	591.98	-17.10	78.63	1189.57	5.87	78.83	568.24
1.03000	-3186.82	119.27	4.42	-3185.93	127.20	10.58	-3339.07	30.84	15.73	-3379.73	54.75	80.44	-3663.89	-11.35	-1.81	-3690.85	27.76	11.42	-3387.40	272.63	1.81	-1549.84	-4.84	386.37	-3579.69	19.80	1224.32	0.00	0.00	0.00	-1526.13	-37.57	1539.00	-3504.46	-19.34	1626.54	-3479.93	187.23	1636.05	-3471.09	61.71	1604.21	591.45	-17.37	78.31	1190.07	5.83	79.08	568.36
1.04000	-3186.82	119.27	4.42	-3185.93	127.20	10.58	-3339.07	30.84	15.73	-3379.73	54.75	80.44	-3663.89	-11.35	-1.81	-3690.85	27.76	11.42	-3367.43	274.27	5.35	-1549.84	-4.84	386.37	-3579.69	19.80	1224.32	0.00	0.00	0.00	-1526.13	-37.57	1539.00	-3504.46	-19.34	1626.54	-3480.17	188.75	1636.24	-3475.35	63.15	1604.98	591.09	-17.38	78.07	1189.58	6.48	79.19	568.45
1.05000	-3186.82	119.27	4.42	-3185.93	127.20	10.58	-3339.07	30.84	15.73	-3379.73	54.75	80.44	-3663.89	-11.35	-1.81	-3690.85	27.76	11.42	-3367.02	276.75	3.06	-1549.84	-4.84	386.37	-3579.69	19.80	1224.32	0.00	0.00	0.00	-1526.13	-37.57	1539.00	-3504.46	-19.34	1626.54	-3475.08	189.74	1635.49	-3439.17	64.54	1604.17	592.78	-17.42	78.88	1190.30	6.29	79.55	568.08
1.06000	-3186.82	119.27	4.42	-3185.93	127.20	10.58	-3339.07	30.84	15.73	-3379.73	54.75	80.44	-3663.89	-11.35	-1.81	-3690.85	27.76	11.42	-3383.93	274.45	1.29	-1549.84	-4.84	386.37	-3579.69	19.80	1224.32	0.00	0.00	0.00	-1526.13	-37.57	1539.00	-3504.46	-19.34	1626.54	-3476.55	192.26	1636.70	-3463.59	68.01	1603.95	592.09	-17.13	78.63	1189.46	6.33	79.09	567.53
1.07000	-3186.82	119.27	4.42	-3185.93	127.20	10.58	-3339.07	30.84	15.73	-3379.73	54.75	80.44	-3663.89	-11.35	-1.81	-3690.85	27.76	11.42	-3385.50	275.35	-1.22	-1549.84	-4.84	386.37	-3579.69	19.80	1224.32	0.00	0.00	0.00	-1526.13	-37.57	1539.00	-3504.46	-19.34	1626.54	-3479.33	194.56	1636.85	-3455.55	68.89	1602.42	592.18	-17.17	78.36	1189.89	6.52	79.34	567.46
1.08000	-3186.82	119.27	4.42	-3185.93	127.20	10.58	-3339.07	30.84	15.73	-3379.73	54.75	80.44	-3663.89	-11.35	-1.81	-3690.85	27.76	11.42	-3433.36	276.82	-8.67	-1549.84	-4.84	386.37	-3579.69	19.80	1224.32	0.00	0.00	0.00	-1526.13	-37.57	1539.00	-3504.46	-19.34	1626.54	-3501.69	194.74	1637.41	-3466.75	71.40	1602.39	592.98	-16.85	78.69	1190.78	6.38	79.70	568.31
1.09000	-3186.82	119.27	4.42	-3185.93	127.20	10.58	-3339.07	30.84	15.73	-3379.73	54.75	80.44	-3663.89	-11.35	-1.81	-3690.85	27.76	11.42	-3387.73	272.02	-0.05	-1549.84	-4.84	386.37	-3579.69	19.80	1224.32	0.00	0.00	0.00	-1526.13	-37.57	1539.00	-3504.46	-19.34	1626.54	-3457.41	195.92	1636.88	-3477.17	72.80	1602.47	591.98	-17.33	78.38	1190.31	6.53	79.50	569.04
1.10000	-3186.82	119.27	4.42	-3185.93	127.20	10.58	-3339.07	30.84	15.73	-3379.73	54.75	80.44	-3663.89	-11.35	-1.81	-3690.85	27.76	11.42	-3407.85	272.94	-6.48	-1549.84	-4.84	386.37	-3579.69	19.80	1224.32	0.00	0.00	0.00	-1526.13	-37.57	1539.00	-3504.46	-19.34	1626.54	-3464.51	195.55	1637.29	-3475.84	75.55	1602.72	592.72	-17.77	78.72	1189.99	6.24	79.43	567.70
1.11000	-3186.82	119.27	4.42	-3185.93	127.20	10.58	-3339.07	30.84	15.73	-3379.73	54.75	80.44	-3663.89	-11.35	-1.81	-3690.85	27.76	11.42	-3401.78	272.90	-4.14	-1549.84	-4.84	386.37	-3579.69	19.80	1224.32	0.00	0.00	0.00	-1526.13	-37.57	1539.00	-3504.46	-19.34	1626.54	-3475.97	198.67	1636.73	-3486.21	77.23	1602.78	593.00	-17.25	78.85	1190.12	5.82	79.15	568.96
1.12000	-3186.82	119.27	4.42	-3185.93	127.20	10.58	-3339.07	30.84	15.73	-3379.73	54.75	80.44	-3663.89	-11.35	-1.81	-3690.85	27.76	11.42	-3409.32	276.22	-4.55	-1549.84	-4.84	386.37	-3579.69	19.80	1224.32	0.00	0.00	0.00	-1526.13	-37.57	1539.00	-3504.46	-19.34	1626.54	-3481.25	199.71	1638.14	-3469.95	78.58	1602.40	592.30	-17.09	78.65	1190.17	6.15	79.16	568.32
1.13000	-3186.82	119.27	4.42	-3185.93	127.20	10.58	-3339.07	30.84	15.73	-3379.73	54.75	80.44	-3663.89	-11.35	-1.81	-3690.85	27.76	11.42	-3418.50	276.26	-7.13	-1549.84	-4.84	386.37	-3579.69	19.80	1224.32	0.00	0.00	0.00	-1526.13	-37.57	1539.00	-3504.46	-19.34	1626.54	-3529.33	204.66	1639.73	-3461.75	81.06	1601.41	593.68	-17.21	78.86	1189.58	6.71	79.30	567.90
1.14000	-3186.82	119.27	4.42	-3185.93	127.20	10.58	-3339.07	30.84	15.73	-3379.73	54.75	80.44	-3663.89	-11.35	-1.81	-3690.85	27.76	11.42	-3397.42	275.39	-2.51	-1549.84	-4.84	386.37	-3579.69	19.80	1224.32	0.00	0.00	0.00	-1526.13	-37.57	1539.00	-3504.46	-19.34	1626.54	-3487.67	205.70	1638.07	-3494.87	84.00	1602.86	593.50	-16.88	79.03	1190.24	6.12	79.43	567.02
1.15000	-3186.82	119.27	4.42	-3185.93	127.20	10.58	-3339.07	30.84	15.73	-3379.73	54.75	80.44	-3663.89	-11.35	-1.81	-3690.85	27.76	11.42	-3400.45	271.93	-4.02	-1549.84	-4.84	386.37	-3579.69	19.80	1224.32	0.00	0.00	0.00	-1526.13	-37.57	1539.00	-3504.46	-19.34	1626.54	-3488.78	207.72	1638.25	-3497.43	83.44	1603.62	592.06	-17.25	78.30	1189.91	6.13	78.98	567.99
1.16000	-3186.82	119.27	4.42	-3185.93	127.20	10.58	-3339.07	30.84	15.73	-3379.73	54.75	80.44	-3663.89	-11.35	-1.81	-3690.85	27.76	11.42	-3434.67	273.03	-9.79	-1549.84	-4.84	386.37	-3579.69	19.80	1224.32	0.00	0.00	0.00	-1526.13	-37.57	1539.00	-3504.46	-19.34	1626.54	-3489.88	209.70	1638.43	-3484.30	85.98	1603.03	593.02	-16.96	78.77	1188.85	6.54	78.85	568.41
1.17000	-3186.82	119.27	4.42	-3185.93	127.20	10.58	-3339.07	30.84	15.73	-3379.73	54.75	80.44	-3663.89	-11.35	-1.81	-3690.85	27.76	11.42	-3402.19	279.09	-3.97	-1549.84	-4.84	386.37	-3579.69	19.80	1224.32	0.00	0.00	0.00	-1526.13	-37.57	1539.00	-3504.46	-19.34	1626.54	-3490.97	211.63	1638.60	-3490.61	89.71	1602.16	593.45	-16.98	78.71	1190.09	6.42	79.08	567.90
1.18000	-3186.82	119.27	4.42	-3185.93	127.20	10.58	-3339.07	30.84	15.73	-3379.73	54.75	80.44	-3663.89	-11.35	-1.81	-3690.85	27.76	11.42	-3396.35	274.40	-2.21	-1549.84	-4.84	386.37	-3579.69	19.80	1224.32	0.00	0.00	0.00	-1526.13	-37.57	1539.00	-3504.46	-19.34	1626.54	-3492.06	213.51	1638.78	-3481.85	91.77	1601.65	593.39	-17.31	78.95	1189.93	5.87	79.28	568.28
1.19000	-3186.82	119.27	4.42	-3185.93	127.20	10.58	-3339.07	30.84	15.73	-3379.73	54.75	80.44	-3663.89	-11.35	-1.81	-3690.85	27.76	11.42	-3393.03	276.22	-4.99	-1549.84	-4.84	386.37	-3579.69	19.80	1224.32	0.00	0.00	0.00	-1526.13	-37.57	1539.00	-3504.46	-19.34	1626.54	-3493.15	215.35	1638.95	-3487.81	94.75	1601.90	592.58	-17.37	78.71	1189.34	6.09	79.07	568.87
1.20000	-3186.82	119.27	4.42	-3185.93	127.20	10.58	-3339.07	30.84	15.73	-3379.73	54.75	80.44	-3663.89	-11.35	-1.81	-3690.85	27.76	11.42	-3404.41	272.47	-5.24	-1549.84	-4.84	386.37	-3579.69	19.80	1224.32	0.00	0.00	0.00	-1526.13	-37.57	1539.00	-3504.46	-19.34	1626.54	-3494.22	217.13	1639.12	-3494.55	97.24	1602.30	592.82	-16.47	78.85	1190.27	6.09	79.34	568.34
1.21000	-3186.82	119.27	4.42	-3185.93	127.20	10.58	-3339.07	30.84	15.73	-3379.73	54.75	80.44	-3663.89	-11.35	-1.81	-3690.85	27.76	11.42	-3406.34	277.35	-5.68	-1549.84	-4.84	386.37	-3579.69	19.80	1224.32	0.00	0.00	0.00	-1526.13	-37.57	1539.00	-3504.46	-19.34	1626.54	-3495.30	218.87	1639.29	-3494.27	100.59	1602.51	592.15	-16.61	78.31	1189.96	6.25	79.10	568.18
1.22000	-3186.82	119.27	4.42	-3185.93	127.20	10.58	-3339.07	30.84	15.73	-3379.73	54.75	80.44	-3663.89	-11.35	-1.81	-3690.85	27.76	11.42	-3402.06	277.61	-5.57	-1549.84	-4.84	386.37	-3579.69	19.80	1224.32	0.00	0.00	0.00	-1526.13	-37.57	1539.00	-3504.46	-19.34	1626.54	-3496.37	220.57	1639.45	-3493.25	102.62	1602.20	590.95	-17.77	77.90	1190.35	5.91	79.35	569.16
1.23000	-3186.82	119.27	4.42	-3185.93	127.20	10.58	-3339.07	30.84	15.73	-3379.73	54.75	80.44	-3663.89	-11.35	-1.81	-3690.85	27.76	11.42	-3397.08	274.19	-4.02	-1549.84	-4.84	386.37	-3579.69	19.80	1224.32	0.00	0.00	0.00	-1526.13	-37.57	1539.00	-3504.46	-19.34	1626.54	-3497.43	222.21	1639.61	-3497.40	103.89	1601.90	591.75	-17.36	78.05	1190.33	6.12	79.47	569.31
1.24000	-3186.82	119.27	4.42	-3185.93	127.20	10.58	-3339.07	30.84	15.73	-3379.73	54.75	80.44	-3663.89	-11.35	-1.81	-3690.85	27.76	11.42	-3353.26	273.63	3.59	-1549.84	-4.84	386.37	-3579.69	19.80	1224.32	0.00	0.00	0.00	-1526.13	-37.57	1539.00	-3504.46	-19.34	1626.54	-3498.48	223.81	1639.77	-3520.10	107.17	1602.94	591.34	-17.87	78.06	1189.85	6.46	79.32	568.54
1.25000	-3186.82	119.27	4.42	-3185.93	127.20	10.58	-3339.07	30.84	15.73	-3379.73	54.75	80.44	-3663.89	-11.35	-1.81	-3690.85	27.76	11.42	-3406.98	275.32	-5.29	-1549.84	-4.84	386.37	-3579.69	19.80	1224.32	0.00	0.00	0.00	-1526.13	-37.57	1539.00	-3504.46	-19.34	1626.54	-3499.53	225.37	1639.93	-3503.58	110.12	1602.24	592.02	-18.09	78.27	1190.49	5.93	79.60	568.38
1.26000	-3186.82	119.27	4.42	-3185.93	127.20	10.58	-3339.07	30.84	15.73	-3379.73	54.75	80.44	-3663.89	-11.35	-1.81	-3690.85	27.76	11.42	-3386.57	275.20	-1.57	-1549.84	-4.84	386.37	-3579.69	19.80	1224.32	0.00	0.00	0.00	-1526.13	-37.57	1539.00	-3504.46	-19.34	1626.54	-3500.58	226.88	1640.09	-3504.11	111.80	1602.54	592.85	-17.58	78.60	1189.89	5.85	79.55	568.54
1.27000	-3186.82	119.27	4.42	-3185.93	127.20	10.58	-3339.07	30.84	15.73	-3379.73	54.75	80.44	-3663.89	-11.35	-1.81	-3690.85	27.76	11.42	-3421.32	276.53	-5.70	-1549.84	-4.84	386.37	-3579.69	19.80	1224.32	0.00	0.00	0.00	-1526.13	-37.57	1539.00	-3504.46	-19.34	1626.54	-3501.61	228.34	1640.24	-3516.77	114.54	1603.53	592.31	-17.47	78.52	1190.08	6.32	79.37	569.19
1.28000	-3186.82	119.27	4.42	-3185.93	127.20	10.58	-3339.07	30.84	15.73	-3379.73	54.75	80.44	-3663.89	-11.35	-1.81	-3690.85	27.76	11.42	-3400.80	275.46	-3.97	-1549.84	-4.84	386.37	-3579.69	19.80	1224.32	0.00	0.00	0.00	-1526.13	-37.57	1539.00	-3504.46	-19.34	1626.54	-3502.64	229.76	1640.39	-3489.90	116.55	1602.67	592.03	-17.16	78.36	1189.81	6.43	79.24	568.03
1.29000	-3186.82	119.27	4.42	-3185.93	127.20	10.58	-3339.07	30.84	15.73	-3379.73	54.75	80.44	-3663.89	-11.35	-1.81	-3690.85	27.76	11.42	-3400.84	275.06	-4.34	-1549.84	-4.84	386.37	-3579.69	19.80	1224.32	0.00	0.00	0.00	-1526.13	-37.57	1539.00	-3504.46	-19.34	1626.54	-3503.67	231.14	1640.54	-3481.03	119.69	1602.08	591.94	-17.08	78.28	1190.11	6.04	79.33	568.85
1.30000	-3186.82	119.27	4.42	-3185.93	127.20	10.58	-3339.07	30.84	15.73	-3379.73	54.75	80.44	-3663.89	-11.35	-1.81	-3690.85	27.76	11.42	-3385.72	276.85	-1.01	-1549.84	-4.84	386.37	-3579.69	19.80	1224.32	0.00	0.00	0.00	-1526.13	-37.57	1539.00	-3504.46	-19.34	1626.54	-3504.68	232.47	1640.68	-3474.36	121.75	1603.63	591.50	-17.46	78.27	1190.10	5.59	79.12	569.10
1.31000	-3186.82	119.27	4.42	-3185.93	127.20	10.58	-3339.06	30.86	15.73	-3379.73	54.75	80.44	-3663.89	-11.35	-1.81	-3690.85	27.76	11.42	-3398.95	275.77	-3.62	-1549.84	-4.84	386.37	-3579.69	19.80	1224.32	0.00	0.00	0.00	-1526.13	-37.57	1539.00	-3504.46	-19.34	1626.54	-3505.69	233.76	1640.82	-3499.60	124.26	1604.13	590.91	-17.08	78.44	1189.94	5.79	79.18	569.87
1.32000	-3186.82	119.27	4.42	-3185.93	127.20	10.58	-3325.90	42.98	19.32	-3379.73	54.75	80.44	-3663.89	-11.35	-1.81	-3690.85	27.76	11.42	-3400.35	274.32	-5.35	-1549.84	-4.84	386.37	-3579.69	19.80	1224.32	0.00	0.00	0.00	-1526.13	-37.57	1539.00	-3504.46	-19.34	1626.54	-3506.70	235.00	1640.96	-3469.89	125.11	1602.93	592.13	-17.06	78.45	1189.79	5.80	78.95	569.56
1.33000	-3186.82	119.27	4.42	-3185.93	127.20	10.58	-3291.53	51.80	26.24	-3379.73	54.75	80.44	-3663.89	-11.35	-1.81	-3690.85	27.76	11.42	-3372.33	274.13	1.03	-1549.84	-4.84	386.37	-3579.69	19.80	1224.32	0.00	0.00	0.00	-1526.13	-37.57	1539.00	-3504.46	-19.34	1626.54	-3507.69	236.20	1641.10	-3480.69	125.42	1604.39	591.88	-17.15	78.62	1190.03	6.18	79.10	569.08
1.34000	-3186.82	119.27	4.42	-3185.93	127.20	10.58	-3378.75	57.58	11.31	-3379.73	54.75	80.44	-3663.89	-11.35	-1.81	-3690.85	27.76	11.42	-3380.90	275.37	-0.50	-1549.84	-4.84	386.37	-3579.69	19.80	1224.32	0.00	0.00	0.00	-1526.13	-37.57	1539.00	-3504.46	-19.34	1626.54	-3508.68	237.35	1641.24	-3503.25	125.53	1605.50	593.05	-17.20	78.62	1190.25	5.81	79.35	569.47
1.35000	-3186.82	119.27	4.42	-3185.93	127.20	10.58	-3345.29	68.35	16.37	-3379.71	54.76	80.44	-3663.89	-11.35	-1.81	-3690.85	27.76	11.42	-3431.03	274.23	-9.42	-1549.84	-4.84	386.37	-3579.69	19.80	1224.32	0.00	0.00	0.00	-1526.13	-37.57	1539.00	-3504.46	-19.34	1626.54	-3509.66	238.46	1641.37	-3479.50	127.45	1605.58	591.79	-16.54	78.59	1190.20	5.96	79.10	568.98
1.36000	-3186.82	119.27	4.42	-3185.93	127.20	10.58	-3335.14	76.62	18.91	-3365.56	63.03	81.48	-3663.89	-11.35	-1.81	-3690.85	27.76	11.42	-3418.43	272.31	-5.96	-1549.84	-4.84	386.37	-3579.69	19.80	1224.32	0.00	0.00	0.00	-1526.13	-37.57	1539.00	-3504.46	-19.34	1626.54	-3510.64	239.53	1641.50	-3502.97	127.67	1606.69	590.33	-16.95	78.40	1189.81	6.57	79.13	568.67
1.37000	-3186.82	119.27	4.42	-3185.93	127.20	10.58	-3370.63	81.59	12.75	-3359.89	66.32	83.01	-3663.89	-11.35	-1.81	-3690.85	27.76	11.42	-3452.82	273.53	-13.42	-1549.84	-4.84	386.37	-3579.69	19.80	1224.32	0.00	0.00	0.00	-1526.13	-37.57	1539.00	-3504.46	-19.34	1626.54	-3511.60	240.55	1641.63	-3509.14	128.11	1606.96	591.17	-17.29	78.13	1190.08	5.88	78.92	568.20
1.38000	-3186.82	119.27	4.42	-3185.93	127.20	10.58	-3351.24	88.42	16.33	-3399.83	74.14	73.48	-3663.89	-11.35	-1.81	-3690.85	27.76	11.42	-3384.51	274.30	-1.29	-1549.84	-4.84	386.37	-3579.69	19.80	1224.32	0.00	0.00	0.00	-1526.13	-37.57	1539.00	-3504.46	-19.34	1626.54	-3512.56	241.54	1641.76	-3494.41	128.25	1606.91	591.48	-17.34	78.20	1189.27	5.86	79.11	568.37
1.39000	-3186.82	119.27	4.42	-3185.93	127.20	10.58	-3386.44	95.57	8.51	-3351.18	80.67	81.78	-3663.89	-11.35	-1.81	-3690.85	27.76	11.42	-3412.94	275.80	-6.34	-1549.84	-4.84	386.37	-3579.69	19.80	1224.32	0.00	0.00	0.00	-1526.13	-37.57	1539.00	-3504.46	-19.34	1626.54	-3513.51	242.48	1641.88	-3507.53	128.96	1607.59	592.14	-16.91	78.75	1189.03	6.59	79.32	568.55
1.40000	-3186.82	119.27	4.42	-3185.93	127.20	10.58	-3374.07	101.28	11.16	-3377.37	84.90	76.45	-3663.89	-11.35	-1.81	-3690.85	27.76	11.42	-3359.56	274.94	0.83	-1549.84	-4.84	386.37	-3579.69	19.80	1224.32	0.00	0.00	0.00	-1526.13	-37.57	1539.00	-3504.46	-19.34	1626.54	-3514.46	243.37	1642.00	-3498.19	126.93	1608.27	593.00	-16.72	78.73	1189.50	6.90	78.93	569.22
1.41000	-3186.82	119.27	4.42	-3185.93	127.20	10.58	-3375.58	106.49	9.53	-3399.30	90.87	71.44	-3663.89	-11.35	-1.81	-3690.85	27.76	11.42	-3354.63	275.80	3.55	-1549.84	-4.84	386.37	-3579.69	19.80	1224.32	0.00	0.00	0.00	-1526.13	-37.57	1539.00	-3504.46	-19.34	1626.54	-3515.39	244.23	1642.12	-3489.41	126.84	1608.43	591.12	-17.80	78.15	1189.65	6.47	78.80	569.06
1.42000	-3186.82	119.27	4.42	-3185.93	127.20	10.58	-3411.32	109.18	3.24	-3396.47	92.07	70.12	-3663.89	-11.35	-1.81	-3690.85	27.76	11.42	-3366.87	275.06	2.36	-1549.84	-4.84	386.37	-3579.69	19.80	1224.32	0.00	0.00	0.00	-1526.13	-37.57	1539.00	-3504.46	-19.34	1626.54	-3516.32	245.04	1642.24	-3490.16	125.59	1608.34	592.00	-16.66	78.57	1189.53	6.65	79.09	569.03
1.43000	-3186.82	119.27	4.42	-3185.93	127.20	10.58	-3388.52	111.66	8.10	-3382.19	96.12	71.06	-3663.89	-11.35	-1.81	-3690.85	27.76	11.42	-3417.89	274.07	-5.09	-1549.84	-4.84	386.37	-3579.69	19.80	1224.32	0.00	0.00	0.00	-1526.13	-37.57	1539.00	-3504.46	-19.34	1626.54	-3517.24	245.82	1642.35	-3501.18	125.07	1609.17	591.57	-16.61	78.61	1189.80	6.40	78.99	568.34
1.44000	-3186.82	119.27	4.42	-3185.93	127.20	10.58	-3391.28	116.79	6.93	-3410.33	97.74	66.17	-3663.89	-11.35	-1.81	-3690.85	27.76	11.42	-3369.09	277.44	3.87	-1549.84	-4.84	386.37	-3579.69	19.80	1224.32	0.00	0.00	0.00	-1526.13	-37.57	1539.00	-3504.46	-19.34	1626.54	-3518.15	246.55	1642.47	-3497.55	125.11	1609.05	590.38	-17.75	77.90	1189.92	5.91	78.91	569.20
1.45000	-3186.82	119.27	4.42	-3185.93	127.20	10.58	-3453.91	116.94	-4.55	-3391.65	98.47	67.08	-3663.89	-11.35	-1.81	-3690.85	27.76	11.42	-3384.69	277.52	0.88	-1549.84	-4.84	386.37	-3579.69	19.80	1224.32	0.00	0.00	0.00	-1526.13	-37.57	1539.00	-3504.46	-19.34	1626.54	-3519.05	247.24	1642.58	-3494.95	123.33	1609.64	592.94	-17.75	78.63	1189.28	5.69	79.08	569.22
1.46000	-3186.82	119.27	4.42	-3185.93	127.20	10.58	-3416.41	115.51	1.64	-3374.24	99.67	68.95	-3663.89	-11.35	-1.81	-3690.85	27.76	11.42	-3379.70	278.36	1.69	-1549.84	-4.84	386.37	-3579.69	19.80	1224.32	0.00	0.00	0.00	-1526.13	-37.57	1539.00	-3504.46	-19.34	1626.54	-3519.94	247.89	1642.68	-3503.52	122.06	1610.47	592.46	-17.58	78.40	1189.10	6.06	78.94	569.86
1.47000	-3186.82	119.27	4.42	-3185.93	127.20	10.58	-3427.01	115.32	-2.48	-3385.58	100.57	64.18	-3663.89	-11.35	-1.81	-3690.85	27.76	11.42	-3378.01	273.46	3.12	-1549.84	-4.84	386.37	-3579.69	19.80	1224.32	0.00	0.00	0.00	-1526.13	-37.57	1539.00	-3504.46	-19.34	1626.54	-3520.83	248.50	1642.79	-3488.16	120.80	1610.58	592.14	-17.39	78.38	1188.85	6.18	78.71	568.66
1.48000	-3186.82	119.27	4.42	-3185.93	127.20	10.58	-3441.20	116.45	-8.07	-3379.26	101.69	65.11	-3663.89	-11.35	-1.81	-3690.85	27.76	11.42	-3363.55	272.36	5.58	-1549.84	-4.84	386.37	-3579.69	19.80	1224.32	0.00	0.00	0.00	-1526.13	-37.57	1539.00	-3504.46	-19.34	1626.54	-3521.70	249.07	1642.89	-3477.01	118.31	1610.66	593.44	-17.26	78.70	1190.04	6.24	79.22	568.93
1.49000	-3186.82	119.27	4.42	-3185.93	127.20	10.58	-3412.15	116.07	-4.57	-3381.75	98.85	63.71	-3663.89	-11.35	-1.81	-3690.85	27.76	11.42	-3342.91	275.42	8.12	-1549.84	-4.84	386.37	-3579.69	19.80	1224.32	0.00	0.00	0.00	-1526.13	-37.57	1539.00	-3504.46	-19.34	1626.54	-3522.57	249.60	1643.00	-3484.24	116.41	1610.25	593.73	-17.33	78.95	1189.98	6.04	79.17	567.97
1.50000	-3186.82	119.27	4.42	-3185.93	127.20	10.58	-3431.37	115.27	-7.27	-3362.10	100.22	65.01	-3663.89	-11.35	-1.81	-3690.85	27.76	11.42	-3337.60	278.80	8.95	-1549.84	-4.84	386.37	-3579.69	19.80	1224.32	0.00	0.00	0.00	-1526.13	-37.57	1539.00	-3504.46	-19.34	1626.54	-3523.43	250.09	1643.09	-3493.71	116.94	1610.74	592.04	-17.29	78.59	1189.42	5.91	79.02	568.63
1.51000	-3186.82	119.27	4.42	-3185.93	127.20	10.58	-3411.84	114.78	-5.03	-3411.56	100.14	55.96	-3663.89	-11.35	-1.81	-3690.85	27.76	11.42	-3369.10	278.65	6.27	-1549.84	-4.84	386.37	-3579.69	19.80	1224.32	0.00	0.00	0.00	-1526.13	-37.57	1539.00	-3504.46	-19.34	1626.54	-3524.28	250.54	1643.19	-3469.82	116.00	1610.25	591.25	-17.48	78.19	1190.06	5.70	79.15	569.42
1.52000	-3186.82	119.27	4.42	-3185.93	127.20	10.58	-3414.20	114.86	-5.91	-3394.42	98.88	58.28	-3663.89	-11.35	-1.81	-3690.85	27.76	11.42	-3397.62	277.04	3.76	-1549.84	-4.84	386.37	-3579.69	19.80	1224.32	0.00	0.00	0.00	-1526.13	-37.57	1539.00	-3504.46	-19.34	1626.54	-3525.11	250.95	1643.29	-3467.09	115.19	1609.23	589.73	-17.68	77.59	1190.62	5.74	79.16	568.76
1.53000	-3186.82	119.27	4.42	-3185.93	127.20	10.58	-3440.60	113.09	-10.03	-3359.88	98.21	62.89	-3663.89	-11.35	-1.81	-3690.85	27.76	11.42	-3402.96	277.23	3.84	-1549.84	-4.84	386.37	-3579.69	19.80	1224.32	0.00	0.00	0.00	-1526.13	-37.57	1539.00	-3504.46	-19.34	1626.54	-3525.94	251.33	1643.38	-3474.24	114.75	1609.62	591.73	-17.14	78.71	1190.29	5.84	79.43	568.06
1.54000	-3186.82	119.27	4.42	-3185.93	127.20	10.58	-3411.51	113.78	-7.00	-3416.48	100.84	54.52	-3663.89	-11.35	-1.81	-3690.85	27.76	11.42	-3408.30	277.42	4.00	-1549.84	-4.84	386.37	-3579.69	19.80	1224.32	0.00	0.00	0.00	-1526.13	-37.57	1539.00	-3504.46	-19.34	1626.54	-3526.76	251.66	1643.47	-3473.72	112.91	1610.22	592.05	-17.08	78.71	1188.83	5.86	79.08	569.07
1.55000	-3186.82	119.27	4.42	-3185.93	127.20	10.58	-3427.13	115.25	-8.23	-3372.90	100.93	60.45	-3663.89	-11.35	-1.81	-3690.85	27.76	11.42	-3413.64	277.61	4.24	-1549.84	-4.84	386.37	-3579.69	19.80	1224.32	0.00	0.00	0.00	-1526.13	-37.57	1539.00	-3504.46	-19.34	1626.54	-3527.57	251.96	1643.56	-3474.13	112.99	1610.26	591.63	-17.01	78.36	1189.29	6.20	78.92	568.30
1.56000	-3186.82	119.27	4.42	-3185.93	127.20	10.58	-3412.77	114.41	-5.29	-3372.11	99.32	60.70	-3663.89	-11.35	-1.81	-3690.85	27.76	11.42	-3418.98	277.80	4.57	-1549.84	-4.84	386.37	-3579.69	19.80	1224.32	0.00	0.00	0.00	-1526.13	-37.57	1539.00	-3504.46	-19.34	1626.54	-3528.37	252.22	1643.65	-3457.67	112.97	1609.46	591.93	-16.98	78.12	1189.47	6.44	78.99	568.45
1.57000	-3186.82	119.27	4.42	-3185.93	127.20	10.58	-3424.25	115.05	-8.81	-3367.66	101.44	61.38	-3663.89	-11.35	-1.81	-3690.85	27.76	11.42	-3424.33	278.00	4.97	-1549.84	-4.84	386.37	-3579.69	19.80	1224.32	0.00	0.00	0.00	-1526.13	-37.57	1539.00	-3504.46	-19.34	1626.54	-3529.16	252.43	1643.73	-3462.16	111.13	1610.61	592.12	-16.86	78.39	1189.31	6.02	79.10	568.77
1.58000	-3186.82	119.27	4.42	-3185.93	127.20	10.58	-3423.93	112.31	-8.14	-3374.13	100.64	59.25	-3663.89	-11.35	-1.81	-3690.85	27.76	11.42	-3429.67	278.19	5.46	-1549.84	-4.84	386.37	-3579.69	19.80	1224.32	0.00	0.00	0.00	-1526.13	-37.57	1539.00	-3504.46	-19.34	1626.54	-3529.94	252.62	1643.81	-3453.94	112.60	1609.46	590.70	-16.90	78.15	1189.54	6.42	79.39	567.89
1.59000	-3186.82	119.27	4.42	-3185.93	127.20	10.58	-3430.42	112.63	-9.17	-3374.13	101.38	59.46	-3663.89	-11.35	-1.81	-3690.85	27.76	11.42	-3435.02	278.39	6.02	-1549.84	-4.84	386.37	-3579.69	19.80	1224.32	0.00	0.00	0.00	-1526.13	-37.57	1539.00	-3504.46	-19.34	1626.54	-3530.71	252.76	1643.89	-3453.09	111.95	1609.79	592.21	-17.06	78.69	1189.00	6.19	78.87	569.43
1.60000	-3186.82	119.27	4.42	-3185.93	127.20	10.58	-3418.64	113.44	-8.10	-3363.85	100.81	60.63	-3663.89	-11.35	-1.81	-3690.85	27.76	11.42	-3440.36	278.59	6.67	-1549.84	-4.84	386.37	-3579.69	19.80	1224.32	0.00	0.00	0.00	-1526.13	-37.57	1539.00	-3504.51	-19.34	1626.54	-3531.47	252.87	1643.97	-3467.47	110.98	1609.82	593.36	-16.87	78.85	1188.92	6.22	78.64	569.73
1.61000	-3186.82	119.27	4.42	-3185.93	127.20	10.58	-3427.42	114.20	-10.01	-3390.54	98.28	54.25	-3663.89	-11.35	-1.81	-3690.85	27.76	11.42	-3445.71	278.79	7.39	-1549.84	-4.84	386.37	-3579.69	19.80	1224.32	0.00	0.00	0.00	-1526.13	-37.57	1539.00	-3554.34	-25.03	1626.46	-3532.22	252.94	1644.05	-3452.99	110.96	1609.69	592.41	-17.32	78.31	1189.69	6.32	79.09	569.14
1.62000	-3186.82	119.27	4.42	-3185.93	127.20	10.58	-3425.46	113.76	-10.52	-3393.01	99.72	54.53	-3663.89	-11.35	-1.81	-3690.85	27.76	11.42	-3451.05	278.99	8.20	-1549.84	-4.84	386.37	-3579.69	19.80	1224.32	0.00	0.00	0.00	-1526.13	-37.57	1539.00	-3497.11	-22.75	1623.52	-3532.96	252.97	1644.12	-3447.87	110.41	1608.39	592.17	-17.36	78.13	1190.49	5.87	79.40	567.61
1.63000	-3186.82	119.27	4.42	-3185.93	127.20	10.58	-3450.43	113.69	-13.75	-3360.42	100.64	60.04	-3663.89	-11.35	-1.81	-3690.85	27.76	11.42	-3456.40	279.19	9.08	-1549.84	-4.84	386.37	-3579.69	19.80	1224.32	0.00	0.00	0.00	-1526.13	-37.57	1539.00	-3503.03	-24.59	1625.27	-3533.69	252.97	1644.20	-3467.01	110.99	1607.91	591.92	-17.12	78.36	1190.30	6.71	79.59	568.04
1.64000	-3186.82	119.27	4.42	-3185.93	127.20	10.58	-3447.77	112.82	-13.15	-3391.85	102.30	54.11	-3663.89	-11.35	-1.81	-3690.85	27.76	11.42	-3461.74	279.40	10.03	-1549.84	-4.84	386.37	-3579.69	19.80	1224.32	0.00	0.00	0.00	-1526.13	-37.57	1539.00	-3479.23	-26.10	1621.83	-3534.41	252.93	1644.27	-3472.29	111.70	1607.82	593.25	-17.16	78.83	1189.83	6.37	79.29	569.22
1.65000	-3186.82	119.27	4.42	-3185.93	127.20	10.58	-3426.12	114.09	-10.40	-3334.57	103.89	62.08	-3663.89	-11.35	-1.81	-3690.85	27.76	11.42	-3467.09	279.60	11.07	-1549.84	-4.84	386.37	-3579.69	19.80	1224.32	0.00	0.00	0.00	-1526.13	-37.57	1539.00	-3481.98	-27.61	1618.50	-3535.11	252.86	1644.33	-3453.04	111.84	1606.52	593.05	-16.93	78.88	1189.74	6.46	79.01	568.36
1.66000	-3186.82	119.27	4.42	-3185.93	127.20	10.58	-3425.55	112.45	-11.20	-3369.07	100.44	55.67	-3663.89	-11.35	-1.81	-3690.85	27.76	11.42	-3472.43	279.81	12.18	-1549.84	-4.84	386.37	-3579.69	19.80	1224.32	0.00	0.00	0.00	-1526.13	-37.57	1539.00	-3495.13	-33.03	1620.78	-3535.81	252.75	1644.40	-3429.16	112.52	1604.89	593.15	-16.92	78.89	1189.68	5.73	78.90	568.65
1.67000	-3186.82	119.27	4.42	-3185.93	127.20	10.58	-3412.84	115.26	-9.59	-3382.07	100.15	54.43	-3663.89	-11.35	-1.81	-3690.85	27.76	11.42	-3477.77	280.02	13.37	-1549.84	-4.84	386.37	-3579.69	19.80	1224.32	0.00	0.00	0.00	-1526.13	-37.57	1539.00	-3526.16	-33.42	1621.16	-3536.49	252.60	1644.46	-3445.83	112.53	1605.30	592.29	-17.21	78.29	1190.07	5.90	79.02	568.78
1.68000	-3186.82	119.27	4.42	-3185.93	127.20	10.58	-3448.65	113.87	-16.10	-3342.66	102.83	58.13	-3663.89	-11.35	-1.81	-3690.85	27.76	11.42	-3483.11	280.23	14.63	-1549.84	-4.84	386.37	-3579.69	19.80	1224.32	0.00	0.00	0.00	-1526.13	-37.57	1539.00	-3509.53	-32.48	1619.12	-3537.17	252.42	1644.53	-3459.95	113.36	1605.90	592.45	-17.40	78.50	1190.52	5.96	78.96	567.82
1.69000	-3186.82	119.27	4.42	-3185.93	127.20	10.58	-3418.78	113.32	-11.55	-3367.67	101.14	55.12	-3663.89	-11.35	-1.81	-3690.85	27.76	11.42	-3488.45	280.44	15.97	-1549.84	-4.84	386.37	-3579.69	19.80	1224.32	0.00	0.00	0.00	-1526.13	-37.57	1539.00	-3503.51	-35.08	1616.63	-3537.83	252.20	1644.59	-3441.56	113.11	1604.80	592.61	-17.16	78.51	1190.44	5.80	79.24	568.40
1.70000	-3186.82	119.27	4.42	-3185.93	127.20	10.58	-3432.84	112.29	-12.57	-3369.98	100.04	54.00	-3663.89	-11.35	-1.81	-3690.85	27.76	11.42	-3493.79	280.65	17.38	-1549.84	-4.84	386.37	-3579.69	19.80	1224.32	0.00	0.00	0.00	-1526.13	-37.57	1539.00	-3513.13	-34.72	1615.18	-3538.48	251.95	1644.65	-3438.13	113.22	1603.89	591.25	-17.38	78.11	1190.47	6.40	79.36	568.44
1.71000	-3186.82	119.27	4.42	-3185.93	127.20	10.58	-3413.79	115.09	-10.43	-3378.99	102.48	51.31	-3663.89	-11.35	-1.81	-3690.85	27.76	11.42	-3499.12	280.87	18.87	-1549.84	-4.84	386.37	-3579.69	19.80	1224.32	0.00	0.00	0.00	-1526.13	-37.57	1539.00	-3512.74	-34.62	1614.68	-3539.12	251.67	1644.70	-3448.94	112.17	1605.27	591.51	-18.08	78.17	1189.27	6.69	79.47	568.26
1.72000	-3186.82	119.27	4.42	-3185.93	127.20	10.58	-3410.03	115.41	-9.97	-3376.54	98.89	52.72	-3663.89	-11.35	-1.81	-3690.85	27.76	11.42	-3504.45	281.08	20.43	-1549.84	-4.84	386.37	-3579.69	19.80	1224.32	0.00	0.00	0.00	-1526.13	-37.57	1539.00	-3500.11	-33.94	1612.91	-3539.74	251.35	1644.76	-3465.07	113.15	1606.44	592.75	-17.26	78.72	1188.98	6.51	78.99	568.33
1.73000	-3186.82	119.27	4.42	-3185.93	127.20	10.58	-3447.04	112.46	-16.07	-3353.11	102.19	56.85	-3663.89	-11.35	-1.81	-3690.85	27.76	11.42	-3509.78	281.30	22.06	-1549.84	-4.84	386.37	-3579.69	19.80	1224.32	0.00	0.00	0.00	-1526.13	-37.57	1539.00	-3485.16	-33.38	1611.04	-3540.36	250.99	1644.81	-3472.15	114.18	1607.64	592.45	-17.41	78.50	1189.19	6.26	78.80	568.35
1.74000	-3186.82	119.27	4.42	-3185.93	127.20	10.58	-3400.86	115.35	-8.50	-3395.87	101.35	48.45	-3663.89	-11.35	-1.81	-3690.85	27.76	11.42	-3515.11	281.51	23.76	-1549.84	-4.84	386.37	-3579.69	19.80	1224.32	0.00	0.00	0.00	-1526.13	-37.57	1539.00	-3470.11	-31.77	1608.90	-3540.96	250.60	1644.86	-3447.64	113.99	1607.44	592.77	-17.09	78.78	1189.77	6.19	79.06	567.95
1.75000	-3186.82	119.27	4.42	-3185.93	127.20	10.58	-3426.64	114.88	-11.78	-3377.15	100.15	53.59	-3663.89	-11.35	-1.81	-3690.85	27.76	11.42	-3520.43	281.73	25.54	-1549.84	-4.84	386.37	-3579.69	19.80	1224.32	0.00	0.00	0.00	-1526.13	-37.57	1539.00	-3446.34	-32.60	1608.02	-3541.55	250.18	1644.91	-3428.93	114.91	1608.37	592.92	-17.34	78.52	1190.25	6.74	79.14	568.31
1.76000	-3186.82	119.27	4.42	-3185.93	127.20	10.58	-3430.90	112.37	-12.64	-3369.90	101.06	53.25	-3663.89	-11.35	-1.81	-3690.85	27.76	11.42	-3525.75	281.95	27.39	-1549.84	-4.84	386.37	-3579.69	19.80	1224.32	0.00	0.00	0.00	-1526.13	-37.57	1539.00	-3476.13	-35.69	1607.94	-3542.13	249.73	1644.96	-3426.51	115.06	1609.78	592.23	-17.57	78.48	1189.65	6.00	78.83	568.34
1.77000	-3186.82	119.27	4.42	-3185.93	127.20	10.58	-3420.28	114.11	-10.87	-3369.16	100.94	55.30	-3663.89	-11.35	-1.81	-3690.85	27.76	11.42	-3531.06	282.17	29.31	-1549.84	-4.84	386.37	-3579.69	19.80	1224.32	0.00	0.00	0.00	-1526.13	-37.57	1539.00	-3474.70	-33.29	1607.71	-3542.70	249.24	1645.00	-3453.08	115.02	1611.76	593.71	-17.32	78.99	1189.37	6.10	78.65	568.20
1.78000	-3186.82	119.27	4.42	-3185.93	127.20	10.58	-3422.31	114.01	-10.69	-3315.29	103.61	62.35	-3663.89	-11.35	-1.81	-3690.85	27.76	11.42	-3536.37	282.39	31.30	-1549.84	-4.84	386.37	-3579.69	19.80	1224.32	0.00	0.00	0.00	-1526.13	-37.57	1539.00	-3467.15	-31.22	1607.03	-3543.25	248.72	1645.05	-3447.55	114.78	1613.17	592.47	-17.60	78.83	1189.89	6.56	79.33	569.42
1.79000	-3186.82	119.27	4.42	-3185.93	127.20	10.58	-3428.51	114.25	-11.91	-3387.39	102.30	51.54	-3663.89	-11.35	-1.81	-3690.85	27.76	11.42	-3541.68	282.61	33.36	-1549.84	-4.84	386.37	-3579.69	19.80	1224.32	0.00	0.00	0.00	-1526.13	-37.57	1539.00	-3480.33	-32.34	1605.83	-3543.79	248.17	1645.09	-3468.59	115.72	1614.77	591.34	-17.80	78.18	1189.37	6.12	79.10	568.28
1.80000	-3186.82	119.27	4.42	-3185.93	127.20	10.58	-3429.62	112.38	-13.09	-3348.66	102.49	57.95	-3663.89	-11.35	-1.81	-3690.85	27.76	11.42	-3546.98	282.84	35.49	-1549.84	-4.84	386.37	-3579.69	19.80	1224.32	0.00	0.00	0.00	-1526.13	-37.57	1539.00	-3448.02	-30.22	1605.02	-3544.32	247.59	1645.13	-3459.75	116.18	1616.03	592.83	-17.28	78.57	1190.24	6.41	79.32	569.09
1.81000	-3186.82	119.27	4.42	-3185.93	127.20	10.58	-3409.72	114.76	-8.73	-3380.08	102.37	54.11	-3663.89	-11.35	-1.81	-3690.85	27.76	11.42	-3552.28	283.06	37.68	-1549.84	-4.84	386.37	-3579.69	19.80	1224.32	0.00	0.00	0.00	-1526.13	-37.57	1539.00	-3425.84	-28.00	1603.57	-3544.84	246.97	1645.16	-3448.52	116.02	1615.99	591.63	-16.60	78.49	1189.58	6.28	79.07	569.51
1.82000	-3186.82	119.27	4.42	-3185.93	127.20	10.58	-3449.61	113.65	-14.63	-3366.02	102.38	57.38	-3663.89	-11.35	-1.81	-3690.85	27.76	11.42	-3557.57	283.28	39.95	-1549.84	-4.84	386.37	-3579.69	19.80	1224.32	0.00	0.00	0.00	-1526.13	-37.57	1539.00	-3449.39	-28.18	1603.23	-3545.34	246.32	1645.20	-3449.27	114.15	1616.78	591.81	-16.50	78.51	1189.56	6.35	78.86	568.25
1.83000	-3186.82	119.27	4.42	-3185.93	127.20	10.58	-3453.31	115.51	-14.69	-3393.59	103.16	51.70	-3663.89	-11.35	-1.81	-3690.85	27.76	11.42	-3562.86	283.51	42.29	-1549.84	-4.84	386.37	-3579.69	19.80	1224.32	0.00	0.00	0.00	-1526.13	-37.57	1539.00	-3425.13	-26.31	1603.37	-3545.83	245.64	1645.23	-3470.56	113.21	1618.32	591.17	-17.15	78.17	1190.06	6.75	79.41	569.24
1.84000	-3186.82	119.27	4.42	-3185.93	127.20	10.58	-3436.24	113.06	-13.19	-3346.76	103.89	60.06	-3663.89	-11.35	-1.81	-3690.85	27.76	11.42	-3568.14	283.74	44.69	-1549.84	-4.84	386.37	-3579.69	19.80	1224.32	0.00	0.00	0.00	-1526.13	-37.57	1539.00	-3427.00	-24.13	1601.85	-3546.31	244.93	1645.27	-3488.45	114.25	1619.06	591.24	-17.32	78.31	1190.04	6.20	79.12	569.66
1.85000	-3186.82	119.27	4.42	-3185.93	127.20	10.58	-3422.24	113.13	-11.21	-3387.67	104.51	53.54	-3663.89	-11.35	-1.81	-3690.85	27.76	11.42	-3573.41	283.96	47.15	-1549.84	-4.84	386.37	-3579.69	19.80	1224.32	0.00	0.00	0.00	-1526.13	-37.57	1539.00	-3449.30	-23.54	1602.53	-3546.77	244.19	1645.30	-3463.98	116.46	1617.96	591.70	-17.28	78.20	1190.31	6.28	79.21	568.40
1.86000	-3186.82	119.27	4.42	-3185.93	127.20	10.58	-3445.96	113.47	-13.63	-3384.77	103.84	54.62	-3663.89	-11.35	-1.81	-3690.85	27.76	11.42	-3578.68	284.19	49.69	-1549.84	-4.84	386.37	-3579.69	19.80	1224.32	0.00	0.00	0.00	-1526.13	-37.57	1539.00	-3435.87	-22.19	1600.46	-3547.22	243.41	1645.33	-3456.74	116.29	1618.08	592.50	-17.17	78.56	1189.85	5.98	79.24	567.80
1.87000	-3186.82	119.27	4.42	-3185.93	127.20	10.58	-3421.88	113.08	-10.53	-3362.56	102.63	57.18	-3663.89	-11.35	-1.81	-3690.85	27.76	11.42	-3583.94	284.42	52.29	-1549.84	-4.84	386.37	-3579.69	19.80	1224.32	0.00	0.00	0.00	-1526.13	-37.57	1539.00	-3418.89	-19.01	1598.87	-3547.66	242.61	1645.35	-3475.45	117.43	1618.77	592.18	-16.93	78.18	1190.04	6.12	79.11	568.11
1.88000	-3186.82	119.27	4.42	-3185.93	127.20	10.58	-3452.12	114.05	-15.09	-3377.86	104.50	55.32	-3663.89	-11.35	-1.81	-3690.85	27.76	11.42	-3589.20	284.65	54.96	-1549.84	-4.84	386.37	-3579.69	19.80	1224.32	0.00	0.00	0.00	-1526.13	-37.57	1539.00	-3429.02	-17.53	1599.22	-3548.08	241.77	1645.38	-3504.94	118.65	1618.99	592.19	-16.21	78.44	1190.46	5.79	79.17	568.63
1.89000	-3186.82	119.27	4.42	-3185.93	127.20	10.58	-3445.24	114.19	-14.55	-3388.43	106.00	54.05	-3663.89	-11.35	-1.81	-3690.85	27.76	11.42	-3594.45	284.88	57.69	-1549.84	-4.84	386.37	-3579.69	19.80	1224.32	0.00	0.00	0.00	-1526.13	-37.57	1539.00	-3424.00	-14.32	1597.89	-3548.49	240.91	1645.40	-3484.97	118.03	1617.72	591.33	-17.00	78.38	1190.03	6.32	79.29	569.50
1.90000	-3186.82	119.27	4.42	-3185.93	127.20	10.58	-3431.32	112.56	-12.13	-3359.18	105.33	57.56	-3663.89	-11.35	-1.81	-3690.85	27.76	11.42	-3599.69	285.11	60.48	-1549.84	-4.84	386.37	-3579.69	19.80	1224.32	0.00	0.00	0.00	-1526.13	-37.57	1539.00	-3406.87	-10.16	1595.90	-3548.88	240.02	1645.43	-3509.01	117.31	1618.79	591.98	-17.23	78.53	1189.71	6.05	79.26	567.92
1.91000	-3186.82	119.27	4.42	-3185.93	127.20	10.58	-3462.94	113.80	-14.30	-3345.39	105.84	60.71	-3663.89	-11.35	-1.81	-3690.85	27.76	11.42	-3604.92	285.34	63.34	-1549.84	-4.84	386.37	-3579.69	19.80	1224.32	0.00	0.00	0.00	-1526.13	-37.57	1539.00	-3413.49	-9.82	1594.15	-3549.27	239.09	1645.45	-3520.22	116.77	1619.18	591.80	-17.13	78.70	1189.92	6.49	79.27	568.31
1.92000	-3186.82	119.27	4.42	-3185.93	127.20	10.58	-3451.67	115.22	-14.10	-3375.38	104.48	54.78	-3663.89	-11.35	-1.81	-3690.85	27.76	11.42	-3610.15	285.57	66.26	-1549.84	-4.84	386.37	-3579.69	19.80	1224.32	0.00	0.00	0.00	-1526.13	-37.57	1539.00	-3422.38	-5.65	1593.90	-3549.63	238.14	1645.46	-3538.43	115.88	1618.76	592.34	-17.42	78.41	1189.68	6.49	79.30	568.94
1.93000	-3186.82	119.27	4.42	-3185.93	127.20	10.58	-3429.02	114.28	-11.72	-3390.47	106.65	53.84	-3663.89	-11.35	-1.81	-3690.85	27.76	11.42	-3615.37	285.80	69.25	-1549.84	-4.84	386.37	-3579.69	19.80	1224.32	0.00	0.00	0.00	-1526.13	-37.57	1539.00	-3396.52	-2.20	1590.48	-3549.99	237.16	1645.48	-3515.70	118.16	1618.02	591.81	-17.02	78.56	1189.81	6.22	79.32	568.62
1.94000	-3186.82	119.27	4.42	-3185.93	127.20	10.58	-3423.24	114.08	-11.19	-3374.21	105.65	55.67	-3663.89	-11.35	-1.81	-3690.85	27.76	11.42	-3620.58	286.04	72.30	-1549.84	-4.84	386.37	-3579.69	19.80	1224.32	0.00	0.00	0.00	-1526.13	-37.57	1539.00	-3407.16	2.81	1588.75	-3550.32	236.15	1645.50	-3509.26	120.32	1616.59	592.52	-16.98	78.86	1189.36	6.35	78.96	569.22
1.95000	-3186.82	119.27	4.42	-3185.93	127.20	10.58	-3409.60	115.27	-8.29	-3358.81	107.40	57.05	-3663.89	-11.35	-1.81	-3690.85	27.76	11.42	-3625.78	286.27	75.41	-1549.84	-4.84	386.37	-3579.69	19.80	1224.32	0.00	0.00	0.00	-1526.13	-37.57	1539.00	-3406.01	7.69	1586.84	-3550.65	235.11	1645.51	-3479.90	120.02	1614.13	591.99	-17.36	78.41	1189.39	6.51	78.99	568.02
1.96000	-3186.82	119.27	4.42	-3185.93	127.20	10.58	-3444.22	114.71	-12.46	-3372.46	109.17	55.79	-3663.89	-11.35	-1.81	-3690.85	27.76	11.42	-3630.97	286.50	78.58	-1549.84	-4.84	386.37	-3579.69	19.80	1224.32	0.00	0.00	0.00	-1526.13	-37.57	1539.00	-3428.90	8.69	1585.66	-3550.96	234.04	1645.52	-3476.30	120.51	1613.30	592.12	-17.55	78.37	1189.89	6.77	79.27	568.16
1.97000	-3186.82	119.27	4.42	-3185.93	127.20	10.58	-3412.07	116.18	-7.49	-3387.20	108.32	54.51	-3663.89	-11.35	-1.81	-3690.85	27.76	11.42	-3636.16	286.74	81.81	-1549.84	-4.84	386.37	-3579.69	19.80	1224.32	0.00	0.00	0.00	-1526.13	-37.57	1539.00	-3400.39	13.85	1582.95	-3551.25	232.94	1645.53	-3472.68	121.00	1612.48	592.58	-17.53	78.50	1190.06	6.47	79.44	567.35
1.98000	-3186.82	119.27	4.42	-3185.93	127.20	10.58	-3448.47	116.40	-13.19	-3380.82	106.87	56.74	-3663.89	-11.35	-1.81	-3690.85	27.76	11.42	-3641.33	286.97	85.10	-1549.84	-4.84	386.37	-3579.69	19.80	1224.32	0.00	0.00	0.00	-1526.13	-37.57	1539.00	-3405.69	17.31	1581.66	-3551.53	231.82	1645.54	-3469.04	121.48	1611.65	592.82	-17.30	78.64	1190.47	6.48	79.21	568.08
1.99000	-3186.82	119.27	4.42	-3185.93	127.20	10.58	-3411.97	116.28	-7.16	-3351.34	109.57	60.32	-3663.89	-11.35	-1.81	-3690.85	27.76	11.42	-3646.50	287.20	88.45	-1549.84	-4.84	386.37	-3579.69	19.80	1224.32	0.00	0.00	0.00	-1526.13	-37.57	1539.00	-3414.51	19.67	1579.49	-3551.80	230.67	1645.55	-3465.38	121.95	1610.83	591.84	-17.64	78.31	1190.09	6.04	78.92	568.32
2.00000	-3186.82	119.27	4.42	-3185.93	127.20	10.58	-3445.72	115.56	-12.10	-3352.04	110.92	61.01	-3663.89	-11.35	-1.81	-3690.85	27.76	11.42	-3651.65	287.44	91.86	-1549.84	-4.84	386.37	-3579.69	19.80	1224.32	0.00	0.00	0.00	-1526.13	-37.57	1539.00	-3416.98	26.32	1577.09	-3552.05	229.49	1645.55	-3461.70	122.41	1610.01	592.67	-17.68	78.60	1190.14	6.22	79.17	568.18
2.01000	-3186.82	119.27	4.42	-3185.93	127.20	10.58	-3451.77	115.01	-12.65	-3384.23	109.26	56.68	-3663.89	-11.35	-1.81	-3690.85	27.76	11.42	-3656.80	287.67	95.33	-1549.84	-4.84	386.37	-3579.69	19.80	1224.32	0.00	0.00	0.00	-1526.13	-37.57	1539.00	-3394.01	29.75	1574.62	-3552.28	228.29	1645.56	-3458.00	122.87	1609.20	593.82	-17.06	79.06	1190.23	6.44	79.17	568.51
2.02000	-3186.82	119.27	4.42	-3185.93	127.20	10.58	-3389.50	116.51	-3.01	-3383.24	110.80	56.82	-3663.89	-11.35	-1.81	-3690.85	27.76	11.42	-3661.93	287.91	98.86	-1549.84	-4.84	386.37	-3579.69	19.80	1224.32	0.00	0.00	0.00	-1526.13	-37.57	1539.00	-3410.78	31.40	1573.64	-3552.50	227.05	1645.56	-3454.29	123.32	1608.39	591.78	-17.32	78.37	1190.20	6.42	79.27	568.58
2.03000	-3186.82	119.27	4.42	-3185.93	127.20	10.58	-3434.47	116.32	-9.44	-3360.10	113.23	60.72	-3663.89	-11.35	-1.81	-3690.85	27.76	11.42	-3667.06	288.14	102.45	-1549.84	-4.84	386.37	-3579.69	19.80	1224.32	0.00	0.00	0.00	-1526.13	-37.57	1539.00	-3399.12	37.14	1571.26	-3552.71	225.79	1645.56	-3450.55	123.76	1607.57	591.71	-17.25	78.13	1189.77	6.47	79.05	567.36
2.04000	-3186.82	119.27	4.42	-3185.93	127.20	10.58	-3441.33	115.06	-10.06	-3378.89	112.25	56.92	-3663.89	-11.35	-1.81	-3690.85	27.76	11.42	-3672.18	288.38	106.09	-1549.84	-4.84	386.37	-3579.69	19.80	1224.32	0.00	0.00	0.00	-1526.13	-37.57	1539.00	-3444.03	41.59	1572.99	-3552.89	224.51	1645.56	-3446.80	124.20	1606.77	591.36	-16.91	78.26	1190.68	6.01	79.31	567.74
2.05000	-3186.82	119.27	4.42	-3185.93	127.20	10.58	-3444.30	116.67	-11.36	-3341.80	114.08	64.19	-3663.89	-11.35	-1.81	-3690.85	27.76	11.42	-3677.28	288.62	109.79	-1549.84	-4.84	386.37	-3579.69	19.80	1224.32	0.00	0.00	0.00	-1526.13	-37.57	1539.00	-3431.48	45.39	1570.27	-3553.07	223.20	1645.56	-3443.03	124.62	1605.96	591.97	-16.96	78.46	1190.36	6.11	79.16	567.72
2.06000	-3186.82	119.27	4.42	-3185.93	127.20	10.58	-3415.87	115.99	-5.97	-3352.47	115.18	63.18	-3663.89	-11.35	-1.81	-3690.85	27.76	11.42	-3682.37	288.85	113.55	-1549.84	-4.84	386.37	-3579.69	19.80	1224.32	0.00	0.00	0.00	-1526.13	-37.57	1539.00	-3409.18	49.64	1568.42	-3553.22	221.86	1645.56	-3439.24	125.05	1605.16	593.34	-17.16	78.89	1189.99	6.13	79.06	568.97
2.07000	-3186.82	119.27	4.42	-3185.93	127.20	10.58	-3464.09	117.06	-14.63	-3340.86	117.04	66.19	-3663.89	-11.35	-1.81	-3690.85	27.76	11.42	-3687.45	289.09	117.36	-1549.84	-4.84	386.37	-3579.69	19.80	1224.32	0.00	0.00	0.00	-1526.13	-37.57	1539.00	-3420.98	51.16	1568.34	-3553.37	220.50	1645.55	-3435.43	125.46	1604.36	593.37	-17.14	78.98	1190.96	6.15	79.33	569.02
2.08000	-3186.82	119.27	4.42	-3185.93	127.20	10.58	-3454.04	119.24	-11.63	-3366.43	118.19	62.03	-3663.89	-11.35	-1.81	-3690.85	27.76	11.42	-3692.52	289.32	121.23	-1549.84	-4.84	386.37	-3579.69	19.80	1224.32	0.00	0.00	0.00	-1526.13	-37.57	1539.00	-3434.15	54.11	1567.81	-3553.49	219.11	1645.54	-3431.60	125.87	1603.56	592.77	-17.44	78.92	1190.26	6.40	79.31	568.44
2.09000	-3186.82	119.27	4.42	-3185.93	127.20	10.58	-3415.54	120.40	-6.12	-3347.46	118.42	66.71	-3663.89	-11.35	-1.81	-3690.85	27.76	11.42	-3697.58	289.56	125.15	-1549.84	-4.84	386.37	-3579.69	19.80	1224.32	0.00	0.00	0.00	-1526.13	-37.57	1539.00	-3404.41	57.85	1567.82	-3553.60	217.69	1645.54	-3427.76	126.27	1602.77	592.66	-16.92	78.52	1190.10	6.15	79.30	568.60
2.10000	-3186.82	119.27	4.42	-3185.93	127.20	10.58	-3420.17	121.25	-6.64	-3345.22	118.42	66.45	-3663.89	-11.35	-1.81	-3690.85	27.76	11.42	-3702.62	289.80	129.13	-1549.84	-4.84	386.37	-3579.69	19.80	1224.32	0.00	0.00	0.00	-1526.13	-37.57	1539.00	-3437.33	60.63	1567.08	-3553.69	216.26	1645.53	-3423.89	126.66	1601.97	592.22	-17.42	78.26	1189.34	6.66	79.02	569.04
2.11000	-3186.82	119.27	4.42	-3185.93	127.20	10.58	-3403.90	123.13	-4.29	-3376.00	119.59	62.72	-3663.89	-11.35	-1.81	-3690.85	27.76	11.42	-3707.66	290.03	133.16	-1549.84	-4.84	386.37	-3579.69	19.80	1224.32	0.00	0.00	0.00	-1526.13	-37.57	1539.00	-3422.67	64.26	1567.76	-3553.77	214.79	1645.51	-3420.01	127.05	1601.19	591.74	-17.58	78.17	1189.45	6.57	79.16	568.23
2.12000	-3186.82	119.27	4.42	-3185.93	127.20	10.58	-3444.68	125.14	-10.17	-3363.78	120.69	65.43	-3663.89	-11.35	-1.81	-3690.85	27.76	11.42	-3712.68	290.27	137.24	-1549.84	-4.84	386.37	-3579.70	19.80	1224.31	0.00	0.00	0.00	-1526.13	-37.57	1539.00	-3399.68	67.60	1564.98	-3553.83	213.30	1645.50	-3416.11	127.43	1600.40	591.93	-16.80	78.52	1189.51	6.20	78.76	568.16
2.13000	-3186.82	119.27	4.42	-3185.93	127.20	10.58	-3419.76	126.22	-6.25	-3365.78	121.88	66.52	-3663.89	-11.35	-1.81	-3690.85	27.76	11.42	-3717.68	290.50	141.38	-1549.84	-4.84	386.37	-3592.09	24.14	1223.11	0.00	0.00	0.00	-1526.13	-37.57	1539.00	-3422.19	68.16	1565.42	-3553.87	211.79	1645.49	-3412.19	127.80	1599.61	593.33	-16.69	79.00	1190.13	6.05	79.01	569.07
2.14000	-3186.82	119.27	4.42	-3185.93	127.20	10.58	-3411.21	128.40	-5.78	-3370.68	123.76	66.95	-3663.89	-11.35	-1.81	-3690.85	27.76	11.42	-3722.68	290.74	145.57	-1549.84	-4.84	386.37	-3573.89	26.19	1225.54	0.00	0.00	0.00	-1526.13	-37.57	1539.00	-3399.09	70.87	1565.53	-3553.90	210.26	1645.47	-3408.26	128.17	1598.83	593.56	-16.45	79.03	1190.14	6.53	79.30	568.85
2.15000	-3186.82	119.27	4.42	-3185.93	127.20	10.58	-3451.67	129.58	-11.35	-3390.43	124.57	64.49	-3663.89	-11.35	-1.81	-3690.85	27.76	11.42	-3727.66	290.98	149.81	-1549.84	-4.84	386.37	-3588.67	27.78	1224.39	0.00	0.00	0.00	-1526.13	-37.57	1539.00	-3395.03	74.26	1565.16	-3553.91	208.70	1645.46	-3404.31	128.53	1598.06	593.81	-17.00	78.80	1190.02	6.75	79.46	569.35
2.16000	-3186.82	119.27	4.42	-3185.93	127.20	10.58	-3428.90	131.79	-7.41	-3365.19	127.14	68.17	-3663.89	-11.35	-1.81	-3690.85	27.76	11.42	-3732.63	291.21	154.10	-1549.84	-4.84	386.37	-3540.08	28.29	1225.80	0.00	0.00	0.00	-1526.13	-37.57	1539.00	-3378.31	77.73	1564.39	-3553.90	207.11	1645.44	-3400.33	128.88	1597.28	593.04	-17.45	78.70	1189.97	6.03	79.32	569.06
2.17000	-3186.82	119.27	4.42	-3185.93	127.20	10.58	-3433.77	131.39	-7.60	-3391.53	128.81	65.32	-3663.89	-11.35	-1.81	-3690.85	27.76	11.42	-3737.58	291.45	158.45	-1549.84	-4.84	386.37	-3543.43	30.14	1225.38	0.00	0.00	0.00	-1526.13	-37.57	1539.00	-3429.17	79.46	1567.57	-3553.88	205.51	1645.42	-3396.35	129.23	1596.51	591.85	-17.39	78.32	1190.08	5.76	78.95	568.61
2.18000	-3186.82	119.27	4.42	-3185.93	127.20	10.58	-3407.46	133.03	-2.47	-3344.85	131.64	74.15	-3663.89	-11.35	-1.81	-3690.85	27.76	11.42	-3742.52	291.68	162.84	-1549.84	-4.84	386.37	-3572.92	31.15	1224.69	0.00	0.00	0.00	-1526.13	-37.57	1539.00	-3440.22	80.61	1567.76	-3553.83	203.88	1645.40	-3392.34	129.57	1595.74	591.82	-17.30	78.19	1190.11	5.77	79.05	568.72
2.19000	-3186.82	119.27	4.42	-3185.93	127.20	10.58	-3444.78	135.29	-8.66	-3370.80	134.22	71.37	-3663.89	-11.35	-1.81	-3690.85	27.76	11.42	-3747.44	291.91	167.28	-1549.84	-4.84	386.37	-3576.58	31.90	1224.85	0.00	0.00	0.00	-1526.13	-37.57	1539.00	-3415.03	82.80	1567.35	-3553.78	202.23	1645.37	-3388.32	129.91	1594.97	592.60	-17.21	78.67	1190.80	6.32	79.44	569.79
2.20000	-3186.82	119.27	4.42	-3185.93	127.20	10.58	-3421.53	137.67	-3.95	-3371.73	136.36	72.29	-3663.89	-11.35	-1.81	-3690.85	27.76	11.42	-3752.35	292.15	171.78	-1549.84	-4.84	386.37	-3566.72	34.52	1225.49	0.00	0.00	0.00	-1526.13	-37.57	1539.00	-3409.75	86.25	1567.21	-3553.70	200.55	1645.35	-3384.28	130.23	1594.21	591.95	-16.96	78.45	1190.26	6.20	79.17	568.75
2.21000	-3186.82	119.27	4.42	-3185.93	127.20	10.58	-3463.99	136.85	-10.43	-3372.64	138.49	73.19	-3663.89	-11.35	-1.81	-3690.85	27.76	11.42	-3757.24	292.38	176.32	-1549.84	-4.84	386.37	-3563.78	35.37	1224.57	0.00	0.00	0.00	-1526.13	-37.57	1539.00	-3438.56	88.88	1568.06	-3553.60	198.86	1645.33	-3380.22	130.56	1593.45	592.05	-16.91	78.43	1190.08	6.23	79.12	568.62
2.22000	-3186.82	119.27	4.42	-3185.93	127.20	10.58	-3418.58	140.75	-1.60	-3373.54	140.60	74.07	-3663.89	-11.35	-1.81	-3690.85	27.76	11.42	-3762.12	292.62	180.91	-1549.84	-4.84	386.37	-3568.02	36.86	1224.47	0.00	0.00	0.00	-1526.13	-37.57	1539.00	-3417.14	91.08	1568.06	-3553.49	197.14	1645.30	-3376.14	130.87	1592.69	591.86	-16.71	78.52	1190.58	6.55	79.42	567.74
2.23000	-3186.82	119.27	4.42	-3185.93	127.20	10.58	-3453.99	141.30	-7.86	-3374.42	142.71	74.92	-3663.89	-11.35	-1.81	-3690.85	27.76	11.42	-3766.99	292.85	185.54	-1549.84	-4.84	386.37	-3560.27	38.00	1225.08	0.00	0.00	0.00	-1526.13	-37.57	1539.00	-3478.64	93.49	1569.40	-3553.36	195.40	1645.27	-3372.05	131.18	1591.93	591.54	-17.05	78.20	1190.60	6.47	79.69	568.79
2.24000	-3186.82	119.27	4.42	-3185.93	127.20	10.58	-3458.73	142.94	-8.11	-3375.29	144.81	75.76	-3663.89	-11.35	-1.81	-3690.85	27.76	11.42	-3771.83	293.08	190.23	-1549.84	-4.84	386.37	-3543.46	39.91	1224.93	0.00	0.00	0.00	-1526.13	-37.57	1539.00	-3436.65	96.75	1568.51	-3553.22	193.64	1645.24	-3367.94	131.49	1591.18	592.61	-16.96	78.46	1189.61	5.42	79.05	569.44
2.25000	-3186.82	119.27	4.42	-3185.93	127.20	10.58	-3463.44	144.57	-8.36	-3376.13	146.90	76.57	-3663.89	-11.35	-1.81	-3690.85	27.76	11.42	-3776.66	293.31	194.96	-1549.84	-4.84	386.37	-3540.40	41.67	1225.50	0.00	0.00	0.00	-1526.13	-37.57	1539.00	-3417.52	99.82	1569.11	-3553.05	191.86	1645.21	-3363.82	131.78	1590.43	592.62	-17.06	78.44	1190.41	5.96	79.56	569.18
2.26000	-3186.82	119.27	4.42	-3185.93	127.20	10.58	-3468.11	146.19	-8.59	-3376.96	148.98	77.36	-3663.89	-11.35	-1.81	-3690.85	27.76	11.42	-3781.48	293.55	199.74	-1549.84	-4.84	386.37	-3562.04	44.35	1224.01	0.00	0.00	0.00	-1526.13	-37.57	1539.00	-3425.49	99.86	1568.62	-3552.87	190.05	1645.18	-3359.67	132.07	1589.68	592.30	-17.16	78.65	1190.10	6.33	79.34	568.74
2.27000	-3186.82	119.27	4.42	-3185.93	127.20	10.58	-3472.74	147.81	-8.81	-3377.77	151.05	78.12	-3663.89	-11.35	-1.81	-3690.85	27.76	11.42	-3786.28	293.78	204.56	-1549.84	-4.84	386.37	-3530.22	43.21	1223.75	0.00	0.00	0.00	-1526.13	-37.57	1539.00	-3442.60	103.52	1568.58	-3552.67	188.23	1645.15	-3355.51	132.36	1588.94	591.52	-17.56	78.22	1188.73	6.45	79.05	568.12
2.28000	-3186.82	119.27	4.42	-3185.93	127.20	10.58	-3477.34	149.42	-9.02	-3378.57	153.11	78.87	-3663.89	-11.35	-1.81	-3690.85	27.76	11.42	-3791.06	294.01	209.43	-1549.84	-4.84	386.37	-3566.05	43.21	1222.95	0.00	0.00	0.00	-1526.13	-37.57	1539.00	-3420.50	105.73	1568.82	-3552.44	186.39	1645.11	-3351.34	132.64	1588.20	591.25	-17.45	78.11	1189.31	6.01	78.71	568.45
2.29000	-3186.82	119.27	4.42	-3185.93	127.20	10.58	-3481.90	151.03	-9.22	-3379.34	155.16	79.59	-3663.89	-11.35	-1.81	-3690.85	27.76	11.42	-3795.82	294.24	214.34	-1549.84	-4.84	386.37	-3581.22	43.52	1221.82	0.00	0.00	0.00	-1526.13	-37.57	1539.00	-3411.92	107.69	1567.69	-3552.21	184.52	1645.08	-3347.14	132.91	1587.46	592.30	-16.93	78.50	1189.95	6.25	79.07	568.52
2.30000	-3186.82	119.27	4.42	-3185.93	127.20	10.58	-3486.42	152.63	-9.41	-3380.10	157.20	80.29	-3663.89	-11.35	-1.81	-3690.85	27.76	11.42	-3800.57	294.47	219.30	-1549.84	-4.84	386.37	-3571.53	44.06	1221.41	0.00	0.00	0.00	-1526.13	-37.57	1539.00	-3374.02	111.17	1566.86	-3551.95	182.64	1645.04	-3342.93	133.18	1586.72	591.98	-16.79	78.52	1190.77	6.22	79.53	568.43
2.31000	-3186.82	119.27	4.42	-3185.93	127.20	10.58	-3490.90	154.23	-9.59	-3380.84	159.23	80.97	-3663.89	-11.35	-1.81	-3690.85	27.76	11.42	-3805.30	294.70	224.30	-1549.84	-4.84	386.37	-3517.83	45.37	1222.62	0.00	0.00	0.00	-1526.13	-37.57	1539.00	-3408.87	111.47	1568.17	-3551.67	180.73	1645.00	-3338.71	133.44	1585.99	592.03	-17.45	78.50	1190.41	6.25	79.40	568.14
2.32000	-3186.82	119.27	4.42	-3185.93	127.20	10.58	-3495.35	155.82	-9.76	-3381.57	161.25	81.63	-3663.89	-11.35	-1.81	-3690.85	27.76	11.42	-3810.01	294.92	229.34	-1549.84	-4.84	386.37	-3541.34	43.67	1222.79	0.00	0.00	0.00	-1526.13	-37.57	1539.00	-3439.10	113.27	1568.26	-3551.38	178.81	1644.96	-3334.47	133.70	1585.26	592.02	-17.33	78.25	1190.18	5.74	79.26	568.64
2.33000	-3186.82	119.27	4.42	-3185.93	127.20	10.58	-3499.75	157.40	-9.91	-3382.27	163.26	82.26	-3663.89	-11.35	-1.81	-3690.85	27.76	11.42	-3814.71	295.15	234.43	-1549.84	-4.84	386.37	-3542.39	44.98	1222.28	0.00	0.00	0.00	-1526.13	-37.57	1539.00	-3434.76	116.48	1569.43	-3551.06	176.86	1644.92	-3330.21	133.95	1584.54	592.81	-17.35	78.52	1190.10	5.91	79.17	567.40
2.34000	-3186.82	119.27	4.42	-3185.93	127.20	10.58	-3504.12	158.98	-10.06	-3382.96	165.26	82.88	-3663.89	-11.35	-1.81	-3690.85	27.76	11.42	-3819.38	295.38	239.56	-1549.84	-4.84	386.37	-3525.98	47.02	1222.03	0.00	0.00	0.00	-1526.13	-37.57	1539.00	-3445.87	117.10	1570.86	-3550.73	174.90	1644.88	-3325.93	134.19	1583.81	591.53	-16.98	78.51	1190.46	6.32	79.63	567.58
2.35000	-3186.82	119.27	4.42	-3185.93	127.20	10.58	-3508.46	160.55	-10.19	-3383.63	167.25	83.47	-3663.89	-11.35	-1.81	-3690.85	27.76	11.42	-3824.04	295.60	244.73	-1549.84	-4.84	386.37	-3540.65	46.36	1221.62	0.00	0.00	0.00	-1526.13	-37.57	1539.00	-3420.72	119.60	1569.59	-3550.38	172.92	1644.84	-3321.64	134.43	1583.09	591.42	-17.22	78.41	1188.77	6.53	79.01	568.04
2.36000	-3186.82	119.27	4.42	-3185.93	127.20	10.58	-3512.75	162.12	-10.32	-3384.28	169.23	84.04	-3663.89	-11.35	-1.81	-3690.85	27.76	11.42	-3828.68	295.83	249.94	-1549.84	-4.84	386.37	-3548.30	47.40	1221.12	0.00	0.00	0.00	-1526.13	-37.57	1539.00	-3393.55	120.14	1569.13	-3550.01	170.92	1644.79	-3317.33	134.67	1582.37	591.86	-17.00	78.39	1190.05	5.79	79.18	568.01
2.37000	-3186.82	119.27	4.42	-3185.93	127.20	10.58	-3517.01	163.68	-10.43	-3384.92	171.20	84.60	-3663.89	-11.35	-1.81	-3690.85	27.76	11.42	-3833.30	296.05	255.20	-1549.84	-4.84	386.37	-3545.06	47.14	1220.13	0.00	0.00	0.00	-1526.13	-37.57	1539.00	-3386.65	125.48	1567.98	-3549.61	168.90	1644.75	-3313.01	134.90	1581.66	590.94	-17.18	78.13	1190.29	5.97	79.33	567.52
2.38000	-3186.82	119.27	4.42	-3185.93	127.20	10.58	-3521.23	165.23	-10.53	-3385.54	173.16	85.13	-3663.89	-11.35	-1.81	-3690.85	27.76	11.42	-3837.90	296.27	260.49	-1549.84	-4.84	386.37	-3522.90	47.41	1220.88	0.00	0.00	0.00	-1526.13	-37.57	1539.00	-3413.50	125.39	1568.89	-3549.20	166.87	1644.70	-3308.67	135.12	1580.95	590.71	-16.95	77.97	1189.83	5.69	79.10	568.09
2.39000	-3186.82	119.27	4.42	-3185.93	127.20	10.58	-3525.41	166.78	-10.63	-3386.14	175.11	85.64	-3663.89	-11.35	-1.81	-3690.85	27.76	11.42	-3842.48	296.50	265.82	-1549.84	-4.84	386.37	-3534.05	47.04	1221.00	0.00	0.00	0.00	-1526.13	-37.57	1539.00	-3399.12	128.55	1568.19	-3548.77	164.82	1644.65	-3304.31	135.34	1580.24	592.08	-17.52	78.38	1189.82	5.94	79.16	568.90
2.40000	-3186.82	119.27	4.42	-3185.93	127.20	10.58	-3529.56	168.32	-10.71	-3386.72	177.05	86.13	-3663.89	-11.35	-1.81	-3690.85	27.76	11.42	-3847.04	296.72	271.20	-1549.84	-4.84	386.37	-3530.61	49.35	1221.38	0.00	0.00	0.00	-1526.13	-37.57	1539.00	-3397.85	130.03	1568.84	-3548.32	162.74	1644.61	-3299.94	135.55	1579.54	592.27	-16.91	78.65	1189.28	5.99	79.01	567.95
2.41000	-3186.82	119.27	4.42	-3185.93	127.20	10.58	-3533.67	169.85	-10.78	-3387.28	178.98	86.60	-3663.89	-11.35	-1.81	-3690.85	27.76	11.42	-3851.58	296.94	276.61	-1549.84	-4.84	386.37	-3517.64	52.03	1220.58	0.00	0.00	0.00	-1526.13	-37.57	1539.00	-3437.17	130.58	1568.74	-3547.85	160.66	1644.56	-3295.55	135.76	1578.83	592.13	-17.15	78.56	1190.33	6.07	79.25	568.16
2.42000	-3186.82	119.27	4.42	-3185.93	127.20	10.58	-3537.74	171.38	-10.84	-3387.83	180.90	87.05	-3663.89	-11.35	-1.81	-3690.85	27.76	11.42	-3856.10	297.16	282.06	-1549.84	-4.84	386.37	-3505.26	50.30	1221.06	0.00	0.00	0.00	-1526.13	-37.57	1539.00	-3431.82	132.77	1569.11	-3547.36	158.55	1644.50	-3291.15	135.96	1578.13	590.91	-17.38	78.28	1190.78	6.59	79.60	568.78
2.43000	-3186.82	119.27	4.42	-3185.93	127.20	10.58	-3541.77	172.91	-10.89	-3388.35	182.81	87.48	-3663.89	-11.35	-1.81	-3690.85	27.76	11.42	-3860.60	297.38	287.54	-1549.84	-4.84	386.37	-3503.71	49.32	1220.55	0.00	0.00	0.00	-1526.13	-37.57	1539.00	-3382.40	135.81	1569.69	-3546.85	156.43	1644.45	-3286.73	136.16	1577.44	591.43	-17.45	78.22	1189.70	6.09	78.91	569.03
2.44000	-3186.82	119.27	4.42	-3185.93	127.20	10.58	-3545.77	174.42	-10.93	-3388.86	184.71	87.89	-3663.89	-11.35	-1.81	-3690.85	27.76	11.42	-3865.08	297.59	293.07	-1549.84	-4.84	386.37	-3525.85	50.62	1219.28	0.00	0.00	0.00	-1526.13	-37.57	1539.00	-3392.88	135.98	1569.95	-3546.32	154.29	1644.40	-3282.30	136.35	1576.75	592.40	-17.07	78.56	1190.81	6.40	79.39	568.66
2.45000	-3186.82	119.27	4.42	-3185.93	127.20	10.58	-3549.72	175.94	-10.96	-3389.36	186.61	88.28	-3663.89	-11.35	-1.81	-3690.85	27.76	11.42	-3869.54	297.81	298.63	-1549.84	-4.84	386.37	-3478.84	50.73	1219.22	0.00	0.00	0.00	-1526.13	-37.57	1539.00	-3392.09	138.20	1570.83	-3545.77	152.14	1644.35	-3277.85	136.53	1576.06	593.98	-17.10	79.04	1190.24	6.24	79.56	569.11
2.46000	-3186.82	119.27	4.42	-3185.93	127.20	10.58	-3553.64	177.44	-10.98	-3389.83	188.49	88.65	-3663.89	-11.35	-1.81	-3690.85	27.76	11.42	-3873.97	298.02	304.22	-1549.84	-4.84	386.37	-3532.13	52.18	1218.93	0.00	0.00	0.00	-1526.13	-37.57	1539.00	-3397.80	138.65	1569.22	-3545.20	149.97	1644.29	-3273.39	136.71	1575.37	592.59	-17.55	78.53	1189.93	6.30	79.24	568.68
2.47000	-3186.82	119.27	4.42	-3185.93	127.20	10.58	-3557.52	178.94	-10.99	-3390.28	190.36	89.00	-3663.89	-11.35	-1.81	-3690.85	27.76	11.42	-3878.39	298.24	309.86	-1549.84	-4.84	386.37	-3518.45	51.42	1219.19	0.00	0.00	0.00	-1526.13	-37.57	1539.00	-3357.79	140.59	1569.06	-3544.60	147.78	1644.23	-3268.91	136.89	1574.69	591.55	-17.51	78.26	1189.90	5.67	79.29	568.15
2.48000	-3186.82	119.27	4.42	-3185.93	127.20	10.58	-3561.37	180.43	-10.99	-3390.72	192.22	89.33	-3663.89	-11.35	-1.81	-3690.85	27.76	11.42	-3882.78	298.45	315.52	-1549.84	-4.84	386.37	-3489.61	53.99	1220.28	0.00	0.00	0.00	-1526.13	-37.57	1539.00	-3403.08	143.65	1571.45	-3543.99	145.58	1644.18	-3264.41	137.06	1574.01	592.15	-16.70	78.51	1190.20	6.35	79.29	567.99
2.49000	-3186.82	119.27	4.42	-3185.93	127.20	10.58	-3565.18	181.92	-10.98	-3391.14	194.07	89.65	-3663.89	-11.35	-1.81	-3690.85	27.76	11.42	-3887.15	298.66	321.23	-1549.84	-4.84	386.37	-3497.24	54.18	1219.20	0.00	0.00	0.00	-1526.13	-37.57	1539.00	-3366.99	144.42	1571.47	-3543.36	143.36	1644.12	-3259.90	137.23	1573.33	591.75	-16.83	78.33	1189.73	5.73	79.23	568.26
2.50000	-3186.82	119.27	4.42	-3185.93	127.20	10.58	-3568.94	183.40	-10.96	-3391.54	195.92	89.94	-3663.89	-11.35	-1.81	-3690.85	27.76	11.42	-3891.50	298.87	326.96	-1549.84	-4.84	386.37	-3459.72	54.93	1219.02	0.00	0.00	0.00	-1526.13	-37.57	1539.00	-3373.40	145.06	1571.10	-3542.70	141.13	1644.06	-3255.38	137.39	1572.65	591.68	-17.10	78.35	1190.30	6.23	79.30	569.95
2.51000	-3186.82	119.27	4.42	-3185.93	127.20	10.58	-3572.68	184.88	-10.94	-3391.92	197.75	90.21	-3663.89	-11.35	-1.81	-3690.85	27.76	11.42	-3895.82	299.08	332.73	-1549.84	-4.84	386.37	-3496.06	52.70	1217.11	0.00	0.00	0.00	-1526.13	-37.57	1539.00	-3358.41	148.56	1570.35	-3542.02	138.88	1644.00	-3250.84	137.55	1571.98	591.46	-17.33	78.27	1190.74	6.31	79.50	568.74
2.52000	-3186.82	119.27	4.42	-3185.93	127.20	10.58	-3576.37	186.35	-10.90	-3392.29	199.57	90.47	-3663.89	-11.35	-1.81	-3690.85	27.76	11.42	-3900.13	299.29	338.54	-1549.84	-4.84	386.37	-3457.48	54.33	1219.39	0.00	0.00	0.00	-1526.13	-37.57	1539.00	-3321.66	151.99	1570.17	-3541.33	136.62	1643.94	-3246.28	137.70	1571.32	591.31	-16.64	78.31	1190.14	5.96	79.48	569.13
2.53000	-3186.82	119.27	4.42	-3185.93	127.20	10.58	-3580.03	187.81	-10.85	-3392.63	201.38	90.71	-3663.89	-11.35	-1.81	-3690.85	27.76	11.42	-3904.41	299.49	344.37	-1549.84	-4.84	386.37	-3456.77	54.51	1219.04	0.00	0.00	0.00	-1526.13	-37.57	1539.00	-3356.27	150.96	1572.90	-3540.61	134.34	1643.88	-3241.71	137.85	1570.65	590.64	-16.64	78.03	1189.27	6.05	79.31	568.56
2.54000	-3186.82	119.27	4.42	-3185.93	127.20	10.58	-3583.64	189.27	-10.79	-3392.96	203.19	90.93	-3663.89	-11.35	-1.81	-3690.85	27.76	11.42	-3908.66	299.70	350.24	-1549.84	-4.84	386.37	-3445.75	55.17	1218.24	0.00	0.00	0.00	-1526.13	-37.57	1539.00	-3365.71	152.48	1572.69	-3539.87	132.05	1643.81	-3237.13	137.99	1569.99	590.87	-16.88	78.23	1189.88	5.92	79.19	568.61
2.55000	-3186.82	119.27	4.42	-3185.93	127.20	10.58	-3587.22	190.72	-10.72	-3393.27	204.98	91.13	-3663.89	-11.35	-1.81	-3690.85	27.76	11.42	-3912.90	299.90	356.14	-1549.84	-4.84	386.37	-3493.65	57.30	1217.93	0.00	0.00	0.00	-1526.13	-37.57	1539.00	-3360.93	155.77	1573.38	-3539.10	129.75	1643.75	-3232.53	138.13	1569.33	591.91	-17.90	78.37	1190.73	5.71	79.41	568.69
2.56000	-3186.82	119.27	4.42	-3185.93	127.20	10.58	-3590.77	192.16	-10.64	-3393.56	206.77	91.31	-3663.89	-11.35	-1.81	-3690.85	27.76	11.42	-3917.11	300.10	362.07	-1549.84	-4.84	386.37	-3444.95	57.77	1218.65	0.00	0.00	0.00	-1526.13	-37.57	1539.00	-3354.22	158.52	1574.56	-3538.32	127.43	1643.68	-3227.92	138.26	1568.68	591.84	-17.54	78.47	1190.56	5.69	79.22	568.69
2.57000	-3186.82	119.27	4.42	-3185.93	127.20	10.58	-3594.27	193.60	-10.55	-3393.83	208.54	91.47	-3663.89	-11.35	-1.81	-3690.85	27.76	11.42	-3921.29	300.31	368.03	-1549.84	-4.84	386.37	-3452.62	58.85	1219.45	0.00	0.00	0.00	-1526.13	-37.57	1539.00	-3334.34	160.06	1575.44	-3537.51	125.10	1643.62	-3223.29	138.39	1568.03	591.89	-17.37	78.25	1189.43	6.31	79.17	568.06
2.58000	-3186.82	119.27	4.42	-3185.93	127.20	10.58	-3597.74	195.03	-10.46	-3394.09	210.30	91.61	-3663.89	-11.35	-1.81	-3690.85	27.76	11.42	-3925.45	300.50	374.03	-1549.84	-4.84	386.37	-3418.31	60.66	1220.10	0.00	0.00	0.00	-1526.13	-37.57	1539.00	-3351.65	158.88	1576.00	-3536.69	122.76	1643.55	-3218.65	138.52	1567.38	592.84	-16.86	78.78	1190.32	6.09	79.43	568.59
2.59000	-3186.82	119.27	4.42	-3185.93	127.20	10.58	-3601.17	196.46	-10.35	-3394.32	212.06	91.74	-3663.89	-11.35	-1.81	-3690.85	27.76	11.42	-3929.59	300.70	380.05	-1549.84	-4.84	386.37	-3441.95	58.91	1219.00	0.00	0.00	0.00	-1526.13	-37.57	1539.00	-3330.94	160.67	1576.57	-3535.84	120.40	1643.48	-3213.99	138.64	1566.73	593.03	-17.31	78.83	1189.61	6.33	79.26	568.32
2.60000	-3186.82	119.27	4.42	-3185.93	127.20	10.58	-3604.56	197.88	-10.23	-3394.54	213.80	91.85	-3663.89	-11.35	-1.81	-3690.85	27.76	11.42	-3933.70	300.90	386.10	-1549.84	-4.84	386.37	-3453.15	62.18	1218.92	0.00	0.00	0.00	-1526.13	-37.57	1539.00	-3343.24	164.18	1578.23	-3534.96	118.03	1643.41	-3209.32	138.76	1566.09	593.30	-17.22	78.73	1189.73	6.36	79.41	568.73
2.61000	-3186.82	119.27	4.42	-3185.93	127.20	10.58	-3607.91	199.30	-10.11	-3394.74	215.54	91.94	-3663.89	-11.35	-1.81	-3690.85	27.76	11.42	-3937.78	301.09	392.18	-1549.84	-4.84	386.37	-3422.21	63.41	1221.35	0.00	0.00	0.00	-1526.13	-37.57	1539.00	-3332.43	166.35	1578.67	-3534.07	115.65	1643.34	-3204.64	138.87	1565.45	591.60	-17.48	78.24	1189.41	5.47	78.89	568.17
2.62000	-3186.82	119.27	4.42	-3185.93	127.20	10.58	-3611.23	200.70	-9.97	-3394.92	217.27	92.02	-3663.89	-11.35	-1.81	-3690.85	27.76	11.42	-3941.84	301.28	398.29	-1549.84	-4.84	386.37	-3410.31	63.56	1221.53	0.00	0.00	0.00	-1526.13	-37.57	1539.00	-3328.60	168.12	1579.16	-3533.15	113.25	1643.27	-3199.94	138.97	1564.82	591.72	-16.93	78.60	1189.25	5.85	78.92	568.71
2.63000	-3186.82	119.27	4.42	-3185.93	127.20	10.58	-3614.51	202.11	-9.83	-3395.08	218.98	92.07	-3663.89	-11.35	-1.81	-3690.85	27.76	11.42	-3945.88	301.48	404.42	-1549.84	-4.84	386.37	-3403.28	64.99	1222.42	0.00	0.00	0.00	-1526.13	-37.57	1539.00	-3340.48	170.12	1582.40	-3532.21	110.85	1643.20	-3195.22	139.08	1564.19	591.29	-17.35	78.45	1190.02	5.83	79.42	569.39
2.64000	-3186.82	119.27	4.42	-3185.93	127.20	10.58	-3617.75	203.50	-9.68	-3395.22	220.69	92.11	-3663.89	-11.35	-1.81	-3690.85	27.76	11.42	-3949.89	301.67	410.58	-1549.84	-4.84	386.37	-3407.84	67.27	1223.87	0.00	0.00	0.00	-1526.13	-37.57	1539.00	-3359.93	173.11	1584.55	-3531.25	108.43	1643.13	-3190.50	139.18	1563.56	592.63	-17.49	78.41	1189.34	5.86	79.30	568.53
2.65000	-3186.82	119.27	4.42	-3185.93	127.20	10.58	-3620.95	204.89	-9.52	-3395.35	222.39	92.13	-3663.89	-11.35	-1.81	-3690.85	27.76	11.42	-3953.87	301.85	416.77	-1549.84	-4.84	386.37	-3383.63	67.43	1224.67	0.00	0.00	0.00	-1526.13	-37.57	1539.00	-3335.96	174.24	1585.87	-3530.27	106.00	1643.05	-3185.76	139.27	1562.93	591.61	-16.77	78.48	1189.87	6.27	79.32	568.02
2.66000	-3186.82	119.27	4.42	-3185.93	127.20	10.58	-3624.11	206.28	-9.35	-3395.45	224.07	92.14	-3663.89	-11.35	-1.81	-3690.86	27.76	11.41	-3957.82	302.04	422.99	-1549.84	-4.84	386.37	-3372.04	71.58	1226.00	0.00	0.00	0.00	-1526.13	-37.57	1539.00	-3277.44	173.49	1584.71	-3529.26	103.56	1642.98	-3181.00	139.36	1562.31	592.29	-17.65	78.61	1189.59	6.20	79.37	568.18
2.67000	-3186.82	119.27	4.42	-3185.93	127.20	10.58	-3627.24	207.66	-9.17	-3395.54	225.75	92.13	-3663.89	-11.35	-1.81	-3698.05	28.56	8.11	-3961.75	302.22	429.23	-1549.84	-4.84	386.37	-3363.99	71.94	1225.66	0.00	0.00	0.00	-1526.13	-37.57	1539.00	-3263.16	175.66	1585.90	-3528.23	101.11	1642.91	-3176.24	139.45	1561.69	592.93	-17.34	78.72	1189.60	6.98	79.24	568.61
2.68000	-3186.82	119.27	4.42	-3185.93	127.20	10.58	-3630.33	209.03	-8.98	-3395.61	227.42	92.10	-3663.89	-11.35	-1.81	-3736.70	27.99	2.72	-3965.65	302.40	435.49	-1549.84	-4.84	386.37	-3354.84	74.90	1227.47	0.00	0.00	0.00	-1526.13	-37.57	1539.00	-3273.97	177.86	1585.78	-3527.17	98.65	1642.83	-3171.45	139.54	1561.08	593.02	-17.12	78.57	1190.08	6.15	79.22	568.06
2.69000	-3186.82	119.27	4.42	-3185.93	127.20	10.58	-3633.38	210.39	-8.78	-3395.65	229.08	92.05	-3663.89	-11.35	-1.81	-3728.96	24.96	2.71	-3969.53	302.59	441.78	-1549.84	-4.84	386.37	-3377.27	75.92	1227.72	0.00	0.00	0.00	-1526.13	-37.57	1539.00	-3290.11	180.31	1587.86	-3526.09	96.18	1642.75	-3166.66	139.62	1560.46	592.06	-17.17	78.18	1189.53	6.27	79.03	568.86
2.70000	-3186.82	119.27	4.42	-3185.93	127.20	10.58	-3636.39	211.75	-8.57	-3395.68	230.73	91.99	-3663.89	-11.35	-1.81	-3703.02	21.88	5.51	-3973.38	302.76	448.10	-1549.84	-4.84	386.37	-3372.55	77.56	1229.72	0.00	0.00	0.00	-1526.13	-37.57	1539.00	-3309.38	181.60	1590.03	-3524.99	93.70	1642.68	-3161.85	139.69	1559.86	592.57	-17.28	78.58	1190.24	6.28	79.01	569.53
2.71000	-3186.82	119.27	4.42	-3185.93	127.20	10.58	-3639.37	213.11	-8.36	-3395.69	232.37	91.91	-3663.89	-11.35	-1.81	-3726.15	20.86	2.47	-3977.20	302.94	454.44	-1549.84	-4.84	386.37	-3374.74	78.84	1229.85	0.00	0.00	0.00	-1526.13	-37.57	1539.00	-3306.50	183.17	1589.95	-3523.87	91.21	1642.60	-3157.03	139.76	1559.25	591.89	-17.06	78.42	1190.22	6.24	79.48	568.43
2.72000	-3186.82	119.27	4.42	-3185.93	127.20	10.58	-3642.31	214.45	-8.13	-3395.69	234.00	91.81	-3663.96	-11.35	-1.82	-3691.28	22.41	5.76	-3980.99	303.12	460.80	-1549.84	-4.84	386.37	-3376.84	81.21	1230.02	0.00	0.00	0.00	-1526.13	-37.57	1539.00	-3280.92	186.29	1591.38	-3522.72	88.70	1642.52	-3152.19	139.83	1558.65	592.30	-17.13	78.46	1189.27	6.53	79.28	568.64
2.73000	-3186.82	119.27	4.42	-3185.93	127.20	10.58	-3645.20	215.79	-7.90	-3395.66	235.62	91.70	-3733.45	-15.12	-11.47	-3693.28	19.56	3.61	-3984.75	303.29	467.18	-1549.84	-4.84	386.37	-3367.07	82.36	1230.86	0.00	0.00	0.00	-1526.13	-37.57	1539.00	-3270.75	184.85	1590.92	-3521.55	86.19	1642.44	-3147.35	139.90	1558.05	592.57	-16.87	78.60	1190.07	6.36	79.50	568.31
2.74000	-3186.82	119.27	4.42	-3185.93	127.20	10.58	-3648.07	217.13	-7.66	-3395.61	237.23	91.58	-3684.76	-12.77	-5.26	-3723.56	18.04	-2.77	-3988.49	303.46	473.59	-1549.84	-4.84	386.37	-3355.84	82.60	1231.96	0.00	0.00	0.00	-1526.13	-37.57	1539.00	-3298.97	184.76	1591.97	-3520.35	83.67	1642.36	-3142.48	139.96	1557.46	593.43	-16.97	78.56	1190.10	6.58	79.40	569.30
2.75000	-3186.82	119.27	4.42	-3185.93	127.20	10.58	-3650.89	218.46	-7.41	-3395.55	238.83	91.43	-3666.68	-14.50	0.98	-3727.38	16.01	-5.51	-3992.20	303.63	480.02	-1549.84	-4.84	386.37	-3315.86	86.31	1233.67	0.00	0.00	0.00	-1526.13	-37.57	1539.00	-3290.97	188.40	1593.46	-3519.13	81.15	1642.28	-3137.61	140.01	1556.87	592.60	-17.02	78.41	1190.90	6.71	79.45	568.98
2.76000	-3186.82	119.27	4.42	-3185.93	127.20	10.58	-3653.67	219.78	-7.15	-3395.46	240.42	91.27	-3706.22	-16.94	-10.93	-3703.59	13.29	-3.96	-3995.87	303.79	486.46	-1549.84	-4.84	386.37	-3336.38	88.81	1233.75	0.00	0.00	0.00	-1526.13	-37.57	1539.00	-3298.42	189.29	1593.32	-3517.89	78.61	1642.20	-3132.72	140.07	1556.28	591.88	-17.39	78.30	1190.25	6.05	79.23	568.65
2.77000	-3186.82	119.27	4.42	-3185.93	127.20	10.58	-3656.42	221.10	-6.88	-3395.36	242.00	91.10	-3664.27	-17.61	-9.68	-3681.23	11.35	-0.69	-3999.52	303.96	492.93	-1549.84	-4.84	386.37	-3342.46	87.73	1235.90	0.00	0.00	0.00	-1526.13	-37.57	1539.00	-3249.25	188.74	1591.69	-3516.62	76.06	1642.11	-3127.82	140.12	1555.69	592.32	-17.17	78.57	1189.29	6.59	79.15	568.70
2.78000	-3186.82	119.27	4.42	-3185.93	127.20	10.58	-3659.13	222.41	-6.60	-3395.24	243.58	90.91	-3674.16	-19.30	-17.02	-3674.02	10.37	-1.13	-4003.14	304.12	499.42	-1549.84	-4.84	386.37	-3330.06	91.29	1236.89	0.00	0.00	0.00	-1526.13	-37.57	1539.00	-3241.89	190.21	1591.62	-3515.33	73.51	1642.03	-3122.91	140.16	1555.11	592.80	-17.25	78.66	1189.67	6.29	79.27	568.57
2.79000	-3186.82	119.27	4.42	-3185.93	127.20	10.58	-3661.80	223.71	-6.32	-3395.10	245.14	90.70	-3659.26	-20.35	-19.79	-3651.94	10.40	3.44	-4006.73	304.28	505.93	-1549.84	-4.84	386.37	-3347.39	91.19	1236.89	0.00	0.00	0.00	-1526.13	-37.57	1539.00	-3234.69	192.37	1590.47	-3514.01	70.95	1641.95	-3117.98	140.21	1554.54	592.95	-17.12	78.79	1190.37	6.22	79.71	568.58
2.80000	-3186.82	119.27	4.42	-3185.93	127.20	10.58	-3664.43	225.01	-6.03	-3394.93	246.69	90.48	-3640.65	-19.89	-18.20	-3638.31	9.06	4.84	-4010.29	304.44	512.46	-1549.84	-4.84	386.37	-3301.86	94.66	1238.14	0.00	0.00	0.00	-1526.13	-37.57	1539.00	-3236.29	193.84	1589.72	-3512.67	68.38	1641.86	-3113.04	140.25	1553.96	592.14	-17.07	78.36	1190.15	6.51	79.58	567.70
2.81000	-3186.82	119.27	4.42	-3185.93	127.20	10.58	-3667.03	226.30	-5.73	-3394.75	248.24	90.24	-3627.14	-19.77	-19.62	-3634.29	7.23	5.95	-4013.82	304.60	519.01	-1549.84	-4.84	386.37	-3292.99	95.65	1238.09	0.00	0.00	0.00	-1526.13	-37.57	1539.00	-3197.49	193.97	1590.43	-3511.30	65.80	1641.78	-3108.09	140.28	1553.39	591.82	-17.47	78.11	1190.21	6.69	79.34	567.24
2.82000	-3186.82	119.27	4.42	-3185.93	127.20	10.58	-3669.59	227.59	-5.42	-3394.55	249.77	89.99	-3611.72	-18.55	-17.68	-3617.59	7.05	10.08	-4017.32	304.75	525.57	-1549.84	-4.84	386.37	-3293.09	95.59	1237.40	0.00	0.00	0.00	-1526.13	-37.57	1539.00	-3200.91	194.27	1586.87	-3509.91	63.22	1641.69	-3103.13	140.32	1552.82	592.96	-16.98	78.63	1189.78	5.90	78.99	567.54
2.83000	-3186.82	119.27	4.42	-3185.93	127.20	10.58	-3672.10	228.87	-5.10	-3394.34	251.30	89.73	-3610.51	-18.12	-17.74	-3609.38	6.28	12.04	-4020.79	304.90	532.15	-1549.84	-4.84	386.37	-3272.10	97.74	1238.99	0.00	0.00	0.00	-1526.13	-37.57	1539.00	-3191.59	192.22	1586.06	-3508.50	60.62	1641.61	-3098.15	140.35	1552.26	592.77	-16.80	78.60	1189.32	5.54	78.69	568.41
2.84000	-3186.82	119.27	4.42	-3185.93	127.20	10.58	-3674.59	230.14	-4.78	-3394.10	252.81	89.45	-3584.07	-15.85	-15.11	-3560.01	7.79	19.94	-4024.22	305.05	538.75	-1549.84	-4.84	386.37	-3273.42	98.07	1240.60	0.00	0.00	0.00	-1526.13	-37.57	1539.00	-3201.57	192.37	1584.48	-3507.06	58.03	1641.52	-3093.17	140.38	1551.70	591.74	-16.65	78.77	1189.79	6.38	79.13	568.81
2.85000	-3186.82	119.27	4.42	-3185.93	127.20	10.58	-3677.03	231.41	-4.44	-3393.84	254.32	89.15	-3542.26	-12.41	-9.84	-3541.06	8.66	22.73	-4027.63	305.20	545.37	-1549.84	-4.84	386.37	-3257.63	99.01	1240.04	0.00	0.00	0.00	-1526.13	-37.57	1539.00	-3180.09	191.98	1581.80	-3505.59	55.42	1641.43	-3088.17	140.40	1551.15	592.21	-16.81	78.63	1189.23	5.98	78.98	567.86
2.86000	-3186.82	119.27	4.42	-3185.93	127.20	10.58	-3679.43	232.67	-4.10	-3393.56	255.82	88.84	-3541.04	-11.80	-10.51	-3506.87	10.70	26.37	-4031.00	305.34	552.00	-1549.84	-4.84	386.37	-3270.12	97.46	1240.37	0.00	0.00	0.00	-1526.13	-37.57	1539.00	-3169.18	192.30	1580.15	-3504.10	52.81	1641.34	-3083.15	140.42	1550.59	592.83	-17.56	78.59	1189.18	6.70	79.27	567.04
2.87000	-3186.82	119.27	4.42	-3185.93	127.20	10.58	-3681.80	233.92	-3.75	-3393.27	257.30	88.52	-3527.14	-9.81	-9.78	-3482.68	11.20	29.19	-4034.34	305.48	558.65	-1549.84	-4.84	386.37	-3256.44	99.17	1240.85	0.00	0.00	0.00	-1526.13	-37.57	1539.00	-3159.21	189.60	1577.95	-3502.58	50.20	1641.25	-3078.13	140.44	1550.04	592.14	-17.11	78.59	1189.48	5.76	79.15	568.34
2.88000	-3186.82	119.27	4.42	-3185.93	127.20	10.58	-3684.13	235.17	-3.40	-3392.95	258.78	88.18	-3486.48	-8.04	-5.54	-3467.06	10.99	29.69	-4037.65	305.62	565.31	-1549.84	-4.84	386.37	-3260.49	102.02	1241.25	0.00	0.00	0.00	-1526.13	-37.57	1539.00	-3163.18	187.42	1576.58	-3501.04	47.57	1641.16	-3073.09	140.45	1549.50	591.58	-17.02	78.25	1190.64	5.58	79.66	568.40
2.89000	-3186.82	119.27	4.42	-3185.93	127.20	10.58	-3686.42	236.41	-3.03	-3392.62	260.25	87.82	-3483.41	-8.39	-7.55	-3424.29	10.12	32.90	-4040.93	305.76	571.99	-1549.84	-4.84	386.37	-3257.37	103.18	1241.49	0.00	0.00	0.00	-1526.13	-37.57	1539.00	-3135.54	188.47	1573.33	-3499.47	44.95	1641.07	-3068.04	140.47	1548.96	591.43	-16.99	78.29	1190.07	5.72	79.36	568.61
2.90000	-3186.82	119.27	4.42	-3185.93	127.20	10.58	-3688.67	237.65	-2.66	-3392.26	261.71	87.46	-3446.76	-6.93	-4.13	-3405.43	9.16	32.89	-4044.18	305.89	578.68	-1549.84	-4.84	386.37	-3237.47	100.46	1242.26	0.00	0.00	0.00	-1526.13	-37.57	1539.00	-3128.41	189.05	1570.21	-3497.88	42.31	1640.98	-3062.98	140.48	1548.42	592.03	-16.68	78.54	1189.00	6.16	78.88	567.73
2.91000	-3186.82	119.27	4.42	-3185.93	127.20	10.58	-3690.88	238.88	-2.28	-3391.89	263.16	87.08	-3414.58	-9.73	-1.62	-3369.24	8.52	36.29	-4047.39	306.03	585.38	-1549.84	-4.84	386.37	-3255.93	101.63	1242.05	0.00	0.00	0.00	-1526.13	-37.57	1539.00	-3167.21	187.48	1565.97	-3496.26	39.68	1640.89	-3057.91	140.48	1547.88	591.37	-16.76	78.59	1189.38	6.25	79.32	568.34
2.92000	-3186.82	119.27	4.42	-3185.93	127.20	10.58	-3693.06	240.10	-1.89	-3391.49	264.60	86.68	-3400.59	-10.84	-1.85	-3347.44	4.82	37.00	-4050.57	306.16	592.10	-1549.84	-4.84	386.37	-3254.15	100.89	1242.20	0.00	0.00	0.00	-1526.13	-37.57	1539.00	-3143.31	187.89	1563.63	-3494.61	37.03	1640.80	-3052.83	140.49	1547.35	591.98	-17.30	78.56	1189.74	6.00	79.14	568.62
2.93000	-3186.82	119.27	4.42	-3185.93	127.20	10.58	-3695.20	241.32	-1.50	-3391.08	266.03	86.27	-3356.34	-12.16	2.55	-3307.83	2.88	39.48	-4053.72	306.28	598.83	-1549.84	-4.84	386.37	-3227.07	101.89	1242.92	0.00	0.00	0.00	-1526.13	-37.57	1539.00	-3094.74	184.78	1560.62	-3492.94	34.39	1640.71	-3047.73	140.49	1546.83	591.72	-17.14	78.32	1189.87	6.24	79.10	569.45
2.94000	-3186.82	119.27	4.42	-3185.93	127.20	10.58	-3697.30	242.53	-1.09	-3390.65	267.45	85.85	-3348.96	-15.67	0.48	-3302.02	-1.32	36.95	-4056.83	306.41	605.57	-1549.84	-4.84	386.37	-3203.63	102.62	1243.19	0.00	0.00	0.00	-1526.13	-37.57	1539.00	-3125.77	182.52	1558.81	-3491.24	31.74	1640.62	-3042.62	140.49	1546.30	591.87	-17.39	78.18	1189.51	5.80	79.24	568.73
2.95000	-3186.82	119.27	4.42	-3185.93	127.20	10.58	-3699.36	243.74	-0.68	-3390.19	268.87	85.42	-3310.62	-19.37	3.22	-3291.62	-5.38	34.93	-4059.91	306.53	612.33	-1549.84	-4.84	386.37	-3234.89	100.77	1242.55	0.00	0.00	0.00	-1526.13	-37.57	1539.00	-3118.96	181.28	1555.95	-3489.51	29.08	1640.52	-3037.50	140.48	1545.78	593.00	-17.02	78.44	1189.59	6.29	79.52	568.92
2.96000	-3186.82	119.27	4.42	-3185.93	127.20	10.58	-3701.38	244.94	-0.26	-3389.72	270.27	84.97	-3278.97	-21.47	5.39	-3281.20	-8.15	31.55	-4062.96	306.65	619.09	-1549.84	-4.84	386.37	-3234.26	102.90	1240.75	0.00	0.00	0.00	-1526.13	-37.57	1539.00	-3088.60	181.44	1552.72	-3487.76	26.42	1640.43	-3032.37	140.48	1545.27	592.08	-17.36	78.36	1189.58	6.05	79.01	568.81
2.97000	-3186.82	119.27	4.42	-3185.93	127.20	10.58	-3703.37	246.13	0.16	-3389.23	271.66	84.51	-3264.32	-25.67	5.73	-3251.59	-12.58	31.64	-4065.97	306.76	625.87	-1549.84	-4.84	386.37	-3206.28	100.96	1241.21	0.00	0.00	0.00	-1526.13	-37.57	1539.00	-3058.63	177.28	1549.59	-3485.99	23.76	1640.33	-3027.23	140.47	1544.75	592.97	-17.02	78.72	1189.90	6.47	79.26	568.02
2.98000	-3186.82	119.27	4.42	-3185.93	127.20	10.58	-3705.31	247.32	0.60	-3388.71	273.05	84.03	-3211.78	-25.39	10.03	-3219.43	-15.28	32.19	-4068.94	306.88	632.65	-1549.84	-4.84	386.37	-3229.65	100.80	1240.61	0.00	0.00	0.00	-1526.13	-37.57	1539.00	-3115.88	176.40	1549.52	-3484.18	21.09	1640.24	-3022.08	140.45	1544.24	591.21	-16.75	78.30	1190.04	5.91	78.95	567.04
2.99000	-3186.82	119.27	4.42	-3185.93	127.20	10.58	-3707.22	248.50	1.04	-3388.18	274.42	83.54	-3181.27	-29.17	12.19	-3196.72	-18.99	30.52	-4071.88	306.99	639.45	-1549.84	-4.84	386.37	-3221.17	99.72	1240.66	0.00	0.00	0.00	-1526.13	-37.57	1539.00	-3086.57	174.54	1545.80	-3482.35	18.43	1640.14	-3016.92	140.44	1543.74	591.34	-17.08	78.13	1190.46	5.59	79.22	568.68
3.00000	-3186.82	119.27	4.42	-3185.93	127.20	10.58	-3709.09	249.67	1.48	-3387.63	275.79	83.04	-3140.70	-32.31	17.58	-3178.24	-21.44	28.27	-4074.79	307.10	646.25	-1549.84	-4.84	386.37	-3209.32	100.09	1239.51	0.00	0.00	0.00	-1526.13	-37.57	1539.00	-3079.68	173.29	1543.43	-3480.49	15.76	1640.05	-3011.74	140.42	1543.24	592.62	-17.38	78.40	1189.86	6.15	79.05	568.50
3.01000	-3186.82	119.27	4.42	-3185.93	127.20	10.58	-3710.92	250.84	1.94	-3387.06	277.14	82.53	-3105.41	-35.04	20.31	-3156.32	-25.28	28.58	-4077.66	307.20	653.06	-1549.84	-4.84	386.37	-3196.93	100.28	1238.68	0.00	0.00	0.00	-1526.13	-37.57	1539.00	-3098.61	171.61	1542.53	-3478.60	13.08	1639.95	-3006.56	140.41	1542.74	592.35	-17.00	78.49	1189.99	6.58	79.35	567.87
3.02000	-3186.82	119.27	4.42	-3185.93	127.20	10.58	-3712.71	252.00	2.40	-3386.47	278.49	82.01	-3071.78	-37.37	22.75	-3094.80	-26.94	34.19	-4080.50	307.30	659.88	-1549.84	-4.84	386.37	-3153.65	101.30	1238.80	0.00	0.00	0.00	-1526.13	-37.57	1539.00	-3092.38	168.82	1539.09	-3476.69	10.41	1639.86	-3001.36	140.39	1542.25	590.80	-17.66	77.93	1190.44	6.14	79.22	567.32
3.03000	-3186.82	119.27	4.42	-3185.93	127.20	10.58	-3714.47	253.15	2.87	-3385.85	279.83	81.47	-3039.78	-39.32	24.90	-3089.30	-30.51	31.60	-4083.30	307.40	666.71	-1549.84	-4.84	386.37	-3162.06	101.21	1239.58	0.00	0.00	0.00	-1526.13	-37.57	1539.00	-3055.22	168.46	1536.43	-3474.75	7.73	1639.76	-2996.15	140.36	1541.76	591.39	-17.49	78.32	1189.91	6.06	79.05	568.09
3.04000	-3186.82	119.27	4.42	-3185.93	127.20	10.58	-3716.19	254.30	3.34	-3385.22	281.16	80.92	-3009.36	-40.91	26.79	-3086.20	-34.22	29.92	-4086.06	307.50	673.55	-1549.84	-4.84	386.37	-3157.17	101.79	1237.92	0.00	0.00	0.00	-1526.13	-37.57	1539.00	-3040.81	167.94	1535.70	-3472.78	5.05	1639.66	-2990.93	140.34	1541.27	591.06	-17.34	78.17	1189.85	6.49	79.15	569.73
3.05000	-3186.82	119.27	4.42	-3185.93	127.20	10.58	-3717.86	255.45	3.83	-3384.57	282.48	80.36	-2980.49	-42.15	28.42	-3258.77	-44.22	-9.94	-4088.79	307.59	680.39	-1549.84	-4.84	386.37	-3162.16	99.66	1235.38	0.00	0.00	0.00	-1526.13	-37.57	1539.00	-3031.16	165.65	1532.82	-3470.79	2.37	1639.57	-2985.70	140.31	1540.79	591.58	-17.39	78.05	1190.31	6.19	79.08	569.61
3.06000	-3186.82	119.27	4.42	-3185.93	127.20	10.58	-3719.51	256.58	4.32	-3383.90	283.79	79.78	-2953.13	-43.06	29.80	-3045.78	-39.21	30.81	-4091.48	307.68	687.24	-1549.84	-4.84	386.37	-3157.49	98.57	1236.38	0.00	0.00	0.00	-1526.13	-37.57	1539.00	-3004.93	165.06	1530.50	-3468.77	-0.32	1639.47	-2980.46	140.28	1540.31	591.01	-16.69	77.89	1190.33	5.46	79.15	568.71
3.07000	-3186.82	119.27	4.42	-3185.93	127.20	10.58	-3721.11	257.71	4.81	-3383.21	285.09	79.20	-2927.23	-43.67	30.95	-2977.61	-40.02	43.11	-4094.13	307.77	694.09	-1549.84	-4.84	386.37	-3143.49	99.60	1236.25	0.00	0.00	0.00	-1526.13	-37.57	1539.00	-3021.27	163.93	1529.05	-3466.71	-3.00	1639.37	-2975.21	140.25	1539.83	591.74	-17.47	78.15	1190.09	6.24	79.25	569.18
3.08000	-3186.82	119.27	4.42	-3185.93	127.20	10.58	-3722.67	258.84	5.32	-3382.49	286.38	78.60	-2902.76	-43.98	31.87	-2959.32	-41.71	45.75	-4096.75	307.85	700.95	-1549.84	-4.84	386.37	-3134.31	98.25	1235.20	0.00	0.00	0.00	-1526.13	-37.57	1539.00	-2984.83	161.16	1526.50	-3464.64	-5.68	1639.27	-2969.95	140.22	1539.36	591.71	-17.19	78.41	1189.93	5.77	79.02	569.44
3.09000	-3186.82	119.27	4.42	-3185.93	127.20	10.58	-3724.20	259.95	5.83	-3381.76	287.66	77.99	-2879.68	-44.01	32.58	-2931.30	-38.57	50.90	-4099.33	307.94	707.81	-1549.84	-4.84	386.37	-3150.95	97.40	1233.60	0.00	0.00	0.00	-1526.13	-37.57	1539.00	-2996.58	158.49	1525.91	-3462.53	-8.37	1639.17	-2964.68	140.18	1538.89	593.35	-17.57	78.90	1190.36	6.31	79.46	567.46
3.10000	-3186.82	119.27	4.42	-3185.93	127.20	10.58	-3725.68	261.07	6.34	-3381.01	288.94	77.37	-2857.94	-43.79	33.08	-2894.01	-38.79	58.61	-4101.87	308.01	714.68	-1549.84	-4.84	386.37	-3139.01	96.26	1232.99	0.00	0.00	0.00	-1526.13	-37.57	1539.00	-2993.63	157.37	1525.63	-3460.39	-11.05	1639.07	-2959.40	140.14	1538.43	592.70	-17.76	78.58	1190.03	6.35	79.15	567.81
3.11000	-3186.82	119.27	4.42	-3185.93	127.20	10.58	-3727.13	262.17	6.87	-3380.24	290.20	76.74	-2837.51	-43.32	33.40	-2860.10	-39.47	63.38	-4104.38	308.09	721.55	-1549.84	-4.84	386.37	-3126.21	94.17	1232.09	0.00	0.00	0.00	-1526.13	-37.57	1539.00	-3016.39	154.61	1523.76	-3458.23	-13.74	1638.97	-2954.11	140.10	1537.97	592.06	-17.30	78.27	1190.49	6.45	79.24	567.47
3.12000	-3186.82	119.27	4.42	-3185.93	127.20	10.58	-3728.54	263.27	7.40	-3379.44	291.46	76.10	-2818.34	-42.64	33.53	-2831.58	-39.69	66.84	-4106.84	308.16	728.42	-1549.84	-4.84	386.37	-3133.28	93.85	1230.36	0.00	0.00	0.00	-1526.13	-37.57	1539.00	-3004.27	153.29	1521.81	-3456.04	-16.42	1638.87	-2948.81	140.06	1537.52	590.57	-16.74	78.05	1189.66	6.57	79.28	567.71
3.13000	-3186.82	119.27	4.42	-3185.93	127.20	10.58	-3729.91	264.36	7.94	-3378.63	292.70	75.44	-2800.40	-41.75	33.50	-2808.00	-39.51	69.11	-4109.27	308.23	735.30	-1549.84	-4.84	386.37	-3088.09	92.98	1230.01	0.00	0.00	0.00	-1526.13	-37.57	1539.00	-2943.10	152.62	1518.68	-3453.82	-19.11	1638.77	-2943.50	140.02	1537.06	592.13	-16.96	78.42	1189.80	6.27	79.13	567.39
3.14000	-3179.33	120.94	5.37	-3185.93	127.20	10.58	-3731.24	265.45	8.48	-3377.79	293.94	74.78	-2783.64	-40.67	33.30	-2788.90	-38.96	70.29	-4111.66	308.30	742.17	-1549.84	-4.84	386.37	-3116.37	91.08	1229.85	0.00	0.00	0.00	-1526.13	-37.57	1539.00	-2930.49	151.86	1517.64	-3451.57	-21.79	1638.67	-2938.17	139.98	1536.62	592.15	-17.24	78.58	1189.06	5.70	79.20	567.55
3.15000	-3165.96	120.06	7.88	-3185.93	127.20	10.58	-3732.54	266.53	9.03	-3376.94	295.17	74.10	-2768.04	-39.42	32.96	-2773.85	-38.07	70.48	-4114.01	308.36	749.05	-1549.84	-4.84	386.37	-3096.08	89.93	1229.36	0.00	0.00	0.00	-1526.13	-37.57	1539.00	-2966.54	147.60	1517.36	-3449.29	-24.47	1638.57	-2932.84	139.93	1536.17	592.62	-16.96	78.55	1188.89	6.07	79.28	568.45
3.16000	-3161.47	115.45	9.34	-3185.93	127.20	10.58	-3733.79	267.60	9.58	-3376.07	296.38	73.42	-2753.53	-38.02	32.48	-2762.40	-36.89	69.80	-4116.32	308.42	755.93	-1549.84	-4.84	386.37	-3102.95	88.32	1227.35	0.00	0.00	0.00	-1526.13	-37.57	1539.00	-2954.61	147.55	1516.68	-3446.99	-27.16	1638.47	-2927.50	139.89	1535.73	592.55	-17.27	78.55	1189.72	5.97	79.35	568.05
3.17000	-3191.75	113.70	1.96	-3185.93	127.20	10.58	-3735.01	268.67	10.15	-3375.17	297.59	72.72	-2740.09	-36.49	31.88	-2754.11	-35.45	68.36	-4118.59	308.47	762.81	-1549.84	-4.84	386.37	-3109.85	86.98	1226.59	0.00	0.00	0.00	-1526.13	-37.57	1539.00	-2936.93	147.30	1514.47	-3444.65	-29.84	1638.37	-2922.15	139.84	1535.29	592.43	-17.17	78.53	1190.91	6.08	79.31	568.31
3.18000	-3138.47	117.05	12.52	-3185.93	127.20	10.58	-3736.19	269.73	10.72	-3374.26	298.79	72.01	-2727.68	-34.84	31.16	-2748.52	-33.79	66.25	-4120.83	308.52	769.69	-1549.84	-4.84	386.37	-3083.83	86.17	1225.62	0.00	0.00	0.00	-1526.13	-37.57	1539.00	-2898.54	142.51	1512.53	-3442.29	-32.52	1638.27	-2916.79	139.79	1534.86	591.96	-17.36	78.38	1190.51	6.42	79.38	567.74
3.19000	-3168.58	119.95	8.03	-3185.93	127.20	10.58	-3737.33	270.78	11.29	-3373.32	299.98	71.30	-2716.25	-33.09	30.33	-2745.19	-31.95	63.60	-4123.02	308.57	776.57	-1549.84	-4.84	386.37	-3077.61	85.06	1225.28	0.00	0.00	0.00	-1526.13	-37.57	1539.00	-2914.04	141.70	1512.87	-3439.89	-35.19	1638.17	-2911.42	139.74	1534.43	592.77	-17.65	78.61	1191.00	6.21	79.70	568.32
3.20000	-3169.10	118.60	6.43	-3185.93	127.20	10.58	-3738.43	271.83	11.87	-3372.36	301.17	70.57	-2705.77	-31.25	29.42	-2743.68	-29.97	60.50	-4125.17	308.62	783.45	-1549.84	-4.84	386.37	-3079.74	82.23	1224.47	0.00	0.00	0.00	-1526.13	-37.57	1539.00	-2920.94	139.85	1512.24	-3437.47	-37.87	1638.06	-2906.04	139.68	1534.01	592.11	-17.32	78.35	1189.84	6.54	79.50	569.58
3.21000	-3152.20	121.59	7.91	-3185.93	127.20	10.58	-3739.50	272.87	12.46	-3371.39	302.34	69.83	-2696.20	-29.35	28.42	-2743.55	-27.89	57.06	-4127.28	308.66	790.33	-1549.84	-4.84	386.37	-3052.67	82.23	1224.34	0.00	0.00	0.00	-1526.13	-37.57	1539.00	-2886.33	140.70	1511.06	-3435.02	-40.54	1637.96	-2900.65	139.63	1533.59	592.74	-17.19	78.74	1189.86	6.93	79.29	569.41
3.22000	-3169.38	118.57	7.58	-3185.93	127.20	10.58	-3740.52	273.91	13.05	-3370.39	303.50	69.08	-2687.49	-27.41	27.36	-2744.33	-25.75	53.40	-4129.35	308.70	797.20	-1549.84	-4.84	386.37	-3054.92	80.79	1223.87	0.00	0.00	0.00	-1526.13	-37.57	1539.00	-2893.54	136.26	1509.62	-3432.53	-43.21	1637.86	-2895.25	139.57	1533.17	592.91	-17.08	78.91	1190.34	5.78	79.47	568.37
3.23000	-3142.28	117.98	10.87	-3185.93	127.20	10.58	-3741.51	274.94	13.65	-3369.37	304.66	68.32	-2679.60	-25.44	26.23	-2745.60	-23.57	49.61	-4131.38	308.73	804.08	-1549.84	-4.84	386.37	-3050.64	78.82	1222.62	0.00	0.00	0.00	-1526.13	-37.57	1539.00	-2896.98	131.11	1508.45	-3430.02	-45.87	1637.76	-2889.84	139.52	1532.76	592.23	-16.50	78.66	1189.81	6.12	79.33	568.70
3.24000	-3150.52	118.74	10.09	-3185.93	127.20	10.58	-3742.46	275.96	14.26	-3368.33	305.80	67.56	-2672.50	-23.45	25.06	-2746.89	-21.41	45.81	-4133.37	308.76	810.95	-1549.84	-4.84	386.37	-3041.75	78.53	1221.64	0.00	0.00	0.00	-1526.13	-37.57	1539.00	-2915.21	129.91	1509.83	-3427.48	-48.54	1637.65	-2884.43	139.46	1532.35	592.31	-16.79	78.82	1190.50	6.76	79.51	568.60
3.25000	-3121.61	118.41	15.95	-3185.93	127.20	10.58	-3743.37	276.98	14.87	-3367.27	306.94	66.78	-2666.15	-21.47	23.85	-2747.78	-19.30	42.11	-4135.32	308.79	817.81	-1549.84	-4.84	386.37	-3064.20	74.23	1221.07	0.00	0.00	0.00	-1526.13	-37.57	1539.00	-2906.49	128.10	1509.30	-3424.91	-51.20	1637.55	-2879.00	139.40	1531.95	592.07	-17.50	78.50	1190.25	5.88	79.35	567.97
3.26000	-3176.96	118.57	4.55	-3185.93	127.20	10.58	-3744.24	277.99	15.49	-3366.19	308.07	66.00	-2660.50	-19.51	22.61	-2747.81	-17.28	38.60	-4137.23	308.82	824.67	-1549.84	-4.84	386.37	-3039.44	73.58	1219.89	0.00	0.00	0.00	-1526.13	-37.57	1539.00	-2898.27	123.54	1508.77	-3422.31	-53.85	1637.45	-2873.56	139.34	1531.55	591.46	-17.92	78.30	1189.53	6.33	79.14	567.44
3.27000	-3149.44	118.07	12.44	-3185.93	127.20	10.58	-3745.07	278.99	16.11	-3365.09	309.18	65.20	-2655.52	-17.60	21.35	-2746.53	-15.38	35.41	-4139.09	308.84	831.53	-1549.84	-4.84	386.37	-3039.78	70.46	1219.72	0.00	0.00	0.00	-1526.13	-37.57	1539.00	-2864.70	122.98	1507.23	-3419.67	-56.51	1637.35	-2868.12	139.28	1531.15	592.73	-17.00	78.45	1189.69	6.30	79.30	568.99
3.28000	-3173.02	118.42	6.58	-3185.93	127.20	10.58	-3745.87	279.99	16.74	-3363.97	310.29	64.40	-2651.16	-15.74	20.10	-2743.50	-13.66	32.63	-4140.91	308.85	838.38	-1549.84	-4.84	386.37	-3022.34	68.62	1218.13	0.00	0.00	0.00	-1526.13	-37.57	1539.00	-2875.86	122.09	1508.02	-3417.01	-59.15	1637.24	-2862.67	139.22	1530.76	593.14	-17.22	78.45	1190.40	6.45	79.60	569.07
3.29000	-3158.88	119.48	8.81	-3185.93	127.20	10.58	-3746.62	280.98	17.37	-3362.82	311.39	63.58	-2647.39	-13.96	18.85	-2738.28	-12.13	30.38	-4142.69	308.87	845.23	-1549.84	-4.84	386.37	-3007.96	65.74	1217.27	0.00	0.00	0.00	-1526.13	-37.57	1539.00	-2878.72	117.37	1507.76	-3414.32	-61.80	1637.14	-2857.20	139.16	1530.37	591.83	-17.11	78.34	1189.83	6.21	79.19	567.91
3.30000	-3167.63	119.37	9.27	-3185.93	127.20	10.58	-3747.34	281.97	18.01	-3361.66	312.48	62.76	-2644.16	-12.27	17.61	-2730.41	-10.85	28.76	-4144.43	308.88	852.07	-1549.84	-4.84	386.37	-2991.85	62.84	1216.18	0.00	0.00	0.00	-1526.13	-37.57	1539.00	-2862.12	114.48	1506.60	-3411.60	-64.44	1637.04	-2851.73	139.09	1529.98	591.98	-16.98	78.58	1189.36	6.56	78.93	568.80
3.31000	-3132.93	119.96	15.25	-3185.93	127.20	10.58	-3748.01	282.94	18.66	-3360.47	313.57	61.93	-2641.43	-10.70	16.41	-2719.45	-9.85	27.88	-4146.12	308.88	858.90	-1549.84	-4.84	386.37	-2990.60	60.63	1216.93	0.00	0.00	0.00	-1526.13	-37.57	1539.00	-2825.23	112.91	1506.24	-3408.84	-67.07	1636.93	-2846.25	139.03	1529.60	592.96	-17.29	78.79	1190.07	6.28	79.06	568.26
3.32000	-3164.09	116.91	6.53	-3185.93	127.20	10.58	-3748.65	283.92	19.31	-3359.27	314.64	61.09	-2639.18	-9.25	15.25	-2689.73	-8.25	29.57	-4147.78	308.88	865.73	-1549.84	-4.84	386.37	-2962.91	58.74	1217.93	0.00	0.00	0.00	-1526.13	-37.57	1539.00	-2831.36	110.59	1504.94	-3406.06	-69.70	1636.83	-2840.77	138.96	1529.23	592.20	-17.86	78.29	1190.52	6.19	79.17	568.27
3.33000	-3161.44	117.55	6.36	-3185.93	127.20	10.58	-3749.25	284.88	19.97	-3358.04	315.70	60.24	-2637.34	-7.95	14.13	-2670.58	-7.54	27.70	-4149.38	308.88	872.55	-1549.84	-4.84	386.37	-2982.75	56.38	1218.61	0.00	0.00	0.00	-1526.13	-37.57	1539.00	-2809.66	109.24	1505.40	-3403.24	-72.32	1636.73	-2835.27	138.90	1528.85	592.05	-17.43	78.30	1189.98	5.93	78.85	567.27
3.34000	-3132.25	119.22	13.63	-3185.93	127.20	10.58	-3749.82	285.84	20.63	-3356.79	316.76	59.38	-2635.90	-6.81	13.08	-2647.36	-3.97	29.60	-4150.95	308.88	879.36	-1549.84	-4.84	386.37	-2966.40	52.79	1218.65	0.00	0.00	0.00	-1526.13	-37.57	1539.00	-2797.10	103.36	1506.01	-3400.39	-74.94	1636.62	-2829.77	138.83	1528.49	592.79	-16.80	78.56	1189.95	6.47	78.93	566.61
3.35000	-3185.00	117.20	6.54	-3185.93	127.20	10.58	-3750.34	286.79	21.30	-3355.53	317.81	58.52	-2634.79	-5.86	12.11	-2682.89	-6.26	21.58	-4152.47	308.87	886.16	-1549.84	-4.84	386.37	-2974.16	50.33	1220.58	0.00	0.00	0.00	-1526.13	-37.57	1539.00	-2827.34	100.60	1506.89	-3397.52	-77.56	1636.52	-2824.25	138.76	1528.12	592.79	-17.60	78.67	1189.67	6.46	79.24	567.42
3.36000	-3127.36	119.60	16.11	-3185.93	127.20	10.58	-3750.82	287.74	21.97	-3354.24	318.84	57.65	-2633.99	-5.10	11.21	-2672.56	-5.36	22.22	-4153.94	308.85	892.96	-1549.84	-4.84	386.37	-2955.47	49.74	1222.00	0.00	0.00	0.00	-1526.13	-37.57	1539.00	-2834.22	96.49	1508.71	-3394.61	-80.16	1636.41	-2818.73	138.69	1527.76	592.36	-17.91	78.75	1189.26	6.29	79.09	567.83
3.37000	-3164.67	120.27	10.35	-3185.93	127.20	10.58	-3751.27	288.68	22.65	-3352.92	319.87	56.76	-2633.46	-4.56	10.41	-2666.00	-5.59	21.92	-4155.37	308.84	899.74	-1549.84	-4.84	386.37	-2941.44	48.96	1223.43	0.00	0.00	0.00	-1526.13	-37.57	1539.00	-2768.57	94.00	1509.17	-3391.67	-82.76	1636.31	-2813.20	138.63	1527.41	592.36	-17.37	78.45	1189.16	6.10	79.16	568.13
3.38000	-3075.01	125.17	28.26	-3185.93	127.20	10.58	-3751.68	289.61	23.33	-3351.59	320.89	55.88	-2633.15	-4.26	9.72	-2616.00	-4.16	30.19	-4156.76	308.81	906.52	-1549.84	-4.84	386.37	-2921.60	45.61	1225.74	0.00	0.00	0.00	-1526.13	-37.57	1539.00	-2791.84	95.18	1510.20	-3388.69	-85.35	1636.21	-2807.66	138.56	1527.06	591.69	-16.74	78.36	1189.61	5.56	79.17	568.98
3.39000	-3149.34	120.67	11.70	-3185.93	127.20	10.58	-3752.05	290.54	24.02	-3350.24	321.90	54.98	-2633.03	-4.21	9.15	-2650.66	-3.95	23.22	-4158.10	308.79	913.28	-1549.84	-4.84	386.37	-2905.98	45.39	1227.95	0.00	0.00	0.00	-1526.13	-37.57	1539.00	-2795.38	90.16	1511.86	-3385.69	-87.94	1636.10	-2802.12	138.49	1526.71	592.03	-17.04	78.55	1189.94	6.19	79.40	567.70
3.40000	-3140.91	120.64	11.06	-3185.93	127.20	10.58	-3752.38	291.46	24.71	-3348.87	322.90	54.08	-2633.08	-4.43	8.69	-2641.69	-5.51	23.63	-4159.40	308.76	920.03	-1549.84	-4.84	386.37	-2902.65	42.61	1229.00	0.00	0.00	0.00	-1526.13	-37.57	1539.00	-2777.22	88.59	1511.73	-3382.65	-90.52	1636.00	-2796.57	138.42	1526.37	592.04	-16.83	78.41	1189.83	6.14	79.02	567.94
3.41000	-3169.18	121.14	2.50	-3185.93	127.20	10.58	-3752.67	292.38	25.41	-3347.47	323.89	53.16	-2667.98	-6.71	1.67	-2625.18	-5.51	25.33	-4160.65	308.72	926.77	-1549.84	-4.84	386.37	-2911.40	40.26	1230.92	0.00	0.00	0.00	-1526.13	-37.57	1539.00	-2753.08	86.00	1513.50	-3379.59	-93.09	1635.90	-2791.00	138.35	1526.03	592.92	-17.20	78.67	1189.86	5.33	79.03	568.42
3.42000	-3166.84	118.66	-2.23	-3185.93	127.20	10.58	-3752.92	293.29	26.11	-3346.05	324.88	52.24	-2631.30	-5.49	5.03	-2648.49	-5.19	22.40	-4161.86	308.69	933.50	-1549.84	-4.84	386.37	-2915.81	38.41	1232.75	0.00	0.00	0.00	-1526.13	-37.57	1539.00	-2738.53	85.08	1515.17	-3376.49	-95.66	1635.79	-2785.44	138.28	1525.69	592.96	-17.42	78.80	1189.68	6.17	79.04	567.97
3.43000	-3174.09	118.85	-8.55	-3185.91	127.20	10.58	-3753.13	294.19	26.82	-3344.61	325.85	51.32	-2597.73	-5.68	13.59	-2647.55	-4.54	22.27	-4163.01	308.64	940.22	-1549.84	-4.84	386.37	-2883.50	37.87	1234.81	0.00	0.00	0.00	-1526.13	-37.57	1539.00	-2758.83	82.81	1517.37	-3373.36	-98.21	1635.69	-2779.86	138.21	1525.36	592.51	-16.95	78.72	1190.16	5.84	79.13	567.40
3.44000	-3143.05	121.01	-9.24	-3161.64	126.40	10.04	-3753.31	295.08	27.54	-3343.15	326.82	50.39	-2651.39	-7.22	1.95	-2626.39	-5.16	26.09	-4164.13	308.60	946.92	-1549.84	-4.84	386.37	-2876.49	35.37	1235.86	0.00	0.00	0.00	-1526.13	-37.57	1539.00	-2761.97	78.73	1519.27	-3370.19	-100.76	1635.58	-2774.27	138.14	1525.03	591.59	-16.54	78.58	1189.95	5.99	79.31	568.00
3.45000	-3122.97	124.36	-10.90	-3110.49	129.96	18.86	-3753.44	295.97	28.25	-3341.67	327.78	49.44	-2618.50	-5.30	9.03	-2638.00	-6.13	21.70	-4165.19	308.55	953.61	-1549.84	-4.84	386.37	-2855.77	32.95	1237.07	0.00	0.00	0.00	-1526.13	-37.57	1539.00	-2723.95	76.31	1520.20	-3367.00	-103.30	1635.48	-2768.68	138.07	1524.71	592.89	-17.22	78.90	1188.83	6.23	78.94	568.80
3.46000	-3088.10	127.07	-9.44	-3110.52	130.71	18.60	-3753.54	296.85	28.98	-3340.17	328.72	48.50	-2645.85	-6.86	5.37	-2640.01	-5.15	22.66	-4166.21	308.49	960.28	-1549.84	-4.84	386.37	-2848.12	32.51	1238.70	0.00	0.00	0.00	-1526.13	-37.57	1539.00	-2710.56	76.73	1521.13	-3363.77	-105.83	1635.38	-2763.08	138.00	1524.39	592.97	-17.12	78.69	1189.57	7.19	79.15	568.73
3.47000	-3081.67	129.34	-8.46	-3085.61	130.93	25.15	-3753.60	297.73	29.71	-3338.65	329.66	47.54	-2623.56	-7.11	8.16	-2651.60	-6.26	20.83	-4167.19	308.43	966.94	-1549.84	-4.84	386.37	-2862.69	30.82	1239.46	0.00	0.00	0.00	-1526.13	-37.57	1539.00	-2737.65	75.64	1524.04	-3360.51	-108.36	1635.27	-2757.48	137.93	1524.08	592.78	-17.22	78.61	1190.16	6.25	79.11	568.66
3.48000	-3072.81	131.04	-6.13	-3055.51	133.92	30.84	-3753.62	298.60	30.44	-3337.10	330.59	46.58	-2639.92	-5.78	5.82	-2639.36	-5.77	23.77	-4168.11	308.37	973.59	-1549.84	-4.84	386.37	-2831.05	31.22	1241.03	0.00	0.00	0.00	-1526.13	-37.57	1539.00	-2733.07	76.18	1526.82	-3357.21	-110.87	1635.17	-2751.86	137.86	1523.77	591.97	-17.57	78.27	1190.74	6.10	79.13	567.68
3.49000	-3040.98	133.65	-0.56	-3034.88	135.46	36.30	-3753.60	299.46	31.17	-3335.54	331.51	45.62	-2629.98	-4.49	7.62	-2662.54	-7.46	19.38	-4168.99	308.30	980.22	-1549.84	-4.84	386.37	-2819.33	29.39	1242.66	0.00	0.00	0.00	-1526.13	-37.57	1539.00	-2723.61	73.09	1527.56	-3353.89	-113.37	1635.07	-2746.24	137.79	1523.47	591.92	-17.70	78.33	1189.98	6.22	78.90	568.74
3.50000	-3028.37	136.48	2.30	-3040.41	137.61	36.21	-3753.54	300.32	31.92	-3333.95	332.43	44.64	-2628.19	-7.44	9.77	-2668.66	-6.95	19.25	-4169.82	308.23	986.83	-1549.84	-4.84	386.37	-2828.63	27.66	1243.62	0.00	0.00	0.00	-1526.13	-37.57	1539.00	-2708.22	72.78	1529.26	-3350.53	-115.87	1634.97	-2740.61	137.72	1523.17	591.43	-17.65	78.25	1189.97	5.90	78.80	568.98
3.51000	-3007.97	139.57	4.85	-3021.78	139.71	42.59	-3753.45	301.17	32.66	-3332.34	333.33	43.66	-2636.67	-6.13	6.67	-2655.90	-7.11	21.22	-4170.61	308.16	993.43	-1549.84	-4.84	386.37	-2822.58	25.92	1244.47	0.00	0.00	0.00	-1526.13	-37.57	1539.00	-2739.20	70.69	1532.54	-3347.13	-118.35	1634.86	-2734.98	137.65	1522.87	592.53	-17.28	78.68	1189.84	5.92	78.71	568.77
3.52000	-2977.96	140.14	9.21	-3020.07	138.34	39.38	-3753.31	302.01	33.41	-3330.71	334.23	42.68	-2693.71	-11.10	-3.48	-2684.04	-6.24	16.09	-4171.34	308.08	1000.01	-1549.84	-4.84	386.37	-2802.35	24.09	1245.44	0.00	0.00	0.00	-1526.13	-37.57	1539.00	-2727.84	71.52	1532.79	-3343.71	-120.83	1634.76	-2729.33	137.58	1522.58	592.77	-17.96	78.61	1190.73	6.12	79.44	567.51
3.53000	-2973.40	140.41	8.00	-3000.57	139.11	43.38	-3753.13	302.85	34.17	-3329.05	335.11	41.69	-2627.96	-7.40	9.49	-2641.30	-6.08	24.20	-4172.03	307.99	1006.57	-1549.84	-4.84	386.37	-2796.24	22.93	1247.16	0.00	0.00	0.00	-1526.13	-37.57	1539.00	-2719.15	70.46	1533.07	-3340.25	-123.29	1634.66	-2723.68	137.51	1522.29	592.96	-17.24	78.76	1190.12	6.49	79.33	567.76
3.54000	-2945.87	142.14	10.91	-2973.02	137.47	45.62	-3752.92	303.68	34.93	-3327.38	335.99	40.69	-2605.68	-6.33	14.57	-2685.10	-7.01	17.97	-4172.66	307.90	1013.11	-1549.84	-4.84	386.37	-2808.78	22.04	1247.36	0.00	0.00	0.00	-1526.13	-37.57	1539.00	-2657.01	73.46	1533.44	-3336.76	-125.75	1634.56	-2718.03	137.44	1522.01	592.65	-17.31	78.52	1189.33	5.59	78.92	568.88
3.55000	-2931.47	142.42	10.86	-2957.59	138.06	45.93	-3752.67	304.51	35.69	-3325.68	336.86	39.69	-2669.75	-5.90	3.70	-2663.95	-7.84	21.01	-4173.25	307.81	1019.64	-1549.84	-4.84	386.37	-2793.49	22.18	1247.96	0.00	0.00	0.00	-1526.13	-37.57	1539.00	-2668.95	71.25	1536.65	-3333.23	-128.19	1634.45	-2712.36	137.37	1521.73	591.84	-17.09	78.53	1189.85	5.82	79.01	568.44
3.56000	-2906.12	141.99	12.04	-2958.17	137.88	43.70	-3752.38	305.32	36.46	-3323.96	337.72	38.68	-2580.93	-4.28	18.61	-2647.45	-8.11	24.42	-4173.79	307.71	1026.15	-1549.84	-4.84	386.37	-2802.90	20.21	1247.68	0.00	0.00	0.00	-1526.13	-37.57	1539.00	-2693.69	70.41	1537.40	-3329.67	-130.62	1634.35	-2706.70	137.30	1521.45	591.82	-16.79	78.66	1189.51	6.06	79.11	568.04
3.57000	-2876.78	142.38	13.70	-2945.66	137.33	42.62	-3752.05	306.14	37.23	-3322.22	338.57	37.66	-2608.84	-5.32	16.45	-2628.25	-6.30	28.41	-4174.28	307.60	1032.63	-1549.84	-4.84	386.37	-2806.80	17.11	1248.63	0.00	0.00	0.00	-1526.13	-37.57	1539.00	-2654.34	69.89	1536.58	-3326.08	-133.05	1634.25	-2701.02	137.23	1521.18	592.33	-17.22	78.42	1190.16	5.91	79.22	567.67
3.58000	-2867.39	141.19	12.14	-2947.31	136.46	39.05	-3751.68	306.94	38.01	-3320.46	339.41	36.65	-2606.14	-6.07	17.29	-2636.18	-5.91	27.14	-4174.72	307.50	1039.10	-1549.84	-4.84	386.37	-2774.59	16.92	1249.92	0.00	0.00	0.00	-1526.13	-37.57	1539.00	-2695.74	66.58	1538.81	-3322.45	-135.45	1634.15	-2695.34	137.17	1520.91	591.56	-17.16	78.25	1189.61	6.47	79.15	567.92
3.59000	-2845.39	140.64	12.96	-2858.45	138.75	49.18	-3751.27	307.74	38.79	-3318.68	340.24	35.62	-2615.32	-6.90	14.37	-2627.96	-5.68	29.04	-4175.11	307.38	1045.54	-1549.84	-4.84	386.37	-2773.71	16.26	1249.90	0.00	0.00	0.00	-1526.13	-37.57	1539.00	-2685.01	67.30	1539.54	-3318.79	-137.85	1634.05	-2689.65	137.10	1520.65	592.31	-17.22	78.50	1189.62	5.94	79.12	570.81
3.60000	-2811.88	140.59	14.27	-2891.42	134.72	41.19	-3750.82	308.53	39.57	-3316.87	341.07	34.59	-2612.75	-6.35	15.33	-2681.68	-7.41	18.92	-4175.45	307.27	1051.97	-1549.84	-4.84	386.37	-2783.89	15.11	1249.51	0.00	0.00	0.00	-1526.13	-37.57	1539.00	-2660.54	68.66	1539.19	-3315.09	-140.24	1633.95	-2683.95	137.03	1520.40	592.92	-17.24	78.73	1189.01	5.82	78.87	569.19
3.61000	-2800.12	138.98	13.46	-2827.75	136.10	47.07	-3750.34	309.32	40.36	-3315.04	341.89	33.56	-2592.53	-6.11	21.31	-2650.78	-6.60	23.88	-4175.74	307.15	1058.37	-1549.84	-4.84	386.37	-2782.80	12.49	1251.08	0.00	0.00	0.00	-1526.13	-37.57	1539.00	-2643.32	67.62	1538.64	-3311.36	-142.61	1633.85	-2678.25	136.97	1520.14	592.49	-17.45	78.47	1190.13	6.38	79.37	567.62
3.62000	-2769.29	138.31	14.96	-2795.61	133.83	47.58	-3749.81	310.10	41.16	-3313.19	342.69	32.52	-2600.43	-3.17	20.24	-2660.75	-5.82	21.99	-4175.97	307.02	1064.75	-1549.84	-4.84	386.37	-2768.74	12.27	1249.97	0.00	0.00	0.00	-1526.13	-37.57	1539.00	-2666.22	65.11	1539.03	-3307.60	-144.97	1633.75	-2672.54	136.90	1519.89	591.73	-17.17	78.30	1189.89	6.53	79.25	567.14
3.63000	-2767.73	136.33	11.01	-2806.50	131.62	43.20	-3749.25	310.87	41.95	-3311.32	343.49	31.48	-2601.78	-4.40	19.29	-2641.21	-5.58	26.21	-4176.16	306.89	1071.11	-1549.84	-4.84	386.37	-2763.55	11.74	1249.89	0.00	0.00	0.00	-1526.13	-37.57	1539.00	-2651.95	66.66	1539.22	-3303.80	-147.32	1633.65	-2666.83	136.84	1519.65	592.47	-16.72	78.57	1189.90	6.44	79.08	567.95
3.64000	-2736.06	137.19	12.83	-2763.45	131.05	44.49	-3748.64	311.63	42.75	-3309.43	344.28	30.43	-2603.54	-6.40	17.98	-2670.49	-6.30	21.30	-4176.30	306.75	1077.44	-1549.84	-4.84	386.37	-2746.58	12.06	1249.63	0.00	0.00	0.00	-1526.13	-37.57	1539.00	-2670.67	65.42	1538.31	-3299.97	-149.66	1633.55	-2661.11	136.77	1519.41	592.62	-16.14	78.48	1194.38	7.34	82.61	566.81
3.65000	-2706.94	135.90	14.00	-2760.99	131.95	41.94	-3748.00	312.39	43.56	-3307.51	345.06	29.37	-2605.64	-3.79	18.26	-2641.46	-5.48	26.27	-4176.38	306.61	1083.76	-1549.84	-4.84	386.37	-2730.32	12.01	1249.22	0.00	0.00	0.00	-1526.13	-37.57	1539.00	-2665.74	64.15	1537.51	-3296.10	-151.98	1633.45	-2655.38	136.71	1519.18	592.68	-16.76	78.67	1192.18	6.61	80.43	567.96
3.66000	-2680.51	136.00	15.62	-2755.06	130.87	38.34	-3747.32	313.15	44.36	-3305.58	345.83	28.32	-2598.69	-5.98	20.06	-2656.54	-6.43	24.29	-4176.41	306.47	1090.04	-1549.84	-4.84	386.37	-2710.08	10.88	1248.72	0.00	0.00	0.00	-1526.13	-37.57	1539.00	-2621.66	63.59	1538.52	-3292.19	-154.29	1633.35	-2649.65	136.65	1518.94	591.91	-16.89	78.60	1189.99	5.74	79.03	568.67
3.67000	-2660.67	136.02	15.30	-2725.27	131.61	39.21	-3746.60	313.89	45.17	-3303.62	346.60	27.26	-2646.72	-3.78	8.98	-2634.51	-6.59	28.14	-4176.39	306.31	1096.30	-1549.84	-4.84	386.37	-2729.02	10.41	1247.81	0.00	0.00	0.00	-1526.13	-37.57	1539.00	-2609.72	65.19	1537.69	-3288.26	-156.58	1633.25	-2643.91	136.59	1518.72	591.70	-17.20	78.58	1190.19	5.90	79.23	568.24
3.68000	-2639.58	136.94	15.98	-2685.73	132.15	41.05	-3745.84	314.63	45.99	-3301.64	347.35	26.19	-2620.84	-5.63	14.59	-2655.15	-5.55	23.85	-4176.32	306.16	1102.54	-1549.84	-4.84	386.37	-2720.88	9.30	1248.17	0.00	0.00	0.00	-1526.13	-37.57	1539.00	-2607.96	64.21	1537.51	-3284.28	-158.86	1633.15	-2638.17	136.53	1518.50	592.63	-16.90	78.81	1190.07	5.97	78.77	568.32
3.69000	-2605.71	138.72	18.91	-2662.33	130.19	39.17	-3745.04	315.37	46.81	-3299.63	348.10	25.12	-2596.39	-2.78	17.76	-2628.76	-5.38	28.83	-4176.20	306.00	1108.75	-1549.84	-4.84	386.37	-2717.47	8.57	1247.70	0.00	0.00	0.00	-1526.13	-37.57	1539.00	-2593.06	64.54	1536.22	-3280.28	-161.13	1633.05	-2632.42	136.47	1518.28	592.04	-17.10	78.63	1190.10	5.92	79.04	571.68
3.70000	-2578.48	137.77	20.37	-2598.12	134.45	46.31	-3744.21	316.09	47.63	-3297.61	348.84	24.05	-2578.02	-3.68	22.11	-2641.70	-8.09	25.22	-4176.02	305.83	1114.94	-1549.84	-4.84	386.37	-2713.04	8.42	1247.37	0.00	0.00	0.00	-1526.13	-37.57	1539.00	-2592.96	64.77	1535.18	-3276.23	-163.38	1632.95	-2626.66	136.42	1518.07	591.54	-17.25	78.47	1189.74	5.87	79.09	569.48
3.71000	-2563.26	140.23	20.75	-2564.82	134.85	47.07	-3743.33	316.82	48.46	-3295.56	349.57	22.97	-2611.96	-2.11	16.13	-2664.48	-5.75	21.84	-4175.79	305.66	1121.10	-1549.84	-4.84	386.37	-2714.10	8.18	1247.58	0.00	0.00	0.00	-1526.13	-37.57	1539.00	-2607.95	64.83	1535.38	-3272.15	-165.62	1632.86	-2620.90	136.36	1517.86	592.52	-16.83	78.67	1189.87	5.73	79.19	567.49
3.72000	-2533.51	142.30	24.22	-2532.64	135.24	47.77	-3742.41	317.53	49.28	-3293.49	350.29	21.89	-2632.76	-4.25	12.15	-2635.02	-5.95	27.34	-4175.51	305.49	1127.23	-1549.84	-4.84	386.37	-2710.50	8.34	1247.58	0.00	0.00	0.00	-1526.13	-37.57	1539.00	-2621.62	63.91	1534.73	-3268.04	-167.84	1632.76	-2615.14	136.30	1517.65	592.56	-17.13	78.81	1189.39	5.30	78.97	567.92
3.73000	-2494.59	143.09	28.39	-2501.56	135.63	48.39	-3741.46	318.24	50.12	-3291.39	351.00	20.81	-2642.62	-6.50	6.98	-2639.57	-6.67	26.03	-4175.17	305.31	1133.33	-1549.84	-4.84	386.37	-2681.18	8.48	1247.86	0.00	0.00	0.00	-1526.13	-37.57	1539.00	-2584.68	65.01	1533.57	-3263.89	-170.05	1632.66	-2609.36	136.25	1517.46	593.47	-17.24	78.80	1190.15	5.96	79.15	568.65
3.74000	-2496.11	143.76	26.43	-2471.56	136.00	48.95	-3740.47	318.94	50.95	-3289.28	351.70	19.72	-2614.70	-6.77	13.77	-2658.29	-7.94	23.42	-4174.78	305.12	1139.41	-1549.84	-4.84	386.37	-2700.30	6.83	1247.38	0.00	0.00	0.00	-1526.13	-37.57	1539.00	-2580.91	64.69	1533.25	-3259.70	-172.24	1632.57	-2603.59	136.20	1517.26	592.05	-16.38	78.71	1193.12	7.63	80.44	567.65
3.75000	-2452.59	146.53	32.05	-2442.63	136.37	49.45	-3739.43	319.63	51.79	-3287.14	352.40	18.63	-2629.99	-6.04	10.85	-2684.60	-8.35	17.45	-4174.33	304.93	1145.45	-1549.84	-4.84	386.37	-2714.85	5.97	1247.19	0.00	0.00	0.00	-1526.13	-37.57	1539.00	-2578.47	63.90	1532.54	-3255.48	-174.42	1632.47	-2597.81	136.15	1517.07	592.96	-16.77	78.77	1191.93	6.69	80.19	568.25
3.76000	-2452.78	148.67	30.71	-2414.75	136.73	49.88	-3738.36	320.32	52.63	-3284.98	353.08	17.54	-2623.12	-4.09	11.33	-2659.84	-7.66	21.79	-4173.83	304.73	1151.47	-1549.84	-4.84	386.37	-2681.58	7.58	1247.39	0.00	0.00	0.00	-1526.13	-37.57	1539.00	-2534.22	64.23	1530.47	-3251.22	-176.58	1632.38	-2592.02	136.10	1516.89	592.45	-17.31	78.58	1190.13	6.10	79.39	568.54
3.77000	-2425.18	150.79	35.17	-2387.91	137.07	50.25	-3737.25	321.00	53.48	-3282.80	353.76	16.45	-2641.84	-7.70	7.55	-2657.28	-8.19	21.17	-4173.28	304.53	1157.46	-1549.84	-4.84	386.37	-2667.70	7.96	1248.74	0.00	0.00	0.00	-1526.13	-37.57	1539.00	-2568.14	62.99	1530.10	-3246.93	-178.72	1632.28	-2586.23	136.05	1516.70	593.15	-17.03	78.89	1190.93	6.08	79.39	569.45
3.78000	-2399.70	153.23	38.33	-2362.09	137.41	50.56	-3736.10	321.68	54.33	-3280.59	354.43	15.35	-2576.53	-4.79	19.12	-2631.60	-7.36	25.80	-4172.67	304.33	1163.41	-1549.84	-4.84	386.37	-2653.87	7.41	1248.31	0.00	0.00	0.00	-1526.13	-37.57	1539.00	-2594.24	64.91	1531.43	-3242.60	-180.85	1632.19	-2580.43	136.01	1516.53	592.62	-17.20	78.52	1190.11	5.67	79.06	568.98
3.79000	-2408.12	155.99	36.76	-2337.28	137.74	50.82	-3734.91	322.34	55.18	-3278.37	355.09	14.25	-2629.12	-5.81	8.78	-2613.45	-7.98	28.53	-4172.01	304.12	1169.34	-1549.84	-4.84	386.37	-2645.14	6.02	1247.88	0.00	0.00	0.00	-1526.13	-37.57	1539.00	-2582.86	64.71	1530.88	-3238.23	-182.96	1632.09	-2574.63	135.96	1516.36	591.58	-17.90	78.23	1190.37	5.91	79.05	568.83
3.80000	-2395.40	157.61	39.44	-2313.46	138.06	51.01	-3733.68	323.01	56.03	-3276.12	355.74	13.14	-2622.52	-7.80	9.96	-2625.33	-7.92	25.78	-4171.29	303.90	1175.24	-1549.84	-4.84	386.37	-2667.30	7.43	1247.49	0.00	0.00	0.00	-1526.13	-37.57	1539.00	-2552.17	65.01	1529.54	-3233.83	-185.05	1632.00	-2568.82	135.92	1516.19	592.90	-17.97	78.50	1190.12	6.46	79.34	568.88
3.81000	-2378.82	157.96	42.60	-2290.61	138.38	51.15	-3732.41	323.66	56.89	-3273.84	356.39	12.04	-2622.77	-8.28	9.45	-2623.43	-9.45	25.60	-4170.51	303.68	1181.10	-1549.84	-4.84	386.37	-2659.99	8.44	1246.85	0.00	0.00	0.00	-1526.13	-37.57	1539.00	-2533.47	66.01	1528.29	-3229.39	-187.13	1631.91	-2563.01	135.88	1516.03	592.24	-17.50	78.18	1191.11	6.25	79.60	567.72
3.82000	-2369.39	157.91	44.91	-2268.72	138.68	51.23	-3731.11	324.31	57.75	-3271.55	357.02	10.93	-2600.15	-8.39	11.81	-2668.99	-9.37	18.93	-4169.68	303.45	1186.93	-1549.84	-4.84	386.37	-2647.89	8.69	1247.29	0.00	0.00	0.00	-1526.13	-37.57	1539.00	-2536.78	66.42	1527.45	-3224.91	-189.19	1631.82	-2557.20	135.84	1515.87	592.10	-17.61	78.38	1190.21	6.34	79.41	568.56
3.83000	-2372.46	157.76	44.77	-2247.78	138.97	51.26	-3729.76	324.95	58.61	-3269.23	357.65	9.82	-2626.57	-9.25	7.71	-2642.45	-9.49	21.81	-4168.80	303.22	1192.73	-1549.84	-4.84	386.37	-2631.64	8.56	1247.28	0.00	0.00	0.00	-1526.13	-37.57	1539.00	-2586.20	66.59	1529.68	-3220.40	-191.23	1631.72	-2551.38	135.80	1515.72	593.71	-17.19	79.04	1190.63	6.23	79.44	568.57
3.84000	-2372.18	157.40	45.87	-2227.76	139.26	51.24	-3728.37	325.59	59.48	-3266.89	358.26	8.71	-2580.61	-6.19	15.45	-2648.48	-11.39	21.68	-4167.85	302.98	1198.49	-1549.84	-4.84	386.37	-2649.36	7.88	1245.56	0.00	0.00	0.00	-1526.13	-37.57	1539.00	-2600.27	67.79	1530.34	-3215.85	-193.25	1631.63	-2545.55	135.76	1515.57	592.45	-16.94	78.43	1196.03	7.77	83.47	568.44
3.85000	-2362.41	155.86	48.72	-2208.66	139.54	51.17	-3726.95	326.22	60.35	-3264.53	358.87	7.59	-2653.37	-11.24	3.01	-2656.84	-9.73	19.91	-4166.85	302.73	1204.23	-1549.84	-4.84	386.37	-2641.00	8.26	1245.60	0.00	0.00	0.00	-1526.13	-37.57	1539.00	-2561.57	68.96	1529.28	-3211.26	-195.26	1631.54	-2539.72	135.73	1515.42	591.55	-17.59	78.13	1192.29	6.86	80.75	568.64
3.86000	-2329.01	155.50	55.07	-2190.45	139.81	51.05	-3725.48	326.84	61.22	-3262.14	359.47	6.48	-2582.39	-10.72	15.27	-2657.68	-11.88	19.58	-4165.80	302.48	1209.92	-1549.84	-4.84	386.37	-2634.42	9.56	1245.78	0.00	0.00	0.00	-1526.13	-37.57	1539.00	-2486.69	69.55	1527.53	-3206.64	-197.25	1631.45	-2533.89	135.70	1515.29	591.59	-17.60	78.23	1189.60	6.35	78.99	567.77
3.87000	-2324.70	155.45	57.80	-2173.12	140.07	50.88	-3723.98	327.45	62.09	-3259.73	360.07	5.36	-2602.02	-11.29	11.17	-2633.56	-9.42	24.15	-4164.68	302.23	1215.59	-1549.84	-4.84	386.37	-2627.39	8.72	1244.79	0.00	0.00	0.00	-1526.13	-37.57	1539.00	-2527.67	68.98	1527.77	-3201.97	-199.21	1631.36	-2528.05	135.66	1515.15	592.41	-17.21	78.50	1189.10	6.08	78.86	567.98
3.88000	-2335.09	152.08	56.14	-2156.66	140.33	50.67	-3722.44	328.06	62.97	-3257.30	360.65	4.24	-2637.20	-11.78	3.13	-2652.91	-12.03	20.20	-4163.51	301.97	1221.21	-1549.84	-4.84	386.37	-2630.29	9.33	1243.79	0.00	0.00	0.00	-1526.13	-37.57	1539.00	-2529.62	70.22	1526.59	-3197.27	-201.16	1631.27	-2522.21	135.64	1515.02	593.61	-17.22	78.89	1189.07	5.88	79.04	568.86
3.89000	-2305.25	150.97	61.33	-2141.06	140.57	50.41	-3720.86	328.66	63.85	-3254.85	361.23	3.12	-2613.93	-11.70	7.74	-2640.97	-11.35	23.20	-4162.28	301.70	1226.81	-1549.84	-4.84	386.37	-2617.71	10.64	1244.04	0.00	0.00	0.00	-1526.13	-37.57	1539.00	-2494.32	73.99	1525.78	-3192.54	-203.09	1631.18	-2516.36	135.61	1514.90	592.98	-17.27	78.71	1189.40	6.14	79.07	568.99
3.90000	-2302.01	148.56	61.59	-2126.28	140.81	50.11	-3719.23	329.26	64.73	-3252.37	361.79	2.00	-2627.34	-11.94	6.27	-2653.97	-11.38	20.84	-4161.00	301.43	1232.36	-1549.84	-4.84	386.37	-2621.21	10.90	1242.42	0.00	0.00	0.00	-1526.13	-37.57	1539.00	-2502.66	74.67	1526.51	-3187.76	-205.00	1631.10	-2510.51	135.59	1514.78	592.62	-16.98	78.43	1189.90	6.20	79.17	567.87
3.91000	-2277.52	147.09	65.71	-2112.33	141.04	49.77	-3717.57	329.85	65.61	-3249.87	362.35	0.88	-2603.63	-12.32	10.73	-2650.38	-11.83	21.05	-4159.65	301.15	1237.88	-1549.84	-4.84	386.37	-2600.14	11.52	1242.11	0.00	0.00	0.00	-1526.13	-37.57	1539.00	-2506.20	75.02	1524.15	-3182.95	-206.90	1631.01	-2504.66	135.56	1514.66	591.57	-17.22	78.20	1189.78	5.91	79.18	568.73
3.92000	-2301.47	142.83	59.47	-2099.18	141.26	49.38	-3715.87	330.43	66.50	-3247.35	362.90	-0.24	-2624.51	-11.09	6.29	-2639.05	-11.58	23.30	-4158.25	300.87	1243.36	-1549.84	-4.84	386.37	-2592.54	12.74	1240.81	0.00	0.00	0.00	-1526.13	-37.57	1539.00	-2492.69	75.95	1523.58	-3178.10	-208.77	1630.92	-2498.80	135.54	1514.55	591.54	-16.94	78.35	1189.45	5.59	78.97	568.83
3.93000	-2271.50	140.71	62.49	-2086.82	141.48	48.96	-3714.13	331.01	67.38	-3244.80	363.44	-1.37	-2619.54	-11.62	8.44	-2656.65	-12.73	20.07	-4156.79	300.58	1248.80	-1549.84	-4.84	386.37	-2579.69	12.60	1240.91	0.00	0.00	0.00	-1526.13	-37.57	1539.00	-2464.28	77.66	1523.85	-3173.21	-210.62	1630.83	-2492.94	135.53	1514.44	592.65	-17.40	78.54	1189.38	5.97	78.82	568.91
3.94000	-2292.78	138.12	56.79	-2075.23	141.68	48.50	-3712.36	331.58	68.27	-3242.23	363.98	-2.49	-2650.82	-12.69	2.11	-2652.43	-14.21	20.21	-4155.27	300.29	1254.21	-1549.84	-4.84	386.37	-2590.07	13.74	1240.36	0.00	0.00	0.00	-1526.13	-37.57	1539.00	-2473.36	78.94	1523.31	-3168.28	-212.45	1630.75	-2487.07	135.51	1514.34	592.91	-17.53	78.65	1196.39	8.25	83.64	567.87
3.95000	-2282.76	135.89	56.86	-2064.40	141.88	48.00	-3710.54	332.14	69.17	-3239.64	364.50	-3.62	-2648.59	-16.52	2.82	-2641.61	-12.11	22.44	-4153.69	299.99	1259.58	-1549.84	-4.84	386.37	-2582.39	15.42	1239.75	0.00	0.00	0.00	-1526.13	-37.57	1539.00	-2479.73	80.74	1521.54	-3163.32	-214.26	1630.66	-2481.21	135.50	1514.25	592.60	-17.06	78.61	1192.37	6.94	80.93	567.14
3.96000	-2264.92	134.91	57.43	-2054.31	142.07	47.47	-3708.68	332.70	70.06	-3237.02	365.02	-4.74	-2618.98	-12.52	7.88	-2673.47	-13.45	15.69	-4152.05	299.68	1264.90	-1549.84	-4.84	386.37	-2583.31	16.47	1238.63	0.00	0.00	0.00	-1526.13	-37.57	1539.00	-2453.88	81.87	1519.73	-3158.31	-216.05	1630.58	-2475.33	135.49	1514.16	592.07	-17.13	78.37	1188.76	6.02	78.95	568.02
3.97000	-2274.99	131.36	52.81	-2044.95	142.26	46.90	-3706.78	333.25	70.96	-3234.39	365.52	-5.87	-2653.81	-13.05	2.16	-2655.14	-12.61	20.09	-4150.35	299.37	1270.19	-1549.84	-4.84	386.37	-2574.33	16.58	1239.00	0.00	0.00	0.00	-1526.13	-37.57	1539.00	-2424.51	86.03	1518.42	-3153.27	-217.82	1630.50	-2469.46	135.48	1514.07	592.05	-17.13	78.32	1189.64	6.04	79.05	567.87
3.98000	-2275.47	129.61	48.46	-2036.30	142.44	46.30	-3704.85	333.79	71.86	-3231.72	366.02	-6.99	-2638.22	-12.88	3.02	-2659.33	-14.32	19.19	-4148.59	299.05	1275.44	-1549.84	-4.84	386.37	-2567.93	17.87	1237.87	0.00	0.00	0.00	-1526.13	-37.57	1539.00	-2424.46	88.17	1518.32	-3148.19	-219.56	1630.41	-2463.58	135.48	1513.99	592.92	-17.78	78.65	1189.87	6.04	79.27	567.76
3.99000	-2259.40	130.88	46.86	-2028.34	142.61	45.67	-3702.87	334.33	72.76	-3229.04	366.51	-8.12	-2623.41	-16.89	6.21	-2637.08	-11.81	22.22	-4146.77	298.73	1280.64	-1549.84	-4.84	386.37	-2557.88	21.07	1237.31	0.00	0.00	0.00	-1526.13	-37.57	1539.00	-2431.73	88.84	1518.34	-3143.07	-221.29	1630.33	-2457.70	135.47	1513.91	593.54	-17.45	78.98	1192.71	4.22	78.32	567.92
4.00000	-2275.27	129.83	39.75	-2021.06	142.77	45.01	-3700.86	334.85	73.66	-3226.33	367.00	-9.24	-2639.93	-14.94	3.68	-2668.16	-13.59	16.77	-4144.89	298.40	1285.81	-1549.84	-4.84	386.37	-2553.01	21.24	1237.35	0.00	0.00	0.00	-1526.13	-37.57	1539.00	-2444.60	89.68	1517.28	-3137.91	-222.99	1630.25	-2451.81	135.47	1513.84	592.82	-17.07	79.09	1190.35	5.79	78.82	568.17
4.01000	-2247.12	132.40	41.58	-2014.45	142.92	44.33	-3698.80	335.38	74.56	-3223.60	367.47	-10.37	-2593.42	-12.83	11.07	-2649.85	-12.63	20.06	-4142.95	298.07	1290.93	-1549.84	-4.84	386.37	-2559.64	22.30	1237.66	0.00	0.00	0.00	-1526.13	-37.57	1539.00	-2441.64	93.82	1514.83	-3132.71	-224.67	1630.17	-2445.92	135.47	1513.77	592.86	-16.74	78.72	1189.41	6.03	78.87	568.54
4.02000	-2249.05	133.27	37.06	-2008.49	143.07	43.61	-3696.71	335.89	75.47	-3220.85	367.94	-11.50	-2645.33	-13.30	2.89	-2645.99	-12.86	20.77	-4140.95	297.73	1296.01	-1549.84	-4.84	386.37	-2552.19	25.86	1236.02	0.00	0.00	0.00	-1526.13	-37.57	1539.00	-2440.56	94.69	1513.90	-3127.48	-226.33	1630.09	-2440.03	135.48	1513.71	592.11	-17.41	78.45	1189.41	5.99	79.03	567.79
4.03000	-2259.73	133.62	32.23	-2003.16	143.22	42.88	-3694.58	336.40	76.38	-3218.07	368.40	-12.62	-2636.10	-15.88	4.56	-2623.51	-12.91	24.38	-4138.89	297.38	1301.05	-1549.84	-4.84	386.37	-2545.44	26.49	1236.22	0.00	0.00	0.00	-1526.13	-37.57	1539.00	-2434.91	98.97	1514.73	-3122.20	-227.97	1630.01	-2434.14	135.49	1513.65	591.93	-17.83	78.19	1190.21	5.84	79.22	567.45
4.04000	-2268.90	133.09	27.78	-1998.45	143.35	42.11	-3692.40	336.91	77.29	-3215.27	368.84	-13.75	-2614.40	-13.38	7.75	-2623.71	-12.44	24.75	-4136.76	297.03	1306.04	-1549.84	-4.84	386.37	-2520.43	28.24	1236.89	0.00	0.00	0.00	-1526.13	-37.57	1539.00	-2417.67	101.52	1514.84	-3116.89	-229.58	1629.93	-2428.24	135.50	1513.60	592.69	-17.04	78.61	1189.34	5.74	79.05	568.43
4.05000	-2254.51	131.59	28.88	-1994.34	143.48	41.33	-3690.19	337.40	78.20	-3212.44	369.29	-14.87	-2632.40	-15.51	5.19	-2648.90	-13.66	19.39	-4134.58	296.67	1311.00	-1549.84	-4.84	386.37	-2513.40	30.71	1237.00	0.00	0.00	0.00	-1526.13	-37.57	1539.00	-2413.87	100.61	1514.47	-3111.53	-231.17	1629.86	-2422.34	135.51	1513.55	593.47	-17.62	78.88	1190.16	6.04	79.09	568.96
4.06000	-2252.58	132.38	27.45	-1990.81	143.60	40.53	-3687.94	337.89	79.11	-3209.60	369.72	-15.99	-2631.13	-11.11	3.98	-2629.80	-14.61	22.69	-4132.33	296.30	1315.90	-1549.84	-4.84	386.37	-2530.11	31.95	1238.19	0.00	0.00	0.00	-1526.13	-37.57	1539.00	-2397.20	105.43	1514.32	-3106.14	-232.74	1629.78	-2416.43	135.53	1513.51	592.89	-17.40	78.50	1189.86	5.97	79.15	569.11
4.07000	-2275.05	131.62	22.13	-1987.86	143.72	39.70	-3685.65	338.38	80.02	-3206.72	370.14	-17.11	-2632.84	-12.79	4.63	-2626.76	-13.52	22.82	-4130.02	295.93	1320.76	-1549.84	-4.84	386.37	-2524.53	33.87	1237.66	0.00	0.00	0.00	-1526.13	-37.57	1539.00	-2406.26	109.33	1514.77	-3100.70	-234.28	1629.70	-2410.53	135.55	1513.47	591.91	-17.33	78.51	1190.60	5.96	79.45	570.20
4.08000	-2265.52	130.63	23.38	-1985.46	143.83	38.86	-3683.32	338.85	80.94	-3203.83	370.56	-18.23	-2633.78	-12.11	3.00	-2650.50	-14.99	19.17	-4127.65	295.55	1325.58	-1549.84	-4.84	386.37	-2521.09	34.45	1238.71	0.00	0.00	0.00	-1526.13	-37.57	1539.00	-2392.22	111.23	1514.92	-3095.23	-235.80	1629.63	-2404.62	135.57	1513.44	592.62	-16.90	78.76	1189.56	6.04	79.02	569.44
4.09000	-2258.73	129.18	22.80	-1983.61	143.93	38.00	-3680.95	339.32	81.86	-3200.91	370.97	-19.35	-2604.89	-11.63	7.84	-2629.10	-13.54	20.90	-4125.22	295.17	1330.35	-1549.84	-4.84	386.37	-2512.99	37.21	1240.46	0.00	0.00	0.00	-1526.13	-37.57	1539.00	-2373.38	114.23	1515.17	-3089.72	-237.30	1629.55	-2398.71	135.60	1513.41	593.81	-17.11	79.00	1190.37	6.51	79.31	567.98
4.10000	-2268.02	126.85	18.57	-1982.27	144.03	37.12	-3678.54	339.78	82.78	-3197.97	371.37	-20.47	-2638.52	-14.10	4.29	-2615.07	-14.41	23.49	-4122.72	294.78	1335.08	-1549.84	-4.84	386.37	-2501.13	39.99	1240.89	0.00	0.00	0.00	-1526.13	-37.57	1539.00	-2372.68	116.57	1515.51	-3084.16	-238.77	1629.48	-2392.79	135.63	1513.38	593.14	-16.83	78.71	1190.02	6.12	79.16	568.42
4.11000	-2263.99	125.78	20.02	-1981.45	144.12	36.24	-3676.09	340.24	83.70	-3195.01	371.76	-21.59	-2626.00	-11.61	6.58	-2611.31	-14.84	22.78	-4120.16	294.38	1339.75	-1549.84	-4.84	386.37	-2494.33	41.77	1242.81	0.00	0.00	0.00	-1526.13	-37.57	1539.00	-2384.84	118.10	1517.31	-3078.57	-240.22	1629.41	-2386.88	135.66	1513.37	593.21	-16.84	78.69	1189.91	6.49	79.37	569.00
4.12000	-2256.52	130.38	21.42	-1981.12	144.20	35.34	-3673.60	340.69	84.62	-3192.02	372.14	-22.70	-2632.99	-11.73	7.36	-2595.41	-14.87	25.56	-4117.53	293.98	1344.38	-1549.84	-4.84	386.37	-2502.14	43.81	1244.04	0.00	0.00	0.00	-1526.13	-37.57	1539.00	-2385.74	119.84	1518.27	-3072.93	-241.64	1629.33	-2380.96	135.69	1513.35	592.95	-17.26	78.78	1189.64	6.38	79.06	568.98
4.13000	-2276.31	128.91	16.31	-1981.27	144.28	34.42	-3671.07	341.13	85.54	-3189.00	372.52	-23.82	-2592.64	-11.50	12.75	-2599.14	-14.97	24.35	-4114.85	293.57	1348.97	-1549.84	-4.84	386.37	-2462.47	46.34	1245.39	0.00	0.00	0.00	-1526.13	-37.57	1539.00	-2372.88	122.32	1518.32	-3067.26	-243.04	1629.26	-2375.04	135.73	1513.34	592.44	-17.14	78.58	1189.37	6.27	79.18	568.51
4.14000	-2236.16	126.70	25.63	-1981.88	144.35	33.50	-3668.50	341.57	86.46	-3185.97	372.88	-24.93	-2620.05	-15.81	9.63	-2590.71	-15.38	24.25	-4112.09	293.16	1353.50	-1549.84	-4.84	386.37	-2484.80	49.14	1246.56	0.00	0.00	0.00	-1526.13	-37.57	1539.00	-2346.00	124.98	1518.67	-3061.54	-244.41	1629.19	-2369.12	135.77	1513.34	593.24	-16.60	78.97	1190.38	6.35	79.22	567.32
4.15000	-2283.48	125.93	13.19	-1982.94	144.42	32.57	-3665.89	342.00	87.39	-3182.91	373.24	-26.04	-2642.23	-13.52	6.43	-2597.24	-16.75	22.99	-4109.28	292.73	1357.98	-1549.84	-4.84	386.37	-2474.57	51.33	1248.51	0.00	0.00	0.00	-1526.13	-37.57	1539.00	-2332.47	128.52	1520.83	-3055.78	-245.75	1629.12	-2363.19	135.82	1513.34	592.23	-17.10	78.62	1190.95	6.01	79.41	568.36
4.16000	-2265.07	128.89	18.06	-1984.43	144.48	31.63	-3663.25	342.42	88.31	-3179.82	373.59	-27.14	-2611.38	-13.40	10.05	-2588.40	-16.30	24.62	-4106.40	292.31	1362.42	-1549.84	-4.84	386.37	-2470.88	53.73	1249.15	0.00	0.00	0.00	-1526.13	-37.57	1539.00	-2351.23	129.71	1523.29	-3049.99	-247.07	1629.06	-2357.27	135.87	1513.35	590.77	-16.99	78.06	1190.03	6.17	79.06	569.54
4.17000	-2225.00	128.73	23.18	-1986.33	144.53	30.69	-3660.56	342.84	89.24	-3176.72	373.93	-28.25	-2596.93	-10.44	10.81	-2585.75	-16.37	24.07	-4103.45	291.87	1366.81	-1549.84	-4.84	386.37	-2479.77	56.44	1250.18	0.00	0.00	0.00	-1526.13	-37.57	1539.00	-2332.31	133.51	1524.17	-3044.15	-248.37	1628.99	-2351.34	135.92	1513.36	591.29	-16.99	78.34	1189.46	6.23	79.14	568.88
4.18000	-2280.83	126.06	10.36	-1988.64	144.58	29.75	-3657.83	343.25	90.17	-3173.59	374.27	-29.35	-2589.14	-14.48	10.81	-2593.98	-17.14	22.43	-4100.44	291.43	1371.14	-1549.84	-4.84	386.37	-2452.10	58.44	1251.32	0.00	0.00	0.00	-1526.13	-37.57	1539.00	-2353.52	134.64	1525.96	-3038.27	-249.64	1628.92	-2345.41	135.97	1513.38	591.99	-17.17	78.58	1189.64	5.39	78.92	568.06
4.19000	-2235.25	127.46	19.80	-1991.33	144.63	28.80	-3655.07	343.65	91.10	-3170.43	374.59	-30.45	-2565.16	-14.37	14.94	-2572.86	-16.62	25.71	-4097.37	290.98	1375.43	-1549.84	-4.84	386.37	-2445.04	61.32	1252.31	0.00	0.00	0.00	-1526.13	-37.57	1539.00	-2332.48	135.91	1527.14	-3032.35	-250.88	1628.86	-2339.48	136.03	1513.40	592.01	-16.50	78.72	1174.88	1.60	75.61	567.62
4.20000	-2284.73	128.45	9.52	-1994.39	144.66	27.85	-3652.26	344.05	92.03	-3167.25	374.91	-31.55	-2574.20	-13.78	9.07	-2570.66	-17.52	26.20	-4094.23	290.53	1379.66	-1549.84	-4.84	386.37	-2460.67	63.33	1252.63	0.00	0.00	0.00	-1526.13	-37.57	1539.00	-2312.63	137.70	1528.29	-3026.39	-252.09	1628.79	-2333.54	136.09	1513.43	591.78	-16.65	78.57	1185.64	4.96	78.21	567.91
4.21000	-2296.72	128.74	7.09	-1997.80	144.70	26.90	-3649.42	344.44	92.96	-3164.05	375.22	-32.64	-2584.39	-16.23	5.84	-2565.07	-17.88	27.61	-4091.02	290.07	1383.84	-1549.84	-4.84	386.37	-2422.18	66.02	1253.44	0.00	0.00	0.00	-1526.13	-37.57	1539.00	-2331.97	141.13	1529.97	-3020.39	-253.28	1628.73	-2327.61	136.16	1513.46	590.70	-17.18	78.18	1190.31	5.89	79.44	568.04
4.22000	-2334.78	128.70	-1.41	-2001.55	144.72	25.95	-3646.53	344.82	93.89	-3160.82	375.52	-33.73	-2552.26	-16.32	9.53	-2547.35	-18.45	31.06	-4087.75	289.60	1387.97	-1549.84	-4.84	386.37	-2425.88	66.68	1254.78	0.00	0.00	0.00	-1526.13	-37.57	1539.00	-2321.39	142.45	1530.97	-3014.34	-254.44	1628.66	-2321.67	136.23	1513.50	591.39	-16.99	78.29	1190.19	6.63	79.52	568.48
4.23000	-2364.70	127.71	-8.90	-2005.63	144.75	25.00	-3643.61	345.19	94.82	-3157.57	375.81	-34.82	-2569.25	-17.17	4.40	-2546.36	-19.47	33.05	-4084.41	289.13	1392.05	-1549.84	-4.84	386.37	-2425.45	69.43	1253.48	0.00	0.00	0.00	-1526.13	-37.57	1539.00	-2300.81	142.87	1530.51	-3008.26	-255.57	1628.60	-2315.73	136.30	1513.54	592.32	-16.48	78.64	1190.37	6.38	79.31	568.28
4.24000	-2370.28	126.86	-11.02	-2010.01	144.76	24.06	-3640.64	345.56	95.75	-3154.30	376.10	-35.91	-2561.16	-21.41	4.05	-2543.28	-20.35	35.06	-4081.00	288.65	1396.07	-1549.84	-4.84	386.37	-2424.80	71.15	1253.50	0.00	0.00	0.00	-1526.13	-37.57	1539.00	-2289.45	144.62	1531.66	-3002.13	-256.68	1628.54	-2309.79	136.38	1513.59	592.99	-16.47	78.93	1190.40	6.21	78.97	567.91
4.25000	-2335.38	127.22	-3.46	-2014.68	144.78	23.13	-3637.64	345.93	96.68	-3151.00	376.37	-36.99	-2549.78	-23.04	4.87	-2526.53	-22.08	40.61	-4077.53	288.16	1400.04	-1549.84	-4.84	386.37	-2424.71	72.00	1252.81	0.00	0.00	0.00	-1526.13	-37.57	1539.00	-2299.09	145.20	1532.54	-2995.96	-257.76	1628.48	-2303.85	136.46	1513.64	592.28	-17.09	78.71	1190.40	6.26	79.46	568.23
4.26000	-2305.37	129.42	6.74	-2019.63	144.78	22.20	-3634.59	346.28	97.62	-3147.68	376.64	-38.07	-2530.26	-26.00	8.47	-2500.73	-23.76	47.63	-4073.99	287.67	1403.95	-1549.84	-4.84	386.37	-2427.91	73.09	1252.07	0.00	0.00	0.00	-1526.13	-37.57	1539.00	-2283.04	148.51	1531.07	-2989.75	-258.80	1628.42	-2297.91	136.55	1513.70	592.73	-16.79	78.65	1190.29	5.82	79.21	568.33
4.27000	-2244.20	127.64	14.02	-2024.84	144.79	21.28	-3631.51	346.63	98.55	-3144.33	376.90	-39.14	-2516.96	-29.81	11.83	-2500.40	-25.71	49.83	-4070.38	287.17	1407.81	-1549.84	-4.84	386.37	-2401.17	73.88	1252.57	0.00	0.00	0.00	-1526.13	-37.57	1539.00	-2295.08	149.45	1532.52	-2983.49	-259.82	1628.37	-2291.97	136.64	1513.76	592.48	-16.86	78.64	1190.53	6.52	79.36	569.31
4.28000	-2194.97	127.87	23.23	-2030.30	144.78	20.37	-3628.39	346.97	99.48	-3140.96	377.15	-40.22	-2488.08	-30.11	17.83	-2492.62	-27.28	53.78	-4066.71	286.66	1411.62	-1549.84	-4.84	386.37	-2402.38	75.56	1252.45	0.00	0.00	0.00	-1526.13	-37.57	1539.00	-2278.27	150.35	1530.70	-2977.20	-260.82	1628.31	-2286.02	136.73	1513.83	592.54	-16.34	78.49	1190.83	5.62	79.41	569.15
4.29000	-2169.47	128.58	28.69	-2035.98	144.78	19.47	-3625.22	347.31	100.42	-3137.56	377.40	-41.28	-2502.27	-33.13	15.71	-2461.50	-27.66	60.82	-4062.97	286.15	1415.37	-1549.84	-4.84	386.37	-2398.21	75.86	1251.80	0.00	0.00	0.00	-1526.13	-37.57	1539.00	-2263.56	152.41	1530.54	-2970.86	-261.78	1628.25	-2280.08	136.83	1513.90	591.27	-17.30	78.07	1190.63	5.85	79.38	567.06
4.30000	-2165.48	129.48	30.36	-2041.88	144.77	18.58	-3622.02	347.64	101.35	-3134.14	377.63	-42.35	-2485.22	-35.56	19.19	-2455.56	-29.29	62.81	-4059.16	285.63	1419.06	-1549.84	-4.84	386.37	-2395.87	77.90	1251.83	0.00	0.00	0.00	-1526.13	-37.57	1539.00	-2266.05	152.21	1529.77	-2964.48	-262.71	1628.20	-2274.13	136.93	1513.98	590.98	-17.29	78.18	1190.07	6.23	79.33	567.85
4.31000	-2180.78	130.23	28.23	-2047.98	144.75	17.71	-3618.78	347.96	102.29	-3130.70	377.86	-43.41	-2448.46	-37.08	25.37	-2450.79	-30.90	63.04	-4055.28	285.10	1422.69	-1549.84	-4.84	386.37	-2385.76	77.44	1251.65	0.00	0.00	0.00	-1526.13	-37.57	1539.00	-2285.11	152.48	1530.56	-2958.05	-263.62	1628.14	-2268.19	137.04	1514.06	592.49	-17.32	78.71	1189.95	6.47	79.26	568.24
4.32000	-2213.15	130.52	22.23	-2054.26	144.73	16.86	-3615.49	348.27	103.22	-3127.23	378.08	-44.46	-2443.80	-39.46	24.94	-2441.98	-31.33	63.76	-4051.33	284.56	1426.27	-1549.84	-4.84	386.37	-2364.74	80.36	1252.78	0.00	0.00	0.00	-1526.13	-37.57	1539.00	-2244.58	154.67	1529.24	-2951.59	-264.49	1628.09	-2262.24	137.15	1514.15	593.53	-17.39	78.95	1190.13	6.65	79.53	569.26
4.33000	-2260.37	130.03	12.36	-2060.70	144.70	16.02	-3612.17	348.58	104.16	-3123.74	378.29	-45.51	-2420.91	-39.25	28.32	-2416.00	-32.40	66.19	-4047.32	284.02	1429.79	-1549.84	-4.84	386.37	-2381.14	81.17	1252.32	0.00	0.00	0.00	-1526.13	-37.57	1539.00	-2251.06	154.41	1528.61	-2945.08	-265.33	1628.04	-2256.29	137.26	1514.25	592.37	-16.85	78.70	1190.00	6.59	79.28	568.42
4.34000	-2320.17	128.45	-1.43	-2067.30	144.68	15.20	-3608.81	348.88	105.10	-3120.22	378.50	-46.56	-2414.44	-40.32	26.76	-2421.21	-33.21	62.13	-4043.23	283.47	1433.25	-1549.84	-4.84	386.37	-2368.53	80.93	1253.08	0.00	0.00	0.00	-1526.13	-37.57	1539.00	-2248.38	154.81	1528.58	-2938.53	-266.15	1627.99	-2250.34	137.38	1514.35	593.00	-17.54	78.65	1200.39	7.70	85.11	567.16
4.35000	-2352.88	127.32	-9.32	-2074.04	144.64	14.40	-3605.41	349.18	106.03	-3116.68	378.69	-47.60	-2409.91	-39.03	24.68	-2397.27	-31.27	63.30	-4039.08	282.92	1436.65	-1549.84	-4.84	386.37	-2363.95	80.34	1253.69	0.00	0.00	0.00	-1526.13	-37.57	1539.00	-2245.11	154.50	1528.15	-2931.93	-266.93	1627.94	-2244.39	137.50	1514.45	592.99	-17.05	78.77	1194.04	7.32	81.44	566.87
4.36000	-2397.62	124.31	-19.91	-2080.90	144.60	13.62	-3601.97	349.47	106.97	-3113.12	378.88	-48.64	-2385.99	-38.42	26.60	-2393.75	-31.49	60.36	-4034.86	282.36	1440.00	-1549.84	-4.84	386.37	-2365.42	82.39	1254.04	0.00	0.00	0.00	-1526.13	-37.57	1539.00	-2243.16	153.84	1526.88	-2925.29	-267.68	1627.89	-2238.45	137.63	1514.56	591.98	-16.79	78.63	1190.37	6.47	79.58	568.37
4.37000	-2396.15	121.62	-19.60	-2087.86	144.56	12.86	-3598.48	349.75	107.90	-3109.53	379.06	-49.67	-2376.43	-36.56	24.98	-2364.12	-28.77	59.86	-4030.57	281.79	1443.28	-1549.84	-4.84	386.37	-2372.00	82.15	1253.73	0.00	0.00	0.00	-1526.13	-37.57	1539.00	-2217.07	153.94	1525.25	-2918.61	-268.41	1627.85	-2232.50	137.76	1514.68	592.10	-17.03	78.48	1189.84	6.26	79.06	568.58
4.38000	-2332.73	123.07	-4.59	-2094.91	144.52	12.13	-3594.96	350.02	108.84	-3105.91	379.23	-50.70	-2362.74	-35.00	23.62	-2353.29	-27.72	58.36	-4026.20	281.21	1446.50	-1549.84	-4.84	386.37	-2357.64	83.15	1254.19	0.00	0.00	0.00	-1526.13	-37.57	1539.00	-2218.22	153.30	1525.64	-2911.89	-269.10	1627.80	-2226.55	137.90	1514.80	591.62	-17.12	78.47	1189.70	6.54	79.13	568.33
4.39000	-2252.48	128.55	14.23	-2102.04	144.47	11.42	-3591.40	350.29	109.77	-3102.28	379.39	-51.72	-2347.77	-31.64	22.49	-2344.24	-26.03	54.46	-4021.77	280.63	1449.67	-1549.84	-4.84	386.37	-2350.75	83.55	1255.05	0.00	0.00	0.00	-1526.13	-37.57	1539.00	-2214.37	153.70	1526.07	-2905.12	-269.76	1627.76	-2220.60	138.04	1514.92	592.13	-16.83	78.75	1173.11	2.16	74.92	568.50
4.40000	-2213.79	127.15	23.79	-2109.22	144.42	10.74	-3587.80	350.55	110.71	-3098.61	379.55	-52.74	-2314.46	-27.57	25.08	-2331.05	-24.45	51.67	-4017.26	280.03	1452.77	-1549.84	-4.84	386.37	-2363.65	84.24	1253.66	0.00	0.00	0.00	-1526.13	-37.57	1539.00	-2207.34	153.78	1526.43	-2898.31	-270.38	1627.71	-2214.65	138.18	1515.05	592.67	-17.08	78.82	1184.13	4.67	77.48	568.63
4.41000	-2215.32	129.24	24.15	-2116.45	144.36	10.09	-3584.16	350.80	111.64	-3094.92	379.70	-53.75	-2329.80	-25.03	18.75	-2326.65	-21.41	47.50	-4012.69	279.44	1455.80	-1549.84	-4.84	386.37	-2347.73	85.05	1254.45	0.00	0.00	0.00	-1526.13	-37.57	1539.00	-2205.27	152.57	1526.31	-2891.45	-270.98	1627.67	-2208.70	138.33	1515.19	592.47	-18.11	78.34	1190.27	6.01	79.33	568.15
4.42000	-2260.66	127.74	14.55	-2123.71	144.30	9.47	-3580.48	351.05	112.58	-3091.21	379.84	-54.76	-2299.39	-22.74	20.87	-2312.91	-20.05	45.04	-4008.04	278.83	1458.78	-1549.84	-4.84	386.37	-2324.62	85.16	1253.25	0.00	0.00	0.00	-1526.13	-37.57	1539.00	-2172.83	152.54	1525.42	-2884.55	-271.54	1627.63	-2202.75	138.49	1515.33	592.18	-17.50	78.46	1189.81	5.73	79.00	568.67
4.43000	-2265.15	124.82	14.07	-2130.97	144.23	8.88	-3576.76	351.29	113.51	-3087.48	379.97	-55.76	-2263.78	-19.68	23.54	-2294.69	-18.04	43.54	-4003.33	278.22	1461.69	-1549.84	-4.84	386.37	-2305.49	86.40	1252.85	0.00	0.00	0.00	-1526.13	-37.57	1539.00	-2177.16	150.68	1526.84	-2877.61	-272.07	1627.59	-2196.80	138.64	1515.48	592.04	-17.55	78.18	1189.60	6.37	78.66	568.70
4.44000	-2292.79	123.91	8.79	-2138.24	144.17	8.32	-3573.00	351.52	114.44	-3083.71	380.09	-56.76	-2267.43	-18.52	19.43	-2278.17	-16.21	41.12	-3998.54	277.60	1464.54	-1549.84	-4.84	386.37	-2307.72	85.72	1252.78	0.00	0.00	0.00	-1526.13	-37.57	1539.00	-2159.11	151.83	1526.74	-2870.62	-272.57	1627.55	-2190.85	138.81	1515.63	592.29	-17.15	78.20	1188.88	6.10	78.67	568.40
4.45000	-2306.64	126.08	6.41	-2145.48	144.10	7.79	-3569.20	351.75	115.38	-3079.93	380.21	-57.75	-2251.02	-15.96	18.50	-2261.62	-14.57	39.21	-3993.68	276.97	1467.33	-1549.84	-4.84	386.37	-2318.78	84.78	1253.04	0.00	0.00	0.00	-1526.13	-37.57	1539.00	-2159.12	152.79	1526.70	-2863.59	-273.04	1627.51	-2184.90	138.98	1515.79	593.08	-17.49	78.66	1189.45	6.43	78.95	568.85
4.46000	-2284.52	127.62	11.35	-2152.70	144.02	7.30	-3565.35	351.97	116.31	-3076.12	380.31	-58.73	-2235.02	-13.53	17.46	-2236.59	-14.55	39.62	-3988.75	276.34	1470.05	-1549.84	-4.84	386.37	-2308.46	86.38	1253.11	0.00	0.00	0.00	-1526.13	-37.57	1539.00	-2159.32	150.23	1527.12	-2856.51	-273.47	1627.48	-2178.95	139.15	1515.95	592.81	-17.14	78.50	1189.74	6.15	78.96	569.35
4.47000	-2230.47	127.46	23.85	-2159.86	143.94	6.85	-3561.47	352.18	117.24	-3072.28	380.41	-59.71	-2219.41	-11.21	16.31	-2215.30	-15.21	39.82	-3983.74	275.70	1472.71	-1549.84	-4.84	386.37	-2303.20	84.69	1252.31	0.00	0.00	0.00	-1526.13	-37.57	1539.00	-2157.72	149.66	1527.49	-2849.39	-273.87	1627.44	-2173.00	139.33	1516.12	592.54	-16.73	78.58	1189.80	6.23	79.33	568.36
4.48000	-2243.79	127.76	18.96	-2166.95	143.86	6.43	-3557.55	352.39	118.17	-3068.42	380.51	-60.68	-2204.18	-9.02	15.04	-2199.85	-13.35	38.48	-3978.66	275.05	1475.30	-1549.84	-4.84	386.37	-2303.25	85.09	1252.27	0.00	0.00	0.00	-1526.13	-37.57	1539.00	-2165.85	147.42	1527.95	-2842.22	-274.23	1627.41	-2167.05	139.51	1516.29	592.36	-16.83	78.52	1190.47	5.72	79.43	567.70
4.49000	-2250.88	126.94	17.99	-2173.97	143.78	6.06	-3553.59	352.59	119.10	-3064.53	380.59	-61.64	-2189.35	-6.94	13.65	-2173.54	-13.77	40.16	-3973.51	274.39	1477.82	-1549.84	-4.84	386.37	-2287.84	83.97	1252.34	0.00	0.00	0.00	-1526.13	-37.57	1539.00	-2142.51	147.87	1527.64	-2835.01	-274.56	1627.38	-2161.11	139.70	1516.47	591.73	-16.70	78.41	1190.09	6.81	79.53	568.02
4.50000	-2239.88	130.06	15.50	-2180.89	143.70	5.72	-3549.59	352.78	120.03	-3060.62	380.67	-62.60	-2174.90	-4.97	12.17	-2161.18	-13.75	40.99	-3968.29	273.73	1480.28	-1549.84	-4.84	386.37	-2277.24	83.94	1251.30	0.00	0.00	0.00	-1526.13	-37.57	1539.00	-2164.48	147.20	1528.91	-2827.76	-274.86	1627.35	-2155.16	139.90	1516.65	591.22	-17.30	78.21	1190.63	6.44	79.37	568.88
4.51000	-2252.12	130.76	16.52	-2187.69	143.61	5.43	-3545.55	352.97	120.96	-3056.69	380.73	-63.55	-2160.82	-3.12	10.57	-2133.61	-13.05	43.68	-3962.99	273.05	1482.67	-1549.84	-4.84	386.37	-2259.86	84.29	1251.65	0.00	0.00	0.00	-1526.13	-37.57	1539.00	-2150.64	144.49	1529.10	-2820.46	-275.12	1627.32	-2149.21	140.10	1516.84	592.21	-17.12	78.35	1190.09	6.23	79.08	568.93
4.52000	-2284.09	128.42	8.30	-2194.37	143.51	5.18	-3541.47	353.15	121.89	-3052.73	380.79	-64.50	-2147.12	-1.38	8.87	-2087.25	-11.33	50.72	-3957.62	272.37	1485.00	-1549.84	-4.84	386.37	-2271.64	83.79	1251.70	0.00	0.00	0.00	-1526.13	-37.57	1539.00	-2136.46	143.62	1529.22	-2813.11	-275.35	1627.29	-2143.27	140.30	1517.04	591.75	-17.09	78.16	1190.27	6.20	79.00	568.58
4.53000	-2222.29	132.46	21.57	-2200.91	143.42	4.98	-3537.35	353.32	122.82	-3048.74	380.85	-65.44	-2133.79	0.25	7.08	-2088.76	-14.95	50.30	-3952.18	271.69	1487.25	-1549.84	-4.84	386.37	-2263.78	82.44	1250.95	0.00	0.00	0.00	-1526.13	-37.57	1539.00	-2124.68	143.14	1527.94	-2805.72	-275.54	1627.26	-2137.32	140.51	1517.24	590.97	-16.82	78.13	1190.43	5.65	79.04	568.63
4.54000	-2287.42	131.65	5.34	-2207.29	143.32	4.82	-3533.19	353.48	123.74	-3044.73	380.89	-66.37	-2120.82	1.77	5.18	-2062.55	-11.71	55.24	-3946.66	270.99	1489.44	-1549.84	-4.84	386.37	-2269.45	81.78	1250.26	0.00	0.00	0.00	-1526.13	-37.57	1539.00	-2132.69	141.54	1529.22	-2798.28	-275.70	1627.23	-2131.38	140.73	1517.45	592.09	-17.30	78.61	1190.15	6.75	79.32	568.32
4.55000	-2261.33	130.58	9.29	-2213.49	143.22	4.71	-3528.99	353.64	124.67	-3040.70	380.93	-67.29	-2108.21	3.18	3.20	-2067.45	-12.43	54.76	-3941.07	270.29	1491.56	-1549.84	-4.84	386.37	-2264.28	80.95	1249.49	0.00	0.00	0.00	-1526.13	-37.57	1539.00	-2121.13	141.06	1528.18	-2790.80	-275.82	1627.21	-2125.44	140.95	1517.66	591.08	-17.11	78.33	1190.51	6.02	79.09	568.03
4.56000	-2252.04	132.59	11.34	-2219.50	143.12	4.65	-3524.75	353.79	125.59	-3036.64	380.96	-68.21	-2095.96	4.50	1.11	-2051.60	-13.12	57.74	-3935.40	269.58	1493.61	-1549.84	-4.84	386.37	-2242.85	80.48	1248.66	0.00	0.00	0.00	-1526.13	-37.57	1539.00	-2109.69	139.36	1527.15	-2783.28	-275.91	1627.19	-2119.50	141.17	1517.87	591.97	-17.27	78.41	1190.85	5.85	79.20	569.14
4.57000	-2261.15	130.36	10.18	-2225.31	143.02	4.64	-3520.47	353.94	126.51	-3032.55	380.98	-69.12	-2084.06	5.70	-1.06	-2046.21	-16.56	58.02	-3929.66	268.87	1495.59	-1549.84	-4.84	386.37	-2238.43	77.61	1248.59	0.00	0.00	0.00	-1526.13	-37.57	1539.00	-2109.05	137.88	1526.93	-2775.70	-275.96	1627.16	-2113.56	141.40	1518.10	592.57	-17.50	78.39	1190.10	6.10	79.10	568.67
4.58000	-2265.47	133.33	10.39	-2230.90	142.91	4.68	-3516.14	354.08	127.44	-3028.44	380.99	-70.02	-2072.51	6.81	-3.31	-2005.80	-12.61	65.26	-3923.84	268.14	1497.50	-1549.84	-4.84	386.37	-2234.82	77.78	1248.46	0.00	0.00	0.00	-1526.13	-37.57	1539.00	-2095.57	135.55	1527.94	-2768.08	-275.98	1627.14	-2107.62	141.64	1518.32	591.76	-16.66	78.42	1189.96	5.99	79.11	568.75
4.59000	-2235.12	133.76	16.60	-2236.25	142.80	4.78	-3511.78	354.21	128.36	-3024.31	381.00	-70.91	-2061.30	7.82	-5.65	-1979.91	-13.22	70.62	-3917.95	267.41	1499.33	-1549.84	-4.84	386.37	-2238.54	76.48	1248.22	0.00	0.00	0.00	-1526.13	-37.57	1539.00	-2093.02	134.89	1527.75	-2760.42	-275.95	1627.13	-2101.69	141.88	1518.56	592.31	-16.68	78.25	1189.99	6.11	78.86	568.19
4.60000	-2229.70	133.29	16.92	-2241.35	142.69	4.93	-3507.38	354.33	129.27	-3020.14	380.99	-71.80	-2050.43	8.73	-8.07	-1970.22	-9.95	70.99	-3911.98	266.67	1501.10	-1549.84	-4.84	386.37	-2236.08	74.80	1247.37	0.00	0.00	0.00	-1526.13	-37.57	1539.00	-2094.64	132.08	1527.86	-2752.71	-275.90	1627.11	-2095.75	142.13	1518.80	592.74	-17.13	78.35	1189.84	6.55	79.11	568.82
4.61000	-2297.39	134.27	4.06	-2246.19	142.58	5.14	-3502.94	354.45	130.19	-3015.96	380.98	-72.68	-2039.89	9.54	-10.58	-2007.82	-13.24	60.85	-3905.93	265.92	1502.80	-1549.84	-4.84	386.37	-2222.55	72.43	1246.43	0.00	0.00	0.00	-1526.13	-37.57	1539.00	-2091.28	129.98	1529.31	-2744.95	-275.80	1627.09	-2089.82	142.38	1519.04	593.09	-17.14	78.55	1189.76	7.37	79.39	568.61
4.62000	-2279.18	132.42	5.54	-2250.74	142.46	5.40	-3498.46	354.56	131.11	-3011.75	380.96	-73.55	-2029.68	10.26	-13.15	-2000.25	-14.39	60.98	-3899.81	265.16	1504.42	-1549.84	-4.84	386.37	-2213.26	73.11	1245.49	0.00	0.00	0.00	-1526.13	-37.57	1539.00	-2085.53	127.71	1528.93	-2737.15	-275.67	1627.08	-2083.89	142.64	1519.29	592.85	-16.66	78.94	1189.68	5.95	79.06	569.63
4.63000	-2293.79	131.41	1.44	-2254.99	142.34	5.72	-3493.94	354.66	132.02	-3007.51	380.94	-74.41	-2019.80	10.89	-15.80	-1991.57	-15.75	60.60	-3893.62	264.40	1505.97	-1549.84	-4.84	386.37	-2218.19	70.11	1245.21	0.00	0.00	0.00	-1526.13	-37.57	1539.00	-2072.97	124.83	1528.14	-2729.30	-275.50	1627.06	-2077.96	142.91	1519.55	591.83	-16.80	78.57	1190.01	5.78	79.34	569.37
4.64000	-2304.20	130.98	-0.80	-2258.92	142.23	6.11	-3489.37	354.76	132.94	-3003.25	380.91	-75.26	-2010.24	11.43	-18.52	-1986.90	-13.18	58.42	-3887.34	263.63	1507.44	-1549.84	-4.84	386.37	-2211.09	69.05	1244.10	0.00	0.00	0.00	-1526.13	-37.57	1539.00	-2069.99	122.77	1528.27	-2721.41	-275.29	1627.05	-2072.03	143.18	1519.81	591.53	-16.96	78.43	1190.47	6.20	79.70	567.51
4.65000	-2307.22	130.95	-0.92	-2262.53	142.10	6.56	-3484.77	354.85	133.85	-2998.96	380.86	-76.11	-2000.99	11.87	-21.31	-1976.81	-14.70	55.66	-3880.99	262.85	1508.84	-1549.84	-4.84	386.37	-2196.98	67.69	1243.39	0.00	0.00	0.00	-1526.13	-37.57	1539.00	-2067.72	119.45	1528.86	-2713.46	-275.05	1627.04	-2066.10	143.45	1520.08	592.12	-17.83	78.35	1190.19	6.28	79.17	568.72
4.66000	-2299.67	131.15	1.31	-2265.80	141.98	7.07	-3480.13	354.93	134.76	-2994.65	380.81	-76.95	-1992.06	12.23	-24.17	-1946.60	-15.21	58.77	-3874.57	262.06	1510.17	-1549.84	-4.84	386.37	-2187.65	65.34	1243.59	0.00	0.00	0.00	-1526.13	-37.57	1539.00	-2082.74	117.54	1529.84	-2705.47	-274.76	1627.03	-2060.18	143.74	1520.35	592.95	-17.53	78.75	1190.03	6.16	79.19	569.03
4.67000	-2278.35	131.39	6.15	-2268.70	141.86	7.64	-3475.45	355.01	135.67	-2990.31	380.76	-77.78	-1983.44	12.51	-27.08	-1965.16	-18.20	49.45	-3868.06	261.26	1511.42	-1549.84	-4.84	386.37	-2178.80	63.48	1243.28	0.00	0.00	0.00	-1526.13	-37.57	1539.00	-2057.67	115.08	1530.49	-2697.44	-274.44	1627.03	-2054.25	144.02	1520.63	592.76	-17.37	78.46	1189.88	6.09	79.12	567.94
4.68000	-2249.65	130.89	13.41	-2271.23	141.73	8.28	-3470.72	355.08	136.57	-2985.95	380.69	-78.59	-1975.12	12.70	-30.06	-1951.46	-18.57	49.07	-3861.48	260.46	1512.60	-1549.84	-4.84	386.37	-2196.57	60.15	1242.10	0.00	0.00	0.00	-1526.13	-37.57	1539.00	-2048.27	112.28	1529.48	-2689.35	-274.08	1627.02	-2048.33	144.32	1520.91	592.98	-17.25	78.45	1190.14	6.15	79.29	568.80
4.69000	-2248.64	132.30	11.33	-2273.36	141.61	8.99	-3465.96	355.14	137.48	-2981.56	380.62	-79.41	-1967.10	12.80	-33.09	-1979.23	-20.86	39.02	-3854.82	259.65	1513.70	-1549.84	-4.84	386.37	-2198.67	59.17	1240.55	0.00	0.00	0.00	-1526.13	-37.57	1539.00	-2053.89	109.28	1529.94	-2681.22	-273.68	1627.02	-2042.42	144.62	1521.20	592.82	-17.39	78.63	1189.59	6.08	79.01	568.49
4.70000	-2301.24	133.44	2.50	-2275.09	141.48	9.77	-3461.16	355.19	138.38	-2977.14	380.54	-80.21	-1959.37	12.83	-36.18	-1983.07	-19.02	33.66	-3848.08	258.83	1514.72	-1549.84	-4.84	386.37	-2183.61	58.26	1239.91	0.00	0.00	0.00	-1526.13	-37.57	1539.00	-2037.52	106.34	1530.54	-2673.05	-273.25	1627.01	-2036.50	144.93	1521.49	592.46	-17.28	78.55	1190.27	6.01	78.97	568.95
4.71000	-2281.17	133.86	6.14	-2276.40	141.35	10.61	-3456.31	355.24	139.28	-2972.70	380.45	-81.00	-1951.93	12.78	-39.32	-1969.80	-20.56	32.58	-3841.26	258.00	1515.67	-1549.84	-4.84	386.37	-2165.70	55.52	1240.29	0.00	0.00	0.00	-1526.13	-37.57	1539.00	-2041.64	103.35	1530.71	-2664.82	-272.77	1627.01	-2030.59	145.24	1521.79	592.12	-17.10	78.57	1190.40	5.95	79.05	569.00
4.72000	-2269.24	136.24	8.10	-2277.26	141.22	11.53	-3451.43	355.28	140.18	-2968.24	380.36	-81.78	-1944.79	12.65	-42.52	-1946.76	-17.36	34.10	-3834.37	257.17	1516.54	-1549.84	-4.84	386.37	-2159.52	52.76	1240.47	0.00	0.00	0.00	-1526.13	-37.57	1539.00	-2034.85	99.81	1530.97	-2656.55	-272.25	1627.01	-2024.68	145.56	1522.10	593.29	-17.06	78.94	1189.15	5.60	79.02	567.96
4.73000	-2257.37	134.80	9.69	-2277.68	141.09	12.53	-3446.51	355.32	141.08	-2963.74	380.25	-82.56	-1937.92	12.44	-45.75	-1956.26	-16.15	30.51	-3827.39	256.32	1517.33	-1549.84	-4.84	386.37	-2155.61	50.92	1240.10	0.00	0.00	0.00	-1526.13	-37.57	1539.00	-2020.62	95.54	1531.46	-2648.23	-271.69	1627.01	-2018.77	145.88	1522.41	593.48	-17.19	78.64	1189.52	5.40	78.96	567.98
4.74000	-2276.89	135.55	6.91	-2277.62	140.96	13.59	-3441.54	355.34	141.98	-2959.23	380.14	-83.32	-1931.33	12.17	-49.03	-1943.50	-15.24	32.18	-3820.34	255.47	1518.04	-1549.84	-4.84	386.37	-2149.33	49.72	1239.89	0.00	0.00	0.00	-1526.13	-37.57	1539.00	-2038.51	92.22	1532.58	-2639.86	-271.10	1627.02	-2012.86	146.21	1522.73	591.90	-17.31	78.32	1190.28	5.75	79.11	568.78
4.75000	-2274.57	135.99	6.50	-2277.08	140.83	14.74	-3436.54	355.36	142.87	-2954.68	380.02	-84.07	-1925.01	11.82	-52.36	-1958.89	-17.26	27.40	-3813.21	254.61	1518.67	-1549.84	-4.84	386.37	-2135.80	48.17	1240.68	0.00	0.00	0.00	-1526.13	-37.57	1539.00	-2019.17	91.17	1531.91	-2631.45	-270.46	1627.02	-2006.96	146.55	1523.05	592.01	-17.35	78.38	1190.55	6.31	79.17	567.77
4.76000	-2285.96	136.12	4.26	-2276.04	140.69	15.96	-3431.49	355.38	143.76	-2950.12	379.90	-84.82	-1918.96	11.39	-55.72	-1937.80	-15.64	32.11	-3805.99	253.74	1519.23	-1549.84	-4.84	386.37	-2110.62	45.58	1241.81	0.00	0.00	0.00	-1526.13	-37.57	1539.00	-2010.49	87.65	1533.18	-2622.98	-269.78	1627.03	-2001.06	146.89	1523.38	593.28	-16.88	78.86	1190.59	5.52	79.19	567.84
4.77000	-2257.70	136.82	9.53	-2274.49	140.56	17.26	-3426.41	355.38	144.65	-2945.52	379.76	-85.55	-1913.18	10.90	-59.12	-1945.07	-15.43	29.47	-3798.70	252.86	1519.70	-1549.84	-4.84	386.37	-2118.08	42.91	1242.99	0.00	0.00	0.00	-1526.13	-37.57	1539.00	-2015.64	84.02	1534.79	-2614.47	-269.06	1627.04	-1995.16	147.24	1523.72	591.24	-16.98	78.20	1190.21	5.62	79.10	568.10
4.78000	-2260.83	136.40	9.98	-2272.40	140.42	18.63	-3421.28	355.38	145.54	-2940.90	379.62	-86.28	-1907.66	10.35	-62.55	-1952.78	-15.64	27.14	-3791.33	251.98	1520.10	-1549.84	-4.84	386.37	-2123.89	39.14	1243.09	0.00	0.00	0.00	-1526.13	-37.57	1539.00	-1976.86	80.78	1533.76	-2605.91	-268.31	1627.05	-1989.27	147.60	1524.06	592.24	-17.01	78.35	1189.85	6.28	79.14	567.84
4.79000	-2258.99	138.98	9.87	-2269.77	140.29	20.10	-3416.12	355.38	146.42	-2936.26	379.47	-86.99	-1902.39	9.72	-66.01	-1948.82	-15.97	27.48	-3783.87	251.08	1520.41	-1549.84	-4.84	386.37	-2117.09	36.79	1243.55	0.00	0.00	0.00	-1526.13	-37.57	1539.00	-1999.45	76.29	1534.98	-2597.30	-267.50	1627.06	-1983.37	147.97	1524.40	592.17	-17.05	78.62	1189.98	6.35	79.27	568.25
4.80000	-2239.75	139.44	12.22	-2266.56	140.15	21.64	-3410.91	355.36	147.30	-2931.58	379.32	-87.70	-1897.37	9.04	-69.50	-1951.08	-15.72	27.71	-3776.34	250.18	1520.64	-1549.84	-4.84	386.37	-2115.58	35.05	1245.20	0.00	0.00	0.00	-1526.13	-37.57	1539.00	-1977.01	72.42	1535.71	-2588.65	-266.66	1627.07	-1977.49	148.34	1524.75	592.47	-17.40	78.47	1189.84	6.30	79.01	569.97
4.81000	-2256.37	137.67	9.86	-2250.58	139.52	23.59	-3405.66	355.34	148.18	-2926.89	379.15	-88.39	-1892.60	8.29	-73.01	-1948.47	-16.21	27.95	-3768.72	249.27	1520.79	-1549.84	-4.84	386.37	-2096.69	32.03	1246.36	0.00	0.00	0.00	-1526.13	-37.57	1539.00	-1963.52	71.13	1536.42	-2579.94	-265.78	1627.08	-1971.60	148.71	1525.11	592.10	-16.59	78.56	1189.63	6.40	78.99	568.79
4.82000	-2245.21	140.11	12.02	-2273.10	137.41	21.78	-3400.38	355.31	149.06	-2922.16	378.98	-89.07	-1888.08	7.48	-76.55	-1941.24	-14.11	28.27	-3761.03	248.35	1520.85	-1549.84	-4.84	386.37	-2093.41	30.72	1246.80	0.00	0.00	0.00	-1526.13	-37.57	1539.00	-1986.39	65.57	1538.10	-2571.19	-264.85	1627.10	-1965.72	149.10	1525.48	591.41	-17.15	78.30	1189.82	6.07	79.19	567.96
4.83000	-2251.26	140.26	10.83	-2273.76	138.55	21.28	-3395.05	355.28	149.93	-2917.41	378.80	-89.74	-1883.79	6.62	-80.11	-1964.05	-16.79	23.63	-3753.25	247.42	1520.84	-1549.84	-4.84	386.37	-2102.20	28.11	1247.33	0.00	0.00	0.00	-1526.13	-37.57	1539.00	-1962.24	63.75	1538.66	-2562.39	-263.88	1627.12	-1959.84	149.49	1525.84	592.38	-17.34	78.38	1189.93	6.23	79.11	568.94
4.84000	-2239.90	141.42	11.91	-2295.78	138.73	17.07	-3389.68	355.23	150.80	-2912.64	378.61	-90.41	-1879.73	5.69	-83.68	-1936.41	-14.85	29.68	-3745.39	246.49	1520.74	-1549.84	-4.84	386.37	-2096.17	26.79	1247.78	0.00	0.00	0.00	-1526.13	-37.57	1539.00	-1953.05	59.45	1539.59	-2553.54	-262.87	1627.14	-1953.96	149.88	1526.22	591.87	-16.97	78.49	1190.01	6.38	79.28	567.60
4.85000	-2260.43	143.09	6.96	-2257.59	139.98	23.34	-3384.27	355.19	151.67	-2907.83	378.42	-91.06	-1875.91	4.71	-87.27	-1955.96	-15.69	25.07	-3737.45	245.54	1520.55	-1549.84	-4.84	386.37	-2082.51	24.85	1248.19	0.00	0.00	0.00	-1526.13	-37.57	1539.00	-1945.18	57.06	1539.28	-2544.63	-261.82	1627.16	-1948.09	150.29	1526.60	592.16	-17.07	78.32	1190.21	6.45	79.49	567.62
4.86000	-2238.08	143.39	8.40	-2283.22	138.63	20.63	-3378.83	355.13	152.54	-2903.01	378.22	-91.70	-1872.31	3.68	-90.88	-1941.31	-16.53	27.87	-3729.42	244.59	1520.28	-1549.84	-4.84	386.37	-2074.62	21.72	1248.59	0.00	0.00	0.00	-1526.13	-37.57	1539.00	-1959.03	53.24	1539.55	-2535.69	-260.72	1627.18	-1942.22	150.70	1526.99	592.73	-17.37	78.74	1190.61	6.19	79.35	567.41
4.87000	-2207.63	144.64	8.75	-2242.33	140.37	29.12	-3373.34	355.07	153.40	-2898.15	378.01	-92.32	-1868.93	2.60	-94.49	-1945.29	-17.29	28.14	-3721.32	243.63	1519.93	-1549.84	-4.84	386.37	-2074.20	18.97	1249.13	0.00	0.00	0.00	-1526.13	-37.57	1539.00	-1975.33	49.93	1542.32	-2526.69	-259.58	1627.21	-1936.36	151.11	1527.38	592.25	-17.14	78.48	1190.12	5.49	79.02	568.32
4.88000	-2187.47	144.78	10.34	-2205.77	137.18	40.17	-3367.81	355.00	154.26	-2893.27	377.79	-92.94	-1865.77	1.46	-98.11	-1940.58	-16.69	28.13	-3713.13	242.66	1519.49	-1549.84	-4.84	386.37	-2069.50	18.06	1249.21	0.00	0.00	0.00	-1526.13	-37.57	1539.00	-1936.21	46.93	1540.96	-2517.64	-258.40	1627.23	-1930.50	151.54	1527.78	593.34	-16.99	78.76	1189.70	6.05	78.95	568.70
4.89000	-2181.15	146.67	15.72	-2211.77	141.37	44.75	-3362.24	354.92	155.12	-2888.37	377.56	-93.55	-1862.82	0.28	-101.73	-1941.51	-16.56	27.45	-3704.86	241.68	1518.96	-1549.84	-4.84	386.37	-2069.79	16.25	1249.07	0.00	0.00	0.00	-1526.13	-37.57	1539.00	-1933.22	45.88	1542.02	-2508.54	-257.17	1627.26	-1924.64	151.97	1528.18	593.29	-16.80	78.75	1189.89	6.56	79.05	568.26
4.90000	-2177.46	148.69	22.85	-2197.77	143.00	53.98	-3356.63	354.83	155.98	-2883.43	377.33	-94.14	-1860.08	-0.95	-105.35	-1943.44	-16.18	26.79	-3696.50	240.69	1518.35	-1549.84	-4.84	386.37	-2068.76	14.69	1250.31	0.00	0.00	0.00	-1526.13	-37.57	1539.00	-1933.16	42.70	1542.74	-2499.39	-255.90	1627.29	-1918.79	152.41	1528.59	592.76	-17.26	78.53	1190.58	6.89	79.75	568.26
4.91000	-2165.44	150.89	31.93	-2224.59	143.82	57.57	-3350.98	354.74	156.83	-2878.48	377.09	-94.72	-1857.54	-2.22	-108.98	-1947.95	-16.68	26.89	-3688.06	239.69	1517.65	-1549.84	-4.84	386.37	-2057.27	12.54	1250.14	0.00	0.00	0.00	-1526.13	-37.57	1539.00	-1928.72	40.73	1543.59	-2490.20	-254.59	1627.32	-1912.94	152.86	1529.01	593.15	-17.24	78.85	1190.31	6.38	79.25	567.75
4.92000	-2173.32	153.58	38.11	-2201.82	146.32	69.81	-3345.29	354.65	157.68	-2873.49	376.84	-95.29	-1855.20	-3.53	-112.60	-1950.10	-17.12	25.95	-3679.54	238.69	1516.87	-1549.84	-4.84	386.37	-2048.70	11.40	1251.40	0.00	0.00	0.00	-1526.13	-37.57	1539.00	-1921.04	39.36	1542.99	-2480.95	-253.23	1627.36	-1907.09	153.31	1529.43	592.34	-17.26	78.56	1189.51	6.03	78.78	567.66
4.93000	-2173.97	154.78	44.61	-2196.78	145.31	78.51	-3339.55	354.54	158.53	-2868.48	376.59	-95.85	-1853.05	-4.89	-116.21	-1967.40	-17.53	22.72	-3670.93	237.67	1515.99	-1549.84	-4.84	386.37	-2043.10	9.14	1251.75	0.00	0.00	0.00	-1526.13	-37.57	1539.00	-1913.61	38.21	1543.58	-2471.65	-251.82	1627.39	-1901.25	153.77	1529.86	592.36	-17.30	78.58	1189.02	6.06	78.81	567.91
4.94000	-2161.07	155.44	54.25	-2184.61	146.35	87.43	-3333.78	354.43	159.37	-2863.44	376.33	-96.39	-1851.10	-6.29	-119.81	-1962.04	-17.30	24.10	-3662.24	236.65	1515.03	-1549.84	-4.84	386.37	-2044.69	7.81	1252.21	0.00	0.00	0.00	-1526.13	-37.57	1539.00	-1920.12	36.78	1544.14	-2462.31	-250.37	1627.43	-1895.41	154.24	1530.29	593.48	-16.63	79.09	1189.61	5.98	78.94	568.73
4.95000	-2159.76	155.30	60.14	-2174.18	145.58	97.26	-3327.97	354.31	160.21	-2858.38	376.06	-96.93	-1849.33	-7.72	-123.40	-1967.65	-17.21	22.57	-3653.47	235.62	1513.97	-1549.84	-4.84	386.37	-2040.65	6.73	1252.98	0.00	0.00	0.00	-1526.13	-37.57	1539.00	-1921.45	34.69	1545.31	-2452.91	-248.88	1627.47	-1889.58	154.71	1530.73	592.43	-16.80	78.74	1190.10	6.11	79.22	568.56
4.96000	-2136.98	154.32	71.06	-2169.80	147.25	103.98	-3322.12	354.18	161.05	-2853.29	375.78	-97.45	-1847.74	-9.20	-126.98	-1959.36	-16.72	23.29	-3644.61	234.58	1512.83	-1549.84	-4.84	386.37	-2027.01	5.24	1254.25	0.00	0.00	0.00	-1526.13	-37.57	1539.00	-1914.79	34.08	1544.88	-2443.46	-247.34	1627.51	-1883.75	155.19	1531.17	591.66	-17.46	78.33	1190.47	5.80	79.31	568.43
4.97000	-2147.24	153.29	75.40	-2161.59	145.20	110.51	-3316.22	354.05	161.88	-2848.17	375.49	-97.96	-1846.33	-10.70	-130.54	-1958.61	-17.49	23.85	-3635.66	233.53	1511.60	-1549.84	-4.84	386.37	-2011.97	3.54	1254.91	0.00	0.00	0.00	-1526.13	-37.57	1539.00	-1921.75	32.10	1546.78	-2433.96	-245.75	1627.55	-1877.92	155.68	1531.62	592.05	-16.50	78.85	1189.98	6.62	79.40	569.45
4.98000	-2121.21	153.53	85.85	-2125.83	143.77	123.05	-3310.29	353.91	162.71	-2843.03	375.20	-98.45	-1845.10	-12.24	-134.08	-1967.31	-17.90	22.03	-3626.63	232.47	1510.28	-1549.84	-4.84	386.37	-2030.70	1.46	1254.66	0.00	0.00	0.00	-1526.13	-37.57	1539.00	-1906.02	29.91	1547.39	-2424.41	-244.12	1627.60	-1872.10	156.18	1532.08	591.94	-16.74	78.52	1190.01	6.59	79.39	570.36
4.99000	-2105.01	152.53	93.68	-2117.65	144.81	129.74	-3304.31	353.76	163.54	-2837.86	374.90	-98.94	-1844.03	-13.81	-137.60	-1960.16	-17.78	23.15	-3617.52	231.40	1508.86	-1549.84	-4.84	386.37	-2026.97	0.60	1255.48	0.00	0.00	0.00	-1526.13	-37.57	1539.00	-1899.90	30.22	1546.73	-2414.82	-242.44	1627.64	-1866.29	156.69	1532.55	591.93	-16.73	78.73	1190.39	6.10	79.24	568.93
5.00000	-2087.86	151.26	102.23	-2098.26	143.58	138.63	-3298.30	353.61	164.36	-2832.66	374.60	-99.41	-1843.13	-15.41	-141.09	-1948.48	-17.15	25.11	-3608.31	230.33	1507.36	-1549.84	-4.84	386.37	-2012.99	-0.08	1256.35	0.00	0.00	0.00	-1526.13	-37.57	1539.00	-1880.17	29.54	1547.22	-2405.17	-240.71	1627.69	-1860.48	157.20	1533.01	593.30	-17.45	79.10	1190.46	6.24	79.27	568.64
5.01000	-2065.43	150.85	110.71	-2096.95	144.01	144.68	-3292.24	353.45	165.18	-2827.44	374.28	-99.86	-1842.38	-17.04	-144.56	-1957.21	-17.78	23.18	-3599.03	229.24	1505.76	-1549.84	-4.84	386.37	-2008.18	-2.33	1256.17	0.00	0.00	0.00	-1526.13	-37.57	1539.00	-1891.88	27.39	1548.58	-2395.47	-238.94	1627.74	-1854.67	157.72	1533.49	593.20	-16.90	78.77	1190.61	6.08	79.58	568.78
5.02000	-2052.23	149.13	117.40	-2102.95	141.96	147.23	-3286.15	353.28	166.00	-2822.19	373.96	-100.31	-1841.80	-18.69	-147.99	-1956.46	-19.15	22.48	-3589.65	228.14	1504.07	-1549.84	-4.84	386.37	-1999.20	-2.94	1256.89	0.00	0.00	0.00	-1526.13	-37.57	1539.00	-1891.50	28.28	1549.01	-2385.71	-237.12	1627.79	-1848.87	158.24	1533.97	593.19	-17.03	78.59	1190.29	6.21	79.30	569.14
5.03000	-2019.32	149.33	126.50	-2073.97	140.84	156.89	-3280.01	353.10	166.81	-2816.91	373.63	-100.74	-1841.36	-20.37	-151.39	-1946.41	-16.67	24.66	-3580.19	227.04	1502.28	-1549.84	-4.84	386.37	-2009.76	-5.42	1256.50	0.00	0.00	0.00	-1526.13	-37.57	1539.00	-1888.27	28.44	1549.85	-2375.91	-235.26	1627.85	-1843.07	158.78	1534.46	592.59	-17.50	78.55	1190.47	6.36	79.14	569.18
5.04000	-2021.35	148.56	130.32	-2068.27	140.01	160.49	-3273.83	352.92	167.62	-2811.61	373.29	-101.16	-1841.07	-22.07	-154.76	-1946.74	-17.52	24.38	-3570.65	225.93	1500.41	-1549.84	-4.84	386.37	-2009.87	-6.58	1256.84	0.00	0.00	0.00	-1526.13	-37.57	1539.00	-1874.99	26.87	1548.15	-2366.06	-233.35	1627.90	-1837.28	159.32	1534.95	592.39	-17.41	78.41	1190.68	6.41	79.09	569.02
5.05000	-2000.33	147.42	137.10	-2041.91	140.30	167.68	-3267.61	352.73	168.42	-2806.28	372.95	-101.56	-1840.92	-23.79	-158.08	-1959.00	-18.56	21.22	-3561.01	224.81	1498.44	-1549.84	-4.84	386.37	-2001.12	-6.79	1257.62	0.00	0.00	0.00	-1526.13	-37.57	1539.00	-1871.27	26.34	1549.33	-2356.15	-231.39	1627.96	-1831.50	159.87	1535.45	593.14	-17.38	78.84	1190.53	5.94	79.01	569.24
5.06000	-1982.70	147.91	143.32	-2032.75	141.75	171.14	-3261.35	352.53	169.22	-2800.93	372.60	-101.95	-1840.91	-25.53	-161.37	-1950.15	-18.12	23.40	-3551.29	223.67	1496.37	-1549.84	-4.84	386.37	-1993.49	-7.32	1259.02	0.00	0.00	0.00	-1526.13	-37.57	1539.00	-1883.04	25.91	1550.27	-2346.19	-229.38	1628.02	-1825.72	160.43	1535.95	591.70	-17.14	78.48	1189.45	6.40	79.05	568.17
5.07000	-1954.45	146.99	150.43	-2014.05	142.46	175.67	-3255.05	352.33	170.02	-2795.54	372.24	-102.33	-1841.04	-27.29	-164.61	-1956.45	-18.79	22.14	-3541.48	222.53	1494.21	-1549.84	-4.84	386.37	-1985.44	-8.03	1257.91	0.00	0.00	0.00	-1526.13	-37.57	1539.00	-1874.92	24.63	1550.55	-2336.18	-227.32	1628.08	-1819.94	161.00	1536.46	591.39	-17.36	78.22	1189.70	7.00	79.01	568.28
5.08000	-1949.58	147.24	153.20	-1997.93	140.24	181.25	-3248.71	352.12	170.82	-2790.13	371.87	-102.69	-1841.29	-29.07	-167.81	-1945.71	-18.09	24.82	-3531.58	221.38	1491.95	-1549.84	-4.84	386.37	-1983.16	-10.06	1258.36	0.00	0.00	0.00	-1526.13	-37.57	1539.00	-1862.21	24.23	1551.28	-2326.12	-225.21	1628.14	-1814.17	161.57	1536.98	592.40	-17.17	78.49	1189.68	6.25	79.02	569.05
5.09000	-1929.68	147.78	158.94	-1993.23	139.63	180.86	-3242.33	351.90	171.61	-2784.70	371.50	-103.04	-1841.67	-30.85	-170.95	-1945.07	-18.13	23.47	-3521.60	220.23	1489.60	-1549.84	-4.84	386.37	-1984.94	-10.80	1258.61	0.00	0.00	0.00	-1526.13	-37.57	1539.00	-1855.65	23.37	1551.33	-2316.01	-223.06	1628.21	-1808.40	162.16	1537.51	592.20	-17.09	78.53	1189.53	6.25	79.15	568.62
5.10000	-1908.62	147.91	164.42	-1950.05	141.19	191.19	-3235.91	351.68	172.39	-2779.23	371.12	-103.37	-1842.17	-32.65	-174.05	-1929.41	-18.57	26.58	-3511.52	219.06	1487.15	-1549.84	-4.84	386.37	-1979.50	-10.52	1258.68	0.00	0.00	0.00	-1526.13	-37.57	1539.00	-1873.18	23.55	1553.32	-2305.84	-220.86	1628.28	-1802.64	162.75	1538.03	593.49	-17.03	78.97	1190.38	6.51	79.06	568.74
5.11000	-1878.60	148.08	170.40	-1926.65	140.08	195.57	-3229.45	351.44	173.17	-2773.74	370.73	-103.69	-1842.79	-34.47	-177.09	-1925.23	-18.68	27.07	-3501.36	217.88	1484.60	-1549.84	-4.84	386.37	-1963.14	-11.00	1258.50	0.00	0.00	0.00	-1526.13	-37.57	1539.00	-1853.29	24.30	1552.46	-2295.63	-218.61	1628.35	-1796.89	163.35	1538.57	593.18	-16.59	79.00	1190.54	6.67	79.56	568.96
5.12000	-1850.00	148.27	176.98	-1882.58	139.50	202.81	-3222.94	351.21	173.95	-2768.23	370.33	-104.00	-1843.52	-36.29	-180.07	-1921.40	-18.80	27.32	-3491.11	216.69	1481.96	-1549.84	-4.84	386.37	-1954.38	-10.71	1257.93	0.00	0.00	0.00	-1526.13	-37.57	1539.00	-1838.21	22.74	1551.78	-2285.36	-216.30	1628.42	-1791.14	163.95	1539.11	592.12	-16.98	78.65	1189.99	6.25	79.14	567.95
5.13000	-1829.32	148.39	181.47	-1874.05	140.09	205.88	-3216.40	350.96	174.73	-2762.68	369.93	-104.29	-1844.35	-38.11	-182.99	-1917.91	-18.92	27.34	-3480.77	215.50	1479.21	-1549.84	-4.84	386.37	-1948.05	-12.07	1257.84	0.00	0.00	0.00	-1526.13	-37.57	1539.00	-1849.24	21.71	1551.69	-2275.04	-213.95	1628.49	-1785.40	164.57	1539.66	591.41	-17.13	78.56	1190.87	6.29	79.49	568.77
5.14000	-1820.10	147.95	184.35	-1837.03	140.29	210.89	-3209.81	350.71	175.50	-2757.11	369.52	-104.57	-1845.29	-39.95	-185.85	-1914.74	-19.04	27.14	-3470.34	214.29	1476.37	-1549.84	-4.84	386.37	-1942.49	-12.36	1258.06	0.00	0.00	0.00	-1526.13	-37.57	1539.00	-1853.35	23.87	1552.98	-2264.66	-211.55	1628.57	-1779.66	165.19	1540.21	591.78	-17.45	78.35	1190.56	6.07	79.28	568.96
5.15000	-1781.04	148.67	192.04	-1804.34	140.19	217.10	-3203.19	350.45	176.26	-2751.51	369.10	-104.83	-1846.33	-41.78	-188.65	-1911.89	-19.16	26.72	-3459.82	213.07	1473.43	-1549.84	-4.84	386.37	-1942.18	-12.36	1258.13	0.00	0.00	0.00	-1526.13	-37.57	1539.00	-1837.65	23.59	1553.00	-2254.24	-209.10	1628.64	-1773.93	165.83	1540.77	593.01	-16.92	78.79	1190.02	5.76	78.83	568.71
5.16000	-1759.39	147.81	197.18	-1792.81	139.69	219.25	-3196.52	350.18	177.02	-2745.89	368.67	-105.07	-1847.46	-43.62	-191.38	-1909.35	-19.28	26.10	-3449.22	211.85	1470.39	-1549.84	-4.84	386.37	-1945.59	-12.57	1257.44	0.00	0.00	0.00	-1526.13	-37.57	1539.00	-1846.58	22.09	1552.43	-2243.76	-206.60	1628.72	-1768.20	166.47	1541.34	592.30	-16.68	78.71	1189.23	5.93	78.82	568.06
5.17000	-1732.33	148.07	203.30	-1767.30	138.51	222.92	-3189.82	349.90	177.78	-2740.23	368.24	-105.30	-1848.68	-45.46	-194.04	-1907.10	-19.41	25.28	-3438.52	210.61	1467.25	-1549.84	-4.84	386.37	-1938.30	-13.38	1257.46	0.00	0.00	0.00	-1526.13	-37.57	1539.00	-1835.91	22.07	1552.28	-2233.23	-204.05	1628.80	-1762.48	167.11	1541.91	592.81	-16.78	78.66	1188.63	6.53	78.61	567.43
5.18000	-1702.50	148.04	209.83	-1754.84	137.30	224.92	-3183.07	349.62	178.53	-2734.56	367.80	-105.52	-1849.99	-47.30	-196.62	-1905.15	-19.54	24.27	-3427.73	209.37	1464.01	-1549.84	-4.84	386.37	-1933.78	-12.79	1257.28	0.00	0.00	0.00	-1526.13	-37.57	1539.00	-1834.58	22.24	1552.05	-2222.64	-201.44	1628.89	-1756.77	167.77	1542.49	592.16	-17.01	78.32	1188.95	5.85	78.82	567.80
5.19000	-1679.63	145.03	225.70	-1734.15	138.53	229.01	-3176.28	349.33	179.28	-2728.85	367.36	-105.72	-1851.38	-49.14	-199.13	-1903.47	-19.66	23.08	-3416.85	208.12	1460.67	-1549.84	-4.84	386.37	-1935.79	-13.51	1256.64	0.00	0.00	0.00	-1526.13	-37.57	1539.00	-1823.56	21.86	1551.46	-2212.00	-198.79	1628.97	-1751.06	168.44	1543.07	592.31	-17.10	78.52	1188.96	5.75	78.86	567.01
5.20000	-1660.67	144.52	229.62	-1685.81	136.29	235.55	-3169.45	349.04	180.02	-2723.11	366.90	-105.91	-1852.85	-50.97	-201.56	-1902.07	-19.80	21.73	-3405.88	206.85	1457.23	-1549.84	-4.84	386.37	-1933.87	-12.67	1256.83	0.00	0.00	0.00	-1526.13	-37.57	1539.00	-1826.94	21.76	1551.56	-2201.31	-196.08	1629.06	-1745.36	169.11	1543.66	592.31	-17.32	78.36	1189.64	6.05	79.28	566.92
5.21000	-1636.22	144.38	235.05	-1681.60	136.38	245.21	-3162.58	348.74	180.76	-2717.35	366.44	-106.08	-1854.39	-52.79	-203.91	-1900.92	-19.93	20.21	-3394.82	205.58	1453.68	-1549.84	-4.84	386.37	-1937.77	-13.72	1256.48	0.00	0.00	0.00	-1526.13	-37.57	1539.00	-1805.36	22.53	1550.59	-2190.57	-193.33	1629.15	-1739.66	169.80	1544.26	591.14	-17.23	78.17	1190.00	6.44	79.16	568.43
5.22000	-1615.98	144.96	239.19	-1652.64	136.25	250.22	-3155.67	348.43	181.49	-2711.57	365.97	-106.23	-1856.00	-54.61	-206.17	-1900.02	-20.06	18.54	-3383.66	204.30	1450.03	-1549.84	-4.84	386.37	-1925.94	-13.66	1256.27	0.00	0.00	0.00	-1526.13	-37.57	1539.00	-1808.28	22.38	1549.39	-2179.77	-190.52	1629.24	-1733.97	170.49	1544.86	591.61	-17.43	78.01	1189.76	5.64	78.90	569.19
5.23000	-1580.74	145.55	245.19	-1640.69	133.33	251.87	-3148.72	348.11	182.22	-2705.75	365.50	-106.37	-1857.67	-56.41	-208.35	-1899.37	-20.20	16.73	-3372.42	203.01	1446.28	-1549.84	-4.84	386.37	-1924.99	-14.08	1255.99	0.00	0.00	0.00	-1526.13	-37.57	1539.00	-1793.06	23.40	1549.09	-2168.92	-187.66	1629.34	-1728.29	171.19	1545.47	591.89	-16.80	78.47	1189.94	5.13	78.82	569.35
5.24000	-1564.94	145.80	248.46	-1630.18	134.60	252.28	-3141.72	347.78	182.95	-2699.91	365.01	-106.49	-1859.41	-58.21	-210.44	-1898.95	-20.33	14.78	-3361.08	201.70	1442.42	-1549.84	-4.84	386.37	-1914.94	-14.26	1255.79	0.00	0.00	0.00	-1526.13	-37.57	1539.00	-1799.80	23.23	1547.33	-2158.01	-184.74	1629.43	-1722.62	171.90	1546.09	656.94	-16.83	99.02	1189.57	5.73	79.17	568.90
5.25000	-1544.98	145.39	252.01	-1570.86	135.32	260.76	-3134.69	347.45	183.67	-2694.04	364.52	-106.60	-1861.19	-59.99	-212.44	-1898.75	-20.47	12.71	-3349.65	200.39	1438.46	-1549.84	-4.84	386.37	-1910.87	-13.97	1255.69	0.00	0.00	0.00	-1526.13	-37.57	1539.00	-1786.53	23.70	1547.65	-2147.05	-181.78	1629.53	-1716.95	172.61	1546.71	612.36	-16.97	85.05	1190.26	6.82	79.35	568.17
5.26000	-1523.84	145.08	255.13	-1560.99	135.38	253.03	-3127.62	347.11	184.38	-2688.14	364.03	-106.69	-1863.03	-61.76	-214.34	-1898.76	-20.61	10.52	-3338.13	199.07	1434.40	-1549.84	-4.84	386.37	-1914.41	-13.27	1255.68	0.00	0.00	0.00	-1526.13	-37.57	1539.00	-1785.61	23.13	1546.89	-2136.04	-178.76	1629.63	-1711.28	173.34	1547.34	592.87	-17.11	78.56	1190.09	6.63	79.18	568.25
5.27000	-1503.38	143.60	257.70	-1528.60	133.07	256.74	-3120.50	346.77	185.09	-2682.21	363.52	-106.76	-1864.92	-63.51	-216.15	-1898.97	-20.76	8.23	-3326.52	197.74	1430.23	-1549.84	-4.84	386.37	-1917.51	-13.54	1255.35	0.00	0.00	0.00	-1526.13	-37.57	1539.00	-1772.93	24.22	1545.24	-2124.97	-175.69	1629.74	-1705.63	174.08	1547.97	591.49	-17.72	78.26	1189.94	5.79	79.25	568.12
5.28000	-1481.89	143.34	260.22	-1496.92	132.63	257.89	-3113.34	346.41	185.80	-2676.26	363.01	-106.82	-1866.85	-65.24	-217.86	-1899.38	-20.90	5.84	-3314.81	196.40	1425.95	-1549.84	-4.84	386.37	-1905.95	-12.43	1255.46	0.00	0.00	0.00	-1526.13	-37.57	1539.00	-1765.75	26.01	1544.47	-2113.85	-172.56	1629.84	-1699.98	174.82	1548.61	592.18	-17.08	78.46	1189.27	6.63	79.13	567.15
5.29000	-1456.83	140.07	262.68	-1472.90	132.79	258.96	-3106.15	346.05	186.50	-2670.28	362.49	-106.86	-1868.81	-66.95	-219.46	-1899.98	-21.05	3.36	-3303.01	195.05	1421.57	-1549.84	-4.84	386.37	-1897.15	-12.89	1254.98	0.00	0.00	0.00	-1526.13	-37.57	1539.00	-1783.86	24.70	1544.67	-2102.68	-169.38	1629.95	-1694.34	175.58	1549.26	591.87	-17.10	78.45	1190.05	6.80	79.53	568.14
5.30000	-1442.74	138.39	261.91	-1454.92	133.46	259.71	-3098.91	345.69	187.20	-2664.27	361.96	-106.88	-1870.81	-68.64	-220.96	-1900.75	-21.19	0.79	-3291.12	193.68	1417.08	-1549.84	-4.84	386.37	-1885.29	-12.01	1255.09	0.00	0.00	0.00	-1526.13	-37.57	1539.00	-1777.20	24.94	1545.03	-2091.45	-166.15	1630.06	-1688.70	176.34	1549.91	592.14	-16.75	78.49	1190.18	5.94	79.45	569.04
5.31000	-1421.13	137.36	261.52	-1441.38	134.50	259.91	-3091.63	345.31	187.89	-2658.24	361.43	-106.89	-1872.84	-70.31	-222.36	-1901.68	-21.34	-1.84	-3279.13	192.31	1412.49	-1549.84	-4.84	386.37	-1879.58	-11.52	1254.71	0.00	0.00	0.00	-1526.13	-37.57	1539.00	-1770.53	27.44	1542.99	-2080.16	-162.86	1630.17	-1683.07	177.11	1550.57	593.42	-17.22	78.68	1189.89	6.17	79.25	567.78
5.32000	-1404.72	136.06	258.22	-1430.67	135.81	259.34	-3084.31	344.93	188.57	-2652.18	360.89	-106.88	-1874.89	-71.95	-223.64	-1902.77	-21.50	-4.54	-3267.05	190.93	1407.79	-1549.84	-4.84	386.37	-1884.91	-11.53	1255.01	0.00	0.00	0.00	-1526.13	-37.57	1539.00	-1759.12	25.69	1542.13	-2068.82	-159.52	1630.28	-1677.45	177.89	1551.24	592.64	-16.78	78.62	1189.28	6.38	79.38	568.14
5.33000	-1387.88	136.45	254.05	-1421.19	137.25	257.77	-3076.95	344.54	189.25	-2646.08	360.34	-106.85	-1876.97	-73.57	-224.81	-1904.00	-21.65	-7.28	-3254.88	189.54	1402.97	-1549.84	-4.84	386.37	-1875.73	-11.16	1255.17	0.00	0.00	0.00	-1526.13	-37.57	1539.00	-1746.75	26.49	1541.96	-2057.43	-156.12	1630.40	-1671.84	178.68	1551.91	592.43	-16.91	78.85	1189.29	5.88	79.01	567.30
5.34000	-1368.95	141.69	252.13	-1411.33	138.72	254.97	-3069.55	344.15	189.93	-2639.97	359.79	-106.81	-1879.06	-75.15	-225.86	-1905.38	-21.80	-10.08	-3242.61	188.14	1398.05	-1549.84	-4.84	386.37	-1870.20	-11.08	1254.89	0.00	0.00	0.00	-1526.13	-37.57	1539.00	-1744.20	28.65	1540.86	-2045.98	-152.67	1630.52	-1666.23	179.48	1552.59	591.22	-16.54	78.22	1189.50	5.67	78.88	569.53
5.35000	-1354.54	141.18	246.19	-1399.48	140.10	250.72	-3062.10	343.74	190.60	-2633.82	359.23	-106.75	-1881.16	-76.71	-226.79	-1906.88	-21.96	-12.91	-3230.25	186.73	1393.02	-1549.84	-4.84	386.37	-1868.61	-11.13	1253.97	0.00	0.00	0.00	-1526.13	-37.57	1539.00	-1742.54	26.73	1540.30	-2034.48	-149.17	1630.64	-1660.63	180.29	1553.27	592.61	-16.38	78.67	1189.86	5.29	79.04	569.64
5.36000	-1336.33	141.09	241.51	-1384.06	141.26	244.80	-3054.62	343.33	191.26	-2627.65	358.66	-106.67	-1883.27	-78.24	-227.61	-1908.49	-22.12	-15.76	-3217.79	185.31	1387.89	-1549.84	-4.84	386.37	-1874.96	-10.78	1253.03	0.00	0.00	0.00	-1526.13	-37.57	1539.00	-1751.50	28.99	1539.97	-2022.92	-145.61	1630.76	-1655.04	181.11	1553.97	592.69	-16.88	78.65	1190.77	6.07	79.70	568.70
5.37000	-1322.71	141.34	235.42	-1367.12	142.46	239.36	-3047.10	342.92	191.92	-2621.45	358.08	-106.57	-1885.38	-79.73	-228.30	-1910.22	-22.28	-18.64	-3205.24	183.87	1382.64	-1549.84	-4.84	386.37	-1864.93	-11.28	1253.03	0.00	0.00	0.00	-1526.13	-37.57	1539.00	-1747.14	27.60	1540.27	-2011.31	-141.99	1630.89	-1649.46	181.94	1554.66	592.15	-16.84	78.57	1190.18	6.16	79.19	569.30
5.38000	-1312.30	142.22	229.05	-1354.10	143.37	234.23	-3039.53	342.49	192.57	-2615.22	357.50	-106.45	-1887.49	-81.18	-228.86	-1912.04	-22.44	-21.52	-3192.59	182.43	1377.28	-1549.84	-4.84	386.37	-1849.36	-9.69	1253.27	0.00	0.00	0.00	-1526.13	-37.57	1539.00	-1754.70	28.12	1540.17	-1999.64	-138.32	1631.01	-1643.88	182.77	1555.37	592.38	-17.13	78.44	1190.56	6.07	79.15	569.36
5.39000	-1298.44	141.62	223.52	-1343.44	141.43	227.60	-3031.92	342.06	193.22	-2608.96	356.91	-106.32	-1889.60	-82.60	-229.30	-1913.95	-22.60	-24.40	-3179.84	180.98	1371.80	-1549.84	-4.84	386.37	-1859.47	-8.86	1252.04	0.00	0.00	0.00	-1526.13	-37.57	1539.00	-1726.25	31.00	1538.76	-1987.91	-134.59	1631.14	-1638.31	183.62	1556.08	591.86	-16.94	78.36	1190.18	5.97	79.22	568.19
5.40000	-1286.20	142.63	217.64	-1329.56	145.92	223.24	-3024.27	341.62	193.86	-2602.68	356.31	-106.17	-1891.70	-83.98	-229.60	-1915.95	-22.76	-27.27	-3167.00	179.52	1366.22	-1549.84	-4.84	386.37	-1845.90	-8.95	1252.04	0.00	0.00	0.00	-1526.13	-37.57	1539.00	-1712.46	31.84	1538.10	-1976.13	-130.80	1631.28	-1632.75	184.48	1556.79	591.96	-16.67	78.45	1189.91	6.12	79.43	568.19
5.41000	-1276.46	144.03	210.64	-1319.22	146.07	216.79	-3016.59	341.17	194.50	-2596.36	355.71	-106.00	-1893.78	-85.32	-229.77	-1918.01	-22.93	-30.12	-3154.06	178.04	1360.53	-1549.84	-4.84	386.37	-1834.11	-6.35	1251.87	0.00	0.00	0.00	-1526.13	-37.57	1539.00	-1704.19	32.25	1538.52	-1964.30	-126.96	1631.41	-1627.20	185.34	1557.52	592.48	-17.11	78.60	1190.34	5.73	79.28	568.07
5.42000	-1266.52	145.33	203.92	-1308.98	148.07	211.25	-3008.85	340.72	195.13	-2590.02	355.10	-105.81	-1895.84	-86.61	-229.80	-1920.13	-23.10	-32.95	-3141.03	176.56	1354.72	-1549.84	-4.84	386.37	-1824.75	-6.40	1251.09	0.00	0.00	0.00	-1526.13	-37.57	1539.00	-1727.89	32.75	1538.24	-1952.40	-123.06	1631.55	-1621.65	186.22	1558.25	591.99	-16.53	78.54	1190.18	6.10	79.32	568.04
5.43000	-1258.05	147.13	197.12	-1299.66	149.48	204.76	-3001.08	340.26	195.75	-2583.65	354.48	-105.61	-1897.88	-87.87	-229.69	-1922.31	-23.27	-35.74	-3127.90	175.07	1348.80	-1549.84	-4.84	386.37	-1824.71	-5.66	1250.40	0.00	0.00	0.00	-1526.13	-37.57	1539.00	-1706.82	34.52	1537.63	-1940.46	-119.11	1631.69	-1616.12	187.10	1558.98	592.93	-16.33	78.70	1189.58	5.68	79.11	568.86
5.44000	-1250.10	149.35	189.90	-1292.23	150.75	198.13	-2993.27	339.79	196.37	-2577.26	353.85	-105.38	-1899.89	-89.07	-229.44	-1924.52	-23.44	-38.49	-3114.67	173.56	1342.76	-1549.84	-4.84	386.37	-1821.34	-5.24	1249.54	0.00	0.00	0.00	-1526.13	-37.57	1539.00	-1686.56	35.62	1536.74	-1928.45	-115.10	1631.83	-1610.59	188.00	1559.73	592.54	-17.51	78.32	1189.39	5.74	79.17	567.95
5.45000	-1240.46	150.91	183.11	-1284.72	151.70	191.06	-2985.42	339.32	196.99	-2570.83	353.22	-105.14	-1901.87	-90.23	-229.04	-1926.77	-23.61	-41.18	-3101.35	172.05	1336.61	-1549.84	-4.84	386.37	-1813.23	-4.04	1248.63	0.00	0.00	0.00	-1526.13	-37.57	1539.00	-1699.92	36.20	1537.15	-1916.39	-111.03	1631.97	-1605.07	188.90	1560.48	591.81	-17.29	78.29	1189.94	5.83	79.34	568.09
5.46000	-1237.72	152.45	174.64	-1266.97	152.49	182.39	-2977.52	338.84	197.59	-2564.38	352.58	-104.88	-1903.82	-91.35	-228.50	-1929.04	-23.78	-43.81	-3087.93	170.53	1330.35	-1549.84	-4.84	386.37	-1796.75	-2.14	1247.72	0.00	0.00	0.00	-1526.13	-37.57	1539.00	-1675.99	38.53	1535.94	-1904.28	-106.90	1632.12	-1599.56	189.82	1561.23	591.51	-17.37	78.22	1189.89	6.28	78.98	568.68
5.47000	-1228.88	154.09	167.29	-1269.25	153.62	173.91	-2969.59	338.35	198.20	-2557.90	351.93	-104.60	-1905.72	-92.41	-227.81	-1931.33	-23.96	-46.36	-3074.41	168.99	1323.97	-1549.84	-4.84	386.37	-1801.39	-1.38	1247.14	0.00	0.00	0.00	-1526.13	-37.57	1539.00	-1675.75	37.62	1535.74	-1892.10	-102.71	1632.27	-1594.05	190.74	1561.99	592.56	-17.27	78.32	1189.44	5.66	78.86	568.93
5.48000	-1225.82	155.07	158.52	-1272.03	153.22	166.98	-2961.61	337.85	198.79	-2551.39	351.28	-104.30	-1907.58	-93.41	-226.96	-1933.62	-24.14	-48.84	-3060.79	167.44	1317.47	-1549.84	-4.84	386.37	-1805.41	-0.72	1245.25	0.00	0.00	0.00	-1526.13	-37.57	1539.00	-1672.01	39.98	1534.71	-1879.87	-98.47	1632.42	-1588.56	191.68	1562.76	591.61	-16.85	78.32	1190.25	6.57	79.46	568.51
5.49000	-1218.85	155.49	150.36	-1266.26	152.63	159.61	-2953.59	337.35	199.38	-2544.85	350.62	-103.98	-1909.39	-94.37	-225.96	-1935.90	-24.32	-51.22	-3047.08	165.89	1310.86	-1549.84	-4.84	386.37	-1813.58	0.31	1244.02	0.00	0.00	0.00	-1526.13	-37.57	1539.00	-1669.46	42.40	1534.64	-1867.59	-94.16	1632.57	-1583.07	192.62	1563.54	591.59	-16.91	78.23	1191.26	6.41	79.54	568.21
5.50000	-1218.33	154.34	141.05	-1263.83	153.33	151.16	-2945.53	336.84	199.96	-2538.29	349.95	-103.64	-1911.15	-95.27	-224.80	-1938.16	-24.50	-53.51	-3033.26	164.32	1304.13	-1549.84	-4.84	386.37	-1804.83	1.23	1242.77	0.00	0.00	0.00	-1526.13	-37.57	1539.00	-1667.71	43.17	1533.99	-1855.25	-89.80	1632.73	-1577.59	193.58	1564.32	592.58	-16.66	78.55	1190.57	6.34	79.31	568.43
5.51000	-1216.28	153.38	131.99	-1261.08	152.17	142.74	-2937.43	336.32	200.54	-2531.69	349.28	-103.29	-1912.85	-96.11	-223.48	-1940.41	-24.68	-55.69	-3019.35	162.74	1297.29	-1549.84	-4.84	386.37	-1781.18	1.65	1241.07	0.00	0.00	0.00	-1526.13	-37.57	1539.00	-1655.07	45.69	1531.92	-1842.85	-85.38	1632.89	-1572.12	194.54	1565.11	592.60	-17.22	78.77	1190.49	6.14	79.06	568.18
5.52000	-1213.92	151.75	122.62	-1255.70	151.30	135.30	-2929.29	335.79	201.11	-2525.07	348.60	-102.91	-1914.49	-96.89	-222.00	-1942.61	-24.86	-57.75	-3005.34	161.16	1290.33	-1549.84	-4.84	386.37	-1773.47	2.47	1240.02	0.00	0.00	0.00	-1526.13	-37.57	1539.00	-1654.90	48.10	1531.32	-1830.39	-80.90	1633.05	-1566.66	195.52	1565.90	591.23	-16.85	78.32	1189.92	5.98	78.73	568.39
5.53000	-1214.98	148.72	112.87	-1252.79	151.83	127.19	-2921.11	335.26	201.68	-2518.42	347.91	-102.51	-1916.06	-97.61	-220.34	-1944.78	-25.05	-59.69	-2991.23	159.56	1283.24	-1549.84	-4.84	386.37	-1766.97	4.37	1238.49	0.00	0.00	0.00	-1526.13	-37.57	1539.00	-1648.55	50.63	1529.27	-1817.88	-76.36	1633.21	-1561.21	196.50	1566.70	591.22	-17.17	78.44	1189.54	6.39	79.11	568.92
5.54000	-1214.72	145.77	102.94	-1258.37	148.93	116.66	-2912.89	334.72	202.24	-2511.74	347.21	-102.10	-1917.56	-98.26	-218.53	-1946.89	-25.24	-61.49	-2977.02	157.95	1276.04	-1549.84	-4.84	386.37	-1767.38	5.14	1236.54	0.00	0.00	0.00	-1526.13	-37.57	1539.00	-1635.97	52.49	1527.53	-1805.31	-71.77	1633.38	-1555.76	197.50	1567.51	594.53	-17.10	79.18	1189.23	6.68	79.10	568.93
5.55000	-1213.98	143.33	93.14	-1254.16	147.73	108.66	-2904.62	334.17	202.79	-2505.04	346.51	-101.66	-1918.98	-98.86	-216.53	-1948.94	-25.43	-63.15	-2962.71	156.33	1268.72	-1549.84	-4.84	386.37	-1754.15	6.15	1234.63	0.00	0.00	0.00	-1526.13	-37.57	1539.00	-1624.08	54.96	1526.00	-1792.68	-67.11	1633.54	-1550.33	198.50	1568.32	593.72	-17.25	78.65	1189.59	6.60	79.18	568.96
5.56000	-1216.62	140.68	82.43	-1263.01	145.49	97.82	-2896.32	333.62	203.33	-2498.30	345.80	-101.20	-1920.32	-99.38	-214.37	-1950.91	-25.62	-64.66	-2948.30	154.70	1261.28	-1549.84	-4.84	386.37	-1742.25	7.81	1233.60	0.00	0.00	0.00	-1526.13	-37.57	1539.00	-1620.41	58.41	1524.89	-1779.99	-62.39	1633.72	-1544.90	199.52	1569.15	593.09	-17.25	78.63	1189.88	6.09	79.41	568.50
5.57000	-1219.69	138.48	71.68	-1256.54	144.98	89.34	-2887.97	333.05	203.87	-2491.54	345.09	-100.73	-1921.59	-99.84	-212.03	-1952.80	-25.81	-66.00	-2933.79	153.06	1253.73	-1549.84	-4.84	386.37	-1740.23	10.38	1231.82	0.00	0.00	0.00	-1526.13	-37.57	1539.00	-1617.62	61.48	1523.21	-1767.25	-57.61	1633.89	-1539.48	200.55	1569.97	592.83	-17.36	78.86	1190.67	6.32	79.76	567.61
5.58000	-1221.96	137.36	61.42	-1262.75	141.30	79.49	-2879.58	332.49	204.40	-2484.75	344.36	-100.23	-1922.76	-100.23	-209.50	-1954.61	-26.00	-67.18	-2919.18	151.40	1246.04	-1549.84	-4.84	386.37	-1728.43	11.39	1230.29	0.00	0.00	0.00	-1526.13	-37.57	1539.00	-1600.64	62.95	1521.08	-1754.45	-52.77	1634.06	-1534.08	201.58	1570.81	592.59	-17.36	78.78	1189.09	5.80	79.24	569.12
5.59000	-1225.74	136.21	51.10	-1267.08	140.82	69.50	-2871.15	331.91	204.93	-2477.93	343.63	-99.71	-1923.84	-100.55	-206.80	-1956.31	-26.20	-68.17	-2904.46	149.74	1238.24	-1549.84	-4.84	386.37	-1722.98	12.20	1228.02	0.00	0.00	0.00	-1526.13	-37.57	1539.00	-1599.50	65.43	1518.70	-1741.59	-47.87	1634.24	-1528.68	202.63	1571.65	592.66	-17.61	78.51	1189.53	5.73	79.37	568.68
5.60000	-1228.28	133.94	41.18	-1269.82	140.21	60.81	-2862.68	331.33	205.45	-2471.08	342.90	-99.17	-1924.82	-100.80	-203.91	-1957.90	-26.39	-68.98	-2889.65	148.07	1230.32	-1549.84	-4.84	386.37	-1728.12	13.67	1226.44	0.00	0.00	0.00	-1526.13	-37.57	1539.00	-1590.05	68.92	1516.73	-1728.67	-42.90	1634.42	-1523.29	203.69	1572.50	591.70	-17.68	78.51	1189.13	6.36	79.11	567.67
5.61000	-1231.53	127.57	33.31	-1277.42	137.10	50.92	-2854.17	330.73	205.96	-2464.20	342.15	-98.61	-1925.70	-100.97	-200.83	-1959.37	-26.59	-69.58	-2874.74	146.38	1222.27	-1549.84	-4.84	386.37	-1718.48	17.21	1224.50	0.00	0.00	0.00	-1526.13	-37.57	1539.00	-1596.15	72.44	1514.80	-1715.70	-37.88	1634.61	-1517.91	204.76	1573.35	591.68	-17.82	78.21	1190.57	5.91	79.25	568.34
5.62000	-1237.57	120.78	31.39	-1277.12	132.88	48.11	-2845.61	330.14	206.47	-2457.29	341.40	-98.03	-1926.48	-101.06	-197.57	-1960.71	-26.79	-69.99	-2859.72	144.69	1214.10	-1549.84	-4.84	386.37	-1709.26	19.35	1222.69	0.00	0.00	0.00	-1526.13	-37.57	1539.00	-1568.75	75.32	1512.10	-1702.66	-32.79	1634.79	-1512.54	205.84	1574.21	591.27	-17.73	78.20	1190.12	5.80	78.93	568.52
5.63000	-1241.37	117.38	31.21	-1284.07	127.48	47.08	-2837.02	329.53	206.97	-2450.36	340.65	-97.43	-1927.14	-101.08	-194.11	-1961.91	-27.00	-70.18	-2844.61	142.98	1205.81	-1549.84	-4.84	386.37	-1695.53	21.25	1220.86	0.00	0.00	0.00	-1526.13	-37.57	1539.00	-1568.57	80.32	1510.50	-1689.57	-27.65	1634.98	-1507.18	206.93	1575.08	591.67	-17.89	78.27	1189.78	6.88	79.34	568.20
5.64000	-1240.56	119.49	34.00	-1280.51	128.62	48.78	-2828.38	328.92	207.46	-2443.39	339.88	-96.81	-1927.69	-101.01	-190.45	-1962.97	-27.20	-70.14	-2829.39	141.26	1197.40	-1549.84	-4.84	386.37	-1679.61	24.18	1219.56	0.00	0.00	0.00	-1526.13	-37.57	1539.00	-1558.25	83.18	1508.28	-1676.42	-22.44	1635.17	-1501.83	208.03	1575.95	563.97	-16.51	71.16	1189.47	6.93	79.28	569.10
5.65000	-1242.37	120.18	35.77	-1284.10	127.76	48.02	-2819.70	328.30	207.95	-2436.40	339.11	-96.17	-1928.12	-100.87	-186.60	-1963.86	-27.40	-69.87	-2814.07	139.53	1188.86	-1549.84	-4.84	386.37	-1669.31	26.00	1217.61	0.00	0.00	0.00	-1526.13	-37.57	1539.00	-1547.95	86.02	1505.99	-1663.22	-17.16	1635.37	-1496.49	209.14	1576.83	583.52	-17.05	76.27	1189.56	6.46	79.13	568.16
5.66000	-1241.63	119.67	37.10	-1291.42	129.25	47.28	-2810.98	327.67	208.42	-2429.38	338.33	-95.50	-1928.43	-100.64	-182.54	-1964.59	-27.61	-69.36	-2798.64	137.79	1180.19	-1549.84	-4.84	386.37	-1669.27	28.29	1216.00	0.00	0.00	0.00	-1526.13	-37.57	1539.00	-1537.74	90.90	1503.83	-1649.95	-11.83	1635.57	-1491.16	210.26	1577.72	591.01	-17.26	78.11	1189.72	6.35	79.10	568.76
5.67000	-1244.12	118.90	36.77	-1286.69	127.82	48.56	-2802.22	327.04	208.90	-2422.33	337.55	-94.82	-1928.61	-100.33	-178.28	-1965.14	-27.82	-68.59	-2783.12	136.04	1171.40	-1549.84	-4.84	386.37	-1659.92	31.22	1214.36	0.00	0.00	0.00	-1526.12	-37.56	1539.00	-1530.42	93.89	1501.99	-1636.62	-6.43	1635.76	-1485.84	211.40	1578.61	591.86	-16.99	78.25	1189.85	6.55	79.33	569.07
5.68000	-1243.91	119.28	36.96	-1288.70	128.25	47.74	-2793.42	326.39	209.36	-2415.25	336.76	-94.11	-1928.66	-99.93	-173.82	-1965.51	-28.03	-67.57	-2767.49	134.28	1162.49	-1549.84	-4.84	386.37	-1643.43	34.77	1212.88	0.00	0.00	0.00	-1515.55	-32.60	1537.54	-1522.81	97.69	1500.46	-1623.24	-0.97	1635.97	-1480.53	212.54	1579.52	592.01	-17.09	78.38	1189.59	5.92	79.19	568.58
5.69000	-1249.60	117.65	35.01	-1286.73	127.43	47.93	-2784.58	325.74	209.82	-2408.15	335.96	-93.38	-1928.57	-99.44	-169.15	-1965.68	-28.24	-66.28	-2751.75	132.51	1153.44	-1549.84	-4.84	386.37	-1625.95	37.93	1223.18	0.00	0.00	0.00	-1504.85	-27.50	1536.22	-1501.70	102.76	1497.76	-1609.79	4.56	1636.17	-1475.23	213.69	1580.42	591.77	-17.37	78.52	1189.69	6.08	79.17	568.17
5.70000	-1245.53	118.10	35.31	-1291.19	126.90	46.76	-2775.69	325.09	210.27	-2401.01	335.16	-92.63	-1928.35	-98.87	-164.26	-1965.64	-28.45	-64.71	-2735.92	130.72	1144.27	-1549.84	-4.84	386.37	-1615.80	40.62	1224.41	0.00	0.00	0.00	-1493.53	-22.80	1534.96	-1492.70	107.30	1495.70	-1596.29	10.14	1636.38	-1469.94	214.86	1581.34	591.73	-17.72	78.50	1189.35	6.26	79.00	568.26
5.71000	-1244.99	119.60	35.24	-1291.48	126.74	45.85	-2766.77	324.42	210.71	-2393.84	334.34	-91.86	-1927.97	-98.20	-159.16	-1965.39	-28.67	-62.85	-2719.98	128.93	1134.98	-1549.84	-4.84	386.37	-1608.89	44.53	1224.25	0.00	0.00	0.00	-1481.64	-18.02	1533.72	-1481.61	111.67	1493.67	-1582.73	15.80	1636.59	-1464.65	216.04	1582.26	592.16	-16.87	78.66	1189.25	6.20	79.22	567.62
5.72000	-1243.41	117.31	35.33	-1297.90	124.61	43.46	-2757.80	323.75	211.15	-2386.65	333.53	-91.06	-1927.45	-97.43	-153.85	-1964.92	-28.88	-60.70	-2703.93	127.12	1125.55	-1549.84	-4.84	386.37	-1598.15	47.32	1224.27	0.00	0.00	0.00	-1469.34	-13.83	1532.58	-1458.83	115.83	1491.82	-1569.11	21.51	1636.80	-1459.38	217.23	1583.19	591.09	-17.50	78.07	1190.30	5.74	79.33	568.69
5.73000	-1249.49	114.99	33.33	-1290.50	124.86	45.92	-2748.79	323.07	211.57	-2379.43	332.70	-90.24	-1926.77	-96.58	-148.31	-1964.21	-29.10	-58.24	-2687.78	125.30	1116.00	-1549.84	-4.84	386.37	-1589.97	50.74	1224.56	0.00	0.00	0.00	-1457.52	-8.98	1531.75	-1452.32	120.85	1490.70	-1556.86	27.74	1636.71	-1454.12	218.43	1584.12	593.01	-16.88	78.61	1190.50	6.13	79.06	568.72
5.74000	-1244.37	117.62	35.36	-1288.45	126.13	46.24	-2739.74	322.39	211.99	-2372.18	331.87	-89.40	-1925.94	-95.62	-142.56	-1963.26	-29.32	-55.47	-2671.53	123.47	1106.32	-1549.84	-4.84	386.37	-1579.62	53.90	1225.21	0.00	0.00	0.00	-1445.34	-4.70	1530.82	-1439.18	125.10	1489.22	-1543.56	32.06	1636.72	-1448.87	219.64	1585.06	592.65	-16.82	78.62	1190.14	6.45	79.22	567.89
5.75000	-1243.30	117.23	35.69	-1291.02	126.50	46.02	-2730.65	321.70	212.41	-2364.89	331.03	-88.54	-1924.94	-94.57	-136.57	-1962.05	-29.54	-52.38	-2655.17	121.63	1096.51	-1549.84	-4.84	386.37	-1569.01	57.57	1225.75	0.00	0.00	0.00	-1434.14	0.95	1530.11	-1428.24	130.59	1486.54	-1531.37	38.07	1636.83	-1443.64	220.86	1586.01	592.24	-17.54	78.54	1190.68	5.81	78.93	568.45
5.76000	-1249.74	115.01	34.51	-1286.46	126.00	46.81	-2721.52	320.99	212.81	-2357.58	330.18	-87.66	-1923.78	-93.42	-130.36	-1960.58	-29.76	-48.95	-2638.71	119.78	1086.57	-1549.84	-4.84	386.37	-1563.14	61.04	1226.24	0.00	0.00	0.00	-1423.35	6.71	1529.46	-1414.08	134.12	1485.84	-1518.20	42.71	1637.12	-1438.41	222.09	1586.97	592.32	-16.83	78.58	1190.27	6.47	79.33	567.99
5.77000	-1247.64	114.53	35.45	-1292.55	126.34	45.35	-2712.34	320.29	213.21	-2350.25	329.33	-86.75	-1922.45	-92.16	-123.92	-1958.85	-29.99	-45.19	-2622.14	117.92	1076.49	-1549.84	-4.84	386.37	-1555.88	64.77	1226.98	0.00	0.00	0.00	-1411.38	10.33	1528.81	-1399.34	147.42	1494.28	-1506.61	48.41	1637.39	-1433.19	223.34	1587.93	592.60	-17.58	78.60	1189.40	6.38	79.22	569.28
5.78000	-1252.42	114.06	34.49	-1292.35	126.31	45.97	-2703.13	319.57	213.60	-2342.88	328.47	-85.82	-1920.94	-90.80	-117.25	-1956.82	-30.21	-41.07	-2605.47	116.04	1066.29	-1549.84	-4.84	386.37	-1547.04	67.67	1227.86	0.00	0.00	0.00	-1400.72	15.74	1528.49	-1391.95	154.24	1494.85	-1494.41	54.66	1637.79	-1427.98	224.60	1588.90	593.27	-16.96	78.84	1190.22	6.02	79.46	567.95
5.79000	-1251.29	113.85	35.09	-1287.54	126.31	46.14	-2693.87	318.85	213.99	-2335.48	327.61	-84.86	-1919.25	-89.34	-110.34	-1954.51	-30.44	-36.60	-2588.69	114.15	1055.96	-1549.84	-4.84	386.37	-1540.16	71.17	1228.99	0.00	0.00	0.00	-1389.64	19.77	1528.05	-1382.23	158.15	1494.00	-1480.89	56.72	1638.07	-1422.79	225.86	1589.87	594.36	-17.32	79.26	1191.04	6.10	79.37	567.93
5.80000	-1251.65	114.38	34.94	-1289.31	127.40	46.53	-2684.57	318.12	214.36	-2328.05	326.74	-83.89	-1917.37	-87.77	-103.20	-1951.90	-30.67	-31.76	-2571.80	112.26	1045.49	-1549.84	-4.84	386.37	-1532.53	74.42	1230.27	0.00	0.00	0.00	-1378.55	23.75	1528.05	-1367.75	162.14	1493.11	-1470.09	62.64	1638.60	-1417.60	227.14	1590.86	592.56	-17.46	78.60	1190.71	6.23	79.31	568.25
5.81000	-1256.39	113.52	33.97	-1293.28	125.78	44.76	-2675.23	317.38	214.73	-2320.60	325.86	-82.89	-1915.31	-86.09	-95.81	-1948.98	-30.90	-26.54	-2554.81	110.35	1034.90	-1549.84	-4.84	386.37	-1527.84	76.95	1231.32	0.00	0.00	0.00	-1368.39	27.79	1528.13	-1358.77	166.23	1492.53	-1458.16	66.87	1639.20	-1412.43	228.44	1591.85	591.47	-17.23	78.53	1190.78	6.62	79.34	569.12
5.82000	-1253.14	113.39	34.75	-1291.20	126.13	44.91	-2665.85	316.64	215.09	-2313.11	324.97	-81.86	-1913.06	-84.30	-88.18	-1945.74	-31.13	-20.94	-2537.71	108.43	1024.17	-1549.84	-4.84	386.37	-1517.27	79.35	1232.30	0.00	0.00	0.00	-1359.19	30.28	1522.66	-1346.08	169.73	1491.86	-1448.38	72.67	1640.28	-1407.26	229.74	1592.84	591.60	-17.11	78.43	1189.25	6.22	78.72	568.99
5.83000	-1254.10	112.58	33.87	-1291.10	125.15	44.95	-2656.42	315.88	215.44	-2305.60	324.08	-80.82	-1910.61	-82.40	-80.30	-1942.17	-31.36	-14.94	-2520.51	106.49	1013.30	-1549.84	-4.84	386.37	-1507.68	82.79	1233.63	0.00	0.00	0.00	-1348.23	34.62	1527.57	-1341.08	173.63	1491.83	-1438.39	77.77	1640.85	-1402.11	231.05	1593.85	592.27	-17.50	78.59	1190.62	6.51	79.21	569.17
5.84000	-1245.89	112.94	35.84	-1292.41	124.78	44.41	-2646.96	315.13	215.78	-2298.05	323.18	-79.75	-1907.95	-80.38	-72.18	-1938.26	-31.60	-8.54	-2503.20	104.55	1002.30	-1549.84	-4.84	386.37	-1501.22	85.03	1234.82	0.00	0.00	0.00	-1346.33	37.57	1524.18	-1327.37	177.29	1491.81	-1427.90	80.71	1641.47	-1396.97	232.38	1594.86	592.17	-17.53	78.78	1190.73	6.84	79.28	568.57
5.85000	-1257.22	111.90	33.13	-1286.47	125.02	45.85	-2637.45	314.36	216.12	-2290.48	322.28	-78.65	-1905.09	-78.25	-63.80	-1934.00	-31.83	-1.73	-2485.78	102.59	991.17	-1549.84	-4.84	386.37	-1493.51	88.17	1235.69	0.00	0.00	0.00	-1335.67	42.89	1523.34	-1319.31	181.43	1491.98	-1417.10	82.87	1642.12	-1391.84	233.72	1595.87	590.94	-17.74	78.01	1189.48	6.61	79.08	568.88
5.86000	-1244.21	112.15	35.79	-1294.29	124.36	44.00	-2627.90	313.58	216.45	-2282.88	321.36	-77.53	-1902.02	-76.00	-55.17	-1929.39	-32.07	5.50	-2468.25	100.63	979.90	-1549.84	-4.84	386.37	-1490.19	90.70	1236.79	0.00	0.00	0.00	-1323.97	45.23	1524.31	-1316.21	184.23	1492.70	-1408.76	87.46	1643.05	-1386.72	235.07	1596.90	591.38	-17.41	78.39	1189.86	6.00	79.34	569.20
5.87000	-1255.72	111.93	32.76	-1293.17	125.42	44.08	-2618.31	312.80	216.77	-2275.25	320.44	-76.39	-1898.74	-73.63	-46.28	-1924.41	-32.31	13.17	-2450.61	98.65	968.50	-1549.84	-4.84	386.37	-1481.62	93.71	1237.96	0.00	0.00	0.00	-1309.22	48.02	1524.83	-1303.48	187.21	1492.74	-1400.10	91.56	1643.93	-1381.62	236.43	1597.93	592.81	-17.10	78.44	1189.29	6.14	79.11	568.46
5.88000	-1255.24	111.87	32.64	-1290.99	123.47	44.31	-2608.68	312.01	217.08	-2267.59	319.52	-75.22	-1895.23	-71.14	-37.13	-1919.05	-32.55	21.27	-2432.87	96.66	956.96	-1549.84	-4.84	386.37	-1469.88	96.82	1238.74	0.00	0.00	0.00	-1303.82	52.12	1530.61	-1295.56	189.30	1493.05	-1393.36	97.48	1645.05	-1376.52	237.80	1598.97	592.40	-17.02	78.26	1189.88	6.24	78.97	568.41
5.89000	-1248.09	111.77	34.46	-1289.94	124.61	44.22	-2599.01	311.22	217.38	-2259.89	318.59	-74.03	-1891.51	-68.53	-27.72	-1913.31	-32.79	29.82	-2415.02	94.65	945.29	-1549.84	-4.84	386.37	-1462.56	99.38	1240.02	0.00	0.00	0.00	-1300.56	54.62	1527.13	-1289.47	193.13	1493.41	-1383.91	98.55	1645.82	-1371.44	239.19	1600.01	591.67	-16.91	78.41	1190.27	5.85	79.12	568.73
5.90000	-1249.91	112.40	33.61	-1290.14	126.34	44.52	-2589.29	310.41	217.68	-2252.17	317.65	-72.82	-1887.55	-65.80	-18.05	-1907.16	-33.04	38.83	-2397.06	92.64	933.48	-1549.84	-4.84	386.37	-1458.86	101.71	1240.84	0.00	0.00	0.00	-1301.60	56.24	1526.86	-1279.16	196.55	1494.05	-1376.24	101.00	1646.45	-1366.37	240.59	1601.06	591.80	-16.95	78.45	1190.40	6.33	79.37	567.69
5.91000	-1253.69	112.29	33.09	-1293.80	124.97	43.50	-2579.54	309.60	217.97	-2244.42	316.70	-71.58	-1883.36	-62.94	-8.11	-1896.15	-34.80	45.03	-2378.99	90.61	921.53	-1549.84	-4.84	386.37	-1450.99	104.39	1242.05	0.00	0.00	0.00	-1292.56	58.17	1527.48	-1275.84	197.16	1494.63	-1370.12	105.45	1647.35	-1361.31	242.00	1602.12	591.32	-17.01	78.23	1189.69	5.93	79.12	567.54
5.92000	-1256.81	112.18	31.85	-1294.07	125.47	43.39	-2569.74	308.78	218.24	-2236.64	315.75	-70.31	-1878.94	-59.95	2.11	-1896.95	-37.08	51.80	-2360.81	88.57	909.44	-1549.84	-4.84	386.37	-1443.39	106.80	1242.74	0.00	0.00	0.00	-1286.56	61.02	1528.59	-1270.67	200.13	1494.98	-1363.20	108.09	1648.06	-1356.26	243.42	1603.19	592.13	-17.00	78.45	1190.26	6.67	79.02	568.81
5.93000	-1248.47	111.92	34.09	-1296.09	124.11	43.52	-2559.90	307.96	218.52	-2228.84	314.79	-69.02	-1874.28	-56.83	12.59	-1888.10	-38.31	60.59	-2342.52	86.52	897.21	-1549.84	-4.84	386.37	-1435.64	108.20	1243.84	0.00	0.00	0.00	-1272.43	65.63	1534.29	-1265.58	201.98	1495.36	-1357.18	111.32	1648.69	-1351.22	244.86	1604.26	592.48	-17.01	78.43	1189.75	6.20	79.12	569.54
5.94000	-1249.41	115.09	34.34	-1287.85	126.42	45.00	-2550.02	307.13	218.78	-2221.00	313.83	-67.71	-1869.37	-53.58	23.35	-1877.95	-38.87	70.41	-2324.12	84.46	884.85	-1549.84	-4.84	386.37	-1433.73	109.91	1244.94	0.00	0.00	0.00	-1263.30	65.01	1530.45	-1254.58	204.19	1495.78	-1352.00	115.78	1649.55	-1346.20	246.30	1605.34	591.93	-16.89	78.43	1189.54	5.65	78.98	570.17
5.95000	-1248.92	112.54	33.53	-1293.35	125.47	43.85	-2540.10	306.28	219.03	-2213.13	312.86	-66.37	-1864.21	-50.20	34.39	-1886.22	-38.64	77.17	-2305.62	82.39	872.35	-1549.84	-4.84	386.37	-1419.99	117.59	1247.46	0.00	0.00	0.00	-1265.60	66.70	1530.82	-1252.61	205.04	1496.51	-1344.37	115.08	1650.27	-1341.19	247.76	1606.43	593.10	-16.85	78.81	1189.89	5.76	79.12	568.92
5.96000	-1249.47	112.75	34.04	-1289.55	126.49	44.88	-2530.13	305.44	219.28	-2205.23	311.88	-65.00	-1858.80	-46.68	45.71	-1873.68	-36.60	88.25	-2287.00	80.30	859.70	-1549.84	-4.84	386.37	-1415.42	119.95	1248.64	0.00	0.00	0.00	-1254.74	69.48	1531.84	-1245.02	207.51	1497.13	-1337.55	115.31	1651.15	-1336.19	249.23	1607.52	592.54	-17.15	78.68	1189.41	5.50	78.96	567.98
5.97000	-1244.00	116.40	35.96	-1293.59	125.37	43.87	-2520.12	304.58	219.51	-2197.30	310.89	-63.61	-1853.14	-43.03	57.31	-1864.98	-33.99	98.72	-2268.27	78.20	846.92	-1549.84	-4.84	386.37	-1409.60	121.80	1249.75	0.00	0.00	0.00	-1258.01	71.35	1532.74	-1241.53	208.51	1497.74	-1333.40	119.06	1652.02	-1331.20	250.72	1608.62	593.57	-16.92	78.98	1190.05	5.70	78.95	568.28
5.98000	-1250.52	116.18	33.80	-1289.98	126.26	45.10	-2510.08	303.72	219.74	-2189.34	309.90	-62.20	-1859.34	-41.24	65.24	-1855.44	-30.76	110.04	-2249.43	76.09	833.99	-1549.84	-4.84	386.37	-1405.95	123.07	1250.82	0.00	0.00	0.00	-1244.69	73.51	1538.36	-1236.07	210.88	1498.57	-1327.66	119.94	1653.01	-1325.80	252.76	1609.35	592.89	-17.21	78.61	1190.15	5.83	79.25	568.35
5.99000	-1248.06	117.32	35.23	-1291.92	126.23	45.15	-2499.99	302.85	219.96	-2181.36	308.91	-60.76	-1845.55	-37.73	77.39	-1861.93	-28.18	118.40	-2230.49	73.97	820.93	-1549.84	-4.84	386.37	-1400.27	124.04	1251.90	0.00	0.00	0.00	-1238.48	74.44	1535.26	-1227.86	212.39	1499.15	-1323.22	122.43	1653.96	-1320.79	254.41	1610.16	591.64	-16.72	78.19	1189.66	6.12	79.19	569.49
6.00000	-1249.50	117.01	35.02	-1288.74	127.61	46.45	-2489.85	301.97	220.17	-2173.34	307.90	-59.29	-1838.31	-33.73	88.68	-1853.34	-25.34	129.82	-2211.43	71.84	807.72	-1549.84	-4.84	386.37	-1394.55	125.48	1252.68	0.00	0.00	0.00	-1238.62	74.10	1535.47	-1225.10	214.04	1500.30	-1317.85	122.80	1655.07	-1316.49	255.28	1611.18	592.02	-15.99	78.73	1189.13	6.40	79.03	568.87
6.01000	-1251.17	117.72	35.14	-1286.75	128.30	47.23	-2479.68	301.09	220.37	-2165.29	306.89	-57.80	-1833.72	-30.64	99.35	-1859.66	-21.82	138.96	-2192.25	69.69	794.37	-1549.84	-4.84	386.37	-1389.49	126.48	1253.83	0.00	0.00	0.00	-1239.17	76.12	1536.78	-1220.79	215.94	1501.44	-1312.49	122.27	1656.19	-1311.82	256.96	1612.22	592.39	-17.41	78.33	1189.76	5.80	78.91	568.94
6.02000	-1249.59	117.63	35.42	-1290.55	128.29	46.32	-2469.47	300.19	220.56	-2157.21	305.87	-56.28	-1839.00	-26.72	108.74	-1847.27	-18.05	151.12	-2172.97	67.53	780.87	-1549.84	-4.84	386.37	-1384.80	127.86	1254.78	0.00	0.00	0.00	-1231.14	77.42	1537.89	-1216.96	215.98	1502.70	-1309.00	124.69	1657.34	-1307.14	258.60	1613.39	591.28	-17.33	78.13	1189.38	6.16	78.89	568.75
6.03000	-1250.27	117.14	35.13	-1287.15	128.64	47.75	-2459.21	299.29	220.74	-2149.11	304.85	-54.73	-1828.35	-22.90	120.66	-1840.15	-14.05	163.09	-2153.58	65.36	767.24	-1549.84	-4.84	386.37	-1379.44	127.99	1255.83	0.00	0.00	0.00	-1221.36	79.46	1543.89	-1211.25	217.26	1503.85	-1306.00	127.60	1658.65	-1303.35	259.35	1614.60	592.36	-17.35	78.34	1190.01	6.05	79.05	569.04
6.04000	-1250.15	118.90	35.76	-1294.02	130.34	46.07	-2448.91	298.38	220.92	-2140.97	303.82	-53.16	-1811.78	-18.33	133.16	-1829.44	-10.97	176.29	-2134.07	63.18	753.46	-1549.84	-4.84	386.37	-1378.43	128.57	1256.84	0.00	0.00	0.00	-1216.83	80.18	1541.39	-1207.53	217.81	1505.40	-1302.71	129.28	1659.71	-1299.64	260.13	1615.71	592.79	-17.57	78.17	1189.62	6.30	79.01	568.11
6.05000	-1253.89	118.96	35.33	-1291.43	127.94	47.06	-2438.57	297.47	221.08	-2132.80	302.78	-51.57	-1809.92	-15.17	143.75	-1817.69	-7.04	188.79	-2114.45	60.98	739.53	-1549.84	-4.84	386.37	-1372.84	130.30	1257.54	0.00	0.00	0.00	-1214.20	80.23	1541.21	-1203.39	218.73	1506.68	-1298.81	129.18	1660.79	-1296.11	260.70	1617.01	591.62	-17.39	78.34	1190.57	6.00	79.07	567.97
6.06000	-1250.53	118.30	35.94	-1291.60	130.26	46.46	-2428.19	296.55	221.24	-2124.60	301.74	-49.94	-1796.83	-11.43	155.35	-1815.46	-3.73	199.67	-2094.72	58.77	725.46	-1549.84	-4.84	386.37	-1367.96	130.61	1258.61	0.00	0.00	0.00	-1210.62	80.42	1542.74	-1201.86	219.44	1508.14	-1295.07	129.63	1661.75	-1292.50	261.46	1618.30	590.76	-17.76	77.98	1188.99	5.88	78.68	567.39
6.07000	-1251.68	118.23	35.21	-1287.93	129.68	47.19	-2417.77	295.62	221.39	-2116.38	300.69	-48.29	-1778.36	-6.43	168.00	-1802.27	0.91	211.43	-2074.87	56.55	711.24	-1549.84	-4.84	386.37	-1363.17	131.25	1259.27	0.00	0.00	0.00	-1206.60	81.51	1544.00	-1194.90	220.80	1509.52	-1291.71	130.33	1662.67	-1289.30	261.99	1619.52	591.12	-16.89	78.25	1190.46	6.15	79.20	567.31
6.08000	-1250.83	118.29	35.23	-1290.09	128.97	46.78	-2407.30	294.68	221.52	-2108.12	299.64	-46.62	-1778.54	-3.28	176.84	-1794.63	4.65	221.46	-2054.91	54.32	696.88	-1549.84	-4.84	386.37	-1360.97	133.05	1259.99	0.00	0.00	0.00	-1201.27	82.76	1549.87	-1195.82	222.07	1511.26	-1288.76	131.38	1663.94	-1286.18	262.18	1620.76	590.94	-17.21	78.13	1190.34	6.37	79.36	567.61
6.09000	-1250.33	118.52	35.54	-1293.95	129.98	45.50	-2396.79	293.73	221.65	-2099.83	298.57	-44.91	-1771.02	1.17	186.83	-1778.68	8.09	232.32	-2034.84	52.08	682.37	-1549.84	-4.84	386.37	-1355.02	134.27	1260.84	0.00	0.00	0.00	-1195.84	82.83	1546.92	-1190.13	222.16	1512.58	-1285.17	131.24	1664.93	-1282.96	262.88	1621.93	592.85	-16.69	78.88	1190.42	6.18	79.36	568.86
6.10000	-1248.45	117.57	35.43	-1287.64	128.51	45.89	-2386.24	292.78	221.77	-2091.51	297.50	-43.18	-1760.51	5.82	194.96	-1777.41	11.34	239.21	-2014.65	49.82	667.72	-1549.84	-4.84	386.37	-1352.37	134.56	1261.53	0.00	0.00	0.00	-1204.38	83.06	1547.56	-1189.49	222.95	1513.92	-1280.80	129.48	1665.53	-1279.94	263.31	1623.09	591.90	-16.81	78.50	1189.58	5.55	78.77	569.72
6.11000	-1250.91	118.25	34.04	-1291.53	130.69	44.58	-2375.65	291.82	221.88	-2083.17	296.43	-41.42	-1751.52	8.91	203.02	-1752.96	14.61	249.73	-1994.36	47.55	652.91	-1549.84	-4.84	386.37	-1349.66	134.50	1262.07	0.00	0.00	0.00	-1199.18	83.45	1548.51	-1185.27	223.67	1515.48	-1278.77	131.21	1666.54	-1277.22	263.35	1624.27	592.80	-16.65	78.58	1189.57	6.07	79.06	568.92
6.12000	-1245.60	116.88	34.78	-1292.18	128.76	44.40	-2365.02	290.86	221.98	-2074.79	295.35	-39.64	-1737.39	11.55	210.48	-1751.41	17.12	254.75	-1973.94	45.27	637.96	-1549.84	-4.84	386.37	-1342.01	134.95	1262.58	0.00	0.00	0.00	-1191.03	84.81	1549.40	-1178.84	224.71	1516.53	-1276.38	132.16	1667.37	-1274.41	263.39	1625.31	592.84	-17.17	78.60	1189.93	6.31	79.21	569.47
6.13000	-1250.79	116.81	33.29	-1290.60	127.83	43.83	-2354.34	289.88	222.07	-2066.38	294.26	-37.82	-1733.52	14.52	214.79	-1732.99	20.42	261.59	-1953.41	42.97	622.86	-1549.84	-4.84	386.37	-1340.60	135.83	1263.19	0.00	0.00	0.00	-1184.33	85.39	1555.07	-1176.05	225.57	1517.74	-1274.31	133.45	1668.21	-1271.39	263.92	1626.37	592.86	-17.24	78.85	1190.24	5.83	79.36	568.57
6.14000	-1243.99	116.93	34.59	-1279.76	127.60	46.05	-2343.63	288.90	222.16	-2057.94	293.17	-35.98	-1709.48	17.13	221.48	-1722.53	22.82	266.15	-1932.77	40.67	607.62	-1549.84	-4.84	386.37	-1337.25	135.38	1263.62	0.00	0.00	0.00	-1181.79	86.03	1554.85	-1175.81	225.92	1518.89	-1271.33	133.08	1668.72	-1268.37	264.51	1627.19	561.04	-15.95	70.87	1191.69	4.19	78.55	567.87
6.15000	-1250.61	116.55	32.65	-1296.09	128.20	41.85	-2332.87	287.91	222.23	-2049.47	292.07	-34.12	-1705.29	19.90	224.10	-1715.74	24.45	269.02	-1912.01	38.35	592.22	-1549.84	-4.84	386.37	-1331.99	136.92	1264.26	0.00	0.00	0.00	-1180.93	86.25	1553.02	-1174.35	225.91	1520.10	-1268.73	133.09	1669.30	-1265.82	264.49	1628.13	582.60	-16.65	76.39	1190.26	5.26	78.74	569.16
6.16000	-1250.00	115.47	32.68	-1292.57	127.99	42.56	-2322.07	286.91	222.29	-2040.97	290.96	-32.22	-1692.13	21.26	226.38	-1691.80	26.58	272.91	-1891.14	36.01	576.67	-1549.84	-4.84	386.37	-1331.39	136.93	1264.67	0.00	0.00	0.00	-1175.10	87.00	1557.41	-1168.13	226.66	1521.44	-1264.77	130.55	1669.58	-1263.02	264.54	1628.97	592.28	-17.12	78.76	1189.52	5.99	79.03	569.23
6.17000	-1247.04	117.10	33.42	-1289.73	128.02	42.67	-2311.22	285.91	222.34	-2032.44	289.85	-30.30	-1676.55	22.98	228.46	-1681.23	27.07	274.35	-1870.15	33.67	560.97	-1549.84	-4.84	386.37	-1325.73	137.13	1264.88	0.00	0.00	0.00	-1171.91	86.30	1554.40	-1163.66	226.51	1522.50	-1262.58	130.69	1670.25	-1260.58	264.01	1629.88	592.76	-17.24	78.55	1189.91	5.90	79.16	568.69
6.18000	-1250.37	116.56	32.10	-1288.31	127.56	42.51	-2300.34	284.89	222.38	-2023.88	288.73	-28.34	-1653.08	24.75	230.37	-1657.89	28.99	275.85	-1849.05	31.31	545.12	-1549.84	-4.84	386.37	-1320.27	137.44	1265.23	0.00	0.00	0.00	-1168.25	86.97	1558.67	-1163.35	227.20	1523.46	-1258.73	129.03	1670.47	-1258.02	263.52	1630.69	592.10	-16.59	78.32	1189.95	5.64	79.03	569.30
6.19000	-1249.14	115.08	31.84	-1296.66	126.10	39.59	-2289.41	283.87	222.42	-2015.29	287.60	-26.37	-1631.42	26.32	230.54	-1658.41	29.75	272.14	-1827.83	28.94	529.12	-1549.84	-4.84	386.37	-1315.81	137.10	1265.51	0.00	0.00	0.00	-1170.43	86.14	1557.46	-1161.68	226.90	1524.40	-1255.71	128.01	1670.79	-1255.25	263.50	1631.39	594.63	-17.14	78.93	1193.83	10.66	74.70	568.72
6.20000	-1250.54	116.13	31.17	-1286.97	127.86	42.52	-2278.44	282.85	222.44	-2006.67	286.47	-24.36	-1622.77	27.88	227.32	-1638.14	30.04	271.26	-1806.49	26.56	512.97	-1549.84	-4.84	386.37	-1312.36	137.25	1265.65	0.00	0.00	0.00	-1170.27	85.45	1555.94	-1158.19	226.51	1525.02	-1253.44	128.35	1671.18	-1252.72	262.99	1631.97	593.61	-17.55	78.63	1191.39	7.77	77.84	567.54
6.21000	-1255.19	114.09	29.03	-1288.54	128.02	41.29	-2267.43	281.81	222.45	-1998.01	285.33	-22.32	-1605.20	28.31	225.00	-1621.31	31.86	268.25	-1785.04	24.16	496.66	-1549.84	-4.84	386.37	-1309.60	137.40	1265.95	0.00	0.00	0.00	-1160.58	86.58	1559.94	-1153.99	227.13	1525.74	-1252.07	130.46	1671.67	-1250.20	262.47	1632.46	592.49	-17.34	78.29	1189.76	6.18	79.33	568.00
6.22000	-1252.92	114.04	29.33	-1290.24	126.92	41.06	-2256.38	280.77	222.46	-1989.33	284.18	-20.26	-1590.84	28.96	230.22	-1608.85	31.43	273.19	-1763.47	21.75	480.21	-1549.84	-4.84	386.37	-1305.27	137.80	1266.16	0.00	0.00	0.00	-1160.18	85.51	1556.23	-1149.95	226.77	1526.06	-1248.68	128.87	1671.72	-1247.42	262.20	1633.02	592.73	-17.22	78.67	1189.16	5.99	79.00	568.72
6.23000	-1247.54	113.94	30.18	-1289.42	126.64	40.99	-2245.28	279.72	222.45	-1980.62	283.03	-18.16	-1576.59	28.21	225.97	-1588.68	31.21	269.55	-1741.78	19.33	463.59	-1549.84	-4.84	386.37	-1303.37	137.48	1266.30	0.00	0.00	0.00	-1151.55	85.23	1555.29	-1145.04	226.73	1526.73	-1245.97	128.33	1672.16	-1245.13	261.17	1633.46	591.60	-17.41	78.32	1190.01	6.37	79.06	568.25
6.24000	-1250.16	114.25	29.20	-1294.23	126.91	40.11	-2234.15	278.66	222.43	-1971.87	281.88	-16.04	-1557.54	27.63	220.88	-1567.99	32.02	263.92	-1719.98	16.90	446.83	-1549.84	-4.84	386.37	-1298.70	137.29	1266.39	0.00	0.00	0.00	-1150.75	84.67	1554.26	-1142.49	226.63	1527.24	-1241.62	125.58	1672.21	-1242.18	260.90	1633.68	594.52	-17.95	78.92	1190.23	6.10	78.82	568.73
6.25000	-1248.87	113.92	29.38	-1291.82	125.96	39.96	-2222.97	277.60	222.41	-1963.10	280.71	-13.89	-1535.87	26.76	215.45	-1553.20	31.95	256.77	-1698.06	14.45	429.91	-1549.84	-4.84	386.37	-1296.10	137.25	1266.31	0.00	0.00	0.00	-1151.62	84.53	1556.39	-1140.47	226.33	1527.59	-1239.07	125.10	1672.64	-1239.25	260.49	1634.00	592.90	-17.24	78.82	1189.87	5.93	78.77	568.92
6.26000	-1251.47	114.19	29.01	-1284.09	126.54	41.65	-2211.75	276.53	222.37	-1954.29	279.54	-11.71	-1515.74	25.15	208.83	-1531.10	30.75	249.98	-1676.02	11.99	412.83	-1549.84	-4.84	386.37	-1294.19	137.43	1266.54	0.00	0.00	0.00	-1144.54	85.50	1561.56	-1134.78	225.87	1527.80	-1236.56	125.80	1672.65	-1236.28	259.96	1634.29	591.98	-17.65	78.44	1189.71	6.59	79.10	567.77
6.27000	-1249.00	112.96	28.84	-1291.49	125.88	39.55	-2200.49	275.45	222.32	-1945.46	278.37	-9.50	-1491.11	24.49	201.87	-1512.22	29.76	241.66	-1653.86	9.52	395.60	-1549.84	-4.84	386.37	-1289.17	137.33	1266.67	0.00	0.00	0.00	-1147.73	83.67	1558.30	-1134.36	225.57	1528.36	-1233.38	124.81	1672.71	-1233.21	259.40	1634.51	592.40	-17.70	78.30	1188.83	6.24	78.94	568.70
6.28000	-1249.54	112.96	28.50	-1286.11	126.09	41.12	-2189.18	274.36	222.27	-1936.59	277.18	-7.26	-1467.48	23.11	194.13	-1492.01	27.74	233.00	-1631.59	7.03	378.22	-1549.84	-4.84	386.37	-1283.01	136.87	1266.81	0.00	0.00	0.00	-1147.51	83.04	1557.31	-1133.02	224.86	1529.08	-1231.54	126.17	1673.01	-1229.84	258.86	1634.83	592.17	-17.56	78.39	1189.74	6.77	79.29	569.48
6.29000	-1250.40	111.51	27.77	-1284.07	124.51	41.26	-2177.84	273.26	222.20	-1927.69	275.99	-4.99	-1449.35	24.52	185.43	-1469.00	25.34	223.81	-1609.19	4.53	360.67	-1549.83	-4.83	386.35	-1283.21	136.53	1266.82	0.00	0.00	0.00	-1143.03	81.82	1556.20	-1130.23	224.36	1529.27	-1226.36	122.16	1672.92	-1226.72	257.77	1635.15	604.17	-18.73	83.15	1172.52	7.52	72.93	567.89
6.30000	-1245.97	112.91	29.88	-1293.87	125.43	39.05	-2166.45	272.16	222.12	-1918.76	274.80	-2.69	-1428.13	22.73	176.39	-1448.65	27.01	214.83	-1586.68	2.02	342.97	-1535.65	-3.71	372.90	-1275.51	136.68	1266.96	0.00	0.00	0.00	-1134.27	81.21	1557.76	-1125.11	223.34	1529.28	-1223.60	122.31	1673.07	-1223.60	256.78	1635.39	596.12	-17.66	80.12	1183.85	6.41	76.89	568.06
6.31000	-1252.72	111.03	27.30	-1290.70	125.61	39.95	-2155.02	271.05	222.03	-1909.80	273.60	-0.37	-1403.38	19.94	167.64	-1429.06	24.63	203.95	-1564.05	-0.51	325.11	-1519.12	-5.30	359.47	-1275.18	135.61	1266.83	0.00	0.00	0.00	-1127.06	81.74	1562.24	-1120.43	222.10	1529.63	-1220.62	121.90	1673.18	-1220.20	256.14	1635.54	593.26	-16.89	78.85	1190.07	5.98	79.04	568.10
6.32000	-1253.32	109.57	27.44	-1288.31	124.92	40.42	-2143.54	269.93	221.93	-1900.81	272.39	1.99	-1379.33	18.20	158.89	-1406.04	22.02	193.65	-1541.30	-3.04	307.10	-1502.54	-7.00	345.55	-1270.79	135.42	1266.90	0.00	0.00	0.00	-1127.18	79.98	1558.66	-1117.40	220.81	1530.22	-1217.60	121.45	1673.13	-1216.87	255.16	1635.81	592.91	-17.39	78.69	1189.96	6.23	79.15	568.05
6.33000	-1246.50	111.79	29.06	-1290.10	124.55	39.95	-2132.03	268.81	221.82	-1891.79	271.18	4.38	-1354.02	15.21	150.10	-1383.04	19.62	183.14	-1522.35	-4.67	290.91	-1484.79	-9.22	331.47	-1267.63	134.66	1266.93	0.00	0.00	0.00	-1123.85	79.19	1557.91	-1113.32	220.42	1530.52	-1213.75	119.53	1673.22	-1213.31	254.41	1635.88	592.03	-17.39	78.43	1190.12	6.21	79.21	568.34
6.34000	-1245.64	112.13	29.16	-1285.77	125.36	41.33	-2120.47	267.68	221.70	-1882.74	269.96	6.80	-1328.57	13.78	141.55	-1357.96	17.66	173.46	-1503.53	-5.65	274.06	-1467.04	-10.74	316.26	-1263.99	134.92	1266.80	0.00	0.00	0.00	-1121.36	77.78	1556.71	-1112.00	219.87	1530.93	-1211.03	119.07	1673.00	-1209.95	253.32	1636.08	595.29	-19.43	79.92	1188.00	5.68	78.10	569.10
6.35000	-1244.79	113.68	29.72	-1284.17	124.93	41.39	-2108.87	266.53	221.57	-1873.66	268.73	9.24	-1304.11	10.94	133.03	-1334.16	15.22	163.72	-1483.73	-7.45	257.36	-1449.42	-11.84	300.93	-1260.43	133.70	1266.76	0.00	0.00	0.00	-1115.70	77.00	1557.99	-1109.35	218.99	1531.06	-1207.17	117.85	1672.92	-1206.71	251.95	1636.29	593.40	-17.59	78.89	1189.24	5.89	79.18	569.25
6.36000	-1245.59	113.13	29.54	-1289.41	125.85	40.29	-2097.23	265.39	221.43	-1864.54	267.50	11.72	-1280.54	9.26	124.69	-1309.10	12.97	154.18	-1462.18	-10.55	240.80	-1431.30	-12.78	285.40	-1257.11	134.11	1266.64	0.00	0.00	0.00	-1109.31	77.18	1562.24	-1102.91	218.03	1531.02	-1202.81	115.29	1672.74	-1203.00	251.19	1636.33	591.67	-17.25	78.32	1189.97	6.08	79.32	568.11
6.37000	-1240.88	115.27	31.38	-1280.06	126.12	42.53	-2085.55	264.23	221.28	-1855.39	266.26	14.23	-1251.35	7.67	117.81	-1284.57	11.54	145.06	-1440.90	-12.73	223.89	-1411.97	-14.95	270.64	-1250.98	133.85	1266.42	0.00	0.00	0.00	-1102.85	75.96	1558.53	-1099.25	216.54	1531.18	-1199.82	114.81	1672.58	-1199.42	250.16	1636.29	591.66	-17.27	78.24	1190.01	6.65	79.21	568.80
6.38000	-1244.90	109.87	29.25	-1297.15	126.95	37.01	-2073.82	263.07	221.11	-1846.22	265.02	16.77	-1228.36	5.42	110.09	-1259.75	9.66	136.19	-1418.44	-16.28	207.44	-1391.34	-18.50	256.11	-1248.12	132.55	1266.11	0.00	0.00	0.00	-1115.60	74.91	1558.08	-1095.38	215.83	1531.27	-1196.72	114.79	1672.76	-1195.96	248.65	1636.47	592.17	-17.05	78.44	1189.94	6.07	79.08	568.76
6.39000	-1249.01	109.32	28.60	-1286.13	128.40	39.34	-2062.05	261.90	220.94	-1837.01	263.77	19.34	-1199.60	4.52	104.21	-1236.24	7.97	127.45	-1395.04	-20.83	191.44	-1372.10	-19.96	240.80	-1241.35	131.44	1265.82	0.00	0.00	0.00	-1110.66	73.59	1556.50	-1090.92	215.38	1531.46	-1193.55	114.57	1672.49	-1192.34	247.30	1636.42	581.08	-16.67	76.75	1207.70	6.36	86.65	569.08
6.40000	-1260.18	110.64	17.31	-1288.43	131.56	40.41	-2050.24	260.72	220.76	-1827.77	262.51	21.94	-1171.91	2.67	98.84	-1212.43	6.13	119.45	-1371.23	-25.17	175.82	-1351.03	-23.27	226.55	-1240.35	131.29	1265.54	0.00	0.00	0.00	-1097.73	72.50	1557.32	-1087.46	214.56	1531.46	-1189.06	111.29	1672.13	-1188.62	246.12	1636.47	588.52	-17.22	77.84	1196.68	6.55	81.58	568.38
6.41000	-1256.89	111.87	19.20	-1282.89	132.06	41.72	-2038.39	259.53	220.56	-1818.50	261.25	24.57	-1144.98	2.09	94.40	-1187.05	4.58	112.61	-1348.92	-26.49	159.73	-1329.22	-26.83	212.82	-1234.57	130.73	1265.17	0.00	0.00	0.00	-1089.75	72.16	1561.54	-1085.45	212.78	1531.15	-1185.21	110.14	1671.96	-1184.96	244.64	1636.47	592.21	-17.13	78.38	1189.95	6.37	78.91	568.62
6.42000	-1245.98	111.73	20.07	-1279.92	133.12	42.39	-2026.49	258.34	220.35	-1809.20	259.98	27.23	-1117.88	0.45	90.96	-1158.52	2.75	107.16	-1326.12	-27.86	144.80	-1307.90	-29.96	199.23	-1232.88	129.55	1264.92	0.00	0.00	0.00	-1092.74	70.40	1558.15	-1082.03	211.93	1531.33	-1181.73	109.53	1671.69	-1181.34	243.08	1636.46	591.14	-17.07	78.04	1189.76	5.97	78.95	568.72
6.43000	-1253.46	111.75	19.48	-1294.68	130.59	39.02	-2014.56	257.14	220.13	-1799.87	258.70	29.93	-1092.09	-1.18	87.90	-1135.37	1.63	101.58	-1302.78	-29.58	131.14	-1285.42	-34.54	187.17	-1227.30	129.42	1264.63	0.00	0.00	0.00	-1082.60	68.91	1556.66	-1078.57	210.92	1531.42	-1177.59	107.38	1671.18	-1177.53	241.75	1636.37	592.36	-17.34	78.19	1189.58	6.00	79.17	567.91
6.44000	-1245.53	111.16	20.64	-1285.12	131.72	40.12	-2002.58	255.93	219.91	-1790.50	257.42	32.65	-1061.64	-3.10	88.92	-1111.33	-0.58	97.41	-1279.24	-32.20	119.25	-1264.64	-37.04	175.25	-1223.87	128.51	1264.19	0.00	0.00	0.00	-1080.42	67.17	1555.27	-1074.58	210.21	1531.51	-1173.98	106.53	1671.03	-1173.47	240.82	1636.16	595.13	-16.52	79.41	1193.07	8.91	75.98	568.00
6.45000	-1259.06	113.11	17.39	-1288.19	131.00	38.83	-1990.56	254.71	219.66	-1781.11	256.13	35.41	-1035.89	-4.54	88.53	-1087.97	-2.24	94.16	-1255.25	-35.69	108.77	-1244.28	-38.24	164.46	-1218.13	127.10	1263.78	0.00	0.00	0.00	-1078.08	66.44	1556.46	-1070.34	209.11	1531.46	-1170.00	105.00	1670.79	-1169.56	239.36	1635.90	593.70	-17.18	78.70	1191.14	7.36	78.27	568.52
6.46000	-1260.07	112.18	16.35	-1291.90	130.33	37.44	-1978.49	253.49	219.41	-1771.68	254.84	38.20	-1012.68	-7.19	88.23	-1062.84	-3.99	92.88	-1231.71	-38.92	99.50	-1224.79	-38.66	154.65	-1214.08	125.21	1263.37	0.00	0.00	0.00	-1070.77	66.90	1560.30	-1067.38	207.43	1531.38	-1165.82	103.39	1670.49	-1165.74	237.71	1635.70	592.47	-17.02	78.42	1190.17	5.89	79.23	569.17
6.47000	-1231.41	136.12	36.79	-1296.06	129.56	36.29	-1966.39	252.26	219.15	-1762.22	253.54	41.02	-990.16	-9.12	89.14	-1043.13	-6.37	91.53	-1209.65	-40.91	90.73	-1204.51	-41.35	147.19	-1209.96	124.40	1262.81	0.00	0.00	0.00	-1067.48	65.29	1556.52	-1061.94	206.35	1531.34	-1162.35	103.17	1670.03	-1161.72	236.37	1635.50	591.21	-16.90	78.25	1190.34	6.41	79.27	569.56
6.48000	-1236.90	133.91	33.79	-1295.49	130.47	36.74	-1954.24	251.02	218.88	-1752.73	252.24	43.87	-968.16	-10.56	92.08	-1019.41	-8.54	92.58	-1188.36	-42.77	83.25	-1186.04	-42.42	140.22	-1205.73	123.63	1262.11	0.00	0.00	0.00	-1064.37	62.74	1555.62	-1056.73	205.30	1531.25	-1158.08	101.68	1669.42	-1158.09	234.42	1635.26	591.27	-16.92	78.29	1189.99	6.27	79.19	568.13
6.49000	-1249.92	128.96	28.83	-1288.35	128.79	37.09	-1942.05	249.77	218.59	-1743.21	250.92	46.75	-948.91	-11.76	94.84	-999.91	-9.59	94.12	-1167.49	-45.47	77.15	-1168.77	-42.58	133.99	-1200.08	122.64	1261.40	0.00	0.00	0.00	-1057.80	62.07	1555.01	-1052.29	203.75	1531.15	-1153.19	98.91	1669.06	-1154.15	232.65	1634.96	593.69	-17.08	78.69	1190.36	6.92	79.29	567.29
6.50000	-1241.26	125.03	28.71	-1288.22	126.79	40.00	-1929.81	248.52	218.29	-1733.66	249.61	49.67	-930.38	-15.26	98.50	-982.81	-11.82	95.51	-1147.44	-48.67	72.49	-1152.15	-43.54	129.08	-1195.24	120.99	1260.78	0.00	0.00	0.00	-1056.71	60.46	1554.97	-1048.15	202.30	1531.12	-1148.62	96.35	1668.31	-1149.90	231.41	1634.51	593.11	-17.05	78.48	1190.50	6.76	79.70	568.12
6.51000	-1246.07	127.54	28.50	-1289.32	127.39	39.32	-1917.54	247.26	217.99	-1724.07	248.28	52.62	-912.91	-18.05	102.77	-965.69	-13.62	97.62	-1129.18	-50.91	68.80	-1137.55	-43.35	124.59	-1191.45	120.57	1259.99	0.00	0.00	0.00	-1047.84	59.95	1558.59	-1041.29	201.56	1530.51	-1144.35	95.03	1667.81	-1145.99	229.38	1634.17	592.29	-17.31	78.37	1190.01	5.85	79.27	567.95
6.52000	-1242.84	117.21	29.52	-1296.40	125.72	37.43	-1905.22	245.99	217.67	-1714.46	246.95	55.60	-898.21	-20.32	105.47	-952.05	-15.41	99.70	-1112.81	-51.89	65.71	-1123.47	-42.89	120.82	-1187.85	119.30	1259.45	0.00	0.00	0.00	-1042.64	58.15	1554.91	-1038.34	199.82	1530.40	-1139.31	92.46	1667.13	-1141.85	227.63	1633.82	592.94	-16.62	78.64	1189.50	5.70	78.59	568.54
6.53000	-1248.36	124.39	26.10	-1293.73	126.10	38.23	-1892.86	244.71	217.33	-1704.81	245.62	58.61	-882.97	-17.22	109.92	-936.43	-15.89	102.36	-1097.78	-52.38	63.23	-1110.23	-43.20	117.85	-1180.13	118.52	1258.82	0.00	0.00	0.00	-1044.24	56.63	1553.74	-1036.16	197.58	1530.31	-1135.12	90.56	1666.58	-1138.14	225.15	1633.54	593.14	-16.70	78.90	1190.17	6.04	79.14	568.34
6.54000	-1244.54	115.74	29.27	-1282.51	126.11	41.15	-1880.46	243.42	216.99	-1695.13	244.28	61.66	-869.79	-16.78	113.46	-926.02	-17.18	103.93	-1084.26	-52.72	61.16	-1098.18	-43.46	115.62	-1173.49	117.66	1258.24	0.00	0.00	0.00	-1044.69	55.21	1552.14	-1032.64	196.61	1530.02	-1130.56	88.78	1665.82	-1133.83	223.27	1633.26	612.79	-19.69	85.54	1193.04	8.13	76.48	569.03
6.55000	-1241.37	116.15	29.54	-1286.77	125.33	39.55	-1868.02	242.13	216.63	-1685.42	242.93	64.73	-859.15	-18.77	115.51	-912.45	-17.89	106.38	-1072.44	-52.99	59.50	-1087.93	-42.39	113.22	-1171.14	115.62	1257.68	0.00	0.00	0.00	-1038.39	53.79	1552.68	-1027.12	195.68	1529.74	-1125.95	86.96	1665.22	-1129.54	221.24	1632.96	599.18	-17.44	81.01	1191.58	7.24	78.53	568.80
6.56000	-1247.19	116.22	27.76	-1288.62	126.26	39.10	-1855.53	240.83	216.27	-1675.67	241.58	67.85	-849.82	-19.37	116.83	-901.63	-17.28	107.10	-1062.16	-53.27	58.05	-1078.11	-43.69	111.74	-1167.95	114.46	1257.01	0.00	0.00	0.00	-1024.23	52.79	1555.75	-1021.71	193.62	1529.68	-1121.52	85.21	1664.73	-1125.31	218.87	1632.69	592.44	-16.67	78.63	1190.10	6.62	79.57	568.82
6.57000	-1242.55	116.38	28.80	-1289.83	124.30	38.88	-1843.00	239.52	215.89	-1665.90	240.22	70.99	-840.42	-17.10	118.02	-892.76	-16.92	107.17	-1053.78	-52.98	56.40	-1070.71	-42.69	109.75	-1161.43	113.89	1256.45	0.00	0.00	0.00	-1023.53	49.91	1552.07	-1017.15	191.73	1529.55	-1116.67	82.64	1664.08	-1120.74	217.13	1632.36	593.28	-17.04	78.67	1189.46	5.59	78.98	568.61
6.58000	-1243.14	114.60	29.09	-1292.46	123.86	38.47	-1830.43	238.21	215.50	-1656.09	238.85	74.17	-836.41	-21.95	115.19	-888.61	-15.65	105.47	-1046.61	-53.32	55.03	-1063.52	-43.71	108.50	-1154.82	112.31	1255.59	0.00	0.00	0.00	-1021.70	48.65	1550.69	-1010.18	190.49	1529.47	-1111.93	80.21	1663.43	-1116.62	214.01	1632.20	591.79	-17.19	78.57	1190.28	6.04	79.17	567.81
6.59000	-1247.77	115.71	28.06	-1290.37	125.76	38.49	-1817.81	236.88	215.10	-1646.26	237.48	77.38	-830.90	-19.54	114.34	-886.44	-15.19	103.19	-1040.65	-54.34	53.82	-1058.54	-43.16	106.39	-1148.75	110.95	1255.12	0.00	0.00	0.00	-1015.52	46.59	1549.00	-1006.40	189.31	1529.50	-1106.71	77.04	1662.93	-1075.03	148.01	1600.24	595.03	-15.46	77.06	1190.50	6.30	79.32	568.06
6.60000	-1242.43	115.24	28.54	-1289.69	124.11	38.25	-1805.16	235.55	214.68	-1636.38	236.10	80.62	-825.66	-15.31	113.37	-877.75	-13.99	102.58	-1036.59	-54.36	51.84	-1054.40	-43.37	104.52	-1144.41	109.90	1254.49	0.00	0.00	0.00	-1005.48	44.59	1549.69	-1003.86	187.30	1529.58	-1102.25	75.01	1662.17	-1097.17	190.32	1622.69	592.59	-16.69	77.96	1189.95	6.45	79.46	568.51
6.61000	-1243.49	114.75	28.41	-1287.17	124.95	38.92	-1792.46	234.22	214.26	-1626.48	234.72	83.90	-824.83	-16.48	109.22	-876.51	-12.48	99.64	-1033.88	-54.55	49.72	-1051.69	-43.70	102.45	-1140.27	108.27	1253.73	0.00	0.00	0.00	-997.09	43.68	1552.97	-999.02	184.26	1529.51	-1096.86	71.17	1661.46	-1103.56	205.71	1631.70	591.33	-17.09	78.44	1189.55	6.41	79.15	568.18
6.62000	-1246.17	113.81	28.13	-1285.99	124.83	39.31	-1779.72	232.87	213.82	-1616.55	233.33	87.21	-823.40	-14.65	105.30	-875.20	-11.84	95.86	-1033.09	-53.70	47.56	-1050.42	-42.93	100.00	-1131.59	106.68	1253.11	0.00	0.00	0.00	-994.06	40.27	1549.45	-995.24	182.68	1529.61	-1091.99	68.04	1660.76	-1098.71	203.46	1631.51	592.37	-17.34	78.64	1190.04	6.33	78.83	568.24
6.63000	-1242.12	112.83	28.81	-1287.09	125.34	38.95	-1766.93	231.52	213.37	-1606.58	231.93	90.56	-821.62	-10.88	101.92	-871.74	-11.83	93.08	-1032.20	-53.55	46.12	-1049.53	-43.08	98.23	-1125.63	105.48	1252.64	0.00	0.00	0.00	-990.23	38.26	1548.20	-991.05	180.66	1529.67	-1087.37	65.74	1660.25	-1094.18	200.42	1631.27	593.03	-16.08	78.83	1190.11	6.18	79.05	569.32
6.64000	-1244.57	113.84	28.60	-1284.68	126.78	39.29	-1754.11	230.15	212.90	-1596.59	230.53	93.94	-820.47	-9.53	98.01	-867.84	-10.07	90.49	-1031.06	-53.02	44.67	-1048.18	-42.94	96.69	-1120.51	102.98	1252.11	0.00	0.00	0.00	-984.67	36.56	1546.88	-987.17	178.73	1529.71	-1082.36	62.87	1659.57	-1064.81	160.67	1613.60	595.42	-14.96	77.07	1190.41	6.17	79.34	568.99
6.65000	-1245.41	113.26	27.90	-1285.97	125.04	38.24	-1741.24	228.78	212.43	-1586.56	229.13	97.35	-817.40	-7.87	94.47	-868.88	-9.06	86.16	-1029.25	-52.92	43.64	-1046.29	-41.66	94.95	-1113.68	101.76	1251.69	0.00	0.00	0.00	-980.71	34.27	1547.19	-980.81	176.24	1529.98	-1076.93	59.32	1659.00	-1077.98	183.57	1626.17	592.60	-16.94	77.74	1190.65	6.19	79.55	567.35
6.66000	-1242.01	113.25	28.82	-1295.68	124.52	36.47	-1728.33	227.41	211.94	-1576.49	227.71	100.80	-815.03	-9.37	88.96	-870.95	-8.73	81.08	-1027.69	-52.45	42.56	-1043.53	-40.28	93.33	-1107.93	100.41	1251.33	0.00	0.00	0.00	-981.32	30.45	1547.55	-972.88	173.55	1530.37	-1072.72	57.54	1658.80	-1080.45	190.73	1631.37	591.84	-16.90	78.31	1189.95	6.77	79.21	567.19
6.67000	-1241.04	112.51	29.46	-1290.06	124.91	38.36	-1715.37	226.02	211.44	-1566.40	226.29	104.28	-812.04	-14.14	84.22	-866.17	-10.63	77.82	-1026.13	-53.10	42.45	-1039.97	-41.13	92.55	-1103.41	98.19	1251.15	0.00	0.00	0.00	-975.76	28.28	1547.37	-966.62	171.10	1530.73	-1067.35	54.49	1658.49	-1075.39	187.57	1631.62	592.15	-16.96	78.58	1190.08	5.69	79.10	568.71
6.68000	-1242.26	113.53	29.23	-1286.42	125.49	38.59	-1702.37	224.63	210.93	-1556.27	224.87	107.79	-810.37	-15.96	78.77	-864.76	-11.01	73.48	-1025.42	-53.19	41.99	-1037.24	-42.78	92.41	-1096.72	96.50	1250.99	0.00	0.00	0.00	-962.98	26.51	1547.13	-963.48	168.14	1531.21	-1060.98	49.60	1658.04	-1070.10	184.66	1631.87	592.28	-17.23	78.67	1190.17	6.12	78.91	568.85
6.69000	-1240.41	112.82	29.71	-1283.86	124.92	38.80	-1689.34	223.23	210.40	-1546.12	223.44	111.35	-808.94	-17.58	73.18	-861.10	-13.17	69.99	-1024.93	-53.96	41.13	-1036.79	-40.95	91.36	-1089.36	95.10	1250.97	0.00	0.00	0.00	-953.77	24.30	1546.88	-960.93	166.59	1531.45	-1055.41	46.46	1658.13	-1064.63	181.67	1632.25	616.44	-20.12	86.53	1192.94	7.71	76.60	567.89
6.70000	-1239.43	113.26	28.85	-1281.51	126.88	39.44	-1676.25	221.82	209.87	-1535.93	222.00	114.93	-806.37	-18.05	69.48	-861.70	-13.31	66.25	-1024.34	-55.36	41.02	-1034.73	-42.05	91.65	-1083.48	92.69	1251.19	0.00	0.00	0.00	-949.22	21.38	1547.08	-956.19	164.71	1532.10	-1049.69	43.27	1658.22	-1059.10	178.45	1632.92	598.93	-17.97	80.71	1191.35	6.67	78.36	568.45
6.71000	-1242.19	113.03	28.49	-1282.20	125.86	39.08	-1663.13	220.41	209.32	-1525.70	220.56	118.55	-805.49	-17.92	65.53	-859.61	-12.66	64.34	-1023.79	-56.15	41.16	-1033.22	-42.31	91.55	-1079.00	91.48	1251.73	0.00	0.00	0.00	-943.80	18.31	1547.29	-947.22	161.49	1533.08	-1043.89	39.95	1658.47	-1053.78	174.97	1633.64	592.09	-17.12	78.46	1189.90	5.94	78.84	568.54
6.72000	-1237.58	113.03	29.88	-1289.01	126.21	37.10	-1649.96	218.98	208.75	-1515.45	219.11	122.21	-804.60	-14.83	62.23	-856.86	-11.18	62.32	-1023.44	-56.04	41.17	-1031.90	-42.27	91.25	-1071.17	89.27	1252.49	0.00	0.00	0.00	-942.20	15.93	1547.99	-943.87	158.25	1534.08	-1038.18	37.40	1659.00	-1048.28	171.89	1634.43	591.44	-17.30	78.36	1190.57	6.21	79.17	568.68
6.73000	-1242.22	112.17	28.31	-1281.58	124.87	37.80	-1636.75	217.55	208.18	-1505.16	217.66	125.90	-804.28	-13.00	58.91	-857.38	-9.69	59.91	-1023.01	-55.86	41.51	-1030.82	-42.10	91.20	-1065.42	87.78	1253.28	0.00	0.00	0.00	-933.89	13.70	1548.73	-936.52	155.62	1535.03	-1032.43	34.53	1659.65	-1042.62	168.59	1635.44	591.04	-17.23	78.12	1190.09	6.36	79.42	568.13
6.74000	-1239.60	112.94	29.12	-1287.77	124.92	35.67	-1623.50	216.11	207.59	-1494.84	216.20	129.62	-803.65	-11.10	56.52	-857.09	-8.41	57.98	-1022.69	-55.43	41.84	-1030.26	-41.57	91.17	-1059.23	85.50	1254.17	0.00	0.00	0.00	-929.14	10.99	1549.55	-931.96	153.42	1535.75	-1026.12	30.25	1660.14	-1037.13	165.33	1636.54	594.50	-17.02	79.27	1193.37	9.58	75.83	568.21
6.75000	-1239.85	113.34	29.35	-1278.89	126.14	36.78	-1610.21	214.67	206.99	-1484.49	214.73	133.38	-803.02	-10.93	55.04	-856.11	-8.56	56.40	-1022.77	-54.60	41.97	-1029.23	-41.79	91.35	-1052.96	83.83	1255.26	0.00	0.00	0.00	-923.50	8.03	1550.06	-926.32	150.94	1536.83	-1019.94	26.62	1660.77	-1031.32	162.47	1637.71	594.02	-17.29	79.07	1191.62	7.47	78.01	568.02
6.76000	-1240.84	113.77	28.34	-1285.78	125.89	33.84	-1596.87	213.21	206.38	-1474.10	213.26	137.18	-802.87	-10.14	53.29	-856.18	-8.07	55.07	-1022.27	-55.18	42.36	-1028.22	-42.76	91.72	-1045.75	81.66	1256.32	0.00	0.00	0.00	-917.30	5.01	1550.29	-917.67	147.66	1538.34	-1014.54	24.57	1661.59	-1025.98	158.75	1638.97	592.10	-16.80	78.44	1190.04	6.33	79.21	568.13
6.77000	-1237.34	114.24	29.26	-1279.01	126.37	34.33	-1583.49	211.75	205.75	-1463.69	211.79	141.01	-802.81	-9.47	51.62	-855.95	-7.46	54.14	-1022.37	-54.75	42.26	-1028.13	-42.28	91.40	-1040.43	79.44	1257.35	0.00	0.00	0.00	-907.96	3.24	1550.79	-912.63	144.65	1539.64	-1008.65	21.56	1662.22	-1020.25	155.76	1640.17	590.80	-17.40	78.17	1190.26	6.27	78.94	568.62
6.78000	-1242.42	113.67	27.94	-1281.40	126.18	33.50	-1570.07	210.28	205.11	-1453.24	210.30	144.88	-802.28	-9.07	50.67	-854.47	-7.21	53.39	-1022.23	-54.69	42.26	-1027.45	-42.50	91.55	-1034.14	77.05	1258.28	0.00	0.00	0.00	-906.57	0.04	1551.96	-908.82	142.90	1540.75	-1002.34	17.67	1663.09	-1014.57	152.91	1641.35	590.81	-17.32	78.07	1189.78	5.82	78.85	568.86
6.79000	-1240.58	114.45	28.40	-1279.15	126.09	33.06	-1556.60	208.80	204.46	-1442.76	208.81	148.78	-802.35	-8.59	49.20	-856.14	-6.71	52.59	-1021.93	-54.84	42.29	-1027.68	-41.95	91.22	-1028.30	75.21	1259.36	0.00	0.00	0.00	-902.52	-1.98	1552.67	-905.25	140.92	1541.80	-996.45	14.60	1663.83	-1008.80	150.15	1642.50	594.61	-16.23	77.26	1189.90	5.37	79.04	568.69
6.80000	-1239.04	113.79	28.90	-1277.69	126.41	32.78	-1543.10	207.32	203.79	-1432.24	207.32	152.72	-802.22	-7.88	48.00	-855.88	-7.02	51.72	-1021.59	-55.29	42.49	-1027.16	-42.37	91.45	-1024.56	72.52	1260.47	0.00	0.00	0.00	-896.03	-3.78	1553.38	-899.24	138.64	1542.92	-990.64	11.86	1664.52	-1003.42	147.40	1643.58	593.11	-16.84	78.16	1190.38	5.73	79.27	568.16
6.81000	-1237.85	115.05	29.94	-1274.75	125.49	33.69	-1529.55	205.83	203.12	-1421.70	205.82	156.70	-801.88	-8.33	47.31	-854.90	-6.20	51.40	-1021.78	-54.81	42.38	-1026.90	-42.35	91.43	-1014.56	70.83	1261.39	0.00	0.00	0.00	-886.62	-6.50	1554.39	-889.65	136.42	1544.26	-985.41	10.18	1665.33	-998.10	144.90	1644.62	592.39	-16.90	78.70	1190.05	6.30	79.26	569.10
6.82000	-1238.77	114.75	29.40	-1270.58	125.90	34.49	-1515.95	204.33	202.42	-1411.12	204.31	160.71	-801.66	-8.18	46.46	-856.14	-6.51	50.49	-1021.68	-55.08	42.52	-1026.44	-42.50	91.36	-1010.00	69.42	1262.26	0.00	0.00	0.00	-883.56	-8.35	1555.22	-886.46	133.18	1545.32	-979.46	7.02	1665.98	-992.89	142.41	1645.59	591.99	-17.41	78.49	1190.61	6.37	79.33	569.49
6.83000	-1238.83	115.52	29.37	-1268.05	125.28	38.10	-1502.32	202.82	201.72	-1400.50	202.80	164.75	-801.40	-7.22	44.49	-855.48	-7.03	50.01	-1021.69	-54.99	42.46	-1026.07	-43.02	91.44	-1003.64	66.38	1263.08	0.00	0.00	0.00	-880.57	-10.60	1556.14	-882.05	131.81	1546.30	-973.64	4.21	1666.59	-987.57	140.49	1646.24	591.59	-17.22	78.33	1190.59	5.95	79.24	569.45
6.84000	-1236.91	116.14	29.23	-1267.02	124.32	37.89	-1488.64	201.30	201.00	-1389.86	201.28	168.84	-807.96	-7.80	41.81	-854.17	-6.62	50.07	-1021.89	-54.76	42.27	-1026.63	-41.62	90.68	-996.90	64.99	1263.79	0.00	0.00	0.00	-877.57	-12.46	1557.14	-878.00	130.41	1547.08	-968.88	3.78	1667.17	-983.06	137.64	1647.05	594.48	-16.32	79.62	1193.24	8.70	76.10	569.34
6.85000	-1238.22	115.38	27.79	-1268.04	119.03	38.49	-1474.92	199.78	200.27	-1379.18	199.76	172.96	-804.41	-7.87	42.02	-855.62	-6.28	49.27	-1021.85	-54.87	42.21	-1025.90	-42.69	90.85	-990.58	64.36	1264.31	0.00	0.00	0.00	-870.02	-13.40	1557.54	-873.29	129.41	1547.57	-962.82	0.49	1667.45	-977.91	135.72	1647.52	592.77	-16.65	78.82	1191.04	6.90	78.17	568.18
6.86000	-1238.31	115.22	26.73	-1265.64	118.00	39.29	-1461.16	198.25	199.53	-1368.47	198.23	177.12	-807.27	-7.16	40.93	-854.64	-6.30	49.37	-1021.82	-55.09	42.16	-1025.66	-42.53	90.34	-985.33	62.28	1264.76	0.00	0.00	0.00	-860.62	-14.46	1557.68	-867.59	128.06	1548.22	-957.60	-0.68	1667.75	-972.72	134.13	1647.89	592.66	-17.06	78.65	1189.81	6.28	78.80	568.65
6.87000	-1237.28	116.04	25.74	-1263.12	118.14	39.88	-1447.35	196.71	198.77	-1357.73	196.70	181.31	-806.16	-6.65	40.92	-853.56	-6.57	49.08	-1021.86	-54.98	42.06	-1025.54	-42.74	90.12	-978.16	61.15	1264.89	0.00	0.00	0.00	-852.15	-15.00	1557.70	-864.36	126.36	1548.75	-951.51	-3.31	1667.95	-967.87	132.18	1648.17	591.69	-17.55	78.41	1189.75	6.22	78.63	568.56
6.88000	-1233.12	115.46	24.62	-1256.64	124.47	40.36	-1433.50	195.16	198.00	-1346.95	195.16	185.54	-804.16	-7.07	40.87	-855.10	-6.99	48.77	-1021.85	-55.02	41.91	-1025.97	-41.71	89.52	-974.48	59.91	1264.83	0.00	0.00	0.00	-850.34	-17.03	1558.01	-859.48	124.61	1549.29	-946.27	-4.25	1668.24	-962.89	130.41	1648.40	591.75	-17.06	78.30	1189.49	5.86	79.02	568.90
6.89000	-1232.91	117.41	23.09	-1257.00	124.92	38.05	-1419.61	193.60	197.21	-1336.15	193.61	189.81	-804.28	-6.81	40.47	-853.90	-6.85	48.87	-1021.73	-55.22	41.93	-1024.95	-43.74	90.23	-968.92	57.98	1264.92	0.00	0.00	0.00	-840.53	-18.11	1558.32	-852.43	123.81	1549.23	-940.48	-6.10	1668.17	-958.01	128.54	1648.56	592.40	-17.22	78.64	1189.76	5.94	79.31	568.76
6.90000	-1231.08	118.94	22.18	-1256.03	123.97	37.69	-1405.67	192.04	196.41	-1325.31	192.06	194.12	-801.13	-6.96	41.13	-855.33	-6.85	48.51	-1021.94	-54.93	41.70	-1025.32	-43.18	89.73	-965.99	56.87	1264.86	0.00	0.00	0.00	-837.64	-18.40	1558.57	-844.40	123.88	1548.98	-935.24	-6.60	1668.23	-952.51	128.03	1648.49	591.93	-17.28	78.48	1190.09	5.84	79.44	568.69
6.91000	-1227.44	118.93	21.24	-1252.84	123.91	38.79	-1391.69	190.47	195.60	-1317.36	189.17	198.37	-804.63	-6.66	40.01	-856.03	-7.03	47.88	-1021.97	-54.68	41.57	-1024.86	-43.78	89.77	-957.64	55.81	1265.07	0.00	0.00	0.00	-833.16	-20.18	1558.38	-839.82	122.98	1548.92	-929.19	-8.11	1668.29	-947.60	126.43	1648.59	592.86	-17.40	78.53	1190.08	5.74	78.97	567.22
6.92000	-1220.70	120.73	20.97	-1249.00	123.80	40.78	-1377.67	188.89	194.77	-1307.64	188.72	203.49	-805.43	-6.96	39.16	-854.44	-6.81	48.30	-1021.86	-54.69	41.63	-1025.22	-43.03	89.62	-954.09	55.52	1265.20	0.00	0.00	0.00	-828.22	-20.01	1558.26	-832.92	122.02	1548.87	-923.39	-9.34	1668.23	-942.09	125.46	1648.60	592.99	-16.84	78.95	1191.20	6.22	79.37	567.87
6.93000	-1216.06	122.01	19.52	-1242.78	126.37	42.48	-1363.61	187.31	193.93	-1297.77	187.85	208.14	-803.71	-7.39	39.40	-854.77	-7.00	47.96	-1021.80	-54.66	41.75	-1024.45	-44.07	90.03	-947.52	54.39	1265.54	0.00	0.00	0.00	-820.58	-20.50	1558.19	-830.45	121.49	1548.83	-917.12	-11.16	1668.16	-936.58	124.79	1648.56	590.90	-16.87	78.22	1190.73	6.11	79.46	568.34
6.94000	-1207.08	124.64	16.32	-1233.65	126.23	45.43	-1349.50	185.71	193.08	-1288.03	186.32	212.17	-804.76	-6.85	38.80	-852.93	-6.16	48.28	-1021.47	-54.91	41.91	-1024.75	-42.65	89.40	-944.57	53.44	1265.86	0.00	0.00	0.00	-814.35	-20.61	1557.97	-826.17	120.75	1548.62	-911.49	-12.13	1668.07	-931.40	123.81	1648.61	594.13	-15.88	79.74	1193.34	8.53	76.15	568.73
6.95000	-1196.03	126.84	13.80	-1226.36	126.05	46.92	-1335.36	184.11	192.21	-1276.90	186.12	216.39	-802.89	-6.41	39.27	-854.81	-6.38	47.66	-1021.62	-54.43	41.91	-1024.66	-42.31	89.42	-938.30	52.58	1266.14	0.00	0.00	0.00	-808.87	-21.20	1557.63	-820.90	119.96	1548.26	-905.80	-12.77	1668.13	-926.20	122.90	1648.70	592.52	-16.61	78.89	1190.97	7.52	77.89	568.75
6.96000	-1185.97	130.29	15.43	-1214.42	128.14	50.17	-1321.17	182.50	191.33	-1267.51	183.28	219.38	-803.71	-6.68	38.45	-854.31	-6.63	47.48	-1021.65	-54.05	41.88	-1024.72	-41.78	89.40	-934.40	51.20	1266.50	0.00	0.00	0.00	-801.91	-22.25	1557.21	-814.90	118.89	1548.08	-900.51	-12.73	1668.23	-921.08	121.98	1648.79	592.22	-17.21	78.39	1190.72	5.95	79.28	568.08
6.97000	-1180.19	135.17	15.86	-1204.27	131.49	52.59	-1310.90	178.57	193.07	-1256.34	182.49	222.61	-803.92	-6.76	38.19	-854.75	-6.43	47.15	-1021.26	-54.56	42.29	-1024.22	-42.21	89.64	-929.23	49.97	1267.11	0.00	0.00	0.00	-798.59	-22.90	1557.27	-811.12	118.83	1547.76	-895.62	-12.07	1668.51	-915.99	121.30	1648.87	591.83	-17.29	78.22	1190.20	5.70	79.20	569.06
6.98000	-1161.51	134.76	22.09	-1186.43	133.72	55.88	-1298.76	177.30	194.61	-1245.22	180.16	224.34	-804.50	-6.71	37.74	-853.67	-6.45	47.36	-1021.38	-54.16	42.32	-1024.17	-41.64	89.63	-924.13	49.87	1267.60	0.00	0.00	0.00	-793.59	-22.87	1557.18	-808.23	118.62	1547.94	-890.18	-12.71	1668.81	-910.67	120.98	1648.95	591.60	-17.29	78.20	1189.62	6.07	79.07	568.79
6.99000	-1148.24	141.44	21.57	-1169.63	135.52	58.27	-1286.22	175.40	194.91	-1233.00	179.74	225.96	-805.19	-6.93	37.28	-853.35	-6.14	47.27	-1021.23	-54.03	42.39	-1024.18	-41.03	89.60	-921.02	49.37	1268.05	0.00	0.00	0.00	-787.13	-23.23	1557.18	-802.98	118.24	1547.85	-884.78	-13.19	1669.07	-905.51	120.65	1649.05	594.84	-16.58	77.41	1189.95	6.39	79.30	568.44
7.00000	-1127.96	142.69	24.35	-1154.81	137.09	60.17	-1274.12	172.63	193.37	-1220.40	179.05	226.54	-802.49	-6.30	37.77	-853.01	-7.06	47.21	-1021.37	-53.56	42.37	-1023.50	-41.76	89.97	-916.77	47.93	1268.43	0.00	0.00	0.00	-780.52	-23.44	1557.56	-796.07	117.78	1547.83	-879.00	-14.17	1669.37	-900.51	120.28	1649.15	592.87	-16.94	78.22	1190.20	5.62	79.07	568.64
7.01000	-1111.45	144.22	25.47	-1139.13	140.53	59.23	-1260.03	172.59	192.13	-1207.29	178.47	226.11	-805.35	-6.90	36.74	-855.08	-6.70	46.41	-1021.27	-53.34	42.48	-1023.39	-41.33	90.11	-910.69	46.52	1268.71	0.00	0.00	0.00	-777.12	-23.28	1558.17	-791.81	117.83	1548.02	-874.03	-14.11	1669.82	-895.40	120.14	1649.37	592.36	-17.68	78.56	1190.19	5.72	78.96	567.96
7.02000	-1092.58	145.95	26.43	-1116.57	142.50	60.87	-1245.07	173.32	189.70	-1194.20	177.34	224.22	-804.55	-7.03	36.22	-853.53	-6.85	46.64	-1021.12	-53.27	42.74	-1022.73	-42.18	90.57	-903.59	46.62	1269.21	0.00	0.00	0.00	-769.95	-23.65	1558.31	-784.10	116.97	1548.03	-868.55	-14.94	1670.14	-890.20	120.69	1649.48	591.40	-16.74	78.35	1191.34	5.91	79.68	568.49
7.03000	-1071.91	147.55	27.69	-1101.76	142.94	60.33	-1229.91	173.07	185.87	-1180.94	176.62	221.43	-804.31	-7.54	35.83	-852.21	-7.23	46.63	-1020.77	-53.34	43.08	-1022.45	-41.76	90.75	-899.21	45.61	1269.56	0.00	0.00	0.00	-767.60	-24.10	1558.81	-782.45	117.14	1548.40	-864.23	-13.85	1670.61	-885.59	120.15	1649.66	592.35	-17.14	78.75	1190.83	6.16	79.59	568.10
7.04000	-1049.88	148.77	28.66	-1077.75	143.99	60.86	-1215.85	171.69	180.66	-1165.86	177.19	218.05	-802.07	-7.33	35.99	-851.14	-7.03	46.57	-1020.71	-52.99	43.16	-1021.29	-42.94	91.56	-894.80	44.52	1269.80	0.00	0.00	0.00	-765.74	-24.50	1559.38	-778.49	117.18	1548.59	-859.45	-13.78	1670.92	-849.84	84.87	1628.58	595.20	-16.61	77.75	1190.34	5.65	79.32	567.26
7.05000	-1027.23	149.09	28.86	-1062.65	144.31	59.40	-1198.78	173.92	175.34	-1151.09	177.55	214.07	-802.75	-7.73	35.25	-851.90	-7.83	46.19	-1020.47	-52.85	43.44	-1021.04	-42.39	91.71	-889.46	44.35	1269.90	0.00	0.00	0.00	-761.72	-24.33	1559.97	-772.90	117.19	1548.96	-854.59	-13.80	1671.37	-867.38	109.67	1643.94	592.53	-16.69	78.02	1189.57	6.08	79.03	567.67
7.06000	-1007.60	149.11	28.42	-1034.97	144.72	59.59	-1181.38	175.86	169.22	-1135.61	178.74	209.33	-803.55	-8.35	34.76	-850.20	-7.31	46.25	-1020.39	-52.54	43.51	-1020.87	-41.95	91.67	-883.24	44.05	1270.17	0.00	0.00	0.00	-754.50	-23.51	1560.37	-767.09	116.62	1549.55	-849.47	-14.42	1671.64	-871.95	119.22	1650.41	592.64	-17.40	78.47	1189.29	5.91	79.02	567.69
7.07000	-984.48	147.34	30.21	-1020.79	145.80	57.38	-1164.16	176.63	161.97	-1119.66	179.66	203.98	-803.19	-7.82	34.50	-850.18	-7.63	46.28	-1020.14	-52.39	43.69	-1021.56	-40.09	91.14	-880.06	43.37	1270.32	0.00	0.00	0.00	-748.43	-24.15	1560.78	-761.18	117.12	1549.85	-845.13	-13.73	1671.83	-867.21	119.52	1650.53	592.35	-17.18	78.66	1190.28	5.90	79.18	568.33
7.08000	-964.61	148.62	27.61	-995.31	143.42	57.96	-1145.55	179.38	154.49	-1102.75	181.84	198.57	-802.76	-7.61	34.13	-851.32	-8.06	45.85	-1019.72	-52.77	44.13	-1020.65	-40.77	91.77	-875.72	42.42	1270.32	0.00	0.00	0.00	-742.42	-23.57	1561.56	-759.73	117.14	1550.34	-840.27	-13.77	1672.14	-862.67	119.21	1650.72	591.14	-16.76	78.50	1191.07	5.90	79.36	569.97
7.09000	-938.62	147.45	30.28	-976.07	145.05	56.19	-1127.17	181.20	146.69	-1084.84	184.79	192.76	-802.88	-7.98	34.06	-854.00	-8.18	45.04	-1019.78	-52.27	44.14	-1020.23	-40.65	91.93	-870.59	43.45	1270.39	0.00	0.00	0.00	-739.04	-23.13	1561.81	-752.33	117.37	1550.32	-835.46	-13.68	1672.32	-857.74	120.12	1650.77	592.82	-17.00	78.75	1190.03	6.25	79.19	569.67
7.10000	-915.43	148.03	30.50	-956.05	145.85	54.04	-1108.03	183.22	138.07	-1068.50	185.05	185.77	-804.50	-7.83	33.32	-851.83	-7.89	45.29	-1019.93	-51.41	43.86	-1020.01	-40.63	92.12	-866.06	43.00	1270.46	0.00	0.00	0.00	-735.30	-22.76	1562.08	-747.41	117.49	1550.54	-830.50	-13.96	1672.39	-853.44	119.35	1650.95	591.76	-16.75	78.51	1189.64	5.18	78.73	568.77
7.11000	-889.70	149.28	31.51	-927.54	146.34	54.70	-1087.11	187.62	130.50	-1050.36	187.97	179.64	-801.61	-8.39	33.73	-851.08	-7.62	45.41	-1019.78	-51.55	44.19	-1019.52	-41.01	92.58	-861.04	42.13	1270.46	0.00	0.00	0.00	-729.48	-22.67	1562.25	-741.69	117.96	1550.81	-825.88	-13.57	1672.45	-848.57	119.77	1651.02	592.14	-17.43	78.33	1189.96	6.11	79.16	568.53
7.12000	-867.24	151.26	31.86	-906.92	147.57	53.05	-1068.78	187.08	120.92	-1031.07	192.13	173.77	-802.29	-8.49	33.51	-851.24	-7.78	45.16	-1019.67	-51.45	44.36	-1019.36	-40.83	92.75	-855.08	42.65	1270.42	0.00	0.00	0.00	-724.63	-23.32	1562.14	-737.56	118.01	1550.70	-821.35	-12.89	1672.56	-844.11	119.38	1651.03	592.86	-16.83	78.67	1190.58	6.09	79.26	570.19
7.13000	-842.96	154.08	32.76	-887.46	150.56	51.18	-1048.84	189.34	112.69	-1012.57	194.24	167.21	-800.48	-8.63	33.79	-852.79	-8.32	44.92	-1019.49	-51.59	44.67	-1019.30	-40.12	92.68	-849.08	43.33	1270.44	0.00	0.00	0.00	-717.82	-22.28	1562.15	-730.50	118.53	1550.71	-816.74	-12.17	1672.59	-839.19	119.86	1651.02	592.41	-17.51	78.53	1189.52	6.28	79.18	569.90
7.14000	-819.14	156.81	33.62	-863.34	153.09	50.98	-1027.80	192.51	104.79	-994.36	196.34	160.58	-804.64	-8.45	32.57	-851.04	-8.41	45.18	-1019.35	-51.46	44.76	-1018.90	-40.82	93.15	-847.13	43.13	1270.13	0.00	0.00	0.00	-712.63	-21.95	1561.98	-727.64	118.24	1550.77	-811.46	-12.52	1672.42	-804.99	87.69	1631.20	594.91	-16.19	77.27	1189.83	6.78	79.25	568.48
7.15000	-796.56	160.19	34.50	-838.83	157.27	50.23	-1007.39	194.15	96.51	-975.51	199.19	154.59	-802.32	-8.65	33.16	-850.36	-8.71	45.20	-1019.38	-51.22	44.92	-1018.96	-40.13	93.14	-843.58	43.58	1269.96	0.00	0.00	0.00	-709.76	-21.65	1561.81	-725.52	118.27	1550.67	-806.65	-11.85	1672.27	-820.56	112.42	1644.95	591.66	-16.86	77.55	1190.60	6.45	79.41	568.38
7.16000	-772.70	165.08	35.81	-819.11	160.63	48.99	-986.37	198.44	89.65	-955.92	203.77	149.35	-801.84	-9.24	33.25	-850.27	-8.48	45.23	-1019.27	-51.04	45.08	-1018.74	-40.18	93.39	-836.73	43.69	1269.88	0.00	0.00	0.00	-708.56	-21.53	1561.88	-721.34	119.01	1550.47	-801.84	-11.22	1672.11	-824.41	121.61	1650.54	591.57	-17.66	78.28	1191.26	6.28	79.41	567.90
7.17000	-750.67	169.08	36.75	-795.40	166.52	49.37	-965.25	201.52	83.08	-937.27	205.72	143.61	-801.94	-9.27	33.27	-849.63	-9.58	45.42	-1018.99	-51.24	45.49	-1018.84	-39.36	93.38	-830.85	44.07	1269.55	0.00	0.00	0.00	-701.72	-20.45	1561.66	-714.46	119.84	1550.15	-797.20	-9.64	1671.89	-819.54	122.48	1650.18	592.06	-17.12	78.40	1191.07	5.94	79.23	568.09
7.18000	-727.99	173.86	38.44	-768.23	170.00	50.15	-944.03	204.76	76.76	-918.99	207.78	138.04	-800.04	-9.34	33.59	-849.63	-9.70	45.42	-1019.20	-50.37	45.35	-1018.19	-39.87	93.96	-825.03	45.11	1269.34	0.00	0.00	0.00	-694.23	-19.63	1561.40	-708.53	121.33	1549.76	-792.37	-8.61	1671.83	-814.39	123.60	1649.81	591.66	-17.28	78.38	1190.06	5.72	78.91	569.04
7.19000	-703.38	180.14	41.00	-747.92	175.00	50.70	-922.98	208.31	71.02	-899.31	211.63	133.46	-798.19	-9.94	33.78	-848.59	-9.98	45.78	-1019.16	-50.03	45.49	-1018.28	-39.11	93.99	-821.87	45.31	1268.99	0.00	0.00	0.00	-693.44	-19.25	1561.47	-703.86	121.98	1549.36	-786.79	-9.35	1671.42	-810.12	122.99	1649.66	592.40	-17.55	78.44	1191.07	5.93	79.40	568.07
7.20000	-680.59	184.84	43.25	-728.55	180.04	50.85	-901.47	212.79	66.42	-880.25	214.21	129.17	-800.35	-10.63	33.21	-853.57	-15.31	43.59	-1019.05	-49.92	45.69	-1018.01	-38.89	94.07	-818.15	46.15	1268.63	0.00	0.00	0.00	-686.20	-18.00	1560.80	-696.34	122.74	1548.85	-782.20	-7.81	1671.09	-804.88	124.67	1649.25	592.62	-16.87	78.70	1190.65	5.71	79.42	567.92
7.21000	-659.97	190.64	45.14	-706.06	184.14	51.69	-881.02	215.47	61.56	-861.25	217.06	125.20	-801.31	-10.85	32.76	-851.07	-15.26	43.95	-1019.12	-49.74	45.93	-1018.17	-37.76	93.92	-813.87	46.56	1268.27	0.00	0.00	0.00	-681.40	-17.20	1560.48	-692.08	123.34	1548.51	-777.27	-6.78	1670.80	-800.08	125.29	1648.89	592.17	-16.83	78.62	1190.20	5.69	79.61	569.17
7.22000	-639.11	195.79	48.09	-684.70	189.87	53.50	-860.31	218.71	57.68	-842.70	220.28	121.89	-797.73	-10.98	33.60	-851.74	-15.81	43.66	-1018.70	-50.14	46.28	-1017.46	-38.90	94.74	-807.20	47.24	1267.81	0.00	0.00	0.00	-669.75	-15.63	1559.84	-689.05	123.94	1548.00	-772.65	-5.20	1670.37	-794.96	126.83	1648.30	592.60	-17.14	78.71	1189.89	5.59	79.14	568.25
7.23000	-617.57	201.52	51.27	-661.29	193.87	55.59	-839.94	221.98	54.33	-823.75	224.04	119.24	-796.75	-16.02	33.55	-850.32	-16.51	44.24	-1018.88	-49.50	46.22	-1017.63	-38.27	94.77	-802.41	48.16	1267.56	0.00	0.00	0.00	-667.42	-14.77	1559.44	-685.38	124.89	1547.59	-767.97	-3.44	1670.05	-789.62	128.42	1647.71	592.36	-16.96	78.62	1190.28	5.67	79.06	568.10
7.24000	-597.60	206.89	54.07	-645.16	199.45	56.61	-819.37	225.70	51.92	-805.41	226.84	116.83	-800.90	-16.08	32.14	-850.11	-15.92	44.29	-1019.00	-48.91	46.19	-1017.42	-37.83	94.85	-796.94	48.58	1266.91	0.00	0.00	0.00	-664.87	-14.02	1559.13	-681.03	125.76	1546.99	-762.99	-2.09	1669.55	-756.30	97.18	1628.08	594.93	-16.73	77.62	1191.36	6.62	79.66	568.06
7.25000	-578.54	211.18	56.96	-619.96	203.45	59.62	-799.74	227.95	49.56	-787.70	228.43	114.40	-803.55	-16.18	31.35	-854.16	-16.22	43.18	-1018.83	-48.97	46.46	-1017.38	-37.31	94.85	-792.06	49.09	1266.46	0.00	0.00	0.00	-662.56	-13.05	1558.73	-674.11	127.13	1546.22	-758.12	-0.61	1669.14	-771.51	121.72	1641.07	593.55	-17.01	78.37	1189.73	6.38	79.40	567.08
7.26000	-558.31	215.46	60.71	-604.23	208.92	60.68	-780.02	231.98	48.54	-770.92	229.58	112.51	-801.76	-16.26	31.51	-853.34	-16.02	43.09	-1018.76	-48.73	46.63	-1016.77	-37.78	95.57	-787.43	50.66	1266.00	0.00	0.00	0.00	-657.10	-11.70	1557.97	-666.66	128.70	1545.56	-752.92	0.33	1668.55	-774.62	132.83	1645.81	592.49	-17.38	78.71	1190.13	6.37	79.38	567.95
7.27000	-540.30	219.31	63.97	-580.95	212.14	64.00	-760.41	236.41	47.73	-752.99	233.31	111.77	-802.23	-17.01	31.51	-854.11	-15.46	42.91	-1018.53	-48.77	47.03	-1016.51	-37.63	96.04	-784.19	51.04	1265.28	0.00	0.00	0.00	-652.62	-10.26	1557.66	-660.95	130.07	1544.88	-748.03	2.08	1668.09	-769.56	134.41	1645.16	593.58	-17.13	78.85	1189.90	6.48	79.14	567.80
7.28000	-521.87	222.73	67.94	-566.29	215.08	66.53	-741.88	239.32	46.97	-735.53	236.55	111.40	-798.36	-16.53	32.39	-856.01	-15.78	42.48	-1018.84	-47.72	46.94	-1016.42	-37.20	96.20	-778.79	52.82	1264.73	0.00	0.00	0.00	-646.14	-9.26	1557.24	-659.05	130.92	1544.10	-743.15	4.28	1667.60	-764.63	135.92	1644.42	592.68	-16.99	78.54	1189.77	6.26	79.22	568.23
7.29000	-504.64	225.77	72.24	-546.32	217.44	70.75	-724.87	240.86	46.19	-719.13	239.46	111.20	-802.85	-15.68	30.90	-855.89	-15.15	42.10	-1018.62	-47.76	47.31	-1016.05	-37.17	96.63	-772.62	54.36	1264.21	0.00	0.00	0.00	-642.65	-7.93	1556.39	-652.57	133.08	1543.14	-738.34	6.41	1667.00	-759.50	137.89	1643.69	592.74	-16.77	78.34	1190.48	5.62	79.04	569.38
7.30000	-488.25	228.18	76.95	-532.35	221.02	73.78	-708.33	242.21	45.60	-703.61	242.35	111.36	-800.32	-15.79	31.49	-855.34	-15.16	41.91	-1018.41	-47.90	47.78	-1015.46	-37.16	97.09	-767.56	55.47	1263.62	0.00	0.00	0.00	-636.33	-5.31	1556.40	-649.13	134.59	1542.49	-733.27	7.69	1666.40	-754.53	139.50	1643.01	592.71	-17.83	78.56	1190.57	5.83	78.93	567.90
7.31000	-474.02	230.13	81.44	-513.97	223.74	78.16	-691.77	246.04	46.18	-689.93	243.00	110.95	-803.53	-15.52	30.54	-851.17	-10.65	43.52	-1018.36	-47.58	47.97	-1014.93	-37.76	97.75	-764.82	56.77	1262.88	0.00	0.00	0.00	-631.98	-3.81	1555.64	-644.79	136.20	1541.86	-728.57	9.95	1665.80	-749.41	141.49	1642.17	592.10	-17.02	78.51	1190.09	6.05	79.16	567.85
7.32000	-457.54	231.31	86.63	-501.01	224.94	81.78	-676.10	249.88	46.88	-676.03	245.84	111.46	-802.68	-15.58	30.63	-854.41	-14.26	41.89	-1018.27	-47.43	48.27	-1014.96	-37.17	98.08	-757.48	57.85	1262.30	0.00	0.00	0.00	-630.18	-2.30	1555.09	-638.94	138.38	1541.18	-723.88	12.69	1665.31	-744.16	143.77	1641.37	592.62	-17.25	78.59	1189.68	5.81	79.07	568.11
7.33000	-444.97	232.65	90.62	-486.81	225.40	85.43	-662.13	251.73	47.16	-663.35	248.16	112.01	-804.91	-15.68	29.81	-851.05	-10.67	43.52	-1018.38	-47.08	48.52	-1014.54	-37.16	98.42	-753.40	59.67	1261.71	0.00	0.00	0.00	-624.66	-0.09	1554.51	-635.56	139.90	1540.35	-718.96	14.55	1664.64	-739.24	145.60	1640.58	591.54	-17.45	78.36	1189.46	6.10	79.12	568.15
7.34000	-432.94	232.63	94.53	-474.88	225.80	88.95	-650.15	251.55	46.52	-651.20	250.79	112.62	-801.42	-11.62	30.77	-849.42	-9.83	43.52	-1018.10	-47.20	48.96	-1014.26	-36.87	98.80	-746.97	61.45	1260.96	0.00	0.00	0.00	-620.61	1.43	1553.89	-630.01	141.14	1539.69	-714.17	16.75	1664.15	-705.64	115.22	1620.98	594.78	-15.71	77.05	1190.11	6.50	79.35	568.68
7.35000	-422.88	233.36	97.53	-467.56	227.22	90.12	-638.59	253.90	46.79	-641.26	251.76	112.29	-800.32	-10.75	30.85	-850.04	-10.08	43.21	-1018.25	-46.57	49.15	-1013.55	-37.49	99.50	-742.48	63.35	1260.34	0.00	0.00	0.00	-615.26	3.58	1553.45	-622.75	143.03	1539.06	-709.08	18.72	1663.37	-720.38	141.77	1633.56	593.35	-16.26	78.39	1190.92	5.93	79.38	568.40
7.36000	-413.26	233.16	99.87	-456.22	226.35	92.92	-629.01	255.19	46.32	-631.94	253.96	112.49	-802.20	-14.77	30.04	-851.67	-10.53	42.79	-1018.01	-46.57	49.67	-1013.01	-37.38	100.11	-734.81	65.54	1259.71	0.00	0.00	0.00	-609.29	6.26	1553.18	-615.95	145.83	1538.27	-704.21	21.29	1662.78	-723.43	153.69	1638.14	592.77	-17.20	78.71	1190.72	6.07	79.81	568.24
7.37000	-405.67	233.18	100.19	-447.88	227.22	93.11	-620.63	256.79	45.80	-624.44	254.64	111.68	-801.18	-15.31	30.09	-850.78	-10.16	42.90	-1017.81	-46.45	50.20	-1012.46	-37.34	100.90	-730.43	67.93	1258.91	0.00	0.00	0.00	-603.17	9.35	1552.76	-610.11	148.10	1537.65	-699.72	24.62	1662.36	-718.34	156.05	1637.37	593.80	-17.34	78.87	1190.41	6.19	79.25	567.74
7.38000	-398.57	232.00	99.86	-439.16	227.01	93.07	-613.64	258.08	45.28	-617.04	256.23	111.38	-801.24	-11.24	30.04	-849.29	-10.44	43.10	-1017.57	-46.32	50.87	-1012.23	-36.91	101.42	-729.00	70.38	1258.33	0.00	0.00	0.00	-599.05	11.15	1552.12	-607.18	150.17	1537.17	-694.50	26.37	1661.65	-713.62	157.80	1636.81	592.30	-16.93	78.59	1190.92	5.90	79.22	568.74
7.39000	-393.27	231.75	98.35	-433.14	226.52	91.84	-607.84	258.84	44.26	-612.07	255.62	109.93	-800.92	-11.44	30.15	-850.23	-10.48	42.56	-1017.33	-46.21	51.62	-1011.32	-37.41	102.45	-720.92	72.36	1257.57	0.00	0.00	0.00	-594.41	13.96	1551.92	-601.31	152.55	1536.70	-690.03	30.55	1661.34	-708.08	161.15	1636.08	592.40	-17.41	78.53	1190.52	5.83	79.47	569.12
7.40000	-388.17	230.17	96.06	-428.73	225.19	90.22	-603.65	258.27	42.39	-606.60	257.88	109.19	-800.47	-11.83	29.87	-848.50	-10.58	42.89	-1017.11	-45.93	52.44	-1011.29	-35.99	102.81	-716.64	73.93	1256.94	0.00	0.00	0.00	-589.72	16.06	1551.42	-594.55	155.55	1535.89	-684.96	33.03	1660.73	-702.86	164.32	1635.32	592.14	-17.03	78.34	1189.36	6.25	78.91	568.51
7.41000	-384.98	229.40	93.51	-425.58	224.69	87.31	-600.59	258.16	41.59	-603.87	255.86	106.98	-800.79	-11.93	29.45	-848.74	-10.42	42.76	-1016.94	-45.51	53.32	-1010.38	-36.07	104.03	-708.90	76.82	1256.31	0.00	0.00	0.00	-582.05	19.53	1551.03	-590.69	158.10	1535.50	-679.74	35.29	1660.10	-697.91	166.54	1634.73	591.00	-17.15	78.11	1189.95	5.87	78.97	567.26
7.42000	-381.81	227.76	89.32	-424.79	223.82	83.60	-598.02	258.97	41.72	-600.29	256.59	105.88	-799.05	-11.51	29.80	-847.24	-10.28	42.95	-1016.67	-45.19	54.33	-1009.79	-35.89	105.23	-703.84	79.57	1255.74	0.00	0.00	0.00	-575.50	21.66	1550.66	-586.50	160.01	1535.12	-674.67	38.10	1659.66	-692.53	169.85	1633.98	593.48	-17.08	79.03	1189.62	6.57	79.19	567.60
7.43000	-379.53	226.32	83.98	-421.57	222.34	79.28	-596.47	258.99	41.63	-598.28	255.95	104.13	-798.66	-11.42	29.77	-846.53	-10.55	42.85	-1016.39	-44.74	55.30	-1009.17	-35.52	106.31	-698.81	82.48	1255.24	0.00	0.00	0.00	-573.62	24.18	1550.54	-580.56	163.14	1534.66	-669.76	41.67	1659.26	-687.26	172.96	1633.37	592.45	-16.78	78.61	1190.50	6.29	79.41	567.87
7.44000	-377.78	224.77	78.34	-425.47	220.82	73.35	-595.57	258.29	41.02	-596.66	255.34	102.46	-799.74	-11.57	29.22	-846.99	-10.76	42.74	-1015.81	-45.00	56.73	-1008.94	-34.26	107.34	-692.93	84.75	1254.89	0.00	0.00	0.00	-570.11	27.01	1550.22	-574.97	165.52	1534.21	-664.72	44.54	1658.77	-654.76	142.84	1615.30	595.09	-15.18	77.02	1190.91	5.72	79.40	568.27
7.45000	-375.78	224.48	73.41	-417.35	220.68	71.40	-593.91	260.29	41.52	-594.50	254.70	101.17	-800.44	-11.94	28.96	-848.86	-11.21	42.04	-1015.34	-45.00	58.19	-1007.79	-34.81	109.15	-688.85	87.52	1254.70	0.00	0.00	0.00	-564.66	30.16	1550.07	-570.30	168.42	1533.78	-659.77	48.49	1658.66	-668.63	170.32	1627.18	592.91	-16.76	77.82	1189.66	6.27	79.20	568.59
7.46000	-373.40	224.44	68.46	-417.53	219.20	67.70	-593.73	260.04	41.05	-592.12	254.45	100.40	-798.51	-11.55	29.29	-847.86	-11.02	42.20	-1014.88	-44.70	59.65	-1007.16	-34.23	110.44	-683.18	89.87	1254.55	0.00	0.00	0.00	-557.37	33.04	1549.92	-566.52	172.09	1533.36	-654.65	51.99	1658.46	-671.33	182.82	1631.84	592.38	-17.14	78.59	1190.33	6.45	79.44	568.04
7.47000	-370.44	225.58	63.53	-418.93	220.33	63.79	-593.92	260.61	40.39	-589.11	255.19	100.21	-798.66	-11.74	28.92	-847.75	-10.97	42.27	-1014.27	-44.58	61.36	-1005.59	-34.83	112.73	-674.88	92.87	1254.45	0.00	0.00	0.00	-553.85	35.72	1550.21	-561.64	174.98	1533.03	-649.46	55.79	1658.48	-665.71	186.65	1631.55	592.19	-16.87	78.42	1190.18	6.39	79.43	567.93
7.48000	-369.18	226.98	59.29	-418.75	222.04	60.70	-593.12	263.21	40.56	-586.88	256.03	100.24	-799.24	-11.95	28.64	-845.62	-10.90	42.55	-1013.33	-44.82	63.48	-1005.04	-33.09	114.08	-669.79	95.11	1254.67	0.00	0.00	0.00	-549.04	39.23	1550.47	-552.41	178.51	1532.94	-644.15	59.63	1658.69	-660.11	190.22	1631.53	591.96	-17.05	78.52	1189.54	6.34	79.01	567.64
7.49000	-367.36	227.30	56.84	-412.63	222.30	60.61	-593.26	262.22	39.90	-585.32	256.00	99.99	-798.71	-12.46	28.51	-846.35	-11.14	42.32	-1012.41	-44.82	65.77	-1003.14	-33.64	116.69	-662.38	98.82	1255.17	0.00	0.00	0.00	-545.62	41.92	1550.49	-546.27	181.00	1532.80	-638.83	63.20	1659.14	-654.46	193.89	1631.60	595.06	-16.46	77.49	1189.15	6.15	78.75	568.12
7.50000	-366.37	226.70	54.46	-413.79	221.73	58.34	-592.94	262.14	39.69	-584.35	255.25	99.88	-797.64	-11.72	28.66	-846.05	-10.66	42.11	-1011.65	-44.18	68.00	-1001.19	-34.06	119.47	-657.64	101.13	1255.60	0.00	0.00	0.00	-539.70	45.45	1551.17	-542.11	183.96	1533.23	-633.03	66.41	1659.66	-649.00	197.33	1631.88	593.19	-17.01	78.02	1189.63	6.40	79.33	568.65
7.51000	-366.80	225.45	51.68	-414.84	219.70	56.31	-592.17	263.02	40.14	-583.09	255.73	100.11	-799.62	-12.73	27.80	-845.88	-10.66	41.97	-1010.71	-43.49	70.47	-999.29	-34.04	122.30	-653.58	103.50	1256.28	0.00	0.00	0.00	-530.48	50.19	1552.49	-538.00	188.22	1533.80	-627.93	71.20	1660.48	-643.48	201.01	1632.15	591.89	-17.10	78.61	1190.08	6.59	79.77	568.14
7.52000	-365.77	224.80	50.40	-411.50	219.61	56.48	-592.50	261.38	39.90	-581.62	256.36	100.52	-796.69	-12.36	28.46	-844.86	-10.89	42.20	-1009.44	-43.07	73.27	-997.15	-34.15	125.30	-646.73	106.42	1257.14	0.00	0.00	0.00	-525.81	53.75	1553.33	-530.82	191.54	1534.39	-622.62	75.23	1661.38	-637.90	204.95	1632.62	591.42	-16.94	78.61	1190.52	6.63	79.49	567.22
7.53000	-364.96	224.79	49.09	-413.46	218.80	54.51	-591.63	262.12	40.19	-581.50	254.50	99.77	-794.92	-12.45	28.93	-842.20	-11.15	42.64	-1008.09	-42.69	76.33	-994.39	-34.74	128.74	-642.98	109.05	1258.23	0.00	0.00	0.00	-518.99	57.43	1554.31	-525.17	194.87	1535.10	-616.58	77.97	1662.29	-632.37	209.06	1633.25	592.10	-17.00	78.67	1190.77	6.23	79.59	569.64
7.54000	-364.77	224.61	47.62	-411.06	221.51	54.71	-591.83	260.39	39.67	-580.32	255.67	100.03	-795.09	-12.81	28.63	-844.82	-10.45	41.81	-1006.49	-42.60	79.64	-992.24	-33.48	131.80	-636.62	112.09	1259.08	0.00	0.00	0.00	-514.61	60.60	1555.32	-520.61	197.93	1535.79	-611.36	81.91	1663.23	-602.61	181.66	1618.83	595.25	-15.34	77.02	1190.00	5.93	79.21	569.26
7.55000	-362.07	224.05	47.25	-410.32	219.96	54.40	-591.94	260.10	39.57	-580.10	255.23	99.80	-796.14	-12.59	28.11	-841.91	-10.33	42.19	-1004.75	-42.40	83.00	-989.49	-33.70	135.24	-631.55	115.43	1260.24	0.00	0.00	0.00	-510.20	63.80	1556.78	-516.40	201.67	1537.02	-606.50	86.37	1664.50	-614.75	207.63	1630.43	592.02	-16.16	77.78	1190.16	5.82	78.98	568.22
7.56000	-363.14	223.49	45.89	-412.85	219.11	53.15	-591.36	261.17	39.97	-579.53	255.99	99.99	-797.39	-12.90	27.69	-842.26	-10.60	41.80	-1003.01	-42.16	86.56	-986.43	-34.12	139.15	-624.58	118.41	1261.50	0.00	0.00	0.00	-501.93	67.78	1558.03	-510.08	206.22	1538.39	-601.32	90.16	1665.64	-616.82	219.84	1635.73	592.40	-16.74	78.85	1190.09	5.64	79.21	567.24
7.57000	-361.40	224.30	45.81	-412.37	220.38	52.70	-591.93	260.10	39.47	-579.81	255.25	99.44	-796.89	-13.02	27.62	-841.46	-10.85	41.50	-1001.23	-41.43	90.02	-982.93	-34.54	142.89	-618.87	121.40	1262.64	0.00	0.00	0.00	-500.03	70.88	1560.12	-505.70	209.80	1539.82	-595.77	92.89	1666.83	-611.64	223.52	1636.76	593.32	-16.93	78.92	1189.98	6.03	79.09	567.87
7.58000	-364.81	223.01	44.36	-410.94	220.44	52.03	-591.16	261.97	40.03	-579.43	255.56	99.47	-795.66	-12.61	27.72	-840.59	-10.96	41.31	-999.24	-40.92	93.79	-979.52	-34.89	146.78	-612.75	124.17	1263.76	0.00	0.00	0.00	-490.06	74.62	1561.40	-498.42	213.42	1540.84	-590.99	97.21	1668.19	-606.44	227.25	1637.86	592.62	-17.00	78.45	1189.65	6.23	79.09	567.75
7.59000	-362.87	223.89	44.29	-410.57	220.55	51.76	-591.50	260.92	39.59	-579.38	255.86	99.22	-795.85	-12.24	27.63	-838.29	-10.72	41.56	-996.87	-40.25	97.72	-975.85	-34.25	150.29	-607.24	127.43	1264.99	0.00	0.00	0.00	-485.06	77.71	1562.93	-492.33	217.00	1542.40	-585.99	100.75	1669.37	-601.25	231.00	1638.96	591.37	-16.83	78.32	1189.74	5.95	79.08	568.90
7.60000	-365.55	223.58	43.16	-413.53	220.06	51.28	-591.55	261.34	39.50	-579.40	256.07	99.10	-796.30	-12.75	27.11	-839.83	-10.58	40.81	-993.83	-40.35	102.21	-971.21	-35.09	154.78	-601.56	130.57	1266.01	0.00	0.00	0.00	-484.60	81.17	1564.55	-488.31	220.22	1543.89	-580.75	103.23	1670.64	-596.09	234.60	1640.07	592.71	-16.78	78.64	1189.68	6.11	79.23	568.41
7.61000	-363.69	223.89	43.47	-411.75	220.62	51.10	-591.04	262.42	39.76	-579.35	256.43	98.96	-796.34	-12.52	26.72	-836.45	-10.10	41.67	-991.15	-39.20	106.40	-967.23	-34.08	158.70	-594.09	133.40	1267.24	0.00	0.00	0.00	-477.34	83.80	1566.08	-484.56	223.44	1545.34	-576.06	106.90	1671.83	-591.25	237.52	1641.31	592.22	-17.11	78.36	1189.63	6.10	79.24	568.27
7.62000	-365.66	224.24	42.62	-410.39	220.78	51.47	-590.94	263.09	40.08	-578.91	257.52	99.16	-794.66	-12.44	27.11	-837.13	-9.98	41.01	-988.04	-38.09	110.94	-962.08	-34.71	163.25	-589.91	135.92	1268.42	0.00	0.00	0.00	-472.10	88.29	1567.62	-478.35	226.50	1546.75	-571.19	110.21	1672.91	-586.52	240.09	1642.42	592.30	-17.11	78.56	1190.48	5.79	79.24	568.48
7.63000	-362.74	224.32	43.20	-408.69	220.70	51.43	-591.19	262.75	39.68	-579.24	257.06	98.75	-794.70	-13.53	26.82	-833.06	-9.49	42.19	-984.51	-37.06	115.96	-957.04	-34.15	167.66	-582.70	139.62	1269.34	0.00	0.00	0.00	-467.89	91.09	1569.09	-472.65	229.89	1548.00	-566.45	114.13	1674.18	-581.34	243.81	1643.41	591.91	-17.25	78.45	1190.18	6.12	78.89	568.23
7.64000	-362.36	224.27	42.84	-410.26	221.59	50.78	-591.18	262.05	39.35	-579.50	256.29	98.13	-792.48	-13.49	27.06	-833.92	-9.54	41.86	-980.45	-36.44	121.30	-951.65	-33.65	172.33	-578.06	141.82	1270.41	0.00	0.00	0.00	-462.97	93.34	1570.28	-468.52	232.45	1549.20	-561.88	117.32	1675.15	-551.82	215.80	1630.14	595.03	-15.37	76.84	1189.76	7.09	79.16	568.62
7.65000	-363.90	223.98	41.93	-408.72	220.42	50.72	-590.90	262.60	39.30	-579.46	256.64	98.00	-793.48	-13.69	26.40	-831.84	-9.38	42.43	-976.34	-35.20	126.54	-946.11	-33.01	177.15	-574.18	144.62	1271.34	0.00	0.00	0.00	-457.23	96.01	1571.38	-464.22	235.00	1550.47	-557.33	120.83	1676.18	-564.34	241.39	1641.28	592.42	-16.71	77.43	1190.84	6.64	79.48	568.82
7.66000	-363.49	223.18	41.80	-411.76	221.20	49.99	-591.09	262.05	39.21	-579.12	257.47	98.06	-792.01	-14.24	26.35	-831.06	-9.31	42.81	-971.58	-34.46	132.32	-940.98	-30.80	181.22	-566.96	148.00	1272.20	0.00	0.00	0.00	-452.76	100.58	1573.03	-458.04	238.43	1552.10	-552.46	123.18	1677.10	-566.74	252.88	1646.32	593.36	-17.02	78.71	1190.20	6.16	79.23	569.01
7.67000	-363.57	223.82	41.58	-414.51	221.93	49.03	-590.79	263.66	39.72	-579.54	256.29	97.29	-790.81	-14.08	26.33	-827.75	-8.35	43.99	-966.77	-33.28	138.07	-934.63	-29.69	185.95	-562.77	151.56	1272.87	0.00	0.00	0.00	-444.79	103.26	1573.89	-452.08	241.37	1553.01	-548.12	126.35	1678.04	-561.87	255.91	1647.13	592.19	-17.38	78.40	1189.98	6.08	78.95	568.00
7.68000	-363.73	222.99	40.67	-409.60	222.01	50.10	-590.62	263.45	39.86	-579.19	257.48	97.73	-790.45	-14.26	25.49	-825.00	-8.08	45.20	-961.56	-32.22	144.15	-928.27	-28.68	191.07	-557.97	153.47	1273.40	0.00	0.00	0.00	-443.57	105.77	1574.84	-447.59	244.16	1554.08	-543.75	129.77	1678.76	-556.91	258.95	1647.72	592.43	-17.44	78.53	1189.27	6.78	79.35	568.03
7.69000	-364.41	223.93	40.78	-411.40	222.07	48.91	-591.15	262.39	39.38	-579.51	256.64	97.25	-789.18	-14.02	25.28	-823.03	-7.59	46.12	-956.16	-30.71	150.12	-922.16	-26.01	195.45	-552.92	156.27	1273.97	0.00	0.00	0.00	-439.61	107.90	1575.76	-442.48	246.71	1554.94	-539.39	133.04	1679.34	-552.24	261.45	1648.44	592.46	-17.10	78.63	1189.34	5.86	79.21	568.73
7.70000	-362.75	223.20	40.87	-410.73	221.66	49.25	-591.07	262.54	39.36	-579.19	257.46	97.27	-788.69	-14.46	24.59	-820.91	-6.84	47.41	-950.64	-28.65	155.89	-915.02	-24.48	200.21	-546.22	159.05	1274.32	0.00	0.00	0.00	-436.17	110.80	1576.58	-435.85	249.09	1555.61	-534.27	134.51	1679.76	-547.44	264.23	1648.92	591.95	-17.22	78.37	1188.54	6.81	78.83	569.40
7.71000	-363.81	223.32	39.91	-408.89	222.35	49.74	-591.70	261.16	38.98	-579.01	256.95	97.02	-788.40	-14.33	23.62	-816.70	-6.63	49.19	-944.77	-26.43	161.91	-908.07	-22.34	204.65	-544.28	160.94	1274.76	0.00	0.00	0.00	-431.54	113.75	1577.33	-433.94	251.60	1556.25	-530.18	138.30	1680.22	-542.67	266.80	1649.41	592.31	-18.13	78.37	1189.79	6.30	79.43	568.59
7.72000	-362.84	223.06	40.17	-409.19	222.27	49.58	-590.94	262.90	39.95	-578.45	257.95	97.36	-783.63	-14.49	23.67	-814.56	-5.85	50.89	-938.43	-24.29	168.24	-900.74	-19.88	209.26	-537.74	162.46	1275.10	0.00	0.00	0.00	-425.88	116.12	1577.62	-429.07	253.92	1556.70	-525.41	140.19	1680.58	-537.98	269.32	1649.73	593.40	-16.95	78.95	1189.36	6.40	79.32	567.72
7.73000	-362.45	223.87	40.02	-411.23	222.67	48.48	-591.57	261.42	39.36	-578.69	257.28	96.90	-783.37	-14.74	22.43	-811.58	-5.22	53.21	-932.22	-21.32	174.33	-893.60	-17.32	213.99	-533.48	166.05	1275.31	0.00	0.00	0.00	-417.10	118.27	1577.58	-423.97	256.75	1556.89	-520.76	142.32	1680.84	-533.16	271.86	1649.93	593.09	-16.74	78.65	1190.01	6.47	79.28	568.25
7.74000	-363.01	223.23	39.53	-413.41	221.22	47.65	-591.00	262.36	39.62	-578.62	257.25	96.81	-779.76	-14.44	22.86	-806.92	-4.09	56.00	-925.53	-18.77	180.27	-886.33	-14.75	218.70	-527.79	167.92	1275.55	0.00	0.00	0.00	-411.16	120.28	1577.75	-420.12	258.90	1557.04	-516.11	145.29	1681.21	-505.52	244.96	1636.93	595.34	-16.00	77.18	1190.23	5.86	79.32	568.67
7.75000	-363.99	223.04	39.09	-410.39	223.28	48.70	-590.95	262.61	39.84	-577.91	258.43	97.16	-772.45	-13.53	25.12	-800.43	-3.10	59.37	-918.77	-15.06	184.53	-878.83	-12.50	223.37	-526.60	169.97	1275.72	0.00	0.00	0.00	-408.78	122.38	1577.87	-416.22	260.69	1556.96	-511.51	147.82	1681.37	-517.26	268.20	1646.43	592.39	-16.84	77.68	1189.60	6.02	79.11	569.45
7.76000	-364.21	222.87	38.81	-411.10	221.95	48.36	-590.70	262.90	39.89	-577.62	258.71	97.28	-767.01	-12.09	28.05	-792.54	-1.74	63.34	-911.24	-12.24	188.16	-871.78	-8.68	226.96	-521.38	172.89	1275.94	0.00	0.00	0.00	-406.42	124.94	1577.98	-410.29	262.90	1557.02	-506.90	149.88	1681.54	-519.31	279.01	1650.22	591.88	-17.10	78.30	1190.49	6.20	79.08	569.94
7.77000	-365.38	221.54	38.04	-410.02	220.67	48.19	-590.45	263.10	40.06	-578.11	257.83	96.89	-758.43	-9.65	31.36	-784.30	0.83	66.35	-902.95	-9.61	190.78	-863.25	-6.36	230.08	-516.70	174.80	1276.06	0.00	0.00	0.00	-402.20	126.79	1577.77	-406.85	264.97	1556.77	-501.96	151.05	1681.56	-514.75	281.17	1650.19	593.06	-17.47	78.66	1190.01	6.01	79.17	569.59
7.78000	-363.40	222.71	38.96	-412.73	221.57	47.16	-591.06	261.47	39.50	-577.48	258.44	97.17	-748.32	-5.83	34.00	-774.37	4.66	69.34	-893.83	-7.39	192.55	-854.79	-3.17	231.79	-513.90	176.46	1276.03	0.00	0.00	0.00	-396.94	128.89	1578.06	-402.78	267.09	1556.71	-497.58	153.13	1681.52	-510.24	282.78	1650.25	593.05	-17.56	78.68	1189.41	6.11	78.92	568.34
7.79000	-366.15	221.57	37.55	-409.37	221.98	48.42	-591.18	261.24	39.56	-577.50	258.41	97.11	-743.22	-5.77	34.36	-763.48	8.67	71.09	-884.45	-4.34	193.08	-845.26	-0.50	232.87	-507.33	178.11	1276.28	0.00	0.00	0.00	-391.76	131.40	1578.00	-396.47	268.82	1556.31	-493.57	156.74	1681.85	-505.64	284.96	1650.20	591.88	-16.70	78.58	1189.57	6.21	79.08	568.72
7.80000	-364.76	222.34	38.08	-410.19	221.30	48.07	-590.83	261.88	39.78	-577.47	257.94	97.08	-724.69	2.55	38.28	-753.33	12.87	72.45	-874.52	-1.67	192.61	-835.43	1.43	233.24	-505.48	179.83	1276.32	0.00	0.00	0.00	-390.56	132.57	1577.85	-394.42	270.28	1556.22	-488.85	157.95	1681.74	-501.09	286.93	1650.14	592.23	-17.20	78.42	1189.30	6.14	78.94	567.47
7.81000	-363.74	222.20	38.16	-409.15	222.95	48.69	-590.56	262.26	40.21	-577.12	258.15	97.28	-715.41	4.01	37.98	-740.50	17.94	73.52	-864.22	1.36	191.25	-825.63	4.46	232.45	-501.68	181.36	1276.60	0.00	0.00	0.00	-384.47	134.43	1577.51	-388.45	272.00	1555.94	-484.25	159.06	1681.84	-496.59	288.82	1650.16	591.64	-17.56	78.44	1189.76	6.08	78.85	568.16
7.82000	-365.64	221.78	37.30	-411.13	221.84	47.79	-590.45	262.09	40.35	-576.76	258.36	97.31	-701.67	8.65	38.85	-731.93	18.97	71.59	-853.21	3.79	189.35	-814.95	6.55	231.21	-496.64	182.97	1276.71	0.00	0.00	0.00	-380.55	136.77	1577.36	-383.23	274.04	1555.67	-480.35	162.37	1682.03	-492.18	290.54	1650.17	593.31	-17.76	78.82	1189.81	6.64	79.13	569.10
7.83000	-361.55	222.10	38.19	-413.86	221.73	47.04	-590.78	261.16	40.07	-577.49	256.73	96.73	-686.92	13.83	39.31	-717.25	23.20	71.83	-841.59	6.18	186.82	-803.70	8.56	229.48	-493.16	184.68	1276.98	0.00	0.00	0.00	-377.06	137.43	1577.20	-381.56	275.26	1555.62	-475.92	163.63	1682.01	-488.04	291.66	1650.26	592.80	-17.51	79.00	1189.06	6.68	78.84	568.55
7.84000	-364.08	222.87	37.35	-409.18	221.47	48.07	-590.70	261.44	40.29	-576.91	257.27	97.11	-668.51	19.15	40.79	-703.44	27.92	71.59	-829.71	8.83	183.50	-792.17	10.56	227.10	-491.49	185.84	1277.18	0.00	0.00	0.00	-372.67	138.63	1576.97	-378.63	276.63	1555.54	-471.52	164.84	1682.03	-461.23	264.72	1636.98	595.30	-15.89	77.31	1189.70	5.42	79.00	568.96
7.85000	-364.31	222.41	37.03	-407.66	222.07	48.23	-590.86	261.18	40.35	-576.34	258.66	97.70	-655.81	23.67	40.46	-693.02	32.12	70.24	-817.27	11.35	179.66	-780.36	12.42	224.14	-486.13	187.73	1277.40	0.00	0.00	0.00	-367.48	140.06	1576.85	-374.21	277.75	1555.46	-467.55	166.51	1682.23	-472.91	286.92	1646.40	594.18	-16.89	78.44	1190.13	6.43	79.63	568.50
7.86000	-362.30	222.78	37.62	-406.86	222.30	48.24	-591.08	260.67	40.23	-576.53	257.50	97.27	-638.57	28.19	40.95	-674.62	36.58	70.47	-804.49	14.16	175.14	-768.91	15.59	220.54	-482.07	188.96	1277.45	0.00	0.00	0.00	-361.97	141.96	1576.85	-368.95	278.75	1555.31	-463.39	167.61	1682.18	-475.24	296.74	1650.24	592.23	-17.01	78.40	1190.01	6.28	79.38	569.84
7.87000	-362.17	222.88	37.50	-409.35	222.32	47.92	-590.82	260.83	40.44	-576.40	257.63	97.32	-619.15	32.88	41.84	-655.93	40.60	70.24	-791.35	17.12	170.09	-756.58	17.44	216.97	-478.20	190.21	1277.58	0.00	0.00	0.00	-358.91	142.69	1576.84	-364.93	280.23	1555.22	-459.28	167.58	1682.13	-471.23	297.88	1650.28	593.03	-17.14	78.70	1189.95	5.86	79.16	567.92
7.88000	-363.70	222.85	37.00	-410.60	222.70	47.05	-590.64	261.43	40.78	-575.88	258.25	97.73	-600.80	36.73	42.30	-640.07	44.08	69.78	-777.71	19.59	164.93	-744.35	20.31	212.55	-474.87	191.63	1277.56	0.00	0.00	0.00	-356.02	143.62	1576.72	-359.36	281.27	1554.97	-455.65	170.36	1682.32	-467.41	298.80	1650.36	593.70	-17.17	78.90	1189.05	5.91	78.97	568.25
7.89000	-362.62	221.69	36.98	-409.82	222.29	46.83	-590.85	260.96	40.61	-575.66	258.48	97.81	-583.54	40.30	42.58	-624.38	46.74	68.89	-763.70	21.35	159.87	-731.48	22.91	208.03	-471.61	193.28	1277.45	0.00	0.00	0.00	-351.89	144.66	1576.92	-354.12	283.01	1554.80	-451.99	171.87	1682.41	-463.57	299.74	1650.38	593.10	-17.46	78.65	1190.27	5.99	79.43	568.84
7.90000	-361.06	222.58	37.45	-407.68	221.94	47.66	-590.74	260.66	40.38	-575.51	258.35	97.88	-565.57	43.05	42.76	-607.69	50.56	67.40	-749.34	23.57	154.50	-718.01	24.36	203.67	-465.69	193.57	1277.46	0.00	0.00	0.00	-350.54	145.73	1577.45	-351.73	283.49	1555.04	-448.54	173.80	1682.54	-459.55	301.30	1650.33	593.93	-16.91	78.91	1190.59	6.57	79.35	568.58
7.91000	-363.68	223.05	36.77	-406.95	222.92	47.46	-590.86	260.08	40.35	-575.40	258.31	97.75	-547.28	51.42	43.92	-589.54	53.45	66.38	-734.58	25.76	148.87	-704.70	26.54	198.89	-464.44	195.04	1277.29	0.00	0.00	0.00	-343.89	147.06	1577.08	-346.88	284.14	1554.84	-444.94	174.07	1682.44	-455.98	301.96	1650.42	592.56	-17.14	78.30	1189.33	6.45	78.79	568.11
7.92000	-364.34	223.54	36.18	-409.08	223.06	46.88	-590.62	260.74	40.56	-575.65	257.71	97.57	-528.34	52.33	43.09	-567.55	58.50	67.57	-719.95	28.50	142.91	-690.89	28.60	193.86	-461.15	195.88	1277.26	0.00	0.00	0.00	-342.59	147.82	1577.24	-343.92	284.87	1554.99	-441.07	174.23	1682.36	-452.16	302.82	1650.43	591.03	-17.24	77.80	1189.36	5.79	78.73	568.13
7.93000	-362.38	223.76	37.26	-404.51	222.81	48.34	-590.82	260.29	40.54	-574.90	259.07	98.14	-512.65	51.28	42.30	-550.61	60.31	66.35	-704.84	30.52	137.13	-677.43	31.51	188.47	-456.54	196.42	1277.16	0.00	0.00	0.00	-337.28	148.45	1577.44	-339.99	285.68	1554.96	-436.77	173.89	1682.20	-448.45	303.64	1650.42	591.75	-17.00	78.22	1189.93	5.88	78.70	568.98
7.94000	-362.44	223.39	36.83	-408.60	222.16	47.10	-591.18	259.49	40.26	-575.38	258.04	97.83	-492.12	55.21	43.10	-532.51	61.76	65.25	-689.36	32.48	131.26	-663.43	33.94	183.20	-453.22	197.49	1277.07	0.00	0.00	0.00	-334.79	148.84	1577.47	-337.24	286.13	1555.00	-433.52	176.26	1682.30	-422.74	274.90	1637.06	595.05	-15.63	77.00	1189.96	5.60	78.80	569.13
7.95000	-361.90	223.15	37.07	-407.49	223.76	47.55	-590.98	259.96	40.47	-575.13	257.99	97.77	-474.88	56.34	42.91	-515.98	62.99	63.78	-673.45	34.05	125.53	-648.90	35.84	178.02	-451.11	197.76	1277.04	0.00	0.00	0.00	-332.55	149.28	1577.24	-333.89	286.68	1554.92	-429.94	177.47	1682.26	-434.70	296.80	1646.50	593.76	-16.71	78.26	1190.14	5.78	78.89	568.03
7.96000	-364.52	223.81	36.88	-408.56	223.21	47.60	-590.95	260.31	40.63	-575.14	257.98	97.76	-455.11	57.51	43.72	-498.03	64.01	63.12	-657.17	35.41	119.90	-634.98	39.09	172.33	-446.88	198.20	1276.86	0.00	0.00	0.00	-329.83	150.22	1577.36	-328.82	287.80	1554.76	-426.37	178.34	1682.32	-437.36	305.97	1650.28	592.39	-16.91	78.68	1189.36	6.68	79.09	568.84
7.97000	-363.56	224.01	36.81	-408.93	223.01	47.53	-590.92	260.54	40.79	-574.98	258.11	97.80	-437.81	58.56	44.04	-480.07	64.92	62.28	-641.02	37.49	113.93	-620.08	40.43	167.18	-446.20	199.29	1276.74	0.00	0.00	0.00	-324.35	150.61	1576.62	-325.69	288.29	1554.75	-422.67	177.98	1682.10	-433.71	306.55	1650.19	591.73	-16.60	78.35	1190.14	6.90	79.47	569.76
7.98000	-361.66	223.08	37.44	-407.54	223.27	47.84	-590.78	260.40	40.86	-574.64	258.39	97.98	-418.18	59.13	44.71	-461.83	66.20	61.55	-624.62	39.22	108.20	-604.88	42.07	162.05	-441.98	199.90	1276.68	0.00	0.00	0.00	-322.31	151.36	1576.88	-322.85	288.50	1554.49	-419.26	179.39	1682.07	-429.90	307.22	1650.11	591.55	-16.67	78.30	1190.68	6.43	79.57	569.42
7.99000	-363.65	223.10	37.05	-408.68	222.58	47.92	-590.96	260.10	40.56	-574.72	258.11	97.68	-398.86	60.67	45.42	-442.82	66.97	61.28	-607.82	41.13	102.44	-589.76	44.45	156.57	-438.44	200.55	1276.57	0.00	0.00	0.00	-318.21	151.27	1576.77	-320.40	288.84	1554.38	-415.66	179.90	1681.96	-426.31	307.33	1650.01	594.78	-15.83	77.22	1189.98	6.30	79.44	568.00
8.00000	-362.24	223.15	37.87	-412.51	223.39	47.32	-590.92	260.10	40.49	-574.73	258.16	97.96	-379.34	61.88	46.80	-424.33	68.39	60.92	-590.53	42.35	97.08	-574.55	46.92	151.18	-435.30	201.09	1276.38	0.00	0.00	0.00	-313.99	151.12	1576.49	-316.56	289.20	1554.21	-411.91	179.98	1681.89	-422.66	307.50	1649.89	594.10	-16.88	78.43	1190.45	6.32	79.15	568.46
8.01000	-365.22	223.44	37.26	-410.50	223.10	47.92	-591.24	259.29	40.16	-575.22	257.44	97.48	-360.98	63.35	47.78	-406.66	69.72	60.81	-573.17	43.68	91.77	-558.76	48.36	146.32	-431.39	200.99	1276.28	0.00	0.00	0.00	-312.06	151.72	1576.21	-310.87	289.53	1553.94	-408.43	180.38	1681.80	-418.79	308.07	1649.67	592.62	-17.28	78.67	1189.99	6.05	78.77	568.11
8.02000	-365.19	224.15	38.23	-411.24	223.31	47.90	-590.72	261.03	40.80	-574.94	258.38	97.74	-339.01	65.26	50.18	-388.95	71.21	60.74	-555.70	45.20	86.59	-542.88	49.34	141.87	-427.57	201.72	1276.08	0.00	0.00	0.00	-305.87	152.13	1575.89	-307.92	289.86	1553.74	-404.92	181.25	1681.62	-415.09	308.27	1649.50	590.94	-17.43	77.84	1189.75	6.12	79.11	568.13
8.03000	-363.11	223.67	38.80	-407.54	222.55	48.90	-590.94	260.67	40.31	-575.07	258.10	97.57	-321.88	67.76	51.60	-369.17	73.49	61.57	-537.93	46.05	82.02	-526.81	50.86	137.34	-424.17	201.67	1275.66	0.00	0.00	0.00	-300.64	151.68	1575.56	-304.97	289.75	1553.36	-401.20	181.60	1681.36	-411.20	308.61	1649.34	590.38	-17.54	77.73	1189.12	6.47	79.05	568.16
8.04000	-363.70	223.52	39.35	-408.67	224.78	48.94	-590.90	260.76	40.45	-575.46	257.50	97.16	-301.04	70.67	54.00	-352.02	75.24	62.23	-520.02	46.75	77.86	-510.60	51.51	133.47	-421.87	202.39	1275.40	0.00	0.00	0.00	-297.91	152.14	1575.47	-301.27	289.70	1553.04	-397.48	182.06	1681.12	-407.36	308.63	1649.10	592.82	-17.94	78.07	1188.94	6.51	78.90	568.57
8.05000	-365.02	224.52	39.68	-408.05	223.67	48.70	-590.91	261.53	40.68	-575.85	257.28	97.06	-282.88	73.42	56.14	-334.04	77.45	62.76	-502.37	47.55	73.96	-494.75	52.51	129.85	-417.95	202.57	1275.26	0.00	0.00	0.00	-296.55	152.35	1575.26	-297.09	289.53	1552.77	-393.72	181.84	1680.87	-403.52	308.72	1648.85	592.23	-17.94	78.33	1189.54	5.88	79.01	568.50
8.06000	-360.33	228.46	42.97	-413.18	224.66	48.25	-592.07	259.02	39.59	-575.64	257.63	97.12	-267.70	74.91	57.56	-315.46	80.19	64.40	-484.80	48.15	70.55	-478.62	52.63	126.86	-415.18	203.08	1274.68	0.00	0.00	0.00	-294.03	151.82	1574.84	-294.68	289.33	1552.62	-389.71	181.00	1680.50	-399.56	309.03	1648.55	592.34	-17.23	78.45	1190.57	5.95	79.22	568.70
8.07000	-359.08	230.84	44.14	-410.22	225.01	49.19	-590.98	261.28	40.33	-575.58	257.50	97.06	-250.15	77.71	60.02	-297.41	82.36	65.96	-467.24	49.14	67.33	-462.74	53.50	124.02	-413.27	203.75	1274.31	0.00	0.00	0.00	-287.94	151.41	1574.25	-288.71	289.39	1552.21	-385.72	180.83	1680.06	-395.60	308.92	1648.32	592.18	-17.54	78.26	1189.68	6.52	79.19	568.96
8.08000	-357.48	233.99	46.54	-407.21	223.19	48.95	-591.37	260.15	40.07	-575.31	257.93	97.13	-232.70	80.17	63.17	-281.38	84.99	67.35	-449.62	49.79	64.60	-446.93	54.71	121.28	-408.42	202.94	1273.76	0.00	0.00	0.00	-285.92	152.29	1574.21	-285.07	289.71	1551.86	-381.94	181.19	1679.84	-391.70	308.93	1647.98	591.87	-17.29	78.48	1190.32	6.11	79.05	569.24
8.09000	-358.66	234.13	45.98	-405.84	223.63	49.58	-591.45	260.38	40.02	-575.46	257.61	96.90	-215.97	82.37	66.16	-262.60	87.15	70.33	-432.52	50.65	62.24	-431.20	54.60	119.45	-404.69	203.55	1273.31	0.00	0.00	0.00	-280.62	152.97	1573.90	-281.15	289.48	1551.54	-378.05	181.84	1679.53	-387.80	308.56	1647.70	594.88	-15.90	77.23	1191.05	6.56	79.31	569.48
8.10000	-355.67	237.91	48.37	-408.19	225.01	49.39	-590.92	261.49	40.51	-575.21	258.04	97.02	-199.49	85.01	69.66	-245.40	88.43	72.83	-415.57	51.35	60.36	-415.93	56.03	117.48	-402.31	203.80	1272.88	0.00	0.00	0.00	-275.91	152.48	1573.21	-277.28	289.04	1551.00	-374.01	181.90	1679.08	-383.74	308.27	1647.42	593.97	-16.91	78.42	1189.52	6.40	79.24	569.25
8.11000	-353.39	238.88	49.36	-410.51	224.60	48.69	-591.40	261.14	40.09	-575.46	257.33	96.84	-183.18	86.69	73.53	-228.75	90.38	75.48	-399.08	52.31	58.77	-400.96	57.04	115.80	-398.43	204.00	1272.47	0.00	0.00	0.00	-272.98	151.09	1572.43	-273.43	288.95	1550.30	-369.82	181.25	1678.57	-379.78	307.67	1647.10	591.60	-17.39	78.16	1188.92	6.18	78.90	569.07
8.12000	-351.97	239.20	49.52	-412.69	225.01	47.95	-590.96	261.47	40.24	-574.97	258.33	97.06	-167.27	87.54	77.60	-214.24	91.16	78.22	-382.73	52.89	57.69	-386.18	58.35	114.48	-393.37	203.96	1272.12	0.00	0.00	0.00	-271.06	150.60	1571.81	-268.12	288.98	1549.73	-365.79	182.04	1678.12	-375.64	307.46	1646.70	590.61	-17.29	77.82	1189.28	6.07	78.89	568.65
8.13000	-352.77	239.06	48.82	-410.03	226.07	49.00	-591.64	260.41	40.00	-574.91	258.15	97.06	-152.07	88.53	81.07	-198.97	92.23	80.87	-367.08	53.88	56.85	-371.62	58.26	114.09	-391.44	203.72	1271.74	0.00	0.00	0.00	-263.58	150.62	1571.05	-265.88	287.94	1549.24	-361.42	180.65	1677.66	-371.43	307.09	1646.28	592.61	-16.57	78.55	1189.31	5.63	78.91	568.52
8.14000	-355.39	239.75	48.39	-404.76	225.45	49.67	-591.60	260.16	39.72	-574.98	258.15	97.03	-137.00	89.01	85.24	-185.82	93.08	83.31	-351.86	54.55	56.40	-357.83	59.82	113.15	-387.77	203.43	1271.34	0.00	0.00	0.00	-260.20	150.16	1570.43	-263.49	287.05	1548.86	-357.69	179.66	1677.12	-367.97	306.63	1645.99	593.74	-16.97	78.88	1189.33	6.38	78.82	568.63
8.15000	-351.63	238.64	49.11	-408.19	225.58	48.86	-591.62	260.23	39.75	-574.96	257.86	96.90	-122.54	89.03	89.05	-169.32	93.20	87.05	-337.05	55.67	56.06	-344.02	60.66	112.90	-384.42	203.36	1270.91	0.00	0.00	0.00	-257.85	149.30	1569.72	-259.28	286.47	1548.30	-353.54	178.83	1676.58	-363.94	306.03	1645.60	592.97	-17.18	78.59	1189.22	5.84	78.55	568.89
8.16000	-353.37	237.55	47.76	-408.26	223.73	49.30	-591.15	261.29	40.21	-575.01	257.70	97.02	-108.57	88.49	92.90	-156.15	93.44	90.05	-322.63	56.77	55.99	-330.75	61.59	112.83	-380.49	202.69	1270.50	0.00	0.00	0.00	-254.34	148.16	1568.79	-253.73	286.31	1547.47	-348.40	178.42	1676.15	-358.58	305.83	1644.97	591.93	-16.90	78.20	1189.58	5.57	78.72	569.09
8.17000	-352.30	235.95	47.28	-409.48	224.23	48.85	-591.49	260.68	40.10	-575.09	257.46	96.86	-94.94	88.10	96.96	-141.32	93.12	93.82	-308.74	57.85	56.09	-317.92	63.24	112.56	-378.64	202.67	1269.90	0.00	0.00	0.00	-248.61	148.39	1568.17	-247.73	285.87	1546.83	-344.23	177.89	1675.60	-354.50	304.74	1644.61	591.21	-17.16	78.01	1189.91	5.42	78.99	568.38
8.18000	-357.02	234.46	44.97	-413.84	223.54	47.86	-591.47	260.82	40.19	-575.00	257.67	96.89	-82.10	87.50	100.69	-127.57	92.73	96.95	-295.31	58.71	56.35	-305.18	62.98	113.17	-373.75	202.19	1269.59	0.00	0.00	0.00	-246.56	148.07	1567.75	-245.79	285.00	1546.21	-340.07	177.70	1675.16	-350.01	304.08	1644.20	591.62	-17.34	78.28	1190.72	5.56	79.06	568.57
8.19000	-359.19	228.87	42.97	-408.84	224.20	48.95	-591.51	260.53	40.25	-574.71	257.64	97.01	-69.80	87.78	104.48	-115.94	93.30	99.82	-282.38	59.56	56.75	-293.13	63.97	113.51	-369.05	201.61	1269.03	0.00	0.00	0.00	-240.80	147.60	1567.21	-241.32	284.45	1545.68	-335.76	177.07	1674.63	-345.54	303.42	1643.70	594.88	-16.54	77.29	1189.84	6.27	78.85	568.55
8.20000	-359.33	232.52	43.42	-411.49	223.98	47.97	-591.82	259.71	39.89	-574.62	257.20	96.88	-58.03	87.29	107.81	-104.19	92.89	102.97	-269.97	60.67	57.19	-281.80	65.40	113.66	-366.63	200.88	1268.48	0.00	0.00	0.00	-234.31	146.48	1566.46	-236.28	283.65	1545.25	-331.04	175.57	1674.02	-341.01	302.86	1643.27	593.41	-17.30	77.96	1190.69	6.05	79.18	569.78
8.21000	-362.03	226.69	41.08	-411.95	223.85	47.88	-591.42	260.47	40.31	-574.43	256.87	96.80	-46.62	86.31	111.40	-92.05	93.22	106.02	-257.85	61.56	57.64	-270.39	65.88	114.07	-361.52	201.33	1268.09	0.00	0.00	0.00	-231.32	145.01	1565.70	-233.00	282.81	1544.72	-326.71	175.42	1673.64	-336.58	301.81	1642.91	592.75	-17.07	78.65	1190.19	6.01	79.10	569.58
8.22000	-362.90	225.98	40.55	-411.65	223.01	48.29	-591.61	260.35	40.52	-574.20	256.69	97.00	-35.77	87.40	114.29	-82.70	94.38	108.19	-246.18	61.74	58.41	-259.41	66.13	114.70	-357.02	200.44	1267.36	0.00	0.00	0.00	-224.55	144.88	1564.95	-227.37	281.27	1544.27	-322.21	174.22	1672.98	-332.00	300.98	1642.50	591.35	-17.41	78.36	1189.74	5.56	79.00	568.52
8.23000	-363.45	225.61	39.92	-413.67	223.38	47.56	-591.58	259.84	40.32	-573.60	257.49	97.33	-25.10	88.89	117.59	-69.96	94.99	111.49	-235.01	62.94	58.70	-249.05	67.33	114.85	-353.20	200.31	1266.88	0.00	0.00	0.00	-222.70	143.73	1564.41	-222.57	280.99	1543.63	-317.54	173.64	1672.59	-327.51	300.00	1642.09	591.85	-16.88	78.73	1190.05	6.06	79.05	569.19
8.24000	-364.59	225.86	39.63	-413.33	223.83	47.80	-591.59	259.98	40.50	-573.77	256.44	96.99	-14.94	89.86	120.61	-59.56	96.72	113.84	-224.17	62.90	59.42	-238.97	67.91	114.99	-349.00	199.98	1266.31	0.00	0.00	0.00	-218.42	143.09	1563.83	-218.43	280.19	1543.23	-312.87	171.69	1672.01	-322.86	299.08	1641.68	594.89	-17.03	77.72	1189.58	5.66	78.68	568.87
8.25000	-362.95	225.66	40.17	-414.05	223.40	46.70	-591.42	259.78	40.59	-573.48	256.88	97.39	-5.21	91.65	123.56	-51.08	97.47	115.61	-213.90	63.67	59.67	-229.19	68.32	115.23	-344.56	198.77	1265.90	0.00	0.00	0.00	-213.96	141.97	1563.25	-214.66	278.87	1542.88	-308.09	170.19	1671.36	-318.36	297.72	1641.32	593.58	-17.29	78.04	1189.24	5.67	78.82	570.19
8.26000	-362.71	225.43	39.90	-408.57	222.28	48.59	-591.72	259.32	40.66	-573.42	256.75	97.55	4.04	92.57	125.92	-42.15	99.37	117.01	-203.85	63.75	59.92	-220.05	69.23	115.09	-338.64	198.12	1265.33	0.00	0.00	0.00	-209.79	140.53	1562.73	-209.93	277.16	1542.32	-303.46	169.79	1670.83	-313.85	296.26	1640.95	592.51	-16.64	78.47	1189.75	5.72	79.06	569.57
8.27000	-364.64	224.60	38.83	-409.26	223.09	47.95	-591.32	259.98	41.06	-573.28	256.65	97.64	12.57	94.86	127.48	-33.24	99.45	118.60	-194.26	63.83	60.05	-211.06	68.70	115.33	-334.92	197.37	1264.87	0.00	0.00	0.00	-206.94	139.06	1561.95	-205.64	276.45	1541.95	-298.94	168.57	1670.20	-309.10	294.98	1640.53	591.91	-16.92	78.23	1190.37	6.00	79.33	570.27
8.28000	-363.73	224.37	39.10	-412.65	223.51	47.12	-591.98	258.18	40.70	-572.74	257.07	98.05	20.98	96.15	129.45	-24.63	100.40	120.10	-185.14	64.11	59.93	-202.59	69.25	114.98	-330.40	196.73	1264.21	0.00	0.00	0.00	-196.36	138.57	1560.69	-199.56	275.25	1541.30	-293.86	166.26	1669.36	-304.36	293.66	1640.01	591.42	-17.39	78.12	1189.62	6.50	79.11	568.71
8.29000	-366.02	224.48	37.99	-410.75	222.88	47.17	-591.58	258.70	41.02	-572.70	256.69	98.12	28.84	96.77	130.94	-16.67	102.52	120.92	-176.48	63.98	59.76	-194.63	69.53	114.57	-326.65	196.80	1263.59	0.00	0.00	0.00	-193.01	137.66	1560.22	-195.47	274.38	1540.84	-221.94	139.42	1578.47	-234.13	271.22	1560.04	592.09	-17.32	78.33	1189.96	6.72	79.30	568.63
8.30000	-364.55	224.69	37.99	-412.59	223.34	46.77	-591.20	258.92	41.47	-572.31	256.75	98.45	36.09	97.88	131.78	-9.37	103.63	120.79	-168.46	63.90	59.34	-186.98	68.96	114.23	-323.84	195.40	1263.04	0.00	0.00	0.00	-190.80	136.17	1559.91	-191.58	272.99	1540.51	-266.91	156.51	1644.59	-276.00	284.62	1616.36	592.48	-17.36	78.57	1190.41	6.63	79.34	568.45
8.31000	-365.19	225.76	38.12	-406.81	224.18	48.64	-591.71	257.58	41.21	-572.11	256.07	98.54	42.69	99.79	131.77	-1.99	102.56	122.99	-161.35	63.98	58.66	-179.87	68.43	113.76	-318.01	194.80	1262.26	0.00	0.00	0.00	-182.68	134.81	1558.97	-187.06	271.05	1540.17	-279.52	162.31	1667.50	-289.94	289.04	1638.85	592.85	-17.79	78.41	1190.39	6.22	79.47	568.70
8.32000	-366.29	224.61	36.92	-410.14	223.46	47.31	-591.43	257.62	41.44	-571.82	255.54	98.56	48.82	99.37	131.54	4.03	101.93	122.45	-154.87	63.77	57.90	-173.85	69.63	112.35	-312.57	194.17	1261.66	0.00	0.00	0.00	-179.51	132.79	1558.16	-180.44	269.67	1539.71	-274.56	160.89	1666.72	-285.10	287.28	1638.43	593.13	-16.88	78.82	1189.36	5.93	78.87	569.32
8.33000	-364.39	225.05	37.32	-413.99	224.07	45.84	-591.59	257.44	41.82	-571.06	256.37	99.36	54.16	99.91	130.05	9.46	102.13	121.60	-149.25	63.42	56.94	-168.30	68.94	111.44	-306.96	192.51	1260.93	0.00	0.00	0.00	-174.41	130.88	1557.13	-176.09	268.55	1539.16	-269.71	159.12	1665.85	-280.10	285.76	1637.90	593.28	-17.16	78.73	1190.05	6.02	79.31	568.60
8.34000	-364.51	225.33	37.30	-412.72	223.81	46.16	-591.23	258.06	42.29	-570.77	255.54	99.36	59.14	100.91	129.81	14.04	101.68	119.86	-144.71	63.81	55.53	-163.59	68.09	110.49	-302.62	191.98	1260.14	0.00	0.00	0.00	-170.18	130.00	1556.47	-172.00	267.37	1538.71	-264.42	157.04	1665.10	-241.35	234.01	1611.26	595.39	-16.06	77.18	1190.40	5.70	79.27	568.20
8.35000	-365.25	225.24	36.46	-410.50	223.85	46.92	-591.47	257.03	42.30	-570.34	255.54	99.72	62.96	100.14	127.44	18.08	102.34	118.00	-140.86	63.50	54.17	-159.46	68.77	108.75	-296.00	191.27	1259.42	0.00	0.00	0.00	-165.08	129.54	1555.85	-167.29	265.91	1538.23	-259.36	154.84	1664.35	-260.33	267.92	1629.41	592.77	-16.88	77.89	1190.29	6.02	79.46	567.99
8.36000	-363.77	225.12	36.52	-410.42	224.24	46.16	-590.90	257.62	42.95	-569.94	254.95	100.01	66.15	101.39	124.58	21.26	103.16	115.62	-138.02	63.48	52.45	-156.35	69.49	106.67	-290.67	191.00	1258.63	0.00	0.00	0.00	-160.72	128.00	1554.84	-160.73	264.45	1537.60	-254.45	153.90	1663.52	-265.21	280.18	1636.49	592.00	-16.98	78.32	1191.03	6.76	79.52	567.63
8.37000	-363.86	225.22	36.23	-410.90	223.73	45.89	-590.96	256.79	43.04	-569.40	255.44	100.64	68.72	101.99	121.11	23.65	103.71	112.62	-136.05	63.62	50.47	-153.64	68.64	105.07	-287.47	190.51	1257.99	0.00	0.00	0.00	-152.62	126.98	1554.12	-156.03	262.59	1537.26	-249.16	151.29	1662.50	-260.35	278.26	1635.90	591.19	-17.22	78.13	1190.44	6.24	79.28	568.26
8.38000	-363.29	225.19	36.27	-413.67	224.02	44.85	-590.42	257.50	43.73	-569.19	254.47	100.92	70.53	102.48	116.96	25.34	104.64	109.07	-135.05	63.97	48.93	-151.87	69.00	103.12	-281.06	188.86	1257.20	0.00	0.00	0.00	-148.07	124.93	1552.93	-151.78	261.27	1536.77	-243.93	149.12	1661.57	-255.43	275.98	1635.43	592.04	-17.21	78.61	1190.66	5.54	79.48	569.32
8.39000	-361.94	225.66	36.43	-413.17	224.90	45.43	-590.74	255.92	43.55	-569.09	253.84	101.06	71.70	102.35	112.58	26.82	104.87	104.83	-134.38	64.71	47.44	-150.89	70.33	100.75	-275.88	187.68	1256.53	0.00	0.00	0.00	-143.95	123.13	1552.24	-146.68	259.98	1536.29	-238.76	147.11	1660.57	-250.41	273.99	1634.85	592.62	-16.72	78.72	1189.89	6.08	79.38	568.93
8.40000	-362.48	224.67	36.25	-409.78	223.23	45.72	-590.12	256.29	44.56	-568.27	254.61	102.00	73.63	102.55	108.46	28.60	105.35	101.12	-133.17	65.26	46.14	-149.44	71.21	98.91	-269.71	186.77	1255.68	0.00	0.00	0.00	-137.76	122.05	1551.52	-140.37	257.81	1535.75	-233.66	145.59	1659.89	-245.53	271.57	1634.32	592.43	-16.90	78.58	1189.92	6.02	79.22	568.91
8.41000	-361.42	225.61	36.05	-412.93	222.75	44.70	-589.31	257.30	45.73	-567.88	253.98	102.51	76.69	103.11	104.07	33.14	105.51	98.16	-131.55	65.96	44.87	-147.28	72.71	97.06	-261.62	185.87	1254.90	0.00	0.00	0.00	-130.82	120.36	1550.77	-135.55	256.55	1535.39	-228.23	143.23	1658.98	-240.47	269.64	1633.79	592.82	-16.81	78.67	1189.96	6.43	79.25	568.48
8.42000	-363.60	224.83	35.42	-408.64	223.43	45.92	-589.48	256.10	46.02	-567.07	253.81	103.35	80.17	102.87	98.58	35.71	105.66	93.84	-129.89	66.49	43.69	-143.89	72.84	95.79	-255.96	184.57	1254.33	0.00	0.00	0.00	-125.07	118.82	1550.00	-130.38	255.01	1535.09	-222.63	140.45	1658.03	-235.33	267.47	1633.36	592.65	-16.81	78.69	1189.94	6.21	79.28	568.93
8.43000	-363.25	225.54	35.22	-410.52	222.66	45.39	-588.62	256.89	47.45	-566.67	252.99	103.97	83.46	102.84	92.39	37.12	105.80	88.28	-128.57	66.39	42.96	-140.58	72.86	94.61	-249.08	184.10	1253.65	0.00	0.00	0.00	-118.81	116.95	1549.17	-125.44	253.32	1534.87	-216.73	137.84	1657.35	-230.24	264.95	1633.08	592.53	-16.97	78.51	1190.18	5.92	79.22	569.05
8.44000	-361.94	225.61	35.61	-408.37	223.31	45.75	-588.56	254.82	48.03	-565.65	253.56	105.47	86.23	103.19	86.26	39.39	106.15	83.35	-127.66	65.17	42.12	-138.20	72.92	93.72	-243.98	182.67	1253.24	0.00	0.00	0.00	-114.80	115.53	1548.74	-120.87	251.92	1534.70	-211.24	136.78	1657.01	-200.58	228.26	1613.70	595.28	-16.02	77.12	1188.87	6.28	78.47	569.79
8.45000	-362.39	225.58	35.09	-408.39	223.87	45.58	-587.60	255.38	49.92	-564.81	252.79	106.63	88.17	103.54	79.91	43.11	106.32	79.35	-126.76	64.58	41.67	-136.11	72.77	93.34	-238.42	180.65	1253.02	0.00	0.00	0.00	-110.47	113.85	1548.72	-115.68	250.14	1534.94	-205.36	134.37	1656.57	-212.52	250.21	1627.47	593.48	-17.05	77.92	1188.80	5.93	78.70	570.21
8.46000	-360.41	226.00	35.41	-405.40	222.42	46.45	-587.27	254.28	51.46	-563.58	252.94	108.13	90.24	103.19	75.12	41.45	106.36	74.63	-126.11	64.04	41.68	-134.48	73.09	93.05	-232.91	179.52	1253.00	0.00	0.00	0.00	-102.65	111.88	1548.31	-109.76	247.98	1535.30	-199.05	130.48	1656.33	-214.02	257.70	1633.27	593.06	-17.37	78.38	1189.36	5.80	78.75	569.86
8.47000	-362.22	225.60	34.45	-410.43	222.60	44.90	-586.87	253.65	53.54	-562.18	253.35	110.22	91.80	104.08	71.00	43.59	106.80	71.95	-125.43	63.89	41.77	-132.92	73.32	92.74	-226.68	178.51	1253.05	0.00	0.00	0.00	-98.81	109.50	1548.37	-104.05	245.85	1535.50	-193.05	127.83	1656.39	-208.49	254.83	1633.75	592.57	-17.67	78.13	1190.09	6.56	79.25	568.90
8.48000	-361.62	225.92	34.67	-406.15	223.43	46.11	-586.05	252.52	55.36	-560.55	253.93	112.65	92.83	105.23	67.75	44.39	107.50	69.84	-124.76	63.25	42.15	-131.42	72.13	93.10	-219.98	177.93	1253.58	0.00	0.00	0.00	-91.31	107.80	1548.48	-97.71	243.82	1536.00	-186.99	125.89	1656.51	-202.91	252.09	1634.38	593.20	-17.50	78.63	1190.64	5.76	79.37	568.70
8.49000	-360.80	226.83	34.45	-403.15	222.98	46.32	-585.54	251.97	57.82	-559.63	252.56	114.51	93.39	105.75	65.85	45.65	107.99	68.45	-124.34	63.23	42.43	-130.81	72.65	92.91	-215.16	176.25	1253.88	0.00	0.00	0.00	-86.25	106.51	1548.51	-91.88	242.22	1536.40	-181.85	124.32	1656.65	-198.24	249.94	1634.91	593.23	-16.60	78.65	1190.69	5.82	79.23	568.51
8.50000	-360.26	226.33	34.67	-406.38	223.08	44.87	-584.46	251.53	60.47	-558.09	251.95	116.85	93.79	107.13	64.12	46.00	108.58	67.26	-123.95	63.06	42.73	-129.94	72.16	93.16	-208.13	175.00	1254.84	0.00	0.00	0.00	-80.80	104.76	1548.93	-86.51	240.39	1537.40	-175.97	121.92	1657.23	-192.67	247.75	1635.94	592.01	-17.05	78.45	1190.79	6.08	79.25	568.39
8.51000	-358.90	226.62	34.83	-402.62	223.52	45.65	-583.13	251.55	63.57	-556.70	250.90	119.30	94.03	107.54	62.27	46.63	109.30	66.16	-123.66	63.17	42.87	-129.79	72.75	92.94	-202.98	172.98	1255.81	0.00	0.00	0.00	-72.96	101.82	1549.56	-79.76	238.02	1538.60	-168.53	118.45	1657.85	-185.48	244.76	1637.20	593.02	-17.12	78.71	1190.49	6.12	79.36	568.03
8.52000	-358.82	226.60	34.42	-405.06	223.84	44.53	-581.59	251.87	67.24	-553.67	252.65	123.06	94.29	108.32	61.18	45.82	109.32	64.90	-123.41	62.90	43.13	-129.16	72.63	93.10	-195.67	171.95	1256.97	0.00	0.00	0.00	-68.22	100.08	1550.08	-76.75	235.69	1539.82	-162.34	115.50	1658.66	-179.58	242.24	1638.42	592.79	-17.18	78.52	1189.60	6.60	79.18	568.71
8.53000	-359.76	226.77	34.02	-406.33	224.23	43.13	-580.20	251.73	70.96	-551.50	252.62	126.35	94.36	108.92	60.25	46.26	109.69	64.27	-123.13	62.58	43.29	-128.57	71.64	93.41	-191.54	169.86	1258.31	0.00	0.00	0.00	-62.32	98.21	1550.69	-69.67	234.23	1540.90	-156.48	113.16	1659.42	-173.76	239.52	1639.74	591.62	-17.05	78.26	1189.53	6.89	79.06	570.62
8.54000	-359.68	227.13	33.93	-406.37	223.31	41.80	-578.35	252.47	75.11	-548.21	253.69	130.15	94.41	109.02	59.55	47.17	110.05	64.16	-122.94	62.49	43.34	-128.46	72.40	93.06	-183.87	168.20	1259.50	0.00	0.00	0.00	-56.73	96.58	1551.18	-65.13	232.56	1541.97	-150.57	110.71	1660.36	-141.40	202.38	1619.34	594.86	-16.18	77.17	1190.07	6.92	79.41	570.37
8.55000	-359.54	227.10	33.98	-404.49	224.01	41.28	-576.58	251.44	79.04	-545.91	253.04	133.70	94.42	109.26	59.03	46.91	110.21	63.83	-122.81	62.24	43.41	-128.50	72.16	93.22	-179.23	166.42	1260.64	0.00	0.00	0.00	-50.22	94.58	1552.21	-59.66	230.56	1543.42	-144.72	108.23	1661.44	-154.53	225.21	1636.29	593.32	-16.62	78.20	1190.05	5.59	79.29	569.44
8.56000	-359.10	227.46	33.84	-401.59	224.75	41.10	-574.12	251.80	83.63	-542.07	254.04	137.96	94.41	109.04	59.06	46.45	110.47	63.59	-122.83	62.17	43.47	-128.52	71.72	93.44	-172.39	165.03	1262.09	0.00	0.00	0.00	-43.82	91.88	1553.62	-51.97	228.16	1545.11	-139.22	106.58	1662.56	-156.65	233.08	1644.02	593.34	-17.29	78.86	1190.28	5.60	79.35	569.31
8.57000	-361.76	227.20	33.05	-400.68	225.03	39.95	-571.64	252.10	88.37	-538.95	253.40	141.71	94.35	110.07	59.03	45.91	110.41	63.46	-122.93	62.21	43.43	-128.71	72.37	93.10	-167.26	162.97	1263.53	0.00	0.00	0.00	-36.47	90.29	1554.68	-46.44	226.42	1546.56	-133.43	104.05	1663.85	-151.23	230.95	1645.48	593.27	-17.62	78.70	1190.45	5.72	79.53	569.63
8.58000	-359.18	227.55	33.70	-400.52	225.60	39.18	-568.89	251.97	93.42	-534.96	253.87	146.03	94.28	109.97	58.80	48.34	111.10	64.25	-123.08	62.40	43.30	-128.76	72.61	92.80	-161.85	160.92	1264.82	0.00	0.00	0.00	-32.36	88.35	1556.13	-40.52	224.88	1548.10	-128.02	101.77	1664.92	-146.01	228.65	1646.84	593.50	-17.32	78.97	1189.46	5.96	79.44	570.24
8.59000	-360.46	227.81	33.64	-397.73	224.82	39.64	-565.76	251.91	98.64	-530.47	254.31	150.27	94.14	109.03	58.78	46.43	110.66	63.55	-123.19	62.43	43.16	-128.77	71.58	93.04	-156.02	159.74	1266.12	0.00	0.00	0.00	-27.76	86.69	1557.25	-36.28	223.60	1549.52	-122.64	99.78	1666.02	-113.40	193.99	1626.99	595.30	-16.15	77.49	1190.22	5.89	79.19	569.25
8.60000	-360.87	227.67	32.85	-397.23	224.08	39.32	-561.98	252.24	104.01	-525.57	254.77	154.83	94.28	108.42	59.06	46.50	110.56	63.51	-123.36	62.43	42.98	-128.80	71.59	92.99	-151.92	159.10	1267.21	0.00	0.00	0.00	-21.88	85.34	1558.59	-32.24	222.33	1551.12	-117.48	97.99	1667.24	-128.21	215.27	1643.38	592.45	-16.71	78.11	1190.00	5.97	79.02	568.59
8.61000	-360.72	228.24	33.05	-394.16	225.21	39.85	-557.67	253.09	109.99	-519.81	256.14	159.57	94.31	109.17	58.91	45.34	110.46	63.07	-123.44	62.39	42.78	-128.97	71.98	92.55	-146.08	156.57	1268.10	0.00	0.00	0.00	-13.94	83.70	1560.36	-27.41	220.55	1553.05	-112.28	95.53	1668.15	-131.41	222.70	1650.67	592.24	-17.42	78.37	1189.70	5.73	79.17	570.28
8.62000	-361.27	227.92	32.85	-393.02	224.96	39.99	-552.89	254.12	116.01	-513.82	257.13	164.35	94.25	109.77	58.59	47.11	110.14	63.25	-123.50	62.11	42.76	-128.93	71.59	92.47	-139.17	155.16	1268.96	0.00	0.00	0.00	-9.17	82.77	1561.63	-20.51	219.37	1554.41	-107.45	94.22	1669.14	-126.86	220.58	1651.81	592.12	-17.13	78.60	1189.22	5.84	78.90	568.96
8.63000	-360.61	228.69	32.68	-389.02	225.13	41.55	-548.42	253.52	121.70	-507.35	258.28	168.86	94.36	109.09	58.39	46.89	110.20	63.14	-123.61	62.34	42.46	-129.14	72.10	91.96	-135.61	159.42	1270.12	0.00	0.00	0.00	-3.77	81.48	1562.80	-16.06	217.93	1555.80	-102.56	92.19	1670.04	-122.15	219.20	1652.80	592.55	-17.13	78.66	1189.64	5.92	79.11	569.29
8.64000	-359.66	229.03	32.46	-386.61	224.32	42.73	-542.92	255.02	128.20	-500.56	258.78	173.20	94.37	108.73	58.43	45.80	110.01	62.57	-123.56	62.05	42.37	-129.23	71.91	91.75	-132.51	159.48	1270.61	0.00	0.00	0.00	-0.14	80.46	1563.76	-10.96	216.75	1556.95	-97.85	90.21	1670.66	-83.87	176.66	1627.24	595.16	-15.48	76.89	1189.90	6.31	79.00	568.82
8.65000	-358.21	229.85	31.95	-385.17	224.55	42.03	-537.05	256.28	134.82	-492.83	260.93	178.02	94.46	108.76	57.95	45.54	109.99	62.61	-123.72	62.25	42.11	-129.16	71.19	91.76	-124.18	158.28	1271.24	0.00	0.00	0.00	3.65	79.61	1564.45	-6.18	215.95	1557.90	-93.18	88.98	1671.27	-103.60	204.18	1646.84	593.09	-16.67	77.89	1190.16	6.10	79.00	568.75
8.66000	-357.26	230.24	30.93	-382.91	224.55	43.53	-530.61	257.51	141.42	-485.54	261.44	182.47	94.55	109.01	57.78	44.90	109.68	61.98	-123.71	62.11	42.02	-129.05	70.77	91.73	-121.64	156.60	1271.51	0.00	0.00	0.00	7.57	78.32	1565.47	-0.78	215.36	1559.17	-88.54	87.96	1671.65	-108.92	214.45	1655.15	592.67	-17.61	78.47	1189.16	6.01	78.80	568.44
8.67000	-352.79	231.72	30.80	-381.61	226.81	43.72	-524.78	257.33	147.41	-478.03	262.25	187.09	94.64	108.49	57.42	46.53	109.93	62.23	-123.64	61.90	41.94	-129.02	70.30	91.83	-116.73	156.14	1271.72	0.00	0.00	0.00	15.96	78.00	1565.97	2.98	213.98	1559.96	-83.71	86.70	1672.07	-104.45	213.24	1655.74	590.59	-17.19	78.10	1189.33	6.16	79.15	569.80
8.68000	-350.86	232.02	29.37	-377.81	225.89	45.12	-518.07	259.88	154.58	-470.33	262.99	191.64	94.82	107.81	56.85	47.36	110.06	62.19	-123.49	61.40	42.13	-128.94	70.12	91.82	-112.70	155.23	1271.97	0.00	0.00	0.00	20.97	76.48	1566.75	8.51	213.32	1560.33	-78.98	85.76	1672.32	-100.04	211.82	1656.20	592.11	-17.52	78.46	1189.72	5.89	79.20	569.64
8.69000	-345.07	233.90	29.01	-374.14	227.13	47.25	-511.26	260.36	160.33	-462.40	265.31	197.03	94.87	109.05	56.15	45.76	109.70	61.07	-123.37	61.55	42.01	-128.84	70.71	91.45	-107.18	154.14	1272.13	0.00	0.00	0.00	25.30	75.90	1566.72	11.46	212.19	1561.03	-74.29	84.54	1672.58	-95.60	210.90	1656.52	591.63	-17.52	78.24	1188.70	6.10	79.02	567.42
8.70000	-336.68	237.07	28.63	-370.84	229.28	49.79	-504.59	260.21	164.93	-455.49	264.53	201.24	95.03	108.86	55.66	44.31	110.20	60.32	-123.32	61.44	42.07	-128.76	70.37	91.52	-103.28	152.90	1272.17	0.00	0.00	0.00	27.24	75.29	1566.78	15.52	212.16	1561.28	-69.40	83.12	1672.69	-91.13	210.05	1656.80	591.70	-17.60	78.31	1188.71	6.52	78.87	569.49
8.71000	-326.68	241.23	31.30	-359.71	232.04	54.10	-496.54	259.92	168.73	-447.33	264.76	205.34	95.04	109.09	54.56	46.17	110.22	60.39	-123.21	61.41	42.11	-128.37	70.06	91.71	-99.71	153.03	1272.54	0.00	0.00	0.00	34.04	75.20	1566.96	22.25	211.77	1561.30	-64.70	82.80	1672.86	-86.87	208.79	1657.10	593.18	-17.48	78.68	1189.23	6.17	78.92	568.78
8.72000	-318.02	244.54	34.28	-350.87	236.85	57.15	-487.88	258.82	171.31	-438.88	264.88	208.65	95.18	110.10	54.16	46.66	109.84	60.02	-123.22	61.62	42.08	-128.27	70.53	91.53	-95.01	152.57	1272.56	0.00	0.00	0.00	39.21	75.54	1566.84	26.05	210.98	1561.40	-59.92	81.67	1672.99	-82.36	208.10	1657.33	592.44	-17.63	78.62	1189.43	5.43	78.57	569.28
8.73000	-307.52	249.38	36.45	-340.66	239.22	60.17	-477.98	259.81	173.63	-429.51	265.31	211.29	95.24	109.67	53.62	43.97	110.15	59.03	-123.10	61.61	42.12	-128.20	71.33	91.13	-90.95	151.38	1273.02	0.00	0.00	0.00	42.20	74.72	1566.91	29.67	210.81	1561.40	-54.97	81.07	1673.02	-77.89	207.38	1657.43	591.49	-17.32	78.07	1190.66	5.56	79.15	571.17
8.74000	-292.66	250.18	40.47	-325.86	243.08	63.67	-467.63	260.53	174.80	-419.40	266.42	213.23	95.36	109.47	53.10	43.66	109.87	58.45	-123.01	61.73	42.17	-128.06	71.58	91.22	-86.98	150.71	1273.34	0.00	0.00	0.00	47.43	74.42	1566.68	32.50	210.57	1561.36	-113.46	68.36	1602.86	-13.15	202.90	1581.20	591.82	-17.19	78.21	1189.76	5.96	78.99	569.89
8.75000	-281.87	253.05	42.13	-314.10	244.69	65.47	-456.79	261.73	175.24	-409.06	267.05	213.80	98.76	110.36	53.99	46.66	109.90	58.93	-123.02	61.90	42.20	-127.76	70.88	91.57	-82.45	150.16	1273.79	0.00	0.00	0.00	52.39	74.39	1566.58	36.50	210.45	1561.22	-62.03	78.08	1655.24	-51.84	205.75	1635.81	594.03	-16.24	78.84	1189.37	5.76	79.15	569.56
8.76000	-268.19	255.83	43.77	-303.09	246.94	65.96	-445.87	261.60	174.15	-397.57	268.62	213.73	98.67	110.26	53.64	46.83	109.87	58.70	-122.93	61.81	42.39	-127.40	70.76	91.73	-79.80	149.45	1274.18	0.00	0.00	0.00	55.20	73.80	1566.74	42.53	210.11	1561.14	-40.93	80.91	1673.80	-64.99	206.56	1658.07	594.04	-16.34	78.99	1190.21	6.31	79.37	570.26
8.77000	-253.26	258.34	45.03	-288.00	249.38	67.62	-433.53	263.99	172.97	-386.01	270.47	213.18	99.17	110.38	53.03	45.29	110.19	58.06	-122.85	61.87	42.54	-127.23	70.73	92.11	-75.28	148.63	1274.58	0.00	0.00	0.00	59.71	74.75	1566.96	46.22	210.15	1561.01	-36.20	80.30	1674.06	-60.71	206.35	1658.28	593.19	-16.82	78.71	1190.18	6.32	79.45	569.44
8.78000	-236.34	259.93	46.19	-272.27	250.73	68.41	-421.55	264.52	170.11	-374.38	270.35	210.91	97.51	110.64	51.92	46.30	109.78	57.79	-122.84	62.28	42.60	-127.09	71.21	92.06	-71.12	148.03	1275.00	0.00	0.00	0.00	65.02	74.57	1566.84	49.73	210.26	1560.96	-31.69	80.86	1674.37	-56.51	206.29	1658.49	592.75	-16.65	78.53	1190.15	6.20	79.25	567.91
8.79000	-218.60	261.63	47.27	-257.18	252.18	68.78	-407.82	267.71	167.41	-361.80	272.74	208.83	96.69	110.51	51.04	46.43	112.94	55.73	-122.82	62.58	42.68	-126.66	70.52	92.46	-69.56	146.64	1275.44	0.00	0.00	0.00	66.29	73.98	1566.79	53.60	210.25	1560.95	-27.20	80.27	1674.56	-52.38	206.53	1658.58	591.61	-17.15	78.28	1189.82	5.88	79.07	568.39
8.80000	-202.75	262.86	47.64	-241.37	254.17	68.73	-394.22	269.21	163.20	-348.32	276.13	206.65	96.22	111.22	50.47	47.12	113.19	55.41	-122.70	62.78	42.78	-126.59	71.09	92.49	-63.61	146.13	1275.84	0.00	0.00	0.00	71.00	74.54	1567.18	57.09	210.40	1561.09	-23.00	81.14	1675.04	-48.54	205.99	1658.88	591.86	-17.10	78.36	1190.15	5.78	79.24	568.25
8.81000	-183.36	264.28	48.85	-222.29	255.40	69.28	-379.42	271.98	158.74	-335.58	277.18	203.04	96.06	111.07	49.91	45.60	112.69	54.78	-122.55	62.72	42.97	-126.33	71.50	92.45	-60.23	145.71	1276.27	0.00	0.00	0.00	79.83	74.61	1567.12	60.82	210.96	1561.01	-18.79	81.58	1675.40	-44.57	206.23	1659.04	591.90	-17.21	78.45	1190.62	6.50	79.47	568.32
8.82000	-167.65	265.85	48.95	-204.84	256.73	69.16	-364.44	274.52	153.48	-321.76	279.22	199.22	97.45	111.10	49.63	45.26	112.81	54.44	-122.49	62.88	43.01	-126.28	71.68	92.45	-56.60	145.34	1276.48	0.00	0.00	0.00	83.16	75.14	1567.54	65.83	211.30	1560.94	-14.61	80.75	1675.51	-40.80	206.34	1659.16	591.88	-16.60	78.34	1189.50	6.03	78.86	568.37
8.83000	-149.25	266.52	48.99	-184.39	258.37	68.92	-348.85	277.57	148.00	-307.79	280.97	194.84	96.95	110.85	48.87	46.44	112.65	54.48	-122.42	62.99	43.06	-126.12	71.62	92.69	-55.08	144.63	1276.96	0.00	0.00	0.00	85.38	76.19	1567.77	68.47	211.42	1561.15	-10.62	81.33	1675.84	-36.95	206.73	1659.20	591.95	-17.43	78.16	1188.98	5.66	78.66	568.08
8.84000	-129.47	267.93	49.64	-167.51	260.27	67.99	-333.81	278.09	141.28	-293.38	283.65	190.52	97.39	111.47	48.82	47.02	112.14	54.29	-122.45	63.32	43.02	-126.12	71.82	92.78	-50.18	142.92	1277.20	0.00	0.00	0.00	89.54	76.73	1568.03	71.75	211.71	1561.16	-7.17	81.59	1676.12	29.32	204.12	1581.59	592.42	-16.52	78.50	1189.33	5.82	79.08	568.81
8.85000	-110.61	270.00	50.26	-150.33	261.98	67.03	-317.41	280.60	134.99	-278.72	285.65	185.59	97.25	111.83	48.51	47.36	111.71	54.60	-122.40	63.40	43.09	-126.37	73.46	92.08	-47.20	143.35	1277.37	0.00	0.00	0.00	94.11	76.78	1568.33	75.53	212.27	1561.20	-3.49	82.14	1676.43	-11.61	206.27	1637.09	592.66	-16.24	78.46	1189.96	6.34	79.47	568.70
8.86000	-90.95	272.13	50.58	-131.49	263.93	66.16	-300.97	282.61	128.23	-263.74	287.45	180.35	98.74	111.22	48.85	47.19	111.84	54.27	-122.34	63.79	42.99	-126.13	72.98	92.29	-45.49	142.69	1277.57	0.00	0.00	0.00	97.08	76.83	1568.61	79.43	213.05	1561.28	1.08	82.86	1676.79	-26.07	207.16	1659.60	592.63	-16.69	78.77	1189.87	6.49	79.33	569.14
8.87000	-71.75	274.73	51.05	-107.97	267.30	67.13	-283.89	285.33	121.93	-247.75	290.43	175.65	98.19	111.03	48.49	47.37	111.78	54.44	-122.35	63.70	43.11	-125.72	71.72	92.81	-42.32	142.90	1277.74	0.00	0.00	0.00	100.60	77.36	1569.08	83.99	213.17	1561.57	4.96	82.93	1676.93	-22.44	207.54	1659.70	591.42	-16.82	78.27	1189.50	6.11	78.88	570.26
8.88000	-51.07	281.18	49.99	-92.08	268.82	65.51	-266.75	286.73	115.24	-231.95	292.40	170.41	97.07	111.08	48.25	47.41	111.29	54.64	-122.35	63.93	43.11	-125.68	72.34	92.71	-37.19	142.64	1277.75	0.00	0.00	0.00	109.06	77.89	1568.97	86.52	213.72	1561.54	8.87	83.20	1677.15	-18.85	208.03	1659.75	592.27	-17.34	78.48	1189.61	6.42	79.03	569.05
8.89000	-32.51	284.58	50.73	-75.13	271.45	64.24	-248.86	290.04	109.26	-216.35	293.80	165.10	98.61	111.44	48.52	46.98	109.85	54.69	-122.31	63.95	43.15	-125.77	72.85	92.47	-33.55	142.69	1277.92	0.00	0.00	0.00	108.17	78.70	1569.56	88.42	214.09	1561.76	12.64	83.86	1677.41	-15.34	208.24	1659.83	592.36	-17.29	78.40	1189.34	5.90	78.99	569.19
8.90000	-13.29	287.57	52.10	-53.07	275.42	64.70	-231.15	291.71	102.89	-200.23	296.62	160.49	98.59	110.92	48.40	48.08	110.29	55.19	-122.35	63.89	43.28	-125.75	73.46	92.36	-30.11	142.86	1277.87	0.00	0.00	0.00	110.69	78.76	1569.75	93.29	214.51	1561.65	16.52	83.43	1677.46	-11.71	208.90	1659.84	592.52	-17.41	78.65	1189.89	5.82	78.97	569.02
8.91000	6.75	290.79	53.69	-34.30	279.06	64.59	-213.43	292.91	96.48	-184.01	297.70	155.07	98.16	110.81	47.96	47.08	110.42	54.58	-122.36	63.98	43.32	-125.47	73.14	92.58	-25.85	143.44	1277.89	0.00	0.00	0.00	118.92	80.14	1569.53	98.59	214.47	1561.81	20.20	84.81	1677.60	-8.20	209.20	1659.89	592.17	-16.83	78.88	1189.57	5.94	78.94	568.68
8.92000	26.56	295.34	55.72	-17.91	282.37	64.56	-195.26	295.47	90.92	-167.58	300.11	150.54	97.69	111.09	47.69	47.37	110.34	54.82	-122.38	63.94	43.35	-125.48	73.69	92.35	-21.08	143.69	1277.93	0.00	0.00	0.00	121.92	80.17	1569.89	103.18	215.72	1561.54	24.06	85.09	1677.79	-4.66	209.38	1659.90	591.32	-16.49	78.49	1189.65	6.40	79.07	569.23
8.93000	46.72	297.47	58.25	1.78	286.75	65.02	-176.85	298.12	85.51	-151.38	302.22	145.98	98.30	111.04	47.72	46.72	111.23	54.24	-122.32	64.03	43.41	-125.20	72.77	92.79	-16.94	143.72	1277.96	0.00	0.00	0.00	124.20	80.51	1569.96	104.52	216.33	1561.67	27.67	86.13	1677.91	-0.97	210.14	1659.82	591.34	-16.73	78.29	1188.89	5.94	78.63	568.74
8.94000	66.42	300.94	60.59	21.01	289.29	65.47	-158.37	300.43	80.36	-134.60	304.81	141.98	99.70	111.53	48.15	47.58	111.02	54.79	-122.38	64.59	43.24	-125.17	73.48	92.59	-12.65	143.76	1278.01	0.00	0.00	0.00	126.75	81.39	1570.20	106.88	216.66	1561.67	30.69	86.93	1678.05	62.69	208.61	1582.97	592.98	-17.00	78.76	1188.61	6.40	79.00	568.97
8.95000	83.58	305.36	61.72	43.16	292.02	67.12	-139.97	303.07	75.88	-118.14	306.40	137.81	98.25	111.98	47.58	47.14	111.75	54.44	-122.33	64.63	43.27	-125.04	73.35	92.65	-11.04	144.03	1277.92	0.00	0.00	0.00	130.32	82.40	1570.22	110.45	217.07	1561.61	34.09	87.67	1678.00	23.44	210.99	1637.69	591.65	-17.40	78.34	1189.11	6.47	78.84	569.22
8.96000	103.85	307.36	64.56	59.62	295.43	67.55	-121.33	306.30	71.87	-101.67	308.00	134.07	98.40	111.48	47.70	48.00	112.44	54.40	-122.31	64.76	43.28	-124.92	73.79	92.50	-7.82	144.41	1277.81	0.00	0.00	0.00	134.07	82.27	1569.95	113.76	218.32	1561.52	38.54	88.55	1677.92	9.64	212.07	1659.81	593.43	-17.09	78.83	1189.97	6.27	79.14	567.84
8.97000	120.91	310.12	66.91	81.88	298.54	69.49	-103.24	308.30	67.86	-85.45	309.47	130.68	98.19	111.57	47.87	47.57	112.74	54.34	-122.37	65.07	43.16	-124.70	73.22	92.80	-4.47	145.52	1277.91	0.00	0.00	0.00	138.26	83.84	1570.12	119.24	218.59	1561.44	42.26	88.94	1677.77	13.24	213.05	1659.62	592.75	-16.39	78.99	1189.86	5.65	79.24	569.13
8.98000	139.38	312.73	69.80	97.19	300.53	70.93	-85.18	309.77	64.23	-69.13	311.67	128.04	98.84	111.31	48.44	47.60	112.05	54.41	-122.30	64.62	43.35	-124.92	74.89	92.22	0.29	145.52	1277.63	0.00	0.00	0.00	142.64	85.04	1569.65	122.62	219.34	1561.26	45.89	89.80	1677.80	16.78	213.94	1659.49	592.53	-16.40	78.66	1189.27	6.15	79.08	569.93
8.99000	156.67	313.72	73.56	114.93	301.99	73.13	-67.12	312.90	61.75	-53.15	313.20	125.43	96.81	111.03	48.08	44.59	113.02	53.17	-122.28	64.78	43.33	-124.98	74.01	92.56	3.21	146.59	1277.59	0.00	0.00	0.00	145.13	85.65	1569.56	125.35	220.11	1561.15	48.98	90.24	1677.76	19.71	214.65	1659.39	592.29	-17.15	78.27	1189.26	6.61	79.13	569.17
9.00000	172.91	315.24	77.01	130.63	304.46	75.21	-49.83	315.41	59.68	-37.62	314.67	123.27	96.98	109.76	48.37	46.85	111.04	54.53	-122.36	64.89	43.28	-124.77	73.87	92.58	6.81	146.37	1277.42	0.00	0.00	0.00	147.45	86.33	1569.66	128.10	221.40	1560.88	52.17	91.41	1677.67	22.94	215.67	1659.21	591.93	-16.95	78.49	1189.94	6.33	79.14	568.21
9.01000	190.31	316.72	80.43	148.69	305.62	78.31	-32.65	316.90	57.35	-22.21	316.74	121.89	97.53	110.14	48.40	44.97	111.08	54.38	-122.35	64.97	43.28	-124.75	74.23	92.56	10.58	147.16	1277.37	0.00	0.00	0.00	150.81	87.47	1569.67	132.83	222.73	1560.49	56.18	92.99	1677.53	27.15	217.02	1658.96	591.97	-17.09	78.40	1189.41	5.83	79.25	568.97
9.02000	204.93	318.39	83.85	165.18	307.35	80.79	-16.21	319.27	56.25	-7.77	317.65	120.42	98.02	108.04	50.86	49.04	109.83	56.97	-122.37	65.00	43.31	-124.54	73.86	92.78	13.05	148.31	1277.22	0.00	0.00	0.00	156.34	89.48	1569.63	135.72	223.92	1560.20	59.56	94.90	1677.51	30.59	218.32	1658.67	591.67	-17.41	78.24	1189.56	5.89	78.88	569.36
9.03000	221.14	319.18	86.81	181.80	309.31	83.07	-0.44	321.23	55.33	6.68	319.02	119.64	94.77	106.86	50.35	45.39	109.44	55.01	-122.40	65.37	43.16	-124.53	74.40	92.56	17.17	148.65	1276.87	0.00	0.00	0.00	161.32	90.65	1569.64	139.33	225.26	1560.03	62.97	95.94	1677.36	34.08	219.56	1658.31	591.67	-16.96	78.34	1189.20	5.98	78.78	570.14
9.04000	236.77	319.75	89.57	193.62	309.51	84.17	14.60	322.70	54.59	20.65	321.00	119.35	98.00	107.00	50.76	47.39	108.18	55.93	-122.36	65.04	43.38	-124.14	73.91	92.84	19.97	149.17	1276.69	0.00	0.00	0.00	166.30	91.52	1569.45	142.85	225.83	1559.81	65.87	96.93	1677.21	102.78	218.79	1581.54	591.97	-17.41	78.27	1190.00	5.96	79.05	570.14
9.05000	250.31	321.45	91.48	208.58	311.06	85.62	28.93	324.18	54.45	34.17	322.90	119.36	99.47	106.79	50.88	50.06	107.74	56.64	-122.31	65.10	43.46	-124.18	74.53	92.70	22.24	149.82	1276.53	0.00	0.00	0.00	168.40	92.51	1569.27	146.65	226.80	1559.42	68.99	98.41	1677.06	59.68	221.95	1635.64	592.14	-17.43	78.28	1189.28	6.13	79.02	569.66
9.06000	262.97	321.73	93.42	223.36	311.23	87.55	42.49	325.61	54.55	46.84	324.16	119.30	101.70	107.05	51.19	50.00	108.22	55.96	-122.27	65.24	43.44	-123.98	74.45	92.73	26.42	150.76	1275.99	0.00	0.00	0.00	168.76	94.25	1569.44	150.93	228.87	1558.87	72.92	100.38	1676.92	44.09	223.80	1657.32	592.79	-16.99	78.61	1189.52	6.15	78.97	568.63
9.07000	274.88	322.12	95.36	236.18	312.79	89.39	54.89	327.13	54.82	58.54	325.45	119.51	102.70	106.74	51.38	49.16	108.83	55.30	-122.32	65.32	43.48	-123.62	73.48	93.33	30.02	151.94	1275.96	0.00	0.00	0.00	172.03	95.57	1569.12	153.67	230.20	1558.66	76.16	102.37	1676.82	47.39	225.22	1656.96	591.93	-17.17	78.40	1189.20	6.17	78.78	569.97
9.08000	285.94	322.15	97.46	247.70	313.01	91.42	66.25	328.47	55.19	69.35	327.26	120.14	99.71	106.45	50.18	49.09	108.29	55.24	-122.32	65.58	43.39	-123.53	74.37	93.06	34.80	151.86	1275.78	0.00	0.00	0.00	174.62	96.98	1569.20	155.71	231.41	1558.37	79.43	104.85	1676.75	50.88	227.42	1656.44	592.09	-17.05	78.69	1189.69	6.29	79.08	569.78
9.09000	295.97	322.11	99.73	259.36	313.65	93.92	76.86	329.64	55.49	79.03	328.29	120.40	101.95	105.08	50.97	48.76	107.51	55.26	-122.25	65.52	43.51	-123.48	74.57	93.11	36.34	152.78	1275.43	0.00	0.00	0.00	179.38	98.67	1569.11	158.61	233.14	1558.11	82.60	106.66	1676.58	54.03	229.24	1656.05	592.85	-17.14	78.73	1189.27	6.28	79.13	569.10
9.10000	305.64	322.59	102.07	267.75	313.42	95.28	86.26	330.59	55.55	87.59	328.73	120.56	101.63	105.80	50.50	49.95	108.50	54.96	-122.27	65.45	43.57	-123.20	74.14	93.33	40.40	154.14	1275.15	0.00	0.00	0.00	182.32	100.82	1568.91	164.45	234.87	1557.43	85.76	108.37	1676.47	57.23	230.62	1655.67	592.76	-16.77	78.81	1189.69	6.46	79.13	569.09
9.11000	313.37	322.72	103.87	273.84	313.37	96.43	94.78	331.79	55.87	95.29	329.47	120.70	100.57	106.68	49.73	48.84	108.83	54.40	-122.31	65.63	43.55	-123.16	73.60	93.60	43.22	155.28	1274.93	0.00	0.00	0.00	185.46	102.20	1569.10	166.41	236.57	1557.27	89.10	110.99	1676.43	60.52	233.18	1655.17	592.79	-16.82	78.81	1190.59	6.88	79.44	569.00
9.12000	320.06	321.37	105.08	280.19	314.03	96.74	101.99	331.68	55.45	102.16	329.76	120.65	102.17	106.92	49.59	52.38	108.43	55.24	-122.31	65.76	43.53	-123.12	73.80	93.71	48.84	156.79	1274.81	0.00	0.00	0.00	187.55	104.03	1569.09	168.75	238.35	1557.01	92.22	112.19	1676.17	63.77	235.37	1654.75	592.90	-16.88	78.80	1189.66	6.59	79.10	568.85
9.13000	326.79	321.73	104.88	285.48	313.45	96.62	107.89	331.55	55.30	108.03	329.50	120.18	103.33	107.31	49.81	50.96	108.28	54.87	-122.26	65.76	43.59	-123.04	74.24	93.57	49.34	157.55	1274.54	0.00	0.00	0.00	194.51	106.46	1568.76	171.71	240.55	1556.65	95.53	114.56	1676.00	66.98	237.25	1654.27	593.39	-17.19	78.78	1189.45	6.76	79.04	569.13
9.14000	332.02	321.33	103.50	289.36	313.66	94.88	112.88	331.80	54.99	113.36	330.40	120.21	100.10	106.07	48.92	49.67	107.88	54.59	-122.33	65.93	43.52	-122.97	74.19	93.65	53.36	158.36	1274.55	0.00	0.00	0.00	197.16	108.22	1568.65	174.53	242.08	1556.33	85.70	103.91	1611.36	139.88	235.46	1577.56	592.46	-17.09	78.51	1189.78	6.56	79.10	569.86
9.15000	336.41	320.82	101.23	294.94	312.36	93.73	117.04	332.09	54.60	117.69	330.47	119.74	105.67	107.95	50.02	50.51	108.69	54.91	-122.30	65.88	43.60	-122.87	74.16	93.83	57.47	159.74	1274.25	0.00	0.00	0.00	197.93	109.94	1568.84	177.89	243.75	1556.01	98.33	116.32	1659.21	93.26	240.39	1631.50	592.10	-16.90	78.62	1189.90	5.76	78.84	568.88
9.16000	339.42	320.40	98.79	296.49	312.26	91.14	120.05	332.39	54.30	121.44	330.54	119.25	103.50	106.44	49.66	49.88	108.47	54.74	-122.26	65.69	43.74	-122.90	75.20	93.54	59.99	161.01	1274.11	0.00	0.00	0.00	201.63	111.97	1568.96	180.82	245.93	1555.69	104.77	122.16	1675.85	76.33	244.25	1652.98	591.91	-16.77	78.67	1190.61	6.19	78.97	567.75
9.17000	343.37	318.97	96.04	302.43	311.41	88.74	122.49	332.05	53.71	124.44	330.45	118.63	101.38	106.68	48.81	49.60	108.93	54.37	-122.28	65.81	43.78	-122.77	74.81	93.83	64.63	162.28	1273.80	0.00	0.00	0.00	202.64	114.49	1569.28	185.35	248.30	1555.39	107.81	124.84	1675.82	79.49	246.81	1652.48	592.40	-16.72	79.00	1190.36	6.10	79.21	566.82
9.18000	344.80	318.16	92.14	301.84	311.12	85.78	124.26	332.30	53.17	127.00	330.41	117.87	102.67	106.26	49.31	50.31	108.69	54.65	-122.30	65.96	43.79	-122.41	74.49	94.11	68.02	163.91	1273.72	0.00	0.00	0.00	206.65	116.39	1569.33	189.29	250.64	1554.98	110.78	127.56	1675.77	82.61	249.37	1651.96	592.49	-17.29	78.70	1190.19	6.62	79.14	568.44
9.19000	344.83	317.67	87.72	306.16	311.41	83.32	125.42	331.72	52.24	128.73	330.48	116.98	102.19	107.12	48.77	49.97	108.97	54.78	-122.27	65.86	43.93	-122.54	74.89	94.18	71.52	165.64	1273.36	0.00	0.00	0.00	209.65	118.06	1569.30	192.80	252.30	1554.65	113.34	129.85	1675.69	85.25	251.47	1651.54	591.60	-17.13	78.43	1189.95	6.25	79.10	569.03
9.20000	345.98	316.92	84.66	305.58	309.68	80.38	125.83	331.35	51.12	129.77	329.79	115.80	103.12	106.63	49.03	49.73	108.52	54.45	-122.31	66.26	43.82	-122.58	75.74	94.05	75.64	167.64	1273.02	0.00	0.00	0.00	213.39	120.45	1569.38	195.84	254.33	1554.36	116.28	132.18	1675.50	88.22	254.02	1651.03	593.39	-16.70	78.83	1189.79	5.67	78.74	569.16
9.21000	347.14	317.02	81.86	303.40	309.40	77.18	125.90	330.19	49.76	130.32	329.35	114.67	105.50	107.60	48.84	49.48	108.23	54.25	-122.27	66.33	43.93	-122.26	74.95	94.69	79.75	168.43	1272.89	0.00	0.00	0.00	218.31	123.95	1569.72	199.28	257.33	1554.03	119.99	134.59	1675.24	92.02	257.35	1650.37	592.48	-16.59	78.81	1189.07	6.28	79.06	569.61
9.22000	346.62	316.54	77.66	303.78	308.67	74.61	125.58	328.83	48.15	130.45	328.12	113.20	104.73	107.16	48.76	48.79	108.22	53.92	-122.13	66.37	44.11	-122.21	75.37	94.82	83.22	170.00	1272.58	0.00	0.00	0.00	220.52	126.12	1569.91	202.93	259.84	1553.72	123.04	138.05	1675.21	95.15	260.16	1649.77	591.58	-16.92	78.39	1189.15	6.41	79.07	569.12
9.23000	346.68	315.00	74.53	305.17	306.98	71.88	124.73	328.85	47.26	130.40	327.83	111.91	102.89	106.85	48.05	49.32	108.31	53.92	-122.10	66.45	44.26	-121.97	75.38	95.18	87.33	171.60	1272.20	0.00	0.00	0.00	226.25	129.08	1569.96	205.88	261.91	1553.56	126.02	141.80	1675.12	98.45	262.79	1649.11	591.90	-16.79	78.72	1189.53	6.16	79.09	568.46
9.24000	347.07	313.80	70.11	301.99	306.33	67.64	124.22	328.17	47.37	130.28	327.22	111.04	101.70	106.39	47.74	49.97	108.20	53.87	-122.05	66.63	44.43	-121.49	75.53	95.58	92.26	173.60	1271.82	0.00	0.00	0.00	228.57	131.31	1570.00	209.14	264.02	1553.21	128.53	144.68	1675.05	167.38	259.03	1574.04	592.73	-17.41	78.66	1189.45	5.42	78.73	568.54
9.25000	347.57	310.59	67.26	302.37	303.72	65.79	123.96	328.90	46.82	130.51	326.34	110.12	102.70	106.22	47.90	50.72	108.05	53.76	-121.88	66.82	44.57	-121.35	75.67	95.99	96.77	175.38	1271.68	0.00	0.00	0.00	230.06	133.59	1570.07	212.81	266.72	1552.69	131.44	146.93	1674.83	123.77	266.71	1626.48	593.33	-16.88	79.02	1189.45	5.39	78.96	568.64
9.26000	348.76	308.91	66.15	305.13	301.93	66.83	124.18	328.48	46.67	131.25	325.38	109.20	103.93	105.71	47.95	49.87	107.77	53.31	-121.76	66.99	44.79	-120.94	76.29	96.17	100.93	177.85	1271.48	0.00	0.00	0.00	234.01	136.29	1570.21	217.17	269.99	1552.10	135.17	149.40	1674.46	108.13	271.73	1647.32	592.60	-16.69	78.85	1188.90	5.97	78.85	569.06
9.27000	349.56	309.43	63.74	306.29	300.87	65.96	124.24	329.00	46.66	132.76	324.85	108.65	101.64	105.79	46.66	50.32	107.65	53.08	-121.72	67.04	45.12	-120.26	75.41	97.08	103.78	179.64	1271.24	0.00	0.00	0.00	236.46	139.14	1570.34	219.58	272.46	1551.97	138.26	152.88	1674.36	111.57	274.98	1646.77	592.38	-17.13	78.79	1189.77	6.54	79.25	569.41
9.28000	349.52	311.30	59.87	306.32	302.89	64.16	124.68	328.73	46.52	134.12	324.47	107.87	103.48	105.88	46.41	50.38	107.19	53.05	-121.52	67.42	45.36	-119.91	75.94	97.56	107.99	182.04	1271.14	0.00	0.00	0.00	238.10	141.43	1570.46	223.31	275.05	1551.73	141.59	155.85	1674.37	115.03	277.94	1646.31	593.54	-16.92	78.97	1189.75	6.32	79.17	568.61
9.29000	352.37	311.89	58.89	308.94	304.01	63.99	124.67	328.20	46.18	135.34	324.83	107.42	105.54	106.41	46.38	50.79	107.53	52.97	-121.19	67.45	45.84	-119.50	77.04	97.91	112.94	184.03	1271.06	0.00	0.00	0.00	244.10	143.78	1570.57	226.76	277.40	1551.55	144.72	159.52	1674.39	118.56	280.89	1645.94	593.18	-16.58	78.74	1189.96	5.62	78.86	569.34
9.30000	351.39	311.14	57.16	308.45	304.47	62.96	125.02	329.45	46.60	136.13	323.55	106.72	103.64	106.17	45.64	51.95	108.05	52.89	-120.89	67.77	46.42	-118.93	77.54	98.64	116.91	186.66	1270.95	0.00	0.00	0.00	246.98	147.68	1571.02	229.59	279.90	1551.34	147.89	162.90	1674.39	122.28	284.22	1645.58	592.50	-17.18	78.65	1189.69	5.46	78.92	567.93
9.31000	351.39	310.99	55.64	308.90	303.78	62.97	125.00	328.30	46.17	136.83	323.96	106.67	103.48	106.22	44.87	51.24	107.55	52.50	-120.56	68.14	47.08	-117.97	75.92	100.24	120.47	188.56	1271.05	0.00	0.00	0.00	250.90	150.10	1571.20	233.27	282.74	1551.29	151.45	165.16	1674.51	126.06	287.59	1645.34	592.47	-17.42	78.72	1189.02	6.49	78.51	568.53
9.32000	351.89	310.09	55.01	307.53	303.15	61.15	125.06	328.31	46.19	137.15	323.35	106.40	104.84	106.95	44.22	52.42	107.57	52.72	-120.13	68.21	47.94	-117.32	77.72	100.71	126.43	191.06	1271.02	0.00	0.00	0.00	256.11	152.59	1571.40	237.60	285.63	1551.32	154.70	168.36	1674.67	129.80	290.69	1645.16	593.46	-17.79	78.98	1190.56	6.39	79.16	568.87
9.33000	352.51	309.96	53.99	307.51	303.80	60.62	125.13	328.13	46.04	137.45	324.41	106.83	103.19	106.42	43.61	52.97	107.28	52.67	-119.69	68.83	48.78	-116.64	78.43	101.78	130.72	193.46	1271.15	0.00	0.00	0.00	259.13	155.89	1571.98	241.88	288.27	1551.27	158.06	171.91	1674.83	133.68	294.03	1644.95	594.23	-17.81	78.85	1189.12	6.00	78.97	569.31
9.34000	351.73	310.13	52.95	310.38	304.36	60.70	125.47	329.15	46.37	137.96	324.43	106.60	104.64	106.04	43.45	53.47	107.30	52.35	-119.24	69.48	49.73	-115.78	78.69	103.18	132.75	195.45	1271.57	0.00	0.00	0.00	262.79	158.36	1572.34	245.93	290.72	1551.22	102.59	155.00	1610.80	212.55	284.66	1571.33	592.59	-16.96	78.55	1189.12	5.59	78.76	568.83
9.35000	352.50	310.31	52.08	309.13	304.43	59.94	125.60	329.06	46.20	138.42	324.69	106.51	104.56	106.04	42.87	52.45	107.27	51.72	-118.76	69.43	51.12	-114.64	78.56	104.91	137.31	198.93	1271.90	0.00	0.00	0.00	265.59	160.58	1572.88	249.69	293.33	1551.41	149.70	173.56	1658.67	162.88	296.90	1623.61	592.31	-17.01	78.54	1190.15	5.93	79.30	569.51
9.36000	353.41	309.75	51.61	309.09	304.84	59.95	125.62	328.67	46.02	138.76	324.64	106.21	106.13	105.65	42.97	53.08	107.43	51.68	-118.29	70.47	52.19	-113.51	79.61	106.16	142.44	200.84	1272.11	0.00	0.00	0.00	267.54	163.54	1573.71	254.32	296.44	1551.70	168.45	181.65	1675.58	145.00	303.56	1644.78	592.64	-17.93	78.55	1190.06	6.37	79.04	569.60
9.37000	352.44	310.10	51.03	310.54	303.68	59.60	125.58	329.17	46.04	139.23	324.60	105.94	104.56	105.81	41.85	52.98	107.75	51.43	-117.77	70.90	53.71	-112.52	80.19	107.81	144.33	204.25	1272.42	0.00	0.00	0.00	271.44	165.79	1574.15	256.79	299.05	1552.02	171.84	184.98	1675.91	148.83	306.95	1644.75	592.02	-17.39	78.44	1190.55	6.49	79.01	569.12
9.38000	352.77	309.44	50.07	308.65	304.27	58.72	125.40	328.92	45.76	139.53	325.15	105.95	106.67	105.95	41.65	54.57	107.54	51.52	-117.16	71.15	55.57	-111.02	79.88	109.99	148.92	205.79	1272.70	0.00	0.00	0.00	276.97	169.51	1574.50	261.26	301.86	1552.14	175.50	187.94	1676.26	152.63	310.02	1644.79	591.15	-16.99	77.99	1188.60	5.97	78.67	569.45
9.39000	353.56	308.98	49.71	310.42	303.86	58.87	125.36	328.36	45.45	139.68	325.01	105.58	105.88	105.46	41.03	55.76	107.27	51.63	-116.38	71.13	57.77	-109.50	80.21	112.13	153.42	208.88	1273.09	0.00	0.00	0.00	280.97	172.14	1574.74	264.55	304.40	1552.17	178.45	190.74	1676.52	155.80	312.60	1644.81	591.96	-16.84	78.30	1188.60	5.97	78.94	569.62
9.40000	352.17	309.19	49.37	309.81	304.41	58.36	125.59	329.28	45.80	139.86	325.15	105.44	106.05	105.18	40.35	56.22	106.75	51.47	-115.52	71.60	60.15	-107.63	80.11	114.83	157.20	211.67	1273.45	0.00	0.00	0.00	284.08	174.34	1575.11	268.76	307.08	1552.24	181.87	193.83	1676.91	159.50	315.61	1644.98	593.14	-16.95	78.88	1188.84	6.19	78.57	569.54
9.41000	352.52	309.11	48.84	310.00	304.49	58.17	125.72	328.63	45.44	140.07	325.45	105.37	107.85	104.79	40.29	56.98	106.95	51.34	-114.39	71.41	63.04	-105.74	80.51	117.47	161.50	214.41	1273.80	0.00	0.00	0.00	288.18	177.10	1575.75	274.74	310.02	1552.48	186.30	197.87	1677.45	164.32	319.63	1645.17	592.35	-16.90	78.72	1189.09	6.30	78.47	567.71
9.42000	352.72	309.57	48.69	310.73	304.32	57.68	125.76	328.94	45.55	140.08	325.55	105.14	109.04	104.30	40.08	57.77	106.61	51.45	-113.17	71.52	66.05	-103.45	79.97	120.65	165.28	217.76	1274.36	0.00	0.00	0.00	291.38	179.56	1576.14	277.89	312.90	1552.75	190.03	200.20	1677.87	168.23	322.82	1645.44	591.64	-16.94	78.52	1189.03	6.21	78.67	568.22
9.43000	354.09	309.48	48.78	310.44	303.65	58.18	125.60	328.70	45.39	140.03	325.48	104.84	109.87	104.86	39.45	57.54	105.99	51.04	-111.80	71.54	69.42	-101.08	79.32	124.15	168.63	220.38	1275.05	0.00	0.00	0.00	294.01	183.42	1576.76	281.21	315.87	1552.91	193.69	204.22	1678.43	172.10	325.85	1645.72	590.70	-17.44	78.11	1188.85	6.38	78.97	568.63
9.44000	354.22	308.64	48.62	308.92	304.37	56.95	125.67	329.62	45.69	140.23	325.17	104.64	108.67	104.83	38.14	58.97	105.87	51.30	-110.13	71.04	73.22	-98.36	78.69	128.07	173.93	223.39	1275.91	0.00	0.00	0.00	297.60	185.59	1577.17	285.84	318.30	1553.09	151.23	185.28	1613.02	188.54	321.70	1631.96	591.38	-17.38	78.41	1188.70	6.02	78.90	568.33
9.45000	352.11	308.04	47.34	310.39	304.44	57.48	125.66	328.83	45.27	140.27	325.04	104.39	110.29	103.57	38.46	59.31	105.06	51.23	-108.28	70.70	77.30	-95.24	78.35	131.96	177.45	226.12	1276.59	0.00	0.00	0.00	301.47	187.71	1577.75	290.06	320.68	1553.60	188.73	205.22	1662.50	183.46	329.82	1642.52	593.13	-17.00	79.10	1188.83	6.27	78.84	568.19
9.46000	351.84	309.31	47.77	308.52	303.81	56.64	125.64	329.03	45.31	140.42	325.17	104.15	110.10	104.27	37.62	59.91	105.37	51.24	-106.17	70.01	81.82	-91.82	77.64	136.32	179.54	229.05	1277.16	0.00	0.00	0.00	304.92	191.12	1578.37	292.82	323.82	1554.22	204.17	213.42	1680.28	183.66	335.17	1646.99	592.52	-17.11	78.66	1188.82	5.87	78.45	569.41
9.47000	350.44	307.64	47.01	307.56	304.45	56.63	125.76	328.95	45.35	140.37	325.50	104.12	109.04	104.05	36.53	61.43	104.63	51.29	-103.75	69.61	86.63	-87.67	76.36	141.21	185.32	231.27	1277.88	0.00	0.00	0.00	307.58	194.33	1579.42	295.47	326.10	1554.90	207.74	216.02	1680.73	187.44	338.14	1647.53	592.21	-17.05	78.66	1189.51	6.15	78.70	569.57
9.48000	350.71	307.66	46.95	309.56	303.54	57.01	125.77	329.83	45.62	140.38	325.64	104.03	108.25	103.39	36.35	62.92	104.59	51.02	-100.73	68.76	91.98	-83.29	75.42	146.31	187.53	234.47	1278.37	0.00	0.00	0.00	309.75	196.72	1580.03	300.66	329.07	1555.44	210.92	219.51	1681.35	191.20	341.17	1647.99	592.15	-17.09	78.59	1189.85	5.91	78.82	568.66
9.49000	352.42	309.04	47.65	310.45	303.78	57.33	125.48	329.48	45.23	140.38	325.32	103.67	110.47	102.98	36.77	64.13	104.58	50.93	-97.61	68.81	97.47	-78.37	74.90	151.46	190.97	237.06	1278.94	0.00	0.00	0.00	313.75	198.45	1580.39	303.67	331.39	1556.02	213.74	222.25	1681.87	194.26	343.30	1648.45	592.02	-17.46	78.56	1190.42	6.43	79.11	568.06
9.50000	352.01	309.09	46.88	308.36	303.40	55.88	125.44	328.31	44.70	140.36	326.11	103.62	109.74	102.16	36.79	65.75	104.37	51.29	-93.86	68.25	103.66	-72.72	72.47	157.70	194.25	240.10	1279.20	0.00	0.00	0.00	318.46	200.56	1580.90	306.95	333.70	1556.68	216.85	224.28	1682.31	197.59	345.66	1648.90	592.36	-16.88	78.86	1189.97	6.33	79.34	567.77
9.51000	352.26	308.25	47.25	307.87	304.05	55.67	125.71	329.30	45.03	140.49	326.37	103.49	111.91	101.70	37.32	66.91	104.25	51.66	-89.64	68.15	110.22	-66.80	72.24	163.60	199.17	243.17	1279.55	0.00	0.00	0.00	322.40	204.16	1582.04	312.59	336.77	1557.43	220.82	227.33	1682.90	201.99	349.27	1649.41	591.21	-17.51	78.45	1189.89	6.60	79.04	567.88
9.52000	352.35	309.00	46.91	307.90	304.00	55.32	125.64	329.21	44.87	140.47	326.21	103.09	111.22	101.51	36.59	69.72	104.37	52.06	-84.84	68.73	116.97	-60.18	71.36	170.03	201.42	245.45	1279.71	0.00	0.00	0.00	324.39	206.44	1582.58	315.40	338.81	1558.04	223.99	227.94	1683.10	205.54	351.99	1649.78	591.90	-17.33	78.59	1189.31	5.82	78.78	568.93
9.53000	351.76	307.18	45.89	309.23	304.63	55.63	125.60	329.00	44.64	140.30	325.97	102.80	113.60	102.01	36.47	71.02	103.85	52.49	-79.45	68.91	124.29	-52.82	71.02	176.56	205.04	248.18	1280.00	0.00	0.00	0.00	327.73	209.48	1583.24	318.73	341.25	1558.57	227.13	232.56	1683.64	209.09	354.59	1650.10	591.89	-17.10	78.60	1189.34	6.52	79.10	568.40
9.54000	352.19	308.48	45.92	308.74	304.08	55.59	125.86	331.09	45.25	140.42	326.54	102.65	113.17	101.31	35.81	73.79	104.14	53.61	-73.39	68.71	132.41	-44.73	70.64	183.36	207.93	250.98	1279.98	0.00	0.00	0.00	329.50	211.28	1583.64	321.69	343.34	1558.99	229.79	234.74	1683.99	223.21	350.80	1637.39	591.67	-17.34	78.43	1188.95	6.50	79.07	568.21
9.55000	351.74	307.44	44.82	310.01	304.65	55.37	125.81	330.01	44.67	140.45	326.77	102.51	113.59	101.92	34.68	76.61	104.57	55.07	-66.80	68.53	140.95	-35.74	69.25	190.66	211.82	252.73	1280.08	0.00	0.00	0.00	332.36	213.06	1583.92	325.27	345.62	1559.24	232.90	236.86	1684.10	219.11	357.75	1646.86	591.20	-17.77	78.20	1189.41	5.71	79.08	568.69
9.56000	352.68	307.61	45.54	309.82	304.18	55.41	125.68	329.09	44.25	140.44	326.68	102.22	115.41	102.54	33.76	76.04	105.34	56.22	-59.65	68.47	149.81	-26.60	69.74	197.67	214.70	255.58	1280.04	0.00	0.00	0.00	336.36	215.90	1584.49	329.64	348.20	1559.68	236.79	240.63	1684.23	219.50	361.80	1650.73	592.38	-17.95	78.53	1189.36	5.72	79.17	568.43
9.57000	352.60	307.36	45.02	308.12	305.21	55.13	125.68	329.81	44.35	140.51	327.54	102.25	117.95	101.86	33.56	78.44	105.45	58.89	-51.95	68.33	159.18	-17.06	70.56	204.64	219.19	257.76	1280.04	0.00	0.00	0.00	341.40	218.50	1584.72	332.85	350.65	1559.83	240.23	242.69	1684.30	223.06	364.58	1650.70	591.80	-17.23	78.35	1188.62	5.29	78.81	568.52
9.58000	351.21	307.82	44.43	310.84	305.55	55.57	125.70	329.95	44.33	140.48	327.54	101.99	121.74	102.34	33.02	86.37	106.49	63.27	-43.58	68.58	168.54	-7.32	71.22	211.97	222.23	260.44	1280.00	0.00	0.00	0.00	348.26	220.81	1584.56	336.66	352.90	1559.93	243.81	243.49	1684.22	226.58	367.09	1650.67	592.00	-17.01	78.64	1189.16	5.97	79.30	568.69
9.59000	351.36	307.23	44.39	308.38	304.52	54.85	125.80	330.48	44.45	140.38	326.88	101.59	125.20	103.16	34.13	91.17	107.31	67.38	-34.47	69.73	177.06	2.18	73.34	219.14	226.33	262.15	1280.06	0.00	0.00	0.00	348.44	222.54	1584.60	339.42	354.95	1559.97	247.41	246.91	1684.25	230.17	369.11	1650.67	592.57	-16.97	78.87	1190.05	6.11	79.15	568.74
9.60000	350.90	307.08	43.92	307.80	304.63	54.51	125.73	330.50	44.42	140.42	327.25	101.52	132.03	104.86	39.75	102.27	108.87	74.57	-25.09	71.44	184.73	11.85	74.95	226.43	227.40	264.44	1279.85	0.00	0.00	0.00	351.13	224.90	1584.56	342.76	356.61	1559.95	250.88	248.74	1684.39	233.78	371.26	1650.63	593.13	-17.04	78.92	1189.86	5.64	78.84	568.73
9.61000	351.60	307.36	44.18	310.06	305.80	55.13	125.68	330.48	44.42	140.57	327.85	101.65	143.05	106.80	47.03	109.67	110.64	81.50	-15.29	73.48	191.67	21.49	77.71	233.21	230.10	265.87	1279.95	0.00	0.00	0.00	356.96	226.55	1584.25	346.10	358.89	1559.87	254.55	250.59	1684.24	237.48	373.27	1650.63	591.47	-17.61	78.25	1189.87	6.17	79.12	569.10
9.62000	350.71	307.78	43.78	309.90	305.30	54.71	125.43	329.38	44.09	140.47	327.30	101.39	154.00	110.66	53.82	118.14	113.19	88.31	-4.82	75.63	198.14	31.68	79.61	239.93	234.52	267.98	1279.92	0.00	0.00	0.00	359.91	228.84	1584.24	350.33	360.59	1559.51	258.34	253.53	1684.38	241.22	375.35	1650.58	591.63	-17.51	78.40	1190.22	6.41	79.52	568.49
9.63000	351.13	308.33	44.16	309.71	306.19	54.71	125.45	329.90	44.32	140.72	327.66	101.57	167.14	115.05	60.99	128.35	116.44	95.08	6.30	78.53	203.94	42.31	83.92	245.34	238.59	269.48	1280.17	0.00	0.00	0.00	361.36	230.17	1584.05	354.36	362.56	1559.22	262.10	254.76	1684.46	244.99	377.34	1650.64	591.92	-17.42	78.52	1190.76	6.55	79.75	568.31
9.64000	351.86	309.06	44.72	308.55	306.50	54.56	125.64	329.89	44.32	140.70	327.54	101.52	177.82	119.90	67.22	144.38	120.19	102.94	18.00	81.56	209.13	53.53	87.49	250.57	239.10	271.40	1280.36	0.00	0.00	0.00	365.42	231.51	1583.83	358.07	363.81	1558.90	265.42	256.74	1684.57	261.01	375.26	1637.52	592.25	-17.32	78.44	1190.45	6.63	79.53	568.50
9.65000	352.06	308.54	43.89	310.15	305.60	54.71	125.70	329.81	44.40	140.79	327.89	101.69	192.86	124.49	74.76	156.06	124.12	108.94	29.99	84.95	213.82	65.33	90.75	255.42	243.59	271.93	1280.76	0.00	0.00	0.00	370.67	233.26	1583.74	361.43	365.04	1558.78	269.22	258.68	1684.74	256.23	379.82	1647.05	592.26	-17.69	78.47	1189.85	6.12	79.29	568.71
9.66000	351.51	309.45	44.26	309.66	305.34	54.67	125.74	330.02	44.61	140.75	327.69	101.62	207.17	129.06	81.78	173.29	130.34	116.06	42.35	89.06	217.74	77.29	95.31	259.46	245.10	274.64	1280.91	0.00	0.00	0.00	374.45	236.14	1583.81	365.19	367.02	1558.77	273.96	260.28	1684.89	256.53	382.31	1651.13	591.55	-17.24	78.30	1189.66	5.91	79.03	569.08
9.67000	352.07	309.54	45.09	308.53	304.41	54.65	125.80	330.05	44.70	140.74	328.10	101.95	221.14	134.33	88.46	189.41	135.08	122.36	55.18	92.96	221.42	89.55	99.46	263.43	248.77	276.19	1281.16	0.00	0.00	0.00	377.50	237.02	1583.83	368.55	368.62	1558.71	277.71	262.29	1685.11	260.45	383.98	1651.30	593.27	-17.70	78.59	1190.08	6.03	79.04	567.97
9.68000	353.85	309.26	45.39	309.44	305.72	54.79	125.99	330.62	44.96	140.69	327.09	101.59	237.04	139.44	94.81	203.75	139.34	127.81	68.33	96.91	224.78	102.21	103.45	267.15	251.77	277.43	1281.57	0.00	0.00	0.00	378.00	237.96	1583.87	371.65	369.94	1558.83	281.50	263.22	1685.30	264.32	385.40	1651.61	593.07	-17.02	78.67	1189.74	6.04	78.84	568.36
9.69000	353.95	309.74	46.06	309.45	305.87	55.16	125.68	329.70	44.77	140.83	328.10	102.03	252.70	144.11	101.25	218.17	144.11	133.00	81.78	102.16	227.26	115.41	107.93	270.21	254.80	278.98	1281.76	0.00	0.00	0.00	380.22	239.36	1584.07	373.88	371.36	1558.96	284.71	264.88	1685.58	266.97	387.06	1653.68	593.28	-17.08	78.66	1190.29	6.45	79.18	569.41
9.70000	353.16	308.58	45.17	308.97	305.02	55.38	125.64	329.33	44.63	140.73	327.60	101.92	269.09	148.58	107.29	234.30	148.96	138.45	95.72	107.06	229.52	128.89	112.45	272.96	259.53	280.53	1281.91	0.00	0.00	0.00	385.64	240.87	1584.27	377.70	372.60	1559.24	288.25	266.24	1685.85	271.73	388.22	1652.73	592.46	-17.40	78.56	1190.33	6.80	79.32	569.31
9.71000	352.63	309.41	45.96	309.55	305.27	55.44	125.76	329.44	44.91	140.64	327.76	102.22	286.53	152.85	113.16	250.37	153.63	143.30	110.15	112.66	230.98	142.66	116.94	275.21	263.33	282.23	1282.13	0.00	0.00	0.00	392.79	242.08	1584.22	383.55	374.12	1559.46	292.77	267.56	1686.05	275.97	389.40	1652.55	592.73	-17.50	78.63	1189.82	6.34	79.16	568.64
9.72000	352.95	309.08	45.79	307.53	304.72	54.72	125.57	328.91	44.77	140.47	326.80	101.79	303.68	157.13	118.39	266.68	158.20	147.82	125.05	117.84	232.11	156.73	121.59	276.93	266.23	283.27	1282.21	0.00	0.00	0.00	395.33	242.86	1584.39	387.73	374.59	1559.77	296.41	267.59	1686.18	279.87	390.73	1652.84	592.77	-17.96	78.74	1189.89	5.89	78.91	567.97
9.73000	352.56	308.56	45.26	308.13	304.80	54.93	125.59	328.82	44.93	140.71	327.55	102.26	321.77	162.01	123.57	283.96	162.36	152.03	140.23	123.00	232.78	170.96	126.06	278.32	269.02	284.75	1282.36	0.00	0.00	0.00	399.02	243.35	1584.58	391.04	375.89	1560.08	299.90	269.82	1686.50	283.80	391.72	1653.18	592.97	-17.15	78.75	1189.64	6.09	79.05	568.89
9.74000	352.64	307.29	44.52	306.75	305.28	54.65	125.77	329.00	45.12	140.56	327.44	102.31	340.72	166.51	128.50	302.03	166.72	156.08	155.85	128.17	232.91	185.55	130.79	278.93	273.19	286.11	1282.34	0.00	0.00	0.00	402.62	244.13	1584.71	394.67	376.66	1560.33	301.59	265.46	1688.26	287.66	392.69	1653.69	593.50	-17.67	78.85	1189.50	6.26	78.88	568.22
9.75000	351.46	305.68	43.33	308.45	305.04	54.82	125.74	328.63	45.09	140.80	327.37	102.39	359.54	170.39	132.99	319.63	170.79	159.65	171.81	133.31	232.54	200.24	136.01	279.06	275.79	287.67	1282.47	0.00	0.00	0.00	405.91	245.11	1584.63	398.41	377.46	1560.42	306.99	270.30	1687.18	291.60	393.73	1653.77	592.77	-17.29	78.85	1189.71	6.22	79.06	567.32
9.76000	351.38	305.17	42.59	308.43	305.34	54.63	125.81	328.91	45.31	140.85	327.11	102.37	378.69	173.72	137.39	336.98	174.74	162.97	188.07	138.09	231.78	215.34	139.05	279.29	278.94	288.82	1282.40	0.00	0.00	0.00	409.39	245.84	1584.55	402.07	378.62	1560.58	311.34	272.34	1686.70	295.52	394.63	1653.91	592.32	-17.61	78.81	1189.59	6.17	79.19	568.75
9.77000	351.40	304.37	41.87	308.96	305.06	54.52	125.74	328.63	45.39	140.88	326.45	102.25	397.75	177.86	141.41	357.24	178.25	166.41	204.58	142.31	230.63	230.58	144.22	278.39	280.68	289.60	1282.27	0.00	0.00	0.00	411.07	246.95	1584.47	405.95	379.49	1560.59	315.10	273.38	1686.72	299.55	395.56	1654.03	591.32	-17.34	78.47	1189.34	5.87	79.13	569.06
9.78000	351.51	302.20	40.51	306.35	304.94	53.46	125.80	328.84	45.50	141.20	327.05	102.53	417.96	181.47	145.96	374.90	182.05	169.19	221.51	146.88	228.84	246.36	148.07	277.32	283.87	290.92	1282.26	0.00	0.00	0.00	416.26	247.60	1584.22	409.46	380.33	1560.51	319.10	274.34	1686.57	303.60	396.25	1654.11	591.92	-17.60	78.66	1189.62	6.67	78.94	568.62
9.79000	352.25	302.75	40.66	309.26	304.41	53.75	125.70	328.11	45.33	141.35	327.58	102.78	438.13	183.88	149.46	395.15	185.22	171.96	238.70	150.78	226.81	262.60	151.46	275.89	287.80	292.21	1282.33	0.00	0.00	0.00	420.30	248.41	1584.01	413.28	381.11	1560.42	329.53	292.30	1681.84	309.39	395.84	1652.03	591.60	-17.68	78.31	1190.02	5.76	78.85	568.78
9.80000	353.08	302.77	40.28	309.22	305.50	53.91	125.86	328.52	45.48	141.43	326.68	102.50	458.48	188.00	153.37	414.32	188.84	174.78	256.46	154.78	224.32	279.10	155.15	274.10	290.78	293.67	1282.15	0.00	0.00	0.00	424.48	249.09	1583.69	417.48	381.73	1560.08	328.48	280.70	1685.19	312.28	397.41	1653.47	591.19	-17.58	78.12	1189.99	6.07	79.23	568.62
9.81000	351.16	307.59	47.00	308.72	305.30	54.06	125.95	328.64	45.52	141.58	326.62	102.55	479.21	190.72	157.03	435.22	191.95	177.64	274.68	158.65	221.52	295.55	159.00	271.90	294.05	294.13	1282.12	0.00	0.00	0.00	429.19	249.81	1583.40	421.97	382.34	1559.68	330.68	277.88	1686.32	315.80	398.57	1653.91	591.86	-17.26	78.65	1189.06	6.04	79.01	567.97
9.82000	353.94	308.66	45.87	309.81	305.22	54.13	125.84	328.29	45.49	141.66	326.52	102.55	499.58	193.16	160.50	455.11	194.11	179.59	293.08	162.03	218.54	312.41	161.77	269.66	297.40	295.26	1281.92	0.00	0.00	0.00	432.43	250.28	1582.95	425.35	383.03	1559.34	334.78	278.57	1685.94	319.89	399.43	1653.74	591.89	-17.79	78.69	1189.88	6.12	79.13	569.49
9.83000	353.81	308.42	45.86	311.02	306.04	54.71	125.82	328.22	45.48	141.81	326.55	102.50	518.91	195.95	163.72	472.30	196.57	181.06	311.69	165.19	215.38	329.19	164.86	267.03	301.61	296.23	1281.68	0.00	0.00	0.00	435.72	250.74	1582.23	430.40	383.44	1558.94	338.84	278.88	1685.62	323.96	400.03	1653.51	592.53	-17.73	78.83	1189.96	6.12	79.08	569.30
9.84000	354.49	304.83	41.70	311.79	306.21	54.68	125.84	328.59	45.77	141.84	326.66	102.64	539.34	198.59	167.41	493.21	198.86	183.35	330.16	168.00	212.05	346.13	167.30	264.28	303.66	297.77	1281.36	0.00	0.00	0.00	437.92	251.85	1581.83	433.59	383.78	1558.51	342.29	278.84	1685.36	339.68	397.50	1640.71	592.33	-17.61	78.88	1189.94	6.01	79.41	568.44
9.85000	353.99	305.57	42.48	310.21	306.21	54.38	125.76	327.30	45.26	141.92	326.91	102.79	558.97	199.42	170.06	514.40	201.47	185.95	348.79	171.17	208.27	363.17	169.85	261.29	308.04	298.58	1281.19	0.00	0.00	0.00	441.36	252.69	1581.38	436.89	384.19	1557.93	346.08	279.05	1684.99	335.54	400.13	1649.35	592.31	-17.34	78.94	1190.27	6.34	79.04	567.96
9.86000	354.17	305.81	42.93	309.20	305.13	54.74	125.74	327.96	45.65	142.13	327.23	102.85	580.57	201.39	173.36	534.75	202.40	187.41	367.47	174.32	204.28	380.31	171.61	258.19	310.49	298.78	1280.89	0.00	0.00	0.00	445.25	252.73	1580.77	442.25	384.83	1557.27	350.82	280.12	1684.52	336.37	401.59	1652.66	589.77	-16.99	78.17	1190.14	5.95	78.90	567.96
9.87000	354.21	307.61	43.79	308.46	305.38	54.61	125.77	328.23	45.79	142.24	327.24	102.96	600.70	202.73	176.07	552.90	204.53	188.89	386.23	176.66	200.41	397.50	173.68	254.80	315.07	299.98	1280.55	0.00	0.00	0.00	452.23	252.98	1579.83	445.49	385.34	1556.81	354.93	280.27	1684.00	340.58	402.03	1652.33	589.36	-17.54	78.09	1189.54	5.85	78.67	569.27
9.88000	354.07	307.66	43.81	308.86	305.80	54.74	125.75	327.76	45.71	142.21	326.36	102.56	621.51	204.63	179.40	572.45	205.59	190.46	405.08	178.10	196.65	414.82	174.68	251.59	318.31	300.46	1280.33	0.00	0.00	0.00	454.76	253.86	1579.33	449.96	385.74	1556.09	358.98	280.66	1683.55	344.73	402.47	1651.96	590.77	-17.94	78.68	1189.70	5.97	78.65	568.15
9.89000	354.08	308.48	44.59	309.52	306.28	54.61	125.97	327.92	45.70	142.42	326.47	102.72	642.85	206.16	182.91	592.99	207.78	192.73	424.19	179.25	192.93	432.17	175.31	248.22	322.28	300.70	1279.89	0.00	0.00	0.00	459.11	254.74	1578.88	453.32	385.94	1555.55	362.46	281.40	1683.34	348.20	402.84	1651.65	590.93	-18.68	79.26	1190.03	6.12	78.94	568.91
9.90000	353.36	309.34	44.30	309.15	305.77	54.35	125.83	327.44	45.84	142.51	325.69	102.48	659.25	207.37	182.93	612.28	209.16	194.35	443.35	180.27	189.15	449.47	175.76	244.88	326.86	300.78	1279.49	0.00	0.00	0.00	463.22	254.86	1578.41	457.06	386.11	1555.06	366.55	282.09	1683.00	352.20	403.24	1651.27	590.71	-18.53	79.06	1189.03	6.10	78.81	569.82
9.91000	353.47	309.48	44.46	309.24	306.03	54.11	125.94	327.14	45.65	142.57	326.26	102.84	677.83	209.21	185.53	630.14	209.35	195.26	462.15	180.38	185.56	466.43	175.37	241.86	328.11	301.47	1279.11	0.00	0.00	0.00	467.37	254.49	1577.64	461.78	386.68	1554.49	371.75	282.57	1682.26	357.40	403.79	1650.80	587.26	-18.40	78.02	1190.16	6.19	79.24	568.58
9.92000	354.04	308.90	44.83	310.31	306.65	54.91	125.82	327.38	45.93	142.72	326.37	103.06	695.99	210.77	188.23	647.89	210.84	196.66	480.70	180.75	181.93	482.96	175.59	238.56	330.77	301.35	1278.92	0.00	0.00	0.00	470.14	254.20	1577.15	466.05	386.73	1553.97	375.97	282.39	1681.82	361.66	404.13	1650.42	587.16	-18.85	78.08	1189.96	6.27	79.07	569.33
9.93000	353.28	309.51	44.34	308.76	306.43	54.28	126.04	327.71	46.29	142.75	326.15	103.11	713.54	212.51	190.93	665.59	212.20	198.28	498.48	180.46	178.59	499.14	176.12	235.24	335.62	302.09	1278.67	0.00	0.00	0.00	474.11	254.94	1576.42	470.75	387.28	1553.32	380.34	283.93	1681.60	365.92	404.29	1650.05	588.51	-19.14	78.63	1189.65	6.44	79.02	568.91
9.94000	353.97	309.11	44.34	307.04	306.66	53.92	125.93	327.09	46.11	142.95	326.02	103.19	730.68	213.19	193.75	681.41	212.01	198.90	515.97	179.94	175.46	514.81	175.82	232.01	341.35	302.23	1278.36	0.00	0.00	0.00	477.42	254.89	1575.92	473.94	387.67	1552.86	384.16	283.71	1681.24	369.46	404.47	1649.75	588.35	-19.70	78.86	1189.46	6.07	79.23	568.35
9.95000	352.53	309.28	44.07	309.66	306.77	54.46	126.07	328.13	46.62	143.06	325.80	103.26	747.65	214.04	195.89	699.14	213.19	200.81	533.04	179.67	172.30	530.16	175.50	229.06	344.94	302.28	1278.04	0.00	0.00	0.00	482.29	254.76	1575.42	477.48	387.65	1552.51	388.42	283.08	1680.71	373.56	404.42	1649.42	587.66	-19.83	78.66	1190.38	6.38	79.42	568.45
9.96000	353.86	310.09	44.38	308.60	306.66	53.88	126.15	327.48	46.72	143.19	325.81	103.48	763.69	214.14	198.14	715.29	213.50	201.99	549.48	178.55	169.67	545.20	175.67	226.05	348.40	303.40	1277.47	0.00	0.00	0.00	489.35	255.20	1574.54	482.30	387.58	1552.01	393.55	283.81	1680.16	378.85	404.27	1648.95	588.72	-19.48	78.61	1190.45	6.38	79.45	569.83
9.97000	352.52	310.18	44.11	310.46	307.06	54.67	126.03	327.14	46.69	143.41	326.02	103.60	779.03	214.32	200.23	729.79	213.70	202.78	565.43	177.71	167.05	559.70	175.71	223.21	351.58	303.29	1277.15	0.00	0.00	0.00	492.15	255.24	1574.41	487.74	387.22	1551.64	398.04	283.63	1679.71	383.29	404.23	1648.61	590.33	-19.38	78.97	1189.86	6.12	79.03	569.60
9.98000	352.77	310.70	44.00	309.45	306.52	54.03	126.17	327.13	46.81	143.55	325.50	103.63	793.70	214.71	201.33	745.56	213.84	203.76	580.96	176.86	164.71	573.88	174.55	221.05	356.23	303.10	1276.83	0.00	0.00	0.00	497.61	254.74	1573.83	491.53	387.36	1551.20	402.74	283.81	1679.21	387.67	404.12	1648.22	590.97	-19.31	79.17	1189.21	6.07	78.71	569.80
9.99000	354.54	310.52	44.24	307.66	307.23	53.57	126.23	326.98	46.95	143.97	326.25	104.13	807.29	215.49	202.31	760.10	214.04	204.12	595.74	175.50	162.67	587.51	173.74	218.96	359.83	303.72	1276.33	0.00	0.00	0.00	502.26	254.73	1573.32	495.52	387.63	1550.73	406.62	283.26	1678.88	391.32	404.04	1647.89	587.94	-19.70	78.29	1189.35	6.06	78.80	568.81
10.00000	352.58	310.28	44.22	309.71	307.77	53.91	126.28	326.77	47.06	144.18	326.07	104.36	820.25	215.73	203.11	771.74	213.97	203.59	609.73	173.65	161.07	600.72	172.79	216.98	364.67	303.82	1275.98	0.00	0.00	0.00	506.28	254.85	1572.82	499.89	387.50	1550.32	411.10	283.04	1678.45	395.73	403.83	1647.52	588.75	-19.93	78.53	1189.93	6.21	78.99	568.62
10.01000	352.89	310.87	44.01	313.99	307.14	54.93	126.41	327.01	47.38	144.59	326.00	104.56	832.52	215.66	203.23	784.05	213.73	203.51	622.91	172.80	159.21	612.92	171.52	215.40	370.23	304.66	1275.43	0.00	0.00	0.00	508.20	254.58	1572.53	504.58	387.04	1550.01	416.81	283.73	1677.75	401.42	403.72	1647.05	590.92	-19.81	79.10	1190.89	6.22	79.51	569.85
10.02000	352.56	311.24	43.26	309.62	306.73	53.62	126.50	326.60	47.55	144.86	325.55	104.62	843.96	215.49	203.43	796.09	213.59	203.34	635.08	170.89	157.92	624.60	170.68	213.66	374.09	304.51	1274.85	0.00	0.00	0.00	515.58	254.75	1571.84	509.75	386.33	1549.59	421.73	283.87	1677.34	406.20	403.22	1646.71	590.18	-19.63	78.84	1190.19	5.72	79.14	568.87
10.03000	354.57	311.35	43.88	310.75	307.46	53.98	126.54	325.87	47.55	145.16	325.53	104.93	854.84	214.51	203.52	807.40	212.45	203.19	646.42	168.91	156.72	635.33	170.44	211.97	378.82	304.23	1274.59	0.00	0.00	0.00	521.78	254.19	1571.30	515.29	386.58	1549.24	426.43	282.50	1676.88	411.12	402.96	1646.23	591.70	-19.21	78.69	1190.28	5.83	79.50	568.04
10.04000	354.13	310.90	43.44	307.28	306.74	52.73	126.71	326.27	47.99	145.64	326.05	105.38	864.70	214.44	204.19	816.26	212.17	202.91	657.01	167.47	155.52	645.22	169.30	210.49	384.46	303.71	1273.92	0.00	0.00	0.00	526.32	254.00	1570.89	519.53	386.65	1548.95	431.20	254.13	1602.54	481.06	385.70	1572.02	591.83	-18.53	78.95	1190.77	6.28	79.43	568.62
10.05000	353.39	311.41	43.23	311.39	307.03	53.82	126.86	325.99	48.15	145.89	325.76	105.51	873.90	214.19	204.31	826.45	211.73	202.93	666.69	165.84	154.43	654.44	168.05	209.25	388.51	304.10	1273.44	0.00	0.00	0.00	529.54	253.54	1570.53	523.72	386.23	1548.68	436.55	274.67	1656.76	439.68	396.98	1624.31	592.22	-18.34	78.89	1190.72	6.05	79.30	569.20
10.06000	355.02	311.66	43.40	309.34	306.94	53.14	126.87	325.62	48.27	146.25	325.48	105.81	882.42	214.26	204.10	835.15	211.51	202.48	675.64	164.76	153.29	662.94	167.33	208.03	394.16	303.70	1273.08	0.00	0.00	0.00	534.64	252.67	1569.98	529.19	385.48	1548.34	441.85	281.27	1675.44	426.02	401.27	1645.22	593.11	-18.55	79.00	1189.85	6.39	78.98	568.02
10.07000	354.21	310.84	43.08	311.78	307.44	53.62	127.15	326.23	48.86	146.61	325.39	106.09	890.14	214.69	203.44	842.04	211.17	201.54	683.68	163.36	152.26	670.78	166.34	206.74	398.90	304.07	1272.51	0.00	0.00	0.00	538.99	252.38	1569.51	534.28	384.80	1548.03	447.27	280.14	1674.85	431.18	400.54	1644.90	592.09	-18.75	78.63	1190.04	5.97	79.00	568.11
10.08000	355.29	311.40	43.02	310.87	306.63	52.74	127.18	326.33	49.19	147.01	325.69	106.53	897.09	214.84	202.48	849.41	211.45	200.79	691.04	162.12	151.22	677.83	166.77	205.17	403.83	304.21	1272.02	0.00	0.00	0.00	547.16	252.06	1568.88	541.10	384.87	1547.65	452.99	281.01	1674.47	436.46	399.86	1644.59	591.87	-18.79	78.60	1189.93	5.83	78.96	568.75
10.09000	354.84	311.26	42.42	308.54	307.24	52.56	127.36	326.39	49.75	147.41	325.13	106.78	903.30	214.96	201.29	854.52	211.46	199.15	697.58	161.37	149.86	684.06	165.62	203.95	408.23	303.68	1271.49	0.00	0.00	0.00	553.27	250.99	1568.28	545.37	384.37	1547.44	457.64	280.86	1674.03	440.89	399.08	1644.36	592.02	-18.34	78.63	1189.53	5.68	78.87	568.42
10.10000	355.46	311.37	42.61	312.34	307.20	52.90	127.48	325.54	49.91	147.82	325.53	107.42	908.75	215.53	199.74	861.08	211.74	197.79	703.23	160.33	148.56	689.78	165.15	202.44	413.67	303.42	1271.02	0.00	0.00	0.00	558.05	250.11	1567.81	549.74	383.58	1547.27	463.06	279.34	1673.44	446.31	398.15	1644.14	592.51	-18.95	78.84	1189.98	6.20	78.87	569.12
10.11000	355.98	311.10	42.69	312.00	307.19	53.21	127.96	325.75	50.51	148.43	325.57	108.03	913.53	215.98	197.67	864.89	212.27	195.65	708.24	159.82	146.86	694.73	164.77	200.77	419.46	302.51	1270.61	0.00	0.00	0.00	562.84	250.41	1567.47	555.61	383.07	1546.96	469.98	277.33	1672.71	453.24	397.22	1643.81	591.38	-19.43	78.46	1190.48	6.61	79.23	568.47
10.12000	356.10	311.69	42.38	313.08	307.14	52.88	128.10	325.66	51.30	149.10	326.02	108.87	917.87	216.81	195.29	869.41	212.91	193.85	712.77	159.28	145.03	699.10	164.56	198.92	426.09	303.02	1270.10	0.00	0.00	0.00	568.59	249.64	1566.92	562.99	382.38	1546.71	476.10	276.41	1672.21	459.08	396.36	1643.58	592.41	-19.15	78.80	1189.69	6.66	78.87	569.45
10.13000	354.86	311.90	41.81	313.25	307.34	52.73	128.54	326.40	52.32	149.53	326.03	109.47	921.54	217.56	192.62	873.39	212.75	191.46	716.54	159.01	142.94	702.92	163.94	197.06	429.98	302.57	1269.60	0.00	0.00	0.00	576.45	248.41	1566.15	568.08	381.45	1546.51	482.30	275.31	1671.69	465.11	394.81	1643.40	592.42	-18.56	78.66	1190.52	6.50	78.97	569.39
10.14000	355.05	312.33	41.13	314.20	307.25	53.23	128.82	325.90	52.95	150.14	326.40	110.53	924.84	217.88	189.94	875.90	212.86	188.55	719.85	158.83	140.67	706.36	163.78	194.85	435.85	302.04	1269.43	0.00	0.00	0.00	582.11	247.37	1565.64	573.57	380.86	1546.16	487.50	273.88	1671.17	483.41	385.80	1630.96	592.74	-18.72	78.88	1191.16	6.28	79.31	569.18
10.15000	356.16	311.72	41.55	313.61	308.16	52.66	129.21	325.39	53.49	150.79	326.18	111.23	927.40	218.13	187.06	879.45	213.01	185.91	722.66	158.81	138.25	709.26	164.03	192.50	443.65	302.12	1268.92	0.00	0.00	0.00	587.58	246.31	1565.03	579.83	379.98	1545.77	493.74	272.53	1670.65	481.11	389.83	1639.56	593.33	-18.81	79.00	1190.07	6.20	79.31	569.05
10.16000	356.79	312.49	40.71	313.78	307.43	52.31	129.47	325.67	54.56	151.23	325.96	111.94	929.75	218.88	183.90	880.83	214.26	182.81	725.00	158.67	135.84	711.71	163.67	190.14	449.54	301.80	1268.64	0.00	0.00	0.00	593.41	244.72	1564.18	586.41	378.88	1545.57	501.77	271.85	1670.16	484.14	390.48	1642.91	592.70	-18.08	78.78	1190.09	6.15	79.29	569.16
10.17000	356.52	312.77	40.71	312.71	308.77	52.40	129.90	325.80	55.36	151.69	326.76	113.18	931.76	219.58	180.44	882.59	214.80	179.74	726.88	158.71	133.12	713.85	164.12	187.38	455.72	301.41	1268.38	0.00	0.00	0.00	602.52	244.54	1563.37	593.96	377.36	1545.14	508.38	270.41	1669.56	490.71	389.06	1642.73	592.85	-18.47	78.72	1189.44	5.61	78.90	570.05
10.18000	356.87	312.96	40.56	311.51	307.78	51.63	130.26	326.36	56.54	152.19	326.84	114.15	933.38	220.35	176.49	884.71	215.17	176.06	728.24	158.04	130.55	715.55	163.80	184.82	461.77	300.41	1268.18	0.00	0.00	0.00	610.37	242.92	1562.71	600.95	376.08	1544.78	515.19	268.24	1669.08	497.47	387.46	1642.60	593.44	-18.77	79.06	1190.67	6.03	79.06	569.93
10.19000	356.62	313.05	39.83	313.67	308.71	51.43	130.59	326.41	57.60	152.88	327.65	115.44	934.65	220.79	171.98	884.94	215.77	171.65	729.29	157.95	127.67	716.86	163.91	181.84	468.20	299.31	1267.95	0.00	0.00	0.00	614.90	241.73	1562.25	606.24	374.97	1544.59	522.26	267.93	1668.78	504.39	386.09	1642.53	594.44	-18.09	79.47	1190.28	5.99	79.15	568.37
10.20000	356.48	313.03	39.51	311.30	308.96	50.64	131.03	327.18	58.95	153.49	327.17	116.28	935.73	222.02	166.99	885.24	216.20	166.53	730.08	158.68	124.98	718.06	165.25	178.61	475.69	298.98	1267.96	0.00	0.00	0.00	619.21	240.54	1561.92	612.29	374.01	1544.49	529.46	265.94	1668.27	511.41	384.58	1642.43	593.46	-18.77	79.01	1189.09	6.08	78.62	567.90
10.21000	357.20	313.51	39.50	312.31	309.16	51.02	131.44	327.10	60.01	154.20	328.24	117.89	937.27	223.28	160.98	887.44	217.94	161.82	731.26	159.52	122.82	719.56	166.80	175.72	481.92	298.62	1267.68	0.00	0.00	0.00	626.28	239.37	1561.40	620.77	372.94	1544.16	536.75	264.32	1667.88	518.56	383.12	1642.36	594.24	-18.20	79.03	1190.19	6.44	79.08	567.25
10.22000	357.62	314.06	39.27	314.10	310.44	51.01	131.75	327.17	61.25	155.02	328.53	119.20	939.70	224.94	154.32	890.13	219.52	156.25	732.63	159.17	121.29	721.76	167.14	173.69	490.51	297.63	1267.53	0.00	0.00	0.00	636.10	238.28	1560.85	628.41	371.58	1544.03	544.28	262.45	1667.48	525.92	381.59	1642.38	593.23	-18.69	78.30	1190.83	6.07	79.29	567.98
10.23000	359.27	313.61	40.10	312.48	311.21	50.06	132.47	327.68	62.70	155.70	329.41	120.94	942.86	225.52	146.48	891.64	220.47	149.83	734.14	158.31	120.48	725.45	167.35	172.11	497.36	296.33	1267.38	0.00	0.00	0.00	644.00	237.05	1560.46	635.58	370.19	1544.12	552.21	261.54	1667.37	533.56	379.70	1642.45	592.41	-18.95	77.99	1191.15	5.65	79.50	568.73
10.24000	357.22	313.71	38.75	313.24	310.46	50.73	132.83	327.19	63.81	156.72	330.72	122.83	945.36	227.04	139.05	893.49	221.02	144.16	735.39	157.79	120.76	729.29	168.51	170.87	504.55	295.68	1267.49	0.00	0.00	0.00	650.94	235.93	1560.09	641.69	369.13	1544.08	558.92	260.44	1667.22	607.22	366.77	1568.40	593.52	-18.79	78.44	1190.84	5.55	79.46	568.95
10.25000	357.92	313.46	38.65	316.11	311.47	51.37	133.54	328.49	65.76	157.90	332.06	124.83	946.70	226.81	135.32	894.13	221.85	141.49	736.41	158.10	121.33	731.78	168.73	170.93	511.22	294.97	1267.59	0.00	0.00	0.00	658.95	234.46	1559.90	649.23	367.82	1544.21	567.11	258.49	1667.28	568.42	373.09	1621.67	593.42	-18.29	78.50	1190.02	6.07	79.15	568.54
10.26000	358.07	314.04	38.96	313.68	311.47	50.24	134.46	330.18	68.16	159.13	332.67	126.71	945.18	227.39	135.11	894.35	222.45	140.65	736.74	158.39	121.85	732.49	169.68	171.25	519.00	294.36	1267.76	0.00	0.00	0.00	670.02	232.77	1559.68	658.41	366.01	1544.45	577.35	256.17	1667.33	557.76	374.52	1643.59	592.94	-18.37	78.47	1190.58	5.91	79.34	568.40
10.27000	357.21	313.72	38.40	314.84	312.03	50.66	135.10	329.95	69.71	160.49	333.77	128.87	946.04	227.36	133.91	894.68	222.85	139.62	737.03	159.40	121.99	732.40	169.78	172.05	526.00	293.16	1268.18	0.00	0.00	0.00	677.76	231.17	1559.49	667.76	364.53	1544.70	586.13	253.70	1667.46	566.19	372.65	1644.17	591.93	-18.75	77.84	1190.21	6.08	79.44	568.35
10.28000	358.45	314.45	38.70	316.36	312.92	50.36	135.89	330.87	71.88	161.78	334.70	131.06	945.60	227.67	132.75	895.46	222.64	139.11	737.17	159.72	122.60	732.48	169.86	173.05	533.13	292.43	1268.55	0.00	0.00	0.00	684.64	229.58	1559.35	675.04	363.15	1545.33	595.05	252.85	1667.73	574.86	370.43	1644.89	591.97	-18.70	78.26	1189.89	5.69	79.30	569.38
10.29000	358.57	314.26	38.75	316.34	312.97	49.62	137.01	332.34	74.25	163.53	336.95	133.67	945.59	227.28	131.11	896.55	222.33	138.53	737.68	160.14	122.93	733.29	169.41	173.58	541.41	290.94	1269.12	0.00	0.00	0.00	692.15	228.30	1559.31	682.33	361.65	1545.83	602.52	251.47	1667.95	596.31	360.67	1633.85	593.03	-18.92	78.30	1189.52	6.01	79.09	569.28
10.30000	357.72	314.10	38.46	317.01	313.83	49.82	138.06	333.10	76.53	165.07	337.81	135.89	946.68	226.91	129.33	896.75	221.87	137.38	738.25	159.68	123.33	734.62	169.58	173.52	549.33	289.97	1269.75	0.00	0.00	0.00	701.25	227.05	1559.60	690.86	360.07	1546.36	611.03	249.19	1668.22	596.04	364.29	1643.00	593.43	-18.31	78.46	1190.37	6.31	79.35	568.82
10.31000	358.46	313.99	38.62	316.49	313.86	49.16	139.16	334.07	79.01	166.95	339.34	138.57	945.93	227.70	127.54	897.69	222.38	137.10	738.66	159.19	123.42	735.64	169.21	173.50	556.72	288.64	1270.25	0.00	0.00	0.00	710.73	225.68	1559.97	701.51	358.75	1546.93	621.93	246.45	1668.55	601.20	364.36	1647.18	593.17	-18.61	78.39	1189.76	6.09	79.10	568.15
10.32000	359.70	313.77	39.08	317.63	314.45	48.56	140.54	335.29	81.72	168.84	340.62	141.24	946.97	228.45	126.47	897.27	222.18	135.93	739.09	158.86	123.22	736.61	169.69	173.09	563.97	286.59	1270.93	0.00	0.00	0.00	719.56	223.77	1560.06	709.09	356.86	1547.46	630.94	244.11	1668.83	610.07	362.35	1647.98	592.97	-18.82	78.37	1190.08	5.78	79.21	568.17
10.33000	359.25	313.77	38.49	317.38	315.31	47.23	141.83	335.42	84.37	171.10	341.98	144.03	946.07	228.56	124.82	897.95	222.13	135.35	739.27	159.00	123.11	737.14	169.86	172.83	571.16	285.48	1271.59	0.00	0.00	0.00	727.41	221.65	1560.06	718.84	355.11	1547.81	640.30	242.86	1669.22	619.08	360.08	1648.80	592.88	-18.93	78.49	1189.89	6.56	79.38	567.92
10.34000	358.86	314.17	38.65	318.13	316.27	46.54	143.73	336.85	87.79	173.61	342.93	147.12	948.04	228.75	124.51	898.42	222.35	134.94	739.46	158.78	123.08	737.61	170.37	172.37	579.74	284.79	1272.64	0.00	0.00	0.00	735.41	219.98	1559.96	726.80	353.53	1548.14	648.08	241.41	1669.60	693.79	349.65	1573.55	593.12	-18.71	78.64	1190.06	6.59	79.32	567.45
10.35000	359.16	313.73	38.80	319.66	315.91	46.74	145.43	336.23	90.64	176.45	344.20	150.34	947.02	228.36	123.06	898.11	222.20	134.26	739.54	158.82	122.90	737.86	170.27	172.12	587.58	283.66	1273.81	0.00	0.00	0.00	744.33	218.57	1560.00	734.63	351.93	1548.67	657.00	239.03	1670.31	655.99	353.96	1628.86	593.72	-18.84	78.58	1189.44	6.49	78.98	568.78
10.36000	359.63	314.14	39.08	318.70	315.05	46.13	147.69	337.48	94.43	179.30	345.39	153.59	946.15	228.97	122.17	898.63	222.28	133.91	739.51	158.47	123.06	738.31	170.33	171.94	594.42	282.74	1275.19	0.00	0.00	0.00	754.26	216.88	1560.17	744.04	349.99	1549.29	668.38	235.84	1671.12	646.21	353.79	1652.02	593.12	-18.23	78.34	1189.84	6.23	78.93	569.03
10.37000	358.51	313.94	38.33	321.31	315.51	46.56	150.06	338.49	98.21	182.34	345.79	156.73	947.94	228.91	121.88	899.60	222.88	133.84	739.54	159.08	122.85	738.93	171.59	171.43	603.10	281.44	1276.91	0.00	0.00	0.00	762.60	215.12	1560.45	751.76	348.41	1550.08	677.93	233.69	1671.91	655.38	351.63	1653.33	592.28	-18.50	78.09	1189.86	6.15	78.90	569.91
10.38000	359.47	314.56	38.71	322.11	315.80	46.24	152.41	338.79	101.74	185.69	347.05	160.19	947.48	229.35	121.09	898.92	222.96	133.20	739.63	159.39	122.86	739.16	171.53	171.35	611.26	279.93	1278.66	0.00	0.00	0.00	772.42	214.10	1560.87	761.69	346.99	1550.65	687.38	231.04	1672.75	664.47	349.74	1654.71	592.66	-19.17	78.14	1189.72	6.07	79.07	568.82
10.39000	358.87	314.25	38.64	320.87	315.45	45.82	155.19	340.14	105.80	189.10	347.37	163.27	947.69	229.30	120.47	899.22	223.27	132.98	739.60	159.44	122.99	739.47	171.88	171.25	618.90	278.95	1280.41	0.00	0.00	0.00	779.81	212.60	1561.37	770.17	345.54	1551.21	696.79	229.74	1674.01	673.57	347.51	1656.16	593.39	-19.04	78.43	1191.01	6.38	79.79	567.96
10.40000	359.18	314.00	38.87	325.19	314.05	46.65	157.91	340.43	109.35	192.88	348.38	166.47	947.66	229.46	119.92	898.96	223.46	132.62	739.69	159.77	123.00	739.63	171.71	171.34	627.12	278.20	1282.17	0.00	0.00	0.00	787.36	210.57	1562.33	777.98	343.51	1552.52	706.34	228.30	1675.19	682.55	345.50	1657.69	593.77	-18.45	78.68	1191.06	6.16	79.52	568.06
10.41000	359.68	314.22	39.24	323.22	314.80	46.27	160.88	340.83	112.91	196.65	349.75	169.77	949.35	229.24	120.02	898.80	223.37	132.21	739.70	159.51	123.14	739.86	171.53	171.34	635.13	275.85	1284.20	0.00	0.00	0.00	797.30	208.28	1563.27	786.15	341.14	1554.26	715.27	224.81	1676.31	691.50	343.16	1659.33	592.19	-19.04	77.92	1190.07	6.06	79.14	568.49
10.42000	359.40	314.37	39.22	325.52	314.96	47.17	164.17	342.35	117.00	200.74	350.88	172.95	948.14	229.36	119.28	899.10	223.38	132.21	739.68	159.31	123.18	739.91	171.37	171.34	642.84	274.26	1285.95	0.00	0.00	0.00	806.03	206.90	1564.34	794.72	339.16	1555.67	724.37	223.57	1677.73	700.21	341.22	1660.94	591.51	-19.31	77.97	1190.26	6.30	79.10	568.20
10.43000	358.95	314.26	38.91	325.75	314.30	46.98	167.67	343.82	121.13	204.97	351.60	175.96	947.34	229.10	118.62	900.10	223.61	132.32	739.67	159.36	123.07	740.30	171.87	171.07	648.90	271.81	1287.61	0.00	0.00	0.00	815.70	204.97	1565.43	803.37	338.04	1557.03	733.19	220.48	1678.96	708.92	338.90	1662.68	593.18	-18.74	78.48	1190.01	6.23	79.44	568.55
10.44000	359.43	314.00	39.23	327.55	313.56	47.43	171.38	344.76	125.20	209.51	352.67	179.12	946.73	229.28	118.30	899.42	223.46	131.84	739.67	159.41	123.02	740.51	171.65	170.96	657.63	270.73	1289.42	0.00	0.00	0.00	823.61	202.87	1566.49	829.66	232.09	1563.38	771.36	265.21	1632.91	717.40	336.64	1664.46	592.95	-18.52	78.41	1189.65	6.12	79.49	567.64
10.45000	359.39	313.75	38.70	328.92	313.67	48.07	175.28	346.17	129.49	214.17	353.50	182.29	947.97	229.26	118.33	899.63	223.40	131.72	739.72	159.45	122.92	740.95	172.31	170.55	665.55	268.70	1291.15	0.00	0.00	0.00	830.76	201.09	1567.82	823.80	309.78	1561.38	757.96	227.21	1669.32	725.70	334.67	1666.22	593.56	-18.12	78.80	1189.42	6.26	79.26	567.45
10.46000	360.51	314.34	39.54	329.41	314.54	48.31	179.24	346.74	133.76	219.13	354.03	185.28	947.69	229.35	118.08	900.14	223.77	131.81	739.77	159.64	122.82	741.29	172.56	170.30	673.09	267.11	1292.70	0.00	0.00	0.00	838.65	200.25	1569.42	826.69	332.65	1561.93	758.63	213.66	1683.25	733.95	332.27	1667.99	592.50	-19.00	78.23	1190.39	6.02	79.47	567.72
10.47000	360.21	314.08	38.79	331.64	314.62	48.74	183.70	347.76	138.32	224.45	355.34	188.72	948.57	228.87	117.90	899.10	223.40	131.17	739.88	159.22	122.94	741.37	171.41	170.61	680.97	265.87	1294.52	0.00	0.00	0.00	847.93	197.96	1570.55	834.66	330.56	1563.60	766.59	211.08	1684.74	741.88	329.88	1669.84	592.40	-18.62	78.10	1190.11	6.19	79.18	568.21
10.48000	360.67	314.90	38.69	333.71	314.64	49.13	188.09	348.73	142.95	229.85	355.87	191.73	948.55	229.38	117.67	899.25	223.44	131.04	740.02	159.36	122.86	741.72	171.69	170.45	688.40	264.36	1296.42	0.00	0.00	0.00	855.06	195.78	1571.89	842.31	328.85	1565.17	774.66	208.67	1686.25	749.70	327.83	1671.60	591.49	-18.81	77.84	1190.31	5.90	79.13	568.05
10.49000	361.89	314.60	38.38	334.83	314.26	48.65	192.87	349.23	147.55	235.56	356.50	195.09	948.60	229.19	117.37	900.35	223.60	131.40	740.07	159.35	122.84	741.86	171.91	170.44	694.41	263.22	1298.13	0.00	0.00	0.00	861.52	193.87	1573.28	850.07	326.76	1566.81	782.45	206.24	1687.73	757.26	325.88	1673.37	592.48	-18.47	78.23	1190.14	5.68	79.05	567.94
10.50000	363.30	314.32	38.37	336.23	314.38	49.40	197.52	349.78	152.38	241.18	356.36	198.14	948.33	229.15	117.08	899.91	223.51	130.94	740.16	159.29	122.89	742.12	171.37	170.52	702.41	261.57	1300.19	0.00	0.00	0.00	868.00	192.43	1574.53	857.05	325.34	1568.42	789.87	203.44	1689.05	764.61	323.84	1675.17	593.70	-18.58	78.68	1189.23	6.04	79.05	567.89
10.51000	363.96	315.82	37.97	338.37	315.38	49.49	202.24	350.72	157.40	246.92	356.81	201.67	948.74	229.26	116.94	900.58	223.50	131.04	740.20	159.23	122.84	742.37	171.72	170.35	709.25	259.74	1302.00	0.00	0.00	0.00	875.79	190.70	1575.94	864.15	323.53	1570.10	797.03	201.48	1690.51	771.73	321.77	1676.91	593.33	-18.28	78.60	1190.17	5.95	79.47	568.94
10.52000	363.70	315.88	36.98	340.33	314.27	50.41	206.88	350.96	162.46	252.84	357.39	205.29	947.91	229.66	116.78	899.51	223.57	130.54	740.21	159.36	122.79	742.51	171.89	170.28	716.73	259.32	1303.90	0.00	0.00	0.00	884.05	189.04	1577.02	870.23	321.70	1571.67	804.02	199.43	1692.03	778.62	319.85	1678.66	594.20	-18.26	78.78	1189.81	5.82	79.15	569.37
10.53000	365.23	316.70	36.02	341.95	315.90	50.58	211.73	351.69	167.69	258.46	356.90	208.65	948.50	229.40	116.72	899.97	223.52	130.65	740.26	159.63	122.70	742.60	171.57	170.34	721.78	258.26	1305.63	0.00	0.00	0.00	891.24	187.55	1578.29	876.59	320.18	1573.26	811.04	197.96	1693.45	785.36	317.60	1680.44	592.95	-18.88	78.20	1189.53	5.84	79.20	569.63
10.54000	368.50	317.90	35.98	344.27	315.47	52.15	216.77	351.54	172.86	264.25	357.25	212.65	948.61	229.45	116.74	899.62	223.72	130.47	740.29	159.46	122.68	742.75	171.22	170.35	727.64	256.67	1307.37	0.00	0.00	0.00	897.03	186.52	1579.45	903.66	214.70	1576.75	845.18	243.50	1649.42	791.79	315.81	1682.09	591.98	-19.40	77.78	1190.13	5.90	79.35	568.88
10.55000	373.44	320.80	33.24	344.99	316.12	53.27	221.39	350.55	178.01	270.02	357.13	216.63	948.33	229.20	116.45	899.82	223.78	130.53	740.19	159.11	122.79	742.88	171.72	170.16	733.72	255.48	1309.04	0.00	0.00	0.00	901.94	185.45	1580.76	894.42	292.98	1576.66	830.91	205.90	1684.33	797.96	314.20	1683.68	592.51	-18.68	78.00	1189.97	5.71	79.30	568.53
10.56000	378.70	321.39	34.53	349.62	316.27	56.17	226.32	349.47	183.36	275.88	356.52	220.72	949.22	229.21	116.71	899.78	223.66	130.34	740.19	159.17	122.76	742.75	170.90	170.38	739.65	253.02	1310.65	0.00	0.00	0.00	908.70	183.70	1582.19	894.80	315.89	1577.79	829.87	191.63	1697.47	803.87	312.80	1685.16	593.02	-18.74	78.25	1189.94	5.92	78.93	568.86
10.57000	383.88	319.65	31.85	351.90	316.25	59.32	231.56	348.85	189.27	281.58	355.12	224.97	947.35	229.48	116.09	900.38	223.93	130.56	740.22	159.46	122.62	742.93	170.93	170.34	745.07	252.44	1312.13	0.00	0.00	0.00	914.34	182.40	1583.50	900.40	314.57	1579.24	835.66	190.15	1698.84	809.62	311.00	1686.71	592.93	-18.31	78.29	1189.66	6.49	79.06	568.47
10.58000	393.87	325.87	30.70	354.76	316.01	62.87	236.64	347.56	194.85	287.27	353.48	229.56	948.01	229.52	116.28	900.21	223.96	130.53	740.20	159.28	122.70	743.10	171.36	170.10	751.40	251.23	1313.68	0.00	0.00	0.00	918.40	180.53	1584.69	906.06	313.01	1580.60	841.11	188.22	1699.97	815.05	309.61	1688.13	592.41	-18.46	78.08	1189.59	6.31	79.15	568.27
10.59000	397.88	328.81	35.67	361.67	315.79	68.89	241.70	346.54	200.86	292.77	352.56	234.98	948.77	229.24	116.42	900.37	224.07	130.53	740.21	159.31	122.69	743.07	171.23	170.08	756.23	250.49	1315.07	0.00	0.00	0.00	923.51	179.40	1585.68	910.28	311.98	1581.70	846.64	187.43	1701.31	820.26	308.30	1689.51	593.40	-18.70	78.59	1189.60	5.38	79.18	568.63
10.60000	391.04	320.99	42.74	366.30	316.02	75.33	246.58	344.73	206.68	298.23	351.22	240.79	948.19	229.40	116.18	899.78	224.27	130.44	740.17	159.41	122.65	743.03	170.42	170.38	760.91	249.31	1316.57	0.00	0.00	0.00	929.66	179.02	1586.67	914.47	311.23	1582.80	851.87	186.09	1702.53	825.31	306.82	1690.88	593.03	-18.53	78.31	1190.15	6.25	79.21	567.64
10.61000	396.43	320.67	49.00	373.96	314.44	82.06	251.79	343.30	212.76	303.90	349.93	246.86	947.50	229.70	116.08	899.84	224.03	130.29	740.11	159.29	122.71	743.35	172.06	169.80	765.40	248.34	1318.05	0.00	0.00	0.00	936.43	178.25	1587.83	920.43	310.22	1584.27	856.75	184.98	1703.75	830.13	305.80	1692.25	593.03	-18.20	78.36	1189.46	6.17	79.13	567.96
10.62000	400.93	316.64	56.49	377.16	313.61	88.31	257.44	342.64	219.46	310.17	349.05	253.18	947.67	229.51	116.02	899.56	224.05	130.24	740.20	159.52	122.68	743.26	171.58	169.96	770.69	247.39	1319.48	0.00	0.00	0.00	940.84	177.73	1589.20	925.33	308.87	1585.51	861.33	183.57	1705.04	834.77	304.46	1693.62	592.40	-18.56	78.05	1189.80	6.20	78.96	568.61
10.63000	406.16	314.10	62.59	382.00	311.40	94.63	263.39	340.91	225.80	316.78	348.12	259.44	948.30	229.34	116.21	899.66	223.95	130.13	740.19	159.30	122.69	743.33	171.51	169.88	773.72	246.73	1320.94	0.00	0.00	0.00	945.35	176.81	1590.43	928.79	307.70	1586.87	865.81	181.95	1706.18	839.10	303.53	1694.98	592.53	-18.44	78.06	1190.44	6.35	79.37	567.66
10.64000	411.36	311.00	68.77	388.92	308.49	101.03	269.84	339.82	232.41	323.91	347.11	265.73	948.50	229.24	116.28	899.31	224.18	130.21	740.18	159.35	122.65	743.23	171.34	169.96	778.81	245.74	1322.51	0.00	0.00	0.00	950.15	176.31	1591.33	954.71	205.23	1588.70	896.30	228.87	1663.01	843.28	302.76	1696.32	592.17	-18.28	78.24	1189.37	5.67	78.79	568.15
10.65000	418.25	307.77	75.37	395.71	306.04	107.81	276.64	338.54	239.02	331.32	346.67	271.96	947.77	229.14	116.00	899.83	223.96	130.27	740.12	159.22	122.66	743.42	171.66	169.77	782.06	245.13	1323.74	0.00	0.00	0.00	953.77	175.79	1592.53	941.70	283.18	1589.52	881.11	193.12	1697.21	847.26	301.90	1697.66	592.85	-17.60	78.15	1190.22	5.61	79.21	569.09
10.66000	424.47	304.94	81.73	399.43	303.39	113.65	283.70	336.56	245.23	338.99	346.47	278.28	947.94	229.26	116.18	899.73	224.03	130.27	740.12	159.22	122.56	743.06	170.46	170.08	786.25	244.38	1325.32	0.00	0.00	0.00	956.24	174.75	1594.25	939.48	306.22	1590.89	878.19	179.95	1710.15	851.05	300.87	1699.11	593.04	-17.93	78.32	1190.05	5.59	79.28	568.06
10.67000	431.15	302.12	87.89	407.62	301.82	120.76	291.25	335.75	251.30	346.86	345.99	284.61	947.46	229.08	116.03	898.77	224.19	130.16	740.12	159.10	122.50	743.04	171.09	169.73	790.69	243.61	1326.83	0.00	0.00	0.00	959.96	174.43	1595.86	944.02	305.10	1592.43	881.91	179.56	1711.59	854.57	300.12	1700.54	593.06	-18.21	78.17	1189.28	5.71	78.77	568.01
10.68000	438.53	299.74	94.00	417.80	298.86	127.71	299.30	334.76	257.19	354.90	345.44	290.66	947.84	229.38	116.39	898.98	224.40	130.32	739.99	158.80	122.58	742.99	171.22	169.73	794.13	242.21	1328.35	0.00	0.00	0.00	962.38	174.16	1597.29	946.55	304.88	1593.95	885.12	177.33	1712.85	857.85	299.57	1701.92	594.90	-18.10	78.88	1189.87	6.40	79.25	568.76
10.69000	448.59	297.72	100.35	422.80	297.73	133.11	307.52	333.98	262.61	363.28	344.58	296.25	947.90	229.79	116.67	899.09	224.09	130.26	740.01	159.15	122.38	742.80	170.73	169.78	796.54	241.30	1329.65	0.00	0.00	0.00	965.94	173.86	1598.74	950.57	304.33	1595.37	888.82	178.12	1714.30	860.94	299.13	1703.35	592.90	-17.93	78.02	1189.66	6.05	79.25	569.22
10.70000	459.98	296.43	106.69	434.09	296.22	139.68	316.23	332.79	267.62	371.90	343.98	301.72	947.55	229.31	116.54	899.13	224.35	130.51	739.96	159.24	122.27	742.75	171.19	169.43	798.79	240.58	1330.95	0.00	0.00	0.00	970.71	174.04	1600.30	953.89	304.35	1596.94	892.11	178.03	1715.72	863.87	298.42	1704.82	593.91	-18.38	78.45	1190.04	6.33	79.89	568.70
10.71000	469.33	295.86	111.86	443.03	295.58	144.89	325.34	332.99	272.41	380.82	343.24	306.48	947.58	229.50	116.70	898.88	223.94	130.36	739.90	159.19	122.20	742.69	171.29	169.30	802.45	240.46	1332.36	0.00	0.00	0.00	972.89	173.53	1601.87	956.64	303.77	1598.60	895.08	177.12	1717.05	866.61	298.17	1706.27	593.09	-18.28	78.24	1189.46	6.48	79.37	568.91
10.72000	481.16	295.69	117.24	454.46	295.49	150.34	334.62	331.74	276.18	389.90	341.98	310.56	946.81	229.32	116.67	898.32	224.06	130.38	739.78	158.64	122.30	742.51	171.15	169.31	806.33	239.37	1333.70	0.00	0.00	0.00	977.26	174.08	1603.55	959.15	304.11	1600.09	897.99	176.72	1718.55	869.23	297.70	1707.77	592.69	-18.24	77.88	1189.51	6.58	79.26	568.73
10.73000	489.49	296.25	120.82	465.34	294.91	154.39	344.35	330.74	279.21	399.39	341.08	314.00	946.09	229.78	116.70	898.77	223.99	130.60	739.71	158.67	122.20	742.34	170.38	169.49	808.41	239.01	1335.16	0.00	0.00	0.00	979.55	173.58	1605.32	961.34	304.08	1601.71	900.93	176.55	1720.01	871.68	297.54	1709.20	593.63	-18.11	78.20	1190.17	6.18	79.14	569.55
10.74000	503.72	297.51	125.28	474.20	295.16	157.16	354.49	331.06	281.88	409.24	341.76	317.23	945.98	229.68	116.83	898.71	223.90	130.70	739.62	158.76	122.10	742.16	170.46	169.32	813.65	238.10	1336.71	0.00	0.00	0.00	981.73	173.68	1606.86	988.46	204.03	1604.05	903.64	176.12	1721.57	874.19	297.25	1710.61	592.46	-17.77	77.90	1189.96	6.28	79.02	569.25
10.75000	515.79	299.43	128.28	489.28	297.18	161.01	364.96	330.44	283.37	419.44	341.29	319.17	945.81	229.91	117.05	898.26	223.84	130.57	739.57	158.44	122.12	742.06	170.78	169.12	815.32	237.20	1338.10	0.00	0.00	0.00	983.92	174.02	1608.45	971.74	280.80	1605.19	906.38	176.05	1723.05	876.38	297.57	1711.97	592.21	-18.28	77.69	1189.51	6.22	78.95	567.76
10.76000	531.87	301.74	131.34	502.19	299.41	163.49	375.82	330.09	284.02	430.06	341.13	320.41	946.97	229.82	117.57	898.03	224.05	130.67	739.60	158.86	121.82	741.79	169.97	169.26	817.75	237.40	1339.29	0.00	0.00	0.00	986.87	174.03	1610.25	968.92	304.09	1606.57	909.20	177.33	1724.66	878.58	297.30	1713.42	592.59	-17.74	77.78	1189.75	6.29	79.07	568.01
10.77000	543.46	304.79	132.81	515.69	301.87	165.13	387.22	330.16	283.68	441.19	342.07	320.99	946.28	229.56	117.45	898.75	223.64	130.78	739.48	158.24	121.96	741.52	170.01	169.17	821.42	236.09	1340.63	0.00	0.00	0.00	989.94	174.50	1612.06	971.01	304.46	1608.07	911.60	177.35	1726.04	880.79	296.93	1714.79	593.07	-17.57	78.17	1190.40	6.31	79.29	568.28
10.78000	556.93	308.33	133.90	530.29	304.75	166.09	398.89	330.44	282.52	452.51	341.62	320.37	946.25	229.70	117.58	898.61	223.88	130.89	739.43	158.63	121.73	741.42	169.92	169.11	824.48	235.58	1341.81	0.00	0.00	0.00	993.13	174.24	1613.68	973.89	304.15	1609.63	913.90	176.76	1727.37	882.81	296.81	1716.06	593.61	-18.08	78.14	1190.06	5.70	79.14	571.02
10.79000	572.49	311.96	134.49	544.59	307.01	165.71	411.02	331.61	280.46	464.32	342.25	319.03	946.54	229.70	117.78	898.28	223.88	130.88	739.48	158.62	121.72	741.46	170.31	168.96	826.62	235.36	1342.95	0.00	0.00	0.00	995.50	174.85	1615.22	975.91	303.97	1611.02	916.39	177.54	1728.76	884.81	296.67	1717.27	592.54	-18.15	77.78	1190.27	5.93	79.39	570.34
10.80000	590.23	316.18	135.63	559.35	309.90	165.06	423.90	332.01	277.07	476.52	342.82	316.82	946.30	229.61	117.74	898.17	223.71	130.75	739.44	158.71	121.67	741.17	169.28	169.24	830.02	235.33	1343.95	0.00	0.00	0.00	997.55	175.64	1616.64	977.90	304.21	1612.34	918.77	177.46	1730.01	886.79	296.61	1718.40	592.35	-17.48	77.58	1189.72	6.03	79.37	569.08
10.81000	607.35	320.22	135.76	576.73	314.12	164.97	437.30	334.31	273.40	489.03	344.95	314.25	945.53	230.06	117.67	898.51	223.45	130.71	739.32	158.42	121.68	741.09	170.32	168.82	832.97	234.98	1344.90	0.00	0.00	0.00	1000.05	175.87	1618.24	979.99	304.81	1613.92	921.02	177.64	1731.29	888.87	296.46	1719.50	591.36	-17.77	77.71	1189.33	6.01	79.47	568.89
10.82000	623.89	324.09	135.30	594.11	317.18	163.76	451.52	335.85	268.41	502.03	346.10	310.48	946.37	229.73	117.88	898.18	223.25	130.62	739.33	158.71	121.54	740.78	169.26	169.19	834.97	234.42	1345.82	0.00	0.00	0.00	1003.22	176.15	1619.59	983.54	305.06	1615.11	923.21	177.58	1732.35	890.79	296.77	1720.49	590.17	-17.95	77.46	1189.60	6.87	79.35	569.04
10.83000	642.45	328.40	135.12	612.31	321.45	162.61	466.22	338.21	262.94	515.42	348.03	306.21	946.42	229.79	117.84	898.18	223.24	130.73	739.20	158.43	121.56	740.52	169.12	169.17	838.93	234.40	1346.74	0.00	0.00	0.00	1006.55	176.38	1620.94	985.66	305.02	1616.31	925.55	177.70	1733.35	892.85	296.65	1721.47	589.78	-17.88	77.41	1189.51	6.20	79.17	569.61
10.84000	660.87	332.21	134.40	632.77	325.02	161.37	481.46	340.00	256.31	529.15	349.78	301.21	946.27	229.52	117.78	897.80	222.72	130.52	739.10	158.59	121.39	740.08	168.81	169.25	840.94	234.23	1347.56	0.00	0.00	0.00	1007.77	176.51	1622.16	1014.32	204.39	1618.45	953.71	226.67	1689.41	894.92	296.80	1722.34	590.68	-17.99	77.60	1189.80	6.45	79.18	569.08
10.85000	686.35	337.21	134.99	653.27	328.31	160.05	497.16	342.98	249.38	543.41	351.55	295.55	946.34	229.54	117.73	898.24	222.87	130.84	739.02	158.65	121.26	739.79	168.97	169.13	843.86	233.68	1348.36	0.00	0.00	0.00	1009.03	176.91	1623.11	996.08	281.88	1618.61	936.95	190.79	1723.57	897.04	296.98	1723.12	589.87	-18.09	77.50	1190.47	6.42	79.50	570.20
10.86000	704.20	340.59	133.24	669.60	332.05	157.38	513.41	345.60	241.93	558.04	354.03	289.53	946.30	229.40	117.77	897.43	222.68	130.61	738.94	158.81	121.17	739.53	168.87	169.10	847.37	233.62	1348.93	0.00	0.00	0.00	1013.37	177.73	1624.10	991.12	305.81	1619.27	932.78	178.44	1736.06	899.17	296.92	1723.92	591.57	-18.52	78.07	1191.43	6.01	79.81	569.53
10.87000	722.64	343.02	130.88	690.73	335.90	155.90	530.02	348.61	233.91	573.23	356.28	283.04	946.67	228.75	117.49	896.42	222.04	130.15	738.86	158.88	121.05	739.28	169.53	168.82	847.84	234.03	1349.73	0.00	0.00	0.00	1014.66	177.91	1625.11	993.96	305.85	1620.07	935.06	178.79	1736.81	901.37	297.12	1724.59	591.17	-18.27	77.94	1190.54	5.70	79.54	568.96
10.88000	743.98	347.04	130.14	707.23	338.65	152.40	547.26	352.14	225.96	589.18	358.07	275.95	947.00	229.01	117.70	897.50	222.11	130.61	738.84	158.99	120.98	738.79	167.76	169.51	850.81	233.15	1350.32	0.00	0.00	0.00	1015.69	177.03	1625.96	997.19	306.08	1620.82	937.07	178.69	1737.44	903.60	297.09	1725.23	590.98	-17.61	77.65	1190.09	5.91	79.39	568.55
10.89000	763.81	349.96	128.71	729.43	341.44	150.45	564.96	355.76	217.70	605.36	360.85	268.93	946.90	229.01	116.98	896.48	221.90	130.32	738.84	159.12	120.92	738.68	169.10	169.02	854.33	233.29	1350.86	0.00	0.00	0.00	1018.53	176.58	1626.51	998.58	306.22	1621.47	939.72	180.24	1738.20	905.87	297.40	1725.70	590.03	-17.92	77.50	1189.16	5.38	79.02	570.49
10.90000	785.91	353.12	128.39	747.80	343.70	147.49	583.36	358.89	209.23	621.96	363.45	261.75	946.36	229.27	117.57	897.03	222.08	130.58	738.74	158.93	120.94	738.27	168.73	169.10	857.93	233.11	1351.39	0.00	0.00	0.00	1022.01	177.15	1626.96	1000.00	306.35	1621.93	941.96	180.18	1738.82	908.15	297.61	1726.14	590.18	-18.58	77.99	1190.39	5.94	79.51	570.13
10.91000	807.48	355.86	128.28	769.23	346.56	146.10	602.47	362.81	200.83	638.74	365.80	254.41	947.89	230.04	116.71	896.52	222.03	130.55	738.75	159.24	120.77	738.13	168.85	169.04	860.40	233.07	1351.89	0.00	0.00	0.00	1024.36	178.14	1627.74	1003.65	306.50	1622.43	944.29	179.87	1739.26	910.44	297.83	1726.48	590.98	-17.47	77.81	1190.66	6.03	79.28	568.06
10.92000	829.69	358.37	129.04	790.54	348.09	144.22	621.78	365.54	192.34	655.51	368.90	247.41	947.30	230.21	116.61	896.33	222.06	130.68	738.65	159.10	120.81	737.59	168.42	169.17	862.75	233.26	1352.23	0.00	0.00	0.00	1025.58	178.59	1628.53	1005.71	306.70	1622.99	946.45	180.29	1739.58	912.66	298.48	1726.72	590.94	-17.72	77.95	1189.37	6.22	79.01	567.69
10.93000	850.32	359.08	128.95	813.39	350.34	143.80	641.28	368.89	183.95	672.53	371.41	240.49	947.04	229.81	117.01	897.64	221.65	131.00	738.64	159.43	120.64	737.54	168.79	169.18	866.27	233.12	1352.44	0.00	0.00	0.00	1027.77	179.09	1629.04	1008.40	306.92	1623.24	948.68	180.00	1739.74	915.09	298.68	1727.01	592.02	-17.98	77.91	1189.51	6.01	79.24	567.92
10.94000	873.01	361.38	131.10	834.02	352.92	143.73	660.89	372.83	176.30	689.90	374.24	233.91	946.97	229.22	117.66	897.67	221.75	131.35	738.70	159.66	120.48	737.38	168.85	169.12	869.12	233.40	1352.57	0.00	0.00	0.00	1030.32	179.45	1629.39	1038.68	206.08	1625.50	977.96	229.92	1694.52	917.42	299.35	1727.09	592.50	-17.64	78.31	1190.49	6.10	79.44	568.13
10.95000	894.91	362.73	133.04	856.44	354.22	143.51	680.85	374.92	168.28	707.50	376.45	227.50	947.52	229.55	117.45	896.84	221.75	131.05	738.60	159.43	120.46	737.01	169.12	169.05	871.37	234.05	1352.86	0.00	0.00	0.00	1034.08	179.74	1629.46	1019.64	284.43	1623.97	960.41	193.79	1728.59	919.93	299.49	1727.26	592.54	-17.86	78.26	1189.94	6.44	79.31	567.21
10.96000	915.96	363.61	135.02	876.73	355.23	143.41	700.59	378.92	161.59	725.31	379.48	221.94	946.91	229.76	117.20	897.22	221.68	131.22	738.52	158.91	120.66	736.77	168.62	169.28	874.63	233.55	1353.10	0.00	0.00	0.00	1038.48	179.95	1629.73	1015.50	308.04	1623.61	955.90	181.27	1740.65	922.30	300.27	1727.28	592.41	-17.59	78.25	1190.37	6.16	79.50	567.44
10.97000	935.60	364.94	137.40	897.70	357.02	143.97	720.80	381.16	155.03	743.06	382.69	217.02	947.94	229.37	117.79	896.56	221.40	131.06	738.62	159.52	120.36	736.74	169.07	169.08	876.46	233.98	1353.23	0.00	0.00	0.00	1040.09	180.68	1629.87	1017.67	308.24	1623.64	958.24	182.13	1740.78	924.80	300.54	1727.38	592.48	-17.52	78.20	1190.45	6.56	79.32	567.83
10.98000	953.23	366.03	141.10	916.77	359.42	144.37	740.84	382.96	149.08	760.60	384.66	212.27	947.02	227.90	118.65	889.26	221.93	132.62	738.53	159.38	120.37	736.45	168.45	169.44	879.42	234.67	1353.25	0.00	0.00	0.00	1043.23	180.89	1630.13	1021.83	308.85	1623.79	960.85	183.50	1741.11	927.25	301.26	1727.35	593.15	-18.00	78.44	1190.19	6.10	79.56	568.10
10.99000	971.30	367.58	143.16	936.89	362.20	144.78	760.10	385.72	144.37	777.56	386.73	208.41	947.53	226.48	119.52	890.08	221.61	133.14	738.53	159.45	120.41	736.51	169.00	169.28	881.89	234.47	1353.42	0.00	0.00	0.00	1043.93	181.06	1630.47	1023.96	309.33	1623.82	963.16	183.83	1741.14	929.72	301.77	1727.34	593.44	-17.64	78.63	1189.85	5.83	79.20	568.43
11.00000	990.52	369.12	145.60	955.43	363.44	145.57	778.42	388.42	140.74	794.07	389.41	205.30	941.27	222.93	123.42	892.71	221.85	134.22	738.51	159.21	120.50	736.40	169.19	169.29	884.38	234.89	1353.35	0.00	0.00	0.00	1045.31	181.46	1630.69	1025.65	309.85	1623.76	965.73	184.96	1741.30	932.19	302.41	1727.29	592.76	-18.25	78.37	1189.86	5.56	79.22	567.74
11.01000	1007.97	371.12	147.90	974.08	365.72	146.40	795.92	390.22	137.75	809.88	390.72	202.74	939.78	221.47	124.24	890.16	221.86	133.49	738.47	159.48	120.43	736.55	169.38	169.31	886.67	234.74	1353.45	0.00	0.00	0.00	1048.79	182.44	1630.77	1028.69	310.30	1623.71	968.19	186.51	1741.49	934.67	303.27	1727.20	593.21	-17.99	78.41	1190.28	5.62	79.23	568.99
11.02000	1026.08	373.41	150.84	988.43	368.10	147.24	812.72	391.00	135.19	824.91	391.98	200.61	938.95	218.71	125.69	889.85	221.93	133.50	738.55	159.62	120.43	736.39	168.41	169.70	889.35	235.36	1353.32	0.00	0.00	0.00	1052.45	182.54	1630.82	1031.31	310.97	1623.72	970.42	186.84	1741.42	937.02	304.25	1727.02	593.14	-18.00	78.30	1189.89	5.71	79.28	569.24
11.03000	1040.22	375.68	153.50	1004.03	369.64	150.01	828.00	392.18	133.47	839.09	393.13	199.29	940.78	229.16	122.76	888.96	221.75	133.27	738.51	159.37	120.59	736.65	169.37	169.52	891.63	235.55	1353.24	0.00	0.00	0.00	1053.88	183.58	1630.96	1033.47	311.67	1623.68	972.74	187.85	1741.39	939.43	305.18	1726.86	593.67	-17.50	78.53	1189.21	5.82	79.30	569.10
11.04000	1053.86	377.89	156.75	1018.98	371.52	152.35	842.56	393.44	132.28	852.39	393.29	197.98	938.88	229.89	121.54	889.74	221.83	133.29	738.63	159.72	120.53	736.69	169.39	169.58	893.78	235.00	1353.08	0.00	0.00	0.00	1056.64	183.95	1630.97	1063.17	211.47	1626.95	1001.81	235.77	1696.14	941.89	306.04	1726.69	593.63	-17.02	78.97	1189.39	5.62	79.32	569.27
11.05000	1069.04	379.63	161.00	1032.13	374.20	154.59	856.10	392.92	130.86	864.42	393.70	197.22	938.64	229.78	121.52	889.48	221.63	133.00	738.76	160.23	120.42	736.93	169.80	169.58	892.82	234.16	1354.12	0.00	0.00	0.00	1058.89	184.56	1630.89	1044.93	289.59	1624.28	983.98	201.43	1729.54	944.30	306.84	1726.53	592.77	-17.54	78.51	1190.64	6.47	79.68	568.57
[truncated: 520 more rows]
[truncated: 35 more columns]
